# Supplementary material for: Data supporting the nuclear phylogenomics of the palm subfamily Arecoideae (Arecaceae)
Source: Data Brief. 2016 Mar 2;7:532–6. doi: 10.1016/j.dib.2016.02.063 (PMC4796708; doi:10.1016/j.dib.2016.02.063)
Supplement: Supplementary file 5 — Supplementary material [file mmc5.zip › RAxML_bootstrap.Elaeis_194.raxml.tre]

((((Chamaedorea_seifrizii	((Orania_palindan	(Podococcus_barteri	Sclerosperma_profizianum))	(((((Reinhardtia_latisecta	Reinhardtia_paiewonskiana)	(Reinhardtia_simplex	Manicaria_saccifera))	(Pseudophoenix_vinifera	Bactris_major))	(((Pelagodoxa_henryana	(Prestoea_acuminata	(Oenocarpus_minor	Oenocarpus_bataua)))	((Dypsis_decaryi	Burretiokentia_grandiflora)	((Dictyosperma_album	Heterospathe_cagayanensis)	((Hydriastele_microspadix	Kentiopsis_piersoniorum)	Veitchia_spiralis))))	(Roystonea_regia	(Attalea_speciosa	(Elaeis_guineensis	Elaeis_oleifera)))))	Iriartea_deltoidea)))	(Sabal_domingensis	Phoenix_dactylifera))	Serenoa_repens)	Nypa_fruticans);
(((Phoenix_dactylifera	(Serenoa_repens	Sabal_domingensis))	(Iriartea_deltoidea	(Chamaedorea_seifrizii	((Podococcus_barteri	(Sclerosperma_profizianum	Orania_palindan))	((((Reinhardtia_latisecta	Reinhardtia_paiewonskiana)	(Reinhardtia_simplex	Manicaria_saccifera))	Pseudophoenix_vinifera)	((((Pelagodoxa_henryana	(Prestoea_acuminata	(Oenocarpus_minor	Oenocarpus_bataua)))	(((Veitchia_spiralis	Dypsis_decaryi)	Burretiokentia_grandiflora)	((Kentiopsis_piersoniorum	(Dictyosperma_album	Heterospathe_cagayanensis))	Hydriastele_microspadix)))	(Bactris_major	(Attalea_speciosa	(Elaeis_guineensis	Elaeis_oleifera))))	Roystonea_regia))))))	Nypa_fruticans);
(((Phoenix_dactylifera	(Serenoa_repens	Sabal_domingensis))	(Iriartea_deltoidea	(Chamaedorea_seifrizii	((Orania_palindan	(Podococcus_barteri	Sclerosperma_profizianum))	((Pseudophoenix_vinifera	((Prestoea_acuminata	(Oenocarpus_minor	Oenocarpus_bataua))	(((Veitchia_spiralis	Dypsis_decaryi)	Burretiokentia_grandiflora)	(Hydriastele_microspadix	((Dictyosperma_album	Heterospathe_cagayanensis)	Kentiopsis_piersoniorum)))))	(((Attalea_speciosa	(Elaeis_guineensis	Elaeis_oleifera))	((Pelagodoxa_henryana	Bactris_major)	((Reinhardtia_latisecta	Reinhardtia_paiewonskiana)	(Reinhardtia_simplex	Manicaria_saccifera))))	Roystonea_regia))))))	Nypa_fruticans);
((Pseudophoenix_vinifera	(((((Burretiokentia_grandiflora	Veitchia_spiralis)	((Dictyosperma_album	Heterospathe_cagayanensis)	Kentiopsis_piersoniorum))	(Dypsis_decaryi	Hydriastele_microspadix))	(Prestoea_acuminata	(Oenocarpus_minor	Oenocarpus_bataua)))	(((((Reinhardtia_latisecta	Reinhardtia_paiewonskiana)	(Reinhardtia_simplex	Manicaria_saccifera))	((Attalea_speciosa	(Elaeis_guineensis	Elaeis_oleifera))	Bactris_major))	(Pelagodoxa_henryana	(((Serenoa_repens	(Sabal_domingensis	((Orania_palindan	(Podococcus_barteri	Sclerosperma_profizianum))	Phoenix_dactylifera)))	Chamaedorea_seifrizii)	Iriartea_deltoidea)))	Roystonea_regia)))	Nypa_fruticans);
((Pseudophoenix_vinifera	((Iriartea_deltoidea	(Pelagodoxa_henryana	((((Kentiopsis_piersoniorum	Hydriastele_microspadix)	(Dictyosperma_album	Heterospathe_cagayanensis))	((Veitchia_spiralis	Dypsis_decaryi)	Burretiokentia_grandiflora))	(Prestoea_acuminata	(Oenocarpus_minor	Oenocarpus_bataua)))))	((((Attalea_speciosa	(Elaeis_guineensis	Elaeis_oleifera))	Bactris_major)	((Orania_palindan	(Podococcus_barteri	Sclerosperma_profizianum))	(Roystonea_regia	(((Reinhardtia_latisecta	Reinhardtia_paiewonskiana)	(Reinhardtia_simplex	Manicaria_saccifera))	((Phoenix_dactylifera	Serenoa_repens)	Sabal_domingensis)))))	Chamaedorea_seifrizii)))	Nypa_fruticans);
((Phoenix_dactylifera	((Sabal_domingensis	((Chamaedorea_seifrizii	(Orania_palindan	(Podococcus_barteri	Sclerosperma_profizianum)))	((Roystonea_regia	Iriartea_deltoidea)	(((Veitchia_spiralis	((Burretiokentia_grandiflora	(Dypsis_decaryi	Hydriastele_microspadix))	(Kentiopsis_piersoniorum	(Dictyosperma_album	Heterospathe_cagayanensis))))	(Prestoea_acuminata	(Oenocarpus_minor	Oenocarpus_bataua)))	((Bactris_major	(Pseudophoenix_vinifera	Pelagodoxa_henryana))	((Attalea_speciosa	(Elaeis_guineensis	Elaeis_oleifera))	((Reinhardtia_latisecta	Reinhardtia_paiewonskiana)	(Reinhardtia_simplex	Manicaria_saccifera))))))))	Serenoa_repens))	Nypa_fruticans);
((((((Orania_palindan	(Podococcus_barteri	Sclerosperma_profizianum))	(((Pseudophoenix_vinifera	(Pelagodoxa_henryana	Bactris_major))	((Attalea_speciosa	(Elaeis_guineensis	Elaeis_oleifera))	((Reinhardtia_latisecta	Reinhardtia_paiewonskiana)	(Reinhardtia_simplex	Manicaria_saccifera))))	(Roystonea_regia	((((Dictyosperma_album	Heterospathe_cagayanensis)	(Dypsis_decaryi	((Kentiopsis_piersoniorum	Veitchia_spiralis)	Hydriastele_microspadix)))	Burretiokentia_grandiflora)	(Prestoea_acuminata	(Oenocarpus_minor	Oenocarpus_bataua))))))	Chamaedorea_seifrizii)	Iriartea_deltoidea)	(Phoenix_dactylifera	(Sabal_domingensis	Serenoa_repens)))	Nypa_fruticans);
((((((Podococcus_barteri	(Sclerosperma_profizianum	Orania_palindan))	((Pseudophoenix_vinifera	(((Pelagodoxa_henryana	Bactris_major)	(Attalea_speciosa	(Elaeis_guineensis	Elaeis_oleifera)))	((Reinhardtia_latisecta	Reinhardtia_paiewonskiana)	(Reinhardtia_simplex	Manicaria_saccifera))))	(Roystonea_regia	((((Burretiokentia_grandiflora	(Veitchia_spiralis	Dypsis_decaryi))	(Kentiopsis_piersoniorum	Hydriastele_microspadix))	(Dictyosperma_album	Heterospathe_cagayanensis))	(Prestoea_acuminata	(Oenocarpus_minor	Oenocarpus_bataua))))))	Chamaedorea_seifrizii)	Iriartea_deltoidea)	(Phoenix_dactylifera	(Sabal_domingensis	Serenoa_repens)))	Nypa_fruticans);
((((((Orania_palindan	(Podococcus_barteri	Sclerosperma_profizianum))	(Roystonea_regia	((Pseudophoenix_vinifera	(((Prestoea_acuminata	(Oenocarpus_minor	Oenocarpus_bataua))	((Hydriastele_microspadix	(Heterospathe_cagayanensis	(Burretiokentia_grandiflora	(Veitchia_spiralis	Dypsis_decaryi))))	(Kentiopsis_piersoniorum	Dictyosperma_album)))	Pelagodoxa_henryana))	((Bactris_major	(Attalea_speciosa	(Elaeis_guineensis	Elaeis_oleifera)))	((Reinhardtia_latisecta	Reinhardtia_paiewonskiana)	(Reinhardtia_simplex	Manicaria_saccifera))))))	Chamaedorea_seifrizii)	Iriartea_deltoidea)	(Phoenix_dactylifera	(Sabal_domingensis	Serenoa_repens)))	Nypa_fruticans);
(((((Orania_palindan	(Podococcus_barteri	Sclerosperma_profizianum))	(((((Reinhardtia_latisecta	Reinhardtia_paiewonskiana)	(Reinhardtia_simplex	Manicaria_saccifera))	(Pseudophoenix_vinifera	(Pelagodoxa_henryana	Bactris_major)))	(Roystonea_regia	(Attalea_speciosa	(Elaeis_guineensis	Elaeis_oleifera))))	(Iriartea_deltoidea	((Prestoea_acuminata	(Oenocarpus_minor	Oenocarpus_bataua))	((Dictyosperma_album	((Heterospathe_cagayanensis	(Veitchia_spiralis	Dypsis_decaryi))	(Hydriastele_microspadix	Kentiopsis_piersoniorum)))	Burretiokentia_grandiflora)))))	Chamaedorea_seifrizii)	(Phoenix_dactylifera	(Sabal_domingensis	Serenoa_repens)))	Nypa_fruticans);
(((Serenoa_repens	(Phoenix_dactylifera	Sabal_domingensis))	(((Orania_palindan	(Podococcus_barteri	Sclerosperma_profizianum))	((Iriartea_deltoidea	Roystonea_regia)	(((Pelagodoxa_henryana	Bactris_major)	((Attalea_speciosa	(Elaeis_guineensis	Elaeis_oleifera))	(((Burretiokentia_grandiflora	(Dypsis_decaryi	Hydriastele_microspadix))	(((Veitchia_spiralis	Heterospathe_cagayanensis)	Dictyosperma_album)	Kentiopsis_piersoniorum))	(Prestoea_acuminata	(Oenocarpus_minor	Oenocarpus_bataua)))))	(Pseudophoenix_vinifera	((Reinhardtia_latisecta	Reinhardtia_paiewonskiana)	(Reinhardtia_simplex	Manicaria_saccifera))))))	Chamaedorea_seifrizii))	Nypa_fruticans);
(((Phoenix_dactylifera	(Sabal_domingensis	Serenoa_repens))	((((Podococcus_barteri	(Sclerosperma_profizianum	Orania_palindan))	(((((Dypsis_decaryi	(Burretiokentia_grandiflora	Hydriastele_microspadix))	(Dictyosperma_album	Heterospathe_cagayanensis))	(Kentiopsis_piersoniorum	Veitchia_spiralis))	(Prestoea_acuminata	(Oenocarpus_minor	Oenocarpus_bataua)))	(Roystonea_regia	(((Pseudophoenix_vinifera	(Pelagodoxa_henryana	Bactris_major))	((Reinhardtia_latisecta	Reinhardtia_paiewonskiana)	(Reinhardtia_simplex	Manicaria_saccifera)))	(Attalea_speciosa	(Elaeis_guineensis	Elaeis_oleifera))))))	Chamaedorea_seifrizii)	Iriartea_deltoidea))	Nypa_fruticans);
(((((Orania_palindan	Sabal_domingensis)	(Serenoa_repens	Phoenix_dactylifera))	((((Pelagodoxa_henryana	Bactris_major)	((Attalea_speciosa	(Elaeis_guineensis	Elaeis_oleifera))	(((Burretiokentia_grandiflora	(Dypsis_decaryi	Hydriastele_microspadix))	((Kentiopsis_piersoniorum	(Dictyosperma_album	Heterospathe_cagayanensis))	Veitchia_spiralis))	(Prestoea_acuminata	(Oenocarpus_minor	Oenocarpus_bataua)))))	Roystonea_regia)	((Chamaedorea_seifrizii	((Reinhardtia_latisecta	Reinhardtia_paiewonskiana)	(Manicaria_saccifera	Reinhardtia_simplex)))	(Iriartea_deltoidea	(Podococcus_barteri	Sclerosperma_profizianum)))))	Pseudophoenix_vinifera)	Nypa_fruticans);
(((Iriartea_deltoidea	((((Reinhardtia_latisecta	Reinhardtia_paiewonskiana)	(Manicaria_saccifera	Reinhardtia_simplex))	(Pelagodoxa_henryana	(Pseudophoenix_vinifera	Bactris_major)))	((((((Veitchia_spiralis	Kentiopsis_piersoniorum)	Dictyosperma_album)	(Heterospathe_cagayanensis	Burretiokentia_grandiflora))	(Dypsis_decaryi	Hydriastele_microspadix))	(Prestoea_acuminata	(Oenocarpus_minor	Oenocarpus_bataua)))	(Roystonea_regia	(Attalea_speciosa	(Elaeis_guineensis	Elaeis_oleifera))))))	(((Sabal_domingensis	(Serenoa_repens	Phoenix_dactylifera))	Chamaedorea_seifrizii)	((Podococcus_barteri	Sclerosperma_profizianum)	Orania_palindan)))	Nypa_fruticans);
((((Sabal_domingensis	Phoenix_dactylifera)	Serenoa_repens)	((Chamaedorea_seifrizii	(Orania_palindan	((((Reinhardtia_latisecta	Reinhardtia_paiewonskiana)	(Manicaria_saccifera	Reinhardtia_simplex))	((((((Veitchia_spiralis	Dypsis_decaryi)	Hydriastele_microspadix)	(Dictyosperma_album	Heterospathe_cagayanensis))	(Kentiopsis_piersoniorum	Burretiokentia_grandiflora))	(Prestoea_acuminata	(Oenocarpus_minor	Oenocarpus_bataua)))	(Roystonea_regia	(Attalea_speciosa	(Elaeis_guineensis	Elaeis_oleifera)))))	(Pseudophoenix_vinifera	((Podococcus_barteri	Sclerosperma_profizianum)	(Pelagodoxa_henryana	Bactris_major))))))	Iriartea_deltoidea))	Nypa_fruticans);
((Chamaedorea_seifrizii	((((((((Manicaria_saccifera	Reinhardtia_simplex)	(Sabal_domingensis	Phoenix_dactylifera))	Serenoa_repens)	(Reinhardtia_latisecta	Reinhardtia_paiewonskiana))	(((Attalea_speciosa	(Elaeis_guineensis	Elaeis_oleifera))	(Bactris_major	Pseudophoenix_vinifera))	(Orania_palindan	(Podococcus_barteri	Sclerosperma_profizianum))))	((Pelagodoxa_henryana	((((Veitchia_spiralis	Dypsis_decaryi)	Hydriastele_microspadix)	(Dictyosperma_album	Heterospathe_cagayanensis))	(Kentiopsis_piersoniorum	Burretiokentia_grandiflora)))	(Prestoea_acuminata	(Oenocarpus_minor	Oenocarpus_bataua))))	Roystonea_regia)	Iriartea_deltoidea))	Nypa_fruticans);
(((((((Kentiopsis_piersoniorum	(Dictyosperma_album	Heterospathe_cagayanensis))	Burretiokentia_grandiflora)	Hydriastele_microspadix)	(Veitchia_spiralis	Dypsis_decaryi))	((Prestoea_acuminata	(Oenocarpus_minor	Oenocarpus_bataua))	Pelagodoxa_henryana))	(((Chamaedorea_seifrizii	((Reinhardtia_latisecta	Reinhardtia_paiewonskiana)	(Manicaria_saccifera	Reinhardtia_simplex)))	(((Podococcus_barteri	(Sclerosperma_profizianum	Orania_palindan))	(Bactris_major	Pseudophoenix_vinifera))	((Serenoa_repens	(Sabal_domingensis	Phoenix_dactylifera))	(Attalea_speciosa	(Elaeis_guineensis	Elaeis_oleifera)))))	(Roystonea_regia	Iriartea_deltoidea)))	Nypa_fruticans);
(((((Prestoea_acuminata	(Oenocarpus_minor	Oenocarpus_bataua))	(Pelagodoxa_henryana	(((Veitchia_spiralis	Hydriastele_microspadix)	(Burretiokentia_grandiflora	Dypsis_decaryi))	((Dictyosperma_album	Heterospathe_cagayanensis)	Kentiopsis_piersoniorum))))	((((Reinhardtia_latisecta	Reinhardtia_paiewonskiana)	(Manicaria_saccifera	Reinhardtia_simplex))	((Attalea_speciosa	(Elaeis_guineensis	Elaeis_oleifera))	Bactris_major))	((Roystonea_regia	Iriartea_deltoidea)	(((Phoenix_dactylifera	(Serenoa_repens	Sabal_domingensis))	(Orania_palindan	(Podococcus_barteri	Sclerosperma_profizianum)))	Chamaedorea_seifrizii))))	Pseudophoenix_vinifera)	Nypa_fruticans);
(((((Prestoea_acuminata	(Oenocarpus_minor	Oenocarpus_bataua))	((Hydriastele_microspadix	(Burretiokentia_grandiflora	(Veitchia_spiralis	Dypsis_decaryi)))	((Dictyosperma_album	Heterospathe_cagayanensis)	Kentiopsis_piersoniorum)))	(((((Reinhardtia_latisecta	Reinhardtia_paiewonskiana)	(Manicaria_saccifera	Reinhardtia_simplex))	((Attalea_speciosa	(Elaeis_guineensis	Elaeis_oleifera))	(Pelagodoxa_henryana	Bactris_major)))	(Iriartea_deltoidea	((Chamaedorea_seifrizii	(Phoenix_dactylifera	(Serenoa_repens	Sabal_domingensis)))	(Orania_palindan	(Podococcus_barteri	Sclerosperma_profizianum)))))	Roystonea_regia))	Pseudophoenix_vinifera)	Nypa_fruticans);
(((((Pelagodoxa_henryana	(Prestoea_acuminata	(Oenocarpus_minor	Oenocarpus_bataua)))	((((Veitchia_spiralis	Hydriastele_microspadix)	(Dictyosperma_album	Heterospathe_cagayanensis))	(Burretiokentia_grandiflora	Dypsis_decaryi))	Kentiopsis_piersoniorum))	(((((Reinhardtia_latisecta	Reinhardtia_paiewonskiana)	(Manicaria_saccifera	Reinhardtia_simplex))	((Attalea_speciosa	(Elaeis_guineensis	Elaeis_oleifera))	Bactris_major))	(((Phoenix_dactylifera	(Serenoa_repens	Sabal_domingensis))	(Orania_palindan	(Podococcus_barteri	Sclerosperma_profizianum)))	Chamaedorea_seifrizii))	(Iriartea_deltoidea	Roystonea_regia)))	Pseudophoenix_vinifera)	Nypa_fruticans);
(((Serenoa_repens	(Phoenix_dactylifera	Sabal_domingensis))	((Chamaedorea_seifrizii	((Podococcus_barteri	(Orania_palindan	Sclerosperma_profizianum))	(((Attalea_speciosa	(Elaeis_guineensis	Elaeis_oleifera))	((((Reinhardtia_simplex	Manicaria_saccifera)	(Reinhardtia_latisecta	Reinhardtia_paiewonskiana))	Bactris_major)	Pelagodoxa_henryana))	(Roystonea_regia	((((Oenocarpus_minor	Oenocarpus_bataua)	Prestoea_acuminata)	((Burretiokentia_grandiflora	(Dypsis_decaryi	Hydriastele_microspadix))	((Kentiopsis_piersoniorum	(Heterospathe_cagayanensis	Dictyosperma_album))	Veitchia_spiralis)))	Pseudophoenix_vinifera)))))	Iriartea_deltoidea))	Nypa_fruticans);
(((Serenoa_repens	(Phoenix_dactylifera	Sabal_domingensis))	((Chamaedorea_seifrizii	((Orania_palindan	(Sclerosperma_profizianum	Podococcus_barteri))	(((Roystonea_regia	(Attalea_speciosa	(Elaeis_guineensis	Elaeis_oleifera)))	(((Reinhardtia_simplex	Manicaria_saccifera)	(Reinhardtia_latisecta	Reinhardtia_paiewonskiana))	Bactris_major))	(((Pelagodoxa_henryana	((Oenocarpus_minor	Oenocarpus_bataua)	Prestoea_acuminata))	(((Heterospathe_cagayanensis	Dictyosperma_album)	((Dypsis_decaryi	Veitchia_spiralis)	(Burretiokentia_grandiflora	Hydriastele_microspadix)))	Kentiopsis_piersoniorum))	Pseudophoenix_vinifera))))	Iriartea_deltoidea))	Nypa_fruticans);
(((((((Orania_palindan	(Sclerosperma_profizianum	Podococcus_barteri))	((Phoenix_dactylifera	(Sabal_domingensis	Serenoa_repens))	Chamaedorea_seifrizii))	((Attalea_speciosa	(Elaeis_guineensis	Elaeis_oleifera))	(((Reinhardtia_simplex	Manicaria_saccifera)	(Reinhardtia_latisecta	Reinhardtia_paiewonskiana))	(Pelagodoxa_henryana	Bactris_major))))	(Iriartea_deltoidea	Roystonea_regia))	(((Oenocarpus_minor	Oenocarpus_bataua)	Prestoea_acuminata)	((Hydriastele_microspadix	(Burretiokentia_grandiflora	(Dypsis_decaryi	Veitchia_spiralis)))	((Heterospathe_cagayanensis	Dictyosperma_album)	Kentiopsis_piersoniorum))))	Pseudophoenix_vinifera)	Nypa_fruticans);
(((((((Reinhardtia_simplex	Manicaria_saccifera)	(Reinhardtia_latisecta	Reinhardtia_paiewonskiana))	(Bactris_major	(Attalea_speciosa	(Elaeis_guineensis	Elaeis_oleifera))))	(Roystonea_regia	(Chamaedorea_seifrizii	((Orania_palindan	(Sclerosperma_profizianum	Podococcus_barteri))	(Iriartea_deltoidea	(Phoenix_dactylifera	(Sabal_domingensis	Serenoa_repens)))))))	((Pelagodoxa_henryana	((Oenocarpus_minor	Oenocarpus_bataua)	Prestoea_acuminata))	(Kentiopsis_piersoniorum	(((Dypsis_decaryi	Veitchia_spiralis)	(Heterospathe_cagayanensis	Dictyosperma_album))	(Burretiokentia_grandiflora	Hydriastele_microspadix)))))	Pseudophoenix_vinifera)	Nypa_fruticans);
(((((Oenocarpus_minor	Oenocarpus_bataua)	Prestoea_acuminata)	((Dypsis_decaryi	Hydriastele_microspadix)	((Veitchia_spiralis	((Heterospathe_cagayanensis	Dictyosperma_album)	Kentiopsis_piersoniorum))	Burretiokentia_grandiflora)))	((Chamaedorea_seifrizii	((Orania_palindan	(Sclerosperma_profizianum	Podococcus_barteri))	(Phoenix_dactylifera	(Sabal_domingensis	Serenoa_repens))))	(((Pseudophoenix_vinifera	(Pelagodoxa_henryana	Bactris_major))	(((Reinhardtia_simplex	Manicaria_saccifera)	(Reinhardtia_latisecta	Reinhardtia_paiewonskiana))	(Roystonea_regia	(Attalea_speciosa	(Elaeis_guineensis	Elaeis_oleifera)))))	Iriartea_deltoidea)))	Nypa_fruticans);
((((Pelagodoxa_henryana	(((Oenocarpus_minor	Oenocarpus_bataua)	Prestoea_acuminata)	(Dypsis_decaryi	(((Burretiokentia_grandiflora	((Heterospathe_cagayanensis	Dictyosperma_album)	Kentiopsis_piersoniorum))	Veitchia_spiralis)	Hydriastele_microspadix))))	(((Iriartea_deltoidea	Roystonea_regia)	Chamaedorea_seifrizii)	(((Orania_palindan	(Sclerosperma_profizianum	Podococcus_barteri))	(Phoenix_dactylifera	(Sabal_domingensis	Serenoa_repens)))	(((Reinhardtia_simplex	Manicaria_saccifera)	(Reinhardtia_latisecta	Reinhardtia_paiewonskiana))	((Attalea_speciosa	(Elaeis_guineensis	Elaeis_oleifera))	Bactris_major)))))	Pseudophoenix_vinifera)	Nypa_fruticans);
(((Phoenix_dactylifera	(Sabal_domingensis	Serenoa_repens))	((((Iriartea_deltoidea	(Pelagodoxa_henryana	(((Oenocarpus_minor	Oenocarpus_bataua)	Prestoea_acuminata)	((Burretiokentia_grandiflora	(Veitchia_spiralis	Dypsis_decaryi))	(((Heterospathe_cagayanensis	Dictyosperma_album)	Kentiopsis_piersoniorum)	Hydriastele_microspadix)))))	((((Attalea_speciosa	(Elaeis_guineensis	Elaeis_oleifera))	Bactris_major)	((Reinhardtia_simplex	Manicaria_saccifera)	(Reinhardtia_latisecta	Reinhardtia_paiewonskiana)))	Pseudophoenix_vinifera))	(Orania_palindan	(Sclerosperma_profizianum	Podococcus_barteri)))	(Roystonea_regia	Chamaedorea_seifrizii)))	Nypa_fruticans);
((Pseudophoenix_vinifera	((Pelagodoxa_henryana	(((Oenocarpus_minor	Oenocarpus_bataua)	Prestoea_acuminata)	(((Hydriastele_microspadix	Dypsis_decaryi)	(((Heterospathe_cagayanensis	Dictyosperma_album)	Kentiopsis_piersoniorum)	Veitchia_spiralis))	Burretiokentia_grandiflora)))	((((Attalea_speciosa	(Elaeis_guineensis	Elaeis_oleifera))	((Reinhardtia_simplex	Manicaria_saccifera)	(Reinhardtia_latisecta	Reinhardtia_paiewonskiana)))	((Iriartea_deltoidea	Roystonea_regia)	((Chamaedorea_seifrizii	(Phoenix_dactylifera	(Sabal_domingensis	Serenoa_repens)))	(Orania_palindan	(Sclerosperma_profizianum	Podococcus_barteri)))))	Bactris_major)))	Nypa_fruticans);
((((Sabal_domingensis	Serenoa_repens)	Phoenix_dactylifera)	(((Roystonea_regia	((Orania_palindan	(Sclerosperma_profizianum	Podococcus_barteri))	((Pseudophoenix_vinifera	(((Oenocarpus_minor	Oenocarpus_bataua)	Prestoea_acuminata)	(((Hydriastele_microspadix	(Kentiopsis_piersoniorum	Burretiokentia_grandiflora))	(Veitchia_spiralis	Dypsis_decaryi))	(Heterospathe_cagayanensis	Dictyosperma_album))))	((Attalea_speciosa	(Elaeis_guineensis	Elaeis_oleifera))	((Pelagodoxa_henryana	Bactris_major)	((Reinhardtia_simplex	Manicaria_saccifera)	(Reinhardtia_latisecta	Reinhardtia_paiewonskiana)))))))	Chamaedorea_seifrizii)	Iriartea_deltoidea))	Nypa_fruticans);
((((Sabal_domingensis	Serenoa_repens)	Phoenix_dactylifera)	(((Chamaedorea_seifrizii	Roystonea_regia)	((Orania_palindan	(Sclerosperma_profizianum	Podococcus_barteri))	((Pseudophoenix_vinifera	(((Oenocarpus_minor	Oenocarpus_bataua)	Prestoea_acuminata)	((Kentiopsis_piersoniorum	((Heterospathe_cagayanensis	Dictyosperma_album)	(Hydriastele_microspadix	(Burretiokentia_grandiflora	Dypsis_decaryi))))	Veitchia_spiralis)))	(((Reinhardtia_simplex	Manicaria_saccifera)	(Reinhardtia_latisecta	Reinhardtia_paiewonskiana))	((Attalea_speciosa	(Elaeis_guineensis	Elaeis_oleifera))	(Pelagodoxa_henryana	Bactris_major))))))	Iriartea_deltoidea))	Nypa_fruticans);
(((Serenoa_repens	(Phoenix_dactylifera	Sabal_domingensis))	((((((Pelagodoxa_henryana	Pseudophoenix_vinifera)	((Prestoea_acuminata	(Oenocarpus_bataua	Oenocarpus_minor))	(((Hydriastele_microspadix	Burretiokentia_grandiflora)	(Veitchia_spiralis	Dypsis_decaryi))	((Dictyosperma_album	Heterospathe_cagayanensis)	Kentiopsis_piersoniorum))))	(Roystonea_regia	(((Manicaria_saccifera	Reinhardtia_simplex)	(Reinhardtia_latisecta	Reinhardtia_paiewonskiana))	((Attalea_speciosa	(Elaeis_oleifera	Elaeis_guineensis))	Bactris_major))))	(Orania_palindan	(Sclerosperma_profizianum	Podococcus_barteri)))	Iriartea_deltoidea)	Chamaedorea_seifrizii))	Nypa_fruticans);
(((Phoenix_dactylifera	(Sabal_domingensis	Serenoa_repens))	(((Roystonea_regia	(((Attalea_speciosa	(Elaeis_oleifera	Elaeis_guineensis))	(((Bactris_major	Pelagodoxa_henryana)	Pseudophoenix_vinifera)	((Manicaria_saccifera	Reinhardtia_simplex)	(Reinhardtia_latisecta	Reinhardtia_paiewonskiana))))	(Iriartea_deltoidea	((Prestoea_acuminata	(Oenocarpus_bataua	Oenocarpus_minor))	((Hydriastele_microspadix	((Dictyosperma_album	Heterospathe_cagayanensis)	Kentiopsis_piersoniorum))	((Veitchia_spiralis	Dypsis_decaryi)	Burretiokentia_grandiflora))))))	(Orania_palindan	(Sclerosperma_profizianum	Podococcus_barteri)))	Chamaedorea_seifrizii))	Nypa_fruticans);
((((Manicaria_saccifera	Reinhardtia_simplex)	(Reinhardtia_latisecta	Reinhardtia_paiewonskiana))	((Chamaedorea_seifrizii	Iriartea_deltoidea)	((((((Oenocarpus_minor	Oenocarpus_bataua)	Prestoea_acuminata)	(((((Dictyosperma_album	Heterospathe_cagayanensis)	Kentiopsis_piersoniorum)	(Dypsis_decaryi	Hydriastele_microspadix))	Veitchia_spiralis)	Burretiokentia_grandiflora))	((Attalea_speciosa	(Elaeis_oleifera	Elaeis_guineensis))	(Phoenix_dactylifera	(Sabal_domingensis	Serenoa_repens))))	(((Bactris_major	Pelagodoxa_henryana)	Pseudophoenix_vinifera)	(Orania_palindan	(Sclerosperma_profizianum	Podococcus_barteri))))	Roystonea_regia)))	Nypa_fruticans);
(((Phoenix_dactylifera	(Sabal_domingensis	Serenoa_repens))	(((((Oenocarpus_minor	Oenocarpus_bataua)	Prestoea_acuminata)	(((Kentiopsis_piersoniorum	(Hydriastele_microspadix	Burretiokentia_grandiflora))	(Dictyosperma_album	Heterospathe_cagayanensis))	(Veitchia_spiralis	Dypsis_decaryi)))	(Roystonea_regia	(Attalea_speciosa	(Elaeis_oleifera	Elaeis_guineensis))))	(((((Bactris_major	Pelagodoxa_henryana)	Pseudophoenix_vinifera)	(Reinhardtia_latisecta	(Reinhardtia_paiewonskiana	(Manicaria_saccifera	Reinhardtia_simplex))))	((Orania_palindan	(Sclerosperma_profizianum	Podococcus_barteri))	Iriartea_deltoidea))	Chamaedorea_seifrizii)))	Nypa_fruticans);
((((((((Manicaria_saccifera	Reinhardtia_simplex)	(Reinhardtia_latisecta	Reinhardtia_paiewonskiana))	(((Attalea_speciosa	(Elaeis_oleifera	Elaeis_guineensis))	Bactris_major)	Pelagodoxa_henryana))	(((Chamaedorea_seifrizii	(Phoenix_dactylifera	(Sabal_domingensis	Serenoa_repens)))	(Orania_palindan	(Sclerosperma_profizianum	Podococcus_barteri)))	Iriartea_deltoidea))	(((Oenocarpus_minor	Oenocarpus_bataua)	Prestoea_acuminata)	(((Burretiokentia_grandiflora	Kentiopsis_piersoniorum)	(Veitchia_spiralis	Dypsis_decaryi))	(Hydriastele_microspadix	(Dictyosperma_album	Heterospathe_cagayanensis)))))	Pseudophoenix_vinifera)	Roystonea_regia)	Nypa_fruticans);
(((((Pelagodoxa_henryana	(((Oenocarpus_minor	Oenocarpus_bataua)	Prestoea_acuminata)	((Burretiokentia_grandiflora	(Veitchia_spiralis	Dypsis_decaryi))	(Hydriastele_microspadix	(Kentiopsis_piersoniorum	(Dictyosperma_album	Heterospathe_cagayanensis))))))	Pseudophoenix_vinifera)	(((((Manicaria_saccifera	Reinhardtia_simplex)	(Reinhardtia_latisecta	Reinhardtia_paiewonskiana))	((Attalea_speciosa	(Elaeis_oleifera	Elaeis_guineensis))	Bactris_major))	((Chamaedorea_seifrizii	(Serenoa_repens	(Phoenix_dactylifera	Sabal_domingensis)))	(Orania_palindan	(Sclerosperma_profizianum	Podococcus_barteri))))	Iriartea_deltoidea))	Roystonea_regia)	Nypa_fruticans);
(((Phoenix_dactylifera	(Sabal_domingensis	Serenoa_repens))	(((Orania_palindan	(Sclerosperma_profizianum	Podococcus_barteri))	((((Roystonea_regia	(Attalea_speciosa	(Elaeis_oleifera	Elaeis_guineensis)))	(((Oenocarpus_minor	Oenocarpus_bataua)	Prestoea_acuminata)	((Burretiokentia_grandiflora	(Veitchia_spiralis	Dypsis_decaryi))	(Hydriastele_microspadix	((Dictyosperma_album	Heterospathe_cagayanensis)	Kentiopsis_piersoniorum)))))	(((Manicaria_saccifera	Reinhardtia_simplex)	(Reinhardtia_latisecta	Reinhardtia_paiewonskiana))	((Bactris_major	Pelagodoxa_henryana)	Pseudophoenix_vinifera)))	Chamaedorea_seifrizii))	Iriartea_deltoidea))	Nypa_fruticans);
(((Phoenix_dactylifera	(Sabal_domingensis	Serenoa_repens))	((((((Orania_palindan	(Sclerosperma_profizianum	Podococcus_barteri))	(((Oenocarpus_minor	Oenocarpus_bataua)	Prestoea_acuminata)	((((Dypsis_decaryi	Hydriastele_microspadix)	(Heterospathe_cagayanensis	(Kentiopsis_piersoniorum	Dictyosperma_album)))	Veitchia_spiralis)	Burretiokentia_grandiflora)))	(((Attalea_speciosa	(Elaeis_oleifera	Elaeis_guineensis))	((Manicaria_saccifera	Reinhardtia_simplex)	(Reinhardtia_latisecta	Reinhardtia_paiewonskiana)))	Roystonea_regia))	Chamaedorea_seifrizii)	((Bactris_major	Pelagodoxa_henryana)	Pseudophoenix_vinifera))	Iriartea_deltoidea))	Nypa_fruticans);
(((Phoenix_dactylifera	(Sabal_domingensis	Serenoa_repens))	((((Sclerosperma_profizianum	Podococcus_barteri)	((Bactris_major	Pelagodoxa_henryana)	Pseudophoenix_vinifera))	(Roystonea_regia	((Orania_palindan	(Chamaedorea_seifrizii	(((Oenocarpus_minor	Oenocarpus_bataua)	Prestoea_acuminata)	(((Veitchia_spiralis	Dypsis_decaryi)	Burretiokentia_grandiflora)	((Kentiopsis_piersoniorum	(Heterospathe_cagayanensis	Dictyosperma_album))	Hydriastele_microspadix)))))	((Attalea_speciosa	(Elaeis_oleifera	Elaeis_guineensis))	((Manicaria_saccifera	Reinhardtia_simplex)	(Reinhardtia_latisecta	Reinhardtia_paiewonskiana))))))	Iriartea_deltoidea))	Nypa_fruticans);
(((Phoenix_dactylifera	(Sabal_domingensis	(Serenoa_repens	Chamaedorea_seifrizii)))	((Orania_palindan	(Sclerosperma_profizianum	Podococcus_barteri))	(((((Bactris_major	((Attalea_speciosa	(Elaeis_oleifera	Elaeis_guineensis))	(((Oenocarpus_minor	Oenocarpus_bataua)	Prestoea_acuminata)	(((Veitchia_spiralis	Dypsis_decaryi)	Burretiokentia_grandiflora)	((Kentiopsis_piersoniorum	(Heterospathe_cagayanensis	Dictyosperma_album))	Hydriastele_microspadix)))))	(Pseudophoenix_vinifera	((Manicaria_saccifera	Reinhardtia_simplex)	(Reinhardtia_latisecta	Reinhardtia_paiewonskiana))))	Roystonea_regia)	Iriartea_deltoidea)	Pelagodoxa_henryana)))	Nypa_fruticans);
(((Chamaedorea_seifrizii	Serenoa_repens)	(((Orania_palindan	(Sclerosperma_profizianum	Podococcus_barteri))	(Iriartea_deltoidea	(((Pseudophoenix_vinifera	(Pelagodoxa_henryana	Bactris_major))	((Reinhardtia_simplex	Manicaria_saccifera)	(Reinhardtia_latisecta	Reinhardtia_paiewonskiana)))	((Roystonea_regia	((Prestoea_acuminata	(Oenocarpus_minor	Oenocarpus_bataua))	((Burretiokentia_grandiflora	Hydriastele_microspadix)	((Kentiopsis_piersoniorum	(Heterospathe_cagayanensis	Dictyosperma_album))	(Dypsis_decaryi	Veitchia_spiralis)))))	((Elaeis_guineensis	Elaeis_oleifera)	Attalea_speciosa)))))	(Sabal_domingensis	Phoenix_dactylifera)))	Nypa_fruticans);
(((((Orania_palindan	(Sclerosperma_profizianum	Podococcus_barteri))	((Pseudophoenix_vinifera	(Pelagodoxa_henryana	Bactris_major))	(Reinhardtia_simplex	((Reinhardtia_latisecta	Manicaria_saccifera)	Reinhardtia_paiewonskiana))))	((((Serenoa_repens	Sabal_domingensis)	Phoenix_dactylifera)	(((Elaeis_guineensis	Elaeis_oleifera)	Attalea_speciosa)	Roystonea_regia))	((Prestoea_acuminata	(Oenocarpus_minor	Oenocarpus_bataua))	(Hydriastele_microspadix	((Kentiopsis_piersoniorum	(Heterospathe_cagayanensis	Dictyosperma_album))	(Burretiokentia_grandiflora	(Dypsis_decaryi	Veitchia_spiralis)))))))	(Iriartea_deltoidea	Chamaedorea_seifrizii))	Nypa_fruticans);
(((Serenoa_repens	(Sabal_domingensis	Phoenix_dactylifera))	(Iriartea_deltoidea	(Chamaedorea_seifrizii	((Orania_palindan	((Pelagodoxa_henryana	Sclerosperma_profizianum)	Podococcus_barteri))	(((Roystonea_regia	((Pseudophoenix_vinifera	Bactris_major)	((Elaeis_guineensis	Elaeis_oleifera)	Attalea_speciosa)))	((Manicaria_saccifera	Reinhardtia_simplex)	(Reinhardtia_latisecta	Reinhardtia_paiewonskiana)))	((Prestoea_acuminata	(Oenocarpus_minor	Oenocarpus_bataua))	((((Burretiokentia_grandiflora	(Heterospathe_cagayanensis	Veitchia_spiralis))	Dictyosperma_album)	(Hydriastele_microspadix	Dypsis_decaryi))	Kentiopsis_piersoniorum)))))))	Nypa_fruticans);
((((((((Phoenix_dactylifera	(Serenoa_repens	Sabal_domingensis))	(Orania_palindan	(Sclerosperma_profizianum	Podococcus_barteri)))	((((Manicaria_saccifera	Reinhardtia_simplex)	(Reinhardtia_latisecta	Reinhardtia_paiewonskiana))	(Pelagodoxa_henryana	Bactris_major))	((Elaeis_guineensis	Elaeis_oleifera)	Attalea_speciosa)))	Pseudophoenix_vinifera)	(Iriartea_deltoidea	Roystonea_regia))	Chamaedorea_seifrizii)	((Prestoea_acuminata	(Oenocarpus_minor	Oenocarpus_bataua))	(((Hydriastele_microspadix	Burretiokentia_grandiflora)	((Dictyosperma_album	Kentiopsis_piersoniorum)	Heterospathe_cagayanensis))	(Veitchia_spiralis	Dypsis_decaryi))))	Nypa_fruticans);
((((Roystonea_regia	(((Manicaria_saccifera	Reinhardtia_simplex)	(Reinhardtia_latisecta	Reinhardtia_paiewonskiana))	((((Elaeis_guineensis	Elaeis_oleifera)	Attalea_speciosa)	Bactris_major)	(((Phoenix_dactylifera	(Serenoa_repens	Sabal_domingensis))	(Orania_palindan	(Sclerosperma_profizianum	Podococcus_barteri)))	Pseudophoenix_vinifera))))	(((((Prestoea_acuminata	(Oenocarpus_minor	Oenocarpus_bataua))	Pelagodoxa_henryana)	((Dypsis_decaryi	Hydriastele_microspadix)	((Kentiopsis_piersoniorum	(Dictyosperma_album	Heterospathe_cagayanensis))	Veitchia_spiralis)))	Burretiokentia_grandiflora)	Iriartea_deltoidea))	Chamaedorea_seifrizii)	Nypa_fruticans);
(((((Orania_palindan	(Sclerosperma_profizianum	Podococcus_barteri))	(Phoenix_dactylifera	Sabal_domingensis))	Serenoa_repens)	((Chamaedorea_seifrizii	(((Prestoea_acuminata	(Oenocarpus_minor	Oenocarpus_bataua))	(Pelagodoxa_henryana	((Dypsis_decaryi	Burretiokentia_grandiflora)	(Dictyosperma_album	(Hydriastele_microspadix	(Kentiopsis_piersoniorum	(Heterospathe_cagayanensis	Veitchia_spiralis)))))))	(Roystonea_regia	(((Manicaria_saccifera	Reinhardtia_simplex)	(Reinhardtia_latisecta	Reinhardtia_paiewonskiana))	(((Elaeis_guineensis	Elaeis_oleifera)	Attalea_speciosa)	(Pseudophoenix_vinifera	Bactris_major))))))	Iriartea_deltoidea))	Nypa_fruticans);
((((Orania_palindan	(Sclerosperma_profizianum	Podococcus_barteri))	(Phoenix_dactylifera	(Serenoa_repens	Sabal_domingensis)))	((((Chamaedorea_seifrizii	((Prestoea_acuminata	(Oenocarpus_minor	Oenocarpus_bataua))	(((Dictyosperma_album	(Veitchia_spiralis	Heterospathe_cagayanensis))	Kentiopsis_piersoniorum)	(Burretiokentia_grandiflora	(Hydriastele_microspadix	Dypsis_decaryi)))))	(((Manicaria_saccifera	Reinhardtia_simplex)	(Reinhardtia_latisecta	Reinhardtia_paiewonskiana))	((Elaeis_guineensis	Elaeis_oleifera)	Attalea_speciosa)))	(Pseudophoenix_vinifera	(Pelagodoxa_henryana	Bactris_major)))	(Roystonea_regia	Iriartea_deltoidea)))	Nypa_fruticans);
(((((((((Manicaria_saccifera	Reinhardtia_simplex)	(Reinhardtia_latisecta	Reinhardtia_paiewonskiana))	(((Elaeis_guineensis	Elaeis_oleifera)	Attalea_speciosa)	Bactris_major))	(Pseudophoenix_vinifera	((Prestoea_acuminata	(Oenocarpus_minor	Oenocarpus_bataua))	(Pelagodoxa_henryana	((Burretiokentia_grandiflora	(Veitchia_spiralis	Dypsis_decaryi))	(Hydriastele_microspadix	((Dictyosperma_album	Heterospathe_cagayanensis)	Kentiopsis_piersoniorum)))))))	(Roystonea_regia	Iriartea_deltoidea))	Chamaedorea_seifrizii)	(Orania_palindan	(Sclerosperma_profizianum	Podococcus_barteri)))	(Sabal_domingensis	(Phoenix_dactylifera	Serenoa_repens)))	Nypa_fruticans);
(((((((((Elaeis_guineensis	Elaeis_oleifera)	Attalea_speciosa)	(Pelagodoxa_henryana	Bactris_major))	((Pseudophoenix_vinifera	((Prestoea_acuminata	(Oenocarpus_minor	Oenocarpus_bataua))	(((Burretiokentia_grandiflora	Heterospathe_cagayanensis)	(Veitchia_spiralis	Dypsis_decaryi))	((Hydriastele_microspadix	Kentiopsis_piersoniorum)	Dictyosperma_album))))	((Manicaria_saccifera	Reinhardtia_simplex)	(Reinhardtia_latisecta	Reinhardtia_paiewonskiana))))	(Roystonea_regia	Iriartea_deltoidea))	(Orania_palindan	(Sclerosperma_profizianum	Podococcus_barteri)))	Chamaedorea_seifrizii)	(Phoenix_dactylifera	(Serenoa_repens	Sabal_domingensis)))	Nypa_fruticans);
((((Prestoea_acuminata	(Oenocarpus_minor	Oenocarpus_bataua))	(Burretiokentia_grandiflora	(((Hydriastele_microspadix	Kentiopsis_piersoniorum)	Dypsis_decaryi)	((Dictyosperma_album	Heterospathe_cagayanensis)	Veitchia_spiralis))))	(((Pseudophoenix_vinifera	((((Manicaria_saccifera	Reinhardtia_simplex)	(Reinhardtia_latisecta	Reinhardtia_paiewonskiana))	Bactris_major)	Pelagodoxa_henryana))	(Roystonea_regia	((Elaeis_guineensis	Elaeis_oleifera)	Attalea_speciosa)))	(Iriartea_deltoidea	((Orania_palindan	(Sclerosperma_profizianum	Podococcus_barteri))	(Phoenix_dactylifera	((Chamaedorea_seifrizii	Serenoa_repens)	Sabal_domingensis))))))	Nypa_fruticans);
((Pseudophoenix_vinifera	(((Phoenix_dactylifera	(Sabal_domingensis	Serenoa_repens))	((((Podococcus_barteri	(Sclerosperma_profizianum	Orania_palindan))	Chamaedorea_seifrizii)	(Iriartea_deltoidea	(((Reinhardtia_simplex	Manicaria_saccifera)	(Reinhardtia_latisecta	Reinhardtia_paiewonskiana))	(Attalea_speciosa	(Elaeis_guineensis	Elaeis_oleifera)))))	Bactris_major))	((Roystonea_regia	(Pelagodoxa_henryana	(Prestoea_acuminata	(Oenocarpus_minor	Oenocarpus_bataua))))	(((Veitchia_spiralis	(Kentiopsis_piersoniorum	(Dictyosperma_album	Heterospathe_cagayanensis)))	Burretiokentia_grandiflora)	(Hydriastele_microspadix	Dypsis_decaryi)))))	Nypa_fruticans);
(((Pelagodoxa_henryana	Pseudophoenix_vinifera)	((Roystonea_regia	(((Iriartea_deltoidea	((Phoenix_dactylifera	(Sabal_domingensis	Serenoa_repens))	(Chamaedorea_seifrizii	(Orania_palindan	(Podococcus_barteri	Sclerosperma_profizianum)))))	((Reinhardtia_simplex	Manicaria_saccifera)	(Reinhardtia_latisecta	Reinhardtia_paiewonskiana)))	((Attalea_speciosa	(Elaeis_guineensis	Elaeis_oleifera))	Bactris_major)))	((Prestoea_acuminata	(Oenocarpus_minor	Oenocarpus_bataua))	((Veitchia_spiralis	((Dictyosperma_album	Heterospathe_cagayanensis)	Kentiopsis_piersoniorum))	((Hydriastele_microspadix	Burretiokentia_grandiflora)	Dypsis_decaryi)))))	Nypa_fruticans);
(((Iriartea_deltoidea	(((Phoenix_dactylifera	(Sabal_domingensis	Serenoa_repens))	(Podococcus_barteri	(Sclerosperma_profizianum	Orania_palindan)))	Chamaedorea_seifrizii))	(((Pseudophoenix_vinifera	((Prestoea_acuminata	(Oenocarpus_minor	Oenocarpus_bataua))	((Hydriastele_microspadix	((Dictyosperma_album	Heterospathe_cagayanensis)	Kentiopsis_piersoniorum))	(Burretiokentia_grandiflora	(Veitchia_spiralis	Dypsis_decaryi)))))	Roystonea_regia)	(((Reinhardtia_simplex	Manicaria_saccifera)	(Reinhardtia_latisecta	Reinhardtia_paiewonskiana))	((Attalea_speciosa	(Elaeis_guineensis	Elaeis_oleifera))	(Pelagodoxa_henryana	Bactris_major)))))	Nypa_fruticans);
((Roystonea_regia	(((Phoenix_dactylifera	(Sabal_domingensis	Serenoa_repens))	((((Reinhardtia_simplex	Manicaria_saccifera)	(Reinhardtia_latisecta	Reinhardtia_paiewonskiana))	((Attalea_speciosa	(Elaeis_guineensis	Elaeis_oleifera))	Bactris_major))	(((Orania_palindan	(Podococcus_barteri	Sclerosperma_profizianum))	Iriartea_deltoidea)	Chamaedorea_seifrizii)))	(Pseudophoenix_vinifera	((Prestoea_acuminata	(Oenocarpus_minor	Oenocarpus_bataua))	(Pelagodoxa_henryana	(Heterospathe_cagayanensis	((Burretiokentia_grandiflora	(Dypsis_decaryi	Hydriastele_microspadix))	((Kentiopsis_piersoniorum	Dictyosperma_album)	Veitchia_spiralis))))))))	Nypa_fruticans);
((Roystonea_regia	((Chamaedorea_seifrizii	((Phoenix_dactylifera	(Sabal_domingensis	Serenoa_repens))	(Orania_palindan	(Podococcus_barteri	Sclerosperma_profizianum))))	(((((Attalea_speciosa	(Elaeis_guineensis	Elaeis_oleifera))	Bactris_major)	(Pelagodoxa_henryana	(((Veitchia_spiralis	Dypsis_decaryi)	(((Dictyosperma_album	Heterospathe_cagayanensis)	Kentiopsis_piersoniorum)	(Hydriastele_microspadix	Burretiokentia_grandiflora)))	(Prestoea_acuminata	(Oenocarpus_minor	Oenocarpus_bataua)))))	(((Reinhardtia_simplex	Manicaria_saccifera)	(Reinhardtia_latisecta	Reinhardtia_paiewonskiana))	Pseudophoenix_vinifera))	Iriartea_deltoidea)))	Nypa_fruticans);
(((Serenoa_repens	(Phoenix_dactylifera	Sabal_domingensis))	((((Orania_palindan	(Podococcus_barteri	Sclerosperma_profizianum))	((((((Burretiokentia_grandiflora	Kentiopsis_piersoniorum)	(Heterospathe_cagayanensis	Dictyosperma_album))	Veitchia_spiralis)	(Hydriastele_microspadix	Dypsis_decaryi))	(Prestoea_acuminata	(Oenocarpus_minor	Oenocarpus_bataua)))	((((Reinhardtia_simplex	Manicaria_saccifera)	(Reinhardtia_latisecta	Reinhardtia_paiewonskiana))	Roystonea_regia)	(Pelagodoxa_henryana	(Pseudophoenix_vinifera	((Attalea_speciosa	(Elaeis_guineensis	Elaeis_oleifera))	Bactris_major))))))	Chamaedorea_seifrizii)	Iriartea_deltoidea))	Nypa_fruticans);
((Pseudophoenix_vinifera	((((((Attalea_speciosa	(Elaeis_guineensis	Elaeis_oleifera))	Bactris_major)	((Phoenix_dactylifera	(Sabal_domingensis	Serenoa_repens))	(Orania_palindan	(Podococcus_barteri	Sclerosperma_profizianum))))	((Iriartea_deltoidea	Chamaedorea_seifrizii)	((Reinhardtia_simplex	Manicaria_saccifera)	(Reinhardtia_latisecta	Reinhardtia_paiewonskiana))))	Roystonea_regia)	((((Heterospathe_cagayanensis	Dictyosperma_album)	(Veitchia_spiralis	(Burretiokentia_grandiflora	Kentiopsis_piersoniorum)))	(Hydriastele_microspadix	Dypsis_decaryi))	(Pelagodoxa_henryana	(Prestoea_acuminata	(Oenocarpus_minor	Oenocarpus_bataua))))))	Nypa_fruticans);
(((Phoenix_dactylifera	(Sabal_domingensis	Serenoa_repens))	((Chamaedorea_seifrizii	((Orania_palindan	(Podococcus_barteri	Sclerosperma_profizianum))	(((((Heterospathe_cagayanensis	Dictyosperma_album)	((Dypsis_decaryi	Veitchia_spiralis)	((Burretiokentia_grandiflora	Kentiopsis_piersoniorum)	Hydriastele_microspadix)))	(Pelagodoxa_henryana	(Prestoea_acuminata	(Oenocarpus_minor	Oenocarpus_bataua))))	Pseudophoenix_vinifera)	((Bactris_major	((Reinhardtia_simplex	Manicaria_saccifera)	(Reinhardtia_latisecta	Reinhardtia_paiewonskiana)))	(Roystonea_regia	(Attalea_speciosa	(Elaeis_guineensis	Elaeis_oleifera)))))))	Iriartea_deltoidea))	Nypa_fruticans);
(((Iriartea_deltoidea	(Chamaedorea_seifrizii	((((Dypsis_decaryi	Veitchia_spiralis)	(((Kentiopsis_piersoniorum	Dictyosperma_album)	Heterospathe_cagayanensis)	(Burretiokentia_grandiflora	Hydriastele_microspadix)))	(Prestoea_acuminata	(Oenocarpus_minor	Oenocarpus_bataua)))	(((Reinhardtia_simplex	Manicaria_saccifera)	(Reinhardtia_latisecta	Reinhardtia_paiewonskiana))	((((Orania_palindan	(Podococcus_barteri	Sclerosperma_profizianum))	((Serenoa_repens	Sabal_domingensis)	Phoenix_dactylifera))	((Pelagodoxa_henryana	Bactris_major)	Pseudophoenix_vinifera))	(Attalea_speciosa	(Elaeis_guineensis	Elaeis_oleifera)))))))	Roystonea_regia)	Nypa_fruticans);
((((Chamaedorea_seifrizii	((((Roystonea_regia	Pseudophoenix_vinifera)	((Bactris_major	(Attalea_speciosa	(Elaeis_guineensis	Elaeis_oleifera)))	((Reinhardtia_simplex	Manicaria_saccifera)	(Reinhardtia_latisecta	Reinhardtia_paiewonskiana))))	(((((Hydriastele_microspadix	Dypsis_decaryi)	(Dictyosperma_album	(Heterospathe_cagayanensis	Burretiokentia_grandiflora)))	Kentiopsis_piersoniorum)	Veitchia_spiralis)	(Pelagodoxa_henryana	(Prestoea_acuminata	(Oenocarpus_minor	Oenocarpus_bataua)))))	(Orania_palindan	(Podococcus_barteri	Sclerosperma_profizianum))))	Iriartea_deltoidea)	((Serenoa_repens	Sabal_domingensis)	Phoenix_dactylifera))	Nypa_fruticans);
((Chamaedorea_seifrizii	(((((((Serenoa_repens	Sabal_domingensis)	Phoenix_dactylifera)	(Bactris_major	(Attalea_speciosa	(Elaeis_guineensis	Elaeis_oleifera))))	(((Pelagodoxa_henryana	(Prestoea_acuminata	(Oenocarpus_minor	Oenocarpus_bataua)))	((Dictyosperma_album	Heterospathe_cagayanensis)	((Burretiokentia_grandiflora	(Dypsis_decaryi	Veitchia_spiralis))	(Kentiopsis_piersoniorum	Hydriastele_microspadix))))	Roystonea_regia))	(((Reinhardtia_latisecta	Reinhardtia_paiewonskiana)	(Manicaria_saccifera	Reinhardtia_simplex))	Pseudophoenix_vinifera))	(Orania_palindan	(Podococcus_barteri	Sclerosperma_profizianum)))	Iriartea_deltoidea))	Nypa_fruticans);
((((((Prestoea_acuminata	(Oenocarpus_minor	Oenocarpus_bataua))	((Dypsis_decaryi	(Burretiokentia_grandiflora	Hydriastele_microspadix))	(Dictyosperma_album	((Veitchia_spiralis	Heterospathe_cagayanensis)	Kentiopsis_piersoniorum))))	(((Orania_palindan	(Podococcus_barteri	Sclerosperma_profizianum))	(Serenoa_repens	Sabal_domingensis))	((Attalea_speciosa	(Elaeis_guineensis	Elaeis_oleifera))	(((Pelagodoxa_henryana	Bactris_major)	Pseudophoenix_vinifera)	((Reinhardtia_latisecta	Reinhardtia_paiewonskiana)	(Manicaria_saccifera	Reinhardtia_simplex))))))	(Chamaedorea_seifrizii	(Roystonea_regia	Iriartea_deltoidea)))	Phoenix_dactylifera)	Nypa_fruticans);
((((Phoenix_dactylifera	(Serenoa_repens	Sabal_domingensis))	(Orania_palindan	(Podococcus_barteri	Sclerosperma_profizianum)))	(Chamaedorea_seifrizii	(((((Reinhardtia_latisecta	Reinhardtia_paiewonskiana)	(Manicaria_saccifera	Reinhardtia_simplex))	((Attalea_speciosa	(Elaeis_guineensis	Elaeis_oleifera))	Bactris_major))	(Pseudophoenix_vinifera	((Pelagodoxa_henryana	(Prestoea_acuminata	(Oenocarpus_minor	Oenocarpus_bataua)))	((((Dictyosperma_album	Heterospathe_cagayanensis)	(Burretiokentia_grandiflora	Hydriastele_microspadix))	(Veitchia_spiralis	Dypsis_decaryi))	Kentiopsis_piersoniorum))))	(Roystonea_regia	Iriartea_deltoidea))))	Nypa_fruticans);
(((Phoenix_dactylifera	(Serenoa_repens	Sabal_domingensis))	((((Iriartea_deltoidea	((Pelagodoxa_henryana	(Prestoea_acuminata	(Oenocarpus_minor	Oenocarpus_bataua)))	(((Dictyosperma_album	Heterospathe_cagayanensis)	(Hydriastele_microspadix	(Kentiopsis_piersoniorum	Veitchia_spiralis)))	(Dypsis_decaryi	Burretiokentia_grandiflora))))	(((Pseudophoenix_vinifera	Bactris_major)	((Reinhardtia_latisecta	Reinhardtia_paiewonskiana)	(Manicaria_saccifera	Reinhardtia_simplex)))	((Attalea_speciosa	(Elaeis_guineensis	Elaeis_oleifera))	Roystonea_regia)))	Chamaedorea_seifrizii)	(Podococcus_barteri	(Sclerosperma_profizianum	Orania_palindan))))	Nypa_fruticans);
(((((Pelagodoxa_henryana	(Prestoea_acuminata	(Oenocarpus_minor	Oenocarpus_bataua)))	((Dypsis_decaryi	Hydriastele_microspadix)	(Burretiokentia_grandiflora	(Veitchia_spiralis	((Dictyosperma_album	Heterospathe_cagayanensis)	Kentiopsis_piersoniorum)))))	(((((Orania_palindan	(Podococcus_barteri	Sclerosperma_profizianum))	(Phoenix_dactylifera	(Serenoa_repens	Sabal_domingensis)))	(Bactris_major	(Attalea_speciosa	(Elaeis_guineensis	Elaeis_oleifera))))	(Iriartea_deltoidea	(Chamaedorea_seifrizii	((Reinhardtia_latisecta	Reinhardtia_paiewonskiana)	(Manicaria_saccifera	Reinhardtia_simplex)))))	Roystonea_regia))	Pseudophoenix_vinifera)	Nypa_fruticans);
(((((Pelagodoxa_henryana	(Prestoea_acuminata	(Oenocarpus_minor	Oenocarpus_bataua)))	(((Dictyosperma_album	Heterospathe_cagayanensis)	Kentiopsis_piersoniorum)	(((Veitchia_spiralis	Dypsis_decaryi)	Burretiokentia_grandiflora)	Hydriastele_microspadix)))	(((Iriartea_deltoidea	((Orania_palindan	(Podococcus_barteri	Sclerosperma_profizianum))	(Phoenix_dactylifera	((Chamaedorea_seifrizii	Serenoa_repens)	Sabal_domingensis))))	((Bactris_major	(Attalea_speciosa	(Elaeis_guineensis	Elaeis_oleifera)))	((Reinhardtia_latisecta	Reinhardtia_paiewonskiana)	(Manicaria_saccifera	Reinhardtia_simplex))))	Roystonea_regia))	Pseudophoenix_vinifera)	Nypa_fruticans);
((Phoenix_dactylifera	((((((Bactris_major	(Attalea_speciosa	(Elaeis_guineensis	Elaeis_oleifera)))	((Reinhardtia_latisecta	Reinhardtia_paiewonskiana)	(Manicaria_saccifera	Reinhardtia_simplex)))	(Roystonea_regia	(Pseudophoenix_vinifera	((Prestoea_acuminata	(Oenocarpus_minor	Oenocarpus_bataua))	(((Hydriastele_microspadix	((Dictyosperma_album	Heterospathe_cagayanensis)	Kentiopsis_piersoniorum))	((Veitchia_spiralis	Dypsis_decaryi)	Burretiokentia_grandiflora))	Pelagodoxa_henryana)))))	(Sabal_domingensis	(Orania_palindan	(Podococcus_barteri	Sclerosperma_profizianum))))	Iriartea_deltoidea)	(Chamaedorea_seifrizii	Serenoa_repens)))	Nypa_fruticans);
(((Roystonea_regia	Iriartea_deltoidea)	((Chamaedorea_seifrizii	(Serenoa_repens	(Phoenix_dactylifera	Sabal_domingensis)))	(((((Prestoea_acuminata	(Oenocarpus_minor	Oenocarpus_bataua))	(((Dictyosperma_album	Heterospathe_cagayanensis)	Kentiopsis_piersoniorum)	(((Veitchia_spiralis	Dypsis_decaryi)	Hydriastele_microspadix)	Burretiokentia_grandiflora)))	(Attalea_speciosa	(Elaeis_guineensis	Elaeis_oleifera)))	(((Reinhardtia_latisecta	(Manicaria_saccifera	Reinhardtia_paiewonskiana))	Reinhardtia_simplex)	(Pseudophoenix_vinifera	(Pelagodoxa_henryana	Bactris_major))))	(Orania_palindan	(Podococcus_barteri	Sclerosperma_profizianum)))))	Nypa_fruticans);
(((Iriartea_deltoidea	(((Orania_palindan	(Podococcus_barteri	Sclerosperma_profizianum))	((Serenoa_repens	Sabal_domingensis)	Phoenix_dactylifera))	(Pseudophoenix_vinifera	Bactris_major)))	(Chamaedorea_seifrizii	(((Reinhardtia_latisecta	Reinhardtia_paiewonskiana)	(Manicaria_saccifera	Reinhardtia_simplex))	((Pelagodoxa_henryana	((Prestoea_acuminata	(Oenocarpus_minor	Oenocarpus_bataua))	((Dypsis_decaryi	(Veitchia_spiralis	(Dictyosperma_album	Heterospathe_cagayanensis)))	((Hydriastele_microspadix	Burretiokentia_grandiflora)	Kentiopsis_piersoniorum))))	(Roystonea_regia	(Attalea_speciosa	(Elaeis_guineensis	Elaeis_oleifera)))))))	Nypa_fruticans);
((((Orania_palindan	(Podococcus_barteri	Sclerosperma_profizianum))	(((((Prestoea_acuminata	(Oenocarpus_minor	Oenocarpus_bataua))	((Dypsis_decaryi	Hydriastele_microspadix)	(Heterospathe_cagayanensis	(Dictyosperma_album	(Burretiokentia_grandiflora	(Kentiopsis_piersoniorum	Veitchia_spiralis))))))	(Attalea_speciosa	(Elaeis_guineensis	Elaeis_oleifera)))	(Pseudophoenix_vinifera	(((Reinhardtia_latisecta	Reinhardtia_paiewonskiana)	(Manicaria_saccifera	Reinhardtia_simplex))	(Pelagodoxa_henryana	Bactris_major))))	(Roystonea_regia	Iriartea_deltoidea)))	(Chamaedorea_seifrizii	(Serenoa_repens	(Sabal_domingensis	Phoenix_dactylifera))))	Nypa_fruticans);
(((((Podococcus_barteri	Sclerosperma_profizianum)	Orania_palindan)	((Iriartea_deltoidea	((Reinhardtia_latisecta	Reinhardtia_paiewonskiana)	(Reinhardtia_simplex	Manicaria_saccifera)))	(((Roystonea_regia	(Bactris_major	(Attalea_speciosa	(Elaeis_oleifera	Elaeis_guineensis))))	(Pelagodoxa_henryana	(((Oenocarpus_minor	Oenocarpus_bataua)	Prestoea_acuminata)	(((Heterospathe_cagayanensis	Dictyosperma_album)	((Dypsis_decaryi	Veitchia_spiralis)	(Burretiokentia_grandiflora	Hydriastele_microspadix)))	Kentiopsis_piersoniorum))))	Pseudophoenix_vinifera)))	(((Chamaedorea_seifrizii	Serenoa_repens)	Sabal_domingensis)	Phoenix_dactylifera))	Nypa_fruticans);
(((((Chamaedorea_seifrizii	Serenoa_repens)	Sabal_domingensis)	(((Podococcus_barteri	Sclerosperma_profizianum)	Orania_palindan)	((((Pseudophoenix_vinifera	(Pelagodoxa_henryana	(((Oenocarpus_minor	Oenocarpus_bataua)	Prestoea_acuminata)	(Veitchia_spiralis	(((Heterospathe_cagayanensis	Dictyosperma_album)	((Kentiopsis_piersoniorum	Burretiokentia_grandiflora)	Hydriastele_microspadix))	Dypsis_decaryi)))))	((Bactris_major	(Attalea_speciosa	(Elaeis_oleifera	Elaeis_guineensis)))	((Reinhardtia_latisecta	Reinhardtia_paiewonskiana)	(Reinhardtia_simplex	Manicaria_saccifera))))	Roystonea_regia)	Iriartea_deltoidea)))	Phoenix_dactylifera)	Nypa_fruticans);
(((((((Pseudophoenix_vinifera	(Pelagodoxa_henryana	(((Oenocarpus_minor	Oenocarpus_bataua)	Prestoea_acuminata)	((Veitchia_spiralis	(Kentiopsis_piersoniorum	(Heterospathe_cagayanensis	Dictyosperma_album)))	(Burretiokentia_grandiflora	(Dypsis_decaryi	Hydriastele_microspadix))))))	((Bactris_major	(Attalea_speciosa	(Elaeis_oleifera	Elaeis_guineensis)))	((Reinhardtia_latisecta	Reinhardtia_paiewonskiana)	(Reinhardtia_simplex	Manicaria_saccifera))))	Roystonea_regia)	(Chamaedorea_seifrizii	((Podococcus_barteri	Sclerosperma_profizianum)	Orania_palindan)))	Iriartea_deltoidea)	((Phoenix_dactylifera	Sabal_domingensis)	Serenoa_repens))	Nypa_fruticans);
((((Iriartea_deltoidea	Roystonea_regia)	(((Pseudophoenix_vinifera	(((Pelagodoxa_henryana	(((Oenocarpus_minor	Oenocarpus_bataua)	Prestoea_acuminata)	((Dypsis_decaryi	Hydriastele_microspadix)	((((Kentiopsis_piersoniorum	Burretiokentia_grandiflora)	Heterospathe_cagayanensis)	Dictyosperma_album)	Veitchia_spiralis))))	(Bactris_major	(Attalea_speciosa	(Elaeis_oleifera	Elaeis_guineensis))))	((Reinhardtia_latisecta	Reinhardtia_paiewonskiana)	(Reinhardtia_simplex	Manicaria_saccifera))))	((Podococcus_barteri	Sclerosperma_profizianum)	Orania_palindan))	((Phoenix_dactylifera	Sabal_domingensis)	Serenoa_repens)))	Chamaedorea_seifrizii)	Nypa_fruticans);
(((Phoenix_dactylifera	(Sabal_domingensis	Serenoa_repens))	(((((Pelagodoxa_henryana	(((Bactris_major	(Attalea_speciosa	(Elaeis_oleifera	Elaeis_guineensis)))	((Reinhardtia_latisecta	Reinhardtia_paiewonskiana)	(Reinhardtia_simplex	Manicaria_saccifera)))	Pseudophoenix_vinifera))	(Roystonea_regia	((((Veitchia_spiralis	Dypsis_decaryi)	(Burretiokentia_grandiflora	Hydriastele_microspadix))	(Kentiopsis_piersoniorum	(Heterospathe_cagayanensis	Dictyosperma_album)))	((Oenocarpus_minor	Oenocarpus_bataua)	Prestoea_acuminata))))	((Podococcus_barteri	Sclerosperma_profizianum)	Orania_palindan))	Chamaedorea_seifrizii)	Iriartea_deltoidea))	Nypa_fruticans);
(((Serenoa_repens	(Phoenix_dactylifera	Sabal_domingensis))	((((((Podococcus_barteri	Sclerosperma_profizianum)	Orania_palindan)	((((Dypsis_decaryi	(Burretiokentia_grandiflora	Hydriastele_microspadix))	(Veitchia_spiralis	(Dictyosperma_album	Heterospathe_cagayanensis)))	Kentiopsis_piersoniorum)	(Pelagodoxa_henryana	((Oenocarpus_minor	Oenocarpus_bataua)	Prestoea_acuminata))))	((((Reinhardtia_latisecta	Reinhardtia_paiewonskiana)	(Reinhardtia_simplex	Manicaria_saccifera))	(Pseudophoenix_vinifera	(Bactris_major	(Attalea_speciosa	(Elaeis_oleifera	Elaeis_guineensis)))))	Roystonea_regia))	Chamaedorea_seifrizii)	Iriartea_deltoidea))	Nypa_fruticans);
(((Chamaedorea_seifrizii	(Serenoa_repens	(Phoenix_dactylifera	Sabal_domingensis)))	(Iriartea_deltoidea	((Podococcus_barteri	(Sclerosperma_profizianum	Orania_palindan))	((Pseudophoenix_vinifera	((Roystonea_regia	(Bactris_major	(Attalea_speciosa	(Elaeis_oleifera	Elaeis_guineensis))))	((((Veitchia_spiralis	Dypsis_decaryi)	Hydriastele_microspadix)	(Kentiopsis_piersoniorum	((Dictyosperma_album	Heterospathe_cagayanensis)	Burretiokentia_grandiflora)))	(Pelagodoxa_henryana	((Oenocarpus_minor	Oenocarpus_bataua)	Prestoea_acuminata)))))	((Reinhardtia_latisecta	Reinhardtia_paiewonskiana)	(Reinhardtia_simplex	Manicaria_saccifera))))))	Nypa_fruticans);
(((Chamaedorea_seifrizii	(Serenoa_repens	(Phoenix_dactylifera	Sabal_domingensis)))	(Iriartea_deltoidea	((Orania_palindan	(Podococcus_barteri	Sclerosperma_profizianum))	(((Pseudophoenix_vinifera	(((((Hydriastele_microspadix	Burretiokentia_grandiflora)	((Dictyosperma_album	Heterospathe_cagayanensis)	Kentiopsis_piersoniorum))	(Veitchia_spiralis	Dypsis_decaryi))	Pelagodoxa_henryana)	((Oenocarpus_minor	Oenocarpus_bataua)	Prestoea_acuminata)))	(((Reinhardtia_latisecta	Reinhardtia_paiewonskiana)	(Reinhardtia_simplex	Manicaria_saccifera))	(Bactris_major	(Attalea_speciosa	(Elaeis_oleifera	Elaeis_guineensis)))))	Roystonea_regia))))	Nypa_fruticans);
(((Serenoa_repens	(Phoenix_dactylifera	Sabal_domingensis))	(Chamaedorea_seifrizii	((Orania_palindan	(Podococcus_barteri	Sclerosperma_profizianum))	(((((Reinhardtia_latisecta	Reinhardtia_paiewonskiana)	(Reinhardtia_simplex	Manicaria_saccifera))	(((Attalea_speciosa	(Elaeis_oleifera	Elaeis_guineensis))	(((((Kentiopsis_piersoniorum	Burretiokentia_grandiflora)	(Dictyosperma_album	Heterospathe_cagayanensis))	(Dypsis_decaryi	(Veitchia_spiralis	Hydriastele_microspadix)))	Pelagodoxa_henryana)	((Oenocarpus_minor	Oenocarpus_bataua)	Prestoea_acuminata)))	Roystonea_regia))	(Pseudophoenix_vinifera	Bactris_major))	Iriartea_deltoidea))))	Nypa_fruticans);
((Chamaedorea_seifrizii	(Iriartea_deltoidea	((Orania_palindan	(Podococcus_barteri	Sclerosperma_profizianum))	((((Reinhardtia_latisecta	Reinhardtia_paiewonskiana)	(Reinhardtia_simplex	Manicaria_saccifera))	(Bactris_major	Pseudophoenix_vinifera))	((Serenoa_repens	(Phoenix_dactylifera	Sabal_domingensis))	(((((Burretiokentia_grandiflora	Kentiopsis_piersoniorum)	Veitchia_spiralis)	((Dictyosperma_album	Heterospathe_cagayanensis)	(Dypsis_decaryi	Hydriastele_microspadix)))	(Pelagodoxa_henryana	((Oenocarpus_minor	Oenocarpus_bataua)	Prestoea_acuminata)))	(Roystonea_regia	(Attalea_speciosa	(Elaeis_oleifera	Elaeis_guineensis)))))))))	Nypa_fruticans);
((((Sabal_domingensis	Serenoa_repens)	Phoenix_dactylifera)	(((Iriartea_deltoidea	Roystonea_regia)	(((Prestoea_acuminata	(Oenocarpus_bataua	Oenocarpus_minor))	(((Kentiopsis_piersoniorum	(Dictyosperma_album	Heterospathe_cagayanensis))	Hydriastele_microspadix)	(Burretiokentia_grandiflora	(Dypsis_decaryi	Veitchia_spiralis))))	((Pseudophoenix_vinifera	Pelagodoxa_henryana)	(((Reinhardtia_paiewonskiana	Reinhardtia_latisecta)	(Manicaria_saccifera	Reinhardtia_simplex))	(((Elaeis_oleifera	Elaeis_guineensis)	Attalea_speciosa)	Bactris_major)))))	(Chamaedorea_seifrizii	(Orania_palindan	(Podococcus_barteri	Sclerosperma_profizianum)))))	Nypa_fruticans);
((((Sabal_domingensis	Serenoa_repens)	Phoenix_dactylifera)	((Iriartea_deltoidea	(((Pseudophoenix_vinifera	(((Reinhardtia_paiewonskiana	Reinhardtia_latisecta)	(Manicaria_saccifera	Reinhardtia_simplex))	(Pelagodoxa_henryana	Bactris_major)))	(((Prestoea_acuminata	(Oenocarpus_bataua	Oenocarpus_minor))	((Heterospathe_cagayanensis	((Hydriastele_microspadix	(Kentiopsis_piersoniorum	Burretiokentia_grandiflora))	(Dypsis_decaryi	Veitchia_spiralis)))	Dictyosperma_album))	(((Elaeis_oleifera	Elaeis_guineensis)	Attalea_speciosa)	Roystonea_regia)))	(Orania_palindan	(Podococcus_barteri	Sclerosperma_profizianum))))	Chamaedorea_seifrizii))	Nypa_fruticans);
((((((((Reinhardtia_paiewonskiana	Reinhardtia_latisecta)	(Manicaria_saccifera	Reinhardtia_simplex))	Pseudophoenix_vinifera)	(Roystonea_regia	(((Prestoea_acuminata	(Oenocarpus_bataua	Oenocarpus_minor))	(Pelagodoxa_henryana	((Burretiokentia_grandiflora	Dypsis_decaryi)	((Hydriastele_microspadix	(Veitchia_spiralis	Kentiopsis_piersoniorum))	(Dictyosperma_album	Heterospathe_cagayanensis)))))	(Bactris_major	((Elaeis_oleifera	Elaeis_guineensis)	Attalea_speciosa)))))	(Orania_palindan	(Podococcus_barteri	Sclerosperma_profizianum)))	Chamaedorea_seifrizii)	(((Sabal_domingensis	Serenoa_repens)	Phoenix_dactylifera)	Iriartea_deltoidea))	Nypa_fruticans);
((((Prestoea_acuminata	(Oenocarpus_bataua	Oenocarpus_minor))	(((Hydriastele_microspadix	(Veitchia_spiralis	Dypsis_decaryi))	((Kentiopsis_piersoniorum	Dictyosperma_album)	Heterospathe_cagayanensis))	Burretiokentia_grandiflora))	((((Elaeis_oleifera	Elaeis_guineensis)	Attalea_speciosa)	(((Reinhardtia_paiewonskiana	Reinhardtia_latisecta)	(Manicaria_saccifera	Reinhardtia_simplex))	(Pseudophoenix_vinifera	(Pelagodoxa_henryana	Bactris_major))))	(((Orania_palindan	(Podococcus_barteri	Sclerosperma_profizianum))	(((Sabal_domingensis	Serenoa_repens)	Phoenix_dactylifera)	Chamaedorea_seifrizii))	(Roystonea_regia	Iriartea_deltoidea))))	Nypa_fruticans);
(((((Pelagodoxa_henryana	(Prestoea_acuminata	(Oenocarpus_bataua	Oenocarpus_minor)))	(((Kentiopsis_piersoniorum	Burretiokentia_grandiflora)	(Dictyosperma_album	Heterospathe_cagayanensis))	(Hydriastele_microspadix	(Veitchia_spiralis	Dypsis_decaryi))))	(Roystonea_regia	((((Elaeis_oleifera	Elaeis_guineensis)	Attalea_speciosa)	Bactris_major)	(((((Orania_palindan	(Podococcus_barteri	Sclerosperma_profizianum))	(Sabal_domingensis	(Serenoa_repens	Phoenix_dactylifera)))	Chamaedorea_seifrizii)	Iriartea_deltoidea)	((Reinhardtia_paiewonskiana	Reinhardtia_latisecta)	(Manicaria_saccifera	Reinhardtia_simplex))))))	Pseudophoenix_vinifera)	Nypa_fruticans);
(((Serenoa_repens	(Phoenix_dactylifera	((Pseudophoenix_vinifera	Sabal_domingensis)	(Orania_palindan	(Podococcus_barteri	Sclerosperma_profizianum)))))	(Iriartea_deltoidea	(Chamaedorea_seifrizii	(((((Elaeis_oleifera	Elaeis_guineensis)	Attalea_speciosa)	(((Reinhardtia_paiewonskiana	Reinhardtia_latisecta)	(Manicaria_saccifera	Reinhardtia_simplex))	(Pelagodoxa_henryana	Bactris_major)))	Roystonea_regia)	((Prestoea_acuminata	(Oenocarpus_bataua	Oenocarpus_minor))	((((Kentiopsis_piersoniorum	Dictyosperma_album)	Heterospathe_cagayanensis)	(Burretiokentia_grandiflora	Hydriastele_microspadix))	(Veitchia_spiralis	Dypsis_decaryi)))))))	Nypa_fruticans);
(((((Serenoa_repens	Sabal_domingensis)	Chamaedorea_seifrizii)	(Orania_palindan	(Podococcus_barteri	Sclerosperma_profizianum)))	(Iriartea_deltoidea	(((((Attalea_speciosa	(Elaeis_oleifera	Elaeis_guineensis))	Roystonea_regia)	Bactris_major)	(Phoenix_dactylifera	((Reinhardtia_paiewonskiana	Reinhardtia_latisecta)	(Manicaria_saccifera	Reinhardtia_simplex))))	(Pseudophoenix_vinifera	((Pelagodoxa_henryana	(Prestoea_acuminata	(Oenocarpus_bataua	Oenocarpus_minor)))	(((Dypsis_decaryi	Hydriastele_microspadix)	((Kentiopsis_piersoniorum	Burretiokentia_grandiflora)	(Dictyosperma_album	Heterospathe_cagayanensis)))	Veitchia_spiralis))))))	Nypa_fruticans);
((((((Orania_palindan	(Podococcus_barteri	Sclerosperma_profizianum))	((Roystonea_regia	(Pseudophoenix_vinifera	(((Reinhardtia_paiewonskiana	Reinhardtia_latisecta)	(Manicaria_saccifera	Reinhardtia_simplex))	(Bactris_major	(Attalea_speciosa	(Elaeis_oleifera	Elaeis_guineensis))))))	((Prestoea_acuminata	(Oenocarpus_bataua	Oenocarpus_minor))	((Dypsis_decaryi	(Burretiokentia_grandiflora	Hydriastele_microspadix))	((Kentiopsis_piersoniorum	Dictyosperma_album)	(Veitchia_spiralis	Heterospathe_cagayanensis))))))	(Pelagodoxa_henryana	Chamaedorea_seifrizii))	Iriartea_deltoidea)	(Serenoa_repens	(Phoenix_dactylifera	Sabal_domingensis)))	Nypa_fruticans);
((((Prestoea_acuminata	(Oenocarpus_bataua	Oenocarpus_minor))	((Dypsis_decaryi	Hydriastele_microspadix)	(Kentiopsis_piersoniorum	(Burretiokentia_grandiflora	(Dictyosperma_album	(Veitchia_spiralis	Heterospathe_cagayanensis))))))	((Roystonea_regia	((((Pelagodoxa_henryana	Chamaedorea_seifrizii)	(Iriartea_deltoidea	(Serenoa_repens	(Phoenix_dactylifera	Sabal_domingensis))))	(Orania_palindan	(Podococcus_barteri	Sclerosperma_profizianum)))	(((Reinhardtia_paiewonskiana	Reinhardtia_latisecta)	(Manicaria_saccifera	Reinhardtia_simplex))	(Bactris_major	(Attalea_speciosa	(Elaeis_oleifera	Elaeis_guineensis))))))	Pseudophoenix_vinifera))	Nypa_fruticans);
(((((((Orania_palindan	(Podococcus_barteri	Sclerosperma_profizianum))	(Iriartea_deltoidea	(Phoenix_dactylifera	(Sabal_domingensis	((Pseudophoenix_vinifera	Bactris_major)	Serenoa_repens)))))	(((Reinhardtia_paiewonskiana	Reinhardtia_latisecta)	(Manicaria_saccifera	Reinhardtia_simplex))	(Attalea_speciosa	(Elaeis_oleifera	Elaeis_guineensis))))	Chamaedorea_seifrizii)	Roystonea_regia)	((Pelagodoxa_henryana	(Prestoea_acuminata	(Oenocarpus_bataua	Oenocarpus_minor)))	((Heterospathe_cagayanensis	Dictyosperma_album)	((Hydriastele_microspadix	(Kentiopsis_piersoniorum	Veitchia_spiralis))	(Burretiokentia_grandiflora	Dypsis_decaryi)))))	Nypa_fruticans);
((((((((Oenocarpus_bataua	Oenocarpus_minor)	Prestoea_acuminata)	(((Dypsis_decaryi	Hydriastele_microspadix)	((Heterospathe_cagayanensis	Dictyosperma_album)	(Kentiopsis_piersoniorum	Veitchia_spiralis)))	Burretiokentia_grandiflora))	Iriartea_deltoidea)	((((Reinhardtia_simplex	Manicaria_saccifera)	(Reinhardtia_paiewonskiana	Reinhardtia_latisecta))	((Attalea_speciosa	(Elaeis_oleifera	Elaeis_guineensis))	((Pelagodoxa_henryana	Bactris_major)	Pseudophoenix_vinifera)))	(((Podococcus_barteri	Sclerosperma_profizianum)	Orania_palindan)	(Chamaedorea_seifrizii	(Serenoa_repens	Sabal_domingensis)))))	Phoenix_dactylifera)	Roystonea_regia)	Nypa_fruticans);
(((Phoenix_dactylifera	(Serenoa_repens	Sabal_domingensis))	(((((Pseudophoenix_vinifera	(((((Veitchia_spiralis	Dypsis_decaryi)	(Burretiokentia_grandiflora	Hydriastele_microspadix))	(Heterospathe_cagayanensis	Dictyosperma_album))	Kentiopsis_piersoniorum)	((Oenocarpus_bataua	Oenocarpus_minor)	Prestoea_acuminata)))	((Attalea_speciosa	(Elaeis_oleifera	Elaeis_guineensis))	(Bactris_major	(Pelagodoxa_henryana	((Reinhardtia_simplex	Manicaria_saccifera)	(Reinhardtia_paiewonskiana	Reinhardtia_latisecta))))))	(Roystonea_regia	Iriartea_deltoidea))	((Podococcus_barteri	Sclerosperma_profizianum)	Orania_palindan))	Chamaedorea_seifrizii))	Nypa_fruticans);
(((Phoenix_dactylifera	(Serenoa_repens	Sabal_domingensis))	((Chamaedorea_seifrizii	((Roystonea_regia	Iriartea_deltoidea)	(((((Heterospathe_cagayanensis	Dictyosperma_album)	Kentiopsis_piersoniorum)	Veitchia_spiralis)	(Burretiokentia_grandiflora	(Dypsis_decaryi	Hydriastele_microspadix)))	(Pelagodoxa_henryana	((Oenocarpus_bataua	Oenocarpus_minor)	Prestoea_acuminata)))))	(((Podococcus_barteri	Sclerosperma_profizianum)	Orania_palindan)	(Pseudophoenix_vinifera	(((Reinhardtia_simplex	Manicaria_saccifera)	(Reinhardtia_paiewonskiana	Reinhardtia_latisecta))	((Attalea_speciosa	(Elaeis_oleifera	Elaeis_guineensis))	Bactris_major))))))	Nypa_fruticans);
(((Phoenix_dactylifera	(Serenoa_repens	Sabal_domingensis))	((((((Veitchia_spiralis	Dypsis_decaryi)	((Burretiokentia_grandiflora	Hydriastele_microspadix)	((Heterospathe_cagayanensis	Dictyosperma_album)	Kentiopsis_piersoniorum)))	(Pelagodoxa_henryana	((Oenocarpus_bataua	Oenocarpus_minor)	Prestoea_acuminata)))	((Roystonea_regia	(((Podococcus_barteri	Sclerosperma_profizianum)	Orania_palindan)	(((Attalea_speciosa	(Elaeis_oleifera	Elaeis_guineensis))	Bactris_major)	Pseudophoenix_vinifera)))	((Reinhardtia_simplex	Manicaria_saccifera)	(Reinhardtia_paiewonskiana	Reinhardtia_latisecta))))	Chamaedorea_seifrizii)	Iriartea_deltoidea))	Nypa_fruticans);
(((Phoenix_dactylifera	(Serenoa_repens	Sabal_domingensis))	(((((Podococcus_barteri	Sclerosperma_profizianum)	Orania_palindan)	(((Pseudophoenix_vinifera	((((Burretiokentia_grandiflora	Hydriastele_microspadix)	(Heterospathe_cagayanensis	(Dictyosperma_album	Kentiopsis_piersoniorum)))	(Veitchia_spiralis	Dypsis_decaryi))	((Oenocarpus_bataua	Oenocarpus_minor)	Prestoea_acuminata)))	(((Attalea_speciosa	(Elaeis_oleifera	Elaeis_guineensis))	Bactris_major)	((Reinhardtia_simplex	Manicaria_saccifera)	(Reinhardtia_paiewonskiana	Reinhardtia_latisecta))))	Roystonea_regia))	(Pelagodoxa_henryana	Chamaedorea_seifrizii))	Iriartea_deltoidea))	Nypa_fruticans);
(((Serenoa_repens	(Sabal_domingensis	Phoenix_dactylifera))	(Chamaedorea_seifrizii	(((Pseudophoenix_vinifera	(Pelagodoxa_henryana	((((Burretiokentia_grandiflora	(Dypsis_decaryi	Hydriastele_microspadix))	Heterospathe_cagayanensis)	(Kentiopsis_piersoniorum	(Veitchia_spiralis	Dictyosperma_album)))	((Oenocarpus_bataua	Oenocarpus_minor)	Prestoea_acuminata))))	(((Attalea_speciosa	(Elaeis_oleifera	Elaeis_guineensis))	Bactris_major)	((Reinhardtia_simplex	Manicaria_saccifera)	(Reinhardtia_paiewonskiana	Reinhardtia_latisecta))))	((Roystonea_regia	Iriartea_deltoidea)	((Podococcus_barteri	Sclerosperma_profizianum)	Orania_palindan)))))	Nypa_fruticans);
((Pseudophoenix_vinifera	(((Veitchia_spiralis	(((Dypsis_decaryi	Hydriastele_microspadix)	Burretiokentia_grandiflora)	(Kentiopsis_piersoniorum	(Dictyosperma_album	Heterospathe_cagayanensis))))	(Pelagodoxa_henryana	((Oenocarpus_bataua	Oenocarpus_minor)	Prestoea_acuminata)))	((((Attalea_speciosa	(Elaeis_oleifera	Elaeis_guineensis))	Bactris_major)	((Reinhardtia_simplex	Manicaria_saccifera)	(Reinhardtia_paiewonskiana	Reinhardtia_latisecta)))	(((Roystonea_regia	Iriartea_deltoidea)	((Podococcus_barteri	Sclerosperma_profizianum)	Orania_palindan))	((Serenoa_repens	(Sabal_domingensis	Phoenix_dactylifera))	Chamaedorea_seifrizii)))))	Nypa_fruticans);
(((Phoenix_dactylifera	(Serenoa_repens	Sabal_domingensis))	(Chamaedorea_seifrizii	((Podococcus_barteri	(Sclerosperma_profizianum	Orania_palindan))	((((((Veitchia_spiralis	Dypsis_decaryi)	Hydriastele_microspadix)	((Kentiopsis_piersoniorum	Burretiokentia_grandiflora)	(Dictyosperma_album	Heterospathe_cagayanensis)))	(Pelagodoxa_henryana	((Oenocarpus_bataua	Oenocarpus_minor)	Prestoea_acuminata)))	((Pseudophoenix_vinifera	((Attalea_speciosa	(Elaeis_oleifera	Elaeis_guineensis))	Bactris_major))	(Reinhardtia_simplex	((Reinhardtia_paiewonskiana	Manicaria_saccifera)	Reinhardtia_latisecta))))	(Roystonea_regia	Iriartea_deltoidea)))))	Nypa_fruticans);
(((Phoenix_dactylifera	(Serenoa_repens	Sabal_domingensis))	((Chamaedorea_seifrizii	((((((Dypsis_decaryi	Hydriastele_microspadix)	((Veitchia_spiralis	(Kentiopsis_piersoniorum	(Dictyosperma_album	Heterospathe_cagayanensis)))	Burretiokentia_grandiflora))	(Pelagodoxa_henryana	((Oenocarpus_bataua	Oenocarpus_minor)	Prestoea_acuminata)))	((Attalea_speciosa	(Elaeis_oleifera	Elaeis_guineensis))	Bactris_major))	(((Manicaria_saccifera	Reinhardtia_simplex)	(Reinhardtia_paiewonskiana	Reinhardtia_latisecta))	Pseudophoenix_vinifera))	((Podococcus_barteri	Sclerosperma_profizianum)	Orania_palindan)))	(Roystonea_regia	Iriartea_deltoidea)))	Nypa_fruticans);
(((Phoenix_dactylifera	(Serenoa_repens	Sabal_domingensis))	((Chamaedorea_seifrizii	((((((Oenocarpus_bataua	Oenocarpus_minor)	Prestoea_acuminata)	((Veitchia_spiralis	((Dypsis_decaryi	Hydriastele_microspadix)	Burretiokentia_grandiflora))	((Dictyosperma_album	Heterospathe_cagayanensis)	Kentiopsis_piersoniorum)))	((Attalea_speciosa	(Elaeis_oleifera	Elaeis_guineensis))	Bactris_major))	(Pelagodoxa_henryana	((Reinhardtia_latisecta	((Manicaria_saccifera	Reinhardtia_simplex)	Reinhardtia_paiewonskiana))	Pseudophoenix_vinifera)))	((Podococcus_barteri	Sclerosperma_profizianum)	Orania_palindan)))	(Roystonea_regia	Iriartea_deltoidea)))	Nypa_fruticans);
(((Phoenix_dactylifera	((Chamaedorea_seifrizii	Sabal_domingensis)	Serenoa_repens))	(((((Prestoea_acuminata	(Oenocarpus_bataua	Oenocarpus_minor))	(((Hydriastele_microspadix	(Burretiokentia_grandiflora	(Veitchia_spiralis	Dypsis_decaryi)))	(Kentiopsis_piersoniorum	(Dictyosperma_album	Heterospathe_cagayanensis)))	Pelagodoxa_henryana))	(Roystonea_regia	Iriartea_deltoidea))	(Pseudophoenix_vinifera	((Bactris_major	(Attalea_speciosa	(Elaeis_guineensis	Elaeis_oleifera)))	((Reinhardtia_paiewonskiana	Reinhardtia_latisecta)	(Manicaria_saccifera	Reinhardtia_simplex)))))	((Sclerosperma_profizianum	Podococcus_barteri)	Orania_palindan)))	Nypa_fruticans);
(((Phoenix_dactylifera	(Sabal_domingensis	Serenoa_repens))	((Chamaedorea_seifrizii	((((Prestoea_acuminata	(Oenocarpus_bataua	Oenocarpus_minor))	((Veitchia_spiralis	Dypsis_decaryi)	((Hydriastele_microspadix	Burretiokentia_grandiflora)	(Kentiopsis_piersoniorum	(Dictyosperma_album	Heterospathe_cagayanensis)))))	(Roystonea_regia	Iriartea_deltoidea))	(Pseudophoenix_vinifera	((Bactris_major	(Attalea_speciosa	(Elaeis_guineensis	Elaeis_oleifera)))	(Pelagodoxa_henryana	((Reinhardtia_paiewonskiana	Reinhardtia_latisecta)	(Manicaria_saccifera	Reinhardtia_simplex)))))))	((Sclerosperma_profizianum	Podococcus_barteri)	Orania_palindan)))	Nypa_fruticans);
(((((Iriartea_deltoidea	(((Bactris_major	(Attalea_speciosa	(Elaeis_guineensis	Elaeis_oleifera)))	((Reinhardtia_paiewonskiana	Reinhardtia_latisecta)	(Manicaria_saccifera	Reinhardtia_simplex)))	(Roystonea_regia	((((Sclerosperma_profizianum	Podococcus_barteri)	Orania_palindan)	(Serenoa_repens	(Phoenix_dactylifera	Sabal_domingensis)))	Chamaedorea_seifrizii))))	((Prestoea_acuminata	(Oenocarpus_bataua	Oenocarpus_minor))	((Burretiokentia_grandiflora	(Veitchia_spiralis	Dypsis_decaryi))	(Hydriastele_microspadix	(Kentiopsis_piersoniorum	(Dictyosperma_album	Heterospathe_cagayanensis))))))	Pelagodoxa_henryana)	Pseudophoenix_vinifera)	Nypa_fruticans);
(((Phoenix_dactylifera	Serenoa_repens)	(((((Pelagodoxa_henryana	((Prestoea_acuminata	(Oenocarpus_bataua	Oenocarpus_minor))	(((Dypsis_decaryi	(Kentiopsis_piersoniorum	(Dictyosperma_album	Heterospathe_cagayanensis)))	(Burretiokentia_grandiflora	Hydriastele_microspadix))	Veitchia_spiralis)))	Pseudophoenix_vinifera)	((Bactris_major	(Attalea_speciosa	(Elaeis_guineensis	Elaeis_oleifera)))	((Reinhardtia_paiewonskiana	Reinhardtia_latisecta)	(Manicaria_saccifera	Reinhardtia_simplex))))	(Sabal_domingensis	((Sclerosperma_profizianum	Podococcus_barteri)	Orania_palindan)))	(Roystonea_regia	(Iriartea_deltoidea	Chamaedorea_seifrizii))))	Nypa_fruticans);
(((Roystonea_regia	Iriartea_deltoidea)	(((Reinhardtia_latisecta	((Manicaria_saccifera	Reinhardtia_simplex)	Reinhardtia_paiewonskiana))	((((Sabal_domingensis	Phoenix_dactylifera)	Serenoa_repens)	(((Prestoea_acuminata	(Oenocarpus_bataua	Oenocarpus_minor))	((Burretiokentia_grandiflora	(Veitchia_spiralis	Dypsis_decaryi))	(Hydriastele_microspadix	((Dictyosperma_album	Heterospathe_cagayanensis)	Kentiopsis_piersoniorum))))	(Attalea_speciosa	(Elaeis_guineensis	Elaeis_oleifera))))	((Pseudophoenix_vinifera	(Pelagodoxa_henryana	Bactris_major))	(Podococcus_barteri	(Orania_palindan	Sclerosperma_profizianum)))))	Chamaedorea_seifrizii))	Nypa_fruticans);
((((Iriartea_deltoidea	((((Reinhardtia_latisecta	((Manicaria_saccifera	Reinhardtia_simplex)	Reinhardtia_paiewonskiana))	((Orania_palindan	(Sclerosperma_profizianum	Podococcus_barteri))	(((Prestoea_acuminata	(Oenocarpus_bataua	Oenocarpus_minor))	(((Dictyosperma_album	Heterospathe_cagayanensis)	(Veitchia_spiralis	(Kentiopsis_piersoniorum	Burretiokentia_grandiflora)))	(Dypsis_decaryi	Hydriastele_microspadix)))	(Attalea_speciosa	(Elaeis_guineensis	Elaeis_oleifera)))))	(Pseudophoenix_vinifera	(Pelagodoxa_henryana	Bactris_major)))	Chamaedorea_seifrizii))	Roystonea_regia)	(Phoenix_dactylifera	(Serenoa_repens	Sabal_domingensis)))	Nypa_fruticans);
(((((((Manicaria_saccifera	Reinhardtia_simplex)	(Reinhardtia_paiewonskiana	Reinhardtia_latisecta))	((Attalea_speciosa	(Elaeis_guineensis	Elaeis_oleifera))	Bactris_major))	((Iriartea_deltoidea	Roystonea_regia)	(Chamaedorea_seifrizii	((Orania_palindan	(Sclerosperma_profizianum	Podococcus_barteri))	(Phoenix_dactylifera	(Serenoa_repens	Sabal_domingensis))))))	((Prestoea_acuminata	(Oenocarpus_bataua	Oenocarpus_minor))	(Pelagodoxa_henryana	((Veitchia_spiralis	((Kentiopsis_piersoniorum	Dictyosperma_album)	Heterospathe_cagayanensis))	(Burretiokentia_grandiflora	(Dypsis_decaryi	Hydriastele_microspadix))))))	Pseudophoenix_vinifera)	Nypa_fruticans);
((((Prestoea_acuminata	(Oenocarpus_bataua	Oenocarpus_minor))	(Pelagodoxa_henryana	(Dypsis_decaryi	(Hydriastele_microspadix	(Burretiokentia_grandiflora	(((Kentiopsis_piersoniorum	Dictyosperma_album)	Heterospathe_cagayanensis)	Veitchia_spiralis))))))	(((((((Manicaria_saccifera	Reinhardtia_simplex)	(Reinhardtia_paiewonskiana	Reinhardtia_latisecta))	Roystonea_regia)	((Attalea_speciosa	(Elaeis_guineensis	Elaeis_oleifera))	Bactris_major))	(Chamaedorea_seifrizii	((Orania_palindan	(Sclerosperma_profizianum	Podococcus_barteri))	(Phoenix_dactylifera	(Serenoa_repens	Sabal_domingensis)))))	Iriartea_deltoidea)	Pseudophoenix_vinifera))	Nypa_fruticans);
((((Roystonea_regia	Iriartea_deltoidea)	((Prestoea_acuminata	(Oenocarpus_bataua	Oenocarpus_minor))	(((Dictyosperma_album	Heterospathe_cagayanensis)	Kentiopsis_piersoniorum)	((Burretiokentia_grandiflora	(Veitchia_spiralis	Dypsis_decaryi))	Hydriastele_microspadix))))	(((Pseudophoenix_vinifera	((Pelagodoxa_henryana	Bactris_major)	((Manicaria_saccifera	Reinhardtia_simplex)	(Reinhardtia_paiewonskiana	Reinhardtia_latisecta))))	(Attalea_speciosa	(Elaeis_guineensis	Elaeis_oleifera)))	((Orania_palindan	(Sclerosperma_profizianum	Podococcus_barteri))	(Chamaedorea_seifrizii	(Phoenix_dactylifera	(Serenoa_repens	Sabal_domingensis))))))	Nypa_fruticans);
(((((((Manicaria_saccifera	Reinhardtia_simplex)	(Reinhardtia_paiewonskiana	Reinhardtia_latisecta))	(Bactris_major	(Attalea_speciosa	(Elaeis_guineensis	Elaeis_oleifera))))	((Roystonea_regia	Iriartea_deltoidea)	(((Orania_palindan	(Sclerosperma_profizianum	Podococcus_barteri))	(Phoenix_dactylifera	(Serenoa_repens	Sabal_domingensis)))	Chamaedorea_seifrizii)))	(((((Heterospathe_cagayanensis	(Kentiopsis_piersoniorum	Dictyosperma_album))	Veitchia_spiralis)	Burretiokentia_grandiflora)	(Dypsis_decaryi	Hydriastele_microspadix))	(Pelagodoxa_henryana	(Prestoea_acuminata	(Oenocarpus_bataua	Oenocarpus_minor)))))	Pseudophoenix_vinifera)	Nypa_fruticans);
(((Phoenix_dactylifera	(Serenoa_repens	Sabal_domingensis))	((((Sclerosperma_profizianum	Podococcus_barteri)	Orania_palindan)	(Iriartea_deltoidea	((((Oenocarpus_minor	Oenocarpus_bataua)	Prestoea_acuminata)	((Hydriastele_microspadix	(Veitchia_spiralis	Dypsis_decaryi))	((Kentiopsis_piersoniorum	Burretiokentia_grandiflora)	(Dictyosperma_album	Heterospathe_cagayanensis))))	(Roystonea_regia	((Pseudophoenix_vinifera	(Pelagodoxa_henryana	Bactris_major))	((Attalea_speciosa	(Elaeis_oleifera	Elaeis_guineensis))	((Manicaria_saccifera	Reinhardtia_simplex)	(Reinhardtia_latisecta	Reinhardtia_paiewonskiana))))))))	Chamaedorea_seifrizii))	Nypa_fruticans);
((((Iriartea_deltoidea	Roystonea_regia)	(Phoenix_dactylifera	(Serenoa_repens	Sabal_domingensis)))	((((Sclerosperma_profizianum	Podococcus_barteri)	Orania_palindan)	((Pseudophoenix_vinifera	(((Oenocarpus_minor	Oenocarpus_bataua)	Prestoea_acuminata)	((Burretiokentia_grandiflora	(Veitchia_spiralis	Dypsis_decaryi))	(((Dictyosperma_album	Heterospathe_cagayanensis)	Kentiopsis_piersoniorum)	Hydriastele_microspadix))))	((Attalea_speciosa	(Elaeis_oleifera	Elaeis_guineensis))	(((Manicaria_saccifera	Reinhardtia_simplex)	(Reinhardtia_latisecta	Reinhardtia_paiewonskiana))	(Pelagodoxa_henryana	Bactris_major)))))	Chamaedorea_seifrizii))	Nypa_fruticans);
(((((((Manicaria_saccifera	Reinhardtia_simplex)	(Reinhardtia_latisecta	Reinhardtia_paiewonskiana))	((Pelagodoxa_henryana	Bactris_major)	(Attalea_speciosa	(Elaeis_oleifera	Elaeis_guineensis))))	((((Sabal_domingensis	Phoenix_dactylifera)	((Sclerosperma_profizianum	Podococcus_barteri)	Orania_palindan))	(Serenoa_repens	Chamaedorea_seifrizii))	(Roystonea_regia	Iriartea_deltoidea)))	(((Oenocarpus_minor	Oenocarpus_bataua)	Prestoea_acuminata)	((Veitchia_spiralis	Dypsis_decaryi)	((Dictyosperma_album	(Heterospathe_cagayanensis	Kentiopsis_piersoniorum))	(Burretiokentia_grandiflora	Hydriastele_microspadix)))))	Pseudophoenix_vinifera)	Nypa_fruticans);
((((Chamaedorea_seifrizii	(((Oenocarpus_minor	Oenocarpus_bataua)	Prestoea_acuminata)	((((Burretiokentia_grandiflora	Hydriastele_microspadix)	(Veitchia_spiralis	Dypsis_decaryi))	(Dictyosperma_album	Heterospathe_cagayanensis))	Kentiopsis_piersoniorum)))	(Pseudophoenix_vinifera	(((Attalea_speciosa	(Elaeis_oleifera	Elaeis_guineensis))	(((Manicaria_saccifera	Reinhardtia_simplex)	(Reinhardtia_latisecta	Reinhardtia_paiewonskiana))	(Pelagodoxa_henryana	Bactris_major)))	((Iriartea_deltoidea	((Sabal_domingensis	Phoenix_dactylifera)	Serenoa_repens))	((Sclerosperma_profizianum	Podococcus_barteri)	Orania_palindan)))))	Roystonea_regia)	Nypa_fruticans);
(((Iriartea_deltoidea	((Pseudophoenix_vinifera	((Bactris_major	(Attalea_speciosa	(Elaeis_oleifera	Elaeis_guineensis)))	((Manicaria_saccifera	Reinhardtia_simplex)	(Reinhardtia_latisecta	Reinhardtia_paiewonskiana))))	(((Pelagodoxa_henryana	((Oenocarpus_minor	Oenocarpus_bataua)	Prestoea_acuminata))	((((Dictyosperma_album	Heterospathe_cagayanensis)	Veitchia_spiralis)	(Kentiopsis_piersoniorum	Burretiokentia_grandiflora))	(Dypsis_decaryi	Hydriastele_microspadix)))	Roystonea_regia)))	((((Chamaedorea_seifrizii	Serenoa_repens)	Sabal_domingensis)	Phoenix_dactylifera)	((Sclerosperma_profizianum	Podococcus_barteri)	Orania_palindan)))	Nypa_fruticans);
(((((Roystonea_regia	(Pseudophoenix_vinifera	((Bactris_major	(Attalea_speciosa	(Elaeis_oleifera	Elaeis_guineensis)))	((Manicaria_saccifera	Reinhardtia_simplex)	(Reinhardtia_latisecta	Reinhardtia_paiewonskiana)))))	(Iriartea_deltoidea	(Pelagodoxa_henryana	(((Oenocarpus_minor	Oenocarpus_bataua)	Prestoea_acuminata)	(Dypsis_decaryi	(Hydriastele_microspadix	(((Veitchia_spiralis	(Dictyosperma_album	Heterospathe_cagayanensis))	Burretiokentia_grandiflora)	Kentiopsis_piersoniorum)))))))	((Sabal_domingensis	Phoenix_dactylifera)	((Sclerosperma_profizianum	Podococcus_barteri)	Orania_palindan)))	(Chamaedorea_seifrizii	Serenoa_repens))	Nypa_fruticans);
((Chamaedorea_seifrizii	(Iriartea_deltoidea	(((Sclerosperma_profizianum	Podococcus_barteri)	Orania_palindan)	(((Pseudophoenix_vinifera	(Pelagodoxa_henryana	Bactris_major))	((Manicaria_saccifera	Reinhardtia_simplex)	(Reinhardtia_latisecta	Reinhardtia_paiewonskiana)))	(Roystonea_regia	(((Sabal_domingensis	(Serenoa_repens	Phoenix_dactylifera))	(Attalea_speciosa	(Elaeis_oleifera	Elaeis_guineensis)))	(((Oenocarpus_minor	Oenocarpus_bataua)	Prestoea_acuminata)	(((Veitchia_spiralis	Dypsis_decaryi)	(Kentiopsis_piersoniorum	Dictyosperma_album))	(Heterospathe_cagayanensis	(Hydriastele_microspadix	Burretiokentia_grandiflora))))))))))	Nypa_fruticans);
((((((Serenoa_repens	(Phoenix_dactylifera	Sabal_domingensis))	Chamaedorea_seifrizii)	(((Sclerosperma_profizianum	Podococcus_barteri)	Orania_palindan)	((((Manicaria_saccifera	Reinhardtia_simplex)	(Reinhardtia_latisecta	Reinhardtia_paiewonskiana))	((Bactris_major	(Attalea_speciosa	(Elaeis_oleifera	Elaeis_guineensis)))	Pseudophoenix_vinifera))	((Pelagodoxa_henryana	((Oenocarpus_minor	Oenocarpus_bataua)	Prestoea_acuminata))	(((Veitchia_spiralis	Dypsis_decaryi)	((Dictyosperma_album	Heterospathe_cagayanensis)	(Kentiopsis_piersoniorum	Burretiokentia_grandiflora)))	Hydriastele_microspadix)))))	Iriartea_deltoidea)	Roystonea_regia)	Nypa_fruticans);
((Chamaedorea_seifrizii	(((((Sclerosperma_profizianum	Podococcus_barteri)	Orania_palindan)	(((Manicaria_saccifera	Reinhardtia_simplex)	(Reinhardtia_latisecta	Reinhardtia_paiewonskiana))	(Pseudophoenix_vinifera	(Pelagodoxa_henryana	Bactris_major))))	((((Oenocarpus_minor	Oenocarpus_bataua)	Prestoea_acuminata)	(((Dictyosperma_album	Heterospathe_cagayanensis)	(Veitchia_spiralis	Dypsis_decaryi))	((Burretiokentia_grandiflora	Hydriastele_microspadix)	Kentiopsis_piersoniorum)))	(((Sabal_domingensis	Phoenix_dactylifera)	Serenoa_repens)	(Attalea_speciosa	(Elaeis_oleifera	Elaeis_guineensis)))))	(Roystonea_regia	Iriartea_deltoidea)))	Nypa_fruticans);
((Chamaedorea_seifrizii	((((Manicaria_saccifera	Reinhardtia_simplex)	(Reinhardtia_latisecta	Reinhardtia_paiewonskiana))	((((Sclerosperma_profizianum	Podococcus_barteri)	Orania_palindan)	Pseudophoenix_vinifera)	(((((Oenocarpus_minor	Oenocarpus_bataua)	Prestoea_acuminata)	((((Kentiopsis_piersoniorum	Dictyosperma_album)	Heterospathe_cagayanensis)	(Veitchia_spiralis	Dypsis_decaryi))	(Burretiokentia_grandiflora	Hydriastele_microspadix)))	((Sabal_domingensis	(Phoenix_dactylifera	Serenoa_repens))	(Attalea_speciosa	(Elaeis_oleifera	Elaeis_guineensis))))	(Pelagodoxa_henryana	Bactris_major))))	(Roystonea_regia	Iriartea_deltoidea)))	Nypa_fruticans);
((((Reinhardtia_paiewonskiana	Reinhardtia_latisecta)	(Reinhardtia_simplex	Manicaria_saccifera))	(Roystonea_regia	((((Prestoea_acuminata	(Oenocarpus_bataua	Oenocarpus_minor))	((Hydriastele_microspadix	Burretiokentia_grandiflora)	((Veitchia_spiralis	Dypsis_decaryi)	(Heterospathe_cagayanensis	(Kentiopsis_piersoniorum	Dictyosperma_album)))))	Chamaedorea_seifrizii)	(((Orania_palindan	(Sclerosperma_profizianum	Podococcus_barteri))	(((Elaeis_oleifera	Elaeis_guineensis)	Attalea_speciosa)	(Iriartea_deltoidea	((Serenoa_repens	Sabal_domingensis)	Phoenix_dactylifera))))	((Pelagodoxa_henryana	Bactris_major)	Pseudophoenix_vinifera)))))	Nypa_fruticans);
((((Prestoea_acuminata	(Oenocarpus_bataua	Oenocarpus_minor))	((Heterospathe_cagayanensis	Dictyosperma_album)	((Dypsis_decaryi	Hydriastele_microspadix)	((Veitchia_spiralis	Burretiokentia_grandiflora)	Kentiopsis_piersoniorum))))	((Roystonea_regia	(((((Elaeis_oleifera	Elaeis_guineensis)	Attalea_speciosa)	(Iriartea_deltoidea	((Serenoa_repens	Sabal_domingensis)	Phoenix_dactylifera)))	(Orania_palindan	(Sclerosperma_profizianum	Podococcus_barteri)))	(((Pelagodoxa_henryana	Bactris_major)	Pseudophoenix_vinifera)	((Reinhardtia_paiewonskiana	Reinhardtia_latisecta)	(Reinhardtia_simplex	Manicaria_saccifera)))))	Chamaedorea_seifrizii))	Nypa_fruticans);
(((((Prestoea_acuminata	(Oenocarpus_bataua	Oenocarpus_minor))	((Burretiokentia_grandiflora	(Dypsis_decaryi	Hydriastele_microspadix))	((Dictyosperma_album	(Veitchia_spiralis	Kentiopsis_piersoniorum))	Heterospathe_cagayanensis)))	(((Elaeis_oleifera	Elaeis_guineensis)	Attalea_speciosa)	((((Orania_palindan	(Sclerosperma_profizianum	Podococcus_barteri))	(Chamaedorea_seifrizii	((Reinhardtia_paiewonskiana	Reinhardtia_latisecta)	(Reinhardtia_simplex	Manicaria_saccifera))))	Roystonea_regia)	((Pelagodoxa_henryana	Bactris_major)	Pseudophoenix_vinifera))))	(Iriartea_deltoidea	((Serenoa_repens	Sabal_domingensis)	Phoenix_dactylifera)))	Nypa_fruticans);
((Iriartea_deltoidea	(((Serenoa_repens	(Chamaedorea_seifrizii	Sabal_domingensis))	Phoenix_dactylifera)	((Bactris_major	Pseudophoenix_vinifera)	((((Prestoea_acuminata	(Oenocarpus_bataua	Oenocarpus_minor))	(Pelagodoxa_henryana	((Hydriastele_microspadix	(Veitchia_spiralis	Dypsis_decaryi))	(Burretiokentia_grandiflora	((Heterospathe_cagayanensis	Dictyosperma_album)	Kentiopsis_piersoniorum)))))	((Podococcus_barteri	(Orania_palindan	Sclerosperma_profizianum))	(((Reinhardtia_paiewonskiana	Reinhardtia_latisecta)	(Reinhardtia_simplex	Manicaria_saccifera))	((Elaeis_oleifera	Elaeis_guineensis)	Attalea_speciosa))))	Roystonea_regia))))	Nypa_fruticans);
(((Phoenix_dactylifera	(Serenoa_repens	Sabal_domingensis))	(((Roystonea_regia	((Elaeis_oleifera	Elaeis_guineensis)	Attalea_speciosa))	((Prestoea_acuminata	(Oenocarpus_bataua	Oenocarpus_minor))	((Dypsis_decaryi	Hydriastele_microspadix)	((Burretiokentia_grandiflora	Veitchia_spiralis)	(Kentiopsis_piersoniorum	(Heterospathe_cagayanensis	Dictyosperma_album))))))	(((Pelagodoxa_henryana	Bactris_major)	Pseudophoenix_vinifera)	((Iriartea_deltoidea	(Chamaedorea_seifrizii	(Orania_palindan	(Sclerosperma_profizianum	Podococcus_barteri))))	((Reinhardtia_paiewonskiana	Reinhardtia_latisecta)	(Reinhardtia_simplex	Manicaria_saccifera))))))	Nypa_fruticans);
(((Phoenix_dactylifera	(Serenoa_repens	Sabal_domingensis))	(Chamaedorea_seifrizii	((Orania_palindan	(Sclerosperma_profizianum	Podococcus_barteri))	(((((Bactris_major	Pseudophoenix_vinifera)	((Reinhardtia_paiewonskiana	Reinhardtia_latisecta)	(Reinhardtia_simplex	Manicaria_saccifera)))	(Roystonea_regia	((Elaeis_oleifera	Elaeis_guineensis)	Attalea_speciosa)))	((Prestoea_acuminata	(Oenocarpus_bataua	Oenocarpus_minor))	((Veitchia_spiralis	Dypsis_decaryi)	((Burretiokentia_grandiflora	Hydriastele_microspadix)	(Kentiopsis_piersoniorum	(Pelagodoxa_henryana	(Heterospathe_cagayanensis	Dictyosperma_album)))))))	Iriartea_deltoidea))))	Nypa_fruticans);
((((((Prestoea_acuminata	(Oenocarpus_bataua	Oenocarpus_minor))	(((Dictyosperma_album	(Pelagodoxa_henryana	Heterospathe_cagayanensis))	((Veitchia_spiralis	Dypsis_decaryi)	(Burretiokentia_grandiflora	Hydriastele_microspadix)))	Kentiopsis_piersoniorum))	Roystonea_regia)	Iriartea_deltoidea)	(((Sabal_domingensis	(Chamaedorea_seifrizii	Serenoa_repens))	(Orania_palindan	(Sclerosperma_profizianum	Podococcus_barteri)))	(Pseudophoenix_vinifera	((Bactris_major	((Elaeis_oleifera	Elaeis_guineensis)	Attalea_speciosa))	(Phoenix_dactylifera	((Reinhardtia_paiewonskiana	Reinhardtia_latisecta)	(Reinhardtia_simplex	Manicaria_saccifera)))))))	Nypa_fruticans);
((((((((Veitchia_spiralis	Heterospathe_cagayanensis)	Dictyosperma_album)	Kentiopsis_piersoniorum)	(Dypsis_decaryi	(Burretiokentia_grandiflora	Hydriastele_microspadix)))	((Prestoea_acuminata	(Oenocarpus_bataua	Oenocarpus_minor))	Pelagodoxa_henryana))	((Pseudophoenix_vinifera	(((Reinhardtia_paiewonskiana	Reinhardtia_latisecta)	(Reinhardtia_simplex	Manicaria_saccifera))	(Bactris_major	((Elaeis_oleifera	Elaeis_guineensis)	Attalea_speciosa))))	((Orania_palindan	(Sclerosperma_profizianum	Podococcus_barteri))	((Sabal_domingensis	(Serenoa_repens	Phoenix_dactylifera))	Chamaedorea_seifrizii))))	(Roystonea_regia	Iriartea_deltoidea))	Nypa_fruticans);
((Pseudophoenix_vinifera	((((Podococcus_barteri	(Orania_palindan	Sclerosperma_profizianum))	Chamaedorea_seifrizii)	(((Sabal_domingensis	(Serenoa_repens	Phoenix_dactylifera))	((Reinhardtia_paiewonskiana	Reinhardtia_latisecta)	(Reinhardtia_simplex	Manicaria_saccifera)))	(Bactris_major	((Elaeis_oleifera	Elaeis_guineensis)	Attalea_speciosa))))	((Roystonea_regia	Iriartea_deltoidea)	(Pelagodoxa_henryana	(((Veitchia_spiralis	((Kentiopsis_piersoniorum	(Heterospathe_cagayanensis	Dictyosperma_album))	(Dypsis_decaryi	Hydriastele_microspadix)))	Burretiokentia_grandiflora)	(Prestoea_acuminata	(Oenocarpus_bataua	Oenocarpus_minor)))))))	Nypa_fruticans);
(((Serenoa_repens	(((Podococcus_barteri	Sclerosperma_profizianum)	Orania_palindan)	(Phoenix_dactylifera	Sabal_domingensis)))	(Chamaedorea_seifrizii	(((((Bactris_major	((Elaeis_oleifera	Elaeis_guineensis)	Attalea_speciosa))	((Reinhardtia_paiewonskiana	Reinhardtia_latisecta)	(Reinhardtia_simplex	Manicaria_saccifera)))	(((Pelagodoxa_henryana	((Hydriastele_microspadix	((Heterospathe_cagayanensis	Dictyosperma_album)	(Kentiopsis_piersoniorum	Burretiokentia_grandiflora)))	(Dypsis_decaryi	Veitchia_spiralis)))	(Prestoea_acuminata	(Oenocarpus_bataua	Oenocarpus_minor)))	Pseudophoenix_vinifera))	Iriartea_deltoidea)	Roystonea_regia)))	Nypa_fruticans);
((Pseudophoenix_vinifera	(((((Reinhardtia_simplex	Manicaria_saccifera)	(Reinhardtia_latisecta	Reinhardtia_paiewonskiana))	(Serenoa_repens	(Phoenix_dactylifera	Sabal_domingensis)))	((Roystonea_regia	Iriartea_deltoidea)	(((Bactris_major	(Attalea_speciosa	(Elaeis_guineensis	Elaeis_oleifera)))	(Orania_palindan	(Sclerosperma_profizianum	Podococcus_barteri)))	Chamaedorea_seifrizii)))	(Pelagodoxa_henryana	((Prestoea_acuminata	(Oenocarpus_minor	Oenocarpus_bataua))	((Burretiokentia_grandiflora	(Veitchia_spiralis	Dypsis_decaryi))	(Hydriastele_microspadix	(Kentiopsis_piersoniorum	(Dictyosperma_album	Heterospathe_cagayanensis))))))))	Nypa_fruticans);
((Roystonea_regia	(((((Phoenix_dactylifera	Sabal_domingensis)	Serenoa_repens)	(Orania_palindan	(Sclerosperma_profizianum	Podococcus_barteri)))	Chamaedorea_seifrizii)	((((Reinhardtia_simplex	Manicaria_saccifera)	(Reinhardtia_latisecta	Reinhardtia_paiewonskiana))	((Bactris_major	(Attalea_speciosa	(Elaeis_guineensis	Elaeis_oleifera)))	(((((Kentiopsis_piersoniorum	(Dictyosperma_album	Heterospathe_cagayanensis))	Veitchia_spiralis)	(Burretiokentia_grandiflora	(Dypsis_decaryi	Hydriastele_microspadix)))	(Pelagodoxa_henryana	(Prestoea_acuminata	(Oenocarpus_minor	Oenocarpus_bataua))))	Pseudophoenix_vinifera)))	Iriartea_deltoidea)))	Nypa_fruticans);
(((Phoenix_dactylifera	(Sabal_domingensis	Serenoa_repens))	((Orania_palindan	(Sclerosperma_profizianum	Podococcus_barteri))	(Chamaedorea_seifrizii	(((Pseudophoenix_vinifera	((Reinhardtia_simplex	Manicaria_saccifera)	(Reinhardtia_latisecta	Reinhardtia_paiewonskiana)))	((((Kentiopsis_piersoniorum	(Dictyosperma_album	Heterospathe_cagayanensis))	(Hydriastele_microspadix	(Burretiokentia_grandiflora	(Veitchia_spiralis	Dypsis_decaryi))))	(Pelagodoxa_henryana	(Prestoea_acuminata	(Oenocarpus_minor	Oenocarpus_bataua))))	(((Attalea_speciosa	(Elaeis_guineensis	Elaeis_oleifera))	Roystonea_regia)	Bactris_major)))	Iriartea_deltoidea))))	Nypa_fruticans);
(((Serenoa_repens	(Phoenix_dactylifera	Sabal_domingensis))	((Orania_palindan	(Sclerosperma_profizianum	Podococcus_barteri))	(Chamaedorea_seifrizii	((Iriartea_deltoidea	((Roystonea_regia	(Bactris_major	(Attalea_speciosa	(Elaeis_guineensis	Elaeis_oleifera))))	((Kentiopsis_piersoniorum	((Dictyosperma_album	Heterospathe_cagayanensis)	(Hydriastele_microspadix	(Burretiokentia_grandiflora	(Veitchia_spiralis	Dypsis_decaryi)))))	(Prestoea_acuminata	(Oenocarpus_minor	Oenocarpus_bataua)))))	((Pelagodoxa_henryana	Pseudophoenix_vinifera)	((Reinhardtia_simplex	Manicaria_saccifera)	(Reinhardtia_latisecta	Reinhardtia_paiewonskiana)))))))	Nypa_fruticans);
((((((((Kentiopsis_piersoniorum	Burretiokentia_grandiflora)	(Dictyosperma_album	Heterospathe_cagayanensis))	(Hydriastele_microspadix	(Veitchia_spiralis	Dypsis_decaryi)))	(Prestoea_acuminata	(Oenocarpus_minor	Oenocarpus_bataua)))	((Pelagodoxa_henryana	((Bactris_major	(Attalea_speciosa	(Elaeis_guineensis	Elaeis_oleifera)))	Pseudophoenix_vinifera))	((Reinhardtia_simplex	Manicaria_saccifera)	(Reinhardtia_latisecta	Reinhardtia_paiewonskiana))))	(Iriartea_deltoidea	((Chamaedorea_seifrizii	Serenoa_repens)	((Orania_palindan	(Sclerosperma_profizianum	Podococcus_barteri))	(Phoenix_dactylifera	Sabal_domingensis)))))	Roystonea_regia)	Nypa_fruticans);
((((((Orania_palindan	(Sclerosperma_profizianum	Podococcus_barteri))	Sabal_domingensis)	Phoenix_dactylifera)	Serenoa_repens)	(Chamaedorea_seifrizii	((Roystonea_regia	Iriartea_deltoidea)	(((Bactris_major	(Attalea_speciosa	(Elaeis_guineensis	Elaeis_oleifera)))	((((Kentiopsis_piersoniorum	Burretiokentia_grandiflora)	(Hydriastele_microspadix	(Dictyosperma_album	(Pelagodoxa_henryana	Heterospathe_cagayanensis))))	(Veitchia_spiralis	Dypsis_decaryi))	(Prestoea_acuminata	(Oenocarpus_minor	Oenocarpus_bataua))))	(((Reinhardtia_simplex	Manicaria_saccifera)	(Reinhardtia_latisecta	Reinhardtia_paiewonskiana))	Pseudophoenix_vinifera)))))	Nypa_fruticans);
(((((Iriartea_deltoidea	((Burretiokentia_grandiflora	((Dictyosperma_album	Heterospathe_cagayanensis)	((Kentiopsis_piersoniorum	Veitchia_spiralis)	(Dypsis_decaryi	Hydriastele_microspadix))))	(Prestoea_acuminata	(Oenocarpus_minor	Oenocarpus_bataua))))	(((Orania_palindan	(Sclerosperma_profizianum	Podococcus_barteri))	((((Reinhardtia_simplex	Manicaria_saccifera)	(Reinhardtia_latisecta	Reinhardtia_paiewonskiana))	(Sabal_domingensis	(Serenoa_repens	Phoenix_dactylifera)))	(Bactris_major	(Attalea_speciosa	(Elaeis_guineensis	Elaeis_oleifera)))))	(Pelagodoxa_henryana	Pseudophoenix_vinifera)))	Chamaedorea_seifrizii)	Roystonea_regia)	Nypa_fruticans);
((Pseudophoenix_vinifera	((Pelagodoxa_henryana	(((Kentiopsis_piersoniorum	(Dictyosperma_album	Heterospathe_cagayanensis))	(Hydriastele_microspadix	(Burretiokentia_grandiflora	(Dypsis_decaryi	Veitchia_spiralis))))	(Prestoea_acuminata	(Oenocarpus_minor	Oenocarpus_bataua))))	((Bactris_major	(Roystonea_regia	(Attalea_speciosa	(Elaeis_guineensis	Elaeis_oleifera))))	(((Reinhardtia_simplex	Manicaria_saccifera)	(Reinhardtia_latisecta	Reinhardtia_paiewonskiana))	(Iriartea_deltoidea	((Chamaedorea_seifrizii	((Sclerosperma_profizianum	Podococcus_barteri)	Orania_palindan))	(Phoenix_dactylifera	(Sabal_domingensis	Serenoa_repens))))))))	Nypa_fruticans);
((Iriartea_deltoidea	(((Roystonea_regia	((Pelagodoxa_henryana	Bactris_major)	(((((Burretiokentia_grandiflora	(Dypsis_decaryi	Veitchia_spiralis))	((Dictyosperma_album	Heterospathe_cagayanensis)	Hydriastele_microspadix))	Kentiopsis_piersoniorum)	(Prestoea_acuminata	(Oenocarpus_minor	Oenocarpus_bataua)))	(Attalea_speciosa	(Elaeis_guineensis	Elaeis_oleifera)))))	(Pseudophoenix_vinifera	((Reinhardtia_simplex	Manicaria_saccifera)	(Reinhardtia_latisecta	Reinhardtia_paiewonskiana))))	((Chamaedorea_seifrizii	((Sclerosperma_profizianum	Podococcus_barteri)	Orania_palindan))	(Serenoa_repens	(Phoenix_dactylifera	Sabal_domingensis)))))	Nypa_fruticans);
(((Chamaedorea_seifrizii	(((Iriartea_deltoidea	((Bactris_major	(((((Kentiopsis_piersoniorum	Burretiokentia_grandiflora)	((Dictyosperma_album	Heterospathe_cagayanensis)	Veitchia_spiralis))	(Dypsis_decaryi	Hydriastele_microspadix))	(Pelagodoxa_henryana	(Prestoea_acuminata	(Oenocarpus_minor	Oenocarpus_bataua))))	(Attalea_speciosa	(Elaeis_guineensis	Elaeis_oleifera))))	(Pseudophoenix_vinifera	((Reinhardtia_simplex	Manicaria_saccifera)	(Reinhardtia_latisecta	Reinhardtia_paiewonskiana)))))	((Roystonea_regia	Sclerosperma_profizianum)	Orania_palindan))	((Serenoa_repens	Sabal_domingensis)	Phoenix_dactylifera)))	Podococcus_barteri)	Nypa_fruticans);
((Serenoa_repens	(Sabal_domingensis	((Iriartea_deltoidea	(Chamaedorea_seifrizii	((((Bactris_major	((Elaeis_oleifera	Elaeis_guineensis)	Attalea_speciosa))	((Pseudophoenix_vinifera	((Prestoea_acuminata	(Oenocarpus_bataua	Oenocarpus_minor))	((Dypsis_decaryi	Hydriastele_microspadix)	(((Heterospathe_cagayanensis	Dictyosperma_album)	Kentiopsis_piersoniorum)	(Veitchia_spiralis	Burretiokentia_grandiflora)))))	Roystonea_regia))	(Pelagodoxa_henryana	((Reinhardtia_simplex	Manicaria_saccifera)	(Reinhardtia_paiewonskiana	Reinhardtia_latisecta))))	(Podococcus_barteri	(Orania_palindan	Sclerosperma_profizianum)))))	Phoenix_dactylifera)))	Nypa_fruticans);
(((((Phoenix_dactylifera	(Serenoa_repens	Sabal_domingensis))	((Elaeis_oleifera	Elaeis_guineensis)	Attalea_speciosa))	((Prestoea_acuminata	(Oenocarpus_bataua	Oenocarpus_minor))	(((Heterospathe_cagayanensis	Dictyosperma_album)	(Kentiopsis_piersoniorum	Veitchia_spiralis))	(Burretiokentia_grandiflora	(Dypsis_decaryi	Hydriastele_microspadix)))))	(((((Reinhardtia_simplex	Manicaria_saccifera)	(Reinhardtia_paiewonskiana	Reinhardtia_latisecta))	(Pseudophoenix_vinifera	(Pelagodoxa_henryana	Bactris_major)))	((Podococcus_barteri	(Orania_palindan	Sclerosperma_profizianum))	Chamaedorea_seifrizii))	(Roystonea_regia	Iriartea_deltoidea)))	Nypa_fruticans);
(((Phoenix_dactylifera	(Serenoa_repens	Sabal_domingensis))	(((Roystonea_regia	(((Pelagodoxa_henryana	(Prestoea_acuminata	(Oenocarpus_bataua	Oenocarpus_minor)))	(Veitchia_spiralis	((Burretiokentia_grandiflora	(Dypsis_decaryi	Hydriastele_microspadix))	(Kentiopsis_piersoniorum	(Heterospathe_cagayanensis	Dictyosperma_album)))))	((((Elaeis_oleifera	Elaeis_guineensis)	Attalea_speciosa)	(((Reinhardtia_simplex	Manicaria_saccifera)	(Reinhardtia_paiewonskiana	Reinhardtia_latisecta))	Bactris_major))	Pseudophoenix_vinifera)))	((Orania_palindan	(Sclerosperma_profizianum	Podococcus_barteri))	Chamaedorea_seifrizii))	Iriartea_deltoidea))	Nypa_fruticans);
(((Phoenix_dactylifera	(Serenoa_repens	Sabal_domingensis))	((((Orania_palindan	(Sclerosperma_profizianum	Podococcus_barteri))	(((((Reinhardtia_simplex	Manicaria_saccifera)	(Reinhardtia_paiewonskiana	Reinhardtia_latisecta))	(((Elaeis_oleifera	Elaeis_guineensis)	Attalea_speciosa)	Bactris_major))	Roystonea_regia)	(((Pelagodoxa_henryana	(Prestoea_acuminata	(Oenocarpus_bataua	Oenocarpus_minor)))	(((Veitchia_spiralis	Dypsis_decaryi)	Burretiokentia_grandiflora)	((Dictyosperma_album	Kentiopsis_piersoniorum)	(Heterospathe_cagayanensis	Hydriastele_microspadix))))	Pseudophoenix_vinifera)))	Chamaedorea_seifrizii)	Iriartea_deltoidea))	Nypa_fruticans);
((Pseudophoenix_vinifera	((((((Reinhardtia_simplex	Manicaria_saccifera)	(Reinhardtia_paiewonskiana	Reinhardtia_latisecta))	(((Elaeis_oleifera	Elaeis_guineensis)	Attalea_speciosa)	Bactris_major))	Roystonea_regia)	((Orania_palindan	(Sclerosperma_profizianum	Podococcus_barteri))	((Iriartea_deltoidea	(Serenoa_repens	(Sabal_domingensis	Phoenix_dactylifera)))	Chamaedorea_seifrizii)))	((Prestoea_acuminata	(Oenocarpus_bataua	Oenocarpus_minor))	(Pelagodoxa_henryana	((Veitchia_spiralis	Dypsis_decaryi)	((Kentiopsis_piersoniorum	(Dictyosperma_album	Heterospathe_cagayanensis))	(Burretiokentia_grandiflora	Hydriastele_microspadix)))))))	Nypa_fruticans);
((Phoenix_dactylifera	((Serenoa_repens	Sabal_domingensis)	(Iriartea_deltoidea	(Chamaedorea_seifrizii	(((((Veitchia_spiralis	Dypsis_decaryi)	(Hydriastele_microspadix	(Burretiokentia_grandiflora	((Dictyosperma_album	Heterospathe_cagayanensis)	Kentiopsis_piersoniorum))))	(Prestoea_acuminata	(Oenocarpus_bataua	Oenocarpus_minor)))	((Roystonea_regia	((Elaeis_oleifera	Elaeis_guineensis)	Attalea_speciosa))	((Pseudophoenix_vinifera	(Pelagodoxa_henryana	Bactris_major))	((Reinhardtia_simplex	Manicaria_saccifera)	(Reinhardtia_paiewonskiana	Reinhardtia_latisecta)))))	(Orania_palindan	(Sclerosperma_profizianum	Podococcus_barteri)))))))	Nypa_fruticans);
((((((Pseudophoenix_vinifera	Bactris_major)	((Reinhardtia_simplex	Manicaria_saccifera)	(Reinhardtia_paiewonskiana	Reinhardtia_latisecta)))	(((Pelagodoxa_henryana	((Burretiokentia_grandiflora	(Veitchia_spiralis	Dypsis_decaryi))	(((Hydriastele_microspadix	Heterospathe_cagayanensis)	Dictyosperma_album)	Kentiopsis_piersoniorum)))	(Prestoea_acuminata	(Oenocarpus_bataua	Oenocarpus_minor)))	((Elaeis_oleifera	Elaeis_guineensis)	Attalea_speciosa)))	(Orania_palindan	(Sclerosperma_profizianum	Podococcus_barteri)))	((Chamaedorea_seifrizii	(Serenoa_repens	(Sabal_domingensis	Phoenix_dactylifera)))	(Roystonea_regia	Iriartea_deltoidea)))	Nypa_fruticans);
((Pseudophoenix_vinifera	((((Podococcus_barteri	(Orania_palindan	Sclerosperma_profizianum))	((Sabal_domingensis	(Phoenix_dactylifera	Serenoa_repens))	Chamaedorea_seifrizii))	((Roystonea_regia	((Elaeis_oleifera	Elaeis_guineensis)	Attalea_speciosa))	(Bactris_major	((Reinhardtia_simplex	Manicaria_saccifera)	(Reinhardtia_paiewonskiana	Reinhardtia_latisecta)))))	(Iriartea_deltoidea	(((Veitchia_spiralis	Dypsis_decaryi)	((Hydriastele_microspadix	(Heterospathe_cagayanensis	Dictyosperma_album))	(Kentiopsis_piersoniorum	Burretiokentia_grandiflora)))	((Prestoea_acuminata	(Oenocarpus_bataua	Oenocarpus_minor))	Pelagodoxa_henryana)))))	Nypa_fruticans);
(((((((Pelagodoxa_henryana	Bactris_major)	((Reinhardtia_simplex	Manicaria_saccifera)	(Reinhardtia_paiewonskiana	Reinhardtia_latisecta)))	(((Phoenix_dactylifera	(Serenoa_repens	Sabal_domingensis))	((Elaeis_oleifera	Elaeis_guineensis)	Attalea_speciosa))	(Orania_palindan	(Sclerosperma_profizianum	Podococcus_barteri))))	Pseudophoenix_vinifera)	Chamaedorea_seifrizii)	((Roystonea_regia	Iriartea_deltoidea)	((((Veitchia_spiralis	Dypsis_decaryi)	(Kentiopsis_piersoniorum	(Heterospathe_cagayanensis	Dictyosperma_album)))	(Hydriastele_microspadix	Burretiokentia_grandiflora))	(Prestoea_acuminata	(Oenocarpus_bataua	Oenocarpus_minor)))))	Nypa_fruticans);
((Phoenix_dactylifera	(((((((Heterospathe_cagayanensis	Dictyosperma_album)	((Veitchia_spiralis	Dypsis_decaryi)	(Hydriastele_microspadix	(Burretiokentia_grandiflora	Kentiopsis_piersoniorum))))	((Prestoea_acuminata	Oenocarpus_bataua)	Oenocarpus_minor))	((Elaeis_oleifera	Elaeis_guineensis)	Attalea_speciosa))	(((Pseudophoenix_vinifera	(Pelagodoxa_henryana	Bactris_major))	Orania_palindan)	(Roystonea_regia	(Chamaedorea_seifrizii	((((Reinhardtia_simplex	Manicaria_saccifera)	(Reinhardtia_paiewonskiana	Reinhardtia_latisecta))	Iriartea_deltoidea)	(Sclerosperma_profizianum	Podococcus_barteri))))))	Serenoa_repens)	Sabal_domingensis))	Nypa_fruticans);
((Chamaedorea_seifrizii	(Iriartea_deltoidea	(((Sclerosperma_profizianum	Podococcus_barteri)	Orania_palindan)	((Pseudophoenix_vinifera	((((Bactris_major	(Attalea_speciosa	(Elaeis_guineensis	Elaeis_oleifera)))	(((Burretiokentia_grandiflora	(Hydriastele_microspadix	Dypsis_decaryi))	((Dictyosperma_album	Heterospathe_cagayanensis)	(Veitchia_spiralis	Kentiopsis_piersoniorum)))	(Pelagodoxa_henryana	((Oenocarpus_minor	Oenocarpus_bataua)	Prestoea_acuminata))))	((Serenoa_repens	Sabal_domingensis)	Phoenix_dactylifera))	Roystonea_regia))	((Reinhardtia_simplex	Manicaria_saccifera)	(Reinhardtia_latisecta	Reinhardtia_paiewonskiana))))))	Nypa_fruticans);
((Chamaedorea_seifrizii	(Iriartea_deltoidea	(((Sclerosperma_profizianum	Podococcus_barteri)	Orania_palindan)	((Bactris_major	((((((Dictyosperma_album	Heterospathe_cagayanensis)	Kentiopsis_piersoniorum)	Hydriastele_microspadix)	(Burretiokentia_grandiflora	(Veitchia_spiralis	Dypsis_decaryi)))	(Pelagodoxa_henryana	((Oenocarpus_minor	Oenocarpus_bataua)	Prestoea_acuminata)))	((Attalea_speciosa	(Elaeis_guineensis	Elaeis_oleifera))	((Serenoa_repens	Sabal_domingensis)	Phoenix_dactylifera))))	(Roystonea_regia	(((Reinhardtia_simplex	Manicaria_saccifera)	(Reinhardtia_latisecta	Reinhardtia_paiewonskiana))	Pseudophoenix_vinifera))))))	Nypa_fruticans);
(((Chamaedorea_seifrizii	(((Sclerosperma_profizianum	Podococcus_barteri)	Orania_palindan)	((Roystonea_regia	Iriartea_deltoidea)	(((((Pelagodoxa_henryana	Bactris_major)	((Reinhardtia_simplex	Manicaria_saccifera)	(Reinhardtia_latisecta	Reinhardtia_paiewonskiana)))	Pseudophoenix_vinifera)	(Attalea_speciosa	(Elaeis_guineensis	Elaeis_oleifera)))	((((Dictyosperma_album	Heterospathe_cagayanensis)	(Hydriastele_microspadix	(Kentiopsis_piersoniorum	Burretiokentia_grandiflora)))	(Veitchia_spiralis	Dypsis_decaryi))	((Oenocarpus_minor	Oenocarpus_bataua)	Prestoea_acuminata))))))	((Sabal_domingensis	Serenoa_repens)	Phoenix_dactylifera))	Nypa_fruticans);
((((Chamaedorea_seifrizii	(((Sclerosperma_profizianum	Podococcus_barteri)	Orania_palindan)	((((Pelagodoxa_henryana	Bactris_major)	((Reinhardtia_simplex	Manicaria_saccifera)	(Reinhardtia_latisecta	Reinhardtia_paiewonskiana)))	(Attalea_speciosa	(Elaeis_guineensis	Elaeis_oleifera)))	(Pseudophoenix_vinifera	((Hydriastele_microspadix	(Dypsis_decaryi	((Veitchia_spiralis	(Dictyosperma_album	Heterospathe_cagayanensis))	(Kentiopsis_piersoniorum	Burretiokentia_grandiflora))))	((Oenocarpus_minor	Oenocarpus_bataua)	Prestoea_acuminata))))))	(Roystonea_regia	Iriartea_deltoidea))	((Sabal_domingensis	Serenoa_repens)	Phoenix_dactylifera))	Nypa_fruticans);
((((((((Pseudophoenix_vinifera	(Pelagodoxa_henryana	Bactris_major))	((Reinhardtia_simplex	Manicaria_saccifera)	(Reinhardtia_latisecta	Reinhardtia_paiewonskiana)))	(Attalea_speciosa	(Elaeis_guineensis	Elaeis_oleifera)))	((((Kentiopsis_piersoniorum	Dictyosperma_album)	Heterospathe_cagayanensis)	((Burretiokentia_grandiflora	Hydriastele_microspadix)	(Veitchia_spiralis	Dypsis_decaryi)))	((Oenocarpus_minor	Oenocarpus_bataua)	Prestoea_acuminata)))	(Roystonea_regia	Iriartea_deltoidea))	Chamaedorea_seifrizii)	(((Sclerosperma_profizianum	Podococcus_barteri)	Orania_palindan)	((Serenoa_repens	Sabal_domingensis)	Phoenix_dactylifera)))	Nypa_fruticans);
((Roystonea_regia	(((((Sclerosperma_profizianum	Podococcus_barteri)	Orania_palindan)	((Serenoa_repens	Sabal_domingensis)	Phoenix_dactylifera))	((((Reinhardtia_simplex	Manicaria_saccifera)	(Reinhardtia_latisecta	Reinhardtia_paiewonskiana))	((Attalea_speciosa	(Elaeis_guineensis	Elaeis_oleifera))	(Pelagodoxa_henryana	Bactris_major)))	(Pseudophoenix_vinifera	(Iriartea_deltoidea	((((((Hydriastele_microspadix	Dypsis_decaryi)	Burretiokentia_grandiflora)	Veitchia_spiralis)	(Dictyosperma_album	Heterospathe_cagayanensis))	Kentiopsis_piersoniorum)	((Oenocarpus_minor	Oenocarpus_bataua)	Prestoea_acuminata))))))	Chamaedorea_seifrizii))	Nypa_fruticans);
(((Iriartea_deltoidea	(((Sclerosperma_profizianum	Podococcus_barteri)	(((Serenoa_repens	Sabal_domingensis)	Phoenix_dactylifera)	(Orania_palindan	(((((((Hydriastele_microspadix	Kentiopsis_piersoniorum)	(Dictyosperma_album	Heterospathe_cagayanensis))	((Veitchia_spiralis	Dypsis_decaryi)	Burretiokentia_grandiflora))	((Oenocarpus_minor	Oenocarpus_bataua)	Prestoea_acuminata))	Pseudophoenix_vinifera)	Roystonea_regia)	((Pelagodoxa_henryana	Bactris_major)	(Attalea_speciosa	(Elaeis_guineensis	Elaeis_oleifera)))))))	((Reinhardtia_simplex	Manicaria_saccifera)	(Reinhardtia_latisecta	Reinhardtia_paiewonskiana))))	Chamaedorea_seifrizii)	Nypa_fruticans);
(((((Burretiokentia_grandiflora	(Dypsis_decaryi	Hydriastele_microspadix))	(((Dictyosperma_album	Heterospathe_cagayanensis)	Kentiopsis_piersoniorum)	Veitchia_spiralis))	((Oenocarpus_minor	Oenocarpus_bataua)	Prestoea_acuminata))	((((Iriartea_deltoidea	((Serenoa_repens	Sabal_domingensis)	Phoenix_dactylifera))	(Attalea_speciosa	(Elaeis_guineensis	Elaeis_oleifera)))	(((Orania_palindan	(Sclerosperma_profizianum	Podococcus_barteri))	(((Reinhardtia_simplex	Manicaria_saccifera)	(Reinhardtia_latisecta	Reinhardtia_paiewonskiana))	(Pseudophoenix_vinifera	(Pelagodoxa_henryana	Bactris_major))))	Roystonea_regia))	Chamaedorea_seifrizii))	Nypa_fruticans);
((Pseudophoenix_vinifera	(((((Pelagodoxa_henryana	((Hydriastele_microspadix	(((Veitchia_spiralis	Dypsis_decaryi)	(Kentiopsis_piersoniorum	Heterospathe_cagayanensis))	Dictyosperma_album))	Burretiokentia_grandiflora))	((Oenocarpus_minor	Oenocarpus_bataua)	Prestoea_acuminata))	(((Phoenix_dactylifera	Serenoa_repens)	Sabal_domingensis)	(Roystonea_regia	(Attalea_speciosa	(Elaeis_guineensis	Elaeis_oleifera)))))	Bactris_major)	(((Orania_palindan	(Sclerosperma_profizianum	Podococcus_barteri))	(Chamaedorea_seifrizii	((Reinhardtia_simplex	Manicaria_saccifera)	(Reinhardtia_latisecta	Reinhardtia_paiewonskiana))))	Iriartea_deltoidea)))	Nypa_fruticans);
((Pseudophoenix_vinifera	((((Burretiokentia_grandiflora	(Dypsis_decaryi	Hydriastele_microspadix))	(Veitchia_spiralis	(Kentiopsis_piersoniorum	(Dictyosperma_album	Heterospathe_cagayanensis))))	((Oenocarpus_minor	Oenocarpus_bataua)	Prestoea_acuminata))	(Roystonea_regia	((Pelagodoxa_henryana	Bactris_major)	((((Reinhardtia_simplex	Manicaria_saccifera)	(Reinhardtia_latisecta	Reinhardtia_paiewonskiana))	((((Serenoa_repens	(Sabal_domingensis	Phoenix_dactylifera))	Iriartea_deltoidea)	(Podococcus_barteri	(Orania_palindan	Sclerosperma_profizianum)))	Chamaedorea_seifrizii))	(Attalea_speciosa	(Elaeis_guineensis	Elaeis_oleifera)))))))	Nypa_fruticans);
((((Sabal_domingensis	Phoenix_dactylifera)	Serenoa_repens)	((Chamaedorea_seifrizii	((((Oenocarpus_bataua	Oenocarpus_minor)	Prestoea_acuminata)	(Burretiokentia_grandiflora	((Hydriastele_microspadix	Dypsis_decaryi)	(Veitchia_spiralis	(Kentiopsis_piersoniorum	(Dictyosperma_album	Heterospathe_cagayanensis))))))	((((Sclerosperma_profizianum	Podococcus_barteri)	Orania_palindan)	(((Pelagodoxa_henryana	Bactris_major)	(Attalea_speciosa	(Elaeis_guineensis	Elaeis_oleifera)))	Pseudophoenix_vinifera))	(((Reinhardtia_simplex	Manicaria_saccifera)	(Reinhardtia_latisecta	Reinhardtia_paiewonskiana))	Roystonea_regia))))	Iriartea_deltoidea))	Nypa_fruticans);
((((((Oenocarpus_bataua	Oenocarpus_minor)	Prestoea_acuminata)	(Burretiokentia_grandiflora	((Veitchia_spiralis	Dypsis_decaryi)	((Kentiopsis_piersoniorum	(Dictyosperma_album	Heterospathe_cagayanensis))	Hydriastele_microspadix))))	((Iriartea_deltoidea	(((Phoenix_dactylifera	(Serenoa_repens	Sabal_domingensis))	((Reinhardtia_simplex	Manicaria_saccifera)	(Reinhardtia_latisecta	Reinhardtia_paiewonskiana)))	(((Sclerosperma_profizianum	Podococcus_barteri)	Orania_palindan)	(Bactris_major	(Attalea_speciosa	(Elaeis_guineensis	Elaeis_oleifera))))))	(Roystonea_regia	Chamaedorea_seifrizii)))	(Pelagodoxa_henryana	Pseudophoenix_vinifera))	Nypa_fruticans);
(((Sabal_domingensis	(Phoenix_dactylifera	Serenoa_repens))	(((((Sclerosperma_profizianum	Podococcus_barteri)	Orania_palindan)	(((((Reinhardtia_simplex	Manicaria_saccifera)	(Reinhardtia_latisecta	Reinhardtia_paiewonskiana))	(Attalea_speciosa	(Elaeis_guineensis	Elaeis_oleifera)))	(Bactris_major	Pseudophoenix_vinifera))	((Pelagodoxa_henryana	((Oenocarpus_bataua	Oenocarpus_minor)	Prestoea_acuminata))	((Heterospathe_cagayanensis	(Kentiopsis_piersoniorum	Dictyosperma_album))	((Burretiokentia_grandiflora	Hydriastele_microspadix)	(Veitchia_spiralis	Dypsis_decaryi))))))	(Iriartea_deltoidea	Roystonea_regia))	Chamaedorea_seifrizii))	Nypa_fruticans);
((Chamaedorea_seifrizii	((Iriartea_deltoidea	Roystonea_regia)	(((Reinhardtia_simplex	Manicaria_saccifera)	(Reinhardtia_latisecta	Reinhardtia_paiewonskiana))	(((((Oenocarpus_bataua	Oenocarpus_minor)	Prestoea_acuminata)	(((Hydriastele_microspadix	Dypsis_decaryi)	(Veitchia_spiralis	Burretiokentia_grandiflora))	(Kentiopsis_piersoniorum	(Heterospathe_cagayanensis	Dictyosperma_album))))	((Phoenix_dactylifera	(Serenoa_repens	Sabal_domingensis))	(Attalea_speciosa	(Elaeis_guineensis	Elaeis_oleifera))))	(((Sclerosperma_profizianum	Podococcus_barteri)	Orania_palindan)	((Pelagodoxa_henryana	Bactris_major)	Pseudophoenix_vinifera))))))	Nypa_fruticans);
((Roystonea_regia	((((((((Sclerosperma_profizianum	Podococcus_barteri)	Orania_palindan)	Sabal_domingensis)	Chamaedorea_seifrizii)	((((Oenocarpus_bataua	Oenocarpus_minor)	Prestoea_acuminata)	((Veitchia_spiralis	((Heterospathe_cagayanensis	Dictyosperma_album)	Burretiokentia_grandiflora))	((Kentiopsis_piersoniorum	Hydriastele_microspadix)	Dypsis_decaryi)))	Iriartea_deltoidea))	(Serenoa_repens	(Attalea_speciosa	(Elaeis_guineensis	Elaeis_oleifera))))	(((Pelagodoxa_henryana	Bactris_major)	Pseudophoenix_vinifera)	((Reinhardtia_simplex	Manicaria_saccifera)	(Reinhardtia_latisecta	Reinhardtia_paiewonskiana))))	Phoenix_dactylifera))	Nypa_fruticans);
((((((Roystonea_regia	(((Oenocarpus_bataua	Oenocarpus_minor)	Prestoea_acuminata)	((Burretiokentia_grandiflora	(Hydriastele_microspadix	Dypsis_decaryi))	(((Heterospathe_cagayanensis	Dictyosperma_album)	Kentiopsis_piersoniorum)	Veitchia_spiralis))))	((Attalea_speciosa	(Elaeis_guineensis	Elaeis_oleifera))	(Pelagodoxa_henryana	Bactris_major)))	Pseudophoenix_vinifera)	((((Sclerosperma_profizianum	Podococcus_barteri)	Orania_palindan)	(((Reinhardtia_simplex	Manicaria_saccifera)	(Reinhardtia_latisecta	Reinhardtia_paiewonskiana))	Chamaedorea_seifrizii))	Iriartea_deltoidea))	(Serenoa_repens	(Sabal_domingensis	Phoenix_dactylifera)))	Nypa_fruticans);
((((((Roystonea_regia	(Pseudophoenix_vinifera	(((Oenocarpus_bataua	Oenocarpus_minor)	Prestoea_acuminata)	(Pelagodoxa_henryana	((Heterospathe_cagayanensis	Dictyosperma_album)	(((Kentiopsis_piersoniorum	Burretiokentia_grandiflora)	(Veitchia_spiralis	Dypsis_decaryi))	Hydriastele_microspadix))))))	((Attalea_speciosa	(Elaeis_guineensis	Elaeis_oleifera))	Bactris_major))	((((Reinhardtia_simplex	Manicaria_saccifera)	(Reinhardtia_latisecta	Reinhardtia_paiewonskiana))	Chamaedorea_seifrizii)	Iriartea_deltoidea))	((Sclerosperma_profizianum	Podococcus_barteri)	Orania_palindan))	(Phoenix_dactylifera	(Serenoa_repens	Sabal_domingensis)))	Nypa_fruticans);
((Pseudophoenix_vinifera	((((Oenocarpus_bataua	Oenocarpus_minor)	Prestoea_acuminata)	((Dictyosperma_album	((Kentiopsis_piersoniorum	Veitchia_spiralis)	Heterospathe_cagayanensis))	((Hydriastele_microspadix	Dypsis_decaryi)	Burretiokentia_grandiflora)))	(((((Sclerosperma_profizianum	Podococcus_barteri)	Orania_palindan)	(Chamaedorea_seifrizii	(Phoenix_dactylifera	(Serenoa_repens	Sabal_domingensis))))	((Roystonea_regia	(Attalea_speciosa	(Elaeis_guineensis	Elaeis_oleifera)))	(((Reinhardtia_simplex	Manicaria_saccifera)	(Reinhardtia_latisecta	Reinhardtia_paiewonskiana))	(Pelagodoxa_henryana	Bactris_major))))	Iriartea_deltoidea)))	Nypa_fruticans);
((((((Reinhardtia_simplex	Manicaria_saccifera)	(Reinhardtia_latisecta	Reinhardtia_paiewonskiana))	(((((Sclerosperma_profizianum	Podococcus_barteri)	Orania_palindan)	((Phoenix_dactylifera	Sabal_domingensis)	Serenoa_repens))	Pseudophoenix_vinifera)	(Bactris_major	(Attalea_speciosa	(Elaeis_guineensis	Elaeis_oleifera)))))	((Pelagodoxa_henryana	((Oenocarpus_bataua	Oenocarpus_minor)	Prestoea_acuminata))	((Hydriastele_microspadix	((Heterospathe_cagayanensis	Dictyosperma_album)	Kentiopsis_piersoniorum))	((Veitchia_spiralis	Dypsis_decaryi)	Burretiokentia_grandiflora))))	((Roystonea_regia	Iriartea_deltoidea)	Chamaedorea_seifrizii))	Nypa_fruticans);
((((Sabal_domingensis	Phoenix_dactylifera)	Serenoa_repens)	((Roystonea_regia	Iriartea_deltoidea)	(Chamaedorea_seifrizii	(((Sclerosperma_profizianum	Podococcus_barteri)	Orania_palindan)	((((Oenocarpus_bataua	Oenocarpus_minor)	Prestoea_acuminata)	(Dypsis_decaryi	(Hydriastele_microspadix	((Burretiokentia_grandiflora	((Heterospathe_cagayanensis	Dictyosperma_album)	Veitchia_spiralis))	Kentiopsis_piersoniorum))))	((Attalea_speciosa	(Elaeis_guineensis	Elaeis_oleifera))	(Pseudophoenix_vinifera	(((Reinhardtia_simplex	Manicaria_saccifera)	(Reinhardtia_latisecta	Reinhardtia_paiewonskiana))	(Pelagodoxa_henryana	Bactris_major)))))))))	Nypa_fruticans);
(((((Reinhardtia_latisecta	Reinhardtia_paiewonskiana)	(Reinhardtia_simplex	Manicaria_saccifera))	(Iriartea_deltoidea	((Chamaedorea_seifrizii	(((Sclerosperma_profizianum	Podococcus_barteri)	Orania_palindan)	((Sabal_domingensis	Serenoa_repens)	Phoenix_dactylifera)))	(Bactris_major	(((Pelagodoxa_henryana	((Dypsis_decaryi	Veitchia_spiralis)	(Hydriastele_microspadix	((Dictyosperma_album	Heterospathe_cagayanensis)	(Kentiopsis_piersoniorum	Burretiokentia_grandiflora)))))	((Oenocarpus_minor	Oenocarpus_bataua)	Prestoea_acuminata))	(Roystonea_regia	((Elaeis_oleifera	Elaeis_guineensis)	Attalea_speciosa)))))))	Pseudophoenix_vinifera)	Nypa_fruticans);
((((Sabal_domingensis	Serenoa_repens)	Phoenix_dactylifera)	(((((((Reinhardtia_latisecta	Reinhardtia_paiewonskiana)	(Reinhardtia_simplex	Manicaria_saccifera))	((Pelagodoxa_henryana	Bactris_major)	Pseudophoenix_vinifera))	(Iriartea_deltoidea	(((Hydriastele_microspadix	(Burretiokentia_grandiflora	(Dypsis_decaryi	Veitchia_spiralis)))	(Kentiopsis_piersoniorum	(Dictyosperma_album	Heterospathe_cagayanensis)))	((Oenocarpus_minor	Oenocarpus_bataua)	Prestoea_acuminata))))	(Roystonea_regia	((Elaeis_oleifera	Elaeis_guineensis)	Attalea_speciosa)))	((Sclerosperma_profizianum	Podococcus_barteri)	Orania_palindan))	Chamaedorea_seifrizii))	Nypa_fruticans);
((Pseudophoenix_vinifera	((Iriartea_deltoidea	(((Kentiopsis_piersoniorum	(Dictyosperma_album	Heterospathe_cagayanensis))	(Hydriastele_microspadix	((Dypsis_decaryi	Veitchia_spiralis)	Burretiokentia_grandiflora)))	((Oenocarpus_minor	Oenocarpus_bataua)	Prestoea_acuminata)))	((((Reinhardtia_latisecta	Reinhardtia_paiewonskiana)	(Reinhardtia_simplex	Manicaria_saccifera))	((Roystonea_regia	((Elaeis_oleifera	Elaeis_guineensis)	Attalea_speciosa))	(Pelagodoxa_henryana	Bactris_major)))	(((Chamaedorea_seifrizii	Sabal_domingensis)	Serenoa_repens)	(Phoenix_dactylifera	((Sclerosperma_profizianum	Podococcus_barteri)	Orania_palindan))))))	Nypa_fruticans);
((Pseudophoenix_vinifera	(((((Dictyosperma_album	Heterospathe_cagayanensis)	(Hydriastele_microspadix	(Kentiopsis_piersoniorum	Burretiokentia_grandiflora)))	(Dypsis_decaryi	Veitchia_spiralis))	(Pelagodoxa_henryana	((Oenocarpus_minor	Oenocarpus_bataua)	Prestoea_acuminata)))	((((Sclerosperma_profizianum	Podococcus_barteri)	Orania_palindan)	(((Reinhardtia_latisecta	Reinhardtia_paiewonskiana)	(Reinhardtia_simplex	Manicaria_saccifera))	(((Elaeis_oleifera	Elaeis_guineensis)	Attalea_speciosa)	Bactris_major)))	((Chamaedorea_seifrizii	((Phoenix_dactylifera	Sabal_domingensis)	Serenoa_repens))	(Iriartea_deltoidea	Roystonea_regia)))))	Nypa_fruticans);
((((Phoenix_dactylifera	Sabal_domingensis)	Serenoa_repens)	((Iriartea_deltoidea	(((Reinhardtia_latisecta	Reinhardtia_paiewonskiana)	(Reinhardtia_simplex	Manicaria_saccifera))	(((((Dictyosperma_album	(((Dypsis_decaryi	Veitchia_spiralis)	Heterospathe_cagayanensis)	((Hydriastele_microspadix	Burretiokentia_grandiflora)	Kentiopsis_piersoniorum)))	((Oenocarpus_minor	Oenocarpus_bataua)	Prestoea_acuminata))	(Roystonea_regia	((Elaeis_oleifera	Elaeis_guineensis)	Attalea_speciosa)))	(Pelagodoxa_henryana	Bactris_major))	Pseudophoenix_vinifera)))	((Podococcus_barteri	(Orania_palindan	Sclerosperma_profizianum))	Chamaedorea_seifrizii)))	Nypa_fruticans);
((((Iriartea_deltoidea	((Orania_palindan	(Sclerosperma_profizianum	Podococcus_barteri))	(((Phoenix_dactylifera	(Sabal_domingensis	Serenoa_repens))	((((((Kentiopsis_piersoniorum	(Dictyosperma_album	Heterospathe_cagayanensis))	Veitchia_spiralis)	Burretiokentia_grandiflora)	(Dypsis_decaryi	Hydriastele_microspadix))	((Oenocarpus_minor	Oenocarpus_bataua)	Prestoea_acuminata))	((Elaeis_oleifera	Elaeis_guineensis)	Attalea_speciosa)))	(((Reinhardtia_latisecta	Reinhardtia_paiewonskiana)	(Reinhardtia_simplex	Manicaria_saccifera))	((Pelagodoxa_henryana	Bactris_major)	Pseudophoenix_vinifera)))))	Chamaedorea_seifrizii)	Roystonea_regia)	Nypa_fruticans);
((((((Orania_palindan	(Sclerosperma_profizianum	Podococcus_barteri))	(((((Reinhardtia_latisecta	Reinhardtia_paiewonskiana)	(Reinhardtia_simplex	Manicaria_saccifera))	(((Elaeis_oleifera	Elaeis_guineensis)	Attalea_speciosa)	Bactris_major))	Pseudophoenix_vinifera)	(Phoenix_dactylifera	(Sabal_domingensis	Serenoa_repens))))	Chamaedorea_seifrizii)	(Iriartea_deltoidea	Roystonea_regia))	(Pelagodoxa_henryana	(((Kentiopsis_piersoniorum	Dictyosperma_album)	((Dypsis_decaryi	Hydriastele_microspadix)	((Burretiokentia_grandiflora	Heterospathe_cagayanensis)	Veitchia_spiralis)))	((Oenocarpus_minor	Oenocarpus_bataua)	Prestoea_acuminata))))	Nypa_fruticans);
(((((((((Reinhardtia_latisecta	Reinhardtia_paiewonskiana)	(Reinhardtia_simplex	Manicaria_saccifera))	((Elaeis_oleifera	Elaeis_guineensis)	Attalea_speciosa))	((Bactris_major	Pseudophoenix_vinifera)	Pelagodoxa_henryana))	(((Sabal_domingensis	Serenoa_repens)	Phoenix_dactylifera)	(Orania_palindan	(Sclerosperma_profizianum	Podococcus_barteri))))	Chamaedorea_seifrizii)	(Iriartea_deltoidea	Roystonea_regia))	((((Kentiopsis_piersoniorum	(Dictyosperma_album	Heterospathe_cagayanensis))	Veitchia_spiralis)	((Dypsis_decaryi	Hydriastele_microspadix)	Burretiokentia_grandiflora))	((Oenocarpus_minor	Oenocarpus_bataua)	Prestoea_acuminata)))	Nypa_fruticans);
((((((Pelagodoxa_henryana	(((Kentiopsis_piersoniorum	(Dictyosperma_album	Heterospathe_cagayanensis))	Veitchia_spiralis)	((Dypsis_decaryi	Hydriastele_microspadix)	Burretiokentia_grandiflora)))	((Oenocarpus_minor	Oenocarpus_bataua)	Prestoea_acuminata))	(((((Reinhardtia_latisecta	Reinhardtia_paiewonskiana)	(Reinhardtia_simplex	Manicaria_saccifera))	((Elaeis_oleifera	Elaeis_guineensis)	Attalea_speciosa))	(Pseudophoenix_vinifera	Bactris_major))	((Sabal_domingensis	(Serenoa_repens	Phoenix_dactylifera))	(Orania_palindan	(Sclerosperma_profizianum	Podococcus_barteri)))))	Chamaedorea_seifrizii)	(Iriartea_deltoidea	Roystonea_regia))	Nypa_fruticans);
((Pseudophoenix_vinifera	(((((Phoenix_dactylifera	(Sabal_domingensis	(Chamaedorea_seifrizii	Serenoa_repens)))	(Orania_palindan	(Sclerosperma_profizianum	Podococcus_barteri)))	(((Elaeis_oleifera	Elaeis_guineensis)	Attalea_speciosa)	(((Reinhardtia_latisecta	Reinhardtia_paiewonskiana)	(Reinhardtia_simplex	Manicaria_saccifera))	Bactris_major)))	(Iriartea_deltoidea	Roystonea_regia))	(((Oenocarpus_minor	Oenocarpus_bataua)	Prestoea_acuminata)	(Pelagodoxa_henryana	((Dypsis_decaryi	Hydriastele_microspadix)	((Kentiopsis_piersoniorum	Burretiokentia_grandiflora)	((Dictyosperma_album	Heterospathe_cagayanensis)	Veitchia_spiralis)))))))	Nypa_fruticans);
((((Chamaedorea_seifrizii	(((((Reinhardtia_paiewonskiana	Reinhardtia_latisecta)	(Reinhardtia_simplex	Manicaria_saccifera))	(Pseudophoenix_vinifera	Pelagodoxa_henryana))	(((Burretiokentia_grandiflora	(Veitchia_spiralis	Dypsis_decaryi))	((Kentiopsis_piersoniorum	(Dictyosperma_album	Heterospathe_cagayanensis))	Hydriastele_microspadix))	(((Oenocarpus_minor	Oenocarpus_bataua)	Prestoea_acuminata)	(Bactris_major	(Roystonea_regia	((Elaeis_oleifera	Elaeis_guineensis)	Attalea_speciosa))))))	(Orania_palindan	(Sclerosperma_profizianum	Podococcus_barteri))))	Iriartea_deltoidea)	(Serenoa_repens	(Sabal_domingensis	Phoenix_dactylifera)))	Nypa_fruticans);
(((((Dypsis_decaryi	Hydriastele_microspadix)	((((Dictyosperma_album	Heterospathe_cagayanensis)	Kentiopsis_piersoniorum)	Veitchia_spiralis)	Burretiokentia_grandiflora))	((Oenocarpus_minor	Oenocarpus_bataua)	Prestoea_acuminata))	(((Serenoa_repens	(Sabal_domingensis	Phoenix_dactylifera))	((((Reinhardtia_paiewonskiana	Reinhardtia_latisecta)	(Reinhardtia_simplex	Manicaria_saccifera))	(Pseudophoenix_vinifera	(Pelagodoxa_henryana	Bactris_major)))	((Chamaedorea_seifrizii	Iriartea_deltoidea)	(Orania_palindan	(Sclerosperma_profizianum	Podococcus_barteri)))))	(Roystonea_regia	((Elaeis_oleifera	Elaeis_guineensis)	Attalea_speciosa))))	Nypa_fruticans);
((((Roystonea_regia	Iriartea_deltoidea)	((((Dictyosperma_album	Heterospathe_cagayanensis)	Kentiopsis_piersoniorum)	((Burretiokentia_grandiflora	Hydriastele_microspadix)	(Veitchia_spiralis	Dypsis_decaryi)))	((Oenocarpus_minor	Oenocarpus_bataua)	Prestoea_acuminata)))	((((Chamaedorea_seifrizii	((Serenoa_repens	Sabal_domingensis)	Phoenix_dactylifera))	(Orania_palindan	(Sclerosperma_profizianum	Podococcus_barteri)))	(((Pelagodoxa_henryana	Bactris_major)	((Reinhardtia_paiewonskiana	Reinhardtia_latisecta)	(Reinhardtia_simplex	Manicaria_saccifera)))	((Elaeis_oleifera	Elaeis_guineensis)	Attalea_speciosa)))	Pseudophoenix_vinifera))	Nypa_fruticans);
((((Sabal_domingensis	Serenoa_repens)	Phoenix_dactylifera)	(((Orania_palindan	(Sclerosperma_profizianum	Podococcus_barteri))	(((((Pelagodoxa_henryana	Bactris_major)	((Reinhardtia_paiewonskiana	Reinhardtia_latisecta)	(Reinhardtia_simplex	Manicaria_saccifera)))	(Roystonea_regia	((Elaeis_oleifera	Elaeis_guineensis)	Attalea_speciosa)))	(Pseudophoenix_vinifera	(((Oenocarpus_minor	Oenocarpus_bataua)	Prestoea_acuminata)	((Veitchia_spiralis	Dypsis_decaryi)	(((Dictyosperma_album	Heterospathe_cagayanensis)	Kentiopsis_piersoniorum)	(Burretiokentia_grandiflora	Hydriastele_microspadix))))))	Iriartea_deltoidea))	Chamaedorea_seifrizii))	Nypa_fruticans);
((((((Oenocarpus_minor	Oenocarpus_bataua)	Prestoea_acuminata)	(((Burretiokentia_grandiflora	(Kentiopsis_piersoniorum	(Dictyosperma_album	Heterospathe_cagayanensis)))	Hydriastele_microspadix)	(Veitchia_spiralis	Dypsis_decaryi)))	(((Iriartea_deltoidea	((Chamaedorea_seifrizii	Serenoa_repens)	((Phoenix_dactylifera	Sabal_domingensis)	((Podococcus_barteri	Sclerosperma_profizianum)	Orania_palindan))))	(((Pelagodoxa_henryana	Bactris_major)	((Reinhardtia_paiewonskiana	Reinhardtia_latisecta)	(Reinhardtia_simplex	Manicaria_saccifera)))	((Elaeis_oleifera	Elaeis_guineensis)	Attalea_speciosa)))	Pseudophoenix_vinifera))	Roystonea_regia)	Nypa_fruticans);
(((Serenoa_repens	(Phoenix_dactylifera	Sabal_domingensis))	((Chamaedorea_seifrizii	(((Podococcus_barteri	Sclerosperma_profizianum)	Orania_palindan)	((((Reinhardtia_paiewonskiana	Reinhardtia_latisecta)	(Reinhardtia_simplex	Manicaria_saccifera))	(((Elaeis_oleifera	Elaeis_guineensis)	Attalea_speciosa)	Bactris_major))	(Roystonea_regia	(Pseudophoenix_vinifera	((((Hydriastele_microspadix	Dypsis_decaryi)	Veitchia_spiralis)	((Burretiokentia_grandiflora	Kentiopsis_piersoniorum)	(Dictyosperma_album	Heterospathe_cagayanensis)))	(Pelagodoxa_henryana	((Oenocarpus_minor	Oenocarpus_bataua)	Prestoea_acuminata))))))))	Iriartea_deltoidea))	Nypa_fruticans);
((Pseudophoenix_vinifera	((Pelagodoxa_henryana	(((Oenocarpus_minor	Oenocarpus_bataua)	Prestoea_acuminata)	((Burretiokentia_grandiflora	(Veitchia_spiralis	Dypsis_decaryi))	(Dictyosperma_album	((Heterospathe_cagayanensis	Hydriastele_microspadix)	Kentiopsis_piersoniorum)))))	((Roystonea_regia	((((Serenoa_repens	(Phoenix_dactylifera	Sabal_domingensis))	Chamaedorea_seifrizii)	(Podococcus_barteri	(Sclerosperma_profizianum	Orania_palindan)))	Iriartea_deltoidea))	(((Reinhardtia_paiewonskiana	Reinhardtia_latisecta)	(Reinhardtia_simplex	Manicaria_saccifera))	(((Elaeis_oleifera	Elaeis_guineensis)	Attalea_speciosa)	Bactris_major)))))	Nypa_fruticans);
((((Chamaedorea_seifrizii	((Podococcus_barteri	(Sclerosperma_profizianum	Orania_palindan))	(((Reinhardtia_paiewonskiana	Reinhardtia_latisecta)	(Reinhardtia_simplex	Manicaria_saccifera))	(((((((Elaeis_oleifera	Elaeis_guineensis)	Attalea_speciosa)	Bactris_major)	(((Oenocarpus_minor	Oenocarpus_bataua)	Prestoea_acuminata)	(((Burretiokentia_grandiflora	(Veitchia_spiralis	Dypsis_decaryi))	((Heterospathe_cagayanensis	Dictyosperma_album)	Hydriastele_microspadix))	Kentiopsis_piersoniorum)))	Pelagodoxa_henryana)	Roystonea_regia)	Pseudophoenix_vinifera))))	Iriartea_deltoidea)	(Phoenix_dactylifera	(Sabal_domingensis	Serenoa_repens)))	Nypa_fruticans);
(((((Bactris_major	((Podococcus_barteri	Sclerosperma_profizianum)	Pseudophoenix_vinifera))	((Roystonea_regia	(((Pelagodoxa_henryana	((Oenocarpus_minor	Oenocarpus_bataua)	Prestoea_acuminata))	((Burretiokentia_grandiflora	(Veitchia_spiralis	Dypsis_decaryi))	(((Heterospathe_cagayanensis	Kentiopsis_piersoniorum)	Dictyosperma_album)	Hydriastele_microspadix)))	(((Reinhardtia_paiewonskiana	Reinhardtia_latisecta)	(Reinhardtia_simplex	Manicaria_saccifera))	((Elaeis_oleifera	Elaeis_guineensis)	Attalea_speciosa))))	(Chamaedorea_seifrizii	Orania_palindan)))	Iriartea_deltoidea)	((Phoenix_dactylifera	Serenoa_repens)	Sabal_domingensis))	Nypa_fruticans);
(((((((Orania_palindan	(Podococcus_barteri	Sclerosperma_profizianum))	((Bactris_major	((((Oenocarpus_minor	Oenocarpus_bataua)	Prestoea_acuminata)	((Burretiokentia_grandiflora	(Dypsis_decaryi	Hydriastele_microspadix))	(Veitchia_spiralis	((Heterospathe_cagayanensis	Kentiopsis_piersoniorum)	Dictyosperma_album))))	(Roystonea_regia	((Elaeis_oleifera	Elaeis_guineensis)	Attalea_speciosa))))	(Pseudophoenix_vinifera	((Reinhardtia_paiewonskiana	Reinhardtia_latisecta)	(Reinhardtia_simplex	Manicaria_saccifera)))))	Pelagodoxa_henryana)	Iriartea_deltoidea)	Chamaedorea_seifrizii)	((Phoenix_dactylifera	Serenoa_repens)	Sabal_domingensis))	Nypa_fruticans);
((((((Attalea_speciosa	(Elaeis_oleifera	Elaeis_guineensis))	((Sabal_domingensis	Phoenix_dactylifera)	Serenoa_repens))	((Orania_palindan	(Sclerosperma_profizianum	Podococcus_barteri))	((Roystonea_regia	Iriartea_deltoidea)	(((Pelagodoxa_henryana	Bactris_major)	Pseudophoenix_vinifera)	((Reinhardtia_latisecta	Reinhardtia_paiewonskiana)	(Reinhardtia_simplex	Manicaria_saccifera))))))	((Prestoea_acuminata	(Oenocarpus_bataua	Oenocarpus_minor))	(((Dypsis_decaryi	Hydriastele_microspadix)	Burretiokentia_grandiflora)	((Kentiopsis_piersoniorum	Dictyosperma_album)	(Veitchia_spiralis	Heterospathe_cagayanensis)))))	Chamaedorea_seifrizii)	Nypa_fruticans);
(((Phoenix_dactylifera	(Serenoa_repens	Sabal_domingensis))	((((Chamaedorea_seifrizii	((Reinhardtia_latisecta	Reinhardtia_paiewonskiana)	(Reinhardtia_simplex	Manicaria_saccifera)))	((Roystonea_regia	Iriartea_deltoidea)	((Orania_palindan	(Sclerosperma_profizianum	Podococcus_barteri))	((Pelagodoxa_henryana	Bactris_major)	Pseudophoenix_vinifera))))	((Prestoea_acuminata	(Oenocarpus_bataua	Oenocarpus_minor))	((Dictyosperma_album	Heterospathe_cagayanensis)	((Burretiokentia_grandiflora	(Veitchia_spiralis	Dypsis_decaryi))	(Hydriastele_microspadix	Kentiopsis_piersoniorum)))))	(Attalea_speciosa	(Elaeis_oleifera	Elaeis_guineensis))))	Nypa_fruticans);
((Pseudophoenix_vinifera	(((Pelagodoxa_henryana	(Prestoea_acuminata	(Oenocarpus_bataua	Oenocarpus_minor)))	((((Burretiokentia_grandiflora	Dictyosperma_album)	Heterospathe_cagayanensis)	(Kentiopsis_piersoniorum	Veitchia_spiralis))	(Hydriastele_microspadix	Dypsis_decaryi)))	(((Bactris_major	Iriartea_deltoidea)	(Attalea_speciosa	(Elaeis_oleifera	Elaeis_guineensis)))	(Roystonea_regia	(Chamaedorea_seifrizii	((Orania_palindan	(Sclerosperma_profizianum	Podococcus_barteri))	((Phoenix_dactylifera	(Serenoa_repens	Sabal_domingensis))	((Reinhardtia_latisecta	Reinhardtia_paiewonskiana)	(Reinhardtia_simplex	Manicaria_saccifera)))))))))	Nypa_fruticans);
((Pseudophoenix_vinifera	(((((Pelagodoxa_henryana	(Prestoea_acuminata	(Oenocarpus_bataua	Oenocarpus_minor)))	((Veitchia_spiralis	((Heterospathe_cagayanensis	Dictyosperma_album)	Kentiopsis_piersoniorum))	(Burretiokentia_grandiflora	(Hydriastele_microspadix	Dypsis_decaryi))))	(Roystonea_regia	((Attalea_speciosa	(Elaeis_oleifera	Elaeis_guineensis))	(Phoenix_dactylifera	(Serenoa_repens	Sabal_domingensis)))))	Bactris_major)	((Iriartea_deltoidea	(Chamaedorea_seifrizii	((Reinhardtia_latisecta	Reinhardtia_paiewonskiana)	(Reinhardtia_simplex	Manicaria_saccifera))))	(Orania_palindan	(Sclerosperma_profizianum	Podococcus_barteri)))))	Nypa_fruticans);
(((Iriartea_deltoidea	(Chamaedorea_seifrizii	((Phoenix_dactylifera	(Serenoa_repens	Sabal_domingensis))	(Orania_palindan	(Sclerosperma_profizianum	Podococcus_barteri)))))	(((Pelagodoxa_henryana	(Prestoea_acuminata	(Oenocarpus_bataua	Oenocarpus_minor)))	(((Burretiokentia_grandiflora	(Hydriastele_microspadix	Dypsis_decaryi))	(Kentiopsis_piersoniorum	(Heterospathe_cagayanensis	Dictyosperma_album)))	Veitchia_spiralis))	((Roystonea_regia	(Pseudophoenix_vinifera	(Bactris_major	(Attalea_speciosa	(Elaeis_oleifera	Elaeis_guineensis)))))	((Reinhardtia_latisecta	Reinhardtia_paiewonskiana)	(Reinhardtia_simplex	Manicaria_saccifera)))))	Nypa_fruticans);
(((Phoenix_dactylifera	(Serenoa_repens	Sabal_domingensis))	(((Orania_palindan	(Sclerosperma_profizianum	Podococcus_barteri))	((((Pelagodoxa_henryana	(Prestoea_acuminata	(Oenocarpus_bataua	Oenocarpus_minor)))	((Burretiokentia_grandiflora	(Hydriastele_microspadix	Dypsis_decaryi))	((Kentiopsis_piersoniorum	(Heterospathe_cagayanensis	Dictyosperma_album))	Veitchia_spiralis)))	(((Bactris_major	(Attalea_speciosa	(Elaeis_oleifera	Elaeis_guineensis)))	((Reinhardtia_latisecta	Reinhardtia_paiewonskiana)	(Reinhardtia_simplex	Manicaria_saccifera)))	Pseudophoenix_vinifera))	(Roystonea_regia	Iriartea_deltoidea)))	Chamaedorea_seifrizii))	Nypa_fruticans);
((Roystonea_regia	((((Phoenix_dactylifera	(Serenoa_repens	Sabal_domingensis))	((Orania_palindan	(Sclerosperma_profizianum	Podococcus_barteri))	(((Attalea_speciosa	(Elaeis_oleifera	Elaeis_guineensis))	((Reinhardtia_latisecta	Reinhardtia_paiewonskiana)	(Reinhardtia_simplex	Manicaria_saccifera)))	(Bactris_major	(Pseudophoenix_vinifera	((Pelagodoxa_henryana	(Prestoea_acuminata	(Oenocarpus_bataua	Oenocarpus_minor)))	(((Kentiopsis_piersoniorum	(Heterospathe_cagayanensis	Dictyosperma_album))	(Burretiokentia_grandiflora	(Hydriastele_microspadix	Dypsis_decaryi)))	Veitchia_spiralis)))))))	Iriartea_deltoidea)	Chamaedorea_seifrizii))	Nypa_fruticans);
(((Iriartea_deltoidea	((Sabal_domingensis	Serenoa_repens)	Phoenix_dactylifera))	(Chamaedorea_seifrizii	((Orania_palindan	(Sclerosperma_profizianum	Podococcus_barteri))	((Roystonea_regia	((Bactris_major	(Attalea_speciosa	(Elaeis_oleifera	Elaeis_guineensis)))	((Reinhardtia_latisecta	Reinhardtia_paiewonskiana)	(Reinhardtia_simplex	Manicaria_saccifera))))	(Pseudophoenix_vinifera	((Pelagodoxa_henryana	(Prestoea_acuminata	(Oenocarpus_bataua	Oenocarpus_minor)))	((Dictyosperma_album	(Kentiopsis_piersoniorum	(Veitchia_spiralis	Heterospathe_cagayanensis)))	(Burretiokentia_grandiflora	(Hydriastele_microspadix	Dypsis_decaryi)))))))))	Nypa_fruticans);
(((Iriartea_deltoidea	(Serenoa_repens	(Phoenix_dactylifera	Sabal_domingensis)))	(Chamaedorea_seifrizii	(((((Pelagodoxa_henryana	Bactris_major)	(Attalea_speciosa	(Elaeis_oleifera	Elaeis_guineensis)))	(Pseudophoenix_vinifera	(Orania_palindan	(Sclerosperma_profizianum	Podococcus_barteri))))	(((Reinhardtia_latisecta	Reinhardtia_paiewonskiana)	(Reinhardtia_simplex	Manicaria_saccifera))	Roystonea_regia))	((Prestoea_acuminata	(Oenocarpus_bataua	Oenocarpus_minor))	((((Kentiopsis_piersoniorum	(Dictyosperma_album	Heterospathe_cagayanensis))	(Hydriastele_microspadix	Dypsis_decaryi))	Veitchia_spiralis)	Burretiokentia_grandiflora)))))	Nypa_fruticans);
((((Chamaedorea_seifrizii	((Orania_palindan	(Sclerosperma_profizianum	Podococcus_barteri))	((((Attalea_speciosa	(Elaeis_oleifera	Elaeis_guineensis))	((Prestoea_acuminata	(Oenocarpus_bataua	Oenocarpus_minor))	(Hydriastele_microspadix	((Veitchia_spiralis	Dypsis_decaryi)	((Kentiopsis_piersoniorum	Burretiokentia_grandiflora)	(Dictyosperma_album	Heterospathe_cagayanensis))))))	(((Reinhardtia_latisecta	Reinhardtia_paiewonskiana)	(Reinhardtia_simplex	Manicaria_saccifera))	((Pelagodoxa_henryana	Bactris_major)	Pseudophoenix_vinifera)))	Roystonea_regia)))	Iriartea_deltoidea)	(Phoenix_dactylifera	(Sabal_domingensis	Serenoa_repens)))	Nypa_fruticans);
((((Prestoea_acuminata	(Oenocarpus_bataua	Oenocarpus_minor))	(((Heterospathe_cagayanensis	(Kentiopsis_piersoniorum	Dictyosperma_album))	(Burretiokentia_grandiflora	Dypsis_decaryi))	(Hydriastele_microspadix	Veitchia_spiralis)))	(((Roystonea_regia	Iriartea_deltoidea)	((Chamaedorea_seifrizii	((Reinhardtia_paiewonskiana	Reinhardtia_latisecta)	(Manicaria_saccifera	Reinhardtia_simplex)))	(((Podococcus_barteri	(Sclerosperma_profizianum	Orania_palindan))	(Pelagodoxa_henryana	Bactris_major))	((Phoenix_dactylifera	(Serenoa_repens	Sabal_domingensis))	(Attalea_speciosa	(Elaeis_oleifera	Elaeis_guineensis))))))	Pseudophoenix_vinifera))	Nypa_fruticans);
((((Roystonea_regia	(((Reinhardtia_paiewonskiana	Reinhardtia_latisecta)	(Manicaria_saccifera	Reinhardtia_simplex))	((Attalea_speciosa	(Elaeis_oleifera	Elaeis_guineensis))	(((Orania_palindan	(Podococcus_barteri	Sclerosperma_profizianum))	(Sabal_domingensis	(Phoenix_dactylifera	Serenoa_repens)))	(Pseudophoenix_vinifera	(Pelagodoxa_henryana	Bactris_major))))))	((Prestoea_acuminata	(Oenocarpus_bataua	Oenocarpus_minor))	(((Heterospathe_cagayanensis	(Kentiopsis_piersoniorum	Veitchia_spiralis))	Dictyosperma_album)	(Dypsis_decaryi	(Burretiokentia_grandiflora	Hydriastele_microspadix)))))	(Chamaedorea_seifrizii	Iriartea_deltoidea))	Nypa_fruticans);
((((((Reinhardtia_paiewonskiana	Reinhardtia_latisecta)	(Manicaria_saccifera	Reinhardtia_simplex))	((Bactris_major	(((Sabal_domingensis	(Phoenix_dactylifera	Serenoa_repens))	(Pelagodoxa_henryana	((Prestoea_acuminata	(Oenocarpus_bataua	Oenocarpus_minor))	(Burretiokentia_grandiflora	((Dypsis_decaryi	Hydriastele_microspadix)	(((Veitchia_spiralis	Kentiopsis_piersoniorum)	Dictyosperma_album)	Heterospathe_cagayanensis))))))	((Attalea_speciosa	(Elaeis_oleifera	Elaeis_guineensis))	Roystonea_regia)))	Pseudophoenix_vinifera))	(Orania_palindan	(Podococcus_barteri	Sclerosperma_profizianum)))	(Chamaedorea_seifrizii	Iriartea_deltoidea))	Nypa_fruticans);
(((Iriartea_deltoidea	((((Reinhardtia_paiewonskiana	Reinhardtia_latisecta)	(Manicaria_saccifera	Reinhardtia_simplex))	((Orania_palindan	(Podococcus_barteri	Sclerosperma_profizianum))	(((Phoenix_dactylifera	(Serenoa_repens	Sabal_domingensis))	((((Oenocarpus_bataua	Oenocarpus_minor)	Prestoea_acuminata)	(((Kentiopsis_piersoniorum	Burretiokentia_grandiflora)	(Veitchia_spiralis	(Dictyosperma_album	Heterospathe_cagayanensis)))	(Dypsis_decaryi	Hydriastele_microspadix)))	(Attalea_speciosa	(Elaeis_oleifera	Elaeis_guineensis))))	(Pseudophoenix_vinifera	Bactris_major))))	(Pelagodoxa_henryana	Chamaedorea_seifrizii)))	Roystonea_regia)	Nypa_fruticans);
((((((Attalea_speciosa	(Elaeis_oleifera	Elaeis_guineensis))	((Pelagodoxa_henryana	Bactris_major)	((Reinhardtia_paiewonskiana	Reinhardtia_latisecta)	(Manicaria_saccifera	Reinhardtia_simplex))))	(Iriartea_deltoidea	((Orania_palindan	(Podococcus_barteri	Sclerosperma_profizianum))	(Chamaedorea_seifrizii	(Phoenix_dactylifera	(Serenoa_repens	Sabal_domingensis))))))	(Pseudophoenix_vinifera	(((Oenocarpus_bataua	Oenocarpus_minor)	Prestoea_acuminata)	((Hydriastele_microspadix	Dypsis_decaryi)	((((Kentiopsis_piersoniorum	Dictyosperma_album)	Heterospathe_cagayanensis)	Veitchia_spiralis)	Burretiokentia_grandiflora)))))	Roystonea_regia)	Nypa_fruticans);
((Chamaedorea_seifrizii	(((((Roystonea_regia	((Pelagodoxa_henryana	((Oenocarpus_bataua	Oenocarpus_minor)	Prestoea_acuminata))	(((Dictyosperma_album	Heterospathe_cagayanensis)	Kentiopsis_piersoniorum)	((Veitchia_spiralis	Dypsis_decaryi)	(Hydriastele_microspadix	Burretiokentia_grandiflora)))))	((Attalea_speciosa	(Elaeis_oleifera	Elaeis_guineensis))	Bactris_major))	(((Orania_palindan	(Podococcus_barteri	Sclerosperma_profizianum))	(Serenoa_repens	(Phoenix_dactylifera	Sabal_domingensis)))	Pseudophoenix_vinifera))	((Reinhardtia_paiewonskiana	Reinhardtia_latisecta)	(Manicaria_saccifera	Reinhardtia_simplex)))	Iriartea_deltoidea))	Nypa_fruticans);
((Chamaedorea_seifrizii	((((Sabal_domingensis	Serenoa_repens)	Phoenix_dactylifera)	(((Oenocarpus_bataua	Oenocarpus_minor)	Prestoea_acuminata)	(Iriartea_deltoidea	(((Heterospathe_cagayanensis	(Veitchia_spiralis	Dypsis_decaryi))	Dictyosperma_album)	(Hydriastele_microspadix	(Burretiokentia_grandiflora	Kentiopsis_piersoniorum))))))	((Roystonea_regia	((Pseudophoenix_vinifera	(Pelagodoxa_henryana	Bactris_major))	((Attalea_speciosa	(Elaeis_oleifera	Elaeis_guineensis))	((Reinhardtia_paiewonskiana	Reinhardtia_latisecta)	(Manicaria_saccifera	Reinhardtia_simplex)))))	(Orania_palindan	(Podococcus_barteri	Sclerosperma_profizianum)))))	Nypa_fruticans);
((((Sabal_domingensis	Serenoa_repens)	(Iriartea_deltoidea	Phoenix_dactylifera))	(((((Oenocarpus_bataua	Oenocarpus_minor)	Prestoea_acuminata)	(((Heterospathe_cagayanensis	Dictyosperma_album)	Kentiopsis_piersoniorum)	((Burretiokentia_grandiflora	(Veitchia_spiralis	Dypsis_decaryi))	Hydriastele_microspadix)))	((Roystonea_regia	((Attalea_speciosa	(Elaeis_oleifera	Elaeis_guineensis))	(((Reinhardtia_paiewonskiana	Reinhardtia_latisecta)	(Manicaria_saccifera	Reinhardtia_simplex))	(Pseudophoenix_vinifera	(Pelagodoxa_henryana	Bactris_major)))))	(Orania_palindan	(Podococcus_barteri	Sclerosperma_profizianum))))	Chamaedorea_seifrizii))	Nypa_fruticans);
((Phoenix_dactylifera	(Sabal_domingensis	((Podococcus_barteri	Sclerosperma_profizianum)	((Serenoa_repens	Orania_palindan)	((Chamaedorea_seifrizii	((Roystonea_regia	Iriartea_deltoidea)	((Pelagodoxa_henryana	((Oenocarpus_bataua	Oenocarpus_minor)	Prestoea_acuminata))	(((Dictyosperma_album	(Veitchia_spiralis	Heterospathe_cagayanensis))	(Hydriastele_microspadix	Dypsis_decaryi))	(Kentiopsis_piersoniorum	Burretiokentia_grandiflora)))))	(Pseudophoenix_vinifera	((Bactris_major	(Attalea_speciosa	(Elaeis_oleifera	Elaeis_guineensis)))	((Reinhardtia_paiewonskiana	Reinhardtia_latisecta)	(Manicaria_saccifera	Reinhardtia_simplex)))))))))	Nypa_fruticans);
(((Serenoa_repens	(Phoenix_dactylifera	Sabal_domingensis))	((Orania_palindan	(Podococcus_barteri	Sclerosperma_profizianum))	(Chamaedorea_seifrizii	(Iriartea_deltoidea	(((((Oenocarpus_bataua	Oenocarpus_minor)	Prestoea_acuminata)	(((Kentiopsis_piersoniorum	(Dictyosperma_album	Heterospathe_cagayanensis))	(Burretiokentia_grandiflora	(Hydriastele_microspadix	Dypsis_decaryi)))	Veitchia_spiralis))	Pseudophoenix_vinifera)	((Roystonea_regia	(Attalea_speciosa	(Elaeis_oleifera	Elaeis_guineensis)))	(((Reinhardtia_paiewonskiana	Reinhardtia_latisecta)	(Manicaria_saccifera	Reinhardtia_simplex))	(Pelagodoxa_henryana	Bactris_major))))))))	Nypa_fruticans);
((Pseudophoenix_vinifera	((((Pelagodoxa_henryana	Bactris_major)	((Reinhardtia_simplex	Manicaria_saccifera)	(Reinhardtia_paiewonskiana	Reinhardtia_latisecta)))	(((Podococcus_barteri	Sclerosperma_profizianum)	Orania_palindan)	(Iriartea_deltoidea	((((Burretiokentia_grandiflora	Dypsis_decaryi)	(Hydriastele_microspadix	(Kentiopsis_piersoniorum	((Dictyosperma_album	Heterospathe_cagayanensis)	Veitchia_spiralis))))	(Prestoea_acuminata	(Oenocarpus_minor	Oenocarpus_bataua)))	((Phoenix_dactylifera	(Serenoa_repens	(Chamaedorea_seifrizii	Sabal_domingensis)))	((Elaeis_oleifera	Elaeis_guineensis)	Attalea_speciosa))))))	Roystonea_regia))	Nypa_fruticans);
(((Phoenix_dactylifera	(Serenoa_repens	Sabal_domingensis))	(((((((Pseudophoenix_vinifera	(Pelagodoxa_henryana	Bactris_major))	(((Elaeis_oleifera	Elaeis_guineensis)	Attalea_speciosa)	((Reinhardtia_simplex	Manicaria_saccifera)	(Reinhardtia_paiewonskiana	Reinhardtia_latisecta))))	Roystonea_regia)	Chamaedorea_seifrizii)	((Podococcus_barteri	Sclerosperma_profizianum)	Orania_palindan))	Iriartea_deltoidea)	(((((Kentiopsis_piersoniorum	Dictyosperma_album)	Heterospathe_cagayanensis)	(Hydriastele_microspadix	Veitchia_spiralis))	(Dypsis_decaryi	Burretiokentia_grandiflora))	(Oenocarpus_bataua	(Prestoea_acuminata	Oenocarpus_minor)))))	Nypa_fruticans);
((((((((Kentiopsis_piersoniorum	Dictyosperma_album)	Heterospathe_cagayanensis)	(Burretiokentia_grandiflora	Hydriastele_microspadix))	(Veitchia_spiralis	Dypsis_decaryi))	(Pelagodoxa_henryana	(Oenocarpus_minor	(Prestoea_acuminata	Oenocarpus_bataua))))	((((Podococcus_barteri	(Sclerosperma_profizianum	Orania_palindan))	(Chamaedorea_seifrizii	(Phoenix_dactylifera	(Serenoa_repens	Sabal_domingensis))))	(Iriartea_deltoidea	((Bactris_major	((Elaeis_oleifera	Elaeis_guineensis)	Attalea_speciosa))	((Reinhardtia_simplex	Manicaria_saccifera)	(Reinhardtia_paiewonskiana	Reinhardtia_latisecta)))))	Pseudophoenix_vinifera))	Roystonea_regia)	Nypa_fruticans);
(((Sabal_domingensis	(Phoenix_dactylifera	Serenoa_repens))	((((Pseudophoenix_vinifera	(Podococcus_barteri	Sclerosperma_profizianum))	(Pelagodoxa_henryana	Bactris_major))	(Roystonea_regia	(Chamaedorea_seifrizii	(((((((Dictyosperma_album	Heterospathe_cagayanensis)	Veitchia_spiralis)	(Dypsis_decaryi	Hydriastele_microspadix))	(Kentiopsis_piersoniorum	Burretiokentia_grandiflora))	(Prestoea_acuminata	(Oenocarpus_bataua	Oenocarpus_minor)))	((Elaeis_oleifera	Elaeis_guineensis)	Attalea_speciosa))	(((Reinhardtia_simplex	Manicaria_saccifera)	(Reinhardtia_paiewonskiana	Reinhardtia_latisecta))	Orania_palindan)))))	Iriartea_deltoidea))	Nypa_fruticans);
(((((Roystonea_regia	(((Pseudophoenix_vinifera	((((Burretiokentia_grandiflora	(Veitchia_spiralis	Dypsis_decaryi))	(Hydriastele_microspadix	(Dictyosperma_album	Heterospathe_cagayanensis)))	Kentiopsis_piersoniorum)	(Prestoea_acuminata	(Oenocarpus_bataua	Oenocarpus_minor))))	(((Elaeis_oleifera	Elaeis_guineensis)	Attalea_speciosa)	((Pelagodoxa_henryana	Bactris_major)	((Reinhardtia_simplex	Manicaria_saccifera)	(Reinhardtia_paiewonskiana	Reinhardtia_latisecta)))))	(Orania_palindan	(Podococcus_barteri	Sclerosperma_profizianum))))	Chamaedorea_seifrizii)	(Phoenix_dactylifera	(Serenoa_repens	Sabal_domingensis)))	Iriartea_deltoidea)	Nypa_fruticans);
((Roystonea_regia	((Pseudophoenix_vinifera	((((Veitchia_spiralis	Dypsis_decaryi)	(Dictyosperma_album	Heterospathe_cagayanensis))	((Kentiopsis_piersoniorum	Burretiokentia_grandiflora)	Hydriastele_microspadix))	(Pelagodoxa_henryana	(Prestoea_acuminata	(Oenocarpus_bataua	Oenocarpus_minor)))))	((((Elaeis_oleifera	Elaeis_guineensis)	Attalea_speciosa)	(Bactris_major	((Reinhardtia_simplex	Manicaria_saccifera)	(Reinhardtia_paiewonskiana	Reinhardtia_latisecta))))	((Orania_palindan	(Podococcus_barteri	Sclerosperma_profizianum))	(((Phoenix_dactylifera	(Serenoa_repens	Sabal_domingensis))	Iriartea_deltoidea)	Chamaedorea_seifrizii)))))	Nypa_fruticans);
((((Dictyosperma_album	((Kentiopsis_piersoniorum	(Burretiokentia_grandiflora	Hydriastele_microspadix))	((Veitchia_spiralis	Dypsis_decaryi)	Heterospathe_cagayanensis)))	(Prestoea_acuminata	(Oenocarpus_bataua	Oenocarpus_minor)))	((Roystonea_regia	((((Pelagodoxa_henryana	Bactris_major)	((Reinhardtia_simplex	Manicaria_saccifera)	(Reinhardtia_paiewonskiana	Reinhardtia_latisecta)))	(((((Elaeis_oleifera	Elaeis_guineensis)	Attalea_speciosa)	(Phoenix_dactylifera	(Serenoa_repens	Sabal_domingensis)))	Iriartea_deltoidea)	Chamaedorea_seifrizii))	(Orania_palindan	(Podococcus_barteri	Sclerosperma_profizianum))))	Pseudophoenix_vinifera))	Nypa_fruticans);
(((((((Iriartea_deltoidea	Roystonea_regia)	((Chamaedorea_seifrizii	(Pelagodoxa_henryana	Bactris_major))	(Orania_palindan	(Podococcus_barteri	Sclerosperma_profizianum))))	((Reinhardtia_simplex	Manicaria_saccifera)	(Reinhardtia_paiewonskiana	Reinhardtia_latisecta)))	(((Elaeis_oleifera	Elaeis_guineensis)	Attalea_speciosa)	(Phoenix_dactylifera	(Serenoa_repens	Sabal_domingensis))))	(((Dypsis_decaryi	(Hydriastele_microspadix	Kentiopsis_piersoniorum))	((Burretiokentia_grandiflora	(Dictyosperma_album	Heterospathe_cagayanensis))	Veitchia_spiralis))	(Prestoea_acuminata	(Oenocarpus_bataua	Oenocarpus_minor))))	Pseudophoenix_vinifera)	Nypa_fruticans);
(((((((Chamaedorea_seifrizii	((Reinhardtia_simplex	Manicaria_saccifera)	(Reinhardtia_paiewonskiana	Reinhardtia_latisecta)))	(Iriartea_deltoidea	Roystonea_regia))	(((((Elaeis_oleifera	Elaeis_guineensis)	Attalea_speciosa)	(Phoenix_dactylifera	(Serenoa_repens	Sabal_domingensis)))	(Orania_palindan	(Podococcus_barteri	Sclerosperma_profizianum)))	Bactris_major))	(((Veitchia_spiralis	Dypsis_decaryi)	((Hydriastele_microspadix	(Kentiopsis_piersoniorum	Burretiokentia_grandiflora))	(Dictyosperma_album	Heterospathe_cagayanensis)))	(Prestoea_acuminata	(Oenocarpus_bataua	Oenocarpus_minor))))	Pelagodoxa_henryana)	Pseudophoenix_vinifera)	Nypa_fruticans);
(((Chamaedorea_seifrizii	(Iriartea_deltoidea	(((Veitchia_spiralis	Dypsis_decaryi)	(Hydriastele_microspadix	((Burretiokentia_grandiflora	(Dictyosperma_album	Heterospathe_cagayanensis))	Kentiopsis_piersoniorum)))	(Prestoea_acuminata	(Oenocarpus_bataua	Oenocarpus_minor)))))	((((((Reinhardtia_simplex	Manicaria_saccifera)	(Reinhardtia_paiewonskiana	Reinhardtia_latisecta))	(Pseudophoenix_vinifera	(Pelagodoxa_henryana	Bactris_major)))	(Roystonea_regia	((Elaeis_oleifera	Elaeis_guineensis)	Attalea_speciosa)))	(Phoenix_dactylifera	(Serenoa_repens	Sabal_domingensis)))	(Podococcus_barteri	(Sclerosperma_profizianum	Orania_palindan))))	Nypa_fruticans);
((Phoenix_dactylifera	(Chamaedorea_seifrizii	(Iriartea_deltoidea	(((((Roystonea_regia	((Attalea_speciosa	(Elaeis_oleifera	Elaeis_guineensis))	((Bactris_major	Pelagodoxa_henryana)	((Reinhardtia_latisecta	Reinhardtia_paiewonskiana)	(Reinhardtia_simplex	Manicaria_saccifera)))))	(Pseudophoenix_vinifera	(((Oenocarpus_minor	Oenocarpus_bataua)	Prestoea_acuminata)	((Burretiokentia_grandiflora	(Dypsis_decaryi	Veitchia_spiralis))	(((Heterospathe_cagayanensis	Dictyosperma_album)	Kentiopsis_piersoniorum)	Hydriastele_microspadix)))))	(Orania_palindan	Sabal_domingensis))	(Sclerosperma_profizianum	Podococcus_barteri))	Serenoa_repens))))	Nypa_fruticans);
((Pseudophoenix_vinifera	(((Pelagodoxa_henryana	((Oenocarpus_minor	Oenocarpus_bataua)	Prestoea_acuminata))	(((Heterospathe_cagayanensis	Dictyosperma_album)	(Hydriastele_microspadix	(Burretiokentia_grandiflora	(Dypsis_decaryi	Veitchia_spiralis))))	Kentiopsis_piersoniorum))	((((Reinhardtia_latisecta	Reinhardtia_paiewonskiana)	(Reinhardtia_simplex	Manicaria_saccifera))	((Attalea_speciosa	(Elaeis_oleifera	Elaeis_guineensis))	Bactris_major))	((Iriartea_deltoidea	Roystonea_regia)	((((Serenoa_repens	Phoenix_dactylifera)	Sabal_domingensis)	(Orania_palindan	(Sclerosperma_profizianum	Podococcus_barteri)))	Chamaedorea_seifrizii)))))	Nypa_fruticans);
(((Phoenix_dactylifera	(Sabal_domingensis	Serenoa_repens))	((Orania_palindan	(Sclerosperma_profizianum	Podococcus_barteri))	(((((Pelagodoxa_henryana	((Oenocarpus_minor	Oenocarpus_bataua)	Prestoea_acuminata))	((Dypsis_decaryi	Veitchia_spiralis)	(((Heterospathe_cagayanensis	Dictyosperma_album)	Hydriastele_microspadix)	(Kentiopsis_piersoniorum	Burretiokentia_grandiflora))))	(((((Reinhardtia_latisecta	Reinhardtia_paiewonskiana)	(Reinhardtia_simplex	Manicaria_saccifera))	((Attalea_speciosa	(Elaeis_oleifera	Elaeis_guineensis))	Bactris_major))	Roystonea_regia)	Pseudophoenix_vinifera))	Iriartea_deltoidea)	Chamaedorea_seifrizii)))	Nypa_fruticans);
(((((Pelagodoxa_henryana	((Oenocarpus_minor	Oenocarpus_bataua)	Prestoea_acuminata))	((Hydriastele_microspadix	(Kentiopsis_piersoniorum	(Heterospathe_cagayanensis	Dictyosperma_album)))	((Dypsis_decaryi	Veitchia_spiralis)	Burretiokentia_grandiflora)))	((Bactris_major	((Reinhardtia_latisecta	Reinhardtia_paiewonskiana)	(Reinhardtia_simplex	Manicaria_saccifera)))	((Roystonea_regia	(Chamaedorea_seifrizii	(Orania_palindan	(Sclerosperma_profizianum	Podococcus_barteri))))	((Sabal_domingensis	(Iriartea_deltoidea	(Phoenix_dactylifera	Serenoa_repens)))	(Attalea_speciosa	(Elaeis_oleifera	Elaeis_guineensis))))))	Pseudophoenix_vinifera)	Nypa_fruticans);
(((((Phoenix_dactylifera	Serenoa_repens)	Sabal_domingensis)	((Iriartea_deltoidea	Roystonea_regia)	((((Attalea_speciosa	(Elaeis_oleifera	Elaeis_guineensis))	((Pelagodoxa_henryana	Bactris_major)	((Reinhardtia_latisecta	Reinhardtia_paiewonskiana)	(Reinhardtia_simplex	Manicaria_saccifera))))	((Podococcus_barteri	(Orania_palindan	Sclerosperma_profizianum))	Chamaedorea_seifrizii))	(((Oenocarpus_minor	Oenocarpus_bataua)	Prestoea_acuminata)	((Hydriastele_microspadix	Dypsis_decaryi)	(Veitchia_spiralis	(Burretiokentia_grandiflora	((Heterospathe_cagayanensis	Dictyosperma_album)	Kentiopsis_piersoniorum))))))))	Pseudophoenix_vinifera)	Nypa_fruticans);
(((Iriartea_deltoidea	((((Reinhardtia_latisecta	Reinhardtia_paiewonskiana)	(Reinhardtia_simplex	Manicaria_saccifera))	(Pseudophoenix_vinifera	(Bactris_major	((((Phoenix_dactylifera	Serenoa_repens)	Sabal_domingensis)	((Pelagodoxa_henryana	((Oenocarpus_minor	Oenocarpus_bataua)	Prestoea_acuminata))	(((Kentiopsis_piersoniorum	Dictyosperma_album)	(Veitchia_spiralis	Heterospathe_cagayanensis))	(Burretiokentia_grandiflora	(Hydriastele_microspadix	Dypsis_decaryi)))))	((Attalea_speciosa	(Elaeis_oleifera	Elaeis_guineensis))	Roystonea_regia)))))	(Podococcus_barteri	(Orania_palindan	Sclerosperma_profizianum))))	Chamaedorea_seifrizii)	Nypa_fruticans);
((Pseudophoenix_vinifera	(((Pelagodoxa_henryana	((Oenocarpus_minor	Oenocarpus_bataua)	Prestoea_acuminata))	(((Kentiopsis_piersoniorum	(Dictyosperma_album	Heterospathe_cagayanensis))	Hydriastele_microspadix)	(Burretiokentia_grandiflora	(Dypsis_decaryi	Veitchia_spiralis))))	((((Bactris_major	(Attalea_speciosa	(Elaeis_oleifera	Elaeis_guineensis)))	((Reinhardtia_latisecta	Reinhardtia_paiewonskiana)	(Reinhardtia_simplex	Manicaria_saccifera)))	(Iriartea_deltoidea	((((Phoenix_dactylifera	Serenoa_repens)	Sabal_domingensis)	(Orania_palindan	(Sclerosperma_profizianum	Podococcus_barteri)))	Chamaedorea_seifrizii)))	Roystonea_regia)))	Nypa_fruticans);
((Pseudophoenix_vinifera	((((Oenocarpus_minor	Oenocarpus_bataua)	Prestoea_acuminata)	(((Burretiokentia_grandiflora	(Dypsis_decaryi	Hydriastele_microspadix))	(((Dictyosperma_album	Heterospathe_cagayanensis)	Kentiopsis_piersoniorum)	Veitchia_spiralis))	Pelagodoxa_henryana))	((((Reinhardtia_latisecta	Reinhardtia_paiewonskiana)	(Reinhardtia_simplex	Manicaria_saccifera))	Bactris_major)	(Roystonea_regia	(((((Attalea_speciosa	(Elaeis_oleifera	Elaeis_guineensis))	(Phoenix_dactylifera	(Serenoa_repens	Sabal_domingensis)))	(Orania_palindan	(Sclerosperma_profizianum	Podococcus_barteri)))	Chamaedorea_seifrizii)	Iriartea_deltoidea)))))	Nypa_fruticans);
((Pseudophoenix_vinifera	((((Pelagodoxa_henryana	((Oenocarpus_minor	Oenocarpus_bataua)	Prestoea_acuminata))	((Dypsis_decaryi	Hydriastele_microspadix)	((Burretiokentia_grandiflora	(Dictyosperma_album	(Veitchia_spiralis	Heterospathe_cagayanensis)))	Kentiopsis_piersoniorum)))	((Attalea_speciosa	(Elaeis_oleifera	Elaeis_guineensis))	Bactris_major))	((Roystonea_regia	(Phoenix_dactylifera	(Serenoa_repens	Sabal_domingensis)))	(Iriartea_deltoidea	((((Reinhardtia_latisecta	Reinhardtia_paiewonskiana)	(Reinhardtia_simplex	Manicaria_saccifera))	((Podococcus_barteri	Sclerosperma_profizianum)	Orania_palindan))	Chamaedorea_seifrizii)))))	Nypa_fruticans);
(((Iriartea_deltoidea	(((Podococcus_barteri	Sclerosperma_profizianum)	Orania_palindan)	(Pseudophoenix_vinifera	((Bactris_major	((Reinhardtia_latisecta	Reinhardtia_paiewonskiana)	(Reinhardtia_simplex	Manicaria_saccifera)))	((Sabal_domingensis	(Phoenix_dactylifera	Serenoa_repens))	((((Oenocarpus_minor	Oenocarpus_bataua)	Prestoea_acuminata)	(((((Veitchia_spiralis	Dypsis_decaryi)	Burretiokentia_grandiflora)	(Kentiopsis_piersoniorum	(Dictyosperma_album	Heterospathe_cagayanensis)))	Hydriastele_microspadix)	Pelagodoxa_henryana))	(Roystonea_regia	(Attalea_speciosa	(Elaeis_oleifera	Elaeis_guineensis)))))))))	Chamaedorea_seifrizii)	Nypa_fruticans);
((Phoenix_dactylifera	(((((Podococcus_barteri	Sclerosperma_profizianum)	Orania_palindan)	(Iriartea_deltoidea	(((((Reinhardtia_paiewonskiana	Reinhardtia_latisecta)	(Manicaria_saccifera	Reinhardtia_simplex))	(Pseudophoenix_vinifera	(Pelagodoxa_henryana	Bactris_major)))	(((Elaeis_guineensis	Elaeis_oleifera)	Attalea_speciosa)	Roystonea_regia))	(((Hydriastele_microspadix	(Veitchia_spiralis	Dypsis_decaryi))	((Heterospathe_cagayanensis	Dictyosperma_album)	(Kentiopsis_piersoniorum	Burretiokentia_grandiflora)))	(Prestoea_acuminata	(Oenocarpus_bataua	Oenocarpus_minor))))))	Chamaedorea_seifrizii)	(Serenoa_repens	Sabal_domingensis)))	Nypa_fruticans);
((((((Chamaedorea_seifrizii	Serenoa_repens)	Sabal_domingensis)	Phoenix_dactylifera)	((Podococcus_barteri	Sclerosperma_profizianum)	Orania_palindan))	((((((Reinhardtia_paiewonskiana	Reinhardtia_latisecta)	(Manicaria_saccifera	Reinhardtia_simplex))	(Pelagodoxa_henryana	Bactris_major))	(((Elaeis_guineensis	Elaeis_oleifera)	Attalea_speciosa)	Roystonea_regia))	(Pseudophoenix_vinifera	((((((Heterospathe_cagayanensis	Dictyosperma_album)	Kentiopsis_piersoniorum)	Hydriastele_microspadix)	(Burretiokentia_grandiflora	Dypsis_decaryi))	Veitchia_spiralis)	(Prestoea_acuminata	(Oenocarpus_bataua	Oenocarpus_minor)))))	Iriartea_deltoidea))	Nypa_fruticans);
(((((Roystonea_regia	Iriartea_deltoidea)	(((Veitchia_spiralis	((Heterospathe_cagayanensis	Dictyosperma_album)	Kentiopsis_piersoniorum))	((Burretiokentia_grandiflora	Hydriastele_microspadix)	Dypsis_decaryi))	(Prestoea_acuminata	(Oenocarpus_bataua	Oenocarpus_minor))))	((((Reinhardtia_paiewonskiana	Reinhardtia_latisecta)	(Manicaria_saccifera	Reinhardtia_simplex))	(Bactris_major	((Elaeis_guineensis	Elaeis_oleifera)	Attalea_speciosa)))	(Pelagodoxa_henryana	Pseudophoenix_vinifera)))	(((Phoenix_dactylifera	(Sabal_domingensis	Serenoa_repens))	(Podococcus_barteri	(Sclerosperma_profizianum	Orania_palindan)))	Chamaedorea_seifrizii))	Nypa_fruticans);
((Pseudophoenix_vinifera	((((Orania_palindan	(Podococcus_barteri	Sclerosperma_profizianum))	(Chamaedorea_seifrizii	Iriartea_deltoidea))	((Reinhardtia_paiewonskiana	Reinhardtia_latisecta)	(Manicaria_saccifera	Reinhardtia_simplex)))	((Phoenix_dactylifera	(Sabal_domingensis	Serenoa_repens))	(Roystonea_regia	((((Hydriastele_microspadix	((Veitchia_spiralis	Dypsis_decaryi)	Burretiokentia_grandiflora))	((Heterospathe_cagayanensis	Dictyosperma_album)	Kentiopsis_piersoniorum))	(Pelagodoxa_henryana	(Prestoea_acuminata	(Oenocarpus_bataua	Oenocarpus_minor))))	(Bactris_major	((Elaeis_guineensis	Elaeis_oleifera)	Attalea_speciosa)))))))	Nypa_fruticans);
(((((Orania_palindan	(Podococcus_barteri	Sclerosperma_profizianum))	(Phoenix_dactylifera	Sabal_domingensis))	(Iriartea_deltoidea	(((((Reinhardtia_paiewonskiana	Reinhardtia_latisecta)	(Manicaria_saccifera	Reinhardtia_simplex))	((Pseudophoenix_vinifera	(Pelagodoxa_henryana	Bactris_major))	((Elaeis_guineensis	Elaeis_oleifera)	Attalea_speciosa)))	Roystonea_regia)	(((Hydriastele_microspadix	((Veitchia_spiralis	Dypsis_decaryi)	Burretiokentia_grandiflora))	((Heterospathe_cagayanensis	Dictyosperma_album)	Kentiopsis_piersoniorum))	(Prestoea_acuminata	(Oenocarpus_bataua	Oenocarpus_minor))))))	(Chamaedorea_seifrizii	Serenoa_repens))	Nypa_fruticans);
(((((Veitchia_spiralis	Dypsis_decaryi)	(((Burretiokentia_grandiflora	Heterospathe_cagayanensis)	Dictyosperma_album)	(Kentiopsis_piersoniorum	Hydriastele_microspadix)))	(Prestoea_acuminata	(Oenocarpus_bataua	Oenocarpus_minor)))	((((Elaeis_guineensis	Elaeis_oleifera)	Attalea_speciosa)	(((Reinhardtia_paiewonskiana	Reinhardtia_latisecta)	(Manicaria_saccifera	Reinhardtia_simplex))	(Pseudophoenix_vinifera	(Pelagodoxa_henryana	Bactris_major))))	(((Orania_palindan	(Podococcus_barteri	Sclerosperma_profizianum))	(((Chamaedorea_seifrizii	Phoenix_dactylifera)	Serenoa_repens)	Sabal_domingensis))	(Iriartea_deltoidea	Roystonea_regia))))	Nypa_fruticans);
((((Iriartea_deltoidea	((((Kentiopsis_piersoniorum	(Heterospathe_cagayanensis	Dictyosperma_album))	(Hydriastele_microspadix	Burretiokentia_grandiflora))	(Veitchia_spiralis	Dypsis_decaryi))	(Pelagodoxa_henryana	(Prestoea_acuminata	(Oenocarpus_bataua	Oenocarpus_minor)))))	((((((Reinhardtia_paiewonskiana	Reinhardtia_latisecta)	(Manicaria_saccifera	Reinhardtia_simplex))	Bactris_major)	(((Serenoa_repens	Sabal_domingensis)	Phoenix_dactylifera)	((Elaeis_guineensis	Elaeis_oleifera)	Attalea_speciosa)))	(Chamaedorea_seifrizii	(Podococcus_barteri	(Sclerosperma_profizianum	Orania_palindan))))	Pseudophoenix_vinifera))	Roystonea_regia)	Nypa_fruticans);
((((Orania_palindan	(Podococcus_barteri	Sclerosperma_profizianum))	((((((Manicaria_saccifera	Reinhardtia_paiewonskiana)	Reinhardtia_latisecta)	Reinhardtia_simplex)	(Pseudophoenix_vinifera	(Pelagodoxa_henryana	Bactris_major)))	(((((Heterospathe_cagayanensis	((Kentiopsis_piersoniorum	Burretiokentia_grandiflora)	Dictyosperma_album))	(Veitchia_spiralis	Dypsis_decaryi))	Hydriastele_microspadix)	(Prestoea_acuminata	(Oenocarpus_bataua	Oenocarpus_minor)))	(((Elaeis_guineensis	Elaeis_oleifera)	Attalea_speciosa)	((Phoenix_dactylifera	Serenoa_repens)	Sabal_domingensis))))	(Roystonea_regia	Iriartea_deltoidea)))	Chamaedorea_seifrizii)	Nypa_fruticans);
((((((Orania_palindan	(Podococcus_barteri	Sclerosperma_profizianum))	(Pseudophoenix_vinifera	((Pelagodoxa_henryana	Bactris_major)	((Reinhardtia_paiewonskiana	Reinhardtia_latisecta)	(Manicaria_saccifera	Reinhardtia_simplex)))))	(((Dypsis_decaryi	((Heterospathe_cagayanensis	(Kentiopsis_piersoniorum	Dictyosperma_album))	((Veitchia_spiralis	Hydriastele_microspadix)	Burretiokentia_grandiflora)))	(Prestoea_acuminata	(Oenocarpus_bataua	Oenocarpus_minor)))	(((Elaeis_guineensis	Elaeis_oleifera)	Attalea_speciosa)	((Phoenix_dactylifera	Serenoa_repens)	Sabal_domingensis))))	(Roystonea_regia	Iriartea_deltoidea))	Chamaedorea_seifrizii)	Nypa_fruticans);
((Roystonea_regia	(Iriartea_deltoidea	(Chamaedorea_seifrizii	((Orania_palindan	(Podococcus_barteri	Sclerosperma_profizianum))	(((Pseudophoenix_vinifera	(Bactris_major	Pelagodoxa_henryana))	((Reinhardtia_paiewonskiana	Reinhardtia_latisecta)	(Manicaria_saccifera	Reinhardtia_simplex)))	(((Elaeis_guineensis	Elaeis_oleifera)	Attalea_speciosa)	((Phoenix_dactylifera	(Serenoa_repens	Sabal_domingensis))	(((Heterospathe_cagayanensis	Dictyosperma_album)	((Kentiopsis_piersoniorum	Veitchia_spiralis)	(Burretiokentia_grandiflora	(Dypsis_decaryi	Hydriastele_microspadix))))	(Prestoea_acuminata	(Oenocarpus_bataua	Oenocarpus_minor))))))))))	Nypa_fruticans);
((Pseudophoenix_vinifera	(((Roystonea_regia	Iriartea_deltoidea)	(((Oenocarpus_minor	Oenocarpus_bataua)	Prestoea_acuminata)	((((Pelagodoxa_henryana	Heterospathe_cagayanensis)	(Kentiopsis_piersoniorum	Dictyosperma_album))	(Dypsis_decaryi	Hydriastele_microspadix))	(Burretiokentia_grandiflora	Veitchia_spiralis))))	((((Manicaria_saccifera	Reinhardtia_simplex)	(Reinhardtia_latisecta	Reinhardtia_paiewonskiana))	(Chamaedorea_seifrizii	(Serenoa_repens	(Phoenix_dactylifera	Sabal_domingensis))))	((Bactris_major	(Attalea_speciosa	(Elaeis_oleifera	Elaeis_guineensis)))	((Sclerosperma_profizianum	Podococcus_barteri)	Orania_palindan)))))	Nypa_fruticans);
((Pseudophoenix_vinifera	((Iriartea_deltoidea	(((Oenocarpus_minor	Oenocarpus_bataua)	Prestoea_acuminata)	((Burretiokentia_grandiflora	(((Kentiopsis_piersoniorum	Veitchia_spiralis)	(Heterospathe_cagayanensis	Dictyosperma_album))	(Dypsis_decaryi	Hydriastele_microspadix)))	Pelagodoxa_henryana)))	((((((Manicaria_saccifera	Reinhardtia_simplex)	(Reinhardtia_latisecta	Reinhardtia_paiewonskiana))	(Phoenix_dactylifera	(Sabal_domingensis	Serenoa_repens)))	((Bactris_major	(Attalea_speciosa	(Elaeis_oleifera	Elaeis_guineensis)))	((Sclerosperma_profizianum	Podococcus_barteri)	Orania_palindan)))	Chamaedorea_seifrizii)	Roystonea_regia)))	Nypa_fruticans);
((((((Manicaria_saccifera	Reinhardtia_simplex)	(Reinhardtia_latisecta	Reinhardtia_paiewonskiana))	(Pseudophoenix_vinifera	(((Attalea_speciosa	(Elaeis_oleifera	Elaeis_guineensis))	Bactris_major)	(Roystonea_regia	(((Oenocarpus_minor	Oenocarpus_bataua)	Prestoea_acuminata)	(((Burretiokentia_grandiflora	(Dypsis_decaryi	Hydriastele_microspadix))	(Veitchia_spiralis	(Kentiopsis_piersoniorum	(Heterospathe_cagayanensis	Dictyosperma_album))))	Pelagodoxa_henryana))))))	Iriartea_deltoidea)	((((Sclerosperma_profizianum	Podococcus_barteri)	Orania_palindan)	(Phoenix_dactylifera	(Sabal_domingensis	Serenoa_repens)))	Chamaedorea_seifrizii))	Nypa_fruticans);
(((((Manicaria_saccifera	Reinhardtia_simplex)	(Reinhardtia_latisecta	Reinhardtia_paiewonskiana))	((((Sclerosperma_profizianum	Podococcus_barteri)	Orania_palindan)	((Sabal_domingensis	Serenoa_repens)	Chamaedorea_seifrizii))	(Iriartea_deltoidea	(((Roystonea_regia	(Attalea_speciosa	(Elaeis_oleifera	Elaeis_guineensis)))	(Phoenix_dactylifera	Bactris_major))	(((Oenocarpus_minor	Oenocarpus_bataua)	Prestoea_acuminata)	((((Veitchia_spiralis	Dypsis_decaryi)	Hydriastele_microspadix)	((Kentiopsis_piersoniorum	(Heterospathe_cagayanensis	Dictyosperma_album))	Burretiokentia_grandiflora))	Pelagodoxa_henryana))))))	Pseudophoenix_vinifera)	Nypa_fruticans);
(((((((Kentiopsis_piersoniorum	(Heterospathe_cagayanensis	Dictyosperma_album))	(Burretiokentia_grandiflora	Hydriastele_microspadix))	(Veitchia_spiralis	Dypsis_decaryi))	Pelagodoxa_henryana)	(((((Sclerosperma_profizianum	Podococcus_barteri)	Orania_palindan)	(Roystonea_regia	((Iriartea_deltoidea	(Phoenix_dactylifera	(Sabal_domingensis	Serenoa_repens)))	Chamaedorea_seifrizii)))	(((Attalea_speciosa	(Elaeis_oleifera	Elaeis_guineensis))	Bactris_major)	((Manicaria_saccifera	Reinhardtia_simplex)	(Reinhardtia_latisecta	Reinhardtia_paiewonskiana))))	((Oenocarpus_minor	Oenocarpus_bataua)	Prestoea_acuminata)))	Pseudophoenix_vinifera)	Nypa_fruticans);
(((Phoenix_dactylifera	(Sabal_domingensis	Serenoa_repens))	(((((((Sclerosperma_profizianum	Podococcus_barteri)	Orania_palindan)	((Pelagodoxa_henryana	Pseudophoenix_vinifera)	(((Attalea_speciosa	(Elaeis_oleifera	Elaeis_guineensis))	Bactris_major)	((Manicaria_saccifera	Reinhardtia_simplex)	(Reinhardtia_latisecta	Reinhardtia_paiewonskiana)))))	(((Oenocarpus_minor	Oenocarpus_bataua)	Prestoea_acuminata)	((Heterospathe_cagayanensis	Dictyosperma_album)	((Kentiopsis_piersoniorum	Hydriastele_microspadix)	(Burretiokentia_grandiflora	(Veitchia_spiralis	Dypsis_decaryi))))))	Roystonea_regia)	Chamaedorea_seifrizii)	Iriartea_deltoidea))	Nypa_fruticans);
((Pseudophoenix_vinifera	(((Sclerosperma_profizianum	Podococcus_barteri)	Orania_palindan)	(((Iriartea_deltoidea	Roystonea_regia)	(Chamaedorea_seifrizii	Pelagodoxa_henryana))	(((((Oenocarpus_minor	Oenocarpus_bataua)	Prestoea_acuminata)	((Hydriastele_microspadix	Dypsis_decaryi)	((Heterospathe_cagayanensis	((Kentiopsis_piersoniorum	Veitchia_spiralis)	Dictyosperma_album))	Burretiokentia_grandiflora)))	((Phoenix_dactylifera	(Sabal_domingensis	Serenoa_repens))	(Attalea_speciosa	(Elaeis_oleifera	Elaeis_guineensis))))	(Bactris_major	((Manicaria_saccifera	Reinhardtia_simplex)	(Reinhardtia_latisecta	Reinhardtia_paiewonskiana)))))))	Nypa_fruticans);
(((Chamaedorea_seifrizii	((((Pseudophoenix_vinifera	((Sclerosperma_profizianum	Orania_palindan)	((Bactris_major	(Attalea_speciosa	(Elaeis_oleifera	Elaeis_guineensis)))	(((Manicaria_saccifera	Reinhardtia_simplex)	(Reinhardtia_latisecta	Reinhardtia_paiewonskiana))	(Phoenix_dactylifera	(Sabal_domingensis	Serenoa_repens))))))	Podococcus_barteri)	(Pelagodoxa_henryana	((Oenocarpus_minor	Oenocarpus_bataua)	Prestoea_acuminata)))	(Iriartea_deltoidea	((Hydriastele_microspadix	((Heterospathe_cagayanensis	Dictyosperma_album)	Kentiopsis_piersoniorum))	(Burretiokentia_grandiflora	(Veitchia_spiralis	Dypsis_decaryi))))))	Roystonea_regia)	Nypa_fruticans);
((((((Podococcus_barteri	Sclerosperma_profizianum)	Orania_palindan)	((Roystonea_regia	(((Manicaria_saccifera	Reinhardtia_simplex)	(Reinhardtia_latisecta	Reinhardtia_paiewonskiana))	(Pseudophoenix_vinifera	(Bactris_major	(Attalea_speciosa	(Elaeis_oleifera	Elaeis_guineensis))))))	(((((Heterospathe_cagayanensis	Dictyosperma_album)	((Kentiopsis_piersoniorum	Burretiokentia_grandiflora)	Hydriastele_microspadix))	(Veitchia_spiralis	Dypsis_decaryi))	(Pelagodoxa_henryana	((Oenocarpus_minor	Oenocarpus_bataua)	Prestoea_acuminata)))	Iriartea_deltoidea)))	Chamaedorea_seifrizii)	(Serenoa_repens	(Phoenix_dactylifera	Sabal_domingensis)))	Nypa_fruticans);
((Serenoa_repens	((((((Podococcus_barteri	Sclerosperma_profizianum)	Orania_palindan)	(Roystonea_regia	((((Manicaria_saccifera	Reinhardtia_simplex)	(Reinhardtia_latisecta	Reinhardtia_paiewonskiana))	((Bactris_major	(Attalea_speciosa	(Elaeis_oleifera	Elaeis_guineensis)))	Pelagodoxa_henryana))	(Pseudophoenix_vinifera	(((((Dictyosperma_album	Kentiopsis_piersoniorum)	Heterospathe_cagayanensis)	Hydriastele_microspadix)	(Burretiokentia_grandiflora	(Veitchia_spiralis	Dypsis_decaryi)))	((Oenocarpus_minor	Oenocarpus_bataua)	Prestoea_acuminata))))))	Chamaedorea_seifrizii)	Iriartea_deltoidea)	(Phoenix_dactylifera	Sabal_domingensis)))	Nypa_fruticans);
((((((((((Heterospathe_cagayanensis	Dictyosperma_album)	Kentiopsis_piersoniorum)	Hydriastele_microspadix)	(Burretiokentia_grandiflora	(Dypsis_decaryi	Veitchia_spiralis)))	(Prestoea_acuminata	(Oenocarpus_bataua	Oenocarpus_minor)))	(((((Elaeis_oleifera	Elaeis_guineensis)	Attalea_speciosa)	((Phoenix_dactylifera	Sabal_domingensis)	(Orania_palindan	(Podococcus_barteri	Sclerosperma_profizianum))))	((Pelagodoxa_henryana	Bactris_major)	Pseudophoenix_vinifera))	(((Manicaria_saccifera	Reinhardtia_simplex)	(Reinhardtia_latisecta	Reinhardtia_paiewonskiana))	Roystonea_regia)))	Iriartea_deltoidea)	Chamaedorea_seifrizii)	Serenoa_repens)	Nypa_fruticans);
(((Sabal_domingensis	(Phoenix_dactylifera	Serenoa_repens))	((Orania_palindan	(Podococcus_barteri	Sclerosperma_profizianum))	((Roystonea_regia	Iriartea_deltoidea)	(((Pelagodoxa_henryana	Bactris_major)	Pseudophoenix_vinifera)	((Chamaedorea_seifrizii	(((Manicaria_saccifera	Reinhardtia_simplex)	(Reinhardtia_latisecta	Reinhardtia_paiewonskiana))	((Elaeis_oleifera	Elaeis_guineensis)	Attalea_speciosa)))	((((Kentiopsis_piersoniorum	Dictyosperma_album)	Heterospathe_cagayanensis)	((Burretiokentia_grandiflora	Hydriastele_microspadix)	(Dypsis_decaryi	Veitchia_spiralis)))	(Prestoea_acuminata	(Oenocarpus_bataua	Oenocarpus_minor))))))))	Nypa_fruticans);
((Chamaedorea_seifrizii	(Iriartea_deltoidea	((((Manicaria_saccifera	Reinhardtia_simplex)	(Reinhardtia_latisecta	Reinhardtia_paiewonskiana))	((((Pelagodoxa_henryana	Bactris_major)	Pseudophoenix_vinifera)	((Sabal_domingensis	(Phoenix_dactylifera	Serenoa_repens))	(((Elaeis_oleifera	Elaeis_guineensis)	Attalea_speciosa)	(((Burretiokentia_grandiflora	Dypsis_decaryi)	((Kentiopsis_piersoniorum	(Dictyosperma_album	Heterospathe_cagayanensis))	(Hydriastele_microspadix	Veitchia_spiralis)))	(Prestoea_acuminata	(Oenocarpus_bataua	Oenocarpus_minor))))))	Roystonea_regia))	(Orania_palindan	(Podococcus_barteri	Sclerosperma_profizianum)))))	Nypa_fruticans);
(((Chamaedorea_seifrizii	((Iriartea_deltoidea	((((Dypsis_decaryi	(Burretiokentia_grandiflora	Hydriastele_microspadix))	((Dictyosperma_album	Heterospathe_cagayanensis)	Kentiopsis_piersoniorum))	Veitchia_spiralis)	(Prestoea_acuminata	(Oenocarpus_bataua	Oenocarpus_minor))))	((((Orania_palindan	(Podococcus_barteri	Sclerosperma_profizianum))	(((Manicaria_saccifera	Reinhardtia_simplex)	(Reinhardtia_latisecta	Reinhardtia_paiewonskiana))	(Sabal_domingensis	(Phoenix_dactylifera	Serenoa_repens))))	((Pelagodoxa_henryana	Bactris_major)	((Elaeis_oleifera	Elaeis_guineensis)	Attalea_speciosa)))	Pseudophoenix_vinifera)))	Roystonea_regia)	Nypa_fruticans);
(((((((Dypsis_decaryi	((Veitchia_spiralis	Hydriastele_microspadix)	Kentiopsis_piersoniorum))	(Dictyosperma_album	Heterospathe_cagayanensis))	Burretiokentia_grandiflora)	(Prestoea_acuminata	(Oenocarpus_bataua	Oenocarpus_minor)))	((((Phoenix_dactylifera	(Serenoa_repens	Sabal_domingensis))	((((Podococcus_barteri	Sclerosperma_profizianum)	(Chamaedorea_seifrizii	Iriartea_deltoidea))	(((Elaeis_oleifera	Elaeis_guineensis)	Attalea_speciosa)	((Manicaria_saccifera	Reinhardtia_simplex)	(Reinhardtia_latisecta	Reinhardtia_paiewonskiana))))	Orania_palindan))	(Pelagodoxa_henryana	Bactris_major))	Pseudophoenix_vinifera))	Roystonea_regia)	Nypa_fruticans);
((((((Kentiopsis_piersoniorum	Dictyosperma_album)	((Veitchia_spiralis	Heterospathe_cagayanensis)	Burretiokentia_grandiflora))	(Dypsis_decaryi	Hydriastele_microspadix))	(Prestoea_acuminata	(Oenocarpus_bataua	Oenocarpus_minor)))	((Roystonea_regia	((((Manicaria_saccifera	Reinhardtia_simplex)	(Reinhardtia_latisecta	Reinhardtia_paiewonskiana))	(Iriartea_deltoidea	(((Orania_palindan	(Podococcus_barteri	Sclerosperma_profizianum))	(Phoenix_dactylifera	(Serenoa_repens	Sabal_domingensis)))	Chamaedorea_seifrizii)))	(((Elaeis_oleifera	Elaeis_guineensis)	Attalea_speciosa)	(Bactris_major	Pelagodoxa_henryana))))	Pseudophoenix_vinifera))	Nypa_fruticans);
((((((((Kentiopsis_piersoniorum	(Dictyosperma_album	Heterospathe_cagayanensis))	Hydriastele_microspadix)	(Burretiokentia_grandiflora	(Veitchia_spiralis	Dypsis_decaryi)))	(Prestoea_acuminata	(Oenocarpus_bataua	Oenocarpus_minor)))	(((((Manicaria_saccifera	Reinhardtia_simplex)	(Reinhardtia_latisecta	Reinhardtia_paiewonskiana))	(((Elaeis_oleifera	Elaeis_guineensis)	Attalea_speciosa)	(Bactris_major	Pelagodoxa_henryana)))	Pseudophoenix_vinifera)	Roystonea_regia))	Iriartea_deltoidea)	((Chamaedorea_seifrizii	(Sabal_domingensis	Serenoa_repens))	((Orania_palindan	(Podococcus_barteri	Sclerosperma_profizianum))	Phoenix_dactylifera)))	Nypa_fruticans);
((((((((Veitchia_spiralis	((Burretiokentia_grandiflora	(Dypsis_decaryi	Hydriastele_microspadix))	(Heterospathe_cagayanensis	(Dictyosperma_album	Kentiopsis_piersoniorum))))	(Prestoea_acuminata	(Oenocarpus_bataua	Oenocarpus_minor)))	(((Elaeis_oleifera	Elaeis_guineensis)	Attalea_speciosa)	((Serenoa_repens	Phoenix_dactylifera)	Sabal_domingensis)))	(Orania_palindan	(Podococcus_barteri	Sclerosperma_profizianum)))	((Bactris_major	Pseudophoenix_vinifera)	Pelagodoxa_henryana))	(((Manicaria_saccifera	Reinhardtia_simplex)	(Reinhardtia_latisecta	Reinhardtia_paiewonskiana))	Chamaedorea_seifrizii))	(Iriartea_deltoidea	Roystonea_regia))	Nypa_fruticans);
(((Phoenix_dactylifera	(Sabal_domingensis	Serenoa_repens))	(((((Orania_palindan	(Podococcus_barteri	Sclerosperma_profizianum))	Iriartea_deltoidea)	Chamaedorea_seifrizii)	(((Manicaria_saccifera	Reinhardtia_simplex)	(Reinhardtia_latisecta	Reinhardtia_paiewonskiana))	(Pseudophoenix_vinifera	(Pelagodoxa_henryana	Bactris_major))))	((((Burretiokentia_grandiflora	Dypsis_decaryi)	(Hydriastele_microspadix	((Kentiopsis_piersoniorum	Veitchia_spiralis)	(Heterospathe_cagayanensis	Dictyosperma_album))))	(Prestoea_acuminata	(Oenocarpus_bataua	Oenocarpus_minor)))	(Roystonea_regia	((Elaeis_oleifera	Elaeis_guineensis)	Attalea_speciosa)))))	Nypa_fruticans);
(((Chamaedorea_seifrizii	((Phoenix_dactylifera	(Sabal_domingensis	Serenoa_repens))	(Orania_palindan	(Podococcus_barteri	Sclerosperma_profizianum))))	(((Pseudophoenix_vinifera	((((Burretiokentia_grandiflora	(Veitchia_spiralis	Dypsis_decaryi))	Hydriastele_microspadix)	((Heterospathe_cagayanensis	Dictyosperma_album)	Kentiopsis_piersoniorum))	(Pelagodoxa_henryana	(Prestoea_acuminata	(Oenocarpus_bataua	Oenocarpus_minor)))))	((Roystonea_regia	((Elaeis_oleifera	Elaeis_guineensis)	Attalea_speciosa))	(Bactris_major	((Manicaria_saccifera	Reinhardtia_simplex)	(Reinhardtia_latisecta	Reinhardtia_paiewonskiana)))))	Iriartea_deltoidea))	Nypa_fruticans);
(((Phoenix_dactylifera	(Serenoa_repens	Sabal_domingensis))	((Iriartea_deltoidea	Roystonea_regia)	(Chamaedorea_seifrizii	((Orania_palindan	(Sclerosperma_profizianum	Podococcus_barteri))	((((Oenocarpus_bataua	Oenocarpus_minor)	Prestoea_acuminata)	((Hydriastele_microspadix	(Burretiokentia_grandiflora	(Dypsis_decaryi	Veitchia_spiralis)))	((Kentiopsis_piersoniorum	Dictyosperma_album)	(Pelagodoxa_henryana	Heterospathe_cagayanensis))))	(((Manicaria_saccifera	Reinhardtia_simplex)	(Reinhardtia_paiewonskiana	Reinhardtia_latisecta))	((Pseudophoenix_vinifera	Bactris_major)	((Elaeis_guineensis	Elaeis_oleifera)	Attalea_speciosa))))))))	Nypa_fruticans);
(((Serenoa_repens	(Sabal_domingensis	Phoenix_dactylifera))	(((Iriartea_deltoidea	Roystonea_regia)	(((Orania_palindan	(Sclerosperma_profizianum	Podococcus_barteri))	(Pseudophoenix_vinifera	(Bactris_major	((Elaeis_guineensis	Elaeis_oleifera)	Attalea_speciosa))))	(((((Oenocarpus_bataua	Oenocarpus_minor)	Prestoea_acuminata)	((Hydriastele_microspadix	((Dictyosperma_album	Heterospathe_cagayanensis)	(Kentiopsis_piersoniorum	Burretiokentia_grandiflora)))	(Dypsis_decaryi	Veitchia_spiralis)))	Pelagodoxa_henryana)	((Manicaria_saccifera	Reinhardtia_simplex)	(Reinhardtia_paiewonskiana	Reinhardtia_latisecta)))))	Chamaedorea_seifrizii))	Nypa_fruticans);
(((((Pelagodoxa_henryana	(((Kentiopsis_piersoniorum	Dictyosperma_album)	Heterospathe_cagayanensis)	(Veitchia_spiralis	(Burretiokentia_grandiflora	(Dypsis_decaryi	Hydriastele_microspadix)))))	((Oenocarpus_bataua	Oenocarpus_minor)	Prestoea_acuminata))	((((Serenoa_repens	(Sabal_domingensis	Phoenix_dactylifera))	((Reinhardtia_paiewonskiana	Reinhardtia_latisecta)	(Manicaria_saccifera	Reinhardtia_simplex)))	(((Podococcus_barteri	(Orania_palindan	Sclerosperma_profizianum))	(Bactris_major	((Elaeis_guineensis	Elaeis_oleifera)	Attalea_speciosa)))	(Iriartea_deltoidea	Chamaedorea_seifrizii)))	Roystonea_regia))	Pseudophoenix_vinifera)	Nypa_fruticans);
((((Orania_palindan	(Sclerosperma_profizianum	Podococcus_barteri))	(Phoenix_dactylifera	(Serenoa_repens	Sabal_domingensis)))	((((((Bactris_major	((Elaeis_guineensis	Elaeis_oleifera)	Attalea_speciosa))	((Reinhardtia_paiewonskiana	Reinhardtia_latisecta)	(Manicaria_saccifera	Reinhardtia_simplex)))	Roystonea_regia)	(Pseudophoenix_vinifera	(Pelagodoxa_henryana	(((Dictyosperma_album	Heterospathe_cagayanensis)	((Kentiopsis_piersoniorum	Hydriastele_microspadix)	(Burretiokentia_grandiflora	(Veitchia_spiralis	Dypsis_decaryi))))	((Oenocarpus_bataua	Oenocarpus_minor)	Prestoea_acuminata)))))	Iriartea_deltoidea)	Chamaedorea_seifrizii))	Nypa_fruticans);
((Pseudophoenix_vinifera	((((Elaeis_guineensis	Elaeis_oleifera)	Attalea_speciosa)	(((Oenocarpus_bataua	Oenocarpus_minor)	Prestoea_acuminata)	(Pelagodoxa_henryana	(Burretiokentia_grandiflora	((((Kentiopsis_piersoniorum	Veitchia_spiralis)	(Dictyosperma_album	Heterospathe_cagayanensis))	Hydriastele_microspadix)	Dypsis_decaryi)))))	((((Orania_palindan	(Sclerosperma_profizianum	Podococcus_barteri))	(Phoenix_dactylifera	(Serenoa_repens	Sabal_domingensis)))	Chamaedorea_seifrizii)	((Bactris_major	((Reinhardtia_paiewonskiana	Reinhardtia_latisecta)	(Manicaria_saccifera	Reinhardtia_simplex)))	(Iriartea_deltoidea	Roystonea_regia)))))	Nypa_fruticans);
(((Serenoa_repens	(Sabal_domingensis	Phoenix_dactylifera))	((Chamaedorea_seifrizii	((Iriartea_deltoidea	(((Oenocarpus_bataua	Oenocarpus_minor)	Prestoea_acuminata)	(Pelagodoxa_henryana	((((Dictyosperma_album	Heterospathe_cagayanensis)	(Hydriastele_microspadix	Dypsis_decaryi))	(Kentiopsis_piersoniorum	Burretiokentia_grandiflora))	Veitchia_spiralis))))	((Pseudophoenix_vinifera	(((Reinhardtia_paiewonskiana	Reinhardtia_latisecta)	(Manicaria_saccifera	Reinhardtia_simplex))	(Bactris_major	((Elaeis_guineensis	Elaeis_oleifera)	Attalea_speciosa))))	Roystonea_regia)))	(Orania_palindan	(Sclerosperma_profizianum	Podococcus_barteri))))	Nypa_fruticans);
((((((((Hydriastele_microspadix	Dypsis_decaryi)	(Veitchia_spiralis	((Dictyosperma_album	Heterospathe_cagayanensis)	Kentiopsis_piersoniorum)))	Burretiokentia_grandiflora)	((Oenocarpus_bataua	Oenocarpus_minor)	Prestoea_acuminata))	Roystonea_regia)	((((Elaeis_guineensis	Elaeis_oleifera)	Attalea_speciosa)	((Sabal_domingensis	Phoenix_dactylifera)	Serenoa_repens))	(((((Reinhardtia_paiewonskiana	Reinhardtia_latisecta)	(Manicaria_saccifera	Reinhardtia_simplex))	(Pelagodoxa_henryana	Bactris_major))	Pseudophoenix_vinifera)	(Podococcus_barteri	(Orania_palindan	Sclerosperma_profizianum)))))	(Chamaedorea_seifrizii	Iriartea_deltoidea))	Nypa_fruticans);
(((((Chamaedorea_seifrizii	((Orania_palindan	(Sclerosperma_profizianum	Podococcus_barteri))	(Bactris_major	((((Elaeis_guineensis	Elaeis_oleifera)	Attalea_speciosa)	((Reinhardtia_paiewonskiana	Reinhardtia_latisecta)	(Manicaria_saccifera	Reinhardtia_simplex)))	(((Burretiokentia_grandiflora	((((Veitchia_spiralis	Hydriastele_microspadix)	Kentiopsis_piersoniorum)	Dypsis_decaryi)	(Dictyosperma_album	Heterospathe_cagayanensis)))	((Oenocarpus_bataua	Oenocarpus_minor)	Prestoea_acuminata))	(Pseudophoenix_vinifera	Pelagodoxa_henryana))))))	(Roystonea_regia	Iriartea_deltoidea))	(Sabal_domingensis	Phoenix_dactylifera))	Serenoa_repens)	Nypa_fruticans);
(((((Burretiokentia_grandiflora	Kentiopsis_piersoniorum)	(((Veitchia_spiralis	Heterospathe_cagayanensis)	Dictyosperma_album)	(Hydriastele_microspadix	Dypsis_decaryi)))	((Oenocarpus_bataua	Oenocarpus_minor)	Prestoea_acuminata))	((((((Sclerosperma_profizianum	Podococcus_barteri)	((Pelagodoxa_henryana	Bactris_major)	Pseudophoenix_vinifera))	(Iriartea_deltoidea	((Sabal_domingensis	Phoenix_dactylifera)	Serenoa_repens)))	Roystonea_regia)	(Orania_palindan	(((Elaeis_guineensis	Elaeis_oleifera)	Attalea_speciosa)	((Reinhardtia_paiewonskiana	Reinhardtia_latisecta)	(Manicaria_saccifera	Reinhardtia_simplex)))))	Chamaedorea_seifrizii))	Nypa_fruticans);
((Roystonea_regia	((((Phoenix_dactylifera	(Serenoa_repens	Sabal_domingensis))	Chamaedorea_seifrizii)	((Sclerosperma_profizianum	Podococcus_barteri)	Orania_palindan))	((Iriartea_deltoidea	((((Kentiopsis_piersoniorum	(Heterospathe_cagayanensis	Dictyosperma_album))	(Burretiokentia_grandiflora	(Veitchia_spiralis	Dypsis_decaryi)))	Hydriastele_microspadix)	((Oenocarpus_bataua	Oenocarpus_minor)	Prestoea_acuminata)))	(Pseudophoenix_vinifera	((((Reinhardtia_paiewonskiana	Reinhardtia_latisecta)	(Manicaria_saccifera	Reinhardtia_simplex))	((Elaeis_guineensis	Elaeis_oleifera)	Attalea_speciosa))	(Pelagodoxa_henryana	Bactris_major))))))	Nypa_fruticans);
(((Serenoa_repens	(Sabal_domingensis	Phoenix_dactylifera))	(((Roystonea_regia	Iriartea_deltoidea)	((((Manicaria_saccifera	Reinhardtia_simplex)	(Reinhardtia_paiewonskiana	Reinhardtia_latisecta))	(Pseudophoenix_vinifera	(Pelagodoxa_henryana	Bactris_major)))	(((Elaeis_oleifera	Elaeis_guineensis)	Attalea_speciosa)	((Prestoea_acuminata	(Oenocarpus_minor	Oenocarpus_bataua))	((Dypsis_decaryi	((Veitchia_spiralis	Hydriastele_microspadix)	(Kentiopsis_piersoniorum	Burretiokentia_grandiflora)))	(Dictyosperma_album	Heterospathe_cagayanensis))))))	((Orania_palindan	(Sclerosperma_profizianum	Podococcus_barteri))	Chamaedorea_seifrizii)))	Nypa_fruticans);
(((Phoenix_dactylifera	(Serenoa_repens	Sabal_domingensis))	(((Roystonea_regia	Iriartea_deltoidea)	((((Manicaria_saccifera	Reinhardtia_simplex)	(Reinhardtia_paiewonskiana	Reinhardtia_latisecta))	(Pseudophoenix_vinifera	(Pelagodoxa_henryana	Bactris_major)))	(((Elaeis_oleifera	Elaeis_guineensis)	Attalea_speciosa)	((Prestoea_acuminata	(Oenocarpus_minor	Oenocarpus_bataua))	((((Veitchia_spiralis	Dypsis_decaryi)	Hydriastele_microspadix)	(Kentiopsis_piersoniorum	(Dictyosperma_album	Heterospathe_cagayanensis)))	Burretiokentia_grandiflora)))))	((Podococcus_barteri	(Orania_palindan	Sclerosperma_profizianum))	Chamaedorea_seifrizii)))	Nypa_fruticans);
(((Serenoa_repens	(Sabal_domingensis	Phoenix_dactylifera))	((((Roystonea_regia	((Elaeis_oleifera	Elaeis_guineensis)	Attalea_speciosa))	((Prestoea_acuminata	(Oenocarpus_minor	Oenocarpus_bataua))	((Burretiokentia_grandiflora	(Veitchia_spiralis	Dypsis_decaryi))	((Kentiopsis_piersoniorum	Hydriastele_microspadix)	(Dictyosperma_album	Heterospathe_cagayanensis)))))	((Iriartea_deltoidea	Chamaedorea_seifrizii)	(Orania_palindan	(Sclerosperma_profizianum	Podococcus_barteri))))	(((Manicaria_saccifera	Reinhardtia_simplex)	(Reinhardtia_paiewonskiana	Reinhardtia_latisecta))	(Pseudophoenix_vinifera	(Pelagodoxa_henryana	Bactris_major)))))	Nypa_fruticans);
((((Iriartea_deltoidea	((Prestoea_acuminata	(Oenocarpus_minor	Oenocarpus_bataua))	(((Veitchia_spiralis	Dypsis_decaryi)	(Kentiopsis_piersoniorum	Hydriastele_microspadix))	((Dictyosperma_album	Heterospathe_cagayanensis)	Burretiokentia_grandiflora))))	((((Elaeis_oleifera	Elaeis_guineensis)	Attalea_speciosa)	((((Manicaria_saccifera	Reinhardtia_simplex)	(Reinhardtia_paiewonskiana	Reinhardtia_latisecta))	(Pelagodoxa_henryana	Bactris_major))	(((Sabal_domingensis	Phoenix_dactylifera)	Serenoa_repens)	(Chamaedorea_seifrizii	(Orania_palindan	(Sclerosperma_profizianum	Podococcus_barteri))))))	Pseudophoenix_vinifera))	Roystonea_regia)	Nypa_fruticans);
((((Chamaedorea_seifrizii	Serenoa_repens)	(((((Pelagodoxa_henryana	(Prestoea_acuminata	(Oenocarpus_minor	Oenocarpus_bataua)))	(((Veitchia_spiralis	Dypsis_decaryi)	(Kentiopsis_piersoniorum	Hydriastele_microspadix))	(Burretiokentia_grandiflora	(Dictyosperma_album	Heterospathe_cagayanensis))))	((Manicaria_saccifera	Reinhardtia_simplex)	(Reinhardtia_paiewonskiana	Reinhardtia_latisecta)))	(((Orania_palindan	(Sclerosperma_profizianum	Podococcus_barteri))	((Sabal_domingensis	Phoenix_dactylifera)	(Bactris_major	((Elaeis_oleifera	Elaeis_guineensis)	Attalea_speciosa))))	Pseudophoenix_vinifera))	Iriartea_deltoidea))	Roystonea_regia)	Nypa_fruticans);
(((Chamaedorea_seifrizii	(((Orania_palindan	(Sclerosperma_profizianum	Podococcus_barteri))	Roystonea_regia)	((Sabal_domingensis	Phoenix_dactylifera)	Serenoa_repens)))	((Iriartea_deltoidea	((Prestoea_acuminata	(Oenocarpus_minor	Oenocarpus_bataua))	(((Veitchia_spiralis	Dypsis_decaryi)	(Burretiokentia_grandiflora	Hydriastele_microspadix))	(Kentiopsis_piersoniorum	(Dictyosperma_album	Heterospathe_cagayanensis)))))	((((Manicaria_saccifera	Reinhardtia_simplex)	(Reinhardtia_paiewonskiana	Reinhardtia_latisecta))	((Elaeis_oleifera	Elaeis_guineensis)	Attalea_speciosa))	(Bactris_major	(Pelagodoxa_henryana	Pseudophoenix_vinifera)))))	Nypa_fruticans);
((((Iriartea_deltoidea	Roystonea_regia)	(((((Pelagodoxa_henryana	(Prestoea_acuminata	(Oenocarpus_minor	Oenocarpus_bataua)))	(((Hydriastele_microspadix	Burretiokentia_grandiflora)	(Veitchia_spiralis	Dypsis_decaryi))	(Kentiopsis_piersoniorum	(Dictyosperma_album	Heterospathe_cagayanensis))))	Pseudophoenix_vinifera)	(((Manicaria_saccifera	Reinhardtia_simplex)	(Reinhardtia_paiewonskiana	Reinhardtia_latisecta))	(Bactris_major	((Elaeis_oleifera	Elaeis_guineensis)	Attalea_speciosa))))	((Orania_palindan	(Sclerosperma_profizianum	Podococcus_barteri))	(Sabal_domingensis	(Phoenix_dactylifera	Serenoa_repens)))))	Chamaedorea_seifrizii)	Nypa_fruticans);
(((Phoenix_dactylifera	(Serenoa_repens	Sabal_domingensis))	(((Iriartea_deltoidea	((((Prestoea_acuminata	(Oenocarpus_minor	Oenocarpus_bataua))	((((Dictyosperma_album	Heterospathe_cagayanensis)	Kentiopsis_piersoniorum)	Veitchia_spiralis)	((Hydriastele_microspadix	Burretiokentia_grandiflora)	Dypsis_decaryi)))	Roystonea_regia)	(Pelagodoxa_henryana	(((Manicaria_saccifera	Reinhardtia_simplex)	(Reinhardtia_paiewonskiana	Reinhardtia_latisecta))	((Bactris_major	((Elaeis_oleifera	Elaeis_guineensis)	Attalea_speciosa))	Pseudophoenix_vinifera)))))	Chamaedorea_seifrizii)	(Orania_palindan	(Sclerosperma_profizianum	Podococcus_barteri))))	Nypa_fruticans);
(((((Sabal_domingensis	Serenoa_repens)	Phoenix_dactylifera)	((((((Elaeis_oleifera	Elaeis_guineensis)	Attalea_speciosa)	Roystonea_regia)	(((Pelagodoxa_henryana	Bactris_major)	((Manicaria_saccifera	Reinhardtia_simplex)	(Reinhardtia_paiewonskiana	Reinhardtia_latisecta)))	Pseudophoenix_vinifera))	((Orania_palindan	(Sclerosperma_profizianum	Podococcus_barteri))	((Prestoea_acuminata	(Oenocarpus_minor	Oenocarpus_bataua))	((((Dictyosperma_album	Heterospathe_cagayanensis)	Kentiopsis_piersoniorum)	Hydriastele_microspadix)	((Veitchia_spiralis	Dypsis_decaryi)	Burretiokentia_grandiflora)))))	Chamaedorea_seifrizii))	Iriartea_deltoidea)	Nypa_fruticans);
(((Serenoa_repens	(Phoenix_dactylifera	Sabal_domingensis))	(Iriartea_deltoidea	(Chamaedorea_seifrizii	(((((Elaeis_oleifera	Elaeis_guineensis)	Attalea_speciosa)	Roystonea_regia)	((Prestoea_acuminata	(Oenocarpus_minor	Oenocarpus_bataua))	(Pseudophoenix_vinifera	((Dypsis_decaryi	(Burretiokentia_grandiflora	Hydriastele_microspadix))	(Veitchia_spiralis	(Heterospathe_cagayanensis	(Kentiopsis_piersoniorum	Dictyosperma_album)))))))	((((Manicaria_saccifera	Reinhardtia_simplex)	(Reinhardtia_paiewonskiana	Reinhardtia_latisecta))	(Pelagodoxa_henryana	Bactris_major))	(Orania_palindan	(Sclerosperma_profizianum	Podococcus_barteri)))))))	Nypa_fruticans);
((((Sabal_domingensis	(Serenoa_repens	Phoenix_dactylifera))	Iriartea_deltoidea)	(Chamaedorea_seifrizii	((Orania_palindan	(Podococcus_barteri	Sclerosperma_profizianum))	((((Prestoea_acuminata	(Oenocarpus_minor	Oenocarpus_bataua))	(Burretiokentia_grandiflora	((Dypsis_decaryi	Hydriastele_microspadix)	(Dictyosperma_album	((Heterospathe_cagayanensis	Kentiopsis_piersoniorum)	Veitchia_spiralis)))))	Pseudophoenix_vinifera)	((Roystonea_regia	(((Elaeis_oleifera	Elaeis_guineensis)	Attalea_speciosa)	(Pelagodoxa_henryana	Bactris_major)))	((Reinhardtia_latisecta	Reinhardtia_paiewonskiana)	(Manicaria_saccifera	Reinhardtia_simplex)))))))	Nypa_fruticans);
(((Roystonea_regia	Iriartea_deltoidea)	(Chamaedorea_seifrizii	((Orania_palindan	(Podococcus_barteri	Sclerosperma_profizianum))	(((Serenoa_repens	(Phoenix_dactylifera	Sabal_domingensis))	(Pelagodoxa_henryana	((Prestoea_acuminata	(Oenocarpus_minor	Oenocarpus_bataua))	(Burretiokentia_grandiflora	((Dypsis_decaryi	Hydriastele_microspadix)	(Veitchia_spiralis	(Kentiopsis_piersoniorum	(Dictyosperma_album	Heterospathe_cagayanensis))))))))	((Pseudophoenix_vinifera	(((Elaeis_oleifera	Elaeis_guineensis)	Attalea_speciosa)	Bactris_major))	((Reinhardtia_latisecta	Reinhardtia_paiewonskiana)	(Manicaria_saccifera	Reinhardtia_simplex)))))))	Nypa_fruticans);
(((Iriartea_deltoidea	(Chamaedorea_seifrizii	(((Prestoea_acuminata	(Oenocarpus_minor	Oenocarpus_bataua))	(((Veitchia_spiralis	Dypsis_decaryi)	Hydriastele_microspadix)	((Kentiopsis_piersoniorum	Burretiokentia_grandiflora)	(Dictyosperma_album	Heterospathe_cagayanensis))))	((((Pseudophoenix_vinifera	(Pelagodoxa_henryana	Bactris_major))	(((Elaeis_oleifera	Elaeis_guineensis)	Attalea_speciosa)	((Reinhardtia_latisecta	Reinhardtia_paiewonskiana)	(Manicaria_saccifera	Reinhardtia_simplex))))	(Orania_palindan	(Podococcus_barteri	Sclerosperma_profizianum)))	Roystonea_regia))))	(Serenoa_repens	(Phoenix_dactylifera	Sabal_domingensis)))	Nypa_fruticans);
(((Iriartea_deltoidea	(Chamaedorea_seifrizii	((Roystonea_regia	(Orania_palindan	(Podococcus_barteri	Sclerosperma_profizianum)))	((Pseudophoenix_vinifera	(((Prestoea_acuminata	(Oenocarpus_minor	Oenocarpus_bataua))	((((Dictyosperma_album	Heterospathe_cagayanensis)	Veitchia_spiralis)	((Dypsis_decaryi	Hydriastele_microspadix)	Burretiokentia_grandiflora))	Kentiopsis_piersoniorum))	Pelagodoxa_henryana))	((Bactris_major	((Elaeis_oleifera	Elaeis_guineensis)	Attalea_speciosa))	((Reinhardtia_latisecta	Reinhardtia_paiewonskiana)	(Manicaria_saccifera	Reinhardtia_simplex)))))))	(Phoenix_dactylifera	(Sabal_domingensis	Serenoa_repens)))	Nypa_fruticans);
((((Iriartea_deltoidea	((Bactris_major	((Orania_palindan	(Podococcus_barteri	Sclerosperma_profizianum))	(Pseudophoenix_vinifera	((((Veitchia_spiralis	Dypsis_decaryi)	Hydriastele_microspadix)	((Kentiopsis_piersoniorum	Burretiokentia_grandiflora)	(Dictyosperma_album	Heterospathe_cagayanensis)))	(Pelagodoxa_henryana	(Prestoea_acuminata	(Oenocarpus_minor	Oenocarpus_bataua)))))))	(Roystonea_regia	(((Elaeis_oleifera	Elaeis_guineensis)	Attalea_speciosa)	(Reinhardtia_latisecta	(Reinhardtia_paiewonskiana	(Manicaria_saccifera	Reinhardtia_simplex)))))))	Chamaedorea_seifrizii)	(Phoenix_dactylifera	(Sabal_domingensis	Serenoa_repens)))	Nypa_fruticans);
(((((Roystonea_regia	((Bactris_major	Pseudophoenix_vinifera)	(((Kentiopsis_piersoniorum	(Heterospathe_cagayanensis	Dictyosperma_album))	(Veitchia_spiralis	(Dypsis_decaryi	(Burretiokentia_grandiflora	Hydriastele_microspadix))))	(Pelagodoxa_henryana	(Prestoea_acuminata	(Oenocarpus_minor	Oenocarpus_bataua))))))	(((Elaeis_oleifera	Elaeis_guineensis)	Attalea_speciosa)	((Manicaria_saccifera	Reinhardtia_simplex)	(Reinhardtia_latisecta	Reinhardtia_paiewonskiana))))	((Orania_palindan	(Podococcus_barteri	Sclerosperma_profizianum))	(Chamaedorea_seifrizii	(Serenoa_repens	(Phoenix_dactylifera	Sabal_domingensis)))))	Iriartea_deltoidea)	Nypa_fruticans);
((Serenoa_repens	((Phoenix_dactylifera	Sabal_domingensis)	(((((Pelagodoxa_henryana	Chamaedorea_seifrizii)	(Pseudophoenix_vinifera	((Hydriastele_microspadix	((Burretiokentia_grandiflora	(Dypsis_decaryi	Veitchia_spiralis))	(Kentiopsis_piersoniorum	(Heterospathe_cagayanensis	Dictyosperma_album))))	(Prestoea_acuminata	(Oenocarpus_minor	Oenocarpus_bataua)))))	(Orania_palindan	(Podococcus_barteri	Sclerosperma_profizianum)))	(((Bactris_major	((Elaeis_oleifera	Elaeis_guineensis)	Attalea_speciosa))	((Manicaria_saccifera	Reinhardtia_simplex)	(Reinhardtia_latisecta	Reinhardtia_paiewonskiana)))	Roystonea_regia))	Iriartea_deltoidea)))	Nypa_fruticans);
((((Chamaedorea_seifrizii	((Orania_palindan	(Podococcus_barteri	Sclerosperma_profizianum))	(Iriartea_deltoidea	Roystonea_regia)))	((Prestoea_acuminata	(Oenocarpus_minor	Oenocarpus_bataua))	(((((Manicaria_saccifera	Reinhardtia_simplex)	(Reinhardtia_latisecta	Reinhardtia_paiewonskiana))	(Pseudophoenix_vinifera	(Pelagodoxa_henryana	Bactris_major)))	((Elaeis_oleifera	Elaeis_guineensis)	Attalea_speciosa))	((Hydriastele_microspadix	(Burretiokentia_grandiflora	(Dypsis_decaryi	Veitchia_spiralis)))	(Heterospathe_cagayanensis	(Dictyosperma_album	Kentiopsis_piersoniorum))))))	(Phoenix_dactylifera	(Sabal_domingensis	Serenoa_repens)))	Nypa_fruticans);
(((((((Orania_palindan	(Podococcus_barteri	Sclerosperma_profizianum))	(Iriartea_deltoidea	Roystonea_regia))	(Pseudophoenix_vinifera	(Bactris_major	((Manicaria_saccifera	Reinhardtia_simplex)	(Reinhardtia_latisecta	Reinhardtia_paiewonskiana)))))	Chamaedorea_seifrizii)	(((Elaeis_oleifera	Elaeis_guineensis)	Attalea_speciosa)	((((Burretiokentia_grandiflora	(Dypsis_decaryi	Veitchia_spiralis))	Hydriastele_microspadix)	((Heterospathe_cagayanensis	Dictyosperma_album)	Kentiopsis_piersoniorum))	(Pelagodoxa_henryana	(Prestoea_acuminata	(Oenocarpus_minor	Oenocarpus_bataua))))))	(Phoenix_dactylifera	(Sabal_domingensis	Serenoa_repens)))	Nypa_fruticans);
((Chamaedorea_seifrizii	((Iriartea_deltoidea	Roystonea_regia)	((((Pelagodoxa_henryana	(Pseudophoenix_vinifera	Bactris_major))	((((Elaeis_oleifera	Elaeis_guineensis)	Attalea_speciosa)	(((((Kentiopsis_piersoniorum	Veitchia_spiralis)	Hydriastele_microspadix)	(Heterospathe_cagayanensis	Dictyosperma_album))	(Dypsis_decaryi	Burretiokentia_grandiflora))	((Oenocarpus_minor	Oenocarpus_bataua)	Prestoea_acuminata)))	((Serenoa_repens	Sabal_domingensis)	Phoenix_dactylifera)))	(Orania_palindan	(Podococcus_barteri	Sclerosperma_profizianum)))	((Manicaria_saccifera	Reinhardtia_simplex)	(Reinhardtia_latisecta	Reinhardtia_paiewonskiana)))))	Nypa_fruticans);
((((Phoenix_dactylifera	((Chamaedorea_seifrizii	Serenoa_repens)	Sabal_domingensis))	Iriartea_deltoidea)	((Orania_palindan	(Sclerosperma_profizianum	Podococcus_barteri))	(((Burretiokentia_grandiflora	Roystonea_regia)	((((Dypsis_decaryi	Veitchia_spiralis)	(Hydriastele_microspadix	Kentiopsis_piersoniorum))	(Dictyosperma_album	Heterospathe_cagayanensis))	(Pelagodoxa_henryana	((Oenocarpus_minor	Oenocarpus_bataua)	Prestoea_acuminata))))	(((Reinhardtia_latisecta	Reinhardtia_paiewonskiana)	(Manicaria_saccifera	Reinhardtia_simplex))	(Pseudophoenix_vinifera	(Bactris_major	(Attalea_speciosa	(Elaeis_oleifera	Elaeis_guineensis))))))))	Nypa_fruticans);
((Phoenix_dactylifera	((Serenoa_repens	Sabal_domingensis)	((Chamaedorea_seifrizii	(Orania_palindan	(Sclerosperma_profizianum	Podococcus_barteri)))	((Roystonea_regia	((((Oenocarpus_minor	Oenocarpus_bataua)	Prestoea_acuminata)	((Dypsis_decaryi	((Burretiokentia_grandiflora	(Dictyosperma_album	Heterospathe_cagayanensis))	(Hydriastele_microspadix	Veitchia_spiralis)))	Kentiopsis_piersoniorum))	Iriartea_deltoidea))	(Pseudophoenix_vinifera	((((Reinhardtia_latisecta	Reinhardtia_paiewonskiana)	(Manicaria_saccifera	Reinhardtia_simplex))	(Bactris_major	Pelagodoxa_henryana))	(Attalea_speciosa	(Elaeis_oleifera	Elaeis_guineensis))))))))	Nypa_fruticans);
((((((Oenocarpus_minor	Oenocarpus_bataua)	Prestoea_acuminata)	((Burretiokentia_grandiflora	Dypsis_decaryi)	((Dictyosperma_album	Heterospathe_cagayanensis)	(Hydriastele_microspadix	(Kentiopsis_piersoniorum	Veitchia_spiralis)))))	(Roystonea_regia	((Iriartea_deltoidea	((((Reinhardtia_latisecta	Reinhardtia_paiewonskiana)	(Manicaria_saccifera	Reinhardtia_simplex))	(Bactris_major	Pelagodoxa_henryana))	(Attalea_speciosa	(Elaeis_oleifera	Elaeis_guineensis))))	((Serenoa_repens	(((Orania_palindan	(Sclerosperma_profizianum	Podococcus_barteri))	Sabal_domingensis)	Phoenix_dactylifera))	Chamaedorea_seifrizii))))	Pseudophoenix_vinifera)	Nypa_fruticans);
((Roystonea_regia	((((Sclerosperma_profizianum	Podococcus_barteri)	(Pseudophoenix_vinifera	(Bactris_major	Pelagodoxa_henryana)))	Iriartea_deltoidea)	(((Orania_palindan	(((Reinhardtia_latisecta	Reinhardtia_paiewonskiana)	(Manicaria_saccifera	Reinhardtia_simplex))	(Sabal_domingensis	(Phoenix_dactylifera	Serenoa_repens))))	Chamaedorea_seifrizii)	((Attalea_speciosa	(Elaeis_oleifera	Elaeis_guineensis))	(((Oenocarpus_minor	Oenocarpus_bataua)	Prestoea_acuminata)	(Dypsis_decaryi	((Dictyosperma_album	Heterospathe_cagayanensis)	(Veitchia_spiralis	(Hydriastele_microspadix	(Kentiopsis_piersoniorum	Burretiokentia_grandiflora))))))))))	Nypa_fruticans);
(((Serenoa_repens	(Sabal_domingensis	Phoenix_dactylifera))	((Chamaedorea_seifrizii	Iriartea_deltoidea)	((Orania_palindan	(Sclerosperma_profizianum	Podococcus_barteri))	(((((Oenocarpus_minor	Oenocarpus_bataua)	Prestoea_acuminata)	((((Hydriastele_microspadix	Burretiokentia_grandiflora)	Kentiopsis_piersoniorum)	(Veitchia_spiralis	Dypsis_decaryi))	(Dictyosperma_album	Heterospathe_cagayanensis)))	Pseudophoenix_vinifera)	((Roystonea_regia	(Attalea_speciosa	(Elaeis_oleifera	Elaeis_guineensis)))	(((Reinhardtia_latisecta	Reinhardtia_paiewonskiana)	(Manicaria_saccifera	Reinhardtia_simplex))	(Bactris_major	Pelagodoxa_henryana)))))))	Nypa_fruticans);
(((Iriartea_deltoidea	(Serenoa_repens	(Sabal_domingensis	Phoenix_dactylifera)))	(((Orania_palindan	(Sclerosperma_profizianum	Podococcus_barteri))	(((Roystonea_regia	Pseudophoenix_vinifera)	((Bactris_major	(Attalea_speciosa	(Elaeis_oleifera	Elaeis_guineensis)))	((Reinhardtia_latisecta	Reinhardtia_paiewonskiana)	(Manicaria_saccifera	Reinhardtia_simplex))))	((Pelagodoxa_henryana	((Oenocarpus_minor	Oenocarpus_bataua)	Prestoea_acuminata))	(((Kentiopsis_piersoniorum	Veitchia_spiralis)	(Dictyosperma_album	Heterospathe_cagayanensis))	(Burretiokentia_grandiflora	(Hydriastele_microspadix	Dypsis_decaryi))))))	Chamaedorea_seifrizii))	Nypa_fruticans);
(((Roystonea_regia	Iriartea_deltoidea)	((Chamaedorea_seifrizii	(Serenoa_repens	(Sabal_domingensis	Phoenix_dactylifera)))	(((Pelagodoxa_henryana	(((Oenocarpus_minor	Oenocarpus_bataua)	Prestoea_acuminata)	((Veitchia_spiralis	Dypsis_decaryi)	((Hydriastele_microspadix	Burretiokentia_grandiflora)	((Dictyosperma_album	Heterospathe_cagayanensis)	Kentiopsis_piersoniorum)))))	(((Podococcus_barteri	(Orania_palindan	Sclerosperma_profizianum))	(Pseudophoenix_vinifera	Bactris_major))	(Attalea_speciosa	(Elaeis_oleifera	Elaeis_guineensis))))	((Reinhardtia_latisecta	Reinhardtia_paiewonskiana)	(Manicaria_saccifera	Reinhardtia_simplex)))))	Nypa_fruticans);
(((Phoenix_dactylifera	(Serenoa_repens	Sabal_domingensis))	(((Orania_palindan	(Podococcus_barteri	Sclerosperma_profizianum))	((Pseudophoenix_vinifera	(Pelagodoxa_henryana	Bactris_major))	(((Attalea_speciosa	(Elaeis_oleifera	Elaeis_guineensis))	(((Oenocarpus_minor	Oenocarpus_bataua)	Prestoea_acuminata)	(((Burretiokentia_grandiflora	(Veitchia_spiralis	Dypsis_decaryi))	Hydriastele_microspadix)	(Kentiopsis_piersoniorum	(Dictyosperma_album	Heterospathe_cagayanensis)))))	((Roystonea_regia	Chamaedorea_seifrizii)	((Reinhardtia_latisecta	Reinhardtia_paiewonskiana)	(Manicaria_saccifera	Reinhardtia_simplex))))))	Iriartea_deltoidea))	Nypa_fruticans);
((((((Orania_palindan	(Podococcus_barteri	Sclerosperma_profizianum))	Iriartea_deltoidea)	(Pelagodoxa_henryana	Bactris_major))	((Chamaedorea_seifrizii	((Phoenix_dactylifera	(Serenoa_repens	Sabal_domingensis))	((Roystonea_regia	(Attalea_speciosa	(Elaeis_oleifera	Elaeis_guineensis)))	(((Oenocarpus_minor	Oenocarpus_bataua)	Prestoea_acuminata)	((Dypsis_decaryi	(Burretiokentia_grandiflora	Hydriastele_microspadix))	(((Dictyosperma_album	Heterospathe_cagayanensis)	Kentiopsis_piersoniorum)	Veitchia_spiralis))))))	((Reinhardtia_latisecta	Reinhardtia_paiewonskiana)	(Manicaria_saccifera	Reinhardtia_simplex))))	Pseudophoenix_vinifera)	Nypa_fruticans);
(((Chamaedorea_seifrizii	(((Attalea_speciosa	(Elaeis_oleifera	Elaeis_guineensis))	((Reinhardtia_latisecta	Reinhardtia_paiewonskiana)	(Manicaria_saccifera	Reinhardtia_simplex)))	((((Phoenix_dactylifera	(Serenoa_repens	Sabal_domingensis))	((Podococcus_barteri	Sclerosperma_profizianum)	((Pelagodoxa_henryana	Bactris_major)	Pseudophoenix_vinifera)))	(Roystonea_regia	Iriartea_deltoidea))	Orania_palindan)))	(((Oenocarpus_minor	Oenocarpus_bataua)	Prestoea_acuminata)	(((Dypsis_decaryi	Hydriastele_microspadix)	(((Kentiopsis_piersoniorum	Dictyosperma_album)	Heterospathe_cagayanensis)	Veitchia_spiralis))	Burretiokentia_grandiflora)))	Nypa_fruticans);
((((Sabal_domingensis	Serenoa_repens)	Phoenix_dactylifera)	(((((Sclerosperma_profizianum	Podococcus_barteri)	Orania_palindan)	((((Oenocarpus_minor	Oenocarpus_bataua)	Prestoea_acuminata)	((Kentiopsis_piersoniorum	(Dictyosperma_album	Heterospathe_cagayanensis))	((Burretiokentia_grandiflora	(Dypsis_decaryi	Veitchia_spiralis))	Hydriastele_microspadix)))	((((Reinhardtia_latisecta	Reinhardtia_paiewonskiana)	(Reinhardtia_simplex	Manicaria_saccifera))	((Pelagodoxa_henryana	Bactris_major)	Pseudophoenix_vinifera))	(Roystonea_regia	((Elaeis_oleifera	Elaeis_guineensis)	Attalea_speciosa)))))	Chamaedorea_seifrizii)	Iriartea_deltoidea))	Nypa_fruticans);
((((Sabal_domingensis	Serenoa_repens)	Phoenix_dactylifera)	((((Sclerosperma_profizianum	Podococcus_barteri)	Orania_palindan)	(((Pseudophoenix_vinifera	((Pelagodoxa_henryana	((Oenocarpus_minor	Oenocarpus_bataua)	Prestoea_acuminata))	((Kentiopsis_piersoniorum	(Dictyosperma_album	Heterospathe_cagayanensis))	(((Dypsis_decaryi	Veitchia_spiralis)	Burretiokentia_grandiflora)	Hydriastele_microspadix))))	(Roystonea_regia	Iriartea_deltoidea))	(((Elaeis_oleifera	Elaeis_guineensis)	Attalea_speciosa)	(((Reinhardtia_latisecta	Reinhardtia_paiewonskiana)	(Reinhardtia_simplex	Manicaria_saccifera))	Bactris_major))))	Chamaedorea_seifrizii))	Nypa_fruticans);
((Pseudophoenix_vinifera	((((Oenocarpus_minor	Oenocarpus_bataua)	Prestoea_acuminata)	((Kentiopsis_piersoniorum	(Dictyosperma_album	Heterospathe_cagayanensis))	(((Dypsis_decaryi	Veitchia_spiralis)	Hydriastele_microspadix)	Burretiokentia_grandiflora)))	((((Elaeis_oleifera	Elaeis_guineensis)	Attalea_speciosa)	(((Reinhardtia_latisecta	Reinhardtia_paiewonskiana)	(Reinhardtia_simplex	Manicaria_saccifera))	(Pelagodoxa_henryana	Bactris_major)))	((Roystonea_regia	Iriartea_deltoidea)	((((Sabal_domingensis	Serenoa_repens)	Phoenix_dactylifera)	((Sclerosperma_profizianum	Podococcus_barteri)	Orania_palindan))	Chamaedorea_seifrizii)))))	Nypa_fruticans);
((((((((Reinhardtia_latisecta	Reinhardtia_paiewonskiana)	(Reinhardtia_simplex	Manicaria_saccifera))	((Elaeis_oleifera	Elaeis_guineensis)	Attalea_speciosa))	((Roystonea_regia	Iriartea_deltoidea)	((((Sabal_domingensis	Serenoa_repens)	Phoenix_dactylifera)	((Sclerosperma_profizianum	Podococcus_barteri)	Orania_palindan))	Chamaedorea_seifrizii)))	(Pelagodoxa_henryana	Bactris_major))	Pseudophoenix_vinifera)	(((Oenocarpus_minor	Oenocarpus_bataua)	Prestoea_acuminata)	((Kentiopsis_piersoniorum	(Burretiokentia_grandiflora	(Dictyosperma_album	Heterospathe_cagayanensis)))	((Dypsis_decaryi	Veitchia_spiralis)	Hydriastele_microspadix))))	Nypa_fruticans);
(((Roystonea_regia	Iriartea_deltoidea)	((((Sabal_domingensis	Serenoa_repens)	Phoenix_dactylifera)	Chamaedorea_seifrizii)	(((Sclerosperma_profizianum	Podococcus_barteri)	Orania_palindan)	(((((Oenocarpus_minor	Oenocarpus_bataua)	Prestoea_acuminata)	(((Hydriastele_microspadix	((Dypsis_decaryi	Veitchia_spiralis)	Heterospathe_cagayanensis))	(Burretiokentia_grandiflora	Kentiopsis_piersoniorum))	Dictyosperma_album))	(Pelagodoxa_henryana	Pseudophoenix_vinifera))	(((Reinhardtia_latisecta	Reinhardtia_paiewonskiana)	(Reinhardtia_simplex	Manicaria_saccifera))	(Bactris_major	((Elaeis_oleifera	Elaeis_guineensis)	Attalea_speciosa)))))))	Nypa_fruticans);
(((Iriartea_deltoidea	((((Oenocarpus_minor	Oenocarpus_bataua)	Prestoea_acuminata)	(((Dictyosperma_album	Heterospathe_cagayanensis)	Kentiopsis_piersoniorum)	(((Dypsis_decaryi	Veitchia_spiralis)	Burretiokentia_grandiflora)	Hydriastele_microspadix)))	((Pseudophoenix_vinifera	(((Elaeis_oleifera	Elaeis_guineensis)	Attalea_speciosa)	((Pelagodoxa_henryana	Bactris_major)	((Reinhardtia_latisecta	Reinhardtia_paiewonskiana)	(Reinhardtia_simplex	Manicaria_saccifera)))))	((Sabal_domingensis	(Chamaedorea_seifrizii	Serenoa_repens))	((Sclerosperma_profizianum	Podococcus_barteri)	Orania_palindan)))))	(Phoenix_dactylifera	Roystonea_regia))	Nypa_fruticans);
(((Iriartea_deltoidea	(((Oenocarpus_minor	Oenocarpus_bataua)	Prestoea_acuminata)	((Burretiokentia_grandiflora	(Dypsis_decaryi	Hydriastele_microspadix))	(Dictyosperma_album	(Kentiopsis_piersoniorum	(Veitchia_spiralis	Heterospathe_cagayanensis))))))	((Pseudophoenix_vinifera	((Roystonea_regia	((Elaeis_oleifera	Elaeis_guineensis)	Attalea_speciosa))	((Phoenix_dactylifera	(Pelagodoxa_henryana	Bactris_major))	((Reinhardtia_latisecta	Reinhardtia_paiewonskiana)	(Reinhardtia_simplex	Manicaria_saccifera)))))	((Chamaedorea_seifrizii	(Sabal_domingensis	Serenoa_repens))	((Sclerosperma_profizianum	Podococcus_barteri)	Orania_palindan))))	Nypa_fruticans);
(((Iriartea_deltoidea	(Phoenix_dactylifera	(Sabal_domingensis	Serenoa_repens)))	(Chamaedorea_seifrizii	((Roystonea_regia	((((Oenocarpus_minor	Oenocarpus_bataua)	Prestoea_acuminata)	(((Kentiopsis_piersoniorum	Burretiokentia_grandiflora)	(Veitchia_spiralis	(Dictyosperma_album	Heterospathe_cagayanensis)))	(Dypsis_decaryi	Hydriastele_microspadix)))	((Pseudophoenix_vinifera	(Pelagodoxa_henryana	Bactris_major))	(((Reinhardtia_latisecta	Reinhardtia_paiewonskiana)	(Reinhardtia_simplex	Manicaria_saccifera))	((Elaeis_oleifera	Elaeis_guineensis)	Attalea_speciosa)))))	((Sclerosperma_profizianum	Podococcus_barteri)	Orania_palindan))))	Nypa_fruticans);
(((((Pseudophoenix_vinifera	((((Elaeis_oleifera	Elaeis_guineensis)	Attalea_speciosa)	Bactris_major)	((Reinhardtia_latisecta	Reinhardtia_paiewonskiana)	(Reinhardtia_simplex	Manicaria_saccifera))))	((Sclerosperma_profizianum	Podococcus_barteri)	Orania_palindan))	(Phoenix_dactylifera	(Sabal_domingensis	Serenoa_repens)))	(((((Oenocarpus_minor	Oenocarpus_bataua)	Prestoea_acuminata)	(Pelagodoxa_henryana	((Veitchia_spiralis	Dypsis_decaryi)	(Hydriastele_microspadix	(Burretiokentia_grandiflora	(Heterospathe_cagayanensis	(Kentiopsis_piersoniorum	Dictyosperma_album)))))))	(Roystonea_regia	Iriartea_deltoidea))	Chamaedorea_seifrizii))	Nypa_fruticans);
(((Chamaedorea_seifrizii	((Roystonea_regia	((Pseudophoenix_vinifera	((((Heterospathe_cagayanensis	Dictyosperma_album)	Kentiopsis_piersoniorum)	((Veitchia_spiralis	Dypsis_decaryi)	(Burretiokentia_grandiflora	Hydriastele_microspadix)))	(((Oenocarpus_minor	Oenocarpus_bataua)	Prestoea_acuminata)	Pelagodoxa_henryana)))	((((Elaeis_oleifera	Elaeis_guineensis)	Attalea_speciosa)	Bactris_major)	((Reinhardtia_latisecta	Reinhardtia_paiewonskiana)	(Reinhardtia_simplex	Manicaria_saccifera)))))	((Sclerosperma_profizianum	Podococcus_barteri)	Orania_palindan)))	((Phoenix_dactylifera	(Sabal_domingensis	Serenoa_repens))	Iriartea_deltoidea))	Nypa_fruticans);
((((Iriartea_deltoidea	((((Pelagodoxa_henryana	(Pseudophoenix_vinifera	Bactris_major))	((Reinhardtia_paiewonskiana	Reinhardtia_latisecta)	(Manicaria_saccifera	Reinhardtia_simplex)))	(Attalea_speciosa	(Elaeis_oleifera	Elaeis_guineensis)))	((Veitchia_spiralis	((Heterospathe_cagayanensis	Dictyosperma_album)	((Burretiokentia_grandiflora	(Dypsis_decaryi	Hydriastele_microspadix))	Kentiopsis_piersoniorum)))	(Prestoea_acuminata	(Oenocarpus_minor	Oenocarpus_bataua)))))	(((Orania_palindan	(Sclerosperma_profizianum	Podococcus_barteri))	(Phoenix_dactylifera	(Serenoa_repens	Sabal_domingensis)))	Chamaedorea_seifrizii))	Roystonea_regia)	Nypa_fruticans);
(((Phoenix_dactylifera	(Serenoa_repens	Sabal_domingensis))	((Chamaedorea_seifrizii	(((Roystonea_regia	Iriartea_deltoidea)	(((Heterospathe_cagayanensis	Dictyosperma_album)	((Burretiokentia_grandiflora	(Veitchia_spiralis	Dypsis_decaryi))	(Hydriastele_microspadix	Kentiopsis_piersoniorum)))	(Prestoea_acuminata	(Oenocarpus_minor	Oenocarpus_bataua))))	(((((Reinhardtia_paiewonskiana	Reinhardtia_latisecta)	(Manicaria_saccifera	Reinhardtia_simplex))	Pelagodoxa_henryana)	(Bactris_major	(Attalea_speciosa	(Elaeis_oleifera	Elaeis_guineensis))))	Pseudophoenix_vinifera)))	(Orania_palindan	(Sclerosperma_profizianum	Podococcus_barteri))))	Nypa_fruticans);
((((((Bactris_major	(Attalea_speciosa	(Elaeis_oleifera	Elaeis_guineensis)))	(((Dypsis_decaryi	(Burretiokentia_grandiflora	Hydriastele_microspadix))	(Veitchia_spiralis	(Kentiopsis_piersoniorum	(Heterospathe_cagayanensis	Dictyosperma_album))))	(Prestoea_acuminata	(Oenocarpus_minor	Oenocarpus_bataua))))	(Pseudophoenix_vinifera	(Pelagodoxa_henryana	((Reinhardtia_paiewonskiana	Reinhardtia_latisecta)	(Manicaria_saccifera	Reinhardtia_simplex)))))	(Roystonea_regia	Iriartea_deltoidea))	((Orania_palindan	(Sclerosperma_profizianum	Podococcus_barteri))	(Chamaedorea_seifrizii	(Phoenix_dactylifera	(Serenoa_repens	Sabal_domingensis)))))	Nypa_fruticans);
((Roystonea_regia	(Iriartea_deltoidea	((((Pseudophoenix_vinifera	((Pelagodoxa_henryana	Bactris_major)	((Phoenix_dactylifera	(Attalea_speciosa	(Elaeis_oleifera	Elaeis_guineensis)))	((((Veitchia_spiralis	Dypsis_decaryi)	Hydriastele_microspadix)	((Heterospathe_cagayanensis	Dictyosperma_album)	(Kentiopsis_piersoniorum	Burretiokentia_grandiflora)))	(Prestoea_acuminata	(Oenocarpus_minor	Oenocarpus_bataua))))))	(Orania_palindan	(Sclerosperma_profizianum	Podococcus_barteri)))	((Reinhardtia_paiewonskiana	Reinhardtia_latisecta)	(Manicaria_saccifera	Reinhardtia_simplex)))	((Chamaedorea_seifrizii	Serenoa_repens)	Sabal_domingensis))))	Nypa_fruticans);
((Pseudophoenix_vinifera	(((Orania_palindan	(Sclerosperma_profizianum	Podococcus_barteri))	((Phoenix_dactylifera	(Serenoa_repens	Sabal_domingensis))	Chamaedorea_seifrizii))	((((Reinhardtia_paiewonskiana	Reinhardtia_latisecta)	(Manicaria_saccifera	Reinhardtia_simplex))	((Attalea_speciosa	(Elaeis_oleifera	Elaeis_guineensis))	Bactris_major))	((Roystonea_regia	Iriartea_deltoidea)	((Hydriastele_microspadix	((Kentiopsis_piersoniorum	(Burretiokentia_grandiflora	(Heterospathe_cagayanensis	Dictyosperma_album)))	(Veitchia_spiralis	Dypsis_decaryi)))	(Pelagodoxa_henryana	(Prestoea_acuminata	(Oenocarpus_minor	Oenocarpus_bataua))))))))	Nypa_fruticans);
((((Prestoea_acuminata	(Oenocarpus_minor	Oenocarpus_bataua))	((Hydriastele_microspadix	(Kentiopsis_piersoniorum	(Heterospathe_cagayanensis	Dictyosperma_album)))	(Burretiokentia_grandiflora	(Veitchia_spiralis	Dypsis_decaryi))))	(((((Pelagodoxa_henryana	Bactris_major)	((Reinhardtia_paiewonskiana	Reinhardtia_latisecta)	(Manicaria_saccifera	Reinhardtia_simplex)))	((Roystonea_regia	(Attalea_speciosa	(Elaeis_oleifera	Elaeis_guineensis)))	Pseudophoenix_vinifera))	Iriartea_deltoidea)	((Orania_palindan	(Sclerosperma_profizianum	Podococcus_barteri))	((Phoenix_dactylifera	(Serenoa_repens	Sabal_domingensis))	Chamaedorea_seifrizii))))	Nypa_fruticans);
((((Reinhardtia_paiewonskiana	Reinhardtia_latisecta)	(Manicaria_saccifera	Reinhardtia_simplex))	((Chamaedorea_seifrizii	(Roystonea_regia	(Serenoa_repens	((Orania_palindan	((((Pseudophoenix_vinifera	Bactris_major)	(Sclerosperma_profizianum	Podococcus_barteri))	(Phoenix_dactylifera	Sabal_domingensis))	(Attalea_speciosa	(Elaeis_oleifera	Elaeis_guineensis))))	((Pelagodoxa_henryana	(Prestoea_acuminata	(Oenocarpus_minor	Oenocarpus_bataua)))	(((Hydriastele_microspadix	(Heterospathe_cagayanensis	Dictyosperma_album))	(Burretiokentia_grandiflora	(Veitchia_spiralis	Dypsis_decaryi)))	Kentiopsis_piersoniorum))))))	Iriartea_deltoidea))	Nypa_fruticans);
(((Iriartea_deltoidea	(((Orania_palindan	(Sclerosperma_profizianum	Podococcus_barteri))	(((Reinhardtia_paiewonskiana	Reinhardtia_latisecta)	(Manicaria_saccifera	Reinhardtia_simplex))	(((Pseudophoenix_vinifera	Bactris_major)	((Pelagodoxa_henryana	(Prestoea_acuminata	(Oenocarpus_minor	Oenocarpus_bataua)))	((Dypsis_decaryi	Hydriastele_microspadix)	(Kentiopsis_piersoniorum	(Burretiokentia_grandiflora	(Veitchia_spiralis	(Heterospathe_cagayanensis	Dictyosperma_album)))))))	((Attalea_speciosa	(Elaeis_oleifera	Elaeis_guineensis))	Roystonea_regia))))	Chamaedorea_seifrizii))	(Serenoa_repens	(Phoenix_dactylifera	Sabal_domingensis)))	Nypa_fruticans);
((((Dypsis_decaryi	Hydriastele_microspadix)	(((Heterospathe_cagayanensis	Dictyosperma_album)	Veitchia_spiralis)	(Kentiopsis_piersoniorum	Burretiokentia_grandiflora)))	((((Iriartea_deltoidea	Roystonea_regia)	((Pseudophoenix_vinifera	(Bactris_major	((Reinhardtia_paiewonskiana	Reinhardtia_latisecta)	(Manicaria_saccifera	Reinhardtia_simplex))))	(Orania_palindan	(Sclerosperma_profizianum	Podococcus_barteri))))	((Chamaedorea_seifrizii	(Phoenix_dactylifera	(Sabal_domingensis	Serenoa_repens)))	(Attalea_speciosa	(Elaeis_oleifera	Elaeis_guineensis))))	(Pelagodoxa_henryana	(Prestoea_acuminata	(Oenocarpus_minor	Oenocarpus_bataua)))))	Nypa_fruticans);
(((Iriartea_deltoidea	((Chamaedorea_seifrizii	(Phoenix_dactylifera	(Sabal_domingensis	Serenoa_repens)))	((((((Hydriastele_microspadix	Dypsis_decaryi)	((Heterospathe_cagayanensis	Dictyosperma_album)	Veitchia_spiralis))	(Kentiopsis_piersoniorum	Burretiokentia_grandiflora))	(Prestoea_acuminata	(Oenocarpus_minor	Oenocarpus_bataua)))	((Attalea_speciosa	(Elaeis_oleifera	Elaeis_guineensis))	(((Reinhardtia_paiewonskiana	Reinhardtia_latisecta)	(Manicaria_saccifera	Reinhardtia_simplex))	((Bactris_major	Pseudophoenix_vinifera)	Pelagodoxa_henryana))))	(Podococcus_barteri	(Orania_palindan	Sclerosperma_profizianum)))))	Roystonea_regia)	Nypa_fruticans);
((((Chamaedorea_seifrizii	(((((Prestoea_acuminata	(Oenocarpus_bataua	Oenocarpus_minor))	((Dictyosperma_album	(Dypsis_decaryi	Veitchia_spiralis))	((Hydriastele_microspadix	Kentiopsis_piersoniorum)	(Burretiokentia_grandiflora	Heterospathe_cagayanensis))))	(Roystonea_regia	(Attalea_speciosa	(Elaeis_guineensis	Elaeis_oleifera))))	((Pseudophoenix_vinifera	(Pelagodoxa_henryana	Bactris_major))	((Reinhardtia_simplex	Manicaria_saccifera)	(Reinhardtia_paiewonskiana	Reinhardtia_latisecta))))	((Sclerosperma_profizianum	Podococcus_barteri)	Orania_palindan)))	Iriartea_deltoidea)	((Sabal_domingensis	Serenoa_repens)	Phoenix_dactylifera))	Nypa_fruticans);
(((Chamaedorea_seifrizii	(((Iriartea_deltoidea	((Prestoea_acuminata	(Oenocarpus_bataua	Oenocarpus_minor))	(((Burretiokentia_grandiflora	(Dypsis_decaryi	Veitchia_spiralis))	Hydriastele_microspadix)	((Dictyosperma_album	Heterospathe_cagayanensis)	Kentiopsis_piersoniorum))))	((Roystonea_regia	(Attalea_speciosa	(Elaeis_guineensis	Elaeis_oleifera)))	((Pseudophoenix_vinifera	(Pelagodoxa_henryana	Bactris_major))	((Reinhardtia_simplex	Manicaria_saccifera)	(Reinhardtia_paiewonskiana	Reinhardtia_latisecta)))))	((Sclerosperma_profizianum	Podococcus_barteri)	Orania_palindan)))	((Sabal_domingensis	Serenoa_repens)	Phoenix_dactylifera))	Nypa_fruticans);
((((((((Pseudophoenix_vinifera	(Pelagodoxa_henryana	Bactris_major))	((Reinhardtia_simplex	Manicaria_saccifera)	(Reinhardtia_paiewonskiana	Reinhardtia_latisecta)))	(((Prestoea_acuminata	(Oenocarpus_bataua	Oenocarpus_minor))	((Dypsis_decaryi	Hydriastele_microspadix)	(((Kentiopsis_piersoniorum	(Dictyosperma_album	Heterospathe_cagayanensis))	Veitchia_spiralis)	Burretiokentia_grandiflora)))	(Attalea_speciosa	(Elaeis_guineensis	Elaeis_oleifera))))	(((Sabal_domingensis	Serenoa_repens)	Chamaedorea_seifrizii)	(Podococcus_barteri	(Orania_palindan	Sclerosperma_profizianum))))	Iriartea_deltoidea)	Roystonea_regia)	Phoenix_dactylifera)	Nypa_fruticans);
(((((((Prestoea_acuminata	(Oenocarpus_bataua	Oenocarpus_minor))	(((Veitchia_spiralis	Dypsis_decaryi)	(Burretiokentia_grandiflora	Hydriastele_microspadix))	((Dictyosperma_album	Heterospathe_cagayanensis)	Kentiopsis_piersoniorum)))	((Roystonea_regia	(Attalea_speciosa	(Elaeis_guineensis	Elaeis_oleifera)))	((Pseudophoenix_vinifera	(Pelagodoxa_henryana	Bactris_major))	((Reinhardtia_simplex	Manicaria_saccifera)	(Reinhardtia_paiewonskiana	Reinhardtia_latisecta)))))	Iriartea_deltoidea)	Chamaedorea_seifrizii)	((Orania_palindan	(Sclerosperma_profizianum	Podococcus_barteri))	((Sabal_domingensis	Serenoa_repens)	Phoenix_dactylifera)))	Nypa_fruticans);
(((Pelagodoxa_henryana	(((Prestoea_acuminata	(Oenocarpus_bataua	Oenocarpus_minor))	(((Dypsis_decaryi	(Burretiokentia_grandiflora	Hydriastele_microspadix))	(Dictyosperma_album	(Heterospathe_cagayanensis	Veitchia_spiralis)))	Kentiopsis_piersoniorum))	(((Reinhardtia_simplex	Manicaria_saccifera)	(Reinhardtia_paiewonskiana	Reinhardtia_latisecta))	((((Orania_palindan	(Sclerosperma_profizianum	Podococcus_barteri))	(Chamaedorea_seifrizii	((Sabal_domingensis	Serenoa_repens)	Phoenix_dactylifera)))	(Iriartea_deltoidea	Roystonea_regia))	(Bactris_major	(Attalea_speciosa	(Elaeis_guineensis	Elaeis_oleifera)))))))	Pseudophoenix_vinifera)	Nypa_fruticans);
((((Serenoa_repens	Sabal_domingensis)	Phoenix_dactylifera)	(((Attalea_speciosa	(Elaeis_guineensis	Elaeis_oleifera))	((Prestoea_acuminata	(Oenocarpus_bataua	Oenocarpus_minor))	((Veitchia_spiralis	((Kentiopsis_piersoniorum	(Dictyosperma_album	Heterospathe_cagayanensis))	(Dypsis_decaryi	Hydriastele_microspadix)))	Burretiokentia_grandiflora)))	((Iriartea_deltoidea	(((Pseudophoenix_vinifera	(((Reinhardtia_simplex	Manicaria_saccifera)	(Reinhardtia_paiewonskiana	Reinhardtia_latisecta))	(Pelagodoxa_henryana	Bactris_major)))	(Orania_palindan	(Sclerosperma_profizianum	Podococcus_barteri)))	Chamaedorea_seifrizii))	Roystonea_regia)))	Nypa_fruticans);
((Pseudophoenix_vinifera	(((((Roystonea_regia	Iriartea_deltoidea)	((Chamaedorea_seifrizii	((Serenoa_repens	Sabal_domingensis)	Phoenix_dactylifera))	(Podococcus_barteri	(Orania_palindan	Sclerosperma_profizianum))))	((Attalea_speciosa	(Elaeis_guineensis	Elaeis_oleifera))	((Reinhardtia_simplex	Manicaria_saccifera)	(Reinhardtia_paiewonskiana	Reinhardtia_latisecta))))	Bactris_major)	((Pelagodoxa_henryana	(Prestoea_acuminata	(Oenocarpus_bataua	Oenocarpus_minor)))	((Burretiokentia_grandiflora	(Dictyosperma_album	((Veitchia_spiralis	Heterospathe_cagayanensis)	Kentiopsis_piersoniorum)))	(Dypsis_decaryi	Hydriastele_microspadix)))))	Nypa_fruticans);
(((Chamaedorea_seifrizii	((((Prestoea_acuminata	(Oenocarpus_bataua	Oenocarpus_minor))	((Veitchia_spiralis	((Dictyosperma_album	Heterospathe_cagayanensis)	Kentiopsis_piersoniorum))	(Burretiokentia_grandiflora	(Dypsis_decaryi	Hydriastele_microspadix))))	((((Serenoa_repens	Sabal_domingensis)	Phoenix_dactylifera)	(Podococcus_barteri	(Orania_palindan	Sclerosperma_profizianum)))	(Pseudophoenix_vinifera	((Bactris_major	(Attalea_speciosa	(Elaeis_guineensis	Elaeis_oleifera)))	(Pelagodoxa_henryana	((Reinhardtia_simplex	Manicaria_saccifera)	(Reinhardtia_paiewonskiana	Reinhardtia_latisecta)))))))	Iriartea_deltoidea))	Roystonea_regia)	Nypa_fruticans);
((((((Orania_palindan	(Sclerosperma_profizianum	Podococcus_barteri))	(((Attalea_speciosa	(Elaeis_guineensis	Elaeis_oleifera))	((Reinhardtia_simplex	Manicaria_saccifera)	(Reinhardtia_paiewonskiana	Reinhardtia_latisecta)))	((Roystonea_regia	(((Prestoea_acuminata	(Oenocarpus_bataua	Oenocarpus_minor))	(((Burretiokentia_grandiflora	(Veitchia_spiralis	Dypsis_decaryi))	Hydriastele_microspadix)	((Dictyosperma_album	Heterospathe_cagayanensis)	Kentiopsis_piersoniorum)))	Pseudophoenix_vinifera))	(Pelagodoxa_henryana	Bactris_major))))	Chamaedorea_seifrizii)	Iriartea_deltoidea)	(Phoenix_dactylifera	(Sabal_domingensis	Serenoa_repens)))	Nypa_fruticans);
((Serenoa_repens	(Phoenix_dactylifera	(((((Podococcus_barteri	(Orania_palindan	Sclerosperma_profizianum))	((((Attalea_speciosa	(Elaeis_guineensis	Elaeis_oleifera))	(((Reinhardtia_simplex	Manicaria_saccifera)	(Reinhardtia_paiewonskiana	Reinhardtia_latisecta))	(Pelagodoxa_henryana	Bactris_major)))	(((Prestoea_acuminata	(Oenocarpus_bataua	Oenocarpus_minor))	((Burretiokentia_grandiflora	(Veitchia_spiralis	Dypsis_decaryi))	(Hydriastele_microspadix	((Dictyosperma_album	Heterospathe_cagayanensis)	Kentiopsis_piersoniorum))))	Pseudophoenix_vinifera))	Roystonea_regia))	Chamaedorea_seifrizii)	Iriartea_deltoidea)	Sabal_domingensis)))	Nypa_fruticans);
((((Pelagodoxa_henryana	((((Dictyosperma_album	Heterospathe_cagayanensis)	Kentiopsis_piersoniorum)	((Hydriastele_microspadix	Dypsis_decaryi)	Burretiokentia_grandiflora))	Veitchia_spiralis))	((Oenocarpus_minor	Oenocarpus_bataua)	Prestoea_acuminata))	((((((Reinhardtia_simplex	Manicaria_saccifera)	(Reinhardtia_latisecta	Reinhardtia_paiewonskiana))	(Pseudophoenix_vinifera	Bactris_major))	(Roystonea_regia	(Attalea_speciosa	(Elaeis_oleifera	Elaeis_guineensis))))	((Iriartea_deltoidea	(Phoenix_dactylifera	(Serenoa_repens	Sabal_domingensis)))	(Orania_palindan	(Sclerosperma_profizianum	Podococcus_barteri))))	Chamaedorea_seifrizii))	Nypa_fruticans);
(((((((Bactris_major	(Attalea_speciosa	(Elaeis_oleifera	Elaeis_guineensis)))	((Chamaedorea_seifrizii	(((Reinhardtia_simplex	Manicaria_saccifera)	(Reinhardtia_latisecta	Reinhardtia_paiewonskiana))	(Serenoa_repens	(Sabal_domingensis	Phoenix_dactylifera))))	(Podococcus_barteri	(Orania_palindan	Sclerosperma_profizianum))))	Iriartea_deltoidea)	Roystonea_regia)	(Pelagodoxa_henryana	(((Oenocarpus_minor	Oenocarpus_bataua)	Prestoea_acuminata)	(((Burretiokentia_grandiflora	Dypsis_decaryi)	((Hydriastele_microspadix	Kentiopsis_piersoniorum)	Veitchia_spiralis))	(Dictyosperma_album	Heterospathe_cagayanensis)))))	Pseudophoenix_vinifera)	Nypa_fruticans);
((Phoenix_dactylifera	((Sabal_domingensis	(((((Hydriastele_microspadix	Burretiokentia_grandiflora)	(((Dictyosperma_album	Heterospathe_cagayanensis)	Kentiopsis_piersoniorum)	(Veitchia_spiralis	Dypsis_decaryi)))	(Pelagodoxa_henryana	((Oenocarpus_minor	Oenocarpus_bataua)	Prestoea_acuminata)))	(((Orania_palindan	(Sclerosperma_profizianum	Podococcus_barteri))	(Pseudophoenix_vinifera	Bactris_major))	(Roystonea_regia	(Chamaedorea_seifrizii	((Reinhardtia_simplex	Manicaria_saccifera)	(Reinhardtia_latisecta	Reinhardtia_paiewonskiana))))))	(Attalea_speciosa	(Elaeis_oleifera	Elaeis_guineensis))))	(Serenoa_repens	Iriartea_deltoidea)))	Nypa_fruticans);
(((((Kentiopsis_piersoniorum	(Burretiokentia_grandiflora	(Dictyosperma_album	Heterospathe_cagayanensis)))	((Veitchia_spiralis	Dypsis_decaryi)	Hydriastele_microspadix))	((Oenocarpus_minor	Oenocarpus_bataua)	Prestoea_acuminata))	((Chamaedorea_seifrizii	(((Pseudophoenix_vinifera	(Pelagodoxa_henryana	Bactris_major))	((Orania_palindan	(Sclerosperma_profizianum	Podococcus_barteri))	(Iriartea_deltoidea	(Sabal_domingensis	(Serenoa_repens	Phoenix_dactylifera)))))	(((Reinhardtia_simplex	Manicaria_saccifera)	(Reinhardtia_latisecta	Reinhardtia_paiewonskiana))	(Attalea_speciosa	(Elaeis_oleifera	Elaeis_guineensis)))))	Roystonea_regia))	Nypa_fruticans);
((Pseudophoenix_vinifera	((Iriartea_deltoidea	((Sclerosperma_profizianum	Podococcus_barteri)	((((Pelagodoxa_henryana	Bactris_major)	((Roystonea_regia	(Attalea_speciosa	(Elaeis_oleifera	Elaeis_guineensis)))	(((((Veitchia_spiralis	((Kentiopsis_piersoniorum	Dictyosperma_album)	Heterospathe_cagayanensis))	Dypsis_decaryi)	Hydriastele_microspadix)	Burretiokentia_grandiflora)	((Oenocarpus_minor	Oenocarpus_bataua)	Prestoea_acuminata))))	((Reinhardtia_simplex	Manicaria_saccifera)	(Reinhardtia_latisecta	Reinhardtia_paiewonskiana)))	(Orania_palindan	Chamaedorea_seifrizii))))	(Sabal_domingensis	(Serenoa_repens	Phoenix_dactylifera))))	Nypa_fruticans);
((((((((Oenocarpus_minor	Oenocarpus_bataua)	Prestoea_acuminata)	(((Dictyosperma_album	Heterospathe_cagayanensis)	(Dypsis_decaryi	(Hydriastele_microspadix	(Kentiopsis_piersoniorum	Burretiokentia_grandiflora))))	Veitchia_spiralis))	(((Reinhardtia_simplex	Manicaria_saccifera)	(Reinhardtia_latisecta	Reinhardtia_paiewonskiana))	(Attalea_speciosa	(Elaeis_oleifera	Elaeis_guineensis))))	(Chamaedorea_seifrizii	Orania_palindan))	((Roystonea_regia	Iriartea_deltoidea)	((Pseudophoenix_vinifera	(Pelagodoxa_henryana	Bactris_major))	(Sclerosperma_profizianum	Podococcus_barteri))))	(Phoenix_dactylifera	(Serenoa_repens	Sabal_domingensis)))	Nypa_fruticans);
(((((Roystonea_regia	(Iriartea_deltoidea	(((Oenocarpus_minor	Oenocarpus_bataua)	Prestoea_acuminata)	(((Veitchia_spiralis	(Dictyosperma_album	Heterospathe_cagayanensis))	Kentiopsis_piersoniorum)	(Burretiokentia_grandiflora	(Dypsis_decaryi	Hydriastele_microspadix))))))	((Pseudophoenix_vinifera	((Attalea_speciosa	(Elaeis_oleifera	Elaeis_guineensis))	(Pelagodoxa_henryana	Bactris_major)))	((Reinhardtia_simplex	Manicaria_saccifera)	(Reinhardtia_latisecta	Reinhardtia_paiewonskiana))))	Chamaedorea_seifrizii)	(Serenoa_repens	((Orania_palindan	(Sclerosperma_profizianum	Podococcus_barteri))	(Sabal_domingensis	Phoenix_dactylifera))))	Nypa_fruticans);
((((Serenoa_repens	Phoenix_dactylifera)	Sabal_domingensis)	((Iriartea_deltoidea	Chamaedorea_seifrizii)	(((Roystonea_regia	(Pseudophoenix_vinifera	(((Oenocarpus_minor	Oenocarpus_bataua)	Prestoea_acuminata)	(Pelagodoxa_henryana	(((((Kentiopsis_piersoniorum	Veitchia_spiralis)	Dictyosperma_album)	Heterospathe_cagayanensis)	Burretiokentia_grandiflora)	(Dypsis_decaryi	Hydriastele_microspadix))))))	(((Attalea_speciosa	(Elaeis_oleifera	Elaeis_guineensis))	Bactris_major)	((Reinhardtia_simplex	Manicaria_saccifera)	(Reinhardtia_latisecta	Reinhardtia_paiewonskiana))))	(Orania_palindan	(Sclerosperma_profizianum	Podococcus_barteri)))))	Nypa_fruticans);
((Pseudophoenix_vinifera	((((Oenocarpus_minor	Oenocarpus_bataua)	Prestoea_acuminata)	(Pelagodoxa_henryana	(((Kentiopsis_piersoniorum	Dictyosperma_album)	Heterospathe_cagayanensis)	(Veitchia_spiralis	(Burretiokentia_grandiflora	(Dypsis_decaryi	Hydriastele_microspadix))))))	((((Chamaedorea_seifrizii	(Podococcus_barteri	(Orania_palindan	Sclerosperma_profizianum)))	((Serenoa_repens	Phoenix_dactylifera)	Sabal_domingensis))	(Iriartea_deltoidea	Roystonea_regia))	(((Attalea_speciosa	(Elaeis_oleifera	Elaeis_guineensis))	Bactris_major)	((Reinhardtia_simplex	Manicaria_saccifera)	(Reinhardtia_latisecta	Reinhardtia_paiewonskiana))))))	Nypa_fruticans);
((Roystonea_regia	(((Orania_palindan	(Sclerosperma_profizianum	Podococcus_barteri))	(Chamaedorea_seifrizii	(Serenoa_repens	(Phoenix_dactylifera	Sabal_domingensis))))	((Iriartea_deltoidea	(((Oenocarpus_minor	Oenocarpus_bataua)	Prestoea_acuminata)	(Pelagodoxa_henryana	((Dypsis_decaryi	Burretiokentia_grandiflora)	((Dictyosperma_album	Heterospathe_cagayanensis)	((Kentiopsis_piersoniorum	Veitchia_spiralis)	Hydriastele_microspadix))))))	(((Attalea_speciosa	(Elaeis_oleifera	Elaeis_guineensis))	(Pseudophoenix_vinifera	Bactris_major))	((Reinhardtia_simplex	Manicaria_saccifera)	(Reinhardtia_latisecta	Reinhardtia_paiewonskiana))))))	Nypa_fruticans);
((((Serenoa_repens	Roystonea_regia)	Chamaedorea_seifrizii)	(Iriartea_deltoidea	((((((Veitchia_spiralis	Dypsis_decaryi)	Burretiokentia_grandiflora)	(((Heterospathe_cagayanensis	Dictyosperma_album)	Kentiopsis_piersoniorum)	Hydriastele_microspadix))	(Prestoea_acuminata	(Oenocarpus_bataua	Oenocarpus_minor)))	((Manicaria_saccifera	Reinhardtia_simplex)	(Reinhardtia_paiewonskiana	Reinhardtia_latisecta)))	(((Elaeis_oleifera	Elaeis_guineensis)	Attalea_speciosa)	((Pseudophoenix_vinifera	(Bactris_major	Pelagodoxa_henryana))	((Phoenix_dactylifera	Sabal_domingensis)	((Sclerosperma_profizianum	Podococcus_barteri)	Orania_palindan)))))))	Nypa_fruticans);
((Iriartea_deltoidea	(((Sclerosperma_profizianum	Podococcus_barteri)	Orania_palindan)	((((Serenoa_repens	Roystonea_regia)	Chamaedorea_seifrizii)	(Pseudophoenix_vinifera	(Bactris_major	Pelagodoxa_henryana)))	(((Manicaria_saccifera	Reinhardtia_simplex)	(Reinhardtia_paiewonskiana	Reinhardtia_latisecta))	(((Phoenix_dactylifera	Sabal_domingensis)	((Elaeis_oleifera	Elaeis_guineensis)	Attalea_speciosa))	((((Veitchia_spiralis	Dypsis_decaryi)	((Kentiopsis_piersoniorum	Burretiokentia_grandiflora)	(Heterospathe_cagayanensis	Dictyosperma_album)))	Hydriastele_microspadix)	(Prestoea_acuminata	(Oenocarpus_bataua	Oenocarpus_minor))))))))	Nypa_fruticans);
((((((((((Kentiopsis_piersoniorum	Dictyosperma_album)	Heterospathe_cagayanensis)	(Burretiokentia_grandiflora	(Dypsis_decaryi	Hydriastele_microspadix)))	Veitchia_spiralis)	(Prestoea_acuminata	(Oenocarpus_bataua	Oenocarpus_minor)))	(((Manicaria_saccifera	Reinhardtia_simplex)	(Reinhardtia_paiewonskiana	Reinhardtia_latisecta))	((Pseudophoenix_vinifera	Bactris_major)	((Elaeis_oleifera	Elaeis_guineensis)	Attalea_speciosa))))	((((Sclerosperma_profizianum	Podococcus_barteri)	Orania_palindan)	(Phoenix_dactylifera	Sabal_domingensis))	Serenoa_repens))	(Roystonea_regia	Iriartea_deltoidea))	(Pelagodoxa_henryana	Chamaedorea_seifrizii))	Nypa_fruticans);
(((((((Pseudophoenix_vinifera	((Prestoea_acuminata	(Oenocarpus_bataua	Oenocarpus_minor))	(((((Dictyosperma_album	Heterospathe_cagayanensis)	(Kentiopsis_piersoniorum	Burretiokentia_grandiflora))	(Dypsis_decaryi	Hydriastele_microspadix))	Veitchia_spiralis)	Pelagodoxa_henryana)))	(((Elaeis_oleifera	Elaeis_guineensis)	Attalea_speciosa)	(Bactris_major	((Manicaria_saccifera	Reinhardtia_simplex)	(Reinhardtia_paiewonskiana	Reinhardtia_latisecta)))))	((Sclerosperma_profizianum	Podococcus_barteri)	Orania_palindan))	(Roystonea_regia	Iriartea_deltoidea))	Chamaedorea_seifrizii)	(Serenoa_repens	(Phoenix_dactylifera	Sabal_domingensis)))	Nypa_fruticans);
((((Sabal_domingensis	Serenoa_repens)	Chamaedorea_seifrizii)	(((Sclerosperma_profizianum	Podococcus_barteri)	Orania_palindan)	((Iriartea_deltoidea	((Prestoea_acuminata	(Oenocarpus_bataua	Oenocarpus_minor))	(Veitchia_spiralis	((Kentiopsis_piersoniorum	Dictyosperma_album)	(Heterospathe_cagayanensis	(Burretiokentia_grandiflora	(Dypsis_decaryi	Hydriastele_microspadix)))))))	(((((Manicaria_saccifera	Reinhardtia_simplex)	(Reinhardtia_paiewonskiana	Reinhardtia_latisecta))	(Pseudophoenix_vinifera	(Pelagodoxa_henryana	Bactris_major)))	(Phoenix_dactylifera	((Elaeis_oleifera	Elaeis_guineensis)	Attalea_speciosa)))	Roystonea_regia))))	Nypa_fruticans);
(((((Prestoea_acuminata	(Oenocarpus_bataua	Oenocarpus_minor))	(((Heterospathe_cagayanensis	(Kentiopsis_piersoniorum	Dictyosperma_album))	(Burretiokentia_grandiflora	(Dypsis_decaryi	Hydriastele_microspadix)))	Veitchia_spiralis))	(((((Sclerosperma_profizianum	Podococcus_barteri)	Orania_palindan)	((Sabal_domingensis	Serenoa_repens)	Chamaedorea_seifrizii))	((Roystonea_regia	(((Pelagodoxa_henryana	Bactris_major)	Phoenix_dactylifera)	((Elaeis_oleifera	Elaeis_guineensis)	Attalea_speciosa)))	((Manicaria_saccifera	Reinhardtia_simplex)	(Reinhardtia_paiewonskiana	Reinhardtia_latisecta))))	Iriartea_deltoidea))	Pseudophoenix_vinifera)	Nypa_fruticans);
(((((Prestoea_acuminata	(Oenocarpus_bataua	Oenocarpus_minor))	(((Hydriastele_microspadix	Kentiopsis_piersoniorum)	(Veitchia_spiralis	Dypsis_decaryi))	((Heterospathe_cagayanensis	Dictyosperma_album)	Burretiokentia_grandiflora)))	(Iriartea_deltoidea	((Pseudophoenix_vinifera	(((Pelagodoxa_henryana	Bactris_major)	((Elaeis_oleifera	Elaeis_guineensis)	Attalea_speciosa))	(Phoenix_dactylifera	((Manicaria_saccifera	Reinhardtia_simplex)	(Reinhardtia_paiewonskiana	Reinhardtia_latisecta)))))	Roystonea_regia)))	(((Sclerosperma_profizianum	Podococcus_barteri)	Orania_palindan)	(Sabal_domingensis	(Chamaedorea_seifrizii	Serenoa_repens))))	Nypa_fruticans);
(((Chamaedorea_seifrizii	Serenoa_repens)	(((((Elaeis_oleifera	Elaeis_guineensis)	Attalea_speciosa)	((Manicaria_saccifera	Reinhardtia_simplex)	(Reinhardtia_paiewonskiana	Reinhardtia_latisecta)))	((Prestoea_acuminata	(Oenocarpus_bataua	Oenocarpus_minor))	(((Heterospathe_cagayanensis	Dictyosperma_album)	(Kentiopsis_piersoniorum	Burretiokentia_grandiflora))	(Hydriastele_microspadix	(Veitchia_spiralis	Dypsis_decaryi)))))	(((((Sclerosperma_profizianum	Podococcus_barteri)	(Phoenix_dactylifera	(Orania_palindan	Sabal_domingensis)))	(Pseudophoenix_vinifera	(Bactris_major	Pelagodoxa_henryana)))	Iriartea_deltoidea)	Roystonea_regia)))	Nypa_fruticans);
((Phoenix_dactylifera	(((Sabal_domingensis	(((((Bactris_major	(Roystonea_regia	((Elaeis_oleifera	Elaeis_guineensis)	Attalea_speciosa)))	((Manicaria_saccifera	Reinhardtia_simplex)	(Reinhardtia_paiewonskiana	Reinhardtia_latisecta)))	(Pseudophoenix_vinifera	(Pelagodoxa_henryana	((Prestoea_acuminata	(Oenocarpus_bataua	Oenocarpus_minor))	(((Heterospathe_cagayanensis	Dictyosperma_album)	(Hydriastele_microspadix	(Kentiopsis_piersoniorum	Veitchia_spiralis)))	(Dypsis_decaryi	Burretiokentia_grandiflora))))))	Iriartea_deltoidea)	(Orania_palindan	(Sclerosperma_profizianum	Podococcus_barteri))))	Serenoa_repens)	Chamaedorea_seifrizii))	Nypa_fruticans);
((((Prestoea_acuminata	(Oenocarpus_bataua	Oenocarpus_minor))	(((Burretiokentia_grandiflora	(Veitchia_spiralis	Dypsis_decaryi))	((Heterospathe_cagayanensis	Dictyosperma_album)	Hydriastele_microspadix))	Kentiopsis_piersoniorum))	((Chamaedorea_seifrizii	((((Orania_palindan	(Sclerosperma_profizianum	Podococcus_barteri))	(((Manicaria_saccifera	Reinhardtia_simplex)	(Reinhardtia_paiewonskiana	Reinhardtia_latisecta))	(Pelagodoxa_henryana	Bactris_major)))	(((Elaeis_oleifera	Elaeis_guineensis)	Attalea_speciosa)	(Serenoa_repens	(Phoenix_dactylifera	Sabal_domingensis))))	(Iriartea_deltoidea	Roystonea_regia)))	Pseudophoenix_vinifera))	Nypa_fruticans);
((Roystonea_regia	((Chamaedorea_seifrizii	((((Pseudophoenix_vinifera	(Pelagodoxa_henryana	Bactris_major))	((Manicaria_saccifera	Reinhardtia_simplex)	(Reinhardtia_latisecta	Reinhardtia_paiewonskiana)))	(Attalea_speciosa	(Elaeis_guineensis	Elaeis_oleifera)))	((Orania_palindan	(Podococcus_barteri	Sclerosperma_profizianum))	(Phoenix_dactylifera	(Serenoa_repens	Sabal_domingensis)))))	(Iriartea_deltoidea	((Prestoea_acuminata	(Oenocarpus_bataua	Oenocarpus_minor))	(Hydriastele_microspadix	((Kentiopsis_piersoniorum	(Dictyosperma_album	Heterospathe_cagayanensis))	((Veitchia_spiralis	Dypsis_decaryi)	Burretiokentia_grandiflora)))))))	Nypa_fruticans);
((((Pelagodoxa_henryana	(Prestoea_acuminata	(Oenocarpus_bataua	Oenocarpus_minor)))	((Kentiopsis_piersoniorum	(Dictyosperma_album	Heterospathe_cagayanensis))	(((Veitchia_spiralis	Dypsis_decaryi)	Burretiokentia_grandiflora)	Hydriastele_microspadix)))	(((Iriartea_deltoidea	(((Manicaria_saccifera	Reinhardtia_simplex)	(Reinhardtia_latisecta	Reinhardtia_paiewonskiana))	Chamaedorea_seifrizii))	Roystonea_regia)	(((Orania_palindan	(Podococcus_barteri	Sclerosperma_profizianum))	((Attalea_speciosa	(Elaeis_guineensis	Elaeis_oleifera))	(Phoenix_dactylifera	(Serenoa_repens	Sabal_domingensis))))	(Pseudophoenix_vinifera	Bactris_major))))	Nypa_fruticans);
(((Iriartea_deltoidea	((((Phoenix_dactylifera	(Serenoa_repens	Sabal_domingensis))	(((Pseudophoenix_vinifera	(Pelagodoxa_henryana	Bactris_major))	((Attalea_speciosa	(Elaeis_guineensis	Elaeis_oleifera))	Roystonea_regia))	((Prestoea_acuminata	(Oenocarpus_bataua	Oenocarpus_minor))	((Kentiopsis_piersoniorum	(Dictyosperma_album	Heterospathe_cagayanensis))	(((Veitchia_spiralis	Dypsis_decaryi)	Burretiokentia_grandiflora)	Hydriastele_microspadix)))))	Orania_palindan)	(((Manicaria_saccifera	Reinhardtia_simplex)	(Reinhardtia_latisecta	Reinhardtia_paiewonskiana))	(Podococcus_barteri	Sclerosperma_profizianum))))	Chamaedorea_seifrizii)	Nypa_fruticans);
(((Phoenix_dactylifera	(Serenoa_repens	Sabal_domingensis))	((((Iriartea_deltoidea	Chamaedorea_seifrizii)	(Orania_palindan	(Podococcus_barteri	Sclerosperma_profizianum)))	(Pseudophoenix_vinifera	(((Manicaria_saccifera	Reinhardtia_simplex)	(Reinhardtia_latisecta	Reinhardtia_paiewonskiana))	((Attalea_speciosa	(Elaeis_guineensis	Elaeis_oleifera))	Bactris_major))))	(Roystonea_regia	(Pelagodoxa_henryana	((Prestoea_acuminata	(Oenocarpus_bataua	Oenocarpus_minor))	(((Veitchia_spiralis	Dypsis_decaryi)	Hydriastele_microspadix)	(Burretiokentia_grandiflora	(Kentiopsis_piersoniorum	(Dictyosperma_album	Heterospathe_cagayanensis)))))))))	Nypa_fruticans);
(((Serenoa_repens	((Orania_palindan	Sabal_domingensis)	Phoenix_dactylifera))	(((Iriartea_deltoidea	(Podococcus_barteri	Sclerosperma_profizianum))	Chamaedorea_seifrizii)	((((Manicaria_saccifera	Reinhardtia_simplex)	(Reinhardtia_latisecta	Reinhardtia_paiewonskiana))	((Attalea_speciosa	(Elaeis_guineensis	Elaeis_oleifera))	Bactris_major))	((Pseudophoenix_vinifera	((((Burretiokentia_grandiflora	Kentiopsis_piersoniorum)	Hydriastele_microspadix)	((Dictyosperma_album	Heterospathe_cagayanensis)	(Veitchia_spiralis	Dypsis_decaryi)))	(Pelagodoxa_henryana	(Prestoea_acuminata	(Oenocarpus_bataua	Oenocarpus_minor)))))	Roystonea_regia))))	Nypa_fruticans);
((Pseudophoenix_vinifera	(((((Kentiopsis_piersoniorum	Burretiokentia_grandiflora)	Veitchia_spiralis)	((Dypsis_decaryi	Hydriastele_microspadix)	(Dictyosperma_album	Heterospathe_cagayanensis)))	(Pelagodoxa_henryana	(Prestoea_acuminata	(Oenocarpus_bataua	Oenocarpus_minor))))	(((Chamaedorea_seifrizii	(((Podococcus_barteri	Sclerosperma_profizianum)	Orania_palindan)	((Serenoa_repens	Sabal_domingensis)	Phoenix_dactylifera)))	Iriartea_deltoidea)	((Bactris_major	((Reinhardtia_latisecta	Reinhardtia_paiewonskiana)	(Manicaria_saccifera	Reinhardtia_simplex)))	(Roystonea_regia	(Attalea_speciosa	(Elaeis_guineensis	Elaeis_oleifera)))))))	Nypa_fruticans);
((Pseudophoenix_vinifera	(((Prestoea_acuminata	(Oenocarpus_bataua	Oenocarpus_minor))	(((Dypsis_decaryi	Hydriastele_microspadix)	((Dictyosperma_album	Heterospathe_cagayanensis)	(Kentiopsis_piersoniorum	(Burretiokentia_grandiflora	Veitchia_spiralis))))	Pelagodoxa_henryana))	(((((Podococcus_barteri	Sclerosperma_profizianum)	Orania_palindan)	(Chamaedorea_seifrizii	((Serenoa_repens	Sabal_domingensis)	Phoenix_dactylifera)))	((Roystonea_regia	Iriartea_deltoidea)	(((Reinhardtia_latisecta	Reinhardtia_paiewonskiana)	(Manicaria_saccifera	Reinhardtia_simplex))	(Attalea_speciosa	(Elaeis_guineensis	Elaeis_oleifera)))))	Bactris_major)))	Nypa_fruticans);
((Pseudophoenix_vinifera	(((Prestoea_acuminata	(Oenocarpus_bataua	Oenocarpus_minor))	(Hydriastele_microspadix	((Kentiopsis_piersoniorum	(Dictyosperma_album	Heterospathe_cagayanensis))	((Veitchia_spiralis	Dypsis_decaryi)	Burretiokentia_grandiflora))))	(((Roystonea_regia	Iriartea_deltoidea)	Chamaedorea_seifrizii)	(((((Podococcus_barteri	Sclerosperma_profizianum)	Orania_palindan)	((Serenoa_repens	Sabal_domingensis)	Phoenix_dactylifera))	((Attalea_speciosa	(Elaeis_guineensis	Elaeis_oleifera))	(Pelagodoxa_henryana	Bactris_major)))	((Reinhardtia_latisecta	Reinhardtia_paiewonskiana)	(Manicaria_saccifera	Reinhardtia_simplex))))))	Nypa_fruticans);
((((Roystonea_regia	Iriartea_deltoidea)	(((((Pelagodoxa_henryana	(Prestoea_acuminata	(Oenocarpus_bataua	Oenocarpus_minor)))	((Hydriastele_microspadix	((Dictyosperma_album	(Heterospathe_cagayanensis	Kentiopsis_piersoniorum))	Burretiokentia_grandiflora))	(Veitchia_spiralis	Dypsis_decaryi)))	(Pseudophoenix_vinifera	(((Attalea_speciosa	(Elaeis_guineensis	Elaeis_oleifera))	Bactris_major)	((Reinhardtia_latisecta	Reinhardtia_paiewonskiana)	(Manicaria_saccifera	Reinhardtia_simplex)))))	((Podococcus_barteri	Sclerosperma_profizianum)	Orania_palindan))	Chamaedorea_seifrizii))	((Serenoa_repens	Sabal_domingensis)	Phoenix_dactylifera))	Nypa_fruticans);
((Roystonea_regia	(Iriartea_deltoidea	(((((((Attalea_speciosa	(Elaeis_guineensis	Elaeis_oleifera))	(Pelagodoxa_henryana	Bactris_major))	((Reinhardtia_latisecta	Reinhardtia_paiewonskiana)	(Manicaria_saccifera	Reinhardtia_simplex)))	(((Prestoea_acuminata	(Oenocarpus_bataua	Oenocarpus_minor))	((((Hydriastele_microspadix	Burretiokentia_grandiflora)	(Dictyosperma_album	Heterospathe_cagayanensis))	Dypsis_decaryi)	(Kentiopsis_piersoniorum	Veitchia_spiralis)))	Pseudophoenix_vinifera))	((Podococcus_barteri	Sclerosperma_profizianum)	Orania_palindan))	(Sabal_domingensis	(Phoenix_dactylifera	Serenoa_repens)))	Chamaedorea_seifrizii)))	Nypa_fruticans);
((((Chamaedorea_seifrizii	((Phoenix_dactylifera	Sabal_domingensis)	Serenoa_repens))	(Iriartea_deltoidea	(((Sclerosperma_profizianum	Podococcus_barteri)	Orania_palindan)	((Pelagodoxa_henryana	((Bactris_major	(Attalea_speciosa	(Elaeis_guineensis	Elaeis_oleifera)))	((Reinhardtia_simplex	Manicaria_saccifera)	(Reinhardtia_paiewonskiana	Reinhardtia_latisecta))))	(((Prestoea_acuminata	(Oenocarpus_minor	Oenocarpus_bataua))	(Dypsis_decaryi	(Hydriastele_microspadix	((Veitchia_spiralis	(Dictyosperma_album	Heterospathe_cagayanensis))	(Burretiokentia_grandiflora	Kentiopsis_piersoniorum)))))	Pseudophoenix_vinifera)))))	Roystonea_regia)	Nypa_fruticans);
(((Chamaedorea_seifrizii	((Phoenix_dactylifera	Sabal_domingensis)	Serenoa_repens))	((((Sclerosperma_profizianum	Podococcus_barteri)	Orania_palindan)	(((Pseudophoenix_vinifera	(Bactris_major	(Attalea_speciosa	(Elaeis_guineensis	Elaeis_oleifera))))	(((Reinhardtia_simplex	Manicaria_saccifera)	Reinhardtia_paiewonskiana)	Reinhardtia_latisecta))	((Prestoea_acuminata	(Oenocarpus_minor	Oenocarpus_bataua))	(Pelagodoxa_henryana	(((Burretiokentia_grandiflora	(Veitchia_spiralis	Dypsis_decaryi))	Hydriastele_microspadix)	((Dictyosperma_album	Heterospathe_cagayanensis)	Kentiopsis_piersoniorum))))))	(Roystonea_regia	Iriartea_deltoidea)))	Nypa_fruticans);
(((((Prestoea_acuminata	(Oenocarpus_minor	Oenocarpus_bataua))	(((Kentiopsis_piersoniorum	(Dypsis_decaryi	(Dictyosperma_album	Heterospathe_cagayanensis)))	(Hydriastele_microspadix	Veitchia_spiralis))	Burretiokentia_grandiflora))	Pelagodoxa_henryana)	(Pseudophoenix_vinifera	((((((Phoenix_dactylifera	Sabal_domingensis)	Serenoa_repens)	((Sclerosperma_profizianum	Podococcus_barteri)	Orania_palindan))	Chamaedorea_seifrizii)	(Roystonea_regia	Iriartea_deltoidea))	((Bactris_major	(Attalea_speciosa	(Elaeis_guineensis	Elaeis_oleifera)))	((Reinhardtia_simplex	Manicaria_saccifera)	(Reinhardtia_paiewonskiana	Reinhardtia_latisecta))))))	Nypa_fruticans);
(((((Roystonea_regia	(((Pelagodoxa_henryana	Bactris_major)	(Attalea_speciosa	(Elaeis_guineensis	Elaeis_oleifera)))	((Reinhardtia_simplex	Manicaria_saccifera)	(Reinhardtia_paiewonskiana	Reinhardtia_latisecta))))	(((Sclerosperma_profizianum	Podococcus_barteri)	Orania_palindan)	(Iriartea_deltoidea	(Phoenix_dactylifera	(Sabal_domingensis	(Chamaedorea_seifrizii	Serenoa_repens))))))	((((Dypsis_decaryi	Hydriastele_microspadix)	Burretiokentia_grandiflora)	((Dictyosperma_album	(Veitchia_spiralis	Heterospathe_cagayanensis))	Kentiopsis_piersoniorum))	(Prestoea_acuminata	(Oenocarpus_minor	Oenocarpus_bataua))))	Pseudophoenix_vinifera)	Nypa_fruticans);
(((((((Prestoea_acuminata	(Oenocarpus_minor	Oenocarpus_bataua))	(Pelagodoxa_henryana	(((Burretiokentia_grandiflora	Hydriastele_microspadix)	(Veitchia_spiralis	Dypsis_decaryi))	((Dictyosperma_album	Heterospathe_cagayanensis)	Kentiopsis_piersoniorum))))	(Pseudophoenix_vinifera	((Attalea_speciosa	(Elaeis_guineensis	Elaeis_oleifera))	(Bactris_major	((Reinhardtia_paiewonskiana	Reinhardtia_latisecta)	(Reinhardtia_simplex	Manicaria_saccifera))))))	(((Phoenix_dactylifera	(Sabal_domingensis	Serenoa_repens))	(Podococcus_barteri	(Orania_palindan	Sclerosperma_profizianum)))	Chamaedorea_seifrizii))	Iriartea_deltoidea)	Roystonea_regia)	Nypa_fruticans);
(((((((((Reinhardtia_paiewonskiana	Reinhardtia_latisecta)	(Reinhardtia_simplex	Manicaria_saccifera))	(Phoenix_dactylifera	(Sabal_domingensis	Serenoa_repens)))	(Orania_palindan	(Sclerosperma_profizianum	Podococcus_barteri)))	((Attalea_speciosa	(Elaeis_guineensis	Elaeis_oleifera))	Bactris_major))	((((Dypsis_decaryi	Hydriastele_microspadix)	(((Kentiopsis_piersoniorum	Burretiokentia_grandiflora)	(Dictyosperma_album	Heterospathe_cagayanensis))	Veitchia_spiralis))	((Prestoea_acuminata	(Oenocarpus_minor	Oenocarpus_bataua))	Pelagodoxa_henryana))	Pseudophoenix_vinifera))	(Roystonea_regia	Iriartea_deltoidea))	Chamaedorea_seifrizii)	Nypa_fruticans);
(((((Phoenix_dactylifera	(Sabal_domingensis	Serenoa_repens))	((Orania_palindan	(Sclerosperma_profizianum	Podococcus_barteri))	(((Attalea_speciosa	(Elaeis_guineensis	Elaeis_oleifera))	((Reinhardtia_paiewonskiana	Reinhardtia_latisecta)	(Reinhardtia_simplex	Manicaria_saccifera)))	(Bactris_major	((Pelagodoxa_henryana	((((Dictyosperma_album	Heterospathe_cagayanensis)	((Kentiopsis_piersoniorum	Burretiokentia_grandiflora)	Hydriastele_microspadix))	(Dypsis_decaryi	Veitchia_spiralis))	(Prestoea_acuminata	(Oenocarpus_minor	Oenocarpus_bataua))))	Pseudophoenix_vinifera)))))	Roystonea_regia)	(Chamaedorea_seifrizii	Iriartea_deltoidea))	Nypa_fruticans);
(((Phoenix_dactylifera	(Sabal_domingensis	Serenoa_repens))	(((Orania_palindan	(Sclerosperma_profizianum	Podococcus_barteri))	(Iriartea_deltoidea	((((Pseudophoenix_vinifera	((Reinhardtia_paiewonskiana	Reinhardtia_latisecta)	(Reinhardtia_simplex	Manicaria_saccifera)))	Bactris_major)	Roystonea_regia)	((Attalea_speciosa	(Elaeis_guineensis	Elaeis_oleifera))	(((Dictyosperma_album	Heterospathe_cagayanensis)	((Kentiopsis_piersoniorum	Veitchia_spiralis)	(Burretiokentia_grandiflora	(Dypsis_decaryi	Hydriastele_microspadix))))	(((Oenocarpus_minor	Prestoea_acuminata)	Oenocarpus_bataua)	Pelagodoxa_henryana))))))	Chamaedorea_seifrizii))	Nypa_fruticans);
(((Pseudophoenix_vinifera	((((((Dictyosperma_album	Heterospathe_cagayanensis)	((Kentiopsis_piersoniorum	Burretiokentia_grandiflora)	Hydriastele_microspadix))	(Veitchia_spiralis	Dypsis_decaryi))	(Prestoea_acuminata	(Oenocarpus_bataua	Oenocarpus_minor)))	((Iriartea_deltoidea	((Reinhardtia_paiewonskiana	Reinhardtia_latisecta)	(Reinhardtia_simplex	Manicaria_saccifera)))	(((Phoenix_dactylifera	(Sabal_domingensis	(Chamaedorea_seifrizii	Serenoa_repens)))	(Orania_palindan	(Sclerosperma_profizianum	Podococcus_barteri)))	(Bactris_major	(Attalea_speciosa	(Elaeis_guineensis	Elaeis_oleifera))))))	Pelagodoxa_henryana))	Roystonea_regia)	Nypa_fruticans);
(((Pseudophoenix_vinifera	((Chamaedorea_seifrizii	((Orania_palindan	(Sclerosperma_profizianum	Podococcus_barteri))	((Roystonea_regia	Iriartea_deltoidea)	(((Reinhardtia_paiewonskiana	Reinhardtia_latisecta)	(Reinhardtia_simplex	Manicaria_saccifera))	(Bactris_major	(Attalea_speciosa	(Elaeis_guineensis	Elaeis_oleifera)))))))	((Serenoa_repens	Sabal_domingensis)	Phoenix_dactylifera)))	((Pelagodoxa_henryana	((Kentiopsis_piersoniorum	(Dictyosperma_album	Heterospathe_cagayanensis))	(Hydriastele_microspadix	((Veitchia_spiralis	Dypsis_decaryi)	Burretiokentia_grandiflora))))	(Prestoea_acuminata	(Oenocarpus_bataua	Oenocarpus_minor))))	Nypa_fruticans);
(((((((Sclerosperma_profizianum	Podococcus_barteri)	Orania_palindan)	(((((Dypsis_decaryi	Burretiokentia_grandiflora)	((Kentiopsis_piersoniorum	(Dictyosperma_album	Heterospathe_cagayanensis))	(Veitchia_spiralis	Hydriastele_microspadix)))	((Oenocarpus_bataua	Oenocarpus_minor)	Prestoea_acuminata))	(Roystonea_regia	(Attalea_speciosa	(Elaeis_oleifera	Elaeis_guineensis))))	((Pseudophoenix_vinifera	(Pelagodoxa_henryana	Bactris_major))	((Manicaria_saccifera	Reinhardtia_simplex)	(Reinhardtia_latisecta	Reinhardtia_paiewonskiana)))))	Chamaedorea_seifrizii)	Iriartea_deltoidea)	(Phoenix_dactylifera	(Serenoa_repens	Sabal_domingensis)))	Nypa_fruticans);
(((((Podococcus_barteri	(Orania_palindan	Sclerosperma_profizianum))	(Pseudophoenix_vinifera	((((Manicaria_saccifera	Reinhardtia_simplex)	(Reinhardtia_latisecta	Reinhardtia_paiewonskiana))	((Attalea_speciosa	(Elaeis_oleifera	Elaeis_guineensis))	Bactris_major))	((Roystonea_regia	Iriartea_deltoidea)	((((Kentiopsis_piersoniorum	Burretiokentia_grandiflora)	(Dictyosperma_album	Heterospathe_cagayanensis))	(Hydriastele_microspadix	(Veitchia_spiralis	Dypsis_decaryi)))	((Oenocarpus_bataua	Oenocarpus_minor)	Prestoea_acuminata))))))	(Pelagodoxa_henryana	Chamaedorea_seifrizii))	(Phoenix_dactylifera	(Serenoa_repens	Sabal_domingensis)))	Nypa_fruticans);
((((((Pelagodoxa_henryana	((Hydriastele_microspadix	(Veitchia_spiralis	Dypsis_decaryi))	((Kentiopsis_piersoniorum	Burretiokentia_grandiflora)	(Dictyosperma_album	Heterospathe_cagayanensis))))	((Oenocarpus_bataua	Oenocarpus_minor)	Prestoea_acuminata))	(((Bactris_major	((Orania_palindan	(Sclerosperma_profizianum	Podococcus_barteri))	(((Sabal_domingensis	Serenoa_repens)	Phoenix_dactylifera)	(Attalea_speciosa	(Elaeis_oleifera	Elaeis_guineensis)))))	Pseudophoenix_vinifera)	(Reinhardtia_latisecta	(Reinhardtia_paiewonskiana	(Manicaria_saccifera	Reinhardtia_simplex)))))	Chamaedorea_seifrizii)	(Roystonea_regia	Iriartea_deltoidea))	Nypa_fruticans);
((((((((((Kentiopsis_piersoniorum	(Dictyosperma_album	Heterospathe_cagayanensis))	Veitchia_spiralis)	Burretiokentia_grandiflora)	(Dypsis_decaryi	Hydriastele_microspadix))	((Oenocarpus_bataua	Oenocarpus_minor)	Prestoea_acuminata))	((Serenoa_repens	(Phoenix_dactylifera	Sabal_domingensis))	(Attalea_speciosa	(Elaeis_oleifera	Elaeis_guineensis))))	(((Pelagodoxa_henryana	Bactris_major)	Pseudophoenix_vinifera)	(Orania_palindan	(Sclerosperma_profizianum	Podococcus_barteri))))	((Chamaedorea_seifrizii	Roystonea_regia)	((Manicaria_saccifera	Reinhardtia_simplex)	(Reinhardtia_latisecta	Reinhardtia_paiewonskiana))))	Iriartea_deltoidea)	Nypa_fruticans);
((Chamaedorea_seifrizii	(((((Serenoa_repens	(Phoenix_dactylifera	Sabal_domingensis))	(Orania_palindan	(Sclerosperma_profizianum	Podococcus_barteri)))	(((Bactris_major	(Attalea_speciosa	(Elaeis_oleifera	Elaeis_guineensis)))	((Manicaria_saccifera	Reinhardtia_simplex)	(Reinhardtia_latisecta	Reinhardtia_paiewonskiana)))	(Pseudophoenix_vinifera	Pelagodoxa_henryana)))	((((Kentiopsis_piersoniorum	Veitchia_spiralis)	(Dypsis_decaryi	(Burretiokentia_grandiflora	Hydriastele_microspadix)))	(Dictyosperma_album	Heterospathe_cagayanensis))	((Oenocarpus_bataua	Oenocarpus_minor)	Prestoea_acuminata)))	(Roystonea_regia	Iriartea_deltoidea)))	Nypa_fruticans);
(((Pseudophoenix_vinifera	(((Dypsis_decaryi	Hydriastele_microspadix)	((Kentiopsis_piersoniorum	Veitchia_spiralis)	((Dictyosperma_album	Heterospathe_cagayanensis)	Burretiokentia_grandiflora)))	((Oenocarpus_bataua	Oenocarpus_minor)	Prestoea_acuminata)))	((Chamaedorea_seifrizii	((Orania_palindan	(Sclerosperma_profizianum	Podococcus_barteri))	(Iriartea_deltoidea	((Attalea_speciosa	(Elaeis_oleifera	Elaeis_guineensis))	((Phoenix_dactylifera	Sabal_domingensis)	Serenoa_repens)))))	(Roystonea_regia	(((Manicaria_saccifera	Reinhardtia_simplex)	(Reinhardtia_latisecta	Reinhardtia_paiewonskiana))	(Bactris_major	Pelagodoxa_henryana)))))	Nypa_fruticans);
(((Phoenix_dactylifera	(Sabal_domingensis	Serenoa_repens))	((Chamaedorea_seifrizii	((Podococcus_barteri	(Orania_palindan	Sclerosperma_profizianum))	((((Manicaria_saccifera	Reinhardtia_simplex)	(Reinhardtia_latisecta	Reinhardtia_paiewonskiana))	(Pseudophoenix_vinifera	(Bactris_major	Pelagodoxa_henryana)))	Iriartea_deltoidea)))	((Roystonea_regia	(Attalea_speciosa	(Elaeis_oleifera	Elaeis_guineensis)))	(((Oenocarpus_bataua	Oenocarpus_minor)	Prestoea_acuminata)	(Hydriastele_microspadix	(((Dictyosperma_album	Heterospathe_cagayanensis)	Kentiopsis_piersoniorum)	(Burretiokentia_grandiflora	(Veitchia_spiralis	Dypsis_decaryi))))))))	Nypa_fruticans);
(((Roystonea_regia	Iriartea_deltoidea)	(((((Manicaria_saccifera	Reinhardtia_simplex)	(Reinhardtia_latisecta	Reinhardtia_paiewonskiana))	((Attalea_speciosa	(Elaeis_oleifera	Elaeis_guineensis))	(((Oenocarpus_bataua	Oenocarpus_minor)	Prestoea_acuminata)	((Burretiokentia_grandiflora	(Dypsis_decaryi	Hydriastele_microspadix))	((Kentiopsis_piersoniorum	(Dictyosperma_album	Heterospathe_cagayanensis))	Veitchia_spiralis)))))	(Pseudophoenix_vinifera	(Bactris_major	Pelagodoxa_henryana)))	((Orania_palindan	(Sclerosperma_profizianum	Podococcus_barteri))	(Sabal_domingensis	(Serenoa_repens	(Phoenix_dactylifera	Chamaedorea_seifrizii))))))	Nypa_fruticans);
(((((Oenocarpus_bataua	Oenocarpus_minor)	Prestoea_acuminata)	(((Kentiopsis_piersoniorum	(Dictyosperma_album	Heterospathe_cagayanensis))	Hydriastele_microspadix)	(Burretiokentia_grandiflora	(Veitchia_spiralis	Dypsis_decaryi))))	(Iriartea_deltoidea	((Pseudophoenix_vinifera	(((Attalea_speciosa	(Elaeis_oleifera	Elaeis_guineensis))	(Bactris_major	Pelagodoxa_henryana))	((Manicaria_saccifera	Reinhardtia_simplex)	(Reinhardtia_latisecta	Reinhardtia_paiewonskiana))))	(Roystonea_regia	((((Phoenix_dactylifera	(Orania_palindan	(Sclerosperma_profizianum	Podococcus_barteri)))	Sabal_domingensis)	Serenoa_repens)	Chamaedorea_seifrizii)))))	Nypa_fruticans);
(((((Iriartea_deltoidea	((Orania_palindan	(Sclerosperma_profizianum	Podococcus_barteri))	((Roystonea_regia	(Pseudophoenix_vinifera	(Bactris_major	Pelagodoxa_henryana)))	((Attalea_speciosa	(Elaeis_oleifera	Elaeis_guineensis))	((Manicaria_saccifera	Reinhardtia_simplex)	(Reinhardtia_latisecta	Reinhardtia_paiewonskiana))))))	Chamaedorea_seifrizii)	(((Oenocarpus_bataua	Oenocarpus_minor)	Prestoea_acuminata)	(((Veitchia_spiralis	Dypsis_decaryi)	(Burretiokentia_grandiflora	Hydriastele_microspadix))	(Kentiopsis_piersoniorum	(Dictyosperma_album	Heterospathe_cagayanensis)))))	((Sabal_domingensis	Serenoa_repens)	Phoenix_dactylifera))	Nypa_fruticans);
(((Chamaedorea_seifrizii	((((((Bactris_major	(Attalea_speciosa	(Elaeis_guineensis	Elaeis_oleifera)))	((Reinhardtia_latisecta	Reinhardtia_paiewonskiana)	(Manicaria_saccifera	Reinhardtia_simplex)))	(Serenoa_repens	(Sabal_domingensis	Phoenix_dactylifera)))	(Orania_palindan	(Podococcus_barteri	Sclerosperma_profizianum)))	Pseudophoenix_vinifera)	((Pelagodoxa_henryana	((Prestoea_acuminata	(Oenocarpus_bataua	Oenocarpus_minor))	((Heterospathe_cagayanensis	Dictyosperma_album)	((Kentiopsis_piersoniorum	Hydriastele_microspadix)	(Burretiokentia_grandiflora	(Veitchia_spiralis	Dypsis_decaryi))))))	Iriartea_deltoidea)))	Roystonea_regia)	Nypa_fruticans);
((((Chamaedorea_seifrizii	((((((Burretiokentia_grandiflora	(Veitchia_spiralis	Dypsis_decaryi))	((Hydriastele_microspadix	(Heterospathe_cagayanensis	Dictyosperma_album))	Kentiopsis_piersoniorum))	(Prestoea_acuminata	(Oenocarpus_bataua	Oenocarpus_minor)))	(Pseudophoenix_vinifera	((Pelagodoxa_henryana	((Reinhardtia_latisecta	Reinhardtia_paiewonskiana)	(Manicaria_saccifera	Reinhardtia_simplex)))	(Bactris_major	(Attalea_speciosa	(Elaeis_guineensis	Elaeis_oleifera))))))	(Serenoa_repens	(Sabal_domingensis	Phoenix_dactylifera)))	(Podococcus_barteri	(Sclerosperma_profizianum	Orania_palindan))))	Iriartea_deltoidea)	Roystonea_regia)	Nypa_fruticans);
((((((Dypsis_decaryi	Hydriastele_microspadix)	((Heterospathe_cagayanensis	Dictyosperma_album)	(Kentiopsis_piersoniorum	Burretiokentia_grandiflora)))	Veitchia_spiralis)	(Prestoea_acuminata	(Oenocarpus_bataua	Oenocarpus_minor)))	(((((((Sabal_domingensis	Phoenix_dactylifera)	Serenoa_repens)	Chamaedorea_seifrizii)	(Orania_palindan	(Podococcus_barteri	Sclerosperma_profizianum)))	((Roystonea_regia	(Attalea_speciosa	(Elaeis_guineensis	Elaeis_oleifera)))	(((Reinhardtia_latisecta	Reinhardtia_paiewonskiana)	(Manicaria_saccifera	Reinhardtia_simplex))	(Pelagodoxa_henryana	Bactris_major))))	Iriartea_deltoidea)	Pseudophoenix_vinifera))	Nypa_fruticans);
(((Phoenix_dactylifera	(Serenoa_repens	Sabal_domingensis))	(((Roystonea_regia	(((Pseudophoenix_vinifera	(((Reinhardtia_latisecta	Reinhardtia_paiewonskiana)	(Manicaria_saccifera	Reinhardtia_simplex))	(Pelagodoxa_henryana	Bactris_major)))	((Attalea_speciosa	(Elaeis_guineensis	Elaeis_oleifera))	(((Veitchia_spiralis	(Kentiopsis_piersoniorum	Dictyosperma_album))	((Burretiokentia_grandiflora	Heterospathe_cagayanensis)	(Dypsis_decaryi	Hydriastele_microspadix)))	(Prestoea_acuminata	(Oenocarpus_bataua	Oenocarpus_minor)))))	(Podococcus_barteri	(Sclerosperma_profizianum	Orania_palindan))))	Iriartea_deltoidea)	Chamaedorea_seifrizii))	Nypa_fruticans);
(((Phoenix_dactylifera	(Serenoa_repens	Sabal_domingensis))	((Chamaedorea_seifrizii	(((((Reinhardtia_latisecta	Reinhardtia_paiewonskiana)	(Manicaria_saccifera	Reinhardtia_simplex))	((Pelagodoxa_henryana	Bactris_major)	Pseudophoenix_vinifera))	(((Attalea_speciosa	(Elaeis_guineensis	Elaeis_oleifera))	(((Dypsis_decaryi	Hydriastele_microspadix)	((Dictyosperma_album	Heterospathe_cagayanensis)	(Kentiopsis_piersoniorum	Veitchia_spiralis)))	(Burretiokentia_grandiflora	(Prestoea_acuminata	(Oenocarpus_bataua	Oenocarpus_minor)))))	Roystonea_regia))	(Orania_palindan	(Podococcus_barteri	Sclerosperma_profizianum))))	Iriartea_deltoidea))	Nypa_fruticans);
(((((((Reinhardtia_latisecta	Reinhardtia_paiewonskiana)	(Manicaria_saccifera	Reinhardtia_simplex))	((Pelagodoxa_henryana	Bactris_major)	Pseudophoenix_vinifera))	(((Attalea_speciosa	(Elaeis_guineensis	Elaeis_oleifera))	(((Veitchia_spiralis	Dypsis_decaryi)	(Hydriastele_microspadix	((Dictyosperma_album	Heterospathe_cagayanensis)	(Kentiopsis_piersoniorum	Burretiokentia_grandiflora))))	(Prestoea_acuminata	(Oenocarpus_bataua	Oenocarpus_minor))))	Phoenix_dactylifera))	(Sabal_domingensis	(Orania_palindan	(Podococcus_barteri	Sclerosperma_profizianum))))	(Iriartea_deltoidea	((Roystonea_regia	Serenoa_repens)	Chamaedorea_seifrizii)))	Nypa_fruticans);
((Pseudophoenix_vinifera	((((Orania_palindan	(Podococcus_barteri	Sclerosperma_profizianum))	(Iriartea_deltoidea	(Chamaedorea_seifrizii	((Reinhardtia_latisecta	Reinhardtia_paiewonskiana)	(Manicaria_saccifera	Reinhardtia_simplex)))))	(Roystonea_regia	(((Attalea_speciosa	(Elaeis_guineensis	Elaeis_oleifera))	(Sabal_domingensis	(Serenoa_repens	Phoenix_dactylifera)))	((((Hydriastele_microspadix	Heterospathe_cagayanensis)	(Dictyosperma_album	Kentiopsis_piersoniorum))	(Burretiokentia_grandiflora	(Veitchia_spiralis	Dypsis_decaryi)))	(Prestoea_acuminata	(Oenocarpus_bataua	Oenocarpus_minor))))))	(Pelagodoxa_henryana	Bactris_major)))	Nypa_fruticans);
((Chamaedorea_seifrizii	((Orania_palindan	(Podococcus_barteri	Sclerosperma_profizianum))	(Iriartea_deltoidea	((((Reinhardtia_latisecta	Reinhardtia_paiewonskiana)	(Manicaria_saccifera	Reinhardtia_simplex))	(Pseudophoenix_vinifera	Bactris_major))	(Roystonea_regia	(((Attalea_speciosa	(Elaeis_guineensis	Elaeis_oleifera))	(Serenoa_repens	(Phoenix_dactylifera	Sabal_domingensis)))	((((Dypsis_decaryi	Hydriastele_microspadix)	((Kentiopsis_piersoniorum	Veitchia_spiralis)	(Heterospathe_cagayanensis	Dictyosperma_album)))	Burretiokentia_grandiflora)	(Pelagodoxa_henryana	(Prestoea_acuminata	(Oenocarpus_bataua	Oenocarpus_minor))))))))))	Nypa_fruticans);
((((Prestoea_acuminata	(Oenocarpus_bataua	Oenocarpus_minor))	((Dypsis_decaryi	((Kentiopsis_piersoniorum	Burretiokentia_grandiflora)	Hydriastele_microspadix))	(Veitchia_spiralis	(Heterospathe_cagayanensis	Dictyosperma_album))))	((Attalea_speciosa	(Elaeis_guineensis	Elaeis_oleifera))	((Phoenix_dactylifera	(Chamaedorea_seifrizii	(Sabal_domingensis	Serenoa_repens)))	(((((Reinhardtia_latisecta	Reinhardtia_paiewonskiana)	(Manicaria_saccifera	Reinhardtia_simplex))	Roystonea_regia)	((Orania_palindan	(Podococcus_barteri	Sclerosperma_profizianum))	(Pelagodoxa_henryana	(Pseudophoenix_vinifera	Bactris_major))))	Iriartea_deltoidea))))	Nypa_fruticans);
(((((((Pseudophoenix_vinifera	(Bactris_major	Pelagodoxa_henryana))	((Reinhardtia_latisecta	Reinhardtia_paiewonskiana)	(Manicaria_saccifera	Reinhardtia_simplex)))	((Attalea_speciosa	(Elaeis_guineensis	Elaeis_oleifera))	((Prestoea_acuminata	(Oenocarpus_bataua	Oenocarpus_minor))	((Burretiokentia_grandiflora	(Dypsis_decaryi	Hydriastele_microspadix))	(Veitchia_spiralis	((Kentiopsis_piersoniorum	Heterospathe_cagayanensis)	Dictyosperma_album))))))	(Orania_palindan	(Podococcus_barteri	Sclerosperma_profizianum)))	(Roystonea_regia	Iriartea_deltoidea))	((Phoenix_dactylifera	(Sabal_domingensis	Serenoa_repens))	Chamaedorea_seifrizii))	Nypa_fruticans);
(((((((Pelagodoxa_henryana	Bactris_major)	((((Burretiokentia_grandiflora	(Hydriastele_microspadix	Dypsis_decaryi))	(Veitchia_spiralis	(Kentiopsis_piersoniorum	(Dictyosperma_album	Heterospathe_cagayanensis))))	((Oenocarpus_minor	Oenocarpus_bataua)	Prestoea_acuminata))	((Sabal_domingensis	(Phoenix_dactylifera	Serenoa_repens))	((Elaeis_guineensis	Elaeis_oleifera)	Attalea_speciosa))))	Chamaedorea_seifrizii)	(((Sclerosperma_profizianum	Podococcus_barteri)	Orania_palindan)	(Iriartea_deltoidea	Roystonea_regia)))	((Reinhardtia_paiewonskiana	Reinhardtia_latisecta)	(Reinhardtia_simplex	Manicaria_saccifera)))	Pseudophoenix_vinifera)	Nypa_fruticans);
(((Iriartea_deltoidea	((Pelagodoxa_henryana	Chamaedorea_seifrizii)	((((Pseudophoenix_vinifera	((((Kentiopsis_piersoniorum	Burretiokentia_grandiflora)	((Dictyosperma_album	Heterospathe_cagayanensis)	Dypsis_decaryi))	(Hydriastele_microspadix	Veitchia_spiralis))	((Oenocarpus_minor	Oenocarpus_bataua)	Prestoea_acuminata)))	((Bactris_major	((Elaeis_guineensis	Elaeis_oleifera)	Attalea_speciosa))	((Reinhardtia_paiewonskiana	Reinhardtia_latisecta)	(Reinhardtia_simplex	Manicaria_saccifera))))	(Orania_palindan	(Sclerosperma_profizianum	Podococcus_barteri)))	Roystonea_regia)))	((Sabal_domingensis	Phoenix_dactylifera)	Serenoa_repens))	Nypa_fruticans);
((Roystonea_regia	((Chamaedorea_seifrizii	((Sabal_domingensis	Phoenix_dactylifera)	Serenoa_repens))	(Iriartea_deltoidea	(((Pseudophoenix_vinifera	((((Dypsis_decaryi	Hydriastele_microspadix)	((Dictyosperma_album	Heterospathe_cagayanensis)	Veitchia_spiralis))	(Kentiopsis_piersoniorum	Burretiokentia_grandiflora))	(Pelagodoxa_henryana	((Oenocarpus_minor	Oenocarpus_bataua)	Prestoea_acuminata))))	((Bactris_major	((Elaeis_guineensis	Elaeis_oleifera)	Attalea_speciosa))	((Reinhardtia_paiewonskiana	Reinhardtia_latisecta)	(Reinhardtia_simplex	Manicaria_saccifera))))	(Orania_palindan	(Sclerosperma_profizianum	Podococcus_barteri))))))	Nypa_fruticans);
(((Iriartea_deltoidea	((((Reinhardtia_paiewonskiana	(Manicaria_saccifera	Reinhardtia_latisecta))	Reinhardtia_simplex)	((Chamaedorea_seifrizii	(Serenoa_repens	Roystonea_regia))	(((Sabal_domingensis	Phoenix_dactylifera)	(Bactris_major	((Elaeis_guineensis	Elaeis_oleifera)	Attalea_speciosa)))	(Pelagodoxa_henryana	(((Oenocarpus_minor	Oenocarpus_bataua)	Prestoea_acuminata)	(((Hydriastele_microspadix	(Veitchia_spiralis	Dypsis_decaryi))	((Kentiopsis_piersoniorum	Heterospathe_cagayanensis)	Dictyosperma_album))	Burretiokentia_grandiflora))))))	(Orania_palindan	(Sclerosperma_profizianum	Podococcus_barteri))))	Pseudophoenix_vinifera)	Nypa_fruticans);
(((Iriartea_deltoidea	(((((Reinhardtia_paiewonskiana	Reinhardtia_latisecta)	(Manicaria_saccifera	Reinhardtia_simplex))	(Chamaedorea_seifrizii	(Orania_palindan	(Sclerosperma_profizianum	Podococcus_barteri))))	((Roystonea_regia	((Elaeis_guineensis	Elaeis_oleifera)	Attalea_speciosa))	(((Oenocarpus_minor	Oenocarpus_bataua)	Prestoea_acuminata)	(Hydriastele_microspadix	((((Veitchia_spiralis	Dypsis_decaryi)	(Kentiopsis_piersoniorum	Burretiokentia_grandiflora))	Heterospathe_cagayanensis)	Dictyosperma_album)))))	((Bactris_major	Pelagodoxa_henryana)	Pseudophoenix_vinifera)))	(Sabal_domingensis	(Serenoa_repens	Phoenix_dactylifera)))	Nypa_fruticans);
(((Chamaedorea_seifrizii	(((Roystonea_regia	Iriartea_deltoidea)	(((Oenocarpus_minor	Oenocarpus_bataua)	Prestoea_acuminata)	((Burretiokentia_grandiflora	(Veitchia_spiralis	Dypsis_decaryi))	((Kentiopsis_piersoniorum	(Dictyosperma_album	Heterospathe_cagayanensis))	Hydriastele_microspadix))))	((((Reinhardtia_paiewonskiana	Reinhardtia_latisecta)	(Manicaria_saccifera	Reinhardtia_simplex))	((Bactris_major	Pelagodoxa_henryana)	Pseudophoenix_vinifera))	((Elaeis_guineensis	Elaeis_oleifera)	Attalea_speciosa))))	(Serenoa_repens	((Orania_palindan	(Sclerosperma_profizianum	Podococcus_barteri))	(Phoenix_dactylifera	Sabal_domingensis))))	Nypa_fruticans);
(((((((Reinhardtia_paiewonskiana	Reinhardtia_latisecta)	(Manicaria_saccifera	Reinhardtia_simplex))	((Bactris_major	Pelagodoxa_henryana)	Pseudophoenix_vinifera))	(((Elaeis_guineensis	Elaeis_oleifera)	Attalea_speciosa)	(((Oenocarpus_minor	Oenocarpus_bataua)	Prestoea_acuminata)	(((Burretiokentia_grandiflora	(Veitchia_spiralis	Dypsis_decaryi))	(Kentiopsis_piersoniorum	Hydriastele_microspadix))	(Dictyosperma_album	Heterospathe_cagayanensis)))))	(Iriartea_deltoidea	((Orania_palindan	(Sclerosperma_profizianum	Podococcus_barteri))	((Serenoa_repens	(Phoenix_dactylifera	Sabal_domingensis))	Chamaedorea_seifrizii))))	Roystonea_regia)	Nypa_fruticans);
(((((Phoenix_dactylifera	(Sabal_domingensis	Serenoa_repens))	Iriartea_deltoidea)	(Chamaedorea_seifrizii	((((Pseudophoenix_vinifera	Pelagodoxa_henryana)	((Reinhardtia_paiewonskiana	Reinhardtia_latisecta)	(Manicaria_saccifera	Reinhardtia_simplex)))	(Orania_palindan	(Sclerosperma_profizianum	Podococcus_barteri)))	((Bactris_major	((Elaeis_guineensis	Elaeis_oleifera)	Attalea_speciosa))	(((Oenocarpus_minor	Oenocarpus_bataua)	Prestoea_acuminata)	((Dypsis_decaryi	Hydriastele_microspadix)	((Veitchia_spiralis	((Dictyosperma_album	Heterospathe_cagayanensis)	Kentiopsis_piersoniorum))	Burretiokentia_grandiflora)))))))	Roystonea_regia)	Nypa_fruticans);
(((Serenoa_repens	(Phoenix_dactylifera	Sabal_domingensis))	((Roystonea_regia	Iriartea_deltoidea)	(Chamaedorea_seifrizii	((Orania_palindan	(Sclerosperma_profizianum	Podococcus_barteri))	((((Oenocarpus_minor	Oenocarpus_bataua)	Prestoea_acuminata)	((Dypsis_decaryi	(Veitchia_spiralis	(Burretiokentia_grandiflora	Hydriastele_microspadix)))	((Dictyosperma_album	Heterospathe_cagayanensis)	Kentiopsis_piersoniorum)))	(Pseudophoenix_vinifera	(Pelagodoxa_henryana	(((Reinhardtia_paiewonskiana	Reinhardtia_latisecta)	(Manicaria_saccifera	Reinhardtia_simplex))	(Bactris_major	((Elaeis_guineensis	Elaeis_oleifera)	Attalea_speciosa))))))))))	Nypa_fruticans);
(((Roystonea_regia	Iriartea_deltoidea)	(Chamaedorea_seifrizii	((((Oenocarpus_minor	Oenocarpus_bataua)	Prestoea_acuminata)	((Veitchia_spiralis	((Kentiopsis_piersoniorum	(Dictyosperma_album	Heterospathe_cagayanensis))	(Dypsis_decaryi	Hydriastele_microspadix)))	Burretiokentia_grandiflora))	((Pseudophoenix_vinifera	(Pelagodoxa_henryana	(((Reinhardtia_paiewonskiana	Reinhardtia_latisecta)	(Manicaria_saccifera	Reinhardtia_simplex))	(Bactris_major	((Elaeis_guineensis	Elaeis_oleifera)	Attalea_speciosa)))))	((Phoenix_dactylifera	(Sabal_domingensis	Serenoa_repens))	(Orania_palindan	(Sclerosperma_profizianum	Podococcus_barteri)))))))	Nypa_fruticans);
(((Chamaedorea_seifrizii	Iriartea_deltoidea)	((((Elaeis_guineensis	Elaeis_oleifera)	Attalea_speciosa)	((Reinhardtia_latisecta	Reinhardtia_paiewonskiana)	(Reinhardtia_simplex	Manicaria_saccifera)))	(((Prestoea_acuminata	(Oenocarpus_minor	Oenocarpus_bataua))	(((Veitchia_spiralis	Dypsis_decaryi)	Hydriastele_microspadix)	(Burretiokentia_grandiflora	(Kentiopsis_piersoniorum	(Heterospathe_cagayanensis	Dictyosperma_album)))))	(Roystonea_regia	(((Serenoa_repens	Sabal_domingensis)	(((Podococcus_barteri	Sclerosperma_profizianum)	Orania_palindan)	Phoenix_dactylifera))	(Pseudophoenix_vinifera	(Pelagodoxa_henryana	Bactris_major)))))))	Nypa_fruticans);
(((Pseudophoenix_vinifera	((Pelagodoxa_henryana	(Prestoea_acuminata	(Oenocarpus_minor	Oenocarpus_bataua)))	((Burretiokentia_grandiflora	Dypsis_decaryi)	((Dictyosperma_album	Kentiopsis_piersoniorum)	(Hydriastele_microspadix	(Veitchia_spiralis	Heterospathe_cagayanensis))))))	((Roystonea_regia	Iriartea_deltoidea)	(((Bactris_major	((Elaeis_guineensis	Elaeis_oleifera)	Attalea_speciosa))	((Reinhardtia_latisecta	Reinhardtia_paiewonskiana)	(Reinhardtia_simplex	Manicaria_saccifera)))	((((Sabal_domingensis	Phoenix_dactylifera)	Serenoa_repens)	((Podococcus_barteri	Sclerosperma_profizianum)	Orania_palindan))	Chamaedorea_seifrizii))))	Nypa_fruticans);
(((Pseudophoenix_vinifera	((Prestoea_acuminata	(Oenocarpus_minor	Oenocarpus_bataua))	((Dypsis_decaryi	(Burretiokentia_grandiflora	Hydriastele_microspadix))	((Kentiopsis_piersoniorum	(Dictyosperma_album	Heterospathe_cagayanensis))	Veitchia_spiralis))))	((((Elaeis_guineensis	Elaeis_oleifera)	Attalea_speciosa)	(((Reinhardtia_latisecta	Reinhardtia_paiewonskiana)	(Reinhardtia_simplex	Manicaria_saccifera))	(Pelagodoxa_henryana	Bactris_major)))	((Podococcus_barteri	(Sclerosperma_profizianum	Orania_palindan))	((Chamaedorea_seifrizii	(Sabal_domingensis	(Phoenix_dactylifera	Serenoa_repens)))	(Roystonea_regia	Iriartea_deltoidea)))))	Nypa_fruticans);
((((Podococcus_barteri	(Sclerosperma_profizianum	Orania_palindan))	(Chamaedorea_seifrizii	(Serenoa_repens	(Sabal_domingensis	Phoenix_dactylifera))))	(((Pseudophoenix_vinifera	(Roystonea_regia	((Bactris_major	((Elaeis_guineensis	Elaeis_oleifera)	Attalea_speciosa))	((Reinhardtia_latisecta	Reinhardtia_paiewonskiana)	(Reinhardtia_simplex	Manicaria_saccifera)))))	((Dypsis_decaryi	((Dictyosperma_album	Kentiopsis_piersoniorum)	((Hydriastele_microspadix	Burretiokentia_grandiflora)	(Heterospathe_cagayanensis	Veitchia_spiralis))))	(Pelagodoxa_henryana	(Prestoea_acuminata	(Oenocarpus_minor	Oenocarpus_bataua)))))	Iriartea_deltoidea))	Nypa_fruticans);
(((Chamaedorea_seifrizii	((Orania_palindan	(Podococcus_barteri	Sclerosperma_profizianum))	((((Pseudophoenix_vinifera	(Bactris_major	Pelagodoxa_henryana))	(((Reinhardtia_latisecta	Manicaria_saccifera)	Reinhardtia_paiewonskiana)	Reinhardtia_simplex))	(((((Kentiopsis_piersoniorum	Burretiokentia_grandiflora)	(Dictyosperma_album	Heterospathe_cagayanensis))	(Hydriastele_microspadix	(Veitchia_spiralis	Dypsis_decaryi)))	(Prestoea_acuminata	(Oenocarpus_minor	Oenocarpus_bataua)))	(Roystonea_regia	((Elaeis_guineensis	Elaeis_oleifera)	Attalea_speciosa))))	Iriartea_deltoidea)))	(Serenoa_repens	(Sabal_domingensis	Phoenix_dactylifera)))	Nypa_fruticans);
(((Chamaedorea_seifrizii	((Orania_palindan	(Podococcus_barteri	Sclerosperma_profizianum))	(Pseudophoenix_vinifera	(((Reinhardtia_latisecta	Reinhardtia_paiewonskiana)	(Manicaria_saccifera	Reinhardtia_simplex))	(Bactris_major	(((Veitchia_spiralis	(((Dictyosperma_album	Heterospathe_cagayanensis)	Kentiopsis_piersoniorum)	(Burretiokentia_grandiflora	(Hydriastele_microspadix	Dypsis_decaryi))))	(Pelagodoxa_henryana	(Prestoea_acuminata	(Oenocarpus_minor	Oenocarpus_bataua))))	(Roystonea_regia	((Elaeis_guineensis	Elaeis_oleifera)	Attalea_speciosa))))))))	((Phoenix_dactylifera	(Serenoa_repens	Sabal_domingensis))	Iriartea_deltoidea))	Nypa_fruticans);
(((Phoenix_dactylifera	(Serenoa_repens	Sabal_domingensis))	((Chamaedorea_seifrizii	((Orania_palindan	(Podococcus_barteri	Sclerosperma_profizianum))	(((Prestoea_acuminata	(Oenocarpus_minor	Oenocarpus_bataua))	(Dypsis_decaryi	(((((Dictyosperma_album	Heterospathe_cagayanensis)	Kentiopsis_piersoniorum)	Veitchia_spiralis)	Burretiokentia_grandiflora)	Hydriastele_microspadix)))	((((Elaeis_guineensis	Elaeis_oleifera)	Attalea_speciosa)	((Reinhardtia_latisecta	Reinhardtia_paiewonskiana)	(Manicaria_saccifera	Reinhardtia_simplex)))	(Roystonea_regia	((Pelagodoxa_henryana	Bactris_major)	Pseudophoenix_vinifera))))))	Iriartea_deltoidea))	Nypa_fruticans);
(((Phoenix_dactylifera	(Serenoa_repens	Sabal_domingensis))	((Chamaedorea_seifrizii	((Orania_palindan	(Podococcus_barteri	Sclerosperma_profizianum))	(((Prestoea_acuminata	(Oenocarpus_minor	Oenocarpus_bataua))	((Hydriastele_microspadix	(Burretiokentia_grandiflora	(Veitchia_spiralis	Dypsis_decaryi)))	((Dictyosperma_album	Heterospathe_cagayanensis)	Kentiopsis_piersoniorum)))	((Roystonea_regia	((Elaeis_guineensis	Elaeis_oleifera)	Attalea_speciosa))	(((Reinhardtia_latisecta	Reinhardtia_paiewonskiana)	(Manicaria_saccifera	Reinhardtia_simplex))	(Bactris_major	(Pseudophoenix_vinifera	Pelagodoxa_henryana)))))))	Iriartea_deltoidea))	Nypa_fruticans);
((Chamaedorea_seifrizii	(((Orania_palindan	(Podococcus_barteri	Sclerosperma_profizianum))	((((Reinhardtia_latisecta	Reinhardtia_paiewonskiana)	(Manicaria_saccifera	Reinhardtia_simplex))	(Bactris_major	Pseudophoenix_vinifera))	(((Pelagodoxa_henryana	(Prestoea_acuminata	(Oenocarpus_minor	Oenocarpus_bataua)))	(((Burretiokentia_grandiflora	Hydriastele_microspadix)	Dypsis_decaryi)	((Dictyosperma_album	Heterospathe_cagayanensis)	(Veitchia_spiralis	Kentiopsis_piersoniorum))))	(Roystonea_regia	((Elaeis_guineensis	Elaeis_oleifera)	Attalea_speciosa)))))	(Iriartea_deltoidea	(Phoenix_dactylifera	(Serenoa_repens	Sabal_domingensis)))))	Nypa_fruticans);
((Chamaedorea_seifrizii	((Roystonea_regia	Iriartea_deltoidea)	((Pelagodoxa_henryana	((Prestoea_acuminata	(Oenocarpus_minor	Oenocarpus_bataua))	((Burretiokentia_grandiflora	(Veitchia_spiralis	Dypsis_decaryi))	(Hydriastele_microspadix	(Kentiopsis_piersoniorum	(Dictyosperma_album	Heterospathe_cagayanensis))))))	((((Reinhardtia_latisecta	Reinhardtia_paiewonskiana)	(Manicaria_saccifera	Reinhardtia_simplex))	(((Elaeis_guineensis	Elaeis_oleifera)	Attalea_speciosa)	Bactris_major))	(Pseudophoenix_vinifera	((Orania_palindan	(Podococcus_barteri	Sclerosperma_profizianum))	(Phoenix_dactylifera	(Serenoa_repens	Sabal_domingensis))))))))	Nypa_fruticans);
(((Phoenix_dactylifera	(Serenoa_repens	Sabal_domingensis))	((((Pseudophoenix_vinifera	((Prestoea_acuminata	(Oenocarpus_minor	Oenocarpus_bataua))	((Dypsis_decaryi	Hydriastele_microspadix)	((Veitchia_spiralis	(Dictyosperma_album	Heterospathe_cagayanensis))	(Kentiopsis_piersoniorum	Burretiokentia_grandiflora)))))	Chamaedorea_seifrizii)	(((Manicaria_saccifera	Reinhardtia_simplex)	(Reinhardtia_paiewonskiana	Reinhardtia_latisecta))	((Attalea_speciosa	(Elaeis_oleifera	Elaeis_guineensis))	(Pelagodoxa_henryana	Bactris_major))))	((Iriartea_deltoidea	Roystonea_regia)	(Orania_palindan	(Podococcus_barteri	Sclerosperma_profizianum)))))	Nypa_fruticans);
((((((Roystonea_regia	(Attalea_speciosa	(Elaeis_oleifera	Elaeis_guineensis)))	((Pelagodoxa_henryana	Bactris_major)	((Manicaria_saccifera	Reinhardtia_simplex)	(Reinhardtia_paiewonskiana	Reinhardtia_latisecta))))	(((Orania_palindan	(Podococcus_barteri	Sclerosperma_profizianum))	(Chamaedorea_seifrizii	((Sabal_domingensis	Serenoa_repens)	Phoenix_dactylifera)))	Iriartea_deltoidea))	((Prestoea_acuminata	(Oenocarpus_minor	Oenocarpus_bataua))	((Dypsis_decaryi	Hydriastele_microspadix)	(((Dictyosperma_album	(Veitchia_spiralis	Heterospathe_cagayanensis))	Kentiopsis_piersoniorum)	Burretiokentia_grandiflora))))	Pseudophoenix_vinifera)	Nypa_fruticans);
((((((Prestoea_acuminata	(Oenocarpus_minor	Oenocarpus_bataua))	((Burretiokentia_grandiflora	(Veitchia_spiralis	Dypsis_decaryi))	(((Dictyosperma_album	Kentiopsis_piersoniorum)	Heterospathe_cagayanensis)	Hydriastele_microspadix)))	(((Pelagodoxa_henryana	Chamaedorea_seifrizii)	((Iriartea_deltoidea	Roystonea_regia)	((Orania_palindan	(Podococcus_barteri	Sclerosperma_profizianum))	Pseudophoenix_vinifera)))	(Bactris_major	((Manicaria_saccifera	Reinhardtia_simplex)	(Reinhardtia_paiewonskiana	Reinhardtia_latisecta)))))	(Attalea_speciosa	(Elaeis_oleifera	Elaeis_guineensis)))	((Sabal_domingensis	Serenoa_repens)	Phoenix_dactylifera))	Nypa_fruticans);
((((Prestoea_acuminata	(Oenocarpus_minor	Oenocarpus_bataua))	(((Dictyosperma_album	Heterospathe_cagayanensis)	(Veitchia_spiralis	Hydriastele_microspadix))	((Kentiopsis_piersoniorum	Burretiokentia_grandiflora)	Dypsis_decaryi)))	(((Roystonea_regia	(Iriartea_deltoidea	((Orania_palindan	(Podococcus_barteri	Sclerosperma_profizianum))	(Chamaedorea_seifrizii	((Manicaria_saccifera	Reinhardtia_simplex)	(Reinhardtia_paiewonskiana	Reinhardtia_latisecta))))))	(Pseudophoenix_vinifera	(Pelagodoxa_henryana	Bactris_major)))	((Attalea_speciosa	(Elaeis_oleifera	Elaeis_guineensis))	((Sabal_domingensis	Serenoa_repens)	Phoenix_dactylifera))))	Nypa_fruticans);
((((Sabal_domingensis	Serenoa_repens)	Phoenix_dactylifera)	((Orania_palindan	(Podococcus_barteri	Sclerosperma_profizianum))	(((((Pseudophoenix_vinifera	Pelagodoxa_henryana)	((Manicaria_saccifera	Reinhardtia_simplex)	(Reinhardtia_paiewonskiana	Reinhardtia_latisecta)))	(((Prestoea_acuminata	(Oenocarpus_minor	Oenocarpus_bataua))	((((Dictyosperma_album	Heterospathe_cagayanensis)	(Kentiopsis_piersoniorum	Burretiokentia_grandiflora))	Veitchia_spiralis)	(Dypsis_decaryi	Hydriastele_microspadix)))	(Bactris_major	(Attalea_speciosa	(Elaeis_oleifera	Elaeis_guineensis)))))	(Iriartea_deltoidea	Roystonea_regia))	Chamaedorea_seifrizii)))	Nypa_fruticans);
(((Serenoa_repens	(Phoenix_dactylifera	Sabal_domingensis))	((((((Pelagodoxa_henryana	((Manicaria_saccifera	Reinhardtia_simplex)	(Reinhardtia_paiewonskiana	Reinhardtia_latisecta)))	((Podococcus_barteri	(Sclerosperma_profizianum	Orania_palindan))	(Bactris_major	(Attalea_speciosa	(Elaeis_oleifera	Elaeis_guineensis)))))	(Pseudophoenix_vinifera	((Prestoea_acuminata	(Oenocarpus_minor	Oenocarpus_bataua))	(((Dictyosperma_album	Heterospathe_cagayanensis)	Kentiopsis_piersoniorum)	((Veitchia_spiralis	Dypsis_decaryi)	(Burretiokentia_grandiflora	Hydriastele_microspadix))))))	Roystonea_regia)	Chamaedorea_seifrizii)	Iriartea_deltoidea))	Nypa_fruticans);
(((Serenoa_repens	(Phoenix_dactylifera	Sabal_domingensis))	(((((((Manicaria_saccifera	Reinhardtia_simplex)	(Reinhardtia_paiewonskiana	Reinhardtia_latisecta))	((Pelagodoxa_henryana	Bactris_major)	(Attalea_speciosa	(Elaeis_oleifera	Elaeis_guineensis))))	((((Prestoea_acuminata	(Oenocarpus_minor	Oenocarpus_bataua))	(((Veitchia_spiralis	Dypsis_decaryi)	Burretiokentia_grandiflora)	(Hydriastele_microspadix	(Heterospathe_cagayanensis	(Kentiopsis_piersoniorum	Dictyosperma_album)))))	Pseudophoenix_vinifera)	(Orania_palindan	(Podococcus_barteri	Sclerosperma_profizianum))))	Roystonea_regia)	Chamaedorea_seifrizii)	Iriartea_deltoidea))	Nypa_fruticans);
((Pseudophoenix_vinifera	(((((Attalea_speciosa	(Elaeis_oleifera	Elaeis_guineensis))	(((Manicaria_saccifera	Reinhardtia_simplex)	(Reinhardtia_paiewonskiana	Reinhardtia_latisecta))	(Pelagodoxa_henryana	Bactris_major)))	(((Orania_palindan	(Podococcus_barteri	Sclerosperma_profizianum))	Chamaedorea_seifrizii)	((Serenoa_repens	Sabal_domingensis)	Phoenix_dactylifera)))	(Iriartea_deltoidea	Roystonea_regia))	((Prestoea_acuminata	(Oenocarpus_minor	Oenocarpus_bataua))	(((Veitchia_spiralis	Dypsis_decaryi)	Burretiokentia_grandiflora)	((Kentiopsis_piersoniorum	Hydriastele_microspadix)	(Heterospathe_cagayanensis	Dictyosperma_album))))))	Nypa_fruticans);
(((Chamaedorea_seifrizii	(Iriartea_deltoidea	((Sabal_domingensis	Serenoa_repens)	Phoenix_dactylifera)))	(((Roystonea_regia	(((Prestoea_acuminata	(Oenocarpus_minor	Oenocarpus_bataua))	(Pelagodoxa_henryana	(((Dypsis_decaryi	Hydriastele_microspadix)	Burretiokentia_grandiflora)	((Veitchia_spiralis	(Heterospathe_cagayanensis	Dictyosperma_album))	Kentiopsis_piersoniorum))))	(Bactris_major	Pseudophoenix_vinifera)))	((Attalea_speciosa	(Elaeis_oleifera	Elaeis_guineensis))	((Manicaria_saccifera	Reinhardtia_simplex)	(Reinhardtia_paiewonskiana	Reinhardtia_latisecta))))	(Orania_palindan	(Podococcus_barteri	Sclerosperma_profizianum))))	Nypa_fruticans);
(((Serenoa_repens	(Phoenix_dactylifera	Sabal_domingensis))	((((((((Pelagodoxa_henryana	Bactris_major)	(Attalea_speciosa	(Elaeis_oleifera	Elaeis_guineensis)))	(Pseudophoenix_vinifera	((Prestoea_acuminata	(Oenocarpus_minor	Oenocarpus_bataua))	((((Dypsis_decaryi	Hydriastele_microspadix)	Burretiokentia_grandiflora)	((Heterospathe_cagayanensis	Dictyosperma_album)	Kentiopsis_piersoniorum))	Veitchia_spiralis))))	Roystonea_regia)	((Reinhardtia_latisecta	Reinhardtia_paiewonskiana)	(Manicaria_saccifera	Reinhardtia_simplex)))	(Podococcus_barteri	(Sclerosperma_profizianum	Orania_palindan)))	Chamaedorea_seifrizii)	Iriartea_deltoidea))	Nypa_fruticans);
((((Sabal_domingensis	Phoenix_dactylifera)	Serenoa_repens)	((Chamaedorea_seifrizii	((Orania_palindan	(Sclerosperma_profizianum	Podococcus_barteri))	((((Prestoea_acuminata	(Oenocarpus_minor	Oenocarpus_bataua))	((Dypsis_decaryi	Hydriastele_microspadix)	((Heterospathe_cagayanensis	Dictyosperma_album)	((Kentiopsis_piersoniorum	Veitchia_spiralis)	Burretiokentia_grandiflora))))	(Roystonea_regia	(Attalea_speciosa	(Elaeis_guineensis	Elaeis_oleifera))))	(((Pelagodoxa_henryana	Bactris_major)	Pseudophoenix_vinifera)	((Reinhardtia_latisecta	Reinhardtia_paiewonskiana)	(Manicaria_saccifera	Reinhardtia_simplex))))))	Iriartea_deltoidea))	Nypa_fruticans);
((Pseudophoenix_vinifera	((((Reinhardtia_latisecta	Reinhardtia_paiewonskiana)	(Manicaria_saccifera	Reinhardtia_simplex))	(((Phoenix_dactylifera	((Chamaedorea_seifrizii	Serenoa_repens)	Sabal_domingensis))	(Podococcus_barteri	(Orania_palindan	Sclerosperma_profizianum)))	(((Bactris_major	Pelagodoxa_henryana)	(Roystonea_regia	(Attalea_speciosa	(Elaeis_guineensis	Elaeis_oleifera))))	Iriartea_deltoidea)))	((Prestoea_acuminata	(Oenocarpus_minor	Oenocarpus_bataua))	(((Burretiokentia_grandiflora	(Veitchia_spiralis	Dypsis_decaryi))	Hydriastele_microspadix)	(Heterospathe_cagayanensis	(Kentiopsis_piersoniorum	Dictyosperma_album))))))	Nypa_fruticans);
((((Reinhardtia_latisecta	Reinhardtia_paiewonskiana)	(Manicaria_saccifera	Reinhardtia_simplex))	((Iriartea_deltoidea	(Roystonea_regia	Chamaedorea_seifrizii))	(((Podococcus_barteri	(Orania_palindan	Sclerosperma_profizianum))	(Pseudophoenix_vinifera	(Bactris_major	Pelagodoxa_henryana)))	(((Prestoea_acuminata	(Oenocarpus_minor	Oenocarpus_bataua))	((Veitchia_spiralis	Dypsis_decaryi)	(Hydriastele_microspadix	(((Heterospathe_cagayanensis	Dictyosperma_album)	Burretiokentia_grandiflora)	Kentiopsis_piersoniorum))))	((Phoenix_dactylifera	(Serenoa_repens	Sabal_domingensis))	(Attalea_speciosa	(Elaeis_guineensis	Elaeis_oleifera)))))))	Nypa_fruticans);
((Roystonea_regia	(Pseudophoenix_vinifera	(((Iriartea_deltoidea	((Orania_palindan	(Sclerosperma_profizianum	Podococcus_barteri))	(Chamaedorea_seifrizii	(Phoenix_dactylifera	(Serenoa_repens	Sabal_domingensis)))))	(((Reinhardtia_latisecta	Reinhardtia_paiewonskiana)	(Manicaria_saccifera	Reinhardtia_simplex))	(Bactris_major	(Attalea_speciosa	(Elaeis_guineensis	Elaeis_oleifera)))))	((Pelagodoxa_henryana	(Prestoea_acuminata	(Oenocarpus_minor	Oenocarpus_bataua)))	(((Dictyosperma_album	(Veitchia_spiralis	(Burretiokentia_grandiflora	Heterospathe_cagayanensis)))	Hydriastele_microspadix)	(Kentiopsis_piersoniorum	Dypsis_decaryi))))))	Nypa_fruticans);
(((Phoenix_dactylifera	(Serenoa_repens	Sabal_domingensis))	((((((Prestoea_acuminata	(Oenocarpus_minor	Oenocarpus_bataua))	(((Hydriastele_microspadix	Dypsis_decaryi)	(Veitchia_spiralis	(Kentiopsis_piersoniorum	(Dictyosperma_album	Heterospathe_cagayanensis))))	Burretiokentia_grandiflora))	((Pseudophoenix_vinifera	(Pelagodoxa_henryana	Bactris_major))	((Attalea_speciosa	(Elaeis_guineensis	Elaeis_oleifera))	((Reinhardtia_latisecta	Reinhardtia_paiewonskiana)	(Manicaria_saccifera	Reinhardtia_simplex)))))	(Roystonea_regia	Iriartea_deltoidea))	(Orania_palindan	(Sclerosperma_profizianum	Podococcus_barteri)))	Chamaedorea_seifrizii))	Nypa_fruticans);
((Chamaedorea_seifrizii	((((Pseudophoenix_vinifera	((Pelagodoxa_henryana	Bactris_major)	((Reinhardtia_latisecta	Reinhardtia_paiewonskiana)	(Manicaria_saccifera	Reinhardtia_simplex))))	(((Prestoea_acuminata	(Oenocarpus_minor	Oenocarpus_bataua))	(((Burretiokentia_grandiflora	Hydriastele_microspadix)	(Veitchia_spiralis	Dypsis_decaryi))	(Kentiopsis_piersoniorum	(Dictyosperma_album	Heterospathe_cagayanensis))))	(Roystonea_regia	(Attalea_speciosa	(Elaeis_guineensis	Elaeis_oleifera)))))	(Orania_palindan	(Sclerosperma_profizianum	Podococcus_barteri)))	(Iriartea_deltoidea	(Serenoa_repens	(Sabal_domingensis	Phoenix_dactylifera)))))	Nypa_fruticans);
((((Pelagodoxa_henryana	((Prestoea_acuminata	(Oenocarpus_minor	Oenocarpus_bataua))	((Veitchia_spiralis	Dypsis_decaryi)	(Hydriastele_microspadix	((Dictyosperma_album	Heterospathe_cagayanensis)	(Burretiokentia_grandiflora	Kentiopsis_piersoniorum))))))	(((((Attalea_speciosa	(Elaeis_guineensis	Elaeis_oleifera))	(Iriartea_deltoidea	(Sabal_domingensis	(Phoenix_dactylifera	Serenoa_repens))))	((Bactris_major	Pseudophoenix_vinifera)	((Reinhardtia_latisecta	Reinhardtia_paiewonskiana)	(Manicaria_saccifera	Reinhardtia_simplex))))	(Orania_palindan	(Sclerosperma_profizianum	Podococcus_barteri)))	Chamaedorea_seifrizii))	Roystonea_regia)	Nypa_fruticans);
(((Sabal_domingensis	(Phoenix_dactylifera	Serenoa_repens))	((Roystonea_regia	(((((((Hydriastele_microspadix	Veitchia_spiralis)	Kentiopsis_piersoniorum)	(Dictyosperma_album	Heterospathe_cagayanensis))	(Burretiokentia_grandiflora	Dypsis_decaryi))	(Pelagodoxa_henryana	(Prestoea_acuminata	(Oenocarpus_minor	Oenocarpus_bataua))))	Pseudophoenix_vinifera)	(((Reinhardtia_latisecta	Reinhardtia_paiewonskiana)	(Manicaria_saccifera	Reinhardtia_simplex))	((Attalea_speciosa	(Elaeis_guineensis	Elaeis_oleifera))	Bactris_major))))	((Iriartea_deltoidea	Chamaedorea_seifrizii)	(Orania_palindan	(Sclerosperma_profizianum	Podococcus_barteri)))))	Nypa_fruticans);
(((((((Reinhardtia_latisecta	Reinhardtia_paiewonskiana)	(Manicaria_saccifera	Reinhardtia_simplex))	((Attalea_speciosa	(Elaeis_guineensis	Elaeis_oleifera))	Bactris_major))	((Iriartea_deltoidea	Roystonea_regia)	(Chamaedorea_seifrizii	((Orania_palindan	(Sclerosperma_profizianum	Podococcus_barteri))	(Serenoa_repens	(Phoenix_dactylifera	Sabal_domingensis))))))	(Pelagodoxa_henryana	((((Kentiopsis_piersoniorum	Dictyosperma_album)	Heterospathe_cagayanensis)	((Burretiokentia_grandiflora	Dypsis_decaryi)	(Veitchia_spiralis	Hydriastele_microspadix)))	(Prestoea_acuminata	(Oenocarpus_minor	Oenocarpus_bataua)))))	Pseudophoenix_vinifera)	Nypa_fruticans);
(((Iriartea_deltoidea	(((((Kentiopsis_piersoniorum	(Dictyosperma_album	Heterospathe_cagayanensis))	Veitchia_spiralis)	(Burretiokentia_grandiflora	Hydriastele_microspadix))	Dypsis_decaryi)	(Prestoea_acuminata	(Oenocarpus_minor	Oenocarpus_bataua))))	(Pseudophoenix_vinifera	((((Reinhardtia_latisecta	Reinhardtia_paiewonskiana)	(Manicaria_saccifera	Reinhardtia_simplex))	((Attalea_speciosa	(Elaeis_guineensis	Elaeis_oleifera))	(Pelagodoxa_henryana	Bactris_major)))	((Roystonea_regia	(Serenoa_repens	Chamaedorea_seifrizii))	((Orania_palindan	(Sclerosperma_profizianum	Podococcus_barteri))	(Phoenix_dactylifera	Sabal_domingensis))))))	Nypa_fruticans);
((((((Dictyosperma_album	Heterospathe_cagayanensis)	((Veitchia_spiralis	(Burretiokentia_grandiflora	Hydriastele_microspadix))	Dypsis_decaryi))	Kentiopsis_piersoniorum)	(Prestoea_acuminata	(Oenocarpus_minor	Oenocarpus_bataua)))	(((Roystonea_regia	(Attalea_speciosa	(Elaeis_guineensis	Elaeis_oleifera)))	(Pseudophoenix_vinifera	((Pelagodoxa_henryana	Bactris_major)	((Reinhardtia_latisecta	Reinhardtia_paiewonskiana)	(Reinhardtia_simplex	Manicaria_saccifera)))))	(((Chamaedorea_seifrizii	Iriartea_deltoidea)	(Orania_palindan	(Sclerosperma_profizianum	Podococcus_barteri)))	(Phoenix_dactylifera	(Serenoa_repens	Sabal_domingensis)))))	Nypa_fruticans);
((((Sabal_domingensis	(Chamaedorea_seifrizii	Serenoa_repens))	(Phoenix_dactylifera	(Orania_palindan	(Sclerosperma_profizianum	Podococcus_barteri))))	((Iriartea_deltoidea	(Roystonea_regia	(((Kentiopsis_piersoniorum	(Dictyosperma_album	Heterospathe_cagayanensis))	((Burretiokentia_grandiflora	Hydriastele_microspadix)	(Veitchia_spiralis	Dypsis_decaryi)))	(Prestoea_acuminata	(Oenocarpus_minor	Oenocarpus_bataua)))))	(Pseudophoenix_vinifera	(((Reinhardtia_latisecta	Reinhardtia_paiewonskiana)	(Reinhardtia_simplex	Manicaria_saccifera))	((Pelagodoxa_henryana	Bactris_major)	(Attalea_speciosa	(Elaeis_guineensis	Elaeis_oleifera)))))))	Nypa_fruticans);
(((Chamaedorea_seifrizii	Serenoa_repens)	((((((Dictyosperma_album	Heterospathe_cagayanensis)	(((Kentiopsis_piersoniorum	Burretiokentia_grandiflora)	Hydriastele_microspadix)	(Veitchia_spiralis	Dypsis_decaryi)))	(Prestoea_acuminata	(Oenocarpus_minor	Oenocarpus_bataua)))	((((Roystonea_regia	Iriartea_deltoidea)	(Orania_palindan	(Sclerosperma_profizianum	Podococcus_barteri)))	((((Reinhardtia_latisecta	Reinhardtia_paiewonskiana)	(Reinhardtia_simplex	Manicaria_saccifera))	(Pelagodoxa_henryana	Bactris_major))	Pseudophoenix_vinifera))	(Attalea_speciosa	(Elaeis_guineensis	Elaeis_oleifera))))	Sabal_domingensis)	Phoenix_dactylifera))	Nypa_fruticans);
((((((((Dictyosperma_album	Heterospathe_cagayanensis)	((Burretiokentia_grandiflora	Hydriastele_microspadix)	Kentiopsis_piersoniorum))	(Veitchia_spiralis	Dypsis_decaryi))	(Prestoea_acuminata	(Oenocarpus_minor	Oenocarpus_bataua)))	(Roystonea_regia	(((Sabal_domingensis	Serenoa_repens)	Phoenix_dactylifera)	(Chamaedorea_seifrizii	(Orania_palindan	(Sclerosperma_profizianum	Podococcus_barteri))))))	(((Attalea_speciosa	(Elaeis_guineensis	Elaeis_oleifera))	(((Reinhardtia_latisecta	Reinhardtia_paiewonskiana)	(Reinhardtia_simplex	Manicaria_saccifera))	(Pelagodoxa_henryana	Bactris_major)))	Pseudophoenix_vinifera))	Iriartea_deltoidea)	Nypa_fruticans);
((((((Dictyosperma_album	(Heterospathe_cagayanensis	Kentiopsis_piersoniorum))	((Veitchia_spiralis	Dypsis_decaryi)	(Burretiokentia_grandiflora	Hydriastele_microspadix)))	(Prestoea_acuminata	(Oenocarpus_minor	Oenocarpus_bataua)))	(((((Iriartea_deltoidea	(Serenoa_repens	(Phoenix_dactylifera	Sabal_domingensis)))	Chamaedorea_seifrizii)	(Orania_palindan	(Sclerosperma_profizianum	Podococcus_barteri)))	(((Reinhardtia_latisecta	Reinhardtia_paiewonskiana)	(Reinhardtia_simplex	Manicaria_saccifera))	((Pelagodoxa_henryana	Bactris_major)	(Attalea_speciosa	(Elaeis_guineensis	Elaeis_oleifera)))))	Roystonea_regia))	Pseudophoenix_vinifera)	Nypa_fruticans);
(((Serenoa_repens	(Phoenix_dactylifera	Sabal_domingensis))	((Chamaedorea_seifrizii	((Orania_palindan	(Sclerosperma_profizianum	Podococcus_barteri))	(((Pseudophoenix_vinifera	((((Dictyosperma_album	((Veitchia_spiralis	Heterospathe_cagayanensis)	Hydriastele_microspadix))	(Burretiokentia_grandiflora	Dypsis_decaryi))	Kentiopsis_piersoniorum)	(Pelagodoxa_henryana	(Prestoea_acuminata	(Oenocarpus_minor	Oenocarpus_bataua)))))	Roystonea_regia)	(((Reinhardtia_latisecta	Reinhardtia_paiewonskiana)	(Reinhardtia_simplex	Manicaria_saccifera))	(Bactris_major	(Attalea_speciosa	(Elaeis_guineensis	Elaeis_oleifera)))))))	Iriartea_deltoidea))	Nypa_fruticans);
(((Pelagodoxa_henryana	Pseudophoenix_vinifera)	(((Reinhardtia_latisecta	Reinhardtia_paiewonskiana)	(Reinhardtia_simplex	Manicaria_saccifera))	((Iriartea_deltoidea	(Chamaedorea_seifrizii	(Orania_palindan	(Sclerosperma_profizianum	Podococcus_barteri))))	(Bactris_major	(((((Veitchia_spiralis	Hydriastele_microspadix)	(Kentiopsis_piersoniorum	(Dictyosperma_album	Heterospathe_cagayanensis)))	(Burretiokentia_grandiflora	Dypsis_decaryi))	(Prestoea_acuminata	(Oenocarpus_minor	Oenocarpus_bataua)))	(Roystonea_regia	((Sabal_domingensis	(Serenoa_repens	Phoenix_dactylifera))	(Attalea_speciosa	(Elaeis_guineensis	Elaeis_oleifera)))))))))	Nypa_fruticans);
(((((Phoenix_dactylifera	(Sabal_domingensis	Serenoa_repens))	Chamaedorea_seifrizii)	(Orania_palindan	(Sclerosperma_profizianum	Podococcus_barteri)))	((((Attalea_speciosa	(Elaeis_guineensis	Elaeis_oleifera))	(((Reinhardtia_latisecta	Reinhardtia_paiewonskiana)	(Reinhardtia_simplex	Manicaria_saccifera))	(Bactris_major	Pelagodoxa_henryana)))	Pseudophoenix_vinifera)	((Roystonea_regia	Iriartea_deltoidea)	((((Burretiokentia_grandiflora	(Veitchia_spiralis	Hydriastele_microspadix))	Dypsis_decaryi)	((Dictyosperma_album	Heterospathe_cagayanensis)	Kentiopsis_piersoniorum))	(Prestoea_acuminata	(Oenocarpus_minor	Oenocarpus_bataua))))))	Nypa_fruticans);
((((Orania_palindan	(Sclerosperma_profizianum	Podococcus_barteri))	((((Reinhardtia_latisecta	Reinhardtia_paiewonskiana)	(Reinhardtia_simplex	Manicaria_saccifera))	Pseudophoenix_vinifera)	(Bactris_major	((Roystonea_regia	(Attalea_speciosa	(Elaeis_guineensis	Elaeis_oleifera)))	((Pelagodoxa_henryana	(((Dypsis_decaryi	Hydriastele_microspadix)	(Burretiokentia_grandiflora	((Dictyosperma_album	Heterospathe_cagayanensis)	Kentiopsis_piersoniorum)))	Veitchia_spiralis))	(Prestoea_acuminata	(Oenocarpus_minor	Oenocarpus_bataua)))))))	(((Sabal_domingensis	(Serenoa_repens	Phoenix_dactylifera))	Chamaedorea_seifrizii)	Iriartea_deltoidea))	Nypa_fruticans);
((((((Roystonea_regia	Iriartea_deltoidea)	((Pelagodoxa_henryana	((((Burretiokentia_grandiflora	(Veitchia_spiralis	Dypsis_decaryi))	(Dictyosperma_album	Heterospathe_cagayanensis))	(Hydriastele_microspadix	Kentiopsis_piersoniorum))	(Prestoea_acuminata	(Oenocarpus_minor	Oenocarpus_bataua))))	((Pseudophoenix_vinifera	(Bactris_major	(Attalea_speciosa	(Elaeis_guineensis	Elaeis_oleifera))))	((Reinhardtia_latisecta	Reinhardtia_paiewonskiana)	(Reinhardtia_simplex	Manicaria_saccifera)))))	(Serenoa_repens	((Orania_palindan	Phoenix_dactylifera)	(Sclerosperma_profizianum	Sabal_domingensis))))	Chamaedorea_seifrizii)	Podococcus_barteri)	Nypa_fruticans);
((((Iriartea_deltoidea	(((((Bactris_major	(Attalea_speciosa	(Elaeis_guineensis	Elaeis_oleifera)))	((Reinhardtia_paiewonskiana	Reinhardtia_latisecta)	(Manicaria_saccifera	Reinhardtia_simplex)))	Pseudophoenix_vinifera)	((Orania_palindan	(Sclerosperma_profizianum	Podococcus_barteri))	((Sabal_domingensis	Serenoa_repens)	Phoenix_dactylifera)))	((Pelagodoxa_henryana	((Oenocarpus_minor	Oenocarpus_bataua)	Prestoea_acuminata))	(Dypsis_decaryi	((Veitchia_spiralis	((Heterospathe_cagayanensis	Dictyosperma_album)	Kentiopsis_piersoniorum))	(Burretiokentia_grandiflora	Hydriastele_microspadix))))))	Chamaedorea_seifrizii)	Roystonea_regia)	Nypa_fruticans);
((((Iriartea_deltoidea	(((((Bactris_major	(Attalea_speciosa	(Elaeis_guineensis	Elaeis_oleifera)))	(Pelagodoxa_henryana	((Reinhardtia_paiewonskiana	Reinhardtia_latisecta)	(Manicaria_saccifera	Reinhardtia_simplex))))	Pseudophoenix_vinifera)	((Podococcus_barteri	(Orania_palindan	Sclerosperma_profizianum))	((Sabal_domingensis	Serenoa_repens)	Phoenix_dactylifera)))	(((Oenocarpus_minor	Oenocarpus_bataua)	Prestoea_acuminata)	((((Burretiokentia_grandiflora	(Veitchia_spiralis	Heterospathe_cagayanensis))	Dictyosperma_album)	(Dypsis_decaryi	Hydriastele_microspadix))	Kentiopsis_piersoniorum))))	Chamaedorea_seifrizii)	Roystonea_regia)	Nypa_fruticans);
(((Pseudophoenix_vinifera	(((Roystonea_regia	(Attalea_speciosa	(Elaeis_guineensis	Elaeis_oleifera)))	(((Reinhardtia_latisecta	Reinhardtia_paiewonskiana)	(Manicaria_saccifera	Reinhardtia_simplex))	Bactris_major))	(((Chamaedorea_seifrizii	((Sabal_domingensis	Serenoa_repens)	Phoenix_dactylifera))	Iriartea_deltoidea)	((Podococcus_barteri	Sclerosperma_profizianum)	Orania_palindan))))	((Pelagodoxa_henryana	((Oenocarpus_minor	Oenocarpus_bataua)	Prestoea_acuminata))	((((Dictyosperma_album	Heterospathe_cagayanensis)	(Veitchia_spiralis	Kentiopsis_piersoniorum))	(Dypsis_decaryi	Hydriastele_microspadix))	Burretiokentia_grandiflora)))	Nypa_fruticans);
(((Iriartea_deltoidea	(((Podococcus_barteri	(Sclerosperma_profizianum	Orania_palindan))	(((((Oenocarpus_minor	Oenocarpus_bataua)	Prestoea_acuminata)	(((Dictyosperma_album	Heterospathe_cagayanensis)	(Veitchia_spiralis	Kentiopsis_piersoniorum))	((Dypsis_decaryi	Hydriastele_microspadix)	Burretiokentia_grandiflora)))	Pseudophoenix_vinifera)	((Roystonea_regia	(Attalea_speciosa	(Elaeis_guineensis	Elaeis_oleifera)))	(((Reinhardtia_latisecta	Reinhardtia_paiewonskiana)	(Manicaria_saccifera	Reinhardtia_simplex))	(Pelagodoxa_henryana	Bactris_major)))))	Chamaedorea_seifrizii))	((Sabal_domingensis	Serenoa_repens)	Phoenix_dactylifera))	Nypa_fruticans);
((((Iriartea_deltoidea	((Sabal_domingensis	Serenoa_repens)	Phoenix_dactylifera))	((Orania_palindan	(Podococcus_barteri	Sclerosperma_profizianum))	((((Reinhardtia_latisecta	Reinhardtia_paiewonskiana)	(Manicaria_saccifera	Reinhardtia_simplex))	Pseudophoenix_vinifera)	((Pelagodoxa_henryana	Bactris_major)	((((Oenocarpus_minor	Oenocarpus_bataua)	Prestoea_acuminata)	((Veitchia_spiralis	Dypsis_decaryi)	(Hydriastele_microspadix	(Burretiokentia_grandiflora	((Dictyosperma_album	Heterospathe_cagayanensis)	Kentiopsis_piersoniorum)))))	(Roystonea_regia	(Attalea_speciosa	(Elaeis_guineensis	Elaeis_oleifera))))))))	Chamaedorea_seifrizii)	Nypa_fruticans);
((((Iriartea_deltoidea	((((Orania_palindan	(Podococcus_barteri	Sclerosperma_profizianum))	(((Sabal_domingensis	Serenoa_repens)	Phoenix_dactylifera)	((Reinhardtia_latisecta	Reinhardtia_paiewonskiana)	(Manicaria_saccifera	Reinhardtia_simplex))))	Pseudophoenix_vinifera)	((((Oenocarpus_minor	Oenocarpus_bataua)	Prestoea_acuminata)	(Hydriastele_microspadix	((Kentiopsis_piersoniorum	Dictyosperma_album)	((Burretiokentia_grandiflora	Dypsis_decaryi)	(Veitchia_spiralis	Heterospathe_cagayanensis)))))	((Attalea_speciosa	(Elaeis_guineensis	Elaeis_oleifera))	Bactris_major))))	(Pelagodoxa_henryana	Chamaedorea_seifrizii))	Roystonea_regia)	Nypa_fruticans);
((((Sabal_domingensis	Serenoa_repens)	Phoenix_dactylifera)	(((Orania_palindan	(Podococcus_barteri	Sclerosperma_profizianum))	((Roystonea_regia	(((Reinhardtia_latisecta	Reinhardtia_paiewonskiana)	(Manicaria_saccifera	Reinhardtia_simplex))	((Pseudophoenix_vinifera	(((Oenocarpus_minor	Oenocarpus_bataua)	Prestoea_acuminata)	(((Kentiopsis_piersoniorum	Dictyosperma_album)	Heterospathe_cagayanensis)	((Veitchia_spiralis	(Burretiokentia_grandiflora	Hydriastele_microspadix))	Dypsis_decaryi))))	((Attalea_speciosa	(Elaeis_guineensis	Elaeis_oleifera))	(Pelagodoxa_henryana	Bactris_major)))))	Iriartea_deltoidea))	Chamaedorea_seifrizii))	Nypa_fruticans);
((((Sabal_domingensis	Serenoa_repens)	Phoenix_dactylifera)	((((Orania_palindan	(Podococcus_barteri	Sclerosperma_profizianum))	(((Pseudophoenix_vinifera	Roystonea_regia)	((Attalea_speciosa	(Elaeis_guineensis	Elaeis_oleifera))	((Pelagodoxa_henryana	Bactris_major)	((Reinhardtia_latisecta	Reinhardtia_paiewonskiana)	(Manicaria_saccifera	Reinhardtia_simplex)))))	(((Oenocarpus_minor	Oenocarpus_bataua)	Prestoea_acuminata)	((((Dypsis_decaryi	Veitchia_spiralis)	(Burretiokentia_grandiflora	Heterospathe_cagayanensis))	Hydriastele_microspadix)	(Kentiopsis_piersoniorum	Dictyosperma_album)))))	Chamaedorea_seifrizii)	Iriartea_deltoidea))	Nypa_fruticans);
((((((Oenocarpus_minor	Oenocarpus_bataua)	Prestoea_acuminata)	((Veitchia_spiralis	(Heterospathe_cagayanensis	(Kentiopsis_piersoniorum	Dictyosperma_album)))	(Dypsis_decaryi	(Burretiokentia_grandiflora	Hydriastele_microspadix))))	(Roystonea_regia	((((Podococcus_barteri	(Sclerosperma_profizianum	Orania_palindan))	(((Reinhardtia_latisecta	Reinhardtia_paiewonskiana)	(Manicaria_saccifera	Reinhardtia_simplex))	(Attalea_speciosa	(Elaeis_guineensis	Elaeis_oleifera))))	((Pelagodoxa_henryana	Bactris_major)	(Iriartea_deltoidea	((Sabal_domingensis	Serenoa_repens)	Phoenix_dactylifera))))	Chamaedorea_seifrizii)))	Pseudophoenix_vinifera)	Nypa_fruticans);
(((((Pelagodoxa_henryana	((Oenocarpus_minor	Oenocarpus_bataua)	Prestoea_acuminata))	(((Burretiokentia_grandiflora	Kentiopsis_piersoniorum)	(Dictyosperma_album	Heterospathe_cagayanensis))	(Veitchia_spiralis	(Dypsis_decaryi	Hydriastele_microspadix))))	(((((Sabal_domingensis	Serenoa_repens)	Phoenix_dactylifera)	(Chamaedorea_seifrizii	((Podococcus_barteri	(Sclerosperma_profizianum	Orania_palindan))	Iriartea_deltoidea)))	(((Reinhardtia_latisecta	Reinhardtia_paiewonskiana)	(Manicaria_saccifera	Reinhardtia_simplex))	(Bactris_major	(Attalea_speciosa	(Elaeis_guineensis	Elaeis_oleifera)))))	Roystonea_regia))	Pseudophoenix_vinifera)	Nypa_fruticans);
((((Chamaedorea_seifrizii	(Iriartea_deltoidea	(Serenoa_repens	(Phoenix_dactylifera	Sabal_domingensis))))	(((Podococcus_barteri	Sclerosperma_profizianum)	Orania_palindan)	((((Manicaria_saccifera	Reinhardtia_simplex)	(Reinhardtia_latisecta	Reinhardtia_paiewonskiana))	((Bactris_major	Pelagodoxa_henryana)	Pseudophoenix_vinifera))	(((((Kentiopsis_piersoniorum	Veitchia_spiralis)	(Heterospathe_cagayanensis	Dictyosperma_album))	((Dypsis_decaryi	Hydriastele_microspadix)	Burretiokentia_grandiflora))	(Prestoea_acuminata	(Oenocarpus_minor	Oenocarpus_bataua)))	(Attalea_speciosa	(Elaeis_guineensis	Elaeis_oleifera))))))	Roystonea_regia)	Nypa_fruticans);
(((((((Heterospathe_cagayanensis	Kentiopsis_piersoniorum)	Dictyosperma_album)	Veitchia_spiralis)	((Dypsis_decaryi	Hydriastele_microspadix)	Burretiokentia_grandiflora))	(Pelagodoxa_henryana	(Prestoea_acuminata	(Oenocarpus_minor	Oenocarpus_bataua))))	(((((Podococcus_barteri	Sclerosperma_profizianum)	Orania_palindan)	(Iriartea_deltoidea	(Chamaedorea_seifrizii	((Serenoa_repens	Phoenix_dactylifera)	Sabal_domingensis))))	(Roystonea_regia	(((Manicaria_saccifera	Reinhardtia_simplex)	(Reinhardtia_latisecta	Reinhardtia_paiewonskiana))	((Attalea_speciosa	(Elaeis_guineensis	Elaeis_oleifera))	Bactris_major))))	Pseudophoenix_vinifera))	Nypa_fruticans);
(((((Veitchia_spiralis	Dypsis_decaryi)	(((Heterospathe_cagayanensis	Dictyosperma_album)	Kentiopsis_piersoniorum)	(Burretiokentia_grandiflora	Hydriastele_microspadix)))	(Pelagodoxa_henryana	(Prestoea_acuminata	(Oenocarpus_minor	Oenocarpus_bataua))))	((((((Podococcus_barteri	Sclerosperma_profizianum)	Orania_palindan)	(Roystonea_regia	Iriartea_deltoidea))	(Chamaedorea_seifrizii	(Serenoa_repens	(Phoenix_dactylifera	Sabal_domingensis))))	(((Manicaria_saccifera	Reinhardtia_simplex)	(Reinhardtia_latisecta	Reinhardtia_paiewonskiana))	((Attalea_speciosa	(Elaeis_guineensis	Elaeis_oleifera))	Bactris_major)))	Pseudophoenix_vinifera))	Nypa_fruticans);
(((((Burretiokentia_grandiflora	(Veitchia_spiralis	Dypsis_decaryi))	(Hydriastele_microspadix	(Kentiopsis_piersoniorum	(Heterospathe_cagayanensis	Dictyosperma_album))))	(Prestoea_acuminata	(Oenocarpus_minor	Oenocarpus_bataua)))	((((((Podococcus_barteri	Sclerosperma_profizianum)	Orania_palindan)	(Pseudophoenix_vinifera	(((Attalea_speciosa	(Elaeis_guineensis	Elaeis_oleifera))	(Pelagodoxa_henryana	Bactris_major))	((Manicaria_saccifera	Reinhardtia_simplex)	(Reinhardtia_latisecta	Reinhardtia_paiewonskiana)))))	(Phoenix_dactylifera	(Sabal_domingensis	Serenoa_repens)))	(Roystonea_regia	Iriartea_deltoidea))	Chamaedorea_seifrizii))	Nypa_fruticans);
((((Chamaedorea_seifrizii	(Phoenix_dactylifera	(Sabal_domingensis	Serenoa_repens)))	((((Oenocarpus_bataua	Oenocarpus_minor)	Prestoea_acuminata)	((((Manicaria_saccifera	Reinhardtia_simplex)	(Reinhardtia_latisecta	Reinhardtia_paiewonskiana))	(Attalea_speciosa	(Elaeis_guineensis	Elaeis_oleifera)))	(((Podococcus_barteri	Sclerosperma_profizianum)	Orania_palindan)	(((Pseudophoenix_vinifera	Pelagodoxa_henryana)	Bactris_major)	(((Heterospathe_cagayanensis	Dictyosperma_album)	Kentiopsis_piersoniorum)	((Veitchia_spiralis	Dypsis_decaryi)	(Burretiokentia_grandiflora	Hydriastele_microspadix)))))))	Iriartea_deltoidea))	Roystonea_regia)	Nypa_fruticans);
((((Podococcus_barteri	(Sclerosperma_profizianum	Orania_palindan))	(Chamaedorea_seifrizii	(Serenoa_repens	(Phoenix_dactylifera	Sabal_domingensis))))	(((((((Heterospathe_cagayanensis	Dictyosperma_album)	Kentiopsis_piersoniorum)	((Veitchia_spiralis	Dypsis_decaryi)	(Burretiokentia_grandiflora	Hydriastele_microspadix)))	((Oenocarpus_bataua	Oenocarpus_minor)	Prestoea_acuminata))	(Roystonea_regia	(Attalea_speciosa	(Elaeis_guineensis	Elaeis_oleifera))))	(((Manicaria_saccifera	Reinhardtia_simplex)	(Reinhardtia_latisecta	Reinhardtia_paiewonskiana))	((Pelagodoxa_henryana	Bactris_major)	Pseudophoenix_vinifera)))	Iriartea_deltoidea))	Nypa_fruticans);
(((Chamaedorea_seifrizii	((((Pseudophoenix_vinifera	((((Manicaria_saccifera	Reinhardtia_simplex)	(Reinhardtia_latisecta	Reinhardtia_paiewonskiana))	Pelagodoxa_henryana)	(Bactris_major	(Attalea_speciosa	(Elaeis_guineensis	Elaeis_oleifera)))))	(Iriartea_deltoidea	(Serenoa_repens	(Phoenix_dactylifera	Sabal_domingensis))))	(Orania_palindan	(Podococcus_barteri	Sclerosperma_profizianum)))	(((Dypsis_decaryi	Hydriastele_microspadix)	(Burretiokentia_grandiflora	(Veitchia_spiralis	(Heterospathe_cagayanensis	(Dictyosperma_album	Kentiopsis_piersoniorum)))))	((Oenocarpus_bataua	Oenocarpus_minor)	Prestoea_acuminata))))	Roystonea_regia)	Nypa_fruticans);
(((Chamaedorea_seifrizii	((((((((Burretiokentia_grandiflora	(Veitchia_spiralis	Dypsis_decaryi))	Hydriastele_microspadix)	(Kentiopsis_piersoniorum	(Heterospathe_cagayanensis	Dictyosperma_album)))	((Oenocarpus_bataua	Oenocarpus_minor)	Prestoea_acuminata))	(Pelagodoxa_henryana	Pseudophoenix_vinifera))	(((Manicaria_saccifera	Reinhardtia_simplex)	(Reinhardtia_latisecta	Reinhardtia_paiewonskiana))	(Bactris_major	(Attalea_speciosa	(Elaeis_guineensis	Elaeis_oleifera)))))	(Orania_palindan	(Podococcus_barteri	Sclerosperma_profizianum)))	(Roystonea_regia	Iriartea_deltoidea)))	((Sabal_domingensis	Phoenix_dactylifera)	Serenoa_repens))	Nypa_fruticans);
(((((Hydriastele_microspadix	(Kentiopsis_piersoniorum	(Heterospathe_cagayanensis	Dictyosperma_album)))	(Burretiokentia_grandiflora	(Veitchia_spiralis	Dypsis_decaryi)))	(Pelagodoxa_henryana	((Oenocarpus_bataua	Oenocarpus_minor)	Prestoea_acuminata)))	((((Roystonea_regia	Iriartea_deltoidea)	((Sabal_domingensis	(Phoenix_dactylifera	Serenoa_repens))	Chamaedorea_seifrizii))	((Orania_palindan	(Podococcus_barteri	Sclerosperma_profizianum))	(((Manicaria_saccifera	Reinhardtia_simplex)	(Reinhardtia_latisecta	Reinhardtia_paiewonskiana))	(Bactris_major	(Attalea_speciosa	(Elaeis_guineensis	Elaeis_oleifera))))))	Pseudophoenix_vinifera))	Nypa_fruticans);
((((Roystonea_regia	Iriartea_deltoidea)	((((Manicaria_saccifera	Reinhardtia_simplex)	(Reinhardtia_latisecta	Reinhardtia_paiewonskiana))	((Pelagodoxa_henryana	Bactris_major)	(Attalea_speciosa	(Elaeis_guineensis	Elaeis_oleifera))))	(Pseudophoenix_vinifera	((((Veitchia_spiralis	(Burretiokentia_grandiflora	(Dypsis_decaryi	Hydriastele_microspadix)))	(Heterospathe_cagayanensis	Dictyosperma_album))	Kentiopsis_piersoniorum)	((Oenocarpus_bataua	Oenocarpus_minor)	Prestoea_acuminata)))))	((Orania_palindan	(Podococcus_barteri	Sclerosperma_profizianum))	((Serenoa_repens	(Sabal_domingensis	Phoenix_dactylifera))	Chamaedorea_seifrizii)))	Nypa_fruticans);
((Pseudophoenix_vinifera	(((Pelagodoxa_henryana	(Prestoea_acuminata	(Oenocarpus_minor	Oenocarpus_bataua)))	((Kentiopsis_piersoniorum	(Dictyosperma_album	Heterospathe_cagayanensis))	(((Veitchia_spiralis	Dypsis_decaryi)	Burretiokentia_grandiflora)	Hydriastele_microspadix)))	((Iriartea_deltoidea	(((Sclerosperma_profizianum	Orania_palindan)	Roystonea_regia)	(((Phoenix_dactylifera	(Serenoa_repens	Sabal_domingensis))	((Manicaria_saccifera	Reinhardtia_simplex)	(Reinhardtia_paiewonskiana	Reinhardtia_latisecta)))	(Bactris_major	((Elaeis_oleifera	Elaeis_guineensis)	Attalea_speciosa)))))	(Podococcus_barteri	Chamaedorea_seifrizii))))	Nypa_fruticans);
(((((Chamaedorea_seifrizii	Roystonea_regia)	Iriartea_deltoidea)	(((Podococcus_barteri	Sclerosperma_profizianum)	Orania_palindan)	(((Bactris_major	Pseudophoenix_vinifera)	(((Elaeis_oleifera	Elaeis_guineensis)	Attalea_speciosa)	((Prestoea_acuminata	(Oenocarpus_minor	Oenocarpus_bataua))	(((Hydriastele_microspadix	(Burretiokentia_grandiflora	(Veitchia_spiralis	Dypsis_decaryi)))	((Kentiopsis_piersoniorum	Heterospathe_cagayanensis)	Dictyosperma_album))	Pelagodoxa_henryana))))	((Manicaria_saccifera	Reinhardtia_simplex)	(Reinhardtia_paiewonskiana	Reinhardtia_latisecta)))))	(Phoenix_dactylifera	(Serenoa_repens	Sabal_domingensis)))	Nypa_fruticans);
((((((Podococcus_barteri	Sclerosperma_profizianum)	Orania_palindan)	(Chamaedorea_seifrizii	((((Prestoea_acuminata	(Oenocarpus_minor	Oenocarpus_bataua))	((Hydriastele_microspadix	(Burretiokentia_grandiflora	(Veitchia_spiralis	Dypsis_decaryi)))	((Pelagodoxa_henryana	Heterospathe_cagayanensis)	(Dictyosperma_album	Kentiopsis_piersoniorum))))	((((Manicaria_saccifera	Reinhardtia_simplex)	(Reinhardtia_paiewonskiana	Reinhardtia_latisecta))	(Bactris_major	Pseudophoenix_vinifera))	((Elaeis_oleifera	Elaeis_guineensis)	Attalea_speciosa)))	Roystonea_regia)))	Iriartea_deltoidea)	((Serenoa_repens	Sabal_domingensis)	Phoenix_dactylifera))	Nypa_fruticans);
((((Prestoea_acuminata	(Oenocarpus_minor	Oenocarpus_bataua))	(((Veitchia_spiralis	(Burretiokentia_grandiflora	(Hydriastele_microspadix	Dypsis_decaryi)))	((Heterospathe_cagayanensis	Dictyosperma_album)	Kentiopsis_piersoniorum))	Pelagodoxa_henryana))	((((Chamaedorea_seifrizii	((Serenoa_repens	Sabal_domingensis)	Phoenix_dactylifera))	((Podococcus_barteri	Sclerosperma_profizianum)	Orania_palindan))	((Iriartea_deltoidea	Roystonea_regia)	((((Manicaria_saccifera	Reinhardtia_simplex)	(Reinhardtia_paiewonskiana	Reinhardtia_latisecta))	Bactris_major)	((Elaeis_oleifera	Elaeis_guineensis)	Attalea_speciosa))))	Pseudophoenix_vinifera))	Nypa_fruticans);
((((Chamaedorea_seifrizii	((Phoenix_dactylifera	Serenoa_repens)	Sabal_domingensis))	(((Podococcus_barteri	Sclerosperma_profizianum)	Orania_palindan)	((((Manicaria_saccifera	Reinhardtia_simplex)	(Reinhardtia_paiewonskiana	Reinhardtia_latisecta))	((Roystonea_regia	((Elaeis_oleifera	Elaeis_guineensis)	Attalea_speciosa))	((Prestoea_acuminata	(Oenocarpus_minor	Oenocarpus_bataua))	((((Kentiopsis_piersoniorum	Burretiokentia_grandiflora)	Hydriastele_microspadix)	(Veitchia_spiralis	Dypsis_decaryi))	(Heterospathe_cagayanensis	Dictyosperma_album)))))	(Pseudophoenix_vinifera	(Pelagodoxa_henryana	Bactris_major)))))	Iriartea_deltoidea)	Nypa_fruticans);
(((Iriartea_deltoidea	((Prestoea_acuminata	(Oenocarpus_minor	Oenocarpus_bataua))	(((Hydriastele_microspadix	(Veitchia_spiralis	Dypsis_decaryi))	(Heterospathe_cagayanensis	(Kentiopsis_piersoniorum	Dictyosperma_album)))	Burretiokentia_grandiflora)))	(((Roystonea_regia	Chamaedorea_seifrizii)	((Manicaria_saccifera	Reinhardtia_simplex)	(Reinhardtia_paiewonskiana	Reinhardtia_latisecta)))	((((Serenoa_repens	Phoenix_dactylifera)	Sabal_domingensis)	((Elaeis_oleifera	Elaeis_guineensis)	Attalea_speciosa))	(((Podococcus_barteri	Sclerosperma_profizianum)	Orania_palindan)	(Pseudophoenix_vinifera	(Pelagodoxa_henryana	Bactris_major))))))	Nypa_fruticans);
(((((((Phoenix_dactylifera	(Sabal_domingensis	Serenoa_repens))	(((Prestoea_acuminata	(Oenocarpus_minor	Oenocarpus_bataua))	((Hydriastele_microspadix	(Burretiokentia_grandiflora	(Veitchia_spiralis	Dypsis_decaryi)))	((Heterospathe_cagayanensis	Dictyosperma_album)	Kentiopsis_piersoniorum)))	(((Elaeis_oleifera	Elaeis_guineensis)	Attalea_speciosa)	Roystonea_regia)))	(Pseudophoenix_vinifera	(Pelagodoxa_henryana	Bactris_major)))	((Manicaria_saccifera	Reinhardtia_simplex)	(Reinhardtia_paiewonskiana	Reinhardtia_latisecta)))	((Podococcus_barteri	Sclerosperma_profizianum)	Orania_palindan))	(Iriartea_deltoidea	Chamaedorea_seifrizii))	Nypa_fruticans);
((((((((((Elaeis_oleifera	Elaeis_guineensis)	Attalea_speciosa)	Roystonea_regia)	((Pelagodoxa_henryana	(Prestoea_acuminata	(Oenocarpus_minor	Oenocarpus_bataua)))	((Burretiokentia_grandiflora	(Hydriastele_microspadix	Dypsis_decaryi))	(Veitchia_spiralis	(Kentiopsis_piersoniorum	(Heterospathe_cagayanensis	Dictyosperma_album))))))	(Pseudophoenix_vinifera	(((Manicaria_saccifera	Reinhardtia_simplex)	(Reinhardtia_paiewonskiana	Reinhardtia_latisecta))	Bactris_major)))	((Podococcus_barteri	Sclerosperma_profizianum)	Orania_palindan))	Iriartea_deltoidea)	Chamaedorea_seifrizii)	(Phoenix_dactylifera	(Sabal_domingensis	Serenoa_repens)))	Nypa_fruticans);
((((Chamaedorea_seifrizii	Iriartea_deltoidea)	(((Prestoea_acuminata	(Oenocarpus_minor	Oenocarpus_bataua))	(((Heterospathe_cagayanensis	Dictyosperma_album)	((Hydriastele_microspadix	Kentiopsis_piersoniorum)	(Veitchia_spiralis	Dypsis_decaryi)))	Burretiokentia_grandiflora))	((((Manicaria_saccifera	Reinhardtia_simplex)	(Reinhardtia_paiewonskiana	Reinhardtia_latisecta))	((Bactris_major	Pseudophoenix_vinifera)	Pelagodoxa_henryana))	(((Podococcus_barteri	Sclerosperma_profizianum)	Orania_palindan)	(((Phoenix_dactylifera	Sabal_domingensis)	Serenoa_repens)	((Elaeis_oleifera	Elaeis_guineensis)	Attalea_speciosa))))))	Roystonea_regia)	Nypa_fruticans);
(((((Prestoea_acuminata	(Oenocarpus_minor	Oenocarpus_bataua))	(((Burretiokentia_grandiflora	(Veitchia_spiralis	Dypsis_decaryi))	(Kentiopsis_piersoniorum	Hydriastele_microspadix))	(Heterospathe_cagayanensis	Dictyosperma_album)))	(((((Podococcus_barteri	Sclerosperma_profizianum)	Orania_palindan)	((Phoenix_dactylifera	(Sabal_domingensis	Serenoa_repens))	((Elaeis_oleifera	Elaeis_guineensis)	Attalea_speciosa)))	((Roystonea_regia	Iriartea_deltoidea)	Chamaedorea_seifrizii))	(((Manicaria_saccifera	Reinhardtia_simplex)	(Reinhardtia_paiewonskiana	Reinhardtia_latisecta))	(Pelagodoxa_henryana	Bactris_major))))	Pseudophoenix_vinifera)	Nypa_fruticans);
((((Phoenix_dactylifera	Sabal_domingensis)	Serenoa_repens)	(((((Pseudophoenix_vinifera	((Manicaria_saccifera	Reinhardtia_simplex)	(Reinhardtia_latisecta	Reinhardtia_paiewonskiana)))	((Pelagodoxa_henryana	Bactris_major)	(((Prestoea_acuminata	(Oenocarpus_bataua	Oenocarpus_minor))	(Dypsis_decaryi	(((Burretiokentia_grandiflora	Hydriastele_microspadix)	Veitchia_spiralis)	((Kentiopsis_piersoniorum	Dictyosperma_album)	Heterospathe_cagayanensis))))	(Roystonea_regia	(Attalea_speciosa	(Elaeis_guineensis	Elaeis_oleifera))))))	(Orania_palindan	(Podococcus_barteri	Sclerosperma_profizianum)))	Chamaedorea_seifrizii)	Iriartea_deltoidea))	Nypa_fruticans);
((((Phoenix_dactylifera	(Sabal_domingensis	Serenoa_repens))	Iriartea_deltoidea)	((((Pseudophoenix_vinifera	((Pelagodoxa_henryana	(Prestoea_acuminata	(Oenocarpus_bataua	Oenocarpus_minor)))	((Dypsis_decaryi	Hydriastele_microspadix)	((Veitchia_spiralis	(Dictyosperma_album	Heterospathe_cagayanensis))	(Burretiokentia_grandiflora	Kentiopsis_piersoniorum)))))	(((Attalea_speciosa	(Elaeis_guineensis	Elaeis_oleifera))	Bactris_major)	((Manicaria_saccifera	Reinhardtia_simplex)	(Reinhardtia_latisecta	Reinhardtia_paiewonskiana))))	(Orania_palindan	(Podococcus_barteri	Sclerosperma_profizianum)))	(Roystonea_regia	Chamaedorea_seifrizii)))	Nypa_fruticans);
((Serenoa_repens	(((((Orania_palindan	(Podococcus_barteri	Sclerosperma_profizianum))	(((Attalea_speciosa	(Elaeis_guineensis	Elaeis_oleifera))	((Manicaria_saccifera	Reinhardtia_simplex)	(Reinhardtia_latisecta	Reinhardtia_paiewonskiana)))	(Pseudophoenix_vinifera	(Pelagodoxa_henryana	Bactris_major))))	((((Prestoea_acuminata	(Oenocarpus_bataua	Oenocarpus_minor))	((Veitchia_spiralis	Dypsis_decaryi)	(((Burretiokentia_grandiflora	Kentiopsis_piersoniorum)	Hydriastele_microspadix)	(Dictyosperma_album	Heterospathe_cagayanensis))))	(Iriartea_deltoidea	Roystonea_regia))	Chamaedorea_seifrizii))	Phoenix_dactylifera)	Sabal_domingensis))	Nypa_fruticans);
((((((Prestoea_acuminata	(Oenocarpus_bataua	Oenocarpus_minor))	(((Hydriastele_microspadix	Burretiokentia_grandiflora)	(Veitchia_spiralis	Dypsis_decaryi))	(Kentiopsis_piersoniorum	(Dictyosperma_album	Heterospathe_cagayanensis))))	(Iriartea_deltoidea	Roystonea_regia))	((((Attalea_speciosa	(Elaeis_guineensis	Elaeis_oleifera))	((Manicaria_saccifera	Reinhardtia_simplex)	(Reinhardtia_latisecta	Reinhardtia_paiewonskiana)))	(Pseudophoenix_vinifera	(Pelagodoxa_henryana	Bactris_major)))	((Sabal_domingensis	(Serenoa_repens	Phoenix_dactylifera))	(Orania_palindan	(Podococcus_barteri	Sclerosperma_profizianum)))))	Chamaedorea_seifrizii)	Nypa_fruticans);
(((Phoenix_dactylifera	(Sabal_domingensis	Serenoa_repens))	((Orania_palindan	(Podococcus_barteri	Sclerosperma_profizianum))	(Chamaedorea_seifrizii	((((Attalea_speciosa	(Elaeis_guineensis	Elaeis_oleifera))	Roystonea_regia)	(((Prestoea_acuminata	(Oenocarpus_bataua	Oenocarpus_minor))	(((Kentiopsis_piersoniorum	(Dictyosperma_album	Heterospathe_cagayanensis))	Hydriastele_microspadix)	(Burretiokentia_grandiflora	(Veitchia_spiralis	Dypsis_decaryi))))	Iriartea_deltoidea))	((Pseudophoenix_vinifera	(Pelagodoxa_henryana	Bactris_major))	((Manicaria_saccifera	Reinhardtia_simplex)	(Reinhardtia_latisecta	Reinhardtia_paiewonskiana)))))))	Nypa_fruticans);
(((Serenoa_repens	(Phoenix_dactylifera	Sabal_domingensis))	(Iriartea_deltoidea	(Chamaedorea_seifrizii	((Roystonea_regia	((Manicaria_saccifera	Reinhardtia_simplex)	(Reinhardtia_latisecta	Reinhardtia_paiewonskiana)))	((((Bactris_major	(Attalea_speciosa	(Elaeis_guineensis	Elaeis_oleifera)))	((Prestoea_acuminata	(Oenocarpus_bataua	Oenocarpus_minor))	(Pelagodoxa_henryana	(((Burretiokentia_grandiflora	Hydriastele_microspadix)	(Kentiopsis_piersoniorum	(Dictyosperma_album	Heterospathe_cagayanensis)))	(Veitchia_spiralis	Dypsis_decaryi)))))	Pseudophoenix_vinifera)	(Orania_palindan	(Podococcus_barteri	Sclerosperma_profizianum)))))))	Nypa_fruticans);
(((((Chamaedorea_seifrizii	Serenoa_repens)	Sabal_domingensis)	Phoenix_dactylifera)	(Iriartea_deltoidea	((Roystonea_regia	((Manicaria_saccifera	Reinhardtia_simplex)	(Reinhardtia_latisecta	Reinhardtia_paiewonskiana)))	(((Bactris_major	((Attalea_speciosa	(Elaeis_guineensis	Elaeis_oleifera))	(Pelagodoxa_henryana	((((Burretiokentia_grandiflora	Hydriastele_microspadix)	(Kentiopsis_piersoniorum	(Dictyosperma_album	Heterospathe_cagayanensis)))	(Veitchia_spiralis	Dypsis_decaryi))	(Prestoea_acuminata	(Oenocarpus_bataua	Oenocarpus_minor))))))	Pseudophoenix_vinifera)	(Orania_palindan	(Podococcus_barteri	Sclerosperma_profizianum))))))	Nypa_fruticans);
((((Sabal_domingensis	Phoenix_dactylifera)	Serenoa_repens)	(Iriartea_deltoidea	((Roystonea_regia	Chamaedorea_seifrizii)	(((Manicaria_saccifera	Reinhardtia_simplex)	(Reinhardtia_latisecta	Reinhardtia_paiewonskiana))	((((Pelagodoxa_henryana	(((Dypsis_decaryi	Hydriastele_microspadix)	((Veitchia_spiralis	(Dictyosperma_album	Heterospathe_cagayanensis))	(Kentiopsis_piersoniorum	Burretiokentia_grandiflora)))	(Prestoea_acuminata	(Oenocarpus_bataua	Oenocarpus_minor))))	(Bactris_major	(Attalea_speciosa	(Elaeis_guineensis	Elaeis_oleifera))))	Pseudophoenix_vinifera)	(Orania_palindan	(Podococcus_barteri	Sclerosperma_profizianum)))))))	Nypa_fruticans);
((Roystonea_regia	((((Pseudophoenix_vinifera	(((Pelagodoxa_henryana	Bactris_major)	(Attalea_speciosa	(Elaeis_guineensis	Elaeis_oleifera)))	((Manicaria_saccifera	Reinhardtia_simplex)	(Reinhardtia_latisecta	Reinhardtia_paiewonskiana))))	(((((Dypsis_decaryi	Hydriastele_microspadix)	Burretiokentia_grandiflora)	((Veitchia_spiralis	(Dictyosperma_album	Heterospathe_cagayanensis))	Kentiopsis_piersoniorum))	(Prestoea_acuminata	(Oenocarpus_bataua	Oenocarpus_minor)))	(Orania_palindan	(Podococcus_barteri	Sclerosperma_profizianum))))	Iriartea_deltoidea)	(Chamaedorea_seifrizii	((Sabal_domingensis	Phoenix_dactylifera)	Serenoa_repens))))	Nypa_fruticans);
((Serenoa_repens	((Chamaedorea_seifrizii	(((Orania_palindan	(Podococcus_barteri	Sclerosperma_profizianum))	(((Pseudophoenix_vinifera	(Bactris_major	(Attalea_speciosa	(Elaeis_guineensis	Elaeis_oleifera))))	((Manicaria_saccifera	Reinhardtia_simplex)	(Reinhardtia_latisecta	Reinhardtia_paiewonskiana)))	((((Veitchia_spiralis	Dypsis_decaryi)	Hydriastele_microspadix)	(Burretiokentia_grandiflora	((Dictyosperma_album	Heterospathe_cagayanensis)	Kentiopsis_piersoniorum)))	(Pelagodoxa_henryana	(Prestoea_acuminata	(Oenocarpus_bataua	Oenocarpus_minor))))))	(Roystonea_regia	Iriartea_deltoidea)))	(Sabal_domingensis	Phoenix_dactylifera)))	Nypa_fruticans);
((Chamaedorea_seifrizii	((Roystonea_regia	Iriartea_deltoidea)	((((Reinhardtia_latisecta	Reinhardtia_paiewonskiana)	(Reinhardtia_simplex	Manicaria_saccifera))	((Attalea_speciosa	(Elaeis_oleifera	Elaeis_guineensis))	(((Orania_palindan	(Podococcus_barteri	Sclerosperma_profizianum))	(Phoenix_dactylifera	(Serenoa_repens	Sabal_domingensis)))	(Pseudophoenix_vinifera	(Pelagodoxa_henryana	Bactris_major)))))	(((Heterospathe_cagayanensis	(Kentiopsis_piersoniorum	Dictyosperma_album))	(Veitchia_spiralis	(Burretiokentia_grandiflora	(Dypsis_decaryi	Hydriastele_microspadix))))	(Prestoea_acuminata	(Oenocarpus_bataua	Oenocarpus_minor))))))	Nypa_fruticans);
(((Iriartea_deltoidea	((((Orania_palindan	(Podococcus_barteri	Sclerosperma_profizianum))	(Phoenix_dactylifera	(Serenoa_repens	Sabal_domingensis)))	Chamaedorea_seifrizii)	((Pseudophoenix_vinifera	(((Reinhardtia_latisecta	Reinhardtia_paiewonskiana)	(Reinhardtia_simplex	Manicaria_saccifera))	(Pelagodoxa_henryana	Bactris_major)))	((((Burretiokentia_grandiflora	(Veitchia_spiralis	Dypsis_decaryi))	(Hydriastele_microspadix	((Heterospathe_cagayanensis	Dictyosperma_album)	Kentiopsis_piersoniorum)))	(Prestoea_acuminata	(Oenocarpus_bataua	Oenocarpus_minor)))	(Attalea_speciosa	(Elaeis_oleifera	Elaeis_guineensis))))))	Roystonea_regia)	Nypa_fruticans);
(((((Phoenix_dactylifera	(Serenoa_repens	Sabal_domingensis))	Iriartea_deltoidea)	(Chamaedorea_seifrizii	(((Pseudophoenix_vinifera	((Pelagodoxa_henryana	(((Kentiopsis_piersoniorum	Burretiokentia_grandiflora)	((Dypsis_decaryi	Hydriastele_microspadix)	(Heterospathe_cagayanensis	Dictyosperma_album)))	Veitchia_spiralis))	(Prestoea_acuminata	(Oenocarpus_bataua	Oenocarpus_minor))))	(Orania_palindan	(Podococcus_barteri	Sclerosperma_profizianum)))	((Attalea_speciosa	(Elaeis_oleifera	Elaeis_guineensis))	(((Reinhardtia_latisecta	Reinhardtia_paiewonskiana)	(Reinhardtia_simplex	Manicaria_saccifera))	Bactris_major)))))	Roystonea_regia)	Nypa_fruticans);
(((((Roystonea_regia	Iriartea_deltoidea)	(((Phoenix_dactylifera	(Serenoa_repens	Sabal_domingensis))	(Orania_palindan	(Podococcus_barteri	Sclerosperma_profizianum)))	((Attalea_speciosa	(Elaeis_oleifera	Elaeis_guineensis))	((((Reinhardtia_latisecta	Reinhardtia_paiewonskiana)	(Reinhardtia_simplex	Manicaria_saccifera))	(Pseudophoenix_vinifera	Bactris_major))	Pelagodoxa_henryana))))	Chamaedorea_seifrizii)	(((Burretiokentia_grandiflora	(Veitchia_spiralis	Dypsis_decaryi))	(((Heterospathe_cagayanensis	Dictyosperma_album)	Kentiopsis_piersoniorum)	Hydriastele_microspadix))	(Prestoea_acuminata	(Oenocarpus_bataua	Oenocarpus_minor))))	Nypa_fruticans);
(((Iriartea_deltoidea	(Chamaedorea_seifrizii	((Podococcus_barteri	(Sclerosperma_profizianum	Orania_palindan))	((Roystonea_regia	(Pseudophoenix_vinifera	((Dypsis_decaryi	(((Heterospathe_cagayanensis	Dictyosperma_album)	(Kentiopsis_piersoniorum	Burretiokentia_grandiflora))	(Hydriastele_microspadix	Veitchia_spiralis)))	(Pelagodoxa_henryana	(Prestoea_acuminata	(Oenocarpus_bataua	Oenocarpus_minor))))))	(((Reinhardtia_latisecta	Reinhardtia_paiewonskiana)	(Reinhardtia_simplex	Manicaria_saccifera))	(Bactris_major	(Attalea_speciosa	(Elaeis_oleifera	Elaeis_guineensis))))))))	((Sabal_domingensis	Serenoa_repens)	Phoenix_dactylifera))	Nypa_fruticans);
((Serenoa_repens	((Phoenix_dactylifera	(Chamaedorea_seifrizii	Sabal_domingensis))	(Iriartea_deltoidea	((((Attalea_speciosa	(Elaeis_oleifera	Elaeis_guineensis))	Roystonea_regia)	((Pseudophoenix_vinifera	((((Veitchia_spiralis	Dypsis_decaryi)	(Hydriastele_microspadix	((Heterospathe_cagayanensis	Dictyosperma_album)	Kentiopsis_piersoniorum)))	Burretiokentia_grandiflora)	(Prestoea_acuminata	(Oenocarpus_bataua	Oenocarpus_minor))))	(((Reinhardtia_latisecta	Reinhardtia_paiewonskiana)	(Reinhardtia_simplex	Manicaria_saccifera))	(Pelagodoxa_henryana	Bactris_major))))	(Orania_palindan	(Podococcus_barteri	Sclerosperma_profizianum))))))	Nypa_fruticans);
(((((Dypsis_decaryi	((Veitchia_spiralis	Hydriastele_microspadix)	((Heterospathe_cagayanensis	Dictyosperma_album)	Kentiopsis_piersoniorum)))	Burretiokentia_grandiflora)	(Prestoea_acuminata	(Oenocarpus_bataua	Oenocarpus_minor)))	(((((((Serenoa_repens	Sabal_domingensis)	Phoenix_dactylifera)	Chamaedorea_seifrizii)	(Orania_palindan	(Podococcus_barteri	Sclerosperma_profizianum)))	(((Reinhardtia_latisecta	Reinhardtia_paiewonskiana)	(Reinhardtia_simplex	Manicaria_saccifera))	((Pelagodoxa_henryana	Bactris_major)	(Attalea_speciosa	(Elaeis_oleifera	Elaeis_guineensis)))))	(Roystonea_regia	Iriartea_deltoidea))	Pseudophoenix_vinifera))	Nypa_fruticans);
((((Serenoa_repens	Sabal_domingensis)	Phoenix_dactylifera)	((Chamaedorea_seifrizii	((Orania_palindan	(Podococcus_barteri	Sclerosperma_profizianum))	(((Reinhardtia_latisecta	Reinhardtia_paiewonskiana)	(Reinhardtia_simplex	Manicaria_saccifera))	((Pseudophoenix_vinifera	((((((Veitchia_spiralis	Dypsis_decaryi)	Burretiokentia_grandiflora)	Heterospathe_cagayanensis)	(Kentiopsis_piersoniorum	Hydriastele_microspadix))	Dictyosperma_album)	(Pelagodoxa_henryana	(Prestoea_acuminata	(Oenocarpus_bataua	Oenocarpus_minor)))))	(Roystonea_regia	((Attalea_speciosa	(Elaeis_oleifera	Elaeis_guineensis))	Bactris_major))))))	Iriartea_deltoidea))	Nypa_fruticans);
((Pseudophoenix_vinifera	(((Prestoea_acuminata	(Oenocarpus_bataua	Oenocarpus_minor))	(((Dypsis_decaryi	Hydriastele_microspadix)	((Dictyosperma_album	Heterospathe_cagayanensis)	(Veitchia_spiralis	(Kentiopsis_piersoniorum	Burretiokentia_grandiflora))))	Pelagodoxa_henryana))	((((Iriartea_deltoidea	((Reinhardtia_latisecta	Reinhardtia_paiewonskiana)	(Reinhardtia_simplex	Manicaria_saccifera)))	Chamaedorea_seifrizii)	Roystonea_regia)	((Bactris_major	(((Serenoa_repens	Sabal_domingensis)	Phoenix_dactylifera)	(Attalea_speciosa	(Elaeis_oleifera	Elaeis_guineensis))))	(Orania_palindan	(Podococcus_barteri	Sclerosperma_profizianum))))))	Nypa_fruticans);
((Pseudophoenix_vinifera	(((Prestoea_acuminata	(Oenocarpus_bataua	Oenocarpus_minor))	((Veitchia_spiralis	Dypsis_decaryi)	((Heterospathe_cagayanensis	(Dictyosperma_album	Kentiopsis_piersoniorum))	(Hydriastele_microspadix	Burretiokentia_grandiflora))))	((((Iriartea_deltoidea	(((Serenoa_repens	Sabal_domingensis)	Phoenix_dactylifera)	(Attalea_speciosa	(Elaeis_oleifera	Elaeis_guineensis))))	(Orania_palindan	(Podococcus_barteri	Sclerosperma_profizianum)))	(Roystonea_regia	(Chamaedorea_seifrizii	(Pelagodoxa_henryana	Bactris_major))))	((Reinhardtia_latisecta	Reinhardtia_paiewonskiana)	(Reinhardtia_simplex	Manicaria_saccifera)))))	Nypa_fruticans);
((Roystonea_regia	((Chamaedorea_seifrizii	((((Phoenix_dactylifera	(Serenoa_repens	Sabal_domingensis))	((Sclerosperma_profizianum	Podococcus_barteri)	Orania_palindan))	((((Reinhardtia_paiewonskiana	Reinhardtia_latisecta)	(Reinhardtia_simplex	Manicaria_saccifera))	(Pseudophoenix_vinifera	(Pelagodoxa_henryana	Bactris_major)))	((Elaeis_guineensis	Elaeis_oleifera)	Attalea_speciosa)))	((Prestoea_acuminata	(Oenocarpus_minor	Oenocarpus_bataua))	(Veitchia_spiralis	((Dypsis_decaryi	Hydriastele_microspadix)	((Burretiokentia_grandiflora	Kentiopsis_piersoniorum)	(Heterospathe_cagayanensis	Dictyosperma_album)))))))	Iriartea_deltoidea))	Nypa_fruticans);
(((((Pelagodoxa_henryana	(Prestoea_acuminata	(Oenocarpus_minor	Oenocarpus_bataua)))	(((Dictyosperma_album	(Kentiopsis_piersoniorum	Veitchia_spiralis))	Heterospathe_cagayanensis)	(Burretiokentia_grandiflora	(Dypsis_decaryi	Hydriastele_microspadix))))	(((Chamaedorea_seifrizii	(((Serenoa_repens	Sabal_domingensis)	Phoenix_dactylifera)	((Sclerosperma_profizianum	Podococcus_barteri)	Orania_palindan)))	((((Reinhardtia_paiewonskiana	Reinhardtia_latisecta)	(Reinhardtia_simplex	Manicaria_saccifera))	Bactris_major)	((Elaeis_guineensis	Elaeis_oleifera)	Attalea_speciosa)))	(Roystonea_regia	Iriartea_deltoidea)))	Pseudophoenix_vinifera)	Nypa_fruticans);
(((Iriartea_deltoidea	(Chamaedorea_seifrizii	((Sabal_domingensis	(Phoenix_dactylifera	((Sclerosperma_profizianum	Podococcus_barteri)	Orania_palindan)))	Serenoa_repens)))	((((Reinhardtia_paiewonskiana	Reinhardtia_latisecta)	(Reinhardtia_simplex	Manicaria_saccifera))	(Bactris_major	((Elaeis_guineensis	Elaeis_oleifera)	Attalea_speciosa)))	(Roystonea_regia	(Pseudophoenix_vinifera	(Pelagodoxa_henryana	((Prestoea_acuminata	(Oenocarpus_minor	Oenocarpus_bataua))	((((Veitchia_spiralis	Dypsis_decaryi)	Burretiokentia_grandiflora)	Hydriastele_microspadix)	((Heterospathe_cagayanensis	Dictyosperma_album)	Kentiopsis_piersoniorum))))))))	Nypa_fruticans);
((Pseudophoenix_vinifera	((((Veitchia_spiralis	((Heterospathe_cagayanensis	Dictyosperma_album)	Kentiopsis_piersoniorum))	(Burretiokentia_grandiflora	(Dypsis_decaryi	Hydriastele_microspadix)))	(Pelagodoxa_henryana	(Prestoea_acuminata	(Oenocarpus_minor	Oenocarpus_bataua))))	(Roystonea_regia	((Bactris_major	((Elaeis_guineensis	Elaeis_oleifera)	Attalea_speciosa))	((Chamaedorea_seifrizii	((Sabal_domingensis	Serenoa_repens)	Phoenix_dactylifera))	(((Podococcus_barteri	(Orania_palindan	Sclerosperma_profizianum))	Iriartea_deltoidea)	(((Manicaria_saccifera	Reinhardtia_latisecta)	Reinhardtia_paiewonskiana)	Reinhardtia_simplex)))))))	Nypa_fruticans);
(((((Pelagodoxa_henryana	(Prestoea_acuminata	(Oenocarpus_minor	Oenocarpus_bataua)))	((Veitchia_spiralis	Dypsis_decaryi)	((Burretiokentia_grandiflora	Hydriastele_microspadix)	(Heterospathe_cagayanensis	(Dictyosperma_album	Kentiopsis_piersoniorum)))))	(((Bactris_major	((Elaeis_guineensis	Elaeis_oleifera)	Attalea_speciosa))	(((Reinhardtia_latisecta	Reinhardtia_paiewonskiana)	(Manicaria_saccifera	Reinhardtia_simplex))	(((Chamaedorea_seifrizii	(Podococcus_barteri	(Orania_palindan	Sclerosperma_profizianum)))	((Sabal_domingensis	Serenoa_repens)	Phoenix_dactylifera))	Iriartea_deltoidea)))	Pseudophoenix_vinifera))	Roystonea_regia)	Nypa_fruticans);
(((Chamaedorea_seifrizii	((((((Reinhardtia_latisecta	Reinhardtia_paiewonskiana)	(Manicaria_saccifera	Reinhardtia_simplex))	((Pelagodoxa_henryana	Bactris_major)	Pseudophoenix_vinifera))	((Elaeis_guineensis	Elaeis_oleifera)	Attalea_speciosa))	((Orania_palindan	(Sclerosperma_profizianum	Podococcus_barteri))	(Sabal_domingensis	(Serenoa_repens	Phoenix_dactylifera))))	(Iriartea_deltoidea	((Prestoea_acuminata	(Oenocarpus_minor	Oenocarpus_bataua))	((Veitchia_spiralis	Dypsis_decaryi)	(((Kentiopsis_piersoniorum	Burretiokentia_grandiflora)	Hydriastele_microspadix)	(Heterospathe_cagayanensis	Dictyosperma_album)))))))	Roystonea_regia)	Nypa_fruticans);
((((((Dypsis_decaryi	Veitchia_spiralis)	((Burretiokentia_grandiflora	Hydriastele_microspadix)	((Heterospathe_cagayanensis	Dictyosperma_album)	Kentiopsis_piersoniorum)))	(Pelagodoxa_henryana	(Prestoea_acuminata	(Oenocarpus_minor	Oenocarpus_bataua))))	(Roystonea_regia	((((Reinhardtia_latisecta	Reinhardtia_paiewonskiana)	(Manicaria_saccifera	Reinhardtia_simplex))	(Bactris_major	((Elaeis_guineensis	Elaeis_oleifera)	Attalea_speciosa)))	((Podococcus_barteri	(Orania_palindan	Sclerosperma_profizianum))	(Iriartea_deltoidea	(Chamaedorea_seifrizii	(Sabal_domingensis	(Serenoa_repens	Phoenix_dactylifera))))))))	Pseudophoenix_vinifera)	Nypa_fruticans);
((((Pelagodoxa_henryana	((Prestoea_acuminata	(Oenocarpus_minor	Oenocarpus_bataua))	(((Heterospathe_cagayanensis	Dictyosperma_album)	Kentiopsis_piersoniorum)	(Hydriastele_microspadix	(Burretiokentia_grandiflora	(Dypsis_decaryi	Veitchia_spiralis))))))	(((Roystonea_regia	(Bactris_major	((Elaeis_guineensis	Elaeis_oleifera)	Attalea_speciosa)))	((Reinhardtia_latisecta	Reinhardtia_paiewonskiana)	(Manicaria_saccifera	Reinhardtia_simplex)))	((Podococcus_barteri	(Orania_palindan	Sclerosperma_profizianum))	((Iriartea_deltoidea	(Serenoa_repens	(Phoenix_dactylifera	Sabal_domingensis)))	Chamaedorea_seifrizii))))	Pseudophoenix_vinifera)	Nypa_fruticans);
(((((Prestoea_acuminata	(Oenocarpus_minor	Oenocarpus_bataua))	((Hydriastele_microspadix	Dypsis_decaryi)	(((Heterospathe_cagayanensis	Dictyosperma_album)	(Kentiopsis_piersoniorum	Veitchia_spiralis))	Burretiokentia_grandiflora)))	((((Elaeis_guineensis	Elaeis_oleifera)	Attalea_speciosa)	(((Reinhardtia_latisecta	Reinhardtia_paiewonskiana)	(Manicaria_saccifera	Reinhardtia_simplex))	(Pelagodoxa_henryana	Bactris_major)))	(((Orania_palindan	(Sclerosperma_profizianum	Podococcus_barteri))	((Iriartea_deltoidea	(Phoenix_dactylifera	(Sabal_domingensis	Serenoa_repens)))	Chamaedorea_seifrizii))	Roystonea_regia)))	Pseudophoenix_vinifera)	Nypa_fruticans);
((((Prestoea_acuminata	(Oenocarpus_minor	Oenocarpus_bataua))	(Pelagodoxa_henryana	((Hydriastele_microspadix	Dypsis_decaryi)	((((Heterospathe_cagayanensis	Kentiopsis_piersoniorum)	Burretiokentia_grandiflora)	Veitchia_spiralis)	Dictyosperma_album))))	(((((Orania_palindan	(Sclerosperma_profizianum	Podococcus_barteri))	((Pseudophoenix_vinifera	(Phoenix_dactylifera	(Sabal_domingensis	Serenoa_repens)))	(Bactris_major	((Elaeis_guineensis	Elaeis_oleifera)	Attalea_speciosa))))	(Iriartea_deltoidea	Roystonea_regia))	((Reinhardtia_latisecta	Reinhardtia_paiewonskiana)	(Manicaria_saccifera	Reinhardtia_simplex)))	Chamaedorea_seifrizii))	Nypa_fruticans);
