# Supplementary material for: Data supporting the nuclear phylogenomics of the palm subfamily Arecoideae (Arecaceae)
Source: Data Brief. 2016 Mar 2;7:532–6. doi: 10.1016/j.dib.2016.02.063 (PMC4796708; doi:10.1016/j.dib.2016.02.063)
Supplement: Supplementary file 5 — Supplementary material [file mmc5.zip › RAxML_bootstrap.Elaeis_197.raxml.tre]

((Prestoea_acuminata	((Oenocarpus_minor	Oenocarpus_bataua)	((((Leopoldinia_pulchra	Reinhardtia_gracilis)	Manicaria_saccifera)	(((Reinhardtia_simplex	(Reinhardtia_paiewonskiana	Reinhardtia_latisecta))	((Elaeis_oleifera	Elaeis_guineensis)	(Attalea_speciosa	Bactris_major)))	(Roystonea_regia	(Iriartea_deltoidea	(((((Podococcus_barteri	Calamus_caryotoides)	(Orania_palindan	Sclerosperma_profizianum))	(Phoenix_dactylifera	(Serenoa_repens	Sabal_domingensis)))	(Pseudophoenix_vinifera	Nypa_fruticans))	Chamaedorea_seifrizii)))))	(((Dypsis_decaryi	Dictyosperma_album)	((Heterospathe_cagayanensis	Hydriastele_microspadix)	((Kentiopsis_piersoniorum	Veitchia_spiralis)	Burretiokentia_grandiflora)))	(Geonoma_undata	Pelagodoxa_henryana)))))	Kingia_australis);
((Reinhardtia_gracilis	(((Reinhardtia_simplex	(Reinhardtia_paiewonskiana	Reinhardtia_latisecta))	((((Elaeis_oleifera	Elaeis_guineensis)	(Attalea_speciosa	Bactris_major))	((Chamaedorea_seifrizii	(Podococcus_barteri	Calamus_caryotoides))	(((Phoenix_dactylifera	(Serenoa_repens	Sabal_domingensis))	Nypa_fruticans)	((Pseudophoenix_vinifera	Iriartea_deltoidea)	(Orania_palindan	Sclerosperma_profizianum)))))	(Roystonea_regia	((Manicaria_saccifera	((((Heterospathe_cagayanensis	(Kentiopsis_piersoniorum	(Veitchia_spiralis	Burretiokentia_grandiflora)))	Dypsis_decaryi)	(Hydriastele_microspadix	Dictyosperma_album))	(Geonoma_undata	Pelagodoxa_henryana)))	(Prestoea_acuminata	(Oenocarpus_minor	Oenocarpus_bataua))))))	Leopoldinia_pulchra))	Kingia_australis);
((Calamus_caryotoides	((((Phoenix_dactylifera	(Serenoa_repens	Sabal_domingensis))	((Orania_palindan	Sclerosperma_profizianum)	(Nypa_fruticans	(Pseudophoenix_vinifera	Iriartea_deltoidea))))	((((Reinhardtia_paiewonskiana	Reinhardtia_latisecta)	(Reinhardtia_gracilis	Reinhardtia_simplex))	((Elaeis_oleifera	Elaeis_guineensis)	(Attalea_speciosa	((Bactris_major	Roystonea_regia)	((Leopoldinia_pulchra	Manicaria_saccifera)	(((((Hydriastele_microspadix	(Dypsis_decaryi	Heterospathe_cagayanensis))	(Kentiopsis_piersoniorum	(Veitchia_spiralis	Burretiokentia_grandiflora)))	Dictyosperma_album)	(Geonoma_undata	Pelagodoxa_henryana))	(Prestoea_acuminata	(Oenocarpus_minor	Oenocarpus_bataua))))))))	Chamaedorea_seifrizii))	Podococcus_barteri))	Kingia_australis);
((Calamus_caryotoides	((Nypa_fruticans	((((((((Dictyosperma_album	Hydriastele_microspadix)	((Kentiopsis_piersoniorum	(Burretiokentia_grandiflora	Heterospathe_cagayanensis))	(Dypsis_decaryi	Veitchia_spiralis)))	((Geonoma_undata	Pelagodoxa_henryana)	Manicaria_saccifera))	(Reinhardtia_gracilis	(Prestoea_acuminata	(Oenocarpus_minor	Oenocarpus_bataua))))	(((Bactris_major	Attalea_speciosa)	(Leopoldinia_pulchra	(Elaeis_oleifera	Elaeis_guineensis)))	((Reinhardtia_paiewonskiana	Reinhardtia_latisecta)	Reinhardtia_simplex)))	Roystonea_regia)	Chamaedorea_seifrizii)	((Phoenix_dactylifera	(Serenoa_repens	Sabal_domingensis))	((Pseudophoenix_vinifera	Iriartea_deltoidea)	(Orania_palindan	Sclerosperma_profizianum)))))	Podococcus_barteri))	Kingia_australis);
((Calamus_caryotoides	((Chamaedorea_seifrizii	(((Phoenix_dactylifera	(Serenoa_repens	Sabal_domingensis))	(Nypa_fruticans	((Pseudophoenix_vinifera	Iriartea_deltoidea)	(Orania_palindan	Sclerosperma_profizianum))))	((((Heterospathe_cagayanensis	(Dypsis_decaryi	((Veitchia_spiralis	((Dictyosperma_album	Hydriastele_microspadix)	Kentiopsis_piersoniorum))	Burretiokentia_grandiflora)))	(Geonoma_undata	Pelagodoxa_henryana))	((Leopoldinia_pulchra	Reinhardtia_gracilis)	(Prestoea_acuminata	(Oenocarpus_minor	Oenocarpus_bataua))))	(((Elaeis_oleifera	Elaeis_guineensis)	(Bactris_major	Attalea_speciosa))	((Manicaria_saccifera	Roystonea_regia)	((Reinhardtia_paiewonskiana	Reinhardtia_latisecta)	Reinhardtia_simplex))))))	Podococcus_barteri))	Kingia_australis);
((Podococcus_barteri	(Calamus_caryotoides	(((Phoenix_dactylifera	(Serenoa_repens	Sabal_domingensis))	(Nypa_fruticans	((Pseudophoenix_vinifera	Iriartea_deltoidea)	(Orania_palindan	Sclerosperma_profizianum))))	(((Elaeis_oleifera	Elaeis_guineensis)	(((Attalea_speciosa	(Bactris_major	(Manicaria_saccifera	Roystonea_regia)))	((((((Dypsis_decaryi	Heterospathe_cagayanensis)	(Veitchia_spiralis	(Kentiopsis_piersoniorum	Burretiokentia_grandiflora)))	Dictyosperma_album)	Hydriastele_microspadix)	(Geonoma_undata	Pelagodoxa_henryana))	((Leopoldinia_pulchra	Reinhardtia_gracilis)	(Prestoea_acuminata	(Oenocarpus_minor	Oenocarpus_bataua)))))	((Reinhardtia_paiewonskiana	Reinhardtia_latisecta)	Reinhardtia_simplex)))	Chamaedorea_seifrizii))))	Kingia_australis);
((Reinhardtia_simplex	((((((((Dypsis_decaryi	Heterospathe_cagayanensis)	(Burretiokentia_grandiflora	(Veitchia_spiralis	Kentiopsis_piersoniorum)))	(Dictyosperma_album	Hydriastele_microspadix))	((Geonoma_undata	Pelagodoxa_henryana)	((Manicaria_saccifera	Leopoldinia_pulchra)	(Prestoea_acuminata	(Oenocarpus_minor	Oenocarpus_bataua)))))	((Bactris_major	Attalea_speciosa)	(Elaeis_oleifera	Elaeis_guineensis)))	(Roystonea_regia	((Podococcus_barteri	Calamus_caryotoides)	((((Orania_palindan	Sclerosperma_profizianum)	(Chamaedorea_seifrizii	(Phoenix_dactylifera	(Pseudophoenix_vinifera	Iriartea_deltoidea))))	Nypa_fruticans)	(Serenoa_repens	Sabal_domingensis)))))	(Reinhardtia_paiewonskiana	Reinhardtia_latisecta))	Reinhardtia_gracilis))	Kingia_australis);
((Bactris_major	(Attalea_speciosa	((Elaeis_oleifera	Elaeis_guineensis)	(((((Reinhardtia_paiewonskiana	Reinhardtia_latisecta)	Reinhardtia_simplex)	((((((Orania_palindan	Sclerosperma_profizianum)	(Pseudophoenix_vinifera	Iriartea_deltoidea))	(Phoenix_dactylifera	(Serenoa_repens	Sabal_domingensis)))	Nypa_fruticans)	(Podococcus_barteri	Calamus_caryotoides))	Chamaedorea_seifrizii))	(((Leopoldinia_pulchra	Reinhardtia_gracilis)	(Prestoea_acuminata	(Oenocarpus_minor	Oenocarpus_bataua)))	(((((Dypsis_decaryi	Heterospathe_cagayanensis)	(Veitchia_spiralis	(Kentiopsis_piersoniorum	Burretiokentia_grandiflora)))	(Dictyosperma_album	Hydriastele_microspadix))	(Geonoma_undata	Pelagodoxa_henryana))	Manicaria_saccifera)))	Roystonea_regia))))	Kingia_australis);
((Reinhardtia_gracilis	(Reinhardtia_simplex	(((((((Phoenix_dactylifera	(Serenoa_repens	Sabal_domingensis))	((Chamaedorea_seifrizii	(Orania_palindan	Sclerosperma_profizianum))	((Podococcus_barteri	Calamus_caryotoides)	Iriartea_deltoidea)))	Pseudophoenix_vinifera)	Nypa_fruticans)	(((Leopoldinia_pulchra	(Geonoma_undata	Pelagodoxa_henryana))	(((Veitchia_spiralis	(Kentiopsis_piersoniorum	Burretiokentia_grandiflora))	(Dypsis_decaryi	(Hydriastele_microspadix	Heterospathe_cagayanensis)))	Dictyosperma_album))	(Prestoea_acuminata	(Oenocarpus_minor	Oenocarpus_bataua))))	(((Elaeis_oleifera	Elaeis_guineensis)	(Attalea_speciosa	Bactris_major))	(Manicaria_saccifera	Roystonea_regia)))	(Reinhardtia_paiewonskiana	Reinhardtia_latisecta))))	Kingia_australis);
(((Iriartea_deltoidea	Pseudophoenix_vinifera)	((Nypa_fruticans	(Podococcus_barteri	Calamus_caryotoides))	((((((Elaeis_oleifera	Elaeis_guineensis)	Attalea_speciosa)	(((Reinhardtia_paiewonskiana	Reinhardtia_latisecta)	Reinhardtia_simplex)	((((Geonoma_undata	Pelagodoxa_henryana)	((((Hydriastele_microspadix	(Veitchia_spiralis	Kentiopsis_piersoniorum))	(Burretiokentia_grandiflora	Heterospathe_cagayanensis))	Dypsis_decaryi)	Dictyosperma_album))	Manicaria_saccifera)	((Reinhardtia_gracilis	Leopoldinia_pulchra)	(Prestoea_acuminata	(Oenocarpus_minor	Oenocarpus_bataua))))))	(Bactris_major	Roystonea_regia))	(Phoenix_dactylifera	(Serenoa_repens	Sabal_domingensis)))	(Chamaedorea_seifrizii	(Orania_palindan	Sclerosperma_profizianum)))))	Kingia_australis);
(((Podococcus_barteri	Calamus_caryotoides)	((((Phoenix_dactylifera	(Serenoa_repens	Sabal_domingensis))	((Pseudophoenix_vinifera	Iriartea_deltoidea)	(Sclerosperma_profizianum	Orania_palindan)))	Nypa_fruticans)	(Chamaedorea_seifrizii	((((Leopoldinia_pulchra	Reinhardtia_gracilis)	((Reinhardtia_simplex	(Reinhardtia_paiewonskiana	Reinhardtia_latisecta))	Roystonea_regia))	(((Geonoma_undata	Pelagodoxa_henryana)	((Hydriastele_microspadix	((Dictyosperma_album	Dypsis_decaryi)	(((Burretiokentia_grandiflora	Kentiopsis_piersoniorum)	Veitchia_spiralis)	Heterospathe_cagayanensis)))	Manicaria_saccifera))	(Prestoea_acuminata	(Oenocarpus_minor	Oenocarpus_bataua))))	(((Elaeis_oleifera	Elaeis_guineensis)	Attalea_speciosa)	Bactris_major)))))	Kingia_australis);
(((((((Podococcus_barteri	Calamus_caryotoides)	(((Phoenix_dactylifera	(Serenoa_repens	Sabal_domingensis))	((Pseudophoenix_vinifera	Iriartea_deltoidea)	(Sclerosperma_profizianum	Orania_palindan)))	Nypa_fruticans))	Chamaedorea_seifrizii)	(((Dictyosperma_album	(((Hydriastele_microspadix	(Burretiokentia_grandiflora	(Kentiopsis_piersoniorum	Veitchia_spiralis)))	Heterospathe_cagayanensis)	Dypsis_decaryi))	(Geonoma_undata	Pelagodoxa_henryana))	((Leopoldinia_pulchra	Manicaria_saccifera)	(Prestoea_acuminata	(Oenocarpus_minor	Oenocarpus_bataua)))))	((((Elaeis_oleifera	Elaeis_guineensis)	Attalea_speciosa)	Bactris_major)	Roystonea_regia))	((Reinhardtia_simplex	(Reinhardtia_paiewonskiana	Reinhardtia_latisecta))	Reinhardtia_gracilis))	Kingia_australis);
((Iriartea_deltoidea	((((((Manicaria_saccifera	(Prestoea_acuminata	(Oenocarpus_minor	Oenocarpus_bataua)))	(((Veitchia_spiralis	(((Burretiokentia_grandiflora	Heterospathe_cagayanensis)	Dypsis_decaryi)	Kentiopsis_piersoniorum))	(Hydriastele_microspadix	Dictyosperma_album))	((Leopoldinia_pulchra	Reinhardtia_gracilis)	(Geonoma_undata	Pelagodoxa_henryana))))	(((((Elaeis_oleifera	Elaeis_guineensis)	Attalea_speciosa)	Bactris_major)	Roystonea_regia)	(Reinhardtia_simplex	(Reinhardtia_paiewonskiana	Reinhardtia_latisecta))))	(Podococcus_barteri	Calamus_caryotoides))	(Nypa_fruticans	((Chamaedorea_seifrizii	(Sclerosperma_profizianum	Orania_palindan))	(Phoenix_dactylifera	(Serenoa_repens	Sabal_domingensis)))))	Pseudophoenix_vinifera))	Kingia_australis);
(((Pseudophoenix_vinifera	Iriartea_deltoidea)	((((((((Dypsis_decaryi	(Heterospathe_cagayanensis	Burretiokentia_grandiflora))	(Dictyosperma_album	(Veitchia_spiralis	Kentiopsis_piersoniorum)))	Hydriastele_microspadix)	(Geonoma_undata	Pelagodoxa_henryana))	(Manicaria_saccifera	(Prestoea_acuminata	(Oenocarpus_minor	Oenocarpus_bataua))))	((Attalea_speciosa	(Bactris_major	Roystonea_regia))	((Reinhardtia_simplex	(Reinhardtia_paiewonskiana	Reinhardtia_latisecta))	((Leopoldinia_pulchra	Reinhardtia_gracilis)	(Elaeis_oleifera	Elaeis_guineensis)))))	(Nypa_fruticans	(Podococcus_barteri	Calamus_caryotoides)))	((Chamaedorea_seifrizii	(Sclerosperma_profizianum	Orania_palindan))	(Phoenix_dactylifera	(Serenoa_repens	Sabal_domingensis)))))	Kingia_australis);
((Prestoea_acuminata	((Oenocarpus_minor	Oenocarpus_bataua)	((((Attalea_speciosa	(Elaeis_oleifera	Elaeis_guineensis))	(Reinhardtia_simplex	(Reinhardtia_paiewonskiana	Reinhardtia_latisecta)))	(((Podococcus_barteri	Calamus_caryotoides)	(Nypa_fruticans	((Pseudophoenix_vinifera	Iriartea_deltoidea)	((Orania_palindan	(Chamaedorea_seifrizii	Sclerosperma_profizianum))	(Phoenix_dactylifera	(Serenoa_repens	Sabal_domingensis))))))	(Bactris_major	Roystonea_regia)))	((((Dypsis_decaryi	Heterospathe_cagayanensis)	((Hydriastele_microspadix	(Veitchia_spiralis	(Kentiopsis_piersoniorum	Burretiokentia_grandiflora)))	Dictyosperma_album))	(Geonoma_undata	Pelagodoxa_henryana))	((Leopoldinia_pulchra	Reinhardtia_gracilis)	Manicaria_saccifera)))))	Kingia_australis);
((Bactris_major	(Attalea_speciosa	((((Roystonea_regia	((((Orania_palindan	Sclerosperma_profizianum)	(Phoenix_dactylifera	(Serenoa_repens	Sabal_domingensis)))	(Nypa_fruticans	(Pseudophoenix_vinifera	Iriartea_deltoidea)))	(Chamaedorea_seifrizii	(Podococcus_barteri	Calamus_caryotoides))))	((((Dypsis_decaryi	Heterospathe_cagayanensis)	((Hydriastele_microspadix	(Veitchia_spiralis	(Kentiopsis_piersoniorum	Burretiokentia_grandiflora)))	Dictyosperma_album))	(Geonoma_undata	Pelagodoxa_henryana))	((Prestoea_acuminata	(Oenocarpus_minor	Oenocarpus_bataua))	Manicaria_saccifera)))	((Leopoldinia_pulchra	Reinhardtia_gracilis)	(Reinhardtia_simplex	(Reinhardtia_paiewonskiana	Reinhardtia_latisecta))))	(Elaeis_oleifera	Elaeis_guineensis))))	Kingia_australis);
((Calamus_caryotoides	(((Nypa_fruticans	(((Orania_palindan	Sclerosperma_profizianum)	(Pseudophoenix_vinifera	Iriartea_deltoidea))	(Phoenix_dactylifera	(Serenoa_repens	Sabal_domingensis))))	(Chamaedorea_seifrizii	(Roystonea_regia	((((Reinhardtia_gracilis	Reinhardtia_simplex)	(Reinhardtia_paiewonskiana	Reinhardtia_latisecta))	((Elaeis_oleifera	Elaeis_guineensis)	(Bactris_major	Attalea_speciosa)))	((Prestoea_acuminata	(Oenocarpus_minor	Oenocarpus_bataua))	(((Leopoldinia_pulchra	Manicaria_saccifera)	(Geonoma_undata	Pelagodoxa_henryana))	((((Kentiopsis_piersoniorum	(Burretiokentia_grandiflora	Veitchia_spiralis))	Heterospathe_cagayanensis)	Dypsis_decaryi)	(Dictyosperma_album	Hydriastele_microspadix))))))))	Podococcus_barteri))	Kingia_australis);
((Podococcus_barteri	(Calamus_caryotoides	((((Phoenix_dactylifera	(Serenoa_repens	Sabal_domingensis))	((Chamaedorea_seifrizii	(Orania_palindan	Sclerosperma_profizianum))	Nypa_fruticans))	(Pseudophoenix_vinifera	Iriartea_deltoidea))	((Bactris_major	Roystonea_regia)	(((Reinhardtia_simplex	(Reinhardtia_paiewonskiana	Reinhardtia_latisecta))	((Elaeis_oleifera	Elaeis_guineensis)	Attalea_speciosa))	(Manicaria_saccifera	((Prestoea_acuminata	(Oenocarpus_minor	Oenocarpus_bataua))	((((Reinhardtia_gracilis	Leopoldinia_pulchra)	Geonoma_undata)	Pelagodoxa_henryana)	(((Dictyosperma_album	(Kentiopsis_piersoniorum	Veitchia_spiralis))	Burretiokentia_grandiflora)	((Heterospathe_cagayanensis	Hydriastele_microspadix)	Dypsis_decaryi))))))))))	Kingia_australis);
((Bactris_major	(((Elaeis_oleifera	Elaeis_guineensis)	Attalea_speciosa)	((((Prestoea_acuminata	(Oenocarpus_minor	Oenocarpus_bataua))	((Geonoma_undata	Pelagodoxa_henryana)	(Manicaria_saccifera	((Dypsis_decaryi	(((Heterospathe_cagayanensis	Hydriastele_microspadix)	(Kentiopsis_piersoniorum	Veitchia_spiralis))	Burretiokentia_grandiflora))	Dictyosperma_album))))	((((Podococcus_barteri	Calamus_caryotoides)	(((Phoenix_dactylifera	(Serenoa_repens	Sabal_domingensis))	(Orania_palindan	Sclerosperma_profizianum))	(Nypa_fruticans	(Pseudophoenix_vinifera	Iriartea_deltoidea))))	Chamaedorea_seifrizii)	Roystonea_regia))	((Reinhardtia_gracilis	Leopoldinia_pulchra)	(Reinhardtia_simplex	(Reinhardtia_paiewonskiana	Reinhardtia_latisecta))))))	Kingia_australis);
((Reinhardtia_simplex	((Reinhardtia_paiewonskiana	Reinhardtia_latisecta)	(((Bactris_major	((Elaeis_oleifera	Elaeis_guineensis)	Attalea_speciosa))	(((Reinhardtia_gracilis	Leopoldinia_pulchra)	(Prestoea_acuminata	(Oenocarpus_minor	Oenocarpus_bataua)))	((Geonoma_undata	Pelagodoxa_henryana)	(Manicaria_saccifera	((Dypsis_decaryi	((Hydriastele_microspadix	(Veitchia_spiralis	(Kentiopsis_piersoniorum	Burretiokentia_grandiflora)))	Heterospathe_cagayanensis))	Dictyosperma_album)))))	((((Pseudophoenix_vinifera	Iriartea_deltoidea)	((Podococcus_barteri	Calamus_caryotoides)	((Phoenix_dactylifera	(Serenoa_repens	Sabal_domingensis))	(Chamaedorea_seifrizii	(Orania_palindan	Sclerosperma_profizianum)))))	Nypa_fruticans)	Roystonea_regia))))	Kingia_australis);
((Podococcus_barteri	(Calamus_caryotoides	((Chamaedorea_seifrizii	(((((Elaeis_oleifera	Elaeis_guineensis)	Attalea_speciosa)	(Manicaria_saccifera	((((Dictyosperma_album	(((Dypsis_decaryi	Heterospathe_cagayanensis)	((Burretiokentia_grandiflora	Kentiopsis_piersoniorum)	Veitchia_spiralis))	Hydriastele_microspadix))	(Geonoma_undata	Pelagodoxa_henryana))	(Prestoea_acuminata	(Oenocarpus_minor	Oenocarpus_bataua)))	((Reinhardtia_gracilis	Leopoldinia_pulchra)	(Reinhardtia_simplex	(Reinhardtia_paiewonskiana	Reinhardtia_latisecta))))))	Bactris_major)	Roystonea_regia))	((Phoenix_dactylifera	(Serenoa_repens	Sabal_domingensis))	(((Sclerosperma_profizianum	Orania_palindan)	(Pseudophoenix_vinifera	Iriartea_deltoidea))	Nypa_fruticans)))))	Kingia_australis);
((Calamus_caryotoides	((Nypa_fruticans	((Iriartea_deltoidea	((((Leopoldinia_pulchra	Manicaria_saccifera)	(((Dictyosperma_album	(((Dypsis_decaryi	Heterospathe_cagayanensis)	((Burretiokentia_grandiflora	Kentiopsis_piersoniorum)	Veitchia_spiralis))	Hydriastele_microspadix))	(Geonoma_undata	Pelagodoxa_henryana))	(Prestoea_acuminata	(Oenocarpus_minor	Oenocarpus_bataua))))	(((Reinhardtia_paiewonskiana	Reinhardtia_latisecta)	(Reinhardtia_gracilis	Reinhardtia_simplex))	((Elaeis_oleifera	Elaeis_guineensis)	(Bactris_major	Attalea_speciosa))))	Roystonea_regia))	((Pseudophoenix_vinifera	(Chamaedorea_seifrizii	(Sclerosperma_profizianum	Orania_palindan)))	(Phoenix_dactylifera	(Serenoa_repens	Sabal_domingensis)))))	Podococcus_barteri))	Kingia_australis);
((Calamus_caryotoides	((((Sclerosperma_profizianum	Orania_palindan)	(Phoenix_dactylifera	(Serenoa_repens	Sabal_domingensis)))	(((Chamaedorea_seifrizii	Iriartea_deltoidea)	Pseudophoenix_vinifera)	(Nypa_fruticans	(((((((Dictyosperma_album	((Burretiokentia_grandiflora	Kentiopsis_piersoniorum)	Veitchia_spiralis))	(Hydriastele_microspadix	Heterospathe_cagayanensis))	Dypsis_decaryi)	(Geonoma_undata	Pelagodoxa_henryana))	((Prestoea_acuminata	(Oenocarpus_minor	Oenocarpus_bataua))	(Reinhardtia_gracilis	Leopoldinia_pulchra)))	Manicaria_saccifera)	((Roystonea_regia	((Reinhardtia_paiewonskiana	Reinhardtia_latisecta)	Reinhardtia_simplex))	(Attalea_speciosa	((Elaeis_oleifera	Elaeis_guineensis)	Bactris_major)))))))	Podococcus_barteri))	Kingia_australis);
(((Reinhardtia_gracilis	Leopoldinia_pulchra)	((Elaeis_oleifera	Elaeis_guineensis)	((Bactris_major	(((Attalea_speciosa	((((((Dictyosperma_album	((Burretiokentia_grandiflora	Kentiopsis_piersoniorum)	Veitchia_spiralis))	Heterospathe_cagayanensis)	(Dypsis_decaryi	Hydriastele_microspadix))	(Geonoma_undata	Pelagodoxa_henryana))	(Prestoea_acuminata	(Oenocarpus_minor	Oenocarpus_bataua)))	Manicaria_saccifera))	(Roystonea_regia	(Sabal_domingensis	((((Iriartea_deltoidea	Pseudophoenix_vinifera)	Phoenix_dactylifera)	Serenoa_repens)	(Chamaedorea_seifrizii	(Sclerosperma_profizianum	Orania_palindan))))))	((Reinhardtia_paiewonskiana	Reinhardtia_latisecta)	Reinhardtia_simplex)))	(Nypa_fruticans	(Podococcus_barteri	Calamus_caryotoides)))))	Kingia_australis);
((Podococcus_barteri	(Calamus_caryotoides	((Nypa_fruticans	(Iriartea_deltoidea	Pseudophoenix_vinifera))	((Chamaedorea_seifrizii	(Sclerosperma_profizianum	Orania_palindan))	((Phoenix_dactylifera	(Serenoa_repens	Sabal_domingensis))	((Manicaria_saccifera	(((((Dictyosperma_album	(Kentiopsis_piersoniorum	(Dypsis_decaryi	Veitchia_spiralis)))	(Burretiokentia_grandiflora	Heterospathe_cagayanensis))	Hydriastele_microspadix)	(Geonoma_undata	Pelagodoxa_henryana))	(Prestoea_acuminata	(Oenocarpus_minor	Oenocarpus_bataua))))	(((Reinhardtia_gracilis	Leopoldinia_pulchra)	((Reinhardtia_paiewonskiana	Reinhardtia_latisecta)	Reinhardtia_simplex))	((Attalea_speciosa	((Elaeis_oleifera	Elaeis_guineensis)	Bactris_major))	Roystonea_regia))))))))	Kingia_australis);
((Calamus_caryotoides	((((((((Prestoea_acuminata	(Oenocarpus_minor	Oenocarpus_bataua))	(Manicaria_saccifera	(Leopoldinia_pulchra	(((Dictyosperma_album	(Veitchia_spiralis	(Burretiokentia_grandiflora	Kentiopsis_piersoniorum)))	(Dypsis_decaryi	(Hydriastele_microspadix	Heterospathe_cagayanensis)))	(Geonoma_undata	Pelagodoxa_henryana)))))	(Reinhardtia_gracilis	((Reinhardtia_paiewonskiana	Reinhardtia_latisecta)	Reinhardtia_simplex)))	(Attalea_speciosa	(Elaeis_oleifera	Elaeis_guineensis)))	Bactris_major)	Roystonea_regia)	(((Chamaedorea_seifrizii	(Sclerosperma_profizianum	Orania_palindan))	(Phoenix_dactylifera	(Serenoa_repens	Sabal_domingensis)))	(Nypa_fruticans	(Iriartea_deltoidea	Pseudophoenix_vinifera))))	Podococcus_barteri))	Kingia_australis);
((Iriartea_deltoidea	(Pseudophoenix_vinifera	((Nypa_fruticans	((((((Prestoea_acuminata	(Oenocarpus_minor	Oenocarpus_bataua))	((Heterospathe_cagayanensis	(Dypsis_decaryi	(Dictyosperma_album	(Veitchia_spiralis	(Burretiokentia_grandiflora	Kentiopsis_piersoniorum)))))	Hydriastele_microspadix))	(Geonoma_undata	Pelagodoxa_henryana))	((Reinhardtia_gracilis	Leopoldinia_pulchra)	Manicaria_saccifera))	(((Reinhardtia_paiewonskiana	Reinhardtia_latisecta)	Reinhardtia_simplex)	((Elaeis_oleifera	Elaeis_guineensis)	(Attalea_speciosa	Bactris_major))))	Roystonea_regia))	(((Podococcus_barteri	Calamus_caryotoides)	(Orania_palindan	(Chamaedorea_seifrizii	Sclerosperma_profizianum)))	(Serenoa_repens	(Sabal_domingensis	Phoenix_dactylifera))))))	Kingia_australis);
(((Podococcus_barteri	Calamus_caryotoides)	((((Chamaedorea_seifrizii	(Sclerosperma_profizianum	Orania_palindan))	(Phoenix_dactylifera	(Serenoa_repens	Sabal_domingensis)))	((Iriartea_deltoidea	Pseudophoenix_vinifera)	Nypa_fruticans))	(((Attalea_speciosa	(((Manicaria_saccifera	((Reinhardtia_gracilis	Leopoldinia_pulchra)	(Geonoma_undata	Pelagodoxa_henryana)))	((Hydriastele_microspadix	Dictyosperma_album)	(Dypsis_decaryi	(Heterospathe_cagayanensis	(Veitchia_spiralis	(Burretiokentia_grandiflora	Kentiopsis_piersoniorum))))))	(Prestoea_acuminata	(Oenocarpus_minor	Oenocarpus_bataua))))	((Elaeis_oleifera	Elaeis_guineensis)	((Reinhardtia_paiewonskiana	Reinhardtia_latisecta)	Reinhardtia_simplex)))	(Bactris_major	Roystonea_regia))))	Kingia_australis);
((Calamus_caryotoides	((((((Iriartea_deltoidea	Pseudophoenix_vinifera)	(Sclerosperma_profizianum	Orania_palindan))	(Phoenix_dactylifera	(Serenoa_repens	Sabal_domingensis)))	Nypa_fruticans)	(Chamaedorea_seifrizii	(Roystonea_regia	(((Bactris_major	(Attalea_speciosa	(Elaeis_oleifera	Elaeis_guineensis)))	((Reinhardtia_paiewonskiana	Reinhardtia_latisecta)	Reinhardtia_simplex))	(((Reinhardtia_gracilis	Leopoldinia_pulchra)	(Prestoea_acuminata	(Oenocarpus_minor	Oenocarpus_bataua)))	(Manicaria_saccifera	((Geonoma_undata	Pelagodoxa_henryana)	(Dictyosperma_album	(((Veitchia_spiralis	(Burretiokentia_grandiflora	Kentiopsis_piersoniorum))	(Heterospathe_cagayanensis	Hydriastele_microspadix))	Dypsis_decaryi)))))))))	Podococcus_barteri))	Kingia_australis);
((Bactris_major	(((Chamaedorea_seifrizii	(((((Iriartea_deltoidea	Pseudophoenix_vinifera)	(Sclerosperma_profizianum	Orania_palindan))	(Phoenix_dactylifera	(Serenoa_repens	Sabal_domingensis)))	Nypa_fruticans)	(Podococcus_barteri	Calamus_caryotoides)))	Roystonea_regia)	((((Elaeis_oleifera	Elaeis_guineensis)	((Reinhardtia_paiewonskiana	Reinhardtia_latisecta)	Reinhardtia_simplex))	Attalea_speciosa)	(((Reinhardtia_gracilis	Leopoldinia_pulchra)	(Prestoea_acuminata	(Oenocarpus_minor	Oenocarpus_bataua)))	(Manicaria_saccifera	((Geonoma_undata	Pelagodoxa_henryana)	((Dictyosperma_album	(Veitchia_spiralis	(Burretiokentia_grandiflora	Kentiopsis_piersoniorum)))	((Dypsis_decaryi	Heterospathe_cagayanensis)	Hydriastele_microspadix))))))))	Kingia_australis);
((Bactris_major	(((Elaeis_guineensis	Elaeis_oleifera)	((((((Sabal_domingensis	(((Podococcus_barteri	Calamus_caryotoides)	Nypa_fruticans)	Serenoa_repens))	Phoenix_dactylifera)	(Chamaedorea_seifrizii	(Sclerosperma_profizianum	Orania_palindan)))	(Iriartea_deltoidea	Pseudophoenix_vinifera))	(Manicaria_saccifera	(((Leopoldinia_pulchra	Reinhardtia_gracilis)	(Prestoea_acuminata	(Oenocarpus_bataua	Oenocarpus_minor)))	((Hydriastele_microspadix	((Dypsis_decaryi	Heterospathe_cagayanensis)	(Dictyosperma_album	(Veitchia_spiralis	(Kentiopsis_piersoniorum	Burretiokentia_grandiflora)))))	(Geonoma_undata	Pelagodoxa_henryana)))))	((Reinhardtia_simplex	(Reinhardtia_latisecta	Reinhardtia_paiewonskiana))	Roystonea_regia)))	Attalea_speciosa))	Kingia_australis);
((Bactris_major	(((Roystonea_regia	((Prestoea_acuminata	(Oenocarpus_bataua	Oenocarpus_minor))	(Manicaria_saccifera	((Geonoma_undata	Pelagodoxa_henryana)	((Dictyosperma_album	Hydriastele_microspadix)	((Veitchia_spiralis	(Kentiopsis_piersoniorum	Burretiokentia_grandiflora))	(Dypsis_decaryi	Heterospathe_cagayanensis)))))))	(((Leopoldinia_pulchra	Reinhardtia_gracilis)	(Reinhardtia_simplex	(Reinhardtia_latisecta	Reinhardtia_paiewonskiana)))	((((((Podococcus_barteri	Calamus_caryotoides)	Nypa_fruticans)	Serenoa_repens)	(Phoenix_dactylifera	Sabal_domingensis))	(Iriartea_deltoidea	(Pseudophoenix_vinifera	(Sclerosperma_profizianum	Orania_palindan))))	Chamaedorea_seifrizii)))	(Attalea_speciosa	(Elaeis_guineensis	Elaeis_oleifera))))	Kingia_australis);
((Calamus_caryotoides	(((Podococcus_barteri	(((Sclerosperma_profizianum	Orania_palindan)	(Iriartea_deltoidea	Pseudophoenix_vinifera))	(Phoenix_dactylifera	(Serenoa_repens	Sabal_domingensis))))	Nypa_fruticans)	(Chamaedorea_seifrizii	(((((Prestoea_acuminata	(Oenocarpus_bataua	Oenocarpus_minor))	(((((Hydriastele_microspadix	Dictyosperma_album)	((Kentiopsis_piersoniorum	Burretiokentia_grandiflora)	Veitchia_spiralis))	(Dypsis_decaryi	Heterospathe_cagayanensis))	(Geonoma_undata	Pelagodoxa_henryana))	(Leopoldinia_pulchra	Manicaria_saccifera)))	((Attalea_speciosa	(Elaeis_guineensis	Elaeis_oleifera))	((Reinhardtia_gracilis	Reinhardtia_simplex)	(Reinhardtia_latisecta	Reinhardtia_paiewonskiana))))	Bactris_major)	Roystonea_regia))))	Kingia_australis);
(((Elaeis_guineensis	Elaeis_oleifera)	(((Bactris_major	(Roystonea_regia	((((Chamaedorea_seifrizii	(Sclerosperma_profizianum	Orania_palindan))	(Phoenix_dactylifera	(Serenoa_repens	Sabal_domingensis)))	(Iriartea_deltoidea	Pseudophoenix_vinifera))	(Podococcus_barteri	(Calamus_caryotoides	Nypa_fruticans)))))	(Attalea_speciosa	((((Prestoea_acuminata	(Oenocarpus_bataua	Oenocarpus_minor))	(((Kentiopsis_piersoniorum	(Burretiokentia_grandiflora	(Dypsis_decaryi	Heterospathe_cagayanensis)))	Veitchia_spiralis)	(Dictyosperma_album	Hydriastele_microspadix)))	(Geonoma_undata	Pelagodoxa_henryana))	(Leopoldinia_pulchra	Manicaria_saccifera))))	((Reinhardtia_gracilis	Reinhardtia_simplex)	(Reinhardtia_latisecta	Reinhardtia_paiewonskiana))))	Kingia_australis);
(((Elaeis_oleifera	Elaeis_guineensis)	((Bactris_major	((((Roystonea_regia	((((Sclerosperma_profizianum	Orania_palindan)	(Phoenix_dactylifera	Sabal_domingensis))	(Chamaedorea_seifrizii	(Iriartea_deltoidea	Pseudophoenix_vinifera)))	((Podococcus_barteri	Calamus_caryotoides)	(Serenoa_repens	Nypa_fruticans))))	(((Geonoma_undata	Pelagodoxa_henryana)	((((Veitchia_spiralis	(Burretiokentia_grandiflora	Kentiopsis_piersoniorum))	Hydriastele_microspadix)	(Dypsis_decaryi	Heterospathe_cagayanensis))	Dictyosperma_album))	(Manicaria_saccifera	(Prestoea_acuminata	(Oenocarpus_bataua	Oenocarpus_minor)))))	((Reinhardtia_gracilis	Reinhardtia_simplex)	(Reinhardtia_latisecta	Reinhardtia_paiewonskiana)))	Attalea_speciosa))	Leopoldinia_pulchra))	Kingia_australis);
((Reinhardtia_gracilis	(Reinhardtia_simplex	((Reinhardtia_latisecta	Reinhardtia_paiewonskiana)	(((Attalea_speciosa	Bactris_major)	(Elaeis_oleifera	Elaeis_guineensis))	((Roystonea_regia	(((Phoenix_dactylifera	(Serenoa_repens	Sabal_domingensis))	((Chamaedorea_seifrizii	(Sclerosperma_profizianum	Orania_palindan))	(Iriartea_deltoidea	Pseudophoenix_vinifera)))	((Podococcus_barteri	Calamus_caryotoides)	Nypa_fruticans)))	((Prestoea_acuminata	(Oenocarpus_bataua	Oenocarpus_minor))	(((Leopoldinia_pulchra	(Geonoma_undata	Pelagodoxa_henryana))	((Hydriastele_microspadix	Heterospathe_cagayanensis)	((((Veitchia_spiralis	Kentiopsis_piersoniorum)	Dictyosperma_album)	Dypsis_decaryi)	Burretiokentia_grandiflora)))	Manicaria_saccifera)))))))	Kingia_australis);
((Calamus_caryotoides	(((Phoenix_dactylifera	(((Sabal_domingensis	(Chamaedorea_seifrizii	(Sclerosperma_profizianum	Orania_palindan)))	(Iriartea_deltoidea	Pseudophoenix_vinifera))	((((Prestoea_acuminata	(Oenocarpus_bataua	Oenocarpus_minor))	(((Geonoma_undata	Pelagodoxa_henryana)	(Heterospathe_cagayanensis	((((Hydriastele_microspadix	Dictyosperma_album)	Veitchia_spiralis)	(Burretiokentia_grandiflora	Kentiopsis_piersoniorum))	Dypsis_decaryi)))	(Leopoldinia_pulchra	Manicaria_saccifera)))	(((Reinhardtia_gracilis	Reinhardtia_simplex)	(Reinhardtia_latisecta	Reinhardtia_paiewonskiana))	(Attalea_speciosa	(Elaeis_oleifera	Elaeis_guineensis))))	(Bactris_major	Roystonea_regia))))	(Serenoa_repens	Nypa_fruticans))	Podococcus_barteri))	Kingia_australis);
((((Bactris_major	(Calamus_caryotoides	Attalea_speciosa))	(((Roystonea_regia	(((Nypa_fruticans	Pseudophoenix_vinifera)	((Serenoa_repens	(Phoenix_dactylifera	Sabal_domingensis))	(Iriartea_deltoidea	(Sclerosperma_profizianum	(Podococcus_barteri	Orania_palindan)))))	Chamaedorea_seifrizii))	(((Reinhardtia_gracilis	Leopoldinia_pulchra)	(Prestoea_acuminata	(Oenocarpus_bataua	Oenocarpus_minor)))	(((((Veitchia_spiralis	(Kentiopsis_piersoniorum	Burretiokentia_grandiflora))	(Dictyosperma_album	(Heterospathe_cagayanensis	Hydriastele_microspadix)))	Dypsis_decaryi)	(Geonoma_undata	Pelagodoxa_henryana))	Manicaria_saccifera)))	(Reinhardtia_simplex	(Reinhardtia_latisecta	Reinhardtia_paiewonskiana))))	(Elaeis_oleifera	Elaeis_guineensis))	Kingia_australis);
((Prestoea_acuminata	((Oenocarpus_bataua	Oenocarpus_minor)	(((((((Reinhardtia_gracilis	Reinhardtia_simplex)	(Reinhardtia_latisecta	Reinhardtia_paiewonskiana))	(Elaeis_oleifera	Elaeis_guineensis))	((Bactris_major	Roystonea_regia)	(((Podococcus_barteri	Calamus_caryotoides)	(Nypa_fruticans	(Iriartea_deltoidea	Pseudophoenix_vinifera)))	((Phoenix_dactylifera	(Sabal_domingensis	Serenoa_repens))	(Chamaedorea_seifrizii	(Sclerosperma_profizianum	Orania_palindan))))))	Attalea_speciosa)	(((Kentiopsis_piersoniorum	((Burretiokentia_grandiflora	Veitchia_spiralis)	(Dictyosperma_album	Dypsis_decaryi)))	(Hydriastele_microspadix	Heterospathe_cagayanensis))	(Geonoma_undata	Pelagodoxa_henryana)))	(Manicaria_saccifera	Leopoldinia_pulchra))))	Kingia_australis);
((Bactris_major	(Attalea_speciosa	((Elaeis_oleifera	Elaeis_guineensis)	(((Roystonea_regia	(((Pseudophoenix_vinifera	(((Calamus_caryotoides	Chamaedorea_seifrizii)	(Sclerosperma_profizianum	Orania_palindan))	(Iriartea_deltoidea	(Phoenix_dactylifera	(Sabal_domingensis	Serenoa_repens)))))	Nypa_fruticans)	Podococcus_barteri))	(((Prestoea_acuminata	(Oenocarpus_bataua	Oenocarpus_minor))	(((Hydriastele_microspadix	((Dypsis_decaryi	Heterospathe_cagayanensis)	(Burretiokentia_grandiflora	(Kentiopsis_piersoniorum	Veitchia_spiralis))))	Dictyosperma_album)	(Geonoma_undata	Pelagodoxa_henryana)))	(Manicaria_saccifera	Leopoldinia_pulchra)))	((Reinhardtia_gracilis	Reinhardtia_simplex)	(Reinhardtia_latisecta	Reinhardtia_paiewonskiana))))))	Kingia_australis);
(((Reinhardtia_gracilis	Leopoldinia_pulchra)	(((Reinhardtia_paiewonskiana	Reinhardtia_latisecta)	Reinhardtia_simplex)	((Bactris_major	((((((Chamaedorea_seifrizii	(Orania_palindan	Sclerosperma_profizianum))	Phoenix_dactylifera)	Pseudophoenix_vinifera)	(Sabal_domingensis	((Podococcus_barteri	Calamus_caryotoides)	(Serenoa_repens	Nypa_fruticans))))	Iriartea_deltoidea)	Roystonea_regia))	(((Elaeis_oleifera	Elaeis_guineensis)	Attalea_speciosa)	(((Oenocarpus_minor	Oenocarpus_bataua)	Prestoea_acuminata)	(((Hydriastele_microspadix	((Dypsis_decaryi	Heterospathe_cagayanensis)	(Dictyosperma_album	(Kentiopsis_piersoniorum	(Veitchia_spiralis	Burretiokentia_grandiflora)))))	(Pelagodoxa_henryana	Geonoma_undata))	Manicaria_saccifera))))))	Kingia_australis);
((Podococcus_barteri	(Calamus_caryotoides	(((Chamaedorea_seifrizii	(Orania_palindan	Sclerosperma_profizianum))	(Phoenix_dactylifera	(Serenoa_repens	Sabal_domingensis)))	((Iriartea_deltoidea	Pseudophoenix_vinifera)	(Nypa_fruticans	(((Roystonea_regia	((Reinhardtia_paiewonskiana	Reinhardtia_latisecta)	Reinhardtia_simplex))	(Bactris_major	((Elaeis_oleifera	Elaeis_guineensis)	Attalea_speciosa)))	(((Reinhardtia_gracilis	Leopoldinia_pulchra)	Manicaria_saccifera)	(((Oenocarpus_minor	Oenocarpus_bataua)	Prestoea_acuminata)	(((Dictyosperma_album	Hydriastele_microspadix)	(((Heterospathe_cagayanensis	Dypsis_decaryi)	(Kentiopsis_piersoniorum	Veitchia_spiralis))	Burretiokentia_grandiflora))	(Pelagodoxa_henryana	Geonoma_undata))))))))))	Kingia_australis);
((Iriartea_deltoidea	(Pseudophoenix_vinifera	(((Nypa_fruticans	(((Roystonea_regia	((Reinhardtia_gracilis	Leopoldinia_pulchra)	((Reinhardtia_paiewonskiana	Reinhardtia_latisecta)	Reinhardtia_simplex)))	(Bactris_major	((Elaeis_oleifera	Elaeis_guineensis)	Attalea_speciosa)))	(((((Dypsis_decaryi	Dictyosperma_album)	((Kentiopsis_piersoniorum	Veitchia_spiralis)	(Burretiokentia_grandiflora	Heterospathe_cagayanensis)))	Hydriastele_microspadix)	(Pelagodoxa_henryana	Geonoma_undata))	(Manicaria_saccifera	((Oenocarpus_minor	Oenocarpus_bataua)	Prestoea_acuminata)))))	((Orania_palindan	Sclerosperma_profizianum)	(Phoenix_dactylifera	(((Podococcus_barteri	Calamus_caryotoides)	Serenoa_repens)	Sabal_domingensis))))	Chamaedorea_seifrizii)))	Kingia_australis);
((Bactris_major	((Elaeis_oleifera	Elaeis_guineensis)	(((Roystonea_regia	(((Nypa_fruticans	(((Iriartea_deltoidea	Pseudophoenix_vinifera)	(Orania_palindan	Sclerosperma_profizianum))	(Phoenix_dactylifera	(Serenoa_repens	Sabal_domingensis))))	(Podococcus_barteri	Calamus_caryotoides))	Chamaedorea_seifrizii))	(((Reinhardtia_gracilis	Leopoldinia_pulchra)	((Reinhardtia_paiewonskiana	Reinhardtia_latisecta)	Reinhardtia_simplex))	(((Oenocarpus_minor	Oenocarpus_bataua)	Prestoea_acuminata)	((((((((Kentiopsis_piersoniorum	Burretiokentia_grandiflora)	Veitchia_spiralis)	Hydriastele_microspadix)	Dictyosperma_album)	Heterospathe_cagayanensis)	Dypsis_decaryi)	(Pelagodoxa_henryana	Geonoma_undata))	Manicaria_saccifera))))	Attalea_speciosa)))	Kingia_australis);
((Bactris_major	((Roystonea_regia	((((Iriartea_deltoidea	Pseudophoenix_vinifera)	((Podococcus_barteri	Nypa_fruticans)	(Orania_palindan	Sclerosperma_profizianum)))	(Phoenix_dactylifera	(Serenoa_repens	Sabal_domingensis)))	(Chamaedorea_seifrizii	Calamus_caryotoides)))	((Attalea_speciosa	(Elaeis_oleifera	Elaeis_guineensis))	(((Reinhardtia_gracilis	Leopoldinia_pulchra)	((Reinhardtia_paiewonskiana	Reinhardtia_latisecta)	Reinhardtia_simplex))	(((Oenocarpus_minor	Oenocarpus_bataua)	Prestoea_acuminata)	(((((((Burretiokentia_grandiflora	(Kentiopsis_piersoniorum	Hydriastele_microspadix))	Dictyosperma_album)	Veitchia_spiralis)	Heterospathe_cagayanensis)	Dypsis_decaryi)	Geonoma_undata)	(Pelagodoxa_henryana	Manicaria_saccifera)))))))	Kingia_australis);
((Bactris_major	(Roystonea_regia	(((Calamus_caryotoides	Podococcus_barteri)	(Nypa_fruticans	((Phoenix_dactylifera	(Serenoa_repens	Sabal_domingensis))	((Pseudophoenix_vinifera	Iriartea_deltoidea)	(Orania_palindan	Sclerosperma_profizianum)))))	(((Chamaedorea_seifrizii	Attalea_speciosa)	(Elaeis_oleifera	Elaeis_guineensis))	(((Reinhardtia_paiewonskiana	Reinhardtia_latisecta)	Reinhardtia_simplex)	((((Pelagodoxa_henryana	Geonoma_undata)	((Reinhardtia_gracilis	Leopoldinia_pulchra)	((Oenocarpus_minor	Oenocarpus_bataua)	Prestoea_acuminata)))	((((Veitchia_spiralis	((Hydriastele_microspadix	Dictyosperma_album)	Kentiopsis_piersoniorum))	Burretiokentia_grandiflora)	Heterospathe_cagayanensis)	Dypsis_decaryi))	Manicaria_saccifera))))))	Kingia_australis);
(((Calamus_caryotoides	Podococcus_barteri)	((((Pseudophoenix_vinifera	Iriartea_deltoidea)	(Chamaedorea_seifrizii	(Orania_palindan	Sclerosperma_profizianum)))	(Nypa_fruticans	(Phoenix_dactylifera	(Serenoa_repens	Sabal_domingensis))))	(((((((Pelagodoxa_henryana	Geonoma_undata)	(((Dictyosperma_album	(((Kentiopsis_piersoniorum	Burretiokentia_grandiflora)	(Dypsis_decaryi	Heterospathe_cagayanensis))	Veitchia_spiralis))	Hydriastele_microspadix)	Leopoldinia_pulchra))	((Oenocarpus_minor	Oenocarpus_bataua)	Prestoea_acuminata))	Manicaria_saccifera)	((Attalea_speciosa	(Elaeis_oleifera	Elaeis_guineensis))	(Reinhardtia_gracilis	((Reinhardtia_paiewonskiana	Reinhardtia_latisecta)	Reinhardtia_simplex))))	Bactris_major)	Roystonea_regia)))	Kingia_australis);
(((Elaeis_oleifera	(Elaeis_guineensis	((((Leopoldinia_pulchra	Reinhardtia_gracilis)	((Reinhardtia_paiewonskiana	Reinhardtia_latisecta)	Reinhardtia_simplex))	((Roystonea_regia	(((Iriartea_deltoidea	(Nypa_fruticans	(Bactris_major	Pseudophoenix_vinifera)))	(Chamaedorea_seifrizii	(Orania_palindan	Sclerosperma_profizianum)))	(Phoenix_dactylifera	(Serenoa_repens	Sabal_domingensis))))	(((Pelagodoxa_henryana	Geonoma_undata)	((Hydriastele_microspadix	(Dictyosperma_album	(Veitchia_spiralis	(Kentiopsis_piersoniorum	Burretiokentia_grandiflora))))	(Dypsis_decaryi	Heterospathe_cagayanensis)))	(((Oenocarpus_minor	Oenocarpus_bataua)	Prestoea_acuminata)	Manicaria_saccifera))))	Attalea_speciosa)))	(Calamus_caryotoides	Podococcus_barteri))	Kingia_australis);
((Reinhardtia_simplex	((((Roystonea_regia	(Bactris_major	(Attalea_speciosa	(Elaeis_oleifera	Elaeis_guineensis))))	(((Manicaria_saccifera	((Leopoldinia_pulchra	(Oenocarpus_minor	Oenocarpus_bataua))	Prestoea_acuminata))	((Pelagodoxa_henryana	Geonoma_undata)	((Dypsis_decaryi	(Burretiokentia_grandiflora	(Kentiopsis_piersoniorum	(Veitchia_spiralis	(Heterospathe_cagayanensis	Hydriastele_microspadix)))))	Dictyosperma_album)))	((Iriartea_deltoidea	(Nypa_fruticans	Pseudophoenix_vinifera))	((Calamus_caryotoides	Podococcus_barteri)	((Chamaedorea_seifrizii	(Orania_palindan	Sclerosperma_profizianum))	(Phoenix_dactylifera	(Serenoa_repens	Sabal_domingensis)))))))	(Reinhardtia_paiewonskiana	Reinhardtia_latisecta))	Reinhardtia_gracilis))	Kingia_australis);
(((Elaeis_oleifera	Elaeis_guineensis)	(((Roystonea_regia	((((((Pelagodoxa_henryana	Geonoma_undata)	((Dictyosperma_album	(Kentiopsis_piersoniorum	(Veitchia_spiralis	Burretiokentia_grandiflora)))	(Dypsis_decaryi	(Heterospathe_cagayanensis	Hydriastele_microspadix))))	(Reinhardtia_gracilis	((Oenocarpus_minor	Oenocarpus_bataua)	Prestoea_acuminata)))	Manicaria_saccifera)	((Nypa_fruticans	Pseudophoenix_vinifera)	((Phoenix_dactylifera	(Serenoa_repens	Sabal_domingensis))	((Orania_palindan	Sclerosperma_profizianum)	(((Calamus_caryotoides	Podococcus_barteri)	Chamaedorea_seifrizii)	Iriartea_deltoidea)))))	((Reinhardtia_paiewonskiana	Reinhardtia_latisecta)	Reinhardtia_simplex)))	(Bactris_major	Attalea_speciosa))	Leopoldinia_pulchra))	Kingia_australis);
((Bactris_major	(Roystonea_regia	((((Attalea_speciosa	(Elaeis_oleifera	Elaeis_guineensis))	((Leopoldinia_pulchra	Reinhardtia_gracilis)	(Reinhardtia_simplex	(Reinhardtia_paiewonskiana	Reinhardtia_latisecta))))	(Manicaria_saccifera	((Prestoea_acuminata	(Oenocarpus_minor	Oenocarpus_bataua))	((((Heterospathe_cagayanensis	Dypsis_decaryi)	(Veitchia_spiralis	(Kentiopsis_piersoniorum	Burretiokentia_grandiflora)))	(Hydriastele_microspadix	Dictyosperma_album))	(Geonoma_undata	Pelagodoxa_henryana)))))	((((((Sclerosperma_profizianum	Orania_palindan)	(Phoenix_dactylifera	(Serenoa_repens	Sabal_domingensis)))	Nypa_fruticans)	(Pseudophoenix_vinifera	Iriartea_deltoidea))	Chamaedorea_seifrizii)	(Podococcus_barteri	Calamus_caryotoides)))))	Kingia_australis);
((((Podococcus_barteri	Calamus_caryotoides)	(((Chamaedorea_seifrizii	(Sclerosperma_profizianum	Orania_palindan))	(Phoenix_dactylifera	(Serenoa_repens	Sabal_domingensis)))	(Nypa_fruticans	(Pseudophoenix_vinifera	Iriartea_deltoidea))))	(Roystonea_regia	(((Attalea_speciosa	(Elaeis_oleifera	Elaeis_guineensis))	Bactris_major)	(((Leopoldinia_pulchra	Reinhardtia_gracilis)	(Reinhardtia_simplex	(Reinhardtia_paiewonskiana	Reinhardtia_latisecta)))	((Prestoea_acuminata	(Oenocarpus_minor	Oenocarpus_bataua))	(((Pelagodoxa_henryana	Geonoma_undata)	((Dypsis_decaryi	((Veitchia_spiralis	(Kentiopsis_piersoniorum	Burretiokentia_grandiflora))	Heterospathe_cagayanensis))	(Hydriastele_microspadix	Dictyosperma_album)))	Manicaria_saccifera))))))	Kingia_australis);
((Bactris_major	((((((Chamaedorea_seifrizii	(Sclerosperma_profizianum	Orania_palindan))	(Phoenix_dactylifera	(Serenoa_repens	Sabal_domingensis)))	(Pseudophoenix_vinifera	(Calamus_caryotoides	Iriartea_deltoidea)))	Nypa_fruticans)	(Podococcus_barteri	Roystonea_regia))	((((Pelagodoxa_henryana	Geonoma_undata)	((Dypsis_decaryi	((Veitchia_spiralis	Kentiopsis_piersoniorum)	(Burretiokentia_grandiflora	Heterospathe_cagayanensis)))	(Hydriastele_microspadix	Dictyosperma_album)))	(Manicaria_saccifera	(Prestoea_acuminata	(Oenocarpus_minor	Oenocarpus_bataua))))	((Attalea_speciosa	(Elaeis_oleifera	Elaeis_guineensis))	((Leopoldinia_pulchra	Reinhardtia_gracilis)	(Reinhardtia_simplex	(Reinhardtia_paiewonskiana	Reinhardtia_latisecta)))))))	Kingia_australis);
((Bactris_major	((Elaeis_oleifera	Elaeis_guineensis)	((((((((Chamaedorea_seifrizii	(Sclerosperma_profizianum	Orania_palindan))	(Phoenix_dactylifera	(Serenoa_repens	Sabal_domingensis)))	(Pseudophoenix_vinifera	(Nypa_fruticans	Iriartea_deltoidea)))	(Podococcus_barteri	Calamus_caryotoides))	Roystonea_regia)	(Reinhardtia_simplex	(Reinhardtia_paiewonskiana	Reinhardtia_latisecta)))	(((Leopoldinia_pulchra	Reinhardtia_gracilis)	(Prestoea_acuminata	(Oenocarpus_minor	Oenocarpus_bataua)))	(((Pelagodoxa_henryana	Geonoma_undata)	(((Burretiokentia_grandiflora	((Veitchia_spiralis	Kentiopsis_piersoniorum)	(Hydriastele_microspadix	Heterospathe_cagayanensis)))	Dypsis_decaryi)	Dictyosperma_album))	Manicaria_saccifera)))	Attalea_speciosa)))	Kingia_australis);
((Bactris_major	((Podococcus_barteri	Pseudophoenix_vinifera)	((((Chamaedorea_seifrizii	(Sclerosperma_profizianum	Orania_palindan))	(Phoenix_dactylifera	(Serenoa_repens	Sabal_domingensis)))	((Calamus_caryotoides	Iriartea_deltoidea)	(Roystonea_regia	(((Leopoldinia_pulchra	Reinhardtia_gracilis)	(Reinhardtia_simplex	(Reinhardtia_paiewonskiana	Reinhardtia_latisecta)))	(((Prestoea_acuminata	(Oenocarpus_minor	Oenocarpus_bataua))	(((Pelagodoxa_henryana	Geonoma_undata)	((((Dictyosperma_album	(Veitchia_spiralis	Kentiopsis_piersoniorum))	Burretiokentia_grandiflora)	(Dypsis_decaryi	Heterospathe_cagayanensis))	Hydriastele_microspadix))	Manicaria_saccifera))	(Attalea_speciosa	(Elaeis_oleifera	Elaeis_guineensis)))))))	Nypa_fruticans)))	Kingia_australis);
((Calamus_caryotoides	(Iriartea_deltoidea	((Nypa_fruticans	(((Phoenix_dactylifera	(Serenoa_repens	Sabal_domingensis))	(Chamaedorea_seifrizii	(Sclerosperma_profizianum	Orania_palindan)))	((Podococcus_barteri	Roystonea_regia)	((Bactris_major	(Attalea_speciosa	(Elaeis_oleifera	Elaeis_guineensis)))	((Reinhardtia_simplex	(Reinhardtia_paiewonskiana	Reinhardtia_latisecta))	((((Leopoldinia_pulchra	Reinhardtia_gracilis)	(Prestoea_acuminata	(Oenocarpus_minor	Oenocarpus_bataua)))	((Pelagodoxa_henryana	Geonoma_undata)	(((Hydriastele_microspadix	(Veitchia_spiralis	(Kentiopsis_piersoniorum	Burretiokentia_grandiflora)))	(Dypsis_decaryi	Heterospathe_cagayanensis))	Dictyosperma_album)))	Manicaria_saccifera))))))	Pseudophoenix_vinifera)))	Kingia_australis);
((Pseudophoenix_vinifera	((((Calamus_caryotoides	((Phoenix_dactylifera	(Serenoa_repens	Sabal_domingensis))	(Chamaedorea_seifrizii	(Sclerosperma_profizianum	Orania_palindan))))	(Podococcus_barteri	(((((((Pelagodoxa_henryana	Geonoma_undata)	((((Dypsis_decaryi	Heterospathe_cagayanensis)	(Veitchia_spiralis	(Kentiopsis_piersoniorum	Burretiokentia_grandiflora)))	Dictyosperma_album)	Hydriastele_microspadix))	Manicaria_saccifera)	(Prestoea_acuminata	(Oenocarpus_minor	Oenocarpus_bataua)))	(Leopoldinia_pulchra	Reinhardtia_gracilis))	(Attalea_speciosa	((Elaeis_oleifera	Elaeis_guineensis)	Bactris_major)))	(Roystonea_regia	(Reinhardtia_simplex	(Reinhardtia_paiewonskiana	Reinhardtia_latisecta))))))	Nypa_fruticans)	Iriartea_deltoidea))	Kingia_australis);
(((Elaeis_oleifera	Elaeis_guineensis)	((((((Pelagodoxa_henryana	Geonoma_undata)	((((Kentiopsis_piersoniorum	Veitchia_spiralis)	Burretiokentia_grandiflora)	(Hydriastele_microspadix	Dictyosperma_album))	(Dypsis_decaryi	Heterospathe_cagayanensis)))	Manicaria_saccifera)	((Prestoea_acuminata	(Oenocarpus_minor	Oenocarpus_bataua))	(Leopoldinia_pulchra	Reinhardtia_gracilis)))	((Bactris_major	(((Chamaedorea_seifrizii	(Podococcus_barteri	Calamus_caryotoides))	(Nypa_fruticans	((Phoenix_dactylifera	(Serenoa_repens	Sabal_domingensis))	((Iriartea_deltoidea	Pseudophoenix_vinifera)	(Sclerosperma_profizianum	Orania_palindan)))))	Roystonea_regia))	(Reinhardtia_simplex	(Reinhardtia_paiewonskiana	Reinhardtia_latisecta))))	Attalea_speciosa))	Kingia_australis);
((Bactris_major	((((Chamaedorea_seifrizii	(Podococcus_barteri	Calamus_caryotoides))	(Nypa_fruticans	((Phoenix_dactylifera	(Serenoa_repens	Sabal_domingensis))	((Iriartea_deltoidea	Pseudophoenix_vinifera)	(Sclerosperma_profizianum	Orania_palindan)))))	Roystonea_regia)	((Reinhardtia_simplex	(Reinhardtia_paiewonskiana	Reinhardtia_latisecta))	((Attalea_speciosa	(Elaeis_oleifera	Elaeis_guineensis))	(Manicaria_saccifera	(((Prestoea_acuminata	(Oenocarpus_minor	Oenocarpus_bataua))	(Pelagodoxa_henryana	((Leopoldinia_pulchra	Reinhardtia_gracilis)	Geonoma_undata)))	((Dictyosperma_album	((Dypsis_decaryi	(Kentiopsis_piersoniorum	Veitchia_spiralis))	(Heterospathe_cagayanensis	Burretiokentia_grandiflora)))	Hydriastele_microspadix)))))))	Kingia_australis);
((Calamus_caryotoides	((((Sclerosperma_profizianum	Orania_palindan)	((Phoenix_dactylifera	(Serenoa_repens	Sabal_domingensis))	((Pseudophoenix_vinifera	(Nypa_fruticans	(((Leopoldinia_pulchra	Reinhardtia_gracilis)	(Reinhardtia_simplex	(Reinhardtia_paiewonskiana	Reinhardtia_latisecta)))	(((Attalea_speciosa	(Elaeis_oleifera	Elaeis_guineensis))	Bactris_major)	(((Prestoea_acuminata	(Oenocarpus_minor	Oenocarpus_bataua))	((Geonoma_undata	Pelagodoxa_henryana)	((((Kentiopsis_piersoniorum	Burretiokentia_grandiflora)	(Veitchia_spiralis	(Heterospathe_cagayanensis	Hydriastele_microspadix)))	Dypsis_decaryi)	Dictyosperma_album)))	(Manicaria_saccifera	Roystonea_regia))))))	Podococcus_barteri)))	Iriartea_deltoidea)	Chamaedorea_seifrizii))	Kingia_australis);
((Bactris_major	(Roystonea_regia	(((((Sclerosperma_profizianum	Orania_palindan)	(Phoenix_dactylifera	(Serenoa_repens	Sabal_domingensis)))	(Nypa_fruticans	(Iriartea_deltoidea	Pseudophoenix_vinifera)))	(Podococcus_barteri	Calamus_caryotoides))	(((Chamaedorea_seifrizii	Manicaria_saccifera)	(((((Burretiokentia_grandiflora	Kentiopsis_piersoniorum)	((Veitchia_spiralis	Dypsis_decaryi)	Heterospathe_cagayanensis))	(Hydriastele_microspadix	Dictyosperma_album))	(Pelagodoxa_henryana	Geonoma_undata))	((Reinhardtia_gracilis	Leopoldinia_pulchra)	(Prestoea_acuminata	(Oenocarpus_bataua	Oenocarpus_minor)))))	(Attalea_speciosa	((Reinhardtia_simplex	(Reinhardtia_latisecta	Reinhardtia_paiewonskiana))	(Elaeis_oleifera	Elaeis_guineensis)))))))	Kingia_australis);
((Podococcus_barteri	(Calamus_caryotoides	(((((Reinhardtia_latisecta	Reinhardtia_paiewonskiana)	(Reinhardtia_gracilis	Reinhardtia_simplex))	(((Prestoea_acuminata	(Oenocarpus_bataua	Oenocarpus_minor))	(((((Veitchia_spiralis	(Burretiokentia_grandiflora	Kentiopsis_piersoniorum))	(Dypsis_decaryi	Heterospathe_cagayanensis))	(Hydriastele_microspadix	Dictyosperma_album))	(Pelagodoxa_henryana	Geonoma_undata))	(Leopoldinia_pulchra	Manicaria_saccifera)))	((Attalea_speciosa	Chamaedorea_seifrizii)	(Elaeis_oleifera	Elaeis_guineensis))))	(Bactris_major	Roystonea_regia))	(Nypa_fruticans	(((Sclerosperma_profizianum	Orania_palindan)	(Iriartea_deltoidea	Pseudophoenix_vinifera))	(Phoenix_dactylifera	(Serenoa_repens	Sabal_domingensis)))))))	Kingia_australis);
((Sabal_domingensis	((((Phoenix_dactylifera	(Iriartea_deltoidea	Pseudophoenix_vinifera))	(((Roystonea_regia	(((((Hydriastele_microspadix	(Veitchia_spiralis	(Burretiokentia_grandiflora	Kentiopsis_piersoniorum)))	Heterospathe_cagayanensis)	(Dypsis_decaryi	Dictyosperma_album))	(Pelagodoxa_henryana	Geonoma_undata))	(((Reinhardtia_gracilis	Leopoldinia_pulchra)	Manicaria_saccifera)	(Bactris_major	(Prestoea_acuminata	(Oenocarpus_bataua	Oenocarpus_minor))))))	((Attalea_speciosa	(Elaeis_oleifera	Elaeis_guineensis))	((Reinhardtia_latisecta	Reinhardtia_paiewonskiana)	Reinhardtia_simplex)))	(Chamaedorea_seifrizii	(Sclerosperma_profizianum	Orania_palindan))))	(Nypa_fruticans	Serenoa_repens))	(Podococcus_barteri	Calamus_caryotoides)))	Kingia_australis);
(((Iriartea_deltoidea	(Pseudophoenix_vinifera	((Nypa_fruticans	((((((Heterospathe_cagayanensis	(((Veitchia_spiralis	(Burretiokentia_grandiflora	Kentiopsis_piersoniorum))	Dictyosperma_album)	Hydriastele_microspadix))	Dypsis_decaryi)	(Pelagodoxa_henryana	Geonoma_undata))	(Manicaria_saccifera	((Reinhardtia_gracilis	Leopoldinia_pulchra)	(Prestoea_acuminata	(Oenocarpus_bataua	Oenocarpus_minor)))))	(((Bactris_major	Attalea_speciosa)	(Elaeis_oleifera	Elaeis_guineensis))	((Reinhardtia_latisecta	Reinhardtia_paiewonskiana)	Reinhardtia_simplex)))	Roystonea_regia))	((Phoenix_dactylifera	(Chamaedorea_seifrizii	(Sclerosperma_profizianum	Orania_palindan)))	(Sabal_domingensis	Serenoa_repens)))))	(Podococcus_barteri	Calamus_caryotoides))	Kingia_australis);
(((((Pseudophoenix_vinifera	((((Attalea_speciosa	((Elaeis_oleifera	Elaeis_guineensis)	((Reinhardtia_latisecta	Reinhardtia_paiewonskiana)	Reinhardtia_simplex)))	(((Reinhardtia_gracilis	Leopoldinia_pulchra)	(Prestoea_acuminata	(Oenocarpus_bataua	Oenocarpus_minor)))	((((((Kentiopsis_piersoniorum	Hydriastele_microspadix)	Burretiokentia_grandiflora)	Dictyosperma_album)	((Veitchia_spiralis	Dypsis_decaryi)	Heterospathe_cagayanensis))	(Pelagodoxa_henryana	Geonoma_undata))	Manicaria_saccifera)))	Bactris_major)	Roystonea_regia))	(((Iriartea_deltoidea	Chamaedorea_seifrizii)	(Sclerosperma_profizianum	Orania_palindan))	(Phoenix_dactylifera	Sabal_domingensis)))	(Nypa_fruticans	Serenoa_repens))	(Podococcus_barteri	Calamus_caryotoides))	Kingia_australis);
((Bactris_major	((Attalea_speciosa	(Elaeis_oleifera	Elaeis_guineensis))	((Reinhardtia_gracilis	((Reinhardtia_latisecta	Reinhardtia_paiewonskiana)	Reinhardtia_simplex))	(Roystonea_regia	(((Prestoea_acuminata	(Oenocarpus_bataua	Oenocarpus_minor))	((((Dypsis_decaryi	(Heterospathe_cagayanensis	((Kentiopsis_piersoniorum	Burretiokentia_grandiflora)	Veitchia_spiralis)))	Hydriastele_microspadix)	Dictyosperma_album)	((Pelagodoxa_henryana	Geonoma_undata)	(Manicaria_saccifera	Leopoldinia_pulchra))))	((((Calamus_caryotoides	(Iriartea_deltoidea	Pseudophoenix_vinifera))	(Podococcus_barteri	((Sclerosperma_profizianum	Orania_palindan)	(Phoenix_dactylifera	(Serenoa_repens	Sabal_domingensis)))))	Nypa_fruticans)	Chamaedorea_seifrizii))))))	Kingia_australis);
((Calamus_caryotoides	((((((((Reinhardtia_latisecta	Reinhardtia_paiewonskiana)	(Reinhardtia_simplex	Reinhardtia_gracilis))	(Attalea_speciosa	(Elaeis_oleifera	Elaeis_guineensis)))	((Prestoea_acuminata	(Oenocarpus_bataua	Oenocarpus_minor))	(((((Dypsis_decaryi	Heterospathe_cagayanensis)	(Dictyosperma_album	((Kentiopsis_piersoniorum	Burretiokentia_grandiflora)	Veitchia_spiralis)))	Hydriastele_microspadix)	(Pelagodoxa_henryana	Geonoma_undata))	(Leopoldinia_pulchra	Manicaria_saccifera))))	(Roystonea_regia	Bactris_major))	((Pseudophoenix_vinifera	Iriartea_deltoidea)	((Chamaedorea_seifrizii	(Sclerosperma_profizianum	Orania_palindan))	(Phoenix_dactylifera	(Serenoa_repens	Sabal_domingensis)))))	Nypa_fruticans)	Podococcus_barteri))	Kingia_australis);
((Podococcus_barteri	(Calamus_caryotoides	((Chamaedorea_seifrizii	(((((Reinhardtia_latisecta	Reinhardtia_paiewonskiana)	Reinhardtia_simplex)	(Attalea_speciosa	(Elaeis_oleifera	Elaeis_guineensis)))	((Prestoea_acuminata	(Oenocarpus_bataua	Oenocarpus_minor))	((Reinhardtia_gracilis	Leopoldinia_pulchra)	((Manicaria_saccifera	(((Dypsis_decaryi	Heterospathe_cagayanensis)	(Dictyosperma_album	((Kentiopsis_piersoniorum	Burretiokentia_grandiflora)	Veitchia_spiralis)))	Hydriastele_microspadix))	(Pelagodoxa_henryana	Geonoma_undata)))))	(Roystonea_regia	Bactris_major)))	(Nypa_fruticans	(((Pseudophoenix_vinifera	Iriartea_deltoidea)	(Sclerosperma_profizianum	Orania_palindan))	(Phoenix_dactylifera	(Serenoa_repens	Sabal_domingensis)))))))	Kingia_australis);
((Calamus_caryotoides	(((Phoenix_dactylifera	(Serenoa_repens	Sabal_domingensis))	(((Pseudophoenix_vinifera	(Chamaedorea_seifrizii	Iriartea_deltoidea))	((((((Reinhardtia_latisecta	Reinhardtia_paiewonskiana)	Reinhardtia_simplex)	((Bactris_major	Attalea_speciosa)	(Elaeis_oleifera	Elaeis_guineensis)))	((((Dypsis_decaryi	((((Kentiopsis_piersoniorum	(Dictyosperma_album	Hydriastele_microspadix))	Burretiokentia_grandiflora)	Veitchia_spiralis)	Heterospathe_cagayanensis))	(Pelagodoxa_henryana	Geonoma_undata))	Manicaria_saccifera)	((Reinhardtia_gracilis	Leopoldinia_pulchra)	(Prestoea_acuminata	(Oenocarpus_bataua	Oenocarpus_minor)))))	Roystonea_regia)	Nypa_fruticans))	(Sclerosperma_profizianum	Orania_palindan)))	Podococcus_barteri))	Kingia_australis);
((Calamus_caryotoides	((((((Reinhardtia_gracilis	((Reinhardtia_latisecta	Reinhardtia_paiewonskiana)	Reinhardtia_simplex))	((Bactris_major	Attalea_speciosa)	(Elaeis_oleifera	Elaeis_guineensis)))	((Manicaria_saccifera	Leopoldinia_pulchra)	((Prestoea_acuminata	(Oenocarpus_bataua	Oenocarpus_minor))	((((Hydriastele_microspadix	Heterospathe_cagayanensis)	Dypsis_decaryi)	(((Burretiokentia_grandiflora	Kentiopsis_piersoniorum)	Veitchia_spiralis)	Dictyosperma_album))	(Pelagodoxa_henryana	Geonoma_undata)))))	Roystonea_regia)	(Nypa_fruticans	((Pseudophoenix_vinifera	Iriartea_deltoidea)	((Chamaedorea_seifrizii	(Sclerosperma_profizianum	Orania_palindan))	(Phoenix_dactylifera	(Serenoa_repens	Sabal_domingensis))))))	Podococcus_barteri))	Kingia_australis);
(((Elaeis_oleifera	Elaeis_guineensis)	(Attalea_speciosa	((Reinhardtia_simplex	(Reinhardtia_latisecta	Reinhardtia_paiewonskiana))	(Roystonea_regia	((((((Serenoa_repens	(Podococcus_barteri	Calamus_caryotoides))	Nypa_fruticans)	Sabal_domingensis)	(Iriartea_deltoidea	(Phoenix_dactylifera	((Orania_palindan	Sclerosperma_profizianum)	Chamaedorea_seifrizii))))	(Bactris_major	Pseudophoenix_vinifera))	(((Dictyosperma_album	((Oenocarpus_minor	Oenocarpus_bataua)	Prestoea_acuminata))	((Pelagodoxa_henryana	Geonoma_undata)	(Hydriastele_microspadix	(Heterospathe_cagayanensis	(Dypsis_decaryi	(Veitchia_spiralis	(Kentiopsis_piersoniorum	Burretiokentia_grandiflora)))))))	((Reinhardtia_gracilis	Leopoldinia_pulchra)	Manicaria_saccifera)))))))	Kingia_australis);
((Reinhardtia_simplex	((Reinhardtia_latisecta	Reinhardtia_paiewonskiana)	(((Elaeis_oleifera	Elaeis_guineensis)	Attalea_speciosa)	((((Reinhardtia_gracilis	Leopoldinia_pulchra)	((Oenocarpus_minor	Oenocarpus_bataua)	Prestoea_acuminata))	(((Dictyosperma_album	Hydriastele_microspadix)	(Heterospathe_cagayanensis	(Dypsis_decaryi	(Veitchia_spiralis	(Kentiopsis_piersoniorum	Burretiokentia_grandiflora)))))	((Pelagodoxa_henryana	Geonoma_undata)	Manicaria_saccifera)))	(((((Phoenix_dactylifera	(Serenoa_repens	Sabal_domingensis))	(Podococcus_barteri	Calamus_caryotoides))	(((Orania_palindan	Sclerosperma_profizianum)	Chamaedorea_seifrizii)	Iriartea_deltoidea))	(Nypa_fruticans	(Bactris_major	Pseudophoenix_vinifera)))	Roystonea_regia)))))	Kingia_australis);
((Reinhardtia_simplex	((Reinhardtia_latisecta	Reinhardtia_paiewonskiana)	(((Roystonea_regia	(((Reinhardtia_gracilis	Leopoldinia_pulchra)	Manicaria_saccifera)	((((Dictyosperma_album	Dypsis_decaryi)	((Hydriastele_microspadix	((Kentiopsis_piersoniorum	Burretiokentia_grandiflora)	Veitchia_spiralis))	Heterospathe_cagayanensis))	(Pelagodoxa_henryana	Geonoma_undata))	((Oenocarpus_minor	Oenocarpus_bataua)	Prestoea_acuminata))))	((Elaeis_oleifera	Elaeis_guineensis)	Attalea_speciosa))	(((Phoenix_dactylifera	(Serenoa_repens	Sabal_domingensis))	((Orania_palindan	Sclerosperma_profizianum)	((Chamaedorea_seifrizii	((Podococcus_barteri	Calamus_caryotoides)	Nypa_fruticans))	Iriartea_deltoidea)))	(Bactris_major	Pseudophoenix_vinifera)))))	Kingia_australis);
(((Iriartea_deltoidea	Pseudophoenix_vinifera)	(((((((Geonoma_undata	((Hydriastele_microspadix	((Veitchia_spiralis	((Kentiopsis_piersoniorum	Burretiokentia_grandiflora)	(Dypsis_decaryi	Heterospathe_cagayanensis)))	Dictyosperma_album))	Pelagodoxa_henryana))	(((Oenocarpus_minor	Oenocarpus_bataua)	Prestoea_acuminata)	((Reinhardtia_gracilis	Leopoldinia_pulchra)	Manicaria_saccifera)))	((Reinhardtia_simplex	(Reinhardtia_latisecta	Reinhardtia_paiewonskiana))	(Bactris_major	((Elaeis_oleifera	Elaeis_guineensis)	Attalea_speciosa))))	Roystonea_regia)	(Podococcus_barteri	Calamus_caryotoides))	((Phoenix_dactylifera	(Serenoa_repens	Sabal_domingensis))	(Chamaedorea_seifrizii	(Sclerosperma_profizianum	Orania_palindan))))	Nypa_fruticans))	Kingia_australis);
((Bactris_major	(((Iriartea_deltoidea	((Chamaedorea_seifrizii	((Reinhardtia_simplex	(Reinhardtia_latisecta	Reinhardtia_paiewonskiana))	((Attalea_speciosa	(Roystonea_regia	((((Oenocarpus_minor	Oenocarpus_bataua)	Prestoea_acuminata)	(Reinhardtia_gracilis	Leopoldinia_pulchra))	((Manicaria_saccifera	(Pelagodoxa_henryana	Geonoma_undata))	(((Kentiopsis_piersoniorum	Veitchia_spiralis)	(Burretiokentia_grandiflora	Heterospathe_cagayanensis))	(Dypsis_decaryi	(Dictyosperma_album	Hydriastele_microspadix)))))))	(Elaeis_oleifera	Elaeis_guineensis))))	((Podococcus_barteri	Calamus_caryotoides)	((Phoenix_dactylifera	(Serenoa_repens	Sabal_domingensis))	(Sclerosperma_profizianum	Orania_palindan)))))	Nypa_fruticans)	Pseudophoenix_vinifera))	Kingia_australis);
((Calamus_caryotoides	(((((Iriartea_deltoidea	Pseudophoenix_vinifera)	Nypa_fruticans)	((Phoenix_dactylifera	(Serenoa_repens	Sabal_domingensis))	(Chamaedorea_seifrizii	(Sclerosperma_profizianum	Orania_palindan))))	((Bactris_major	((((Pelagodoxa_henryana	Geonoma_undata)	(Hydriastele_microspadix	(Dictyosperma_album	((Veitchia_spiralis	(Kentiopsis_piersoniorum	Burretiokentia_grandiflora))	(Dypsis_decaryi	Heterospathe_cagayanensis)))))	Manicaria_saccifera)	(((Oenocarpus_minor	Oenocarpus_bataua)	Prestoea_acuminata)	(Reinhardtia_gracilis	Leopoldinia_pulchra))))	(((Reinhardtia_simplex	(Reinhardtia_latisecta	Reinhardtia_paiewonskiana))	Roystonea_regia)	((Elaeis_oleifera	Elaeis_guineensis)	Attalea_speciosa))))	Podococcus_barteri))	Kingia_australis);
((Iriartea_deltoidea	(Pseudophoenix_vinifera	(((Phoenix_dactylifera	(Serenoa_repens	Sabal_domingensis))	((Chamaedorea_seifrizii	(Sclerosperma_profizianum	Orania_palindan))	((((((Pelagodoxa_henryana	Geonoma_undata)	(Dictyosperma_album	((Hydriastele_microspadix	(Veitchia_spiralis	(Kentiopsis_piersoniorum	Burretiokentia_grandiflora)))	(Dypsis_decaryi	Heterospathe_cagayanensis))))	Manicaria_saccifera)	(((Oenocarpus_minor	Oenocarpus_bataua)	Prestoea_acuminata)	(Reinhardtia_gracilis	Leopoldinia_pulchra)))	((Reinhardtia_simplex	(Reinhardtia_latisecta	Reinhardtia_paiewonskiana))	(Bactris_major	((Elaeis_oleifera	Elaeis_guineensis)	Attalea_speciosa))))	Roystonea_regia)))	(Nypa_fruticans	(Podococcus_barteri	Calamus_caryotoides)))))	Kingia_australis);
((Bactris_major	(((((Roystonea_regia	((((Phoenix_dactylifera	(Serenoa_repens	Sabal_domingensis))	(Orania_palindan	(Chamaedorea_seifrizii	Sclerosperma_profizianum)))	(Pseudophoenix_vinifera	(Iriartea_deltoidea	Calamus_caryotoides)))	Nypa_fruticans))	(((Reinhardtia_gracilis	Leopoldinia_pulchra)	((Pelagodoxa_henryana	Geonoma_undata)	((Hydriastele_microspadix	Dictyosperma_album)	((Heterospathe_cagayanensis	(Veitchia_spiralis	(Kentiopsis_piersoniorum	Burretiokentia_grandiflora)))	Dypsis_decaryi))))	((Podococcus_barteri	Manicaria_saccifera)	((Oenocarpus_minor	Oenocarpus_bataua)	Prestoea_acuminata))))	(Reinhardtia_simplex	(Reinhardtia_latisecta	Reinhardtia_paiewonskiana)))	(Elaeis_oleifera	Elaeis_guineensis))	Attalea_speciosa))	Kingia_australis);
(((Podococcus_barteri	Calamus_caryotoides)	(Nypa_fruticans	((((Orania_palindan	Sclerosperma_profizianum)	(Pseudophoenix_vinifera	Iriartea_deltoidea))	(Phoenix_dactylifera	(Serenoa_repens	Sabal_domingensis)))	(Chamaedorea_seifrizii	((((((Reinhardtia_gracilis	Leopoldinia_pulchra)	(Elaeis_oleifera	Elaeis_guineensis))	(Attalea_speciosa	Bactris_major))	((Pelagodoxa_henryana	((Geonoma_undata	Manicaria_saccifera)	(Dictyosperma_album	((Kentiopsis_piersoniorum	(Burretiokentia_grandiflora	Veitchia_spiralis))	(Dypsis_decaryi	(Heterospathe_cagayanensis	Hydriastele_microspadix))))))	((Oenocarpus_minor	Oenocarpus_bataua)	Prestoea_acuminata)))	(Reinhardtia_simplex	(Reinhardtia_latisecta	Reinhardtia_paiewonskiana)))	Roystonea_regia)))))	Kingia_australis);
(((Roystonea_regia	((Nypa_fruticans	(Pseudophoenix_vinifera	((((Sabal_domingensis	Serenoa_repens)	Phoenix_dactylifera)	Calamus_caryotoides)	((Chamaedorea_seifrizii	Iriartea_deltoidea)	(Orania_palindan	Sclerosperma_profizianum)))))	((((Reinhardtia_gracilis	Leopoldinia_pulchra)	(Reinhardtia_simplex	(Reinhardtia_latisecta	Reinhardtia_paiewonskiana)))	((Elaeis_oleifera	Elaeis_guineensis)	(Attalea_speciosa	Bactris_major)))	((((Dictyosperma_album	(((((Kentiopsis_piersoniorum	Veitchia_spiralis)	Heterospathe_cagayanensis)	Burretiokentia_grandiflora)	Dypsis_decaryi)	Hydriastele_microspadix))	(Pelagodoxa_henryana	Geonoma_undata))	Manicaria_saccifera)	((Oenocarpus_minor	Oenocarpus_bataua)	Prestoea_acuminata)))))	Podococcus_barteri)	Kingia_australis);
((Bactris_major	(Attalea_speciosa	((((Reinhardtia_gracilis	Leopoldinia_pulchra)	(Reinhardtia_simplex	(Reinhardtia_paiewonskiana	Reinhardtia_latisecta)))	(Roystonea_regia	(((((Phoenix_dactylifera	(Serenoa_repens	Sabal_domingensis))	(((Orania_palindan	Sclerosperma_profizianum)	(Iriartea_deltoidea	Chamaedorea_seifrizii))	(Podococcus_barteri	Calamus_caryotoides)))	Nypa_fruticans)	Pseudophoenix_vinifera)	((Prestoea_acuminata	(Oenocarpus_minor	Oenocarpus_bataua))	(((Pelagodoxa_henryana	Geonoma_undata)	(Hydriastele_microspadix	((Burretiokentia_grandiflora	((Heterospathe_cagayanensis	(Kentiopsis_piersoniorum	Veitchia_spiralis))	Dypsis_decaryi))	Dictyosperma_album)))	Manicaria_saccifera)))))	(Elaeis_guineensis	Elaeis_oleifera))))	Kingia_australis);
((Podococcus_barteri	(Calamus_caryotoides	(((Phoenix_dactylifera	(Serenoa_repens	Sabal_domingensis))	(((Iriartea_deltoidea	Pseudophoenix_vinifera)	(Orania_palindan	Sclerosperma_profizianum))	Nypa_fruticans))	((((((Elaeis_guineensis	Elaeis_oleifera)	(((Leopoldinia_pulchra	(Prestoea_acuminata	(Oenocarpus_minor	Oenocarpus_bataua)))	(((Pelagodoxa_henryana	Geonoma_undata)	(((Veitchia_spiralis	(Kentiopsis_piersoniorum	Burretiokentia_grandiflora))	(Heterospathe_cagayanensis	Dypsis_decaryi))	(Dictyosperma_album	Hydriastele_microspadix)))	Manicaria_saccifera))	Attalea_speciosa))	((Reinhardtia_gracilis	Reinhardtia_simplex)	(Reinhardtia_paiewonskiana	Reinhardtia_latisecta)))	Bactris_major)	Roystonea_regia)	Chamaedorea_seifrizii))))	Kingia_australis);
((Prestoea_acuminata	((Oenocarpus_minor	Oenocarpus_bataua)	(((Pelagodoxa_henryana	Geonoma_undata)	(Dictyosperma_album	(Hydriastele_microspadix	(((Veitchia_spiralis	(Kentiopsis_piersoniorum	Burretiokentia_grandiflora))	Heterospathe_cagayanensis)	Dypsis_decaryi))))	((((Reinhardtia_simplex	(Reinhardtia_paiewonskiana	Reinhardtia_latisecta))	(Roystonea_regia	(((Iriartea_deltoidea	Pseudophoenix_vinifera)	(((Podococcus_barteri	Calamus_caryotoides)	(Chamaedorea_seifrizii	(Orania_palindan	Sclerosperma_profizianum)))	(Phoenix_dactylifera	(Serenoa_repens	Sabal_domingensis))))	Nypa_fruticans)))	((Bactris_major	Attalea_speciosa)	((Reinhardtia_gracilis	Leopoldinia_pulchra)	(Elaeis_guineensis	Elaeis_oleifera))))	Manicaria_saccifera))))	Kingia_australis);
(((Attalea_speciosa	((Elaeis_guineensis	Elaeis_oleifera)	((Reinhardtia_simplex	(Reinhardtia_paiewonskiana	Reinhardtia_latisecta))	((Roystonea_regia	(((Iriartea_deltoidea	Pseudophoenix_vinifera)	((Chamaedorea_seifrizii	(Orania_palindan	(Podococcus_barteri	Sclerosperma_profizianum)))	(Calamus_caryotoides	Nypa_fruticans)))	(Phoenix_dactylifera	(Serenoa_repens	Sabal_domingensis))))	((Prestoea_acuminata	(Oenocarpus_minor	Oenocarpus_bataua))	(((Reinhardtia_gracilis	Leopoldinia_pulchra)	Manicaria_saccifera)	((Dictyosperma_album	(Heterospathe_cagayanensis	((Hydriastele_microspadix	((Kentiopsis_piersoniorum	Burretiokentia_grandiflora)	Veitchia_spiralis))	Dypsis_decaryi)))	(Pelagodoxa_henryana	Geonoma_undata))))))))	Bactris_major)	Kingia_australis);
(((Attalea_speciosa	((Elaeis_guineensis	Elaeis_oleifera)	(((Reinhardtia_gracilis	Leopoldinia_pulchra)	(Reinhardtia_simplex	(Reinhardtia_paiewonskiana	Reinhardtia_latisecta)))	(((Podococcus_barteri	Roystonea_regia)	(Pseudophoenix_vinifera	((((Iriartea_deltoidea	Calamus_caryotoides)	(Chamaedorea_seifrizii	(Orania_palindan	Sclerosperma_profizianum)))	(Phoenix_dactylifera	(Serenoa_repens	Sabal_domingensis)))	Nypa_fruticans)))	((Prestoea_acuminata	(Oenocarpus_minor	Oenocarpus_bataua))	((((Hydriastele_microspadix	Dictyosperma_album)	(((Kentiopsis_piersoniorum	Veitchia_spiralis)	(Dypsis_decaryi	Heterospathe_cagayanensis))	Burretiokentia_grandiflora))	(Pelagodoxa_henryana	Geonoma_undata))	Manicaria_saccifera))))))	Bactris_major)	Kingia_australis);
(((((((Prestoea_acuminata	(Oenocarpus_minor	Oenocarpus_bataua))	((Hydriastele_microspadix	(((Dictyosperma_album	(Veitchia_spiralis	(Burretiokentia_grandiflora	Kentiopsis_piersoniorum)))	Heterospathe_cagayanensis)	Dypsis_decaryi))	((Pelagodoxa_henryana	Geonoma_undata)	Manicaria_saccifera)))	((Reinhardtia_gracilis	(Reinhardtia_simplex	(Reinhardtia_paiewonskiana	Reinhardtia_latisecta)))	((((Chamaedorea_seifrizii	(Orania_palindan	Sclerosperma_profizianum))	(Phoenix_dactylifera	(Serenoa_repens	Sabal_domingensis)))	(Nypa_fruticans	(Iriartea_deltoidea	Pseudophoenix_vinifera)))	(Podococcus_barteri	Calamus_caryotoides))))	(Attalea_speciosa	Roystonea_regia))	(Leopoldinia_pulchra	(Elaeis_guineensis	Elaeis_oleifera)))	Bactris_major)	Kingia_australis);
((Iriartea_deltoidea	(Pseudophoenix_vinifera	((((Podococcus_barteri	Calamus_caryotoides)	((Phoenix_dactylifera	(Serenoa_repens	Sabal_domingensis))	(Chamaedorea_seifrizii	(Orania_palindan	Sclerosperma_profizianum))))	(((((Prestoea_acuminata	(Oenocarpus_minor	Oenocarpus_bataua))	(((Leopoldinia_pulchra	Manicaria_saccifera)	(Pelagodoxa_henryana	Geonoma_undata))	((Hydriastele_microspadix	((Dypsis_decaryi	(Veitchia_spiralis	(Burretiokentia_grandiflora	Kentiopsis_piersoniorum)))	Heterospathe_cagayanensis))	Dictyosperma_album)))	(Attalea_speciosa	(Bactris_major	(Elaeis_guineensis	Elaeis_oleifera))))	(Reinhardtia_gracilis	(Reinhardtia_simplex	(Reinhardtia_paiewonskiana	Reinhardtia_latisecta))))	Roystonea_regia))	Nypa_fruticans)))	Kingia_australis);
((Calamus_caryotoides	((((((Prestoea_acuminata	(Oenocarpus_minor	Oenocarpus_bataua))	(((Leopoldinia_pulchra	Manicaria_saccifera)	(Pelagodoxa_henryana	Geonoma_undata))	((Hydriastele_microspadix	((Dypsis_decaryi	(Veitchia_spiralis	(Burretiokentia_grandiflora	Kentiopsis_piersoniorum)))	Heterospathe_cagayanensis))	Dictyosperma_album)))	((Attalea_speciosa	(Bactris_major	(Elaeis_guineensis	Elaeis_oleifera)))	((Reinhardtia_gracilis	Reinhardtia_simplex)	(Reinhardtia_paiewonskiana	Reinhardtia_latisecta))))	Roystonea_regia)	((Nypa_fruticans	(Iriartea_deltoidea	Pseudophoenix_vinifera))	((Phoenix_dactylifera	(Serenoa_repens	Sabal_domingensis))	(Chamaedorea_seifrizii	(Orania_palindan	Sclerosperma_profizianum)))))	Podococcus_barteri))	Kingia_australis);
(((Bactris_major	(((Elaeis_guineensis	Elaeis_oleifera)	Attalea_speciosa)	((((Prestoea_acuminata	(Oenocarpus_minor	Oenocarpus_bataua))	(((Leopoldinia_pulchra	Manicaria_saccifera)	(Pelagodoxa_henryana	Geonoma_undata))	((Hydriastele_microspadix	(((Dypsis_decaryi	Veitchia_spiralis)	Heterospathe_cagayanensis)	(Burretiokentia_grandiflora	Kentiopsis_piersoniorum)))	Dictyosperma_album)))	(Roystonea_regia	((((Nypa_fruticans	(Iriartea_deltoidea	Pseudophoenix_vinifera))	((Phoenix_dactylifera	(Serenoa_repens	Sabal_domingensis))	(Orania_palindan	Sclerosperma_profizianum)))	(Podococcus_barteri	Calamus_caryotoides))	Chamaedorea_seifrizii)))	(Reinhardtia_simplex	(Reinhardtia_paiewonskiana	Reinhardtia_latisecta)))))	Reinhardtia_gracilis)	Kingia_australis);
((Bactris_major	((Elaeis_guineensis	Elaeis_oleifera)	(Attalea_speciosa	((((Manicaria_saccifera	((Pelagodoxa_henryana	Geonoma_undata)	(((Dypsis_decaryi	Heterospathe_cagayanensis)	(Veitchia_spiralis	(Burretiokentia_grandiflora	Kentiopsis_piersoniorum)))	(Dictyosperma_album	Hydriastele_microspadix))))	((Reinhardtia_gracilis	Leopoldinia_pulchra)	(Prestoea_acuminata	(Oenocarpus_minor	Oenocarpus_bataua))))	(Roystonea_regia	(((Iriartea_deltoidea	Pseudophoenix_vinifera)	((((Podococcus_barteri	Calamus_caryotoides)	Phoenix_dactylifera)	(Serenoa_repens	Sabal_domingensis))	(Chamaedorea_seifrizii	(Orania_palindan	Sclerosperma_profizianum))))	Nypa_fruticans)))	(Reinhardtia_simplex	(Reinhardtia_paiewonskiana	Reinhardtia_latisecta))))))	Kingia_australis);
((Podococcus_barteri	((((((Elaeis_guineensis	Elaeis_oleifera)	Attalea_speciosa)	(((Reinhardtia_paiewonskiana	Reinhardtia_latisecta)	Reinhardtia_simplex)	(((Leopoldinia_pulchra	Reinhardtia_gracilis)	(Prestoea_acuminata	(Oenocarpus_bataua	Oenocarpus_minor)))	((((((((Kentiopsis_piersoniorum	Burretiokentia_grandiflora)	Veitchia_spiralis)	Dictyosperma_album)	Heterospathe_cagayanensis)	Dypsis_decaryi)	Hydriastele_microspadix)	(Pelagodoxa_henryana	Geonoma_undata))	Manicaria_saccifera))))	(Bactris_major	Roystonea_regia))	(((Nypa_fruticans	(Iriartea_deltoidea	Pseudophoenix_vinifera))	(Chamaedorea_seifrizii	(Sclerosperma_profizianum	Orania_palindan)))	((Serenoa_repens	Sabal_domingensis)	Phoenix_dactylifera)))	Calamus_caryotoides))	Kingia_australis);
((Calamus_caryotoides	(Podococcus_barteri	(((Nypa_fruticans	(((Prestoea_acuminata	(Oenocarpus_bataua	Oenocarpus_minor))	((((Dypsis_decaryi	Heterospathe_cagayanensis)	(Hydriastele_microspadix	(Burretiokentia_grandiflora	(Dictyosperma_album	(Kentiopsis_piersoniorum	Veitchia_spiralis)))))	(Pelagodoxa_henryana	Geonoma_undata))	Leopoldinia_pulchra))	(Manicaria_saccifera	(((Elaeis_guineensis	Elaeis_oleifera)	(Bactris_major	Attalea_speciosa))	(Roystonea_regia	((Reinhardtia_paiewonskiana	Reinhardtia_latisecta)	(Reinhardtia_gracilis	Reinhardtia_simplex)))))))	(Iriartea_deltoidea	Pseudophoenix_vinifera))	((Chamaedorea_seifrizii	(Sclerosperma_profizianum	Orania_palindan))	((Serenoa_repens	Sabal_domingensis)	Phoenix_dactylifera)))))	Kingia_australis);
((Bactris_major	(Attalea_speciosa	((Elaeis_guineensis	Elaeis_oleifera)	(((((((Heterospathe_cagayanensis	(Kentiopsis_piersoniorum	Burretiokentia_grandiflora))	(Veitchia_spiralis	Dypsis_decaryi))	(Hydriastele_microspadix	Dictyosperma_album))	(Pelagodoxa_henryana	Geonoma_undata))	((Prestoea_acuminata	(Oenocarpus_bataua	Oenocarpus_minor))	Manicaria_saccifera))	(((((Calamus_caryotoides	Podococcus_barteri)	Nypa_fruticans)	(Pseudophoenix_vinifera	Iriartea_deltoidea))	((Chamaedorea_seifrizii	(Sclerosperma_profizianum	Orania_palindan))	((Serenoa_repens	Sabal_domingensis)	Phoenix_dactylifera)))	((Reinhardtia_paiewonskiana	Reinhardtia_latisecta)	(Reinhardtia_gracilis	Reinhardtia_simplex))))	(Leopoldinia_pulchra	Roystonea_regia)))))	Kingia_australis);
((Elaeis_oleifera	((((((Nypa_fruticans	(Pseudophoenix_vinifera	Iriartea_deltoidea))	((Chamaedorea_seifrizii	(Sclerosperma_profizianum	Orania_palindan))	((Serenoa_repens	Sabal_domingensis)	Phoenix_dactylifera)))	(Podococcus_barteri	Calamus_caryotoides))	((Reinhardtia_paiewonskiana	Reinhardtia_latisecta)	Reinhardtia_simplex))	((Roystonea_regia	((((Dypsis_decaryi	(Heterospathe_cagayanensis	(Hydriastele_microspadix	(Dictyosperma_album	((Kentiopsis_piersoniorum	Veitchia_spiralis)	Burretiokentia_grandiflora)))))	(Pelagodoxa_henryana	Geonoma_undata))	((Reinhardtia_gracilis	Leopoldinia_pulchra)	(Prestoea_acuminata	(Oenocarpus_bataua	Oenocarpus_minor))))	Manicaria_saccifera))	(Bactris_major	Attalea_speciosa)))	Elaeis_guineensis))	Kingia_australis);
((((Reinhardtia_paiewonskiana	Reinhardtia_latisecta)	Reinhardtia_simplex)	(((Roystonea_regia	(((Reinhardtia_gracilis	Leopoldinia_pulchra)	(Prestoea_acuminata	(Oenocarpus_bataua	Oenocarpus_minor)))	(Manicaria_saccifera	(((Hydriastele_microspadix	((Heterospathe_cagayanensis	(Dypsis_decaryi	Veitchia_spiralis))	(Kentiopsis_piersoniorum	Burretiokentia_grandiflora)))	Dictyosperma_album)	(Pelagodoxa_henryana	Geonoma_undata)))))	((Bactris_major	Attalea_speciosa)	(Elaeis_guineensis	Elaeis_oleifera)))	((((Pseudophoenix_vinifera	Iriartea_deltoidea)	((Serenoa_repens	Sabal_domingensis)	Phoenix_dactylifera))	(Nypa_fruticans	(Chamaedorea_seifrizii	(Sclerosperma_profizianum	Orania_palindan))))	(Podococcus_barteri	Calamus_caryotoides))))	Kingia_australis);
((Bactris_major	(Attalea_speciosa	((Elaeis_guineensis	Elaeis_oleifera)	(((Roystonea_regia	(((Serenoa_repens	Sabal_domingensis)	(Nypa_fruticans	Phoenix_dactylifera))	(((Podococcus_barteri	Calamus_caryotoides)	Chamaedorea_seifrizii)	((Sclerosperma_profizianum	Orania_palindan)	(Pseudophoenix_vinifera	Iriartea_deltoidea)))))	(Manicaria_saccifera	((((Heterospathe_cagayanensis	((Dictyosperma_album	((Dypsis_decaryi	Veitchia_spiralis)	Kentiopsis_piersoniorum))	Burretiokentia_grandiflora))	Hydriastele_microspadix)	(Pelagodoxa_henryana	Geonoma_undata))	(Prestoea_acuminata	(Oenocarpus_bataua	Oenocarpus_minor)))))	((Reinhardtia_gracilis	Leopoldinia_pulchra)	((Reinhardtia_paiewonskiana	Reinhardtia_latisecta)	Reinhardtia_simplex))))))	Kingia_australis);
(((Reinhardtia_gracilis	Reinhardtia_simplex)	((((Roystonea_regia	(((Phoenix_dactylifera	(Sabal_domingensis	Serenoa_repens))	((Podococcus_barteri	Calamus_caryotoides)	((Chamaedorea_seifrizii	(Sclerosperma_profizianum	Orania_palindan))	Iriartea_deltoidea)))	(Pseudophoenix_vinifera	Nypa_fruticans)))	(((Leopoldinia_pulchra	Manicaria_saccifera)	((((Veitchia_spiralis	(Kentiopsis_piersoniorum	Burretiokentia_grandiflora))	(Heterospathe_cagayanensis	Dypsis_decaryi))	(Dictyosperma_album	Hydriastele_microspadix))	(Pelagodoxa_henryana	Geonoma_undata)))	(Prestoea_acuminata	(Oenocarpus_bataua	Oenocarpus_minor))))	((Attalea_speciosa	(Elaeis_guineensis	Elaeis_oleifera))	Bactris_major))	(Reinhardtia_paiewonskiana	Reinhardtia_latisecta)))	Kingia_australis);
(((Elaeis_guineensis	Elaeis_oleifera)	((((Reinhardtia_paiewonskiana	Reinhardtia_latisecta)	Reinhardtia_simplex)	((Bactris_major	(((Calamus_caryotoides	Nypa_fruticans)	(Podococcus_barteri	((Phoenix_dactylifera	(Sabal_domingensis	Serenoa_repens))	((Iriartea_deltoidea	Pseudophoenix_vinifera)	(Chamaedorea_seifrizii	(Sclerosperma_profizianum	Orania_palindan))))))	Roystonea_regia))	((((Reinhardtia_gracilis	Leopoldinia_pulchra)	(Prestoea_acuminata	(Oenocarpus_bataua	Oenocarpus_minor)))	(((Dictyosperma_album	Dypsis_decaryi)	((((Hydriastele_microspadix	Kentiopsis_piersoniorum)	Veitchia_spiralis)	Burretiokentia_grandiflora)	Heterospathe_cagayanensis))	(Pelagodoxa_henryana	Geonoma_undata)))	Manicaria_saccifera)))	Attalea_speciosa))	Kingia_australis);
((Bactris_major	((Attalea_speciosa	(Elaeis_guineensis	Elaeis_oleifera))	((Roystonea_regia	((Reinhardtia_paiewonskiana	Reinhardtia_latisecta)	(Reinhardtia_gracilis	Reinhardtia_simplex)))	(((((((Chamaedorea_seifrizii	(Sclerosperma_profizianum	Orania_palindan))	(Calamus_caryotoides	(Phoenix_dactylifera	(Sabal_domingensis	Serenoa_repens))))	Podococcus_barteri)	Pseudophoenix_vinifera)	Iriartea_deltoidea)	Nypa_fruticans)	((((Pelagodoxa_henryana	Geonoma_undata)	Leopoldinia_pulchra)	((((Veitchia_spiralis	Kentiopsis_piersoniorum)	((Heterospathe_cagayanensis	Burretiokentia_grandiflora)	Dypsis_decaryi))	Dictyosperma_album)	Hydriastele_microspadix))	(Manicaria_saccifera	(Prestoea_acuminata	(Oenocarpus_bataua	Oenocarpus_minor))))))))	Kingia_australis);
((Bactris_major	(Attalea_speciosa	((Nypa_fruticans	(Elaeis_guineensis	Elaeis_oleifera))	((Roystonea_regia	((((Pelagodoxa_henryana	Geonoma_undata)	(((Kentiopsis_piersoniorum	Burretiokentia_grandiflora)	((Dypsis_decaryi	(Dictyosperma_album	Hydriastele_microspadix))	Heterospathe_cagayanensis))	Veitchia_spiralis))	(Prestoea_acuminata	(Oenocarpus_bataua	Oenocarpus_minor)))	(Leopoldinia_pulchra	Manicaria_saccifera)))	(((Reinhardtia_paiewonskiana	Reinhardtia_latisecta)	(Reinhardtia_gracilis	Reinhardtia_simplex))	((Podococcus_barteri	((((Iriartea_deltoidea	Calamus_caryotoides)	Chamaedorea_seifrizii)	(Sclerosperma_profizianum	Orania_palindan))	((Serenoa_repens	Sabal_domingensis)	Phoenix_dactylifera)))	Pseudophoenix_vinifera))))))	Kingia_australis);
(((((((((Serenoa_repens	Sabal_domingensis)	Phoenix_dactylifera)	((Sclerosperma_profizianum	Orania_palindan)	Chamaedorea_seifrizii))	Iriartea_deltoidea)	((Bactris_major	Pseudophoenix_vinifera)	(Roystonea_regia	((((Elaeis_oleifera	Elaeis_guineensis)	Attalea_speciosa)	((Reinhardtia_gracilis	Leopoldinia_pulchra)	(Reinhardtia_simplex	(Reinhardtia_paiewonskiana	Reinhardtia_latisecta))))	((Prestoea_acuminata	(Oenocarpus_minor	Oenocarpus_bataua))	(((Dypsis_decaryi	(Heterospathe_cagayanensis	Hydriastele_microspadix))	(Dictyosperma_album	(Burretiokentia_grandiflora	(Kentiopsis_piersoniorum	Veitchia_spiralis))))	((Geonoma_undata	Pelagodoxa_henryana)	Manicaria_saccifera)))))))	Nypa_fruticans)	Calamus_caryotoides)	Podococcus_barteri)	Kingia_australis);
((Calamus_caryotoides	(Podococcus_barteri	(((Nypa_fruticans	((((Serenoa_repens	Sabal_domingensis)	Phoenix_dactylifera)	(Iriartea_deltoidea	(Sclerosperma_profizianum	Orania_palindan)))	Pseudophoenix_vinifera))	(Bactris_major	(((Reinhardtia_simplex	(Reinhardtia_paiewonskiana	Reinhardtia_latisecta))	((Manicaria_saccifera	Roystonea_regia)	((Elaeis_oleifera	Elaeis_guineensis)	Attalea_speciosa)))	(((Pelagodoxa_henryana	(((Hydriastele_microspadix	Dictyosperma_album)	(Dypsis_decaryi	(Heterospathe_cagayanensis	(Burretiokentia_grandiflora	(Kentiopsis_piersoniorum	Veitchia_spiralis)))))	Geonoma_undata))	(Reinhardtia_gracilis	Leopoldinia_pulchra))	(Prestoea_acuminata	(Oenocarpus_minor	Oenocarpus_bataua))))))	Chamaedorea_seifrizii)))	Kingia_australis);
(((Calamus_caryotoides	(((((Serenoa_repens	Sabal_domingensis)	Phoenix_dactylifera)	((Sclerosperma_profizianum	Orania_palindan)	(Pseudophoenix_vinifera	Iriartea_deltoidea)))	(((Roystonea_regia	Bactris_major)	((Reinhardtia_simplex	(Reinhardtia_paiewonskiana	Reinhardtia_latisecta))	(((Elaeis_oleifera	Elaeis_guineensis)	Attalea_speciosa)	((Reinhardtia_gracilis	Leopoldinia_pulchra)	((Prestoea_acuminata	(Oenocarpus_minor	Oenocarpus_bataua))	(Manicaria_saccifera	(((Hydriastele_microspadix	Dictyosperma_album)	(Dypsis_decaryi	(Heterospathe_cagayanensis	(Kentiopsis_piersoniorum	(Veitchia_spiralis	Burretiokentia_grandiflora)))))	(Geonoma_undata	Pelagodoxa_henryana))))))))	Chamaedorea_seifrizii))	Nypa_fruticans))	Podococcus_barteri)	Kingia_australis);
((Elaeis_guineensis	((Attalea_speciosa	((((Chamaedorea_seifrizii	((Podococcus_barteri	Calamus_caryotoides)	((((Serenoa_repens	Sabal_domingensis)	Phoenix_dactylifera)	((Pseudophoenix_vinifera	Iriartea_deltoidea)	Nypa_fruticans))	(Sclerosperma_profizianum	Orania_palindan))))	(Roystonea_regia	Bactris_major))	((((Hydriastele_microspadix	(Heterospathe_cagayanensis	((Burretiokentia_grandiflora	(Kentiopsis_piersoniorum	Veitchia_spiralis))	Dypsis_decaryi)))	(Leopoldinia_pulchra	(Dictyosperma_album	(Geonoma_undata	Pelagodoxa_henryana))))	(Prestoea_acuminata	(Oenocarpus_minor	Oenocarpus_bataua)))	Manicaria_saccifera))	((Reinhardtia_gracilis	Reinhardtia_simplex)	(Reinhardtia_paiewonskiana	Reinhardtia_latisecta))))	Elaeis_oleifera))	Kingia_australis);
((Podococcus_barteri	(Calamus_caryotoides	(Iriartea_deltoidea	((((Serenoa_repens	Sabal_domingensis)	Phoenix_dactylifera)	(Nypa_fruticans	(Pseudophoenix_vinifera	((Roystonea_regia	Leopoldinia_pulchra)	(((Manicaria_saccifera	((Dictyosperma_album	(Hydriastele_microspadix	(Heterospathe_cagayanensis	((Burretiokentia_grandiflora	(Kentiopsis_piersoniorum	Veitchia_spiralis))	Dypsis_decaryi))))	(Geonoma_undata	Pelagodoxa_henryana)))	(Prestoea_acuminata	(Oenocarpus_minor	Oenocarpus_bataua)))	(((Elaeis_oleifera	Elaeis_guineensis)	(Bactris_major	Attalea_speciosa))	((Reinhardtia_gracilis	Reinhardtia_simplex)	(Reinhardtia_paiewonskiana	Reinhardtia_latisecta))))))))	(Chamaedorea_seifrizii	(Sclerosperma_profizianum	Orania_palindan))))))	Kingia_australis);
(((Reinhardtia_gracilis	Reinhardtia_simplex)	((Reinhardtia_paiewonskiana	Reinhardtia_latisecta)	(((((((Podococcus_barteri	((Sclerosperma_profizianum	Orania_palindan)	((Serenoa_repens	Sabal_domingensis)	Phoenix_dactylifera)))	(Nypa_fruticans	(Iriartea_deltoidea	Pseudophoenix_vinifera)))	Calamus_caryotoides)	Chamaedorea_seifrizii)	(Manicaria_saccifera	((Prestoea_acuminata	(Oenocarpus_minor	Oenocarpus_bataua))	((Dictyosperma_album	(((Heterospathe_cagayanensis	((Hydriastele_microspadix	Veitchia_spiralis)	Kentiopsis_piersoniorum))	Dypsis_decaryi)	Burretiokentia_grandiflora))	((Leopoldinia_pulchra	Geonoma_undata)	Pelagodoxa_henryana)))))	((Elaeis_oleifera	Elaeis_guineensis)	(Bactris_major	Attalea_speciosa)))	Roystonea_regia)))	Kingia_australis);
(((Calamus_caryotoides	(((Chamaedorea_seifrizii	(Sclerosperma_profizianum	Orania_palindan))	(((Serenoa_repens	Sabal_domingensis)	Phoenix_dactylifera)	((((((Elaeis_oleifera	Elaeis_guineensis)	(Bactris_major	Attalea_speciosa))	(Reinhardtia_simplex	(Reinhardtia_paiewonskiana	Reinhardtia_latisecta)))	(((Reinhardtia_gracilis	Leopoldinia_pulchra)	(Prestoea_acuminata	(Oenocarpus_minor	Oenocarpus_bataua)))	(Manicaria_saccifera	((Geonoma_undata	Pelagodoxa_henryana)	(((Veitchia_spiralis	(Burretiokentia_grandiflora	Kentiopsis_piersoniorum))	(Dypsis_decaryi	(Hydriastele_microspadix	Dictyosperma_album)))	Heterospathe_cagayanensis)))))	Roystonea_regia)	Nypa_fruticans)))	(Pseudophoenix_vinifera	Iriartea_deltoidea)))	Podococcus_barteri)	Kingia_australis);
((Calamus_caryotoides	((((Chamaedorea_seifrizii	(Sclerosperma_profizianum	(Podococcus_barteri	Orania_palindan)))	(((((((Elaeis_oleifera	Elaeis_guineensis)	(Bactris_major	Attalea_speciosa))	(Reinhardtia_simplex	(Reinhardtia_paiewonskiana	Reinhardtia_latisecta)))	(((Reinhardtia_gracilis	Leopoldinia_pulchra)	(Prestoea_acuminata	(Oenocarpus_minor	Oenocarpus_bataua)))	(Manicaria_saccifera	((Geonoma_undata	Pelagodoxa_henryana)	(((Hydriastele_microspadix	(Veitchia_spiralis	(Burretiokentia_grandiflora	Kentiopsis_piersoniorum)))	(Dypsis_decaryi	Heterospathe_cagayanensis))	Dictyosperma_album)))))	Roystonea_regia)	Nypa_fruticans)	Pseudophoenix_vinifera))	((Serenoa_repens	Sabal_domingensis)	Phoenix_dactylifera))	Iriartea_deltoidea))	Kingia_australis);
(((Elaeis_guineensis	Elaeis_oleifera)	(Attalea_speciosa	((Roystonea_regia	(Reinhardtia_simplex	(Reinhardtia_paiewonskiana	Reinhardtia_latisecta)))	((((((Heterospathe_cagayanensis	((Kentiopsis_piersoniorum	(Burretiokentia_grandiflora	Dictyosperma_album))	Veitchia_spiralis))	Dypsis_decaryi)	Hydriastele_microspadix)	(Geonoma_undata	Pelagodoxa_henryana))	(Manicaria_saccifera	((Reinhardtia_gracilis	Leopoldinia_pulchra)	(Prestoea_acuminata	(Oenocarpus_minor	Oenocarpus_bataua)))))	(Bactris_major	(((Podococcus_barteri	(Nypa_fruticans	(Calamus_caryotoides	(Iriartea_deltoidea	Pseudophoenix_vinifera))))	((Serenoa_repens	Sabal_domingensis)	Phoenix_dactylifera))	(Chamaedorea_seifrizii	(Sclerosperma_profizianum	Orania_palindan))))))))	Kingia_australis);
((Bactris_major	((Elaeis_guineensis	Elaeis_oleifera)	(Attalea_speciosa	((((Reinhardtia_gracilis	Leopoldinia_pulchra)	(Reinhardtia_simplex	(Reinhardtia_paiewonskiana	Reinhardtia_latisecta)))	(Roystonea_regia	(Nypa_fruticans	((Calamus_caryotoides	(Iriartea_deltoidea	Pseudophoenix_vinifera))	((Podococcus_barteri	((Serenoa_repens	Sabal_domingensis)	Phoenix_dactylifera))	(Chamaedorea_seifrizii	(Sclerosperma_profizianum	Orania_palindan)))))))	(Manicaria_saccifera	(((((Veitchia_spiralis	(Burretiokentia_grandiflora	Kentiopsis_piersoniorum))	Dictyosperma_album)	((Heterospathe_cagayanensis	Hydriastele_microspadix)	Dypsis_decaryi))	(Geonoma_undata	Pelagodoxa_henryana))	(Prestoea_acuminata	(Oenocarpus_minor	Oenocarpus_bataua))))))))	Kingia_australis);
(((Attalea_speciosa	((Elaeis_oleifera	Elaeis_guineensis)	(((Reinhardtia_gracilis	Leopoldinia_pulchra)	((Reinhardtia_latisecta	Reinhardtia_paiewonskiana)	Reinhardtia_simplex))	(((Podococcus_barteri	Roystonea_regia)	(((Iriartea_deltoidea	(Calamus_caryotoides	Pseudophoenix_vinifera))	((Chamaedorea_seifrizii	(Sclerosperma_profizianum	Orania_palindan))	((Serenoa_repens	Sabal_domingensis)	Phoenix_dactylifera)))	Nypa_fruticans))	(Manicaria_saccifera	(((Oenocarpus_bataua	Oenocarpus_minor)	Prestoea_acuminata)	((Pelagodoxa_henryana	Geonoma_undata)	((((Veitchia_spiralis	Dictyosperma_album)	Kentiopsis_piersoniorum)	(Heterospathe_cagayanensis	Hydriastele_microspadix))	(Dypsis_decaryi	Burretiokentia_grandiflora)))))))))	Bactris_major)	Kingia_australis);
(((Calamus_caryotoides	((Pseudophoenix_vinifera	((((((Oenocarpus_bataua	Oenocarpus_minor)	Prestoea_acuminata)	(Manicaria_saccifera	((((Burretiokentia_grandiflora	((Veitchia_spiralis	Dictyosperma_album)	Kentiopsis_piersoniorum))	(Heterospathe_cagayanensis	Dypsis_decaryi))	Hydriastele_microspadix)	(Pelagodoxa_henryana	Geonoma_undata))))	((Reinhardtia_gracilis	Leopoldinia_pulchra)	(Reinhardtia_latisecta	(Reinhardtia_paiewonskiana	Reinhardtia_simplex))))	(Attalea_speciosa	(Bactris_major	(Elaeis_oleifera	Elaeis_guineensis))))	Roystonea_regia))	(((Serenoa_repens	Sabal_domingensis)	Phoenix_dactylifera)	((Iriartea_deltoidea	(Chamaedorea_seifrizii	(Sclerosperma_profizianum	Orania_palindan)))	Nypa_fruticans))))	Podococcus_barteri)	Kingia_australis);
((((((((((Dictyosperma_album	Dypsis_decaryi)	((Hydriastele_microspadix	((Burretiokentia_grandiflora	Veitchia_spiralis)	Kentiopsis_piersoniorum))	Heterospathe_cagayanensis))	(Pelagodoxa_henryana	Geonoma_undata))	(((Oenocarpus_bataua	Oenocarpus_minor)	Prestoea_acuminata)	Manicaria_saccifera))	Bactris_major)	(Roystonea_regia	((((Serenoa_repens	Sabal_domingensis)	Phoenix_dactylifera)	Podococcus_barteri)	((Chamaedorea_seifrizii	(Sclerosperma_profizianum	Orania_palindan))	(Nypa_fruticans	((Calamus_caryotoides	Iriartea_deltoidea)	Pseudophoenix_vinifera))))))	(Attalea_speciosa	(Elaeis_oleifera	Elaeis_guineensis)))	(Reinhardtia_gracilis	Leopoldinia_pulchra))	((Reinhardtia_latisecta	Reinhardtia_paiewonskiana)	Reinhardtia_simplex))	Kingia_australis);
((Calamus_caryotoides	(((Roystonea_regia	((((Attalea_speciosa	(Elaeis_oleifera	Elaeis_guineensis))	(Reinhardtia_latisecta	(Reinhardtia_paiewonskiana	Reinhardtia_simplex)))	(((Reinhardtia_gracilis	Leopoldinia_pulchra)	((Oenocarpus_bataua	Oenocarpus_minor)	Prestoea_acuminata))	(Manicaria_saccifera	(((Dictyosperma_album	(((Burretiokentia_grandiflora	Veitchia_spiralis)	Kentiopsis_piersoniorum)	(Heterospathe_cagayanensis	Dypsis_decaryi)))	Hydriastele_microspadix)	(Pelagodoxa_henryana	Geonoma_undata)))))	Bactris_major))	((((Serenoa_repens	Sabal_domingensis)	Phoenix_dactylifera)	(Chamaedorea_seifrizii	(Sclerosperma_profizianum	Orania_palindan)))	((Iriartea_deltoidea	Pseudophoenix_vinifera)	Nypa_fruticans)))	Podococcus_barteri))	Kingia_australis);
((Calamus_caryotoides	(((Chamaedorea_seifrizii	((((Elaeis_oleifera	Elaeis_guineensis)	(Reinhardtia_simplex	(Reinhardtia_latisecta	Reinhardtia_paiewonskiana)))	((((Dypsis_decaryi	(((Dictyosperma_album	Hydriastele_microspadix)	((Burretiokentia_grandiflora	Veitchia_spiralis)	Kentiopsis_piersoniorum))	Heterospathe_cagayanensis))	(Pelagodoxa_henryana	Geonoma_undata))	((Reinhardtia_gracilis	Leopoldinia_pulchra)	((Oenocarpus_bataua	Oenocarpus_minor)	Prestoea_acuminata)))	((Roystonea_regia	Attalea_speciosa)	Manicaria_saccifera)))	Bactris_major))	(((Serenoa_repens	Sabal_domingensis)	Phoenix_dactylifera)	(((Sclerosperma_profizianum	Orania_palindan)	(Iriartea_deltoidea	Pseudophoenix_vinifera))	Nypa_fruticans)))	Podococcus_barteri))	Kingia_australis);
((Bactris_major	((((Nypa_fruticans	(((Serenoa_repens	Sabal_domingensis)	Phoenix_dactylifera)	(Iriartea_deltoidea	(Pseudophoenix_vinifera	(Sclerosperma_profizianum	Orania_palindan)))))	((Podococcus_barteri	Calamus_caryotoides)	Chamaedorea_seifrizii))	(((Attalea_speciosa	(Elaeis_oleifera	Elaeis_guineensis))	(Reinhardtia_simplex	(Reinhardtia_latisecta	Reinhardtia_paiewonskiana)))	((Manicaria_saccifera	(Reinhardtia_gracilis	Leopoldinia_pulchra))	(((Oenocarpus_bataua	Oenocarpus_minor)	Prestoea_acuminata)	(((Dictyosperma_album	Hydriastele_microspadix)	((Dypsis_decaryi	((Burretiokentia_grandiflora	Veitchia_spiralis)	Kentiopsis_piersoniorum))	Heterospathe_cagayanensis))	(Pelagodoxa_henryana	Geonoma_undata))))))	Roystonea_regia))	Kingia_australis);
((Bactris_major	((((Reinhardtia_simplex	(Reinhardtia_latisecta	Reinhardtia_paiewonskiana))	(((((Sclerosperma_profizianum	Orania_palindan)	((Serenoa_repens	Sabal_domingensis)	Phoenix_dactylifera))	((Iriartea_deltoidea	Pseudophoenix_vinifera)	Nypa_fruticans))	((Podococcus_barteri	Calamus_caryotoides)	Chamaedorea_seifrizii))	(((((Dictyosperma_album	Hydriastele_microspadix)	((Burretiokentia_grandiflora	Veitchia_spiralis)	Kentiopsis_piersoniorum))	(Dypsis_decaryi	Heterospathe_cagayanensis))	(Pelagodoxa_henryana	Geonoma_undata))	(Manicaria_saccifera	((Reinhardtia_gracilis	Leopoldinia_pulchra)	((Oenocarpus_bataua	Oenocarpus_minor)	Prestoea_acuminata))))))	Roystonea_regia)	(Attalea_speciosa	(Elaeis_oleifera	Elaeis_guineensis))))	Kingia_australis);
((Bactris_major	((Roystonea_regia	(((((Serenoa_repens	Sabal_domingensis)	Phoenix_dactylifera)	((Iriartea_deltoidea	Pseudophoenix_vinifera)	(Sclerosperma_profizianum	Orania_palindan)))	Nypa_fruticans)	((Podococcus_barteri	Calamus_caryotoides)	Chamaedorea_seifrizii)))	((((Reinhardtia_gracilis	Reinhardtia_simplex)	(Reinhardtia_latisecta	Reinhardtia_paiewonskiana))	(Attalea_speciosa	(Elaeis_oleifera	Elaeis_guineensis)))	(((Pelagodoxa_henryana	(((Oenocarpus_bataua	Oenocarpus_minor)	Prestoea_acuminata)	Manicaria_saccifera))	(Leopoldinia_pulchra	Geonoma_undata))	(((Dictyosperma_album	Hydriastele_microspadix)	((Burretiokentia_grandiflora	Veitchia_spiralis)	Kentiopsis_piersoniorum))	(Dypsis_decaryi	Heterospathe_cagayanensis))))))	Kingia_australis);
((Bactris_major	((Elaeis_oleifera	Elaeis_guineensis)	(((((((Oenocarpus_bataua	Oenocarpus_minor)	Prestoea_acuminata)	((Reinhardtia_gracilis	Leopoldinia_pulchra)	Manicaria_saccifera))	(((Dictyosperma_album	((Burretiokentia_grandiflora	Veitchia_spiralis)	Kentiopsis_piersoniorum))	(Dypsis_decaryi	(Hydriastele_microspadix	Heterospathe_cagayanensis)))	(Geonoma_undata	Pelagodoxa_henryana)))	((Pseudophoenix_vinifera	(((Podococcus_barteri	Calamus_caryotoides)	((Serenoa_repens	Sabal_domingensis)	Phoenix_dactylifera))	((Chamaedorea_seifrizii	(Sclerosperma_profizianum	Orania_palindan))	Iriartea_deltoidea)))	Nypa_fruticans))	(Roystonea_regia	(Reinhardtia_simplex	(Reinhardtia_latisecta	Reinhardtia_paiewonskiana))))	Attalea_speciosa)))	Kingia_australis);
((Bactris_major	((Elaeis_oleifera	Elaeis_guineensis)	(((((((Dypsis_decaryi	(((Burretiokentia_grandiflora	Veitchia_spiralis)	Kentiopsis_piersoniorum)	Heterospathe_cagayanensis))	Dictyosperma_album)	Hydriastele_microspadix)	(Geonoma_undata	Pelagodoxa_henryana))	(((Oenocarpus_bataua	Oenocarpus_minor)	Prestoea_acuminata)	Manicaria_saccifera))	((Roystonea_regia	((Podococcus_barteri	Calamus_caryotoides)	(((Serenoa_repens	Sabal_domingensis)	Phoenix_dactylifera)	((Chamaedorea_seifrizii	(Sclerosperma_profizianum	Orania_palindan))	((Iriartea_deltoidea	Pseudophoenix_vinifera)	Nypa_fruticans)))))	((Reinhardtia_gracilis	Leopoldinia_pulchra)	(Reinhardtia_simplex	(Reinhardtia_latisecta	Reinhardtia_paiewonskiana)))))	Attalea_speciosa)))	Kingia_australis);
((Calamus_caryotoides	(((Pseudophoenix_vinifera	(Nypa_fruticans	(Roystonea_regia	(((((Reinhardtia_gracilis	Leopoldinia_pulchra)	(Prestoea_acuminata	(Oenocarpus_minor	Oenocarpus_bataua)))	((Manicaria_saccifera	(((Veitchia_spiralis	(Kentiopsis_piersoniorum	Burretiokentia_grandiflora))	((Hydriastele_microspadix	Heterospathe_cagayanensis)	Dictyosperma_album))	Dypsis_decaryi))	(Pelagodoxa_henryana	Geonoma_undata)))	(Reinhardtia_simplex	(Reinhardtia_latisecta	Reinhardtia_paiewonskiana)))	((Bactris_major	Attalea_speciosa)	(Elaeis_guineensis	Elaeis_oleifera))))))	((Iriartea_deltoidea	(Chamaedorea_seifrizii	(Sclerosperma_profizianum	Orania_palindan)))	(Phoenix_dactylifera	(Sabal_domingensis	Serenoa_repens))))	Podococcus_barteri))	Kingia_australis);
((Prestoea_acuminata	((Oenocarpus_minor	Oenocarpus_bataua)	(((((Geonoma_undata	Pelagodoxa_henryana)	((Heterospathe_cagayanensis	((Veitchia_spiralis	Dypsis_decaryi)	(Kentiopsis_piersoniorum	Burretiokentia_grandiflora)))	(Hydriastele_microspadix	Dictyosperma_album)))	Manicaria_saccifera)	(((Reinhardtia_simplex	(Reinhardtia_latisecta	Reinhardtia_paiewonskiana))	(Attalea_speciosa	(Elaeis_guineensis	Elaeis_oleifera)))	((((((Sclerosperma_profizianum	Orania_palindan)	(Phoenix_dactylifera	(Sabal_domingensis	Serenoa_repens)))	(Iriartea_deltoidea	Pseudophoenix_vinifera))	Nypa_fruticans)	(Chamaedorea_seifrizii	(Podococcus_barteri	Calamus_caryotoides)))	(Bactris_major	Roystonea_regia))))	(Reinhardtia_gracilis	Leopoldinia_pulchra))))	Kingia_australis);
(((Pseudophoenix_vinifera	(((((Chamaedorea_seifrizii	(Sclerosperma_profizianum	Orania_palindan))	(Nypa_fruticans	(Podococcus_barteri	Calamus_caryotoides)))	Iriartea_deltoidea)	(Phoenix_dactylifera	(Sabal_domingensis	Serenoa_repens)))	(Roystonea_regia	((Manicaria_saccifera	((Prestoea_acuminata	(Oenocarpus_minor	Oenocarpus_bataua))	((Geonoma_undata	Pelagodoxa_henryana)	((((Dictyosperma_album	(Kentiopsis_piersoniorum	(Burretiokentia_grandiflora	Veitchia_spiralis)))	Dypsis_decaryi)	Heterospathe_cagayanensis)	Hydriastele_microspadix))))	(((Reinhardtia_gracilis	Leopoldinia_pulchra)	(Reinhardtia_simplex	(Reinhardtia_latisecta	Reinhardtia_paiewonskiana)))	(Attalea_speciosa	(Elaeis_guineensis	Elaeis_oleifera)))))))	Bactris_major)	Kingia_australis);
(((((Sabal_domingensis	Serenoa_repens)	(((((((Geonoma_undata	Pelagodoxa_henryana)	(((Dictyosperma_album	(Kentiopsis_piersoniorum	Burretiokentia_grandiflora))	Veitchia_spiralis)	((Hydriastele_microspadix	Heterospathe_cagayanensis)	Dypsis_decaryi)))	(Manicaria_saccifera	(Leopoldinia_pulchra	(Prestoea_acuminata	(Oenocarpus_minor	Oenocarpus_bataua)))))	((Attalea_speciosa	(Elaeis_guineensis	Elaeis_oleifera))	(((Reinhardtia_latisecta	Reinhardtia_paiewonskiana)	(Reinhardtia_gracilis	Reinhardtia_simplex))	Roystonea_regia)))	Iriartea_deltoidea)	(Bactris_major	Pseudophoenix_vinifera))	(Phoenix_dactylifera	(Nypa_fruticans	(Chamaedorea_seifrizii	(Sclerosperma_profizianum	Orania_palindan))))))	Calamus_caryotoides)	Podococcus_barteri)	Kingia_australis);
((Prestoea_acuminata	((Oenocarpus_minor	Oenocarpus_bataua)	((((((Bactris_major	Attalea_speciosa)	(Elaeis_guineensis	Elaeis_oleifera))	(((Reinhardtia_latisecta	Reinhardtia_paiewonskiana)	(Reinhardtia_gracilis	Reinhardtia_simplex))	Roystonea_regia))	(Nypa_fruticans	((Phoenix_dactylifera	(Sabal_domingensis	Serenoa_repens))	(((Calamus_caryotoides	Podococcus_barteri)	(Iriartea_deltoidea	Pseudophoenix_vinifera))	(Chamaedorea_seifrizii	(Sclerosperma_profizianum	Orania_palindan))))))	((Geonoma_undata	Pelagodoxa_henryana)	((Hydriastele_microspadix	(Burretiokentia_grandiflora	((Kentiopsis_piersoniorum	Veitchia_spiralis)	Dictyosperma_album)))	(Heterospathe_cagayanensis	Dypsis_decaryi))))	(Manicaria_saccifera	Leopoldinia_pulchra))))	Kingia_australis);
((Bactris_major	(Attalea_speciosa	((Elaeis_guineensis	Elaeis_oleifera)	((((((Phoenix_dactylifera	(Sabal_domingensis	Serenoa_repens))	((Iriartea_deltoidea	Pseudophoenix_vinifera)	(Chamaedorea_seifrizii	(Sclerosperma_profizianum	Orania_palindan))))	(Nypa_fruticans	(Calamus_caryotoides	Podococcus_barteri)))	(((Leopoldinia_pulchra	(Dictyosperma_album	(Geonoma_undata	Pelagodoxa_henryana)))	(((Dypsis_decaryi	Heterospathe_cagayanensis)	((Burretiokentia_grandiflora	Kentiopsis_piersoniorum)	Veitchia_spiralis))	Hydriastele_microspadix))	(Manicaria_saccifera	(Prestoea_acuminata	(Oenocarpus_minor	Oenocarpus_bataua)))))	((Reinhardtia_latisecta	Reinhardtia_paiewonskiana)	(Reinhardtia_gracilis	Reinhardtia_simplex)))	Roystonea_regia))))	Kingia_australis);
((Bactris_major	(Attalea_speciosa	((Elaeis_guineensis	Elaeis_oleifera)	(((((Chamaedorea_seifrizii	(Sclerosperma_profizianum	Orania_palindan))	((Phoenix_dactylifera	(Sabal_domingensis	Serenoa_repens))	(Iriartea_deltoidea	Pseudophoenix_vinifera)))	(Nypa_fruticans	(Calamus_caryotoides	Podococcus_barteri)))	(Manicaria_saccifera	(((Reinhardtia_gracilis	Leopoldinia_pulchra)	(Prestoea_acuminata	(Oenocarpus_minor	Oenocarpus_bataua)))	((Geonoma_undata	Pelagodoxa_henryana)	(((Dypsis_decaryi	Heterospathe_cagayanensis)	(Dictyosperma_album	(Veitchia_spiralis	(Burretiokentia_grandiflora	Kentiopsis_piersoniorum))))	Hydriastele_microspadix)))))	(((Reinhardtia_latisecta	Reinhardtia_paiewonskiana)	Reinhardtia_simplex)	Roystonea_regia)))))	Kingia_australis);
(((Elaeis_guineensis	Elaeis_oleifera)	(((((Prestoea_acuminata	(Oenocarpus_minor	Oenocarpus_bataua))	(Reinhardtia_gracilis	Leopoldinia_pulchra))	((Geonoma_undata	Pelagodoxa_henryana)	(Manicaria_saccifera	((Dypsis_decaryi	((Veitchia_spiralis	(Burretiokentia_grandiflora	Kentiopsis_piersoniorum))	(Hydriastele_microspadix	Heterospathe_cagayanensis)))	Dictyosperma_album))))	(((Reinhardtia_latisecta	Reinhardtia_paiewonskiana)	Reinhardtia_simplex)	(Bactris_major	(Roystonea_regia	(((Phoenix_dactylifera	(Sabal_domingensis	Serenoa_repens))	((Iriartea_deltoidea	Pseudophoenix_vinifera)	(Sclerosperma_profizianum	Orania_palindan)))	(Chamaedorea_seifrizii	(Nypa_fruticans	(Calamus_caryotoides	Podococcus_barteri))))))))	Attalea_speciosa))	Kingia_australis);
((Pseudophoenix_vinifera	(((((Phoenix_dactylifera	(Sclerosperma_profizianum	Orania_palindan))	((Calamus_caryotoides	Podococcus_barteri)	(Sabal_domingensis	Serenoa_repens)))	(Chamaedorea_seifrizii	(((((Bactris_major	Attalea_speciosa)	(Elaeis_guineensis	Elaeis_oleifera))	((Prestoea_acuminata	(Oenocarpus_minor	Oenocarpus_bataua))	((Leopoldinia_pulchra	Manicaria_saccifera)	((((Veitchia_spiralis	(Burretiokentia_grandiflora	Kentiopsis_piersoniorum))	(Dypsis_decaryi	Heterospathe_cagayanensis))	(Hydriastele_microspadix	Dictyosperma_album))	(Geonoma_undata	Pelagodoxa_henryana)))))	(Reinhardtia_gracilis	((Reinhardtia_latisecta	Reinhardtia_paiewonskiana)	Reinhardtia_simplex)))	Roystonea_regia)))	Nypa_fruticans)	Iriartea_deltoidea))	Kingia_australis);
(((Calamus_caryotoides	Podococcus_barteri)	(((((Attalea_speciosa	((Prestoea_acuminata	(Oenocarpus_minor	Oenocarpus_bataua))	((Leopoldinia_pulchra	Manicaria_saccifera)	((((Dypsis_decaryi	Veitchia_spiralis)	(Heterospathe_cagayanensis	(Burretiokentia_grandiflora	Kentiopsis_piersoniorum)))	(Hydriastele_microspadix	Dictyosperma_album))	(Geonoma_undata	Pelagodoxa_henryana)))))	((Elaeis_guineensis	Elaeis_oleifera)	((Reinhardtia_latisecta	Reinhardtia_paiewonskiana)	(Reinhardtia_simplex	Reinhardtia_gracilis))))	Bactris_major)	Roystonea_regia)	((Nypa_fruticans	(Iriartea_deltoidea	Pseudophoenix_vinifera))	((Phoenix_dactylifera	(Sabal_domingensis	Serenoa_repens))	(Chamaedorea_seifrizii	(Sclerosperma_profizianum	Orania_palindan))))))	Kingia_australis);
(((Iriartea_deltoidea	(Pseudophoenix_vinifera	(((Chamaedorea_seifrizii	(Orania_palindan	Sclerosperma_profizianum))	((Sabal_domingensis	Serenoa_repens)	Phoenix_dactylifera))	(Nypa_fruticans	(Roystonea_regia	(((((Pelagodoxa_henryana	Geonoma_undata)	(Hydriastele_microspadix	((((Kentiopsis_piersoniorum	(Burretiokentia_grandiflora	Veitchia_spiralis))	Dictyosperma_album)	(Podococcus_barteri	Dypsis_decaryi))	Heterospathe_cagayanensis)))	Manicaria_saccifera)	(Prestoea_acuminata	(Oenocarpus_minor	Oenocarpus_bataua)))	(((Reinhardtia_gracilis	Leopoldinia_pulchra)	(Reinhardtia_simplex	(Reinhardtia_paiewonskiana	Reinhardtia_latisecta)))	((Bactris_major	Attalea_speciosa)	(Elaeis_guineensis	Elaeis_oleifera)))))))))	Calamus_caryotoides)	Kingia_australis);
(((((Roystonea_regia	(((((Pelagodoxa_henryana	Geonoma_undata)	(((Dictyosperma_album	(Hydriastele_microspadix	(Kentiopsis_piersoniorum	(Burretiokentia_grandiflora	Veitchia_spiralis))))	Dypsis_decaryi)	Heterospathe_cagayanensis))	(Manicaria_saccifera	((Reinhardtia_gracilis	Leopoldinia_pulchra)	(Prestoea_acuminata	(Oenocarpus_minor	Oenocarpus_bataua)))))	((Reinhardtia_simplex	(Reinhardtia_paiewonskiana	Reinhardtia_latisecta))	(Attalea_speciosa	(Elaeis_guineensis	Elaeis_oleifera))))	Bactris_major))	(Chamaedorea_seifrizii	(((Nypa_fruticans	(Iriartea_deltoidea	Pseudophoenix_vinifera))	((Sabal_domingensis	Serenoa_repens)	Phoenix_dactylifera))	(Orania_palindan	Sclerosperma_profizianum))))	Calamus_caryotoides)	Podococcus_barteri)	Kingia_australis);
(((Nypa_fruticans	((Iriartea_deltoidea	Pseudophoenix_vinifera)	(((Sabal_domingensis	Serenoa_repens)	Phoenix_dactylifera)	(((Orania_palindan	Sclerosperma_profizianum)	Chamaedorea_seifrizii)	(Roystonea_regia	((((Reinhardtia_gracilis	Leopoldinia_pulchra)	(Prestoea_acuminata	(Oenocarpus_minor	Oenocarpus_bataua)))	(((Pelagodoxa_henryana	Geonoma_undata)	((Hydriastele_microspadix	(((Kentiopsis_piersoniorum	Veitchia_spiralis)	(Burretiokentia_grandiflora	Heterospathe_cagayanensis))	Dictyosperma_album))	Dypsis_decaryi))	Manicaria_saccifera))	((Reinhardtia_simplex	(Reinhardtia_paiewonskiana	Reinhardtia_latisecta))	((Elaeis_guineensis	Elaeis_oleifera)	(Bactris_major	Attalea_speciosa)))))))))	(Calamus_caryotoides	Podococcus_barteri))	Kingia_australis);
((Bactris_major	(Pseudophoenix_vinifera	((Roystonea_regia	(((Prestoea_acuminata	(Oenocarpus_minor	Oenocarpus_bataua))	(((Pelagodoxa_henryana	Geonoma_undata)	((((((Kentiopsis_piersoniorum	Veitchia_spiralis)	Burretiokentia_grandiflora)	Heterospathe_cagayanensis)	Dypsis_decaryi)	Dictyosperma_album)	Hydriastele_microspadix))	Manicaria_saccifera))	((((Reinhardtia_gracilis	Leopoldinia_pulchra)	(Reinhardtia_simplex	(Reinhardtia_paiewonskiana	Reinhardtia_latisecta)))	(Elaeis_guineensis	Elaeis_oleifera))	Attalea_speciosa)))	(((Sabal_domingensis	Serenoa_repens)	Phoenix_dactylifera)	(Podococcus_barteri	(((Calamus_caryotoides	Nypa_fruticans)	Iriartea_deltoidea)	((Orania_palindan	Sclerosperma_profizianum)	Chamaedorea_seifrizii)))))))	Kingia_australis);
(((Reinhardtia_gracilis	Leopoldinia_pulchra)	((Reinhardtia_simplex	(Reinhardtia_paiewonskiana	Reinhardtia_latisecta))	(((Elaeis_guineensis	Elaeis_oleifera)	(((((Bactris_major	(Pelagodoxa_henryana	Geonoma_undata))	((((Kentiopsis_piersoniorum	((Burretiokentia_grandiflora	Heterospathe_cagayanensis)	Veitchia_spiralis))	Dypsis_decaryi)	Dictyosperma_album)	Hydriastele_microspadix))	(Prestoea_acuminata	(Oenocarpus_minor	Oenocarpus_bataua)))	(Manicaria_saccifera	Roystonea_regia))	Attalea_speciosa))	(((Calamus_caryotoides	Podococcus_barteri)	Nypa_fruticans)	((((Orania_palindan	Sclerosperma_profizianum)	Chamaedorea_seifrizii)	(Pseudophoenix_vinifera	Iriartea_deltoidea))	((Sabal_domingensis	Serenoa_repens)	Phoenix_dactylifera))))))	Kingia_australis);
(((Calamus_caryotoides	Podococcus_barteri)	(Iriartea_deltoidea	(((((Bactris_major	Pseudophoenix_vinifera)	((((Reinhardtia_gracilis	Leopoldinia_pulchra)	(Reinhardtia_simplex	(Reinhardtia_paiewonskiana	Reinhardtia_latisecta)))	((((Pelagodoxa_henryana	Geonoma_undata)	(((((Hydriastele_microspadix	(Kentiopsis_piersoniorum	(Burretiokentia_grandiflora	Veitchia_spiralis)))	Heterospathe_cagayanensis)	Dypsis_decaryi)	Dictyosperma_album)	Manicaria_saccifera))	(Prestoea_acuminata	(Oenocarpus_minor	Oenocarpus_bataua)))	(Attalea_speciosa	(Elaeis_guineensis	Elaeis_oleifera))))	Roystonea_regia))	Nypa_fruticans)	((Sabal_domingensis	Serenoa_repens)	Phoenix_dactylifera))	((Orania_palindan	Sclerosperma_profizianum)	Chamaedorea_seifrizii))))	Kingia_australis);
((Podococcus_barteri	((Iriartea_deltoidea	((((((((((((Kentiopsis_piersoniorum	(Burretiokentia_grandiflora	Veitchia_spiralis))	((Hydriastele_microspadix	Heterospathe_cagayanensis)	Dypsis_decaryi))	Dictyosperma_album)	(Pelagodoxa_henryana	Geonoma_undata))	((Reinhardtia_gracilis	Leopoldinia_pulchra)	(Prestoea_acuminata	(Oenocarpus_minor	Oenocarpus_bataua))))	Manicaria_saccifera)	(((Elaeis_guineensis	Elaeis_oleifera)	(Bactris_major	Attalea_speciosa))	(Reinhardtia_simplex	(Reinhardtia_paiewonskiana	Reinhardtia_latisecta))))	Roystonea_regia)	Pseudophoenix_vinifera)	Nypa_fruticans)	((Sabal_domingensis	Serenoa_repens)	Phoenix_dactylifera))	((Orania_palindan	Sclerosperma_profizianum)	Chamaedorea_seifrizii)))	Calamus_caryotoides))	Kingia_australis);
(((Elaeis_guineensis	Elaeis_oleifera)	((Reinhardtia_simplex	(Reinhardtia_paiewonskiana	Reinhardtia_latisecta))	(Attalea_speciosa	((Roystonea_regia	(((Bactris_major	Nypa_fruticans)	(Iriartea_deltoidea	Pseudophoenix_vinifera))	(((Sabal_domingensis	Serenoa_repens)	Phoenix_dactylifera)	(((Orania_palindan	Sclerosperma_profizianum)	Chamaedorea_seifrizii)	(Calamus_caryotoides	Podococcus_barteri)))))	(((((Heterospathe_cagayanensis	(Kentiopsis_piersoniorum	(Burretiokentia_grandiflora	Veitchia_spiralis)))	((Dictyosperma_album	Dypsis_decaryi)	Hydriastele_microspadix))	(Pelagodoxa_henryana	Geonoma_undata))	((Reinhardtia_gracilis	Leopoldinia_pulchra)	(Prestoea_acuminata	(Oenocarpus_minor	Oenocarpus_bataua))))	Manicaria_saccifera)))))	Kingia_australis);
((Bactris_major	(Roystonea_regia	(((((((((Heterospathe_cagayanensis	(Kentiopsis_piersoniorum	Burretiokentia_grandiflora))	(Dypsis_decaryi	Veitchia_spiralis))	(Dictyosperma_album	Hydriastele_microspadix))	(Pelagodoxa_henryana	((Reinhardtia_gracilis	Leopoldinia_pulchra)	Geonoma_undata)))	(Prestoea_acuminata	(Oenocarpus_minor	Oenocarpus_bataua)))	Manicaria_saccifera)	((Elaeis_guineensis	Elaeis_oleifera)	Attalea_speciosa))	(Reinhardtia_simplex	(Reinhardtia_paiewonskiana	Reinhardtia_latisecta)))	(Nypa_fruticans	(((Iriartea_deltoidea	Pseudophoenix_vinifera)	((Calamus_caryotoides	Podococcus_barteri)	Chamaedorea_seifrizii))	(((Sabal_domingensis	Serenoa_repens)	Phoenix_dactylifera)	(Orania_palindan	Sclerosperma_profizianum)))))))	Kingia_australis);
((Reinhardtia_simplex	((Reinhardtia_paiewonskiana	Reinhardtia_latisecta)	((((((Nypa_fruticans	Calamus_caryotoides)	(((Podococcus_barteri	((Sabal_domingensis	Serenoa_repens)	Phoenix_dactylifera))	(Chamaedorea_seifrizii	(Orania_palindan	Sclerosperma_profizianum)))	(Iriartea_deltoidea	Pseudophoenix_vinifera)))	(Bactris_major	Roystonea_regia))	((Manicaria_saccifera	((Pelagodoxa_henryana	Geonoma_undata)	(((Heterospathe_cagayanensis	(Veitchia_spiralis	(Kentiopsis_piersoniorum	Burretiokentia_grandiflora)))	Dypsis_decaryi)	(Dictyosperma_album	Hydriastele_microspadix))))	(Prestoea_acuminata	(Oenocarpus_minor	Oenocarpus_bataua))))	((Elaeis_guineensis	Elaeis_oleifera)	Attalea_speciosa))	(Reinhardtia_gracilis	Leopoldinia_pulchra))))	Kingia_australis);
((Podococcus_barteri	(Calamus_caryotoides	(((Iriartea_deltoidea	Pseudophoenix_vinifera)	((((Reinhardtia_gracilis	(Reinhardtia_simplex	(Reinhardtia_latisecta	Reinhardtia_paiewonskiana)))	(((Bactris_major	Attalea_speciosa)	(Elaeis_guineensis	Elaeis_oleifera))	((Prestoea_acuminata	(Oenocarpus_bataua	Oenocarpus_minor))	((((((Burretiokentia_grandiflora	(Kentiopsis_piersoniorum	Veitchia_spiralis))	Dypsis_decaryi)	Heterospathe_cagayanensis)	(Hydriastele_microspadix	Dictyosperma_album))	(Manicaria_saccifera	Leopoldinia_pulchra))	(Pelagodoxa_henryana	Geonoma_undata)))))	Roystonea_regia)	((Chamaedorea_seifrizii	(Orania_palindan	Sclerosperma_profizianum))	(Phoenix_dactylifera	(Sabal_domingensis	Serenoa_repens)))))	Nypa_fruticans)))	Kingia_australis);
((Calamus_caryotoides	(Iriartea_deltoidea	(((((Reinhardtia_latisecta	Reinhardtia_paiewonskiana)	(Reinhardtia_gracilis	Reinhardtia_simplex))	(((Bactris_major	Attalea_speciosa)	(Elaeis_guineensis	Elaeis_oleifera))	((Prestoea_acuminata	(Oenocarpus_bataua	Oenocarpus_minor))	(((((Heterospathe_cagayanensis	(((Hydriastele_microspadix	Kentiopsis_piersoniorum)	Burretiokentia_grandiflora)	Veitchia_spiralis))	Dypsis_decaryi)	Dictyosperma_album)	(Pelagodoxa_henryana	Geonoma_undata))	(Leopoldinia_pulchra	Manicaria_saccifera)))))	Roystonea_regia)	((Nypa_fruticans	(Podococcus_barteri	Pseudophoenix_vinifera))	((Chamaedorea_seifrizii	(Orania_palindan	Sclerosperma_profizianum))	(Phoenix_dactylifera	(Sabal_domingensis	Serenoa_repens)))))))	Kingia_australis);
(((Reinhardtia_gracilis	Reinhardtia_simplex)	(((Elaeis_guineensis	Elaeis_oleifera)	((Roystonea_regia	(Nypa_fruticans	(Iriartea_deltoidea	(((Calamus_caryotoides	Podococcus_barteri)	((Chamaedorea_seifrizii	(Orania_palindan	Sclerosperma_profizianum))	(Phoenix_dactylifera	(Sabal_domingensis	Serenoa_repens))))	(Bactris_major	Pseudophoenix_vinifera)))))	(Attalea_speciosa	((Prestoea_acuminata	(Oenocarpus_bataua	Oenocarpus_minor))	(((((Hydriastele_microspadix	(Dypsis_decaryi	Heterospathe_cagayanensis))	((Veitchia_spiralis	Kentiopsis_piersoniorum)	Burretiokentia_grandiflora))	Dictyosperma_album)	(Pelagodoxa_henryana	Geonoma_undata))	(Leopoldinia_pulchra	Manicaria_saccifera))))))	(Reinhardtia_latisecta	Reinhardtia_paiewonskiana)))	Kingia_australis);
((Bactris_major	(Attalea_speciosa	((Elaeis_guineensis	Elaeis_oleifera)	((((Prestoea_acuminata	(Oenocarpus_bataua	Oenocarpus_minor))	Pelagodoxa_henryana)	(Geonoma_undata	(Manicaria_saccifera	((((Dictyosperma_album	((Veitchia_spiralis	Kentiopsis_piersoniorum)	Burretiokentia_grandiflora))	Heterospathe_cagayanensis)	Dypsis_decaryi)	Hydriastele_microspadix))))	((Roystonea_regia	(((Phoenix_dactylifera	(Sabal_domingensis	Serenoa_repens))	(((Chamaedorea_seifrizii	(Orania_palindan	Sclerosperma_profizianum))	(Calamus_caryotoides	Podococcus_barteri))	(Pseudophoenix_vinifera	Iriartea_deltoidea)))	Nypa_fruticans))	((Reinhardtia_gracilis	Leopoldinia_pulchra)	((Reinhardtia_latisecta	Reinhardtia_paiewonskiana)	Reinhardtia_simplex)))))))	Kingia_australis);
((Iriartea_deltoidea	((((((((Geonoma_undata	Pelagodoxa_henryana)	(Manicaria_saccifera	(Prestoea_acuminata	(Oenocarpus_bataua	Oenocarpus_minor))))	(((((Burretiokentia_grandiflora	Veitchia_spiralis)	((Reinhardtia_gracilis	Leopoldinia_pulchra)	Kentiopsis_piersoniorum))	(Heterospathe_cagayanensis	Hydriastele_microspadix))	Dictyosperma_album)	Dypsis_decaryi))	((Attalea_speciosa	(Elaeis_guineensis	Elaeis_oleifera))	((Reinhardtia_latisecta	Reinhardtia_paiewonskiana)	Reinhardtia_simplex)))	Roystonea_regia)	(Calamus_caryotoides	Podococcus_barteri))	((Phoenix_dactylifera	(Sabal_domingensis	Serenoa_repens))	(Chamaedorea_seifrizii	(Orania_palindan	Sclerosperma_profizianum))))	((Bactris_major	Pseudophoenix_vinifera)	Nypa_fruticans)))	Kingia_australis);
((Calamus_caryotoides	(Podococcus_barteri	(Nypa_fruticans	((((((Bactris_major	Attalea_speciosa)	(Elaeis_guineensis	Elaeis_oleifera))	(((Reinhardtia_latisecta	Reinhardtia_paiewonskiana)	Reinhardtia_simplex)	((Prestoea_acuminata	(Oenocarpus_bataua	Oenocarpus_minor))	(((Reinhardtia_gracilis	Leopoldinia_pulchra)	Manicaria_saccifera)	((Hydriastele_microspadix	(Dictyosperma_album	(((Kentiopsis_piersoniorum	Burretiokentia_grandiflora)	Veitchia_spiralis)	(Dypsis_decaryi	Heterospathe_cagayanensis))))	(Geonoma_undata	Pelagodoxa_henryana))))))	Roystonea_regia)	Pseudophoenix_vinifera)	((Iriartea_deltoidea	(Chamaedorea_seifrizii	(Orania_palindan	Sclerosperma_profizianum)))	(Phoenix_dactylifera	(Sabal_domingensis	Serenoa_repens)))))))	Kingia_australis);
((Podococcus_barteri	(((Chamaedorea_seifrizii	(Orania_palindan	Sclerosperma_profizianum))	((Phoenix_dactylifera	(Sabal_domingensis	Serenoa_repens))	((Nypa_fruticans	(Iriartea_deltoidea	((((Bactris_major	Attalea_speciosa)	(Elaeis_guineensis	Elaeis_oleifera))	(((Reinhardtia_latisecta	Reinhardtia_paiewonskiana)	Reinhardtia_simplex)	(((Reinhardtia_gracilis	Leopoldinia_pulchra)	(Prestoea_acuminata	(Oenocarpus_bataua	Oenocarpus_minor)))	(Manicaria_saccifera	(((((Kentiopsis_piersoniorum	Burretiokentia_grandiflora)	Veitchia_spiralis)	(Dypsis_decaryi	Heterospathe_cagayanensis))	(Hydriastele_microspadix	Dictyosperma_album))	(Geonoma_undata	Pelagodoxa_henryana))))))	Roystonea_regia)))	Pseudophoenix_vinifera)))	Calamus_caryotoides))	Kingia_australis);
((Calamus_caryotoides	(Podococcus_barteri	(((((((((((Kentiopsis_piersoniorum	Burretiokentia_grandiflora)	Veitchia_spiralis)	(Dypsis_decaryi	Heterospathe_cagayanensis))	(Hydriastele_microspadix	Dictyosperma_album))	(Geonoma_undata	Pelagodoxa_henryana))	((Reinhardtia_gracilis	Leopoldinia_pulchra)	(Prestoea_acuminata	(Oenocarpus_bataua	Oenocarpus_minor))))	((Manicaria_saccifera	((Bactris_major	Attalea_speciosa)	(Elaeis_guineensis	Elaeis_oleifera)))	((Reinhardtia_latisecta	Reinhardtia_paiewonskiana)	Reinhardtia_simplex)))	Roystonea_regia)	Pseudophoenix_vinifera)	(Phoenix_dactylifera	(Iriartea_deltoidea	(Chamaedorea_seifrizii	(Orania_palindan	Sclerosperma_profizianum)))))	(Nypa_fruticans	(Sabal_domingensis	Serenoa_repens)))))	Kingia_australis);
((Calamus_caryotoides	((Chamaedorea_seifrizii	(((Attalea_speciosa	(Elaeis_guineensis	Elaeis_oleifera))	(((Reinhardtia_latisecta	Reinhardtia_paiewonskiana)	Reinhardtia_simplex)	((Manicaria_saccifera	((Dypsis_decaryi	(Heterospathe_cagayanensis	((Kentiopsis_piersoniorum	(Veitchia_spiralis	(Hydriastele_microspadix	Dictyosperma_album)))	Burretiokentia_grandiflora)))	(Geonoma_undata	Pelagodoxa_henryana)))	((Reinhardtia_gracilis	Leopoldinia_pulchra)	(Prestoea_acuminata	(Oenocarpus_bataua	Oenocarpus_minor))))))	(Bactris_major	Roystonea_regia)))	((((Iriartea_deltoidea	Pseudophoenix_vinifera)	(Sclerosperma_profizianum	(Podococcus_barteri	Orania_palindan)))	(Phoenix_dactylifera	(Sabal_domingensis	Serenoa_repens)))	Nypa_fruticans)))	Kingia_australis);
((((Nypa_fruticans	((Roystonea_regia	(Bactris_major	(((Reinhardtia_latisecta	Reinhardtia_paiewonskiana)	Reinhardtia_simplex)	((((Geonoma_undata	Pelagodoxa_henryana)	(Manicaria_saccifera	((Dypsis_decaryi	(Heterospathe_cagayanensis	(Burretiokentia_grandiflora	((Dictyosperma_album	Veitchia_spiralis)	Kentiopsis_piersoniorum))))	Hydriastele_microspadix)))	((Reinhardtia_gracilis	Leopoldinia_pulchra)	(Prestoea_acuminata	(Oenocarpus_bataua	Oenocarpus_minor))))	(Attalea_speciosa	(Elaeis_guineensis	Elaeis_oleifera))))))	(((Iriartea_deltoidea	Pseudophoenix_vinifera)	(Chamaedorea_seifrizii	(Sclerosperma_profizianum	Orania_palindan)))	(Phoenix_dactylifera	(Sabal_domingensis	Serenoa_repens)))))	Calamus_caryotoides)	Podococcus_barteri)	Kingia_australis);
(((Elaeis_oleifera	Elaeis_guineensis)	(((((Bactris_major	Roystonea_regia)	((Nypa_fruticans	(((Chamaedorea_seifrizii	(Orania_palindan	Sclerosperma_profizianum))	(Pseudophoenix_vinifera	(Podococcus_barteri	Calamus_caryotoides)))	(Phoenix_dactylifera	(Serenoa_repens	Sabal_domingensis))))	Iriartea_deltoidea))	((((Leopoldinia_pulchra	Reinhardtia_gracilis)	((Oenocarpus_minor	Oenocarpus_bataua)	Prestoea_acuminata))	((Geonoma_undata	Pelagodoxa_henryana)	((((Burretiokentia_grandiflora	(Dypsis_decaryi	Heterospathe_cagayanensis))	(Kentiopsis_piersoniorum	Veitchia_spiralis))	Dictyosperma_album)	Hydriastele_microspadix)))	Manicaria_saccifera))	(Reinhardtia_simplex	(Reinhardtia_latisecta	Reinhardtia_paiewonskiana)))	Attalea_speciosa))	Kingia_australis);
((Podococcus_barteri	(Calamus_caryotoides	((Nypa_fruticans	((Pseudophoenix_vinifera	(Phoenix_dactylifera	(Serenoa_repens	Sabal_domingensis)))	(Chamaedorea_seifrizii	(Orania_palindan	Sclerosperma_profizianum))))	(Iriartea_deltoidea	(((Bactris_major	(Elaeis_oleifera	Elaeis_guineensis))	((Roystonea_regia	Attalea_speciosa)	(((Oenocarpus_minor	Oenocarpus_bataua)	Prestoea_acuminata)	(((Geonoma_undata	Pelagodoxa_henryana)	((Hydriastele_microspadix	(Dictyosperma_album	(Veitchia_spiralis	(Kentiopsis_piersoniorum	Burretiokentia_grandiflora))))	(Dypsis_decaryi	Heterospathe_cagayanensis)))	(Manicaria_saccifera	Leopoldinia_pulchra)))))	(Reinhardtia_gracilis	(Reinhardtia_simplex	(Reinhardtia_latisecta	Reinhardtia_paiewonskiana))))))))	Kingia_australis);
((Bactris_major	((Elaeis_oleifera	Elaeis_guineensis)	(((Roystonea_regia	(((Geonoma_undata	Pelagodoxa_henryana)	(Dictyosperma_album	((Dypsis_decaryi	Heterospathe_cagayanensis)	(Hydriastele_microspadix	(Veitchia_spiralis	(Burretiokentia_grandiflora	Kentiopsis_piersoniorum))))))	((Manicaria_saccifera	Leopoldinia_pulchra)	((Oenocarpus_minor	Oenocarpus_bataua)	Prestoea_acuminata))))	(((Reinhardtia_gracilis	Reinhardtia_simplex)	(Reinhardtia_latisecta	Reinhardtia_paiewonskiana))	(((Podococcus_barteri	Calamus_caryotoides)	(((Phoenix_dactylifera	(Serenoa_repens	Sabal_domingensis))	(Iriartea_deltoidea	(Pseudophoenix_vinifera	(Orania_palindan	Sclerosperma_profizianum))))	Nypa_fruticans))	Chamaedorea_seifrizii)))	Attalea_speciosa)))	Kingia_australis);
((Podococcus_barteri	(Calamus_caryotoides	(Iriartea_deltoidea	((((((((Reinhardtia_gracilis	Leopoldinia_pulchra)	(Reinhardtia_simplex	(Reinhardtia_latisecta	Reinhardtia_paiewonskiana)))	((Elaeis_oleifera	Elaeis_guineensis)	(Bactris_major	Attalea_speciosa)))	(((Oenocarpus_minor	Oenocarpus_bataua)	Prestoea_acuminata)	(((Geonoma_undata	Pelagodoxa_henryana)	(((((Hydriastele_microspadix	Veitchia_spiralis)	Kentiopsis_piersoniorum)	Burretiokentia_grandiflora)	Dictyosperma_album)	(Dypsis_decaryi	Heterospathe_cagayanensis)))	Manicaria_saccifera)))	Roystonea_regia)	Pseudophoenix_vinifera)	(Phoenix_dactylifera	(Serenoa_repens	Sabal_domingensis)))	((Chamaedorea_seifrizii	(Orania_palindan	Sclerosperma_profizianum))	Nypa_fruticans)))))	Kingia_australis);
((Bactris_major	(Roystonea_regia	((((Phoenix_dactylifera	(Serenoa_repens	Sabal_domingensis))	((Podococcus_barteri	Calamus_caryotoides)	(Chamaedorea_seifrizii	(Orania_palindan	Sclerosperma_profizianum))))	(Pseudophoenix_vinifera	(Nypa_fruticans	Iriartea_deltoidea)))	((Manicaria_saccifera	(((Geonoma_undata	Pelagodoxa_henryana)	(((((Kentiopsis_piersoniorum	Veitchia_spiralis)	Burretiokentia_grandiflora)	Heterospathe_cagayanensis)	(Dictyosperma_album	Hydriastele_microspadix))	Dypsis_decaryi))	(((Oenocarpus_minor	Oenocarpus_bataua)	Prestoea_acuminata)	(Reinhardtia_gracilis	Leopoldinia_pulchra))))	((Reinhardtia_simplex	(Reinhardtia_latisecta	Reinhardtia_paiewonskiana))	((Elaeis_oleifera	Elaeis_guineensis)	Attalea_speciosa))))))	Kingia_australis);
((Bactris_major	(((((Leopoldinia_pulchra	Manicaria_saccifera)	(((Dypsis_decaryi	Heterospathe_cagayanensis)	(Hydriastele_microspadix	((Kentiopsis_piersoniorum	Burretiokentia_grandiflora)	(Dictyosperma_album	Veitchia_spiralis))))	(Geonoma_undata	Pelagodoxa_henryana)))	((Oenocarpus_minor	Oenocarpus_bataua)	Prestoea_acuminata))	(Attalea_speciosa	(((Reinhardtia_gracilis	Reinhardtia_simplex)	(Reinhardtia_latisecta	Reinhardtia_paiewonskiana))	(Elaeis_oleifera	Elaeis_guineensis))))	(Roystonea_regia	(((Iriartea_deltoidea	(Chamaedorea_seifrizii	(Orania_palindan	Sclerosperma_profizianum)))	(Phoenix_dactylifera	((Nypa_fruticans	((Podococcus_barteri	Calamus_caryotoides)	Serenoa_repens))	Sabal_domingensis)))	Pseudophoenix_vinifera))))	Kingia_australis);
((Calamus_caryotoides	((((Serenoa_repens	Nypa_fruticans)	((Phoenix_dactylifera	(Iriartea_deltoidea	Pseudophoenix_vinifera))	(Chamaedorea_seifrizii	(Orania_palindan	Sclerosperma_profizianum))))	(Sabal_domingensis	((((Leopoldinia_pulchra	Manicaria_saccifera)	(((((Burretiokentia_grandiflora	(Kentiopsis_piersoniorum	Veitchia_spiralis))	(Dypsis_decaryi	(Heterospathe_cagayanensis	Hydriastele_microspadix)))	Dictyosperma_album)	(Geonoma_undata	Pelagodoxa_henryana))	((Oenocarpus_minor	Oenocarpus_bataua)	Prestoea_acuminata)))	((Reinhardtia_gracilis	(Reinhardtia_latisecta	(Reinhardtia_simplex	Reinhardtia_paiewonskiana)))	((Elaeis_oleifera	Elaeis_guineensis)	(Attalea_speciosa	Roystonea_regia))))	Bactris_major)))	Podococcus_barteri))	Kingia_australis);
((Reinhardtia_gracilis	(((Reinhardtia_latisecta	Reinhardtia_paiewonskiana)	((((Bactris_major	Roystonea_regia)	((((Phoenix_dactylifera	(Serenoa_repens	Sabal_domingensis))	(Iriartea_deltoidea	Pseudophoenix_vinifera))	(Chamaedorea_seifrizii	(Orania_palindan	Sclerosperma_profizianum)))	((Podococcus_barteri	Calamus_caryotoides)	Nypa_fruticans)))	((((Leopoldinia_pulchra	Manicaria_saccifera)	((Heterospathe_cagayanensis	(((Kentiopsis_piersoniorum	(Dictyosperma_album	Hydriastele_microspadix))	Veitchia_spiralis)	Burretiokentia_grandiflora))	Dypsis_decaryi))	(Pelagodoxa_henryana	Geonoma_undata))	((Oenocarpus_minor	Oenocarpus_bataua)	Prestoea_acuminata)))	((Elaeis_oleifera	Elaeis_guineensis)	Attalea_speciosa)))	Reinhardtia_simplex))	Kingia_australis);
(((Bactris_major	(Pseudophoenix_vinifera	((((Chamaedorea_seifrizii	(Orania_palindan	Sclerosperma_profizianum))	((Iriartea_deltoidea	Calamus_caryotoides)	(((((Reinhardtia_latisecta	Reinhardtia_paiewonskiana)	Reinhardtia_gracilis)	Reinhardtia_simplex)	(((Leopoldinia_pulchra	Manicaria_saccifera)	(((Oenocarpus_minor	Oenocarpus_bataua)	Prestoea_acuminata)	(((Heterospathe_cagayanensis	Hydriastele_microspadix)	(Burretiokentia_grandiflora	(Dypsis_decaryi	(Dictyosperma_album	(Veitchia_spiralis	Kentiopsis_piersoniorum)))))	(Pelagodoxa_henryana	Geonoma_undata))))	((Elaeis_oleifera	Elaeis_guineensis)	Attalea_speciosa)))	Roystonea_regia)))	(Phoenix_dactylifera	(Serenoa_repens	Sabal_domingensis)))	Nypa_fruticans)))	Podococcus_barteri)	Kingia_australis);
((Calamus_caryotoides	(((Iriartea_deltoidea	((Phoenix_dactylifera	(Serenoa_repens	Sabal_domingensis))	(Pseudophoenix_vinifera	(Nypa_fruticans	((((((Burretiokentia_grandiflora	(Heterospathe_cagayanensis	((Veitchia_spiralis	Kentiopsis_piersoniorum)	Dypsis_decaryi)))	(Dictyosperma_album	Hydriastele_microspadix))	(Pelagodoxa_henryana	Geonoma_undata))	((Oenocarpus_minor	Oenocarpus_bataua)	Prestoea_acuminata))	(Leopoldinia_pulchra	Manicaria_saccifera))	((((Reinhardtia_latisecta	Reinhardtia_paiewonskiana)	(Reinhardtia_gracilis	Reinhardtia_simplex))	Roystonea_regia)	((Elaeis_oleifera	Elaeis_guineensis)	(Bactris_major	Attalea_speciosa))))))))	(Chamaedorea_seifrizii	(Orania_palindan	Sclerosperma_profizianum)))	Podococcus_barteri))	Kingia_australis);
((Reinhardtia_gracilis	((Reinhardtia_simplex	(Reinhardtia_latisecta	Reinhardtia_paiewonskiana))	(((Roystonea_regia	((Iriartea_deltoidea	Calamus_caryotoides)	((((Phoenix_dactylifera	(Serenoa_repens	Sabal_domingensis))	(Podococcus_barteri	(Chamaedorea_seifrizii	(Orania_palindan	Sclerosperma_profizianum))))	Pseudophoenix_vinifera)	Nypa_fruticans)))	(Manicaria_saccifera	(((((Burretiokentia_grandiflora	((Dypsis_decaryi	Veitchia_spiralis)	Kentiopsis_piersoniorum))	Heterospathe_cagayanensis)	(Hydriastele_microspadix	Dictyosperma_album))	(Pelagodoxa_henryana	Geonoma_undata))	(Leopoldinia_pulchra	(Prestoea_acuminata	(Oenocarpus_minor	Oenocarpus_bataua))))))	((Attalea_speciosa	Bactris_major)	(Elaeis_guineensis	Elaeis_oleifera)))))	Kingia_australis);
((Bactris_major	(((Elaeis_guineensis	Elaeis_oleifera)	((Reinhardtia_simplex	(Reinhardtia_latisecta	Reinhardtia_paiewonskiana))	((Roystonea_regia	((Iriartea_deltoidea	Pseudophoenix_vinifera)	(((Chamaedorea_seifrizii	(Orania_palindan	Sclerosperma_profizianum))	(Nypa_fruticans	(Calamus_caryotoides	Podococcus_barteri)))	(Phoenix_dactylifera	(Serenoa_repens	Sabal_domingensis)))))	((Manicaria_saccifera	((Reinhardtia_gracilis	Leopoldinia_pulchra)	(Prestoea_acuminata	(Oenocarpus_minor	Oenocarpus_bataua))))	((((Burretiokentia_grandiflora	Kentiopsis_piersoniorum)	(Veitchia_spiralis	(Dypsis_decaryi	(Hydriastele_microspadix	Heterospathe_cagayanensis))))	Dictyosperma_album)	(Pelagodoxa_henryana	Geonoma_undata))))))	Attalea_speciosa))	Kingia_australis);
(((Elaeis_guineensis	Elaeis_oleifera)	(((((Reinhardtia_gracilis	Leopoldinia_pulchra)	((Prestoea_acuminata	(Oenocarpus_minor	Oenocarpus_bataua))	(Pelagodoxa_henryana	(Manicaria_saccifera	(Geonoma_undata	((((Heterospathe_cagayanensis	((Burretiokentia_grandiflora	Kentiopsis_piersoniorum)	Veitchia_spiralis))	Hydriastele_microspadix)	Dypsis_decaryi)	Dictyosperma_album))))))	((Reinhardtia_simplex	(Reinhardtia_latisecta	Reinhardtia_paiewonskiana))	(((Calamus_caryotoides	Podococcus_barteri)	((Phoenix_dactylifera	(Serenoa_repens	Sabal_domingensis))	(((Pseudophoenix_vinifera	Iriartea_deltoidea)	(Orania_palindan	Sclerosperma_profizianum))	Nypa_fruticans)))	Chamaedorea_seifrizii)))	Roystonea_regia)	(Attalea_speciosa	Bactris_major)))	Kingia_australis);
((Reinhardtia_simplex	((Reinhardtia_latisecta	Reinhardtia_paiewonskiana)	((((Bactris_major	Roystonea_regia)	((((Phoenix_dactylifera	(Pseudophoenix_vinifera	Iriartea_deltoidea))	(Orania_palindan	Sclerosperma_profizianum))	Nypa_fruticans)	(Serenoa_repens	Sabal_domingensis)))	(((Chamaedorea_seifrizii	(Elaeis_guineensis	Elaeis_oleifera))	((Calamus_caryotoides	Podococcus_barteri)	Attalea_speciosa))	((Pelagodoxa_henryana	(Geonoma_undata	(((((((Burretiokentia_grandiflora	Kentiopsis_piersoniorum)	Veitchia_spiralis)	Heterospathe_cagayanensis)	Dypsis_decaryi)	Dictyosperma_album)	Hydriastele_microspadix)	Manicaria_saccifera)))	(Prestoea_acuminata	(Oenocarpus_minor	Oenocarpus_bataua)))))	(Reinhardtia_gracilis	Leopoldinia_pulchra))))	Kingia_australis);
((Iriartea_deltoidea	(((((((Reinhardtia_gracilis	Leopoldinia_pulchra)	(Reinhardtia_simplex	(Reinhardtia_latisecta	Reinhardtia_paiewonskiana)))	(Attalea_speciosa	((Bactris_major	Roystonea_regia)	(((((Dypsis_decaryi	((Heterospathe_cagayanensis	Burretiokentia_grandiflora)	(Kentiopsis_piersoniorum	Veitchia_spiralis)))	(Dictyosperma_album	Hydriastele_microspadix))	(Pelagodoxa_henryana	Geonoma_undata))	Manicaria_saccifera)	(Prestoea_acuminata	(Oenocarpus_minor	Oenocarpus_bataua))))))	(Elaeis_guineensis	Elaeis_oleifera))	((Podococcus_barteri	((Orania_palindan	Sclerosperma_profizianum)	Chamaedorea_seifrizii))	((Calamus_caryotoides	Phoenix_dactylifera)	(Serenoa_repens	Sabal_domingensis))))	Nypa_fruticans)	Pseudophoenix_vinifera))	Kingia_australis);
(((Calamus_caryotoides	(Nypa_fruticans	((Serenoa_repens	Sabal_domingensis)	((((Pseudophoenix_vinifera	(Chamaedorea_seifrizii	Iriartea_deltoidea))	Phoenix_dactylifera)	((((Reinhardtia_gracilis	Reinhardtia_simplex)	(Reinhardtia_latisecta	Reinhardtia_paiewonskiana))	((Attalea_speciosa	(Roystonea_regia	((((((Kentiopsis_piersoniorum	Veitchia_spiralis)	Burretiokentia_grandiflora)	(Hydriastele_microspadix	(Dypsis_decaryi	Heterospathe_cagayanensis)))	Dictyosperma_album)	(Pelagodoxa_henryana	Geonoma_undata))	(Manicaria_saccifera	(Prestoea_acuminata	(Oenocarpus_minor	Oenocarpus_bataua))))))	(Leopoldinia_pulchra	(Elaeis_guineensis	Elaeis_oleifera))))	Bactris_major))	(Orania_palindan	Sclerosperma_profizianum)))))	Podococcus_barteri)	Kingia_australis);
(((Pseudophoenix_vinifera	Iriartea_deltoidea)	((((Podococcus_barteri	Calamus_caryotoides)	((Roystonea_regia	(((Reinhardtia_simplex	(Reinhardtia_latisecta	Reinhardtia_paiewonskiana))	Reinhardtia_gracilis)	((Attalea_speciosa	(Elaeis_guineensis	Elaeis_oleifera))	((Prestoea_acuminata	(Oenocarpus_minor	Oenocarpus_bataua))	((((Dypsis_decaryi	Heterospathe_cagayanensis)	(((Kentiopsis_piersoniorum	(Dictyosperma_album	Burretiokentia_grandiflora))	Veitchia_spiralis)	Hydriastele_microspadix))	(Pelagodoxa_henryana	Geonoma_undata))	(Leopoldinia_pulchra	Manicaria_saccifera))))))	Bactris_major))	((Chamaedorea_seifrizii	(Orania_palindan	Sclerosperma_profizianum))	(Phoenix_dactylifera	(Serenoa_repens	Sabal_domingensis))))	Nypa_fruticans))	Kingia_australis);
((Bactris_major	(Roystonea_regia	((((Chamaedorea_seifrizii	(Orania_palindan	Sclerosperma_profizianum))	((Phoenix_dactylifera	(Serenoa_repens	Sabal_domingensis))	(Nypa_fruticans	(Pseudophoenix_vinifera	Iriartea_deltoidea))))	(Podococcus_barteri	Calamus_caryotoides))	(((Prestoea_acuminata	(Oenocarpus_minor	Oenocarpus_bataua))	(((Dypsis_decaryi	Heterospathe_cagayanensis)	((((Kentiopsis_piersoniorum	Burretiokentia_grandiflora)	Veitchia_spiralis)	Dictyosperma_album)	Hydriastele_microspadix))	((Pelagodoxa_henryana	Geonoma_undata)	(Leopoldinia_pulchra	Manicaria_saccifera))))	(((Reinhardtia_gracilis	Reinhardtia_simplex)	(Reinhardtia_latisecta	Reinhardtia_paiewonskiana))	(Attalea_speciosa	(Elaeis_guineensis	Elaeis_oleifera)))))))	Kingia_australis);
((((Iriartea_deltoidea	(((((Chamaedorea_seifrizii	(Orania_palindan	Sclerosperma_profizianum))	(Phoenix_dactylifera	(Serenoa_repens	Sabal_domingensis)))	((Bactris_major	(Attalea_speciosa	(Elaeis_guineensis	Elaeis_oleifera)))	(((Prestoea_acuminata	(Oenocarpus_minor	Oenocarpus_bataua))	((((Heterospathe_cagayanensis	((((Hydriastele_microspadix	Veitchia_spiralis)	Kentiopsis_piersoniorum)	Burretiokentia_grandiflora)	Dictyosperma_album))	Dypsis_decaryi)	((Pelagodoxa_henryana	Geonoma_undata)	Leopoldinia_pulchra))	Manicaria_saccifera))	(Roystonea_regia	((Reinhardtia_gracilis	Reinhardtia_simplex)	(Reinhardtia_latisecta	Reinhardtia_paiewonskiana))))))	Nypa_fruticans)	Pseudophoenix_vinifera))	Calamus_caryotoides)	Podococcus_barteri)	Kingia_australis);
((Bactris_major	(((Calamus_caryotoides	Podococcus_barteri)	(((Nypa_fruticans	(Pseudophoenix_vinifera	Iriartea_deltoidea))	(Phoenix_dactylifera	(Serenoa_repens	Sabal_domingensis)))	(Chamaedorea_seifrizii	(Orania_palindan	Sclerosperma_profizianum))))	((((Reinhardtia_gracilis	Leopoldinia_pulchra)	Manicaria_saccifera)	((Prestoea_acuminata	(Oenocarpus_minor	Oenocarpus_bataua))	(((((Kentiopsis_piersoniorum	(Burretiokentia_grandiflora	Veitchia_spiralis))	(Dypsis_decaryi	Heterospathe_cagayanensis))	Dictyosperma_album)	Hydriastele_microspadix)	(Pelagodoxa_henryana	Geonoma_undata))))	((Reinhardtia_simplex	(Reinhardtia_latisecta	Reinhardtia_paiewonskiana))	((Elaeis_guineensis	Elaeis_oleifera)	(Attalea_speciosa	Roystonea_regia))))))	Kingia_australis);
(((((Elaeis_guineensis	Elaeis_oleifera)	(Attalea_speciosa	((Reinhardtia_simplex	(Reinhardtia_paiewonskiana	Reinhardtia_latisecta))	((((((Serenoa_repens	Sabal_domingensis)	Phoenix_dactylifera)	((Pseudophoenix_vinifera	Iriartea_deltoidea)	(Chamaedorea_seifrizii	(Orania_palindan	Sclerosperma_profizianum))))	Nypa_fruticans)	(Roystonea_regia	Bactris_major))	(((Reinhardtia_gracilis	Leopoldinia_pulchra)	(Prestoea_acuminata	(Oenocarpus_bataua	Oenocarpus_minor)))	(Manicaria_saccifera	((Geonoma_undata	Pelagodoxa_henryana)	(Hydriastele_microspadix	((((Burretiokentia_grandiflora	Kentiopsis_piersoniorum)	Veitchia_spiralis)	(Heterospathe_cagayanensis	Dypsis_decaryi))	Dictyosperma_album)))))))))	Podococcus_barteri)	Calamus_caryotoides)	Kingia_australis);
((Podococcus_barteri	(Calamus_caryotoides	(((Nypa_fruticans	(Pseudophoenix_vinifera	Iriartea_deltoidea))	((Orania_palindan	Sclerosperma_profizianum)	((Serenoa_repens	Sabal_domingensis)	Phoenix_dactylifera)))	(Chamaedorea_seifrizii	(((Elaeis_guineensis	Elaeis_oleifera)	(Reinhardtia_gracilis	(Reinhardtia_simplex	(Reinhardtia_paiewonskiana	Reinhardtia_latisecta))))	((Attalea_speciosa	(Bactris_major	Roystonea_regia))	((Prestoea_acuminata	(Oenocarpus_bataua	Oenocarpus_minor))	(Manicaria_saccifera	(Leopoldinia_pulchra	((Geonoma_undata	Pelagodoxa_henryana)	(Dictyosperma_album	(Hydriastele_microspadix	(Dypsis_decaryi	((Burretiokentia_grandiflora	Kentiopsis_piersoniorum)	(Heterospathe_cagayanensis	Veitchia_spiralis)))))))))))))))	Kingia_australis);
((Podococcus_barteri	(Calamus_caryotoides	(((Nypa_fruticans	(Pseudophoenix_vinifera	Iriartea_deltoidea))	((Orania_palindan	Sclerosperma_profizianum)	((Serenoa_repens	Sabal_domingensis)	Phoenix_dactylifera)))	(Chamaedorea_seifrizii	(((((Reinhardtia_paiewonskiana	Reinhardtia_latisecta)	(Reinhardtia_gracilis	Reinhardtia_simplex))	(((Prestoea_acuminata	(Oenocarpus_bataua	Oenocarpus_minor))	(((Geonoma_undata	Pelagodoxa_henryana)	((Burretiokentia_grandiflora	(((Dictyosperma_album	(Veitchia_spiralis	Kentiopsis_piersoniorum))	Dypsis_decaryi)	Heterospathe_cagayanensis))	Hydriastele_microspadix))	(Manicaria_saccifera	Leopoldinia_pulchra)))	(Attalea_speciosa	(Elaeis_guineensis	Elaeis_oleifera))))	Roystonea_regia)	Bactris_major)))))	Kingia_australis);
((Calamus_caryotoides	(((((Sabal_domingensis	Phoenix_dactylifera)	(Podococcus_barteri	((Pseudophoenix_vinifera	Iriartea_deltoidea)	(Orania_palindan	Sclerosperma_profizianum))))	(Chamaedorea_seifrizii	(((((Reinhardtia_paiewonskiana	Reinhardtia_latisecta)	(Reinhardtia_gracilis	Reinhardtia_simplex))	(((Prestoea_acuminata	(Oenocarpus_bataua	Oenocarpus_minor))	(((Geonoma_undata	Pelagodoxa_henryana)	((((Hydriastele_microspadix	Dictyosperma_album)	(Veitchia_spiralis	(Burretiokentia_grandiflora	Kentiopsis_piersoniorum)))	Dypsis_decaryi)	Heterospathe_cagayanensis))	(Manicaria_saccifera	Leopoldinia_pulchra)))	(Attalea_speciosa	(Elaeis_guineensis	Elaeis_oleifera))))	Bactris_major)	Roystonea_regia)))	Nypa_fruticans)	Serenoa_repens))	Kingia_australis);
((Reinhardtia_gracilis	(Reinhardtia_simplex	(((((((Chamaedorea_seifrizii	(Orania_palindan	Sclerosperma_profizianum))	(((Serenoa_repens	Sabal_domingensis)	Phoenix_dactylifera)	Pseudophoenix_vinifera))	((Podococcus_barteri	Calamus_caryotoides)	Nypa_fruticans))	Iriartea_deltoidea)	((Manicaria_saccifera	((Prestoea_acuminata	(Oenocarpus_bataua	Oenocarpus_minor))	Leopoldinia_pulchra))	((Geonoma_undata	Pelagodoxa_henryana)	((Heterospathe_cagayanensis	(Burretiokentia_grandiflora	((Hydriastele_microspadix	Dictyosperma_album)	(Veitchia_spiralis	Kentiopsis_piersoniorum))))	Dypsis_decaryi))))	(Roystonea_regia	(Bactris_major	(Attalea_speciosa	(Elaeis_guineensis	Elaeis_oleifera)))))	(Reinhardtia_paiewonskiana	Reinhardtia_latisecta))))	Kingia_australis);
((Reinhardtia_gracilis	(Reinhardtia_simplex	((((((Iriartea_deltoidea	((Chamaedorea_seifrizii	(Orania_palindan	Sclerosperma_profizianum))	((Serenoa_repens	Sabal_domingensis)	Phoenix_dactylifera)))	((Podococcus_barteri	Calamus_caryotoides)	Nypa_fruticans))	Pseudophoenix_vinifera)	((Manicaria_saccifera	(Prestoea_acuminata	(Oenocarpus_bataua	Oenocarpus_minor)))	((Geonoma_undata	Pelagodoxa_henryana)	((((Hydriastele_microspadix	Dictyosperma_album)	Heterospathe_cagayanensis)	(Burretiokentia_grandiflora	(Veitchia_spiralis	Kentiopsis_piersoniorum)))	Dypsis_decaryi))))	((Leopoldinia_pulchra	Roystonea_regia)	(Bactris_major	(Attalea_speciosa	(Elaeis_guineensis	Elaeis_oleifera)))))	(Reinhardtia_paiewonskiana	Reinhardtia_latisecta))))	Kingia_australis);
((Bactris_major	(Attalea_speciosa	((((Reinhardtia_paiewonskiana	Reinhardtia_latisecta)	Reinhardtia_simplex)	((((Reinhardtia_gracilis	Leopoldinia_pulchra)	Manicaria_saccifera)	((Prestoea_acuminata	(Oenocarpus_bataua	Oenocarpus_minor))	((Geonoma_undata	Pelagodoxa_henryana)	(((((Veitchia_spiralis	Kentiopsis_piersoniorum)	Heterospathe_cagayanensis)	Burretiokentia_grandiflora)	Dypsis_decaryi)	(Dictyosperma_album	Hydriastele_microspadix)))))	(Roystonea_regia	(((Pseudophoenix_vinifera	((Chamaedorea_seifrizii	(Orania_palindan	Sclerosperma_profizianum))	((Serenoa_repens	Sabal_domingensis)	Phoenix_dactylifera)))	(Iriartea_deltoidea	Nypa_fruticans))	(Podococcus_barteri	Calamus_caryotoides)))))	(Elaeis_guineensis	Elaeis_oleifera))))	Kingia_australis);
((Calamus_caryotoides	((((Chamaedorea_seifrizii	((((((Elaeis_guineensis	Elaeis_oleifera)	Attalea_speciosa)	Bactris_major)	(Reinhardtia_gracilis	((Reinhardtia_paiewonskiana	Reinhardtia_latisecta)	Reinhardtia_simplex)))	((Prestoea_acuminata	(Oenocarpus_bataua	Oenocarpus_minor))	((Leopoldinia_pulchra	Manicaria_saccifera)	((Geonoma_undata	Pelagodoxa_henryana)	((((Burretiokentia_grandiflora	Kentiopsis_piersoniorum)	Veitchia_spiralis)	Heterospathe_cagayanensis)	(Dypsis_decaryi	(Dictyosperma_album	Hydriastele_microspadix)))))))	Roystonea_regia))	(((Serenoa_repens	Sabal_domingensis)	Phoenix_dactylifera)	((Iriartea_deltoidea	Pseudophoenix_vinifera)	(Orania_palindan	Sclerosperma_profizianum))))	Nypa_fruticans)	Podococcus_barteri))	Kingia_australis);
((Calamus_caryotoides	((Nypa_fruticans	((Iriartea_deltoidea	Pseudophoenix_vinifera)	(((((Attalea_speciosa	(Bactris_major	(Elaeis_guineensis	Elaeis_oleifera)))	((Reinhardtia_paiewonskiana	Reinhardtia_latisecta)	Reinhardtia_simplex))	(((Leopoldinia_pulchra	Reinhardtia_gracilis)	(Prestoea_acuminata	(Oenocarpus_bataua	Oenocarpus_minor)))	(Manicaria_saccifera	((Geonoma_undata	Pelagodoxa_henryana)	((Dypsis_decaryi	((Kentiopsis_piersoniorum	Veitchia_spiralis)	(Burretiokentia_grandiflora	Heterospathe_cagayanensis)))	(Dictyosperma_album	Hydriastele_microspadix))))))	Roystonea_regia)	((Chamaedorea_seifrizii	(Orania_palindan	Sclerosperma_profizianum))	((Serenoa_repens	Sabal_domingensis)	Phoenix_dactylifera)))))	Podococcus_barteri))	Kingia_australis);
((Podococcus_barteri	(Calamus_caryotoides	(((Chamaedorea_seifrizii	((((Attalea_speciosa	(Bactris_major	(Elaeis_guineensis	Elaeis_oleifera)))	((Leopoldinia_pulchra	Reinhardtia_gracilis)	((Reinhardtia_paiewonskiana	Reinhardtia_latisecta)	Reinhardtia_simplex)))	(((Prestoea_acuminata	(Oenocarpus_bataua	Oenocarpus_minor))	Manicaria_saccifera)	((((Heterospathe_cagayanensis	(Dypsis_decaryi	(Hydriastele_microspadix	(Kentiopsis_piersoniorum	Veitchia_spiralis))))	Burretiokentia_grandiflora)	Dictyosperma_album)	(Geonoma_undata	Pelagodoxa_henryana))))	Roystonea_regia))	(((Iriartea_deltoidea	Pseudophoenix_vinifera)	(Orania_palindan	Sclerosperma_profizianum))	(Sabal_domingensis	Phoenix_dactylifera)))	(Serenoa_repens	Nypa_fruticans))))	Kingia_australis);
((Podococcus_barteri	(Calamus_caryotoides	((((Pseudophoenix_vinifera	Iriartea_deltoidea)	((Phoenix_dactylifera	(Serenoa_repens	Sabal_domingensis))	(Chamaedorea_seifrizii	(Orania_palindan	Sclerosperma_profizianum))))	Nypa_fruticans)	(((Bactris_major	Attalea_speciosa)	(((Prestoea_acuminata	(Oenocarpus_minor	Oenocarpus_bataua))	(Manicaria_saccifera	(Leopoldinia_pulchra	((Geonoma_undata	Pelagodoxa_henryana)	((Hydriastele_microspadix	Dictyosperma_album)	((Burretiokentia_grandiflora	(Kentiopsis_piersoniorum	(Heterospathe_cagayanensis	Veitchia_spiralis)))	Dypsis_decaryi))))))	((Elaeis_guineensis	Elaeis_oleifera)	(Reinhardtia_gracilis	((Reinhardtia_latisecta	Reinhardtia_paiewonskiana)	Reinhardtia_simplex)))))	Roystonea_regia))))	Kingia_australis);
((Reinhardtia_gracilis	(Reinhardtia_simplex	(((((Prestoea_acuminata	(Oenocarpus_minor	Oenocarpus_bataua))	(((Hydriastele_microspadix	Dictyosperma_album)	(((Burretiokentia_grandiflora	(Kentiopsis_piersoniorum	Veitchia_spiralis))	Heterospathe_cagayanensis)	Dypsis_decaryi))	((Leopoldinia_pulchra	Manicaria_saccifera)	(Geonoma_undata	Pelagodoxa_henryana))))	(Attalea_speciosa	(Elaeis_guineensis	Elaeis_oleifera)))	(Bactris_major	(Roystonea_regia	(((Pseudophoenix_vinifera	Iriartea_deltoidea)	((Podococcus_barteri	Calamus_caryotoides)	((Phoenix_dactylifera	(Serenoa_repens	Sabal_domingensis))	(Chamaedorea_seifrizii	(Orania_palindan	Sclerosperma_profizianum)))))	Nypa_fruticans))))	(Reinhardtia_latisecta	Reinhardtia_paiewonskiana))))	Kingia_australis);
((Pseudophoenix_vinifera	(Iriartea_deltoidea	((((Nypa_fruticans	(Podococcus_barteri	Calamus_caryotoides))	((Phoenix_dactylifera	(Serenoa_repens	Sabal_domingensis))	(Orania_palindan	Sclerosperma_profizianum)))	((((((Prestoea_acuminata	(Oenocarpus_minor	Oenocarpus_bataua))	(((Hydriastele_microspadix	Dictyosperma_album)	(((Burretiokentia_grandiflora	(Kentiopsis_piersoniorum	Veitchia_spiralis))	Heterospathe_cagayanensis)	Dypsis_decaryi))	(Geonoma_undata	Pelagodoxa_henryana)))	Manicaria_saccifera)	((Leopoldinia_pulchra	Reinhardtia_gracilis)	((Reinhardtia_latisecta	Reinhardtia_paiewonskiana)	Reinhardtia_simplex)))	((Bactris_major	Attalea_speciosa)	(Elaeis_guineensis	Elaeis_oleifera)))	Roystonea_regia))	Chamaedorea_seifrizii)))	Kingia_australis);
((Podococcus_barteri	(Calamus_caryotoides	((Nypa_fruticans	(((Pseudophoenix_vinifera	Iriartea_deltoidea)	(Orania_palindan	Sclerosperma_profizianum))	(Phoenix_dactylifera	(Serenoa_repens	Sabal_domingensis))))	((((((Prestoea_acuminata	(Oenocarpus_minor	Oenocarpus_bataua))	((Leopoldinia_pulchra	Reinhardtia_gracilis)	((((Hydriastele_microspadix	Dictyosperma_album)	(Heterospathe_cagayanensis	(Dypsis_decaryi	((Kentiopsis_piersoniorum	Veitchia_spiralis)	Burretiokentia_grandiflora))))	(Geonoma_undata	Pelagodoxa_henryana))	Manicaria_saccifera)))	((Reinhardtia_latisecta	Reinhardtia_paiewonskiana)	Reinhardtia_simplex))	((Bactris_major	Attalea_speciosa)	(Elaeis_guineensis	Elaeis_oleifera)))	Roystonea_regia)	Chamaedorea_seifrizii))))	Kingia_australis);
((Podococcus_barteri	(Calamus_caryotoides	((Nypa_fruticans	(((Pseudophoenix_vinifera	Iriartea_deltoidea)	(Orania_palindan	Sclerosperma_profizianum))	(Phoenix_dactylifera	(Serenoa_repens	Sabal_domingensis))))	(((((Reinhardtia_gracilis	((Reinhardtia_latisecta	Reinhardtia_paiewonskiana)	Reinhardtia_simplex))	((Elaeis_guineensis	Elaeis_oleifera)	(Attalea_speciosa	(((((((Hydriastele_microspadix	Dictyosperma_album)	(Kentiopsis_piersoniorum	Burretiokentia_grandiflora))	(Heterospathe_cagayanensis	Dypsis_decaryi))	Veitchia_spiralis)	(Leopoldinia_pulchra	(Geonoma_undata	Pelagodoxa_henryana)))	Manicaria_saccifera)	(Prestoea_acuminata	(Oenocarpus_minor	Oenocarpus_bataua))))))	Bactris_major)	Roystonea_regia)	Chamaedorea_seifrizii))))	Kingia_australis);
((Reinhardtia_gracilis	(((((((Podococcus_barteri	Calamus_caryotoides)	Chamaedorea_seifrizii)	((Nypa_fruticans	(Pseudophoenix_vinifera	Iriartea_deltoidea))	((Orania_palindan	Sclerosperma_profizianum)	(Phoenix_dactylifera	(Serenoa_repens	Sabal_domingensis)))))	Roystonea_regia)	((Bactris_major	((Elaeis_guineensis	Elaeis_oleifera)	Attalea_speciosa))	(((((Hydriastele_microspadix	Dictyosperma_album)	((Burretiokentia_grandiflora	(Kentiopsis_piersoniorum	Veitchia_spiralis))	(Heterospathe_cagayanensis	Dypsis_decaryi)))	(Leopoldinia_pulchra	(Geonoma_undata	Pelagodoxa_henryana)))	Manicaria_saccifera)	(Prestoea_acuminata	(Oenocarpus_minor	Oenocarpus_bataua)))))	(Reinhardtia_latisecta	Reinhardtia_paiewonskiana))	Reinhardtia_simplex))	Kingia_australis);
(((Podococcus_barteri	Calamus_caryotoides)	((Serenoa_repens	Nypa_fruticans)	(((Phoenix_dactylifera	Sabal_domingensis)	((((((Heterospathe_cagayanensis	((Dypsis_decaryi	Dictyosperma_album)	(((Kentiopsis_piersoniorum	Veitchia_spiralis)	Burretiokentia_grandiflora)	Hydriastele_microspadix)))	(Geonoma_undata	Pelagodoxa_henryana))	((Reinhardtia_gracilis	Leopoldinia_pulchra)	(Prestoea_acuminata	(Oenocarpus_minor	Oenocarpus_bataua))))	((((Reinhardtia_latisecta	Reinhardtia_paiewonskiana)	Reinhardtia_simplex)	(Manicaria_saccifera	Roystonea_regia))	((Attalea_speciosa	(Elaeis_guineensis	Elaeis_oleifera))	Bactris_major)))	Chamaedorea_seifrizii)	(Pseudophoenix_vinifera	Iriartea_deltoidea)))	(Orania_palindan	Sclerosperma_profizianum))))	Kingia_australis);
((Calamus_caryotoides	(((((Nypa_fruticans	Iriartea_deltoidea)	((((Prestoea_acuminata	(Oenocarpus_minor	Oenocarpus_bataua))	(Manicaria_saccifera	(Reinhardtia_gracilis	Leopoldinia_pulchra)))	((((Hydriastele_microspadix	(Dypsis_decaryi	Heterospathe_cagayanensis))	(Dictyosperma_album	(Kentiopsis_piersoniorum	Veitchia_spiralis)))	Burretiokentia_grandiflora)	(Geonoma_undata	Pelagodoxa_henryana)))	((((Reinhardtia_latisecta	Reinhardtia_paiewonskiana)	Reinhardtia_simplex)	Roystonea_regia)	((Elaeis_guineensis	Elaeis_oleifera)	(Bactris_major	Attalea_speciosa)))))	Pseudophoenix_vinifera)	((Phoenix_dactylifera	(Serenoa_repens	Sabal_domingensis))	(Chamaedorea_seifrizii	(Orania_palindan	Sclerosperma_profizianum))))	Podococcus_barteri))	Kingia_australis);
(((((Nypa_fruticans	(Iriartea_deltoidea	Pseudophoenix_vinifera))	((Phoenix_dactylifera	(Serenoa_repens	Sabal_domingensis))	((Podococcus_barteri	Calamus_caryotoides)	(Chamaedorea_seifrizii	(Orania_palindan	Sclerosperma_profizianum)))))	((((((Heterospathe_cagayanensis	(Dypsis_decaryi	(Burretiokentia_grandiflora	(Kentiopsis_piersoniorum	Veitchia_spiralis))))	Dictyosperma_album)	Hydriastele_microspadix)	(Geonoma_undata	Pelagodoxa_henryana))	((Prestoea_acuminata	(Oenocarpus_minor	Oenocarpus_bataua))	(Manicaria_saccifera	(Reinhardtia_gracilis	Leopoldinia_pulchra))))	(((Reinhardtia_latisecta	Reinhardtia_paiewonskiana)	Reinhardtia_simplex)	(Roystonea_regia	((Elaeis_guineensis	Elaeis_oleifera)	Attalea_speciosa)))))	Bactris_major)	Kingia_australis);
((((((Chamaedorea_seifrizii	(Podococcus_barteri	Calamus_caryotoides))	(((Phoenix_dactylifera	(Serenoa_repens	Sabal_domingensis))	(Orania_palindan	Sclerosperma_profizianum))	(Nypa_fruticans	(Iriartea_deltoidea	Pseudophoenix_vinifera))))	(((Manicaria_saccifera	(((Heterospathe_cagayanensis	(Dypsis_decaryi	(Burretiokentia_grandiflora	(Dictyosperma_album	(Kentiopsis_piersoniorum	Veitchia_spiralis)))))	Hydriastele_microspadix)	(Leopoldinia_pulchra	(Geonoma_undata	Pelagodoxa_henryana))))	(Prestoea_acuminata	(Oenocarpus_minor	Oenocarpus_bataua)))	((Reinhardtia_gracilis	(Reinhardtia_latisecta	(Reinhardtia_paiewonskiana	Reinhardtia_simplex)))	((Elaeis_guineensis	Elaeis_oleifera)	Attalea_speciosa))))	Roystonea_regia)	Bactris_major)	Kingia_australis);
((Podococcus_barteri	(Calamus_caryotoides	(((Sclerosperma_profizianum	Orania_palindan)	Chamaedorea_seifrizii)	(((Serenoa_repens	Sabal_domingensis)	Phoenix_dactylifera)	((Bactris_major	Pseudophoenix_vinifera)	((Iriartea_deltoidea	(((((Reinhardtia_gracilis	Leopoldinia_pulchra)	(Prestoea_acuminata	(Oenocarpus_minor	Oenocarpus_bataua)))	Manicaria_saccifera)	((Geonoma_undata	Pelagodoxa_henryana)	(Dictyosperma_album	(Hydriastele_microspadix	(Dypsis_decaryi	(((Veitchia_spiralis	Burretiokentia_grandiflora)	Kentiopsis_piersoniorum)	Heterospathe_cagayanensis))))))	((Attalea_speciosa	(Elaeis_oleifera	Elaeis_guineensis))	(((Reinhardtia_latisecta	Reinhardtia_paiewonskiana)	Reinhardtia_simplex)	Roystonea_regia))))	Nypa_fruticans))))))	Kingia_australis);
((((((Iriartea_deltoidea	(Nypa_fruticans	(Bactris_major	Pseudophoenix_vinifera)))	(((((Reinhardtia_gracilis	Leopoldinia_pulchra)	((Reinhardtia_latisecta	Reinhardtia_paiewonskiana)	Reinhardtia_simplex))	(Attalea_speciosa	(Elaeis_oleifera	Elaeis_guineensis)))	((Prestoea_acuminata	(Oenocarpus_minor	Oenocarpus_bataua))	(Manicaria_saccifera	((Geonoma_undata	Pelagodoxa_henryana)	(Dictyosperma_album	(Heterospathe_cagayanensis	(Dypsis_decaryi	((Hydriastele_microspadix	(Burretiokentia_grandiflora	Kentiopsis_piersoniorum))	Veitchia_spiralis))))))))	Roystonea_regia))	((Serenoa_repens	Sabal_domingensis)	Phoenix_dactylifera))	((Sclerosperma_profizianum	Orania_palindan)	Chamaedorea_seifrizii))	(Podococcus_barteri	Calamus_caryotoides))	Kingia_australis);
((Iriartea_deltoidea	(((Nypa_fruticans	((Bactris_major	(Attalea_speciosa	(Elaeis_oleifera	Elaeis_guineensis)))	(((Prestoea_acuminata	(Oenocarpus_minor	Oenocarpus_bataua))	(Manicaria_saccifera	((Leopoldinia_pulchra	(Geonoma_undata	Pelagodoxa_henryana))	(Hydriastele_microspadix	((Dypsis_decaryi	Dictyosperma_album)	(Heterospathe_cagayanensis	((Burretiokentia_grandiflora	Kentiopsis_piersoniorum)	Veitchia_spiralis)))))))	(Roystonea_regia	(Reinhardtia_gracilis	((Reinhardtia_latisecta	Reinhardtia_paiewonskiana)	Reinhardtia_simplex))))))	((((Serenoa_repens	Sabal_domingensis)	Phoenix_dactylifera)	((Sclerosperma_profizianum	Orania_palindan)	Chamaedorea_seifrizii))	(Podococcus_barteri	Calamus_caryotoides)))	Pseudophoenix_vinifera))	Kingia_australis);
((Bactris_major	(Attalea_speciosa	(((((Leopoldinia_pulchra	Reinhardtia_gracilis)	(Prestoea_acuminata	(Oenocarpus_minor	Oenocarpus_bataua)))	(Manicaria_saccifera	((Geonoma_undata	Pelagodoxa_henryana)	((Hydriastele_microspadix	Dictyosperma_album)	((Dypsis_decaryi	Heterospathe_cagayanensis)	((Kentiopsis_piersoniorum	Veitchia_spiralis)	Burretiokentia_grandiflora))))))	((Roystonea_regia	((Nypa_fruticans	Pseudophoenix_vinifera)	(((Podococcus_barteri	Calamus_caryotoides)	((Sclerosperma_profizianum	Orania_palindan)	(Iriartea_deltoidea	Chamaedorea_seifrizii)))	((Phoenix_dactylifera	Sabal_domingensis)	Serenoa_repens))))	((Reinhardtia_latisecta	Reinhardtia_paiewonskiana)	Reinhardtia_simplex)))	(Elaeis_oleifera	Elaeis_guineensis))))	Kingia_australis);
((Bactris_major	((Roystonea_regia	(Pseudophoenix_vinifera	((((Sclerosperma_profizianum	Orania_palindan)	Chamaedorea_seifrizii)	Iriartea_deltoidea)	((((Podococcus_barteri	Calamus_caryotoides)	(Nypa_fruticans	Serenoa_repens))	Sabal_domingensis)	Phoenix_dactylifera))))	((((Elaeis_oleifera	Elaeis_guineensis)	Attalea_speciosa)	((Leopoldinia_pulchra	Reinhardtia_gracilis)	((Reinhardtia_latisecta	Reinhardtia_paiewonskiana)	Reinhardtia_simplex)))	((Prestoea_acuminata	(Oenocarpus_minor	Oenocarpus_bataua))	(Manicaria_saccifera	((Geonoma_undata	Pelagodoxa_henryana)	((Hydriastele_microspadix	(Dictyosperma_album	((Kentiopsis_piersoniorum	Veitchia_spiralis)	Burretiokentia_grandiflora)))	(Heterospathe_cagayanensis	Dypsis_decaryi))))))))	Kingia_australis);
(((Attalea_speciosa	((((Leopoldinia_pulchra	Reinhardtia_gracilis)	((Reinhardtia_latisecta	Reinhardtia_paiewonskiana)	Reinhardtia_simplex))	((((Prestoea_acuminata	(Oenocarpus_minor	Oenocarpus_bataua))	(((Heterospathe_cagayanensis	(Hydriastele_microspadix	Dypsis_decaryi))	((Burretiokentia_grandiflora	Kentiopsis_piersoniorum)	Veitchia_spiralis))	Dictyosperma_album))	((Geonoma_undata	Pelagodoxa_henryana)	Manicaria_saccifera))	(Roystonea_regia	(Pseudophoenix_vinifera	((((Sclerosperma_profizianum	Orania_palindan)	Chamaedorea_seifrizii)	Iriartea_deltoidea)	(((Nypa_fruticans	Serenoa_repens)	(Podococcus_barteri	Calamus_caryotoides))	(Sabal_domingensis	Phoenix_dactylifera)))))))	Bactris_major))	(Elaeis_oleifera	Elaeis_guineensis))	Kingia_australis);
(((Podococcus_barteri	Calamus_caryotoides)	((((Reinhardtia_latisecta	Reinhardtia_paiewonskiana)	Reinhardtia_simplex)	((Bactris_major	((Elaeis_oleifera	Elaeis_guineensis)	Attalea_speciosa))	(Roystonea_regia	(((Leopoldinia_pulchra	Reinhardtia_gracilis)	(Prestoea_acuminata	(Oenocarpus_minor	Oenocarpus_bataua)))	(Manicaria_saccifera	((Geonoma_undata	Pelagodoxa_henryana)	(Heterospathe_cagayanensis	(((Burretiokentia_grandiflora	Kentiopsis_piersoniorum)	(Veitchia_spiralis	(Dictyosperma_album	Hydriastele_microspadix)))	Dypsis_decaryi))))))))	((((Phoenix_dactylifera	(Serenoa_repens	Sabal_domingensis))	((Sclerosperma_profizianum	Orania_palindan)	Chamaedorea_seifrizii))	(Pseudophoenix_vinifera	Nypa_fruticans))	Iriartea_deltoidea)))	Kingia_australis);
((Iriartea_deltoidea	(((Podococcus_barteri	Calamus_caryotoides)	(((((Elaeis_oleifera	Elaeis_guineensis)	Attalea_speciosa)	((((Leopoldinia_pulchra	Reinhardtia_gracilis)	(Prestoea_acuminata	(Oenocarpus_minor	Oenocarpus_bataua)))	(Manicaria_saccifera	((Geonoma_undata	Pelagodoxa_henryana)	((((Hydriastele_microspadix	Heterospathe_cagayanensis)	((Kentiopsis_piersoniorum	Veitchia_spiralis)	Dictyosperma_album))	Burretiokentia_grandiflora)	Dypsis_decaryi))))	((Reinhardtia_latisecta	Reinhardtia_paiewonskiana)	Reinhardtia_simplex)))	Bactris_major)	Roystonea_regia))	(((Nypa_fruticans	Pseudophoenix_vinifera)	(Phoenix_dactylifera	(Serenoa_repens	Sabal_domingensis)))	((Sclerosperma_profizianum	Orania_palindan)	Chamaedorea_seifrizii))))	Kingia_australis);
((Podococcus_barteri	(Calamus_caryotoides	((Chamaedorea_seifrizii	(((Reinhardtia_latisecta	Reinhardtia_paiewonskiana)	(Reinhardtia_gracilis	Reinhardtia_simplex))	((((Bactris_major	Attalea_speciosa)	(Elaeis_oleifera	Elaeis_guineensis))	Roystonea_regia)	((Prestoea_acuminata	(Oenocarpus_minor	Oenocarpus_bataua))	(((Geonoma_undata	Pelagodoxa_henryana)	(((Veitchia_spiralis	((Hydriastele_microspadix	Kentiopsis_piersoniorum)	Burretiokentia_grandiflora))	(Heterospathe_cagayanensis	Dypsis_decaryi))	Dictyosperma_album))	(Leopoldinia_pulchra	Manicaria_saccifera))))))	((Nypa_fruticans	(Pseudophoenix_vinifera	Iriartea_deltoidea))	((Phoenix_dactylifera	(Serenoa_repens	Sabal_domingensis))	(Sclerosperma_profizianum	Orania_palindan))))))	Kingia_australis);
(((((((Bactris_major	Attalea_speciosa)	(Elaeis_oleifera	Elaeis_guineensis))	((((((((Dictyosperma_album	(Veitchia_spiralis	(Kentiopsis_piersoniorum	Burretiokentia_grandiflora)))	Hydriastele_microspadix)	(Heterospathe_cagayanensis	Dypsis_decaryi))	(Geonoma_undata	Pelagodoxa_henryana))	Leopoldinia_pulchra)	Manicaria_saccifera)	(Prestoea_acuminata	(Oenocarpus_minor	Oenocarpus_bataua)))	(Roystonea_regia	(((((Sclerosperma_profizianum	Orania_palindan)	(Pseudophoenix_vinifera	Iriartea_deltoidea))	((Phoenix_dactylifera	(Serenoa_repens	Sabal_domingensis))	Nypa_fruticans))	(Podococcus_barteri	Calamus_caryotoides))	Chamaedorea_seifrizii))))	(Reinhardtia_latisecta	Reinhardtia_paiewonskiana))	Reinhardtia_simplex)	Reinhardtia_gracilis)	Kingia_australis);
((Calamus_caryotoides	(Iriartea_deltoidea	((Sclerosperma_profizianum	(Podococcus_barteri	Orania_palindan))	((Chamaedorea_seifrizii	(Pseudophoenix_vinifera	(((Bactris_major	(((Prestoea_acuminata	(Oenocarpus_minor	Oenocarpus_bataua))	(((Leopoldinia_pulchra	Reinhardtia_gracilis)	Manicaria_saccifera)	((Geonoma_undata	Pelagodoxa_henryana)	((((Veitchia_spiralis	(Kentiopsis_piersoniorum	Hydriastele_microspadix))	(Heterospathe_cagayanensis	Burretiokentia_grandiflora))	Dypsis_decaryi)	Dictyosperma_album))))	(((Reinhardtia_latisecta	Reinhardtia_paiewonskiana)	Reinhardtia_simplex)	((Elaeis_oleifera	Elaeis_guineensis)	Attalea_speciosa))))	Roystonea_regia)	Nypa_fruticans)))	(Phoenix_dactylifera	(Serenoa_repens	Sabal_domingensis))))))	Kingia_australis);
(((Elaeis_guineensis	Elaeis_oleifera)	(((Bactris_major	Attalea_speciosa)	(((Prestoea_acuminata	(Oenocarpus_minor	Oenocarpus_bataua))	(Manicaria_saccifera	((Geonoma_undata	Pelagodoxa_henryana)	(((((Kentiopsis_piersoniorum	Burretiokentia_grandiflora)	Veitchia_spiralis)	Dictyosperma_album)	Hydriastele_microspadix)	(Dypsis_decaryi	Heterospathe_cagayanensis)))))	(((Reinhardtia_latisecta	Reinhardtia_paiewonskiana)	(Reinhardtia_gracilis	Reinhardtia_simplex))	(Roystonea_regia	(Nypa_fruticans	((Iriartea_deltoidea	Pseudophoenix_vinifera)	(((Chamaedorea_seifrizii	(Sclerosperma_profizianum	Orania_palindan))	(Phoenix_dactylifera	(Serenoa_repens	Sabal_domingensis)))	(Podococcus_barteri	Calamus_caryotoides))))))))	Leopoldinia_pulchra))	Kingia_australis);
((Bactris_major	(Attalea_speciosa	(((((Prestoea_acuminata	(Leopoldinia_pulchra	(Oenocarpus_minor	Oenocarpus_bataua)))	(Manicaria_saccifera	((Geonoma_undata	Pelagodoxa_henryana)	((((Kentiopsis_piersoniorum	Burretiokentia_grandiflora)	Veitchia_spiralis)	Dictyosperma_album)	((Dypsis_decaryi	Heterospathe_cagayanensis)	Hydriastele_microspadix)))))	(Roystonea_regia	((Reinhardtia_latisecta	Reinhardtia_paiewonskiana)	(Reinhardtia_gracilis	Reinhardtia_simplex))))	(Pseudophoenix_vinifera	((Phoenix_dactylifera	(Serenoa_repens	Sabal_domingensis))	(((Podococcus_barteri	Calamus_caryotoides)	Nypa_fruticans)	(Iriartea_deltoidea	(Chamaedorea_seifrizii	(Sclerosperma_profizianum	Orania_palindan)))))))	(Elaeis_guineensis	Elaeis_oleifera))))	Kingia_australis);
((Bactris_major	((Roystonea_regia	(((Reinhardtia_latisecta	Reinhardtia_paiewonskiana)	(Reinhardtia_gracilis	Reinhardtia_simplex))	(((((Nypa_fruticans	(Iriartea_deltoidea	Pseudophoenix_vinifera))	((Phoenix_dactylifera	(Serenoa_repens	Sabal_domingensis))	(Sclerosperma_profizianum	Orania_palindan)))	(Podococcus_barteri	Calamus_caryotoides))	Chamaedorea_seifrizii)	((Prestoea_acuminata	(Leopoldinia_pulchra	(Oenocarpus_minor	Oenocarpus_bataua)))	(Manicaria_saccifera	((Geonoma_undata	Pelagodoxa_henryana)	((((Kentiopsis_piersoniorum	Burretiokentia_grandiflora)	Veitchia_spiralis)	(Dypsis_decaryi	Dictyosperma_album))	(Heterospathe_cagayanensis	Hydriastele_microspadix))))))))	((Elaeis_guineensis	Elaeis_oleifera)	Attalea_speciosa)))	Kingia_australis);
(((Podococcus_barteri	Calamus_caryotoides)	((((Chamaedorea_seifrizii	Iriartea_deltoidea)	(Sclerosperma_profizianum	Orania_palindan))	(Phoenix_dactylifera	(Serenoa_repens	Sabal_domingensis)))	(Nypa_fruticans	((((Leopoldinia_pulchra	Reinhardtia_gracilis)	((Reinhardtia_latisecta	Reinhardtia_paiewonskiana)	Reinhardtia_simplex))	((((((Heterospathe_cagayanensis	((Kentiopsis_piersoniorum	(Veitchia_spiralis	Dictyosperma_album))	Burretiokentia_grandiflora))	Dypsis_decaryi)	Hydriastele_microspadix)	(Geonoma_undata	Pelagodoxa_henryana))	(Prestoea_acuminata	(Oenocarpus_minor	Oenocarpus_bataua)))	((Elaeis_guineensis	Elaeis_oleifera)	(Bactris_major	Attalea_speciosa))))	(Manicaria_saccifera	(Pseudophoenix_vinifera	Roystonea_regia))))))	Kingia_australis);
(((Leopoldinia_pulchra	Reinhardtia_gracilis)	(((Reinhardtia_latisecta	Reinhardtia_paiewonskiana)	Reinhardtia_simplex)	(((((Iriartea_deltoidea	Pseudophoenix_vinifera)	(Nypa_fruticans	Podococcus_barteri))	(((Chamaedorea_seifrizii	(Serenoa_repens	(Sclerosperma_profizianum	Orania_palindan)))	(Phoenix_dactylifera	Sabal_domingensis))	Calamus_caryotoides))	Roystonea_regia)	(((Elaeis_guineensis	Elaeis_oleifera)	(Bactris_major	Attalea_speciosa))	((Manicaria_saccifera	((((Heterospathe_cagayanensis	((Burretiokentia_grandiflora	Kentiopsis_piersoniorum)	Veitchia_spiralis))	Dypsis_decaryi)	(Dictyosperma_album	Hydriastele_microspadix))	(Geonoma_undata	Pelagodoxa_henryana)))	(Prestoea_acuminata	(Oenocarpus_minor	Oenocarpus_bataua)))))))	Kingia_australis);
((Reinhardtia_gracilis	(((Reinhardtia_latisecta	Reinhardtia_paiewonskiana)	Reinhardtia_simplex)	(((Elaeis_guineensis	Elaeis_oleifera)	Attalea_speciosa)	(((Leopoldinia_pulchra	Manicaria_saccifera)	((Prestoea_acuminata	(Oenocarpus_minor	Oenocarpus_bataua))	((Geonoma_undata	Pelagodoxa_henryana)	(((Burretiokentia_grandiflora	Kentiopsis_piersoniorum)	((Veitchia_spiralis	Dypsis_decaryi)	Heterospathe_cagayanensis))	(Dictyosperma_album	Hydriastele_microspadix)))))	((Bactris_major	((Calamus_caryotoides	Podococcus_barteri)	(((Iriartea_deltoidea	Pseudophoenix_vinifera)	Nypa_fruticans)	((Chamaedorea_seifrizii	(Sclerosperma_profizianum	Orania_palindan))	(Phoenix_dactylifera	(Serenoa_repens	Sabal_domingensis))))))	Roystonea_regia)))))	Kingia_australis);
((Bactris_major	((Geonoma_undata	Pelagodoxa_henryana)	(((Dictyosperma_album	(Heterospathe_cagayanensis	((Veitchia_spiralis	(Burretiokentia_grandiflora	Kentiopsis_piersoniorum))	Dypsis_decaryi)))	Hydriastele_microspadix)	(((((((Nypa_fruticans	Calamus_caryotoides)	Pseudophoenix_vinifera)	(Chamaedorea_seifrizii	(Sclerosperma_profizianum	Orania_palindan)))	(Phoenix_dactylifera	(Serenoa_repens	Sabal_domingensis)))	Iriartea_deltoidea)	((((Podococcus_barteri	Roystonea_regia)	((Elaeis_guineensis	Elaeis_oleifera)	Attalea_speciosa))	((Reinhardtia_latisecta	Reinhardtia_paiewonskiana)	Reinhardtia_simplex))	(Reinhardtia_gracilis	(Prestoea_acuminata	(Oenocarpus_minor	Oenocarpus_bataua)))))	(Leopoldinia_pulchra	Manicaria_saccifera)))))	Kingia_australis);
(((Calamus_caryotoides	(((Chamaedorea_seifrizii	(Sclerosperma_profizianum	Orania_palindan))	((Phoenix_dactylifera	(Serenoa_repens	Sabal_domingensis))	(Nypa_fruticans	(Roystonea_regia	(((((Reinhardtia_latisecta	Reinhardtia_paiewonskiana)	Reinhardtia_simplex)	(Elaeis_guineensis	Elaeis_oleifera))	((Manicaria_saccifera	(((((Heterospathe_cagayanensis	((Dictyosperma_album	Hydriastele_microspadix)	(Burretiokentia_grandiflora	Kentiopsis_piersoniorum)))	Veitchia_spiralis)	(Geonoma_undata	Pelagodoxa_henryana))	((Leopoldinia_pulchra	Reinhardtia_gracilis)	(Prestoea_acuminata	(Oenocarpus_minor	Oenocarpus_bataua))))	Dypsis_decaryi))	Attalea_speciosa))	Bactris_major)))))	(Iriartea_deltoidea	Pseudophoenix_vinifera)))	Podococcus_barteri)	Kingia_australis);
(((Elaeis_guineensis	Elaeis_oleifera)	(((((Prestoea_acuminata	(Oenocarpus_minor	Oenocarpus_bataua))	(Manicaria_saccifera	(((Dypsis_decaryi	(Burretiokentia_grandiflora	(Dictyosperma_album	(Kentiopsis_piersoniorum	Veitchia_spiralis))))	(Heterospathe_cagayanensis	Hydriastele_microspadix))	(Geonoma_undata	Pelagodoxa_henryana))))	((Leopoldinia_pulchra	Reinhardtia_gracilis)	((Reinhardtia_latisecta	Reinhardtia_paiewonskiana)	Reinhardtia_simplex)))	((Bactris_major	Roystonea_regia)	(((Chamaedorea_seifrizii	(Sclerosperma_profizianum	Orania_palindan))	((Iriartea_deltoidea	Pseudophoenix_vinifera)	(Phoenix_dactylifera	((Nypa_fruticans	Serenoa_repens)	Sabal_domingensis))))	(Podococcus_barteri	Calamus_caryotoides))))	Attalea_speciosa))	Kingia_australis);
((Podococcus_barteri	(Calamus_caryotoides	(Iriartea_deltoidea	(((Nypa_fruticans	(((((Pelagodoxa_henryana	Geonoma_undata)	((((Dypsis_decaryi	Dictyosperma_album)	(Veitchia_spiralis	Kentiopsis_piersoniorum))	(Hydriastele_microspadix	Heterospathe_cagayanensis))	Burretiokentia_grandiflora))	(Manicaria_saccifera	((Leopoldinia_pulchra	Reinhardtia_gracilis)	(Prestoea_acuminata	(Oenocarpus_minor	Oenocarpus_bataua)))))	(((Reinhardtia_paiewonskiana	Reinhardtia_latisecta)	Reinhardtia_simplex)	((Bactris_major	Attalea_speciosa)	(Elaeis_guineensis	Elaeis_oleifera))))	Roystonea_regia))	Pseudophoenix_vinifera)	(((Serenoa_repens	Sabal_domingensis)	Phoenix_dactylifera)	(Chamaedorea_seifrizii	(Sclerosperma_profizianum	Orania_palindan)))))))	Kingia_australis);
((Reinhardtia_gracilis	(Reinhardtia_simplex	((Roystonea_regia	((((Nypa_fruticans	(((Serenoa_repens	Sabal_domingensis)	Phoenix_dactylifera)	(Iriartea_deltoidea	((Podococcus_barteri	Calamus_caryotoides)	(Chamaedorea_seifrizii	(Sclerosperma_profizianum	Orania_palindan))))))	(Bactris_major	Pseudophoenix_vinifera))	((((Pelagodoxa_henryana	Geonoma_undata)	(Dictyosperma_album	((((Kentiopsis_piersoniorum	Heterospathe_cagayanensis)	(Veitchia_spiralis	Burretiokentia_grandiflora))	Dypsis_decaryi)	Hydriastele_microspadix)))	(Prestoea_acuminata	(Oenocarpus_minor	Oenocarpus_bataua)))	(Manicaria_saccifera	Leopoldinia_pulchra)))	(Attalea_speciosa	(Elaeis_guineensis	Elaeis_oleifera))))	(Reinhardtia_paiewonskiana	Reinhardtia_latisecta))))	Kingia_australis);
((Reinhardtia_gracilis	(Reinhardtia_simplex	(((Roystonea_regia	(Nypa_fruticans	(((((Serenoa_repens	Sabal_domingensis)	Phoenix_dactylifera)	((Chamaedorea_seifrizii	(Sclerosperma_profizianum	Orania_palindan))	(Podococcus_barteri	Calamus_caryotoides)))	Iriartea_deltoidea)	(Bactris_major	Pseudophoenix_vinifera))))	(((((Pelagodoxa_henryana	(Leopoldinia_pulchra	Geonoma_undata))	(((Dictyosperma_album	(Kentiopsis_piersoniorum	(Veitchia_spiralis	Burretiokentia_grandiflora)))	(Dypsis_decaryi	Heterospathe_cagayanensis))	Hydriastele_microspadix))	(Prestoea_acuminata	(Oenocarpus_minor	Oenocarpus_bataua)))	Manicaria_saccifera)	(Attalea_speciosa	(Elaeis_guineensis	Elaeis_oleifera))))	(Reinhardtia_paiewonskiana	Reinhardtia_latisecta))))	Kingia_australis);
((Bactris_major	(Attalea_speciosa	((Elaeis_guineensis	Elaeis_oleifera)	((Roystonea_regia	((Manicaria_saccifera	((Pelagodoxa_henryana	(Leopoldinia_pulchra	Geonoma_undata))	(((Dictyosperma_album	((Kentiopsis_piersoniorum	Burretiokentia_grandiflora)	Veitchia_spiralis))	(Dypsis_decaryi	Heterospathe_cagayanensis))	Hydriastele_microspadix)))	(Prestoea_acuminata	(Oenocarpus_minor	Oenocarpus_bataua))))	(((Reinhardtia_paiewonskiana	Reinhardtia_latisecta)	(Reinhardtia_gracilis	Reinhardtia_simplex))	((Calamus_caryotoides	(((Nypa_fruticans	((Iriartea_deltoidea	Pseudophoenix_vinifera)	(Sclerosperma_profizianum	Orania_palindan)))	Podococcus_barteri)	((Serenoa_repens	Sabal_domingensis)	Phoenix_dactylifera)))	Chamaedorea_seifrizii))))))	Kingia_australis);
((Elaeis_guineensis	(Elaeis_oleifera	(((((Reinhardtia_paiewonskiana	Reinhardtia_latisecta)	Reinhardtia_simplex)	(((Bactris_major	Roystonea_regia)	((Calamus_caryotoides	Podococcus_barteri)	((((Serenoa_repens	Sabal_domingensis)	Phoenix_dactylifera)	(Reinhardtia_gracilis	Nypa_fruticans))	((Iriartea_deltoidea	Pseudophoenix_vinifera)	(Sclerosperma_profizianum	Orania_palindan)))))	((((Hydriastele_microspadix	(Dictyosperma_album	(Dypsis_decaryi	(Heterospathe_cagayanensis	((Kentiopsis_piersoniorum	Veitchia_spiralis)	Burretiokentia_grandiflora)))))	(Prestoea_acuminata	(Oenocarpus_minor	Oenocarpus_bataua)))	(Pelagodoxa_henryana	Geonoma_undata))	(Manicaria_saccifera	Leopoldinia_pulchra))))	Chamaedorea_seifrizii)	Attalea_speciosa)))	Kingia_australis);
((Reinhardtia_gracilis	(Reinhardtia_simplex	(((Attalea_speciosa	(Elaeis_guineensis	Elaeis_oleifera))	(((Prestoea_acuminata	(Oenocarpus_minor	Oenocarpus_bataua))	((Leopoldinia_pulchra	(Pelagodoxa_henryana	Geonoma_undata))	(Manicaria_saccifera	((Dypsis_decaryi	(Heterospathe_cagayanensis	((Kentiopsis_piersoniorum	Veitchia_spiralis)	Burretiokentia_grandiflora)))	(Hydriastele_microspadix	Dictyosperma_album)))))	(Roystonea_regia	(Iriartea_deltoidea	(((((Chamaedorea_seifrizii	(Sclerosperma_profizianum	Orania_palindan))	(Calamus_caryotoides	Podococcus_barteri))	((Serenoa_repens	Sabal_domingensis)	Phoenix_dactylifera))	(Bactris_major	Pseudophoenix_vinifera))	Nypa_fruticans)))))	(Reinhardtia_paiewonskiana	Reinhardtia_latisecta))))	Kingia_australis);
((Iriartea_deltoidea	(Calamus_caryotoides	(((((Bactris_major	Pseudophoenix_vinifera)	Nypa_fruticans)	(((((Reinhardtia_paiewonskiana	Reinhardtia_latisecta)	(Reinhardtia_gracilis	Reinhardtia_simplex))	(Attalea_speciosa	(Elaeis_guineensis	Elaeis_oleifera)))	((Prestoea_acuminata	(Oenocarpus_minor	Oenocarpus_bataua))	(((Manicaria_saccifera	Leopoldinia_pulchra)	(Pelagodoxa_henryana	Geonoma_undata))	(((Dypsis_decaryi	Heterospathe_cagayanensis)	(Hydriastele_microspadix	(Veitchia_spiralis	(Burretiokentia_grandiflora	Kentiopsis_piersoniorum))))	Dictyosperma_album))))	Roystonea_regia))	((Serenoa_repens	Sabal_domingensis)	Phoenix_dactylifera))	((Chamaedorea_seifrizii	(Sclerosperma_profizianum	Orania_palindan))	Podococcus_barteri))))	Kingia_australis);
((Pelagodoxa_henryana	((((((Roystonea_regia	((((Serenoa_repens	Sabal_domingensis)	Phoenix_dactylifera)	(((Sclerosperma_profizianum	(Chamaedorea_seifrizii	(Calamus_caryotoides	Podococcus_barteri)))	Iriartea_deltoidea)	Orania_palindan))	((Bactris_major	Pseudophoenix_vinifera)	Nypa_fruticans)))	(((Reinhardtia_paiewonskiana	Reinhardtia_latisecta)	Reinhardtia_simplex)	(Attalea_speciosa	(Elaeis_guineensis	Elaeis_oleifera))))	(Prestoea_acuminata	(Oenocarpus_minor	Oenocarpus_bataua)))	(Manicaria_saccifera	(Reinhardtia_gracilis	Leopoldinia_pulchra)))	(Hydriastele_microspadix	(Dictyosperma_album	(Heterospathe_cagayanensis	((Veitchia_spiralis	(Burretiokentia_grandiflora	Kentiopsis_piersoniorum))	Dypsis_decaryi)))))	Geonoma_undata))	Kingia_australis);
(((Reinhardtia_gracilis	Leopoldinia_pulchra)	((Elaeis_guineensis	Elaeis_oleifera)	((Attalea_speciosa	(((Prestoea_acuminata	(Oenocarpus_minor	Oenocarpus_bataua))	(((Burretiokentia_grandiflora	((Dictyosperma_album	(Dypsis_decaryi	(Hydriastele_microspadix	Heterospathe_cagayanensis)))	(Veitchia_spiralis	Kentiopsis_piersoniorum)))	(Geonoma_undata	Pelagodoxa_henryana))	Manicaria_saccifera))	((Roystonea_regia	(((((Serenoa_repens	Sabal_domingensis)	Phoenix_dactylifera)	((Pseudophoenix_vinifera	Iriartea_deltoidea)	Nypa_fruticans))	((Orania_palindan	Sclerosperma_profizianum)	Chamaedorea_seifrizii))	(Calamus_caryotoides	Podococcus_barteri)))	((Reinhardtia_paiewonskiana	Reinhardtia_latisecta)	Reinhardtia_simplex))))	Bactris_major)))	Kingia_australis);
((Bactris_major	(Attalea_speciosa	(((Manicaria_saccifera	Roystonea_regia)	(((((Heterospathe_cagayanensis	Dypsis_decaryi)	((Veitchia_spiralis	Kentiopsis_piersoniorum)	Burretiokentia_grandiflora))	(Dictyosperma_album	Hydriastele_microspadix))	(Geonoma_undata	Pelagodoxa_henryana))	(Prestoea_acuminata	(Oenocarpus_minor	Oenocarpus_bataua))))	((Elaeis_guineensis	Elaeis_oleifera)	((((((Orania_palindan	Sclerosperma_profizianum)	((Serenoa_repens	Sabal_domingensis)	Phoenix_dactylifera))	(Nypa_fruticans	(Pseudophoenix_vinifera	Iriartea_deltoidea)))	(Calamus_caryotoides	Podococcus_barteri))	Chamaedorea_seifrizii)	((Reinhardtia_gracilis	Leopoldinia_pulchra)	((Reinhardtia_paiewonskiana	Reinhardtia_latisecta)	Reinhardtia_simplex)))))))	Kingia_australis);
(((Podococcus_barteri	Calamus_caryotoides)	(((((Iriartea_deltoidea	Pseudophoenix_vinifera)	((Serenoa_repens	Sabal_domingensis)	Phoenix_dactylifera))	(Chamaedorea_seifrizii	(Sclerosperma_profizianum	Orania_palindan)))	Nypa_fruticans)	((Roystonea_regia	((Attalea_speciosa	(((Oenocarpus_bataua	Oenocarpus_minor)	Prestoea_acuminata)	((Manicaria_saccifera	(Dictyosperma_album	((Dypsis_decaryi	(Veitchia_spiralis	(Kentiopsis_piersoniorum	Burretiokentia_grandiflora)))	(Hydriastele_microspadix	Heterospathe_cagayanensis))))	(Geonoma_undata	Pelagodoxa_henryana))))	(((Reinhardtia_gracilis	Leopoldinia_pulchra)	(Reinhardtia_simplex	(Reinhardtia_paiewonskiana	Reinhardtia_latisecta)))	(Elaeis_guineensis	Elaeis_oleifera))))	Bactris_major)))	Kingia_australis);
((Reinhardtia_simplex	(((Reinhardtia_paiewonskiana	Reinhardtia_latisecta)	(((((Oenocarpus_bataua	Oenocarpus_minor)	Prestoea_acuminata)	((Manicaria_saccifera	((Dypsis_decaryi	(Hydriastele_microspadix	(Veitchia_spiralis	(Kentiopsis_piersoniorum	Burretiokentia_grandiflora))))	Heterospathe_cagayanensis))	(Leopoldinia_pulchra	(Dictyosperma_album	(Geonoma_undata	Pelagodoxa_henryana)))))	(Roystonea_regia	(Bactris_major	(((Calamus_caryotoides	Nypa_fruticans)	(Pseudophoenix_vinifera	Iriartea_deltoidea))	(((Serenoa_repens	Sabal_domingensis)	Phoenix_dactylifera)	(Chamaedorea_seifrizii	(Sclerosperma_profizianum	(Podococcus_barteri	Orania_palindan))))))))	(Attalea_speciosa	(Elaeis_guineensis	Elaeis_oleifera))))	Reinhardtia_gracilis))	Kingia_australis);
(((Iriartea_deltoidea	((Nypa_fruticans	((Chamaedorea_seifrizii	(Sclerosperma_profizianum	Orania_palindan))	(((Serenoa_repens	Sabal_domingensis)	Phoenix_dactylifera)	(((Podococcus_barteri	Roystonea_regia)	Bactris_major)	(((Attalea_speciosa	(Elaeis_guineensis	Elaeis_oleifera))	((Leopoldinia_pulchra	Reinhardtia_gracilis)	(Reinhardtia_simplex	(Reinhardtia_paiewonskiana	Reinhardtia_latisecta))))	(((Oenocarpus_bataua	Oenocarpus_minor)	Prestoea_acuminata)	(Manicaria_saccifera	((((Dypsis_decaryi	(Veitchia_spiralis	(Kentiopsis_piersoniorum	Burretiokentia_grandiflora)))	Heterospathe_cagayanensis)	(Hydriastele_microspadix	Dictyosperma_album))	(Geonoma_undata	Pelagodoxa_henryana)))))))))	Pseudophoenix_vinifera))	Calamus_caryotoides)	Kingia_australis);
((Reinhardtia_gracilis	((((Oenocarpus_bataua	Oenocarpus_minor)	Prestoea_acuminata)	(Manicaria_saccifera	((((((Chamaedorea_seifrizii	(Sclerosperma_profizianum	Orania_palindan))	((Serenoa_repens	Sabal_domingensis)	Phoenix_dactylifera))	(Pseudophoenix_vinifera	Iriartea_deltoidea))	((Podococcus_barteri	Calamus_caryotoides)	Nypa_fruticans))	((Bactris_major	(Attalea_speciosa	(Elaeis_guineensis	Elaeis_oleifera)))	((Reinhardtia_simplex	(Reinhardtia_paiewonskiana	Reinhardtia_latisecta))	Roystonea_regia)))	((((Dictyosperma_album	(Veitchia_spiralis	(Kentiopsis_piersoniorum	Burretiokentia_grandiflora)))	(Heterospathe_cagayanensis	Dypsis_decaryi))	Hydriastele_microspadix)	(Geonoma_undata	Pelagodoxa_henryana)))))	Leopoldinia_pulchra))	Kingia_australis);
((Reinhardtia_simplex	((Reinhardtia_paiewonskiana	Reinhardtia_latisecta)	(((Roystonea_regia	(Bactris_major	((Nypa_fruticans	(Pseudophoenix_vinifera	Iriartea_deltoidea))	((Chamaedorea_seifrizii	(Sclerosperma_profizianum	Orania_palindan))	((Podococcus_barteri	Calamus_caryotoides)	((Serenoa_repens	Sabal_domingensis)	Phoenix_dactylifera))))))	(Attalea_speciosa	(Elaeis_guineensis	Elaeis_oleifera)))	((((Dypsis_decaryi	(Heterospathe_cagayanensis	(Dictyosperma_album	(Hydriastele_microspadix	((Kentiopsis_piersoniorum	Burretiokentia_grandiflora)	Veitchia_spiralis)))))	(Geonoma_undata	Pelagodoxa_henryana))	Manicaria_saccifera)	((Leopoldinia_pulchra	Reinhardtia_gracilis)	((Oenocarpus_bataua	Oenocarpus_minor)	Prestoea_acuminata))))))	Kingia_australis);
(((((((Reinhardtia_simplex	Reinhardtia_paiewonskiana)	Reinhardtia_latisecta)	((Roystonea_regia	(((Chamaedorea_seifrizii	(Pseudophoenix_vinifera	Iriartea_deltoidea))	Nypa_fruticans)	((Sclerosperma_profizianum	Orania_palindan)	((Podococcus_barteri	Calamus_caryotoides)	((Serenoa_repens	Sabal_domingensis)	Phoenix_dactylifera)))))	((((Hydriastele_microspadix	((Dictyosperma_album	(Kentiopsis_piersoniorum	Burretiokentia_grandiflora))	Veitchia_spiralis))	(Dypsis_decaryi	Heterospathe_cagayanensis))	(Geonoma_undata	Pelagodoxa_henryana))	(Manicaria_saccifera	((Leopoldinia_pulchra	Reinhardtia_gracilis)	((Oenocarpus_bataua	Oenocarpus_minor)	Prestoea_acuminata))))))	Bactris_major)	Attalea_speciosa)	(Elaeis_guineensis	Elaeis_oleifera))	Kingia_australis);
(((Reinhardtia_gracilis	Reinhardtia_simplex)	((Reinhardtia_paiewonskiana	Reinhardtia_latisecta)	(((Manicaria_saccifera	(Leopoldinia_pulchra	Roystonea_regia))	(((((Burretiokentia_grandiflora	(Heterospathe_cagayanensis	(Podococcus_barteri	Dypsis_decaryi)))	((Hydriastele_microspadix	Dictyosperma_album)	(Kentiopsis_piersoniorum	Veitchia_spiralis)))	(Geonoma_undata	Pelagodoxa_henryana))	((Oenocarpus_bataua	Oenocarpus_minor)	Prestoea_acuminata))	(Attalea_speciosa	(Elaeis_guineensis	Elaeis_oleifera))))	(((Bactris_major	Pseudophoenix_vinifera)	Nypa_fruticans)	((((Serenoa_repens	Sabal_domingensis)	Phoenix_dactylifera)	(Chamaedorea_seifrizii	(Sclerosperma_profizianum	Orania_palindan)))	(Calamus_caryotoides	Iriartea_deltoidea))))))	Kingia_australis);
((Reinhardtia_gracilis	(Reinhardtia_simplex	((Reinhardtia_paiewonskiana	Reinhardtia_latisecta)	(((Attalea_speciosa	(Elaeis_guineensis	Elaeis_oleifera))	(Roystonea_regia	(((Oenocarpus_bataua	Oenocarpus_minor)	Prestoea_acuminata)	(((Leopoldinia_pulchra	Manicaria_saccifera)	((((Dictyosperma_album	(Heterospathe_cagayanensis	Hydriastele_microspadix))	Dypsis_decaryi)	(Veitchia_spiralis	(Kentiopsis_piersoniorum	Burretiokentia_grandiflora)))	Geonoma_undata))	Pelagodoxa_henryana))))	((Bactris_major	Pseudophoenix_vinifera)	(((Podococcus_barteri	Calamus_caryotoides)	((Serenoa_repens	Sabal_domingensis)	Phoenix_dactylifera))	((Nypa_fruticans	Iriartea_deltoidea)	(Chamaedorea_seifrizii	(Sclerosperma_profizianum	Orania_palindan)))))))))	Kingia_australis);
(((Elaeis_guineensis	Elaeis_oleifera)	((Attalea_speciosa	(Bactris_major	Roystonea_regia))	((((Chamaedorea_seifrizii	(Podococcus_barteri	Calamus_caryotoides))	(((Nypa_fruticans	(Iriartea_deltoidea	Pseudophoenix_vinifera))	((Serenoa_repens	Sabal_domingensis)	Phoenix_dactylifera))	(Sclerosperma_profizianum	Orania_palindan)))	(Reinhardtia_simplex	(Reinhardtia_paiewonskiana	Reinhardtia_latisecta)))	((((((Veitchia_spiralis	(Kentiopsis_piersoniorum	Burretiokentia_grandiflora))	(Heterospathe_cagayanensis	Hydriastele_microspadix))	Dypsis_decaryi)	Dictyosperma_album)	(Geonoma_undata	Pelagodoxa_henryana))	(((Leopoldinia_pulchra	Reinhardtia_gracilis)	Manicaria_saccifera)	((Oenocarpus_bataua	Oenocarpus_minor)	Prestoea_acuminata))))))	Kingia_australis);
((Bactris_major	(((((Roystonea_regia	((Podococcus_barteri	Calamus_caryotoides)	((Nypa_fruticans	(Iriartea_deltoidea	Pseudophoenix_vinifera))	(((Serenoa_repens	Sabal_domingensis)	Phoenix_dactylifera)	(Chamaedorea_seifrizii	(Sclerosperma_profizianum	Orania_palindan))))))	(Reinhardtia_simplex	(Reinhardtia_paiewonskiana	Reinhardtia_latisecta)))	(((((((Veitchia_spiralis	(Kentiopsis_piersoniorum	Burretiokentia_grandiflora))	Heterospathe_cagayanensis)	Dypsis_decaryi)	Hydriastele_microspadix)	Dictyosperma_album)	(Geonoma_undata	Pelagodoxa_henryana))	(((Leopoldinia_pulchra	Reinhardtia_gracilis)	((Oenocarpus_bataua	Oenocarpus_minor)	Prestoea_acuminata))	Manicaria_saccifera)))	(Elaeis_guineensis	Elaeis_oleifera))	Attalea_speciosa))	Kingia_australis);
((Calamus_caryotoides	((((Reinhardtia_paiewonskiana	Reinhardtia_latisecta)	Reinhardtia_simplex)	((Roystonea_regia	((Elaeis_oleifera	Elaeis_guineensis)	(Bactris_major	Attalea_speciosa)))	((Prestoea_acuminata	(Oenocarpus_bataua	Oenocarpus_minor))	((((Hydriastele_microspadix	((Burretiokentia_grandiflora	Heterospathe_cagayanensis)	((Dypsis_decaryi	Dictyosperma_album)	(Kentiopsis_piersoniorum	Veitchia_spiralis))))	(Geonoma_undata	Pelagodoxa_henryana))	Manicaria_saccifera)	(Leopoldinia_pulchra	Reinhardtia_gracilis)))))	((((Podococcus_barteri	((Serenoa_repens	Sabal_domingensis)	Phoenix_dactylifera))	(Chamaedorea_seifrizii	(Orania_palindan	Sclerosperma_profizianum)))	(Pseudophoenix_vinifera	Iriartea_deltoidea))	Nypa_fruticans)))	Kingia_australis);
(((Calamus_caryotoides	Podococcus_barteri)	((((Chamaedorea_seifrizii	(Orania_palindan	Sclerosperma_profizianum))	(((((Reinhardtia_paiewonskiana	Reinhardtia_latisecta)	Reinhardtia_simplex)	(Roystonea_regia	((Elaeis_oleifera	Elaeis_guineensis)	Attalea_speciosa)))	(Manicaria_saccifera	(((Leopoldinia_pulchra	Reinhardtia_gracilis)	(Prestoea_acuminata	(Oenocarpus_bataua	Oenocarpus_minor)))	((((((Heterospathe_cagayanensis	Hydriastele_microspadix)	(Kentiopsis_piersoniorum	Veitchia_spiralis))	Burretiokentia_grandiflora)	Dypsis_decaryi)	Dictyosperma_album)	(Geonoma_undata	Pelagodoxa_henryana)))))	((Iriartea_deltoidea	(Bactris_major	Pseudophoenix_vinifera))	Sabal_domingensis)))	Phoenix_dactylifera)	(Serenoa_repens	Nypa_fruticans)))	Kingia_australis);
((Elaeis_guineensis	((Attalea_speciosa	((((((Prestoea_acuminata	(Oenocarpus_bataua	Oenocarpus_minor))	((((((Hydriastele_microspadix	Veitchia_spiralis)	(Kentiopsis_piersoniorum	Burretiokentia_grandiflora))	Heterospathe_cagayanensis)	Dypsis_decaryi)	Dictyosperma_album)	(Geonoma_undata	Pelagodoxa_henryana)))	(Manicaria_saccifera	Leopoldinia_pulchra))	(((((Orania_palindan	Sclerosperma_profizianum)	(Bactris_major	Pseudophoenix_vinifera))	(Phoenix_dactylifera	(Serenoa_repens	Sabal_domingensis)))	Nypa_fruticans)	((Iriartea_deltoidea	Chamaedorea_seifrizii)	(Podococcus_barteri	Calamus_caryotoides))))	((Reinhardtia_paiewonskiana	Reinhardtia_latisecta)	(Reinhardtia_gracilis	Reinhardtia_simplex)))	Roystonea_regia))	Elaeis_oleifera))	Kingia_australis);
((Bactris_major	(Pseudophoenix_vinifera	(((Phoenix_dactylifera	(Chamaedorea_seifrizii	(Iriartea_deltoidea	(Orania_palindan	Sclerosperma_profizianum))))	(Sabal_domingensis	(((Podococcus_barteri	Calamus_caryotoides)	Nypa_fruticans)	Serenoa_repens)))	((((Reinhardtia_paiewonskiana	Reinhardtia_latisecta)	Reinhardtia_simplex)	(((Elaeis_oleifera	Elaeis_guineensis)	Attalea_speciosa)	((((Reinhardtia_gracilis	Leopoldinia_pulchra)	(Prestoea_acuminata	(Oenocarpus_bataua	Oenocarpus_minor)))	(((((Hydriastele_microspadix	(Veitchia_spiralis	(Kentiopsis_piersoniorum	Burretiokentia_grandiflora)))	Dictyosperma_album)	Heterospathe_cagayanensis)	Dypsis_decaryi)	(Geonoma_undata	Pelagodoxa_henryana)))	Manicaria_saccifera)))	Roystonea_regia))))	Kingia_australis);
((Bactris_major	(((((Reinhardtia_gracilis	Leopoldinia_pulchra)	((Reinhardtia_paiewonskiana	Reinhardtia_latisecta)	Reinhardtia_simplex))	(((Elaeis_oleifera	Elaeis_guineensis)	Attalea_speciosa)	((Prestoea_acuminata	(Oenocarpus_bataua	Oenocarpus_minor))	((((((Veitchia_spiralis	(Kentiopsis_piersoniorum	Burretiokentia_grandiflora))	(Dypsis_decaryi	Heterospathe_cagayanensis))	Hydriastele_microspadix)	Dictyosperma_album)	(Geonoma_undata	Pelagodoxa_henryana))	Manicaria_saccifera))))	Roystonea_regia)	((((Sabal_domingensis	Serenoa_repens)	Phoenix_dactylifera)	(Chamaedorea_seifrizii	(Orania_palindan	Sclerosperma_profizianum)))	(Podococcus_barteri	((Calamus_caryotoides	Nypa_fruticans)	(Iriartea_deltoidea	Pseudophoenix_vinifera))))))	Kingia_australis);
((Iriartea_deltoidea	(((((Pseudophoenix_vinifera	(Calamus_caryotoides	Podococcus_barteri))	((Sabal_domingensis	Serenoa_repens)	Phoenix_dactylifera))	(Chamaedorea_seifrizii	(Orania_palindan	Sclerosperma_profizianum)))	Nypa_fruticans)	((((((Reinhardtia_paiewonskiana	Reinhardtia_latisecta)	Reinhardtia_simplex)	((Elaeis_oleifera	Elaeis_guineensis)	Attalea_speciosa))	((((Heterospathe_cagayanensis	Dypsis_decaryi)	(((Kentiopsis_piersoniorum	Burretiokentia_grandiflora)	(Veitchia_spiralis	Dictyosperma_album))	Hydriastele_microspadix))	(Geonoma_undata	Pelagodoxa_henryana))	((Manicaria_saccifera	(Reinhardtia_gracilis	Leopoldinia_pulchra))	(Prestoea_acuminata	(Oenocarpus_bataua	Oenocarpus_minor)))))	Bactris_major)	Roystonea_regia)))	Kingia_australis);
((Elaeis_oleifera	(Elaeis_guineensis	(Attalea_speciosa	((((Manicaria_saccifera	(((Heterospathe_cagayanensis	Dypsis_decaryi)	((Dictyosperma_album	Veitchia_spiralis)	(Burretiokentia_grandiflora	(Kentiopsis_piersoniorum	Hydriastele_microspadix))))	(Geonoma_undata	Pelagodoxa_henryana)))	(Prestoea_acuminata	(Oenocarpus_bataua	Oenocarpus_minor)))	(Bactris_major	((Podococcus_barteri	Roystonea_regia)	(((Nypa_fruticans	((Calamus_caryotoides	Iriartea_deltoidea)	Pseudophoenix_vinifera))	((Sabal_domingensis	Serenoa_repens)	Phoenix_dactylifera))	(Chamaedorea_seifrizii	(Orania_palindan	Sclerosperma_profizianum))))))	((Reinhardtia_gracilis	Leopoldinia_pulchra)	((Reinhardtia_paiewonskiana	Reinhardtia_latisecta)	Reinhardtia_simplex))))))	Kingia_australis);
((((((((((Reinhardtia_gracilis	Leopoldinia_pulchra)	((Reinhardtia_paiewonskiana	Reinhardtia_latisecta)	Reinhardtia_simplex))	((Elaeis_oleifera	Elaeis_guineensis)	Attalea_speciosa))	((Manicaria_saccifera	(((((Heterospathe_cagayanensis	Dypsis_decaryi)	(Kentiopsis_piersoniorum	(Veitchia_spiralis	Burretiokentia_grandiflora)))	Hydriastele_microspadix)	Dictyosperma_album)	(Geonoma_undata	Pelagodoxa_henryana)))	(Prestoea_acuminata	(Oenocarpus_bataua	Oenocarpus_minor))))	Bactris_major)	Roystonea_regia)	((Pseudophoenix_vinifera	((Sabal_domingensis	Serenoa_repens)	Phoenix_dactylifera))	((Nypa_fruticans	(Chamaedorea_seifrizii	(Orania_palindan	Sclerosperma_profizianum)))	Iriartea_deltoidea)))	Calamus_caryotoides)	Podococcus_barteri)	Kingia_australis);
((((((((Reinhardtia_paiewonskiana	Reinhardtia_latisecta)	Reinhardtia_simplex)	(((Bactris_major	(Elaeis_oleifera	Elaeis_guineensis))	Attalea_speciosa)	(Roystonea_regia	((Manicaria_saccifera	((((Heterospathe_cagayanensis	Dypsis_decaryi)	(Kentiopsis_piersoniorum	(Veitchia_spiralis	Burretiokentia_grandiflora)))	(Hydriastele_microspadix	Dictyosperma_album))	((Reinhardtia_gracilis	Leopoldinia_pulchra)	(Geonoma_undata	Pelagodoxa_henryana))))	(Prestoea_acuminata	(Oenocarpus_bataua	Oenocarpus_minor))))))	(((Iriartea_deltoidea	(Pseudophoenix_vinifera	(Orania_palindan	Sclerosperma_profizianum)))	Nypa_fruticans)	((Sabal_domingensis	Serenoa_repens)	Phoenix_dactylifera)))	Chamaedorea_seifrizii)	Calamus_caryotoides)	Podococcus_barteri)	Kingia_australis);
((Calamus_caryotoides	(Podococcus_barteri	((((Iriartea_deltoidea	Pseudophoenix_vinifera)	Nypa_fruticans)	((Chamaedorea_seifrizii	(Orania_palindan	Sclerosperma_profizianum))	((Sabal_domingensis	Serenoa_repens)	Phoenix_dactylifera)))	(((((Prestoea_acuminata	(Oenocarpus_bataua	Oenocarpus_minor))	(Reinhardtia_gracilis	Leopoldinia_pulchra))	((Geonoma_undata	Pelagodoxa_henryana)	((((Heterospathe_cagayanensis	Dypsis_decaryi)	(Kentiopsis_piersoniorum	Burretiokentia_grandiflora))	Veitchia_spiralis)	(Hydriastele_microspadix	Dictyosperma_album))))	Manicaria_saccifera)	(((Reinhardtia_paiewonskiana	Reinhardtia_latisecta)	Reinhardtia_simplex)	(((Bactris_major	(Elaeis_oleifera	Elaeis_guineensis))	Attalea_speciosa)	Roystonea_regia))))))	Kingia_australis);
((Podococcus_barteri	(Calamus_caryotoides	((Chamaedorea_seifrizii	(Sclerosperma_profizianum	Orania_palindan))	(((Serenoa_repens	Sabal_domingensis)	Phoenix_dactylifera)	((Iriartea_deltoidea	((Pseudophoenix_vinifera	Roystonea_regia)	(((((Reinhardtia_latisecta	Reinhardtia_paiewonskiana)	Reinhardtia_simplex)	((Elaeis_guineensis	Elaeis_oleifera)	Attalea_speciosa))	((Manicaria_saccifera	((((Heterospathe_cagayanensis	((Burretiokentia_grandiflora	Kentiopsis_piersoniorum)	Veitchia_spiralis))	Hydriastele_microspadix)	(Dypsis_decaryi	Dictyosperma_album))	(Geonoma_undata	Pelagodoxa_henryana)))	((Leopoldinia_pulchra	Reinhardtia_gracilis)	(Prestoea_acuminata	(Oenocarpus_minor	Oenocarpus_bataua)))))	Bactris_major)))	Nypa_fruticans)))))	Kingia_australis);
((Podococcus_barteri	(Calamus_caryotoides	((((Roystonea_regia	Bactris_major)	((((Reinhardtia_latisecta	Reinhardtia_paiewonskiana)	Reinhardtia_simplex)	(Elaeis_guineensis	Elaeis_oleifera))	(Attalea_speciosa	((((((Heterospathe_cagayanensis	(Dypsis_decaryi	Veitchia_spiralis))	Kentiopsis_piersoniorum)	Burretiokentia_grandiflora)	(Hydriastele_microspadix	Dictyosperma_album))	(Geonoma_undata	Pelagodoxa_henryana))	((Manicaria_saccifera	(Leopoldinia_pulchra	Reinhardtia_gracilis))	(Prestoea_acuminata	(Oenocarpus_minor	Oenocarpus_bataua)))))))	((Chamaedorea_seifrizii	(Sclerosperma_profizianum	Orania_palindan))	((Pseudophoenix_vinifera	Iriartea_deltoidea)	((Serenoa_repens	Sabal_domingensis)	Phoenix_dactylifera))))	Nypa_fruticans)))	Kingia_australis);
((Calamus_caryotoides	((((Serenoa_repens	Sabal_domingensis)	Phoenix_dactylifera)	(Chamaedorea_seifrizii	(Sclerosperma_profizianum	(Podococcus_barteri	Orania_palindan))))	((Nypa_fruticans	(((((Reinhardtia_latisecta	Reinhardtia_paiewonskiana)	Reinhardtia_simplex)	((Elaeis_guineensis	Elaeis_oleifera)	(Bactris_major	Attalea_speciosa)))	(((((((Veitchia_spiralis	Kentiopsis_piersoniorum)	(Dictyosperma_album	Dypsis_decaryi))	Burretiokentia_grandiflora)	(Heterospathe_cagayanensis	Hydriastele_microspadix))	(Geonoma_undata	Pelagodoxa_henryana))	(Manicaria_saccifera	(Prestoea_acuminata	(Oenocarpus_minor	Oenocarpus_bataua))))	(Leopoldinia_pulchra	Reinhardtia_gracilis)))	Roystonea_regia))	(Pseudophoenix_vinifera	Iriartea_deltoidea))))	Kingia_australis);
(((Chamaedorea_seifrizii	((((((((((((Heterospathe_cagayanensis	((Burretiokentia_grandiflora	(Veitchia_spiralis	Kentiopsis_piersoniorum))	Dypsis_decaryi))	Hydriastele_microspadix)	(Geonoma_undata	Pelagodoxa_henryana))	Manicaria_saccifera)	((Dictyosperma_album	(Prestoea_acuminata	(Oenocarpus_minor	Oenocarpus_bataua)))	(Leopoldinia_pulchra	Reinhardtia_gracilis)))	((Elaeis_guineensis	Elaeis_oleifera)	Attalea_speciosa))	((Reinhardtia_latisecta	Reinhardtia_paiewonskiana)	Reinhardtia_simplex))	Bactris_major)	(Podococcus_barteri	Roystonea_regia))	(((Pseudophoenix_vinifera	Iriartea_deltoidea)	Calamus_caryotoides)	Nypa_fruticans))	((Serenoa_repens	Sabal_domingensis)	Phoenix_dactylifera))	Orania_palindan))	Sclerosperma_profizianum)	Kingia_australis);
((((((Serenoa_repens	Sabal_domingensis)	Phoenix_dactylifera)	((Chamaedorea_seifrizii	(Orania_palindan	Sclerosperma_profizianum))	((Nypa_fruticans	(Pseudophoenix_vinifera	Iriartea_deltoidea))	((((Elaeis_guineensis	Elaeis_oleifera)	((Manicaria_saccifera	((((Dictyosperma_album	Hydriastele_microspadix)	((Heterospathe_cagayanensis	((Veitchia_spiralis	Kentiopsis_piersoniorum)	Burretiokentia_grandiflora))	Dypsis_decaryi))	((Leopoldinia_pulchra	Reinhardtia_gracilis)	(Geonoma_undata	Pelagodoxa_henryana)))	(Prestoea_acuminata	(Oenocarpus_minor	Oenocarpus_bataua))))	Attalea_speciosa))	((Reinhardtia_latisecta	Reinhardtia_paiewonskiana)	Reinhardtia_simplex))	(Bactris_major	Roystonea_regia)))))	Calamus_caryotoides)	Podococcus_barteri)	Kingia_australis);
((Pseudophoenix_vinifera	(Iriartea_deltoidea	(((Roystonea_regia	(((((Leopoldinia_pulchra	Reinhardtia_gracilis)	(Prestoea_acuminata	(Oenocarpus_minor	Oenocarpus_bataua)))	(Manicaria_saccifera	((Geonoma_undata	Pelagodoxa_henryana)	((Dictyosperma_album	Hydriastele_microspadix)	((Heterospathe_cagayanensis	((Veitchia_spiralis	Kentiopsis_piersoniorum)	Burretiokentia_grandiflora))	Dypsis_decaryi)))))	(((Reinhardtia_latisecta	Reinhardtia_paiewonskiana)	Reinhardtia_simplex)	(Attalea_speciosa	(Elaeis_guineensis	Elaeis_oleifera))))	Bactris_major))	((((Serenoa_repens	Sabal_domingensis)	Phoenix_dactylifera)	(Chamaedorea_seifrizii	(Orania_palindan	Sclerosperma_profizianum)))	Podococcus_barteri))	(Calamus_caryotoides	Nypa_fruticans))))	Kingia_australis);
((Calamus_caryotoides	((((Nypa_fruticans	((Pseudophoenix_vinifera	Iriartea_deltoidea)	((((((Dictyosperma_album	(Veitchia_spiralis	(Kentiopsis_piersoniorum	Burretiokentia_grandiflora)))	((Hydriastele_microspadix	Heterospathe_cagayanensis)	Dypsis_decaryi))	(Geonoma_undata	Pelagodoxa_henryana))	(((Leopoldinia_pulchra	Reinhardtia_gracilis)	(Prestoea_acuminata	(Oenocarpus_minor	Oenocarpus_bataua)))	Manicaria_saccifera))	(((Reinhardtia_latisecta	Reinhardtia_paiewonskiana)	Reinhardtia_simplex)	(Attalea_speciosa	(Elaeis_guineensis	Elaeis_oleifera))))	(Bactris_major	Roystonea_regia))))	((Serenoa_repens	Sabal_domingensis)	Phoenix_dactylifera))	(Chamaedorea_seifrizii	(Orania_palindan	Sclerosperma_profizianum)))	Podococcus_barteri))	Kingia_australis);
((Podococcus_barteri	(Calamus_caryotoides	(((Pseudophoenix_vinifera	Iriartea_deltoidea)	(((((((Hydriastele_microspadix	(Veitchia_spiralis	Kentiopsis_piersoniorum))	(Burretiokentia_grandiflora	Dictyosperma_album))	(Heterospathe_cagayanensis	Dypsis_decaryi))	(Geonoma_undata	Pelagodoxa_henryana))	(((Leopoldinia_pulchra	Reinhardtia_gracilis)	(Prestoea_acuminata	(Oenocarpus_minor	Oenocarpus_bataua)))	Manicaria_saccifera))	((Roystonea_regia	((Reinhardtia_latisecta	Reinhardtia_paiewonskiana)	Reinhardtia_simplex))	(Bactris_major	(Attalea_speciosa	(Elaeis_guineensis	Elaeis_oleifera)))))	Nypa_fruticans))	(((Serenoa_repens	Sabal_domingensis)	Phoenix_dactylifera)	(Chamaedorea_seifrizii	(Orania_palindan	Sclerosperma_profizianum))))))	Kingia_australis);
((Iriartea_deltoidea	((((((Geonoma_undata	Pelagodoxa_henryana)	((Heterospathe_cagayanensis	(Dypsis_decaryi	(Veitchia_spiralis	((Kentiopsis_piersoniorum	Burretiokentia_grandiflora)	Hydriastele_microspadix))))	Dictyosperma_album))	((Prestoea_acuminata	(Oenocarpus_minor	Oenocarpus_bataua))	(Manicaria_saccifera	(Leopoldinia_pulchra	Reinhardtia_gracilis))))	(((Reinhardtia_latisecta	Reinhardtia_paiewonskiana)	Reinhardtia_simplex)	(Bactris_major	(Attalea_speciosa	(Elaeis_guineensis	Elaeis_oleifera)))))	Roystonea_regia)	((((Pseudophoenix_vinifera	((Serenoa_repens	Sabal_domingensis)	Phoenix_dactylifera))	Nypa_fruticans)	(Chamaedorea_seifrizii	(Orania_palindan	Sclerosperma_profizianum)))	(Podococcus_barteri	Calamus_caryotoides))))	Kingia_australis);
((Bactris_major	(Roystonea_regia	(Attalea_speciosa	((Elaeis_guineensis	Elaeis_oleifera)	((((((Pseudophoenix_vinifera	((Serenoa_repens	Sabal_domingensis)	Phoenix_dactylifera))	(Iriartea_deltoidea	(Chamaedorea_seifrizii	(Orania_palindan	Sclerosperma_profizianum))))	Nypa_fruticans)	(Podococcus_barteri	Calamus_caryotoides))	((((Geonoma_undata	Pelagodoxa_henryana)	((((((Kentiopsis_piersoniorum	Burretiokentia_grandiflora)	Veitchia_spiralis)	Heterospathe_cagayanensis)	Dictyosperma_album)	Hydriastele_microspadix)	Dypsis_decaryi))	((Prestoea_acuminata	(Oenocarpus_minor	Oenocarpus_bataua))	Manicaria_saccifera))	(Leopoldinia_pulchra	Reinhardtia_gracilis)))	((Reinhardtia_latisecta	Reinhardtia_paiewonskiana)	Reinhardtia_simplex))))))	Kingia_australis);
(((Calamus_caryotoides	Podococcus_barteri)	((Serenoa_repens	Nypa_fruticans)	((Chamaedorea_seifrizii	(Roystonea_regia	(((Reinhardtia_paiewonskiana	Reinhardtia_latisecta)	Reinhardtia_simplex)	((((Reinhardtia_gracilis	Leopoldinia_pulchra)	(Prestoea_acuminata	(Oenocarpus_minor	Oenocarpus_bataua)))	(((Geonoma_undata	Pelagodoxa_henryana)	(((Heterospathe_cagayanensis	((Kentiopsis_piersoniorum	Veitchia_spiralis)	Burretiokentia_grandiflora))	Hydriastele_microspadix)	(Dictyosperma_album	Dypsis_decaryi)))	Manicaria_saccifera))	((Bactris_major	Attalea_speciosa)	(Elaeis_oleifera	Elaeis_guineensis))))))	(((Pseudophoenix_vinifera	Iriartea_deltoidea)	(Orania_palindan	Sclerosperma_profizianum))	(Phoenix_dactylifera	Sabal_domingensis)))))	Kingia_australis);
((Calamus_caryotoides	((Pseudophoenix_vinifera	Iriartea_deltoidea)	(((Podococcus_barteri	Chamaedorea_seifrizii)	(Orania_palindan	Sclerosperma_profizianum))	((Phoenix_dactylifera	Sabal_domingensis)	((Serenoa_repens	Nypa_fruticans)	((Bactris_major	Roystonea_regia)	((((Reinhardtia_paiewonskiana	Reinhardtia_latisecta)	Reinhardtia_simplex)	(Attalea_speciosa	(Elaeis_oleifera	Elaeis_guineensis)))	(((Reinhardtia_gracilis	Leopoldinia_pulchra)	(Prestoea_acuminata	(Oenocarpus_minor	Oenocarpus_bataua)))	(((Geonoma_undata	Pelagodoxa_henryana)	(((((Kentiopsis_piersoniorum	Veitchia_spiralis)	Burretiokentia_grandiflora)	Dictyosperma_album)	(Hydriastele_microspadix	Heterospathe_cagayanensis))	Dypsis_decaryi))	Manicaria_saccifera)))))))))	Kingia_australis);
((((Bactris_major	Roystonea_regia)	((Elaeis_oleifera	Elaeis_guineensis)	((Attalea_speciosa	((Pelagodoxa_henryana	((Reinhardtia_gracilis	Leopoldinia_pulchra)	(Prestoea_acuminata	(Oenocarpus_minor	Oenocarpus_bataua))))	((Geonoma_undata	(((Hydriastele_microspadix	(Heterospathe_cagayanensis	((Burretiokentia_grandiflora	Veitchia_spiralis)	Kentiopsis_piersoniorum)))	Dictyosperma_album)	Dypsis_decaryi))	Manicaria_saccifera)))	((Reinhardtia_paiewonskiana	Reinhardtia_latisecta)	Reinhardtia_simplex))))	(((Podococcus_barteri	(Calamus_caryotoides	(Pseudophoenix_vinifera	Iriartea_deltoidea)))	((Chamaedorea_seifrizii	(Orania_palindan	Sclerosperma_profizianum))	(Phoenix_dactylifera	(Serenoa_repens	Sabal_domingensis))))	Nypa_fruticans))	Kingia_australis);
((Iriartea_deltoidea	(((Attalea_speciosa	(Bactris_major	(Elaeis_oleifera	Elaeis_guineensis)))	((Reinhardtia_gracilis	((Reinhardtia_paiewonskiana	Reinhardtia_latisecta)	Reinhardtia_simplex))	(Roystonea_regia	((Prestoea_acuminata	(Oenocarpus_minor	Oenocarpus_bataua))	(((Pelagodoxa_henryana	Geonoma_undata)	((Veitchia_spiralis	Dypsis_decaryi)	(((Hydriastele_microspadix	(Burretiokentia_grandiflora	Kentiopsis_piersoniorum))	Dictyosperma_album)	Heterospathe_cagayanensis)))	(Leopoldinia_pulchra	Manicaria_saccifera))))))	(Nypa_fruticans	(Pseudophoenix_vinifera	(((Chamaedorea_seifrizii	(Orania_palindan	Sclerosperma_profizianum))	(Phoenix_dactylifera	(Serenoa_repens	Sabal_domingensis)))	(Calamus_caryotoides	Podococcus_barteri))))))	Kingia_australis);
((Bactris_major	(((((Nypa_fruticans	((Podococcus_barteri	(Iriartea_deltoidea	Pseudophoenix_vinifera))	(Orania_palindan	Sclerosperma_profizianum)))	(Phoenix_dactylifera	(Serenoa_repens	Sabal_domingensis)))	Calamus_caryotoides)	Chamaedorea_seifrizii)	(((Elaeis_oleifera	Elaeis_guineensis)	Attalea_speciosa)	(((Prestoea_acuminata	(Oenocarpus_minor	Oenocarpus_bataua))	(((Pelagodoxa_henryana	Geonoma_undata)	(((Heterospathe_cagayanensis	Hydriastele_microspadix)	(Dypsis_decaryi	(Veitchia_spiralis	(Burretiokentia_grandiflora	Kentiopsis_piersoniorum))))	Dictyosperma_album))	((Reinhardtia_gracilis	Leopoldinia_pulchra)	Manicaria_saccifera)))	(((Reinhardtia_paiewonskiana	Reinhardtia_latisecta)	Reinhardtia_simplex)	Roystonea_regia)))))	Kingia_australis);
((Bactris_major	(Attalea_speciosa	(((((Phoenix_dactylifera	(Serenoa_repens	Sabal_domingensis))	(((Nypa_fruticans	(Podococcus_barteri	Calamus_caryotoides))	(Iriartea_deltoidea	Pseudophoenix_vinifera))	(Chamaedorea_seifrizii	(Orania_palindan	Sclerosperma_profizianum))))	(((Dictyosperma_album	((Heterospathe_cagayanensis	Dypsis_decaryi)	((Veitchia_spiralis	Kentiopsis_piersoniorum)	Burretiokentia_grandiflora)))	Hydriastele_microspadix)	((Manicaria_saccifera	((Reinhardtia_gracilis	Leopoldinia_pulchra)	(Prestoea_acuminata	(Oenocarpus_minor	Oenocarpus_bataua))))	(Pelagodoxa_henryana	Geonoma_undata))))	(((Reinhardtia_paiewonskiana	Reinhardtia_latisecta)	Reinhardtia_simplex)	Roystonea_regia))	(Elaeis_oleifera	Elaeis_guineensis))))	Kingia_australis);
((Podococcus_barteri	(Calamus_caryotoides	(((Iriartea_deltoidea	((((Manicaria_saccifera	((Reinhardtia_gracilis	Leopoldinia_pulchra)	(Prestoea_acuminata	(Oenocarpus_minor	Oenocarpus_bataua))))	((Pelagodoxa_henryana	Geonoma_undata)	(((Dictyosperma_album	Hydriastele_microspadix)	Dypsis_decaryi)	(Heterospathe_cagayanensis	(Veitchia_spiralis	(Kentiopsis_piersoniorum	Burretiokentia_grandiflora))))))	(((Bactris_major	(Elaeis_oleifera	Elaeis_guineensis))	Attalea_speciosa)	((Reinhardtia_paiewonskiana	Reinhardtia_latisecta)	Reinhardtia_simplex)))	Roystonea_regia))	((Pseudophoenix_vinifera	(Phoenix_dactylifera	(Serenoa_repens	Sabal_domingensis)))	(Chamaedorea_seifrizii	(Orania_palindan	Sclerosperma_profizianum))))	Nypa_fruticans)))	Kingia_australis);
((Bactris_major	(((((Reinhardtia_paiewonskiana	Reinhardtia_latisecta)	Reinhardtia_simplex)	((Roystonea_regia	((((Pseudophoenix_vinifera	(Phoenix_dactylifera	(Serenoa_repens	Sabal_domingensis)))	(Chamaedorea_seifrizii	((Podococcus_barteri	Orania_palindan)	Sclerosperma_profizianum)))	(Nypa_fruticans	Calamus_caryotoides))	Iriartea_deltoidea))	((Manicaria_saccifera	((Reinhardtia_gracilis	Leopoldinia_pulchra)	(Prestoea_acuminata	(Oenocarpus_minor	Oenocarpus_bataua))))	((Pelagodoxa_henryana	Geonoma_undata)	((Heterospathe_cagayanensis	Hydriastele_microspadix)	((Dypsis_decaryi	Dictyosperma_album)	(Veitchia_spiralis	(Kentiopsis_piersoniorum	Burretiokentia_grandiflora))))))))	(Elaeis_oleifera	Elaeis_guineensis))	Attalea_speciosa))	Kingia_australis);
((Podococcus_barteri	(Calamus_caryotoides	((Iriartea_deltoidea	Pseudophoenix_vinifera)	((((Orania_palindan	Sclerosperma_profizianum)	(Chamaedorea_seifrizii	(((((Reinhardtia_paiewonskiana	Reinhardtia_latisecta)	(Reinhardtia_gracilis	Reinhardtia_simplex))	((Elaeis_oleifera	Elaeis_guineensis)	(Attalea_speciosa	Bactris_major)))	((Prestoea_acuminata	(Oenocarpus_minor	Oenocarpus_bataua))	(((Pelagodoxa_henryana	(Leopoldinia_pulchra	Geonoma_undata))	(((Dictyosperma_album	Hydriastele_microspadix)	(Veitchia_spiralis	(Kentiopsis_piersoniorum	Burretiokentia_grandiflora)))	(Heterospathe_cagayanensis	Dypsis_decaryi)))	Manicaria_saccifera)))	Roystonea_regia)))	(Serenoa_repens	Nypa_fruticans))	(Phoenix_dactylifera	Sabal_domingensis)))))	Kingia_australis);
((Iriartea_deltoidea	((((((Reinhardtia_paiewonskiana	Reinhardtia_latisecta)	Reinhardtia_simplex)	((Elaeis_oleifera	Elaeis_guineensis)	(Attalea_speciosa	Bactris_major)))	(((Leopoldinia_pulchra	Reinhardtia_gracilis)	(Prestoea_acuminata	(Oenocarpus_minor	Oenocarpus_bataua)))	(((Pelagodoxa_henryana	Geonoma_undata)	((((Dypsis_decaryi	(Veitchia_spiralis	Kentiopsis_piersoniorum))	(Burretiokentia_grandiflora	Heterospathe_cagayanensis))	Dictyosperma_album)	Hydriastele_microspadix))	Manicaria_saccifera)))	Roystonea_regia)	(((Nypa_fruticans	(Chamaedorea_seifrizii	(Orania_palindan	Sclerosperma_profizianum)))	(Pseudophoenix_vinifera	(Phoenix_dactylifera	(Serenoa_repens	Sabal_domingensis))))	(Podococcus_barteri	Calamus_caryotoides))))	Kingia_australis);
((((Attalea_speciosa	(((((Reinhardtia_gracilis	Leopoldinia_pulchra)	(Reinhardtia_simplex	(Reinhardtia_latisecta	Reinhardtia_paiewonskiana)))	((Roystonea_regia	((Chamaedorea_seifrizii	(Orania_palindan	Sclerosperma_profizianum))	((Nypa_fruticans	(Pseudophoenix_vinifera	Iriartea_deltoidea))	(Phoenix_dactylifera	(Serenoa_repens	Sabal_domingensis)))))	((Prestoea_acuminata	(Oenocarpus_bataua	Oenocarpus_minor))	(((Geonoma_undata	Manicaria_saccifera)	(((Heterospathe_cagayanensis	(Dictyosperma_album	((Burretiokentia_grandiflora	Kentiopsis_piersoniorum)	Veitchia_spiralis)))	Dypsis_decaryi)	Hydriastele_microspadix))	Pelagodoxa_henryana))))	(Elaeis_guineensis	Elaeis_oleifera))	Bactris_major))	Podococcus_barteri)	Calamus_caryotoides)	Kingia_australis);
((Podococcus_barteri	(Calamus_caryotoides	(((((Phoenix_dactylifera	(Serenoa_repens	Sabal_domingensis))	(Pseudophoenix_vinifera	Iriartea_deltoidea))	(Chamaedorea_seifrizii	(Orania_palindan	Sclerosperma_profizianum)))	Nypa_fruticans)	(((((Reinhardtia_gracilis	Leopoldinia_pulchra)	(Prestoea_acuminata	(Oenocarpus_bataua	Oenocarpus_minor)))	(((Pelagodoxa_henryana	Geonoma_undata)	Manicaria_saccifera)	(((Hydriastele_microspadix	((Heterospathe_cagayanensis	Kentiopsis_piersoniorum)	(Dypsis_decaryi	Veitchia_spiralis)))	Burretiokentia_grandiflora)	Dictyosperma_album)))	(((Elaeis_guineensis	Elaeis_oleifera)	(Bactris_major	Attalea_speciosa))	(Reinhardtia_simplex	(Reinhardtia_latisecta	Reinhardtia_paiewonskiana))))	Roystonea_regia))))	Kingia_australis);
((Prestoea_acuminata	((Oenocarpus_bataua	Oenocarpus_minor)	(((((Pelagodoxa_henryana	Geonoma_undata)	Manicaria_saccifera)	(((Heterospathe_cagayanensis	Dypsis_decaryi)	(Veitchia_spiralis	(Kentiopsis_piersoniorum	Burretiokentia_grandiflora)))	(Hydriastele_microspadix	Dictyosperma_album)))	(((Elaeis_guineensis	Elaeis_oleifera)	(Bactris_major	Attalea_speciosa))	((Roystonea_regia	(((Podococcus_barteri	Calamus_caryotoides)	(((Phoenix_dactylifera	(Serenoa_repens	Sabal_domingensis))	((Pseudophoenix_vinifera	Iriartea_deltoidea)	(Orania_palindan	Sclerosperma_profizianum)))	Nypa_fruticans))	Chamaedorea_seifrizii))	(Reinhardtia_simplex	(Reinhardtia_latisecta	Reinhardtia_paiewonskiana)))))	(Reinhardtia_gracilis	Leopoldinia_pulchra))))	Kingia_australis);
((Podococcus_barteri	(Calamus_caryotoides	((((Phoenix_dactylifera	(Serenoa_repens	Sabal_domingensis))	((Pseudophoenix_vinifera	Iriartea_deltoidea)	(Orania_palindan	Sclerosperma_profizianum)))	Nypa_fruticans)	(Chamaedorea_seifrizii	(((Reinhardtia_simplex	(Reinhardtia_latisecta	Reinhardtia_paiewonskiana))	((((Reinhardtia_gracilis	Leopoldinia_pulchra)	(Prestoea_acuminata	(Oenocarpus_bataua	Oenocarpus_minor)))	(Manicaria_saccifera	((Pelagodoxa_henryana	Geonoma_undata)	((Hydriastele_microspadix	((Heterospathe_cagayanensis	(Dypsis_decaryi	Veitchia_spiralis))	(Kentiopsis_piersoniorum	Burretiokentia_grandiflora)))	Dictyosperma_album))))	((Elaeis_guineensis	Elaeis_oleifera)	(Bactris_major	Attalea_speciosa))))	Roystonea_regia)))))	Kingia_australis);
(((Reinhardtia_simplex	(Reinhardtia_latisecta	Reinhardtia_paiewonskiana))	((((Roystonea_regia	(Bactris_major	(((Podococcus_barteri	Calamus_caryotoides)	(((Phoenix_dactylifera	(Serenoa_repens	Sabal_domingensis))	((Pseudophoenix_vinifera	Iriartea_deltoidea)	(Orania_palindan	Sclerosperma_profizianum)))	Nypa_fruticans))	Chamaedorea_seifrizii)))	((Prestoea_acuminata	(Oenocarpus_bataua	Oenocarpus_minor))	(Manicaria_saccifera	((Pelagodoxa_henryana	Geonoma_undata)	((((Veitchia_spiralis	Kentiopsis_piersoniorum)	Burretiokentia_grandiflora)	(Heterospathe_cagayanensis	Hydriastele_microspadix))	(Dypsis_decaryi	Dictyosperma_album))))))	((Elaeis_guineensis	Elaeis_oleifera)	Attalea_speciosa))	(Reinhardtia_gracilis	Leopoldinia_pulchra)))	Kingia_australis);
((Bactris_major	(Attalea_speciosa	(((((Reinhardtia_gracilis	Leopoldinia_pulchra)	(Reinhardtia_simplex	(Reinhardtia_latisecta	Reinhardtia_paiewonskiana)))	(Roystonea_regia	((((Phoenix_dactylifera	(Serenoa_repens	Sabal_domingensis))	((Pseudophoenix_vinifera	Iriartea_deltoidea)	(Orania_palindan	Sclerosperma_profizianum)))	Nypa_fruticans)	(Chamaedorea_seifrizii	(Podococcus_barteri	Calamus_caryotoides)))))	(((Pelagodoxa_henryana	Geonoma_undata)	((((Dictyosperma_album	((Veitchia_spiralis	Kentiopsis_piersoniorum)	Burretiokentia_grandiflora))	Dypsis_decaryi)	Heterospathe_cagayanensis)	Hydriastele_microspadix))	((Prestoea_acuminata	(Oenocarpus_bataua	Oenocarpus_minor))	Manicaria_saccifera)))	(Elaeis_guineensis	Elaeis_oleifera))))	Kingia_australis);
(((Podococcus_barteri	Calamus_caryotoides)	((((Iriartea_deltoidea	(Pseudophoenix_vinifera	(Orania_palindan	Sclerosperma_profizianum)))	(Phoenix_dactylifera	(Serenoa_repens	Sabal_domingensis)))	Nypa_fruticans)	((((((Prestoea_acuminata	(Oenocarpus_bataua	Oenocarpus_minor))	(Manicaria_saccifera	(((Reinhardtia_gracilis	Leopoldinia_pulchra)	(Pelagodoxa_henryana	Geonoma_undata))	(Dictyosperma_album	(((Dypsis_decaryi	Veitchia_spiralis)	(Kentiopsis_piersoniorum	Burretiokentia_grandiflora))	(Hydriastele_microspadix	Heterospathe_cagayanensis))))))	(((Elaeis_guineensis	Elaeis_oleifera)	Attalea_speciosa)	Bactris_major))	(Reinhardtia_simplex	(Reinhardtia_latisecta	Reinhardtia_paiewonskiana)))	Roystonea_regia)	Chamaedorea_seifrizii)))	Kingia_australis);
(((Prestoea_acuminata	(Oenocarpus_bataua	Oenocarpus_minor))	((Reinhardtia_gracilis	Leopoldinia_pulchra)	(((Manicaria_saccifera	(Pelagodoxa_henryana	Geonoma_undata))	((Dypsis_decaryi	Dictyosperma_album)	((Hydriastele_microspadix	((Veitchia_spiralis	Burretiokentia_grandiflora)	Kentiopsis_piersoniorum))	Heterospathe_cagayanensis)))	(((Reinhardtia_simplex	(Reinhardtia_latisecta	Reinhardtia_paiewonskiana))	((((Nypa_fruticans	Calamus_caryotoides)	((Podococcus_barteri	Pseudophoenix_vinifera)	Iriartea_deltoidea))	((Chamaedorea_seifrizii	(Orania_palindan	Sclerosperma_profizianum))	(Phoenix_dactylifera	(Serenoa_repens	Sabal_domingensis))))	(Roystonea_regia	Bactris_major)))	((Elaeis_guineensis	Elaeis_oleifera)	Attalea_speciosa)))))	Kingia_australis);
((((((Phoenix_dactylifera	(Serenoa_repens	Sabal_domingensis))	(((Iriartea_deltoidea	Calamus_caryotoides)	(Chamaedorea_seifrizii	(Orania_palindan	Sclerosperma_profizianum)))	Podococcus_barteri))	Pseudophoenix_vinifera)	Nypa_fruticans)	(Roystonea_regia	(((Bactris_major	((Elaeis_guineensis	Elaeis_oleifera)	Attalea_speciosa))	(((((Prestoea_acuminata	(Oenocarpus_bataua	Oenocarpus_minor))	(Reinhardtia_gracilis	Leopoldinia_pulchra))	(Pelagodoxa_henryana	Geonoma_undata))	(((Heterospathe_cagayanensis	(Hydriastele_microspadix	Dictyosperma_album))	((Veitchia_spiralis	Burretiokentia_grandiflora)	Kentiopsis_piersoniorum))	Dypsis_decaryi))	Manicaria_saccifera))	(Reinhardtia_simplex	(Reinhardtia_latisecta	Reinhardtia_paiewonskiana)))))	Kingia_australis);
((Bactris_major	((((((((((Phoenix_dactylifera	(Serenoa_repens	Sabal_domingensis))	(Chamaedorea_seifrizii	(Orania_palindan	Sclerosperma_profizianum)))	(Podococcus_barteri	Calamus_caryotoides))	(Iriartea_deltoidea	Pseudophoenix_vinifera))	Nypa_fruticans)	Roystonea_regia)	((Manicaria_saccifera	((Prestoea_acuminata	(Oenocarpus_bataua	Oenocarpus_minor))	(Reinhardtia_gracilis	Leopoldinia_pulchra)))	((Pelagodoxa_henryana	Geonoma_undata)	(Hydriastele_microspadix	((((Dictyosperma_album	(Burretiokentia_grandiflora	Kentiopsis_piersoniorum))	Veitchia_spiralis)	Heterospathe_cagayanensis)	Dypsis_decaryi)))))	(Reinhardtia_simplex	(Reinhardtia_latisecta	Reinhardtia_paiewonskiana)))	(Elaeis_guineensis	Elaeis_oleifera))	Attalea_speciosa))	Kingia_australis);
((Bactris_major	((Elaeis_oleifera	Elaeis_guineensis)	(Attalea_speciosa	(((Roystonea_regia	((Nypa_fruticans	(Iriartea_deltoidea	Pseudophoenix_vinifera))	((Phoenix_dactylifera	((Podococcus_barteri	Calamus_caryotoides)	(Serenoa_repens	Sabal_domingensis)))	(Chamaedorea_seifrizii	(Orania_palindan	Sclerosperma_profizianum)))))	((((Dictyosperma_album	(Hydriastele_microspadix	((Kentiopsis_piersoniorum	Veitchia_spiralis)	(Burretiokentia_grandiflora	Heterospathe_cagayanensis))))	Dypsis_decaryi)	(Geonoma_undata	Pelagodoxa_henryana))	((Manicaria_saccifera	(Reinhardtia_gracilis	Leopoldinia_pulchra))	(Prestoea_acuminata	(Oenocarpus_minor	Oenocarpus_bataua)))))	(Reinhardtia_simplex	(Reinhardtia_latisecta	Reinhardtia_paiewonskiana))))))	Kingia_australis);
(((Reinhardtia_simplex	(Reinhardtia_latisecta	Reinhardtia_paiewonskiana))	(((Elaeis_oleifera	Elaeis_guineensis)	Attalea_speciosa)	(((Manicaria_saccifera	((Dictyosperma_album	((((Hydriastele_microspadix	Veitchia_spiralis)	Kentiopsis_piersoniorum)	Burretiokentia_grandiflora)	(Dypsis_decaryi	Heterospathe_cagayanensis)))	(Geonoma_undata	Pelagodoxa_henryana)))	((Reinhardtia_gracilis	Leopoldinia_pulchra)	(Prestoea_acuminata	(Oenocarpus_minor	Oenocarpus_bataua))))	(Bactris_major	(Roystonea_regia	((Podococcus_barteri	Calamus_caryotoides)	(((Iriartea_deltoidea	(Chamaedorea_seifrizii	(Orania_palindan	Sclerosperma_profizianum)))	(Phoenix_dactylifera	(Sabal_domingensis	Serenoa_repens)))	(Nypa_fruticans	Pseudophoenix_vinifera))))))))	Kingia_australis);
((Bactris_major	(Attalea_speciosa	(((((Podococcus_barteri	Calamus_caryotoides)	(((Chamaedorea_seifrizii	(Orania_palindan	Sclerosperma_profizianum))	(Phoenix_dactylifera	(Sabal_domingensis	Serenoa_repens)))	(Nypa_fruticans	(Iriartea_deltoidea	Pseudophoenix_vinifera))))	((((((Heterospathe_cagayanensis	((Veitchia_spiralis	Kentiopsis_piersoniorum)	Dypsis_decaryi))	Dictyosperma_album)	Burretiokentia_grandiflora)	Hydriastele_microspadix)	(Geonoma_undata	Pelagodoxa_henryana))	(((Reinhardtia_gracilis	Leopoldinia_pulchra)	(Prestoea_acuminata	(Oenocarpus_minor	Oenocarpus_bataua)))	Manicaria_saccifera)))	((Reinhardtia_simplex	(Reinhardtia_latisecta	Reinhardtia_paiewonskiana))	Roystonea_regia))	(Elaeis_oleifera	Elaeis_guineensis))))	Kingia_australis);
(((Reinhardtia_gracilis	Reinhardtia_simplex)	((Reinhardtia_latisecta	Reinhardtia_paiewonskiana)	(((((Elaeis_oleifera	Elaeis_guineensis)	((Podococcus_barteri	Calamus_caryotoides)	Attalea_speciosa))	Bactris_major)	Roystonea_regia)	((((Chamaedorea_seifrizii	(Orania_palindan	Sclerosperma_profizianum))	(Phoenix_dactylifera	(Sabal_domingensis	Serenoa_repens)))	(Nypa_fruticans	(Iriartea_deltoidea	Pseudophoenix_vinifera)))	(((((((Dictyosperma_album	Veitchia_spiralis)	Kentiopsis_piersoniorum)	Burretiokentia_grandiflora)	(Dypsis_decaryi	Heterospathe_cagayanensis))	Hydriastele_microspadix)	((Leopoldinia_pulchra	Geonoma_undata)	Pelagodoxa_henryana))	((Prestoea_acuminata	(Oenocarpus_minor	Oenocarpus_bataua))	Manicaria_saccifera))))))	Kingia_australis);
((Bactris_major	(Pseudophoenix_vinifera	((((Podococcus_barteri	Calamus_caryotoides)	(Phoenix_dactylifera	(Sabal_domingensis	Serenoa_repens)))	(Iriartea_deltoidea	(Chamaedorea_seifrizii	(Orania_palindan	Sclerosperma_profizianum))))	((((((Leopoldinia_pulchra	Reinhardtia_gracilis)	Reinhardtia_simplex)	(Reinhardtia_latisecta	Reinhardtia_paiewonskiana))	(((Elaeis_oleifera	Elaeis_guineensis)	Attalea_speciosa)	((Dictyosperma_album	(Prestoea_acuminata	(Oenocarpus_minor	Oenocarpus_bataua)))	(Manicaria_saccifera	(((((Veitchia_spiralis	Kentiopsis_piersoniorum)	Burretiokentia_grandiflora)	(Dypsis_decaryi	Heterospathe_cagayanensis))	Hydriastele_microspadix)	(Geonoma_undata	Pelagodoxa_henryana))))))	Roystonea_regia)	Nypa_fruticans))))	Kingia_australis);
((Bactris_major	(Attalea_speciosa	((((((Reinhardtia_gracilis	Leopoldinia_pulchra)	Manicaria_saccifera)	(Prestoea_acuminata	(Oenocarpus_minor	Oenocarpus_bataua)))	(((Dictyosperma_album	((Veitchia_spiralis	Kentiopsis_piersoniorum)	Burretiokentia_grandiflora))	(Dypsis_decaryi	(Hydriastele_microspadix	Heterospathe_cagayanensis)))	(Geonoma_undata	Pelagodoxa_henryana)))	((Reinhardtia_simplex	(Reinhardtia_latisecta	Reinhardtia_paiewonskiana))	(Roystonea_regia	((Nypa_fruticans	(((Podococcus_barteri	Calamus_caryotoides)	((Phoenix_dactylifera	(Sabal_domingensis	Serenoa_repens))	(Chamaedorea_seifrizii	(Orania_palindan	Sclerosperma_profizianum))))	Pseudophoenix_vinifera))	Iriartea_deltoidea))))	(Elaeis_oleifera	Elaeis_guineensis))))	Kingia_australis);
((Bactris_major	(Attalea_speciosa	((((Reinhardtia_simplex	(Reinhardtia_latisecta	Reinhardtia_paiewonskiana))	(((Phoenix_dactylifera	(Sabal_domingensis	Serenoa_repens))	((Chamaedorea_seifrizii	(Orania_palindan	Sclerosperma_profizianum))	(Podococcus_barteri	(Iriartea_deltoidea	(Nypa_fruticans	Calamus_caryotoides)))))	Pseudophoenix_vinifera))	(Roystonea_regia	(((Reinhardtia_gracilis	Leopoldinia_pulchra)	(Prestoea_acuminata	(Oenocarpus_minor	Oenocarpus_bataua)))	(Manicaria_saccifera	(((Dictyosperma_album	(Kentiopsis_piersoniorum	(Burretiokentia_grandiflora	Veitchia_spiralis)))	(Dypsis_decaryi	(Hydriastele_microspadix	Heterospathe_cagayanensis)))	(Geonoma_undata	Pelagodoxa_henryana))))))	(Elaeis_oleifera	Elaeis_guineensis))))	Kingia_australis);
((Bactris_major	(Attalea_speciosa	(((((Reinhardtia_gracilis	Reinhardtia_simplex)	(Reinhardtia_latisecta	Reinhardtia_paiewonskiana))	(((Phoenix_dactylifera	(Pseudophoenix_vinifera	Iriartea_deltoidea))	((Nypa_fruticans	(Sabal_domingensis	Serenoa_repens))	(Chamaedorea_seifrizii	(Orania_palindan	Sclerosperma_profizianum))))	(Podococcus_barteri	Calamus_caryotoides)))	(Roystonea_regia	((Prestoea_acuminata	(Oenocarpus_minor	Oenocarpus_bataua))	((Dypsis_decaryi	((Geonoma_undata	Pelagodoxa_henryana)	Leopoldinia_pulchra))	((((Hydriastele_microspadix	((Kentiopsis_piersoniorum	Burretiokentia_grandiflora)	Veitchia_spiralis))	Heterospathe_cagayanensis)	Dictyosperma_album)	Manicaria_saccifera)))))	(Elaeis_oleifera	Elaeis_guineensis))))	Kingia_australis);
((Bactris_major	(Attalea_speciosa	((((Reinhardtia_simplex	(Reinhardtia_latisecta	Reinhardtia_paiewonskiana))	(Roystonea_regia	(Pseudophoenix_vinifera	((((Serenoa_repens	Nypa_fruticans)	(Podococcus_barteri	Calamus_caryotoides))	(Sabal_domingensis	(Chamaedorea_seifrizii	(Orania_palindan	Sclerosperma_profizianum))))	(Phoenix_dactylifera	Iriartea_deltoidea)))))	(((Pelagodoxa_henryana	Geonoma_undata)	(((Veitchia_spiralis	(Dictyosperma_album	(Burretiokentia_grandiflora	Kentiopsis_piersoniorum)))	(Dypsis_decaryi	Heterospathe_cagayanensis))	Hydriastele_microspadix))	(((Reinhardtia_gracilis	Leopoldinia_pulchra)	Manicaria_saccifera)	(Prestoea_acuminata	(Oenocarpus_minor	Oenocarpus_bataua)))))	(Elaeis_oleifera	Elaeis_guineensis))))	Kingia_australis);
((Bactris_major	(Attalea_speciosa	((((Manicaria_saccifera	(((((Kentiopsis_piersoniorum	(Burretiokentia_grandiflora	Heterospathe_cagayanensis))	Dypsis_decaryi)	(Hydriastele_microspadix	(Dictyosperma_album	(Pelagodoxa_henryana	Geonoma_undata))))	((Reinhardtia_gracilis	Leopoldinia_pulchra)	(Prestoea_acuminata	(Oenocarpus_minor	Oenocarpus_bataua))))	Veitchia_spiralis))	(Roystonea_regia	(((((Phoenix_dactylifera	(Serenoa_repens	Sabal_domingensis))	(Chamaedorea_seifrizii	(Orania_palindan	Sclerosperma_profizianum)))	(Podococcus_barteri	Calamus_caryotoides))	(Iriartea_deltoidea	Pseudophoenix_vinifera))	Nypa_fruticans)))	(Reinhardtia_simplex	(Reinhardtia_latisecta	Reinhardtia_paiewonskiana)))	(Elaeis_oleifera	Elaeis_guineensis))))	Kingia_australis);
((Bactris_major	(Attalea_speciosa	(((((Oenocarpus_bataua	Oenocarpus_minor)	Prestoea_acuminata)	((((((Kentiopsis_piersoniorum	(Dypsis_decaryi	Heterospathe_cagayanensis))	Veitchia_spiralis)	Burretiokentia_grandiflora)	Dictyosperma_album)	Hydriastele_microspadix)	(((Pelagodoxa_henryana	Manicaria_saccifera)	(Reinhardtia_gracilis	Leopoldinia_pulchra))	Geonoma_undata)))	(((Reinhardtia_latisecta	Reinhardtia_paiewonskiana)	Reinhardtia_simplex)	(((((Sclerosperma_profizianum	Orania_palindan)	Chamaedorea_seifrizii)	((Serenoa_repens	Sabal_domingensis)	Phoenix_dactylifera))	(((Podococcus_barteri	Calamus_caryotoides)	Nypa_fruticans)	(Iriartea_deltoidea	Pseudophoenix_vinifera)))	Roystonea_regia)))	(Elaeis_guineensis	Elaeis_oleifera))))	Kingia_australis);
((Prestoea_acuminata	((((((((Veitchia_spiralis	Burretiokentia_grandiflora)	Kentiopsis_piersoniorum)	(Heterospathe_cagayanensis	Dypsis_decaryi))	Dictyosperma_album)	Hydriastele_microspadix)	(Geonoma_undata	Pelagodoxa_henryana))	(((((Serenoa_repens	Sabal_domingensis)	Phoenix_dactylifera)	(((Nypa_fruticans	(Iriartea_deltoidea	Pseudophoenix_vinifera))	(Podococcus_barteri	Calamus_caryotoides))	((Sclerosperma_profizianum	Orania_palindan)	Chamaedorea_seifrizii)))	Roystonea_regia)	((((Bactris_major	(Elaeis_guineensis	Elaeis_oleifera))	Attalea_speciosa)	((Reinhardtia_gracilis	Leopoldinia_pulchra)	((Reinhardtia_latisecta	Reinhardtia_paiewonskiana)	Reinhardtia_simplex)))	Manicaria_saccifera)))	(Oenocarpus_bataua	Oenocarpus_minor)))	Kingia_australis);
((Calamus_caryotoides	((((Sclerosperma_profizianum	Orania_palindan)	((((Iriartea_deltoidea	Pseudophoenix_vinifera)	Chamaedorea_seifrizii)	Nypa_fruticans)	(Roystonea_regia	((((Oenocarpus_bataua	Oenocarpus_minor)	Prestoea_acuminata)	((Leopoldinia_pulchra	Manicaria_saccifera)	(((((Heterospathe_cagayanensis	Burretiokentia_grandiflora)	Kentiopsis_piersoniorum)	(Veitchia_spiralis	Dypsis_decaryi))	(Dictyosperma_album	Hydriastele_microspadix))	(Geonoma_undata	Pelagodoxa_henryana))))	((Reinhardtia_gracilis	((Reinhardtia_latisecta	Reinhardtia_paiewonskiana)	Reinhardtia_simplex))	((Elaeis_guineensis	Elaeis_oleifera)	(Attalea_speciosa	Bactris_major)))))))	((Serenoa_repens	Sabal_domingensis)	Phoenix_dactylifera))	Podococcus_barteri))	Kingia_australis);
((((((Pseudophoenix_vinifera	((Serenoa_repens	Sabal_domingensis)	Phoenix_dactylifera))	(Chamaedorea_seifrizii	(Sclerosperma_profizianum	Orania_palindan)))	(Nypa_fruticans	(Podococcus_barteri	Calamus_caryotoides)))	(Roystonea_regia	((((Reinhardtia_latisecta	Reinhardtia_paiewonskiana)	Reinhardtia_simplex)	((Elaeis_guineensis	Elaeis_oleifera)	(Attalea_speciosa	Bactris_major)))	(((Leopoldinia_pulchra	Reinhardtia_gracilis)	((Oenocarpus_bataua	Oenocarpus_minor)	(Manicaria_saccifera	Prestoea_acuminata)))	(((Dypsis_decaryi	Heterospathe_cagayanensis)	((Dictyosperma_album	(Veitchia_spiralis	(Burretiokentia_grandiflora	Kentiopsis_piersoniorum)))	Hydriastele_microspadix))	(Geonoma_undata	Pelagodoxa_henryana))))))	Iriartea_deltoidea)	Kingia_australis);
(((Elaeis_guineensis	Elaeis_oleifera)	((Attalea_speciosa	Bactris_major)	((((((Leopoldinia_pulchra	Reinhardtia_gracilis)	((Oenocarpus_bataua	Oenocarpus_minor)	Prestoea_acuminata))	((((Dypsis_decaryi	(((Dictyosperma_album	Veitchia_spiralis)	Kentiopsis_piersoniorum)	Burretiokentia_grandiflora))	Heterospathe_cagayanensis)	Hydriastele_microspadix)	(Geonoma_undata	Pelagodoxa_henryana)))	Manicaria_saccifera)	((Nypa_fruticans	Pseudophoenix_vinifera)	((((Podococcus_barteri	Calamus_caryotoides)	(Serenoa_repens	Sabal_domingensis))	Phoenix_dactylifera)	(Iriartea_deltoidea	(Chamaedorea_seifrizii	(Sclerosperma_profizianum	Orania_palindan))))))	(Roystonea_regia	((Reinhardtia_latisecta	Reinhardtia_paiewonskiana)	Reinhardtia_simplex)))))	Kingia_australis);
((Calamus_caryotoides	(((Serenoa_repens	Sabal_domingensis)	((((Iriartea_deltoidea	Pseudophoenix_vinifera)	Phoenix_dactylifera)	(Chamaedorea_seifrizii	(Sclerosperma_profizianum	Orania_palindan)))	(Nypa_fruticans	((((Manicaria_saccifera	Roystonea_regia)	((Leopoldinia_pulchra	Reinhardtia_gracilis)	((Reinhardtia_latisecta	Reinhardtia_paiewonskiana)	Reinhardtia_simplex)))	(Bactris_major	((Elaeis_guineensis	Elaeis_oleifera)	Attalea_speciosa)))	(((Oenocarpus_bataua	Oenocarpus_minor)	Prestoea_acuminata)	(((Dypsis_decaryi	((((Dictyosperma_album	Veitchia_spiralis)	Kentiopsis_piersoniorum)	Burretiokentia_grandiflora)	Heterospathe_cagayanensis))	Hydriastele_microspadix)	(Geonoma_undata	Pelagodoxa_henryana)))))))	Podococcus_barteri))	Kingia_australis);
((Podococcus_barteri	(Calamus_caryotoides	((Sclerosperma_profizianum	Orania_palindan)	((((Chamaedorea_seifrizii	Iriartea_deltoidea)	Pseudophoenix_vinifera)	(Nypa_fruticans	((((Leopoldinia_pulchra	Reinhardtia_gracilis)	((Reinhardtia_latisecta	Reinhardtia_paiewonskiana)	Reinhardtia_simplex))	((Bactris_major	(Elaeis_guineensis	Elaeis_oleifera))	Attalea_speciosa))	(Roystonea_regia	(((Oenocarpus_bataua	Oenocarpus_minor)	Prestoea_acuminata)	(((Geonoma_undata	Pelagodoxa_henryana)	((((Kentiopsis_piersoniorum	Veitchia_spiralis)	Burretiokentia_grandiflora)	(Heterospathe_cagayanensis	Hydriastele_microspadix))	(Dypsis_decaryi	Dictyosperma_album)))	Manicaria_saccifera))))))	((Phoenix_dactylifera	Serenoa_repens)	Sabal_domingensis)))))	Kingia_australis);
((Calamus_caryotoides	((((((((Geonoma_undata	Pelagodoxa_henryana)	(((Kentiopsis_piersoniorum	(Burretiokentia_grandiflora	Heterospathe_cagayanensis))	(Dypsis_decaryi	Veitchia_spiralis))	(Dictyosperma_album	Hydriastele_microspadix)))	Manicaria_saccifera)	((Leopoldinia_pulchra	Reinhardtia_gracilis)	((Oenocarpus_bataua	Oenocarpus_minor)	Prestoea_acuminata)))	(Roystonea_regia	((Elaeis_guineensis	Elaeis_oleifera)	(Attalea_speciosa	Bactris_major))))	((Reinhardtia_latisecta	Reinhardtia_paiewonskiana)	Reinhardtia_simplex))	(((Chamaedorea_seifrizii	(Sclerosperma_profizianum	Orania_palindan))	(Phoenix_dactylifera	(Serenoa_repens	Sabal_domingensis)))	((Iriartea_deltoidea	Pseudophoenix_vinifera)	Nypa_fruticans)))	Podococcus_barteri))	Kingia_australis);
((((Chamaedorea_seifrizii	(Sclerosperma_profizianum	Orania_palindan))	((Phoenix_dactylifera	(Serenoa_repens	Sabal_domingensis))	((Pseudophoenix_vinifera	(Iriartea_deltoidea	(((((Leopoldinia_pulchra	Reinhardtia_gracilis)	(Elaeis_guineensis	Elaeis_oleifera))	(Attalea_speciosa	Bactris_major))	(((Geonoma_undata	Pelagodoxa_henryana)	(Dypsis_decaryi	(Heterospathe_cagayanensis	(Hydriastele_microspadix	(Dictyosperma_album	((Burretiokentia_grandiflora	Kentiopsis_piersoniorum)	Veitchia_spiralis))))))	(((Oenocarpus_bataua	Oenocarpus_minor)	Prestoea_acuminata)	(Manicaria_saccifera	Roystonea_regia))))	((Reinhardtia_latisecta	Reinhardtia_paiewonskiana)	Reinhardtia_simplex))))	Nypa_fruticans)))	(Podococcus_barteri	Calamus_caryotoides))	Kingia_australis);
((Podococcus_barteri	(Calamus_caryotoides	(((Pseudophoenix_vinifera	Iriartea_deltoidea)	((Chamaedorea_seifrizii	(Sclerosperma_profizianum	Orania_palindan))	((Phoenix_dactylifera	(Serenoa_repens	Sabal_domingensis))	(((((Elaeis_guineensis	Elaeis_oleifera)	(Attalea_speciosa	Bactris_major))	(((Leopoldinia_pulchra	Reinhardtia_gracilis)	((Oenocarpus_bataua	Oenocarpus_minor)	Prestoea_acuminata))	(Manicaria_saccifera	((Geonoma_undata	Pelagodoxa_henryana)	((Dypsis_decaryi	(Heterospathe_cagayanensis	(((Dictyosperma_album	Burretiokentia_grandiflora)	Kentiopsis_piersoniorum)	Veitchia_spiralis)))	Hydriastele_microspadix)))))	((Reinhardtia_latisecta	Reinhardtia_paiewonskiana)	Reinhardtia_simplex))	Roystonea_regia))))	Nypa_fruticans)))	Kingia_australis);
((Podococcus_barteri	(Calamus_caryotoides	((((Chamaedorea_seifrizii	Attalea_speciosa)	Bactris_major)	(((Reinhardtia_simplex	(Reinhardtia_paiewonskiana	Reinhardtia_latisecta))	(Roystonea_regia	(((Serenoa_repens	Sabal_domingensis)	Phoenix_dactylifera)	(Nypa_fruticans	(Iriartea_deltoidea	(Pseudophoenix_vinifera	(Sclerosperma_profizianum	Orania_palindan)))))))	(((((((Burretiokentia_grandiflora	(Kentiopsis_piersoniorum	Veitchia_spiralis))	Dypsis_decaryi)	Heterospathe_cagayanensis)	(Hydriastele_microspadix	Dictyosperma_album))	(Pelagodoxa_henryana	Geonoma_undata))	Manicaria_saccifera)	((Leopoldinia_pulchra	Reinhardtia_gracilis)	((Oenocarpus_minor	Oenocarpus_bataua)	Prestoea_acuminata)))))	(Elaeis_guineensis	Elaeis_oleifera))))	Kingia_australis);
(((Elaeis_guineensis	Elaeis_oleifera)	(Attalea_speciosa	(Roystonea_regia	(((Bactris_major	((Podococcus_barteri	Calamus_caryotoides)	((((Chamaedorea_seifrizii	(Sclerosperma_profizianum	Orania_palindan))	(Pseudophoenix_vinifera	Iriartea_deltoidea))	((Serenoa_repens	Sabal_domingensis)	Phoenix_dactylifera))	Nypa_fruticans)))	(((Pelagodoxa_henryana	Geonoma_undata)	(((Leopoldinia_pulchra	Reinhardtia_gracilis)	Manicaria_saccifera)	((Burretiokentia_grandiflora	(Dypsis_decaryi	((Kentiopsis_piersoniorum	Veitchia_spiralis)	Heterospathe_cagayanensis)))	(Hydriastele_microspadix	Dictyosperma_album))))	((Oenocarpus_minor	Oenocarpus_bataua)	Prestoea_acuminata)))	(Reinhardtia_simplex	(Reinhardtia_paiewonskiana	Reinhardtia_latisecta))))))	Kingia_australis);
((Bactris_major	(Attalea_speciosa	((((Manicaria_saccifera	((((Oenocarpus_minor	Oenocarpus_bataua)	Prestoea_acuminata)	(((Heterospathe_cagayanensis	(Kentiopsis_piersoniorum	Burretiokentia_grandiflora))	(Dypsis_decaryi	Veitchia_spiralis))	(Hydriastele_microspadix	Dictyosperma_album)))	(Pelagodoxa_henryana	Geonoma_undata)))	((Leopoldinia_pulchra	Reinhardtia_gracilis)	(Reinhardtia_simplex	(Reinhardtia_paiewonskiana	Reinhardtia_latisecta))))	(Roystonea_regia	(((Nypa_fruticans	(Pseudophoenix_vinifera	((Sabal_domingensis	Phoenix_dactylifera)	(Chamaedorea_seifrizii	(Sclerosperma_profizianum	Orania_palindan)))))	(Iriartea_deltoidea	Serenoa_repens))	(Podococcus_barteri	Calamus_caryotoides))))	(Elaeis_guineensis	Elaeis_oleifera))))	Kingia_australis);
(((Reinhardtia_simplex	((Reinhardtia_paiewonskiana	Reinhardtia_latisecta)	(((Elaeis_guineensis	Elaeis_oleifera)	((Manicaria_saccifera	Attalea_speciosa)	Bactris_major))	((Leopoldinia_pulchra	(((Oenocarpus_minor	Oenocarpus_bataua)	Prestoea_acuminata)	(((Dypsis_decaryi	((Hydriastele_microspadix	Dictyosperma_album)	((Veitchia_spiralis	Kentiopsis_piersoniorum)	Burretiokentia_grandiflora)))	Heterospathe_cagayanensis)	(Pelagodoxa_henryana	Geonoma_undata))))	(Roystonea_regia	((Nypa_fruticans	(((((Podococcus_barteri	Calamus_caryotoides)	Serenoa_repens)	Sabal_domingensis)	Phoenix_dactylifera)	(Iriartea_deltoidea	(Chamaedorea_seifrizii	(Sclerosperma_profizianum	Orania_palindan)))))	Pseudophoenix_vinifera))))))	Reinhardtia_gracilis)	Kingia_australis);
((((Reinhardtia_paiewonskiana	Reinhardtia_latisecta)	(((Elaeis_guineensis	Elaeis_oleifera)	Attalea_speciosa)	((((Oenocarpus_minor	Oenocarpus_bataua)	Prestoea_acuminata)	((((Hydriastele_microspadix	Dictyosperma_album)	((Kentiopsis_piersoniorum	(Heterospathe_cagayanensis	(Dypsis_decaryi	Veitchia_spiralis)))	Burretiokentia_grandiflora))	(Pelagodoxa_henryana	(Leopoldinia_pulchra	Geonoma_undata)))	Manicaria_saccifera))	(Roystonea_regia	(((((Serenoa_repens	Sabal_domingensis)	Phoenix_dactylifera)	((Iriartea_deltoidea	(Chamaedorea_seifrizii	(Sclerosperma_profizianum	Orania_palindan)))	(Podococcus_barteri	Calamus_caryotoides)))	(Bactris_major	Pseudophoenix_vinifera))	Nypa_fruticans)))))	(Reinhardtia_gracilis	Reinhardtia_simplex))	Kingia_australis);
(((((((Bactris_major	Pseudophoenix_vinifera)	Iriartea_deltoidea)	(((((Reinhardtia_simplex	(Reinhardtia_paiewonskiana	Reinhardtia_latisecta))	((Elaeis_guineensis	Elaeis_oleifera)	Attalea_speciosa))	(((Reinhardtia_gracilis	Leopoldinia_pulchra)	((Oenocarpus_minor	Oenocarpus_bataua)	Prestoea_acuminata))	((((((Burretiokentia_grandiflora	Kentiopsis_piersoniorum)	(Dictyosperma_album	Veitchia_spiralis))	(Hydriastele_microspadix	Heterospathe_cagayanensis))	Dypsis_decaryi)	(Pelagodoxa_henryana	Geonoma_undata))	Manicaria_saccifera)))	Roystonea_regia)	(Phoenix_dactylifera	(Chamaedorea_seifrizii	(Sclerosperma_profizianum	Orania_palindan)))))	(Nypa_fruticans	(Serenoa_repens	Sabal_domingensis)))	Calamus_caryotoides)	Podococcus_barteri)	Kingia_australis);
(((((Nypa_fruticans	Serenoa_repens)	(((Chamaedorea_seifrizii	(Sclerosperma_profizianum	Orania_palindan))	(Sabal_domingensis	Phoenix_dactylifera))	((Pseudophoenix_vinifera	Iriartea_deltoidea)	((((Bactris_major	Roystonea_regia)	((Reinhardtia_gracilis	Reinhardtia_simplex)	(Reinhardtia_paiewonskiana	Reinhardtia_latisecta)))	((Elaeis_guineensis	Elaeis_oleifera)	Attalea_speciosa))	(Manicaria_saccifera	((Leopoldinia_pulchra	((Oenocarpus_minor	Oenocarpus_bataua)	Prestoea_acuminata))	(((Heterospathe_cagayanensis	Dypsis_decaryi)	(Burretiokentia_grandiflora	(Hydriastele_microspadix	(Dictyosperma_album	(Kentiopsis_piersoniorum	Veitchia_spiralis)))))	(Pelagodoxa_henryana	Geonoma_undata))))))))	Calamus_caryotoides)	Podococcus_barteri)	Kingia_australis);
(((Elaeis_guineensis	Elaeis_oleifera)	((Bactris_major	Attalea_speciosa)	((Manicaria_saccifera	(((Reinhardtia_gracilis	Leopoldinia_pulchra)	((Oenocarpus_minor	Oenocarpus_bataua)	Prestoea_acuminata))	(((Heterospathe_cagayanensis	(Dypsis_decaryi	Hydriastele_microspadix))	((Veitchia_spiralis	(Burretiokentia_grandiflora	Kentiopsis_piersoniorum))	Dictyosperma_album))	(Pelagodoxa_henryana	Geonoma_undata))))	(Roystonea_regia	((((Chamaedorea_seifrizii	(Sclerosperma_profizianum	Orania_palindan))	(Phoenix_dactylifera	(Serenoa_repens	(Calamus_caryotoides	Podococcus_barteri))))	((Nypa_fruticans	Sabal_domingensis)	(Pseudophoenix_vinifera	Iriartea_deltoidea)))	(Reinhardtia_simplex	(Reinhardtia_paiewonskiana	Reinhardtia_latisecta)))))))	Kingia_australis);
((((((((((Reinhardtia_gracilis	Leopoldinia_pulchra)	((Oenocarpus_minor	Oenocarpus_bataua)	Prestoea_acuminata))	((((Heterospathe_cagayanensis	Dypsis_decaryi)	(Hydriastele_microspadix	((Burretiokentia_grandiflora	Kentiopsis_piersoniorum)	(Veitchia_spiralis	Dictyosperma_album))))	(Pelagodoxa_henryana	Geonoma_undata))	Manicaria_saccifera))	((Elaeis_guineensis	Elaeis_oleifera)	(Bactris_major	Attalea_speciosa)))	(Reinhardtia_simplex	(Reinhardtia_paiewonskiana	Reinhardtia_latisecta)))	Roystonea_regia)	(((Chamaedorea_seifrizii	(Sclerosperma_profizianum	Orania_palindan))	(Phoenix_dactylifera	(Serenoa_repens	Sabal_domingensis)))	((Pseudophoenix_vinifera	Iriartea_deltoidea)	Nypa_fruticans)))	Calamus_caryotoides)	Podococcus_barteri)	Kingia_australis);
((Bactris_major	(Attalea_speciosa	(((((Reinhardtia_gracilis	Leopoldinia_pulchra)	(Reinhardtia_simplex	(Reinhardtia_paiewonskiana	Reinhardtia_latisecta)))	(Roystonea_regia	(Pseudophoenix_vinifera	(Nypa_fruticans	((Calamus_caryotoides	(Chamaedorea_seifrizii	(Iriartea_deltoidea	(Sclerosperma_profizianum	Orania_palindan))))	(Podococcus_barteri	(Phoenix_dactylifera	(Serenoa_repens	Sabal_domingensis))))))))	(((Oenocarpus_minor	Oenocarpus_bataua)	Prestoea_acuminata)	(((Geonoma_undata	Pelagodoxa_henryana)	(Dictyosperma_album	(((Kentiopsis_piersoniorum	((Heterospathe_cagayanensis	Dypsis_decaryi)	Burretiokentia_grandiflora))	Veitchia_spiralis)	Hydriastele_microspadix)))	Manicaria_saccifera)))	(Elaeis_guineensis	Elaeis_oleifera))))	Kingia_australis);
((Podococcus_barteri	(Calamus_caryotoides	(Nypa_fruticans	((Chamaedorea_seifrizii	(Orania_palindan	Sclerosperma_profizianum))	(((Serenoa_repens	Sabal_domingensis)	Phoenix_dactylifera)	(((((((Prestoea_acuminata	(Oenocarpus_bataua	Oenocarpus_minor))	(((Geonoma_undata	Pelagodoxa_henryana)	(Hydriastele_microspadix	((Heterospathe_cagayanensis	(Dictyosperma_album	(Veitchia_spiralis	(Burretiokentia_grandiflora	Kentiopsis_piersoniorum))))	Dypsis_decaryi)))	Manicaria_saccifera))	((Elaeis_oleifera	Elaeis_guineensis)	Attalea_speciosa))	((Reinhardtia_gracilis	Leopoldinia_pulchra)	(Reinhardtia_simplex	(Reinhardtia_latisecta	Reinhardtia_paiewonskiana))))	Bactris_major)	Roystonea_regia)	(Iriartea_deltoidea	Pseudophoenix_vinifera)))))))	Kingia_australis);
((Bactris_major	(Attalea_speciosa	(((Reinhardtia_simplex	(Reinhardtia_latisecta	Reinhardtia_paiewonskiana))	((Roystonea_regia	(((Iriartea_deltoidea	Pseudophoenix_vinifera)	Nypa_fruticans)	((Chamaedorea_seifrizii	(Orania_palindan	Sclerosperma_profizianum))	((Podococcus_barteri	Calamus_caryotoides)	((Serenoa_repens	Sabal_domingensis)	Phoenix_dactylifera)))))	((Prestoea_acuminata	(Oenocarpus_bataua	Oenocarpus_minor))	((((Burretiokentia_grandiflora	(Dypsis_decaryi	Heterospathe_cagayanensis))	(Dictyosperma_album	(Hydriastele_microspadix	(Veitchia_spiralis	Kentiopsis_piersoniorum))))	(Geonoma_undata	Pelagodoxa_henryana))	((Reinhardtia_gracilis	Leopoldinia_pulchra)	Manicaria_saccifera)))))	(Elaeis_oleifera	Elaeis_guineensis))))	Kingia_australis);
((Podococcus_barteri	(Calamus_caryotoides	((((Serenoa_repens	Sabal_domingensis)	Phoenix_dactylifera)	(((Iriartea_deltoidea	Pseudophoenix_vinifera)	Nypa_fruticans)	(Orania_palindan	Sclerosperma_profizianum)))	(Chamaedorea_seifrizii	((((Prestoea_acuminata	(Oenocarpus_bataua	Oenocarpus_minor))	(((Dictyosperma_album	(Dypsis_decaryi	((Hydriastele_microspadix	(Burretiokentia_grandiflora	(Veitchia_spiralis	Kentiopsis_piersoniorum)))	Heterospathe_cagayanensis)))	(Geonoma_undata	Pelagodoxa_henryana))	Manicaria_saccifera))	((((Elaeis_oleifera	Elaeis_guineensis)	Bactris_major)	Attalea_speciosa)	((Reinhardtia_gracilis	Leopoldinia_pulchra)	(Reinhardtia_simplex	(Reinhardtia_latisecta	Reinhardtia_paiewonskiana)))))	Roystonea_regia)))))	Kingia_australis);
((Leopoldinia_pulchra	((Elaeis_oleifera	Elaeis_guineensis)	(Attalea_speciosa	(Bactris_major	(((Roystonea_regia	((Reinhardtia_latisecta	Reinhardtia_paiewonskiana)	(Reinhardtia_gracilis	Reinhardtia_simplex)))	(Manicaria_saccifera	((Prestoea_acuminata	(Oenocarpus_bataua	Oenocarpus_minor))	((((((Burretiokentia_grandiflora	Kentiopsis_piersoniorum)	Veitchia_spiralis)	(Dypsis_decaryi	Heterospathe_cagayanensis))	Dictyosperma_album)	Hydriastele_microspadix)	(Geonoma_undata	Pelagodoxa_henryana)))))	(((Nypa_fruticans	(Podococcus_barteri	Calamus_caryotoides))	((Chamaedorea_seifrizii	(Iriartea_deltoidea	(Orania_palindan	Sclerosperma_profizianum)))	((Serenoa_repens	Sabal_domingensis)	Phoenix_dactylifera)))	Pseudophoenix_vinifera))))))	Kingia_australis);
((Reinhardtia_gracilis	(Reinhardtia_simplex	(((((Prestoea_acuminata	(Oenocarpus_bataua	Oenocarpus_minor))	(((Dypsis_decaryi	((Hydriastele_microspadix	(Burretiokentia_grandiflora	(Kentiopsis_piersoniorum	Veitchia_spiralis)))	Heterospathe_cagayanensis))	Dictyosperma_album)	(Manicaria_saccifera	(Leopoldinia_pulchra	(Geonoma_undata	Pelagodoxa_henryana)))))	(Bactris_major	(Roystonea_regia	(((Podococcus_barteri	Calamus_caryotoides)	(((Orania_palindan	Sclerosperma_profizianum)	((Serenoa_repens	Sabal_domingensis)	Phoenix_dactylifera))	(Nypa_fruticans	(Iriartea_deltoidea	Pseudophoenix_vinifera))))	Chamaedorea_seifrizii))))	((Elaeis_oleifera	Elaeis_guineensis)	Attalea_speciosa))	(Reinhardtia_latisecta	Reinhardtia_paiewonskiana))))	Kingia_australis);
((((Reinhardtia_latisecta	Reinhardtia_paiewonskiana)	Reinhardtia_simplex)	((((Attalea_speciosa	((Bactris_major	(Geonoma_undata	Pelagodoxa_henryana))	(((Leopoldinia_pulchra	Manicaria_saccifera)	(Prestoea_acuminata	(Oenocarpus_bataua	Oenocarpus_minor)))	((((Veitchia_spiralis	(Burretiokentia_grandiflora	Kentiopsis_piersoniorum))	(Hydriastele_microspadix	Dictyosperma_album))	Heterospathe_cagayanensis)	Dypsis_decaryi))))	(Roystonea_regia	(((Podococcus_barteri	Calamus_caryotoides)	((((Pseudophoenix_vinifera	Iriartea_deltoidea)	(Orania_palindan	Sclerosperma_profizianum))	((Serenoa_repens	Sabal_domingensis)	Phoenix_dactylifera))	Nypa_fruticans))	Chamaedorea_seifrizii)))	(Elaeis_oleifera	Elaeis_guineensis))	Reinhardtia_gracilis))	Kingia_australis);
((Reinhardtia_gracilis	(Reinhardtia_simplex	(((Elaeis_oleifera	Elaeis_guineensis)	(((Calamus_caryotoides	(((Pseudophoenix_vinifera	Iriartea_deltoidea)	(Orania_palindan	Sclerosperma_profizianum))	(((Serenoa_repens	Sabal_domingensis)	Phoenix_dactylifera)	(Podococcus_barteri	Nypa_fruticans))))	Chamaedorea_seifrizii)	(((Leopoldinia_pulchra	Manicaria_saccifera)	((Prestoea_acuminata	(Oenocarpus_bataua	Oenocarpus_minor))	((((((Veitchia_spiralis	(Kentiopsis_piersoniorum	Burretiokentia_grandiflora))	Heterospathe_cagayanensis)	Hydriastele_microspadix)	Dypsis_decaryi)	Dictyosperma_album)	(Geonoma_undata	Pelagodoxa_henryana))))	(Attalea_speciosa	(Bactris_major	Roystonea_regia)))))	(Reinhardtia_latisecta	Reinhardtia_paiewonskiana))))	Kingia_australis);
((((Iriartea_deltoidea	((((Manicaria_saccifera	(((((Kentiopsis_piersoniorum	Dictyosperma_album)	(Veitchia_spiralis	Burretiokentia_grandiflora))	Dypsis_decaryi)	(Heterospathe_cagayanensis	Hydriastele_microspadix))	(Geonoma_undata	Pelagodoxa_henryana)))	((Reinhardtia_gracilis	Leopoldinia_pulchra)	(Prestoea_acuminata	(Oenocarpus_bataua	Oenocarpus_minor))))	(((Reinhardtia_latisecta	Reinhardtia_paiewonskiana)	Reinhardtia_simplex)	((Bactris_major	(Elaeis_oleifera	Elaeis_guineensis))	Attalea_speciosa)))	(Roystonea_regia	Pseudophoenix_vinifera)))	(Sabal_domingensis	(((Nypa_fruticans	Serenoa_repens)	Podococcus_barteri)	Calamus_caryotoides)))	(Phoenix_dactylifera	(Chamaedorea_seifrizii	(Orania_palindan	Sclerosperma_profizianum))))	Kingia_australis);
(((((Phoenix_dactylifera	(Sabal_domingensis	Serenoa_repens))	(((Iriartea_deltoidea	Pseudophoenix_vinifera)	(Orania_palindan	Sclerosperma_profizianum))	Nypa_fruticans))	(Chamaedorea_seifrizii	(((Reinhardtia_latisecta	Reinhardtia_paiewonskiana)	Reinhardtia_simplex)	((Roystonea_regia	((Bactris_major	(Elaeis_oleifera	Elaeis_guineensis))	Attalea_speciosa))	(((Manicaria_saccifera	((Hydriastele_microspadix	(((Dypsis_decaryi	(Kentiopsis_piersoniorum	Veitchia_spiralis))	Heterospathe_cagayanensis)	Burretiokentia_grandiflora))	Dictyosperma_album))	(Geonoma_undata	Pelagodoxa_henryana))	((Reinhardtia_gracilis	Leopoldinia_pulchra)	(Prestoea_acuminata	(Oenocarpus_bataua	Oenocarpus_minor))))))))	(Podococcus_barteri	Calamus_caryotoides))	Kingia_australis);
((Iriartea_deltoidea	((Pseudophoenix_vinifera	(((Orania_palindan	Sclerosperma_profizianum)	((Chamaedorea_seifrizii	(((((Manicaria_saccifera	(((((Burretiokentia_grandiflora	(Kentiopsis_piersoniorum	Veitchia_spiralis))	Heterospathe_cagayanensis)	Hydriastele_microspadix)	(Dictyosperma_album	Dypsis_decaryi))	(Geonoma_undata	Pelagodoxa_henryana)))	((Reinhardtia_gracilis	Leopoldinia_pulchra)	(Prestoea_acuminata	(Oenocarpus_bataua	Oenocarpus_minor))))	((Elaeis_oleifera	Elaeis_guineensis)	(Attalea_speciosa	Bactris_major)))	((Reinhardtia_latisecta	Reinhardtia_paiewonskiana)	Reinhardtia_simplex))	Roystonea_regia))	(Podococcus_barteri	Calamus_caryotoides)))	(Phoenix_dactylifera	(Sabal_domingensis	Serenoa_repens))))	Nypa_fruticans))	Kingia_australis);
(((Attalea_speciosa	((Elaeis_oleifera	Elaeis_guineensis)	(((((Prestoea_acuminata	(Oenocarpus_bataua	Oenocarpus_minor))	(Reinhardtia_gracilis	Leopoldinia_pulchra))	(((Geonoma_undata	Pelagodoxa_henryana)	(((Heterospathe_cagayanensis	Hydriastele_microspadix)	(Dictyosperma_album	((Veitchia_spiralis	Kentiopsis_piersoniorum)	Burretiokentia_grandiflora)))	Dypsis_decaryi))	Manicaria_saccifera))	(Roystonea_regia	((Nypa_fruticans	(Calamus_caryotoides	(Pseudophoenix_vinifera	Iriartea_deltoidea)))	(((Serenoa_repens	Sabal_domingensis)	Phoenix_dactylifera)	(((Sclerosperma_profizianum	Orania_palindan)	Chamaedorea_seifrizii)	Podococcus_barteri)))))	((Reinhardtia_paiewonskiana	Reinhardtia_latisecta)	Reinhardtia_simplex))))	Bactris_major)	Kingia_australis);
((Iriartea_deltoidea	(((((Podococcus_barteri	(((Serenoa_repens	Sabal_domingensis)	Phoenix_dactylifera)	((Sclerosperma_profizianum	Orania_palindan)	Chamaedorea_seifrizii)))	(((Reinhardtia_paiewonskiana	Reinhardtia_latisecta)	(Reinhardtia_gracilis	Reinhardtia_simplex))	(((Bactris_major	Attalea_speciosa)	(Roystonea_regia	((Prestoea_acuminata	(Oenocarpus_bataua	Oenocarpus_minor))	(((((Dypsis_decaryi	Heterospathe_cagayanensis)	((Kentiopsis_piersoniorum	Veitchia_spiralis)	Burretiokentia_grandiflora))	(Hydriastele_microspadix	Dictyosperma_album))	(Leopoldinia_pulchra	(Geonoma_undata	Pelagodoxa_henryana)))	Manicaria_saccifera))))	(Elaeis_oleifera	Elaeis_guineensis))))	Nypa_fruticans)	Calamus_caryotoides)	Pseudophoenix_vinifera))	Kingia_australis);
((((Reinhardtia_simplex	(Reinhardtia_paiewonskiana	Reinhardtia_latisecta))	((((Prestoea_acuminata	(Oenocarpus_bataua	Oenocarpus_minor))	(((Hydriastele_microspadix	((Dypsis_decaryi	Dictyosperma_album)	(Heterospathe_cagayanensis	(Veitchia_spiralis	(Burretiokentia_grandiflora	Kentiopsis_piersoniorum)))))	(Geonoma_undata	Pelagodoxa_henryana))	(Leopoldinia_pulchra	Manicaria_saccifera)))	((((Nypa_fruticans	(Bactris_major	Pseudophoenix_vinifera))	(((Serenoa_repens	Sabal_domingensis)	Phoenix_dactylifera)	(Iriartea_deltoidea	(Sclerosperma_profizianum	Orania_palindan))))	(Chamaedorea_seifrizii	(Calamus_caryotoides	Podococcus_barteri)))	Roystonea_regia))	((Elaeis_oleifera	Elaeis_guineensis)	Attalea_speciosa)))	Reinhardtia_gracilis)	Kingia_australis);
((Iriartea_deltoidea	(Pseudophoenix_vinifera	(((Serenoa_repens	Sabal_domingensis)	Phoenix_dactylifera)	((((Calamus_caryotoides	Podococcus_barteri)	Nypa_fruticans)	(((Bactris_major	((Elaeis_oleifera	Elaeis_guineensis)	Attalea_speciosa))	(Roystonea_regia	((Prestoea_acuminata	(Oenocarpus_bataua	Oenocarpus_minor))	((((Heterospathe_cagayanensis	((Hydriastele_microspadix	Dictyosperma_album)	(Veitchia_spiralis	(Burretiokentia_grandiflora	Kentiopsis_piersoniorum))))	Dypsis_decaryi)	(Geonoma_undata	Pelagodoxa_henryana))	Manicaria_saccifera))))	(((Leopoldinia_pulchra	Reinhardtia_gracilis)	Reinhardtia_simplex)	(Reinhardtia_paiewonskiana	Reinhardtia_latisecta))))	((Sclerosperma_profizianum	Orania_palindan)	Chamaedorea_seifrizii)))))	Kingia_australis);
(((Elaeis_oleifera	Elaeis_guineensis)	((Reinhardtia_gracilis	(Reinhardtia_simplex	(Reinhardtia_paiewonskiana	Reinhardtia_latisecta)))	(((Bactris_major	Roystonea_regia)	(((((Serenoa_repens	Sabal_domingensis)	Phoenix_dactylifera)	((Iriartea_deltoidea	Pseudophoenix_vinifera)	((Sclerosperma_profizianum	Orania_palindan)	Chamaedorea_seifrizii)))	Nypa_fruticans)	(Calamus_caryotoides	Podococcus_barteri)))	(Attalea_speciosa	((Prestoea_acuminata	(Oenocarpus_bataua	Oenocarpus_minor))	((((((Veitchia_spiralis	(Burretiokentia_grandiflora	Kentiopsis_piersoniorum))	(Hydriastele_microspadix	Heterospathe_cagayanensis))	Dypsis_decaryi)	Dictyosperma_album)	(Geonoma_undata	Pelagodoxa_henryana))	(Leopoldinia_pulchra	Manicaria_saccifera)))))))	Kingia_australis);
((Podococcus_barteri	(((((Reinhardtia_simplex	(Reinhardtia_paiewonskiana	Reinhardtia_latisecta))	((Bactris_major	(Attalea_speciosa	(Elaeis_oleifera	Elaeis_guineensis)))	(((Prestoea_acuminata	(Oenocarpus_bataua	Oenocarpus_minor))	(((Leopoldinia_pulchra	Reinhardtia_gracilis)	(Geonoma_undata	Pelagodoxa_henryana))	(((((Burretiokentia_grandiflora	Kentiopsis_piersoniorum)	Heterospathe_cagayanensis)	(Veitchia_spiralis	Dypsis_decaryi))	Hydriastele_microspadix)	Dictyosperma_album)))	Manicaria_saccifera)))	Roystonea_regia)	((Pseudophoenix_vinifera	(((Sclerosperma_profizianum	Orania_palindan)	Chamaedorea_seifrizii)	((Serenoa_repens	Sabal_domingensis)	Phoenix_dactylifera)))	(Iriartea_deltoidea	Nypa_fruticans)))	Calamus_caryotoides))	Kingia_australis);
((Nypa_fruticans	((((((Leopoldinia_pulchra	Reinhardtia_gracilis)	(Reinhardtia_simplex	(Reinhardtia_paiewonskiana	Reinhardtia_latisecta)))	((Attalea_speciosa	(Elaeis_oleifera	Elaeis_guineensis))	(((Geonoma_undata	Pelagodoxa_henryana)	(((Heterospathe_cagayanensis	(Dictyosperma_album	Hydriastele_microspadix))	Kentiopsis_piersoniorum)	((Veitchia_spiralis	Burretiokentia_grandiflora)	Dypsis_decaryi)))	(Manicaria_saccifera	(Prestoea_acuminata	(Oenocarpus_bataua	Oenocarpus_minor))))))	(Roystonea_regia	Iriartea_deltoidea))	(((Sclerosperma_profizianum	Orania_palindan)	Chamaedorea_seifrizii)	(((Serenoa_repens	Sabal_domingensis)	Phoenix_dactylifera)	(Bactris_major	Pseudophoenix_vinifera))))	(Calamus_caryotoides	Podococcus_barteri)))	Kingia_australis);
((Calamus_caryotoides	(Podococcus_barteri	(((Bactris_major	(((((Heterospathe_cagayanensis	((Dictyosperma_album	(Kentiopsis_piersoniorum	(Veitchia_spiralis	Burretiokentia_grandiflora)))	Dypsis_decaryi))	Hydriastele_microspadix)	(Geonoma_undata	Pelagodoxa_henryana))	(Manicaria_saccifera	((Leopoldinia_pulchra	Reinhardtia_gracilis)	(Prestoea_acuminata	(Oenocarpus_bataua	Oenocarpus_minor)))))	((Reinhardtia_simplex	(Reinhardtia_paiewonskiana	Reinhardtia_latisecta))	(Attalea_speciosa	(Elaeis_oleifera	Elaeis_guineensis)))))	Roystonea_regia)	((((Pseudophoenix_vinifera	((Serenoa_repens	Sabal_domingensis)	Phoenix_dactylifera))	((Sclerosperma_profizianum	Orania_palindan)	Chamaedorea_seifrizii))	Nypa_fruticans)	Iriartea_deltoidea))))	Kingia_australis);
(((Elaeis_oleifera	Elaeis_guineensis)	((Roystonea_regia	((((((Calamus_caryotoides	Podococcus_barteri)	((Sclerosperma_profizianum	Orania_palindan)	((Serenoa_repens	Sabal_domingensis)	Phoenix_dactylifera)))	(Pseudophoenix_vinifera	(Nypa_fruticans	Chamaedorea_seifrizii)))	Iriartea_deltoidea)	((((Heterospathe_cagayanensis	((Dictyosperma_album	(Hydriastele_microspadix	(Kentiopsis_piersoniorum	(Veitchia_spiralis	Burretiokentia_grandiflora))))	Dypsis_decaryi))	(Geonoma_undata	Pelagodoxa_henryana))	((Leopoldinia_pulchra	Reinhardtia_gracilis)	(Prestoea_acuminata	(Oenocarpus_bataua	Oenocarpus_minor))))	Manicaria_saccifera))	(Reinhardtia_simplex	(Reinhardtia_paiewonskiana	Reinhardtia_latisecta))))	(Bactris_major	Attalea_speciosa)))	Kingia_australis);
((Calamus_caryotoides	(Podococcus_barteri	(((((Iriartea_deltoidea	Pseudophoenix_vinifera)	Nypa_fruticans)	((Serenoa_repens	Sabal_domingensis)	Phoenix_dactylifera))	(Chamaedorea_seifrizii	(Sclerosperma_profizianum	Orania_palindan)))	(((Attalea_speciosa	(Elaeis_oleifera	Elaeis_guineensis))	(((Leopoldinia_pulchra	Reinhardtia_gracilis)	(Reinhardtia_simplex	(Reinhardtia_paiewonskiana	Reinhardtia_latisecta)))	((Prestoea_acuminata	(Oenocarpus_bataua	Oenocarpus_minor))	(((Dictyosperma_album	((Dypsis_decaryi	(Burretiokentia_grandiflora	(Kentiopsis_piersoniorum	Veitchia_spiralis)))	(Heterospathe_cagayanensis	Hydriastele_microspadix)))	(Geonoma_undata	Pelagodoxa_henryana))	Manicaria_saccifera))))	(Bactris_major	Roystonea_regia)))))	Kingia_australis);
((Elaeis_guineensis	(Elaeis_oleifera	((((Roystonea_regia	(((((Serenoa_repens	Sabal_domingensis)	Phoenix_dactylifera)	Nypa_fruticans)	(((Iriartea_deltoidea	Pseudophoenix_vinifera)	(Sclerosperma_profizianum	Orania_palindan))	Podococcus_barteri))	(Calamus_caryotoides	Chamaedorea_seifrizii)))	(Reinhardtia_simplex	(Reinhardtia_paiewonskiana	Reinhardtia_latisecta)))	((Manicaria_saccifera	(Reinhardtia_gracilis	Leopoldinia_pulchra))	(((Pelagodoxa_henryana	Geonoma_undata)	(Heterospathe_cagayanensis	(Dypsis_decaryi	((Dictyosperma_album	(Veitchia_spiralis	(Kentiopsis_piersoniorum	Burretiokentia_grandiflora)))	Hydriastele_microspadix))))	((Oenocarpus_bataua	Oenocarpus_minor)	Prestoea_acuminata))))	(Attalea_speciosa	Bactris_major))))	Kingia_australis);
((Calamus_caryotoides	(Iriartea_deltoidea	(Pseudophoenix_vinifera	(((Sclerosperma_profizianum	Orania_palindan)	((Serenoa_repens	Sabal_domingensis)	Phoenix_dactylifera))	(Nypa_fruticans	(((((Reinhardtia_gracilis	Leopoldinia_pulchra)	(Reinhardtia_simplex	(Reinhardtia_paiewonskiana	Reinhardtia_latisecta)))	((((Podococcus_barteri	Manicaria_saccifera)	((Pelagodoxa_henryana	Geonoma_undata)	(((Dypsis_decaryi	((Veitchia_spiralis	(Kentiopsis_piersoniorum	Burretiokentia_grandiflora))	Heterospathe_cagayanensis))	Hydriastele_microspadix)	Dictyosperma_album)))	((Oenocarpus_bataua	Oenocarpus_minor)	Prestoea_acuminata))	(Attalea_speciosa	(Elaeis_guineensis	Elaeis_oleifera))))	(Bactris_major	Roystonea_regia))	Chamaedorea_seifrizii))))))	Kingia_australis);
(((Calamus_caryotoides	((Serenoa_repens	Nypa_fruticans)	(((Iriartea_deltoidea	(((Manicaria_saccifera	(((Reinhardtia_gracilis	Leopoldinia_pulchra)	((Oenocarpus_bataua	Oenocarpus_minor)	Prestoea_acuminata))	((Pelagodoxa_henryana	Geonoma_undata)	(((Veitchia_spiralis	(Kentiopsis_piersoniorum	Burretiokentia_grandiflora))	(Heterospathe_cagayanensis	Dypsis_decaryi))	(Hydriastele_microspadix	Dictyosperma_album)))))	((Attalea_speciosa	(Elaeis_guineensis	Elaeis_oleifera))	(Reinhardtia_simplex	(Reinhardtia_paiewonskiana	Reinhardtia_latisecta))))	Roystonea_regia))	(Bactris_major	Pseudophoenix_vinifera))	((Chamaedorea_seifrizii	(Sclerosperma_profizianum	Orania_palindan))	(Sabal_domingensis	Phoenix_dactylifera)))))	Podococcus_barteri)	Kingia_australis);
((Bactris_major	(Pseudophoenix_vinifera	((((((Iriartea_deltoidea	Calamus_caryotoides)	(Sclerosperma_profizianum	Orania_palindan))	(Serenoa_repens	(Sabal_domingensis	Phoenix_dactylifera)))	Chamaedorea_seifrizii)	(((((Pelagodoxa_henryana	Geonoma_undata)	(Hydriastele_microspadix	(((Kentiopsis_piersoniorum	(Heterospathe_cagayanensis	Burretiokentia_grandiflora))	(Dictyosperma_album	Dypsis_decaryi))	Veitchia_spiralis)))	((Manicaria_saccifera	(Reinhardtia_gracilis	Leopoldinia_pulchra))	((Oenocarpus_bataua	Oenocarpus_minor)	Prestoea_acuminata)))	((Attalea_speciosa	(Elaeis_guineensis	Elaeis_oleifera))	(Reinhardtia_simplex	(Reinhardtia_paiewonskiana	Reinhardtia_latisecta))))	(Podococcus_barteri	Roystonea_regia)))	Nypa_fruticans)))	Kingia_australis);
((Bactris_major	(Attalea_speciosa	((Elaeis_guineensis	Elaeis_oleifera)	(((Reinhardtia_gracilis	(Reinhardtia_simplex	(Reinhardtia_paiewonskiana	Reinhardtia_latisecta)))	((Podococcus_barteri	Roystonea_regia)	((Pseudophoenix_vinifera	((Phoenix_dactylifera	(Serenoa_repens	Sabal_domingensis))	((Iriartea_deltoidea	Calamus_caryotoides)	(Chamaedorea_seifrizii	(Sclerosperma_profizianum	Orania_palindan)))))	Nypa_fruticans)))	(((Leopoldinia_pulchra	(Oenocarpus_bataua	Oenocarpus_minor))	Prestoea_acuminata)	(((Pelagodoxa_henryana	Geonoma_undata)	(Hydriastele_microspadix	((Burretiokentia_grandiflora	(Kentiopsis_piersoniorum	((Veitchia_spiralis	Dypsis_decaryi)	Heterospathe_cagayanensis)))	Dictyosperma_album)))	Manicaria_saccifera))))))	Kingia_australis);
(((Podococcus_barteri	Calamus_caryotoides)	((((((((Oenocarpus_bataua	Oenocarpus_minor)	Prestoea_acuminata)	((Reinhardtia_gracilis	(Reinhardtia_simplex	(Reinhardtia_paiewonskiana	Reinhardtia_latisecta)))	((Pelagodoxa_henryana	Geonoma_undata)	(((Veitchia_spiralis	(Kentiopsis_piersoniorum	Burretiokentia_grandiflora))	(Dypsis_decaryi	Heterospathe_cagayanensis))	(Dictyosperma_album	Hydriastele_microspadix)))))	(Attalea_speciosa	(Bactris_major	((Leopoldinia_pulchra	Manicaria_saccifera)	(Elaeis_guineensis	Elaeis_oleifera)))))	Roystonea_regia)	Pseudophoenix_vinifera)	(Phoenix_dactylifera	(Serenoa_repens	Sabal_domingensis)))	(Iriartea_deltoidea	(Nypa_fruticans	(Chamaedorea_seifrizii	(Sclerosperma_profizianum	Orania_palindan))))))	Kingia_australis);
((Bactris_major	((Roystonea_regia	(Pseudophoenix_vinifera	((Phoenix_dactylifera	(Serenoa_repens	Sabal_domingensis))	((Iriartea_deltoidea	Nypa_fruticans)	((Chamaedorea_seifrizii	(Sclerosperma_profizianum	Orania_palindan))	(Podococcus_barteri	Calamus_caryotoides))))))	((((Reinhardtia_paiewonskiana	Reinhardtia_latisecta)	(Reinhardtia_gracilis	Reinhardtia_simplex))	(((Leopoldinia_pulchra	Manicaria_saccifera)	((Geonoma_undata	Pelagodoxa_henryana)	(((Hydriastele_microspadix	(Dictyosperma_album	(Veitchia_spiralis	(Kentiopsis_piersoniorum	Burretiokentia_grandiflora))))	Dypsis_decaryi)	Heterospathe_cagayanensis)))	((Oenocarpus_bataua	Oenocarpus_minor)	Prestoea_acuminata)))	(Attalea_speciosa	(Elaeis_guineensis	Elaeis_oleifera)))))	Kingia_australis);
((Iriartea_deltoidea	((((((((Reinhardtia_paiewonskiana	Reinhardtia_latisecta)	Reinhardtia_simplex)	Roystonea_regia)	((Manicaria_saccifera	((Geonoma_undata	Pelagodoxa_henryana)	(((Heterospathe_cagayanensis	(Dictyosperma_album	(Kentiopsis_piersoniorum	(Burretiokentia_grandiflora	Veitchia_spiralis))))	Dypsis_decaryi)	Hydriastele_microspadix)))	((Leopoldinia_pulchra	Reinhardtia_gracilis)	((Oenocarpus_bataua	Oenocarpus_minor)	Prestoea_acuminata))))	((Attalea_speciosa	(Elaeis_guineensis	Elaeis_oleifera))	Bactris_major))	Pseudophoenix_vinifera)	(Phoenix_dactylifera	(Serenoa_repens	Sabal_domingensis)))	((Chamaedorea_seifrizii	(Sclerosperma_profizianum	Orania_palindan))	(Nypa_fruticans	(Podococcus_barteri	Calamus_caryotoides)))))	Kingia_australis);
((Podococcus_barteri	(Calamus_caryotoides	((Chamaedorea_seifrizii	(Sclerosperma_profizianum	Orania_palindan))	(Iriartea_deltoidea	((Phoenix_dactylifera	(Serenoa_repens	Sabal_domingensis))	(Nypa_fruticans	((((((Geonoma_undata	Pelagodoxa_henryana)	(((Hydriastele_microspadix	Heterospathe_cagayanensis)	Dypsis_decaryi)	((Kentiopsis_piersoniorum	(Veitchia_spiralis	Dictyosperma_album))	Burretiokentia_grandiflora)))	((Manicaria_saccifera	(Leopoldinia_pulchra	Reinhardtia_gracilis))	((Oenocarpus_bataua	Oenocarpus_minor)	Prestoea_acuminata)))	(((Attalea_speciosa	(Elaeis_guineensis	Elaeis_oleifera))	Bactris_major)	((Reinhardtia_paiewonskiana	Reinhardtia_latisecta)	Reinhardtia_simplex)))	Roystonea_regia)	Pseudophoenix_vinifera)))))))	Kingia_australis);
((Calamus_caryotoides	(Iriartea_deltoidea	((((Podococcus_barteri	Chamaedorea_seifrizii)	(Sclerosperma_profizianum	Orania_palindan))	(Phoenix_dactylifera	(Serenoa_repens	Sabal_domingensis)))	(((((Geonoma_undata	Pelagodoxa_henryana)	((Dictyosperma_album	Dypsis_decaryi)	(Burretiokentia_grandiflora	(Heterospathe_cagayanensis	((Veitchia_spiralis	Kentiopsis_piersoniorum)	Hydriastele_microspadix)))))	(Manicaria_saccifera	((Leopoldinia_pulchra	Reinhardtia_gracilis)	((Oenocarpus_bataua	Oenocarpus_minor)	Prestoea_acuminata))))	(((Attalea_speciosa	(Elaeis_guineensis	Elaeis_oleifera))	Roystonea_regia)	((Reinhardtia_paiewonskiana	Reinhardtia_latisecta)	Reinhardtia_simplex)))	(Nypa_fruticans	(Bactris_major	Pseudophoenix_vinifera))))))	Kingia_australis);
((Calamus_caryotoides	(Podococcus_barteri	(Iriartea_deltoidea	(Nypa_fruticans	((Chamaedorea_seifrizii	(Sclerosperma_profizianum	Orania_palindan))	(((Bactris_major	Pseudophoenix_vinifera)	(((((((Oenocarpus_minor	Oenocarpus_bataua)	Prestoea_acuminata)	(((Hydriastele_microspadix	Dictyosperma_album)	((Veitchia_spiralis	Kentiopsis_piersoniorum)	(Dypsis_decaryi	(Burretiokentia_grandiflora	Heterospathe_cagayanensis))))	((Reinhardtia_gracilis	Leopoldinia_pulchra)	(Geonoma_undata	Pelagodoxa_henryana))))	Manicaria_saccifera)	((Elaeis_guineensis	Elaeis_oleifera)	Attalea_speciosa))	(Reinhardtia_simplex	(Reinhardtia_paiewonskiana	Reinhardtia_latisecta)))	Roystonea_regia))	(Phoenix_dactylifera	(Serenoa_repens	Sabal_domingensis))))))))	Kingia_australis);
((Reinhardtia_gracilis	(Reinhardtia_simplex	((Reinhardtia_paiewonskiana	Reinhardtia_latisecta)	((((((Phoenix_dactylifera	(Serenoa_repens	Sabal_domingensis))	(Chamaedorea_seifrizii	(Sclerosperma_profizianum	Orania_palindan)))	(Nypa_fruticans	(Iriartea_deltoidea	(Bactris_major	Pseudophoenix_vinifera))))	(Calamus_caryotoides	Podococcus_barteri))	(((Pelagodoxa_henryana	Geonoma_undata)	((Dypsis_decaryi	(((Veitchia_spiralis	Kentiopsis_piersoniorum)	Burretiokentia_grandiflora)	(Hydriastele_microspadix	Dictyosperma_album)))	Heterospathe_cagayanensis))	(Manicaria_saccifera	(((Oenocarpus_minor	Oenocarpus_bataua)	Prestoea_acuminata)	Leopoldinia_pulchra))))	(Roystonea_regia	((Elaeis_guineensis	Elaeis_oleifera)	Attalea_speciosa))))))	Kingia_australis);
((Bactris_major	(Roystonea_regia	(((((Oenocarpus_minor	Oenocarpus_bataua)	Prestoea_acuminata)	((((Leopoldinia_pulchra	(Hydriastele_microspadix	(Dictyosperma_album	((Dypsis_decaryi	Heterospathe_cagayanensis)	((Veitchia_spiralis	Kentiopsis_piersoniorum)	Burretiokentia_grandiflora)))))	Manicaria_saccifera)	Geonoma_undata)	Pelagodoxa_henryana))	(((Reinhardtia_simplex	(Reinhardtia_paiewonskiana	Reinhardtia_latisecta))	Reinhardtia_gracilis)	((Elaeis_guineensis	Elaeis_oleifera)	Attalea_speciosa)))	((((Chamaedorea_seifrizii	(Sclerosperma_profizianum	Orania_palindan))	(((Calamus_caryotoides	Podococcus_barteri)	Nypa_fruticans)	Pseudophoenix_vinifera))	(Phoenix_dactylifera	(Serenoa_repens	Sabal_domingensis)))	Iriartea_deltoidea))))	Kingia_australis);
(((Elaeis_guineensis	Elaeis_oleifera)	(Attalea_speciosa	(((Reinhardtia_simplex	(Reinhardtia_paiewonskiana	Reinhardtia_latisecta))	Reinhardtia_gracilis)	(Bactris_major	((((((Calamus_caryotoides	Podococcus_barteri)	Iriartea_deltoidea)	((Phoenix_dactylifera	(Serenoa_repens	Sabal_domingensis))	(Chamaedorea_seifrizii	(Sclerosperma_profizianum	Orania_palindan))))	Nypa_fruticans)	((Leopoldinia_pulchra	Manicaria_saccifera)	(Pseudophoenix_vinifera	Roystonea_regia)))	(((Pelagodoxa_henryana	Geonoma_undata)	(((Dypsis_decaryi	Heterospathe_cagayanensis)	((Veitchia_spiralis	Kentiopsis_piersoniorum)	Burretiokentia_grandiflora))	(Hydriastele_microspadix	Dictyosperma_album)))	((Oenocarpus_minor	Oenocarpus_bataua)	Prestoea_acuminata)))))))	Kingia_australis);
((Reinhardtia_simplex	(((Reinhardtia_paiewonskiana	Reinhardtia_latisecta)	(((Bactris_major	((Leopoldinia_pulchra	Roystonea_regia)	((Pseudophoenix_vinifera	(((Calamus_caryotoides	Podococcus_barteri)	(Iriartea_deltoidea	(Chamaedorea_seifrizii	(Sclerosperma_profizianum	Orania_palindan))))	(Phoenix_dactylifera	(Serenoa_repens	Sabal_domingensis))))	Nypa_fruticans)))	(((Pelagodoxa_henryana	Geonoma_undata)	(((Dictyosperma_album	Hydriastele_microspadix)	((Burretiokentia_grandiflora	Kentiopsis_piersoniorum)	Veitchia_spiralis))	(Heterospathe_cagayanensis	Dypsis_decaryi)))	(Manicaria_saccifera	((Oenocarpus_minor	Oenocarpus_bataua)	Prestoea_acuminata))))	((Elaeis_guineensis	Elaeis_oleifera)	Attalea_speciosa)))	Reinhardtia_gracilis))	Kingia_australis);
((Reinhardtia_gracilis	(Reinhardtia_simplex	((Reinhardtia_paiewonskiana	Reinhardtia_latisecta)	(((Roystonea_regia	Pseudophoenix_vinifera)	((((Chamaedorea_seifrizii	(Sclerosperma_profizianum	Orania_palindan))	Iriartea_deltoidea)	(Nypa_fruticans	(Phoenix_dactylifera	(Serenoa_repens	Sabal_domingensis))))	(Calamus_caryotoides	Podococcus_barteri)))	((((Pelagodoxa_henryana	Geonoma_undata)	((((Dictyosperma_album	(Kentiopsis_piersoniorum	Veitchia_spiralis))	Dypsis_decaryi)	(Burretiokentia_grandiflora	Heterospathe_cagayanensis))	Hydriastele_microspadix))	(Manicaria_saccifera	((Oenocarpus_minor	Oenocarpus_bataua)	Prestoea_acuminata)))	((Leopoldinia_pulchra	(Elaeis_guineensis	Elaeis_oleifera))	(Bactris_major	Attalea_speciosa)))))))	Kingia_australis);
((Iriartea_deltoidea	(((((Calamus_caryotoides	Podococcus_barteri)	(Phoenix_dactylifera	(Serenoa_repens	Sabal_domingensis)))	((Chamaedorea_seifrizii	((((Pelagodoxa_henryana	Geonoma_undata)	(((Burretiokentia_grandiflora	(Kentiopsis_piersoniorum	Veitchia_spiralis))	(Dictyosperma_album	(Hydriastele_microspadix	Heterospathe_cagayanensis)))	Dypsis_decaryi))	(Manicaria_saccifera	((Oenocarpus_minor	Oenocarpus_bataua)	Prestoea_acuminata)))	((Roystonea_regia	((Reinhardtia_simplex	(Reinhardtia_paiewonskiana	Reinhardtia_latisecta))	(Leopoldinia_pulchra	Reinhardtia_gracilis)))	((Elaeis_guineensis	Elaeis_oleifera)	(Bactris_major	Attalea_speciosa)))))	Nypa_fruticans))	(Sclerosperma_profizianum	Orania_palindan))	Pseudophoenix_vinifera))	Kingia_australis);
((Calamus_caryotoides	(Podococcus_barteri	((Nypa_fruticans	(((Bactris_major	Roystonea_regia)	((((Oenocarpus_minor	Oenocarpus_bataua)	Prestoea_acuminata)	(((Pelagodoxa_henryana	Geonoma_undata)	((Dypsis_decaryi	((Veitchia_spiralis	(Burretiokentia_grandiflora	Kentiopsis_piersoniorum))	Heterospathe_cagayanensis))	(Dictyosperma_album	Hydriastele_microspadix)))	Manicaria_saccifera))	(((Reinhardtia_simplex	(Reinhardtia_paiewonskiana	Reinhardtia_latisecta))	(Leopoldinia_pulchra	Reinhardtia_gracilis))	((Elaeis_guineensis	Elaeis_oleifera)	Attalea_speciosa))))	((Chamaedorea_seifrizii	(Sclerosperma_profizianum	Orania_palindan))	(Phoenix_dactylifera	(Serenoa_repens	Sabal_domingensis)))))	(Pseudophoenix_vinifera	Iriartea_deltoidea))))	Kingia_australis);
(((Leopoldinia_pulchra	Reinhardtia_gracilis)	((Elaeis_guineensis	Elaeis_oleifera)	((((((((Pseudophoenix_vinifera	Iriartea_deltoidea)	((Calamus_caryotoides	Podococcus_barteri)	Nypa_fruticans))	(Chamaedorea_seifrizii	(Sclerosperma_profizianum	Orania_palindan)))	(Phoenix_dactylifera	(Serenoa_repens	Sabal_domingensis)))	(Roystonea_regia	(((Oenocarpus_minor	Oenocarpus_bataua)	Prestoea_acuminata)	(((Pelagodoxa_henryana	Geonoma_undata)	((Dypsis_decaryi	((Veitchia_spiralis	(Burretiokentia_grandiflora	Kentiopsis_piersoniorum))	Heterospathe_cagayanensis))	(Dictyosperma_album	Hydriastele_microspadix)))	Manicaria_saccifera))))	(Reinhardtia_simplex	(Reinhardtia_paiewonskiana	Reinhardtia_latisecta)))	Attalea_speciosa)	Bactris_major)))	Kingia_australis);
((((Nypa_fruticans	(((((Pseudophoenix_vinifera	Iriartea_deltoidea)	Phoenix_dactylifera)	(Sabal_domingensis	(Orania_palindan	(Chamaedorea_seifrizii	Sclerosperma_profizianum))))	(((Attalea_speciosa	(Bactris_major	(Elaeis_guineensis	Elaeis_oleifera)))	(Roystonea_regia	(((((Oenocarpus_minor	Oenocarpus_bataua)	Prestoea_acuminata)	((((Burretiokentia_grandiflora	(Hydriastele_microspadix	Kentiopsis_piersoniorum))	Veitchia_spiralis)	(Dypsis_decaryi	Heterospathe_cagayanensis))	Dictyosperma_album))	(Pelagodoxa_henryana	Geonoma_undata))	(Leopoldinia_pulchra	Manicaria_saccifera))))	(Reinhardtia_gracilis	(Reinhardtia_simplex	(Reinhardtia_paiewonskiana	Reinhardtia_latisecta)))))	Serenoa_repens))	Calamus_caryotoides)	Podococcus_barteri)	Kingia_australis);
((Bactris_major	(Attalea_speciosa	((((Reinhardtia_simplex	(Reinhardtia_latisecta	Reinhardtia_paiewonskiana))	(((Phoenix_dactylifera	Serenoa_repens)	(Nypa_fruticans	((Chamaedorea_seifrizii	(Podococcus_barteri	Calamus_caryotoides))	((Sclerosperma_profizianum	Orania_palindan)	(Iriartea_deltoidea	Pseudophoenix_vinifera)))))	Sabal_domingensis))	(Roystonea_regia	(((Prestoea_acuminata	(Oenocarpus_bataua	Oenocarpus_minor))	((Heterospathe_cagayanensis	(Dypsis_decaryi	((Veitchia_spiralis	(Hydriastele_microspadix	Dictyosperma_album))	(Burretiokentia_grandiflora	Kentiopsis_piersoniorum))))	(Pelagodoxa_henryana	Geonoma_undata)))	(Manicaria_saccifera	(Reinhardtia_gracilis	Leopoldinia_pulchra)))))	(Elaeis_guineensis	Elaeis_oleifera))))	Kingia_australis);
((Calamus_caryotoides	(((Nypa_fruticans	Serenoa_repens)	((Sabal_domingensis	(((Roystonea_regia	((((((Heterospathe_cagayanensis	(Dypsis_decaryi	((Burretiokentia_grandiflora	Kentiopsis_piersoniorum)	Veitchia_spiralis)))	Dictyosperma_album)	Hydriastele_microspadix)	Geonoma_undata)	Pelagodoxa_henryana)	((Prestoea_acuminata	(Oenocarpus_bataua	Oenocarpus_minor))	Manicaria_saccifera)))	(Attalea_speciosa	(Bactris_major	(Leopoldinia_pulchra	(Elaeis_guineensis	Elaeis_oleifera)))))	((Reinhardtia_gracilis	Reinhardtia_simplex)	(Reinhardtia_latisecta	Reinhardtia_paiewonskiana))))	((Chamaedorea_seifrizii	(Sclerosperma_profizianum	Orania_palindan))	(Phoenix_dactylifera	(Iriartea_deltoidea	Pseudophoenix_vinifera)))))	Podococcus_barteri))	Kingia_australis);
((Iriartea_deltoidea	(Pseudophoenix_vinifera	((Nypa_fruticans	((Podococcus_barteri	Calamus_caryotoides)	((((Attalea_speciosa	(Bactris_major	(Elaeis_guineensis	Elaeis_oleifera)))	((Manicaria_saccifera	((Leopoldinia_pulchra	Reinhardtia_gracilis)	(Prestoea_acuminata	(Oenocarpus_bataua	Oenocarpus_minor))))	((Pelagodoxa_henryana	Geonoma_undata)	((Heterospathe_cagayanensis	(Dypsis_decaryi	(((Burretiokentia_grandiflora	Kentiopsis_piersoniorum)	Veitchia_spiralis)	Dictyosperma_album)))	Hydriastele_microspadix))))	(Reinhardtia_simplex	(Reinhardtia_latisecta	Reinhardtia_paiewonskiana)))	Roystonea_regia)))	((Phoenix_dactylifera	(Serenoa_repens	Sabal_domingensis))	(Chamaedorea_seifrizii	(Sclerosperma_profizianum	Orania_palindan))))))	Kingia_australis);
((Reinhardtia_gracilis	(Reinhardtia_simplex	((Reinhardtia_latisecta	Reinhardtia_paiewonskiana)	((((Manicaria_saccifera	((Prestoea_acuminata	(Oenocarpus_bataua	Oenocarpus_minor))	((Pelagodoxa_henryana	Geonoma_undata)	(((Dypsis_decaryi	((Kentiopsis_piersoniorum	Veitchia_spiralis)	Burretiokentia_grandiflora))	Heterospathe_cagayanensis)	(Dictyosperma_album	Hydriastele_microspadix)))))	(Roystonea_regia	((((Nypa_fruticans	Phoenix_dactylifera)	(Pseudophoenix_vinifera	(Chamaedorea_seifrizii	(Sclerosperma_profizianum	Orania_palindan))))	((Podococcus_barteri	Calamus_caryotoides)	(Serenoa_repens	Sabal_domingensis)))	Iriartea_deltoidea)))	(Attalea_speciosa	(Bactris_major	(Elaeis_guineensis	Elaeis_oleifera))))	Leopoldinia_pulchra))))	Kingia_australis);
((Reinhardtia_gracilis	(Reinhardtia_simplex	((Reinhardtia_latisecta	Reinhardtia_paiewonskiana)	(((((Pelagodoxa_henryana	Geonoma_undata)	((((Kentiopsis_piersoniorum	Veitchia_spiralis)	Burretiokentia_grandiflora)	(Dictyosperma_album	Hydriastele_microspadix))	(Dypsis_decaryi	Heterospathe_cagayanensis)))	(Manicaria_saccifera	(Prestoea_acuminata	(Oenocarpus_bataua	Oenocarpus_minor))))	(Bactris_major	(Roystonea_regia	((((((Sclerosperma_profizianum	Orania_palindan)	Iriartea_deltoidea)	((Podococcus_barteri	Calamus_caryotoides)	(Phoenix_dactylifera	(Serenoa_repens	Sabal_domingensis))))	Chamaedorea_seifrizii)	Pseudophoenix_vinifera)	Nypa_fruticans))))	(Attalea_speciosa	(Leopoldinia_pulchra	(Elaeis_guineensis	Elaeis_oleifera)))))))	Kingia_australis);
((Calamus_caryotoides	(((Chamaedorea_seifrizii	(((((Elaeis_guineensis	Elaeis_oleifera)	(Attalea_speciosa	Bactris_major))	((Reinhardtia_simplex	(Reinhardtia_latisecta	Reinhardtia_paiewonskiana))	(Leopoldinia_pulchra	Reinhardtia_gracilis)))	(((((((Kentiopsis_piersoniorum	Veitchia_spiralis)	Dictyosperma_album)	((Dypsis_decaryi	Heterospathe_cagayanensis)	Burretiokentia_grandiflora))	Hydriastele_microspadix)	(Pelagodoxa_henryana	(Prestoea_acuminata	(Oenocarpus_bataua	Oenocarpus_minor))))	Geonoma_undata)	Manicaria_saccifera))	Roystonea_regia))	((((Sclerosperma_profizianum	Orania_palindan)	(Phoenix_dactylifera	(Serenoa_repens	Sabal_domingensis)))	(Iriartea_deltoidea	Pseudophoenix_vinifera))	Nypa_fruticans))	Podococcus_barteri))	Kingia_australis);
((Podococcus_barteri	(Calamus_caryotoides	((((Serenoa_repens	Sabal_domingensis)	(Nypa_fruticans	(((Iriartea_deltoidea	Pseudophoenix_vinifera)	(Sclerosperma_profizianum	Orania_palindan))	Phoenix_dactylifera)))	(((((Leopoldinia_pulchra	Reinhardtia_gracilis)	(Prestoea_acuminata	(Oenocarpus_bataua	Oenocarpus_minor)))	(((((Dictyosperma_album	Dypsis_decaryi)	(Hydriastele_microspadix	Heterospathe_cagayanensis))	(Veitchia_spiralis	(Kentiopsis_piersoniorum	Burretiokentia_grandiflora)))	(Geonoma_undata	Pelagodoxa_henryana))	Manicaria_saccifera))	(((Elaeis_guineensis	Elaeis_oleifera)	(Attalea_speciosa	Bactris_major))	(Reinhardtia_simplex	(Reinhardtia_latisecta	Reinhardtia_paiewonskiana))))	Roystonea_regia))	Chamaedorea_seifrizii)))	Kingia_australis);
((Podococcus_barteri	(Calamus_caryotoides	(((((Leopoldinia_pulchra	((Reinhardtia_gracilis	Reinhardtia_simplex)	(Reinhardtia_latisecta	Reinhardtia_paiewonskiana)))	((((((((Kentiopsis_piersoniorum	Veitchia_spiralis)	Hydriastele_microspadix)	((Heterospathe_cagayanensis	Dypsis_decaryi)	Burretiokentia_grandiflora))	Dictyosperma_album)	(Geonoma_undata	Pelagodoxa_henryana))	(Prestoea_acuminata	(Oenocarpus_bataua	Oenocarpus_minor)))	Manicaria_saccifera)	((Elaeis_guineensis	Elaeis_oleifera)	(Attalea_speciosa	Bactris_major))))	Roystonea_regia)	((Iriartea_deltoidea	Pseudophoenix_vinifera)	Nypa_fruticans))	((Chamaedorea_seifrizii	(Sclerosperma_profizianum	Orania_palindan))	(Phoenix_dactylifera	(Serenoa_repens	Sabal_domingensis))))))	Kingia_australis);
((Iriartea_deltoidea	(Pseudophoenix_vinifera	((Nypa_fruticans	((((Manicaria_saccifera	((((Dypsis_decaryi	(Heterospathe_cagayanensis	Hydriastele_microspadix))	((Kentiopsis_piersoniorum	(Burretiokentia_grandiflora	Veitchia_spiralis))	Dictyosperma_album))	Pelagodoxa_henryana)	Geonoma_undata))	((Reinhardtia_gracilis	Leopoldinia_pulchra)	(Prestoea_acuminata	(Oenocarpus_bataua	Oenocarpus_minor))))	(((Elaeis_guineensis	Elaeis_oleifera)	Attalea_speciosa)	(Reinhardtia_simplex	(Reinhardtia_latisecta	Reinhardtia_paiewonskiana))))	(Bactris_major	Roystonea_regia)))	(((Podococcus_barteri	Calamus_caryotoides)	(Orania_palindan	(Chamaedorea_seifrizii	Sclerosperma_profizianum)))	(Phoenix_dactylifera	(Serenoa_repens	Sabal_domingensis))))))	Kingia_australis);
(((Reinhardtia_gracilis	Leopoldinia_pulchra)	((Prestoea_acuminata	(Oenocarpus_bataua	Oenocarpus_minor))	(((((Elaeis_guineensis	Elaeis_oleifera)	Attalea_speciosa)	(Reinhardtia_simplex	(Reinhardtia_latisecta	Reinhardtia_paiewonskiana)))	((Bactris_major	Roystonea_regia)	((Pseudophoenix_vinifera	(Podococcus_barteri	((Chamaedorea_seifrizii	(Sclerosperma_profizianum	Orania_palindan))	(Phoenix_dactylifera	(Serenoa_repens	Sabal_domingensis)))))	(Iriartea_deltoidea	(Nypa_fruticans	Calamus_caryotoides)))))	(Manicaria_saccifera	((((Hydriastele_microspadix	(Kentiopsis_piersoniorum	Burretiokentia_grandiflora))	((Dypsis_decaryi	Veitchia_spiralis)	Heterospathe_cagayanensis))	Dictyosperma_album)	(Pelagodoxa_henryana	Geonoma_undata))))))	Kingia_australis);
((Calamus_caryotoides	(((((((Leopoldinia_pulchra	Reinhardtia_gracilis)	(Reinhardtia_simplex	(Reinhardtia_paiewonskiana	Reinhardtia_latisecta)))	((Elaeis_oleifera	Elaeis_guineensis)	(Bactris_major	Attalea_speciosa)))	((Prestoea_acuminata	(Oenocarpus_bataua	Oenocarpus_minor))	(((Geonoma_undata	Pelagodoxa_henryana)	Manicaria_saccifera)	((Dypsis_decaryi	((Burretiokentia_grandiflora	(Veitchia_spiralis	Kentiopsis_piersoniorum))	Heterospathe_cagayanensis))	(Hydriastele_microspadix	Dictyosperma_album)))))	Roystonea_regia)	((((Iriartea_deltoidea	Pseudophoenix_vinifera)	(Phoenix_dactylifera	(Serenoa_repens	Sabal_domingensis)))	(Chamaedorea_seifrizii	(Orania_palindan	Sclerosperma_profizianum)))	Nypa_fruticans))	Podococcus_barteri))	Kingia_australis);
((Podococcus_barteri	(Calamus_caryotoides	(((((Leopoldinia_pulchra	Reinhardtia_gracilis)	(Reinhardtia_simplex	(Reinhardtia_paiewonskiana	Reinhardtia_latisecta)))	((Elaeis_oleifera	Elaeis_guineensis)	Attalea_speciosa))	(((Prestoea_acuminata	(Oenocarpus_bataua	Oenocarpus_minor))	((Geonoma_undata	Pelagodoxa_henryana)	((Dypsis_decaryi	((Burretiokentia_grandiflora	(Veitchia_spiralis	Kentiopsis_piersoniorum))	Heterospathe_cagayanensis))	(Hydriastele_microspadix	Dictyosperma_album))))	Manicaria_saccifera))	((Bactris_major	Roystonea_regia)	(((Phoenix_dactylifera	(Serenoa_repens	Sabal_domingensis))	((Chamaedorea_seifrizii	(Orania_palindan	Sclerosperma_profizianum))	(Iriartea_deltoidea	Pseudophoenix_vinifera)))	Nypa_fruticans)))))	Kingia_australis);
(((Podococcus_barteri	(((((Leopoldinia_pulchra	Reinhardtia_gracilis)	Manicaria_saccifera)	Chamaedorea_seifrizii)	(((Elaeis_oleifera	Elaeis_guineensis)	(Attalea_speciosa	Bactris_major))	(((Prestoea_acuminata	(Oenocarpus_bataua	Oenocarpus_minor))	((Geonoma_undata	Pelagodoxa_henryana)	(((Burretiokentia_grandiflora	(Veitchia_spiralis	Kentiopsis_piersoniorum))	(Heterospathe_cagayanensis	Dypsis_decaryi))	(Hydriastele_microspadix	Dictyosperma_album))))	(Roystonea_regia	(Reinhardtia_simplex	(Reinhardtia_paiewonskiana	Reinhardtia_latisecta))))))	(((Phoenix_dactylifera	(Serenoa_repens	Sabal_domingensis))	(Orania_palindan	Sclerosperma_profizianum))	((Iriartea_deltoidea	Pseudophoenix_vinifera)	Nypa_fruticans))))	Calamus_caryotoides)	Kingia_australis);
((Reinhardtia_simplex	((Reinhardtia_paiewonskiana	Reinhardtia_latisecta)	((((((Leopoldinia_pulchra	Reinhardtia_gracilis)	(Prestoea_acuminata	(Oenocarpus_bataua	Oenocarpus_minor)))	((Geonoma_undata	Pelagodoxa_henryana)	((((Burretiokentia_grandiflora	Kentiopsis_piersoniorum)	(Heterospathe_cagayanensis	Dypsis_decaryi))	Veitchia_spiralis)	(Hydriastele_microspadix	Dictyosperma_album))))	Manicaria_saccifera)	((Roystonea_regia	((((((Chamaedorea_seifrizii	(Orania_palindan	Sclerosperma_profizianum))	Iriartea_deltoidea)	Calamus_caryotoides)	(Phoenix_dactylifera	(Serenoa_repens	Sabal_domingensis)))	(Bactris_major	Pseudophoenix_vinifera))	Nypa_fruticans))	Podococcus_barteri))	((Elaeis_oleifera	Elaeis_guineensis)	Attalea_speciosa))))	Kingia_australis);
(((Calamus_caryotoides	((((Chamaedorea_seifrizii	(Orania_palindan	Sclerosperma_profizianum))	Iriartea_deltoidea)	((Phoenix_dactylifera	(Serenoa_repens	Sabal_domingensis))	(Pseudophoenix_vinifera	((((Bactris_major	((Elaeis_oleifera	Elaeis_guineensis)	Attalea_speciosa))	(Reinhardtia_simplex	(Reinhardtia_paiewonskiana	Reinhardtia_latisecta)))	(((Prestoea_acuminata	(Oenocarpus_bataua	Oenocarpus_minor))	(((Geonoma_undata	Pelagodoxa_henryana)	((((Dictyosperma_album	Dypsis_decaryi)	((Burretiokentia_grandiflora	Kentiopsis_piersoniorum)	Heterospathe_cagayanensis))	Veitchia_spiralis)	Hydriastele_microspadix))	Manicaria_saccifera))	(Leopoldinia_pulchra	Reinhardtia_gracilis)))	Roystonea_regia))))	Nypa_fruticans))	Podococcus_barteri)	Kingia_australis);
((Bactris_major	(((((Leopoldinia_pulchra	Reinhardtia_gracilis)	(Reinhardtia_simplex	(Reinhardtia_paiewonskiana	Reinhardtia_latisecta)))	(((Prestoea_acuminata	(Oenocarpus_bataua	Oenocarpus_minor))	(((Geonoma_undata	Pelagodoxa_henryana)	(((Dictyosperma_album	Dypsis_decaryi)	(Veitchia_spiralis	((Hydriastele_microspadix	Kentiopsis_piersoniorum)	Burretiokentia_grandiflora)))	Heterospathe_cagayanensis))	Manicaria_saccifera))	(Roystonea_regia	((((Chamaedorea_seifrizii	(Orania_palindan	Sclerosperma_profizianum))	(Phoenix_dactylifera	(Serenoa_repens	Sabal_domingensis)))	(Nypa_fruticans	(Iriartea_deltoidea	Pseudophoenix_vinifera)))	(Podococcus_barteri	Calamus_caryotoides)))))	(Elaeis_oleifera	Elaeis_guineensis))	Attalea_speciosa))	Kingia_australis);
((Bactris_major	((Elaeis_oleifera	Elaeis_guineensis)	(Attalea_speciosa	((Reinhardtia_simplex	(Reinhardtia_paiewonskiana	Reinhardtia_latisecta))	((((Geonoma_undata	Pelagodoxa_henryana)	((Hydriastele_microspadix	(((Veitchia_spiralis	Heterospathe_cagayanensis)	(Kentiopsis_piersoniorum	Burretiokentia_grandiflora))	Dictyosperma_album))	Dypsis_decaryi))	(((Leopoldinia_pulchra	Reinhardtia_gracilis)	Manicaria_saccifera)	(Prestoea_acuminata	(Oenocarpus_bataua	Oenocarpus_minor))))	(Roystonea_regia	(((((Iriartea_deltoidea	(Orania_palindan	Sclerosperma_profizianum))	(Phoenix_dactylifera	(Serenoa_repens	Sabal_domingensis)))	(Nypa_fruticans	Pseudophoenix_vinifera))	(Podococcus_barteri	Calamus_caryotoides))	Chamaedorea_seifrizii)))))))	Kingia_australis);
((Bactris_major	(Attalea_speciosa	(((((Manicaria_saccifera	((Geonoma_undata	Pelagodoxa_henryana)	((Dypsis_decaryi	(Hydriastele_microspadix	Heterospathe_cagayanensis))	(((Kentiopsis_piersoniorum	Burretiokentia_grandiflora)	Veitchia_spiralis)	Dictyosperma_album))))	(Prestoea_acuminata	(Oenocarpus_bataua	Oenocarpus_minor)))	((((Phoenix_dactylifera	(Serenoa_repens	Sabal_domingensis))	((Iriartea_deltoidea	Pseudophoenix_vinifera)	(Orania_palindan	Sclerosperma_profizianum)))	Nypa_fruticans)	((Podococcus_barteri	Calamus_caryotoides)	Chamaedorea_seifrizii)))	(Roystonea_regia	((Leopoldinia_pulchra	Reinhardtia_gracilis)	(Reinhardtia_simplex	(Reinhardtia_paiewonskiana	Reinhardtia_latisecta)))))	(Elaeis_oleifera	Elaeis_guineensis))))	Kingia_australis);
((Calamus_caryotoides	((((Phoenix_dactylifera	(Serenoa_repens	Sabal_domingensis))	((Podococcus_barteri	(Iriartea_deltoidea	Pseudophoenix_vinifera))	(Orania_palindan	Sclerosperma_profizianum)))	Nypa_fruticans)	(Chamaedorea_seifrizii	(((Reinhardtia_gracilis	(Reinhardtia_simplex	(Reinhardtia_paiewonskiana	Reinhardtia_latisecta)))	((((Elaeis_oleifera	(Leopoldinia_pulchra	Elaeis_guineensis))	Attalea_speciosa)	Bactris_major)	((Manicaria_saccifera	((Geonoma_undata	Pelagodoxa_henryana)	(Hydriastele_microspadix	((Dypsis_decaryi	Heterospathe_cagayanensis)	(((Kentiopsis_piersoniorum	Burretiokentia_grandiflora)	Veitchia_spiralis)	Dictyosperma_album)))))	(Prestoea_acuminata	(Oenocarpus_bataua	Oenocarpus_minor)))))	Roystonea_regia))))	Kingia_australis);
((Calamus_caryotoides	((((Phoenix_dactylifera	(Serenoa_repens	Sabal_domingensis))	(((Iriartea_deltoidea	Pseudophoenix_vinifera)	(Orania_palindan	Sclerosperma_profizianum))	Nypa_fruticans))	((((((Geonoma_undata	Pelagodoxa_henryana)	((((Kentiopsis_piersoniorum	Veitchia_spiralis)	(Heterospathe_cagayanensis	Burretiokentia_grandiflora))	Dypsis_decaryi)	(Dictyosperma_album	Hydriastele_microspadix)))	((Prestoea_acuminata	(Oenocarpus_bataua	Oenocarpus_minor))	Manicaria_saccifera))	(((Leopoldinia_pulchra	Reinhardtia_gracilis)	(Reinhardtia_simplex	(Reinhardtia_paiewonskiana	Reinhardtia_latisecta)))	((Elaeis_oleifera	Elaeis_guineensis)	(Chamaedorea_seifrizii	Attalea_speciosa))))	Bactris_major)	Roystonea_regia))	Podococcus_barteri))	Kingia_australis);
((Podococcus_barteri	(Calamus_caryotoides	(((Nypa_fruticans	(Phoenix_dactylifera	(Serenoa_repens	Sabal_domingensis)))	((Orania_palindan	Sclerosperma_profizianum)	(Pseudophoenix_vinifera	Iriartea_deltoidea)))	(Chamaedorea_seifrizii	((((Roystonea_regia	((Reinhardtia_paiewonskiana	Reinhardtia_latisecta)	(Reinhardtia_gracilis	Reinhardtia_simplex)))	((Elaeis_oleifera	Elaeis_guineensis)	Attalea_speciosa))	(((Oenocarpus_minor	Oenocarpus_bataua)	Prestoea_acuminata)	(((Hydriastele_microspadix	(((Dypsis_decaryi	Heterospathe_cagayanensis)	(Veitchia_spiralis	(Burretiokentia_grandiflora	Kentiopsis_piersoniorum)))	Dictyosperma_album))	((Leopoldinia_pulchra	Geonoma_undata)	Pelagodoxa_henryana))	Manicaria_saccifera)))	Bactris_major)))))	Kingia_australis);
((Reinhardtia_gracilis	(Reinhardtia_simplex	(((Bactris_major	((Elaeis_oleifera	Elaeis_guineensis)	Attalea_speciosa))	(((Manicaria_saccifera	Leopoldinia_pulchra)	(((Hydriastele_microspadix	((((Burretiokentia_grandiflora	Heterospathe_cagayanensis)	Dypsis_decaryi)	(Veitchia_spiralis	Kentiopsis_piersoniorum))	Dictyosperma_album))	(Pelagodoxa_henryana	Geonoma_undata))	((Oenocarpus_minor	Oenocarpus_bataua)	Prestoea_acuminata)))	(Roystonea_regia	(((Nypa_fruticans	(Phoenix_dactylifera	(Serenoa_repens	Sabal_domingensis)))	((Orania_palindan	Sclerosperma_profizianum)	(Pseudophoenix_vinifera	Iriartea_deltoidea)))	((Podococcus_barteri	Calamus_caryotoides)	Chamaedorea_seifrizii)))))	(Reinhardtia_paiewonskiana	Reinhardtia_latisecta))))	Kingia_australis);
((Reinhardtia_gracilis	(Reinhardtia_simplex	((((Elaeis_oleifera	Elaeis_guineensis)	(Attalea_speciosa	Bactris_major))	(((Manicaria_saccifera	(((((Veitchia_spiralis	(Kentiopsis_piersoniorum	Burretiokentia_grandiflora))	Heterospathe_cagayanensis)	Dypsis_decaryi)	(Dictyosperma_album	Hydriastele_microspadix))	(Pelagodoxa_henryana	(Leopoldinia_pulchra	Geonoma_undata))))	((Oenocarpus_minor	Oenocarpus_bataua)	Prestoea_acuminata))	(Roystonea_regia	((Nypa_fruticans	(Pseudophoenix_vinifera	Iriartea_deltoidea))	(((Orania_palindan	Sclerosperma_profizianum)	Chamaedorea_seifrizii)	(Sabal_domingensis	(((Podococcus_barteri	Calamus_caryotoides)	Serenoa_repens)	Phoenix_dactylifera)))))))	(Reinhardtia_paiewonskiana	Reinhardtia_latisecta))))	Kingia_australis);
((Reinhardtia_gracilis	(Reinhardtia_simplex	((((Elaeis_oleifera	Elaeis_guineensis)	(Attalea_speciosa	Bactris_major))	(((Pelagodoxa_henryana	Geonoma_undata)	((Manicaria_saccifera	((Leopoldinia_pulchra	(Oenocarpus_minor	Oenocarpus_bataua))	Prestoea_acuminata))	(((Veitchia_spiralis	(Kentiopsis_piersoniorum	Burretiokentia_grandiflora))	(Heterospathe_cagayanensis	Dypsis_decaryi))	(Dictyosperma_album	Hydriastele_microspadix))))	(Roystonea_regia	(((Podococcus_barteri	Calamus_caryotoides)	Nypa_fruticans)	((Pseudophoenix_vinifera	Iriartea_deltoidea)	(((Sabal_domingensis	Serenoa_repens)	Phoenix_dactylifera)	((Orania_palindan	Sclerosperma_profizianum)	Chamaedorea_seifrizii)))))))	(Reinhardtia_paiewonskiana	Reinhardtia_latisecta))))	Kingia_australis);
((Bactris_major	((((((Reinhardtia_paiewonskiana	(Reinhardtia_gracilis	Reinhardtia_latisecta))	Reinhardtia_simplex)	(((Leopoldinia_pulchra	Manicaria_saccifera)	((Oenocarpus_minor	Oenocarpus_bataua)	Prestoea_acuminata))	((((((Dypsis_decaryi	Veitchia_spiralis)	Kentiopsis_piersoniorum)	Burretiokentia_grandiflora)	Heterospathe_cagayanensis)	(Dictyosperma_album	Hydriastele_microspadix))	(Pelagodoxa_henryana	Geonoma_undata))))	(((Pseudophoenix_vinifera	Iriartea_deltoidea)	Roystonea_regia)	(Nypa_fruticans	((Podococcus_barteri	Calamus_caryotoides)	(((Sabal_domingensis	Serenoa_repens)	Phoenix_dactylifera)	((Orania_palindan	Sclerosperma_profizianum)	Chamaedorea_seifrizii))))))	(Elaeis_oleifera	Elaeis_guineensis))	Attalea_speciosa))	Kingia_australis);
((((((Roystonea_regia	(Bactris_major	((Leopoldinia_pulchra	(Elaeis_oleifera	Elaeis_guineensis))	Attalea_speciosa)))	(((((Dictyosperma_album	((Burretiokentia_grandiflora	Kentiopsis_piersoniorum)	Veitchia_spiralis))	(Dypsis_decaryi	Heterospathe_cagayanensis))	Hydriastele_microspadix)	(Pelagodoxa_henryana	Geonoma_undata))	(Manicaria_saccifera	((Oenocarpus_minor	Oenocarpus_bataua)	Prestoea_acuminata))))	(((((Sabal_domingensis	Serenoa_repens)	Phoenix_dactylifera)	((Orania_palindan	Sclerosperma_profizianum)	Chamaedorea_seifrizii))	((Pseudophoenix_vinifera	Iriartea_deltoidea)	(Podococcus_barteri	Nypa_fruticans)))	Calamus_caryotoides))	(Reinhardtia_paiewonskiana	Reinhardtia_latisecta))	(Reinhardtia_gracilis	Reinhardtia_simplex))	Kingia_australis);
((Calamus_caryotoides	(((((Sabal_domingensis	Serenoa_repens)	Phoenix_dactylifera)	(Orania_palindan	(Sclerosperma_profizianum	Chamaedorea_seifrizii)))	((Nypa_fruticans	(Iriartea_deltoidea	(((((Reinhardtia_paiewonskiana	(Reinhardtia_gracilis	Reinhardtia_latisecta))	Reinhardtia_simplex)	(Bactris_major	((Elaeis_oleifera	Elaeis_guineensis)	Attalea_speciosa)))	(((Heterospathe_cagayanensis	((Hydriastele_microspadix	Dictyosperma_album)	((Burretiokentia_grandiflora	Kentiopsis_piersoniorum)	Veitchia_spiralis)))	Dypsis_decaryi)	((Pelagodoxa_henryana	Geonoma_undata)	((Leopoldinia_pulchra	Manicaria_saccifera)	((Oenocarpus_minor	Oenocarpus_bataua)	Prestoea_acuminata)))))	Roystonea_regia)))	Pseudophoenix_vinifera))	Podococcus_barteri))	Kingia_australis);
((Elaeis_guineensis	(Elaeis_oleifera	((Attalea_speciosa	Bactris_major)	((((Leopoldinia_pulchra	Reinhardtia_gracilis)	((Oenocarpus_minor	Oenocarpus_bataua)	Prestoea_acuminata))	(((((Dypsis_decaryi	(Heterospathe_cagayanensis	Burretiokentia_grandiflora))	(Kentiopsis_piersoniorum	Veitchia_spiralis))	(Dictyosperma_album	Hydriastele_microspadix))	(Pelagodoxa_henryana	Geonoma_undata))	Manicaria_saccifera))	((Roystonea_regia	(Sabal_domingensis	(((Orania_palindan	Sclerosperma_profizianum)	(Phoenix_dactylifera	((Iriartea_deltoidea	Pseudophoenix_vinifera)	(Chamaedorea_seifrizii	Podococcus_barteri))))	(Serenoa_repens	(Calamus_caryotoides	Nypa_fruticans)))))	((Reinhardtia_paiewonskiana	Reinhardtia_latisecta)	Reinhardtia_simplex))))))	Kingia_australis);
((Sabal_domingensis	(Serenoa_repens	(((Podococcus_barteri	Calamus_caryotoides)	Nypa_fruticans)	((Orania_palindan	Sclerosperma_profizianum)	((Phoenix_dactylifera	((Iriartea_deltoidea	Pseudophoenix_vinifera)	Chamaedorea_seifrizii))	((((Reinhardtia_paiewonskiana	Reinhardtia_latisecta)	Reinhardtia_simplex)	(((Elaeis_guineensis	Elaeis_oleifera)	(Attalea_speciosa	Bactris_major))	(((Leopoldinia_pulchra	Reinhardtia_gracilis)	((Oenocarpus_minor	Oenocarpus_bataua)	Prestoea_acuminata))	((((Dypsis_decaryi	(Heterospathe_cagayanensis	(Hydriastele_microspadix	(Kentiopsis_piersoniorum	(Veitchia_spiralis	Burretiokentia_grandiflora)))))	Dictyosperma_album)	(Pelagodoxa_henryana	Geonoma_undata))	Manicaria_saccifera))))	Roystonea_regia))))))	Kingia_australis);
(((Podococcus_barteri	Calamus_caryotoides)	((Iriartea_deltoidea	(Bactris_major	Pseudophoenix_vinifera))	(((Chamaedorea_seifrizii	(((((Reinhardtia_paiewonskiana	Reinhardtia_latisecta)	Reinhardtia_simplex)	((Elaeis_guineensis	Elaeis_oleifera)	Attalea_speciosa))	(((Leopoldinia_pulchra	Reinhardtia_gracilis)	((Oenocarpus_minor	Oenocarpus_bataua)	Prestoea_acuminata))	((((Dictyosperma_album	((((Burretiokentia_grandiflora	Heterospathe_cagayanensis)	(Veitchia_spiralis	Dypsis_decaryi))	Kentiopsis_piersoniorum)	Hydriastele_microspadix))	Geonoma_undata)	Pelagodoxa_henryana)	Manicaria_saccifera)))	Roystonea_regia))	((Orania_palindan	Sclerosperma_profizianum)	(Phoenix_dactylifera	(Sabal_domingensis	Serenoa_repens))))	Nypa_fruticans)))	Kingia_australis);
(((((Roystonea_regia	((Reinhardtia_simplex	(Reinhardtia_latisecta	Reinhardtia_paiewonskiana))	(((Reinhardtia_gracilis	Leopoldinia_pulchra)	(Prestoea_acuminata	(Oenocarpus_minor	Oenocarpus_bataua)))	(Manicaria_saccifera	((((Kentiopsis_piersoniorum	(Burretiokentia_grandiflora	Veitchia_spiralis))	((Hydriastele_microspadix	Heterospathe_cagayanensis)	Dypsis_decaryi))	Dictyosperma_album)	(Geonoma_undata	Pelagodoxa_henryana))))))	((Pseudophoenix_vinifera	((Calamus_caryotoides	Podococcus_barteri)	((Phoenix_dactylifera	(Sabal_domingensis	Serenoa_repens))	((Orania_palindan	Sclerosperma_profizianum)	Chamaedorea_seifrizii))))	(Nypa_fruticans	Iriartea_deltoidea)))	((Elaeis_guineensis	Elaeis_oleifera)	Attalea_speciosa))	Bactris_major)	Kingia_australis);
((Podococcus_barteri	(((Phoenix_dactylifera	(Sabal_domingensis	Serenoa_repens))	(((Orania_palindan	Sclerosperma_profizianum)	Chamaedorea_seifrizii)	((Nypa_fruticans	(Bactris_major	(Iriartea_deltoidea	Pseudophoenix_vinifera)))	(Roystonea_regia	(((Elaeis_guineensis	Elaeis_oleifera)	Attalea_speciosa)	(((Reinhardtia_gracilis	Leopoldinia_pulchra)	(Reinhardtia_simplex	(Reinhardtia_latisecta	Reinhardtia_paiewonskiana)))	((Prestoea_acuminata	(Oenocarpus_minor	Oenocarpus_bataua))	((Manicaria_saccifera	(Geonoma_undata	Pelagodoxa_henryana))	(((Kentiopsis_piersoniorum	(Burretiokentia_grandiflora	Veitchia_spiralis))	(Heterospathe_cagayanensis	Dypsis_decaryi))	(Hydriastele_microspadix	Dictyosperma_album))))))))))	Calamus_caryotoides))	Kingia_australis);
((Bactris_major	(Attalea_speciosa	(((((Reinhardtia_gracilis	Leopoldinia_pulchra)	Manicaria_saccifera)	(Prestoea_acuminata	(Oenocarpus_minor	Oenocarpus_bataua)))	((Geonoma_undata	Pelagodoxa_henryana)	((Hydriastele_microspadix	Dictyosperma_album)	(Dypsis_decaryi	((Kentiopsis_piersoniorum	(Burretiokentia_grandiflora	Veitchia_spiralis))	Heterospathe_cagayanensis)))))	(((Elaeis_guineensis	Elaeis_oleifera)	(Reinhardtia_simplex	(Reinhardtia_latisecta	Reinhardtia_paiewonskiana)))	(((((Phoenix_dactylifera	(Sabal_domingensis	Serenoa_repens))	(Orania_palindan	Sclerosperma_profizianum))	(Nypa_fruticans	(Iriartea_deltoidea	Pseudophoenix_vinifera)))	((Calamus_caryotoides	Podococcus_barteri)	Chamaedorea_seifrizii))	Roystonea_regia)))))	Kingia_australis);
((Calamus_caryotoides	((Podococcus_barteri	(((Orania_palindan	Sclerosperma_profizianum)	Chamaedorea_seifrizii)	((Phoenix_dactylifera	(Sabal_domingensis	Serenoa_repens))	(Nypa_fruticans	(Iriartea_deltoidea	Pseudophoenix_vinifera)))))	(Roystonea_regia	(((Elaeis_guineensis	Elaeis_oleifera)	(Bactris_major	Attalea_speciosa))	((((Reinhardtia_gracilis	Leopoldinia_pulchra)	(Prestoea_acuminata	(Oenocarpus_minor	Oenocarpus_bataua)))	(((Geonoma_undata	Pelagodoxa_henryana)	(Hydriastele_microspadix	(Dypsis_decaryi	((Dictyosperma_album	(Kentiopsis_piersoniorum	(Burretiokentia_grandiflora	Veitchia_spiralis)))	Heterospathe_cagayanensis))))	Manicaria_saccifera))	(Reinhardtia_simplex	(Reinhardtia_latisecta	Reinhardtia_paiewonskiana)))))))	Kingia_australis);
((Calamus_caryotoides	((((Iriartea_deltoidea	Pseudophoenix_vinifera)	((Chamaedorea_seifrizii	((Orania_palindan	Sclerosperma_profizianum)	Podococcus_barteri))	(Phoenix_dactylifera	(Sabal_domingensis	Serenoa_repens))))	((Roystonea_regia	((Reinhardtia_gracilis	Leopoldinia_pulchra)	(Reinhardtia_simplex	(Reinhardtia_latisecta	Reinhardtia_paiewonskiana))))	(((Elaeis_guineensis	Elaeis_oleifera)	(Bactris_major	Attalea_speciosa))	(((Geonoma_undata	Pelagodoxa_henryana)	((Dypsis_decaryi	(Kentiopsis_piersoniorum	(Dictyosperma_album	(Veitchia_spiralis	(Heterospathe_cagayanensis	Hydriastele_microspadix)))))	Burretiokentia_grandiflora))	(Manicaria_saccifera	(Prestoea_acuminata	(Oenocarpus_minor	Oenocarpus_bataua)))))))	Nypa_fruticans))	Kingia_australis);
(((Reinhardtia_simplex	((Reinhardtia_latisecta	Reinhardtia_paiewonskiana)	(((Elaeis_guineensis	Elaeis_oleifera)	Attalea_speciosa)	(((((Chamaedorea_seifrizii	Iriartea_deltoidea)	Pseudophoenix_vinifera)	(((Orania_palindan	Sclerosperma_profizianum)	(Nypa_fruticans	Calamus_caryotoides))	((Phoenix_dactylifera	(Sabal_domingensis	Serenoa_repens))	Podococcus_barteri)))	(Bactris_major	Roystonea_regia))	((Prestoea_acuminata	(Oenocarpus_minor	Oenocarpus_bataua))	(((Leopoldinia_pulchra	(Geonoma_undata	Pelagodoxa_henryana))	((((Veitchia_spiralis	Dypsis_decaryi)	(Hydriastele_microspadix	Heterospathe_cagayanensis))	(Kentiopsis_piersoniorum	Burretiokentia_grandiflora))	Dictyosperma_album))	Manicaria_saccifera))))))	Reinhardtia_gracilis)	Kingia_australis);
((Podococcus_barteri	((Chamaedorea_seifrizii	((Roystonea_regia	((((Geonoma_undata	Pelagodoxa_henryana)	((((Kentiopsis_piersoniorum	((Dypsis_decaryi	Heterospathe_cagayanensis)	Burretiokentia_grandiflora))	Veitchia_spiralis)	Hydriastele_microspadix)	Dictyosperma_album))	(Manicaria_saccifera	(Leopoldinia_pulchra	(Prestoea_acuminata	(Oenocarpus_minor	Oenocarpus_bataua)))))	((Bactris_major	((Elaeis_guineensis	Elaeis_oleifera)	Attalea_speciosa))	((Reinhardtia_gracilis	Reinhardtia_simplex)	(Reinhardtia_latisecta	Reinhardtia_paiewonskiana)))))	(((Pseudophoenix_vinifera	Nypa_fruticans)	Iriartea_deltoidea)	((Phoenix_dactylifera	(Sabal_domingensis	Serenoa_repens))	(Orania_palindan	Sclerosperma_profizianum)))))	Calamus_caryotoides))	Kingia_australis);
((Elaeis_guineensis	(Elaeis_oleifera	(Attalea_speciosa	(((((Reinhardtia_gracilis	Leopoldinia_pulchra)	(Prestoea_acuminata	(Oenocarpus_minor	Oenocarpus_bataua)))	(((Geonoma_undata	Pelagodoxa_henryana)	((((Veitchia_spiralis	Kentiopsis_piersoniorum)	Burretiokentia_grandiflora)	((Heterospathe_cagayanensis	Hydriastele_microspadix)	Dypsis_decaryi))	Dictyosperma_album))	Manicaria_saccifera))	((((Calamus_caryotoides	Podococcus_barteri)	(Nypa_fruticans	((Pseudophoenix_vinifera	(Phoenix_dactylifera	(Sabal_domingensis	Serenoa_repens)))	(Iriartea_deltoidea	(Orania_palindan	Sclerosperma_profizianum)))))	Chamaedorea_seifrizii)	(Bactris_major	Roystonea_regia)))	(Reinhardtia_simplex	(Reinhardtia_latisecta	Reinhardtia_paiewonskiana))))))	Kingia_australis);
((Podococcus_barteri	((((Iriartea_deltoidea	(Chamaedorea_seifrizii	(Orania_palindan	Sclerosperma_profizianum)))	((Pseudophoenix_vinifera	(Roystonea_regia	((Attalea_speciosa	((Manicaria_saccifera	(Prestoea_acuminata	(Oenocarpus_minor	Oenocarpus_bataua)))	((Bactris_major	(Geonoma_undata	Pelagodoxa_henryana))	(((Hydriastele_microspadix	(Burretiokentia_grandiflora	(Veitchia_spiralis	Kentiopsis_piersoniorum)))	(Heterospathe_cagayanensis	Dypsis_decaryi))	Dictyosperma_album))))	(((Reinhardtia_gracilis	Leopoldinia_pulchra)	(Elaeis_guineensis	Elaeis_oleifera))	(Reinhardtia_simplex	(Reinhardtia_latisecta	Reinhardtia_paiewonskiana))))))	(Phoenix_dactylifera	(Sabal_domingensis	Serenoa_repens))))	Nypa_fruticans)	Calamus_caryotoides))	Kingia_australis);
((Bactris_major	(((((Phoenix_dactylifera	(Sabal_domingensis	Serenoa_repens))	((Orania_palindan	Sclerosperma_profizianum)	(Chamaedorea_seifrizii	(Iriartea_deltoidea	Pseudophoenix_vinifera))))	Nypa_fruticans)	(Calamus_caryotoides	Podococcus_barteri))	(Roystonea_regia	((Reinhardtia_simplex	(Reinhardtia_latisecta	Reinhardtia_paiewonskiana))	(((Prestoea_acuminata	(Oenocarpus_minor	Oenocarpus_bataua))	((Geonoma_undata	Pelagodoxa_henryana)	(((Reinhardtia_gracilis	Leopoldinia_pulchra)	Manicaria_saccifera)	(((((Veitchia_spiralis	(Burretiokentia_grandiflora	Kentiopsis_piersoniorum))	Heterospathe_cagayanensis)	Dypsis_decaryi)	Dictyosperma_album)	Hydriastele_microspadix))))	(Attalea_speciosa	(Elaeis_guineensis	Elaeis_oleifera)))))))	Kingia_australis);
((Leopoldinia_pulchra	(Reinhardtia_gracilis	((Reinhardtia_simplex	(Reinhardtia_paiewonskiana	Reinhardtia_latisecta))	(((Bactris_major	Attalea_speciosa)	(Elaeis_oleifera	Elaeis_guineensis))	((((((Phoenix_dactylifera	(Sabal_domingensis	Serenoa_repens))	(Calamus_caryotoides	(Chamaedorea_seifrizii	(Orania_palindan	Sclerosperma_profizianum))))	Podococcus_barteri)	((Iriartea_deltoidea	Pseudophoenix_vinifera)	Nypa_fruticans))	Roystonea_regia)	((Manicaria_saccifera	((Pelagodoxa_henryana	Geonoma_undata)	((Dictyosperma_album	Hydriastele_microspadix)	((((Heterospathe_cagayanensis	Burretiokentia_grandiflora)	Kentiopsis_piersoniorum)	Veitchia_spiralis)	Dypsis_decaryi))))	(Prestoea_acuminata	(Oenocarpus_bataua	Oenocarpus_minor))))))))	Kingia_australis);
((Leopoldinia_pulchra	(Reinhardtia_gracilis	((Reinhardtia_simplex	(Reinhardtia_paiewonskiana	Reinhardtia_latisecta))	(((Bactris_major	Attalea_speciosa)	(Elaeis_oleifera	Elaeis_guineensis))	((((((Calamus_caryotoides	Podococcus_barteri)	Serenoa_repens)	Nypa_fruticans)	((((Chamaedorea_seifrizii	(Orania_palindan	Sclerosperma_profizianum))	Sabal_domingensis)	Phoenix_dactylifera)	(Iriartea_deltoidea	Pseudophoenix_vinifera)))	Roystonea_regia)	(((Pelagodoxa_henryana	Geonoma_undata)	((Dictyosperma_album	(Dypsis_decaryi	((Hydriastele_microspadix	(Kentiopsis_piersoniorum	Veitchia_spiralis))	(Burretiokentia_grandiflora	Heterospathe_cagayanensis))))	Manicaria_saccifera))	(Prestoea_acuminata	(Oenocarpus_bataua	Oenocarpus_minor))))))))	Kingia_australis);
((Bactris_major	(Attalea_speciosa	((Elaeis_oleifera	Elaeis_guineensis)	(((Reinhardtia_simplex	(Reinhardtia_paiewonskiana	Reinhardtia_latisecta))	(((Nypa_fruticans	(((Serenoa_repens	Sabal_domingensis)	(Podococcus_barteri	(Orania_palindan	Sclerosperma_profizianum)))	(Phoenix_dactylifera	(Pseudophoenix_vinifera	(Chamaedorea_seifrizii	Iriartea_deltoidea)))))	Manicaria_saccifera)	((Leopoldinia_pulchra	((Pelagodoxa_henryana	Geonoma_undata)	((((Dictyosperma_album	(Burretiokentia_grandiflora	(Veitchia_spiralis	Kentiopsis_piersoniorum)))	Heterospathe_cagayanensis)	Dypsis_decaryi)	Hydriastele_microspadix)))	(Calamus_caryotoides	(Reinhardtia_gracilis	(Prestoea_acuminata	(Oenocarpus_bataua	Oenocarpus_minor)))))))	Roystonea_regia))))	Kingia_australis);
((Reinhardtia_simplex	((Reinhardtia_paiewonskiana	Reinhardtia_latisecta)	((Elaeis_oleifera	Elaeis_guineensis)	((((Podococcus_barteri	Calamus_caryotoides)	(Nypa_fruticans	((Phoenix_dactylifera	(Serenoa_repens	Sabal_domingensis))	((Orania_palindan	Sclerosperma_profizianum)	(Pseudophoenix_vinifera	Iriartea_deltoidea)))))	Chamaedorea_seifrizii)	(Attalea_speciosa	((Bactris_major	Roystonea_regia)	(((Leopoldinia_pulchra	Reinhardtia_gracilis)	Manicaria_saccifera)	(((Pelagodoxa_henryana	Geonoma_undata)	(((Hydriastele_microspadix	Heterospathe_cagayanensis)	(((Dictyosperma_album	Veitchia_spiralis)	Kentiopsis_piersoniorum)	Burretiokentia_grandiflora))	Dypsis_decaryi))	(Prestoea_acuminata	(Oenocarpus_bataua	Oenocarpus_minor))))))))))	Kingia_australis);
((Bactris_major	((Roystonea_regia	(((((Orania_palindan	Sclerosperma_profizianum)	((Podococcus_barteri	Calamus_caryotoides)	(Phoenix_dactylifera	(Serenoa_repens	Sabal_domingensis))))	(Pseudophoenix_vinifera	Iriartea_deltoidea))	Nypa_fruticans)	Chamaedorea_seifrizii))	((Attalea_speciosa	((Manicaria_saccifera	((Pelagodoxa_henryana	Geonoma_undata)	(Dictyosperma_album	(Hydriastele_microspadix	(((Kentiopsis_piersoniorum	Burretiokentia_grandiflora)	Veitchia_spiralis)	(Heterospathe_cagayanensis	Dypsis_decaryi))))))	(Prestoea_acuminata	(Oenocarpus_bataua	Oenocarpus_minor))))	(((Leopoldinia_pulchra	Reinhardtia_gracilis)	(Elaeis_oleifera	Elaeis_guineensis))	(Reinhardtia_simplex	(Reinhardtia_paiewonskiana	Reinhardtia_latisecta))))))	Kingia_australis);
((Calamus_caryotoides	((((((((Pelagodoxa_henryana	Geonoma_undata)	((Hydriastele_microspadix	((Veitchia_spiralis	Burretiokentia_grandiflora)	Kentiopsis_piersoniorum))	(Heterospathe_cagayanensis	(Dictyosperma_album	Dypsis_decaryi))))	(Prestoea_acuminata	(Oenocarpus_bataua	Oenocarpus_minor)))	(((Leopoldinia_pulchra	Reinhardtia_gracilis)	(Reinhardtia_simplex	(Reinhardtia_paiewonskiana	Reinhardtia_latisecta)))	(((Bactris_major	Attalea_speciosa)	(Elaeis_oleifera	Elaeis_guineensis))	Manicaria_saccifera)))	Roystonea_regia)	(((Phoenix_dactylifera	(Serenoa_repens	Sabal_domingensis))	((Pseudophoenix_vinifera	Iriartea_deltoidea)	Nypa_fruticans))	(Orania_palindan	Sclerosperma_profizianum)))	Chamaedorea_seifrizii)	Podococcus_barteri))	Kingia_australis);
((Calamus_caryotoides	((((((Attalea_speciosa	(Elaeis_oleifera	Elaeis_guineensis))	(((Manicaria_saccifera	((Pelagodoxa_henryana	Geonoma_undata)	((((Dictyosperma_album	Hydriastele_microspadix)	(Burretiokentia_grandiflora	Kentiopsis_piersoniorum))	(Heterospathe_cagayanensis	Dypsis_decaryi))	Veitchia_spiralis)))	(Prestoea_acuminata	(Oenocarpus_bataua	Oenocarpus_minor)))	((Leopoldinia_pulchra	Reinhardtia_gracilis)	(Reinhardtia_simplex	(Reinhardtia_paiewonskiana	Reinhardtia_latisecta)))))	Bactris_major)	Roystonea_regia)	(((Chamaedorea_seifrizii	(Orania_palindan	Sclerosperma_profizianum))	(Phoenix_dactylifera	(Serenoa_repens	Sabal_domingensis)))	(Nypa_fruticans	(Pseudophoenix_vinifera	Iriartea_deltoidea))))	Podococcus_barteri))	Kingia_australis);
(((((((Phoenix_dactylifera	(Serenoa_repens	Sabal_domingensis))	(Chamaedorea_seifrizii	(Orania_palindan	Sclerosperma_profizianum)))	(Nypa_fruticans	(Pseudophoenix_vinifera	Iriartea_deltoidea)))	(Podococcus_barteri	Calamus_caryotoides))	(((Pelagodoxa_henryana	Geonoma_undata)	(((Veitchia_spiralis	(Burretiokentia_grandiflora	Kentiopsis_piersoniorum))	(Dypsis_decaryi	Heterospathe_cagayanensis))	(Dictyosperma_album	Hydriastele_microspadix)))	(((Leopoldinia_pulchra	Reinhardtia_gracilis)	(Prestoea_acuminata	(Oenocarpus_bataua	Oenocarpus_minor)))	Manicaria_saccifera)))	((Roystonea_regia	(Reinhardtia_simplex	(Reinhardtia_paiewonskiana	Reinhardtia_latisecta)))	((Attalea_speciosa	Bactris_major)	(Elaeis_oleifera	Elaeis_guineensis))))	Kingia_australis);
((Calamus_caryotoides	((((Pseudophoenix_vinifera	(((((Leopoldinia_pulchra	Reinhardtia_gracilis)	(Prestoea_acuminata	(Oenocarpus_bataua	Oenocarpus_minor)))	(Manicaria_saccifera	((Pelagodoxa_henryana	Geonoma_undata)	(((Dictyosperma_album	(Veitchia_spiralis	(Burretiokentia_grandiflora	Kentiopsis_piersoniorum)))	(Dypsis_decaryi	Heterospathe_cagayanensis))	Hydriastele_microspadix))))	((Roystonea_regia	(Reinhardtia_simplex	(Reinhardtia_paiewonskiana	Reinhardtia_latisecta)))	((Attalea_speciosa	Bactris_major)	(Elaeis_oleifera	Elaeis_guineensis))))	Nypa_fruticans))	(Phoenix_dactylifera	(Serenoa_repens	Sabal_domingensis)))	(Iriartea_deltoidea	(Chamaedorea_seifrizii	(Orania_palindan	Sclerosperma_profizianum))))	Podococcus_barteri))	Kingia_australis);
((Bactris_major	(((Elaeis_oleifera	Elaeis_guineensis)	(((((Leopoldinia_pulchra	Reinhardtia_gracilis)	(Prestoea_acuminata	(Oenocarpus_bataua	Oenocarpus_minor)))	(Manicaria_saccifera	((Pelagodoxa_henryana	Geonoma_undata)	(((Hydriastele_microspadix	Dictyosperma_album)	(Heterospathe_cagayanensis	(Veitchia_spiralis	(Burretiokentia_grandiflora	Kentiopsis_piersoniorum))))	Dypsis_decaryi))))	(Roystonea_regia	((Nypa_fruticans	(((Phoenix_dactylifera	((Podococcus_barteri	Calamus_caryotoides)	(Serenoa_repens	Sabal_domingensis)))	(Chamaedorea_seifrizii	(Orania_palindan	Sclerosperma_profizianum)))	Pseudophoenix_vinifera))	Iriartea_deltoidea)))	(Reinhardtia_simplex	(Reinhardtia_paiewonskiana	Reinhardtia_latisecta))))	Attalea_speciosa))	Kingia_australis);
((((((Podococcus_barteri	(Chamaedorea_seifrizii	(Sclerosperma_profizianum	Orania_palindan)))	(Phoenix_dactylifera	(Serenoa_repens	Sabal_domingensis)))	(Nypa_fruticans	(Pseudophoenix_vinifera	Iriartea_deltoidea)))	((((((Elaeis_oleifera	Elaeis_guineensis)	Attalea_speciosa)	(Reinhardtia_gracilis	(Reinhardtia_simplex	(Reinhardtia_latisecta	Reinhardtia_paiewonskiana))))	((((Pelagodoxa_henryana	Geonoma_undata)	(Leopoldinia_pulchra	Manicaria_saccifera))	(Dictyosperma_album	(Hydriastele_microspadix	((Kentiopsis_piersoniorum	(Burretiokentia_grandiflora	Veitchia_spiralis))	(Heterospathe_cagayanensis	Dypsis_decaryi)))))	((Oenocarpus_minor	Oenocarpus_bataua)	Prestoea_acuminata)))	Bactris_major)	Roystonea_regia))	Calamus_caryotoides)	Kingia_australis);
((Reinhardtia_gracilis	(Reinhardtia_simplex	(((Bactris_major	((Elaeis_oleifera	Elaeis_guineensis)	Attalea_speciosa))	((Roystonea_regia	((((Chamaedorea_seifrizii	(Sclerosperma_profizianum	Orania_palindan))	(Phoenix_dactylifera	(Serenoa_repens	Sabal_domingensis)))	(Nypa_fruticans	(Pseudophoenix_vinifera	Iriartea_deltoidea)))	(Calamus_caryotoides	Podococcus_barteri)))	(((Leopoldinia_pulchra	Manicaria_saccifera)	(((Dictyosperma_album	Hydriastele_microspadix)	((Kentiopsis_piersoniorum	(Burretiokentia_grandiflora	Veitchia_spiralis))	(Heterospathe_cagayanensis	Dypsis_decaryi)))	(Pelagodoxa_henryana	Geonoma_undata)))	((Oenocarpus_minor	Oenocarpus_bataua)	Prestoea_acuminata))))	(Reinhardtia_latisecta	Reinhardtia_paiewonskiana))))	Kingia_australis);
((Calamus_caryotoides	(Podococcus_barteri	(((Nypa_fruticans	(((Sclerosperma_profizianum	Orania_palindan)	(Pseudophoenix_vinifera	Iriartea_deltoidea))	(Phoenix_dactylifera	(Serenoa_repens	Sabal_domingensis))))	(((((Dictyosperma_album	Hydriastele_microspadix)	((Kentiopsis_piersoniorum	(Burretiokentia_grandiflora	Veitchia_spiralis))	(Heterospathe_cagayanensis	Dypsis_decaryi)))	(Pelagodoxa_henryana	(Leopoldinia_pulchra	Geonoma_undata)))	(((Oenocarpus_minor	Oenocarpus_bataua)	Prestoea_acuminata)	Manicaria_saccifera))	((Roystonea_regia	((Reinhardtia_latisecta	Reinhardtia_paiewonskiana)	(Reinhardtia_gracilis	Reinhardtia_simplex)))	(Bactris_major	((Elaeis_oleifera	Elaeis_guineensis)	Attalea_speciosa)))))	Chamaedorea_seifrizii)))	Kingia_australis);
((Reinhardtia_gracilis	(Reinhardtia_simplex	(((((Elaeis_oleifera	Elaeis_guineensis)	Attalea_speciosa)	((Bactris_major	Roystonea_regia)	(((((Phoenix_dactylifera	(Serenoa_repens	Sabal_domingensis))	(Chamaedorea_seifrizii	(Sclerosperma_profizianum	Orania_palindan)))	(Pseudophoenix_vinifera	(Calamus_caryotoides	Iriartea_deltoidea)))	Nypa_fruticans)	Podococcus_barteri)))	(((Oenocarpus_minor	Oenocarpus_bataua)	Prestoea_acuminata)	((Leopoldinia_pulchra	Manicaria_saccifera)	((Hydriastele_microspadix	((Dictyosperma_album	Dypsis_decaryi)	(Burretiokentia_grandiflora	((Kentiopsis_piersoniorum	Veitchia_spiralis)	Heterospathe_cagayanensis))))	(Pelagodoxa_henryana	Geonoma_undata)))))	(Reinhardtia_latisecta	Reinhardtia_paiewonskiana))))	Kingia_australis);
((Bactris_major	(((Elaeis_oleifera	Elaeis_guineensis)	Attalea_speciosa)	((Roystonea_regia	((Reinhardtia_latisecta	Reinhardtia_paiewonskiana)	(Reinhardtia_gracilis	Reinhardtia_simplex)))	(((Oenocarpus_minor	Oenocarpus_bataua)	Prestoea_acuminata)	((((((Phoenix_dactylifera	(Serenoa_repens	Sabal_domingensis))	((Calamus_caryotoides	Iriartea_deltoidea)	((Podococcus_barteri	Chamaedorea_seifrizii)	(Sclerosperma_profizianum	Orania_palindan))))	Pseudophoenix_vinifera)	Nypa_fruticans)	((Dypsis_decaryi	(Heterospathe_cagayanensis	((Hydriastele_microspadix	Dictyosperma_album)	((Veitchia_spiralis	Kentiopsis_piersoniorum)	Burretiokentia_grandiflora))))	(Leopoldinia_pulchra	(Pelagodoxa_henryana	Geonoma_undata))))	Manicaria_saccifera)))))	Kingia_australis);
(((((Manicaria_saccifera	(((((Kentiopsis_piersoniorum	(Dictyosperma_album	Veitchia_spiralis))	(Dypsis_decaryi	(Hydriastele_microspadix	Heterospathe_cagayanensis)))	Burretiokentia_grandiflora)	(Pelagodoxa_henryana	Geonoma_undata))	((Leopoldinia_pulchra	Reinhardtia_gracilis)	((Oenocarpus_minor	Oenocarpus_bataua)	Prestoea_acuminata))))	((((Phoenix_dactylifera	(Serenoa_repens	Sabal_domingensis))	(Pseudophoenix_vinifera	(((Calamus_caryotoides	Podococcus_barteri)	Chamaedorea_seifrizii)	(Sclerosperma_profizianum	Orania_palindan))))	Iriartea_deltoidea)	Nypa_fruticans))	((Bactris_major	((Elaeis_oleifera	Elaeis_guineensis)	Attalea_speciosa))	Roystonea_regia))	((Reinhardtia_latisecta	Reinhardtia_paiewonskiana)	Reinhardtia_simplex))	Kingia_australis);
((Bactris_major	((((Elaeis_oleifera	Elaeis_guineensis)	Attalea_speciosa)	(((Reinhardtia_latisecta	Reinhardtia_paiewonskiana)	Reinhardtia_simplex)	Roystonea_regia))	((Manicaria_saccifera	((((Dictyosperma_album	(((Burretiokentia_grandiflora	(Veitchia_spiralis	Kentiopsis_piersoniorum))	Dypsis_decaryi)	Heterospathe_cagayanensis))	Hydriastele_microspadix)	(Pelagodoxa_henryana	Geonoma_undata))	((Leopoldinia_pulchra	Reinhardtia_gracilis)	((Oenocarpus_minor	Oenocarpus_bataua)	Prestoea_acuminata))))	((Calamus_caryotoides	Podococcus_barteri)	((Pseudophoenix_vinifera	(Phoenix_dactylifera	(Serenoa_repens	Sabal_domingensis)))	((Chamaedorea_seifrizii	(Sclerosperma_profizianum	Orania_palindan))	(Iriartea_deltoidea	Nypa_fruticans)))))))	Kingia_australis);
((Bactris_major	(((Podococcus_barteri	Roystonea_regia)	(((Calamus_caryotoides	(Iriartea_deltoidea	Pseudophoenix_vinifera))	((Phoenix_dactylifera	(Serenoa_repens	Sabal_domingensis))	(Chamaedorea_seifrizii	(Sclerosperma_profizianum	Orania_palindan))))	Nypa_fruticans))	((((Elaeis_oleifera	Elaeis_guineensis)	Attalea_speciosa)	((Reinhardtia_latisecta	Reinhardtia_paiewonskiana)	Reinhardtia_simplex))	(((Leopoldinia_pulchra	Reinhardtia_gracilis)	((Oenocarpus_minor	Oenocarpus_bataua)	Prestoea_acuminata))	(((((Dictyosperma_album	(Veitchia_spiralis	(Kentiopsis_piersoniorum	Burretiokentia_grandiflora)))	Dypsis_decaryi)	Heterospathe_cagayanensis)	Hydriastele_microspadix)	(Manicaria_saccifera	(Pelagodoxa_henryana	Geonoma_undata)))))))	Kingia_australis);
((Pseudophoenix_vinifera	(((((Phoenix_dactylifera	(Serenoa_repens	Sabal_domingensis))	(Chamaedorea_seifrizii	(Sclerosperma_profizianum	(Podococcus_barteri	Orania_palindan))))	(Nypa_fruticans	((((Reinhardtia_latisecta	Reinhardtia_paiewonskiana)	(Reinhardtia_gracilis	Reinhardtia_simplex))	((((Oenocarpus_minor	Oenocarpus_bataua)	Prestoea_acuminata)	(((((Hydriastele_microspadix	Dictyosperma_album)	(Heterospathe_cagayanensis	(Veitchia_spiralis	(Kentiopsis_piersoniorum	Burretiokentia_grandiflora))))	Dypsis_decaryi)	(Pelagodoxa_henryana	Geonoma_undata))	(Leopoldinia_pulchra	Manicaria_saccifera)))	(Attalea_speciosa	(Bactris_major	(Elaeis_oleifera	Elaeis_guineensis)))))	Roystonea_regia)))	Calamus_caryotoides)	Iriartea_deltoidea))	Kingia_australis);
((Bactris_major	((((((Reinhardtia_latisecta	Reinhardtia_paiewonskiana)	Reinhardtia_simplex)	((((Phoenix_dactylifera	(Serenoa_repens	Sabal_domingensis))	((Podococcus_barteri	Calamus_caryotoides)	(Chamaedorea_seifrizii	(Sclerosperma_profizianum	Orania_palindan))))	((Iriartea_deltoidea	Pseudophoenix_vinifera)	Nypa_fruticans))	((((Reinhardtia_gracilis	Leopoldinia_pulchra)	((Oenocarpus_minor	Oenocarpus_bataua)	Prestoea_acuminata))	((Hydriastele_microspadix	(((Dypsis_decaryi	Heterospathe_cagayanensis)	(Veitchia_spiralis	(Kentiopsis_piersoniorum	Burretiokentia_grandiflora)))	Dictyosperma_album))	(Pelagodoxa_henryana	Geonoma_undata)))	Manicaria_saccifera)))	Roystonea_regia)	(Elaeis_oleifera	Elaeis_guineensis))	Attalea_speciosa))	Kingia_australis);
((Calamus_caryotoides	((Nypa_fruticans	((Roystonea_regia	(((Attalea_speciosa	(Elaeis_guineensis	Elaeis_oleifera))	(((Reinhardtia_paiewonskiana	Reinhardtia_latisecta)	Reinhardtia_simplex)	((Manicaria_saccifera	((Leopoldinia_pulchra	Reinhardtia_gracilis)	(Prestoea_acuminata	(Oenocarpus_bataua	Oenocarpus_minor))))	((Geonoma_undata	Pelagodoxa_henryana)	(((Heterospathe_cagayanensis	Hydriastele_microspadix)	(Kentiopsis_piersoniorum	(Burretiokentia_grandiflora	Veitchia_spiralis)))	(Dypsis_decaryi	Dictyosperma_album))))))	Bactris_major))	(((Phoenix_dactylifera	(Sabal_domingensis	Serenoa_repens))	((Sclerosperma_profizianum	Orania_palindan)	Chamaedorea_seifrizii))	(Pseudophoenix_vinifera	Iriartea_deltoidea))))	Podococcus_barteri))	Kingia_australis);
((Calamus_caryotoides	(((Chamaedorea_seifrizii	((((Leopoldinia_pulchra	Reinhardtia_gracilis)	Roystonea_regia)	(((Prestoea_acuminata	(Oenocarpus_bataua	Oenocarpus_minor))	(((Geonoma_undata	Pelagodoxa_henryana)	(((Heterospathe_cagayanensis	(Dypsis_decaryi	(Kentiopsis_piersoniorum	(Burretiokentia_grandiflora	Veitchia_spiralis))))	Dictyosperma_album)	Hydriastele_microspadix))	Manicaria_saccifera))	((Attalea_speciosa	Bactris_major)	(Elaeis_guineensis	Elaeis_oleifera))))	((Reinhardtia_paiewonskiana	Reinhardtia_latisecta)	Reinhardtia_simplex)))	(((Pseudophoenix_vinifera	Iriartea_deltoidea)	(Sclerosperma_profizianum	Orania_palindan))	((Phoenix_dactylifera	(Sabal_domingensis	Serenoa_repens))	Nypa_fruticans)))	Podococcus_barteri))	Kingia_australis);
((Podococcus_barteri	(Calamus_caryotoides	((Chamaedorea_seifrizii	((((Leopoldinia_pulchra	Reinhardtia_gracilis)	(Prestoea_acuminata	(Oenocarpus_bataua	Oenocarpus_minor)))	(((Geonoma_undata	Pelagodoxa_henryana)	(Heterospathe_cagayanensis	(Dypsis_decaryi	((Dictyosperma_album	Hydriastele_microspadix)	(Kentiopsis_piersoniorum	(Burretiokentia_grandiflora	Veitchia_spiralis))))))	Manicaria_saccifera))	((Roystonea_regia	((Reinhardtia_paiewonskiana	Reinhardtia_latisecta)	Reinhardtia_simplex))	((Attalea_speciosa	Bactris_major)	(Elaeis_guineensis	Elaeis_oleifera)))))	(Nypa_fruticans	(((Pseudophoenix_vinifera	Iriartea_deltoidea)	(Sclerosperma_profizianum	Orania_palindan))	(Phoenix_dactylifera	(Sabal_domingensis	Serenoa_repens)))))))	Kingia_australis);
((((Reinhardtia_paiewonskiana	Reinhardtia_latisecta)	Reinhardtia_simplex)	(((((Phoenix_dactylifera	(Sabal_domingensis	Serenoa_repens))	((Podococcus_barteri	Calamus_caryotoides)	((((Sclerosperma_profizianum	Orania_palindan)	Chamaedorea_seifrizii)	Nypa_fruticans)	(Pseudophoenix_vinifera	Iriartea_deltoidea))))	(((Geonoma_undata	Pelagodoxa_henryana)	((((Kentiopsis_piersoniorum	Burretiokentia_grandiflora)	(Veitchia_spiralis	Dictyosperma_album))	(Heterospathe_cagayanensis	Dypsis_decaryi))	Hydriastele_microspadix))	(Manicaria_saccifera	((Leopoldinia_pulchra	Reinhardtia_gracilis)	(Prestoea_acuminata	(Oenocarpus_bataua	Oenocarpus_minor))))))	(Attalea_speciosa	(Roystonea_regia	Bactris_major)))	(Elaeis_guineensis	Elaeis_oleifera)))	Kingia_australis);
((Prestoea_acuminata	((Oenocarpus_bataua	Oenocarpus_minor)	(((((Reinhardtia_paiewonskiana	Reinhardtia_latisecta)	Reinhardtia_simplex)	(((Elaeis_guineensis	Elaeis_oleifera)	Attalea_speciosa)	(Bactris_major	(Roystonea_regia	((Calamus_caryotoides	(Nypa_fruticans	(((Phoenix_dactylifera	(Sabal_domingensis	Serenoa_repens))	((Sclerosperma_profizianum	Orania_palindan)	(Pseudophoenix_vinifera	Iriartea_deltoidea)))	Podococcus_barteri)))	Chamaedorea_seifrizii)))))	(((Leopoldinia_pulchra	Reinhardtia_gracilis)	(Geonoma_undata	Pelagodoxa_henryana))	(((Hydriastele_microspadix	Dictyosperma_album)	((Heterospathe_cagayanensis	Dypsis_decaryi)	(Kentiopsis_piersoniorum	Veitchia_spiralis)))	Burretiokentia_grandiflora)))	Manicaria_saccifera)))	Kingia_australis);
((Podococcus_barteri	(((Pseudophoenix_vinifera	Iriartea_deltoidea)	((((Phoenix_dactylifera	(Sabal_domingensis	Serenoa_repens))	((((((Geonoma_undata	Pelagodoxa_henryana)	((Dictyosperma_album	(Dypsis_decaryi	(((Kentiopsis_piersoniorum	Veitchia_spiralis)	Burretiokentia_grandiflora)	Heterospathe_cagayanensis)))	Hydriastele_microspadix))	(Manicaria_saccifera	(Prestoea_acuminata	(Oenocarpus_bataua	Oenocarpus_minor))))	((Leopoldinia_pulchra	Reinhardtia_gracilis)	((Reinhardtia_paiewonskiana	Reinhardtia_latisecta)	Reinhardtia_simplex)))	((Elaeis_guineensis	Elaeis_oleifera)	(Bactris_major	Attalea_speciosa)))	Roystonea_regia))	(Chamaedorea_seifrizii	(Sclerosperma_profizianum	Orania_palindan)))	Nypa_fruticans))	Calamus_caryotoides))	Kingia_australis);
((Podococcus_barteri	(((Phoenix_dactylifera	(Sabal_domingensis	Serenoa_repens))	(((Pseudophoenix_vinifera	Iriartea_deltoidea)	(Nypa_fruticans	(((((Reinhardtia_paiewonskiana	Reinhardtia_latisecta)	Reinhardtia_simplex)	(((Geonoma_undata	Pelagodoxa_henryana)	(Dictyosperma_album	(Dypsis_decaryi	((Hydriastele_microspadix	(Kentiopsis_piersoniorum	(Veitchia_spiralis	Burretiokentia_grandiflora)))	Heterospathe_cagayanensis))))	(((Leopoldinia_pulchra	Reinhardtia_gracilis)	Manicaria_saccifera)	(Prestoea_acuminata	(Oenocarpus_bataua	Oenocarpus_minor)))))	((Elaeis_guineensis	Elaeis_oleifera)	Attalea_speciosa))	(Bactris_major	Roystonea_regia))))	(Chamaedorea_seifrizii	(Sclerosperma_profizianum	Orania_palindan))))	Calamus_caryotoides))	Kingia_australis);
((Podococcus_barteri	((((Chamaedorea_seifrizii	(((((Leopoldinia_pulchra	Reinhardtia_gracilis)	((Reinhardtia_paiewonskiana	Reinhardtia_latisecta)	Reinhardtia_simplex))	((Manicaria_saccifera	((Geonoma_undata	Pelagodoxa_henryana)	((((Veitchia_spiralis	Dypsis_decaryi)	(Kentiopsis_piersoniorum	(Dictyosperma_album	Burretiokentia_grandiflora)))	Heterospathe_cagayanensis)	Hydriastele_microspadix)))	(Prestoea_acuminata	(Oenocarpus_bataua	Oenocarpus_minor))))	((Elaeis_guineensis	Elaeis_oleifera)	Attalea_speciosa))	(Bactris_major	Roystonea_regia)))	(((Pseudophoenix_vinifera	Iriartea_deltoidea)	(Sclerosperma_profizianum	Orania_palindan))	(Phoenix_dactylifera	(Sabal_domingensis	Serenoa_repens))))	Nypa_fruticans)	Calamus_caryotoides))	Kingia_australis);
((Calamus_caryotoides	(Podococcus_barteri	((((Phoenix_dactylifera	(Sabal_domingensis	Serenoa_repens))	((Pseudophoenix_vinifera	Iriartea_deltoidea)	(Sclerosperma_profizianum	Orania_palindan)))	Nypa_fruticans)	(Chamaedorea_seifrizii	(((Manicaria_saccifera	((Geonoma_undata	Pelagodoxa_henryana)	(((Dypsis_decaryi	Dictyosperma_album)	((Veitchia_spiralis	(Kentiopsis_piersoniorum	Burretiokentia_grandiflora))	Heterospathe_cagayanensis))	Hydriastele_microspadix)))	((Leopoldinia_pulchra	Reinhardtia_gracilis)	(Prestoea_acuminata	(Oenocarpus_bataua	Oenocarpus_minor))))	(((Elaeis_guineensis	Elaeis_oleifera)	(Attalea_speciosa	Bactris_major))	(Roystonea_regia	((Reinhardtia_paiewonskiana	Reinhardtia_latisecta)	Reinhardtia_simplex))))))))	Kingia_australis);
((Calamus_caryotoides	(Podococcus_barteri	((((Chamaedorea_seifrizii	(Sclerosperma_profizianum	Orania_palindan))	((Serenoa_repens	Nypa_fruticans)	((((Pelagodoxa_henryana	((((Dypsis_decaryi	Dictyosperma_album)	((Veitchia_spiralis	(Kentiopsis_piersoniorum	Burretiokentia_grandiflora))	Heterospathe_cagayanensis))	Hydriastele_microspadix)	(Manicaria_saccifera	Geonoma_undata)))	((Leopoldinia_pulchra	Reinhardtia_gracilis)	(Prestoea_acuminata	(Oenocarpus_bataua	Oenocarpus_minor))))	(((Reinhardtia_paiewonskiana	Reinhardtia_latisecta)	Reinhardtia_simplex)	(((Elaeis_guineensis	Elaeis_oleifera)	(Attalea_speciosa	Bactris_major))	Roystonea_regia)))	Sabal_domingensis)))	Phoenix_dactylifera)	(Pseudophoenix_vinifera	Iriartea_deltoidea))))	Kingia_australis);
((Bactris_major	(Attalea_speciosa	((((((Hydriastele_microspadix	(Dictyosperma_album	((Heterospathe_cagayanensis	Dypsis_decaryi)	((Burretiokentia_grandiflora	Kentiopsis_piersoniorum)	Veitchia_spiralis))))	(Geonoma_undata	Pelagodoxa_henryana))	Manicaria_saccifera)	(((Oenocarpus_bataua	Oenocarpus_minor)	Prestoea_acuminata)	(Reinhardtia_gracilis	Leopoldinia_pulchra)))	((Reinhardtia_simplex	(Reinhardtia_paiewonskiana	Reinhardtia_latisecta))	((((Nypa_fruticans	(Pseudophoenix_vinifera	Iriartea_deltoidea))	((((Serenoa_repens	Sabal_domingensis)	Phoenix_dactylifera)	(Orania_palindan	Sclerosperma_profizianum))	(Podococcus_barteri	Calamus_caryotoides)))	Chamaedorea_seifrizii)	Roystonea_regia)))	(Elaeis_oleifera	Elaeis_guineensis))))	Kingia_australis);
((Calamus_caryotoides	(((Chamaedorea_seifrizii	(Pseudophoenix_vinifera	Iriartea_deltoidea))	((Roystonea_regia	(((((Geonoma_undata	Pelagodoxa_henryana)	(Hydriastele_microspadix	(Dictyosperma_album	((Heterospathe_cagayanensis	Dypsis_decaryi)	((Burretiokentia_grandiflora	Kentiopsis_piersoniorum)	Veitchia_spiralis)))))	Manicaria_saccifera)	(((Oenocarpus_bataua	Oenocarpus_minor)	Prestoea_acuminata)	Leopoldinia_pulchra))	(((Reinhardtia_gracilis	Reinhardtia_simplex)	(Reinhardtia_paiewonskiana	Reinhardtia_latisecta))	((Elaeis_oleifera	Elaeis_guineensis)	(Bactris_major	Attalea_speciosa)))))	Nypa_fruticans))	(((Serenoa_repens	Sabal_domingensis)	Phoenix_dactylifera)	(Podococcus_barteri	(Orania_palindan	Sclerosperma_profizianum)))))	Kingia_australis);
(((Calamus_caryotoides	(Chamaedorea_seifrizii	(((Manicaria_saccifera	(((Dypsis_decaryi	(Heterospathe_cagayanensis	(Veitchia_spiralis	(Kentiopsis_piersoniorum	(Burretiokentia_grandiflora	(Hydriastele_microspadix	Dictyosperma_album))))))	(Geonoma_undata	((Reinhardtia_gracilis	Leopoldinia_pulchra)	Pelagodoxa_henryana)))	((Oenocarpus_bataua	Oenocarpus_minor)	Prestoea_acuminata)))	((Roystonea_regia	(Reinhardtia_simplex	(Reinhardtia_paiewonskiana	Reinhardtia_latisecta)))	((Elaeis_oleifera	Elaeis_guineensis)	(Bactris_major	Attalea_speciosa))))	((Nypa_fruticans	(Pseudophoenix_vinifera	Iriartea_deltoidea))	(((Serenoa_repens	Sabal_domingensis)	Phoenix_dactylifera)	(Orania_palindan	Sclerosperma_profizianum))))))	Podococcus_barteri)	Kingia_australis);
((Calamus_caryotoides	((Chamaedorea_seifrizii	((((((((((Veitchia_spiralis	Kentiopsis_piersoniorum)	Burretiokentia_grandiflora)	(Dypsis_decaryi	Heterospathe_cagayanensis))	(Dictyosperma_album	Hydriastele_microspadix))	(Geonoma_undata	Pelagodoxa_henryana))	((Oenocarpus_bataua	Oenocarpus_minor)	Prestoea_acuminata))	(Leopoldinia_pulchra	Manicaria_saccifera))	(((Reinhardtia_gracilis	Reinhardtia_simplex)	(Reinhardtia_paiewonskiana	Reinhardtia_latisecta))	((Elaeis_oleifera	Elaeis_guineensis)	(Bactris_major	Attalea_speciosa))))	Roystonea_regia)	(Serenoa_repens	((Sabal_domingensis	(Nypa_fruticans	(Pseudophoenix_vinifera	Iriartea_deltoidea)))	(Phoenix_dactylifera	(Orania_palindan	Sclerosperma_profizianum))))))	Podococcus_barteri))	Kingia_australis);
((Podococcus_barteri	(Calamus_caryotoides	((Sabal_domingensis	Serenoa_repens)	(((Phoenix_dactylifera	(Chamaedorea_seifrizii	Iriartea_deltoidea))	((Bactris_major	Pseudophoenix_vinifera)	(((((((((Veitchia_spiralis	Kentiopsis_piersoniorum)	(Heterospathe_cagayanensis	Burretiokentia_grandiflora))	Dypsis_decaryi)	(Dictyosperma_album	Hydriastele_microspadix))	(Geonoma_undata	Pelagodoxa_henryana))	((Oenocarpus_bataua	Oenocarpus_minor)	Prestoea_acuminata))	((Reinhardtia_gracilis	Leopoldinia_pulchra)	(Reinhardtia_simplex	(Reinhardtia_paiewonskiana	Reinhardtia_latisecta))))	(((Nypa_fruticans	(Elaeis_oleifera	Elaeis_guineensis))	Attalea_speciosa)	Manicaria_saccifera))	Roystonea_regia)))	(Orania_palindan	Sclerosperma_profizianum)))))	Kingia_australis);
((Podococcus_barteri	(Calamus_caryotoides	((Iriartea_deltoidea	Pseudophoenix_vinifera)	((((Chamaedorea_seifrizii	(Sclerosperma_profizianum	Orania_palindan))	(Phoenix_dactylifera	(Sabal_domingensis	Serenoa_repens)))	(((Manicaria_saccifera	(((((((Burretiokentia_grandiflora	Kentiopsis_piersoniorum)	Dictyosperma_album)	Veitchia_spiralis)	Heterospathe_cagayanensis)	Hydriastele_microspadix)	Dypsis_decaryi)	(Geonoma_undata	Pelagodoxa_henryana)))	((Reinhardtia_gracilis	Leopoldinia_pulchra)	((Oenocarpus_bataua	Oenocarpus_minor)	Prestoea_acuminata)))	((Reinhardtia_simplex	(Reinhardtia_paiewonskiana	Reinhardtia_latisecta))	(((Elaeis_oleifera	Elaeis_guineensis)	(Bactris_major	Attalea_speciosa))	Roystonea_regia))))	Nypa_fruticans))))	Kingia_australis);
((Calamus_caryotoides	((((((((Dictyosperma_album	Hydriastele_microspadix)	((Heterospathe_cagayanensis	Dypsis_decaryi)	(Veitchia_spiralis	(Burretiokentia_grandiflora	Kentiopsis_piersoniorum))))	(Geonoma_undata	Pelagodoxa_henryana))	(((Oenocarpus_bataua	Oenocarpus_minor)	Prestoea_acuminata)	Manicaria_saccifera))	(((Reinhardtia_gracilis	Leopoldinia_pulchra)	(Reinhardtia_simplex	(Reinhardtia_paiewonskiana	Reinhardtia_latisecta)))	((Elaeis_oleifera	Elaeis_guineensis)	(Bactris_major	Attalea_speciosa))))	Roystonea_regia)	((Chamaedorea_seifrizii	(Sclerosperma_profizianum	Orania_palindan))	((Phoenix_dactylifera	(Sabal_domingensis	Serenoa_repens))	(Nypa_fruticans	(Iriartea_deltoidea	Pseudophoenix_vinifera)))))	Podococcus_barteri))	Kingia_australis);
((Calamus_caryotoides	((((((((Hydriastele_microspadix	((Heterospathe_cagayanensis	Dypsis_decaryi)	(Dictyosperma_album	(Veitchia_spiralis	(Burretiokentia_grandiflora	Kentiopsis_piersoniorum)))))	(Geonoma_undata	Pelagodoxa_henryana))	(((Oenocarpus_bataua	Oenocarpus_minor)	Prestoea_acuminata)	((Reinhardtia_gracilis	Leopoldinia_pulchra)	Manicaria_saccifera)))	((Reinhardtia_simplex	(Reinhardtia_paiewonskiana	Reinhardtia_latisecta))	((Elaeis_oleifera	Elaeis_guineensis)	(Bactris_major	Attalea_speciosa))))	Roystonea_regia)	((((Sclerosperma_profizianum	Orania_palindan)	(Iriartea_deltoidea	Pseudophoenix_vinifera))	Nypa_fruticans)	(Phoenix_dactylifera	(Sabal_domingensis	Serenoa_repens))))	Chamaedorea_seifrizii)	Podococcus_barteri))	Kingia_australis);
((((((((Elaeis_oleifera	Elaeis_guineensis)	Attalea_speciosa)	((((Geonoma_undata	(((Heterospathe_cagayanensis	Dypsis_decaryi)	(Hydriastele_microspadix	((Dictyosperma_album	(Burretiokentia_grandiflora	Kentiopsis_piersoniorum))	Veitchia_spiralis)))	Pelagodoxa_henryana))	(((Oenocarpus_bataua	Oenocarpus_minor)	Prestoea_acuminata)	(Reinhardtia_gracilis	Leopoldinia_pulchra)))	Manicaria_saccifera)	(Reinhardtia_simplex	(Reinhardtia_paiewonskiana	Reinhardtia_latisecta))))	Bactris_major)	Roystonea_regia)	((((Sclerosperma_profizianum	Orania_palindan)	(Iriartea_deltoidea	Pseudophoenix_vinifera))	(Phoenix_dactylifera	(Sabal_domingensis	Serenoa_repens)))	((Nypa_fruticans	Calamus_caryotoides)	Chamaedorea_seifrizii)))	Podococcus_barteri)	Kingia_australis);
((Bactris_major	((Elaeis_oleifera	Elaeis_guineensis)	(Attalea_speciosa	((((Manicaria_saccifera	((Pelagodoxa_henryana	Geonoma_undata)	(Hydriastele_microspadix	(((Burretiokentia_grandiflora	Heterospathe_cagayanensis)	((Kentiopsis_piersoniorum	Veitchia_spiralis)	Dypsis_decaryi))	Dictyosperma_album))))	(((Oenocarpus_bataua	Oenocarpus_minor)	Prestoea_acuminata)	(Reinhardtia_gracilis	Leopoldinia_pulchra)))	(Reinhardtia_simplex	(Reinhardtia_paiewonskiana	Reinhardtia_latisecta)))	(Roystonea_regia	(Chamaedorea_seifrizii	(Calamus_caryotoides	(Nypa_fruticans	((Phoenix_dactylifera	(Sabal_domingensis	Serenoa_repens))	((Podococcus_barteri	(Sclerosperma_profizianum	Orania_palindan))	(Iriartea_deltoidea	Pseudophoenix_vinifera)))))))))))	Kingia_australis);
((Calamus_caryotoides	(((Nypa_fruticans	(((Orania_palindan	Sclerosperma_profizianum)	(Iriartea_deltoidea	Pseudophoenix_vinifera))	((Serenoa_repens	Sabal_domingensis)	Phoenix_dactylifera)))	(Chamaedorea_seifrizii	(Roystonea_regia	(((Reinhardtia_simplex	(Reinhardtia_paiewonskiana	Reinhardtia_latisecta))	((Prestoea_acuminata	(Oenocarpus_minor	Oenocarpus_bataua))	((((Hydriastele_microspadix	Dictyosperma_album)	(Burretiokentia_grandiflora	((Heterospathe_cagayanensis	(Veitchia_spiralis	Dypsis_decaryi))	Kentiopsis_piersoniorum)))	(Geonoma_undata	Pelagodoxa_henryana))	((Leopoldinia_pulchra	Reinhardtia_gracilis)	Manicaria_saccifera))))	((Bactris_major	Attalea_speciosa)	(Elaeis_guineensis	Elaeis_oleifera))))))	Podococcus_barteri))	Kingia_australis);
((Calamus_caryotoides	((((Chamaedorea_seifrizii	(Orania_palindan	Sclerosperma_profizianum))	(Sabal_domingensis	(Phoenix_dactylifera	Serenoa_repens)))	((Nypa_fruticans	((Roystonea_regia	(((Reinhardtia_simplex	(Reinhardtia_paiewonskiana	Reinhardtia_latisecta))	(((Leopoldinia_pulchra	Reinhardtia_gracilis)	(Prestoea_acuminata	(Oenocarpus_minor	Oenocarpus_bataua)))	(((Geonoma_undata	Pelagodoxa_henryana)	(Dictyosperma_album	(Hydriastele_microspadix	((Kentiopsis_piersoniorum	((Dypsis_decaryi	Heterospathe_cagayanensis)	Burretiokentia_grandiflora))	Veitchia_spiralis))))	Manicaria_saccifera)))	((Bactris_major	Attalea_speciosa)	(Elaeis_guineensis	Elaeis_oleifera))))	Iriartea_deltoidea))	Pseudophoenix_vinifera))	Podococcus_barteri))	Kingia_australis);
((Calamus_caryotoides	((Iriartea_deltoidea	Pseudophoenix_vinifera)	(((Chamaedorea_seifrizii	(Orania_palindan	Sclerosperma_profizianum))	(Sabal_domingensis	(Phoenix_dactylifera	Serenoa_repens)))	(Nypa_fruticans	((Podococcus_barteri	Roystonea_regia)	((((Prestoea_acuminata	(Oenocarpus_minor	Oenocarpus_bataua))	(((Geonoma_undata	Pelagodoxa_henryana)	(((Kentiopsis_piersoniorum	(Burretiokentia_grandiflora	Veitchia_spiralis))	(Dypsis_decaryi	Heterospathe_cagayanensis))	(Dictyosperma_album	Hydriastele_microspadix)))	(Leopoldinia_pulchra	Manicaria_saccifera)))	(Reinhardtia_gracilis	(Reinhardtia_simplex	(Reinhardtia_paiewonskiana	Reinhardtia_latisecta))))	((Bactris_major	Attalea_speciosa)	(Elaeis_guineensis	Elaeis_oleifera))))))))	Kingia_australis);
((Calamus_caryotoides	((Serenoa_repens	(Nypa_fruticans	((((((Reinhardtia_gracilis	Leopoldinia_pulchra)	Manicaria_saccifera)	((Prestoea_acuminata	(Oenocarpus_minor	Oenocarpus_bataua))	((Geonoma_undata	Pelagodoxa_henryana)	((Hydriastele_microspadix	(Kentiopsis_piersoniorum	(Burretiokentia_grandiflora	Veitchia_spiralis)))	((Dypsis_decaryi	Dictyosperma_album)	Heterospathe_cagayanensis)))))	((((Elaeis_guineensis	Elaeis_oleifera)	Iriartea_deltoidea)	(Reinhardtia_simplex	(Reinhardtia_paiewonskiana	Reinhardtia_latisecta)))	((Bactris_major	Roystonea_regia)	Attalea_speciosa)))	((Chamaedorea_seifrizii	(Orania_palindan	Sclerosperma_profizianum))	(Sabal_domingensis	Phoenix_dactylifera)))	Pseudophoenix_vinifera)))	Podococcus_barteri))	Kingia_australis);
((Calamus_caryotoides	((Serenoa_repens	(Nypa_fruticans	(Phoenix_dactylifera	((Iriartea_deltoidea	(Chamaedorea_seifrizii	(Orania_palindan	Sclerosperma_profizianum)))	(((Bactris_major	Pseudophoenix_vinifera)	((((Manicaria_saccifera	((Geonoma_undata	Pelagodoxa_henryana)	((Dictyosperma_album	Hydriastele_microspadix)	(((Kentiopsis_piersoniorum	(Dypsis_decaryi	Veitchia_spiralis))	Burretiokentia_grandiflora)	Heterospathe_cagayanensis))))	((Reinhardtia_gracilis	Leopoldinia_pulchra)	(Prestoea_acuminata	(Oenocarpus_minor	Oenocarpus_bataua))))	((Reinhardtia_simplex	(Reinhardtia_paiewonskiana	Reinhardtia_latisecta))	(Attalea_speciosa	(Elaeis_guineensis	Elaeis_oleifera))))	Roystonea_regia))	Sabal_domingensis)))))	Podococcus_barteri))	Kingia_australis);
(((((((Phoenix_dactylifera	(Sabal_domingensis	Serenoa_repens))	(Chamaedorea_seifrizii	(Orania_palindan	Sclerosperma_profizianum)))	(((Reinhardtia_simplex	(Reinhardtia_paiewonskiana	Reinhardtia_latisecta))	((Elaeis_guineensis	Elaeis_oleifera)	((Bactris_major	Attalea_speciosa)	((((Geonoma_undata	Pelagodoxa_henryana)	(Dypsis_decaryi	(Heterospathe_cagayanensis	((Dictyosperma_album	Hydriastele_microspadix)	((Kentiopsis_piersoniorum	Veitchia_spiralis)	Burretiokentia_grandiflora)))))	((Prestoea_acuminata	(Oenocarpus_minor	Oenocarpus_bataua))	Manicaria_saccifera))	(Reinhardtia_gracilis	Leopoldinia_pulchra)))))	Roystonea_regia))	(Nypa_fruticans	(Iriartea_deltoidea	Pseudophoenix_vinifera)))	Calamus_caryotoides)	Podococcus_barteri)	Kingia_australis);
((Calamus_caryotoides	(Podococcus_barteri	(Nypa_fruticans	((((Iriartea_deltoidea	Pseudophoenix_vinifera)	(((Orania_palindan	Sclerosperma_profizianum)	Phoenix_dactylifera)	(Chamaedorea_seifrizii	((((Elaeis_guineensis	Elaeis_oleifera)	(Attalea_speciosa	Bactris_major))	(Roystonea_regia	((Manicaria_saccifera	((Geonoma_undata	Pelagodoxa_henryana)	((Heterospathe_cagayanensis	Hydriastele_microspadix)	(Dictyosperma_album	((Burretiokentia_grandiflora	(Dypsis_decaryi	Veitchia_spiralis))	Kentiopsis_piersoniorum)))))	((Prestoea_acuminata	(Oenocarpus_minor	Oenocarpus_bataua))	(Reinhardtia_gracilis	Leopoldinia_pulchra)))))	(Reinhardtia_simplex	(Reinhardtia_paiewonskiana	Reinhardtia_latisecta))))))	Sabal_domingensis)	Serenoa_repens))))	Kingia_australis);
((Bactris_major	(((((Manicaria_saccifera	((Dictyosperma_album	(Geonoma_undata	Pelagodoxa_henryana))	((Heterospathe_cagayanensis	(((Burretiokentia_grandiflora	Kentiopsis_piersoniorum)	Veitchia_spiralis)	Hydriastele_microspadix))	Dypsis_decaryi)))	(Prestoea_acuminata	(Oenocarpus_minor	Oenocarpus_bataua)))	((Chamaedorea_seifrizii	((Reinhardtia_gracilis	Leopoldinia_pulchra)	(Reinhardtia_simplex	(Reinhardtia_paiewonskiana	Reinhardtia_latisecta))))	(Roystonea_regia	((Sabal_domingensis	((Serenoa_repens	Nypa_fruticans)	(Calamus_caryotoides	Podococcus_barteri)))	(((Iriartea_deltoidea	Pseudophoenix_vinifera)	(Orania_palindan	Sclerosperma_profizianum))	Phoenix_dactylifera)))))	(Elaeis_guineensis	Elaeis_oleifera))	Attalea_speciosa))	Kingia_australis);
((Calamus_caryotoides	(((((((Elaeis_guineensis	Elaeis_oleifera)	Attalea_speciosa)	((Manicaria_saccifera	((Dictyosperma_album	(Burretiokentia_grandiflora	((Veitchia_spiralis	(Kentiopsis_piersoniorum	Hydriastele_microspadix))	(Dypsis_decaryi	Heterospathe_cagayanensis))))	(Pelagodoxa_henryana	Geonoma_undata)))	(Prestoea_acuminata	(Oenocarpus_minor	Oenocarpus_bataua))))	((Reinhardtia_gracilis	Leopoldinia_pulchra)	(Reinhardtia_simplex	(Reinhardtia_paiewonskiana	Reinhardtia_latisecta))))	(Bactris_major	Roystonea_regia))	Chamaedorea_seifrizii)	((Podococcus_barteri	Nypa_fruticans)	(((Iriartea_deltoidea	Pseudophoenix_vinifera)	(Orania_palindan	Sclerosperma_profizianum))	(Phoenix_dactylifera	(Sabal_domingensis	Serenoa_repens))))))	Kingia_australis);
(((Calamus_caryotoides	(((Roystonea_regia	(((Elaeis_guineensis	Elaeis_oleifera)	(Bactris_major	Attalea_speciosa))	(((Manicaria_saccifera	((((Dictyosperma_album	((Veitchia_spiralis	Kentiopsis_piersoniorum)	Burretiokentia_grandiflora))	(Hydriastele_microspadix	Heterospathe_cagayanensis))	Dypsis_decaryi)	(Pelagodoxa_henryana	Geonoma_undata)))	((Reinhardtia_gracilis	Leopoldinia_pulchra)	(Prestoea_acuminata	(Oenocarpus_minor	Oenocarpus_bataua))))	(Reinhardtia_simplex	(Reinhardtia_paiewonskiana	Reinhardtia_latisecta)))))	Chamaedorea_seifrizii)	((Nypa_fruticans	((Iriartea_deltoidea	Pseudophoenix_vinifera)	(Orania_palindan	Sclerosperma_profizianum)))	(Phoenix_dactylifera	(Sabal_domingensis	Serenoa_repens)))))	Podococcus_barteri)	Kingia_australis);
(((((((Pseudophoenix_vinifera	Iriartea_deltoidea)	Nypa_fruticans)	((Phoenix_dactylifera	(Serenoa_repens	Sabal_domingensis))	(Sclerosperma_profizianum	Orania_palindan)))	(Chamaedorea_seifrizii	(Roystonea_regia	((((Reinhardtia_latisecta	Reinhardtia_paiewonskiana)	Reinhardtia_simplex)	((Elaeis_oleifera	Elaeis_guineensis)	(Bactris_major	Attalea_speciosa)))	(((Reinhardtia_gracilis	Leopoldinia_pulchra)	((Oenocarpus_minor	Oenocarpus_bataua)	Prestoea_acuminata))	(((Geonoma_undata	Pelagodoxa_henryana)	(((Hydriastele_microspadix	((Burretiokentia_grandiflora	Kentiopsis_piersoniorum)	Veitchia_spiralis))	(Heterospathe_cagayanensis	Dypsis_decaryi))	Dictyosperma_album))	Manicaria_saccifera))))))	Calamus_caryotoides)	Podococcus_barteri)	Kingia_australis);
((Bactris_major	(((((Pseudophoenix_vinifera	Iriartea_deltoidea)	Nypa_fruticans)	((Phoenix_dactylifera	(Serenoa_repens	Sabal_domingensis))	(Sclerosperma_profizianum	Orania_palindan)))	((Calamus_caryotoides	Podococcus_barteri)	Chamaedorea_seifrizii))	(((((Reinhardtia_latisecta	Reinhardtia_paiewonskiana)	Reinhardtia_simplex)	((Elaeis_oleifera	Elaeis_guineensis)	Attalea_speciosa))	((Geonoma_undata	Pelagodoxa_henryana)	(((Reinhardtia_gracilis	Leopoldinia_pulchra)	((Oenocarpus_minor	Oenocarpus_bataua)	Prestoea_acuminata))	(Manicaria_saccifera	(Dypsis_decaryi	(((((Burretiokentia_grandiflora	Kentiopsis_piersoniorum)	Veitchia_spiralis)	Dictyosperma_album)	Hydriastele_microspadix)	Heterospathe_cagayanensis))))))	Roystonea_regia)))	Kingia_australis);
((Calamus_caryotoides	(((((Nypa_fruticans	(((Roystonea_regia	((Reinhardtia_latisecta	Reinhardtia_paiewonskiana)	Reinhardtia_simplex))	(Bactris_major	((Elaeis_oleifera	Elaeis_guineensis)	Attalea_speciosa)))	(((Geonoma_undata	Pelagodoxa_henryana)	(((Reinhardtia_gracilis	Leopoldinia_pulchra)	((Oenocarpus_minor	Oenocarpus_bataua)	Prestoea_acuminata))	Manicaria_saccifera))	((Hydriastele_microspadix	(((Dypsis_decaryi	Heterospathe_cagayanensis)	(Burretiokentia_grandiflora	Kentiopsis_piersoniorum))	Veitchia_spiralis))	Dictyosperma_album))))	(Chamaedorea_seifrizii	(Pseudophoenix_vinifera	Iriartea_deltoidea)))	(Phoenix_dactylifera	(Serenoa_repens	Sabal_domingensis)))	(Sclerosperma_profizianum	Orania_palindan))	Podococcus_barteri))	Kingia_australis);
((Bactris_major	(Pseudophoenix_vinifera	((((Phoenix_dactylifera	((Podococcus_barteri	Calamus_caryotoides)	Serenoa_repens))	(Chamaedorea_seifrizii	(Sclerosperma_profizianum	Orania_palindan)))	Sabal_domingensis)	(Iriartea_deltoidea	((((Roystonea_regia	((Reinhardtia_latisecta	Reinhardtia_paiewonskiana)	Reinhardtia_simplex))	(Attalea_speciosa	(Elaeis_oleifera	Elaeis_guineensis)))	(((Reinhardtia_gracilis	Leopoldinia_pulchra)	((Oenocarpus_minor	Oenocarpus_bataua)	Prestoea_acuminata))	(Manicaria_saccifera	(((((Veitchia_spiralis	Kentiopsis_piersoniorum)	Burretiokentia_grandiflora)	Dictyosperma_album)	(Dypsis_decaryi	(Heterospathe_cagayanensis	Hydriastele_microspadix)))	(Geonoma_undata	Pelagodoxa_henryana)))))	Nypa_fruticans)))))	Kingia_australis);
((Podococcus_barteri	(Calamus_caryotoides	((Bactris_major	(((((Reinhardtia_gracilis	Leopoldinia_pulchra)	((Reinhardtia_latisecta	Reinhardtia_paiewonskiana)	Reinhardtia_simplex))	(Attalea_speciosa	(Elaeis_oleifera	Elaeis_guineensis)))	(((Oenocarpus_minor	Oenocarpus_bataua)	Prestoea_acuminata)	((Manicaria_saccifera	(((Dypsis_decaryi	Heterospathe_cagayanensis)	((Veitchia_spiralis	Kentiopsis_piersoniorum)	Burretiokentia_grandiflora))	(Hydriastele_microspadix	Dictyosperma_album)))	(Geonoma_undata	Pelagodoxa_henryana))))	Roystonea_regia))	((Nypa_fruticans	(Iriartea_deltoidea	Pseudophoenix_vinifera))	((Chamaedorea_seifrizii	(Sclerosperma_profizianum	Orania_palindan))	(Serenoa_repens	(Phoenix_dactylifera	Sabal_domingensis)))))))	Kingia_australis);
((Podococcus_barteri	((Roystonea_regia	(((Reinhardtia_latisecta	Reinhardtia_paiewonskiana)	(Reinhardtia_gracilis	Reinhardtia_simplex))	(((Bactris_major	(Elaeis_oleifera	Elaeis_guineensis))	Attalea_speciosa)	(((Oenocarpus_minor	Oenocarpus_bataua)	Prestoea_acuminata)	((Leopoldinia_pulchra	Manicaria_saccifera)	((Pelagodoxa_henryana	Geonoma_undata)	((Hydriastele_microspadix	Dictyosperma_album)	(Dypsis_decaryi	(Heterospathe_cagayanensis	(Veitchia_spiralis	(Kentiopsis_piersoniorum	Burretiokentia_grandiflora)))))))))))	((((Calamus_caryotoides	Iriartea_deltoidea)	(Nypa_fruticans	(Chamaedorea_seifrizii	(Sclerosperma_profizianum	Orania_palindan))))	(Phoenix_dactylifera	(Sabal_domingensis	Serenoa_repens)))	Pseudophoenix_vinifera)))	Kingia_australis);
((Bactris_major	((Elaeis_oleifera	Elaeis_guineensis)	(Attalea_speciosa	(((Reinhardtia_latisecta	Reinhardtia_paiewonskiana)	Reinhardtia_simplex)	(((Chamaedorea_seifrizii	(((Sclerosperma_profizianum	Orania_palindan)	(Phoenix_dactylifera	(Sabal_domingensis	Serenoa_repens)))	((Pseudophoenix_vinifera	Iriartea_deltoidea)	(Calamus_caryotoides	Nypa_fruticans))))	Roystonea_regia)	(((Reinhardtia_gracilis	Leopoldinia_pulchra)	((Oenocarpus_minor	Oenocarpus_bataua)	Prestoea_acuminata))	(Manicaria_saccifera	(((Pelagodoxa_henryana	Geonoma_undata)	((((Veitchia_spiralis	(Burretiokentia_grandiflora	Kentiopsis_piersoniorum))	Hydriastele_microspadix)	(Dypsis_decaryi	Heterospathe_cagayanensis))	Dictyosperma_album))	Podococcus_barteri))))))))	Kingia_australis);
((Reinhardtia_simplex	(((((((Bactris_major	(((Pseudophoenix_vinifera	Iriartea_deltoidea)	((Phoenix_dactylifera	(Sabal_domingensis	Serenoa_repens))	(((Chamaedorea_seifrizii	(Sclerosperma_profizianum	Orania_palindan))	(Calamus_caryotoides	Nypa_fruticans))	Podococcus_barteri)))	Roystonea_regia))	Manicaria_saccifera)	Attalea_speciosa)	(Elaeis_oleifera	Elaeis_guineensis))	(((Oenocarpus_minor	Oenocarpus_bataua)	Prestoea_acuminata)	((Pelagodoxa_henryana	Geonoma_undata)	((((Veitchia_spiralis	(Burretiokentia_grandiflora	Kentiopsis_piersoniorum))	Hydriastele_microspadix)	(Dypsis_decaryi	Heterospathe_cagayanensis))	Dictyosperma_album))))	(Reinhardtia_gracilis	Leopoldinia_pulchra))	(Reinhardtia_latisecta	Reinhardtia_paiewonskiana)))	Kingia_australis);
(((Bactris_major	(Attalea_speciosa	(((Reinhardtia_gracilis	Leopoldinia_pulchra)	(Elaeis_oleifera	Elaeis_guineensis))	(((((Oenocarpus_minor	Oenocarpus_bataua)	Prestoea_acuminata)	(Manicaria_saccifera	((Pelagodoxa_henryana	Geonoma_undata)	((Dypsis_decaryi	((Veitchia_spiralis	Kentiopsis_piersoniorum)	(Heterospathe_cagayanensis	Burretiokentia_grandiflora)))	(Hydriastele_microspadix	Dictyosperma_album)))))	((Reinhardtia_latisecta	Reinhardtia_paiewonskiana)	Reinhardtia_simplex))	(((Pseudophoenix_vinifera	Iriartea_deltoidea)	(((Phoenix_dactylifera	(Sabal_domingensis	Serenoa_repens))	(Chamaedorea_seifrizii	(Sclerosperma_profizianum	Orania_palindan)))	(Calamus_caryotoides	Nypa_fruticans)))	Roystonea_regia)))))	Podococcus_barteri)	Kingia_australis);
((Reinhardtia_gracilis	(((Reinhardtia_latisecta	Reinhardtia_paiewonskiana)	Reinhardtia_simplex)	(((Attalea_speciosa	Bactris_major)	(Leopoldinia_pulchra	(Elaeis_oleifera	Elaeis_guineensis)))	((Roystonea_regia	(Iriartea_deltoidea	((Pseudophoenix_vinifera	((Podococcus_barteri	Calamus_caryotoides)	((Phoenix_dactylifera	(Sabal_domingensis	Serenoa_repens))	(Chamaedorea_seifrizii	(Sclerosperma_profizianum	Orania_palindan)))))	Nypa_fruticans)))	(((Oenocarpus_minor	Oenocarpus_bataua)	Prestoea_acuminata)	(Manicaria_saccifera	((Pelagodoxa_henryana	Geonoma_undata)	(((Dypsis_decaryi	((Kentiopsis_piersoniorum	Veitchia_spiralis)	Burretiokentia_grandiflora))	Heterospathe_cagayanensis)	(Hydriastele_microspadix	Dictyosperma_album)))))))))	Kingia_australis);
((Elaeis_oleifera	(Elaeis_guineensis	((Bactris_major	Attalea_speciosa)	((((Reinhardtia_gracilis	Leopoldinia_pulchra)	(Reinhardtia_simplex	(Reinhardtia_paiewonskiana	Reinhardtia_latisecta)))	(((Hydriastele_microspadix	((Heterospathe_cagayanensis	Dypsis_decaryi)	(Dictyosperma_album	(Veitchia_spiralis	(Kentiopsis_piersoniorum	Burretiokentia_grandiflora)))))	(Geonoma_undata	Pelagodoxa_henryana))	((Prestoea_acuminata	(Oenocarpus_bataua	Oenocarpus_minor))	Manicaria_saccifera)))	(Roystonea_regia	((((Podococcus_barteri	Calamus_caryotoides)	Nypa_fruticans)	(((Sclerosperma_profizianum	Orania_palindan)	Chamaedorea_seifrizii)	(Pseudophoenix_vinifera	((Serenoa_repens	Sabal_domingensis)	Phoenix_dactylifera))))	Iriartea_deltoidea))))))	Kingia_australis);
(((Elaeis_oleifera	Elaeis_guineensis)	(Attalea_speciosa	((Roystonea_regia	(Reinhardtia_simplex	(Reinhardtia_paiewonskiana	Reinhardtia_latisecta)))	((Manicaria_saccifera	(((Geonoma_undata	Pelagodoxa_henryana)	((Prestoea_acuminata	(Oenocarpus_bataua	Oenocarpus_minor))	(Reinhardtia_gracilis	Leopoldinia_pulchra)))	((((Heterospathe_cagayanensis	Hydriastele_microspadix)	((Veitchia_spiralis	Kentiopsis_piersoniorum)	Burretiokentia_grandiflora))	Dypsis_decaryi)	Dictyosperma_album)))	((((Serenoa_repens	Sabal_domingensis)	Phoenix_dactylifera)	(((Podococcus_barteri	Calamus_caryotoides)	((Sclerosperma_profizianum	Orania_palindan)	Chamaedorea_seifrizii))	Iriartea_deltoidea))	(Nypa_fruticans	(Bactris_major	Pseudophoenix_vinifera)))))))	Kingia_australis);
(((Elaeis_oleifera	Elaeis_guineensis)	(Attalea_speciosa	((Reinhardtia_simplex	(Reinhardtia_paiewonskiana	Reinhardtia_latisecta))	((Manicaria_saccifera	(((Prestoea_acuminata	(Oenocarpus_bataua	Oenocarpus_minor))	(Reinhardtia_gracilis	Leopoldinia_pulchra))	((((Heterospathe_cagayanensis	((Dictyosperma_album	(Kentiopsis_piersoniorum	Burretiokentia_grandiflora))	Veitchia_spiralis))	Dypsis_decaryi)	Hydriastele_microspadix)	(Geonoma_undata	Pelagodoxa_henryana))))	(Roystonea_regia	((((Serenoa_repens	Sabal_domingensis)	Phoenix_dactylifera)	(((Sclerosperma_profizianum	Orania_palindan)	Chamaedorea_seifrizii)	(Iriartea_deltoidea	(Podococcus_barteri	Calamus_caryotoides))))	(Nypa_fruticans	(Bactris_major	Pseudophoenix_vinifera))))))))	Kingia_australis);
((Bactris_major	(Attalea_speciosa	((Elaeis_oleifera	Elaeis_guineensis)	((((((((Kentiopsis_piersoniorum	Burretiokentia_grandiflora)	(Veitchia_spiralis	(Hydriastele_microspadix	(Dypsis_decaryi	Heterospathe_cagayanensis))))	Dictyosperma_album)	(Geonoma_undata	Pelagodoxa_henryana))	(Prestoea_acuminata	(Oenocarpus_bataua	Oenocarpus_minor)))	(Manicaria_saccifera	Roystonea_regia))	((Reinhardtia_gracilis	Leopoldinia_pulchra)	(Reinhardtia_simplex	(Reinhardtia_paiewonskiana	Reinhardtia_latisecta))))	((((Sclerosperma_profizianum	Orania_palindan)	Chamaedorea_seifrizii)	((Serenoa_repens	Sabal_domingensis)	Phoenix_dactylifera))	(((Podococcus_barteri	Calamus_caryotoides)	Nypa_fruticans)	(Iriartea_deltoidea	Pseudophoenix_vinifera)))))))	Kingia_australis);
((Reinhardtia_gracilis	(Leopoldinia_pulchra	((Elaeis_oleifera	Elaeis_guineensis)	(((Reinhardtia_simplex	(Reinhardtia_paiewonskiana	Reinhardtia_latisecta))	(((Roystonea_regia	(Calamus_caryotoides	Podococcus_barteri))	((((Sclerosperma_profizianum	Orania_palindan)	((Serenoa_repens	Sabal_domingensis)	Phoenix_dactylifera))	(Nypa_fruticans	(Iriartea_deltoidea	Pseudophoenix_vinifera)))	Chamaedorea_seifrizii))	((Manicaria_saccifera	((((Dictyosperma_album	((Veitchia_spiralis	Kentiopsis_piersoniorum)	Burretiokentia_grandiflora))	(Dypsis_decaryi	Heterospathe_cagayanensis))	Hydriastele_microspadix)	(Geonoma_undata	Pelagodoxa_henryana)))	(Prestoea_acuminata	(Oenocarpus_bataua	Oenocarpus_minor)))))	(Attalea_speciosa	Bactris_major)))))	Kingia_australis);
((Calamus_caryotoides	((Nypa_fruticans	(((Pseudophoenix_vinifera	Iriartea_deltoidea)	(Sclerosperma_profizianum	Orania_palindan))	(((Serenoa_repens	Sabal_domingensis)	Phoenix_dactylifera)	(Chamaedorea_seifrizii	(((((Manicaria_saccifera	(((Hydriastele_microspadix	Dictyosperma_album)	((Heterospathe_cagayanensis	(Veitchia_spiralis	(Kentiopsis_piersoniorum	Burretiokentia_grandiflora)))	Dypsis_decaryi))	(Leopoldinia_pulchra	(Geonoma_undata	Pelagodoxa_henryana))))	(Prestoea_acuminata	(Oenocarpus_bataua	Oenocarpus_minor)))	((Reinhardtia_gracilis	Reinhardtia_simplex)	(Reinhardtia_paiewonskiana	Reinhardtia_latisecta)))	((Attalea_speciosa	Bactris_major)	(Elaeis_oleifera	Elaeis_guineensis)))	Roystonea_regia)))))	Podococcus_barteri))	Kingia_australis);
((Calamus_caryotoides	(((Chamaedorea_seifrizii	(((((((Hydriastele_microspadix	Dictyosperma_album)	((Heterospathe_cagayanensis	(Veitchia_spiralis	(Kentiopsis_piersoniorum	Burretiokentia_grandiflora)))	Dypsis_decaryi))	(Geonoma_undata	Pelagodoxa_henryana))	((Prestoea_acuminata	(Oenocarpus_bataua	Oenocarpus_minor))	Manicaria_saccifera))	((Reinhardtia_gracilis	Leopoldinia_pulchra)	(Reinhardtia_simplex	(Reinhardtia_paiewonskiana	Reinhardtia_latisecta))))	(Attalea_speciosa	(Bactris_major	(Elaeis_oleifera	Elaeis_guineensis))))	Roystonea_regia))	((((Pseudophoenix_vinifera	Iriartea_deltoidea)	(Sclerosperma_profizianum	Orania_palindan))	((Serenoa_repens	Sabal_domingensis)	Phoenix_dactylifera))	Nypa_fruticans))	Podococcus_barteri))	Kingia_australis);
((Calamus_caryotoides	(((Pseudophoenix_vinifera	Iriartea_deltoidea)	((Chamaedorea_seifrizii	((((Leopoldinia_pulchra	Manicaria_saccifera)	((Geonoma_undata	Pelagodoxa_henryana)	((((Dypsis_decaryi	Heterospathe_cagayanensis)	(Hydriastele_microspadix	Dictyosperma_album))	(Kentiopsis_piersoniorum	Burretiokentia_grandiflora))	Veitchia_spiralis)))	(Prestoea_acuminata	(Oenocarpus_bataua	Oenocarpus_minor)))	((Roystonea_regia	((Reinhardtia_latisecta	Reinhardtia_paiewonskiana)	(Reinhardtia_simplex	Reinhardtia_gracilis)))	((Elaeis_oleifera	Elaeis_guineensis)	(Attalea_speciosa	Bactris_major)))))	(((Sclerosperma_profizianum	Orania_palindan)	((Serenoa_repens	Sabal_domingensis)	Phoenix_dactylifera))	Nypa_fruticans)))	Podococcus_barteri))	Kingia_australis);
((Reinhardtia_gracilis	((((((Manicaria_saccifera	((((Dypsis_decaryi	Dictyosperma_album)	((Veitchia_spiralis	(Kentiopsis_piersoniorum	Burretiokentia_grandiflora))	(Hydriastele_microspadix	Heterospathe_cagayanensis)))	(Pelagodoxa_henryana	Geonoma_undata))	Leopoldinia_pulchra))	(Prestoea_acuminata	(Oenocarpus_bataua	Oenocarpus_minor)))	(Bactris_major	(Roystonea_regia	(((Nypa_fruticans	(Pseudophoenix_vinifera	Iriartea_deltoidea))	((Chamaedorea_seifrizii	(Sclerosperma_profizianum	Orania_palindan))	((Serenoa_repens	Sabal_domingensis)	Phoenix_dactylifera)))	(Podococcus_barteri	Calamus_caryotoides)))))	((Elaeis_oleifera	Elaeis_guineensis)	Attalea_speciosa))	(Reinhardtia_latisecta	Reinhardtia_paiewonskiana))	Reinhardtia_simplex))	Kingia_australis);
((((((((Elaeis_oleifera	Elaeis_guineensis)	(Bactris_major	Attalea_speciosa))	((((Reinhardtia_latisecta	Reinhardtia_paiewonskiana)	Reinhardtia_simplex)	Reinhardtia_gracilis)	((Manicaria_saccifera	(((Hydriastele_microspadix	Dictyosperma_album)	(Heterospathe_cagayanensis	(Burretiokentia_grandiflora	(Veitchia_spiralis	Kentiopsis_piersoniorum))))	Dypsis_decaryi))	((Prestoea_acuminata	(Oenocarpus_bataua	Oenocarpus_minor))	(Pelagodoxa_henryana	Geonoma_undata)))))	(Leopoldinia_pulchra	Roystonea_regia))	(((Sclerosperma_profizianum	Orania_palindan)	(Serenoa_repens	Sabal_domingensis))	(Nypa_fruticans	(Phoenix_dactylifera	(Chamaedorea_seifrizii	(Pseudophoenix_vinifera	Iriartea_deltoidea))))))	Calamus_caryotoides)	Podococcus_barteri)	Kingia_australis);
((Bactris_major	((Attalea_speciosa	(((Reinhardtia_simplex	(Reinhardtia_paiewonskiana	Reinhardtia_latisecta))	(Elaeis_oleifera	Elaeis_guineensis))	(((Prestoea_acuminata	(Oenocarpus_bataua	Oenocarpus_minor))	((Pelagodoxa_henryana	Geonoma_undata)	(Dypsis_decaryi	(Heterospathe_cagayanensis	((Veitchia_spiralis	(Kentiopsis_piersoniorum	Burretiokentia_grandiflora))	(Hydriastele_microspadix	Dictyosperma_album))))))	(Manicaria_saccifera	(Reinhardtia_gracilis	Leopoldinia_pulchra)))))	((((Phoenix_dactylifera	(Serenoa_repens	Sabal_domingensis))	(((Chamaedorea_seifrizii	(Orania_palindan	Sclerosperma_profizianum))	(Nypa_fruticans	Iriartea_deltoidea))	(Podococcus_barteri	Calamus_caryotoides)))	Pseudophoenix_vinifera)	Roystonea_regia)))	Kingia_australis);
((Podococcus_barteri	(Calamus_caryotoides	(((Iriartea_deltoidea	Pseudophoenix_vinifera)	(((Bactris_major	Roystonea_regia)	(((Reinhardtia_simplex	(Reinhardtia_paiewonskiana	Reinhardtia_latisecta))	(Attalea_speciosa	(Elaeis_oleifera	Elaeis_guineensis)))	((Manicaria_saccifera	((Pelagodoxa_henryana	Geonoma_undata)	((Heterospathe_cagayanensis	Hydriastele_microspadix)	(((Veitchia_spiralis	(Kentiopsis_piersoniorum	Burretiokentia_grandiflora))	Dictyosperma_album)	Dypsis_decaryi))))	((Reinhardtia_gracilis	Leopoldinia_pulchra)	(Prestoea_acuminata	(Oenocarpus_bataua	Oenocarpus_minor))))))	((Phoenix_dactylifera	(Serenoa_repens	Sabal_domingensis))	(Chamaedorea_seifrizii	(Orania_palindan	Sclerosperma_profizianum)))))	Nypa_fruticans)))	Kingia_australis);
(((((Reinhardtia_paiewonskiana	Reinhardtia_latisecta)	(((Bactris_major	(Attalea_speciosa	(Elaeis_oleifera	Elaeis_guineensis)))	((((Pelagodoxa_henryana	Geonoma_undata)	(Heterospathe_cagayanensis	(Dypsis_decaryi	(((Hydriastele_microspadix	Dictyosperma_album)	(Veitchia_spiralis	Kentiopsis_piersoniorum))	Burretiokentia_grandiflora))))	((Leopoldinia_pulchra	(Prestoea_acuminata	(Oenocarpus_bataua	Oenocarpus_minor)))	Manicaria_saccifera))	(((Phoenix_dactylifera	(Serenoa_repens	Sabal_domingensis))	(Chamaedorea_seifrizii	(Orania_palindan	Sclerosperma_profizianum)))	((Nypa_fruticans	(Podococcus_barteri	Calamus_caryotoides))	(Iriartea_deltoidea	Pseudophoenix_vinifera)))))	Roystonea_regia))	Reinhardtia_simplex)	Reinhardtia_gracilis)	Kingia_australis);
((Calamus_caryotoides	((Serenoa_repens	Sabal_domingensis)	((Iriartea_deltoidea	(((Roystonea_regia	((Reinhardtia_simplex	(Reinhardtia_paiewonskiana	Reinhardtia_latisecta))	Reinhardtia_gracilis))	(Attalea_speciosa	(Elaeis_oleifera	Elaeis_guineensis)))	(Bactris_major	(Manicaria_saccifera	(((Pelagodoxa_henryana	(Leopoldinia_pulchra	Geonoma_undata))	(((Burretiokentia_grandiflora	Heterospathe_cagayanensis)	(Dypsis_decaryi	(Dictyosperma_album	(Veitchia_spiralis	Kentiopsis_piersoniorum))))	Hydriastele_microspadix))	(Prestoea_acuminata	(Oenocarpus_bataua	Oenocarpus_minor)))))))	(Pseudophoenix_vinifera	((Chamaedorea_seifrizii	(Orania_palindan	Sclerosperma_profizianum))	(Podococcus_barteri	(Nypa_fruticans	Phoenix_dactylifera)))))))	Kingia_australis);
((Bactris_major	(Leopoldinia_pulchra	(((((((Chamaedorea_seifrizii	(Orania_palindan	Sclerosperma_profizianum))	(Podococcus_barteri	Calamus_caryotoides))	(Phoenix_dactylifera	(Serenoa_repens	Sabal_domingensis)))	(Nypa_fruticans	(Iriartea_deltoidea	Pseudophoenix_vinifera)))	((((Pelagodoxa_henryana	Geonoma_undata)	((((Heterospathe_cagayanensis	Dypsis_decaryi)	((Burretiokentia_grandiflora	Kentiopsis_piersoniorum)	Veitchia_spiralis))	Hydriastele_microspadix)	Dictyosperma_album))	((Prestoea_acuminata	(Oenocarpus_bataua	Oenocarpus_minor))	Manicaria_saccifera))	(Roystonea_regia	((Reinhardtia_paiewonskiana	Reinhardtia_latisecta)	(Reinhardtia_gracilis	Reinhardtia_simplex)))))	Attalea_speciosa)	(Elaeis_oleifera	Elaeis_guineensis))))	Kingia_australis);
((((((Phoenix_dactylifera	(Serenoa_repens	Sabal_domingensis))	((Nypa_fruticans	(Iriartea_deltoidea	Pseudophoenix_vinifera))	((((Bactris_major	Attalea_speciosa)	(Elaeis_oleifera	Elaeis_guineensis))	(Roystonea_regia	(Reinhardtia_gracilis	((Reinhardtia_paiewonskiana	Reinhardtia_latisecta)	Reinhardtia_simplex))))	(((Pelagodoxa_henryana	Geonoma_undata)	((Manicaria_saccifera	Leopoldinia_pulchra)	((Heterospathe_cagayanensis	Dypsis_decaryi)	(((Burretiokentia_grandiflora	Kentiopsis_piersoniorum)	Veitchia_spiralis)	(Hydriastele_microspadix	Dictyosperma_album)))))	(Prestoea_acuminata	(Oenocarpus_bataua	Oenocarpus_minor))))))	(Chamaedorea_seifrizii	(Orania_palindan	Sclerosperma_profizianum)))	Calamus_caryotoides)	Podococcus_barteri)	Kingia_australis);
(((((Iriartea_deltoidea	Pseudophoenix_vinifera)	(((Roystonea_regia	((((Reinhardtia_paiewonskiana	Reinhardtia_latisecta)	Reinhardtia_simplex)	((Bactris_major	Attalea_speciosa)	(Elaeis_oleifera	Elaeis_guineensis)))	(((Reinhardtia_gracilis	Leopoldinia_pulchra)	(Prestoea_acuminata	(Oenocarpus_bataua	Oenocarpus_minor)))	(((Pelagodoxa_henryana	Geonoma_undata)	((Burretiokentia_grandiflora	Kentiopsis_piersoniorum)	((Dypsis_decaryi	Veitchia_spiralis)	((Heterospathe_cagayanensis	Hydriastele_microspadix)	Dictyosperma_album))))	Manicaria_saccifera))))	(Phoenix_dactylifera	(Serenoa_repens	Sabal_domingensis)))	(Chamaedorea_seifrizii	(Podococcus_barteri	(Orania_palindan	Sclerosperma_profizianum)))))	Nypa_fruticans)	Calamus_caryotoides)	Kingia_australis);
((Podococcus_barteri	(Calamus_caryotoides	(((((Iriartea_deltoidea	Pseudophoenix_vinifera)	(Orania_palindan	Sclerosperma_profizianum))	Nypa_fruticans)	(Phoenix_dactylifera	(Serenoa_repens	Sabal_domingensis)))	(Chamaedorea_seifrizii	(Roystonea_regia	((((Reinhardtia_paiewonskiana	Reinhardtia_latisecta)	Reinhardtia_simplex)	((Bactris_major	Attalea_speciosa)	(Elaeis_oleifera	Elaeis_guineensis)))	(((Reinhardtia_gracilis	Leopoldinia_pulchra)	(Prestoea_acuminata	(Oenocarpus_bataua	Oenocarpus_minor)))	(((Pelagodoxa_henryana	Geonoma_undata)	(((Veitchia_spiralis	(Dypsis_decaryi	((Burretiokentia_grandiflora	Kentiopsis_piersoniorum)	Heterospathe_cagayanensis)))	Dictyosperma_album)	Hydriastele_microspadix))	Manicaria_saccifera))))))))	Kingia_australis);
((Calamus_caryotoides	(((Serenoa_repens	Sabal_domingensis)	(Nypa_fruticans	((((((((Reinhardtia_gracilis	Leopoldinia_pulchra)	((Reinhardtia_paiewonskiana	Reinhardtia_latisecta)	Reinhardtia_simplex))	(Elaeis_oleifera	Elaeis_guineensis))	(Attalea_speciosa	((Prestoea_acuminata	(Oenocarpus_bataua	Oenocarpus_minor))	(((Pelagodoxa_henryana	Geonoma_undata)	(Dictyosperma_album	(Hydriastele_microspadix	((Veitchia_spiralis	(Kentiopsis_piersoniorum	Burretiokentia_grandiflora))	(Heterospathe_cagayanensis	Dypsis_decaryi)))))	Manicaria_saccifera))))	Bactris_major)	Roystonea_regia)	(Chamaedorea_seifrizii	(Orania_palindan	Sclerosperma_profizianum)))	(Phoenix_dactylifera	(Iriartea_deltoidea	Pseudophoenix_vinifera)))))	Podococcus_barteri))	Kingia_australis);
((Podococcus_barteri	(Calamus_caryotoides	(Nypa_fruticans	((((Chamaedorea_seifrizii	(((((((Pelagodoxa_henryana	Geonoma_undata)	((Heterospathe_cagayanensis	Hydriastele_microspadix)	((Dictyosperma_album	(Burretiokentia_grandiflora	(Veitchia_spiralis	Kentiopsis_piersoniorum)))	Dypsis_decaryi)))	Manicaria_saccifera)	((Reinhardtia_gracilis	Leopoldinia_pulchra)	(Prestoea_acuminata	(Oenocarpus_bataua	Oenocarpus_minor))))	((Reinhardtia_paiewonskiana	Reinhardtia_latisecta)	Reinhardtia_simplex))	((Bactris_major	Attalea_speciosa)	(Elaeis_oleifera	Elaeis_guineensis)))	Roystonea_regia))	(Iriartea_deltoidea	(Orania_palindan	Sclerosperma_profizianum)))	(Phoenix_dactylifera	Pseudophoenix_vinifera))	(Serenoa_repens	Sabal_domingensis)))))	Kingia_australis);
((Podococcus_barteri	(Calamus_caryotoides	(((((Bactris_major	(Attalea_speciosa	(Elaeis_guineensis	Elaeis_oleifera)))	(Reinhardtia_simplex	(Reinhardtia_paiewonskiana	Reinhardtia_latisecta)))	(Manicaria_saccifera	(((((((Veitchia_spiralis	(Burretiokentia_grandiflora	Kentiopsis_piersoniorum))	Heterospathe_cagayanensis)	Dypsis_decaryi)	Hydriastele_microspadix)	Dictyosperma_album)	(Pelagodoxa_henryana	Geonoma_undata))	((Reinhardtia_gracilis	Leopoldinia_pulchra)	(Prestoea_acuminata	(Oenocarpus_minor	Oenocarpus_bataua))))))	Roystonea_regia)	((Phoenix_dactylifera	(Serenoa_repens	Sabal_domingensis))	((Chamaedorea_seifrizii	(Iriartea_deltoidea	Pseudophoenix_vinifera))	((Sclerosperma_profizianum	Orania_palindan)	Nypa_fruticans))))))	Kingia_australis);
((Podococcus_barteri	(Calamus_caryotoides	((((((Elaeis_guineensis	Elaeis_oleifera)	((Reinhardtia_gracilis	Reinhardtia_simplex)	(Reinhardtia_paiewonskiana	Reinhardtia_latisecta)))	((((Leopoldinia_pulchra	(Prestoea_acuminata	(Oenocarpus_minor	Oenocarpus_bataua)))	(((Dictyosperma_album	((((Dypsis_decaryi	Kentiopsis_piersoniorum)	Burretiokentia_grandiflora)	Heterospathe_cagayanensis)	Veitchia_spiralis))	Hydriastele_microspadix)	(Pelagodoxa_henryana	Geonoma_undata)))	Manicaria_saccifera)	Attalea_speciosa))	Bactris_major)	Roystonea_regia)	((Phoenix_dactylifera	(Serenoa_repens	Sabal_domingensis))	((Iriartea_deltoidea	((Chamaedorea_seifrizii	(Sclerosperma_profizianum	Orania_palindan))	Nypa_fruticans))	Pseudophoenix_vinifera)))))	Kingia_australis);
((Podococcus_barteri	(Calamus_caryotoides	(((Chamaedorea_seifrizii	(Iriartea_deltoidea	(Sclerosperma_profizianum	Orania_palindan)))	Nypa_fruticans)	((Pseudophoenix_vinifera	((((Reinhardtia_simplex	(Reinhardtia_paiewonskiana	Reinhardtia_latisecta))	((Bactris_major	Attalea_speciosa)	((Reinhardtia_gracilis	Leopoldinia_pulchra)	(Elaeis_guineensis	Elaeis_oleifera))))	((Prestoea_acuminata	(Oenocarpus_minor	Oenocarpus_bataua))	(((Pelagodoxa_henryana	Geonoma_undata)	(Dictyosperma_album	((Heterospathe_cagayanensis	Dypsis_decaryi)	(Hydriastele_microspadix	(Burretiokentia_grandiflora	(Veitchia_spiralis	Kentiopsis_piersoniorum))))))	Manicaria_saccifera)))	Roystonea_regia))	(Phoenix_dactylifera	(Serenoa_repens	Sabal_domingensis))))))	Kingia_australis);
((Bactris_major	((((Manicaria_saccifera	(((Reinhardtia_gracilis	Leopoldinia_pulchra)	(Prestoea_acuminata	(Oenocarpus_minor	Oenocarpus_bataua)))	((Dictyosperma_album	(((Heterospathe_cagayanensis	Hydriastele_microspadix)	(Kentiopsis_piersoniorum	(Burretiokentia_grandiflora	Veitchia_spiralis)))	Dypsis_decaryi))	(Pelagodoxa_henryana	Geonoma_undata))))	(Roystonea_regia	((((((Podococcus_barteri	Calamus_caryotoides)	(Chamaedorea_seifrizii	(Sclerosperma_profizianum	Orania_palindan)))	(Phoenix_dactylifera	(Serenoa_repens	Sabal_domingensis)))	Nypa_fruticans)	Pseudophoenix_vinifera)	Iriartea_deltoidea)))	(Reinhardtia_simplex	(Reinhardtia_paiewonskiana	Reinhardtia_latisecta)))	(Attalea_speciosa	(Elaeis_guineensis	Elaeis_oleifera))))	Kingia_australis);
(((Elaeis_guineensis	Elaeis_oleifera)	(((Manicaria_saccifera	((Prestoea_acuminata	(Oenocarpus_minor	Oenocarpus_bataua))	(((((Hydriastele_microspadix	Dictyosperma_album)	Burretiokentia_grandiflora)	((Kentiopsis_piersoniorum	Veitchia_spiralis)	Dypsis_decaryi))	Heterospathe_cagayanensis)	(Pelagodoxa_henryana	Geonoma_undata))))	((Bactris_major	((Nypa_fruticans	((Calamus_caryotoides	Iriartea_deltoidea)	((Podococcus_barteri	(Chamaedorea_seifrizii	(Sclerosperma_profizianum	Orania_palindan)))	(Phoenix_dactylifera	(Serenoa_repens	Sabal_domingensis)))))	(Roystonea_regia	Pseudophoenix_vinifera)))	((Reinhardtia_gracilis	Leopoldinia_pulchra)	(Reinhardtia_simplex	(Reinhardtia_paiewonskiana	Reinhardtia_latisecta)))))	Attalea_speciosa))	Kingia_australis);
((Calamus_caryotoides	((Chamaedorea_seifrizii	((Iriartea_deltoidea	((Sclerosperma_profizianum	Orania_palindan)	Pseudophoenix_vinifera))	((Nypa_fruticans	(Roystonea_regia	((((((((Kentiopsis_piersoniorum	Veitchia_spiralis)	(Dypsis_decaryi	(Heterospathe_cagayanensis	Burretiokentia_grandiflora)))	(Hydriastele_microspadix	Dictyosperma_album))	(Pelagodoxa_henryana	Geonoma_undata))	(Prestoea_acuminata	(Oenocarpus_minor	Oenocarpus_bataua)))	Manicaria_saccifera)	(Reinhardtia_simplex	(Reinhardtia_paiewonskiana	Reinhardtia_latisecta)))	(Attalea_speciosa	(Bactris_major	((Reinhardtia_gracilis	Leopoldinia_pulchra)	(Elaeis_guineensis	Elaeis_oleifera)))))))	(Phoenix_dactylifera	(Serenoa_repens	Sabal_domingensis)))))	Podococcus_barteri))	Kingia_australis);
((Bactris_major	(((((((Phoenix_dactylifera	(Serenoa_repens	Sabal_domingensis))	(Chamaedorea_seifrizii	(Sclerosperma_profizianum	Orania_palindan)))	(Calamus_caryotoides	(Iriartea_deltoidea	Pseudophoenix_vinifera)))	Nypa_fruticans)	Podococcus_barteri)	Roystonea_regia)	((Attalea_speciosa	(((((Dypsis_decaryi	(Heterospathe_cagayanensis	(Veitchia_spiralis	(Kentiopsis_piersoniorum	Burretiokentia_grandiflora))))	(Hydriastele_microspadix	Dictyosperma_album))	(Pelagodoxa_henryana	Geonoma_undata))	(Prestoea_acuminata	(Oenocarpus_minor	Oenocarpus_bataua)))	Manicaria_saccifera))	((Elaeis_guineensis	Elaeis_oleifera)	((Reinhardtia_simplex	(Reinhardtia_paiewonskiana	Reinhardtia_latisecta))	(Reinhardtia_gracilis	Leopoldinia_pulchra))))))	Kingia_australis);
((Elaeis_oleifera	(((((Reinhardtia_simplex	(Reinhardtia_paiewonskiana	Reinhardtia_latisecta))	(((((((Phoenix_dactylifera	(Serenoa_repens	Sabal_domingensis))	(Chamaedorea_seifrizii	(Sclerosperma_profizianum	Orania_palindan)))	(Iriartea_deltoidea	Pseudophoenix_vinifera))	Nypa_fruticans)	(Calamus_caryotoides	Podococcus_barteri))	Roystonea_regia)	((((Reinhardtia_gracilis	Leopoldinia_pulchra)	(Prestoea_acuminata	(Oenocarpus_minor	Oenocarpus_bataua)))	(((Dypsis_decaryi	(Heterospathe_cagayanensis	(Veitchia_spiralis	(Kentiopsis_piersoniorum	Burretiokentia_grandiflora))))	(Hydriastele_microspadix	Dictyosperma_album))	(Pelagodoxa_henryana	Geonoma_undata)))	Manicaria_saccifera)))	Bactris_major)	Attalea_speciosa)	Elaeis_guineensis))	Kingia_australis);
((Bactris_major	(Pseudophoenix_vinifera	((Nypa_fruticans	(((Calamus_caryotoides	Podococcus_barteri)	(Roystonea_regia	(((((Reinhardtia_gracilis	Leopoldinia_pulchra)	(Prestoea_acuminata	(Oenocarpus_minor	Oenocarpus_bataua)))	(((((Dictyosperma_album	Hydriastele_microspadix)	(Veitchia_spiralis	(Kentiopsis_piersoniorum	Burretiokentia_grandiflora)))	Heterospathe_cagayanensis)	Dypsis_decaryi)	(Pelagodoxa_henryana	Geonoma_undata)))	Manicaria_saccifera)	((Attalea_speciosa	(Elaeis_guineensis	Elaeis_oleifera))	(Reinhardtia_simplex	(Reinhardtia_paiewonskiana	Reinhardtia_latisecta))))))	((Phoenix_dactylifera	(Serenoa_repens	Sabal_domingensis))	(Chamaedorea_seifrizii	(Sclerosperma_profizianum	Orania_palindan)))))	Iriartea_deltoidea)))	Kingia_australis);
((Calamus_caryotoides	(Podococcus_barteri	(((Roystonea_regia	(Bactris_major	((Leopoldinia_pulchra	((Prestoea_acuminata	(Oenocarpus_minor	Oenocarpus_bataua))	(((Pelagodoxa_henryana	Geonoma_undata)	((Heterospathe_cagayanensis	(Dypsis_decaryi	((Kentiopsis_piersoniorum	(Veitchia_spiralis	Dictyosperma_album))	Burretiokentia_grandiflora)))	Hydriastele_microspadix))	Manicaria_saccifera)))	((Attalea_speciosa	(Elaeis_guineensis	Elaeis_oleifera))	((Reinhardtia_gracilis	Reinhardtia_simplex)	(Reinhardtia_paiewonskiana	Reinhardtia_latisecta))))))	((Phoenix_dactylifera	(Serenoa_repens	Sabal_domingensis))	((Chamaedorea_seifrizii	(Sclerosperma_profizianum	Orania_palindan))	(Pseudophoenix_vinifera	Iriartea_deltoidea))))	Nypa_fruticans)))	Kingia_australis);
((Reinhardtia_gracilis	(Reinhardtia_simplex	((Reinhardtia_paiewonskiana	Reinhardtia_latisecta)	(((Attalea_speciosa	Bactris_major)	(Elaeis_guineensis	Elaeis_oleifera))	((((Serenoa_repens	((Podococcus_barteri	Calamus_caryotoides)	Nypa_fruticans))	((Chamaedorea_seifrizii	(Orania_palindan	Sclerosperma_profizianum))	(Sabal_domingensis	Phoenix_dactylifera)))	(Iriartea_deltoidea	Pseudophoenix_vinifera))	(Roystonea_regia	((Prestoea_acuminata	(Oenocarpus_minor	Oenocarpus_bataua))	((((Veitchia_spiralis	((Burretiokentia_grandiflora	Kentiopsis_piersoniorum)	Dictyosperma_album))	((Hydriastele_microspadix	Heterospathe_cagayanensis)	Dypsis_decaryi))	(Geonoma_undata	Pelagodoxa_henryana))	(Manicaria_saccifera	Leopoldinia_pulchra)))))))))	Kingia_australis);
((Reinhardtia_gracilis	(Reinhardtia_simplex	((Reinhardtia_paiewonskiana	Reinhardtia_latisecta)	((Attalea_speciosa	(Elaeis_guineensis	Elaeis_oleifera))	((((((Serenoa_repens	Sabal_domingensis)	Phoenix_dactylifera)	((Orania_palindan	Sclerosperma_profizianum)	(Nypa_fruticans	(Iriartea_deltoidea	Pseudophoenix_vinifera))))	(Chamaedorea_seifrizii	(Podococcus_barteri	Calamus_caryotoides)))	Roystonea_regia)	(Bactris_major	((Prestoea_acuminata	(Oenocarpus_minor	Oenocarpus_bataua))	(((((Burretiokentia_grandiflora	Heterospathe_cagayanensis)	(Dypsis_decaryi	((Kentiopsis_piersoniorum	Veitchia_spiralis)	Dictyosperma_album)))	Hydriastele_microspadix)	(Leopoldinia_pulchra	(Geonoma_undata	Pelagodoxa_henryana)))	Manicaria_saccifera))))))))	Kingia_australis);
((Reinhardtia_gracilis	((((((Orania_palindan	Sclerosperma_profizianum)	(Sabal_domingensis	(Phoenix_dactylifera	Serenoa_repens)))	((Iriartea_deltoidea	Pseudophoenix_vinifera)	Nypa_fruticans))	(Chamaedorea_seifrizii	(Podococcus_barteri	Calamus_caryotoides)))	(((Prestoea_acuminata	(Oenocarpus_minor	Oenocarpus_bataua))	((Manicaria_saccifera	Leopoldinia_pulchra)	((Geonoma_undata	Pelagodoxa_henryana)	(((Dypsis_decaryi	((Dictyosperma_album	(Kentiopsis_piersoniorum	Burretiokentia_grandiflora))	Veitchia_spiralis))	Heterospathe_cagayanensis)	Hydriastele_microspadix))))	(Roystonea_regia	(Attalea_speciosa	(Bactris_major	(Elaeis_guineensis	Elaeis_oleifera))))))	(Reinhardtia_simplex	(Reinhardtia_paiewonskiana	Reinhardtia_latisecta))))	Kingia_australis);
((Reinhardtia_gracilis	(((Attalea_speciosa	(Elaeis_guineensis	Elaeis_oleifera))	((Roystonea_regia	(((Sabal_domingensis	(Phoenix_dactylifera	Serenoa_repens))	((Chamaedorea_seifrizii	(Orania_palindan	Sclerosperma_profizianum))	(Iriartea_deltoidea	((Podococcus_barteri	Calamus_caryotoides)	Nypa_fruticans))))	(Bactris_major	Pseudophoenix_vinifera)))	((((Geonoma_undata	Pelagodoxa_henryana)	((Dypsis_decaryi	((Kentiopsis_piersoniorum	(Veitchia_spiralis	Burretiokentia_grandiflora))	Heterospathe_cagayanensis))	(Dictyosperma_album	Hydriastele_microspadix)))	(Prestoea_acuminata	(Oenocarpus_minor	Oenocarpus_bataua)))	(Manicaria_saccifera	Leopoldinia_pulchra))))	(Reinhardtia_simplex	(Reinhardtia_paiewonskiana	Reinhardtia_latisecta))))	Kingia_australis);
(((Nypa_fruticans	((Iriartea_deltoidea	Pseudophoenix_vinifera)	((((Sabal_domingensis	(Phoenix_dactylifera	Serenoa_repens))	(Chamaedorea_seifrizii	(Orania_palindan	Sclerosperma_profizianum)))	Podococcus_barteri)	(((((Geonoma_undata	Pelagodoxa_henryana)	((Dictyosperma_album	(Kentiopsis_piersoniorum	(Veitchia_spiralis	Burretiokentia_grandiflora)))	(Hydriastele_microspadix	(Dypsis_decaryi	Heterospathe_cagayanensis))))	(Prestoea_acuminata	(Oenocarpus_minor	Oenocarpus_bataua)))	Manicaria_saccifera)	(((Reinhardtia_simplex	(Reinhardtia_paiewonskiana	Reinhardtia_latisecta))	(Leopoldinia_pulchra	Reinhardtia_gracilis))	(((Bactris_major	Roystonea_regia)	Attalea_speciosa)	(Elaeis_guineensis	Elaeis_oleifera)))))))	Calamus_caryotoides)	Kingia_australis);
(((((Chamaedorea_seifrizii	(((((Prestoea_acuminata	(Oenocarpus_minor	Oenocarpus_bataua))	(Manicaria_saccifera	(((Heterospathe_cagayanensis	(Dictyosperma_album	(Kentiopsis_piersoniorum	(Veitchia_spiralis	Burretiokentia_grandiflora))))	Hydriastele_microspadix)	(Dypsis_decaryi	(Leopoldinia_pulchra	(Geonoma_undata	Pelagodoxa_henryana))))))	(Roystonea_regia	(Bactris_major	Attalea_speciosa)))	(Elaeis_guineensis	Elaeis_oleifera))	((Reinhardtia_latisecta	Reinhardtia_paiewonskiana)	(Reinhardtia_simplex	Reinhardtia_gracilis))))	(((Phoenix_dactylifera	(Serenoa_repens	Sabal_domingensis))	(Orania_palindan	Sclerosperma_profizianum))	((Iriartea_deltoidea	Pseudophoenix_vinifera)	Nypa_fruticans)))	Calamus_caryotoides)	Podococcus_barteri)	Kingia_australis);
((Reinhardtia_gracilis	(((((((((Orania_palindan	Sclerosperma_profizianum)	(Iriartea_deltoidea	Pseudophoenix_vinifera))	Nypa_fruticans)	(Phoenix_dactylifera	(Serenoa_repens	Sabal_domingensis)))	(Calamus_caryotoides	Podococcus_barteri))	Chamaedorea_seifrizii)	((((Prestoea_acuminata	(Oenocarpus_minor	Oenocarpus_bataua))	((Leopoldinia_pulchra	Manicaria_saccifera)	(((Hydriastele_microspadix	(Dypsis_decaryi	Heterospathe_cagayanensis))	((Dictyosperma_album	(Kentiopsis_piersoniorum	Veitchia_spiralis))	Burretiokentia_grandiflora))	(Pelagodoxa_henryana	Geonoma_undata))))	(Roystonea_regia	Attalea_speciosa))	(Bactris_major	(Elaeis_guineensis	Elaeis_oleifera))))	(Reinhardtia_latisecta	Reinhardtia_paiewonskiana))	Reinhardtia_simplex))	Kingia_australis);
((Reinhardtia_gracilis	((((Attalea_speciosa	(Elaeis_guineensis	Elaeis_oleifera))	(((Prestoea_acuminata	(Oenocarpus_minor	Oenocarpus_bataua))	((Leopoldinia_pulchra	Manicaria_saccifera)	((((Kentiopsis_piersoniorum	(Dypsis_decaryi	Veitchia_spiralis))	Burretiokentia_grandiflora)	(Dictyosperma_album	(Heterospathe_cagayanensis	Hydriastele_microspadix)))	(Pelagodoxa_henryana	Geonoma_undata))))	(Roystonea_regia	((Bactris_major	Pseudophoenix_vinifera)	((Phoenix_dactylifera	(Serenoa_repens	Sabal_domingensis))	(Nypa_fruticans	((Calamus_caryotoides	Podococcus_barteri)	((Chamaedorea_seifrizii	(Orania_palindan	Sclerosperma_profizianum))	Iriartea_deltoidea))))))))	(Reinhardtia_latisecta	Reinhardtia_paiewonskiana))	Reinhardtia_simplex))	Kingia_australis);
(((((Chamaedorea_seifrizii	(((((Prestoea_acuminata	(Oenocarpus_minor	Oenocarpus_bataua))	(Manicaria_saccifera	(((Dictyosperma_album	Hydriastele_microspadix)	((Dypsis_decaryi	Heterospathe_cagayanensis)	((Kentiopsis_piersoniorum	Burretiokentia_grandiflora)	Veitchia_spiralis)))	(Pelagodoxa_henryana	Geonoma_undata))))	(Bactris_major	Roystonea_regia))	(Attalea_speciosa	((Reinhardtia_gracilis	Leopoldinia_pulchra)	(Elaeis_guineensis	Elaeis_oleifera))))	((Reinhardtia_latisecta	Reinhardtia_paiewonskiana)	Reinhardtia_simplex)))	((Nypa_fruticans	(Iriartea_deltoidea	Pseudophoenix_vinifera))	((Phoenix_dactylifera	(Serenoa_repens	Sabal_domingensis))	(Orania_palindan	Sclerosperma_profizianum))))	Calamus_caryotoides)	Podococcus_barteri)	Kingia_australis);
((Calamus_caryotoides	(Podococcus_barteri	(((Phoenix_dactylifera	(Serenoa_repens	Sabal_domingensis))	(Chamaedorea_seifrizii	(Iriartea_deltoidea	(Orania_palindan	Sclerosperma_profizianum))))	(((((((Reinhardtia_gracilis	Leopoldinia_pulchra)	(Prestoea_acuminata	(Oenocarpus_minor	Oenocarpus_bataua)))	(Manicaria_saccifera	(((((Heterospathe_cagayanensis	(Kentiopsis_piersoniorum	Veitchia_spiralis))	Burretiokentia_grandiflora)	Dypsis_decaryi)	(Dictyosperma_album	Hydriastele_microspadix))	(Pelagodoxa_henryana	Geonoma_undata))))	Roystonea_regia)	((Bactris_major	Attalea_speciosa)	(Elaeis_guineensis	Elaeis_oleifera)))	((Reinhardtia_latisecta	Reinhardtia_paiewonskiana)	Reinhardtia_simplex))	(Pseudophoenix_vinifera	Nypa_fruticans)))))	Kingia_australis);
(((((Nypa_fruticans	(((Iriartea_deltoidea	Pseudophoenix_vinifera)	(Orania_palindan	Sclerosperma_profizianum))	(Phoenix_dactylifera	(Serenoa_repens	Sabal_domingensis))))	(Chamaedorea_seifrizii	(((((((Reinhardtia_gracilis	Leopoldinia_pulchra)	(Prestoea_acuminata	(Oenocarpus_minor	Oenocarpus_bataua)))	((Manicaria_saccifera	(Geonoma_undata	Pelagodoxa_henryana))	(Hydriastele_microspadix	(((Heterospathe_cagayanensis	(Kentiopsis_piersoniorum	(Burretiokentia_grandiflora	Veitchia_spiralis)))	Dypsis_decaryi)	Dictyosperma_album))))	(Attalea_speciosa	(Elaeis_oleifera	Elaeis_guineensis)))	((Reinhardtia_latisecta	Reinhardtia_paiewonskiana)	Reinhardtia_simplex))	Bactris_major)	Roystonea_regia)))	Podococcus_barteri)	Calamus_caryotoides)	Kingia_australis);
((Reinhardtia_gracilis	(((Reinhardtia_latisecta	Reinhardtia_paiewonskiana)	((((Nypa_fruticans	((Calamus_caryotoides	Iriartea_deltoidea)	Pseudophoenix_vinifera))	((Chamaedorea_seifrizii	(Orania_palindan	Sclerosperma_profizianum))	((Phoenix_dactylifera	(Serenoa_repens	Sabal_domingensis))	Podococcus_barteri)))	(((((Burretiokentia_grandiflora	((((Hydriastele_microspadix	Heterospathe_cagayanensis)	Veitchia_spiralis)	Dypsis_decaryi)	Kentiopsis_piersoniorum))	Dictyosperma_album)	(Geonoma_undata	Pelagodoxa_henryana))	Manicaria_saccifera)	((Prestoea_acuminata	(Oenocarpus_minor	Oenocarpus_bataua))	Leopoldinia_pulchra)))	(Roystonea_regia	((Bactris_major	Attalea_speciosa)	(Elaeis_oleifera	Elaeis_guineensis)))))	Reinhardtia_simplex))	Kingia_australis);
((Reinhardtia_gracilis	(((Reinhardtia_latisecta	Reinhardtia_paiewonskiana)	(((Manicaria_saccifera	(((Geonoma_undata	Pelagodoxa_henryana)	((((Hydriastele_microspadix	Heterospathe_cagayanensis)	Dypsis_decaryi)	(Veitchia_spiralis	(Burretiokentia_grandiflora	Kentiopsis_piersoniorum)))	Dictyosperma_album))	((Prestoea_acuminata	(Oenocarpus_minor	Oenocarpus_bataua))	Leopoldinia_pulchra)))	(Bactris_major	(Roystonea_regia	((Nypa_fruticans	Iriartea_deltoidea)	(Pseudophoenix_vinifera	((Chamaedorea_seifrizii	(Orania_palindan	Sclerosperma_profizianum))	(Phoenix_dactylifera	(((Calamus_caryotoides	Podococcus_barteri)	Serenoa_repens)	Sabal_domingensis))))))))	(Attalea_speciosa	(Elaeis_oleifera	Elaeis_guineensis))))	Reinhardtia_simplex))	Kingia_australis);
((Prestoea_acuminata	((Oenocarpus_minor	Oenocarpus_bataua)	((((Roystonea_regia	(((Iriartea_deltoidea	(((Calamus_caryotoides	Podococcus_barteri)	((Chamaedorea_seifrizii	(Serenoa_repens	(Orania_palindan	Sclerosperma_profizianum)))	Phoenix_dactylifera))	Sabal_domingensis))	Nypa_fruticans)	(Bactris_major	Pseudophoenix_vinifera)))	((Elaeis_oleifera	Elaeis_guineensis)	(Reinhardtia_simplex	(Reinhardtia_latisecta	Reinhardtia_paiewonskiana))))	Attalea_speciosa)	((((Dypsis_decaryi	(((Hydriastele_microspadix	Heterospathe_cagayanensis)	Veitchia_spiralis)	(Burretiokentia_grandiflora	Kentiopsis_piersoniorum)))	Dictyosperma_album)	(Geonoma_undata	Pelagodoxa_henryana))	(Manicaria_saccifera	(Reinhardtia_gracilis	Leopoldinia_pulchra))))))	Kingia_australis);
((Podococcus_barteri	((((Nypa_fruticans	(Chamaedorea_seifrizii	(Orania_palindan	Sclerosperma_profizianum)))	((Phoenix_dactylifera	(Serenoa_repens	Sabal_domingensis))	(((((Geonoma_undata	Pelagodoxa_henryana)	((((Dypsis_decaryi	Heterospathe_cagayanensis)	((Burretiokentia_grandiflora	Kentiopsis_piersoniorum)	Veitchia_spiralis))	(Hydriastele_microspadix	Dictyosperma_album))	((Prestoea_acuminata	(Oenocarpus_minor	Oenocarpus_bataua))	(Reinhardtia_gracilis	Leopoldinia_pulchra))))	Manicaria_saccifera)	(((Bactris_major	Attalea_speciosa)	(Elaeis_oleifera	Elaeis_guineensis))	(Reinhardtia_simplex	(Reinhardtia_latisecta	Reinhardtia_paiewonskiana))))	Roystonea_regia)))	(Iriartea_deltoidea	Pseudophoenix_vinifera))	Calamus_caryotoides))	Kingia_australis);
((Calamus_caryotoides	((Elaeis_oleifera	Elaeis_guineensis)	((((Reinhardtia_gracilis	Leopoldinia_pulchra)	(Reinhardtia_simplex	(Reinhardtia_latisecta	Reinhardtia_paiewonskiana)))	(((Podococcus_barteri	Roystonea_regia)	(((Nypa_fruticans	(Iriartea_deltoidea	Pseudophoenix_vinifera))	((Orania_palindan	Sclerosperma_profizianum)	(Phoenix_dactylifera	(Serenoa_repens	Sabal_domingensis))))	Chamaedorea_seifrizii))	((Manicaria_saccifera	(Prestoea_acuminata	(Oenocarpus_minor	Oenocarpus_bataua)))	((Geonoma_undata	Pelagodoxa_henryana)	(((Dictyosperma_album	Dypsis_decaryi)	Heterospathe_cagayanensis)	(Hydriastele_microspadix	((Burretiokentia_grandiflora	Kentiopsis_piersoniorum)	Veitchia_spiralis)))))))	(Bactris_major	Attalea_speciosa))))	Kingia_australis);
((Bactris_major	(((Podococcus_barteri	Calamus_caryotoides)	Attalea_speciosa)	((Elaeis_oleifera	Elaeis_guineensis)	((Reinhardtia_simplex	(Reinhardtia_latisecta	Reinhardtia_paiewonskiana))	((Roystonea_regia	((Nypa_fruticans	(Iriartea_deltoidea	Pseudophoenix_vinifera))	((Chamaedorea_seifrizii	(Orania_palindan	Sclerosperma_profizianum))	(Phoenix_dactylifera	(Serenoa_repens	Sabal_domingensis)))))	(((Reinhardtia_gracilis	Leopoldinia_pulchra)	(Prestoea_acuminata	(Oenocarpus_minor	Oenocarpus_bataua)))	(((Geonoma_undata	Pelagodoxa_henryana)	(Dictyosperma_album	(((Dypsis_decaryi	((Heterospathe_cagayanensis	Veitchia_spiralis)	Hydriastele_microspadix))	Kentiopsis_piersoniorum)	Burretiokentia_grandiflora)))	Manicaria_saccifera)))))))	Kingia_australis);
((Calamus_caryotoides	((Nypa_fruticans	((Iriartea_deltoidea	Pseudophoenix_vinifera)	(((Chamaedorea_seifrizii	(Orania_palindan	Sclerosperma_profizianum))	((Phoenix_dactylifera	Sabal_domingensis)	Serenoa_repens))	((((((Reinhardtia_gracilis	Leopoldinia_pulchra)	(Prestoea_acuminata	(Oenocarpus_minor	Oenocarpus_bataua)))	((Geonoma_undata	Pelagodoxa_henryana)	((Dictyosperma_album	((Dypsis_decaryi	(Veitchia_spiralis	(Burretiokentia_grandiflora	Kentiopsis_piersoniorum)))	Heterospathe_cagayanensis))	Hydriastele_microspadix)))	Manicaria_saccifera)	((Bactris_major	(Attalea_speciosa	(Elaeis_oleifera	Elaeis_guineensis)))	(Reinhardtia_simplex	(Reinhardtia_latisecta	Reinhardtia_paiewonskiana))))	Roystonea_regia))))	Podococcus_barteri))	Kingia_australis);
((Bactris_major	(Attalea_speciosa	((((Reinhardtia_gracilis	Reinhardtia_simplex)	(Reinhardtia_latisecta	Reinhardtia_paiewonskiana))	((Roystonea_regia	(((Iriartea_deltoidea	Pseudophoenix_vinifera)	((Podococcus_barteri	Calamus_caryotoides)	((Chamaedorea_seifrizii	(Orania_palindan	Sclerosperma_profizianum))	(Phoenix_dactylifera	(Sabal_domingensis	Serenoa_repens)))))	Nypa_fruticans))	((Prestoea_acuminata	(Oenocarpus_minor	(Leopoldinia_pulchra	Oenocarpus_bataua)))	(((Geonoma_undata	Pelagodoxa_henryana)	((Dictyosperma_album	((Heterospathe_cagayanensis	(Dypsis_decaryi	Veitchia_spiralis))	(Kentiopsis_piersoniorum	Burretiokentia_grandiflora)))	Hydriastele_microspadix))	Manicaria_saccifera))))	(Elaeis_oleifera	Elaeis_guineensis))))	Kingia_australis);
((Bactris_major	((Elaeis_oleifera	Elaeis_guineensis)	(Attalea_speciosa	(((((Prestoea_acuminata	(Oenocarpus_minor	Oenocarpus_bataua))	(((Geonoma_undata	Pelagodoxa_henryana)	((((Veitchia_spiralis	Kentiopsis_piersoniorum)	Burretiokentia_grandiflora)	((Heterospathe_cagayanensis	Hydriastele_microspadix)	Dictyosperma_album))	Dypsis_decaryi))	Manicaria_saccifera))	(((((Phoenix_dactylifera	(Sabal_domingensis	Serenoa_repens))	((Iriartea_deltoidea	Pseudophoenix_vinifera)	(Orania_palindan	Sclerosperma_profizianum)))	Nypa_fruticans)	(Podococcus_barteri	Calamus_caryotoides))	Chamaedorea_seifrizii))	((Leopoldinia_pulchra	Reinhardtia_gracilis)	(Reinhardtia_simplex	(Reinhardtia_latisecta	Reinhardtia_paiewonskiana))))	Roystonea_regia))))	Kingia_australis);
(((Pseudophoenix_vinifera	Iriartea_deltoidea)	((Sabal_domingensis	((((((((Dypsis_decaryi	Heterospathe_cagayanensis)	(Hydriastele_microspadix	((Burretiokentia_grandiflora	Kentiopsis_piersoniorum)	Veitchia_spiralis)))	Dictyosperma_album)	((Reinhardtia_gracilis	Leopoldinia_pulchra)	(Pelagodoxa_henryana	Geonoma_undata)))	(Manicaria_saccifera	(Prestoea_acuminata	(Oenocarpus_minor	Oenocarpus_bataua))))	(Reinhardtia_simplex	(Reinhardtia_latisecta	Reinhardtia_paiewonskiana)))	((Attalea_speciosa	(Elaeis_guineensis	Elaeis_oleifera))	Bactris_major))	Roystonea_regia))	((Phoenix_dactylifera	(((Podococcus_barteri	Calamus_caryotoides)	Nypa_fruticans)	Serenoa_repens))	(Chamaedorea_seifrizii	(Orania_palindan	Sclerosperma_profizianum)))))	Kingia_australis);
((((Nypa_fruticans	(Serenoa_repens	(((Bactris_major	Pseudophoenix_vinifera)	(((Attalea_speciosa	(((Reinhardtia_gracilis	Leopoldinia_pulchra)	(Prestoea_acuminata	(Oenocarpus_minor	Oenocarpus_bataua)))	(((Pelagodoxa_henryana	Geonoma_undata)	((((Dypsis_decaryi	Heterospathe_cagayanensis)	Hydriastele_microspadix)	((Burretiokentia_grandiflora	Kentiopsis_piersoniorum)	Veitchia_spiralis))	Dictyosperma_album))	Manicaria_saccifera)))	((Elaeis_guineensis	Elaeis_oleifera)	(Reinhardtia_simplex	(Reinhardtia_latisecta	Reinhardtia_paiewonskiana))))	Roystonea_regia))	(Iriartea_deltoidea	((Chamaedorea_seifrizii	(Orania_palindan	Sclerosperma_profizianum))	(Phoenix_dactylifera	Sabal_domingensis))))))	Calamus_caryotoides)	Podococcus_barteri)	Kingia_australis);
((((Reinhardtia_simplex	(Reinhardtia_latisecta	Reinhardtia_paiewonskiana))	(((((((Calamus_caryotoides	Podococcus_barteri)	Nypa_fruticans)	(Iriartea_deltoidea	Pseudophoenix_vinifera))	(Chamaedorea_seifrizii	(Orania_palindan	Sclerosperma_profizianum)))	(Phoenix_dactylifera	(Serenoa_repens	Sabal_domingensis)))	((Prestoea_acuminata	(Oenocarpus_minor	Oenocarpus_bataua))	(((Pelagodoxa_henryana	Geonoma_undata)	((Dypsis_decaryi	Heterospathe_cagayanensis)	(Hydriastele_microspadix	(Burretiokentia_grandiflora	((Kentiopsis_piersoniorum	Veitchia_spiralis)	Dictyosperma_album)))))	Manicaria_saccifera)))	(Roystonea_regia	((Elaeis_guineensis	Elaeis_oleifera)	(Attalea_speciosa	Bactris_major)))))	(Reinhardtia_gracilis	Leopoldinia_pulchra))	Kingia_australis);
(((Iriartea_deltoidea	Pseudophoenix_vinifera)	(((((Chamaedorea_seifrizii	(Orania_palindan	Sclerosperma_profizianum))	(Phoenix_dactylifera	(Serenoa_repens	Sabal_domingensis)))	((((Elaeis_guineensis	Elaeis_oleifera)	(Reinhardtia_simplex	(Reinhardtia_latisecta	Reinhardtia_paiewonskiana)))	(((Calamus_caryotoides	Podococcus_barteri)	Attalea_speciosa)	((((((Dypsis_decaryi	(Burretiokentia_grandiflora	Heterospathe_cagayanensis))	(Kentiopsis_piersoniorum	Veitchia_spiralis))	(Hydriastele_microspadix	Dictyosperma_album))	((Reinhardtia_gracilis	Leopoldinia_pulchra)	(Pelagodoxa_henryana	Geonoma_undata)))	Manicaria_saccifera)	(Prestoea_acuminata	(Oenocarpus_minor	Oenocarpus_bataua)))))	Roystonea_regia))	Bactris_major)	Nypa_fruticans))	Kingia_australis);
((Pseudophoenix_vinifera	((Podococcus_barteri	((Orania_palindan	Sclerosperma_profizianum)	((Nypa_fruticans	(Phoenix_dactylifera	(Serenoa_repens	Sabal_domingensis)))	((Calamus_caryotoides	Chamaedorea_seifrizii)	((((Reinhardtia_simplex	(Reinhardtia_latisecta	Reinhardtia_paiewonskiana))	((Manicaria_saccifera	((Dypsis_decaryi	(Pelagodoxa_henryana	Geonoma_undata))	(((Dictyosperma_album	(Veitchia_spiralis	(Kentiopsis_piersoniorum	Burretiokentia_grandiflora)))	Heterospathe_cagayanensis)	Hydriastele_microspadix)))	((Reinhardtia_gracilis	Leopoldinia_pulchra)	(Prestoea_acuminata	(Oenocarpus_minor	Oenocarpus_bataua)))))	((Bactris_major	(Elaeis_guineensis	Elaeis_oleifera))	Attalea_speciosa))	Roystonea_regia)))))	Iriartea_deltoidea))	Kingia_australis);
((Veitchia_spiralis	((Kentiopsis_piersoniorum	Burretiokentia_grandiflora)	(((((Pelagodoxa_henryana	Geonoma_undata)	(((Prestoea_acuminata	(Oenocarpus_minor	Oenocarpus_bataua))	((((Elaeis_guineensis	Elaeis_oleifera)	(Attalea_speciosa	Bactris_major))	(Roystonea_regia	((((Nypa_fruticans	(Iriartea_deltoidea	Pseudophoenix_vinifera))	(Orania_palindan	Sclerosperma_profizianum))	(Phoenix_dactylifera	(Serenoa_repens	Sabal_domingensis)))	((Podococcus_barteri	Calamus_caryotoides)	Chamaedorea_seifrizii))))	((Reinhardtia_gracilis	Leopoldinia_pulchra)	(Reinhardtia_simplex	(Reinhardtia_latisecta	Reinhardtia_paiewonskiana)))))	Manicaria_saccifera))	Hydriastele_microspadix)	Dictyosperma_album)	(Dypsis_decaryi	Heterospathe_cagayanensis))))	Kingia_australis);
(((Reinhardtia_simplex	(Reinhardtia_latisecta	Reinhardtia_paiewonskiana))	((((Elaeis_guineensis	Elaeis_oleifera)	(Attalea_speciosa	Bactris_major))	(Roystonea_regia	((Phoenix_dactylifera	(Serenoa_repens	Sabal_domingensis))	((Podococcus_barteri	Calamus_caryotoides)	((Nypa_fruticans	(Iriartea_deltoidea	Pseudophoenix_vinifera))	(Chamaedorea_seifrizii	(Orania_palindan	Sclerosperma_profizianum)))))))	((((((Dictyosperma_album	Dypsis_decaryi)	(Heterospathe_cagayanensis	(Veitchia_spiralis	(Kentiopsis_piersoniorum	Burretiokentia_grandiflora))))	Hydriastele_microspadix)	((Reinhardtia_gracilis	Leopoldinia_pulchra)	Manicaria_saccifera))	(Prestoea_acuminata	(Oenocarpus_minor	Oenocarpus_bataua)))	(Pelagodoxa_henryana	Geonoma_undata))))	Kingia_australis);
(((Reinhardtia_gracilis	Reinhardtia_simplex)	((Reinhardtia_latisecta	Reinhardtia_paiewonskiana)	(((Roystonea_regia	((((Phoenix_dactylifera	(Serenoa_repens	Sabal_domingensis))	(((Chamaedorea_seifrizii	(Orania_palindan	Sclerosperma_profizianum))	(Calamus_caryotoides	Iriartea_deltoidea))	Podococcus_barteri))	Pseudophoenix_vinifera)	Nypa_fruticans))	(((((Dictyosperma_album	Hydriastele_microspadix)	(((Veitchia_spiralis	Kentiopsis_piersoniorum)	(Burretiokentia_grandiflora	Heterospathe_cagayanensis))	Dypsis_decaryi))	Leopoldinia_pulchra)	(Pelagodoxa_henryana	Geonoma_undata))	(Manicaria_saccifera	(Prestoea_acuminata	(Oenocarpus_minor	Oenocarpus_bataua)))))	(((Elaeis_guineensis	Elaeis_oleifera)	Attalea_speciosa)	Bactris_major))))	Kingia_australis);
((Podococcus_barteri	((Attalea_speciosa	(((Reinhardtia_simplex	(Reinhardtia_latisecta	Reinhardtia_paiewonskiana))	(((((Bactris_major	Nypa_fruticans)	Iriartea_deltoidea)	(Roystonea_regia	Pseudophoenix_vinifera))	((Phoenix_dactylifera	(Serenoa_repens	Sabal_domingensis))	(Chamaedorea_seifrizii	(Orania_palindan	Sclerosperma_profizianum))))	(((Reinhardtia_gracilis	Leopoldinia_pulchra)	Manicaria_saccifera)	((Prestoea_acuminata	(Oenocarpus_minor	Oenocarpus_bataua))	(((Dypsis_decaryi	Heterospathe_cagayanensis)	(Hydriastele_microspadix	(Dictyosperma_album	(Burretiokentia_grandiflora	(Veitchia_spiralis	Kentiopsis_piersoniorum)))))	(Pelagodoxa_henryana	Geonoma_undata))))))	(Elaeis_guineensis	Elaeis_oleifera)))	Calamus_caryotoides))	Kingia_australis);
((Podococcus_barteri	((Phoenix_dactylifera	(Serenoa_repens	Sabal_domingensis))	((Nypa_fruticans	(Chamaedorea_seifrizii	(Roystonea_regia	(((Manicaria_saccifera	(((Dypsis_decaryi	(Hydriastele_microspadix	Heterospathe_cagayanensis))	(Dictyosperma_album	(Burretiokentia_grandiflora	(Veitchia_spiralis	Kentiopsis_piersoniorum))))	(Pelagodoxa_henryana	Geonoma_undata)))	(Prestoea_acuminata	(Oenocarpus_minor	Oenocarpus_bataua)))	(((Elaeis_guineensis	Elaeis_oleifera)	((Calamus_caryotoides	Attalea_speciosa)	Bactris_major))	((Reinhardtia_gracilis	Leopoldinia_pulchra)	(Reinhardtia_simplex	(Reinhardtia_latisecta	Reinhardtia_paiewonskiana))))))))	((Orania_palindan	Sclerosperma_profizianum)	(Pseudophoenix_vinifera	Iriartea_deltoidea)))))	Kingia_australis);
