# Supplementary material for: Data supporting the nuclear phylogenomics of the palm subfamily Arecoideae (Arecaceae)
Source: Data Brief. 2016 Mar 2;7:532–6. doi: 10.1016/j.dib.2016.02.063 (PMC4796708; doi:10.1016/j.dib.2016.02.063)
Supplement: Supplementary file 5 — Supplementary material [file mmc5.zip › RAxML_bootstrap.Elaeis_1986.raxml.tre]

((Chamaedorea_seifrizii	(((Nypa_fruticans	(Leopoldinia_pulchra	(Phoenix_dactylifera	Sabal_domingensis)))	((Prestoea_acuminata	((((Dictyosperma_album	(Burretiokentia_grandiflora	(Dypsis_decaryi	(Heterospathe_cagayanensis	Veitchia_spiralis))))	(Kentiopsis_piersoniorum	Hydriastele_microspadix))	(Geonoma_undata	Pelagodoxa_henryana))	((Iriartea_deltoidea	(Oenocarpus_bataua	Oenocarpus_minor))	Manicaria_saccifera)))	((Podococcus_barteri	((Reinhardtia_simplex	(Roystonea_regia	(Reinhardtia_paiewonskiana	Reinhardtia_latisecta)))	((Attalea_speciosa	(Bactris_major	(Elaeis_oleifera	Elaeis_guineensis)))	Reinhardtia_gracilis)))	(Orania_palindan	Sclerosperma_profizianum))))	(Calamus_caryotoides	Pseudophoenix_vinifera)))	Kingia_australis);
((Chamaedorea_seifrizii	((Calamus_caryotoides	Sclerosperma_profizianum)	((((Iriartea_deltoidea	Roystonea_regia)	(((Pseudophoenix_vinifera	(Nypa_fruticans	(Sabal_domingensis	(Leopoldinia_pulchra	Phoenix_dactylifera))))	((((Geonoma_undata	Pelagodoxa_henryana)	Manicaria_saccifera)	((((Heterospathe_cagayanensis	Burretiokentia_grandiflora)	(Veitchia_spiralis	((Hydriastele_microspadix	Dictyosperma_album)	Kentiopsis_piersoniorum)))	Dypsis_decaryi)	Prestoea_acuminata))	(Oenocarpus_bataua	Oenocarpus_minor)))	((Attalea_speciosa	(Bactris_major	(Elaeis_oleifera	Elaeis_guineensis)))	(Reinhardtia_gracilis	(Reinhardtia_simplex	(Reinhardtia_paiewonskiana	Reinhardtia_latisecta))))))	Orania_palindan)	Podococcus_barteri)))	Kingia_australis);
((Heterospathe_cagayanensis	(((((Dictyosperma_album	Kentiopsis_piersoniorum)	((Pelagodoxa_henryana	(Calamus_caryotoides	Prestoea_acuminata))	((((((Attalea_speciosa	(Bactris_major	(Elaeis_oleifera	Elaeis_guineensis)))	(Reinhardtia_simplex	((Reinhardtia_gracilis	Reinhardtia_paiewonskiana)	Reinhardtia_latisecta)))	((Orania_palindan	(Podococcus_barteri	(Chamaedorea_seifrizii	Sclerosperma_profizianum)))	(Iriartea_deltoidea	Roystonea_regia)))	(Nypa_fruticans	(Pseudophoenix_vinifera	((Phoenix_dactylifera	Sabal_domingensis)	Leopoldinia_pulchra))))	((Oenocarpus_bataua	Oenocarpus_minor)	Geonoma_undata))	Manicaria_saccifera)))	(Dypsis_decaryi	Hydriastele_microspadix))	Veitchia_spiralis)	Burretiokentia_grandiflora))	Kingia_australis);
((((Pelagodoxa_henryana	(Calamus_caryotoides	Prestoea_acuminata))	((Oenocarpus_bataua	(Oenocarpus_minor	((((((Attalea_speciosa	(Bactris_major	(Elaeis_oleifera	Elaeis_guineensis)))	(Reinhardtia_gracilis	(Reinhardtia_simplex	(Roystonea_regia	(Reinhardtia_paiewonskiana	Reinhardtia_latisecta)))))	(Sclerosperma_profizianum	Podococcus_barteri))	Orania_palindan)	Iriartea_deltoidea)	((Chamaedorea_seifrizii	Pseudophoenix_vinifera)	((Phoenix_dactylifera	(Nypa_fruticans	Sabal_domingensis))	Leopoldinia_pulchra)))))	(Geonoma_undata	Manicaria_saccifera)))	((((Veitchia_spiralis	Dictyosperma_album)	Kentiopsis_piersoniorum)	(Heterospathe_cagayanensis	Hydriastele_microspadix))	(Dypsis_decaryi	Burretiokentia_grandiflora)))	Kingia_australis);
((Chamaedorea_seifrizii	(((Roystonea_regia	Iriartea_deltoidea)	(Reinhardtia_simplex	(Reinhardtia_paiewonskiana	Reinhardtia_latisecta)))	((Sclerosperma_profizianum	Reinhardtia_gracilis)	(((((Oenocarpus_bataua	Oenocarpus_minor)	(((Geonoma_undata	(Pelagodoxa_henryana	Prestoea_acuminata))	Manicaria_saccifera)	(((Hydriastele_microspadix	Veitchia_spiralis)	((Burretiokentia_grandiflora	Heterospathe_cagayanensis)	(Dypsis_decaryi	Dictyosperma_album)))	Kentiopsis_piersoniorum)))	((Elaeis_oleifera	Elaeis_guineensis)	(Attalea_speciosa	Bactris_major)))	(((Calamus_caryotoides	Pseudophoenix_vinifera)	((Phoenix_dactylifera	Sabal_domingensis)	Leopoldinia_pulchra))	Nypa_fruticans))	(Podococcus_barteri	Orania_palindan)))))	Kingia_australis);
((Chamaedorea_seifrizii	(((Pseudophoenix_vinifera	((Phoenix_dactylifera	Sabal_domingensis)	Leopoldinia_pulchra))	Nypa_fruticans)	(((Roystonea_regia	Iriartea_deltoidea)	(((Reinhardtia_gracilis	(Reinhardtia_simplex	(Reinhardtia_paiewonskiana	Reinhardtia_latisecta)))	(Attalea_speciosa	(Bactris_major	(Elaeis_oleifera	Elaeis_guineensis))))	((Podococcus_barteri	Orania_palindan)	Sclerosperma_profizianum)))	((((Geonoma_undata	(Oenocarpus_bataua	Oenocarpus_minor))	(((Dypsis_decaryi	((Hydriastele_microspadix	Veitchia_spiralis)	(Dictyosperma_album	Kentiopsis_piersoniorum)))	Heterospathe_cagayanensis)	Burretiokentia_grandiflora))	Manicaria_saccifera)	(Calamus_caryotoides	(Pelagodoxa_henryana	Prestoea_acuminata))))))	Kingia_australis);
((Chamaedorea_seifrizii	((((Roystonea_regia	Iriartea_deltoidea)	(Sclerosperma_profizianum	(((Reinhardtia_simplex	(Reinhardtia_gracilis	(Reinhardtia_paiewonskiana	Reinhardtia_latisecta)))	(Attalea_speciosa	(Bactris_major	(Elaeis_oleifera	Elaeis_guineensis))))	(Podococcus_barteri	Orania_palindan))))	(((Pelagodoxa_henryana	Manicaria_saccifera)	((Dypsis_decaryi	((Heterospathe_cagayanensis	Burretiokentia_grandiflora)	(((Dictyosperma_album	Hydriastele_microspadix)	Veitchia_spiralis)	Kentiopsis_piersoniorum)))	(Geonoma_undata	Prestoea_acuminata)))	(Oenocarpus_bataua	Oenocarpus_minor)))	(Calamus_caryotoides	((Pseudophoenix_vinifera	Leopoldinia_pulchra)	(Nypa_fruticans	(Phoenix_dactylifera	Sabal_domingensis))))))	Kingia_australis);
((Calamus_caryotoides	(Nypa_fruticans	((Chamaedorea_seifrizii	(((((Iriartea_deltoidea	Roystonea_regia)	(Attalea_speciosa	(Bactris_major	(Elaeis_oleifera	Elaeis_guineensis))))	(Reinhardtia_simplex	(Reinhardtia_paiewonskiana	Reinhardtia_latisecta)))	((Podococcus_barteri	Orania_palindan)	Sclerosperma_profizianum))	((((Dypsis_decaryi	(Heterospathe_cagayanensis	((Hydriastele_microspadix	Veitchia_spiralis)	(Dictyosperma_album	Kentiopsis_piersoniorum))))	Burretiokentia_grandiflora)	Geonoma_undata)	((Reinhardtia_gracilis	(Pelagodoxa_henryana	Manicaria_saccifera))	((Oenocarpus_bataua	Oenocarpus_minor)	Prestoea_acuminata)))))	(Pseudophoenix_vinifera	((Sabal_domingensis	Leopoldinia_pulchra)	Phoenix_dactylifera)))))	Kingia_australis);
((Calamus_caryotoides	(Nypa_fruticans	((Sabal_domingensis	Leopoldinia_pulchra)	(Phoenix_dactylifera	(((((((Oenocarpus_minor	Prestoea_acuminata)	Oenocarpus_bataua)	((Dypsis_decaryi	(Burretiokentia_grandiflora	Heterospathe_cagayanensis))	((Hydriastele_microspadix	Veitchia_spiralis)	(Dictyosperma_album	Kentiopsis_piersoniorum))))	(Geonoma_undata	Chamaedorea_seifrizii))	(Reinhardtia_gracilis	(Pelagodoxa_henryana	((Iriartea_deltoidea	Roystonea_regia)	Manicaria_saccifera))))	((Attalea_speciosa	(Bactris_major	(Elaeis_oleifera	Elaeis_guineensis)))	((Reinhardtia_simplex	(Reinhardtia_paiewonskiana	Reinhardtia_latisecta))	((Podococcus_barteri	Orania_palindan)	Sclerosperma_profizianum))))	Pseudophoenix_vinifera)))))	Kingia_australis);
(((((Burretiokentia_grandiflora	Heterospathe_cagayanensis)	((Manicaria_saccifera	((((Pseudophoenix_vinifera	Geonoma_undata)	Chamaedorea_seifrizii)	(Oenocarpus_minor	Oenocarpus_bataua))	(((Phoenix_dactylifera	Sabal_domingensis)	Leopoldinia_pulchra)	(((Podococcus_barteri	Orania_palindan)	Sclerosperma_profizianum)	((Attalea_speciosa	(Bactris_major	(Elaeis_oleifera	Elaeis_guineensis)))	((Iriartea_deltoidea	Roystonea_regia)	((Reinhardtia_gracilis	Reinhardtia_simplex)	(Reinhardtia_paiewonskiana	Reinhardtia_latisecta))))))))	(Prestoea_acuminata	((Nypa_fruticans	Calamus_caryotoides)	Pelagodoxa_henryana))))	(Veitchia_spiralis	(Dictyosperma_album	(Hydriastele_microspadix	Kentiopsis_piersoniorum))))	Dypsis_decaryi)	Kingia_australis);
((Chamaedorea_seifrizii	((((Manicaria_saccifera	((Oenocarpus_bataua	(Oenocarpus_minor	(Geonoma_undata	(Pelagodoxa_henryana	Dypsis_decaryi))))	((Heterospathe_cagayanensis	(Hydriastele_microspadix	((Veitchia_spiralis	Dictyosperma_album)	Kentiopsis_piersoniorum)))	Burretiokentia_grandiflora)))	Prestoea_acuminata)	((((Reinhardtia_gracilis	((Reinhardtia_paiewonskiana	Reinhardtia_latisecta)	Reinhardtia_simplex))	(Attalea_speciosa	(Bactris_major	(Elaeis_guineensis	Elaeis_oleifera))))	((Orania_palindan	Podococcus_barteri)	Sclerosperma_profizianum))	(Roystonea_regia	Iriartea_deltoidea)))	((Calamus_caryotoides	Pseudophoenix_vinifera)	(Nypa_fruticans	(Leopoldinia_pulchra	(Phoenix_dactylifera	Sabal_domingensis))))))	Kingia_australis);
((Chamaedorea_seifrizii	((((((Geonoma_undata	(Oenocarpus_bataua	Oenocarpus_minor))	(Manicaria_saccifera	(Calamus_caryotoides	(Prestoea_acuminata	Pelagodoxa_henryana))))	(((Heterospathe_cagayanensis	Dypsis_decaryi)	((Hydriastele_microspadix	Veitchia_spiralis)	(Kentiopsis_piersoniorum	Dictyosperma_album)))	Burretiokentia_grandiflora))	(((Podococcus_barteri	(Orania_palindan	Sclerosperma_profizianum))	((Reinhardtia_gracilis	((Reinhardtia_paiewonskiana	Reinhardtia_latisecta)	Reinhardtia_simplex))	(Attalea_speciosa	(Bactris_major	(Elaeis_guineensis	Elaeis_oleifera)))))	(Roystonea_regia	Iriartea_deltoidea)))	(Nypa_fruticans	(Leopoldinia_pulchra	(Phoenix_dactylifera	Sabal_domingensis))))	Pseudophoenix_vinifera))	Kingia_australis);
((Chamaedorea_seifrizii	((((Iriartea_deltoidea	(Oenocarpus_bataua	Oenocarpus_minor))	((Manicaria_saccifera	(((((Heterospathe_cagayanensis	Veitchia_spiralis)	(Dypsis_decaryi	Burretiokentia_grandiflora))	(Kentiopsis_piersoniorum	Dictyosperma_album))	Hydriastele_microspadix)	(Prestoea_acuminata	Pelagodoxa_henryana)))	Geonoma_undata))	(((Roystonea_regia	(((Reinhardtia_paiewonskiana	Reinhardtia_latisecta)	Reinhardtia_simplex)	(Attalea_speciosa	(Bactris_major	(Elaeis_guineensis	Elaeis_oleifera)))))	Reinhardtia_gracilis)	((Podococcus_barteri	Orania_palindan)	Sclerosperma_profizianum)))	((Calamus_caryotoides	Nypa_fruticans)	(Pseudophoenix_vinifera	(Leopoldinia_pulchra	(Phoenix_dactylifera	Sabal_domingensis))))))	Kingia_australis);
((Chamaedorea_seifrizii	(((((((Roystonea_regia	Reinhardtia_paiewonskiana)	Reinhardtia_latisecta)	Reinhardtia_simplex)	((Elaeis_guineensis	Elaeis_oleifera)	(Attalea_speciosa	Bactris_major)))	((Podococcus_barteri	Orania_palindan)	Sclerosperma_profizianum))	((Oenocarpus_bataua	Oenocarpus_minor)	((Iriartea_deltoidea	(((Manicaria_saccifera	Prestoea_acuminata)	(Pelagodoxa_henryana	(Hydriastele_microspadix	Geonoma_undata)))	(((((Dictyosperma_album	Burretiokentia_grandiflora)	Dypsis_decaryi)	Heterospathe_cagayanensis)	Veitchia_spiralis)	Kentiopsis_piersoniorum)))	Reinhardtia_gracilis)))	((((Pseudophoenix_vinifera	Calamus_caryotoides)	(Phoenix_dactylifera	Sabal_domingensis))	Leopoldinia_pulchra)	Nypa_fruticans)))	Kingia_australis);
((Dypsis_decaryi	(Dictyosperma_album	((((((Oenocarpus_bataua	Oenocarpus_minor)	((Geonoma_undata	(Pelagodoxa_henryana	Prestoea_acuminata))	Manicaria_saccifera))	Iriartea_deltoidea)	(((((Pseudophoenix_vinifera	Calamus_caryotoides)	((Phoenix_dactylifera	Sabal_domingensis)	Leopoldinia_pulchra))	Nypa_fruticans)	Chamaedorea_seifrizii)	(((Orania_palindan	Sclerosperma_profizianum)	(((Attalea_speciosa	(Bactris_major	(Elaeis_guineensis	Elaeis_oleifera)))	(((Reinhardtia_paiewonskiana	Reinhardtia_latisecta)	Reinhardtia_simplex)	Reinhardtia_gracilis))	Roystonea_regia))	Podococcus_barteri)))	(Burretiokentia_grandiflora	Hydriastele_microspadix))	((Veitchia_spiralis	Heterospathe_cagayanensis)	Kentiopsis_piersoniorum))))	Kingia_australis);
((Chamaedorea_seifrizii	((((Heterospathe_cagayanensis	(((Iriartea_deltoidea	Roystonea_regia)	(Oenocarpus_bataua	Oenocarpus_minor))	((((Burretiokentia_grandiflora	((Pelagodoxa_henryana	Prestoea_acuminata)	Reinhardtia_gracilis))	(((Hydriastele_microspadix	Veitchia_spiralis)	(Dictyosperma_album	Kentiopsis_piersoniorum))	Dypsis_decaryi))	Manicaria_saccifera)	Geonoma_undata)))	(((Podococcus_barteri	Orania_palindan)	Sclerosperma_profizianum)	((Attalea_speciosa	(Bactris_major	(Elaeis_guineensis	Elaeis_oleifera)))	((Reinhardtia_paiewonskiana	Reinhardtia_latisecta)	Reinhardtia_simplex))))	(((Phoenix_dactylifera	Sabal_domingensis)	Leopoldinia_pulchra)	Nypa_fruticans))	(Calamus_caryotoides	Pseudophoenix_vinifera)))	Kingia_australis);
((Chamaedorea_seifrizii	(Sclerosperma_profizianum	((((Attalea_speciosa	(Bactris_major	(Elaeis_guineensis	Elaeis_oleifera)))	(Reinhardtia_gracilis	(((Reinhardtia_latisecta	Reinhardtia_paiewonskiana)	Roystonea_regia)	Reinhardtia_simplex)))	((((Calamus_caryotoides	Pseudophoenix_vinifera)	((Phoenix_dactylifera	Sabal_domingensis)	Leopoldinia_pulchra))	Nypa_fruticans)	((Oenocarpus_bataua	Oenocarpus_minor)	((Prestoea_acuminata	Geonoma_undata)	((Pelagodoxa_henryana	Manicaria_saccifera)	(((Heterospathe_cagayanensis	(Veitchia_spiralis	Burretiokentia_grandiflora))	(Hydriastele_microspadix	Dypsis_decaryi))	((Iriartea_deltoidea	Kentiopsis_piersoniorum)	Dictyosperma_album)))))))	(Podococcus_barteri	Orania_palindan))))	Kingia_australis);
((Chamaedorea_seifrizii	(((((Oenocarpus_bataua	Oenocarpus_minor)	((Sclerosperma_profizianum	(((Attalea_speciosa	(Bactris_major	(Elaeis_guineensis	Elaeis_oleifera)))	((Reinhardtia_gracilis	(Reinhardtia_latisecta	Reinhardtia_paiewonskiana))	Reinhardtia_simplex))	Podococcus_barteri))	Orania_palindan))	(Iriartea_deltoidea	(Geonoma_undata	(((Prestoea_acuminata	Pelagodoxa_henryana)	(((Hydriastele_microspadix	Dypsis_decaryi)	((Heterospathe_cagayanensis	Veitchia_spiralis)	Burretiokentia_grandiflora))	(Kentiopsis_piersoniorum	Dictyosperma_album)))	Manicaria_saccifera))))	(Roystonea_regia	Calamus_caryotoides))	((Pseudophoenix_vinifera	((Phoenix_dactylifera	Sabal_domingensis)	Leopoldinia_pulchra))	Nypa_fruticans)))	Kingia_australis);
((Calamus_caryotoides	((Chamaedorea_seifrizii	((((Podococcus_barteri	Orania_palindan)	Sclerosperma_profizianum)	((((Geonoma_undata	(((Prestoea_acuminata	Pelagodoxa_henryana)	((Dypsis_decaryi	(Heterospathe_cagayanensis	Burretiokentia_grandiflora))	(Veitchia_spiralis	(Kentiopsis_piersoniorum	(Iriartea_deltoidea	Dictyosperma_album)))))	Manicaria_saccifera))	(Oenocarpus_bataua	Oenocarpus_minor))	(Hydriastele_microspadix	(Attalea_speciosa	(Bactris_major	(Elaeis_guineensis	Elaeis_oleifera)))))	((Reinhardtia_gracilis	(Reinhardtia_latisecta	Reinhardtia_paiewonskiana))	Reinhardtia_simplex)))	((Pseudophoenix_vinifera	((Phoenix_dactylifera	Sabal_domingensis)	Leopoldinia_pulchra))	Nypa_fruticans)))	Roystonea_regia))	Kingia_australis);
((Heterospathe_cagayanensis	((Kentiopsis_piersoniorum	((Hydriastele_microspadix	Veitchia_spiralis)	Dictyosperma_album))	((Burretiokentia_grandiflora	(((((Iriartea_deltoidea	(Oenocarpus_bataua	Oenocarpus_minor))	((((Phoenix_dactylifera	Sabal_domingensis)	Leopoldinia_pulchra)	Nypa_fruticans)	((((Podococcus_barteri	Orania_palindan)	(Chamaedorea_seifrizii	Sclerosperma_profizianum))	((Attalea_speciosa	(Bactris_major	(Elaeis_guineensis	Elaeis_oleifera)))	((Reinhardtia_paiewonskiana	(Reinhardtia_gracilis	Reinhardtia_latisecta))	Reinhardtia_simplex)))	(Roystonea_regia	Calamus_caryotoides))))	Pseudophoenix_vinifera)	(Manicaria_saccifera	(Prestoea_acuminata	Pelagodoxa_henryana)))	Geonoma_undata))	Dypsis_decaryi)))	Kingia_australis);
((Chamaedorea_seifrizii	(Sclerosperma_profizianum	((Orania_palindan	(((Calamus_caryotoides	Roystonea_regia)	((Attalea_speciosa	((Elaeis_oleifera	(Elaeis_guineensis	Reinhardtia_gracilis))	Bactris_major))	((Reinhardtia_paiewonskiana	Reinhardtia_latisecta)	Reinhardtia_simplex)))	(((Phoenix_dactylifera	(Nypa_fruticans	Sabal_domingensis))	Leopoldinia_pulchra)	(((Pseudophoenix_vinifera	Geonoma_undata)	((Manicaria_saccifera	(Prestoea_acuminata	Pelagodoxa_henryana))	(Iriartea_deltoidea	(Oenocarpus_bataua	Oenocarpus_minor))))	(((Dictyosperma_album	(Dypsis_decaryi	((Burretiokentia_grandiflora	Veitchia_spiralis)	Heterospathe_cagayanensis)))	Kentiopsis_piersoniorum)	Hydriastele_microspadix)))))	Podococcus_barteri)))	Kingia_australis);
((Chamaedorea_seifrizii	((((Calamus_caryotoides	Roystonea_regia)	(Nypa_fruticans	(Phoenix_dactylifera	Sabal_domingensis)))	(Leopoldinia_pulchra	Pseudophoenix_vinifera))	((((Heterospathe_cagayanensis	Iriartea_deltoidea)	(Oenocarpus_bataua	Oenocarpus_minor))	((Manicaria_saccifera	(Prestoea_acuminata	Pelagodoxa_henryana))	(Geonoma_undata	((Burretiokentia_grandiflora	((Veitchia_spiralis	Hydriastele_microspadix)	(Kentiopsis_piersoniorum	Dictyosperma_album)))	Dypsis_decaryi))))	(((Attalea_speciosa	((Elaeis_oleifera	Elaeis_guineensis)	Bactris_major))	(Reinhardtia_gracilis	((Reinhardtia_paiewonskiana	Reinhardtia_latisecta)	Reinhardtia_simplex)))	((Sclerosperma_profizianum	Podococcus_barteri)	Orania_palindan)))))	Kingia_australis);
((Chamaedorea_seifrizii	(((((Calamus_caryotoides	Roystonea_regia)	(Nypa_fruticans	(Phoenix_dactylifera	Sabal_domingensis)))	((Iriartea_deltoidea	(Leopoldinia_pulchra	(Oenocarpus_minor	(Oenocarpus_bataua	((((((Hydriastele_microspadix	Dypsis_decaryi)	Dictyosperma_album)	Kentiopsis_piersoniorum)	(Veitchia_spiralis	(Heterospathe_cagayanensis	Burretiokentia_grandiflora)))	(Prestoea_acuminata	Pelagodoxa_henryana))	(Manicaria_saccifera	Geonoma_undata))))))	((Attalea_speciosa	((Elaeis_oleifera	Elaeis_guineensis)	Bactris_major))	(Reinhardtia_gracilis	((Reinhardtia_paiewonskiana	Reinhardtia_latisecta)	Reinhardtia_simplex)))))	(Sclerosperma_profizianum	(Podococcus_barteri	Orania_palindan)))	Pseudophoenix_vinifera))	Kingia_australis);
((Chamaedorea_seifrizii	(((((Oenocarpus_bataua	Oenocarpus_minor)	(Roystonea_regia	Iriartea_deltoidea))	((Burretiokentia_grandiflora	((Heterospathe_cagayanensis	(Hydriastele_microspadix	((Veitchia_spiralis	Dictyosperma_album)	Kentiopsis_piersoniorum)))	Dypsis_decaryi))	(Prestoea_acuminata	(Manicaria_saccifera	(Pelagodoxa_henryana	Geonoma_undata)))))	((Sclerosperma_profizianum	((Attalea_speciosa	((Elaeis_oleifera	Elaeis_guineensis)	Bactris_major))	((Reinhardtia_simplex	(Reinhardtia_paiewonskiana	Reinhardtia_latisecta))	Reinhardtia_gracilis)))	(Podococcus_barteri	Orania_palindan)))	((Pseudophoenix_vinifera	(Leopoldinia_pulchra	(Nypa_fruticans	(Phoenix_dactylifera	Sabal_domingensis))))	Calamus_caryotoides)))	Kingia_australis);
(((Reinhardtia_paiewonskiana	Reinhardtia_latisecta)	((Reinhardtia_gracilis	(Chamaedorea_seifrizii	(((((Attalea_speciosa	((Elaeis_oleifera	Elaeis_guineensis)	Bactris_major))	((((Burretiokentia_grandiflora	(Dypsis_decaryi	(((Veitchia_spiralis	(Hydriastele_microspadix	Dictyosperma_album))	Kentiopsis_piersoniorum)	Heterospathe_cagayanensis)))	Oenocarpus_minor)	((Geonoma_undata	(Iriartea_deltoidea	Oenocarpus_bataua))	(Pelagodoxa_henryana	(Calamus_caryotoides	Prestoea_acuminata))))	Manicaria_saccifera))	(((Orania_palindan	Sclerosperma_profizianum)	Pseudophoenix_vinifera)	(Leopoldinia_pulchra	Roystonea_regia)))	((Phoenix_dactylifera	Sabal_domingensis)	Nypa_fruticans))	Podococcus_barteri)))	Reinhardtia_simplex))	Kingia_australis);
((Chamaedorea_seifrizii	(((Leopoldinia_pulchra	(Phoenix_dactylifera	Sabal_domingensis))	Nypa_fruticans)	((Prestoea_acuminata	(((((Dypsis_decaryi	((Veitchia_spiralis	Heterospathe_cagayanensis)	(Dictyosperma_album	(Hydriastele_microspadix	Kentiopsis_piersoniorum))))	Burretiokentia_grandiflora)	Oenocarpus_minor)	((Manicaria_saccifera	Pelagodoxa_henryana)	Oenocarpus_bataua))	((Calamus_caryotoides	Pseudophoenix_vinifera)	Geonoma_undata)))	((((((Reinhardtia_paiewonskiana	Reinhardtia_latisecta)	Reinhardtia_simplex)	Reinhardtia_gracilis)	(Attalea_speciosa	((Elaeis_oleifera	Elaeis_guineensis)	Bactris_major)))	(Iriartea_deltoidea	Roystonea_regia))	(Sclerosperma_profizianum	(Podococcus_barteri	Orania_palindan))))))	Kingia_australis);
((Chamaedorea_seifrizii	(((((((((Reinhardtia_paiewonskiana	Reinhardtia_latisecta)	Reinhardtia_simplex)	Reinhardtia_gracilis)	(Attalea_speciosa	((Elaeis_oleifera	Elaeis_guineensis)	Bactris_major)))	((Leopoldinia_pulchra	(Phoenix_dactylifera	Sabal_domingensis))	Nypa_fruticans))	((Sclerosperma_profizianum	Roystonea_regia)	Podococcus_barteri))	((Prestoea_acuminata	(((Heterospathe_cagayanensis	(((Veitchia_spiralis	(Hydriastele_microspadix	Dictyosperma_album))	Kentiopsis_piersoniorum)	(Burretiokentia_grandiflora	Dypsis_decaryi)))	((Oenocarpus_bataua	Oenocarpus_minor)	(Geonoma_undata	Pelagodoxa_henryana)))	Manicaria_saccifera))	Iriartea_deltoidea))	Orania_palindan)	(Calamus_caryotoides	Pseudophoenix_vinifera)))	Kingia_australis);
((Chamaedorea_seifrizii	(((Leopoldinia_pulchra	(Phoenix_dactylifera	Sabal_domingensis))	(Calamus_caryotoides	Nypa_fruticans))	(((((((((Reinhardtia_paiewonskiana	Reinhardtia_latisecta)	Reinhardtia_simplex)	Reinhardtia_gracilis)	(Attalea_speciosa	((Elaeis_oleifera	Elaeis_guineensis)	Bactris_major)))	(Iriartea_deltoidea	Roystonea_regia))	Sclerosperma_profizianum)	(Podococcus_barteri	Orania_palindan))	(((((Prestoea_acuminata	Pelagodoxa_henryana)	(Heterospathe_cagayanensis	(((Dictyosperma_album	(Kentiopsis_piersoniorum	(Hydriastele_microspadix	Veitchia_spiralis)))	Dypsis_decaryi)	Burretiokentia_grandiflora)))	Geonoma_undata)	Manicaria_saccifera)	(Oenocarpus_bataua	Oenocarpus_minor)))	Pseudophoenix_vinifera)))	Kingia_australis);
((Chamaedorea_seifrizii	(((((((((Reinhardtia_paiewonskiana	(Roystonea_regia	Reinhardtia_latisecta))	Reinhardtia_simplex)	Reinhardtia_gracilis)	(Attalea_speciosa	((Elaeis_oleifera	Elaeis_guineensis)	Bactris_major)))	(Podococcus_barteri	(Sclerosperma_profizianum	Orania_palindan)))	(Iriartea_deltoidea	((Oenocarpus_minor	Oenocarpus_bataua)	((Manicaria_saccifera	((((((Hydriastele_microspadix	Veitchia_spiralis)	(Dictyosperma_album	Kentiopsis_piersoniorum))	Heterospathe_cagayanensis)	Dypsis_decaryi)	Burretiokentia_grandiflora)	Geonoma_undata))	((Calamus_caryotoides	Prestoea_acuminata)	Pelagodoxa_henryana)))))	((Sabal_domingensis	Phoenix_dactylifera)	Nypa_fruticans))	Leopoldinia_pulchra)	Pseudophoenix_vinifera))	Kingia_australis);
((Chamaedorea_seifrizii	((((Leopoldinia_pulchra	(Sabal_domingensis	Phoenix_dactylifera))	Nypa_fruticans)	((((((Reinhardtia_gracilis	(Reinhardtia_latisecta	Reinhardtia_paiewonskiana))	(Attalea_speciosa	((Elaeis_oleifera	Elaeis_guineensis)	Bactris_major)))	Reinhardtia_simplex)	(Podococcus_barteri	(Sclerosperma_profizianum	Orania_palindan)))	Roystonea_regia)	(((((Iriartea_deltoidea	Manicaria_saccifera)	(Prestoea_acuminata	Pelagodoxa_henryana))	(Geonoma_undata	Oenocarpus_bataua))	Oenocarpus_minor)	((((Kentiopsis_piersoniorum	(Hydriastele_microspadix	Veitchia_spiralis))	Dictyosperma_album)	Dypsis_decaryi)	(Heterospathe_cagayanensis	Burretiokentia_grandiflora)))))	(Calamus_caryotoides	Pseudophoenix_vinifera)))	Kingia_australis);
((Chamaedorea_seifrizii	(Geonoma_undata	(((Prestoea_acuminata	(((Manicaria_saccifera	Oenocarpus_minor)	((((Iriartea_deltoidea	Roystonea_regia)	((Attalea_speciosa	((Elaeis_oleifera	Elaeis_guineensis)	Bactris_major))	(Reinhardtia_simplex	((Reinhardtia_gracilis	Reinhardtia_latisecta)	Reinhardtia_paiewonskiana))))	Sclerosperma_profizianum)	(Orania_palindan	Podococcus_barteri)))	(Oenocarpus_bataua	(Kentiopsis_piersoniorum	(Heterospathe_cagayanensis	((Veitchia_spiralis	Hydriastele_microspadix)	((Burretiokentia_grandiflora	Dypsis_decaryi)	Dictyosperma_album)))))))	((Pseudophoenix_vinifera	Calamus_caryotoides)	(Nypa_fruticans	(Leopoldinia_pulchra	(Phoenix_dactylifera	Sabal_domingensis)))))	Pelagodoxa_henryana)))	Kingia_australis);
((Calamus_caryotoides	(Roystonea_regia	(((Nypa_fruticans	(Pseudophoenix_vinifera	(Phoenix_dactylifera	(Sabal_domingensis	Leopoldinia_pulchra))))	(((((Heterospathe_cagayanensis	((((Dictyosperma_album	Kentiopsis_piersoniorum)	(Veitchia_spiralis	Hydriastele_microspadix))	Burretiokentia_grandiflora)	Dypsis_decaryi))	(Prestoea_acuminata	Pelagodoxa_henryana))	Manicaria_saccifera)	Geonoma_undata)	(Iriartea_deltoidea	(Oenocarpus_minor	Oenocarpus_bataua))))	(((Attalea_speciosa	((Elaeis_oleifera	Elaeis_guineensis)	Bactris_major))	((Reinhardtia_simplex	(Reinhardtia_latisecta	Reinhardtia_paiewonskiana))	Reinhardtia_gracilis))	((Chamaedorea_seifrizii	Sclerosperma_profizianum)	(Orania_palindan	Podococcus_barteri))))))	Kingia_australis);
((Chamaedorea_seifrizii	((((((Geonoma_undata	Prestoea_acuminata)	((Hydriastele_microspadix	(((Dypsis_decaryi	(Burretiokentia_grandiflora	Heterospathe_cagayanensis))	(Dictyosperma_album	Kentiopsis_piersoniorum))	Veitchia_spiralis))	(Manicaria_saccifera	Pelagodoxa_henryana)))	(Oenocarpus_minor	Oenocarpus_bataua))	(Nypa_fruticans	(Leopoldinia_pulchra	(Phoenix_dactylifera	Sabal_domingensis))))	(((Attalea_speciosa	((Elaeis_oleifera	Elaeis_guineensis)	Bactris_major))	((Reinhardtia_simplex	(Reinhardtia_latisecta	Reinhardtia_paiewonskiana))	Reinhardtia_gracilis))	((Calamus_caryotoides	(Iriartea_deltoidea	Roystonea_regia))	(Podococcus_barteri	(Sclerosperma_profizianum	Orania_palindan)))))	Pseudophoenix_vinifera))	Kingia_australis);
((Chamaedorea_seifrizii	(Sclerosperma_profizianum	(Orania_palindan	((((Nypa_fruticans	(Phoenix_dactylifera	(Sabal_domingensis	Leopoldinia_pulchra)))	(Reinhardtia_gracilis	(Podococcus_barteri	(Reinhardtia_simplex	(Roystonea_regia	(Reinhardtia_latisecta	Reinhardtia_paiewonskiana))))))	((Attalea_speciosa	((Elaeis_oleifera	Elaeis_guineensis)	(Calamus_caryotoides	Bactris_major)))	((((Manicaria_saccifera	Pelagodoxa_henryana)	(Prestoea_acuminata	Geonoma_undata))	((((Hydriastele_microspadix	(Veitchia_spiralis	Heterospathe_cagayanensis))	Dypsis_decaryi)	(Dictyosperma_album	Kentiopsis_piersoniorum))	Burretiokentia_grandiflora))	(Iriartea_deltoidea	(Oenocarpus_minor	Oenocarpus_bataua)))))	Pseudophoenix_vinifera))))	Kingia_australis);
((Chamaedorea_seifrizii	((Nypa_fruticans	(Leopoldinia_pulchra	(Phoenix_dactylifera	Sabal_domingensis)))	((Pseudophoenix_vinifera	Reinhardtia_gracilis)	((Sclerosperma_profizianum	((((Roystonea_regia	Iriartea_deltoidea)	(Reinhardtia_simplex	(Reinhardtia_latisecta	Reinhardtia_paiewonskiana)))	(Attalea_speciosa	((Elaeis_oleifera	Elaeis_guineensis)	Bactris_major)))	(Podococcus_barteri	Orania_palindan)))	(((Geonoma_undata	(Oenocarpus_minor	Oenocarpus_bataua))	(((Burretiokentia_grandiflora	Dypsis_decaryi)	Heterospathe_cagayanensis)	((Veitchia_spiralis	(Dictyosperma_album	Kentiopsis_piersoniorum))	Hydriastele_microspadix)))	((Calamus_caryotoides	(Pelagodoxa_henryana	Prestoea_acuminata))	Manicaria_saccifera))))))	Kingia_australis);
((Chamaedorea_seifrizii	((((Nypa_fruticans	(Leopoldinia_pulchra	Sabal_domingensis))	Phoenix_dactylifera)	(Calamus_caryotoides	Pseudophoenix_vinifera))	(((Reinhardtia_gracilis	(Reinhardtia_simplex	(Reinhardtia_latisecta	Reinhardtia_paiewonskiana)))	((Attalea_speciosa	((Elaeis_oleifera	Elaeis_guineensis)	Bactris_major))	((Oenocarpus_minor	Oenocarpus_bataua)	((((Dictyosperma_album	Kentiopsis_piersoniorum)	(Veitchia_spiralis	Hydriastele_microspadix))	(Dypsis_decaryi	(Heterospathe_cagayanensis	Burretiokentia_grandiflora)))	((Pelagodoxa_henryana	Prestoea_acuminata)	(Geonoma_undata	Manicaria_saccifera))))))	(((Podococcus_barteri	Orania_palindan)	Sclerosperma_profizianum)	(Roystonea_regia	Iriartea_deltoidea)))))	Kingia_australis);
((Chamaedorea_seifrizii	(((Nypa_fruticans	(Leopoldinia_pulchra	(Phoenix_dactylifera	Sabal_domingensis)))	((((Podococcus_barteri	Orania_palindan)	Reinhardtia_gracilis)	((Reinhardtia_simplex	(Roystonea_regia	(Reinhardtia_latisecta	Reinhardtia_paiewonskiana)))	Sclerosperma_profizianum))	(((Elaeis_oleifera	Elaeis_guineensis)	(Bactris_major	Attalea_speciosa))	(((Oenocarpus_bataua	Iriartea_deltoidea)	Oenocarpus_minor)	((((((Dictyosperma_album	Veitchia_spiralis)	Kentiopsis_piersoniorum)	(Dypsis_decaryi	(Hydriastele_microspadix	Heterospathe_cagayanensis)))	Burretiokentia_grandiflora)	(Pelagodoxa_henryana	Prestoea_acuminata))	(Geonoma_undata	Manicaria_saccifera))))))	(Calamus_caryotoides	Pseudophoenix_vinifera)))	Kingia_australis);
(((Reinhardtia_latisecta	Reinhardtia_paiewonskiana)	(((((Reinhardtia_gracilis	((Pseudophoenix_vinifera	(Podococcus_barteri	(Sclerosperma_profizianum	Chamaedorea_seifrizii)))	Orania_palindan))	(((Oenocarpus_minor	(Oenocarpus_bataua	((((((Hydriastele_microspadix	Veitchia_spiralis)	(Kentiopsis_piersoniorum	Dictyosperma_album))	(Burretiokentia_grandiflora	Heterospathe_cagayanensis))	Dypsis_decaryi)	(Pelagodoxa_henryana	Manicaria_saccifera))	(Geonoma_undata	Prestoea_acuminata))))	(((Calamus_caryotoides	Bactris_major)	(Elaeis_guineensis	Elaeis_oleifera))	Attalea_speciosa))	(Nypa_fruticans	(Phoenix_dactylifera	(Sabal_domingensis	Leopoldinia_pulchra)))))	Iriartea_deltoidea)	Reinhardtia_simplex)	Roystonea_regia))	Kingia_australis);
((Chamaedorea_seifrizii	((((Sclerosperma_profizianum	(Orania_palindan	Podococcus_barteri))	(((Attalea_speciosa	Bactris_major)	(Elaeis_guineensis	Elaeis_oleifera))	(Iriartea_deltoidea	(Reinhardtia_simplex	(Roystonea_regia	(Reinhardtia_latisecta	Reinhardtia_paiewonskiana))))))	(((Reinhardtia_gracilis	Oenocarpus_minor)	Oenocarpus_bataua)	((Manicaria_saccifera	Geonoma_undata)	((Prestoea_acuminata	Pelagodoxa_henryana)	(((Dypsis_decaryi	(Heterospathe_cagayanensis	Kentiopsis_piersoniorum))	Burretiokentia_grandiflora)	((Hydriastele_microspadix	Veitchia_spiralis)	Dictyosperma_album))))))	(Pseudophoenix_vinifera	(((Calamus_caryotoides	Nypa_fruticans)	(Phoenix_dactylifera	Sabal_domingensis))	Leopoldinia_pulchra))))	Kingia_australis);
((Chamaedorea_seifrizii	(Sclerosperma_profizianum	((Orania_palindan	((((Reinhardtia_simplex	(Reinhardtia_latisecta	Reinhardtia_paiewonskiana))	Reinhardtia_gracilis)	((((Iriartea_deltoidea	(Oenocarpus_minor	Oenocarpus_bataua))	(((Geonoma_undata	Manicaria_saccifera)	(Prestoea_acuminata	Pelagodoxa_henryana))	((((Heterospathe_cagayanensis	Burretiokentia_grandiflora)	Dypsis_decaryi)	(Kentiopsis_piersoniorum	(Dictyosperma_album	Veitchia_spiralis)))	Hydriastele_microspadix)))	(Attalea_speciosa	(Bactris_major	(Elaeis_guineensis	Elaeis_oleifera))))	((((Nypa_fruticans	Sabal_domingensis)	Phoenix_dactylifera)	Leopoldinia_pulchra)	Pseudophoenix_vinifera)))	(Roystonea_regia	Calamus_caryotoides)))	Podococcus_barteri)))	Kingia_australis);
((Nypa_fruticans	((Phoenix_dactylifera	Sabal_domingensis)	((((((Iriartea_deltoidea	((Attalea_speciosa	(Bactris_major	(Elaeis_oleifera	Elaeis_guineensis)))	(Reinhardtia_simplex	((Reinhardtia_gracilis	Reinhardtia_paiewonskiana)	Reinhardtia_latisecta))))	(Calamus_caryotoides	Roystonea_regia))	((Orania_palindan	Podococcus_barteri)	(Sclerosperma_profizianum	Chamaedorea_seifrizii)))	Pseudophoenix_vinifera)	Leopoldinia_pulchra)	((((Burretiokentia_grandiflora	(Kentiopsis_piersoniorum	(Dictyosperma_album	(Hydriastele_microspadix	Veitchia_spiralis))))	Dypsis_decaryi)	Heterospathe_cagayanensis)	(((Manicaria_saccifera	(Pelagodoxa_henryana	Oenocarpus_bataua))	(Prestoea_acuminata	Geonoma_undata))	Oenocarpus_minor)))))	Kingia_australis);
((Roystonea_regia	((((((((Veitchia_spiralis	(Dictyosperma_album	(Calamus_caryotoides	Kentiopsis_piersoniorum)))	Hydriastele_microspadix)	(Manicaria_saccifera	((Prestoea_acuminata	(Dypsis_decaryi	((Burretiokentia_grandiflora	(Oenocarpus_bataua	(Heterospathe_cagayanensis	Iriartea_deltoidea)))	Oenocarpus_minor)))	(Pelagodoxa_henryana	Geonoma_undata))))	(Nypa_fruticans	(Phoenix_dactylifera	(Leopoldinia_pulchra	Sabal_domingensis))))	(Pseudophoenix_vinifera	Chamaedorea_seifrizii))	(Orania_palindan	Podococcus_barteri))	Sclerosperma_profizianum)	((Attalea_speciosa	(Bactris_major	(Elaeis_oleifera	Elaeis_guineensis)))	((Reinhardtia_simplex	(Reinhardtia_paiewonskiana	Reinhardtia_latisecta))	Reinhardtia_gracilis))))	Kingia_australis);
((Roystonea_regia	((Reinhardtia_paiewonskiana	Reinhardtia_latisecta)	(((((((((Kentiopsis_piersoniorum	(Dictyosperma_album	Hydriastele_microspadix))	(Dypsis_decaryi	((Veitchia_spiralis	Burretiokentia_grandiflora)	Heterospathe_cagayanensis)))	(((Manicaria_saccifera	Pelagodoxa_henryana)	((Oenocarpus_minor	Oenocarpus_bataua)	Prestoea_acuminata))	Geonoma_undata))	(Attalea_speciosa	(Bactris_major	(Elaeis_oleifera	Elaeis_guineensis))))	(((Nypa_fruticans	((Calamus_caryotoides	Pseudophoenix_vinifera)	(Leopoldinia_pulchra	(Sabal_domingensis	Phoenix_dactylifera))))	Chamaedorea_seifrizii)	Reinhardtia_gracilis))	(Orania_palindan	Sclerosperma_profizianum))	Podococcus_barteri)	Iriartea_deltoidea)	Reinhardtia_simplex)))	Kingia_australis);
((((Veitchia_spiralis	(Heterospathe_cagayanensis	Hydriastele_microspadix))	((Burretiokentia_grandiflora	((Prestoea_acuminata	Pelagodoxa_henryana)	(Manicaria_saccifera	(((Oenocarpus_minor	Oenocarpus_bataua)	((Attalea_speciosa	(Bactris_major	(Elaeis_oleifera	Elaeis_guineensis)))	(((Podococcus_barteri	(Reinhardtia_simplex	(Reinhardtia_gracilis	(Reinhardtia_paiewonskiana	Reinhardtia_latisecta))))	((Orania_palindan	Sclerosperma_profizianum)	Iriartea_deltoidea))	((Calamus_caryotoides	Roystonea_regia)	((Nypa_fruticans	(Pseudophoenix_vinifera	(Phoenix_dactylifera	(Leopoldinia_pulchra	Sabal_domingensis))))	Chamaedorea_seifrizii)))))	Geonoma_undata))))	(Dictyosperma_album	Kentiopsis_piersoniorum)))	Dypsis_decaryi)	Kingia_australis);
((Chamaedorea_seifrizii	(((Calamus_caryotoides	Nypa_fruticans)	(Pseudophoenix_vinifera	(Phoenix_dactylifera	(Leopoldinia_pulchra	Sabal_domingensis))))	(((Orania_palindan	Sclerosperma_profizianum)	(((Manicaria_saccifera	(Geonoma_undata	((Prestoea_acuminata	Pelagodoxa_henryana)	(((((Dypsis_decaryi	Dictyosperma_album)	(Heterospathe_cagayanensis	Burretiokentia_grandiflora))	Kentiopsis_piersoniorum)	Veitchia_spiralis)	Hydriastele_microspadix))))	(Oenocarpus_minor	Oenocarpus_bataua))	(Attalea_speciosa	(Bactris_major	(Elaeis_oleifera	Elaeis_guineensis)))))	(Podococcus_barteri	(Iriartea_deltoidea	(Reinhardtia_simplex	((Roystonea_regia	(Reinhardtia_latisecta	Reinhardtia_paiewonskiana))	Reinhardtia_gracilis)))))))	Kingia_australis);
((Calamus_caryotoides	(Nypa_fruticans	((((Orania_palindan	((((Prestoea_acuminata	(Iriartea_deltoidea	(Oenocarpus_minor	Oenocarpus_bataua)))	(Manicaria_saccifera	(Pelagodoxa_henryana	Geonoma_undata)))	(Burretiokentia_grandiflora	((Heterospathe_cagayanensis	(Kentiopsis_piersoniorum	((Hydriastele_microspadix	Dictyosperma_album)	Veitchia_spiralis)))	Dypsis_decaryi)))	(Attalea_speciosa	(Bactris_major	(Elaeis_oleifera	Elaeis_guineensis)))))	(Sclerosperma_profizianum	(Podococcus_barteri	((Reinhardtia_gracilis	Reinhardtia_simplex)	(Reinhardtia_latisecta	Reinhardtia_paiewonskiana)))))	((Pseudophoenix_vinifera	Chamaedorea_seifrizii)	((Phoenix_dactylifera	Sabal_domingensis)	Leopoldinia_pulchra)))	Roystonea_regia)))	Kingia_australis);
((Chamaedorea_seifrizii	((((Calamus_caryotoides	Nypa_fruticans)	((Phoenix_dactylifera	Sabal_domingensis)	Leopoldinia_pulchra))	((((((Iriartea_deltoidea	(Oenocarpus_minor	Oenocarpus_bataua))	((Manicaria_saccifera	(Pelagodoxa_henryana	Geonoma_undata))	Prestoea_acuminata))	((Burretiokentia_grandiflora	Heterospathe_cagayanensis)	(((Dictyosperma_album	(Hydriastele_microspadix	Kentiopsis_piersoniorum))	Veitchia_spiralis)	Dypsis_decaryi)))	(Attalea_speciosa	(Bactris_major	(Elaeis_oleifera	Elaeis_guineensis))))	((Orania_palindan	(Roystonea_regia	Sclerosperma_profizianum))	Podococcus_barteri))	((Reinhardtia_gracilis	Reinhardtia_simplex)	(Reinhardtia_latisecta	Reinhardtia_paiewonskiana))))	Pseudophoenix_vinifera))	Kingia_australis);
((Chamaedorea_seifrizii	((Reinhardtia_simplex	(Reinhardtia_latisecta	Reinhardtia_paiewonskiana))	(((((Manicaria_saccifera	((Prestoea_acuminata	Pelagodoxa_henryana)	(Geonoma_undata	(Oenocarpus_minor	Oenocarpus_bataua))))	(((((Heterospathe_cagayanensis	Veitchia_spiralis)	Burretiokentia_grandiflora)	Dypsis_decaryi)	(Dictyosperma_album	Kentiopsis_piersoniorum))	Hydriastele_microspadix))	((Elaeis_oleifera	Elaeis_guineensis)	(Attalea_speciosa	Bactris_major)))	(Pseudophoenix_vinifera	((Phoenix_dactylifera	Sabal_domingensis)	Leopoldinia_pulchra)))	(Podococcus_barteri	((((Reinhardtia_gracilis	Nypa_fruticans)	Orania_palindan)	Sclerosperma_profizianum)	(Iriartea_deltoidea	(Calamus_caryotoides	Roystonea_regia)))))))	Kingia_australis);
((((Kentiopsis_piersoniorum	(((Veitchia_spiralis	Heterospathe_cagayanensis)	(Burretiokentia_grandiflora	Dypsis_decaryi))	Dictyosperma_album))	Hydriastele_microspadix)	((Prestoea_acuminata	(Geonoma_undata	(Oenocarpus_minor	Oenocarpus_bataua)))	(((Attalea_speciosa	(Bactris_major	(Elaeis_oleifera	Elaeis_guineensis)))	(((Nypa_fruticans	((Phoenix_dactylifera	Sabal_domingensis)	Leopoldinia_pulchra))	((Pseudophoenix_vinifera	((Podococcus_barteri	Orania_palindan)	(Chamaedorea_seifrizii	Sclerosperma_profizianum)))	(Iriartea_deltoidea	(Calamus_caryotoides	Roystonea_regia))))	((Reinhardtia_gracilis	Reinhardtia_simplex)	(Reinhardtia_latisecta	Reinhardtia_paiewonskiana))))	(Pelagodoxa_henryana	Manicaria_saccifera))))	Kingia_australis);
((Chamaedorea_seifrizii	((Sclerosperma_profizianum	((((Elaeis_oleifera	Elaeis_guineensis)	(Attalea_speciosa	Bactris_major))	(Roystonea_regia	(Reinhardtia_simplex	((Reinhardtia_gracilis	Reinhardtia_latisecta)	Reinhardtia_paiewonskiana))))	(Orania_palindan	(((((Prestoea_acuminata	(Oenocarpus_minor	Oenocarpus_bataua))	((Iriartea_deltoidea	Pseudophoenix_vinifera)	Geonoma_undata))	(Manicaria_saccifera	(Calamus_caryotoides	Pelagodoxa_henryana)))	(((Heterospathe_cagayanensis	Dypsis_decaryi)	(Veitchia_spiralis	(Burretiokentia_grandiflora	Hydriastele_microspadix)))	(Kentiopsis_piersoniorum	Dictyosperma_album)))	(Nypa_fruticans	((Phoenix_dactylifera	Sabal_domingensis)	Leopoldinia_pulchra))))))	Podococcus_barteri))	Kingia_australis);
(((((Attalea_speciosa	(Bactris_major	(Elaeis_oleifera	Elaeis_guineensis)))	(((Chamaedorea_seifrizii	(((Roystonea_regia	Calamus_caryotoides)	Nypa_fruticans)	(Pseudophoenix_vinifera	(Leopoldinia_pulchra	(Sabal_domingensis	Phoenix_dactylifera)))))	((Iriartea_deltoidea	((Reinhardtia_simplex	(Reinhardtia_paiewonskiana	Reinhardtia_latisecta))	Reinhardtia_gracilis))	Podococcus_barteri))	(Orania_palindan	Sclerosperma_profizianum)))	((((Manicaria_saccifera	Pelagodoxa_henryana)	Geonoma_undata)	Prestoea_acuminata)	(Oenocarpus_bataua	Oenocarpus_minor)))	(Heterospathe_cagayanensis	((Burretiokentia_grandiflora	Veitchia_spiralis)	((Dictyosperma_album	(Hydriastele_microspadix	Kentiopsis_piersoniorum))	Dypsis_decaryi))))	Kingia_australis);
((Pelagodoxa_henryana	(((Manicaria_saccifera	((((Calamus_caryotoides	(Pseudophoenix_vinifera	(Leopoldinia_pulchra	(Nypa_fruticans	(Sabal_domingensis	Phoenix_dactylifera)))))	Chamaedorea_seifrizii)	(((Attalea_speciosa	(Bactris_major	(Elaeis_oleifera	Elaeis_guineensis)))	((Reinhardtia_simplex	(Reinhardtia_paiewonskiana	Reinhardtia_latisecta))	Reinhardtia_gracilis))	((Podococcus_barteri	Orania_palindan)	Sclerosperma_profizianum)))	((Heterospathe_cagayanensis	((Roystonea_regia	Iriartea_deltoidea)	Oenocarpus_bataua))	Oenocarpus_minor)))	(Geonoma_undata	((Burretiokentia_grandiflora	(((Hydriastele_microspadix	Dictyosperma_album)	Kentiopsis_piersoniorum)	Veitchia_spiralis))	Dypsis_decaryi)))	Prestoea_acuminata))	Kingia_australis);
((Chamaedorea_seifrizii	((Calamus_caryotoides	Pseudophoenix_vinifera)	((((Iriartea_deltoidea	Roystonea_regia)	(((Attalea_speciosa	(Bactris_major	(Elaeis_oleifera	Elaeis_guineensis)))	((Reinhardtia_simplex	(Reinhardtia_paiewonskiana	Reinhardtia_latisecta))	Reinhardtia_gracilis))	((Podococcus_barteri	Orania_palindan)	Sclerosperma_profizianum)))	(((((Burretiokentia_grandiflora	Dypsis_decaryi)	(Heterospathe_cagayanensis	(((Hydriastele_microspadix	Dictyosperma_album)	Kentiopsis_piersoniorum)	Veitchia_spiralis)))	(Manicaria_saccifera	Geonoma_undata))	(Prestoea_acuminata	Pelagodoxa_henryana))	(Oenocarpus_bataua	Oenocarpus_minor)))	((Leopoldinia_pulchra	(Sabal_domingensis	Phoenix_dactylifera))	Nypa_fruticans))))	Kingia_australis);
(((((((Reinhardtia_gracilis	(((((Burretiokentia_grandiflora	Manicaria_saccifera)	(Geonoma_undata	(Dypsis_decaryi	Pelagodoxa_henryana)))	(((Kentiopsis_piersoniorum	Dictyosperma_album)	(Hydriastele_microspadix	Veitchia_spiralis))	Prestoea_acuminata))	((Calamus_caryotoides	Pseudophoenix_vinifera)	(Oenocarpus_bataua	Oenocarpus_minor)))	((Leopoldinia_pulchra	(Sabal_domingensis	Phoenix_dactylifera))	Nypa_fruticans)))	((Iriartea_deltoidea	Roystonea_regia)	(Attalea_speciosa	(Bactris_major	(Elaeis_oleifera	Elaeis_guineensis)))))	(Orania_palindan	(Heterospathe_cagayanensis	Sclerosperma_profizianum)))	Podococcus_barteri)	Chamaedorea_seifrizii)	(Reinhardtia_simplex	(Reinhardtia_paiewonskiana	Reinhardtia_latisecta)))	Kingia_australis);
((Chamaedorea_seifrizii	(Pseudophoenix_vinifera	(((Leopoldinia_pulchra	(Sabal_domingensis	Phoenix_dactylifera))	(Calamus_caryotoides	Nypa_fruticans))	(Reinhardtia_gracilis	((((Attalea_speciosa	(Bactris_major	(Elaeis_oleifera	Elaeis_guineensis)))	(Reinhardtia_simplex	(Reinhardtia_paiewonskiana	Reinhardtia_latisecta)))	(Podococcus_barteri	(Orania_palindan	Sclerosperma_profizianum)))	((Manicaria_saccifera	(Geonoma_undata	(Prestoea_acuminata	(((Kentiopsis_piersoniorum	((Burretiokentia_grandiflora	Dypsis_decaryi)	Dictyosperma_album))	(Hydriastele_microspadix	Veitchia_spiralis))	Pelagodoxa_henryana))))	(Heterospathe_cagayanensis	((Oenocarpus_bataua	Oenocarpus_minor)	(Iriartea_deltoidea	Roystonea_regia)))))))))	Kingia_australis);
((Roystonea_regia	((((Attalea_speciosa	(Bactris_major	(Elaeis_oleifera	Elaeis_guineensis)))	(Reinhardtia_simplex	(Reinhardtia_gracilis	(Reinhardtia_paiewonskiana	Reinhardtia_latisecta))))	(((Podococcus_barteri	Orania_palindan)	Sclerosperma_profizianum)	(((Manicaria_saccifera	(Geonoma_undata	((Prestoea_acuminata	Pelagodoxa_henryana)	(Burretiokentia_grandiflora	(((Veitchia_spiralis	Dictyosperma_album)	Kentiopsis_piersoniorum)	(Dypsis_decaryi	Hydriastele_microspadix))))))	(Heterospathe_cagayanensis	(Oenocarpus_bataua	Oenocarpus_minor)))	((Chamaedorea_seifrizii	(Calamus_caryotoides	Pseudophoenix_vinifera))	((Leopoldinia_pulchra	(Sabal_domingensis	Phoenix_dactylifera))	Nypa_fruticans)))))	Iriartea_deltoidea))	Kingia_australis);
((Chamaedorea_seifrizii	((((Calamus_caryotoides	Pseudophoenix_vinifera)	(Leopoldinia_pulchra	(Sabal_domingensis	Phoenix_dactylifera)))	Nypa_fruticans)	((((Iriartea_deltoidea	Roystonea_regia)	((Bactris_major	((Elaeis_oleifera	Elaeis_guineensis)	Attalea_speciosa))	(Reinhardtia_simplex	((Reinhardtia_gracilis	Reinhardtia_paiewonskiana)	Reinhardtia_latisecta))))	((Podococcus_barteri	Orania_palindan)	Sclerosperma_profizianum))	((Oenocarpus_bataua	(((((Burretiokentia_grandiflora	Dypsis_decaryi)	(((Veitchia_spiralis	Dictyosperma_album)	Kentiopsis_piersoniorum)	Hydriastele_microspadix))	Heterospathe_cagayanensis)	(Pelagodoxa_henryana	Geonoma_undata))	(Prestoea_acuminata	Manicaria_saccifera)))	Oenocarpus_minor))))	Kingia_australis);
(((((Heterospathe_cagayanensis	(((Pelagodoxa_henryana	Geonoma_undata)	(Manicaria_saccifera	((((((Calamus_caryotoides	Pseudophoenix_vinifera)	(Leopoldinia_pulchra	(Sabal_domingensis	Phoenix_dactylifera)))	Nypa_fruticans)	Chamaedorea_seifrizii)	((Iriartea_deltoidea	Roystonea_regia)	((Sclerosperma_profizianum	((Podococcus_barteri	Orania_palindan)	(Attalea_speciosa	(Bactris_major	(Elaeis_oleifera	Elaeis_guineensis)))))	((Reinhardtia_simplex	(Reinhardtia_paiewonskiana	Reinhardtia_latisecta))	Reinhardtia_gracilis))))	(Oenocarpus_bataua	Oenocarpus_minor))))	Prestoea_acuminata))	(Veitchia_spiralis	((Hydriastele_microspadix	Dictyosperma_album)	Kentiopsis_piersoniorum)))	Burretiokentia_grandiflora)	Dypsis_decaryi)	Kingia_australis);
((Chamaedorea_seifrizii	((((Iriartea_deltoidea	Roystonea_regia)	(((Orania_palindan	Podococcus_barteri)	Sclerosperma_profizianum)	((Attalea_speciosa	(Bactris_major	(Elaeis_oleifera	Elaeis_guineensis)))	((Reinhardtia_simplex	(Reinhardtia_paiewonskiana	Reinhardtia_latisecta))	Reinhardtia_gracilis))))	((Oenocarpus_bataua	Oenocarpus_minor)	(((((Burretiokentia_grandiflora	Dypsis_decaryi)	(Veitchia_spiralis	(Hydriastele_microspadix	(Dictyosperma_album	Kentiopsis_piersoniorum))))	Heterospathe_cagayanensis)	Geonoma_undata)	(Prestoea_acuminata	(Pelagodoxa_henryana	Manicaria_saccifera)))))	(((Calamus_caryotoides	Pseudophoenix_vinifera)	(Leopoldinia_pulchra	(Sabal_domingensis	Phoenix_dactylifera)))	Nypa_fruticans)))	Kingia_australis);
((Chamaedorea_seifrizii	(Sclerosperma_profizianum	(((Roystonea_regia	((Attalea_speciosa	(Bactris_major	(Elaeis_oleifera	Elaeis_guineensis)))	((Reinhardtia_simplex	(Reinhardtia_paiewonskiana	Reinhardtia_latisecta))	Reinhardtia_gracilis)))	((((Oenocarpus_bataua	Oenocarpus_minor)	(((Pelagodoxa_henryana	Prestoea_acuminata)	(Iriartea_deltoidea	Geonoma_undata))	Manicaria_saccifera))	((Dypsis_decaryi	((Hydriastele_microspadix	Veitchia_spiralis)	(Dictyosperma_album	Kentiopsis_piersoniorum)))	(Burretiokentia_grandiflora	Heterospathe_cagayanensis)))	(((Calamus_caryotoides	Pseudophoenix_vinifera)	(Phoenix_dactylifera	(Leopoldinia_pulchra	Sabal_domingensis)))	Nypa_fruticans)))	(Orania_palindan	Podococcus_barteri))))	Kingia_australis);
((Chamaedorea_seifrizii	((((Nypa_fruticans	(Sabal_domingensis	Leopoldinia_pulchra))	Phoenix_dactylifera)	((Burretiokentia_grandiflora	((((Podococcus_barteri	Orania_palindan)	Sclerosperma_profizianum)	(((Attalea_speciosa	(Bactris_major	(Elaeis_oleifera	Elaeis_guineensis)))	(Reinhardtia_gracilis	((Reinhardtia_paiewonskiana	Reinhardtia_latisecta)	Reinhardtia_simplex)))	Roystonea_regia))	(Heterospathe_cagayanensis	((Kentiopsis_piersoniorum	(Dictyosperma_album	(Veitchia_spiralis	Hydriastele_microspadix)))	Dypsis_decaryi))))	((Manicaria_saccifera	(Geonoma_undata	(Pelagodoxa_henryana	Prestoea_acuminata)))	((Oenocarpus_bataua	Iriartea_deltoidea)	Oenocarpus_minor))))	(Calamus_caryotoides	Pseudophoenix_vinifera)))	Kingia_australis);
((Heterospathe_cagayanensis	((((Kentiopsis_piersoniorum	(Dictyosperma_album	Veitchia_spiralis))	Hydriastele_microspadix)	Dypsis_decaryi)	(((((Calamus_caryotoides	Pseudophoenix_vinifera)	Chamaedorea_seifrizii)	((Prestoea_acuminata	(Manicaria_saccifera	(Pelagodoxa_henryana	Geonoma_undata)))	(Iriartea_deltoidea	(Oenocarpus_minor	Oenocarpus_bataua))))	Burretiokentia_grandiflora)	((((Podococcus_barteri	Orania_palindan)	Sclerosperma_profizianum)	(((Attalea_speciosa	(Bactris_major	(Elaeis_oleifera	Elaeis_guineensis)))	((Reinhardtia_paiewonskiana	(Reinhardtia_gracilis	Reinhardtia_latisecta))	Reinhardtia_simplex))	Roystonea_regia))	(Nypa_fruticans	((Sabal_domingensis	Leopoldinia_pulchra)	Phoenix_dactylifera))))))	Kingia_australis);
((Chamaedorea_seifrizii	(((Reinhardtia_paiewonskiana	Reinhardtia_latisecta)	Reinhardtia_simplex)	((Reinhardtia_gracilis	(((Podococcus_barteri	Orania_palindan)	Sclerosperma_profizianum)	(((((Manicaria_saccifera	((Burretiokentia_grandiflora	((Kentiopsis_piersoniorum	(Dictyosperma_album	(Hydriastele_microspadix	Veitchia_spiralis)))	Dypsis_decaryi))	Heterospathe_cagayanensis))	(((Oenocarpus_minor	Oenocarpus_bataua)	Iriartea_deltoidea)	Geonoma_undata))	(Calamus_caryotoides	(Prestoea_acuminata	Pelagodoxa_henryana)))	(Attalea_speciosa	(Bactris_major	(Elaeis_oleifera	Elaeis_guineensis))))	((((Phoenix_dactylifera	Sabal_domingensis)	Nypa_fruticans)	Leopoldinia_pulchra)	Pseudophoenix_vinifera))))	Roystonea_regia)))	Kingia_australis);
((Chamaedorea_seifrizii	((((Sabal_domingensis	Phoenix_dactylifera)	Leopoldinia_pulchra)	Nypa_fruticans)	((((Manicaria_saccifera	(Calamus_caryotoides	(Prestoea_acuminata	Pelagodoxa_henryana)))	(Burretiokentia_grandiflora	((Dictyosperma_album	((Kentiopsis_piersoniorum	Hydriastele_microspadix)	(Heterospathe_cagayanensis	Veitchia_spiralis)))	Dypsis_decaryi)))	(Pseudophoenix_vinifera	Geonoma_undata))	((Oenocarpus_minor	Oenocarpus_bataua)	((((((Reinhardtia_gracilis	(Reinhardtia_paiewonskiana	Reinhardtia_latisecta))	Reinhardtia_simplex)	(Attalea_speciosa	(Bactris_major	(Elaeis_oleifera	Elaeis_guineensis))))	(Podococcus_barteri	Orania_palindan))	Sclerosperma_profizianum)	(Iriartea_deltoidea	Roystonea_regia))))))	Kingia_australis);
((Chamaedorea_seifrizii	((((Sabal_domingensis	(Nypa_fruticans	Phoenix_dactylifera))	Leopoldinia_pulchra)	(Calamus_caryotoides	Pseudophoenix_vinifera))	((((Podococcus_barteri	Orania_palindan)	(Sclerosperma_profizianum	((Reinhardtia_gracilis	((Reinhardtia_paiewonskiana	Reinhardtia_latisecta)	Reinhardtia_simplex))	(Attalea_speciosa	(Bactris_major	(Elaeis_oleifera	Elaeis_guineensis))))))	(Iriartea_deltoidea	Roystonea_regia))	(((Pelagodoxa_henryana	Manicaria_saccifera)	(((Oenocarpus_minor	Oenocarpus_bataua)	Prestoea_acuminata)	Geonoma_undata))	(((Heterospathe_cagayanensis	(Dypsis_decaryi	Dictyosperma_album))	(Burretiokentia_grandiflora	(Hydriastele_microspadix	Veitchia_spiralis)))	Kentiopsis_piersoniorum)))))	Kingia_australis);
((((Bactris_major	(Elaeis_oleifera	Elaeis_guineensis))	(((((Podococcus_barteri	Orania_palindan)	Sclerosperma_profizianum)	((Iriartea_deltoidea	Roystonea_regia)	(((((Manicaria_saccifera	Geonoma_undata)	((Veitchia_spiralis	(Dictyosperma_album	Kentiopsis_piersoniorum))	(Dypsis_decaryi	(Heterospathe_cagayanensis	Burretiokentia_grandiflora))))	(Pelagodoxa_henryana	Prestoea_acuminata))	(Oenocarpus_minor	Oenocarpus_bataua))	(((Hydriastele_microspadix	((Sabal_domingensis	Phoenix_dactylifera)	Leopoldinia_pulchra))	Nypa_fruticans)	(Chamaedorea_seifrizii	Pseudophoenix_vinifera)))))	(Reinhardtia_gracilis	((Reinhardtia_paiewonskiana	Reinhardtia_latisecta)	Reinhardtia_simplex)))	Attalea_speciosa))	Calamus_caryotoides)	Kingia_australis);
(((((((Hydriastele_microspadix	Veitchia_spiralis)	(Dypsis_decaryi	Burretiokentia_grandiflora))	Heterospathe_cagayanensis)	(((((Attalea_speciosa	Bactris_major)	(Elaeis_oleifera	Elaeis_guineensis))	(((Podococcus_barteri	Orania_palindan)	(Chamaedorea_seifrizii	Sclerosperma_profizianum))	((Reinhardtia_gracilis	Reinhardtia_simplex)	(Reinhardtia_paiewonskiana	Reinhardtia_latisecta))))	(((Sabal_domingensis	Phoenix_dactylifera)	Leopoldinia_pulchra)	(Calamus_caryotoides	Nypa_fruticans)))	(((((Iriartea_deltoidea	Roystonea_regia)	(Oenocarpus_bataua	Oenocarpus_minor))	Manicaria_saccifera)	(Pelagodoxa_henryana	Prestoea_acuminata))	(Pseudophoenix_vinifera	Geonoma_undata))))	Kentiopsis_piersoniorum)	Dictyosperma_album)	Kingia_australis);
((Chamaedorea_seifrizii	(((((Podococcus_barteri	Orania_palindan)	(Roystonea_regia	(Phoenix_dactylifera	(Sabal_domingensis	Nypa_fruticans))))	((Reinhardtia_gracilis	(Reinhardtia_simplex	(Reinhardtia_paiewonskiana	Reinhardtia_latisecta)))	Pseudophoenix_vinifera))	(Leopoldinia_pulchra	((Attalea_speciosa	(Calamus_caryotoides	((Elaeis_oleifera	Elaeis_guineensis)	Bactris_major)))	(Heterospathe_cagayanensis	(((Prestoea_acuminata	Geonoma_undata)	(((Veitchia_spiralis	((Hydriastele_microspadix	Kentiopsis_piersoniorum)	Dictyosperma_album))	Dypsis_decaryi)	(Pelagodoxa_henryana	Manicaria_saccifera)))	(((Oenocarpus_bataua	Oenocarpus_minor)	Iriartea_deltoidea)	Burretiokentia_grandiflora))))))	Sclerosperma_profizianum))	Kingia_australis);
((Dypsis_decaryi	(Heterospathe_cagayanensis	(((((Oenocarpus_bataua	Oenocarpus_minor)	((((Reinhardtia_gracilis	(Reinhardtia_paiewonskiana	Reinhardtia_latisecta))	Reinhardtia_simplex)	(((Iriartea_deltoidea	(((Calamus_caryotoides	(Roystonea_regia	(Sabal_domingensis	(Nypa_fruticans	Phoenix_dactylifera))))	Leopoldinia_pulchra)	Pseudophoenix_vinifera))	Chamaedorea_seifrizii)	((Orania_palindan	Podococcus_barteri)	Sclerosperma_profizianum)))	(Attalea_speciosa	((Elaeis_oleifera	Elaeis_guineensis)	Bactris_major))))	(Prestoea_acuminata	(Manicaria_saccifera	(Pelagodoxa_henryana	Geonoma_undata))))	((Dictyosperma_album	(Kentiopsis_piersoniorum	Hydriastele_microspadix))	Veitchia_spiralis))	Burretiokentia_grandiflora)))	Kingia_australis);
((Chamaedorea_seifrizii	((Reinhardtia_gracilis	((Reinhardtia_paiewonskiana	Reinhardtia_latisecta)	Reinhardtia_simplex))	((((Calamus_caryotoides	(Roystonea_regia	(Sabal_domingensis	Phoenix_dactylifera)))	Leopoldinia_pulchra)	Pseudophoenix_vinifera)	(((((Orania_palindan	Podococcus_barteri)	Sclerosperma_profizianum)	Iriartea_deltoidea)	Nypa_fruticans)	(((Elaeis_oleifera	Elaeis_guineensis)	(Bactris_major	Attalea_speciosa))	(((Burretiokentia_grandiflora	Heterospathe_cagayanensis)	(Dypsis_decaryi	(Kentiopsis_piersoniorum	(Dictyosperma_album	(Hydriastele_microspadix	Veitchia_spiralis)))))	(Manicaria_saccifera	((Prestoea_acuminata	Pelagodoxa_henryana)	(Geonoma_undata	(Oenocarpus_minor	Oenocarpus_bataua))))))))))	Kingia_australis);
((Chamaedorea_seifrizii	((((Sclerosperma_profizianum	Orania_palindan)	Podococcus_barteri)	(((((Phoenix_dactylifera	(Nypa_fruticans	Sabal_domingensis))	Leopoldinia_pulchra)	((Roystonea_regia	Calamus_caryotoides)	((Reinhardtia_gracilis	Reinhardtia_simplex)	(Reinhardtia_paiewonskiana	Reinhardtia_latisecta))))	((Attalea_speciosa	((Elaeis_oleifera	Elaeis_guineensis)	Bactris_major))	(((Manicaria_saccifera	(Pelagodoxa_henryana	Prestoea_acuminata))	(((((Burretiokentia_grandiflora	Heterospathe_cagayanensis)	Dypsis_decaryi)	Veitchia_spiralis)	((Kentiopsis_piersoniorum	Hydriastele_microspadix)	Dictyosperma_album))	Geonoma_undata))	(Oenocarpus_minor	Oenocarpus_bataua))))	Iriartea_deltoidea))	Pseudophoenix_vinifera))	Kingia_australis);
((Chamaedorea_seifrizii	((Calamus_caryotoides	(((((Attalea_speciosa	((Elaeis_oleifera	Elaeis_guineensis)	Bactris_major))	((Manicaria_saccifera	(((Pelagodoxa_henryana	Prestoea_acuminata)	(((((Hydriastele_microspadix	Veitchia_spiralis)	Dictyosperma_album)	Kentiopsis_piersoniorum)	(Burretiokentia_grandiflora	Dypsis_decaryi))	Heterospathe_cagayanensis))	Geonoma_undata))	(Oenocarpus_minor	Oenocarpus_bataua)))	(Sclerosperma_profizianum	(Podococcus_barteri	(Iriartea_deltoidea	(Roystonea_regia	((Reinhardtia_simplex	Reinhardtia_gracilis)	(Reinhardtia_paiewonskiana	Reinhardtia_latisecta)))))))	Orania_palindan)	(Leopoldinia_pulchra	(Phoenix_dactylifera	(Nypa_fruticans	Sabal_domingensis)))))	Pseudophoenix_vinifera))	Kingia_australis);
((Chamaedorea_seifrizii	(((((Attalea_speciosa	((Elaeis_oleifera	Elaeis_guineensis)	Bactris_major))	((((Manicaria_saccifera	Prestoea_acuminata)	(Pelagodoxa_henryana	Geonoma_undata))	(Iriartea_deltoidea	(Oenocarpus_minor	Oenocarpus_bataua)))	(((((Hydriastele_microspadix	Veitchia_spiralis)	Dictyosperma_album)	Kentiopsis_piersoniorum)	Dypsis_decaryi)	(Burretiokentia_grandiflora	Heterospathe_cagayanensis))))	((Reinhardtia_gracilis	((Reinhardtia_paiewonskiana	Reinhardtia_latisecta)	Reinhardtia_simplex))	(Sclerosperma_profizianum	(Podococcus_barteri	Orania_palindan))))	((Calamus_caryotoides	Roystonea_regia)	((Phoenix_dactylifera	(Leopoldinia_pulchra	Sabal_domingensis))	Nypa_fruticans)))	Pseudophoenix_vinifera))	Kingia_australis);
((Chamaedorea_seifrizii	(((Leopoldinia_pulchra	(((Roystonea_regia	(Phoenix_dactylifera	Sabal_domingensis))	Calamus_caryotoides)	Pseudophoenix_vinifera))	((((Attalea_speciosa	((Elaeis_oleifera	Elaeis_guineensis)	Bactris_major))	(((Manicaria_saccifera	((Prestoea_acuminata	Pelagodoxa_henryana)	Geonoma_undata))	(Oenocarpus_minor	Oenocarpus_bataua))	(((((Hydriastele_microspadix	Veitchia_spiralis)	Dictyosperma_album)	Kentiopsis_piersoniorum)	(Burretiokentia_grandiflora	Dypsis_decaryi))	Heterospathe_cagayanensis)))	((Podococcus_barteri	Orania_palindan)	(Iriartea_deltoidea	(Reinhardtia_gracilis	((Reinhardtia_paiewonskiana	Reinhardtia_latisecta)	Reinhardtia_simplex)))))	Sclerosperma_profizianum))	Nypa_fruticans))	Kingia_australis);
((Chamaedorea_seifrizii	((Iriartea_deltoidea	((((((((Kentiopsis_piersoniorum	Hydriastele_microspadix)	((Burretiokentia_grandiflora	Dypsis_decaryi)	Dictyosperma_album))	Veitchia_spiralis)	Heterospathe_cagayanensis)	(Manicaria_saccifera	((Prestoea_acuminata	Pelagodoxa_henryana)	Geonoma_undata)))	Oenocarpus_bataua)	Oenocarpus_minor)	((Sclerosperma_profizianum	(Podococcus_barteri	Orania_palindan))	((Attalea_speciosa	((Elaeis_oleifera	Elaeis_guineensis)	Bactris_major))	((Reinhardtia_gracilis	((Reinhardtia_paiewonskiana	Reinhardtia_latisecta)	Reinhardtia_simplex))	Roystonea_regia)))))	((Calamus_caryotoides	Pseudophoenix_vinifera)	(Nypa_fruticans	(Leopoldinia_pulchra	(Phoenix_dactylifera	Sabal_domingensis))))))	Kingia_australis);
((Dypsis_decaryi	(((Veitchia_spiralis	(Hydriastele_microspadix	Dictyosperma_album))	Kentiopsis_piersoniorum)	(((((((Pelagodoxa_henryana	Geonoma_undata)	(Manicaria_saccifera	Prestoea_acuminata))	(Iriartea_deltoidea	(Oenocarpus_bataua	Oenocarpus_minor)))	Leopoldinia_pulchra)	(((Calamus_caryotoides	((((Reinhardtia_paiewonskiana	Reinhardtia_latisecta)	Reinhardtia_simplex)	Roystonea_regia)	(Phoenix_dactylifera	(Nypa_fruticans	Sabal_domingensis))))	((Podococcus_barteri	(Chamaedorea_seifrizii	(Sclerosperma_profizianum	Orania_palindan)))	(Reinhardtia_gracilis	Pseudophoenix_vinifera)))	(Bactris_major	(Attalea_speciosa	(Elaeis_oleifera	Elaeis_guineensis)))))	Heterospathe_cagayanensis)	Burretiokentia_grandiflora)))	Kingia_australis);
(((((Roystonea_regia	(Nypa_fruticans	(Sabal_domingensis	Phoenix_dactylifera)))	(((Calamus_caryotoides	((Leopoldinia_pulchra	Pseudophoenix_vinifera)	Chamaedorea_seifrizii))	(Sclerosperma_profizianum	(Podococcus_barteri	Orania_palindan)))	((Reinhardtia_gracilis	((Reinhardtia_paiewonskiana	Reinhardtia_latisecta)	Reinhardtia_simplex))	(Attalea_speciosa	((Elaeis_oleifera	Elaeis_guineensis)	Bactris_major)))))	(((Pelagodoxa_henryana	Geonoma_undata)	(Manicaria_saccifera	Prestoea_acuminata))	(Iriartea_deltoidea	(Oenocarpus_bataua	Oenocarpus_minor))))	(Heterospathe_cagayanensis	((Dypsis_decaryi	(Veitchia_spiralis	Burretiokentia_grandiflora))	((Hydriastele_microspadix	Dictyosperma_album)	Kentiopsis_piersoniorum))))	Kingia_australis);
((Chamaedorea_seifrizii	((Pseudophoenix_vinifera	Leopoldinia_pulchra)	((((((Iriartea_deltoidea	((Reinhardtia_paiewonskiana	(Roystonea_regia	Reinhardtia_latisecta))	Reinhardtia_simplex))	(Attalea_speciosa	((Elaeis_oleifera	Elaeis_guineensis)	Bactris_major)))	(Sclerosperma_profizianum	(Podococcus_barteri	Orania_palindan)))	Reinhardtia_gracilis)	((((Manicaria_saccifera	Prestoea_acuminata)	(Pelagodoxa_henryana	Geonoma_undata))	(((Heterospathe_cagayanensis	Burretiokentia_grandiflora)	Dypsis_decaryi)	(Hydriastele_microspadix	((Veitchia_spiralis	Dictyosperma_album)	Kentiopsis_piersoniorum))))	(Oenocarpus_bataua	Oenocarpus_minor)))	((Calamus_caryotoides	Nypa_fruticans)	(Sabal_domingensis	Phoenix_dactylifera)))))	Kingia_australis);
((Calamus_caryotoides	(Nypa_fruticans	((Leopoldinia_pulchra	(Sabal_domingensis	Phoenix_dactylifera))	((Chamaedorea_seifrizii	Pseudophoenix_vinifera)	(((((Iriartea_deltoidea	((Reinhardtia_latisecta	(Reinhardtia_paiewonskiana	Roystonea_regia))	Reinhardtia_simplex))	Reinhardtia_gracilis)	(Attalea_speciosa	((Elaeis_oleifera	Elaeis_guineensis)	Bactris_major)))	(Sclerosperma_profizianum	(Podococcus_barteri	Orania_palindan)))	(((Manicaria_saccifera	Pelagodoxa_henryana)	((Burretiokentia_grandiflora	(Oenocarpus_bataua	Oenocarpus_minor))	((Heterospathe_cagayanensis	((Veitchia_spiralis	Hydriastele_microspadix)	(Dictyosperma_album	Kentiopsis_piersoniorum)))	Dypsis_decaryi)))	(Geonoma_undata	Prestoea_acuminata)))))))	Kingia_australis);
((Chamaedorea_seifrizii	(((((((((Dypsis_decaryi	(((Veitchia_spiralis	Hydriastele_microspadix)	(Dictyosperma_album	Kentiopsis_piersoniorum))	Heterospathe_cagayanensis))	Burretiokentia_grandiflora)	Geonoma_undata)	(Oenocarpus_bataua	Oenocarpus_minor))	((Calamus_caryotoides	Manicaria_saccifera)	Pelagodoxa_henryana))	Prestoea_acuminata)	((Leopoldinia_pulchra	Sabal_domingensis)	(Phoenix_dactylifera	Pseudophoenix_vinifera)))	((Roystonea_regia	Iriartea_deltoidea)	((Attalea_speciosa	((Elaeis_oleifera	Elaeis_guineensis)	Bactris_major))	(Reinhardtia_gracilis	((Reinhardtia_latisecta	Reinhardtia_paiewonskiana)	Reinhardtia_simplex)))))	((Sclerosperma_profizianum	(Podococcus_barteri	Nypa_fruticans))	Orania_palindan)))	Kingia_australis);
((Chamaedorea_seifrizii	((((((Reinhardtia_simplex	((Reinhardtia_latisecta	Reinhardtia_paiewonskiana)	Reinhardtia_gracilis))	(((Heterospathe_cagayanensis	(Oenocarpus_minor	Oenocarpus_bataua))	((Geonoma_undata	((Pelagodoxa_henryana	Manicaria_saccifera)	Prestoea_acuminata))	(((Kentiopsis_piersoniorum	((Hydriastele_microspadix	Veitchia_spiralis)	Dictyosperma_album))	Burretiokentia_grandiflora)	Dypsis_decaryi)))	(Attalea_speciosa	((Elaeis_oleifera	Elaeis_guineensis)	Bactris_major))))	(Iriartea_deltoidea	((Calamus_caryotoides	Roystonea_regia)	((Leopoldinia_pulchra	(Phoenix_dactylifera	Sabal_domingensis))	(Nypa_fruticans	Pseudophoenix_vinifera)))))	Orania_palindan)	Podococcus_barteri)	Sclerosperma_profizianum))	Kingia_australis);
((Roystonea_regia	((((Iriartea_deltoidea	(Oenocarpus_minor	(((Prestoea_acuminata	Geonoma_undata)	(((Dypsis_decaryi	(Heterospathe_cagayanensis	(Kentiopsis_piersoniorum	(Veitchia_spiralis	(Hydriastele_microspadix	Dictyosperma_album)))))	Burretiokentia_grandiflora)	(Pelagodoxa_henryana	Manicaria_saccifera)))	Oenocarpus_bataua)))	(Chamaedorea_seifrizii	(Nypa_fruticans	((Leopoldinia_pulchra	(Phoenix_dactylifera	Sabal_domingensis))	Pseudophoenix_vinifera))))	(((Attalea_speciosa	((Elaeis_oleifera	Elaeis_guineensis)	Bactris_major))	(Reinhardtia_simplex	((Reinhardtia_latisecta	Reinhardtia_paiewonskiana)	Reinhardtia_gracilis)))	(Sclerosperma_profizianum	(Orania_palindan	Podococcus_barteri))))	Calamus_caryotoides))	Kingia_australis);
((Chamaedorea_seifrizii	(((((((Attalea_speciosa	((Elaeis_oleifera	Elaeis_guineensis)	Bactris_major))	(Iriartea_deltoidea	Roystonea_regia))	((Reinhardtia_latisecta	Reinhardtia_paiewonskiana)	(Reinhardtia_gracilis	Reinhardtia_simplex)))	(Podococcus_barteri	(Sclerosperma_profizianum	Orania_palindan)))	((((Pelagodoxa_henryana	Geonoma_undata)	(Oenocarpus_bataua	Oenocarpus_minor))	(((((Veitchia_spiralis	Heterospathe_cagayanensis)	Dictyosperma_album)	(Kentiopsis_piersoniorum	Hydriastele_microspadix))	Dypsis_decaryi)	Burretiokentia_grandiflora))	(Prestoea_acuminata	Manicaria_saccifera)))	(Nypa_fruticans	(Leopoldinia_pulchra	(Phoenix_dactylifera	Sabal_domingensis))))	(Pseudophoenix_vinifera	Calamus_caryotoides)))	Kingia_australis);
((Chamaedorea_seifrizii	((Podococcus_barteri	Sclerosperma_profizianum)	((Iriartea_deltoidea	(((Reinhardtia_latisecta	Reinhardtia_paiewonskiana)	Reinhardtia_simplex)	Roystonea_regia))	(((Reinhardtia_gracilis	((Calamus_caryotoides	Nypa_fruticans)	(Pseudophoenix_vinifera	(Phoenix_dactylifera	(Sabal_domingensis	Leopoldinia_pulchra)))))	((((Prestoea_acuminata	Pelagodoxa_henryana)	(((Oenocarpus_bataua	Oenocarpus_minor)	Geonoma_undata)	Manicaria_saccifera))	((Kentiopsis_piersoniorum	Dictyosperma_album)	((Burretiokentia_grandiflora	(Veitchia_spiralis	Heterospathe_cagayanensis))	(Dypsis_decaryi	Hydriastele_microspadix))))	(Attalea_speciosa	((Elaeis_oleifera	Elaeis_guineensis)	Bactris_major))))	Orania_palindan))))	Kingia_australis);
((Chamaedorea_seifrizii	(Sclerosperma_profizianum	(((((Roystonea_regia	Iriartea_deltoidea)	((Attalea_speciosa	((Elaeis_oleifera	Elaeis_guineensis)	Bactris_major))	((Reinhardtia_latisecta	Reinhardtia_paiewonskiana)	(Reinhardtia_gracilis	Reinhardtia_simplex))))	(Pseudophoenix_vinifera	((((Oenocarpus_bataua	Oenocarpus_minor)	(((Calamus_caryotoides	Prestoea_acuminata)	(Pelagodoxa_henryana	Geonoma_undata))	Manicaria_saccifera))	((Heterospathe_cagayanensis	(((Dictyosperma_album	(Veitchia_spiralis	Dypsis_decaryi))	Kentiopsis_piersoniorum)	Burretiokentia_grandiflora))	Hydriastele_microspadix))	(Nypa_fruticans	(Leopoldinia_pulchra	(Phoenix_dactylifera	Sabal_domingensis))))))	Orania_palindan)	Podococcus_barteri)))	Kingia_australis);
((Chamaedorea_seifrizii	(Sclerosperma_profizianum	(((((Reinhardtia_gracilis	((Reinhardtia_latisecta	Reinhardtia_paiewonskiana)	Reinhardtia_simplex))	(Attalea_speciosa	((Elaeis_oleifera	Elaeis_guineensis)	Bactris_major)))	((Pseudophoenix_vinifera	(Nypa_fruticans	(Leopoldinia_pulchra	(Phoenix_dactylifera	Sabal_domingensis))))	(((Oenocarpus_bataua	Oenocarpus_minor)	((Heterospathe_cagayanensis	((Veitchia_spiralis	((Hydriastele_microspadix	Kentiopsis_piersoniorum)	Dictyosperma_album))	(Dypsis_decaryi	Burretiokentia_grandiflora)))	((Prestoea_acuminata	Geonoma_undata)	(Pelagodoxa_henryana	(Calamus_caryotoides	Manicaria_saccifera)))))	Iriartea_deltoidea)))	(Podococcus_barteri	Orania_palindan))	Roystonea_regia)))	Kingia_australis);
((Orania_palindan	((Nypa_fruticans	Calamus_caryotoides)	((Chamaedorea_seifrizii	(Podococcus_barteri	Sclerosperma_profizianum))	(((Iriartea_deltoidea	Roystonea_regia)	((Reinhardtia_gracilis	((Reinhardtia_latisecta	Reinhardtia_paiewonskiana)	Reinhardtia_simplex))	(Attalea_speciosa	((Elaeis_oleifera	Elaeis_guineensis)	Bactris_major))))	((Pseudophoenix_vinifera	(Leopoldinia_pulchra	(Phoenix_dactylifera	Sabal_domingensis)))	((Oenocarpus_bataua	Oenocarpus_minor)	((((((Hydriastele_microspadix	Veitchia_spiralis)	(Kentiopsis_piersoniorum	Dictyosperma_album))	(Heterospathe_cagayanensis	Burretiokentia_grandiflora))	Dypsis_decaryi)	(Geonoma_undata	Manicaria_saccifera))	(Prestoea_acuminata	Pelagodoxa_henryana))))))))	Kingia_australis);
((Calamus_caryotoides	(((Elaeis_oleifera	Elaeis_guineensis)	Bactris_major)	((((((Nypa_fruticans	(Pseudophoenix_vinifera	(Leopoldinia_pulchra	(Phoenix_dactylifera	Sabal_domingensis))))	(Oenocarpus_minor	(Oenocarpus_bataua	(((Prestoea_acuminata	(((((Hydriastele_microspadix	Veitchia_spiralis)	(Kentiopsis_piersoniorum	Dictyosperma_album))	(Heterospathe_cagayanensis	Burretiokentia_grandiflora))	Dypsis_decaryi)	(Pelagodoxa_henryana	Geonoma_undata)))	Manicaria_saccifera)	Iriartea_deltoidea))))	((Chamaedorea_seifrizii	Sclerosperma_profizianum)	Roystonea_regia))	(Podococcus_barteri	Orania_palindan))	(Reinhardtia_gracilis	((Reinhardtia_latisecta	Reinhardtia_paiewonskiana)	Reinhardtia_simplex)))	Attalea_speciosa)))	Kingia_australis);
((Chamaedorea_seifrizii	(Sclerosperma_profizianum	((((((Elaeis_oleifera	(Elaeis_guineensis	Reinhardtia_gracilis))	(Attalea_speciosa	Bactris_major))	((Reinhardtia_latisecta	Reinhardtia_paiewonskiana)	Reinhardtia_simplex))	(Oenocarpus_minor	(((Geonoma_undata	Pseudophoenix_vinifera)	(Iriartea_deltoidea	Oenocarpus_bataua))	(Manicaria_saccifera	((Pelagodoxa_henryana	Prestoea_acuminata)	(((((Burretiokentia_grandiflora	Veitchia_spiralis)	Dypsis_decaryi)	Heterospathe_cagayanensis)	(Kentiopsis_piersoniorum	Dictyosperma_album))	Hydriastele_microspadix))))))	(((Roystonea_regia	Leopoldinia_pulchra)	Calamus_caryotoides)	(Phoenix_dactylifera	(Nypa_fruticans	Sabal_domingensis))))	(Podococcus_barteri	Orania_palindan))))	Kingia_australis);
(((Reinhardtia_latisecta	(Reinhardtia_gracilis	Reinhardtia_paiewonskiana))	(Reinhardtia_simplex	((((Sclerosperma_profizianum	Roystonea_regia)	(Podococcus_barteri	Orania_palindan))	(((Calamus_caryotoides	Pseudophoenix_vinifera)	(Nypa_fruticans	(Leopoldinia_pulchra	(Sabal_domingensis	Phoenix_dactylifera))))	((Manicaria_saccifera	((Oenocarpus_minor	((Attalea_speciosa	(Bactris_major	(Elaeis_oleifera	Elaeis_guineensis)))	(Pelagodoxa_henryana	Prestoea_acuminata)))	(Geonoma_undata	(Dypsis_decaryi	(((Kentiopsis_piersoniorum	Dictyosperma_album)	(Veitchia_spiralis	Hydriastele_microspadix))	(Heterospathe_cagayanensis	Burretiokentia_grandiflora))))))	(Iriartea_deltoidea	Oenocarpus_bataua))))	Chamaedorea_seifrizii)))	Kingia_australis);
((Chamaedorea_seifrizii	((((Oenocarpus_bataua	Oenocarpus_minor)	((Podococcus_barteri	Orania_palindan)	(Sclerosperma_profizianum	((((Elaeis_oleifera	Elaeis_guineensis)	Bactris_major)	Attalea_speciosa)	((Iriartea_deltoidea	Roystonea_regia)	(Reinhardtia_simplex	(Reinhardtia_paiewonskiana	(Reinhardtia_gracilis	Reinhardtia_latisecta))))))))	((Geonoma_undata	(Calamus_caryotoides	Pseudophoenix_vinifera))	((Prestoea_acuminata	(Manicaria_saccifera	Pelagodoxa_henryana))	(((Heterospathe_cagayanensis	Burretiokentia_grandiflora)	(Dictyosperma_album	Dypsis_decaryi))	((Hydriastele_microspadix	Veitchia_spiralis)	Kentiopsis_piersoniorum)))))	(((Sabal_domingensis	Phoenix_dactylifera)	Leopoldinia_pulchra)	Nypa_fruticans)))	Kingia_australis);
((Roystonea_regia	(((((((Calamus_caryotoides	Pseudophoenix_vinifera)	(((Phoenix_dactylifera	(Leopoldinia_pulchra	Sabal_domingensis))	Nypa_fruticans)	((((Burretiokentia_grandiflora	(((Hydriastele_microspadix	Heterospathe_cagayanensis)	((Dictyosperma_album	Veitchia_spiralis)	Kentiopsis_piersoniorum))	Dypsis_decaryi))	(Manicaria_saccifera	Geonoma_undata))	(Prestoea_acuminata	Pelagodoxa_henryana))	(Oenocarpus_minor	Oenocarpus_bataua))))	((Chamaedorea_seifrizii	Sclerosperma_profizianum)	(Podococcus_barteri	Orania_palindan)))	Reinhardtia_gracilis)	(((Elaeis_oleifera	Elaeis_guineensis)	Bactris_major)	Attalea_speciosa))	(Reinhardtia_simplex	(Reinhardtia_paiewonskiana	Reinhardtia_latisecta)))	Iriartea_deltoidea))	Kingia_australis);
((Chamaedorea_seifrizii	((Nypa_fruticans	((Calamus_caryotoides	Pseudophoenix_vinifera)	(Phoenix_dactylifera	(Leopoldinia_pulchra	Sabal_domingensis))))	((Roystonea_regia	(Sclerosperma_profizianum	(((Podococcus_barteri	Orania_palindan)	(((Elaeis_oleifera	Elaeis_guineensis)	Bactris_major)	Attalea_speciosa))	((Reinhardtia_gracilis	Reinhardtia_simplex)	(Reinhardtia_paiewonskiana	Reinhardtia_latisecta)))))	((((Burretiokentia_grandiflora	Heterospathe_cagayanensis)	((Kentiopsis_piersoniorum	Dictyosperma_album)	(Hydriastele_microspadix	Veitchia_spiralis)))	((Geonoma_undata	(Dypsis_decaryi	Pelagodoxa_henryana))	(Manicaria_saccifera	Prestoea_acuminata)))	(Iriartea_deltoidea	(Oenocarpus_bataua	Oenocarpus_minor))))))	Kingia_australis);
((Chamaedorea_seifrizii	(((Podococcus_barteri	Orania_palindan)	((((((((Burretiokentia_grandiflora	Heterospathe_cagayanensis)	(Dypsis_decaryi	((Hydriastele_microspadix	Kentiopsis_piersoniorum)	(Veitchia_spiralis	Dictyosperma_album))))	(Geonoma_undata	Pelagodoxa_henryana))	Manicaria_saccifera)	Prestoea_acuminata)	(Iriartea_deltoidea	(Oenocarpus_bataua	Oenocarpus_minor)))	((Reinhardtia_simplex	((Reinhardtia_paiewonskiana	Reinhardtia_latisecta)	Reinhardtia_gracilis))	(((Elaeis_oleifera	Elaeis_guineensis)	Bactris_major)	Attalea_speciosa)))	(((Calamus_caryotoides	Roystonea_regia)	((Phoenix_dactylifera	Sabal_domingensis)	Nypa_fruticans))	(Pseudophoenix_vinifera	Leopoldinia_pulchra))))	Sclerosperma_profizianum))	Kingia_australis);
((Chamaedorea_seifrizii	(((((((Pelagodoxa_henryana	Prestoea_acuminata)	(Kentiopsis_piersoniorum	(Veitchia_spiralis	(Hydriastele_microspadix	Dictyosperma_album))))	((Burretiokentia_grandiflora	Geonoma_undata)	(Dypsis_decaryi	Manicaria_saccifera)))	(Iriartea_deltoidea	(Oenocarpus_bataua	Oenocarpus_minor)))	Heterospathe_cagayanensis)	((Sclerosperma_profizianum	(Podococcus_barteri	Orania_palindan))	((Reinhardtia_simplex	(Roystonea_regia	(Reinhardtia_paiewonskiana	Reinhardtia_latisecta)))	((((Elaeis_oleifera	Elaeis_guineensis)	Bactris_major)	Attalea_speciosa)	Reinhardtia_gracilis))))	((Pseudophoenix_vinifera	(Nypa_fruticans	((Phoenix_dactylifera	Sabal_domingensis)	Leopoldinia_pulchra)))	Calamus_caryotoides)))	Kingia_australis);
((Chamaedorea_seifrizii	((((Oenocarpus_bataua	((Manicaria_saccifera	((((Kentiopsis_piersoniorum	((Dypsis_decaryi	Dictyosperma_album)	Burretiokentia_grandiflora))	(Heterospathe_cagayanensis	Veitchia_spiralis))	Hydriastele_microspadix)	(Pelagodoxa_henryana	Geonoma_undata)))	Prestoea_acuminata))	Oenocarpus_minor)	(((Sclerosperma_profizianum	Orania_palindan)	(Podococcus_barteri	Reinhardtia_gracilis))	((Iriartea_deltoidea	(Reinhardtia_simplex	(Roystonea_regia	(Reinhardtia_paiewonskiana	Reinhardtia_latisecta))))	(((Elaeis_oleifera	Elaeis_guineensis)	Bactris_major)	Attalea_speciosa))))	(((Leopoldinia_pulchra	Pseudophoenix_vinifera)	(Phoenix_dactylifera	Sabal_domingensis))	(Calamus_caryotoides	Nypa_fruticans))))	Kingia_australis);
((Chamaedorea_seifrizii	((((Iriartea_deltoidea	Roystonea_regia)	(((Geonoma_undata	Prestoea_acuminata)	((Oenocarpus_bataua	Oenocarpus_minor)	(Pelagodoxa_henryana	Manicaria_saccifera)))	(((Dictyosperma_album	Kentiopsis_piersoniorum)	(Dypsis_decaryi	(Burretiokentia_grandiflora	(Heterospathe_cagayanensis	Veitchia_spiralis))))	Hydriastele_microspadix)))	(Sclerosperma_profizianum	((((Reinhardtia_simplex	(Reinhardtia_paiewonskiana	Reinhardtia_latisecta))	Reinhardtia_gracilis)	(((Elaeis_oleifera	Elaeis_guineensis)	Bactris_major)	Attalea_speciosa))	(Podococcus_barteri	Orania_palindan))))	(Nypa_fruticans	((Leopoldinia_pulchra	(Phoenix_dactylifera	Sabal_domingensis))	(Calamus_caryotoides	Pseudophoenix_vinifera)))))	Kingia_australis);
((Chamaedorea_seifrizii	(Sclerosperma_profizianum	(((Roystonea_regia	((Nypa_fruticans	((Leopoldinia_pulchra	(Phoenix_dactylifera	Sabal_domingensis))	(Calamus_caryotoides	Pseudophoenix_vinifera)))	(((Reinhardtia_simplex	(Reinhardtia_paiewonskiana	Reinhardtia_latisecta))	Reinhardtia_gracilis)	((Iriartea_deltoidea	((((Pelagodoxa_henryana	Geonoma_undata)	(Oenocarpus_bataua	Oenocarpus_minor))	(Prestoea_acuminata	Manicaria_saccifera))	(((((Burretiokentia_grandiflora	Dypsis_decaryi)	Dictyosperma_album)	Heterospathe_cagayanensis)	Kentiopsis_piersoniorum)	(Veitchia_spiralis	Hydriastele_microspadix))))	(((Elaeis_oleifera	Elaeis_guineensis)	Bactris_major)	Attalea_speciosa)))))	Orania_palindan)	Podococcus_barteri)))	Kingia_australis);
((Calamus_caryotoides	((Phoenix_dactylifera	(Nypa_fruticans	Sabal_domingensis))	((((((Veitchia_spiralis	((Dypsis_decaryi	Dictyosperma_album)	Burretiokentia_grandiflora))	(Kentiopsis_piersoniorum	Hydriastele_microspadix))	((Geonoma_undata	(Prestoea_acuminata	Pelagodoxa_henryana))	Manicaria_saccifera))	(Oenocarpus_bataua	Oenocarpus_minor))	(Pseudophoenix_vinifera	Chamaedorea_seifrizii))	(((Podococcus_barteri	(Leopoldinia_pulchra	Roystonea_regia))	(Orania_palindan	(Heterospathe_cagayanensis	Sclerosperma_profizianum)))	((Reinhardtia_gracilis	((Iriartea_deltoidea	Reinhardtia_simplex)	(Reinhardtia_paiewonskiana	Reinhardtia_latisecta)))	(((Elaeis_oleifera	Elaeis_guineensis)	Bactris_major)	Attalea_speciosa))))))	Kingia_australis);
((Chamaedorea_seifrizii	(Calamus_caryotoides	((((Podococcus_barteri	(Sclerosperma_profizianum	Orania_palindan))	((Reinhardtia_gracilis	(Reinhardtia_simplex	(Reinhardtia_paiewonskiana	Reinhardtia_latisecta)))	(((Elaeis_oleifera	Elaeis_guineensis)	Bactris_major)	Attalea_speciosa)))	(Iriartea_deltoidea	(((Oenocarpus_minor	(Oenocarpus_bataua	Geonoma_undata))	(((Burretiokentia_grandiflora	Dypsis_decaryi)	((Heterospathe_cagayanensis	Veitchia_spiralis)	(Kentiopsis_piersoniorum	(Hydriastele_microspadix	Dictyosperma_album))))	((Roystonea_regia	Pelagodoxa_henryana)	Manicaria_saccifera)))	Prestoea_acuminata)))	(((Leopoldinia_pulchra	(Sabal_domingensis	Phoenix_dactylifera))	Nypa_fruticans)	Pseudophoenix_vinifera))))	Kingia_australis);
((Chamaedorea_seifrizii	((Nypa_fruticans	((Calamus_caryotoides	Pseudophoenix_vinifera)	(Leopoldinia_pulchra	(Hydriastele_microspadix	(Phoenix_dactylifera	Sabal_domingensis)))))	((((Attalea_speciosa	(Bactris_major	(Elaeis_guineensis	Elaeis_oleifera)))	((Reinhardtia_gracilis	Reinhardtia_simplex)	(Reinhardtia_paiewonskiana	Reinhardtia_latisecta)))	((Podococcus_barteri	Orania_palindan)	Sclerosperma_profizianum))	(((Dictyosperma_album	(Burretiokentia_grandiflora	(Heterospathe_cagayanensis	Veitchia_spiralis)))	(Dypsis_decaryi	Kentiopsis_piersoniorum))	((((Oenocarpus_minor	Oenocarpus_bataua)	Prestoea_acuminata)	(Iriartea_deltoidea	Roystonea_regia))	((Pelagodoxa_henryana	Geonoma_undata)	Manicaria_saccifera))))))	Kingia_australis);
((Chamaedorea_seifrizii	(((Nypa_fruticans	(Leopoldinia_pulchra	(Phoenix_dactylifera	Sabal_domingensis)))	(((((Heterospathe_cagayanensis	((((Dictyosperma_album	(Hydriastele_microspadix	Veitchia_spiralis))	Kentiopsis_piersoniorum)	Dypsis_decaryi)	Burretiokentia_grandiflora))	(((((Oenocarpus_minor	Oenocarpus_bataua)	Manicaria_saccifera)	(Prestoea_acuminata	Pelagodoxa_henryana))	Geonoma_undata)	Iriartea_deltoidea))	(Attalea_speciosa	(Bactris_major	(Elaeis_guineensis	Elaeis_oleifera))))	(Reinhardtia_gracilis	(Reinhardtia_simplex	((Reinhardtia_paiewonskiana	Reinhardtia_latisecta)	Roystonea_regia))))	(Sclerosperma_profizianum	(Podococcus_barteri	Orania_palindan))))	(Calamus_caryotoides	Pseudophoenix_vinifera)))	Kingia_australis);
((Chamaedorea_seifrizii	((((Calamus_caryotoides	Nypa_fruticans)	(Leopoldinia_pulchra	(Phoenix_dactylifera	Sabal_domingensis)))	((((((Reinhardtia_gracilis	Reinhardtia_simplex)	(Reinhardtia_paiewonskiana	Reinhardtia_latisecta))	(Attalea_speciosa	(Bactris_major	(Elaeis_guineensis	Elaeis_oleifera))))	Roystonea_regia)	(Sclerosperma_profizianum	(Podococcus_barteri	Orania_palindan)))	(((Geonoma_undata	(Iriartea_deltoidea	(Oenocarpus_minor	Oenocarpus_bataua)))	(Prestoea_acuminata	Pelagodoxa_henryana))	(((((Dictyosperma_album	(Hydriastele_microspadix	Veitchia_spiralis))	Kentiopsis_piersoniorum)	Dypsis_decaryi)	(Heterospathe_cagayanensis	Burretiokentia_grandiflora))	Manicaria_saccifera))))	Pseudophoenix_vinifera))	Kingia_australis);
((Chamaedorea_seifrizii	(((Nypa_fruticans	(Leopoldinia_pulchra	(Phoenix_dactylifera	Sabal_domingensis)))	(((((Iriartea_deltoidea	(Oenocarpus_minor	Oenocarpus_bataua))	(Calamus_caryotoides	(Prestoea_acuminata	Pelagodoxa_henryana)))	(Geonoma_undata	Manicaria_saccifera))	(((Kentiopsis_piersoniorum	(Veitchia_spiralis	Dictyosperma_album))	(Dypsis_decaryi	Heterospathe_cagayanensis))	Burretiokentia_grandiflora))	(((Sclerosperma_profizianum	Orania_palindan)	Podococcus_barteri)	(((Reinhardtia_simplex	(Reinhardtia_paiewonskiana	(Reinhardtia_gracilis	Reinhardtia_latisecta)))	(Attalea_speciosa	(Bactris_major	(Elaeis_guineensis	Elaeis_oleifera))))	(Hydriastele_microspadix	Roystonea_regia)))))	Pseudophoenix_vinifera))	Kingia_australis);
((Chamaedorea_seifrizii	(Sclerosperma_profizianum	(((Pseudophoenix_vinifera	((((Iriartea_deltoidea	Reinhardtia_simplex)	(Reinhardtia_paiewonskiana	Reinhardtia_latisecta))	(Calamus_caryotoides	Roystonea_regia))	(Attalea_speciosa	(Bactris_major	(Elaeis_guineensis	Elaeis_oleifera)))))	(((Oenocarpus_minor	Oenocarpus_bataua)	Reinhardtia_gracilis)	((Manicaria_saccifera	(((Prestoea_acuminata	Pelagodoxa_henryana)	(((Kentiopsis_piersoniorum	(Veitchia_spiralis	Dictyosperma_album))	Heterospathe_cagayanensis)	(Dypsis_decaryi	Burretiokentia_grandiflora)))	Geonoma_undata))	(Nypa_fruticans	(Hydriastele_microspadix	(Leopoldinia_pulchra	(Phoenix_dactylifera	Sabal_domingensis)))))))	(Orania_palindan	Podococcus_barteri))))	Kingia_australis);
((Chamaedorea_seifrizii	((Nypa_fruticans	(Pseudophoenix_vinifera	(Leopoldinia_pulchra	(Phoenix_dactylifera	Sabal_domingensis))))	((((Sclerosperma_profizianum	(Orania_palindan	Podococcus_barteri))	((Reinhardtia_simplex	(Reinhardtia_paiewonskiana	Reinhardtia_latisecta))	Reinhardtia_gracilis))	(((((Attalea_speciosa	(Bactris_major	(Elaeis_guineensis	Elaeis_oleifera)))	(Calamus_caryotoides	(Prestoea_acuminata	Pelagodoxa_henryana)))	(Hydriastele_microspadix	((Kentiopsis_piersoniorum	(Dypsis_decaryi	(Heterospathe_cagayanensis	Dictyosperma_album)))	(Veitchia_spiralis	Burretiokentia_grandiflora))))	(Geonoma_undata	Manicaria_saccifera))	(Oenocarpus_minor	Oenocarpus_bataua)))	(Roystonea_regia	Iriartea_deltoidea))))	Kingia_australis);
((Chamaedorea_seifrizii	((((Sclerosperma_profizianum	Orania_palindan)	(((Calamus_caryotoides	Roystonea_regia)	Podococcus_barteri)	((((Iriartea_deltoidea	Reinhardtia_simplex)	(Reinhardtia_paiewonskiana	Reinhardtia_latisecta))	Reinhardtia_gracilis)	(Attalea_speciosa	(Bactris_major	(Elaeis_guineensis	Elaeis_oleifera))))))	((((((((Dypsis_decaryi	(Hydriastele_microspadix	Dictyosperma_album))	Kentiopsis_piersoniorum)	((Veitchia_spiralis	Burretiokentia_grandiflora)	Heterospathe_cagayanensis))	Manicaria_saccifera)	(Prestoea_acuminata	Pelagodoxa_henryana))	Geonoma_undata)	(Oenocarpus_minor	Oenocarpus_bataua))	(Nypa_fruticans	(Leopoldinia_pulchra	(Phoenix_dactylifera	Sabal_domingensis)))))	Pseudophoenix_vinifera))	Kingia_australis);
((Chamaedorea_seifrizii	(Sclerosperma_profizianum	((Podococcus_barteri	Orania_palindan)	((Reinhardtia_gracilis	(((((Pelagodoxa_henryana	Manicaria_saccifera)	(Geonoma_undata	Prestoea_acuminata))	(((Kentiopsis_piersoniorum	(Veitchia_spiralis	Dictyosperma_album))	(Burretiokentia_grandiflora	(Heterospathe_cagayanensis	Hydriastele_microspadix)))	Dypsis_decaryi))	(Iriartea_deltoidea	(Oenocarpus_minor	Oenocarpus_bataua)))	(Nypa_fruticans	(Pseudophoenix_vinifera	(Leopoldinia_pulchra	(Phoenix_dactylifera	Sabal_domingensis))))))	(((Calamus_caryotoides	Roystonea_regia)	(Reinhardtia_simplex	(Reinhardtia_paiewonskiana	Reinhardtia_latisecta)))	(Attalea_speciosa	(Bactris_major	(Elaeis_guineensis	Elaeis_oleifera))))))))	Kingia_australis);
((Dypsis_decaryi	(((Heterospathe_cagayanensis	Burretiokentia_grandiflora)	(((Iriartea_deltoidea	Dictyosperma_album)	Kentiopsis_piersoniorum)	(Veitchia_spiralis	Hydriastele_microspadix)))	(((Oenocarpus_minor	Oenocarpus_bataua)	((Chamaedorea_seifrizii	(Nypa_fruticans	((Calamus_caryotoides	Pseudophoenix_vinifera)	(Leopoldinia_pulchra	(Phoenix_dactylifera	Sabal_domingensis)))))	((Roystonea_regia	((Reinhardtia_gracilis	(Reinhardtia_simplex	(Reinhardtia_paiewonskiana	Reinhardtia_latisecta)))	(Attalea_speciosa	(Bactris_major	(Elaeis_guineensis	Elaeis_oleifera)))))	(Sclerosperma_profizianum	(Podococcus_barteri	Orania_palindan)))))	((Pelagodoxa_henryana	Manicaria_saccifera)	(Geonoma_undata	Prestoea_acuminata)))))	Kingia_australis);
((Chamaedorea_seifrizii	((Pseudophoenix_vinifera	((Leopoldinia_pulchra	(Phoenix_dactylifera	Sabal_domingensis))	Nypa_fruticans))	(((Orania_palindan	((Iriartea_deltoidea	Roystonea_regia)	((Reinhardtia_gracilis	(Reinhardtia_simplex	(Reinhardtia_paiewonskiana	Reinhardtia_latisecta)))	(Attalea_speciosa	(Bactris_major	(Elaeis_guineensis	Elaeis_oleifera))))))	(Podococcus_barteri	Sclerosperma_profizianum))	((((Manicaria_saccifera	((Calamus_caryotoides	Prestoea_acuminata)	Pelagodoxa_henryana))	Geonoma_undata)	(((((Veitchia_spiralis	Hydriastele_microspadix)	Kentiopsis_piersoniorum)	Dictyosperma_album)	Dypsis_decaryi)	(Heterospathe_cagayanensis	Burretiokentia_grandiflora)))	(Oenocarpus_minor	Oenocarpus_bataua)))))	Kingia_australis);
((((Iriartea_deltoidea	(Pseudophoenix_vinifera	Leopoldinia_pulchra))	(((Nypa_fruticans	(Sabal_domingensis	Phoenix_dactylifera))	(Roystonea_regia	Calamus_caryotoides))	(((Reinhardtia_paiewonskiana	Reinhardtia_latisecta)	(Reinhardtia_gracilis	Reinhardtia_simplex))	(((Orania_palindan	Podococcus_barteri)	Sclerosperma_profizianum)	(((Oenocarpus_minor	(Manicaria_saccifera	((Pelagodoxa_henryana	Prestoea_acuminata)	(Oenocarpus_bataua	Geonoma_undata))))	(((Veitchia_spiralis	Hydriastele_microspadix)	(Dictyosperma_album	Kentiopsis_piersoniorum))	(Dypsis_decaryi	(Heterospathe_cagayanensis	Burretiokentia_grandiflora))))	((Elaeis_guineensis	Elaeis_oleifera)	(Attalea_speciosa	Bactris_major)))))))	Chamaedorea_seifrizii)	Kingia_australis);
(((((((((Elaeis_guineensis	Elaeis_oleifera)	(Attalea_speciosa	Bactris_major))	(Reinhardtia_gracilis	(Reinhardtia_simplex	(Reinhardtia_paiewonskiana	Reinhardtia_latisecta))))	(Sclerosperma_profizianum	(Podococcus_barteri	Orania_palindan)))	((((Pelagodoxa_henryana	Prestoea_acuminata)	(Geonoma_undata	Manicaria_saccifera))	(Roystonea_regia	(Oenocarpus_bataua	Oenocarpus_minor)))	(Heterospathe_cagayanensis	((Kentiopsis_piersoniorum	Dictyosperma_album)	(((Hydriastele_microspadix	Veitchia_spiralis)	Burretiokentia_grandiflora)	Dypsis_decaryi)))))	(((Leopoldinia_pulchra	(Sabal_domingensis	Phoenix_dactylifera))	Pseudophoenix_vinifera)	Iriartea_deltoidea))	(Calamus_caryotoides	Nypa_fruticans))	Chamaedorea_seifrizii)	Kingia_australis);
((((((((Roystonea_regia	(((Oenocarpus_bataua	((Geonoma_undata	Pseudophoenix_vinifera)	((Pelagodoxa_henryana	(Calamus_caryotoides	Prestoea_acuminata))	Oenocarpus_minor)))	Manicaria_saccifera)	(Nypa_fruticans	(Leopoldinia_pulchra	(Sabal_domingensis	Phoenix_dactylifera)))))	(((Attalea_speciosa	(Bactris_major	(Elaeis_guineensis	Elaeis_oleifera)))	(Reinhardtia_simplex	(Reinhardtia_gracilis	(Reinhardtia_latisecta	Reinhardtia_paiewonskiana))))	(((Burretiokentia_grandiflora	(Hydriastele_microspadix	Dypsis_decaryi))	(Veitchia_spiralis	Heterospathe_cagayanensis))	(Kentiopsis_piersoniorum	Dictyosperma_album))))	Iriartea_deltoidea)	Orania_palindan)	Podococcus_barteri)	Sclerosperma_profizianum)	Chamaedorea_seifrizii)	Kingia_australis);
((((Calamus_caryotoides	Pseudophoenix_vinifera)	((Nypa_fruticans	(Leopoldinia_pulchra	(Sabal_domingensis	Phoenix_dactylifera)))	((((Sclerosperma_profizianum	Podococcus_barteri)	((Reinhardtia_simplex	(Roystonea_regia	(Reinhardtia_latisecta	Reinhardtia_paiewonskiana)))	Orania_palindan))	Reinhardtia_gracilis)	((Attalea_speciosa	(Bactris_major	(Elaeis_guineensis	Elaeis_oleifera)))	(((((Hydriastele_microspadix	Dictyosperma_album)	Kentiopsis_piersoniorum)	Veitchia_spiralis)	(Dypsis_decaryi	(Burretiokentia_grandiflora	Heterospathe_cagayanensis)))	((Manicaria_saccifera	Pelagodoxa_henryana)	(((Iriartea_deltoidea	(Oenocarpus_bataua	Oenocarpus_minor))	Geonoma_undata)	Prestoea_acuminata)))))))	Chamaedorea_seifrizii)	Kingia_australis);
(((Pseudophoenix_vinifera	((Calamus_caryotoides	(Nypa_fruticans	(Phoenix_dactylifera	(Leopoldinia_pulchra	Sabal_domingensis))))	(((Reinhardtia_gracilis	(Reinhardtia_simplex	(Reinhardtia_latisecta	Reinhardtia_paiewonskiana)))	((Attalea_speciosa	(Bactris_major	(Elaeis_guineensis	Elaeis_oleifera)))	((((Manicaria_saccifera	Pelagodoxa_henryana)	Geonoma_undata)	((((((Dictyosperma_album	Kentiopsis_piersoniorum)	(Hydriastele_microspadix	Veitchia_spiralis))	Dypsis_decaryi)	Heterospathe_cagayanensis)	Burretiokentia_grandiflora)	Prestoea_acuminata))	(Iriartea_deltoidea	(Oenocarpus_bataua	Oenocarpus_minor)))))	((Roystonea_regia	(Podococcus_barteri	Orania_palindan))	Sclerosperma_profizianum))))	Chamaedorea_seifrizii)	Kingia_australis);
((Calamus_caryotoides	(((((((Podococcus_barteri	(((Elaeis_guineensis	Elaeis_oleifera)	(Attalea_speciosa	Bactris_major))	((Reinhardtia_simplex	(Reinhardtia_latisecta	Reinhardtia_paiewonskiana))	Reinhardtia_gracilis)))	(Orania_palindan	Sclerosperma_profizianum))	((Iriartea_deltoidea	(((Prestoea_acuminata	Pelagodoxa_henryana)	((Roystonea_regia	Geonoma_undata)	(Oenocarpus_bataua	Oenocarpus_minor)))	Manicaria_saccifera))	(((Hydriastele_microspadix	Kentiopsis_piersoniorum)	(Dypsis_decaryi	(Veitchia_spiralis	Heterospathe_cagayanensis)))	(Burretiokentia_grandiflora	Dictyosperma_album))))	Chamaedorea_seifrizii)	Pseudophoenix_vinifera)	Leopoldinia_pulchra)	((Phoenix_dactylifera	Sabal_domingensis)	Nypa_fruticans)))	Kingia_australis);
((Chamaedorea_seifrizii	((((Iriartea_deltoidea	Roystonea_regia)	((((Bactris_major	(Elaeis_guineensis	Elaeis_oleifera))	Attalea_speciosa)	((Reinhardtia_simplex	(Reinhardtia_latisecta	Reinhardtia_paiewonskiana))	Reinhardtia_gracilis))	(Podococcus_barteri	(Sclerosperma_profizianum	Orania_palindan))))	((((Pelagodoxa_henryana	Geonoma_undata)	(Prestoea_acuminata	Manicaria_saccifera))	((Dypsis_decaryi	(Veitchia_spiralis	(Dictyosperma_album	(Hydriastele_microspadix	Kentiopsis_piersoniorum))))	(Burretiokentia_grandiflora	Heterospathe_cagayanensis)))	(Oenocarpus_bataua	Oenocarpus_minor)))	(Nypa_fruticans	((Leopoldinia_pulchra	(Phoenix_dactylifera	Sabal_domingensis))	(Calamus_caryotoides	Pseudophoenix_vinifera)))))	Kingia_australis);
((Calamus_caryotoides	(((((Iriartea_deltoidea	Roystonea_regia)	((Podococcus_barteri	((Reinhardtia_simplex	(Reinhardtia_latisecta	Reinhardtia_paiewonskiana))	Reinhardtia_gracilis))	(Sclerosperma_profizianum	Orania_palindan)))	((((((Bactris_major	(Elaeis_guineensis	Elaeis_oleifera))	Attalea_speciosa)	(Prestoea_acuminata	Pelagodoxa_henryana))	Burretiokentia_grandiflora)	((Dypsis_decaryi	((Hydriastele_microspadix	Veitchia_spiralis)	(Dictyosperma_album	Kentiopsis_piersoniorum)))	Heterospathe_cagayanensis))	((Geonoma_undata	(Oenocarpus_bataua	Oenocarpus_minor))	Manicaria_saccifera)))	(((Leopoldinia_pulchra	Sabal_domingensis)	Phoenix_dactylifera)	(Pseudophoenix_vinifera	Chamaedorea_seifrizii)))	Nypa_fruticans))	Kingia_australis);
((Calamus_caryotoides	(Nypa_fruticans	(((Leopoldinia_pulchra	Sabal_domingensis)	Phoenix_dactylifera)	(((Sclerosperma_profizianum	(Podococcus_barteri	Orania_palindan))	((Roystonea_regia	(((Bactris_major	(Elaeis_guineensis	Elaeis_oleifera))	Attalea_speciosa)	(Reinhardtia_simplex	((Reinhardtia_latisecta	Reinhardtia_paiewonskiana)	Reinhardtia_gracilis))))	Iriartea_deltoidea))	(((Heterospathe_cagayanensis	Dictyosperma_album)	(Kentiopsis_piersoniorum	(Dypsis_decaryi	(Burretiokentia_grandiflora	(Veitchia_spiralis	Hydriastele_microspadix)))))	((((Pseudophoenix_vinifera	Geonoma_undata)	(Chamaedorea_seifrizii	(Oenocarpus_minor	(Pelagodoxa_henryana	Prestoea_acuminata))))	Oenocarpus_bataua)	Manicaria_saccifera))))))	Kingia_australis);
((Geonoma_undata	(Manicaria_saccifera	((Prestoea_acuminata	(Calamus_caryotoides	Pelagodoxa_henryana))	((Iriartea_deltoidea	(Oenocarpus_bataua	Oenocarpus_minor))	(((Chamaedorea_seifrizii	(Pseudophoenix_vinifera	(Nypa_fruticans	((Leopoldinia_pulchra	Sabal_domingensis)	Phoenix_dactylifera))))	((Sclerosperma_profizianum	(Podococcus_barteri	Orania_palindan))	((Roystonea_regia	(((Reinhardtia_latisecta	Reinhardtia_simplex)	Reinhardtia_paiewonskiana)	Reinhardtia_gracilis))	((Bactris_major	(Elaeis_guineensis	Elaeis_oleifera))	Attalea_speciosa))))	(Heterospathe_cagayanensis	((((Dictyosperma_album	Hydriastele_microspadix)	Kentiopsis_piersoniorum)	(Burretiokentia_grandiflora	Veitchia_spiralis))	Dypsis_decaryi)))))))	Kingia_australis);
((Chamaedorea_seifrizii	((Reinhardtia_gracilis	(Reinhardtia_simplex	(Reinhardtia_latisecta	(Roystonea_regia	Reinhardtia_paiewonskiana))))	(Podococcus_barteri	(((Pseudophoenix_vinifera	(Sclerosperma_profizianum	Orania_palindan))	(((((Pelagodoxa_henryana	Geonoma_undata)	(Manicaria_saccifera	(Prestoea_acuminata	(Iriartea_deltoidea	(Oenocarpus_bataua	Oenocarpus_minor)))))	(Heterospathe_cagayanensis	((Veitchia_spiralis	(Dictyosperma_album	(Hydriastele_microspadix	Kentiopsis_piersoniorum)))	(Burretiokentia_grandiflora	Dypsis_decaryi))))	((Bactris_major	(Elaeis_guineensis	Elaeis_oleifera))	Attalea_speciosa))	Calamus_caryotoides))	((Phoenix_dactylifera	(Leopoldinia_pulchra	Sabal_domingensis))	Nypa_fruticans)))))	Kingia_australis);
((Chamaedorea_seifrizii	((((Sabal_domingensis	Phoenix_dactylifera)	Leopoldinia_pulchra)	(Pseudophoenix_vinifera	((((Podococcus_barteri	(Reinhardtia_simplex	(Reinhardtia_gracilis	(Reinhardtia_latisecta	Reinhardtia_paiewonskiana))))	(Sclerosperma_profizianum	Orania_palindan))	(Roystonea_regia	Iriartea_deltoidea))	((((Burretiokentia_grandiflora	(Oenocarpus_bataua	(Geonoma_undata	(Manicaria_saccifera	(Calamus_caryotoides	(Prestoea_acuminata	Pelagodoxa_henryana))))))	Oenocarpus_minor)	(Heterospathe_cagayanensis	((Veitchia_spiralis	(Dictyosperma_album	(Hydriastele_microspadix	Kentiopsis_piersoniorum)))	Dypsis_decaryi)))	((Bactris_major	(Elaeis_guineensis	Elaeis_oleifera))	Attalea_speciosa)))))	Nypa_fruticans))	Kingia_australis);
((Chamaedorea_seifrizii	((((Reinhardtia_latisecta	Reinhardtia_paiewonskiana)	Reinhardtia_gracilis)	Reinhardtia_simplex)	(((Sclerosperma_profizianum	((Podococcus_barteri	(Roystonea_regia	Calamus_caryotoides))	Orania_palindan))	((((((Sabal_domingensis	(Nypa_fruticans	Phoenix_dactylifera))	Leopoldinia_pulchra)	(Iriartea_deltoidea	(Oenocarpus_minor	Oenocarpus_bataua)))	(Manicaria_saccifera	((((Burretiokentia_grandiflora	Dypsis_decaryi)	Prestoea_acuminata)	((Kentiopsis_piersoniorum	Dictyosperma_album)	(Veitchia_spiralis	Hydriastele_microspadix)))	(Pelagodoxa_henryana	Geonoma_undata))))	Heterospathe_cagayanensis)	((Bactris_major	(Elaeis_guineensis	Elaeis_oleifera))	Attalea_speciosa)))	Pseudophoenix_vinifera)))	Kingia_australis);
((Chamaedorea_seifrizii	((((((Manicaria_saccifera	Geonoma_undata)	((((Kentiopsis_piersoniorum	Dictyosperma_album)	(Hydriastele_microspadix	Veitchia_spiralis))	(Dypsis_decaryi	Burretiokentia_grandiflora))	(Prestoea_acuminata	Pelagodoxa_henryana)))	(Heterospathe_cagayanensis	(Oenocarpus_bataua	Oenocarpus_minor)))	((Sclerosperma_profizianum	(Orania_palindan	Podococcus_barteri))	((((Bactris_major	(Elaeis_guineensis	Elaeis_oleifera))	Attalea_speciosa)	(((Reinhardtia_latisecta	Reinhardtia_paiewonskiana)	Reinhardtia_gracilis)	Reinhardtia_simplex))	Roystonea_regia)))	((((Sabal_domingensis	Phoenix_dactylifera)	Leopoldinia_pulchra)	Nypa_fruticans)	Iriartea_deltoidea))	(Calamus_caryotoides	Pseudophoenix_vinifera)))	Kingia_australis);
((Chamaedorea_seifrizii	((((((((Kentiopsis_piersoniorum	Dictyosperma_album)	(Hydriastele_microspadix	Veitchia_spiralis))	(Dypsis_decaryi	(Heterospathe_cagayanensis	Burretiokentia_grandiflora)))	((Manicaria_saccifera	Geonoma_undata)	(Prestoea_acuminata	Pelagodoxa_henryana)))	(Iriartea_deltoidea	(Oenocarpus_bataua	Oenocarpus_minor)))	((Orania_palindan	((((Bactris_major	(Elaeis_guineensis	Elaeis_oleifera))	Attalea_speciosa)	(((Reinhardtia_latisecta	Reinhardtia_paiewonskiana)	Reinhardtia_gracilis)	Reinhardtia_simplex))	(Sclerosperma_profizianum	Podococcus_barteri)))	Roystonea_regia))	(((Sabal_domingensis	Phoenix_dactylifera)	Leopoldinia_pulchra)	Nypa_fruticans))	(Calamus_caryotoides	Pseudophoenix_vinifera)))	Kingia_australis);
((Pseudophoenix_vinifera	(((((Iriartea_deltoidea	Roystonea_regia)	(((Elaeis_guineensis	Elaeis_oleifera)	(Attalea_speciosa	Bactris_major))	(((Reinhardtia_latisecta	Reinhardtia_paiewonskiana)	Reinhardtia_gracilis)	Reinhardtia_simplex)))	((Chamaedorea_seifrizii	Sclerosperma_profizianum)	(Podococcus_barteri	Orania_palindan)))	((Manicaria_saccifera	((Burretiokentia_grandiflora	((Calamus_caryotoides	Prestoea_acuminata)	Pelagodoxa_henryana))	((Oenocarpus_bataua	Oenocarpus_minor)	(Dypsis_decaryi	(Heterospathe_cagayanensis	Geonoma_undata)))))	((Kentiopsis_piersoniorum	Dictyosperma_album)	(Hydriastele_microspadix	Veitchia_spiralis))))	(((Sabal_domingensis	Phoenix_dactylifera)	Leopoldinia_pulchra)	Nypa_fruticans)))	Kingia_australis);
(((Veitchia_spiralis	((((Burretiokentia_grandiflora	Kentiopsis_piersoniorum)	(Hydriastele_microspadix	(Prestoea_acuminata	(((Pelagodoxa_henryana	Manicaria_saccifera)	Geonoma_undata)	(Oenocarpus_bataua	(Oenocarpus_minor	((Nypa_fruticans	(((Sabal_domingensis	Phoenix_dactylifera)	Leopoldinia_pulchra)	Pseudophoenix_vinifera))	(((((Reinhardtia_latisecta	(Iriartea_deltoidea	Reinhardtia_paiewonskiana))	Reinhardtia_simplex)	(Reinhardtia_gracilis	(Attalea_speciosa	(Bactris_major	(Elaeis_guineensis	Elaeis_oleifera)))))	((Chamaedorea_seifrizii	(Podococcus_barteri	Sclerosperma_profizianum))	Orania_palindan))	(Roystonea_regia	Calamus_caryotoides)))))))))	Dictyosperma_album)	Dypsis_decaryi))	Heterospathe_cagayanensis)	Kingia_australis);
((Chamaedorea_seifrizii	((Nypa_fruticans	((Sabal_domingensis	Phoenix_dactylifera)	Leopoldinia_pulchra))	(Pseudophoenix_vinifera	((Manicaria_saccifera	((((Veitchia_spiralis	((Hydriastele_microspadix	(Dypsis_decaryi	Burretiokentia_grandiflora))	(Heterospathe_cagayanensis	Dictyosperma_album)))	Kentiopsis_piersoniorum)	((Calamus_caryotoides	Pelagodoxa_henryana)	Prestoea_acuminata))	((Iriartea_deltoidea	(Oenocarpus_bataua	Oenocarpus_minor))	Geonoma_undata)))	(Sclerosperma_profizianum	((Roystonea_regia	((Attalea_speciosa	(Bactris_major	(Elaeis_guineensis	Elaeis_oleifera)))	(((Reinhardtia_latisecta	Reinhardtia_paiewonskiana)	Reinhardtia_simplex)	Reinhardtia_gracilis)))	(Podococcus_barteri	Orania_palindan)))))))	Kingia_australis);
((Chamaedorea_seifrizii	((((Podococcus_barteri	Orania_palindan)	((((Attalea_speciosa	(Bactris_major	(Elaeis_guineensis	Elaeis_oleifera)))	(((((Iriartea_deltoidea	Geonoma_undata)	(((Kentiopsis_piersoniorum	(Calamus_caryotoides	Heterospathe_cagayanensis))	Veitchia_spiralis)	((Burretiokentia_grandiflora	(Dypsis_decaryi	Hydriastele_microspadix))	Dictyosperma_album)))	Manicaria_saccifera)	(Pelagodoxa_henryana	Prestoea_acuminata))	(Oenocarpus_bataua	Oenocarpus_minor)))	(Pseudophoenix_vinifera	((Sabal_domingensis	Phoenix_dactylifera)	Leopoldinia_pulchra)))	(Roystonea_regia	(((Reinhardtia_latisecta	Reinhardtia_paiewonskiana)	Reinhardtia_simplex)	Reinhardtia_gracilis))))	Nypa_fruticans)	Sclerosperma_profizianum))	Kingia_australis);
((Chamaedorea_seifrizii	((Pseudophoenix_vinifera	((Sabal_domingensis	Phoenix_dactylifera)	Leopoldinia_pulchra))	((((((Iriartea_deltoidea	Manicaria_saccifera)	(Pelagodoxa_henryana	Calamus_caryotoides))	(Prestoea_acuminata	((Oenocarpus_bataua	Oenocarpus_minor)	Geonoma_undata)))	(((((Veitchia_spiralis	Hydriastele_microspadix)	Dictyosperma_album)	(Kentiopsis_piersoniorum	Burretiokentia_grandiflora))	Heterospathe_cagayanensis)	Dypsis_decaryi))	(((Orania_palindan	Sclerosperma_profizianum)	(((Attalea_speciosa	(Bactris_major	(Elaeis_guineensis	Elaeis_oleifera)))	((Roystonea_regia	(Reinhardtia_latisecta	Reinhardtia_paiewonskiana))	Reinhardtia_simplex))	Reinhardtia_gracilis))	Podococcus_barteri))	Nypa_fruticans)))	Kingia_australis);
((Reinhardtia_latisecta	((Reinhardtia_gracilis	((((((Pseudophoenix_vinifera	((Sabal_domingensis	Leopoldinia_pulchra)	Phoenix_dactylifera))	(Calamus_caryotoides	Roystonea_regia))	(Orania_palindan	((Nypa_fruticans	Podococcus_barteri)	Sclerosperma_profizianum)))	(((Iriartea_deltoidea	(Oenocarpus_minor	Oenocarpus_bataua))	(((Prestoea_acuminata	(Pelagodoxa_henryana	Geonoma_undata))	Manicaria_saccifera)	(Dypsis_decaryi	((Heterospathe_cagayanensis	Burretiokentia_grandiflora)	(Kentiopsis_piersoniorum	(Dictyosperma_album	(Hydriastele_microspadix	Veitchia_spiralis)))))))	(((Elaeis_guineensis	Elaeis_oleifera)	Bactris_major)	Attalea_speciosa)))	Chamaedorea_seifrizii)	Reinhardtia_simplex))	Reinhardtia_paiewonskiana))	Kingia_australis);
((Chamaedorea_seifrizii	((((Calamus_caryotoides	Roystonea_regia)	Nypa_fruticans)	(((Podococcus_barteri	(Reinhardtia_simplex	((Reinhardtia_paiewonskiana	Reinhardtia_latisecta)	Reinhardtia_gracilis)))	(Sclerosperma_profizianum	Orania_palindan))	((((Dypsis_decaryi	(Heterospathe_cagayanensis	Burretiokentia_grandiflora))	(Kentiopsis_piersoniorum	((Hydriastele_microspadix	Dictyosperma_album)	Veitchia_spiralis)))	((((Elaeis_guineensis	Elaeis_oleifera)	(Bactris_major	Attalea_speciosa))	Pelagodoxa_henryana)	Manicaria_saccifera))	(Prestoea_acuminata	((Iriartea_deltoidea	(Oenocarpus_minor	Oenocarpus_bataua))	Geonoma_undata)))))	(Pseudophoenix_vinifera	((Sabal_domingensis	Phoenix_dactylifera)	Leopoldinia_pulchra))))	Kingia_australis);
((Chamaedorea_seifrizii	((Calamus_caryotoides	Pseudophoenix_vinifera)	((((((Iriartea_deltoidea	Roystonea_regia)	((Attalea_speciosa	((Elaeis_guineensis	Elaeis_oleifera)	Bactris_major))	(Reinhardtia_gracilis	(Reinhardtia_simplex	(Reinhardtia_paiewonskiana	Reinhardtia_latisecta)))))	(Sclerosperma_profizianum	Orania_palindan))	Podococcus_barteri)	((Oenocarpus_minor	Oenocarpus_bataua)	(((Geonoma_undata	((Dypsis_decaryi	(((Dictyosperma_album	Kentiopsis_piersoniorum)	(Hydriastele_microspadix	Veitchia_spiralis))	Heterospathe_cagayanensis))	Burretiokentia_grandiflora))	(Prestoea_acuminata	Manicaria_saccifera))	Pelagodoxa_henryana)))	(Nypa_fruticans	((Sabal_domingensis	Phoenix_dactylifera)	Leopoldinia_pulchra)))))	Kingia_australis);
((Chamaedorea_seifrizii	(Pseudophoenix_vinifera	(((Calamus_caryotoides	(Phoenix_dactylifera	(Nypa_fruticans	Sabal_domingensis)))	(((Iriartea_deltoidea	Roystonea_regia)	(((Oenocarpus_minor	Oenocarpus_bataua)	(Prestoea_acuminata	((Pelagodoxa_henryana	Geonoma_undata)	Manicaria_saccifera)))	(((Burretiokentia_grandiflora	((Dictyosperma_album	Kentiopsis_piersoniorum)	(Hydriastele_microspadix	Veitchia_spiralis)))	Dypsis_decaryi)	Heterospathe_cagayanensis)))	(((Attalea_speciosa	((Elaeis_guineensis	Elaeis_oleifera)	Bactris_major))	((Reinhardtia_paiewonskiana	Reinhardtia_latisecta)	(Reinhardtia_gracilis	Reinhardtia_simplex)))	((Sclerosperma_profizianum	Orania_palindan)	Podococcus_barteri))))	Leopoldinia_pulchra)))	Kingia_australis);
((Chamaedorea_seifrizii	((Pseudophoenix_vinifera	(Leopoldinia_pulchra	(Calamus_caryotoides	(Phoenix_dactylifera	(Nypa_fruticans	Sabal_domingensis)))))	((Roystonea_regia	((Oenocarpus_minor	Oenocarpus_bataua)	(((Pelagodoxa_henryana	Geonoma_undata)	(Burretiokentia_grandiflora	((Heterospathe_cagayanensis	Hydriastele_microspadix)	(((Dictyosperma_album	Kentiopsis_piersoniorum)	Veitchia_spiralis)	Dypsis_decaryi))))	(Prestoea_acuminata	Manicaria_saccifera))))	(((Podococcus_barteri	Orania_palindan)	(((Attalea_speciosa	((Elaeis_guineensis	Elaeis_oleifera)	Bactris_major))	((Reinhardtia_paiewonskiana	(Iriartea_deltoidea	Reinhardtia_latisecta))	Reinhardtia_simplex))	Reinhardtia_gracilis))	Sclerosperma_profizianum))))	Kingia_australis);
((Roystonea_regia	((((Attalea_speciosa	((Elaeis_guineensis	Elaeis_oleifera)	Bactris_major))	(((Reinhardtia_paiewonskiana	Reinhardtia_latisecta)	Reinhardtia_simplex)	Reinhardtia_gracilis))	(Iriartea_deltoidea	((Podococcus_barteri	(Orania_palindan	Sclerosperma_profizianum))	(((Oenocarpus_minor	Oenocarpus_bataua)	(((((Heterospathe_cagayanensis	(Veitchia_spiralis	Burretiokentia_grandiflora))	((Dictyosperma_album	Kentiopsis_piersoniorum)	Dypsis_decaryi))	Hydriastele_microspadix)	(Pelagodoxa_henryana	Prestoea_acuminata))	(Geonoma_undata	Manicaria_saccifera)))	(Chamaedorea_seifrizii	((Pseudophoenix_vinifera	(Leopoldinia_pulchra	(Phoenix_dactylifera	Sabal_domingensis)))	Nypa_fruticans))))))	Calamus_caryotoides))	Kingia_australis);
((Calamus_caryotoides	(Nypa_fruticans	(((((((Iriartea_deltoidea	Roystonea_regia)	((Attalea_speciosa	((Elaeis_guineensis	Elaeis_oleifera)	Bactris_major))	(((Reinhardtia_paiewonskiana	Reinhardtia_latisecta)	Reinhardtia_simplex)	Reinhardtia_gracilis)))	((Podococcus_barteri	Orania_palindan)	Sclerosperma_profizianum))	(Pelagodoxa_henryana	(((Prestoea_acuminata	(Oenocarpus_minor	Oenocarpus_bataua))	(Geonoma_undata	Pseudophoenix_vinifera))	(Manicaria_saccifera	((Heterospathe_cagayanensis	Burretiokentia_grandiflora)	((Veitchia_spiralis	(Dictyosperma_album	Kentiopsis_piersoniorum))	Dypsis_decaryi))))))	Hydriastele_microspadix)	Chamaedorea_seifrizii)	(Leopoldinia_pulchra	(Phoenix_dactylifera	Sabal_domingensis)))))	Kingia_australis);
((Chamaedorea_seifrizii	((Oenocarpus_minor	(Iriartea_deltoidea	(((Attalea_speciosa	((Elaeis_guineensis	Elaeis_oleifera)	Bactris_major))	(((Reinhardtia_paiewonskiana	Reinhardtia_latisecta)	Reinhardtia_simplex)	Reinhardtia_gracilis))	((Podococcus_barteri	Orania_palindan)	(Hydriastele_microspadix	Sclerosperma_profizianum)))))	((Heterospathe_cagayanensis	((Leopoldinia_pulchra	(Roystonea_regia	(Phoenix_dactylifera	Sabal_domingensis)))	(Oenocarpus_bataua	(((Prestoea_acuminata	(Nypa_fruticans	Pelagodoxa_henryana))	(Dypsis_decaryi	(Burretiokentia_grandiflora	(Veitchia_spiralis	(Dictyosperma_album	Kentiopsis_piersoniorum)))))	(Geonoma_undata	Manicaria_saccifera)))))	(Calamus_caryotoides	Pseudophoenix_vinifera))))	Kingia_australis);
((Chamaedorea_seifrizii	((Pseudophoenix_vinifera	((Phoenix_dactylifera	Sabal_domingensis)	Leopoldinia_pulchra))	((Roystonea_regia	((((Attalea_speciosa	((Elaeis_guineensis	Elaeis_oleifera)	Bactris_major))	((Reinhardtia_gracilis	Reinhardtia_simplex)	(Reinhardtia_paiewonskiana	Reinhardtia_latisecta)))	((Podococcus_barteri	Orania_palindan)	Sclerosperma_profizianum))	(((Geonoma_undata	(Iriartea_deltoidea	(Oenocarpus_minor	Oenocarpus_bataua)))	Manicaria_saccifera)	(((Heterospathe_cagayanensis	Burretiokentia_grandiflora)	(((Veitchia_spiralis	Hydriastele_microspadix)	(Kentiopsis_piersoniorum	Dictyosperma_album))	Dypsis_decaryi))	(Calamus_caryotoides	(Prestoea_acuminata	Pelagodoxa_henryana))))))	Nypa_fruticans)))	Kingia_australis);
((Chamaedorea_seifrizii	(Pseudophoenix_vinifera	((Reinhardtia_gracilis	((((Reinhardtia_simplex	(Reinhardtia_paiewonskiana	Reinhardtia_latisecta))	((Podococcus_barteri	Orania_palindan)	(Attalea_speciosa	((Elaeis_guineensis	Elaeis_oleifera)	Bactris_major))))	Sclerosperma_profizianum)	((((Oenocarpus_minor	(Heterospathe_cagayanensis	((Burretiokentia_grandiflora	((Veitchia_spiralis	Hydriastele_microspadix)	(Kentiopsis_piersoniorum	Dictyosperma_album)))	Dypsis_decaryi)))	Geonoma_undata)	((Calamus_caryotoides	(Prestoea_acuminata	Pelagodoxa_henryana))	((Iriartea_deltoidea	Roystonea_regia)	Manicaria_saccifera)))	Oenocarpus_bataua)))	(Nypa_fruticans	((Phoenix_dactylifera	Sabal_domingensis)	Leopoldinia_pulchra)))))	Kingia_australis);
((Calamus_caryotoides	(((((((Prestoea_acuminata	Geonoma_undata)	(((Kentiopsis_piersoniorum	Dictyosperma_album)	(((Heterospathe_cagayanensis	Veitchia_spiralis)	(Dypsis_decaryi	Hydriastele_microspadix))	Burretiokentia_grandiflora))	(Manicaria_saccifera	Pelagodoxa_henryana)))	((Iriartea_deltoidea	(Oenocarpus_bataua	Oenocarpus_minor))	(Pseudophoenix_vinifera	Chamaedorea_seifrizii)))	(Leopoldinia_pulchra	(Phoenix_dactylifera	Sabal_domingensis)))	(Orania_palindan	((Sclerosperma_profizianum	Podococcus_barteri)	Nypa_fruticans)))	((Reinhardtia_gracilis	(Reinhardtia_simplex	(Reinhardtia_paiewonskiana	Reinhardtia_latisecta)))	(Attalea_speciosa	((Elaeis_guineensis	Elaeis_oleifera)	Bactris_major))))	Roystonea_regia))	Kingia_australis);
((Chamaedorea_seifrizii	(((Calamus_caryotoides	Pseudophoenix_vinifera)	((Phoenix_dactylifera	(Sabal_domingensis	Leopoldinia_pulchra))	Nypa_fruticans))	((((((Iriartea_deltoidea	(Oenocarpus_bataua	Oenocarpus_minor))	Prestoea_acuminata)	((Manicaria_saccifera	Pelagodoxa_henryana)	Geonoma_undata))	((Kentiopsis_piersoniorum	Dictyosperma_album)	(((Heterospathe_cagayanensis	(Dypsis_decaryi	Veitchia_spiralis))	Hydriastele_microspadix)	Burretiokentia_grandiflora)))	(((Podococcus_barteri	Orania_palindan)	Sclerosperma_profizianum)	((Reinhardtia_gracilis	(Reinhardtia_simplex	(Reinhardtia_paiewonskiana	Reinhardtia_latisecta)))	(Attalea_speciosa	((Elaeis_guineensis	Elaeis_oleifera)	Bactris_major)))))	Roystonea_regia)))	Kingia_australis);
(((((Kentiopsis_piersoniorum	Dictyosperma_album)	(((Burretiokentia_grandiflora	Veitchia_spiralis)	Heterospathe_cagayanensis)	Dypsis_decaryi))	Hydriastele_microspadix)	((Prestoea_acuminata	Pelagodoxa_henryana)	((((Attalea_speciosa	((Elaeis_guineensis	Elaeis_oleifera)	Bactris_major))	((((Reinhardtia_paiewonskiana	Reinhardtia_latisecta)	(Reinhardtia_gracilis	Reinhardtia_simplex))	(Iriartea_deltoidea	Roystonea_regia))	(((Pseudophoenix_vinifera	Chamaedorea_seifrizii)	(Calamus_caryotoides	((Leopoldinia_pulchra	(Phoenix_dactylifera	Sabal_domingensis))	Nypa_fruticans)))	((Podococcus_barteri	Orania_palindan)	Sclerosperma_profizianum))))	(Oenocarpus_bataua	Oenocarpus_minor))	(Geonoma_undata	Manicaria_saccifera))))	Kingia_australis);
((Chamaedorea_seifrizii	((((Leopoldinia_pulchra	(Phoenix_dactylifera	Sabal_domingensis))	Nypa_fruticans)	(((Orania_palindan	(Podococcus_barteri	(((Reinhardtia_paiewonskiana	Reinhardtia_latisecta)	(Reinhardtia_gracilis	Reinhardtia_simplex))	(Iriartea_deltoidea	(Calamus_caryotoides	Roystonea_regia)))))	Sclerosperma_profizianum)	(((Oenocarpus_bataua	Oenocarpus_minor)	((Prestoea_acuminata	((Geonoma_undata	Manicaria_saccifera)	Pelagodoxa_henryana))	((((Hydriastele_microspadix	Veitchia_spiralis)	(Dictyosperma_album	Kentiopsis_piersoniorum))	(Dypsis_decaryi	Heterospathe_cagayanensis))	Burretiokentia_grandiflora)))	(Attalea_speciosa	((Elaeis_guineensis	Elaeis_oleifera)	Bactris_major)))))	Pseudophoenix_vinifera))	Kingia_australis);
((Chamaedorea_seifrizii	(((Pseudophoenix_vinifera	((Leopoldinia_pulchra	Sabal_domingensis)	Phoenix_dactylifera))	(Calamus_caryotoides	Nypa_fruticans))	((((((Dictyosperma_album	((Hydriastele_microspadix	Veitchia_spiralis)	Kentiopsis_piersoniorum))	(Dypsis_decaryi	(Burretiokentia_grandiflora	Heterospathe_cagayanensis)))	((Manicaria_saccifera	(Geonoma_undata	(Oenocarpus_bataua	Oenocarpus_minor)))	(Prestoea_acuminata	Pelagodoxa_henryana)))	(Attalea_speciosa	((Elaeis_guineensis	Elaeis_oleifera)	Bactris_major)))	(((Reinhardtia_paiewonskiana	(Reinhardtia_gracilis	Reinhardtia_latisecta))	Reinhardtia_simplex)	(Podococcus_barteri	(Orania_palindan	Sclerosperma_profizianum))))	(Iriartea_deltoidea	Roystonea_regia))))	Kingia_australis);
((Chamaedorea_seifrizii	((Pseudophoenix_vinifera	(((Leopoldinia_pulchra	Sabal_domingensis)	Phoenix_dactylifera)	Nypa_fruticans))	((((Podococcus_barteri	Orania_palindan)	Iriartea_deltoidea)	(((Attalea_speciosa	((Elaeis_guineensis	Elaeis_oleifera)	Bactris_major))	((Calamus_caryotoides	Roystonea_regia)	((Reinhardtia_paiewonskiana	(Reinhardtia_gracilis	Reinhardtia_latisecta))	Reinhardtia_simplex)))	Sclerosperma_profizianum))	(Oenocarpus_minor	((Geonoma_undata	(((((Veitchia_spiralis	Heterospathe_cagayanensis)	Burretiokentia_grandiflora)	((Kentiopsis_piersoniorum	Dictyosperma_album)	(Dypsis_decaryi	Hydriastele_microspadix)))	(Prestoea_acuminata	Pelagodoxa_henryana))	Manicaria_saccifera))	Oenocarpus_bataua)))))	Kingia_australis);
((Chamaedorea_seifrizii	((Calamus_caryotoides	Pseudophoenix_vinifera)	(((Roystonea_regia	((Podococcus_barteri	((((Reinhardtia_paiewonskiana	Reinhardtia_latisecta)	Reinhardtia_simplex)	Reinhardtia_gracilis)	(Attalea_speciosa	((Elaeis_guineensis	Elaeis_oleifera)	Bactris_major))))	(Sclerosperma_profizianum	Orania_palindan)))	((Burretiokentia_grandiflora	(((((Prestoea_acuminata	((Oenocarpus_bataua	(Geonoma_undata	Pelagodoxa_henryana))	Manicaria_saccifera))	Oenocarpus_minor)	Heterospathe_cagayanensis)	Dypsis_decaryi)	Iriartea_deltoidea))	(Dictyosperma_album	(Kentiopsis_piersoniorum	(Hydriastele_microspadix	Veitchia_spiralis)))))	(((Phoenix_dactylifera	Sabal_domingensis)	Leopoldinia_pulchra)	Nypa_fruticans))))	Kingia_australis);
((Pelagodoxa_henryana	(((Manicaria_saccifera	(((Iriartea_deltoidea	(Oenocarpus_bataua	Oenocarpus_minor))	(((Hydriastele_microspadix	Dictyosperma_album)	(Kentiopsis_piersoniorum	((Veitchia_spiralis	Dypsis_decaryi)	(Heterospathe_cagayanensis	Burretiokentia_grandiflora))))	Geonoma_undata))	((Attalea_speciosa	((Elaeis_guineensis	Elaeis_oleifera)	Bactris_major))	(((Chamaedorea_seifrizii	(((Roystonea_regia	Reinhardtia_paiewonskiana)	Reinhardtia_latisecta)	Reinhardtia_simplex))	((Sclerosperma_profizianum	(Podococcus_barteri	Orania_palindan))	Reinhardtia_gracilis))	((Pseudophoenix_vinifera	((Phoenix_dactylifera	Sabal_domingensis)	Leopoldinia_pulchra))	Nypa_fruticans)))))	Prestoea_acuminata)	Calamus_caryotoides))	Kingia_australis);
((Chamaedorea_seifrizii	((Geonoma_undata	(Pseudophoenix_vinifera	Calamus_caryotoides))	((Oenocarpus_bataua	Oenocarpus_minor)	(Prestoea_acuminata	((((Burretiokentia_grandiflora	Dypsis_decaryi)	(Heterospathe_cagayanensis	((Kentiopsis_piersoniorum	(Hydriastele_microspadix	Veitchia_spiralis))	Dictyosperma_album)))	((((Phoenix_dactylifera	Sabal_domingensis)	Leopoldinia_pulchra)	Nypa_fruticans)	(Podococcus_barteri	((Sclerosperma_profizianum	(Reinhardtia_gracilis	((Attalea_speciosa	((Elaeis_guineensis	Elaeis_oleifera)	Bactris_major))	((Reinhardtia_paiewonskiana	Reinhardtia_latisecta)	Reinhardtia_simplex))))	Orania_palindan))))	((Iriartea_deltoidea	Roystonea_regia)	(Pelagodoxa_henryana	Manicaria_saccifera)))))))	Kingia_australis);
((Dypsis_decaryi	(((Heterospathe_cagayanensis	Burretiokentia_grandiflora)	(((((Calamus_caryotoides	(Attalea_speciosa	(Elaeis_oleifera	(Bactris_major	Elaeis_guineensis))))	Pelagodoxa_henryana)	Manicaria_saccifera)	(Prestoea_acuminata	Geonoma_undata))	((Oenocarpus_bataua	Oenocarpus_minor)	(((((Iriartea_deltoidea	Roystonea_regia)	((Reinhardtia_paiewonskiana	Reinhardtia_latisecta)	Reinhardtia_simplex))	Orania_palindan)	(Reinhardtia_gracilis	((Sclerosperma_profizianum	Chamaedorea_seifrizii)	Podococcus_barteri)))	((Pseudophoenix_vinifera	((Phoenix_dactylifera	Sabal_domingensis)	Leopoldinia_pulchra))	Nypa_fruticans)))))	((Hydriastele_microspadix	Veitchia_spiralis)	(Dictyosperma_album	Kentiopsis_piersoniorum))))	Kingia_australis);
((Chamaedorea_seifrizii	(((Hydriastele_microspadix	(Reinhardtia_latisecta	(Roystonea_regia	Reinhardtia_paiewonskiana)))	(Reinhardtia_gracilis	Reinhardtia_simplex))	((Nypa_fruticans	((Phoenix_dactylifera	Sabal_domingensis)	Leopoldinia_pulchra))	((Pseudophoenix_vinifera	(Sclerosperma_profizianum	(Orania_palindan	Podococcus_barteri)))	((Attalea_speciosa	(Bactris_major	(Elaeis_guineensis	Elaeis_oleifera)))	((((Prestoea_acuminata	(Calamus_caryotoides	Pelagodoxa_henryana))	Manicaria_saccifera)	(Geonoma_undata	(Iriartea_deltoidea	(Oenocarpus_minor	Oenocarpus_bataua))))	((Kentiopsis_piersoniorum	((Dictyosperma_album	Heterospathe_cagayanensis)	Dypsis_decaryi))	(Veitchia_spiralis	Burretiokentia_grandiflora))))))))	Kingia_australis);
((Chamaedorea_seifrizii	((Podococcus_barteri	(Orania_palindan	((((Reinhardtia_simplex	(Reinhardtia_gracilis	(Reinhardtia_latisecta	Reinhardtia_paiewonskiana)))	Roystonea_regia)	(((Nypa_fruticans	(Sabal_domingensis	Leopoldinia_pulchra))	Phoenix_dactylifera)	((Heterospathe_cagayanensis	((Iriartea_deltoidea	(Oenocarpus_minor	Oenocarpus_bataua))	((((Prestoea_acuminata	(Calamus_caryotoides	Pelagodoxa_henryana))	Manicaria_saccifera)	(Dypsis_decaryi	(Burretiokentia_grandiflora	Geonoma_undata)))	(Hydriastele_microspadix	(Veitchia_spiralis	(Dictyosperma_album	Kentiopsis_piersoniorum))))))	(Attalea_speciosa	(Bactris_major	(Elaeis_guineensis	Elaeis_oleifera))))))	Pseudophoenix_vinifera)))	Sclerosperma_profizianum))	Kingia_australis);
((Chamaedorea_seifrizii	(((Leopoldinia_pulchra	(Calamus_caryotoides	((Nypa_fruticans	Phoenix_dactylifera)	Sabal_domingensis)))	((((Oenocarpus_bataua	Oenocarpus_minor)	Heterospathe_cagayanensis)	((((Dictyosperma_album	Kentiopsis_piersoniorum)	(Hydriastele_microspadix	Veitchia_spiralis))	(Prestoea_acuminata	(Dypsis_decaryi	Pelagodoxa_henryana)))	(Manicaria_saccifera	(Burretiokentia_grandiflora	Geonoma_undata))))	(Reinhardtia_gracilis	(((Attalea_speciosa	(Bactris_major	(Elaeis_guineensis	Elaeis_oleifera)))	(Iriartea_deltoidea	((Reinhardtia_simplex	(Reinhardtia_latisecta	Reinhardtia_paiewonskiana))	Roystonea_regia)))	(Sclerosperma_profizianum	(Orania_palindan	Podococcus_barteri))))))	Pseudophoenix_vinifera))	Kingia_australis);
((Roystonea_regia	((Reinhardtia_latisecta	Reinhardtia_paiewonskiana)	((((Orania_palindan	Podococcus_barteri)	((Iriartea_deltoidea	((Leopoldinia_pulchra	(Phoenix_dactylifera	Sabal_domingensis))	Nypa_fruticans))	((((Oenocarpus_bataua	(((Pseudophoenix_vinifera	Pelagodoxa_henryana)	Prestoea_acuminata)	(Chamaedorea_seifrizii	Geonoma_undata)))	(Calamus_caryotoides	(Reinhardtia_gracilis	Manicaria_saccifera)))	(Burretiokentia_grandiflora	(((Heterospathe_cagayanensis	Veitchia_spiralis)	(Dictyosperma_album	Kentiopsis_piersoniorum))	(Hydriastele_microspadix	Dypsis_decaryi))))	(Sclerosperma_profizianum	Oenocarpus_minor))))	(Attalea_speciosa	(Bactris_major	(Elaeis_guineensis	Elaeis_oleifera))))	Reinhardtia_simplex)))	Kingia_australis);
((Reinhardtia_latisecta	(Reinhardtia_paiewonskiana	((((((Podococcus_barteri	(Orania_palindan	Sclerosperma_profizianum))	(((Prestoea_acuminata	(Manicaria_saccifera	((Iriartea_deltoidea	(Oenocarpus_minor	Oenocarpus_bataua))	(Pelagodoxa_henryana	Geonoma_undata))))	((Heterospathe_cagayanensis	((Dypsis_decaryi	Veitchia_spiralis)	(Dictyosperma_album	(Hydriastele_microspadix	Kentiopsis_piersoniorum))))	Burretiokentia_grandiflora))	((Calamus_caryotoides	(Nypa_fruticans	(Phoenix_dactylifera	Sabal_domingensis)))	(Leopoldinia_pulchra	(Pseudophoenix_vinifera	Chamaedorea_seifrizii)))))	(Attalea_speciosa	(Bactris_major	(Elaeis_guineensis	Elaeis_oleifera))))	Reinhardtia_gracilis)	Reinhardtia_simplex)	Roystonea_regia)))	Kingia_australis);
((Chamaedorea_seifrizii	((((Iriartea_deltoidea	Leopoldinia_pulchra)	Pseudophoenix_vinifera)	(Calamus_caryotoides	((Sabal_domingensis	Phoenix_dactylifera)	Nypa_fruticans)))	(((((Burretiokentia_grandiflora	Heterospathe_cagayanensis)	((Kentiopsis_piersoniorum	(Dypsis_decaryi	Dictyosperma_album))	(Hydriastele_microspadix	Veitchia_spiralis)))	((Oenocarpus_minor	Oenocarpus_bataua)	(((Prestoea_acuminata	Pelagodoxa_henryana)	Manicaria_saccifera)	Geonoma_undata)))	(((Podococcus_barteri	Orania_palindan)	Sclerosperma_profizianum)	((Attalea_speciosa	(Bactris_major	(Elaeis_guineensis	Elaeis_oleifera)))	((Reinhardtia_simplex	(Reinhardtia_latisecta	Reinhardtia_paiewonskiana))	Roystonea_regia))))	Reinhardtia_gracilis)))	Kingia_australis);
((Chamaedorea_seifrizii	((Pseudophoenix_vinifera	Calamus_caryotoides)	(((((Geonoma_undata	Prestoea_acuminata)	((Manicaria_saccifera	Pelagodoxa_henryana)	(Dypsis_decaryi	(Burretiokentia_grandiflora	(Kentiopsis_piersoniorum	((Veitchia_spiralis	Hydriastele_microspadix)	Dictyosperma_album))))))	((Heterospathe_cagayanensis	Oenocarpus_bataua)	Oenocarpus_minor))	(((((Reinhardtia_gracilis	(Reinhardtia_simplex	(Reinhardtia_latisecta	Reinhardtia_paiewonskiana)))	(Attalea_speciosa	(Bactris_major	(Elaeis_guineensis	Elaeis_oleifera))))	Sclerosperma_profizianum)	(Podococcus_barteri	Orania_palindan))	(Iriartea_deltoidea	Roystonea_regia)))	((Leopoldinia_pulchra	(Sabal_domingensis	Phoenix_dactylifera))	Nypa_fruticans))))	Kingia_australis);
((Chamaedorea_seifrizii	((Pseudophoenix_vinifera	Calamus_caryotoides)	(((((Burretiokentia_grandiflora	(Manicaria_saccifera	Pelagodoxa_henryana))	(Geonoma_undata	Prestoea_acuminata))	(Iriartea_deltoidea	(Oenocarpus_bataua	Oenocarpus_minor)))	((Dypsis_decaryi	(Heterospathe_cagayanensis	((Hydriastele_microspadix	Kentiopsis_piersoniorum)	(Veitchia_spiralis	Dictyosperma_album))))	(((Roystonea_regia	((Reinhardtia_gracilis	(Reinhardtia_simplex	(Reinhardtia_latisecta	Reinhardtia_paiewonskiana)))	(Attalea_speciosa	(Bactris_major	(Elaeis_guineensis	Elaeis_oleifera)))))	Sclerosperma_profizianum)	(Podococcus_barteri	Orania_palindan))))	(Leopoldinia_pulchra	((Nypa_fruticans	Sabal_domingensis)	Phoenix_dactylifera)))))	Kingia_australis);
((Chamaedorea_seifrizii	((Pseudophoenix_vinifera	Calamus_caryotoides)	((((Reinhardtia_simplex	((Reinhardtia_latisecta	Reinhardtia_paiewonskiana)	Reinhardtia_gracilis))	(Sclerosperma_profizianum	(Podococcus_barteri	Orania_palindan)))	(((Elaeis_guineensis	Elaeis_oleifera)	(Attalea_speciosa	Bactris_major))	((Burretiokentia_grandiflora	((Dypsis_decaryi	((Kentiopsis_piersoniorum	Dictyosperma_album)	(Hydriastele_microspadix	Veitchia_spiralis)))	Heterospathe_cagayanensis))	(((Prestoea_acuminata	Pelagodoxa_henryana)	(((Iriartea_deltoidea	Oenocarpus_bataua)	Geonoma_undata)	Manicaria_saccifera))	Oenocarpus_minor))))	(((Roystonea_regia	Leopoldinia_pulchra)	(Sabal_domingensis	Phoenix_dactylifera))	Nypa_fruticans))))	Kingia_australis);
((Chamaedorea_seifrizii	((Pseudophoenix_vinifera	Calamus_caryotoides)	(Sclerosperma_profizianum	((((Elaeis_guineensis	Elaeis_oleifera)	(Attalea_speciosa	Bactris_major))	((((Manicaria_saccifera	((((Kentiopsis_piersoniorum	Dictyosperma_album)	(Veitchia_spiralis	Hydriastele_microspadix))	Heterospathe_cagayanensis)	(Dypsis_decaryi	Burretiokentia_grandiflora)))	(Prestoea_acuminata	Pelagodoxa_henryana))	Geonoma_undata)	(Iriartea_deltoidea	(Oenocarpus_bataua	Oenocarpus_minor))))	((Podococcus_barteri	Orania_palindan)	(((Nypa_fruticans	Sabal_domingensis)	Phoenix_dactylifera)	(Reinhardtia_gracilis	(((Reinhardtia_simplex	(Reinhardtia_latisecta	Reinhardtia_paiewonskiana))	Roystonea_regia)	Leopoldinia_pulchra))))))))	Kingia_australis);
((Chamaedorea_seifrizii	(((((((Veitchia_spiralis	Hydriastele_microspadix)	((Dypsis_decaryi	(Heterospathe_cagayanensis	Burretiokentia_grandiflora))	(Dictyosperma_album	Kentiopsis_piersoniorum)))	((Manicaria_saccifera	Pelagodoxa_henryana)	(Prestoea_acuminata	Geonoma_undata)))	(Oenocarpus_minor	Oenocarpus_bataua))	((Nypa_fruticans	((Phoenix_dactylifera	Sabal_domingensis)	Leopoldinia_pulchra))	(((Sclerosperma_profizianum	(Podococcus_barteri	Orania_palindan))	((Reinhardtia_simplex	((Reinhardtia_gracilis	Reinhardtia_paiewonskiana)	Reinhardtia_latisecta))	(Attalea_speciosa	((Elaeis_oleifera	Elaeis_guineensis)	Bactris_major))))	(Calamus_caryotoides	Roystonea_regia))))	Iriartea_deltoidea)	Pseudophoenix_vinifera))	Kingia_australis);
((Chamaedorea_seifrizii	((Sclerosperma_profizianum	Podococcus_barteri)	(((((Prestoea_acuminata	(((Heterospathe_cagayanensis	((Veitchia_spiralis	Hydriastele_microspadix)	(Dictyosperma_album	Kentiopsis_piersoniorum)))	Burretiokentia_grandiflora)	Dypsis_decaryi))	(Manicaria_saccifera	(Pelagodoxa_henryana	Geonoma_undata)))	(Oenocarpus_minor	Oenocarpus_bataua))	(Nypa_fruticans	(Pseudophoenix_vinifera	((Calamus_caryotoides	(Phoenix_dactylifera	Sabal_domingensis))	Leopoldinia_pulchra))))	(Orania_palindan	((Iriartea_deltoidea	Roystonea_regia)	((Reinhardtia_simplex	((Reinhardtia_gracilis	Reinhardtia_paiewonskiana)	Reinhardtia_latisecta))	(Attalea_speciosa	((Elaeis_oleifera	Elaeis_guineensis)	Bactris_major))))))))	Kingia_australis);
((Calamus_caryotoides	(Pseudophoenix_vinifera	(Chamaedorea_seifrizii	(((((((Dypsis_decaryi	(Heterospathe_cagayanensis	Burretiokentia_grandiflora))	(((Veitchia_spiralis	Hydriastele_microspadix)	Dictyosperma_album)	Kentiopsis_piersoniorum))	(Prestoea_acuminata	Pelagodoxa_henryana))	(Manicaria_saccifera	Geonoma_undata))	(Oenocarpus_minor	Oenocarpus_bataua))	((Sclerosperma_profizianum	(Orania_palindan	((Iriartea_deltoidea	(Podococcus_barteri	((Reinhardtia_gracilis	Reinhardtia_simplex)	(Reinhardtia_paiewonskiana	Reinhardtia_latisecta))))	((Elaeis_oleifera	Elaeis_guineensis)	(Bactris_major	Attalea_speciosa)))))	Roystonea_regia))	(Nypa_fruticans	((Phoenix_dactylifera	Sabal_domingensis)	Leopoldinia_pulchra))))))	Kingia_australis);
((Pelagodoxa_henryana	((((Manicaria_saccifera	Prestoea_acuminata)	((Oenocarpus_minor	(Heterospathe_cagayanensis	Oenocarpus_bataua))	((((Iriartea_deltoidea	(((Podococcus_barteri	Orania_palindan)	(Chamaedorea_seifrizii	Sclerosperma_profizianum))	(Leopoldinia_pulchra	Roystonea_regia)))	(((Reinhardtia_gracilis	Reinhardtia_simplex)	(Reinhardtia_paiewonskiana	Reinhardtia_latisecta))	(Attalea_speciosa	((Elaeis_oleifera	Elaeis_guineensis)	Bactris_major))))	((Nypa_fruticans	Calamus_caryotoides)	(Phoenix_dactylifera	Sabal_domingensis)))	Pseudophoenix_vinifera)))	((Burretiokentia_grandiflora	((Veitchia_spiralis	(Hydriastele_microspadix	Dictyosperma_album))	Kentiopsis_piersoniorum))	Dypsis_decaryi))	Geonoma_undata))	Kingia_australis);
((Chamaedorea_seifrizii	((Pseudophoenix_vinifera	(((Podococcus_barteri	Orania_palindan)	Sclerosperma_profizianum)	Reinhardtia_gracilis))	(((((((Burretiokentia_grandiflora	(((Veitchia_spiralis	(Hydriastele_microspadix	Dictyosperma_album))	Kentiopsis_piersoniorum)	Dypsis_decaryi))	Heterospathe_cagayanensis)	((Oenocarpus_minor	Oenocarpus_bataua)	((Manicaria_saccifera	Geonoma_undata)	(Prestoea_acuminata	Pelagodoxa_henryana))))	(Attalea_speciosa	((Elaeis_oleifera	Elaeis_guineensis)	Bactris_major)))	((Iriartea_deltoidea	Reinhardtia_simplex)	(Reinhardtia_paiewonskiana	Reinhardtia_latisecta)))	(Calamus_caryotoides	(((Phoenix_dactylifera	Sabal_domingensis)	Nypa_fruticans)	Roystonea_regia)))	Leopoldinia_pulchra)))	Kingia_australis);
((Chamaedorea_seifrizii	(((Calamus_caryotoides	(((Phoenix_dactylifera	Sabal_domingensis)	Nypa_fruticans)	Roystonea_regia))	((Podococcus_barteri	((Reinhardtia_gracilis	Reinhardtia_simplex)	(Reinhardtia_paiewonskiana	Reinhardtia_latisecta)))	(((((Kentiopsis_piersoniorum	(Iriartea_deltoidea	Dictyosperma_album))	(Dypsis_decaryi	((Burretiokentia_grandiflora	Heterospathe_cagayanensis)	Veitchia_spiralis)))	((Prestoea_acuminata	Pelagodoxa_henryana)	((Geonoma_undata	(Oenocarpus_minor	Oenocarpus_bataua))	Manicaria_saccifera)))	(Hydriastele_microspadix	(Attalea_speciosa	((Elaeis_oleifera	Elaeis_guineensis)	Bactris_major))))	(Orania_palindan	Sclerosperma_profizianum))))	(Pseudophoenix_vinifera	Leopoldinia_pulchra)))	Kingia_australis);
((Reinhardtia_latisecta	(((((((Iriartea_deltoidea	(Oenocarpus_minor	Oenocarpus_bataua))	(((Burretiokentia_grandiflora	(Veitchia_spiralis	((Hydriastele_microspadix	Kentiopsis_piersoniorum)	Dictyosperma_album)))	(Dypsis_decaryi	Heterospathe_cagayanensis))	((Manicaria_saccifera	Prestoea_acuminata)	(Pelagodoxa_henryana	Geonoma_undata))))	(Attalea_speciosa	((Elaeis_oleifera	Elaeis_guineensis)	Bactris_major)))	((Podococcus_barteri	Orania_palindan)	Sclerosperma_profizianum))	(((Pseudophoenix_vinifera	Leopoldinia_pulchra)	Chamaedorea_seifrizii)	(Calamus_caryotoides	(((Phoenix_dactylifera	Sabal_domingensis)	Nypa_fruticans)	Roystonea_regia))))	Reinhardtia_simplex)	(Reinhardtia_gracilis	Reinhardtia_paiewonskiana)))	Kingia_australis);
((Chamaedorea_seifrizii	(((((((Attalea_speciosa	((Elaeis_oleifera	Elaeis_guineensis)	Bactris_major))	((Reinhardtia_gracilis	Reinhardtia_simplex)	(Reinhardtia_paiewonskiana	Reinhardtia_latisecta)))	((Calamus_caryotoides	Pseudophoenix_vinifera)	((Phoenix_dactylifera	(Sabal_domingensis	Nypa_fruticans))	(Leopoldinia_pulchra	Roystonea_regia))))	((Iriartea_deltoidea	(Oenocarpus_minor	Oenocarpus_bataua))	((((((((Hydriastele_microspadix	Dictyosperma_album)	Kentiopsis_piersoniorum)	Veitchia_spiralis)	Heterospathe_cagayanensis)	Dypsis_decaryi)	Burretiokentia_grandiflora)	(Prestoea_acuminata	Pelagodoxa_henryana))	(Manicaria_saccifera	Geonoma_undata))))	Orania_palindan)	Podococcus_barteri)	Sclerosperma_profizianum))	Kingia_australis);
((Chamaedorea_seifrizii	(((Orania_palindan	Podococcus_barteri)	Sclerosperma_profizianum)	((((Reinhardtia_simplex	(Reinhardtia_paiewonskiana	Reinhardtia_latisecta))	(Reinhardtia_gracilis	(Attalea_speciosa	((Elaeis_oleifera	Elaeis_guineensis)	Bactris_major))))	((((Iriartea_deltoidea	(Burretiokentia_grandiflora	(Oenocarpus_minor	Oenocarpus_bataua)))	((Prestoea_acuminata	Manicaria_saccifera)	((Pelagodoxa_henryana	Geonoma_undata)	(((Kentiopsis_piersoniorum	(Veitchia_spiralis	Dictyosperma_album))	Dypsis_decaryi)	Heterospathe_cagayanensis))))	(((Phoenix_dactylifera	Sabal_domingensis)	Leopoldinia_pulchra)	Nypa_fruticans))	(Calamus_caryotoides	Pseudophoenix_vinifera)))	(Roystonea_regia	Hydriastele_microspadix))))	Kingia_australis);
((Chamaedorea_seifrizii	((Calamus_caryotoides	Pseudophoenix_vinifera)	(((Podococcus_barteri	((Orania_palindan	Sclerosperma_profizianum)	(((Iriartea_deltoidea	(Reinhardtia_simplex	(Roystonea_regia	(Reinhardtia_paiewonskiana	Reinhardtia_latisecta))))	Reinhardtia_gracilis)	(Attalea_speciosa	((Elaeis_oleifera	Elaeis_guineensis)	Bactris_major)))))	((Burretiokentia_grandiflora	(Oenocarpus_minor	Oenocarpus_bataua))	(Geonoma_undata	(((Hydriastele_microspadix	Veitchia_spiralis)	(Dypsis_decaryi	(Heterospathe_cagayanensis	(Kentiopsis_piersoniorum	Dictyosperma_album))))	((Pelagodoxa_henryana	Prestoea_acuminata)	Manicaria_saccifera)))))	(((Phoenix_dactylifera	Sabal_domingensis)	Leopoldinia_pulchra)	Nypa_fruticans))))	Kingia_australis);
((Chamaedorea_seifrizii	(((Nypa_fruticans	((Phoenix_dactylifera	Sabal_domingensis)	Leopoldinia_pulchra))	((((Attalea_speciosa	((Elaeis_oleifera	Elaeis_guineensis)	Bactris_major))	((Iriartea_deltoidea	(Roystonea_regia	Calamus_caryotoides))	((Reinhardtia_gracilis	(Reinhardtia_paiewonskiana	Reinhardtia_latisecta))	Reinhardtia_simplex)))	(Sclerosperma_profizianum	(Orania_palindan	Podococcus_barteri)))	((((Oenocarpus_bataua	Geonoma_undata)	(Manicaria_saccifera	(Pelagodoxa_henryana	Prestoea_acuminata)))	Oenocarpus_minor)	(Hydriastele_microspadix	((Dypsis_decaryi	(Burretiokentia_grandiflora	(Veitchia_spiralis	Heterospathe_cagayanensis)))	(Kentiopsis_piersoniorum	Dictyosperma_album))))))	Pseudophoenix_vinifera))	Kingia_australis);
((Chamaedorea_seifrizii	((((Roystonea_regia	Calamus_caryotoides)	(Phoenix_dactylifera	(Nypa_fruticans	Sabal_domingensis)))	(Leopoldinia_pulchra	((((Sclerosperma_profizianum	Orania_palindan)	Podococcus_barteri)	(((Reinhardtia_paiewonskiana	Reinhardtia_latisecta)	Reinhardtia_simplex)	(Reinhardtia_gracilis	((Elaeis_oleifera	Elaeis_guineensis)	(Bactris_major	Attalea_speciosa)))))	(((Geonoma_undata	Manicaria_saccifera)	(((((Burretiokentia_grandiflora	Heterospathe_cagayanensis)	Veitchia_spiralis)	Dypsis_decaryi)	(Kentiopsis_piersoniorum	(Hydriastele_microspadix	Dictyosperma_album)))	(Pelagodoxa_henryana	Prestoea_acuminata)))	(Iriartea_deltoidea	(Oenocarpus_bataua	Oenocarpus_minor))))))	Pseudophoenix_vinifera))	Kingia_australis);
((Calamus_caryotoides	(Pseudophoenix_vinifera	(Chamaedorea_seifrizii	((((Phoenix_dactylifera	Sabal_domingensis)	Leopoldinia_pulchra)	Nypa_fruticans)	((((((Podococcus_barteri	((Reinhardtia_paiewonskiana	Reinhardtia_latisecta)	(Reinhardtia_gracilis	Reinhardtia_simplex)))	(Sclerosperma_profizianum	((Hydriastele_microspadix	Attalea_speciosa)	((Elaeis_oleifera	Elaeis_guineensis)	Bactris_major))))	Orania_palindan)	Roystonea_regia)	Iriartea_deltoidea)	((Heterospathe_cagayanensis	((Veitchia_spiralis	(Dictyosperma_album	Kentiopsis_piersoniorum))	(Dypsis_decaryi	Burretiokentia_grandiflora)))	((Oenocarpus_bataua	Oenocarpus_minor)	((Prestoea_acuminata	Manicaria_saccifera)	(Pelagodoxa_henryana	Geonoma_undata)))))))))	Kingia_australis);
((Heterospathe_cagayanensis	(Burretiokentia_grandiflora	(Dypsis_decaryi	(((((((Pseudophoenix_vinifera	(Phoenix_dactylifera	(Sabal_domingensis	Leopoldinia_pulchra)))	(Chamaedorea_seifrizii	((((Attalea_speciosa	((Elaeis_oleifera	Elaeis_guineensis)	Bactris_major))	(Reinhardtia_gracilis	(Reinhardtia_simplex	(Reinhardtia_paiewonskiana	Reinhardtia_latisecta))))	(Calamus_caryotoides	Roystonea_regia))	(Orania_palindan	((Podococcus_barteri	Nypa_fruticans)	Sclerosperma_profizianum)))))	(Iriartea_deltoidea	(Oenocarpus_bataua	Oenocarpus_minor)))	Prestoea_acuminata)	Manicaria_saccifera)	(Pelagodoxa_henryana	Geonoma_undata))	((Dictyosperma_album	(Kentiopsis_piersoniorum	Hydriastele_microspadix))	Veitchia_spiralis)))))	Kingia_australis);
((Chamaedorea_seifrizii	((((((Attalea_speciosa	((Elaeis_oleifera	Elaeis_guineensis)	Bactris_major))	(Reinhardtia_gracilis	(Iriartea_deltoidea	(Reinhardtia_simplex	(Reinhardtia_paiewonskiana	Reinhardtia_latisecta)))))	Podococcus_barteri)	(Orania_palindan	Sclerosperma_profizianum))	(Roystonea_regia	((Oenocarpus_bataua	Oenocarpus_minor)	(Prestoea_acuminata	(Manicaria_saccifera	((((((Hydriastele_microspadix	Kentiopsis_piersoniorum)	Dictyosperma_album)	Veitchia_spiralis)	Heterospathe_cagayanensis)	(Dypsis_decaryi	Burretiokentia_grandiflora))	(Pelagodoxa_henryana	Geonoma_undata)))))))	(Pseudophoenix_vinifera	(((Phoenix_dactylifera	(Sabal_domingensis	Leopoldinia_pulchra))	Nypa_fruticans)	Calamus_caryotoides))))	Kingia_australis);
((Chamaedorea_seifrizii	(((((Iriartea_deltoidea	Roystonea_regia)	(((Elaeis_oleifera	Elaeis_guineensis)	(Bactris_major	Attalea_speciosa))	(((Reinhardtia_gracilis	Reinhardtia_paiewonskiana)	Reinhardtia_latisecta)	Reinhardtia_simplex)))	(Podococcus_barteri	(Orania_palindan	Sclerosperma_profizianum)))	(((Manicaria_saccifera	(Prestoea_acuminata	Pelagodoxa_henryana))	(Oenocarpus_minor	(Oenocarpus_bataua	Geonoma_undata)))	((Dypsis_decaryi	Burretiokentia_grandiflora)	(((Hydriastele_microspadix	(Heterospathe_cagayanensis	Veitchia_spiralis))	Kentiopsis_piersoniorum)	Dictyosperma_album))))	((Pseudophoenix_vinifera	(Phoenix_dactylifera	(Sabal_domingensis	Leopoldinia_pulchra)))	(Calamus_caryotoides	Nypa_fruticans))))	Kingia_australis);
((Chamaedorea_seifrizii	((Pseudophoenix_vinifera	(((((((((Dypsis_decaryi	Dictyosperma_album)	Burretiokentia_grandiflora)	Hydriastele_microspadix)	(Veitchia_spiralis	Kentiopsis_piersoniorum))	Heterospathe_cagayanensis)	((Sclerosperma_profizianum	((((Reinhardtia_paiewonskiana	Reinhardtia_latisecta)	Reinhardtia_simplex)	((Elaeis_oleifera	Elaeis_guineensis)	(Bactris_major	Attalea_speciosa)))	Reinhardtia_gracilis))	(Orania_palindan	Podococcus_barteri)))	(Iriartea_deltoidea	Roystonea_regia))	(Oenocarpus_minor	Oenocarpus_bataua))	(Prestoea_acuminata	((Geonoma_undata	Pelagodoxa_henryana)	Manicaria_saccifera))))	((Leopoldinia_pulchra	(Phoenix_dactylifera	Sabal_domingensis))	(Calamus_caryotoides	Nypa_fruticans))))	Kingia_australis);
((Chamaedorea_seifrizii	(((Prestoea_acuminata	((Geonoma_undata	Pelagodoxa_henryana)	Manicaria_saccifera))	(Oenocarpus_bataua	((((Attalea_speciosa	((Elaeis_oleifera	Elaeis_guineensis)	Bactris_major))	((((Reinhardtia_paiewonskiana	Reinhardtia_latisecta)	(Reinhardtia_gracilis	Reinhardtia_simplex))	(Iriartea_deltoidea	Roystonea_regia))	(Sclerosperma_profizianum	(Orania_palindan	Podococcus_barteri))))	(Heterospathe_cagayanensis	(Burretiokentia_grandiflora	(((Veitchia_spiralis	(Hydriastele_microspadix	Dictyosperma_album))	Kentiopsis_piersoniorum)	Dypsis_decaryi))))	Oenocarpus_minor)))	(((Phoenix_dactylifera	Sabal_domingensis)	(Leopoldinia_pulchra	(Calamus_caryotoides	Pseudophoenix_vinifera)))	Nypa_fruticans)))	Kingia_australis);
((Chamaedorea_seifrizii	((((((Manicaria_saccifera	(((Dictyosperma_album	(((Veitchia_spiralis	Heterospathe_cagayanensis)	(Dypsis_decaryi	Burretiokentia_grandiflora))	Kentiopsis_piersoniorum))	Hydriastele_microspadix)	(Geonoma_undata	Pelagodoxa_henryana)))	((Iriartea_deltoidea	(Oenocarpus_minor	Oenocarpus_bataua))	Prestoea_acuminata))	(Attalea_speciosa	((Elaeis_oleifera	Elaeis_guineensis)	Bactris_major)))	(((Sclerosperma_profizianum	Orania_palindan)	Reinhardtia_gracilis)	(Podococcus_barteri	(((Reinhardtia_latisecta	Reinhardtia_paiewonskiana)	Roystonea_regia)	Reinhardtia_simplex))))	((Leopoldinia_pulchra	(Sabal_domingensis	Phoenix_dactylifera))	Nypa_fruticans))	(Calamus_caryotoides	Pseudophoenix_vinifera)))	Kingia_australis);
((Chamaedorea_seifrizii	(((((((Reinhardtia_gracilis	((Reinhardtia_latisecta	Reinhardtia_paiewonskiana)	Reinhardtia_simplex))	Iriartea_deltoidea)	(Calamus_caryotoides	Roystonea_regia))	(Attalea_speciosa	((Elaeis_oleifera	Elaeis_guineensis)	Bactris_major)))	(Sclerosperma_profizianum	(Podococcus_barteri	Orania_palindan)))	(((Oenocarpus_minor	Oenocarpus_bataua)	(((Prestoea_acuminata	Pelagodoxa_henryana)	Manicaria_saccifera)	(Pseudophoenix_vinifera	Geonoma_undata)))	((Heterospathe_cagayanensis	Hydriastele_microspadix)	(((Veitchia_spiralis	Burretiokentia_grandiflora)	Dypsis_decaryi)	(Dictyosperma_album	Kentiopsis_piersoniorum)))))	(Leopoldinia_pulchra	(Phoenix_dactylifera	(Sabal_domingensis	Nypa_fruticans)))))	Kingia_australis);
((Chamaedorea_seifrizii	((Pseudophoenix_vinifera	(Leopoldinia_pulchra	(Phoenix_dactylifera	(Nypa_fruticans	Sabal_domingensis))))	(((((Iriartea_deltoidea	Prestoea_acuminata)	Pelagodoxa_henryana)	(((((Kentiopsis_piersoniorum	(Dictyosperma_album	Veitchia_spiralis))	Dypsis_decaryi)	Burretiokentia_grandiflora)	Hydriastele_microspadix)	(Manicaria_saccifera	Geonoma_undata)))	(Oenocarpus_minor	(Heterospathe_cagayanensis	Oenocarpus_bataua)))	(((Roystonea_regia	Calamus_caryotoides)	(((Bactris_major	(Elaeis_oleifera	Elaeis_guineensis))	Attalea_speciosa)	((Reinhardtia_simplex	(Reinhardtia_latisecta	Reinhardtia_paiewonskiana))	Reinhardtia_gracilis)))	(Sclerosperma_profizianum	(Podococcus_barteri	Orania_palindan))))))	Kingia_australis);
((Chamaedorea_seifrizii	(Pseudophoenix_vinifera	(Sclerosperma_profizianum	((((((Bactris_major	(Elaeis_oleifera	Elaeis_guineensis))	Attalea_speciosa)	(Manicaria_saccifera	((Prestoea_acuminata	Pelagodoxa_henryana)	(((((Dictyosperma_album	Kentiopsis_piersoniorum)	(Hydriastele_microspadix	Veitchia_spiralis))	Dypsis_decaryi)	(Heterospathe_cagayanensis	Burretiokentia_grandiflora))	Geonoma_undata))))	(Iriartea_deltoidea	(Oenocarpus_minor	Oenocarpus_bataua)))	(((Roystonea_regia	Calamus_caryotoides)	(Reinhardtia_gracilis	(Reinhardtia_paiewonskiana	(Reinhardtia_latisecta	Reinhardtia_simplex))))	((Leopoldinia_pulchra	(Phoenix_dactylifera	Sabal_domingensis))	Nypa_fruticans)))	(Podococcus_barteri	Orania_palindan)))))	Kingia_australis);
((Chamaedorea_seifrizii	((Calamus_caryotoides	Pseudophoenix_vinifera)	((Oenocarpus_minor	(Podococcus_barteri	(((Reinhardtia_paiewonskiana	Reinhardtia_latisecta)	Roystonea_regia)	Reinhardtia_simplex)))	((Orania_palindan	(((Sclerosperma_profizianum	Manicaria_saccifera)	(Prestoea_acuminata	((Burretiokentia_grandiflora	((((Dictyosperma_album	Kentiopsis_piersoniorum)	(Hydriastele_microspadix	Veitchia_spiralis))	Heterospathe_cagayanensis)	Dypsis_decaryi))	(Pelagodoxa_henryana	Geonoma_undata))))	Iriartea_deltoidea))	(((Leopoldinia_pulchra	(Phoenix_dactylifera	Sabal_domingensis))	Nypa_fruticans)	((Oenocarpus_bataua	Reinhardtia_gracilis)	(Bactris_major	((Elaeis_oleifera	Elaeis_guineensis)	Attalea_speciosa))))))))	Kingia_australis);
((Reinhardtia_latisecta	((Reinhardtia_simplex	(((Sclerosperma_profizianum	((((Roystonea_regia	Calamus_caryotoides)	(Pseudophoenix_vinifera	(((Oenocarpus_bataua	Oenocarpus_minor)	Reinhardtia_gracilis)	(((Iriartea_deltoidea	Prestoea_acuminata)	(Pelagodoxa_henryana	Geonoma_undata))	(((((Kentiopsis_piersoniorum	(Hydriastele_microspadix	(Dictyosperma_album	Veitchia_spiralis)))	Heterospathe_cagayanensis)	Dypsis_decaryi)	Burretiokentia_grandiflora)	Manicaria_saccifera)))))	Nypa_fruticans)	((Orania_palindan	(Attalea_speciosa	(Bactris_major	(Elaeis_oleifera	Elaeis_guineensis))))	(Leopoldinia_pulchra	(Phoenix_dactylifera	Sabal_domingensis)))))	Podococcus_barteri)	Chamaedorea_seifrizii))	Reinhardtia_paiewonskiana))	Kingia_australis);
((Calamus_caryotoides	(((((Pseudophoenix_vinifera	((Roystonea_regia	Leopoldinia_pulchra)	(Phoenix_dactylifera	Sabal_domingensis)))	((Podococcus_barteri	(Chamaedorea_seifrizii	((Reinhardtia_paiewonskiana	Reinhardtia_latisecta)	(Reinhardtia_simplex	Reinhardtia_gracilis))))	((((((Pelagodoxa_henryana	Manicaria_saccifera)	Geonoma_undata)	((Oenocarpus_minor	Oenocarpus_bataua)	Prestoea_acuminata))	((Burretiokentia_grandiflora	Heterospathe_cagayanensis)	((Veitchia_spiralis	((Hydriastele_microspadix	Dictyosperma_album)	Kentiopsis_piersoniorum))	Dypsis_decaryi)))	(Attalea_speciosa	(Bactris_major	(Elaeis_oleifera	Elaeis_guineensis))))	Iriartea_deltoidea)))	Sclerosperma_profizianum)	Orania_palindan)	Nypa_fruticans))	Kingia_australis);
((Dypsis_decaryi	(((((Pelagodoxa_henryana	Manicaria_saccifera)	((Prestoea_acuminata	Geonoma_undata)	((Oenocarpus_minor	Oenocarpus_bataua)	((Attalea_speciosa	(Bactris_major	(Calamus_caryotoides	(Elaeis_oleifera	Elaeis_guineensis))))	(((Sclerosperma_profizianum	(((Reinhardtia_paiewonskiana	Reinhardtia_latisecta)	Reinhardtia_simplex)	Reinhardtia_gracilis))	((Podococcus_barteri	Iriartea_deltoidea)	Orania_palindan))	(Chamaedorea_seifrizii	((Pseudophoenix_vinifera	(Roystonea_regia	Leopoldinia_pulchra))	(Phoenix_dactylifera	(Sabal_domingensis	Nypa_fruticans)))))))))	Burretiokentia_grandiflora)	Heterospathe_cagayanensis)	((Dictyosperma_album	Veitchia_spiralis)	(Hydriastele_microspadix	Kentiopsis_piersoniorum))))	Kingia_australis);
((Chamaedorea_seifrizii	((Pseudophoenix_vinifera	Geonoma_undata)	((((Oenocarpus_minor	Oenocarpus_bataua)	((Nypa_fruticans	(Phoenix_dactylifera	(Leopoldinia_pulchra	Sabal_domingensis)))	(((Orania_palindan	((Podococcus_barteri	(Reinhardtia_simplex	(Reinhardtia_gracilis	(Reinhardtia_paiewonskiana	Reinhardtia_latisecta))))	Burretiokentia_grandiflora))	(((Heterospathe_cagayanensis	Sclerosperma_profizianum)	((Dictyosperma_album	(Hydriastele_microspadix	Veitchia_spiralis))	Kentiopsis_piersoniorum))	(Attalea_speciosa	(Bactris_major	(Calamus_caryotoides	(Elaeis_oleifera	Elaeis_guineensis))))))	Dypsis_decaryi)))	((Pelagodoxa_henryana	Manicaria_saccifera)	(Iriartea_deltoidea	Roystonea_regia)))	Prestoea_acuminata)))	Kingia_australis);
((Roystonea_regia	((((Reinhardtia_simplex	((Reinhardtia_gracilis	Reinhardtia_latisecta)	Reinhardtia_paiewonskiana))	((Elaeis_oleifera	Elaeis_guineensis)	(Attalea_speciosa	Bactris_major)))	((Sclerosperma_profizianum	(Podococcus_barteri	Orania_palindan))	((((((Dypsis_decaryi	(Burretiokentia_grandiflora	Heterospathe_cagayanensis))	((Dictyosperma_album	(Kentiopsis_piersoniorum	Veitchia_spiralis))	Hydriastele_microspadix))	(Calamus_caryotoides	(Prestoea_acuminata	Pelagodoxa_henryana)))	((Oenocarpus_minor	Oenocarpus_bataua)	Geonoma_undata))	Manicaria_saccifera)	((Pseudophoenix_vinifera	Chamaedorea_seifrizii)	(Nypa_fruticans	(Leopoldinia_pulchra	(Sabal_domingensis	Phoenix_dactylifera)))))))	Iriartea_deltoidea))	Kingia_australis);
(((((((((((Reinhardtia_gracilis	Reinhardtia_simplex)	(Reinhardtia_latisecta	Reinhardtia_paiewonskiana))	((Bactris_major	(Elaeis_oleifera	Elaeis_guineensis))	Attalea_speciosa))	Orania_palindan)	Sclerosperma_profizianum)	Podococcus_barteri)	(Iriartea_deltoidea	Roystonea_regia))	(((Pelagodoxa_henryana	Manicaria_saccifera)	((Prestoea_acuminata	Geonoma_undata)	((Kentiopsis_piersoniorum	Dictyosperma_album)	((Burretiokentia_grandiflora	Dypsis_decaryi)	Veitchia_spiralis))))	(Heterospathe_cagayanensis	(Oenocarpus_minor	Oenocarpus_bataua))))	((Pseudophoenix_vinifera	Calamus_caryotoides)	(Nypa_fruticans	(Hydriastele_microspadix	(Leopoldinia_pulchra	(Sabal_domingensis	Phoenix_dactylifera))))))	Chamaedorea_seifrizii)	Kingia_australis);
(((((((Podococcus_barteri	Orania_palindan)	(((Reinhardtia_gracilis	Reinhardtia_simplex)	(Reinhardtia_latisecta	Reinhardtia_paiewonskiana))	(Hydriastele_microspadix	((Bactris_major	(Elaeis_oleifera	Elaeis_guineensis))	Attalea_speciosa))))	Sclerosperma_profizianum)	((((Roystonea_regia	(Pelagodoxa_henryana	Manicaria_saccifera))	((Kentiopsis_piersoniorum	(Dictyosperma_album	(Dypsis_decaryi	Veitchia_spiralis)))	Burretiokentia_grandiflora))	(Geonoma_undata	Prestoea_acuminata))	(Heterospathe_cagayanensis	(Iriartea_deltoidea	(Oenocarpus_minor	Oenocarpus_bataua)))))	(Pseudophoenix_vinifera	((Calamus_caryotoides	Nypa_fruticans)	(Phoenix_dactylifera	(Leopoldinia_pulchra	Sabal_domingensis)))))	Chamaedorea_seifrizii)	Kingia_australis);
((Chamaedorea_seifrizii	(Sclerosperma_profizianum	((((((((Elaeis_guineensis	Elaeis_oleifera)	Bactris_major)	Attalea_speciosa)	((Reinhardtia_paiewonskiana	(Reinhardtia_gracilis	Reinhardtia_latisecta))	Reinhardtia_simplex))	(Roystonea_regia	Calamus_caryotoides))	((((Oenocarpus_minor	(Oenocarpus_bataua	Iriartea_deltoidea))	Burretiokentia_grandiflora)	((Manicaria_saccifera	(Prestoea_acuminata	Pelagodoxa_henryana))	(Geonoma_undata	((((Dictyosperma_album	(Hydriastele_microspadix	Veitchia_spiralis))	Kentiopsis_piersoniorum)	Heterospathe_cagayanensis)	Dypsis_decaryi))))	(Pseudophoenix_vinifera	((Nypa_fruticans	(Leopoldinia_pulchra	Sabal_domingensis))	Phoenix_dactylifera))))	Orania_palindan)	Podococcus_barteri)))	Kingia_australis);
((Reinhardtia_latisecta	((Reinhardtia_simplex	(Reinhardtia_gracilis	((((((Iriartea_deltoidea	(Oenocarpus_minor	Oenocarpus_bataua))	(Prestoea_acuminata	(Pseudophoenix_vinifera	(Chamaedorea_seifrizii	Geonoma_undata))))	(((Burretiokentia_grandiflora	Heterospathe_cagayanensis)	(((Dictyosperma_album	(Hydriastele_microspadix	Veitchia_spiralis))	Kentiopsis_piersoniorum)	Dypsis_decaryi))	(((Roystonea_regia	Calamus_caryotoides)	Pelagodoxa_henryana)	Manicaria_saccifera)))	(Nypa_fruticans	((Leopoldinia_pulchra	Sabal_domingensis)	Phoenix_dactylifera)))	(Sclerosperma_profizianum	(Orania_palindan	Podococcus_barteri)))	(((Elaeis_guineensis	Elaeis_oleifera)	Bactris_major)	Attalea_speciosa))))	Reinhardtia_paiewonskiana))	Kingia_australis);
((Roystonea_regia	(Calamus_caryotoides	(Sclerosperma_profizianum	(((Orania_palindan	Podococcus_barteri)	((((Elaeis_guineensis	Elaeis_oleifera)	Bactris_major)	Attalea_speciosa)	(((Reinhardtia_paiewonskiana	Reinhardtia_latisecta)	Reinhardtia_simplex)	Reinhardtia_gracilis)))	(((Manicaria_saccifera	((((((Dypsis_decaryi	(Hydriastele_microspadix	(Heterospathe_cagayanensis	Veitchia_spiralis)))	Kentiopsis_piersoniorum)	Dictyosperma_album)	Burretiokentia_grandiflora)	(Prestoea_acuminata	Pelagodoxa_henryana))	((Oenocarpus_minor	Oenocarpus_bataua)	((Pseudophoenix_vinifera	Geonoma_undata)	Chamaedorea_seifrizii))))	Iriartea_deltoidea)	(((Phoenix_dactylifera	Sabal_domingensis)	Leopoldinia_pulchra)	Nypa_fruticans))))))	Kingia_australis);
((((Veitchia_spiralis	(Dictyosperma_album	Kentiopsis_piersoniorum))	((Burretiokentia_grandiflora	(Heterospathe_cagayanensis	Hydriastele_microspadix))	((((Oenocarpus_bataua	Oenocarpus_minor)	((Roystonea_regia	((Sclerosperma_profizianum	(Orania_palindan	Podococcus_barteri))	((((Elaeis_guineensis	Elaeis_oleifera)	Bactris_major)	Attalea_speciosa)	((Reinhardtia_paiewonskiana	Reinhardtia_latisecta)	(Reinhardtia_simplex	Reinhardtia_gracilis)))))	(((Calamus_caryotoides	(Phoenix_dactylifera	(Sabal_domingensis	Nypa_fruticans)))	(Leopoldinia_pulchra	(Chamaedorea_seifrizii	Pseudophoenix_vinifera)))	Iriartea_deltoidea)))	(Prestoea_acuminata	Geonoma_undata))	(Manicaria_saccifera	Pelagodoxa_henryana))))	Dypsis_decaryi)	Kingia_australis);
((((Burretiokentia_grandiflora	(Veitchia_spiralis	Heterospathe_cagayanensis))	(Kentiopsis_piersoniorum	((((Pseudophoenix_vinifera	(Hydriastele_microspadix	(Leopoldinia_pulchra	(Phoenix_dactylifera	Sabal_domingensis))))	(((((Elaeis_guineensis	Elaeis_oleifera)	Bactris_major)	Attalea_speciosa)	((Reinhardtia_paiewonskiana	Reinhardtia_latisecta)	(Reinhardtia_simplex	Reinhardtia_gracilis)))	((Podococcus_barteri	(Chamaedorea_seifrizii	Sclerosperma_profizianum))	((Nypa_fruticans	Orania_palindan)	(Iriartea_deltoidea	Roystonea_regia)))))	(((Prestoea_acuminata	(Oenocarpus_minor	Oenocarpus_bataua))	Geonoma_undata)	((Calamus_caryotoides	Manicaria_saccifera)	Pelagodoxa_henryana)))	Dictyosperma_album)))	Dypsis_decaryi)	Kingia_australis);
((Chamaedorea_seifrizii	(Sclerosperma_profizianum	(((((Pseudophoenix_vinifera	(Nypa_fruticans	((Phoenix_dactylifera	Sabal_domingensis)	Leopoldinia_pulchra)))	((Iriartea_deltoidea	(Oenocarpus_bataua	Oenocarpus_minor))	(((Manicaria_saccifera	Geonoma_undata)	(Prestoea_acuminata	Pelagodoxa_henryana))	(Heterospathe_cagayanensis	(Dypsis_decaryi	(Burretiokentia_grandiflora	((Dictyosperma_album	(Hydriastele_microspadix	Kentiopsis_piersoniorum))	Veitchia_spiralis)))))))	((((Elaeis_guineensis	Elaeis_oleifera)	Bactris_major)	Attalea_speciosa)	(((Reinhardtia_paiewonskiana	Reinhardtia_latisecta)	Reinhardtia_simplex)	Reinhardtia_gracilis)))	(Podococcus_barteri	Orania_palindan))	(Calamus_caryotoides	Roystonea_regia))))	Kingia_australis);
((Chamaedorea_seifrizii	(Leopoldinia_pulchra	(((Calamus_caryotoides	Roystonea_regia)	(Sabal_domingensis	(Phoenix_dactylifera	Nypa_fruticans)))	(Pseudophoenix_vinifera	((Orania_palindan	Sclerosperma_profizianum)	(((Reinhardtia_gracilis	Podococcus_barteri)	((Oenocarpus_bataua	Oenocarpus_minor)	((Manicaria_saccifera	(Prestoea_acuminata	Pelagodoxa_henryana))	(Geonoma_undata	(((Dypsis_decaryi	Burretiokentia_grandiflora)	((Dictyosperma_album	(Hydriastele_microspadix	Kentiopsis_piersoniorum))	Veitchia_spiralis))	Heterospathe_cagayanensis)))))	((((Elaeis_guineensis	Elaeis_oleifera)	Bactris_major)	Attalea_speciosa)	((Reinhardtia_paiewonskiana	Reinhardtia_latisecta)	(Iriartea_deltoidea	Reinhardtia_simplex)))))))))	Kingia_australis);
(((Reinhardtia_paiewonskiana	Reinhardtia_latisecta)	(Reinhardtia_simplex	((Calamus_caryotoides	Roystonea_regia)	(Reinhardtia_gracilis	((((Sclerosperma_profizianum	(Orania_palindan	Podococcus_barteri))	(((((Prestoea_acuminata	Pelagodoxa_henryana)	(Manicaria_saccifera	Geonoma_undata))	(Oenocarpus_bataua	Oenocarpus_minor))	((((Dictyosperma_album	(Burretiokentia_grandiflora	Dypsis_decaryi))	Kentiopsis_piersoniorum)	(Hydriastele_microspadix	Veitchia_spiralis))	Heterospathe_cagayanensis))	(((Elaeis_guineensis	Elaeis_oleifera)	Bactris_major)	Attalea_speciosa)))	((Nypa_fruticans	(Leopoldinia_pulchra	(Sabal_domingensis	Phoenix_dactylifera)))	Iriartea_deltoidea))	(Chamaedorea_seifrizii	Pseudophoenix_vinifera))))))	Kingia_australis);
((Calamus_caryotoides	(Roystonea_regia	(Oenocarpus_bataua	((Prestoea_acuminata	(Oenocarpus_minor	(Iriartea_deltoidea	((Pelagodoxa_henryana	Manicaria_saccifera)	(((((((Dypsis_decaryi	Dictyosperma_album)	(Heterospathe_cagayanensis	Burretiokentia_grandiflora))	Kentiopsis_piersoniorum)	Veitchia_spiralis)	Hydriastele_microspadix)	((Sclerosperma_profizianum	(Orania_palindan	Podococcus_barteri))	((((Elaeis_guineensis	Elaeis_oleifera)	Bactris_major)	Attalea_speciosa)	(Reinhardtia_gracilis	((Reinhardtia_paiewonskiana	Reinhardtia_latisecta)	Reinhardtia_simplex)))))	(Nypa_fruticans	(Leopoldinia_pulchra	(Sabal_domingensis	Phoenix_dactylifera))))))))	(Chamaedorea_seifrizii	(Pseudophoenix_vinifera	Geonoma_undata))))))	Kingia_australis);
((Roystonea_regia	((((Sclerosperma_profizianum	(Orania_palindan	Podococcus_barteri))	((((Elaeis_guineensis	Elaeis_oleifera)	Bactris_major)	Attalea_speciosa)	(Reinhardtia_gracilis	((Reinhardtia_paiewonskiana	Reinhardtia_latisecta)	Reinhardtia_simplex))))	(((Chamaedorea_seifrizii	(Calamus_caryotoides	Pseudophoenix_vinifera))	(Nypa_fruticans	(Hydriastele_microspadix	(Leopoldinia_pulchra	(Sabal_domingensis	Phoenix_dactylifera)))))	((((Geonoma_undata	(Oenocarpus_bataua	Oenocarpus_minor))	(Prestoea_acuminata	Pelagodoxa_henryana))	Manicaria_saccifera)	((Dictyosperma_album	Kentiopsis_piersoniorum)	(((Heterospathe_cagayanensis	Burretiokentia_grandiflora)	Veitchia_spiralis)	Dypsis_decaryi)))))	Iriartea_deltoidea))	Kingia_australis);
((Chamaedorea_seifrizii	(((Roystonea_regia	Leopoldinia_pulchra)	((((Sclerosperma_profizianum	(Podococcus_barteri	Orania_palindan))	((Attalea_speciosa	((Elaeis_guineensis	Elaeis_oleifera)	Bactris_major))	((Reinhardtia_simplex	(Reinhardtia_paiewonskiana	Reinhardtia_latisecta))	Reinhardtia_gracilis)))	(((Iriartea_deltoidea	(Oenocarpus_bataua	Oenocarpus_minor))	((((Manicaria_saccifera	Pelagodoxa_henryana)	Geonoma_undata)	Prestoea_acuminata)	((Dypsis_decaryi	(((Hydriastele_microspadix	Kentiopsis_piersoniorum)	Veitchia_spiralis)	Dictyosperma_album))	Burretiokentia_grandiflora)))	Heterospathe_cagayanensis))	((Nypa_fruticans	Sabal_domingensis)	Phoenix_dactylifera)))	(Calamus_caryotoides	Pseudophoenix_vinifera)))	Kingia_australis);
((Chamaedorea_seifrizii	(Sclerosperma_profizianum	((Calamus_caryotoides	Roystonea_regia)	(((((Iriartea_deltoidea	(Oenocarpus_bataua	Oenocarpus_minor))	((Manicaria_saccifera	(Pelagodoxa_henryana	Prestoea_acuminata))	(((((Hydriastele_microspadix	Veitchia_spiralis)	(Dictyosperma_album	Kentiopsis_piersoniorum))	(Burretiokentia_grandiflora	Heterospathe_cagayanensis))	Dypsis_decaryi)	Geonoma_undata)))	(Pseudophoenix_vinifera	(Leopoldinia_pulchra	((Nypa_fruticans	Sabal_domingensis)	Phoenix_dactylifera))))	(Podococcus_barteri	Orania_palindan))	((Attalea_speciosa	((Elaeis_guineensis	Elaeis_oleifera)	Bactris_major))	(Reinhardtia_simplex	((Reinhardtia_gracilis	Reinhardtia_paiewonskiana)	Reinhardtia_latisecta)))))))	Kingia_australis);
(((((Chamaedorea_seifrizii	(Pseudophoenix_vinifera	Calamus_caryotoides))	(((Iriartea_deltoidea	(Oenocarpus_bataua	Oenocarpus_minor))	((Pelagodoxa_henryana	Prestoea_acuminata)	(Manicaria_saccifera	(((Burretiokentia_grandiflora	(((Hydriastele_microspadix	Veitchia_spiralis)	(Dictyosperma_album	Kentiopsis_piersoniorum))	Dypsis_decaryi))	Heterospathe_cagayanensis)	Geonoma_undata))))	(Roystonea_regia	((((Reinhardtia_simplex	(Reinhardtia_paiewonskiana	Reinhardtia_latisecta))	Reinhardtia_gracilis)	((Podococcus_barteri	Orania_palindan)	Sclerosperma_profizianum))	(Attalea_speciosa	((Elaeis_guineensis	Elaeis_oleifera)	Bactris_major))))))	Nypa_fruticans)	(Leopoldinia_pulchra	(Sabal_domingensis	Phoenix_dactylifera)))	Kingia_australis);
((Chamaedorea_seifrizii	((Pseudophoenix_vinifera	Calamus_caryotoides)	(((((Podococcus_barteri	Orania_palindan)	Sclerosperma_profizianum)	((Attalea_speciosa	((Elaeis_guineensis	Elaeis_oleifera)	Bactris_major))	(Reinhardtia_simplex	(Roystonea_regia	(Reinhardtia_paiewonskiana	Reinhardtia_latisecta)))))	(Reinhardtia_gracilis	(((Oenocarpus_bataua	Oenocarpus_minor)	((((((Kentiopsis_piersoniorum	Dictyosperma_album)	(Dypsis_decaryi	(Veitchia_spiralis	Heterospathe_cagayanensis)))	Hydriastele_microspadix)	(Burretiokentia_grandiflora	(Pelagodoxa_henryana	Prestoea_acuminata)))	Manicaria_saccifera)	Geonoma_undata))	Iriartea_deltoidea)))	(Nypa_fruticans	(Leopoldinia_pulchra	(Sabal_domingensis	Phoenix_dactylifera))))))	Kingia_australis);
((Chamaedorea_seifrizii	((Calamus_caryotoides	Roystonea_regia)	(((((Pelagodoxa_henryana	((Geonoma_undata	(Iriartea_deltoidea	(Oenocarpus_bataua	Oenocarpus_minor)))	(Manicaria_saccifera	Prestoea_acuminata)))	(((Veitchia_spiralis	(Kentiopsis_piersoniorum	(Hydriastele_microspadix	Dictyosperma_album)))	Dypsis_decaryi)	(Burretiokentia_grandiflora	Heterospathe_cagayanensis)))	(Nypa_fruticans	((Leopoldinia_pulchra	(Sabal_domingensis	Phoenix_dactylifera))	Pseudophoenix_vinifera)))	((Attalea_speciosa	((Elaeis_guineensis	Elaeis_oleifera)	Bactris_major))	((Reinhardtia_simplex	(Reinhardtia_paiewonskiana	Reinhardtia_latisecta))	Reinhardtia_gracilis)))	((Podococcus_barteri	Orania_palindan)	Sclerosperma_profizianum))))	Kingia_australis);
((Chamaedorea_seifrizii	((Calamus_caryotoides	(((Leopoldinia_pulchra	(Sabal_domingensis	Phoenix_dactylifera))	Pseudophoenix_vinifera)	(((Podococcus_barteri	Orania_palindan)	(((Attalea_speciosa	((Elaeis_guineensis	Elaeis_oleifera)	Bactris_major))	((Reinhardtia_simplex	(Reinhardtia_paiewonskiana	Reinhardtia_latisecta))	Reinhardtia_gracilis))	Sclerosperma_profizianum))	((((Manicaria_saccifera	Geonoma_undata)	((((Dictyosperma_album	(Burretiokentia_grandiflora	(Hydriastele_microspadix	Veitchia_spiralis)))	Kentiopsis_piersoniorum)	Dypsis_decaryi)	Heterospathe_cagayanensis))	(Prestoea_acuminata	Pelagodoxa_henryana))	((Iriartea_deltoidea	Roystonea_regia)	(Oenocarpus_bataua	Oenocarpus_minor))))))	Nypa_fruticans))	Kingia_australis);
((Chamaedorea_seifrizii	((((Phoenix_dactylifera	(Leopoldinia_pulchra	Sabal_domingensis))	(Calamus_caryotoides	Nypa_fruticans))	(((Podococcus_barteri	Orania_palindan)	(((Iriartea_deltoidea	Roystonea_regia)	((Reinhardtia_gracilis	Reinhardtia_simplex)	(Reinhardtia_paiewonskiana	Reinhardtia_latisecta)))	Sclerosperma_profizianum))	((Attalea_speciosa	((Elaeis_guineensis	Elaeis_oleifera)	Bactris_major))	(((((((Dictyosperma_album	(Hydriastele_microspadix	Veitchia_spiralis))	Kentiopsis_piersoniorum)	Dypsis_decaryi)	Burretiokentia_grandiflora)	Heterospathe_cagayanensis)	(Prestoea_acuminata	Pelagodoxa_henryana))	(Manicaria_saccifera	(Geonoma_undata	(Oenocarpus_bataua	Oenocarpus_minor)))))))	Pseudophoenix_vinifera))	Kingia_australis);
((Chamaedorea_seifrizii	(((((Reinhardtia_gracilis	(Reinhardtia_simplex	(Reinhardtia_paiewonskiana	Reinhardtia_latisecta)))	(((Attalea_speciosa	((Elaeis_guineensis	Elaeis_oleifera)	Bactris_major))	((Iriartea_deltoidea	((Heterospathe_cagayanensis	Burretiokentia_grandiflora)	(Oenocarpus_bataua	((Dypsis_decaryi	Prestoea_acuminata)	((Manicaria_saccifera	(((Kentiopsis_piersoniorum	Veitchia_spiralis)	Dictyosperma_album)	Hydriastele_microspadix))	(Pelagodoxa_henryana	Geonoma_undata))))))	Oenocarpus_minor))	(Sclerosperma_profizianum	(Podococcus_barteri	Orania_palindan))))	(Phoenix_dactylifera	(Sabal_domingensis	Nypa_fruticans)))	(Roystonea_regia	Leopoldinia_pulchra))	(Calamus_caryotoides	Pseudophoenix_vinifera)))	Kingia_australis);
((Calamus_caryotoides	((Pelagodoxa_henryana	(((Manicaria_saccifera	Geonoma_undata)	(((Dypsis_decaryi	((Veitchia_spiralis	(Dictyosperma_album	(Iriartea_deltoidea	Kentiopsis_piersoniorum)))	Hydriastele_microspadix))	(Heterospathe_cagayanensis	Burretiokentia_grandiflora))	((Oenocarpus_minor	Oenocarpus_bataua)	(((((Phoenix_dactylifera	Sabal_domingensis)	(Roystonea_regia	Leopoldinia_pulchra))	Chamaedorea_seifrizii)	Pseudophoenix_vinifera)	((((Elaeis_guineensis	Elaeis_oleifera)	(Bactris_major	Attalea_speciosa))	(Reinhardtia_simplex	(Reinhardtia_gracilis	(Reinhardtia_latisecta	Reinhardtia_paiewonskiana))))	(Sclerosperma_profizianum	(Podococcus_barteri	Orania_palindan)))))))	Prestoea_acuminata))	Nypa_fruticans))	Kingia_australis);
((Chamaedorea_seifrizii	((Calamus_caryotoides	Pseudophoenix_vinifera)	(((((Manicaria_saccifera	(Geonoma_undata	((Pelagodoxa_henryana	Prestoea_acuminata)	((Heterospathe_cagayanensis	Burretiokentia_grandiflora)	(Dypsis_decaryi	((Veitchia_spiralis	(Dictyosperma_album	Hydriastele_microspadix))	Kentiopsis_piersoniorum))))))	((Oenocarpus_bataua	Iriartea_deltoidea)	Oenocarpus_minor))	((((Attalea_speciosa	((Elaeis_guineensis	Elaeis_oleifera)	Bactris_major))	((Reinhardtia_paiewonskiana	Reinhardtia_latisecta)	Roystonea_regia))	(Reinhardtia_gracilis	Reinhardtia_simplex))	((Sclerosperma_profizianum	Orania_palindan)	Podococcus_barteri)))	Nypa_fruticans)	((Phoenix_dactylifera	Sabal_domingensis)	Leopoldinia_pulchra))))	Kingia_australis);
((Dypsis_decaryi	((Heterospathe_cagayanensis	(((Pelagodoxa_henryana	Geonoma_undata)	(Prestoea_acuminata	Manicaria_saccifera))	((((((((Bactris_major	(Elaeis_oleifera	(Elaeis_guineensis	Reinhardtia_gracilis)))	Attalea_speciosa)	(Reinhardtia_simplex	(Reinhardtia_paiewonskiana	Reinhardtia_latisecta)))	(Calamus_caryotoides	Roystonea_regia))	(((Podococcus_barteri	Nypa_fruticans)	Sclerosperma_profizianum)	Orania_palindan))	Chamaedorea_seifrizii)	(Iriartea_deltoidea	(Oenocarpus_minor	Oenocarpus_bataua)))	(Pseudophoenix_vinifera	(Phoenix_dactylifera	(Sabal_domingensis	Leopoldinia_pulchra))))))	(((Veitchia_spiralis	Burretiokentia_grandiflora)	Dictyosperma_album)	(Hydriastele_microspadix	Kentiopsis_piersoniorum))))	Kingia_australis);
((Calamus_caryotoides	(Nypa_fruticans	((Phoenix_dactylifera	Sabal_domingensis)	(Leopoldinia_pulchra	(((((Manicaria_saccifera	((((Heterospathe_cagayanensis	(Hydriastele_microspadix	(Veitchia_spiralis	(Dictyosperma_album	Kentiopsis_piersoniorum))))	Dypsis_decaryi)	Burretiokentia_grandiflora)	Oenocarpus_bataua))	(((Prestoea_acuminata	Pelagodoxa_henryana)	Reinhardtia_gracilis)	(Pseudophoenix_vinifera	Geonoma_undata)))	Oenocarpus_minor)	((Podococcus_barteri	Orania_palindan)	(Sclerosperma_profizianum	((((Bactris_major	(Elaeis_oleifera	Elaeis_guineensis))	Attalea_speciosa)	(Reinhardtia_simplex	(Reinhardtia_paiewonskiana	Reinhardtia_latisecta)))	(Iriartea_deltoidea	Roystonea_regia)))))	Chamaedorea_seifrizii)))))	Kingia_australis);
((Chamaedorea_seifrizii	(((((((((Bactris_major	(Elaeis_oleifera	Elaeis_guineensis))	Attalea_speciosa)	(Reinhardtia_gracilis	(Reinhardtia_simplex	(Reinhardtia_paiewonskiana	Reinhardtia_latisecta))))	(Iriartea_deltoidea	Roystonea_regia))	(Nypa_fruticans	(Phoenix_dactylifera	(Sabal_domingensis	Leopoldinia_pulchra))))	(((((Prestoea_acuminata	Pelagodoxa_henryana)	Manicaria_saccifera)	Geonoma_undata)	(Oenocarpus_bataua	Oenocarpus_minor))	((Heterospathe_cagayanensis	Burretiokentia_grandiflora)	(((Veitchia_spiralis	Hydriastele_microspadix)	Kentiopsis_piersoniorum)	(Dypsis_decaryi	Dictyosperma_album)))))	Podococcus_barteri)	(Orania_palindan	(Calamus_caryotoides	Sclerosperma_profizianum)))	Pseudophoenix_vinifera))	Kingia_australis);
((Chamaedorea_seifrizii	(((Calamus_caryotoides	Pseudophoenix_vinifera)	((Phoenix_dactylifera	(Sabal_domingensis	Nypa_fruticans))	Leopoldinia_pulchra))	((((Sclerosperma_profizianum	Podococcus_barteri)	Orania_palindan)	((((Bactris_major	(Elaeis_oleifera	Elaeis_guineensis))	Attalea_speciosa)	((Reinhardtia_paiewonskiana	Reinhardtia_latisecta)	(Reinhardtia_simplex	Reinhardtia_gracilis)))	(Iriartea_deltoidea	Roystonea_regia)))	((((Manicaria_saccifera	Prestoea_acuminata)	((Burretiokentia_grandiflora	((Dictyosperma_album	(Dypsis_decaryi	(Heterospathe_cagayanensis	Veitchia_spiralis)))	Kentiopsis_piersoniorum))	Hydriastele_microspadix))	(Pelagodoxa_henryana	Geonoma_undata))	(Oenocarpus_bataua	Oenocarpus_minor)))))	Kingia_australis);
((((((Dictyosperma_album	Kentiopsis_piersoniorum)	(Veitchia_spiralis	Hydriastele_microspadix))	Dypsis_decaryi)	(Burretiokentia_grandiflora	Heterospathe_cagayanensis))	(((Oenocarpus_bataua	Oenocarpus_minor)	((Pseudophoenix_vinifera	((Phoenix_dactylifera	(Sabal_domingensis	Nypa_fruticans))	Leopoldinia_pulchra))	((Chamaedorea_seifrizii	Sclerosperma_profizianum)	(((((Bactris_major	(Calamus_caryotoides	(Elaeis_oleifera	Elaeis_guineensis)))	Attalea_speciosa)	(Reinhardtia_gracilis	((Reinhardtia_paiewonskiana	Reinhardtia_latisecta)	Reinhardtia_simplex)))	(Iriartea_deltoidea	Roystonea_regia))	(Orania_palindan	Podococcus_barteri)))))	(((Prestoea_acuminata	Pelagodoxa_henryana)	Manicaria_saccifera)	Geonoma_undata)))	Kingia_australis);
((Chamaedorea_seifrizii	(((Sclerosperma_profizianum	((Orania_palindan	Podococcus_barteri)	(((Bactris_major	(Elaeis_oleifera	Elaeis_guineensis))	Attalea_speciosa)	(Reinhardtia_gracilis	((Reinhardtia_paiewonskiana	Reinhardtia_latisecta)	Reinhardtia_simplex)))))	(Calamus_caryotoides	Roystonea_regia))	((((Veitchia_spiralis	(Kentiopsis_piersoniorum	((Dypsis_decaryi	(Burretiokentia_grandiflora	(Iriartea_deltoidea	Dictyosperma_album)))	Heterospathe_cagayanensis)))	(Manicaria_saccifera	(Geonoma_undata	(Prestoea_acuminata	Pelagodoxa_henryana))))	(Oenocarpus_bataua	Oenocarpus_minor))	((Pseudophoenix_vinifera	(Hydriastele_microspadix	((Phoenix_dactylifera	Sabal_domingensis)	Leopoldinia_pulchra)))	Nypa_fruticans))))	Kingia_australis);
((Dypsis_decaryi	((Heterospathe_cagayanensis	(Burretiokentia_grandiflora	((Pelagodoxa_henryana	Manicaria_saccifera)	(((Iriartea_deltoidea	(Oenocarpus_bataua	Oenocarpus_minor))	(((((Pseudophoenix_vinifera	((Phoenix_dactylifera	Sabal_domingensis)	Leopoldinia_pulchra))	Nypa_fruticans)	Chamaedorea_seifrizii)	(Sclerosperma_profizianum	((Orania_palindan	Podococcus_barteri)	(((Bactris_major	(Elaeis_oleifera	Elaeis_guineensis))	Attalea_speciosa)	(((Reinhardtia_gracilis	Reinhardtia_paiewonskiana)	Reinhardtia_latisecta)	Reinhardtia_simplex)))))	(Calamus_caryotoides	Roystonea_regia)))	(Geonoma_undata	Prestoea_acuminata)))))	((Dictyosperma_album	Kentiopsis_piersoniorum)	(Hydriastele_microspadix	Veitchia_spiralis))))	Kingia_australis);
((Chamaedorea_seifrizii	((((Manicaria_saccifera	Geonoma_undata)	(((((Heterospathe_cagayanensis	(Burretiokentia_grandiflora	Dictyosperma_album))	Dypsis_decaryi)	Veitchia_spiralis)	(Hydriastele_microspadix	Kentiopsis_piersoniorum))	(Prestoea_acuminata	Pelagodoxa_henryana)))	((Oenocarpus_bataua	Oenocarpus_minor)	(((Iriartea_deltoidea	Roystonea_regia)	(((Reinhardtia_paiewonskiana	Reinhardtia_latisecta)	Reinhardtia_simplex)	((Attalea_speciosa	Reinhardtia_gracilis)	(Bactris_major	(Elaeis_oleifera	Elaeis_guineensis)))))	(Sclerosperma_profizianum	(Orania_palindan	Podococcus_barteri)))))	(((Calamus_caryotoides	Pseudophoenix_vinifera)	(Phoenix_dactylifera	(Sabal_domingensis	Leopoldinia_pulchra)))	Nypa_fruticans)))	Kingia_australis);
((Chamaedorea_seifrizii	((((Pseudophoenix_vinifera	((Phoenix_dactylifera	Sabal_domingensis)	Leopoldinia_pulchra))	(Calamus_caryotoides	Nypa_fruticans))	((((Pelagodoxa_henryana	Geonoma_undata)	Manicaria_saccifera)	(Oenocarpus_bataua	(Oenocarpus_minor	Prestoea_acuminata)))	(((Burretiokentia_grandiflora	Heterospathe_cagayanensis)	Dypsis_decaryi)	(((Hydriastele_microspadix	Veitchia_spiralis)	Dictyosperma_album)	Kentiopsis_piersoniorum))))	(((Iriartea_deltoidea	Roystonea_regia)	((Attalea_speciosa	(Bactris_major	(Elaeis_oleifera	Elaeis_guineensis)))	(Reinhardtia_gracilis	((Reinhardtia_paiewonskiana	Reinhardtia_latisecta)	Reinhardtia_simplex))))	(Sclerosperma_profizianum	(Orania_palindan	Podococcus_barteri)))))	Kingia_australis);
((Nypa_fruticans	(((Chamaedorea_seifrizii	(((((Iriartea_deltoidea	Roystonea_regia)	((Attalea_speciosa	(Bactris_major	(Elaeis_oleifera	Elaeis_guineensis)))	((Reinhardtia_gracilis	(Reinhardtia_latisecta	Reinhardtia_paiewonskiana))	Reinhardtia_simplex)))	(Sclerosperma_profizianum	(Orania_palindan	Podococcus_barteri)))	((Geonoma_undata	(((Pelagodoxa_henryana	Manicaria_saccifera)	((((Veitchia_spiralis	Dictyosperma_album)	Kentiopsis_piersoniorum)	((Burretiokentia_grandiflora	Heterospathe_cagayanensis)	Dypsis_decaryi))	Hydriastele_microspadix))	Prestoea_acuminata))	Oenocarpus_bataua))	Oenocarpus_minor))	(Calamus_caryotoides	Pseudophoenix_vinifera))	((Phoenix_dactylifera	Sabal_domingensis)	Leopoldinia_pulchra)))	Kingia_australis);
((Chamaedorea_seifrizii	(((((Roystonea_regia	Calamus_caryotoides)	((Nypa_fruticans	Sabal_domingensis)	Phoenix_dactylifera))	(((((Manicaria_saccifera	Pelagodoxa_henryana)	(((Dictyosperma_album	Kentiopsis_piersoniorum)	((Heterospathe_cagayanensis	(Hydriastele_microspadix	Veitchia_spiralis))	(Burretiokentia_grandiflora	Dypsis_decaryi)))	(Geonoma_undata	Prestoea_acuminata)))	Iriartea_deltoidea)	(Oenocarpus_minor	Oenocarpus_bataua))	((((Attalea_speciosa	((Elaeis_guineensis	Elaeis_oleifera)	Bactris_major))	(Reinhardtia_gracilis	((Reinhardtia_paiewonskiana	Reinhardtia_latisecta)	Reinhardtia_simplex)))	Orania_palindan)	(Sclerosperma_profizianum	Podococcus_barteri))))	Leopoldinia_pulchra)	Pseudophoenix_vinifera))	Kingia_australis);
((Chamaedorea_seifrizii	(((((Leopoldinia_pulchra	(Sabal_domingensis	Phoenix_dactylifera))	Nypa_fruticans)	((((Manicaria_saccifera	(((Burretiokentia_grandiflora	(((Dictyosperma_album	Kentiopsis_piersoniorum)	(Hydriastele_microspadix	Veitchia_spiralis))	Dypsis_decaryi))	Heterospathe_cagayanensis)	(Prestoea_acuminata	Pelagodoxa_henryana)))	Geonoma_undata)	(Oenocarpus_minor	Oenocarpus_bataua))	((Podococcus_barteri	Orania_palindan)	(Sclerosperma_profizianum	(Roystonea_regia	((Attalea_speciosa	((Elaeis_guineensis	Elaeis_oleifera)	Bactris_major))	(Reinhardtia_gracilis	((Reinhardtia_paiewonskiana	Reinhardtia_latisecta)	Reinhardtia_simplex))))))))	Iriartea_deltoidea)	(Calamus_caryotoides	Pseudophoenix_vinifera)))	Kingia_australis);
((Chamaedorea_seifrizii	((((Phoenix_dactylifera	(Leopoldinia_pulchra	Sabal_domingensis))	Nypa_fruticans)	(((((Calamus_caryotoides	Roystonea_regia)	(((((((Heterospathe_cagayanensis	Hydriastele_microspadix)	Veitchia_spiralis)	Kentiopsis_piersoniorum)	Dictyosperma_album)	Dypsis_decaryi)	Burretiokentia_grandiflora)	((Podococcus_barteri	Orania_palindan)	(Sclerosperma_profizianum	((Attalea_speciosa	((Elaeis_guineensis	Elaeis_oleifera)	Bactris_major))	(((Reinhardtia_gracilis	Reinhardtia_paiewonskiana)	Reinhardtia_latisecta)	Reinhardtia_simplex))))))	Manicaria_saccifera)	((Iriartea_deltoidea	(Oenocarpus_minor	Oenocarpus_bataua))	Geonoma_undata))	(Prestoea_acuminata	Pelagodoxa_henryana)))	Pseudophoenix_vinifera))	Kingia_australis);
((Chamaedorea_seifrizii	(((Leopoldinia_pulchra	(Calamus_caryotoides	(Phoenix_dactylifera	(Sabal_domingensis	Nypa_fruticans))))	Pseudophoenix_vinifera)	(((Iriartea_deltoidea	Roystonea_regia)	((((Elaeis_guineensis	Elaeis_oleifera)	(Bactris_major	Attalea_speciosa))	((Reinhardtia_paiewonskiana	Reinhardtia_latisecta)	(Reinhardtia_gracilis	Reinhardtia_simplex)))	((Orania_palindan	Sclerosperma_profizianum)	Podococcus_barteri)))	(((Heterospathe_cagayanensis	((Kentiopsis_piersoniorum	((Veitchia_spiralis	Hydriastele_microspadix)	Dictyosperma_album))	Dypsis_decaryi))	Burretiokentia_grandiflora)	(Manicaria_saccifera	((Geonoma_undata	(Oenocarpus_minor	Oenocarpus_bataua))	(Prestoea_acuminata	Pelagodoxa_henryana)))))))	Kingia_australis);
((Dypsis_decaryi	(((((((Chamaedorea_seifrizii	((Phoenix_dactylifera	(Sabal_domingensis	Nypa_fruticans))	(Leopoldinia_pulchra	(Pseudophoenix_vinifera	Calamus_caryotoides))))	((((Prestoea_acuminata	Pelagodoxa_henryana)	Manicaria_saccifera)	Geonoma_undata)	(Oenocarpus_minor	Oenocarpus_bataua)))	Reinhardtia_gracilis)	((Sclerosperma_profizianum	(Orania_palindan	Podococcus_barteri))	(((Attalea_speciosa	((Elaeis_guineensis	Elaeis_oleifera)	Bactris_major))	(Iriartea_deltoidea	Roystonea_regia))	((Reinhardtia_paiewonskiana	Reinhardtia_latisecta)	Reinhardtia_simplex))))	Heterospathe_cagayanensis)	(Kentiopsis_piersoniorum	((Veitchia_spiralis	Hydriastele_microspadix)	Dictyosperma_album)))	Burretiokentia_grandiflora))	Kingia_australis);
((Chamaedorea_seifrizii	((((Pseudophoenix_vinifera	Calamus_caryotoides)	((Phoenix_dactylifera	Sabal_domingensis)	Leopoldinia_pulchra))	Nypa_fruticans)	(((((Reinhardtia_paiewonskiana	Reinhardtia_latisecta)	Reinhardtia_simplex)	(Sclerosperma_profizianum	(Orania_palindan	Podococcus_barteri)))	((Iriartea_deltoidea	Roystonea_regia)	((Attalea_speciosa	((Elaeis_guineensis	Elaeis_oleifera)	Bactris_major))	(((Prestoea_acuminata	Pelagodoxa_henryana)	(Manicaria_saccifera	((Kentiopsis_piersoniorum	((Veitchia_spiralis	Hydriastele_microspadix)	(Heterospathe_cagayanensis	(Burretiokentia_grandiflora	(Dypsis_decaryi	Dictyosperma_album)))))	Geonoma_undata)))	(Oenocarpus_minor	Oenocarpus_bataua)))))	Reinhardtia_gracilis)))	Kingia_australis);
((Reinhardtia_latisecta	(((Reinhardtia_gracilis	Reinhardtia_simplex)	((Attalea_speciosa	((Elaeis_guineensis	Elaeis_oleifera)	Bactris_major))	(((Iriartea_deltoidea	Roystonea_regia)	((((Calamus_caryotoides	Pseudophoenix_vinifera)	Chamaedorea_seifrizii)	(((Phoenix_dactylifera	Sabal_domingensis)	Leopoldinia_pulchra)	Nypa_fruticans))	(((Geonoma_undata	((((Hydriastele_microspadix	Dictyosperma_album)	Kentiopsis_piersoniorum)	(((Veitchia_spiralis	Heterospathe_cagayanensis)	Burretiokentia_grandiflora)	Dypsis_decaryi))	(Prestoea_acuminata	Pelagodoxa_henryana)))	Manicaria_saccifera)	(Oenocarpus_minor	Oenocarpus_bataua))))	((Sclerosperma_profizianum	Podococcus_barteri)	Orania_palindan))))	Reinhardtia_paiewonskiana))	Kingia_australis);
(((Reinhardtia_simplex	(Reinhardtia_gracilis	((Attalea_speciosa	((Elaeis_guineensis	Elaeis_oleifera)	Bactris_major))	(((Hydriastele_microspadix	Roystonea_regia)	((Podococcus_barteri	Orania_palindan)	Sclerosperma_profizianum))	(Iriartea_deltoidea	((((Calamus_caryotoides	Pseudophoenix_vinifera)	Chamaedorea_seifrizii)	(Nypa_fruticans	(Phoenix_dactylifera	(Sabal_domingensis	Leopoldinia_pulchra))))	(((Prestoea_acuminata	Manicaria_saccifera)	((((Veitchia_spiralis	(Kentiopsis_piersoniorum	Dictyosperma_album))	Dypsis_decaryi)	Burretiokentia_grandiflora)	(Pelagodoxa_henryana	Geonoma_undata)))	(Heterospathe_cagayanensis	(Oenocarpus_minor	Oenocarpus_bataua)))))))))	(Reinhardtia_paiewonskiana	Reinhardtia_latisecta))	Kingia_australis);
(((Manicaria_saccifera	(Pelagodoxa_henryana	((Prestoea_acuminata	Geonoma_undata)	((((Kentiopsis_piersoniorum	(Dictyosperma_album	Veitchia_spiralis))	Dypsis_decaryi)	(Heterospathe_cagayanensis	Burretiokentia_grandiflora))	((Iriartea_deltoidea	(Oenocarpus_minor	Oenocarpus_bataua))	((((((Reinhardtia_paiewonskiana	Reinhardtia_latisecta)	Reinhardtia_simplex)	(Attalea_speciosa	((Hydriastele_microspadix	Roystonea_regia)	(((Elaeis_guineensis	Reinhardtia_gracilis)	Elaeis_oleifera)	Bactris_major))))	(Orania_palindan	Sclerosperma_profizianum))	Podococcus_barteri)	(Chamaedorea_seifrizii	(Pseudophoenix_vinifera	(Nypa_fruticans	(Leopoldinia_pulchra	(Phoenix_dactylifera	Sabal_domingensis)))))))))))	Calamus_caryotoides)	Kingia_australis);
((Heterospathe_cagayanensis	((Veitchia_spiralis	(Kentiopsis_piersoniorum	Dictyosperma_album))	((Burretiokentia_grandiflora	((((Geonoma_undata	Pelagodoxa_henryana)	Manicaria_saccifera)	((Iriartea_deltoidea	(Oenocarpus_minor	Oenocarpus_bataua))	Prestoea_acuminata))	(((((Hydriastele_microspadix	(Reinhardtia_paiewonskiana	Reinhardtia_latisecta))	(Reinhardtia_gracilis	Reinhardtia_simplex))	(Roystonea_regia	(Attalea_speciosa	((Elaeis_guineensis	Elaeis_oleifera)	Bactris_major))))	((Podococcus_barteri	Orania_palindan)	Sclerosperma_profizianum))	(((Chamaedorea_seifrizii	Pseudophoenix_vinifera)	(((Nypa_fruticans	Phoenix_dactylifera)	Sabal_domingensis)	Calamus_caryotoides))	Leopoldinia_pulchra))))	Dypsis_decaryi)))	Kingia_australis);
((((((((Oenocarpus_minor	(Oenocarpus_bataua	((Manicaria_saccifera	Geonoma_undata)	(((Veitchia_spiralis	((Dictyosperma_album	(Burretiokentia_grandiflora	Dypsis_decaryi))	(Heterospathe_cagayanensis	Hydriastele_microspadix)))	Kentiopsis_piersoniorum)	(Prestoea_acuminata	Pelagodoxa_henryana)))))	Iriartea_deltoidea)	((Phoenix_dactylifera	Sabal_domingensis)	((Roystonea_regia	Leopoldinia_pulchra)	(Calamus_caryotoides	Pseudophoenix_vinifera))))	((Attalea_speciosa	(Bactris_major	(Elaeis_guineensis	Elaeis_oleifera)))	(Reinhardtia_gracilis	(Reinhardtia_simplex	(Reinhardtia_latisecta	Reinhardtia_paiewonskiana)))))	Orania_palindan)	(Sclerosperma_profizianum	(Podococcus_barteri	Nypa_fruticans)))	Chamaedorea_seifrizii)	Kingia_australis);
(((Pseudophoenix_vinifera	(((Nypa_fruticans	((Phoenix_dactylifera	Sabal_domingensis)	Leopoldinia_pulchra))	((((Burretiokentia_grandiflora	Dypsis_decaryi)	((((Dictyosperma_album	Hydriastele_microspadix)	Veitchia_spiralis)	Kentiopsis_piersoniorum)	Heterospathe_cagayanensis))	(((Calamus_caryotoides	(Prestoea_acuminata	Pelagodoxa_henryana))	((Oenocarpus_bataua	Oenocarpus_minor)	Geonoma_undata))	Manicaria_saccifera))	(Podococcus_barteri	(Orania_palindan	(((Attalea_speciosa	(Bactris_major	(Elaeis_guineensis	Elaeis_oleifera)))	((Reinhardtia_gracilis	Reinhardtia_simplex)	(Reinhardtia_latisecta	Reinhardtia_paiewonskiana)))	(Sclerosperma_profizianum	Roystonea_regia))))))	Iriartea_deltoidea))	Chamaedorea_seifrizii)	Kingia_australis);
(((((Calamus_caryotoides	Pseudophoenix_vinifera)	(Nypa_fruticans	((Phoenix_dactylifera	Sabal_domingensis)	Leopoldinia_pulchra)))	(((((((Dictyosperma_album	(Hydriastele_microspadix	Kentiopsis_piersoniorum))	(Dypsis_decaryi	((Burretiokentia_grandiflora	Veitchia_spiralis)	Heterospathe_cagayanensis)))	(Prestoea_acuminata	Pelagodoxa_henryana))	(Roystonea_regia	Geonoma_undata))	Manicaria_saccifera)	(Iriartea_deltoidea	(Oenocarpus_bataua	Oenocarpus_minor)))	(((((Attalea_speciosa	(Bactris_major	(Elaeis_guineensis	Elaeis_oleifera)))	(Reinhardtia_simplex	(Reinhardtia_latisecta	Reinhardtia_paiewonskiana)))	Reinhardtia_gracilis)	(Podococcus_barteri	Sclerosperma_profizianum))	Orania_palindan)))	Chamaedorea_seifrizii)	Kingia_australis);
(((((Nypa_fruticans	((Phoenix_dactylifera	Sabal_domingensis)	Leopoldinia_pulchra))	(((((Geonoma_undata	Manicaria_saccifera)	(((Dictyosperma_album	Kentiopsis_piersoniorum)	(Dypsis_decaryi	(Burretiokentia_grandiflora	Veitchia_spiralis)))	(Heterospathe_cagayanensis	Hydriastele_microspadix)))	(Prestoea_acuminata	Pelagodoxa_henryana))	(Iriartea_deltoidea	(Oenocarpus_bataua	Oenocarpus_minor)))	(((Calamus_caryotoides	Roystonea_regia)	((Attalea_speciosa	(Bactris_major	(Elaeis_guineensis	Elaeis_oleifera)))	(Reinhardtia_simplex	(Reinhardtia_gracilis	(Reinhardtia_latisecta	Reinhardtia_paiewonskiana)))))	(Sclerosperma_profizianum	(Podococcus_barteri	Orania_palindan)))))	Pseudophoenix_vinifera)	Chamaedorea_seifrizii)	Kingia_australis);
(((((((Geonoma_undata	Manicaria_saccifera)	(((Dictyosperma_album	(Kentiopsis_piersoniorum	(Dypsis_decaryi	(Burretiokentia_grandiflora	(Heterospathe_cagayanensis	Veitchia_spiralis)))))	Hydriastele_microspadix)	((Attalea_speciosa	(Bactris_major	(Elaeis_guineensis	Elaeis_oleifera)))	(Prestoea_acuminata	Pelagodoxa_henryana))))	(Oenocarpus_bataua	Oenocarpus_minor))	(((Orania_palindan	Sclerosperma_profizianum)	Roystonea_regia)	(Iriartea_deltoidea	((Reinhardtia_gracilis	((Reinhardtia_latisecta	Reinhardtia_paiewonskiana)	Reinhardtia_simplex))	Podococcus_barteri))))	((Leopoldinia_pulchra	(Phoenix_dactylifera	((Nypa_fruticans	Calamus_caryotoides)	Sabal_domingensis)))	Pseudophoenix_vinifera))	Chamaedorea_seifrizii)	Kingia_australis);
(((((Reinhardtia_gracilis	Reinhardtia_simplex)	(Reinhardtia_latisecta	Reinhardtia_paiewonskiana))	(((((Podococcus_barteri	Orania_palindan)	Sclerosperma_profizianum)	(((Nypa_fruticans	((Leopoldinia_pulchra	Sabal_domingensis)	Phoenix_dactylifera))	Pseudophoenix_vinifera)	Iriartea_deltoidea))	(((((Hydriastele_microspadix	Veitchia_spiralis)	(Kentiopsis_piersoniorum	Dictyosperma_album))	(Dypsis_decaryi	(Burretiokentia_grandiflora	Heterospathe_cagayanensis)))	(((Geonoma_undata	Prestoea_acuminata)	(Oenocarpus_bataua	(Manicaria_saccifera	Pelagodoxa_henryana)))	Oenocarpus_minor))	(Attalea_speciosa	(Bactris_major	(Elaeis_guineensis	Elaeis_oleifera)))))	(Calamus_caryotoides	Roystonea_regia)))	Chamaedorea_seifrizii)	Kingia_australis);
((((((Phoenix_dactylifera	(Nypa_fruticans	Sabal_domingensis))	Leopoldinia_pulchra)	((((((Attalea_speciosa	(Bactris_major	(Elaeis_guineensis	Elaeis_oleifera)))	(Reinhardtia_simplex	(Reinhardtia_latisecta	Reinhardtia_paiewonskiana)))	Reinhardtia_gracilis)	(Iriartea_deltoidea	(Calamus_caryotoides	Roystonea_regia)))	((Podococcus_barteri	Orania_palindan)	Sclerosperma_profizianum))	(((Geonoma_undata	(Burretiokentia_grandiflora	Manicaria_saccifera))	((Dypsis_decaryi	((((Hydriastele_microspadix	Dictyosperma_album)	Veitchia_spiralis)	Kentiopsis_piersoniorum)	Heterospathe_cagayanensis))	(Prestoea_acuminata	Pelagodoxa_henryana)))	(Oenocarpus_bataua	Oenocarpus_minor))))	Pseudophoenix_vinifera)	Chamaedorea_seifrizii)	Kingia_australis);
((Calamus_caryotoides	(Roystonea_regia	((((Orania_palindan	Podococcus_barteri)	Sclerosperma_profizianum)	((Bactris_major	((Elaeis_guineensis	Elaeis_oleifera)	Attalea_speciosa))	(Reinhardtia_gracilis	((Reinhardtia_latisecta	Reinhardtia_paiewonskiana)	Reinhardtia_simplex))))	((((Manicaria_saccifera	(Prestoea_acuminata	Pelagodoxa_henryana))	(Geonoma_undata	(((Dictyosperma_album	(Hydriastele_microspadix	Kentiopsis_piersoniorum))	Veitchia_spiralis)	(Dypsis_decaryi	(Heterospathe_cagayanensis	Burretiokentia_grandiflora)))))	(Iriartea_deltoidea	(Oenocarpus_bataua	Oenocarpus_minor)))	((Pseudophoenix_vinifera	Chamaedorea_seifrizii)	(((Phoenix_dactylifera	Sabal_domingensis)	Leopoldinia_pulchra)	Nypa_fruticans))))))	Kingia_australis);
(((((Dictyosperma_album	Kentiopsis_piersoniorum)	(Hydriastele_microspadix	Veitchia_spiralis))	(Dypsis_decaryi	(Heterospathe_cagayanensis	Burretiokentia_grandiflora)))	(((Attalea_speciosa	(Bactris_major	(Elaeis_guineensis	Elaeis_oleifera)))	((Podococcus_barteri	(Reinhardtia_gracilis	((Reinhardtia_latisecta	Reinhardtia_paiewonskiana)	Reinhardtia_simplex)))	(Orania_palindan	Sclerosperma_profizianum)))	((((Iriartea_deltoidea	(Oenocarpus_bataua	Oenocarpus_minor))	(((Geonoma_undata	Pseudophoenix_vinifera)	Chamaedorea_seifrizii)	Prestoea_acuminata))	(((Calamus_caryotoides	Roystonea_regia)	Manicaria_saccifera)	Pelagodoxa_henryana))	(((Phoenix_dactylifera	Sabal_domingensis)	Leopoldinia_pulchra)	Nypa_fruticans))))	Kingia_australis);
((Chamaedorea_seifrizii	(((((Manicaria_saccifera	Geonoma_undata)	(((((Veitchia_spiralis	Heterospathe_cagayanensis)	Burretiokentia_grandiflora)	Dypsis_decaryi)	(Dictyosperma_album	(Hydriastele_microspadix	Kentiopsis_piersoniorum)))	(Prestoea_acuminata	Pelagodoxa_henryana)))	Oenocarpus_bataua)	(Iriartea_deltoidea	(((Orania_palindan	Sclerosperma_profizianum)	(((Attalea_speciosa	(Bactris_major	(Elaeis_guineensis	Elaeis_oleifera)))	(Podococcus_barteri	((Reinhardtia_gracilis	Reinhardtia_simplex)	(Reinhardtia_latisecta	Reinhardtia_paiewonskiana))))	((Calamus_caryotoides	Roystonea_regia)	((Sabal_domingensis	Phoenix_dactylifera)	Nypa_fruticans))))	Oenocarpus_minor)))	(Leopoldinia_pulchra	Pseudophoenix_vinifera)))	Kingia_australis);
((Chamaedorea_seifrizii	(((Leopoldinia_pulchra	((Calamus_caryotoides	Roystonea_regia)	(Phoenix_dactylifera	Sabal_domingensis)))	(((((Bactris_major	(Elaeis_oleifera	Elaeis_guineensis))	Attalea_speciosa)	((Reinhardtia_gracilis	Reinhardtia_simplex)	(Reinhardtia_paiewonskiana	Reinhardtia_latisecta)))	((Podococcus_barteri	Orania_palindan)	Sclerosperma_profizianum))	(((Manicaria_saccifera	Pelagodoxa_henryana)	(Dypsis_decaryi	(((Iriartea_deltoidea	Dictyosperma_album)	(Hydriastele_microspadix	Kentiopsis_piersoniorum))	Veitchia_spiralis)))	((Heterospathe_cagayanensis	Prestoea_acuminata)	((Geonoma_undata	Burretiokentia_grandiflora)	(Oenocarpus_bataua	Oenocarpus_minor))))))	(Pseudophoenix_vinifera	Nypa_fruticans)))	Kingia_australis);
((Chamaedorea_seifrizii	(((((Oenocarpus_minor	(Geonoma_undata	Oenocarpus_bataua))	((Calamus_caryotoides	(Prestoea_acuminata	Pelagodoxa_henryana))	Manicaria_saccifera))	(Burretiokentia_grandiflora	((Kentiopsis_piersoniorum	(Dictyosperma_album	(Dypsis_decaryi	Veitchia_spiralis)))	(Heterospathe_cagayanensis	Hydriastele_microspadix))))	((Nypa_fruticans	(Leopoldinia_pulchra	(Phoenix_dactylifera	Sabal_domingensis)))	(((Podococcus_barteri	Orania_palindan)	Sclerosperma_profizianum)	((Iriartea_deltoidea	Roystonea_regia)	(((Bactris_major	(Elaeis_oleifera	Elaeis_guineensis))	Attalea_speciosa)	(Reinhardtia_gracilis	(Reinhardtia_simplex	(Reinhardtia_paiewonskiana	Reinhardtia_latisecta))))))))	Pseudophoenix_vinifera))	Kingia_australis);
((Chamaedorea_seifrizii	((Heterospathe_cagayanensis	Sclerosperma_profizianum)	((((((Iriartea_deltoidea	(Oenocarpus_minor	Oenocarpus_bataua))	(((Manicaria_saccifera	Burretiokentia_grandiflora)	Geonoma_undata)	((((Hydriastele_microspadix	Veitchia_spiralis)	Dictyosperma_album)	Kentiopsis_piersoniorum)	(Prestoea_acuminata	(Dypsis_decaryi	Pelagodoxa_henryana)))))	(Nypa_fruticans	(Leopoldinia_pulchra	(Phoenix_dactylifera	Sabal_domingensis))))	Pseudophoenix_vinifera)	((Calamus_caryotoides	Roystonea_regia)	(((Bactris_major	(Elaeis_oleifera	Elaeis_guineensis))	Attalea_speciosa)	(Reinhardtia_simplex	(Reinhardtia_gracilis	(Reinhardtia_paiewonskiana	Reinhardtia_latisecta))))))	(Podococcus_barteri	Orania_palindan))))	Kingia_australis);
((Chamaedorea_seifrizii	((((((((Pelagodoxa_henryana	Geonoma_undata)	Prestoea_acuminata)	Manicaria_saccifera)	(Heterospathe_cagayanensis	(Burretiokentia_grandiflora	(Dypsis_decaryi	(((Hydriastele_microspadix	Veitchia_spiralis)	Dictyosperma_album)	Kentiopsis_piersoniorum)))))	(Oenocarpus_minor	Oenocarpus_bataua))	(Orania_palindan	(((Reinhardtia_gracilis	((Bactris_major	(Elaeis_oleifera	Elaeis_guineensis))	Attalea_speciosa))	(Reinhardtia_simplex	(Reinhardtia_paiewonskiana	Reinhardtia_latisecta)))	(Sclerosperma_profizianum	Podococcus_barteri))))	(Iriartea_deltoidea	Roystonea_regia))	(Nypa_fruticans	((Calamus_caryotoides	Pseudophoenix_vinifera)	(Leopoldinia_pulchra	(Phoenix_dactylifera	Sabal_domingensis))))))	Kingia_australis);
((Roystonea_regia	((((Reinhardtia_gracilis	((Reinhardtia_paiewonskiana	Reinhardtia_latisecta)	Reinhardtia_simplex))	(((Nypa_fruticans	((Pseudophoenix_vinifera	Leopoldinia_pulchra)	(Phoenix_dactylifera	Sabal_domingensis)))	(Sclerosperma_profizianum	(Podococcus_barteri	Orania_palindan)))	(((((((Heterospathe_cagayanensis	Dictyosperma_album)	Dypsis_decaryi)	((Burretiokentia_grandiflora	Veitchia_spiralis)	(Hydriastele_microspadix	Kentiopsis_piersoniorum)))	(Pelagodoxa_henryana	Prestoea_acuminata))	(Geonoma_undata	Manicaria_saccifera))	(Iriartea_deltoidea	(Oenocarpus_minor	Oenocarpus_bataua)))	((Bactris_major	(Elaeis_oleifera	Elaeis_guineensis))	Attalea_speciosa))))	Chamaedorea_seifrizii)	Calamus_caryotoides))	Kingia_australis);
((Chamaedorea_seifrizii	((((Leopoldinia_pulchra	Sabal_domingensis)	(Phoenix_dactylifera	Nypa_fruticans))	((((Sclerosperma_profizianum	Orania_palindan)	Podococcus_barteri)	((((Bactris_major	(Elaeis_oleifera	Elaeis_guineensis))	Attalea_speciosa)	Roystonea_regia)	(Reinhardtia_gracilis	((Reinhardtia_paiewonskiana	Reinhardtia_latisecta)	Reinhardtia_simplex))))	(((((Pelagodoxa_henryana	Geonoma_undata)	Manicaria_saccifera)	Prestoea_acuminata)	(Hydriastele_microspadix	((Dypsis_decaryi	(Heterospathe_cagayanensis	Veitchia_spiralis))	(Kentiopsis_piersoniorum	Dictyosperma_album))))	((Iriartea_deltoidea	(Oenocarpus_minor	Oenocarpus_bataua))	Burretiokentia_grandiflora))))	(Calamus_caryotoides	Pseudophoenix_vinifera)))	Kingia_australis);
((Chamaedorea_seifrizii	(((Calamus_caryotoides	(Pseudophoenix_vinifera	((Sabal_domingensis	Phoenix_dactylifera)	Leopoldinia_pulchra)))	Nypa_fruticans)	((((Sclerosperma_profizianum	Orania_palindan)	Podococcus_barteri)	(Roystonea_regia	((Reinhardtia_gracilis	((Reinhardtia_paiewonskiana	Reinhardtia_latisecta)	Reinhardtia_simplex))	(Bactris_major	((Elaeis_oleifera	Elaeis_guineensis)	Attalea_speciosa)))))	(((Pelagodoxa_henryana	Geonoma_undata)	(((Iriartea_deltoidea	Prestoea_acuminata)	Manicaria_saccifera)	(((Burretiokentia_grandiflora	Veitchia_spiralis)	(Kentiopsis_piersoniorum	Dictyosperma_album))	((Dypsis_decaryi	Hydriastele_microspadix)	Heterospathe_cagayanensis))))	(Oenocarpus_minor	Oenocarpus_bataua)))))	Kingia_australis);
((Chamaedorea_seifrizii	((((Phoenix_dactylifera	(Sabal_domingensis	Nypa_fruticans))	Leopoldinia_pulchra)	(Calamus_caryotoides	Pseudophoenix_vinifera))	((((Manicaria_saccifera	((Roystonea_regia	Iriartea_deltoidea)	Pelagodoxa_henryana))	(Prestoea_acuminata	(Geonoma_undata	(Oenocarpus_minor	Oenocarpus_bataua))))	((((Kentiopsis_piersoniorum	((Veitchia_spiralis	Hydriastele_microspadix)	Dictyosperma_album))	Dypsis_decaryi)	Heterospathe_cagayanensis)	Burretiokentia_grandiflora))	((Sclerosperma_profizianum	(Orania_palindan	Podococcus_barteri))	(((Reinhardtia_paiewonskiana	Reinhardtia_latisecta)	Reinhardtia_simplex)	(Attalea_speciosa	(Bactris_major	(Elaeis_oleifera	(Elaeis_guineensis	Reinhardtia_gracilis)))))))))	Kingia_australis);
((Chamaedorea_seifrizii	(((Leopoldinia_pulchra	((Calamus_caryotoides	Nypa_fruticans)	(Phoenix_dactylifera	Sabal_domingensis)))	(((((Attalea_speciosa	(Bactris_major	(Elaeis_oleifera	Elaeis_guineensis)))	((((Prestoea_acuminata	(Geonoma_undata	Oenocarpus_bataua))	((Iriartea_deltoidea	Manicaria_saccifera)	Pelagodoxa_henryana))	Oenocarpus_minor)	(((Kentiopsis_piersoniorum	(Heterospathe_cagayanensis	Veitchia_spiralis))	(Hydriastele_microspadix	Dictyosperma_album))	(Burretiokentia_grandiflora	Dypsis_decaryi))))	(Sclerosperma_profizianum	(Orania_palindan	Podococcus_barteri)))	(Roystonea_regia	((Reinhardtia_paiewonskiana	Reinhardtia_latisecta)	Reinhardtia_simplex)))	Reinhardtia_gracilis))	Pseudophoenix_vinifera))	Kingia_australis);
((Chamaedorea_seifrizii	(((Dictyosperma_album	Kentiopsis_piersoniorum)	Veitchia_spiralis)	((Dypsis_decaryi	Heterospathe_cagayanensis)	(((Iriartea_deltoidea	(Oenocarpus_bataua	Oenocarpus_minor))	(Prestoea_acuminata	(Pseudophoenix_vinifera	Geonoma_undata)))	((Burretiokentia_grandiflora	((Leopoldinia_pulchra	(Phoenix_dactylifera	Sabal_domingensis))	((((Hydriastele_microspadix	(Attalea_speciosa	(Bactris_major	(Elaeis_oleifera	Elaeis_guineensis))))	Sclerosperma_profizianum)	(Podococcus_barteri	(Reinhardtia_simplex	(Reinhardtia_gracilis	(Reinhardtia_paiewonskiana	Reinhardtia_latisecta)))))	Orania_palindan)))	(((Pelagodoxa_henryana	Nypa_fruticans)	Manicaria_saccifera)	(Roystonea_regia	Calamus_caryotoides)))))))	Kingia_australis);
((((Prestoea_acuminata	((((Leopoldinia_pulchra	(Phoenix_dactylifera	Sabal_domingensis))	(((Orania_palindan	Sclerosperma_profizianum)	Podococcus_barteri)	((Attalea_speciosa	((Elaeis_oleifera	Elaeis_guineensis)	Bactris_major))	((Reinhardtia_gracilis	Reinhardtia_simplex)	(Reinhardtia_latisecta	Reinhardtia_paiewonskiana)))))	(((Kentiopsis_piersoniorum	(((Dictyosperma_album	Heterospathe_cagayanensis)	Burretiokentia_grandiflora)	Dypsis_decaryi))	(Hydriastele_microspadix	Veitchia_spiralis))	((Calamus_caryotoides	Roystonea_regia)	(Manicaria_saccifera	(Nypa_fruticans	Pelagodoxa_henryana)))))	(Iriartea_deltoidea	(Oenocarpus_minor	Oenocarpus_bataua))))	(Pseudophoenix_vinifera	Geonoma_undata))	Chamaedorea_seifrizii)	Kingia_australis);
((((Nypa_fruticans	(Pseudophoenix_vinifera	(Leopoldinia_pulchra	(Phoenix_dactylifera	Sabal_domingensis))))	((((((Veitchia_spiralis	(Kentiopsis_piersoniorum	(Hydriastele_microspadix	Dictyosperma_album)))	((Heterospathe_cagayanensis	Burretiokentia_grandiflora)	Dypsis_decaryi))	Geonoma_undata)	(Manicaria_saccifera	(Prestoea_acuminata	Pelagodoxa_henryana)))	(Oenocarpus_minor	Oenocarpus_bataua))	(((Calamus_caryotoides	Sclerosperma_profizianum)	(Podococcus_barteri	Orania_palindan))	((Iriartea_deltoidea	Roystonea_regia)	((Attalea_speciosa	((Elaeis_oleifera	Elaeis_guineensis)	Bactris_major))	((Reinhardtia_simplex	(Reinhardtia_latisecta	Reinhardtia_paiewonskiana))	Reinhardtia_gracilis))))))	Chamaedorea_seifrizii)	Kingia_australis);
(((Burretiokentia_grandiflora	((((Hydriastele_microspadix	Kentiopsis_piersoniorum)	Dictyosperma_album)	((((Iriartea_deltoidea	(Oenocarpus_minor	Oenocarpus_bataua))	(((((Orania_palindan	(Podococcus_barteri	((Reinhardtia_simplex	((Reinhardtia_latisecta	Roystonea_regia)	Reinhardtia_paiewonskiana))	(Attalea_speciosa	((Elaeis_oleifera	Elaeis_guineensis)	Bactris_major)))))	Sclerosperma_profizianum)	Reinhardtia_gracilis)	(((Calamus_caryotoides	Pseudophoenix_vinifera)	Chamaedorea_seifrizii)	(Nypa_fruticans	(Leopoldinia_pulchra	(Phoenix_dactylifera	Sabal_domingensis)))))	Geonoma_undata))	Manicaria_saccifera)	(Prestoea_acuminata	Pelagodoxa_henryana)))	(Veitchia_spiralis	Heterospathe_cagayanensis)))	Dypsis_decaryi)	Kingia_australis);
((Calamus_caryotoides	(Nypa_fruticans	(((Pseudophoenix_vinifera	Chamaedorea_seifrizii)	(((Manicaria_saccifera	((Pelagodoxa_henryana	Geonoma_undata)	(Prestoea_acuminata	(Iriartea_deltoidea	(Oenocarpus_minor	Oenocarpus_bataua)))))	(((Kentiopsis_piersoniorum	((Hydriastele_microspadix	Veitchia_spiralis)	Dictyosperma_album))	Heterospathe_cagayanensis)	(Burretiokentia_grandiflora	Dypsis_decaryi)))	((((Reinhardtia_simplex	(Reinhardtia_gracilis	(Reinhardtia_latisecta	Reinhardtia_paiewonskiana)))	(Attalea_speciosa	((Elaeis_oleifera	Elaeis_guineensis)	Bactris_major)))	Roystonea_regia)	(Sclerosperma_profizianum	(Orania_palindan	Podococcus_barteri)))))	(Leopoldinia_pulchra	(Phoenix_dactylifera	Sabal_domingensis)))))	Kingia_australis);
((((Chamaedorea_seifrizii	((((Iriartea_deltoidea	Roystonea_regia)	(Oenocarpus_minor	Oenocarpus_bataua))	(Sclerosperma_profizianum	(Orania_palindan	((Podococcus_barteri	(Reinhardtia_simplex	(Reinhardtia_gracilis	(Reinhardtia_latisecta	Reinhardtia_paiewonskiana))))	((Elaeis_oleifera	Elaeis_guineensis)	(Bactris_major	Attalea_speciosa))))))	(((Burretiokentia_grandiflora	((Kentiopsis_piersoniorum	((Hydriastele_microspadix	Veitchia_spiralis)	Dictyosperma_album))	Dypsis_decaryi))	Heterospathe_cagayanensis)	((Prestoea_acuminata	Manicaria_saccifera)	(Pelagodoxa_henryana	Geonoma_undata)))))	(Leopoldinia_pulchra	Pseudophoenix_vinifera))	(Calamus_caryotoides	((Sabal_domingensis	Phoenix_dactylifera)	Nypa_fruticans)))	Kingia_australis);
((Chamaedorea_seifrizii	((Reinhardtia_simplex	(Reinhardtia_latisecta	Reinhardtia_paiewonskiana))	(((Orania_palindan	Sclerosperma_profizianum)	((((((Leopoldinia_pulchra	(Sabal_domingensis	Phoenix_dactylifera))	Nypa_fruticans)	(Pseudophoenix_vinifera	Calamus_caryotoides))	Reinhardtia_gracilis)	(Iriartea_deltoidea	Roystonea_regia))	((((Geonoma_undata	(((Dypsis_decaryi	(Kentiopsis_piersoniorum	(Veitchia_spiralis	(Hydriastele_microspadix	Dictyosperma_album))))	Heterospathe_cagayanensis)	Oenocarpus_minor))	Oenocarpus_bataua)	((Prestoea_acuminata	Pelagodoxa_henryana)	(Manicaria_saccifera	Burretiokentia_grandiflora)))	(Attalea_speciosa	((Elaeis_oleifera	Elaeis_guineensis)	Bactris_major)))))	Podococcus_barteri)))	Kingia_australis);
((Roystonea_regia	((Reinhardtia_latisecta	Reinhardtia_paiewonskiana)	((((Chamaedorea_seifrizii	((((((Leopoldinia_pulchra	(Sabal_domingensis	Phoenix_dactylifera))	Nypa_fruticans)	(Calamus_caryotoides	Pseudophoenix_vinifera))	(((Dypsis_decaryi	(((Hydriastele_microspadix	Kentiopsis_piersoniorum)	Dictyosperma_album)	(Burretiokentia_grandiflora	(Veitchia_spiralis	Heterospathe_cagayanensis))))	((Prestoea_acuminata	(Pelagodoxa_henryana	Geonoma_undata))	Manicaria_saccifera))	(Oenocarpus_bataua	Oenocarpus_minor)))	((Attalea_speciosa	((Elaeis_oleifera	Elaeis_guineensis)	Bactris_major))	Orania_palindan))	Sclerosperma_profizianum))	Podococcus_barteri)	(Reinhardtia_gracilis	Reinhardtia_simplex))	Iriartea_deltoidea)))	Kingia_australis);
((Chamaedorea_seifrizii	(((((Manicaria_saccifera	((Prestoea_acuminata	Pelagodoxa_henryana)	((Reinhardtia_gracilis	Geonoma_undata)	(Hydriastele_microspadix	(Kentiopsis_piersoniorum	((((Dictyosperma_album	Burretiokentia_grandiflora)	Dypsis_decaryi)	Heterospathe_cagayanensis)	Veitchia_spiralis))))))	(Oenocarpus_bataua	Oenocarpus_minor))	(((Attalea_speciosa	((Elaeis_oleifera	Elaeis_guineensis)	Bactris_major))	(Iriartea_deltoidea	(Reinhardtia_simplex	(Roystonea_regia	(Reinhardtia_latisecta	Reinhardtia_paiewonskiana)))))	(Sclerosperma_profizianum	(Podococcus_barteri	Orania_palindan))))	((Leopoldinia_pulchra	(Sabal_domingensis	Phoenix_dactylifera))	(Calamus_caryotoides	Nypa_fruticans)))	Pseudophoenix_vinifera))	Kingia_australis);
((Roystonea_regia	(Reinhardtia_latisecta	(Reinhardtia_paiewonskiana	(((((Podococcus_barteri	(Sclerosperma_profizianum	Nypa_fruticans))	((((Pseudophoenix_vinifera	(Leopoldinia_pulchra	(Sabal_domingensis	Phoenix_dactylifera)))	Reinhardtia_gracilis)	(Manicaria_saccifera	((Prestoea_acuminata	(Calamus_caryotoides	Pelagodoxa_henryana))	(((Chamaedorea_seifrizii	Geonoma_undata)	Iriartea_deltoidea)	(Oenocarpus_bataua	Oenocarpus_minor)))))	((Dypsis_decaryi	((Heterospathe_cagayanensis	Veitchia_spiralis)	Burretiokentia_grandiflora))	(Dictyosperma_album	(Hydriastele_microspadix	Kentiopsis_piersoniorum)))))	Orania_palindan)	(Attalea_speciosa	((Elaeis_oleifera	Elaeis_guineensis)	Bactris_major)))	Reinhardtia_simplex))))	Kingia_australis);
((Dypsis_decaryi	(((Prestoea_acuminata	(Manicaria_saccifera	Pelagodoxa_henryana))	(((Nypa_fruticans	(Leopoldinia_pulchra	(Sabal_domingensis	Phoenix_dactylifera)))	(((((Reinhardtia_simplex	(Reinhardtia_latisecta	Reinhardtia_paiewonskiana))	Reinhardtia_gracilis)	(Attalea_speciosa	((Elaeis_oleifera	Elaeis_guineensis)	(Calamus_caryotoides	Bactris_major))))	Roystonea_regia)	((Chamaedorea_seifrizii	Sclerosperma_profizianum)	(Podococcus_barteri	Orania_palindan))))	((Geonoma_undata	Pseudophoenix_vinifera)	(Iriartea_deltoidea	(Oenocarpus_bataua	Oenocarpus_minor)))))	((Burretiokentia_grandiflora	((Dictyosperma_album	Veitchia_spiralis)	(Kentiopsis_piersoniorum	Hydriastele_microspadix)))	Heterospathe_cagayanensis)))	Kingia_australis);
((Chamaedorea_seifrizii	((Pseudophoenix_vinifera	(Nypa_fruticans	((Phoenix_dactylifera	Sabal_domingensis)	Leopoldinia_pulchra)))	(((Oenocarpus_minor	Oenocarpus_bataua)	((Prestoea_acuminata	Manicaria_saccifera)	((Hydriastele_microspadix	((Kentiopsis_piersoniorum	(Dictyosperma_album	(Dypsis_decaryi	(Veitchia_spiralis	Heterospathe_cagayanensis))))	Burretiokentia_grandiflora))	(Geonoma_undata	Pelagodoxa_henryana))))	((((Attalea_speciosa	(Bactris_major	(Calamus_caryotoides	(Elaeis_oleifera	Elaeis_guineensis))))	(Reinhardtia_simplex	(Reinhardtia_latisecta	(Reinhardtia_paiewonskiana	Reinhardtia_gracilis))))	(Iriartea_deltoidea	Roystonea_regia))	(Podococcus_barteri	(Sclerosperma_profizianum	Orania_palindan))))))	Kingia_australis);
((Nypa_fruticans	((((Leopoldinia_pulchra	((((Geonoma_undata	Oenocarpus_bataua)	(Manicaria_saccifera	(Calamus_caryotoides	(Prestoea_acuminata	Pelagodoxa_henryana))))	((((Kentiopsis_piersoniorum	(Dictyosperma_album	((Dypsis_decaryi	Hydriastele_microspadix)	(Veitchia_spiralis	Heterospathe_cagayanensis))))	Burretiokentia_grandiflora)	((((Attalea_speciosa	(Bactris_major	(Elaeis_oleifera	Elaeis_guineensis)))	((Reinhardtia_simplex	(Reinhardtia_latisecta	Reinhardtia_paiewonskiana))	Reinhardtia_gracilis))	(Iriartea_deltoidea	Roystonea_regia))	((Podococcus_barteri	Orania_palindan)	Sclerosperma_profizianum)))	Oenocarpus_minor))	Chamaedorea_seifrizii))	Pseudophoenix_vinifera)	Phoenix_dactylifera)	Sabal_domingensis))	Kingia_australis);
((Chamaedorea_seifrizii	(((Prestoea_acuminata	(((((Pelagodoxa_henryana	Dypsis_decaryi)	Nypa_fruticans)	Burretiokentia_grandiflora)	((Oenocarpus_bataua	Oenocarpus_minor)	(Pseudophoenix_vinifera	Geonoma_undata)))	(Manicaria_saccifera	(((Sabal_domingensis	Phoenix_dactylifera)	Leopoldinia_pulchra)	((((Attalea_speciosa	(Bactris_major	(Elaeis_oleifera	(Elaeis_guineensis	Reinhardtia_gracilis))))	(Reinhardtia_simplex	(Reinhardtia_latisecta	Reinhardtia_paiewonskiana)))	(Calamus_caryotoides	Roystonea_regia))	((Podococcus_barteri	Orania_palindan)	(Heterospathe_cagayanensis	Sclerosperma_profizianum)))))))	Iriartea_deltoidea)	((Hydriastele_microspadix	Veitchia_spiralis)	(Dictyosperma_album	Kentiopsis_piersoniorum))))	Kingia_australis);
((Chamaedorea_seifrizii	((Nypa_fruticans	((Calamus_caryotoides	Pseudophoenix_vinifera)	((Sabal_domingensis	Phoenix_dactylifera)	Leopoldinia_pulchra)))	((((Dypsis_decaryi	(((Hydriastele_microspadix	Dictyosperma_album)	(Heterospathe_cagayanensis	Veitchia_spiralis))	Kentiopsis_piersoniorum))	Burretiokentia_grandiflora)	(((Geonoma_undata	(Oenocarpus_bataua	Oenocarpus_minor))	(Pelagodoxa_henryana	(Iriartea_deltoidea	Prestoea_acuminata)))	Manicaria_saccifera))	(Roystonea_regia	(Sclerosperma_profizianum	(((Attalea_speciosa	(Bactris_major	(Elaeis_oleifera	Elaeis_guineensis)))	(Reinhardtia_gracilis	(Reinhardtia_simplex	(Reinhardtia_latisecta	Reinhardtia_paiewonskiana))))	(Podococcus_barteri	Orania_palindan)))))))	Kingia_australis);
((Chamaedorea_seifrizii	((Nypa_fruticans	((Calamus_caryotoides	Pseudophoenix_vinifera)	((Sabal_domingensis	Phoenix_dactylifera)	Leopoldinia_pulchra)))	(((((Kentiopsis_piersoniorum	Dictyosperma_album)	(Dypsis_decaryi	(Veitchia_spiralis	(Hydriastele_microspadix	Heterospathe_cagayanensis))))	Burretiokentia_grandiflora)	((Oenocarpus_bataua	Oenocarpus_minor)	(((Pelagodoxa_henryana	Prestoea_acuminata)	Manicaria_saccifera)	Geonoma_undata)))	((Podococcus_barteri	Orania_palindan)	(Sclerosperma_profizianum	((Iriartea_deltoidea	Roystonea_regia)	((Attalea_speciosa	(Bactris_major	(Elaeis_oleifera	Elaeis_guineensis)))	(Reinhardtia_gracilis	(Reinhardtia_simplex	(Reinhardtia_latisecta	Reinhardtia_paiewonskiana))))))))))	Kingia_australis);
((((Roystonea_regia	Reinhardtia_paiewonskiana)	((((Chamaedorea_seifrizii	((Nypa_fruticans	((Sabal_domingensis	Leopoldinia_pulchra)	Phoenix_dactylifera))	((Pseudophoenix_vinifera	((Sclerosperma_profizianum	(Podococcus_barteri	Orania_palindan))	Iriartea_deltoidea))	((Attalea_speciosa	(Bactris_major	(Elaeis_oleifera	Elaeis_guineensis)))	(((Dypsis_decaryi	((Heterospathe_cagayanensis	Veitchia_spiralis)	Burretiokentia_grandiflora))	(Dictyosperma_album	Kentiopsis_piersoniorum))	(Manicaria_saccifera	((Geonoma_undata	(Oenocarpus_minor	Oenocarpus_bataua))	(Pelagodoxa_henryana	(Calamus_caryotoides	Prestoea_acuminata)))))))))	Reinhardtia_gracilis)	Reinhardtia_simplex)	Hydriastele_microspadix))	Reinhardtia_latisecta)	Kingia_australis);
((Dypsis_decaryi	(Burretiokentia_grandiflora	((((Dictyosperma_album	Veitchia_spiralis)	(Kentiopsis_piersoniorum	Hydriastele_microspadix))	(((((((Podococcus_barteri	((Reinhardtia_simplex	Reinhardtia_gracilis)	(Reinhardtia_latisecta	Reinhardtia_paiewonskiana)))	(((Calamus_caryotoides	Pseudophoenix_vinifera)	Chamaedorea_seifrizii)	((Iriartea_deltoidea	Roystonea_regia)	(Sclerosperma_profizianum	Orania_palindan))))	(Nypa_fruticans	((Sabal_domingensis	Leopoldinia_pulchra)	Phoenix_dactylifera)))	(Attalea_speciosa	(Bactris_major	(Elaeis_oleifera	Elaeis_guineensis))))	(Oenocarpus_minor	Oenocarpus_bataua))	(Pelagodoxa_henryana	Geonoma_undata))	(Manicaria_saccifera	Prestoea_acuminata)))	Heterospathe_cagayanensis)))	Kingia_australis);
((Calamus_caryotoides	(((Pseudophoenix_vinifera	Chamaedorea_seifrizii)	Leopoldinia_pulchra)	(((Sabal_domingensis	Nypa_fruticans)	Phoenix_dactylifera)	(((Manicaria_saccifera	(Pelagodoxa_henryana	(Dypsis_decaryi	((Heterospathe_cagayanensis	Burretiokentia_grandiflora)	((Dictyosperma_album	(Hydriastele_microspadix	Veitchia_spiralis))	Kentiopsis_piersoniorum)))))	(Geonoma_undata	((Oenocarpus_minor	Oenocarpus_bataua)	Prestoea_acuminata)))	(((Roystonea_regia	Iriartea_deltoidea)	((Reinhardtia_gracilis	((Reinhardtia_latisecta	Reinhardtia_paiewonskiana)	Reinhardtia_simplex))	(Attalea_speciosa	(Bactris_major	(Elaeis_oleifera	Elaeis_guineensis)))))	(Sclerosperma_profizianum	(Podococcus_barteri	Orania_palindan)))))))	Kingia_australis);
((((Dypsis_decaryi	((((((Chamaedorea_seifrizii	(Nypa_fruticans	(Sclerosperma_profizianum	Podococcus_barteri)))	Orania_palindan)	(Roystonea_regia	((Reinhardtia_gracilis	((Reinhardtia_latisecta	Reinhardtia_paiewonskiana)	Reinhardtia_simplex))	(Attalea_speciosa	(Bactris_major	(Elaeis_oleifera	Elaeis_guineensis))))))	((Sabal_domingensis	Phoenix_dactylifera)	((Pseudophoenix_vinifera	Calamus_caryotoides)	Leopoldinia_pulchra)))	((Iriartea_deltoidea	(Prestoea_acuminata	Pelagodoxa_henryana))	((Oenocarpus_minor	Oenocarpus_bataua)	(Geonoma_undata	Manicaria_saccifera))))	Burretiokentia_grandiflora))	(((Hydriastele_microspadix	Dictyosperma_album)	Veitchia_spiralis)	Kentiopsis_piersoniorum))	Heterospathe_cagayanensis)	Kingia_australis);
((Chamaedorea_seifrizii	(((Iriartea_deltoidea	Roystonea_regia)	((Sclerosperma_profizianum	((Attalea_speciosa	((Calamus_caryotoides	Bactris_major)	(Elaeis_oleifera	Elaeis_guineensis)))	(Podococcus_barteri	Orania_palindan)))	((((Leopoldinia_pulchra	Sabal_domingensis)	Phoenix_dactylifera)	Pseudophoenix_vinifera)	(((Oenocarpus_minor	Oenocarpus_bataua)	Reinhardtia_gracilis)	(Nypa_fruticans	((((((Hydriastele_microspadix	Veitchia_spiralis)	(Dictyosperma_album	Kentiopsis_piersoniorum))	(Burretiokentia_grandiflora	Dypsis_decaryi))	Heterospathe_cagayanensis)	Geonoma_undata)	(Prestoea_acuminata	(Pelagodoxa_henryana	Manicaria_saccifera))))))))	((Reinhardtia_latisecta	Reinhardtia_paiewonskiana)	Reinhardtia_simplex)))	Kingia_australis);
(((((Roystonea_regia	Calamus_caryotoides)	(Pseudophoenix_vinifera	(Leopoldinia_pulchra	(Phoenix_dactylifera	Sabal_domingensis))))	(((Reinhardtia_simplex	((Reinhardtia_paiewonskiana	Reinhardtia_latisecta)	Reinhardtia_gracilis))	(((Podococcus_barteri	Orania_palindan)	Sclerosperma_profizianum)	((((Burretiokentia_grandiflora	Heterospathe_cagayanensis)	((Kentiopsis_piersoniorum	(Veitchia_spiralis	(Hydriastele_microspadix	Dictyosperma_album)))	Dypsis_decaryi))	(((Pelagodoxa_henryana	Prestoea_acuminata)	((Oenocarpus_minor	Oenocarpus_bataua)	Geonoma_undata))	Manicaria_saccifera))	((Bactris_major	(Elaeis_oleifera	Elaeis_guineensis))	Attalea_speciosa))))	(Iriartea_deltoidea	Nypa_fruticans)))	Chamaedorea_seifrizii)	Kingia_australis);
(((((Calamus_caryotoides	Pseudophoenix_vinifera)	(Leopoldinia_pulchra	(Phoenix_dactylifera	(Nypa_fruticans	Sabal_domingensis))))	(((Reinhardtia_gracilis	(Oenocarpus_minor	Oenocarpus_bataua))	((Manicaria_saccifera	Geonoma_undata)	((((Kentiopsis_piersoniorum	Dictyosperma_album)	((Heterospathe_cagayanensis	Burretiokentia_grandiflora)	(Veitchia_spiralis	Hydriastele_microspadix)))	Dypsis_decaryi)	(Pelagodoxa_henryana	Prestoea_acuminata))))	((Orania_palindan	(Bactris_major	((Elaeis_oleifera	Elaeis_guineensis)	Attalea_speciosa)))	(Sclerosperma_profizianum	((Podococcus_barteri	(Roystonea_regia	(Reinhardtia_simplex	(Reinhardtia_paiewonskiana	Reinhardtia_latisecta))))	Iriartea_deltoidea)))))	Chamaedorea_seifrizii)	Kingia_australis);
((Calamus_caryotoides	(Orania_palindan	((Sclerosperma_profizianum	(((Phoenix_dactylifera	(Nypa_fruticans	Sabal_domingensis))	(((Reinhardtia_simplex	(Reinhardtia_paiewonskiana	(Reinhardtia_gracilis	Reinhardtia_latisecta)))	(Pseudophoenix_vinifera	Chamaedorea_seifrizii))	(Roystonea_regia	Leopoldinia_pulchra)))	(((((Veitchia_spiralis	(Kentiopsis_piersoniorum	Dictyosperma_album))	(Heterospathe_cagayanensis	(Dypsis_decaryi	Hydriastele_microspadix)))	((Manicaria_saccifera	Burretiokentia_grandiflora)	Oenocarpus_minor))	((Pelagodoxa_henryana	Prestoea_acuminata)	((Iriartea_deltoidea	Oenocarpus_bataua)	Geonoma_undata)))	(Attalea_speciosa	(Bactris_major	(Elaeis_oleifera	Elaeis_guineensis))))))	Podococcus_barteri)))	Kingia_australis);
((Chamaedorea_seifrizii	(((((((((Oenocarpus_bataua	Oenocarpus_minor)	(Pelagodoxa_henryana	Prestoea_acuminata))	(Geonoma_undata	Manicaria_saccifera))	((Heterospathe_cagayanensis	(Dypsis_decaryi	Burretiokentia_grandiflora))	((Hydriastele_microspadix	Veitchia_spiralis)	(Kentiopsis_piersoniorum	Dictyosperma_album))))	(Attalea_speciosa	(Bactris_major	(Elaeis_oleifera	Elaeis_guineensis))))	(Podococcus_barteri	Orania_palindan))	(((Calamus_caryotoides	Pseudophoenix_vinifera)	(Leopoldinia_pulchra	(Phoenix_dactylifera	Sabal_domingensis)))	(((Iriartea_deltoidea	Roystonea_regia)	(Reinhardtia_simplex	(Reinhardtia_paiewonskiana	Reinhardtia_latisecta)))	Reinhardtia_gracilis)))	Nypa_fruticans)	Sclerosperma_profizianum))	Kingia_australis);
((Chamaedorea_seifrizii	(((((((Oenocarpus_minor	Manicaria_saccifera)	(Oenocarpus_bataua	(Pelagodoxa_henryana	Geonoma_undata)))	(Prestoea_acuminata	Iriartea_deltoidea))	((((Dypsis_decaryi	Veitchia_spiralis)	(Burretiokentia_grandiflora	Heterospathe_cagayanensis))	(Dictyosperma_album	Kentiopsis_piersoniorum))	Hydriastele_microspadix))	(Attalea_speciosa	(Bactris_major	(Elaeis_oleifera	Elaeis_guineensis))))	(((Podococcus_barteri	Orania_palindan)	Sclerosperma_profizianum)	((((Roystonea_regia	Calamus_caryotoides)	((Nypa_fruticans	Phoenix_dactylifera)	Sabal_domingensis))	Leopoldinia_pulchra)	Pseudophoenix_vinifera)))	((Reinhardtia_gracilis	(Reinhardtia_paiewonskiana	Reinhardtia_latisecta))	Reinhardtia_simplex)))	Kingia_australis);
((Chamaedorea_seifrizii	(Geonoma_undata	(Pelagodoxa_henryana	((((((Hydriastele_microspadix	Veitchia_spiralis)	Dictyosperma_album)	Kentiopsis_piersoniorum)	((Burretiokentia_grandiflora	Heterospathe_cagayanensis)	Dypsis_decaryi))	(((Oenocarpus_minor	(Orania_palindan	Podococcus_barteri))	(((Roystonea_regia	Calamus_caryotoides)	((Attalea_speciosa	(Bactris_major	(Elaeis_oleifera	Elaeis_guineensis)))	(Reinhardtia_gracilis	((Reinhardtia_paiewonskiana	Reinhardtia_latisecta)	Reinhardtia_simplex))))	(Nypa_fruticans	((Phoenix_dactylifera	Sabal_domingensis)	Leopoldinia_pulchra))))	Sclerosperma_profizianum))	((((Iriartea_deltoidea	Oenocarpus_bataua)	Prestoea_acuminata)	Pseudophoenix_vinifera)	Manicaria_saccifera)))))	Kingia_australis);
((Chamaedorea_seifrizii	(((((Calamus_caryotoides	Nypa_fruticans)	(Phoenix_dactylifera	Sabal_domingensis))	((Geonoma_undata	Pelagodoxa_henryana)	(((((((Burretiokentia_grandiflora	(Hydriastele_microspadix	Veitchia_spiralis))	Heterospathe_cagayanensis)	Dypsis_decaryi)	Kentiopsis_piersoniorum)	Dictyosperma_album)	(Prestoea_acuminata	Manicaria_saccifera))	(Oenocarpus_bataua	Oenocarpus_minor))))	(((((Reinhardtia_gracilis	(Reinhardtia_paiewonskiana	Reinhardtia_latisecta))	Reinhardtia_simplex)	(Roystonea_regia	((Elaeis_oleifera	Elaeis_guineensis)	(Attalea_speciosa	Bactris_major))))	(Orania_palindan	Podococcus_barteri))	Sclerosperma_profizianum))	((Leopoldinia_pulchra	Pseudophoenix_vinifera)	Iriartea_deltoidea)))	Kingia_australis);
((Chamaedorea_seifrizii	((((((Reinhardtia_gracilis	((Reinhardtia_paiewonskiana	Reinhardtia_latisecta)	Reinhardtia_simplex))	(Attalea_speciosa	(Bactris_major	(Elaeis_oleifera	Elaeis_guineensis))))	((Orania_palindan	Podococcus_barteri)	Sclerosperma_profizianum))	(((((Heterospathe_cagayanensis	Burretiokentia_grandiflora)	(Dypsis_decaryi	(Veitchia_spiralis	((Kentiopsis_piersoniorum	Hydriastele_microspadix)	Dictyosperma_album))))	(Prestoea_acuminata	Pelagodoxa_henryana))	(Manicaria_saccifera	Geonoma_undata))	(Iriartea_deltoidea	(Oenocarpus_bataua	Oenocarpus_minor))))	((Calamus_caryotoides	Roystonea_regia)	(Nypa_fruticans	(Leopoldinia_pulchra	(Phoenix_dactylifera	Sabal_domingensis)))))	Pseudophoenix_vinifera))	Kingia_australis);
((Calamus_caryotoides	((Pseudophoenix_vinifera	Chamaedorea_seifrizii)	(((Roystonea_regia	Leopoldinia_pulchra)	(Phoenix_dactylifera	(Nypa_fruticans	Sabal_domingensis)))	(((Podococcus_barteri	((Reinhardtia_gracilis	(Reinhardtia_latisecta	Reinhardtia_paiewonskiana))	Reinhardtia_simplex))	(((((Heterospathe_cagayanensis	((Manicaria_saccifera	(Prestoea_acuminata	Pelagodoxa_henryana))	(Geonoma_undata	(Iriartea_deltoidea	(Oenocarpus_bataua	Oenocarpus_minor)))))	Dypsis_decaryi)	Burretiokentia_grandiflora)	(Veitchia_spiralis	((Kentiopsis_piersoniorum	Hydriastele_microspadix)	Dictyosperma_album)))	((Elaeis_oleifera	Elaeis_guineensis)	(Attalea_speciosa	Bactris_major))))	(Orania_palindan	Sclerosperma_profizianum)))))	Kingia_australis);
((Chamaedorea_seifrizii	((Calamus_caryotoides	Pseudophoenix_vinifera)	(Leopoldinia_pulchra	((Hydriastele_microspadix	(Roystonea_regia	(Phoenix_dactylifera	(Nypa_fruticans	Sabal_domingensis))))	((((((Reinhardtia_gracilis	Reinhardtia_latisecta)	Reinhardtia_paiewonskiana)	Reinhardtia_simplex)	(Attalea_speciosa	(Bactris_major	(Elaeis_oleifera	Elaeis_guineensis))))	(Sclerosperma_profizianum	(Podococcus_barteri	Orania_palindan)))	((Prestoea_acuminata	Pelagodoxa_henryana)	((Oenocarpus_bataua	Geonoma_undata)	(((((Heterospathe_cagayanensis	Veitchia_spiralis)	Dypsis_decaryi)	((Iriartea_deltoidea	Kentiopsis_piersoniorum)	Dictyosperma_album))	Burretiokentia_grandiflora)	(Oenocarpus_minor	Manicaria_saccifera)))))))))	Kingia_australis);
(((((((((Podococcus_barteri	Orania_palindan)	Sclerosperma_profizianum)	((Attalea_speciosa	(Bactris_major	(Elaeis_guineensis	Elaeis_oleifera)))	((Reinhardtia_paiewonskiana	Reinhardtia_latisecta)	(Reinhardtia_simplex	Reinhardtia_gracilis))))	(Iriartea_deltoidea	Roystonea_regia))	(Burretiokentia_grandiflora	(Oenocarpus_bataua	Oenocarpus_minor)))	(Prestoea_acuminata	((((Dypsis_decaryi	Heterospathe_cagayanensis)	((Veitchia_spiralis	(Kentiopsis_piersoniorum	Hydriastele_microspadix))	Dictyosperma_album))	Manicaria_saccifera)	(Geonoma_undata	Pelagodoxa_henryana))))	((Pseudophoenix_vinifera	Calamus_caryotoides)	(Nypa_fruticans	((Sabal_domingensis	Phoenix_dactylifera)	Leopoldinia_pulchra))))	Chamaedorea_seifrizii)	Kingia_australis);
(((((((((((Pseudophoenix_vinifera	Calamus_caryotoides)	Chamaedorea_seifrizii)	(Nypa_fruticans	((Sabal_domingensis	Phoenix_dactylifera)	Leopoldinia_pulchra)))	((Iriartea_deltoidea	(Oenocarpus_bataua	Oenocarpus_minor))	(((Podococcus_barteri	Orania_palindan)	Sclerosperma_profizianum)	(Roystonea_regia	((Attalea_speciosa	(Bactris_major	(Elaeis_oleifera	(Elaeis_guineensis	Reinhardtia_gracilis))))	((Reinhardtia_paiewonskiana	Reinhardtia_latisecta)	Reinhardtia_simplex))))))	((Pelagodoxa_henryana	Manicaria_saccifera)	(Prestoea_acuminata	Geonoma_undata)))	((Hydriastele_microspadix	Dictyosperma_album)	Kentiopsis_piersoniorum))	Dypsis_decaryi)	Burretiokentia_grandiflora)	Veitchia_spiralis)	Heterospathe_cagayanensis)	Kingia_australis);
((Chamaedorea_seifrizii	(Geonoma_undata	(((Oenocarpus_bataua	Oenocarpus_minor)	((Nypa_fruticans	((Pseudophoenix_vinifera	Calamus_caryotoides)	((Sabal_domingensis	Phoenix_dactylifera)	Leopoldinia_pulchra)))	((Roystonea_regia	((Attalea_speciosa	(Bactris_major	(Elaeis_oleifera	Elaeis_guineensis)))	((Reinhardtia_paiewonskiana	Reinhardtia_latisecta)	Reinhardtia_simplex)))	(Podococcus_barteri	(Orania_palindan	Sclerosperma_profizianum)))))	(((Prestoea_acuminata	Pelagodoxa_henryana)	(((Reinhardtia_gracilis	Dypsis_decaryi)	(Burretiokentia_grandiflora	Heterospathe_cagayanensis))	(((Iriartea_deltoidea	Dictyosperma_album)	Kentiopsis_piersoniorum)	(Hydriastele_microspadix	Veitchia_spiralis))))	Manicaria_saccifera))))	Kingia_australis);
((Chamaedorea_seifrizii	((Pseudophoenix_vinifera	Calamus_caryotoides)	((((Sabal_domingensis	Phoenix_dactylifera)	Leopoldinia_pulchra)	Nypa_fruticans)	(((Sclerosperma_profizianum	(Podococcus_barteri	Orania_palindan))	((Reinhardtia_gracilis	((Elaeis_oleifera	Elaeis_guineensis)	(Attalea_speciosa	Bactris_major)))	(Hydriastele_microspadix	((Roystonea_regia	(Reinhardtia_paiewonskiana	Reinhardtia_latisecta))	Reinhardtia_simplex))))	((((Dictyosperma_album	((Dypsis_decaryi	(Burretiokentia_grandiflora	Veitchia_spiralis))	Kentiopsis_piersoniorum))	(Manicaria_saccifera	Geonoma_undata))	(Prestoea_acuminata	Pelagodoxa_henryana))	(Iriartea_deltoidea	(Heterospathe_cagayanensis	(Oenocarpus_minor	Oenocarpus_bataua))))))))	Kingia_australis);
((Chamaedorea_seifrizii	(Reinhardtia_simplex	(((((Reinhardtia_gracilis	(Orania_palindan	Pseudophoenix_vinifera))	((((Manicaria_saccifera	Geonoma_undata)	((Burretiokentia_grandiflora	(((Veitchia_spiralis	Hydriastele_microspadix)	(Dictyosperma_album	Kentiopsis_piersoniorum))	Dypsis_decaryi))	(Prestoea_acuminata	Pelagodoxa_henryana)))	(Heterospathe_cagayanensis	(Iriartea_deltoidea	(Oenocarpus_minor	Oenocarpus_bataua))))	((Bactris_major	(Elaeis_guineensis	Elaeis_oleifera))	Attalea_speciosa)))	(((Sabal_domingensis	Phoenix_dactylifera)	Leopoldinia_pulchra)	Nypa_fruticans))	(Podococcus_barteri	Sclerosperma_profizianum))	((Calamus_caryotoides	Roystonea_regia)	(Reinhardtia_paiewonskiana	Reinhardtia_latisecta)))))	Kingia_australis);
((Chamaedorea_seifrizii	(((((Prestoea_acuminata	Pelagodoxa_henryana)	Iriartea_deltoidea)	(Manicaria_saccifera	(((Geonoma_undata	Roystonea_regia)	Oenocarpus_bataua)	Oenocarpus_minor)))	(((((Veitchia_spiralis	Dictyosperma_album)	Kentiopsis_piersoniorum)	(Dypsis_decaryi	(Heterospathe_cagayanensis	Burretiokentia_grandiflora)))	Hydriastele_microspadix)	(((Orania_palindan	Podococcus_barteri)	Sclerosperma_profizianum)	(((Bactris_major	(Elaeis_guineensis	Elaeis_oleifera))	Attalea_speciosa)	(Reinhardtia_simplex	(Reinhardtia_gracilis	(Reinhardtia_paiewonskiana	Reinhardtia_latisecta)))))))	(((Calamus_caryotoides	Pseudophoenix_vinifera)	((Sabal_domingensis	Phoenix_dactylifera)	Leopoldinia_pulchra))	Nypa_fruticans)))	Kingia_australis);
((Chamaedorea_seifrizii	(Sclerosperma_profizianum	(((((Bactris_major	(Elaeis_guineensis	Elaeis_oleifera))	Attalea_speciosa)	(Reinhardtia_simplex	(Reinhardtia_gracilis	(Reinhardtia_paiewonskiana	Reinhardtia_latisecta))))	(Hydriastele_microspadix	(Calamus_caryotoides	Roystonea_regia)))	(((Iriartea_deltoidea	Orania_palindan)	Podococcus_barteri)	(((((Sabal_domingensis	Phoenix_dactylifera)	Leopoldinia_pulchra)	Nypa_fruticans)	(((Dypsis_decaryi	((Dictyosperma_album	Veitchia_spiralis)	Kentiopsis_piersoniorum))	Heterospathe_cagayanensis)	(Pseudophoenix_vinifera	(Oenocarpus_minor	(((Manicaria_saccifera	(Geonoma_undata	Pelagodoxa_henryana))	Prestoea_acuminata)	Oenocarpus_bataua)))))	Burretiokentia_grandiflora)))))	Kingia_australis);
((Chamaedorea_seifrizii	(Sclerosperma_profizianum	((Orania_palindan	((((Bactris_major	(Elaeis_guineensis	Elaeis_oleifera))	Attalea_speciosa)	((Calamus_caryotoides	Roystonea_regia)	(Reinhardtia_gracilis	(Reinhardtia_simplex	(Reinhardtia_paiewonskiana	Reinhardtia_latisecta)))))	(((((Heterospathe_cagayanensis	Veitchia_spiralis)	Kentiopsis_piersoniorum)	(Dictyosperma_album	Hydriastele_microspadix))	(Dypsis_decaryi	Burretiokentia_grandiflora))	((Manicaria_saccifera	((Geonoma_undata	Pelagodoxa_henryana)	(Iriartea_deltoidea	(Oenocarpus_bataua	Oenocarpus_minor))))	((Pseudophoenix_vinifera	((Phoenix_dactylifera	(Leopoldinia_pulchra	Sabal_domingensis))	Nypa_fruticans))	Prestoea_acuminata)))))	Podococcus_barteri)))	Kingia_australis);
((Calamus_caryotoides	((Nypa_fruticans	Orania_palindan)	(((((Bactris_major	(Elaeis_guineensis	Elaeis_oleifera))	Attalea_speciosa)	(Roystonea_regia	(Reinhardtia_simplex	(Reinhardtia_gracilis	(Reinhardtia_latisecta	Reinhardtia_paiewonskiana)))))	(((Burretiokentia_grandiflora	(((Veitchia_spiralis	(Dictyosperma_album	Kentiopsis_piersoniorum))	Dypsis_decaryi)	Hydriastele_microspadix))	Heterospathe_cagayanensis)	((((Manicaria_saccifera	Geonoma_undata)	(Prestoea_acuminata	Pelagodoxa_henryana))	((Oenocarpus_minor	Oenocarpus_bataua)	Iriartea_deltoidea))	(Pseudophoenix_vinifera	((Phoenix_dactylifera	Sabal_domingensis)	Leopoldinia_pulchra)))))	(Podococcus_barteri	(Chamaedorea_seifrizii	Sclerosperma_profizianum)))))	Kingia_australis);
((Calamus_caryotoides	(Roystonea_regia	((Phoenix_dactylifera	(Nypa_fruticans	Sabal_domingensis))	(((Hydriastele_microspadix	((Iriartea_deltoidea	(((Prestoea_acuminata	Pelagodoxa_henryana)	Manicaria_saccifera)	(((Kentiopsis_piersoniorum	((Dypsis_decaryi	Dictyosperma_album)	(Burretiokentia_grandiflora	Heterospathe_cagayanensis)))	Veitchia_spiralis)	(Oenocarpus_minor	(Oenocarpus_bataua	Geonoma_undata)))))	((Sclerosperma_profizianum	(Podococcus_barteri	Orania_palindan))	((((Reinhardtia_latisecta	Reinhardtia_paiewonskiana)	Reinhardtia_gracilis)	Reinhardtia_simplex)	((Bactris_major	(Elaeis_guineensis	Elaeis_oleifera))	Attalea_speciosa)))))	Chamaedorea_seifrizii)	(Pseudophoenix_vinifera	Leopoldinia_pulchra)))))	Kingia_australis);
((Chamaedorea_seifrizii	((Geonoma_undata	Pseudophoenix_vinifera)	((((Reinhardtia_gracilis	Manicaria_saccifera)	(Pelagodoxa_henryana	Prestoea_acuminata))	(Oenocarpus_minor	Oenocarpus_bataua))	((Hydriastele_microspadix	((Dictyosperma_album	Kentiopsis_piersoniorum)	(Dypsis_decaryi	(Burretiokentia_grandiflora	(Heterospathe_cagayanensis	Veitchia_spiralis)))))	((Nypa_fruticans	(Phoenix_dactylifera	(Sabal_domingensis	Leopoldinia_pulchra)))	((((Attalea_speciosa	(Bactris_major	(Elaeis_guineensis	Elaeis_oleifera)))	((Iriartea_deltoidea	Reinhardtia_simplex)	(Reinhardtia_latisecta	Reinhardtia_paiewonskiana)))	(Calamus_caryotoides	Roystonea_regia))	(Sclerosperma_profizianum	(Orania_palindan	Podococcus_barteri))))))))	Kingia_australis);
((Chamaedorea_seifrizii	(((((Phoenix_dactylifera	Sabal_domingensis)	Leopoldinia_pulchra)	Nypa_fruticans)	((((Geonoma_undata	(Prestoea_acuminata	(Iriartea_deltoidea	(Oenocarpus_minor	Oenocarpus_bataua))))	((((Kentiopsis_piersoniorum	((Hydriastele_microspadix	Veitchia_spiralis)	(Dictyosperma_album	Heterospathe_cagayanensis)))	Dypsis_decaryi)	Burretiokentia_grandiflora)	(Pelagodoxa_henryana	((Calamus_caryotoides	Roystonea_regia)	Manicaria_saccifera))))	(Attalea_speciosa	(Bactris_major	(Elaeis_guineensis	Elaeis_oleifera))))	((Reinhardtia_simplex	(Reinhardtia_latisecta	Reinhardtia_paiewonskiana))	(Reinhardtia_gracilis	(Sclerosperma_profizianum	(Orania_palindan	Podococcus_barteri))))))	Pseudophoenix_vinifera))	Kingia_australis);
((Chamaedorea_seifrizii	(Calamus_caryotoides	((Nypa_fruticans	(Pseudophoenix_vinifera	((Phoenix_dactylifera	Sabal_domingensis)	Leopoldinia_pulchra)))	((((Manicaria_saccifera	Geonoma_undata)	(Iriartea_deltoidea	(Oenocarpus_minor	Oenocarpus_bataua)))	(Prestoea_acuminata	Pelagodoxa_henryana))	(Reinhardtia_gracilis	(((Kentiopsis_piersoniorum	((Dypsis_decaryi	(Heterospathe_cagayanensis	(Burretiokentia_grandiflora	Veitchia_spiralis)))	Dictyosperma_album))	Hydriastele_microspadix)	(((Sclerosperma_profizianum	(Orania_palindan	Podococcus_barteri))	(Reinhardtia_simplex	(Roystonea_regia	(Reinhardtia_latisecta	Reinhardtia_paiewonskiana))))	((Elaeis_guineensis	Elaeis_oleifera)	(Attalea_speciosa	Bactris_major)))))))))	Kingia_australis);
((Chamaedorea_seifrizii	(((((Reinhardtia_gracilis	(Nypa_fruticans	((Phoenix_dactylifera	Sabal_domingensis)	Leopoldinia_pulchra)))	((Bactris_major	((Elaeis_guineensis	Elaeis_oleifera)	Attalea_speciosa))	((Oenocarpus_minor	Oenocarpus_bataua)	((((((Kentiopsis_piersoniorum	(Veitchia_spiralis	Dictyosperma_album))	Heterospathe_cagayanensis)	Burretiokentia_grandiflora)	Dypsis_decaryi)	Hydriastele_microspadix)	(Manicaria_saccifera	(Geonoma_undata	(Calamus_caryotoides	(Prestoea_acuminata	Pelagodoxa_henryana))))))))	((Roystonea_regia	Iriartea_deltoidea)	Sclerosperma_profizianum))	((Orania_palindan	Podococcus_barteri)	Pseudophoenix_vinifera))	(Reinhardtia_simplex	(Reinhardtia_latisecta	Reinhardtia_paiewonskiana))))	Kingia_australis);
((Chamaedorea_seifrizii	(Sclerosperma_profizianum	((Orania_palindan	((((Reinhardtia_gracilis	(Attalea_speciosa	(Bactris_major	(Elaeis_guineensis	Elaeis_oleifera))))	((Iriartea_deltoidea	Reinhardtia_simplex)	(Reinhardtia_latisecta	Reinhardtia_paiewonskiana)))	Roystonea_regia)	((Nypa_fruticans	((Sabal_domingensis	Leopoldinia_pulchra)	Phoenix_dactylifera))	(Manicaria_saccifera	((((((Dictyosperma_album	Dypsis_decaryi)	(Hydriastele_microspadix	Heterospathe_cagayanensis))	Kentiopsis_piersoniorum)	(Burretiokentia_grandiflora	Veitchia_spiralis))	(Prestoea_acuminata	Pelagodoxa_henryana))	((Oenocarpus_bataua	((Calamus_caryotoides	Pseudophoenix_vinifera)	Geonoma_undata))	Oenocarpus_minor))))))	Podococcus_barteri)))	Kingia_australis);
((Chamaedorea_seifrizii	((((((Sclerosperma_profizianum	Orania_palindan)	Podococcus_barteri)	(((Elaeis_guineensis	Elaeis_oleifera)	(Attalea_speciosa	Bactris_major))	((Reinhardtia_gracilis	Reinhardtia_simplex)	(Reinhardtia_latisecta	Reinhardtia_paiewonskiana))))	((Manicaria_saccifera	(((Prestoea_acuminata	(Nypa_fruticans	(Calamus_caryotoides	Pelagodoxa_henryana)))	(Pseudophoenix_vinifera	Geonoma_undata))	(Iriartea_deltoidea	Oenocarpus_bataua)))	((Dypsis_decaryi	(Hydriastele_microspadix	(Veitchia_spiralis	(Dictyosperma_album	Kentiopsis_piersoniorum))))	(Heterospathe_cagayanensis	Burretiokentia_grandiflora))))	((Oenocarpus_minor	Roystonea_regia)	(Phoenix_dactylifera	Sabal_domingensis)))	Leopoldinia_pulchra))	Kingia_australis);
((Chamaedorea_seifrizii	(((((Nypa_fruticans	(Leopoldinia_pulchra	(Phoenix_dactylifera	Sabal_domingensis)))	((((Manicaria_saccifera	((Geonoma_undata	((Oenocarpus_bataua	Iriartea_deltoidea)	Oenocarpus_minor))	(Prestoea_acuminata	Pelagodoxa_henryana)))	((Dypsis_decaryi	((((Dictyosperma_album	Hydriastele_microspadix)	Kentiopsis_piersoniorum)	Veitchia_spiralis)	Burretiokentia_grandiflora))	Heterospathe_cagayanensis))	(Attalea_speciosa	(Bactris_major	(Elaeis_guineensis	Elaeis_oleifera))))	((Reinhardtia_gracilis	(Reinhardtia_simplex	(Reinhardtia_latisecta	Reinhardtia_paiewonskiana)))	(Calamus_caryotoides	Roystonea_regia))))	Pseudophoenix_vinifera)	(Podococcus_barteri	Orania_palindan))	Sclerosperma_profizianum))	Kingia_australis);
((Chamaedorea_seifrizii	(((Nypa_fruticans	(Pseudophoenix_vinifera	(Leopoldinia_pulchra	(Phoenix_dactylifera	Sabal_domingensis))))	((((((Iriartea_deltoidea	(Oenocarpus_minor	Oenocarpus_bataua))	((Manicaria_saccifera	(Prestoea_acuminata	Pelagodoxa_henryana))	Geonoma_undata))	(((Burretiokentia_grandiflora	Dypsis_decaryi)	((Dictyosperma_album	Kentiopsis_piersoniorum)	(Hydriastele_microspadix	Veitchia_spiralis)))	Heterospathe_cagayanensis))	(Attalea_speciosa	(Bactris_major	(Elaeis_guineensis	Elaeis_oleifera))))	(Sclerosperma_profizianum	Orania_palindan))	((Podococcus_barteri	(Reinhardtia_simplex	(Reinhardtia_latisecta	Reinhardtia_paiewonskiana)))	Reinhardtia_gracilis)))	(Calamus_caryotoides	Roystonea_regia)))	Kingia_australis);
((Chamaedorea_seifrizii	(((Nypa_fruticans	(Pseudophoenix_vinifera	(Phoenix_dactylifera	(Sabal_domingensis	Leopoldinia_pulchra))))	((((((Geonoma_undata	Manicaria_saccifera)	(Oenocarpus_minor	Oenocarpus_bataua))	(Prestoea_acuminata	Pelagodoxa_henryana))	(((Dictyosperma_album	Kentiopsis_piersoniorum)	(Hydriastele_microspadix	Veitchia_spiralis))	(Dypsis_decaryi	(Burretiokentia_grandiflora	Heterospathe_cagayanensis))))	(Attalea_speciosa	(Bactris_major	(Elaeis_guineensis	Elaeis_oleifera))))	((Reinhardtia_gracilis	(Sclerosperma_profizianum	(Podococcus_barteri	Orania_palindan)))	((Iriartea_deltoidea	Reinhardtia_simplex)	(Roystonea_regia	(Reinhardtia_latisecta	Reinhardtia_paiewonskiana))))))	Calamus_caryotoides))	Kingia_australis);
((Chamaedorea_seifrizii	(((Leopoldinia_pulchra	(((Phoenix_dactylifera	Sabal_domingensis)	Nypa_fruticans)	((Iriartea_deltoidea	Oenocarpus_bataua)	((Geonoma_undata	Prestoea_acuminata)	(Manicaria_saccifera	Pelagodoxa_henryana)))))	(Oenocarpus_minor	((((((Hydriastele_microspadix	Dictyosperma_album)	Kentiopsis_piersoniorum)	(Dypsis_decaryi	Veitchia_spiralis))	Burretiokentia_grandiflora)	Heterospathe_cagayanensis)	(((Sclerosperma_profizianum	Orania_palindan)	(((Reinhardtia_gracilis	(Reinhardtia_simplex	(Reinhardtia_latisecta	Reinhardtia_paiewonskiana)))	(Attalea_speciosa	(Bactris_major	(Elaeis_guineensis	Elaeis_oleifera))))	(Calamus_caryotoides	Roystonea_regia)))	Podococcus_barteri))))	Pseudophoenix_vinifera))	Kingia_australis);
((Chamaedorea_seifrizii	((Nypa_fruticans	(Calamus_caryotoides	Roystonea_regia))	((Pseudophoenix_vinifera	(Leopoldinia_pulchra	(Sabal_domingensis	Phoenix_dactylifera)))	((((Attalea_speciosa	((Elaeis_oleifera	Elaeis_guineensis)	Bactris_major))	((Oenocarpus_minor	Oenocarpus_bataua)	((Prestoea_acuminata	Manicaria_saccifera)	((Pelagodoxa_henryana	Geonoma_undata)	((Dypsis_decaryi	(((Hydriastele_microspadix	Veitchia_spiralis)	Dictyosperma_album)	Kentiopsis_piersoniorum))	(Heterospathe_cagayanensis	Burretiokentia_grandiflora))))))	Iriartea_deltoidea)	(((Podococcus_barteri	Orania_palindan)	((Reinhardtia_simplex	(Reinhardtia_paiewonskiana	Reinhardtia_latisecta))	Reinhardtia_gracilis))	Sclerosperma_profizianum)))))	Kingia_australis);
((Chamaedorea_seifrizii	(Geonoma_undata	((Iriartea_deltoidea	Prestoea_acuminata)	(((((Dypsis_decaryi	((Dictyosperma_album	Kentiopsis_piersoniorum)	(Hydriastele_microspadix	Veitchia_spiralis)))	(Heterospathe_cagayanensis	Burretiokentia_grandiflora))	((Calamus_caryotoides	Roystonea_regia)	(Manicaria_saccifera	Pelagodoxa_henryana)))	((Pseudophoenix_vinifera	(Leopoldinia_pulchra	(Sabal_domingensis	Phoenix_dactylifera)))	((((Nypa_fruticans	Orania_palindan)	Podococcus_barteri)	Sclerosperma_profizianum)	((Attalea_speciosa	((Elaeis_oleifera	Elaeis_guineensis)	Bactris_major))	((Reinhardtia_gracilis	(Reinhardtia_paiewonskiana	Reinhardtia_latisecta))	Reinhardtia_simplex)))))	(Oenocarpus_minor	Oenocarpus_bataua)))))	Kingia_australis);
((Calamus_caryotoides	((Phoenix_dactylifera	((Leopoldinia_pulchra	Sabal_domingensis)	((Chamaedorea_seifrizii	Pseudophoenix_vinifera)	((Reinhardtia_gracilis	(((Orania_palindan	Podococcus_barteri)	((Attalea_speciosa	((Elaeis_oleifera	Elaeis_guineensis)	Bactris_major))	((Reinhardtia_paiewonskiana	Reinhardtia_latisecta)	Reinhardtia_simplex)))	Sclerosperma_profizianum))	(((Manicaria_saccifera	(Geonoma_undata	(Oenocarpus_minor	Oenocarpus_bataua)))	((((Dypsis_decaryi	Burretiokentia_grandiflora)	((Veitchia_spiralis	Hydriastele_microspadix)	(Kentiopsis_piersoniorum	Dictyosperma_album)))	Heterospathe_cagayanensis)	(Prestoea_acuminata	Pelagodoxa_henryana)))	(Iriartea_deltoidea	Roystonea_regia))))))	Nypa_fruticans))	Kingia_australis);
((Calamus_caryotoides	(((((Leopoldinia_pulchra	(Phoenix_dactylifera	Sabal_domingensis))	Pseudophoenix_vinifera)	Chamaedorea_seifrizii)	(((Sclerosperma_profizianum	Podococcus_barteri)	((((Attalea_speciosa	((Elaeis_oleifera	Elaeis_guineensis)	Bactris_major))	(Reinhardtia_gracilis	((Reinhardtia_paiewonskiana	Reinhardtia_latisecta)	Reinhardtia_simplex)))	(Iriartea_deltoidea	Roystonea_regia))	Orania_palindan))	((Manicaria_saccifera	((Prestoea_acuminata	Pelagodoxa_henryana)	((((Heterospathe_cagayanensis	Veitchia_spiralis)	Dypsis_decaryi)	((Hydriastele_microspadix	Kentiopsis_piersoniorum)	Dictyosperma_album))	Burretiokentia_grandiflora)))	((Oenocarpus_minor	Oenocarpus_bataua)	Geonoma_undata))))	Nypa_fruticans))	Kingia_australis);
((Chamaedorea_seifrizii	(((Reinhardtia_paiewonskiana	Reinhardtia_latisecta)	(Iriartea_deltoidea	Reinhardtia_simplex))	(((((Manicaria_saccifera	((Geonoma_undata	Pelagodoxa_henryana)	(Prestoea_acuminata	(((Veitchia_spiralis	(Dictyosperma_album	Kentiopsis_piersoniorum))	(Dypsis_decaryi	Hydriastele_microspadix))	(Heterospathe_cagayanensis	Burretiokentia_grandiflora)))))	(Oenocarpus_minor	Oenocarpus_bataua))	(Attalea_speciosa	((Elaeis_oleifera	Elaeis_guineensis)	Bactris_major)))	(((Podococcus_barteri	Orania_palindan)	(Reinhardtia_gracilis	((Leopoldinia_pulchra	((Nypa_fruticans	Phoenix_dactylifera)	Sabal_domingensis))	(Calamus_caryotoides	Pseudophoenix_vinifera))))	Sclerosperma_profizianum))	Roystonea_regia)))	Kingia_australis);
(((Nypa_fruticans	(((Pseudophoenix_vinifera	Chamaedorea_seifrizii)	(((Attalea_speciosa	((Elaeis_oleifera	Elaeis_guineensis)	Bactris_major))	((Sclerosperma_profizianum	Orania_palindan)	(Podococcus_barteri	(Reinhardtia_simplex	(Reinhardtia_paiewonskiana	(Reinhardtia_gracilis	Reinhardtia_latisecta))))))	(((Oenocarpus_minor	Oenocarpus_bataua)	(Iriartea_deltoidea	Roystonea_regia))	(((Pelagodoxa_henryana	Manicaria_saccifera)	(((((Hydriastele_microspadix	Veitchia_spiralis)	(Kentiopsis_piersoniorum	Dictyosperma_album))	Burretiokentia_grandiflora)	Dypsis_decaryi)	(Geonoma_undata	Prestoea_acuminata)))	Heterospathe_cagayanensis))))	(Leopoldinia_pulchra	(Phoenix_dactylifera	Sabal_domingensis))))	Calamus_caryotoides)	Kingia_australis);
((Chamaedorea_seifrizii	((((Roystonea_regia	Leopoldinia_pulchra)	(Phoenix_dactylifera	Sabal_domingensis))	(Nypa_fruticans	(((((Oenocarpus_minor	(Iriartea_deltoidea	(Oenocarpus_bataua	((Prestoea_acuminata	Pelagodoxa_henryana)	(Manicaria_saccifera	Geonoma_undata)))))	(Dypsis_decaryi	((Burretiokentia_grandiflora	Heterospathe_cagayanensis)	((Hydriastele_microspadix	Veitchia_spiralis)	(Kentiopsis_piersoniorum	Dictyosperma_album)))))	(Attalea_speciosa	((Elaeis_oleifera	Elaeis_guineensis)	Bactris_major)))	(Sclerosperma_profizianum	Orania_palindan))	(Podococcus_barteri	((Reinhardtia_simplex	(Reinhardtia_paiewonskiana	Reinhardtia_latisecta))	Reinhardtia_gracilis)))))	(Calamus_caryotoides	Pseudophoenix_vinifera)))	Kingia_australis);
((Dypsis_decaryi	(((Kentiopsis_piersoniorum	((Heterospathe_cagayanensis	Veitchia_spiralis)	((Manicaria_saccifera	Oenocarpus_minor)	(((Attalea_speciosa	((Elaeis_oleifera	Elaeis_guineensis)	Bactris_major))	((((Pseudophoenix_vinifera	((Leopoldinia_pulchra	((Nypa_fruticans	Phoenix_dactylifera)	Sabal_domingensis))	Hydriastele_microspadix))	(Iriartea_deltoidea	Roystonea_regia))	Orania_palindan)	((Reinhardtia_simplex	((Reinhardtia_gracilis	Reinhardtia_latisecta)	Reinhardtia_paiewonskiana))	((Podococcus_barteri	Sclerosperma_profizianum)	Chamaedorea_seifrizii))))	(((Calamus_caryotoides	Prestoea_acuminata)	Oenocarpus_bataua)	(Pelagodoxa_henryana	Geonoma_undata))))))	Dictyosperma_album)	Burretiokentia_grandiflora))	Kingia_australis);
((Chamaedorea_seifrizii	((((Calamus_caryotoides	Pseudophoenix_vinifera)	(Leopoldinia_pulchra	(Phoenix_dactylifera	Sabal_domingensis)))	Nypa_fruticans)	(((Oenocarpus_bataua	Oenocarpus_minor)	(((Pelagodoxa_henryana	Prestoea_acuminata)	(Hydriastele_microspadix	((Burretiokentia_grandiflora	Veitchia_spiralis)	((Heterospathe_cagayanensis	(Dictyosperma_album	Dypsis_decaryi))	Kentiopsis_piersoniorum))))	(Manicaria_saccifera	Geonoma_undata)))	(((Podococcus_barteri	Orania_palindan)	((Roystonea_regia	((Reinhardtia_simplex	(Reinhardtia_latisecta	(Reinhardtia_gracilis	Reinhardtia_paiewonskiana)))	(Attalea_speciosa	((Elaeis_oleifera	Elaeis_guineensis)	Bactris_major))))	Sclerosperma_profizianum))	Iriartea_deltoidea))))	Kingia_australis);
((Dypsis_decaryi	(((Veitchia_spiralis	(Dictyosperma_album	Kentiopsis_piersoniorum))	((((Manicaria_saccifera	Geonoma_undata)	(Iriartea_deltoidea	(Oenocarpus_bataua	Oenocarpus_minor)))	(Pelagodoxa_henryana	Prestoea_acuminata))	((((Calamus_caryotoides	Roystonea_regia)	((Reinhardtia_gracilis	(Attalea_speciosa	((Elaeis_oleifera	Elaeis_guineensis)	Bactris_major)))	(Reinhardtia_simplex	(Reinhardtia_latisecta	Reinhardtia_paiewonskiana))))	((Chamaedorea_seifrizii	Sclerosperma_profizianum)	(Podococcus_barteri	Orania_palindan)))	(((Phoenix_dactylifera	Sabal_domingensis)	(Pseudophoenix_vinifera	Leopoldinia_pulchra))	Nypa_fruticans))))	((Heterospathe_cagayanensis	Hydriastele_microspadix)	Burretiokentia_grandiflora)))	Kingia_australis);
((Chamaedorea_seifrizii	((Nypa_fruticans	(Pseudophoenix_vinifera	(Leopoldinia_pulchra	(Phoenix_dactylifera	Sabal_domingensis))))	(((((Dictyosperma_album	(Kentiopsis_piersoniorum	(Hydriastele_microspadix	Veitchia_spiralis)))	(Dypsis_decaryi	(Burretiokentia_grandiflora	Heterospathe_cagayanensis)))	(Prestoea_acuminata	Pelagodoxa_henryana))	((Iriartea_deltoidea	(Oenocarpus_bataua	Oenocarpus_minor))	(Geonoma_undata	Manicaria_saccifera)))	((Calamus_caryotoides	Roystonea_regia)	((Sclerosperma_profizianum	(Podococcus_barteri	Orania_palindan))	((Attalea_speciosa	(Bactris_major	(Elaeis_oleifera	Elaeis_guineensis)))	(Reinhardtia_gracilis	((Reinhardtia_paiewonskiana	Reinhardtia_latisecta)	Reinhardtia_simplex))))))))	Kingia_australis);
((Chamaedorea_seifrizii	(((Heterospathe_cagayanensis	(((Manicaria_saccifera	(Geonoma_undata	(((((Dictyosperma_album	Dypsis_decaryi)	Kentiopsis_piersoniorum)	(Veitchia_spiralis	Hydriastele_microspadix))	Burretiokentia_grandiflora)	(Prestoea_acuminata	Pelagodoxa_henryana))))	Oenocarpus_bataua)	Oenocarpus_minor))	((Orania_palindan	(Iriartea_deltoidea	(Roystonea_regia	((Attalea_speciosa	(Bactris_major	(Elaeis_oleifera	Elaeis_guineensis)))	((Reinhardtia_gracilis	(Reinhardtia_paiewonskiana	Reinhardtia_latisecta))	Reinhardtia_simplex)))))	(Sclerosperma_profizianum	Podococcus_barteri)))	((Nypa_fruticans	(Phoenix_dactylifera	(Sabal_domingensis	Leopoldinia_pulchra)))	(Pseudophoenix_vinifera	Calamus_caryotoides))))	Kingia_australis);
((Chamaedorea_seifrizii	(((Orania_palindan	(Prestoea_acuminata	Pelagodoxa_henryana))	(((Podococcus_barteri	Iriartea_deltoidea)	((((Attalea_speciosa	(Bactris_major	(Elaeis_oleifera	Elaeis_guineensis)))	(Reinhardtia_gracilis	((Reinhardtia_paiewonskiana	Reinhardtia_latisecta)	Reinhardtia_simplex)))	((Nypa_fruticans	(Phoenix_dactylifera	(Sabal_domingensis	Leopoldinia_pulchra)))	((Oenocarpus_bataua	(Geonoma_undata	Roystonea_regia))	(Manicaria_saccifera	(Calamus_caryotoides	Sclerosperma_profizianum)))))	(((((Dictyosperma_album	Kentiopsis_piersoniorum)	(Veitchia_spiralis	Hydriastele_microspadix))	Dypsis_decaryi)	Heterospathe_cagayanensis)	Burretiokentia_grandiflora)))	Oenocarpus_minor))	Pseudophoenix_vinifera))	Kingia_australis);
((Chamaedorea_seifrizii	(((((Manicaria_saccifera	((Geonoma_undata	(Iriartea_deltoidea	Oenocarpus_bataua))	Oenocarpus_minor))	(Prestoea_acuminata	Pelagodoxa_henryana))	(((Heterospathe_cagayanensis	(Kentiopsis_piersoniorum	(Dictyosperma_album	(Burretiokentia_grandiflora	Veitchia_spiralis))))	Dypsis_decaryi)	Hydriastele_microspadix))	(((((Calamus_caryotoides	Roystonea_regia)	((((Reinhardtia_gracilis	Reinhardtia_paiewonskiana)	Reinhardtia_latisecta)	Reinhardtia_simplex)	(Attalea_speciosa	(Bactris_major	(Elaeis_oleifera	Elaeis_guineensis)))))	Sclerosperma_profizianum)	(Podococcus_barteri	(Nypa_fruticans	Orania_palindan)))	((Phoenix_dactylifera	Sabal_domingensis)	Leopoldinia_pulchra)))	Pseudophoenix_vinifera))	Kingia_australis);
((Reinhardtia_latisecta	((((((Hydriastele_microspadix	Roystonea_regia)	((Sclerosperma_profizianum	(Nypa_fruticans	Podococcus_barteri))	((((Calamus_caryotoides	Pseudophoenix_vinifera)	(Phoenix_dactylifera	(Sabal_domingensis	Leopoldinia_pulchra)))	(((Prestoea_acuminata	((Oenocarpus_bataua	Iriartea_deltoidea)	Oenocarpus_minor))	((((Veitchia_spiralis	Dictyosperma_album)	((Burretiokentia_grandiflora	Dypsis_decaryi)	(Kentiopsis_piersoniorum	Heterospathe_cagayanensis)))	(Pelagodoxa_henryana	Geonoma_undata))	Manicaria_saccifera))	(Attalea_speciosa	(Bactris_major	(Elaeis_oleifera	Elaeis_guineensis)))))	Orania_palindan)))	Chamaedorea_seifrizii)	Reinhardtia_simplex)	Reinhardtia_gracilis)	Reinhardtia_paiewonskiana))	Kingia_australis);
((Chamaedorea_seifrizii	(((Leopoldinia_pulchra	(Phoenix_dactylifera	Sabal_domingensis))	(Calamus_caryotoides	Nypa_fruticans))	((((Iriartea_deltoidea	Roystonea_regia)	((Oenocarpus_bataua	Oenocarpus_minor)	((Prestoea_acuminata	(Pelagodoxa_henryana	Geonoma_undata))	(Manicaria_saccifera	(((Heterospathe_cagayanensis	(((Dictyosperma_album	Veitchia_spiralis)	Kentiopsis_piersoniorum)	Hydriastele_microspadix))	Dypsis_decaryi)	Burretiokentia_grandiflora)))))	(((Attalea_speciosa	(Bactris_major	(Elaeis_oleifera	Elaeis_guineensis)))	(Reinhardtia_gracilis	((Reinhardtia_paiewonskiana	Reinhardtia_latisecta)	Reinhardtia_simplex)))	(Sclerosperma_profizianum	(Orania_palindan	Podococcus_barteri))))	Pseudophoenix_vinifera)))	Kingia_australis);
((Chamaedorea_seifrizii	((((Leopoldinia_pulchra	(Phoenix_dactylifera	Sabal_domingensis))	Nypa_fruticans)	((((Attalea_speciosa	(Bactris_major	(Elaeis_oleifera	Elaeis_guineensis)))	(Reinhardtia_gracilis	((Reinhardtia_paiewonskiana	Reinhardtia_latisecta)	Reinhardtia_simplex)))	(Iriartea_deltoidea	((Calamus_caryotoides	Roystonea_regia)	(Sclerosperma_profizianum	(Orania_palindan	Podococcus_barteri)))))	((Oenocarpus_bataua	(Heterospathe_cagayanensis	Oenocarpus_minor))	((((Dictyosperma_album	((Dypsis_decaryi	Hydriastele_microspadix)	(Burretiokentia_grandiflora	Veitchia_spiralis)))	Kentiopsis_piersoniorum)	(Manicaria_saccifera	(Pelagodoxa_henryana	Geonoma_undata)))	Prestoea_acuminata))))	Pseudophoenix_vinifera))	Kingia_australis);
((Chamaedorea_seifrizii	((Calamus_caryotoides	((Pseudophoenix_vinifera	((Phoenix_dactylifera	Sabal_domingensis)	Leopoldinia_pulchra))	Nypa_fruticans))	((Sclerosperma_profizianum	((Orania_palindan	Podococcus_barteri)	((Attalea_speciosa	(Bactris_major	(Elaeis_oleifera	Elaeis_guineensis)))	(Reinhardtia_gracilis	((Reinhardtia_paiewonskiana	Reinhardtia_latisecta)	Reinhardtia_simplex)))))	(Roystonea_regia	((Oenocarpus_bataua	Oenocarpus_minor)	(((Heterospathe_cagayanensis	(Veitchia_spiralis	(Kentiopsis_piersoniorum	(Hydriastele_microspadix	Dictyosperma_album))))	(Burretiokentia_grandiflora	Dypsis_decaryi))	((Pelagodoxa_henryana	Prestoea_acuminata)	((Manicaria_saccifera	Iriartea_deltoidea)	Geonoma_undata))))))))	Kingia_australis);
((Chamaedorea_seifrizii	(((((Prestoea_acuminata	((Iriartea_deltoidea	(Oenocarpus_minor	Oenocarpus_bataua))	Geonoma_undata))	(Pelagodoxa_henryana	Manicaria_saccifera))	((Dypsis_decaryi	Burretiokentia_grandiflora)	(((Kentiopsis_piersoniorum	Dictyosperma_album)	(Hydriastele_microspadix	Veitchia_spiralis))	Heterospathe_cagayanensis)))	(Pseudophoenix_vinifera	(Phoenix_dactylifera	(Sabal_domingensis	Leopoldinia_pulchra))))	((((Calamus_caryotoides	Roystonea_regia)	(Nypa_fruticans	Orania_palindan))	(((Attalea_speciosa	(Bactris_major	(Elaeis_oleifera	Elaeis_guineensis)))	((Reinhardtia_gracilis	Reinhardtia_simplex)	(Reinhardtia_paiewonskiana	Reinhardtia_latisecta)))	Sclerosperma_profizianum))	Podococcus_barteri)))	Kingia_australis);
((Dypsis_decaryi	((((Kentiopsis_piersoniorum	Dictyosperma_album)	Veitchia_spiralis)	Heterospathe_cagayanensis)	(Hydriastele_microspadix	((((((((Calamus_caryotoides	Roystonea_regia)	(((Attalea_speciosa	(Bactris_major	(Elaeis_oleifera	Elaeis_guineensis)))	Reinhardtia_gracilis)	((Iriartea_deltoidea	Reinhardtia_simplex)	(Reinhardtia_paiewonskiana	Reinhardtia_latisecta))))	(Chamaedorea_seifrizii	(Sclerosperma_profizianum	Podococcus_barteri)))	Orania_palindan)	Pseudophoenix_vinifera)	(Nypa_fruticans	(Leopoldinia_pulchra	(Phoenix_dactylifera	Sabal_domingensis))))	((Oenocarpus_minor	Oenocarpus_bataua)	(Burretiokentia_grandiflora	(Pelagodoxa_henryana	Manicaria_saccifera))))	(Geonoma_undata	Prestoea_acuminata)))))	Kingia_australis);
((Chamaedorea_seifrizii	(Pseudophoenix_vinifera	(Geonoma_undata	(Prestoea_acuminata	((Oenocarpus_minor	Oenocarpus_bataua)	(((Kentiopsis_piersoniorum	((Dypsis_decaryi	(Heterospathe_cagayanensis	(Dictyosperma_album	Burretiokentia_grandiflora)))	(Hydriastele_microspadix	Veitchia_spiralis)))	((Nypa_fruticans	((Leopoldinia_pulchra	Sabal_domingensis)	Phoenix_dactylifera))	(((Reinhardtia_simplex	(Reinhardtia_gracilis	(Reinhardtia_latisecta	Reinhardtia_paiewonskiana)))	(Attalea_speciosa	((Elaeis_oleifera	Elaeis_guineensis)	Bactris_major)))	((Podococcus_barteri	Orania_palindan)	Sclerosperma_profizianum))))	(Manicaria_saccifera	(Pelagodoxa_henryana	(Iriartea_deltoidea	(Calamus_caryotoides	Roystonea_regia))))))))))	Kingia_australis);
((Chamaedorea_seifrizii	((Reinhardtia_gracilis	(Reinhardtia_simplex	(Reinhardtia_latisecta	Reinhardtia_paiewonskiana)))	(((Attalea_speciosa	((Elaeis_oleifera	Elaeis_guineensis)	Bactris_major))	((((Kentiopsis_piersoniorum	(Dictyosperma_album	Dypsis_decaryi))	(Heterospathe_cagayanensis	(Burretiokentia_grandiflora	(Hydriastele_microspadix	Veitchia_spiralis))))	((Calamus_caryotoides	Prestoea_acuminata)	Pelagodoxa_henryana))	(Manicaria_saccifera	((Oenocarpus_minor	Oenocarpus_bataua)	Geonoma_undata))))	((Pseudophoenix_vinifera	((Leopoldinia_pulchra	Sabal_domingensis)	Phoenix_dactylifera))	(((Iriartea_deltoidea	Roystonea_regia)	((Podococcus_barteri	Orania_palindan)	Sclerosperma_profizianum))	Nypa_fruticans)))))	Kingia_australis);
((Chamaedorea_seifrizii	(Pseudophoenix_vinifera	((Nypa_fruticans	((Leopoldinia_pulchra	Sabal_domingensis)	Phoenix_dactylifera))	(((Roystonea_regia	((Oenocarpus_minor	Oenocarpus_bataua)	(((((Dictyosperma_album	Kentiopsis_piersoniorum)	(Burretiokentia_grandiflora	(Dypsis_decaryi	(Veitchia_spiralis	Heterospathe_cagayanensis))))	Hydriastele_microspadix)	Geonoma_undata)	(Manicaria_saccifera	(Prestoea_acuminata	(Pelagodoxa_henryana	Calamus_caryotoides))))))	(((Attalea_speciosa	((Elaeis_oleifera	Elaeis_guineensis)	Bactris_major))	((Reinhardtia_gracilis	(Reinhardtia_latisecta	Reinhardtia_paiewonskiana))	Reinhardtia_simplex))	(Podococcus_barteri	(Orania_palindan	Sclerosperma_profizianum))))	Iriartea_deltoidea))))	Kingia_australis);
((Chamaedorea_seifrizii	(((Iriartea_deltoidea	(Roystonea_regia	((Reinhardtia_latisecta	Reinhardtia_paiewonskiana)	Reinhardtia_simplex)))	(((Oenocarpus_minor	(((Reinhardtia_gracilis	((Prestoea_acuminata	Pelagodoxa_henryana)	(((Hydriastele_microspadix	Dictyosperma_album)	Kentiopsis_piersoniorum)	((Dypsis_decaryi	Burretiokentia_grandiflora)	(Heterospathe_cagayanensis	Veitchia_spiralis)))))	((Attalea_speciosa	((Elaeis_oleifera	Elaeis_guineensis)	Bactris_major))	Nypa_fruticans))	(Orania_palindan	Podococcus_barteri)))	((((Phoenix_dactylifera	Sabal_domingensis)	Pseudophoenix_vinifera)	Leopoldinia_pulchra)	(Sclerosperma_profizianum	(Calamus_caryotoides	Manicaria_saccifera))))	Oenocarpus_bataua))	Geonoma_undata))	Kingia_australis);
((Chamaedorea_seifrizii	((Sclerosperma_profizianum	Podococcus_barteri)	(((((Attalea_speciosa	((Elaeis_oleifera	Elaeis_guineensis)	Bactris_major))	((((Oenocarpus_minor	Manicaria_saccifera)	(Geonoma_undata	Oenocarpus_bataua))	(Pelagodoxa_henryana	(Calamus_caryotoides	Prestoea_acuminata)))	((Kentiopsis_piersoniorum	(Dictyosperma_album	(Dypsis_decaryi	(Hydriastele_microspadix	(Heterospathe_cagayanensis	Veitchia_spiralis)))))	Burretiokentia_grandiflora)))	((Iriartea_deltoidea	(Roystonea_regia	((Reinhardtia_latisecta	Reinhardtia_paiewonskiana)	Reinhardtia_simplex)))	Leopoldinia_pulchra))	(Reinhardtia_gracilis	Pseudophoenix_vinifera))	(((Phoenix_dactylifera	Sabal_domingensis)	Nypa_fruticans)	Orania_palindan))))	Kingia_australis);
((Chamaedorea_seifrizii	(Sclerosperma_profizianum	((Podococcus_barteri	Orania_palindan)	(((((Reinhardtia_simplex	Reinhardtia_latisecta)	Reinhardtia_paiewonskiana)	Reinhardtia_gracilis)	(Pseudophoenix_vinifera	Leopoldinia_pulchra))	((Roystonea_regia	((Phoenix_dactylifera	Sabal_domingensis)	Nypa_fruticans))	((Attalea_speciosa	(Calamus_caryotoides	((Elaeis_oleifera	Elaeis_guineensis)	Bactris_major)))	((Oenocarpus_bataua	(((Manicaria_saccifera	Iriartea_deltoidea)	Geonoma_undata)	(((((Dypsis_decaryi	Dictyosperma_album)	(Heterospathe_cagayanensis	Burretiokentia_grandiflora))	Kentiopsis_piersoniorum)	(Hydriastele_microspadix	Veitchia_spiralis))	(Pelagodoxa_henryana	Prestoea_acuminata))))	Oenocarpus_minor)))))))	Kingia_australis);
((Chamaedorea_seifrizii	(Geonoma_undata	(Manicaria_saccifera	(((((Podococcus_barteri	Orania_palindan)	((Burretiokentia_grandiflora	(((Kentiopsis_piersoniorum	Hydriastele_microspadix)	Dictyosperma_album)	(Veitchia_spiralis	Heterospathe_cagayanensis)))	Dypsis_decaryi))	((Pseudophoenix_vinifera	Pelagodoxa_henryana)	Prestoea_acuminata))	(((Leopoldinia_pulchra	((Reinhardtia_gracilis	(Reinhardtia_simplex	(Reinhardtia_latisecta	Reinhardtia_paiewonskiana)))	((Elaeis_oleifera	Elaeis_guineensis)	(Attalea_speciosa	Bactris_major))))	Sclerosperma_profizianum)	(Calamus_caryotoides	(Roystonea_regia	((Phoenix_dactylifera	Sabal_domingensis)	Nypa_fruticans)))))	(Iriartea_deltoidea	(Oenocarpus_bataua	Oenocarpus_minor))))))	Kingia_australis);
(((Chamaedorea_seifrizii	(Pseudophoenix_vinifera	Calamus_caryotoides))	(((((Iriartea_deltoidea	Roystonea_regia)	(((Reinhardtia_gracilis	Reinhardtia_simplex)	(Reinhardtia_latisecta	Reinhardtia_paiewonskiana))	((Elaeis_oleifera	Elaeis_guineensis)	(Attalea_speciosa	Bactris_major))))	((Podococcus_barteri	Orania_palindan)	Sclerosperma_profizianum))	(((Manicaria_saccifera	(Prestoea_acuminata	(Pelagodoxa_henryana	(((Heterospathe_cagayanensis	Burretiokentia_grandiflora)	(Dypsis_decaryi	Hydriastele_microspadix))	((Dictyosperma_album	Veitchia_spiralis)	Kentiopsis_piersoniorum)))))	Geonoma_undata)	(Oenocarpus_bataua	Oenocarpus_minor)))	((Leopoldinia_pulchra	(Phoenix_dactylifera	Sabal_domingensis))	Nypa_fruticans)))	Kingia_australis);
((Chamaedorea_seifrizii	((((Iriartea_deltoidea	Roystonea_regia)	((((Reinhardtia_gracilis	Reinhardtia_simplex)	(Reinhardtia_latisecta	Reinhardtia_paiewonskiana))	(Attalea_speciosa	(Bactris_major	(Elaeis_oleifera	Elaeis_guineensis))))	(Podococcus_barteri	(Orania_palindan	Sclerosperma_profizianum))))	((((Manicaria_saccifera	((((Hydriastele_microspadix	Kentiopsis_piersoniorum)	Dictyosperma_album)	(Heterospathe_cagayanensis	(Burretiokentia_grandiflora	Veitchia_spiralis)))	Dypsis_decaryi))	(Pelagodoxa_henryana	Prestoea_acuminata))	(Pseudophoenix_vinifera	Geonoma_undata))	(Oenocarpus_bataua	Oenocarpus_minor)))	(((Leopoldinia_pulchra	Sabal_domingensis)	(Calamus_caryotoides	Nypa_fruticans))	Phoenix_dactylifera)))	Kingia_australis);
((Chamaedorea_seifrizii	(((((Pelagodoxa_henryana	Geonoma_undata)	((Prestoea_acuminata	(Iriartea_deltoidea	(Oenocarpus_bataua	Oenocarpus_minor)))	Manicaria_saccifera))	((Roystonea_regia	((((Reinhardtia_gracilis	(Reinhardtia_simplex	(Reinhardtia_latisecta	Reinhardtia_paiewonskiana)))	(Attalea_speciosa	(Bactris_major	(Elaeis_oleifera	Elaeis_guineensis))))	Sclerosperma_profizianum)	(Podococcus_barteri	Orania_palindan)))	(((Kentiopsis_piersoniorum	Dictyosperma_album)	(Hydriastele_microspadix	Veitchia_spiralis))	(Dypsis_decaryi	(Heterospathe_cagayanensis	Burretiokentia_grandiflora)))))	((Leopoldinia_pulchra	(Phoenix_dactylifera	Sabal_domingensis))	Nypa_fruticans))	(Calamus_caryotoides	Pseudophoenix_vinifera)))	Kingia_australis);
((Nypa_fruticans	(Calamus_caryotoides	((Leopoldinia_pulchra	(Sabal_domingensis	Phoenix_dactylifera))	(((Pseudophoenix_vinifera	Chamaedorea_seifrizii)	((Iriartea_deltoidea	Roystonea_regia)	((Reinhardtia_gracilis	((Reinhardtia_paiewonskiana	Reinhardtia_latisecta)	Reinhardtia_simplex))	Podococcus_barteri)))	((((Burretiokentia_grandiflora	((Dictyosperma_album	(Dypsis_decaryi	(Hydriastele_microspadix	(Heterospathe_cagayanensis	Veitchia_spiralis))))	Kentiopsis_piersoniorum))	(((Prestoea_acuminata	Pelagodoxa_henryana)	(Geonoma_undata	Manicaria_saccifera))	(Oenocarpus_minor	Oenocarpus_bataua)))	(Attalea_speciosa	((Elaeis_oleifera	Elaeis_guineensis)	Bactris_major)))	(Sclerosperma_profizianum	Orania_palindan))))))	Kingia_australis);
((Chamaedorea_seifrizii	((Pelagodoxa_henryana	Geonoma_undata)	((Manicaria_saccifera	Prestoea_acuminata)	(Oenocarpus_bataua	(((Burretiokentia_grandiflora	(((Nypa_fruticans	(Leopoldinia_pulchra	(Sabal_domingensis	Phoenix_dactylifera)))	((((Heterospathe_cagayanensis	Sclerosperma_profizianum)	(Dypsis_decaryi	(Veitchia_spiralis	((Hydriastele_microspadix	Kentiopsis_piersoniorum)	Dictyosperma_album))))	(Orania_palindan	Podococcus_barteri))	((Calamus_caryotoides	Roystonea_regia)	((Attalea_speciosa	((Elaeis_oleifera	Elaeis_guineensis)	Bactris_major))	((Reinhardtia_simplex	(Reinhardtia_paiewonskiana	Reinhardtia_latisecta))	Reinhardtia_gracilis)))))	Oenocarpus_minor))	Iriartea_deltoidea)	Pseudophoenix_vinifera)))))	Kingia_australis);
((Chamaedorea_seifrizii	((Pseudophoenix_vinifera	(Leopoldinia_pulchra	(Sabal_domingensis	Phoenix_dactylifera)))	(Nypa_fruticans	((((Prestoea_acuminata	(((Veitchia_spiralis	(Kentiopsis_piersoniorum	Dictyosperma_album))	(Heterospathe_cagayanensis	Burretiokentia_grandiflora))	Dypsis_decaryi))	(Manicaria_saccifera	(Pelagodoxa_henryana	Geonoma_undata)))	(Iriartea_deltoidea	(Oenocarpus_bataua	Oenocarpus_minor)))	(((Orania_palindan	Podococcus_barteri)	Sclerosperma_profizianum)	((Calamus_caryotoides	Roystonea_regia)	((Hydriastele_microspadix	(Attalea_speciosa	((Elaeis_oleifera	Elaeis_guineensis)	Bactris_major)))	((Reinhardtia_simplex	(Reinhardtia_paiewonskiana	Reinhardtia_latisecta))	Reinhardtia_gracilis))))))))	Kingia_australis);
((Chamaedorea_seifrizii	((Reinhardtia_simplex	((Reinhardtia_gracilis	Reinhardtia_paiewonskiana)	Reinhardtia_latisecta))	(((Iriartea_deltoidea	Roystonea_regia)	(((Sclerosperma_profizianum	((Attalea_speciosa	Bactris_major)	(Elaeis_oleifera	Elaeis_guineensis)))	((Pseudophoenix_vinifera	(Leopoldinia_pulchra	(Sabal_domingensis	Phoenix_dactylifera)))	(((Prestoea_acuminata	(Pelagodoxa_henryana	Geonoma_undata))	((Dypsis_decaryi	((Burretiokentia_grandiflora	Heterospathe_cagayanensis)	(Kentiopsis_piersoniorum	((Veitchia_spiralis	Hydriastele_microspadix)	Dictyosperma_album))))	Manicaria_saccifera))	(Oenocarpus_bataua	Oenocarpus_minor))))	(Calamus_caryotoides	(Nypa_fruticans	Orania_palindan))))	Podococcus_barteri)))	Kingia_australis);
((Chamaedorea_seifrizii	((((Reinhardtia_paiewonskiana	Reinhardtia_latisecta)	Reinhardtia_simplex)	Reinhardtia_gracilis)	(((Calamus_caryotoides	Roystonea_regia)	((Pseudophoenix_vinifera	(Leopoldinia_pulchra	((Nypa_fruticans	Sabal_domingensis)	Phoenix_dactylifera)))	((Podococcus_barteri	Orania_palindan)	Sclerosperma_profizianum)))	((Attalea_speciosa	(Bactris_major	(Elaeis_oleifera	Elaeis_guineensis)))	(Heterospathe_cagayanensis	((((Geonoma_undata	(Manicaria_saccifera	Pelagodoxa_henryana))	(((Dypsis_decaryi	((Veitchia_spiralis	(Kentiopsis_piersoniorum	(Iriartea_deltoidea	Dictyosperma_album)))	Hydriastele_microspadix))	Burretiokentia_grandiflora)	Prestoea_acuminata))	Oenocarpus_bataua)	Oenocarpus_minor))))))	Kingia_australis);
((Dypsis_decaryi	((Kentiopsis_piersoniorum	((Veitchia_spiralis	Hydriastele_microspadix)	Dictyosperma_album))	(Burretiokentia_grandiflora	(Heterospathe_cagayanensis	(((Iriartea_deltoidea	(Oenocarpus_bataua	Oenocarpus_minor))	((((Calamus_caryotoides	Prestoea_acuminata)	Pelagodoxa_henryana)	Geonoma_undata)	Manicaria_saccifera))	((Attalea_speciosa	(Bactris_major	(Elaeis_oleifera	Elaeis_guineensis)))	(((Pseudophoenix_vinifera	(Leopoldinia_pulchra	(Roystonea_regia	((Nypa_fruticans	Sabal_domingensis)	Phoenix_dactylifera))))	(Orania_palindan	Sclerosperma_profizianum))	(Podococcus_barteri	(Chamaedorea_seifrizii	((Reinhardtia_gracilis	Reinhardtia_simplex)	(Reinhardtia_paiewonskiana	Reinhardtia_latisecta)))))))))))	Kingia_australis);
((Chamaedorea_seifrizii	((((Attalea_speciosa	(Bactris_major	(Elaeis_oleifera	Elaeis_guineensis)))	(Reinhardtia_gracilis	(Reinhardtia_simplex	(Roystonea_regia	(Reinhardtia_paiewonskiana	Reinhardtia_latisecta)))))	((((Iriartea_deltoidea	(Oenocarpus_bataua	Oenocarpus_minor))	((((Calamus_caryotoides	Prestoea_acuminata)	Pelagodoxa_henryana)	((((Burretiokentia_grandiflora	(Dictyosperma_album	(Kentiopsis_piersoniorum	(Dypsis_decaryi	Veitchia_spiralis))))	Hydriastele_microspadix)	Heterospathe_cagayanensis)	Geonoma_undata))	Manicaria_saccifera))	(Pseudophoenix_vinifera	(Leopoldinia_pulchra	((Nypa_fruticans	Sabal_domingensis)	Phoenix_dactylifera))))	(Podococcus_barteri	Orania_palindan)))	Sclerosperma_profizianum))	Kingia_australis);
((Chamaedorea_seifrizii	((((Oenocarpus_bataua	Oenocarpus_minor)	(((((Calamus_caryotoides	Prestoea_acuminata)	Pelagodoxa_henryana)	Manicaria_saccifera)	((((Burretiokentia_grandiflora	Dypsis_decaryi)	(Heterospathe_cagayanensis	Veitchia_spiralis))	(Kentiopsis_piersoniorum	Dictyosperma_album))	Hydriastele_microspadix))	Geonoma_undata))	(((Attalea_speciosa	(Bactris_major	(Elaeis_oleifera	Elaeis_guineensis)))	((Iriartea_deltoidea	Roystonea_regia)	(Reinhardtia_gracilis	(Reinhardtia_simplex	(Reinhardtia_paiewonskiana	Reinhardtia_latisecta)))))	(Sclerosperma_profizianum	(Podococcus_barteri	Orania_palindan))))	((Pseudophoenix_vinifera	(Leopoldinia_pulchra	(Sabal_domingensis	Phoenix_dactylifera)))	Nypa_fruticans)))	Kingia_australis);
((Chamaedorea_seifrizii	(((Calamus_caryotoides	Pseudophoenix_vinifera)	((((Oenocarpus_bataua	Oenocarpus_minor)	(Manicaria_saccifera	(Geonoma_undata	(Prestoea_acuminata	Pelagodoxa_henryana))))	(Burretiokentia_grandiflora	(((Kentiopsis_piersoniorum	((Veitchia_spiralis	Hydriastele_microspadix)	Dictyosperma_album))	Dypsis_decaryi)	Heterospathe_cagayanensis)))	((((Reinhardtia_simplex	(Reinhardtia_paiewonskiana	(Reinhardtia_gracilis	Reinhardtia_latisecta)))	(Attalea_speciosa	(Bactris_major	(Elaeis_oleifera	Elaeis_guineensis))))	(Sclerosperma_profizianum	(Podococcus_barteri	Orania_palindan)))	(Iriartea_deltoidea	Roystonea_regia))))	(Phoenix_dactylifera	((Leopoldinia_pulchra	Sabal_domingensis)	Nypa_fruticans))))	Kingia_australis);
((Chamaedorea_seifrizii	((Calamus_caryotoides	Pseudophoenix_vinifera)	(((Sclerosperma_profizianum	(Podococcus_barteri	Orania_palindan))	((Reinhardtia_simplex	((Hydriastele_microspadix	(Roystonea_regia	(Reinhardtia_paiewonskiana	Reinhardtia_latisecta)))	Reinhardtia_gracilis))	((((Prestoea_acuminata	Pelagodoxa_henryana)	((Geonoma_undata	(((Dypsis_decaryi	(Heterospathe_cagayanensis	Oenocarpus_bataua))	Oenocarpus_minor)	Burretiokentia_grandiflora))	(Iriartea_deltoidea	Manicaria_saccifera)))	(Kentiopsis_piersoniorum	(Veitchia_spiralis	Dictyosperma_album)))	(Attalea_speciosa	(Bactris_major	(Elaeis_oleifera	Elaeis_guineensis))))))	(Nypa_fruticans	(Phoenix_dactylifera	(Leopoldinia_pulchra	Sabal_domingensis))))))	Kingia_australis);
((Chamaedorea_seifrizii	((Nypa_fruticans	((Sabal_domingensis	Leopoldinia_pulchra)	Phoenix_dactylifera))	(((Reinhardtia_gracilis	(((Podococcus_barteri	Orania_palindan)	Sclerosperma_profizianum)	(((Elaeis_guineensis	Elaeis_oleifera)	(Attalea_speciosa	Bactris_major))	(Roystonea_regia	(Reinhardtia_paiewonskiana	(Reinhardtia_simplex	Reinhardtia_latisecta))))))	((((Oenocarpus_minor	(Oenocarpus_bataua	(Pseudophoenix_vinifera	Geonoma_undata)))	(Burretiokentia_grandiflora	(Iriartea_deltoidea	Manicaria_saccifera)))	(Pelagodoxa_henryana	Prestoea_acuminata))	((((Veitchia_spiralis	Kentiopsis_piersoniorum)	(Dictyosperma_album	Hydriastele_microspadix))	Heterospathe_cagayanensis)	Dypsis_decaryi)))	Calamus_caryotoides)))	Kingia_australis);
((Chamaedorea_seifrizii	((((Manicaria_saccifera	((Pelagodoxa_henryana	Prestoea_acuminata)	Geonoma_undata))	((Nypa_fruticans	(Leopoldinia_pulchra	(Phoenix_dactylifera	Sabal_domingensis)))	(Iriartea_deltoidea	(Oenocarpus_minor	Oenocarpus_bataua))))	((Heterospathe_cagayanensis	(((Kentiopsis_piersoniorum	(Burretiokentia_grandiflora	(Dypsis_decaryi	Veitchia_spiralis)))	Dictyosperma_album)	Hydriastele_microspadix))	(((((Attalea_speciosa	(Bactris_major	(Elaeis_guineensis	Elaeis_oleifera)))	Reinhardtia_gracilis)	((Reinhardtia_paiewonskiana	Reinhardtia_latisecta)	Reinhardtia_simplex))	Roystonea_regia)	(((Podococcus_barteri	Calamus_caryotoides)	Orania_palindan)	Sclerosperma_profizianum))))	Pseudophoenix_vinifera))	Kingia_australis);
((Chamaedorea_seifrizii	((Pelagodoxa_henryana	Geonoma_undata)	(Manicaria_saccifera	(((Oenocarpus_minor	Oenocarpus_bataua)	Prestoea_acuminata)	((((Dictyosperma_album	(Kentiopsis_piersoniorum	(Burretiokentia_grandiflora	Veitchia_spiralis)))	Heterospathe_cagayanensis)	Dypsis_decaryi)	(((Leopoldinia_pulchra	(Phoenix_dactylifera	(Nypa_fruticans	Sabal_domingensis)))	(Calamus_caryotoides	Pseudophoenix_vinifera))	(((((Attalea_speciosa	(Bactris_major	(Elaeis_guineensis	Elaeis_oleifera)))	Reinhardtia_gracilis)	((Hydriastele_microspadix	(Reinhardtia_latisecta	(Roystonea_regia	Reinhardtia_paiewonskiana)))	Reinhardtia_simplex))	Iriartea_deltoidea)	((Podococcus_barteri	Orania_palindan)	Sclerosperma_profizianum))))))))	Kingia_australis);
((Dypsis_decaryi	(((Heterospathe_cagayanensis	(Iriartea_deltoidea	Dictyosperma_album))	(Kentiopsis_piersoniorum	(Veitchia_spiralis	(Hydriastele_microspadix	((((Oenocarpus_minor	Oenocarpus_bataua)	(((Attalea_speciosa	(Bactris_major	(Elaeis_guineensis	Elaeis_oleifera)))	(((((Reinhardtia_gracilis	Podococcus_barteri)	((Reinhardtia_latisecta	Reinhardtia_paiewonskiana)	Reinhardtia_simplex))	(((Leopoldinia_pulchra	(Phoenix_dactylifera	Sabal_domingensis))	Nypa_fruticans)	(Chamaedorea_seifrizii	(Calamus_caryotoides	Pseudophoenix_vinifera))))	Sclerosperma_profizianum)	Orania_palindan))	Roystonea_regia))	(Prestoea_acuminata	(Pelagodoxa_henryana	Geonoma_undata)))	Manicaria_saccifera)))))	Burretiokentia_grandiflora))	Kingia_australis);
((Chamaedorea_seifrizii	((Heterospathe_cagayanensis	Sclerosperma_profizianum)	(((((Calamus_caryotoides	Roystonea_regia)	((Attalea_speciosa	(Bactris_major	(Elaeis_guineensis	Elaeis_oleifera)))	(Reinhardtia_gracilis	((Reinhardtia_latisecta	Reinhardtia_paiewonskiana)	Reinhardtia_simplex))))	((Pseudophoenix_vinifera	(Iriartea_deltoidea	(((Manicaria_saccifera	Geonoma_undata)	((Prestoea_acuminata	Pelagodoxa_henryana)	((Dypsis_decaryi	(Veitchia_spiralis	((Kentiopsis_piersoniorum	Dictyosperma_album)	Hydriastele_microspadix)))	Burretiokentia_grandiflora)))	(Oenocarpus_minor	Oenocarpus_bataua))))	(((Phoenix_dactylifera	Sabal_domingensis)	Leopoldinia_pulchra)	Nypa_fruticans)))	Orania_palindan)	Podococcus_barteri)))	Kingia_australis);
((Chamaedorea_seifrizii	(((((((Attalea_speciosa	(Bactris_major	(Elaeis_oleifera	(Calamus_caryotoides	Elaeis_guineensis))))	(Reinhardtia_gracilis	((Reinhardtia_latisecta	Reinhardtia_paiewonskiana)	Reinhardtia_simplex)))	(Orania_palindan	Podococcus_barteri))	Sclerosperma_profizianum)	((((Prestoea_acuminata	Geonoma_undata)	(Roystonea_regia	(Pelagodoxa_henryana	Manicaria_saccifera)))	(Dypsis_decaryi	((Heterospathe_cagayanensis	Burretiokentia_grandiflora)	(Kentiopsis_piersoniorum	(Veitchia_spiralis	(Hydriastele_microspadix	Dictyosperma_album))))))	((Oenocarpus_bataua	Oenocarpus_minor)	Iriartea_deltoidea)))	(((Phoenix_dactylifera	Sabal_domingensis)	Leopoldinia_pulchra)	Nypa_fruticans))	Pseudophoenix_vinifera))	Kingia_australis);
(((((Kentiopsis_piersoniorum	(Veitchia_spiralis	(Hydriastele_microspadix	Dictyosperma_album)))	(Heterospathe_cagayanensis	Burretiokentia_grandiflora))	((((Oenocarpus_bataua	Oenocarpus_minor)	(((Iriartea_deltoidea	Roystonea_regia)	(((Attalea_speciosa	(Bactris_major	(Elaeis_oleifera	Elaeis_guineensis)))	(Reinhardtia_gracilis	((Reinhardtia_latisecta	Reinhardtia_paiewonskiana)	Reinhardtia_simplex)))	((Orania_palindan	Podococcus_barteri)	Sclerosperma_profizianum)))	(Chamaedorea_seifrizii	(Calamus_caryotoides	((Pseudophoenix_vinifera	((Phoenix_dactylifera	Sabal_domingensis)	Leopoldinia_pulchra))	Nypa_fruticans)))))	(Geonoma_undata	(Pelagodoxa_henryana	Manicaria_saccifera)))	Prestoea_acuminata))	Dypsis_decaryi)	Kingia_australis);
((Reinhardtia_latisecta	(((Reinhardtia_simplex	((Iriartea_deltoidea	Roystonea_regia)	((((((Phoenix_dactylifera	Sabal_domingensis)	(Leopoldinia_pulchra	Pseudophoenix_vinifera))	Nypa_fruticans)	(((Manicaria_saccifera	((Chamaedorea_seifrizii	Geonoma_undata)	(Oenocarpus_bataua	Oenocarpus_minor)))	((Calamus_caryotoides	Prestoea_acuminata)	Pelagodoxa_henryana))	((Dypsis_decaryi	Burretiokentia_grandiflora)	(Heterospathe_cagayanensis	(Veitchia_spiralis	((Hydriastele_microspadix	Kentiopsis_piersoniorum)	Dictyosperma_album))))))	((Orania_palindan	Podococcus_barteri)	Sclerosperma_profizianum))	(Attalea_speciosa	(Bactris_major	(Elaeis_oleifera	Elaeis_guineensis))))))	Reinhardtia_gracilis)	Reinhardtia_paiewonskiana))	Kingia_australis);
((Chamaedorea_seifrizii	((Heterospathe_cagayanensis	Sclerosperma_profizianum)	((Roystonea_regia	((Reinhardtia_paiewonskiana	Reinhardtia_latisecta)	Reinhardtia_simplex))	(((Orania_palindan	Podococcus_barteri)	(Attalea_speciosa	(Bactris_major	(Elaeis_oleifera	Elaeis_guineensis))))	(((Manicaria_saccifera	(Geonoma_undata	(Prestoea_acuminata	Pelagodoxa_henryana)))	(((Phoenix_dactylifera	(Nypa_fruticans	Sabal_domingensis))	(Leopoldinia_pulchra	(Calamus_caryotoides	Pseudophoenix_vinifera)))	(Iriartea_deltoidea	(Oenocarpus_bataua	Oenocarpus_minor))))	(((((Veitchia_spiralis	Hydriastele_microspadix)	(Reinhardtia_gracilis	Dictyosperma_album))	Kentiopsis_piersoniorum)	Dypsis_decaryi)	Burretiokentia_grandiflora))))))	Kingia_australis);
((Chamaedorea_seifrizii	(Pseudophoenix_vinifera	(Sclerosperma_profizianum	(((((Leopoldinia_pulchra	(Phoenix_dactylifera	Sabal_domingensis))	Nypa_fruticans)	((Iriartea_deltoidea	Reinhardtia_gracilis)	((Roystonea_regia	(Reinhardtia_latisecta	Reinhardtia_paiewonskiana))	Reinhardtia_simplex)))	(((Kentiopsis_piersoniorum	(Burretiokentia_grandiflora	((Heterospathe_cagayanensis	Dypsis_decaryi)	Dictyosperma_album)))	(Veitchia_spiralis	Hydriastele_microspadix))	((Attalea_speciosa	(Bactris_major	(Elaeis_oleifera	Elaeis_guineensis)))	((Prestoea_acuminata	(Calamus_caryotoides	Pelagodoxa_henryana))	(((Manicaria_saccifera	Oenocarpus_minor)	Geonoma_undata)	Oenocarpus_bataua)))))	(Orania_palindan	Podococcus_barteri)))))	Kingia_australis);
((Chamaedorea_seifrizii	(((Nypa_fruticans	(Phoenix_dactylifera	(Sabal_domingensis	Leopoldinia_pulchra)))	(Pseudophoenix_vinifera	Calamus_caryotoides))	(((((Oenocarpus_bataua	Oenocarpus_minor)	Burretiokentia_grandiflora)	(Heterospathe_cagayanensis	(Roystonea_regia	Iriartea_deltoidea)))	((Prestoea_acuminata	(Manicaria_saccifera	(Dypsis_decaryi	(Geonoma_undata	Pelagodoxa_henryana))))	((Hydriastele_microspadix	Dictyosperma_album)	(Kentiopsis_piersoniorum	Veitchia_spiralis))))	((((Attalea_speciosa	(Bactris_major	(Elaeis_oleifera	Elaeis_guineensis)))	((Reinhardtia_paiewonskiana	Reinhardtia_latisecta)	(Reinhardtia_gracilis	Reinhardtia_simplex)))	(Sclerosperma_profizianum	Orania_palindan))	Podococcus_barteri))))	Kingia_australis);
((Dypsis_decaryi	(Veitchia_spiralis	(((Hydriastele_microspadix	(((Iriartea_deltoidea	(Oenocarpus_bataua	Oenocarpus_minor))	((Manicaria_saccifera	((Pseudophoenix_vinifera	Calamus_caryotoides)	(((Podococcus_barteri	(Nypa_fruticans	Orania_palindan))	Roystonea_regia)	((Sclerosperma_profizianum	(Attalea_speciosa	(Bactris_major	(Elaeis_oleifera	Elaeis_guineensis))))	(Reinhardtia_gracilis	(Reinhardtia_simplex	(Reinhardtia_paiewonskiana	Reinhardtia_latisecta)))))))	(((Chamaedorea_seifrizii	Geonoma_undata)	Pelagodoxa_henryana)	Prestoea_acuminata)))	(Leopoldinia_pulchra	(Phoenix_dactylifera	Sabal_domingensis))))	Heterospathe_cagayanensis)	((Dictyosperma_album	Burretiokentia_grandiflora)	Kentiopsis_piersoniorum))))	Kingia_australis);
((Dypsis_decaryi	((((((Iriartea_deltoidea	Roystonea_regia)	((Attalea_speciosa	(Bactris_major	(Elaeis_oleifera	Elaeis_guineensis)))	((Reinhardtia_gracilis	(Reinhardtia_paiewonskiana	Reinhardtia_latisecta))	Reinhardtia_simplex)))	(Podococcus_barteri	(Orania_palindan	Sclerosperma_profizianum)))	((((Nypa_fruticans	(Phoenix_dactylifera	(Sabal_domingensis	Leopoldinia_pulchra)))	(Pseudophoenix_vinifera	Calamus_caryotoides))	(Oenocarpus_bataua	(Prestoea_acuminata	(((Chamaedorea_seifrizii	Geonoma_undata)	Pelagodoxa_henryana)	Manicaria_saccifera))))	Oenocarpus_minor))	Heterospathe_cagayanensis)	((Kentiopsis_piersoniorum	Dictyosperma_album)	(Burretiokentia_grandiflora	(Hydriastele_microspadix	Veitchia_spiralis)))))	Kingia_australis);
((Chamaedorea_seifrizii	(Geonoma_undata	(Pelagodoxa_henryana	(Manicaria_saccifera	((Leopoldinia_pulchra	(Phoenix_dactylifera	Sabal_domingensis))	((Oenocarpus_minor	(Prestoea_acuminata	Oenocarpus_bataua))	((Iriartea_deltoidea	Pseudophoenix_vinifera)	((Burretiokentia_grandiflora	(Dypsis_decaryi	(Heterospathe_cagayanensis	(Kentiopsis_piersoniorum	((Hydriastele_microspadix	Veitchia_spiralis)	Dictyosperma_album)))))	((((Reinhardtia_paiewonskiana	Reinhardtia_latisecta)	Reinhardtia_simplex)	(Reinhardtia_gracilis	(Attalea_speciosa	(Bactris_major	(Elaeis_oleifera	Elaeis_guineensis)))))	((Calamus_caryotoides	Roystonea_regia)	(Sclerosperma_profizianum	(Podococcus_barteri	(Orania_palindan	Nypa_fruticans)))))))))))))	Kingia_australis);
((Dypsis_decaryi	(Dictyosperma_album	(((Hydriastele_microspadix	((((((Oenocarpus_minor	Oenocarpus_bataua)	Iriartea_deltoidea)	(((Nypa_fruticans	(Phoenix_dactylifera	Sabal_domingensis))	((Roystonea_regia	Leopoldinia_pulchra)	Burretiokentia_grandiflora))	((Orania_palindan	Podococcus_barteri)	((Pseudophoenix_vinifera	Calamus_caryotoides)	(((Reinhardtia_paiewonskiana	Reinhardtia_latisecta)	Reinhardtia_simplex)	(Reinhardtia_gracilis	(Attalea_speciosa	(Bactris_major	(Elaeis_oleifera	Elaeis_guineensis)))))))))	((Prestoea_acuminata	Manicaria_saccifera)	((Chamaedorea_seifrizii	Geonoma_undata)	Pelagodoxa_henryana)))	Sclerosperma_profizianum)	Heterospathe_cagayanensis))	Veitchia_spiralis)	Kentiopsis_piersoniorum)))	Kingia_australis);
((Heterospathe_cagayanensis	(((Dypsis_decaryi	Dictyosperma_album)	((Veitchia_spiralis	Burretiokentia_grandiflora)	(Kentiopsis_piersoniorum	(Iriartea_deltoidea	(Geonoma_undata	(((Prestoea_acuminata	Pelagodoxa_henryana)	((Oenocarpus_minor	Oenocarpus_bataua)	(((Chamaedorea_seifrizii	Pseudophoenix_vinifera)	((Calamus_caryotoides	Nypa_fruticans)	(Phoenix_dactylifera	(Leopoldinia_pulchra	Sabal_domingensis))))	(((Sclerosperma_profizianum	Orania_palindan)	Podococcus_barteri)	(Roystonea_regia	(((Reinhardtia_paiewonskiana	Reinhardtia_latisecta)	(Reinhardtia_gracilis	Reinhardtia_simplex))	(Attalea_speciosa	(Bactris_major	(Elaeis_oleifera	Elaeis_guineensis)))))))))	Manicaria_saccifera))))))	Hydriastele_microspadix))	Kingia_australis);
((Reinhardtia_latisecta	((Reinhardtia_simplex	(((((Roystonea_regia	(((((Dypsis_decaryi	((Hydriastele_microspadix	Veitchia_spiralis)	(Dictyosperma_album	Kentiopsis_piersoniorum)))	Heterospathe_cagayanensis)	Burretiokentia_grandiflora)	((Prestoea_acuminata	Pelagodoxa_henryana)	((Geonoma_undata	(Oenocarpus_minor	Oenocarpus_bataua))	Manicaria_saccifera)))	Iriartea_deltoidea))	(Chamaedorea_seifrizii	(Nypa_fruticans	((Calamus_caryotoides	Pseudophoenix_vinifera)	((Phoenix_dactylifera	Sabal_domingensis)	Leopoldinia_pulchra)))))	(Sclerosperma_profizianum	(Orania_palindan	Podococcus_barteri)))	((Elaeis_oleifera	Elaeis_guineensis)	(Attalea_speciosa	Bactris_major)))	Reinhardtia_gracilis))	Reinhardtia_paiewonskiana))	Kingia_australis);
((Roystonea_regia	(Reinhardtia_paiewonskiana	(Reinhardtia_latisecta	(Reinhardtia_simplex	(Leopoldinia_pulchra	(((Orania_palindan	Podococcus_barteri)	(Attalea_speciosa	(Bactris_major	(Elaeis_oleifera	Elaeis_guineensis))))	((Chamaedorea_seifrizii	Sclerosperma_profizianum)	((Iriartea_deltoidea	((((Oenocarpus_minor	Oenocarpus_bataua)	(((Prestoea_acuminata	Pelagodoxa_henryana)	(Manicaria_saccifera	Geonoma_undata))	((Dictyosperma_album	(Dypsis_decaryi	Burretiokentia_grandiflora))	(((Heterospathe_cagayanensis	Hydriastele_microspadix)	Veitchia_spiralis)	Kentiopsis_piersoniorum))))	((Phoenix_dactylifera	Sabal_domingensis)	Nypa_fruticans))	(Calamus_caryotoides	Pseudophoenix_vinifera)))	Reinhardtia_gracilis))))))))	Kingia_australis);
((Chamaedorea_seifrizii	((Reinhardtia_gracilis	((((Oenocarpus_minor	Oenocarpus_bataua)	(((((Kentiopsis_piersoniorum	((Dypsis_decaryi	Dictyosperma_album)	Burretiokentia_grandiflora))	(Heterospathe_cagayanensis	Veitchia_spiralis))	Hydriastele_microspadix)	(Prestoea_acuminata	Pelagodoxa_henryana))	(Manicaria_saccifera	Geonoma_undata)))	(Attalea_speciosa	(Bactris_major	(Elaeis_oleifera	Elaeis_guineensis))))	((Orania_palindan	(Iriartea_deltoidea	(((Reinhardtia_paiewonskiana	Reinhardtia_latisecta)	Roystonea_regia)	Reinhardtia_simplex)))	(Sclerosperma_profizianum	Podococcus_barteri))))	(((Calamus_caryotoides	Pseudophoenix_vinifera)	(Leopoldinia_pulchra	(Phoenix_dactylifera	Sabal_domingensis)))	Nypa_fruticans)))	Kingia_australis);
((Chamaedorea_seifrizii	((Reinhardtia_gracilis	(((Podococcus_barteri	Orania_palindan)	(((Oenocarpus_minor	Oenocarpus_bataua)	(((Iriartea_deltoidea	(Dypsis_decaryi	((Burretiokentia_grandiflora	Heterospathe_cagayanensis)	(Veitchia_spiralis	(Dictyosperma_album	(Hydriastele_microspadix	Kentiopsis_piersoniorum))))))	Prestoea_acuminata)	(Manicaria_saccifera	(Pelagodoxa_henryana	Geonoma_undata))))	(Attalea_speciosa	(Bactris_major	(Elaeis_oleifera	Elaeis_guineensis)))))	((((Reinhardtia_paiewonskiana	Reinhardtia_latisecta)	Roystonea_regia)	Reinhardtia_simplex)	Sclerosperma_profizianum)))	((Pseudophoenix_vinifera	(Leopoldinia_pulchra	(Calamus_caryotoides	(Phoenix_dactylifera	Sabal_domingensis))))	Nypa_fruticans)))	Kingia_australis);
((Chamaedorea_seifrizii	(((Roystonea_regia	((Sclerosperma_profizianum	(Podococcus_barteri	Orania_palindan))	(((Reinhardtia_gracilis	(Reinhardtia_latisecta	Reinhardtia_paiewonskiana))	Reinhardtia_simplex)	(Attalea_speciosa	(Bactris_major	(Elaeis_oleifera	Elaeis_guineensis))))))	(((((Prestoea_acuminata	Pelagodoxa_henryana)	Iriartea_deltoidea)	Manicaria_saccifera)	((Oenocarpus_bataua	Geonoma_undata)	Oenocarpus_minor))	((Dictyosperma_album	(Dypsis_decaryi	((Heterospathe_cagayanensis	Veitchia_spiralis)	Burretiokentia_grandiflora)))	(Kentiopsis_piersoniorum	Hydriastele_microspadix))))	(((Nypa_fruticans	Phoenix_dactylifera)	Sabal_domingensis)	((Calamus_caryotoides	Pseudophoenix_vinifera)	Leopoldinia_pulchra))))	Kingia_australis);
((Roystonea_regia	((Reinhardtia_latisecta	Reinhardtia_paiewonskiana)	(Reinhardtia_simplex	(Iriartea_deltoidea	((Attalea_speciosa	(Bactris_major	(Elaeis_oleifera	Elaeis_guineensis)))	(((((((Reinhardtia_gracilis	Oenocarpus_bataua)	(Chamaedorea_seifrizii	((Calamus_caryotoides	Pseudophoenix_vinifera)	Geonoma_undata)))	((Burretiokentia_grandiflora	(Prestoea_acuminata	Pelagodoxa_henryana))	Manicaria_saccifera))	(Oenocarpus_minor	(((Veitchia_spiralis	Dictyosperma_album)	(Kentiopsis_piersoniorum	Hydriastele_microspadix))	(Dypsis_decaryi	Heterospathe_cagayanensis))))	((Nypa_fruticans	Phoenix_dactylifera)	(Leopoldinia_pulchra	Sabal_domingensis)))	Podococcus_barteri)	(Sclerosperma_profizianum	Orania_palindan)))))))	Kingia_australis);
((Chamaedorea_seifrizii	(((Oenocarpus_bataua	Oenocarpus_minor)	(((Geonoma_undata	Pelagodoxa_henryana)	(Prestoea_acuminata	Manicaria_saccifera))	(((Veitchia_spiralis	Dictyosperma_album)	((Burretiokentia_grandiflora	Heterospathe_cagayanensis)	(Dypsis_decaryi	Kentiopsis_piersoniorum)))	Hydriastele_microspadix)))	(((Podococcus_barteri	Orania_palindan)	((Sclerosperma_profizianum	(Iriartea_deltoidea	Roystonea_regia))	(((Reinhardtia_latisecta	Reinhardtia_paiewonskiana)	Reinhardtia_simplex)	(((Elaeis_oleifera	Elaeis_guineensis)	(Attalea_speciosa	Bactris_major))	Reinhardtia_gracilis))))	(((Calamus_caryotoides	Pseudophoenix_vinifera)	(Leopoldinia_pulchra	(Sabal_domingensis	Phoenix_dactylifera)))	Nypa_fruticans))))	Kingia_australis);
((Nypa_fruticans	(Orania_palindan	(((Reinhardtia_latisecta	Reinhardtia_paiewonskiana)	(Reinhardtia_gracilis	Reinhardtia_simplex))	((Attalea_speciosa	(Bactris_major	(Elaeis_oleifera	Elaeis_guineensis)))	((((Calamus_caryotoides	Roystonea_regia)	(Podococcus_barteri	(Sclerosperma_profizianum	Chamaedorea_seifrizii)))	((Iriartea_deltoidea	(Oenocarpus_bataua	Oenocarpus_minor))	(((Pelagodoxa_henryana	Manicaria_saccifera)	Geonoma_undata)	(Prestoea_acuminata	((Dictyosperma_album	(Dypsis_decaryi	Burretiokentia_grandiflora))	((Heterospathe_cagayanensis	(Hydriastele_microspadix	Veitchia_spiralis))	Kentiopsis_piersoniorum))))))	(Pseudophoenix_vinifera	(Phoenix_dactylifera	(Leopoldinia_pulchra	Sabal_domingensis))))))))	Kingia_australis);
(((Reinhardtia_latisecta	Reinhardtia_paiewonskiana)	((((Attalea_speciosa	(Bactris_major	(Elaeis_oleifera	Elaeis_guineensis)))	(((((Chamaedorea_seifrizii	(((Phoenix_dactylifera	Sabal_domingensis)	Leopoldinia_pulchra)	(Calamus_caryotoides	Pseudophoenix_vinifera)))	((Oenocarpus_bataua	Oenocarpus_minor)	((((Prestoea_acuminata	Pelagodoxa_henryana)	((Dypsis_decaryi	Burretiokentia_grandiflora)	(((Hydriastele_microspadix	Veitchia_spiralis)	(Dictyosperma_album	Kentiopsis_piersoniorum))	Heterospathe_cagayanensis)))	Geonoma_undata)	Manicaria_saccifera)))	Sclerosperma_profizianum)	Roystonea_regia)	((Podococcus_barteri	Orania_palindan)	(Nypa_fruticans	Iriartea_deltoidea))))	Reinhardtia_gracilis)	Reinhardtia_simplex))	Kingia_australis);
((Chamaedorea_seifrizii	((Nypa_fruticans	(((Phoenix_dactylifera	Sabal_domingensis)	Leopoldinia_pulchra)	Pseudophoenix_vinifera))	((((Oenocarpus_bataua	Oenocarpus_minor)	(((((Dictyosperma_album	Kentiopsis_piersoniorum)	((Heterospathe_cagayanensis	Dypsis_decaryi)	(Veitchia_spiralis	Burretiokentia_grandiflora)))	Hydriastele_microspadix)	(Calamus_caryotoides	(Pelagodoxa_henryana	Prestoea_acuminata)))	(Manicaria_saccifera	Geonoma_undata)))	((Sclerosperma_profizianum	(Podococcus_barteri	Orania_palindan))	((Reinhardtia_simplex	(Roystonea_regia	(Reinhardtia_latisecta	Reinhardtia_paiewonskiana)))	(Attalea_speciosa	(Bactris_major	(Elaeis_oleifera	Elaeis_guineensis))))))	(Iriartea_deltoidea	Reinhardtia_gracilis))))	Kingia_australis);
((Chamaedorea_seifrizii	(Leopoldinia_pulchra	(((((((((((((Kentiopsis_piersoniorum	Hydriastele_microspadix)	Dictyosperma_album)	Veitchia_spiralis)	Dypsis_decaryi)	Heterospathe_cagayanensis)	((Iriartea_deltoidea	Prestoea_acuminata)	Manicaria_saccifera))	(Pelagodoxa_henryana	Geonoma_undata))	Oenocarpus_bataua)	Oenocarpus_minor)	Burretiokentia_grandiflora)	(((Reinhardtia_simplex	(Reinhardtia_latisecta	Reinhardtia_paiewonskiana))	(Attalea_speciosa	(Bactris_major	((Elaeis_guineensis	Elaeis_oleifera)	Reinhardtia_gracilis))))	(Podococcus_barteri	(Sclerosperma_profizianum	Orania_palindan))))	(Calamus_caryotoides	Pseudophoenix_vinifera))	(Roystonea_regia	(Phoenix_dactylifera	(Sabal_domingensis	Nypa_fruticans))))))	Kingia_australis);
((Chamaedorea_seifrizii	(((Oenocarpus_minor	((Iriartea_deltoidea	((Geonoma_undata	Prestoea_acuminata)	(((Dypsis_decaryi	((Kentiopsis_piersoniorum	(Dictyosperma_album	(Hydriastele_microspadix	Veitchia_spiralis)))	Heterospathe_cagayanensis))	Burretiokentia_grandiflora)	(Manicaria_saccifera	Pelagodoxa_henryana))))	Oenocarpus_bataua))	((Phoenix_dactylifera	(Sabal_domingensis	Nypa_fruticans))	(((Podococcus_barteri	(Leopoldinia_pulchra	(Calamus_caryotoides	Roystonea_regia)))	(Sclerosperma_profizianum	Orania_palindan))	((Reinhardtia_gracilis	(Reinhardtia_simplex	(Reinhardtia_latisecta	Reinhardtia_paiewonskiana)))	(Attalea_speciosa	(Bactris_major	(Elaeis_guineensis	Elaeis_oleifera)))))))	Pseudophoenix_vinifera))	Kingia_australis);
((Chamaedorea_seifrizii	(((Podococcus_barteri	(Orania_palindan	Sclerosperma_profizianum))	((Reinhardtia_gracilis	(Reinhardtia_simplex	(Reinhardtia_latisecta	Reinhardtia_paiewonskiana)))	(Attalea_speciosa	(Bactris_major	(Elaeis_guineensis	Elaeis_oleifera)))))	((((Phoenix_dactylifera	(Sabal_domingensis	Nypa_fruticans))	(((Iriartea_deltoidea	(Pelagodoxa_henryana	Geonoma_undata))	(Manicaria_saccifera	((Oenocarpus_bataua	Oenocarpus_minor)	(Burretiokentia_grandiflora	(Dypsis_decaryi	(Heterospathe_cagayanensis	(Kentiopsis_piersoniorum	(Dictyosperma_album	(Hydriastele_microspadix	Veitchia_spiralis)))))))))	Prestoea_acuminata))	Pseudophoenix_vinifera)	(Leopoldinia_pulchra	(Calamus_caryotoides	Roystonea_regia)))))	Kingia_australis);
((Reinhardtia_latisecta	(Reinhardtia_paiewonskiana	((((Attalea_speciosa	(Bactris_major	(Elaeis_oleifera	(Elaeis_guineensis	Reinhardtia_gracilis))))	(((((Heterospathe_cagayanensis	Sclerosperma_profizianum)	Chamaedorea_seifrizii)	Podococcus_barteri)	Orania_palindan)	((Nypa_fruticans	(Leopoldinia_pulchra	(Phoenix_dactylifera	Sabal_domingensis)))	(((Calamus_caryotoides	Pseudophoenix_vinifera)	(((((Hydriastele_microspadix	Veitchia_spiralis)	Dictyosperma_album)	Kentiopsis_piersoniorum)	(Burretiokentia_grandiflora	Dypsis_decaryi))	((Prestoea_acuminata	Pelagodoxa_henryana)	(Manicaria_saccifera	Geonoma_undata))))	(Oenocarpus_bataua	Oenocarpus_minor)))))	Reinhardtia_simplex)	(Iriartea_deltoidea	Roystonea_regia))))	Kingia_australis);
((Calamus_caryotoides	((Prestoea_acuminata	Pelagodoxa_henryana)	((Chamaedorea_seifrizii	(Pseudophoenix_vinifera	Geonoma_undata))	((Manicaria_saccifera	((Podococcus_barteri	Orania_palindan)	((Sclerosperma_profizianum	(((Bactris_major	(Elaeis_oleifera	Elaeis_guineensis))	Attalea_speciosa)	((Iriartea_deltoidea	(((Roystonea_regia	Reinhardtia_latisecta)	Reinhardtia_paiewonskiana)	Reinhardtia_simplex))	Reinhardtia_gracilis)))	(Nypa_fruticans	(Leopoldinia_pulchra	(Phoenix_dactylifera	Sabal_domingensis))))))	(((Heterospathe_cagayanensis	Burretiokentia_grandiflora)	(Dypsis_decaryi	((Dictyosperma_album	(Hydriastele_microspadix	Kentiopsis_piersoniorum))	Veitchia_spiralis)))	(Oenocarpus_minor	Oenocarpus_bataua))))))	Kingia_australis);
((Dypsis_decaryi	((Heterospathe_cagayanensis	(Burretiokentia_grandiflora	Kentiopsis_piersoniorum))	((Hydriastele_microspadix	((Manicaria_saccifera	(((Chamaedorea_seifrizii	(Nypa_fruticans	((Phoenix_dactylifera	Sabal_domingensis)	(Leopoldinia_pulchra	(Calamus_caryotoides	Pseudophoenix_vinifera)))))	((Sclerosperma_profizianum	(Podococcus_barteri	Orania_palindan))	((Roystonea_regia	Iriartea_deltoidea)	((Reinhardtia_gracilis	((Reinhardtia_latisecta	Reinhardtia_paiewonskiana)	Reinhardtia_simplex))	((Bactris_major	(Elaeis_oleifera	Elaeis_guineensis))	Attalea_speciosa)))))	(Oenocarpus_minor	Oenocarpus_bataua)))	((Pelagodoxa_henryana	Geonoma_undata)	Prestoea_acuminata)))	(Veitchia_spiralis	Dictyosperma_album))))	Kingia_australis);
((Heterospathe_cagayanensis	((((Hydriastele_microspadix	Veitchia_spiralis)	(Dictyosperma_album	Kentiopsis_piersoniorum))	Dypsis_decaryi)	((Geonoma_undata	((Manicaria_saccifera	(((((Pseudophoenix_vinifera	Chamaedorea_seifrizii)	((Leopoldinia_pulchra	(Phoenix_dactylifera	Sabal_domingensis))	Nypa_fruticans))	((Sclerosperma_profizianum	(Podococcus_barteri	Orania_palindan))	(Roystonea_regia	(((Reinhardtia_gracilis	(Reinhardtia_paiewonskiana	Reinhardtia_latisecta))	Reinhardtia_simplex)	((Bactris_major	(Elaeis_oleifera	Elaeis_guineensis))	Attalea_speciosa)))))	(Oenocarpus_minor	Oenocarpus_bataua))	Iriartea_deltoidea))	(Pelagodoxa_henryana	(Calamus_caryotoides	Prestoea_acuminata))))	Burretiokentia_grandiflora)))	Kingia_australis);
((Chamaedorea_seifrizii	((((Phoenix_dactylifera	Sabal_domingensis)	(Leopoldinia_pulchra	(Calamus_caryotoides	Pseudophoenix_vinifera)))	Nypa_fruticans)	(((Reinhardtia_gracilis	((((Reinhardtia_paiewonskiana	Reinhardtia_latisecta)	(Podococcus_barteri	(Iriartea_deltoidea	Reinhardtia_simplex)))	(Sclerosperma_profizianum	Orania_palindan))	((Bactris_major	(Elaeis_oleifera	Elaeis_guineensis))	Attalea_speciosa)))	Roystonea_regia)	((Oenocarpus_minor	Oenocarpus_bataua)	((Geonoma_undata	(Pelagodoxa_henryana	Prestoea_acuminata))	(Manicaria_saccifera	((Kentiopsis_piersoniorum	(Dypsis_decaryi	(Dictyosperma_album	(Heterospathe_cagayanensis	Burretiokentia_grandiflora))))	(Hydriastele_microspadix	Veitchia_spiralis))))))))	Kingia_australis);
((Veitchia_spiralis	((((Kentiopsis_piersoniorum	Hydriastele_microspadix)	(Dictyosperma_album	(Dypsis_decaryi	Burretiokentia_grandiflora)))	(((((Oenocarpus_minor	Oenocarpus_bataua)	Manicaria_saccifera)	((Chamaedorea_seifrizii	(Leopoldinia_pulchra	(Pseudophoenix_vinifera	((Nypa_fruticans	Sabal_domingensis)	Phoenix_dactylifera))))	(((Sclerosperma_profizianum	(Podococcus_barteri	Orania_palindan))	(Iriartea_deltoidea	(Reinhardtia_gracilis	((Elaeis_oleifera	Elaeis_guineensis)	(Attalea_speciosa	Bactris_major)))))	((((Calamus_caryotoides	Roystonea_regia)	Reinhardtia_paiewonskiana)	Reinhardtia_latisecta)	Reinhardtia_simplex))))	Geonoma_undata)	(Pelagodoxa_henryana	Prestoea_acuminata)))	Heterospathe_cagayanensis))	Kingia_australis);
((Heterospathe_cagayanensis	(Veitchia_spiralis	((Dypsis_decaryi	Hydriastele_microspadix)	(Dictyosperma_album	(Kentiopsis_piersoniorum	(Burretiokentia_grandiflora	((Pelagodoxa_henryana	Prestoea_acuminata)	((((Iriartea_deltoidea	(Oenocarpus_minor	Oenocarpus_bataua))	(((((Elaeis_oleifera	Elaeis_guineensis)	(Attalea_speciosa	Bactris_major))	((Reinhardtia_paiewonskiana	Reinhardtia_latisecta)	(Reinhardtia_gracilis	Reinhardtia_simplex)))	(Sclerosperma_profizianum	(Podococcus_barteri	Orania_palindan)))	(((Leopoldinia_pulchra	Pseudophoenix_vinifera)	Chamaedorea_seifrizii)	((Roystonea_regia	Calamus_caryotoides)	(Nypa_fruticans	(Sabal_domingensis	Phoenix_dactylifera))))))	Manicaria_saccifera)	Geonoma_undata))))))))	Kingia_australis);
((Chamaedorea_seifrizii	(((((((Hydriastele_microspadix	Kentiopsis_piersoniorum)	((Dypsis_decaryi	Dictyosperma_album)	Veitchia_spiralis))	(Heterospathe_cagayanensis	Burretiokentia_grandiflora))	(((Roystonea_regia	Calamus_caryotoides)	(Pelagodoxa_henryana	Manicaria_saccifera))	(Geonoma_undata	Prestoea_acuminata)))	(Iriartea_deltoidea	(Oenocarpus_minor	Oenocarpus_bataua)))	(((Attalea_speciosa	(Bactris_major	(Elaeis_oleifera	Elaeis_guineensis)))	((Reinhardtia_paiewonskiana	Reinhardtia_latisecta)	(Reinhardtia_gracilis	Reinhardtia_simplex)))	(Sclerosperma_profizianum	(Podococcus_barteri	Orania_palindan))))	(Leopoldinia_pulchra	((Nypa_fruticans	(Sabal_domingensis	Phoenix_dactylifera))	Pseudophoenix_vinifera))))	Kingia_australis);
((Chamaedorea_seifrizii	((((((Manicaria_saccifera	((Burretiokentia_grandiflora	((Veitchia_spiralis	Dictyosperma_album)	(Hydriastele_microspadix	Kentiopsis_piersoniorum)))	Dypsis_decaryi))	(Prestoea_acuminata	(Pelagodoxa_henryana	Geonoma_undata)))	(Iriartea_deltoidea	(Oenocarpus_minor	Oenocarpus_bataua)))	Heterospathe_cagayanensis)	(((Attalea_speciosa	(Bactris_major	(Elaeis_oleifera	Elaeis_guineensis)))	(Reinhardtia_gracilis	(Reinhardtia_simplex	(Reinhardtia_paiewonskiana	Reinhardtia_latisecta))))	(Sclerosperma_profizianum	(Podococcus_barteri	Orania_palindan))))	(((Calamus_caryotoides	Pseudophoenix_vinifera)	Leopoldinia_pulchra)	(Roystonea_regia	(Phoenix_dactylifera	(Nypa_fruticans	Sabal_domingensis))))))	Kingia_australis);
((Chamaedorea_seifrizii	((Sclerosperma_profizianum	(Nypa_fruticans	Orania_palindan))	((((Geonoma_undata	((Iriartea_deltoidea	(Oenocarpus_minor	Oenocarpus_bataua))	((Pelagodoxa_henryana	Prestoea_acuminata)	Manicaria_saccifera)))	(((Dypsis_decaryi	Burretiokentia_grandiflora)	(((Hydriastele_microspadix	Veitchia_spiralis)	Dictyosperma_album)	Kentiopsis_piersoniorum))	Heterospathe_cagayanensis))	(Attalea_speciosa	(Bactris_major	(Elaeis_oleifera	Elaeis_guineensis))))	((Reinhardtia_gracilis	((Leopoldinia_pulchra	((Calamus_caryotoides	Roystonea_regia)	(Phoenix_dactylifera	Sabal_domingensis)))	Pseudophoenix_vinifera))	(Podococcus_barteri	(Reinhardtia_simplex	(Reinhardtia_paiewonskiana	Reinhardtia_latisecta)))))))	Kingia_australis);
((Chamaedorea_seifrizii	((Pseudophoenix_vinifera	Leopoldinia_pulchra)	(((Calamus_caryotoides	Roystonea_regia)	(Nypa_fruticans	(Sabal_domingensis	Phoenix_dactylifera)))	((Iriartea_deltoidea	((Orania_palindan	(Sclerosperma_profizianum	(Podococcus_barteri	(Reinhardtia_simplex	(Reinhardtia_paiewonskiana	Reinhardtia_latisecta)))))	((((Oenocarpus_minor	Oenocarpus_bataua)	((Pelagodoxa_henryana	Prestoea_acuminata)	(Geonoma_undata	Manicaria_saccifera)))	((Dypsis_decaryi	(((Hydriastele_microspadix	Veitchia_spiralis)	Dictyosperma_album)	Kentiopsis_piersoniorum))	(Burretiokentia_grandiflora	Heterospathe_cagayanensis)))	(Attalea_speciosa	(Bactris_major	(Elaeis_oleifera	Elaeis_guineensis))))))	Reinhardtia_gracilis))))	Kingia_australis);
((Dypsis_decaryi	((Heterospathe_cagayanensis	(Veitchia_spiralis	Hydriastele_microspadix))	(Kentiopsis_piersoniorum	((Dictyosperma_album	Burretiokentia_grandiflora)	(((Calamus_caryotoides	Pelagodoxa_henryana)	Prestoea_acuminata)	((((Oenocarpus_bataua	Oenocarpus_minor)	Geonoma_undata)	Manicaria_saccifera)	((((Leopoldinia_pulchra	(Phoenix_dactylifera	Sabal_domingensis))	Nypa_fruticans)	(Chamaedorea_seifrizii	Pseudophoenix_vinifera))	((Reinhardtia_gracilis	(Sclerosperma_profizianum	(Orania_palindan	Podococcus_barteri)))	((Roystonea_regia	((Reinhardtia_paiewonskiana	Reinhardtia_latisecta)	(Iriartea_deltoidea	Reinhardtia_simplex)))	((Bactris_major	(Elaeis_guineensis	Elaeis_oleifera))	Attalea_speciosa))))))))))	Kingia_australis);
((Pelagodoxa_henryana	((((((Heterospathe_cagayanensis	Oenocarpus_bataua)	((Pseudophoenix_vinifera	(Leopoldinia_pulchra	(Phoenix_dactylifera	Sabal_domingensis)))	(((Chamaedorea_seifrizii	(Oenocarpus_minor	((Iriartea_deltoidea	Roystonea_regia)	(Sclerosperma_profizianum	(Nypa_fruticans	Orania_palindan)))))	Podococcus_barteri)	(Reinhardtia_gracilis	(((Bactris_major	(Elaeis_guineensis	Elaeis_oleifera))	Attalea_speciosa)	((Reinhardtia_paiewonskiana	Reinhardtia_latisecta)	Reinhardtia_simplex))))))	((Burretiokentia_grandiflora	((Dictyosperma_album	Kentiopsis_piersoniorum)	(Veitchia_spiralis	Hydriastele_microspadix)))	Dypsis_decaryi))	(Geonoma_undata	Prestoea_acuminata))	Manicaria_saccifera)	Calamus_caryotoides))	Kingia_australis);
((Chamaedorea_seifrizii	(Pseudophoenix_vinifera	((Nypa_fruticans	(Leopoldinia_pulchra	(Phoenix_dactylifera	Sabal_domingensis)))	((((Podococcus_barteri	(Orania_palindan	((Bactris_major	(Elaeis_guineensis	Elaeis_oleifera))	Attalea_speciosa)))	Sclerosperma_profizianum)	((Roystonea_regia	(Reinhardtia_paiewonskiana	Reinhardtia_latisecta))	(Reinhardtia_simplex	Reinhardtia_gracilis)))	(((((Dictyosperma_album	Kentiopsis_piersoniorum)	((Hydriastele_microspadix	Heterospathe_cagayanensis)	(Burretiokentia_grandiflora	Veitchia_spiralis)))	Dypsis_decaryi)	(Manicaria_saccifera	(Calamus_caryotoides	Pelagodoxa_henryana)))	(((Oenocarpus_minor	Oenocarpus_bataua)	Iriartea_deltoidea)	(Geonoma_undata	Prestoea_acuminata)))))))	Kingia_australis);
((Chamaedorea_seifrizii	(Pseudophoenix_vinifera	(((Calamus_caryotoides	Nypa_fruticans)	(Leopoldinia_pulchra	(Phoenix_dactylifera	Sabal_domingensis)))	((((Sclerosperma_profizianum	((((Reinhardtia_paiewonskiana	Reinhardtia_latisecta)	Reinhardtia_simplex)	Reinhardtia_gracilis)	(Podococcus_barteri	Orania_palindan)))	((Bactris_major	(Elaeis_guineensis	Elaeis_oleifera))	Attalea_speciosa))	(Roystonea_regia	Iriartea_deltoidea))	(((Manicaria_saccifera	((Geonoma_undata	Pelagodoxa_henryana)	Prestoea_acuminata))	(((Burretiokentia_grandiflora	Heterospathe_cagayanensis)	((Veitchia_spiralis	(Dictyosperma_album	Kentiopsis_piersoniorum))	Hydriastele_microspadix))	Dypsis_decaryi))	(Oenocarpus_minor	Oenocarpus_bataua))))))	Kingia_australis);
((Chamaedorea_seifrizii	((Pseudophoenix_vinifera	((Calamus_caryotoides	Nypa_fruticans)	((Leopoldinia_pulchra	Sabal_domingensis)	Phoenix_dactylifera)))	(((((Geonoma_undata	Pelagodoxa_henryana)	(Oenocarpus_minor	Oenocarpus_bataua))	(Hydriastele_microspadix	((Kentiopsis_piersoniorum	(Heterospathe_cagayanensis	(Dictyosperma_album	Dypsis_decaryi)))	(Burretiokentia_grandiflora	Veitchia_spiralis))))	(Manicaria_saccifera	Prestoea_acuminata))	(Iriartea_deltoidea	(((Podococcus_barteri	Orania_palindan)	Sclerosperma_profizianum)	((((Reinhardtia_paiewonskiana	Reinhardtia_latisecta)	Reinhardtia_simplex)	Roystonea_regia)	(Reinhardtia_gracilis	((Bactris_major	(Elaeis_guineensis	Elaeis_oleifera))	Attalea_speciosa))))))))	Kingia_australis);
((Dypsis_decaryi	(Veitchia_spiralis	(((((Prestoea_acuminata	(((((Bactris_major	(Elaeis_guineensis	Elaeis_oleifera))	Attalea_speciosa)	((((Roystonea_regia	Reinhardtia_paiewonskiana)	Reinhardtia_latisecta)	(Iriartea_deltoidea	Reinhardtia_simplex))	Reinhardtia_gracilis))	((Podococcus_barteri	Orania_palindan)	(Chamaedorea_seifrizii	Sclerosperma_profizianum)))	(Pseudophoenix_vinifera	((Calamus_caryotoides	Nypa_fruticans)	((Leopoldinia_pulchra	Sabal_domingensis)	Phoenix_dactylifera)))))	((Geonoma_undata	(Oenocarpus_minor	Oenocarpus_bataua))	(Pelagodoxa_henryana	Manicaria_saccifera)))	Hydriastele_microspadix)	(Kentiopsis_piersoniorum	Dictyosperma_album))	(Burretiokentia_grandiflora	Heterospathe_cagayanensis))))	Kingia_australis);
((Calamus_caryotoides	(Nypa_fruticans	((Sabal_domingensis	Phoenix_dactylifera)	(Pseudophoenix_vinifera	(Leopoldinia_pulchra	((((Oenocarpus_bataua	(Oenocarpus_minor	Heterospathe_cagayanensis))	(((Dypsis_decaryi	((Hydriastele_microspadix	Veitchia_spiralis)	(Dictyosperma_album	Kentiopsis_piersoniorum)))	Burretiokentia_grandiflora)	((Pelagodoxa_henryana	Manicaria_saccifera)	(Prestoea_acuminata	Geonoma_undata))))	(((((Bactris_major	(Elaeis_guineensis	Elaeis_oleifera))	Attalea_speciosa)	((Reinhardtia_gracilis	(Reinhardtia_paiewonskiana	Reinhardtia_latisecta))	Reinhardtia_simplex))	(Podococcus_barteri	(Orania_palindan	Sclerosperma_profizianum)))	(Iriartea_deltoidea	Roystonea_regia)))	Chamaedorea_seifrizii))))))	Kingia_australis);
((Chamaedorea_seifrizii	((((Calamus_caryotoides	Nypa_fruticans)	(Leopoldinia_pulchra	(Sabal_domingensis	Phoenix_dactylifera)))	(((((Reinhardtia_paiewonskiana	Reinhardtia_latisecta)	Reinhardtia_simplex)	((Orania_palindan	Podococcus_barteri)	(((Bactris_major	(Elaeis_guineensis	Elaeis_oleifera))	Attalea_speciosa)	(Reinhardtia_gracilis	Sclerosperma_profizianum))))	Iriartea_deltoidea)	((Oenocarpus_minor	(Hydriastele_microspadix	Roystonea_regia))	(Oenocarpus_bataua	((Manicaria_saccifera	(Heterospathe_cagayanensis	((Kentiopsis_piersoniorum	(Veitchia_spiralis	Dictyosperma_album))	(Burretiokentia_grandiflora	Dypsis_decaryi))))	((Prestoea_acuminata	Pelagodoxa_henryana)	Geonoma_undata))))))	Pseudophoenix_vinifera))	Kingia_australis);
((Chamaedorea_seifrizii	(((Nypa_fruticans	(Leopoldinia_pulchra	(Sabal_domingensis	Phoenix_dactylifera)))	(((Roystonea_regia	Heterospathe_cagayanensis)	(((Reinhardtia_simplex	(Reinhardtia_gracilis	(Reinhardtia_paiewonskiana	Reinhardtia_latisecta)))	((Bactris_major	(Elaeis_guineensis	Elaeis_oleifera))	Attalea_speciosa))	(Sclerosperma_profizianum	(Orania_palindan	Podococcus_barteri))))	(((Oenocarpus_bataua	Iriartea_deltoidea)	Oenocarpus_minor)	((Geonoma_undata	Prestoea_acuminata)	((((Dypsis_decaryi	Hydriastele_microspadix)	Burretiokentia_grandiflora)	((Kentiopsis_piersoniorum	Dictyosperma_album)	Veitchia_spiralis))	(Manicaria_saccifera	Pelagodoxa_henryana))))))	(Calamus_caryotoides	Pseudophoenix_vinifera)))	Kingia_australis);
((Chamaedorea_seifrizii	(((Nypa_fruticans	(Leopoldinia_pulchra	(Sabal_domingensis	Phoenix_dactylifera)))	(((Sclerosperma_profizianum	(Orania_palindan	Podococcus_barteri))	(((Iriartea_deltoidea	Roystonea_regia)	((Reinhardtia_paiewonskiana	Reinhardtia_latisecta)	(Reinhardtia_simplex	Reinhardtia_gracilis)))	((Bactris_major	(Elaeis_guineensis	Elaeis_oleifera))	Attalea_speciosa)))	((Oenocarpus_bataua	Oenocarpus_minor)	((Geonoma_undata	Prestoea_acuminata)	(((Dypsis_decaryi	Burretiokentia_grandiflora)	(Heterospathe_cagayanensis	((Kentiopsis_piersoniorum	Dictyosperma_album)	(Hydriastele_microspadix	Veitchia_spiralis))))	(Manicaria_saccifera	Pelagodoxa_henryana))))))	(Calamus_caryotoides	Pseudophoenix_vinifera)))	Kingia_australis);
((Chamaedorea_seifrizii	(((Podococcus_barteri	((((Geonoma_undata	(Pelagodoxa_henryana	Prestoea_acuminata))	(((((Heterospathe_cagayanensis	Burretiokentia_grandiflora)	Veitchia_spiralis)	Dypsis_decaryi)	(Dictyosperma_album	(Hydriastele_microspadix	Kentiopsis_piersoniorum)))	Manicaria_saccifera))	(Iriartea_deltoidea	(Oenocarpus_bataua	Oenocarpus_minor)))	(Nypa_fruticans	((Leopoldinia_pulchra	Sabal_domingensis)	Phoenix_dactylifera))))	((Orania_palindan	Sclerosperma_profizianum)	((Roystonea_regia	Calamus_caryotoides)	(((Elaeis_oleifera	Elaeis_guineensis)	(Attalea_speciosa	Bactris_major))	((Reinhardtia_simplex	(Reinhardtia_latisecta	Reinhardtia_paiewonskiana))	Reinhardtia_gracilis)))))	Pseudophoenix_vinifera))	Kingia_australis);
((((Heterospathe_cagayanensis	((Burretiokentia_grandiflora	Veitchia_spiralis)	((Hydriastele_microspadix	Dictyosperma_album)	Kentiopsis_piersoniorum)))	(((Manicaria_saccifera	Geonoma_undata)	(((Oenocarpus_minor	(((Roystonea_regia	Calamus_caryotoides)	((((Elaeis_oleifera	Elaeis_guineensis)	(Attalea_speciosa	Bactris_major))	((Reinhardtia_simplex	(Reinhardtia_latisecta	Reinhardtia_paiewonskiana))	Reinhardtia_gracilis))	((Podococcus_barteri	Orania_palindan)	(Chamaedorea_seifrizii	Sclerosperma_profizianum))))	(Nypa_fruticans	(Pseudophoenix_vinifera	(Leopoldinia_pulchra	(Sabal_domingensis	Phoenix_dactylifera))))))	Iriartea_deltoidea)	Oenocarpus_bataua))	(Pelagodoxa_henryana	Prestoea_acuminata)))	Dypsis_decaryi)	Kingia_australis);
((Chamaedorea_seifrizii	(((Calamus_caryotoides	Pseudophoenix_vinifera)	(Phoenix_dactylifera	((Leopoldinia_pulchra	Sabal_domingensis)	Nypa_fruticans)))	((((((Manicaria_saccifera	(Pelagodoxa_henryana	Prestoea_acuminata))	((Burretiokentia_grandiflora	(Dypsis_decaryi	((Veitchia_spiralis	(Dictyosperma_album	Kentiopsis_piersoniorum))	(Heterospathe_cagayanensis	Hydriastele_microspadix))))	(Geonoma_undata	(Iriartea_deltoidea	(Oenocarpus_bataua	Oenocarpus_minor)))))	(Attalea_speciosa	(Bactris_major	(Elaeis_oleifera	Elaeis_guineensis))))	((Reinhardtia_gracilis	(Reinhardtia_latisecta	Reinhardtia_paiewonskiana))	Reinhardtia_simplex))	((Podococcus_barteri	Orania_palindan)	Sclerosperma_profizianum))	Roystonea_regia)))	Kingia_australis);
((Chamaedorea_seifrizii	(((Calamus_caryotoides	Pseudophoenix_vinifera)	(Nypa_fruticans	(Phoenix_dactylifera	(Leopoldinia_pulchra	Sabal_domingensis))))	((((((Burretiokentia_grandiflora	Heterospathe_cagayanensis)	(Dypsis_decaryi	(Hydriastele_microspadix	((Veitchia_spiralis	Dictyosperma_album)	Kentiopsis_piersoniorum))))	((Pelagodoxa_henryana	Geonoma_undata)	Manicaria_saccifera))	Prestoea_acuminata)	(Oenocarpus_bataua	Oenocarpus_minor))	((Reinhardtia_gracilis	((Podococcus_barteri	Orania_palindan)	Sclerosperma_profizianum))	((((Reinhardtia_latisecta	Reinhardtia_paiewonskiana)	Reinhardtia_simplex)	(Attalea_speciosa	(Bactris_major	(Elaeis_oleifera	Elaeis_guineensis))))	(Roystonea_regia	Iriartea_deltoidea))))))	Kingia_australis);
((Chamaedorea_seifrizii	(Geonoma_undata	((Roystonea_regia	((Reinhardtia_latisecta	Reinhardtia_paiewonskiana)	Reinhardtia_simplex))	((Reinhardtia_gracilis	Oenocarpus_bataua)	((Manicaria_saccifera	((((Calamus_caryotoides	Pseudophoenix_vinifera)	((Phoenix_dactylifera	Sabal_domingensis)	Leopoldinia_pulchra))	Nypa_fruticans)	(Oenocarpus_minor	(Iriartea_deltoidea	((Attalea_speciosa	(Bactris_major	(Elaeis_oleifera	Elaeis_guineensis)))	((Podococcus_barteri	Orania_palindan)	(Prestoea_acuminata	Pelagodoxa_henryana)))))))	(Sclerosperma_profizianum	((Dypsis_decaryi	(Burretiokentia_grandiflora	Heterospathe_cagayanensis))	((Veitchia_spiralis	(Hydriastele_microspadix	Dictyosperma_album))	Kentiopsis_piersoniorum))))))))	Kingia_australis);
((Geonoma_undata	((((Burretiokentia_grandiflora	((Heterospathe_cagayanensis	Dypsis_decaryi)	((Kentiopsis_piersoniorum	(Dictyosperma_album	Hydriastele_microspadix))	Veitchia_spiralis)))	(((Oenocarpus_minor	Iriartea_deltoidea)	(((Elaeis_oleifera	Elaeis_guineensis)	(Attalea_speciosa	Bactris_major))	((Chamaedorea_seifrizii	(Reinhardtia_gracilis	((Reinhardtia_latisecta	Reinhardtia_paiewonskiana)	Reinhardtia_simplex)))	((((Phoenix_dactylifera	(Sabal_domingensis	Leopoldinia_pulchra))	Nypa_fruticans)	Pseudophoenix_vinifera)	(Roystonea_regia	((Podococcus_barteri	Orania_palindan)	(Calamus_caryotoides	Sclerosperma_profizianum)))))))	Oenocarpus_bataua))	(Prestoea_acuminata	Pelagodoxa_henryana))	Manicaria_saccifera))	Kingia_australis);
((Dypsis_decaryi	(Burretiokentia_grandiflora	((((Dictyosperma_album	Veitchia_spiralis)	(Hydriastele_microspadix	(((((Sclerosperma_profizianum	(Orania_palindan	Podococcus_barteri))	(((Reinhardtia_paiewonskiana	Reinhardtia_latisecta)	(Reinhardtia_gracilis	Reinhardtia_simplex))	((Elaeis_oleifera	Elaeis_guineensis)	(Attalea_speciosa	Bactris_major))))	Roystonea_regia)	(Chamaedorea_seifrizii	((Calamus_caryotoides	Nypa_fruticans)	((Phoenix_dactylifera	Sabal_domingensis)	(Pseudophoenix_vinifera	Leopoldinia_pulchra)))))	(Iriartea_deltoidea	(((Prestoea_acuminata	Pelagodoxa_henryana)	(Geonoma_undata	(Oenocarpus_minor	Oenocarpus_bataua)))	Manicaria_saccifera)))))	Kentiopsis_piersoniorum)	Heterospathe_cagayanensis)))	Kingia_australis);
((Dypsis_decaryi	(Dictyosperma_album	((((Veitchia_spiralis	(((((((Podococcus_barteri	Orania_palindan)	(((Roystonea_regia	(Reinhardtia_paiewonskiana	(Reinhardtia_gracilis	Reinhardtia_latisecta)))	Reinhardtia_simplex)	(Attalea_speciosa	(Bactris_major	(Elaeis_oleifera	Elaeis_guineensis)))))	Sclerosperma_profizianum)	(Chamaedorea_seifrizii	(((Calamus_caryotoides	Nypa_fruticans)	((Phoenix_dactylifera	Sabal_domingensis)	Leopoldinia_pulchra))	Pseudophoenix_vinifera)))	(Iriartea_deltoidea	(Oenocarpus_minor	Oenocarpus_bataua)))	(Geonoma_undata	Prestoea_acuminata))	(Pelagodoxa_henryana	Manicaria_saccifera)))	(Hydriastele_microspadix	Kentiopsis_piersoniorum))	Heterospathe_cagayanensis)	Burretiokentia_grandiflora)))	Kingia_australis);
((Chamaedorea_seifrizii	(Pseudophoenix_vinifera	((Podococcus_barteri	((Reinhardtia_paiewonskiana	Reinhardtia_latisecta)	(Reinhardtia_simplex	Reinhardtia_gracilis)))	(((((Pelagodoxa_henryana	(Calamus_caryotoides	(Iriartea_deltoidea	Prestoea_acuminata)))	((Geonoma_undata	Manicaria_saccifera)	(Oenocarpus_minor	Oenocarpus_bataua)))	((Kentiopsis_piersoniorum	(((Heterospathe_cagayanensis	Burretiokentia_grandiflora)	(Dypsis_decaryi	Dictyosperma_album))	Veitchia_spiralis))	Hydriastele_microspadix))	(Attalea_speciosa	(Bactris_major	(Elaeis_oleifera	Elaeis_guineensis))))	((Roystonea_regia	(Sabal_domingensis	(Phoenix_dactylifera	Nypa_fruticans)))	((Orania_palindan	Sclerosperma_profizianum)	Leopoldinia_pulchra))))))	Kingia_australis);
((Chamaedorea_seifrizii	(((Reinhardtia_paiewonskiana	Reinhardtia_latisecta)	(Reinhardtia_simplex	Reinhardtia_gracilis))	(((Leopoldinia_pulchra	(Phoenix_dactylifera	Sabal_domingensis))	Nypa_fruticans)	(((Iriartea_deltoidea	Roystonea_regia)	(((Podococcus_barteri	Orania_palindan)	Sclerosperma_profizianum)	(Calamus_caryotoides	Pseudophoenix_vinifera)))	(((Oenocarpus_minor	Oenocarpus_bataua)	((((Pelagodoxa_henryana	Geonoma_undata)	Manicaria_saccifera)	(((Dypsis_decaryi	((Veitchia_spiralis	Dictyosperma_album)	Kentiopsis_piersoniorum))	(Heterospathe_cagayanensis	Burretiokentia_grandiflora))	Hydriastele_microspadix))	Prestoea_acuminata))	(Attalea_speciosa	(Bactris_major	(Elaeis_oleifera	Elaeis_guineensis))))))))	Kingia_australis);
((Chamaedorea_seifrizii	(Geonoma_undata	((Iriartea_deltoidea	(((((Bactris_major	(Elaeis_guineensis	Elaeis_oleifera))	Attalea_speciosa)	((Reinhardtia_gracilis	Reinhardtia_simplex)	(Reinhardtia_paiewonskiana	Reinhardtia_latisecta)))	((Podococcus_barteri	(Sclerosperma_profizianum	Orania_palindan))	(Pseudophoenix_vinifera	(Leopoldinia_pulchra	(Phoenix_dactylifera	(Nypa_fruticans	Sabal_domingensis))))))	(Oenocarpus_minor	Oenocarpus_bataua)))	(Prestoea_acuminata	((Burretiokentia_grandiflora	((Heterospathe_cagayanensis	(Veitchia_spiralis	(Kentiopsis_piersoniorum	(Hydriastele_microspadix	Dictyosperma_album))))	Dypsis_decaryi))	(Manicaria_saccifera	(Pelagodoxa_henryana	(Calamus_caryotoides	Roystonea_regia))))))))	Kingia_australis);
((Dypsis_decaryi	((((Dictyosperma_album	Veitchia_spiralis)	Kentiopsis_piersoniorum)	(Burretiokentia_grandiflora	(((((Pseudophoenix_vinifera	(Leopoldinia_pulchra	(Phoenix_dactylifera	Sabal_domingensis)))	(((Sclerosperma_profizianum	(Nypa_fruticans	Podococcus_barteri))	(Orania_palindan	(Calamus_caryotoides	Roystonea_regia)))	(Chamaedorea_seifrizii	((Reinhardtia_simplex	Reinhardtia_gracilis)	(Reinhardtia_paiewonskiana	Reinhardtia_latisecta)))))	((Bactris_major	(Elaeis_guineensis	Elaeis_oleifera))	Attalea_speciosa))	(Iriartea_deltoidea	(Oenocarpus_bataua	Oenocarpus_minor)))	((Geonoma_undata	Manicaria_saccifera)	(Prestoea_acuminata	Pelagodoxa_henryana)))))	(Hydriastele_microspadix	Heterospathe_cagayanensis)))	Kingia_australis);
((Dypsis_decaryi	(((Veitchia_spiralis	(Dictyosperma_album	Kentiopsis_piersoniorum))	(Hydriastele_microspadix	((((((((Reinhardtia_paiewonskiana	Reinhardtia_latisecta)	Reinhardtia_simplex)	(Reinhardtia_gracilis	(Sclerosperma_profizianum	(Podococcus_barteri	Orania_palindan))))	((Iriartea_deltoidea	Roystonea_regia)	(Chamaedorea_seifrizii	((Calamus_caryotoides	Pseudophoenix_vinifera)	(Nypa_fruticans	((Phoenix_dactylifera	Sabal_domingensis)	Leopoldinia_pulchra))))))	((Bactris_major	(Elaeis_guineensis	Elaeis_oleifera))	Attalea_speciosa))	(Oenocarpus_bataua	Oenocarpus_minor))	(Manicaria_saccifera	(Prestoea_acuminata	Pelagodoxa_henryana)))	Geonoma_undata)))	(Heterospathe_cagayanensis	Burretiokentia_grandiflora)))	Kingia_australis);
((Dypsis_decaryi	((((Manicaria_saccifera	Pelagodoxa_henryana)	(((Geonoma_undata	(Iriartea_deltoidea	(Oenocarpus_minor	Oenocarpus_bataua)))	Prestoea_acuminata)	((((Podococcus_barteri	Orania_palindan)	(((Reinhardtia_paiewonskiana	(Reinhardtia_gracilis	Reinhardtia_latisecta))	Reinhardtia_simplex)	Sclerosperma_profizianum))	((Chamaedorea_seifrizii	(Pseudophoenix_vinifera	(Nypa_fruticans	(Phoenix_dactylifera	(Sabal_domingensis	Leopoldinia_pulchra)))))	(Calamus_caryotoides	Roystonea_regia)))	((Bactris_major	(Elaeis_guineensis	Elaeis_oleifera))	Attalea_speciosa))))	((Veitchia_spiralis	(Hydriastele_microspadix	Dictyosperma_album))	Kentiopsis_piersoniorum))	(Heterospathe_cagayanensis	Burretiokentia_grandiflora)))	Kingia_australis);
((Calamus_caryotoides	(Kentiopsis_piersoniorum	((Hydriastele_microspadix	Dictyosperma_album)	(Veitchia_spiralis	(((((((Reinhardtia_paiewonskiana	Reinhardtia_latisecta)	Reinhardtia_simplex)	Reinhardtia_gracilis)	(Leopoldinia_pulchra	((Nypa_fruticans	(Phoenix_dactylifera	Sabal_domingensis))	Roystonea_regia)))	(((Podococcus_barteri	Orania_palindan)	(Sclerosperma_profizianum	Chamaedorea_seifrizii))	Pseudophoenix_vinifera))	((Bactris_major	(Elaeis_guineensis	Elaeis_oleifera))	Attalea_speciosa))	(Manicaria_saccifera	((Geonoma_undata	(Dypsis_decaryi	Pelagodoxa_henryana))	(Iriartea_deltoidea	((Burretiokentia_grandiflora	(Oenocarpus_minor	(Prestoea_acuminata	Oenocarpus_bataua)))	Heterospathe_cagayanensis)))))))))	Kingia_australis);
((Dypsis_decaryi	((Dictyosperma_album	((Hydriastele_microspadix	((Prestoea_acuminata	(Calamus_caryotoides	Pelagodoxa_henryana))	(Manicaria_saccifera	(Geonoma_undata	(((Pseudophoenix_vinifera	(Nypa_fruticans	(Leopoldinia_pulchra	(Phoenix_dactylifera	Sabal_domingensis))))	((((Iriartea_deltoidea	Roystonea_regia)	(Podococcus_barteri	Orania_palindan))	((((Reinhardtia_paiewonskiana	Reinhardtia_latisecta)	Reinhardtia_simplex)	Reinhardtia_gracilis)	((Bactris_major	(Elaeis_guineensis	Elaeis_oleifera))	Attalea_speciosa)))	(Sclerosperma_profizianum	Chamaedorea_seifrizii)))	(Oenocarpus_minor	Oenocarpus_bataua))))))	Kentiopsis_piersoniorum))	(Heterospathe_cagayanensis	(Burretiokentia_grandiflora	Veitchia_spiralis))))	Kingia_australis);
(((((Manicaria_saccifera	(Pelagodoxa_henryana	Geonoma_undata))	(((((Phoenix_dactylifera	(Nypa_fruticans	Sabal_domingensis))	Leopoldinia_pulchra)	(Pseudophoenix_vinifera	Calamus_caryotoides))	(((((Iriartea_deltoidea	((Reinhardtia_paiewonskiana	Reinhardtia_latisecta)	Reinhardtia_simplex))	Reinhardtia_gracilis)	((Bactris_major	(Elaeis_guineensis	Elaeis_oleifera))	Attalea_speciosa))	(((Sclerosperma_profizianum	Chamaedorea_seifrizii)	Podococcus_barteri)	Orania_palindan))	Roystonea_regia))	(Oenocarpus_minor	Oenocarpus_bataua)))	Prestoea_acuminata)	((Kentiopsis_piersoniorum	(((Dypsis_decaryi	Dictyosperma_album)	(Heterospathe_cagayanensis	Burretiokentia_grandiflora))	Veitchia_spiralis))	Hydriastele_microspadix))	Kingia_australis);
((Chamaedorea_seifrizii	((Pseudophoenix_vinifera	Calamus_caryotoides)	((((Sclerosperma_profizianum	((((Bactris_major	(Elaeis_guineensis	Elaeis_oleifera))	Attalea_speciosa)	((Reinhardtia_paiewonskiana	(Reinhardtia_gracilis	Reinhardtia_latisecta))	Reinhardtia_simplex))	Roystonea_regia))	(Iriartea_deltoidea	(Podococcus_barteri	Orania_palindan)))	((Oenocarpus_minor	Oenocarpus_bataua)	(((Burretiokentia_grandiflora	(((Veitchia_spiralis	(Kentiopsis_piersoniorum	Dictyosperma_album))	(Dypsis_decaryi	Hydriastele_microspadix))	Heterospathe_cagayanensis))	(Manicaria_saccifera	(Prestoea_acuminata	Pelagodoxa_henryana)))	Geonoma_undata)))	(((Phoenix_dactylifera	Sabal_domingensis)	Leopoldinia_pulchra)	Nypa_fruticans))))	Kingia_australis);
((Chamaedorea_seifrizii	((Leopoldinia_pulchra	(Pseudophoenix_vinifera	Calamus_caryotoides))	(((((Podococcus_barteri	Sclerosperma_profizianum)	Orania_palindan)	(((Bactris_major	(Elaeis_guineensis	Elaeis_oleifera))	Attalea_speciosa)	((Reinhardtia_paiewonskiana	(Reinhardtia_gracilis	Reinhardtia_latisecta))	Reinhardtia_simplex)))	((((Roystonea_regia	(Pelagodoxa_henryana	Manicaria_saccifera))	((Oenocarpus_bataua	Geonoma_undata)	Prestoea_acuminata))	((((Heterospathe_cagayanensis	(Hydriastele_microspadix	(Kentiopsis_piersoniorum	(Veitchia_spiralis	Dictyosperma_album))))	Dypsis_decaryi)	Burretiokentia_grandiflora)	Oenocarpus_minor))	Iriartea_deltoidea))	((Sabal_domingensis	Phoenix_dactylifera)	Nypa_fruticans))))	Kingia_australis);
((((Leopoldinia_pulchra	Chamaedorea_seifrizii)	(Pseudophoenix_vinifera	(((Roystonea_regia	((Nypa_fruticans	Sabal_domingensis)	Phoenix_dactylifera))	Iriartea_deltoidea)	((((Sclerosperma_profizianum	Orania_palindan)	(((Bactris_major	(Elaeis_guineensis	Elaeis_oleifera))	Attalea_speciosa)	(((Reinhardtia_paiewonskiana	Reinhardtia_latisecta)	Reinhardtia_simplex)	Reinhardtia_gracilis)))	Podococcus_barteri)	(((((Pelagodoxa_henryana	Geonoma_undata)	(Dypsis_decaryi	(Heterospathe_cagayanensis	(Dictyosperma_album	((Hydriastele_microspadix	Kentiopsis_piersoniorum)	Veitchia_spiralis)))))	(Manicaria_saccifera	Prestoea_acuminata))	Burretiokentia_grandiflora)	(Oenocarpus_bataua	Oenocarpus_minor))))))	Calamus_caryotoides)	Kingia_australis);
((Dypsis_decaryi	(((Dictyosperma_album	(Kentiopsis_piersoniorum	Hydriastele_microspadix))	((((((((Reinhardtia_paiewonskiana	Reinhardtia_latisecta)	(Reinhardtia_simplex	Iriartea_deltoidea))	Reinhardtia_gracilis)	(Attalea_speciosa	(Bactris_major	(Elaeis_guineensis	Elaeis_oleifera))))	(Sclerosperma_profizianum	(Podococcus_barteri	Orania_palindan)))	((((Chamaedorea_seifrizii	Pseudophoenix_vinifera)	(Roystonea_regia	(Phoenix_dactylifera	(Nypa_fruticans	Sabal_domingensis))))	Leopoldinia_pulchra)	Calamus_caryotoides))	(((Oenocarpus_bataua	Oenocarpus_minor)	((Manicaria_saccifera	Geonoma_undata)	(Prestoea_acuminata	Pelagodoxa_henryana)))	Burretiokentia_grandiflora))	Heterospathe_cagayanensis))	Veitchia_spiralis))	Kingia_australis);
((Chamaedorea_seifrizii	((Pseudophoenix_vinifera	Calamus_caryotoides)	(((Leopoldinia_pulchra	(Phoenix_dactylifera	Sabal_domingensis))	Nypa_fruticans)	((((((Reinhardtia_gracilis	(Reinhardtia_paiewonskiana	Reinhardtia_latisecta))	Reinhardtia_simplex)	((Elaeis_guineensis	Elaeis_oleifera)	(Attalea_speciosa	Bactris_major)))	(Sclerosperma_profizianum	(Podococcus_barteri	Orania_palindan)))	(Iriartea_deltoidea	Roystonea_regia))	((Oenocarpus_bataua	Oenocarpus_minor)	(((Geonoma_undata	Prestoea_acuminata)	(Burretiokentia_grandiflora	((Heterospathe_cagayanensis	Dypsis_decaryi)	((Veitchia_spiralis	(Hydriastele_microspadix	Dictyosperma_album))	Kentiopsis_piersoniorum))))	(Pelagodoxa_henryana	Manicaria_saccifera)))))))	Kingia_australis);
(((((Burretiokentia_grandiflora	Heterospathe_cagayanensis)	((Veitchia_spiralis	(Hydriastele_microspadix	Dictyosperma_album))	Kentiopsis_piersoniorum))	Dypsis_decaryi)	((Pelagodoxa_henryana	Manicaria_saccifera)	(((Oenocarpus_bataua	Oenocarpus_minor)	((Chamaedorea_seifrizii	((Leopoldinia_pulchra	(Phoenix_dactylifera	Sabal_domingensis))	Nypa_fruticans))	(((((((Reinhardtia_latisecta	Reinhardtia_simplex)	Reinhardtia_paiewonskiana)	Reinhardtia_gracilis)	(((Elaeis_guineensis	Elaeis_oleifera)	Bactris_major)	Attalea_speciosa))	(Sclerosperma_profizianum	(Podococcus_barteri	Orania_palindan)))	(Calamus_caryotoides	Roystonea_regia))	Iriartea_deltoidea)))	((Pseudophoenix_vinifera	Geonoma_undata)	Prestoea_acuminata))))	Kingia_australis);
((Chamaedorea_seifrizii	((Sclerosperma_profizianum	Podococcus_barteri)	(((Leopoldinia_pulchra	(Phoenix_dactylifera	Sabal_domingensis))	Nypa_fruticans)	((Orania_palindan	(((((Reinhardtia_latisecta	Reinhardtia_paiewonskiana)	Reinhardtia_simplex)	Reinhardtia_gracilis)	((((Calamus_caryotoides	Elaeis_guineensis)	Elaeis_oleifera)	Bactris_major)	Attalea_speciosa))	(Iriartea_deltoidea	Roystonea_regia)))	(Pseudophoenix_vinifera	(((Manicaria_saccifera	Geonoma_undata)	(((Heterospathe_cagayanensis	((Veitchia_spiralis	Hydriastele_microspadix)	(Dictyosperma_album	Kentiopsis_piersoniorum)))	(Burretiokentia_grandiflora	Dypsis_decaryi))	(Prestoea_acuminata	Pelagodoxa_henryana)))	(Oenocarpus_bataua	Oenocarpus_minor)))))))	Kingia_australis);
((Chamaedorea_seifrizii	(((((Leopoldinia_pulchra	(Phoenix_dactylifera	Sabal_domingensis))	Nypa_fruticans)	((Sclerosperma_profizianum	((Podococcus_barteri	Orania_palindan)	(((((Reinhardtia_latisecta	Reinhardtia_paiewonskiana)	Reinhardtia_simplex)	Reinhardtia_gracilis)	(((Elaeis_guineensis	Elaeis_oleifera)	Bactris_major)	Attalea_speciosa))	(Calamus_caryotoides	Roystonea_regia))))	(((Prestoea_acuminata	(((Dypsis_decaryi	(Veitchia_spiralis	(Dictyosperma_album	Kentiopsis_piersoniorum)))	(Burretiokentia_grandiflora	Heterospathe_cagayanensis))	Hydriastele_microspadix))	(Geonoma_undata	(Manicaria_saccifera	Pelagodoxa_henryana)))	(Oenocarpus_bataua	Oenocarpus_minor))))	Iriartea_deltoidea)	Pseudophoenix_vinifera))	Kingia_australis);
((Chamaedorea_seifrizii	(((Prestoea_acuminata	Pelagodoxa_henryana)	(((Geonoma_undata	Reinhardtia_gracilis)	(Oenocarpus_bataua	Oenocarpus_minor))	(Manicaria_saccifera	(Iriartea_deltoidea	(((Podococcus_barteri	Orania_palindan)	((((Roystonea_regia	(Reinhardtia_latisecta	Reinhardtia_paiewonskiana))	Reinhardtia_simplex)	((Elaeis_guineensis	Elaeis_oleifera)	(Bactris_major	Attalea_speciosa)))	Sclerosperma_profizianum))	((Heterospathe_cagayanensis	(Dypsis_decaryi	Burretiokentia_grandiflora))	((Veitchia_spiralis	Dictyosperma_album)	(Hydriastele_microspadix	Kentiopsis_piersoniorum))))))))	(((Calamus_caryotoides	Pseudophoenix_vinifera)	(Leopoldinia_pulchra	(Phoenix_dactylifera	Sabal_domingensis)))	Nypa_fruticans)))	Kingia_australis);
((Chamaedorea_seifrizii	(((((Reinhardtia_latisecta	Reinhardtia_paiewonskiana)	(Reinhardtia_simplex	Reinhardtia_gracilis))	(((Iriartea_deltoidea	(Oenocarpus_bataua	Oenocarpus_minor))	(((Manicaria_saccifera	Pelagodoxa_henryana)	Geonoma_undata)	((Dypsis_decaryi	((Burretiokentia_grandiflora	Heterospathe_cagayanensis)	(Hydriastele_microspadix	((Dictyosperma_album	Veitchia_spiralis)	Kentiopsis_piersoniorum))))	Prestoea_acuminata)))	((Bactris_major	(Elaeis_guineensis	Elaeis_oleifera))	Attalea_speciosa)))	(Sclerosperma_profizianum	(Podococcus_barteri	Orania_palindan)))	((((Calamus_caryotoides	Roystonea_regia)	(Phoenix_dactylifera	Sabal_domingensis))	(Pseudophoenix_vinifera	Leopoldinia_pulchra))	Nypa_fruticans)))	Kingia_australis);
((Chamaedorea_seifrizii	(((((Sabal_domingensis	Phoenix_dactylifera)	Leopoldinia_pulchra)	Nypa_fruticans)	(Pseudophoenix_vinifera	(((Podococcus_barteri	((Reinhardtia_latisecta	(Reinhardtia_gracilis	Reinhardtia_paiewonskiana))	Reinhardtia_simplex))	(Sclerosperma_profizianum	Orania_palindan))	(((Burretiokentia_grandiflora	((Hydriastele_microspadix	Dictyosperma_album)	((Dypsis_decaryi	(Heterospathe_cagayanensis	Veitchia_spiralis))	Kentiopsis_piersoniorum)))	((Prestoea_acuminata	Pelagodoxa_henryana)	((Iriartea_deltoidea	(Oenocarpus_bataua	Oenocarpus_minor))	(Manicaria_saccifera	Geonoma_undata))))	((Bactris_major	(Elaeis_guineensis	Elaeis_oleifera))	Attalea_speciosa)))))	(Calamus_caryotoides	Roystonea_regia)))	Kingia_australis);
((Chamaedorea_seifrizii	(((Pseudophoenix_vinifera	((Sabal_domingensis	Phoenix_dactylifera)	Leopoldinia_pulchra))	(Calamus_caryotoides	Nypa_fruticans))	((Manicaria_saccifera	((Prestoea_acuminata	(Oenocarpus_bataua	Oenocarpus_minor))	(((Hydriastele_microspadix	Dictyosperma_album)	((Dypsis_decaryi	(Veitchia_spiralis	(Burretiokentia_grandiflora	Heterospathe_cagayanensis)))	Kentiopsis_piersoniorum))	(Pelagodoxa_henryana	Geonoma_undata))))	((Iriartea_deltoidea	Roystonea_regia)	((((Bactris_major	(Elaeis_guineensis	Elaeis_oleifera))	Attalea_speciosa)	(Reinhardtia_gracilis	((Reinhardtia_latisecta	Reinhardtia_simplex)	Reinhardtia_paiewonskiana)))	(Sclerosperma_profizianum	(Podococcus_barteri	Orania_palindan)))))))	Kingia_australis);
((Chamaedorea_seifrizii	((Pseudophoenix_vinifera	Calamus_caryotoides)	(((((Prestoea_acuminata	Pelagodoxa_henryana)	(Manicaria_saccifera	((Reinhardtia_gracilis	(Dypsis_decaryi	((Heterospathe_cagayanensis	Burretiokentia_grandiflora)	((Dictyosperma_album	(Hydriastele_microspadix	Veitchia_spiralis))	Kentiopsis_piersoniorum))))	Geonoma_undata)))	(Oenocarpus_bataua	Oenocarpus_minor))	(Roystonea_regia	(((Sclerosperma_profizianum	Orania_palindan)	(Podococcus_barteri	((Reinhardtia_paiewonskiana	Reinhardtia_latisecta)	(Reinhardtia_simplex	Iriartea_deltoidea))))	((Bactris_major	(Elaeis_guineensis	Elaeis_oleifera))	Attalea_speciosa))))	(Nypa_fruticans	((Sabal_domingensis	Phoenix_dactylifera)	Leopoldinia_pulchra)))))	Kingia_australis);
((Chamaedorea_seifrizii	(Sclerosperma_profizianum	((Orania_palindan	Podococcus_barteri)	((Pseudophoenix_vinifera	(Nypa_fruticans	(Leopoldinia_pulchra	(Phoenix_dactylifera	Sabal_domingensis))))	(((((Oenocarpus_bataua	Iriartea_deltoidea)	Oenocarpus_minor)	(((((((Hydriastele_microspadix	Kentiopsis_piersoniorum)	(Dictyosperma_album	Veitchia_spiralis))	Heterospathe_cagayanensis)	(Burretiokentia_grandiflora	Dypsis_decaryi))	(Pelagodoxa_henryana	Geonoma_undata))	Manicaria_saccifera)	Prestoea_acuminata))	((Bactris_major	(Elaeis_oleifera	Elaeis_guineensis))	Attalea_speciosa))	(((Reinhardtia_simplex	(Reinhardtia_paiewonskiana	Reinhardtia_latisecta))	(Calamus_caryotoides	Roystonea_regia))	Reinhardtia_gracilis))))))	Kingia_australis);
((Chamaedorea_seifrizii	((Nypa_fruticans	((Leopoldinia_pulchra	Sabal_domingensis)	Phoenix_dactylifera))	(((((((Reinhardtia_simplex	Reinhardtia_gracilis)	(Reinhardtia_paiewonskiana	Reinhardtia_latisecta))	(Iriartea_deltoidea	Roystonea_regia))	((Bactris_major	(Elaeis_oleifera	Elaeis_guineensis))	Attalea_speciosa))	(Sclerosperma_profizianum	(Orania_palindan	Podococcus_barteri)))	((Oenocarpus_bataua	Oenocarpus_minor)	((((((((Hydriastele_microspadix	Kentiopsis_piersoniorum)	(Heterospathe_cagayanensis	Veitchia_spiralis))	Dictyosperma_album)	Burretiokentia_grandiflora)	Dypsis_decaryi)	(Pelagodoxa_henryana	Prestoea_acuminata))	Geonoma_undata)	Manicaria_saccifera)))	(Calamus_caryotoides	Pseudophoenix_vinifera))))	Kingia_australis);
((Chamaedorea_seifrizii	(Podococcus_barteri	(Sclerosperma_profizianum	(Orania_palindan	((((((Phoenix_dactylifera	Sabal_domingensis)	Leopoldinia_pulchra)	Nypa_fruticans)	(Calamus_caryotoides	Pseudophoenix_vinifera))	((((Oenocarpus_bataua	(Pelagodoxa_henryana	Geonoma_undata))	Manicaria_saccifera)	(((((Heterospathe_cagayanensis	Veitchia_spiralis)	(Kentiopsis_piersoniorum	(Hydriastele_microspadix	Dictyosperma_album)))	Burretiokentia_grandiflora)	Dypsis_decaryi)	Oenocarpus_minor))	Prestoea_acuminata))	(Iriartea_deltoidea	(Roystonea_regia	((Reinhardtia_gracilis	((Reinhardtia_paiewonskiana	Reinhardtia_latisecta)	Reinhardtia_simplex))	((Bactris_major	(Elaeis_oleifera	Elaeis_guineensis))	Attalea_speciosa)))))))))	Kingia_australis);
((Chamaedorea_seifrizii	((((((Phoenix_dactylifera	Sabal_domingensis)	Leopoldinia_pulchra)	Hydriastele_microspadix)	Pseudophoenix_vinifera)	(Calamus_caryotoides	Nypa_fruticans))	(((((((Heterospathe_cagayanensis	Veitchia_spiralis)	(Burretiokentia_grandiflora	Dypsis_decaryi))	((Iriartea_deltoidea	Kentiopsis_piersoniorum)	Dictyosperma_album))	(Manicaria_saccifera	(Prestoea_acuminata	(Pelagodoxa_henryana	Geonoma_undata))))	(Oenocarpus_minor	Oenocarpus_bataua))	Roystonea_regia)	((Sclerosperma_profizianum	(Podococcus_barteri	Orania_palindan))	(((Reinhardtia_paiewonskiana	(Reinhardtia_gracilis	Reinhardtia_latisecta))	Reinhardtia_simplex)	((Bactris_major	(Elaeis_oleifera	Elaeis_guineensis))	Attalea_speciosa))))))	Kingia_australis);
((Chamaedorea_seifrizii	((Leopoldinia_pulchra	(((Iriartea_deltoidea	(((Sclerosperma_profizianum	Orania_palindan)	Podococcus_barteri)	((((((Oenocarpus_minor	Oenocarpus_bataua)	(Geonoma_undata	((Heterospathe_cagayanensis	((Dictyosperma_album	(Burretiokentia_grandiflora	(Hydriastele_microspadix	Veitchia_spiralis)))	Kentiopsis_piersoniorum))	Dypsis_decaryi)))	((Calamus_caryotoides	Pelagodoxa_henryana)	Prestoea_acuminata))	Manicaria_saccifera)	((Bactris_major	(Elaeis_oleifera	Elaeis_guineensis))	Attalea_speciosa))	((Reinhardtia_paiewonskiana	Reinhardtia_latisecta)	Reinhardtia_simplex))))	Reinhardtia_gracilis)	((Roystonea_regia	(Phoenix_dactylifera	Sabal_domingensis))	Nypa_fruticans)))	Pseudophoenix_vinifera))	Kingia_australis);
((Chamaedorea_seifrizii	((((Sclerosperma_profizianum	(Calamus_caryotoides	(Nypa_fruticans	Orania_palindan)))	((Pseudophoenix_vinifera	((Iriartea_deltoidea	Leopoldinia_pulchra)	(Roystonea_regia	(Phoenix_dactylifera	Sabal_domingensis))))	(((((Veitchia_spiralis	(Kentiopsis_piersoniorum	Dictyosperma_album))	((Burretiokentia_grandiflora	Heterospathe_cagayanensis)	(Dypsis_decaryi	Hydriastele_microspadix)))	((Pelagodoxa_henryana	Geonoma_undata)	(Manicaria_saccifera	Prestoea_acuminata)))	(Oenocarpus_minor	Oenocarpus_bataua))	((Bactris_major	(Elaeis_oleifera	Elaeis_guineensis))	Attalea_speciosa))))	(Podococcus_barteri	Reinhardtia_gracilis))	((Reinhardtia_latisecta	Reinhardtia_paiewonskiana)	Reinhardtia_simplex)))	Kingia_australis);
((Chamaedorea_seifrizii	(((Calamus_caryotoides	Pseudophoenix_vinifera)	(Leopoldinia_pulchra	(Phoenix_dactylifera	(Nypa_fruticans	Sabal_domingensis))))	(((Roystonea_regia	((Sclerosperma_profizianum	(Orania_palindan	Podococcus_barteri))	(((Bactris_major	(Elaeis_oleifera	Elaeis_guineensis))	Attalea_speciosa)	(Reinhardtia_gracilis	((Reinhardtia_latisecta	Reinhardtia_paiewonskiana)	Reinhardtia_simplex)))))	Iriartea_deltoidea)	(((Prestoea_acuminata	((Burretiokentia_grandiflora	(Dypsis_decaryi	(Veitchia_spiralis	(Hydriastele_microspadix	(Kentiopsis_piersoniorum	Dictyosperma_album)))))	Heterospathe_cagayanensis))	(Geonoma_undata	(Manicaria_saccifera	Pelagodoxa_henryana)))	(Oenocarpus_minor	Oenocarpus_bataua)))))	Kingia_australis);
((Chamaedorea_seifrizii	((((Phoenix_dactylifera	Sabal_domingensis)	Leopoldinia_pulchra)	Nypa_fruticans)	((Podococcus_barteri	(((((Bactris_major	(Elaeis_oleifera	(Elaeis_guineensis	Reinhardtia_gracilis)))	Attalea_speciosa)	((Reinhardtia_latisecta	Reinhardtia_paiewonskiana)	Reinhardtia_simplex))	Sclerosperma_profizianum)	Orania_palindan))	(Iriartea_deltoidea	(((Prestoea_acuminata	(Oenocarpus_minor	Oenocarpus_bataua))	((Calamus_caryotoides	Pseudophoenix_vinifera)	Geonoma_undata))	(((((Burretiokentia_grandiflora	(Heterospathe_cagayanensis	(Dypsis_decaryi	Dictyosperma_album)))	Kentiopsis_piersoniorum)	Veitchia_spiralis)	Hydriastele_microspadix)	(Roystonea_regia	(Manicaria_saccifera	Pelagodoxa_henryana))))))))	Kingia_australis);
((Reinhardtia_latisecta	(Reinhardtia_paiewonskiana	(Reinhardtia_simplex	((((((Chamaedorea_seifrizii	((Pseudophoenix_vinifera	(((Sabal_domingensis	Phoenix_dactylifera)	Calamus_caryotoides)	Leopoldinia_pulchra))	Nypa_fruticans))	((((Prestoea_acuminata	Manicaria_saccifera)	(Pelagodoxa_henryana	Geonoma_undata))	(Oenocarpus_minor	Oenocarpus_bataua))	((Veitchia_spiralis	((Kentiopsis_piersoniorum	Dictyosperma_album)	Hydriastele_microspadix))	((Burretiokentia_grandiflora	Heterospathe_cagayanensis)	Dypsis_decaryi))))	(Sclerosperma_profizianum	(Podococcus_barteri	Orania_palindan)))	(Iriartea_deltoidea	Roystonea_regia))	((Bactris_major	(Elaeis_oleifera	Elaeis_guineensis))	Attalea_speciosa))	Reinhardtia_gracilis))))	Kingia_australis);
((Reinhardtia_latisecta	(Reinhardtia_paiewonskiana	(Reinhardtia_gracilis	(((Elaeis_oleifera	Elaeis_guineensis)	(Attalea_speciosa	Bactris_major))	(Reinhardtia_simplex	(((Sclerosperma_profizianum	(((Dypsis_decaryi	(Heterospathe_cagayanensis	((Dictyosperma_album	(Hydriastele_microspadix	Veitchia_spiralis))	Kentiopsis_piersoniorum)))	((Manicaria_saccifera	((((Sabal_domingensis	Phoenix_dactylifera)	Leopoldinia_pulchra)	Nypa_fruticans)	(Prestoea_acuminata	(Pseudophoenix_vinifera	Pelagodoxa_henryana))))	((Chamaedorea_seifrizii	Geonoma_undata)	(Oenocarpus_minor	Oenocarpus_bataua))))	(Burretiokentia_grandiflora	Podococcus_barteri)))	(Calamus_caryotoides	Orania_palindan))	(Iriartea_deltoidea	Roystonea_regia)))))))	Kingia_australis);
((Chamaedorea_seifrizii	(Pseudophoenix_vinifera	((((Roystonea_regia	Calamus_caryotoides)	(Nypa_fruticans	(Sabal_domingensis	Phoenix_dactylifera)))	(((((Podococcus_barteri	Orania_palindan)	Sclerosperma_profizianum)	Reinhardtia_gracilis)	((Heterospathe_cagayanensis	((((Dypsis_decaryi	(Kentiopsis_piersoniorum	((Hydriastele_microspadix	Dictyosperma_album)	Veitchia_spiralis)))	Geonoma_undata)	((Burretiokentia_grandiflora	(Pelagodoxa_henryana	Manicaria_saccifera))	Prestoea_acuminata))	(Iriartea_deltoidea	(Oenocarpus_minor	Oenocarpus_bataua))))	(Attalea_speciosa	((Elaeis_guineensis	Elaeis_oleifera)	Bactris_major))))	(Reinhardtia_simplex	(Reinhardtia_paiewonskiana	Reinhardtia_latisecta))))	Leopoldinia_pulchra)))	Kingia_australis);
((Chamaedorea_seifrizii	(((Iriartea_deltoidea	(Pseudophoenix_vinifera	((((Orania_palindan	Sclerosperma_profizianum)	((Reinhardtia_gracilis	(Reinhardtia_simplex	(Reinhardtia_paiewonskiana	Reinhardtia_latisecta)))	(Attalea_speciosa	((Elaeis_guineensis	Elaeis_oleifera)	Bactris_major))))	Podococcus_barteri)	(((Prestoea_acuminata	((Pelagodoxa_henryana	Geonoma_undata)	Manicaria_saccifera))	(Dypsis_decaryi	(Kentiopsis_piersoniorum	(Dictyosperma_album	(Hydriastele_microspadix	Veitchia_spiralis)))))	(Burretiokentia_grandiflora	(Heterospathe_cagayanensis	(Oenocarpus_minor	Oenocarpus_bataua)))))))	Nypa_fruticans)	(Leopoldinia_pulchra	((Roystonea_regia	Calamus_caryotoides)	(Sabal_domingensis	Phoenix_dactylifera)))))	Kingia_australis);
((Chamaedorea_seifrizii	((Nypa_fruticans	((Calamus_caryotoides	Pseudophoenix_vinifera)	(Leopoldinia_pulchra	(Sabal_domingensis	Phoenix_dactylifera))))	((((((Oenocarpus_bataua	Prestoea_acuminata)	(Pelagodoxa_henryana	Geonoma_undata))	(Iriartea_deltoidea	Manicaria_saccifera))	((((Kentiopsis_piersoniorum	((Hydriastele_microspadix	Veitchia_spiralis)	Dictyosperma_album))	Heterospathe_cagayanensis)	Dypsis_decaryi)	Burretiokentia_grandiflora))	Oenocarpus_minor)	(Roystonea_regia	(((Reinhardtia_gracilis	(Reinhardtia_simplex	(Reinhardtia_paiewonskiana	Reinhardtia_latisecta)))	((Podococcus_barteri	Orania_palindan)	(Attalea_speciosa	((Elaeis_guineensis	Elaeis_oleifera)	Bactris_major))))	Sclerosperma_profizianum)))))	Kingia_australis);
((Chamaedorea_seifrizii	(Pseudophoenix_vinifera	(((Leopoldinia_pulchra	((((Pelagodoxa_henryana	Prestoea_acuminata)	Geonoma_undata)	(Manicaria_saccifera	(((Oenocarpus_bataua	Oenocarpus_minor)	Iriartea_deltoidea)	(((Burretiokentia_grandiflora	(Veitchia_spiralis	(Dictyosperma_album	Kentiopsis_piersoniorum)))	Heterospathe_cagayanensis)	Dypsis_decaryi))))	((Hydriastele_microspadix	Roystonea_regia)	((Podococcus_barteri	(Orania_palindan	((Reinhardtia_simplex	(Reinhardtia_paiewonskiana	(Reinhardtia_gracilis	Reinhardtia_latisecta)))	(Attalea_speciosa	((Elaeis_guineensis	Elaeis_oleifera)	Bactris_major)))))	Sclerosperma_profizianum))))	((Nypa_fruticans	Sabal_domingensis)	Phoenix_dactylifera))	Calamus_caryotoides)))	Kingia_australis);
(((((Burretiokentia_grandiflora	Heterospathe_cagayanensis)	(Veitchia_spiralis	(Dictyosperma_album	Kentiopsis_piersoniorum)))	Dypsis_decaryi)	(((Prestoea_acuminata	Manicaria_saccifera)	(((Roystonea_regia	((((Reinhardtia_simplex	(Reinhardtia_paiewonskiana	Reinhardtia_latisecta))	Reinhardtia_gracilis)	((Elaeis_guineensis	Elaeis_oleifera)	(Bactris_major	Attalea_speciosa)))	((Orania_palindan	Podococcus_barteri)	(Hydriastele_microspadix	Sclerosperma_profizianum))))	(((Leopoldinia_pulchra	(Sabal_domingensis	Phoenix_dactylifera))	Nypa_fruticans)	(Chamaedorea_seifrizii	(Calamus_caryotoides	Pseudophoenix_vinifera))))	((Oenocarpus_minor	Oenocarpus_bataua)	Iriartea_deltoidea)))	(Pelagodoxa_henryana	Geonoma_undata)))	Kingia_australis);
((Chamaedorea_seifrizii	((Reinhardtia_simplex	(Reinhardtia_paiewonskiana	Reinhardtia_latisecta))	(((((((((Oenocarpus_minor	Oenocarpus_bataua)	((Burretiokentia_grandiflora	((Dypsis_decaryi	(Veitchia_spiralis	Heterospathe_cagayanensis))	(Dictyosperma_album	(Hydriastele_microspadix	Kentiopsis_piersoniorum))))	((Prestoea_acuminata	Manicaria_saccifera)	(Pelagodoxa_henryana	Geonoma_undata))))	((Elaeis_guineensis	Elaeis_oleifera)	(Bactris_major	Attalea_speciosa)))	((Leopoldinia_pulchra	(Sabal_domingensis	Phoenix_dactylifera))	Nypa_fruticans))	Orania_palindan)	Sclerosperma_profizianum)	(Iriartea_deltoidea	Roystonea_regia))	(Reinhardtia_gracilis	(Calamus_caryotoides	Pseudophoenix_vinifera)))	Podococcus_barteri)))	Kingia_australis);
((Chamaedorea_seifrizii	((Reinhardtia_simplex	(Reinhardtia_paiewonskiana	Reinhardtia_latisecta))	((Reinhardtia_gracilis	(Nypa_fruticans	(Sclerosperma_profizianum	(Podococcus_barteri	Orania_palindan))))	((((Manicaria_saccifera	(Prestoea_acuminata	((Pelagodoxa_henryana	Geonoma_undata)	(Oenocarpus_minor	Oenocarpus_bataua))))	(((Heterospathe_cagayanensis	(Burretiokentia_grandiflora	Dypsis_decaryi))	(Kentiopsis_piersoniorum	(Dictyosperma_album	Veitchia_spiralis)))	Hydriastele_microspadix))	(Attalea_speciosa	((Elaeis_guineensis	Elaeis_oleifera)	Bactris_major)))	((Iriartea_deltoidea	Roystonea_regia)	((Phoenix_dactylifera	(Leopoldinia_pulchra	Sabal_domingensis))	(Calamus_caryotoides	Pseudophoenix_vinifera)))))))	Kingia_australis);
((Calamus_caryotoides	(Roystonea_regia	((Nypa_fruticans	(Leopoldinia_pulchra	(Sabal_domingensis	Phoenix_dactylifera)))	((Pseudophoenix_vinifera	Chamaedorea_seifrizii)	(((Orania_palindan	Sclerosperma_profizianum)	(((((Manicaria_saccifera	Iriartea_deltoidea)	Prestoea_acuminata)	((((Kentiopsis_piersoniorum	((Hydriastele_microspadix	Dictyosperma_album)	Veitchia_spiralis))	(Dypsis_decaryi	Heterospathe_cagayanensis))	Burretiokentia_grandiflora)	(Pelagodoxa_henryana	Geonoma_undata)))	(Oenocarpus_minor	Oenocarpus_bataua))	(Attalea_speciosa	((Elaeis_guineensis	Elaeis_oleifera)	Bactris_major))))	(Podococcus_barteri	(Reinhardtia_simplex	((Reinhardtia_paiewonskiana	Reinhardtia_latisecta)	Reinhardtia_gracilis))))))))	Kingia_australis);
((Chamaedorea_seifrizii	((((Reinhardtia_gracilis	(((Reinhardtia_simplex	(Reinhardtia_paiewonskiana	Reinhardtia_latisecta))	((Podococcus_barteri	Orania_palindan)	Sclerosperma_profizianum))	(Attalea_speciosa	((Elaeis_guineensis	Elaeis_oleifera)	Bactris_major))))	(Iriartea_deltoidea	Roystonea_regia))	((Dypsis_decaryi	(((Dictyosperma_album	Kentiopsis_piersoniorum)	(Veitchia_spiralis	Hydriastele_microspadix))	(Burretiokentia_grandiflora	Heterospathe_cagayanensis)))	(Oenocarpus_minor	(((Geonoma_undata	Oenocarpus_bataua)	(Prestoea_acuminata	Pelagodoxa_henryana))	Manicaria_saccifera))))	((Calamus_caryotoides	Pseudophoenix_vinifera)	(Nypa_fruticans	(Phoenix_dactylifera	(Leopoldinia_pulchra	Sabal_domingensis))))))	Kingia_australis);
((Chamaedorea_seifrizii	(((Roystonea_regia	(Reinhardtia_simplex	(Reinhardtia_paiewonskiana	(Reinhardtia_gracilis	Reinhardtia_latisecta))))	(((Podococcus_barteri	Orania_palindan)	Sclerosperma_profizianum)	((((Heterospathe_cagayanensis	(Burretiokentia_grandiflora	Dypsis_decaryi))	(((Veitchia_spiralis	Hydriastele_microspadix)	Dictyosperma_album)	Kentiopsis_piersoniorum))	((Calamus_caryotoides	(Prestoea_acuminata	Pelagodoxa_henryana))	((Geonoma_undata	(Iriartea_deltoidea	(Oenocarpus_bataua	Oenocarpus_minor)))	Manicaria_saccifera)))	((Elaeis_guineensis	Elaeis_oleifera)	(Bactris_major	Attalea_speciosa)))))	((Pseudophoenix_vinifera	Leopoldinia_pulchra)	((Phoenix_dactylifera	Sabal_domingensis)	Nypa_fruticans))))	Kingia_australis);
(((Kentiopsis_piersoniorum	(Veitchia_spiralis	((Dypsis_decaryi	(Hydriastele_microspadix	Dictyosperma_album))	(Burretiokentia_grandiflora	Heterospathe_cagayanensis))))	(((((Attalea_speciosa	((Elaeis_oleifera	Elaeis_guineensis)	Bactris_major))	((((Pseudophoenix_vinifera	Chamaedorea_seifrizii)	(Nypa_fruticans	(Leopoldinia_pulchra	(Phoenix_dactylifera	Sabal_domingensis))))	(Calamus_caryotoides	Roystonea_regia))	(Sclerosperma_profizianum	(((Reinhardtia_simplex	(Reinhardtia_paiewonskiana	Reinhardtia_latisecta))	Reinhardtia_gracilis)	(Podococcus_barteri	Orania_palindan)))))	(Iriartea_deltoidea	(Oenocarpus_bataua	Oenocarpus_minor)))	(Geonoma_undata	Manicaria_saccifera))	(Prestoea_acuminata	Pelagodoxa_henryana)))	Kingia_australis);
((Chamaedorea_seifrizii	(((Pseudophoenix_vinifera	(Nypa_fruticans	(Leopoldinia_pulchra	(Phoenix_dactylifera	Sabal_domingensis))))	((Reinhardtia_gracilis	((Podococcus_barteri	Orania_palindan)	Sclerosperma_profizianum))	((Roystonea_regia	(Reinhardtia_simplex	(Reinhardtia_paiewonskiana	Reinhardtia_latisecta)))	(((Iriartea_deltoidea	(Oenocarpus_bataua	Oenocarpus_minor))	(((((Dictyosperma_album	Kentiopsis_piersoniorum)	((Hydriastele_microspadix	Dypsis_decaryi)	(Veitchia_spiralis	Heterospathe_cagayanensis)))	Burretiokentia_grandiflora)	(Pelagodoxa_henryana	Manicaria_saccifera))	(Geonoma_undata	Prestoea_acuminata)))	(Attalea_speciosa	((Elaeis_oleifera	Elaeis_guineensis)	Bactris_major))))))	Calamus_caryotoides))	Kingia_australis);
(((((Dictyosperma_album	Kentiopsis_piersoniorum)	((Dypsis_decaryi	(Veitchia_spiralis	Burretiokentia_grandiflora))	Heterospathe_cagayanensis))	Hydriastele_microspadix)	(((Pelagodoxa_henryana	Geonoma_undata)	Prestoea_acuminata)	((((Nypa_fruticans	((Leopoldinia_pulchra	Sabal_domingensis)	Phoenix_dactylifera))	(((Pseudophoenix_vinifera	Calamus_caryotoides)	Chamaedorea_seifrizii)	(((Orania_palindan	Sclerosperma_profizianum)	Podococcus_barteri)	((Iriartea_deltoidea	Roystonea_regia)	((Attalea_speciosa	((Elaeis_oleifera	Elaeis_guineensis)	Bactris_major))	(Reinhardtia_gracilis	((Reinhardtia_paiewonskiana	Reinhardtia_latisecta)	Reinhardtia_simplex)))))))	(Oenocarpus_bataua	Oenocarpus_minor))	Manicaria_saccifera)))	Kingia_australis);
((Chamaedorea_seifrizii	(((((Iriartea_deltoidea	(Oenocarpus_bataua	Oenocarpus_minor))	(((((Veitchia_spiralis	Dictyosperma_album)	((Dypsis_decaryi	Burretiokentia_grandiflora)	(Kentiopsis_piersoniorum	Heterospathe_cagayanensis)))	Hydriastele_microspadix)	(Prestoea_acuminata	Pelagodoxa_henryana))	(Manicaria_saccifera	Geonoma_undata)))	((Sclerosperma_profizianum	(Roystonea_regia	((Attalea_speciosa	((Elaeis_oleifera	Elaeis_guineensis)	Bactris_major))	(Reinhardtia_gracilis	((Reinhardtia_paiewonskiana	Reinhardtia_latisecta)	Reinhardtia_simplex)))))	(Podococcus_barteri	Orania_palindan)))	((Pseudophoenix_vinifera	Calamus_caryotoides)	((Phoenix_dactylifera	Sabal_domingensis)	Leopoldinia_pulchra)))	Nypa_fruticans))	Kingia_australis);
((Chamaedorea_seifrizii	((((Roystonea_regia	((Oenocarpus_bataua	Oenocarpus_minor)	(((((Kentiopsis_piersoniorum	Dictyosperma_album)	(Dypsis_decaryi	(Heterospathe_cagayanensis	(Veitchia_spiralis	Burretiokentia_grandiflora))))	Hydriastele_microspadix)	(Prestoea_acuminata	Pelagodoxa_henryana))	(Manicaria_saccifera	Geonoma_undata))))	(Sclerosperma_profizianum	((Iriartea_deltoidea	(Podococcus_barteri	Orania_palindan))	((Attalea_speciosa	((Calamus_caryotoides	(Elaeis_oleifera	Elaeis_guineensis))	Bactris_major))	(Reinhardtia_gracilis	((Reinhardtia_paiewonskiana	Reinhardtia_latisecta)	Reinhardtia_simplex))))))	Pseudophoenix_vinifera)	(((Phoenix_dactylifera	Sabal_domingensis)	Leopoldinia_pulchra)	Nypa_fruticans)))	Kingia_australis);
((Chamaedorea_seifrizii	((((Calamus_caryotoides	Pseudophoenix_vinifera)	Leopoldinia_pulchra)	(Sabal_domingensis	(Phoenix_dactylifera	Nypa_fruticans)))	(((Oenocarpus_bataua	Oenocarpus_minor)	(((((Heterospathe_cagayanensis	((Hydriastele_microspadix	Kentiopsis_piersoniorum)	Dictyosperma_album))	Dypsis_decaryi)	(Burretiokentia_grandiflora	Veitchia_spiralis))	(Prestoea_acuminata	Pelagodoxa_henryana))	(Manicaria_saccifera	Geonoma_undata)))	(((((Iriartea_deltoidea	Roystonea_regia)	(((Elaeis_oleifera	Elaeis_guineensis)	(Bactris_major	Attalea_speciosa))	(Reinhardtia_gracilis	((Reinhardtia_paiewonskiana	Reinhardtia_latisecta)	Reinhardtia_simplex))))	Podococcus_barteri)	Sclerosperma_profizianum)	Orania_palindan))))	Kingia_australis);
((Dypsis_decaryi	((((Hydriastele_microspadix	Veitchia_spiralis)	(Kentiopsis_piersoniorum	Dictyosperma_album))	(((Attalea_speciosa	((Elaeis_oleifera	Elaeis_guineensis)	Bactris_major))	(((Reinhardtia_simplex	(Reinhardtia_paiewonskiana	Reinhardtia_latisecta))	Reinhardtia_gracilis)	((((Calamus_caryotoides	Pseudophoenix_vinifera)	Chamaedorea_seifrizii)	((Podococcus_barteri	Orania_palindan)	((Iriartea_deltoidea	Roystonea_regia)	Sclerosperma_profizianum)))	((Leopoldinia_pulchra	(Sabal_domingensis	Phoenix_dactylifera))	Nypa_fruticans))))	(((Geonoma_undata	Prestoea_acuminata)	(Oenocarpus_bataua	Oenocarpus_minor))	(Manicaria_saccifera	Pelagodoxa_henryana))))	(Burretiokentia_grandiflora	Heterospathe_cagayanensis)))	Kingia_australis);
((Dypsis_decaryi	(((Veitchia_spiralis	(Kentiopsis_piersoniorum	Dictyosperma_album))	(Heterospathe_cagayanensis	(Burretiokentia_grandiflora	(((((Reinhardtia_gracilis	Reinhardtia_simplex)	((Roystonea_regia	(Reinhardtia_latisecta	Reinhardtia_paiewonskiana))	(Attalea_speciosa	((Elaeis_oleifera	Elaeis_guineensis)	Bactris_major))))	((Podococcus_barteri	Orania_palindan)	Sclerosperma_profizianum))	(Chamaedorea_seifrizii	(((Phoenix_dactylifera	(Leopoldinia_pulchra	Sabal_domingensis))	Nypa_fruticans)	Pseudophoenix_vinifera)))	((((Calamus_caryotoides	Prestoea_acuminata)	Pelagodoxa_henryana)	Manicaria_saccifera)	((Iriartea_deltoidea	(Oenocarpus_bataua	Oenocarpus_minor))	Geonoma_undata))))))	Hydriastele_microspadix))	Kingia_australis);
((Calamus_caryotoides	(Nypa_fruticans	(((Pseudophoenix_vinifera	Chamaedorea_seifrizii)	(((((Iriartea_deltoidea	(Oenocarpus_bataua	Oenocarpus_minor))	Manicaria_saccifera)	(((((Kentiopsis_piersoniorum	((Dictyosperma_album	Hydriastele_microspadix)	Veitchia_spiralis))	Dypsis_decaryi)	Heterospathe_cagayanensis)	Burretiokentia_grandiflora)	(Pelagodoxa_henryana	Geonoma_undata)))	Prestoea_acuminata)	(((((Attalea_speciosa	((Elaeis_oleifera	Elaeis_guineensis)	Bactris_major))	(Reinhardtia_simplex	(Reinhardtia_latisecta	(Reinhardtia_paiewonskiana	Reinhardtia_gracilis))))	Sclerosperma_profizianum)	(Podococcus_barteri	Orania_palindan))	Roystonea_regia)))	(Leopoldinia_pulchra	(Phoenix_dactylifera	Sabal_domingensis)))))	Kingia_australis);
((Chamaedorea_seifrizii	((((((Oenocarpus_bataua	Oenocarpus_minor)	(Pelagodoxa_henryana	Geonoma_undata))	(((((Kentiopsis_piersoniorum	(Veitchia_spiralis	Dictyosperma_album))	((Heterospathe_cagayanensis	Burretiokentia_grandiflora)	(Hydriastele_microspadix	Dypsis_decaryi)))	((((Attalea_speciosa	((Elaeis_oleifera	Elaeis_guineensis)	Bactris_major))	(Reinhardtia_simplex	(Reinhardtia_latisecta	(Reinhardtia_paiewonskiana	Reinhardtia_gracilis))))	(((Calamus_caryotoides	Roystonea_regia)	(Orania_palindan	Sclerosperma_profizianum))	(Nypa_fruticans	Iriartea_deltoidea)))	Podococcus_barteri))	(Phoenix_dactylifera	Sabal_domingensis))	Manicaria_saccifera))	Prestoea_acuminata)	Leopoldinia_pulchra)	Pseudophoenix_vinifera))	Kingia_australis);
((Chamaedorea_seifrizii	((Leopoldinia_pulchra	(((Phoenix_dactylifera	(Sabal_domingensis	Nypa_fruticans))	Calamus_caryotoides)	(((((Geonoma_undata	(Oenocarpus_bataua	Oenocarpus_minor))	(Pelagodoxa_henryana	Prestoea_acuminata))	Manicaria_saccifera)	((Dictyosperma_album	((Dypsis_decaryi	Veitchia_spiralis)	(Burretiokentia_grandiflora	Heterospathe_cagayanensis)))	(Hydriastele_microspadix	Kentiopsis_piersoniorum)))	((((Roystonea_regia	((Reinhardtia_latisecta	Reinhardtia_paiewonskiana)	(Iriartea_deltoidea	Reinhardtia_simplex)))	(Attalea_speciosa	((Elaeis_oleifera	Elaeis_guineensis)	Bactris_major)))	(Reinhardtia_gracilis	Podococcus_barteri))	(Orania_palindan	Sclerosperma_profizianum)))))	Pseudophoenix_vinifera))	Kingia_australis);
((Reinhardtia_latisecta	(Reinhardtia_paiewonskiana	(Reinhardtia_simplex	(Reinhardtia_gracilis	(((Elaeis_oleifera	Elaeis_guineensis)	(Bactris_major	Attalea_speciosa))	((((Podococcus_barteri	Orania_palindan)	Sclerosperma_profizianum)	((((Leopoldinia_pulchra	(Pseudophoenix_vinifera	Calamus_caryotoides))	(Phoenix_dactylifera	(Sabal_domingensis	Nypa_fruticans)))	Chamaedorea_seifrizii)	(((((Hydriastele_microspadix	Veitchia_spiralis)	((Dypsis_decaryi	(Burretiokentia_grandiflora	(Heterospathe_cagayanensis	Dictyosperma_album)))	Kentiopsis_piersoniorum))	(Pelagodoxa_henryana	Prestoea_acuminata))	(Geonoma_undata	Manicaria_saccifera))	(Oenocarpus_bataua	Oenocarpus_minor))))	(Roystonea_regia	Iriartea_deltoidea)))))))	Kingia_australis);
((Calamus_caryotoides	(Roystonea_regia	(Iriartea_deltoidea	((Reinhardtia_simplex	((Attalea_speciosa	((Elaeis_oleifera	Elaeis_guineensis)	Bactris_major))	(Reinhardtia_latisecta	Reinhardtia_paiewonskiana)))	(Reinhardtia_gracilis	(((Podococcus_barteri	Orania_palindan)	Sclerosperma_profizianum)	((((Leopoldinia_pulchra	Pseudophoenix_vinifera)	(Phoenix_dactylifera	(Sabal_domingensis	Nypa_fruticans)))	Chamaedorea_seifrizii)	(((((Burretiokentia_grandiflora	Heterospathe_cagayanensis)	(Dypsis_decaryi	((Veitchia_spiralis	(Kentiopsis_piersoniorum	Dictyosperma_album))	Hydriastele_microspadix)))	(Manicaria_saccifera	Pelagodoxa_henryana))	(Geonoma_undata	Prestoea_acuminata))	(Oenocarpus_bataua	Oenocarpus_minor)))))))))	Kingia_australis);
((Chamaedorea_seifrizii	(((((Geonoma_undata	((Oenocarpus_bataua	Iriartea_deltoidea)	Oenocarpus_minor))	(Manicaria_saccifera	(Prestoea_acuminata	Pelagodoxa_henryana)))	((((Veitchia_spiralis	(Kentiopsis_piersoniorum	Dictyosperma_album))	Hydriastele_microspadix)	Heterospathe_cagayanensis)	(Burretiokentia_grandiflora	Dypsis_decaryi)))	(((Orania_palindan	Sclerosperma_profizianum)	((Attalea_speciosa	((Elaeis_oleifera	Elaeis_guineensis)	Bactris_major))	((Reinhardtia_gracilis	Reinhardtia_simplex)	(Reinhardtia_latisecta	Reinhardtia_paiewonskiana))))	Podococcus_barteri))	((Leopoldinia_pulchra	Pseudophoenix_vinifera)	((Calamus_caryotoides	Roystonea_regia)	(Nypa_fruticans	(Phoenix_dactylifera	Sabal_domingensis))))))	Kingia_australis);
((Nypa_fruticans	((Phoenix_dactylifera	(Leopoldinia_pulchra	Sabal_domingensis))	(Pseudophoenix_vinifera	(((Iriartea_deltoidea	(Oenocarpus_minor	Oenocarpus_bataua))	(((Prestoea_acuminata	Pelagodoxa_henryana)	(Hydriastele_microspadix	(Kentiopsis_piersoniorum	((Burretiokentia_grandiflora	Veitchia_spiralis)	(Dypsis_decaryi	(Dictyosperma_album	Heterospathe_cagayanensis))))))	(Manicaria_saccifera	Geonoma_undata)))	((((Attalea_speciosa	((Elaeis_oleifera	Elaeis_guineensis)	Bactris_major))	((Reinhardtia_simplex	(Reinhardtia_latisecta	Reinhardtia_paiewonskiana))	Reinhardtia_gracilis))	(Podococcus_barteri	Orania_palindan))	((Calamus_caryotoides	Roystonea_regia)	(Sclerosperma_profizianum	Chamaedorea_seifrizii)))))))	Kingia_australis);
((Chamaedorea_seifrizii	(((Nypa_fruticans	(Leopoldinia_pulchra	(Sabal_domingensis	Phoenix_dactylifera)))	(Calamus_caryotoides	Pseudophoenix_vinifera))	((((Iriartea_deltoidea	(Oenocarpus_minor	Oenocarpus_bataua))	((Prestoea_acuminata	Pelagodoxa_henryana)	(Manicaria_saccifera	Geonoma_undata)))	((((Burretiokentia_grandiflora	(Kentiopsis_piersoniorum	Veitchia_spiralis))	Dypsis_decaryi)	(Dictyosperma_album	Hydriastele_microspadix))	Heterospathe_cagayanensis))	((Sclerosperma_profizianum	((Attalea_speciosa	((Elaeis_oleifera	Elaeis_guineensis)	Bactris_major))	(Roystonea_regia	(Reinhardtia_simplex	((Reinhardtia_gracilis	Reinhardtia_paiewonskiana)	Reinhardtia_latisecta)))))	(Podococcus_barteri	Orania_palindan)))))	Kingia_australis);
((Chamaedorea_seifrizii	((Podococcus_barteri	((((Oenocarpus_minor	Oenocarpus_bataua)	(Geonoma_undata	((Prestoea_acuminata	Pelagodoxa_henryana)	Manicaria_saccifera)))	(((Burretiokentia_grandiflora	(((Dypsis_decaryi	Veitchia_spiralis)	Kentiopsis_piersoniorum)	Dictyosperma_album))	Hydriastele_microspadix)	Heterospathe_cagayanensis))	(Pseudophoenix_vinifera	(Leopoldinia_pulchra	(Sabal_domingensis	Phoenix_dactylifera)))))	(((Calamus_caryotoides	Roystonea_regia)	(Reinhardtia_gracilis	((Reinhardtia_simplex	(Reinhardtia_paiewonskiana	Reinhardtia_latisecta))	(Attalea_speciosa	((Elaeis_oleifera	Elaeis_guineensis)	Bactris_major)))))	((Sclerosperma_profizianum	(Nypa_fruticans	Orania_palindan))	Iriartea_deltoidea))))	Kingia_australis);
((Chamaedorea_seifrizii	(((((((Roystonea_regia	((Reinhardtia_simplex	(Reinhardtia_paiewonskiana	Reinhardtia_latisecta))	(Attalea_speciosa	((Elaeis_oleifera	Elaeis_guineensis)	Bactris_major))))	(Sclerosperma_profizianum	Orania_palindan))	Podococcus_barteri)	(((Dictyosperma_album	((Hydriastele_microspadix	Kentiopsis_piersoniorum)	Veitchia_spiralis))	(Reinhardtia_gracilis	Dypsis_decaryi))	(Burretiokentia_grandiflora	Heterospathe_cagayanensis)))	(Oenocarpus_bataua	((Manicaria_saccifera	(Geonoma_undata	Iriartea_deltoidea))	(((Calamus_caryotoides	Prestoea_acuminata)	Pelagodoxa_henryana)	Oenocarpus_minor))))	((Leopoldinia_pulchra	(Sabal_domingensis	Phoenix_dactylifera))	Nypa_fruticans))	Pseudophoenix_vinifera))	Kingia_australis);
((Chamaedorea_seifrizii	((((((Attalea_speciosa	((Elaeis_oleifera	Elaeis_guineensis)	Bactris_major))	(Reinhardtia_gracilis	(Reinhardtia_simplex	(Reinhardtia_paiewonskiana	Reinhardtia_latisecta))))	(Sclerosperma_profizianum	(Podococcus_barteri	Orania_palindan)))	(((Kentiopsis_piersoniorum	(((Heterospathe_cagayanensis	(Veitchia_spiralis	Burretiokentia_grandiflora))	(Hydriastele_microspadix	Dypsis_decaryi))	Dictyosperma_album))	(((Oenocarpus_bataua	Oenocarpus_minor)	Iriartea_deltoidea)	((Prestoea_acuminata	Geonoma_undata)	(Pelagodoxa_henryana	Manicaria_saccifera))))	Roystonea_regia))	((Calamus_caryotoides	Pseudophoenix_vinifera)	(Phoenix_dactylifera	(Leopoldinia_pulchra	Sabal_domingensis))))	Nypa_fruticans))	Kingia_australis);
(((Reinhardtia_latisecta	Roystonea_regia)	((((((Iriartea_deltoidea	((Pseudophoenix_vinifera	((Reinhardtia_gracilis	(Oenocarpus_bataua	Oenocarpus_minor))	((Pelagodoxa_henryana	(Prestoea_acuminata	Geonoma_undata))	Manicaria_saccifera)))	(Nypa_fruticans	(Leopoldinia_pulchra	(Sabal_domingensis	Phoenix_dactylifera)))))	((((Veitchia_spiralis	((Dypsis_decaryi	Hydriastele_microspadix)	(Kentiopsis_piersoniorum	Dictyosperma_album)))	Burretiokentia_grandiflora)	Heterospathe_cagayanensis)	(Chamaedorea_seifrizii	((Calamus_caryotoides	Sclerosperma_profizianum)	Podococcus_barteri))))	Orania_palindan)	(Attalea_speciosa	((Elaeis_oleifera	Elaeis_guineensis)	Bactris_major)))	Reinhardtia_simplex)	Reinhardtia_paiewonskiana))	Kingia_australis);
((Chamaedorea_seifrizii	(((Reinhardtia_gracilis	Nypa_fruticans)	((Calamus_caryotoides	Pseudophoenix_vinifera)	(Leopoldinia_pulchra	(Phoenix_dactylifera	Sabal_domingensis))))	((((Reinhardtia_simplex	(Roystonea_regia	(Reinhardtia_latisecta	Reinhardtia_paiewonskiana)))	(((Elaeis_guineensis	Elaeis_oleifera)	Bactris_major)	Attalea_speciosa))	(Sclerosperma_profizianum	(Podococcus_barteri	Orania_palindan)))	((Heterospathe_cagayanensis	(Iriartea_deltoidea	(Oenocarpus_bataua	Oenocarpus_minor)))	((((((Kentiopsis_piersoniorum	Dictyosperma_album)	Veitchia_spiralis)	(Burretiokentia_grandiflora	Dypsis_decaryi))	Hydriastele_microspadix)	(Manicaria_saccifera	Geonoma_undata))	(Pelagodoxa_henryana	Prestoea_acuminata))))))	Kingia_australis);
((Chamaedorea_seifrizii	((((((Sclerosperma_profizianum	(Podococcus_barteri	Orania_palindan))	((((Elaeis_guineensis	Elaeis_oleifera)	Bactris_major)	Attalea_speciosa)	(Reinhardtia_gracilis	(Reinhardtia_simplex	(Reinhardtia_latisecta	Reinhardtia_paiewonskiana)))))	(Calamus_caryotoides	Roystonea_regia))	(((((Heterospathe_cagayanensis	Kentiopsis_piersoniorum)	Veitchia_spiralis)	(Dypsis_decaryi	Dictyosperma_album))	Hydriastele_microspadix)	(((Iriartea_deltoidea	Prestoea_acuminata)	((Burretiokentia_grandiflora	(Oenocarpus_minor	Oenocarpus_bataua))	(Pelagodoxa_henryana	Geonoma_undata)))	Manicaria_saccifera)))	(Nypa_fruticans	(Leopoldinia_pulchra	(Phoenix_dactylifera	Sabal_domingensis))))	Pseudophoenix_vinifera))	Kingia_australis);
((Dypsis_decaryi	(((Burretiokentia_grandiflora	Heterospathe_cagayanensis)	((Dictyosperma_album	(Hydriastele_microspadix	Kentiopsis_piersoniorum))	(Manicaria_saccifera	((Geonoma_undata	((((Pseudophoenix_vinifera	(Leopoldinia_pulchra	(Phoenix_dactylifera	Sabal_domingensis)))	((((Sclerosperma_profizianum	Podococcus_barteri)	((Nypa_fruticans	Orania_palindan)	(((Elaeis_guineensis	Elaeis_oleifera)	Bactris_major)	Attalea_speciosa)))	(Chamaedorea_seifrizii	(Reinhardtia_simplex	((Reinhardtia_gracilis	Reinhardtia_latisecta)	Reinhardtia_paiewonskiana))))	(Calamus_caryotoides	Roystonea_regia)))	Iriartea_deltoidea)	(Oenocarpus_minor	Oenocarpus_bataua)))	(Prestoea_acuminata	Pelagodoxa_henryana)))))	Veitchia_spiralis))	Kingia_australis);
((Chamaedorea_seifrizii	((Nypa_fruticans	((Calamus_caryotoides	Pseudophoenix_vinifera)	(Leopoldinia_pulchra	(Phoenix_dactylifera	Sabal_domingensis))))	((((((Reinhardtia_simplex	((Reinhardtia_gracilis	Reinhardtia_latisecta)	Reinhardtia_paiewonskiana))	(((Elaeis_guineensis	Elaeis_oleifera)	Bactris_major)	Attalea_speciosa))	Sclerosperma_profizianum)	(Podococcus_barteri	Orania_palindan))	(Iriartea_deltoidea	Roystonea_regia))	((((Oenocarpus_minor	Oenocarpus_bataua)	(Prestoea_acuminata	(Pelagodoxa_henryana	Manicaria_saccifera)))	Geonoma_undata)	((Heterospathe_cagayanensis	Burretiokentia_grandiflora)	(((Veitchia_spiralis	Dictyosperma_album)	Kentiopsis_piersoniorum)	(Dypsis_decaryi	Hydriastele_microspadix)))))))	Kingia_australis);
((Chamaedorea_seifrizii	(((Leopoldinia_pulchra	((((((Reinhardtia_simplex	(Reinhardtia_latisecta	Reinhardtia_paiewonskiana))	Reinhardtia_gracilis)	((Elaeis_guineensis	Elaeis_oleifera)	(Bactris_major	Attalea_speciosa)))	(Podococcus_barteri	(Sclerosperma_profizianum	Orania_palindan)))	(Iriartea_deltoidea	Roystonea_regia))	((Oenocarpus_minor	Oenocarpus_bataua)	((Manicaria_saccifera	((((((Dypsis_decaryi	(Heterospathe_cagayanensis	Kentiopsis_piersoniorum))	Burretiokentia_grandiflora)	Dictyosperma_album)	Veitchia_spiralis)	Hydriastele_microspadix)	(Pelagodoxa_henryana	Prestoea_acuminata)))	Geonoma_undata))))	(Phoenix_dactylifera	(Nypa_fruticans	Sabal_domingensis)))	(Calamus_caryotoides	Pseudophoenix_vinifera)))	Kingia_australis);
((Chamaedorea_seifrizii	(((Nypa_fruticans	((Leopoldinia_pulchra	Sabal_domingensis)	Phoenix_dactylifera))	(Pseudophoenix_vinifera	(((((Iriartea_deltoidea	(Oenocarpus_minor	Oenocarpus_bataua))	Burretiokentia_grandiflora)	(Geonoma_undata	Heterospathe_cagayanensis))	Manicaria_saccifera)	(((Calamus_caryotoides	Pelagodoxa_henryana)	Prestoea_acuminata)	(((Kentiopsis_piersoniorum	(Hydriastele_microspadix	Dictyosperma_album))	Veitchia_spiralis)	Dypsis_decaryi)))))	(((Podococcus_barteri	Orania_palindan)	(Sclerosperma_profizianum	Roystonea_regia))	(((Reinhardtia_simplex	(Reinhardtia_latisecta	Reinhardtia_paiewonskiana))	Reinhardtia_gracilis)	(Attalea_speciosa	((Elaeis_guineensis	Elaeis_oleifera)	Bactris_major))))))	Kingia_australis);
((Chamaedorea_seifrizii	(Geonoma_undata	(((((Pelagodoxa_henryana	Prestoea_acuminata)	((Kentiopsis_piersoniorum	Dictyosperma_album)	((Dypsis_decaryi	Hydriastele_microspadix)	(Burretiokentia_grandiflora	(Heterospathe_cagayanensis	Veitchia_spiralis)))))	((((Orania_palindan	Sclerosperma_profizianum)	((Reinhardtia_simplex	(Reinhardtia_latisecta	Reinhardtia_paiewonskiana))	(Attalea_speciosa	((Elaeis_guineensis	Elaeis_oleifera)	Bactris_major))))	Podococcus_barteri)	(Reinhardtia_gracilis	(Pseudophoenix_vinifera	(((Phoenix_dactylifera	Sabal_domingensis)	Nypa_fruticans)	(Roystonea_regia	Leopoldinia_pulchra))))))	(Iriartea_deltoidea	(Oenocarpus_minor	Oenocarpus_bataua)))	(Calamus_caryotoides	Manicaria_saccifera))))	Kingia_australis);
((Calamus_caryotoides	(Pseudophoenix_vinifera	((((Phoenix_dactylifera	Sabal_domingensis)	Nypa_fruticans)	Leopoldinia_pulchra)	(Chamaedorea_seifrizii	((((Manicaria_saccifera	Geonoma_undata)	((Pelagodoxa_henryana	Prestoea_acuminata)	(((Heterospathe_cagayanensis	(Hydriastele_microspadix	Veitchia_spiralis))	(Dictyosperma_album	Kentiopsis_piersoniorum))	(Dypsis_decaryi	Burretiokentia_grandiflora))))	(Oenocarpus_minor	Oenocarpus_bataua))	(((Podococcus_barteri	Orania_palindan)	Sclerosperma_profizianum)	((Iriartea_deltoidea	Roystonea_regia)	((Reinhardtia_gracilis	(Reinhardtia_simplex	(Reinhardtia_latisecta	Reinhardtia_paiewonskiana)))	(Attalea_speciosa	((Elaeis_guineensis	Elaeis_oleifera)	Bactris_major))))))))))	Kingia_australis);
((Chamaedorea_seifrizii	((Calamus_caryotoides	Pseudophoenix_vinifera)	(Leopoldinia_pulchra	(((Podococcus_barteri	((Reinhardtia_simplex	(Reinhardtia_latisecta	Reinhardtia_paiewonskiana))	Reinhardtia_gracilis))	(((((Prestoea_acuminata	(Pelagodoxa_henryana	Geonoma_undata))	(Manicaria_saccifera	((((Dypsis_decaryi	Hydriastele_microspadix)	Burretiokentia_grandiflora)	(Heterospathe_cagayanensis	Veitchia_spiralis))	(Dictyosperma_album	Kentiopsis_piersoniorum))))	(Oenocarpus_minor	Oenocarpus_bataua))	(Attalea_speciosa	((Elaeis_guineensis	Elaeis_oleifera)	Bactris_major)))	((Orania_palindan	Sclerosperma_profizianum)	Iriartea_deltoidea)))	(Roystonea_regia	(Phoenix_dactylifera	(Sabal_domingensis	Nypa_fruticans)))))))	Kingia_australis);
((Chamaedorea_seifrizii	((Pseudophoenix_vinifera	Leopoldinia_pulchra)	(((((Podococcus_barteri	Orania_palindan)	Sclerosperma_profizianum)	(Reinhardtia_simplex	((Reinhardtia_gracilis	Reinhardtia_latisecta)	Reinhardtia_paiewonskiana)))	((((Pelagodoxa_henryana	Prestoea_acuminata)	(Oenocarpus_minor	(((Veitchia_spiralis	(Dictyosperma_album	Kentiopsis_piersoniorum))	(Burretiokentia_grandiflora	(Dypsis_decaryi	Hydriastele_microspadix)))	Heterospathe_cagayanensis)))	(Oenocarpus_bataua	(Geonoma_undata	(Iriartea_deltoidea	Manicaria_saccifera))))	(Attalea_speciosa	((Elaeis_guineensis	Elaeis_oleifera)	Bactris_major))))	(Calamus_caryotoides	(Roystonea_regia	(Nypa_fruticans	(Phoenix_dactylifera	Sabal_domingensis)))))))	Kingia_australis);
((Chamaedorea_seifrizii	(((Leopoldinia_pulchra	((Sabal_domingensis	Phoenix_dactylifera)	(Calamus_caryotoides	Nypa_fruticans)))	((((Iriartea_deltoidea	(Oenocarpus_minor	Oenocarpus_bataua))	Manicaria_saccifera)	(Geonoma_undata	(Pelagodoxa_henryana	Prestoea_acuminata)))	(((Burretiokentia_grandiflora	Dypsis_decaryi)	((Kentiopsis_piersoniorum	((Hydriastele_microspadix	Veitchia_spiralis)	Dictyosperma_album))	Heterospathe_cagayanensis))	((((Orania_palindan	(Attalea_speciosa	((Elaeis_guineensis	Elaeis_oleifera)	Bactris_major)))	Sclerosperma_profizianum)	(Podococcus_barteri	((Reinhardtia_latisecta	Reinhardtia_paiewonskiana)	(Reinhardtia_simplex	Reinhardtia_gracilis))))	Roystonea_regia))))	Pseudophoenix_vinifera))	Kingia_australis);
((Chamaedorea_seifrizii	(Sclerosperma_profizianum	((((Attalea_speciosa	((Elaeis_guineensis	Elaeis_oleifera)	Bactris_major))	(Nypa_fruticans	Orania_palindan))	((((Oenocarpus_minor	Oenocarpus_bataua)	(((Pelagodoxa_henryana	Prestoea_acuminata)	((Kentiopsis_piersoniorum	((Hydriastele_microspadix	Veitchia_spiralis)	Dictyosperma_album))	(Dypsis_decaryi	(Heterospathe_cagayanensis	Burretiokentia_grandiflora))))	(Geonoma_undata	Manicaria_saccifera)))	(Pseudophoenix_vinifera	(Leopoldinia_pulchra	((Sabal_domingensis	Phoenix_dactylifera)	Calamus_caryotoides))))	Reinhardtia_gracilis))	(Podococcus_barteri	(Iriartea_deltoidea	((Roystonea_regia	(Reinhardtia_latisecta	Reinhardtia_paiewonskiana))	Reinhardtia_simplex))))))	Kingia_australis);
((Chamaedorea_seifrizii	(((Calamus_caryotoides	Pseudophoenix_vinifera)	(((Iriartea_deltoidea	Roystonea_regia)	(((Manicaria_saccifera	((Dypsis_decaryi	(Heterospathe_cagayanensis	(Kentiopsis_piersoniorum	((Hydriastele_microspadix	Veitchia_spiralis)	Dictyosperma_album))))	Burretiokentia_grandiflora))	((Geonoma_undata	Pelagodoxa_henryana)	(Oenocarpus_minor	Oenocarpus_bataua)))	Prestoea_acuminata))	(((Attalea_speciosa	((Elaeis_guineensis	Elaeis_oleifera)	Bactris_major))	(Reinhardtia_simplex	((Reinhardtia_gracilis	Reinhardtia_latisecta)	Reinhardtia_paiewonskiana)))	(Sclerosperma_profizianum	(Podococcus_barteri	Orania_palindan)))))	(Nypa_fruticans	(Leopoldinia_pulchra	(Sabal_domingensis	Phoenix_dactylifera)))))	Kingia_australis);
((Chamaedorea_seifrizii	((Leopoldinia_pulchra	(((Nypa_fruticans	Sabal_domingensis)	Phoenix_dactylifera)	(Calamus_caryotoides	Pseudophoenix_vinifera)))	((Oenocarpus_minor	Oenocarpus_bataua)	(((((Iriartea_deltoidea	Roystonea_regia)	((Reinhardtia_simplex	(Reinhardtia_latisecta	Reinhardtia_paiewonskiana))	(Attalea_speciosa	(((Elaeis_guineensis	Elaeis_oleifera)	Bactris_major)	Reinhardtia_gracilis))))	(Sclerosperma_profizianum	(Podococcus_barteri	Orania_palindan)))	(((Kentiopsis_piersoniorum	(Veitchia_spiralis	(Hydriastele_microspadix	Dictyosperma_album)))	Dypsis_decaryi)	(Burretiokentia_grandiflora	Heterospathe_cagayanensis)))	((Manicaria_saccifera	Geonoma_undata)	(Prestoea_acuminata	Pelagodoxa_henryana))))))	Kingia_australis);
(((((Attalea_speciosa	((Elaeis_guineensis	Elaeis_oleifera)	Bactris_major))	(((((Nypa_fruticans	Sabal_domingensis)	Phoenix_dactylifera)	(Calamus_caryotoides	Roystonea_regia))	((Podococcus_barteri	(Iriartea_deltoidea	(Sclerosperma_profizianum	Orania_palindan)))	(Leopoldinia_pulchra	(Pseudophoenix_vinifera	Chamaedorea_seifrizii))))	((Heterospathe_cagayanensis	(Oenocarpus_minor	Oenocarpus_bataua))	((Manicaria_saccifera	((((Kentiopsis_piersoniorum	Dictyosperma_album)	(Hydriastele_microspadix	Veitchia_spiralis))	Dypsis_decaryi)	Burretiokentia_grandiflora))	(Geonoma_undata	(Prestoea_acuminata	Pelagodoxa_henryana))))))	Reinhardtia_paiewonskiana)	(Reinhardtia_latisecta	(Reinhardtia_gracilis	Reinhardtia_simplex)))	Kingia_australis);
(((Reinhardtia_simplex	(((Attalea_speciosa	((Elaeis_guineensis	Elaeis_oleifera)	Bactris_major))	(((((((Prestoea_acuminata	Pelagodoxa_henryana)	((((Veitchia_spiralis	Burretiokentia_grandiflora)	Dypsis_decaryi)	(Kentiopsis_piersoniorum	Dictyosperma_album))	Hydriastele_microspadix))	Manicaria_saccifera)	Geonoma_undata)	((Podococcus_barteri	((Calamus_caryotoides	Orania_palindan)	Nypa_fruticans))	Chamaedorea_seifrizii))	(((Pseudophoenix_vinifera	(Sabal_domingensis	Phoenix_dactylifera))	Leopoldinia_pulchra)	(Iriartea_deltoidea	Heterospathe_cagayanensis)))	((Oenocarpus_minor	Oenocarpus_bataua)	(Roystonea_regia	Sclerosperma_profizianum))))	Reinhardtia_gracilis))	(Reinhardtia_paiewonskiana	Reinhardtia_latisecta))	Kingia_australis);
((((Reinhardtia_simplex	(Podococcus_barteri	(((Attalea_speciosa	((Elaeis_guineensis	Elaeis_oleifera)	Bactris_major))	((((Nypa_fruticans	((Sabal_domingensis	Phoenix_dactylifera)	Leopoldinia_pulchra))	(Chamaedorea_seifrizii	(Calamus_caryotoides	Pseudophoenix_vinifera)))	(((Geonoma_undata	Prestoea_acuminata)	(((Kentiopsis_piersoniorum	((Veitchia_spiralis	Hydriastele_microspadix)	Dictyosperma_album))	(Dypsis_decaryi	Burretiokentia_grandiflora))	(Manicaria_saccifera	Pelagodoxa_henryana)))	(((Iriartea_deltoidea	Roystonea_regia)	Heterospathe_cagayanensis)	(Oenocarpus_minor	Oenocarpus_bataua))))	(Orania_palindan	Sclerosperma_profizianum)))	Reinhardtia_gracilis)))	Reinhardtia_paiewonskiana)	Reinhardtia_latisecta)	Kingia_australis);
((Pseudophoenix_vinifera	((((Calamus_caryotoides	Roystonea_regia)	(((Oenocarpus_minor	(Iriartea_deltoidea	Oenocarpus_bataua))	(Manicaria_saccifera	((Geonoma_undata	(((Dypsis_decaryi	(Heterospathe_cagayanensis	Dictyosperma_album))	Kentiopsis_piersoniorum)	(Burretiokentia_grandiflora	(Veitchia_spiralis	Hydriastele_microspadix))))	(Prestoea_acuminata	Pelagodoxa_henryana))))	((((Reinhardtia_gracilis	(Reinhardtia_paiewonskiana	Reinhardtia_latisecta))	Reinhardtia_simplex)	(Attalea_speciosa	((Elaeis_guineensis	Elaeis_oleifera)	Bactris_major)))	((Podococcus_barteri	Orania_palindan)	Sclerosperma_profizianum))))	(Nypa_fruticans	((Sabal_domingensis	Phoenix_dactylifera)	Leopoldinia_pulchra)))	Chamaedorea_seifrizii))	Kingia_australis);
((Chamaedorea_seifrizii	(((((Iriartea_deltoidea	Calamus_caryotoides)	Pseudophoenix_vinifera)	((Sabal_domingensis	Phoenix_dactylifera)	Leopoldinia_pulchra))	((((Oenocarpus_minor	Oenocarpus_bataua)	(((Manicaria_saccifera	Geonoma_undata)	(Prestoea_acuminata	Pelagodoxa_henryana))	((Dypsis_decaryi	(Heterospathe_cagayanensis	((Kentiopsis_piersoniorum	(Hydriastele_microspadix	Dictyosperma_album))	Veitchia_spiralis)))	Burretiokentia_grandiflora)))	(Attalea_speciosa	((Elaeis_guineensis	Elaeis_oleifera)	Bactris_major)))	((Sclerosperma_profizianum	Reinhardtia_gracilis)	(((Roystonea_regia	(Reinhardtia_paiewonskiana	Reinhardtia_latisecta))	Reinhardtia_simplex)	(Podococcus_barteri	Orania_palindan)))))	Nypa_fruticans))	Kingia_australis);
((Calamus_caryotoides	(Roystonea_regia	(((((Iriartea_deltoidea	(Heterospathe_cagayanensis	((Oenocarpus_minor	Oenocarpus_bataua)	((Manicaria_saccifera	(Prestoea_acuminata	Pelagodoxa_henryana))	(Geonoma_undata	((Kentiopsis_piersoniorum	((Burretiokentia_grandiflora	Dypsis_decaryi)	Dictyosperma_album))	(Hydriastele_microspadix	Veitchia_spiralis)))))))	((Sclerosperma_profizianum	Chamaedorea_seifrizii)	Podococcus_barteri))	(Pseudophoenix_vinifera	((Sabal_domingensis	Phoenix_dactylifera)	Leopoldinia_pulchra)))	(Nypa_fruticans	Orania_palindan))	((Attalea_speciosa	((Elaeis_guineensis	Elaeis_oleifera)	Bactris_major))	(Reinhardtia_gracilis	((Reinhardtia_paiewonskiana	Reinhardtia_latisecta)	Reinhardtia_simplex))))))	Kingia_australis);
(((((Nypa_fruticans	Podococcus_barteri)	Sclerosperma_profizianum)	Orania_palindan)	((((((Prestoea_acuminata	Pelagodoxa_henryana)	Manicaria_saccifera)	((Iriartea_deltoidea	(Oenocarpus_minor	Oenocarpus_bataua))	(Chamaedorea_seifrizii	(Pseudophoenix_vinifera	Geonoma_undata))))	(Leopoldinia_pulchra	(Phoenix_dactylifera	Sabal_domingensis)))	((((Kentiopsis_piersoniorum	(Dypsis_decaryi	Dictyosperma_album))	Veitchia_spiralis)	(Burretiokentia_grandiflora	Hydriastele_microspadix))	Heterospathe_cagayanensis))	((Roystonea_regia	Calamus_caryotoides)	((Attalea_speciosa	((Elaeis_guineensis	Elaeis_oleifera)	Bactris_major))	((Reinhardtia_gracilis	Reinhardtia_simplex)	(Reinhardtia_latisecta	Reinhardtia_paiewonskiana))))))	Kingia_australis);
((Chamaedorea_seifrizii	((Leopoldinia_pulchra	(Phoenix_dactylifera	(Nypa_fruticans	Sabal_domingensis)))	(((((((Calamus_caryotoides	(Prestoea_acuminata	Pelagodoxa_henryana))	Manicaria_saccifera)	((Kentiopsis_piersoniorum	Dictyosperma_album)	(Burretiokentia_grandiflora	(Dypsis_decaryi	(Heterospathe_cagayanensis	Veitchia_spiralis)))))	(Pseudophoenix_vinifera	Geonoma_undata))	Oenocarpus_bataua)	Oenocarpus_minor)	((((Iriartea_deltoidea	Roystonea_regia)	(Reinhardtia_simplex	(Hydriastele_microspadix	(Reinhardtia_latisecta	Reinhardtia_paiewonskiana))))	(Attalea_speciosa	((Elaeis_guineensis	Elaeis_oleifera)	Bactris_major)))	(Reinhardtia_gracilis	(Sclerosperma_profizianum	(Podococcus_barteri	Orania_palindan)))))))	Kingia_australis);
((Chamaedorea_seifrizii	((Reinhardtia_simplex	((Reinhardtia_gracilis	Reinhardtia_latisecta)	Reinhardtia_paiewonskiana))	(((((Calamus_caryotoides	Pseudophoenix_vinifera)	((Leopoldinia_pulchra	(Phoenix_dactylifera	Sabal_domingensis))	Nypa_fruticans))	((((Prestoea_acuminata	Pelagodoxa_henryana)	(((Veitchia_spiralis	(Kentiopsis_piersoniorum	Dictyosperma_album))	(Heterospathe_cagayanensis	Burretiokentia_grandiflora))	Dypsis_decaryi))	(Geonoma_undata	Manicaria_saccifera))	(Hydriastele_microspadix	(Oenocarpus_bataua	Oenocarpus_minor))))	(((Attalea_speciosa	((Elaeis_guineensis	Elaeis_oleifera)	Bactris_major))	(Podococcus_barteri	Orania_palindan))	Sclerosperma_profizianum))	(Iriartea_deltoidea	Roystonea_regia))))	Kingia_australis);
((Chamaedorea_seifrizii	((Calamus_caryotoides	Pseudophoenix_vinifera)	(((Roystonea_regia	((Manicaria_saccifera	((Prestoea_acuminata	Pelagodoxa_henryana)	(((Iriartea_deltoidea	Oenocarpus_bataua)	Oenocarpus_minor)	Geonoma_undata)))	(((((Hydriastele_microspadix	Veitchia_spiralis)	(Kentiopsis_piersoniorum	Dictyosperma_album))	Heterospathe_cagayanensis)	Dypsis_decaryi)	Burretiokentia_grandiflora)))	((Orania_palindan	Sclerosperma_profizianum)	(Podococcus_barteri	((Attalea_speciosa	((Elaeis_guineensis	Elaeis_oleifera)	Bactris_major))	((Reinhardtia_gracilis	Reinhardtia_simplex)	(Reinhardtia_latisecta	Reinhardtia_paiewonskiana))))))	((Leopoldinia_pulchra	(Phoenix_dactylifera	Sabal_domingensis))	Nypa_fruticans))))	Kingia_australis);
((Chamaedorea_seifrizii	(Geonoma_undata	(((Calamus_caryotoides	(Prestoea_acuminata	Pelagodoxa_henryana))	(((((Pseudophoenix_vinifera	(Phoenix_dactylifera	(Sabal_domingensis	Leopoldinia_pulchra)))	Nypa_fruticans)	(((Attalea_speciosa	((Elaeis_guineensis	Elaeis_oleifera)	Bactris_major))	((Reinhardtia_simplex	(Reinhardtia_latisecta	Reinhardtia_paiewonskiana))	Reinhardtia_gracilis))	(((Orania_palindan	Sclerosperma_profizianum)	(Iriartea_deltoidea	Roystonea_regia))	Podococcus_barteri)))	(Oenocarpus_bataua	Oenocarpus_minor))	(((Burretiokentia_grandiflora	Heterospathe_cagayanensis)	Dypsis_decaryi)	(Kentiopsis_piersoniorum	((Hydriastele_microspadix	Veitchia_spiralis)	Dictyosperma_album)))))	Manicaria_saccifera)))	Kingia_australis);
((Chamaedorea_seifrizii	((((Calamus_caryotoides	Pseudophoenix_vinifera)	((Phoenix_dactylifera	Sabal_domingensis)	Leopoldinia_pulchra))	Nypa_fruticans)	(((Sclerosperma_profizianum	((Attalea_speciosa	((Elaeis_guineensis	Elaeis_oleifera)	Bactris_major))	((Reinhardtia_simplex	(Reinhardtia_latisecta	Reinhardtia_paiewonskiana))	Reinhardtia_gracilis)))	(Podococcus_barteri	Orania_palindan))	((Iriartea_deltoidea	Roystonea_regia)	((((Burretiokentia_grandiflora	(Dypsis_decaryi	(Dictyosperma_album	Heterospathe_cagayanensis)))	Kentiopsis_piersoniorum)	(Hydriastele_microspadix	Veitchia_spiralis))	((Manicaria_saccifera	(Geonoma_undata	(Prestoea_acuminata	Pelagodoxa_henryana)))	(Oenocarpus_bataua	Oenocarpus_minor)))))))	Kingia_australis);
((Chamaedorea_seifrizii	(((Phoenix_dactylifera	(Sabal_domingensis	Leopoldinia_pulchra))	Nypa_fruticans)	(((((((Dypsis_decaryi	(Veitchia_spiralis	Heterospathe_cagayanensis))	(Kentiopsis_piersoniorum	(Hydriastele_microspadix	Dictyosperma_album)))	Burretiokentia_grandiflora)	(Iriartea_deltoidea	((Geonoma_undata	Prestoea_acuminata)	((Oenocarpus_bataua	Oenocarpus_minor)	((Roystonea_regia	Calamus_caryotoides)	(Pelagodoxa_henryana	Manicaria_saccifera))))))	(Attalea_speciosa	((Elaeis_guineensis	Elaeis_oleifera)	Bactris_major)))	((Orania_palindan	(Podococcus_barteri	((Reinhardtia_gracilis	Reinhardtia_simplex)	(Reinhardtia_latisecta	Reinhardtia_paiewonskiana))))	Sclerosperma_profizianum))	Pseudophoenix_vinifera)))	Kingia_australis);
((Reinhardtia_latisecta	(Reinhardtia_paiewonskiana	(((((((Heterospathe_cagayanensis	(Dypsis_decaryi	(Kentiopsis_piersoniorum	(Dictyosperma_album	(Hydriastele_microspadix	Veitchia_spiralis)))))	(((Iriartea_deltoidea	Prestoea_acuminata)	(Burretiokentia_grandiflora	(Geonoma_undata	(Oenocarpus_bataua	Oenocarpus_minor))))	((Roystonea_regia	Calamus_caryotoides)	(Pelagodoxa_henryana	Manicaria_saccifera))))	(((Chamaedorea_seifrizii	Nypa_fruticans)	Pseudophoenix_vinifera)	(Phoenix_dactylifera	(Sabal_domingensis	Leopoldinia_pulchra))))	(Sclerosperma_profizianum	(Podococcus_barteri	Orania_palindan)))	(Attalea_speciosa	((Elaeis_guineensis	Elaeis_oleifera)	Bactris_major)))	Reinhardtia_gracilis)	Reinhardtia_simplex)))	Kingia_australis);
((Chamaedorea_seifrizii	(((((Roystonea_regia	(((Elaeis_guineensis	Elaeis_oleifera)	(Bactris_major	Attalea_speciosa))	((Reinhardtia_simplex	(Reinhardtia_latisecta	Reinhardtia_paiewonskiana))	Reinhardtia_gracilis)))	((Podococcus_barteri	Sclerosperma_profizianum)	Orania_palindan))	(((Oenocarpus_bataua	Iriartea_deltoidea)	Oenocarpus_minor)	((Geonoma_undata	Manicaria_saccifera)	((((Burretiokentia_grandiflora	(Hydriastele_microspadix	Veitchia_spiralis))	Kentiopsis_piersoniorum)	(Dypsis_decaryi	(Dictyosperma_album	Heterospathe_cagayanensis)))	(Prestoea_acuminata	Pelagodoxa_henryana)))))	(Pseudophoenix_vinifera	Calamus_caryotoides))	(Nypa_fruticans	(Leopoldinia_pulchra	(Phoenix_dactylifera	Sabal_domingensis)))))	Kingia_australis);
((Chamaedorea_seifrizii	((Sclerosperma_profizianum	(Orania_palindan	Podococcus_barteri))	(((((Pseudophoenix_vinifera	Calamus_caryotoides)	(Leopoldinia_pulchra	(Phoenix_dactylifera	Sabal_domingensis)))	(Roystonea_regia	((Attalea_speciosa	((Iriartea_deltoidea	(Elaeis_guineensis	Elaeis_oleifera))	Bactris_major))	((Reinhardtia_gracilis	(Reinhardtia_latisecta	Reinhardtia_paiewonskiana))	Reinhardtia_simplex))))	((Geonoma_undata	((Dypsis_decaryi	(Burretiokentia_grandiflora	Heterospathe_cagayanensis))	(Kentiopsis_piersoniorum	(Veitchia_spiralis	(Hydriastele_microspadix	Dictyosperma_album)))))	(Manicaria_saccifera	(Prestoea_acuminata	(Nypa_fruticans	Pelagodoxa_henryana)))))	(Oenocarpus_bataua	Oenocarpus_minor))))	Kingia_australis);
((((((((((Dypsis_decaryi	(Heterospathe_cagayanensis	(((Hydriastele_microspadix	Kentiopsis_piersoniorum)	Dictyosperma_album)	Veitchia_spiralis)))	Burretiokentia_grandiflora)	(Pelagodoxa_henryana	Prestoea_acuminata))	Manicaria_saccifera)	Geonoma_undata)	(Iriartea_deltoidea	(Oenocarpus_minor	Oenocarpus_bataua)))	(((Sclerosperma_profizianum	Orania_palindan)	((Attalea_speciosa	(Bactris_major	(Elaeis_oleifera	Elaeis_guineensis)))	((Reinhardtia_paiewonskiana	(Reinhardtia_gracilis	Reinhardtia_latisecta))	Reinhardtia_simplex)))	Podococcus_barteri))	((Pseudophoenix_vinifera	Calamus_caryotoides)	((Roystonea_regia	(Phoenix_dactylifera	(Nypa_fruticans	Sabal_domingensis)))	Leopoldinia_pulchra)))	Chamaedorea_seifrizii)	Kingia_australis);
((((((((Geonoma_undata	Prestoea_acuminata)	(Iriartea_deltoidea	(Pelagodoxa_henryana	Manicaria_saccifera)))	(((Kentiopsis_piersoniorum	Hydriastele_microspadix)	Dictyosperma_album)	((Dypsis_decaryi	(Burretiokentia_grandiflora	Veitchia_spiralis))	Heterospathe_cagayanensis)))	(Oenocarpus_minor	Oenocarpus_bataua))	((((Attalea_speciosa	(Bactris_major	(Elaeis_oleifera	Elaeis_guineensis)))	(((Reinhardtia_paiewonskiana	Reinhardtia_latisecta)	Reinhardtia_simplex)	Reinhardtia_gracilis))	Roystonea_regia)	((Sclerosperma_profizianum	Orania_palindan)	Podococcus_barteri)))	((((Phoenix_dactylifera	Sabal_domingensis)	Leopoldinia_pulchra)	(Pseudophoenix_vinifera	Calamus_caryotoides))	Nypa_fruticans))	Chamaedorea_seifrizii)	Kingia_australis);
((((((((Dypsis_decaryi	((Heterospathe_cagayanensis	Dictyosperma_album)	Burretiokentia_grandiflora))	((Kentiopsis_piersoniorum	Hydriastele_microspadix)	Veitchia_spiralis))	((Prestoea_acuminata	Manicaria_saccifera)	(Pelagodoxa_henryana	Geonoma_undata)))	(Oenocarpus_minor	Oenocarpus_bataua))	(Reinhardtia_gracilis	(((Attalea_speciosa	(Bactris_major	(Elaeis_oleifera	Elaeis_guineensis)))	((Roystonea_regia	(Reinhardtia_paiewonskiana	Reinhardtia_latisecta))	Reinhardtia_simplex))	(Iriartea_deltoidea	((Orania_palindan	Podococcus_barteri)	Sclerosperma_profizianum)))))	((((Phoenix_dactylifera	Sabal_domingensis)	Leopoldinia_pulchra)	Pseudophoenix_vinifera)	(Calamus_caryotoides	Nypa_fruticans)))	Chamaedorea_seifrizii)	Kingia_australis);
((((((((Geonoma_undata	(Iriartea_deltoidea	Manicaria_saccifera))	(Prestoea_acuminata	(Calamus_caryotoides	Pelagodoxa_henryana)))	((Oenocarpus_minor	Oenocarpus_bataua)	((((Kentiopsis_piersoniorum	Hydriastele_microspadix)	(Dictyosperma_album	Veitchia_spiralis))	Dypsis_decaryi)	(Burretiokentia_grandiflora	Heterospathe_cagayanensis))))	(((((Reinhardtia_gracilis	(Reinhardtia_paiewonskiana	Reinhardtia_latisecta))	Reinhardtia_simplex)	(Attalea_speciosa	(Bactris_major	(Elaeis_oleifera	Elaeis_guineensis))))	Roystonea_regia)	((Orania_palindan	Podococcus_barteri)	Sclerosperma_profizianum)))	(((Phoenix_dactylifera	Sabal_domingensis)	Leopoldinia_pulchra)	Pseudophoenix_vinifera))	Nypa_fruticans)	Chamaedorea_seifrizii)	Kingia_australis);
((((Pelagodoxa_henryana	Geonoma_undata)	((((Heterospathe_cagayanensis	(Kentiopsis_piersoniorum	(Dictyosperma_album	(Burretiokentia_grandiflora	(Hydriastele_microspadix	Veitchia_spiralis)))))	Dypsis_decaryi)	(Manicaria_saccifera	Prestoea_acuminata))	((Oenocarpus_minor	Oenocarpus_bataua)	(((Iriartea_deltoidea	Roystonea_regia)	(((Orania_palindan	Podococcus_barteri)	Sclerosperma_profizianum)	(((Reinhardtia_gracilis	(Reinhardtia_paiewonskiana	Reinhardtia_latisecta))	Reinhardtia_simplex)	(Attalea_speciosa	(Bactris_major	(Elaeis_oleifera	Elaeis_guineensis))))))	(((Calamus_caryotoides	Nypa_fruticans)	((Phoenix_dactylifera	Sabal_domingensis)	Leopoldinia_pulchra))	Pseudophoenix_vinifera)))))	Chamaedorea_seifrizii)	Kingia_australis);
(((Reinhardtia_paiewonskiana	(Roystonea_regia	Reinhardtia_latisecta))	(Reinhardtia_simplex	(((((Sclerosperma_profizianum	(((Manicaria_saccifera	(Pelagodoxa_henryana	Prestoea_acuminata))	((Geonoma_undata	(Oenocarpus_minor	Oenocarpus_bataua))	(((Kentiopsis_piersoniorum	(Dictyosperma_album	(Hydriastele_microspadix	Veitchia_spiralis)))	Dypsis_decaryi)	(Burretiokentia_grandiflora	Heterospathe_cagayanensis))))	(Chamaedorea_seifrizii	(((Phoenix_dactylifera	(Nypa_fruticans	Sabal_domingensis))	Leopoldinia_pulchra)	(Calamus_caryotoides	Pseudophoenix_vinifera)))))	((Attalea_speciosa	(Bactris_major	(Elaeis_oleifera	Elaeis_guineensis)))	Orania_palindan))	Reinhardtia_gracilis)	Podococcus_barteri)	Iriartea_deltoidea)))	Kingia_australis);
((Chamaedorea_seifrizii	((((Phoenix_dactylifera	(Nypa_fruticans	Sabal_domingensis))	Leopoldinia_pulchra)	Pseudophoenix_vinifera)	(((((Podococcus_barteri	Orania_palindan)	(((Attalea_speciosa	(Bactris_major	(Elaeis_oleifera	Elaeis_guineensis)))	((Reinhardtia_gracilis	Reinhardtia_simplex)	(Reinhardtia_paiewonskiana	Reinhardtia_latisecta)))	Roystonea_regia))	Sclerosperma_profizianum)	((((((Kentiopsis_piersoniorum	Hydriastele_microspadix)	(Veitchia_spiralis	Dictyosperma_album))	(Heterospathe_cagayanensis	Dypsis_decaryi))	Burretiokentia_grandiflora)	((Geonoma_undata	Oenocarpus_bataua)	(Pelagodoxa_henryana	(Calamus_caryotoides	Prestoea_acuminata))))	(Manicaria_saccifera	Oenocarpus_minor)))	Iriartea_deltoidea)))	Kingia_australis);
((Chamaedorea_seifrizii	(((((Phoenix_dactylifera	Sabal_domingensis)	Leopoldinia_pulchra)	(Calamus_caryotoides	Pseudophoenix_vinifera))	Nypa_fruticans)	(((((Reinhardtia_gracilis	(Attalea_speciosa	(Bactris_major	(Elaeis_oleifera	Elaeis_guineensis))))	((Iriartea_deltoidea	Reinhardtia_simplex)	(Reinhardtia_paiewonskiana	Reinhardtia_latisecta)))	(Sclerosperma_profizianum	(Podococcus_barteri	Orania_palindan)))	Roystonea_regia)	((Manicaria_saccifera	(Geonoma_undata	((((Kentiopsis_piersoniorum	(Dictyosperma_album	(Dypsis_decaryi	(Heterospathe_cagayanensis	Veitchia_spiralis))))	Burretiokentia_grandiflora)	Hydriastele_microspadix)	(Pelagodoxa_henryana	Prestoea_acuminata))))	(Oenocarpus_bataua	Oenocarpus_minor)))))	Kingia_australis);
((Chamaedorea_seifrizii	(((((((Attalea_speciosa	(Bactris_major	(Elaeis_oleifera	Elaeis_guineensis)))	(Reinhardtia_simplex	(Reinhardtia_paiewonskiana	(Reinhardtia_gracilis	Reinhardtia_latisecta))))	(Sclerosperma_profizianum	(Podococcus_barteri	Orania_palindan)))	(Calamus_caryotoides	Roystonea_regia))	(((((Pelagodoxa_henryana	Geonoma_undata)	Prestoea_acuminata)	Manicaria_saccifera)	(Iriartea_deltoidea	(((Kentiopsis_piersoniorum	((Hydriastele_microspadix	Dictyosperma_album)	Veitchia_spiralis))	Dypsis_decaryi)	(Burretiokentia_grandiflora	Heterospathe_cagayanensis))))	(Oenocarpus_bataua	Oenocarpus_minor)))	(((Phoenix_dactylifera	Sabal_domingensis)	Leopoldinia_pulchra)	Nypa_fruticans))	Pseudophoenix_vinifera))	Kingia_australis);
((Chamaedorea_seifrizii	((((((Attalea_speciosa	(Bactris_major	(Elaeis_oleifera	Elaeis_guineensis)))	((Reinhardtia_simplex	(Roystonea_regia	(Reinhardtia_paiewonskiana	Reinhardtia_latisecta)))	Reinhardtia_gracilis))	(Sclerosperma_profizianum	(Podococcus_barteri	Orania_palindan)))	(((((Pelagodoxa_henryana	Geonoma_undata)	Manicaria_saccifera)	(Iriartea_deltoidea	(Oenocarpus_bataua	Oenocarpus_minor)))	Prestoea_acuminata)	((((Kentiopsis_piersoniorum	(Hydriastele_microspadix	Dictyosperma_album))	Veitchia_spiralis)	Dypsis_decaryi)	(Burretiokentia_grandiflora	Heterospathe_cagayanensis))))	(((Phoenix_dactylifera	Sabal_domingensis)	Leopoldinia_pulchra)	Nypa_fruticans))	(Calamus_caryotoides	Pseudophoenix_vinifera)))	Kingia_australis);
