# Supplementary material for: Data supporting the nuclear phylogenomics of the palm subfamily Arecoideae (Arecaceae)
Source: Data Brief. 2016 Mar 2;7:532–6. doi: 10.1016/j.dib.2016.02.063 (PMC4796708; doi:10.1016/j.dib.2016.02.063)
Supplement: Supplementary file 5 — Supplementary material [file mmc5.zip › RAxML_bootstrap.Elaeis_201.raxml.tre]

(((Nypa_fruticans	(((Sabal_domingensis	Phoenix_dactylifera)	(((((Geonoma_undata	Leopoldinia_pulchra)	((Oenocarpus_bataua	Oenocarpus_minor)	Prestoea_acuminata))	Manicaria_saccifera)	(Serenoa_repens	((Dictyosperma_album	(Hydriastele_microspadix	(Heterospathe_cagayanensis	Veitchia_spiralis)))	Podococcus_barteri)))	(((Attalea_speciosa	(Bactris_major	(Elaeis_guineensis	Elaeis_oleifera)))	(Reinhardtia_simplex	(Reinhardtia_latisecta	Reinhardtia_paiewonskiana)))	(Roystonea_regia	(Pseudophoenix_vinifera	Sclerosperma_profizianum)))))	Iriartea_deltoidea))	Burretiokentia_grandiflora)	Kingia_australis);
((Dictyosperma_album	((Hydriastele_microspadix	(Heterospathe_cagayanensis	(Podococcus_barteri	Veitchia_spiralis)))	(((Geonoma_undata	Leopoldinia_pulchra)	((Oenocarpus_bataua	Oenocarpus_minor)	Prestoea_acuminata))	((((Iriartea_deltoidea	Roystonea_regia)	(Attalea_speciosa	((Bactris_major	(Elaeis_guineensis	Elaeis_oleifera))	(Reinhardtia_simplex	(Reinhardtia_latisecta	Reinhardtia_paiewonskiana)))))	((Pseudophoenix_vinifera	Sclerosperma_profizianum)	(Serenoa_repens	((Burretiokentia_grandiflora	Nypa_fruticans)	(Sabal_domingensis	Phoenix_dactylifera)))))	Manicaria_saccifera))))	Kingia_australis);
((Burretiokentia_grandiflora	(Nypa_fruticans	((Bactris_major	(Elaeis_guineensis	Elaeis_oleifera))	(((((Sabal_domingensis	Phoenix_dactylifera)	Attalea_speciosa)	((Leopoldinia_pulchra	(Pseudophoenix_vinifera	Sclerosperma_profizianum))	(Iriartea_deltoidea	((Geonoma_undata	Manicaria_saccifera)	(((Oenocarpus_bataua	Oenocarpus_minor)	Prestoea_acuminata)	(Serenoa_repens	(Dictyosperma_album	(Hydriastele_microspadix	(Heterospathe_cagayanensis	(Podococcus_barteri	Veitchia_spiralis))))))))))	(Reinhardtia_simplex	(Reinhardtia_latisecta	Reinhardtia_paiewonskiana)))	Roystonea_regia))))	Kingia_australis);
((Burretiokentia_grandiflora	(Nypa_fruticans	(((Sabal_domingensis	Phoenix_dactylifera)	(((Leopoldinia_pulchra	Iriartea_deltoidea)	((Roystonea_regia	(Attalea_speciosa	((Bactris_major	(Elaeis_guineensis	Elaeis_oleifera))	(Reinhardtia_simplex	(Reinhardtia_latisecta	Reinhardtia_paiewonskiana)))))	(Pseudophoenix_vinifera	Sclerosperma_profizianum)))	((((Oenocarpus_bataua	Oenocarpus_minor)	Prestoea_acuminata)	Manicaria_saccifera)	((Dictyosperma_album	(Hydriastele_microspadix	(Heterospathe_cagayanensis	(Podococcus_barteri	Veitchia_spiralis))))	Geonoma_undata))))	Serenoa_repens)))	Kingia_australis);
(((Elaeis_guineensis	(Elaeis_oleifera	((Attalea_speciosa	((((Nypa_fruticans	(Sabal_domingensis	Phoenix_dactylifera))	(Iriartea_deltoidea	((((Oenocarpus_bataua	Oenocarpus_minor)	Prestoea_acuminata)	(Geonoma_undata	Manicaria_saccifera))	(Serenoa_repens	((Heterospathe_cagayanensis	Dictyosperma_album)	(Hydriastele_microspadix	(Podococcus_barteri	Veitchia_spiralis)))))))	((Leopoldinia_pulchra	(Pseudophoenix_vinifera	Sclerosperma_profizianum))	Roystonea_regia))	(Reinhardtia_simplex	(Reinhardtia_latisecta	Reinhardtia_paiewonskiana))))	Bactris_major)))	Burretiokentia_grandiflora)	Kingia_australis);
(((Prestoea_acuminata	(((((Heterospathe_cagayanensis	Dictyosperma_album)	((Podococcus_barteri	(Veitchia_spiralis	Hydriastele_microspadix))	Serenoa_repens))	((Geonoma_undata	Manicaria_saccifera)	((((Sabal_domingensis	Phoenix_dactylifera)	((Pseudophoenix_vinifera	Sclerosperma_profizianum)	((((Bactris_major	(Elaeis_guineensis	Elaeis_oleifera))	Attalea_speciosa)	Roystonea_regia)	(Reinhardtia_simplex	(Reinhardtia_latisecta	Reinhardtia_paiewonskiana)))))	Iriartea_deltoidea)	Nypa_fruticans)))	Leopoldinia_pulchra)	(Oenocarpus_bataua	Oenocarpus_minor)))	Burretiokentia_grandiflora)	Kingia_australis);
(((Nypa_fruticans	(((Sabal_domingensis	Phoenix_dactylifera)	((((Bactris_major	(Elaeis_guineensis	Elaeis_oleifera))	Attalea_speciosa)	(Reinhardtia_simplex	(Reinhardtia_latisecta	Reinhardtia_paiewonskiana)))	((Manicaria_saccifera	((Geonoma_undata	Leopoldinia_pulchra)	((Prestoea_acuminata	(Oenocarpus_bataua	Oenocarpus_minor))	((Dictyosperma_album	(Heterospathe_cagayanensis	Hydriastele_microspadix))	(Podococcus_barteri	Veitchia_spiralis)))))	((Serenoa_repens	(Pseudophoenix_vinifera	Sclerosperma_profizianum))	Roystonea_regia))))	Iriartea_deltoidea))	Burretiokentia_grandiflora)	Kingia_australis);
(((Attalea_speciosa	(((Reinhardtia_simplex	(Reinhardtia_latisecta	Reinhardtia_paiewonskiana))	((((Sabal_domingensis	Phoenix_dactylifera)	((Iriartea_deltoidea	Nypa_fruticans)	((Serenoa_repens	(Dictyosperma_album	(Heterospathe_cagayanensis	(Hydriastele_microspadix	(Podococcus_barteri	Veitchia_spiralis)))))	(Manicaria_saccifera	((Prestoea_acuminata	(Oenocarpus_bataua	Oenocarpus_minor))	(Leopoldinia_pulchra	Geonoma_undata))))))	(Pseudophoenix_vinifera	Sclerosperma_profizianum))	Roystonea_regia))	(Bactris_major	(Elaeis_guineensis	Elaeis_oleifera))))	Burretiokentia_grandiflora)	Kingia_australis);
(((Dictyosperma_album	((Heterospathe_cagayanensis	(Hydriastele_microspadix	(Podococcus_barteri	Veitchia_spiralis)))	(((Leopoldinia_pulchra	Geonoma_undata)	(Manicaria_saccifera	((Serenoa_repens	(Pseudophoenix_vinifera	Sclerosperma_profizianum))	(((((Nypa_fruticans	Bactris_major)	(Roystonea_regia	(Elaeis_guineensis	Elaeis_oleifera)))	(Reinhardtia_simplex	(Reinhardtia_latisecta	Reinhardtia_paiewonskiana)))	Attalea_speciosa)	(Iriartea_deltoidea	(Sabal_domingensis	Phoenix_dactylifera))))))	(Prestoea_acuminata	(Oenocarpus_bataua	Oenocarpus_minor)))))	Burretiokentia_grandiflora)	Kingia_australis);
(((Oenocarpus_bataua	(Oenocarpus_minor	((((Leopoldinia_pulchra	Hydriastele_microspadix)	(Dictyosperma_album	(Heterospathe_cagayanensis	(Podococcus_barteri	Veitchia_spiralis))))	((Manicaria_saccifera	((((Reinhardtia_simplex	(Reinhardtia_latisecta	Reinhardtia_paiewonskiana))	(Pseudophoenix_vinifera	Sclerosperma_profizianum))	((Elaeis_guineensis	Elaeis_oleifera)	(Roystonea_regia	Iriartea_deltoidea)))	((((Nypa_fruticans	Sabal_domingensis)	Phoenix_dactylifera)	Serenoa_repens)	(Bactris_major	Attalea_speciosa))))	Geonoma_undata))	Prestoea_acuminata)))	Burretiokentia_grandiflora)	Kingia_australis);
((((((((Pseudophoenix_vinifera	Sclerosperma_profizianum)	(Reinhardtia_simplex	(Reinhardtia_latisecta	Reinhardtia_paiewonskiana)))	(((Manicaria_saccifera	((Oenocarpus_minor	Oenocarpus_bataua)	Prestoea_acuminata))	((Dictyosperma_album	((Heterospathe_cagayanensis	Veitchia_spiralis)	Hydriastele_microspadix))	(Geonoma_undata	Leopoldinia_pulchra)))	(Serenoa_repens	Podococcus_barteri)))	((Iriartea_deltoidea	Roystonea_regia)	(((Elaeis_oleifera	Elaeis_guineensis)	Bactris_major)	Attalea_speciosa)))	(Sabal_domingensis	Phoenix_dactylifera))	Nypa_fruticans)	Burretiokentia_grandiflora)	Kingia_australis);
((Attalea_speciosa	((Sabal_domingensis	Phoenix_dactylifera)	((((((Elaeis_oleifera	Elaeis_guineensis)	Bactris_major)	(Nypa_fruticans	Burretiokentia_grandiflora))	(Podococcus_barteri	Roystonea_regia))	(Reinhardtia_simplex	(Reinhardtia_latisecta	Reinhardtia_paiewonskiana)))	((Iriartea_deltoidea	(((Geonoma_undata	Manicaria_saccifera)	((Dictyosperma_album	((Heterospathe_cagayanensis	Veitchia_spiralis)	Hydriastele_microspadix))	Leopoldinia_pulchra))	((Oenocarpus_minor	Oenocarpus_bataua)	Prestoea_acuminata)))	(Serenoa_repens	(Pseudophoenix_vinifera	Sclerosperma_profizianum))))))	Kingia_australis);
(((Nypa_fruticans	(((Serenoa_repens	((Pseudophoenix_vinifera	Sclerosperma_profizianum)	((Roystonea_regia	(((Elaeis_oleifera	Elaeis_guineensis)	Bactris_major)	(Reinhardtia_simplex	(Reinhardtia_latisecta	Reinhardtia_paiewonskiana))))	Attalea_speciosa)))	((Sabal_domingensis	Phoenix_dactylifera)	(Iriartea_deltoidea	((((Leopoldinia_pulchra	Geonoma_undata)	Manicaria_saccifera)	(Dictyosperma_album	((Heterospathe_cagayanensis	Veitchia_spiralis)	Hydriastele_microspadix)))	((Oenocarpus_minor	Oenocarpus_bataua)	Prestoea_acuminata)))))	Podococcus_barteri))	Burretiokentia_grandiflora)	Kingia_australis);
(((((Oenocarpus_minor	Oenocarpus_bataua)	Prestoea_acuminata)	((Manicaria_saccifera	(((Sabal_domingensis	Phoenix_dactylifera)	Iriartea_deltoidea)	((((Pseudophoenix_vinifera	Sclerosperma_profizianum)	((Podococcus_barteri	Roystonea_regia)	((((Elaeis_oleifera	Elaeis_guineensis)	Bactris_major)	Attalea_speciosa)	Nypa_fruticans)))	(Reinhardtia_simplex	(Reinhardtia_latisecta	Reinhardtia_paiewonskiana)))	Serenoa_repens)))	((Leopoldinia_pulchra	Geonoma_undata)	(Dictyosperma_album	((Heterospathe_cagayanensis	Veitchia_spiralis)	Hydriastele_microspadix)))))	Burretiokentia_grandiflora)	Kingia_australis);
(((Nypa_fruticans	((Sabal_domingensis	Phoenix_dactylifera)	(((((Leopoldinia_pulchra	Geonoma_undata)	((((Podococcus_barteri	Veitchia_spiralis)	(Heterospathe_cagayanensis	Dictyosperma_album))	Hydriastele_microspadix)	((Oenocarpus_minor	Oenocarpus_bataua)	Prestoea_acuminata)))	Manicaria_saccifera)	Iriartea_deltoidea)	((Serenoa_repens	(Pseudophoenix_vinifera	Sclerosperma_profizianum))	(Roystonea_regia	((((Elaeis_oleifera	Elaeis_guineensis)	Bactris_major)	Attalea_speciosa)	(Reinhardtia_simplex	(Reinhardtia_latisecta	Reinhardtia_paiewonskiana))))))))	Burretiokentia_grandiflora)	Kingia_australis);
(((Dictyosperma_album	(Hydriastele_microspadix	((Veitchia_spiralis	Heterospathe_cagayanensis)	(((((Oenocarpus_minor	Oenocarpus_bataua)	Prestoea_acuminata)	Leopoldinia_pulchra)	Geonoma_undata)	(Manicaria_saccifera	(Iriartea_deltoidea	((((((Elaeis_oleifera	Elaeis_guineensis)	Bactris_major)	Attalea_speciosa)	(Reinhardtia_simplex	(Reinhardtia_latisecta	Reinhardtia_paiewonskiana)))	((Podococcus_barteri	(Serenoa_repens	(Pseudophoenix_vinifera	Sclerosperma_profizianum)))	Roystonea_regia))	(Nypa_fruticans	(Sabal_domingensis	Phoenix_dactylifera)))))))))	Burretiokentia_grandiflora)	Kingia_australis);
((Attalea_speciosa	((Sabal_domingensis	Phoenix_dactylifera)	((Nypa_fruticans	(((((Elaeis_oleifera	Elaeis_guineensis)	Bactris_major)	((Burretiokentia_grandiflora	Reinhardtia_simplex)	(Reinhardtia_latisecta	Reinhardtia_paiewonskiana)))	Roystonea_regia)	Podococcus_barteri))	((((Geonoma_undata	Manicaria_saccifera)	((Oenocarpus_minor	Oenocarpus_bataua)	Prestoea_acuminata))	(Serenoa_repens	((Veitchia_spiralis	Hydriastele_microspadix)	(Dictyosperma_album	Heterospathe_cagayanensis))))	((Leopoldinia_pulchra	Iriartea_deltoidea)	(Pseudophoenix_vinifera	Sclerosperma_profizianum))))))	Kingia_australis);
(((Nypa_fruticans	(((Elaeis_oleifera	Elaeis_guineensis)	(Bactris_major	((((Reinhardtia_simplex	(Reinhardtia_latisecta	Reinhardtia_paiewonskiana))	((Serenoa_repens	(((Oenocarpus_minor	Oenocarpus_bataua)	Prestoea_acuminata)	((Leopoldinia_pulchra	(Geonoma_undata	Manicaria_saccifera))	(Hydriastele_microspadix	(Dictyosperma_album	(Veitchia_spiralis	Heterospathe_cagayanensis))))))	(Iriartea_deltoidea	(Sabal_domingensis	((Pseudophoenix_vinifera	Sclerosperma_profizianum)	Phoenix_dactylifera)))))	Attalea_speciosa)	Roystonea_regia)))	Podococcus_barteri))	Burretiokentia_grandiflora)	Kingia_australis);
(((Prestoea_acuminata	((((Manicaria_saccifera	(((Phoenix_dactylifera	Sabal_domingensis)	Iriartea_deltoidea)	((Serenoa_repens	Nypa_fruticans)	(((Pseudophoenix_vinifera	(Elaeis_oleifera	Elaeis_guineensis))	(Attalea_speciosa	Bactris_major))	((Sclerosperma_profizianum	Roystonea_regia)	(Reinhardtia_simplex	(Reinhardtia_latisecta	Reinhardtia_paiewonskiana)))))))	(((Heterospathe_cagayanensis	(Podococcus_barteri	Veitchia_spiralis))	Hydriastele_microspadix)	Dictyosperma_album))	(Geonoma_undata	Leopoldinia_pulchra))	(Oenocarpus_minor	Oenocarpus_bataua)))	Burretiokentia_grandiflora)	Kingia_australis);
((((Phoenix_dactylifera	Sabal_domingensis)	((Serenoa_repens	((((Oenocarpus_minor	Oenocarpus_bataua)	Prestoea_acuminata)	(((Heterospathe_cagayanensis	Veitchia_spiralis)	Hydriastele_microspadix)	Dictyosperma_album))	(Leopoldinia_pulchra	(Geonoma_undata	Manicaria_saccifera))))	((((Pseudophoenix_vinifera	Sclerosperma_profizianum)	Roystonea_regia)	((Reinhardtia_simplex	(Reinhardtia_latisecta	Reinhardtia_paiewonskiana))	((Bactris_major	(Elaeis_oleifera	Elaeis_guineensis))	Attalea_speciosa)))	(Podococcus_barteri	Iriartea_deltoidea))))	(Burretiokentia_grandiflora	Nypa_fruticans))	Kingia_australis);
(((Attalea_speciosa	(((Elaeis_guineensis	Elaeis_oleifera)	Bactris_major)	((Reinhardtia_simplex	(Reinhardtia_latisecta	Reinhardtia_paiewonskiana))	(Roystonea_regia	(((Manicaria_saccifera	((Prestoea_acuminata	(Oenocarpus_minor	Oenocarpus_bataua))	(((Hydriastele_microspadix	Dictyosperma_album)	(Heterospathe_cagayanensis	Veitchia_spiralis))	(Geonoma_undata	Leopoldinia_pulchra))))	(Podococcus_barteri	Serenoa_repens))	(Pseudophoenix_vinifera	((Iriartea_deltoidea	Nypa_fruticans)	((Sclerosperma_profizianum	Phoenix_dactylifera)	Sabal_domingensis))))))))	Burretiokentia_grandiflora)	Kingia_australis);
(((Prestoea_acuminata	(Oenocarpus_minor	Oenocarpus_bataua))	(((((((Roystonea_regia	(Elaeis_guineensis	Elaeis_oleifera))	Bactris_major)	(Attalea_speciosa	(Reinhardtia_simplex	(Reinhardtia_latisecta	Reinhardtia_paiewonskiana))))	((Iriartea_deltoidea	(Burretiokentia_grandiflora	Nypa_fruticans))	((Phoenix_dactylifera	Sabal_domingensis)	(Pseudophoenix_vinifera	Sclerosperma_profizianum))))	Serenoa_repens)	Manicaria_saccifera)	(Geonoma_undata	(((Hydriastele_microspadix	Dictyosperma_album)	(Heterospathe_cagayanensis	(Podococcus_barteri	Veitchia_spiralis)))	Leopoldinia_pulchra))))	Kingia_australis);
((Geonoma_undata	(((Prestoea_acuminata	(Oenocarpus_minor	Oenocarpus_bataua))	(((((((Reinhardtia_simplex	(Reinhardtia_latisecta	Reinhardtia_paiewonskiana))	(Bactris_major	((Burretiokentia_grandiflora	Elaeis_guineensis)	Elaeis_oleifera)))	Attalea_speciosa)	Roystonea_regia)	((Iriartea_deltoidea	Nypa_fruticans)	((Phoenix_dactylifera	Sabal_domingensis)	(Pseudophoenix_vinifera	Sclerosperma_profizianum))))	Manicaria_saccifera)	(Serenoa_repens	((Hydriastele_microspadix	Dictyosperma_album)	(Heterospathe_cagayanensis	(Podococcus_barteri	Veitchia_spiralis))))))	Leopoldinia_pulchra))	Kingia_australis);
((Prestoea_acuminata	((Oenocarpus_minor	Oenocarpus_bataua)	(Leopoldinia_pulchra	((Geonoma_undata	Manicaria_saccifera)	((((Nypa_fruticans	(Phoenix_dactylifera	Sabal_domingensis))	((((Pseudophoenix_vinifera	Sclerosperma_profizianum)	Roystonea_regia)	((((Burretiokentia_grandiflora	Elaeis_guineensis)	Elaeis_oleifera)	Bactris_major)	Attalea_speciosa))	(Reinhardtia_simplex	(Reinhardtia_latisecta	Reinhardtia_paiewonskiana))))	Iriartea_deltoidea)	(Serenoa_repens	(((Heterospathe_cagayanensis	Dictyosperma_album)	Hydriastele_microspadix)	(Podococcus_barteri	Veitchia_spiralis))))))))	Kingia_australis);
((((Heterospathe_cagayanensis	((Podococcus_barteri	Dictyosperma_album)	Hydriastele_microspadix))	Veitchia_spiralis)	((((Prestoea_acuminata	(Oenocarpus_minor	Oenocarpus_bataua))	Geonoma_undata)	Leopoldinia_pulchra)	(Manicaria_saccifera	(((Nypa_fruticans	(Phoenix_dactylifera	Sabal_domingensis))	(((Serenoa_repens	(Pseudophoenix_vinifera	Sclerosperma_profizianum))	Roystonea_regia)	(((((Burretiokentia_grandiflora	Elaeis_guineensis)	Elaeis_oleifera)	Bactris_major)	Attalea_speciosa)	(Reinhardtia_simplex	(Reinhardtia_latisecta	Reinhardtia_paiewonskiana)))))	Iriartea_deltoidea))))	Kingia_australis);
(((Oenocarpus_minor	Oenocarpus_bataua)	(((((Heterospathe_cagayanensis	Veitchia_spiralis)	Dictyosperma_album)	Hydriastele_microspadix)	((Leopoldinia_pulchra	Geonoma_undata)	(Manicaria_saccifera	((((((Elaeis_guineensis	Elaeis_oleifera)	((Burretiokentia_grandiflora	Nypa_fruticans)	Bactris_major))	Attalea_speciosa)	(Podococcus_barteri	Serenoa_repens))	((Roystonea_regia	Iriartea_deltoidea)	((Phoenix_dactylifera	Sabal_domingensis)	(Pseudophoenix_vinifera	Sclerosperma_profizianum))))	(Reinhardtia_simplex	(Reinhardtia_latisecta	Reinhardtia_paiewonskiana))))))	Prestoea_acuminata))	Kingia_australis);
((Dictyosperma_album	((Hydriastele_microspadix	(Geonoma_undata	((Manicaria_saccifera	(((Nypa_fruticans	(Phoenix_dactylifera	Sabal_domingensis))	(((((Bactris_major	((Elaeis_guineensis	Elaeis_oleifera)	Burretiokentia_grandiflora))	Attalea_speciosa)	(Podococcus_barteri	Serenoa_repens))	(Roystonea_regia	(Pseudophoenix_vinifera	Sclerosperma_profizianum)))	(Reinhardtia_simplex	(Reinhardtia_latisecta	Reinhardtia_paiewonskiana))))	Iriartea_deltoidea))	((Prestoea_acuminata	(Oenocarpus_minor	Oenocarpus_bataua))	Leopoldinia_pulchra))))	(Heterospathe_cagayanensis	Veitchia_spiralis)))	Kingia_australis);
(((Nypa_fruticans	((Phoenix_dactylifera	Sabal_domingensis)	((Iriartea_deltoidea	(((Geonoma_undata	Leopoldinia_pulchra)	((Prestoea_acuminata	(Oenocarpus_minor	Oenocarpus_bataua))	(Dictyosperma_album	(Hydriastele_microspadix	(Heterospathe_cagayanensis	Veitchia_spiralis)))))	Manicaria_saccifera))	(((Podococcus_barteri	Serenoa_repens)	(Pseudophoenix_vinifera	Sclerosperma_profizianum))	(Roystonea_regia	(((Reinhardtia_simplex	(Reinhardtia_latisecta	Reinhardtia_paiewonskiana))	(Bactris_major	(Elaeis_guineensis	Elaeis_oleifera)))	Attalea_speciosa))))))	Burretiokentia_grandiflora)	Kingia_australis);
((((Oenocarpus_minor	Oenocarpus_bataua)	(((Leopoldinia_pulchra	(Dictyosperma_album	(Hydriastele_microspadix	(Heterospathe_cagayanensis	Veitchia_spiralis))))	((Manicaria_saccifera	(((((Pseudophoenix_vinifera	Sclerosperma_profizianum)	((Reinhardtia_simplex	(Reinhardtia_latisecta	Reinhardtia_paiewonskiana))	(Bactris_major	(Elaeis_guineensis	Elaeis_oleifera))))	(Attalea_speciosa	Roystonea_regia))	(Phoenix_dactylifera	Sabal_domingensis))	(Serenoa_repens	(Podococcus_barteri	(Iriartea_deltoidea	Nypa_fruticans)))))	Geonoma_undata))	Prestoea_acuminata))	Burretiokentia_grandiflora)	Kingia_australis);
(((Oenocarpus_minor	Oenocarpus_bataua)	(((Dictyosperma_album	(Hydriastele_microspadix	(Heterospathe_cagayanensis	Veitchia_spiralis)))	((Manicaria_saccifera	(((((Reinhardtia_simplex	(Reinhardtia_latisecta	Reinhardtia_paiewonskiana))	(Bactris_major	(Elaeis_guineensis	Elaeis_oleifera)))	Attalea_speciosa)	(Iriartea_deltoidea	Roystonea_regia))	(((Serenoa_repens	(Pseudophoenix_vinifera	Sclerosperma_profizianum))	Podococcus_barteri)	((Phoenix_dactylifera	Sabal_domingensis)	(Burretiokentia_grandiflora	Nypa_fruticans)))))	(Leopoldinia_pulchra	Geonoma_undata)))	Prestoea_acuminata))	Kingia_australis);
((((Prestoea_acuminata	(Leopoldinia_pulchra	(((Manicaria_saccifera	(((Podococcus_barteri	(Serenoa_repens	(Pseudophoenix_vinifera	Sclerosperma_profizianum)))	(Attalea_speciosa	(((Reinhardtia_latisecta	Reinhardtia_paiewonskiana)	Reinhardtia_simplex)	(Roystonea_regia	((Elaeis_guineensis	Elaeis_oleifera)	Bactris_major)))))	((Iriartea_deltoidea	Nypa_fruticans)	(Sabal_domingensis	Phoenix_dactylifera))))	(Hydriastele_microspadix	((Veitchia_spiralis	Heterospathe_cagayanensis)	Dictyosperma_album)))	Geonoma_undata)))	(Oenocarpus_bataua	Oenocarpus_minor))	Burretiokentia_grandiflora)	Kingia_australis);
(((Prestoea_acuminata	((((Hydriastele_microspadix	((Veitchia_spiralis	Heterospathe_cagayanensis)	Dictyosperma_album))	(Geonoma_undata	(Manicaria_saccifera	(((Attalea_speciosa	((Nypa_fruticans	(Elaeis_guineensis	Elaeis_oleifera))	Bactris_major))	((Sabal_domingensis	Phoenix_dactylifera)	((Reinhardtia_latisecta	Reinhardtia_paiewonskiana)	Reinhardtia_simplex)))	((Iriartea_deltoidea	(Roystonea_regia	Podococcus_barteri))	(Serenoa_repens	(Pseudophoenix_vinifera	Sclerosperma_profizianum)))))))	Leopoldinia_pulchra)	(Oenocarpus_bataua	Oenocarpus_minor)))	Burretiokentia_grandiflora)	Kingia_australis);
((Prestoea_acuminata	(((Serenoa_repens	(Hydriastele_microspadix	((Veitchia_spiralis	Heterospathe_cagayanensis)	Dictyosperma_album)))	(((Manicaria_saccifera	Geonoma_undata)	Leopoldinia_pulchra)	((((Reinhardtia_latisecta	Reinhardtia_paiewonskiana)	(Burretiokentia_grandiflora	Reinhardtia_simplex))	((Roystonea_regia	((Iriartea_deltoidea	Nypa_fruticans)	Podococcus_barteri))	((Elaeis_guineensis	Elaeis_oleifera)	(Bactris_major	Attalea_speciosa))))	((Pseudophoenix_vinifera	Sclerosperma_profizianum)	(Sabal_domingensis	Phoenix_dactylifera)))))	(Oenocarpus_bataua	Oenocarpus_minor)))	Kingia_australis);
((Dictyosperma_album	((Geonoma_undata	((Leopoldinia_pulchra	((Oenocarpus_bataua	Oenocarpus_minor)	Prestoea_acuminata))	(((((Nypa_fruticans	Sabal_domingensis)	(Iriartea_deltoidea	Phoenix_dactylifera))	((((Burretiokentia_grandiflora	Roystonea_regia)	(Bactris_major	(Elaeis_guineensis	Elaeis_oleifera)))	((Reinhardtia_latisecta	Reinhardtia_paiewonskiana)	Reinhardtia_simplex))	Attalea_speciosa))	((Pseudophoenix_vinifera	Sclerosperma_profizianum)	(Serenoa_repens	Podococcus_barteri)))	Manicaria_saccifera)))	(Veitchia_spiralis	(Hydriastele_microspadix	Heterospathe_cagayanensis))))	Kingia_australis);
(((Attalea_speciosa	(((Podococcus_barteri	(Bactris_major	(Elaeis_guineensis	Elaeis_oleifera)))	((Phoenix_dactylifera	Roystonea_regia)	(((((Oenocarpus_bataua	Oenocarpus_minor)	Prestoea_acuminata)	(((((Veitchia_spiralis	Heterospathe_cagayanensis)	Hydriastele_microspadix)	Dictyosperma_album)	(Nypa_fruticans	(Leopoldinia_pulchra	Iriartea_deltoidea)))	(Geonoma_undata	Manicaria_saccifera)))	((Pseudophoenix_vinifera	Sclerosperma_profizianum)	Serenoa_repens))	((Reinhardtia_latisecta	Reinhardtia_paiewonskiana)	Reinhardtia_simplex))))	Sabal_domingensis))	Burretiokentia_grandiflora)	Kingia_australis);
(((Nypa_fruticans	(Iriartea_deltoidea	((((((Geonoma_undata	((Oenocarpus_bataua	Oenocarpus_minor)	Prestoea_acuminata))	(Leopoldinia_pulchra	(((Veitchia_spiralis	Heterospathe_cagayanensis)	Hydriastele_microspadix)	Dictyosperma_album)))	Manicaria_saccifera)	(((Attalea_speciosa	(Bactris_major	(Elaeis_guineensis	Elaeis_oleifera)))	((Pseudophoenix_vinifera	Sclerosperma_profizianum)	(Roystonea_regia	((Reinhardtia_latisecta	Reinhardtia_paiewonskiana)	Reinhardtia_simplex))))	(Phoenix_dactylifera	Sabal_domingensis)))	Serenoa_repens)	Podococcus_barteri)))	Burretiokentia_grandiflora)	Kingia_australis);
(((Nypa_fruticans	((Phoenix_dactylifera	Sabal_domingensis)	((Iriartea_deltoidea	((((Leopoldinia_pulchra	Geonoma_undata)	((Oenocarpus_bataua	Oenocarpus_minor)	Prestoea_acuminata))	(((Veitchia_spiralis	Heterospathe_cagayanensis)	Hydriastele_microspadix)	Dictyosperma_album))	Manicaria_saccifera))	(((Podococcus_barteri	Serenoa_repens)	(Pseudophoenix_vinifera	Sclerosperma_profizianum))	((Roystonea_regia	((Reinhardtia_latisecta	Reinhardtia_paiewonskiana)	Reinhardtia_simplex))	(Attalea_speciosa	(Bactris_major	(Elaeis_guineensis	Elaeis_oleifera))))))))	Burretiokentia_grandiflora)	Kingia_australis);
(((Nypa_fruticans	(((Phoenix_dactylifera	Sabal_domingensis)	(((((Leopoldinia_pulchra	Geonoma_undata)	((Oenocarpus_bataua	Oenocarpus_minor)	Prestoea_acuminata))	(((Veitchia_spiralis	Heterospathe_cagayanensis)	Hydriastele_microspadix)	Dictyosperma_album))	Manicaria_saccifera)	((((Podococcus_barteri	(Bactris_major	(Elaeis_guineensis	Elaeis_oleifera)))	Roystonea_regia)	(((Reinhardtia_latisecta	Reinhardtia_paiewonskiana)	Reinhardtia_simplex)	(Attalea_speciosa	(Pseudophoenix_vinifera	Sclerosperma_profizianum))))	Serenoa_repens)))	Iriartea_deltoidea))	Burretiokentia_grandiflora)	Kingia_australis);
((((Oenocarpus_bataua	Oenocarpus_minor)	Prestoea_acuminata)	((((Heterospathe_cagayanensis	(Veitchia_spiralis	Hydriastele_microspadix))	Dictyosperma_album)	(Manicaria_saccifera	((((((Reinhardtia_latisecta	Reinhardtia_paiewonskiana)	(Burretiokentia_grandiflora	Reinhardtia_simplex))	((Pseudophoenix_vinifera	Sclerosperma_profizianum)	Bactris_major))	((Podococcus_barteri	(Roystonea_regia	Iriartea_deltoidea))	(Elaeis_guineensis	Elaeis_oleifera)))	((Serenoa_repens	Nypa_fruticans)	(Phoenix_dactylifera	Sabal_domingensis)))	Attalea_speciosa)))	(Leopoldinia_pulchra	Geonoma_undata)))	Kingia_australis);
((Nypa_fruticans	((Serenoa_repens	Sabal_domingensis)	(((Roystonea_regia	((Attalea_speciosa	((Elaeis_guineensis	Elaeis_oleifera)	Bactris_major))	((Reinhardtia_latisecta	Reinhardtia_paiewonskiana)	(Burretiokentia_grandiflora	Reinhardtia_simplex))))	(Iriartea_deltoidea	(((Geonoma_undata	Leopoldinia_pulchra)	(((Oenocarpus_bataua	Oenocarpus_minor)	Prestoea_acuminata)	(((Heterospathe_cagayanensis	Hydriastele_microspadix)	Dictyosperma_album)	(Podococcus_barteri	Veitchia_spiralis))))	Manicaria_saccifera)))	((Pseudophoenix_vinifera	Sclerosperma_profizianum)	Phoenix_dactylifera))))	Kingia_australis);
(((((Dictyosperma_album	((Hydriastele_microspadix	Veitchia_spiralis)	Heterospathe_cagayanensis))	(Geonoma_undata	(((Iriartea_deltoidea	Nypa_fruticans)	(((Serenoa_repens	Podococcus_barteri)	((Pseudophoenix_vinifera	Sclerosperma_profizianum)	((Attalea_speciosa	((Elaeis_oleifera	Elaeis_guineensis)	Bactris_major))	(((Reinhardtia_latisecta	Reinhardtia_paiewonskiana)	(Burretiokentia_grandiflora	Reinhardtia_simplex))	Roystonea_regia))))	(Sabal_domingensis	Phoenix_dactylifera)))	Manicaria_saccifera)))	Leopoldinia_pulchra)	(Prestoea_acuminata	(Oenocarpus_minor	Oenocarpus_bataua)))	Kingia_australis);
((Attalea_speciosa	(((Elaeis_oleifera	Elaeis_guineensis)	Bactris_major)	((((Burretiokentia_grandiflora	Reinhardtia_latisecta)	Reinhardtia_paiewonskiana)	Reinhardtia_simplex)	(((Iriartea_deltoidea	(Nypa_fruticans	(Sabal_domingensis	Phoenix_dactylifera)))	(((Dictyosperma_album	((Veitchia_spiralis	Podococcus_barteri)	Heterospathe_cagayanensis))	(Leopoldinia_pulchra	Hydriastele_microspadix))	((Manicaria_saccifera	Geonoma_undata)	(Prestoea_acuminata	(Oenocarpus_minor	Oenocarpus_bataua)))))	(Roystonea_regia	(Serenoa_repens	(Pseudophoenix_vinifera	Sclerosperma_profizianum)))))))	Kingia_australis);
((((Prestoea_acuminata	(Oenocarpus_minor	Oenocarpus_bataua))	(((Manicaria_saccifera	(((Roystonea_regia	(Serenoa_repens	(Pseudophoenix_vinifera	Sclerosperma_profizianum)))	((Attalea_speciosa	((Elaeis_oleifera	Elaeis_guineensis)	Bactris_major))	((Reinhardtia_latisecta	Reinhardtia_paiewonskiana)	Reinhardtia_simplex)))	(Iriartea_deltoidea	(Nypa_fruticans	(Sabal_domingensis	Phoenix_dactylifera)))))	Geonoma_undata)	(((Podococcus_barteri	Dictyosperma_album)	((Veitchia_spiralis	Hydriastele_microspadix)	Heterospathe_cagayanensis))	Leopoldinia_pulchra)))	Burretiokentia_grandiflora)	Kingia_australis);
((((Oenocarpus_minor	Oenocarpus_bataua)	((((Manicaria_saccifera	Geonoma_undata)	(Leopoldinia_pulchra	((((((Elaeis_oleifera	Elaeis_guineensis)	Bactris_major)	((Reinhardtia_latisecta	Reinhardtia_paiewonskiana)	Reinhardtia_simplex))	Roystonea_regia)	((Pseudophoenix_vinifera	Sclerosperma_profizianum)	Attalea_speciosa))	(Iriartea_deltoidea	(Nypa_fruticans	(Sabal_domingensis	Phoenix_dactylifera))))))	(Serenoa_repens	(((Podococcus_barteri	Veitchia_spiralis)	Heterospathe_cagayanensis)	(Hydriastele_microspadix	Dictyosperma_album))))	Prestoea_acuminata))	Burretiokentia_grandiflora)	Kingia_australis);
((((((Leopoldinia_pulchra	(((Podococcus_barteri	Veitchia_spiralis)	Heterospathe_cagayanensis)	(Hydriastele_microspadix	Dictyosperma_album)))	Geonoma_undata)	(Manicaria_saccifera	((Iriartea_deltoidea	((Roystonea_regia	(Attalea_speciosa	(((Elaeis_oleifera	Elaeis_guineensis)	Bactris_major)	((Reinhardtia_latisecta	Reinhardtia_paiewonskiana)	Reinhardtia_simplex))))	(Serenoa_repens	(Pseudophoenix_vinifera	Sclerosperma_profizianum))))	(Nypa_fruticans	(Sabal_domingensis	Phoenix_dactylifera)))))	(Prestoea_acuminata	(Oenocarpus_minor	Oenocarpus_bataua)))	Burretiokentia_grandiflora)	Kingia_australis);
(((Nypa_fruticans	((Sabal_domingensis	Phoenix_dactylifera)	((((Roystonea_regia	(Attalea_speciosa	(Bactris_major	(Elaeis_oleifera	Elaeis_guineensis))))	((Reinhardtia_latisecta	Reinhardtia_paiewonskiana)	Reinhardtia_simplex))	(Serenoa_repens	(Pseudophoenix_vinifera	Sclerosperma_profizianum)))	(Iriartea_deltoidea	(((Geonoma_undata	(Prestoea_acuminata	(Oenocarpus_minor	Oenocarpus_bataua)))	(Leopoldinia_pulchra	((Heterospathe_cagayanensis	Dictyosperma_album)	((Podococcus_barteri	Veitchia_spiralis)	Hydriastele_microspadix))))	Manicaria_saccifera)))))	Burretiokentia_grandiflora)	Kingia_australis);
(((Nypa_fruticans	((Sabal_domingensis	((Pseudophoenix_vinifera	Sclerosperma_profizianum)	Phoenix_dactylifera))	(((((((Prestoea_acuminata	(Oenocarpus_minor	Oenocarpus_bataua))	(Leopoldinia_pulchra	((Hydriastele_microspadix	(Dictyosperma_album	Heterospathe_cagayanensis))	(Podococcus_barteri	Veitchia_spiralis))))	Geonoma_undata)	Manicaria_saccifera)	((Roystonea_regia	(Attalea_speciosa	(Bactris_major	(Elaeis_oleifera	Elaeis_guineensis))))	((Reinhardtia_latisecta	Reinhardtia_paiewonskiana)	Reinhardtia_simplex)))	Serenoa_repens)	Iriartea_deltoidea)))	Burretiokentia_grandiflora)	Kingia_australis);
(((Oenocarpus_minor	Oenocarpus_bataua)	(((Leopoldinia_pulchra	(Hydriastele_microspadix	(Dictyosperma_album	(Heterospathe_cagayanensis	(Podococcus_barteri	Veitchia_spiralis)))))	((Manicaria_saccifera	(Iriartea_deltoidea	(Serenoa_repens	(((Pseudophoenix_vinifera	Sclerosperma_profizianum)	(Attalea_speciosa	(Roystonea_regia	(((Reinhardtia_latisecta	Reinhardtia_paiewonskiana)	(Burretiokentia_grandiflora	Reinhardtia_simplex))	(Bactris_major	(Elaeis_oleifera	Elaeis_guineensis))))))	(Nypa_fruticans	(Phoenix_dactylifera	Sabal_domingensis))))))	Geonoma_undata))	Prestoea_acuminata))	Kingia_australis);
(((Nypa_fruticans	((((Phoenix_dactylifera	Sabal_domingensis)	((((Prestoea_acuminata	(Oenocarpus_minor	Oenocarpus_bataua))	(Geonoma_undata	(Leopoldinia_pulchra	(Hydriastele_microspadix	((Veitchia_spiralis	Dictyosperma_album)	Heterospathe_cagayanensis)))))	Manicaria_saccifera)	((Serenoa_repens	(Pseudophoenix_vinifera	Sclerosperma_profizianum))	(Attalea_speciosa	(Roystonea_regia	(((Reinhardtia_latisecta	Reinhardtia_paiewonskiana)	Reinhardtia_simplex)	(Bactris_major	(Elaeis_oleifera	Elaeis_guineensis))))))))	Podococcus_barteri)	Iriartea_deltoidea))	Burretiokentia_grandiflora)	Kingia_australis);
(((((Phoenix_dactylifera	Sabal_domingensis)	((Iriartea_deltoidea	((((Leopoldinia_pulchra	(Prestoea_acuminata	(Oenocarpus_minor	Oenocarpus_bataua)))	(((Veitchia_spiralis	Hydriastele_microspadix)	(Dictyosperma_album	Heterospathe_cagayanensis))	Geonoma_undata))	Manicaria_saccifera)	Serenoa_repens))	((Pseudophoenix_vinifera	Sclerosperma_profizianum)	(Roystonea_regia	(((Reinhardtia_latisecta	Reinhardtia_paiewonskiana)	Reinhardtia_simplex)	(Attalea_speciosa	(Bactris_major	(Elaeis_oleifera	Elaeis_guineensis))))))))	(Podococcus_barteri	Nypa_fruticans))	Burretiokentia_grandiflora)	Kingia_australis);
((Nypa_fruticans	(((((Serenoa_repens	(((Veitchia_spiralis	Heterospathe_cagayanensis)	(Hydriastele_microspadix	Dictyosperma_album))	(Burretiokentia_grandiflora	Podococcus_barteri)))	((Geonoma_undata	Manicaria_saccifera)	((Oenocarpus_minor	Oenocarpus_bataua)	Prestoea_acuminata)))	((Reinhardtia_simplex	(Reinhardtia_paiewonskiana	Reinhardtia_latisecta))	((Attalea_speciosa	(Bactris_major	(Elaeis_guineensis	Elaeis_oleifera)))	(Roystonea_regia	(Leopoldinia_pulchra	(Sclerosperma_profizianum	Pseudophoenix_vinifera))))))	(Phoenix_dactylifera	Sabal_domingensis))	Iriartea_deltoidea))	Kingia_australis);
(((Nypa_fruticans	(((Iriartea_deltoidea	((Serenoa_repens	(Sclerosperma_profizianum	Pseudophoenix_vinifera))	(Attalea_speciosa	(Roystonea_regia	((Bactris_major	(Elaeis_guineensis	Elaeis_oleifera))	(Reinhardtia_simplex	(Reinhardtia_paiewonskiana	Reinhardtia_latisecta)))))))	((((Leopoldinia_pulchra	(((Podococcus_barteri	Veitchia_spiralis)	(Hydriastele_microspadix	Heterospathe_cagayanensis))	Dictyosperma_album))	((Oenocarpus_minor	Oenocarpus_bataua)	Prestoea_acuminata))	Geonoma_undata)	Manicaria_saccifera))	(Phoenix_dactylifera	Sabal_domingensis)))	Burretiokentia_grandiflora)	Kingia_australis);
((((Oenocarpus_minor	Oenocarpus_bataua)	(Prestoea_acuminata	((Leopoldinia_pulchra	(((Heterospathe_cagayanensis	(Veitchia_spiralis	Podococcus_barteri))	Hydriastele_microspadix)	Dictyosperma_album))	((((Phoenix_dactylifera	Sabal_domingensis)	((Serenoa_repens	(Sclerosperma_profizianum	Pseudophoenix_vinifera))	(Attalea_speciosa	(Roystonea_regia	((Bactris_major	(Elaeis_guineensis	Elaeis_oleifera))	(Reinhardtia_simplex	(Reinhardtia_paiewonskiana	Reinhardtia_latisecta)))))))	(Iriartea_deltoidea	Nypa_fruticans))	(Geonoma_undata	Manicaria_saccifera)))))	Burretiokentia_grandiflora)	Kingia_australis);
(((Attalea_speciosa	((Roystonea_regia	((Bactris_major	(Elaeis_guineensis	Elaeis_oleifera))	(Reinhardtia_simplex	(Reinhardtia_paiewonskiana	Reinhardtia_latisecta))))	(((((Serenoa_repens	(((Heterospathe_cagayanensis	(Veitchia_spiralis	Podococcus_barteri))	Hydriastele_microspadix)	Dictyosperma_album))	(Geonoma_undata	Manicaria_saccifera))	(Iriartea_deltoidea	((Oenocarpus_minor	Oenocarpus_bataua)	Prestoea_acuminata)))	(Nypa_fruticans	(Phoenix_dactylifera	Sabal_domingensis)))	(Leopoldinia_pulchra	(Sclerosperma_profizianum	Pseudophoenix_vinifera)))))	Burretiokentia_grandiflora)	Kingia_australis);
(((Attalea_speciosa	(Bactris_major	((Elaeis_guineensis	Elaeis_oleifera)	((Reinhardtia_simplex	(Reinhardtia_paiewonskiana	Reinhardtia_latisecta))	((((((((Oenocarpus_minor	Oenocarpus_bataua)	Prestoea_acuminata)	((Veitchia_spiralis	Podococcus_barteri)	((Hydriastele_microspadix	Heterospathe_cagayanensis)	Dictyosperma_album)))	(Geonoma_undata	Manicaria_saccifera))	Serenoa_repens)	((Leopoldinia_pulchra	(Sclerosperma_profizianum	Pseudophoenix_vinifera))	Iriartea_deltoidea))	(Nypa_fruticans	(Phoenix_dactylifera	Sabal_domingensis)))	Roystonea_regia)))))	Burretiokentia_grandiflora)	Kingia_australis);
(((Nypa_fruticans	((Phoenix_dactylifera	Sabal_domingensis)	(((((((Heterospathe_cagayanensis	(Veitchia_spiralis	Podococcus_barteri))	(Hydriastele_microspadix	Dictyosperma_album))	Leopoldinia_pulchra)	Geonoma_undata)	((Oenocarpus_minor	Oenocarpus_bataua)	Prestoea_acuminata))	Manicaria_saccifera)	(Iriartea_deltoidea	(((((Bactris_major	(Elaeis_guineensis	Elaeis_oleifera))	Attalea_speciosa)	Roystonea_regia)	(Reinhardtia_simplex	(Reinhardtia_paiewonskiana	Reinhardtia_latisecta)))	(Serenoa_repens	(Sclerosperma_profizianum	Pseudophoenix_vinifera)))))))	Burretiokentia_grandiflora)	Kingia_australis);
(((((Oenocarpus_minor	Oenocarpus_bataua)	Prestoea_acuminata)	(((Manicaria_saccifera	((Serenoa_repens	(Sclerosperma_profizianum	Pseudophoenix_vinifera))	(((Roystonea_regia	Attalea_speciosa)	((Phoenix_dactylifera	Sabal_domingensis)	(Iriartea_deltoidea	Nypa_fruticans)))	((Bactris_major	(Elaeis_guineensis	Elaeis_oleifera))	(Reinhardtia_simplex	(Reinhardtia_paiewonskiana	Reinhardtia_latisecta))))))	((Veitchia_spiralis	Podococcus_barteri)	(Heterospathe_cagayanensis	(Dictyosperma_album	Hydriastele_microspadix))))	(Leopoldinia_pulchra	Geonoma_undata)))	Burretiokentia_grandiflora)	Kingia_australis);
(((Prestoea_acuminata	((((Manicaria_saccifera	((((Phoenix_dactylifera	Sabal_domingensis)	Nypa_fruticans)	(((Roystonea_regia	(Serenoa_repens	(Sclerosperma_profizianum	Pseudophoenix_vinifera)))	Attalea_speciosa)	((Bactris_major	(Elaeis_guineensis	Elaeis_oleifera))	(Reinhardtia_simplex	(Reinhardtia_paiewonskiana	Reinhardtia_latisecta)))))	Iriartea_deltoidea))	(Leopoldinia_pulchra	(((Veitchia_spiralis	Podococcus_barteri)	(Heterospathe_cagayanensis	Hydriastele_microspadix))	Dictyosperma_album)))	Geonoma_undata)	(Oenocarpus_minor	Oenocarpus_bataua)))	Burretiokentia_grandiflora)	Kingia_australis);
(((Attalea_speciosa	((Roystonea_regia	((Bactris_major	(Elaeis_guineensis	Elaeis_oleifera))	(Reinhardtia_simplex	(Reinhardtia_paiewonskiana	Reinhardtia_latisecta))))	(((Sclerosperma_profizianum	Pseudophoenix_vinifera)	(Phoenix_dactylifera	Sabal_domingensis))	((Iriartea_deltoidea	((Serenoa_repens	(((Veitchia_spiralis	Podococcus_barteri)	Heterospathe_cagayanensis)	(Dictyosperma_album	Hydriastele_microspadix)))	((Manicaria_saccifera	(Oenocarpus_minor	Oenocarpus_bataua))	((Prestoea_acuminata	Leopoldinia_pulchra)	Geonoma_undata))))	Nypa_fruticans))))	Burretiokentia_grandiflora)	Kingia_australis);
(((Nypa_fruticans	((Roystonea_regia	(Bactris_major	(Elaeis_guineensis	Elaeis_oleifera)))	((((((((Leopoldinia_pulchra	Geonoma_undata)	(Prestoea_acuminata	(Oenocarpus_minor	Oenocarpus_bataua)))	((Dictyosperma_album	(Veitchia_spiralis	Heterospathe_cagayanensis))	Hydriastele_microspadix))	Manicaria_saccifera)	Iriartea_deltoidea)	(((Phoenix_dactylifera	Sabal_domingensis)	Attalea_speciosa)	(Sclerosperma_profizianum	Pseudophoenix_vinifera)))	(Reinhardtia_simplex	(Reinhardtia_paiewonskiana	Reinhardtia_latisecta)))	(Serenoa_repens	Podococcus_barteri))))	Burretiokentia_grandiflora)	Kingia_australis);
((Prestoea_acuminata	((Oenocarpus_bataua	Oenocarpus_minor)	((Manicaria_saccifera	((Serenoa_repens	(Sclerosperma_profizianum	Pseudophoenix_vinifera))	(((Attalea_speciosa	Roystonea_regia)	(((Burretiokentia_grandiflora	Reinhardtia_simplex)	(Reinhardtia_paiewonskiana	Reinhardtia_latisecta))	(Bactris_major	(Elaeis_guineensis	Elaeis_oleifera))))	((Nypa_fruticans	(Phoenix_dactylifera	Sabal_domingensis))	Iriartea_deltoidea))))	((Leopoldinia_pulchra	Geonoma_undata)	(Hydriastele_microspadix	(((Heterospathe_cagayanensis	Podococcus_barteri)	Veitchia_spiralis)	Dictyosperma_album))))))	Kingia_australis);
((((((Hydriastele_microspadix	Dictyosperma_album)	(Heterospathe_cagayanensis	Veitchia_spiralis))	(Leopoldinia_pulchra	Geonoma_undata))	(Manicaria_saccifera	(((Nypa_fruticans	(Phoenix_dactylifera	Sabal_domingensis))	((Serenoa_repens	Roystonea_regia)	((((Burretiokentia_grandiflora	Reinhardtia_simplex)	(Reinhardtia_paiewonskiana	Reinhardtia_latisecta))	(Bactris_major	(Elaeis_guineensis	Elaeis_oleifera)))	(Attalea_speciosa	(Sclerosperma_profizianum	Pseudophoenix_vinifera)))))	(Iriartea_deltoidea	Podococcus_barteri))))	(Prestoea_acuminata	(Oenocarpus_bataua	Oenocarpus_minor)))	Kingia_australis);
(((Oenocarpus_bataua	Oenocarpus_minor)	((((Geonoma_undata	Manicaria_saccifera)	(Leopoldinia_pulchra	(((Roystonea_regia	((Reinhardtia_simplex	(Reinhardtia_paiewonskiana	(Burretiokentia_grandiflora	Reinhardtia_latisecta)))	(Attalea_speciosa	(Bactris_major	(Elaeis_guineensis	Elaeis_oleifera)))))	(Iriartea_deltoidea	(Nypa_fruticans	(Phoenix_dactylifera	Sabal_domingensis))))	(Serenoa_repens	(Sclerosperma_profizianum	Pseudophoenix_vinifera)))))	(Dictyosperma_album	(Heterospathe_cagayanensis	(Podococcus_barteri	(Veitchia_spiralis	Hydriastele_microspadix)))))	Prestoea_acuminata))	Kingia_australis);
((Dictyosperma_album	((((Podococcus_barteri	Veitchia_spiralis)	(((Leopoldinia_pulchra	Geonoma_undata)	(((((Sclerosperma_profizianum	Pseudophoenix_vinifera)	Roystonea_regia)	((Attalea_speciosa	((Bactris_major	(Elaeis_guineensis	Elaeis_oleifera))	(Reinhardtia_simplex	(Reinhardtia_paiewonskiana	Reinhardtia_latisecta))))	(((Burretiokentia_grandiflora	Nypa_fruticans)	Sabal_domingensis)	(Iriartea_deltoidea	Phoenix_dactylifera))))	Serenoa_repens)	Manicaria_saccifera))	(Prestoea_acuminata	(Oenocarpus_bataua	Oenocarpus_minor))))	Hydriastele_microspadix)	Heterospathe_cagayanensis))	Kingia_australis);
((Burretiokentia_grandiflora	(Nypa_fruticans	((Podococcus_barteri	Veitchia_spiralis)	(((((Phoenix_dactylifera	Sabal_domingensis)	((((Sclerosperma_profizianum	Pseudophoenix_vinifera)	Roystonea_regia)	((Reinhardtia_simplex	(Reinhardtia_paiewonskiana	Reinhardtia_latisecta))	(Attalea_speciosa	(Bactris_major	(Elaeis_guineensis	Elaeis_oleifera)))))	Serenoa_repens))	Iriartea_deltoidea)	((Prestoea_acuminata	(Oenocarpus_bataua	Oenocarpus_minor))	(Manicaria_saccifera	Geonoma_undata)))	(Leopoldinia_pulchra	(Hydriastele_microspadix	(Heterospathe_cagayanensis	Dictyosperma_album)))))))	Kingia_australis);
(((((Heterospathe_cagayanensis	(Dictyosperma_album	Hydriastele_microspadix))	(((Podococcus_barteri	Veitchia_spiralis)	(Manicaria_saccifera	((((Nypa_fruticans	(Phoenix_dactylifera	Sabal_domingensis))	Iriartea_deltoidea)	(Roystonea_regia	((Reinhardtia_simplex	(Reinhardtia_paiewonskiana	Reinhardtia_latisecta))	(Attalea_speciosa	(Bactris_major	(Elaeis_guineensis	Elaeis_oleifera))))))	((Sclerosperma_profizianum	Pseudophoenix_vinifera)	Serenoa_repens))))	(Leopoldinia_pulchra	Geonoma_undata)))	(Prestoea_acuminata	(Oenocarpus_bataua	Oenocarpus_minor)))	Burretiokentia_grandiflora)	Kingia_australis);
(((Nypa_fruticans	((Phoenix_dactylifera	Sabal_domingensis)	(((Attalea_speciosa	(Bactris_major	(Elaeis_guineensis	Elaeis_oleifera)))	(Roystonea_regia	(Reinhardtia_simplex	(Reinhardtia_paiewonskiana	Reinhardtia_latisecta))))	((Sclerosperma_profizianum	Pseudophoenix_vinifera)	(Iriartea_deltoidea	((Serenoa_repens	(Dictyosperma_album	(Heterospathe_cagayanensis	(Hydriastele_microspadix	(Podococcus_barteri	Veitchia_spiralis)))))	((Prestoea_acuminata	(Oenocarpus_bataua	Oenocarpus_minor))	((Geonoma_undata	Manicaria_saccifera)	Leopoldinia_pulchra))))))))	Burretiokentia_grandiflora)	Kingia_australis);
(((Nypa_fruticans	(((((Sclerosperma_profizianum	Pseudophoenix_vinifera)	Phoenix_dactylifera)	Sabal_domingensis)	((Roystonea_regia	((Reinhardtia_simplex	(Reinhardtia_paiewonskiana	Reinhardtia_latisecta))	((Elaeis_guineensis	Elaeis_oleifera)	(Attalea_speciosa	Bactris_major))))	(Serenoa_repens	((((Dictyosperma_album	(Hydriastele_microspadix	((Podococcus_barteri	Veitchia_spiralis)	Heterospathe_cagayanensis)))	(Prestoea_acuminata	(Oenocarpus_bataua	Oenocarpus_minor)))	(Geonoma_undata	Leopoldinia_pulchra))	Manicaria_saccifera))))	Iriartea_deltoidea))	Burretiokentia_grandiflora)	Kingia_australis);
(((Nypa_fruticans	(((((((Dictyosperma_album	(Hydriastele_microspadix	((Podococcus_barteri	Veitchia_spiralis)	Heterospathe_cagayanensis)))	(Prestoea_acuminata	(Oenocarpus_bataua	Oenocarpus_minor)))	Leopoldinia_pulchra)	(Geonoma_undata	Manicaria_saccifera))	Serenoa_repens)	((Phoenix_dactylifera	Sabal_domingensis)	((((Elaeis_guineensis	Elaeis_oleifera)	(Attalea_speciosa	Bactris_major))	(Roystonea_regia	(Reinhardtia_simplex	(Reinhardtia_paiewonskiana	Reinhardtia_latisecta))))	(Sclerosperma_profizianum	Pseudophoenix_vinifera))))	Iriartea_deltoidea))	Burretiokentia_grandiflora)	Kingia_australis);
(((Nypa_fruticans	((Elaeis_guineensis	Elaeis_oleifera)	(((Attalea_speciosa	((((((Iriartea_deltoidea	(Dictyosperma_album	(Hydriastele_microspadix	((Podococcus_barteri	Veitchia_spiralis)	Heterospathe_cagayanensis))))	(Prestoea_acuminata	(Oenocarpus_bataua	Oenocarpus_minor)))	(Geonoma_undata	Manicaria_saccifera))	Serenoa_repens)	((Phoenix_dactylifera	Sabal_domingensis)	(Leopoldinia_pulchra	(Sclerosperma_profizianum	Pseudophoenix_vinifera))))	(Reinhardtia_simplex	(Reinhardtia_paiewonskiana	Reinhardtia_latisecta))))	Roystonea_regia)	Bactris_major)))	Burretiokentia_grandiflora)	Kingia_australis);
(((Nypa_fruticans	((Sabal_domingensis	Phoenix_dactylifera)	(((Attalea_speciosa	(Roystonea_regia	((Reinhardtia_simplex	(Reinhardtia_paiewonskiana	Reinhardtia_latisecta))	(Bactris_major	(Elaeis_guineensis	Elaeis_oleifera)))))	(((((Oenocarpus_minor	Oenocarpus_bataua)	Prestoea_acuminata)	(Geonoma_undata	Manicaria_saccifera))	(Leopoldinia_pulchra	((Veitchia_spiralis	Podococcus_barteri)	(Heterospathe_cagayanensis	(Dictyosperma_album	Hydriastele_microspadix)))))	Iriartea_deltoidea))	((Sclerosperma_profizianum	Pseudophoenix_vinifera)	Serenoa_repens))))	Burretiokentia_grandiflora)	Kingia_australis);
(((Nypa_fruticans	(((((Attalea_speciosa	(Sabal_domingensis	Phoenix_dactylifera))	((Reinhardtia_simplex	(Reinhardtia_paiewonskiana	Reinhardtia_latisecta))	(Bactris_major	(Elaeis_guineensis	Elaeis_oleifera))))	((Iriartea_deltoidea	(((Hydriastele_microspadix	(Veitchia_spiralis	Podococcus_barteri))	(((Oenocarpus_minor	Oenocarpus_bataua)	Prestoea_acuminata)	((Leopoldinia_pulchra	Geonoma_undata)	(Heterospathe_cagayanensis	Dictyosperma_album))))	Manicaria_saccifera))	Roystonea_regia))	(Sclerosperma_profizianum	Pseudophoenix_vinifera))	Serenoa_repens))	Burretiokentia_grandiflora)	Kingia_australis);
((Nypa_fruticans	(((Elaeis_guineensis	Elaeis_oleifera)	((Attalea_speciosa	(((Reinhardtia_simplex	(Reinhardtia_paiewonskiana	(Burretiokentia_grandiflora	Reinhardtia_latisecta)))	((Sabal_domingensis	Phoenix_dactylifera)	(Iriartea_deltoidea	((((Geonoma_undata	Manicaria_saccifera)	Leopoldinia_pulchra)	((Oenocarpus_minor	Oenocarpus_bataua)	Prestoea_acuminata))	(Hydriastele_microspadix	((Dictyosperma_album	Heterospathe_cagayanensis)	Veitchia_spiralis))))))	((Serenoa_repens	(Sclerosperma_profizianum	Pseudophoenix_vinifera))	Roystonea_regia)))	Bactris_major))	Podococcus_barteri))	Kingia_australis);
((Nypa_fruticans	(((Elaeis_guineensis	Elaeis_oleifera)	(Bactris_major	((Attalea_speciosa	(((Sclerosperma_profizianum	Pseudophoenix_vinifera)	((Burretiokentia_grandiflora	Reinhardtia_simplex)	(Reinhardtia_paiewonskiana	Reinhardtia_latisecta)))	((((Geonoma_undata	Manicaria_saccifera)	((Iriartea_deltoidea	((Serenoa_repens	Sabal_domingensis)	((Dictyosperma_album	Heterospathe_cagayanensis)	(Veitchia_spiralis	Hydriastele_microspadix))))	((Oenocarpus_minor	Oenocarpus_bataua)	Prestoea_acuminata)))	Phoenix_dactylifera)	Leopoldinia_pulchra)))	Roystonea_regia)))	Podococcus_barteri))	Kingia_australis);
(((Attalea_speciosa	(((Reinhardtia_simplex	(Reinhardtia_paiewonskiana	Reinhardtia_latisecta))	((((Manicaria_saccifera	(((Dictyosperma_album	(((Podococcus_barteri	Veitchia_spiralis)	Heterospathe_cagayanensis)	Hydriastele_microspadix))	Leopoldinia_pulchra)	(Geonoma_undata	((Oenocarpus_minor	Oenocarpus_bataua)	Prestoea_acuminata))))	((Nypa_fruticans	(Sabal_domingensis	Phoenix_dactylifera))	Iriartea_deltoidea))	(Serenoa_repens	(Sclerosperma_profizianum	Pseudophoenix_vinifera)))	Roystonea_regia))	((Elaeis_guineensis	Elaeis_oleifera)	Bactris_major)))	Burretiokentia_grandiflora)	Kingia_australis);
(((Attalea_speciosa	(((Reinhardtia_simplex	(Reinhardtia_paiewonskiana	Reinhardtia_latisecta))	((((Manicaria_saccifera	((Podococcus_barteri	Veitchia_spiralis)	(((Leopoldinia_pulchra	Geonoma_undata)	((Oenocarpus_minor	Oenocarpus_bataua)	Prestoea_acuminata))	(Heterospathe_cagayanensis	(Hydriastele_microspadix	Dictyosperma_album)))))	((Nypa_fruticans	((Serenoa_repens	Sabal_domingensis)	Phoenix_dactylifera))	Iriartea_deltoidea))	(Sclerosperma_profizianum	Pseudophoenix_vinifera))	Roystonea_regia))	((Elaeis_guineensis	Elaeis_oleifera)	Bactris_major)))	Burretiokentia_grandiflora)	Kingia_australis);
(((Attalea_speciosa	((((Elaeis_guineensis	Elaeis_oleifera)	Bactris_major)	(Reinhardtia_simplex	(Reinhardtia_paiewonskiana	Reinhardtia_latisecta)))	(((Sclerosperma_profizianum	Pseudophoenix_vinifera)	(((Iriartea_deltoidea	Nypa_fruticans)	(Sabal_domingensis	Phoenix_dactylifera))	((Geonoma_undata	Leopoldinia_pulchra)	((Manicaria_saccifera	(Serenoa_repens	((Podococcus_barteri	Veitchia_spiralis)	(Hydriastele_microspadix	(Dictyosperma_album	Heterospathe_cagayanensis)))))	((Oenocarpus_minor	Oenocarpus_bataua)	Prestoea_acuminata)))))	Roystonea_regia)))	Burretiokentia_grandiflora)	Kingia_australis);
(((Oenocarpus_minor	Oenocarpus_bataua)	(Prestoea_acuminata	((((((((Roystonea_regia	((Elaeis_guineensis	Elaeis_oleifera)	Bactris_major))	(Attalea_speciosa	((Burretiokentia_grandiflora	Reinhardtia_simplex)	(Reinhardtia_paiewonskiana	Reinhardtia_latisecta))))	(Sclerosperma_profizianum	Pseudophoenix_vinifera))	(Sabal_domingensis	Phoenix_dactylifera))	Iriartea_deltoidea)	Nypa_fruticans)	((Geonoma_undata	Manicaria_saccifera)	Leopoldinia_pulchra))	(Serenoa_repens	((Podococcus_barteri	Veitchia_spiralis)	(Hydriastele_microspadix	(Dictyosperma_album	Heterospathe_cagayanensis)))))))	Kingia_australis);
((Attalea_speciosa	(((Reinhardtia_simplex	(Reinhardtia_paiewonskiana	Reinhardtia_latisecta))	(((Burretiokentia_grandiflora	Elaeis_guineensis)	Elaeis_oleifera)	Bactris_major))	(((Leopoldinia_pulchra	(Sclerosperma_profizianum	Pseudophoenix_vinifera))	(((((Oenocarpus_minor	Oenocarpus_bataua)	Prestoea_acuminata)	Manicaria_saccifera)	((Serenoa_repens	((Heterospathe_cagayanensis	(Podococcus_barteri	Veitchia_spiralis))	(Hydriastele_microspadix	Dictyosperma_album)))	Geonoma_undata))	((Nypa_fruticans	Sabal_domingensis)	(Iriartea_deltoidea	Phoenix_dactylifera))))	Roystonea_regia)))	Kingia_australis);
((((Oenocarpus_minor	Oenocarpus_bataua)	Prestoea_acuminata)	(((Manicaria_saccifera	((Nypa_fruticans	(Sabal_domingensis	Phoenix_dactylifera))	((Roystonea_regia	(Attalea_speciosa	((Reinhardtia_simplex	(Reinhardtia_paiewonskiana	Reinhardtia_latisecta))	(((Burretiokentia_grandiflora	Elaeis_guineensis)	Elaeis_oleifera)	Bactris_major))))	((Podococcus_barteri	Serenoa_repens)	(Sclerosperma_profizianum	Pseudophoenix_vinifera)))))	(Iriartea_deltoidea	((Veitchia_spiralis	Heterospathe_cagayanensis)	(Hydriastele_microspadix	Dictyosperma_album))))	(Geonoma_undata	Leopoldinia_pulchra)))	Kingia_australis);
(((Burretiokentia_grandiflora	Nypa_fruticans)	(((Hydriastele_microspadix	Dictyosperma_album)	(Heterospathe_cagayanensis	Veitchia_spiralis))	(((((Oenocarpus_minor	Oenocarpus_bataua)	Prestoea_acuminata)	((Serenoa_repens	(((Roystonea_regia	Podococcus_barteri)	Iriartea_deltoidea)	(((Reinhardtia_simplex	(Reinhardtia_paiewonskiana	Reinhardtia_latisecta))	(Attalea_speciosa	(Bactris_major	(Elaeis_oleifera	Elaeis_guineensis))))	((Pseudophoenix_vinifera	Sclerosperma_profizianum)	(Phoenix_dactylifera	Sabal_domingensis)))))	Manicaria_saccifera))	Geonoma_undata)	Leopoldinia_pulchra)))	Kingia_australis);
((Burretiokentia_grandiflora	(Nypa_fruticans	(((Phoenix_dactylifera	Sabal_domingensis)	((Iriartea_deltoidea	(Manicaria_saccifera	((((Oenocarpus_minor	Oenocarpus_bataua)	Prestoea_acuminata)	(Hydriastele_microspadix	(Dictyosperma_album	(Heterospathe_cagayanensis	Veitchia_spiralis))))	(Geonoma_undata	Leopoldinia_pulchra))))	(((Pseudophoenix_vinifera	Sclerosperma_profizianum)	Serenoa_repens)	(((Reinhardtia_simplex	(Reinhardtia_paiewonskiana	Reinhardtia_latisecta))	(Bactris_major	(Elaeis_oleifera	Elaeis_guineensis)))	(Attalea_speciosa	Roystonea_regia)))))	Podococcus_barteri)))	Kingia_australis);
((Burretiokentia_grandiflora	(Nypa_fruticans	(((Phoenix_dactylifera	Sabal_domingensis)	(((Leopoldinia_pulchra	Iriartea_deltoidea)	((((Oenocarpus_minor	Oenocarpus_bataua)	Prestoea_acuminata)	(Serenoa_repens	(Dictyosperma_album	(Heterospathe_cagayanensis	(Hydriastele_microspadix	Veitchia_spiralis)))))	(Geonoma_undata	Manicaria_saccifera)))	((Pseudophoenix_vinifera	Sclerosperma_profizianum)	(((Reinhardtia_simplex	(Reinhardtia_paiewonskiana	Reinhardtia_latisecta))	(Bactris_major	(Elaeis_oleifera	Elaeis_guineensis)))	(Attalea_speciosa	Roystonea_regia)))))	Podococcus_barteri)))	Kingia_australis);
((Burretiokentia_grandiflora	(Nypa_fruticans	(((((Manicaria_saccifera	(((((Oenocarpus_minor	Oenocarpus_bataua)	Prestoea_acuminata)	Leopoldinia_pulchra)	((Veitchia_spiralis	(Hydriastele_microspadix	Dictyosperma_album))	Heterospathe_cagayanensis))	Geonoma_undata))	((Phoenix_dactylifera	Sabal_domingensis)	(((Reinhardtia_simplex	(Reinhardtia_paiewonskiana	Reinhardtia_latisecta))	(Bactris_major	(Elaeis_oleifera	Elaeis_guineensis)))	(Attalea_speciosa	Roystonea_regia))))	(Serenoa_repens	(Pseudophoenix_vinifera	Sclerosperma_profizianum)))	Podococcus_barteri)	Iriartea_deltoidea)))	Kingia_australis);
(((Oenocarpus_minor	Oenocarpus_bataua)	(Prestoea_acuminata	(Leopoldinia_pulchra	(((((Podococcus_barteri	(Iriartea_deltoidea	Nypa_fruticans))	(((Bactris_major	Attalea_speciosa)	(Roystonea_regia	(((Reinhardtia_simplex	(Reinhardtia_paiewonskiana	(Burretiokentia_grandiflora	Reinhardtia_latisecta)))	(Elaeis_oleifera	Elaeis_guineensis))	(Pseudophoenix_vinifera	Sclerosperma_profizianum))))	(Serenoa_repens	(Phoenix_dactylifera	Sabal_domingensis))))	Manicaria_saccifera)	((Dictyosperma_album	(Veitchia_spiralis	Hydriastele_microspadix))	Heterospathe_cagayanensis))	Geonoma_undata))))	Kingia_australis);
(((Bactris_major	(Attalea_speciosa	((Elaeis_oleifera	Elaeis_guineensis)	((((Phoenix_dactylifera	Sabal_domingensis)	((Serenoa_repens	((((Geonoma_undata	Manicaria_saccifera)	Leopoldinia_pulchra)	((Heterospathe_cagayanensis	(Podococcus_barteri	Veitchia_spiralis))	(Hydriastele_microspadix	Dictyosperma_album)))	((Oenocarpus_minor	Oenocarpus_bataua)	Prestoea_acuminata)))	Iriartea_deltoidea))	(Pseudophoenix_vinifera	Sclerosperma_profizianum))	(Roystonea_regia	(Reinhardtia_simplex	(Reinhardtia_paiewonskiana	Reinhardtia_latisecta)))))))	(Burretiokentia_grandiflora	Nypa_fruticans))	Kingia_australis);
((Burretiokentia_grandiflora	(Nypa_fruticans	(Iriartea_deltoidea	(((((Serenoa_repens	(Pseudophoenix_vinifera	Sclerosperma_profizianum))	(Roystonea_regia	((Reinhardtia_simplex	(Reinhardtia_paiewonskiana	Reinhardtia_latisecta))	(Attalea_speciosa	(Bactris_major	(Elaeis_oleifera	Elaeis_guineensis))))))	(Phoenix_dactylifera	Sabal_domingensis))	(((Leopoldinia_pulchra	Geonoma_undata)	(((Oenocarpus_minor	Oenocarpus_bataua)	Prestoea_acuminata)	Manicaria_saccifera))	((Heterospathe_cagayanensis	Veitchia_spiralis)	(Hydriastele_microspadix	Dictyosperma_album))))	Podococcus_barteri))))	Kingia_australis);
(((Dictyosperma_album	((((((Oenocarpus_minor	Oenocarpus_bataua)	Prestoea_acuminata)	(Manicaria_saccifera	(Serenoa_repens	((Iriartea_deltoidea	((Phoenix_dactylifera	Sabal_domingensis)	Nypa_fruticans))	(((Reinhardtia_simplex	(Reinhardtia_paiewonskiana	Reinhardtia_latisecta))	(Pseudophoenix_vinifera	Sclerosperma_profizianum))	(Roystonea_regia	(Attalea_speciosa	(Bactris_major	(Elaeis_oleifera	Elaeis_guineensis)))))))))	(Leopoldinia_pulchra	Geonoma_undata))	(Hydriastele_microspadix	(Podococcus_barteri	Veitchia_spiralis)))	Heterospathe_cagayanensis))	Burretiokentia_grandiflora)	Kingia_australis);
((Oenocarpus_bataua	((Prestoea_acuminata	((((Podococcus_barteri	Veitchia_spiralis)	Manicaria_saccifera)	((Roystonea_regia	Iriartea_deltoidea)	(((Serenoa_repens	(Pseudophoenix_vinifera	Sclerosperma_profizianum))	((Phoenix_dactylifera	Sabal_domingensis)	(Burretiokentia_grandiflora	Nypa_fruticans)))	(Attalea_speciosa	((Bactris_major	(Elaeis_oleifera	Elaeis_guineensis))	(Reinhardtia_simplex	(Reinhardtia_paiewonskiana	Reinhardtia_latisecta)))))))	((Hydriastele_microspadix	(Heterospathe_cagayanensis	Dictyosperma_album))	(Geonoma_undata	Leopoldinia_pulchra))))	Oenocarpus_minor))	Kingia_australis);
((Nypa_fruticans	(((((Roystonea_regia	(((Burretiokentia_grandiflora	Reinhardtia_simplex)	(Reinhardtia_paiewonskiana	Reinhardtia_latisecta))	(Attalea_speciosa	(Bactris_major	(Elaeis_oleifera	Elaeis_guineensis)))))	(Pseudophoenix_vinifera	Sclerosperma_profizianum))	(((Geonoma_undata	Manicaria_saccifera)	(((Oenocarpus_minor	Oenocarpus_bataua)	Prestoea_acuminata)	(Serenoa_repens	(Podococcus_barteri	(Dictyosperma_album	(Hydriastele_microspadix	(Veitchia_spiralis	Heterospathe_cagayanensis)))))))	Leopoldinia_pulchra))	(Phoenix_dactylifera	Sabal_domingensis))	Iriartea_deltoidea))	Kingia_australis);
((((Oenocarpus_bataua	Oenocarpus_minor)	Prestoea_acuminata)	(((Geonoma_undata	Manicaria_saccifera)	(((Nypa_fruticans	(Sabal_domingensis	Phoenix_dactylifera))	(((Attalea_speciosa	((Elaeis_guineensis	Elaeis_oleifera)	Bactris_major))	((Burretiokentia_grandiflora	Reinhardtia_simplex)	(Reinhardtia_latisecta	Reinhardtia_paiewonskiana)))	(Roystonea_regia	(Serenoa_repens	(Pseudophoenix_vinifera	Sclerosperma_profizianum)))))	Iriartea_deltoidea))	(Leopoldinia_pulchra	((Hydriastele_microspadix	((Podococcus_barteri	Veitchia_spiralis)	Heterospathe_cagayanensis))	Dictyosperma_album))))	Kingia_australis);
(((Burretiokentia_grandiflora	Nypa_fruticans)	((Sabal_domingensis	Phoenix_dactylifera)	((Iriartea_deltoidea	((((Leopoldinia_pulchra	((Hydriastele_microspadix	((Podococcus_barteri	Veitchia_spiralis)	Heterospathe_cagayanensis))	Dictyosperma_album))	((Oenocarpus_bataua	Oenocarpus_minor)	Prestoea_acuminata))	Geonoma_undata)	Manicaria_saccifera))	((Roystonea_regia	(((Reinhardtia_simplex	(Reinhardtia_latisecta	Reinhardtia_paiewonskiana))	((Elaeis_guineensis	Elaeis_oleifera)	Bactris_major))	Attalea_speciosa))	(Serenoa_repens	(Pseudophoenix_vinifera	Sclerosperma_profizianum))))))	Kingia_australis);
((((Oenocarpus_bataua	Oenocarpus_minor)	(Prestoea_acuminata	(((Leopoldinia_pulchra	Geonoma_undata)	((Hydriastele_microspadix	((Podococcus_barteri	Veitchia_spiralis)	Heterospathe_cagayanensis))	Dictyosperma_album))	(Manicaria_saccifera	(((((Reinhardtia_simplex	(Reinhardtia_latisecta	Reinhardtia_paiewonskiana))	Roystonea_regia)	(((Elaeis_guineensis	Elaeis_oleifera)	Bactris_major)	Attalea_speciosa))	(Serenoa_repens	(Pseudophoenix_vinifera	Sclerosperma_profizianum)))	((Iriartea_deltoidea	Nypa_fruticans)	(Sabal_domingensis	Phoenix_dactylifera)))))))	Burretiokentia_grandiflora)	Kingia_australis);
((Nypa_fruticans	(((Sabal_domingensis	Phoenix_dactylifera)	(((((Reinhardtia_simplex	(Reinhardtia_latisecta	Reinhardtia_paiewonskiana))	Roystonea_regia)	((Elaeis_guineensis	Elaeis_oleifera)	(Bactris_major	Attalea_speciosa)))	((Pseudophoenix_vinifera	Sclerosperma_profizianum)	((Serenoa_repens	((Hydriastele_microspadix	((Podococcus_barteri	Veitchia_spiralis)	Heterospathe_cagayanensis))	Dictyosperma_album))	(((Oenocarpus_bataua	Oenocarpus_minor)	Prestoea_acuminata)	((Geonoma_undata	Manicaria_saccifera)	Leopoldinia_pulchra)))))	Iriartea_deltoidea))	Burretiokentia_grandiflora))	Kingia_australis);
((((Oenocarpus_bataua	Oenocarpus_minor)	(Prestoea_acuminata	(Geonoma_undata	(Manicaria_saccifera	(((((Hydriastele_microspadix	Dictyosperma_album)	Heterospathe_cagayanensis)	Serenoa_repens)	(Podococcus_barteri	Veitchia_spiralis))	((((Roystonea_regia	(((Elaeis_guineensis	Elaeis_oleifera)	(Bactris_major	Attalea_speciosa))	(Reinhardtia_simplex	(Reinhardtia_latisecta	Reinhardtia_paiewonskiana))))	(Pseudophoenix_vinifera	Sclerosperma_profizianum))	(Leopoldinia_pulchra	Iriartea_deltoidea))	(Nypa_fruticans	(Sabal_domingensis	Phoenix_dactylifera))))))))	Burretiokentia_grandiflora)	Kingia_australis);
(((Oenocarpus_bataua	Oenocarpus_minor)	((Leopoldinia_pulchra	Prestoea_acuminata)	(Geonoma_undata	(((Dictyosperma_album	Heterospathe_cagayanensis)	Hydriastele_microspadix)	(((Podococcus_barteri	Veitchia_spiralis)	(((Roystonea_regia	((Attalea_speciosa	((Elaeis_guineensis	Elaeis_oleifera)	Bactris_major))	(Reinhardtia_simplex	(Reinhardtia_latisecta	Reinhardtia_paiewonskiana))))	(Serenoa_repens	(Pseudophoenix_vinifera	Sclerosperma_profizianum)))	((Iriartea_deltoidea	(Burretiokentia_grandiflora	Nypa_fruticans))	(Sabal_domingensis	Phoenix_dactylifera))))	Manicaria_saccifera)))))	Kingia_australis);
(((Attalea_speciosa	((((Elaeis_guineensis	Elaeis_oleifera)	Bactris_major)	(Reinhardtia_simplex	(Reinhardtia_latisecta	Reinhardtia_paiewonskiana)))	(((Pseudophoenix_vinifera	Sclerosperma_profizianum)	(((Iriartea_deltoidea	Nypa_fruticans)	(Manicaria_saccifera	((((Oenocarpus_bataua	Oenocarpus_minor)	Prestoea_acuminata)	(Leopoldinia_pulchra	Geonoma_undata))	(((Dictyosperma_album	Heterospathe_cagayanensis)	Hydriastele_microspadix)	(Podococcus_barteri	Veitchia_spiralis)))))	((Sabal_domingensis	Phoenix_dactylifera)	Serenoa_repens)))	Roystonea_regia)))	Burretiokentia_grandiflora)	Kingia_australis);
(((((Oenocarpus_bataua	Oenocarpus_minor)	Prestoea_acuminata)	(Leopoldinia_pulchra	(Geonoma_undata	((((((Sabal_domingensis	Phoenix_dactylifera)	(Iriartea_deltoidea	Nypa_fruticans))	((Roystonea_regia	(Pseudophoenix_vinifera	Sclerosperma_profizianum))	(((Elaeis_guineensis	Elaeis_oleifera)	(Attalea_speciosa	Bactris_major))	(Reinhardtia_simplex	(Reinhardtia_latisecta	Reinhardtia_paiewonskiana)))))	Serenoa_repens)	((Podococcus_barteri	Veitchia_spiralis)	Manicaria_saccifera))	((Dictyosperma_album	Hydriastele_microspadix)	Heterospathe_cagayanensis)))))	Burretiokentia_grandiflora)	Kingia_australis);
((Attalea_speciosa	(((((Iriartea_deltoidea	(((((Oenocarpus_bataua	Oenocarpus_minor)	Prestoea_acuminata)	((Podococcus_barteri	(Veitchia_spiralis	Hydriastele_microspadix))	(Heterospathe_cagayanensis	Dictyosperma_album)))	(Geonoma_undata	Manicaria_saccifera))	Leopoldinia_pulchra))	((Sabal_domingensis	Phoenix_dactylifera)	(Serenoa_repens	Nypa_fruticans)))	(Pseudophoenix_vinifera	Sclerosperma_profizianum))	((((Burretiokentia_grandiflora	Elaeis_guineensis)	Elaeis_oleifera)	Bactris_major)	((Reinhardtia_latisecta	Reinhardtia_paiewonskiana)	Reinhardtia_simplex)))	Roystonea_regia))	Kingia_australis);
((Prestoea_acuminata	(((Geonoma_undata	((((Heterospathe_cagayanensis	Veitchia_spiralis)	Hydriastele_microspadix)	Dictyosperma_album)	((Iriartea_deltoidea	(((Sabal_domingensis	Phoenix_dactylifera)	(Serenoa_repens	Nypa_fruticans))	((Pseudophoenix_vinifera	Sclerosperma_profizianum)	(((Bactris_major	Attalea_speciosa)	((Reinhardtia_latisecta	Reinhardtia_paiewonskiana)	(Burretiokentia_grandiflora	Reinhardtia_simplex)))	((Elaeis_guineensis	Elaeis_oleifera)	(Podococcus_barteri	Roystonea_regia))))))	Manicaria_saccifera)))	Leopoldinia_pulchra)	(Oenocarpus_bataua	Oenocarpus_minor)))	Kingia_australis);
((Attalea_speciosa	((Bactris_major	(Elaeis_guineensis	Elaeis_oleifera))	(((Reinhardtia_paiewonskiana	Reinhardtia_latisecta)	Reinhardtia_simplex)	((((Podococcus_barteri	Serenoa_repens)	(Pseudophoenix_vinifera	Sclerosperma_profizianum))	Roystonea_regia)	(((Phoenix_dactylifera	Sabal_domingensis)	(Iriartea_deltoidea	(Burretiokentia_grandiflora	Nypa_fruticans)))	(Manicaria_saccifera	((((Oenocarpus_minor	Oenocarpus_bataua)	Prestoea_acuminata)	(Leopoldinia_pulchra	(((Veitchia_spiralis	Heterospathe_cagayanensis)	Dictyosperma_album)	Hydriastele_microspadix)))	Geonoma_undata)))))))	Kingia_australis);
(((((Oenocarpus_minor	Oenocarpus_bataua)	Prestoea_acuminata)	((((Leopoldinia_pulchra	(Podococcus_barteri	((Veitchia_spiralis	(Hydriastele_microspadix	Dictyosperma_album))	Heterospathe_cagayanensis)))	Geonoma_undata)	(((((Reinhardtia_paiewonskiana	Reinhardtia_latisecta)	Reinhardtia_simplex)	(Roystonea_regia	(Attalea_speciosa	(Bactris_major	(Elaeis_guineensis	Elaeis_oleifera)))))	((Pseudophoenix_vinifera	Sclerosperma_profizianum)	((Phoenix_dactylifera	Sabal_domingensis)	(Iriartea_deltoidea	Nypa_fruticans))))	Serenoa_repens))	Manicaria_saccifera))	Burretiokentia_grandiflora)	Kingia_australis);
(((Oenocarpus_bataua	((Prestoea_acuminata	(((Geonoma_undata	Manicaria_saccifera)	Leopoldinia_pulchra)	(((Veitchia_spiralis	Podococcus_barteri)	((Dictyosperma_album	Hydriastele_microspadix)	Heterospathe_cagayanensis))	(((Phoenix_dactylifera	Sabal_domingensis)	(Iriartea_deltoidea	Nypa_fruticans))	(((((((Reinhardtia_paiewonskiana	Reinhardtia_latisecta)	Reinhardtia_simplex)	(Bactris_major	(Elaeis_guineensis	Elaeis_oleifera)))	Roystonea_regia)	Attalea_speciosa)	(Pseudophoenix_vinifera	Sclerosperma_profizianum))	Serenoa_repens)))))	Oenocarpus_minor))	Burretiokentia_grandiflora)	Kingia_australis);
((Dictyosperma_album	(Hydriastele_microspadix	((((Manicaria_saccifera	((Phoenix_dactylifera	Sabal_domingensis)	(Iriartea_deltoidea	((((Bactris_major	(Nypa_fruticans	((Burretiokentia_grandiflora	Elaeis_guineensis)	Elaeis_oleifera)))	Attalea_speciosa)	((Reinhardtia_paiewonskiana	Reinhardtia_latisecta)	Reinhardtia_simplex))	(Roystonea_regia	(Serenoa_repens	(Pseudophoenix_vinifera	Sclerosperma_profizianum)))))))	((Oenocarpus_minor	Oenocarpus_bataua)	Prestoea_acuminata))	(Geonoma_undata	Leopoldinia_pulchra))	(Heterospathe_cagayanensis	(Podococcus_barteri	Veitchia_spiralis)))))	Kingia_australis);
((Prestoea_acuminata	(((Leopoldinia_pulchra	((Heterospathe_cagayanensis	(Podococcus_barteri	Veitchia_spiralis))	(Dictyosperma_album	Hydriastele_microspadix)))	((Manicaria_saccifera	((((Bactris_major	(Elaeis_guineensis	Elaeis_oleifera))	Attalea_speciosa)	((Reinhardtia_paiewonskiana	Reinhardtia_latisecta)	(Burretiokentia_grandiflora	Reinhardtia_simplex)))	(((Nypa_fruticans	(((Pseudophoenix_vinifera	Sclerosperma_profizianum)	Phoenix_dactylifera)	Sabal_domingensis))	Serenoa_repens)	(Roystonea_regia	Iriartea_deltoidea))))	Geonoma_undata))	(Oenocarpus_minor	Oenocarpus_bataua)))	Kingia_australis);
((Burretiokentia_grandiflora	(Nypa_fruticans	(Podococcus_barteri	(((((((Oenocarpus_minor	Oenocarpus_bataua)	Prestoea_acuminata)	(((Heterospathe_cagayanensis	Veitchia_spiralis)	Dictyosperma_album)	Hydriastele_microspadix))	(Leopoldinia_pulchra	Geonoma_undata))	Manicaria_saccifera)	((Serenoa_repens	((((Roystonea_regia	(Bactris_major	(Elaeis_guineensis	Elaeis_oleifera)))	Attalea_speciosa)	((Reinhardtia_paiewonskiana	Reinhardtia_latisecta)	Reinhardtia_simplex))	(Pseudophoenix_vinifera	Sclerosperma_profizianum)))	(Phoenix_dactylifera	Sabal_domingensis)))	Iriartea_deltoidea))))	Kingia_australis);
((Burretiokentia_grandiflora	(Nypa_fruticans	(Podococcus_barteri	((Phoenix_dactylifera	Sabal_domingensis)	((Iriartea_deltoidea	((((((Hydriastele_microspadix	Veitchia_spiralis)	Heterospathe_cagayanensis)	Dictyosperma_album)	((Oenocarpus_minor	Oenocarpus_bataua)	Prestoea_acuminata))	(Leopoldinia_pulchra	Geonoma_undata))	Manicaria_saccifera))	((((((Reinhardtia_paiewonskiana	Reinhardtia_latisecta)	Reinhardtia_simplex)	((Elaeis_guineensis	Elaeis_oleifera)	Bactris_major))	Attalea_speciosa)	Roystonea_regia)	(Serenoa_repens	(Pseudophoenix_vinifera	Sclerosperma_profizianum))))))))	Kingia_australis);
(((Nypa_fruticans	(((Phoenix_dactylifera	Sabal_domingensis)	((Geonoma_undata	((Leopoldinia_pulchra	((Oenocarpus_minor	Oenocarpus_bataua)	Prestoea_acuminata))	(Manicaria_saccifera	(Serenoa_repens	((Hydriastele_microspadix	Heterospathe_cagayanensis)	(Veitchia_spiralis	Dictyosperma_album))))))	((((Bactris_major	(Elaeis_guineensis	Elaeis_oleifera))	(Podococcus_barteri	Roystonea_regia))	((Pseudophoenix_vinifera	Sclerosperma_profizianum)	((Reinhardtia_paiewonskiana	Reinhardtia_latisecta)	Reinhardtia_simplex)))	Attalea_speciosa)))	Iriartea_deltoidea))	Burretiokentia_grandiflora)	Kingia_australis);
(((Nypa_fruticans	(Podococcus_barteri	(Roystonea_regia	(((((Phoenix_dactylifera	Sabal_domingensis)	((Leopoldinia_pulchra	((Geonoma_undata	Manicaria_saccifera)	((Serenoa_repens	((Hydriastele_microspadix	(Veitchia_spiralis	Heterospathe_cagayanensis))	Dictyosperma_album))	((Oenocarpus_minor	Oenocarpus_bataua)	Prestoea_acuminata))))	Iriartea_deltoidea))	((Pseudophoenix_vinifera	Sclerosperma_profizianum)	((Reinhardtia_paiewonskiana	Reinhardtia_latisecta)	Reinhardtia_simplex)))	Attalea_speciosa)	(Bactris_major	(Elaeis_guineensis	Elaeis_oleifera))))))	Burretiokentia_grandiflora)	Kingia_australis);
((Nypa_fruticans	(Podococcus_barteri	((Roystonea_regia	((((Phoenix_dactylifera	Sabal_domingensis)	((Manicaria_saccifera	(((Hydriastele_microspadix	(Veitchia_spiralis	Heterospathe_cagayanensis))	Dictyosperma_album)	((Leopoldinia_pulchra	((Oenocarpus_minor	Oenocarpus_bataua)	Prestoea_acuminata))	Geonoma_undata)))	Iriartea_deltoidea))	(Serenoa_repens	(Pseudophoenix_vinifera	Sclerosperma_profizianum)))	Attalea_speciosa))	(((Reinhardtia_paiewonskiana	(Burretiokentia_grandiflora	Reinhardtia_latisecta))	Reinhardtia_simplex)	(Bactris_major	(Elaeis_guineensis	Elaeis_oleifera))))))	Kingia_australis);
(((Oenocarpus_minor	Oenocarpus_bataua)	(((Leopoldinia_pulchra	(Hydriastele_microspadix	(Dictyosperma_album	(Heterospathe_cagayanensis	Veitchia_spiralis))))	(Geonoma_undata	(((Iriartea_deltoidea	(Phoenix_dactylifera	Sabal_domingensis))	(((((Nypa_fruticans	Podococcus_barteri)	Roystonea_regia)	((Elaeis_guineensis	Elaeis_oleifera)	Bactris_major))	Attalea_speciosa)	((Serenoa_repens	(Pseudophoenix_vinifera	Sclerosperma_profizianum))	((Reinhardtia_latisecta	Reinhardtia_paiewonskiana)	(Burretiokentia_grandiflora	Reinhardtia_simplex)))))	Manicaria_saccifera)))	Prestoea_acuminata))	Kingia_australis);
((((Oenocarpus_minor	Oenocarpus_bataua)	((((Veitchia_spiralis	Hydriastele_microspadix)	(Dictyosperma_album	Heterospathe_cagayanensis))	((Leopoldinia_pulchra	Geonoma_undata)	((Iriartea_deltoidea	((Phoenix_dactylifera	Sabal_domingensis)	((((Reinhardtia_latisecta	Reinhardtia_paiewonskiana)	Reinhardtia_simplex)	(((Nypa_fruticans	Bactris_major)	(Roystonea_regia	(Elaeis_guineensis	Elaeis_oleifera)))	Attalea_speciosa))	((Serenoa_repens	Podococcus_barteri)	(Pseudophoenix_vinifera	Sclerosperma_profizianum)))))	Manicaria_saccifera)))	Prestoea_acuminata))	Burretiokentia_grandiflora)	Kingia_australis);
(((Nypa_fruticans	(((((Attalea_speciosa	(Phoenix_dactylifera	Sabal_domingensis))	(((Reinhardtia_latisecta	Reinhardtia_paiewonskiana)	Reinhardtia_simplex)	(Bactris_major	(Elaeis_guineensis	Elaeis_oleifera))))	(Roystonea_regia	((Serenoa_repens	Podococcus_barteri)	(Pseudophoenix_vinifera	Sclerosperma_profizianum))))	((Geonoma_undata	Manicaria_saccifera)	((Leopoldinia_pulchra	(Hydriastele_microspadix	(Dictyosperma_album	(Veitchia_spiralis	Heterospathe_cagayanensis))))	(Prestoea_acuminata	(Oenocarpus_minor	Oenocarpus_bataua)))))	Iriartea_deltoidea))	Burretiokentia_grandiflora)	Kingia_australis);
(((Prestoea_acuminata	((Oenocarpus_minor	Oenocarpus_bataua)	((Geonoma_undata	(Manicaria_saccifera	(((((Reinhardtia_latisecta	Reinhardtia_paiewonskiana)	Reinhardtia_simplex)	((Attalea_speciosa	(Bactris_major	(Elaeis_guineensis	Elaeis_oleifera)))	Roystonea_regia))	((Iriartea_deltoidea	Nypa_fruticans)	(Phoenix_dactylifera	Sabal_domingensis)))	((Serenoa_repens	Podococcus_barteri)	(Pseudophoenix_vinifera	Sclerosperma_profizianum)))))	(Leopoldinia_pulchra	(Hydriastele_microspadix	(Dictyosperma_album	(Veitchia_spiralis	Heterospathe_cagayanensis)))))))	Burretiokentia_grandiflora)	Kingia_australis);
((Dictyosperma_album	((Veitchia_spiralis	Heterospathe_cagayanensis)	((((Manicaria_saccifera	Geonoma_undata)	(((Iriartea_deltoidea	Nypa_fruticans)	(((Serenoa_repens	(Pseudophoenix_vinifera	Sclerosperma_profizianum))	(((Reinhardtia_latisecta	Reinhardtia_paiewonskiana)	Reinhardtia_simplex)	((Attalea_speciosa	(Bactris_major	((Burretiokentia_grandiflora	Elaeis_guineensis)	Elaeis_oleifera)))	Roystonea_regia)))	(Phoenix_dactylifera	Sabal_domingensis)))	Podococcus_barteri))	((Prestoea_acuminata	(Oenocarpus_minor	Oenocarpus_bataua))	Leopoldinia_pulchra))	Hydriastele_microspadix)))	Kingia_australis);
((Attalea_speciosa	((((Bactris_major	(Elaeis_guineensis	Elaeis_oleifera))	((Reinhardtia_latisecta	Reinhardtia_paiewonskiana)	Reinhardtia_simplex))	(Roystonea_regia	((Serenoa_repens	(Burretiokentia_grandiflora	Podococcus_barteri))	(Pseudophoenix_vinifera	Sclerosperma_profizianum))))	(((Phoenix_dactylifera	Sabal_domingensis)	(Iriartea_deltoidea	Nypa_fruticans))	(((Manicaria_saccifera	Geonoma_undata)	Leopoldinia_pulchra)	(((Veitchia_spiralis	Hydriastele_microspadix)	(Dictyosperma_album	Heterospathe_cagayanensis))	(Prestoea_acuminata	(Oenocarpus_minor	Oenocarpus_bataua)))))))	Kingia_australis);
(((Nypa_fruticans	((((((Bactris_major	(Elaeis_guineensis	Elaeis_oleifera))	((Reinhardtia_latisecta	Reinhardtia_paiewonskiana)	Reinhardtia_simplex))	(Attalea_speciosa	(Phoenix_dactylifera	Sabal_domingensis)))	(((Podococcus_barteri	Serenoa_repens)	(Pseudophoenix_vinifera	Sclerosperma_profizianum))	(((Dictyosperma_album	(Veitchia_spiralis	(Hydriastele_microspadix	Heterospathe_cagayanensis)))	((Geonoma_undata	Leopoldinia_pulchra)	(Prestoea_acuminata	(Oenocarpus_minor	Oenocarpus_bataua))))	Manicaria_saccifera)))	Roystonea_regia)	Iriartea_deltoidea))	Burretiokentia_grandiflora)	Kingia_australis);
((Nypa_fruticans	((((Pseudophoenix_vinifera	Sclerosperma_profizianum)	Phoenix_dactylifera)	Sabal_domingensis)	(((Roystonea_regia	(Attalea_speciosa	((Bactris_major	((Burretiokentia_grandiflora	Elaeis_guineensis)	Elaeis_oleifera))	((Reinhardtia_latisecta	Reinhardtia_paiewonskiana)	Reinhardtia_simplex))))	((((Serenoa_repens	(((Heterospathe_cagayanensis	Dictyosperma_album)	Hydriastele_microspadix)	(Podococcus_barteri	Veitchia_spiralis)))	Manicaria_saccifera)	Geonoma_undata)	((Prestoea_acuminata	(Oenocarpus_minor	Oenocarpus_bataua))	Leopoldinia_pulchra)))	Iriartea_deltoidea)))	Kingia_australis);
(((Prestoea_acuminata	((Oenocarpus_minor	Oenocarpus_bataua)	(((Manicaria_saccifera	((Iriartea_deltoidea	((Pseudophoenix_vinifera	Sclerosperma_profizianum)	(Roystonea_regia	(Attalea_speciosa	((Bactris_major	(Elaeis_guineensis	Elaeis_oleifera))	((Reinhardtia_latisecta	Reinhardtia_paiewonskiana)	Reinhardtia_simplex))))))	(Nypa_fruticans	(Phoenix_dactylifera	Sabal_domingensis))))	(Serenoa_repens	((Heterospathe_cagayanensis	Dictyosperma_album)	((Podococcus_barteri	Veitchia_spiralis)	Hydriastele_microspadix))))	(Leopoldinia_pulchra	Geonoma_undata))))	Burretiokentia_grandiflora)	Kingia_australis);
(((Nypa_fruticans	((Phoenix_dactylifera	Sabal_domingensis)	(Iriartea_deltoidea	(((Leopoldinia_pulchra	(Geonoma_undata	Manicaria_saccifera))	(((Heterospathe_cagayanensis	Dictyosperma_album)	(Podococcus_barteri	(Veitchia_spiralis	Hydriastele_microspadix)))	(Prestoea_acuminata	(Oenocarpus_minor	Oenocarpus_bataua))))	((Serenoa_repens	(Pseudophoenix_vinifera	Sclerosperma_profizianum))	(Roystonea_regia	(Attalea_speciosa	((Bactris_major	(Elaeis_guineensis	Elaeis_oleifera))	((Reinhardtia_latisecta	Reinhardtia_paiewonskiana)	Reinhardtia_simplex)))))))))	Burretiokentia_grandiflora)	Kingia_australis);
(((Attalea_speciosa	(((Reinhardtia_simplex	(Reinhardtia_paiewonskiana	Reinhardtia_latisecta))	((Elaeis_oleifera	Elaeis_guineensis)	Bactris_major))	(Roystonea_regia	(((Iriartea_deltoidea	((Geonoma_undata	((Leopoldinia_pulchra	((((Hydriastele_microspadix	Veitchia_spiralis)	Podococcus_barteri)	Heterospathe_cagayanensis)	Dictyosperma_album))	(Prestoea_acuminata	(Oenocarpus_bataua	Oenocarpus_minor))))	Manicaria_saccifera))	(Serenoa_repens	(Pseudophoenix_vinifera	Sclerosperma_profizianum)))	(Nypa_fruticans	(Sabal_domingensis	Phoenix_dactylifera))))))	Burretiokentia_grandiflora)	Kingia_australis);
((Hydriastele_microspadix	((Dictyosperma_album	(((Prestoea_acuminata	(Oenocarpus_bataua	Oenocarpus_minor))	(Manicaria_saccifera	((Serenoa_repens	(Pseudophoenix_vinifera	Sclerosperma_profizianum))	(((Iriartea_deltoidea	Nypa_fruticans)	(Sabal_domingensis	Phoenix_dactylifera))	(((((Burretiokentia_grandiflora	Reinhardtia_simplex)	(Reinhardtia_paiewonskiana	Reinhardtia_latisecta))	((Elaeis_oleifera	Elaeis_guineensis)	Bactris_major))	Roystonea_regia)	Attalea_speciosa)))))	(Leopoldinia_pulchra	Geonoma_undata)))	((Veitchia_spiralis	Podococcus_barteri)	Heterospathe_cagayanensis)))	Kingia_australis);
(((Veitchia_spiralis	Podococcus_barteri)	(Hydriastele_microspadix	(((((Prestoea_acuminata	(Oenocarpus_bataua	Oenocarpus_minor))	(Manicaria_saccifera	(((Nypa_fruticans	(Sabal_domingensis	Phoenix_dactylifera))	Iriartea_deltoidea)	(((Pseudophoenix_vinifera	Sclerosperma_profizianum)	((((Burretiokentia_grandiflora	Reinhardtia_simplex)	(Reinhardtia_paiewonskiana	Reinhardtia_latisecta))	(Attalea_speciosa	((Elaeis_oleifera	Elaeis_guineensis)	Bactris_major)))	Roystonea_regia))	Serenoa_repens))))	Geonoma_undata)	Leopoldinia_pulchra)	(Heterospathe_cagayanensis	Dictyosperma_album))))	Kingia_australis);
(((Prestoea_acuminata	(Oenocarpus_bataua	Oenocarpus_minor))	((Geonoma_undata	Leopoldinia_pulchra)	((Manicaria_saccifera	((((Serenoa_repens	Nypa_fruticans)	(Sabal_domingensis	Phoenix_dactylifera))	(Podococcus_barteri	Iriartea_deltoidea))	((Attalea_speciosa	(Roystonea_regia	(Pseudophoenix_vinifera	Sclerosperma_profizianum)))	((Reinhardtia_simplex	(Reinhardtia_paiewonskiana	Reinhardtia_latisecta))	(((Burretiokentia_grandiflora	Elaeis_oleifera)	Elaeis_guineensis)	Bactris_major)))))	(Dictyosperma_album	(Heterospathe_cagayanensis	(Hydriastele_microspadix	Veitchia_spiralis))))))	Kingia_australis);
((((((Sabal_domingensis	Phoenix_dactylifera)	(((Attalea_speciosa	((Elaeis_oleifera	Elaeis_guineensis)	Bactris_major))	((Reinhardtia_simplex	(Reinhardtia_paiewonskiana	Reinhardtia_latisecta))	((Pseudophoenix_vinifera	Sclerosperma_profizianum)	Roystonea_regia)))	(Iriartea_deltoidea	(((Prestoea_acuminata	(Oenocarpus_bataua	Oenocarpus_minor))	((Dictyosperma_album	(Heterospathe_cagayanensis	Hydriastele_microspadix))	(Geonoma_undata	Leopoldinia_pulchra)))	((Podococcus_barteri	Veitchia_spiralis)	Manicaria_saccifera)))))	Serenoa_repens)	Burretiokentia_grandiflora)	Nypa_fruticans)	Kingia_australis);
((Burretiokentia_grandiflora	(Nypa_fruticans	(((((Dictyosperma_album	Heterospathe_cagayanensis)	(Podococcus_barteri	(Hydriastele_microspadix	Veitchia_spiralis)))	((Geonoma_undata	Manicaria_saccifera)	(Prestoea_acuminata	(Oenocarpus_bataua	Oenocarpus_minor))))	(((Roystonea_regia	((Bactris_major	Attalea_speciosa)	((Reinhardtia_simplex	(Reinhardtia_paiewonskiana	Reinhardtia_latisecta))	(Elaeis_oleifera	Elaeis_guineensis))))	(Sabal_domingensis	Phoenix_dactylifera))	((Leopoldinia_pulchra	(Pseudophoenix_vinifera	Sclerosperma_profizianum))	Iriartea_deltoidea)))	Serenoa_repens)))	Kingia_australis);
((Nypa_fruticans	((((((Serenoa_repens	(Pseudophoenix_vinifera	Sclerosperma_profizianum))	Roystonea_regia)	(((Elaeis_oleifera	Elaeis_guineensis)	(Bactris_major	Attalea_speciosa))	(Sabal_domingensis	Phoenix_dactylifera)))	(Burretiokentia_grandiflora	(Reinhardtia_simplex	(Reinhardtia_paiewonskiana	Reinhardtia_latisecta))))	((Leopoldinia_pulchra	(Geonoma_undata	((Prestoea_acuminata	(Oenocarpus_bataua	Oenocarpus_minor))	(((Heterospathe_cagayanensis	(Podococcus_barteri	Veitchia_spiralis))	Dictyosperma_album)	Hydriastele_microspadix))))	Manicaria_saccifera))	Iriartea_deltoidea))	Kingia_australis);
(((Oenocarpus_bataua	Oenocarpus_minor)	(((((Heterospathe_cagayanensis	(Podococcus_barteri	Veitchia_spiralis))	Dictyosperma_album)	Hydriastele_microspadix)	((Manicaria_saccifera	(Iriartea_deltoidea	((((Attalea_speciosa	((Elaeis_oleifera	Elaeis_guineensis)	Bactris_major))	((Pseudophoenix_vinifera	Sclerosperma_profizianum)	Roystonea_regia))	(Reinhardtia_simplex	(Reinhardtia_paiewonskiana	Reinhardtia_latisecta)))	(((Burretiokentia_grandiflora	Nypa_fruticans)	(Serenoa_repens	Sabal_domingensis))	Phoenix_dactylifera))))	(Geonoma_undata	Leopoldinia_pulchra)))	Prestoea_acuminata))	Kingia_australis);
((Dictyosperma_album	((Hydriastele_microspadix	((((Manicaria_saccifera	(Iriartea_deltoidea	(((Nypa_fruticans	(Sabal_domingensis	Phoenix_dactylifera))	(((Reinhardtia_simplex	(Reinhardtia_paiewonskiana	Reinhardtia_latisecta))	Roystonea_regia)	(Attalea_speciosa	((Elaeis_oleifera	(Burretiokentia_grandiflora	Elaeis_guineensis))	Bactris_major))))	((Pseudophoenix_vinifera	Sclerosperma_profizianum)	Serenoa_repens))))	Geonoma_undata)	(Prestoea_acuminata	(Oenocarpus_bataua	Oenocarpus_minor)))	Leopoldinia_pulchra))	(Heterospathe_cagayanensis	(Podococcus_barteri	Veitchia_spiralis))))	Kingia_australis);
(((Nypa_fruticans	((Sabal_domingensis	Phoenix_dactylifera)	((((((Elaeis_oleifera	Elaeis_guineensis)	Bactris_major)	(Reinhardtia_simplex	(Reinhardtia_paiewonskiana	Reinhardtia_latisecta)))	Attalea_speciosa)	((Pseudophoenix_vinifera	Sclerosperma_profizianum)	Roystonea_regia))	(((((Prestoea_acuminata	(Oenocarpus_bataua	Oenocarpus_minor))	Leopoldinia_pulchra)	(Geonoma_undata	Manicaria_saccifera))	(Serenoa_repens	(((Heterospathe_cagayanensis	Dictyosperma_album)	Hydriastele_microspadix)	(Podococcus_barteri	Veitchia_spiralis))))	Iriartea_deltoidea))))	Burretiokentia_grandiflora)	Kingia_australis);
(((Nypa_fruticans	Burretiokentia_grandiflora)	(Iriartea_deltoidea	((Phoenix_dactylifera	Sabal_domingensis)	(((Serenoa_repens	(Pseudophoenix_vinifera	Sclerosperma_profizianum))	((Reinhardtia_simplex	(Reinhardtia_paiewonskiana	Reinhardtia_latisecta))	(Roystonea_regia	(Attalea_speciosa	((Elaeis_oleifera	Elaeis_guineensis)	Bactris_major)))))	(Manicaria_saccifera	((Geonoma_undata	(Leopoldinia_pulchra	(((Hydriastele_microspadix	(Podococcus_barteri	Veitchia_spiralis))	Heterospathe_cagayanensis)	Dictyosperma_album)))	((Oenocarpus_bataua	Oenocarpus_minor)	Prestoea_acuminata)))))))	Kingia_australis);
(((Oenocarpus_bataua	(Oenocarpus_minor	(Prestoea_acuminata	((Geonoma_undata	((Serenoa_repens	(Dictyosperma_album	(Hydriastele_microspadix	(Veitchia_spiralis	Heterospathe_cagayanensis))))	((((Reinhardtia_simplex	(Reinhardtia_paiewonskiana	Reinhardtia_latisecta))	(((Elaeis_oleifera	Elaeis_guineensis)	(Bactris_major	Attalea_speciosa))	(Roystonea_regia	(Pseudophoenix_vinifera	Sclerosperma_profizianum))))	((Podococcus_barteri	Iriartea_deltoidea)	(Phoenix_dactylifera	(Nypa_fruticans	Sabal_domingensis))))	Manicaria_saccifera)))	Leopoldinia_pulchra))))	Burretiokentia_grandiflora)	Kingia_australis);
(((Prestoea_acuminata	(Manicaria_saccifera	((Dictyosperma_album	(Heterospathe_cagayanensis	(Hydriastele_microspadix	Veitchia_spiralis)))	((((Serenoa_repens	(((Attalea_speciosa	((Elaeis_oleifera	(Burretiokentia_grandiflora	Elaeis_guineensis))	Bactris_major))	(Reinhardtia_simplex	(Reinhardtia_paiewonskiana	Reinhardtia_latisecta)))	(Roystonea_regia	((Pseudophoenix_vinifera	Sclerosperma_profizianum)	(Iriartea_deltoidea	Podococcus_barteri)))))	(Nypa_fruticans	(Sabal_domingensis	Phoenix_dactylifera)))	Leopoldinia_pulchra)	Geonoma_undata))))	(Oenocarpus_bataua	Oenocarpus_minor))	Kingia_australis);
((Prestoea_acuminata	(((Dictyosperma_album	(Heterospathe_cagayanensis	(Hydriastele_microspadix	Veitchia_spiralis)))	((Manicaria_saccifera	((Serenoa_repens	Podococcus_barteri)	(((Attalea_speciosa	Roystonea_regia)	(((Elaeis_oleifera	Elaeis_guineensis)	Bactris_major)	((Burretiokentia_grandiflora	Reinhardtia_simplex)	(Reinhardtia_paiewonskiana	Reinhardtia_latisecta))))	(Iriartea_deltoidea	(Nypa_fruticans	(Sabal_domingensis	((Pseudophoenix_vinifera	Sclerosperma_profizianum)	Phoenix_dactylifera)))))))	(Leopoldinia_pulchra	Geonoma_undata)))	(Oenocarpus_bataua	Oenocarpus_minor)))	Kingia_australis);
(((Burretiokentia_grandiflora	Nypa_fruticans)	((((Roystonea_regia	(((Elaeis_oleifera	Elaeis_guineensis)	(Bactris_major	Attalea_speciosa))	(Reinhardtia_simplex	(Reinhardtia_paiewonskiana	Reinhardtia_latisecta))))	((((Pseudophoenix_vinifera	Sclerosperma_profizianum)	Serenoa_repens)	Iriartea_deltoidea)	((((Oenocarpus_bataua	Oenocarpus_minor)	Prestoea_acuminata)	(Geonoma_undata	Manicaria_saccifera))	((Dictyosperma_album	(Heterospathe_cagayanensis	(Hydriastele_microspadix	Veitchia_spiralis)))	Leopoldinia_pulchra))))	(Phoenix_dactylifera	Sabal_domingensis))	Podococcus_barteri))	Kingia_australis);
(((Burretiokentia_grandiflora	Nypa_fruticans)	(((((((Reinhardtia_simplex	(Reinhardtia_paiewonskiana	Reinhardtia_latisecta))	Roystonea_regia)	(Attalea_speciosa	((Elaeis_oleifera	Elaeis_guineensis)	Bactris_major)))	(Serenoa_repens	(((((Oenocarpus_bataua	Oenocarpus_minor)	Prestoea_acuminata)	(((Hydriastele_microspadix	(Heterospathe_cagayanensis	Dictyosperma_album))	(Podococcus_barteri	Veitchia_spiralis))	Leopoldinia_pulchra))	Geonoma_undata)	Manicaria_saccifera)))	(Pseudophoenix_vinifera	Sclerosperma_profizianum))	(Phoenix_dactylifera	Sabal_domingensis))	Iriartea_deltoidea))	Kingia_australis);
((Prestoea_acuminata	((Leopoldinia_pulchra	((Manicaria_saccifera	((((Phoenix_dactylifera	Sabal_domingensis)	(Iriartea_deltoidea	Nypa_fruticans))	((Serenoa_repens	(Pseudophoenix_vinifera	Sclerosperma_profizianum))	((((Elaeis_oleifera	Elaeis_guineensis)	Bactris_major)	((Burretiokentia_grandiflora	Reinhardtia_simplex)	(Reinhardtia_paiewonskiana	Reinhardtia_latisecta)))	(Roystonea_regia	Attalea_speciosa))))	Podococcus_barteri))	(Geonoma_undata	(Hydriastele_microspadix	((Veitchia_spiralis	Heterospathe_cagayanensis)	Dictyosperma_album)))))	(Oenocarpus_bataua	Oenocarpus_minor)))	Kingia_australis);
((((Oenocarpus_bataua	Oenocarpus_minor)	Prestoea_acuminata)	((Manicaria_saccifera	(((((((Elaeis_oleifera	Elaeis_guineensis)	Bactris_major)	(Reinhardtia_simplex	(Reinhardtia_paiewonskiana	(Burretiokentia_grandiflora	Reinhardtia_latisecta))))	Roystonea_regia)	((Podococcus_barteri	Nypa_fruticans)	Iriartea_deltoidea))	(Attalea_speciosa	(Phoenix_dactylifera	Sabal_domingensis)))	(Serenoa_repens	(Pseudophoenix_vinifera	Sclerosperma_profizianum))))	((Leopoldinia_pulchra	Geonoma_undata)	(Hydriastele_microspadix	((Veitchia_spiralis	Heterospathe_cagayanensis)	Dictyosperma_album)))))	Kingia_australis);
(((Nypa_fruticans	(Sabal_domingensis	((((((Elaeis_oleifera	Elaeis_guineensis)	Bactris_major)	(Reinhardtia_simplex	(Reinhardtia_paiewonskiana	Reinhardtia_latisecta)))	(Attalea_speciosa	((Serenoa_repens	(Pseudophoenix_vinifera	Sclerosperma_profizianum))	Roystonea_regia)))	(((Oenocarpus_bataua	Oenocarpus_minor)	Prestoea_acuminata)	(((((Podococcus_barteri	Veitchia_spiralis)	Heterospathe_cagayanensis)	Dictyosperma_album)	Hydriastele_microspadix)	((Geonoma_undata	Manicaria_saccifera)	Leopoldinia_pulchra))))	(Iriartea_deltoidea	Phoenix_dactylifera))))	Burretiokentia_grandiflora)	Kingia_australis);
(((Nypa_fruticans	(Roystonea_regia	((((((((Dictyosperma_album	(Hydriastele_microspadix	((Podococcus_barteri	Veitchia_spiralis)	Heterospathe_cagayanensis)))	(Geonoma_undata	Leopoldinia_pulchra))	((Oenocarpus_bataua	Oenocarpus_minor)	Prestoea_acuminata))	Manicaria_saccifera)	(Iriartea_deltoidea	(Phoenix_dactylifera	Sabal_domingensis)))	(Reinhardtia_simplex	(Reinhardtia_paiewonskiana	Reinhardtia_latisecta)))	(Serenoa_repens	(Pseudophoenix_vinifera	Sclerosperma_profizianum)))	((Elaeis_oleifera	Elaeis_guineensis)	(Bactris_major	Attalea_speciosa)))))	Burretiokentia_grandiflora)	Kingia_australis);
((((Oenocarpus_minor	Oenocarpus_bataua)	(((Manicaria_saccifera	((((Sclerosperma_profizianum	Pseudophoenix_vinifera)	(Sabal_domingensis	Phoenix_dactylifera))	(Roystonea_regia	(((Reinhardtia_paiewonskiana	Reinhardtia_latisecta)	Reinhardtia_simplex)	(Attalea_speciosa	(Bactris_major	(Elaeis_guineensis	Elaeis_oleifera))))))	(Nypa_fruticans	Serenoa_repens)))	((((Dictyosperma_album	(Heterospathe_cagayanensis	(Podococcus_barteri	Veitchia_spiralis)))	Hydriastele_microspadix)	Leopoldinia_pulchra)	(Iriartea_deltoidea	Geonoma_undata)))	Prestoea_acuminata))	Burretiokentia_grandiflora)	Kingia_australis);
((((Oenocarpus_minor	Oenocarpus_bataua)	(((((Podococcus_barteri	Veitchia_spiralis)	Manicaria_saccifera)	((Iriartea_deltoidea	(Nypa_fruticans	(Sabal_domingensis	Phoenix_dactylifera)))	((Roystonea_regia	(Attalea_speciosa	((Bactris_major	(Elaeis_guineensis	Elaeis_oleifera))	((Reinhardtia_paiewonskiana	Reinhardtia_latisecta)	Reinhardtia_simplex))))	((Sclerosperma_profizianum	Pseudophoenix_vinifera)	Serenoa_repens))))	((Dictyosperma_album	(Heterospathe_cagayanensis	Hydriastele_microspadix))	(Leopoldinia_pulchra	Geonoma_undata)))	Prestoea_acuminata))	Burretiokentia_grandiflora)	Kingia_australis);
((Nypa_fruticans	(Iriartea_deltoidea	(((Serenoa_repens	Sabal_domingensis)	Phoenix_dactylifera)	(((Roystonea_regia	((Attalea_speciosa	(Bactris_major	((Burretiokentia_grandiflora	Elaeis_guineensis)	Elaeis_oleifera)))	((Reinhardtia_paiewonskiana	Reinhardtia_latisecta)	Reinhardtia_simplex)))	(Sclerosperma_profizianum	Pseudophoenix_vinifera))	((Prestoea_acuminata	(Oenocarpus_minor	Oenocarpus_bataua))	(((((Veitchia_spiralis	Heterospathe_cagayanensis)	Hydriastele_microspadix)	Dictyosperma_album)	Podococcus_barteri)	(Leopoldinia_pulchra	(Geonoma_undata	Manicaria_saccifera))))))))	Kingia_australis);
(((Attalea_speciosa	(((Bactris_major	(Elaeis_guineensis	Elaeis_oleifera))	((Reinhardtia_paiewonskiana	Reinhardtia_latisecta)	Reinhardtia_simplex))	(((Sclerosperma_profizianum	Pseudophoenix_vinifera)	(((Serenoa_repens	Nypa_fruticans)	(((Leopoldinia_pulchra	(Iriartea_deltoidea	Geonoma_undata))	((Prestoea_acuminata	(Oenocarpus_minor	Oenocarpus_bataua))	((((Veitchia_spiralis	Podococcus_barteri)	Heterospathe_cagayanensis)	Dictyosperma_album)	Hydriastele_microspadix)))	Manicaria_saccifera))	(Sabal_domingensis	Phoenix_dactylifera)))	Roystonea_regia)))	Burretiokentia_grandiflora)	Kingia_australis);
(((Oenocarpus_bataua	(((Leopoldinia_pulchra	(((Manicaria_saccifera	(((((((Sclerosperma_profizianum	Pseudophoenix_vinifera)	Roystonea_regia)	((Bactris_major	(Elaeis_guineensis	Elaeis_oleifera))	((Reinhardtia_paiewonskiana	Reinhardtia_latisecta)	Reinhardtia_simplex)))	Attalea_speciosa)	(Podococcus_barteri	Iriartea_deltoidea))	((Sabal_domingensis	Phoenix_dactylifera)	Nypa_fruticans))	Serenoa_repens))	((Hydriastele_microspadix	Dictyosperma_album)	(Heterospathe_cagayanensis	Veitchia_spiralis)))	Geonoma_undata))	Prestoea_acuminata)	Oenocarpus_minor))	Burretiokentia_grandiflora)	Kingia_australis);
(((Dictyosperma_album	(((Manicaria_saccifera	((Leopoldinia_pulchra	((((((Bactris_major	(Elaeis_guineensis	Elaeis_oleifera))	((Reinhardtia_paiewonskiana	Reinhardtia_latisecta)	Reinhardtia_simplex))	((Sclerosperma_profizianum	Pseudophoenix_vinifera)	Roystonea_regia))	Attalea_speciosa)	Iriartea_deltoidea)	((Sabal_domingensis	Phoenix_dactylifera)	Nypa_fruticans)))	(Geonoma_undata	(Prestoea_acuminata	(Oenocarpus_minor	Oenocarpus_bataua)))))	Serenoa_repens)	((Hydriastele_microspadix	(Podococcus_barteri	Veitchia_spiralis))	Heterospathe_cagayanensis)))	Burretiokentia_grandiflora)	Kingia_australis);
(((Attalea_speciosa	((Bactris_major	(Elaeis_guineensis	Elaeis_oleifera))	((((Sclerosperma_profizianum	Pseudophoenix_vinifera)	Roystonea_regia)	(((((Geonoma_undata	Leopoldinia_pulchra)	((Prestoea_acuminata	(Oenocarpus_minor	Oenocarpus_bataua))	((Hydriastele_microspadix	((Podococcus_barteri	Veitchia_spiralis)	Heterospathe_cagayanensis))	Dictyosperma_album)))	Manicaria_saccifera)	(((Sabal_domingensis	Phoenix_dactylifera)	Nypa_fruticans)	Iriartea_deltoidea))	Serenoa_repens))	((Reinhardtia_paiewonskiana	Reinhardtia_latisecta)	Reinhardtia_simplex))))	Burretiokentia_grandiflora)	Kingia_australis);
((Attalea_speciosa	((((Serenoa_repens	(Sclerosperma_profizianum	Pseudophoenix_vinifera))	Roystonea_regia)	((((Podococcus_barteri	Veitchia_spiralis)	((Hydriastele_microspadix	Heterospathe_cagayanensis)	Dictyosperma_album))	(((Geonoma_undata	Manicaria_saccifera)	Leopoldinia_pulchra)	(Prestoea_acuminata	(Oenocarpus_minor	Oenocarpus_bataua))))	(((Sabal_domingensis	Phoenix_dactylifera)	Nypa_fruticans)	Iriartea_deltoidea)))	(((Reinhardtia_paiewonskiana	Reinhardtia_latisecta)	Reinhardtia_simplex)	(Bactris_major	((Burretiokentia_grandiflora	Elaeis_guineensis)	Elaeis_oleifera)))))	Kingia_australis);
(((Burretiokentia_grandiflora	Nypa_fruticans)	(Iriartea_deltoidea	((((Roystonea_regia	(Attalea_speciosa	(((Reinhardtia_paiewonskiana	Reinhardtia_latisecta)	Reinhardtia_simplex)	(Bactris_major	(Elaeis_guineensis	Elaeis_oleifera)))))	(Sclerosperma_profizianum	Pseudophoenix_vinifera))	(Leopoldinia_pulchra	((Manicaria_saccifera	(Prestoea_acuminata	(Oenocarpus_minor	Oenocarpus_bataua)))	((Serenoa_repens	((Hydriastele_microspadix	(Podococcus_barteri	Veitchia_spiralis))	(Heterospathe_cagayanensis	Dictyosperma_album)))	Geonoma_undata))))	(Sabal_domingensis	Phoenix_dactylifera))))	Kingia_australis);
((Burretiokentia_grandiflora	(Nypa_fruticans	(Sabal_domingensis	(Phoenix_dactylifera	(((Roystonea_regia	(((Reinhardtia_paiewonskiana	Reinhardtia_latisecta)	Reinhardtia_simplex)	((Bactris_major	(Elaeis_guineensis	Elaeis_oleifera))	Attalea_speciosa)))	((Serenoa_repens	(Sclerosperma_profizianum	Pseudophoenix_vinifera))	(Manicaria_saccifera	(Geonoma_undata	((Prestoea_acuminata	(Oenocarpus_minor	Oenocarpus_bataua))	(Leopoldinia_pulchra	((Hydriastele_microspadix	(Podococcus_barteri	Veitchia_spiralis))	(Heterospathe_cagayanensis	Dictyosperma_album))))))))	Iriartea_deltoidea)))))	Kingia_australis);
(((((Oenocarpus_minor	Oenocarpus_bataua)	Prestoea_acuminata)	(((((Iriartea_deltoidea	Nypa_fruticans)	(Phoenix_dactylifera	Sabal_domingensis))	((((Reinhardtia_paiewonskiana	Reinhardtia_latisecta)	Reinhardtia_simplex)	((Attalea_speciosa	(Bactris_major	(Elaeis_guineensis	Elaeis_oleifera)))	(Roystonea_regia	(Pseudophoenix_vinifera	Sclerosperma_profizianum))))	Serenoa_repens))	Manicaria_saccifera)	(Geonoma_undata	((Hydriastele_microspadix	(((Podococcus_barteri	Veitchia_spiralis)	Heterospathe_cagayanensis)	Dictyosperma_album))	Leopoldinia_pulchra))))	Burretiokentia_grandiflora)	Kingia_australis);
(((Nypa_fruticans	((Phoenix_dactylifera	Sabal_domingensis)	(((Serenoa_repens	(Pseudophoenix_vinifera	Sclerosperma_profizianum))	(Attalea_speciosa	(((Reinhardtia_paiewonskiana	Reinhardtia_latisecta)	Reinhardtia_simplex)	((Bactris_major	(Elaeis_guineensis	Elaeis_oleifera))	Roystonea_regia))))	(Iriartea_deltoidea	((Hydriastele_microspadix	(((Podococcus_barteri	Veitchia_spiralis)	Heterospathe_cagayanensis)	Dictyosperma_album))	(((Oenocarpus_minor	Oenocarpus_bataua)	Prestoea_acuminata)	(Leopoldinia_pulchra	(Geonoma_undata	Manicaria_saccifera))))))))	Burretiokentia_grandiflora)	Kingia_australis);
(((Attalea_speciosa	((((Reinhardtia_paiewonskiana	Reinhardtia_latisecta)	Reinhardtia_simplex)	(Bactris_major	(Elaeis_guineensis	Elaeis_oleifera)))	((((Serenoa_repens	((Podococcus_barteri	Veitchia_spiralis)	(Hydriastele_microspadix	(Dictyosperma_album	Heterospathe_cagayanensis))))	(((Oenocarpus_minor	Oenocarpus_bataua)	Prestoea_acuminata)	(Geonoma_undata	Manicaria_saccifera)))	(Leopoldinia_pulchra	((Iriartea_deltoidea	Nypa_fruticans)	((Phoenix_dactylifera	Sabal_domingensis)	(Pseudophoenix_vinifera	Sclerosperma_profizianum)))))	Roystonea_regia)))	Burretiokentia_grandiflora)	Kingia_australis);
(((Oenocarpus_bataua	((Prestoea_acuminata	((((Geonoma_undata	Manicaria_saccifera)	Leopoldinia_pulchra)	(((Attalea_speciosa	(((Reinhardtia_paiewonskiana	Reinhardtia_latisecta)	Reinhardtia_simplex)	(Bactris_major	(Elaeis_guineensis	Elaeis_oleifera))))	((Phoenix_dactylifera	(Nypa_fruticans	Sabal_domingensis))	(Serenoa_repens	(Pseudophoenix_vinifera	Sclerosperma_profizianum))))	(Iriartea_deltoidea	Roystonea_regia)))	((Podococcus_barteri	Veitchia_spiralis)	(Hydriastele_microspadix	(Dictyosperma_album	Heterospathe_cagayanensis)))))	Oenocarpus_minor))	Burretiokentia_grandiflora)	Kingia_australis);
(((Prestoea_acuminata	(((Dictyosperma_album	((Veitchia_spiralis	Heterospathe_cagayanensis)	Hydriastele_microspadix))	((Geonoma_undata	Leopoldinia_pulchra)	(Manicaria_saccifera	(Iriartea_deltoidea	((Phoenix_dactylifera	Sabal_domingensis)	(((Reinhardtia_paiewonskiana	Reinhardtia_latisecta)	Reinhardtia_simplex)	((Serenoa_repens	(Pseudophoenix_vinifera	Sclerosperma_profizianum))	(((Podococcus_barteri	Roystonea_regia)	Nypa_fruticans)	((Attalea_speciosa	Bactris_major)	(Elaeis_guineensis	Elaeis_oleifera))))))))))	(Oenocarpus_minor	Oenocarpus_bataua)))	Burretiokentia_grandiflora)	Kingia_australis);
(((Oenocarpus_bataua	((Prestoea_acuminata	(((((Pseudophoenix_vinifera	Sclerosperma_profizianum)	Iriartea_deltoidea)	((((Reinhardtia_paiewonskiana	Reinhardtia_latisecta)	Reinhardtia_simplex)	(((Podococcus_barteri	(Bactris_major	Nypa_fruticans))	(Elaeis_guineensis	Elaeis_oleifera))	Roystonea_regia))	(Attalea_speciosa	(Phoenix_dactylifera	Sabal_domingensis))))	((Geonoma_undata	Manicaria_saccifera)	(Serenoa_repens	(Dictyosperma_album	(Heterospathe_cagayanensis	(Hydriastele_microspadix	Veitchia_spiralis))))))	Leopoldinia_pulchra))	Oenocarpus_minor))	Burretiokentia_grandiflora)	Kingia_australis);
((((((((Oenocarpus_bataua	Oenocarpus_minor)	Prestoea_acuminata)	(Manicaria_saccifera	(((Podococcus_barteri	Nypa_fruticans)	Iriartea_deltoidea)	(((Serenoa_repens	(Pseudophoenix_vinifera	Sclerosperma_profizianum))	(((Bactris_major	((Elaeis_guineensis	Elaeis_oleifera)	Attalea_speciosa))	((Reinhardtia_paiewonskiana	Reinhardtia_latisecta)	Reinhardtia_simplex))	Roystonea_regia))	(Phoenix_dactylifera	Sabal_domingensis)))))	(Dictyosperma_album	(Veitchia_spiralis	(Heterospathe_cagayanensis	Hydriastele_microspadix))))	Leopoldinia_pulchra)	Geonoma_undata)	Burretiokentia_grandiflora)	Kingia_australis);
(((Roystonea_regia	((((Iriartea_deltoidea	(Nypa_fruticans	(Phoenix_dactylifera	Sabal_domingensis)))	((((Dictyosperma_album	((Heterospathe_cagayanensis	(Veitchia_spiralis	Podococcus_barteri))	Hydriastele_microspadix))	Leopoldinia_pulchra)	((Oenocarpus_bataua	Oenocarpus_minor)	Prestoea_acuminata))	(Geonoma_undata	Manicaria_saccifera)))	(Serenoa_repens	(Pseudophoenix_vinifera	Sclerosperma_profizianum)))	(((Bactris_major	(Elaeis_guineensis	Elaeis_oleifera))	((Reinhardtia_paiewonskiana	Reinhardtia_latisecta)	Reinhardtia_simplex))	Attalea_speciosa)))	Burretiokentia_grandiflora)	Kingia_australis);
(((Oenocarpus_bataua	Oenocarpus_minor)	(Prestoea_acuminata	(Manicaria_saccifera	((((Attalea_speciosa	(Roystonea_regia	(Serenoa_repens	(Pseudophoenix_vinifera	Sclerosperma_profizianum))))	((Bactris_major	(Elaeis_guineensis	Elaeis_oleifera))	((Reinhardtia_paiewonskiana	(Burretiokentia_grandiflora	Reinhardtia_latisecta))	Reinhardtia_simplex)))	((Leopoldinia_pulchra	Iriartea_deltoidea)	(Nypa_fruticans	(Phoenix_dactylifera	Sabal_domingensis))))	(Geonoma_undata	(((Heterospathe_cagayanensis	Hydriastele_microspadix)	Dictyosperma_album)	(Veitchia_spiralis	Podococcus_barteri)))))))	Kingia_australis);
(((Leopoldinia_pulchra	((((Heterospathe_cagayanensis	Dictyosperma_album)	Hydriastele_microspadix)	(((Veitchia_spiralis	Podococcus_barteri)	Manicaria_saccifera)	(((Serenoa_repens	(Pseudophoenix_vinifera	Sclerosperma_profizianum))	(((Attalea_speciosa	(Bactris_major	((Elaeis_oleifera	Burretiokentia_grandiflora)	Elaeis_guineensis)))	((Reinhardtia_paiewonskiana	Reinhardtia_latisecta)	Reinhardtia_simplex))	Roystonea_regia))	(Iriartea_deltoidea	(Nypa_fruticans	(Phoenix_dactylifera	Sabal_domingensis))))))	Geonoma_undata))	((Oenocarpus_bataua	Oenocarpus_minor)	Prestoea_acuminata))	Kingia_australis);
((Attalea_speciosa	(((Bactris_major	(Elaeis_oleifera	Elaeis_guineensis))	((Reinhardtia_paiewonskiana	Reinhardtia_latisecta)	Reinhardtia_simplex))	(((Sclerosperma_profizianum	Pseudophoenix_vinifera)	Roystonea_regia)	((Sabal_domingensis	Phoenix_dactylifera)	((Iriartea_deltoidea	(Burretiokentia_grandiflora	Nypa_fruticans))	(((Leopoldinia_pulchra	(Manicaria_saccifera	Geonoma_undata))	(Prestoea_acuminata	(Oenocarpus_minor	Oenocarpus_bataua)))	(Serenoa_repens	(Podococcus_barteri	((Veitchia_spiralis	Heterospathe_cagayanensis)	(Dictyosperma_album	Hydriastele_microspadix))))))))))	Kingia_australis);
((((((Iriartea_deltoidea	Roystonea_regia)	(((((Sclerosperma_profizianum	Pseudophoenix_vinifera)	Serenoa_repens)	((Reinhardtia_paiewonskiana	Reinhardtia_latisecta)	Reinhardtia_simplex))	((Sabal_domingensis	Phoenix_dactylifera)	Leopoldinia_pulchra))	((Manicaria_saccifera	Geonoma_undata)	((Prestoea_acuminata	(Oenocarpus_minor	Oenocarpus_bataua))	((Dictyosperma_album	Hydriastele_microspadix)	(Heterospathe_cagayanensis	(Podococcus_barteri	Veitchia_spiralis)))))))	(Attalea_speciosa	(Bactris_major	(Elaeis_oleifera	Elaeis_guineensis))))	Nypa_fruticans)	Burretiokentia_grandiflora)	Kingia_australis);
(((((Sabal_domingensis	Phoenix_dactylifera)	((Iriartea_deltoidea	Serenoa_repens)	(((Manicaria_saccifera	Geonoma_undata)	(((Dictyosperma_album	(Hydriastele_microspadix	(Heterospathe_cagayanensis	(Podococcus_barteri	Veitchia_spiralis))))	Leopoldinia_pulchra)	(Prestoea_acuminata	(Oenocarpus_minor	Oenocarpus_bataua))))	((Sclerosperma_profizianum	Pseudophoenix_vinifera)	(((Reinhardtia_paiewonskiana	Reinhardtia_latisecta)	Reinhardtia_simplex)	((Attalea_speciosa	(Bactris_major	(Elaeis_oleifera	Elaeis_guineensis)))	Roystonea_regia))))))	Nypa_fruticans)	Burretiokentia_grandiflora)	Kingia_australis);
((((Oenocarpus_minor	Oenocarpus_bataua)	((((Dictyosperma_album	(Hydriastele_microspadix	(Heterospathe_cagayanensis	(Podococcus_barteri	Veitchia_spiralis))))	(((((Serenoa_repens	Sclerosperma_profizianum)	Roystonea_regia)	(((Reinhardtia_paiewonskiana	Reinhardtia_latisecta)	Reinhardtia_simplex)	(Attalea_speciosa	(Bactris_major	(Pseudophoenix_vinifera	(Elaeis_oleifera	Elaeis_guineensis))))))	(Nypa_fruticans	(Sabal_domingensis	Phoenix_dactylifera)))	Iriartea_deltoidea))	(Manicaria_saccifera	Geonoma_undata))	(Leopoldinia_pulchra	Prestoea_acuminata)))	Burretiokentia_grandiflora)	Kingia_australis);
(((Nypa_fruticans	((Sabal_domingensis	Phoenix_dactylifera)	((Iriartea_deltoidea	((((Prestoea_acuminata	(Oenocarpus_minor	Oenocarpus_bataua))	(Heterospathe_cagayanensis	(Hydriastele_microspadix	Dictyosperma_album)))	(Geonoma_undata	Leopoldinia_pulchra))	((Podococcus_barteri	Veitchia_spiralis)	Manicaria_saccifera)))	((Serenoa_repens	(Pseudophoenix_vinifera	Sclerosperma_profizianum))	((((Reinhardtia_paiewonskiana	Reinhardtia_latisecta)	Reinhardtia_simplex)	Roystonea_regia)	((Elaeis_oleifera	Elaeis_guineensis)	(Attalea_speciosa	Bactris_major)))))))	Burretiokentia_grandiflora)	Kingia_australis);
((((Prestoea_acuminata	(Oenocarpus_minor	Oenocarpus_bataua))	(((Geonoma_undata	Leopoldinia_pulchra)	(Manicaria_saccifera	((((Pseudophoenix_vinifera	Sclerosperma_profizianum)	((Attalea_speciosa	(Bactris_major	(Elaeis_oleifera	Elaeis_guineensis)))	(((Reinhardtia_paiewonskiana	Reinhardtia_latisecta)	Reinhardtia_simplex)	Roystonea_regia)))	((Serenoa_repens	Sabal_domingensis)	Phoenix_dactylifera))	(Podococcus_barteri	(Iriartea_deltoidea	Nypa_fruticans)))))	(Heterospathe_cagayanensis	((Veitchia_spiralis	Hydriastele_microspadix)	Dictyosperma_album))))	Burretiokentia_grandiflora)	Kingia_australis);
(((Nypa_fruticans	(((Iriartea_deltoidea	(((Pseudophoenix_vinifera	Sclerosperma_profizianum)	Roystonea_regia)	((Attalea_speciosa	(Bactris_major	(Elaeis_oleifera	Elaeis_guineensis)))	((Reinhardtia_paiewonskiana	Reinhardtia_latisecta)	Reinhardtia_simplex))))	(((Geonoma_undata	Manicaria_saccifera)	((Serenoa_repens	(Dictyosperma_album	(Heterospathe_cagayanensis	((Veitchia_spiralis	Podococcus_barteri)	Hydriastele_microspadix))))	(Prestoea_acuminata	(Oenocarpus_minor	Oenocarpus_bataua))))	Leopoldinia_pulchra))	(Sabal_domingensis	Phoenix_dactylifera)))	Burretiokentia_grandiflora)	Kingia_australis);
(((Oenocarpus_bataua	(((Geonoma_undata	(((Leopoldinia_pulchra	(Dictyosperma_album	(Heterospathe_cagayanensis	((Veitchia_spiralis	Podococcus_barteri)	Hydriastele_microspadix))))	Manicaria_saccifera)	((Serenoa_repens	(Pseudophoenix_vinifera	Sclerosperma_profizianum))	(((Reinhardtia_paiewonskiana	Reinhardtia_latisecta)	Reinhardtia_simplex)	((((Elaeis_oleifera	Elaeis_guineensis)	(Roystonea_regia	Iriartea_deltoidea))	((Sabal_domingensis	Phoenix_dactylifera)	Nypa_fruticans))	(Attalea_speciosa	Bactris_major))))))	Prestoea_acuminata)	Oenocarpus_minor))	Burretiokentia_grandiflora)	Kingia_australis);
((((((Dictyosperma_album	((Heterospathe_cagayanensis	(Podococcus_barteri	Veitchia_spiralis))	Hydriastele_microspadix))	Geonoma_undata)	(Manicaria_saccifera	((((Sabal_domingensis	Phoenix_dactylifera)	Nypa_fruticans)	Iriartea_deltoidea)	((((((Reinhardtia_paiewonskiana	(Burretiokentia_grandiflora	Reinhardtia_latisecta))	Reinhardtia_simplex)	(Bactris_major	(Elaeis_oleifera	Elaeis_guineensis)))	Attalea_speciosa)	Roystonea_regia)	(Serenoa_repens	(Pseudophoenix_vinifera	Sclerosperma_profizianum))))))	Leopoldinia_pulchra)	(Prestoea_acuminata	(Oenocarpus_minor	Oenocarpus_bataua)))	Kingia_australis);
((Oenocarpus_bataua	(((((Leopoldinia_pulchra	Geonoma_undata)	(Dictyosperma_album	(Heterospathe_cagayanensis	(Hydriastele_microspadix	Veitchia_spiralis))))	(Manicaria_saccifera	(((((((Reinhardtia_paiewonskiana	(Burretiokentia_grandiflora	Reinhardtia_latisecta))	Reinhardtia_simplex)	(Bactris_major	(Elaeis_oleifera	Elaeis_guineensis)))	Attalea_speciosa)	Roystonea_regia)	((Sabal_domingensis	Phoenix_dactylifera)	(Serenoa_repens	Nypa_fruticans)))	(Podococcus_barteri	(Iriartea_deltoidea	(Pseudophoenix_vinifera	Sclerosperma_profizianum))))))	Prestoea_acuminata)	Oenocarpus_minor))	Kingia_australis);
((Prestoea_acuminata	((((Iriartea_deltoidea	(((Sclerosperma_profizianum	Pseudophoenix_vinifera)	Serenoa_repens)	((Roystonea_regia	(((Reinhardtia_latisecta	Reinhardtia_paiewonskiana)	Reinhardtia_simplex)	(((Elaeis_guineensis	Elaeis_oleifera)	Bactris_major)	Attalea_speciosa)))	((Sabal_domingensis	Phoenix_dactylifera)	(Burretiokentia_grandiflora	Nypa_fruticans)))))	(Manicaria_saccifera	((Heterospathe_cagayanensis	(Podococcus_barteri	Veitchia_spiralis))	(Hydriastele_microspadix	Dictyosperma_album))))	(Geonoma_undata	Leopoldinia_pulchra))	(Oenocarpus_minor	Oenocarpus_bataua)))	Kingia_australis);
((Burretiokentia_grandiflora	(Nypa_fruticans	(Bactris_major	(((Podococcus_barteri	Roystonea_regia)	(Elaeis_guineensis	Elaeis_oleifera))	(((((Sclerosperma_profizianum	Pseudophoenix_vinifera)	Iriartea_deltoidea)	((Reinhardtia_latisecta	Reinhardtia_paiewonskiana)	Reinhardtia_simplex))	(((Attalea_speciosa	(Serenoa_repens	Sabal_domingensis))	Phoenix_dactylifera)	Leopoldinia_pulchra))	((Geonoma_undata	Manicaria_saccifera)	(((Oenocarpus_minor	Oenocarpus_bataua)	Prestoea_acuminata)	(((Hydriastele_microspadix	Heterospathe_cagayanensis)	Veitchia_spiralis)	Dictyosperma_album))))))))	Kingia_australis);
((Attalea_speciosa	(((((Reinhardtia_latisecta	Reinhardtia_paiewonskiana)	(Burretiokentia_grandiflora	Reinhardtia_simplex))	((Sclerosperma_profizianum	Pseudophoenix_vinifera)	((Iriartea_deltoidea	(Nypa_fruticans	(Sabal_domingensis	Phoenix_dactylifera)))	((((Hydriastele_microspadix	((Veitchia_spiralis	Heterospathe_cagayanensis)	Podococcus_barteri))	Dictyosperma_album)	(Geonoma_undata	Manicaria_saccifera))	(Serenoa_repens	(Leopoldinia_pulchra	((Oenocarpus_minor	Oenocarpus_bataua)	Prestoea_acuminata)))))))	Roystonea_regia)	(Bactris_major	(Elaeis_guineensis	Elaeis_oleifera))))	Kingia_australis);
(((Nypa_fruticans	((((Serenoa_repens	Sabal_domingensis)	Phoenix_dactylifera)	((Iriartea_deltoidea	((Roystonea_regia	((((Reinhardtia_latisecta	Reinhardtia_paiewonskiana)	Reinhardtia_simplex)	(Bactris_major	(Elaeis_guineensis	Elaeis_oleifera)))	Attalea_speciosa))	(Sclerosperma_profizianum	Pseudophoenix_vinifera)))	((Geonoma_undata	Manicaria_saccifera)	((Leopoldinia_pulchra	((Oenocarpus_minor	Oenocarpus_bataua)	Prestoea_acuminata))	(Dictyosperma_album	((Hydriastele_microspadix	Heterospathe_cagayanensis)	Veitchia_spiralis))))))	Podococcus_barteri))	Burretiokentia_grandiflora)	Kingia_australis);
(((Nypa_fruticans	((Sabal_domingensis	((((Manicaria_saccifera	((((Oenocarpus_minor	Oenocarpus_bataua)	Prestoea_acuminata)	(Geonoma_undata	Leopoldinia_pulchra))	(Dictyosperma_album	(Heterospathe_cagayanensis	(Veitchia_spiralis	Hydriastele_microspadix)))))	Iriartea_deltoidea)	((Sclerosperma_profizianum	Pseudophoenix_vinifera)	Phoenix_dactylifera))	(Serenoa_repens	(Roystonea_regia	((((Reinhardtia_latisecta	Reinhardtia_paiewonskiana)	Reinhardtia_simplex)	(Bactris_major	(Elaeis_guineensis	Elaeis_oleifera)))	Attalea_speciosa)))))	Podococcus_barteri))	Burretiokentia_grandiflora)	Kingia_australis);
(((Oenocarpus_minor	Oenocarpus_bataua)	(Prestoea_acuminata	(((((Dictyosperma_album	(Heterospathe_cagayanensis	Hydriastele_microspadix))	(Podococcus_barteri	Veitchia_spiralis))	((((Nypa_fruticans	((Burretiokentia_grandiflora	Serenoa_repens)	Sabal_domingensis))	(Iriartea_deltoidea	Phoenix_dactylifera))	((Sclerosperma_profizianum	Pseudophoenix_vinifera)	(((Reinhardtia_latisecta	Reinhardtia_paiewonskiana)	Reinhardtia_simplex)	(Roystonea_regia	((Bactris_major	(Elaeis_guineensis	Elaeis_oleifera))	Attalea_speciosa)))))	Manicaria_saccifera))	Geonoma_undata)	Leopoldinia_pulchra)))	Kingia_australis);
((((Dictyosperma_album	((Veitchia_spiralis	Heterospathe_cagayanensis)	Hydriastele_microspadix))	(((((Podococcus_barteri	(Iriartea_deltoidea	Nypa_fruticans))	(Serenoa_repens	(Phoenix_dactylifera	Sabal_domingensis)))	((Sclerosperma_profizianum	Pseudophoenix_vinifera)	((Reinhardtia_simplex	(Burretiokentia_grandiflora	(Reinhardtia_latisecta	Reinhardtia_paiewonskiana)))	(Roystonea_regia	((Bactris_major	(Elaeis_guineensis	Elaeis_oleifera))	Attalea_speciosa)))))	Manicaria_saccifera)	(Geonoma_undata	Leopoldinia_pulchra)))	((Oenocarpus_minor	Oenocarpus_bataua)	Prestoea_acuminata))	Kingia_australis);
((Nypa_fruticans	(Burretiokentia_grandiflora	(((((Serenoa_repens	(Sclerosperma_profizianum	Pseudophoenix_vinifera))	(Roystonea_regia	(((Bactris_major	(Elaeis_guineensis	Elaeis_oleifera))	Attalea_speciosa)	(Reinhardtia_simplex	(Reinhardtia_latisecta	Reinhardtia_paiewonskiana)))))	(Iriartea_deltoidea	(((((Dictyosperma_album	((Podococcus_barteri	Veitchia_spiralis)	Heterospathe_cagayanensis))	Hydriastele_microspadix)	Leopoldinia_pulchra)	Manicaria_saccifera)	(Geonoma_undata	((Oenocarpus_minor	Oenocarpus_bataua)	Prestoea_acuminata)))))	Phoenix_dactylifera)	Sabal_domingensis)))	Kingia_australis);
(((Nypa_fruticans	(((Serenoa_repens	((Sclerosperma_profizianum	Pseudophoenix_vinifera)	(Roystonea_regia	(((Bactris_major	(Elaeis_guineensis	Elaeis_oleifera))	Attalea_speciosa)	(Reinhardtia_simplex	(Reinhardtia_latisecta	Reinhardtia_paiewonskiana))))))	((Phoenix_dactylifera	Sabal_domingensis)	(Iriartea_deltoidea	((Geonoma_undata	Manicaria_saccifera)	((Leopoldinia_pulchra	((Oenocarpus_minor	Oenocarpus_bataua)	Prestoea_acuminata))	(Veitchia_spiralis	(Heterospathe_cagayanensis	(Hydriastele_microspadix	Dictyosperma_album))))))))	Podococcus_barteri))	Burretiokentia_grandiflora)	Kingia_australis);
(((Nypa_fruticans	(((Phoenix_dactylifera	Sabal_domingensis)	((Manicaria_saccifera	(((Oenocarpus_minor	Oenocarpus_bataua)	Prestoea_acuminata)	(((Veitchia_spiralis	Heterospathe_cagayanensis)	(Hydriastele_microspadix	Dictyosperma_album))	(Leopoldinia_pulchra	Geonoma_undata))))	((((Sclerosperma_profizianum	Pseudophoenix_vinifera)	Serenoa_repens)	(Bactris_major	Attalea_speciosa))	((Reinhardtia_simplex	(Reinhardtia_latisecta	Reinhardtia_paiewonskiana))	(Iriartea_deltoidea	(Roystonea_regia	(Elaeis_guineensis	Elaeis_oleifera)))))))	Podococcus_barteri))	Burretiokentia_grandiflora)	Kingia_australis);
(((Nypa_fruticans	(((Roystonea_regia	((((Elaeis_oleifera	Elaeis_guineensis)	Bactris_major)	Attalea_speciosa)	(Reinhardtia_simplex	(Reinhardtia_latisecta	Reinhardtia_paiewonskiana))))	(((Pseudophoenix_vinifera	Sclerosperma_profizianum)	Serenoa_repens)	((Phoenix_dactylifera	Sabal_domingensis)	(Iriartea_deltoidea	((Geonoma_undata	Manicaria_saccifera)	(((Dictyosperma_album	((Hydriastele_microspadix	Veitchia_spiralis)	Heterospathe_cagayanensis))	Leopoldinia_pulchra)	((Oenocarpus_minor	Oenocarpus_bataua)	Prestoea_acuminata)))))))	Podococcus_barteri))	Burretiokentia_grandiflora)	Kingia_australis);
(((Nypa_fruticans	(Sabal_domingensis	((((((Elaeis_oleifera	Elaeis_guineensis)	(Reinhardtia_simplex	(Reinhardtia_latisecta	Reinhardtia_paiewonskiana)))	Serenoa_repens)	((((Geonoma_undata	Manicaria_saccifera)	((Dictyosperma_album	(Veitchia_spiralis	Heterospathe_cagayanensis))	Hydriastele_microspadix))	(((Oenocarpus_minor	Oenocarpus_bataua)	Prestoea_acuminata)	Leopoldinia_pulchra))	(((Podococcus_barteri	Iriartea_deltoidea)	Roystonea_regia)	(Bactris_major	Attalea_speciosa))))	(Pseudophoenix_vinifera	Sclerosperma_profizianum))	Phoenix_dactylifera)))	Burretiokentia_grandiflora)	Kingia_australis);
(((Nypa_fruticans	(Podococcus_barteri	(((((Elaeis_oleifera	Elaeis_guineensis)	Bactris_major)	Attalea_speciosa)	Roystonea_regia)	((((Pseudophoenix_vinifera	Sclerosperma_profizianum)	Leopoldinia_pulchra)	(((((Oenocarpus_minor	Oenocarpus_bataua)	Prestoea_acuminata)	(Serenoa_repens	((Dictyosperma_album	(Veitchia_spiralis	Heterospathe_cagayanensis))	Hydriastele_microspadix)))	(Geonoma_undata	Manicaria_saccifera))	((Phoenix_dactylifera	Sabal_domingensis)	Iriartea_deltoidea)))	(Reinhardtia_simplex	(Reinhardtia_latisecta	Reinhardtia_paiewonskiana))))))	Burretiokentia_grandiflora)	Kingia_australis);
(((Nypa_fruticans	((((((Pseudophoenix_vinifera	Sclerosperma_profizianum)	Phoenix_dactylifera)	(Roystonea_regia	((Serenoa_repens	Podococcus_barteri)	Sabal_domingensis)))	((((Leopoldinia_pulchra	Geonoma_undata)	(((Dictyosperma_album	(Veitchia_spiralis	Heterospathe_cagayanensis))	Hydriastele_microspadix)	((Oenocarpus_minor	Oenocarpus_bataua)	Prestoea_acuminata)))	Manicaria_saccifera)	Iriartea_deltoidea))	(((Elaeis_oleifera	Elaeis_guineensis)	Bactris_major)	Attalea_speciosa))	(Reinhardtia_simplex	(Reinhardtia_latisecta	Reinhardtia_paiewonskiana))))	Burretiokentia_grandiflora)	Kingia_australis);
(((((Oenocarpus_minor	Oenocarpus_bataua)	Prestoea_acuminata)	((((Serenoa_repens	(((Nypa_fruticans	(Phoenix_dactylifera	Sabal_domingensis))	(Pseudophoenix_vinifera	Sclerosperma_profizianum))	(Attalea_speciosa	((Iriartea_deltoidea	Roystonea_regia)	(Bactris_major	((Elaeis_oleifera	Elaeis_guineensis)	(Reinhardtia_simplex	(Reinhardtia_latisecta	Reinhardtia_paiewonskiana))))))))	(Manicaria_saccifera	Geonoma_undata))	(((Heterospathe_cagayanensis	Hydriastele_microspadix)	Dictyosperma_album)	(Podococcus_barteri	Veitchia_spiralis)))	Leopoldinia_pulchra))	Burretiokentia_grandiflora)	Kingia_australis);
((Attalea_speciosa	(((Bactris_major	(Podococcus_barteri	Nypa_fruticans))	(Elaeis_oleifera	Elaeis_guineensis))	(((((((Prestoea_acuminata	Leopoldinia_pulchra)	((Oenocarpus_minor	Oenocarpus_bataua)	Manicaria_saccifera))	((((Veitchia_spiralis	Heterospathe_cagayanensis)	Hydriastele_microspadix)	Dictyosperma_album)	Geonoma_undata))	Iriartea_deltoidea)	(Phoenix_dactylifera	Sabal_domingensis))	((Reinhardtia_simplex	(Reinhardtia_latisecta	Reinhardtia_paiewonskiana))	(Roystonea_regia	(Serenoa_repens	(Pseudophoenix_vinifera	Sclerosperma_profizianum)))))	Burretiokentia_grandiflora)))	Kingia_australis);
(((Burretiokentia_grandiflora	Nypa_fruticans)	(Iriartea_deltoidea	((Phoenix_dactylifera	Sabal_domingensis)	((((Roystonea_regia	(Reinhardtia_simplex	(Reinhardtia_latisecta	Reinhardtia_paiewonskiana)))	(Attalea_speciosa	((Elaeis_oleifera	Elaeis_guineensis)	Bactris_major)))	(Pseudophoenix_vinifera	Sclerosperma_profizianum))	((Podococcus_barteri	Serenoa_repens)	((((Prestoea_acuminata	(Oenocarpus_minor	Oenocarpus_bataua))	((Heterospathe_cagayanensis	(Hydriastele_microspadix	Veitchia_spiralis))	Dictyosperma_album))	(Leopoldinia_pulchra	Geonoma_undata))	Manicaria_saccifera))))))	Kingia_australis);
(((Prestoea_acuminata	(Oenocarpus_minor	Oenocarpus_bataua))	(((Manicaria_saccifera	((((Roystonea_regia	(Reinhardtia_simplex	(Reinhardtia_latisecta	Reinhardtia_paiewonskiana)))	(Attalea_speciosa	((Elaeis_oleifera	Elaeis_guineensis)	Bactris_major)))	((Iriartea_deltoidea	(Phoenix_dactylifera	Sabal_domingensis))	(Serenoa_repens	(Pseudophoenix_vinifera	Sclerosperma_profizianum))))	(Podococcus_barteri	(Burretiokentia_grandiflora	Nypa_fruticans))))	(((Heterospathe_cagayanensis	Veitchia_spiralis)	Dictyosperma_album)	Hydriastele_microspadix))	(Leopoldinia_pulchra	Geonoma_undata)))	Kingia_australis);
((Burretiokentia_grandiflora	(((Serenoa_repens	Sabal_domingensis)	(((((Pseudophoenix_vinifera	Sclerosperma_profizianum)	(Reinhardtia_simplex	(Reinhardtia_latisecta	Reinhardtia_paiewonskiana)))	(Attalea_speciosa	((Elaeis_oleifera	Elaeis_guineensis)	Bactris_major)))	((Phoenix_dactylifera	Iriartea_deltoidea)	(((Leopoldinia_pulchra	(Geonoma_undata	Manicaria_saccifera))	(((Heterospathe_cagayanensis	Veitchia_spiralis)	Dictyosperma_album)	Hydriastele_microspadix))	(Prestoea_acuminata	(Oenocarpus_minor	Oenocarpus_bataua)))))	Roystonea_regia))	(Nypa_fruticans	Podococcus_barteri)))	Kingia_australis);
((((Oenocarpus_minor	Oenocarpus_bataua)	(((Dictyosperma_album	(((Podococcus_barteri	Veitchia_spiralis)	Heterospathe_cagayanensis)	Hydriastele_microspadix))	((Leopoldinia_pulchra	(((((Phoenix_dactylifera	Sabal_domingensis)	(Pseudophoenix_vinifera	Sclerosperma_profizianum))	(((((Elaeis_oleifera	Elaeis_guineensis)	Bactris_major)	(Reinhardtia_simplex	(Reinhardtia_latisecta	Reinhardtia_paiewonskiana)))	Roystonea_regia)	Attalea_speciosa))	(Nypa_fruticans	Iriartea_deltoidea))	Serenoa_repens))	(Geonoma_undata	Manicaria_saccifera)))	Prestoea_acuminata))	Burretiokentia_grandiflora)	Kingia_australis);
((Burretiokentia_grandiflora	(((((Serenoa_repens	(Pseudophoenix_vinifera	Sclerosperma_profizianum))	((Roystonea_regia	((Reinhardtia_simplex	(Reinhardtia_latisecta	Reinhardtia_paiewonskiana))	(Bactris_major	(Elaeis_oleifera	Elaeis_guineensis))))	Attalea_speciosa))	((Sabal_domingensis	Phoenix_dactylifera)	(((((Oenocarpus_minor	Oenocarpus_bataua)	Prestoea_acuminata)	Leopoldinia_pulchra)	Geonoma_undata)	(((Heterospathe_cagayanensis	(Hydriastele_microspadix	Dictyosperma_album))	(Podococcus_barteri	Veitchia_spiralis))	Manicaria_saccifera))))	Iriartea_deltoidea)	Nypa_fruticans))	Kingia_australis);
((((((((((Oenocarpus_minor	Oenocarpus_bataua)	Prestoea_acuminata)	(((Heterospathe_cagayanensis	(Podococcus_barteri	Veitchia_spiralis))	(Hydriastele_microspadix	Dictyosperma_album))	(Geonoma_undata	Manicaria_saccifera)))	Leopoldinia_pulchra)	(Serenoa_repens	(Pseudophoenix_vinifera	Sclerosperma_profizianum)))	(((Reinhardtia_simplex	(Reinhardtia_latisecta	Reinhardtia_paiewonskiana))	(Bactris_major	(Elaeis_oleifera	(Burretiokentia_grandiflora	Elaeis_guineensis))))	(Attalea_speciosa	(Sabal_domingensis	Phoenix_dactylifera))))	Roystonea_regia)	Iriartea_deltoidea)	Nypa_fruticans)	Kingia_australis);
(((Dictyosperma_album	((Hydriastele_microspadix	Heterospathe_cagayanensis)	(((Leopoldinia_pulchra	(Iriartea_deltoidea	Geonoma_undata))	(((Oenocarpus_minor	Oenocarpus_bataua)	Prestoea_acuminata)	(Manicaria_saccifera	(((Nypa_fruticans	(Serenoa_repens	Sabal_domingensis))	Phoenix_dactylifera)	(((Reinhardtia_simplex	(Reinhardtia_latisecta	Reinhardtia_paiewonskiana))	(Bactris_major	(Elaeis_oleifera	Elaeis_guineensis)))	(Attalea_speciosa	(Roystonea_regia	(Pseudophoenix_vinifera	Sclerosperma_profizianum))))))))	(Podococcus_barteri	Veitchia_spiralis))))	Burretiokentia_grandiflora)	Kingia_australis);
(((Attalea_speciosa	(Bactris_major	(((Reinhardtia_simplex	(Reinhardtia_latisecta	Reinhardtia_paiewonskiana))	((((Leopoldinia_pulchra	(Geonoma_undata	Manicaria_saccifera))	(((Hydriastele_microspadix	Dictyosperma_album)	(Podococcus_barteri	(Heterospathe_cagayanensis	Veitchia_spiralis)))	((Oenocarpus_minor	Oenocarpus_bataua)	Prestoea_acuminata)))	(Iriartea_deltoidea	(Nypa_fruticans	(Sabal_domingensis	Phoenix_dactylifera))))	(Roystonea_regia	(Serenoa_repens	(Pseudophoenix_vinifera	Sclerosperma_profizianum)))))	(Elaeis_oleifera	Elaeis_guineensis))))	Burretiokentia_grandiflora)	Kingia_australis);
(((((Oenocarpus_minor	Oenocarpus_bataua)	Prestoea_acuminata)	((Dictyosperma_album	(Heterospathe_cagayanensis	Hydriastele_microspadix))	(((((((Pseudophoenix_vinifera	Sclerosperma_profizianum)	(Nypa_fruticans	(Sabal_domingensis	Phoenix_dactylifera)))	((Roystonea_regia	(((Elaeis_oleifera	Elaeis_guineensis)	Bactris_major)	Attalea_speciosa))	(Reinhardtia_simplex	(Reinhardtia_latisecta	Reinhardtia_paiewonskiana))))	Serenoa_repens)	Manicaria_saccifera)	(Podococcus_barteri	Veitchia_spiralis))	(Leopoldinia_pulchra	(Iriartea_deltoidea	Geonoma_undata)))))	Burretiokentia_grandiflora)	Kingia_australis);
((((Oenocarpus_minor	Oenocarpus_bataua)	Prestoea_acuminata)	(((Dictyosperma_album	(Heterospathe_cagayanensis	Hydriastele_microspadix))	((((Iriartea_deltoidea	(((Roystonea_regia	((((Elaeis_oleifera	Elaeis_guineensis)	Burretiokentia_grandiflora)	Bactris_major)	Nypa_fruticans))	((Reinhardtia_simplex	(Reinhardtia_latisecta	Reinhardtia_paiewonskiana))	(Attalea_speciosa	(Sclerosperma_profizianum	(Sabal_domingensis	Phoenix_dactylifera)))))	(Serenoa_repens	Pseudophoenix_vinifera)))	Manicaria_saccifera)	(Podococcus_barteri	Veitchia_spiralis))	Geonoma_undata))	Leopoldinia_pulchra))	Kingia_australis);
((Dictyosperma_album	(((Heterospathe_cagayanensis	(Pseudophoenix_vinifera	Hydriastele_microspadix))	(((Leopoldinia_pulchra	((Oenocarpus_minor	Oenocarpus_bataua)	Prestoea_acuminata))	Geonoma_undata)	((Iriartea_deltoidea	((Nypa_fruticans	(Sabal_domingensis	Phoenix_dactylifera))	(((Attalea_speciosa	((Elaeis_oleifera	(Burretiokentia_grandiflora	Elaeis_guineensis))	Bactris_major))	(Reinhardtia_simplex	(Reinhardtia_latisecta	Reinhardtia_paiewonskiana)))	(Serenoa_repens	(Roystonea_regia	Sclerosperma_profizianum)))))	Manicaria_saccifera)))	(Podococcus_barteri	Veitchia_spiralis)))	Kingia_australis);
((((Oenocarpus_minor	Oenocarpus_bataua)	Prestoea_acuminata)	(((Manicaria_saccifera	Geonoma_undata)	((Iriartea_deltoidea	(Nypa_fruticans	(Sabal_domingensis	Phoenix_dactylifera)))	((Serenoa_repens	(Sclerosperma_profizianum	Pseudophoenix_vinifera))	((Burretiokentia_grandiflora	Roystonea_regia)	((Attalea_speciosa	((Elaeis_oleifera	Elaeis_guineensis)	Bactris_major))	(Reinhardtia_simplex	(Reinhardtia_latisecta	Reinhardtia_paiewonskiana)))))))	((((Heterospathe_cagayanensis	(Podococcus_barteri	Veitchia_spiralis))	Dictyosperma_album)	Hydriastele_microspadix)	Leopoldinia_pulchra)))	Kingia_australis);
((((Oenocarpus_minor	Oenocarpus_bataua)	(Prestoea_acuminata	((Geonoma_undata	(((((((Elaeis_oleifera	Elaeis_guineensis)	Bactris_major)	(Reinhardtia_simplex	(Reinhardtia_latisecta	Reinhardtia_paiewonskiana)))	((Sclerosperma_profizianum	Pseudophoenix_vinifera)	(Roystonea_regia	Iriartea_deltoidea)))	(Serenoa_repens	(Nypa_fruticans	(Sabal_domingensis	Phoenix_dactylifera))))	Attalea_speciosa)	Manicaria_saccifera))	((((Heterospathe_cagayanensis	(Podococcus_barteri	Veitchia_spiralis))	Dictyosperma_album)	Hydriastele_microspadix)	Leopoldinia_pulchra))))	Burretiokentia_grandiflora)	Kingia_australis);
((Prestoea_acuminata	((((Leopoldinia_pulchra	Geonoma_undata)	(((Serenoa_repens	(Sclerosperma_profizianum	Pseudophoenix_vinifera))	((Iriartea_deltoidea	(Nypa_fruticans	(Sabal_domingensis	Phoenix_dactylifera)))	(Roystonea_regia	(Attalea_speciosa	(((Elaeis_oleifera	Elaeis_guineensis)	Bactris_major)	(Reinhardtia_simplex	(Reinhardtia_latisecta	Reinhardtia_paiewonskiana)))))))	Manicaria_saccifera))	(((Burretiokentia_grandiflora	Heterospathe_cagayanensis)	(Hydriastele_microspadix	(Podococcus_barteri	Veitchia_spiralis)))	Dictyosperma_album))	(Oenocarpus_minor	Oenocarpus_bataua)))	Kingia_australis);
((Burretiokentia_grandiflora	(Dictyosperma_album	(Heterospathe_cagayanensis	(((Veitchia_spiralis	Podococcus_barteri)	((Iriartea_deltoidea	Nypa_fruticans)	((((Geonoma_undata	(Prestoea_acuminata	Leopoldinia_pulchra))	(Oenocarpus_bataua	Oenocarpus_minor))	Manicaria_saccifera)	((Sabal_domingensis	Phoenix_dactylifera)	((Serenoa_repens	(Pseudophoenix_vinifera	Sclerosperma_profizianum))	(Roystonea_regia	(((Elaeis_guineensis	Elaeis_oleifera)	(Attalea_speciosa	Bactris_major))	((Reinhardtia_latisecta	Reinhardtia_paiewonskiana)	Reinhardtia_simplex))))))))	Hydriastele_microspadix))))	Kingia_australis);
(((Nypa_fruticans	((Serenoa_repens	Sabal_domingensis)	(Phoenix_dactylifera	((Podococcus_barteri	Iriartea_deltoidea)	(((Geonoma_undata	(((Oenocarpus_bataua	Oenocarpus_minor)	Prestoea_acuminata)	(Leopoldinia_pulchra	(((Veitchia_spiralis	Hydriastele_microspadix)	Heterospathe_cagayanensis)	Dictyosperma_album))))	Manicaria_saccifera)	((Pseudophoenix_vinifera	Sclerosperma_profizianum)	(((Elaeis_guineensis	Elaeis_oleifera)	(Attalea_speciosa	Bactris_major))	(((Reinhardtia_latisecta	Reinhardtia_paiewonskiana)	Reinhardtia_simplex)	Roystonea_regia))))))))	Burretiokentia_grandiflora)	Kingia_australis);
(((Prestoea_acuminata	(((Leopoldinia_pulchra	Geonoma_undata)	((Manicaria_saccifera	(Iriartea_deltoidea	((((Sabal_domingensis	Phoenix_dactylifera)	Nypa_fruticans)	(((Reinhardtia_latisecta	Reinhardtia_paiewonskiana)	Reinhardtia_simplex)	(Serenoa_repens	(Pseudophoenix_vinifera	Sclerosperma_profizianum))))	(((Elaeis_guineensis	Elaeis_oleifera)	(Roystonea_regia	Podococcus_barteri))	(Attalea_speciosa	Bactris_major)))))	(((Veitchia_spiralis	Hydriastele_microspadix)	Heterospathe_cagayanensis)	Dictyosperma_album)))	(Oenocarpus_bataua	Oenocarpus_minor)))	Burretiokentia_grandiflora)	Kingia_australis);
(((((Geonoma_undata	((Veitchia_spiralis	Heterospathe_cagayanensis)	(Hydriastele_microspadix	Dictyosperma_album)))	(Manicaria_saccifera	(Iriartea_deltoidea	((Podococcus_barteri	Serenoa_repens)	((Phoenix_dactylifera	(Nypa_fruticans	Sabal_domingensis))	((Pseudophoenix_vinifera	Sclerosperma_profizianum)	((Burretiokentia_grandiflora	Roystonea_regia)	(((Reinhardtia_latisecta	Reinhardtia_paiewonskiana)	Reinhardtia_simplex)	(Attalea_speciosa	(Bactris_major	(Elaeis_guineensis	Elaeis_oleifera)))))))))))	Leopoldinia_pulchra)	((Oenocarpus_bataua	Oenocarpus_minor)	Prestoea_acuminata))	Kingia_australis);
(((Podococcus_barteri	Nypa_fruticans)	(((((Geonoma_undata	(((Veitchia_spiralis	Heterospathe_cagayanensis)	Dictyosperma_album)	Hydriastele_microspadix))	(Leopoldinia_pulchra	((Oenocarpus_bataua	Oenocarpus_minor)	Prestoea_acuminata)))	Manicaria_saccifera)	(Iriartea_deltoidea	(Phoenix_dactylifera	Sabal_domingensis)))	((Serenoa_repens	(Pseudophoenix_vinifera	Sclerosperma_profizianum))	(Roystonea_regia	(Attalea_speciosa	((Bactris_major	((Burretiokentia_grandiflora	Elaeis_guineensis)	Elaeis_oleifera))	((Reinhardtia_latisecta	Reinhardtia_paiewonskiana)	Reinhardtia_simplex)))))))	Kingia_australis);
((((Oenocarpus_bataua	Oenocarpus_minor)	(Prestoea_acuminata	((Leopoldinia_pulchra	Geonoma_undata)	((Manicaria_saccifera	((Podococcus_barteri	Serenoa_repens)	((Iriartea_deltoidea	(Nypa_fruticans	(Phoenix_dactylifera	Sabal_domingensis)))	((Pseudophoenix_vinifera	Sclerosperma_profizianum)	((((Attalea_speciosa	Bactris_major)	(Elaeis_guineensis	Elaeis_oleifera))	((Reinhardtia_latisecta	Reinhardtia_paiewonskiana)	Reinhardtia_simplex))	Roystonea_regia)))))	((Heterospathe_cagayanensis	Dictyosperma_album)	(Veitchia_spiralis	Hydriastele_microspadix))))))	Burretiokentia_grandiflora)	Kingia_australis);
((Prestoea_acuminata	(((Manicaria_saccifera	((Nypa_fruticans	(Phoenix_dactylifera	Sabal_domingensis))	((Serenoa_repens	(((Attalea_speciosa	Bactris_major)	(Elaeis_guineensis	Elaeis_oleifera))	((Pseudophoenix_vinifera	Sclerosperma_profizianum)	(((Burretiokentia_grandiflora	Reinhardtia_latisecta)	Reinhardtia_paiewonskiana)	Reinhardtia_simplex))))	(Roystonea_regia	(Podococcus_barteri	Iriartea_deltoidea)))))	((Dictyosperma_album	((Veitchia_spiralis	Hydriastele_microspadix)	Heterospathe_cagayanensis))	(Leopoldinia_pulchra	Geonoma_undata)))	(Oenocarpus_bataua	Oenocarpus_minor)))	Kingia_australis);
(((Dictyosperma_album	(((Veitchia_spiralis	Hydriastele_microspadix)	Heterospathe_cagayanensis)	(((Geonoma_undata	Leopoldinia_pulchra)	((Oenocarpus_bataua	Oenocarpus_minor)	Prestoea_acuminata))	(Manicaria_saccifera	((Nypa_fruticans	(Phoenix_dactylifera	Sabal_domingensis))	((Serenoa_repens	((Attalea_speciosa	(Bactris_major	(Elaeis_guineensis	Elaeis_oleifera)))	((Pseudophoenix_vinifera	Sclerosperma_profizianum)	((Reinhardtia_latisecta	Reinhardtia_paiewonskiana)	Reinhardtia_simplex))))	(Iriartea_deltoidea	(Roystonea_regia	Podococcus_barteri))))))))	Burretiokentia_grandiflora)	Kingia_australis);
((((Oenocarpus_bataua	Oenocarpus_minor)	Prestoea_acuminata)	(((Nypa_fruticans	(Phoenix_dactylifera	Sabal_domingensis))	((Attalea_speciosa	((Leopoldinia_pulchra	(Pseudophoenix_vinifera	Sclerosperma_profizianum))	((Bactris_major	((Burretiokentia_grandiflora	Elaeis_guineensis)	Elaeis_oleifera))	((Reinhardtia_latisecta	Reinhardtia_paiewonskiana)	Reinhardtia_simplex))))	(Iriartea_deltoidea	(Roystonea_regia	Podococcus_barteri))))	(Manicaria_saccifera	((Serenoa_repens	(Hydriastele_microspadix	(Dictyosperma_album	(Veitchia_spiralis	Heterospathe_cagayanensis))))	Geonoma_undata))))	Kingia_australis);
((Nypa_fruticans	((Phoenix_dactylifera	Sabal_domingensis)	(((Attalea_speciosa	((Bactris_major	(Elaeis_guineensis	Elaeis_oleifera))	((Reinhardtia_latisecta	Reinhardtia_paiewonskiana)	(Burretiokentia_grandiflora	Reinhardtia_simplex))))	((Iriartea_deltoidea	Roystonea_regia)	(((Oenocarpus_bataua	Oenocarpus_minor)	Prestoea_acuminata)	((Geonoma_undata	Manicaria_saccifera)	((((Hydriastele_microspadix	(Heterospathe_cagayanensis	(Podococcus_barteri	Veitchia_spiralis)))	Dictyosperma_album)	Serenoa_repens)	Leopoldinia_pulchra)))))	(Pseudophoenix_vinifera	Sclerosperma_profizianum))))	Kingia_australis);
(((Podococcus_barteri	Nypa_fruticans)	(((((Geonoma_undata	Manicaria_saccifera)	((Dictyosperma_album	((Veitchia_spiralis	Heterospathe_cagayanensis)	Hydriastele_microspadix))	((Oenocarpus_bataua	Oenocarpus_minor)	Prestoea_acuminata)))	(Leopoldinia_pulchra	Iriartea_deltoidea))	((Serenoa_repens	(Pseudophoenix_vinifera	Sclerosperma_profizianum))	((Roystonea_regia	((Bactris_major	(Elaeis_oleifera	(Burretiokentia_grandiflora	Elaeis_guineensis)))	(Reinhardtia_simplex	(Reinhardtia_paiewonskiana	Reinhardtia_latisecta))))	Attalea_speciosa)))	(Sabal_domingensis	Phoenix_dactylifera)))	Kingia_australis);
((Attalea_speciosa	(((((Geonoma_undata	(Serenoa_repens	(Dictyosperma_album	(((Podococcus_barteri	Veitchia_spiralis)	Heterospathe_cagayanensis)	Hydriastele_microspadix))))	(Manicaria_saccifera	((Oenocarpus_bataua	Oenocarpus_minor)	Prestoea_acuminata)))	(Leopoldinia_pulchra	Iriartea_deltoidea))	((Pseudophoenix_vinifera	Sclerosperma_profizianum)	((Sabal_domingensis	Phoenix_dactylifera)	(Burretiokentia_grandiflora	Nypa_fruticans))))	(Roystonea_regia	((Bactris_major	(Elaeis_oleifera	Elaeis_guineensis))	(Reinhardtia_simplex	(Reinhardtia_paiewonskiana	Reinhardtia_latisecta))))))	Kingia_australis);
((Burretiokentia_grandiflora	(Nypa_fruticans	((((((Serenoa_repens	(((Heterospathe_cagayanensis	Hydriastele_microspadix)	Dictyosperma_album)	(Podococcus_barteri	Veitchia_spiralis)))	((Leopoldinia_pulchra	Geonoma_undata)	Manicaria_saccifera))	((Oenocarpus_bataua	Oenocarpus_minor)	Prestoea_acuminata))	(((Reinhardtia_simplex	(Reinhardtia_paiewonskiana	Reinhardtia_latisecta))	((Bactris_major	Attalea_speciosa)	(Roystonea_regia	(Elaeis_oleifera	Elaeis_guineensis))))	(Pseudophoenix_vinifera	Sclerosperma_profizianum)))	(Sabal_domingensis	Phoenix_dactylifera))	Iriartea_deltoidea)))	Kingia_australis);
(((((((Serenoa_repens	((((Podococcus_barteri	Veitchia_spiralis)	Hydriastele_microspadix)	Dictyosperma_album)	Heterospathe_cagayanensis))	((((Oenocarpus_bataua	Oenocarpus_minor)	Prestoea_acuminata)	Manicaria_saccifera)	Geonoma_undata))	((Roystonea_regia	((Reinhardtia_simplex	(Reinhardtia_paiewonskiana	Reinhardtia_latisecta))	(Attalea_speciosa	(Bactris_major	(Elaeis_oleifera	Elaeis_guineensis)))))	(Leopoldinia_pulchra	(Pseudophoenix_vinifera	Sclerosperma_profizianum))))	(Sabal_domingensis	Phoenix_dactylifera))	Iriartea_deltoidea)	(Burretiokentia_grandiflora	Nypa_fruticans))	Kingia_australis);
((Attalea_speciosa	(((Nypa_fruticans	Bactris_major)	(Elaeis_oleifera	(Burretiokentia_grandiflora	Elaeis_guineensis)))	((((Leopoldinia_pulchra	(Pseudophoenix_vinifera	Sclerosperma_profizianum))	(((Serenoa_repens	((Hydriastele_microspadix	Dictyosperma_album)	((Podococcus_barteri	Veitchia_spiralis)	Heterospathe_cagayanensis)))	(((Oenocarpus_bataua	Oenocarpus_minor)	Prestoea_acuminata)	(Manicaria_saccifera	Geonoma_undata)))	(Iriartea_deltoidea	(Sabal_domingensis	Phoenix_dactylifera))))	Roystonea_regia)	(Reinhardtia_simplex	(Reinhardtia_paiewonskiana	Reinhardtia_latisecta)))))	Kingia_australis);
(((((Oenocarpus_bataua	Oenocarpus_minor)	Prestoea_acuminata)	(Manicaria_saccifera	(((Iriartea_deltoidea	((((Reinhardtia_simplex	(Reinhardtia_paiewonskiana	Reinhardtia_latisecta))	(Leopoldinia_pulchra	(Pseudophoenix_vinifera	Sclerosperma_profizianum)))	(Attalea_speciosa	(Roystonea_regia	(Bactris_major	(Elaeis_oleifera	Elaeis_guineensis)))))	((Nypa_fruticans	Sabal_domingensis)	Phoenix_dactylifera)))	Geonoma_undata)	(Serenoa_repens	((Hydriastele_microspadix	Dictyosperma_album)	((Podococcus_barteri	Veitchia_spiralis)	Heterospathe_cagayanensis))))))	Burretiokentia_grandiflora)	Kingia_australis);
(((Dictyosperma_album	((((Podococcus_barteri	Veitchia_spiralis)	(((Manicaria_saccifera	Geonoma_undata)	((Nypa_fruticans	(Serenoa_repens	Sabal_domingensis))	((((Pseudophoenix_vinifera	Sclerosperma_profizianum)	Phoenix_dactylifera)	Iriartea_deltoidea)	((Roystonea_regia	((Bactris_major	(Elaeis_oleifera	Elaeis_guineensis))	Attalea_speciosa))	(Reinhardtia_simplex	(Reinhardtia_paiewonskiana	Reinhardtia_latisecta))))))	((Prestoea_acuminata	Leopoldinia_pulchra)	(Oenocarpus_bataua	Oenocarpus_minor))))	Hydriastele_microspadix)	Heterospathe_cagayanensis))	Burretiokentia_grandiflora)	Kingia_australis);
(((Attalea_speciosa	((((Reinhardtia_simplex	(Reinhardtia_paiewonskiana	Reinhardtia_latisecta))	((((Pseudophoenix_vinifera	Sclerosperma_profizianum)	Serenoa_repens)	((Iriartea_deltoidea	Nypa_fruticans)	(Phoenix_dactylifera	Sabal_domingensis)))	(((Manicaria_saccifera	((Dictyosperma_album	((Veitchia_spiralis	Hydriastele_microspadix)	Heterospathe_cagayanensis))	Podococcus_barteri))	((Prestoea_acuminata	(Oenocarpus_bataua	Oenocarpus_minor))	Geonoma_undata))	Leopoldinia_pulchra)))	Roystonea_regia)	(Bactris_major	(Elaeis_oleifera	Elaeis_guineensis))))	Burretiokentia_grandiflora)	Kingia_australis);
(((Dictyosperma_album	(Heterospathe_cagayanensis	((Hydriastele_microspadix	(Veitchia_spiralis	Podococcus_barteri))	((Manicaria_saccifera	((Iriartea_deltoidea	(Serenoa_repens	(Nypa_fruticans	(Phoenix_dactylifera	Sabal_domingensis))))	(((Reinhardtia_simplex	(Reinhardtia_paiewonskiana	Reinhardtia_latisecta))	(Roystonea_regia	(Pseudophoenix_vinifera	Sclerosperma_profizianum)))	((Elaeis_oleifera	Elaeis_guineensis)	(Attalea_speciosa	Bactris_major)))))	(Geonoma_undata	((Prestoea_acuminata	(Oenocarpus_bataua	Oenocarpus_minor))	Leopoldinia_pulchra))))))	Burretiokentia_grandiflora)	Kingia_australis);
(((Nypa_fruticans	((Phoenix_dactylifera	Sabal_domingensis)	(((Pseudophoenix_vinifera	Sclerosperma_profizianum)	((Attalea_speciosa	((Bactris_major	(Elaeis_oleifera	Elaeis_guineensis))	(Reinhardtia_simplex	(Reinhardtia_paiewonskiana	Reinhardtia_latisecta))))	Roystonea_regia))	((((Serenoa_repens	((Hydriastele_microspadix	(Dictyosperma_album	Heterospathe_cagayanensis))	(Veitchia_spiralis	Podococcus_barteri)))	Geonoma_undata)	((Prestoea_acuminata	(Oenocarpus_bataua	Oenocarpus_minor))	Manicaria_saccifera))	(Leopoldinia_pulchra	Iriartea_deltoidea)))))	Burretiokentia_grandiflora)	Kingia_australis);
(((Oenocarpus_minor	Oenocarpus_bataua)	(Prestoea_acuminata	((Manicaria_saccifera	((Iriartea_deltoidea	((Burretiokentia_grandiflora	Nypa_fruticans)	(Sabal_domingensis	Phoenix_dactylifera)))	(((Pseudophoenix_vinifera	Sclerosperma_profizianum)	Serenoa_repens)	(Podococcus_barteri	((Reinhardtia_simplex	(Reinhardtia_paiewonskiana	Reinhardtia_latisecta))	(Roystonea_regia	((Attalea_speciosa	Bactris_major)	(Elaeis_oleifera	Elaeis_guineensis))))))))	(((Veitchia_spiralis	Hydriastele_microspadix)	(Heterospathe_cagayanensis	Dictyosperma_album))	(Leopoldinia_pulchra	Geonoma_undata)))))	Kingia_australis);
((((Podococcus_barteri	((((Elaeis_oleifera	Elaeis_guineensis)	Bactris_major)	((Attalea_speciosa	(Reinhardtia_simplex	(Reinhardtia_paiewonskiana	Reinhardtia_latisecta)))	((((Serenoa_repens	((Geonoma_undata	((Veitchia_spiralis	(Hydriastele_microspadix	Heterospathe_cagayanensis))	Dictyosperma_album))	(Manicaria_saccifera	((Oenocarpus_minor	Oenocarpus_bataua)	Prestoea_acuminata))))	Leopoldinia_pulchra)	(Iriartea_deltoidea	(Sabal_domingensis	Phoenix_dactylifera)))	(Pseudophoenix_vinifera	Sclerosperma_profizianum))))	Roystonea_regia))	Nypa_fruticans)	Burretiokentia_grandiflora)	Kingia_australis);
((((Oenocarpus_minor	Oenocarpus_bataua)	((Leopoldinia_pulchra	Prestoea_acuminata)	((Manicaria_saccifera	(((Sabal_domingensis	Phoenix_dactylifera)	((Serenoa_repens	(Pseudophoenix_vinifera	Sclerosperma_profizianum))	((Attalea_speciosa	((Elaeis_oleifera	Elaeis_guineensis)	Bactris_major))	(Roystonea_regia	(Reinhardtia_simplex	(Reinhardtia_paiewonskiana	Reinhardtia_latisecta))))))	(Nypa_fruticans	Iriartea_deltoidea)))	(Geonoma_undata	((Heterospathe_cagayanensis	Dictyosperma_album)	(Veitchia_spiralis	(Hydriastele_microspadix	Podococcus_barteri)))))))	Burretiokentia_grandiflora)	Kingia_australis);
(((Nypa_fruticans	(Iriartea_deltoidea	((((Sabal_domingensis	Phoenix_dactylifera)	Attalea_speciosa)	(((Elaeis_oleifera	Elaeis_guineensis)	Bactris_major)	(Reinhardtia_simplex	(Reinhardtia_paiewonskiana	Reinhardtia_latisecta))))	(((Pseudophoenix_vinifera	Sclerosperma_profizianum)	(((Geonoma_undata	Leopoldinia_pulchra)	(Manicaria_saccifera	(Prestoea_acuminata	(Oenocarpus_minor	Oenocarpus_bataua))))	(Serenoa_repens	((Heterospathe_cagayanensis	(Dictyosperma_album	Hydriastele_microspadix))	(Veitchia_spiralis	Podococcus_barteri)))))	Roystonea_regia))))	Burretiokentia_grandiflora)	Kingia_australis);
(((Prestoea_acuminata	(Oenocarpus_minor	Oenocarpus_bataua))	((((Veitchia_spiralis	Heterospathe_cagayanensis)	Dictyosperma_album)	(Manicaria_saccifera	((Nypa_fruticans	((Roystonea_regia	(Podococcus_barteri	Iriartea_deltoidea))	(((Sabal_domingensis	Phoenix_dactylifera)	Attalea_speciosa)	((((Elaeis_oleifera	Elaeis_guineensis)	Bactris_major)	((Burretiokentia_grandiflora	Reinhardtia_simplex)	(Reinhardtia_paiewonskiana	Reinhardtia_latisecta)))	(Serenoa_repens	(Pseudophoenix_vinifera	Sclerosperma_profizianum))))))	Hydriastele_microspadix)))	(Leopoldinia_pulchra	Geonoma_undata)))	Kingia_australis);
(((Attalea_speciosa	((((((((Veitchia_spiralis	Heterospathe_cagayanensis)	Dictyosperma_album)	(Prestoea_acuminata	(Oenocarpus_minor	Oenocarpus_bataua)))	((Manicaria_saccifera	Geonoma_undata)	Leopoldinia_pulchra))	((Podococcus_barteri	Nypa_fruticans)	((Hydriastele_microspadix	Sabal_domingensis)	Serenoa_repens)))	(Roystonea_regia	Iriartea_deltoidea))	(((Elaeis_oleifera	Elaeis_guineensis)	Bactris_major)	(Reinhardtia_simplex	(Reinhardtia_paiewonskiana	Reinhardtia_latisecta))))	(Phoenix_dactylifera	(Pseudophoenix_vinifera	Sclerosperma_profizianum))))	Burretiokentia_grandiflora)	Kingia_australis);
((Elaeis_oleifera	(Elaeis_guineensis	(Bactris_major	(((Roystonea_regia	(((Manicaria_saccifera	Geonoma_undata)	(((((Veitchia_spiralis	Podococcus_barteri)	Heterospathe_cagayanensis)	(Hydriastele_microspadix	Dictyosperma_album))	Serenoa_repens)	((Prestoea_acuminata	(Oenocarpus_minor	Oenocarpus_bataua))	Leopoldinia_pulchra)))	(Iriartea_deltoidea	((Pseudophoenix_vinifera	Sclerosperma_profizianum)	((Phoenix_dactylifera	Sabal_domingensis)	(Burretiokentia_grandiflora	Nypa_fruticans))))))	(Reinhardtia_simplex	(Reinhardtia_paiewonskiana	Reinhardtia_latisecta)))	Attalea_speciosa))))	Kingia_australis);
(((Burretiokentia_grandiflora	Nypa_fruticans)	(((((((Reinhardtia_simplex	(Reinhardtia_paiewonskiana	Reinhardtia_latisecta))	(Attalea_speciosa	((Elaeis_oleifera	Elaeis_guineensis)	Bactris_major)))	Roystonea_regia)	(Serenoa_repens	(Pseudophoenix_vinifera	Sclerosperma_profizianum)))	((Geonoma_undata	((Prestoea_acuminata	(Oenocarpus_minor	Oenocarpus_bataua))	Leopoldinia_pulchra))	((((Veitchia_spiralis	Podococcus_barteri)	Heterospathe_cagayanensis)	(Hydriastele_microspadix	Dictyosperma_album))	Manicaria_saccifera)))	Iriartea_deltoidea)	(Phoenix_dactylifera	Sabal_domingensis)))	Kingia_australis);
(((Oenocarpus_minor	Oenocarpus_bataua)	((((Dictyosperma_album	(Heterospathe_cagayanensis	((Veitchia_spiralis	Podococcus_barteri)	Hydriastele_microspadix)))	((((((Burretiokentia_grandiflora	(Reinhardtia_simplex	(Reinhardtia_paiewonskiana	Reinhardtia_latisecta)))	((Attalea_speciosa	((Elaeis_oleifera	Elaeis_guineensis)	Bactris_major))	Roystonea_regia))	((Phoenix_dactylifera	Sabal_domingensis)	Nypa_fruticans))	(Serenoa_repens	(Pseudophoenix_vinifera	Sclerosperma_profizianum)))	Iriartea_deltoidea)	Manicaria_saccifera))	(Leopoldinia_pulchra	Geonoma_undata))	Prestoea_acuminata))	Kingia_australis);
((Burretiokentia_grandiflora	(Nypa_fruticans	(((((Serenoa_repens	(Dictyosperma_album	(Heterospathe_cagayanensis	((Veitchia_spiralis	Podococcus_barteri)	Hydriastele_microspadix))))	((Leopoldinia_pulchra	(Geonoma_undata	Manicaria_saccifera))	(Prestoea_acuminata	(Oenocarpus_minor	Oenocarpus_bataua))))	((Reinhardtia_simplex	(Reinhardtia_paiewonskiana	Reinhardtia_latisecta))	((Attalea_speciosa	((Elaeis_oleifera	Elaeis_guineensis)	Bactris_major))	Roystonea_regia)))	((Pseudophoenix_vinifera	Sclerosperma_profizianum)	Iriartea_deltoidea))	(Phoenix_dactylifera	Sabal_domingensis))))	Kingia_australis);
((Dictyosperma_album	(((Leopoldinia_pulchra	(Geonoma_undata	(((Oenocarpus_minor	Oenocarpus_bataua)	Prestoea_acuminata)	Manicaria_saccifera)))	(((Phoenix_dactylifera	Sabal_domingensis)	((Roystonea_regia	(((Burretiokentia_grandiflora	Reinhardtia_simplex)	(Reinhardtia_paiewonskiana	Reinhardtia_latisecta))	(Attalea_speciosa	((Elaeis_oleifera	Elaeis_guineensis)	Bactris_major))))	(Serenoa_repens	(Sclerosperma_profizianum	Pseudophoenix_vinifera))))	(Nypa_fruticans	Iriartea_deltoidea)))	((Veitchia_spiralis	Podococcus_barteri)	(Heterospathe_cagayanensis	Hydriastele_microspadix))))	Kingia_australis);
((Burretiokentia_grandiflora	(Nypa_fruticans	(Iriartea_deltoidea	(((((Veitchia_spiralis	Podococcus_barteri)	(Heterospathe_cagayanensis	Hydriastele_microspadix))	Dictyosperma_album)	(((Manicaria_saccifera	Geonoma_undata)	Leopoldinia_pulchra)	((Oenocarpus_minor	Oenocarpus_bataua)	Prestoea_acuminata)))	((Phoenix_dactylifera	Sabal_domingensis)	(((Attalea_speciosa	Roystonea_regia)	(((Elaeis_oleifera	Elaeis_guineensis)	Bactris_major)	(Reinhardtia_simplex	(Reinhardtia_paiewonskiana	Reinhardtia_latisecta))))	(Serenoa_repens	(Sclerosperma_profizianum	Pseudophoenix_vinifera))))))))	Kingia_australis);
((Burretiokentia_grandiflora	((Dictyosperma_album	((Heterospathe_cagayanensis	Hydriastele_microspadix)	Veitchia_spiralis))	((((((((Nypa_fruticans	(Phoenix_dactylifera	Sabal_domingensis))	((Attalea_speciosa	Roystonea_regia)	(((Elaeis_oleifera	Elaeis_guineensis)	Bactris_major)	(Reinhardtia_simplex	(Reinhardtia_paiewonskiana	Reinhardtia_latisecta)))))	((Iriartea_deltoidea	Podococcus_barteri)	(Sclerosperma_profizianum	Pseudophoenix_vinifera)))	Serenoa_repens)	Manicaria_saccifera)	((Oenocarpus_minor	Oenocarpus_bataua)	Prestoea_acuminata))	Geonoma_undata)	Leopoldinia_pulchra)))	Kingia_australis);
((((Oenocarpus_minor	Oenocarpus_bataua)	Prestoea_acuminata)	(((Leopoldinia_pulchra	((Dictyosperma_album	(Podococcus_barteri	Veitchia_spiralis))	(Hydriastele_microspadix	Heterospathe_cagayanensis)))	((((Nypa_fruticans	(Phoenix_dactylifera	Sabal_domingensis))	((Roystonea_regia	(((((Burretiokentia_grandiflora	Elaeis_oleifera)	Elaeis_guineensis)	Bactris_major)	(Reinhardtia_simplex	(Reinhardtia_paiewonskiana	Reinhardtia_latisecta)))	Attalea_speciosa))	(Serenoa_repens	(Sclerosperma_profizianum	Pseudophoenix_vinifera))))	Iriartea_deltoidea)	Manicaria_saccifera))	Geonoma_undata))	Kingia_australis);
((Prestoea_acuminata	((Geonoma_undata	((Leopoldinia_pulchra	((Heterospathe_cagayanensis	(Podococcus_barteri	Veitchia_spiralis))	(Hydriastele_microspadix	Dictyosperma_album)))	(((((Reinhardtia_simplex	(Reinhardtia_paiewonskiana	Reinhardtia_latisecta))	Serenoa_repens)	(Roystonea_regia	Iriartea_deltoidea))	(((Burretiokentia_grandiflora	Nypa_fruticans)	((Sclerosperma_profizianum	Pseudophoenix_vinifera)	(Phoenix_dactylifera	Sabal_domingensis)))	(Attalea_speciosa	((Elaeis_oleifera	Elaeis_guineensis)	Bactris_major))))	Manicaria_saccifera)))	(Oenocarpus_minor	Oenocarpus_bataua)))	Kingia_australis);
(((((((Heterospathe_cagayanensis	Dictyosperma_album)	Hydriastele_microspadix)	(Leopoldinia_pulchra	Geonoma_undata))	((((Nypa_fruticans	(Phoenix_dactylifera	Sabal_domingensis))	Iriartea_deltoidea)	(((Sclerosperma_profizianum	Pseudophoenix_vinifera)	(Roystonea_regia	((Reinhardtia_simplex	(Reinhardtia_paiewonskiana	Reinhardtia_latisecta))	((Elaeis_oleifera	Elaeis_guineensis)	(Bactris_major	Attalea_speciosa)))))	Serenoa_repens))	((Podococcus_barteri	Veitchia_spiralis)	Manicaria_saccifera)))	((Oenocarpus_minor	Oenocarpus_bataua)	Prestoea_acuminata))	Burretiokentia_grandiflora)	Kingia_australis);
(((Nypa_fruticans	((Phoenix_dactylifera	Sabal_domingensis)	((((Manicaria_saccifera	((Leopoldinia_pulchra	((Oenocarpus_minor	Oenocarpus_bataua)	Prestoea_acuminata))	(Serenoa_repens	(Heterospathe_cagayanensis	(Dictyosperma_album	(Hydriastele_microspadix	Veitchia_spiralis))))))	Geonoma_undata)	((Sclerosperma_profizianum	Pseudophoenix_vinifera)	(Roystonea_regia	(Podococcus_barteri	Iriartea_deltoidea))))	((Reinhardtia_simplex	(Reinhardtia_paiewonskiana	Reinhardtia_latisecta))	(Attalea_speciosa	((Elaeis_oleifera	Elaeis_guineensis)	Bactris_major))))))	Burretiokentia_grandiflora)	Kingia_australis);
((Attalea_speciosa	(((((((Leopoldinia_pulchra	(Geonoma_undata	Manicaria_saccifera))	(((Heterospathe_cagayanensis	Podococcus_barteri)	Veitchia_spiralis)	(Dictyosperma_album	Hydriastele_microspadix)))	((Oenocarpus_minor	Oenocarpus_bataua)	Prestoea_acuminata))	Iriartea_deltoidea)	(Nypa_fruticans	(Phoenix_dactylifera	Sabal_domingensis)))	(Serenoa_repens	(Sclerosperma_profizianum	Pseudophoenix_vinifera)))	(Roystonea_regia	(((Elaeis_oleifera	Elaeis_guineensis)	Bactris_major)	((Burretiokentia_grandiflora	Reinhardtia_simplex)	(Reinhardtia_paiewonskiana	Reinhardtia_latisecta))))))	Kingia_australis);
((Attalea_speciosa	(((((((Manicaria_saccifera	((Oenocarpus_minor	Oenocarpus_bataua)	Prestoea_acuminata))	((((Veitchia_spiralis	Heterospathe_cagayanensis)	(Hydriastele_microspadix	Dictyosperma_album))	Podococcus_barteri)	Geonoma_undata))	Leopoldinia_pulchra)	Iriartea_deltoidea)	(Nypa_fruticans	(Phoenix_dactylifera	Sabal_domingensis)))	(Roystonea_regia	(Serenoa_repens	(Sclerosperma_profizianum	Pseudophoenix_vinifera))))	(((Elaeis_oleifera	Elaeis_guineensis)	Bactris_major)	(Reinhardtia_simplex	(Reinhardtia_paiewonskiana	(Burretiokentia_grandiflora	Reinhardtia_latisecta))))))	Kingia_australis);
(((Oenocarpus_minor	Oenocarpus_bataua)	(Prestoea_acuminata	(((Veitchia_spiralis	(Hydriastele_microspadix	Heterospathe_cagayanensis))	Dictyosperma_album)	(Manicaria_saccifera	(((Iriartea_deltoidea	((Podococcus_barteri	Roystonea_regia)	Geonoma_undata))	((Nypa_fruticans	(Phoenix_dactylifera	Sabal_domingensis))	((Serenoa_repens	(Sclerosperma_profizianum	Pseudophoenix_vinifera))	(((Burretiokentia_grandiflora	Reinhardtia_simplex)	(Reinhardtia_paiewonskiana	Reinhardtia_latisecta))	(Attalea_speciosa	((Elaeis_oleifera	Elaeis_guineensis)	Bactris_major))))))	Leopoldinia_pulchra)))))	Kingia_australis);
(((Nypa_fruticans	((Phoenix_dactylifera	Sabal_domingensis)	(((Roystonea_regia	(((Sclerosperma_profizianum	Pseudophoenix_vinifera)	(Reinhardtia_simplex	(Reinhardtia_paiewonskiana	Reinhardtia_latisecta)))	((Bactris_major	(Elaeis_oleifera	Elaeis_guineensis))	Attalea_speciosa)))	(((Serenoa_repens	((Dictyosperma_album	Heterospathe_cagayanensis)	Hydriastele_microspadix))	(Podococcus_barteri	Veitchia_spiralis))	((((Prestoea_acuminata	(Oenocarpus_minor	Oenocarpus_bataua))	Leopoldinia_pulchra)	Geonoma_undata)	Manicaria_saccifera)))	Iriartea_deltoidea)))	Burretiokentia_grandiflora)	Kingia_australis);
(((Attalea_speciosa	(((((((Heterospathe_cagayanensis	(Podococcus_barteri	Veitchia_spiralis))	(Hydriastele_microspadix	Dictyosperma_album))	Serenoa_repens)	(((Prestoea_acuminata	(Oenocarpus_minor	Oenocarpus_bataua))	Manicaria_saccifera)	(Geonoma_undata	Leopoldinia_pulchra)))	(Iriartea_deltoidea	(Phoenix_dactylifera	Sabal_domingensis)))	(((Sclerosperma_profizianum	Pseudophoenix_vinifera)	Roystonea_regia)	((Reinhardtia_simplex	(Reinhardtia_paiewonskiana	Reinhardtia_latisecta))	(Bactris_major	(Elaeis_oleifera	Elaeis_guineensis)))))	Nypa_fruticans))	Burretiokentia_grandiflora)	Kingia_australis);
(((Prestoea_acuminata	((Oenocarpus_minor	Oenocarpus_bataua)	(Leopoldinia_pulchra	(((((Podococcus_barteri	Veitchia_spiralis)	Manicaria_saccifera)	(((Roystonea_regia	Iriartea_deltoidea)	(((Reinhardtia_simplex	(Reinhardtia_paiewonskiana	Reinhardtia_latisecta))	((Attalea_speciosa	Bactris_major)	(Elaeis_oleifera	Elaeis_guineensis)))	(Nypa_fruticans	(Phoenix_dactylifera	Sabal_domingensis))))	(Serenoa_repens	(Sclerosperma_profizianum	Pseudophoenix_vinifera))))	Geonoma_undata)	(Heterospathe_cagayanensis	(Hydriastele_microspadix	Dictyosperma_album))))))	Burretiokentia_grandiflora)	Kingia_australis);
(((Nypa_fruticans	((Phoenix_dactylifera	Sabal_domingensis)	(Iriartea_deltoidea	((((Roystonea_regia	((Reinhardtia_simplex	(Reinhardtia_paiewonskiana	Reinhardtia_latisecta))	((Attalea_speciosa	Bactris_major)	(Elaeis_oleifera	Elaeis_guineensis))))	(Sclerosperma_profizianum	Pseudophoenix_vinifera))	Serenoa_repens)	((((Prestoea_acuminata	(Oenocarpus_minor	Oenocarpus_bataua))	(Leopoldinia_pulchra	Geonoma_undata))	(Heterospathe_cagayanensis	(((Podococcus_barteri	Veitchia_spiralis)	Hydriastele_microspadix)	Dictyosperma_album)))	Manicaria_saccifera)))))	Burretiokentia_grandiflora)	Kingia_australis);
(((Nypa_fruticans	((Podococcus_barteri	(Veitchia_spiralis	Hydriastele_microspadix))	((Dictyosperma_album	Heterospathe_cagayanensis)	(((Prestoea_acuminata	(Oenocarpus_minor	Oenocarpus_bataua))	((Geonoma_undata	Manicaria_saccifera)	(Leopoldinia_pulchra	(Iriartea_deltoidea	(((Phoenix_dactylifera	Sabal_domingensis)	(Sclerosperma_profizianum	Pseudophoenix_vinifera))	(Roystonea_regia	((Reinhardtia_simplex	(Reinhardtia_paiewonskiana	Reinhardtia_latisecta))	(Attalea_speciosa	(Bactris_major	(Elaeis_oleifera	Elaeis_guineensis))))))))))	Serenoa_repens))))	Burretiokentia_grandiflora)	Kingia_australis);
(((Attalea_speciosa	((Bactris_major	(Elaeis_oleifera	Elaeis_guineensis))	(((((Nypa_fruticans	(Phoenix_dactylifera	Sabal_domingensis))	(Iriartea_deltoidea	((((Prestoea_acuminata	(Oenocarpus_minor	Oenocarpus_bataua))	(Leopoldinia_pulchra	((Dictyosperma_album	Hydriastele_microspadix)	(Heterospathe_cagayanensis	(Podococcus_barteri	Veitchia_spiralis)))))	Geonoma_undata)	Manicaria_saccifera)))	(Serenoa_repens	(Pseudophoenix_vinifera	Sclerosperma_profizianum)))	Roystonea_regia)	(Reinhardtia_simplex	(Reinhardtia_paiewonskiana	Reinhardtia_latisecta)))))	Burretiokentia_grandiflora)	Kingia_australis);
((((Oenocarpus_minor	Oenocarpus_bataua)	(((((Dictyosperma_album	Hydriastele_microspadix)	(Heterospathe_cagayanensis	Veitchia_spiralis))	(Leopoldinia_pulchra	(Iriartea_deltoidea	Geonoma_undata)))	(Manicaria_saccifera	(((((Serenoa_repens	(Pseudophoenix_vinifera	Sclerosperma_profizianum))	(Podococcus_barteri	Roystonea_regia))	(Attalea_speciosa	(Bactris_major	(Elaeis_oleifera	Elaeis_guineensis))))	(Reinhardtia_simplex	(Reinhardtia_paiewonskiana	Reinhardtia_latisecta)))	(Nypa_fruticans	(Phoenix_dactylifera	Sabal_domingensis)))))	Prestoea_acuminata))	Burretiokentia_grandiflora)	Kingia_australis);
(((Nypa_fruticans	(((((Pseudophoenix_vinifera	Sclerosperma_profizianum)	(Phoenix_dactylifera	Sabal_domingensis))	((Attalea_speciosa	(Bactris_major	(Elaeis_oleifera	Elaeis_guineensis)))	((Reinhardtia_simplex	(Reinhardtia_paiewonskiana	Reinhardtia_latisecta))	Roystonea_regia)))	(Leopoldinia_pulchra	(((Geonoma_undata	Manicaria_saccifera)	(Prestoea_acuminata	(Oenocarpus_minor	Oenocarpus_bataua)))	((Serenoa_repens	(Dictyosperma_album	(Heterospathe_cagayanensis	Hydriastele_microspadix)))	(Veitchia_spiralis	Podococcus_barteri)))))	Iriartea_deltoidea))	Burretiokentia_grandiflora)	Kingia_australis);
((Nypa_fruticans	(((Phoenix_dactylifera	Sabal_domingensis)	((((Attalea_speciosa	(Bactris_major	(Elaeis_oleifera	Elaeis_guineensis)))	(((Burretiokentia_grandiflora	Reinhardtia_simplex)	(Reinhardtia_paiewonskiana	Reinhardtia_latisecta))	Roystonea_regia))	(((((Prestoea_acuminata	(Oenocarpus_minor	Oenocarpus_bataua))	(((Veitchia_spiralis	(Hydriastele_microspadix	Podococcus_barteri))	(Heterospathe_cagayanensis	Dictyosperma_album))	Leopoldinia_pulchra))	Geonoma_undata)	Manicaria_saccifera)	Serenoa_repens))	(Pseudophoenix_vinifera	Sclerosperma_profizianum)))	Iriartea_deltoidea))	Kingia_australis);
((((Elaeis_oleifera	Elaeis_guineensis)	(((((Reinhardtia_simplex	(Reinhardtia_paiewonskiana	Reinhardtia_latisecta))	Roystonea_regia)	(((((Prestoea_acuminata	(Oenocarpus_minor	Oenocarpus_bataua))	Leopoldinia_pulchra)	((Pseudophoenix_vinifera	Serenoa_repens)	((Heterospathe_cagayanensis	(Podococcus_barteri	Veitchia_spiralis))	(Hydriastele_microspadix	Dictyosperma_album))))	(Geonoma_undata	Manicaria_saccifera))	((Iriartea_deltoidea	Nypa_fruticans)	((Phoenix_dactylifera	Sabal_domingensis)	Sclerosperma_profizianum))))	Attalea_speciosa)	Bactris_major))	Burretiokentia_grandiflora)	Kingia_australis);
((Dictyosperma_album	(Hydriastele_microspadix	((Heterospathe_cagayanensis	(Veitchia_spiralis	Podococcus_barteri))	((Manicaria_saccifera	(((Serenoa_repens	(Sclerosperma_profizianum	Pseudophoenix_vinifera))	((Elaeis_oleifera	Elaeis_guineensis)	(Roystonea_regia	Iriartea_deltoidea)))	((Attalea_speciosa	((Burretiokentia_grandiflora	Nypa_fruticans)	(Phoenix_dactylifera	Sabal_domingensis)))	(Bactris_major	(Reinhardtia_simplex	(Reinhardtia_latisecta	Reinhardtia_paiewonskiana))))))	(((Oenocarpus_bataua	Oenocarpus_minor)	Prestoea_acuminata)	(Geonoma_undata	Leopoldinia_pulchra))))))	Kingia_australis);
((Dictyosperma_album	(Hydriastele_microspadix	((Heterospathe_cagayanensis	(Veitchia_spiralis	Podococcus_barteri))	(((Manicaria_saccifera	(Iriartea_deltoidea	(((Sclerosperma_profizianum	Pseudophoenix_vinifera)	((Serenoa_repens	(Burretiokentia_grandiflora	Nypa_fruticans))	(Phoenix_dactylifera	Sabal_domingensis)))	((Attalea_speciosa	Bactris_major)	((Reinhardtia_simplex	(Reinhardtia_latisecta	Reinhardtia_paiewonskiana))	((Elaeis_oleifera	Elaeis_guineensis)	Roystonea_regia))))))	(((Oenocarpus_bataua	Oenocarpus_minor)	Prestoea_acuminata)	Geonoma_undata))	Leopoldinia_pulchra))))	Kingia_australis);
((Attalea_speciosa	(((((((Oenocarpus_bataua	Oenocarpus_minor)	Prestoea_acuminata)	Geonoma_undata)	(Manicaria_saccifera	((Dictyosperma_album	Hydriastele_microspadix)	(Heterospathe_cagayanensis	(Veitchia_spiralis	Podococcus_barteri)))))	(Iriartea_deltoidea	Leopoldinia_pulchra))	((Roystonea_regia	(Serenoa_repens	(Sclerosperma_profizianum	Pseudophoenix_vinifera)))	(Burretiokentia_grandiflora	((Bactris_major	(Elaeis_oleifera	Elaeis_guineensis))	(Reinhardtia_simplex	(Reinhardtia_latisecta	Reinhardtia_paiewonskiana))))))	(Nypa_fruticans	(Phoenix_dactylifera	Sabal_domingensis))))	Kingia_australis);
(((Nypa_fruticans	((Phoenix_dactylifera	Sabal_domingensis)	(((((Serenoa_repens	((Dictyosperma_album	Hydriastele_microspadix)	(Heterospathe_cagayanensis	(Veitchia_spiralis	Podococcus_barteri))))	(Leopoldinia_pulchra	(Geonoma_undata	Manicaria_saccifera)))	((Oenocarpus_bataua	Oenocarpus_minor)	Prestoea_acuminata))	((Reinhardtia_simplex	(Reinhardtia_latisecta	Reinhardtia_paiewonskiana))	(Attalea_speciosa	(Bactris_major	(Elaeis_oleifera	Elaeis_guineensis)))))	((Roystonea_regia	Iriartea_deltoidea)	(Sclerosperma_profizianum	Pseudophoenix_vinifera)))))	Burretiokentia_grandiflora)	Kingia_australis);
(((Nypa_fruticans	(((Phoenix_dactylifera	Sabal_domingensis)	(((Reinhardtia_simplex	(Reinhardtia_latisecta	Reinhardtia_paiewonskiana))	(Attalea_speciosa	(Bactris_major	(Elaeis_oleifera	Elaeis_guineensis))))	((Roystonea_regia	(Serenoa_repens	(Sclerosperma_profizianum	Pseudophoenix_vinifera)))	((Leopoldinia_pulchra	(Geonoma_undata	((((Heterospathe_cagayanensis	Dictyosperma_album)	Hydriastele_microspadix)	(Veitchia_spiralis	Podococcus_barteri))	((Oenocarpus_bataua	Oenocarpus_minor)	Prestoea_acuminata))))	Manicaria_saccifera))))	Iriartea_deltoidea))	Burretiokentia_grandiflora)	Kingia_australis);
(((Nypa_fruticans	(((Phoenix_dactylifera	Sabal_domingensis)	(((((Bactris_major	(Elaeis_oleifera	Elaeis_guineensis))	(Reinhardtia_simplex	(Reinhardtia_latisecta	Reinhardtia_paiewonskiana)))	(Roystonea_regia	Attalea_speciosa))	(Sclerosperma_profizianum	Pseudophoenix_vinifera))	(Manicaria_saccifera	(((((Dictyosperma_album	Hydriastele_microspadix)	(Heterospathe_cagayanensis	(Podococcus_barteri	Veitchia_spiralis)))	Leopoldinia_pulchra)	(Iriartea_deltoidea	Geonoma_undata))	((Oenocarpus_bataua	Oenocarpus_minor)	Prestoea_acuminata)))))	Serenoa_repens))	Burretiokentia_grandiflora)	Kingia_australis);
(((Nypa_fruticans	(((Phoenix_dactylifera	Sabal_domingensis)	((((Reinhardtia_simplex	(Reinhardtia_latisecta	Reinhardtia_paiewonskiana))	(Sclerosperma_profizianum	Pseudophoenix_vinifera))	((Attalea_speciosa	(Bactris_major	(Elaeis_oleifera	Elaeis_guineensis)))	Roystonea_regia))	(Iriartea_deltoidea	((Manicaria_saccifera	Geonoma_undata)	((Leopoldinia_pulchra	((Dictyosperma_album	Heterospathe_cagayanensis)	(Hydriastele_microspadix	(Podococcus_barteri	Veitchia_spiralis))))	((Oenocarpus_bataua	Oenocarpus_minor)	Prestoea_acuminata))))))	Serenoa_repens))	Burretiokentia_grandiflora)	Kingia_australis);
(((Nypa_fruticans	((((((Iriartea_deltoidea	((Elaeis_oleifera	Elaeis_guineensis)	Roystonea_regia))	((Reinhardtia_simplex	(Reinhardtia_latisecta	Reinhardtia_paiewonskiana))	Bactris_major))	(Attalea_speciosa	(Phoenix_dactylifera	Sabal_domingensis)))	(Leopoldinia_pulchra	(Sclerosperma_profizianum	Pseudophoenix_vinifera)))	((Manicaria_saccifera	((Oenocarpus_bataua	Oenocarpus_minor)	Prestoea_acuminata))	(Geonoma_undata	((Dictyosperma_album	(Hydriastele_microspadix	Heterospathe_cagayanensis))	(Podococcus_barteri	Veitchia_spiralis)))))	Serenoa_repens))	Burretiokentia_grandiflora)	Kingia_australis);
((((Oenocarpus_bataua	Oenocarpus_minor)	(Prestoea_acuminata	((Manicaria_saccifera	(((((Bactris_major	(Elaeis_oleifera	Elaeis_guineensis))	(Reinhardtia_simplex	(Reinhardtia_latisecta	Reinhardtia_paiewonskiana)))	Roystonea_regia)	(Attalea_speciosa	(((Sclerosperma_profizianum	Pseudophoenix_vinifera)	Phoenix_dactylifera)	(Serenoa_repens	Sabal_domingensis))))	(Iriartea_deltoidea	Nypa_fruticans)))	(((Dictyosperma_album	Heterospathe_cagayanensis)	(Hydriastele_microspadix	(Podococcus_barteri	Veitchia_spiralis)))	(Geonoma_undata	Leopoldinia_pulchra)))))	Burretiokentia_grandiflora)	Kingia_australis);
(((((Bactris_major	(Iriartea_deltoidea	(Roystonea_regia	(Elaeis_oleifera	Elaeis_guineensis))))	(((Reinhardtia_simplex	(Reinhardtia_latisecta	Reinhardtia_paiewonskiana))	((Sclerosperma_profizianum	Pseudophoenix_vinifera)	Serenoa_repens))	(Attalea_speciosa	(((((Dictyosperma_album	Heterospathe_cagayanensis)	(Hydriastele_microspadix	(Podococcus_barteri	Veitchia_spiralis)))	(Manicaria_saccifera	(((Oenocarpus_bataua	Oenocarpus_minor)	Prestoea_acuminata)	Leopoldinia_pulchra)))	Geonoma_undata)	(Phoenix_dactylifera	Sabal_domingensis)))))	Nypa_fruticans)	Burretiokentia_grandiflora)	Kingia_australis);
(((Oenocarpus_bataua	(Oenocarpus_minor	(((Serenoa_repens	((Hydriastele_microspadix	Dictyosperma_album)	((Podococcus_barteri	Veitchia_spiralis)	Heterospathe_cagayanensis)))	((((Iriartea_deltoidea	(Sclerosperma_profizianum	Pseudophoenix_vinifera))	((((Reinhardtia_paiewonskiana	Reinhardtia_latisecta)	Reinhardtia_simplex)	((Attalea_speciosa	(Bactris_major	(Elaeis_guineensis	Elaeis_oleifera)))	Roystonea_regia))	((Phoenix_dactylifera	Sabal_domingensis)	Nypa_fruticans)))	Leopoldinia_pulchra)	(Geonoma_undata	Manicaria_saccifera)))	Prestoea_acuminata)))	Burretiokentia_grandiflora)	Kingia_australis);
(((Podococcus_barteri	Veitchia_spiralis)	(Heterospathe_cagayanensis	((((Prestoea_acuminata	(Oenocarpus_bataua	Oenocarpus_minor))	((Geonoma_undata	Manicaria_saccifera)	((Iriartea_deltoidea	Leopoldinia_pulchra)	((((Burretiokentia_grandiflora	Phoenix_dactylifera)	Sabal_domingensis)	Nypa_fruticans)	((Sclerosperma_profizianum	Pseudophoenix_vinifera)	((Attalea_speciosa	(((Reinhardtia_paiewonskiana	Reinhardtia_latisecta)	Reinhardtia_simplex)	(Bactris_major	(Elaeis_guineensis	Elaeis_oleifera))))	Roystonea_regia))))))	Serenoa_repens)	(Hydriastele_microspadix	Dictyosperma_album))))	Kingia_australis);
(((Nypa_fruticans	(((Iriartea_deltoidea	((Leopoldinia_pulchra	(Geonoma_undata	Manicaria_saccifera))	((Prestoea_acuminata	(Oenocarpus_bataua	Oenocarpus_minor))	(Serenoa_repens	(((Hydriastele_microspadix	(Podococcus_barteri	Veitchia_spiralis))	Dictyosperma_album)	Heterospathe_cagayanensis)))))	((Sclerosperma_profizianum	Pseudophoenix_vinifera)	(((Reinhardtia_paiewonskiana	Reinhardtia_latisecta)	Reinhardtia_simplex)	((Roystonea_regia	(Bactris_major	(Elaeis_guineensis	Elaeis_oleifera)))	Attalea_speciosa))))	(Phoenix_dactylifera	Sabal_domingensis)))	Burretiokentia_grandiflora)	Kingia_australis);
((Attalea_speciosa	(((((((Prestoea_acuminata	Leopoldinia_pulchra)	Geonoma_undata)	((Manicaria_saccifera	(Oenocarpus_bataua	Oenocarpus_minor))	((Podococcus_barteri	Veitchia_spiralis)	(Dictyosperma_album	(Hydriastele_microspadix	Heterospathe_cagayanensis)))))	Serenoa_repens)	(((Sclerosperma_profizianum	Pseudophoenix_vinifera)	(Phoenix_dactylifera	Sabal_domingensis))	(Iriartea_deltoidea	(Burretiokentia_grandiflora	Nypa_fruticans))))	(Roystonea_regia	((Reinhardtia_paiewonskiana	Reinhardtia_latisecta)	Reinhardtia_simplex)))	(Bactris_major	(Elaeis_guineensis	Elaeis_oleifera))))	Kingia_australis);
(((Attalea_speciosa	(Bactris_major	((Elaeis_guineensis	Elaeis_oleifera)	(((((Manicaria_saccifera	((Leopoldinia_pulchra	Geonoma_undata)	((Dictyosperma_album	(Hydriastele_microspadix	(Veitchia_spiralis	Heterospathe_cagayanensis)))	(Prestoea_acuminata	(Oenocarpus_bataua	Oenocarpus_minor)))))	((Phoenix_dactylifera	Sabal_domingensis)	(Iriartea_deltoidea	Nypa_fruticans)))	((Sclerosperma_profizianum	Pseudophoenix_vinifera)	(Podococcus_barteri	Serenoa_repens)))	Roystonea_regia)	((Reinhardtia_paiewonskiana	Reinhardtia_latisecta)	Reinhardtia_simplex)))))	Burretiokentia_grandiflora)	Kingia_australis);
((Burretiokentia_grandiflora	(Nypa_fruticans	(((Sclerosperma_profizianum	Pseudophoenix_vinifera)	(Roystonea_regia	(((Reinhardtia_paiewonskiana	Reinhardtia_latisecta)	Reinhardtia_simplex)	((Bactris_major	(Elaeis_guineensis	Elaeis_oleifera))	Attalea_speciosa))))	((Iriartea_deltoidea	(Leopoldinia_pulchra	(((Serenoa_repens	((Heterospathe_cagayanensis	Hydriastele_microspadix)	Dictyosperma_album))	(Podococcus_barteri	Veitchia_spiralis))	((Prestoea_acuminata	(Oenocarpus_bataua	Oenocarpus_minor))	(Geonoma_undata	Manicaria_saccifera)))))	(Phoenix_dactylifera	Sabal_domingensis)))))	Kingia_australis);
((Burretiokentia_grandiflora	(Attalea_speciosa	((((Reinhardtia_paiewonskiana	Reinhardtia_latisecta)	Reinhardtia_simplex)	(Bactris_major	(Elaeis_guineensis	Elaeis_oleifera)))	(((((Iriartea_deltoidea	((Dictyosperma_album	((Heterospathe_cagayanensis	(Podococcus_barteri	Veitchia_spiralis))	Hydriastele_microspadix))	(((Leopoldinia_pulchra	Prestoea_acuminata)	(Oenocarpus_bataua	Oenocarpus_minor))	(Geonoma_undata	Manicaria_saccifera))))	(Phoenix_dactylifera	Sabal_domingensis))	(Serenoa_repens	Nypa_fruticans))	(Sclerosperma_profizianum	Pseudophoenix_vinifera))	Roystonea_regia))))	Kingia_australis);
((Attalea_speciosa	((((Reinhardtia_paiewonskiana	Reinhardtia_latisecta)	Reinhardtia_simplex)	(((Leopoldinia_pulchra	(Sclerosperma_profizianum	Pseudophoenix_vinifera))	Roystonea_regia)	((Serenoa_repens	(((Prestoea_acuminata	(Oenocarpus_bataua	Oenocarpus_minor))	(Geonoma_undata	Manicaria_saccifera))	(Dictyosperma_album	((Heterospathe_cagayanensis	(Podococcus_barteri	Veitchia_spiralis))	Hydriastele_microspadix))))	(((Burretiokentia_grandiflora	Nypa_fruticans)	(Phoenix_dactylifera	Sabal_domingensis))	Iriartea_deltoidea))))	((Elaeis_guineensis	Elaeis_oleifera)	Bactris_major)))	Kingia_australis);
(((Attalea_speciosa	(((((Serenoa_repens	(Sclerosperma_profizianum	Pseudophoenix_vinifera))	((((((Dictyosperma_album	(Heterospathe_cagayanensis	Hydriastele_microspadix))	Nypa_fruticans)	Iriartea_deltoidea)	((Prestoea_acuminata	(Oenocarpus_bataua	Oenocarpus_minor))	(Leopoldinia_pulchra	Geonoma_undata)))	((Podococcus_barteri	Veitchia_spiralis)	Manicaria_saccifera))	(Phoenix_dactylifera	Sabal_domingensis)))	((Reinhardtia_paiewonskiana	Reinhardtia_latisecta)	Reinhardtia_simplex))	Roystonea_regia)	((Elaeis_guineensis	Elaeis_oleifera)	Bactris_major)))	Burretiokentia_grandiflora)	Kingia_australis);
((Nypa_fruticans	(((Phoenix_dactylifera	Sabal_domingensis)	(Iriartea_deltoidea	(((Leopoldinia_pulchra	(Dictyosperma_album	(((Podococcus_barteri	Veitchia_spiralis)	Heterospathe_cagayanensis)	Hydriastele_microspadix)))	((Prestoea_acuminata	(Oenocarpus_bataua	Oenocarpus_minor))	Manicaria_saccifera))	Geonoma_undata)))	(((((Elaeis_guineensis	Elaeis_oleifera)	Bactris_major)	((Reinhardtia_paiewonskiana	Reinhardtia_latisecta)	(Burretiokentia_grandiflora	Reinhardtia_simplex)))	(Roystonea_regia	Attalea_speciosa))	(Serenoa_repens	(Sclerosperma_profizianum	Pseudophoenix_vinifera)))))	Kingia_australis);
((Burretiokentia_grandiflora	(Nypa_fruticans	((Elaeis_oleifera	Elaeis_guineensis)	(((Serenoa_repens	(((Phoenix_dactylifera	Sabal_domingensis)	(Reinhardtia_simplex	(Reinhardtia_latisecta	Reinhardtia_paiewonskiana)))	(((((Geonoma_undata	((Heterospathe_cagayanensis	(Veitchia_spiralis	Podococcus_barteri))	(Dictyosperma_album	Hydriastele_microspadix)))	(Leopoldinia_pulchra	Manicaria_saccifera))	(Prestoea_acuminata	(Oenocarpus_minor	Oenocarpus_bataua)))	(Roystonea_regia	Iriartea_deltoidea))	(Sclerosperma_profizianum	Pseudophoenix_vinifera))))	Attalea_speciosa)	Bactris_major))))	Kingia_australis);
((((Elaeis_oleifera	Elaeis_guineensis)	(((((Reinhardtia_simplex	(Reinhardtia_latisecta	Reinhardtia_paiewonskiana))	((Sclerosperma_profizianum	Pseudophoenix_vinifera)	Roystonea_regia))	((Serenoa_repens	((((Heterospathe_cagayanensis	(Veitchia_spiralis	Podococcus_barteri))	(Dictyosperma_album	Hydriastele_microspadix))	(Prestoea_acuminata	(Oenocarpus_minor	Oenocarpus_bataua)))	((Manicaria_saccifera	Geonoma_undata)	Leopoldinia_pulchra)))	((Iriartea_deltoidea	Nypa_fruticans)	(Phoenix_dactylifera	Sabal_domingensis))))	Attalea_speciosa)	Bactris_major))	Burretiokentia_grandiflora)	Kingia_australis);
(((((Phoenix_dactylifera	Sabal_domingensis)	(((((Attalea_speciosa	(Roystonea_regia	((Bactris_major	(Elaeis_oleifera	Elaeis_guineensis))	(Reinhardtia_simplex	(Reinhardtia_latisecta	Reinhardtia_paiewonskiana)))))	(Sclerosperma_profizianum	Pseudophoenix_vinifera))	(((((Heterospathe_cagayanensis	(Dictyosperma_album	Hydriastele_microspadix))	Veitchia_spiralis)	Geonoma_undata)	(Leopoldinia_pulchra	(Prestoea_acuminata	(Oenocarpus_minor	Oenocarpus_bataua))))	Manicaria_saccifera))	Iriartea_deltoidea)	Serenoa_repens))	(Podococcus_barteri	Nypa_fruticans))	Burretiokentia_grandiflora)	Kingia_australis);
(((Attalea_speciosa	((Bactris_major	(Elaeis_oleifera	Elaeis_guineensis))	((Reinhardtia_simplex	(Reinhardtia_latisecta	Reinhardtia_paiewonskiana))	(((Sclerosperma_profizianum	Pseudophoenix_vinifera)	Roystonea_regia)	((Iriartea_deltoidea	(((Serenoa_repens	(((Heterospathe_cagayanensis	(Podococcus_barteri	Veitchia_spiralis))	Dictyosperma_album)	Hydriastele_microspadix))	(Prestoea_acuminata	(Oenocarpus_minor	Oenocarpus_bataua)))	(Leopoldinia_pulchra	(Geonoma_undata	Manicaria_saccifera))))	(Nypa_fruticans	(Phoenix_dactylifera	Sabal_domingensis)))))))	Burretiokentia_grandiflora)	Kingia_australis);
(((Prestoea_acuminata	(Oenocarpus_minor	Oenocarpus_bataua))	(((Dictyosperma_album	(Hydriastele_microspadix	Heterospathe_cagayanensis))	(Leopoldinia_pulchra	Geonoma_undata))	(Manicaria_saccifera	((Podococcus_barteri	Veitchia_spiralis)	((Nypa_fruticans	(Phoenix_dactylifera	Sabal_domingensis))	(Iriartea_deltoidea	(((Reinhardtia_simplex	(Reinhardtia_latisecta	Reinhardtia_paiewonskiana))	(Serenoa_repens	(Sclerosperma_profizianum	Pseudophoenix_vinifera)))	((Roystonea_regia	(Bactris_major	(Elaeis_oleifera	(Burretiokentia_grandiflora	Elaeis_guineensis))))	Attalea_speciosa))))))))	Kingia_australis);
((Burretiokentia_grandiflora	(Nypa_fruticans	((((((Leopoldinia_pulchra	(Prestoea_acuminata	(Oenocarpus_minor	Oenocarpus_bataua)))	(((Podococcus_barteri	(Heterospathe_cagayanensis	Veitchia_spiralis))	Hydriastele_microspadix)	Dictyosperma_album))	Geonoma_undata)	Manicaria_saccifera)	((Phoenix_dactylifera	(Serenoa_repens	Sabal_domingensis))	Iriartea_deltoidea))	((Sclerosperma_profizianum	Pseudophoenix_vinifera)	((Reinhardtia_simplex	(Reinhardtia_latisecta	Reinhardtia_paiewonskiana))	((((Elaeis_oleifera	Elaeis_guineensis)	Bactris_major)	Attalea_speciosa)	Roystonea_regia))))))	Kingia_australis);
((Burretiokentia_grandiflora	(Dictyosperma_album	(((Leopoldinia_pulchra	(Geonoma_undata	((Prestoea_acuminata	(Oenocarpus_minor	Oenocarpus_bataua))	(Manicaria_saccifera	(Iriartea_deltoidea	((Nypa_fruticans	(Phoenix_dactylifera	Sabal_domingensis))	((Serenoa_repens	(Sclerosperma_profizianum	Pseudophoenix_vinifera))	((Reinhardtia_simplex	(Reinhardtia_latisecta	Reinhardtia_paiewonskiana))	((((Elaeis_oleifera	Elaeis_guineensis)	Bactris_major)	Attalea_speciosa)	Roystonea_regia)))))))))	(Podococcus_barteri	Veitchia_spiralis))	(Hydriastele_microspadix	Heterospathe_cagayanensis))))	Kingia_australis);
((Burretiokentia_grandiflora	((Oenocarpus_minor	Oenocarpus_bataua)	((Leopoldinia_pulchra	(((Iriartea_deltoidea	Nypa_fruticans)	(((Heterospathe_cagayanensis	(Podococcus_barteri	Veitchia_spiralis))	Hydriastele_microspadix)	Dictyosperma_album))	(((Sclerosperma_profizianum	Pseudophoenix_vinifera)	(((Reinhardtia_simplex	(Reinhardtia_latisecta	Reinhardtia_paiewonskiana))	((((Elaeis_oleifera	Elaeis_guineensis)	Bactris_major)	Attalea_speciosa)	Roystonea_regia))	(Serenoa_repens	(Phoenix_dactylifera	Sabal_domingensis))))	(Geonoma_undata	Manicaria_saccifera))))	Prestoea_acuminata)))	Kingia_australis);
((Attalea_speciosa	(((Serenoa_repens	((Sclerosperma_profizianum	Pseudophoenix_vinifera)	((Iriartea_deltoidea	Phoenix_dactylifera)	(Nypa_fruticans	Sabal_domingensis))))	(((Reinhardtia_simplex	(Reinhardtia_latisecta	Reinhardtia_paiewonskiana))	Roystonea_regia)	((((Prestoea_acuminata	(Oenocarpus_minor	Oenocarpus_bataua))	(Geonoma_undata	Leopoldinia_pulchra))	(((Heterospathe_cagayanensis	(Podococcus_barteri	Veitchia_spiralis))	Hydriastele_microspadix)	Dictyosperma_album))	Manicaria_saccifera)))	((Elaeis_oleifera	(Burretiokentia_grandiflora	Elaeis_guineensis))	Bactris_major)))	Kingia_australis);
(((Reinhardtia_simplex	((Reinhardtia_latisecta	Reinhardtia_paiewonskiana)	(((((Elaeis_oleifera	Elaeis_guineensis)	Bactris_major)	Attalea_speciosa)	(Iriartea_deltoidea	(((Phoenix_dactylifera	Sabal_domingensis)	Nypa_fruticans)	((Serenoa_repens	((Podococcus_barteri	Veitchia_spiralis)	(Hydriastele_microspadix	(Dictyosperma_album	Heterospathe_cagayanensis))))	(((Prestoea_acuminata	(Oenocarpus_minor	Oenocarpus_bataua))	Leopoldinia_pulchra)	(Geonoma_undata	Manicaria_saccifera))))))	((Sclerosperma_profizianum	Pseudophoenix_vinifera)	Roystonea_regia))))	Burretiokentia_grandiflora)	Kingia_australis);
((((Prestoea_acuminata	(Oenocarpus_bataua	Oenocarpus_minor))	(Geonoma_undata	((Manicaria_saccifera	Leopoldinia_pulchra)	((Serenoa_repens	(Hydriastele_microspadix	(Dictyosperma_album	((Podococcus_barteri	Veitchia_spiralis)	Heterospathe_cagayanensis))))	((((Phoenix_dactylifera	Sabal_domingensis)	Nypa_fruticans)	Iriartea_deltoidea)	((((Reinhardtia_latisecta	Reinhardtia_paiewonskiana)	Reinhardtia_simplex)	Roystonea_regia)	(((Elaeis_oleifera	Elaeis_guineensis)	(Attalea_speciosa	Bactris_major))	(Sclerosperma_profizianum	Pseudophoenix_vinifera))))))))	Burretiokentia_grandiflora)	Kingia_australis);
((((Prestoea_acuminata	(Oenocarpus_bataua	Oenocarpus_minor))	(Leopoldinia_pulchra	((((Hydriastele_microspadix	(Dictyosperma_album	Heterospathe_cagayanensis))	(Podococcus_barteri	Veitchia_spiralis))	(Manicaria_saccifera	(((Phoenix_dactylifera	(Sabal_domingensis	Nypa_fruticans))	(Serenoa_repens	((Sclerosperma_profizianum	Pseudophoenix_vinifera)	Iriartea_deltoidea)))	((((Reinhardtia_latisecta	Reinhardtia_paiewonskiana)	Reinhardtia_simplex)	Roystonea_regia)	(Attalea_speciosa	(Bactris_major	(Elaeis_oleifera	Elaeis_guineensis)))))))	Geonoma_undata)))	Burretiokentia_grandiflora)	Kingia_australis);
((Oenocarpus_bataua	(Oenocarpus_minor	((((Geonoma_undata	Manicaria_saccifera)	((Serenoa_repens	Leopoldinia_pulchra)	(((Nypa_fruticans	(Phoenix_dactylifera	Sabal_domingensis))	Iriartea_deltoidea)	((Sclerosperma_profizianum	Pseudophoenix_vinifera)	(Attalea_speciosa	(Roystonea_regia	(((Reinhardtia_latisecta	Reinhardtia_paiewonskiana)	(Burretiokentia_grandiflora	Reinhardtia_simplex))	(Bactris_major	(Elaeis_oleifera	Elaeis_guineensis)))))))))	(Dictyosperma_album	(Hydriastele_microspadix	((Podococcus_barteri	Veitchia_spiralis)	Heterospathe_cagayanensis))))	Prestoea_acuminata)))	Kingia_australis);
((Nypa_fruticans	(Iriartea_deltoidea	(((Serenoa_repens	(Sclerosperma_profizianum	Pseudophoenix_vinifera))	((((Bactris_major	(Elaeis_oleifera	(Burretiokentia_grandiflora	Elaeis_guineensis)))	Attalea_speciosa)	(Roystonea_regia	((Reinhardtia_latisecta	Reinhardtia_paiewonskiana)	Reinhardtia_simplex)))	(Phoenix_dactylifera	Sabal_domingensis)))	(((Geonoma_undata	(Leopoldinia_pulchra	(Dictyosperma_album	((Podococcus_barteri	Veitchia_spiralis)	(Heterospathe_cagayanensis	Hydriastele_microspadix)))))	(Prestoea_acuminata	(Oenocarpus_bataua	Oenocarpus_minor)))	Manicaria_saccifera))))	Kingia_australis);
((((Oenocarpus_bataua	Oenocarpus_minor)	(((Manicaria_saccifera	(((Podococcus_barteri	(Serenoa_repens	(Sclerosperma_profizianum	Pseudophoenix_vinifera)))	((((Bactris_major	(Elaeis_oleifera	Elaeis_guineensis))	Attalea_speciosa)	(Roystonea_regia	((Reinhardtia_latisecta	Reinhardtia_paiewonskiana)	Reinhardtia_simplex)))	(Nypa_fruticans	(Phoenix_dactylifera	Sabal_domingensis))))	Iriartea_deltoidea))	(Geonoma_undata	(Leopoldinia_pulchra	(((Heterospathe_cagayanensis	Veitchia_spiralis)	Dictyosperma_album)	Hydriastele_microspadix))))	Prestoea_acuminata))	Burretiokentia_grandiflora)	Kingia_australis);
((((((Manicaria_saccifera	(((Sclerosperma_profizianum	Pseudophoenix_vinifera)	(Iriartea_deltoidea	(Roystonea_regia	Podococcus_barteri)))	(((Phoenix_dactylifera	((Serenoa_repens	Sabal_domingensis)	Nypa_fruticans))	((Bactris_major	(Elaeis_oleifera	Elaeis_guineensis))	Attalea_speciosa))	((Reinhardtia_latisecta	Reinhardtia_paiewonskiana)	Reinhardtia_simplex))))	(Dictyosperma_album	(Hydriastele_microspadix	(Heterospathe_cagayanensis	Veitchia_spiralis))))	(Geonoma_undata	Leopoldinia_pulchra))	(Prestoea_acuminata	(Oenocarpus_bataua	Oenocarpus_minor)))	Burretiokentia_grandiflora)	Kingia_australis);
(((Dictyosperma_album	((Heterospathe_cagayanensis	(Veitchia_spiralis	Hydriastele_microspadix))	(((Geonoma_undata	Leopoldinia_pulchra)	(Manicaria_saccifera	(((Phoenix_dactylifera	Sabal_domingensis)	(((Reinhardtia_latisecta	Reinhardtia_paiewonskiana)	Reinhardtia_simplex)	((Serenoa_repens	(Sclerosperma_profizianum	Pseudophoenix_vinifera))	(Nypa_fruticans	(Roystonea_regia	(((Bactris_major	(Elaeis_oleifera	Elaeis_guineensis))	Attalea_speciosa)	Podococcus_barteri))))))	Iriartea_deltoidea)))	(Prestoea_acuminata	(Oenocarpus_bataua	Oenocarpus_minor)))))	Burretiokentia_grandiflora)	Kingia_australis);
((((Oenocarpus_bataua	Oenocarpus_minor)	((((Dictyosperma_album	(Heterospathe_cagayanensis	((Podococcus_barteri	Veitchia_spiralis)	Hydriastele_microspadix)))	(Geonoma_undata	(Manicaria_saccifera	((((Serenoa_repens	(Sclerosperma_profizianum	Pseudophoenix_vinifera))	(Roystonea_regia	((((Reinhardtia_latisecta	Reinhardtia_paiewonskiana)	Reinhardtia_simplex)	(Bactris_major	(Elaeis_oleifera	Elaeis_guineensis)))	Attalea_speciosa)))	(Nypa_fruticans	(Phoenix_dactylifera	Sabal_domingensis)))	Iriartea_deltoidea))))	Leopoldinia_pulchra)	Prestoea_acuminata))	Burretiokentia_grandiflora)	Kingia_australis);
(((Attalea_speciosa	((((Reinhardtia_latisecta	Reinhardtia_paiewonskiana)	Reinhardtia_simplex)	(Bactris_major	(Elaeis_oleifera	Elaeis_guineensis)))	((((Serenoa_repens	(Sclerosperma_profizianum	Pseudophoenix_vinifera))	((((Leopoldinia_pulchra	Geonoma_undata)	(((Heterospathe_cagayanensis	(Podococcus_barteri	Veitchia_spiralis))	Hydriastele_microspadix)	Dictyosperma_album))	(Prestoea_acuminata	(Oenocarpus_bataua	Oenocarpus_minor)))	Manicaria_saccifera))	(Roystonea_regia	Iriartea_deltoidea))	(Nypa_fruticans	(Phoenix_dactylifera	Sabal_domingensis)))))	Burretiokentia_grandiflora)	Kingia_australis);
(((Oenocarpus_bataua	Oenocarpus_minor)	(((Geonoma_undata	Manicaria_saccifera)	(((((Burretiokentia_grandiflora	Nypa_fruticans)	(Phoenix_dactylifera	Sabal_domingensis))	Iriartea_deltoidea)	(((Leopoldinia_pulchra	(Sclerosperma_profizianum	Pseudophoenix_vinifera))	Roystonea_regia)	(((Reinhardtia_latisecta	Reinhardtia_paiewonskiana)	Reinhardtia_simplex)	(Attalea_speciosa	(Bactris_major	(Elaeis_oleifera	Elaeis_guineensis))))))	(Serenoa_repens	(((Heterospathe_cagayanensis	(Podococcus_barteri	Veitchia_spiralis))	Hydriastele_microspadix)	Dictyosperma_album))))	Prestoea_acuminata))	Kingia_australis);
(((Nypa_fruticans	(((((Veitchia_spiralis	Heterospathe_cagayanensis)	(Hydriastele_microspadix	Dictyosperma_album))	((Geonoma_undata	Manicaria_saccifera)	(Prestoea_acuminata	(Oenocarpus_minor	Oenocarpus_bataua))))	Leopoldinia_pulchra)	(((((Bactris_major	(Elaeis_oleifera	Elaeis_guineensis))	(Reinhardtia_simplex	(Reinhardtia_latisecta	Reinhardtia_paiewonskiana)))	(Iriartea_deltoidea	(Roystonea_regia	Podococcus_barteri)))	(Attalea_speciosa	(Sabal_domingensis	((Pseudophoenix_vinifera	Sclerosperma_profizianum)	Phoenix_dactylifera))))	Serenoa_repens)))	Burretiokentia_grandiflora)	Kingia_australis);
(((Nypa_fruticans	(((Elaeis_oleifera	Elaeis_guineensis)	((Roystonea_regia	(((Sclerosperma_profizianum	Pseudophoenix_vinifera)	Attalea_speciosa)	((Reinhardtia_simplex	(Reinhardtia_latisecta	Reinhardtia_paiewonskiana))	((((((Dictyosperma_album	(Heterospathe_cagayanensis	(Veitchia_spiralis	Hydriastele_microspadix)))	Geonoma_undata)	(Leopoldinia_pulchra	(Prestoea_acuminata	(Oenocarpus_minor	Oenocarpus_bataua))))	Manicaria_saccifera)	(Iriartea_deltoidea	(Sabal_domingensis	Phoenix_dactylifera)))	Serenoa_repens))))	Bactris_major))	Podococcus_barteri))	Burretiokentia_grandiflora)	Kingia_australis);
(((Elaeis_oleifera	(Elaeis_guineensis	((Bactris_major	Attalea_speciosa)	(Nypa_fruticans	(Podococcus_barteri	((((Reinhardtia_simplex	(Reinhardtia_latisecta	Reinhardtia_paiewonskiana))	((Sclerosperma_profizianum	Pseudophoenix_vinifera)	Leopoldinia_pulchra))	(((Prestoea_acuminata	(Oenocarpus_minor	Oenocarpus_bataua))	((Geonoma_undata	Manicaria_saccifera)	(Serenoa_repens	(Veitchia_spiralis	(Dictyosperma_album	(Heterospathe_cagayanensis	Hydriastele_microspadix))))))	(Iriartea_deltoidea	(Sabal_domingensis	Phoenix_dactylifera))))	Roystonea_regia))))))	Burretiokentia_grandiflora)	Kingia_australis);
((((Podococcus_barteri	(Nypa_fruticans	Iriartea_deltoidea))	(((Serenoa_repens	(((Roystonea_regia	(Reinhardtia_simplex	(Reinhardtia_latisecta	Reinhardtia_paiewonskiana)))	((Bactris_major	(Elaeis_oleifera	Elaeis_guineensis))	Attalea_speciosa))	(Sclerosperma_profizianum	Pseudophoenix_vinifera)))	(Sabal_domingensis	Phoenix_dactylifera))	(((Leopoldinia_pulchra	(Dictyosperma_album	(Heterospathe_cagayanensis	(Veitchia_spiralis	Hydriastele_microspadix))))	(Prestoea_acuminata	(Oenocarpus_minor	Oenocarpus_bataua)))	(Geonoma_undata	Manicaria_saccifera))))	Burretiokentia_grandiflora)	Kingia_australis);
(((Burretiokentia_grandiflora	Nypa_fruticans)	(((((((Leopoldinia_pulchra	((Dictyosperma_album	(Heterospathe_cagayanensis	Veitchia_spiralis))	Hydriastele_microspadix))	(Prestoea_acuminata	(Oenocarpus_minor	Oenocarpus_bataua)))	(Geonoma_undata	Manicaria_saccifera))	(((((Reinhardtia_simplex	(Reinhardtia_latisecta	Reinhardtia_paiewonskiana))	(Bactris_major	(Elaeis_oleifera	Elaeis_guineensis)))	((Sclerosperma_profizianum	Pseudophoenix_vinifera)	Attalea_speciosa))	Roystonea_regia)	Iriartea_deltoidea))	Serenoa_repens)	(Sabal_domingensis	Phoenix_dactylifera))	Podococcus_barteri))	Kingia_australis);
((Burretiokentia_grandiflora	(Nypa_fruticans	((((Roystonea_regia	(Attalea_speciosa	(Bactris_major	(Elaeis_oleifera	Elaeis_guineensis))))	(Reinhardtia_simplex	(Reinhardtia_latisecta	Reinhardtia_paiewonskiana)))	(Iriartea_deltoidea	((Sclerosperma_profizianum	Pseudophoenix_vinifera)	((((Serenoa_repens	(Dictyosperma_album	(Podococcus_barteri	(Heterospathe_cagayanensis	Veitchia_spiralis))))	Hydriastele_microspadix)	((Prestoea_acuminata	(Oenocarpus_minor	Oenocarpus_bataua))	(Geonoma_undata	Manicaria_saccifera)))	Leopoldinia_pulchra))))	(Sabal_domingensis	Phoenix_dactylifera))))	Kingia_australis);
((Burretiokentia_grandiflora	(Nypa_fruticans	((((((Roystonea_regia	(Attalea_speciosa	(Bactris_major	(Elaeis_oleifera	Elaeis_guineensis))))	(Reinhardtia_simplex	(Reinhardtia_latisecta	Reinhardtia_paiewonskiana)))	(Iriartea_deltoidea	((((((Hydriastele_microspadix	Dictyosperma_album)	Heterospathe_cagayanensis)	(Podococcus_barteri	Veitchia_spiralis))	Geonoma_undata)	((Prestoea_acuminata	(Oenocarpus_minor	Oenocarpus_bataua))	Leopoldinia_pulchra))	Manicaria_saccifera)))	(Sclerosperma_profizianum	Pseudophoenix_vinifera))	(Sabal_domingensis	Phoenix_dactylifera))	Serenoa_repens)))	Kingia_australis);
(((Attalea_speciosa	((((Bactris_major	(Elaeis_oleifera	Elaeis_guineensis))	(Reinhardtia_simplex	(Reinhardtia_latisecta	Reinhardtia_paiewonskiana)))	(((Iriartea_deltoidea	(((((Hydriastele_microspadix	Dictyosperma_album)	Heterospathe_cagayanensis)	(Podococcus_barteri	Veitchia_spiralis))	(Leopoldinia_pulchra	Geonoma_undata))	(Manicaria_saccifera	(Prestoea_acuminata	(Oenocarpus_minor	Oenocarpus_bataua)))))	((Sabal_domingensis	Phoenix_dactylifera)	Nypa_fruticans))	(Serenoa_repens	(Sclerosperma_profizianum	Pseudophoenix_vinifera))))	Roystonea_regia))	Burretiokentia_grandiflora)	Kingia_australis);
((((((Heterospathe_cagayanensis	(Podococcus_barteri	(Hydriastele_microspadix	Veitchia_spiralis)))	Dictyosperma_album)	Leopoldinia_pulchra)	((Prestoea_acuminata	(Oenocarpus_minor	Oenocarpus_bataua))	(Manicaria_saccifera	(Serenoa_repens	((((Sabal_domingensis	Phoenix_dactylifera)	(Iriartea_deltoidea	Nypa_fruticans))	(Sclerosperma_profizianum	Pseudophoenix_vinifera))	(Roystonea_regia	((Attalea_speciosa	((Elaeis_oleifera	(Burretiokentia_grandiflora	Elaeis_guineensis))	Bactris_major))	(Reinhardtia_simplex	(Reinhardtia_latisecta	Reinhardtia_paiewonskiana)))))))))	Geonoma_undata)	Kingia_australis);
((((Prestoea_acuminata	(Oenocarpus_minor	Oenocarpus_bataua))	((((Sclerosperma_profizianum	Pseudophoenix_vinifera)	(((Attalea_speciosa	((Elaeis_oleifera	Elaeis_guineensis)	Bactris_major))	(Reinhardtia_simplex	(Reinhardtia_latisecta	Reinhardtia_paiewonskiana)))	((Serenoa_repens	Nypa_fruticans)	(Sabal_domingensis	Phoenix_dactylifera))))	(Roystonea_regia	Iriartea_deltoidea))	((Geonoma_undata	((((Podococcus_barteri	Veitchia_spiralis)	Heterospathe_cagayanensis)	Hydriastele_microspadix)	Dictyosperma_album))	(Leopoldinia_pulchra	Manicaria_saccifera))))	Burretiokentia_grandiflora)	Kingia_australis);
((Dictyosperma_album	((Heterospathe_cagayanensis	(Hydriastele_microspadix	(Podococcus_barteri	Veitchia_spiralis)))	(((Prestoea_acuminata	(Oenocarpus_minor	Oenocarpus_bataua))	(Leopoldinia_pulchra	Geonoma_undata))	(Manicaria_saccifera	((Iriartea_deltoidea	(Nypa_fruticans	((Burretiokentia_grandiflora	Phoenix_dactylifera)	Sabal_domingensis)))	((Roystonea_regia	(Pseudophoenix_vinifera	Sclerosperma_profizianum))	(((Elaeis_oleifera	Elaeis_guineensis)	(Attalea_speciosa	Bactris_major))	(Serenoa_repens	((Reinhardtia_latisecta	Reinhardtia_paiewonskiana)	Reinhardtia_simplex)))))))))	Kingia_australis);
((Attalea_speciosa	((((Nypa_fruticans	(Phoenix_dactylifera	Sabal_domingensis))	(Iriartea_deltoidea	((((Prestoea_acuminata	(Oenocarpus_minor	Oenocarpus_bataua))	(Leopoldinia_pulchra	((Heterospathe_cagayanensis	(Veitchia_spiralis	Podococcus_barteri))	(Hydriastele_microspadix	Dictyosperma_album))))	Geonoma_undata)	Manicaria_saccifera)))	(Serenoa_repens	(Pseudophoenix_vinifera	Sclerosperma_profizianum)))	(Roystonea_regia	(((Reinhardtia_latisecta	Reinhardtia_paiewonskiana)	(Burretiokentia_grandiflora	Reinhardtia_simplex))	((Elaeis_oleifera	Elaeis_guineensis)	Bactris_major)))))	Kingia_australis);
((Dictyosperma_album	(((((Geonoma_undata	(Prestoea_acuminata	(Oenocarpus_minor	Oenocarpus_bataua)))	(Manicaria_saccifera	((((Serenoa_repens	(Pseudophoenix_vinifera	Sclerosperma_profizianum))	((Attalea_speciosa	Roystonea_regia)	(((Reinhardtia_latisecta	Reinhardtia_paiewonskiana)	Reinhardtia_simplex)	((Elaeis_oleifera	(Burretiokentia_grandiflora	Elaeis_guineensis))	Bactris_major))))	(Nypa_fruticans	(Phoenix_dactylifera	Sabal_domingensis)))	Podococcus_barteri)))	Leopoldinia_pulchra)	Iriartea_deltoidea)	((Hydriastele_microspadix	Heterospathe_cagayanensis)	Veitchia_spiralis)))	Kingia_australis);
(((Nypa_fruticans	Podococcus_barteri)	(Roystonea_regia	(((Serenoa_repens	(Pseudophoenix_vinifera	Sclerosperma_profizianum))	(Attalea_speciosa	(((((((Heterospathe_cagayanensis	Veitchia_spiralis)	Hydriastele_microspadix)	Dictyosperma_album)	(Leopoldinia_pulchra	(Prestoea_acuminata	(Oenocarpus_minor	Oenocarpus_bataua))))	(Manicaria_saccifera	Geonoma_undata))	Iriartea_deltoidea)	(Phoenix_dactylifera	Sabal_domingensis))))	(((Reinhardtia_latisecta	Reinhardtia_paiewonskiana)	Reinhardtia_simplex)	((Elaeis_oleifera	(Burretiokentia_grandiflora	Elaeis_guineensis))	Bactris_major)))))	Kingia_australis);
((Attalea_speciosa	(((((Manicaria_saccifera	(Geonoma_undata	(((Prestoea_acuminata	(Oenocarpus_minor	Oenocarpus_bataua))	Leopoldinia_pulchra)	(((Heterospathe_cagayanensis	Veitchia_spiralis)	Hydriastele_microspadix)	Dictyosperma_album))))	Iriartea_deltoidea)	((Nypa_fruticans	Podococcus_barteri)	(Phoenix_dactylifera	(Serenoa_repens	Sabal_domingensis))))	(Pseudophoenix_vinifera	Sclerosperma_profizianum))	(Roystonea_regia	(((Reinhardtia_latisecta	Reinhardtia_paiewonskiana)	Reinhardtia_simplex)	(((Burretiokentia_grandiflora	Elaeis_oleifera)	Elaeis_guineensis)	Bactris_major)))))	Kingia_australis);
((Nypa_fruticans	(Podococcus_barteri	((Phoenix_dactylifera	Sabal_domingensis)	((((Pseudophoenix_vinifera	Sclerosperma_profizianum)	(Roystonea_regia	(((Reinhardtia_latisecta	Reinhardtia_paiewonskiana)	Reinhardtia_simplex)	((Elaeis_oleifera	(Burretiokentia_grandiflora	Elaeis_guineensis))	(Attalea_speciosa	Bactris_major)))))	((Serenoa_repens	(((Heterospathe_cagayanensis	Veitchia_spiralis)	Hydriastele_microspadix)	Dictyosperma_album))	(((Manicaria_saccifera	Geonoma_undata)	Leopoldinia_pulchra)	(Prestoea_acuminata	(Oenocarpus_minor	Oenocarpus_bataua)))))	Iriartea_deltoidea))))	Kingia_australis);
(((Nypa_fruticans	(Podococcus_barteri	(Bactris_major	((Elaeis_oleifera	Elaeis_guineensis)	(((((((((((Heterospathe_cagayanensis	Veitchia_spiralis)	Hydriastele_microspadix)	Dictyosperma_album)	(Manicaria_saccifera	(Prestoea_acuminata	(Oenocarpus_minor	Oenocarpus_bataua))))	Geonoma_undata)	Leopoldinia_pulchra)	Serenoa_repens)	(Iriartea_deltoidea	(Phoenix_dactylifera	Sabal_domingensis)))	(((Reinhardtia_latisecta	Reinhardtia_paiewonskiana)	Reinhardtia_simplex)	(Pseudophoenix_vinifera	Sclerosperma_profizianum)))	Roystonea_regia)	Attalea_speciosa)))))	Burretiokentia_grandiflora)	Kingia_australis);
((Oenocarpus_bataua	(((((Heterospathe_cagayanensis	(Hydriastele_microspadix	Veitchia_spiralis))	Dictyosperma_album)	((Leopoldinia_pulchra	Geonoma_undata)	(Manicaria_saccifera	(((Nypa_fruticans	Iriartea_deltoidea)	(Phoenix_dactylifera	Sabal_domingensis))	((Podococcus_barteri	Roystonea_regia)	((Serenoa_repens	(Pseudophoenix_vinifera	Sclerosperma_profizianum))	(((Reinhardtia_latisecta	Reinhardtia_paiewonskiana)	Reinhardtia_simplex)	(((Elaeis_oleifera	(Burretiokentia_grandiflora	Elaeis_guineensis))	Bactris_major)	Attalea_speciosa))))))))	Prestoea_acuminata)	Oenocarpus_minor))	Kingia_australis);
(((Nypa_fruticans	(Iriartea_deltoidea	(((Phoenix_dactylifera	Sabal_domingensis)	(((Roystonea_regia	(Serenoa_repens	(Pseudophoenix_vinifera	Sclerosperma_profizianum)))	(((Reinhardtia_latisecta	Reinhardtia_paiewonskiana)	Reinhardtia_simplex)	(((Elaeis_oleifera	Elaeis_guineensis)	Bactris_major)	Attalea_speciosa)))	(((Geonoma_undata	Leopoldinia_pulchra)	((((Heterospathe_cagayanensis	Hydriastele_microspadix)	Dictyosperma_album)	Veitchia_spiralis)	(Prestoea_acuminata	(Oenocarpus_minor	Oenocarpus_bataua))))	Manicaria_saccifera)))	Podococcus_barteri)))	Burretiokentia_grandiflora)	Kingia_australis);
(((Attalea_speciosa	(Roystonea_regia	((((((Podococcus_barteri	((Dictyosperma_album	Veitchia_spiralis)	(Hydriastele_microspadix	Heterospathe_cagayanensis)))	((Prestoea_acuminata	(Oenocarpus_minor	Oenocarpus_bataua))	(Geonoma_undata	Leopoldinia_pulchra)))	Manicaria_saccifera)	((Phoenix_dactylifera	Sabal_domingensis)	(Nypa_fruticans	Iriartea_deltoidea)))	(Serenoa_repens	(Pseudophoenix_vinifera	Sclerosperma_profizianum)))	(((Elaeis_oleifera	Elaeis_guineensis)	Bactris_major)	((Reinhardtia_latisecta	Reinhardtia_paiewonskiana)	Reinhardtia_simplex)))))	Burretiokentia_grandiflora)	Kingia_australis);
(((((Oenocarpus_bataua	Oenocarpus_minor)	Prestoea_acuminata)	(((Geonoma_undata	Manicaria_saccifera)	(((Serenoa_repens	(Pseudophoenix_vinifera	Sclerosperma_profizianum))	(Roystonea_regia	((((Reinhardtia_latisecta	Reinhardtia_paiewonskiana)	Reinhardtia_simplex)	(Bactris_major	(Elaeis_guineensis	Elaeis_oleifera)))	((Phoenix_dactylifera	Sabal_domingensis)	Attalea_speciosa))))	(Podococcus_barteri	((Iriartea_deltoidea	Nypa_fruticans)	Hydriastele_microspadix))))	(((Veitchia_spiralis	Heterospathe_cagayanensis)	Dictyosperma_album)	Leopoldinia_pulchra)))	Burretiokentia_grandiflora)	Kingia_australis);
((((Oenocarpus_bataua	Oenocarpus_minor)	((Prestoea_acuminata	((Hydriastele_microspadix	((Veitchia_spiralis	Heterospathe_cagayanensis)	Dictyosperma_album))	(Geonoma_undata	((((Phoenix_dactylifera	Sabal_domingensis)	((((Reinhardtia_latisecta	Reinhardtia_paiewonskiana)	Reinhardtia_simplex)	Attalea_speciosa)	((Serenoa_repens	(Pseudophoenix_vinifera	Sclerosperma_profizianum))	(Podococcus_barteri	(((Elaeis_guineensis	Elaeis_oleifera)	Bactris_major)	(Roystonea_regia	Nypa_fruticans))))))	Iriartea_deltoidea)	Leopoldinia_pulchra))))	Manicaria_saccifera))	Burretiokentia_grandiflora)	Kingia_australis);
(((Dictyosperma_album	(((((((((Nypa_fruticans	Podococcus_barteri)	(Phoenix_dactylifera	Sabal_domingensis))	((Serenoa_repens	(Pseudophoenix_vinifera	Sclerosperma_profizianum))	((((Reinhardtia_latisecta	Reinhardtia_paiewonskiana)	Reinhardtia_simplex)	(((Elaeis_guineensis	Elaeis_oleifera)	Bactris_major)	Attalea_speciosa))	Roystonea_regia)))	Iriartea_deltoidea)	Manicaria_saccifera)	Geonoma_undata)	((Prestoea_acuminata	(Oenocarpus_bataua	Oenocarpus_minor))	Leopoldinia_pulchra))	Hydriastele_microspadix)	(Veitchia_spiralis	Heterospathe_cagayanensis)))	Burretiokentia_grandiflora)	Kingia_australis);
(((Prestoea_acuminata	(Oenocarpus_bataua	Oenocarpus_minor))	(((Hydriastele_microspadix	Dictyosperma_album)	(Veitchia_spiralis	Heterospathe_cagayanensis))	(((((Nypa_fruticans	Podococcus_barteri)	(Phoenix_dactylifera	Sabal_domingensis))	((((Reinhardtia_latisecta	Reinhardtia_paiewonskiana)	Reinhardtia_simplex)	((((Burretiokentia_grandiflora	Elaeis_guineensis)	Elaeis_oleifera)	Bactris_major)	Attalea_speciosa))	(Roystonea_regia	(Serenoa_repens	(Pseudophoenix_vinifera	Sclerosperma_profizianum)))))	Manicaria_saccifera)	(Leopoldinia_pulchra	(Iriartea_deltoidea	Geonoma_undata)))))	Kingia_australis);
(((Nypa_fruticans	((Phoenix_dactylifera	Sabal_domingensis)	(((((Prestoea_acuminata	(Oenocarpus_bataua	Oenocarpus_minor))	Leopoldinia_pulchra)	(Manicaria_saccifera	((Serenoa_repens	(Hydriastele_microspadix	(Dictyosperma_album	((Podococcus_barteri	Veitchia_spiralis)	Heterospathe_cagayanensis))))	Geonoma_undata)))	Iriartea_deltoidea)	((Roystonea_regia	((Pseudophoenix_vinifera	Sclerosperma_profizianum)	(((Elaeis_guineensis	Elaeis_oleifera)	Bactris_major)	((Reinhardtia_latisecta	Reinhardtia_paiewonskiana)	Reinhardtia_simplex))))	Attalea_speciosa))))	Burretiokentia_grandiflora)	Kingia_australis);
(((Nypa_fruticans	((Phoenix_dactylifera	Sabal_domingensis)	(((Attalea_speciosa	((Elaeis_guineensis	Elaeis_oleifera)	Bactris_major))	((Reinhardtia_latisecta	Reinhardtia_paiewonskiana)	Reinhardtia_simplex))	(((((Serenoa_repens	((Podococcus_barteri	Veitchia_spiralis)	(Dictyosperma_album	(Hydriastele_microspadix	Heterospathe_cagayanensis))))	(Prestoea_acuminata	(Oenocarpus_bataua	Oenocarpus_minor)))	(Geonoma_undata	Manicaria_saccifera))	Leopoldinia_pulchra)	((Roystonea_regia	Iriartea_deltoidea)	(Pseudophoenix_vinifera	Sclerosperma_profizianum))))))	Burretiokentia_grandiflora)	Kingia_australis);
((((Prestoea_acuminata	(Oenocarpus_bataua	Oenocarpus_minor))	((Geonoma_undata	(Iriartea_deltoidea	Leopoldinia_pulchra))	(((((((Nypa_fruticans	Bactris_major)	(Roystonea_regia	(Elaeis_guineensis	Elaeis_oleifera)))	((Pseudophoenix_vinifera	Sclerosperma_profizianum)	Attalea_speciosa))	((Reinhardtia_latisecta	Reinhardtia_paiewonskiana)	Reinhardtia_simplex))	(Phoenix_dactylifera	Sabal_domingensis))	Manicaria_saccifera)	(Serenoa_repens	((Podococcus_barteri	Veitchia_spiralis)	(Hydriastele_microspadix	(Dictyosperma_album	Heterospathe_cagayanensis)))))))	Burretiokentia_grandiflora)	Kingia_australis);
(((Bactris_major	((((Iriartea_deltoidea	Roystonea_regia)	(Elaeis_guineensis	Elaeis_oleifera))	(((Reinhardtia_latisecta	Reinhardtia_paiewonskiana)	Reinhardtia_simplex)	((Pseudophoenix_vinifera	Sclerosperma_profizianum)	(((Prestoea_acuminata	(Oenocarpus_bataua	Oenocarpus_minor))	(Serenoa_repens	((((Hydriastele_microspadix	Podococcus_barteri)	Veitchia_spiralis)	Heterospathe_cagayanensis)	Dictyosperma_album)))	(Leopoldinia_pulchra	(Manicaria_saccifera	Geonoma_undata))))))	(Attalea_speciosa	(Phoenix_dactylifera	Sabal_domingensis))))	(Burretiokentia_grandiflora	Nypa_fruticans))	Kingia_australis);
(((Attalea_speciosa	((((Reinhardtia_latisecta	Reinhardtia_paiewonskiana)	Reinhardtia_simplex)	(Bactris_major	(Elaeis_guineensis	Elaeis_oleifera)))	(((Pseudophoenix_vinifera	Sclerosperma_profizianum)	((Phoenix_dactylifera	(Nypa_fruticans	Sabal_domingensis))	(Serenoa_repens	(((Prestoea_acuminata	(Oenocarpus_bataua	Oenocarpus_minor))	((Dictyosperma_album	(Hydriastele_microspadix	(Veitchia_spiralis	Heterospathe_cagayanensis)))	(Leopoldinia_pulchra	((Podococcus_barteri	Iriartea_deltoidea)	Geonoma_undata))))	Manicaria_saccifera))))	Roystonea_regia)))	Burretiokentia_grandiflora)	Kingia_australis);
(((Nypa_fruticans	(Serenoa_repens	((((Pseudophoenix_vinifera	Sclerosperma_profizianum)	(Phoenix_dactylifera	Sabal_domingensis))	((Roystonea_regia	((Reinhardtia_latisecta	Reinhardtia_paiewonskiana)	Reinhardtia_simplex))	(Attalea_speciosa	(Bactris_major	(Elaeis_guineensis	Elaeis_oleifera)))))	((((((Podococcus_barteri	Veitchia_spiralis)	Hydriastele_microspadix)	(Heterospathe_cagayanensis	Dictyosperma_album))	((Leopoldinia_pulchra	(Prestoea_acuminata	(Oenocarpus_bataua	Oenocarpus_minor)))	Geonoma_undata))	Manicaria_saccifera)	Iriartea_deltoidea))))	Burretiokentia_grandiflora)	Kingia_australis);
(((Prestoea_acuminata	(((Heterospathe_cagayanensis	(Dictyosperma_album	(Veitchia_spiralis	Hydriastele_microspadix)))	(((((Nypa_fruticans	(Phoenix_dactylifera	Sabal_domingensis))	(Podococcus_barteri	Iriartea_deltoidea))	((((Reinhardtia_paiewonskiana	Reinhardtia_latisecta)	Reinhardtia_simplex)	(((Elaeis_guineensis	Elaeis_oleifera)	Bactris_major)	Attalea_speciosa))	(Roystonea_regia	(Serenoa_repens	(Sclerosperma_profizianum	Pseudophoenix_vinifera)))))	Manicaria_saccifera)	(Leopoldinia_pulchra	Geonoma_undata)))	(Oenocarpus_bataua	Oenocarpus_minor)))	Burretiokentia_grandiflora)	Kingia_australis);
((Prestoea_acuminata	((((((Podococcus_barteri	(Veitchia_spiralis	Heterospathe_cagayanensis))	(Dictyosperma_album	Hydriastele_microspadix))	Leopoldinia_pulchra)	(((Serenoa_repens	(Sclerosperma_profizianum	Pseudophoenix_vinifera))	(((Phoenix_dactylifera	(Sabal_domingensis	Nypa_fruticans))	(Attalea_speciosa	(((Reinhardtia_paiewonskiana	Reinhardtia_latisecta)	(Burretiokentia_grandiflora	Reinhardtia_simplex))	((Elaeis_guineensis	Elaeis_oleifera)	Bactris_major))))	(Roystonea_regia	Iriartea_deltoidea)))	Manicaria_saccifera))	Geonoma_undata)	(Oenocarpus_bataua	Oenocarpus_minor)))	Kingia_australis);
((Dictyosperma_album	((((((Oenocarpus_bataua	Oenocarpus_minor)	Prestoea_acuminata)	(Geonoma_undata	(((Iriartea_deltoidea	(Serenoa_repens	((Roystonea_regia	((Reinhardtia_simplex	((Reinhardtia_paiewonskiana	Reinhardtia_latisecta)	Burretiokentia_grandiflora))	((Elaeis_guineensis	Elaeis_oleifera)	(Bactris_major	Attalea_speciosa))))	(Sclerosperma_profizianum	Pseudophoenix_vinifera))))	(Nypa_fruticans	(Phoenix_dactylifera	Sabal_domingensis)))	Manicaria_saccifera)))	Leopoldinia_pulchra)	(Hydriastele_microspadix	(Podococcus_barteri	Veitchia_spiralis)))	Heterospathe_cagayanensis))	Kingia_australis);
((Burretiokentia_grandiflora	(Nypa_fruticans	((Phoenix_dactylifera	Sabal_domingensis)	(((Manicaria_saccifera	Geonoma_undata)	((Leopoldinia_pulchra	(((Hydriastele_microspadix	(Podococcus_barteri	Veitchia_spiralis))	Heterospathe_cagayanensis)	Dictyosperma_album))	((Oenocarpus_bataua	Oenocarpus_minor)	Prestoea_acuminata)))	(Iriartea_deltoidea	((((Elaeis_guineensis	Elaeis_oleifera)	(Bactris_major	Attalea_speciosa))	(Roystonea_regia	(Reinhardtia_simplex	(Reinhardtia_paiewonskiana	Reinhardtia_latisecta))))	((Sclerosperma_profizianum	Pseudophoenix_vinifera)	Serenoa_repens)))))))	Kingia_australis);
((Burretiokentia_grandiflora	(Nypa_fruticans	((Podococcus_barteri	((Serenoa_repens	Sabal_domingensis)	((((Geonoma_undata	((((Hydriastele_microspadix	Veitchia_spiralis)	Heterospathe_cagayanensis)	Dictyosperma_album)	((Oenocarpus_bataua	Oenocarpus_minor)	Prestoea_acuminata)))	Leopoldinia_pulchra)	Manicaria_saccifera)	(Phoenix_dactylifera	((Roystonea_regia	((Reinhardtia_simplex	(Reinhardtia_paiewonskiana	Reinhardtia_latisecta))	(Attalea_speciosa	((Elaeis_guineensis	Elaeis_oleifera)	Bactris_major))))	(Sclerosperma_profizianum	Pseudophoenix_vinifera))))))	Iriartea_deltoidea)))	Kingia_australis);
((((((Hydriastele_microspadix	Veitchia_spiralis)	Heterospathe_cagayanensis)	Dictyosperma_album)	(((Oenocarpus_bataua	Oenocarpus_minor)	Prestoea_acuminata)	((Geonoma_undata	Leopoldinia_pulchra)	(Manicaria_saccifera	(((Podococcus_barteri	((Roystonea_regia	((Reinhardtia_simplex	(Reinhardtia_paiewonskiana	Reinhardtia_latisecta))	((Elaeis_guineensis	Elaeis_oleifera)	(Bactris_major	Attalea_speciosa))))	(Sclerosperma_profizianum	Pseudophoenix_vinifera)))	(Nypa_fruticans	(Phoenix_dactylifera	Sabal_domingensis)))	(Serenoa_repens	Iriartea_deltoidea))))))	Burretiokentia_grandiflora)	Kingia_australis);
((Dictyosperma_album	(((Manicaria_saccifera	(Podococcus_barteri	((((Serenoa_repens	(Burretiokentia_grandiflora	Nypa_fruticans))	(Phoenix_dactylifera	Sabal_domingensis))	Iriartea_deltoidea)	((Sclerosperma_profizianum	Pseudophoenix_vinifera)	(Roystonea_regia	((Reinhardtia_simplex	(Reinhardtia_paiewonskiana	Reinhardtia_latisecta))	(Attalea_speciosa	((Elaeis_guineensis	Elaeis_oleifera)	Bactris_major))))))))	((Geonoma_undata	Leopoldinia_pulchra)	((Oenocarpus_bataua	Oenocarpus_minor)	Prestoea_acuminata)))	((Hydriastele_microspadix	Veitchia_spiralis)	Heterospathe_cagayanensis)))	Kingia_australis);
((Prestoea_acuminata	(((Serenoa_repens	((Burretiokentia_grandiflora	Podococcus_barteri)	((Veitchia_spiralis	Heterospathe_cagayanensis)	(Hydriastele_microspadix	Dictyosperma_album))))	(((Nypa_fruticans	(Phoenix_dactylifera	Sabal_domingensis))	(((Sclerosperma_profizianum	Pseudophoenix_vinifera)	(Roystonea_regia	((Reinhardtia_simplex	(Reinhardtia_paiewonskiana	Reinhardtia_latisecta))	(Attalea_speciosa	((Elaeis_guineensis	Elaeis_oleifera)	Bactris_major)))))	Iriartea_deltoidea))	(Leopoldinia_pulchra	(Geonoma_undata	Manicaria_saccifera))))	(Oenocarpus_bataua	Oenocarpus_minor)))	Kingia_australis);
(((Prestoea_acuminata	((((((Nypa_fruticans	(Phoenix_dactylifera	Sabal_domingensis))	((((Podococcus_barteri	Serenoa_repens)	(Sclerosperma_profizianum	Pseudophoenix_vinifera))	((Reinhardtia_simplex	(Reinhardtia_paiewonskiana	Reinhardtia_latisecta))	(Attalea_speciosa	((Roystonea_regia	(Elaeis_guineensis	Elaeis_oleifera))	Bactris_major))))	Iriartea_deltoidea))	Manicaria_saccifera)	((Veitchia_spiralis	Heterospathe_cagayanensis)	(Hydriastele_microspadix	Dictyosperma_album)))	(Leopoldinia_pulchra	Geonoma_undata))	(Oenocarpus_bataua	Oenocarpus_minor)))	Burretiokentia_grandiflora)	Kingia_australis);
(((Prestoea_acuminata	(((Dictyosperma_album	(Heterospathe_cagayanensis	(Veitchia_spiralis	Hydriastele_microspadix)))	((Leopoldinia_pulchra	Geonoma_undata)	(((Nypa_fruticans	(Phoenix_dactylifera	Sabal_domingensis))	(((Serenoa_repens	(Sclerosperma_profizianum	Pseudophoenix_vinifera))	(Podococcus_barteri	((Attalea_speciosa	(Bactris_major	(Elaeis_guineensis	Elaeis_oleifera)))	((Reinhardtia_simplex	(Reinhardtia_paiewonskiana	Reinhardtia_latisecta))	Roystonea_regia))))	Iriartea_deltoidea))	Manicaria_saccifera)))	(Oenocarpus_bataua	Oenocarpus_minor)))	Burretiokentia_grandiflora)	Kingia_australis);
(((Attalea_speciosa	(Roystonea_regia	(((Pseudophoenix_vinifera	Sclerosperma_profizianum)	(((Elaeis_oleifera	Elaeis_guineensis)	Bactris_major)	(Reinhardtia_simplex	(Reinhardtia_latisecta	Reinhardtia_paiewonskiana))))	((Iriartea_deltoidea	((((Manicaria_saccifera	Geonoma_undata)	((Oenocarpus_minor	Oenocarpus_bataua)	Prestoea_acuminata))	(Serenoa_repens	(((Heterospathe_cagayanensis	Podococcus_barteri)	Veitchia_spiralis)	(Hydriastele_microspadix	Dictyosperma_album))))	Leopoldinia_pulchra))	(Nypa_fruticans	(Sabal_domingensis	Phoenix_dactylifera))))))	Burretiokentia_grandiflora)	Kingia_australis);
(((Attalea_speciosa	((((Elaeis_oleifera	Elaeis_guineensis)	Bactris_major)	(Reinhardtia_simplex	(Reinhardtia_latisecta	Reinhardtia_paiewonskiana)))	(((((((Leopoldinia_pulchra	Geonoma_undata)	((Oenocarpus_minor	Oenocarpus_bataua)	Prestoea_acuminata))	(Serenoa_repens	((Podococcus_barteri	Veitchia_spiralis)	(Heterospathe_cagayanensis	(Hydriastele_microspadix	Dictyosperma_album)))))	Manicaria_saccifera)	((Iriartea_deltoidea	Nypa_fruticans)	(Sabal_domingensis	Phoenix_dactylifera)))	(Pseudophoenix_vinifera	Sclerosperma_profizianum))	Roystonea_regia)))	Burretiokentia_grandiflora)	Kingia_australis);
((((Oenocarpus_minor	Oenocarpus_bataua)	(Prestoea_acuminata	((Manicaria_saccifera	(((Nypa_fruticans	(Sabal_domingensis	Phoenix_dactylifera))	(Roystonea_regia	(((Bactris_major	Attalea_speciosa)	(Elaeis_oleifera	Elaeis_guineensis))	(Reinhardtia_simplex	(Reinhardtia_latisecta	Reinhardtia_paiewonskiana)))))	((Pseudophoenix_vinifera	Sclerosperma_profizianum)	(Serenoa_repens	Podococcus_barteri))))	((Iriartea_deltoidea	((Veitchia_spiralis	Heterospathe_cagayanensis)	(Hydriastele_microspadix	Dictyosperma_album)))	(Geonoma_undata	Leopoldinia_pulchra)))))	Burretiokentia_grandiflora)	Kingia_australis);
(((Nypa_fruticans	((Sabal_domingensis	((Pseudophoenix_vinifera	Sclerosperma_profizianum)	Phoenix_dactylifera))	(((Attalea_speciosa	(Bactris_major	(Elaeis_oleifera	Elaeis_guineensis)))	(Roystonea_regia	(Reinhardtia_simplex	(Reinhardtia_latisecta	Reinhardtia_paiewonskiana))))	((Leopoldinia_pulchra	Iriartea_deltoidea)	((Serenoa_repens	(Dictyosperma_album	((Heterospathe_cagayanensis	(Podococcus_barteri	Veitchia_spiralis))	Hydriastele_microspadix)))	(((Oenocarpus_minor	Oenocarpus_bataua)	Prestoea_acuminata)	(Geonoma_undata	Manicaria_saccifera)))))))	Burretiokentia_grandiflora)	Kingia_australis);
((((Oenocarpus_minor	Oenocarpus_bataua)	Prestoea_acuminata)	(Geonoma_undata	((Manicaria_saccifera	((Iriartea_deltoidea	(Nypa_fruticans	(Phoenix_dactylifera	Sabal_domingensis)))	(((Attalea_speciosa	(Bactris_major	(Elaeis_oleifera	(Burretiokentia_grandiflora	Elaeis_guineensis))))	(Roystonea_regia	(Reinhardtia_simplex	(Reinhardtia_latisecta	Reinhardtia_paiewonskiana))))	(Serenoa_repens	(Pseudophoenix_vinifera	Sclerosperma_profizianum)))))	((Dictyosperma_album	((Heterospathe_cagayanensis	(Podococcus_barteri	Veitchia_spiralis))	Hydriastele_microspadix))	Leopoldinia_pulchra))))	Kingia_australis);
(((Burretiokentia_grandiflora	Nypa_fruticans)	(((((Pseudophoenix_vinifera	Sclerosperma_profizianum)	((Attalea_speciosa	(Phoenix_dactylifera	Sabal_domingensis))	((Bactris_major	(Elaeis_oleifera	Elaeis_guineensis))	(Reinhardtia_simplex	(Reinhardtia_latisecta	Reinhardtia_paiewonskiana)))))	Roystonea_regia)	(((((Dictyosperma_album	Heterospathe_cagayanensis)	(Hydriastele_microspadix	(Podococcus_barteri	Veitchia_spiralis)))	((Leopoldinia_pulchra	Geonoma_undata)	((Oenocarpus_minor	Oenocarpus_bataua)	Prestoea_acuminata)))	Manicaria_saccifera)	Iriartea_deltoidea))	Serenoa_repens))	Kingia_australis);
(((Oenocarpus_minor	Oenocarpus_bataua)	(Prestoea_acuminata	((Leopoldinia_pulchra	Geonoma_undata)	((Serenoa_repens	(Dictyosperma_album	(Hydriastele_microspadix	(Heterospathe_cagayanensis	(Podococcus_barteri	Veitchia_spiralis)))))	(Manicaria_saccifera	((Pseudophoenix_vinifera	Sclerosperma_profizianum)	((Iriartea_deltoidea	(Nypa_fruticans	(Phoenix_dactylifera	Sabal_domingensis)))	(Roystonea_regia	((Bactris_major	Attalea_speciosa)	(((Burretiokentia_grandiflora	Reinhardtia_simplex)	(Reinhardtia_latisecta	Reinhardtia_paiewonskiana))	(Elaeis_oleifera	Elaeis_guineensis)))))))))))	Kingia_australis);
(((((Hydriastele_microspadix	Dictyosperma_album)	((Podococcus_barteri	Veitchia_spiralis)	Heterospathe_cagayanensis))	((Manicaria_saccifera	(((((Reinhardtia_simplex	(Reinhardtia_latisecta	Reinhardtia_paiewonskiana))	(Bactris_major	(Elaeis_oleifera	(Burretiokentia_grandiflora	Elaeis_guineensis))))	(Pseudophoenix_vinifera	Sclerosperma_profizianum))	((Serenoa_repens	Roystonea_regia)	Attalea_speciosa))	((Iriartea_deltoidea	Nypa_fruticans)	(Phoenix_dactylifera	Sabal_domingensis))))	(Leopoldinia_pulchra	Geonoma_undata)))	((Oenocarpus_minor	Oenocarpus_bataua)	Prestoea_acuminata))	Kingia_australis);
(((Attalea_speciosa	((Leopoldinia_pulchra	Bactris_major)	((Elaeis_oleifera	Elaeis_guineensis)	((((Serenoa_repens	(Pseudophoenix_vinifera	Sclerosperma_profizianum))	((((Oenocarpus_minor	Oenocarpus_bataua)	Prestoea_acuminata)	(Dictyosperma_album	(Hydriastele_microspadix	(Heterospathe_cagayanensis	(Podococcus_barteri	Veitchia_spiralis)))))	(Geonoma_undata	Manicaria_saccifera)))	((Nypa_fruticans	(Phoenix_dactylifera	Sabal_domingensis))	(Iriartea_deltoidea	Roystonea_regia)))	(Reinhardtia_simplex	(Reinhardtia_latisecta	Reinhardtia_paiewonskiana))))))	Burretiokentia_grandiflora)	Kingia_australis);
(((Nypa_fruticans	((((Leopoldinia_pulchra	Iriartea_deltoidea)	((Roystonea_regia	((Reinhardtia_simplex	(Reinhardtia_latisecta	Reinhardtia_paiewonskiana))	(Attalea_speciosa	(Bactris_major	(Elaeis_oleifera	Elaeis_guineensis)))))	((Serenoa_repens	(Pseudophoenix_vinifera	Sclerosperma_profizianum))	((Dictyosperma_album	(Hydriastele_microspadix	(Heterospathe_cagayanensis	(Podococcus_barteri	Veitchia_spiralis))))	((Geonoma_undata	Manicaria_saccifera)	((Oenocarpus_minor	Oenocarpus_bataua)	Prestoea_acuminata))))))	Phoenix_dactylifera)	Sabal_domingensis))	Burretiokentia_grandiflora)	Kingia_australis);
(((((Oenocarpus_bataua	Oenocarpus_minor)	Prestoea_acuminata)	(((Hydriastele_microspadix	((Podococcus_barteri	Veitchia_spiralis)	(Dictyosperma_album	Heterospathe_cagayanensis)))	(Manicaria_saccifera	(Iriartea_deltoidea	((Roystonea_regia	(((Reinhardtia_simplex	(Reinhardtia_latisecta	Reinhardtia_paiewonskiana))	(Attalea_speciosa	((Elaeis_guineensis	Elaeis_oleifera)	Bactris_major)))	(Serenoa_repens	(Pseudophoenix_vinifera	Sclerosperma_profizianum))))	(Nypa_fruticans	(Phoenix_dactylifera	Sabal_domingensis))))))	(Geonoma_undata	Leopoldinia_pulchra)))	Burretiokentia_grandiflora)	Kingia_australis);
((Dictyosperma_album	(((Veitchia_spiralis	Heterospathe_cagayanensis)	Hydriastele_microspadix)	(((Manicaria_saccifera	((Podococcus_barteri	Iriartea_deltoidea)	((((Roystonea_regia	(Reinhardtia_simplex	(Reinhardtia_latisecta	Reinhardtia_paiewonskiana)))	(Attalea_speciosa	(((Burretiokentia_grandiflora	Elaeis_guineensis)	Elaeis_oleifera)	Bactris_major)))	(Pseudophoenix_vinifera	Sclerosperma_profizianum))	((Serenoa_repens	Nypa_fruticans)	(Phoenix_dactylifera	Sabal_domingensis)))))	Geonoma_undata)	(Leopoldinia_pulchra	((Oenocarpus_bataua	Oenocarpus_minor)	Prestoea_acuminata)))))	Kingia_australis);
((Attalea_speciosa	((((((Burretiokentia_grandiflora	Elaeis_guineensis)	Elaeis_oleifera)	Bactris_major)	(Reinhardtia_simplex	(Reinhardtia_latisecta	Reinhardtia_paiewonskiana)))	Iriartea_deltoidea)	((Nypa_fruticans	(Phoenix_dactylifera	Sabal_domingensis))	(((((((Oenocarpus_bataua	Oenocarpus_minor)	Prestoea_acuminata)	((((Podococcus_barteri	Veitchia_spiralis)	Heterospathe_cagayanensis)	Hydriastele_microspadix)	Dictyosperma_album))	(Leopoldinia_pulchra	Geonoma_undata))	Manicaria_saccifera)	Roystonea_regia)	(Serenoa_repens	(Pseudophoenix_vinifera	Sclerosperma_profizianum))))))	Kingia_australis);
(((Oenocarpus_bataua	Oenocarpus_minor)	(Prestoea_acuminata	(((Geonoma_undata	Leopoldinia_pulchra)	((((Podococcus_barteri	Veitchia_spiralis)	Heterospathe_cagayanensis)	Hydriastele_microspadix)	Dictyosperma_album))	(Manicaria_saccifera	(((((((Burretiokentia_grandiflora	Elaeis_guineensis)	Elaeis_oleifera)	Roystonea_regia)	Iriartea_deltoidea)	((Bactris_major	Attalea_speciosa)	(Reinhardtia_simplex	(Reinhardtia_latisecta	Reinhardtia_paiewonskiana))))	(Nypa_fruticans	(((Pseudophoenix_vinifera	Sclerosperma_profizianum)	Phoenix_dactylifera)	Sabal_domingensis)))	Serenoa_repens)))))	Kingia_australis);
((Attalea_speciosa	(((Elaeis_oleifera	Elaeis_guineensis)	Bactris_major)	((Burretiokentia_grandiflora	Roystonea_regia)	((((Reinhardtia_simplex	(Reinhardtia_latisecta	Reinhardtia_paiewonskiana))	Serenoa_repens)	(((Pseudophoenix_vinifera	Sclerosperma_profizianum)	Phoenix_dactylifera)	Sabal_domingensis))	(((Leopoldinia_pulchra	((Oenocarpus_bataua	Oenocarpus_minor)	Prestoea_acuminata))	(Geonoma_undata	((Nypa_fruticans	Iriartea_deltoidea)	((Podococcus_barteri	Veitchia_spiralis)	(Heterospathe_cagayanensis	(Hydriastele_microspadix	Dictyosperma_album))))))	Manicaria_saccifera)))))	Kingia_australis);
((Elaeis_oleifera	(Elaeis_guineensis	(Bactris_major	((Reinhardtia_simplex	(Reinhardtia_latisecta	Reinhardtia_paiewonskiana))	(((((((Sabal_domingensis	(Burretiokentia_grandiflora	Nypa_fruticans))	Phoenix_dactylifera)	Iriartea_deltoidea)	((Podococcus_barteri	Serenoa_repens)	((((Veitchia_spiralis	Heterospathe_cagayanensis)	(Hydriastele_microspadix	Dictyosperma_album))	((Geonoma_undata	Leopoldinia_pulchra)	((Oenocarpus_bataua	Oenocarpus_minor)	Prestoea_acuminata)))	Manicaria_saccifera)))	(Pseudophoenix_vinifera	Sclerosperma_profizianum))	Roystonea_regia)	Attalea_speciosa)))))	Kingia_australis);
((Attalea_speciosa	(((Roystonea_regia	(Nypa_fruticans	Podococcus_barteri))	(((Manicaria_saccifera	(Serenoa_repens	(Phoenix_dactylifera	Sabal_domingensis)))	((Pseudophoenix_vinifera	Sclerosperma_profizianum)	(((Iriartea_deltoidea	Geonoma_undata)	Leopoldinia_pulchra)	(((Oenocarpus_bataua	Oenocarpus_minor)	Prestoea_acuminata)	((Veitchia_spiralis	Heterospathe_cagayanensis)	(Hydriastele_microspadix	Dictyosperma_album))))))	(Reinhardtia_simplex	((Burretiokentia_grandiflora	Reinhardtia_latisecta)	Reinhardtia_paiewonskiana))))	((Elaeis_oleifera	Elaeis_guineensis)	Bactris_major)))	Kingia_australis);
(((Oenocarpus_bataua	Oenocarpus_minor)	(Prestoea_acuminata	((((Veitchia_spiralis	Heterospathe_cagayanensis)	(Hydriastele_microspadix	Dictyosperma_album))	((Manicaria_saccifera	Geonoma_undata)	(Iriartea_deltoidea	((Phoenix_dactylifera	Sabal_domingensis)	((((Reinhardtia_simplex	(Reinhardtia_latisecta	Reinhardtia_paiewonskiana))	Attalea_speciosa)	(((Nypa_fruticans	Podococcus_barteri)	((Elaeis_oleifera	(Burretiokentia_grandiflora	Elaeis_guineensis))	Bactris_major))	Roystonea_regia))	(Serenoa_repens	(Pseudophoenix_vinifera	Sclerosperma_profizianum)))))))	Leopoldinia_pulchra)))	Kingia_australis);
(((Prestoea_acuminata	((((Heterospathe_cagayanensis	((Veitchia_spiralis	Hydriastele_microspadix)	Dictyosperma_album))	(((Geonoma_undata	Iriartea_deltoidea)	Podococcus_barteri)	((((Pseudophoenix_vinifera	Sclerosperma_profizianum)	(((Phoenix_dactylifera	Sabal_domingensis)	Attalea_speciosa)	(((Reinhardtia_simplex	(Reinhardtia_latisecta	Reinhardtia_paiewonskiana))	((Elaeis_oleifera	Elaeis_guineensis)	Bactris_major))	Roystonea_regia)))	(Serenoa_repens	Nypa_fruticans))	Manicaria_saccifera)))	Leopoldinia_pulchra)	(Oenocarpus_bataua	Oenocarpus_minor)))	Burretiokentia_grandiflora)	Kingia_australis);
(((Attalea_speciosa	(((Reinhardtia_simplex	(Reinhardtia_latisecta	Reinhardtia_paiewonskiana))	((Elaeis_oleifera	Elaeis_guineensis)	Bactris_major))	(Roystonea_regia	((((Manicaria_saccifera	((Serenoa_repens	((Podococcus_barteri	Veitchia_spiralis)	(Hydriastele_microspadix	(Heterospathe_cagayanensis	Dictyosperma_album))))	((Oenocarpus_bataua	Oenocarpus_minor)	Prestoea_acuminata)))	Geonoma_undata)	Leopoldinia_pulchra)	(((Iriartea_deltoidea	Nypa_fruticans)	(Phoenix_dactylifera	Sabal_domingensis))	(Pseudophoenix_vinifera	Sclerosperma_profizianum))))))	Burretiokentia_grandiflora)	Kingia_australis);
((Attalea_speciosa	(Bactris_major	((((Elaeis_oleifera	Elaeis_guineensis)	(Iriartea_deltoidea	(Roystonea_regia	Podococcus_barteri)))	(((Burretiokentia_grandiflora	Nypa_fruticans)	(Phoenix_dactylifera	Sabal_domingensis))	(Leopoldinia_pulchra	((Geonoma_undata	(Hydriastele_microspadix	((Veitchia_spiralis	Heterospathe_cagayanensis)	Dictyosperma_album)))	(Manicaria_saccifera	(Prestoea_acuminata	(Oenocarpus_minor	Oenocarpus_bataua)))))))	(((Sclerosperma_profizianum	Pseudophoenix_vinifera)	Serenoa_repens)	((Reinhardtia_latisecta	Reinhardtia_paiewonskiana)	Reinhardtia_simplex)))))	Kingia_australis);
((Dictyosperma_album	((((Leopoldinia_pulchra	Geonoma_undata)	(Prestoea_acuminata	(Oenocarpus_minor	Oenocarpus_bataua)))	(Manicaria_saccifera	((Phoenix_dactylifera	Sabal_domingensis)	((Nypa_fruticans	Serenoa_repens)	((((Iriartea_deltoidea	(Roystonea_regia	Podococcus_barteri))	(Sclerosperma_profizianum	Pseudophoenix_vinifera))	((Bactris_major	(Elaeis_oleifera	Elaeis_guineensis))	((Reinhardtia_latisecta	Reinhardtia_paiewonskiana)	(Burretiokentia_grandiflora	Reinhardtia_simplex))))	Attalea_speciosa)))))	((Veitchia_spiralis	Hydriastele_microspadix)	Heterospathe_cagayanensis)))	Kingia_australis);
((Nypa_fruticans	(Podococcus_barteri	(Bactris_major	((Roystonea_regia	(Elaeis_guineensis	(Burretiokentia_grandiflora	Elaeis_oleifera)))	(((Attalea_speciosa	Leopoldinia_pulchra)	((((Prestoea_acuminata	(Oenocarpus_minor	Oenocarpus_bataua))	(Sabal_domingensis	(Serenoa_repens	(((Veitchia_spiralis	Hydriastele_microspadix)	Heterospathe_cagayanensis)	Dictyosperma_album))))	((Iriartea_deltoidea	Geonoma_undata)	Manicaria_saccifera))	(Phoenix_dactylifera	(Sclerosperma_profizianum	Pseudophoenix_vinifera))))	((Reinhardtia_latisecta	Reinhardtia_paiewonskiana)	Reinhardtia_simplex))))))	Kingia_australis);
(((Prestoea_acuminata	(Oenocarpus_minor	Oenocarpus_bataua))	(((Geonoma_undata	((((Sclerosperma_profizianum	Pseudophoenix_vinifera)	((((Bactris_major	((Burretiokentia_grandiflora	Elaeis_guineensis)	Elaeis_oleifera))	Attalea_speciosa)	((Reinhardtia_latisecta	Reinhardtia_paiewonskiana)	Reinhardtia_simplex))	Roystonea_regia))	(((Serenoa_repens	Nypa_fruticans)	(Sabal_domingensis	Phoenix_dactylifera))	(Podococcus_barteri	Iriartea_deltoidea)))	Manicaria_saccifera))	(((Veitchia_spiralis	Hydriastele_microspadix)	Heterospathe_cagayanensis)	Dictyosperma_album))	Leopoldinia_pulchra))	Kingia_australis);
(((Nypa_fruticans	((((((Serenoa_repens	(Hydriastele_microspadix	(Dictyosperma_album	((Podococcus_barteri	Veitchia_spiralis)	Heterospathe_cagayanensis))))	(Manicaria_saccifera	(Prestoea_acuminata	(Oenocarpus_minor	Oenocarpus_bataua))))	(Geonoma_undata	Leopoldinia_pulchra))	((Sclerosperma_profizianum	Pseudophoenix_vinifera)	((((Bactris_major	(Elaeis_guineensis	Elaeis_oleifera))	Attalea_speciosa)	((Reinhardtia_latisecta	Reinhardtia_paiewonskiana)	Reinhardtia_simplex))	Roystonea_regia)))	(Sabal_domingensis	Phoenix_dactylifera))	Iriartea_deltoidea))	Burretiokentia_grandiflora)	Kingia_australis);
((((Oenocarpus_minor	Oenocarpus_bataua)	((((Geonoma_undata	Manicaria_saccifera)	(((Sabal_domingensis	Phoenix_dactylifera)	Iriartea_deltoidea)	(((Sclerosperma_profizianum	Pseudophoenix_vinifera)	((((Bactris_major	(Elaeis_guineensis	Elaeis_oleifera))	Attalea_speciosa)	((Reinhardtia_latisecta	Reinhardtia_paiewonskiana)	Reinhardtia_simplex))	Roystonea_regia))	(Nypa_fruticans	Serenoa_repens))))	((Hydriastele_microspadix	(Dictyosperma_album	((Podococcus_barteri	Veitchia_spiralis)	Heterospathe_cagayanensis)))	Leopoldinia_pulchra))	Prestoea_acuminata))	Burretiokentia_grandiflora)	Kingia_australis);
(((Nypa_fruticans	((Sabal_domingensis	Phoenix_dactylifera)	((((Reinhardtia_latisecta	Reinhardtia_paiewonskiana)	Reinhardtia_simplex)	(Roystonea_regia	((Bactris_major	(Elaeis_guineensis	Elaeis_oleifera))	Attalea_speciosa)))	((Iriartea_deltoidea	(Sclerosperma_profizianum	Pseudophoenix_vinifera))	((Prestoea_acuminata	(Oenocarpus_minor	Oenocarpus_bataua))	(((Geonoma_undata	Manicaria_saccifera)	Leopoldinia_pulchra)	(Serenoa_repens	(Hydriastele_microspadix	(Dictyosperma_album	((Podococcus_barteri	Veitchia_spiralis)	Heterospathe_cagayanensis))))))))))	Burretiokentia_grandiflora)	Kingia_australis);
(((Dictyosperma_album	(Heterospathe_cagayanensis	(((Manicaria_saccifera	(((Serenoa_repens	(Nypa_fruticans	(Sabal_domingensis	Phoenix_dactylifera)))	(((Reinhardtia_latisecta	Reinhardtia_paiewonskiana)	Reinhardtia_simplex)	(Roystonea_regia	((Bactris_major	((Burretiokentia_grandiflora	Elaeis_guineensis)	Elaeis_oleifera))	Attalea_speciosa))))	(Iriartea_deltoidea	(Sclerosperma_profizianum	Pseudophoenix_vinifera))))	(Hydriastele_microspadix	(Podococcus_barteri	Veitchia_spiralis)))	(Geonoma_undata	Leopoldinia_pulchra))))	(Prestoea_acuminata	(Oenocarpus_minor	Oenocarpus_bataua)))	Kingia_australis);
(((Attalea_speciosa	((((Leopoldinia_pulchra	(Sclerosperma_profizianum	Pseudophoenix_vinifera))	((((Geonoma_undata	Manicaria_saccifera)	(Prestoea_acuminata	(Oenocarpus_minor	Oenocarpus_bataua)))	((Podococcus_barteri	Serenoa_repens)	((Dictyosperma_album	(Heterospathe_cagayanensis	Veitchia_spiralis))	Hydriastele_microspadix)))	((Iriartea_deltoidea	Nypa_fruticans)	(Sabal_domingensis	Phoenix_dactylifera))))	(((Reinhardtia_latisecta	Reinhardtia_paiewonskiana)	Reinhardtia_simplex)	Roystonea_regia))	(Bactris_major	(Elaeis_guineensis	Elaeis_oleifera))))	Burretiokentia_grandiflora)	Kingia_australis);
((Attalea_speciosa	((((((Serenoa_repens	((Dictyosperma_album	Heterospathe_cagayanensis)	((Podococcus_barteri	Veitchia_spiralis)	Hydriastele_microspadix)))	((Leopoldinia_pulchra	(Geonoma_undata	Manicaria_saccifera))	(Prestoea_acuminata	(Oenocarpus_minor	Oenocarpus_bataua))))	((Sclerosperma_profizianum	Pseudophoenix_vinifera)	((Sabal_domingensis	Phoenix_dactylifera)	Nypa_fruticans)))	Iriartea_deltoidea)	(((Reinhardtia_latisecta	Reinhardtia_paiewonskiana)	Reinhardtia_simplex)	Roystonea_regia))	(Bactris_major	((Burretiokentia_grandiflora	Elaeis_guineensis)	Elaeis_oleifera))))	Kingia_australis);
(((Prestoea_acuminata	(Oenocarpus_minor	Oenocarpus_bataua))	(Geonoma_undata	(((Dictyosperma_album	(Heterospathe_cagayanensis	(Veitchia_spiralis	Hydriastele_microspadix)))	Leopoldinia_pulchra)	((((Iriartea_deltoidea	(Roystonea_regia	(Attalea_speciosa	((Bactris_major	(Elaeis_oleifera	(Burretiokentia_grandiflora	Elaeis_guineensis)))	((Reinhardtia_latisecta	Reinhardtia_paiewonskiana)	Reinhardtia_simplex)))))	(Nypa_fruticans	(Sabal_domingensis	Phoenix_dactylifera)))	(Serenoa_repens	((Pseudophoenix_vinifera	Sclerosperma_profizianum)	Podococcus_barteri)))	Manicaria_saccifera))))	Kingia_australis);
(((Nypa_fruticans	(((Sabal_domingensis	Phoenix_dactylifera)	(Serenoa_repens	(((Pseudophoenix_vinifera	Sclerosperma_profizianum)	(((Reinhardtia_latisecta	Reinhardtia_paiewonskiana)	Reinhardtia_simplex)	(Attalea_speciosa	(Roystonea_regia	(Bactris_major	(Elaeis_oleifera	Elaeis_guineensis))))))	(Manicaria_saccifera	(((Prestoea_acuminata	(Oenocarpus_minor	Oenocarpus_bataua))	Geonoma_undata)	((Leopoldinia_pulchra	Iriartea_deltoidea)	(Dictyosperma_album	(Heterospathe_cagayanensis	(Veitchia_spiralis	Hydriastele_microspadix)))))))))	Podococcus_barteri))	Burretiokentia_grandiflora)	Kingia_australis);
(((Leopoldinia_pulchra	(((Dictyosperma_album	(Heterospathe_cagayanensis	Veitchia_spiralis))	Hydriastele_microspadix)	((Geonoma_undata	Manicaria_saccifera)	(Iriartea_deltoidea	(((Sabal_domingensis	Phoenix_dactylifera)	(Nypa_fruticans	Serenoa_repens))	(((Podococcus_barteri	Roystonea_regia)	(Attalea_speciosa	((Elaeis_oleifera	(Burretiokentia_grandiflora	Elaeis_guineensis))	Bactris_major)))	((Pseudophoenix_vinifera	Sclerosperma_profizianum)	((Reinhardtia_latisecta	Reinhardtia_paiewonskiana)	Reinhardtia_simplex))))))))	(Prestoea_acuminata	(Oenocarpus_minor	Oenocarpus_bataua)))	Kingia_australis);
(((Oenocarpus_bataua	((((Geonoma_undata	((Dictyosperma_album	((Hydriastele_microspadix	Veitchia_spiralis)	Heterospathe_cagayanensis))	(Manicaria_saccifera	(Iriartea_deltoidea	((((((((Elaeis_oleifera	Elaeis_guineensis)	Roystonea_regia)	Podococcus_barteri)	Bactris_major)	((Reinhardtia_latisecta	Reinhardtia_paiewonskiana)	Reinhardtia_simplex))	Attalea_speciosa)	(Pseudophoenix_vinifera	Sclerosperma_profizianum))	(Serenoa_repens	(Nypa_fruticans	(Sabal_domingensis	Phoenix_dactylifera))))))))	Leopoldinia_pulchra)	Prestoea_acuminata)	Oenocarpus_minor))	Burretiokentia_grandiflora)	Kingia_australis);
(((((Iriartea_deltoidea	((((((Elaeis_oleifera	Elaeis_guineensis)	(Attalea_speciosa	Bactris_major))	(Roystonea_regia	(Nypa_fruticans	Podococcus_barteri)))	((Reinhardtia_latisecta	Reinhardtia_paiewonskiana)	Reinhardtia_simplex))	(Pseudophoenix_vinifera	Sclerosperma_profizianum))	(Sabal_domingensis	Phoenix_dactylifera)))	((Serenoa_repens	((Dictyosperma_album	(Veitchia_spiralis	Heterospathe_cagayanensis))	Hydriastele_microspadix))	(Leopoldinia_pulchra	(Geonoma_undata	Manicaria_saccifera))))	(Prestoea_acuminata	(Oenocarpus_minor	Oenocarpus_bataua)))	Burretiokentia_grandiflora)	Kingia_australis);
(((Oenocarpus_minor	Oenocarpus_bataua)	((((Dictyosperma_album	(Hydriastele_microspadix	(Veitchia_spiralis	Heterospathe_cagayanensis)))	(Leopoldinia_pulchra	Geonoma_undata))	(Manicaria_saccifera	(Iriartea_deltoidea	((Serenoa_repens	(((((((Reinhardtia_latisecta	Reinhardtia_paiewonskiana)	Reinhardtia_simplex)	(Elaeis_oleifera	Elaeis_guineensis))	Bactris_major)	Roystonea_regia)	Attalea_speciosa)	(Pseudophoenix_vinifera	Sclerosperma_profizianum)))	(((Burretiokentia_grandiflora	Nypa_fruticans)	Podococcus_barteri)	(Sabal_domingensis	Phoenix_dactylifera))))))	Prestoea_acuminata))	Kingia_australis);
(((Nypa_fruticans	(Iriartea_deltoidea	((((Dictyosperma_album	((Podococcus_barteri	Veitchia_spiralis)	(Heterospathe_cagayanensis	Hydriastele_microspadix)))	((Prestoea_acuminata	(Oenocarpus_minor	Oenocarpus_bataua))	(Geonoma_undata	Manicaria_saccifera)))	(Serenoa_repens	((((Reinhardtia_latisecta	Reinhardtia_paiewonskiana)	Reinhardtia_simplex)	(((Elaeis_oleifera	Elaeis_guineensis)	(Bactris_major	Attalea_speciosa))	Roystonea_regia))	(Leopoldinia_pulchra	(Pseudophoenix_vinifera	Sclerosperma_profizianum)))))	(Sabal_domingensis	Phoenix_dactylifera))))	Burretiokentia_grandiflora)	Kingia_australis);
(((Nypa_fruticans	(Iriartea_deltoidea	((((((Prestoea_acuminata	(Oenocarpus_minor	Oenocarpus_bataua))	Leopoldinia_pulchra)	((Dictyosperma_album	(((Podococcus_barteri	Veitchia_spiralis)	Heterospathe_cagayanensis)	Hydriastele_microspadix))	Geonoma_undata))	Manicaria_saccifera)	((Serenoa_repens	(Pseudophoenix_vinifera	Sclerosperma_profizianum))	((((Reinhardtia_latisecta	Reinhardtia_paiewonskiana)	Reinhardtia_simplex)	(Attalea_speciosa	((Elaeis_oleifera	Elaeis_guineensis)	Bactris_major)))	Roystonea_regia)))	(Sabal_domingensis	Phoenix_dactylifera))))	Burretiokentia_grandiflora)	Kingia_australis);
(((Dictyosperma_album	((((Podococcus_barteri	Veitchia_spiralis)	Heterospathe_cagayanensis)	Hydriastele_microspadix)	((Leopoldinia_pulchra	Geonoma_undata)	((Manicaria_saccifera	((Iriartea_deltoidea	(Nypa_fruticans	(Sabal_domingensis	Phoenix_dactylifera)))	((Serenoa_repens	(Pseudophoenix_vinifera	Sclerosperma_profizianum))	((Attalea_speciosa	(((Elaeis_oleifera	Elaeis_guineensis)	Bactris_major)	((Reinhardtia_latisecta	Reinhardtia_paiewonskiana)	Reinhardtia_simplex)))	Roystonea_regia))))	(Prestoea_acuminata	(Oenocarpus_minor	Oenocarpus_bataua))))))	Burretiokentia_grandiflora)	Kingia_australis);
((Attalea_speciosa	((Roystonea_regia	((Elaeis_oleifera	Elaeis_guineensis)	(Nypa_fruticans	Bactris_major)))	((((Burretiokentia_grandiflora	Reinhardtia_latisecta)	Reinhardtia_paiewonskiana)	Reinhardtia_simplex)	(((((((Dictyosperma_album	(((Podococcus_barteri	Veitchia_spiralis)	Heterospathe_cagayanensis)	Hydriastele_microspadix))	Leopoldinia_pulchra)	Geonoma_undata)	(Prestoea_acuminata	(Oenocarpus_minor	Oenocarpus_bataua)))	Manicaria_saccifera)	(Iriartea_deltoidea	(Sabal_domingensis	Phoenix_dactylifera)))	(Serenoa_repens	(Pseudophoenix_vinifera	Sclerosperma_profizianum))))))	Kingia_australis);
((Nypa_fruticans	((Geonoma_undata	((Manicaria_saccifera	(Prestoea_acuminata	(Oenocarpus_bataua	Oenocarpus_minor)))	(Leopoldinia_pulchra	((Heterospathe_cagayanensis	(Hydriastele_microspadix	Dictyosperma_album))	(Veitchia_spiralis	Podococcus_barteri)))))	(((Sclerosperma_profizianum	Pseudophoenix_vinifera)	Serenoa_repens)	(((Attalea_speciosa	(Sabal_domingensis	Phoenix_dactylifera))	(((Reinhardtia_paiewonskiana	Reinhardtia_latisecta)	(Burretiokentia_grandiflora	Reinhardtia_simplex))	(Bactris_major	(Elaeis_guineensis	Elaeis_oleifera))))	(Iriartea_deltoidea	Roystonea_regia)))))	Kingia_australis);
(((Nypa_fruticans	((Bactris_major	(Elaeis_guineensis	Elaeis_oleifera))	(((((Attalea_speciosa	(Sabal_domingensis	Phoenix_dactylifera))	((((Serenoa_repens	((Hydriastele_microspadix	(Heterospathe_cagayanensis	(Veitchia_spiralis	Podococcus_barteri)))	Dictyosperma_album))	Geonoma_undata)	((Prestoea_acuminata	(Oenocarpus_bataua	Oenocarpus_minor))	Manicaria_saccifera))	(Leopoldinia_pulchra	Iriartea_deltoidea)))	((Reinhardtia_paiewonskiana	Reinhardtia_latisecta)	Reinhardtia_simplex))	(Sclerosperma_profizianum	Pseudophoenix_vinifera))	Roystonea_regia)))	Burretiokentia_grandiflora)	Kingia_australis);
((((Prestoea_acuminata	(Oenocarpus_bataua	Oenocarpus_minor))	((Leopoldinia_pulchra	Geonoma_undata)	((((Veitchia_spiralis	Podococcus_barteri)	Manicaria_saccifera)	(((Roystonea_regia	(((Bactris_major	(Elaeis_guineensis	Elaeis_oleifera))	Attalea_speciosa)	((Reinhardtia_paiewonskiana	Reinhardtia_latisecta)	Reinhardtia_simplex)))	(Iriartea_deltoidea	(Nypa_fruticans	(Sabal_domingensis	Phoenix_dactylifera))))	(Serenoa_repens	(Sclerosperma_profizianum	Pseudophoenix_vinifera))))	(Heterospathe_cagayanensis	(Hydriastele_microspadix	Dictyosperma_album)))))	Burretiokentia_grandiflora)	Kingia_australis);
((((Oenocarpus_bataua	Oenocarpus_minor)	(((Manicaria_saccifera	(((Podococcus_barteri	Iriartea_deltoidea)	(Sabal_domingensis	Phoenix_dactylifera))	((((Nypa_fruticans	Bactris_major)	(Elaeis_guineensis	Elaeis_oleifera))	Attalea_speciosa)	(((Reinhardtia_paiewonskiana	Reinhardtia_latisecta)	Reinhardtia_simplex)	((Serenoa_repens	Sclerosperma_profizianum)	Roystonea_regia)))))	(((Pseudophoenix_vinifera	Hydriastele_microspadix)	((Heterospathe_cagayanensis	Veitchia_spiralis)	Dictyosperma_album))	(Leopoldinia_pulchra	Geonoma_undata)))	Prestoea_acuminata))	Burretiokentia_grandiflora)	Kingia_australis);
((Prestoea_acuminata	((Oenocarpus_bataua	Oenocarpus_minor)	((Manicaria_saccifera	((Attalea_speciosa	((Bactris_major	(Elaeis_guineensis	Elaeis_oleifera))	((Reinhardtia_paiewonskiana	Reinhardtia_latisecta)	Reinhardtia_simplex)))	(((Sabal_domingensis	Phoenix_dactylifera)	((Burretiokentia_grandiflora	Nypa_fruticans)	Serenoa_repens))	(Roystonea_regia	((Podococcus_barteri	Iriartea_deltoidea)	(Pseudophoenix_vinifera	Sclerosperma_profizianum))))))	(((Dictyosperma_album	((Veitchia_spiralis	Hydriastele_microspadix)	Heterospathe_cagayanensis))	Leopoldinia_pulchra)	Geonoma_undata))))	Kingia_australis);
(((Attalea_speciosa	((Bactris_major	(Elaeis_guineensis	Elaeis_oleifera))	(((Serenoa_repens	(Sclerosperma_profizianum	Roystonea_regia))	(((((Hydriastele_microspadix	Dictyosperma_album)	((Podococcus_barteri	Veitchia_spiralis)	Heterospathe_cagayanensis))	((Geonoma_undata	Manicaria_saccifera)	Leopoldinia_pulchra))	(Prestoea_acuminata	(Oenocarpus_bataua	Oenocarpus_minor)))	(Iriartea_deltoidea	((Sabal_domingensis	Phoenix_dactylifera)	Nypa_fruticans))))	(Pseudophoenix_vinifera	((Reinhardtia_paiewonskiana	Reinhardtia_latisecta)	Reinhardtia_simplex)))))	Burretiokentia_grandiflora)	Kingia_australis);
(((Nypa_fruticans	((Bactris_major	((Elaeis_guineensis	Elaeis_oleifera)	(((Sabal_domingensis	Phoenix_dactylifera)	((((Reinhardtia_paiewonskiana	Reinhardtia_latisecta)	Reinhardtia_simplex)	Iriartea_deltoidea)	(((Serenoa_repens	(Pseudophoenix_vinifera	Sclerosperma_profizianum))	Roystonea_regia)	((Prestoea_acuminata	(Oenocarpus_bataua	Oenocarpus_minor))	((Dictyosperma_album	((Hydriastele_microspadix	Veitchia_spiralis)	Heterospathe_cagayanensis))	((Geonoma_undata	Manicaria_saccifera)	Leopoldinia_pulchra))))))	Attalea_speciosa)))	Podococcus_barteri))	Burretiokentia_grandiflora)	Kingia_australis);
(((((Sabal_domingensis	Phoenix_dactylifera)	((((Roystonea_regia	Iriartea_deltoidea)	((Podococcus_barteri	Serenoa_repens)	(Pseudophoenix_vinifera	Sclerosperma_profizianum)))	(Manicaria_saccifera	(((Prestoea_acuminata	(Oenocarpus_bataua	Oenocarpus_minor))	(Dictyosperma_album	((Hydriastele_microspadix	Veitchia_spiralis)	Heterospathe_cagayanensis)))	(Leopoldinia_pulchra	Geonoma_undata))))	((Attalea_speciosa	(Bactris_major	(Elaeis_guineensis	Elaeis_oleifera)))	((Reinhardtia_paiewonskiana	Reinhardtia_latisecta)	Reinhardtia_simplex))))	Nypa_fruticans)	Burretiokentia_grandiflora)	Kingia_australis);
((((Prestoea_acuminata	(Oenocarpus_bataua	Oenocarpus_minor))	((Geonoma_undata	((((((Podococcus_barteri	Roystonea_regia)	(Serenoa_repens	(Pseudophoenix_vinifera	Sclerosperma_profizianum)))	((Attalea_speciosa	(Bactris_major	(Elaeis_guineensis	Elaeis_oleifera)))	((Reinhardtia_paiewonskiana	Reinhardtia_latisecta)	Reinhardtia_simplex)))	(Nypa_fruticans	(Sabal_domingensis	Phoenix_dactylifera)))	Manicaria_saccifera)	(Iriartea_deltoidea	((Dictyosperma_album	(Veitchia_spiralis	Heterospathe_cagayanensis))	Hydriastele_microspadix))))	Leopoldinia_pulchra))	Burretiokentia_grandiflora)	Kingia_australis);
(((((Dictyosperma_album	Veitchia_spiralis)	(Heterospathe_cagayanensis	Hydriastele_microspadix))	((((Prestoea_acuminata	(Oenocarpus_bataua	Oenocarpus_minor))	Geonoma_undata)	(((((Attalea_speciosa	(Bactris_major	(Elaeis_guineensis	Elaeis_oleifera)))	((Reinhardtia_paiewonskiana	Reinhardtia_latisecta)	Reinhardtia_simplex))	(Serenoa_repens	(Nypa_fruticans	(Sabal_domingensis	((Pseudophoenix_vinifera	Sclerosperma_profizianum)	Phoenix_dactylifera)))))	(Iriartea_deltoidea	(Roystonea_regia	Podococcus_barteri)))	Manicaria_saccifera))	Leopoldinia_pulchra))	Burretiokentia_grandiflora)	Kingia_australis);
(((Nypa_fruticans	(Bactris_major	((Elaeis_oleifera	Elaeis_guineensis)	((Attalea_speciosa	((Sabal_domingensis	Phoenix_dactylifera)	((Reinhardtia_simplex	(Reinhardtia_latisecta	Reinhardtia_paiewonskiana))	((Iriartea_deltoidea	(Serenoa_repens	(Sclerosperma_profizianum	Pseudophoenix_vinifera)))	(Manicaria_saccifera	((((Oenocarpus_minor	Oenocarpus_bataua)	Prestoea_acuminata)	(Geonoma_undata	Leopoldinia_pulchra))	((Dictyosperma_album	(Heterospathe_cagayanensis	Hydriastele_microspadix))	(Veitchia_spiralis	Podococcus_barteri))))))))	Roystonea_regia))))	Burretiokentia_grandiflora)	Kingia_australis);
((Attalea_speciosa	((Bactris_major	(Elaeis_oleifera	(Burretiokentia_grandiflora	Elaeis_guineensis)))	((Roystonea_regia	((Serenoa_repens	(Sclerosperma_profizianum	Pseudophoenix_vinifera))	(((Nypa_fruticans	Iriartea_deltoidea)	((((Dictyosperma_album	Hydriastele_microspadix)	(Heterospathe_cagayanensis	(Veitchia_spiralis	Podococcus_barteri)))	((Oenocarpus_minor	Oenocarpus_bataua)	Prestoea_acuminata))	(Leopoldinia_pulchra	(Geonoma_undata	Manicaria_saccifera))))	(Sabal_domingensis	Phoenix_dactylifera))))	(Reinhardtia_simplex	(Reinhardtia_latisecta	Reinhardtia_paiewonskiana)))))	Kingia_australis);
((Attalea_speciosa	((((Roystonea_regia	Iriartea_deltoidea)	((((Oenocarpus_minor	Oenocarpus_bataua)	Prestoea_acuminata)	((Leopoldinia_pulchra	Geonoma_undata)	(Dictyosperma_album	(Hydriastele_microspadix	(Heterospathe_cagayanensis	(Veitchia_spiralis	Podococcus_barteri))))))	Manicaria_saccifera))	((Reinhardtia_simplex	(Reinhardtia_latisecta	Reinhardtia_paiewonskiana))	(Bactris_major	(Elaeis_oleifera	(Burretiokentia_grandiflora	Elaeis_guineensis)))))	((Nypa_fruticans	(Serenoa_repens	Sabal_domingensis))	((Sclerosperma_profizianum	Pseudophoenix_vinifera)	Phoenix_dactylifera))))	Kingia_australis);
((Nypa_fruticans	(((Dictyosperma_album	(Hydriastele_microspadix	(Heterospathe_cagayanensis	(Veitchia_spiralis	Podococcus_barteri))))	(((Geonoma_undata	Manicaria_saccifera)	(((Roystonea_regia	((Sabal_domingensis	((Sclerosperma_profizianum	Pseudophoenix_vinifera)	Phoenix_dactylifera))	(Attalea_speciosa	((Reinhardtia_simplex	(Reinhardtia_latisecta	Reinhardtia_paiewonskiana))	(Bactris_major	(Elaeis_oleifera	(Burretiokentia_grandiflora	Elaeis_guineensis)))))))	Serenoa_repens)	Leopoldinia_pulchra))	((Oenocarpus_minor	Oenocarpus_bataua)	Prestoea_acuminata)))	Iriartea_deltoidea))	Kingia_australis);
((Prestoea_acuminata	((((((((((((Sclerosperma_profizianum	Pseudophoenix_vinifera)	Serenoa_repens)	Roystonea_regia)	(Reinhardtia_simplex	(Reinhardtia_latisecta	Reinhardtia_paiewonskiana)))	(Attalea_speciosa	((Burretiokentia_grandiflora	Nypa_fruticans)	((Elaeis_oleifera	Elaeis_guineensis)	Bactris_major))))	(Phoenix_dactylifera	Sabal_domingensis))	Iriartea_deltoidea)	Manicaria_saccifera)	Hydriastele_microspadix)	(Geonoma_undata	Leopoldinia_pulchra))	(Dictyosperma_album	(Heterospathe_cagayanensis	(Veitchia_spiralis	Podococcus_barteri))))	(Oenocarpus_minor	Oenocarpus_bataua)))	Kingia_australis);
((Nypa_fruticans	((((Dictyosperma_album	(Heterospathe_cagayanensis	((Hydriastele_microspadix	Veitchia_spiralis)	Podococcus_barteri)))	(Geonoma_undata	(Manicaria_saccifera	((Oenocarpus_minor	Oenocarpus_bataua)	Prestoea_acuminata))))	Leopoldinia_pulchra)	((Roystonea_regia	Iriartea_deltoidea)	((Attalea_speciosa	(Phoenix_dactylifera	Sabal_domingensis))	((((Burretiokentia_grandiflora	Reinhardtia_simplex)	(Reinhardtia_latisecta	Reinhardtia_paiewonskiana))	((Elaeis_oleifera	Elaeis_guineensis)	Bactris_major))	((Sclerosperma_profizianum	Pseudophoenix_vinifera)	Serenoa_repens))))))	Kingia_australis);
((Prestoea_acuminata	(((((((Roystonea_regia	Attalea_speciosa)	(((Burretiokentia_grandiflora	Reinhardtia_simplex)	(Reinhardtia_latisecta	Reinhardtia_paiewonskiana))	((Elaeis_oleifera	Elaeis_guineensis)	Bactris_major)))	(Serenoa_repens	(Sclerosperma_profizianum	Pseudophoenix_vinifera)))	(Phoenix_dactylifera	Sabal_domingensis))	((Nypa_fruticans	Iriartea_deltoidea)	((Heterospathe_cagayanensis	Dictyosperma_album)	(Hydriastele_microspadix	(Veitchia_spiralis	Podococcus_barteri)))))	((Leopoldinia_pulchra	Geonoma_undata)	Manicaria_saccifera))	(Oenocarpus_minor	Oenocarpus_bataua)))	Kingia_australis);
((Nypa_fruticans	(((Phoenix_dactylifera	Sabal_domingensis)	(((((Veitchia_spiralis	Podococcus_barteri)	((Heterospathe_cagayanensis	Dictyosperma_album)	Hydriastele_microspadix))	((Oenocarpus_minor	Oenocarpus_bataua)	Prestoea_acuminata))	(Leopoldinia_pulchra	(Geonoma_undata	Manicaria_saccifera)))	((Iriartea_deltoidea	(Roystonea_regia	(Attalea_speciosa	((Reinhardtia_simplex	(Reinhardtia_latisecta	Reinhardtia_paiewonskiana))	((Elaeis_oleifera	Elaeis_guineensis)	Bactris_major)))))	(Serenoa_repens	(Sclerosperma_profizianum	Pseudophoenix_vinifera)))))	Burretiokentia_grandiflora))	Kingia_australis);
((Nypa_fruticans	((((((Sclerosperma_profizianum	Pseudophoenix_vinifera)	Phoenix_dactylifera)	Sabal_domingensis)	((((Serenoa_repens	((Heterospathe_cagayanensis	(Hydriastele_microspadix	Veitchia_spiralis))	Dictyosperma_album))	(Leopoldinia_pulchra	((Oenocarpus_minor	Oenocarpus_bataua)	Prestoea_acuminata)))	(Geonoma_undata	Manicaria_saccifera))	((Roystonea_regia	Podococcus_barteri)	((Reinhardtia_simplex	(Reinhardtia_latisecta	Reinhardtia_paiewonskiana))	(((Elaeis_oleifera	Elaeis_guineensis)	Bactris_major)	Attalea_speciosa)))))	Iriartea_deltoidea)	Burretiokentia_grandiflora))	Kingia_australis);
(((Prestoea_acuminata	(((((Heterospathe_cagayanensis	(Veitchia_spiralis	(Hydriastele_microspadix	Podococcus_barteri)))	Dictyosperma_album)	(Leopoldinia_pulchra	(Geonoma_undata	Manicaria_saccifera)))	(((Iriartea_deltoidea	Nypa_fruticans)	(Phoenix_dactylifera	Sabal_domingensis))	((((Reinhardtia_simplex	(Reinhardtia_latisecta	Reinhardtia_paiewonskiana))	((Elaeis_oleifera	Elaeis_guineensis)	(Bactris_major	Attalea_speciosa)))	Roystonea_regia)	((Sclerosperma_profizianum	Pseudophoenix_vinifera)	Serenoa_repens))))	(Oenocarpus_minor	Oenocarpus_bataua)))	Burretiokentia_grandiflora)	Kingia_australis);
(((Burretiokentia_grandiflora	Nypa_fruticans)	(Iriartea_deltoidea	((Phoenix_dactylifera	Sabal_domingensis)	(((Geonoma_undata	((((Oenocarpus_bataua	Oenocarpus_minor)	Prestoea_acuminata)	Leopoldinia_pulchra)	(((Veitchia_spiralis	Podococcus_barteri)	Heterospathe_cagayanensis)	(Hydriastele_microspadix	Dictyosperma_album))))	Manicaria_saccifera)	(Serenoa_repens	(((Attalea_speciosa	(((Elaeis_guineensis	Elaeis_oleifera)	Bactris_major)	((Reinhardtia_paiewonskiana	Reinhardtia_latisecta)	Reinhardtia_simplex)))	Roystonea_regia)	(Pseudophoenix_vinifera	Sclerosperma_profizianum)))))))	Kingia_australis);
((Burretiokentia_grandiflora	(Nypa_fruticans	(((Phoenix_dactylifera	Sabal_domingensis)	(Iriartea_deltoidea	(((((Heterospathe_cagayanensis	Dictyosperma_album)	(Veitchia_spiralis	Hydriastele_microspadix))	((Oenocarpus_bataua	Oenocarpus_minor)	Prestoea_acuminata))	(Manicaria_saccifera	Geonoma_undata))	((((Attalea_speciosa	((Elaeis_guineensis	Elaeis_oleifera)	Bactris_major))	Leopoldinia_pulchra)	((Reinhardtia_paiewonskiana	Reinhardtia_latisecta)	Reinhardtia_simplex))	(((Pseudophoenix_vinifera	Sclerosperma_profizianum)	Serenoa_repens)	Roystonea_regia)))))	Podococcus_barteri)))	Kingia_australis);
((Prestoea_acuminata	((((Manicaria_saccifera	(((((((Burretiokentia_grandiflora	Elaeis_guineensis)	Elaeis_oleifera)	Bactris_major)	((Reinhardtia_paiewonskiana	Reinhardtia_latisecta)	Reinhardtia_simplex))	Roystonea_regia)	(Podococcus_barteri	(Pseudophoenix_vinifera	Sclerosperma_profizianum)))	((Iriartea_deltoidea	Nypa_fruticans)	(Attalea_speciosa	(Phoenix_dactylifera	(Serenoa_repens	Sabal_domingensis))))))	(Leopoldinia_pulchra	Geonoma_undata))	(Dictyosperma_album	(Hydriastele_microspadix	(Veitchia_spiralis	Heterospathe_cagayanensis))))	(Oenocarpus_bataua	Oenocarpus_minor)))	Kingia_australis);
(((Nypa_fruticans	(((Phoenix_dactylifera	Sabal_domingensis)	((((Oenocarpus_bataua	Oenocarpus_minor)	Prestoea_acuminata)	(((Manicaria_saccifera	Geonoma_undata)	Leopoldinia_pulchra)	(Serenoa_repens	(Dictyosperma_album	((Podococcus_barteri	(Hydriastele_microspadix	Veitchia_spiralis))	Heterospathe_cagayanensis)))))	(((Pseudophoenix_vinifera	Sclerosperma_profizianum)	Roystonea_regia)	((((Elaeis_guineensis	Elaeis_oleifera)	Bactris_major)	((Reinhardtia_paiewonskiana	Reinhardtia_latisecta)	Reinhardtia_simplex))	Attalea_speciosa))))	Iriartea_deltoidea))	Burretiokentia_grandiflora)	Kingia_australis);
(((((Oenocarpus_bataua	Oenocarpus_minor)	Prestoea_acuminata)	((((Manicaria_saccifera	(Serenoa_repens	(Podococcus_barteri	(((Iriartea_deltoidea	((Pseudophoenix_vinifera	Sclerosperma_profizianum)	Phoenix_dactylifera))	(Nypa_fruticans	Sabal_domingensis))	(((Roystonea_regia	((Elaeis_guineensis	Elaeis_oleifera)	Bactris_major))	(Reinhardtia_paiewonskiana	(Reinhardtia_latisecta	Reinhardtia_simplex)))	Attalea_speciosa)))))	Geonoma_undata)	((Dictyosperma_album	(Veitchia_spiralis	Heterospathe_cagayanensis))	Hydriastele_microspadix))	Leopoldinia_pulchra))	Burretiokentia_grandiflora)	Kingia_australis);
(((((Oenocarpus_bataua	Oenocarpus_minor)	Prestoea_acuminata)	(((Serenoa_repens	(Dictyosperma_album	(Hydriastele_microspadix	(Veitchia_spiralis	Heterospathe_cagayanensis))))	((Geonoma_undata	Leopoldinia_pulchra)	(((Nypa_fruticans	(Phoenix_dactylifera	Sabal_domingensis))	((Pseudophoenix_vinifera	Sclerosperma_profizianum)	((Roystonea_regia	Attalea_speciosa)	(((Elaeis_guineensis	Elaeis_oleifera)	Bactris_major)	(Reinhardtia_simplex	(Reinhardtia_paiewonskiana	Reinhardtia_latisecta))))))	(Iriartea_deltoidea	Podococcus_barteri))))	Manicaria_saccifera))	Burretiokentia_grandiflora)	Kingia_australis);
(((Oenocarpus_bataua	Oenocarpus_minor)	(Prestoea_acuminata	((Geonoma_undata	((Dictyosperma_album	(Hydriastele_microspadix	(Veitchia_spiralis	Heterospathe_cagayanensis)))	(Manicaria_saccifera	(Iriartea_deltoidea	(Phoenix_dactylifera	((((Serenoa_repens	Sabal_domingensis)	((Roystonea_regia	Podococcus_barteri)	Nypa_fruticans))	(Attalea_speciosa	((((Burretiokentia_grandiflora	Elaeis_guineensis)	Elaeis_oleifera)	Bactris_major)	(Reinhardtia_simplex	(Reinhardtia_paiewonskiana	Reinhardtia_latisecta)))))	(Pseudophoenix_vinifera	Sclerosperma_profizianum)))))))	Leopoldinia_pulchra)))	Kingia_australis);
((Dictyosperma_album	(((((((((Attalea_speciosa	((Elaeis_guineensis	Elaeis_oleifera)	Bactris_major))	(((Burretiokentia_grandiflora	Reinhardtia_simplex)	(Reinhardtia_paiewonskiana	Reinhardtia_latisecta))	Roystonea_regia))	(Nypa_fruticans	(Phoenix_dactylifera	Sabal_domingensis)))	(Pseudophoenix_vinifera	Sclerosperma_profizianum))	Iriartea_deltoidea)	(Leopoldinia_pulchra	(Geonoma_undata	Manicaria_saccifera)))	((Oenocarpus_bataua	Oenocarpus_minor)	Prestoea_acuminata))	Serenoa_repens)	((Hydriastele_microspadix	(Veitchia_spiralis	Podococcus_barteri))	Heterospathe_cagayanensis)))	Kingia_australis);
(((Attalea_speciosa	((((Elaeis_guineensis	Elaeis_oleifera)	Bactris_major)	(Reinhardtia_simplex	(Reinhardtia_paiewonskiana	Reinhardtia_latisecta)))	(((Manicaria_saccifera	(((Dictyosperma_album	(((Veitchia_spiralis	Podococcus_barteri)	Heterospathe_cagayanensis)	Hydriastele_microspadix))	(Leopoldinia_pulchra	((Oenocarpus_bataua	Oenocarpus_minor)	Prestoea_acuminata)))	Geonoma_undata))	((Iriartea_deltoidea	Nypa_fruticans)	(Phoenix_dactylifera	Sabal_domingensis)))	(Roystonea_regia	(Serenoa_repens	(Pseudophoenix_vinifera	Sclerosperma_profizianum))))))	Burretiokentia_grandiflora)	Kingia_australis);
(((Nypa_fruticans	(((Phoenix_dactylifera	Sabal_domingensis)	(((((Manicaria_saccifera	(Dictyosperma_album	(((Veitchia_spiralis	Podococcus_barteri)	Heterospathe_cagayanensis)	Hydriastele_microspadix)))	(Leopoldinia_pulchra	((Oenocarpus_bataua	Oenocarpus_minor)	Prestoea_acuminata)))	Geonoma_undata)	(((Bactris_major	Attalea_speciosa)	Roystonea_regia)	((Elaeis_guineensis	Elaeis_oleifera)	(Reinhardtia_simplex	(Reinhardtia_paiewonskiana	Reinhardtia_latisecta)))))	(Serenoa_repens	(Pseudophoenix_vinifera	Sclerosperma_profizianum))))	Iriartea_deltoidea))	Burretiokentia_grandiflora)	Kingia_australis);
((Burretiokentia_grandiflora	(Nypa_fruticans	(Iriartea_deltoidea	(((Serenoa_repens	((((Reinhardtia_paiewonskiana	Reinhardtia_latisecta)	Reinhardtia_simplex)	(Roystonea_regia	((Elaeis_guineensis	Elaeis_oleifera)	(Attalea_speciosa	Bactris_major))))	(Pseudophoenix_vinifera	Sclerosperma_profizianum)))	(Manicaria_saccifera	(((Heterospathe_cagayanensis	Dictyosperma_album)	((Podococcus_barteri	Veitchia_spiralis)	Hydriastele_microspadix))	((Leopoldinia_pulchra	(Prestoea_acuminata	(Oenocarpus_bataua	Oenocarpus_minor)))	Geonoma_undata))))	(Phoenix_dactylifera	Sabal_domingensis)))))	Kingia_australis);
((Dictyosperma_album	(((Heterospathe_cagayanensis	Veitchia_spiralis)	Hydriastele_microspadix)	((((Prestoea_acuminata	(Oenocarpus_bataua	Oenocarpus_minor))	Leopoldinia_pulchra)	((((Phoenix_dactylifera	(Serenoa_repens	Sabal_domingensis))	((((Reinhardtia_paiewonskiana	Reinhardtia_latisecta)	Reinhardtia_simplex)	(((Burretiokentia_grandiflora	Elaeis_guineensis)	Elaeis_oleifera)	(Attalea_speciosa	Bactris_major)))	((Podococcus_barteri	Roystonea_regia)	(Pseudophoenix_vinifera	Sclerosperma_profizianum))))	(Nypa_fruticans	Iriartea_deltoidea))	Manicaria_saccifera))	Geonoma_undata)))	Kingia_australis);
((((Prestoea_acuminata	(Oenocarpus_bataua	Oenocarpus_minor))	((((Serenoa_repens	(Dictyosperma_album	((Heterospathe_cagayanensis	(Podococcus_barteri	Veitchia_spiralis))	Hydriastele_microspadix)))	Geonoma_undata)	Manicaria_saccifera)	((Nypa_fruticans	(Phoenix_dactylifera	Sabal_domingensis))	((Roystonea_regia	((((Reinhardtia_paiewonskiana	Reinhardtia_latisecta)	Reinhardtia_simplex)	((Elaeis_guineensis	Elaeis_oleifera)	Bactris_major))	Attalea_speciosa))	(Iriartea_deltoidea	(Leopoldinia_pulchra	(Pseudophoenix_vinifera	Sclerosperma_profizianum)))))))	Burretiokentia_grandiflora)	Kingia_australis);
((((Oenocarpus_minor	Oenocarpus_bataua)	((Leopoldinia_pulchra	((Manicaria_saccifera	((((Podococcus_barteri	Nypa_fruticans)	(Phoenix_dactylifera	Sabal_domingensis))	(((Attalea_speciosa	((Elaeis_guineensis	Elaeis_oleifera)	Bactris_major))	(Roystonea_regia	((Reinhardtia_paiewonskiana	Reinhardtia_latisecta)	Reinhardtia_simplex)))	((Pseudophoenix_vinifera	Sclerosperma_profizianum)	Serenoa_repens)))	Iriartea_deltoidea))	(Geonoma_undata	(Dictyosperma_album	((Heterospathe_cagayanensis	Veitchia_spiralis)	Hydriastele_microspadix)))))	Prestoea_acuminata))	Burretiokentia_grandiflora)	Kingia_australis);
((Burretiokentia_grandiflora	((Nypa_fruticans	((Phoenix_dactylifera	Sabal_domingensis)	(((Attalea_speciosa	((((Reinhardtia_paiewonskiana	Reinhardtia_latisecta)	Reinhardtia_simplex)	((Elaeis_guineensis	Elaeis_oleifera)	Bactris_major))	Roystonea_regia))	(Pseudophoenix_vinifera	Sclerosperma_profizianum))	(Iriartea_deltoidea	((((Prestoea_acuminata	(Oenocarpus_minor	Oenocarpus_bataua))	(Leopoldinia_pulchra	Geonoma_undata))	(Serenoa_repens	((Dictyosperma_album	Heterospathe_cagayanensis)	(Veitchia_spiralis	Hydriastele_microspadix))))	Manicaria_saccifera)))))	Podococcus_barteri))	Kingia_australis);
((Burretiokentia_grandiflora	((Oenocarpus_minor	Oenocarpus_bataua)	(((Leopoldinia_pulchra	Geonoma_undata)	(((Dictyosperma_album	(Heterospathe_cagayanensis	Veitchia_spiralis))	Hydriastele_microspadix)	(Manicaria_saccifera	(((Phoenix_dactylifera	Sabal_domingensis)	(Serenoa_repens	((((Reinhardtia_paiewonskiana	Reinhardtia_latisecta)	Reinhardtia_simplex)	(Attalea_speciosa	((Podococcus_barteri	Nypa_fruticans)	(Roystonea_regia	((Elaeis_guineensis	Elaeis_oleifera)	Bactris_major)))))	(Pseudophoenix_vinifera	Sclerosperma_profizianum))))	Iriartea_deltoidea))))	Prestoea_acuminata)))	Kingia_australis);
((Burretiokentia_grandiflora	((((Leopoldinia_pulchra	Geonoma_undata)	(Manicaria_saccifera	(Iriartea_deltoidea	(((Nypa_fruticans	(Phoenix_dactylifera	Sabal_domingensis))	((((Reinhardtia_paiewonskiana	Reinhardtia_latisecta)	Reinhardtia_simplex)	(Attalea_speciosa	((Elaeis_guineensis	Elaeis_oleifera)	Bactris_major)))	Roystonea_regia))	((Pseudophoenix_vinifera	Sclerosperma_profizianum)	Serenoa_repens)))))	((Dictyosperma_album	Heterospathe_cagayanensis)	((Podococcus_barteri	Veitchia_spiralis)	Hydriastele_microspadix)))	(Prestoea_acuminata	(Oenocarpus_minor	Oenocarpus_bataua))))	Kingia_australis);
(((Burretiokentia_grandiflora	Nypa_fruticans)	(((((((Reinhardtia_paiewonskiana	Reinhardtia_latisecta)	Reinhardtia_simplex)	(Attalea_speciosa	((Elaeis_guineensis	Elaeis_oleifera)	Bactris_major)))	Roystonea_regia)	(((Serenoa_repens	(((Heterospathe_cagayanensis	Veitchia_spiralis)	(Hydriastele_microspadix	Dictyosperma_album))	Podococcus_barteri))	((Manicaria_saccifera	Geonoma_undata)	Leopoldinia_pulchra))	(Prestoea_acuminata	(Oenocarpus_minor	Oenocarpus_bataua))))	((Pseudophoenix_vinifera	Sclerosperma_profizianum)	(Phoenix_dactylifera	Sabal_domingensis)))	Iriartea_deltoidea))	Kingia_australis);
(((Prestoea_acuminata	((Oenocarpus_minor	Oenocarpus_bataua)	((((Serenoa_repens	(((Heterospathe_cagayanensis	Dictyosperma_album)	(Veitchia_spiralis	Podococcus_barteri))	Hydriastele_microspadix))	(Manicaria_saccifera	((((Pseudophoenix_vinifera	Sclerosperma_profizianum)	(Roystonea_regia	(Attalea_speciosa	(((Elaeis_guineensis	Elaeis_oleifera)	Bactris_major)	((Reinhardtia_paiewonskiana	Reinhardtia_latisecta)	Reinhardtia_simplex)))))	Iriartea_deltoidea)	((Phoenix_dactylifera	Sabal_domingensis)	Nypa_fruticans))))	Leopoldinia_pulchra)	Geonoma_undata)))	Burretiokentia_grandiflora)	Kingia_australis);
(((Oenocarpus_bataua	(((Leopoldinia_pulchra	((((Veitchia_spiralis	Podococcus_barteri)	Manicaria_saccifera)	((Serenoa_repens	((Pseudophoenix_vinifera	Sclerosperma_profizianum)	((Roystonea_regia	(Attalea_speciosa	(Bactris_major	(Elaeis_guineensis	Elaeis_oleifera))))	((Reinhardtia_paiewonskiana	Reinhardtia_latisecta)	Reinhardtia_simplex))))	(Iriartea_deltoidea	((Phoenix_dactylifera	Sabal_domingensis)	Nypa_fruticans))))	((Heterospathe_cagayanensis	(Hydriastele_microspadix	Dictyosperma_album))	Geonoma_undata)))	Prestoea_acuminata)	Oenocarpus_minor))	Burretiokentia_grandiflora)	Kingia_australis);
((((Prestoea_acuminata	(Oenocarpus_bataua	Oenocarpus_minor))	((Serenoa_repens	((Hydriastele_microspadix	((Heterospathe_cagayanensis	Veitchia_spiralis)	Podococcus_barteri))	Dictyosperma_album))	((((Roystonea_regia	Iriartea_deltoidea)	(Leopoldinia_pulchra	(Pseudophoenix_vinifera	Sclerosperma_profizianum)))	(((Reinhardtia_simplex	(Reinhardtia_latisecta	Reinhardtia_paiewonskiana))	(Attalea_speciosa	((Elaeis_guineensis	Elaeis_oleifera)	Bactris_major)))	((Sabal_domingensis	Phoenix_dactylifera)	Nypa_fruticans)))	(Geonoma_undata	Manicaria_saccifera))))	Burretiokentia_grandiflora)	Kingia_australis);
((Nypa_fruticans	((Iriartea_deltoidea	(Dictyosperma_album	(Hydriastele_microspadix	((Veitchia_spiralis	Podococcus_barteri)	Heterospathe_cagayanensis))))	(((Prestoea_acuminata	(Oenocarpus_bataua	Oenocarpus_minor))	Leopoldinia_pulchra)	((Geonoma_undata	Manicaria_saccifera)	((((Reinhardtia_simplex	(Reinhardtia_latisecta	Reinhardtia_paiewonskiana))	(Attalea_speciosa	((Elaeis_guineensis	Elaeis_oleifera)	Bactris_major)))	((Serenoa_repens	(Pseudophoenix_vinifera	Sclerosperma_profizianum))	Roystonea_regia))	((Sabal_domingensis	Phoenix_dactylifera)	Burretiokentia_grandiflora))))))	Kingia_australis);
(((Nypa_fruticans	(((((Heterospathe_cagayanensis	Dictyosperma_album)	(Hydriastele_microspadix	(Veitchia_spiralis	Podococcus_barteri)))	(((Leopoldinia_pulchra	Geonoma_undata)	Manicaria_saccifera)	(Prestoea_acuminata	(Oenocarpus_bataua	Oenocarpus_minor))))	((((((Elaeis_guineensis	Elaeis_oleifera)	Bactris_major)	(Reinhardtia_simplex	(Reinhardtia_latisecta	Reinhardtia_paiewonskiana)))	Roystonea_regia)	(Serenoa_repens	(Pseudophoenix_vinifera	Sclerosperma_profizianum)))	(Attalea_speciosa	(Sabal_domingensis	Phoenix_dactylifera))))	Iriartea_deltoidea))	Burretiokentia_grandiflora)	Kingia_australis);
((((Oenocarpus_bataua	Oenocarpus_minor)	((((Manicaria_saccifera	(((Attalea_speciosa	((((Elaeis_guineensis	Elaeis_oleifera)	Bactris_major)	(Reinhardtia_simplex	(Reinhardtia_latisecta	Reinhardtia_paiewonskiana)))	Roystonea_regia))	(Serenoa_repens	(Pseudophoenix_vinifera	Sclerosperma_profizianum)))	(Sabal_domingensis	Phoenix_dactylifera)))	(((Nypa_fruticans	Iriartea_deltoidea)	((Heterospathe_cagayanensis	Dictyosperma_album)	(Hydriastele_microspadix	(Veitchia_spiralis	Podococcus_barteri))))	Leopoldinia_pulchra))	Geonoma_undata)	Prestoea_acuminata))	Burretiokentia_grandiflora)	Kingia_australis);
((Oenocarpus_bataua	(Oenocarpus_minor	((((Dictyosperma_album	(Hydriastele_microspadix	(Heterospathe_cagayanensis	(Veitchia_spiralis	Podococcus_barteri))))	(Manicaria_saccifera	(Iriartea_deltoidea	(((Roystonea_regia	(Attalea_speciosa	(((Elaeis_guineensis	Elaeis_oleifera)	Bactris_major)	(Reinhardtia_simplex	(Reinhardtia_latisecta	Reinhardtia_paiewonskiana)))))	(Pseudophoenix_vinifera	Sclerosperma_profizianum))	(((Burretiokentia_grandiflora	Serenoa_repens)	Nypa_fruticans)	(Sabal_domingensis	Phoenix_dactylifera))))))	Geonoma_undata)	(Leopoldinia_pulchra	Prestoea_acuminata))))	Kingia_australis);
((((Prestoea_acuminata	(Oenocarpus_bataua	Oenocarpus_minor))	(((Leopoldinia_pulchra	Geonoma_undata)	(((Veitchia_spiralis	Podococcus_barteri)	Manicaria_saccifera)	(Iriartea_deltoidea	((Serenoa_repens	((Reinhardtia_simplex	(Reinhardtia_latisecta	Reinhardtia_paiewonskiana))	(((Roystonea_regia	(((Elaeis_guineensis	Elaeis_oleifera)	Nypa_fruticans)	Bactris_major))	Attalea_speciosa)	(Pseudophoenix_vinifera	Sclerosperma_profizianum))))	(Sabal_domingensis	Phoenix_dactylifera)))))	(Dictyosperma_album	(Hydriastele_microspadix	Heterospathe_cagayanensis))))	Burretiokentia_grandiflora)	Kingia_australis);
((((Prestoea_acuminata	(Oenocarpus_bataua	Oenocarpus_minor))	((((Leopoldinia_pulchra	Geonoma_undata)	Manicaria_saccifera)	(((((Roystonea_regia	Iriartea_deltoidea)	((Bactris_major	(Elaeis_guineensis	Elaeis_oleifera))	Attalea_speciosa))	(Nypa_fruticans	(Sabal_domingensis	Phoenix_dactylifera)))	((Serenoa_repens	(Pseudophoenix_vinifera	Sclerosperma_profizianum))	(Reinhardtia_simplex	(Reinhardtia_latisecta	Reinhardtia_paiewonskiana))))	(Veitchia_spiralis	Podococcus_barteri)))	(Dictyosperma_album	(Hydriastele_microspadix	Heterospathe_cagayanensis))))	Burretiokentia_grandiflora)	Kingia_australis);
(((Oenocarpus_bataua	Oenocarpus_minor)	((((((Veitchia_spiralis	Podococcus_barteri)	Manicaria_saccifera)	(((Burretiokentia_grandiflora	Nypa_fruticans)	(Sabal_domingensis	Phoenix_dactylifera))	(((((Bactris_major	(Elaeis_guineensis	Elaeis_oleifera))	Attalea_speciosa)	Roystonea_regia)	(Reinhardtia_simplex	(Reinhardtia_latisecta	Reinhardtia_paiewonskiana)))	(Serenoa_repens	(Pseudophoenix_vinifera	Sclerosperma_profizianum)))))	((Leopoldinia_pulchra	Iriartea_deltoidea)	(Dictyosperma_album	(Hydriastele_microspadix	Heterospathe_cagayanensis))))	Geonoma_undata)	Prestoea_acuminata))	Kingia_australis);
(((((((Veitchia_spiralis	Podococcus_barteri)	Manicaria_saccifera)	((Serenoa_repens	(Pseudophoenix_vinifera	Sclerosperma_profizianum))	((Attalea_speciosa	(((Reinhardtia_simplex	(Reinhardtia_latisecta	Reinhardtia_paiewonskiana))	(Bactris_major	(Elaeis_guineensis	Elaeis_oleifera)))	Roystonea_regia))	(Iriartea_deltoidea	(Nypa_fruticans	(Sabal_domingensis	Phoenix_dactylifera))))))	(Geonoma_undata	(Leopoldinia_pulchra	(Dictyosperma_album	(Hydriastele_microspadix	Heterospathe_cagayanensis)))))	(Prestoea_acuminata	(Oenocarpus_bataua	Oenocarpus_minor)))	Burretiokentia_grandiflora)	Kingia_australis);
((((((((Dictyosperma_album	((Heterospathe_cagayanensis	Veitchia_spiralis)	Hydriastele_microspadix))	Podococcus_barteri)	Geonoma_undata)	(Leopoldinia_pulchra	(((((Reinhardtia_simplex	(Reinhardtia_latisecta	Reinhardtia_paiewonskiana))	(Attalea_speciosa	(Bactris_major	(Elaeis_guineensis	Elaeis_oleifera))))	Roystonea_regia)	(Nypa_fruticans	(Sabal_domingensis	Phoenix_dactylifera)))	(Iriartea_deltoidea	(Serenoa_repens	(Pseudophoenix_vinifera	Sclerosperma_profizianum))))))	Manicaria_saccifera)	(Prestoea_acuminata	(Oenocarpus_bataua	Oenocarpus_minor)))	Burretiokentia_grandiflora)	Kingia_australis);
((Burretiokentia_grandiflora	((Roystonea_regia	(((Reinhardtia_simplex	(Reinhardtia_latisecta	Reinhardtia_paiewonskiana))	(((Pseudophoenix_vinifera	Sclerosperma_profizianum)	(((Manicaria_saccifera	(Serenoa_repens	((Veitchia_spiralis	Podococcus_barteri)	(Dictyosperma_album	(Hydriastele_microspadix	Heterospathe_cagayanensis)))))	(Geonoma_undata	((Oenocarpus_minor	Oenocarpus_bataua)	Prestoea_acuminata)))	((Leopoldinia_pulchra	Iriartea_deltoidea)	(Phoenix_dactylifera	Sabal_domingensis))))	Attalea_speciosa))	((Elaeis_guineensis	Elaeis_oleifera)	Bactris_major)))	Nypa_fruticans))	Kingia_australis);
((Burretiokentia_grandiflora	((Roystonea_regia	(((Reinhardtia_simplex	(Reinhardtia_latisecta	Reinhardtia_paiewonskiana))	(((Pseudophoenix_vinifera	Sclerosperma_profizianum)	(((Serenoa_repens	(Dictyosperma_album	(Hydriastele_microspadix	(Heterospathe_cagayanensis	(Veitchia_spiralis	Podococcus_barteri)))))	(Manicaria_saccifera	(((Oenocarpus_minor	Oenocarpus_bataua)	Prestoea_acuminata)	Geonoma_undata)))	((Leopoldinia_pulchra	Iriartea_deltoidea)	(Phoenix_dactylifera	Sabal_domingensis))))	Attalea_speciosa))	((Elaeis_guineensis	Elaeis_oleifera)	Bactris_major)))	Nypa_fruticans))	Kingia_australis);
((Burretiokentia_grandiflora	(((Leopoldinia_pulchra	(((Hydriastele_microspadix	Heterospathe_cagayanensis)	Dictyosperma_album)	(Veitchia_spiralis	Podococcus_barteri)))	((Geonoma_undata	Manicaria_saccifera)	(((Iriartea_deltoidea	(Nypa_fruticans	(Phoenix_dactylifera	Sabal_domingensis)))	(((Attalea_speciosa	((Elaeis_guineensis	Elaeis_oleifera)	Bactris_major))	(Reinhardtia_simplex	(Reinhardtia_latisecta	Reinhardtia_paiewonskiana)))	Roystonea_regia))	(Serenoa_repens	(Pseudophoenix_vinifera	Sclerosperma_profizianum)))))	((Oenocarpus_minor	Oenocarpus_bataua)	Prestoea_acuminata)))	Kingia_australis);
(((Nypa_fruticans	((((((Attalea_speciosa	(((Elaeis_guineensis	Elaeis_oleifera)	Bactris_major)	(Reinhardtia_simplex	(Reinhardtia_latisecta	Reinhardtia_paiewonskiana))))	((Serenoa_repens	(Pseudophoenix_vinifera	Sclerosperma_profizianum))	Roystonea_regia))	((((Geonoma_undata	Leopoldinia_pulchra)	(Dictyosperma_album	(Heterospathe_cagayanensis	(Hydriastele_microspadix	Veitchia_spiralis))))	((Oenocarpus_minor	Oenocarpus_bataua)	Prestoea_acuminata))	Manicaria_saccifera))	(Phoenix_dactylifera	Sabal_domingensis))	Podococcus_barteri)	Iriartea_deltoidea))	Burretiokentia_grandiflora)	Kingia_australis);
(((Burretiokentia_grandiflora	Nypa_fruticans)	((Iriartea_deltoidea	((((Roystonea_regia	(((Elaeis_guineensis	Elaeis_oleifera)	Bactris_major)	Attalea_speciosa))	(Reinhardtia_simplex	(Reinhardtia_latisecta	Reinhardtia_paiewonskiana)))	((Serenoa_repens	(Dictyosperma_album	(Heterospathe_cagayanensis	(Hydriastele_microspadix	(Podococcus_barteri	Veitchia_spiralis)))))	((Oenocarpus_bataua	(Prestoea_acuminata	Oenocarpus_minor))	((Leopoldinia_pulchra	Geonoma_undata)	Manicaria_saccifera))))	(Pseudophoenix_vinifera	Sclerosperma_profizianum)))	(Phoenix_dactylifera	Sabal_domingensis)))	Kingia_australis);
((Burretiokentia_grandiflora	(Attalea_speciosa	((((Pseudophoenix_vinifera	Sclerosperma_profizianum)	((((((Prestoea_acuminata	(Oenocarpus_minor	Oenocarpus_bataua))	Manicaria_saccifera)	((Serenoa_repens	(Dictyosperma_album	(Hydriastele_microspadix	(Heterospathe_cagayanensis	(Veitchia_spiralis	Podococcus_barteri)))))	Geonoma_undata))	Leopoldinia_pulchra)	Iriartea_deltoidea)	(Nypa_fruticans	(Phoenix_dactylifera	Sabal_domingensis))))	Roystonea_regia)	((Reinhardtia_simplex	(Reinhardtia_latisecta	Reinhardtia_paiewonskiana))	((Elaeis_guineensis	Elaeis_oleifera)	Bactris_major)))))	Kingia_australis);
((Burretiokentia_grandiflora	((((((((Podococcus_barteri	Dictyosperma_album)	(Hydriastele_microspadix	(Heterospathe_cagayanensis	Veitchia_spiralis)))	Leopoldinia_pulchra)	(Prestoea_acuminata	(Oenocarpus_minor	Oenocarpus_bataua)))	(Geonoma_undata	Manicaria_saccifera))	((Serenoa_repens	(Pseudophoenix_vinifera	Sclerosperma_profizianum))	((Phoenix_dactylifera	Sabal_domingensis)	((Reinhardtia_simplex	(Reinhardtia_latisecta	Reinhardtia_paiewonskiana))	((((Elaeis_guineensis	Elaeis_oleifera)	Bactris_major)	Roystonea_regia)	Attalea_speciosa)))))	Iriartea_deltoidea)	Nypa_fruticans))	Kingia_australis);
((Dictyosperma_album	((((Prestoea_acuminata	(Oenocarpus_minor	Oenocarpus_bataua))	(Leopoldinia_pulchra	Geonoma_undata))	(Manicaria_saccifera	((Nypa_fruticans	(Phoenix_dactylifera	Sabal_domingensis))	(((Iriartea_deltoidea	Roystonea_regia)	(((Pseudophoenix_vinifera	Sclerosperma_profizianum)	(Reinhardtia_simplex	((Burretiokentia_grandiflora	Reinhardtia_latisecta)	Reinhardtia_paiewonskiana)))	(Attalea_speciosa	((Elaeis_guineensis	Elaeis_oleifera)	Bactris_major))))	Serenoa_repens))))	(Hydriastele_microspadix	(Heterospathe_cagayanensis	(Veitchia_spiralis	Podococcus_barteri)))))	Kingia_australis);
((Nypa_fruticans	((((((Geonoma_undata	(((Veitchia_spiralis	Podococcus_barteri)	(Heterospathe_cagayanensis	(Hydriastele_microspadix	Dictyosperma_album)))	Leopoldinia_pulchra))	(Prestoea_acuminata	(Oenocarpus_minor	Oenocarpus_bataua)))	Manicaria_saccifera)	((Phoenix_dactylifera	Sabal_domingensis)	Iriartea_deltoidea))	(Attalea_speciosa	(((Serenoa_repens	Sclerosperma_profizianum)	Roystonea_regia)	((Reinhardtia_simplex	(Reinhardtia_latisecta	Reinhardtia_paiewonskiana))	((Pseudophoenix_vinifera	(Elaeis_guineensis	Elaeis_oleifera))	Bactris_major)))))	Burretiokentia_grandiflora))	Kingia_australis);
((((Iriartea_deltoidea	Nypa_fruticans)	((((((Attalea_speciosa	((Elaeis_guineensis	Elaeis_oleifera)	Bactris_major))	(Reinhardtia_simplex	(Reinhardtia_latisecta	Reinhardtia_paiewonskiana)))	Roystonea_regia)	((Sclerosperma_profizianum	Pseudophoenix_vinifera)	(Phoenix_dactylifera	Sabal_domingensis)))	(((((Heterospathe_cagayanensis	((Veitchia_spiralis	Hydriastele_microspadix)	Dictyosperma_album))	Leopoldinia_pulchra)	(Prestoea_acuminata	(Oenocarpus_minor	Oenocarpus_bataua)))	(Geonoma_undata	Manicaria_saccifera))	Serenoa_repens))	Podococcus_barteri))	Burretiokentia_grandiflora)	Kingia_australis);
(((Nypa_fruticans	(((((Oenocarpus_bataua	Oenocarpus_minor)	Prestoea_acuminata)	((Geonoma_undata	Manicaria_saccifera)	((Phoenix_dactylifera	Sabal_domingensis)	(((Sclerosperma_profizianum	Pseudophoenix_vinifera)	Serenoa_repens)	(Roystonea_regia	((((Reinhardtia_latisecta	Reinhardtia_paiewonskiana)	Reinhardtia_simplex)	((Elaeis_oleifera	Elaeis_guineensis)	Bactris_major))	Attalea_speciosa))))))	(Leopoldinia_pulchra	Iriartea_deltoidea))	((Dictyosperma_album	(Heterospathe_cagayanensis	Hydriastele_microspadix))	(Podococcus_barteri	Veitchia_spiralis))))	Burretiokentia_grandiflora)	Kingia_australis);
(((Nypa_fruticans	(Iriartea_deltoidea	(((Phoenix_dactylifera	(Serenoa_repens	Sabal_domingensis))	((Roystonea_regia	(Sclerosperma_profizianum	Pseudophoenix_vinifera))	((((Elaeis_oleifera	Elaeis_guineensis)	Bactris_major)	Attalea_speciosa)	((Reinhardtia_latisecta	Reinhardtia_paiewonskiana)	Reinhardtia_simplex))))	((((Hydriastele_microspadix	(Dictyosperma_album	Heterospathe_cagayanensis))	(Podococcus_barteri	Veitchia_spiralis))	(((Oenocarpus_bataua	Oenocarpus_minor)	(Leopoldinia_pulchra	Prestoea_acuminata))	Geonoma_undata))	Manicaria_saccifera))))	Burretiokentia_grandiflora)	Kingia_australis);
((((Oenocarpus_bataua	Oenocarpus_minor)	Prestoea_acuminata)	(Geonoma_undata	((Manicaria_saccifera	(((Sclerosperma_profizianum	Pseudophoenix_vinifera)	(Roystonea_regia	(Attalea_speciosa	(((Elaeis_oleifera	Elaeis_guineensis)	Bactris_major)	(((Burretiokentia_grandiflora	Reinhardtia_latisecta)	Reinhardtia_paiewonskiana)	Reinhardtia_simplex)))))	((Nypa_fruticans	(Phoenix_dactylifera	Sabal_domingensis))	(Leopoldinia_pulchra	Iriartea_deltoidea))))	((Serenoa_repens	(Hydriastele_microspadix	(Dictyosperma_album	Heterospathe_cagayanensis)))	(Podococcus_barteri	Veitchia_spiralis)))))	Kingia_australis);
((((Oenocarpus_bataua	Oenocarpus_minor)	(Prestoea_acuminata	(((Manicaria_saccifera	(((Iriartea_deltoidea	Roystonea_regia)	(((Reinhardtia_latisecta	Reinhardtia_paiewonskiana)	Reinhardtia_simplex)	(Attalea_speciosa	((Elaeis_oleifera	Elaeis_guineensis)	Bactris_major))))	((Phoenix_dactylifera	(Sabal_domingensis	Nypa_fruticans))	(Serenoa_repens	(Sclerosperma_profizianum	Pseudophoenix_vinifera)))))	Geonoma_undata)	(Leopoldinia_pulchra	(((Dictyosperma_album	Heterospathe_cagayanensis)	Hydriastele_microspadix)	(Podococcus_barteri	Veitchia_spiralis))))))	Burretiokentia_grandiflora)	Kingia_australis);
(((Nypa_fruticans	((((((((Reinhardtia_latisecta	Reinhardtia_paiewonskiana)	Reinhardtia_simplex)	((Elaeis_oleifera	Elaeis_guineensis)	Bactris_major))	Roystonea_regia)	Attalea_speciosa)	(Serenoa_repens	(Sabal_domingensis	(Phoenix_dactylifera	(Sclerosperma_profizianum	Pseudophoenix_vinifera)))))	((Geonoma_undata	((Leopoldinia_pulchra	((Dictyosperma_album	Heterospathe_cagayanensis)	Hydriastele_microspadix))	((Oenocarpus_bataua	Oenocarpus_minor)	Prestoea_acuminata)))	((Podococcus_barteri	Veitchia_spiralis)	Manicaria_saccifera)))	Iriartea_deltoidea))	Burretiokentia_grandiflora)	Kingia_australis);
(((Nypa_fruticans	(((Sabal_domingensis	Phoenix_dactylifera)	(((Manicaria_saccifera	(Serenoa_repens	((Hydriastele_microspadix	Dictyosperma_album)	(Heterospathe_cagayanensis	(Podococcus_barteri	Veitchia_spiralis)))))	(((Oenocarpus_bataua	Oenocarpus_minor)	Prestoea_acuminata)	Geonoma_undata))	((Leopoldinia_pulchra	(Sclerosperma_profizianum	Pseudophoenix_vinifera))	((((Reinhardtia_latisecta	Reinhardtia_paiewonskiana)	Reinhardtia_simplex)	(((Elaeis_oleifera	Elaeis_guineensis)	Bactris_major)	Roystonea_regia))	Attalea_speciosa))))	Iriartea_deltoidea))	Burretiokentia_grandiflora)	Kingia_australis);
(((Attalea_speciosa	((Sabal_domingensis	(Phoenix_dactylifera	(Sclerosperma_profizianum	Pseudophoenix_vinifera)))	(((Roystonea_regia	(((Serenoa_repens	((Hydriastele_microspadix	Dictyosperma_album)	(Heterospathe_cagayanensis	(Podococcus_barteri	Veitchia_spiralis))))	(Leopoldinia_pulchra	(Geonoma_undata	Manicaria_saccifera)))	((Oenocarpus_bataua	Oenocarpus_minor)	Prestoea_acuminata)))	(Iriartea_deltoidea	Nypa_fruticans))	(((Reinhardtia_latisecta	Reinhardtia_paiewonskiana)	Reinhardtia_simplex)	((Elaeis_oleifera	Elaeis_guineensis)	Bactris_major)))))	Burretiokentia_grandiflora)	Kingia_australis);
(((Attalea_speciosa	(((Elaeis_oleifera	Elaeis_guineensis)	Bactris_major)	(((Sclerosperma_profizianum	Pseudophoenix_vinifera)	Roystonea_regia)	(((((((((Oenocarpus_bataua	Oenocarpus_minor)	Prestoea_acuminata)	((Hydriastele_microspadix	(Heterospathe_cagayanensis	Dictyosperma_album))	Veitchia_spiralis))	(Leopoldinia_pulchra	Geonoma_undata))	Manicaria_saccifera)	((Iriartea_deltoidea	Nypa_fruticans)	(Sabal_domingensis	Phoenix_dactylifera)))	Podococcus_barteri)	Serenoa_repens)	((Reinhardtia_latisecta	Reinhardtia_paiewonskiana)	Reinhardtia_simplex)))))	Burretiokentia_grandiflora)	Kingia_australis);
(((Attalea_speciosa	(((Elaeis_oleifera	Elaeis_guineensis)	Bactris_major)	(((Reinhardtia_latisecta	Reinhardtia_paiewonskiana)	Reinhardtia_simplex)	(Roystonea_regia	((Sclerosperma_profizianum	Pseudophoenix_vinifera)	((Nypa_fruticans	(Sabal_domingensis	Phoenix_dactylifera))	((Leopoldinia_pulchra	Iriartea_deltoidea)	((Serenoa_repens	((((Podococcus_barteri	Veitchia_spiralis)	Heterospathe_cagayanensis)	Dictyosperma_album)	Hydriastele_microspadix))	(Manicaria_saccifera	(((Oenocarpus_bataua	Oenocarpus_minor)	Prestoea_acuminata)	Geonoma_undata))))))))))	Burretiokentia_grandiflora)	Kingia_australis);
((((Oenocarpus_bataua	Oenocarpus_minor)	Prestoea_acuminata)	(Geonoma_undata	(((Serenoa_repens	((Podococcus_barteri	Veitchia_spiralis)	((Hydriastele_microspadix	Heterospathe_cagayanensis)	Dictyosperma_album)))	(((((((Elaeis_oleifera	Elaeis_guineensis)	(Nypa_fruticans	Bactris_major))	Roystonea_regia)	Attalea_speciosa)	((Sclerosperma_profizianum	Pseudophoenix_vinifera)	(Burretiokentia_grandiflora	(Sabal_domingensis	Phoenix_dactylifera))))	(((Reinhardtia_latisecta	Reinhardtia_paiewonskiana)	Reinhardtia_simplex)	Iriartea_deltoidea))	Manicaria_saccifera))	Leopoldinia_pulchra)))	Kingia_australis);
((((Oenocarpus_minor	Oenocarpus_bataua)	(((((Phoenix_dactylifera	Sabal_domingensis)	(Iriartea_deltoidea	Nypa_fruticans))	((Serenoa_repens	Sclerosperma_profizianum)	(((Bactris_major	(Elaeis_oleifera	Elaeis_guineensis))	Attalea_speciosa)	((Reinhardtia_simplex	(Reinhardtia_latisecta	Reinhardtia_paiewonskiana))	Roystonea_regia))))	(((Geonoma_undata	Leopoldinia_pulchra)	(Hydriastele_microspadix	(Dictyosperma_album	(Heterospathe_cagayanensis	(Podococcus_barteri	Veitchia_spiralis)))))	Manicaria_saccifera))	(Pseudophoenix_vinifera	Prestoea_acuminata)))	Burretiokentia_grandiflora)	Kingia_australis);
((Attalea_speciosa	((((Reinhardtia_simplex	(Reinhardtia_latisecta	Reinhardtia_paiewonskiana))	(Bactris_major	(Elaeis_oleifera	(Burretiokentia_grandiflora	Elaeis_guineensis))))	((Roystonea_regia	((Pseudophoenix_vinifera	Sclerosperma_profizianum)	(((Prestoea_acuminata	(Oenocarpus_minor	Oenocarpus_bataua))	(Hydriastele_microspadix	(Dictyosperma_album	(Heterospathe_cagayanensis	(Podococcus_barteri	Veitchia_spiralis)))))	((Manicaria_saccifera	Geonoma_undata)	Leopoldinia_pulchra))))	(Iriartea_deltoidea	Nypa_fruticans)))	(Phoenix_dactylifera	(Serenoa_repens	Sabal_domingensis))))	Kingia_australis);
(((Burretiokentia_grandiflora	Nypa_fruticans)	(((((Reinhardtia_simplex	(Reinhardtia_latisecta	Reinhardtia_paiewonskiana))	((Attalea_speciosa	(Bactris_major	(Elaeis_oleifera	Elaeis_guineensis)))	Roystonea_regia))	((((Prestoea_acuminata	(Oenocarpus_minor	Oenocarpus_bataua))	(Leopoldinia_pulchra	Geonoma_undata))	((Podococcus_barteri	Veitchia_spiralis)	(Hydriastele_microspadix	(Heterospathe_cagayanensis	Dictyosperma_album))))	Manicaria_saccifera))	(((Phoenix_dactylifera	Sabal_domingensis)	(Pseudophoenix_vinifera	Sclerosperma_profizianum))	Serenoa_repens))	Iriartea_deltoidea))	Kingia_australis);
((Burretiokentia_grandiflora	(Nypa_fruticans	(Bactris_major	(((Elaeis_oleifera	Elaeis_guineensis)	(Roystonea_regia	Iriartea_deltoidea))	(((Reinhardtia_simplex	(Reinhardtia_latisecta	Reinhardtia_paiewonskiana))	(((Geonoma_undata	(((Heterospathe_cagayanensis	(Podococcus_barteri	Veitchia_spiralis))	(Hydriastele_microspadix	Dictyosperma_album))	((Prestoea_acuminata	(Oenocarpus_minor	Oenocarpus_bataua))	Leopoldinia_pulchra)))	Manicaria_saccifera)	(Serenoa_repens	(Pseudophoenix_vinifera	Sclerosperma_profizianum))))	((Phoenix_dactylifera	Sabal_domingensis)	Attalea_speciosa))))))	Kingia_australis);
((Attalea_speciosa	(((((Phoenix_dactylifera	Sabal_domingensis)	(((Burretiokentia_grandiflora	Nypa_fruticans)	((Heterospathe_cagayanensis	Veitchia_spiralis)	(Hydriastele_microspadix	Dictyosperma_album)))	(((Manicaria_saccifera	Geonoma_undata)	Leopoldinia_pulchra)	(Prestoea_acuminata	(Oenocarpus_minor	Oenocarpus_bataua)))))	(Serenoa_repens	(Pseudophoenix_vinifera	Sclerosperma_profizianum)))	((Reinhardtia_simplex	(Reinhardtia_latisecta	Reinhardtia_paiewonskiana))	(((Elaeis_oleifera	Elaeis_guineensis)	(Roystonea_regia	Podococcus_barteri))	Iriartea_deltoidea)))	Bactris_major))	Kingia_australis);
(((Burretiokentia_grandiflora	Nypa_fruticans)	(((Heterospathe_cagayanensis	((Veitchia_spiralis	Hydriastele_microspadix)	Dictyosperma_album))	((Manicaria_saccifera	((Serenoa_repens	(((Pseudophoenix_vinifera	Sclerosperma_profizianum)	(Phoenix_dactylifera	Sabal_domingensis))	((((Bactris_major	(Elaeis_oleifera	Elaeis_guineensis))	(Reinhardtia_simplex	(Reinhardtia_latisecta	Reinhardtia_paiewonskiana)))	Attalea_speciosa)	Roystonea_regia)))	Podococcus_barteri))	((Geonoma_undata	Leopoldinia_pulchra)	(Prestoea_acuminata	(Oenocarpus_minor	Oenocarpus_bataua)))))	Iriartea_deltoidea))	Kingia_australis);
(((Reinhardtia_simplex	((Reinhardtia_latisecta	Reinhardtia_paiewonskiana)	((((((Prestoea_acuminata	(Oenocarpus_minor	Oenocarpus_bataua))	(Geonoma_undata	Manicaria_saccifera))	(((Leopoldinia_pulchra	Iriartea_deltoidea)	Nypa_fruticans)	((Veitchia_spiralis	Heterospathe_cagayanensis)	(Hydriastele_microspadix	Dictyosperma_album))))	(Phoenix_dactylifera	Sabal_domingensis))	((Podococcus_barteri	Serenoa_repens)	(Pseudophoenix_vinifera	Sclerosperma_profizianum)))	(Roystonea_regia	(((Elaeis_oleifera	Elaeis_guineensis)	Bactris_major)	Attalea_speciosa)))))	Burretiokentia_grandiflora)	Kingia_australis);
((((Prestoea_acuminata	(Oenocarpus_minor	Oenocarpus_bataua))	(Leopoldinia_pulchra	(((Geonoma_undata	Manicaria_saccifera)	(((((Elaeis_oleifera	Elaeis_guineensis)	Bactris_major)	(Reinhardtia_simplex	(Reinhardtia_latisecta	Reinhardtia_paiewonskiana)))	((Serenoa_repens	(Nypa_fruticans	(Phoenix_dactylifera	Sabal_domingensis)))	Attalea_speciosa))	((Iriartea_deltoidea	Roystonea_regia)	(Pseudophoenix_vinifera	Sclerosperma_profizianum))))	(((Podococcus_barteri	Veitchia_spiralis)	Heterospathe_cagayanensis)	(Hydriastele_microspadix	Dictyosperma_album)))))	Burretiokentia_grandiflora)	Kingia_australis);
(((Geonoma_undata	(((Prestoea_acuminata	(Oenocarpus_minor	Oenocarpus_bataua))	Leopoldinia_pulchra)	((((Podococcus_barteri	Veitchia_spiralis)	Manicaria_saccifera)	(((Nypa_fruticans	(Phoenix_dactylifera	Sabal_domingensis))	(Iriartea_deltoidea	(Attalea_speciosa	((Reinhardtia_simplex	(Reinhardtia_latisecta	Reinhardtia_paiewonskiana))	((Roystonea_regia	(Elaeis_oleifera	Elaeis_guineensis))	Bactris_major)))))	(Serenoa_repens	(Pseudophoenix_vinifera	Sclerosperma_profizianum))))	((Heterospathe_cagayanensis	Dictyosperma_album)	Hydriastele_microspadix))))	Burretiokentia_grandiflora)	Kingia_australis);
(((Geonoma_undata	(((Prestoea_acuminata	(Oenocarpus_minor	Oenocarpus_bataua))	(((Podococcus_barteri	Veitchia_spiralis)	(Manicaria_saccifera	(((Iriartea_deltoidea	Nypa_fruticans)	(Phoenix_dactylifera	Sabal_domingensis))	(((Roystonea_regia	(Reinhardtia_simplex	(Reinhardtia_latisecta	Reinhardtia_paiewonskiana)))	((Bactris_major	(Elaeis_oleifera	Elaeis_guineensis))	Attalea_speciosa))	(Serenoa_repens	(Pseudophoenix_vinifera	Sclerosperma_profizianum))))))	((Heterospathe_cagayanensis	Dictyosperma_album)	Hydriastele_microspadix)))	Leopoldinia_pulchra))	Burretiokentia_grandiflora)	Kingia_australis);
((Burretiokentia_grandiflora	((Oenocarpus_bataua	Oenocarpus_minor)	(Prestoea_acuminata	((((Hydriastele_microspadix	(Dictyosperma_album	Heterospathe_cagayanensis))	(Podococcus_barteri	Veitchia_spiralis))	(((Serenoa_repens	(((Attalea_speciosa	(Bactris_major	(Elaeis_guineensis	Elaeis_oleifera)))	((Reinhardtia_simplex	(Reinhardtia_latisecta	Reinhardtia_paiewonskiana))	Roystonea_regia))	(Pseudophoenix_vinifera	Sclerosperma_profizianum)))	((Nypa_fruticans	(Sabal_domingensis	Phoenix_dactylifera))	Iriartea_deltoidea))	Manicaria_saccifera))	(Leopoldinia_pulchra	Geonoma_undata)))))	Kingia_australis);
(((((Hydriastele_microspadix	Dictyosperma_album)	(Heterospathe_cagayanensis	(Podococcus_barteri	Veitchia_spiralis)))	(((Serenoa_repens	(((Attalea_speciosa	(((Bactris_major	(Elaeis_guineensis	Elaeis_oleifera))	((Burretiokentia_grandiflora	Reinhardtia_simplex)	(Reinhardtia_latisecta	Reinhardtia_paiewonskiana)))	((Pseudophoenix_vinifera	Sclerosperma_profizianum)	Roystonea_regia)))	(Nypa_fruticans	(Sabal_domingensis	Phoenix_dactylifera)))	Iriartea_deltoidea))	Manicaria_saccifera)	(Leopoldinia_pulchra	Geonoma_undata)))	((Oenocarpus_bataua	Oenocarpus_minor)	Prestoea_acuminata))	Kingia_australis);
((((Prestoea_acuminata	(Manicaria_saccifera	(((Leopoldinia_pulchra	((((Roystonea_regia	((Attalea_speciosa	Bactris_major)	(Elaeis_guineensis	Elaeis_oleifera)))	(Reinhardtia_simplex	(Reinhardtia_latisecta	Reinhardtia_paiewonskiana)))	((Sabal_domingensis	Phoenix_dactylifera)	(Iriartea_deltoidea	Nypa_fruticans)))	(Pseudophoenix_vinifera	Sclerosperma_profizianum)))	Geonoma_undata)	(Serenoa_repens	((Hydriastele_microspadix	Dictyosperma_album)	(Heterospathe_cagayanensis	(Podococcus_barteri	Veitchia_spiralis)))))))	(Oenocarpus_bataua	Oenocarpus_minor))	Burretiokentia_grandiflora)	Kingia_australis);
(((Attalea_speciosa	((Bactris_major	(Elaeis_guineensis	Elaeis_oleifera))	(((Reinhardtia_simplex	(Reinhardtia_latisecta	Reinhardtia_paiewonskiana))	(((((((Oenocarpus_bataua	Oenocarpus_minor)	Prestoea_acuminata)	(Geonoma_undata	Leopoldinia_pulchra))	(((Hydriastele_microspadix	Dictyosperma_album)	Heterospathe_cagayanensis)	(Podococcus_barteri	Veitchia_spiralis)))	Manicaria_saccifera)	(Iriartea_deltoidea	((Sabal_domingensis	Phoenix_dactylifera)	Nypa_fruticans)))	(Serenoa_repens	(Pseudophoenix_vinifera	Sclerosperma_profizianum))))	Roystonea_regia)))	Burretiokentia_grandiflora)	Kingia_australis);
(((Oenocarpus_bataua	(Oenocarpus_minor	(Prestoea_acuminata	(((Dictyosperma_album	Hydriastele_microspadix)	(Heterospathe_cagayanensis	(Podococcus_barteri	Veitchia_spiralis)))	((Manicaria_saccifera	((Iriartea_deltoidea	((Sabal_domingensis	Nypa_fruticans)	Phoenix_dactylifera))	(Roystonea_regia	(((Attalea_speciosa	(Bactris_major	(Elaeis_guineensis	Elaeis_oleifera)))	Serenoa_repens)	((Reinhardtia_simplex	(Reinhardtia_latisecta	Reinhardtia_paiewonskiana))	(Pseudophoenix_vinifera	Sclerosperma_profizianum))))))	(Geonoma_undata	Leopoldinia_pulchra))))))	Burretiokentia_grandiflora)	Kingia_australis);
(((Attalea_speciosa	((((Leopoldinia_pulchra	((Geonoma_undata	Manicaria_saccifera)	(((Oenocarpus_bataua	Oenocarpus_minor)	Prestoea_acuminata)	(Serenoa_repens	((Hydriastele_microspadix	(Heterospathe_cagayanensis	Dictyosperma_album))	(Podococcus_barteri	Veitchia_spiralis))))))	(Iriartea_deltoidea	(((Sabal_domingensis	Nypa_fruticans)	Phoenix_dactylifera)	(Pseudophoenix_vinifera	Sclerosperma_profizianum))))	Roystonea_regia)	((Bactris_major	(Elaeis_guineensis	Elaeis_oleifera))	(Reinhardtia_simplex	(Reinhardtia_latisecta	Reinhardtia_paiewonskiana)))))	Burretiokentia_grandiflora)	Kingia_australis);
(((Nypa_fruticans	((Iriartea_deltoidea	(((((Bactris_major	(Elaeis_guineensis	Elaeis_oleifera))	(Reinhardtia_simplex	(Reinhardtia_latisecta	Reinhardtia_paiewonskiana)))	(Attalea_speciosa	Roystonea_regia))	(Pseudophoenix_vinifera	Sclerosperma_profizianum))	((Manicaria_saccifera	((Leopoldinia_pulchra	Geonoma_undata)	((Oenocarpus_bataua	Oenocarpus_minor)	Prestoea_acuminata)))	(((Dictyosperma_album	(Hydriastele_microspadix	Heterospathe_cagayanensis))	(Podococcus_barteri	Veitchia_spiralis))	Serenoa_repens))))	(Phoenix_dactylifera	Sabal_domingensis)))	Burretiokentia_grandiflora)	Kingia_australis);
(((Nypa_fruticans	((((Reinhardtia_simplex	(Reinhardtia_latisecta	Reinhardtia_paiewonskiana))	(Attalea_speciosa	(Bactris_major	(Elaeis_guineensis	Elaeis_oleifera))))	(((Roystonea_regia	Iriartea_deltoidea)	(Pseudophoenix_vinifera	Sclerosperma_profizianum))	(((((Dictyosperma_album	Hydriastele_microspadix)	(Heterospathe_cagayanensis	(Podococcus_barteri	Veitchia_spiralis)))	Serenoa_repens)	(Manicaria_saccifera	(((Oenocarpus_bataua	Oenocarpus_minor)	Prestoea_acuminata)	Geonoma_undata)))	Leopoldinia_pulchra)))	(Phoenix_dactylifera	Sabal_domingensis)))	Burretiokentia_grandiflora)	Kingia_australis);
(((Nypa_fruticans	(((Iriartea_deltoidea	(((Roystonea_regia	((Reinhardtia_simplex	(Reinhardtia_latisecta	Reinhardtia_paiewonskiana))	((Bactris_major	(Elaeis_guineensis	Elaeis_oleifera))	Attalea_speciosa)))	(Leopoldinia_pulchra	(Pseudophoenix_vinifera	Sclerosperma_profizianum)))	(Geonoma_undata	((Dictyosperma_album	(Hydriastele_microspadix	(Heterospathe_cagayanensis	(Podococcus_barteri	Veitchia_spiralis))))	(Manicaria_saccifera	((Oenocarpus_bataua	Oenocarpus_minor)	Prestoea_acuminata))))))	(Phoenix_dactylifera	Sabal_domingensis))	Serenoa_repens))	Burretiokentia_grandiflora)	Kingia_australis);
(((Elaeis_oleifera	(((((Attalea_speciosa	(Roystonea_regia	(Pseudophoenix_vinifera	Sclerosperma_profizianum)))	((((((Oenocarpus_bataua	Oenocarpus_minor)	Prestoea_acuminata)	Manicaria_saccifera)	((Serenoa_repens	(Dictyosperma_album	(Hydriastele_microspadix	(Heterospathe_cagayanensis	(Podococcus_barteri	Veitchia_spiralis)))))	Geonoma_undata))	(Leopoldinia_pulchra	Iriartea_deltoidea))	((Phoenix_dactylifera	Sabal_domingensis)	Nypa_fruticans)))	(Reinhardtia_simplex	(Reinhardtia_latisecta	Reinhardtia_paiewonskiana)))	Bactris_major)	Elaeis_guineensis))	Burretiokentia_grandiflora)	Kingia_australis);
((Prestoea_acuminata	(((Manicaria_saccifera	(((((Sclerosperma_profizianum	Pseudophoenix_vinifera)	(Reinhardtia_simplex	(Reinhardtia_paiewonskiana	Reinhardtia_latisecta)))	(((Elaeis_oleifera	Elaeis_guineensis)	(Bactris_major	Attalea_speciosa))	Roystonea_regia))	Iriartea_deltoidea)	(Phoenix_dactylifera	(Nypa_fruticans	(Serenoa_repens	Sabal_domingensis)))))	((Dictyosperma_album	(Hydriastele_microspadix	(Heterospathe_cagayanensis	((Burretiokentia_grandiflora	Podococcus_barteri)	Veitchia_spiralis))))	(Leopoldinia_pulchra	Geonoma_undata)))	(Oenocarpus_minor	Oenocarpus_bataua)))	Kingia_australis);
((Elaeis_oleifera	(Elaeis_guineensis	(Bactris_major	(((Burretiokentia_grandiflora	Reinhardtia_simplex)	(Reinhardtia_paiewonskiana	Reinhardtia_latisecta))	((((((Phoenix_dactylifera	Sabal_domingensis)	(Sclerosperma_profizianum	Pseudophoenix_vinifera))	(Iriartea_deltoidea	Nypa_fruticans))	(Leopoldinia_pulchra	(((Oenocarpus_minor	Oenocarpus_bataua)	Prestoea_acuminata)	((Serenoa_repens	(Dictyosperma_album	(Hydriastele_microspadix	(Heterospathe_cagayanensis	(Podococcus_barteri	Veitchia_spiralis)))))	(Geonoma_undata	Manicaria_saccifera)))))	Attalea_speciosa)	Roystonea_regia)))))	Kingia_australis);
((((Oenocarpus_minor	Oenocarpus_bataua)	(Prestoea_acuminata	(((((Serenoa_repens	(Reinhardtia_simplex	(Reinhardtia_paiewonskiana	Reinhardtia_latisecta)))	((Attalea_speciosa	((Elaeis_oleifera	Elaeis_guineensis)	Bactris_major))	((Leopoldinia_pulchra	(Sclerosperma_profizianum	Pseudophoenix_vinifera))	Roystonea_regia)))	((Iriartea_deltoidea	Nypa_fruticans)	(Phoenix_dactylifera	Sabal_domingensis)))	(Dictyosperma_album	(Heterospathe_cagayanensis	((Podococcus_barteri	Veitchia_spiralis)	Hydriastele_microspadix))))	(Geonoma_undata	Manicaria_saccifera))))	Burretiokentia_grandiflora)	Kingia_australis);
((((Nypa_fruticans	Sabal_domingensis)	(((((Reinhardtia_simplex	(Reinhardtia_paiewonskiana	Reinhardtia_latisecta))	(Attalea_speciosa	((Elaeis_oleifera	Elaeis_guineensis)	Bactris_major)))	(Roystonea_regia	Iriartea_deltoidea))	((Leopoldinia_pulchra	(Sclerosperma_profizianum	Pseudophoenix_vinifera))	(((Geonoma_undata	Manicaria_saccifera)	((Oenocarpus_minor	Oenocarpus_bataua)	Prestoea_acuminata))	(Serenoa_repens	(Dictyosperma_album	(Hydriastele_microspadix	(Heterospathe_cagayanensis	(Podococcus_barteri	Veitchia_spiralis))))))))	Phoenix_dactylifera))	Burretiokentia_grandiflora)	Kingia_australis);
(((Oenocarpus_minor	Oenocarpus_bataua)	(Prestoea_acuminata	(((Manicaria_saccifera	((((Roystonea_regia	(Attalea_speciosa	(((Burretiokentia_grandiflora	Reinhardtia_simplex)	(Reinhardtia_paiewonskiana	Reinhardtia_latisecta))	((Elaeis_oleifera	Elaeis_guineensis)	Bactris_major))))	(Sclerosperma_profizianum	Pseudophoenix_vinifera))	(Podococcus_barteri	Serenoa_repens))	(Iriartea_deltoidea	((Phoenix_dactylifera	Sabal_domingensis)	Nypa_fruticans))))	(Leopoldinia_pulchra	Geonoma_undata))	(Dictyosperma_album	((Veitchia_spiralis	Hydriastele_microspadix)	Heterospathe_cagayanensis)))))	Kingia_australis);
((Prestoea_acuminata	(((((Dictyosperma_album	(Veitchia_spiralis	Heterospathe_cagayanensis))	Hydriastele_microspadix)	(Manicaria_saccifera	(Iriartea_deltoidea	(((Phoenix_dactylifera	Sabal_domingensis)	Nypa_fruticans)	(((Roystonea_regia	(Attalea_speciosa	((Elaeis_oleifera	Elaeis_guineensis)	Bactris_major)))	(Reinhardtia_simplex	(Reinhardtia_paiewonskiana	Reinhardtia_latisecta)))	((Sclerosperma_profizianum	Pseudophoenix_vinifera)	((Burretiokentia_grandiflora	Podococcus_barteri)	Serenoa_repens)))))))	(Leopoldinia_pulchra	Geonoma_undata))	(Oenocarpus_minor	Oenocarpus_bataua)))	Kingia_australis);
(((Nypa_fruticans	(((((((Sclerosperma_profizianum	Pseudophoenix_vinifera)	Serenoa_repens)	(Iriartea_deltoidea	Phoenix_dactylifera))	(((((Dictyosperma_album	(Veitchia_spiralis	Heterospathe_cagayanensis))	Hydriastele_microspadix)	((Oenocarpus_minor	Oenocarpus_bataua)	Prestoea_acuminata))	(Geonoma_undata	Leopoldinia_pulchra))	Manicaria_saccifera))	((Attalea_speciosa	(((Elaeis_oleifera	Elaeis_guineensis)	Bactris_major)	(Reinhardtia_simplex	(Reinhardtia_paiewonskiana	Reinhardtia_latisecta))))	Roystonea_regia))	Sabal_domingensis)	Podococcus_barteri))	Burretiokentia_grandiflora)	Kingia_australis);
(((Nypa_fruticans	((((((Geonoma_undata	(Dictyosperma_album	((Veitchia_spiralis	Heterospathe_cagayanensis)	Hydriastele_microspadix)))	(Leopoldinia_pulchra	((Oenocarpus_minor	Oenocarpus_bataua)	Prestoea_acuminata)))	Manicaria_saccifera)	((((Sclerosperma_profizianum	Pseudophoenix_vinifera)	Serenoa_repens)	((Attalea_speciosa	(((Elaeis_oleifera	Elaeis_guineensis)	Bactris_major)	(Reinhardtia_simplex	(Reinhardtia_paiewonskiana	Reinhardtia_latisecta))))	Roystonea_regia))	(Phoenix_dactylifera	Sabal_domingensis)))	Podococcus_barteri)	Iriartea_deltoidea))	Burretiokentia_grandiflora)	Kingia_australis);
(((Burretiokentia_grandiflora	(((Phoenix_dactylifera	Sabal_domingensis)	((((((Podococcus_barteri	Dictyosperma_album)	((Veitchia_spiralis	Heterospathe_cagayanensis)	Hydriastele_microspadix))	((Oenocarpus_minor	Oenocarpus_bataua)	Prestoea_acuminata))	(Geonoma_undata	Manicaria_saccifera))	Leopoldinia_pulchra)	(((Sclerosperma_profizianum	Pseudophoenix_vinifera)	Serenoa_repens)	((Attalea_speciosa	(((Elaeis_oleifera	Elaeis_guineensis)	Bactris_major)	(Reinhardtia_simplex	(Reinhardtia_paiewonskiana	Reinhardtia_latisecta))))	Roystonea_regia))))	Iriartea_deltoidea))	Nypa_fruticans)	Kingia_australis);
(((Oenocarpus_minor	Oenocarpus_bataua)	(Prestoea_acuminata	(((((Sclerosperma_profizianum	Pseudophoenix_vinifera)	((Attalea_speciosa	(((Elaeis_oleifera	Elaeis_guineensis)	Bactris_major)	(Reinhardtia_simplex	(Reinhardtia_paiewonskiana	(Burretiokentia_grandiflora	Reinhardtia_latisecta)))))	Roystonea_regia))	((Phoenix_dactylifera	(Serenoa_repens	Sabal_domingensis))	(Podococcus_barteri	(Iriartea_deltoidea	Nypa_fruticans))))	Manicaria_saccifera)	((((Heterospathe_cagayanensis	Veitchia_spiralis)	Dictyosperma_album)	Hydriastele_microspadix)	(Geonoma_undata	Leopoldinia_pulchra)))))	Kingia_australis);
((Attalea_speciosa	(((((Nypa_fruticans	(Sabal_domingensis	Phoenix_dactylifera))	((((Prestoea_acuminata	(Oenocarpus_minor	Oenocarpus_bataua))	Manicaria_saccifera)	(Leopoldinia_pulchra	Geonoma_undata))	(Serenoa_repens	((((Veitchia_spiralis	Heterospathe_cagayanensis)	Hydriastele_microspadix)	Dictyosperma_album)	Podococcus_barteri))))	((Roystonea_regia	(Iriartea_deltoidea	(Elaeis_guineensis	(Burretiokentia_grandiflora	Elaeis_oleifera))))	(Reinhardtia_simplex	(Reinhardtia_latisecta	Reinhardtia_paiewonskiana))))	(Pseudophoenix_vinifera	Sclerosperma_profizianum))	Bactris_major))	Kingia_australis);
(((Oenocarpus_minor	Oenocarpus_bataua)	(((((((Reinhardtia_simplex	(Reinhardtia_latisecta	Reinhardtia_paiewonskiana))	(((Bactris_major	(Elaeis_guineensis	Elaeis_oleifera))	Attalea_speciosa)	Roystonea_regia))	Leopoldinia_pulchra)	(Pseudophoenix_vinifera	Sclerosperma_profizianum))	((Iriartea_deltoidea	Nypa_fruticans)	(Sabal_domingensis	Phoenix_dactylifera)))	((Serenoa_repens	(((Heterospathe_cagayanensis	Hydriastele_microspadix)	(Burretiokentia_grandiflora	Dictyosperma_album))	(Veitchia_spiralis	Podococcus_barteri)))	(Geonoma_undata	Manicaria_saccifera)))	Prestoea_acuminata))	Kingia_australis);
(((((((Serenoa_repens	((Hydriastele_microspadix	(Dictyosperma_album	Heterospathe_cagayanensis))	(Veitchia_spiralis	Podococcus_barteri)))	(Manicaria_saccifera	(((Roystonea_regia	Attalea_speciosa)	((Reinhardtia_simplex	(Reinhardtia_latisecta	Reinhardtia_paiewonskiana))	(Bactris_major	(Elaeis_guineensis	Elaeis_oleifera))))	(Iriartea_deltoidea	((Nypa_fruticans	(Sabal_domingensis	Phoenix_dactylifera))	(Pseudophoenix_vinifera	Sclerosperma_profizianum))))))	(Leopoldinia_pulchra	Geonoma_undata))	Prestoea_acuminata)	(Oenocarpus_minor	Oenocarpus_bataua))	Burretiokentia_grandiflora)	Kingia_australis);
(((Nypa_fruticans	(Bactris_major	((Elaeis_guineensis	Elaeis_oleifera)	((((Reinhardtia_simplex	(Reinhardtia_latisecta	Reinhardtia_paiewonskiana))	((Iriartea_deltoidea	((Serenoa_repens	((Hydriastele_microspadix	Dictyosperma_album)	(Heterospathe_cagayanensis	(Veitchia_spiralis	Podococcus_barteri))))	((Prestoea_acuminata	(Oenocarpus_minor	Oenocarpus_bataua))	((Geonoma_undata	Manicaria_saccifera)	Leopoldinia_pulchra))))	(Sabal_domingensis	Phoenix_dactylifera)))	((Pseudophoenix_vinifera	Sclerosperma_profizianum)	Roystonea_regia))	Attalea_speciosa))))	Burretiokentia_grandiflora)	Kingia_australis);
((Prestoea_acuminata	((Oenocarpus_minor	Oenocarpus_bataua)	(Geonoma_undata	((Manicaria_saccifera	((Sabal_domingensis	Phoenix_dactylifera)	(((Pseudophoenix_vinifera	Sclerosperma_profizianum)	Serenoa_repens)	(Roystonea_regia	((Attalea_speciosa	(Bactris_major	((Burretiokentia_grandiflora	Elaeis_guineensis)	Elaeis_oleifera)))	(Reinhardtia_simplex	(Reinhardtia_latisecta	Reinhardtia_paiewonskiana)))))))	(Iriartea_deltoidea	(((Leopoldinia_pulchra	Hydriastele_microspadix)	(Heterospathe_cagayanensis	Dictyosperma_album))	(Nypa_fruticans	(Veitchia_spiralis	Podococcus_barteri))))))))	Kingia_australis);
(((Oenocarpus_minor	Oenocarpus_bataua)	(((((Nypa_fruticans	(Sabal_domingensis	Phoenix_dactylifera))	(Iriartea_deltoidea	(Attalea_speciosa	((((Bactris_major	(Elaeis_guineensis	Elaeis_oleifera))	((Burretiokentia_grandiflora	Reinhardtia_simplex)	(Reinhardtia_latisecta	Reinhardtia_paiewonskiana)))	(Pseudophoenix_vinifera	Sclerosperma_profizianum))	Roystonea_regia))))	(Serenoa_repens	(Dictyosperma_album	(Hydriastele_microspadix	(Heterospathe_cagayanensis	(Veitchia_spiralis	Podococcus_barteri))))))	(Leopoldinia_pulchra	(Geonoma_undata	Manicaria_saccifera)))	Prestoea_acuminata))	Kingia_australis);
(((Leopoldinia_pulchra	((Prestoea_acuminata	(Oenocarpus_minor	Oenocarpus_bataua))	((Podococcus_barteri	(Manicaria_saccifera	(((Iriartea_deltoidea	Nypa_fruticans)	(Sabal_domingensis	Phoenix_dactylifera))	((Pseudophoenix_vinifera	Sclerosperma_profizianum)	(Roystonea_regia	(Attalea_speciosa	((Bactris_major	(Elaeis_guineensis	(Burretiokentia_grandiflora	Elaeis_oleifera)))	(Reinhardtia_simplex	(Reinhardtia_latisecta	Reinhardtia_paiewonskiana)))))))))	((Dictyosperma_album	((Veitchia_spiralis	Heterospathe_cagayanensis)	Hydriastele_microspadix))	Serenoa_repens))))	Geonoma_undata)	Kingia_australis);
((Attalea_speciosa	(Bactris_major	((Elaeis_guineensis	Elaeis_oleifera)	(((Reinhardtia_simplex	(Reinhardtia_latisecta	Reinhardtia_paiewonskiana))	((((Leopoldinia_pulchra	Iriartea_deltoidea)	(Serenoa_repens	(Pseudophoenix_vinifera	Sclerosperma_profizianum)))	(((Geonoma_undata	Manicaria_saccifera)	((Dictyosperma_album	Heterospathe_cagayanensis)	((Podococcus_barteri	Veitchia_spiralis)	Hydriastele_microspadix)))	(Prestoea_acuminata	(Oenocarpus_minor	Oenocarpus_bataua))))	((Sabal_domingensis	Phoenix_dactylifera)	(Burretiokentia_grandiflora	Nypa_fruticans))))	Roystonea_regia))))	Kingia_australis);
((((Prestoea_acuminata	(Oenocarpus_minor	Oenocarpus_bataua))	((Hydriastele_microspadix	(Dictyosperma_album	Heterospathe_cagayanensis))	((Manicaria_saccifera	((Podococcus_barteri	Veitchia_spiralis)	((Phoenix_dactylifera	(Nypa_fruticans	Sabal_domingensis))	((((Reinhardtia_simplex	(Reinhardtia_latisecta	Reinhardtia_paiewonskiana))	((Bactris_major	(Elaeis_guineensis	Elaeis_oleifera))	Attalea_speciosa))	(Serenoa_repens	(Pseudophoenix_vinifera	Sclerosperma_profizianum)))	(Roystonea_regia	Iriartea_deltoidea)))))	(Leopoldinia_pulchra	Geonoma_undata))))	Burretiokentia_grandiflora)	Kingia_australis);
((Hydriastele_microspadix	((Dictyosperma_album	Heterospathe_cagayanensis)	(((Manicaria_saccifera	((Podococcus_barteri	Veitchia_spiralis)	((Reinhardtia_simplex	(Reinhardtia_latisecta	Reinhardtia_paiewonskiana))	((Serenoa_repens	((Pseudophoenix_vinifera	Sclerosperma_profizianum)	(((Nypa_fruticans	Burretiokentia_grandiflora)	Iriartea_deltoidea)	(Sabal_domingensis	Phoenix_dactylifera))))	(Roystonea_regia	((Elaeis_guineensis	Elaeis_oleifera)	(Attalea_speciosa	Bactris_major)))))))	(Prestoea_acuminata	(Oenocarpus_minor	Oenocarpus_bataua)))	(Geonoma_undata	Leopoldinia_pulchra))))	Kingia_australis);
((Elaeis_oleifera	(Elaeis_guineensis	((Iriartea_deltoidea	(Roystonea_regia	(((Phoenix_dactylifera	Sabal_domingensis)	(Podococcus_barteri	((Attalea_speciosa	(Burretiokentia_grandiflora	Nypa_fruticans))	Bactris_major)))	((Reinhardtia_simplex	(Reinhardtia_latisecta	Reinhardtia_paiewonskiana))	((Serenoa_repens	Sclerosperma_profizianum)	(((Geonoma_undata	Manicaria_saccifera)	((Oenocarpus_minor	Oenocarpus_bataua)	Prestoea_acuminata))	(Leopoldinia_pulchra	(Dictyosperma_album	(Heterospathe_cagayanensis	(Hydriastele_microspadix	Veitchia_spiralis))))))))))	Pseudophoenix_vinifera)))	Kingia_australis);
((((Oenocarpus_minor	Oenocarpus_bataua)	(Prestoea_acuminata	((((Dictyosperma_album	Heterospathe_cagayanensis)	Hydriastele_microspadix)	(Podococcus_barteri	Veitchia_spiralis))	((Geonoma_undata	Manicaria_saccifera)	((((Phoenix_dactylifera	Sabal_domingensis)	((Nypa_fruticans	(Roystonea_regia	(((Reinhardtia_simplex	(Reinhardtia_latisecta	Reinhardtia_paiewonskiana))	(Bactris_major	(Elaeis_oleifera	Elaeis_guineensis)))	Attalea_speciosa)))	(Serenoa_repens	(Pseudophoenix_vinifera	Sclerosperma_profizianum))))	Iriartea_deltoidea)	Leopoldinia_pulchra)))))	Burretiokentia_grandiflora)	Kingia_australis);
((((((Dictyosperma_album	Hydriastele_microspadix)	(Heterospathe_cagayanensis	Veitchia_spiralis))	((Manicaria_saccifera	(((Nypa_fruticans	(Phoenix_dactylifera	Sabal_domingensis))	Iriartea_deltoidea)	((Podococcus_barteri	Serenoa_repens)	(((((Elaeis_oleifera	Elaeis_guineensis)	Bactris_major)	Attalea_speciosa)	(Roystonea_regia	(Reinhardtia_simplex	(Reinhardtia_latisecta	Reinhardtia_paiewonskiana))))	(Pseudophoenix_vinifera	Sclerosperma_profizianum)))))	(Leopoldinia_pulchra	Geonoma_undata)))	((Oenocarpus_minor	Oenocarpus_bataua)	Prestoea_acuminata))	Burretiokentia_grandiflora)	Kingia_australis);
((Prestoea_acuminata	(((((Dictyosperma_album	Hydriastele_microspadix)	(Heterospathe_cagayanensis	Veitchia_spiralis))	(Leopoldinia_pulchra	Geonoma_undata))	(Manicaria_saccifera	(((((((Elaeis_oleifera	Elaeis_guineensis)	Bactris_major)	Attalea_speciosa)	(Reinhardtia_simplex	(Reinhardtia_latisecta	Reinhardtia_paiewonskiana)))	((Burretiokentia_grandiflora	Nypa_fruticans)	(Phoenix_dactylifera	Sabal_domingensis)))	((Pseudophoenix_vinifera	Sclerosperma_profizianum)	(Iriartea_deltoidea	(Roystonea_regia	Podococcus_barteri))))	Serenoa_repens)))	(Oenocarpus_minor	Oenocarpus_bataua)))	Kingia_australis);
(((Prestoea_acuminata	((((Manicaria_saccifera	(((Pseudophoenix_vinifera	Sclerosperma_profizianum)	(Phoenix_dactylifera	Sabal_domingensis))	(((Attalea_speciosa	Roystonea_regia)	(((Elaeis_oleifera	Elaeis_guineensis)	Bactris_major)	(Reinhardtia_simplex	(Reinhardtia_latisecta	Reinhardtia_paiewonskiana))))	(Serenoa_repens	(Iriartea_deltoidea	Nypa_fruticans)))))	((Dictyosperma_album	Hydriastele_microspadix)	(Podococcus_barteri	(Heterospathe_cagayanensis	Veitchia_spiralis))))	(Leopoldinia_pulchra	Geonoma_undata))	(Oenocarpus_minor	Oenocarpus_bataua)))	Burretiokentia_grandiflora)	Kingia_australis);
((((((Heterospathe_cagayanensis	(Dictyosperma_album	Hydriastele_microspadix))	(Podococcus_barteri	Veitchia_spiralis))	(Manicaria_saccifera	((((Serenoa_repens	(Pseudophoenix_vinifera	Sclerosperma_profizianum))	(((Attalea_speciosa	((Elaeis_oleifera	Elaeis_guineensis)	Bactris_major))	(Reinhardtia_simplex	(Reinhardtia_latisecta	Reinhardtia_paiewonskiana)))	Roystonea_regia))	((Burretiokentia_grandiflora	Nypa_fruticans)	(Phoenix_dactylifera	Sabal_domingensis)))	Iriartea_deltoidea)))	(Geonoma_undata	Leopoldinia_pulchra))	((Oenocarpus_minor	Oenocarpus_bataua)	Prestoea_acuminata))	Kingia_australis);
((Dictyosperma_album	(Hydriastele_microspadix	((Geonoma_undata	((Leopoldinia_pulchra	((Oenocarpus_minor	Oenocarpus_bataua)	Prestoea_acuminata))	(Manicaria_saccifera	(((Iriartea_deltoidea	(Burretiokentia_grandiflora	Nypa_fruticans))	Podococcus_barteri)	(Serenoa_repens	((((Attalea_speciosa	((Elaeis_oleifera	Elaeis_guineensis)	Bactris_major))	(Reinhardtia_simplex	(Reinhardtia_latisecta	Reinhardtia_paiewonskiana)))	Roystonea_regia)	((Pseudophoenix_vinifera	Sclerosperma_profizianum)	(Phoenix_dactylifera	Sabal_domingensis))))))))	(Veitchia_spiralis	Heterospathe_cagayanensis))))	Kingia_australis);
((Prestoea_acuminata	((((Veitchia_spiralis	Heterospathe_cagayanensis)	(Dictyosperma_album	Hydriastele_microspadix))	((Leopoldinia_pulchra	Geonoma_undata)	(Manicaria_saccifera	((Podococcus_barteri	(Iriartea_deltoidea	Nypa_fruticans))	(((Pseudophoenix_vinifera	Sclerosperma_profizianum)	((Attalea_speciosa	(((Elaeis_oleifera	Elaeis_guineensis)	Bactris_major)	((Burretiokentia_grandiflora	Reinhardtia_simplex)	(Reinhardtia_latisecta	Reinhardtia_paiewonskiana))))	Roystonea_regia))	((Serenoa_repens	Sabal_domingensis)	Phoenix_dactylifera))))))	(Oenocarpus_minor	Oenocarpus_bataua)))	Kingia_australis);
(((((Oenocarpus_minor	Oenocarpus_bataua)	Prestoea_acuminata)	(((Veitchia_spiralis	Heterospathe_cagayanensis)	(Dictyosperma_album	Hydriastele_microspadix))	((Leopoldinia_pulchra	Geonoma_undata)	(Manicaria_saccifera	((((Pseudophoenix_vinifera	Sclerosperma_profizianum)	((Attalea_speciosa	((Elaeis_oleifera	Elaeis_guineensis)	Bactris_major))	(Roystonea_regia	(Reinhardtia_simplex	(Reinhardtia_latisecta	Reinhardtia_paiewonskiana)))))	(Podococcus_barteri	Serenoa_repens))	((Iriartea_deltoidea	Nypa_fruticans)	(Sabal_domingensis	Phoenix_dactylifera)))))))	Burretiokentia_grandiflora)	Kingia_australis);
((((Oenocarpus_minor	Oenocarpus_bataua)	(Prestoea_acuminata	((((Podococcus_barteri	Veitchia_spiralis)	Heterospathe_cagayanensis)	(Dictyosperma_album	Hydriastele_microspadix))	((((Phoenix_dactylifera	(Nypa_fruticans	Sabal_domingensis))	((((Pseudophoenix_vinifera	Sclerosperma_profizianum)	Leopoldinia_pulchra)	Attalea_speciosa)	((Iriartea_deltoidea	Roystonea_regia)	(((Elaeis_oleifera	Elaeis_guineensis)	Bactris_major)	(Reinhardtia_simplex	(Reinhardtia_latisecta	Reinhardtia_paiewonskiana))))))	Serenoa_repens)	(Geonoma_undata	Manicaria_saccifera)))))	Burretiokentia_grandiflora)	Kingia_australis);
(((Prestoea_acuminata	(Oenocarpus_minor	Oenocarpus_bataua))	(((Hydriastele_microspadix	Dictyosperma_album)	(Heterospathe_cagayanensis	(Podococcus_barteri	Veitchia_spiralis)))	((Leopoldinia_pulchra	(Iriartea_deltoidea	Geonoma_undata))	(((Serenoa_repens	(Pseudophoenix_vinifera	Sclerosperma_profizianum))	(((Sabal_domingensis	Phoenix_dactylifera)	Nypa_fruticans)	(((((Reinhardtia_paiewonskiana	(Burretiokentia_grandiflora	Reinhardtia_latisecta))	Reinhardtia_simplex)	(Bactris_major	(Elaeis_oleifera	Elaeis_guineensis)))	Roystonea_regia)	Attalea_speciosa)))	Manicaria_saccifera))))	Kingia_australis);
(((Nypa_fruticans	(((Heterospathe_cagayanensis	((Veitchia_spiralis	Hydriastele_microspadix)	Dictyosperma_album))	(Leopoldinia_pulchra	Iriartea_deltoidea))	(((Prestoea_acuminata	(Oenocarpus_minor	Oenocarpus_bataua))	(((Sabal_domingensis	Phoenix_dactylifera)	((Roystonea_regia	(Attalea_speciosa	(((Reinhardtia_paiewonskiana	Reinhardtia_latisecta)	Reinhardtia_simplex)	(Bactris_major	(Elaeis_oleifera	Elaeis_guineensis)))))	(Podococcus_barteri	(Serenoa_repens	(Pseudophoenix_vinifera	Sclerosperma_profizianum)))))	Manicaria_saccifera))	Geonoma_undata)))	Burretiokentia_grandiflora)	Kingia_australis);
(((Geonoma_undata	(((((Roystonea_regia	((Attalea_speciosa	Bactris_major)	(Elaeis_oleifera	Elaeis_guineensis)))	((Reinhardtia_paiewonskiana	Reinhardtia_latisecta)	Reinhardtia_simplex))	((Podococcus_barteri	(Serenoa_repens	(Pseudophoenix_vinifera	Sclerosperma_profizianum)))	(Iriartea_deltoidea	(Nypa_fruticans	(Sabal_domingensis	Phoenix_dactylifera)))))	Manicaria_saccifera)	((Leopoldinia_pulchra	(Prestoea_acuminata	(Oenocarpus_minor	Oenocarpus_bataua)))	(Dictyosperma_album	((Veitchia_spiralis	Heterospathe_cagayanensis)	Hydriastele_microspadix)))))	Burretiokentia_grandiflora)	Kingia_australis);
((((Prestoea_acuminata	(Oenocarpus_minor	Oenocarpus_bataua))	(((Dictyosperma_album	(((Podococcus_barteri	Veitchia_spiralis)	Heterospathe_cagayanensis)	Hydriastele_microspadix))	Leopoldinia_pulchra)	(Geonoma_undata	((((Serenoa_repens	(Pseudophoenix_vinifera	Sclerosperma_profizianum))	((Attalea_speciosa	(((Reinhardtia_paiewonskiana	Reinhardtia_latisecta)	Reinhardtia_simplex)	(Bactris_major	(Elaeis_oleifera	Elaeis_guineensis))))	Roystonea_regia))	(Iriartea_deltoidea	(Nypa_fruticans	(Sabal_domingensis	Phoenix_dactylifera))))	Manicaria_saccifera))))	Burretiokentia_grandiflora)	Kingia_australis);
(((Dictyosperma_album	((((Podococcus_barteri	Veitchia_spiralis)	Heterospathe_cagayanensis)	Hydriastele_microspadix)	(((Leopoldinia_pulchra	Geonoma_undata)	((((Serenoa_repens	(Pseudophoenix_vinifera	Sclerosperma_profizianum))	((Roystonea_regia	(Attalea_speciosa	((Elaeis_oleifera	Elaeis_guineensis)	Bactris_major)))	((Reinhardtia_paiewonskiana	Reinhardtia_latisecta)	Reinhardtia_simplex)))	((Sabal_domingensis	Phoenix_dactylifera)	(Iriartea_deltoidea	Nypa_fruticans)))	Manicaria_saccifera))	(Prestoea_acuminata	(Oenocarpus_minor	Oenocarpus_bataua)))))	Burretiokentia_grandiflora)	Kingia_australis);
(((Nypa_fruticans	((((Roystonea_regia	(Attalea_speciosa	((Elaeis_oleifera	Elaeis_guineensis)	Bactris_major)))	((Reinhardtia_paiewonskiana	Reinhardtia_latisecta)	Reinhardtia_simplex))	((((Manicaria_saccifera	((Dictyosperma_album	(((Podococcus_barteri	Veitchia_spiralis)	Heterospathe_cagayanensis)	(Leopoldinia_pulchra	Hydriastele_microspadix)))	((Prestoea_acuminata	(Oenocarpus_minor	Oenocarpus_bataua))	Geonoma_undata)))	Serenoa_repens)	(Pseudophoenix_vinifera	Sclerosperma_profizianum))	Iriartea_deltoidea))	(Sabal_domingensis	Phoenix_dactylifera)))	Burretiokentia_grandiflora)	Kingia_australis);
(((Attalea_speciosa	(((((Elaeis_oleifera	Elaeis_guineensis)	Bactris_major)	((Reinhardtia_paiewonskiana	Reinhardtia_latisecta)	Reinhardtia_simplex))	((Pseudophoenix_vinifera	Sclerosperma_profizianum)	((Iriartea_deltoidea	((Sabal_domingensis	Phoenix_dactylifera)	Nypa_fruticans))	(((Prestoea_acuminata	(Oenocarpus_minor	Oenocarpus_bataua))	Leopoldinia_pulchra)	((Serenoa_repens	(Dictyosperma_album	(((Podococcus_barteri	Veitchia_spiralis)	Heterospathe_cagayanensis)	Hydriastele_microspadix)))	(Geonoma_undata	Manicaria_saccifera))))))	Roystonea_regia))	Burretiokentia_grandiflora)	Kingia_australis);
(((Prestoea_acuminata	((Oenocarpus_minor	Oenocarpus_bataua)	(Leopoldinia_pulchra	(((Serenoa_repens	(Dictyosperma_album	(((Podococcus_barteri	Veitchia_spiralis)	Heterospathe_cagayanensis)	Hydriastele_microspadix)))	((((Pseudophoenix_vinifera	Sclerosperma_profizianum)	((Sabal_domingensis	Phoenix_dactylifera)	(Nypa_fruticans	Iriartea_deltoidea)))	((Roystonea_regia	Attalea_speciosa)	(((Elaeis_oleifera	Elaeis_guineensis)	Bactris_major)	((Reinhardtia_paiewonskiana	Reinhardtia_latisecta)	Reinhardtia_simplex))))	Manicaria_saccifera))	Geonoma_undata))))	Burretiokentia_grandiflora)	Kingia_australis);
(((Nypa_fruticans	((Sabal_domingensis	Phoenix_dactylifera)	(((Manicaria_saccifera	(((Geonoma_undata	Leopoldinia_pulchra)	(Dictyosperma_album	(((Podococcus_barteri	Veitchia_spiralis)	Heterospathe_cagayanensis)	Hydriastele_microspadix)))	(Prestoea_acuminata	(Oenocarpus_minor	Oenocarpus_bataua))))	Iriartea_deltoidea)	(((((Reinhardtia_paiewonskiana	Reinhardtia_latisecta)	Reinhardtia_simplex)	(Attalea_speciosa	((Elaeis_oleifera	Elaeis_guineensis)	Bactris_major)))	Roystonea_regia)	(Serenoa_repens	(Pseudophoenix_vinifera	Sclerosperma_profizianum))))))	Burretiokentia_grandiflora)	Kingia_australis);
(((Nypa_fruticans	((Sabal_domingensis	Phoenix_dactylifera)	(((Manicaria_saccifera	(((Prestoea_acuminata	(Oenocarpus_minor	Oenocarpus_bataua))	(((Heterospathe_cagayanensis	Hydriastele_microspadix)	Dictyosperma_album)	(Podococcus_barteri	Veitchia_spiralis)))	(Geonoma_undata	Leopoldinia_pulchra)))	Iriartea_deltoidea)	(((((Reinhardtia_paiewonskiana	Reinhardtia_latisecta)	Reinhardtia_simplex)	(Attalea_speciosa	((Elaeis_oleifera	Elaeis_guineensis)	Bactris_major)))	Roystonea_regia)	(Serenoa_repens	(Pseudophoenix_vinifera	Sclerosperma_profizianum))))))	Burretiokentia_grandiflora)	Kingia_australis);
