# Supplementary material for: Data supporting the nuclear phylogenomics of the palm subfamily Arecoideae (Arecaceae)
Source: Data Brief. 2016 Mar 2;7:532–6. doi: 10.1016/j.dib.2016.02.063 (PMC4796708; doi:10.1016/j.dib.2016.02.063)
Supplement: Supplementary file 5 — Supplementary material [file mmc5.zip › RAxML_bootstrap.Elaeis_204.raxml.tre]

(((((Leopoldinia_pulchra	Iriartea_deltoidea)	(Podococcus_barteri	(Sclerosperma_profizianum	Orania_palindan)))	(((Roystonea_regia	(Chamaedorea_seifrizii	(Calamus_caryotoides	((Geonoma_undata	(((Dictyosperma_album	Burretiokentia_grandiflora)	((Reinhardtia_gracilis	Dypsis_decaryi)	((Veitchia_spiralis	Kentiopsis_piersoniorum)	(Heterospathe_cagayanensis	Hydriastele_microspadix))))	(Manicaria_saccifera	(Prestoea_acuminata	(Oenocarpus_bataua	Oenocarpus_minor)))))	Pelagodoxa_henryana))))	(Attalea_speciosa	((Elaeis_guineensis	Elaeis_oleifera)	Bactris_major)))	((Reinhardtia_paiewonskiana	Reinhardtia_latisecta)	Reinhardtia_simplex)))	((Nypa_fruticans	Pseudophoenix_vinifera)	(Sabal_domingensis	(Serenoa_repens	Phoenix_dactylifera))))	Kingia_australis);
(((((Leopoldinia_pulchra	Iriartea_deltoidea)	(Podococcus_barteri	(Sclerosperma_profizianum	Orania_palindan)))	((Roystonea_regia	(((((Dictyosperma_album	(Dypsis_decaryi	(((Burretiokentia_grandiflora	Veitchia_spiralis)	Kentiopsis_piersoniorum)	(Heterospathe_cagayanensis	Hydriastele_microspadix))))	Manicaria_saccifera)	(Prestoea_acuminata	(Oenocarpus_bataua	Oenocarpus_minor)))	(Reinhardtia_gracilis	Geonoma_undata))	Pelagodoxa_henryana))	(((Reinhardtia_paiewonskiana	Reinhardtia_latisecta)	Reinhardtia_simplex)	(Chamaedorea_seifrizii	(Attalea_speciosa	((Elaeis_guineensis	Elaeis_oleifera)	Bactris_major))))))	(((Phoenix_dactylifera	(Sabal_domingensis	Serenoa_repens))	(Calamus_caryotoides	Pseudophoenix_vinifera))	Nypa_fruticans))	Kingia_australis);
((Roystonea_regia	(((Reinhardtia_paiewonskiana	Reinhardtia_latisecta)	Reinhardtia_simplex)	((Attalea_speciosa	((Elaeis_guineensis	Elaeis_oleifera)	Bactris_major))	((Chamaedorea_seifrizii	((((Phoenix_dactylifera	(Sabal_domingensis	Serenoa_repens))	(Calamus_caryotoides	Pseudophoenix_vinifera))	Nypa_fruticans)	((Sclerosperma_profizianum	Orania_palindan)	((Leopoldinia_pulchra	Iriartea_deltoidea)	Podococcus_barteri))))	((((((Dictyosperma_album	((Burretiokentia_grandiflora	(Veitchia_spiralis	Kentiopsis_piersoniorum))	((Reinhardtia_gracilis	Hydriastele_microspadix)	Dypsis_decaryi)))	Heterospathe_cagayanensis)	Manicaria_saccifera)	(Prestoea_acuminata	(Oenocarpus_bataua	Oenocarpus_minor)))	Geonoma_undata)	Pelagodoxa_henryana)))))	Kingia_australis);
((Pseudophoenix_vinifera	(Nypa_fruticans	((Calamus_caryotoides	((Podococcus_barteri	(Sclerosperma_profizianum	Orania_palindan))	(Chamaedorea_seifrizii	(((((((Dypsis_decaryi	Dictyosperma_album)	((Hydriastele_microspadix	(Heterospathe_cagayanensis	Burretiokentia_grandiflora))	(Veitchia_spiralis	Kentiopsis_piersoniorum)))	Manicaria_saccifera)	(Prestoea_acuminata	(Oenocarpus_bataua	Oenocarpus_minor)))	(Reinhardtia_gracilis	Geonoma_undata))	Pelagodoxa_henryana)	((((Leopoldinia_pulchra	Iriartea_deltoidea)	Roystonea_regia)	((Reinhardtia_paiewonskiana	Reinhardtia_latisecta)	Reinhardtia_simplex))	(Attalea_speciosa	((Elaeis_guineensis	Elaeis_oleifera)	Bactris_major)))))))	(Serenoa_repens	(Phoenix_dactylifera	Sabal_domingensis)))))	Kingia_australis);
((Podococcus_barteri	((Sclerosperma_profizianum	Orania_palindan)	(Chamaedorea_seifrizii	((((Reinhardtia_paiewonskiana	Reinhardtia_latisecta)	Reinhardtia_simplex)	(Attalea_speciosa	((Elaeis_guineensis	Elaeis_oleifera)	Bactris_major)))	(((Leopoldinia_pulchra	Iriartea_deltoidea)	Roystonea_regia)	((Calamus_caryotoides	(Nypa_fruticans	((Phoenix_dactylifera	(Sabal_domingensis	Serenoa_repens))	Pseudophoenix_vinifera)))	(((((Dypsis_decaryi	Dictyosperma_album)	((Hydriastele_microspadix	Heterospathe_cagayanensis)	(Burretiokentia_grandiflora	(Veitchia_spiralis	Kentiopsis_piersoniorum))))	(Manicaria_saccifera	(Prestoea_acuminata	(Oenocarpus_bataua	Oenocarpus_minor))))	(Reinhardtia_gracilis	Geonoma_undata))	Pelagodoxa_henryana)))))))	Kingia_australis);
(((Nypa_fruticans	((Sabal_domingensis	(Serenoa_repens	Phoenix_dactylifera))	Pseudophoenix_vinifera))	((Podococcus_barteri	(Sclerosperma_profizianum	Orania_palindan))	((Leopoldinia_pulchra	Iriartea_deltoidea)	((Chamaedorea_seifrizii	Calamus_caryotoides)	(((Attalea_speciosa	((Elaeis_guineensis	Elaeis_oleifera)	Bactris_major))	(Roystonea_regia	((Reinhardtia_paiewonskiana	Reinhardtia_latisecta)	Reinhardtia_simplex)))	(((Manicaria_saccifera	(Prestoea_acuminata	(Oenocarpus_bataua	Oenocarpus_minor)))	((Dictyosperma_album	(((Hydriastele_microspadix	Heterospathe_cagayanensis)	(Burretiokentia_grandiflora	(Veitchia_spiralis	Kentiopsis_piersoniorum)))	Dypsis_decaryi))	(Reinhardtia_gracilis	Geonoma_undata)))	Pelagodoxa_henryana))))))	Kingia_australis);
(((((Chamaedorea_seifrizii	(((Attalea_speciosa	((Elaeis_guineensis	Elaeis_oleifera)	Bactris_major))	(Roystonea_regia	((Reinhardtia_paiewonskiana	Reinhardtia_latisecta)	Reinhardtia_simplex)))	(((Manicaria_saccifera	(Prestoea_acuminata	(Oenocarpus_bataua	Oenocarpus_minor)))	(((Dictyosperma_album	((Burretiokentia_grandiflora	(Veitchia_spiralis	Kentiopsis_piersoniorum))	(Dypsis_decaryi	Hydriastele_microspadix)))	Heterospathe_cagayanensis)	(Reinhardtia_gracilis	Geonoma_undata)))	Pelagodoxa_henryana)))	(Podococcus_barteri	(Sclerosperma_profizianum	Orania_palindan)))	(Leopoldinia_pulchra	Iriartea_deltoidea))	(Calamus_caryotoides	(Nypa_fruticans	((Phoenix_dactylifera	(Sabal_domingensis	Serenoa_repens))	Pseudophoenix_vinifera))))	Kingia_australis);
(((Attalea_speciosa	((Elaeis_guineensis	Elaeis_oleifera)	Bactris_major))	((Roystonea_regia	((Reinhardtia_paiewonskiana	Reinhardtia_latisecta)	Reinhardtia_simplex))	(((((Manicaria_saccifera	(Prestoea_acuminata	(Oenocarpus_bataua	Oenocarpus_minor)))	((((Veitchia_spiralis	Kentiopsis_piersoniorum)	(Hydriastele_microspadix	Heterospathe_cagayanensis))	(Dypsis_decaryi	(Dictyosperma_album	Burretiokentia_grandiflora)))	(Reinhardtia_gracilis	Geonoma_undata)))	Pelagodoxa_henryana)	Chamaedorea_seifrizii)	(((Podococcus_barteri	(Sclerosperma_profizianum	Orania_palindan))	(Leopoldinia_pulchra	Iriartea_deltoidea))	((Pseudophoenix_vinifera	Nypa_fruticans)	((Phoenix_dactylifera	(Sabal_domingensis	Serenoa_repens))	Calamus_caryotoides))))))	Kingia_australis);
((((Podococcus_barteri	(Sclerosperma_profizianum	Orania_palindan))	(((((Attalea_speciosa	((Elaeis_guineensis	Elaeis_oleifera)	Bactris_major))	(Roystonea_regia	((Reinhardtia_paiewonskiana	Reinhardtia_latisecta)	Reinhardtia_simplex)))	(((Manicaria_saccifera	(Prestoea_acuminata	(Oenocarpus_bataua	Oenocarpus_minor)))	((((((Veitchia_spiralis	Burretiokentia_grandiflora)	Kentiopsis_piersoniorum)	(Hydriastele_microspadix	Heterospathe_cagayanensis))	Dictyosperma_album)	Dypsis_decaryi)	(Reinhardtia_gracilis	Geonoma_undata)))	Pelagodoxa_henryana))	(Calamus_caryotoides	Chamaedorea_seifrizii))	(Leopoldinia_pulchra	Iriartea_deltoidea)))	((Pseudophoenix_vinifera	(Phoenix_dactylifera	(Sabal_domingensis	Serenoa_repens)))	Nypa_fruticans))	Kingia_australis);
((((Podococcus_barteri	(Sclerosperma_profizianum	Orania_palindan))	((((Attalea_speciosa	((Elaeis_guineensis	Elaeis_oleifera)	Bactris_major))	(Roystonea_regia	((Reinhardtia_paiewonskiana	Reinhardtia_latisecta)	Reinhardtia_simplex)))	(Chamaedorea_seifrizii	(((Reinhardtia_gracilis	Geonoma_undata)	((Prestoea_acuminata	(Oenocarpus_bataua	Oenocarpus_minor))	(Manicaria_saccifera	(((Veitchia_spiralis	Kentiopsis_piersoniorum)	(Hydriastele_microspadix	Heterospathe_cagayanensis))	((Burretiokentia_grandiflora	Dictyosperma_album)	Dypsis_decaryi)))))	Pelagodoxa_henryana)))	(Leopoldinia_pulchra	Iriartea_deltoidea)))	(((Calamus_caryotoides	Pseudophoenix_vinifera)	(Serenoa_repens	(Phoenix_dactylifera	Sabal_domingensis)))	Nypa_fruticans))	Kingia_australis);
(((Calamus_caryotoides	((Nypa_fruticans	Pseudophoenix_vinifera)	(Phoenix_dactylifera	(Serenoa_repens	Sabal_domingensis))))	(((Leopoldinia_pulchra	Iriartea_deltoidea)	(Podococcus_barteri	(Sclerosperma_profizianum	Orania_palindan)))	(Chamaedorea_seifrizii	((Pelagodoxa_henryana	((Manicaria_saccifera	((Oenocarpus_minor	Oenocarpus_bataua)	Prestoea_acuminata))	((((Burretiokentia_grandiflora	Dictyosperma_album)	((Veitchia_spiralis	Kentiopsis_piersoniorum)	(Heterospathe_cagayanensis	Hydriastele_microspadix)))	Dypsis_decaryi)	(Reinhardtia_gracilis	Geonoma_undata))))	((((Elaeis_oleifera	Elaeis_guineensis)	Bactris_major)	Attalea_speciosa)	(Roystonea_regia	(Reinhardtia_simplex	(Reinhardtia_paiewonskiana	Reinhardtia_latisecta))))))))	Kingia_australis);
(((((Serenoa_repens	(Sabal_domingensis	Phoenix_dactylifera))	(Calamus_caryotoides	Pseudophoenix_vinifera))	Nypa_fruticans)	(((Leopoldinia_pulchra	Iriartea_deltoidea)	(Podococcus_barteri	(Sclerosperma_profizianum	Orania_palindan)))	(Chamaedorea_seifrizii	(((Reinhardtia_gracilis	Geonoma_undata)	((((Oenocarpus_minor	Oenocarpus_bataua)	Prestoea_acuminata)	(Manicaria_saccifera	(Dypsis_decaryi	(Dictyosperma_album	(((Burretiokentia_grandiflora	Veitchia_spiralis)	Kentiopsis_piersoniorum)	(Heterospathe_cagayanensis	Hydriastele_microspadix))))))	Pelagodoxa_henryana))	(Roystonea_regia	((Reinhardtia_simplex	(Reinhardtia_paiewonskiana	Reinhardtia_latisecta))	(((Elaeis_oleifera	Elaeis_guineensis)	Bactris_major)	Attalea_speciosa)))))))	Kingia_australis);
((((Roystonea_regia	(Reinhardtia_simplex	(Reinhardtia_paiewonskiana	Reinhardtia_latisecta)))	(((Elaeis_oleifera	Elaeis_guineensis)	Bactris_major)	Attalea_speciosa))	(((Pelagodoxa_henryana	((Reinhardtia_gracilis	Geonoma_undata)	((Heterospathe_cagayanensis	(((Dypsis_decaryi	Hydriastele_microspadix)	(Veitchia_spiralis	Kentiopsis_piersoniorum))	(Burretiokentia_grandiflora	Dictyosperma_album)))	(((Oenocarpus_minor	Oenocarpus_bataua)	Prestoea_acuminata)	Manicaria_saccifera))))	((Leopoldinia_pulchra	Iriartea_deltoidea)	((((Serenoa_repens	(Sabal_domingensis	Phoenix_dactylifera))	(Calamus_caryotoides	Pseudophoenix_vinifera))	Nypa_fruticans)	(Podococcus_barteri	(Sclerosperma_profizianum	Orania_palindan)))))	Chamaedorea_seifrizii))	Kingia_australis);
((Podococcus_barteri	((Sclerosperma_profizianum	Orania_palindan)	(((((Reinhardtia_gracilis	Geonoma_undata)	(Pelagodoxa_henryana	(((Oenocarpus_minor	Oenocarpus_bataua)	Prestoea_acuminata)	(((((Dypsis_decaryi	Hydriastele_microspadix)	Heterospathe_cagayanensis)	((Veitchia_spiralis	Kentiopsis_piersoniorum)	Burretiokentia_grandiflora))	Dictyosperma_album)	Manicaria_saccifera))))	((Roystonea_regia	((Leopoldinia_pulchra	Iriartea_deltoidea)	(Reinhardtia_simplex	(Reinhardtia_paiewonskiana	Reinhardtia_latisecta))))	(((Elaeis_oleifera	Elaeis_guineensis)	Bactris_major)	Attalea_speciosa)))	(((Phoenix_dactylifera	(Serenoa_repens	Sabal_domingensis))	(Calamus_caryotoides	Pseudophoenix_vinifera))	Nypa_fruticans))	Chamaedorea_seifrizii)))	Kingia_australis);
((Nypa_fruticans	(((Pseudophoenix_vinifera	(((Calamus_caryotoides	Chamaedorea_seifrizii)	((Pelagodoxa_henryana	((((((Hydriastele_microspadix	Heterospathe_cagayanensis)	((Burretiokentia_grandiflora	Kentiopsis_piersoniorum)	Veitchia_spiralis))	Dictyosperma_album)	Dypsis_decaryi)	(Manicaria_saccifera	((Oenocarpus_minor	Oenocarpus_bataua)	Prestoea_acuminata)))	(Reinhardtia_gracilis	Geonoma_undata)))	(((Reinhardtia_simplex	(Reinhardtia_paiewonskiana	Reinhardtia_latisecta))	(Roystonea_regia	(Leopoldinia_pulchra	Iriartea_deltoidea)))	(((Elaeis_oleifera	Elaeis_guineensis)	Bactris_major)	Attalea_speciosa))))	(Podococcus_barteri	(Sclerosperma_profizianum	Orania_palindan))))	Sabal_domingensis)	(Phoenix_dactylifera	Serenoa_repens)))	Kingia_australis);
((Nypa_fruticans	(Pseudophoenix_vinifera	((((((Roystonea_regia	(Reinhardtia_simplex	(Reinhardtia_paiewonskiana	Reinhardtia_latisecta)))	(((Elaeis_oleifera	Elaeis_guineensis)	Bactris_major)	Attalea_speciosa))	(Pelagodoxa_henryana	((((Oenocarpus_minor	Oenocarpus_bataua)	Prestoea_acuminata)	((((Hydriastele_microspadix	Heterospathe_cagayanensis)	((Burretiokentia_grandiflora	Kentiopsis_piersoniorum)	Veitchia_spiralis))	(Dictyosperma_album	Dypsis_decaryi))	Manicaria_saccifera))	(Reinhardtia_gracilis	Geonoma_undata))))	Chamaedorea_seifrizii)	(Calamus_caryotoides	((Leopoldinia_pulchra	Iriartea_deltoidea)	(Podococcus_barteri	(Sclerosperma_profizianum	Orania_palindan)))))	(Sabal_domingensis	(Phoenix_dactylifera	Serenoa_repens)))))	Kingia_australis);
((Podococcus_barteri	((Sclerosperma_profizianum	Orania_palindan)	((((Reinhardtia_simplex	(Reinhardtia_paiewonskiana	Reinhardtia_latisecta))	((Chamaedorea_seifrizii	((((Elaeis_oleifera	Elaeis_guineensis)	Bactris_major)	Attalea_speciosa)	Roystonea_regia))	(((Pelagodoxa_henryana	Manicaria_saccifera)	((Oenocarpus_minor	Oenocarpus_bataua)	Prestoea_acuminata))	((Reinhardtia_gracilis	Geonoma_undata)	(Dictyosperma_album	(Dypsis_decaryi	(Heterospathe_cagayanensis	((Kentiopsis_piersoniorum	(Veitchia_spiralis	Burretiokentia_grandiflora))	Hydriastele_microspadix))))))))	(Leopoldinia_pulchra	Iriartea_deltoidea))	((Calamus_caryotoides	(Phoenix_dactylifera	(Serenoa_repens	Sabal_domingensis)))	(Nypa_fruticans	Pseudophoenix_vinifera)))))	Kingia_australis);
((Pseudophoenix_vinifera	(((Sabal_domingensis	(Phoenix_dactylifera	(Calamus_caryotoides	Serenoa_repens)))	Nypa_fruticans)	((Podococcus_barteri	(Sclerosperma_profizianum	Orania_palindan))	((((((Elaeis_oleifera	Elaeis_guineensis)	Bactris_major)	Attalea_speciosa)	((Reinhardtia_simplex	(Reinhardtia_paiewonskiana	Reinhardtia_latisecta))	Roystonea_regia))	((Pelagodoxa_henryana	((Reinhardtia_gracilis	Geonoma_undata)	((Manicaria_saccifera	(Dypsis_decaryi	(((Kentiopsis_piersoniorum	(Heterospathe_cagayanensis	Veitchia_spiralis))	Hydriastele_microspadix)	(Burretiokentia_grandiflora	Dictyosperma_album))))	((Oenocarpus_minor	Oenocarpus_bataua)	Prestoea_acuminata))))	Chamaedorea_seifrizii))	(Leopoldinia_pulchra	Iriartea_deltoidea)))))	Kingia_australis);
((((Reinhardtia_gracilis	Calamus_caryotoides)	(Chamaedorea_seifrizii	((Roystonea_regia	((((Elaeis_oleifera	Elaeis_guineensis)	Bactris_major)	Attalea_speciosa)	(Reinhardtia_simplex	(Reinhardtia_paiewonskiana	Reinhardtia_latisecta))))	(Pelagodoxa_henryana	(Geonoma_undata	((Manicaria_saccifera	((Dypsis_decaryi	(((Burretiokentia_grandiflora	Veitchia_spiralis)	Kentiopsis_piersoniorum)	(Heterospathe_cagayanensis	Hydriastele_microspadix)))	Dictyosperma_album))	((Oenocarpus_minor	Oenocarpus_bataua)	Prestoea_acuminata)))))))	((Leopoldinia_pulchra	Iriartea_deltoidea)	(((Pseudophoenix_vinifera	((Sabal_domingensis	Phoenix_dactylifera)	Serenoa_repens))	Nypa_fruticans)	(Podococcus_barteri	(Sclerosperma_profizianum	Orania_palindan)))))	Kingia_australis);
((Roystonea_regia	((((Elaeis_oleifera	Elaeis_guineensis)	Bactris_major)	Attalea_speciosa)	((((Pelagodoxa_henryana	(Geonoma_undata	((Manicaria_saccifera	(((((Burretiokentia_grandiflora	Veitchia_spiralis)	Kentiopsis_piersoniorum)	(Hydriastele_microspadix	Dypsis_decaryi))	Dictyosperma_album)	Heterospathe_cagayanensis))	((Oenocarpus_minor	(Reinhardtia_gracilis	Oenocarpus_bataua))	Prestoea_acuminata))))	Chamaedorea_seifrizii)	((Podococcus_barteri	(Leopoldinia_pulchra	Iriartea_deltoidea))	((Calamus_caryotoides	((Pseudophoenix_vinifera	(Sabal_domingensis	(Phoenix_dactylifera	Serenoa_repens)))	Nypa_fruticans))	(Sclerosperma_profizianum	Orania_palindan))))	(Reinhardtia_simplex	(Reinhardtia_paiewonskiana	Reinhardtia_latisecta)))))	Kingia_australis);
((Nypa_fruticans	((Phoenix_dactylifera	(Serenoa_repens	Sabal_domingensis))	(((Podococcus_barteri	(Sclerosperma_profizianum	Orania_palindan))	(Calamus_caryotoides	(Chamaedorea_seifrizii	((Pelagodoxa_henryana	((Reinhardtia_gracilis	Geonoma_undata)	((Manicaria_saccifera	(Prestoea_acuminata	(Oenocarpus_minor	Oenocarpus_bataua)))	((Heterospathe_cagayanensis	(Burretiokentia_grandiflora	Dictyosperma_album))	((Hydriastele_microspadix	(Kentiopsis_piersoniorum	Veitchia_spiralis))	Dypsis_decaryi)))))	((Attalea_speciosa	((Elaeis_guineensis	Elaeis_oleifera)	Bactris_major))	(Roystonea_regia	((Leopoldinia_pulchra	Iriartea_deltoidea)	((Reinhardtia_latisecta	Reinhardtia_paiewonskiana)	Reinhardtia_simplex))))))))	Pseudophoenix_vinifera)))	Kingia_australis);
((Iriartea_deltoidea	(((((((Calamus_caryotoides	Chamaedorea_seifrizii)	(Pelagodoxa_henryana	((Reinhardtia_gracilis	Geonoma_undata)	((Prestoea_acuminata	(Oenocarpus_minor	Oenocarpus_bataua))	(((Burretiokentia_grandiflora	Dictyosperma_album)	((Heterospathe_cagayanensis	(Hydriastele_microspadix	(Kentiopsis_piersoniorum	Veitchia_spiralis)))	Dypsis_decaryi))	Manicaria_saccifera)))))	(((Phoenix_dactylifera	(Serenoa_repens	Sabal_domingensis))	(Nypa_fruticans	Pseudophoenix_vinifera))	(Podococcus_barteri	(Sclerosperma_profizianum	Orania_palindan))))	(Attalea_speciosa	((Elaeis_guineensis	Elaeis_oleifera)	Bactris_major)))	((Reinhardtia_latisecta	Reinhardtia_paiewonskiana)	Reinhardtia_simplex))	Roystonea_regia)	Leopoldinia_pulchra))	Kingia_australis);
((Podococcus_barteri	((Sclerosperma_profizianum	Orania_palindan)	(((((Attalea_speciosa	((Elaeis_guineensis	Elaeis_oleifera)	Bactris_major))	(((Reinhardtia_latisecta	Reinhardtia_paiewonskiana)	Reinhardtia_simplex)	(Roystonea_regia	(Leopoldinia_pulchra	Iriartea_deltoidea))))	(Pelagodoxa_henryana	((Reinhardtia_gracilis	Geonoma_undata)	((Dypsis_decaryi	((Burretiokentia_grandiflora	Dictyosperma_album)	((Kentiopsis_piersoniorum	Veitchia_spiralis)	(Heterospathe_cagayanensis	Hydriastele_microspadix))))	(Manicaria_saccifera	(Prestoea_acuminata	(Oenocarpus_minor	Oenocarpus_bataua)))))))	(Calamus_caryotoides	((Phoenix_dactylifera	(Serenoa_repens	Sabal_domingensis))	(Nypa_fruticans	Pseudophoenix_vinifera))))	Chamaedorea_seifrizii)))	Kingia_australis);
(((Nypa_fruticans	(Pseudophoenix_vinifera	(Phoenix_dactylifera	(Serenoa_repens	Sabal_domingensis))))	(((Calamus_caryotoides	Chamaedorea_seifrizii)	(((Attalea_speciosa	((Elaeis_guineensis	Elaeis_oleifera)	Bactris_major))	(Roystonea_regia	((Leopoldinia_pulchra	Iriartea_deltoidea)	((Reinhardtia_latisecta	Reinhardtia_paiewonskiana)	Reinhardtia_simplex))))	(Pelagodoxa_henryana	((Manicaria_saccifera	(Prestoea_acuminata	(Oenocarpus_minor	Oenocarpus_bataua)))	((Reinhardtia_gracilis	Geonoma_undata)	(Dypsis_decaryi	(((Burretiokentia_grandiflora	(Hydriastele_microspadix	Dictyosperma_album))	(Kentiopsis_piersoniorum	Veitchia_spiralis))	Heterospathe_cagayanensis)))))))	(Podococcus_barteri	(Sclerosperma_profizianum	Orania_palindan))))	Kingia_australis);
(((Nypa_fruticans	(Pseudophoenix_vinifera	(Phoenix_dactylifera	(Serenoa_repens	Sabal_domingensis))))	((((((Attalea_speciosa	((Elaeis_guineensis	Elaeis_oleifera)	Bactris_major))	(Roystonea_regia	((Reinhardtia_latisecta	Reinhardtia_paiewonskiana)	Reinhardtia_simplex)))	(Pelagodoxa_henryana	((Manicaria_saccifera	(Dypsis_decaryi	((Heterospathe_cagayanensis	(((Kentiopsis_piersoniorum	Veitchia_spiralis)	Burretiokentia_grandiflora)	Hydriastele_microspadix))	Dictyosperma_album)))	((Prestoea_acuminata	(Oenocarpus_minor	Oenocarpus_bataua))	(Reinhardtia_gracilis	Geonoma_undata)))))	Chamaedorea_seifrizii)	(((Leopoldinia_pulchra	Iriartea_deltoidea)	Podococcus_barteri)	(Sclerosperma_profizianum	Orania_palindan)))	Calamus_caryotoides))	Kingia_australis);
((Nypa_fruticans	((Pseudophoenix_vinifera	(Sabal_domingensis	(Phoenix_dactylifera	Serenoa_repens)))	((((Reinhardtia_latisecta	Reinhardtia_paiewonskiana)	Reinhardtia_simplex)	(((Calamus_caryotoides	Roystonea_regia)	((Pelagodoxa_henryana	(Manicaria_saccifera	(Prestoea_acuminata	(Oenocarpus_minor	Oenocarpus_bataua))))	((Reinhardtia_gracilis	Geonoma_undata)	(((Heterospathe_cagayanensis	((Burretiokentia_grandiflora	(Kentiopsis_piersoniorum	Veitchia_spiralis))	Hydriastele_microspadix))	Dictyosperma_album)	Dypsis_decaryi))))	(Chamaedorea_seifrizii	(Attalea_speciosa	((Elaeis_guineensis	Elaeis_oleifera)	Bactris_major)))))	((Leopoldinia_pulchra	Iriartea_deltoidea)	(Podococcus_barteri	(Sclerosperma_profizianum	Orania_palindan))))))	Kingia_australis);
((Calamus_caryotoides	((Nypa_fruticans	(Pseudophoenix_vinifera	(Phoenix_dactylifera	(Serenoa_repens	Sabal_domingensis))))	(((((Leopoldinia_pulchra	Iriartea_deltoidea)	Roystonea_regia)	(Pelagodoxa_henryana	((Manicaria_saccifera	(Prestoea_acuminata	(Oenocarpus_minor	Oenocarpus_bataua)))	((Reinhardtia_gracilis	Geonoma_undata)	((Dictyosperma_album	Burretiokentia_grandiflora)	(((Kentiopsis_piersoniorum	Veitchia_spiralis)	(Dypsis_decaryi	Hydriastele_microspadix))	Heterospathe_cagayanensis))))))	((Attalea_speciosa	((Elaeis_guineensis	Elaeis_oleifera)	Bactris_major))	((Reinhardtia_latisecta	Reinhardtia_paiewonskiana)	Reinhardtia_simplex)))	(Chamaedorea_seifrizii	(Sclerosperma_profizianum	(Orania_palindan	Podococcus_barteri))))))	Kingia_australis);
(((Nypa_fruticans	(Pseudophoenix_vinifera	(Calamus_caryotoides	(Phoenix_dactylifera	(Serenoa_repens	Sabal_domingensis)))))	(((Pelagodoxa_henryana	((Manicaria_saccifera	(Prestoea_acuminata	(Oenocarpus_minor	(Reinhardtia_gracilis	Oenocarpus_bataua))))	(Geonoma_undata	(Heterospathe_cagayanensis	(Dictyosperma_album	((Dypsis_decaryi	Hydriastele_microspadix)	(Burretiokentia_grandiflora	(Kentiopsis_piersoniorum	Veitchia_spiralis))))))))	((Attalea_speciosa	((Elaeis_guineensis	Elaeis_oleifera)	Bactris_major))	(Roystonea_regia	((Reinhardtia_latisecta	Reinhardtia_paiewonskiana)	Reinhardtia_simplex))))	((Leopoldinia_pulchra	Iriartea_deltoidea)	(Chamaedorea_seifrizii	(Podococcus_barteri	(Sclerosperma_profizianum	Orania_palindan))))))	Kingia_australis);
(((((Sclerosperma_profizianum	Orania_palindan)	(((Reinhardtia_gracilis	Leopoldinia_pulchra)	Iriartea_deltoidea)	Podococcus_barteri))	(Nypa_fruticans	(Pseudophoenix_vinifera	(Phoenix_dactylifera	(Serenoa_repens	Sabal_domingensis)))))	(((Calamus_caryotoides	Chamaedorea_seifrizii)	(Pelagodoxa_henryana	((Manicaria_saccifera	(Prestoea_acuminata	(Oenocarpus_minor	Oenocarpus_bataua)))	(Geonoma_undata	(Dictyosperma_album	((Dypsis_decaryi	Hydriastele_microspadix)	(Heterospathe_cagayanensis	((Kentiopsis_piersoniorum	Veitchia_spiralis)	Burretiokentia_grandiflora))))))))	(((Reinhardtia_latisecta	Reinhardtia_paiewonskiana)	Reinhardtia_simplex)	((Attalea_speciosa	((Elaeis_guineensis	Elaeis_oleifera)	Bactris_major))	Roystonea_regia))))	Kingia_australis);
(((Nypa_fruticans	((Calamus_caryotoides	Pseudophoenix_vinifera)	(Phoenix_dactylifera	(Serenoa_repens	Sabal_domingensis))))	((((Reinhardtia_latisecta	Reinhardtia_paiewonskiana)	Reinhardtia_simplex)	((Roystonea_regia	(Chamaedorea_seifrizii	(Attalea_speciosa	((Elaeis_guineensis	Elaeis_oleifera)	Bactris_major))))	(Pelagodoxa_henryana	(((Prestoea_acuminata	(Oenocarpus_minor	Oenocarpus_bataua))	(Reinhardtia_gracilis	Geonoma_undata))	(Manicaria_saccifera	((Dictyosperma_album	(Heterospathe_cagayanensis	((Burretiokentia_grandiflora	Hydriastele_microspadix)	(Kentiopsis_piersoniorum	Veitchia_spiralis))))	Dypsis_decaryi))))))	((Leopoldinia_pulchra	Iriartea_deltoidea)	(Podococcus_barteri	(Sclerosperma_profizianum	Orania_palindan)))))	Kingia_australis);
((Podococcus_barteri	((Orania_palindan	Sclerosperma_profizianum)	(Chamaedorea_seifrizii	((((Pseudophoenix_vinifera	((Phoenix_dactylifera	Sabal_domingensis)	Serenoa_repens))	Nypa_fruticans)	Calamus_caryotoides)	(((Attalea_speciosa	(Bactris_major	(Elaeis_guineensis	Elaeis_oleifera)))	(Roystonea_regia	((Reinhardtia_simplex	(Reinhardtia_paiewonskiana	Reinhardtia_latisecta))	(Leopoldinia_pulchra	Iriartea_deltoidea))))	(((Reinhardtia_gracilis	Geonoma_undata)	((Prestoea_acuminata	(Oenocarpus_minor	Oenocarpus_bataua))	(Manicaria_saccifera	(Dypsis_decaryi	(Dictyosperma_album	(Heterospathe_cagayanensis	(Hydriastele_microspadix	((Kentiopsis_piersoniorum	Veitchia_spiralis)	Burretiokentia_grandiflora))))))))	Pelagodoxa_henryana))))))	Kingia_australis);
((Roystonea_regia	((Reinhardtia_simplex	(Reinhardtia_paiewonskiana	Reinhardtia_latisecta))	((((Attalea_speciosa	(Bactris_major	(Elaeis_guineensis	Elaeis_oleifera)))	(((((Leopoldinia_pulchra	Iriartea_deltoidea)	Podococcus_barteri)	Orania_palindan)	Sclerosperma_profizianum)	(((Reinhardtia_gracilis	Geonoma_undata)	((((Hydriastele_microspadix	Dypsis_decaryi)	Heterospathe_cagayanensis)	((Kentiopsis_piersoniorum	Veitchia_spiralis)	(Burretiokentia_grandiflora	Dictyosperma_album)))	((Prestoea_acuminata	(Oenocarpus_minor	Oenocarpus_bataua))	Manicaria_saccifera)))	Pelagodoxa_henryana)))	Chamaedorea_seifrizii)	(((Pseudophoenix_vinifera	(Sabal_domingensis	(Serenoa_repens	Phoenix_dactylifera)))	Nypa_fruticans)	Calamus_caryotoides))))	Kingia_australis);
((Roystonea_regia	((((Attalea_speciosa	(Bactris_major	(Elaeis_guineensis	Elaeis_oleifera)))	(((((Leopoldinia_pulchra	Iriartea_deltoidea)	Podococcus_barteri)	(Reinhardtia_simplex	(Reinhardtia_paiewonskiana	Reinhardtia_latisecta)))	((Orania_palindan	Sclerosperma_profizianum)	((Pseudophoenix_vinifera	(Phoenix_dactylifera	(Sabal_domingensis	Serenoa_repens)))	Nypa_fruticans)))	((Geonoma_undata	((Prestoea_acuminata	(Oenocarpus_minor	Oenocarpus_bataua))	(Manicaria_saccifera	((Burretiokentia_grandiflora	Dictyosperma_album)	(Dypsis_decaryi	((Hydriastele_microspadix	Heterospathe_cagayanensis)	(Kentiopsis_piersoniorum	Veitchia_spiralis)))))))	Pelagodoxa_henryana)))	Chamaedorea_seifrizii)	(Reinhardtia_gracilis	Calamus_caryotoides)))	Kingia_australis);
((Chamaedorea_seifrizii	((((Attalea_speciosa	(Bactris_major	(Elaeis_guineensis	Elaeis_oleifera)))	(((Reinhardtia_gracilis	Geonoma_undata)	((Prestoea_acuminata	(Oenocarpus_minor	Oenocarpus_bataua))	(Manicaria_saccifera	(Dictyosperma_album	(((Kentiopsis_piersoniorum	Veitchia_spiralis)	Burretiokentia_grandiflora)	(Heterospathe_cagayanensis	(Hydriastele_microspadix	Dypsis_decaryi)))))))	Pelagodoxa_henryana))	(Roystonea_regia	(Reinhardtia_simplex	(Reinhardtia_paiewonskiana	Reinhardtia_latisecta))))	(((Leopoldinia_pulchra	Iriartea_deltoidea)	(Podococcus_barteri	(Orania_palindan	Sclerosperma_profizianum)))	(((Calamus_caryotoides	Pseudophoenix_vinifera)	(Sabal_domingensis	(Serenoa_repens	Phoenix_dactylifera)))	Nypa_fruticans))))	Kingia_australis);
((Chamaedorea_seifrizii	((Attalea_speciosa	(Bactris_major	(Elaeis_guineensis	Elaeis_oleifera)))	((Roystonea_regia	((Geonoma_undata	(((Dictyosperma_album	(((Kentiopsis_piersoniorum	Veitchia_spiralis)	(Burretiokentia_grandiflora	Hydriastele_microspadix))	Heterospathe_cagayanensis))	Dypsis_decaryi)	((Prestoea_acuminata	(Oenocarpus_minor	Oenocarpus_bataua))	Manicaria_saccifera)))	Pelagodoxa_henryana))	((Reinhardtia_simplex	(Reinhardtia_paiewonskiana	Reinhardtia_latisecta))	(((Leopoldinia_pulchra	Iriartea_deltoidea)	(Podococcus_barteri	(Orania_palindan	Sclerosperma_profizianum)))	(((Serenoa_repens	(Phoenix_dactylifera	Sabal_domingensis))	((Reinhardtia_gracilis	Nypa_fruticans)	Pseudophoenix_vinifera))	Calamus_caryotoides))))))	Kingia_australis);
((((Phoenix_dactylifera	(Sabal_domingensis	Serenoa_repens))	(Nypa_fruticans	Pseudophoenix_vinifera))	(((Roystonea_regia	((Attalea_speciosa	(Bactris_major	(Elaeis_guineensis	Elaeis_oleifera)))	(Reinhardtia_simplex	(Reinhardtia_paiewonskiana	Reinhardtia_latisecta))))	((Calamus_caryotoides	((((Dictyosperma_album	Dypsis_decaryi)	((Burretiokentia_grandiflora	(Kentiopsis_piersoniorum	Veitchia_spiralis))	(Hydriastele_microspadix	Heterospathe_cagayanensis)))	(Pelagodoxa_henryana	((Prestoea_acuminata	(Oenocarpus_minor	Oenocarpus_bataua))	Manicaria_saccifera)))	(Reinhardtia_gracilis	Geonoma_undata)))	Chamaedorea_seifrizii))	(((Leopoldinia_pulchra	Iriartea_deltoidea)	Podococcus_barteri)	(Orania_palindan	Sclerosperma_profizianum))))	Kingia_australis);
((Roystonea_regia	((Chamaedorea_seifrizii	(Attalea_speciosa	(Bactris_major	(Elaeis_guineensis	Elaeis_oleifera))))	(((((((Prestoea_acuminata	(Oenocarpus_minor	Oenocarpus_bataua))	Manicaria_saccifera)	(Dypsis_decaryi	((((Kentiopsis_piersoniorum	Veitchia_spiralis)	Burretiokentia_grandiflora)	(Hydriastele_microspadix	Heterospathe_cagayanensis))	Dictyosperma_album)))	(Reinhardtia_gracilis	Geonoma_undata))	Pelagodoxa_henryana)	(((Podococcus_barteri	Sclerosperma_profizianum)	Orania_palindan)	((Leopoldinia_pulchra	Iriartea_deltoidea)	((Nypa_fruticans	(Pseudophoenix_vinifera	(Phoenix_dactylifera	(Sabal_domingensis	Serenoa_repens))))	Calamus_caryotoides))))	(Reinhardtia_simplex	(Reinhardtia_paiewonskiana	Reinhardtia_latisecta)))))	Kingia_australis);
((Nypa_fruticans	((Pseudophoenix_vinifera	(Sabal_domingensis	(Serenoa_repens	Phoenix_dactylifera)))	(((Podococcus_barteri	(Sclerosperma_profizianum	Orania_palindan))	(Leopoldinia_pulchra	(Reinhardtia_gracilis	Iriartea_deltoidea)))	((Calamus_caryotoides	(((((Prestoea_acuminata	(Oenocarpus_minor	Oenocarpus_bataua))	Manicaria_saccifera)	((((Kentiopsis_piersoniorum	Veitchia_spiralis)	Burretiokentia_grandiflora)	((Dypsis_decaryi	Hydriastele_microspadix)	Heterospathe_cagayanensis))	Dictyosperma_album))	Geonoma_undata)	Pelagodoxa_henryana))	(Chamaedorea_seifrizii	((Roystonea_regia	(Reinhardtia_simplex	(Reinhardtia_paiewonskiana	Reinhardtia_latisecta)))	(Attalea_speciosa	(Bactris_major	(Elaeis_guineensis	Elaeis_oleifera)))))))))	Kingia_australis);
((Roystonea_regia	((Reinhardtia_simplex	(Reinhardtia_paiewonskiana	Reinhardtia_latisecta))	((Attalea_speciosa	(Bactris_major	(Elaeis_guineensis	Elaeis_oleifera)))	((((Nypa_fruticans	(Pseudophoenix_vinifera	(Phoenix_dactylifera	(Sabal_domingensis	Serenoa_repens))))	(Podococcus_barteri	(Sclerosperma_profizianum	Orania_palindan)))	(Leopoldinia_pulchra	Iriartea_deltoidea))	((Chamaedorea_seifrizii	(Reinhardtia_gracilis	Calamus_caryotoides))	((((((Hydriastele_microspadix	Heterospathe_cagayanensis)	(Kentiopsis_piersoniorum	(Veitchia_spiralis	Burretiokentia_grandiflora)))	Dypsis_decaryi)	Dictyosperma_album)	((Pelagodoxa_henryana	Manicaria_saccifera)	(Prestoea_acuminata	(Oenocarpus_minor	Oenocarpus_bataua))))	Geonoma_undata))))))	Kingia_australis);
((Calamus_caryotoides	((Pseudophoenix_vinifera	((Serenoa_repens	(Phoenix_dactylifera	Sabal_domingensis))	Nypa_fruticans))	(((Podococcus_barteri	(Sclerosperma_profizianum	Orania_palindan))	Chamaedorea_seifrizii)	(((Roystonea_regia	((Leopoldinia_pulchra	Iriartea_deltoidea)	(Reinhardtia_simplex	(Reinhardtia_paiewonskiana	Reinhardtia_latisecta))))	(Attalea_speciosa	(Bactris_major	(Elaeis_guineensis	Elaeis_oleifera))))	((((Prestoea_acuminata	(Oenocarpus_minor	Oenocarpus_bataua))	((Dypsis_decaryi	((Burretiokentia_grandiflora	Dictyosperma_album)	((Hydriastele_microspadix	Heterospathe_cagayanensis)	(Kentiopsis_piersoniorum	Veitchia_spiralis))))	Manicaria_saccifera))	(Reinhardtia_gracilis	Geonoma_undata))	Pelagodoxa_henryana)))))	Kingia_australis);
(((((Elaeis_oleifera	Elaeis_guineensis)	Bactris_major)	Attalea_speciosa)	((((((Manicaria_saccifera	(Prestoea_acuminata	(Oenocarpus_bataua	Oenocarpus_minor)))	(((Dypsis_decaryi	((Veitchia_spiralis	(Burretiokentia_grandiflora	Kentiopsis_piersoniorum))	(Heterospathe_cagayanensis	Hydriastele_microspadix)))	Dictyosperma_album)	(Reinhardtia_gracilis	Geonoma_undata)))	Pelagodoxa_henryana)	((Podococcus_barteri	(Orania_palindan	Sclerosperma_profizianum))	Chamaedorea_seifrizii))	(Calamus_caryotoides	(Nypa_fruticans	(Pseudophoenix_vinifera	(Phoenix_dactylifera	(Sabal_domingensis	Serenoa_repens))))))	((Reinhardtia_simplex	(Reinhardtia_paiewonskiana	Reinhardtia_latisecta))	((Leopoldinia_pulchra	Iriartea_deltoidea)	Roystonea_regia))))	Kingia_australis);
(((Nypa_fruticans	(Pseudophoenix_vinifera	(Phoenix_dactylifera	(Sabal_domingensis	Serenoa_repens))))	(Calamus_caryotoides	(((Podococcus_barteri	(Orania_palindan	Sclerosperma_profizianum))	(Leopoldinia_pulchra	Iriartea_deltoidea))	(Chamaedorea_seifrizii	((Roystonea_regia	((((Elaeis_oleifera	Elaeis_guineensis)	Bactris_major)	Attalea_speciosa)	(Reinhardtia_simplex	(Reinhardtia_paiewonskiana	Reinhardtia_latisecta))))	(((Manicaria_saccifera	(Prestoea_acuminata	(Oenocarpus_bataua	Oenocarpus_minor)))	(((Dypsis_decaryi	((Veitchia_spiralis	(Burretiokentia_grandiflora	Kentiopsis_piersoniorum))	(Heterospathe_cagayanensis	Hydriastele_microspadix)))	Dictyosperma_album)	(Reinhardtia_gracilis	Geonoma_undata)))	Pelagodoxa_henryana))))))	Kingia_australis);
(((Nypa_fruticans	(Pseudophoenix_vinifera	(Calamus_caryotoides	(Phoenix_dactylifera	(Sabal_domingensis	Serenoa_repens)))))	(((Podococcus_barteri	(Orania_palindan	Sclerosperma_profizianum))	(Leopoldinia_pulchra	Iriartea_deltoidea))	(Chamaedorea_seifrizii	(((((Elaeis_oleifera	Elaeis_guineensis)	Bactris_major)	Attalea_speciosa)	((Reinhardtia_simplex	(Reinhardtia_paiewonskiana	Reinhardtia_latisecta))	Roystonea_regia))	(((Manicaria_saccifera	(Prestoea_acuminata	(Oenocarpus_bataua	Oenocarpus_minor)))	((((Burretiokentia_grandiflora	Dictyosperma_album)	(Heterospathe_cagayanensis	(Veitchia_spiralis	Kentiopsis_piersoniorum)))	(Dypsis_decaryi	Hydriastele_microspadix))	(Reinhardtia_gracilis	Geonoma_undata)))	Pelagodoxa_henryana)))))	Kingia_australis);
(((Reinhardtia_gracilis	Nypa_fruticans)	(((Phoenix_dactylifera	(Sabal_domingensis	Serenoa_repens))	(Pseudophoenix_vinifera	Calamus_caryotoides))	((Podococcus_barteri	(Orania_palindan	Sclerosperma_profizianum))	((((Bactris_major	(Attalea_speciosa	(Elaeis_oleifera	Elaeis_guineensis)))	Chamaedorea_seifrizii)	(Roystonea_regia	(((Manicaria_saccifera	(Prestoea_acuminata	(Oenocarpus_bataua	Oenocarpus_minor)))	((((((Veitchia_spiralis	Kentiopsis_piersoniorum)	Hydriastele_microspadix)	Heterospathe_cagayanensis)	Dypsis_decaryi)	(Burretiokentia_grandiflora	Dictyosperma_album))	Geonoma_undata))	Pelagodoxa_henryana)))	((Leopoldinia_pulchra	Iriartea_deltoidea)	(Reinhardtia_simplex	(Reinhardtia_paiewonskiana	Reinhardtia_latisecta)))))))	Kingia_australis);
((Chamaedorea_seifrizii	(((((Manicaria_saccifera	(Prestoea_acuminata	(Oenocarpus_bataua	Oenocarpus_minor)))	((Dypsis_decaryi	((Burretiokentia_grandiflora	Dictyosperma_album)	(((Veitchia_spiralis	Kentiopsis_piersoniorum)	Hydriastele_microspadix)	Heterospathe_cagayanensis)))	Geonoma_undata))	Pelagodoxa_henryana)	(((Roystonea_regia	(Leopoldinia_pulchra	Iriartea_deltoidea))	(Reinhardtia_simplex	(Reinhardtia_paiewonskiana	Reinhardtia_latisecta)))	(Attalea_speciosa	((Elaeis_oleifera	Elaeis_guineensis)	Bactris_major))))	((((Reinhardtia_gracilis	Nypa_fruticans)	(Pseudophoenix_vinifera	(Serenoa_repens	(Phoenix_dactylifera	Sabal_domingensis))))	Calamus_caryotoides)	(Podococcus_barteri	(Orania_palindan	Sclerosperma_profizianum)))))	Kingia_australis);
((Podococcus_barteri	((Orania_palindan	Sclerosperma_profizianum)	((((Nypa_fruticans	(Pseudophoenix_vinifera	(Phoenix_dactylifera	(Sabal_domingensis	Serenoa_repens))))	Calamus_caryotoides)	(((((((Dypsis_decaryi	((((Kentiopsis_piersoniorum	Veitchia_spiralis)	Burretiokentia_grandiflora)	Hydriastele_microspadix)	Heterospathe_cagayanensis))	Dictyosperma_album)	Manicaria_saccifera)	(Prestoea_acuminata	(Oenocarpus_bataua	Oenocarpus_minor)))	(Reinhardtia_gracilis	Geonoma_undata))	Pelagodoxa_henryana)	((Attalea_speciosa	((Elaeis_oleifera	Elaeis_guineensis)	Bactris_major))	(((Leopoldinia_pulchra	Iriartea_deltoidea)	(Reinhardtia_simplex	(Reinhardtia_paiewonskiana	Reinhardtia_latisecta)))	Roystonea_regia))))	Chamaedorea_seifrizii)))	Kingia_australis);
(((Pseudophoenix_vinifera	(Serenoa_repens	(Sabal_domingensis	Phoenix_dactylifera)))	(((((Leopoldinia_pulchra	Iriartea_deltoidea)	Podococcus_barteri)	(Orania_palindan	Sclerosperma_profizianum))	(((((Manicaria_saccifera	(Prestoea_acuminata	(Oenocarpus_bataua	Oenocarpus_minor)))	(Dypsis_decaryi	(((((Kentiopsis_piersoniorum	Veitchia_spiralis)	Burretiokentia_grandiflora)	Hydriastele_microspadix)	Heterospathe_cagayanensis)	Dictyosperma_album)))	((Reinhardtia_gracilis	Geonoma_undata)	Pelagodoxa_henryana))	(Calamus_caryotoides	Chamaedorea_seifrizii))	((Attalea_speciosa	((Elaeis_oleifera	Elaeis_guineensis)	Bactris_major))	((Reinhardtia_simplex	(Reinhardtia_paiewonskiana	Reinhardtia_latisecta))	Roystonea_regia))))	Nypa_fruticans))	Kingia_australis);
(((Nypa_fruticans	(Pseudophoenix_vinifera	(Calamus_caryotoides	((Sabal_domingensis	Phoenix_dactylifera)	Serenoa_repens))))	((((Leopoldinia_pulchra	Iriartea_deltoidea)	Podococcus_barteri)	(Orania_palindan	Sclerosperma_profizianum))	((((Attalea_speciosa	((Elaeis_oleifera	Elaeis_guineensis)	Bactris_major))	((Reinhardtia_simplex	(Reinhardtia_paiewonskiana	Reinhardtia_latisecta))	Roystonea_regia))	(Pelagodoxa_henryana	((Geonoma_undata	Reinhardtia_gracilis)	((Manicaria_saccifera	(Prestoea_acuminata	(Oenocarpus_bataua	Oenocarpus_minor)))	((Burretiokentia_grandiflora	Dictyosperma_album)	(Dypsis_decaryi	(((Kentiopsis_piersoniorum	Veitchia_spiralis)	Hydriastele_microspadix)	Heterospathe_cagayanensis)))))))	Chamaedorea_seifrizii)))	Kingia_australis);
(((Attalea_speciosa	((Elaeis_oleifera	Elaeis_guineensis)	Bactris_major))	(((((Leopoldinia_pulchra	Iriartea_deltoidea)	((Nypa_fruticans	(Pseudophoenix_vinifera	(Phoenix_dactylifera	(Serenoa_repens	Sabal_domingensis))))	((Orania_palindan	Sclerosperma_profizianum)	Podococcus_barteri)))	(Reinhardtia_simplex	(Reinhardtia_paiewonskiana	Reinhardtia_latisecta)))	((Pelagodoxa_henryana	((Manicaria_saccifera	(Prestoea_acuminata	(Oenocarpus_bataua	Oenocarpus_minor)))	(((Burretiokentia_grandiflora	Dictyosperma_album)	(Dypsis_decaryi	(((Kentiopsis_piersoniorum	Veitchia_spiralis)	Hydriastele_microspadix)	Heterospathe_cagayanensis)))	(Geonoma_undata	Reinhardtia_gracilis))))	(Calamus_caryotoides	Roystonea_regia)))	Chamaedorea_seifrizii))	Kingia_australis);
(((Geonoma_undata	Reinhardtia_gracilis)	((((((Calamus_caryotoides	(Nypa_fruticans	(Pseudophoenix_vinifera	(Sabal_domingensis	(Phoenix_dactylifera	Serenoa_repens)))))	(((Orania_palindan	Sclerosperma_profizianum)	Podococcus_barteri)	(Leopoldinia_pulchra	Iriartea_deltoidea)))	((Reinhardtia_simplex	(Reinhardtia_paiewonskiana	Reinhardtia_latisecta))	((Attalea_speciosa	((Elaeis_oleifera	Elaeis_guineensis)	Bactris_major))	(Chamaedorea_seifrizii	Roystonea_regia))))	Pelagodoxa_henryana)	(Manicaria_saccifera	(Prestoea_acuminata	(Oenocarpus_bataua	Oenocarpus_minor))))	((Burretiokentia_grandiflora	Dictyosperma_album)	((Hydriastele_microspadix	Dypsis_decaryi)	((Kentiopsis_piersoniorum	Veitchia_spiralis)	Heterospathe_cagayanensis)))))	Kingia_australis);
((Roystonea_regia	((Calamus_caryotoides	(Reinhardtia_simplex	(Reinhardtia_latisecta	Reinhardtia_paiewonskiana)))	(((Pelagodoxa_henryana	((((Oenocarpus_minor	Oenocarpus_bataua)	Prestoea_acuminata)	Manicaria_saccifera)	(Geonoma_undata	(Dypsis_decaryi	(Dictyosperma_album	(((Burretiokentia_grandiflora	Veitchia_spiralis)	Kentiopsis_piersoniorum)	(Hydriastele_microspadix	Heterospathe_cagayanensis)))))))	((((Reinhardtia_gracilis	Leopoldinia_pulchra)	Iriartea_deltoidea)	Podococcus_barteri)	((Sclerosperma_profizianum	Orania_palindan)	(Nypa_fruticans	(Pseudophoenix_vinifera	(Phoenix_dactylifera	(Sabal_domingensis	Serenoa_repens)))))))	(Chamaedorea_seifrizii	((Bactris_major	(Elaeis_guineensis	Elaeis_oleifera))	Attalea_speciosa)))))	Kingia_australis);
((Roystonea_regia	((Reinhardtia_simplex	(Reinhardtia_latisecta	Reinhardtia_paiewonskiana))	(((Pelagodoxa_henryana	((((Oenocarpus_minor	Oenocarpus_bataua)	Prestoea_acuminata)	Manicaria_saccifera)	((Reinhardtia_gracilis	Geonoma_undata)	(Dictyosperma_album	(((Dypsis_decaryi	Hydriastele_microspadix)	Heterospathe_cagayanensis)	(Burretiokentia_grandiflora	(Veitchia_spiralis	Kentiopsis_piersoniorum)))))))	((Chamaedorea_seifrizii	(((Leopoldinia_pulchra	Iriartea_deltoidea)	Podococcus_barteri)	(Sclerosperma_profizianum	Orania_palindan)))	((Serenoa_repens	(Phoenix_dactylifera	Sabal_domingensis))	((Calamus_caryotoides	Nypa_fruticans)	Pseudophoenix_vinifera))))	((Bactris_major	(Elaeis_guineensis	Elaeis_oleifera))	Attalea_speciosa))))	Kingia_australis);
(((((Serenoa_repens	(Phoenix_dactylifera	Sabal_domingensis))	(Calamus_caryotoides	Pseudophoenix_vinifera))	Nypa_fruticans)	(((((Bactris_major	(Elaeis_guineensis	Elaeis_oleifera))	Attalea_speciosa)	(((Reinhardtia_gracilis	(Leopoldinia_pulchra	Iriartea_deltoidea))	Roystonea_regia)	(Reinhardtia_simplex	(Reinhardtia_latisecta	Reinhardtia_paiewonskiana))))	((Manicaria_saccifera	(Dictyosperma_album	(((Hydriastele_microspadix	Heterospathe_cagayanensis)	((Kentiopsis_piersoniorum	Veitchia_spiralis)	Burretiokentia_grandiflora))	Dypsis_decaryi)))	(((Oenocarpus_minor	Oenocarpus_bataua)	Prestoea_acuminata)	(Pelagodoxa_henryana	Geonoma_undata))))	(Chamaedorea_seifrizii	(Podococcus_barteri	(Sclerosperma_profizianum	Orania_palindan)))))	Kingia_australis);
((((Sabal_domingensis	(Serenoa_repens	Phoenix_dactylifera))	(Nypa_fruticans	Pseudophoenix_vinifera))	(Calamus_caryotoides	(((((Bactris_major	(Elaeis_guineensis	Elaeis_oleifera))	Attalea_speciosa)	(((Leopoldinia_pulchra	Iriartea_deltoidea)	Roystonea_regia)	(Reinhardtia_simplex	(Reinhardtia_latisecta	Reinhardtia_paiewonskiana))))	(((Manicaria_saccifera	(Dictyosperma_album	((Heterospathe_cagayanensis	(((Kentiopsis_piersoniorum	Veitchia_spiralis)	Burretiokentia_grandiflora)	Hydriastele_microspadix))	Dypsis_decaryi)))	(((Oenocarpus_minor	Oenocarpus_bataua)	Prestoea_acuminata)	(Reinhardtia_gracilis	Geonoma_undata)))	Pelagodoxa_henryana))	(Chamaedorea_seifrizii	(Podococcus_barteri	(Sclerosperma_profizianum	Orania_palindan))))))	Kingia_australis);
(((((((Bactris_major	(Elaeis_guineensis	Elaeis_oleifera))	Attalea_speciosa)	(Roystonea_regia	(Reinhardtia_simplex	(Reinhardtia_latisecta	Reinhardtia_paiewonskiana))))	((Leopoldinia_pulchra	Iriartea_deltoidea)	((Reinhardtia_gracilis	Geonoma_undata)	(((Manicaria_saccifera	(((Kentiopsis_piersoniorum	Veitchia_spiralis)	(Hydriastele_microspadix	Heterospathe_cagayanensis))	(Dypsis_decaryi	(Burretiokentia_grandiflora	Dictyosperma_album))))	((Oenocarpus_minor	Oenocarpus_bataua)	Prestoea_acuminata))	Pelagodoxa_henryana))))	(Chamaedorea_seifrizii	(Podococcus_barteri	(Sclerosperma_profizianum	Orania_palindan))))	((Nypa_fruticans	Pseudophoenix_vinifera)	(Calamus_caryotoides	(Serenoa_repens	(Phoenix_dactylifera	Sabal_domingensis)))))	Kingia_australis);
(((Nypa_fruticans	(Pseudophoenix_vinifera	(Serenoa_repens	(Phoenix_dactylifera	Sabal_domingensis))))	(((Leopoldinia_pulchra	Iriartea_deltoidea)	((Chamaedorea_seifrizii	(Calamus_caryotoides	(Pelagodoxa_henryana	((((Oenocarpus_minor	Oenocarpus_bataua)	Prestoea_acuminata)	Manicaria_saccifera)	((Reinhardtia_gracilis	Geonoma_undata)	(((((Burretiokentia_grandiflora	Kentiopsis_piersoniorum)	Veitchia_spiralis)	Heterospathe_cagayanensis)	(Hydriastele_microspadix	Dypsis_decaryi))	Dictyosperma_album))))))	(((Bactris_major	(Elaeis_guineensis	Elaeis_oleifera))	Attalea_speciosa)	(Roystonea_regia	(Reinhardtia_simplex	(Reinhardtia_latisecta	Reinhardtia_paiewonskiana))))))	(Podococcus_barteri	(Sclerosperma_profizianum	Orania_palindan))))	Kingia_australis);
((((Phoenix_dactylifera	(Sabal_domingensis	Serenoa_repens))	(Nypa_fruticans	Pseudophoenix_vinifera))	((((Chamaedorea_seifrizii	((Bactris_major	(Elaeis_guineensis	Elaeis_oleifera))	Attalea_speciosa))	(Roystonea_regia	(Calamus_caryotoides	(Pelagodoxa_henryana	((Reinhardtia_gracilis	Geonoma_undata)	(((((Hydriastele_microspadix	(Kentiopsis_piersoniorum	Veitchia_spiralis))	Heterospathe_cagayanensis)	Dypsis_decaryi)	(Burretiokentia_grandiflora	Dictyosperma_album))	(((Oenocarpus_minor	Oenocarpus_bataua)	Prestoea_acuminata)	Manicaria_saccifera)))))))	((Podococcus_barteri	(Sclerosperma_profizianum	Orania_palindan))	(Leopoldinia_pulchra	Iriartea_deltoidea)))	(Reinhardtia_simplex	(Reinhardtia_latisecta	Reinhardtia_paiewonskiana))))	Kingia_australis);
((((((Reinhardtia_gracilis	(Leopoldinia_pulchra	Iriartea_deltoidea))	Roystonea_regia)	(Reinhardtia_simplex	(Reinhardtia_latisecta	Reinhardtia_paiewonskiana)))	(Bactris_major	((Elaeis_guineensis	Elaeis_oleifera)	Attalea_speciosa)))	((Chamaedorea_seifrizii	(Pelagodoxa_henryana	(Geonoma_undata	((Dypsis_decaryi	((Burretiokentia_grandiflora	Dictyosperma_album)	((Kentiopsis_piersoniorum	Veitchia_spiralis)	(Heterospathe_cagayanensis	Hydriastele_microspadix))))	(((Oenocarpus_minor	Oenocarpus_bataua)	Prestoea_acuminata)	Manicaria_saccifera)))))	((Nypa_fruticans	((Phoenix_dactylifera	(Sabal_domingensis	Serenoa_repens))	(Calamus_caryotoides	Pseudophoenix_vinifera)))	(Podococcus_barteri	(Sclerosperma_profizianum	Orania_palindan)))))	Kingia_australis);
((Roystonea_regia	(((Reinhardtia_simplex	(Reinhardtia_latisecta	Reinhardtia_paiewonskiana))	((Attalea_speciosa	(Bactris_major	(Elaeis_guineensis	Elaeis_oleifera)))	((Chamaedorea_seifrizii	(Pelagodoxa_henryana	(((Dictyosperma_album	Dypsis_decaryi)	((Kentiopsis_piersoniorum	(Burretiokentia_grandiflora	Veitchia_spiralis))	(Heterospathe_cagayanensis	Hydriastele_microspadix)))	(((Oenocarpus_minor	Oenocarpus_bataua)	Prestoea_acuminata)	((Reinhardtia_gracilis	Geonoma_undata)	Manicaria_saccifera)))))	(((Calamus_caryotoides	Pseudophoenix_vinifera)	(Nypa_fruticans	(Sabal_domingensis	(Serenoa_repens	Phoenix_dactylifera))))	(Podococcus_barteri	(Sclerosperma_profizianum	Orania_palindan))))))	(Leopoldinia_pulchra	Iriartea_deltoidea)))	Kingia_australis);
((Nypa_fruticans	(((Podococcus_barteri	(Sclerosperma_profizianum	Orania_palindan))	((((Leopoldinia_pulchra	Iriartea_deltoidea)	(Reinhardtia_simplex	(Reinhardtia_latisecta	Reinhardtia_paiewonskiana)))	(Roystonea_regia	(Attalea_speciosa	(Bactris_major	(Elaeis_guineensis	Elaeis_oleifera)))))	(Chamaedorea_seifrizii	(Pelagodoxa_henryana	((((Oenocarpus_minor	Oenocarpus_bataua)	Prestoea_acuminata)	Manicaria_saccifera)	((Reinhardtia_gracilis	Geonoma_undata)	(Dictyosperma_album	(Dypsis_decaryi	(((Kentiopsis_piersoniorum	Veitchia_spiralis)	(Heterospathe_cagayanensis	Hydriastele_microspadix))	Burretiokentia_grandiflora)))))))))	((Calamus_caryotoides	Pseudophoenix_vinifera)	(Sabal_domingensis	(Serenoa_repens	Phoenix_dactylifera)))))	Kingia_australis);
((Podococcus_barteri	(Calamus_caryotoides	((Orania_palindan	Sclerosperma_profizianum)	((((Pelagodoxa_henryana	((Manicaria_saccifera	((((Hydriastele_microspadix	((Burretiokentia_grandiflora	Kentiopsis_piersoniorum)	Veitchia_spiralis))	Heterospathe_cagayanensis)	Dypsis_decaryi)	Dictyosperma_album))	((Prestoea_acuminata	(Oenocarpus_minor	Oenocarpus_bataua))	(Reinhardtia_gracilis	Geonoma_undata))))	(((Reinhardtia_simplex	(Reinhardtia_latisecta	Reinhardtia_paiewonskiana))	(Roystonea_regia	(Leopoldinia_pulchra	Iriartea_deltoidea)))	((Bactris_major	(Elaeis_guineensis	Elaeis_oleifera))	Attalea_speciosa)))	Chamaedorea_seifrizii)	((Sabal_domingensis	(Phoenix_dactylifera	Serenoa_repens))	(Pseudophoenix_vinifera	Nypa_fruticans))))))	Kingia_australis);
((((Chamaedorea_seifrizii	(Podococcus_barteri	(Orania_palindan	Sclerosperma_profizianum)))	((Pelagodoxa_henryana	(((((Burretiokentia_grandiflora	(Kentiopsis_piersoniorum	Veitchia_spiralis))	(Dypsis_decaryi	Hydriastele_microspadix))	Heterospathe_cagayanensis)	Dictyosperma_album)	((Manicaria_saccifera	(Prestoea_acuminata	(Oenocarpus_minor	Oenocarpus_bataua)))	(Reinhardtia_gracilis	Geonoma_undata))))	(((Reinhardtia_simplex	(Reinhardtia_latisecta	Reinhardtia_paiewonskiana))	(Roystonea_regia	(Leopoldinia_pulchra	Iriartea_deltoidea)))	((Bactris_major	(Elaeis_guineensis	Elaeis_oleifera))	Attalea_speciosa))))	(Calamus_caryotoides	(Pseudophoenix_vinifera	(Nypa_fruticans	(Serenoa_repens	(Sabal_domingensis	Phoenix_dactylifera))))))	Kingia_australis);
((((Chamaedorea_seifrizii	(((Roystonea_regia	(Reinhardtia_simplex	(Reinhardtia_latisecta	Reinhardtia_paiewonskiana)))	((Bactris_major	(Elaeis_guineensis	Elaeis_oleifera))	Attalea_speciosa))	((Geonoma_undata	Pelagodoxa_henryana)	((Prestoea_acuminata	(Oenocarpus_minor	Oenocarpus_bataua))	((Dypsis_decaryi	(Dictyosperma_album	((Hydriastele_microspadix	Heterospathe_cagayanensis)	((Kentiopsis_piersoniorum	Veitchia_spiralis)	Burretiokentia_grandiflora))))	Manicaria_saccifera)))))	(((Leopoldinia_pulchra	Iriartea_deltoidea)	Podococcus_barteri)	(Reinhardtia_gracilis	(Orania_palindan	Sclerosperma_profizianum))))	((((Sabal_domingensis	Phoenix_dactylifera)	Serenoa_repens)	Calamus_caryotoides)	(Pseudophoenix_vinifera	Nypa_fruticans)))	Kingia_australis);
((((Leopoldinia_pulchra	Iriartea_deltoidea)	Podococcus_barteri)	((Orania_palindan	Sclerosperma_profizianum)	((Nypa_fruticans	((Calamus_caryotoides	Pseudophoenix_vinifera)	((Sabal_domingensis	Phoenix_dactylifera)	Serenoa_repens)))	(Chamaedorea_seifrizii	(((Roystonea_regia	(Reinhardtia_simplex	(Reinhardtia_latisecta	Reinhardtia_paiewonskiana)))	((Bactris_major	(Elaeis_guineensis	Elaeis_oleifera))	Attalea_speciosa))	((Manicaria_saccifera	(Prestoea_acuminata	(Oenocarpus_minor	Oenocarpus_bataua)))	(((Dictyosperma_album	(Heterospathe_cagayanensis	(((Kentiopsis_piersoniorum	Veitchia_spiralis)	Burretiokentia_grandiflora)	(Dypsis_decaryi	Hydriastele_microspadix))))	(Reinhardtia_gracilis	Geonoma_undata))	Pelagodoxa_henryana)))))))	Kingia_australis);
((Nypa_fruticans	(((Calamus_caryotoides	Pseudophoenix_vinifera)	(Phoenix_dactylifera	(Serenoa_repens	Sabal_domingensis)))	((((Roystonea_regia	(Reinhardtia_simplex	(Reinhardtia_latisecta	Reinhardtia_paiewonskiana)))	((Bactris_major	(Elaeis_guineensis	Elaeis_oleifera))	Attalea_speciosa))	((Pelagodoxa_henryana	((Manicaria_saccifera	(Prestoea_acuminata	(Oenocarpus_minor	Oenocarpus_bataua)))	((((Burretiokentia_grandiflora	Dictyosperma_album)	(Heterospathe_cagayanensis	((Kentiopsis_piersoniorum	Veitchia_spiralis)	Hydriastele_microspadix)))	Dypsis_decaryi)	(Reinhardtia_gracilis	Geonoma_undata))))	Chamaedorea_seifrizii))	(((Leopoldinia_pulchra	Iriartea_deltoidea)	Podococcus_barteri)	(Orania_palindan	Sclerosperma_profizianum)))))	Kingia_australis);
((Roystonea_regia	((Chamaedorea_seifrizii	(((((Leopoldinia_pulchra	Iriartea_deltoidea)	(((Orania_palindan	Sclerosperma_profizianum)	Podococcus_barteri)	(Nypa_fruticans	(Pseudophoenix_vinifera	(Sabal_domingensis	(Phoenix_dactylifera	Serenoa_repens))))))	(Reinhardtia_simplex	(Reinhardtia_latisecta	Reinhardtia_paiewonskiana)))	((Bactris_major	(Elaeis_guineensis	Elaeis_oleifera))	Attalea_speciosa))	(Pelagodoxa_henryana	(((Reinhardtia_gracilis	Geonoma_undata)	(Prestoea_acuminata	(Oenocarpus_minor	Oenocarpus_bataua)))	(Manicaria_saccifera	((Dictyosperma_album	((Heterospathe_cagayanensis	Hydriastele_microspadix)	(Burretiokentia_grandiflora	(Kentiopsis_piersoniorum	Veitchia_spiralis))))	Dypsis_decaryi))))))	Calamus_caryotoides))	Kingia_australis);
(((Calamus_caryotoides	(Nypa_fruticans	(Pseudophoenix_vinifera	(Phoenix_dactylifera	(Serenoa_repens	Sabal_domingensis)))))	((Chamaedorea_seifrizii	((Pelagodoxa_henryana	((Reinhardtia_gracilis	Geonoma_undata)	((Manicaria_saccifera	(Prestoea_acuminata	(Oenocarpus_minor	Oenocarpus_bataua)))	(((Burretiokentia_grandiflora	Dictyosperma_album)	((Heterospathe_cagayanensis	Hydriastele_microspadix)	(Kentiopsis_piersoniorum	Veitchia_spiralis)))	Dypsis_decaryi))))	(((Bactris_major	(Elaeis_guineensis	Elaeis_oleifera))	Attalea_speciosa)	(((Leopoldinia_pulchra	Iriartea_deltoidea)	Roystonea_regia)	(Reinhardtia_simplex	(Reinhardtia_latisecta	Reinhardtia_paiewonskiana))))))	((Orania_palindan	Sclerosperma_profizianum)	Podococcus_barteri)))	Kingia_australis);
((Podococcus_barteri	((((Leopoldinia_pulchra	Iriartea_deltoidea)	(Nypa_fruticans	((Calamus_caryotoides	(Reinhardtia_gracilis	Pseudophoenix_vinifera))	(Phoenix_dactylifera	(Serenoa_repens	Sabal_domingensis)))))	(Chamaedorea_seifrizii	((Pelagodoxa_henryana	((Manicaria_saccifera	((Prestoea_acuminata	(Oenocarpus_minor	Oenocarpus_bataua))	((Burretiokentia_grandiflora	Dictyosperma_album)	((Kentiopsis_piersoniorum	Veitchia_spiralis)	(Heterospathe_cagayanensis	(Hydriastele_microspadix	Dypsis_decaryi))))))	Geonoma_undata))	(((Bactris_major	(Elaeis_guineensis	Elaeis_oleifera))	Attalea_speciosa)	(Roystonea_regia	(Reinhardtia_simplex	(Reinhardtia_latisecta	Reinhardtia_paiewonskiana)))))))	(Orania_palindan	Sclerosperma_profizianum)))	Kingia_australis);
(((Leopoldinia_pulchra	Iriartea_deltoidea)	((Nypa_fruticans	(Pseudophoenix_vinifera	(Phoenix_dactylifera	(Serenoa_repens	Sabal_domingensis))))	(Calamus_caryotoides	((((Orania_palindan	Sclerosperma_profizianum)	Podococcus_barteri)	Chamaedorea_seifrizii)	((Pelagodoxa_henryana	((((Kentiopsis_piersoniorum	(Burretiokentia_grandiflora	Veitchia_spiralis))	(Dictyosperma_album	(Heterospathe_cagayanensis	(Hydriastele_microspadix	Dypsis_decaryi))))	(Manicaria_saccifera	(Prestoea_acuminata	(Oenocarpus_minor	Oenocarpus_bataua))))	(Reinhardtia_gracilis	Geonoma_undata)))	(((Bactris_major	(Elaeis_guineensis	Elaeis_oleifera))	Attalea_speciosa)	(Roystonea_regia	(Reinhardtia_simplex	(Reinhardtia_latisecta	Reinhardtia_paiewonskiana)))))))))	Kingia_australis);
(((Calamus_caryotoides	((Pseudophoenix_vinifera	(Sabal_domingensis	(Phoenix_dactylifera	Serenoa_repens)))	Nypa_fruticans))	((((Orania_palindan	Sclerosperma_profizianum)	Podococcus_barteri)	Chamaedorea_seifrizii)	((Pelagodoxa_henryana	(((Reinhardtia_gracilis	Geonoma_undata)	((Heterospathe_cagayanensis	(Hydriastele_microspadix	(Kentiopsis_piersoniorum	(Burretiokentia_grandiflora	Veitchia_spiralis))))	(Dictyosperma_album	Dypsis_decaryi)))	(Manicaria_saccifera	(Prestoea_acuminata	(Oenocarpus_minor	Oenocarpus_bataua)))))	(((Bactris_major	(Elaeis_guineensis	Elaeis_oleifera))	Attalea_speciosa)	(((Leopoldinia_pulchra	Iriartea_deltoidea)	Roystonea_regia)	(Reinhardtia_simplex	(Reinhardtia_latisecta	Reinhardtia_paiewonskiana)))))))	Kingia_australis);
((Podococcus_barteri	((((((Reinhardtia_simplex	(Reinhardtia_paiewonskiana	Reinhardtia_latisecta))	Leopoldinia_pulchra)	((Nypa_fruticans	(Pseudophoenix_vinifera	((Serenoa_repens	Sabal_domingensis)	Phoenix_dactylifera)))	Calamus_caryotoides))	((((((Elaeis_guineensis	Elaeis_oleifera)	Bactris_major)	Attalea_speciosa)	Roystonea_regia)	(((Manicaria_saccifera	(Prestoea_acuminata	(Oenocarpus_bataua	Oenocarpus_minor)))	(Geonoma_undata	((Dypsis_decaryi	((Veitchia_spiralis	Kentiopsis_piersoniorum)	(Hydriastele_microspadix	Heterospathe_cagayanensis)))	(Dictyosperma_album	Burretiokentia_grandiflora))))	(Reinhardtia_gracilis	Pelagodoxa_henryana)))	Chamaedorea_seifrizii))	Iriartea_deltoidea)	(Orania_palindan	Sclerosperma_profizianum)))	Kingia_australis);
(((((Serenoa_repens	Sabal_domingensis)	Phoenix_dactylifera)	(Nypa_fruticans	Pseudophoenix_vinifera))	(((Orania_palindan	Sclerosperma_profizianum)	Podococcus_barteri)	(((Chamaedorea_seifrizii	(((Elaeis_guineensis	Elaeis_oleifera)	Bactris_major)	Attalea_speciosa))	((Calamus_caryotoides	Roystonea_regia)	(((Manicaria_saccifera	(Prestoea_acuminata	(Oenocarpus_bataua	Oenocarpus_minor)))	((Reinhardtia_gracilis	Geonoma_undata)	(Dypsis_decaryi	(((Veitchia_spiralis	Kentiopsis_piersoniorum)	(Hydriastele_microspadix	Heterospathe_cagayanensis))	(Dictyosperma_album	Burretiokentia_grandiflora)))))	Pelagodoxa_henryana)))	((Leopoldinia_pulchra	Iriartea_deltoidea)	(Reinhardtia_simplex	(Reinhardtia_paiewonskiana	Reinhardtia_latisecta))))))	Kingia_australis);
((((((Serenoa_repens	Sabal_domingensis)	Phoenix_dactylifera)	(Nypa_fruticans	Pseudophoenix_vinifera))	((Chamaedorea_seifrizii	((Orania_palindan	Sclerosperma_profizianum)	Podococcus_barteri))	(((((Elaeis_guineensis	Elaeis_oleifera)	Bactris_major)	Attalea_speciosa)	(Roystonea_regia	(((((Dypsis_decaryi	(((Veitchia_spiralis	Kentiopsis_piersoniorum)	(Hydriastele_microspadix	Heterospathe_cagayanensis))	(Dictyosperma_album	Burretiokentia_grandiflora)))	Manicaria_saccifera)	(Prestoea_acuminata	(Oenocarpus_bataua	Oenocarpus_minor)))	(Reinhardtia_gracilis	Geonoma_undata))	Pelagodoxa_henryana)))	((Leopoldinia_pulchra	Iriartea_deltoidea)	(Reinhardtia_simplex	(Reinhardtia_paiewonskiana	Reinhardtia_latisecta))))))	Calamus_caryotoides)	Kingia_australis);
((Podococcus_barteri	((((Nypa_fruticans	((Calamus_caryotoides	Pseudophoenix_vinifera)	((Serenoa_repens	Sabal_domingensis)	Phoenix_dactylifera)))	(((Roystonea_regia	((((Dypsis_decaryi	(((Heterospathe_cagayanensis	Hydriastele_microspadix)	(Burretiokentia_grandiflora	(Veitchia_spiralis	Kentiopsis_piersoniorum)))	Dictyosperma_album))	(Manicaria_saccifera	(Prestoea_acuminata	(Oenocarpus_bataua	Oenocarpus_minor))))	(Reinhardtia_gracilis	Geonoma_undata))	Pelagodoxa_henryana))	((Reinhardtia_simplex	(Reinhardtia_paiewonskiana	Reinhardtia_latisecta))	(((Elaeis_guineensis	Elaeis_oleifera)	Bactris_major)	Attalea_speciosa)))	Chamaedorea_seifrizii))	(Leopoldinia_pulchra	Iriartea_deltoidea))	(Orania_palindan	Sclerosperma_profizianum)))	Kingia_australis);
((((Calamus_caryotoides	((Serenoa_repens	Sabal_domingensis)	Phoenix_dactylifera))	((((Orania_palindan	Sclerosperma_profizianum)	Podococcus_barteri)	((Reinhardtia_simplex	(Reinhardtia_paiewonskiana	Reinhardtia_latisecta))	((((Elaeis_guineensis	Elaeis_oleifera)	Bactris_major)	Attalea_speciosa)	((Chamaedorea_seifrizii	((((Prestoea_acuminata	(Oenocarpus_bataua	Oenocarpus_minor))	(((((Burretiokentia_grandiflora	Heterospathe_cagayanensis)	(Dypsis_decaryi	Hydriastele_microspadix))	(Veitchia_spiralis	Kentiopsis_piersoniorum))	Dictyosperma_album)	Manicaria_saccifera))	(Reinhardtia_gracilis	Geonoma_undata))	Pelagodoxa_henryana))	Roystonea_regia))))	(Leopoldinia_pulchra	Iriartea_deltoidea)))	(Pseudophoenix_vinifera	Nypa_fruticans))	Kingia_australis);
((((Calamus_caryotoides	((Chamaedorea_seifrizii	((Orania_palindan	Sclerosperma_profizianum)	Podococcus_barteri))	((((Manicaria_saccifera	(Prestoea_acuminata	(Oenocarpus_bataua	Oenocarpus_minor)))	(((Heterospathe_cagayanensis	(Burretiokentia_grandiflora	(Dictyosperma_album	Hydriastele_microspadix)))	(Dypsis_decaryi	(Veitchia_spiralis	Kentiopsis_piersoniorum)))	(Reinhardtia_gracilis	Geonoma_undata)))	Pelagodoxa_henryana)	(Roystonea_regia	((Reinhardtia_simplex	(Reinhardtia_paiewonskiana	Reinhardtia_latisecta))	(((Elaeis_guineensis	Elaeis_oleifera)	Bactris_major)	Attalea_speciosa))))))	(Leopoldinia_pulchra	Iriartea_deltoidea))	(Nypa_fruticans	(Pseudophoenix_vinifera	((Serenoa_repens	Sabal_domingensis)	Phoenix_dactylifera))))	Kingia_australis);
((((Nypa_fruticans	(Pseudophoenix_vinifera	((Serenoa_repens	Sabal_domingensis)	Phoenix_dactylifera)))	Calamus_caryotoides)	(((Leopoldinia_pulchra	Iriartea_deltoidea)	(Reinhardtia_simplex	(Reinhardtia_paiewonskiana	Reinhardtia_latisecta)))	(((((Manicaria_saccifera	(Prestoea_acuminata	(Oenocarpus_bataua	Oenocarpus_minor)))	((((Burretiokentia_grandiflora	(Veitchia_spiralis	Kentiopsis_piersoniorum))	(Heterospathe_cagayanensis	(Hydriastele_microspadix	Dypsis_decaryi)))	Dictyosperma_album)	(Reinhardtia_gracilis	Geonoma_undata)))	Pelagodoxa_henryana)	Roystonea_regia)	((Chamaedorea_seifrizii	((Orania_palindan	Sclerosperma_profizianum)	Podococcus_barteri))	(((Elaeis_guineensis	Elaeis_oleifera)	Bactris_major)	Attalea_speciosa)))))	Kingia_australis);
((((Roystonea_regia	(Reinhardtia_simplex	(Reinhardtia_paiewonskiana	Reinhardtia_latisecta)))	(((Elaeis_guineensis	Elaeis_oleifera)	Bactris_major)	Attalea_speciosa))	(((Calamus_caryotoides	((Geonoma_undata	((Prestoea_acuminata	(Oenocarpus_bataua	Oenocarpus_minor))	(Manicaria_saccifera	((((Veitchia_spiralis	Kentiopsis_piersoniorum)	(Heterospathe_cagayanensis	Hydriastele_microspadix))	Dypsis_decaryi)	(Burretiokentia_grandiflora	Dictyosperma_album)))))	Pelagodoxa_henryana))	Chamaedorea_seifrizii)	((Nypa_fruticans	(Pseudophoenix_vinifera	(Serenoa_repens	(Sabal_domingensis	Phoenix_dactylifera))))	((Leopoldinia_pulchra	Iriartea_deltoidea)	((Orania_palindan	(Reinhardtia_gracilis	Sclerosperma_profizianum))	Podococcus_barteri)))))	Kingia_australis);
((Nypa_fruticans	((Pseudophoenix_vinifera	(Phoenix_dactylifera	(Serenoa_repens	Sabal_domingensis)))	((Leopoldinia_pulchra	Iriartea_deltoidea)	((Calamus_caryotoides	(((Roystonea_regia	((Reinhardtia_simplex	(Reinhardtia_paiewonskiana	Reinhardtia_latisecta))	(((Elaeis_guineensis	Elaeis_oleifera)	Bactris_major)	Attalea_speciosa)))	((Reinhardtia_gracilis	Geonoma_undata)	(((Prestoea_acuminata	(Oenocarpus_bataua	Oenocarpus_minor))	(((Burretiokentia_grandiflora	(Veitchia_spiralis	Kentiopsis_piersoniorum))	(Heterospathe_cagayanensis	(Hydriastele_microspadix	Dypsis_decaryi)))	Dictyosperma_album))	(Pelagodoxa_henryana	Manicaria_saccifera))))	Chamaedorea_seifrizii))	((Orania_palindan	Sclerosperma_profizianum)	Podococcus_barteri)))))	Kingia_australis);
(((((Elaeis_guineensis	Elaeis_oleifera)	Bactris_major)	Attalea_speciosa)	(((Calamus_caryotoides	(Pelagodoxa_henryana	((Manicaria_saccifera	(Prestoea_acuminata	(Oenocarpus_bataua	Oenocarpus_minor)))	((Dictyosperma_album	(((Heterospathe_cagayanensis	(Veitchia_spiralis	Kentiopsis_piersoniorum))	(Hydriastele_microspadix	Dypsis_decaryi))	Burretiokentia_grandiflora))	(Reinhardtia_gracilis	Geonoma_undata)))))	(Chamaedorea_seifrizii	(((Nypa_fruticans	Pseudophoenix_vinifera)	(Phoenix_dactylifera	(Serenoa_repens	Sabal_domingensis)))	((Orania_palindan	Sclerosperma_profizianum)	Podococcus_barteri))))	(((Leopoldinia_pulchra	Iriartea_deltoidea)	Roystonea_regia)	(Reinhardtia_simplex	(Reinhardtia_paiewonskiana	Reinhardtia_latisecta)))))	Kingia_australis);
(((Nypa_fruticans	((Sabal_domingensis	(Serenoa_repens	Phoenix_dactylifera))	Pseudophoenix_vinifera))	((((Pelagodoxa_henryana	((Manicaria_saccifera	(Prestoea_acuminata	(Oenocarpus_bataua	Oenocarpus_minor)))	((Reinhardtia_gracilis	Geonoma_undata)	(((Burretiokentia_grandiflora	Dictyosperma_album)	(Hydriastele_microspadix	(Heterospathe_cagayanensis	(Kentiopsis_piersoniorum	Veitchia_spiralis))))	Dypsis_decaryi))))	((Roystonea_regia	((Reinhardtia_simplex	(Reinhardtia_latisecta	Reinhardtia_paiewonskiana))	(Leopoldinia_pulchra	Iriartea_deltoidea)))	(Attalea_speciosa	(Bactris_major	(Elaeis_guineensis	Elaeis_oleifera)))))	(Chamaedorea_seifrizii	(Podococcus_barteri	(Sclerosperma_profizianum	Orania_palindan))))	Calamus_caryotoides))	Kingia_australis);
((Roystonea_regia	((Reinhardtia_simplex	(Reinhardtia_latisecta	Reinhardtia_paiewonskiana))	((Attalea_speciosa	(Bactris_major	(Elaeis_guineensis	Elaeis_oleifera)))	((Calamus_caryotoides	(((Serenoa_repens	(Phoenix_dactylifera	Sabal_domingensis))	(Pseudophoenix_vinifera	Nypa_fruticans))	((Leopoldinia_pulchra	Iriartea_deltoidea)	(Chamaedorea_seifrizii	(Podococcus_barteri	(Sclerosperma_profizianum	Orania_palindan))))))	(Pelagodoxa_henryana	((Manicaria_saccifera	(((Burretiokentia_grandiflora	Dictyosperma_album)	(Hydriastele_microspadix	(Heterospathe_cagayanensis	(Kentiopsis_piersoniorum	Veitchia_spiralis))))	Dypsis_decaryi))	((Prestoea_acuminata	(Oenocarpus_bataua	Oenocarpus_minor))	(Reinhardtia_gracilis	Geonoma_undata))))))))	Kingia_australis);
((((Phoenix_dactylifera	(Sabal_domingensis	Serenoa_repens))	(Pseudophoenix_vinifera	Nypa_fruticans))	(((Leopoldinia_pulchra	Iriartea_deltoidea)	(Podococcus_barteri	(Sclerosperma_profizianum	Orania_palindan)))	((Chamaedorea_seifrizii	(Calamus_caryotoides	(Pelagodoxa_henryana	((((Hydriastele_microspadix	((Burretiokentia_grandiflora	Heterospathe_cagayanensis)	(Kentiopsis_piersoniorum	Veitchia_spiralis)))	Dypsis_decaryi)	Dictyosperma_album)	((Manicaria_saccifera	(Prestoea_acuminata	(Oenocarpus_bataua	Oenocarpus_minor)))	(Reinhardtia_gracilis	Geonoma_undata))))))	((Roystonea_regia	(Reinhardtia_simplex	(Reinhardtia_latisecta	Reinhardtia_paiewonskiana)))	((Elaeis_guineensis	Elaeis_oleifera)	(Attalea_speciosa	Bactris_major))))))	Kingia_australis);
((Pseudophoenix_vinifera	(Nypa_fruticans	((((Podococcus_barteri	(Sclerosperma_profizianum	Orania_palindan))	((Chamaedorea_seifrizii	(((((Manicaria_saccifera	Pelagodoxa_henryana)	(Prestoea_acuminata	(Oenocarpus_bataua	Oenocarpus_minor)))	(Reinhardtia_gracilis	Geonoma_undata))	(((Hydriastele_microspadix	(Heterospathe_cagayanensis	(Kentiopsis_piersoniorum	Veitchia_spiralis)))	Dypsis_decaryi)	(Burretiokentia_grandiflora	Dictyosperma_album)))	((Reinhardtia_simplex	(Reinhardtia_latisecta	Reinhardtia_paiewonskiana))	((Attalea_speciosa	(Bactris_major	(Elaeis_guineensis	Elaeis_oleifera)))	Roystonea_regia))))	(Leopoldinia_pulchra	Iriartea_deltoidea)))	(Phoenix_dactylifera	(Sabal_domingensis	Serenoa_repens)))	Calamus_caryotoides)))	Kingia_australis);
((((Serenoa_repens	(Phoenix_dactylifera	Sabal_domingensis))	(Pseudophoenix_vinifera	Nypa_fruticans))	(((Calamus_caryotoides	(((((((Kentiopsis_piersoniorum	Veitchia_spiralis)	(Hydriastele_microspadix	Heterospathe_cagayanensis))	Dypsis_decaryi)	(Burretiokentia_grandiflora	Dictyosperma_album))	(Manicaria_saccifera	(Prestoea_acuminata	(Oenocarpus_bataua	Oenocarpus_minor))))	(Reinhardtia_gracilis	Geonoma_undata))	Pelagodoxa_henryana))	((Attalea_speciosa	(Bactris_major	(Elaeis_guineensis	Elaeis_oleifera)))	((Reinhardtia_simplex	(Reinhardtia_latisecta	Reinhardtia_paiewonskiana))	(Roystonea_regia	(Leopoldinia_pulchra	Iriartea_deltoidea)))))	(Chamaedorea_seifrizii	(Podococcus_barteri	(Sclerosperma_profizianum	Orania_palindan)))))	Kingia_australis);
((((((((((Reinhardtia_simplex	(Reinhardtia_latisecta	Reinhardtia_paiewonskiana))	Roystonea_regia)	(Bactris_major	((Elaeis_guineensis	Elaeis_oleifera)	Attalea_speciosa)))	(Chamaedorea_seifrizii	((Reinhardtia_gracilis	((Dypsis_decaryi	((Burretiokentia_grandiflora	Dictyosperma_album)	((Kentiopsis_piersoniorum	Veitchia_spiralis)	(Hydriastele_microspadix	Heterospathe_cagayanensis))))	((Geonoma_undata	Manicaria_saccifera)	(Prestoea_acuminata	(Oenocarpus_bataua	Oenocarpus_minor)))))	Pelagodoxa_henryana)))	((Leopoldinia_pulchra	Iriartea_deltoidea)	(Podococcus_barteri	(Sclerosperma_profizianum	Orania_palindan))))	Calamus_caryotoides)	(Serenoa_repens	(Phoenix_dactylifera	Sabal_domingensis)))	Nypa_fruticans)	Pseudophoenix_vinifera)	Kingia_australis);
((Nypa_fruticans	((Pseudophoenix_vinifera	(((Chamaedorea_seifrizii	(Podococcus_barteri	(Sclerosperma_profizianum	Orania_palindan)))	(((Attalea_speciosa	(Bactris_major	(Elaeis_guineensis	Elaeis_oleifera)))	(((Leopoldinia_pulchra	Iriartea_deltoidea)	Roystonea_regia)	(((Manicaria_saccifera	(Prestoea_acuminata	(Oenocarpus_bataua	Oenocarpus_minor)))	((Reinhardtia_gracilis	Geonoma_undata)	((Burretiokentia_grandiflora	Dictyosperma_album)	((Hydriastele_microspadix	Dypsis_decaryi)	(Heterospathe_cagayanensis	(Kentiopsis_piersoniorum	Veitchia_spiralis))))))	Pelagodoxa_henryana)))	(Reinhardtia_simplex	(Reinhardtia_latisecta	Reinhardtia_paiewonskiana))))	Calamus_caryotoides))	(Phoenix_dactylifera	(Sabal_domingensis	Serenoa_repens))))	Kingia_australis);
((Podococcus_barteri	((Sclerosperma_profizianum	Orania_palindan)	((((((Reinhardtia_simplex	(Reinhardtia_latisecta	Reinhardtia_paiewonskiana))	((Leopoldinia_pulchra	Iriartea_deltoidea)	Roystonea_regia))	((Prestoea_acuminata	(Oenocarpus_bataua	Oenocarpus_minor))	((Pelagodoxa_henryana	(Reinhardtia_gracilis	Geonoma_undata))	(Manicaria_saccifera	(((Heterospathe_cagayanensis	((Kentiopsis_piersoniorum	Veitchia_spiralis)	Burretiokentia_grandiflora))	Hydriastele_microspadix)	(Dictyosperma_album	Dypsis_decaryi))))))	(Attalea_speciosa	(Bactris_major	(Elaeis_guineensis	Elaeis_oleifera))))	Chamaedorea_seifrizii)	(Nypa_fruticans	((Calamus_caryotoides	Pseudophoenix_vinifera)	(Serenoa_repens	(Phoenix_dactylifera	Sabal_domingensis)))))))	Kingia_australis);
((Chamaedorea_seifrizii	(((((Serenoa_repens	(Phoenix_dactylifera	Sabal_domingensis))	(Nypa_fruticans	Pseudophoenix_vinifera))	Calamus_caryotoides)	((Leopoldinia_pulchra	Iriartea_deltoidea)	(Podococcus_barteri	(Sclerosperma_profizianum	Orania_palindan))))	((((Reinhardtia_simplex	(Reinhardtia_latisecta	Reinhardtia_paiewonskiana))	Roystonea_regia)	(((Manicaria_saccifera	(Prestoea_acuminata	(Oenocarpus_bataua	Oenocarpus_minor)))	((Reinhardtia_gracilis	Geonoma_undata)	(((Burretiokentia_grandiflora	Dictyosperma_album)	(Dypsis_decaryi	((Kentiopsis_piersoniorum	Veitchia_spiralis)	Hydriastele_microspadix)))	Heterospathe_cagayanensis)))	Pelagodoxa_henryana))	(Attalea_speciosa	(Bactris_major	(Elaeis_guineensis	Elaeis_oleifera))))))	Kingia_australis);
(((((((Manicaria_saccifera	(Prestoea_acuminata	(Oenocarpus_bataua	Oenocarpus_minor)))	((Reinhardtia_gracilis	Geonoma_undata)	((Heterospathe_cagayanensis	(Hydriastele_microspadix	Dypsis_decaryi))	((Kentiopsis_piersoniorum	Veitchia_spiralis)	(Burretiokentia_grandiflora	Dictyosperma_album)))))	Pelagodoxa_henryana)	Chamaedorea_seifrizii)	((Nypa_fruticans	(((Phoenix_dactylifera	Sabal_domingensis)	Serenoa_repens)	(Calamus_caryotoides	Pseudophoenix_vinifera)))	((Leopoldinia_pulchra	Iriartea_deltoidea)	(Podococcus_barteri	(Sclerosperma_profizianum	Orania_palindan)))))	((Attalea_speciosa	(Bactris_major	(Elaeis_guineensis	Elaeis_oleifera)))	((Reinhardtia_simplex	(Reinhardtia_latisecta	Reinhardtia_paiewonskiana))	Roystonea_regia)))	Kingia_australis);
(((Nypa_fruticans	(Pseudophoenix_vinifera	(Phoenix_dactylifera	(Sabal_domingensis	Serenoa_repens))))	((((Calamus_caryotoides	Chamaedorea_seifrizii)	((Pelagodoxa_henryana	((Manicaria_saccifera	((Oenocarpus_minor	Oenocarpus_bataua)	Prestoea_acuminata))	((Geonoma_undata	Reinhardtia_gracilis)	(((Burretiokentia_grandiflora	Dictyosperma_album)	((Dypsis_decaryi	Hydriastele_microspadix)	(Veitchia_spiralis	Kentiopsis_piersoniorum)))	Heterospathe_cagayanensis))))	((Attalea_speciosa	(Bactris_major	(Elaeis_oleifera	Elaeis_guineensis)))	((Reinhardtia_simplex	(Reinhardtia_latisecta	Reinhardtia_paiewonskiana))	Roystonea_regia))))	(Leopoldinia_pulchra	Iriartea_deltoidea))	(Podococcus_barteri	(Orania_palindan	Sclerosperma_profizianum))))	Kingia_australis);
(((Calamus_caryotoides	((Phoenix_dactylifera	(Sabal_domingensis	Serenoa_repens))	(Nypa_fruticans	Pseudophoenix_vinifera)))	(((Pelagodoxa_henryana	((((((Heterospathe_cagayanensis	(((Burretiokentia_grandiflora	Veitchia_spiralis)	Kentiopsis_piersoniorum)	Hydriastele_microspadix))	Dypsis_decaryi)	Dictyosperma_album)	Manicaria_saccifera)	((Oenocarpus_minor	Oenocarpus_bataua)	Prestoea_acuminata))	(Geonoma_undata	Reinhardtia_gracilis)))	((Attalea_speciosa	(Bactris_major	(Elaeis_oleifera	Elaeis_guineensis)))	((Reinhardtia_simplex	(Reinhardtia_latisecta	Reinhardtia_paiewonskiana))	((Leopoldinia_pulchra	Iriartea_deltoidea)	Roystonea_regia))))	((Podococcus_barteri	(Orania_palindan	Sclerosperma_profizianum))	Chamaedorea_seifrizii)))	Kingia_australis);
((Roystonea_regia	(((Reinhardtia_simplex	(Reinhardtia_latisecta	Reinhardtia_paiewonskiana))	((Pelagodoxa_henryana	(((((Heterospathe_cagayanensis	(Hydriastele_microspadix	Dypsis_decaryi))	(Burretiokentia_grandiflora	(Veitchia_spiralis	Kentiopsis_piersoniorum)))	Dictyosperma_album)	(Manicaria_saccifera	((Oenocarpus_minor	Oenocarpus_bataua)	Prestoea_acuminata)))	Geonoma_undata))	((((Leopoldinia_pulchra	Iriartea_deltoidea)	(((Sabal_domingensis	(Serenoa_repens	Phoenix_dactylifera))	((Reinhardtia_gracilis	Nypa_fruticans)	Pseudophoenix_vinifera))	(Podococcus_barteri	(Orania_palindan	Sclerosperma_profizianum))))	Chamaedorea_seifrizii)	Calamus_caryotoides)))	(Attalea_speciosa	(Bactris_major	(Elaeis_oleifera	Elaeis_guineensis)))))	Kingia_australis);
((Podococcus_barteri	((Orania_palindan	Sclerosperma_profizianum)	(((((Calamus_caryotoides	(Pelagodoxa_henryana	((((Oenocarpus_minor	Oenocarpus_bataua)	Prestoea_acuminata)	(((((Hydriastele_microspadix	Dypsis_decaryi)	(Veitchia_spiralis	Kentiopsis_piersoniorum))	(Burretiokentia_grandiflora	Dictyosperma_album))	Heterospathe_cagayanensis)	Manicaria_saccifera))	(Reinhardtia_gracilis	Geonoma_undata))))	Chamaedorea_seifrizii)	(((Attalea_speciosa	(Bactris_major	(Elaeis_oleifera	Elaeis_guineensis)))	(Reinhardtia_simplex	(Reinhardtia_latisecta	Reinhardtia_paiewonskiana)))	Roystonea_regia))	(Leopoldinia_pulchra	Iriartea_deltoidea))	((Serenoa_repens	(Phoenix_dactylifera	Sabal_domingensis))	(Nypa_fruticans	Pseudophoenix_vinifera)))))	Kingia_australis);
(((Nypa_fruticans	Pseudophoenix_vinifera)	((((Podococcus_barteri	(Orania_palindan	Sclerosperma_profizianum))	((Reinhardtia_simplex	(Reinhardtia_latisecta	Reinhardtia_paiewonskiana))	(((Roystonea_regia	(Calamus_caryotoides	(Pelagodoxa_henryana	((Manicaria_saccifera	((Oenocarpus_minor	Oenocarpus_bataua)	Prestoea_acuminata))	((Reinhardtia_gracilis	Geonoma_undata)	(Dypsis_decaryi	((Hydriastele_microspadix	(Heterospathe_cagayanensis	(Veitchia_spiralis	Kentiopsis_piersoniorum)))	(Burretiokentia_grandiflora	Dictyosperma_album))))))))	Chamaedorea_seifrizii)	(Attalea_speciosa	(Bactris_major	(Elaeis_oleifera	Elaeis_guineensis))))))	(Leopoldinia_pulchra	Iriartea_deltoidea))	(Serenoa_repens	(Phoenix_dactylifera	Sabal_domingensis))))	Kingia_australis);
(((Nypa_fruticans	Pseudophoenix_vinifera)	(((Orania_palindan	(Reinhardtia_gracilis	Sclerosperma_profizianum))	(((Reinhardtia_simplex	(Reinhardtia_latisecta	Reinhardtia_paiewonskiana))	(((Calamus_caryotoides	Roystonea_regia)	((Geonoma_undata	((Manicaria_saccifera	(Dypsis_decaryi	((Hydriastele_microspadix	(Heterospathe_cagayanensis	(Veitchia_spiralis	Kentiopsis_piersoniorum)))	(Burretiokentia_grandiflora	Dictyosperma_album))))	((Oenocarpus_minor	Oenocarpus_bataua)	Prestoea_acuminata)))	Pelagodoxa_henryana))	(Chamaedorea_seifrizii	(Attalea_speciosa	(Bactris_major	(Elaeis_oleifera	Elaeis_guineensis))))))	(Podococcus_barteri	(Leopoldinia_pulchra	Iriartea_deltoidea))))	(Sabal_domingensis	(Serenoa_repens	Phoenix_dactylifera))))	Kingia_australis);
((((Podococcus_barteri	(Orania_palindan	Sclerosperma_profizianum))	((((((Geonoma_undata	Reinhardtia_gracilis)	((Dypsis_decaryi	(Hydriastele_microspadix	(Heterospathe_cagayanensis	((Veitchia_spiralis	Burretiokentia_grandiflora)	Kentiopsis_piersoniorum))))	Dictyosperma_album))	(((Oenocarpus_minor	Oenocarpus_bataua)	Prestoea_acuminata)	Manicaria_saccifera))	Pelagodoxa_henryana)	((Attalea_speciosa	(Bactris_major	(Elaeis_oleifera	Elaeis_guineensis)))	((Reinhardtia_simplex	(Reinhardtia_latisecta	Reinhardtia_paiewonskiana))	Roystonea_regia)))	(Calamus_caryotoides	Chamaedorea_seifrizii)))	((Nypa_fruticans	(Pseudophoenix_vinifera	((Sabal_domingensis	Phoenix_dactylifera)	Serenoa_repens)))	(Leopoldinia_pulchra	Iriartea_deltoidea)))	Kingia_australis);
(((((((Geonoma_undata	Reinhardtia_gracilis)	(((Oenocarpus_minor	Oenocarpus_bataua)	Prestoea_acuminata)	(((Dypsis_decaryi	(Heterospathe_cagayanensis	((Veitchia_spiralis	Kentiopsis_piersoniorum)	Hydriastele_microspadix)))	(Burretiokentia_grandiflora	Dictyosperma_album))	Manicaria_saccifera)))	Pelagodoxa_henryana)	((Reinhardtia_simplex	(Reinhardtia_latisecta	Reinhardtia_paiewonskiana))	(Roystonea_regia	((Attalea_speciosa	(Bactris_major	(Leopoldinia_pulchra	(Elaeis_oleifera	Elaeis_guineensis))))	Chamaedorea_seifrizii))))	((Podococcus_barteri	(Orania_palindan	Sclerosperma_profizianum))	Iriartea_deltoidea))	(Nypa_fruticans	((Calamus_caryotoides	Pseudophoenix_vinifera)	((Sabal_domingensis	Phoenix_dactylifera)	Serenoa_repens))))	Kingia_australis);
((Roystonea_regia	(((Reinhardtia_simplex	(Reinhardtia_latisecta	Reinhardtia_paiewonskiana))	(((Chamaedorea_seifrizii	(((Geonoma_undata	Reinhardtia_gracilis)	((Dypsis_decaryi	(((Veitchia_spiralis	Kentiopsis_piersoniorum)	(Hydriastele_microspadix	Heterospathe_cagayanensis))	(Burretiokentia_grandiflora	Dictyosperma_album)))	(Manicaria_saccifera	((Oenocarpus_minor	Oenocarpus_bataua)	Prestoea_acuminata))))	Pelagodoxa_henryana))	((Nypa_fruticans	((Calamus_caryotoides	Pseudophoenix_vinifera)	((Sabal_domingensis	Phoenix_dactylifera)	Serenoa_repens)))	(Podococcus_barteri	(Orania_palindan	Sclerosperma_profizianum))))	(Attalea_speciosa	(Bactris_major	(Elaeis_oleifera	Elaeis_guineensis)))))	(Leopoldinia_pulchra	Iriartea_deltoidea)))	Kingia_australis);
(((Attalea_speciosa	(Bactris_major	(Elaeis_oleifera	Elaeis_guineensis)))	((((Leopoldinia_pulchra	Iriartea_deltoidea)	(Reinhardtia_simplex	(Reinhardtia_latisecta	Reinhardtia_paiewonskiana)))	Roystonea_regia)	((((Geonoma_undata	Reinhardtia_gracilis)	(((((Hydriastele_microspadix	Dypsis_decaryi)	(Veitchia_spiralis	Kentiopsis_piersoniorum))	(Burretiokentia_grandiflora	Dictyosperma_album))	Heterospathe_cagayanensis)	(Manicaria_saccifera	((Oenocarpus_minor	Oenocarpus_bataua)	Prestoea_acuminata))))	Pelagodoxa_henryana)	(((Nypa_fruticans	(Pseudophoenix_vinifera	(Phoenix_dactylifera	(Serenoa_repens	Sabal_domingensis))))	Calamus_caryotoides)	(Chamaedorea_seifrizii	(Podococcus_barteri	(Orania_palindan	Sclerosperma_profizianum)))))))	Kingia_australis);
(((((Calamus_caryotoides	(Podococcus_barteri	(Leopoldinia_pulchra	Iriartea_deltoidea)))	(((Reinhardtia_paiewonskiana	Reinhardtia_latisecta)	Reinhardtia_simplex)	(((((Manicaria_saccifera	(Prestoea_acuminata	(Oenocarpus_minor	Oenocarpus_bataua)))	((Reinhardtia_gracilis	Geonoma_undata)	(((Heterospathe_cagayanensis	(Dypsis_decaryi	Hydriastele_microspadix))	(Burretiokentia_grandiflora	(Kentiopsis_piersoniorum	Veitchia_spiralis)))	Dictyosperma_album)))	Pelagodoxa_henryana)	Roystonea_regia)	(Chamaedorea_seifrizii	(Attalea_speciosa	(Bactris_major	(Elaeis_guineensis	Elaeis_oleifera)))))))	(Sclerosperma_profizianum	Orania_palindan))	(Nypa_fruticans	(Pseudophoenix_vinifera	(Serenoa_repens	(Phoenix_dactylifera	Sabal_domingensis)))))	Kingia_australis);
((Roystonea_regia	((((Reinhardtia_paiewonskiana	Reinhardtia_latisecta)	Reinhardtia_simplex)	((((Podococcus_barteri	(Sclerosperma_profizianum	Orania_palindan))	((Serenoa_repens	(Phoenix_dactylifera	Sabal_domingensis))	(Nypa_fruticans	(Calamus_caryotoides	Pseudophoenix_vinifera))))	(Chamaedorea_seifrizii	(((Reinhardtia_gracilis	Geonoma_undata)	(Dictyosperma_album	(Dypsis_decaryi	(Heterospathe_cagayanensis	((Kentiopsis_piersoniorum	Veitchia_spiralis)	(Hydriastele_microspadix	Burretiokentia_grandiflora))))))	((Manicaria_saccifera	Pelagodoxa_henryana)	(Prestoea_acuminata	(Oenocarpus_minor	Oenocarpus_bataua))))))	(Attalea_speciosa	(Bactris_major	(Elaeis_guineensis	Elaeis_oleifera)))))	(Leopoldinia_pulchra	Iriartea_deltoidea)))	Kingia_australis);
((Roystonea_regia	((((Reinhardtia_paiewonskiana	Reinhardtia_latisecta)	Reinhardtia_simplex)	((((Podococcus_barteri	(Sclerosperma_profizianum	Orania_palindan))	(((Pseudophoenix_vinifera	(Serenoa_repens	(Phoenix_dactylifera	Sabal_domingensis)))	Calamus_caryotoides)	Nypa_fruticans))	(Chamaedorea_seifrizii	((((Reinhardtia_gracilis	Geonoma_undata)	((Burretiokentia_grandiflora	Dictyosperma_album)	(Dypsis_decaryi	((Hydriastele_microspadix	Heterospathe_cagayanensis)	(Kentiopsis_piersoniorum	Veitchia_spiralis)))))	(Manicaria_saccifera	(Prestoea_acuminata	(Oenocarpus_minor	Oenocarpus_bataua))))	Pelagodoxa_henryana)))	(Attalea_speciosa	(Bactris_major	(Elaeis_guineensis	Elaeis_oleifera)))))	(Leopoldinia_pulchra	Iriartea_deltoidea)))	Kingia_australis);
(((Attalea_speciosa	(Bactris_major	(Elaeis_guineensis	Elaeis_oleifera)))	((((Leopoldinia_pulchra	Iriartea_deltoidea)	Roystonea_regia)	((Reinhardtia_paiewonskiana	Reinhardtia_latisecta)	Reinhardtia_simplex))	(((((Reinhardtia_gracilis	Geonoma_undata)	(Dypsis_decaryi	(Dictyosperma_album	((Hydriastele_microspadix	Heterospathe_cagayanensis)	(Burretiokentia_grandiflora	(Kentiopsis_piersoniorum	Veitchia_spiralis))))))	(Manicaria_saccifera	(Prestoea_acuminata	(Oenocarpus_minor	Oenocarpus_bataua))))	Pelagodoxa_henryana)	(((Podococcus_barteri	(Sclerosperma_profizianum	Orania_palindan))	(((Phoenix_dactylifera	(Sabal_domingensis	Serenoa_repens))	Pseudophoenix_vinifera)	Nypa_fruticans))	(Calamus_caryotoides	Chamaedorea_seifrizii)))))	Kingia_australis);
(((Calamus_caryotoides	(((Phoenix_dactylifera	(Sabal_domingensis	Serenoa_repens))	Pseudophoenix_vinifera)	Nypa_fruticans))	(((Chamaedorea_seifrizii	((((Reinhardtia_gracilis	Geonoma_undata)	(((Hydriastele_microspadix	Heterospathe_cagayanensis)	(Kentiopsis_piersoniorum	(Veitchia_spiralis	Burretiokentia_grandiflora)))	(Dypsis_decaryi	Dictyosperma_album)))	(Manicaria_saccifera	(Prestoea_acuminata	(Oenocarpus_minor	Oenocarpus_bataua))))	Pelagodoxa_henryana))	((Attalea_speciosa	(Bactris_major	(Elaeis_guineensis	Elaeis_oleifera)))	(((Leopoldinia_pulchra	Iriartea_deltoidea)	((Reinhardtia_paiewonskiana	Reinhardtia_latisecta)	Reinhardtia_simplex))	Roystonea_regia)))	(Podococcus_barteri	(Sclerosperma_profizianum	Orania_palindan))))	Kingia_australis);
((Nypa_fruticans	((((Chamaedorea_seifrizii	((((Reinhardtia_gracilis	Geonoma_undata)	(Manicaria_saccifera	((Burretiokentia_grandiflora	Dictyosperma_album)	((Heterospathe_cagayanensis	(Kentiopsis_piersoniorum	Veitchia_spiralis))	(Hydriastele_microspadix	Dypsis_decaryi)))))	(Prestoea_acuminata	(Oenocarpus_minor	Oenocarpus_bataua)))	Pelagodoxa_henryana))	((Attalea_speciosa	(Bactris_major	(Elaeis_guineensis	Elaeis_oleifera)))	(((Reinhardtia_paiewonskiana	Reinhardtia_latisecta)	Reinhardtia_simplex)	(Roystonea_regia	(Leopoldinia_pulchra	Iriartea_deltoidea)))))	(Podococcus_barteri	(Sclerosperma_profizianum	Orania_palindan)))	((Serenoa_repens	(Sabal_domingensis	Phoenix_dactylifera))	(Pseudophoenix_vinifera	Calamus_caryotoides))))	Kingia_australis);
(((((Pseudophoenix_vinifera	Nypa_fruticans)	(Serenoa_repens	(Sabal_domingensis	Phoenix_dactylifera)))	Calamus_caryotoides)	(((Pelagodoxa_henryana	((Reinhardtia_gracilis	Geonoma_undata)	((Manicaria_saccifera	(Prestoea_acuminata	(Oenocarpus_minor	Oenocarpus_bataua)))	(((Burretiokentia_grandiflora	Dictyosperma_album)	((Kentiopsis_piersoniorum	Veitchia_spiralis)	(Hydriastele_microspadix	Dypsis_decaryi)))	Heterospathe_cagayanensis))))	((Attalea_speciosa	(Bactris_major	(Elaeis_guineensis	Elaeis_oleifera)))	(((Reinhardtia_paiewonskiana	Reinhardtia_latisecta)	Reinhardtia_simplex)	(Roystonea_regia	(Leopoldinia_pulchra	Iriartea_deltoidea)))))	(Chamaedorea_seifrizii	(Podococcus_barteri	(Sclerosperma_profizianum	Orania_palindan)))))	Kingia_australis);
((Sclerosperma_profizianum	(Orania_palindan	((((Nypa_fruticans	((Phoenix_dactylifera	(Serenoa_repens	Sabal_domingensis))	Pseudophoenix_vinifera))	(Chamaedorea_seifrizii	((((Reinhardtia_gracilis	Calamus_caryotoides)	Pelagodoxa_henryana)	((Manicaria_saccifera	(Prestoea_acuminata	(Oenocarpus_minor	Oenocarpus_bataua)))	((((Burretiokentia_grandiflora	Dictyosperma_album)	((Kentiopsis_piersoniorum	Veitchia_spiralis)	(Hydriastele_microspadix	Dypsis_decaryi)))	Heterospathe_cagayanensis)	Geonoma_undata)))	((Attalea_speciosa	(Bactris_major	(Elaeis_guineensis	Elaeis_oleifera)))	(((Reinhardtia_paiewonskiana	Reinhardtia_latisecta)	Reinhardtia_simplex)	Roystonea_regia)))))	(Leopoldinia_pulchra	Iriartea_deltoidea))	Podococcus_barteri)))	Kingia_australis);
((Sclerosperma_profizianum	(Orania_palindan	(((((Calamus_caryotoides	Pseudophoenix_vinifera)	(Nypa_fruticans	(Serenoa_repens	(Sabal_domingensis	Phoenix_dactylifera))))	((Pelagodoxa_henryana	((Manicaria_saccifera	(Prestoea_acuminata	(Oenocarpus_minor	Oenocarpus_bataua)))	(((((Burretiokentia_grandiflora	(Kentiopsis_piersoniorum	Veitchia_spiralis))	(Hydriastele_microspadix	Heterospathe_cagayanensis))	Dictyosperma_album)	Dypsis_decaryi)	(Reinhardtia_gracilis	Geonoma_undata))))	((Attalea_speciosa	(Bactris_major	(Elaeis_guineensis	Elaeis_oleifera)))	((Roystonea_regia	(Leopoldinia_pulchra	Iriartea_deltoidea))	((Reinhardtia_paiewonskiana	Reinhardtia_latisecta)	Reinhardtia_simplex)))))	Chamaedorea_seifrizii)	Podococcus_barteri)))	Kingia_australis);
((((((Chamaedorea_seifrizii	(Pelagodoxa_henryana	((Reinhardtia_gracilis	(Manicaria_saccifera	(Prestoea_acuminata	(Oenocarpus_minor	Oenocarpus_bataua))))	(((((Kentiopsis_piersoniorum	Veitchia_spiralis)	(Hydriastele_microspadix	Heterospathe_cagayanensis))	(Burretiokentia_grandiflora	Dictyosperma_album))	Dypsis_decaryi)	Geonoma_undata))))	((Attalea_speciosa	(Bactris_major	(Elaeis_guineensis	Elaeis_oleifera)))	(Roystonea_regia	((Reinhardtia_paiewonskiana	Reinhardtia_latisecta)	Reinhardtia_simplex))))	(Podococcus_barteri	(Sclerosperma_profizianum	Orania_palindan)))	(Leopoldinia_pulchra	Iriartea_deltoidea))	(((Calamus_caryotoides	Pseudophoenix_vinifera)	(Serenoa_repens	(Sabal_domingensis	Phoenix_dactylifera)))	Nypa_fruticans))	Kingia_australis);
((Calamus_caryotoides	(((Serenoa_repens	(Phoenix_dactylifera	Sabal_domingensis))	(Nypa_fruticans	Pseudophoenix_vinifera))	((((Attalea_speciosa	(Bactris_major	(Elaeis_oleifera	Elaeis_guineensis)))	(((Iriartea_deltoidea	Leopoldinia_pulchra)	(Reinhardtia_simplex	(Reinhardtia_latisecta	Reinhardtia_paiewonskiana)))	Roystonea_regia))	(Pelagodoxa_henryana	((Manicaria_saccifera	(Prestoea_acuminata	(Oenocarpus_minor	Oenocarpus_bataua)))	((Dictyosperma_album	((Hydriastele_microspadix	Dypsis_decaryi)	(((Burretiokentia_grandiflora	Veitchia_spiralis)	Kentiopsis_piersoniorum)	Heterospathe_cagayanensis)))	(Reinhardtia_gracilis	Geonoma_undata)))))	((Podococcus_barteri	(Orania_palindan	Sclerosperma_profizianum))	Chamaedorea_seifrizii))))	Kingia_australis);
((Pseudophoenix_vinifera	(((((Pelagodoxa_henryana	(Geonoma_undata	((Prestoea_acuminata	(Oenocarpus_minor	Oenocarpus_bataua))	(Manicaria_saccifera	(((Burretiokentia_grandiflora	Dictyosperma_album)	((Veitchia_spiralis	Kentiopsis_piersoniorum)	(Heterospathe_cagayanensis	Hydriastele_microspadix)))	Dypsis_decaryi)))))	(((Podococcus_barteri	(Orania_palindan	Sclerosperma_profizianum))	Chamaedorea_seifrizii)	((Attalea_speciosa	(Bactris_major	(Elaeis_oleifera	Elaeis_guineensis)))	(((Iriartea_deltoidea	Leopoldinia_pulchra)	(Reinhardtia_simplex	(Reinhardtia_latisecta	Reinhardtia_paiewonskiana)))	Roystonea_regia))))	Calamus_caryotoides)	(Phoenix_dactylifera	(Sabal_domingensis	Serenoa_repens)))	(Reinhardtia_gracilis	Nypa_fruticans)))	Kingia_australis);
((Podococcus_barteri	((Orania_palindan	Sclerosperma_profizianum)	((Chamaedorea_seifrizii	(((Calamus_caryotoides	Pelagodoxa_henryana)	(((Prestoea_acuminata	(Oenocarpus_minor	Oenocarpus_bataua))	Manicaria_saccifera)	((Reinhardtia_gracilis	Geonoma_undata)	((Dictyosperma_album	(Heterospathe_cagayanensis	((Burretiokentia_grandiflora	Hydriastele_microspadix)	(Veitchia_spiralis	Kentiopsis_piersoniorum))))	Dypsis_decaryi))))	((Attalea_speciosa	(Bactris_major	(Elaeis_oleifera	Elaeis_guineensis)))	(((Iriartea_deltoidea	Leopoldinia_pulchra)	(Reinhardtia_simplex	(Reinhardtia_latisecta	Reinhardtia_paiewonskiana)))	Roystonea_regia))))	((Phoenix_dactylifera	(Sabal_domingensis	Serenoa_repens))	(Nypa_fruticans	Pseudophoenix_vinifera)))))	Kingia_australis);
((((Chamaedorea_seifrizii	(Podococcus_barteri	(Orania_palindan	Sclerosperma_profizianum)))	((Pelagodoxa_henryana	(((Prestoea_acuminata	(Oenocarpus_minor	Oenocarpus_bataua))	Manicaria_saccifera)	(Geonoma_undata	(Dictyosperma_album	((Heterospathe_cagayanensis	((Kentiopsis_piersoniorum	(Burretiokentia_grandiflora	Veitchia_spiralis))	Hydriastele_microspadix))	Dypsis_decaryi)))))	((Attalea_speciosa	(Bactris_major	(Elaeis_oleifera	Elaeis_guineensis)))	((Reinhardtia_simplex	(Reinhardtia_latisecta	Reinhardtia_paiewonskiana))	Roystonea_regia))))	(((Iriartea_deltoidea	Leopoldinia_pulchra)	(Calamus_caryotoides	Reinhardtia_gracilis))	(((Phoenix_dactylifera	(Sabal_domingensis	Serenoa_repens))	Pseudophoenix_vinifera)	Nypa_fruticans)))	Kingia_australis);
(((Attalea_speciosa	(Bactris_major	(Elaeis_oleifera	Elaeis_guineensis)))	(((Reinhardtia_simplex	(Reinhardtia_latisecta	Reinhardtia_paiewonskiana))	Roystonea_regia)	((Pelagodoxa_henryana	(((Prestoea_acuminata	(Oenocarpus_minor	Oenocarpus_bataua))	Manicaria_saccifera)	((Reinhardtia_gracilis	Geonoma_undata)	(((Burretiokentia_grandiflora	Dictyosperma_album)	Heterospathe_cagayanensis)	((Kentiopsis_piersoniorum	Veitchia_spiralis)	(Hydriastele_microspadix	Dypsis_decaryi))))))	((((Iriartea_deltoidea	Leopoldinia_pulchra)	((((Phoenix_dactylifera	(Sabal_domingensis	Serenoa_repens))	Pseudophoenix_vinifera)	Nypa_fruticans)	(Podococcus_barteri	(Orania_palindan	Sclerosperma_profizianum))))	Calamus_caryotoides)	Chamaedorea_seifrizii))))	Kingia_australis);
((Attalea_speciosa	((Bactris_major	(Elaeis_oleifera	Elaeis_guineensis))	((((Iriartea_deltoidea	Leopoldinia_pulchra)	(Reinhardtia_simplex	(Reinhardtia_latisecta	Reinhardtia_paiewonskiana)))	Roystonea_regia)	((Pelagodoxa_henryana	(((Prestoea_acuminata	(Oenocarpus_minor	Oenocarpus_bataua))	Manicaria_saccifera)	((Reinhardtia_gracilis	Geonoma_undata)	((((Hydriastele_microspadix	Heterospathe_cagayanensis)	((Burretiokentia_grandiflora	Kentiopsis_piersoniorum)	Veitchia_spiralis))	Dypsis_decaryi)	Dictyosperma_album))))	(((Podococcus_barteri	(Orania_palindan	Sclerosperma_profizianum))	(Calamus_caryotoides	(Pseudophoenix_vinifera	(Nypa_fruticans	(Serenoa_repens	(Phoenix_dactylifera	Sabal_domingensis))))))	Chamaedorea_seifrizii)))))	Kingia_australis);
((Roystonea_regia	((Iriartea_deltoidea	Leopoldinia_pulchra)	((Attalea_speciosa	(Bactris_major	(Elaeis_oleifera	Elaeis_guineensis)))	((Reinhardtia_simplex	(Reinhardtia_latisecta	Reinhardtia_paiewonskiana))	((Pelagodoxa_henryana	(((Prestoea_acuminata	(Oenocarpus_minor	Oenocarpus_bataua))	Manicaria_saccifera)	((Reinhardtia_gracilis	Geonoma_undata)	((((Hydriastele_microspadix	Heterospathe_cagayanensis)	(Kentiopsis_piersoniorum	Veitchia_spiralis))	Dypsis_decaryi)	(Burretiokentia_grandiflora	Dictyosperma_album)))))	((Calamus_caryotoides	(Nypa_fruticans	((Serenoa_repens	(Phoenix_dactylifera	Sabal_domingensis))	Pseudophoenix_vinifera)))	(Chamaedorea_seifrizii	(Podococcus_barteri	(Orania_palindan	Sclerosperma_profizianum)))))))))	Kingia_australis);
((((((Phoenix_dactylifera	(Sabal_domingensis	Serenoa_repens))	(Pseudophoenix_vinifera	Nypa_fruticans))	((Iriartea_deltoidea	Leopoldinia_pulchra)	Podococcus_barteri))	(Orania_palindan	Sclerosperma_profizianum))	((((Attalea_speciosa	(Bactris_major	(Elaeis_oleifera	Elaeis_guineensis)))	(Roystonea_regia	(Reinhardtia_simplex	(Reinhardtia_latisecta	Reinhardtia_paiewonskiana))))	((Pelagodoxa_henryana	(((Prestoea_acuminata	(Oenocarpus_minor	Oenocarpus_bataua))	Manicaria_saccifera)	((((Heterospathe_cagayanensis	(Hydriastele_microspadix	Dypsis_decaryi))	(Kentiopsis_piersoniorum	Veitchia_spiralis))	Burretiokentia_grandiflora)	Dictyosperma_album)))	(Reinhardtia_gracilis	Geonoma_undata)))	(Calamus_caryotoides	Chamaedorea_seifrizii)))	Kingia_australis);
((Calamus_caryotoides	((Chamaedorea_seifrizii	((Podococcus_barteri	(Orania_palindan	Sclerosperma_profizianum))	(((((Iriartea_deltoidea	Leopoldinia_pulchra)	Roystonea_regia)	(Reinhardtia_simplex	(Reinhardtia_latisecta	Reinhardtia_paiewonskiana)))	(Attalea_speciosa	(Bactris_major	(Elaeis_oleifera	Elaeis_guineensis))))	(Pelagodoxa_henryana	(((Reinhardtia_gracilis	Geonoma_undata)	((Prestoea_acuminata	(Oenocarpus_minor	Oenocarpus_bataua))	Manicaria_saccifera))	((((Hydriastele_microspadix	Dypsis_decaryi)	(Kentiopsis_piersoniorum	Veitchia_spiralis))	(Burretiokentia_grandiflora	Dictyosperma_album))	Heterospathe_cagayanensis))))))	((Phoenix_dactylifera	(Sabal_domingensis	Serenoa_repens))	(Pseudophoenix_vinifera	Nypa_fruticans))))	Kingia_australis);
(((((Iriartea_deltoidea	Leopoldinia_pulchra)	((Orania_palindan	Sclerosperma_profizianum)	Podococcus_barteri))	(Chamaedorea_seifrizii	(((Roystonea_regia	(Reinhardtia_simplex	(Reinhardtia_latisecta	Reinhardtia_paiewonskiana)))	(Attalea_speciosa	(Bactris_major	(Elaeis_oleifera	Elaeis_guineensis))))	(Pelagodoxa_henryana	(((Prestoea_acuminata	(Oenocarpus_minor	Oenocarpus_bataua))	Manicaria_saccifera)	((Dypsis_decaryi	(((Hydriastele_microspadix	Heterospathe_cagayanensis)	(Kentiopsis_piersoniorum	Veitchia_spiralis))	(Burretiokentia_grandiflora	Dictyosperma_album)))	(Reinhardtia_gracilis	Geonoma_undata)))))))	(((Sabal_domingensis	(Serenoa_repens	Phoenix_dactylifera))	(Pseudophoenix_vinifera	Nypa_fruticans))	Calamus_caryotoides))	Kingia_australis);
(((Nypa_fruticans	(((Serenoa_repens	Sabal_domingensis)	Phoenix_dactylifera)	Pseudophoenix_vinifera))	(((((((Elaeis_oleifera	Elaeis_guineensis)	Bactris_major)	Attalea_speciosa)	(Roystonea_regia	((((Prestoea_acuminata	(Oenocarpus_minor	Oenocarpus_bataua))	Manicaria_saccifera)	((Reinhardtia_gracilis	Geonoma_undata)	((Dypsis_decaryi	(((Kentiopsis_piersoniorum	Veitchia_spiralis)	Burretiokentia_grandiflora)	(Hydriastele_microspadix	Heterospathe_cagayanensis)))	Dictyosperma_album)))	Pelagodoxa_henryana)))	((Chamaedorea_seifrizii	(Podococcus_barteri	(Sclerosperma_profizianum	Orania_palindan)))	(Leopoldinia_pulchra	Iriartea_deltoidea)))	(Reinhardtia_simplex	(Reinhardtia_latisecta	Reinhardtia_paiewonskiana)))	Calamus_caryotoides))	Kingia_australis);
(((((Elaeis_oleifera	Elaeis_guineensis)	Bactris_major)	Attalea_speciosa)	((((Chamaedorea_seifrizii	Calamus_caryotoides)	((((Dypsis_decaryi	(((Kentiopsis_piersoniorum	Veitchia_spiralis)	(Hydriastele_microspadix	Heterospathe_cagayanensis))	(Burretiokentia_grandiflora	Dictyosperma_album)))	(Reinhardtia_gracilis	Geonoma_undata))	((Prestoea_acuminata	(Oenocarpus_minor	Oenocarpus_bataua))	Manicaria_saccifera))	Pelagodoxa_henryana))	((((Sabal_domingensis	(Phoenix_dactylifera	Serenoa_repens))	Pseudophoenix_vinifera)	(Podococcus_barteri	(Orania_palindan	Sclerosperma_profizianum)))	(Nypa_fruticans	(Leopoldinia_pulchra	Iriartea_deltoidea))))	(Roystonea_regia	(Reinhardtia_simplex	(Reinhardtia_latisecta	Reinhardtia_paiewonskiana)))))	Kingia_australis);
((Chamaedorea_seifrizii	(Calamus_caryotoides	((((Roystonea_regia	(Reinhardtia_simplex	(Reinhardtia_latisecta	Reinhardtia_paiewonskiana)))	(((Elaeis_oleifera	Elaeis_guineensis)	Bactris_major)	Attalea_speciosa))	((((Dypsis_decaryi	((Heterospathe_cagayanensis	(Hydriastele_microspadix	(Burretiokentia_grandiflora	(Kentiopsis_piersoniorum	Veitchia_spiralis))))	Dictyosperma_album))	(Reinhardtia_gracilis	Geonoma_undata))	((Prestoea_acuminata	(Oenocarpus_minor	Oenocarpus_bataua))	Manicaria_saccifera))	Pelagodoxa_henryana))	(((Nypa_fruticans	((Phoenix_dactylifera	(Serenoa_repens	Sabal_domingensis))	Pseudophoenix_vinifera))	(Podococcus_barteri	(Orania_palindan	Sclerosperma_profizianum)))	(Leopoldinia_pulchra	Iriartea_deltoidea)))))	Kingia_australis);
((((Nypa_fruticans	(Phoenix_dactylifera	(Serenoa_repens	Sabal_domingensis)))	(Calamus_caryotoides	Pseudophoenix_vinifera))	((Podococcus_barteri	(Orania_palindan	Sclerosperma_profizianum))	((Leopoldinia_pulchra	Iriartea_deltoidea)	((Reinhardtia_simplex	(Reinhardtia_latisecta	Reinhardtia_paiewonskiana))	((Roystonea_regia	(Chamaedorea_seifrizii	(((Elaeis_oleifera	Elaeis_guineensis)	Bactris_major)	Attalea_speciosa)))	((((Dypsis_decaryi	((Heterospathe_cagayanensis	(Hydriastele_microspadix	(Kentiopsis_piersoniorum	Veitchia_spiralis)))	(Burretiokentia_grandiflora	Dictyosperma_album)))	(Reinhardtia_gracilis	Geonoma_undata))	((Prestoea_acuminata	(Oenocarpus_minor	Oenocarpus_bataua))	Manicaria_saccifera))	Pelagodoxa_henryana))))))	Kingia_australis);
((Nypa_fruticans	((((Serenoa_repens	(Sabal_domingensis	Phoenix_dactylifera))	Calamus_caryotoides)	(((Reinhardtia_simplex	(Reinhardtia_latisecta	Reinhardtia_paiewonskiana))	((Chamaedorea_seifrizii	(Bactris_major	(Attalea_speciosa	(Elaeis_oleifera	Elaeis_guineensis))))	(((((Dypsis_decaryi	(((Kentiopsis_piersoniorum	Veitchia_spiralis)	(Heterospathe_cagayanensis	Hydriastele_microspadix))	(Burretiokentia_grandiflora	Dictyosperma_album)))	(Reinhardtia_gracilis	Geonoma_undata))	((Prestoea_acuminata	(Oenocarpus_minor	Oenocarpus_bataua))	Manicaria_saccifera))	Pelagodoxa_henryana)	Roystonea_regia)))	((Podococcus_barteri	(Orania_palindan	Sclerosperma_profizianum))	(Leopoldinia_pulchra	Iriartea_deltoidea))))	Pseudophoenix_vinifera))	Kingia_australis);
((Chamaedorea_seifrizii	((Roystonea_regia	((Attalea_speciosa	((Elaeis_oleifera	Elaeis_guineensis)	Bactris_major))	(Reinhardtia_simplex	(Reinhardtia_latisecta	Reinhardtia_paiewonskiana))))	((((Nypa_fruticans	((Serenoa_repens	(Sabal_domingensis	Phoenix_dactylifera))	(Pseudophoenix_vinifera	Calamus_caryotoides)))	(Podococcus_barteri	(Orania_palindan	Sclerosperma_profizianum)))	(Leopoldinia_pulchra	Iriartea_deltoidea))	(Manicaria_saccifera	(((((Veitchia_spiralis	(Burretiokentia_grandiflora	Kentiopsis_piersoniorum))	(Heterospathe_cagayanensis	Hydriastele_microspadix))	(Dictyosperma_album	Dypsis_decaryi))	((Reinhardtia_gracilis	Geonoma_undata)	Pelagodoxa_henryana))	(Prestoea_acuminata	(Oenocarpus_minor	Oenocarpus_bataua)))))))	Kingia_australis);
((((Podococcus_barteri	(Orania_palindan	Sclerosperma_profizianum))	((Chamaedorea_seifrizii	((((Dictyosperma_album	(Dypsis_decaryi	((Burretiokentia_grandiflora	(Kentiopsis_piersoniorum	Veitchia_spiralis))	(Heterospathe_cagayanensis	Hydriastele_microspadix))))	(Reinhardtia_gracilis	Geonoma_undata))	((Prestoea_acuminata	(Oenocarpus_minor	Oenocarpus_bataua))	Manicaria_saccifera))	Pelagodoxa_henryana))	((Attalea_speciosa	((Elaeis_oleifera	Elaeis_guineensis)	Bactris_major))	((Reinhardtia_simplex	(Reinhardtia_latisecta	Reinhardtia_paiewonskiana))	((Leopoldinia_pulchra	Iriartea_deltoidea)	Roystonea_regia)))))	(((Serenoa_repens	(Sabal_domingensis	Phoenix_dactylifera))	(Nypa_fruticans	Pseudophoenix_vinifera))	Calamus_caryotoides))	Kingia_australis);
((((Podococcus_barteri	(Orania_palindan	Sclerosperma_profizianum))	(((Chamaedorea_seifrizii	(((Dypsis_decaryi	((((Kentiopsis_piersoniorum	(Veitchia_spiralis	Burretiokentia_grandiflora))	Hydriastele_microspadix)	Heterospathe_cagayanensis)	Dictyosperma_album))	(Pelagodoxa_henryana	(Reinhardtia_gracilis	Geonoma_undata)))	((Prestoea_acuminata	(Oenocarpus_minor	Oenocarpus_bataua))	Manicaria_saccifera)))	((Attalea_speciosa	((Elaeis_oleifera	Elaeis_guineensis)	Bactris_major))	((Reinhardtia_simplex	(Reinhardtia_latisecta	Reinhardtia_paiewonskiana))	Roystonea_regia)))	(Leopoldinia_pulchra	Iriartea_deltoidea)))	(Nypa_fruticans	(((Serenoa_repens	(Sabal_domingensis	Phoenix_dactylifera))	Pseudophoenix_vinifera)	Calamus_caryotoides)))	Kingia_australis);
(((((Calamus_caryotoides	(Chamaedorea_seifrizii	(((((Burretiokentia_grandiflora	Dictyosperma_album)	(Dypsis_decaryi	((Kentiopsis_piersoniorum	Veitchia_spiralis)	(Hydriastele_microspadix	Heterospathe_cagayanensis))))	(Reinhardtia_gracilis	Geonoma_undata))	((Prestoea_acuminata	(Oenocarpus_minor	Oenocarpus_bataua))	Manicaria_saccifera))	Pelagodoxa_henryana)))	((Attalea_speciosa	((Elaeis_oleifera	Elaeis_guineensis)	Bactris_major))	((Reinhardtia_simplex	(Reinhardtia_latisecta	Reinhardtia_paiewonskiana))	Roystonea_regia)))	((Orania_palindan	Sclerosperma_profizianum)	((Leopoldinia_pulchra	Iriartea_deltoidea)	Podococcus_barteri)))	(Nypa_fruticans	((Serenoa_repens	(Sabal_domingensis	Phoenix_dactylifera))	Pseudophoenix_vinifera)))	Kingia_australis);
((((Attalea_speciosa	((Elaeis_oleifera	Elaeis_guineensis)	Bactris_major))	((Reinhardtia_simplex	(Reinhardtia_latisecta	Reinhardtia_paiewonskiana))	Roystonea_regia))	((((Nypa_fruticans	((Serenoa_repens	(Sabal_domingensis	Phoenix_dactylifera))	Pseudophoenix_vinifera))	(Podococcus_barteri	(Orania_palindan	Sclerosperma_profizianum)))	(Leopoldinia_pulchra	Iriartea_deltoidea))	(((((Dictyosperma_album	((Kentiopsis_piersoniorum	(Veitchia_spiralis	Burretiokentia_grandiflora))	(Heterospathe_cagayanensis	(Hydriastele_microspadix	Dypsis_decaryi))))	Geonoma_undata)	((Prestoea_acuminata	(Oenocarpus_minor	(Reinhardtia_gracilis	Oenocarpus_bataua)))	Manicaria_saccifera))	Pelagodoxa_henryana)	(Calamus_caryotoides	Chamaedorea_seifrizii))))	Kingia_australis);
((((((Iriartea_deltoidea	Leopoldinia_pulchra)	((Sclerosperma_profizianum	Orania_palindan)	Podococcus_barteri))	((((Attalea_speciosa	(Bactris_major	(Elaeis_oleifera	Elaeis_guineensis)))	(Roystonea_regia	(Reinhardtia_simplex	(Reinhardtia_paiewonskiana	Reinhardtia_latisecta))))	(((Manicaria_saccifera	((Oenocarpus_bataua	Oenocarpus_minor)	Prestoea_acuminata))	((Dypsis_decaryi	((Hydriastele_microspadix	(Heterospathe_cagayanensis	(Kentiopsis_piersoniorum	Veitchia_spiralis)))	(Dictyosperma_album	Burretiokentia_grandiflora)))	(Geonoma_undata	Reinhardtia_gracilis)))	Pelagodoxa_henryana))	Chamaedorea_seifrizii))	((Pseudophoenix_vinifera	Nypa_fruticans)	(Phoenix_dactylifera	(Serenoa_repens	Sabal_domingensis))))	Calamus_caryotoides)	Kingia_australis);
((((((Sclerosperma_profizianum	Orania_palindan)	Podococcus_barteri)	(Calamus_caryotoides	((((Attalea_speciosa	(Bactris_major	(Elaeis_oleifera	Elaeis_guineensis)))	(Roystonea_regia	(Reinhardtia_simplex	(Reinhardtia_paiewonskiana	Reinhardtia_latisecta))))	(((Manicaria_saccifera	((Oenocarpus_bataua	Oenocarpus_minor)	Prestoea_acuminata))	((Dypsis_decaryi	(((Burretiokentia_grandiflora	(Kentiopsis_piersoniorum	Veitchia_spiralis))	(Hydriastele_microspadix	Heterospathe_cagayanensis))	Dictyosperma_album))	(Geonoma_undata	Reinhardtia_gracilis)))	Pelagodoxa_henryana))	Chamaedorea_seifrizii)))	(Iriartea_deltoidea	Leopoldinia_pulchra))	(Nypa_fruticans	((Serenoa_repens	(Sabal_domingensis	Phoenix_dactylifera))	Pseudophoenix_vinifera)))	Kingia_australis);
((Attalea_speciosa	((Bactris_major	(Elaeis_oleifera	Elaeis_guineensis))	((Roystonea_regia	(Reinhardtia_simplex	(Reinhardtia_paiewonskiana	Reinhardtia_latisecta)))	((((Manicaria_saccifera	((Oenocarpus_bataua	Oenocarpus_minor)	Prestoea_acuminata))	((Dypsis_decaryi	((Dictyosperma_album	Burretiokentia_grandiflora)	((Heterospathe_cagayanensis	Hydriastele_microspadix)	(Kentiopsis_piersoniorum	Veitchia_spiralis))))	Geonoma_undata))	Pelagodoxa_henryana)	((Chamaedorea_seifrizii	Calamus_caryotoides)	((Iriartea_deltoidea	Leopoldinia_pulchra)	(((Phoenix_dactylifera	(Serenoa_repens	Sabal_domingensis))	(Pseudophoenix_vinifera	Nypa_fruticans))	(((Reinhardtia_gracilis	Sclerosperma_profizianum)	Orania_palindan)	Podococcus_barteri))))))))	Kingia_australis);
((Podococcus_barteri	((((((((Attalea_speciosa	(Bactris_major	(Elaeis_oleifera	Elaeis_guineensis)))	Roystonea_regia)	(Reinhardtia_simplex	(Reinhardtia_paiewonskiana	Reinhardtia_latisecta)))	(((Manicaria_saccifera	((Oenocarpus_bataua	Oenocarpus_minor)	Prestoea_acuminata))	((((Heterospathe_cagayanensis	Hydriastele_microspadix)	(Kentiopsis_piersoniorum	Veitchia_spiralis))	(Dypsis_decaryi	(Dictyosperma_album	Burretiokentia_grandiflora)))	(Reinhardtia_gracilis	Geonoma_undata)))	Pelagodoxa_henryana))	Chamaedorea_seifrizii)	(Iriartea_deltoidea	Leopoldinia_pulchra))	(((Serenoa_repens	(Sabal_domingensis	Phoenix_dactylifera))	(Pseudophoenix_vinifera	Calamus_caryotoides))	Nypa_fruticans))	(Sclerosperma_profizianum	Orania_palindan)))	Kingia_australis);
(((((Phoenix_dactylifera	(Serenoa_repens	Sabal_domingensis))	(Pseudophoenix_vinifera	Calamus_caryotoides))	Nypa_fruticans)	(((Sclerosperma_profizianum	Orania_palindan)	Podococcus_barteri)	(((((Attalea_speciosa	(Bactris_major	(Elaeis_oleifera	Elaeis_guineensis)))	(Reinhardtia_simplex	(Reinhardtia_paiewonskiana	Reinhardtia_latisecta)))	(Roystonea_regia	(((Pelagodoxa_henryana	((Oenocarpus_bataua	Oenocarpus_minor)	Prestoea_acuminata))	Manicaria_saccifera)	((Dictyosperma_album	(((Heterospathe_cagayanensis	Hydriastele_microspadix)	((Burretiokentia_grandiflora	Veitchia_spiralis)	Kentiopsis_piersoniorum))	Dypsis_decaryi))	(Reinhardtia_gracilis	Geonoma_undata)))))	Chamaedorea_seifrizii)	(Iriartea_deltoidea	Leopoldinia_pulchra))))	Kingia_australis);
((Roystonea_regia	(((Attalea_speciosa	(Bactris_major	(Elaeis_oleifera	Elaeis_guineensis)))	((Reinhardtia_simplex	(Reinhardtia_paiewonskiana	Reinhardtia_latisecta))	(((Pelagodoxa_henryana	((((Oenocarpus_bataua	Oenocarpus_minor)	Prestoea_acuminata)	Manicaria_saccifera)	((((Burretiokentia_grandiflora	Dictyosperma_album)	((Veitchia_spiralis	Kentiopsis_piersoniorum)	(Dypsis_decaryi	Hydriastele_microspadix)))	Heterospathe_cagayanensis)	(Reinhardtia_gracilis	Geonoma_undata))))	(Calamus_caryotoides	Chamaedorea_seifrizii))	((((Phoenix_dactylifera	(Serenoa_repens	Sabal_domingensis))	Pseudophoenix_vinifera)	Nypa_fruticans)	((Sclerosperma_profizianum	Orania_palindan)	Podococcus_barteri)))))	(Iriartea_deltoidea	Leopoldinia_pulchra)))	Kingia_australis);
((((Iriartea_deltoidea	Leopoldinia_pulchra)	((Sclerosperma_profizianum	Orania_palindan)	Podococcus_barteri))	((((Attalea_speciosa	(Bactris_major	(Elaeis_oleifera	Elaeis_guineensis)))	(Roystonea_regia	(Reinhardtia_simplex	(Reinhardtia_paiewonskiana	Reinhardtia_latisecta))))	(Chamaedorea_seifrizii	((Pelagodoxa_henryana	((((Oenocarpus_bataua	Oenocarpus_minor)	Prestoea_acuminata)	Manicaria_saccifera)	((Dypsis_decaryi	((Burretiokentia_grandiflora	Dictyosperma_album)	((Heterospathe_cagayanensis	Hydriastele_microspadix)	(Veitchia_spiralis	Kentiopsis_piersoniorum))))	(Reinhardtia_gracilis	Geonoma_undata))))	Calamus_caryotoides)))	(((Serenoa_repens	(Sabal_domingensis	Phoenix_dactylifera))	Pseudophoenix_vinifera)	Nypa_fruticans)))	Kingia_australis);
((Roystonea_regia	((Chamaedorea_seifrizii	((Pelagodoxa_henryana	(((Oenocarpus_bataua	Oenocarpus_minor)	Prestoea_acuminata)	Manicaria_saccifera))	((Geonoma_undata	Reinhardtia_gracilis)	(Dypsis_decaryi	((Burretiokentia_grandiflora	Dictyosperma_album)	((Heterospathe_cagayanensis	Hydriastele_microspadix)	(Veitchia_spiralis	Kentiopsis_piersoniorum)))))))	(((Reinhardtia_simplex	(Reinhardtia_paiewonskiana	Reinhardtia_latisecta))	((Calamus_caryotoides	(((Serenoa_repens	(Sabal_domingensis	Phoenix_dactylifera))	Pseudophoenix_vinifera)	Nypa_fruticans))	((Iriartea_deltoidea	Leopoldinia_pulchra)	((Sclerosperma_profizianum	Orania_palindan)	Podococcus_barteri))))	(Attalea_speciosa	(Bactris_major	(Elaeis_oleifera	Elaeis_guineensis))))))	Kingia_australis);
((Podococcus_barteri	(((((Pelagodoxa_henryana	(Geonoma_undata	(((Oenocarpus_bataua	Oenocarpus_minor)	Prestoea_acuminata)	(Manicaria_saccifera	((((Heterospathe_cagayanensis	Hydriastele_microspadix)	(Veitchia_spiralis	Kentiopsis_piersoniorum))	(Burretiokentia_grandiflora	Dictyosperma_album))	Dypsis_decaryi)))))	((Attalea_speciosa	(Bactris_major	(Elaeis_oleifera	Elaeis_guineensis)))	(((Reinhardtia_gracilis	(Iriartea_deltoidea	Leopoldinia_pulchra))	Roystonea_regia)	(Reinhardtia_simplex	(Reinhardtia_paiewonskiana	Reinhardtia_latisecta)))))	Chamaedorea_seifrizii)	((Calamus_caryotoides	Pseudophoenix_vinifera)	(Nypa_fruticans	(Sabal_domingensis	(Phoenix_dactylifera	Serenoa_repens)))))	(Sclerosperma_profizianum	Orania_palindan)))	Kingia_australis);
((Roystonea_regia	((Reinhardtia_simplex	(Reinhardtia_paiewonskiana	Reinhardtia_latisecta))	(((((Nypa_fruticans	Pseudophoenix_vinifera)	((Serenoa_repens	(Sabal_domingensis	Phoenix_dactylifera))	Calamus_caryotoides))	((Iriartea_deltoidea	Leopoldinia_pulchra)	((Sclerosperma_profizianum	Orania_palindan)	Podococcus_barteri)))	(Chamaedorea_seifrizii	(Pelagodoxa_henryana	((((Oenocarpus_bataua	Oenocarpus_minor)	Prestoea_acuminata)	Manicaria_saccifera)	((Reinhardtia_gracilis	Geonoma_undata)	(((Heterospathe_cagayanensis	(Hydriastele_microspadix	(Veitchia_spiralis	Kentiopsis_piersoniorum)))	(Burretiokentia_grandiflora	Dictyosperma_album))	Dypsis_decaryi))))))	((Elaeis_oleifera	Elaeis_guineensis)	(Attalea_speciosa	Bactris_major)))))	Kingia_australis);
((Roystonea_regia	((((((Leopoldinia_pulchra	Iriartea_deltoidea)	(Podococcus_barteri	(Sclerosperma_profizianum	Orania_palindan)))	((Nypa_fruticans	((Serenoa_repens	(Phoenix_dactylifera	Sabal_domingensis))	Pseudophoenix_vinifera))	Calamus_caryotoides))	(Chamaedorea_seifrizii	(((Dypsis_decaryi	((Burretiokentia_grandiflora	Dictyosperma_album)	(((Kentiopsis_piersoniorum	Veitchia_spiralis)	Heterospathe_cagayanensis)	Hydriastele_microspadix)))	(Geonoma_undata	Reinhardtia_gracilis))	((Manicaria_saccifera	(Prestoea_acuminata	(Oenocarpus_bataua	Oenocarpus_minor)))	Pelagodoxa_henryana))))	(((Elaeis_guineensis	Elaeis_oleifera)	Bactris_major)	Attalea_speciosa))	(Reinhardtia_simplex	(Reinhardtia_paiewonskiana	Reinhardtia_latisecta))))	Kingia_australis);
((Chamaedorea_seifrizii	((((Bactris_major	(Attalea_speciosa	(Elaeis_guineensis	Elaeis_oleifera)))	((Reinhardtia_simplex	(Reinhardtia_paiewonskiana	Reinhardtia_latisecta))	Roystonea_regia))	(Pelagodoxa_henryana	(((Manicaria_saccifera	(Dypsis_decaryi	((Burretiokentia_grandiflora	Dictyosperma_album)	(((Kentiopsis_piersoniorum	Veitchia_spiralis)	Heterospathe_cagayanensis)	Hydriastele_microspadix))))	(Prestoea_acuminata	(Oenocarpus_bataua	Oenocarpus_minor)))	(Geonoma_undata	Reinhardtia_gracilis))))	(((Leopoldinia_pulchra	Iriartea_deltoidea)	(Podococcus_barteri	(Sclerosperma_profizianum	Orania_palindan)))	(Nypa_fruticans	((Calamus_caryotoides	Pseudophoenix_vinifera)	(Phoenix_dactylifera	(Sabal_domingensis	Serenoa_repens)))))))	Kingia_australis);
((Roystonea_regia	((((((Chamaedorea_seifrizii	Calamus_caryotoides)	(Pelagodoxa_henryana	(((((Hydriastele_microspadix	Dypsis_decaryi)	((Burretiokentia_grandiflora	Dictyosperma_album)	(Kentiopsis_piersoniorum	Veitchia_spiralis)))	Heterospathe_cagayanensis)	((Prestoea_acuminata	(Oenocarpus_bataua	Oenocarpus_minor))	Manicaria_saccifera))	(Geonoma_undata	Reinhardtia_gracilis))))	((Podococcus_barteri	(Sclerosperma_profizianum	Orania_palindan))	(((Phoenix_dactylifera	Sabal_domingensis)	Serenoa_repens)	(Nypa_fruticans	Pseudophoenix_vinifera))))	(Attalea_speciosa	((Elaeis_guineensis	Elaeis_oleifera)	Bactris_major)))	(Reinhardtia_simplex	(Reinhardtia_paiewonskiana	Reinhardtia_latisecta)))	(Leopoldinia_pulchra	Iriartea_deltoidea)))	Kingia_australis);
((Nypa_fruticans	(Pseudophoenix_vinifera	(((((Attalea_speciosa	((Elaeis_guineensis	Elaeis_oleifera)	Bactris_major))	((Reinhardtia_simplex	(Reinhardtia_paiewonskiana	Reinhardtia_latisecta))	Roystonea_regia))	((Chamaedorea_seifrizii	(Reinhardtia_gracilis	Calamus_caryotoides))	(Pelagodoxa_henryana	(((((Hydriastele_microspadix	(Heterospathe_cagayanensis	((Burretiokentia_grandiflora	Kentiopsis_piersoniorum)	Veitchia_spiralis)))	Dictyosperma_album)	Dypsis_decaryi)	((Prestoea_acuminata	(Oenocarpus_bataua	Oenocarpus_minor))	Manicaria_saccifera))	Geonoma_undata))))	((Leopoldinia_pulchra	Iriartea_deltoidea)	(Podococcus_barteri	(Sclerosperma_profizianum	Orania_palindan))))	((Phoenix_dactylifera	Sabal_domingensis)	Serenoa_repens))))	Kingia_australis);
((Calamus_caryotoides	((((Phoenix_dactylifera	(Sabal_domingensis	Serenoa_repens))	Pseudophoenix_vinifera)	Nypa_fruticans)	(((((Attalea_speciosa	((Elaeis_guineensis	Elaeis_oleifera)	Bactris_major))	((Reinhardtia_simplex	(Reinhardtia_paiewonskiana	Reinhardtia_latisecta))	Roystonea_regia))	(Pelagodoxa_henryana	(((((((Heterospathe_cagayanensis	(Veitchia_spiralis	Burretiokentia_grandiflora))	Hydriastele_microspadix)	Kentiopsis_piersoniorum)	Dictyosperma_album)	Dypsis_decaryi)	((Prestoea_acuminata	(Oenocarpus_bataua	Oenocarpus_minor))	Manicaria_saccifera))	(Reinhardtia_gracilis	Geonoma_undata))))	Chamaedorea_seifrizii)	((Leopoldinia_pulchra	Iriartea_deltoidea)	(Podococcus_barteri	(Sclerosperma_profizianum	Orania_palindan))))))	Kingia_australis);
((Nypa_fruticans	(((Podococcus_barteri	(Sclerosperma_profizianum	Orania_palindan))	((((Attalea_speciosa	((Elaeis_guineensis	Elaeis_oleifera)	Bactris_major))	((Reinhardtia_simplex	(Reinhardtia_paiewonskiana	Reinhardtia_latisecta))	Roystonea_regia))	((Pelagodoxa_henryana	((((((Hydriastele_microspadix	Heterospathe_cagayanensis)	(Veitchia_spiralis	Kentiopsis_piersoniorum))	(Burretiokentia_grandiflora	Dictyosperma_album))	Dypsis_decaryi)	((Prestoea_acuminata	(Oenocarpus_bataua	Oenocarpus_minor))	Manicaria_saccifera))	(Reinhardtia_gracilis	Geonoma_undata)))	Chamaedorea_seifrizii))	(Leopoldinia_pulchra	Iriartea_deltoidea)))	((Serenoa_repens	(Phoenix_dactylifera	Sabal_domingensis))	(Calamus_caryotoides	Pseudophoenix_vinifera))))	Kingia_australis);
((((((Attalea_speciosa	((Elaeis_guineensis	Elaeis_oleifera)	Bactris_major))	((Reinhardtia_simplex	(Reinhardtia_paiewonskiana	Reinhardtia_latisecta))	Roystonea_regia))	((Pelagodoxa_henryana	(((Prestoea_acuminata	(Oenocarpus_bataua	Oenocarpus_minor))	Manicaria_saccifera)	((Reinhardtia_gracilis	Geonoma_undata)	(((((Burretiokentia_grandiflora	Hydriastele_microspadix)	Heterospathe_cagayanensis)	(Veitchia_spiralis	Kentiopsis_piersoniorum))	Dictyosperma_album)	Dypsis_decaryi))))	Chamaedorea_seifrizii))	((Sclerosperma_profizianum	Orania_palindan)	((Leopoldinia_pulchra	Iriartea_deltoidea)	Podococcus_barteri)))	((((Serenoa_repens	(Phoenix_dactylifera	Sabal_domingensis))	Pseudophoenix_vinifera)	Nypa_fruticans)	Calamus_caryotoides))	Kingia_australis);
((Chamaedorea_seifrizii	((Reinhardtia_simplex	(Reinhardtia_paiewonskiana	Reinhardtia_latisecta))	((((Calamus_caryotoides	Roystonea_regia)	(Pelagodoxa_henryana	((((((Heterospathe_cagayanensis	Hydriastele_microspadix)	(Veitchia_spiralis	Kentiopsis_piersoniorum))	(Burretiokentia_grandiflora	Dictyosperma_album))	Dypsis_decaryi)	(Reinhardtia_gracilis	Geonoma_undata))	((Prestoea_acuminata	(Oenocarpus_bataua	Oenocarpus_minor))	Manicaria_saccifera))))	(Attalea_speciosa	((Elaeis_guineensis	Elaeis_oleifera)	Bactris_major)))	(((Podococcus_barteri	(Sclerosperma_profizianum	Orania_palindan))	(Leopoldinia_pulchra	Iriartea_deltoidea))	(((Sabal_domingensis	(Serenoa_repens	Phoenix_dactylifera))	Pseudophoenix_vinifera)	Nypa_fruticans)))))	Kingia_australis);
((Nypa_fruticans	((((Podococcus_barteri	((Calamus_caryotoides	Sclerosperma_profizianum)	Orania_palindan))	(((Chamaedorea_seifrizii	(Pelagodoxa_henryana	((Reinhardtia_gracilis	Geonoma_undata)	((Prestoea_acuminata	(Oenocarpus_bataua	Oenocarpus_minor))	(Manicaria_saccifera	((((Heterospathe_cagayanensis	Hydriastele_microspadix)	(Veitchia_spiralis	Kentiopsis_piersoniorum))	(Burretiokentia_grandiflora	Dictyosperma_album))	Dypsis_decaryi))))))	(((Reinhardtia_simplex	(Reinhardtia_paiewonskiana	Reinhardtia_latisecta))	(Attalea_speciosa	((Elaeis_guineensis	Elaeis_oleifera)	Bactris_major)))	Roystonea_regia))	(Leopoldinia_pulchra	Iriartea_deltoidea)))	(Phoenix_dactylifera	(Sabal_domingensis	Serenoa_repens)))	Pseudophoenix_vinifera))	Kingia_australis);
((((((Calamus_caryotoides	((Serenoa_repens	(Phoenix_dactylifera	Sabal_domingensis))	(Pseudophoenix_vinifera	Nypa_fruticans)))	(Chamaedorea_seifrizii	(Podococcus_barteri	(Sclerosperma_profizianum	Orania_palindan))))	(Pelagodoxa_henryana	((Reinhardtia_gracilis	Geonoma_undata)	((Dictyosperma_album	((Hydriastele_microspadix	Dypsis_decaryi)	((Kentiopsis_piersoniorum	(Veitchia_spiralis	Burretiokentia_grandiflora))	Heterospathe_cagayanensis)))	(Manicaria_saccifera	(Prestoea_acuminata	(Oenocarpus_bataua	Oenocarpus_minor)))))))	(((Leopoldinia_pulchra	Iriartea_deltoidea)	Roystonea_regia)	(Reinhardtia_simplex	(Reinhardtia_paiewonskiana	Reinhardtia_latisecta))))	(Attalea_speciosa	((Elaeis_guineensis	Elaeis_oleifera)	Bactris_major)))	Kingia_australis);
((((Chamaedorea_seifrizii	(Calamus_caryotoides	(Pelagodoxa_henryana	((Manicaria_saccifera	(Prestoea_acuminata	((Reinhardtia_gracilis	Oenocarpus_bataua)	Oenocarpus_minor)))	(((Burretiokentia_grandiflora	Dictyosperma_album)	((Hydriastele_microspadix	Dypsis_decaryi)	(Heterospathe_cagayanensis	(Veitchia_spiralis	Kentiopsis_piersoniorum))))	Geonoma_undata)))))	((Roystonea_regia	(Reinhardtia_simplex	(Reinhardtia_paiewonskiana	Reinhardtia_latisecta)))	(Attalea_speciosa	(Bactris_major	(Elaeis_guineensis	Elaeis_oleifera)))))	((Leopoldinia_pulchra	Iriartea_deltoidea)	(((Phoenix_dactylifera	(Sabal_domingensis	Serenoa_repens))	(Nypa_fruticans	Pseudophoenix_vinifera))	((Orania_palindan	Sclerosperma_profizianum)	Podococcus_barteri))))	Kingia_australis);
(((((Orania_palindan	Sclerosperma_profizianum)	Podococcus_barteri)	((Chamaedorea_seifrizii	((Pelagodoxa_henryana	((Manicaria_saccifera	(Prestoea_acuminata	(Oenocarpus_bataua	Oenocarpus_minor)))	(((Dypsis_decaryi	(Dictyosperma_album	Burretiokentia_grandiflora))	((Veitchia_spiralis	Kentiopsis_piersoniorum)	(Heterospathe_cagayanensis	Hydriastele_microspadix)))	(Reinhardtia_gracilis	Geonoma_undata))))	((Roystonea_regia	(Reinhardtia_simplex	(Reinhardtia_paiewonskiana	Reinhardtia_latisecta)))	(Attalea_speciosa	(Bactris_major	(Elaeis_guineensis	Elaeis_oleifera))))))	(Leopoldinia_pulchra	Iriartea_deltoidea)))	(Nypa_fruticans	(Calamus_caryotoides	(Pseudophoenix_vinifera	(Phoenix_dactylifera	(Sabal_domingensis	Serenoa_repens))))))	Kingia_australis);
(((((Leopoldinia_pulchra	Iriartea_deltoidea)	(Reinhardtia_simplex	(Reinhardtia_paiewonskiana	Reinhardtia_latisecta)))	(((Orania_palindan	Sclerosperma_profizianum)	Podococcus_barteri)	((Chamaedorea_seifrizii	(Attalea_speciosa	(Bactris_major	(Elaeis_guineensis	Elaeis_oleifera))))	(Roystonea_regia	((((Dypsis_decaryi	(((Veitchia_spiralis	Kentiopsis_piersoniorum)	Burretiokentia_grandiflora)	(Heterospathe_cagayanensis	Hydriastele_microspadix)))	Dictyosperma_album)	(Reinhardtia_gracilis	Geonoma_undata))	((Pelagodoxa_henryana	Manicaria_saccifera)	(Prestoea_acuminata	(Oenocarpus_bataua	Oenocarpus_minor))))))))	((Nypa_fruticans	Pseudophoenix_vinifera)	((Phoenix_dactylifera	(Sabal_domingensis	Serenoa_repens))	Calamus_caryotoides)))	Kingia_australis);
((Nypa_fruticans	(((Serenoa_repens	(Phoenix_dactylifera	Sabal_domingensis))	(Pseudophoenix_vinifera	Calamus_caryotoides))	((Chamaedorea_seifrizii	((Orania_palindan	Sclerosperma_profizianum)	Podococcus_barteri))	((Pelagodoxa_henryana	(((Reinhardtia_gracilis	Geonoma_undata)	(Prestoea_acuminata	(Oenocarpus_bataua	Oenocarpus_minor)))	(Manicaria_saccifera	((Dypsis_decaryi	(Heterospathe_cagayanensis	(Hydriastele_microspadix	((Veitchia_spiralis	Kentiopsis_piersoniorum)	Burretiokentia_grandiflora))))	Dictyosperma_album))))	(((Reinhardtia_simplex	(Reinhardtia_paiewonskiana	Reinhardtia_latisecta))	(Roystonea_regia	(Leopoldinia_pulchra	Iriartea_deltoidea)))	(Attalea_speciosa	(Bactris_major	(Elaeis_guineensis	Elaeis_oleifera))))))))	Kingia_australis);
((Calamus_caryotoides	((Nypa_fruticans	((Phoenix_dactylifera	(Sabal_domingensis	Serenoa_repens))	Pseudophoenix_vinifera))	(((Reinhardtia_simplex	(Reinhardtia_paiewonskiana	Reinhardtia_latisecta))	(((Roystonea_regia	Leopoldinia_pulchra)	(Chamaedorea_seifrizii	(Attalea_speciosa	(Bactris_major	(Elaeis_guineensis	Elaeis_oleifera)))))	(Pelagodoxa_henryana	((Reinhardtia_gracilis	Geonoma_undata)	((Prestoea_acuminata	(Oenocarpus_bataua	Oenocarpus_minor))	(Manicaria_saccifera	((Dypsis_decaryi	((Veitchia_spiralis	Kentiopsis_piersoniorum)	(Heterospathe_cagayanensis	Hydriastele_microspadix)))	(Burretiokentia_grandiflora	Dictyosperma_album))))))))	(Iriartea_deltoidea	((Orania_palindan	Sclerosperma_profizianum)	Podococcus_barteri)))))	Kingia_australis);
((Calamus_caryotoides	(((Phoenix_dactylifera	(Sabal_domingensis	Serenoa_repens))	(Pseudophoenix_vinifera	Nypa_fruticans))	(((Orania_palindan	Sclerosperma_profizianum)	Podococcus_barteri)	(((Chamaedorea_seifrizii	(Pelagodoxa_henryana	((Reinhardtia_gracilis	Geonoma_undata)	((Dypsis_decaryi	(Dictyosperma_album	((Burretiokentia_grandiflora	(Veitchia_spiralis	Kentiopsis_piersoniorum))	(Heterospathe_cagayanensis	Hydriastele_microspadix))))	((Prestoea_acuminata	(Oenocarpus_bataua	Oenocarpus_minor))	Manicaria_saccifera)))))	((Reinhardtia_simplex	(Reinhardtia_paiewonskiana	Reinhardtia_latisecta))	(Roystonea_regia	(Attalea_speciosa	(Bactris_major	(Elaeis_guineensis	Elaeis_oleifera))))))	(Leopoldinia_pulchra	Iriartea_deltoidea)))))	Kingia_australis);
((Nypa_fruticans	(((((Orania_palindan	Sclerosperma_profizianum)	Podococcus_barteri)	(((Chamaedorea_seifrizii	(Pelagodoxa_henryana	(((Reinhardtia_gracilis	Geonoma_undata)	((Heterospathe_cagayanensis	(Burretiokentia_grandiflora	Dictyosperma_album))	((Hydriastele_microspadix	Dypsis_decaryi)	(Veitchia_spiralis	Kentiopsis_piersoniorum))))	((Prestoea_acuminata	(Oenocarpus_bataua	Oenocarpus_minor))	Manicaria_saccifera))))	((Attalea_speciosa	(Bactris_major	(Elaeis_guineensis	Elaeis_oleifera)))	((Reinhardtia_simplex	(Reinhardtia_paiewonskiana	Reinhardtia_latisecta))	Roystonea_regia)))	(Leopoldinia_pulchra	Iriartea_deltoidea)))	(Pseudophoenix_vinifera	Calamus_caryotoides))	(Phoenix_dactylifera	(Sabal_domingensis	Serenoa_repens))))	Kingia_australis);
((Calamus_caryotoides	((((Leopoldinia_pulchra	Iriartea_deltoidea)	((Orania_palindan	Sclerosperma_profizianum)	Podococcus_barteri))	((Serenoa_repens	(Phoenix_dactylifera	Sabal_domingensis))	(Pseudophoenix_vinifera	Nypa_fruticans)))	(((Chamaedorea_seifrizii	(Attalea_speciosa	(Bactris_major	(Elaeis_guineensis	Elaeis_oleifera))))	((Reinhardtia_simplex	(Reinhardtia_paiewonskiana	Reinhardtia_latisecta))	Roystonea_regia))	(Pelagodoxa_henryana	(((Reinhardtia_gracilis	Geonoma_undata)	((Burretiokentia_grandiflora	Dictyosperma_album)	(Dypsis_decaryi	((Heterospathe_cagayanensis	(Veitchia_spiralis	Kentiopsis_piersoniorum))	Hydriastele_microspadix))))	((Prestoea_acuminata	(Oenocarpus_bataua	Oenocarpus_minor))	Manicaria_saccifera))))))	Kingia_australis);
(((Leopoldinia_pulchra	Iriartea_deltoidea)	((((Orania_palindan	Sclerosperma_profizianum)	Podococcus_barteri)	((Serenoa_repens	(Phoenix_dactylifera	Sabal_domingensis))	(Pseudophoenix_vinifera	Nypa_fruticans)))	(((((Attalea_speciosa	(Bactris_major	(Elaeis_guineensis	Elaeis_oleifera)))	((Reinhardtia_simplex	(Reinhardtia_paiewonskiana	Reinhardtia_latisecta))	Roystonea_regia))	(Pelagodoxa_henryana	((Reinhardtia_gracilis	Geonoma_undata)	((Prestoea_acuminata	(Oenocarpus_bataua	Oenocarpus_minor))	((((Burretiokentia_grandiflora	(Veitchia_spiralis	Kentiopsis_piersoniorum))	(Dictyosperma_album	(Hydriastele_microspadix	Dypsis_decaryi)))	Heterospathe_cagayanensis)	Manicaria_saccifera)))))	Chamaedorea_seifrizii)	Calamus_caryotoides)))	Kingia_australis);
(((((Sabal_domingensis	(Serenoa_repens	Phoenix_dactylifera))	Pseudophoenix_vinifera)	(((((((Bactris_major	((Elaeis_guineensis	Elaeis_oleifera)	Attalea_speciosa))	((Reinhardtia_simplex	(Reinhardtia_paiewonskiana	Reinhardtia_latisecta))	Roystonea_regia))	(Pelagodoxa_henryana	((Reinhardtia_gracilis	Geonoma_undata)	(((((Veitchia_spiralis	Kentiopsis_piersoniorum)	(Hydriastele_microspadix	Heterospathe_cagayanensis))	(Burretiokentia_grandiflora	Dictyosperma_album))	Dypsis_decaryi)	(Manicaria_saccifera	(Prestoea_acuminata	(Oenocarpus_bataua	Oenocarpus_minor)))))))	Chamaedorea_seifrizii)	Calamus_caryotoides)	(Leopoldinia_pulchra	Iriartea_deltoidea))	((Orania_palindan	Sclerosperma_profizianum)	Podococcus_barteri)))	Nypa_fruticans)	Kingia_australis);
(((Nypa_fruticans	(Pseudophoenix_vinifera	(Sabal_domingensis	(Phoenix_dactylifera	Serenoa_repens))))	(((Sclerosperma_profizianum	Orania_palindan)	Podococcus_barteri)	((Chamaedorea_seifrizii	(Calamus_caryotoides	(Pelagodoxa_henryana	((Reinhardtia_gracilis	Geonoma_undata)	((Manicaria_saccifera	(Dypsis_decaryi	((Burretiokentia_grandiflora	Dictyosperma_album)	((Kentiopsis_piersoniorum	Veitchia_spiralis)	(Heterospathe_cagayanensis	Hydriastele_microspadix)))))	((Oenocarpus_bataua	Oenocarpus_minor)	Prestoea_acuminata))))))	((Attalea_speciosa	((Elaeis_guineensis	Elaeis_oleifera)	Bactris_major))	(((Iriartea_deltoidea	Leopoldinia_pulchra)	Roystonea_regia)	(Reinhardtia_simplex	(Reinhardtia_paiewonskiana	Reinhardtia_latisecta)))))))	Kingia_australis);
((((Attalea_speciosa	((Elaeis_guineensis	Elaeis_oleifera)	Bactris_major))	(Roystonea_regia	(Reinhardtia_simplex	(Reinhardtia_paiewonskiana	Reinhardtia_latisecta))))	((((Sabal_domingensis	(Phoenix_dactylifera	Serenoa_repens))	(Nypa_fruticans	Pseudophoenix_vinifera))	((Iriartea_deltoidea	Leopoldinia_pulchra)	(Podococcus_barteri	(Sclerosperma_profizianum	Orania_palindan))))	(Chamaedorea_seifrizii	(Calamus_caryotoides	(Pelagodoxa_henryana	((Reinhardtia_gracilis	Geonoma_undata)	((Manicaria_saccifera	((Burretiokentia_grandiflora	Dictyosperma_album)	(((Kentiopsis_piersoniorum	Veitchia_spiralis)	(Heterospathe_cagayanensis	Hydriastele_microspadix))	Dypsis_decaryi)))	((Oenocarpus_bataua	Oenocarpus_minor)	Prestoea_acuminata))))))))	Kingia_australis);
((Manicaria_saccifera	(((((((Reinhardtia_simplex	(Reinhardtia_paiewonskiana	Reinhardtia_latisecta))	((Nypa_fruticans	((Calamus_caryotoides	Pseudophoenix_vinifera)	(Serenoa_repens	(Sabal_domingensis	Phoenix_dactylifera))))	((Iriartea_deltoidea	Leopoldinia_pulchra)	(Podococcus_barteri	(Sclerosperma_profizianum	Orania_palindan)))))	(((Attalea_speciosa	((Elaeis_guineensis	Elaeis_oleifera)	Bactris_major))	Roystonea_regia)	Chamaedorea_seifrizii))	Pelagodoxa_henryana)	(Reinhardtia_gracilis	Geonoma_undata))	((Dypsis_decaryi	(Heterospathe_cagayanensis	(Hydriastele_microspadix	(Burretiokentia_grandiflora	(Kentiopsis_piersoniorum	Veitchia_spiralis)))))	Dictyosperma_album))	((Oenocarpus_bataua	Oenocarpus_minor)	Prestoea_acuminata)))	Kingia_australis);
((Roystonea_regia	((Chamaedorea_seifrizii	((Pelagodoxa_henryana	(((Reinhardtia_gracilis	Geonoma_undata)	((Hydriastele_microspadix	Dypsis_decaryi)	(Heterospathe_cagayanensis	((Kentiopsis_piersoniorum	Veitchia_spiralis)	(Dictyosperma_album	Burretiokentia_grandiflora)))))	(((Oenocarpus_bataua	Oenocarpus_minor)	Prestoea_acuminata)	Manicaria_saccifera)))	((Reinhardtia_simplex	(Reinhardtia_paiewonskiana	Reinhardtia_latisecta))	((Nypa_fruticans	((Calamus_caryotoides	Pseudophoenix_vinifera)	(Sabal_domingensis	(Phoenix_dactylifera	Serenoa_repens))))	((Iriartea_deltoidea	Leopoldinia_pulchra)	(Podococcus_barteri	(Sclerosperma_profizianum	Orania_palindan)))))))	(Attalea_speciosa	((Elaeis_guineensis	Elaeis_oleifera)	Bactris_major))))	Kingia_australis);
((((Podococcus_barteri	(Sclerosperma_profizianum	Orania_palindan))	(Nypa_fruticans	(Pseudophoenix_vinifera	(Serenoa_repens	(Sabal_domingensis	Phoenix_dactylifera)))))	(((Attalea_speciosa	((Elaeis_guineensis	Elaeis_oleifera)	Bactris_major))	(((Iriartea_deltoidea	Leopoldinia_pulchra)	Roystonea_regia)	(Reinhardtia_simplex	(Reinhardtia_paiewonskiana	Reinhardtia_latisecta))))	(Chamaedorea_seifrizii	(Calamus_caryotoides	(Pelagodoxa_henryana	(((Manicaria_saccifera	(Dypsis_decaryi	((Dictyosperma_album	Burretiokentia_grandiflora)	((Hydriastele_microspadix	Heterospathe_cagayanensis)	(Kentiopsis_piersoniorum	Veitchia_spiralis)))))	(Reinhardtia_gracilis	Geonoma_undata))	((Oenocarpus_bataua	Oenocarpus_minor)	Prestoea_acuminata)))))))	Kingia_australis);
(((Nypa_fruticans	((Calamus_caryotoides	Pseudophoenix_vinifera)	(Phoenix_dactylifera	(Serenoa_repens	Sabal_domingensis))))	(((((Attalea_speciosa	((Elaeis_guineensis	Elaeis_oleifera)	Bactris_major))	(Roystonea_regia	(Reinhardtia_simplex	(Reinhardtia_paiewonskiana	Reinhardtia_latisecta))))	((((Reinhardtia_gracilis	Geonoma_undata)	((Manicaria_saccifera	((Oenocarpus_bataua	Oenocarpus_minor)	Prestoea_acuminata))	((Dictyosperma_album	Burretiokentia_grandiflora)	(((Hydriastele_microspadix	Heterospathe_cagayanensis)	(Kentiopsis_piersoniorum	Veitchia_spiralis))	Dypsis_decaryi))))	Pelagodoxa_henryana)	Chamaedorea_seifrizii))	(Iriartea_deltoidea	Leopoldinia_pulchra))	(Podococcus_barteri	(Sclerosperma_profizianum	Orania_palindan))))	Kingia_australis);
(((Nypa_fruticans	(Pseudophoenix_vinifera	(Phoenix_dactylifera	(Serenoa_repens	Sabal_domingensis))))	(Calamus_caryotoides	((Chamaedorea_seifrizii	(((Attalea_speciosa	((Elaeis_guineensis	Elaeis_oleifera)	Bactris_major))	(Roystonea_regia	(Reinhardtia_simplex	(Reinhardtia_paiewonskiana	Reinhardtia_latisecta))))	(((Manicaria_saccifera	((Oenocarpus_bataua	Oenocarpus_minor)	Prestoea_acuminata))	((((Dictyosperma_album	Burretiokentia_grandiflora)	((Kentiopsis_piersoniorum	Veitchia_spiralis)	(Dypsis_decaryi	Hydriastele_microspadix)))	Heterospathe_cagayanensis)	(Reinhardtia_gracilis	Geonoma_undata)))	Pelagodoxa_henryana)))	((Iriartea_deltoidea	Leopoldinia_pulchra)	(Podococcus_barteri	(Sclerosperma_profizianum	Orania_palindan))))))	Kingia_australis);
((Roystonea_regia	((Reinhardtia_simplex	(Reinhardtia_paiewonskiana	Reinhardtia_latisecta))	(((Chamaedorea_seifrizii	((Iriartea_deltoidea	Leopoldinia_pulchra)	(((Nypa_fruticans	(Pseudophoenix_vinifera	(Sabal_domingensis	(Serenoa_repens	Phoenix_dactylifera))))	Calamus_caryotoides)	(Podococcus_barteri	(Sclerosperma_profizianum	Orania_palindan)))))	(((Manicaria_saccifera	((Oenocarpus_bataua	Oenocarpus_minor)	Prestoea_acuminata))	((((((Burretiokentia_grandiflora	Kentiopsis_piersoniorum)	Veitchia_spiralis)	(Hydriastele_microspadix	Heterospathe_cagayanensis))	Dypsis_decaryi)	Dictyosperma_album)	(Reinhardtia_gracilis	Geonoma_undata)))	Pelagodoxa_henryana))	(Attalea_speciosa	((Elaeis_guineensis	Elaeis_oleifera)	Bactris_major)))))	Kingia_australis);
(((Nypa_fruticans	(Pseudophoenix_vinifera	(Phoenix_dactylifera	(Sabal_domingensis	Serenoa_repens))))	((Chamaedorea_seifrizii	(Podococcus_barteri	(Sclerosperma_profizianum	Orania_palindan)))	((Calamus_caryotoides	(((Manicaria_saccifera	((Oenocarpus_bataua	Oenocarpus_minor)	Prestoea_acuminata))	(((((Kentiopsis_piersoniorum	Veitchia_spiralis)	(Hydriastele_microspadix	Heterospathe_cagayanensis))	Dypsis_decaryi)	(Burretiokentia_grandiflora	Dictyosperma_album))	(Reinhardtia_gracilis	Geonoma_undata)))	Pelagodoxa_henryana))	((Attalea_speciosa	((Elaeis_guineensis	Elaeis_oleifera)	Bactris_major))	(Roystonea_regia	((Iriartea_deltoidea	Leopoldinia_pulchra)	(Reinhardtia_simplex	(Reinhardtia_paiewonskiana	Reinhardtia_latisecta))))))))	Kingia_australis);
(((Attalea_speciosa	((Elaeis_guineensis	Elaeis_oleifera)	Bactris_major))	((((Iriartea_deltoidea	Leopoldinia_pulchra)	(Reinhardtia_simplex	(Reinhardtia_paiewonskiana	Reinhardtia_latisecta)))	((((Phoenix_dactylifera	(Sabal_domingensis	Serenoa_repens))	Nypa_fruticans)	(Calamus_caryotoides	Pseudophoenix_vinifera))	(Chamaedorea_seifrizii	(Podococcus_barteri	(Sclerosperma_profizianum	Orania_palindan)))))	((((Manicaria_saccifera	((Oenocarpus_bataua	Oenocarpus_minor)	Prestoea_acuminata))	(((((Kentiopsis_piersoniorum	Veitchia_spiralis)	Heterospathe_cagayanensis)	(Hydriastele_microspadix	Dypsis_decaryi))	(Burretiokentia_grandiflora	Dictyosperma_album))	(Reinhardtia_gracilis	Geonoma_undata)))	Pelagodoxa_henryana)	Roystonea_regia)))	Kingia_australis);
((((((Reinhardtia_simplex	(Reinhardtia_paiewonskiana	Reinhardtia_latisecta))	((Attalea_speciosa	(Bactris_major	(Elaeis_oleifera	Elaeis_guineensis)))	Roystonea_regia))	((Chamaedorea_seifrizii	Calamus_caryotoides)	(Pelagodoxa_henryana	(((Dypsis_decaryi	(Hydriastele_microspadix	(((Kentiopsis_piersoniorum	Veitchia_spiralis)	Burretiokentia_grandiflora)	Heterospathe_cagayanensis)))	Dictyosperma_album)	((Manicaria_saccifera	(Geonoma_undata	Reinhardtia_gracilis))	(Prestoea_acuminata	(Oenocarpus_bataua	Oenocarpus_minor)))))))	(((Orania_palindan	Sclerosperma_profizianum)	Podococcus_barteri)	(Leopoldinia_pulchra	Iriartea_deltoidea)))	(Pseudophoenix_vinifera	(Nypa_fruticans	(Phoenix_dactylifera	(Serenoa_repens	Sabal_domingensis)))))	Kingia_australis);
((Roystonea_regia	((Reinhardtia_simplex	(Reinhardtia_paiewonskiana	Reinhardtia_latisecta))	((((((Calamus_caryotoides	((Phoenix_dactylifera	(Serenoa_repens	Sabal_domingensis))	(Pseudophoenix_vinifera	Nypa_fruticans)))	((Orania_palindan	Sclerosperma_profizianum)	Podococcus_barteri))	(Leopoldinia_pulchra	Iriartea_deltoidea))	Chamaedorea_seifrizii)	(Pelagodoxa_henryana	((Geonoma_undata	Reinhardtia_gracilis)	(((Dypsis_decaryi	(Heterospathe_cagayanensis	(Hydriastele_microspadix	(Kentiopsis_piersoniorum	Veitchia_spiralis))))	(Burretiokentia_grandiflora	Dictyosperma_album))	((Prestoea_acuminata	(Oenocarpus_bataua	Oenocarpus_minor))	Manicaria_saccifera)))))	(Attalea_speciosa	(Bactris_major	(Elaeis_oleifera	Elaeis_guineensis))))))	Kingia_australis);
(((Nypa_fruticans	((Pseudophoenix_vinifera	Calamus_caryotoides)	(Serenoa_repens	(Sabal_domingensis	Phoenix_dactylifera))))	((((Orania_palindan	Sclerosperma_profizianum)	Podococcus_barteri)	(Leopoldinia_pulchra	Iriartea_deltoidea))	(Chamaedorea_seifrizii	((Pelagodoxa_henryana	((Geonoma_undata	Reinhardtia_gracilis)	(((Dypsis_decaryi	(Burretiokentia_grandiflora	(Heterospathe_cagayanensis	(Hydriastele_microspadix	(Kentiopsis_piersoniorum	Veitchia_spiralis)))))	Dictyosperma_album)	((Prestoea_acuminata	(Oenocarpus_bataua	Oenocarpus_minor))	Manicaria_saccifera))))	((Attalea_speciosa	(Bactris_major	(Elaeis_oleifera	Elaeis_guineensis)))	(Roystonea_regia	(Reinhardtia_simplex	(Reinhardtia_paiewonskiana	Reinhardtia_latisecta))))))))	Kingia_australis);
(((Nypa_fruticans	((Pseudophoenix_vinifera	Calamus_caryotoides)	(Phoenix_dactylifera	(Serenoa_repens	Sabal_domingensis))))	((Leopoldinia_pulchra	Iriartea_deltoidea)	(((Pelagodoxa_henryana	(Reinhardtia_simplex	(Reinhardtia_paiewonskiana	Reinhardtia_latisecta)))	((((Prestoea_acuminata	(Oenocarpus_bataua	Oenocarpus_minor))	((Dypsis_decaryi	((Dictyosperma_album	Burretiokentia_grandiflora)	((Kentiopsis_piersoniorum	Veitchia_spiralis)	(Heterospathe_cagayanensis	Hydriastele_microspadix))))	Manicaria_saccifera))	(Geonoma_undata	Reinhardtia_gracilis))	(Roystonea_regia	((Attalea_speciosa	(Bactris_major	(Elaeis_oleifera	Elaeis_guineensis)))	Chamaedorea_seifrizii))))	((Orania_palindan	Sclerosperma_profizianum)	Podococcus_barteri))))	Kingia_australis);
((Chamaedorea_seifrizii	(Calamus_caryotoides	((((Orania_palindan	Sclerosperma_profizianum)	Podococcus_barteri)	((Sabal_domingensis	(Phoenix_dactylifera	Serenoa_repens))	(Nypa_fruticans	Pseudophoenix_vinifera)))	((Pelagodoxa_henryana	(((Prestoea_acuminata	(Oenocarpus_bataua	Oenocarpus_minor))	(((Dypsis_decaryi	(((Burretiokentia_grandiflora	Kentiopsis_piersoniorum)	Veitchia_spiralis)	(Heterospathe_cagayanensis	Hydriastele_microspadix)))	Dictyosperma_album)	Manicaria_saccifera))	(Geonoma_undata	Reinhardtia_gracilis)))	((Attalea_speciosa	(Bactris_major	(Elaeis_oleifera	Elaeis_guineensis)))	(((Leopoldinia_pulchra	Iriartea_deltoidea)	Roystonea_regia)	(Reinhardtia_simplex	(Reinhardtia_paiewonskiana	Reinhardtia_latisecta))))))))	Kingia_australis);
(((Calamus_caryotoides	((Reinhardtia_gracilis	Nypa_fruticans)	(Pseudophoenix_vinifera	(Phoenix_dactylifera	(Serenoa_repens	Sabal_domingensis)))))	((((Chamaedorea_seifrizii	(Pelagodoxa_henryana	(((Prestoea_acuminata	(Oenocarpus_bataua	Oenocarpus_minor))	(((((Kentiopsis_piersoniorum	Veitchia_spiralis)	Heterospathe_cagayanensis)	(Burretiokentia_grandiflora	Dictyosperma_album))	(Hydriastele_microspadix	Dypsis_decaryi))	Manicaria_saccifera))	Geonoma_undata)))	((Attalea_speciosa	(Bactris_major	(Elaeis_oleifera	Elaeis_guineensis)))	(Roystonea_regia	(Reinhardtia_simplex	(Reinhardtia_paiewonskiana	Reinhardtia_latisecta)))))	(Leopoldinia_pulchra	Iriartea_deltoidea))	((Orania_palindan	Sclerosperma_profizianum)	Podococcus_barteri)))	Kingia_australis);
((Chamaedorea_seifrizii	((((((((Burretiokentia_grandiflora	(Kentiopsis_piersoniorum	Veitchia_spiralis))	(Heterospathe_cagayanensis	Hydriastele_microspadix))	Dictyosperma_album)	Dypsis_decaryi)	(Manicaria_saccifera	(Prestoea_acuminata	(Oenocarpus_bataua	Oenocarpus_minor))))	(Geonoma_undata	Pelagodoxa_henryana))	((Attalea_speciosa	(Bactris_major	(Elaeis_oleifera	Elaeis_guineensis)))	(Roystonea_regia	(Reinhardtia_simplex	(Reinhardtia_paiewonskiana	Reinhardtia_latisecta)))))	(((Podococcus_barteri	(Leopoldinia_pulchra	Iriartea_deltoidea))	(Orania_palindan	Sclerosperma_profizianum))	((((Reinhardtia_gracilis	Pseudophoenix_vinifera)	Calamus_caryotoides)	(Phoenix_dactylifera	(Serenoa_repens	Sabal_domingensis)))	Nypa_fruticans))))	Kingia_australis);
((Roystonea_regia	(((Reinhardtia_simplex	(Reinhardtia_paiewonskiana	Reinhardtia_latisecta))	(((((Orania_palindan	Sclerosperma_profizianum)	Podococcus_barteri)	(Nypa_fruticans	(Pseudophoenix_vinifera	(Phoenix_dactylifera	(Serenoa_repens	Sabal_domingensis)))))	(Chamaedorea_seifrizii	((((Reinhardtia_gracilis	Calamus_caryotoides)	(Geonoma_undata	Pelagodoxa_henryana))	(Prestoea_acuminata	(Oenocarpus_bataua	Oenocarpus_minor)))	(((Burretiokentia_grandiflora	Dictyosperma_album)	(Dypsis_decaryi	((Kentiopsis_piersoniorum	Veitchia_spiralis)	(Heterospathe_cagayanensis	Hydriastele_microspadix))))	Manicaria_saccifera))))	(Attalea_speciosa	(Bactris_major	(Elaeis_oleifera	Elaeis_guineensis)))))	(Leopoldinia_pulchra	Iriartea_deltoidea)))	Kingia_australis);
(((Calamus_caryotoides	(Nypa_fruticans	(Pseudophoenix_vinifera	(Phoenix_dactylifera	(Serenoa_repens	Sabal_domingensis)))))	(((Orania_palindan	Sclerosperma_profizianum)	Podococcus_barteri)	((((((Prestoea_acuminata	(Oenocarpus_bataua	Oenocarpus_minor))	((Dypsis_decaryi	(((Kentiopsis_piersoniorum	Veitchia_spiralis)	(Heterospathe_cagayanensis	Hydriastele_microspadix))	(Burretiokentia_grandiflora	Dictyosperma_album)))	Manicaria_saccifera))	(Reinhardtia_gracilis	Geonoma_undata))	Pelagodoxa_henryana)	((Attalea_speciosa	(Bactris_major	(Elaeis_oleifera	Elaeis_guineensis)))	((Reinhardtia_simplex	(Reinhardtia_paiewonskiana	Reinhardtia_latisecta))	((Leopoldinia_pulchra	Iriartea_deltoidea)	Roystonea_regia))))	Chamaedorea_seifrizii)))	Kingia_australis);
((Podococcus_barteri	((((((Attalea_speciosa	(Bactris_major	(Elaeis_oleifera	Elaeis_guineensis)))	((Reinhardtia_simplex	(Reinhardtia_paiewonskiana	Reinhardtia_latisecta))	Roystonea_regia))	(Chamaedorea_seifrizii	(((((Dictyosperma_album	(Dypsis_decaryi	((Hydriastele_microspadix	Heterospathe_cagayanensis)	(Kentiopsis_piersoniorum	(Veitchia_spiralis	Burretiokentia_grandiflora)))))	Manicaria_saccifera)	(Prestoea_acuminata	(Oenocarpus_bataua	Oenocarpus_minor)))	Pelagodoxa_henryana)	(Reinhardtia_gracilis	Geonoma_undata))))	(Calamus_caryotoides	((Phoenix_dactylifera	(Serenoa_repens	Sabal_domingensis))	(Nypa_fruticans	Pseudophoenix_vinifera))))	(Leopoldinia_pulchra	Iriartea_deltoidea))	(Orania_palindan	Sclerosperma_profizianum)))	Kingia_australis);
((Sclerosperma_profizianum	(Orania_palindan	((((Pseudophoenix_vinifera	(Phoenix_dactylifera	(Sabal_domingensis	Serenoa_repens)))	Nypa_fruticans)	((((((Reinhardtia_gracilis	Geonoma_undata)	((((Hydriastele_microspadix	(Veitchia_spiralis	Kentiopsis_piersoniorum))	Heterospathe_cagayanensis)	Dypsis_decaryi)	(Burretiokentia_grandiflora	Dictyosperma_album)))	(Manicaria_saccifera	((Oenocarpus_bataua	Oenocarpus_minor)	Prestoea_acuminata)))	Pelagodoxa_henryana)	((Attalea_speciosa	(Bactris_major	(Elaeis_guineensis	Elaeis_oleifera)))	(((Reinhardtia_latisecta	Reinhardtia_paiewonskiana)	Reinhardtia_simplex)	Roystonea_regia)))	Chamaedorea_seifrizii))	(Calamus_caryotoides	((Iriartea_deltoidea	Leopoldinia_pulchra)	Podococcus_barteri)))))	Kingia_australis);
(((((Sabal_domingensis	(Serenoa_repens	Phoenix_dactylifera))	(Nypa_fruticans	Pseudophoenix_vinifera))	(((((Roystonea_regia	(((Reinhardtia_gracilis	Geonoma_undata)	((Manicaria_saccifera	(Dypsis_decaryi	((Burretiokentia_grandiflora	Dictyosperma_album)	((Hydriastele_microspadix	(Veitchia_spiralis	Kentiopsis_piersoniorum))	Heterospathe_cagayanensis))))	((Oenocarpus_bataua	Oenocarpus_minor)	Prestoea_acuminata)))	Pelagodoxa_henryana))	((Attalea_speciosa	(Bactris_major	(Elaeis_guineensis	Elaeis_oleifera)))	Chamaedorea_seifrizii))	((Reinhardtia_latisecta	Reinhardtia_paiewonskiana)	Reinhardtia_simplex))	(Iriartea_deltoidea	Leopoldinia_pulchra))	(Podococcus_barteri	(Sclerosperma_profizianum	Orania_palindan))))	Calamus_caryotoides)	Kingia_australis);
(((Calamus_caryotoides	((Phoenix_dactylifera	(Sabal_domingensis	Serenoa_repens))	(Nypa_fruticans	Pseudophoenix_vinifera)))	((Chamaedorea_seifrizii	(Podococcus_barteri	(Sclerosperma_profizianum	Orania_palindan)))	((((((((Hydriastele_microspadix	(Reinhardtia_gracilis	Dypsis_decaryi))	(Kentiopsis_piersoniorum	(Burretiokentia_grandiflora	Veitchia_spiralis)))	Dictyosperma_album)	Heterospathe_cagayanensis)	Geonoma_undata)	(Manicaria_saccifera	((Oenocarpus_bataua	Oenocarpus_minor)	Prestoea_acuminata)))	Pelagodoxa_henryana)	((Attalea_speciosa	(Bactris_major	(Elaeis_guineensis	Elaeis_oleifera)))	(Roystonea_regia	((Iriartea_deltoidea	Leopoldinia_pulchra)	((Reinhardtia_latisecta	Reinhardtia_paiewonskiana)	Reinhardtia_simplex)))))))	Kingia_australis);
(((((Iriartea_deltoidea	Leopoldinia_pulchra)	(Podococcus_barteri	(Sclerosperma_profizianum	Orania_palindan)))	(Chamaedorea_seifrizii	((Geonoma_undata	(((Pelagodoxa_henryana	((Oenocarpus_bataua	Oenocarpus_minor)	Prestoea_acuminata))	Manicaria_saccifera)	(((Burretiokentia_grandiflora	Dictyosperma_album)	((Kentiopsis_piersoniorum	Veitchia_spiralis)	(Hydriastele_microspadix	Heterospathe_cagayanensis)))	Dypsis_decaryi)))	((Attalea_speciosa	(Bactris_major	(Elaeis_guineensis	Elaeis_oleifera)))	(((Reinhardtia_latisecta	Reinhardtia_paiewonskiana)	Reinhardtia_simplex)	Roystonea_regia)))))	((Reinhardtia_gracilis	Calamus_caryotoides)	(Nypa_fruticans	(Pseudophoenix_vinifera	(Phoenix_dactylifera	(Sabal_domingensis	Serenoa_repens))))))	Kingia_australis);
((Nypa_fruticans	((Pseudophoenix_vinifera	(Sabal_domingensis	(Serenoa_repens	Phoenix_dactylifera)))	((Podococcus_barteri	(Sclerosperma_profizianum	Orania_palindan))	(((Chamaedorea_seifrizii	Calamus_caryotoides)	((((((Oenocarpus_bataua	Oenocarpus_minor)	Prestoea_acuminata)	Manicaria_saccifera)	((((Burretiokentia_grandiflora	Dictyosperma_album)	((Kentiopsis_piersoniorum	Veitchia_spiralis)	Heterospathe_cagayanensis))	(Hydriastele_microspadix	Dypsis_decaryi))	(Reinhardtia_gracilis	Geonoma_undata)))	Pelagodoxa_henryana)	(((Reinhardtia_latisecta	Reinhardtia_paiewonskiana)	Reinhardtia_simplex)	(Roystonea_regia	(Attalea_speciosa	(Bactris_major	(Elaeis_guineensis	Elaeis_oleifera)))))))	(Iriartea_deltoidea	Leopoldinia_pulchra)))))	Kingia_australis);
(((Nypa_fruticans	(Pseudophoenix_vinifera	(Serenoa_repens	(Phoenix_dactylifera	Sabal_domingensis))))	(((Roystonea_regia	((Attalea_speciosa	(Bactris_major	(Elaeis_guineensis	Elaeis_oleifera)))	((Reinhardtia_latisecta	Reinhardtia_paiewonskiana)	Reinhardtia_simplex)))	((((((Oenocarpus_bataua	Oenocarpus_minor)	Prestoea_acuminata)	Manicaria_saccifera)	((Veitchia_spiralis	(Heterospathe_cagayanensis	((Burretiokentia_grandiflora	Dictyosperma_album)	(Kentiopsis_piersoniorum	(Hydriastele_microspadix	Dypsis_decaryi)))))	Geonoma_undata))	Pelagodoxa_henryana)	Chamaedorea_seifrizii))	((Iriartea_deltoidea	Leopoldinia_pulchra)	(Calamus_caryotoides	(Podococcus_barteri	((Sclerosperma_profizianum	Reinhardtia_gracilis)	Orania_palindan))))))	Kingia_australis);
((Podococcus_barteri	((Sclerosperma_profizianum	Orania_palindan)	((((Nypa_fruticans	(Pseudophoenix_vinifera	(Serenoa_repens	(Phoenix_dactylifera	Sabal_domingensis))))	(((Reinhardtia_latisecta	Reinhardtia_paiewonskiana)	Reinhardtia_simplex)	(((Roystonea_regia	(((((Oenocarpus_bataua	Oenocarpus_minor)	Prestoea_acuminata)	((((Kentiopsis_piersoniorum	((Burretiokentia_grandiflora	Veitchia_spiralis)	Heterospathe_cagayanensis))	(Hydriastele_microspadix	Dypsis_decaryi))	Dictyosperma_album)	Manicaria_saccifera))	(Reinhardtia_gracilis	Geonoma_undata))	Pelagodoxa_henryana))	Chamaedorea_seifrizii)	(Attalea_speciosa	(Bactris_major	(Elaeis_guineensis	Elaeis_oleifera))))))	(Iriartea_deltoidea	Leopoldinia_pulchra))	Calamus_caryotoides)))	Kingia_australis);
((Podococcus_barteri	((Sclerosperma_profizianum	Orania_palindan)	((Nypa_fruticans	(Calamus_caryotoides	(Pseudophoenix_vinifera	(Sabal_domingensis	(Serenoa_repens	Phoenix_dactylifera)))))	((((Roystonea_regia	((((((Burretiokentia_grandiflora	(Veitchia_spiralis	Kentiopsis_piersoniorum))	(Hydriastele_microspadix	Heterospathe_cagayanensis))	Dictyosperma_album)	Dypsis_decaryi)	((((Oenocarpus_bataua	Oenocarpus_minor)	Prestoea_acuminata)	Manicaria_saccifera)	(Reinhardtia_gracilis	Geonoma_undata)))	Pelagodoxa_henryana))	((Attalea_speciosa	(Bactris_major	(Elaeis_guineensis	Elaeis_oleifera)))	Chamaedorea_seifrizii))	((Reinhardtia_latisecta	Reinhardtia_paiewonskiana)	Reinhardtia_simplex))	(Iriartea_deltoidea	Leopoldinia_pulchra)))))	Kingia_australis);
(((Calamus_caryotoides	((Sabal_domingensis	(Serenoa_repens	Phoenix_dactylifera))	(Pseudophoenix_vinifera	Nypa_fruticans)))	((((Pelagodoxa_henryana	(((Oenocarpus_bataua	Oenocarpus_minor)	Prestoea_acuminata)	Manicaria_saccifera))	((Reinhardtia_gracilis	Geonoma_undata)	((Burretiokentia_grandiflora	Dictyosperma_album)	(Dypsis_decaryi	((Heterospathe_cagayanensis	Hydriastele_microspadix)	(Veitchia_spiralis	Kentiopsis_piersoniorum))))))	(((((Reinhardtia_latisecta	Reinhardtia_paiewonskiana)	Reinhardtia_simplex)	Roystonea_regia)	(Attalea_speciosa	(Bactris_major	(Elaeis_guineensis	Elaeis_oleifera))))	Chamaedorea_seifrizii))	((Podococcus_barteri	(Sclerosperma_profizianum	Orania_palindan))	(Iriartea_deltoidea	Leopoldinia_pulchra))))	Kingia_australis);
((Dypsis_decaryi	((((Heterospathe_cagayanensis	Hydriastele_microspadix)	(Veitchia_spiralis	Kentiopsis_piersoniorum))	(Burretiokentia_grandiflora	Dictyosperma_album))	((((((((Reinhardtia_latisecta	Reinhardtia_paiewonskiana)	Reinhardtia_simplex)	((Iriartea_deltoidea	Leopoldinia_pulchra)	Roystonea_regia))	(Attalea_speciosa	(Bactris_major	(Elaeis_guineensis	Elaeis_oleifera))))	((Chamaedorea_seifrizii	(Podococcus_barteri	(Sclerosperma_profizianum	Orania_palindan)))	(Calamus_caryotoides	(Nypa_fruticans	((Phoenix_dactylifera	(Sabal_domingensis	Serenoa_repens))	Pseudophoenix_vinifera)))))	Pelagodoxa_henryana)	(((Oenocarpus_bataua	Oenocarpus_minor)	Prestoea_acuminata)	Manicaria_saccifera))	(Reinhardtia_gracilis	Geonoma_undata))))	Kingia_australis);
((((Pseudophoenix_vinifera	Nypa_fruticans)	(Sabal_domingensis	(Phoenix_dactylifera	Serenoa_repens)))	((((Roystonea_regia	(((Reinhardtia_paiewonskiana	Reinhardtia_latisecta)	Reinhardtia_simplex)	(Attalea_speciosa	((Elaeis_oleifera	Elaeis_guineensis)	Bactris_major))))	((Pelagodoxa_henryana	((Reinhardtia_gracilis	Geonoma_undata)	((Manicaria_saccifera	((Oenocarpus_minor	Oenocarpus_bataua)	Prestoea_acuminata))	((Burretiokentia_grandiflora	Dictyosperma_album)	((Heterospathe_cagayanensis	((Kentiopsis_piersoniorum	Veitchia_spiralis)	Hydriastele_microspadix))	Dypsis_decaryi)))))	(Calamus_caryotoides	Chamaedorea_seifrizii)))	(Podococcus_barteri	(Sclerosperma_profizianum	Orania_palindan)))	(Leopoldinia_pulchra	Iriartea_deltoidea)))	Kingia_australis);
(((Nypa_fruticans	((Serenoa_repens	(Sabal_domingensis	Phoenix_dactylifera))	Pseudophoenix_vinifera))	(((Chamaedorea_seifrizii	(Podococcus_barteri	(Sclerosperma_profizianum	Orania_palindan)))	(((Attalea_speciosa	((Elaeis_oleifera	Elaeis_guineensis)	Bactris_major))	(((Leopoldinia_pulchra	Iriartea_deltoidea)	Roystonea_regia)	((Reinhardtia_paiewonskiana	Reinhardtia_latisecta)	Reinhardtia_simplex)))	(Pelagodoxa_henryana	((Manicaria_saccifera	((Oenocarpus_minor	Oenocarpus_bataua)	Prestoea_acuminata))	(((Burretiokentia_grandiflora	Dictyosperma_album)	((Heterospathe_cagayanensis	((Kentiopsis_piersoniorum	Veitchia_spiralis)	(Reinhardtia_gracilis	Hydriastele_microspadix)))	Dypsis_decaryi))	Geonoma_undata)))))	Calamus_caryotoides))	Kingia_australis);
((Nypa_fruticans	(((Calamus_caryotoides	Pseudophoenix_vinifera)	(Serenoa_repens	(Sabal_domingensis	Phoenix_dactylifera)))	(((Leopoldinia_pulchra	Iriartea_deltoidea)	(Podococcus_barteri	(Sclerosperma_profizianum	Orania_palindan)))	(((Roystonea_regia	(((Dypsis_decaryi	(((Burretiokentia_grandiflora	(Kentiopsis_piersoniorum	Veitchia_spiralis))	(Heterospathe_cagayanensis	Hydriastele_microspadix))	Dictyosperma_album))	(Reinhardtia_gracilis	Geonoma_undata))	(Pelagodoxa_henryana	(Manicaria_saccifera	((Oenocarpus_minor	Oenocarpus_bataua)	Prestoea_acuminata)))))	(Chamaedorea_seifrizii	(Attalea_speciosa	((Elaeis_oleifera	Elaeis_guineensis)	Bactris_major))))	((Reinhardtia_paiewonskiana	Reinhardtia_latisecta)	Reinhardtia_simplex)))))	Kingia_australis);
(((Nypa_fruticans	(Pseudophoenix_vinifera	(Serenoa_repens	(Sabal_domingensis	Phoenix_dactylifera))))	((Podococcus_barteri	(Sclerosperma_profizianum	Orania_palindan))	(((Pelagodoxa_henryana	(((Reinhardtia_gracilis	Geonoma_undata)	((Dictyosperma_album	((Burretiokentia_grandiflora	(Kentiopsis_piersoniorum	Veitchia_spiralis))	(Heterospathe_cagayanensis	Hydriastele_microspadix)))	Dypsis_decaryi))	(Manicaria_saccifera	((Oenocarpus_minor	Oenocarpus_bataua)	Prestoea_acuminata))))	((Attalea_speciosa	((Elaeis_oleifera	Elaeis_guineensis)	Bactris_major))	(((Leopoldinia_pulchra	Iriartea_deltoidea)	Roystonea_regia)	((Reinhardtia_paiewonskiana	Reinhardtia_latisecta)	Reinhardtia_simplex))))	(Calamus_caryotoides	Chamaedorea_seifrizii))))	Kingia_australis);
((((Sabal_domingensis	(Phoenix_dactylifera	Serenoa_repens))	(Nypa_fruticans	Pseudophoenix_vinifera))	((Calamus_caryotoides	((Chamaedorea_seifrizii	(Sclerosperma_profizianum	(Orania_palindan	Podococcus_barteri)))	((Pelagodoxa_henryana	(((Reinhardtia_gracilis	Geonoma_undata)	((Dictyosperma_album	((Kentiopsis_piersoniorum	(Veitchia_spiralis	Burretiokentia_grandiflora))	(Heterospathe_cagayanensis	Hydriastele_microspadix)))	Dypsis_decaryi))	(Manicaria_saccifera	((Oenocarpus_minor	Oenocarpus_bataua)	Prestoea_acuminata))))	((Attalea_speciosa	((Elaeis_oleifera	Elaeis_guineensis)	Bactris_major))	(Roystonea_regia	((Reinhardtia_paiewonskiana	Reinhardtia_latisecta)	Reinhardtia_simplex))))))	(Leopoldinia_pulchra	Iriartea_deltoidea)))	Kingia_australis);
((((Sabal_domingensis	(Phoenix_dactylifera	Serenoa_repens))	(Nypa_fruticans	Pseudophoenix_vinifera))	((Podococcus_barteri	(Sclerosperma_profizianum	Orania_palindan))	(((Chamaedorea_seifrizii	(Calamus_caryotoides	(Pelagodoxa_henryana	(((Reinhardtia_gracilis	Geonoma_undata)	((Veitchia_spiralis	Heterospathe_cagayanensis)	(Burretiokentia_grandiflora	(Dictyosperma_album	(Kentiopsis_piersoniorum	(Hydriastele_microspadix	Dypsis_decaryi))))))	(Manicaria_saccifera	((Oenocarpus_minor	Oenocarpus_bataua)	Prestoea_acuminata))))))	((Attalea_speciosa	((Elaeis_oleifera	Elaeis_guineensis)	Bactris_major))	(Roystonea_regia	((Reinhardtia_paiewonskiana	Reinhardtia_latisecta)	Reinhardtia_simplex))))	(Leopoldinia_pulchra	Iriartea_deltoidea))))	Kingia_australis);
((Roystonea_regia	(((Reinhardtia_paiewonskiana	Reinhardtia_latisecta)	Reinhardtia_simplex)	(((Pelagodoxa_henryana	(((Reinhardtia_gracilis	Geonoma_undata)	((Burretiokentia_grandiflora	Dictyosperma_album)	(((Veitchia_spiralis	Kentiopsis_piersoniorum)	(Hydriastele_microspadix	Heterospathe_cagayanensis))	Dypsis_decaryi)))	(Manicaria_saccifera	((Oenocarpus_minor	Oenocarpus_bataua)	Prestoea_acuminata))))	((((Nypa_fruticans	((Serenoa_repens	(Sabal_domingensis	Phoenix_dactylifera))	(Pseudophoenix_vinifera	Calamus_caryotoides)))	(Leopoldinia_pulchra	Iriartea_deltoidea))	(Podococcus_barteri	(Sclerosperma_profizianum	Orania_palindan)))	Chamaedorea_seifrizii))	(Attalea_speciosa	((Elaeis_oleifera	Elaeis_guineensis)	Bactris_major)))))	Kingia_australis);
(((Podococcus_barteri	(Leopoldinia_pulchra	Iriartea_deltoidea))	((Chamaedorea_seifrizii	(((((Reinhardtia_paiewonskiana	Reinhardtia_latisecta)	Reinhardtia_simplex)	Roystonea_regia)	(Bactris_major	(Attalea_speciosa	(Elaeis_oleifera	Elaeis_guineensis))))	(Pelagodoxa_henryana	((Reinhardtia_gracilis	Geonoma_undata)	(((((Veitchia_spiralis	Kentiopsis_piersoniorum)	(Hydriastele_microspadix	Heterospathe_cagayanensis))	(Dypsis_decaryi	(Burretiokentia_grandiflora	Dictyosperma_album)))	Manicaria_saccifera)	((Oenocarpus_minor	Oenocarpus_bataua)	Prestoea_acuminata))))))	((Sclerosperma_profizianum	Orania_palindan)	(Nypa_fruticans	((Phoenix_dactylifera	(Serenoa_repens	Sabal_domingensis))	(Pseudophoenix_vinifera	Calamus_caryotoides))))))	Kingia_australis);
((Podococcus_barteri	((Sclerosperma_profizianum	Orania_palindan)	((Nypa_fruticans	(Pseudophoenix_vinifera	(Calamus_caryotoides	(Phoenix_dactylifera	(Serenoa_repens	Sabal_domingensis)))))	((Leopoldinia_pulchra	Iriartea_deltoidea)	(((((Reinhardtia_paiewonskiana	Reinhardtia_latisecta)	Reinhardtia_simplex)	Roystonea_regia)	(Chamaedorea_seifrizii	((Bactris_major	(Elaeis_oleifera	Elaeis_guineensis))	Attalea_speciosa)))	(Pelagodoxa_henryana	((Reinhardtia_gracilis	Geonoma_undata)	((Dypsis_decaryi	((Burretiokentia_grandiflora	Dictyosperma_album)	((Veitchia_spiralis	Kentiopsis_piersoniorum)	(Hydriastele_microspadix	Heterospathe_cagayanensis))))	(Manicaria_saccifera	((Oenocarpus_minor	Oenocarpus_bataua)	Prestoea_acuminata))))))))))	Kingia_australis);
((Roystonea_regia	((((Bactris_major	(Elaeis_oleifera	Elaeis_guineensis))	Attalea_speciosa)	((Chamaedorea_seifrizii	(Pelagodoxa_henryana	((Reinhardtia_gracilis	Geonoma_undata)	((((Burretiokentia_grandiflora	Dictyosperma_album)	((Veitchia_spiralis	Kentiopsis_piersoniorum)	(Hydriastele_microspadix	Dypsis_decaryi)))	Heterospathe_cagayanensis)	(Manicaria_saccifera	((Oenocarpus_minor	Oenocarpus_bataua)	Prestoea_acuminata))))))	(((Calamus_caryotoides	(Phoenix_dactylifera	(Serenoa_repens	Sabal_domingensis)))	(Nypa_fruticans	Pseudophoenix_vinifera))	((Sclerosperma_profizianum	Orania_palindan)	((Leopoldinia_pulchra	Iriartea_deltoidea)	Podococcus_barteri)))))	((Reinhardtia_paiewonskiana	Reinhardtia_latisecta)	Reinhardtia_simplex)))	Kingia_australis);
((Roystonea_regia	((((Reinhardtia_latisecta	Reinhardtia_paiewonskiana)	Reinhardtia_simplex)	(Leopoldinia_pulchra	Iriartea_deltoidea))	((Attalea_speciosa	((Elaeis_guineensis	Elaeis_oleifera)	Bactris_major))	(((Chamaedorea_seifrizii	((Sclerosperma_profizianum	Orania_palindan)	Podococcus_barteri))	(((Pseudophoenix_vinifera	Nypa_fruticans)	(Sabal_domingensis	(Phoenix_dactylifera	Serenoa_repens)))	Calamus_caryotoides))	((((Dypsis_decaryi	((((Veitchia_spiralis	Kentiopsis_piersoniorum)	Heterospathe_cagayanensis)	Hydriastele_microspadix)	(Burretiokentia_grandiflora	Dictyosperma_album)))	(Geonoma_undata	Reinhardtia_gracilis))	(Manicaria_saccifera	(Prestoea_acuminata	(Oenocarpus_minor	Oenocarpus_bataua))))	Pelagodoxa_henryana)))))	Kingia_australis);
((((Pseudophoenix_vinifera	Nypa_fruticans)	(Phoenix_dactylifera	(Serenoa_repens	Sabal_domingensis)))	(Calamus_caryotoides	(((((Geonoma_undata	Reinhardtia_gracilis)	(Dypsis_decaryi	(((Veitchia_spiralis	Kentiopsis_piersoniorum)	(Heterospathe_cagayanensis	Hydriastele_microspadix))	(Burretiokentia_grandiflora	Dictyosperma_album))))	((Pelagodoxa_henryana	Manicaria_saccifera)	(Prestoea_acuminata	(Oenocarpus_minor	Oenocarpus_bataua))))	((Roystonea_regia	(((Reinhardtia_latisecta	Reinhardtia_paiewonskiana)	Reinhardtia_simplex)	(Leopoldinia_pulchra	Iriartea_deltoidea)))	(Attalea_speciosa	((Elaeis_guineensis	Elaeis_oleifera)	Bactris_major))))	(Chamaedorea_seifrizii	(Sclerosperma_profizianum	(Orania_palindan	Podococcus_barteri))))))	Kingia_australis);
((Podococcus_barteri	((Sclerosperma_profizianum	Orania_palindan)	(((((Calamus_caryotoides	Pseudophoenix_vinifera)	((Serenoa_repens	Sabal_domingensis)	Phoenix_dactylifera))	Nypa_fruticans)	(((((Geonoma_undata	Reinhardtia_gracilis)	((Heterospathe_cagayanensis	(Hydriastele_microspadix	(Kentiopsis_piersoniorum	(Burretiokentia_grandiflora	Veitchia_spiralis))))	(Dictyosperma_album	Dypsis_decaryi)))	(Manicaria_saccifera	(Prestoea_acuminata	(Oenocarpus_minor	Oenocarpus_bataua))))	Pelagodoxa_henryana)	((Roystonea_regia	(((Reinhardtia_latisecta	Reinhardtia_paiewonskiana)	Reinhardtia_simplex)	(Leopoldinia_pulchra	Iriartea_deltoidea)))	(Attalea_speciosa	((Elaeis_guineensis	Elaeis_oleifera)	Bactris_major)))))	Chamaedorea_seifrizii)))	Kingia_australis);
(((((Calamus_caryotoides	Pseudophoenix_vinifera)	((Serenoa_repens	Sabal_domingensis)	Phoenix_dactylifera))	Nypa_fruticans)	(((Leopoldinia_pulchra	Iriartea_deltoidea)	((((Attalea_speciosa	((Elaeis_guineensis	Elaeis_oleifera)	Bactris_major))	Roystonea_regia)	(Chamaedorea_seifrizii	((((Geonoma_undata	Reinhardtia_gracilis)	(((Heterospathe_cagayanensis	Dypsis_decaryi)	((Burretiokentia_grandiflora	Hydriastele_microspadix)	(Kentiopsis_piersoniorum	Veitchia_spiralis)))	Dictyosperma_album))	(Manicaria_saccifera	(Prestoea_acuminata	(Oenocarpus_minor	Oenocarpus_bataua))))	Pelagodoxa_henryana)))	((Reinhardtia_latisecta	Reinhardtia_paiewonskiana)	Reinhardtia_simplex)))	(Podococcus_barteri	(Sclerosperma_profizianum	Orania_palindan))))	Kingia_australis);
((Nypa_fruticans	(((((((Geonoma_undata	Reinhardtia_gracilis)	((Dypsis_decaryi	(((Kentiopsis_piersoniorum	Veitchia_spiralis)	(Hydriastele_microspadix	Heterospathe_cagayanensis))	(Burretiokentia_grandiflora	Dictyosperma_album)))	(Manicaria_saccifera	(Prestoea_acuminata	(Oenocarpus_minor	Oenocarpus_bataua)))))	Pelagodoxa_henryana)	Chamaedorea_seifrizii)	((Attalea_speciosa	((Elaeis_guineensis	Elaeis_oleifera)	Bactris_major))	(((Leopoldinia_pulchra	Iriartea_deltoidea)	Roystonea_regia)	((Reinhardtia_latisecta	Reinhardtia_paiewonskiana)	Reinhardtia_simplex))))	(Podococcus_barteri	(Sclerosperma_profizianum	Orania_palindan)))	((Calamus_caryotoides	Pseudophoenix_vinifera)	((Serenoa_repens	Sabal_domingensis)	Phoenix_dactylifera))))	Kingia_australis);
((((((((Geonoma_undata	Reinhardtia_gracilis)	(((Burretiokentia_grandiflora	Dictyosperma_album)	(Dypsis_decaryi	((Kentiopsis_piersoniorum	Veitchia_spiralis)	(Hydriastele_microspadix	Heterospathe_cagayanensis))))	(Manicaria_saccifera	(Prestoea_acuminata	(Oenocarpus_minor	Oenocarpus_bataua)))))	Pelagodoxa_henryana)	(Calamus_caryotoides	Chamaedorea_seifrizii))	((Attalea_speciosa	((Elaeis_guineensis	Elaeis_oleifera)	Bactris_major))	(((Leopoldinia_pulchra	Iriartea_deltoidea)	Roystonea_regia)	((Reinhardtia_latisecta	Reinhardtia_paiewonskiana)	Reinhardtia_simplex))))	(Podococcus_barteri	(Sclerosperma_profizianum	Orania_palindan)))	(Nypa_fruticans	(Pseudophoenix_vinifera	(Sabal_domingensis	(Phoenix_dactylifera	Serenoa_repens)))))	Kingia_australis);
((Pseudophoenix_vinifera	((Sabal_domingensis	(Phoenix_dactylifera	Serenoa_repens))	((((Leopoldinia_pulchra	Iriartea_deltoidea)	(((Reinhardtia_latisecta	Reinhardtia_paiewonskiana)	Reinhardtia_simplex)	((((Manicaria_saccifera	(Prestoea_acuminata	(Oenocarpus_minor	Oenocarpus_bataua)))	((Dypsis_decaryi	(Dictyosperma_album	(Heterospathe_cagayanensis	((Burretiokentia_grandiflora	(Kentiopsis_piersoniorum	Veitchia_spiralis))	Hydriastele_microspadix))))	(Geonoma_undata	Reinhardtia_gracilis)))	Pelagodoxa_henryana)	((Roystonea_regia	(Calamus_caryotoides	Chamaedorea_seifrizii))	(Attalea_speciosa	((Elaeis_guineensis	Elaeis_oleifera)	Bactris_major))))))	(Podococcus_barteri	(Sclerosperma_profizianum	Orania_palindan)))	Nypa_fruticans)))	Kingia_australis);
((Roystonea_regia	((((((Podococcus_barteri	(Sclerosperma_profizianum	Orania_palindan))	((Pseudophoenix_vinifera	Nypa_fruticans)	(Serenoa_repens	(Sabal_domingensis	Phoenix_dactylifera))))	(Leopoldinia_pulchra	Iriartea_deltoidea))	((Reinhardtia_latisecta	Reinhardtia_paiewonskiana)	Reinhardtia_simplex))	((Calamus_caryotoides	Chamaedorea_seifrizii)	(((Manicaria_saccifera	(Prestoea_acuminata	(Oenocarpus_minor	Oenocarpus_bataua)))	(((Dictyosperma_album	((Dypsis_decaryi	((Kentiopsis_piersoniorum	Veitchia_spiralis)	Burretiokentia_grandiflora))	Hydriastele_microspadix))	Heterospathe_cagayanensis)	(Geonoma_undata	Reinhardtia_gracilis)))	Pelagodoxa_henryana)))	(Attalea_speciosa	((Elaeis_guineensis	Elaeis_oleifera)	Bactris_major))))	Kingia_australis);
(((Nypa_fruticans	((Sabal_domingensis	(Phoenix_dactylifera	Serenoa_repens))	(Pseudophoenix_vinifera	Calamus_caryotoides)))	(((((Geonoma_undata	Reinhardtia_gracilis)	((Prestoea_acuminata	(Oenocarpus_minor	Oenocarpus_bataua))	(Manicaria_saccifera	(((((Burretiokentia_grandiflora	Hydriastele_microspadix)	Heterospathe_cagayanensis)	(Kentiopsis_piersoniorum	Veitchia_spiralis))	Dictyosperma_album)	Dypsis_decaryi))))	Pelagodoxa_henryana)	((((Leopoldinia_pulchra	Iriartea_deltoidea)	Roystonea_regia)	((Reinhardtia_latisecta	Reinhardtia_paiewonskiana)	Reinhardtia_simplex))	(Attalea_speciosa	((Elaeis_guineensis	Elaeis_oleifera)	Bactris_major))))	(Chamaedorea_seifrizii	(Podococcus_barteri	(Sclerosperma_profizianum	Orania_palindan)))))	Kingia_australis);
((Calamus_caryotoides	((((((Manicaria_saccifera	(Prestoea_acuminata	(Oenocarpus_minor	Oenocarpus_bataua)))	((Reinhardtia_gracilis	(((Hydriastele_microspadix	Heterospathe_cagayanensis)	(Kentiopsis_piersoniorum	Veitchia_spiralis))	((Burretiokentia_grandiflora	Dictyosperma_album)	Dypsis_decaryi)))	Geonoma_undata))	Pelagodoxa_henryana)	((Roystonea_regia	((Reinhardtia_latisecta	Reinhardtia_paiewonskiana)	Reinhardtia_simplex))	(Attalea_speciosa	((Elaeis_guineensis	Elaeis_oleifera)	Bactris_major))))	(Chamaedorea_seifrizii	(Podococcus_barteri	(Sclerosperma_profizianum	Orania_palindan))))	((Leopoldinia_pulchra	Iriartea_deltoidea)	(Nypa_fruticans	((Pseudophoenix_vinifera	Sabal_domingensis)	(Phoenix_dactylifera	Serenoa_repens))))))	Kingia_australis);
((((((((Manicaria_saccifera	(Heterospathe_cagayanensis	(((Hydriastele_microspadix	Dypsis_decaryi)	(Dictyosperma_album	Burretiokentia_grandiflora))	(Veitchia_spiralis	Kentiopsis_piersoniorum))))	(Geonoma_undata	Reinhardtia_gracilis))	(Prestoea_acuminata	(Oenocarpus_minor	Oenocarpus_bataua)))	Pelagodoxa_henryana)	(((Reinhardtia_simplex	(Reinhardtia_paiewonskiana	Reinhardtia_latisecta))	(Roystonea_regia	(Leopoldinia_pulchra	Iriartea_deltoidea)))	(Attalea_speciosa	(Bactris_major	(Elaeis_guineensis	Elaeis_oleifera)))))	(Chamaedorea_seifrizii	(Podococcus_barteri	(Sclerosperma_profizianum	Orania_palindan))))	((Nypa_fruticans	((Sabal_domingensis	(Phoenix_dactylifera	Serenoa_repens))	Pseudophoenix_vinifera))	Calamus_caryotoides))	Kingia_australis);
(((((((Reinhardtia_simplex	(Reinhardtia_paiewonskiana	Reinhardtia_latisecta))	Roystonea_regia)	(Attalea_speciosa	(Bactris_major	(Elaeis_guineensis	Elaeis_oleifera))))	((Chamaedorea_seifrizii	(Podococcus_barteri	(Sclerosperma_profizianum	Orania_palindan)))	((((((((Veitchia_spiralis	Kentiopsis_piersoniorum)	Hydriastele_microspadix)	Heterospathe_cagayanensis)	(Burretiokentia_grandiflora	Dictyosperma_album))	Dypsis_decaryi)	(Geonoma_undata	Reinhardtia_gracilis))	(Manicaria_saccifera	(Prestoea_acuminata	(Oenocarpus_minor	Oenocarpus_bataua))))	Pelagodoxa_henryana)))	(Leopoldinia_pulchra	Iriartea_deltoidea))	(((Phoenix_dactylifera	(Serenoa_repens	Sabal_domingensis))	(Pseudophoenix_vinifera	Nypa_fruticans))	Calamus_caryotoides))	Kingia_australis);
(((((((((((((Veitchia_spiralis	Kentiopsis_piersoniorum)	Hydriastele_microspadix)	Heterospathe_cagayanensis)	((Burretiokentia_grandiflora	Dictyosperma_album)	Dypsis_decaryi))	(Geonoma_undata	Reinhardtia_gracilis))	(Manicaria_saccifera	(Prestoea_acuminata	(Oenocarpus_minor	Oenocarpus_bataua))))	Pelagodoxa_henryana)	(Calamus_caryotoides	Chamaedorea_seifrizii))	(((Reinhardtia_simplex	(Reinhardtia_paiewonskiana	Reinhardtia_latisecta))	Roystonea_regia)	(Attalea_speciosa	(Bactris_major	(Elaeis_guineensis	Elaeis_oleifera)))))	(Leopoldinia_pulchra	Iriartea_deltoidea))	(Podococcus_barteri	(Sclerosperma_profizianum	Orania_palindan)))	(Nypa_fruticans	((Serenoa_repens	(Sabal_domingensis	Phoenix_dactylifera))	Pseudophoenix_vinifera)))	Kingia_australis);
((Attalea_speciosa	((Bactris_major	(Elaeis_guineensis	Elaeis_oleifera))	(((((Leopoldinia_pulchra	Iriartea_deltoidea)	(Podococcus_barteri	(Sclerosperma_profizianum	Orania_palindan)))	((Serenoa_repens	(Sabal_domingensis	Phoenix_dactylifera))	(Pseudophoenix_vinifera	Nypa_fruticans)))	(Chamaedorea_seifrizii	((((Geonoma_undata	Reinhardtia_gracilis)	(((((((Veitchia_spiralis	Kentiopsis_piersoniorum)	Hydriastele_microspadix)	Heterospathe_cagayanensis)	Dypsis_decaryi)	(Burretiokentia_grandiflora	Dictyosperma_album))	Manicaria_saccifera)	(Prestoea_acuminata	(Oenocarpus_minor	Oenocarpus_bataua))))	Pelagodoxa_henryana)	Calamus_caryotoides)))	((Reinhardtia_simplex	(Reinhardtia_paiewonskiana	Reinhardtia_latisecta))	Roystonea_regia))))	Kingia_australis);
(((Calamus_caryotoides	((Serenoa_repens	(Sabal_domingensis	Phoenix_dactylifera))	(Pseudophoenix_vinifera	Nypa_fruticans)))	(((Chamaedorea_seifrizii	(((Geonoma_undata	Reinhardtia_gracilis)	(((((Veitchia_spiralis	Kentiopsis_piersoniorum)	(Heterospathe_cagayanensis	Hydriastele_microspadix))	Burretiokentia_grandiflora)	(Dictyosperma_album	Dypsis_decaryi))	(Manicaria_saccifera	(Prestoea_acuminata	(Oenocarpus_minor	Oenocarpus_bataua)))))	Pelagodoxa_henryana))	(((Reinhardtia_simplex	(Reinhardtia_paiewonskiana	Reinhardtia_latisecta))	Roystonea_regia)	(Attalea_speciosa	(Bactris_major	(Elaeis_guineensis	Elaeis_oleifera)))))	(((Leopoldinia_pulchra	Iriartea_deltoidea)	Podococcus_barteri)	(Sclerosperma_profizianum	Orania_palindan))))	Kingia_australis);
((Attalea_speciosa	((Bactris_major	(Elaeis_guineensis	Elaeis_oleifera))	((((((Leopoldinia_pulchra	Iriartea_deltoidea)	Podococcus_barteri)	(Sclerosperma_profizianum	Orania_palindan))	((Nypa_fruticans	((Phoenix_dactylifera	(Serenoa_repens	Sabal_domingensis))	Pseudophoenix_vinifera))	Calamus_caryotoides))	(Chamaedorea_seifrizii	(((Manicaria_saccifera	(Prestoea_acuminata	(Oenocarpus_minor	Oenocarpus_bataua)))	((Geonoma_undata	Reinhardtia_gracilis)	(Dypsis_decaryi	((((Hydriastele_microspadix	Burretiokentia_grandiflora)	(Veitchia_spiralis	Kentiopsis_piersoniorum))	Heterospathe_cagayanensis)	Dictyosperma_album))))	Pelagodoxa_henryana)))	((Reinhardtia_simplex	(Reinhardtia_paiewonskiana	Reinhardtia_latisecta))	Roystonea_regia))))	Kingia_australis);
(((Nypa_fruticans	((Phoenix_dactylifera	(Serenoa_repens	Sabal_domingensis))	(Pseudophoenix_vinifera	Calamus_caryotoides)))	(((Chamaedorea_seifrizii	(((Prestoea_acuminata	(Oenocarpus_minor	Oenocarpus_bataua))	((Geonoma_undata	Reinhardtia_gracilis)	(Manicaria_saccifera	((Burretiokentia_grandiflora	Dictyosperma_album)	(Dypsis_decaryi	((Hydriastele_microspadix	Heterospathe_cagayanensis)	(Veitchia_spiralis	Kentiopsis_piersoniorum)))))))	Pelagodoxa_henryana))	(((Reinhardtia_simplex	(Reinhardtia_paiewonskiana	Reinhardtia_latisecta))	Roystonea_regia)	(Attalea_speciosa	(Bactris_major	(Elaeis_guineensis	Elaeis_oleifera)))))	(((Leopoldinia_pulchra	Iriartea_deltoidea)	Podococcus_barteri)	(Sclerosperma_profizianum	Orania_palindan))))	Kingia_australis);
((Roystonea_regia	((((Attalea_speciosa	(Bactris_major	(Elaeis_guineensis	Elaeis_oleifera)))	(((Podococcus_barteri	(Sclerosperma_profizianum	Orania_palindan))	(Nypa_fruticans	((Phoenix_dactylifera	(Serenoa_repens	Sabal_domingensis))	(Pseudophoenix_vinifera	Calamus_caryotoides))))	(Chamaedorea_seifrizii	(((Pelagodoxa_henryana	Manicaria_saccifera)	(Prestoea_acuminata	(Oenocarpus_minor	Oenocarpus_bataua)))	((Geonoma_undata	Reinhardtia_gracilis)	(Dictyosperma_album	(Dypsis_decaryi	(Heterospathe_cagayanensis	((Burretiokentia_grandiflora	(Veitchia_spiralis	Kentiopsis_piersoniorum))	Hydriastele_microspadix)))))))))	(Reinhardtia_simplex	(Reinhardtia_paiewonskiana	Reinhardtia_latisecta)))	(Leopoldinia_pulchra	Iriartea_deltoidea)))	Kingia_australis);
((Chamaedorea_seifrizii	((((Manicaria_saccifera	(Prestoea_acuminata	(Oenocarpus_minor	Oenocarpus_bataua)))	((Geonoma_undata	Reinhardtia_gracilis)	((Burretiokentia_grandiflora	Dictyosperma_album)	(Dypsis_decaryi	((Heterospathe_cagayanensis	(Veitchia_spiralis	Kentiopsis_piersoniorum))	Hydriastele_microspadix)))))	Pelagodoxa_henryana)	((((Reinhardtia_simplex	(Reinhardtia_paiewonskiana	Reinhardtia_latisecta))	((Leopoldinia_pulchra	Iriartea_deltoidea)	Roystonea_regia))	(Attalea_speciosa	(Bactris_major	(Elaeis_guineensis	Elaeis_oleifera))))	((Podococcus_barteri	(Sclerosperma_profizianum	Orania_palindan))	((Nypa_fruticans	((Phoenix_dactylifera	(Serenoa_repens	Sabal_domingensis))	Pseudophoenix_vinifera))	Calamus_caryotoides)))))	Kingia_australis);
((Nypa_fruticans	(((Phoenix_dactylifera	(Serenoa_repens	Sabal_domingensis))	Pseudophoenix_vinifera)	(Calamus_caryotoides	((((Geonoma_undata	Reinhardtia_gracilis)	(((Manicaria_saccifera	((Dypsis_decaryi	Dictyosperma_album)	((Burretiokentia_grandiflora	(Veitchia_spiralis	Kentiopsis_piersoniorum))	(Hydriastele_microspadix	Heterospathe_cagayanensis))))	(Prestoea_acuminata	(Oenocarpus_minor	Oenocarpus_bataua)))	Pelagodoxa_henryana))	(((Reinhardtia_simplex	(Reinhardtia_paiewonskiana	Reinhardtia_latisecta))	((Leopoldinia_pulchra	Iriartea_deltoidea)	Roystonea_regia))	(Attalea_speciosa	(Bactris_major	(Elaeis_guineensis	Elaeis_oleifera)))))	(Chamaedorea_seifrizii	(Podococcus_barteri	(Sclerosperma_profizianum	Orania_palindan)))))))	Kingia_australis);
((((((Attalea_speciosa	(Bactris_major	(Elaeis_oleifera	Elaeis_guineensis)))	(((Leopoldinia_pulchra	Iriartea_deltoidea)	Roystonea_regia)	(Reinhardtia_simplex	(Reinhardtia_paiewonskiana	Reinhardtia_latisecta))))	(Pelagodoxa_henryana	(((Reinhardtia_gracilis	Geonoma_undata)	(Dictyosperma_album	(Dypsis_decaryi	(Heterospathe_cagayanensis	((Kentiopsis_piersoniorum	(Veitchia_spiralis	Burretiokentia_grandiflora))	Hydriastele_microspadix)))))	((Prestoea_acuminata	(Oenocarpus_minor	Oenocarpus_bataua))	Manicaria_saccifera))))	(((Orania_palindan	Sclerosperma_profizianum)	Podococcus_barteri)	Chamaedorea_seifrizii))	(Calamus_caryotoides	(Nypa_fruticans	(((Phoenix_dactylifera	Serenoa_repens)	Sabal_domingensis)	Pseudophoenix_vinifera))))	Kingia_australis);
((Calamus_caryotoides	((Nypa_fruticans	((Phoenix_dactylifera	(Serenoa_repens	Sabal_domingensis))	Pseudophoenix_vinifera))	((((Attalea_speciosa	(Bactris_major	(Elaeis_oleifera	Elaeis_guineensis)))	(((Leopoldinia_pulchra	Iriartea_deltoidea)	Roystonea_regia)	(Reinhardtia_simplex	(Reinhardtia_paiewonskiana	Reinhardtia_latisecta))))	(Pelagodoxa_henryana	((Reinhardtia_gracilis	Geonoma_undata)	((Manicaria_saccifera	(Dictyosperma_album	(Dypsis_decaryi	(Heterospathe_cagayanensis	((Kentiopsis_piersoniorum	(Veitchia_spiralis	Burretiokentia_grandiflora))	Hydriastele_microspadix)))))	(Prestoea_acuminata	(Oenocarpus_minor	Oenocarpus_bataua))))))	(((Orania_palindan	Sclerosperma_profizianum)	Podococcus_barteri)	Chamaedorea_seifrizii))))	Kingia_australis);
((((Sabal_domingensis	(Phoenix_dactylifera	Serenoa_repens))	(Pseudophoenix_vinifera	Nypa_fruticans))	((((Attalea_speciosa	(Bactris_major	(Elaeis_oleifera	Elaeis_guineensis)))	(((Leopoldinia_pulchra	Iriartea_deltoidea)	Roystonea_regia)	(Reinhardtia_simplex	(Reinhardtia_paiewonskiana	Reinhardtia_latisecta))))	(Chamaedorea_seifrizii	((Calamus_caryotoides	Pelagodoxa_henryana)	(((Prestoea_acuminata	(Oenocarpus_minor	Oenocarpus_bataua))	Manicaria_saccifera)	((Reinhardtia_gracilis	Geonoma_undata)	(((Burretiokentia_grandiflora	Dictyosperma_album)	((Kentiopsis_piersoniorum	Veitchia_spiralis)	(Hydriastele_microspadix	Dypsis_decaryi)))	Heterospathe_cagayanensis))))))	((Orania_palindan	Sclerosperma_profizianum)	Podococcus_barteri)))	Kingia_australis);
(((((((Reinhardtia_simplex	(Reinhardtia_paiewonskiana	Reinhardtia_latisecta))	(Podococcus_barteri	(Leopoldinia_pulchra	Iriartea_deltoidea)))	(Roystonea_regia	(((((Heterospathe_cagayanensis	(Hydriastele_microspadix	(Kentiopsis_piersoniorum	Veitchia_spiralis)))	Dypsis_decaryi)	(Burretiokentia_grandiflora	Dictyosperma_album))	(Reinhardtia_gracilis	Geonoma_undata))	((Prestoea_acuminata	(Oenocarpus_minor	Oenocarpus_bataua))	(Pelagodoxa_henryana	Manicaria_saccifera)))))	(Chamaedorea_seifrizii	(Attalea_speciosa	(Bactris_major	(Elaeis_oleifera	Elaeis_guineensis)))))	(Orania_palindan	Sclerosperma_profizianum))	(Calamus_caryotoides	(((Phoenix_dactylifera	(Serenoa_repens	Sabal_domingensis))	Pseudophoenix_vinifera)	Nypa_fruticans)))	Kingia_australis);
(((((((Orania_palindan	Sclerosperma_profizianum)	Podococcus_barteri)	(Leopoldinia_pulchra	Iriartea_deltoidea))	(((Attalea_speciosa	(Bactris_major	(Elaeis_oleifera	Elaeis_guineensis)))	((Reinhardtia_simplex	(Reinhardtia_paiewonskiana	Reinhardtia_latisecta))	Roystonea_regia))	((Calamus_caryotoides	(Pelagodoxa_henryana	(((Heterospathe_cagayanensis	(((Kentiopsis_piersoniorum	Veitchia_spiralis)	(Hydriastele_microspadix	Dypsis_decaryi))	Burretiokentia_grandiflora))	Dictyosperma_album)	(Geonoma_undata	((Prestoea_acuminata	(Oenocarpus_minor	Oenocarpus_bataua))	(Reinhardtia_gracilis	Manicaria_saccifera))))))	Chamaedorea_seifrizii)))	((Sabal_domingensis	(Phoenix_dactylifera	Serenoa_repens))	Pseudophoenix_vinifera))	Nypa_fruticans)	Kingia_australis);
(((((Attalea_speciosa	(Bactris_major	(Elaeis_oleifera	Elaeis_guineensis)))	((Reinhardtia_simplex	(Reinhardtia_paiewonskiana	Reinhardtia_latisecta))	Roystonea_regia))	(Pelagodoxa_henryana	((Reinhardtia_gracilis	Geonoma_undata)	(((Prestoea_acuminata	(Oenocarpus_minor	Oenocarpus_bataua))	Manicaria_saccifera)	(((Heterospathe_cagayanensis	((Kentiopsis_piersoniorum	Veitchia_spiralis)	Hydriastele_microspadix))	(Burretiokentia_grandiflora	Dictyosperma_album))	Dypsis_decaryi)))))	((((((Calamus_caryotoides	Serenoa_repens)	(Sabal_domingensis	Phoenix_dactylifera))	Pseudophoenix_vinifera)	Nypa_fruticans)	(((Orania_palindan	Sclerosperma_profizianum)	Podococcus_barteri)	(Leopoldinia_pulchra	Iriartea_deltoidea)))	Chamaedorea_seifrizii))	Kingia_australis);
((((Pseudophoenix_vinifera	(Nypa_fruticans	((Serenoa_repens	Sabal_domingensis)	Phoenix_dactylifera)))	Calamus_caryotoides)	((((Attalea_speciosa	(Bactris_major	(Elaeis_oleifera	Elaeis_guineensis)))	(((Leopoldinia_pulchra	Iriartea_deltoidea)	(Reinhardtia_simplex	(Reinhardtia_paiewonskiana	Reinhardtia_latisecta)))	Roystonea_regia))	(Pelagodoxa_henryana	((Reinhardtia_gracilis	Geonoma_undata)	(((Prestoea_acuminata	(Oenocarpus_minor	Oenocarpus_bataua))	Manicaria_saccifera)	(((Heterospathe_cagayanensis	((Kentiopsis_piersoniorum	Veitchia_spiralis)	Hydriastele_microspadix))	(Burretiokentia_grandiflora	Dictyosperma_album))	Dypsis_decaryi)))))	(((Orania_palindan	Sclerosperma_profizianum)	Podococcus_barteri)	Chamaedorea_seifrizii)))	Kingia_australis);
(((((Leopoldinia_pulchra	Iriartea_deltoidea)	((Orania_palindan	Sclerosperma_profizianum)	Podococcus_barteri))	(((Attalea_speciosa	(Bactris_major	(Elaeis_oleifera	Elaeis_guineensis)))	((Reinhardtia_simplex	(Reinhardtia_paiewonskiana	Reinhardtia_latisecta))	Roystonea_regia))	((Calamus_caryotoides	Chamaedorea_seifrizii)	(Pelagodoxa_henryana	(((Prestoea_acuminata	(Oenocarpus_minor	Oenocarpus_bataua))	Manicaria_saccifera)	(((Burretiokentia_grandiflora	Dictyosperma_album)	(Dypsis_decaryi	((Kentiopsis_piersoniorum	Veitchia_spiralis)	(Hydriastele_microspadix	Heterospathe_cagayanensis))))	(Reinhardtia_gracilis	Geonoma_undata)))))))	(Nypa_fruticans	((Sabal_domingensis	(Serenoa_repens	Phoenix_dactylifera))	Pseudophoenix_vinifera)))	Kingia_australis);
(((Attalea_speciosa	(Bactris_major	(Elaeis_oleifera	Elaeis_guineensis)))	(((Reinhardtia_simplex	(Reinhardtia_paiewonskiana	Reinhardtia_latisecta))	((Leopoldinia_pulchra	Iriartea_deltoidea)	Roystonea_regia))	((Chamaedorea_seifrizii	((Pelagodoxa_henryana	(((Prestoea_acuminata	(Oenocarpus_minor	Oenocarpus_bataua))	Manicaria_saccifera)	((Dypsis_decaryi	(((Kentiopsis_piersoniorum	Veitchia_spiralis)	(Hydriastele_microspadix	Heterospathe_cagayanensis))	(Burretiokentia_grandiflora	Dictyosperma_album)))	(Reinhardtia_gracilis	Geonoma_undata))))	Calamus_caryotoides))	(((Sabal_domingensis	(Serenoa_repens	Phoenix_dactylifera))	(Pseudophoenix_vinifera	Nypa_fruticans))	((Orania_palindan	Sclerosperma_profizianum)	Podococcus_barteri)))))	Kingia_australis);
(((((Chamaedorea_seifrizii	((Orania_palindan	Sclerosperma_profizianum)	Podococcus_barteri))	(((Attalea_speciosa	(Bactris_major	(Elaeis_oleifera	Elaeis_guineensis)))	((Reinhardtia_simplex	(Reinhardtia_paiewonskiana	Reinhardtia_latisecta))	((Leopoldinia_pulchra	Iriartea_deltoidea)	Roystonea_regia)))	(Pelagodoxa_henryana	(((Reinhardtia_gracilis	Geonoma_undata)	(Manicaria_saccifera	((Heterospathe_cagayanensis	Veitchia_spiralis)	(((Hydriastele_microspadix	Dypsis_decaryi)	(Kentiopsis_piersoniorum	Dictyosperma_album))	Burretiokentia_grandiflora))))	(Prestoea_acuminata	(Oenocarpus_minor	Oenocarpus_bataua))))))	Calamus_caryotoides)	(Nypa_fruticans	((Sabal_domingensis	(Serenoa_repens	Phoenix_dactylifera))	Pseudophoenix_vinifera)))	Kingia_australis);
((((Pseudophoenix_vinifera	Nypa_fruticans)	(Sabal_domingensis	(Serenoa_repens	Phoenix_dactylifera)))	(Calamus_caryotoides	(((Pelagodoxa_henryana	(Geonoma_undata	(((Burretiokentia_grandiflora	Dictyosperma_album)	(Dypsis_decaryi	((Veitchia_spiralis	Kentiopsis_piersoniorum)	(Heterospathe_cagayanensis	Hydriastele_microspadix))))	(Manicaria_saccifera	((Oenocarpus_bataua	Oenocarpus_minor)	(Reinhardtia_gracilis	Prestoea_acuminata))))))	((Attalea_speciosa	(Bactris_major	(Elaeis_oleifera	Elaeis_guineensis)))	((Reinhardtia_simplex	(Reinhardtia_latisecta	Reinhardtia_paiewonskiana))	(Roystonea_regia	(Iriartea_deltoidea	Leopoldinia_pulchra)))))	(Chamaedorea_seifrizii	((Orania_palindan	Sclerosperma_profizianum)	Podococcus_barteri)))))	Kingia_australis);
((((Reinhardtia_gracilis	Nypa_fruticans)	((Sabal_domingensis	(Serenoa_repens	Phoenix_dactylifera))	Pseudophoenix_vinifera))	(Calamus_caryotoides	(((((Reinhardtia_simplex	(Reinhardtia_latisecta	Reinhardtia_paiewonskiana))	(Iriartea_deltoidea	Leopoldinia_pulchra))	(Roystonea_regia	(Attalea_speciosa	(Bactris_major	(Elaeis_oleifera	Elaeis_guineensis)))))	((Geonoma_undata	(((Dictyosperma_album	Dypsis_decaryi)	((Burretiokentia_grandiflora	(Veitchia_spiralis	Kentiopsis_piersoniorum))	(Heterospathe_cagayanensis	Hydriastele_microspadix)))	(Manicaria_saccifera	((Oenocarpus_bataua	Oenocarpus_minor)	Prestoea_acuminata))))	Pelagodoxa_henryana))	(Chamaedorea_seifrizii	((Orania_palindan	Sclerosperma_profizianum)	Podococcus_barteri)))))	Kingia_australis);
((Nypa_fruticans	(((Sabal_domingensis	(Serenoa_repens	Phoenix_dactylifera))	Pseudophoenix_vinifera)	(Calamus_caryotoides	(((((Reinhardtia_simplex	(Reinhardtia_latisecta	Reinhardtia_paiewonskiana))	Roystonea_regia)	(Attalea_speciosa	(Bactris_major	(Elaeis_oleifera	Elaeis_guineensis))))	(((Reinhardtia_gracilis	Geonoma_undata)	((Dictyosperma_album	(Dypsis_decaryi	((Burretiokentia_grandiflora	(Veitchia_spiralis	Kentiopsis_piersoniorum))	(Heterospathe_cagayanensis	Hydriastele_microspadix))))	(Manicaria_saccifera	((Oenocarpus_bataua	Oenocarpus_minor)	Prestoea_acuminata))))	Pelagodoxa_henryana))	((Iriartea_deltoidea	Leopoldinia_pulchra)	(Chamaedorea_seifrizii	((Orania_palindan	Sclerosperma_profizianum)	Podococcus_barteri)))))))	Kingia_australis);
((((Chamaedorea_seifrizii	((Orania_palindan	Sclerosperma_profizianum)	Podococcus_barteri))	((((Iriartea_deltoidea	Leopoldinia_pulchra)	Roystonea_regia)	(((Manicaria_saccifera	(Dypsis_decaryi	(((Veitchia_spiralis	Kentiopsis_piersoniorum)	(Heterospathe_cagayanensis	Hydriastele_microspadix))	(Burretiokentia_grandiflora	Dictyosperma_album))))	(((Oenocarpus_bataua	Oenocarpus_minor)	Prestoea_acuminata)	(Reinhardtia_gracilis	Geonoma_undata)))	Pelagodoxa_henryana))	((Reinhardtia_simplex	(Reinhardtia_latisecta	Reinhardtia_paiewonskiana))	(Attalea_speciosa	(Bactris_major	(Elaeis_oleifera	Elaeis_guineensis))))))	(Nypa_fruticans	((Phoenix_dactylifera	(Sabal_domingensis	Serenoa_repens))	(Calamus_caryotoides	Pseudophoenix_vinifera))))	Kingia_australis);
(((((Calamus_caryotoides	(((((Burretiokentia_grandiflora	Dictyosperma_album)	(((Veitchia_spiralis	Kentiopsis_piersoniorum)	(Heterospathe_cagayanensis	Hydriastele_microspadix))	Dypsis_decaryi))	Geonoma_undata)	(Manicaria_saccifera	(((Reinhardtia_gracilis	Oenocarpus_bataua)	Oenocarpus_minor)	Prestoea_acuminata)))	Pelagodoxa_henryana))	Chamaedorea_seifrizii)	(((Reinhardtia_simplex	(Reinhardtia_latisecta	Reinhardtia_paiewonskiana))	Roystonea_regia)	(Attalea_speciosa	(Bactris_major	(Elaeis_oleifera	Elaeis_guineensis)))))	(((((Serenoa_repens	Sabal_domingensis)	Phoenix_dactylifera)	Nypa_fruticans)	Pseudophoenix_vinifera)	((Iriartea_deltoidea	Leopoldinia_pulchra)	((Orania_palindan	Sclerosperma_profizianum)	Podococcus_barteri))))	Kingia_australis);
((((((Reinhardtia_simplex	(Reinhardtia_latisecta	Reinhardtia_paiewonskiana))	Roystonea_regia)	(Attalea_speciosa	(Bactris_major	(Elaeis_oleifera	Elaeis_guineensis))))	(((Reinhardtia_gracilis	Geonoma_undata)	(((Oenocarpus_bataua	Oenocarpus_minor)	Prestoea_acuminata)	(Manicaria_saccifera	((Burretiokentia_grandiflora	Dictyosperma_album)	(((Veitchia_spiralis	Kentiopsis_piersoniorum)	(Heterospathe_cagayanensis	Hydriastele_microspadix))	Dypsis_decaryi)))))	Pelagodoxa_henryana))	(((Iriartea_deltoidea	Leopoldinia_pulchra)	(((Orania_palindan	Sclerosperma_profizianum)	Podococcus_barteri)	(Nypa_fruticans	(Calamus_caryotoides	(Pseudophoenix_vinifera	(Sabal_domingensis	(Phoenix_dactylifera	Serenoa_repens)))))))	Chamaedorea_seifrizii))	Kingia_australis);
((Chamaedorea_seifrizii	(((((Reinhardtia_simplex	(Reinhardtia_latisecta	Reinhardtia_paiewonskiana))	Roystonea_regia)	(Attalea_speciosa	(Bactris_major	(Elaeis_oleifera	Elaeis_guineensis))))	(((Reinhardtia_gracilis	Geonoma_undata)	(((Oenocarpus_bataua	Oenocarpus_minor)	Prestoea_acuminata)	(Manicaria_saccifera	(((Burretiokentia_grandiflora	Dictyosperma_album)	((Veitchia_spiralis	Kentiopsis_piersoniorum)	(Hydriastele_microspadix	Dypsis_decaryi)))	Heterospathe_cagayanensis))))	Pelagodoxa_henryana))	(((Iriartea_deltoidea	Leopoldinia_pulchra)	(((Orania_palindan	Sclerosperma_profizianum)	Podococcus_barteri)	((Nypa_fruticans	Pseudophoenix_vinifera)	(Sabal_domingensis	(Phoenix_dactylifera	Serenoa_repens)))))	Calamus_caryotoides)))	Kingia_australis);
(((Calamus_caryotoides	(Nypa_fruticans	(Pseudophoenix_vinifera	(Serenoa_repens	(Sabal_domingensis	Phoenix_dactylifera)))))	((((((Reinhardtia_simplex	(Reinhardtia_latisecta	Reinhardtia_paiewonskiana))	Roystonea_regia)	(Attalea_speciosa	(Bactris_major	(Elaeis_oleifera	Elaeis_guineensis))))	(Chamaedorea_seifrizii	(((Reinhardtia_gracilis	Geonoma_undata)	((Dypsis_decaryi	(Dictyosperma_album	(Hydriastele_microspadix	(Kentiopsis_piersoniorum	((Burretiokentia_grandiflora	Veitchia_spiralis)	Heterospathe_cagayanensis)))))	(((Oenocarpus_bataua	Oenocarpus_minor)	Prestoea_acuminata)	Manicaria_saccifera)))	Pelagodoxa_henryana)))	(Iriartea_deltoidea	Leopoldinia_pulchra))	((Orania_palindan	Sclerosperma_profizianum)	Podococcus_barteri)))	Kingia_australis);
((Nypa_fruticans	((Serenoa_repens	(Sabal_domingensis	Phoenix_dactylifera))	(Calamus_caryotoides	(((((((Reinhardtia_simplex	(Reinhardtia_latisecta	Reinhardtia_paiewonskiana))	Roystonea_regia)	(Attalea_speciosa	(Bactris_major	(Elaeis_oleifera	Elaeis_guineensis))))	(Chamaedorea_seifrizii	(((Reinhardtia_gracilis	Geonoma_undata)	(((Hydriastele_microspadix	Dypsis_decaryi)	((Burretiokentia_grandiflora	Dictyosperma_album)	((Veitchia_spiralis	Kentiopsis_piersoniorum)	Heterospathe_cagayanensis)))	(((Oenocarpus_bataua	Oenocarpus_minor)	Prestoea_acuminata)	Manicaria_saccifera)))	Pelagodoxa_henryana)))	(Podococcus_barteri	(Iriartea_deltoidea	Leopoldinia_pulchra)))	(Orania_palindan	Sclerosperma_profizianum))	Pseudophoenix_vinifera))))	Kingia_australis);
((Podococcus_barteri	((Orania_palindan	Sclerosperma_profizianum)	(((Pseudophoenix_vinifera	(Sabal_domingensis	(Phoenix_dactylifera	Serenoa_repens)))	Nypa_fruticans)	((((Reinhardtia_simplex	(Reinhardtia_latisecta	Reinhardtia_paiewonskiana))	((Iriartea_deltoidea	Leopoldinia_pulchra)	Roystonea_regia))	(Attalea_speciosa	(Bactris_major	(Elaeis_oleifera	Elaeis_guineensis))))	((Calamus_caryotoides	Chamaedorea_seifrizii)	(((((Oenocarpus_bataua	Oenocarpus_minor)	Prestoea_acuminata)	Manicaria_saccifera)	((Reinhardtia_gracilis	Geonoma_undata)	((((Hydriastele_microspadix	Heterospathe_cagayanensis)	(Burretiokentia_grandiflora	(Veitchia_spiralis	Kentiopsis_piersoniorum)))	Dypsis_decaryi)	Dictyosperma_album)))	Pelagodoxa_henryana))))))	Kingia_australis);
((Podococcus_barteri	((Sclerosperma_profizianum	Orania_palindan)	(((((Roystonea_regia	((Reinhardtia_paiewonskiana	Reinhardtia_latisecta)	Reinhardtia_simplex))	(Chamaedorea_seifrizii	(Attalea_speciosa	((Leopoldinia_pulchra	(Elaeis_oleifera	Elaeis_guineensis))	Bactris_major))))	(Pelagodoxa_henryana	((Geonoma_undata	Reinhardtia_gracilis)	(((Burretiokentia_grandiflora	Dictyosperma_album)	((Heterospathe_cagayanensis	((Kentiopsis_piersoniorum	Veitchia_spiralis)	Hydriastele_microspadix))	Dypsis_decaryi))	(Manicaria_saccifera	(Prestoea_acuminata	(Oenocarpus_minor	Oenocarpus_bataua)))))))	Iriartea_deltoidea)	(Nypa_fruticans	((Calamus_caryotoides	Pseudophoenix_vinifera)	(Phoenix_dactylifera	(Sabal_domingensis	Serenoa_repens)))))))	Kingia_australis);
((Nypa_fruticans	(Pseudophoenix_vinifera	((Phoenix_dactylifera	(Sabal_domingensis	Serenoa_repens))	(((Reinhardtia_paiewonskiana	Reinhardtia_latisecta)	Reinhardtia_simplex)	(((Podococcus_barteri	(Sclerosperma_profizianum	Orania_palindan))	(Leopoldinia_pulchra	Iriartea_deltoidea))	(((Attalea_speciosa	((Elaeis_oleifera	Elaeis_guineensis)	Bactris_major))	Chamaedorea_seifrizii)	(Roystonea_regia	((Calamus_caryotoides	Pelagodoxa_henryana)	((Dictyosperma_album	(((Veitchia_spiralis	(Burretiokentia_grandiflora	Kentiopsis_piersoniorum))	(Heterospathe_cagayanensis	Hydriastele_microspadix))	Dypsis_decaryi))	((Manicaria_saccifera	(Prestoea_acuminata	(Oenocarpus_minor	Oenocarpus_bataua)))	(Geonoma_undata	Reinhardtia_gracilis)))))))))))	Kingia_australis);
((Manicaria_saccifera	((Prestoea_acuminata	(Oenocarpus_minor	Oenocarpus_bataua))	(((Geonoma_undata	Reinhardtia_gracilis)	((Burretiokentia_grandiflora	Dictyosperma_album)	(((Veitchia_spiralis	Kentiopsis_piersoniorum)	(Heterospathe_cagayanensis	Hydriastele_microspadix))	Dypsis_decaryi)))	((((((Reinhardtia_paiewonskiana	Reinhardtia_latisecta)	Reinhardtia_simplex)	Roystonea_regia)	(Attalea_speciosa	((Elaeis_oleifera	Elaeis_guineensis)	Bactris_major)))	(((Podococcus_barteri	(Sclerosperma_profizianum	Orania_palindan))	((Calamus_caryotoides	(Nypa_fruticans	(Pseudophoenix_vinifera	(Phoenix_dactylifera	(Sabal_domingensis	Serenoa_repens)))))	(Leopoldinia_pulchra	Iriartea_deltoidea)))	Chamaedorea_seifrizii))	Pelagodoxa_henryana))))	Kingia_australis);
((Roystonea_regia	(((Attalea_speciosa	((Elaeis_oleifera	Elaeis_guineensis)	Bactris_major))	(((Calamus_caryotoides	((Serenoa_repens	(Phoenix_dactylifera	Sabal_domingensis))	(Nypa_fruticans	Pseudophoenix_vinifera)))	((Sclerosperma_profizianum	Orania_palindan)	((Leopoldinia_pulchra	Iriartea_deltoidea)	Podococcus_barteri)))	(Chamaedorea_seifrizii	(Pelagodoxa_henryana	(Manicaria_saccifera	(((Geonoma_undata	Reinhardtia_gracilis)	(Dictyosperma_album	(((Hydriastele_microspadix	Dypsis_decaryi)	(Veitchia_spiralis	(Burretiokentia_grandiflora	Kentiopsis_piersoniorum)))	Heterospathe_cagayanensis)))	(Prestoea_acuminata	(Oenocarpus_minor	Oenocarpus_bataua))))))))	((Reinhardtia_paiewonskiana	Reinhardtia_latisecta)	Reinhardtia_simplex)))	Kingia_australis);
((((Podococcus_barteri	(Sclerosperma_profizianum	Orania_palindan))	(((Calamus_caryotoides	Chamaedorea_seifrizii)	(((((Reinhardtia_paiewonskiana	Reinhardtia_latisecta)	Reinhardtia_simplex)	(Attalea_speciosa	((Elaeis_oleifera	Elaeis_guineensis)	Bactris_major)))	Roystonea_regia)	((((Geonoma_undata	Reinhardtia_gracilis)	((Dictyosperma_album	((Hydriastele_microspadix	(Kentiopsis_piersoniorum	(Veitchia_spiralis	Burretiokentia_grandiflora)))	Heterospathe_cagayanensis))	Dypsis_decaryi))	((Prestoea_acuminata	(Oenocarpus_minor	Oenocarpus_bataua))	Manicaria_saccifera))	Pelagodoxa_henryana)))	(Leopoldinia_pulchra	Iriartea_deltoidea)))	(Nypa_fruticans	(Pseudophoenix_vinifera	(Sabal_domingensis	(Serenoa_repens	Phoenix_dactylifera)))))	Kingia_australis);
((Nypa_fruticans	((Pseudophoenix_vinifera	(Sabal_domingensis	(Serenoa_repens	Phoenix_dactylifera)))	((Podococcus_barteri	(Sclerosperma_profizianum	Orania_palindan))	((Calamus_caryotoides	(Chamaedorea_seifrizii	(((Attalea_speciosa	((Elaeis_oleifera	Elaeis_guineensis)	Bactris_major))	(Roystonea_regia	((Reinhardtia_paiewonskiana	Reinhardtia_latisecta)	Reinhardtia_simplex)))	((((Geonoma_undata	Reinhardtia_gracilis)	((Burretiokentia_grandiflora	Dictyosperma_album)	(((Dypsis_decaryi	Hydriastele_microspadix)	(Kentiopsis_piersoniorum	Veitchia_spiralis))	Heterospathe_cagayanensis)))	((Prestoea_acuminata	(Oenocarpus_minor	Oenocarpus_bataua))	Manicaria_saccifera))	Pelagodoxa_henryana))))	(Leopoldinia_pulchra	Iriartea_deltoidea)))))	Kingia_australis);
((((Attalea_speciosa	((Elaeis_oleifera	Elaeis_guineensis)	Bactris_major))	(Roystonea_regia	((Reinhardtia_paiewonskiana	Reinhardtia_latisecta)	Reinhardtia_simplex)))	((((Leopoldinia_pulchra	Iriartea_deltoidea)	((Nypa_fruticans	(Calamus_caryotoides	(Pseudophoenix_vinifera	(Serenoa_repens	(Phoenix_dactylifera	Sabal_domingensis)))))	(Podococcus_barteri	(Sclerosperma_profizianum	Orania_palindan))))	((Geonoma_undata	((Manicaria_saccifera	((Burretiokentia_grandiflora	Dictyosperma_album)	(((Hydriastele_microspadix	(Kentiopsis_piersoniorum	Veitchia_spiralis))	Heterospathe_cagayanensis)	Dypsis_decaryi)))	(Prestoea_acuminata	(Oenocarpus_minor	(Reinhardtia_gracilis	Oenocarpus_bataua)))))	Pelagodoxa_henryana))	Chamaedorea_seifrizii))	Kingia_australis);
(((((Calamus_caryotoides	Chamaedorea_seifrizii)	(((Reinhardtia_gracilis	Geonoma_undata)	((((Burretiokentia_grandiflora	Dictyosperma_album)	((Kentiopsis_piersoniorum	Veitchia_spiralis)	(Dypsis_decaryi	Hydriastele_microspadix)))	Heterospathe_cagayanensis)	((Prestoea_acuminata	(Oenocarpus_minor	Oenocarpus_bataua))	Manicaria_saccifera)))	Pelagodoxa_henryana))	((Attalea_speciosa	((Elaeis_oleifera	Elaeis_guineensis)	Bactris_major))	(Roystonea_regia	((Reinhardtia_paiewonskiana	Reinhardtia_latisecta)	Reinhardtia_simplex))))	(((Nypa_fruticans	Pseudophoenix_vinifera)	(Sabal_domingensis	(Serenoa_repens	Phoenix_dactylifera)))	((Podococcus_barteri	(Sclerosperma_profizianum	Orania_palindan))	(Leopoldinia_pulchra	Iriartea_deltoidea))))	Kingia_australis);
((Podococcus_barteri	((Sclerosperma_profizianum	Orania_palindan)	((Leopoldinia_pulchra	Iriartea_deltoidea)	((((Reinhardtia_paiewonskiana	Reinhardtia_latisecta)	Reinhardtia_simplex)	((Chamaedorea_seifrizii	(Roystonea_regia	((Pelagodoxa_henryana	((Reinhardtia_gracilis	Geonoma_undata)	(Dictyosperma_album	(Dypsis_decaryi	(Heterospathe_cagayanensis	(Hydriastele_microspadix	((Burretiokentia_grandiflora	Kentiopsis_piersoniorum)	Veitchia_spiralis)))))))	((Prestoea_acuminata	(Oenocarpus_minor	Oenocarpus_bataua))	Manicaria_saccifera))))	(Attalea_speciosa	((Elaeis_oleifera	Elaeis_guineensis)	Bactris_major))))	(Nypa_fruticans	((Calamus_caryotoides	Pseudophoenix_vinifera)	(Phoenix_dactylifera	(Sabal_domingensis	Serenoa_repens))))))))	Kingia_australis);
((Roystonea_regia	((((Reinhardtia_paiewonskiana	Reinhardtia_latisecta)	Reinhardtia_simplex)	((Pelagodoxa_henryana	(((Reinhardtia_gracilis	Geonoma_undata)	(((Burretiokentia_grandiflora	Dictyosperma_album)	((Kentiopsis_piersoniorum	Veitchia_spiralis)	(Dypsis_decaryi	Hydriastele_microspadix)))	Heterospathe_cagayanensis))	((Prestoea_acuminata	(Oenocarpus_minor	Oenocarpus_bataua))	Manicaria_saccifera)))	((Attalea_speciosa	((Elaeis_oleifera	Elaeis_guineensis)	Bactris_major))	((Chamaedorea_seifrizii	(Podococcus_barteri	(Sclerosperma_profizianum	Orania_palindan)))	(Nypa_fruticans	((Pseudophoenix_vinifera	(Serenoa_repens	(Phoenix_dactylifera	Sabal_domingensis)))	Calamus_caryotoides))))))	(Leopoldinia_pulchra	Iriartea_deltoidea)))	Kingia_australis);
((Calamus_caryotoides	(((Pseudophoenix_vinifera	(Phoenix_dactylifera	(Serenoa_repens	Sabal_domingensis)))	Nypa_fruticans)	(((Iriartea_deltoidea	Leopoldinia_pulchra)	((Sclerosperma_profizianum	Orania_palindan)	Podococcus_barteri))	((Chamaedorea_seifrizii	(Pelagodoxa_henryana	(((Prestoea_acuminata	(Oenocarpus_bataua	Oenocarpus_minor))	(Manicaria_saccifera	(Dictyosperma_album	(Dypsis_decaryi	(Hydriastele_microspadix	(((Kentiopsis_piersoniorum	Burretiokentia_grandiflora)	Veitchia_spiralis)	Heterospathe_cagayanensis))))))	(Reinhardtia_gracilis	Geonoma_undata))))	((Roystonea_regia	((Bactris_major	(Elaeis_oleifera	Elaeis_guineensis))	Attalea_speciosa))	(Reinhardtia_simplex	(Reinhardtia_paiewonskiana	Reinhardtia_latisecta)))))))	Kingia_australis);
(((((Sclerosperma_profizianum	Orania_palindan)	Podococcus_barteri)	(Chamaedorea_seifrizii	((Pelagodoxa_henryana	(((Prestoea_acuminata	(Oenocarpus_bataua	Oenocarpus_minor))	Manicaria_saccifera)	((Reinhardtia_gracilis	Geonoma_undata)	((Dictyosperma_album	(((Kentiopsis_piersoniorum	Burretiokentia_grandiflora)	Veitchia_spiralis)	(Dypsis_decaryi	Hydriastele_microspadix)))	Heterospathe_cagayanensis))))	(((Bactris_major	(Elaeis_oleifera	Elaeis_guineensis))	Attalea_speciosa)	((Reinhardtia_simplex	(Reinhardtia_paiewonskiana	Reinhardtia_latisecta))	Roystonea_regia)))))	(((Pseudophoenix_vinifera	(Phoenix_dactylifera	(Serenoa_repens	Sabal_domingensis)))	Nypa_fruticans)	(Calamus_caryotoides	(Iriartea_deltoidea	Leopoldinia_pulchra))))	Kingia_australis);
((Nypa_fruticans	((((Sclerosperma_profizianum	Orania_palindan)	Podococcus_barteri)	((((Bactris_major	(Elaeis_oleifera	Elaeis_guineensis))	Attalea_speciosa)	((Reinhardtia_simplex	(Reinhardtia_paiewonskiana	Reinhardtia_latisecta))	((Iriartea_deltoidea	Leopoldinia_pulchra)	Roystonea_regia)))	(Chamaedorea_seifrizii	(Pelagodoxa_henryana	(((Prestoea_acuminata	(Oenocarpus_bataua	Oenocarpus_minor))	(Reinhardtia_gracilis	Manicaria_saccifera))	(Geonoma_undata	(Dictyosperma_album	((Heterospathe_cagayanensis	(Dypsis_decaryi	Hydriastele_microspadix))	((Kentiopsis_piersoniorum	Burretiokentia_grandiflora)	Veitchia_spiralis)))))))))	((Calamus_caryotoides	Pseudophoenix_vinifera)	(Phoenix_dactylifera	(Serenoa_repens	Sabal_domingensis)))))	Kingia_australis);
((((Nypa_fruticans	Pseudophoenix_vinifera)	(Sabal_domingensis	(Phoenix_dactylifera	Serenoa_repens)))	(Calamus_caryotoides	(((((Bactris_major	(Elaeis_oleifera	Elaeis_guineensis))	Attalea_speciosa)	((Reinhardtia_simplex	(Reinhardtia_paiewonskiana	Reinhardtia_latisecta))	((Iriartea_deltoidea	Leopoldinia_pulchra)	Roystonea_regia)))	(Chamaedorea_seifrizii	(Pelagodoxa_henryana	(((Prestoea_acuminata	(Oenocarpus_bataua	Oenocarpus_minor))	Manicaria_saccifera)	(Geonoma_undata	(((Heterospathe_cagayanensis	(Reinhardtia_gracilis	Hydriastele_microspadix))	(Kentiopsis_piersoniorum	Veitchia_spiralis))	(Dypsis_decaryi	(Burretiokentia_grandiflora	Dictyosperma_album))))))))	((Sclerosperma_profizianum	Orania_palindan)	Podococcus_barteri))))	Kingia_australis);
((Sclerosperma_profizianum	(Orania_palindan	(Podococcus_barteri	((((Nypa_fruticans	Pseudophoenix_vinifera)	(Serenoa_repens	(Sabal_domingensis	Phoenix_dactylifera)))	((((Bactris_major	(Elaeis_oleifera	Elaeis_guineensis))	Attalea_speciosa)	(Roystonea_regia	(Reinhardtia_simplex	(Reinhardtia_paiewonskiana	Reinhardtia_latisecta))))	(Chamaedorea_seifrizii	(Calamus_caryotoides	(Pelagodoxa_henryana	(((Prestoea_acuminata	(Oenocarpus_bataua	Oenocarpus_minor))	(((Hydriastele_microspadix	Dypsis_decaryi)	((Kentiopsis_piersoniorum	Veitchia_spiralis)	(Heterospathe_cagayanensis	(Burretiokentia_grandiflora	Dictyosperma_album))))	Manicaria_saccifera))	(Reinhardtia_gracilis	Geonoma_undata)))))))	(Leopoldinia_pulchra	Iriartea_deltoidea)))))	Kingia_australis);
((Chamaedorea_seifrizii	(((Sclerosperma_profizianum	Orania_palindan)	Podococcus_barteri)	(((((Bactris_major	(Elaeis_oleifera	Elaeis_guineensis))	Attalea_speciosa)	(Roystonea_regia	((Leopoldinia_pulchra	Iriartea_deltoidea)	(Reinhardtia_simplex	(Reinhardtia_paiewonskiana	Reinhardtia_latisecta)))))	(Pelagodoxa_henryana	(((Dypsis_decaryi	(Dictyosperma_album	(Hydriastele_microspadix	(((Kentiopsis_piersoniorum	Veitchia_spiralis)	Burretiokentia_grandiflora)	Heterospathe_cagayanensis))))	(Reinhardtia_gracilis	Geonoma_undata))	(Manicaria_saccifera	(Prestoea_acuminata	(Oenocarpus_bataua	Oenocarpus_minor))))))	(((Calamus_caryotoides	Pseudophoenix_vinifera)	(Phoenix_dactylifera	(Serenoa_repens	Sabal_domingensis)))	Nypa_fruticans))))	Kingia_australis);
((Roystonea_regia	((((Bactris_major	(Elaeis_oleifera	Elaeis_guineensis))	Attalea_speciosa)	(((Pelagodoxa_henryana	((((Dypsis_decaryi	(Heterospathe_cagayanensis	(Hydriastele_microspadix	(Kentiopsis_piersoniorum	(Veitchia_spiralis	Burretiokentia_grandiflora)))))	Dictyosperma_album)	(Reinhardtia_gracilis	Geonoma_undata))	(Manicaria_saccifera	(Prestoea_acuminata	(Oenocarpus_bataua	Oenocarpus_minor)))))	((Calamus_caryotoides	((Nypa_fruticans	Pseudophoenix_vinifera)	(Sabal_domingensis	(Phoenix_dactylifera	Serenoa_repens))))	((Sclerosperma_profizianum	Orania_palindan)	((Leopoldinia_pulchra	Iriartea_deltoidea)	Podococcus_barteri))))	(Reinhardtia_simplex	(Reinhardtia_paiewonskiana	Reinhardtia_latisecta))))	Chamaedorea_seifrizii))	Kingia_australis);
((Podococcus_barteri	((((((Roystonea_regia	((Leopoldinia_pulchra	Iriartea_deltoidea)	(Reinhardtia_simplex	(Reinhardtia_paiewonskiana	Reinhardtia_latisecta))))	((Bactris_major	(Elaeis_oleifera	Elaeis_guineensis))	Attalea_speciosa))	(Pelagodoxa_henryana	(((Dypsis_decaryi	((Heterospathe_cagayanensis	(Hydriastele_microspadix	(Kentiopsis_piersoniorum	Veitchia_spiralis)))	(Burretiokentia_grandiflora	Dictyosperma_album)))	Geonoma_undata)	(Manicaria_saccifera	(Prestoea_acuminata	(Oenocarpus_bataua	Oenocarpus_minor))))))	(Calamus_caryotoides	((Nypa_fruticans	Pseudophoenix_vinifera)	(Sabal_domingensis	(Phoenix_dactylifera	Serenoa_repens)))))	Chamaedorea_seifrizii)	((Reinhardtia_gracilis	Sclerosperma_profizianum)	Orania_palindan)))	Kingia_australis);
(((((Chamaedorea_seifrizii	((Sclerosperma_profizianum	Orania_palindan)	Podococcus_barteri))	((((Reinhardtia_simplex	(Reinhardtia_paiewonskiana	Reinhardtia_latisecta))	(Roystonea_regia	(Leopoldinia_pulchra	Iriartea_deltoidea)))	((Bactris_major	(Elaeis_oleifera	Elaeis_guineensis))	Attalea_speciosa))	(Calamus_caryotoides	(Pelagodoxa_henryana	((((((Hydriastele_microspadix	Dypsis_decaryi)	((Kentiopsis_piersoniorum	Veitchia_spiralis)	Burretiokentia_grandiflora))	Dictyosperma_album)	Heterospathe_cagayanensis)	Geonoma_undata)	(Manicaria_saccifera	(Prestoea_acuminata	(Oenocarpus_bataua	Oenocarpus_minor))))))))	((Sabal_domingensis	Serenoa_repens)	Phoenix_dactylifera))	((Reinhardtia_gracilis	Nypa_fruticans)	Pseudophoenix_vinifera))	Kingia_australis);
((Nypa_fruticans	(Pseudophoenix_vinifera	(((((Leopoldinia_pulchra	Iriartea_deltoidea)	((Sclerosperma_profizianum	Orania_palindan)	Podococcus_barteri))	(Chamaedorea_seifrizii	((Pelagodoxa_henryana	(((Dypsis_decaryi	(((Heterospathe_cagayanensis	(Hydriastele_microspadix	(Kentiopsis_piersoniorum	Veitchia_spiralis)))	Burretiokentia_grandiflora)	Dictyosperma_album))	(Reinhardtia_gracilis	Geonoma_undata))	(Manicaria_saccifera	(Prestoea_acuminata	(Oenocarpus_bataua	Oenocarpus_minor)))))	(((Reinhardtia_simplex	(Reinhardtia_paiewonskiana	Reinhardtia_latisecta))	Roystonea_regia)	((Bactris_major	(Elaeis_oleifera	Elaeis_guineensis))	Attalea_speciosa)))))	((Sabal_domingensis	Serenoa_repens)	Phoenix_dactylifera))	Calamus_caryotoides)))	Kingia_australis);
(((((Bactris_major	(Elaeis_oleifera	Elaeis_guineensis))	Attalea_speciosa)	(((Iriartea_deltoidea	Leopoldinia_pulchra)	Roystonea_regia)	(Reinhardtia_simplex	(Reinhardtia_latisecta	Reinhardtia_paiewonskiana))))	(((Podococcus_barteri	(Orania_palindan	Sclerosperma_profizianum))	((Calamus_caryotoides	Pseudophoenix_vinifera)	(Nypa_fruticans	(Phoenix_dactylifera	(Sabal_domingensis	Serenoa_repens)))))	(Chamaedorea_seifrizii	(((Reinhardtia_gracilis	Geonoma_undata)	((((Kentiopsis_piersoniorum	Veitchia_spiralis)	(Hydriastele_microspadix	Heterospathe_cagayanensis))	((Burretiokentia_grandiflora	Dictyosperma_album)	Dypsis_decaryi))	(Manicaria_saccifera	(Prestoea_acuminata	(Oenocarpus_bataua	Oenocarpus_minor)))))	Pelagodoxa_henryana))))	Kingia_australis);
((Nypa_fruticans	(((Serenoa_repens	(Phoenix_dactylifera	Sabal_domingensis))	(Calamus_caryotoides	Pseudophoenix_vinifera))	(((((Manicaria_saccifera	(Prestoea_acuminata	(Oenocarpus_bataua	Oenocarpus_minor)))	((Reinhardtia_gracilis	Geonoma_undata)	((((Kentiopsis_piersoniorum	Veitchia_spiralis)	(Hydriastele_microspadix	(Burretiokentia_grandiflora	Heterospathe_cagayanensis)))	Dypsis_decaryi)	Dictyosperma_album)))	Pelagodoxa_henryana)	(((Bactris_major	(Elaeis_oleifera	Elaeis_guineensis))	Attalea_speciosa)	(((Iriartea_deltoidea	Leopoldinia_pulchra)	Roystonea_regia)	(Reinhardtia_simplex	(Reinhardtia_latisecta	Reinhardtia_paiewonskiana)))))	(Chamaedorea_seifrizii	(Podococcus_barteri	(Orania_palindan	Sclerosperma_profizianum))))))	Kingia_australis);
(((((Bactris_major	(Elaeis_oleifera	Elaeis_guineensis))	Attalea_speciosa)	(((Iriartea_deltoidea	Leopoldinia_pulchra)	Roystonea_regia)	(Reinhardtia_simplex	(Reinhardtia_latisecta	Reinhardtia_paiewonskiana))))	(((Podococcus_barteri	(Orania_palindan	Sclerosperma_profizianum))	((Sabal_domingensis	(Serenoa_repens	Phoenix_dactylifera))	((Reinhardtia_gracilis	Nypa_fruticans)	Pseudophoenix_vinifera)))	((((Manicaria_saccifera	(Prestoea_acuminata	(Oenocarpus_bataua	Oenocarpus_minor)))	(Geonoma_undata	((Dictyosperma_album	(((Veitchia_spiralis	Kentiopsis_piersoniorum)	Burretiokentia_grandiflora)	(Hydriastele_microspadix	Dypsis_decaryi)))	Heterospathe_cagayanensis)))	Pelagodoxa_henryana)	(Chamaedorea_seifrizii	Calamus_caryotoides))))	Kingia_australis);
((Podococcus_barteri	((Orania_palindan	Sclerosperma_profizianum)	(((Serenoa_repens	(Phoenix_dactylifera	Sabal_domingensis))	(Nypa_fruticans	(Calamus_caryotoides	Pseudophoenix_vinifera)))	((((((Manicaria_saccifera	(Prestoea_acuminata	(Oenocarpus_bataua	Oenocarpus_minor)))	((Reinhardtia_gracilis	Geonoma_undata)	((Burretiokentia_grandiflora	Dictyosperma_album)	((Heterospathe_cagayanensis	(Hydriastele_microspadix	Dypsis_decaryi))	(Veitchia_spiralis	Kentiopsis_piersoniorum)))))	Pelagodoxa_henryana)	(((Bactris_major	(Elaeis_oleifera	Elaeis_guineensis))	Attalea_speciosa)	((Reinhardtia_simplex	(Reinhardtia_latisecta	Reinhardtia_paiewonskiana))	Roystonea_regia)))	Chamaedorea_seifrizii)	(Iriartea_deltoidea	Leopoldinia_pulchra)))))	Kingia_australis);
(((Nypa_fruticans	Pseudophoenix_vinifera)	(((Podococcus_barteri	(Orania_palindan	Sclerosperma_profizianum))	(((Reinhardtia_simplex	(Reinhardtia_latisecta	Reinhardtia_paiewonskiana))	((Roystonea_regia	(Calamus_caryotoides	(((Manicaria_saccifera	(Prestoea_acuminata	(Oenocarpus_bataua	Oenocarpus_minor)))	((Reinhardtia_gracilis	Geonoma_undata)	((Dypsis_decaryi	(Burretiokentia_grandiflora	Dictyosperma_album))	((Heterospathe_cagayanensis	Hydriastele_microspadix)	(Veitchia_spiralis	Kentiopsis_piersoniorum)))))	Pelagodoxa_henryana)))	(Chamaedorea_seifrizii	((Bactris_major	(Elaeis_oleifera	Elaeis_guineensis))	Attalea_speciosa))))	(Iriartea_deltoidea	Leopoldinia_pulchra)))	((Serenoa_repens	Phoenix_dactylifera)	Sabal_domingensis)))	Kingia_australis);
((Nypa_fruticans	(Pseudophoenix_vinifera	(((Podococcus_barteri	(Orania_palindan	Sclerosperma_profizianum))	(((Reinhardtia_simplex	(Reinhardtia_latisecta	Reinhardtia_paiewonskiana))	((Chamaedorea_seifrizii	(Calamus_caryotoides	(((Manicaria_saccifera	(Prestoea_acuminata	(Oenocarpus_bataua	Oenocarpus_minor)))	((Reinhardtia_gracilis	Geonoma_undata)	((Dictyosperma_album	((Burretiokentia_grandiflora	(Veitchia_spiralis	Kentiopsis_piersoniorum))	(Hydriastele_microspadix	Dypsis_decaryi)))	Heterospathe_cagayanensis)))	Pelagodoxa_henryana)))	(((Bactris_major	(Elaeis_oleifera	Elaeis_guineensis))	Attalea_speciosa)	Roystonea_regia)))	(Iriartea_deltoidea	Leopoldinia_pulchra)))	((Serenoa_repens	Phoenix_dactylifera)	Sabal_domingensis))))	Kingia_australis);
((((((Serenoa_repens	Phoenix_dactylifera)	Sabal_domingensis)	(Calamus_caryotoides	Pseudophoenix_vinifera))	Nypa_fruticans)	((Chamaedorea_seifrizii	(Podococcus_barteri	(Orania_palindan	Sclerosperma_profizianum)))	((((Bactris_major	(Elaeis_oleifera	Elaeis_guineensis))	Attalea_speciosa)	(Reinhardtia_simplex	(Reinhardtia_latisecta	Reinhardtia_paiewonskiana)))	(((Iriartea_deltoidea	Leopoldinia_pulchra)	Roystonea_regia)	(((Reinhardtia_gracilis	Geonoma_undata)	((Dictyosperma_album	((((Kentiopsis_piersoniorum	Veitchia_spiralis)	Burretiokentia_grandiflora)	(Heterospathe_cagayanensis	Hydriastele_microspadix))	Dypsis_decaryi))	(Manicaria_saccifera	(Prestoea_acuminata	(Oenocarpus_bataua	Oenocarpus_minor)))))	Pelagodoxa_henryana)))))	Kingia_australis);
((((Chamaedorea_seifrizii	(Reinhardtia_simplex	(Reinhardtia_latisecta	Reinhardtia_paiewonskiana)))	(((Bactris_major	(Elaeis_oleifera	Elaeis_guineensis))	Attalea_speciosa)	((Roystonea_regia	((Geonoma_undata	((Prestoea_acuminata	(Oenocarpus_bataua	Oenocarpus_minor))	((Dictyosperma_album	((((Kentiopsis_piersoniorum	Veitchia_spiralis)	Burretiokentia_grandiflora)	Heterospathe_cagayanensis)	(Hydriastele_microspadix	Dypsis_decaryi)))	Manicaria_saccifera)))	Pelagodoxa_henryana))	((Iriartea_deltoidea	Leopoldinia_pulchra)	((((Serenoa_repens	(Phoenix_dactylifera	Sabal_domingensis))	Pseudophoenix_vinifera)	(Reinhardtia_gracilis	Nypa_fruticans))	(Podococcus_barteri	(Orania_palindan	Sclerosperma_profizianum)))))))	Calamus_caryotoides)	Kingia_australis);
((((Iriartea_deltoidea	Leopoldinia_pulchra)	(((Sabal_domingensis	(Serenoa_repens	Phoenix_dactylifera))	Pseudophoenix_vinifera)	(Reinhardtia_gracilis	Nypa_fruticans)))	((((((Bactris_major	(Elaeis_oleifera	Elaeis_guineensis))	Attalea_speciosa)	Chamaedorea_seifrizii)	(Roystonea_regia	((Calamus_caryotoides	Geonoma_undata)	(((((Kentiopsis_piersoniorum	Veitchia_spiralis)	(Hydriastele_microspadix	Heterospathe_cagayanensis))	((Burretiokentia_grandiflora	Dictyosperma_album)	Dypsis_decaryi))	((Prestoea_acuminata	(Oenocarpus_bataua	Oenocarpus_minor))	Manicaria_saccifera))	Pelagodoxa_henryana))))	(Reinhardtia_simplex	(Reinhardtia_latisecta	Reinhardtia_paiewonskiana)))	(Podococcus_barteri	(Orania_palindan	Sclerosperma_profizianum))))	Kingia_australis);
((((Chamaedorea_seifrizii	((Reinhardtia_gracilis	Geonoma_undata)	(((Dictyosperma_album	((Heterospathe_cagayanensis	Hydriastele_microspadix)	(Kentiopsis_piersoniorum	(Burretiokentia_grandiflora	Veitchia_spiralis))))	Dypsis_decaryi)	((Prestoea_acuminata	(Oenocarpus_bataua	Oenocarpus_minor))	(Manicaria_saccifera	Pelagodoxa_henryana)))))	((((Bactris_major	(Elaeis_oleifera	Elaeis_guineensis))	Attalea_speciosa)	(Reinhardtia_simplex	(Reinhardtia_latisecta	Reinhardtia_paiewonskiana)))	((Podococcus_barteri	(Orania_palindan	Sclerosperma_profizianum))	((Iriartea_deltoidea	Leopoldinia_pulchra)	((Serenoa_repens	(Phoenix_dactylifera	Sabal_domingensis))	(Nypa_fruticans	Pseudophoenix_vinifera))))))	(Calamus_caryotoides	Roystonea_regia))	Kingia_australis);
((((Nypa_fruticans	(Pseudophoenix_vinifera	((Serenoa_repens	Sabal_domingensis)	Phoenix_dactylifera)))	Calamus_caryotoides)	((Chamaedorea_seifrizii	(Podococcus_barteri	(Sclerosperma_profizianum	Orania_palindan)))	(((Roystonea_regia	(Iriartea_deltoidea	(Reinhardtia_simplex	(Reinhardtia_latisecta	(Leopoldinia_pulchra	Reinhardtia_paiewonskiana)))))	(Attalea_speciosa	(Bactris_major	(Elaeis_guineensis	Elaeis_oleifera))))	(Pelagodoxa_henryana	((Reinhardtia_gracilis	Geonoma_undata)	((Manicaria_saccifera	((((((Burretiokentia_grandiflora	Kentiopsis_piersoniorum)	Veitchia_spiralis)	Hydriastele_microspadix)	Heterospathe_cagayanensis)	Dictyosperma_album)	Dypsis_decaryi))	((Oenocarpus_bataua	Oenocarpus_minor)	Prestoea_acuminata)))))))	Kingia_australis);
((Sclerosperma_profizianum	(Orania_palindan	(((((Leopoldinia_pulchra	Iriartea_deltoidea)	(Reinhardtia_simplex	(Reinhardtia_latisecta	Reinhardtia_paiewonskiana)))	(Chamaedorea_seifrizii	((Attalea_speciosa	(Bactris_major	(Elaeis_guineensis	Elaeis_oleifera)))	(Roystonea_regia	((((((((Burretiokentia_grandiflora	Kentiopsis_piersoniorum)	Veitchia_spiralis)	Hydriastele_microspadix)	Heterospathe_cagayanensis)	Dictyosperma_album)	Dypsis_decaryi)	(Pelagodoxa_henryana	(((Oenocarpus_bataua	Oenocarpus_minor)	Prestoea_acuminata)	Manicaria_saccifera)))	Geonoma_undata)))))	((Nypa_fruticans	((Serenoa_repens	Sabal_domingensis)	Phoenix_dactylifera))	(Pseudophoenix_vinifera	(Reinhardtia_gracilis	Calamus_caryotoides))))	Podococcus_barteri)))	Kingia_australis);
((Podococcus_barteri	((Sclerosperma_profizianum	Orania_palindan)	(((((((Reinhardtia_gracilis	Geonoma_undata)	((Burretiokentia_grandiflora	Dictyosperma_album)	(Dypsis_decaryi	(((Kentiopsis_piersoniorum	Veitchia_spiralis)	Hydriastele_microspadix)	Heterospathe_cagayanensis))))	(((Oenocarpus_bataua	Oenocarpus_minor)	Prestoea_acuminata)	Manicaria_saccifera))	Pelagodoxa_henryana)	((Roystonea_regia	(Leopoldinia_pulchra	Iriartea_deltoidea))	((Reinhardtia_simplex	(Reinhardtia_latisecta	Reinhardtia_paiewonskiana))	(Attalea_speciosa	(Bactris_major	(Elaeis_guineensis	Elaeis_oleifera))))))	(Calamus_caryotoides	(((Serenoa_repens	Sabal_domingensis)	Phoenix_dactylifera)	(Nypa_fruticans	Pseudophoenix_vinifera))))	Chamaedorea_seifrizii)))	Kingia_australis);
(((((Leopoldinia_pulchra	Iriartea_deltoidea)	(Podococcus_barteri	(Sclerosperma_profizianum	Orania_palindan)))	(Calamus_caryotoides	(Chamaedorea_seifrizii	(((((Reinhardtia_gracilis	Geonoma_undata)	(Dictyosperma_album	(((Hydriastele_microspadix	Dypsis_decaryi)	Heterospathe_cagayanensis)	((Kentiopsis_piersoniorum	Veitchia_spiralis)	Burretiokentia_grandiflora))))	(((Oenocarpus_bataua	Oenocarpus_minor)	Prestoea_acuminata)	Manicaria_saccifera))	Pelagodoxa_henryana)	(Roystonea_regia	((Reinhardtia_simplex	(Reinhardtia_latisecta	Reinhardtia_paiewonskiana))	(Attalea_speciosa	(Bactris_major	(Elaeis_guineensis	Elaeis_oleifera)))))))))	(Pseudophoenix_vinifera	((Sabal_domingensis	(Phoenix_dactylifera	Serenoa_repens))	Nypa_fruticans)))	Kingia_australis);
((Roystonea_regia	(((Reinhardtia_simplex	(Reinhardtia_latisecta	Reinhardtia_paiewonskiana))	((((Nypa_fruticans	((Reinhardtia_gracilis	Pseudophoenix_vinifera)	(Phoenix_dactylifera	(Serenoa_repens	Sabal_domingensis))))	(Podococcus_barteri	(Sclerosperma_profizianum	Orania_palindan)))	((((Geonoma_undata	((Dictyosperma_album	(Heterospathe_cagayanensis	(Hydriastele_microspadix	(Kentiopsis_piersoniorum	(Veitchia_spiralis	Burretiokentia_grandiflora)))))	Dypsis_decaryi))	(((Oenocarpus_bataua	Oenocarpus_minor)	Prestoea_acuminata)	Manicaria_saccifera))	Pelagodoxa_henryana)	(Chamaedorea_seifrizii	Calamus_caryotoides)))	(Attalea_speciosa	(Bactris_major	(Elaeis_guineensis	Elaeis_oleifera)))))	(Leopoldinia_pulchra	Iriartea_deltoidea)))	Kingia_australis);
((((Calamus_caryotoides	Pseudophoenix_vinifera)	(Serenoa_repens	(Sabal_domingensis	Phoenix_dactylifera)))	(((Podococcus_barteri	(Sclerosperma_profizianum	Orania_palindan))	(((((Reinhardtia_gracilis	Geonoma_undata)	((Manicaria_saccifera	(Dictyosperma_album	(((Kentiopsis_piersoniorum	(Veitchia_spiralis	Burretiokentia_grandiflora))	(Heterospathe_cagayanensis	Hydriastele_microspadix))	Dypsis_decaryi)))	((Oenocarpus_bataua	Oenocarpus_minor)	Prestoea_acuminata)))	Pelagodoxa_henryana)	Chamaedorea_seifrizii)	((Attalea_speciosa	(Bactris_major	(Elaeis_guineensis	Elaeis_oleifera)))	(((Leopoldinia_pulchra	Iriartea_deltoidea)	Roystonea_regia)	(Reinhardtia_simplex	(Reinhardtia_latisecta	Reinhardtia_paiewonskiana))))))	Nypa_fruticans))	Kingia_australis);
((Roystonea_regia	((Reinhardtia_simplex	(Reinhardtia_latisecta	Reinhardtia_paiewonskiana))	((Attalea_speciosa	(Bactris_major	(Elaeis_guineensis	Elaeis_oleifera)))	((((((Reinhardtia_gracilis	Geonoma_undata)	(Dypsis_decaryi	((Burretiokentia_grandiflora	Dictyosperma_album)	((Hydriastele_microspadix	Heterospathe_cagayanensis)	(Kentiopsis_piersoniorum	Veitchia_spiralis)))))	(((Oenocarpus_bataua	Oenocarpus_minor)	Prestoea_acuminata)	Manicaria_saccifera))	Pelagodoxa_henryana)	Chamaedorea_seifrizii)	(((Nypa_fruticans	((Calamus_caryotoides	Pseudophoenix_vinifera)	(Phoenix_dactylifera	(Serenoa_repens	Sabal_domingensis))))	(Podococcus_barteri	(Sclerosperma_profizianum	Orania_palindan)))	(Leopoldinia_pulchra	Iriartea_deltoidea))))))	Kingia_australis);
((Roystonea_regia	((Calamus_caryotoides	Chamaedorea_seifrizii)	((((((Pseudophoenix_vinifera	((Phoenix_dactylifera	(Serenoa_repens	Sabal_domingensis))	Nypa_fruticans))	(Podococcus_barteri	(Sclerosperma_profizianum	Orania_palindan)))	(Leopoldinia_pulchra	Iriartea_deltoidea))	(Reinhardtia_simplex	(Reinhardtia_latisecta	Reinhardtia_paiewonskiana)))	(Attalea_speciosa	(Bactris_major	(Elaeis_guineensis	Elaeis_oleifera))))	(((Reinhardtia_gracilis	Geonoma_undata)	(((Oenocarpus_bataua	Oenocarpus_minor)	Prestoea_acuminata)	Pelagodoxa_henryana))	(Manicaria_saccifera	((Dypsis_decaryi	((Hydriastele_microspadix	Heterospathe_cagayanensis)	(Kentiopsis_piersoniorum	(Burretiokentia_grandiflora	Veitchia_spiralis))))	Dictyosperma_album))))))	Kingia_australis);
(((Calamus_caryotoides	(Pseudophoenix_vinifera	((Phoenix_dactylifera	(Serenoa_repens	Sabal_domingensis))	Nypa_fruticans)))	((Podococcus_barteri	(Sclerosperma_profizianum	Orania_palindan))	((Reinhardtia_simplex	(Reinhardtia_latisecta	Reinhardtia_paiewonskiana))	((Chamaedorea_seifrizii	(Attalea_speciosa	(Bactris_major	(Elaeis_guineensis	Elaeis_oleifera))))	(((((Dypsis_decaryi	((Hydriastele_microspadix	(Heterospathe_cagayanensis	(Kentiopsis_piersoniorum	(Burretiokentia_grandiflora	Veitchia_spiralis))))	Dictyosperma_album))	(Manicaria_saccifera	((Oenocarpus_bataua	Oenocarpus_minor)	Prestoea_acuminata)))	Geonoma_undata)	Pelagodoxa_henryana)	((Reinhardtia_gracilis	(Leopoldinia_pulchra	Iriartea_deltoidea))	Roystonea_regia))))))	Kingia_australis);
(((((((Manicaria_saccifera	((Oenocarpus_bataua	Oenocarpus_minor)	Prestoea_acuminata))	((Reinhardtia_gracilis	Geonoma_undata)	(Dictyosperma_album	(Heterospathe_cagayanensis	((Dypsis_decaryi	Hydriastele_microspadix)	(Kentiopsis_piersoniorum	(Burretiokentia_grandiflora	Veitchia_spiralis)))))))	Pelagodoxa_henryana)	(((Nypa_fruticans	((Calamus_caryotoides	Pseudophoenix_vinifera)	(Phoenix_dactylifera	(Serenoa_repens	Sabal_domingensis))))	(Podococcus_barteri	(Sclerosperma_profizianum	Orania_palindan)))	((Reinhardtia_simplex	(Reinhardtia_latisecta	Reinhardtia_paiewonskiana))	(Leopoldinia_pulchra	Iriartea_deltoidea))))	(Chamaedorea_seifrizii	(Attalea_speciosa	(Bactris_major	(Elaeis_guineensis	Elaeis_oleifera)))))	Roystonea_regia)	Kingia_australis);
((Attalea_speciosa	((Bactris_major	(Elaeis_oleifera	Elaeis_guineensis))	((Reinhardtia_simplex	(Reinhardtia_latisecta	Reinhardtia_paiewonskiana))	((((Leopoldinia_pulchra	Iriartea_deltoidea)	Roystonea_regia)	((((Prestoea_acuminata	(Oenocarpus_minor	(Reinhardtia_gracilis	Oenocarpus_bataua)))	((Dypsis_decaryi	((Dictyosperma_album	Burretiokentia_grandiflora)	((Hydriastele_microspadix	Heterospathe_cagayanensis)	(Kentiopsis_piersoniorum	Veitchia_spiralis))))	Manicaria_saccifera))	Geonoma_undata)	Pelagodoxa_henryana))	((Chamaedorea_seifrizii	(Podococcus_barteri	(Orania_palindan	Sclerosperma_profizianum)))	((Nypa_fruticans	(Pseudophoenix_vinifera	(Phoenix_dactylifera	(Sabal_domingensis	Serenoa_repens))))	Calamus_caryotoides))))))	Kingia_australis);
(((Nypa_fruticans	(Pseudophoenix_vinifera	(Sabal_domingensis	(Serenoa_repens	Phoenix_dactylifera))))	((((Roystonea_regia	((((Hydriastele_microspadix	Dypsis_decaryi)	(Heterospathe_cagayanensis	((Kentiopsis_piersoniorum	Veitchia_spiralis)	(Dictyosperma_album	Burretiokentia_grandiflora))))	(Manicaria_saccifera	(Prestoea_acuminata	(Oenocarpus_minor	Oenocarpus_bataua))))	((Reinhardtia_gracilis	Geonoma_undata)	(Calamus_caryotoides	Pelagodoxa_henryana))))	(Chamaedorea_seifrizii	(Attalea_speciosa	(Bactris_major	(Elaeis_oleifera	Elaeis_guineensis)))))	(Reinhardtia_simplex	(Reinhardtia_latisecta	Reinhardtia_paiewonskiana)))	((Podococcus_barteri	(Orania_palindan	Sclerosperma_profizianum))	(Leopoldinia_pulchra	Iriartea_deltoidea))))	Kingia_australis);
((Podococcus_barteri	((Orania_palindan	Sclerosperma_profizianum)	((Leopoldinia_pulchra	Iriartea_deltoidea)	((Calamus_caryotoides	(Nypa_fruticans	(Pseudophoenix_vinifera	(Phoenix_dactylifera	(Sabal_domingensis	Serenoa_repens)))))	(((((Manicaria_saccifera	((Dypsis_decaryi	(Dictyosperma_album	Burretiokentia_grandiflora))	((Heterospathe_cagayanensis	Hydriastele_microspadix)	(Kentiopsis_piersoniorum	Veitchia_spiralis))))	((Reinhardtia_gracilis	Geonoma_undata)	(Prestoea_acuminata	(Oenocarpus_minor	Oenocarpus_bataua))))	Pelagodoxa_henryana)	((Attalea_speciosa	(Bactris_major	(Elaeis_oleifera	Elaeis_guineensis)))	((Reinhardtia_simplex	(Reinhardtia_latisecta	Reinhardtia_paiewonskiana))	Roystonea_regia)))	Chamaedorea_seifrizii)))))	Kingia_australis);
(((Calamus_caryotoides	((Serenoa_repens	(Phoenix_dactylifera	Sabal_domingensis))	(Nypa_fruticans	Pseudophoenix_vinifera)))	(((((Reinhardtia_gracilis	Geonoma_undata)	(Pelagodoxa_henryana	((Manicaria_saccifera	((Dypsis_decaryi	(Hydriastele_microspadix	((Kentiopsis_piersoniorum	Veitchia_spiralis)	Heterospathe_cagayanensis)))	(Burretiokentia_grandiflora	Dictyosperma_album)))	(Prestoea_acuminata	(Oenocarpus_minor	Oenocarpus_bataua)))))	((Attalea_speciosa	(Bactris_major	(Elaeis_oleifera	Elaeis_guineensis)))	((Reinhardtia_simplex	(Reinhardtia_latisecta	Reinhardtia_paiewonskiana))	((Leopoldinia_pulchra	Iriartea_deltoidea)	Roystonea_regia))))	Chamaedorea_seifrizii)	(Podococcus_barteri	(Orania_palindan	Sclerosperma_profizianum))))	Kingia_australis);
((Attalea_speciosa	((Bactris_major	(Elaeis_oleifera	Elaeis_guineensis))	((Roystonea_regia	((Reinhardtia_simplex	(Reinhardtia_latisecta	Reinhardtia_paiewonskiana))	(Leopoldinia_pulchra	Iriartea_deltoidea)))	(((Chamaedorea_seifrizii	(Podococcus_barteri	(Orania_palindan	Sclerosperma_profizianum)))	((Nypa_fruticans	(Pseudophoenix_vinifera	(Serenoa_repens	(Phoenix_dactylifera	Sabal_domingensis))))	Calamus_caryotoides))	((((Manicaria_saccifera	(Prestoea_acuminata	(Oenocarpus_minor	Oenocarpus_bataua)))	(Dypsis_decaryi	(Dictyosperma_album	(Hydriastele_microspadix	((Burretiokentia_grandiflora	(Kentiopsis_piersoniorum	Veitchia_spiralis))	Heterospathe_cagayanensis)))))	(Reinhardtia_gracilis	Geonoma_undata))	Pelagodoxa_henryana)))))	Kingia_australis);
((Podococcus_barteri	((Orania_palindan	Sclerosperma_profizianum)	((((Calamus_caryotoides	(Serenoa_repens	(Phoenix_dactylifera	Sabal_domingensis)))	(Nypa_fruticans	Pseudophoenix_vinifera))	((((Manicaria_saccifera	((Burretiokentia_grandiflora	Dictyosperma_album)	(Dypsis_decaryi	(Hydriastele_microspadix	((Kentiopsis_piersoniorum	Veitchia_spiralis)	Heterospathe_cagayanensis)))))	((Reinhardtia_gracilis	Geonoma_undata)	(Prestoea_acuminata	(Oenocarpus_minor	Oenocarpus_bataua))))	Pelagodoxa_henryana)	((Bactris_major	(Attalea_speciosa	(Elaeis_oleifera	Elaeis_guineensis)))	((Reinhardtia_simplex	(Reinhardtia_latisecta	Reinhardtia_paiewonskiana))	((Leopoldinia_pulchra	Iriartea_deltoidea)	Roystonea_regia)))))	Chamaedorea_seifrizii)))	Kingia_australis);
((Attalea_speciosa	(((Elaeis_oleifera	Elaeis_guineensis)	Bactris_major)	((Roystonea_regia	(Reinhardtia_simplex	(Reinhardtia_latisecta	Reinhardtia_paiewonskiana)))	(((Leopoldinia_pulchra	Iriartea_deltoidea)	((Podococcus_barteri	(Orania_palindan	Sclerosperma_profizianum))	((Pseudophoenix_vinifera	(Sabal_domingensis	(Serenoa_repens	Phoenix_dactylifera)))	Nypa_fruticans)))	(Chamaedorea_seifrizii	(Calamus_caryotoides	(((Manicaria_saccifera	(Prestoea_acuminata	(Oenocarpus_minor	Oenocarpus_bataua)))	((Dypsis_decaryi	((Hydriastele_microspadix	((Kentiopsis_piersoniorum	Veitchia_spiralis)	Heterospathe_cagayanensis))	(Burretiokentia_grandiflora	Dictyosperma_album)))	(Reinhardtia_gracilis	Geonoma_undata)))	Pelagodoxa_henryana)))))))	Kingia_australis);
((Nypa_fruticans	((((Leopoldinia_pulchra	Iriartea_deltoidea)	(Chamaedorea_seifrizii	(Podococcus_barteri	(Orania_palindan	Sclerosperma_profizianum))))	((((Reinhardtia_gracilis	Geonoma_undata)	((Prestoea_acuminata	(Oenocarpus_minor	Oenocarpus_bataua))	(Manicaria_saccifera	(Dypsis_decaryi	(((Burretiokentia_grandiflora	Hydriastele_microspadix)	((Kentiopsis_piersoniorum	Veitchia_spiralis)	Heterospathe_cagayanensis))	Dictyosperma_album)))))	Pelagodoxa_henryana)	((Attalea_speciosa	((Elaeis_oleifera	Elaeis_guineensis)	Bactris_major))	(Roystonea_regia	(Reinhardtia_simplex	(Reinhardtia_latisecta	Reinhardtia_paiewonskiana))))))	((Calamus_caryotoides	Pseudophoenix_vinifera)	(Serenoa_repens	(Phoenix_dactylifera	Sabal_domingensis)))))	Kingia_australis);
((((Podococcus_barteri	(Orania_palindan	Sclerosperma_profizianum))	(Chamaedorea_seifrizii	(((Dypsis_decaryi	(((Heterospathe_cagayanensis	(Kentiopsis_piersoniorum	Veitchia_spiralis))	Hydriastele_microspadix)	(Burretiokentia_grandiflora	Dictyosperma_album)))	((Reinhardtia_gracilis	Geonoma_undata)	((Prestoea_acuminata	(Oenocarpus_minor	Oenocarpus_bataua))	(Pelagodoxa_henryana	Manicaria_saccifera))))	((Attalea_speciosa	((Elaeis_oleifera	Elaeis_guineensis)	Bactris_major))	(((Leopoldinia_pulchra	Iriartea_deltoidea)	Roystonea_regia)	(Reinhardtia_simplex	(Reinhardtia_latisecta	Reinhardtia_paiewonskiana)))))))	((Calamus_caryotoides	(Nypa_fruticans	(Sabal_domingensis	(Serenoa_repens	Phoenix_dactylifera))))	Pseudophoenix_vinifera))	Kingia_australis);
((Chamaedorea_seifrizii	((((((Prestoea_acuminata	(Oenocarpus_minor	Oenocarpus_bataua))	((Dypsis_decaryi	((Kentiopsis_piersoniorum	(Veitchia_spiralis	Burretiokentia_grandiflora))	((Hydriastele_microspadix	Dictyosperma_album)	Heterospathe_cagayanensis)))	Manicaria_saccifera))	(Reinhardtia_gracilis	Geonoma_undata))	Pelagodoxa_henryana)	(Roystonea_regia	((Reinhardtia_simplex	(Reinhardtia_latisecta	Reinhardtia_paiewonskiana))	(Attalea_speciosa	((Elaeis_oleifera	Elaeis_guineensis)	Bactris_major)))))	(((Leopoldinia_pulchra	Iriartea_deltoidea)	((((Phoenix_dactylifera	(Sabal_domingensis	Serenoa_repens))	Pseudophoenix_vinifera)	Nypa_fruticans)	(Podococcus_barteri	(Orania_palindan	Sclerosperma_profizianum))))	Calamus_caryotoides)))	Kingia_australis);
((Attalea_speciosa	((Bactris_major	(Elaeis_guineensis	Elaeis_oleifera))	((((Chamaedorea_seifrizii	(Podococcus_barteri	(Orania_palindan	Sclerosperma_profizianum)))	(((Phoenix_dactylifera	(Sabal_domingensis	Serenoa_repens))	(Nypa_fruticans	Pseudophoenix_vinifera))	Calamus_caryotoides))	((((Dictyosperma_album	(((Veitchia_spiralis	Kentiopsis_piersoniorum)	Burretiokentia_grandiflora)	(Dypsis_decaryi	Hydriastele_microspadix)))	Heterospathe_cagayanensis)	(((Prestoea_acuminata	(Oenocarpus_minor	Oenocarpus_bataua))	Manicaria_saccifera)	Pelagodoxa_henryana))	Geonoma_undata))	(((Reinhardtia_gracilis	(Leopoldinia_pulchra	Iriartea_deltoidea))	Roystonea_regia)	((Reinhardtia_latisecta	Reinhardtia_paiewonskiana)	Reinhardtia_simplex)))))	Kingia_australis);
((Podococcus_barteri	((Orania_palindan	Sclerosperma_profizianum)	(((((Serenoa_repens	(Phoenix_dactylifera	Sabal_domingensis))	(Pseudophoenix_vinifera	Calamus_caryotoides))	Nypa_fruticans)	(Chamaedorea_seifrizii	(((((Prestoea_acuminata	(Oenocarpus_minor	Oenocarpus_bataua))	Manicaria_saccifera)	((((Hydriastele_microspadix	(Heterospathe_cagayanensis	(Veitchia_spiralis	Kentiopsis_piersoniorum)))	(Dictyosperma_album	Burretiokentia_grandiflora))	Dypsis_decaryi)	(Reinhardtia_gracilis	Geonoma_undata)))	Pelagodoxa_henryana)	(Roystonea_regia	((Attalea_speciosa	(Bactris_major	(Elaeis_guineensis	Elaeis_oleifera)))	((Reinhardtia_latisecta	Reinhardtia_paiewonskiana)	Reinhardtia_simplex))))))	(Leopoldinia_pulchra	Iriartea_deltoidea))))	Kingia_australis);
((Roystonea_regia	((((((Leopoldinia_pulchra	Iriartea_deltoidea)	(Podococcus_barteri	(Orania_palindan	Sclerosperma_profizianum)))	(((Serenoa_repens	(Phoenix_dactylifera	Sabal_domingensis))	(Pseudophoenix_vinifera	Calamus_caryotoides))	Nypa_fruticans))	(Chamaedorea_seifrizii	((((Prestoea_acuminata	(Oenocarpus_minor	Oenocarpus_bataua))	Manicaria_saccifera)	((((Hydriastele_microspadix	(Heterospathe_cagayanensis	(Burretiokentia_grandiflora	(Veitchia_spiralis	Kentiopsis_piersoniorum))))	Dypsis_decaryi)	Dictyosperma_album)	(Reinhardtia_gracilis	Geonoma_undata)))	Pelagodoxa_henryana)))	(Attalea_speciosa	(Bactris_major	(Elaeis_guineensis	Elaeis_oleifera))))	((Reinhardtia_latisecta	Reinhardtia_paiewonskiana)	Reinhardtia_simplex)))	Kingia_australis);
((Nypa_fruticans	(((Calamus_caryotoides	((Chamaedorea_seifrizii	(((Attalea_speciosa	(Bactris_major	(Elaeis_guineensis	Elaeis_oleifera)))	(((Reinhardtia_latisecta	Reinhardtia_paiewonskiana)	Reinhardtia_simplex)	Roystonea_regia))	((((Prestoea_acuminata	(Oenocarpus_minor	Oenocarpus_bataua))	Manicaria_saccifera)	(((((Burretiokentia_grandiflora	(Veitchia_spiralis	Kentiopsis_piersoniorum))	(Hydriastele_microspadix	Heterospathe_cagayanensis))	Dypsis_decaryi)	Dictyosperma_album)	(Reinhardtia_gracilis	Geonoma_undata)))	Pelagodoxa_henryana)))	((Podococcus_barteri	(Orania_palindan	Sclerosperma_profizianum))	(Leopoldinia_pulchra	Iriartea_deltoidea))))	Pseudophoenix_vinifera)	(Serenoa_repens	(Phoenix_dactylifera	Sabal_domingensis))))	Kingia_australis);
(((((Attalea_speciosa	(Bactris_major	(Elaeis_guineensis	Elaeis_oleifera)))	(((Reinhardtia_latisecta	Reinhardtia_paiewonskiana)	Reinhardtia_simplex)	((Leopoldinia_pulchra	Iriartea_deltoidea)	Roystonea_regia)))	(((((Prestoea_acuminata	(Oenocarpus_minor	Oenocarpus_bataua))	Manicaria_saccifera)	(((((Hydriastele_microspadix	Dypsis_decaryi)	(Burretiokentia_grandiflora	(Veitchia_spiralis	Kentiopsis_piersoniorum)))	Heterospathe_cagayanensis)	Dictyosperma_album)	(Reinhardtia_gracilis	Geonoma_undata)))	Pelagodoxa_henryana)	((Podococcus_barteri	(Orania_palindan	Sclerosperma_profizianum))	Chamaedorea_seifrizii)))	((Calamus_caryotoides	((Serenoa_repens	Sabal_domingensis)	Phoenix_dactylifera))	(Pseudophoenix_vinifera	Nypa_fruticans)))	Kingia_australis);
((Roystonea_regia	((((Attalea_speciosa	(Bactris_major	(Elaeis_guineensis	Elaeis_oleifera)))	((((((Pseudophoenix_vinifera	Calamus_caryotoides)	(Serenoa_repens	(Sabal_domingensis	Phoenix_dactylifera)))	Nypa_fruticans)	(Podococcus_barteri	(Orania_palindan	Sclerosperma_profizianum)))	Chamaedorea_seifrizii)	((((Prestoea_acuminata	(Oenocarpus_minor	Oenocarpus_bataua))	Manicaria_saccifera)	((((Hydriastele_microspadix	Dypsis_decaryi)	(Veitchia_spiralis	Kentiopsis_piersoniorum))	(Heterospathe_cagayanensis	(Burretiokentia_grandiflora	Dictyosperma_album)))	(Reinhardtia_gracilis	Geonoma_undata)))	Pelagodoxa_henryana)))	((Reinhardtia_latisecta	Reinhardtia_paiewonskiana)	Reinhardtia_simplex))	(Leopoldinia_pulchra	Iriartea_deltoidea)))	Kingia_australis);
(((Attalea_speciosa	(Bactris_major	(Elaeis_guineensis	Elaeis_oleifera)))	(((((Reinhardtia_latisecta	Reinhardtia_paiewonskiana)	Reinhardtia_simplex)	(((Sabal_domingensis	(Phoenix_dactylifera	Serenoa_repens))	(Nypa_fruticans	Pseudophoenix_vinifera))	((Leopoldinia_pulchra	Iriartea_deltoidea)	(Podococcus_barteri	(Orania_palindan	Sclerosperma_profizianum)))))	(Roystonea_regia	(Calamus_caryotoides	((((Prestoea_acuminata	(Oenocarpus_minor	Oenocarpus_bataua))	(Reinhardtia_gracilis	Geonoma_undata))	(Manicaria_saccifera	(((Hydriastele_microspadix	Dypsis_decaryi)	(Heterospathe_cagayanensis	(Burretiokentia_grandiflora	(Veitchia_spiralis	Kentiopsis_piersoniorum))))	Dictyosperma_album)))	Pelagodoxa_henryana))))	Chamaedorea_seifrizii))	Kingia_australis);
(((Calamus_caryotoides	((Phoenix_dactylifera	(Serenoa_repens	Sabal_domingensis))	(Nypa_fruticans	Pseudophoenix_vinifera)))	((Chamaedorea_seifrizii	((Orania_palindan	Sclerosperma_profizianum)	Podococcus_barteri))	((((Manicaria_saccifera	(Prestoea_acuminata	(Oenocarpus_minor	Oenocarpus_bataua)))	((Reinhardtia_gracilis	Geonoma_undata)	(Dictyosperma_album	(Dypsis_decaryi	((Hydriastele_microspadix	Heterospathe_cagayanensis)	((Veitchia_spiralis	Kentiopsis_piersoniorum)	Burretiokentia_grandiflora))))))	Pelagodoxa_henryana)	(((Attalea_speciosa	(Bactris_major	(Elaeis_guineensis	Elaeis_oleifera)))	((Reinhardtia_latisecta	Reinhardtia_paiewonskiana)	Reinhardtia_simplex))	((Leopoldinia_pulchra	Iriartea_deltoidea)	Roystonea_regia)))))	Kingia_australis);
((Roystonea_regia	(((((Podococcus_barteri	(Leopoldinia_pulchra	Iriartea_deltoidea))	(((Sabal_domingensis	(Phoenix_dactylifera	Serenoa_repens))	(Nypa_fruticans	Pseudophoenix_vinifera))	(Orania_palindan	Sclerosperma_profizianum)))	((Calamus_caryotoides	Chamaedorea_seifrizii)	((((Reinhardtia_gracilis	Geonoma_undata)	(Prestoea_acuminata	(Oenocarpus_minor	Oenocarpus_bataua)))	(Manicaria_saccifera	((Burretiokentia_grandiflora	Dictyosperma_album)	(Dypsis_decaryi	((Hydriastele_microspadix	Heterospathe_cagayanensis)	(Veitchia_spiralis	Kentiopsis_piersoniorum))))))	Pelagodoxa_henryana)))	(Attalea_speciosa	(Bactris_major	(Elaeis_guineensis	Elaeis_oleifera))))	((Reinhardtia_latisecta	Reinhardtia_paiewonskiana)	Reinhardtia_simplex)))	Kingia_australis);
((Attalea_speciosa	((Bactris_major	(Elaeis_guineensis	Elaeis_oleifera))	(Chamaedorea_seifrizii	((Roystonea_regia	(((Manicaria_saccifera	(Prestoea_acuminata	(Oenocarpus_minor	Oenocarpus_bataua)))	(((Burretiokentia_grandiflora	Dictyosperma_album)	(Dypsis_decaryi	((Hydriastele_microspadix	Heterospathe_cagayanensis)	(Veitchia_spiralis	Kentiopsis_piersoniorum))))	(Reinhardtia_gracilis	Geonoma_undata)))	Pelagodoxa_henryana))	(((Reinhardtia_latisecta	Reinhardtia_paiewonskiana)	Reinhardtia_simplex)	((Leopoldinia_pulchra	Iriartea_deltoidea)	((Nypa_fruticans	(Pseudophoenix_vinifera	(Phoenix_dactylifera	((Calamus_caryotoides	Serenoa_repens)	Sabal_domingensis))))	(Podococcus_barteri	(Orania_palindan	Sclerosperma_profizianum)))))))))	Kingia_australis);
(((Calamus_caryotoides	((Sabal_domingensis	(Phoenix_dactylifera	Serenoa_repens))	(Nypa_fruticans	Pseudophoenix_vinifera)))	((Chamaedorea_seifrizii	((Sclerosperma_profizianum	Orania_palindan)	Podococcus_barteri))	(((((Iriartea_deltoidea	Leopoldinia_pulchra)	Roystonea_regia)	((Reinhardtia_paiewonskiana	Reinhardtia_latisecta)	Reinhardtia_simplex))	(Attalea_speciosa	(Bactris_major	(Elaeis_guineensis	Elaeis_oleifera))))	(Pelagodoxa_henryana	((Manicaria_saccifera	(Prestoea_acuminata	(Oenocarpus_bataua	Oenocarpus_minor)))	((Geonoma_undata	Reinhardtia_gracilis)	(Dypsis_decaryi	(Dictyosperma_album	((Hydriastele_microspadix	Heterospathe_cagayanensis)	(Kentiopsis_piersoniorum	(Veitchia_spiralis	Burretiokentia_grandiflora)))))))))))	Kingia_australis);
((((Chamaedorea_seifrizii	((((Reinhardtia_paiewonskiana	Reinhardtia_latisecta)	Reinhardtia_simplex)	(((Elaeis_guineensis	Elaeis_oleifera)	(Attalea_speciosa	Bactris_major))	Roystonea_regia))	(((Geonoma_undata	Reinhardtia_gracilis)	(Dictyosperma_album	((Heterospathe_cagayanensis	((Kentiopsis_piersoniorum	(Veitchia_spiralis	Burretiokentia_grandiflora))	Hydriastele_microspadix))	Dypsis_decaryi)))	(Pelagodoxa_henryana	(Manicaria_saccifera	(Prestoea_acuminata	(Oenocarpus_bataua	Oenocarpus_minor)))))))	((Sclerosperma_profizianum	Orania_palindan)	Podococcus_barteri))	((Iriartea_deltoidea	Leopoldinia_pulchra)	(Calamus_caryotoides	(((Phoenix_dactylifera	(Serenoa_repens	Sabal_domingensis))	Pseudophoenix_vinifera)	Nypa_fruticans))))	Kingia_australis);
((Podococcus_barteri	(((Iriartea_deltoidea	Leopoldinia_pulchra)	(((Chamaedorea_seifrizii	((((Burretiokentia_grandiflora	Dictyosperma_album)	(((Reinhardtia_gracilis	Dypsis_decaryi)	Hydriastele_microspadix)	(Heterospathe_cagayanensis	(Kentiopsis_piersoniorum	Veitchia_spiralis))))	(Manicaria_saccifera	(Prestoea_acuminata	(Oenocarpus_bataua	Oenocarpus_minor))))	(Geonoma_undata	Pelagodoxa_henryana)))	((Attalea_speciosa	(Bactris_major	(Elaeis_guineensis	Elaeis_oleifera)))	(Roystonea_regia	((Reinhardtia_paiewonskiana	Reinhardtia_latisecta)	Reinhardtia_simplex))))	(((Phoenix_dactylifera	(Serenoa_repens	Sabal_domingensis))	(Pseudophoenix_vinifera	Nypa_fruticans))	Calamus_caryotoides)))	(Sclerosperma_profizianum	Orania_palindan)))	Kingia_australis);
((Calamus_caryotoides	((((Pelagodoxa_henryana	((Geonoma_undata	Reinhardtia_gracilis)	((Prestoea_acuminata	(Oenocarpus_bataua	Oenocarpus_minor))	(((Burretiokentia_grandiflora	Dictyosperma_album)	(Dypsis_decaryi	(Hydriastele_microspadix	((Kentiopsis_piersoniorum	Veitchia_spiralis)	Heterospathe_cagayanensis))))	Manicaria_saccifera))))	((Attalea_speciosa	(Bactris_major	(Elaeis_guineensis	Elaeis_oleifera)))	(Roystonea_regia	((Iriartea_deltoidea	Leopoldinia_pulchra)	((Reinhardtia_paiewonskiana	Reinhardtia_latisecta)	Reinhardtia_simplex)))))	(Chamaedorea_seifrizii	((Sclerosperma_profizianum	Orania_palindan)	Podococcus_barteri)))	(Nypa_fruticans	((Phoenix_dactylifera	(Serenoa_repens	Sabal_domingensis))	Pseudophoenix_vinifera))))	Kingia_australis);
((((Nypa_fruticans	(Serenoa_repens	(Sabal_domingensis	Phoenix_dactylifera)))	(Calamus_caryotoides	Pseudophoenix_vinifera))	(((Pelagodoxa_henryana	((Manicaria_saccifera	(Prestoea_acuminata	(Oenocarpus_bataua	Oenocarpus_minor)))	((Geonoma_undata	Reinhardtia_gracilis)	((Burretiokentia_grandiflora	Dictyosperma_album)	(Dypsis_decaryi	(Heterospathe_cagayanensis	(Hydriastele_microspadix	(Kentiopsis_piersoniorum	Veitchia_spiralis))))))))	((Attalea_speciosa	(Bactris_major	(Elaeis_guineensis	Elaeis_oleifera)))	(((Reinhardtia_paiewonskiana	Reinhardtia_latisecta)	Reinhardtia_simplex)	(Roystonea_regia	(Iriartea_deltoidea	Leopoldinia_pulchra)))))	(Chamaedorea_seifrizii	((Sclerosperma_profizianum	Orania_palindan)	Podococcus_barteri))))	Kingia_australis);
((((((Chamaedorea_seifrizii	(Pelagodoxa_henryana	((Manicaria_saccifera	(Prestoea_acuminata	(Oenocarpus_bataua	Oenocarpus_minor)))	((Geonoma_undata	Reinhardtia_gracilis)	(Dictyosperma_album	((Hydriastele_microspadix	Dypsis_decaryi)	((Burretiokentia_grandiflora	(Kentiopsis_piersoniorum	Veitchia_spiralis))	Heterospathe_cagayanensis)))))))	((Attalea_speciosa	(Bactris_major	(Elaeis_guineensis	Elaeis_oleifera)))	(((Reinhardtia_paiewonskiana	Reinhardtia_latisecta)	Reinhardtia_simplex)	Roystonea_regia)))	(Iriartea_deltoidea	Leopoldinia_pulchra))	((Sclerosperma_profizianum	Orania_palindan)	Podococcus_barteri))	(((Sabal_domingensis	(Phoenix_dactylifera	Serenoa_repens))	(Calamus_caryotoides	Pseudophoenix_vinifera))	Nypa_fruticans))	Kingia_australis);
((Roystonea_regia	(((((((Sclerosperma_profizianum	Orania_palindan)	Podococcus_barteri)	(((Serenoa_repens	(Sabal_domingensis	Phoenix_dactylifera))	Pseudophoenix_vinifera)	Nypa_fruticans))	((Pelagodoxa_henryana	((Manicaria_saccifera	(Prestoea_acuminata	(Oenocarpus_bataua	Oenocarpus_minor)))	((Geonoma_undata	Reinhardtia_gracilis)	((Burretiokentia_grandiflora	Dictyosperma_album)	(Dypsis_decaryi	(((Kentiopsis_piersoniorum	Veitchia_spiralis)	Heterospathe_cagayanensis)	Hydriastele_microspadix))))))	(Calamus_caryotoides	Chamaedorea_seifrizii)))	(Attalea_speciosa	(Bactris_major	(Elaeis_guineensis	Elaeis_oleifera))))	((Reinhardtia_paiewonskiana	Reinhardtia_latisecta)	Reinhardtia_simplex))	(Iriartea_deltoidea	Leopoldinia_pulchra)))	Kingia_australis);
((Nypa_fruticans	((((((Pelagodoxa_henryana	((Geonoma_undata	Reinhardtia_gracilis)	((Manicaria_saccifera	(Dypsis_decaryi	((((Kentiopsis_piersoniorum	Veitchia_spiralis)	Heterospathe_cagayanensis)	Hydriastele_microspadix)	(Burretiokentia_grandiflora	Dictyosperma_album))))	(Prestoea_acuminata	(Oenocarpus_bataua	Oenocarpus_minor)))))	((Attalea_speciosa	(Bactris_major	(Elaeis_guineensis	Elaeis_oleifera)))	(((Reinhardtia_paiewonskiana	Reinhardtia_latisecta)	Reinhardtia_simplex)	Roystonea_regia)))	Chamaedorea_seifrizii)	(Iriartea_deltoidea	Leopoldinia_pulchra))	((Sclerosperma_profizianum	Orania_palindan)	Podococcus_barteri))	(Calamus_caryotoides	((Phoenix_dactylifera	(Serenoa_repens	Sabal_domingensis))	Pseudophoenix_vinifera))))	Kingia_australis);
((Podococcus_barteri	((((Pseudophoenix_vinifera	(Calamus_caryotoides	(Serenoa_repens	(Sabal_domingensis	Phoenix_dactylifera))))	Nypa_fruticans)	(((Attalea_speciosa	(Bactris_major	(Elaeis_guineensis	Elaeis_oleifera)))	(((Reinhardtia_paiewonskiana	Reinhardtia_latisecta)	Reinhardtia_simplex)	((Iriartea_deltoidea	Leopoldinia_pulchra)	Roystonea_regia)))	(Chamaedorea_seifrizii	(Pelagodoxa_henryana	((Geonoma_undata	Reinhardtia_gracilis)	(((Dictyosperma_album	((Burretiokentia_grandiflora	Hydriastele_microspadix)	((Kentiopsis_piersoniorum	Veitchia_spiralis)	Heterospathe_cagayanensis)))	Dypsis_decaryi)	((Prestoea_acuminata	(Oenocarpus_bataua	Oenocarpus_minor))	Manicaria_saccifera)))))))	(Sclerosperma_profizianum	Orania_palindan)))	Kingia_australis);
((((Pseudophoenix_vinifera	(Phoenix_dactylifera	(Serenoa_repens	Sabal_domingensis)))	Nypa_fruticans)	(((((Elaeis_guineensis	Elaeis_oleifera)	(Attalea_speciosa	Bactris_major))	(((Reinhardtia_paiewonskiana	Reinhardtia_latisecta)	Reinhardtia_simplex)	Roystonea_regia))	((Calamus_caryotoides	Chamaedorea_seifrizii)	(Pelagodoxa_henryana	((Geonoma_undata	Reinhardtia_gracilis)	((((Burretiokentia_grandiflora	Dictyosperma_album)	((Kentiopsis_piersoniorum	Veitchia_spiralis)	(Hydriastele_microspadix	Heterospathe_cagayanensis)))	Dypsis_decaryi)	((Prestoea_acuminata	(Oenocarpus_bataua	Oenocarpus_minor))	Manicaria_saccifera))))))	((Iriartea_deltoidea	Leopoldinia_pulchra)	((Sclerosperma_profizianum	Orania_palindan)	Podococcus_barteri))))	Kingia_australis);
((Manicaria_saccifera	((Prestoea_acuminata	(Oenocarpus_minor	Oenocarpus_bataua))	(((Reinhardtia_gracilis	Geonoma_undata)	(((((Calamus_caryotoides	Roystonea_regia)	((Attalea_speciosa	((Elaeis_oleifera	Elaeis_guineensis)	Bactris_major))	(Reinhardtia_simplex	(Reinhardtia_paiewonskiana	Reinhardtia_latisecta))))	(((Sabal_domingensis	(Serenoa_repens	Phoenix_dactylifera))	(Pseudophoenix_vinifera	Nypa_fruticans))	(((Iriartea_deltoidea	Leopoldinia_pulchra)	Podococcus_barteri)	(Sclerosperma_profizianum	Orania_palindan))))	Chamaedorea_seifrizii)	Pelagodoxa_henryana))	(Dypsis_decaryi	(Dictyosperma_album	((Hydriastele_microspadix	Heterospathe_cagayanensis)	(Burretiokentia_grandiflora	(Kentiopsis_piersoniorum	Veitchia_spiralis))))))))	Kingia_australis);
(((Calamus_caryotoides	(Nypa_fruticans	((Serenoa_repens	(Phoenix_dactylifera	Sabal_domingensis))	Pseudophoenix_vinifera)))	(((Iriartea_deltoidea	Leopoldinia_pulchra)	(Podococcus_barteri	(Sclerosperma_profizianum	Orania_palindan)))	(Chamaedorea_seifrizii	((Pelagodoxa_henryana	(((Manicaria_saccifera	(Dictyosperma_album	(((Hydriastele_microspadix	Heterospathe_cagayanensis)	((Kentiopsis_piersoniorum	Veitchia_spiralis)	Burretiokentia_grandiflora))	Dypsis_decaryi)))	(Prestoea_acuminata	(Oenocarpus_minor	Oenocarpus_bataua)))	(Reinhardtia_gracilis	Geonoma_undata)))	(Roystonea_regia	((Attalea_speciosa	((Elaeis_oleifera	Elaeis_guineensis)	Bactris_major))	(Reinhardtia_simplex	(Reinhardtia_paiewonskiana	Reinhardtia_latisecta))))))))	Kingia_australis);
((Nypa_fruticans	(((Serenoa_repens	(Phoenix_dactylifera	Sabal_domingensis))	Pseudophoenix_vinifera)	((Podococcus_barteri	(Sclerosperma_profizianum	Orania_palindan))	(((Reinhardtia_simplex	(Reinhardtia_paiewonskiana	Reinhardtia_latisecta))	(((Pelagodoxa_henryana	(((Dictyosperma_album	(((Hydriastele_microspadix	Heterospathe_cagayanensis)	((Kentiopsis_piersoniorum	Veitchia_spiralis)	Burretiokentia_grandiflora))	Dypsis_decaryi))	((Prestoea_acuminata	(Oenocarpus_minor	Oenocarpus_bataua))	Manicaria_saccifera))	(Reinhardtia_gracilis	Geonoma_undata)))	((Attalea_speciosa	((Elaeis_oleifera	Elaeis_guineensis)	Bactris_major))	Roystonea_regia))	(Calamus_caryotoides	Chamaedorea_seifrizii)))	(Iriartea_deltoidea	Leopoldinia_pulchra)))))	Kingia_australis);
(((Calamus_caryotoides	((Sabal_domingensis	(Serenoa_repens	Phoenix_dactylifera))	(Nypa_fruticans	Pseudophoenix_vinifera)))	((Podococcus_barteri	(Sclerosperma_profizianum	Orania_palindan))	(((Reinhardtia_simplex	(Reinhardtia_paiewonskiana	Reinhardtia_latisecta))	((Pelagodoxa_henryana	(((Dictyosperma_album	(((Hydriastele_microspadix	Heterospathe_cagayanensis)	((Kentiopsis_piersoniorum	Veitchia_spiralis)	Burretiokentia_grandiflora))	Dypsis_decaryi))	((Prestoea_acuminata	(Oenocarpus_minor	Oenocarpus_bataua))	Manicaria_saccifera))	(Reinhardtia_gracilis	Geonoma_undata)))	((Chamaedorea_seifrizii	(Attalea_speciosa	((Elaeis_oleifera	Elaeis_guineensis)	Bactris_major)))	Roystonea_regia)))	(Iriartea_deltoidea	Leopoldinia_pulchra))))	Kingia_australis);
((Calamus_caryotoides	((((Pelagodoxa_henryana	(((Prestoea_acuminata	(Oenocarpus_minor	Oenocarpus_bataua))	Manicaria_saccifera)	((Reinhardtia_gracilis	Geonoma_undata)	(Dypsis_decaryi	((Burretiokentia_grandiflora	Dictyosperma_album)	((Hydriastele_microspadix	Heterospathe_cagayanensis)	(Kentiopsis_piersoniorum	Veitchia_spiralis)))))))	((Attalea_speciosa	((Elaeis_oleifera	Elaeis_guineensis)	Bactris_major))	(Roystonea_regia	(Reinhardtia_simplex	(Reinhardtia_paiewonskiana	Reinhardtia_latisecta)))))	Chamaedorea_seifrizii)	((Iriartea_deltoidea	Leopoldinia_pulchra)	((Nypa_fruticans	(Pseudophoenix_vinifera	(Sabal_domingensis	(Serenoa_repens	Phoenix_dactylifera))))	(Podococcus_barteri	(Sclerosperma_profizianum	Orania_palindan))))))	Kingia_australis);
((Pelagodoxa_henryana	((((Prestoea_acuminata	(Oenocarpus_minor	Oenocarpus_bataua))	(((Heterospathe_cagayanensis	((Burretiokentia_grandiflora	(Kentiopsis_piersoniorum	Veitchia_spiralis))	Hydriastele_microspadix))	(Dictyosperma_album	Dypsis_decaryi))	Manicaria_saccifera))	(Reinhardtia_gracilis	Geonoma_undata))	(((Attalea_speciosa	((Elaeis_oleifera	Elaeis_guineensis)	Bactris_major))	(((Iriartea_deltoidea	Leopoldinia_pulchra)	Roystonea_regia)	(Reinhardtia_simplex	(Reinhardtia_paiewonskiana	Reinhardtia_latisecta))))	(((Podococcus_barteri	(Sclerosperma_profizianum	Orania_palindan))	Chamaedorea_seifrizii)	(((Phoenix_dactylifera	(Sabal_domingensis	Serenoa_repens))	(Nypa_fruticans	Pseudophoenix_vinifera))	Calamus_caryotoides)))))	Kingia_australis);
((Podococcus_barteri	((Sclerosperma_profizianum	Orania_palindan)	(((Nypa_fruticans	(Pseudophoenix_vinifera	(Sabal_domingensis	(Serenoa_repens	Phoenix_dactylifera))))	Calamus_caryotoides)	(((Pelagodoxa_henryana	(((Prestoea_acuminata	(Oenocarpus_minor	Oenocarpus_bataua))	(((Burretiokentia_grandiflora	Dictyosperma_album)	(Dypsis_decaryi	(Heterospathe_cagayanensis	((Kentiopsis_piersoniorum	Veitchia_spiralis)	Hydriastele_microspadix))))	Manicaria_saccifera))	(Reinhardtia_gracilis	Geonoma_undata)))	(((Chamaedorea_seifrizii	(Attalea_speciosa	((Elaeis_oleifera	Elaeis_guineensis)	Bactris_major)))	(Reinhardtia_simplex	(Reinhardtia_paiewonskiana	Reinhardtia_latisecta)))	Roystonea_regia))	(Iriartea_deltoidea	Leopoldinia_pulchra)))))	Kingia_australis);
(((Nypa_fruticans	((Pseudophoenix_vinifera	Calamus_caryotoides)	(Phoenix_dactylifera	(Sabal_domingensis	Serenoa_repens))))	(((Chamaedorea_seifrizii	(Pelagodoxa_henryana	((Dypsis_decaryi	((Heterospathe_cagayanensis	((Kentiopsis_piersoniorum	Veitchia_spiralis)	Hydriastele_microspadix))	(Burretiokentia_grandiflora	Dictyosperma_album)))	((Reinhardtia_gracilis	Geonoma_undata)	(Manicaria_saccifera	(Prestoea_acuminata	(Oenocarpus_minor	Oenocarpus_bataua)))))))	((Attalea_speciosa	((Elaeis_oleifera	Elaeis_guineensis)	Bactris_major))	((Reinhardtia_simplex	(Reinhardtia_paiewonskiana	Reinhardtia_latisecta))	Roystonea_regia)))	((Podococcus_barteri	(Sclerosperma_profizianum	Orania_palindan))	(Iriartea_deltoidea	Leopoldinia_pulchra))))	Kingia_australis);
((Nypa_fruticans	(((Pseudophoenix_vinifera	Calamus_caryotoides)	(Phoenix_dactylifera	(Sabal_domingensis	Serenoa_repens)))	((Sclerosperma_profizianum	Orania_palindan)	((Podococcus_barteri	(Iriartea_deltoidea	(Reinhardtia_gracilis	Leopoldinia_pulchra)))	(((Pelagodoxa_henryana	((Manicaria_saccifera	(Prestoea_acuminata	(Oenocarpus_minor	Oenocarpus_bataua)))	((Dypsis_decaryi	((Heterospathe_cagayanensis	((Kentiopsis_piersoniorum	Veitchia_spiralis)	(Burretiokentia_grandiflora	Hydriastele_microspadix)))	Dictyosperma_album))	Geonoma_undata)))	Chamaedorea_seifrizii)	((Attalea_speciosa	((Elaeis_oleifera	Elaeis_guineensis)	Bactris_major))	((Reinhardtia_simplex	(Reinhardtia_paiewonskiana	Reinhardtia_latisecta))	Roystonea_regia)))))))	Kingia_australis);
((Nypa_fruticans	(((Podococcus_barteri	(Sclerosperma_profizianum	Orania_palindan))	((Iriartea_deltoidea	Leopoldinia_pulchra)	(((Pelagodoxa_henryana	((Reinhardtia_gracilis	Geonoma_undata)	((Manicaria_saccifera	(Prestoea_acuminata	(Oenocarpus_minor	Oenocarpus_bataua)))	(Dypsis_decaryi	(((Hydriastele_microspadix	Heterospathe_cagayanensis)	((Kentiopsis_piersoniorum	Veitchia_spiralis)	Burretiokentia_grandiflora))	Dictyosperma_album)))))	Chamaedorea_seifrizii)	((Attalea_speciosa	((Elaeis_oleifera	Elaeis_guineensis)	Bactris_major))	((Reinhardtia_simplex	(Reinhardtia_paiewonskiana	Reinhardtia_latisecta))	Roystonea_regia)))))	(Pseudophoenix_vinifera	((Sabal_domingensis	(Serenoa_repens	Phoenix_dactylifera))	Calamus_caryotoides))))	Kingia_australis);
(((Attalea_speciosa	(Bactris_major	(Elaeis_oleifera	Elaeis_guineensis)))	(((Pelagodoxa_henryana	((Manicaria_saccifera	(Prestoea_acuminata	(Oenocarpus_minor	Oenocarpus_bataua)))	(((Dictyosperma_album	((Burretiokentia_grandiflora	(Veitchia_spiralis	Kentiopsis_piersoniorum))	(Dypsis_decaryi	Hydriastele_microspadix)))	Heterospathe_cagayanensis)	(Reinhardtia_gracilis	Geonoma_undata))))	(((Nypa_fruticans	((Sabal_domingensis	(Serenoa_repens	Phoenix_dactylifera))	Pseudophoenix_vinifera))	Calamus_caryotoides)	(Chamaedorea_seifrizii	(Sclerosperma_profizianum	(((Iriartea_deltoidea	Leopoldinia_pulchra)	Podococcus_barteri)	Orania_palindan)))))	(Roystonea_regia	(Reinhardtia_simplex	(Reinhardtia_latisecta	Reinhardtia_paiewonskiana)))))	Kingia_australis);
((Calamus_caryotoides	(((Chamaedorea_seifrizii	(Podococcus_barteri	(Orania_palindan	Sclerosperma_profizianum)))	(((Roystonea_regia	((Iriartea_deltoidea	Leopoldinia_pulchra)	(Reinhardtia_simplex	(Reinhardtia_latisecta	Reinhardtia_paiewonskiana))))	(Attalea_speciosa	(Bactris_major	(Elaeis_oleifera	Elaeis_guineensis))))	(Pelagodoxa_henryana	((Manicaria_saccifera	(Prestoea_acuminata	(Oenocarpus_minor	Oenocarpus_bataua)))	(((Dictyosperma_album	((Heterospathe_cagayanensis	Hydriastele_microspadix)	((Veitchia_spiralis	Kentiopsis_piersoniorum)	Burretiokentia_grandiflora)))	Dypsis_decaryi)	Geonoma_undata)))))	((Reinhardtia_gracilis	Nypa_fruticans)	((Phoenix_dactylifera	(Sabal_domingensis	Serenoa_repens))	Pseudophoenix_vinifera))))	Kingia_australis);
((((Phoenix_dactylifera	(Sabal_domingensis	Serenoa_repens))	(Pseudophoenix_vinifera	(Reinhardtia_gracilis	Nypa_fruticans)))	(Calamus_caryotoides	((Chamaedorea_seifrizii	(Podococcus_barteri	(Orania_palindan	Sclerosperma_profizianum)))	((((Reinhardtia_simplex	(Reinhardtia_latisecta	Reinhardtia_paiewonskiana))	((Iriartea_deltoidea	Leopoldinia_pulchra)	Roystonea_regia))	(Attalea_speciosa	(Bactris_major	(Elaeis_oleifera	Elaeis_guineensis))))	(Pelagodoxa_henryana	((Manicaria_saccifera	(Prestoea_acuminata	(Oenocarpus_minor	Oenocarpus_bataua)))	((((Burretiokentia_grandiflora	Dictyosperma_album)	((Heterospathe_cagayanensis	Hydriastele_microspadix)	(Veitchia_spiralis	Kentiopsis_piersoniorum)))	Dypsis_decaryi)	Geonoma_undata)))))))	Kingia_australis);
((((Phoenix_dactylifera	(Sabal_domingensis	Serenoa_repens))	(Pseudophoenix_vinifera	Nypa_fruticans))	(Calamus_caryotoides	((Chamaedorea_seifrizii	(Podococcus_barteri	(Orania_palindan	Sclerosperma_profizianum)))	(((Reinhardtia_simplex	(Reinhardtia_latisecta	Reinhardtia_paiewonskiana))	(((Iriartea_deltoidea	Leopoldinia_pulchra)	Roystonea_regia)	(Attalea_speciosa	(Bactris_major	(Elaeis_oleifera	Elaeis_guineensis)))))	(Pelagodoxa_henryana	((Manicaria_saccifera	(Prestoea_acuminata	(Oenocarpus_minor	Oenocarpus_bataua)))	((((Heterospathe_cagayanensis	Hydriastele_microspadix)	(Veitchia_spiralis	Kentiopsis_piersoniorum))	(Dypsis_decaryi	(Burretiokentia_grandiflora	Dictyosperma_album)))	(Reinhardtia_gracilis	Geonoma_undata))))))))	Kingia_australis);
(((((Pseudophoenix_vinifera	Calamus_caryotoides)	(Phoenix_dactylifera	(Sabal_domingensis	Serenoa_repens)))	Nypa_fruticans)	((Chamaedorea_seifrizii	(Podococcus_barteri	(Orania_palindan	Sclerosperma_profizianum)))	(((Attalea_speciosa	(Bactris_major	(Elaeis_oleifera	Elaeis_guineensis)))	((Reinhardtia_simplex	(Reinhardtia_latisecta	Reinhardtia_paiewonskiana))	((Iriartea_deltoidea	Leopoldinia_pulchra)	Roystonea_regia)))	(Pelagodoxa_henryana	((Manicaria_saccifera	(Prestoea_acuminata	(Oenocarpus_minor	Oenocarpus_bataua)))	(((((Heterospathe_cagayanensis	Hydriastele_microspadix)	(Veitchia_spiralis	Kentiopsis_piersoniorum))	(Burretiokentia_grandiflora	Dictyosperma_album))	Dypsis_decaryi)	(Reinhardtia_gracilis	Geonoma_undata)))))))	Kingia_australis);
((Attalea_speciosa	((Bactris_major	(Elaeis_oleifera	Elaeis_guineensis))	(((Reinhardtia_simplex	(Reinhardtia_latisecta	Reinhardtia_paiewonskiana))	((Iriartea_deltoidea	Leopoldinia_pulchra)	Roystonea_regia))	((Pelagodoxa_henryana	((Manicaria_saccifera	(Prestoea_acuminata	(Oenocarpus_minor	Oenocarpus_bataua)))	((((Heterospathe_cagayanensis	Hydriastele_microspadix)	((Burretiokentia_grandiflora	Kentiopsis_piersoniorum)	Veitchia_spiralis))	(Dypsis_decaryi	Dictyosperma_album))	(Reinhardtia_gracilis	Geonoma_undata))))	((Chamaedorea_seifrizii	(Podococcus_barteri	(Orania_palindan	Sclerosperma_profizianum)))	(Calamus_caryotoides	((Nypa_fruticans	Pseudophoenix_vinifera)	(Serenoa_repens	(Phoenix_dactylifera	Sabal_domingensis)))))))))	Kingia_australis);
((Manicaria_saccifera	(((Prestoea_acuminata	(Oenocarpus_minor	Oenocarpus_bataua))	(((((Heterospathe_cagayanensis	(Dypsis_decaryi	Hydriastele_microspadix))	(Kentiopsis_piersoniorum	Veitchia_spiralis))	(Burretiokentia_grandiflora	Dictyosperma_album))	(Reinhardtia_gracilis	Geonoma_undata))	(((Reinhardtia_simplex	(Reinhardtia_latisecta	Reinhardtia_paiewonskiana))	((Roystonea_regia	Chamaedorea_seifrizii)	(Attalea_speciosa	(Bactris_major	(Elaeis_oleifera	Elaeis_guineensis)))))	((Podococcus_barteri	(Orania_palindan	Sclerosperma_profizianum))	((Iriartea_deltoidea	Leopoldinia_pulchra)	(Nypa_fruticans	((Calamus_caryotoides	Pseudophoenix_vinifera)	(Phoenix_dactylifera	(Sabal_domingensis	Serenoa_repens)))))))))	Pelagodoxa_henryana))	Kingia_australis);
((Chamaedorea_seifrizii	(((Podococcus_barteri	(Orania_palindan	Sclerosperma_profizianum))	((((Pseudophoenix_vinifera	Nypa_fruticans)	(Serenoa_repens	(Phoenix_dactylifera	Sabal_domingensis)))	Calamus_caryotoides)	(Iriartea_deltoidea	Leopoldinia_pulchra)))	((((Reinhardtia_gracilis	Geonoma_undata)	((Manicaria_saccifera	(Prestoea_acuminata	(Oenocarpus_minor	Oenocarpus_bataua)))	(((Heterospathe_cagayanensis	(Hydriastele_microspadix	((Burretiokentia_grandiflora	Kentiopsis_piersoniorum)	Veitchia_spiralis)))	Dictyosperma_album)	Dypsis_decaryi)))	Pelagodoxa_henryana)	((Attalea_speciosa	(Bactris_major	(Elaeis_oleifera	Elaeis_guineensis)))	((Reinhardtia_simplex	(Reinhardtia_latisecta	Reinhardtia_paiewonskiana))	Roystonea_regia)))))	Kingia_australis);
((Nypa_fruticans	((((((((Reinhardtia_gracilis	Geonoma_undata)	((Manicaria_saccifera	(Prestoea_acuminata	(Oenocarpus_minor	Oenocarpus_bataua)))	(((Heterospathe_cagayanensis	(Hydriastele_microspadix	(Kentiopsis_piersoniorum	Veitchia_spiralis)))	(Burretiokentia_grandiflora	Dictyosperma_album))	Dypsis_decaryi)))	Pelagodoxa_henryana)	(Roystonea_regia	((Attalea_speciosa	(Bactris_major	(Elaeis_oleifera	Elaeis_guineensis)))	(Reinhardtia_simplex	(Reinhardtia_latisecta	Reinhardtia_paiewonskiana)))))	Chamaedorea_seifrizii)	(Iriartea_deltoidea	Leopoldinia_pulchra))	(Podococcus_barteri	(Orania_palindan	Sclerosperma_profizianum)))	((((Phoenix_dactylifera	Sabal_domingensis)	Serenoa_repens)	Pseudophoenix_vinifera)	Calamus_caryotoides)))	Kingia_australis);
((Roystonea_regia	((((Attalea_speciosa	(Bactris_major	(Elaeis_oleifera	Elaeis_guineensis)))	(Reinhardtia_simplex	(Reinhardtia_latisecta	Reinhardtia_paiewonskiana)))	((((Manicaria_saccifera	(Prestoea_acuminata	(Oenocarpus_minor	Oenocarpus_bataua)))	((Reinhardtia_gracilis	Geonoma_undata)	((Heterospathe_cagayanensis	(Hydriastele_microspadix	(Kentiopsis_piersoniorum	Veitchia_spiralis)))	((Burretiokentia_grandiflora	Dictyosperma_album)	Dypsis_decaryi))))	Pelagodoxa_henryana)	((Chamaedorea_seifrizii	(Podococcus_barteri	(Orania_palindan	Sclerosperma_profizianum)))	(Iriartea_deltoidea	Leopoldinia_pulchra))))	(((((Phoenix_dactylifera	Sabal_domingensis)	Serenoa_repens)	Pseudophoenix_vinifera)	Calamus_caryotoides)	Nypa_fruticans)))	Kingia_australis);
((Attalea_speciosa	(((Roystonea_regia	((Reinhardtia_paiewonskiana	Reinhardtia_latisecta)	Reinhardtia_simplex))	((Chamaedorea_seifrizii	(Pelagodoxa_henryana	((Reinhardtia_gracilis	Geonoma_undata)	((Prestoea_acuminata	(Oenocarpus_minor	Oenocarpus_bataua))	((((Hydriastele_microspadix	Dypsis_decaryi)	(((Veitchia_spiralis	Kentiopsis_piersoniorum)	Burretiokentia_grandiflora)	Dictyosperma_album))	Heterospathe_cagayanensis)	Manicaria_saccifera)))))	(((Leopoldinia_pulchra	Iriartea_deltoidea)	Podococcus_barteri)	((Nypa_fruticans	((Serenoa_repens	(Sabal_domingensis	Phoenix_dactylifera))	(Calamus_caryotoides	Pseudophoenix_vinifera)))	(Orania_palindan	Sclerosperma_profizianum)))))	((Elaeis_guineensis	Elaeis_oleifera)	Bactris_major)))	Kingia_australis);
((Nypa_fruticans	(((Phoenix_dactylifera	(Serenoa_repens	Sabal_domingensis))	(Calamus_caryotoides	Pseudophoenix_vinifera))	((Podococcus_barteri	(Chamaedorea_seifrizii	(Orania_palindan	Sclerosperma_profizianum)))	(((((Elaeis_guineensis	Elaeis_oleifera)	Bactris_major)	Attalea_speciosa)	(((Leopoldinia_pulchra	Iriartea_deltoidea)	Roystonea_regia)	((Reinhardtia_paiewonskiana	Reinhardtia_latisecta)	Reinhardtia_simplex)))	((((Reinhardtia_gracilis	Geonoma_undata)	Pelagodoxa_henryana)	(((Heterospathe_cagayanensis	(Hydriastele_microspadix	Dypsis_decaryi))	((Kentiopsis_piersoniorum	Veitchia_spiralis)	Burretiokentia_grandiflora))	Dictyosperma_album))	(Manicaria_saccifera	(Prestoea_acuminata	(Oenocarpus_minor	Oenocarpus_bataua))))))))	Kingia_australis);
((Manicaria_saccifera	(((Prestoea_acuminata	(Oenocarpus_minor	Oenocarpus_bataua))	((Pelagodoxa_henryana	((((Leopoldinia_pulchra	Iriartea_deltoidea)	(((Phoenix_dactylifera	(Serenoa_repens	Sabal_domingensis))	(Nypa_fruticans	Pseudophoenix_vinifera))	(Podococcus_barteri	(Orania_palindan	Sclerosperma_profizianum))))	Chamaedorea_seifrizii)	(Roystonea_regia	((Calamus_caryotoides	((Reinhardtia_paiewonskiana	Reinhardtia_latisecta)	Reinhardtia_simplex))	(((Elaeis_guineensis	Elaeis_oleifera)	Bactris_major)	Attalea_speciosa)))))	(Reinhardtia_gracilis	Geonoma_undata)))	(Dypsis_decaryi	((Hydriastele_microspadix	(Heterospathe_cagayanensis	(Kentiopsis_piersoniorum	Veitchia_spiralis)))	(Dictyosperma_album	Burretiokentia_grandiflora)))))	Kingia_australis);
((Nypa_fruticans	((Pseudophoenix_vinifera	(Calamus_caryotoides	(Serenoa_repens	(Sabal_domingensis	Phoenix_dactylifera))))	((((Roystonea_regia	((Reinhardtia_paiewonskiana	Reinhardtia_latisecta)	Reinhardtia_simplex))	(((Elaeis_guineensis	Elaeis_oleifera)	Bactris_major)	Attalea_speciosa))	((((((Dictyosperma_album	Burretiokentia_grandiflora)	(Dypsis_decaryi	((Hydriastele_microspadix	Heterospathe_cagayanensis)	(Kentiopsis_piersoniorum	Veitchia_spiralis))))	(Reinhardtia_gracilis	Geonoma_undata))	(Manicaria_saccifera	(Prestoea_acuminata	(Oenocarpus_minor	Oenocarpus_bataua))))	Pelagodoxa_henryana)	(Chamaedorea_seifrizii	(Orania_palindan	Sclerosperma_profizianum))))	(Podococcus_barteri	(Leopoldinia_pulchra	Iriartea_deltoidea)))))	Kingia_australis);
((Podococcus_barteri	(((Leopoldinia_pulchra	Iriartea_deltoidea)	((Nypa_fruticans	((Phoenix_dactylifera	(Serenoa_repens	Sabal_domingensis))	(Pseudophoenix_vinifera	Calamus_caryotoides)))	(Chamaedorea_seifrizii	((Roystonea_regia	(((Reinhardtia_paiewonskiana	Reinhardtia_latisecta)	Reinhardtia_simplex)	(((Elaeis_guineensis	Elaeis_oleifera)	Bactris_major)	Attalea_speciosa)))	((((((Dypsis_decaryi	Hydriastele_microspadix)	(Kentiopsis_piersoniorum	Veitchia_spiralis))	Heterospathe_cagayanensis)	(Dictyosperma_album	Burretiokentia_grandiflora))	(Pelagodoxa_henryana	(Reinhardtia_gracilis	Geonoma_undata)))	(Manicaria_saccifera	(Prestoea_acuminata	(Oenocarpus_minor	Oenocarpus_bataua))))))))	(Orania_palindan	Sclerosperma_profizianum)))	Kingia_australis);
((((Pseudophoenix_vinifera	(Reinhardtia_gracilis	Nypa_fruticans))	((Serenoa_repens	(Sabal_domingensis	Phoenix_dactylifera))	Calamus_caryotoides))	((((((Elaeis_guineensis	Elaeis_oleifera)	Bactris_major)	Attalea_speciosa)	(Roystonea_regia	((Leopoldinia_pulchra	Iriartea_deltoidea)	((Reinhardtia_paiewonskiana	Reinhardtia_latisecta)	Reinhardtia_simplex))))	((((((((Heterospathe_cagayanensis	Hydriastele_microspadix)	(Burretiokentia_grandiflora	(Kentiopsis_piersoniorum	Veitchia_spiralis)))	Dypsis_decaryi)	Dictyosperma_album)	Geonoma_undata)	(Manicaria_saccifera	(Prestoea_acuminata	(Oenocarpus_minor	Oenocarpus_bataua))))	Pelagodoxa_henryana)	Chamaedorea_seifrizii))	((Orania_palindan	Sclerosperma_profizianum)	Podococcus_barteri)))	Kingia_australis);
((Nypa_fruticans	((((((Elaeis_guineensis	Elaeis_oleifera)	Bactris_major)	Attalea_speciosa)	((Reinhardtia_paiewonskiana	Reinhardtia_latisecta)	Reinhardtia_simplex))	((((Leopoldinia_pulchra	Iriartea_deltoidea)	Roystonea_regia)	((((((Heterospathe_cagayanensis	Hydriastele_microspadix)	(Burretiokentia_grandiflora	(Kentiopsis_piersoniorum	Veitchia_spiralis)))	Dypsis_decaryi)	Dictyosperma_album)	(Reinhardtia_gracilis	Geonoma_undata))	(Pelagodoxa_henryana	(Manicaria_saccifera	(Prestoea_acuminata	(Oenocarpus_minor	Oenocarpus_bataua))))))	(Chamaedorea_seifrizii	((Orania_palindan	Sclerosperma_profizianum)	Podococcus_barteri))))	((Serenoa_repens	(Sabal_domingensis	Phoenix_dactylifera))	(Pseudophoenix_vinifera	Calamus_caryotoides))))	Kingia_australis);
((((Sabal_domingensis	(Phoenix_dactylifera	Serenoa_repens))	(Nypa_fruticans	Pseudophoenix_vinifera))	((((((Elaeis_guineensis	Elaeis_oleifera)	Bactris_major)	Attalea_speciosa)	(Roystonea_regia	((Reinhardtia_paiewonskiana	Reinhardtia_latisecta)	Reinhardtia_simplex)))	(Chamaedorea_seifrizii	(Pelagodoxa_henryana	(((((Heterospathe_cagayanensis	(Dypsis_decaryi	Hydriastele_microspadix))	(Kentiopsis_piersoniorum	Veitchia_spiralis))	(Burretiokentia_grandiflora	Dictyosperma_album))	(Reinhardtia_gracilis	Geonoma_undata))	(Manicaria_saccifera	(Prestoea_acuminata	(Oenocarpus_minor	Oenocarpus_bataua)))))))	(Calamus_caryotoides	((Leopoldinia_pulchra	Iriartea_deltoidea)	((Orania_palindan	Sclerosperma_profizianum)	Podococcus_barteri)))))	Kingia_australis);
(((((Reinhardtia_paiewonskiana	Reinhardtia_latisecta)	Reinhardtia_simplex)	((Roystonea_regia	(Calamus_caryotoides	(Pelagodoxa_henryana	(((((Hydriastele_microspadix	(((Kentiopsis_piersoniorum	Veitchia_spiralis)	Burretiokentia_grandiflora)	Heterospathe_cagayanensis))	Dypsis_decaryi)	Dictyosperma_album)	(Reinhardtia_gracilis	Geonoma_undata))	(Manicaria_saccifera	(Prestoea_acuminata	(Oenocarpus_minor	Oenocarpus_bataua)))))))	(Chamaedorea_seifrizii	((Elaeis_guineensis	Elaeis_oleifera)	(Bactris_major	Attalea_speciosa)))))	((Leopoldinia_pulchra	Iriartea_deltoidea)	(((Serenoa_repens	(Sabal_domingensis	Phoenix_dactylifera))	(Nypa_fruticans	Pseudophoenix_vinifera))	((Orania_palindan	Sclerosperma_profizianum)	Podococcus_barteri))))	Kingia_australis);
((Roystonea_regia	((((Calamus_caryotoides	((Sabal_domingensis	(Phoenix_dactylifera	Serenoa_repens))	(Nypa_fruticans	Pseudophoenix_vinifera)))	((Chamaedorea_seifrizii	((Orania_palindan	Sclerosperma_profizianum)	Podococcus_barteri))	(Leopoldinia_pulchra	Iriartea_deltoidea)))	(Pelagodoxa_henryana	(((((((Kentiopsis_piersoniorum	Veitchia_spiralis)	Burretiokentia_grandiflora)	(Dypsis_decaryi	Hydriastele_microspadix))	Heterospathe_cagayanensis)	Dictyosperma_album)	(Reinhardtia_gracilis	Geonoma_undata))	(Manicaria_saccifera	(Prestoea_acuminata	(Oenocarpus_minor	Oenocarpus_bataua))))))	((((Elaeis_guineensis	Elaeis_oleifera)	Bactris_major)	Attalea_speciosa)	((Reinhardtia_paiewonskiana	Reinhardtia_latisecta)	Reinhardtia_simplex))))	Kingia_australis);
((((((Orania_palindan	Sclerosperma_profizianum)	Podococcus_barteri)	((Phoenix_dactylifera	(Sabal_domingensis	Serenoa_repens))	(Nypa_fruticans	Pseudophoenix_vinifera)))	((Reinhardtia_simplex	(Reinhardtia_paiewonskiana	Reinhardtia_latisecta))	(((Elaeis_guineensis	Elaeis_oleifera)	Bactris_major)	Attalea_speciosa)))	(((Calamus_caryotoides	Chamaedorea_seifrizii)	(((Reinhardtia_gracilis	Geonoma_undata)	((Dypsis_decaryi	((Burretiokentia_grandiflora	Dictyosperma_album)	((Kentiopsis_piersoniorum	Veitchia_spiralis)	(Heterospathe_cagayanensis	Hydriastele_microspadix))))	(Manicaria_saccifera	(Prestoea_acuminata	(Oenocarpus_minor	Oenocarpus_bataua)))))	Pelagodoxa_henryana))	((Leopoldinia_pulchra	Iriartea_deltoidea)	Roystonea_regia)))	Kingia_australis);
((((((Leopoldinia_pulchra	Iriartea_deltoidea)	Roystonea_regia)	(Reinhardtia_simplex	(Reinhardtia_paiewonskiana	Reinhardtia_latisecta)))	(((Elaeis_guineensis	Elaeis_oleifera)	Bactris_major)	Attalea_speciosa))	(((Calamus_caryotoides	(((Reinhardtia_gracilis	Geonoma_undata)	(((Burretiokentia_grandiflora	Dictyosperma_album)	(((Kentiopsis_piersoniorum	Veitchia_spiralis)	(Heterospathe_cagayanensis	Hydriastele_microspadix))	Dypsis_decaryi))	(Manicaria_saccifera	(Prestoea_acuminata	(Oenocarpus_minor	Oenocarpus_bataua)))))	Pelagodoxa_henryana))	Chamaedorea_seifrizii)	(((Orania_palindan	Sclerosperma_profizianum)	Podococcus_barteri)	((Serenoa_repens	(Phoenix_dactylifera	Sabal_domingensis))	(Nypa_fruticans	Pseudophoenix_vinifera)))))	Kingia_australis);
((Nypa_fruticans	(Pseudophoenix_vinifera	((((Calamus_caryotoides	(Chamaedorea_seifrizii	(((((Elaeis_guineensis	Elaeis_oleifera)	Bactris_major)	Attalea_speciosa)	(Roystonea_regia	(Reinhardtia_simplex	(Reinhardtia_paiewonskiana	Reinhardtia_latisecta))))	(((Manicaria_saccifera	(Prestoea_acuminata	(Oenocarpus_minor	Oenocarpus_bataua)))	((((Hydriastele_microspadix	((Kentiopsis_piersoniorum	Veitchia_spiralis)	Dypsis_decaryi))	(Burretiokentia_grandiflora	Dictyosperma_album))	Heterospathe_cagayanensis)	(Reinhardtia_gracilis	Geonoma_undata)))	Pelagodoxa_henryana))))	(Leopoldinia_pulchra	Iriartea_deltoidea))	((Orania_palindan	Sclerosperma_profizianum)	Podococcus_barteri))	(Sabal_domingensis	(Serenoa_repens	Phoenix_dactylifera)))))	Kingia_australis);
((Roystonea_regia	(((Reinhardtia_simplex	(Reinhardtia_paiewonskiana	Reinhardtia_latisecta))	(((Elaeis_guineensis	Elaeis_oleifera)	Bactris_major)	Attalea_speciosa))	(((((Manicaria_saccifera	(Prestoea_acuminata	(Oenocarpus_minor	(Reinhardtia_gracilis	Oenocarpus_bataua))))	((((Heterospathe_cagayanensis	(Hydriastele_microspadix	(Burretiokentia_grandiflora	(Kentiopsis_piersoniorum	Veitchia_spiralis))))	Dictyosperma_album)	Dypsis_decaryi)	Geonoma_undata))	Pelagodoxa_henryana)	Chamaedorea_seifrizii)	((Leopoldinia_pulchra	Iriartea_deltoidea)	(((Orania_palindan	Sclerosperma_profizianum)	Podococcus_barteri)	((Pseudophoenix_vinifera	Calamus_caryotoides)	((Sabal_domingensis	(Serenoa_repens	Phoenix_dactylifera))	Nypa_fruticans)))))))	Kingia_australis);
((Nypa_fruticans	((((((((Leopoldinia_pulchra	Iriartea_deltoidea)	Roystonea_regia)	(Reinhardtia_simplex	(Reinhardtia_paiewonskiana	Reinhardtia_latisecta)))	(((Elaeis_guineensis	Elaeis_oleifera)	Bactris_major)	Attalea_speciosa))	(((Reinhardtia_gracilis	Calamus_caryotoides)	((Manicaria_saccifera	(Prestoea_acuminata	(Oenocarpus_minor	Oenocarpus_bataua)))	((Dictyosperma_album	(Dypsis_decaryi	((Heterospathe_cagayanensis	Hydriastele_microspadix)	((Kentiopsis_piersoniorum	Veitchia_spiralis)	Burretiokentia_grandiflora))))	(Pelagodoxa_henryana	Geonoma_undata))))	Chamaedorea_seifrizii))	((Orania_palindan	Sclerosperma_profizianum)	Podococcus_barteri))	(Sabal_domingensis	(Serenoa_repens	Phoenix_dactylifera)))	Pseudophoenix_vinifera))	Kingia_australis);
((Calamus_caryotoides	((((Leopoldinia_pulchra	Iriartea_deltoidea)	((Orania_palindan	Sclerosperma_profizianum)	Podococcus_barteri))	((((Roystonea_regia	(Reinhardtia_simplex	(Reinhardtia_paiewonskiana	Reinhardtia_latisecta)))	(((Elaeis_guineensis	Elaeis_oleifera)	Bactris_major)	Attalea_speciosa))	((Manicaria_saccifera	(Prestoea_acuminata	(Oenocarpus_minor	Oenocarpus_bataua)))	(((Burretiokentia_grandiflora	Dictyosperma_album)	(Dypsis_decaryi	((Heterospathe_cagayanensis	Hydriastele_microspadix)	(Kentiopsis_piersoniorum	Veitchia_spiralis))))	(Pelagodoxa_henryana	(Reinhardtia_gracilis	Geonoma_undata)))))	Chamaedorea_seifrizii))	(((Serenoa_repens	(Phoenix_dactylifera	Sabal_domingensis))	Pseudophoenix_vinifera)	Nypa_fruticans)))	Kingia_australis);
(((Pseudophoenix_vinifera	Nypa_fruticans)	((((Leopoldinia_pulchra	Iriartea_deltoidea)	((Orania_palindan	Sclerosperma_profizianum)	Podococcus_barteri))	((((Reinhardtia_simplex	(Reinhardtia_paiewonskiana	Reinhardtia_latisecta))	((Chamaedorea_seifrizii	(((Elaeis_guineensis	Elaeis_oleifera)	Bactris_major)	Attalea_speciosa))	Roystonea_regia))	(((Manicaria_saccifera	(Prestoea_acuminata	(Oenocarpus_minor	Oenocarpus_bataua)))	(((Burretiokentia_grandiflora	Dictyosperma_album)	(Dypsis_decaryi	((Heterospathe_cagayanensis	Hydriastele_microspadix)	(Kentiopsis_piersoniorum	Veitchia_spiralis))))	(Reinhardtia_gracilis	Geonoma_undata)))	Pelagodoxa_henryana))	Calamus_caryotoides))	(Phoenix_dactylifera	(Sabal_domingensis	Serenoa_repens))))	Kingia_australis);
((Pseudophoenix_vinifera	(Nypa_fruticans	((((Orania_palindan	Sclerosperma_profizianum)	Podococcus_barteri)	(((((((Elaeis_guineensis	Elaeis_oleifera)	Bactris_major)	Attalea_speciosa)	(Roystonea_regia	(Reinhardtia_simplex	(Reinhardtia_paiewonskiana	Reinhardtia_latisecta))))	(((Geonoma_undata	(Prestoea_acuminata	(Oenocarpus_minor	(Reinhardtia_gracilis	Oenocarpus_bataua))))	(Manicaria_saccifera	((Burretiokentia_grandiflora	(Dypsis_decaryi	Dictyosperma_album))	((Heterospathe_cagayanensis	Hydriastele_microspadix)	(Kentiopsis_piersoniorum	Veitchia_spiralis)))))	Pelagodoxa_henryana))	(Chamaedorea_seifrizii	Calamus_caryotoides))	(Leopoldinia_pulchra	Iriartea_deltoidea)))	(Sabal_domingensis	(Serenoa_repens	Phoenix_dactylifera)))))	Kingia_australis);
((Roystonea_regia	(((((Dypsis_decaryi	(Dictyosperma_album	((Heterospathe_cagayanensis	(Burretiokentia_grandiflora	Hydriastele_microspadix))	(Kentiopsis_piersoniorum	Veitchia_spiralis))))	((Manicaria_saccifera	Pelagodoxa_henryana)	(Prestoea_acuminata	(Oenocarpus_minor	Oenocarpus_bataua))))	Geonoma_undata)	(Chamaedorea_seifrizii	(((Calamus_caryotoides	((Phoenix_dactylifera	(Sabal_domingensis	Serenoa_repens))	Pseudophoenix_vinifera))	Nypa_fruticans)	((Orania_palindan	Sclerosperma_profizianum)	Podococcus_barteri))))	((((Elaeis_guineensis	Elaeis_oleifera)	Bactris_major)	Attalea_speciosa)	(((Reinhardtia_gracilis	Leopoldinia_pulchra)	Iriartea_deltoidea)	(Reinhardtia_simplex	(Reinhardtia_paiewonskiana	Reinhardtia_latisecta))))))	Kingia_australis);
((Dypsis_decaryi	((Dictyosperma_album	(Heterospathe_cagayanensis	(((Kentiopsis_piersoniorum	Burretiokentia_grandiflora)	Veitchia_spiralis)	Hydriastele_microspadix)))	((Prestoea_acuminata	(Oenocarpus_minor	Oenocarpus_bataua))	((Pelagodoxa_henryana	(Reinhardtia_gracilis	Geonoma_undata))	(Manicaria_saccifera	(((((((Phoenix_dactylifera	Sabal_domingensis)	Pseudophoenix_vinifera)	Serenoa_repens)	Calamus_caryotoides)	Nypa_fruticans)	(((Orania_palindan	Sclerosperma_profizianum)	Podococcus_barteri)	Chamaedorea_seifrizii))	((((Elaeis_guineensis	Elaeis_oleifera)	Bactris_major)	Attalea_speciosa)	(((Leopoldinia_pulchra	Iriartea_deltoidea)	(Reinhardtia_simplex	(Reinhardtia_paiewonskiana	Reinhardtia_latisecta)))	Roystonea_regia))))))))	Kingia_australis);
(((Nypa_fruticans	((Calamus_caryotoides	Pseudophoenix_vinifera)	(Sabal_domingensis	(Phoenix_dactylifera	Serenoa_repens))))	(((((((Elaeis_guineensis	Elaeis_oleifera)	Bactris_major)	Attalea_speciosa)	(Roystonea_regia	((Reinhardtia_simplex	(Reinhardtia_latisecta	Reinhardtia_paiewonskiana))	(Iriartea_deltoidea	Leopoldinia_pulchra))))	(((Geonoma_undata	Reinhardtia_gracilis)	((Prestoea_acuminata	(Oenocarpus_bataua	Oenocarpus_minor))	(Manicaria_saccifera	(((Hydriastele_microspadix	(Heterospathe_cagayanensis	(Veitchia_spiralis	Kentiopsis_piersoniorum)))	(Dictyosperma_album	Burretiokentia_grandiflora))	Dypsis_decaryi))))	Pelagodoxa_henryana))	Chamaedorea_seifrizii)	((Orania_palindan	Sclerosperma_profizianum)	Podococcus_barteri)))	Kingia_australis);
(((Pseudophoenix_vinifera	Nypa_fruticans)	((Calamus_caryotoides	(Serenoa_repens	(Sabal_domingensis	Phoenix_dactylifera)))	(((Iriartea_deltoidea	Leopoldinia_pulchra)	(((((((Elaeis_guineensis	Elaeis_oleifera)	Bactris_major)	Attalea_speciosa)	Chamaedorea_seifrizii)	Roystonea_regia)	((Geonoma_undata	Reinhardtia_gracilis)	((((Heterospathe_cagayanensis	((Veitchia_spiralis	Kentiopsis_piersoniorum)	Hydriastele_microspadix))	(Dictyosperma_album	Burretiokentia_grandiflora))	Dypsis_decaryi)	((Prestoea_acuminata	(Oenocarpus_bataua	Oenocarpus_minor))	(Pelagodoxa_henryana	Manicaria_saccifera)))))	(Reinhardtia_simplex	(Reinhardtia_latisecta	Reinhardtia_paiewonskiana))))	((Orania_palindan	Sclerosperma_profizianum)	Podococcus_barteri))))	Kingia_australis);
((Nypa_fruticans	((Pseudophoenix_vinifera	(Serenoa_repens	(Sabal_domingensis	Phoenix_dactylifera)))	(((((((Elaeis_guineensis	Elaeis_oleifera)	Bactris_major)	Attalea_speciosa)	(((Geonoma_undata	Reinhardtia_gracilis)	(((Dictyosperma_album	Burretiokentia_grandiflora)	(Dypsis_decaryi	((Veitchia_spiralis	Kentiopsis_piersoniorum)	(Hydriastele_microspadix	Heterospathe_cagayanensis))))	((Prestoea_acuminata	(Oenocarpus_bataua	Oenocarpus_minor))	Manicaria_saccifera)))	Pelagodoxa_henryana))	(((Iriartea_deltoidea	Leopoldinia_pulchra)	Roystonea_regia)	(Reinhardtia_simplex	(Reinhardtia_latisecta	Reinhardtia_paiewonskiana))))	(Chamaedorea_seifrizii	((Orania_palindan	Sclerosperma_profizianum)	Podococcus_barteri)))	Calamus_caryotoides)))	Kingia_australis);
((Podococcus_barteri	((((Calamus_caryotoides	((Nypa_fruticans	Pseudophoenix_vinifera)	(Serenoa_repens	(Sabal_domingensis	Phoenix_dactylifera))))	(((((Prestoea_acuminata	(Oenocarpus_bataua	Oenocarpus_minor))	Manicaria_saccifera)	(Geonoma_undata	(Dypsis_decaryi	(Dictyosperma_album	((Burretiokentia_grandiflora	(Veitchia_spiralis	Kentiopsis_piersoniorum))	(Hydriastele_microspadix	Heterospathe_cagayanensis))))))	Pelagodoxa_henryana)	((((Iriartea_deltoidea	Leopoldinia_pulchra)	Roystonea_regia)	(Reinhardtia_simplex	(Reinhardtia_latisecta	Reinhardtia_paiewonskiana)))	(((Elaeis_guineensis	Elaeis_oleifera)	Bactris_major)	Attalea_speciosa))))	Chamaedorea_seifrizii)	(Orania_palindan	(Reinhardtia_gracilis	Sclerosperma_profizianum))))	Kingia_australis);
((Nypa_fruticans	((Pseudophoenix_vinifera	(Serenoa_repens	(Sabal_domingensis	Phoenix_dactylifera)))	(((((((Prestoea_acuminata	(Oenocarpus_bataua	Oenocarpus_minor))	Manicaria_saccifera)	((Reinhardtia_gracilis	Geonoma_undata)	(Dypsis_decaryi	(Dictyosperma_album	((Burretiokentia_grandiflora	(Veitchia_spiralis	Kentiopsis_piersoniorum))	(Hydriastele_microspadix	Heterospathe_cagayanensis))))))	Pelagodoxa_henryana)	((((Iriartea_deltoidea	Leopoldinia_pulchra)	Roystonea_regia)	(Reinhardtia_simplex	(Reinhardtia_latisecta	Reinhardtia_paiewonskiana)))	(((Elaeis_guineensis	Elaeis_oleifera)	Bactris_major)	Attalea_speciosa)))	(Chamaedorea_seifrizii	(Podococcus_barteri	(Orania_palindan	Sclerosperma_profizianum))))	Calamus_caryotoides)))	Kingia_australis);
(((((Elaeis_guineensis	Elaeis_oleifera)	Bactris_major)	Attalea_speciosa)	(((((Nypa_fruticans	(Calamus_caryotoides	Pseudophoenix_vinifera))	(Phoenix_dactylifera	(Serenoa_repens	Sabal_domingensis)))	(Podococcus_barteri	(Orania_palindan	Sclerosperma_profizianum)))	(Chamaedorea_seifrizii	(((Reinhardtia_gracilis	Geonoma_undata)	((Manicaria_saccifera	(Dictyosperma_album	(((Burretiokentia_grandiflora	(Veitchia_spiralis	Kentiopsis_piersoniorum))	(Hydriastele_microspadix	Heterospathe_cagayanensis))	Dypsis_decaryi)))	(Prestoea_acuminata	(Oenocarpus_bataua	Oenocarpus_minor))))	Pelagodoxa_henryana)))	(((Iriartea_deltoidea	Leopoldinia_pulchra)	Roystonea_regia)	(Reinhardtia_simplex	(Reinhardtia_latisecta	Reinhardtia_paiewonskiana)))))	Kingia_australis);
((Nypa_fruticans	(Pseudophoenix_vinifera	((Phoenix_dactylifera	(Serenoa_repens	Sabal_domingensis))	((Podococcus_barteri	(Orania_palindan	Sclerosperma_profizianum))	((Iriartea_deltoidea	Leopoldinia_pulchra)	(((Roystonea_regia	(((Elaeis_guineensis	Elaeis_oleifera)	Bactris_major)	Attalea_speciosa))	(Calamus_caryotoides	(Reinhardtia_simplex	(Reinhardtia_latisecta	Reinhardtia_paiewonskiana))))	(((((Burretiokentia_grandiflora	Dictyosperma_album)	(((Veitchia_spiralis	Kentiopsis_piersoniorum)	(Hydriastele_microspadix	Heterospathe_cagayanensis))	Dypsis_decaryi))	((Prestoea_acuminata	(Oenocarpus_bataua	Oenocarpus_minor))	Manicaria_saccifera))	(Pelagodoxa_henryana	(Reinhardtia_gracilis	Geonoma_undata)))	Chamaedorea_seifrizii)))))))	Kingia_australis);
(((Iriartea_deltoidea	Leopoldinia_pulchra)	(((((Roystonea_regia	(Pelagodoxa_henryana	(((Prestoea_acuminata	(Oenocarpus_bataua	Oenocarpus_minor))	Manicaria_saccifera)	((Reinhardtia_gracilis	Geonoma_undata)	((Dictyosperma_album	Dypsis_decaryi)	(Heterospathe_cagayanensis	((Veitchia_spiralis	Kentiopsis_piersoniorum)	(Burretiokentia_grandiflora	Hydriastele_microspadix))))))))	(((Elaeis_guineensis	Elaeis_oleifera)	Bactris_major)	Attalea_speciosa))	(Reinhardtia_simplex	(Reinhardtia_latisecta	Reinhardtia_paiewonskiana)))	(Chamaedorea_seifrizii	(Podococcus_barteri	(Orania_palindan	Sclerosperma_profizianum))))	(((Calamus_caryotoides	Pseudophoenix_vinifera)	(Phoenix_dactylifera	(Serenoa_repens	Sabal_domingensis)))	Nypa_fruticans)))	Kingia_australis);
((Roystonea_regia	(((Reinhardtia_simplex	(Reinhardtia_latisecta	Reinhardtia_paiewonskiana))	((((Iriartea_deltoidea	Leopoldinia_pulchra)	((Orania_palindan	Sclerosperma_profizianum)	Podococcus_barteri))	(((Pseudophoenix_vinifera	(Phoenix_dactylifera	(Serenoa_repens	Sabal_domingensis)))	Nypa_fruticans)	(Reinhardtia_gracilis	Calamus_caryotoides)))	(Chamaedorea_seifrizii	(Pelagodoxa_henryana	(((Prestoea_acuminata	(Oenocarpus_bataua	Oenocarpus_minor))	Manicaria_saccifera)	(Geonoma_undata	(Dypsis_decaryi	(((Heterospathe_cagayanensis	(Veitchia_spiralis	Kentiopsis_piersoniorum))	Hydriastele_microspadix)	(Dictyosperma_album	Burretiokentia_grandiflora)))))))))	(((Elaeis_guineensis	Elaeis_oleifera)	Bactris_major)	Attalea_speciosa)))	Kingia_australis);
(((((Sabal_domingensis	(Phoenix_dactylifera	Serenoa_repens))	(Nypa_fruticans	Pseudophoenix_vinifera))	Calamus_caryotoides)	((((Orania_palindan	Sclerosperma_profizianum)	Podococcus_barteri)	Chamaedorea_seifrizii)	((Pelagodoxa_henryana	((Reinhardtia_gracilis	Geonoma_undata)	((Manicaria_saccifera	((Heterospathe_cagayanensis	((Burretiokentia_grandiflora	(Veitchia_spiralis	Kentiopsis_piersoniorum))	Hydriastele_microspadix))	(Dictyosperma_album	Dypsis_decaryi)))	(Prestoea_acuminata	(Oenocarpus_bataua	Oenocarpus_minor)))))	((((Elaeis_guineensis	Elaeis_oleifera)	Bactris_major)	Attalea_speciosa)	(((Iriartea_deltoidea	Leopoldinia_pulchra)	Roystonea_regia)	(Reinhardtia_simplex	(Reinhardtia_latisecta	Reinhardtia_paiewonskiana)))))))	Kingia_australis);
((Calamus_caryotoides	(((Chamaedorea_seifrizii	(Podococcus_barteri	(Orania_palindan	Sclerosperma_profizianum)))	(((((Leopoldinia_pulchra	Iriartea_deltoidea)	Roystonea_regia)	(Reinhardtia_simplex	(Reinhardtia_latisecta	Reinhardtia_paiewonskiana)))	((Bactris_major	(Elaeis_guineensis	Elaeis_oleifera))	Attalea_speciosa))	(Pelagodoxa_henryana	((Manicaria_saccifera	(Prestoea_acuminata	(Oenocarpus_bataua	Oenocarpus_minor)))	((Reinhardtia_gracilis	Geonoma_undata)	(((Hydriastele_microspadix	(Heterospathe_cagayanensis	(Veitchia_spiralis	Kentiopsis_piersoniorum)))	(Burretiokentia_grandiflora	Dictyosperma_album))	Dypsis_decaryi))))))	(Nypa_fruticans	(Pseudophoenix_vinifera	(Sabal_domingensis	(Phoenix_dactylifera	Serenoa_repens))))))	Kingia_australis);
((Roystonea_regia	((Chamaedorea_seifrizii	((Bactris_major	(Leopoldinia_pulchra	(Elaeis_guineensis	Elaeis_oleifera)))	Attalea_speciosa))	(((Pelagodoxa_henryana	((Reinhardtia_gracilis	Geonoma_undata)	((Manicaria_saccifera	(((Hydriastele_microspadix	(Heterospathe_cagayanensis	(Burretiokentia_grandiflora	(Veitchia_spiralis	Kentiopsis_piersoniorum))))	Dypsis_decaryi)	Dictyosperma_album))	(Prestoea_acuminata	(Oenocarpus_bataua	Oenocarpus_minor)))))	(Iriartea_deltoidea	((Nypa_fruticans	((Serenoa_repens	(Sabal_domingensis	Phoenix_dactylifera))	(Calamus_caryotoides	Pseudophoenix_vinifera)))	(Podococcus_barteri	(Orania_palindan	Sclerosperma_profizianum)))))	(Reinhardtia_simplex	(Reinhardtia_latisecta	Reinhardtia_paiewonskiana)))))	Kingia_australis);
((((Calamus_caryotoides	Pseudophoenix_vinifera)	(Nypa_fruticans	(Phoenix_dactylifera	(Serenoa_repens	Sabal_domingensis))))	((Podococcus_barteri	(Orania_palindan	Sclerosperma_profizianum))	(Chamaedorea_seifrizii	(((Roystonea_regia	((Leopoldinia_pulchra	Iriartea_deltoidea)	(Reinhardtia_simplex	(Reinhardtia_latisecta	Reinhardtia_paiewonskiana))))	((Bactris_major	(Elaeis_guineensis	Elaeis_oleifera))	Attalea_speciosa))	(Pelagodoxa_henryana	((Reinhardtia_gracilis	Geonoma_undata)	((Dypsis_decaryi	(Dictyosperma_album	(Hydriastele_microspadix	(Heterospathe_cagayanensis	(Burretiokentia_grandiflora	(Veitchia_spiralis	Kentiopsis_piersoniorum))))))	((Prestoea_acuminata	(Oenocarpus_bataua	Oenocarpus_minor))	Manicaria_saccifera))))))))	Kingia_australis);
(((((Nypa_fruticans	Pseudophoenix_vinifera)	(Phoenix_dactylifera	(Serenoa_repens	Sabal_domingensis)))	Calamus_caryotoides)	((Podococcus_barteri	(Orania_palindan	Sclerosperma_profizianum))	((((Leopoldinia_pulchra	Iriartea_deltoidea)	Roystonea_regia)	(Reinhardtia_simplex	(Reinhardtia_latisecta	Reinhardtia_paiewonskiana)))	((Chamaedorea_seifrizii	((Bactris_major	(Elaeis_guineensis	Elaeis_oleifera))	Attalea_speciosa))	(Pelagodoxa_henryana	((Reinhardtia_gracilis	Geonoma_undata)	((Prestoea_acuminata	(Oenocarpus_bataua	Oenocarpus_minor))	(Manicaria_saccifera	(Dictyosperma_album	((Heterospathe_cagayanensis	((Burretiokentia_grandiflora	(Veitchia_spiralis	Kentiopsis_piersoniorum))	Hydriastele_microspadix))	Dypsis_decaryi))))))))))	Kingia_australis);
((((Pseudophoenix_vinifera	(Sabal_domingensis	(Phoenix_dactylifera	Serenoa_repens)))	Nypa_fruticans)	(Calamus_caryotoides	((Chamaedorea_seifrizii	(Sclerosperma_profizianum	(Podococcus_barteri	Orania_palindan)))	((Pelagodoxa_henryana	((Reinhardtia_gracilis	Geonoma_undata)	((((Dictyosperma_album	Burretiokentia_grandiflora)	(Veitchia_spiralis	Kentiopsis_piersoniorum))	(Hydriastele_microspadix	(Heterospathe_cagayanensis	Dypsis_decaryi)))	((Prestoea_acuminata	(Oenocarpus_bataua	Oenocarpus_minor))	Manicaria_saccifera))))	((((Leopoldinia_pulchra	Iriartea_deltoidea)	Roystonea_regia)	(Reinhardtia_simplex	(Reinhardtia_latisecta	Reinhardtia_paiewonskiana)))	((Bactris_major	(Elaeis_guineensis	Elaeis_oleifera))	Attalea_speciosa))))))	Kingia_australis);
((Nypa_fruticans	(((Calamus_caryotoides	((Podococcus_barteri	(Orania_palindan	Sclerosperma_profizianum))	((Chamaedorea_seifrizii	(Pelagodoxa_henryana	(((Prestoea_acuminata	(Oenocarpus_bataua	Oenocarpus_minor))	Manicaria_saccifera)	((Reinhardtia_gracilis	Geonoma_undata)	(Dypsis_decaryi	((Hydriastele_microspadix	(Heterospathe_cagayanensis	(Kentiopsis_piersoniorum	(Veitchia_spiralis	Burretiokentia_grandiflora))))	Dictyosperma_album))))))	((((Leopoldinia_pulchra	Iriartea_deltoidea)	Roystonea_regia)	(Reinhardtia_simplex	(Reinhardtia_latisecta	Reinhardtia_paiewonskiana)))	((Bactris_major	(Elaeis_guineensis	Elaeis_oleifera))	Attalea_speciosa)))))	Pseudophoenix_vinifera)	(Serenoa_repens	(Sabal_domingensis	Phoenix_dactylifera))))	Kingia_australis);
(((Calamus_caryotoides	((Pseudophoenix_vinifera	(Phoenix_dactylifera	(Serenoa_repens	Sabal_domingensis)))	Nypa_fruticans))	(((Chamaedorea_seifrizii	(Podococcus_barteri	(Orania_palindan	Sclerosperma_profizianum)))	((Pelagodoxa_henryana	(((Prestoea_acuminata	(Oenocarpus_bataua	Oenocarpus_minor))	Manicaria_saccifera)	((Reinhardtia_gracilis	Geonoma_undata)	((((Kentiopsis_piersoniorum	Veitchia_spiralis)	(Hydriastele_microspadix	Heterospathe_cagayanensis))	(Burretiokentia_grandiflora	Dictyosperma_album))	Dypsis_decaryi))))	((((Bactris_major	(Elaeis_guineensis	Elaeis_oleifera))	Attalea_speciosa)	(Reinhardtia_simplex	(Reinhardtia_latisecta	Reinhardtia_paiewonskiana)))	Roystonea_regia)))	(Leopoldinia_pulchra	Iriartea_deltoidea)))	Kingia_australis);
((Nypa_fruticans	((Serenoa_repens	(Sabal_domingensis	Phoenix_dactylifera))	((((Orania_palindan	Sclerosperma_profizianum)	(((Chamaedorea_seifrizii	(Pelagodoxa_henryana	(((Prestoea_acuminata	(Oenocarpus_bataua	Oenocarpus_minor))	Manicaria_saccifera)	(Geonoma_undata	(((((Kentiopsis_piersoniorum	Veitchia_spiralis)	(Heterospathe_cagayanensis	Hydriastele_microspadix))	Burretiokentia_grandiflora)	Dypsis_decaryi)	Dictyosperma_album)))))	(((Bactris_major	(Elaeis_guineensis	Elaeis_oleifera))	Attalea_speciosa)	((Reinhardtia_simplex	(Reinhardtia_latisecta	Reinhardtia_paiewonskiana))	Roystonea_regia)))	(Podococcus_barteri	((Reinhardtia_gracilis	Leopoldinia_pulchra)	Iriartea_deltoidea))))	Calamus_caryotoides)	Pseudophoenix_vinifera)))	Kingia_australis);
((((((Bactris_major	(Elaeis_guineensis	Elaeis_oleifera))	Attalea_speciosa)	Chamaedorea_seifrizii)	(Roystonea_regia	(Pelagodoxa_henryana	((Reinhardtia_gracilis	Geonoma_undata)	((Manicaria_saccifera	(((((Kentiopsis_piersoniorum	Burretiokentia_grandiflora)	Veitchia_spiralis)	(Heterospathe_cagayanensis	Hydriastele_microspadix))	Dypsis_decaryi)	Dictyosperma_album))	(Prestoea_acuminata	(Oenocarpus_bataua	Oenocarpus_minor)))))))	((((Leopoldinia_pulchra	Iriartea_deltoidea)	(Podococcus_barteri	(Orania_palindan	Sclerosperma_profizianum)))	(((Calamus_caryotoides	(Serenoa_repens	(Sabal_domingensis	Phoenix_dactylifera)))	Pseudophoenix_vinifera)	Nypa_fruticans))	(Reinhardtia_simplex	(Reinhardtia_latisecta	Reinhardtia_paiewonskiana))))	Kingia_australis);
((Attalea_speciosa	((Chamaedorea_seifrizii	((((Reinhardtia_simplex	(Reinhardtia_latisecta	Reinhardtia_paiewonskiana))	((Leopoldinia_pulchra	Iriartea_deltoidea)	Roystonea_regia))	(Pelagodoxa_henryana	(Geonoma_undata	((Manicaria_saccifera	((((Kentiopsis_piersoniorum	Veitchia_spiralis)	(Heterospathe_cagayanensis	Hydriastele_microspadix))	Dypsis_decaryi)	(Burretiokentia_grandiflora	Dictyosperma_album)))	(Prestoea_acuminata	(Oenocarpus_bataua	Oenocarpus_minor))))))	((Podococcus_barteri	(Orania_palindan	Sclerosperma_profizianum))	((Reinhardtia_gracilis	Calamus_caryotoides)	((Phoenix_dactylifera	(Serenoa_repens	Sabal_domingensis))	(Pseudophoenix_vinifera	Nypa_fruticans))))))	(Bactris_major	(Elaeis_guineensis	Elaeis_oleifera))))	Kingia_australis);
((((Nypa_fruticans	Pseudophoenix_vinifera)	(Sabal_domingensis	(Serenoa_repens	Phoenix_dactylifera)))	(((Sclerosperma_profizianum	Orania_palindan)	Podococcus_barteri)	(((((Leopoldinia_pulchra	Iriartea_deltoidea)	Roystonea_regia)	(Calamus_caryotoides	(((Pelagodoxa_henryana	(Reinhardtia_gracilis	Geonoma_undata))	((Dictyosperma_album	Burretiokentia_grandiflora)	((Dypsis_decaryi	(Hydriastele_microspadix	(Kentiopsis_piersoniorum	Veitchia_spiralis)))	Heterospathe_cagayanensis)))	(Manicaria_saccifera	((Oenocarpus_bataua	Oenocarpus_minor)	Prestoea_acuminata)))))	((Attalea_speciosa	((Elaeis_oleifera	Elaeis_guineensis)	Bactris_major))	((Reinhardtia_paiewonskiana	Reinhardtia_latisecta)	Reinhardtia_simplex)))	Chamaedorea_seifrizii)))	Kingia_australis);
((Chamaedorea_seifrizii	(((Sclerosperma_profizianum	Orania_palindan)	Podococcus_barteri)	(((Nypa_fruticans	(Calamus_caryotoides	Pseudophoenix_vinifera))	(Sabal_domingensis	(Serenoa_repens	Phoenix_dactylifera)))	((((Geonoma_undata	(Dictyosperma_album	((Heterospathe_cagayanensis	(Hydriastele_microspadix	Dypsis_decaryi))	((Kentiopsis_piersoniorum	Veitchia_spiralis)	Burretiokentia_grandiflora))))	(Manicaria_saccifera	(((Reinhardtia_gracilis	Oenocarpus_bataua)	Oenocarpus_minor)	Prestoea_acuminata)))	Pelagodoxa_henryana)	((Attalea_speciosa	((Elaeis_oleifera	Elaeis_guineensis)	Bactris_major))	(((Reinhardtia_paiewonskiana	Reinhardtia_latisecta)	Reinhardtia_simplex)	((Leopoldinia_pulchra	Iriartea_deltoidea)	Roystonea_regia)))))))	Kingia_australis);
((Nypa_fruticans	((Calamus_caryotoides	(((((((Dictyosperma_album	Burretiokentia_grandiflora)	(Dypsis_decaryi	((Kentiopsis_piersoniorum	Veitchia_spiralis)	(Hydriastele_microspadix	Heterospathe_cagayanensis))))	(Reinhardtia_gracilis	Geonoma_undata))	(Manicaria_saccifera	((Oenocarpus_bataua	Oenocarpus_minor)	Prestoea_acuminata)))	Pelagodoxa_henryana)	((Attalea_speciosa	((Elaeis_oleifera	Elaeis_guineensis)	Bactris_major))	(((Reinhardtia_paiewonskiana	Reinhardtia_latisecta)	Reinhardtia_simplex)	((Leopoldinia_pulchra	Iriartea_deltoidea)	Roystonea_regia))))	(Chamaedorea_seifrizii	((Sclerosperma_profizianum	Orania_palindan)	Podococcus_barteri))))	(Pseudophoenix_vinifera	(Phoenix_dactylifera	(Sabal_domingensis	Serenoa_repens)))))	Kingia_australis);
(((((((Reinhardtia_paiewonskiana	Reinhardtia_latisecta)	Reinhardtia_simplex)	(Leopoldinia_pulchra	Iriartea_deltoidea))	((((((Oenocarpus_bataua	Oenocarpus_minor)	Prestoea_acuminata)	((((Dictyosperma_album	Burretiokentia_grandiflora)	((Hydriastele_microspadix	Dypsis_decaryi)	((Kentiopsis_piersoniorum	Veitchia_spiralis)	Heterospathe_cagayanensis)))	(Reinhardtia_gracilis	Geonoma_undata))	Manicaria_saccifera))	Pelagodoxa_henryana)	Roystonea_regia)	(Chamaedorea_seifrizii	(Attalea_speciosa	((Elaeis_oleifera	Elaeis_guineensis)	Bactris_major)))))	((Sclerosperma_profizianum	Orania_palindan)	Podococcus_barteri))	(((Pseudophoenix_vinifera	(Phoenix_dactylifera	(Sabal_domingensis	Serenoa_repens)))	Nypa_fruticans)	Calamus_caryotoides))	Kingia_australis);
(((((Pseudophoenix_vinifera	(Phoenix_dactylifera	(Sabal_domingensis	Serenoa_repens)))	Nypa_fruticans)	Calamus_caryotoides)	((((((Dictyosperma_album	((Burretiokentia_grandiflora	(Kentiopsis_piersoniorum	Veitchia_spiralis))	((Hydriastele_microspadix	Dypsis_decaryi)	Heterospathe_cagayanensis)))	(Reinhardtia_gracilis	Geonoma_undata))	(Manicaria_saccifera	((Oenocarpus_bataua	Oenocarpus_minor)	Prestoea_acuminata)))	Pelagodoxa_henryana)	((Attalea_speciosa	((Elaeis_oleifera	Elaeis_guineensis)	Bactris_major))	(((Reinhardtia_paiewonskiana	Reinhardtia_latisecta)	Reinhardtia_simplex)	(Roystonea_regia	(Leopoldinia_pulchra	Iriartea_deltoidea)))))	(Chamaedorea_seifrizii	((Sclerosperma_profizianum	Orania_palindan)	Podococcus_barteri))))	Kingia_australis);
((Podococcus_barteri	(((((Pseudophoenix_vinifera	(Serenoa_repens	(Phoenix_dactylifera	Sabal_domingensis)))	Nypa_fruticans)	((((Bactris_major	(Attalea_speciosa	(Elaeis_oleifera	Elaeis_guineensis)))	Chamaedorea_seifrizii)	(Roystonea_regia	((Reinhardtia_gracilis	Calamus_caryotoides)	((Geonoma_undata	(((Dictyosperma_album	((Hydriastele_microspadix	Dypsis_decaryi)	(Heterospathe_cagayanensis	(Burretiokentia_grandiflora	(Kentiopsis_piersoniorum	Veitchia_spiralis)))))	Manicaria_saccifera)	((Oenocarpus_bataua	Oenocarpus_minor)	Prestoea_acuminata)))	Pelagodoxa_henryana))))	((Reinhardtia_paiewonskiana	Reinhardtia_latisecta)	Reinhardtia_simplex)))	(Sclerosperma_profizianum	Orania_palindan))	(Leopoldinia_pulchra	Iriartea_deltoidea)))	Kingia_australis);
((Roystonea_regia	(Calamus_caryotoides	(((((Reinhardtia_paiewonskiana	Reinhardtia_latisecta)	Reinhardtia_simplex)	(((Sclerosperma_profizianum	Orania_palindan)	((Leopoldinia_pulchra	Iriartea_deltoidea)	Podococcus_barteri))	((Pseudophoenix_vinifera	(Serenoa_repens	(Phoenix_dactylifera	Sabal_domingensis)))	Nypa_fruticans)))	((Attalea_speciosa	((Elaeis_oleifera	Elaeis_guineensis)	Bactris_major))	Chamaedorea_seifrizii))	(((Manicaria_saccifera	((Oenocarpus_bataua	Oenocarpus_minor)	Prestoea_acuminata))	((Reinhardtia_gracilis	Geonoma_undata)	(Dypsis_decaryi	(((Heterospathe_cagayanensis	Hydriastele_microspadix)	(Burretiokentia_grandiflora	(Kentiopsis_piersoniorum	Veitchia_spiralis)))	Dictyosperma_album))))	Pelagodoxa_henryana))))	Kingia_australis);
((Podococcus_barteri	((((((Calamus_caryotoides	Pseudophoenix_vinifera)	(Phoenix_dactylifera	(Sabal_domingensis	Serenoa_repens)))	Nypa_fruticans)	((((Attalea_speciosa	((Elaeis_oleifera	Elaeis_guineensis)	Bactris_major))	Chamaedorea_seifrizii)	((((Manicaria_saccifera	((Oenocarpus_bataua	Oenocarpus_minor)	Prestoea_acuminata))	((Reinhardtia_gracilis	Geonoma_undata)	((((Hydriastele_microspadix	Heterospathe_cagayanensis)	(Kentiopsis_piersoniorum	Veitchia_spiralis))	Dypsis_decaryi)	(Burretiokentia_grandiflora	Dictyosperma_album))))	Pelagodoxa_henryana)	Roystonea_regia))	((Reinhardtia_paiewonskiana	Reinhardtia_latisecta)	Reinhardtia_simplex)))	(Sclerosperma_profizianum	Orania_palindan))	(Leopoldinia_pulchra	Iriartea_deltoidea)))	Kingia_australis);
((((((Calamus_caryotoides	Pseudophoenix_vinifera)	(Phoenix_dactylifera	(Sabal_domingensis	Serenoa_repens)))	Nypa_fruticans)	((((Attalea_speciosa	((Elaeis_oleifera	Elaeis_guineensis)	Bactris_major))	Chamaedorea_seifrizii)	((((Reinhardtia_gracilis	Geonoma_undata)	((Manicaria_saccifera	((Hydriastele_microspadix	Dypsis_decaryi)	(Dictyosperma_album	(((Kentiopsis_piersoniorum	Veitchia_spiralis)	Burretiokentia_grandiflora)	Heterospathe_cagayanensis))))	((Oenocarpus_bataua	Oenocarpus_minor)	Prestoea_acuminata)))	Pelagodoxa_henryana)	Roystonea_regia))	((Leopoldinia_pulchra	Iriartea_deltoidea)	((Reinhardtia_paiewonskiana	Reinhardtia_latisecta)	Reinhardtia_simplex))))	(Podococcus_barteri	(Sclerosperma_profizianum	Orania_palindan)))	Kingia_australis);
(((((Calamus_caryotoides	Pseudophoenix_vinifera)	(Serenoa_repens	(Phoenix_dactylifera	Sabal_domingensis)))	Nypa_fruticans)	((((((Reinhardtia_gracilis	Geonoma_undata)	(Dypsis_decaryi	(Dictyosperma_album	(Burretiokentia_grandiflora	(Heterospathe_cagayanensis	(Hydriastele_microspadix	(Kentiopsis_piersoniorum	Veitchia_spiralis)))))))	(Manicaria_saccifera	((Oenocarpus_bataua	Oenocarpus_minor)	Prestoea_acuminata)))	Pelagodoxa_henryana)	((((Leopoldinia_pulchra	Iriartea_deltoidea)	((Reinhardtia_paiewonskiana	Reinhardtia_latisecta)	Reinhardtia_simplex))	Roystonea_regia)	(Attalea_speciosa	((Elaeis_oleifera	Elaeis_guineensis)	Bactris_major))))	(Chamaedorea_seifrizii	(Podococcus_barteri	(Sclerosperma_profizianum	Orania_palindan)))))	Kingia_australis);
((Chamaedorea_seifrizii	((((Nypa_fruticans	((Serenoa_repens	(Phoenix_dactylifera	Sabal_domingensis))	Pseudophoenix_vinifera))	((Sclerosperma_profizianum	Orania_palindan)	Podococcus_barteri))	((((((Dypsis_decaryi	((((Veitchia_spiralis	Kentiopsis_piersoniorum)	Heterospathe_cagayanensis)	Hydriastele_microspadix)	(Dictyosperma_album	Burretiokentia_grandiflora)))	Manicaria_saccifera)	(Prestoea_acuminata	(Oenocarpus_bataua	Oenocarpus_minor)))	(Reinhardtia_gracilis	Geonoma_undata))	Pelagodoxa_henryana)	((Bactris_major	(Attalea_speciosa	(Elaeis_guineensis	Elaeis_oleifera)))	((Reinhardtia_simplex	(Reinhardtia_latisecta	Reinhardtia_paiewonskiana))	((Leopoldinia_pulchra	Iriartea_deltoidea)	Roystonea_regia)))))	Calamus_caryotoides))	Kingia_australis);
(((Nypa_fruticans	((Serenoa_repens	(Phoenix_dactylifera	Sabal_domingensis))	Pseudophoenix_vinifera))	((Sclerosperma_profizianum	(Orania_palindan	Podococcus_barteri))	((Chamaedorea_seifrizii	(Calamus_caryotoides	(((((Dypsis_decaryi	(Heterospathe_cagayanensis	(Hydriastele_microspadix	(Burretiokentia_grandiflora	(Veitchia_spiralis	Kentiopsis_piersoniorum)))))	Dictyosperma_album)	Manicaria_saccifera)	((Reinhardtia_gracilis	Geonoma_undata)	(Prestoea_acuminata	(Oenocarpus_bataua	Oenocarpus_minor))))	Pelagodoxa_henryana)))	((Attalea_speciosa	((Elaeis_guineensis	Elaeis_oleifera)	Bactris_major))	((Reinhardtia_simplex	(Reinhardtia_latisecta	Reinhardtia_paiewonskiana))	((Leopoldinia_pulchra	Iriartea_deltoidea)	Roystonea_regia))))))	Kingia_australis);
((Nypa_fruticans	(((Phoenix_dactylifera	(Sabal_domingensis	Serenoa_repens))	Pseudophoenix_vinifera)	(((Podococcus_barteri	(Sclerosperma_profizianum	Orania_palindan))	((((Reinhardtia_simplex	(Reinhardtia_latisecta	Reinhardtia_paiewonskiana))	(Leopoldinia_pulchra	Iriartea_deltoidea))	(Roystonea_regia	(Chamaedorea_seifrizii	(Attalea_speciosa	((Elaeis_guineensis	Elaeis_oleifera)	Bactris_major)))))	(((Reinhardtia_gracilis	Geonoma_undata)	((Manicaria_saccifera	(Prestoea_acuminata	(Oenocarpus_bataua	Oenocarpus_minor)))	((Dypsis_decaryi	(Heterospathe_cagayanensis	(Hydriastele_microspadix	(Burretiokentia_grandiflora	(Veitchia_spiralis	Kentiopsis_piersoniorum)))))	Dictyosperma_album)))	Pelagodoxa_henryana)))	Calamus_caryotoides)))	Kingia_australis);
(((Nypa_fruticans	((Phoenix_dactylifera	(Sabal_domingensis	Serenoa_repens))	(Calamus_caryotoides	Pseudophoenix_vinifera)))	(((Sclerosperma_profizianum	Orania_palindan)	Podococcus_barteri)	((Chamaedorea_seifrizii	(((Attalea_speciosa	((Elaeis_guineensis	Elaeis_oleifera)	Bactris_major))	(Roystonea_regia	(Reinhardtia_simplex	(Reinhardtia_latisecta	Reinhardtia_paiewonskiana))))	(((Manicaria_saccifera	((Dypsis_decaryi	(Heterospathe_cagayanensis	(Hydriastele_microspadix	(Burretiokentia_grandiflora	(Veitchia_spiralis	Kentiopsis_piersoniorum)))))	Dictyosperma_album))	((Reinhardtia_gracilis	Pelagodoxa_henryana)	Geonoma_undata))	(Prestoea_acuminata	(Oenocarpus_bataua	Oenocarpus_minor)))))	(Leopoldinia_pulchra	Iriartea_deltoidea))))	Kingia_australis);
((Podococcus_barteri	(((((Calamus_caryotoides	Pseudophoenix_vinifera)	(Nypa_fruticans	(Phoenix_dactylifera	(Sabal_domingensis	Serenoa_repens))))	(Chamaedorea_seifrizii	((Roystonea_regia	(((((Heterospathe_cagayanensis	(Hydriastele_microspadix	(Veitchia_spiralis	Kentiopsis_piersoniorum)))	((Burretiokentia_grandiflora	Dictyosperma_album)	Dypsis_decaryi))	(Manicaria_saccifera	(Prestoea_acuminata	(Oenocarpus_bataua	Oenocarpus_minor))))	(Reinhardtia_gracilis	Geonoma_undata))	Pelagodoxa_henryana))	((Reinhardtia_simplex	(Reinhardtia_latisecta	Reinhardtia_paiewonskiana))	(Attalea_speciosa	((Elaeis_guineensis	Elaeis_oleifera)	Bactris_major))))))	(Leopoldinia_pulchra	Iriartea_deltoidea))	(Sclerosperma_profizianum	Orania_palindan)))	Kingia_australis);
((Nypa_fruticans	((Pseudophoenix_vinifera	(Calamus_caryotoides	(Phoenix_dactylifera	(Sabal_domingensis	Serenoa_repens))))	(((Sclerosperma_profizianum	Orania_palindan)	Podococcus_barteri)	(Chamaedorea_seifrizii	(((((((Hydriastele_microspadix	Heterospathe_cagayanensis)	(Burretiokentia_grandiflora	(Veitchia_spiralis	Kentiopsis_piersoniorum)))	Dictyosperma_album)	Dypsis_decaryi)	(Manicaria_saccifera	(Prestoea_acuminata	(Oenocarpus_bataua	Oenocarpus_minor))))	((Reinhardtia_gracilis	Geonoma_undata)	Pelagodoxa_henryana))	((((Leopoldinia_pulchra	Iriartea_deltoidea)	Roystonea_regia)	(Reinhardtia_simplex	(Reinhardtia_latisecta	Reinhardtia_paiewonskiana)))	(Attalea_speciosa	((Elaeis_guineensis	Elaeis_oleifera)	Bactris_major))))))))	Kingia_australis);
(((((Sclerosperma_profizianum	Orania_palindan)	Podococcus_barteri)	(Chamaedorea_seifrizii	((Pelagodoxa_henryana	((Reinhardtia_gracilis	Geonoma_undata)	(((((Hydriastele_microspadix	Heterospathe_cagayanensis)	(Veitchia_spiralis	Kentiopsis_piersoniorum))	(Burretiokentia_grandiflora	Dictyosperma_album))	Dypsis_decaryi)	(Manicaria_saccifera	(Prestoea_acuminata	(Oenocarpus_bataua	Oenocarpus_minor))))))	((((Leopoldinia_pulchra	Iriartea_deltoidea)	Roystonea_regia)	(Reinhardtia_simplex	(Reinhardtia_latisecta	Reinhardtia_paiewonskiana)))	((Elaeis_guineensis	Elaeis_oleifera)	(Bactris_major	Attalea_speciosa))))))	(((Nypa_fruticans	Pseudophoenix_vinifera)	(Phoenix_dactylifera	(Sabal_domingensis	Serenoa_repens)))	Calamus_caryotoides))	Kingia_australis);
((((Leopoldinia_pulchra	Iriartea_deltoidea)	(((Sclerosperma_profizianum	Orania_palindan)	Podococcus_barteri)	(((Roystonea_regia	(Reinhardtia_simplex	(Reinhardtia_latisecta	Reinhardtia_paiewonskiana)))	(Attalea_speciosa	((Elaeis_guineensis	Elaeis_oleifera)	Bactris_major)))	((Calamus_caryotoides	Chamaedorea_seifrizii)	((((Heterospathe_cagayanensis	((Veitchia_spiralis	Kentiopsis_piersoniorum)	(Burretiokentia_grandiflora	Hydriastele_microspadix)))	Dictyosperma_album)	Dypsis_decaryi)	((Pelagodoxa_henryana	(Manicaria_saccifera	(Prestoea_acuminata	(Oenocarpus_bataua	Oenocarpus_minor))))	(Reinhardtia_gracilis	Geonoma_undata)))))))	(Pseudophoenix_vinifera	((Phoenix_dactylifera	(Sabal_domingensis	Serenoa_repens))	Nypa_fruticans)))	Kingia_australis);
((((Leopoldinia_pulchra	Iriartea_deltoidea)	(((Sclerosperma_profizianum	Orania_palindan)	Podococcus_barteri)	((Reinhardtia_simplex	(Reinhardtia_latisecta	Reinhardtia_paiewonskiana))	(((((Manicaria_saccifera	(Prestoea_acuminata	(Oenocarpus_bataua	Oenocarpus_minor)))	((Reinhardtia_gracilis	Geonoma_undata)	((((Dictyosperma_album	Burretiokentia_grandiflora)	(Veitchia_spiralis	Kentiopsis_piersoniorum))	Heterospathe_cagayanensis)	(Hydriastele_microspadix	Dypsis_decaryi))))	Pelagodoxa_henryana)	(Roystonea_regia	Calamus_caryotoides))	((Attalea_speciosa	((Elaeis_guineensis	Elaeis_oleifera)	Bactris_major))	Chamaedorea_seifrizii)))))	((Phoenix_dactylifera	(Sabal_domingensis	Serenoa_repens))	(Nypa_fruticans	Pseudophoenix_vinifera)))	Kingia_australis);
((Nypa_fruticans	(((Calamus_caryotoides	Pseudophoenix_vinifera)	(Phoenix_dactylifera	(Sabal_domingensis	Serenoa_repens)))	((Podococcus_barteri	(((Sclerosperma_profizianum	Orania_palindan)	Chamaedorea_seifrizii)	(((((Dictyosperma_album	((Hydriastele_microspadix	(Burretiokentia_grandiflora	(Veitchia_spiralis	Kentiopsis_piersoniorum)))	Heterospathe_cagayanensis))	Dypsis_decaryi)	(Reinhardtia_gracilis	Geonoma_undata))	(Manicaria_saccifera	(Prestoea_acuminata	(Oenocarpus_bataua	Oenocarpus_minor))))	Pelagodoxa_henryana)))	((((Leopoldinia_pulchra	Iriartea_deltoidea)	(Reinhardtia_simplex	(Reinhardtia_latisecta	Reinhardtia_paiewonskiana)))	Roystonea_regia)	(Attalea_speciosa	((Elaeis_guineensis	Elaeis_oleifera)	Bactris_major))))))	Kingia_australis);
(((Calamus_caryotoides	((Nypa_fruticans	Pseudophoenix_vinifera)	(Serenoa_repens	(Phoenix_dactylifera	Sabal_domingensis))))	((((((((Prestoea_acuminata	(Oenocarpus_minor	Oenocarpus_bataua))	(Geonoma_undata	Reinhardtia_gracilis))	(Manicaria_saccifera	(Dictyosperma_album	(Dypsis_decaryi	((Kentiopsis_piersoniorum	(Burretiokentia_grandiflora	Veitchia_spiralis))	(Heterospathe_cagayanensis	Hydriastele_microspadix))))))	Pelagodoxa_henryana)	((Reinhardtia_simplex	(Reinhardtia_latisecta	Reinhardtia_paiewonskiana))	(((Bactris_major	(Elaeis_guineensis	Elaeis_oleifera))	Attalea_speciosa)	Roystonea_regia)))	Chamaedorea_seifrizii)	(Leopoldinia_pulchra	Iriartea_deltoidea))	(Podococcus_barteri	(Orania_palindan	Sclerosperma_profizianum))))	Kingia_australis);
(((Calamus_caryotoides	((Nypa_fruticans	Pseudophoenix_vinifera)	(Phoenix_dactylifera	(Sabal_domingensis	Serenoa_repens))))	((((((Bactris_major	(Elaeis_guineensis	Elaeis_oleifera))	Attalea_speciosa)	(Roystonea_regia	(Reinhardtia_simplex	(Reinhardtia_latisecta	Reinhardtia_paiewonskiana))))	(Chamaedorea_seifrizii	((((Prestoea_acuminata	(Oenocarpus_minor	Oenocarpus_bataua))	(Geonoma_undata	Reinhardtia_gracilis))	(Manicaria_saccifera	((Burretiokentia_grandiflora	Dictyosperma_album)	(Dypsis_decaryi	((Kentiopsis_piersoniorum	Veitchia_spiralis)	(Heterospathe_cagayanensis	Hydriastele_microspadix))))))	Pelagodoxa_henryana)))	(Leopoldinia_pulchra	Iriartea_deltoidea))	(Podococcus_barteri	(Orania_palindan	Sclerosperma_profizianum))))	Kingia_australis);
((((Pseudophoenix_vinifera	(Serenoa_repens	(Phoenix_dactylifera	Sabal_domingensis)))	Nypa_fruticans)	(((((Bactris_major	(Elaeis_guineensis	Elaeis_oleifera))	Attalea_speciosa)	(Roystonea_regia	(Reinhardtia_simplex	(Reinhardtia_latisecta	Reinhardtia_paiewonskiana))))	(Chamaedorea_seifrizii	(Calamus_caryotoides	((((((Burretiokentia_grandiflora	Dictyosperma_album)	(Dypsis_decaryi	((Kentiopsis_piersoniorum	Veitchia_spiralis)	(Heterospathe_cagayanensis	Hydriastele_microspadix))))	Manicaria_saccifera)	(Prestoea_acuminata	(Oenocarpus_minor	Oenocarpus_bataua)))	(Geonoma_undata	Reinhardtia_gracilis))	Pelagodoxa_henryana))))	((Leopoldinia_pulchra	Iriartea_deltoidea)	(Podococcus_barteri	(Orania_palindan	Sclerosperma_profizianum)))))	Kingia_australis);
((Manicaria_saccifera	((Prestoea_acuminata	(Oenocarpus_minor	Oenocarpus_bataua))	(((Geonoma_undata	Reinhardtia_gracilis)	(Pelagodoxa_henryana	(Chamaedorea_seifrizii	((((Bactris_major	(Elaeis_guineensis	Elaeis_oleifera))	Attalea_speciosa)	((Calamus_caryotoides	Roystonea_regia)	(Reinhardtia_simplex	(Reinhardtia_latisecta	Reinhardtia_paiewonskiana))))	((Podococcus_barteri	(Leopoldinia_pulchra	Iriartea_deltoidea))	((Orania_palindan	Sclerosperma_profizianum)	((Pseudophoenix_vinifera	(Phoenix_dactylifera	(Sabal_domingensis	Serenoa_repens)))	Nypa_fruticans)))))))	(Dictyosperma_album	(Dypsis_decaryi	(Heterospathe_cagayanensis	(Hydriastele_microspadix	(Burretiokentia_grandiflora	(Kentiopsis_piersoniorum	Veitchia_spiralis)))))))))	Kingia_australis);
((Chamaedorea_seifrizii	((Roystonea_regia	((Geonoma_undata	(((Burretiokentia_grandiflora	Dictyosperma_album)	((Kentiopsis_piersoniorum	Veitchia_spiralis)	((Hydriastele_microspadix	Dypsis_decaryi)	Heterospathe_cagayanensis)))	(Manicaria_saccifera	(Prestoea_acuminata	(Oenocarpus_minor	Oenocarpus_bataua)))))	Pelagodoxa_henryana))	(((Bactris_major	(Elaeis_guineensis	Elaeis_oleifera))	Attalea_speciosa)	(((Reinhardtia_simplex	(Reinhardtia_latisecta	Reinhardtia_paiewonskiana))	(Leopoldinia_pulchra	Iriartea_deltoidea))	((Podococcus_barteri	(Reinhardtia_gracilis	(Orania_palindan	Sclerosperma_profizianum)))	((Nypa_fruticans	Pseudophoenix_vinifera)	(Calamus_caryotoides	(Phoenix_dactylifera	(Sabal_domingensis	Serenoa_repens)))))))))	Kingia_australis);
((((Nypa_fruticans	Pseudophoenix_vinifera)	(Phoenix_dactylifera	(Sabal_domingensis	Serenoa_repens)))	(((((Bactris_major	(Elaeis_guineensis	Elaeis_oleifera))	Attalea_speciosa)	(Reinhardtia_simplex	(Reinhardtia_latisecta	Reinhardtia_paiewonskiana)))	(((Leopoldinia_pulchra	Iriartea_deltoidea)	Roystonea_regia)	(((Geonoma_undata	((Dictyosperma_album	((((Kentiopsis_piersoniorum	Veitchia_spiralis)	(Burretiokentia_grandiflora	Hydriastele_microspadix))	Heterospathe_cagayanensis)	Dypsis_decaryi))	(Manicaria_saccifera	(Prestoea_acuminata	(Oenocarpus_minor	Oenocarpus_bataua)))))	Pelagodoxa_henryana)	Calamus_caryotoides)))	((Podococcus_barteri	(Orania_palindan	(Reinhardtia_gracilis	Sclerosperma_profizianum)))	Chamaedorea_seifrizii)))	Kingia_australis);
((Dypsis_decaryi	((Dictyosperma_album	(Burretiokentia_grandiflora	(Hydriastele_microspadix	((Kentiopsis_piersoniorum	Veitchia_spiralis)	Heterospathe_cagayanensis))))	(((Pelagodoxa_henryana	(((((Reinhardtia_simplex	(Reinhardtia_latisecta	Reinhardtia_paiewonskiana))	(Leopoldinia_pulchra	Iriartea_deltoidea))	(Calamus_caryotoides	Roystonea_regia))	((Bactris_major	(Elaeis_guineensis	Elaeis_oleifera))	Attalea_speciosa))	(((Podococcus_barteri	(Orania_palindan	Sclerosperma_profizianum))	(Nypa_fruticans	(Pseudophoenix_vinifera	(Sabal_domingensis	(Serenoa_repens	Phoenix_dactylifera)))))	Chamaedorea_seifrizii)))	(Manicaria_saccifera	(Prestoea_acuminata	(Oenocarpus_minor	Oenocarpus_bataua))))	(Reinhardtia_gracilis	Geonoma_undata))))	Kingia_australis);
((Chamaedorea_seifrizii	(Calamus_caryotoides	(((((Manicaria_saccifera	(Prestoea_acuminata	(Oenocarpus_minor	Oenocarpus_bataua)))	Pelagodoxa_henryana)	((Reinhardtia_gracilis	Geonoma_undata)	(Dypsis_decaryi	((Burretiokentia_grandiflora	Dictyosperma_album)	((Kentiopsis_piersoniorum	Veitchia_spiralis)	(Heterospathe_cagayanensis	Hydriastele_microspadix))))))	((((Reinhardtia_simplex	(Reinhardtia_latisecta	Reinhardtia_paiewonskiana))	(Leopoldinia_pulchra	Iriartea_deltoidea))	Roystonea_regia)	((Bactris_major	(Elaeis_guineensis	Elaeis_oleifera))	Attalea_speciosa)))	((Podococcus_barteri	(Orania_palindan	Sclerosperma_profizianum))	(Nypa_fruticans	(Pseudophoenix_vinifera	(Sabal_domingensis	(Serenoa_repens	Phoenix_dactylifera))))))))	Kingia_australis);
((Nypa_fruticans	(((Calamus_caryotoides	Pseudophoenix_vinifera)	(Sabal_domingensis	(Serenoa_repens	Phoenix_dactylifera)))	((((Chamaedorea_seifrizii	(Pelagodoxa_henryana	(((Reinhardtia_gracilis	Geonoma_undata)	((Heterospathe_cagayanensis	((Burretiokentia_grandiflora	Hydriastele_microspadix)	(Kentiopsis_piersoniorum	Veitchia_spiralis)))	(Dictyosperma_album	Dypsis_decaryi)))	(Manicaria_saccifera	(Prestoea_acuminata	(Oenocarpus_minor	Oenocarpus_bataua))))))	(((Reinhardtia_simplex	(Reinhardtia_latisecta	Reinhardtia_paiewonskiana))	Roystonea_regia)	((Bactris_major	(Elaeis_guineensis	Elaeis_oleifera))	Attalea_speciosa)))	((Orania_palindan	Sclerosperma_profizianum)	Podococcus_barteri))	(Leopoldinia_pulchra	Iriartea_deltoidea))))	Kingia_australis);
((((Bactris_major	(Elaeis_guineensis	Elaeis_oleifera))	Attalea_speciosa)	((Chamaedorea_seifrizii	((Calamus_caryotoides	Roystonea_regia)	(Pelagodoxa_henryana	((Reinhardtia_gracilis	Geonoma_undata)	((Manicaria_saccifera	(((Heterospathe_cagayanensis	(Dypsis_decaryi	Hydriastele_microspadix))	((Kentiopsis_piersoniorum	Veitchia_spiralis)	Burretiokentia_grandiflora))	Dictyosperma_album))	(Prestoea_acuminata	(Oenocarpus_minor	Oenocarpus_bataua)))))))	((((Nypa_fruticans	(Pseudophoenix_vinifera	(Phoenix_dactylifera	(Sabal_domingensis	Serenoa_repens))))	(Sclerosperma_profizianum	(Podococcus_barteri	Orania_palindan)))	(Leopoldinia_pulchra	Iriartea_deltoidea))	(Reinhardtia_simplex	(Reinhardtia_latisecta	Reinhardtia_paiewonskiana)))))	Kingia_australis);
(((((Bactris_major	(Elaeis_oleifera	Elaeis_guineensis))	Attalea_speciosa)	(((Reinhardtia_paiewonskiana	Reinhardtia_latisecta)	Reinhardtia_simplex)	Roystonea_regia))	(((Pelagodoxa_henryana	(((Prestoea_acuminata	(Oenocarpus_minor	Oenocarpus_bataua))	Manicaria_saccifera)	((Reinhardtia_gracilis	Geonoma_undata)	(((((Dypsis_decaryi	Hydriastele_microspadix)	Kentiopsis_piersoniorum)	(Burretiokentia_grandiflora	Dictyosperma_album))	Heterospathe_cagayanensis)	Veitchia_spiralis))))	Chamaedorea_seifrizii)	((Iriartea_deltoidea	Leopoldinia_pulchra)	((((Pseudophoenix_vinifera	Nypa_fruticans)	(Phoenix_dactylifera	(Serenoa_repens	Sabal_domingensis)))	Calamus_caryotoides)	(Podococcus_barteri	(Orania_palindan	Sclerosperma_profizianum))))))	Kingia_australis);
((Roystonea_regia	(((((Pelagodoxa_henryana	(((Prestoea_acuminata	(Oenocarpus_minor	Oenocarpus_bataua))	Manicaria_saccifera)	(Geonoma_undata	(((Heterospathe_cagayanensis	(Hydriastele_microspadix	(Veitchia_spiralis	Kentiopsis_piersoniorum)))	(Burretiokentia_grandiflora	Dictyosperma_album))	Dypsis_decaryi))))	Chamaedorea_seifrizii)	((((Phoenix_dactylifera	(Serenoa_repens	Sabal_domingensis))	((Reinhardtia_gracilis	Calamus_caryotoides)	Pseudophoenix_vinifera))	Nypa_fruticans)	((Podococcus_barteri	(Orania_palindan	Sclerosperma_profizianum))	(Iriartea_deltoidea	Leopoldinia_pulchra))))	((Bactris_major	(Elaeis_oleifera	Elaeis_guineensis))	Attalea_speciosa))	((Reinhardtia_paiewonskiana	Reinhardtia_latisecta)	Reinhardtia_simplex)))	Kingia_australis);
((((((Bactris_major	(Elaeis_oleifera	Elaeis_guineensis))	Attalea_speciosa)	(((Reinhardtia_paiewonskiana	Reinhardtia_latisecta)	Reinhardtia_simplex)	((Iriartea_deltoidea	Leopoldinia_pulchra)	Roystonea_regia)))	(Pelagodoxa_henryana	(((Prestoea_acuminata	(Oenocarpus_minor	Oenocarpus_bataua))	Manicaria_saccifera)	((((Heterospathe_cagayanensis	(Hydriastele_microspadix	(Veitchia_spiralis	Kentiopsis_piersoniorum)))	(Burretiokentia_grandiflora	Dictyosperma_album))	Dypsis_decaryi)	(Reinhardtia_gracilis	Geonoma_undata)))))	((Chamaedorea_seifrizii	(Podococcus_barteri	(Orania_palindan	Sclerosperma_profizianum)))	((((Serenoa_repens	(Sabal_domingensis	Phoenix_dactylifera))	Pseudophoenix_vinifera)	Nypa_fruticans)	Calamus_caryotoides)))	Kingia_australis);
((Podococcus_barteri	((Orania_palindan	Sclerosperma_profizianum)	((((Phoenix_dactylifera	(Serenoa_repens	Sabal_domingensis))	(Pseudophoenix_vinifera	Nypa_fruticans))	Calamus_caryotoides)	(((((Bactris_major	(Elaeis_oleifera	Elaeis_guineensis))	Attalea_speciosa)	(((Reinhardtia_paiewonskiana	Reinhardtia_latisecta)	Reinhardtia_simplex)	((Iriartea_deltoidea	Leopoldinia_pulchra)	Roystonea_regia)))	(Pelagodoxa_henryana	(((Prestoea_acuminata	(Oenocarpus_minor	Oenocarpus_bataua))	Manicaria_saccifera)	(((Heterospathe_cagayanensis	(Hydriastele_microspadix	(Veitchia_spiralis	Kentiopsis_piersoniorum)))	((Burretiokentia_grandiflora	Dictyosperma_album)	Dypsis_decaryi))	(Reinhardtia_gracilis	Geonoma_undata)))))	Chamaedorea_seifrizii))))	Kingia_australis);
((Roystonea_regia	(((((Iriartea_deltoidea	Leopoldinia_pulchra)	((Podococcus_barteri	(Orania_palindan	Sclerosperma_profizianum))	((Sabal_domingensis	(Phoenix_dactylifera	Serenoa_repens))	(Pseudophoenix_vinifera	Nypa_fruticans))))	((Calamus_caryotoides	Chamaedorea_seifrizii)	(Pelagodoxa_henryana	(((Prestoea_acuminata	(Oenocarpus_minor	Oenocarpus_bataua))	Manicaria_saccifera)	(((((Veitchia_spiralis	Kentiopsis_piersoniorum)	(Hydriastele_microspadix	Dypsis_decaryi))	(Burretiokentia_grandiflora	Dictyosperma_album))	Heterospathe_cagayanensis)	(Reinhardtia_gracilis	Geonoma_undata))))))	((Bactris_major	(Elaeis_oleifera	Elaeis_guineensis))	Attalea_speciosa))	((Reinhardtia_paiewonskiana	Reinhardtia_latisecta)	Reinhardtia_simplex)))	Kingia_australis);
((Nypa_fruticans	((Pseudophoenix_vinifera	(Serenoa_repens	(Sabal_domingensis	Phoenix_dactylifera)))	((((((Bactris_major	(Elaeis_oleifera	Elaeis_guineensis))	Attalea_speciosa)	Chamaedorea_seifrizii)	(Calamus_caryotoides	(((Iriartea_deltoidea	Leopoldinia_pulchra)	Roystonea_regia)	(Pelagodoxa_henryana	((Reinhardtia_gracilis	Geonoma_undata)	(((Prestoea_acuminata	(Oenocarpus_minor	Oenocarpus_bataua))	Manicaria_saccifera)	((((Hydriastele_microspadix	Heterospathe_cagayanensis)	((Veitchia_spiralis	Kentiopsis_piersoniorum)	Burretiokentia_grandiflora))	Dictyosperma_album)	Dypsis_decaryi)))))))	((Reinhardtia_paiewonskiana	Reinhardtia_latisecta)	Reinhardtia_simplex))	(Sclerosperma_profizianum	(Podococcus_barteri	Orania_palindan)))))	Kingia_australis);
((Calamus_caryotoides	(Chamaedorea_seifrizii	(((Podococcus_barteri	(Orania_palindan	Sclerosperma_profizianum))	(Iriartea_deltoidea	(Nypa_fruticans	(Pseudophoenix_vinifera	(Sabal_domingensis	(Phoenix_dactylifera	Serenoa_repens))))))	((Pelagodoxa_henryana	((Reinhardtia_gracilis	Geonoma_undata)	((Prestoea_acuminata	(Oenocarpus_minor	Oenocarpus_bataua))	(Manicaria_saccifera	(((Heterospathe_cagayanensis	(Dypsis_decaryi	Hydriastele_microspadix))	(Burretiokentia_grandiflora	(Veitchia_spiralis	Kentiopsis_piersoniorum)))	Dictyosperma_album)))))	(((Leopoldinia_pulchra	Roystonea_regia)	((Reinhardtia_paiewonskiana	Reinhardtia_latisecta)	Reinhardtia_simplex))	((Bactris_major	(Elaeis_oleifera	Elaeis_guineensis))	Attalea_speciosa))))))	Kingia_australis);
((Chamaedorea_seifrizii	((Calamus_caryotoides	((Nypa_fruticans	(Pseudophoenix_vinifera	(Phoenix_dactylifera	(Serenoa_repens	Sabal_domingensis))))	((Podococcus_barteri	(Orania_palindan	Sclerosperma_profizianum))	(Leopoldinia_pulchra	Iriartea_deltoidea))))	(((Reinhardtia_gracilis	Geonoma_undata)	(((Prestoea_acuminata	(Oenocarpus_minor	Oenocarpus_bataua))	(Manicaria_saccifera	(((Heterospathe_cagayanensis	(Dypsis_decaryi	Hydriastele_microspadix))	(Burretiokentia_grandiflora	(Veitchia_spiralis	Kentiopsis_piersoniorum)))	Dictyosperma_album)))	Pelagodoxa_henryana))	((Roystonea_regia	((Reinhardtia_paiewonskiana	Reinhardtia_latisecta)	Reinhardtia_simplex))	((Bactris_major	(Elaeis_oleifera	Elaeis_guineensis))	Attalea_speciosa)))))	Kingia_australis);
((((Bactris_major	(Elaeis_oleifera	Elaeis_guineensis))	Attalea_speciosa)	((((Leopoldinia_pulchra	Iriartea_deltoidea)	((Nypa_fruticans	(Pseudophoenix_vinifera	(Phoenix_dactylifera	(Serenoa_repens	Sabal_domingensis))))	(Podococcus_barteri	(Orania_palindan	Sclerosperma_profizianum))))	(Chamaedorea_seifrizii	(Calamus_caryotoides	(Pelagodoxa_henryana	((Reinhardtia_gracilis	Geonoma_undata)	(((Heterospathe_cagayanensis	((Dypsis_decaryi	Hydriastele_microspadix)	(Veitchia_spiralis	Kentiopsis_piersoniorum)))	(Burretiokentia_grandiflora	Dictyosperma_album))	((Prestoea_acuminata	(Oenocarpus_minor	Oenocarpus_bataua))	Manicaria_saccifera)))))))	(Roystonea_regia	((Reinhardtia_paiewonskiana	Reinhardtia_latisecta)	Reinhardtia_simplex))))	Kingia_australis);
((((Nypa_fruticans	((Calamus_caryotoides	Pseudophoenix_vinifera)	(Sabal_domingensis	(Phoenix_dactylifera	Serenoa_repens))))	((Podococcus_barteri	(Orania_palindan	Sclerosperma_profizianum))	(Leopoldinia_pulchra	Iriartea_deltoidea)))	(Chamaedorea_seifrizii	(((Roystonea_regia	((Reinhardtia_paiewonskiana	Reinhardtia_latisecta)	Reinhardtia_simplex))	((Bactris_major	(Elaeis_oleifera	Elaeis_guineensis))	Attalea_speciosa))	(Pelagodoxa_henryana	((Reinhardtia_gracilis	Geonoma_undata)	(((((Veitchia_spiralis	Kentiopsis_piersoniorum)	(Heterospathe_cagayanensis	Hydriastele_microspadix))	Dypsis_decaryi)	(Burretiokentia_grandiflora	Dictyosperma_album))	((Prestoea_acuminata	(Oenocarpus_minor	Oenocarpus_bataua))	Manicaria_saccifera)))))))	Kingia_australis);
((((Nypa_fruticans	Pseudophoenix_vinifera)	(Serenoa_repens	(Phoenix_dactylifera	Sabal_domingensis)))	(Calamus_caryotoides	((Podococcus_barteri	(Orania_palindan	Sclerosperma_profizianum))	(((Attalea_speciosa	(Bactris_major	(Elaeis_guineensis	Elaeis_oleifera)))	((Roystonea_regia	(Leopoldinia_pulchra	Iriartea_deltoidea))	((Reinhardtia_latisecta	Reinhardtia_paiewonskiana)	Reinhardtia_simplex)))	(Chamaedorea_seifrizii	(((Reinhardtia_gracilis	Geonoma_undata)	(((((Kentiopsis_piersoniorum	Veitchia_spiralis)	(Dypsis_decaryi	Hydriastele_microspadix))	(Burretiokentia_grandiflora	Dictyosperma_album))	Heterospathe_cagayanensis)	(Manicaria_saccifera	((Oenocarpus_bataua	Oenocarpus_minor)	Prestoea_acuminata))))	Pelagodoxa_henryana))))))	Kingia_australis);
((((Calamus_caryotoides	Pseudophoenix_vinifera)	(Nypa_fruticans	(Sabal_domingensis	(Serenoa_repens	Phoenix_dactylifera))))	((Chamaedorea_seifrizii	(Podococcus_barteri	(Orania_palindan	Sclerosperma_profizianum)))	(((Attalea_speciosa	(Bactris_major	(Elaeis_guineensis	Elaeis_oleifera)))	((Roystonea_regia	(Leopoldinia_pulchra	Iriartea_deltoidea))	((Reinhardtia_latisecta	Reinhardtia_paiewonskiana)	Reinhardtia_simplex)))	(((Manicaria_saccifera	((Oenocarpus_bataua	Oenocarpus_minor)	Prestoea_acuminata))	((Reinhardtia_gracilis	Geonoma_undata)	(((Heterospathe_cagayanensis	((Burretiokentia_grandiflora	Hydriastele_microspadix)	(Kentiopsis_piersoniorum	Veitchia_spiralis)))	Dypsis_decaryi)	Dictyosperma_album)))	Pelagodoxa_henryana))))	Kingia_australis);
(((Calamus_caryotoides	((Leopoldinia_pulchra	Iriartea_deltoidea)	((Nypa_fruticans	(Pseudophoenix_vinifera	(Phoenix_dactylifera	(Sabal_domingensis	Serenoa_repens))))	(Podococcus_barteri	(Orania_palindan	Sclerosperma_profizianum)))))	((((Attalea_speciosa	(Bactris_major	(Elaeis_guineensis	Elaeis_oleifera)))	(Roystonea_regia	((Reinhardtia_latisecta	Reinhardtia_paiewonskiana)	Reinhardtia_simplex)))	((((((Hydriastele_microspadix	Heterospathe_cagayanensis)	(Kentiopsis_piersoniorum	Veitchia_spiralis))	(Dypsis_decaryi	(Burretiokentia_grandiflora	Dictyosperma_album)))	(Reinhardtia_gracilis	Geonoma_undata))	(Manicaria_saccifera	((Oenocarpus_bataua	Oenocarpus_minor)	Prestoea_acuminata)))	Pelagodoxa_henryana))	Chamaedorea_seifrizii))	Kingia_australis);
((Podococcus_barteri	((Orania_palindan	Sclerosperma_profizianum)	(((Leopoldinia_pulchra	Iriartea_deltoidea)	(Calamus_caryotoides	((Reinhardtia_gracilis	Nypa_fruticans)	(Pseudophoenix_vinifera	(Phoenix_dactylifera	(Sabal_domingensis	Serenoa_repens))))))	(((Roystonea_regia	(((Reinhardtia_latisecta	Reinhardtia_paiewonskiana)	Reinhardtia_simplex)	(Attalea_speciosa	(Bactris_major	(Elaeis_guineensis	Elaeis_oleifera)))))	(((((((Hydriastele_microspadix	Heterospathe_cagayanensis)	(Burretiokentia_grandiflora	(Kentiopsis_piersoniorum	Veitchia_spiralis)))	Dypsis_decaryi)	Dictyosperma_album)	Geonoma_undata)	(Manicaria_saccifera	((Oenocarpus_bataua	Oenocarpus_minor)	Prestoea_acuminata)))	Pelagodoxa_henryana))	Chamaedorea_seifrizii))))	Kingia_australis);
((Calamus_caryotoides	((Nypa_fruticans	(Pseudophoenix_vinifera	(Phoenix_dactylifera	(Sabal_domingensis	Serenoa_repens))))	(((Chamaedorea_seifrizii	(((((Burretiokentia_grandiflora	Dictyosperma_album)	(((Kentiopsis_piersoniorum	Veitchia_spiralis)	(Dypsis_decaryi	Hydriastele_microspadix))	Heterospathe_cagayanensis))	(Reinhardtia_gracilis	Geonoma_undata))	(Manicaria_saccifera	((Oenocarpus_bataua	Oenocarpus_minor)	Prestoea_acuminata)))	Pelagodoxa_henryana))	((Attalea_speciosa	(Bactris_major	(Elaeis_guineensis	Elaeis_oleifera)))	(Roystonea_regia	((Reinhardtia_latisecta	Reinhardtia_paiewonskiana)	Reinhardtia_simplex))))	((Podococcus_barteri	(Orania_palindan	Sclerosperma_profizianum))	(Leopoldinia_pulchra	Iriartea_deltoidea)))))	Kingia_australis);
((Roystonea_regia	(((Reinhardtia_latisecta	Reinhardtia_paiewonskiana)	Reinhardtia_simplex)	((((((Dictyosperma_album	(((Heterospathe_cagayanensis	(Kentiopsis_piersoniorum	Veitchia_spiralis))	(Dypsis_decaryi	Hydriastele_microspadix))	Burretiokentia_grandiflora))	(Reinhardtia_gracilis	Geonoma_undata))	(Manicaria_saccifera	((Oenocarpus_bataua	Oenocarpus_minor)	Prestoea_acuminata)))	((((Nypa_fruticans	(Pseudophoenix_vinifera	(Calamus_caryotoides	(Phoenix_dactylifera	(Sabal_domingensis	Serenoa_repens)))))	(Podococcus_barteri	(Orania_palindan	Sclerosperma_profizianum)))	(Leopoldinia_pulchra	Iriartea_deltoidea))	Pelagodoxa_henryana))	Chamaedorea_seifrizii)	(Attalea_speciosa	(Bactris_major	(Elaeis_guineensis	Elaeis_oleifera))))))	Kingia_australis);
((Manicaria_saccifera	((((Heterospathe_cagayanensis	((Kentiopsis_piersoniorum	Veitchia_spiralis)	Hydriastele_microspadix))	(Burretiokentia_grandiflora	Dictyosperma_album))	Dypsis_decaryi)	((((((Nypa_fruticans	(((Serenoa_repens	(Phoenix_dactylifera	Sabal_domingensis))	Calamus_caryotoides)	Pseudophoenix_vinifera))	(Podococcus_barteri	(Orania_palindan	Sclerosperma_profizianum)))	((Attalea_speciosa	(Bactris_major	(Elaeis_guineensis	Elaeis_oleifera)))	(((Leopoldinia_pulchra	Iriartea_deltoidea)	Roystonea_regia)	((Reinhardtia_latisecta	Reinhardtia_paiewonskiana)	Reinhardtia_simplex))))	Chamaedorea_seifrizii)	Pelagodoxa_henryana)	(((Oenocarpus_bataua	Oenocarpus_minor)	Prestoea_acuminata)	(Reinhardtia_gracilis	Geonoma_undata)))))	Kingia_australis);
((Podococcus_barteri	((Orania_palindan	Sclerosperma_profizianum)	(((((Pelagodoxa_henryana	((((((Burretiokentia_grandiflora	Dictyosperma_album)	((Hydriastele_microspadix	Dypsis_decaryi)	(Kentiopsis_piersoniorum	Veitchia_spiralis)))	Heterospathe_cagayanensis)	Manicaria_saccifera)	((Oenocarpus_bataua	Oenocarpus_minor)	Prestoea_acuminata))	(Reinhardtia_gracilis	Geonoma_undata)))	(((Elaeis_guineensis	Elaeis_oleifera)	(Attalea_speciosa	Bactris_major))	(((Reinhardtia_latisecta	Reinhardtia_paiewonskiana)	Reinhardtia_simplex)	Roystonea_regia)))	Chamaedorea_seifrizii)	(Leopoldinia_pulchra	Iriartea_deltoidea))	(((Sabal_domingensis	(Serenoa_repens	Phoenix_dactylifera))	(Pseudophoenix_vinifera	Nypa_fruticans))	Calamus_caryotoides))))	Kingia_australis);
(((Reinhardtia_gracilis	Nypa_fruticans)	(((Podococcus_barteri	(Orania_palindan	Sclerosperma_profizianum))	((((Attalea_speciosa	(Bactris_major	(Elaeis_guineensis	Elaeis_oleifera)))	(((Reinhardtia_latisecta	Reinhardtia_paiewonskiana)	Reinhardtia_simplex)	Roystonea_regia))	(Chamaedorea_seifrizii	(Manicaria_saccifera	(((Geonoma_undata	Pelagodoxa_henryana)	((Oenocarpus_bataua	Oenocarpus_minor)	Prestoea_acuminata))	((Burretiokentia_grandiflora	Dictyosperma_album)	(Dypsis_decaryi	(Heterospathe_cagayanensis	(Hydriastele_microspadix	(Kentiopsis_piersoniorum	Veitchia_spiralis)))))))))	(Leopoldinia_pulchra	Iriartea_deltoidea)))	((Pseudophoenix_vinifera	(Phoenix_dactylifera	(Sabal_domingensis	Serenoa_repens)))	Calamus_caryotoides)))	Kingia_australis);
((((Podococcus_barteri	(Orania_palindan	Sclerosperma_profizianum))	(Chamaedorea_seifrizii	(((((Oenocarpus_bataua	Oenocarpus_minor)	Prestoea_acuminata)	((Manicaria_saccifera	(Dictyosperma_album	(Dypsis_decaryi	((Heterospathe_cagayanensis	Hydriastele_microspadix)	(Burretiokentia_grandiflora	(Kentiopsis_piersoniorum	Veitchia_spiralis))))))	Geonoma_undata))	Pelagodoxa_henryana)	((Attalea_speciosa	(Bactris_major	(Elaeis_guineensis	Elaeis_oleifera)))	(((Reinhardtia_latisecta	Reinhardtia_paiewonskiana)	Reinhardtia_simplex)	((Reinhardtia_gracilis	(Leopoldinia_pulchra	Iriartea_deltoidea))	Roystonea_regia))))))	(((Phoenix_dactylifera	(Sabal_domingensis	Serenoa_repens))	(Calamus_caryotoides	Pseudophoenix_vinifera))	Nypa_fruticans))	Kingia_australis);
((Roystonea_regia	((((((Reinhardtia_gracilis	Calamus_caryotoides)	(((Geonoma_undata	((((Burretiokentia_grandiflora	(Veitchia_spiralis	Kentiopsis_piersoniorum))	(Hydriastele_microspadix	Heterospathe_cagayanensis))	Dypsis_decaryi)	Dictyosperma_album))	(Manicaria_saccifera	((Oenocarpus_bataua	Oenocarpus_minor)	Prestoea_acuminata)))	Pelagodoxa_henryana))	Chamaedorea_seifrizii)	((((Sabal_domingensis	Phoenix_dactylifera)	Serenoa_repens)	(Pseudophoenix_vinifera	Nypa_fruticans))	((Sclerosperma_profizianum	Orania_palindan)	Podococcus_barteri)))	((Attalea_speciosa	(Bactris_major	(Elaeis_oleifera	Elaeis_guineensis)))	((Reinhardtia_paiewonskiana	Reinhardtia_latisecta)	Reinhardtia_simplex)))	(Leopoldinia_pulchra	Iriartea_deltoidea)))	Kingia_australis);
(((((Phoenix_dactylifera	(Serenoa_repens	Sabal_domingensis))	(Pseudophoenix_vinifera	Calamus_caryotoides))	Nypa_fruticans)	(((Leopoldinia_pulchra	Iriartea_deltoidea)	((Sclerosperma_profizianum	Orania_palindan)	Podococcus_barteri))	(((Attalea_speciosa	(Bactris_major	(Elaeis_oleifera	Elaeis_guineensis)))	(Roystonea_regia	((Reinhardtia_paiewonskiana	Reinhardtia_latisecta)	Reinhardtia_simplex)))	(((((Reinhardtia_gracilis	Geonoma_undata)	((((Burretiokentia_grandiflora	(Veitchia_spiralis	Kentiopsis_piersoniorum))	(Hydriastele_microspadix	Heterospathe_cagayanensis))	Dypsis_decaryi)	Dictyosperma_album))	(Manicaria_saccifera	((Oenocarpus_bataua	Oenocarpus_minor)	Prestoea_acuminata)))	Pelagodoxa_henryana)	Chamaedorea_seifrizii))))	Kingia_australis);
(((((Sabal_domingensis	(Phoenix_dactylifera	Serenoa_repens))	(Pseudophoenix_vinifera	Nypa_fruticans))	((Sclerosperma_profizianum	Orania_palindan)	(Podococcus_barteri	(Leopoldinia_pulchra	Iriartea_deltoidea))))	(((Calamus_caryotoides	(((Reinhardtia_gracilis	Geonoma_undata)	((Manicaria_saccifera	((((Hydriastele_microspadix	Heterospathe_cagayanensis)	(Veitchia_spiralis	Kentiopsis_piersoniorum))	Dypsis_decaryi)	(Burretiokentia_grandiflora	Dictyosperma_album)))	((Oenocarpus_bataua	Oenocarpus_minor)	Prestoea_acuminata)))	Pelagodoxa_henryana))	((Attalea_speciosa	(Bactris_major	(Elaeis_oleifera	Elaeis_guineensis)))	(Roystonea_regia	((Reinhardtia_paiewonskiana	Reinhardtia_latisecta)	Reinhardtia_simplex))))	Chamaedorea_seifrizii))	Kingia_australis);
(((Nypa_fruticans	((Serenoa_repens	(Sabal_domingensis	Phoenix_dactylifera))	Pseudophoenix_vinifera))	(((Reinhardtia_gracilis	Calamus_caryotoides)	(((Sclerosperma_profizianum	Orania_palindan)	Podococcus_barteri)	(Leopoldinia_pulchra	Iriartea_deltoidea)))	((((Geonoma_undata	((Manicaria_saccifera	(((((Burretiokentia_grandiflora	Hydriastele_microspadix)	Heterospathe_cagayanensis)	(Veitchia_spiralis	Kentiopsis_piersoniorum))	Dypsis_decaryi)	Dictyosperma_album))	((Oenocarpus_bataua	Oenocarpus_minor)	Prestoea_acuminata)))	Pelagodoxa_henryana)	((Attalea_speciosa	(Bactris_major	(Elaeis_oleifera	Elaeis_guineensis)))	(Roystonea_regia	((Reinhardtia_paiewonskiana	Reinhardtia_latisecta)	Reinhardtia_simplex))))	Chamaedorea_seifrizii)))	Kingia_australis);
((((Phoenix_dactylifera	(Serenoa_repens	Sabal_domingensis))	(Pseudophoenix_vinifera	Nypa_fruticans))	(((Sclerosperma_profizianum	Orania_palindan)	Podococcus_barteri)	(((Attalea_speciosa	(Bactris_major	(Elaeis_oleifera	Elaeis_guineensis)))	(((Reinhardtia_paiewonskiana	Reinhardtia_latisecta)	Reinhardtia_simplex)	(Roystonea_regia	(Leopoldinia_pulchra	Iriartea_deltoidea))))	((Calamus_caryotoides	Chamaedorea_seifrizii)	((((((Reinhardtia_gracilis	Oenocarpus_bataua)	Oenocarpus_minor)	Prestoea_acuminata)	Manicaria_saccifera)	(Geonoma_undata	(((((Hydriastele_microspadix	Heterospathe_cagayanensis)	(Veitchia_spiralis	Kentiopsis_piersoniorum))	Burretiokentia_grandiflora)	Dypsis_decaryi)	Dictyosperma_album)))	Pelagodoxa_henryana)))))	Kingia_australis);
((Chamaedorea_seifrizii	(((((((Oenocarpus_bataua	Oenocarpus_minor)	Prestoea_acuminata)	Manicaria_saccifera)	((Reinhardtia_gracilis	Geonoma_undata)	((((Hydriastele_microspadix	Heterospathe_cagayanensis)	(Veitchia_spiralis	Kentiopsis_piersoniorum))	(Dictyosperma_album	Burretiokentia_grandiflora))	Dypsis_decaryi)))	Pelagodoxa_henryana)	((Attalea_speciosa	(Bactris_major	(Elaeis_oleifera	Elaeis_guineensis)))	(((Reinhardtia_paiewonskiana	Reinhardtia_latisecta)	Reinhardtia_simplex)	Roystonea_regia)))	((Nypa_fruticans	((Phoenix_dactylifera	(Serenoa_repens	Sabal_domingensis))	(Calamus_caryotoides	Pseudophoenix_vinifera)))	((Leopoldinia_pulchra	Iriartea_deltoidea)	((Sclerosperma_profizianum	Orania_palindan)	Podococcus_barteri)))))	Kingia_australis);
((Nypa_fruticans	(((Sabal_domingensis	(Phoenix_dactylifera	Serenoa_repens))	(((((Calamus_caryotoides	Chamaedorea_seifrizii)	(((Pelagodoxa_henryana	(((Oenocarpus_bataua	Oenocarpus_minor)	Prestoea_acuminata)	Manicaria_saccifera))	((((Hydriastele_microspadix	Heterospathe_cagayanensis)	(Veitchia_spiralis	Kentiopsis_piersoniorum))	(Dictyosperma_album	Burretiokentia_grandiflora))	(Reinhardtia_gracilis	Dypsis_decaryi)))	Geonoma_undata))	((Attalea_speciosa	(Bactris_major	(Elaeis_oleifera	Elaeis_guineensis)))	(((Reinhardtia_paiewonskiana	Reinhardtia_latisecta)	Reinhardtia_simplex)	Roystonea_regia)))	(Leopoldinia_pulchra	Iriartea_deltoidea))	(Sclerosperma_profizianum	(Orania_palindan	Podococcus_barteri))))	Pseudophoenix_vinifera))	Kingia_australis);
(((Calamus_caryotoides	((Pseudophoenix_vinifera	(Phoenix_dactylifera	(Serenoa_repens	Sabal_domingensis)))	Nypa_fruticans))	((Leopoldinia_pulchra	Iriartea_deltoidea)	((((Reinhardtia_paiewonskiana	Reinhardtia_latisecta)	Reinhardtia_simplex)	Roystonea_regia)	((((Podococcus_barteri	(Sclerosperma_profizianum	Orania_palindan))	Chamaedorea_seifrizii)	(((((Oenocarpus_bataua	Oenocarpus_minor)	Prestoea_acuminata)	(Pelagodoxa_henryana	Manicaria_saccifera))	((Dypsis_decaryi	((Hydriastele_microspadix	Heterospathe_cagayanensis)	(Veitchia_spiralis	Kentiopsis_piersoniorum)))	(Dictyosperma_album	Burretiokentia_grandiflora)))	(Reinhardtia_gracilis	Geonoma_undata)))	(Attalea_speciosa	(Bactris_major	(Elaeis_oleifera	Elaeis_guineensis)))))))	Kingia_australis);
((((((Calamus_caryotoides	Pseudophoenix_vinifera)	(Phoenix_dactylifera	(Serenoa_repens	Sabal_domingensis)))	Nypa_fruticans)	((Podococcus_barteri	(Sclerosperma_profizianum	Orania_palindan))	((Chamaedorea_seifrizii	(((((((Veitchia_spiralis	Kentiopsis_piersoniorum)	Heterospathe_cagayanensis)	(Hydriastele_microspadix	Dypsis_decaryi))	(Dictyosperma_album	Burretiokentia_grandiflora))	(((Oenocarpus_bataua	Oenocarpus_minor)	Prestoea_acuminata)	Manicaria_saccifera))	Geonoma_undata)	Pelagodoxa_henryana))	((((Leopoldinia_pulchra	Iriartea_deltoidea)	Roystonea_regia)	((Reinhardtia_paiewonskiana	Reinhardtia_latisecta)	Reinhardtia_simplex))	(Bactris_major	((Elaeis_oleifera	Elaeis_guineensis)	Attalea_speciosa))))))	Reinhardtia_gracilis)	Kingia_australis);
((Nypa_fruticans	((((Leopoldinia_pulchra	Iriartea_deltoidea)	(Podococcus_barteri	(Sclerosperma_profizianum	Orania_palindan)))	(Chamaedorea_seifrizii	(((((Dypsis_decaryi	((Dictyosperma_album	Burretiokentia_grandiflora)	(((Veitchia_spiralis	Kentiopsis_piersoniorum)	Heterospathe_cagayanensis)	Hydriastele_microspadix)))	(Reinhardtia_gracilis	Geonoma_undata))	Pelagodoxa_henryana)	(((Oenocarpus_bataua	Oenocarpus_minor)	Prestoea_acuminata)	Manicaria_saccifera))	(((Reinhardtia_paiewonskiana	Reinhardtia_latisecta)	Reinhardtia_simplex)	(Roystonea_regia	(Attalea_speciosa	(Bactris_major	(Elaeis_oleifera	Elaeis_guineensis))))))))	((Calamus_caryotoides	Pseudophoenix_vinifera)	(Phoenix_dactylifera	(Serenoa_repens	Sabal_domingensis)))))	Kingia_australis);
((Nypa_fruticans	(((Sabal_domingensis	Phoenix_dactylifera)	Serenoa_repens)	(((Chamaedorea_seifrizii	((Pelagodoxa_henryana	((((Manicaria_saccifera	(Prestoea_acuminata	(Oenocarpus_minor	Oenocarpus_bataua)))	Geonoma_undata)	Reinhardtia_gracilis)	(Dypsis_decaryi	((Burretiokentia_grandiflora	Dictyosperma_album)	((Kentiopsis_piersoniorum	Veitchia_spiralis)	(Heterospathe_cagayanensis	Hydriastele_microspadix))))))	((Attalea_speciosa	(Bactris_major	(Elaeis_oleifera	Elaeis_guineensis)))	(((Iriartea_deltoidea	Leopoldinia_pulchra)	((Reinhardtia_latisecta	Reinhardtia_paiewonskiana)	Reinhardtia_simplex))	Roystonea_regia))))	((Orania_palindan	Sclerosperma_profizianum)	Podococcus_barteri))	(Pseudophoenix_vinifera	Calamus_caryotoides))))	Kingia_australis);
((Nypa_fruticans	((((((Attalea_speciosa	(Bactris_major	(Elaeis_oleifera	Elaeis_guineensis)))	(((Reinhardtia_latisecta	Reinhardtia_paiewonskiana)	Reinhardtia_simplex)	Roystonea_regia))	(Chamaedorea_seifrizii	(Pelagodoxa_henryana	((((Hydriastele_microspadix	Dypsis_decaryi)	((((Kentiopsis_piersoniorum	Veitchia_spiralis)	Heterospathe_cagayanensis)	Dictyosperma_album)	Burretiokentia_grandiflora))	(Manicaria_saccifera	(Prestoea_acuminata	(Oenocarpus_minor	Oenocarpus_bataua))))	(Reinhardtia_gracilis	Geonoma_undata)))))	(Iriartea_deltoidea	Leopoldinia_pulchra))	((Orania_palindan	Sclerosperma_profizianum)	Podococcus_barteri))	(Calamus_caryotoides	(Pseudophoenix_vinifera	((Sabal_domingensis	Phoenix_dactylifera)	Serenoa_repens)))))	Kingia_australis);
((Attalea_speciosa	((Bactris_major	(Elaeis_oleifera	Elaeis_guineensis))	(((Reinhardtia_latisecta	Reinhardtia_paiewonskiana)	Reinhardtia_simplex)	(((Pelagodoxa_henryana	(((Dypsis_decaryi	(((Hydriastele_microspadix	(Burretiokentia_grandiflora	(Kentiopsis_piersoniorum	Veitchia_spiralis)))	Heterospathe_cagayanensis)	Dictyosperma_album))	(Manicaria_saccifera	(Prestoea_acuminata	(Oenocarpus_minor	Oenocarpus_bataua))))	Geonoma_undata))	(Roystonea_regia	(Iriartea_deltoidea	Leopoldinia_pulchra)))	((Chamaedorea_seifrizii	((Orania_palindan	Sclerosperma_profizianum)	Podococcus_barteri))	((((Reinhardtia_gracilis	Calamus_caryotoides)	((Sabal_domingensis	Phoenix_dactylifera)	Serenoa_repens))	Nypa_fruticans)	Pseudophoenix_vinifera))))))	Kingia_australis);
((Podococcus_barteri	((((((Calamus_caryotoides	Pseudophoenix_vinifera)	(Phoenix_dactylifera	(Serenoa_repens	Sabal_domingensis)))	Nypa_fruticans)	((Chamaedorea_seifrizii	(Roystonea_regia	(((Reinhardtia_latisecta	Reinhardtia_paiewonskiana)	Reinhardtia_simplex)	(Attalea_speciosa	(Bactris_major	(Elaeis_oleifera	Elaeis_guineensis))))))	(((Manicaria_saccifera	(Prestoea_acuminata	(Oenocarpus_minor	Oenocarpus_bataua)))	((Reinhardtia_gracilis	Geonoma_undata)	(Heterospathe_cagayanensis	((Kentiopsis_piersoniorum	Veitchia_spiralis)	((Dictyosperma_album	(Hydriastele_microspadix	Dypsis_decaryi))	Burretiokentia_grandiflora)))))	Pelagodoxa_henryana)))	(Iriartea_deltoidea	Leopoldinia_pulchra))	(Orania_palindan	Sclerosperma_profizianum)))	Kingia_australis);
((Roystonea_regia	((((Chamaedorea_seifrizii	Calamus_caryotoides)	(((Manicaria_saccifera	(Prestoea_acuminata	(Oenocarpus_minor	(Reinhardtia_gracilis	Oenocarpus_bataua))))	(Geonoma_undata	((((Kentiopsis_piersoniorum	Veitchia_spiralis)	(Hydriastele_microspadix	Heterospathe_cagayanensis))	Dypsis_decaryi)	(Burretiokentia_grandiflora	Dictyosperma_album))))	Pelagodoxa_henryana))	(((Iriartea_deltoidea	Leopoldinia_pulchra)	(((Orania_palindan	Sclerosperma_profizianum)	Podococcus_barteri)	((Pseudophoenix_vinifera	(Phoenix_dactylifera	(Serenoa_repens	Sabal_domingensis)))	Nypa_fruticans)))	((Reinhardtia_latisecta	Reinhardtia_paiewonskiana)	Reinhardtia_simplex)))	(Attalea_speciosa	(Bactris_major	(Elaeis_oleifera	Elaeis_guineensis)))))	Kingia_australis);
((((Chamaedorea_seifrizii	((Iriartea_deltoidea	Leopoldinia_pulchra)	((Orania_palindan	Sclerosperma_profizianum)	Podococcus_barteri)))	((((Reinhardtia_latisecta	Reinhardtia_paiewonskiana)	Reinhardtia_simplex)	(((Elaeis_oleifera	Elaeis_guineensis)	(Attalea_speciosa	Bactris_major))	Roystonea_regia))	(((Manicaria_saccifera	(Prestoea_acuminata	(Oenocarpus_minor	Oenocarpus_bataua)))	((Reinhardtia_gracilis	Geonoma_undata)	(((Heterospathe_cagayanensis	((Burretiokentia_grandiflora	(Kentiopsis_piersoniorum	Veitchia_spiralis))	Hydriastele_microspadix))	Dypsis_decaryi)	Dictyosperma_album)))	Pelagodoxa_henryana)))	(((Calamus_caryotoides	Pseudophoenix_vinifera)	(Sabal_domingensis	(Phoenix_dactylifera	Serenoa_repens)))	Nypa_fruticans))	Kingia_australis);
(((((Calamus_caryotoides	Pseudophoenix_vinifera)	(Sabal_domingensis	(Phoenix_dactylifera	Serenoa_repens)))	Nypa_fruticans)	((((Chamaedorea_seifrizii	(((Manicaria_saccifera	(Prestoea_acuminata	(Oenocarpus_minor	Oenocarpus_bataua)))	((Reinhardtia_gracilis	Geonoma_undata)	((((Kentiopsis_piersoniorum	Veitchia_spiralis)	(Hydriastele_microspadix	Heterospathe_cagayanensis))	Dypsis_decaryi)	(Burretiokentia_grandiflora	Dictyosperma_album))))	Pelagodoxa_henryana))	((Attalea_speciosa	(Bactris_major	(Elaeis_oleifera	Elaeis_guineensis)))	(Roystonea_regia	((Reinhardtia_latisecta	Reinhardtia_paiewonskiana)	Reinhardtia_simplex))))	((Orania_palindan	Sclerosperma_profizianum)	Podococcus_barteri))	(Leopoldinia_pulchra	Iriartea_deltoidea)))	Kingia_australis);
((Nypa_fruticans	(((Orania_palindan	Sclerosperma_profizianum)	(Podococcus_barteri	(Chamaedorea_seifrizii	((Calamus_caryotoides	(((Reinhardtia_gracilis	Geonoma_undata)	((Manicaria_saccifera	(((Kentiopsis_piersoniorum	Veitchia_spiralis)	(Hydriastele_microspadix	Heterospathe_cagayanensis))	(Burretiokentia_grandiflora	(Dypsis_decaryi	Dictyosperma_album))))	(Prestoea_acuminata	(Oenocarpus_minor	Oenocarpus_bataua))))	Pelagodoxa_henryana))	((Attalea_speciosa	(Bactris_major	(Elaeis_oleifera	Elaeis_guineensis)))	(Roystonea_regia	((Leopoldinia_pulchra	Iriartea_deltoidea)	((Reinhardtia_latisecta	Reinhardtia_paiewonskiana)	Reinhardtia_simplex))))))))	(Pseudophoenix_vinifera	(Phoenix_dactylifera	(Serenoa_repens	Sabal_domingensis)))))	Kingia_australis);
((Roystonea_regia	((Leopoldinia_pulchra	Iriartea_deltoidea)	(((((Podococcus_barteri	(Orania_palindan	Sclerosperma_profizianum))	((Pseudophoenix_vinifera	(Phoenix_dactylifera	(Serenoa_repens	Sabal_domingensis)))	Nypa_fruticans))	(Chamaedorea_seifrizii	(((Reinhardtia_gracilis	Geonoma_undata)	(Pelagodoxa_henryana	((Prestoea_acuminata	(Oenocarpus_minor	Oenocarpus_bataua))	(Manicaria_saccifera	((((Burretiokentia_grandiflora	Kentiopsis_piersoniorum)	Veitchia_spiralis)	((Hydriastele_microspadix	Dypsis_decaryi)	Heterospathe_cagayanensis))	Dictyosperma_album)))))	Calamus_caryotoides)))	((Elaeis_oleifera	Elaeis_guineensis)	(Attalea_speciosa	Bactris_major)))	((Reinhardtia_latisecta	Reinhardtia_paiewonskiana)	Reinhardtia_simplex))))	Kingia_australis);
((Chamaedorea_seifrizii	((((Attalea_speciosa	(Bactris_major	(Elaeis_oleifera	Elaeis_guineensis)))	(((Reinhardtia_latisecta	Reinhardtia_paiewonskiana)	Reinhardtia_simplex)	Roystonea_regia))	(((((Prestoea_acuminata	(Oenocarpus_minor	Oenocarpus_bataua))	Manicaria_saccifera)	((Reinhardtia_gracilis	Geonoma_undata)	((((Kentiopsis_piersoniorum	Veitchia_spiralis)	(Heterospathe_cagayanensis	Hydriastele_microspadix))	(Burretiokentia_grandiflora	Dictyosperma_album))	Dypsis_decaryi)))	Pelagodoxa_henryana)	Calamus_caryotoides))	((Leopoldinia_pulchra	Iriartea_deltoidea)	((Podococcus_barteri	(Orania_palindan	Sclerosperma_profizianum))	((Phoenix_dactylifera	(Serenoa_repens	Sabal_domingensis))	(Nypa_fruticans	Pseudophoenix_vinifera))))))	Kingia_australis);
((Roystonea_regia	((((((Nypa_fruticans	Pseudophoenix_vinifera)	(Phoenix_dactylifera	(Serenoa_repens	Sabal_domingensis)))	(Podococcus_barteri	(Orania_palindan	Sclerosperma_profizianum)))	((Calamus_caryotoides	Chamaedorea_seifrizii)	((((Reinhardtia_gracilis	Geonoma_undata)	(Manicaria_saccifera	(Prestoea_acuminata	(Oenocarpus_minor	Oenocarpus_bataua))))	(((Hydriastele_microspadix	(Heterospathe_cagayanensis	(Kentiopsis_piersoniorum	(Veitchia_spiralis	Burretiokentia_grandiflora))))	Dictyosperma_album)	Dypsis_decaryi))	Pelagodoxa_henryana)))	(((Reinhardtia_paiewonskiana	Reinhardtia_latisecta)	Reinhardtia_simplex)	(Leopoldinia_pulchra	Iriartea_deltoidea)))	(Attalea_speciosa	((Elaeis_oleifera	Elaeis_guineensis)	Bactris_major))))	Kingia_australis);
(((Nypa_fruticans	(Pseudophoenix_vinifera	(Phoenix_dactylifera	(Serenoa_repens	Sabal_domingensis))))	((((Leopoldinia_pulchra	Iriartea_deltoidea)	(Podococcus_barteri	(Orania_palindan	Sclerosperma_profizianum)))	((((Manicaria_saccifera	(Prestoea_acuminata	(Oenocarpus_minor	Oenocarpus_bataua)))	(((((Kentiopsis_piersoniorum	Veitchia_spiralis)	((Burretiokentia_grandiflora	Heterospathe_cagayanensis)	Hydriastele_microspadix))	Dictyosperma_album)	Dypsis_decaryi)	(Pelagodoxa_henryana	(Reinhardtia_gracilis	Geonoma_undata))))	(((Attalea_speciosa	((Elaeis_oleifera	Elaeis_guineensis)	Bactris_major))	((Reinhardtia_paiewonskiana	Reinhardtia_latisecta)	Reinhardtia_simplex))	Roystonea_regia))	Chamaedorea_seifrizii))	Calamus_caryotoides))	Kingia_australis);
((Roystonea_regia	((((Calamus_caryotoides	(((Phoenix_dactylifera	(Serenoa_repens	Sabal_domingensis))	((Reinhardtia_gracilis	Nypa_fruticans)	Pseudophoenix_vinifera))	(Chamaedorea_seifrizii	(Podococcus_barteri	(Orania_palindan	Sclerosperma_profizianum)))))	((Pelagodoxa_henryana	((Prestoea_acuminata	(Oenocarpus_minor	Oenocarpus_bataua))	(Manicaria_saccifera	((Dypsis_decaryi	((Kentiopsis_piersoniorum	Veitchia_spiralis)	(Heterospathe_cagayanensis	Hydriastele_microspadix)))	(Burretiokentia_grandiflora	Dictyosperma_album)))))	Geonoma_undata))	(Attalea_speciosa	((Elaeis_oleifera	Elaeis_guineensis)	Bactris_major)))	((Leopoldinia_pulchra	Iriartea_deltoidea)	((Reinhardtia_paiewonskiana	Reinhardtia_latisecta)	Reinhardtia_simplex))))	Kingia_australis);
((((((Phoenix_dactylifera	(Serenoa_repens	Sabal_domingensis))	Pseudophoenix_vinifera)	Nypa_fruticans)	((((Roystonea_regia	(Leopoldinia_pulchra	Iriartea_deltoidea))	(Pelagodoxa_henryana	((Geonoma_undata	((Hydriastele_microspadix	Dypsis_decaryi)	((Burretiokentia_grandiflora	Dictyosperma_album)	(Heterospathe_cagayanensis	(Kentiopsis_piersoniorum	Veitchia_spiralis)))))	(Manicaria_saccifera	(Prestoea_acuminata	(Oenocarpus_minor	Oenocarpus_bataua))))))	(((Reinhardtia_paiewonskiana	Reinhardtia_latisecta)	Reinhardtia_simplex)	(Attalea_speciosa	((Elaeis_oleifera	Elaeis_guineensis)	Bactris_major))))	(Chamaedorea_seifrizii	(Podococcus_barteri	(Orania_palindan	Sclerosperma_profizianum)))))	(Reinhardtia_gracilis	Calamus_caryotoides))	Kingia_australis);
((Nypa_fruticans	((Sabal_domingensis	(Phoenix_dactylifera	(Calamus_caryotoides	Serenoa_repens)))	(((Podococcus_barteri	(Orania_palindan	Sclerosperma_profizianum))	(((Pelagodoxa_henryana	((Geonoma_undata	(((Hydriastele_microspadix	(Heterospathe_cagayanensis	((Kentiopsis_piersoniorum	Veitchia_spiralis)	Burretiokentia_grandiflora)))	Dictyosperma_album)	Dypsis_decaryi))	(Manicaria_saccifera	(Prestoea_acuminata	(Oenocarpus_minor	Oenocarpus_bataua)))))	(((Roystonea_regia	(Leopoldinia_pulchra	Iriartea_deltoidea))	((Reinhardtia_paiewonskiana	Reinhardtia_latisecta)	Reinhardtia_simplex))	(Attalea_speciosa	((Elaeis_oleifera	Elaeis_guineensis)	Bactris_major))))	Chamaedorea_seifrizii))	(Reinhardtia_gracilis	Pseudophoenix_vinifera))))	Kingia_australis);
(((Attalea_speciosa	((Elaeis_oleifera	Elaeis_guineensis)	Bactris_major))	(((((Pseudophoenix_vinifera	(Sabal_domingensis	(Phoenix_dactylifera	Serenoa_repens)))	Nypa_fruticans)	((Leopoldinia_pulchra	Iriartea_deltoidea)	(Podococcus_barteri	(Orania_palindan	Sclerosperma_profizianum))))	(Roystonea_regia	((Calamus_caryotoides	Chamaedorea_seifrizii)	(Pelagodoxa_henryana	((Manicaria_saccifera	(Dictyosperma_album	((Hydriastele_microspadix	Dypsis_decaryi)	(Heterospathe_cagayanensis	(Burretiokentia_grandiflora	(Kentiopsis_piersoniorum	Veitchia_spiralis))))))	((Reinhardtia_gracilis	Geonoma_undata)	(Prestoea_acuminata	(Oenocarpus_minor	Oenocarpus_bataua))))))))	((Reinhardtia_paiewonskiana	Reinhardtia_latisecta)	Reinhardtia_simplex)))	Kingia_australis);
(((Calamus_caryotoides	((Pseudophoenix_vinifera	(Phoenix_dactylifera	(Serenoa_repens	Sabal_domingensis)))	Nypa_fruticans))	(((((Pelagodoxa_henryana	((Reinhardtia_gracilis	Geonoma_undata)	((Prestoea_acuminata	(Oenocarpus_minor	Oenocarpus_bataua))	(Manicaria_saccifera	((Dictyosperma_album	((Burretiokentia_grandiflora	Hydriastele_microspadix)	(Heterospathe_cagayanensis	(Kentiopsis_piersoniorum	Veitchia_spiralis))))	Dypsis_decaryi)))))	Chamaedorea_seifrizii)	((Roystonea_regia	((Reinhardtia_paiewonskiana	Reinhardtia_latisecta)	Reinhardtia_simplex))	(Attalea_speciosa	((Elaeis_oleifera	Elaeis_guineensis)	Bactris_major))))	(Leopoldinia_pulchra	Iriartea_deltoidea))	(Podococcus_barteri	(Orania_palindan	Sclerosperma_profizianum))))	Kingia_australis);
((Podococcus_barteri	((Orania_palindan	Sclerosperma_profizianum)	((((Calamus_caryotoides	Pseudophoenix_vinifera)	(Serenoa_repens	(Sabal_domingensis	Phoenix_dactylifera)))	Nypa_fruticans)	(((((((((Burretiokentia_grandiflora	Dictyosperma_album)	(Kentiopsis_piersoniorum	(Dypsis_decaryi	Hydriastele_microspadix)))	Veitchia_spiralis)	Heterospathe_cagayanensis)	(Pelagodoxa_henryana	Manicaria_saccifera))	(Prestoea_acuminata	(Oenocarpus_minor	Oenocarpus_bataua)))	(Chamaedorea_seifrizii	(Reinhardtia_gracilis	Geonoma_undata)))	((Roystonea_regia	((Reinhardtia_paiewonskiana	Reinhardtia_latisecta)	Reinhardtia_simplex))	(Attalea_speciosa	((Elaeis_oleifera	Elaeis_guineensis)	Bactris_major))))	(Leopoldinia_pulchra	Iriartea_deltoidea)))))	Kingia_australis);
((Chamaedorea_seifrizii	(((Podococcus_barteri	(Orania_palindan	Sclerosperma_profizianum))	((Pseudophoenix_vinifera	(Phoenix_dactylifera	(Serenoa_repens	Sabal_domingensis)))	Nypa_fruticans))	(Calamus_caryotoides	(((((((Heterospathe_cagayanensis	Dictyosperma_album)	(Hydriastele_microspadix	(Kentiopsis_piersoniorum	(Burretiokentia_grandiflora	Veitchia_spiralis))))	Dypsis_decaryi)	Geonoma_undata)	(Manicaria_saccifera	((Reinhardtia_gracilis	Prestoea_acuminata)	(Oenocarpus_minor	Oenocarpus_bataua))))	Pelagodoxa_henryana)	((((Leopoldinia_pulchra	Iriartea_deltoidea)	((Reinhardtia_paiewonskiana	Reinhardtia_latisecta)	Reinhardtia_simplex))	Roystonea_regia)	(Attalea_speciosa	((Elaeis_oleifera	Elaeis_guineensis)	Bactris_major)))))))	Kingia_australis);
((Nypa_fruticans	(((((Calamus_caryotoides	Chamaedorea_seifrizii)	(((Dypsis_decaryi	(Dictyosperma_album	(Hydriastele_microspadix	(((Kentiopsis_piersoniorum	Veitchia_spiralis)	Burretiokentia_grandiflora)	Heterospathe_cagayanensis))))	(Pelagodoxa_henryana	(Reinhardtia_gracilis	Geonoma_undata)))	(Manicaria_saccifera	(Prestoea_acuminata	(Oenocarpus_minor	Oenocarpus_bataua)))))	((((Reinhardtia_paiewonskiana	Reinhardtia_latisecta)	Reinhardtia_simplex)	Roystonea_regia)	(Attalea_speciosa	((Elaeis_oleifera	Elaeis_guineensis)	Bactris_major))))	((Leopoldinia_pulchra	Iriartea_deltoidea)	(Podococcus_barteri	(Orania_palindan	Sclerosperma_profizianum))))	(Pseudophoenix_vinifera	(Serenoa_repens	(Sabal_domingensis	Phoenix_dactylifera)))))	Kingia_australis);
(((((Sclerosperma_profizianum	Orania_palindan)	Podococcus_barteri)	((((Bactris_major	(Elaeis_guineensis	Elaeis_oleifera))	Attalea_speciosa)	(((Reinhardtia_simplex	(Reinhardtia_paiewonskiana	Reinhardtia_latisecta))	(Iriartea_deltoidea	Leopoldinia_pulchra))	Roystonea_regia))	(((((Prestoea_acuminata	(Oenocarpus_bataua	Oenocarpus_minor))	(Geonoma_undata	Reinhardtia_gracilis))	(Manicaria_saccifera	(((Dictyosperma_album	Burretiokentia_grandiflora)	((Hydriastele_microspadix	Heterospathe_cagayanensis)	(Veitchia_spiralis	Kentiopsis_piersoniorum)))	Dypsis_decaryi)))	Pelagodoxa_henryana)	Chamaedorea_seifrizii)))	((((Sabal_domingensis	Phoenix_dactylifera)	Serenoa_repens)	(Pseudophoenix_vinifera	Calamus_caryotoides))	Nypa_fruticans))	Kingia_australis);
((((Chamaedorea_seifrizii	((Sclerosperma_profizianum	Orania_palindan)	Podococcus_barteri))	((((Bactris_major	(Elaeis_guineensis	Elaeis_oleifera))	Attalea_speciosa)	((Reinhardtia_simplex	(Reinhardtia_paiewonskiana	Reinhardtia_latisecta))	((Iriartea_deltoidea	Leopoldinia_pulchra)	Roystonea_regia)))	((((Prestoea_acuminata	(Oenocarpus_bataua	Oenocarpus_minor))	(Geonoma_undata	Reinhardtia_gracilis))	(Manicaria_saccifera	((Dictyosperma_album	((Hydriastele_microspadix	Heterospathe_cagayanensis)	(Burretiokentia_grandiflora	(Veitchia_spiralis	Kentiopsis_piersoniorum))))	Dypsis_decaryi)))	Pelagodoxa_henryana)))	(((Sabal_domingensis	(Phoenix_dactylifera	Serenoa_repens))	(Pseudophoenix_vinifera	Calamus_caryotoides))	Nypa_fruticans))	Kingia_australis);
((Podococcus_barteri	(((((((Bactris_major	(Elaeis_guineensis	Elaeis_oleifera))	Attalea_speciosa)	((Reinhardtia_simplex	(Reinhardtia_paiewonskiana	Reinhardtia_latisecta))	((Iriartea_deltoidea	Leopoldinia_pulchra)	Roystonea_regia)))	(((Manicaria_saccifera	(Prestoea_acuminata	(Oenocarpus_bataua	Oenocarpus_minor)))	((Geonoma_undata	Reinhardtia_gracilis)	((Dictyosperma_album	((Hydriastele_microspadix	Heterospathe_cagayanensis)	(Burretiokentia_grandiflora	(Veitchia_spiralis	Kentiopsis_piersoniorum))))	Dypsis_decaryi)))	Pelagodoxa_henryana))	(((Sabal_domingensis	(Phoenix_dactylifera	Serenoa_repens))	(Pseudophoenix_vinifera	Nypa_fruticans))	Calamus_caryotoides))	Chamaedorea_seifrizii)	(Sclerosperma_profizianum	Orania_palindan)))	Kingia_australis);
(((((Phoenix_dactylifera	(Serenoa_repens	Sabal_domingensis))	(Pseudophoenix_vinifera	Nypa_fruticans))	((Iriartea_deltoidea	Leopoldinia_pulchra)	(Podococcus_barteri	(Orania_palindan	Sclerosperma_profizianum))))	(((((Bactris_major	(Elaeis_guineensis	Elaeis_oleifera))	Attalea_speciosa)	((Reinhardtia_simplex	(Reinhardtia_paiewonskiana	Reinhardtia_latisecta))	Roystonea_regia))	(((Geonoma_undata	Reinhardtia_gracilis)	((Manicaria_saccifera	((Heterospathe_cagayanensis	Dictyosperma_album)	((Kentiopsis_piersoniorum	(Burretiokentia_grandiflora	Veitchia_spiralis))	(Hydriastele_microspadix	Dypsis_decaryi))))	(Prestoea_acuminata	(Oenocarpus_bataua	Oenocarpus_minor))))	Pelagodoxa_henryana))	(Chamaedorea_seifrizii	Calamus_caryotoides)))	Kingia_australis);
((((Bactris_major	((Elaeis_guineensis	Elaeis_oleifera)	Attalea_speciosa))	((Reinhardtia_simplex	(Reinhardtia_paiewonskiana	Reinhardtia_latisecta))	Roystonea_regia))	((Chamaedorea_seifrizii	(Calamus_caryotoides	((Geonoma_undata	((Manicaria_saccifera	(Dictyosperma_album	(((Heterospathe_cagayanensis	Hydriastele_microspadix)	(Kentiopsis_piersoniorum	(Veitchia_spiralis	Burretiokentia_grandiflora)))	Dypsis_decaryi)))	(Prestoea_acuminata	(Oenocarpus_bataua	Oenocarpus_minor))))	Pelagodoxa_henryana)))	((Iriartea_deltoidea	(Reinhardtia_gracilis	Leopoldinia_pulchra))	((Podococcus_barteri	(Orania_palindan	Sclerosperma_profizianum))	(Nypa_fruticans	((Sabal_domingensis	(Serenoa_repens	Phoenix_dactylifera))	Pseudophoenix_vinifera))))))	Kingia_australis);
(((Nypa_fruticans	(Calamus_caryotoides	((Serenoa_repens	(Phoenix_dactylifera	Sabal_domingensis))	Pseudophoenix_vinifera)))	(((((Attalea_speciosa	(Bactris_major	(Elaeis_guineensis	Elaeis_oleifera)))	(Reinhardtia_simplex	(Reinhardtia_paiewonskiana	Reinhardtia_latisecta)))	(Chamaedorea_seifrizii	(Roystonea_regia	(((Manicaria_saccifera	(Dypsis_decaryi	(Dictyosperma_album	((Heterospathe_cagayanensis	Hydriastele_microspadix)	(Kentiopsis_piersoniorum	(Veitchia_spiralis	Burretiokentia_grandiflora))))))	(Prestoea_acuminata	(Oenocarpus_bataua	Oenocarpus_minor)))	(Pelagodoxa_henryana	(Reinhardtia_gracilis	Geonoma_undata))))))	(Iriartea_deltoidea	Leopoldinia_pulchra))	(Podococcus_barteri	(Orania_palindan	Sclerosperma_profizianum))))	Kingia_australis);
((Manicaria_saccifera	(((((((Roystonea_regia	((Attalea_speciosa	(Bactris_major	(Elaeis_guineensis	Elaeis_oleifera)))	(Reinhardtia_simplex	(Reinhardtia_paiewonskiana	Reinhardtia_latisecta))))	Chamaedorea_seifrizii)	(((Iriartea_deltoidea	Leopoldinia_pulchra)	(Podococcus_barteri	(Orania_palindan	Sclerosperma_profizianum)))	(Nypa_fruticans	((Serenoa_repens	(Phoenix_dactylifera	Sabal_domingensis))	Pseudophoenix_vinifera))))	Calamus_caryotoides)	Pelagodoxa_henryana)	((Reinhardtia_gracilis	Geonoma_undata)	(((Veitchia_spiralis	Burretiokentia_grandiflora)	Heterospathe_cagayanensis)	(Dictyosperma_album	((Hydriastele_microspadix	Dypsis_decaryi)	Kentiopsis_piersoniorum)))))	(Prestoea_acuminata	(Oenocarpus_bataua	Oenocarpus_minor))))	Kingia_australis);
((Roystonea_regia	(((((((Podococcus_barteri	(Orania_palindan	Sclerosperma_profizianum))	Chamaedorea_seifrizii)	((Nypa_fruticans	((Phoenix_dactylifera	(Sabal_domingensis	Serenoa_repens))	Pseudophoenix_vinifera))	Calamus_caryotoides))	(Pelagodoxa_henryana	(((Reinhardtia_gracilis	Geonoma_undata)	((Dictyosperma_album	Burretiokentia_grandiflora)	(((Heterospathe_cagayanensis	(Veitchia_spiralis	Kentiopsis_piersoniorum))	Hydriastele_microspadix)	Dypsis_decaryi)))	((Prestoea_acuminata	(Oenocarpus_bataua	Oenocarpus_minor))	Manicaria_saccifera))))	(Attalea_speciosa	(Bactris_major	(Elaeis_guineensis	Elaeis_oleifera))))	(Reinhardtia_simplex	(Reinhardtia_paiewonskiana	Reinhardtia_latisecta)))	(Iriartea_deltoidea	Leopoldinia_pulchra)))	Kingia_australis);
((Roystonea_regia	(((((Reinhardtia_gracilis	(Iriartea_deltoidea	Leopoldinia_pulchra))	((Nypa_fruticans	((Sabal_domingensis	(Serenoa_repens	Phoenix_dactylifera))	(Pseudophoenix_vinifera	Calamus_caryotoides)))	(Podococcus_barteri	(Orania_palindan	Sclerosperma_profizianum))))	(Chamaedorea_seifrizii	(((Prestoea_acuminata	(Oenocarpus_bataua	Oenocarpus_minor))	Manicaria_saccifera)	((Geonoma_undata	Pelagodoxa_henryana)	((Dictyosperma_album	(((Kentiopsis_piersoniorum	Veitchia_spiralis)	Burretiokentia_grandiflora)	(Hydriastele_microspadix	Heterospathe_cagayanensis)))	Dypsis_decaryi)))))	(Attalea_speciosa	(Bactris_major	(Elaeis_guineensis	Elaeis_oleifera))))	(Reinhardtia_simplex	(Reinhardtia_paiewonskiana	Reinhardtia_latisecta))))	Kingia_australis);
(((Nypa_fruticans	((Sabal_domingensis	(Serenoa_repens	Phoenix_dactylifera))	Pseudophoenix_vinifera))	((Podococcus_barteri	(Orania_palindan	Sclerosperma_profizianum))	(((Chamaedorea_seifrizii	(Calamus_caryotoides	(((((Dictyosperma_album	(((Kentiopsis_piersoniorum	Veitchia_spiralis)	Burretiokentia_grandiflora)	(Dypsis_decaryi	Hydriastele_microspadix)))	Heterospathe_cagayanensis)	(Reinhardtia_gracilis	Geonoma_undata))	((Prestoea_acuminata	(Oenocarpus_bataua	Oenocarpus_minor))	Manicaria_saccifera))	Pelagodoxa_henryana)))	((Attalea_speciosa	(Bactris_major	(Elaeis_guineensis	Elaeis_oleifera)))	((Reinhardtia_simplex	(Reinhardtia_paiewonskiana	Reinhardtia_latisecta))	Roystonea_regia)))	(Iriartea_deltoidea	Leopoldinia_pulchra))))	Kingia_australis);
((Pseudophoenix_vinifera	(Nypa_fruticans	(((((Pelagodoxa_henryana	((Reinhardtia_gracilis	Geonoma_undata)	((((Dypsis_decaryi	(((Burretiokentia_grandiflora	Kentiopsis_piersoniorum)	Veitchia_spiralis)	(Heterospathe_cagayanensis	Hydriastele_microspadix)))	Dictyosperma_album)	Manicaria_saccifera)	(Prestoea_acuminata	(Oenocarpus_minor	Oenocarpus_bataua)))))	((Attalea_speciosa	((Elaeis_guineensis	Elaeis_oleifera)	Bactris_major))	(Roystonea_regia	(Reinhardtia_simplex	(Reinhardtia_latisecta	Reinhardtia_paiewonskiana)))))	(Calamus_caryotoides	Chamaedorea_seifrizii))	((Leopoldinia_pulchra	Iriartea_deltoidea)	(Podococcus_barteri	(Sclerosperma_profizianum	Orania_palindan))))	(Sabal_domingensis	(Phoenix_dactylifera	Serenoa_repens)))))	Kingia_australis);
((((Podococcus_barteri	(Sclerosperma_profizianum	Orania_palindan))	((((Pelagodoxa_henryana	(((Manicaria_saccifera	(Prestoea_acuminata	(Oenocarpus_minor	Oenocarpus_bataua)))	(((Dypsis_decaryi	((Kentiopsis_piersoniorum	Veitchia_spiralis)	(Heterospathe_cagayanensis	Hydriastele_microspadix)))	(Burretiokentia_grandiflora	Dictyosperma_album))	Reinhardtia_gracilis))	Geonoma_undata))	((Attalea_speciosa	((Elaeis_guineensis	Elaeis_oleifera)	Bactris_major))	(Roystonea_regia	(Reinhardtia_simplex	(Reinhardtia_latisecta	Reinhardtia_paiewonskiana)))))	Chamaedorea_seifrizii)	(Leopoldinia_pulchra	Iriartea_deltoidea)))	(Calamus_caryotoides	((Pseudophoenix_vinifera	(Phoenix_dactylifera	(Serenoa_repens	Sabal_domingensis)))	Nypa_fruticans)))	Kingia_australis);
((Calamus_caryotoides	(((Pseudophoenix_vinifera	(Phoenix_dactylifera	(Serenoa_repens	Sabal_domingensis)))	Nypa_fruticans)	((((Pelagodoxa_henryana	(((Reinhardtia_gracilis	Geonoma_undata)	((Dypsis_decaryi	((Kentiopsis_piersoniorum	(Burretiokentia_grandiflora	Veitchia_spiralis))	(Heterospathe_cagayanensis	Hydriastele_microspadix)))	Dictyosperma_album))	(Manicaria_saccifera	(Prestoea_acuminata	(Oenocarpus_minor	Oenocarpus_bataua)))))	((Attalea_speciosa	((Elaeis_guineensis	Elaeis_oleifera)	Bactris_major))	(Roystonea_regia	((Leopoldinia_pulchra	Iriartea_deltoidea)	(Reinhardtia_simplex	(Reinhardtia_latisecta	Reinhardtia_paiewonskiana))))))	Chamaedorea_seifrizii)	(Podococcus_barteri	(Sclerosperma_profizianum	Orania_palindan)))))	Kingia_australis);
(((((Calamus_caryotoides	Pseudophoenix_vinifera)	(Serenoa_repens	(Sabal_domingensis	Phoenix_dactylifera)))	Nypa_fruticans)	(((((Attalea_speciosa	((Elaeis_guineensis	Elaeis_oleifera)	Bactris_major))	((Reinhardtia_simplex	(Reinhardtia_latisecta	Reinhardtia_paiewonskiana))	Roystonea_regia))	(Chamaedorea_seifrizii	(Pelagodoxa_henryana	((Reinhardtia_gracilis	Geonoma_undata)	(((((Kentiopsis_piersoniorum	(Burretiokentia_grandiflora	Veitchia_spiralis))	(Heterospathe_cagayanensis	(Dypsis_decaryi	Hydriastele_microspadix)))	Dictyosperma_album)	Manicaria_saccifera)	(Prestoea_acuminata	(Oenocarpus_minor	Oenocarpus_bataua)))))))	(Podococcus_barteri	(Sclerosperma_profizianum	Orania_palindan)))	(Leopoldinia_pulchra	Iriartea_deltoidea)))	Kingia_australis);
((Nypa_fruticans	(((Podococcus_barteri	((Reinhardtia_gracilis	Sclerosperma_profizianum)	Orania_palindan))	((Leopoldinia_pulchra	Iriartea_deltoidea)	(Calamus_caryotoides	(Chamaedorea_seifrizii	((Geonoma_undata	(((((Heterospathe_cagayanensis	Hydriastele_microspadix)	(Kentiopsis_piersoniorum	(Burretiokentia_grandiflora	Veitchia_spiralis)))	Dictyosperma_album)	Dypsis_decaryi)	(Pelagodoxa_henryana	(Manicaria_saccifera	(Prestoea_acuminata	(Oenocarpus_minor	Oenocarpus_bataua))))))	((Bactris_major	(Attalea_speciosa	(Elaeis_guineensis	Elaeis_oleifera)))	((Reinhardtia_simplex	(Reinhardtia_latisecta	Reinhardtia_paiewonskiana))	Roystonea_regia)))))))	(Pseudophoenix_vinifera	(Sabal_domingensis	(Phoenix_dactylifera	Serenoa_repens)))))	Kingia_australis);
((Chamaedorea_seifrizii	((((Reinhardtia_gracilis	Geonoma_undata)	(((((Heterospathe_cagayanensis	Hydriastele_microspadix)	(Kentiopsis_piersoniorum	(Burretiokentia_grandiflora	Veitchia_spiralis)))	Dictyosperma_album)	Dypsis_decaryi)	(Pelagodoxa_henryana	(Manicaria_saccifera	(Prestoea_acuminata	(Oenocarpus_minor	Oenocarpus_bataua))))))	((Attalea_speciosa	((Elaeis_guineensis	Elaeis_oleifera)	Bactris_major))	((Reinhardtia_simplex	(Reinhardtia_latisecta	Reinhardtia_paiewonskiana))	Roystonea_regia)))	(((((Calamus_caryotoides	Pseudophoenix_vinifera)	(Serenoa_repens	(Sabal_domingensis	Phoenix_dactylifera)))	Nypa_fruticans)	(Podococcus_barteri	(Sclerosperma_profizianum	Orania_palindan)))	(Leopoldinia_pulchra	Iriartea_deltoidea))))	Kingia_australis);
((Roystonea_regia	((((Attalea_speciosa	((Elaeis_guineensis	Elaeis_oleifera)	Bactris_major))	(Reinhardtia_simplex	(Reinhardtia_latisecta	Reinhardtia_paiewonskiana)))	(((((Calamus_caryotoides	Pseudophoenix_vinifera)	(Serenoa_repens	(Sabal_domingensis	Phoenix_dactylifera)))	Nypa_fruticans)	(Chamaedorea_seifrizii	(Podococcus_barteri	(Sclerosperma_profizianum	Orania_palindan))))	(((Reinhardtia_gracilis	Geonoma_undata)	((Manicaria_saccifera	((((Hydriastele_microspadix	Dypsis_decaryi)	(Kentiopsis_piersoniorum	Veitchia_spiralis))	(Burretiokentia_grandiflora	Dictyosperma_album))	Heterospathe_cagayanensis))	(Prestoea_acuminata	(Oenocarpus_minor	Oenocarpus_bataua))))	Pelagodoxa_henryana)))	(Leopoldinia_pulchra	Iriartea_deltoidea)))	Kingia_australis);
((((Serenoa_repens	(Sabal_domingensis	Phoenix_dactylifera))	(Nypa_fruticans	Pseudophoenix_vinifera))	(((((((Reinhardtia_gracilis	Geonoma_undata)	((((Heterospathe_cagayanensis	Hydriastele_microspadix)	(Burretiokentia_grandiflora	(Kentiopsis_piersoniorum	Veitchia_spiralis)))	Dypsis_decaryi)	Dictyosperma_album))	((Prestoea_acuminata	(Oenocarpus_minor	Oenocarpus_bataua))	Manicaria_saccifera))	Pelagodoxa_henryana)	((Attalea_speciosa	((Elaeis_guineensis	Elaeis_oleifera)	Bactris_major))	((Calamus_caryotoides	Roystonea_regia)	((Leopoldinia_pulchra	Iriartea_deltoidea)	(Reinhardtia_simplex	(Reinhardtia_latisecta	Reinhardtia_paiewonskiana))))))	Chamaedorea_seifrizii)	(Podococcus_barteri	(Sclerosperma_profizianum	Orania_palindan))))	Kingia_australis);
((Nypa_fruticans	((((((Attalea_speciosa	((Elaeis_guineensis	Elaeis_oleifera)	Bactris_major))	(Roystonea_regia	(Reinhardtia_simplex	(Reinhardtia_latisecta	Reinhardtia_paiewonskiana))))	((Calamus_caryotoides	Chamaedorea_seifrizii)	((((Reinhardtia_gracilis	Geonoma_undata)	((((Burretiokentia_grandiflora	Dictyosperma_album)	Heterospathe_cagayanensis)	((Kentiopsis_piersoniorum	Veitchia_spiralis)	Hydriastele_microspadix))	Dypsis_decaryi))	((Prestoea_acuminata	(Oenocarpus_minor	Oenocarpus_bataua))	Manicaria_saccifera))	Pelagodoxa_henryana)))	(Leopoldinia_pulchra	Iriartea_deltoidea))	(Podococcus_barteri	(Sclerosperma_profizianum	Orania_palindan)))	(Pseudophoenix_vinifera	((Serenoa_repens	Sabal_domingensis)	Phoenix_dactylifera))))	Kingia_australis);
(((Calamus_caryotoides	((Nypa_fruticans	Pseudophoenix_vinifera)	((Serenoa_repens	Sabal_domingensis)	Phoenix_dactylifera)))	((((((Reinhardtia_gracilis	Geonoma_undata)	((Burretiokentia_grandiflora	Dictyosperma_album)	(Dypsis_decaryi	((Hydriastele_microspadix	(Kentiopsis_piersoniorum	Veitchia_spiralis))	Heterospathe_cagayanensis))))	((Prestoea_acuminata	(Oenocarpus_minor	Oenocarpus_bataua))	Manicaria_saccifera))	Pelagodoxa_henryana)	((Attalea_speciosa	((Elaeis_guineensis	Elaeis_oleifera)	Bactris_major))	(((Leopoldinia_pulchra	Iriartea_deltoidea)	Roystonea_regia)	(Reinhardtia_simplex	(Reinhardtia_latisecta	Reinhardtia_paiewonskiana)))))	(Chamaedorea_seifrizii	(Podococcus_barteri	(Sclerosperma_profizianum	Orania_palindan)))))	Kingia_australis);
((Roystonea_regia	(((Reinhardtia_simplex	(Reinhardtia_paiewonskiana	Reinhardtia_latisecta))	(Iriartea_deltoidea	Leopoldinia_pulchra))	((Attalea_speciosa	((Elaeis_oleifera	Elaeis_guineensis)	Bactris_major))	(((Podococcus_barteri	(Sclerosperma_profizianum	Orania_palindan))	((Pseudophoenix_vinifera	Nypa_fruticans)	(Sabal_domingensis	(Phoenix_dactylifera	Serenoa_repens))))	(Chamaedorea_seifrizii	(((((((Heterospathe_cagayanensis	((Kentiopsis_piersoniorum	Veitchia_spiralis)	Hydriastele_microspadix))	Burretiokentia_grandiflora)	(Dypsis_decaryi	Dictyosperma_album))	(Reinhardtia_gracilis	Geonoma_undata))	((Prestoea_acuminata	(Oenocarpus_bataua	Oenocarpus_minor))	Manicaria_saccifera))	Pelagodoxa_henryana)	Calamus_caryotoides))))))	Kingia_australis);
((Calamus_caryotoides	((Nypa_fruticans	((Serenoa_repens	(Sabal_domingensis	Phoenix_dactylifera))	Pseudophoenix_vinifera))	(((((((Heterospathe_cagayanensis	((Burretiokentia_grandiflora	(Kentiopsis_piersoniorum	Veitchia_spiralis))	Hydriastele_microspadix))	(Dypsis_decaryi	Dictyosperma_album))	Geonoma_undata)	((Prestoea_acuminata	(Oenocarpus_bataua	Oenocarpus_minor))	Manicaria_saccifera))	Pelagodoxa_henryana)	(((Reinhardtia_simplex	(Reinhardtia_paiewonskiana	Reinhardtia_latisecta))	(Roystonea_regia	(Iriartea_deltoidea	Leopoldinia_pulchra)))	(Bactris_major	(Attalea_speciosa	(Elaeis_oleifera	Elaeis_guineensis)))))	(Chamaedorea_seifrizii	(Podococcus_barteri	(Reinhardtia_gracilis	(Sclerosperma_profizianum	Orania_palindan)))))))	Kingia_australis);
((Nypa_fruticans	((Calamus_caryotoides	(Serenoa_repens	(Sabal_domingensis	Phoenix_dactylifera)))	(Pseudophoenix_vinifera	((((((Reinhardtia_gracilis	Geonoma_undata)	(((Prestoea_acuminata	(Oenocarpus_bataua	Oenocarpus_minor))	Manicaria_saccifera)	((Heterospathe_cagayanensis	((((Hydriastele_microspadix	Dypsis_decaryi)	Kentiopsis_piersoniorum)	Dictyosperma_album)	Veitchia_spiralis))	Burretiokentia_grandiflora)))	Pelagodoxa_henryana)	(((Reinhardtia_simplex	(Reinhardtia_paiewonskiana	Reinhardtia_latisecta))	Roystonea_regia)	(Attalea_speciosa	((Elaeis_oleifera	Elaeis_guineensis)	Bactris_major))))	(Iriartea_deltoidea	Leopoldinia_pulchra))	(Chamaedorea_seifrizii	(Podococcus_barteri	(Sclerosperma_profizianum	Orania_palindan)))))))	Kingia_australis);
((Nypa_fruticans	(((Reinhardtia_gracilis	Calamus_caryotoides)	((((Podococcus_barteri	(Sclerosperma_profizianum	Orania_palindan))	((Geonoma_undata	(((Prestoea_acuminata	(Oenocarpus_bataua	Oenocarpus_minor))	Manicaria_saccifera)	(((Dictyosperma_album	Burretiokentia_grandiflora)	((Kentiopsis_piersoniorum	Veitchia_spiralis)	Heterospathe_cagayanensis))	(Dypsis_decaryi	Hydriastele_microspadix))))	Pelagodoxa_henryana))	(((Reinhardtia_simplex	(Reinhardtia_paiewonskiana	Reinhardtia_latisecta))	((Iriartea_deltoidea	Leopoldinia_pulchra)	Roystonea_regia))	(Attalea_speciosa	((Elaeis_oleifera	Elaeis_guineensis)	Bactris_major))))	Chamaedorea_seifrizii))	(Pseudophoenix_vinifera	(Serenoa_repens	(Sabal_domingensis	Phoenix_dactylifera)))))	Kingia_australis);
((Chamaedorea_seifrizii	((Calamus_caryotoides	((Nypa_fruticans	(Pseudophoenix_vinifera	(Sabal_domingensis	(Phoenix_dactylifera	Serenoa_repens))))	(Podococcus_barteri	(Sclerosperma_profizianum	Orania_palindan))))	((((Reinhardtia_gracilis	Geonoma_undata)	(((Prestoea_acuminata	(Oenocarpus_bataua	Oenocarpus_minor))	Manicaria_saccifera)	((Dypsis_decaryi	((Heterospathe_cagayanensis	((Kentiopsis_piersoniorum	Veitchia_spiralis)	Burretiokentia_grandiflora))	Hydriastele_microspadix))	Dictyosperma_album)))	Pelagodoxa_henryana)	(((Iriartea_deltoidea	Leopoldinia_pulchra)	(Roystonea_regia	(Reinhardtia_simplex	(Reinhardtia_paiewonskiana	Reinhardtia_latisecta))))	(Attalea_speciosa	((Elaeis_oleifera	Elaeis_guineensis)	Bactris_major))))))	Kingia_australis);
((Nypa_fruticans	((Pseudophoenix_vinifera	(Sabal_domingensis	(Phoenix_dactylifera	Serenoa_repens)))	(((Calamus_caryotoides	((((Prestoea_acuminata	(Oenocarpus_bataua	Oenocarpus_minor))	Manicaria_saccifera)	(((Dypsis_decaryi	((Heterospathe_cagayanensis	((Kentiopsis_piersoniorum	Veitchia_spiralis)	Burretiokentia_grandiflora))	Hydriastele_microspadix))	Dictyosperma_album)	(Reinhardtia_gracilis	Geonoma_undata)))	Pelagodoxa_henryana))	((Attalea_speciosa	((Elaeis_oleifera	Elaeis_guineensis)	Bactris_major))	(Roystonea_regia	(Reinhardtia_simplex	(Reinhardtia_paiewonskiana	Reinhardtia_latisecta)))))	(Chamaedorea_seifrizii	(((Iriartea_deltoidea	Leopoldinia_pulchra)	Podococcus_barteri)	(Sclerosperma_profizianum	Orania_palindan))))))	Kingia_australis);
((((Podococcus_barteri	((Reinhardtia_gracilis	Sclerosperma_profizianum)	Orania_palindan))	(((((Manicaria_saccifera	((Dypsis_decaryi	((Heterospathe_cagayanensis	((Kentiopsis_piersoniorum	Veitchia_spiralis)	Burretiokentia_grandiflora))	Hydriastele_microspadix))	Dictyosperma_album))	(Geonoma_undata	(Prestoea_acuminata	(Oenocarpus_bataua	Oenocarpus_minor))))	Pelagodoxa_henryana)	Chamaedorea_seifrizii)	((Attalea_speciosa	((Elaeis_oleifera	Elaeis_guineensis)	Bactris_major))	(((Iriartea_deltoidea	Leopoldinia_pulchra)	Roystonea_regia)	(Reinhardtia_simplex	(Reinhardtia_paiewonskiana	Reinhardtia_latisecta))))))	(Calamus_caryotoides	((Nypa_fruticans	Pseudophoenix_vinifera)	(Phoenix_dactylifera	(Serenoa_repens	Sabal_domingensis)))))	Kingia_australis);
((((Chamaedorea_seifrizii	(Podococcus_barteri	(Sclerosperma_profizianum	Orania_palindan)))	((((((Dypsis_decaryi	((Heterospathe_cagayanensis	((Kentiopsis_piersoniorum	Veitchia_spiralis)	Burretiokentia_grandiflora))	Hydriastele_microspadix))	Dictyosperma_album)	Geonoma_undata)	(Manicaria_saccifera	(Prestoea_acuminata	(Oenocarpus_bataua	Oenocarpus_minor))))	Pelagodoxa_henryana)	((Attalea_speciosa	((Elaeis_oleifera	Elaeis_guineensis)	Bactris_major))	(Roystonea_regia	((Reinhardtia_simplex	(Reinhardtia_paiewonskiana	Reinhardtia_latisecta))	(Iriartea_deltoidea	Leopoldinia_pulchra))))))	(Calamus_caryotoides	(Nypa_fruticans	((Reinhardtia_gracilis	Pseudophoenix_vinifera)	(Phoenix_dactylifera	(Serenoa_repens	Sabal_domingensis))))))	Kingia_australis);
((Podococcus_barteri	((Sclerosperma_profizianum	Orania_palindan)	(((((((Heterospathe_cagayanensis	(((Burretiokentia_grandiflora	Dictyosperma_album)	(Hydriastele_microspadix	Dypsis_decaryi))	(Kentiopsis_piersoniorum	Veitchia_spiralis)))	Geonoma_undata)	(Manicaria_saccifera	(Prestoea_acuminata	(Oenocarpus_bataua	Oenocarpus_minor))))	(Reinhardtia_gracilis	Pelagodoxa_henryana))	((Attalea_speciosa	((Elaeis_oleifera	Elaeis_guineensis)	Bactris_major))	(Roystonea_regia	((Reinhardtia_simplex	(Reinhardtia_paiewonskiana	Reinhardtia_latisecta))	(Iriartea_deltoidea	Leopoldinia_pulchra)))))	(Calamus_caryotoides	(Nypa_fruticans	(Pseudophoenix_vinifera	(Phoenix_dactylifera	(Serenoa_repens	Sabal_domingensis))))))	Chamaedorea_seifrizii)))	Kingia_australis);
((Roystonea_regia	((((Iriartea_deltoidea	Leopoldinia_pulchra)	((Podococcus_barteri	(Sclerosperma_profizianum	Orania_palindan))	((Sabal_domingensis	(Phoenix_dactylifera	Serenoa_repens))	(Nypa_fruticans	Pseudophoenix_vinifera))))	((((((((Heterospathe_cagayanensis	Hydriastele_microspadix)	(Kentiopsis_piersoniorum	Veitchia_spiralis))	Dypsis_decaryi)	(Burretiokentia_grandiflora	Dictyosperma_album))	(Reinhardtia_gracilis	Geonoma_undata))	(Manicaria_saccifera	(Prestoea_acuminata	(Oenocarpus_bataua	Oenocarpus_minor))))	Pelagodoxa_henryana)	(Calamus_caryotoides	Chamaedorea_seifrizii)))	((Bactris_major	(Attalea_speciosa	(Elaeis_oleifera	Elaeis_guineensis)))	(Reinhardtia_simplex	(Reinhardtia_paiewonskiana	Reinhardtia_latisecta)))))	Kingia_australis);
(((Reinhardtia_gracilis	Nypa_fruticans)	((Calamus_caryotoides	((Phoenix_dactylifera	(Serenoa_repens	Sabal_domingensis))	Pseudophoenix_vinifera))	(((Sclerosperma_profizianum	Orania_palindan)	Podococcus_barteri)	((Chamaedorea_seifrizii	((((Prestoea_acuminata	(Oenocarpus_bataua	Oenocarpus_minor))	((Pelagodoxa_henryana	Geonoma_undata)	((Dictyosperma_album	Burretiokentia_grandiflora)	(((Dypsis_decaryi	Hydriastele_microspadix)	(Kentiopsis_piersoniorum	Veitchia_spiralis))	Heterospathe_cagayanensis))))	Manicaria_saccifera)	((((Elaeis_guineensis	Elaeis_oleifera)	Bactris_major)	Attalea_speciosa)	(Roystonea_regia	(Reinhardtia_simplex	(Reinhardtia_paiewonskiana	Reinhardtia_latisecta))))))	(Leopoldinia_pulchra	Iriartea_deltoidea)))))	Kingia_australis);
((((((Elaeis_guineensis	Elaeis_oleifera)	Bactris_major)	Attalea_speciosa)	(((Leopoldinia_pulchra	Iriartea_deltoidea)	Roystonea_regia)	(Reinhardtia_simplex	(Reinhardtia_paiewonskiana	Reinhardtia_latisecta))))	((Chamaedorea_seifrizii	(((Dypsis_decaryi	((Heterospathe_cagayanensis	(((Kentiopsis_piersoniorum	Veitchia_spiralis)	Burretiokentia_grandiflora)	Hydriastele_microspadix))	Dictyosperma_album))	((Prestoea_acuminata	(Oenocarpus_bataua	Oenocarpus_minor))	(Pelagodoxa_henryana	Manicaria_saccifera)))	Geonoma_undata))	(((Sclerosperma_profizianum	Orania_palindan)	Podococcus_barteri)	(Nypa_fruticans	((Phoenix_dactylifera	(Serenoa_repens	Sabal_domingensis))	(Pseudophoenix_vinifera	(Reinhardtia_gracilis	Calamus_caryotoides)))))))	Kingia_australis);
((((Pseudophoenix_vinifera	Calamus_caryotoides)	(Nypa_fruticans	(Sabal_domingensis	(Phoenix_dactylifera	Serenoa_repens))))	((((((Elaeis_guineensis	Elaeis_oleifera)	Bactris_major)	Attalea_speciosa)	(((Leopoldinia_pulchra	Iriartea_deltoidea)	Roystonea_regia)	(Reinhardtia_simplex	(Reinhardtia_paiewonskiana	Reinhardtia_latisecta))))	((((Prestoea_acuminata	((Reinhardtia_gracilis	Oenocarpus_bataua)	Oenocarpus_minor))	(((Burretiokentia_grandiflora	Dictyosperma_album)	(Dypsis_decaryi	((Kentiopsis_piersoniorum	Veitchia_spiralis)	(Hydriastele_microspadix	Heterospathe_cagayanensis))))	Manicaria_saccifera))	Geonoma_undata)	Pelagodoxa_henryana))	(Chamaedorea_seifrizii	((Sclerosperma_profizianum	Orania_palindan)	Podococcus_barteri))))	Kingia_australis);
((Attalea_speciosa	((Roystonea_regia	((Chamaedorea_seifrizii	(Calamus_caryotoides	(((((Dictyosperma_album	((Dypsis_decaryi	Hydriastele_microspadix)	(Burretiokentia_grandiflora	(Kentiopsis_piersoniorum	Veitchia_spiralis))))	Heterospathe_cagayanensis)	(Manicaria_saccifera	(Prestoea_acuminata	(Oenocarpus_bataua	Oenocarpus_minor))))	(Reinhardtia_gracilis	Geonoma_undata))	Pelagodoxa_henryana)))	(((Leopoldinia_pulchra	Iriartea_deltoidea)	(((Sclerosperma_profizianum	Orania_palindan)	Podococcus_barteri)	((Nypa_fruticans	Pseudophoenix_vinifera)	(Phoenix_dactylifera	(Serenoa_repens	Sabal_domingensis)))))	(Reinhardtia_simplex	(Reinhardtia_paiewonskiana	Reinhardtia_latisecta)))))	((Elaeis_guineensis	Elaeis_oleifera)	Bactris_major)))	Kingia_australis);
((((Leopoldinia_pulchra	Iriartea_deltoidea)	(((Sclerosperma_profizianum	Orania_palindan)	Podococcus_barteri)	(Nypa_fruticans	(Pseudophoenix_vinifera	(Phoenix_dactylifera	(Serenoa_repens	Sabal_domingensis))))))	(((((Elaeis_guineensis	Elaeis_oleifera)	Bactris_major)	Attalea_speciosa)	((Reinhardtia_simplex	(Reinhardtia_paiewonskiana	Reinhardtia_latisecta))	Roystonea_regia))	(Chamaedorea_seifrizii	(Calamus_caryotoides	(((Manicaria_saccifera	(Prestoea_acuminata	(Oenocarpus_bataua	Oenocarpus_minor)))	((Reinhardtia_gracilis	Geonoma_undata)	((Burretiokentia_grandiflora	Dictyosperma_album)	(Dypsis_decaryi	((Heterospathe_cagayanensis	Hydriastele_microspadix)	(Kentiopsis_piersoniorum	Veitchia_spiralis))))))	Pelagodoxa_henryana)))))	Kingia_australis);
((((Calamus_caryotoides	Pseudophoenix_vinifera)	((Serenoa_repens	(Sabal_domingensis	Phoenix_dactylifera))	Nypa_fruticans))	(((Leopoldinia_pulchra	Iriartea_deltoidea)	((Sclerosperma_profizianum	Orania_palindan)	Podococcus_barteri))	((Reinhardtia_simplex	(Reinhardtia_paiewonskiana	Reinhardtia_latisecta))	((Roystonea_regia	(((Reinhardtia_gracilis	Geonoma_undata)	((Manicaria_saccifera	(Dypsis_decaryi	(Dictyosperma_album	((Heterospathe_cagayanensis	Hydriastele_microspadix)	(Burretiokentia_grandiflora	(Kentiopsis_piersoniorum	Veitchia_spiralis))))))	(Prestoea_acuminata	(Oenocarpus_bataua	Oenocarpus_minor))))	Pelagodoxa_henryana))	(Chamaedorea_seifrizii	(((Elaeis_guineensis	Elaeis_oleifera)	Bactris_major)	Attalea_speciosa))))))	Kingia_australis);
(((((Elaeis_guineensis	Elaeis_oleifera)	Bactris_major)	Attalea_speciosa)	((((Leopoldinia_pulchra	Iriartea_deltoidea)	Roystonea_regia)	(Reinhardtia_simplex	(Reinhardtia_paiewonskiana	Reinhardtia_latisecta)))	(((Calamus_caryotoides	((Nypa_fruticans	Pseudophoenix_vinifera)	(Phoenix_dactylifera	(Serenoa_repens	Sabal_domingensis))))	(Chamaedorea_seifrizii	((Sclerosperma_profizianum	Orania_palindan)	Podococcus_barteri)))	(((Reinhardtia_gracilis	Geonoma_undata)	((Dictyosperma_album	(Heterospathe_cagayanensis	((Dypsis_decaryi	Hydriastele_microspadix)	((Kentiopsis_piersoniorum	Veitchia_spiralis)	Burretiokentia_grandiflora))))	((Prestoea_acuminata	(Oenocarpus_bataua	Oenocarpus_minor))	Manicaria_saccifera)))	Pelagodoxa_henryana))))	Kingia_australis);
((Attalea_speciosa	(((((Leopoldinia_pulchra	Iriartea_deltoidea)	Roystonea_regia)	(Reinhardtia_simplex	(Reinhardtia_paiewonskiana	Reinhardtia_latisecta)))	(((Calamus_caryotoides	((Nypa_fruticans	Pseudophoenix_vinifera)	(Sabal_domingensis	(Phoenix_dactylifera	Serenoa_repens))))	(Chamaedorea_seifrizii	((Sclerosperma_profizianum	Orania_palindan)	Podococcus_barteri)))	(((Reinhardtia_gracilis	Geonoma_undata)	(((Burretiokentia_grandiflora	Dictyosperma_album)	((Hydriastele_microspadix	((Kentiopsis_piersoniorum	Veitchia_spiralis)	Heterospathe_cagayanensis))	Dypsis_decaryi))	((Prestoea_acuminata	(Oenocarpus_bataua	Oenocarpus_minor))	Manicaria_saccifera)))	Pelagodoxa_henryana)))	((Elaeis_guineensis	Elaeis_oleifera)	Bactris_major)))	Kingia_australis);
(((((Sclerosperma_profizianum	Orania_palindan)	Podococcus_barteri)	(((((((Elaeis_guineensis	Elaeis_oleifera)	Bactris_major)	Attalea_speciosa)	(Roystonea_regia	(Reinhardtia_simplex	(Reinhardtia_paiewonskiana	Reinhardtia_latisecta))))	((((Geonoma_undata	((Prestoea_acuminata	(Oenocarpus_bataua	Oenocarpus_minor))	Manicaria_saccifera))	(Dictyosperma_album	(((Kentiopsis_piersoniorum	Veitchia_spiralis)	((Burretiokentia_grandiflora	Heterospathe_cagayanensis)	Hydriastele_microspadix))	Dypsis_decaryi)))	Pelagodoxa_henryana)	Chamaedorea_seifrizii))	(Reinhardtia_gracilis	Calamus_caryotoides))	(Leopoldinia_pulchra	Iriartea_deltoidea)))	((Pseudophoenix_vinifera	(Sabal_domingensis	(Phoenix_dactylifera	Serenoa_repens)))	Nypa_fruticans))	Kingia_australis);
(((Calamus_caryotoides	((Sabal_domingensis	(Phoenix_dactylifera	Serenoa_repens))	(Nypa_fruticans	Pseudophoenix_vinifera)))	(((Sclerosperma_profizianum	Orania_palindan)	Podococcus_barteri)	((Chamaedorea_seifrizii	(((((Elaeis_guineensis	Elaeis_oleifera)	Bactris_major)	Attalea_speciosa)	(Roystonea_regia	(Reinhardtia_simplex	(Reinhardtia_paiewonskiana	Reinhardtia_latisecta))))	((Reinhardtia_gracilis	Geonoma_undata)	((Pelagodoxa_henryana	((Prestoea_acuminata	(Oenocarpus_bataua	Oenocarpus_minor))	Manicaria_saccifera))	(Dypsis_decaryi	(Dictyosperma_album	(((Kentiopsis_piersoniorum	Veitchia_spiralis)	(Heterospathe_cagayanensis	Hydriastele_microspadix))	Burretiokentia_grandiflora)))))))	(Leopoldinia_pulchra	Iriartea_deltoidea))))	Kingia_australis);
((((((Reinhardtia_simplex	(Reinhardtia_paiewonskiana	Reinhardtia_latisecta))	((Iriartea_deltoidea	Leopoldinia_pulchra)	Roystonea_regia))	(Attalea_speciosa	(Bactris_major	(Elaeis_oleifera	Elaeis_guineensis))))	((Pelagodoxa_henryana	((((Oenocarpus_bataua	Oenocarpus_minor)	Prestoea_acuminata)	(((Hydriastele_microspadix	((Kentiopsis_piersoniorum	Veitchia_spiralis)	Heterospathe_cagayanensis))	(Dypsis_decaryi	(Burretiokentia_grandiflora	Dictyosperma_album)))	Manicaria_saccifera))	(Reinhardtia_gracilis	Geonoma_undata)))	(Calamus_caryotoides	Chamaedorea_seifrizii)))	((((Sabal_domingensis	Serenoa_repens)	Phoenix_dactylifera)	(Pseudophoenix_vinifera	Nypa_fruticans))	(Podococcus_barteri	(Sclerosperma_profizianum	Orania_palindan))))	Kingia_australis);
(((Nypa_fruticans	(((Sabal_domingensis	Serenoa_repens)	Phoenix_dactylifera)	(Calamus_caryotoides	Pseudophoenix_vinifera)))	((Podococcus_barteri	(Sclerosperma_profizianum	Orania_palindan))	((((Pelagodoxa_henryana	((((Oenocarpus_bataua	Oenocarpus_minor)	Prestoea_acuminata)	(((((Burretiokentia_grandiflora	(Kentiopsis_piersoniorum	Veitchia_spiralis))	Heterospathe_cagayanensis)	(Hydriastele_microspadix	Dypsis_decaryi))	Dictyosperma_album)	Manicaria_saccifera))	(Reinhardtia_gracilis	Geonoma_undata)))	(Roystonea_regia	((Attalea_speciosa	(Bactris_major	((Leopoldinia_pulchra	Elaeis_oleifera)	Elaeis_guineensis)))	(Reinhardtia_simplex	(Reinhardtia_paiewonskiana	Reinhardtia_latisecta)))))	Chamaedorea_seifrizii)	Iriartea_deltoidea)))	Kingia_australis);
((Podococcus_barteri	((Sclerosperma_profizianum	Orania_palindan)	(((((Pelagodoxa_henryana	(((Dictyosperma_album	Burretiokentia_grandiflora)	(Dypsis_decaryi	(Heterospathe_cagayanensis	((Kentiopsis_piersoniorum	Veitchia_spiralis)	Hydriastele_microspadix))))	((Reinhardtia_gracilis	Geonoma_undata)	(Manicaria_saccifera	((Oenocarpus_bataua	Oenocarpus_minor)	Prestoea_acuminata)))))	((Attalea_speciosa	(Bactris_major	(Elaeis_oleifera	Elaeis_guineensis)))	((Reinhardtia_simplex	(Reinhardtia_paiewonskiana	Reinhardtia_latisecta))	Roystonea_regia)))	(Leopoldinia_pulchra	Iriartea_deltoidea))	(Nypa_fruticans	(((Sabal_domingensis	Serenoa_repens)	Phoenix_dactylifera)	(Calamus_caryotoides	Pseudophoenix_vinifera))))	Chamaedorea_seifrizii)))	Kingia_australis);
((Roystonea_regia	((Chamaedorea_seifrizii	(Attalea_speciosa	(Bactris_major	(Elaeis_oleifera	Elaeis_guineensis))))	(((Reinhardtia_simplex	(Reinhardtia_paiewonskiana	Reinhardtia_latisecta))	((Leopoldinia_pulchra	Iriartea_deltoidea)	((Nypa_fruticans	((Sabal_domingensis	(Serenoa_repens	Phoenix_dactylifera))	(Calamus_caryotoides	Pseudophoenix_vinifera)))	(Podococcus_barteri	(Sclerosperma_profizianum	Orania_palindan)))))	(Pelagodoxa_henryana	(((((Dictyosperma_album	Burretiokentia_grandiflora)	((Kentiopsis_piersoniorum	Veitchia_spiralis)	(Hydriastele_microspadix	Heterospathe_cagayanensis)))	Dypsis_decaryi)	(Reinhardtia_gracilis	Geonoma_undata))	(Manicaria_saccifera	((Oenocarpus_bataua	Oenocarpus_minor)	Prestoea_acuminata)))))))	Kingia_australis);
((Roystonea_regia	(((Reinhardtia_simplex	(Reinhardtia_paiewonskiana	Reinhardtia_latisecta))	((Leopoldinia_pulchra	Iriartea_deltoidea)	((Nypa_fruticans	((Serenoa_repens	(Phoenix_dactylifera	Sabal_domingensis))	Pseudophoenix_vinifera))	(Podococcus_barteri	(Sclerosperma_profizianum	Orania_palindan)))))	(((Pelagodoxa_henryana	(((((Hydriastele_microspadix	(Heterospathe_cagayanensis	((Kentiopsis_piersoniorum	Veitchia_spiralis)	Burretiokentia_grandiflora)))	Dypsis_decaryi)	Dictyosperma_album)	(Reinhardtia_gracilis	Geonoma_undata))	(Manicaria_saccifera	((Oenocarpus_bataua	Oenocarpus_minor)	Prestoea_acuminata))))	(Calamus_caryotoides	Chamaedorea_seifrizii))	(Attalea_speciosa	(Bactris_major	(Elaeis_oleifera	Elaeis_guineensis))))))	Kingia_australis);
((Nypa_fruticans	(((Phoenix_dactylifera	(Sabal_domingensis	Serenoa_repens))	Pseudophoenix_vinifera)	((Podococcus_barteri	(Sclerosperma_profizianum	Orania_palindan))	(((Calamus_caryotoides	Chamaedorea_seifrizii)	(Pelagodoxa_henryana	(((Dypsis_decaryi	((Burretiokentia_grandiflora	Dictyosperma_album)	((Kentiopsis_piersoniorum	Veitchia_spiralis)	(Hydriastele_microspadix	Heterospathe_cagayanensis))))	(Reinhardtia_gracilis	Geonoma_undata))	(Manicaria_saccifera	((Oenocarpus_bataua	Oenocarpus_minor)	Prestoea_acuminata)))))	((Roystonea_regia	(Leopoldinia_pulchra	Iriartea_deltoidea))	((Reinhardtia_simplex	(Reinhardtia_paiewonskiana	Reinhardtia_latisecta))	(Attalea_speciosa	(Bactris_major	(Elaeis_oleifera	Elaeis_guineensis)))))))))	Kingia_australis);
((Calamus_caryotoides	(((Serenoa_repens	(Phoenix_dactylifera	Sabal_domingensis))	(Nypa_fruticans	Pseudophoenix_vinifera))	((Podococcus_barteri	(Sclerosperma_profizianum	Orania_palindan))	(((Pelagodoxa_henryana	((((Dypsis_decaryi	(((Kentiopsis_piersoniorum	Veitchia_spiralis)	(Hydriastele_microspadix	Heterospathe_cagayanensis))	Burretiokentia_grandiflora))	Dictyosperma_album)	(Reinhardtia_gracilis	Geonoma_undata))	(Manicaria_saccifera	((Oenocarpus_bataua	Oenocarpus_minor)	Prestoea_acuminata))))	(Roystonea_regia	(Leopoldinia_pulchra	Iriartea_deltoidea)))	(((Attalea_speciosa	(Bactris_major	(Elaeis_oleifera	Elaeis_guineensis)))	Chamaedorea_seifrizii)	(Reinhardtia_simplex	(Reinhardtia_paiewonskiana	Reinhardtia_latisecta)))))))	Kingia_australis);
((Podococcus_barteri	((Leopoldinia_pulchra	Iriartea_deltoidea)	(((((Chamaedorea_seifrizii	(Sclerosperma_profizianum	Orania_palindan))	(Pelagodoxa_henryana	((((Dypsis_decaryi	(Heterospathe_cagayanensis	((Kentiopsis_piersoniorum	Veitchia_spiralis)	Hydriastele_microspadix)))	(Burretiokentia_grandiflora	Dictyosperma_album))	(Reinhardtia_gracilis	Geonoma_undata))	(Manicaria_saccifera	((Oenocarpus_bataua	Oenocarpus_minor)	Prestoea_acuminata)))))	(Reinhardtia_simplex	(Reinhardtia_paiewonskiana	Reinhardtia_latisecta)))	((Attalea_speciosa	(Bactris_major	(Elaeis_oleifera	Elaeis_guineensis)))	Roystonea_regia))	(Calamus_caryotoides	((Pseudophoenix_vinifera	(Sabal_domingensis	(Serenoa_repens	Phoenix_dactylifera)))	Nypa_fruticans)))))	Kingia_australis);
((Podococcus_barteri	((Leopoldinia_pulchra	Iriartea_deltoidea)	((((Phoenix_dactylifera	(Sabal_domingensis	Serenoa_repens))	(Nypa_fruticans	Pseudophoenix_vinifera))	(Sclerosperma_profizianum	Orania_palindan))	(((Chamaedorea_seifrizii	(Attalea_speciosa	(Bactris_major	(Elaeis_oleifera	Elaeis_guineensis))))	((Pelagodoxa_henryana	(((Manicaria_saccifera	((((Veitchia_spiralis	(Burretiokentia_grandiflora	Kentiopsis_piersoniorum))	(Hydriastele_microspadix	Dypsis_decaryi))	Dictyosperma_album)	Heterospathe_cagayanensis))	Geonoma_undata)	(((Reinhardtia_gracilis	Oenocarpus_bataua)	Oenocarpus_minor)	Prestoea_acuminata)))	(Calamus_caryotoides	Roystonea_regia)))	(Reinhardtia_simplex	(Reinhardtia_paiewonskiana	Reinhardtia_latisecta))))))	Kingia_australis);
((((((Phoenix_dactylifera	(Sabal_domingensis	Serenoa_repens))	(Nypa_fruticans	Pseudophoenix_vinifera))	(Podococcus_barteri	(Sclerosperma_profizianum	Orania_palindan)))	((Calamus_caryotoides	Chamaedorea_seifrizii)	((Pelagodoxa_henryana	(Reinhardtia_gracilis	Geonoma_undata))	(((Oenocarpus_bataua	Oenocarpus_minor)	Prestoea_acuminata)	(Manicaria_saccifera	(Dypsis_decaryi	(Dictyosperma_album	(Heterospathe_cagayanensis	(Hydriastele_microspadix	(Kentiopsis_piersoniorum	(Veitchia_spiralis	Burretiokentia_grandiflora)))))))))))	((((Leopoldinia_pulchra	Iriartea_deltoidea)	(Reinhardtia_simplex	(Reinhardtia_paiewonskiana	Reinhardtia_latisecta)))	Roystonea_regia)	(Attalea_speciosa	(Bactris_major	(Elaeis_oleifera	Elaeis_guineensis)))))	Kingia_australis);
