# Supplementary material for: Data supporting the nuclear phylogenomics of the palm subfamily Arecoideae (Arecaceae)
Source: Data Brief. 2016 Mar 2;7:532–6. doi: 10.1016/j.dib.2016.02.063 (PMC4796708; doi:10.1016/j.dib.2016.02.063)
Supplement: Supplementary file 5 — Supplementary material [file mmc5.zip › RAxML_bootstrap.Elaeis_2056.raxml.tre]

((((Roystonea_regia	(((((Reinhardtia_simplex	(Reinhardtia_gracilis	(Reinhardtia_paiewonskiana	Reinhardtia_latisecta)))	Sclerosperma_profizianum)	((Leopoldinia_pulchra	Orania_palindan)	((Bactris_major	(Elaeis_oleifera	Elaeis_guineensis))	Attalea_speciosa)))	Podococcus_barteri)	(Geonoma_undata	((((Oenocarpus_bataua	Oenocarpus_minor)	(Dictyosperma_album	(Dypsis_decaryi	(Hydriastele_microspadix	(Kentiopsis_piersoniorum	((Burretiokentia_grandiflora	Veitchia_spiralis)	Heterospathe_cagayanensis))))))	Prestoea_acuminata)	Manicaria_saccifera))))	(((Pseudophoenix_vinifera	Pelagodoxa_henryana)	(Serenoa_repens	Chamaedorea_seifrizii))	(Sabal_domingensis	Phoenix_dactylifera)))	Iriartea_deltoidea)	Calamus_caryotoides);
((((Pseudophoenix_vinifera	(((Pelagodoxa_henryana	(Geonoma_undata	((((Oenocarpus_bataua	Oenocarpus_minor)	(Dictyosperma_album	((Hydriastele_microspadix	(Kentiopsis_piersoniorum	Heterospathe_cagayanensis))	(Dypsis_decaryi	(Burretiokentia_grandiflora	Veitchia_spiralis)))))	Prestoea_acuminata)	Manicaria_saccifera)))	((((Reinhardtia_simplex	(Reinhardtia_paiewonskiana	(Reinhardtia_latisecta	Reinhardtia_gracilis)))	(Leopoldinia_pulchra	Orania_palindan))	(Sclerosperma_profizianum	((Bactris_major	(Elaeis_oleifera	Elaeis_guineensis))	Attalea_speciosa)))	(Roystonea_regia	Podococcus_barteri)))	(Sabal_domingensis	(Serenoa_repens	Phoenix_dactylifera))))	Iriartea_deltoidea)	Chamaedorea_seifrizii)	Calamus_caryotoides);
((((Chamaedorea_seifrizii	Pseudophoenix_vinifera)	(((Pelagodoxa_henryana	(((Oenocarpus_bataua	Oenocarpus_minor)	((Dictyosperma_album	((Kentiopsis_piersoniorum	(Heterospathe_cagayanensis	(Burretiokentia_grandiflora	Veitchia_spiralis)))	Hydriastele_microspadix))	Dypsis_decaryi))	(Prestoea_acuminata	(Manicaria_saccifera	Geonoma_undata))))	((((Bactris_major	(Elaeis_oleifera	Elaeis_guineensis))	Attalea_speciosa)	Roystonea_regia)	((Sclerosperma_profizianum	(Podococcus_barteri	((Reinhardtia_simplex	(Reinhardtia_paiewonskiana	Reinhardtia_latisecta))	Reinhardtia_gracilis)))	(Leopoldinia_pulchra	Orania_palindan))))	(Sabal_domingensis	(Serenoa_repens	Phoenix_dactylifera))))	Iriartea_deltoidea)	Calamus_caryotoides);
((Phoenix_dactylifera	(((((((Oenocarpus_bataua	Oenocarpus_minor)	(Dictyosperma_album	(((Kentiopsis_piersoniorum	(Heterospathe_cagayanensis	(Burretiokentia_grandiflora	Veitchia_spiralis)))	Hydriastele_microspadix)	Dypsis_decaryi)))	((Prestoea_acuminata	Manicaria_saccifera)	Geonoma_undata))	((((Bactris_major	(Elaeis_oleifera	Elaeis_guineensis))	Attalea_speciosa)	(((Sclerosperma_profizianum	Reinhardtia_gracilis)	(Reinhardtia_simplex	(Reinhardtia_paiewonskiana	Reinhardtia_latisecta)))	(Leopoldinia_pulchra	Orania_palindan)))	Podococcus_barteri))	(Pelagodoxa_henryana	Roystonea_regia))	(Iriartea_deltoidea	((Serenoa_repens	Chamaedorea_seifrizii)	Pseudophoenix_vinifera)))	Sabal_domingensis))	Calamus_caryotoides);
((((Pseudophoenix_vinifera	Iriartea_deltoidea)	((Sabal_domingensis	Pelagodoxa_henryana)	((((Oenocarpus_bataua	Oenocarpus_minor)	((Hydriastele_microspadix	((((Leopoldinia_pulchra	Burretiokentia_grandiflora)	Veitchia_spiralis)	Dypsis_decaryi)	(Kentiopsis_piersoniorum	Heterospathe_cagayanensis)))	Dictyosperma_album))	((Prestoea_acuminata	Manicaria_saccifera)	Geonoma_undata))	(((Serenoa_repens	Chamaedorea_seifrizii)	Roystonea_regia)	(((Sclerosperma_profizianum	Orania_palindan)	(Podococcus_barteri	(Reinhardtia_simplex	(Reinhardtia_gracilis	(Reinhardtia_paiewonskiana	Reinhardtia_latisecta)))))	((Elaeis_oleifera	Elaeis_guineensis)	(Attalea_speciosa	Bactris_major)))))))	Phoenix_dactylifera)	Calamus_caryotoides);
(((Iriartea_deltoidea	((Serenoa_repens	(Phoenix_dactylifera	Sabal_domingensis))	(((((Oenocarpus_bataua	Oenocarpus_minor)	((Kentiopsis_piersoniorum	(Heterospathe_cagayanensis	(Burretiokentia_grandiflora	Veitchia_spiralis)))	((Dypsis_decaryi	Hydriastele_microspadix)	Dictyosperma_album)))	(Leopoldinia_pulchra	((Prestoea_acuminata	Manicaria_saccifera)	Geonoma_undata)))	(((Sclerosperma_profizianum	(Attalea_speciosa	(Bactris_major	(Elaeis_oleifera	Elaeis_guineensis))))	((Podococcus_barteri	Reinhardtia_gracilis)	(Reinhardtia_simplex	(Reinhardtia_paiewonskiana	Reinhardtia_latisecta))))	Orania_palindan))	(Pseudophoenix_vinifera	(Roystonea_regia	Pelagodoxa_henryana)))))	Chamaedorea_seifrizii)	Calamus_caryotoides);
((Iriartea_deltoidea	((Pseudophoenix_vinifera	(Chamaedorea_seifrizii	Serenoa_repens))	((((Manicaria_saccifera	(((Oenocarpus_bataua	Oenocarpus_minor)	(((Heterospathe_cagayanensis	(Hydriastele_microspadix	((Leopoldinia_pulchra	Burretiokentia_grandiflora)	Veitchia_spiralis)))	(Dypsis_decaryi	Kentiopsis_piersoniorum))	Dictyosperma_album))	Prestoea_acuminata))	(Pelagodoxa_henryana	Geonoma_undata))	(((Podococcus_barteri	(Reinhardtia_simplex	(Reinhardtia_gracilis	(Reinhardtia_paiewonskiana	Reinhardtia_latisecta))))	(Roystonea_regia	(Attalea_speciosa	(Bactris_major	(Elaeis_oleifera	Elaeis_guineensis)))))	(Sclerosperma_profizianum	Orania_palindan)))	(Phoenix_dactylifera	Sabal_domingensis))))	Calamus_caryotoides);
((Iriartea_deltoidea	(Pelagodoxa_henryana	(((Phoenix_dactylifera	(Serenoa_repens	Sabal_domingensis))	(Pseudophoenix_vinifera	Chamaedorea_seifrizii))	(((((Elaeis_oleifera	Elaeis_guineensis)	(((Oenocarpus_bataua	Oenocarpus_minor)	Attalea_speciosa)	Bactris_major))	((Manicaria_saccifera	(((((Kentiopsis_piersoniorum	(Heterospathe_cagayanensis	((Burretiokentia_grandiflora	Leopoldinia_pulchra)	Veitchia_spiralis)))	Hydriastele_microspadix)	Dictyosperma_album)	Dypsis_decaryi)	Prestoea_acuminata))	Geonoma_undata))	((Sclerosperma_profizianum	Orania_palindan)	(Podococcus_barteri	(Reinhardtia_gracilis	(Reinhardtia_simplex	(Reinhardtia_paiewonskiana	Reinhardtia_latisecta))))))	Roystonea_regia))))	Calamus_caryotoides);
((Iriartea_deltoidea	(Pelagodoxa_henryana	(((Phoenix_dactylifera	(Serenoa_repens	Sabal_domingensis))	(Pseudophoenix_vinifera	Chamaedorea_seifrizii))	((((Oenocarpus_bataua	Oenocarpus_minor)	(Kentiopsis_piersoniorum	((Heterospathe_cagayanensis	(((Burretiokentia_grandiflora	Leopoldinia_pulchra)	Veitchia_spiralis)	Hydriastele_microspadix))	(Dictyosperma_album	Dypsis_decaryi))))	((Prestoea_acuminata	Manicaria_saccifera)	Geonoma_undata))	(((((Sclerosperma_profizianum	(Reinhardtia_gracilis	(Reinhardtia_simplex	(Reinhardtia_latisecta	Reinhardtia_paiewonskiana))))	Orania_palindan)	Podococcus_barteri)	((Attalea_speciosa	Bactris_major)	(Elaeis_oleifera	Elaeis_guineensis)))	Roystonea_regia)))))	Calamus_caryotoides);
((Iriartea_deltoidea	((((((Pelagodoxa_henryana	(Oenocarpus_bataua	Oenocarpus_minor))	(((((((Burretiokentia_grandiflora	Veitchia_spiralis)	Heterospathe_cagayanensis)	Kentiopsis_piersoniorum)	Hydriastele_microspadix)	Dypsis_decaryi)	Dictyosperma_album)	Leopoldinia_pulchra))	((Prestoea_acuminata	Manicaria_saccifera)	Geonoma_undata))	((((Attalea_speciosa	(Bactris_major	(Elaeis_oleifera	Elaeis_guineensis)))	((Reinhardtia_gracilis	(Reinhardtia_latisecta	Reinhardtia_paiewonskiana))	Reinhardtia_simplex))	(Sclerosperma_profizianum	Orania_palindan))	(Podococcus_barteri	Roystonea_regia)))	(Sabal_domingensis	(Phoenix_dactylifera	Serenoa_repens)))	(Pseudophoenix_vinifera	Chamaedorea_seifrizii)))	Calamus_caryotoides);
(((Phoenix_dactylifera	(Sabal_domingensis	(((Roystonea_regia	Pelagodoxa_henryana)	((((Oenocarpus_bataua	Oenocarpus_minor)	(Dictyosperma_album	((Kentiopsis_piersoniorum	Dypsis_decaryi)	(Hydriastele_microspadix	((Burretiokentia_grandiflora	Veitchia_spiralis)	(Leopoldinia_pulchra	Heterospathe_cagayanensis))))))	(Geonoma_undata	(Manicaria_saccifera	Prestoea_acuminata)))	((((Sclerosperma_profizianum	((Reinhardtia_gracilis	Reinhardtia_simplex)	(Reinhardtia_latisecta	Reinhardtia_paiewonskiana)))	Orania_palindan)	((Elaeis_oleifera	Elaeis_guineensis)	(Attalea_speciosa	Bactris_major)))	Podococcus_barteri)))	(Pseudophoenix_vinifera	(Serenoa_repens	Chamaedorea_seifrizii)))))	Iriartea_deltoidea)	Calamus_caryotoides);
(((Sabal_domingensis	(Serenoa_repens	Phoenix_dactylifera))	(((Pseudophoenix_vinifera	Chamaedorea_seifrizii)	Iriartea_deltoidea)	(((((((Reinhardtia_gracilis	Sclerosperma_profizianum)	(Reinhardtia_simplex	(Reinhardtia_latisecta	Reinhardtia_paiewonskiana)))	Geonoma_undata)	(Podococcus_barteri	(Manicaria_saccifera	Prestoea_acuminata)))	Orania_palindan)	((Roystonea_regia	((Oenocarpus_bataua	Oenocarpus_minor)	(((Kentiopsis_piersoniorum	Dypsis_decaryi)	(((Hydriastele_microspadix	(Burretiokentia_grandiflora	Veitchia_spiralis))	Leopoldinia_pulchra)	Heterospathe_cagayanensis))	Dictyosperma_album)))	(Attalea_speciosa	(Bactris_major	(Elaeis_oleifera	Elaeis_guineensis)))))	Pelagodoxa_henryana)))	Calamus_caryotoides);
((Iriartea_deltoidea	(((Sabal_domingensis	(Serenoa_repens	Phoenix_dactylifera))	((Roystonea_regia	Pelagodoxa_henryana)	((((Oenocarpus_bataua	Oenocarpus_minor)	((((((Leopoldinia_pulchra	Burretiokentia_grandiflora)	Veitchia_spiralis)	Heterospathe_cagayanensis)	Kentiopsis_piersoniorum)	(Hydriastele_microspadix	Dypsis_decaryi))	Dictyosperma_album))	(Geonoma_undata	(Manicaria_saccifera	Prestoea_acuminata)))	(((Attalea_speciosa	(Bactris_major	(Elaeis_oleifera	Elaeis_guineensis)))	(Podococcus_barteri	(Reinhardtia_gracilis	(Reinhardtia_simplex	(Reinhardtia_latisecta	Reinhardtia_paiewonskiana)))))	(Sclerosperma_profizianum	Orania_palindan)))))	(Pseudophoenix_vinifera	Chamaedorea_seifrizii)))	Calamus_caryotoides);
((Iriartea_deltoidea	((((Phoenix_dactylifera	Serenoa_repens)	Sabal_domingensis)	(Pelagodoxa_henryana	(((((Reinhardtia_gracilis	Sclerosperma_profizianum)	Geonoma_undata)	(Podococcus_barteri	Orania_palindan))	(((Oenocarpus_bataua	Oenocarpus_minor)	((((Dypsis_decaryi	((Leopoldinia_pulchra	Burretiokentia_grandiflora)	Veitchia_spiralis))	Dictyosperma_album)	(Hydriastele_microspadix	Kentiopsis_piersoniorum))	Heterospathe_cagayanensis))	((Reinhardtia_simplex	(Reinhardtia_latisecta	Reinhardtia_paiewonskiana))	((Attalea_speciosa	(Bactris_major	(Elaeis_oleifera	Elaeis_guineensis)))	(Manicaria_saccifera	Prestoea_acuminata)))))	Roystonea_regia)))	(Pseudophoenix_vinifera	Chamaedorea_seifrizii)))	Calamus_caryotoides);
((Iriartea_deltoidea	(((((Phoenix_dactylifera	Serenoa_repens)	Sabal_domingensis)	(Roystonea_regia	(((Attalea_speciosa	(Bactris_major	(Elaeis_oleifera	Elaeis_guineensis)))	((Podococcus_barteri	Orania_palindan)	(Sclerosperma_profizianum	(Reinhardtia_gracilis	(Reinhardtia_simplex	(Reinhardtia_latisecta	Reinhardtia_paiewonskiana))))))	((Manicaria_saccifera	Prestoea_acuminata)	(Geonoma_undata	((Oenocarpus_bataua	Oenocarpus_minor)	(Dictyosperma_album	((Heterospathe_cagayanensis	Kentiopsis_piersoniorum)	((Dypsis_decaryi	((Leopoldinia_pulchra	Burretiokentia_grandiflora)	Veitchia_spiralis))	Hydriastele_microspadix)))))))))	(Pseudophoenix_vinifera	Chamaedorea_seifrizii))	Pelagodoxa_henryana))	Calamus_caryotoides);
((Iriartea_deltoidea	((Phoenix_dactylifera	Sabal_domingensis)	((Roystonea_regia	(((Attalea_speciosa	(Bactris_major	(Elaeis_oleifera	Elaeis_guineensis)))	((Podococcus_barteri	Orania_palindan)	((Sclerosperma_profizianum	Reinhardtia_gracilis)	(Reinhardtia_simplex	(Reinhardtia_latisecta	Reinhardtia_paiewonskiana)))))	((Manicaria_saccifera	Prestoea_acuminata)	(Geonoma_undata	((Oenocarpus_bataua	Oenocarpus_minor)	(Dictyosperma_album	(Dypsis_decaryi	((Kentiopsis_piersoniorum	(((Leopoldinia_pulchra	Burretiokentia_grandiflora)	Veitchia_spiralis)	Heterospathe_cagayanensis))	Hydriastele_microspadix))))))))	(Pelagodoxa_henryana	((Serenoa_repens	Chamaedorea_seifrizii)	Pseudophoenix_vinifera)))))	Calamus_caryotoides);
((((((Phoenix_dactylifera	(Serenoa_repens	Sabal_domingensis))	(((Roystonea_regia	((Dictyosperma_album	((Kentiopsis_piersoniorum	(((Leopoldinia_pulchra	Burretiokentia_grandiflora)	Veitchia_spiralis)	Heterospathe_cagayanensis))	(Hydriastele_microspadix	Dypsis_decaryi)))	((Geonoma_undata	Manicaria_saccifera)	Prestoea_acuminata)))	((Attalea_speciosa	(Bactris_major	(Elaeis_oleifera	Elaeis_guineensis)))	(Orania_palindan	(Iriartea_deltoidea	(Sclerosperma_profizianum	(Reinhardtia_simplex	(Reinhardtia_gracilis	(Reinhardtia_latisecta	Reinhardtia_paiewonskiana))))))))	Chamaedorea_seifrizii))	(Podococcus_barteri	Pseudophoenix_vinifera))	Pelagodoxa_henryana)	(Oenocarpus_bataua	Oenocarpus_minor))	Calamus_caryotoides);
((Iriartea_deltoidea	(((Sabal_domingensis	Phoenix_dactylifera)	(Pelagodoxa_henryana	((((Manicaria_saccifera	(Prestoea_acuminata	((Oenocarpus_bataua	Oenocarpus_minor)	((Dictyosperma_album	(Kentiopsis_piersoniorum	(((Leopoldinia_pulchra	Burretiokentia_grandiflora)	Veitchia_spiralis)	Heterospathe_cagayanensis)))	(Hydriastele_microspadix	Dypsis_decaryi)))))	Geonoma_undata)	((Attalea_speciosa	(Bactris_major	(Elaeis_oleifera	Elaeis_guineensis)))	(Podococcus_barteri	(Orania_palindan	(Sclerosperma_profizianum	(Reinhardtia_simplex	(Reinhardtia_paiewonskiana	(Reinhardtia_gracilis	Reinhardtia_latisecta))))))))	Roystonea_regia)))	(Serenoa_repens	(Chamaedorea_seifrizii	Pseudophoenix_vinifera))))	Calamus_caryotoides);
((((Pseudophoenix_vinifera	Iriartea_deltoidea)	((Sabal_domingensis	(Serenoa_repens	Phoenix_dactylifera))	(Pelagodoxa_henryana	(((((Oenocarpus_bataua	Oenocarpus_minor)	(Dictyosperma_album	(Dypsis_decaryi	(Hydriastele_microspadix	(Kentiopsis_piersoniorum	(((Leopoldinia_pulchra	Burretiokentia_grandiflora)	Veitchia_spiralis)	Heterospathe_cagayanensis))))))	((Manicaria_saccifera	Prestoea_acuminata)	Geonoma_undata))	((Orania_palindan	Sclerosperma_profizianum)	(((Podococcus_barteri	(Reinhardtia_simplex	(Reinhardtia_paiewonskiana	Reinhardtia_latisecta)))	Reinhardtia_gracilis)	(Attalea_speciosa	(Bactris_major	(Elaeis_oleifera	Elaeis_guineensis))))))	Roystonea_regia))))	Chamaedorea_seifrizii)	Calamus_caryotoides);
(((((Iriartea_deltoidea	((((Manicaria_saccifera	Geonoma_undata)	(Prestoea_acuminata	((Oenocarpus_bataua	Oenocarpus_minor)	(Dictyosperma_album	((Kentiopsis_piersoniorum	(((Leopoldinia_pulchra	Burretiokentia_grandiflora)	Veitchia_spiralis)	Heterospathe_cagayanensis))	(Dypsis_decaryi	Hydriastele_microspadix))))))	((Attalea_speciosa	(Bactris_major	(Elaeis_oleifera	Elaeis_guineensis)))	((Podococcus_barteri	Orania_palindan)	(Sclerosperma_profizianum	((Reinhardtia_simplex	Reinhardtia_gracilis)	(Reinhardtia_latisecta	Reinhardtia_paiewonskiana))))))	Roystonea_regia))	(Pelagodoxa_henryana	((Serenoa_repens	Chamaedorea_seifrizii)	Pseudophoenix_vinifera)))	Phoenix_dactylifera)	Sabal_domingensis)	Calamus_caryotoides);
((Iriartea_deltoidea	((Serenoa_repens	(Chamaedorea_seifrizii	Pseudophoenix_vinifera))	(Phoenix_dactylifera	(((Roystonea_regia	((((((Leopoldinia_pulchra	Orania_palindan)	Sclerosperma_profizianum)	((Reinhardtia_gracilis	(Reinhardtia_paiewonskiana	Reinhardtia_latisecta))	Reinhardtia_simplex))	((Bactris_major	(Elaeis_guineensis	Elaeis_oleifera))	Attalea_speciosa))	Podococcus_barteri)	((Manicaria_saccifera	Geonoma_undata)	(Prestoea_acuminata	((Oenocarpus_bataua	Oenocarpus_minor)	(((Kentiopsis_piersoniorum	((Hydriastele_microspadix	(Burretiokentia_grandiflora	Veitchia_spiralis))	Heterospathe_cagayanensis))	Dictyosperma_album)	Dypsis_decaryi))))))	Pelagodoxa_henryana)	Sabal_domingensis))))	Calamus_caryotoides);
(((Iriartea_deltoidea	(Pseudophoenix_vinifera	(((Serenoa_repens	Phoenix_dactylifera)	Sabal_domingensis)	((Roystonea_regia	(((((Leopoldinia_pulchra	Orania_palindan)	Sclerosperma_profizianum)	(Podococcus_barteri	((Reinhardtia_gracilis	(Reinhardtia_paiewonskiana	Reinhardtia_latisecta))	Reinhardtia_simplex)))	((Bactris_major	(Elaeis_guineensis	Elaeis_oleifera))	Attalea_speciosa))	(((Oenocarpus_bataua	Oenocarpus_minor)	(Dictyosperma_album	(((Kentiopsis_piersoniorum	Heterospathe_cagayanensis)	Hydriastele_microspadix)	(Dypsis_decaryi	(Burretiokentia_grandiflora	Veitchia_spiralis)))))	((Prestoea_acuminata	Manicaria_saccifera)	Geonoma_undata))))	Pelagodoxa_henryana))))	Chamaedorea_seifrizii)	Calamus_caryotoides);
(((Chamaedorea_seifrizii	Pseudophoenix_vinifera)	((Phoenix_dactylifera	(Sabal_domingensis	Serenoa_repens))	(Iriartea_deltoidea	(Roystonea_regia	((((Orania_palindan	Sclerosperma_profizianum)	(Podococcus_barteri	((Reinhardtia_gracilis	(Reinhardtia_paiewonskiana	Reinhardtia_latisecta))	Reinhardtia_simplex)))	((Elaeis_guineensis	Elaeis_oleifera)	(Attalea_speciosa	Bactris_major)))	((((Dictyosperma_album	(((Kentiopsis_piersoniorum	Heterospathe_cagayanensis)	Hydriastele_microspadix)	(Dypsis_decaryi	((Leopoldinia_pulchra	Burretiokentia_grandiflora)	Veitchia_spiralis))))	(Oenocarpus_bataua	Oenocarpus_minor))	((Prestoea_acuminata	Manicaria_saccifera)	Geonoma_undata))	Pelagodoxa_henryana))))))	Calamus_caryotoides);
((((((Pelagodoxa_henryana	(Chamaedorea_seifrizii	Roystonea_regia))	(((((Leopoldinia_pulchra	Orania_palindan)	Sclerosperma_profizianum)	(Podococcus_barteri	(Reinhardtia_gracilis	(Reinhardtia_simplex	(Reinhardtia_paiewonskiana	Reinhardtia_latisecta)))))	((Elaeis_guineensis	Elaeis_oleifera)	(Attalea_speciosa	Bactris_major)))	((((Dypsis_decaryi	(Kentiopsis_piersoniorum	((Burretiokentia_grandiflora	Veitchia_spiralis)	Heterospathe_cagayanensis)))	(Dictyosperma_album	Hydriastele_microspadix))	(Oenocarpus_bataua	Oenocarpus_minor))	(Prestoea_acuminata	(Manicaria_saccifera	Geonoma_undata)))))	(Sabal_domingensis	(Serenoa_repens	Phoenix_dactylifera)))	Pseudophoenix_vinifera)	Iriartea_deltoidea)	Calamus_caryotoides);
(((((((((Leopoldinia_pulchra	Orania_palindan)	Sclerosperma_profizianum)	(((Reinhardtia_simplex	Podococcus_barteri)	(Reinhardtia_gracilis	(Reinhardtia_paiewonskiana	Reinhardtia_latisecta)))	((Elaeis_guineensis	Elaeis_oleifera)	(Attalea_speciosa	Bactris_major))))	(((((Oenocarpus_bataua	Oenocarpus_minor)	((Dypsis_decaryi	(((Burretiokentia_grandiflora	Veitchia_spiralis)	Hydriastele_microspadix)	(Kentiopsis_piersoniorum	Heterospathe_cagayanensis)))	Dictyosperma_album))	Prestoea_acuminata)	Manicaria_saccifera)	Geonoma_undata))	(Roystonea_regia	(Pseudophoenix_vinifera	Pelagodoxa_henryana)))	(Sabal_domingensis	(Serenoa_repens	Phoenix_dactylifera)))	Chamaedorea_seifrizii)	Iriartea_deltoidea)	Calamus_caryotoides);
(((((((Podococcus_barteri	(Leopoldinia_pulchra	Orania_palindan))	(Chamaedorea_seifrizii	(Sclerosperma_profizianum	(Reinhardtia_gracilis	(Reinhardtia_simplex	(Reinhardtia_paiewonskiana	Reinhardtia_latisecta))))))	((((Oenocarpus_bataua	Oenocarpus_minor)	((((Burretiokentia_grandiflora	(Kentiopsis_piersoniorum	(Veitchia_spiralis	Heterospathe_cagayanensis)))	Hydriastele_microspadix)	Dypsis_decaryi)	Dictyosperma_album))	(Prestoea_acuminata	Manicaria_saccifera))	Geonoma_undata))	((Attalea_speciosa	(Bactris_major	(Elaeis_guineensis	Elaeis_oleifera)))	(Pseudophoenix_vinifera	(Pelagodoxa_henryana	Roystonea_regia))))	(Phoenix_dactylifera	(Sabal_domingensis	Serenoa_repens)))	Iriartea_deltoidea)	Calamus_caryotoides);
(((((Pseudophoenix_vinifera	Phoenix_dactylifera)	(Sabal_domingensis	(Iriartea_deltoidea	((((Oenocarpus_bataua	Oenocarpus_minor)	((((Heterospathe_cagayanensis	(Dypsis_decaryi	((Burretiokentia_grandiflora	Leopoldinia_pulchra)	Veitchia_spiralis)))	Hydriastele_microspadix)	Kentiopsis_piersoniorum)	Dictyosperma_album))	((Prestoea_acuminata	Manicaria_saccifera)	Geonoma_undata))	((Podococcus_barteri	(Orania_palindan	((Sclerosperma_profizianum	(Reinhardtia_gracilis	(Reinhardtia_simplex	(Reinhardtia_paiewonskiana	Reinhardtia_latisecta))))	((Elaeis_guineensis	Elaeis_oleifera)	(Attalea_speciosa	Bactris_major)))))	(Pelagodoxa_henryana	Roystonea_regia))))))	Serenoa_repens)	Chamaedorea_seifrizii)	Calamus_caryotoides);
((Iriartea_deltoidea	(((((Roystonea_regia	((Podococcus_barteri	((((Kentiopsis_piersoniorum	Dypsis_decaryi)	((((Burretiokentia_grandiflora	Leopoldinia_pulchra)	Veitchia_spiralis)	Heterospathe_cagayanensis)	Dictyosperma_album))	Hydriastele_microspadix)	((Prestoea_acuminata	Manicaria_saccifera)	Geonoma_undata)))	(Orania_palindan	(((Elaeis_guineensis	Elaeis_oleifera)	(Attalea_speciosa	(Bactris_major	Serenoa_repens)))	(Sclerosperma_profizianum	((Reinhardtia_simplex	Reinhardtia_gracilis)	(Reinhardtia_paiewonskiana	Reinhardtia_latisecta)))))))	Pelagodoxa_henryana)	(Oenocarpus_bataua	Oenocarpus_minor))	(Phoenix_dactylifera	Sabal_domingensis))	(Chamaedorea_seifrizii	Pseudophoenix_vinifera)))	Calamus_caryotoides);
((Iriartea_deltoidea	((((Roystonea_regia	((((Pelagodoxa_henryana	(Oenocarpus_bataua	Oenocarpus_minor))	((((Leopoldinia_pulchra	Hydriastele_microspadix)	(Heterospathe_cagayanensis	Kentiopsis_piersoniorum))	(Dypsis_decaryi	(Burretiokentia_grandiflora	Veitchia_spiralis)))	Dictyosperma_album))	(Prestoea_acuminata	(Manicaria_saccifera	Geonoma_undata)))	(((Sclerosperma_profizianum	(Podococcus_barteri	((Reinhardtia_gracilis	(Reinhardtia_paiewonskiana	Reinhardtia_latisecta))	Reinhardtia_simplex)))	Orania_palindan)	((Elaeis_guineensis	Elaeis_oleifera)	(Bactris_major	(Serenoa_repens	Attalea_speciosa))))))	Sabal_domingensis)	Phoenix_dactylifera)	(Chamaedorea_seifrizii	Pseudophoenix_vinifera)))	Calamus_caryotoides);
(((((Chamaedorea_seifrizii	Pseudophoenix_vinifera)	(Iriartea_deltoidea	((Podococcus_barteri	((((Sclerosperma_profizianum	Orania_palindan)	(Reinhardtia_gracilis	(Reinhardtia_simplex	(Reinhardtia_paiewonskiana	Reinhardtia_latisecta))))	((Elaeis_guineensis	Elaeis_oleifera)	(Bactris_major	Attalea_speciosa)))	(((Oenocarpus_bataua	Oenocarpus_minor)	(((Kentiopsis_piersoniorum	(Heterospathe_cagayanensis	((Leopoldinia_pulchra	Burretiokentia_grandiflora)	Veitchia_spiralis)))	(Hydriastele_microspadix	Dypsis_decaryi))	Dictyosperma_album))	(Prestoea_acuminata	(Manicaria_saccifera	Geonoma_undata)))))	Roystonea_regia)))	(Phoenix_dactylifera	(Serenoa_repens	Sabal_domingensis)))	Pelagodoxa_henryana)	Calamus_caryotoides);
(((Sabal_domingensis	(Phoenix_dactylifera	Serenoa_repens))	(((Pseudophoenix_vinifera	Pelagodoxa_henryana)	Chamaedorea_seifrizii)	((Roystonea_regia	((Geonoma_undata	(((Oenocarpus_bataua	Oenocarpus_minor)	((((Veitchia_spiralis	Burretiokentia_grandiflora)	Heterospathe_cagayanensis)	Kentiopsis_piersoniorum)	(Dictyosperma_album	(Dypsis_decaryi	Hydriastele_microspadix))))	(Prestoea_acuminata	Manicaria_saccifera)))	(((((Podococcus_barteri	(Reinhardtia_simplex	(Reinhardtia_latisecta	Reinhardtia_paiewonskiana)))	Reinhardtia_gracilis)	Sclerosperma_profizianum)	(Leopoldinia_pulchra	Orania_palindan))	(Attalea_speciosa	((Elaeis_guineensis	Elaeis_oleifera)	Bactris_major)))))	Iriartea_deltoidea)))	Calamus_caryotoides);
(((Iriartea_deltoidea	(((Sabal_domingensis	Phoenix_dactylifera)	(((((Podococcus_barteri	((Reinhardtia_gracilis	(Reinhardtia_latisecta	Reinhardtia_paiewonskiana))	Reinhardtia_simplex))	(Roystonea_regia	(Attalea_speciosa	((Elaeis_guineensis	Elaeis_oleifera)	Bactris_major))))	(Sclerosperma_profizianum	Orania_palindan))	(Geonoma_undata	((Dictyosperma_album	((Hydriastele_microspadix	((Kentiopsis_piersoniorum	(Veitchia_spiralis	Burretiokentia_grandiflora))	Heterospathe_cagayanensis))	(Dypsis_decaryi	Leopoldinia_pulchra)))	(Prestoea_acuminata	Manicaria_saccifera))))	Pelagodoxa_henryana))	(Pseudophoenix_vinifera	(Serenoa_repens	Chamaedorea_seifrizii))))	(Oenocarpus_bataua	Oenocarpus_minor))	Calamus_caryotoides);
((Iriartea_deltoidea	(((((Sclerosperma_profizianum	(Leopoldinia_pulchra	Orania_palindan))	Geonoma_undata)	(Prestoea_acuminata	Manicaria_saccifera))	(((Podococcus_barteri	(Reinhardtia_gracilis	(Reinhardtia_simplex	(Reinhardtia_latisecta	Reinhardtia_paiewonskiana))))	(Roystonea_regia	(Attalea_speciosa	((Elaeis_guineensis	Elaeis_oleifera)	Bactris_major))))	((Oenocarpus_bataua	Oenocarpus_minor)	((Dictyosperma_album	Dypsis_decaryi)	(Hydriastele_microspadix	((Kentiopsis_piersoniorum	(Veitchia_spiralis	Burretiokentia_grandiflora))	Heterospathe_cagayanensis))))))	(Pelagodoxa_henryana	((Pseudophoenix_vinifera	(Serenoa_repens	Chamaedorea_seifrizii))	(Sabal_domingensis	Phoenix_dactylifera)))))	Calamus_caryotoides);
(((Sabal_domingensis	(Serenoa_repens	Phoenix_dactylifera))	((((Roystonea_regia	(Podococcus_barteri	(Reinhardtia_gracilis	(Reinhardtia_simplex	(Reinhardtia_latisecta	Reinhardtia_paiewonskiana)))))	(Leopoldinia_pulchra	((Attalea_speciosa	((Elaeis_guineensis	Elaeis_oleifera)	Bactris_major))	(Sclerosperma_profizianum	Orania_palindan))))	((Prestoea_acuminata	((Oenocarpus_bataua	Oenocarpus_minor)	(((Dypsis_decaryi	Hydriastele_microspadix)	(Kentiopsis_piersoniorum	((Veitchia_spiralis	Burretiokentia_grandiflora)	Heterospathe_cagayanensis)))	Dictyosperma_album)))	((Manicaria_saccifera	Pelagodoxa_henryana)	Geonoma_undata)))	(Iriartea_deltoidea	(Pseudophoenix_vinifera	Chamaedorea_seifrizii))))	Calamus_caryotoides);
((Iriartea_deltoidea	((Pseudophoenix_vinifera	(Serenoa_repens	Chamaedorea_seifrizii))	((Sabal_domingensis	Phoenix_dactylifera)	((((Prestoea_acuminata	((Oenocarpus_bataua	Oenocarpus_minor)	(((Hydriastele_microspadix	(Kentiopsis_piersoniorum	((Veitchia_spiralis	(Leopoldinia_pulchra	Burretiokentia_grandiflora))	Heterospathe_cagayanensis)))	Dictyosperma_album)	Dypsis_decaryi)))	(Manicaria_saccifera	Geonoma_undata))	(((Orania_palindan	Sclerosperma_profizianum)	(Podococcus_barteri	(Reinhardtia_simplex	((Reinhardtia_gracilis	Reinhardtia_latisecta)	Reinhardtia_paiewonskiana))))	((Attalea_speciosa	((Elaeis_guineensis	Elaeis_oleifera)	Bactris_major))	Roystonea_regia)))	Pelagodoxa_henryana))))	Calamus_caryotoides);
(((((Pseudophoenix_vinifera	Iriartea_deltoidea)	(((Phoenix_dactylifera	Sabal_domingensis)	Serenoa_repens)	((((((Reinhardtia_simplex	(Reinhardtia_latisecta	Reinhardtia_paiewonskiana))	Sclerosperma_profizianum)	(Orania_palindan	(Attalea_speciosa	((Elaeis_guineensis	Elaeis_oleifera)	Bactris_major))))	Podococcus_barteri)	((Reinhardtia_gracilis	Roystonea_regia)	(((Dypsis_decaryi	(Hydriastele_microspadix	(Kentiopsis_piersoniorum	((Veitchia_spiralis	(Leopoldinia_pulchra	Burretiokentia_grandiflora))	Heterospathe_cagayanensis))))	Dictyosperma_album)	((Prestoea_acuminata	Manicaria_saccifera)	Geonoma_undata))))	Pelagodoxa_henryana)))	Chamaedorea_seifrizii)	(Oenocarpus_bataua	Oenocarpus_minor))	Calamus_caryotoides);
(((((Sabal_domingensis	(Serenoa_repens	Phoenix_dactylifera))	(((Oenocarpus_bataua	Oenocarpus_minor)	(((((Reinhardtia_gracilis	(Reinhardtia_simplex	(Reinhardtia_latisecta	Reinhardtia_paiewonskiana)))	Sclerosperma_profizianum)	(Orania_palindan	(Attalea_speciosa	((Elaeis_guineensis	Elaeis_oleifera)	Bactris_major))))	(Podococcus_barteri	(((Dictyosperma_album	(Dypsis_decaryi	(Kentiopsis_piersoniorum	Hydriastele_microspadix)))	((Veitchia_spiralis	(Leopoldinia_pulchra	Burretiokentia_grandiflora))	Heterospathe_cagayanensis))	((Prestoea_acuminata	Manicaria_saccifera)	Geonoma_undata))))	Roystonea_regia))	(Pseudophoenix_vinifera	Pelagodoxa_henryana)))	Iriartea_deltoidea)	Chamaedorea_seifrizii)	Calamus_caryotoides);
(((((Pseudophoenix_vinifera	(Serenoa_repens	Chamaedorea_seifrizii))	(Iriartea_deltoidea	(Phoenix_dactylifera	Sabal_domingensis)))	(((((Podococcus_barteri	(Reinhardtia_simplex	((Reinhardtia_gracilis	Reinhardtia_latisecta)	Reinhardtia_paiewonskiana)))	(Sclerosperma_profizianum	Orania_palindan))	(Attalea_speciosa	((Elaeis_guineensis	Elaeis_oleifera)	Bactris_major)))	Roystonea_regia)	(((Oenocarpus_bataua	Oenocarpus_minor)	(Dictyosperma_album	(Dypsis_decaryi	(Kentiopsis_piersoniorum	((Leopoldinia_pulchra	(Hydriastele_microspadix	(Veitchia_spiralis	Burretiokentia_grandiflora)))	Heterospathe_cagayanensis)))))	(Prestoea_acuminata	(Manicaria_saccifera	Geonoma_undata)))))	Pelagodoxa_henryana)	Calamus_caryotoides);
(((Iriartea_deltoidea	(((Roystonea_regia	((((Podococcus_barteri	(Reinhardtia_simplex	((Reinhardtia_gracilis	Reinhardtia_latisecta)	Reinhardtia_paiewonskiana)))	(Sclerosperma_profizianum	(Leopoldinia_pulchra	Orania_palindan)))	(Attalea_speciosa	((Elaeis_guineensis	Elaeis_oleifera)	Bactris_major)))	(((Oenocarpus_bataua	Oenocarpus_minor)	(Dypsis_decaryi	((Dictyosperma_album	Kentiopsis_piersoniorum)	((Hydriastele_microspadix	(Veitchia_spiralis	Burretiokentia_grandiflora))	Heterospathe_cagayanensis))))	(Prestoea_acuminata	(Manicaria_saccifera	Geonoma_undata)))))	(Pseudophoenix_vinifera	(Phoenix_dactylifera	(Serenoa_repens	Sabal_domingensis))))	Pelagodoxa_henryana))	Chamaedorea_seifrizii)	Calamus_caryotoides);
((Iriartea_deltoidea	(Phoenix_dactylifera	(Sabal_domingensis	(((Pseudophoenix_vinifera	Chamaedorea_seifrizii)	Serenoa_repens)	(Pelagodoxa_henryana	(Roystonea_regia	((((Podococcus_barteri	Orania_palindan)	(Sclerosperma_profizianum	((Reinhardtia_simplex	(Reinhardtia_latisecta	Reinhardtia_paiewonskiana))	Reinhardtia_gracilis)))	((Elaeis_guineensis	Elaeis_oleifera)	(Bactris_major	Attalea_speciosa)))	((Prestoea_acuminata	Manicaria_saccifera)	(Geonoma_undata	((Oenocarpus_bataua	Oenocarpus_minor)	(Dictyosperma_album	((Heterospathe_cagayanensis	(((Veitchia_spiralis	Burretiokentia_grandiflora)	Dypsis_decaryi)	(Leopoldinia_pulchra	Kentiopsis_piersoniorum)))	Hydriastele_microspadix))))))))))))	Calamus_caryotoides);
((Iriartea_deltoidea	((Pelagodoxa_henryana	((Roystonea_regia	(((Orania_palindan	(((Elaeis_guineensis	Elaeis_oleifera)	(Attalea_speciosa	Bactris_major))	(Sclerosperma_profizianum	((Reinhardtia_simplex	(Reinhardtia_latisecta	Reinhardtia_paiewonskiana))	Reinhardtia_gracilis))))	Podococcus_barteri)	(((Prestoea_acuminata	Manicaria_saccifera)	Geonoma_undata)	((Oenocarpus_bataua	Oenocarpus_minor)	(Dictyosperma_album	((Hydriastele_microspadix	Kentiopsis_piersoniorum)	((Dypsis_decaryi	((Leopoldinia_pulchra	Burretiokentia_grandiflora)	Veitchia_spiralis))	Heterospathe_cagayanensis)))))))	(Phoenix_dactylifera	Sabal_domingensis)))	(Serenoa_repens	(Chamaedorea_seifrizii	Pseudophoenix_vinifera))))	Calamus_caryotoides);
(((Iriartea_deltoidea	(Pseudophoenix_vinifera	(Pelagodoxa_henryana	((((Sclerosperma_profizianum	Orania_palindan)	((Roystonea_regia	(Podococcus_barteri	((Reinhardtia_simplex	(Reinhardtia_latisecta	Reinhardtia_paiewonskiana))	Reinhardtia_gracilis)))	(((Oenocarpus_bataua	Oenocarpus_minor)	(Hydriastele_microspadix	(((Heterospathe_cagayanensis	Kentiopsis_piersoniorum)	(Dypsis_decaryi	((Leopoldinia_pulchra	Burretiokentia_grandiflora)	Veitchia_spiralis)))	Dictyosperma_album)))	(Attalea_speciosa	(Bactris_major	(Elaeis_guineensis	Elaeis_oleifera))))))	((Prestoea_acuminata	Manicaria_saccifera)	Geonoma_undata))	((Serenoa_repens	Phoenix_dactylifera)	Sabal_domingensis)))))	Chamaedorea_seifrizii)	Calamus_caryotoides);
(((Iriartea_deltoidea	((((((Sclerosperma_profizianum	Orania_palindan)	((Roystonea_regia	(Podococcus_barteri	((Reinhardtia_simplex	(Reinhardtia_latisecta	Reinhardtia_paiewonskiana))	Reinhardtia_gracilis)))	((Oenocarpus_bataua	Oenocarpus_minor)	((Bactris_major	(Elaeis_guineensis	Elaeis_oleifera))	(Serenoa_repens	Attalea_speciosa)))))	((Dypsis_decaryi	((((Hydriastele_microspadix	((Leopoldinia_pulchra	Burretiokentia_grandiflora)	Veitchia_spiralis))	Heterospathe_cagayanensis)	Kentiopsis_piersoniorum)	Dictyosperma_album))	(Prestoea_acuminata	(Manicaria_saccifera	Geonoma_undata))))	Pelagodoxa_henryana)	Pseudophoenix_vinifera)	(Phoenix_dactylifera	Sabal_domingensis)))	Chamaedorea_seifrizii)	Calamus_caryotoides);
((Iriartea_deltoidea	(((((((Bactris_major	(Elaeis_guineensis	Elaeis_oleifera))	Attalea_speciosa)	(Sclerosperma_profizianum	(Leopoldinia_pulchra	Orania_palindan)))	((((Oenocarpus_bataua	Oenocarpus_minor)	(Dictyosperma_album	(Dypsis_decaryi	((((Burretiokentia_grandiflora	Veitchia_spiralis)	Heterospathe_cagayanensis)	Kentiopsis_piersoniorum)	Hydriastele_microspadix))))	Pelagodoxa_henryana)	((Prestoea_acuminata	Manicaria_saccifera)	Geonoma_undata)))	((Pseudophoenix_vinifera	Roystonea_regia)	(Podococcus_barteri	(((Reinhardtia_latisecta	Reinhardtia_paiewonskiana)	Reinhardtia_gracilis)	Reinhardtia_simplex))))	(Phoenix_dactylifera	Sabal_domingensis))	(Serenoa_repens	Chamaedorea_seifrizii)))	Calamus_caryotoides);
((Iriartea_deltoidea	((Pseudophoenix_vinifera	(Serenoa_repens	Chamaedorea_seifrizii))	((((((Podococcus_barteri	(Reinhardtia_simplex	((Reinhardtia_gracilis	Reinhardtia_latisecta)	Reinhardtia_paiewonskiana)))	(Sclerosperma_profizianum	(Leopoldinia_pulchra	Orania_palindan)))	(((Bactris_major	(Elaeis_guineensis	Elaeis_oleifera))	Attalea_speciosa)	Roystonea_regia))	(Pelagodoxa_henryana	(((Prestoea_acuminata	Manicaria_saccifera)	Geonoma_undata)	((Oenocarpus_bataua	Oenocarpus_minor)	(Dictyosperma_album	(Dypsis_decaryi	((((Burretiokentia_grandiflora	Veitchia_spiralis)	Heterospathe_cagayanensis)	Hydriastele_microspadix)	Kentiopsis_piersoniorum)))))))	Sabal_domingensis)	Phoenix_dactylifera)))	Calamus_caryotoides);
(((Iriartea_deltoidea	((Chamaedorea_seifrizii	Pseudophoenix_vinifera)	(((((Geonoma_undata	Manicaria_saccifera)	((Podococcus_barteri	((Reinhardtia_simplex	(Reinhardtia_latisecta	Reinhardtia_paiewonskiana))	Reinhardtia_gracilis))	(Sclerosperma_profizianum	(Leopoldinia_pulchra	Orania_palindan))))	((Prestoea_acuminata	((Oenocarpus_bataua	Oenocarpus_minor)	(((((Heterospathe_cagayanensis	(Burretiokentia_grandiflora	Veitchia_spiralis))	Kentiopsis_piersoniorum)	Hydriastele_microspadix)	Dictyosperma_album)	Dypsis_decaryi)))	((Elaeis_guineensis	Elaeis_oleifera)	(Attalea_speciosa	Bactris_major))))	Roystonea_regia)	((Serenoa_repens	Sabal_domingensis)	Phoenix_dactylifera))))	Pelagodoxa_henryana)	Calamus_caryotoides);
((Iriartea_deltoidea	(((((Manicaria_saccifera	(Geonoma_undata	((((((Burretiokentia_grandiflora	Veitchia_spiralis)	Hydriastele_microspadix)	(Heterospathe_cagayanensis	Kentiopsis_piersoniorum))	Dypsis_decaryi)	Dictyosperma_album)	(Prestoea_acuminata	(Oenocarpus_bataua	Oenocarpus_minor)))))	(((Sclerosperma_profizianum	(Attalea_speciosa	(Bactris_major	(Elaeis_guineensis	Elaeis_oleifera))))	(Leopoldinia_pulchra	Orania_palindan))	(Podococcus_barteri	(((Reinhardtia_latisecta	Reinhardtia_paiewonskiana)	Reinhardtia_gracilis)	Reinhardtia_simplex))))	Roystonea_regia)	(Pelagodoxa_henryana	Sabal_domingensis))	(Phoenix_dactylifera	((Serenoa_repens	Chamaedorea_seifrizii)	Pseudophoenix_vinifera))))	Calamus_caryotoides);
(((Oenocarpus_bataua	Oenocarpus_minor)	(Pelagodoxa_henryana	((((Sabal_domingensis	(((((Elaeis_guineensis	Elaeis_oleifera)	((Serenoa_repens	Attalea_speciosa)	Bactris_major))	((Leopoldinia_pulchra	Orania_palindan)	(((Reinhardtia_latisecta	Reinhardtia_paiewonskiana)	Reinhardtia_simplex)	(Reinhardtia_gracilis	Sclerosperma_profizianum))))	(Phoenix_dactylifera	(Podococcus_barteri	(Chamaedorea_seifrizii	Pseudophoenix_vinifera))))	(Roystonea_regia	Iriartea_deltoidea)))	(Prestoea_acuminata	Manicaria_saccifera))	Geonoma_undata)	((Dictyosperma_album	(Dypsis_decaryi	(((Burretiokentia_grandiflora	Veitchia_spiralis)	Heterospathe_cagayanensis)	Kentiopsis_piersoniorum)))	Hydriastele_microspadix))))	Calamus_caryotoides);
(((((Pelagodoxa_henryana	((((Geonoma_undata	(Manicaria_saccifera	Prestoea_acuminata))	((Oenocarpus_bataua	Oenocarpus_minor)	((((Burretiokentia_grandiflora	Veitchia_spiralis)	Heterospathe_cagayanensis)	Kentiopsis_piersoniorum)	((Hydriastele_microspadix	Dypsis_decaryi)	Dictyosperma_album))))	((Sclerosperma_profizianum	(Attalea_speciosa	(Bactris_major	(Elaeis_guineensis	Elaeis_oleifera))))	((Leopoldinia_pulchra	Orania_palindan)	(Podococcus_barteri	(((Reinhardtia_gracilis	Reinhardtia_latisecta)	Reinhardtia_paiewonskiana)	Reinhardtia_simplex)))))	Roystonea_regia))	(Serenoa_repens	(Chamaedorea_seifrizii	Pseudophoenix_vinifera)))	(Phoenix_dactylifera	Sabal_domingensis))	Iriartea_deltoidea)	Calamus_caryotoides);
((((Chamaedorea_seifrizii	Pseudophoenix_vinifera)	((Pelagodoxa_henryana	(((Geonoma_undata	(Manicaria_saccifera	Prestoea_acuminata))	(Sclerosperma_profizianum	Orania_palindan))	(((((Leopoldinia_pulchra	Oenocarpus_bataua)	Oenocarpus_minor)	((((Burretiokentia_grandiflora	Veitchia_spiralis)	Heterospathe_cagayanensis)	Kentiopsis_piersoniorum)	(Hydriastele_microspadix	(Dypsis_decaryi	Dictyosperma_album))))	(Roystonea_regia	(Podococcus_barteri	(((Reinhardtia_latisecta	Reinhardtia_paiewonskiana)	Reinhardtia_simplex)	Reinhardtia_gracilis))))	(Attalea_speciosa	(Bactris_major	(Elaeis_guineensis	Elaeis_oleifera))))))	((Serenoa_repens	Phoenix_dactylifera)	Sabal_domingensis)))	Iriartea_deltoidea)	Calamus_caryotoides);
((Iriartea_deltoidea	(((Phoenix_dactylifera	(Sabal_domingensis	Serenoa_repens))	((((((((Reinhardtia_gracilis	Reinhardtia_simplex)	(Reinhardtia_latisecta	Reinhardtia_paiewonskiana))	Sclerosperma_profizianum)	((Leopoldinia_pulchra	Orania_palindan)	((Elaeis_guineensis	Elaeis_oleifera)	(Attalea_speciosa	Bactris_major))))	Podococcus_barteri)	((Prestoea_acuminata	((Oenocarpus_minor	Oenocarpus_bataua)	(((((Heterospathe_cagayanensis	(Burretiokentia_grandiflora	Veitchia_spiralis))	Kentiopsis_piersoniorum)	Hydriastele_microspadix)	Dypsis_decaryi)	Dictyosperma_album)))	(Manicaria_saccifera	Geonoma_undata)))	Roystonea_regia)	Pelagodoxa_henryana))	(Pseudophoenix_vinifera	Chamaedorea_seifrizii)))	Calamus_caryotoides);
((Iriartea_deltoidea	(((Phoenix_dactylifera	Sabal_domingensis)	(Pseudophoenix_vinifera	Chamaedorea_seifrizii))	((Roystonea_regia	(((Sclerosperma_profizianum	Orania_palindan)	((Reinhardtia_gracilis	(Reinhardtia_simplex	(Reinhardtia_latisecta	Reinhardtia_paiewonskiana)))	(Attalea_speciosa	(Bactris_major	(Elaeis_guineensis	Elaeis_oleifera)))))	Podococcus_barteri))	(Pelagodoxa_henryana	(((Prestoea_acuminata	Manicaria_saccifera)	Geonoma_undata)	((Oenocarpus_minor	Oenocarpus_bataua)	((Dictyosperma_album	((Dypsis_decaryi	Kentiopsis_piersoniorum)	((Veitchia_spiralis	(Serenoa_repens	(Leopoldinia_pulchra	Burretiokentia_grandiflora)))	Hydriastele_microspadix)))	Heterospathe_cagayanensis)))))))	Calamus_caryotoides);
((Iriartea_deltoidea	(((((Podococcus_barteri	Roystonea_regia)	((Prestoea_acuminata	Manicaria_saccifera)	(Geonoma_undata	((Oenocarpus_minor	Oenocarpus_bataua)	(Kentiopsis_piersoniorum	((Dypsis_decaryi	Dictyosperma_album)	(Heterospathe_cagayanensis	((Veitchia_spiralis	Burretiokentia_grandiflora)	Hydriastele_microspadix))))))))	(((Leopoldinia_pulchra	Orania_palindan)	(Attalea_speciosa	(Bactris_major	(Elaeis_guineensis	Elaeis_oleifera))))	((Reinhardtia_simplex	((Reinhardtia_gracilis	Reinhardtia_latisecta)	Reinhardtia_paiewonskiana))	Sclerosperma_profizianum)))	((Phoenix_dactylifera	(Serenoa_repens	Sabal_domingensis))	Pelagodoxa_henryana))	(Pseudophoenix_vinifera	Chamaedorea_seifrizii)))	Calamus_caryotoides);
((Phoenix_dactylifera	(Sabal_domingensis	(((Pseudophoenix_vinifera	(Serenoa_repens	Chamaedorea_seifrizii))	Iriartea_deltoidea)	((Roystonea_regia	((((Geonoma_undata	((Prestoea_acuminata	((Oenocarpus_minor	Oenocarpus_bataua)	(((Heterospathe_cagayanensis	((Leopoldinia_pulchra	Burretiokentia_grandiflora)	Veitchia_spiralis))	Kentiopsis_piersoniorum)	(Dictyosperma_album	(Dypsis_decaryi	Hydriastele_microspadix)))))	Manicaria_saccifera))	(Attalea_speciosa	(Bactris_major	(Elaeis_guineensis	Elaeis_oleifera))))	(Podococcus_barteri	((Reinhardtia_gracilis	Reinhardtia_simplex)	(Reinhardtia_latisecta	Reinhardtia_paiewonskiana))))	(Sclerosperma_profizianum	Orania_palindan)))	Pelagodoxa_henryana))))	Calamus_caryotoides);
(((Phoenix_dactylifera	Sabal_domingensis)	((Pelagodoxa_henryana	(Pseudophoenix_vinifera	(Serenoa_repens	Chamaedorea_seifrizii)))	((((Sclerosperma_profizianum	(Iriartea_deltoidea	(Reinhardtia_gracilis	((Reinhardtia_latisecta	Reinhardtia_paiewonskiana)	Reinhardtia_simplex))))	((Attalea_speciosa	(Bactris_major	(Elaeis_guineensis	Elaeis_oleifera)))	((Leopoldinia_pulchra	Orania_palindan)	Podococcus_barteri)))	(Geonoma_undata	(((Oenocarpus_minor	Oenocarpus_bataua)	((Hydriastele_microspadix	((Heterospathe_cagayanensis	(Burretiokentia_grandiflora	Veitchia_spiralis))	Kentiopsis_piersoniorum))	(Dictyosperma_album	Dypsis_decaryi)))	(Manicaria_saccifera	Prestoea_acuminata))))	Roystonea_regia)))	Calamus_caryotoides);
((((Serenoa_repens	Phoenix_dactylifera)	Sabal_domingensis)	((Chamaedorea_seifrizii	(Pelagodoxa_henryana	Pseudophoenix_vinifera))	(((((Iriartea_deltoidea	(((Reinhardtia_gracilis	Reinhardtia_latisecta)	Reinhardtia_paiewonskiana)	Reinhardtia_simplex))	((Sclerosperma_profizianum	(Attalea_speciosa	(Bactris_major	(Elaeis_guineensis	Elaeis_oleifera))))	Orania_palindan))	Podococcus_barteri)	(((Oenocarpus_minor	Oenocarpus_bataua)	((((Heterospathe_cagayanensis	((Leopoldinia_pulchra	Burretiokentia_grandiflora)	Veitchia_spiralis))	Dictyosperma_album)	(Dypsis_decaryi	Hydriastele_microspadix))	Kentiopsis_piersoniorum))	((Manicaria_saccifera	Prestoea_acuminata)	Geonoma_undata)))	Roystonea_regia)))	Calamus_caryotoides);
(((Phoenix_dactylifera	Sabal_domingensis)	((Pelagodoxa_henryana	((Serenoa_repens	Chamaedorea_seifrizii)	Pseudophoenix_vinifera))	((((((Oenocarpus_minor	Oenocarpus_bataua)	(Dypsis_decaryi	((Hydriastele_microspadix	(Kentiopsis_piersoniorum	(Heterospathe_cagayanensis	(Burretiokentia_grandiflora	Veitchia_spiralis))))	Dictyosperma_album)))	((Manicaria_saccifera	Prestoea_acuminata)	Geonoma_undata))	((((((Reinhardtia_latisecta	Reinhardtia_paiewonskiana)	Reinhardtia_simplex)	Reinhardtia_gracilis)	Podococcus_barteri)	(Attalea_speciosa	(Bactris_major	(Elaeis_guineensis	Elaeis_oleifera))))	((Leopoldinia_pulchra	Orania_palindan)	Sclerosperma_profizianum)))	Roystonea_regia)	Iriartea_deltoidea)))	Calamus_caryotoides);
((Iriartea_deltoidea	(((Pelagodoxa_henryana	(((Geonoma_undata	((Oenocarpus_minor	Oenocarpus_bataua)	(((Kentiopsis_piersoniorum	Heterospathe_cagayanensis)	Dypsis_decaryi)	((((Leopoldinia_pulchra	Burretiokentia_grandiflora)	Veitchia_spiralis)	Hydriastele_microspadix)	Dictyosperma_album))))	(((Manicaria_saccifera	Prestoea_acuminata)	(Attalea_speciosa	(Bactris_major	(Elaeis_guineensis	Elaeis_oleifera))))	(((((Reinhardtia_latisecta	Reinhardtia_paiewonskiana)	Reinhardtia_gracilis)	Reinhardtia_simplex)	Podococcus_barteri)	(Orania_palindan	Sclerosperma_profizianum))))	Roystonea_regia))	(Phoenix_dactylifera	(Serenoa_repens	Sabal_domingensis)))	(Chamaedorea_seifrizii	Pseudophoenix_vinifera)))	Calamus_caryotoides);
(((Phoenix_dactylifera	(Serenoa_repens	Sabal_domingensis))	(((Chamaedorea_seifrizii	Pseudophoenix_vinifera)	Iriartea_deltoidea)	(Pelagodoxa_henryana	(((((Elaeis_guineensis	Elaeis_oleifera)	(Attalea_speciosa	Bactris_major))	(((((Reinhardtia_simplex	(Reinhardtia_latisecta	Reinhardtia_paiewonskiana))	Reinhardtia_gracilis)	Podococcus_barteri)	Sclerosperma_profizianum)	(Leopoldinia_pulchra	Orania_palindan)))	((Manicaria_saccifera	Prestoea_acuminata)	(Geonoma_undata	(Dictyosperma_album	((Hydriastele_microspadix	(Veitchia_spiralis	(Kentiopsis_piersoniorum	(Burretiokentia_grandiflora	Heterospathe_cagayanensis))))	Dypsis_decaryi)))))	((Oenocarpus_minor	Oenocarpus_bataua)	Roystonea_regia)))))	Calamus_caryotoides);
((Iriartea_deltoidea	(((((((((Oenocarpus_minor	Oenocarpus_bataua)	Pelagodoxa_henryana)	(((Kentiopsis_piersoniorum	((Hydriastele_microspadix	(Burretiokentia_grandiflora	Veitchia_spiralis))	Heterospathe_cagayanensis))	Dypsis_decaryi)	Dictyosperma_album))	(Geonoma_undata	(Manicaria_saccifera	Prestoea_acuminata)))	((Podococcus_barteri	(Reinhardtia_simplex	(Reinhardtia_latisecta	Reinhardtia_paiewonskiana)))	Reinhardtia_gracilis))	((Attalea_speciosa	(Bactris_major	(Elaeis_guineensis	Elaeis_oleifera)))	Roystonea_regia))	(Leopoldinia_pulchra	(Sclerosperma_profizianum	Orania_palindan)))	(Sabal_domingensis	(Phoenix_dactylifera	Serenoa_repens)))	(Chamaedorea_seifrizii	Pseudophoenix_vinifera)))	Calamus_caryotoides);
((((((Serenoa_repens	Chamaedorea_seifrizii)	Pseudophoenix_vinifera)	((Phoenix_dactylifera	Sabal_domingensis)	((Roystonea_regia	(((Bactris_major	(Elaeis_guineensis	Elaeis_oleifera))	Attalea_speciosa)	(((Podococcus_barteri	Orania_palindan)	(((Reinhardtia_simplex	(Reinhardtia_paiewonskiana	Reinhardtia_latisecta))	Reinhardtia_gracilis)	Sclerosperma_profizianum))	(((((Dypsis_decaryi	Hydriastele_microspadix)	Kentiopsis_piersoniorum)	Dictyosperma_album)	(Heterospathe_cagayanensis	((Leopoldinia_pulchra	Burretiokentia_grandiflora)	Veitchia_spiralis)))	((Prestoea_acuminata	Manicaria_saccifera)	Geonoma_undata)))))	Pelagodoxa_henryana)))	Iriartea_deltoidea)	(Oenocarpus_bataua	Oenocarpus_minor))	Calamus_caryotoides);
((((((((Dictyosperma_album	((Hydriastele_microspadix	(Kentiopsis_piersoniorum	(Heterospathe_cagayanensis	((Leopoldinia_pulchra	Burretiokentia_grandiflora)	Veitchia_spiralis))))	Dypsis_decaryi))	(Prestoea_acuminata	(Manicaria_saccifera	Geonoma_undata)))	Roystonea_regia)	(((Podococcus_barteri	Orania_palindan)	(((Reinhardtia_simplex	(Reinhardtia_paiewonskiana	Reinhardtia_latisecta))	Reinhardtia_gracilis)	Sclerosperma_profizianum))	((Bactris_major	(Elaeis_guineensis	Elaeis_oleifera))	Attalea_speciosa)))	((((Serenoa_repens	Chamaedorea_seifrizii)	Pseudophoenix_vinifera)	Iriartea_deltoidea)	(Phoenix_dactylifera	Sabal_domingensis)))	Pelagodoxa_henryana)	(Oenocarpus_bataua	Oenocarpus_minor))	Calamus_caryotoides);
((Iriartea_deltoidea	(((Phoenix_dactylifera	Sabal_domingensis)	(((((((Leopoldinia_pulchra	Orania_palindan)	Sclerosperma_profizianum)	((((Reinhardtia_paiewonskiana	Reinhardtia_latisecta)	Reinhardtia_gracilis)	Reinhardtia_simplex)	((Elaeis_guineensis	Elaeis_oleifera)	(Attalea_speciosa	Bactris_major))))	Podococcus_barteri)	(Prestoea_acuminata	(Manicaria_saccifera	Geonoma_undata)))	(((Oenocarpus_bataua	Oenocarpus_minor)	Roystonea_regia)	((Dypsis_decaryi	Kentiopsis_piersoniorum)	(Dictyosperma_album	((Heterospathe_cagayanensis	(Burretiokentia_grandiflora	Veitchia_spiralis))	Hydriastele_microspadix)))))	Pelagodoxa_henryana))	((Serenoa_repens	Chamaedorea_seifrizii)	Pseudophoenix_vinifera)))	Calamus_caryotoides);
((Iriartea_deltoidea	(((Phoenix_dactylifera	Sabal_domingensis)	(((Attalea_speciosa	(Bactris_major	(Elaeis_guineensis	Elaeis_oleifera)))	((Podococcus_barteri	(Roystonea_regia	(Reinhardtia_simplex	(Reinhardtia_paiewonskiana	(Reinhardtia_gracilis	Reinhardtia_latisecta)))))	((Prestoea_acuminata	(Pelagodoxa_henryana	(Oenocarpus_bataua	Oenocarpus_minor)))	(Dictyosperma_album	((Kentiopsis_piersoniorum	(Heterospathe_cagayanensis	(Burretiokentia_grandiflora	Veitchia_spiralis)))	(Dypsis_decaryi	Hydriastele_microspadix))))))	((Manicaria_saccifera	Geonoma_undata)	((Leopoldinia_pulchra	Orania_palindan)	Sclerosperma_profizianum))))	((Serenoa_repens	Chamaedorea_seifrizii)	Pseudophoenix_vinifera)))	Calamus_caryotoides);
(((Iriartea_deltoidea	(((((Serenoa_repens	Phoenix_dactylifera)	Sabal_domingensis)	(Roystonea_regia	Pelagodoxa_henryana))	(Chamaedorea_seifrizii	Pseudophoenix_vinifera))	(((Orania_palindan	Sclerosperma_profizianum)	((Podococcus_barteri	((Reinhardtia_simplex	(Reinhardtia_paiewonskiana	Reinhardtia_latisecta))	Reinhardtia_gracilis))	(Attalea_speciosa	(Bactris_major	(Elaeis_guineensis	Elaeis_oleifera)))))	((Geonoma_undata	(Manicaria_saccifera	Prestoea_acuminata))	((Dypsis_decaryi	(Dictyosperma_album	Kentiopsis_piersoniorum))	(Heterospathe_cagayanensis	(Leopoldinia_pulchra	(Hydriastele_microspadix	(Burretiokentia_grandiflora	Veitchia_spiralis)))))))))	(Oenocarpus_bataua	Oenocarpus_minor))	Calamus_caryotoides);
((Pelagodoxa_henryana	(((Roystonea_regia	((((Orania_palindan	Sclerosperma_profizianum)	(((Reinhardtia_simplex	(Reinhardtia_paiewonskiana	Reinhardtia_latisecta))	Reinhardtia_gracilis)	((Elaeis_guineensis	Elaeis_oleifera)	(Attalea_speciosa	Bactris_major))))	Podococcus_barteri)	((Geonoma_undata	(Manicaria_saccifera	Prestoea_acuminata))	((Oenocarpus_bataua	Oenocarpus_minor)	(Dypsis_decaryi	(Dictyosperma_album	((Burretiokentia_grandiflora	(Leopoldinia_pulchra	(Kentiopsis_piersoniorum	(Veitchia_spiralis	Heterospathe_cagayanensis))))	Hydriastele_microspadix)))))))	Iriartea_deltoidea)	(((Serenoa_repens	(Chamaedorea_seifrizii	Pseudophoenix_vinifera))	Phoenix_dactylifera)	Sabal_domingensis)))	Calamus_caryotoides);
((Iriartea_deltoidea	(((((Serenoa_repens	(Chamaedorea_seifrizii	Pseudophoenix_vinifera))	Pelagodoxa_henryana)	(Roystonea_regia	((((Orania_palindan	Sclerosperma_profizianum)	((Reinhardtia_simplex	(Reinhardtia_paiewonskiana	(Reinhardtia_gracilis	Reinhardtia_latisecta)))	(Attalea_speciosa	(Bactris_major	(Elaeis_guineensis	Elaeis_oleifera)))))	Podococcus_barteri)	((Geonoma_undata	(Manicaria_saccifera	Prestoea_acuminata))	((Oenocarpus_bataua	Oenocarpus_minor)	((Heterospathe_cagayanensis	(Hydriastele_microspadix	((Leopoldinia_pulchra	Burretiokentia_grandiflora)	Veitchia_spiralis)))	(Dictyosperma_album	(Dypsis_decaryi	Kentiopsis_piersoniorum))))))))	Sabal_domingensis)	Phoenix_dactylifera))	Calamus_caryotoides);
(((Pseudophoenix_vinifera	Iriartea_deltoidea)	((Sabal_domingensis	Phoenix_dactylifera)	(Roystonea_regia	(((Attalea_speciosa	(Bactris_major	(Elaeis_guineensis	Elaeis_oleifera)))	(((Podococcus_barteri	(Reinhardtia_simplex	(Reinhardtia_paiewonskiana	(Reinhardtia_gracilis	Reinhardtia_latisecta))))	(Serenoa_repens	Chamaedorea_seifrizii))	(Orania_palindan	Sclerosperma_profizianum)))	(Pelagodoxa_henryana	((Geonoma_undata	(Manicaria_saccifera	Prestoea_acuminata))	((Oenocarpus_bataua	Oenocarpus_minor)	(Dictyosperma_album	((Kentiopsis_piersoniorum	(((Leopoldinia_pulchra	Burretiokentia_grandiflora)	Veitchia_spiralis)	Heterospathe_cagayanensis))	(Dypsis_decaryi	Hydriastele_microspadix))))))))))	Calamus_caryotoides);
(((((Pelagodoxa_henryana	(Chamaedorea_seifrizii	Roystonea_regia))	((((Elaeis_guineensis	Elaeis_oleifera)	(Attalea_speciosa	Bactris_major))	((Orania_palindan	Leopoldinia_pulchra)	((Reinhardtia_simplex	(Reinhardtia_latisecta	Reinhardtia_paiewonskiana))	(Reinhardtia_gracilis	Sclerosperma_profizianum))))	(((Geonoma_undata	(Manicaria_saccifera	Prestoea_acuminata))	((Oenocarpus_bataua	Oenocarpus_minor)	(Dictyosperma_album	((Kentiopsis_piersoniorum	((Burretiokentia_grandiflora	Veitchia_spiralis)	Heterospathe_cagayanensis))	(Dypsis_decaryi	Hydriastele_microspadix)))))	Podococcus_barteri)))	(Pseudophoenix_vinifera	Iriartea_deltoidea))	(Sabal_domingensis	(Serenoa_repens	Phoenix_dactylifera)))	Calamus_caryotoides);
((((Pelagodoxa_henryana	(Iriartea_deltoidea	(Roystonea_regia	((((Elaeis_guineensis	Elaeis_oleifera)	(Attalea_speciosa	Bactris_major))	(((Reinhardtia_simplex	(Reinhardtia_gracilis	(Reinhardtia_latisecta	Reinhardtia_paiewonskiana)))	Podococcus_barteri)	(Sclerosperma_profizianum	Orania_palindan)))	((Manicaria_saccifera	Prestoea_acuminata)	(((Oenocarpus_bataua	Oenocarpus_minor)	((Dictyosperma_album	((Kentiopsis_piersoniorum	(((Leopoldinia_pulchra	Burretiokentia_grandiflora)	Veitchia_spiralis)	Heterospathe_cagayanensis))	Hydriastele_microspadix))	Dypsis_decaryi))	Geonoma_undata))))))	(Chamaedorea_seifrizii	Pseudophoenix_vinifera))	(Sabal_domingensis	(Serenoa_repens	Phoenix_dactylifera)))	Calamus_caryotoides);
((Iriartea_deltoidea	((Pseudophoenix_vinifera	Chamaedorea_seifrizii)	((Sabal_domingensis	(Serenoa_repens	Phoenix_dactylifera))	(Pelagodoxa_henryana	(Roystonea_regia	((((Orania_palindan	Sclerosperma_profizianum)	(Podococcus_barteri	(Reinhardtia_gracilis	(Reinhardtia_simplex	(Reinhardtia_paiewonskiana	Reinhardtia_latisecta)))))	((Bactris_major	Attalea_speciosa)	(Elaeis_guineensis	Elaeis_oleifera)))	((Prestoea_acuminata	(Manicaria_saccifera	Geonoma_undata))	(((((Hydriastele_microspadix	(((Leopoldinia_pulchra	Burretiokentia_grandiflora)	Veitchia_spiralis)	Heterospathe_cagayanensis))	Kentiopsis_piersoniorum)	Dictyosperma_album)	Dypsis_decaryi)	(Oenocarpus_bataua	Oenocarpus_minor)))))))))	Calamus_caryotoides);
(((Iriartea_deltoidea	(((Sabal_domingensis	(Serenoa_repens	Phoenix_dactylifera))	(Pseudophoenix_vinifera	(((Orania_palindan	((Reinhardtia_simplex	(Reinhardtia_paiewonskiana	Reinhardtia_latisecta))	Sclerosperma_profizianum))	((Geonoma_undata	(Prestoea_acuminata	Manicaria_saccifera))	(Attalea_speciosa	((Elaeis_guineensis	Elaeis_oleifera)	Bactris_major))))	(Podococcus_barteri	(((Dictyosperma_album	((Hydriastele_microspadix	Dypsis_decaryi)	((Heterospathe_cagayanensis	((Leopoldinia_pulchra	Burretiokentia_grandiflora)	Veitchia_spiralis))	Kentiopsis_piersoniorum)))	(Oenocarpus_bataua	Oenocarpus_minor))	(Reinhardtia_gracilis	Roystonea_regia))))))	Pelagodoxa_henryana))	Chamaedorea_seifrizii)	Calamus_caryotoides);
((Iriartea_deltoidea	(((Sabal_domingensis	((Roystonea_regia	(((Sclerosperma_profizianum	((Elaeis_guineensis	Elaeis_oleifera)	(Bactris_major	Attalea_speciosa)))	(Podococcus_barteri	(Reinhardtia_simplex	(Reinhardtia_paiewonskiana	(Reinhardtia_gracilis	Reinhardtia_latisecta)))))	Orania_palindan))	(Pelagodoxa_henryana	((Geonoma_undata	(Prestoea_acuminata	Manicaria_saccifera))	(((Hydriastele_microspadix	((Heterospathe_cagayanensis	((Leopoldinia_pulchra	Burretiokentia_grandiflora)	Veitchia_spiralis))	Kentiopsis_piersoniorum))	(Dypsis_decaryi	Dictyosperma_album))	(Oenocarpus_bataua	Oenocarpus_minor))))))	Phoenix_dactylifera)	(Serenoa_repens	(Chamaedorea_seifrizii	Pseudophoenix_vinifera))))	Calamus_caryotoides);
((Iriartea_deltoidea	(((((Geonoma_undata	(Prestoea_acuminata	Manicaria_saccifera))	(((((Dypsis_decaryi	Hydriastele_microspadix)	((Heterospathe_cagayanensis	(Burretiokentia_grandiflora	Veitchia_spiralis))	Kentiopsis_piersoniorum))	Dictyosperma_album)	Leopoldinia_pulchra)	(Oenocarpus_bataua	Oenocarpus_minor)))	(((Elaeis_guineensis	Elaeis_oleifera)	(Bactris_major	Attalea_speciosa))	((Sclerosperma_profizianum	Orania_palindan)	(Podococcus_barteri	(Reinhardtia_simplex	(Reinhardtia_paiewonskiana	(Reinhardtia_gracilis	Reinhardtia_latisecta)))))))	Roystonea_regia)	(((Chamaedorea_seifrizii	Pseudophoenix_vinifera)	Pelagodoxa_henryana)	((Serenoa_repens	Phoenix_dactylifera)	Sabal_domingensis))))	Calamus_caryotoides);
((Iriartea_deltoidea	(((Pelagodoxa_henryana	(((Geonoma_undata	(Prestoea_acuminata	Manicaria_saccifera))	(((Dypsis_decaryi	Hydriastele_microspadix)	((Heterospathe_cagayanensis	(Burretiokentia_grandiflora	Veitchia_spiralis))	Kentiopsis_piersoniorum))	Dictyosperma_album))	((((Podococcus_barteri	(Reinhardtia_simplex	(Reinhardtia_paiewonskiana	Reinhardtia_latisecta)))	Roystonea_regia)	((Oenocarpus_bataua	Oenocarpus_minor)	((Elaeis_guineensis	Elaeis_oleifera)	(Bactris_major	Attalea_speciosa))))	((Reinhardtia_gracilis	Sclerosperma_profizianum)	(Leopoldinia_pulchra	Orania_palindan)))))	((Serenoa_repens	Phoenix_dactylifera)	Sabal_domingensis))	(Chamaedorea_seifrizii	Pseudophoenix_vinifera)))	Calamus_caryotoides);
((Iriartea_deltoidea	((((Sabal_domingensis	Pelagodoxa_henryana)	((Sclerosperma_profizianum	(Manicaria_saccifera	Geonoma_undata))	(((Podococcus_barteri	(Reinhardtia_gracilis	(Reinhardtia_simplex	(Reinhardtia_paiewonskiana	Reinhardtia_latisecta))))	((Prestoea_acuminata	(((Kentiopsis_piersoniorum	Hydriastele_microspadix)	((((Heterospathe_cagayanensis	(Burretiokentia_grandiflora	Veitchia_spiralis))	Leopoldinia_pulchra)	Dypsis_decaryi)	Dictyosperma_album))	(Oenocarpus_bataua	Oenocarpus_minor)))	(Roystonea_regia	((Bactris_major	(Elaeis_guineensis	Elaeis_oleifera))	(Serenoa_repens	Attalea_speciosa)))))	Orania_palindan)))	Phoenix_dactylifera)	(Chamaedorea_seifrizii	Pseudophoenix_vinifera)))	Calamus_caryotoides);
((Iriartea_deltoidea	(((Phoenix_dactylifera	Sabal_domingensis)	(Roystonea_regia	((((Podococcus_barteri	(Reinhardtia_gracilis	(Reinhardtia_simplex	(Reinhardtia_paiewonskiana	Reinhardtia_latisecta))))	((Prestoea_acuminata	(((Dictyosperma_album	((((Leopoldinia_pulchra	Burretiokentia_grandiflora)	Veitchia_spiralis)	Hydriastele_microspadix)	(Heterospathe_cagayanensis	Kentiopsis_piersoniorum)))	Dypsis_decaryi)	(Oenocarpus_bataua	Oenocarpus_minor)))	((Elaeis_guineensis	Elaeis_oleifera)	(Attalea_speciosa	Bactris_major))))	(Sclerosperma_profizianum	Orania_palindan))	((Manicaria_saccifera	Geonoma_undata)	Pelagodoxa_henryana))))	((Serenoa_repens	Chamaedorea_seifrizii)	Pseudophoenix_vinifera)))	Calamus_caryotoides);
((Iriartea_deltoidea	(((Phoenix_dactylifera	(Serenoa_repens	Sabal_domingensis))	((((Prestoea_acuminata	(((Dictyosperma_album	((Kentiopsis_piersoniorum	(Heterospathe_cagayanensis	(Burretiokentia_grandiflora	Veitchia_spiralis)))	Hydriastele_microspadix))	Dypsis_decaryi)	(Oenocarpus_bataua	Oenocarpus_minor)))	((Manicaria_saccifera	Geonoma_undata)	Pelagodoxa_henryana))	(((Elaeis_guineensis	Elaeis_oleifera)	(Attalea_speciosa	Bactris_major))	(Roystonea_regia	(Sclerosperma_profizianum	(Podococcus_barteri	((Reinhardtia_gracilis	(Reinhardtia_paiewonskiana	Reinhardtia_latisecta))	Reinhardtia_simplex))))))	(Leopoldinia_pulchra	Orania_palindan)))	(Chamaedorea_seifrizii	Pseudophoenix_vinifera)))	Calamus_caryotoides);
((Iriartea_deltoidea	(((Sabal_domingensis	(Phoenix_dactylifera	Serenoa_repens))	(Chamaedorea_seifrizii	Pseudophoenix_vinifera))	((((Pelagodoxa_henryana	(((Dictyosperma_album	((Kentiopsis_piersoniorum	(Heterospathe_cagayanensis	((Leopoldinia_pulchra	Burretiokentia_grandiflora)	Veitchia_spiralis)))	Hydriastele_microspadix))	Dypsis_decaryi)	(Oenocarpus_bataua	Oenocarpus_minor)))	(Prestoea_acuminata	(Manicaria_saccifera	Geonoma_undata)))	(((Sclerosperma_profizianum	Orania_palindan)	((Reinhardtia_gracilis	(Reinhardtia_simplex	(Reinhardtia_paiewonskiana	Reinhardtia_latisecta)))	(Attalea_speciosa	(Bactris_major	(Elaeis_guineensis	Elaeis_oleifera)))))	Podococcus_barteri))	Roystonea_regia)))	Calamus_caryotoides);
((Iriartea_deltoidea	((((((((Dictyosperma_album	((Kentiopsis_piersoniorum	((Heterospathe_cagayanensis	(Burretiokentia_grandiflora	Veitchia_spiralis))	Leopoldinia_pulchra))	Hydriastele_microspadix))	Dypsis_decaryi)	(Oenocarpus_bataua	Oenocarpus_minor))	(Prestoea_acuminata	(Manicaria_saccifera	Geonoma_undata)))	(((Sclerosperma_profizianum	(Podococcus_barteri	((Reinhardtia_gracilis	(Reinhardtia_paiewonskiana	Reinhardtia_latisecta))	Reinhardtia_simplex)))	Orania_palindan)	(Attalea_speciosa	(Bactris_major	(Elaeis_guineensis	Elaeis_oleifera)))))	(Pelagodoxa_henryana	Roystonea_regia))	(Sabal_domingensis	(Serenoa_repens	(Phoenix_dactylifera	Pseudophoenix_vinifera))))	Chamaedorea_seifrizii))	Calamus_caryotoides);
((((((Pseudophoenix_vinifera	(Serenoa_repens	Chamaedorea_seifrizii))	Iriartea_deltoidea)	(((((Sclerosperma_profizianum	((Reinhardtia_simplex	(Reinhardtia_latisecta	Reinhardtia_paiewonskiana))	Reinhardtia_gracilis))	((Leopoldinia_pulchra	Orania_palindan)	((Elaeis_oleifera	Elaeis_guineensis)	(Bactris_major	Attalea_speciosa))))	Podococcus_barteri)	(((Oenocarpus_minor	Oenocarpus_bataua)	(Dictyosperma_album	((Hydriastele_microspadix	(Heterospathe_cagayanensis	(Veitchia_spiralis	Burretiokentia_grandiflora)))	(Dypsis_decaryi	Kentiopsis_piersoniorum))))	(Geonoma_undata	(Prestoea_acuminata	Manicaria_saccifera))))	(Pelagodoxa_henryana	Roystonea_regia)))	Phoenix_dactylifera)	Sabal_domingensis)	Calamus_caryotoides);
((Iriartea_deltoidea	(((((((Sclerosperma_profizianum	Orania_palindan)	((((Reinhardtia_latisecta	Reinhardtia_paiewonskiana)	Reinhardtia_gracilis)	Reinhardtia_simplex)	((Elaeis_oleifera	Elaeis_guineensis)	(Attalea_speciosa	(Serenoa_repens	Bactris_major)))))	Podococcus_barteri)	((Prestoea_acuminata	((Oenocarpus_minor	Oenocarpus_bataua)	(Dypsis_decaryi	(((Heterospathe_cagayanensis	(((Leopoldinia_pulchra	Burretiokentia_grandiflora)	Veitchia_spiralis)	Kentiopsis_piersoniorum))	Hydriastele_microspadix)	Dictyosperma_album))))	((Geonoma_undata	Manicaria_saccifera)	Pelagodoxa_henryana)))	Roystonea_regia)	(Phoenix_dactylifera	Sabal_domingensis))	(Pseudophoenix_vinifera	Chamaedorea_seifrizii)))	Calamus_caryotoides);
(((Phoenix_dactylifera	Sabal_domingensis)	((Iriartea_deltoidea	((Sclerosperma_profizianum	Orania_palindan)	(((Podococcus_barteri	((Reinhardtia_simplex	(Reinhardtia_latisecta	Reinhardtia_paiewonskiana))	Reinhardtia_gracilis))	(((Oenocarpus_minor	Oenocarpus_bataua)	Roystonea_regia)	(Attalea_speciosa	(Bactris_major	(Elaeis_oleifera	Elaeis_guineensis)))))	(((((Heterospathe_cagayanensis	((Burretiokentia_grandiflora	Leopoldinia_pulchra)	Veitchia_spiralis))	Hydriastele_microspadix)	(Dypsis_decaryi	Kentiopsis_piersoniorum))	Dictyosperma_album)	(Geonoma_undata	(Prestoea_acuminata	Manicaria_saccifera))))))	((Serenoa_repens	Pelagodoxa_henryana)	(Pseudophoenix_vinifera	Chamaedorea_seifrizii))))	Calamus_caryotoides);
((Phoenix_dactylifera	(((Pseudophoenix_vinifera	(Chamaedorea_seifrizii	Serenoa_repens))	(Pelagodoxa_henryana	(Iriartea_deltoidea	((((Roystonea_regia	(Podococcus_barteri	(((Reinhardtia_latisecta	Reinhardtia_paiewonskiana)	Reinhardtia_gracilis)	Reinhardtia_simplex)))	(Attalea_speciosa	(Bactris_major	(Elaeis_oleifera	Elaeis_guineensis))))	(Sclerosperma_profizianum	Orania_palindan))	(((Oenocarpus_minor	Oenocarpus_bataua)	(Dypsis_decaryi	((Hydriastele_microspadix	(Kentiopsis_piersoniorum	(Heterospathe_cagayanensis	((Veitchia_spiralis	Burretiokentia_grandiflora)	Leopoldinia_pulchra))))	Dictyosperma_album)))	(Geonoma_undata	(Prestoea_acuminata	Manicaria_saccifera)))))))	Sabal_domingensis))	Calamus_caryotoides);
((((Pseudophoenix_vinifera	Chamaedorea_seifrizii)	(Pelagodoxa_henryana	(Iriartea_deltoidea	((((Attalea_speciosa	(Bactris_major	(Elaeis_oleifera	Elaeis_guineensis)))	((Sclerosperma_profizianum	((Reinhardtia_latisecta	Reinhardtia_paiewonskiana)	(Reinhardtia_simplex	Reinhardtia_gracilis)))	Orania_palindan))	Podococcus_barteri)	(Roystonea_regia	(((Leopoldinia_pulchra	(Oenocarpus_minor	Oenocarpus_bataua))	(Dictyosperma_album	(Dypsis_decaryi	(Hydriastele_microspadix	(Kentiopsis_piersoniorum	(Heterospathe_cagayanensis	(Veitchia_spiralis	Burretiokentia_grandiflora)))))))	(Prestoea_acuminata	(Geonoma_undata	Manicaria_saccifera))))))))	((Serenoa_repens	Phoenix_dactylifera)	Sabal_domingensis))	Calamus_caryotoides);
(((((Iriartea_deltoidea	Pseudophoenix_vinifera)	(((((((Dictyosperma_album	(Dypsis_decaryi	Hydriastele_microspadix))	(Kentiopsis_piersoniorum	(Heterospathe_cagayanensis	(Veitchia_spiralis	(Leopoldinia_pulchra	Burretiokentia_grandiflora)))))	((Attalea_speciosa	(Bactris_major	(Elaeis_oleifera	Elaeis_guineensis)))	Roystonea_regia))	((Manicaria_saccifera	Prestoea_acuminata)	(((Sclerosperma_profizianum	((Reinhardtia_simplex	(Reinhardtia_latisecta	Reinhardtia_paiewonskiana))	Reinhardtia_gracilis))	Orania_palindan)	Podococcus_barteri)))	Geonoma_undata)	Pelagodoxa_henryana)	((Serenoa_repens	Phoenix_dactylifera)	Sabal_domingensis)))	Chamaedorea_seifrizii)	(Oenocarpus_minor	Oenocarpus_bataua))	Calamus_caryotoides);
(((Pseudophoenix_vinifera	Pelagodoxa_henryana)	((Phoenix_dactylifera	Sabal_domingensis)	(Iriartea_deltoidea	(Roystonea_regia	((((Geonoma_undata	Manicaria_saccifera)	Prestoea_acuminata)	((Oenocarpus_minor	Oenocarpus_bataua)	(Dictyosperma_album	(Dypsis_decaryi	(Hydriastele_microspadix	(Kentiopsis_piersoniorum	(Heterospathe_cagayanensis	(Serenoa_repens	(Veitchia_spiralis	(Leopoldinia_pulchra	Burretiokentia_grandiflora))))))))))	((Chamaedorea_seifrizii	Podococcus_barteri)	(((Sclerosperma_profizianum	(((Reinhardtia_latisecta	Reinhardtia_paiewonskiana)	Reinhardtia_gracilis)	Reinhardtia_simplex))	Orania_palindan)	(Attalea_speciosa	(Bactris_major	(Elaeis_oleifera	Elaeis_guineensis))))))))))	Calamus_caryotoides);
(((Iriartea_deltoidea	(((((((Geonoma_undata	(Manicaria_saccifera	Prestoea_acuminata))	((Dictyosperma_album	(Dypsis_decaryi	((Hydriastele_microspadix	(Heterospathe_cagayanensis	(Serenoa_repens	(Burretiokentia_grandiflora	Veitchia_spiralis))))	Kentiopsis_piersoniorum)))	Leopoldinia_pulchra))	Pelagodoxa_henryana)	(((((Reinhardtia_gracilis	Sclerosperma_profizianum)	((Reinhardtia_latisecta	Reinhardtia_paiewonskiana)	Reinhardtia_simplex))	(Orania_palindan	Podococcus_barteri))	(Attalea_speciosa	(Bactris_major	(Elaeis_oleifera	Elaeis_guineensis))))	Roystonea_regia))	(Phoenix_dactylifera	Sabal_domingensis))	Chamaedorea_seifrizii)	Pseudophoenix_vinifera))	(Oenocarpus_minor	Oenocarpus_bataua))	Calamus_caryotoides);
(((Pelagodoxa_henryana	((Chamaedorea_seifrizii	Pseudophoenix_vinifera)	((Phoenix_dactylifera	Sabal_domingensis)	(((((Orania_palindan	((Sclerosperma_profizianum	((Reinhardtia_gracilis	(Reinhardtia_latisecta	Reinhardtia_paiewonskiana))	Reinhardtia_simplex))	((Elaeis_oleifera	Elaeis_guineensis)	((Serenoa_repens	Attalea_speciosa)	Bactris_major))))	Podococcus_barteri)	((Prestoea_acuminata	(Geonoma_undata	Manicaria_saccifera))	(Dictyosperma_album	((Dypsis_decaryi	(Hydriastele_microspadix	(Heterospathe_cagayanensis	((Burretiokentia_grandiflora	Leopoldinia_pulchra)	Veitchia_spiralis))))	Kentiopsis_piersoniorum))))	Roystonea_regia)	Iriartea_deltoidea))))	(Oenocarpus_minor	Oenocarpus_bataua))	Calamus_caryotoides);
((Iriartea_deltoidea	(((Chamaedorea_seifrizii	Pseudophoenix_vinifera)	((((((Sclerosperma_profizianum	((Podococcus_barteri	((Reinhardtia_latisecta	Reinhardtia_paiewonskiana)	Reinhardtia_simplex))	Reinhardtia_gracilis))	Orania_palindan)	((Elaeis_oleifera	Elaeis_guineensis)	((Serenoa_repens	Attalea_speciosa)	Bactris_major)))	(((Prestoea_acuminata	Manicaria_saccifera)	((Oenocarpus_minor	Oenocarpus_bataua)	(Dictyosperma_album	(((((Burretiokentia_grandiflora	Veitchia_spiralis)	(Leopoldinia_pulchra	Hydriastele_microspadix))	Heterospathe_cagayanensis)	Kentiopsis_piersoniorum)	Dypsis_decaryi))))	Geonoma_undata))	Roystonea_regia)	Pelagodoxa_henryana))	(Phoenix_dactylifera	Sabal_domingensis)))	Calamus_caryotoides);
(((((Sabal_domingensis	(Serenoa_repens	Phoenix_dactylifera))	(Roystonea_regia	(((Prestoea_acuminata	((Oenocarpus_bataua	Oenocarpus_minor)	(((Hydriastele_microspadix	(Kentiopsis_piersoniorum	(((Leopoldinia_pulchra	Burretiokentia_grandiflora)	Veitchia_spiralis)	Heterospathe_cagayanensis)))	Dypsis_decaryi)	Dictyosperma_album)))	(Pelagodoxa_henryana	(Manicaria_saccifera	Geonoma_undata)))	(((Reinhardtia_gracilis	(Reinhardtia_simplex	(Reinhardtia_paiewonskiana	Reinhardtia_latisecta)))	Podococcus_barteri)	((Attalea_speciosa	(Bactris_major	(Elaeis_guineensis	Elaeis_oleifera)))	(Orania_palindan	Sclerosperma_profizianum))))))	(Pseudophoenix_vinifera	Chamaedorea_seifrizii))	Iriartea_deltoidea)	Calamus_caryotoides);
(((((Pelagodoxa_henryana	Pseudophoenix_vinifera)	((Sabal_domingensis	(Serenoa_repens	Phoenix_dactylifera))	(Roystonea_regia	((Podococcus_barteri	(((Oenocarpus_bataua	Oenocarpus_minor)	((((Hydriastele_microspadix	Leopoldinia_pulchra)	(Kentiopsis_piersoniorum	((Burretiokentia_grandiflora	Veitchia_spiralis)	Heterospathe_cagayanensis)))	Dypsis_decaryi)	Dictyosperma_album))	((Prestoea_acuminata	Manicaria_saccifera)	Geonoma_undata)))	((Reinhardtia_gracilis	(Reinhardtia_simplex	(Reinhardtia_paiewonskiana	Reinhardtia_latisecta)))	(((Elaeis_guineensis	Elaeis_oleifera)	(Attalea_speciosa	Bactris_major))	(Orania_palindan	Sclerosperma_profizianum)))))))	Iriartea_deltoidea)	Chamaedorea_seifrizii)	Calamus_caryotoides);
(((((((Oenocarpus_bataua	Oenocarpus_minor)	(Pelagodoxa_henryana	Pseudophoenix_vinifera))	(Serenoa_repens	Chamaedorea_seifrizii))	((Roystonea_regia	((Dictyosperma_album	(Dypsis_decaryi	((Hydriastele_microspadix	((Burretiokentia_grandiflora	Veitchia_spiralis)	Heterospathe_cagayanensis))	Kentiopsis_piersoniorum)))	((Prestoea_acuminata	Manicaria_saccifera)	Geonoma_undata)))	(Podococcus_barteri	((Attalea_speciosa	(Bactris_major	(Elaeis_guineensis	Elaeis_oleifera)))	((Reinhardtia_simplex	(Reinhardtia_paiewonskiana	(Reinhardtia_gracilis	Reinhardtia_latisecta)))	((Leopoldinia_pulchra	Orania_palindan)	Sclerosperma_profizianum))))))	(Sabal_domingensis	Phoenix_dactylifera))	Iriartea_deltoidea)	Calamus_caryotoides);
(((Oenocarpus_bataua	Oenocarpus_minor)	(Pelagodoxa_henryana	(((((Sabal_domingensis	Phoenix_dactylifera)	(Iriartea_deltoidea	(Pseudophoenix_vinifera	(Serenoa_repens	Chamaedorea_seifrizii))))	Roystonea_regia)	(Podococcus_barteri	((Attalea_speciosa	(Bactris_major	(Elaeis_guineensis	Elaeis_oleifera)))	((((Reinhardtia_paiewonskiana	Reinhardtia_latisecta)	Reinhardtia_gracilis)	Reinhardtia_simplex)	((Leopoldinia_pulchra	Orania_palindan)	Sclerosperma_profizianum)))))	(((Prestoea_acuminata	Manicaria_saccifera)	Geonoma_undata)	(Dictyosperma_album	(Dypsis_decaryi	((Kentiopsis_piersoniorum	((Veitchia_spiralis	Burretiokentia_grandiflora)	Heterospathe_cagayanensis))	Hydriastele_microspadix)))))))	Calamus_caryotoides);
(((Oenocarpus_bataua	Oenocarpus_minor)	(Pelagodoxa_henryana	((((Roystonea_regia	((Elaeis_guineensis	Elaeis_oleifera)	(Attalea_speciosa	Bactris_major)))	(Podococcus_barteri	((Leopoldinia_pulchra	Orania_palindan)	((((Reinhardtia_paiewonskiana	Reinhardtia_latisecta)	Reinhardtia_gracilis)	Reinhardtia_simplex)	Sclerosperma_profizianum))))	((Dictyosperma_album	((Dypsis_decaryi	(((Veitchia_spiralis	Burretiokentia_grandiflora)	Heterospathe_cagayanensis)	Hydriastele_microspadix))	Kentiopsis_piersoniorum))	((Prestoea_acuminata	Manicaria_saccifera)	Geonoma_undata)))	((Sabal_domingensis	Phoenix_dactylifera)	(Iriartea_deltoidea	(Pseudophoenix_vinifera	(Serenoa_repens	Chamaedorea_seifrizii)))))))	Calamus_caryotoides);
(((Pseudophoenix_vinifera	Pelagodoxa_henryana)	(((Serenoa_repens	Sabal_domingensis)	Phoenix_dactylifera)	(Chamaedorea_seifrizii	(((Prestoea_acuminata	Manicaria_saccifera)	(Geonoma_undata	((Oenocarpus_bataua	(Leopoldinia_pulchra	Oenocarpus_minor))	(Dypsis_decaryi	(Dictyosperma_album	((Heterospathe_cagayanensis	Kentiopsis_piersoniorum)	((Veitchia_spiralis	Burretiokentia_grandiflora)	Hydriastele_microspadix)))))))	((Roystonea_regia	((Elaeis_guineensis	Elaeis_oleifera)	(Attalea_speciosa	Bactris_major)))	(Podococcus_barteri	((Sclerosperma_profizianum	Orania_palindan)	(((Reinhardtia_simplex	(Reinhardtia_paiewonskiana	Reinhardtia_latisecta))	Reinhardtia_gracilis)	Iriartea_deltoidea))))))))	Calamus_caryotoides);
((Pelagodoxa_henryana	(((Iriartea_deltoidea	(((Geonoma_undata	((((Dictyosperma_album	((Dypsis_decaryi	(Heterospathe_cagayanensis	(((Burretiokentia_grandiflora	Veitchia_spiralis)	Leopoldinia_pulchra)	Hydriastele_microspadix)))	Kentiopsis_piersoniorum))	(Oenocarpus_bataua	Oenocarpus_minor))	Prestoea_acuminata)	Manicaria_saccifera))	((((Elaeis_guineensis	Elaeis_oleifera)	(Attalea_speciosa	Bactris_major))	(Sclerosperma_profizianum	Orania_palindan))	(Podococcus_barteri	(((Reinhardtia_paiewonskiana	Reinhardtia_latisecta)	Reinhardtia_simplex)	Reinhardtia_gracilis))))	Roystonea_regia))	Sabal_domingensis)	(Phoenix_dactylifera	(Pseudophoenix_vinifera	(Chamaedorea_seifrizii	Serenoa_repens)))))	Calamus_caryotoides);
(((Phoenix_dactylifera	Sabal_domingensis)	((Pseudophoenix_vinifera	(Chamaedorea_seifrizii	Serenoa_repens))	(Iriartea_deltoidea	(Roystonea_regia	((((Prestoea_acuminata	Manicaria_saccifera)	Geonoma_undata)	((((Dictyosperma_album	((Heterospathe_cagayanensis	((Veitchia_spiralis	(Burretiokentia_grandiflora	Leopoldinia_pulchra))	Hydriastele_microspadix))	Kentiopsis_piersoniorum))	Dypsis_decaryi)	(Oenocarpus_bataua	Oenocarpus_minor))	Pelagodoxa_henryana))	(((((Reinhardtia_paiewonskiana	Reinhardtia_latisecta)	Reinhardtia_simplex)	((Elaeis_guineensis	Elaeis_oleifera)	(Attalea_speciosa	Bactris_major)))	((Reinhardtia_gracilis	Sclerosperma_profizianum)	Orania_palindan))	Podococcus_barteri))))))	Calamus_caryotoides);
(((Phoenix_dactylifera	Sabal_domingensis)	(((Pseudophoenix_vinifera	Chamaedorea_seifrizii)	Iriartea_deltoidea)	((((Prestoea_acuminata	(Manicaria_saccifera	Geonoma_undata))	(((Kentiopsis_piersoniorum	(Leopoldinia_pulchra	(Veitchia_spiralis	(Burretiokentia_grandiflora	Heterospathe_cagayanensis))))	(Dictyosperma_album	(Dypsis_decaryi	Hydriastele_microspadix)))	((Oenocarpus_bataua	Oenocarpus_minor)	Pelagodoxa_henryana)))	((Sclerosperma_profizianum	(Roystonea_regia	(Podococcus_barteri	(Reinhardtia_gracilis	((Reinhardtia_paiewonskiana	Reinhardtia_latisecta)	Reinhardtia_simplex)))))	((Elaeis_guineensis	Elaeis_oleifera)	(Serenoa_repens	(Attalea_speciosa	Bactris_major)))))	Orania_palindan)))	Calamus_caryotoides);
(((Iriartea_deltoidea	((((((Pelagodoxa_henryana	(Dictyosperma_album	((Dypsis_decaryi	Hydriastele_microspadix)	(Kentiopsis_piersoniorum	(Heterospathe_cagayanensis	(Veitchia_spiralis	Burretiokentia_grandiflora))))))	(Prestoea_acuminata	Manicaria_saccifera))	Geonoma_undata)	((((Elaeis_guineensis	Elaeis_oleifera)	(Attalea_speciosa	Bactris_major))	(Roystonea_regia	(Podococcus_barteri	((Reinhardtia_gracilis	(Reinhardtia_paiewonskiana	Reinhardtia_latisecta))	Reinhardtia_simplex))))	(Sclerosperma_profizianum	(Leopoldinia_pulchra	Orania_palindan))))	((Serenoa_repens	Phoenix_dactylifera)	Sabal_domingensis))	(Pseudophoenix_vinifera	Chamaedorea_seifrizii)))	(Oenocarpus_bataua	Oenocarpus_minor))	Calamus_caryotoides);
(((Iriartea_deltoidea	(((Sabal_domingensis	(Serenoa_repens	Phoenix_dactylifera))	(Chamaedorea_seifrizii	Pseudophoenix_vinifera))	(Pelagodoxa_henryana	(Roystonea_regia	((((Prestoea_acuminata	Manicaria_saccifera)	Geonoma_undata)	(((Heterospathe_cagayanensis	(Veitchia_spiralis	(Leopoldinia_pulchra	Burretiokentia_grandiflora)))	Kentiopsis_piersoniorum)	((Dypsis_decaryi	Hydriastele_microspadix)	Dictyosperma_album)))	((((Sclerosperma_profizianum	(Attalea_speciosa	(Bactris_major	(Elaeis_guineensis	Elaeis_oleifera))))	(((Reinhardtia_latisecta	Reinhardtia_paiewonskiana)	Reinhardtia_simplex)	Reinhardtia_gracilis))	Orania_palindan)	Podococcus_barteri))))))	(Oenocarpus_minor	Oenocarpus_bataua))	Calamus_caryotoides);
(((Iriartea_deltoidea	(((Pelagodoxa_henryana	(Roystonea_regia	((((Prestoea_acuminata	Manicaria_saccifera)	Geonoma_undata)	((Dictyosperma_album	(((Heterospathe_cagayanensis	(Veitchia_spiralis	(Leopoldinia_pulchra	Burretiokentia_grandiflora)))	Kentiopsis_piersoniorum)	Hydriastele_microspadix))	Dypsis_decaryi))	(((Elaeis_guineensis	Elaeis_oleifera)	(Attalea_speciosa	Bactris_major))	(Orania_palindan	(Podococcus_barteri	(Sclerosperma_profizianum	((Reinhardtia_gracilis	(Reinhardtia_latisecta	Reinhardtia_paiewonskiana))	Reinhardtia_simplex))))))))	(Sabal_domingensis	Phoenix_dactylifera))	(Serenoa_repens	(Chamaedorea_seifrizii	Pseudophoenix_vinifera))))	(Oenocarpus_minor	Oenocarpus_bataua))	Calamus_caryotoides);
((((Dictyosperma_album	((Heterospathe_cagayanensis	(Dypsis_decaryi	(Veitchia_spiralis	(Leopoldinia_pulchra	Burretiokentia_grandiflora))))	(Kentiopsis_piersoniorum	Hydriastele_microspadix)))	(((Pelagodoxa_henryana	((((Roystonea_regia	(Podococcus_barteri	(Reinhardtia_gracilis	((Reinhardtia_latisecta	Reinhardtia_paiewonskiana)	Reinhardtia_simplex))))	(Attalea_speciosa	(Bactris_major	(Elaeis_guineensis	Elaeis_oleifera))))	(Sclerosperma_profizianum	Orania_palindan))	(Iriartea_deltoidea	((Sabal_domingensis	(Serenoa_repens	Phoenix_dactylifera))	(Chamaedorea_seifrizii	Pseudophoenix_vinifera)))))	(Prestoea_acuminata	Manicaria_saccifera))	Geonoma_undata))	(Oenocarpus_minor	Oenocarpus_bataua))	Calamus_caryotoides);
((Iriartea_deltoidea	((Sabal_domingensis	((Chamaedorea_seifrizii	(Serenoa_repens	Pseudophoenix_vinifera))	(Pelagodoxa_henryana	((Geonoma_undata	((Prestoea_acuminata	Manicaria_saccifera)	((Oenocarpus_minor	Oenocarpus_bataua)	(Hydriastele_microspadix	(((Dypsis_decaryi	(Veitchia_spiralis	(Leopoldinia_pulchra	Burretiokentia_grandiflora)))	(Heterospathe_cagayanensis	Kentiopsis_piersoniorum))	Dictyosperma_album)))))	((Podococcus_barteri	((((Reinhardtia_latisecta	Reinhardtia_paiewonskiana)	Reinhardtia_simplex)	(Reinhardtia_gracilis	Sclerosperma_profizianum))	Orania_palindan))	((Attalea_speciosa	(Bactris_major	(Elaeis_guineensis	Elaeis_oleifera)))	Roystonea_regia))))))	Phoenix_dactylifera))	Calamus_caryotoides);
((Iriartea_deltoidea	((Sabal_domingensis	((Pseudophoenix_vinifera	(Chamaedorea_seifrizii	Serenoa_repens))	(Pelagodoxa_henryana	(((((Prestoea_acuminata	Manicaria_saccifera)	Geonoma_undata)	(Podococcus_barteri	((Orania_palindan	(((Reinhardtia_gracilis	(Reinhardtia_latisecta	Reinhardtia_paiewonskiana))	Reinhardtia_simplex)	Sclerosperma_profizianum))	((Elaeis_guineensis	Elaeis_oleifera)	(Attalea_speciosa	Bactris_major)))))	((Oenocarpus_minor	Oenocarpus_bataua)	Roystonea_regia))	((Kentiopsis_piersoniorum	((Heterospathe_cagayanensis	Hydriastele_microspadix)	(Dypsis_decaryi	(Veitchia_spiralis	(Leopoldinia_pulchra	Burretiokentia_grandiflora)))))	Dictyosperma_album)))))	Phoenix_dactylifera))	Calamus_caryotoides);
((((Pseudophoenix_vinifera	(Chamaedorea_seifrizii	Serenoa_repens))	Iriartea_deltoidea)	((Sabal_domingensis	Phoenix_dactylifera)	(Pelagodoxa_henryana	(((((Oenocarpus_minor	Oenocarpus_bataua)	((((((Leopoldinia_pulchra	Burretiokentia_grandiflora)	Veitchia_spiralis)	Hydriastele_microspadix)	Dictyosperma_album)	Dypsis_decaryi)	(Heterospathe_cagayanensis	Kentiopsis_piersoniorum)))	((Prestoea_acuminata	Manicaria_saccifera)	Geonoma_undata))	((Attalea_speciosa	(Bactris_major	(Elaeis_guineensis	Elaeis_oleifera)))	((Podococcus_barteri	(((Reinhardtia_latisecta	Reinhardtia_paiewonskiana)	Reinhardtia_simplex)	(Reinhardtia_gracilis	Sclerosperma_profizianum)))	Orania_palindan)))	Roystonea_regia))))	Calamus_caryotoides);
(((Phoenix_dactylifera	(Sabal_domingensis	((Pseudophoenix_vinifera	Chamaedorea_seifrizii)	((((Podococcus_barteri	(((Reinhardtia_gracilis	Reinhardtia_latisecta)	Reinhardtia_paiewonskiana)	Reinhardtia_simplex))	(Roystonea_regia	((Bactris_major	(Serenoa_repens	Attalea_speciosa))	(Elaeis_guineensis	Elaeis_oleifera))))	(Pelagodoxa_henryana	(((Oenocarpus_minor	Oenocarpus_bataua)	(((Kentiopsis_piersoniorum	((Veitchia_spiralis	Burretiokentia_grandiflora)	Heterospathe_cagayanensis))	(Hydriastele_microspadix	(Leopoldinia_pulchra	Dypsis_decaryi)))	Dictyosperma_album))	(Prestoea_acuminata	(Manicaria_saccifera	Geonoma_undata)))))	(Sclerosperma_profizianum	Orania_palindan)))))	Iriartea_deltoidea)	Calamus_caryotoides);
((Phoenix_dactylifera	(Sabal_domingensis	((Pelagodoxa_henryana	(Pseudophoenix_vinifera	(Serenoa_repens	Chamaedorea_seifrizii)))	(Iriartea_deltoidea	(((((Sclerosperma_profizianum	Orania_palindan)	((((Reinhardtia_latisecta	Reinhardtia_paiewonskiana)	Reinhardtia_gracilis)	Reinhardtia_simplex)	((Attalea_speciosa	Bactris_major)	(Elaeis_guineensis	Elaeis_oleifera))))	Podococcus_barteri)	(((Prestoea_acuminata	(((((Hydriastele_microspadix	((Veitchia_spiralis	(Leopoldinia_pulchra	Burretiokentia_grandiflora))	Heterospathe_cagayanensis))	Kentiopsis_piersoniorum)	Dypsis_decaryi)	Dictyosperma_album)	(Oenocarpus_minor	Oenocarpus_bataua)))	Manicaria_saccifera)	Geonoma_undata))	Roystonea_regia)))))	Calamus_caryotoides);
((Phoenix_dactylifera	(Serenoa_repens	((((Podococcus_barteri	((Pseudophoenix_vinifera	Chamaedorea_seifrizii)	((Attalea_speciosa	(Bactris_major	(Elaeis_guineensis	Elaeis_oleifera)))	(Roystonea_regia	Pelagodoxa_henryana))))	(Iriartea_deltoidea	(((Reinhardtia_latisecta	Reinhardtia_paiewonskiana)	Reinhardtia_gracilis)	Reinhardtia_simplex)))	((Sclerosperma_profizianum	Orania_palindan)	((((Dictyosperma_album	((Dypsis_decaryi	(Veitchia_spiralis	(Leopoldinia_pulchra	Burretiokentia_grandiflora)))	(Hydriastele_microspadix	(Heterospathe_cagayanensis	Kentiopsis_piersoniorum))))	(Oenocarpus_minor	Oenocarpus_bataua))	(Manicaria_saccifera	Prestoea_acuminata))	Geonoma_undata)))	Sabal_domingensis)))	Calamus_caryotoides);
(((Phoenix_dactylifera	((((Sclerosperma_profizianum	Orania_palindan)	((((Elaeis_guineensis	Elaeis_oleifera)	(Attalea_speciosa	Bactris_major))	(Roystonea_regia	((Reinhardtia_simplex	((Reinhardtia_latisecta	Reinhardtia_paiewonskiana)	Reinhardtia_gracilis))	Podococcus_barteri)))	(Pelagodoxa_henryana	((((Dypsis_decaryi	Hydriastele_microspadix)	(Dictyosperma_album	((((Leopoldinia_pulchra	Burretiokentia_grandiflora)	Veitchia_spiralis)	Heterospathe_cagayanensis)	Kentiopsis_piersoniorum)))	(Oenocarpus_minor	Oenocarpus_bataua))	((Manicaria_saccifera	Prestoea_acuminata)	Geonoma_undata)))))	(Pseudophoenix_vinifera	(Serenoa_repens	Chamaedorea_seifrizii)))	Sabal_domingensis))	Iriartea_deltoidea)	Calamus_caryotoides);
((((Pseudophoenix_vinifera	(((Roystonea_regia	(((((Reinhardtia_gracilis	(Reinhardtia_simplex	(Reinhardtia_latisecta	Reinhardtia_paiewonskiana)))	Podococcus_barteri)	(Attalea_speciosa	((Elaeis_guineensis	Elaeis_oleifera)	Bactris_major)))	(Sclerosperma_profizianum	(Leopoldinia_pulchra	Orania_palindan)))	(((Manicaria_saccifera	Prestoea_acuminata)	Geonoma_undata)	((Oenocarpus_minor	Oenocarpus_bataua)	((Kentiopsis_piersoniorum	Dypsis_decaryi)	(Dictyosperma_album	(Hydriastele_microspadix	((Burretiokentia_grandiflora	Veitchia_spiralis)	Heterospathe_cagayanensis))))))))	Pelagodoxa_henryana)	(Serenoa_repens	(Sabal_domingensis	Phoenix_dactylifera))))	Iriartea_deltoidea)	Chamaedorea_seifrizii)	Calamus_caryotoides);
(((Oenocarpus_minor	Oenocarpus_bataua)	(Roystonea_regia	((((((Elaeis_guineensis	Elaeis_oleifera)	(Bactris_major	Attalea_speciosa))	((Sclerosperma_profizianum	(Reinhardtia_gracilis	(Reinhardtia_simplex	(Reinhardtia_latisecta	Reinhardtia_paiewonskiana))))	(Leopoldinia_pulchra	Orania_palindan)))	Podococcus_barteri)	((Prestoea_acuminata	(Geonoma_undata	Manicaria_saccifera))	(Dictyosperma_album	(Hydriastele_microspadix	(((Dypsis_decaryi	(Burretiokentia_grandiflora	Veitchia_spiralis))	Heterospathe_cagayanensis)	Kentiopsis_piersoniorum)))))	((((Sabal_domingensis	(Phoenix_dactylifera	Serenoa_repens))	(Chamaedorea_seifrizii	Pseudophoenix_vinifera))	Pelagodoxa_henryana)	Iriartea_deltoidea))))	Calamus_caryotoides);
((Iriartea_deltoidea	(((((Geonoma_undata	(Manicaria_saccifera	Prestoea_acuminata))	((Pelagodoxa_henryana	(Oenocarpus_minor	Oenocarpus_bataua))	(Dictyosperma_album	(((Heterospathe_cagayanensis	Kentiopsis_piersoniorum)	Hydriastele_microspadix)	((Burretiokentia_grandiflora	Veitchia_spiralis)	Dypsis_decaryi)))))	((Roystonea_regia	Podococcus_barteri)	((Sclerosperma_profizianum	(Reinhardtia_gracilis	(Reinhardtia_simplex	(Reinhardtia_latisecta	Reinhardtia_paiewonskiana))))	((Leopoldinia_pulchra	Orania_palindan)	(Attalea_speciosa	((Elaeis_guineensis	Elaeis_oleifera)	Bactris_major))))))	(Phoenix_dactylifera	(Serenoa_repens	Sabal_domingensis)))	(Chamaedorea_seifrizii	Pseudophoenix_vinifera)))	Calamus_caryotoides);
((Phoenix_dactylifera	(Sabal_domingensis	((Serenoa_repens	(Chamaedorea_seifrizii	Pseudophoenix_vinifera))	((((((Prestoea_acuminata	(Geonoma_undata	Manicaria_saccifera))	((Oenocarpus_minor	Oenocarpus_bataua)	(Dictyosperma_album	((Kentiopsis_piersoniorum	(Heterospathe_cagayanensis	(Hydriastele_microspadix	((Leopoldinia_pulchra	Burretiokentia_grandiflora)	Veitchia_spiralis))))	Dypsis_decaryi))))	Pelagodoxa_henryana)	(Podococcus_barteri	((Sclerosperma_profizianum	((Reinhardtia_gracilis	(Reinhardtia_latisecta	Reinhardtia_paiewonskiana))	Reinhardtia_simplex))	(Orania_palindan	((Elaeis_guineensis	Elaeis_oleifera)	(Bactris_major	Attalea_speciosa))))))	Roystonea_regia)	Iriartea_deltoidea))))	Calamus_caryotoides);
((Iriartea_deltoidea	((Pseudophoenix_vinifera	(Serenoa_repens	Chamaedorea_seifrizii))	((((((((Prestoea_acuminata	Manicaria_saccifera)	((Oenocarpus_minor	Oenocarpus_bataua)	((Dypsis_decaryi	Hydriastele_microspadix)	((Kentiopsis_piersoniorum	((Burretiokentia_grandiflora	Heterospathe_cagayanensis)	Veitchia_spiralis))	Dictyosperma_album))))	Geonoma_undata)	(((Podococcus_barteri	((Reinhardtia_paiewonskiana	(Reinhardtia_gracilis	Reinhardtia_latisecta))	Reinhardtia_simplex))	(Sclerosperma_profizianum	(Leopoldinia_pulchra	Orania_palindan)))	(Attalea_speciosa	((Elaeis_guineensis	Elaeis_oleifera)	Bactris_major))))	Roystonea_regia)	Pelagodoxa_henryana)	Sabal_domingensis)	Phoenix_dactylifera)))	Calamus_caryotoides);
(((((Pseudophoenix_vinifera	(Serenoa_repens	Chamaedorea_seifrizii))	Pelagodoxa_henryana)	(Iriartea_deltoidea	(((((Manicaria_saccifera	Prestoea_acuminata)	Geonoma_undata)	((Oenocarpus_minor	Oenocarpus_bataua)	(Dictyosperma_album	((Dypsis_decaryi	Kentiopsis_piersoniorum)	(Heterospathe_cagayanensis	((Burretiokentia_grandiflora	Veitchia_spiralis)	Hydriastele_microspadix))))))	(((((((Reinhardtia_paiewonskiana	Reinhardtia_latisecta)	Reinhardtia_gracilis)	Reinhardtia_simplex)	Sclerosperma_profizianum)	(Leopoldinia_pulchra	Orania_palindan))	(Attalea_speciosa	((Elaeis_guineensis	Elaeis_oleifera)	Bactris_major)))	Podococcus_barteri))	Roystonea_regia)))	(Phoenix_dactylifera	Sabal_domingensis))	Calamus_caryotoides);
((Pelagodoxa_henryana	(((((((Oenocarpus_minor	Oenocarpus_bataua)	(Dictyosperma_album	(Dypsis_decaryi	((Kentiopsis_piersoniorum	(Heterospathe_cagayanensis	(Burretiokentia_grandiflora	Veitchia_spiralis)))	Hydriastele_microspadix))))	((Podococcus_barteri	((Reinhardtia_paiewonskiana	Reinhardtia_latisecta)	(Reinhardtia_gracilis	Reinhardtia_simplex)))	(Roystonea_regia	(Attalea_speciosa	((Elaeis_guineensis	Elaeis_oleifera)	Bactris_major)))))	((Leopoldinia_pulchra	Orania_palindan)	((Manicaria_saccifera	Prestoea_acuminata)	(Sclerosperma_profizianum	Geonoma_undata))))	(Phoenix_dactylifera	Sabal_domingensis))	(Pseudophoenix_vinifera	(Serenoa_repens	Chamaedorea_seifrizii)))	Iriartea_deltoidea))	Calamus_caryotoides);
(((Iriartea_deltoidea	(((Sabal_domingensis	(Phoenix_dactylifera	Serenoa_repens))	((Roystonea_regia	Pelagodoxa_henryana)	((((Sclerosperma_profizianum	Orania_palindan)	(Podococcus_barteri	(Reinhardtia_gracilis	(Reinhardtia_simplex	(Reinhardtia_paiewonskiana	Reinhardtia_latisecta)))))	(Attalea_speciosa	((Elaeis_guineensis	Elaeis_oleifera)	Bactris_major)))	(((Kentiopsis_piersoniorum	(Heterospathe_cagayanensis	((Leopoldinia_pulchra	Burretiokentia_grandiflora)	Veitchia_spiralis)))	((Dypsis_decaryi	Hydriastele_microspadix)	Dictyosperma_album))	(Geonoma_undata	(Manicaria_saccifera	Prestoea_acuminata))))))	(Pseudophoenix_vinifera	Chamaedorea_seifrizii)))	(Oenocarpus_minor	Oenocarpus_bataua))	Calamus_caryotoides);
((((Iriartea_deltoidea	((Pseudophoenix_vinifera	(Serenoa_repens	Chamaedorea_seifrizii))	((Sabal_domingensis	Phoenix_dactylifera)	(Roystonea_regia	((((Sclerosperma_profizianum	(Leopoldinia_pulchra	Orania_palindan))	((Reinhardtia_simplex	(Reinhardtia_paiewonskiana	(Reinhardtia_gracilis	Reinhardtia_latisecta)))	((Elaeis_guineensis	Elaeis_oleifera)	(Bactris_major	Attalea_speciosa))))	Podococcus_barteri)	((((Dypsis_decaryi	(Kentiopsis_piersoniorum	Hydriastele_microspadix))	Dictyosperma_album)	(Heterospathe_cagayanensis	(Burretiokentia_grandiflora	Veitchia_spiralis)))	(Geonoma_undata	(Manicaria_saccifera	Prestoea_acuminata))))))))	Pelagodoxa_henryana)	(Oenocarpus_minor	Oenocarpus_bataua))	Calamus_caryotoides);
((Chamaedorea_seifrizii	((((((Dypsis_decaryi	(((((Leopoldinia_pulchra	Veitchia_spiralis)	Burretiokentia_grandiflora)	Hydriastele_microspadix)	(Kentiopsis_piersoniorum	Heterospathe_cagayanensis))	Dictyosperma_album))	((Podococcus_barteri	(Reinhardtia_simplex	(Reinhardtia_paiewonskiana	Reinhardtia_latisecta)))	Reinhardtia_gracilis))	(((Attalea_speciosa	((Elaeis_guineensis	Elaeis_oleifera)	Bactris_major))	(Oenocarpus_minor	Oenocarpus_bataua))	Roystonea_regia))	((Geonoma_undata	(Manicaria_saccifera	Prestoea_acuminata))	(Sclerosperma_profizianum	Orania_palindan)))	((Pseudophoenix_vinifera	Pelagodoxa_henryana)	(Sabal_domingensis	(Serenoa_repens	Phoenix_dactylifera))))	Iriartea_deltoidea))	Calamus_caryotoides);
(((((((Serenoa_repens	(Phoenix_dactylifera	Sabal_domingensis))	Pseudophoenix_vinifera)	((Roystonea_regia	((((((Leopoldinia_pulchra	Orania_palindan)	Sclerosperma_profizianum)	((Reinhardtia_gracilis	(Reinhardtia_latisecta	Reinhardtia_paiewonskiana))	Reinhardtia_simplex))	(Attalea_speciosa	((Elaeis_oleifera	Elaeis_guineensis)	Bactris_major)))	Podococcus_barteri)	((((Kentiopsis_piersoniorum	(Hydriastele_microspadix	((Burretiokentia_grandiflora	Veitchia_spiralis)	Heterospathe_cagayanensis)))	Dypsis_decaryi)	Dictyosperma_album)	((Manicaria_saccifera	Prestoea_acuminata)	Geonoma_undata))))	(Oenocarpus_bataua	Oenocarpus_minor)))	Pelagodoxa_henryana)	Chamaedorea_seifrizii)	Iriartea_deltoidea)	Calamus_caryotoides);
((Phoenix_dactylifera	(Sabal_domingensis	(Pelagodoxa_henryana	(((Chamaedorea_seifrizii	Pseudophoenix_vinifera)	Iriartea_deltoidea)	((((Podococcus_barteri	((Reinhardtia_gracilis	(Reinhardtia_latisecta	Reinhardtia_paiewonskiana))	Reinhardtia_simplex))	((Serenoa_repens	Attalea_speciosa)	((Elaeis_oleifera	Elaeis_guineensis)	Bactris_major)))	(Roystonea_regia	((Dictyosperma_album	(Kentiopsis_piersoniorum	(Dypsis_decaryi	(Hydriastele_microspadix	((Veitchia_spiralis	(Leopoldinia_pulchra	Burretiokentia_grandiflora))	Heterospathe_cagayanensis)))))	(Oenocarpus_bataua	Oenocarpus_minor))))	((Orania_palindan	Sclerosperma_profizianum)	((Manicaria_saccifera	Prestoea_acuminata)	Geonoma_undata)))))))	Calamus_caryotoides);
(((Iriartea_deltoidea	(Phoenix_dactylifera	(Sabal_domingensis	(((Pseudophoenix_vinifera	((Oenocarpus_bataua	Oenocarpus_minor)	Pelagodoxa_henryana))	Serenoa_repens)	(((Prestoea_acuminata	((((Kentiopsis_piersoniorum	((Veitchia_spiralis	(Leopoldinia_pulchra	Burretiokentia_grandiflora))	Heterospathe_cagayanensis))	Hydriastele_microspadix)	Dictyosperma_album)	Dypsis_decaryi))	(Manicaria_saccifera	Geonoma_undata))	(((Orania_palindan	Sclerosperma_profizianum)	(Podococcus_barteri	(Reinhardtia_gracilis	(Reinhardtia_simplex	(Reinhardtia_latisecta	Reinhardtia_paiewonskiana)))))	(Roystonea_regia	((Elaeis_oleifera	Elaeis_guineensis)	(Bactris_major	Attalea_speciosa)))))))))	Chamaedorea_seifrizii)	Calamus_caryotoides);
(((Sabal_domingensis	(Phoenix_dactylifera	Serenoa_repens))	(((Chamaedorea_seifrizii	Pseudophoenix_vinifera)	(Iriartea_deltoidea	(((Orania_palindan	(Sclerosperma_profizianum	Geonoma_undata))	Podococcus_barteri)	((((Attalea_speciosa	((Elaeis_oleifera	Elaeis_guineensis)	Bactris_major))	(Roystonea_regia	((Reinhardtia_simplex	Reinhardtia_gracilis)	(Reinhardtia_latisecta	Reinhardtia_paiewonskiana))))	(Prestoea_acuminata	((Oenocarpus_bataua	Oenocarpus_minor)	((Heterospathe_cagayanensis	((Veitchia_spiralis	Burretiokentia_grandiflora)	Leopoldinia_pulchra))	((Dypsis_decaryi	(Hydriastele_microspadix	Kentiopsis_piersoniorum))	Dictyosperma_album)))))	Manicaria_saccifera))))	Pelagodoxa_henryana))	Calamus_caryotoides);
((Phoenix_dactylifera	(((((Serenoa_repens	Chamaedorea_seifrizii)	Pseudophoenix_vinifera)	Pelagodoxa_henryana)	(Iriartea_deltoidea	((((Prestoea_acuminata	(((Leopoldinia_pulchra	Oenocarpus_bataua)	Oenocarpus_minor)	(((Hydriastele_microspadix	((Kentiopsis_piersoniorum	(Veitchia_spiralis	Burretiokentia_grandiflora))	Heterospathe_cagayanensis))	Dypsis_decaryi)	Dictyosperma_album)))	(Geonoma_undata	Manicaria_saccifera))	((Attalea_speciosa	((Elaeis_oleifera	Elaeis_guineensis)	Bactris_major))	((Podococcus_barteri	(Reinhardtia_simplex	((Reinhardtia_gracilis	Reinhardtia_latisecta)	Reinhardtia_paiewonskiana)))	(Orania_palindan	Sclerosperma_profizianum))))	Roystonea_regia)))	Sabal_domingensis))	Calamus_caryotoides);
((Iriartea_deltoidea	((((Roystonea_regia	(Chamaedorea_seifrizii	Pseudophoenix_vinifera))	((((Oenocarpus_bataua	Oenocarpus_minor)	(((((Hydriastele_microspadix	(Veitchia_spiralis	(Leopoldinia_pulchra	Burretiokentia_grandiflora)))	Heterospathe_cagayanensis)	Kentiopsis_piersoniorum)	Dictyosperma_album)	Dypsis_decaryi))	((Prestoea_acuminata	Manicaria_saccifera)	Geonoma_undata))	(((Podococcus_barteri	(Reinhardtia_simplex	((Reinhardtia_gracilis	Reinhardtia_latisecta)	Reinhardtia_paiewonskiana)))	((Elaeis_oleifera	Elaeis_guineensis)	(Bactris_major	(Serenoa_repens	Attalea_speciosa))))	(Orania_palindan	Sclerosperma_profizianum))))	Pelagodoxa_henryana)	(Sabal_domingensis	Phoenix_dactylifera)))	Calamus_caryotoides);
((Iriartea_deltoidea	(((Serenoa_repens	Chamaedorea_seifrizii)	Pseudophoenix_vinifera)	((Pelagodoxa_henryana	((Orania_palindan	Sclerosperma_profizianum)	(((((Oenocarpus_bataua	Oenocarpus_minor)	(Prestoea_acuminata	(Manicaria_saccifera	Geonoma_undata)))	((Elaeis_oleifera	Elaeis_guineensis)	(Bactris_major	Attalea_speciosa)))	(((((Leopoldinia_pulchra	(Dypsis_decaryi	(Veitchia_spiralis	Burretiokentia_grandiflora)))	Heterospathe_cagayanensis)	Hydriastele_microspadix)	Kentiopsis_piersoniorum)	Dictyosperma_album))	(Roystonea_regia	(Podococcus_barteri	(Reinhardtia_simplex	((Reinhardtia_gracilis	Reinhardtia_latisecta)	Reinhardtia_paiewonskiana)))))))	(Sabal_domingensis	Phoenix_dactylifera))))	Calamus_caryotoides);
(((Oenocarpus_bataua	Oenocarpus_minor)	(((Iriartea_deltoidea	Roystonea_regia)	((Pelagodoxa_henryana	((Serenoa_repens	Chamaedorea_seifrizii)	Pseudophoenix_vinifera))	((((Kentiopsis_piersoniorum	Dypsis_decaryi)	((((Burretiokentia_grandiflora	Veitchia_spiralis)	Heterospathe_cagayanensis)	Hydriastele_microspadix)	Dictyosperma_album))	Sabal_domingensis)	Phoenix_dactylifera)))	(((Podococcus_barteri	(Reinhardtia_simplex	(Reinhardtia_gracilis	(Reinhardtia_latisecta	Reinhardtia_paiewonskiana))))	((Leopoldinia_pulchra	Orania_palindan)	Sclerosperma_profizianum))	((Manicaria_saccifera	Geonoma_undata)	(Prestoea_acuminata	(Attalea_speciosa	((Elaeis_oleifera	Elaeis_guineensis)	Bactris_major)))))))	Calamus_caryotoides);
(((Oenocarpus_bataua	Oenocarpus_minor)	(((Leopoldinia_pulchra	((Pseudophoenix_vinifera	(Roystonea_regia	Pelagodoxa_henryana))	(((Chamaedorea_seifrizii	((Podococcus_barteri	(Reinhardtia_simplex	((Reinhardtia_gracilis	Reinhardtia_latisecta)	Reinhardtia_paiewonskiana)))	(Orania_palindan	Sclerosperma_profizianum)))	((Prestoea_acuminata	(Manicaria_saccifera	Geonoma_undata))	(Attalea_speciosa	((Elaeis_oleifera	Elaeis_guineensis)	Bactris_major))))	(((Kentiopsis_piersoniorum	((Burretiokentia_grandiflora	Veitchia_spiralis)	Heterospathe_cagayanensis))	(Dypsis_decaryi	Hydriastele_microspadix))	Dictyosperma_album))))	((Serenoa_repens	Phoenix_dactylifera)	Sabal_domingensis))	Iriartea_deltoidea))	Calamus_caryotoides);
(((Iriartea_deltoidea	(Chamaedorea_seifrizii	(Serenoa_repens	Pseudophoenix_vinifera)))	(((Roystonea_regia	(((Sclerosperma_profizianum	((Reinhardtia_simplex	(Reinhardtia_latisecta	Reinhardtia_paiewonskiana))	Reinhardtia_gracilis))	(Podococcus_barteri	Orania_palindan))	((Prestoea_acuminata	(Manicaria_saccifera	Geonoma_undata))	(Attalea_speciosa	((Elaeis_oleifera	Elaeis_guineensis)	Bactris_major)))))	((((Oenocarpus_bataua	Oenocarpus_minor)	((((Hydriastele_microspadix	((Burretiokentia_grandiflora	Veitchia_spiralis)	Heterospathe_cagayanensis))	Dypsis_decaryi)	Kentiopsis_piersoniorum)	Dictyosperma_album))	Pelagodoxa_henryana)	Leopoldinia_pulchra))	(Phoenix_dactylifera	Sabal_domingensis)))	Calamus_caryotoides);
(((((Phoenix_dactylifera	Sabal_domingensis)	(((((Oenocarpus_minor	Oenocarpus_bataua)	(Kentiopsis_piersoniorum	(Dictyosperma_album	(Hydriastele_microspadix	(Heterospathe_cagayanensis	(Dypsis_decaryi	(Burretiokentia_grandiflora	Veitchia_spiralis)))))))	(((Attalea_speciosa	(Bactris_major	(Elaeis_oleifera	Elaeis_guineensis)))	(((Reinhardtia_simplex	(Reinhardtia_gracilis	(Reinhardtia_paiewonskiana	Reinhardtia_latisecta)))	Podococcus_barteri)	((Leopoldinia_pulchra	Orania_palindan)	Sclerosperma_profizianum)))	(Geonoma_undata	(Manicaria_saccifera	Prestoea_acuminata))))	Roystonea_regia)	Pelagodoxa_henryana))	(Pseudophoenix_vinifera	(Serenoa_repens	Chamaedorea_seifrizii)))	Iriartea_deltoidea)	Calamus_caryotoides);
(((((Phoenix_dactylifera	Sabal_domingensis)	((((((Oenocarpus_minor	Oenocarpus_bataua)	((Dictyosperma_album	(Hydriastele_microspadix	(Kentiopsis_piersoniorum	(Heterospathe_cagayanensis	(Burretiokentia_grandiflora	Veitchia_spiralis)))))	Dypsis_decaryi))	(Geonoma_undata	(Manicaria_saccifera	Prestoea_acuminata)))	((Attalea_speciosa	(Bactris_major	(Elaeis_oleifera	Elaeis_guineensis)))	(((Reinhardtia_simplex	(Reinhardtia_gracilis	(Reinhardtia_paiewonskiana	Reinhardtia_latisecta)))	Podococcus_barteri)	((Leopoldinia_pulchra	Orania_palindan)	Sclerosperma_profizianum))))	Roystonea_regia)	Pelagodoxa_henryana))	(Pseudophoenix_vinifera	(Serenoa_repens	Chamaedorea_seifrizii)))	Iriartea_deltoidea)	Calamus_caryotoides);
((Sabal_domingensis	(Phoenix_dactylifera	(((((Manicaria_saccifera	Prestoea_acuminata)	(((Oenocarpus_minor	Oenocarpus_bataua)	(Dictyosperma_album	((Hydriastele_microspadix	(Heterospathe_cagayanensis	((Burretiokentia_grandiflora	Veitchia_spiralis)	Kentiopsis_piersoniorum)))	Dypsis_decaryi)))	Geonoma_undata))	((((Reinhardtia_simplex	(Reinhardtia_paiewonskiana	(Reinhardtia_gracilis	Reinhardtia_latisecta)))	(Attalea_speciosa	(Bactris_major	(Elaeis_oleifera	Elaeis_guineensis))))	((Leopoldinia_pulchra	Orania_palindan)	Sclerosperma_profizianum))	((Serenoa_repens	Chamaedorea_seifrizii)	Podococcus_barteri)))	(Pelagodoxa_henryana	Roystonea_regia))	(Iriartea_deltoidea	Pseudophoenix_vinifera))))	Calamus_caryotoides);
((Iriartea_deltoidea	((Sabal_domingensis	Phoenix_dactylifera)	(((((Attalea_speciosa	(Serenoa_repens	Bactris_major))	(Elaeis_oleifera	Elaeis_guineensis))	((Geonoma_undata	(Manicaria_saccifera	Prestoea_acuminata))	((Oenocarpus_minor	Oenocarpus_bataua)	((((((Leopoldinia_pulchra	Burretiokentia_grandiflora)	Veitchia_spiralis)	Hydriastele_microspadix)	(Heterospathe_cagayanensis	Kentiopsis_piersoniorum))	Dypsis_decaryi)	Dictyosperma_album))))	((Orania_palindan	Sclerosperma_profizianum)	(Podococcus_barteri	(Reinhardtia_gracilis	(Reinhardtia_simplex	(Reinhardtia_paiewonskiana	Reinhardtia_latisecta))))))	((Roystonea_regia	(Chamaedorea_seifrizii	Pseudophoenix_vinifera))	Pelagodoxa_henryana))))	Calamus_caryotoides);
((Iriartea_deltoidea	(((((Serenoa_repens	Phoenix_dactylifera)	Sabal_domingensis)	((Roystonea_regia	((((Orania_palindan	Sclerosperma_profizianum)	(Podococcus_barteri	(Reinhardtia_gracilis	(Reinhardtia_simplex	(Reinhardtia_paiewonskiana	Reinhardtia_latisecta)))))	(Attalea_speciosa	(Bactris_major	(Elaeis_oleifera	Elaeis_guineensis))))	(((Manicaria_saccifera	Prestoea_acuminata)	Geonoma_undata)	((((Kentiopsis_piersoniorum	((Heterospathe_cagayanensis	(Burretiokentia_grandiflora	Veitchia_spiralis))	Leopoldinia_pulchra))	Hydriastele_microspadix)	Dypsis_decaryi)	Dictyosperma_album))))	((Oenocarpus_minor	Oenocarpus_bataua)	Pelagodoxa_henryana)))	Pseudophoenix_vinifera)	Chamaedorea_seifrizii))	Calamus_caryotoides);
((Iriartea_deltoidea	((((Phoenix_dactylifera	(Sabal_domingensis	Serenoa_repens))	(Chamaedorea_seifrizii	Pseudophoenix_vinifera))	((((Prestoea_acuminata	(Geonoma_undata	Manicaria_saccifera))	(((Kentiopsis_piersoniorum	Dypsis_decaryi)	((Hydriastele_microspadix	((Leopoldinia_pulchra	Burretiokentia_grandiflora)	Veitchia_spiralis))	(Heterospathe_cagayanensis	Dictyosperma_album)))	(Oenocarpus_minor	Oenocarpus_bataua)))	(((Orania_palindan	Sclerosperma_profizianum)	(Podococcus_barteri	(Reinhardtia_simplex	(Reinhardtia_paiewonskiana	(Reinhardtia_gracilis	Reinhardtia_latisecta)))))	((Elaeis_oleifera	Elaeis_guineensis)	(Attalea_speciosa	Bactris_major))))	Roystonea_regia))	Pelagodoxa_henryana))	Calamus_caryotoides);
((Iriartea_deltoidea	((((Phoenix_dactylifera	Sabal_domingensis)	(Pelagodoxa_henryana	(((((Geonoma_undata	((Serenoa_repens	Prestoea_acuminata)	Manicaria_saccifera))	((((Dypsis_decaryi	Hydriastele_microspadix)	(Kentiopsis_piersoniorum	(Heterospathe_cagayanensis	(Burretiokentia_grandiflora	Veitchia_spiralis))))	Dictyosperma_album)	(Oenocarpus_minor	Oenocarpus_bataua)))	(((Attalea_speciosa	(Bactris_major	(Elaeis_oleifera	Elaeis_guineensis)))	((Reinhardtia_simplex	(Reinhardtia_paiewonskiana	Reinhardtia_latisecta))	Reinhardtia_gracilis))	Podococcus_barteri))	Roystonea_regia)	((Leopoldinia_pulchra	Orania_palindan)	Sclerosperma_profizianum))))	Pseudophoenix_vinifera)	Chamaedorea_seifrizii))	Calamus_caryotoides);
((Iriartea_deltoidea	((((((Serenoa_repens	Chamaedorea_seifrizii)	Pseudophoenix_vinifera)	((((((Dypsis_decaryi	Hydriastele_microspadix)	(Kentiopsis_piersoniorum	(Heterospathe_cagayanensis	(Burretiokentia_grandiflora	Veitchia_spiralis))))	Dictyosperma_album)	((Oenocarpus_minor	Oenocarpus_bataua)	(Geonoma_undata	(Prestoea_acuminata	Manicaria_saccifera))))	(((Sclerosperma_profizianum	(((Reinhardtia_paiewonskiana	Reinhardtia_latisecta)	Reinhardtia_gracilis)	Reinhardtia_simplex))	((Elaeis_oleifera	Elaeis_guineensis)	(Attalea_speciosa	Bactris_major)))	((Leopoldinia_pulchra	Orania_palindan)	Podococcus_barteri)))	Roystonea_regia))	Pelagodoxa_henryana)	Sabal_domingensis)	Phoenix_dactylifera))	Calamus_caryotoides);
((Iriartea_deltoidea	((Sabal_domingensis	Phoenix_dactylifera)	((((Serenoa_repens	Chamaedorea_seifrizii)	Pseudophoenix_vinifera)	Pelagodoxa_henryana)	((((Geonoma_undata	(Prestoea_acuminata	Manicaria_saccifera))	(((((Hydriastele_microspadix	(Heterospathe_cagayanensis	(Burretiokentia_grandiflora	Veitchia_spiralis)))	Kentiopsis_piersoniorum)	Dypsis_decaryi)	Dictyosperma_album)	(Oenocarpus_minor	Oenocarpus_bataua)))	(((((Reinhardtia_paiewonskiana	Reinhardtia_latisecta)	Reinhardtia_simplex)	(Attalea_speciosa	(Bactris_major	(Elaeis_oleifera	Elaeis_guineensis))))	((Leopoldinia_pulchra	Orania_palindan)	(Reinhardtia_gracilis	Sclerosperma_profizianum)))	Podococcus_barteri))	Roystonea_regia))))	Calamus_caryotoides);
(((Sabal_domingensis	Phoenix_dactylifera)	((Roystonea_regia	((Pelagodoxa_henryana	(Oenocarpus_minor	Oenocarpus_bataua))	(((Prestoea_acuminata	Manicaria_saccifera)	Geonoma_undata)	(Dictyosperma_album	((Kentiopsis_piersoniorum	(Heterospathe_cagayanensis	(Burretiokentia_grandiflora	Veitchia_spiralis)))	(Hydriastele_microspadix	Dypsis_decaryi))))))	(((Sclerosperma_profizianum	(Attalea_speciosa	(Bactris_major	(Elaeis_oleifera	Elaeis_guineensis))))	((Iriartea_deltoidea	(Reinhardtia_gracilis	((Reinhardtia_paiewonskiana	Reinhardtia_latisecta)	Reinhardtia_simplex)))	(Leopoldinia_pulchra	Orania_palindan)))	(((Serenoa_repens	Chamaedorea_seifrizii)	Pseudophoenix_vinifera)	Podococcus_barteri))))	Calamus_caryotoides);
(((((((Geonoma_undata	(Manicaria_saccifera	Prestoea_acuminata))	(((Kentiopsis_piersoniorum	(Dypsis_decaryi	Dictyosperma_album))	((((Burretiokentia_grandiflora	Leopoldinia_pulchra)	Veitchia_spiralis)	Heterospathe_cagayanensis)	Hydriastele_microspadix))	(Oenocarpus_bataua	Oenocarpus_minor)))	(((Chamaedorea_seifrizii	Serenoa_repens)	Podococcus_barteri)	((Iriartea_deltoidea	(Reinhardtia_simplex	(Reinhardtia_paiewonskiana	(Reinhardtia_latisecta	Reinhardtia_gracilis))))	((Sclerosperma_profizianum	(Attalea_speciosa	((Elaeis_guineensis	Elaeis_oleifera)	Bactris_major)))	Orania_palindan))))	(Pseudophoenix_vinifera	(Roystonea_regia	Pelagodoxa_henryana)))	Sabal_domingensis)	Phoenix_dactylifera)	Calamus_caryotoides);
((((Chamaedorea_seifrizii	Pseudophoenix_vinifera)	((Pelagodoxa_henryana	(Roystonea_regia	(((Geonoma_undata	Manicaria_saccifera)	(Prestoea_acuminata	((Dictyosperma_album	((((Burretiokentia_grandiflora	Leopoldinia_pulchra)	Veitchia_spiralis)	(Kentiopsis_piersoniorum	Heterospathe_cagayanensis))	(Hydriastele_microspadix	Dypsis_decaryi)))	(Oenocarpus_bataua	Oenocarpus_minor))))	(((Podococcus_barteri	(Reinhardtia_simplex	(Reinhardtia_paiewonskiana	(Reinhardtia_latisecta	Reinhardtia_gracilis))))	(Attalea_speciosa	((Elaeis_guineensis	Elaeis_oleifera)	Bactris_major)))	(Sclerosperma_profizianum	Orania_palindan)))))	(Phoenix_dactylifera	(Serenoa_repens	Sabal_domingensis))))	Iriartea_deltoidea)	Calamus_caryotoides);
(((((Serenoa_repens	Chamaedorea_seifrizii)	Pseudophoenix_vinifera)	((Pelagodoxa_henryana	(((Sclerosperma_profizianum	Orania_palindan)	((((Podococcus_barteri	Reinhardtia_gracilis)	(Reinhardtia_simplex	(Reinhardtia_paiewonskiana	Reinhardtia_latisecta)))	((Elaeis_guineensis	Elaeis_oleifera)	(Bactris_major	Attalea_speciosa)))	Roystonea_regia))	(((Prestoea_acuminata	Manicaria_saccifera)	Geonoma_undata)	((((Dypsis_decaryi	(Burretiokentia_grandiflora	Veitchia_spiralis))	(Leopoldinia_pulchra	(Kentiopsis_piersoniorum	Heterospathe_cagayanensis)))	(Hydriastele_microspadix	Dictyosperma_album))	(Oenocarpus_bataua	Oenocarpus_minor)))))	(Phoenix_dactylifera	Sabal_domingensis)))	Iriartea_deltoidea)	Calamus_caryotoides);
(((((Chamaedorea_seifrizii	Pseudophoenix_vinifera)	(((Sclerosperma_profizianum	(Leopoldinia_pulchra	Orania_palindan))	(((Podococcus_barteri	(Reinhardtia_gracilis	(Reinhardtia_simplex	(Reinhardtia_paiewonskiana	Reinhardtia_latisecta))))	(((Dictyosperma_album	(Hydriastele_microspadix	(Kentiopsis_piersoniorum	((Burretiokentia_grandiflora	Veitchia_spiralis)	Heterospathe_cagayanensis))))	Dypsis_decaryi)	(((Elaeis_guineensis	Elaeis_oleifera)	(Bactris_major	Attalea_speciosa))	(Pelagodoxa_henryana	Roystonea_regia))))	((Prestoea_acuminata	Manicaria_saccifera)	Geonoma_undata)))	((Serenoa_repens	Phoenix_dactylifera)	Sabal_domingensis)))	Iriartea_deltoidea)	(Oenocarpus_bataua	Oenocarpus_minor))	Calamus_caryotoides);
(((Chamaedorea_seifrizii	((((Pelagodoxa_henryana	Roystonea_regia)	((((Elaeis_guineensis	Elaeis_oleifera)	(Bactris_major	Attalea_speciosa))	((Podococcus_barteri	((Reinhardtia_simplex	Reinhardtia_gracilis)	(Reinhardtia_paiewonskiana	Reinhardtia_latisecta)))	(Sclerosperma_profizianum	Orania_palindan)))	((Prestoea_acuminata	Manicaria_saccifera)	(((Oenocarpus_bataua	Oenocarpus_minor)	(Dictyosperma_album	(Dypsis_decaryi	((Hydriastele_microspadix	(((Leopoldinia_pulchra	Burretiokentia_grandiflora)	Veitchia_spiralis)	Heterospathe_cagayanensis))	Kentiopsis_piersoniorum))))	Geonoma_undata))))	Sabal_domingensis)	(Phoenix_dactylifera	(Pseudophoenix_vinifera	Serenoa_repens))))	Iriartea_deltoidea)	Calamus_caryotoides);
((((((Chamaedorea_seifrizii	(Pseudophoenix_vinifera	Serenoa_repens))	(((Oenocarpus_bataua	Oenocarpus_minor)	Pelagodoxa_henryana)	(((Roystonea_regia	(Podococcus_barteri	((Reinhardtia_gracilis	(Reinhardtia_paiewonskiana	Reinhardtia_latisecta))	Reinhardtia_simplex)))	(Attalea_speciosa	((Elaeis_guineensis	Elaeis_oleifera)	Bactris_major)))	((Sclerosperma_profizianum	Orania_palindan)	((((Dypsis_decaryi	Dictyosperma_album)	((((Leopoldinia_pulchra	Burretiokentia_grandiflora)	Veitchia_spiralis)	Hydriastele_microspadix)	Heterospathe_cagayanensis))	Kentiopsis_piersoniorum)	((Geonoma_undata	Manicaria_saccifera)	Prestoea_acuminata))))))	Sabal_domingensis)	Phoenix_dactylifera)	Iriartea_deltoidea)	Calamus_caryotoides);
(((Pelagodoxa_henryana	(((Sabal_domingensis	Phoenix_dactylifera)	(((((Geonoma_undata	Manicaria_saccifera)	Prestoea_acuminata)	(((Sclerosperma_profizianum	(Reinhardtia_gracilis	(Reinhardtia_simplex	(Reinhardtia_paiewonskiana	Reinhardtia_latisecta))))	(Orania_palindan	(Attalea_speciosa	((Elaeis_guineensis	Elaeis_oleifera)	Bactris_major))))	Podococcus_barteri))	Roystonea_regia)	((Oenocarpus_bataua	Oenocarpus_minor)	((((((Leopoldinia_pulchra	Burretiokentia_grandiflora)	(Serenoa_repens	Veitchia_spiralis))	Dypsis_decaryi)	Heterospathe_cagayanensis)	(Kentiopsis_piersoniorum	Hydriastele_microspadix))	Dictyosperma_album))))	(Chamaedorea_seifrizii	Pseudophoenix_vinifera)))	Iriartea_deltoidea)	Calamus_caryotoides);
((((Pseudophoenix_vinifera	(((Serenoa_repens	Sabal_domingensis)	(((Oenocarpus_bataua	Oenocarpus_minor)	Pelagodoxa_henryana)	((Podococcus_barteri	Roystonea_regia)	((Orania_palindan	((Sclerosperma_profizianum	(Reinhardtia_gracilis	(Reinhardtia_simplex	(Reinhardtia_paiewonskiana	Reinhardtia_latisecta))))	((Elaeis_guineensis	Elaeis_oleifera)	(Bactris_major	Attalea_speciosa))))	(Geonoma_undata	((Manicaria_saccifera	Prestoea_acuminata)	(Dictyosperma_album	(((Kentiopsis_piersoniorum	(((Leopoldinia_pulchra	Burretiokentia_grandiflora)	Veitchia_spiralis)	Heterospathe_cagayanensis))	Hydriastele_microspadix)	Dypsis_decaryi))))))))	Phoenix_dactylifera))	Iriartea_deltoidea)	Chamaedorea_seifrizii)	Calamus_caryotoides);
((Iriartea_deltoidea	((((Sabal_domingensis	(Serenoa_repens	Phoenix_dactylifera))	(((Sclerosperma_profizianum	(Leopoldinia_pulchra	Orania_palindan))	(Geonoma_undata	Manicaria_saccifera))	(((Podococcus_barteri	(Reinhardtia_simplex	(Reinhardtia_paiewonskiana	(Reinhardtia_gracilis	Reinhardtia_latisecta))))	((Elaeis_guineensis	Elaeis_oleifera)	(Bactris_major	Attalea_speciosa)))	(Roystonea_regia	(Prestoea_acuminata	((Dictyosperma_album	(((Heterospathe_cagayanensis	(Kentiopsis_piersoniorum	(Burretiokentia_grandiflora	Veitchia_spiralis)))	Hydriastele_microspadix)	Dypsis_decaryi))	(Oenocarpus_bataua	Oenocarpus_minor)))))))	(Pseudophoenix_vinifera	Chamaedorea_seifrizii))	Pelagodoxa_henryana))	Calamus_caryotoides);
((Iriartea_deltoidea	(((Sabal_domingensis	(Serenoa_repens	Phoenix_dactylifera))	(Pelagodoxa_henryana	(((Sclerosperma_profizianum	Orania_palindan)	(Geonoma_undata	Manicaria_saccifera))	(((Roystonea_regia	(Attalea_speciosa	((Elaeis_guineensis	Elaeis_oleifera)	Bactris_major)))	(Prestoea_acuminata	((Dictyosperma_album	((Heterospathe_cagayanensis	(Dypsis_decaryi	((Leopoldinia_pulchra	Burretiokentia_grandiflora)	Veitchia_spiralis)))	(Kentiopsis_piersoniorum	Hydriastele_microspadix)))	(Oenocarpus_bataua	Oenocarpus_minor))))	(Podococcus_barteri	((Reinhardtia_simplex	(Reinhardtia_paiewonskiana	Reinhardtia_latisecta))	Reinhardtia_gracilis))))))	(Pseudophoenix_vinifera	Chamaedorea_seifrizii)))	Calamus_caryotoides);
((Iriartea_deltoidea	(((((Roystonea_regia	Pelagodoxa_henryana)	((Oenocarpus_bataua	Oenocarpus_minor)	(((Dypsis_decaryi	Dictyosperma_album)	Hydriastele_microspadix)	(Kentiopsis_piersoniorum	(((Leopoldinia_pulchra	Burretiokentia_grandiflora)	Veitchia_spiralis)	Heterospathe_cagayanensis)))))	(((Geonoma_undata	(Manicaria_saccifera	Prestoea_acuminata))	((Attalea_speciosa	(Bactris_major	(Elaeis_guineensis	Elaeis_oleifera)))	(((((Reinhardtia_latisecta	Reinhardtia_paiewonskiana)	Reinhardtia_gracilis)	Reinhardtia_simplex)	Sclerosperma_profizianum)	Orania_palindan)))	Podococcus_barteri))	(Sabal_domingensis	Phoenix_dactylifera))	(Pseudophoenix_vinifera	(Serenoa_repens	Chamaedorea_seifrizii))))	Calamus_caryotoides);
((Phoenix_dactylifera	(((Pelagodoxa_henryana	Sabal_domingensis)	(((((((Reinhardtia_simplex	(Reinhardtia_latisecta	Reinhardtia_paiewonskiana))	Reinhardtia_gracilis)	Sclerosperma_profizianum)	(Podococcus_barteri	Orania_palindan))	(Attalea_speciosa	(Bactris_major	(Elaeis_guineensis	Elaeis_oleifera))))	(((Manicaria_saccifera	Prestoea_acuminata)	Geonoma_undata)	((Oenocarpus_bataua	Oenocarpus_minor)	(((((Hydriastele_microspadix	(Dypsis_decaryi	(Burretiokentia_grandiflora	Veitchia_spiralis)))	Heterospathe_cagayanensis)	Leopoldinia_pulchra)	Dictyosperma_album)	Kentiopsis_piersoniorum))))	Roystonea_regia))	(Iriartea_deltoidea	(Pseudophoenix_vinifera	(Serenoa_repens	Chamaedorea_seifrizii)))))	Calamus_caryotoides);
(((Sabal_domingensis	Phoenix_dactylifera)	(((((((((((Leopoldinia_pulchra	Burretiokentia_grandiflora)	Veitchia_spiralis)	Heterospathe_cagayanensis)	Kentiopsis_piersoniorum)	Hydriastele_microspadix)	Dypsis_decaryi)	Dictyosperma_album)	(Geonoma_undata	((Oenocarpus_bataua	Oenocarpus_minor)	(Manicaria_saccifera	Prestoea_acuminata))))	((((((Reinhardtia_simplex	(Reinhardtia_latisecta	Reinhardtia_paiewonskiana))	Reinhardtia_gracilis)	Sclerosperma_profizianum)	(Orania_palindan	(Attalea_speciosa	(Bactris_major	(Elaeis_guineensis	Elaeis_oleifera)))))	Podococcus_barteri)	Roystonea_regia))	Iriartea_deltoidea)	(Pelagodoxa_henryana	(Pseudophoenix_vinifera	(Serenoa_repens	Chamaedorea_seifrizii)))))	Calamus_caryotoides);
((Iriartea_deltoidea	((Roystonea_regia	(Pseudophoenix_vinifera	Chamaedorea_seifrizii))	(((Serenoa_repens	Sabal_domingensis)	Phoenix_dactylifera)	((Pelagodoxa_henryana	(((Oenocarpus_bataua	Oenocarpus_minor)	((((((Burretiokentia_grandiflora	Veitchia_spiralis)	Heterospathe_cagayanensis)	Kentiopsis_piersoniorum)	Hydriastele_microspadix)	Dypsis_decaryi)	Dictyosperma_album))	(Geonoma_undata	(Manicaria_saccifera	Prestoea_acuminata))))	(Podococcus_barteri	(((((Reinhardtia_latisecta	Reinhardtia_paiewonskiana)	Reinhardtia_gracilis)	Reinhardtia_simplex)	Sclerosperma_profizianum)	((Leopoldinia_pulchra	Orania_palindan)	((Elaeis_guineensis	Elaeis_oleifera)	(Attalea_speciosa	Bactris_major)))))))))	Calamus_caryotoides);
((((((Sabal_domingensis	Phoenix_dactylifera)	(((((Serenoa_repens	Bactris_major)	(Elaeis_guineensis	Elaeis_oleifera))	Attalea_speciosa)	(Roystonea_regia	(((Geonoma_undata	(Manicaria_saccifera	Prestoea_acuminata))	((((((Burretiokentia_grandiflora	Veitchia_spiralis)	Heterospathe_cagayanensis)	Hydriastele_microspadix)	Kentiopsis_piersoniorum)	Dypsis_decaryi)	Dictyosperma_album))	(Pelagodoxa_henryana	(Oenocarpus_bataua	Oenocarpus_minor)))))	(Podococcus_barteri	((Leopoldinia_pulchra	Orania_palindan)	(((Reinhardtia_paiewonskiana	(Reinhardtia_gracilis	Reinhardtia_latisecta))	Reinhardtia_simplex)	Sclerosperma_profizianum)))))	Pseudophoenix_vinifera)	Chamaedorea_seifrizii)	Iriartea_deltoidea)	Calamus_caryotoides);
((Chamaedorea_seifrizii	(((((Sabal_domingensis	Phoenix_dactylifera)	Serenoa_repens)	((((Geonoma_undata	(Manicaria_saccifera	Prestoea_acuminata))	(Sclerosperma_profizianum	Orania_palindan))	(((((Bactris_major	(Elaeis_guineensis	Elaeis_oleifera))	Attalea_speciosa)	((Dictyosperma_album	((Kentiopsis_piersoniorum	(((Burretiokentia_grandiflora	Veitchia_spiralis)	Heterospathe_cagayanensis)	Hydriastele_microspadix))	Dypsis_decaryi))	(Leopoldinia_pulchra	(Oenocarpus_bataua	Oenocarpus_minor))))	(Roystonea_regia	((Reinhardtia_paiewonskiana	Reinhardtia_latisecta)	(Reinhardtia_simplex	Reinhardtia_gracilis))))	Podococcus_barteri))	Pelagodoxa_henryana))	Pseudophoenix_vinifera)	Iriartea_deltoidea))	Calamus_caryotoides);
((((((Serenoa_repens	Sabal_domingensis)	Phoenix_dactylifera)	((((((Reinhardtia_paiewonskiana	(Reinhardtia_gracilis	Reinhardtia_latisecta))	Reinhardtia_simplex)	Roystonea_regia)	Podococcus_barteri)	(((Sclerosperma_profizianum	Orania_palindan)	((Elaeis_guineensis	Elaeis_oleifera)	(Attalea_speciosa	Bactris_major)))	((((Dypsis_decaryi	((Heterospathe_cagayanensis	(Kentiopsis_piersoniorum	((Leopoldinia_pulchra	Burretiokentia_grandiflora)	Veitchia_spiralis)))	Hydriastele_microspadix))	Dictyosperma_album)	(Oenocarpus_bataua	Oenocarpus_minor))	(Prestoea_acuminata	(Geonoma_undata	Manicaria_saccifera)))))	Pelagodoxa_henryana))	(Chamaedorea_seifrizii	Pseudophoenix_vinifera))	Iriartea_deltoidea)	Calamus_caryotoides);
((((((((((((Dictyosperma_album	(Kentiopsis_piersoniorum	(Heterospathe_cagayanensis	(((Leopoldinia_pulchra	Burretiokentia_grandiflora)	Veitchia_spiralis)	Hydriastele_microspadix))))	Dypsis_decaryi)	(Oenocarpus_bataua	Oenocarpus_minor))	Geonoma_undata)	(Prestoea_acuminata	Manicaria_saccifera))	(Roystonea_regia	(Podococcus_barteri	((Sclerosperma_profizianum	Orania_palindan)	(((Reinhardtia_paiewonskiana	(Reinhardtia_gracilis	Reinhardtia_latisecta))	Reinhardtia_simplex)	((Elaeis_guineensis	Elaeis_oleifera)	(Attalea_speciosa	Bactris_major)))))))	Sabal_domingensis)	(Pseudophoenix_vinifera	Phoenix_dactylifera))	Pelagodoxa_henryana)	Iriartea_deltoidea)	(Serenoa_repens	Chamaedorea_seifrizii))	Calamus_caryotoides);
((Iriartea_deltoidea	(((Pseudophoenix_vinifera	Chamaedorea_seifrizii)	(Sabal_domingensis	(Phoenix_dactylifera	Serenoa_repens)))	((((Manicaria_saccifera	Prestoea_acuminata)	Geonoma_undata)	(Pelagodoxa_henryana	((Dictyosperma_album	(((Kentiopsis_piersoniorum	(Heterospathe_cagayanensis	((Leopoldinia_pulchra	Burretiokentia_grandiflora)	Veitchia_spiralis)))	Hydriastele_microspadix)	Dypsis_decaryi))	(Oenocarpus_bataua	Oenocarpus_minor))))	((((Elaeis_guineensis	Elaeis_oleifera)	(Attalea_speciosa	Bactris_major))	Roystonea_regia)	((Podococcus_barteri	(((Reinhardtia_paiewonskiana	Reinhardtia_latisecta)	Reinhardtia_simplex)	Reinhardtia_gracilis))	(Sclerosperma_profizianum	Orania_palindan))))))	Calamus_caryotoides);
((Iriartea_deltoidea	((Serenoa_repens	(Pseudophoenix_vinifera	Chamaedorea_seifrizii))	((((((Manicaria_saccifera	Prestoea_acuminata)	Geonoma_undata)	((Dictyosperma_album	(((Kentiopsis_piersoniorum	(Heterospathe_cagayanensis	((Leopoldinia_pulchra	Burretiokentia_grandiflora)	Veitchia_spiralis)))	Hydriastele_microspadix)	Dypsis_decaryi))	(Oenocarpus_bataua	Oenocarpus_minor)))	((((Elaeis_guineensis	Elaeis_oleifera)	(Attalea_speciosa	Bactris_major))	((Podococcus_barteri	((Reinhardtia_paiewonskiana	Reinhardtia_latisecta)	(Reinhardtia_simplex	Reinhardtia_gracilis)))	Roystonea_regia))	(Sclerosperma_profizianum	Orania_palindan)))	Pelagodoxa_henryana)	(Sabal_domingensis	Phoenix_dactylifera))))	Calamus_caryotoides);
((Iriartea_deltoidea	((Sabal_domingensis	(Serenoa_repens	Phoenix_dactylifera))	((((Podococcus_barteri	(Reinhardtia_simplex	(Reinhardtia_gracilis	(Reinhardtia_latisecta	Reinhardtia_paiewonskiana))))	(Sclerosperma_profizianum	(Leopoldinia_pulchra	Orania_palindan)))	((Attalea_speciosa	(Bactris_major	(Elaeis_guineensis	Elaeis_oleifera)))	(((Oenocarpus_minor	Oenocarpus_bataua)	((Dictyosperma_album	(Hydriastele_microspadix	(Kentiopsis_piersoniorum	(Heterospathe_cagayanensis	(Veitchia_spiralis	Burretiokentia_grandiflora)))))	Dypsis_decaryi))	(Prestoea_acuminata	(Geonoma_undata	Manicaria_saccifera)))))	((Pseudophoenix_vinifera	Pelagodoxa_henryana)	(Roystonea_regia	Chamaedorea_seifrizii)))))	Calamus_caryotoides);
(((Iriartea_deltoidea	((Chamaedorea_seifrizii	Serenoa_repens)	Pseudophoenix_vinifera))	((Sabal_domingensis	Phoenix_dactylifera)	((Sclerosperma_profizianum	(Leopoldinia_pulchra	Orania_palindan))	(((Podococcus_barteri	((Reinhardtia_simplex	(Reinhardtia_latisecta	Reinhardtia_paiewonskiana))	Reinhardtia_gracilis))	(Roystonea_regia	(Attalea_speciosa	(Bactris_major	(Elaeis_guineensis	Elaeis_oleifera)))))	((Pelagodoxa_henryana	(Geonoma_undata	(Manicaria_saccifera	Prestoea_acuminata)))	((Oenocarpus_minor	Oenocarpus_bataua)	((Dypsis_decaryi	Dictyosperma_album)	(Hydriastele_microspadix	(Kentiopsis_piersoniorum	(Heterospathe_cagayanensis	(Veitchia_spiralis	Burretiokentia_grandiflora)))))))))))	Calamus_caryotoides);
((Iriartea_deltoidea	(((Sabal_domingensis	(Serenoa_repens	Phoenix_dactylifera))	((Sclerosperma_profizianum	Orania_palindan)	(((Podococcus_barteri	(Roystonea_regia	((Reinhardtia_simplex	(Reinhardtia_latisecta	Reinhardtia_paiewonskiana))	Reinhardtia_gracilis)))	(Attalea_speciosa	(Bactris_major	(Elaeis_guineensis	Elaeis_oleifera))))	((Pelagodoxa_henryana	(Geonoma_undata	(Manicaria_saccifera	Prestoea_acuminata)))	((Oenocarpus_minor	Oenocarpus_bataua)	(Dictyosperma_album	((Dypsis_decaryi	Hydriastele_microspadix)	(Kentiopsis_piersoniorum	(Heterospathe_cagayanensis	(Veitchia_spiralis	(Leopoldinia_pulchra	Burretiokentia_grandiflora)))))))))))	(Chamaedorea_seifrizii	Pseudophoenix_vinifera)))	Calamus_caryotoides);
((Iriartea_deltoidea	(Pseudophoenix_vinifera	((Sabal_domingensis	(Serenoa_repens	Phoenix_dactylifera))	((((Orania_palindan	((Sclerosperma_profizianum	(((Reinhardtia_latisecta	Reinhardtia_paiewonskiana)	Reinhardtia_gracilis)	Reinhardtia_simplex))	(Attalea_speciosa	(Bactris_major	(Elaeis_guineensis	Elaeis_oleifera)))))	(Chamaedorea_seifrizii	Podococcus_barteri))	((Pelagodoxa_henryana	(Geonoma_undata	(Manicaria_saccifera	Prestoea_acuminata)))	((Oenocarpus_minor	Oenocarpus_bataua)	(((Dictyosperma_album	Heterospathe_cagayanensis)	(Dypsis_decaryi	(Veitchia_spiralis	(Leopoldinia_pulchra	Burretiokentia_grandiflora))))	(Hydriastele_microspadix	Kentiopsis_piersoniorum)))))	Roystonea_regia))))	Calamus_caryotoides);
((Iriartea_deltoidea	((Serenoa_repens	(Phoenix_dactylifera	Sabal_domingensis))	(((Leopoldinia_pulchra	Orania_palindan)	((Chamaedorea_seifrizii	(Sclerosperma_profizianum	(((Reinhardtia_latisecta	Reinhardtia_paiewonskiana)	Reinhardtia_gracilis)	Reinhardtia_simplex)))	(Attalea_speciosa	(Bactris_major	(Elaeis_guineensis	Elaeis_oleifera)))))	((((Pelagodoxa_henryana	Pseudophoenix_vinifera)	Roystonea_regia)	Podococcus_barteri)	((Geonoma_undata	((Oenocarpus_minor	Oenocarpus_bataua)	((((Hydriastele_microspadix	((Veitchia_spiralis	Burretiokentia_grandiflora)	Heterospathe_cagayanensis))	Dypsis_decaryi)	Kentiopsis_piersoniorum)	Dictyosperma_album)))	(Manicaria_saccifera	Prestoea_acuminata))))))	Calamus_caryotoides);
(((Iriartea_deltoidea	((Sabal_domingensis	(Serenoa_repens	Phoenix_dactylifera))	((Roystonea_regia	((((Oenocarpus_minor	Oenocarpus_bataua)	(Hydriastele_microspadix	(((Dypsis_decaryi	(Veitchia_spiralis	(Leopoldinia_pulchra	Burretiokentia_grandiflora)))	(Kentiopsis_piersoniorum	Heterospathe_cagayanensis))	Dictyosperma_album)))	((Manicaria_saccifera	Prestoea_acuminata)	Geonoma_undata))	((Orania_palindan	((Sclerosperma_profizianum	((Reinhardtia_latisecta	Reinhardtia_paiewonskiana)	(Reinhardtia_simplex	Reinhardtia_gracilis)))	(Attalea_speciosa	(Bactris_major	(Elaeis_guineensis	Elaeis_oleifera)))))	Podococcus_barteri)))	(Pelagodoxa_henryana	Pseudophoenix_vinifera))))	Chamaedorea_seifrizii)	Calamus_caryotoides);
(((((Iriartea_deltoidea	(Roystonea_regia	((Manicaria_saccifera	((((Oenocarpus_minor	Oenocarpus_bataua)	(Dictyosperma_album	(Leopoldinia_pulchra	(Hydriastele_microspadix	((Dypsis_decaryi	(Veitchia_spiralis	Burretiokentia_grandiflora))	(Kentiopsis_piersoniorum	Heterospathe_cagayanensis))))))	Prestoea_acuminata)	Geonoma_undata))	(((Podococcus_barteri	(Reinhardtia_gracilis	((Reinhardtia_latisecta	Reinhardtia_paiewonskiana)	Reinhardtia_simplex)))	(Sclerosperma_profizianum	Orania_palindan))	(Attalea_speciosa	(Bactris_major	(Elaeis_guineensis	Elaeis_oleifera)))))))	Pelagodoxa_henryana)	((Serenoa_repens	Chamaedorea_seifrizii)	Pseudophoenix_vinifera))	(Sabal_domingensis	Phoenix_dactylifera))	Calamus_caryotoides);
(((((Iriartea_deltoidea	(Roystonea_regia	((((((Oenocarpus_minor	Oenocarpus_bataua)	(Dictyosperma_album	((((Veitchia_spiralis	Burretiokentia_grandiflora)	Hydriastele_microspadix)	(Kentiopsis_piersoniorum	Heterospathe_cagayanensis))	Dypsis_decaryi)))	Geonoma_undata)	(Prestoea_acuminata	Manicaria_saccifera))	(((((Reinhardtia_latisecta	Reinhardtia_paiewonskiana)	Reinhardtia_simplex)	((Reinhardtia_gracilis	Sclerosperma_profizianum)	Orania_palindan))	(Attalea_speciosa	(Bactris_major	(Elaeis_guineensis	Elaeis_oleifera))))	Podococcus_barteri))	Leopoldinia_pulchra)))	Pelagodoxa_henryana)	(Chamaedorea_seifrizii	Pseudophoenix_vinifera))	((Serenoa_repens	Sabal_domingensis)	Phoenix_dactylifera))	Calamus_caryotoides);
(((Iriartea_deltoidea	(((Pelagodoxa_henryana	Roystonea_regia)	(((((Kentiopsis_piersoniorum	((Burretiokentia_grandiflora	Veitchia_spiralis)	Heterospathe_cagayanensis))	(Hydriastele_microspadix	Dypsis_decaryi))	Dictyosperma_album)	(Geonoma_undata	((Attalea_speciosa	(Bactris_major	(Elaeis_guineensis	Elaeis_oleifera)))	(Prestoea_acuminata	Manicaria_saccifera))))	((Podococcus_barteri	(Reinhardtia_gracilis	((Reinhardtia_latisecta	Reinhardtia_paiewonskiana)	Reinhardtia_simplex)))	(Sclerosperma_profizianum	(Leopoldinia_pulchra	Orania_palindan)))))	(((Serenoa_repens	Chamaedorea_seifrizii)	Pseudophoenix_vinifera)	(Sabal_domingensis	Phoenix_dactylifera))))	(Oenocarpus_minor	Oenocarpus_bataua))	Calamus_caryotoides);
(((Iriartea_deltoidea	((((Geonoma_undata	((Oenocarpus_minor	Oenocarpus_bataua)	((Dictyosperma_album	(Hydriastele_microspadix	(Kentiopsis_piersoniorum	Dypsis_decaryi)))	(((Leopoldinia_pulchra	Burretiokentia_grandiflora)	Veitchia_spiralis)	Heterospathe_cagayanensis))))	(Prestoea_acuminata	Manicaria_saccifera))	((((Attalea_speciosa	(Bactris_major	(Elaeis_guineensis	Elaeis_oleifera)))	(((Reinhardtia_latisecta	Reinhardtia_gracilis)	Reinhardtia_paiewonskiana)	Reinhardtia_simplex))	(Sclerosperma_profizianum	Orania_palindan))	Podococcus_barteri))	((Roystonea_regia	((Serenoa_repens	Chamaedorea_seifrizii)	Pseudophoenix_vinifera))	(Sabal_domingensis	Phoenix_dactylifera))))	Pelagodoxa_henryana)	Calamus_caryotoides);
((((((Serenoa_repens	Phoenix_dactylifera)	Sabal_domingensis)	(((Roystonea_regia	Pelagodoxa_henryana)	(((Sclerosperma_profizianum	Orania_palindan)	((Attalea_speciosa	((Elaeis_guineensis	Elaeis_oleifera)	Bactris_major))	(Podococcus_barteri	(Reinhardtia_simplex	(Reinhardtia_gracilis	(Reinhardtia_latisecta	Reinhardtia_paiewonskiana))))))	((Prestoea_acuminata	(Manicaria_saccifera	Geonoma_undata))	((Leopoldinia_pulchra	((Heterospathe_cagayanensis	((Dypsis_decaryi	(Burretiokentia_grandiflora	Veitchia_spiralis))	Hydriastele_microspadix))	Kentiopsis_piersoniorum))	Dictyosperma_album))))	(Oenocarpus_bataua	Oenocarpus_minor)))	(Chamaedorea_seifrizii	Pseudophoenix_vinifera))	Iriartea_deltoidea)	Calamus_caryotoides);
((((Serenoa_repens	Phoenix_dactylifera)	Sabal_domingensis)	(((((Podococcus_barteri	(Sclerosperma_profizianum	Orania_palindan))	(Geonoma_undata	(Prestoea_acuminata	Manicaria_saccifera)))	((((Reinhardtia_simplex	((Reinhardtia_gracilis	Reinhardtia_latisecta)	Reinhardtia_paiewonskiana))	Roystonea_regia)	(Attalea_speciosa	((Elaeis_guineensis	Elaeis_oleifera)	Bactris_major)))	((Oenocarpus_bataua	Oenocarpus_minor)	(((Kentiopsis_piersoniorum	((Heterospathe_cagayanensis	(Veitchia_spiralis	Burretiokentia_grandiflora))	Leopoldinia_pulchra))	(Dypsis_decaryi	Hydriastele_microspadix))	Dictyosperma_album))))	Iriartea_deltoidea)	((Chamaedorea_seifrizii	Pseudophoenix_vinifera)	Pelagodoxa_henryana)))	Calamus_caryotoides);
((((Serenoa_repens	Phoenix_dactylifera)	Sabal_domingensis)	((((((Reinhardtia_gracilis	Roystonea_regia)	(Attalea_speciosa	((Elaeis_guineensis	Elaeis_oleifera)	Bactris_major)))	((Podococcus_barteri	(Reinhardtia_simplex	(Reinhardtia_latisecta	Reinhardtia_paiewonskiana)))	(Sclerosperma_profizianum	Orania_palindan)))	((Prestoea_acuminata	Manicaria_saccifera)	(((Oenocarpus_bataua	Oenocarpus_minor)	(((Kentiopsis_piersoniorum	(Hydriastele_microspadix	(Heterospathe_cagayanensis	(Veitchia_spiralis	(Leopoldinia_pulchra	Burretiokentia_grandiflora)))))	Dypsis_decaryi)	Dictyosperma_album))	Geonoma_undata)))	Iriartea_deltoidea)	((Chamaedorea_seifrizii	Pseudophoenix_vinifera)	Pelagodoxa_henryana)))	Calamus_caryotoides);
(((((Sabal_domingensis	((((Attalea_speciosa	((Elaeis_guineensis	Elaeis_oleifera)	Bactris_major))	((Leopoldinia_pulchra	Orania_palindan)	(Podococcus_barteri	(Sclerosperma_profizianum	((Reinhardtia_simplex	Reinhardtia_gracilis)	(Reinhardtia_latisecta	Reinhardtia_paiewonskiana))))))	Roystonea_regia)	((((Prestoea_acuminata	Manicaria_saccifera)	Geonoma_undata)	Pelagodoxa_henryana)	(Dictyosperma_album	(Kentiopsis_piersoniorum	(Dypsis_decaryi	(Hydriastele_microspadix	(Heterospathe_cagayanensis	(Veitchia_spiralis	Burretiokentia_grandiflora)))))))))	(Phoenix_dactylifera	((Serenoa_repens	Chamaedorea_seifrizii)	Pseudophoenix_vinifera)))	Iriartea_deltoidea)	(Oenocarpus_bataua	Oenocarpus_minor))	Calamus_caryotoides);
((((((Phoenix_dactylifera	Sabal_domingensis)	((((Prestoea_acuminata	Manicaria_saccifera)	Geonoma_undata)	(Dictyosperma_album	((Hydriastele_microspadix	Dypsis_decaryi)	(Kentiopsis_piersoniorum	(Heterospathe_cagayanensis	(Veitchia_spiralis	(Leopoldinia_pulchra	Burretiokentia_grandiflora)))))))	((((Elaeis_guineensis	Elaeis_oleifera)	(Bactris_major	Attalea_speciosa))	Roystonea_regia)	(Orania_palindan	(Sclerosperma_profizianum	((Reinhardtia_gracilis	Podococcus_barteri)	(Reinhardtia_simplex	(Reinhardtia_latisecta	Reinhardtia_paiewonskiana))))))))	(Iriartea_deltoidea	((Serenoa_repens	Chamaedorea_seifrizii)	Pseudophoenix_vinifera)))	Pelagodoxa_henryana)	(Oenocarpus_bataua	Oenocarpus_minor))	Calamus_caryotoides);
((Chamaedorea_seifrizii	(((Phoenix_dactylifera	(Serenoa_repens	Sabal_domingensis))	((((Prestoea_acuminata	Manicaria_saccifera)	Geonoma_undata)	((Oenocarpus_bataua	Oenocarpus_minor)	((Kentiopsis_piersoniorum	(Heterospathe_cagayanensis	(Veitchia_spiralis	(Leopoldinia_pulchra	Burretiokentia_grandiflora))))	((Dypsis_decaryi	Hydriastele_microspadix)	Dictyosperma_album))))	((((Elaeis_guineensis	Elaeis_oleifera)	(Bactris_major	Attalea_speciosa))	Roystonea_regia)	(Orania_palindan	(Podococcus_barteri	(Sclerosperma_profizianum	(Iriartea_deltoidea	(Reinhardtia_simplex	(Reinhardtia_gracilis	(Reinhardtia_paiewonskiana	Reinhardtia_latisecta))))))))))	(Pseudophoenix_vinifera	Pelagodoxa_henryana)))	Calamus_caryotoides);
(((((Phoenix_dactylifera	(Serenoa_repens	Sabal_domingensis))	(Pelagodoxa_henryana	((((Prestoea_acuminata	(Manicaria_saccifera	Geonoma_undata))	((Oenocarpus_bataua	Oenocarpus_minor)	((Dictyosperma_album	(((Leopoldinia_pulchra	Kentiopsis_piersoniorum)	(Heterospathe_cagayanensis	(Veitchia_spiralis	Burretiokentia_grandiflora)))	Hydriastele_microspadix))	Dypsis_decaryi)))	(((Orania_palindan	(Sclerosperma_profizianum	(Reinhardtia_gracilis	(Reinhardtia_simplex	(Reinhardtia_paiewonskiana	Reinhardtia_latisecta)))))	((Elaeis_guineensis	Elaeis_oleifera)	(Bactris_major	Attalea_speciosa)))	Podococcus_barteri))	Roystonea_regia)))	Iriartea_deltoidea)	(Chamaedorea_seifrizii	Pseudophoenix_vinifera))	Calamus_caryotoides);
(((Sabal_domingensis	Phoenix_dactylifera)	((((Elaeis_guineensis	Elaeis_oleifera)	(Bactris_major	(Serenoa_repens	Attalea_speciosa)))	((Pelagodoxa_henryana	(Chamaedorea_seifrizii	Pseudophoenix_vinifera))	(Roystonea_regia	Iriartea_deltoidea)))	((Geonoma_undata	((Prestoea_acuminata	(((Kentiopsis_piersoniorum	((Heterospathe_cagayanensis	(Dypsis_decaryi	(Veitchia_spiralis	(Leopoldinia_pulchra	Burretiokentia_grandiflora))))	Hydriastele_microspadix))	Dictyosperma_album)	(Oenocarpus_bataua	Oenocarpus_minor)))	Manicaria_saccifera))	((Orania_palindan	Sclerosperma_profizianum)	(Podococcus_barteri	((Reinhardtia_gracilis	(Reinhardtia_paiewonskiana	Reinhardtia_latisecta))	Reinhardtia_simplex))))))	Calamus_caryotoides);
(((((Serenoa_repens	Chamaedorea_seifrizii)	Pseudophoenix_vinifera)	(((Sabal_domingensis	Phoenix_dactylifera)	Pelagodoxa_henryana)	(Roystonea_regia	(((((Dictyosperma_album	((Dypsis_decaryi	(Leopoldinia_pulchra	Burretiokentia_grandiflora))	Hydriastele_microspadix))	(Kentiopsis_piersoniorum	(Veitchia_spiralis	Heterospathe_cagayanensis)))	(Oenocarpus_bataua	Oenocarpus_minor))	((Prestoea_acuminata	Manicaria_saccifera)	Geonoma_undata))	(((Elaeis_guineensis	Elaeis_oleifera)	(Bactris_major	Attalea_speciosa))	((Orania_palindan	Sclerosperma_profizianum)	(Podococcus_barteri	((Reinhardtia_gracilis	(Reinhardtia_paiewonskiana	Reinhardtia_latisecta))	Reinhardtia_simplex))))))))	Iriartea_deltoidea)	Calamus_caryotoides);
(((((Serenoa_repens	Chamaedorea_seifrizii)	Pseudophoenix_vinifera)	((Sabal_domingensis	Phoenix_dactylifera)	(((((Dictyosperma_album	((Dypsis_decaryi	Kentiopsis_piersoniorum)	((Hydriastele_microspadix	(Burretiokentia_grandiflora	Veitchia_spiralis))	Heterospathe_cagayanensis)))	(Oenocarpus_bataua	Oenocarpus_minor))	((Prestoea_acuminata	Manicaria_saccifera)	Geonoma_undata))	(Podococcus_barteri	(((Sclerosperma_profizianum	(Reinhardtia_gracilis	(Reinhardtia_simplex	(Reinhardtia_paiewonskiana	Reinhardtia_latisecta))))	(Leopoldinia_pulchra	Orania_palindan))	(Attalea_speciosa	((Elaeis_guineensis	Elaeis_oleifera)	Bactris_major)))))	(Roystonea_regia	Pelagodoxa_henryana))))	Iriartea_deltoidea)	Calamus_caryotoides);
((Iriartea_deltoidea	((Phoenix_dactylifera	(Pseudophoenix_vinifera	Chamaedorea_seifrizii))	((Roystonea_regia	((((Geonoma_undata	Manicaria_saccifera)	(Prestoea_acuminata	((Oenocarpus_minor	Oenocarpus_bataua)	(Dictyosperma_album	(((Hydriastele_microspadix	((Dypsis_decaryi	(Veitchia_spiralis	Burretiokentia_grandiflora))	Heterospathe_cagayanensis))	Leopoldinia_pulchra)	Kentiopsis_piersoniorum)))))	((Orania_palindan	Podococcus_barteri)	(Sclerosperma_profizianum	((Reinhardtia_simplex	(Reinhardtia_paiewonskiana	Reinhardtia_latisecta))	Reinhardtia_gracilis))))	((Bactris_major	(Serenoa_repens	Attalea_speciosa))	(Elaeis_guineensis	Elaeis_oleifera))))	(Pelagodoxa_henryana	Sabal_domingensis))))	Calamus_caryotoides);
(((Pseudophoenix_vinifera	Pelagodoxa_henryana)	((((Chamaedorea_seifrizii	Roystonea_regia)	Iriartea_deltoidea)	((Serenoa_repens	Phoenix_dactylifera)	Sabal_domingensis))	((((Leopoldinia_pulchra	Orania_palindan)	Sclerosperma_profizianum)	((Podococcus_barteri	(((Reinhardtia_paiewonskiana	Reinhardtia_latisecta)	Reinhardtia_gracilis)	Reinhardtia_simplex))	(Attalea_speciosa	((Elaeis_guineensis	Elaeis_oleifera)	Bactris_major))))	((Geonoma_undata	Manicaria_saccifera)	(Prestoea_acuminata	((Oenocarpus_minor	Oenocarpus_bataua)	(Dictyosperma_album	(((Kentiopsis_piersoniorum	((Burretiokentia_grandiflora	Veitchia_spiralis)	Heterospathe_cagayanensis))	Hydriastele_microspadix)	Dypsis_decaryi))))))))	Calamus_caryotoides);
((Iriartea_deltoidea	((((Roystonea_regia	((((Podococcus_barteri	((Reinhardtia_simplex	(Reinhardtia_paiewonskiana	Reinhardtia_latisecta))	Reinhardtia_gracilis))	((Leopoldinia_pulchra	Orania_palindan)	Sclerosperma_profizianum))	(Attalea_speciosa	((Elaeis_guineensis	Elaeis_oleifera)	Bactris_major)))	(Geonoma_undata	((Prestoea_acuminata	Manicaria_saccifera)	((Oenocarpus_minor	Oenocarpus_bataua)	(Dictyosperma_album	(Dypsis_decaryi	(Hydriastele_microspadix	(Kentiopsis_piersoniorum	((Burretiokentia_grandiflora	Veitchia_spiralis)	Heterospathe_cagayanensis))))))))))	Pelagodoxa_henryana)	((Serenoa_repens	Phoenix_dactylifera)	Sabal_domingensis))	(Chamaedorea_seifrizii	Pseudophoenix_vinifera)))	Calamus_caryotoides);
((((((Roystonea_regia	Pseudophoenix_vinifera)	Iriartea_deltoidea)	(((Orania_palindan	(((Serenoa_repens	Chamaedorea_seifrizii)	Podococcus_barteri)	(Sclerosperma_profizianum	(((Reinhardtia_paiewonskiana	Reinhardtia_latisecta)	Reinhardtia_gracilis)	Reinhardtia_simplex))))	(Attalea_speciosa	((Elaeis_guineensis	Elaeis_oleifera)	Bactris_major)))	((((Oenocarpus_minor	Oenocarpus_bataua)	Pelagodoxa_henryana)	(Geonoma_undata	(Prestoea_acuminata	Manicaria_saccifera)))	((Dictyosperma_album	(Kentiopsis_piersoniorum	((Hydriastele_microspadix	Veitchia_spiralis)	Heterospathe_cagayanensis)))	(Dypsis_decaryi	(Burretiokentia_grandiflora	Leopoldinia_pulchra))))))	Phoenix_dactylifera)	Sabal_domingensis)	Calamus_caryotoides);
((((Phoenix_dactylifera	(Sabal_domingensis	Serenoa_repens))	(Roystonea_regia	((((((Hydriastele_microspadix	(Leopoldinia_pulchra	Veitchia_spiralis))	(Dictyosperma_album	((Dypsis_decaryi	Kentiopsis_piersoniorum)	(Heterospathe_cagayanensis	Burretiokentia_grandiflora))))	Prestoea_acuminata)	(Oenocarpus_minor	Oenocarpus_bataua))	(Manicaria_saccifera	Geonoma_undata))	((((Sclerosperma_profizianum	Orania_palindan)	((Elaeis_guineensis	Elaeis_oleifera)	(Bactris_major	Attalea_speciosa)))	(Iriartea_deltoidea	((Reinhardtia_simplex	(Reinhardtia_paiewonskiana	Reinhardtia_latisecta))	Reinhardtia_gracilis)))	(Chamaedorea_seifrizii	Podococcus_barteri)))))	(Pelagodoxa_henryana	Pseudophoenix_vinifera))	Calamus_caryotoides);
(((((((Reinhardtia_gracilis	Roystonea_regia)	(((Orania_palindan	((Elaeis_guineensis	Elaeis_oleifera)	(Bactris_major	(Attalea_speciosa	Serenoa_repens))))	(Sclerosperma_profizianum	(Podococcus_barteri	(Reinhardtia_simplex	(Reinhardtia_paiewonskiana	Reinhardtia_latisecta)))))	((((Dictyosperma_album	(Dypsis_decaryi	Hydriastele_microspadix))	(Kentiopsis_piersoniorum	(Heterospathe_cagayanensis	((Leopoldinia_pulchra	Burretiokentia_grandiflora)	Veitchia_spiralis))))	(Oenocarpus_minor	Oenocarpus_bataua))	(Prestoea_acuminata	(Manicaria_saccifera	Geonoma_undata)))))	Sabal_domingensis)	((Pseudophoenix_vinifera	Chamaedorea_seifrizii)	Phoenix_dactylifera))	Pelagodoxa_henryana)	Iriartea_deltoidea)	Calamus_caryotoides);
(((Oenocarpus_minor	Oenocarpus_bataua)	((((Geonoma_undata	((Prestoea_acuminata	Manicaria_saccifera)	(Dictyosperma_album	(Kentiopsis_piersoniorum	(Dypsis_decaryi	(((Burretiokentia_grandiflora	Veitchia_spiralis)	Heterospathe_cagayanensis)	Hydriastele_microspadix))))))	(Podococcus_barteri	(((Sclerosperma_profizianum	(Reinhardtia_simplex	(Reinhardtia_gracilis	(Reinhardtia_paiewonskiana	Reinhardtia_latisecta))))	(Leopoldinia_pulchra	Orania_palindan))	((Elaeis_guineensis	Elaeis_oleifera)	(Bactris_major	(Attalea_speciosa	Serenoa_repens))))))	(Pelagodoxa_henryana	((Phoenix_dactylifera	Sabal_domingensis)	((Pseudophoenix_vinifera	Chamaedorea_seifrizii)	Iriartea_deltoidea))))	Roystonea_regia))	Calamus_caryotoides);
(((Oenocarpus_minor	Oenocarpus_bataua)	(Iriartea_deltoidea	(Phoenix_dactylifera	((Pseudophoenix_vinifera	Chamaedorea_seifrizii)	(((((Geonoma_undata	(Manicaria_saccifera	Prestoea_acuminata))	(Dictyosperma_album	((Dypsis_decaryi	Kentiopsis_piersoniorum)	(Heterospathe_cagayanensis	((Burretiokentia_grandiflora	Veitchia_spiralis)	Hydriastele_microspadix)))))	Pelagodoxa_henryana)	(Roystonea_regia	(Podococcus_barteri	((Sclerosperma_profizianum	(Leopoldinia_pulchra	Orania_palindan))	(((Reinhardtia_paiewonskiana	(Reinhardtia_gracilis	Reinhardtia_latisecta))	Reinhardtia_simplex)	(((Elaeis_guineensis	Elaeis_oleifera)	(Bactris_major	Serenoa_repens))	Attalea_speciosa))))))	Sabal_domingensis)))))	Calamus_caryotoides);
(((Iriartea_deltoidea	(Pelagodoxa_henryana	(((((Reinhardtia_gracilis	Sclerosperma_profizianum)	((((Hydriastele_microspadix	(((Burretiokentia_grandiflora	Veitchia_spiralis)	Heterospathe_cagayanensis)	Kentiopsis_piersoniorum))	Leopoldinia_pulchra)	Dypsis_decaryi)	Dictyosperma_album))	(Geonoma_undata	(Manicaria_saccifera	Prestoea_acuminata)))	(Orania_palindan	(((Pseudophoenix_vinifera	Roystonea_regia)	(Podococcus_barteri	((Reinhardtia_paiewonskiana	Reinhardtia_latisecta)	Reinhardtia_simplex)))	((Oenocarpus_minor	Oenocarpus_bataua)	((Elaeis_guineensis	Elaeis_oleifera)	((Attalea_speciosa	Bactris_major)	Serenoa_repens))))))	(Phoenix_dactylifera	Sabal_domingensis))))	Chamaedorea_seifrizii)	Calamus_caryotoides);
(((Iriartea_deltoidea	(((((Pseudophoenix_vinifera	Roystonea_regia)	(Podococcus_barteri	((Reinhardtia_gracilis	(Reinhardtia_paiewonskiana	Reinhardtia_latisecta))	Reinhardtia_simplex)))	((Sclerosperma_profizianum	Orania_palindan)	((Pelagodoxa_henryana	(((Oenocarpus_minor	Oenocarpus_bataua)	((Dictyosperma_album	(Dypsis_decaryi	Hydriastele_microspadix))	(((Burretiokentia_grandiflora	Veitchia_spiralis)	Heterospathe_cagayanensis)	Kentiopsis_piersoniorum)))	(Geonoma_undata	(Manicaria_saccifera	Prestoea_acuminata))))	Leopoldinia_pulchra)))	(Attalea_speciosa	(Bactris_major	(Elaeis_guineensis	Elaeis_oleifera))))	((Serenoa_repens	Phoenix_dactylifera)	Sabal_domingensis)))	Chamaedorea_seifrizii)	Calamus_caryotoides);
((((Iriartea_deltoidea	(((Geonoma_undata	(Prestoea_acuminata	Manicaria_saccifera))	((Oenocarpus_bataua	Oenocarpus_minor)	((Dypsis_decaryi	(Hydriastele_microspadix	((((Burretiokentia_grandiflora	Leopoldinia_pulchra)	Veitchia_spiralis)	Heterospathe_cagayanensis)	Kentiopsis_piersoniorum)))	Dictyosperma_album)))	((Roystonea_regia	(Attalea_speciosa	(Bactris_major	(Elaeis_guineensis	Elaeis_oleifera))))	((Orania_palindan	Sclerosperma_profizianum)	(((Reinhardtia_gracilis	Reinhardtia_simplex)	(Reinhardtia_paiewonskiana	Reinhardtia_latisecta))	Podococcus_barteri)))))	((Sabal_domingensis	(Serenoa_repens	Phoenix_dactylifera))	(Pseudophoenix_vinifera	Chamaedorea_seifrizii)))	Pelagodoxa_henryana)	Calamus_caryotoides);
((Iriartea_deltoidea	((Pseudophoenix_vinifera	Chamaedorea_seifrizii)	((((((Geonoma_undata	(Prestoea_acuminata	Manicaria_saccifera))	((Oenocarpus_bataua	Oenocarpus_minor)	((Dypsis_decaryi	Dictyosperma_album)	(((Hydriastele_microspadix	((Burretiokentia_grandiflora	Leopoldinia_pulchra)	Veitchia_spiralis))	Heterospathe_cagayanensis)	Kentiopsis_piersoniorum))))	((((Reinhardtia_simplex	(Reinhardtia_paiewonskiana	(Reinhardtia_gracilis	Reinhardtia_latisecta)))	(Attalea_speciosa	(Bactris_major	(Elaeis_guineensis	Elaeis_oleifera))))	(Orania_palindan	Sclerosperma_profizianum))	Podococcus_barteri))	Roystonea_regia)	Pelagodoxa_henryana)	(Sabal_domingensis	(Serenoa_repens	Phoenix_dactylifera)))))	Calamus_caryotoides);
((Iriartea_deltoidea	((Attalea_speciosa	(Bactris_major	(Elaeis_guineensis	Elaeis_oleifera)))	(((((Oenocarpus_bataua	Oenocarpus_minor)	(Dictyosperma_album	((Dypsis_decaryi	((Hydriastele_microspadix	((Burretiokentia_grandiflora	Leopoldinia_pulchra)	Veitchia_spiralis))	Heterospathe_cagayanensis))	Kentiopsis_piersoniorum)))	((Geonoma_undata	Manicaria_saccifera)	Prestoea_acuminata))	((Orania_palindan	Sclerosperma_profizianum)	((Chamaedorea_seifrizii	(Pelagodoxa_henryana	Pseudophoenix_vinifera))	(Phoenix_dactylifera	(Sabal_domingensis	Serenoa_repens)))))	(Roystonea_regia	(Podococcus_barteri	(((Reinhardtia_paiewonskiana	Reinhardtia_latisecta)	Reinhardtia_gracilis)	Reinhardtia_simplex))))))	Calamus_caryotoides);
((((((((((Attalea_speciosa	(Bactris_major	(Elaeis_guineensis	Elaeis_oleifera)))	((Sclerosperma_profizianum	(Reinhardtia_gracilis	((Reinhardtia_paiewonskiana	Reinhardtia_latisecta)	Reinhardtia_simplex)))	Orania_palindan))	Podococcus_barteri)	Roystonea_regia)	(((Oenocarpus_bataua	Oenocarpus_minor)	(Heterospathe_cagayanensis	((Kentiopsis_piersoniorum	Hydriastele_microspadix)	((Dypsis_decaryi	((Burretiokentia_grandiflora	Leopoldinia_pulchra)	Veitchia_spiralis))	Dictyosperma_album))))	(Geonoma_undata	(Manicaria_saccifera	Prestoea_acuminata))))	(Sabal_domingensis	Pelagodoxa_henryana))	(Phoenix_dactylifera	(Serenoa_repens	Pseudophoenix_vinifera)))	Iriartea_deltoidea)	Chamaedorea_seifrizii)	Calamus_caryotoides);
(((((Roystonea_regia	Pelagodoxa_henryana)	((Chamaedorea_seifrizii	Pseudophoenix_vinifera)	(Phoenix_dactylifera	(Sabal_domingensis	Serenoa_repens))))	(((Sclerosperma_profizianum	(Reinhardtia_gracilis	((Reinhardtia_paiewonskiana	Reinhardtia_latisecta)	Reinhardtia_simplex)))	(Podococcus_barteri	Orania_palindan))	(((Geonoma_undata	(((Oenocarpus_bataua	Oenocarpus_minor)	(((Dictyosperma_album	Kentiopsis_piersoniorum)	(Heterospathe_cagayanensis	(Hydriastele_microspadix	((Burretiokentia_grandiflora	Leopoldinia_pulchra)	Veitchia_spiralis))))	Dypsis_decaryi))	Prestoea_acuminata))	Manicaria_saccifera)	(Attalea_speciosa	(Bactris_major	(Elaeis_guineensis	Elaeis_oleifera))))))	Iriartea_deltoidea)	Calamus_caryotoides);
(((((((((Sclerosperma_profizianum	Orania_palindan)	((Geonoma_undata	Manicaria_saccifera)	Prestoea_acuminata))	((((Hydriastele_microspadix	(((Burretiokentia_grandiflora	Veitchia_spiralis)	Heterospathe_cagayanensis)	Kentiopsis_piersoniorum))	Dypsis_decaryi)	Dictyosperma_album)	((Roystonea_regia	(Podococcus_barteri	((Reinhardtia_gracilis	(Reinhardtia_paiewonskiana	Reinhardtia_latisecta))	Reinhardtia_simplex)))	((Oenocarpus_bataua	(Leopoldinia_pulchra	Oenocarpus_minor))	((Elaeis_guineensis	Elaeis_oleifera)	(Attalea_speciosa	Bactris_major))))))	Pelagodoxa_henryana)	Sabal_domingensis)	Phoenix_dactylifera)	(Serenoa_repens	(Chamaedorea_seifrizii	Pseudophoenix_vinifera)))	Iriartea_deltoidea)	Calamus_caryotoides);
((((((((((Manicaria_saccifera	Prestoea_acuminata)	((Oenocarpus_bataua	Oenocarpus_minor)	(((Hydriastele_microspadix	(((Burretiokentia_grandiflora	Veitchia_spiralis)	Heterospathe_cagayanensis)	Kentiopsis_piersoniorum))	Dypsis_decaryi)	Dictyosperma_album)))	Geonoma_undata)	(((Podococcus_barteri	(Reinhardtia_gracilis	(Reinhardtia_simplex	(Reinhardtia_paiewonskiana	Reinhardtia_latisecta))))	(Sclerosperma_profizianum	(Leopoldinia_pulchra	Orania_palindan)))	(Serenoa_repens	Roystonea_regia)))	(Sabal_domingensis	Phoenix_dactylifera))	Pelagodoxa_henryana)	(Attalea_speciosa	(Bactris_major	(Elaeis_guineensis	Elaeis_oleifera))))	(Pseudophoenix_vinifera	Iriartea_deltoidea))	Chamaedorea_seifrizii)	Calamus_caryotoides);
(((((((Pelagodoxa_henryana	(((Manicaria_saccifera	Prestoea_acuminata)	((Oenocarpus_bataua	Oenocarpus_minor)	(((Hydriastele_microspadix	((((Leopoldinia_pulchra	Burretiokentia_grandiflora)	Veitchia_spiralis)	Heterospathe_cagayanensis)	Kentiopsis_piersoniorum))	Dypsis_decaryi)	Dictyosperma_album)))	Geonoma_undata))	((Sclerosperma_profizianum	Orania_palindan)	(((Reinhardtia_simplex	(Reinhardtia_paiewonskiana	(Reinhardtia_gracilis	Reinhardtia_latisecta)))	Podococcus_barteri)	(Roystonea_regia	((Elaeis_guineensis	Elaeis_oleifera)	((Serenoa_repens	Attalea_speciosa)	Bactris_major))))))	Sabal_domingensis)	Phoenix_dactylifera)	(Pseudophoenix_vinifera	Iriartea_deltoidea))	Chamaedorea_seifrizii)	Calamus_caryotoides);
((Sabal_domingensis	(Phoenix_dactylifera	(((((Oenocarpus_bataua	Oenocarpus_minor)	(((Hydriastele_microspadix	((((Leopoldinia_pulchra	Burretiokentia_grandiflora)	Veitchia_spiralis)	Heterospathe_cagayanensis)	Kentiopsis_piersoniorum))	Dypsis_decaryi)	Dictyosperma_album))	(Geonoma_undata	(Manicaria_saccifera	Prestoea_acuminata)))	(Roystonea_regia	((((Reinhardtia_simplex	(Reinhardtia_paiewonskiana	(Reinhardtia_gracilis	Reinhardtia_latisecta)))	Podococcus_barteri)	(Sclerosperma_profizianum	Orania_palindan))	(Attalea_speciosa	(Bactris_major	(Elaeis_guineensis	Elaeis_oleifera))))))	((Serenoa_repens	(Chamaedorea_seifrizii	Pseudophoenix_vinifera))	(Iriartea_deltoidea	Pelagodoxa_henryana)))))	Calamus_caryotoides);
(((Pseudophoenix_vinifera	Iriartea_deltoidea)	((((((((Dictyosperma_album	((Hydriastele_microspadix	((Leopoldinia_pulchra	Burretiokentia_grandiflora)	Veitchia_spiralis))	Heterospathe_cagayanensis))	(Dypsis_decaryi	Kentiopsis_piersoniorum))	(Oenocarpus_bataua	Oenocarpus_minor))	Prestoea_acuminata)	((Pelagodoxa_henryana	Manicaria_saccifera)	Geonoma_undata))	(((Chamaedorea_seifrizii	Podococcus_barteri)	(Reinhardtia_simplex	(Reinhardtia_paiewonskiana	Reinhardtia_latisecta)))	((Reinhardtia_gracilis	Sclerosperma_profizianum)	Orania_palindan)))	(Roystonea_regia	((Serenoa_repens	Phoenix_dactylifera)	Sabal_domingensis)))	(Attalea_speciosa	(Bactris_major	(Elaeis_guineensis	Elaeis_oleifera)))))	Calamus_caryotoides);
((Iriartea_deltoidea	(((((((Oenocarpus_bataua	Oenocarpus_minor)	((Dictyosperma_album	(((Heterospathe_cagayanensis	(Burretiokentia_grandiflora	Veitchia_spiralis))	Kentiopsis_piersoniorum)	Hydriastele_microspadix))	Dypsis_decaryi))	((Manicaria_saccifera	Prestoea_acuminata)	Geonoma_undata))	(((Bactris_major	(Elaeis_guineensis	Elaeis_oleifera))	Attalea_speciosa)	((Sclerosperma_profizianum	(Podococcus_barteri	((Reinhardtia_gracilis	Reinhardtia_simplex)	(Reinhardtia_latisecta	Reinhardtia_paiewonskiana))))	(Leopoldinia_pulchra	Orania_palindan))))	(Roystonea_regia	Pelagodoxa_henryana))	(Sabal_domingensis	(Serenoa_repens	Phoenix_dactylifera)))	(Pseudophoenix_vinifera	Chamaedorea_seifrizii)))	Calamus_caryotoides);
((((((Serenoa_repens	Pseudophoenix_vinifera)	((((Roystonea_regia	((Oenocarpus_bataua	Oenocarpus_minor)	((Bactris_major	(Elaeis_guineensis	Elaeis_oleifera))	Attalea_speciosa)))	((Podococcus_barteri	(Leopoldinia_pulchra	Orania_palindan))	(Sclerosperma_profizianum	((Reinhardtia_gracilis	(Reinhardtia_latisecta	Reinhardtia_paiewonskiana))	Reinhardtia_simplex))))	(((((Heterospathe_cagayanensis	(Burretiokentia_grandiflora	Veitchia_spiralis))	Kentiopsis_piersoniorum)	Hydriastele_microspadix)	(Dypsis_decaryi	Dictyosperma_album))	((Manicaria_saccifera	Prestoea_acuminata)	Geonoma_undata)))	Pelagodoxa_henryana))	(Sabal_domingensis	Phoenix_dactylifera))	Iriartea_deltoidea)	Chamaedorea_seifrizii)	Calamus_caryotoides);
(((Serenoa_repens	(Sabal_domingensis	Phoenix_dactylifera))	((Pelagodoxa_henryana	(((Oenocarpus_bataua	Oenocarpus_minor)	Iriartea_deltoidea)	(((((Orania_palindan	(Sclerosperma_profizianum	((Elaeis_guineensis	Elaeis_oleifera)	(Attalea_speciosa	Bactris_major))))	(Reinhardtia_gracilis	(Reinhardtia_simplex	(Reinhardtia_latisecta	Reinhardtia_paiewonskiana))))	Podococcus_barteri)	((((((Heterospathe_cagayanensis	((Burretiokentia_grandiflora	Leopoldinia_pulchra)	Veitchia_spiralis))	Kentiopsis_piersoniorum)	Hydriastele_microspadix)	Dypsis_decaryi)	Dictyosperma_album)	(Prestoea_acuminata	(Geonoma_undata	Manicaria_saccifera))))	Roystonea_regia)))	(Chamaedorea_seifrizii	Pseudophoenix_vinifera)))	Calamus_caryotoides);
(((Oenocarpus_bataua	Oenocarpus_minor)	(Iriartea_deltoidea	(((Elaeis_guineensis	Elaeis_oleifera)	(Attalea_speciosa	Bactris_major))	((((Geonoma_undata	(((((Heterospathe_cagayanensis	(Burretiokentia_grandiflora	Veitchia_spiralis))	Kentiopsis_piersoniorum)	Hydriastele_microspadix)	Dypsis_decaryi)	Dictyosperma_album))	(Prestoea_acuminata	Manicaria_saccifera))	(((Roystonea_regia	Pseudophoenix_vinifera)	Pelagodoxa_henryana)	(Serenoa_repens	(Sabal_domingensis	Phoenix_dactylifera))))	(((Chamaedorea_seifrizii	(Sclerosperma_profizianum	(Reinhardtia_gracilis	(Reinhardtia_simplex	(Reinhardtia_latisecta	Reinhardtia_paiewonskiana)))))	Podococcus_barteri)	(Leopoldinia_pulchra	Orania_palindan))))))	Calamus_caryotoides);
((Chamaedorea_seifrizii	(Iriartea_deltoidea	((((Roystonea_regia	(((Oenocarpus_bataua	Oenocarpus_minor)	(((((Heterospathe_cagayanensis	(Burretiokentia_grandiflora	Veitchia_spiralis))	Kentiopsis_piersoniorum)	Hydriastele_microspadix)	Dypsis_decaryi)	Dictyosperma_album))	(((Sclerosperma_profizianum	(Podococcus_barteri	((Reinhardtia_gracilis	(Reinhardtia_latisecta	Reinhardtia_paiewonskiana))	Reinhardtia_simplex)))	(Leopoldinia_pulchra	Orania_palindan))	((Attalea_speciosa	(Bactris_major	(Elaeis_guineensis	Elaeis_oleifera)))	(Prestoea_acuminata	(Geonoma_undata	Manicaria_saccifera))))))	Pelagodoxa_henryana)	(Sabal_domingensis	(Phoenix_dactylifera	Serenoa_repens)))	Pseudophoenix_vinifera)))	Calamus_caryotoides);
((((Roystonea_regia	((((Oenocarpus_bataua	Oenocarpus_minor)	(((((Heterospathe_cagayanensis	((Leopoldinia_pulchra	Burretiokentia_grandiflora)	Veitchia_spiralis))	Kentiopsis_piersoniorum)	Hydriastele_microspadix)	Dypsis_decaryi)	Dictyosperma_album))	(((Prestoea_acuminata	Manicaria_saccifera)	Geonoma_undata)	Pelagodoxa_henryana))	((((Attalea_speciosa	(Bactris_major	(Elaeis_guineensis	Elaeis_oleifera)))	(Sclerosperma_profizianum	(Reinhardtia_simplex	((Reinhardtia_latisecta	Reinhardtia_paiewonskiana)	Reinhardtia_gracilis))))	Orania_palindan)	Podococcus_barteri)))	(Iriartea_deltoidea	(Chamaedorea_seifrizii	Pseudophoenix_vinifera)))	(Sabal_domingensis	(Phoenix_dactylifera	Serenoa_repens)))	Calamus_caryotoides);
((Iriartea_deltoidea	((Chamaedorea_seifrizii	Pseudophoenix_vinifera)	((Phoenix_dactylifera	Sabal_domingensis)	(((((Roystonea_regia	((Elaeis_guineensis	Elaeis_oleifera)	(Attalea_speciosa	(Bactris_major	Serenoa_repens))))	(Podococcus_barteri	(Reinhardtia_simplex	(Reinhardtia_paiewonskiana	(Reinhardtia_gracilis	Reinhardtia_latisecta)))))	((Oenocarpus_bataua	Oenocarpus_minor)	(((((Heterospathe_cagayanensis	((Leopoldinia_pulchra	Burretiokentia_grandiflora)	Veitchia_spiralis))	Kentiopsis_piersoniorum)	Hydriastele_microspadix)	Dypsis_decaryi)	Dictyosperma_album)))	((Orania_palindan	Sclerosperma_profizianum)	((Prestoea_acuminata	Manicaria_saccifera)	Geonoma_undata)))	Pelagodoxa_henryana))))	Calamus_caryotoides);
((Iriartea_deltoidea	(((Serenoa_repens	Chamaedorea_seifrizii)	Pseudophoenix_vinifera)	((Phoenix_dactylifera	Sabal_domingensis)	(((Manicaria_saccifera	Pelagodoxa_henryana)	(((Oenocarpus_bataua	Oenocarpus_minor)	(Prestoea_acuminata	(Dictyosperma_album	(Kentiopsis_piersoniorum	(Dypsis_decaryi	((Heterospathe_cagayanensis	((Leopoldinia_pulchra	Burretiokentia_grandiflora)	Veitchia_spiralis))	Hydriastele_microspadix))))))	Geonoma_undata))	(Roystonea_regia	((Sclerosperma_profizianum	((Attalea_speciosa	Bactris_major)	(Elaeis_guineensis	Elaeis_oleifera)))	(Orania_palindan	(Podococcus_barteri	(Reinhardtia_simplex	(Reinhardtia_paiewonskiana	(Reinhardtia_gracilis	Reinhardtia_latisecta)))))))))))	Calamus_caryotoides);
(((Iriartea_deltoidea	Pseudophoenix_vinifera)	(Phoenix_dactylifera	((((((Attalea_speciosa	(Bactris_major	Serenoa_repens))	(Elaeis_guineensis	Elaeis_oleifera))	(Roystonea_regia	Pelagodoxa_henryana))	((Oenocarpus_bataua	Oenocarpus_minor)	((Dictyosperma_album	(Dypsis_decaryi	(Hydriastele_microspadix	(Heterospathe_cagayanensis	((Burretiokentia_grandiflora	Veitchia_spiralis)	Kentiopsis_piersoniorum)))))	Leopoldinia_pulchra)))	((Chamaedorea_seifrizii	((Sclerosperma_profizianum	Orania_palindan)	(Podococcus_barteri	((Reinhardtia_simplex	(Reinhardtia_paiewonskiana	Reinhardtia_latisecta))	Reinhardtia_gracilis))))	(Geonoma_undata	(Prestoea_acuminata	Manicaria_saccifera))))	Sabal_domingensis)))	Calamus_caryotoides);
((Iriartea_deltoidea	((Sabal_domingensis	Phoenix_dactylifera)	((Chamaedorea_seifrizii	Pseudophoenix_vinifera)	((((Attalea_speciosa	(Bactris_major	(Elaeis_guineensis	Elaeis_oleifera)))	(((Geonoma_undata	(Prestoea_acuminata	Manicaria_saccifera))	((Oenocarpus_bataua	Oenocarpus_minor)	((Dypsis_decaryi	Dictyosperma_album)	((Heterospathe_cagayanensis	((Serenoa_repens	(Burretiokentia_grandiflora	Veitchia_spiralis))	Hydriastele_microspadix))	Kentiopsis_piersoniorum))))	((Leopoldinia_pulchra	Orania_palindan)	(Sclerosperma_profizianum	(Podococcus_barteri	(((Reinhardtia_paiewonskiana	Reinhardtia_latisecta)	Reinhardtia_gracilis)	Reinhardtia_simplex))))))	Roystonea_regia)	Pelagodoxa_henryana))))	Calamus_caryotoides);
((Phoenix_dactylifera	(Sabal_domingensis	((((Orania_palindan	Sclerosperma_profizianum)	((Roystonea_regia	(Podococcus_barteri	((Reinhardtia_simplex	Reinhardtia_gracilis)	(Reinhardtia_latisecta	Reinhardtia_paiewonskiana))))	((Attalea_speciosa	(Serenoa_repens	Bactris_major))	(Elaeis_guineensis	Elaeis_oleifera))))	((((Oenocarpus_bataua	Oenocarpus_minor)	((Hydriastele_microspadix	Kentiopsis_piersoniorum)	((Heterospathe_cagayanensis	Dictyosperma_album)	(Dypsis_decaryi	(Veitchia_spiralis	(Leopoldinia_pulchra	Burretiokentia_grandiflora))))))	Pelagodoxa_henryana)	(Geonoma_undata	(Prestoea_acuminata	Manicaria_saccifera))))	((Pseudophoenix_vinifera	Chamaedorea_seifrizii)	Iriartea_deltoidea))))	Calamus_caryotoides);
((Phoenix_dactylifera	(Sabal_domingensis	((Pelagodoxa_henryana	Iriartea_deltoidea)	(((((Oenocarpus_bataua	Oenocarpus_minor)	(((Hydriastele_microspadix	(Kentiopsis_piersoniorum	(Veitchia_spiralis	(Burretiokentia_grandiflora	Heterospathe_cagayanensis))))	Dypsis_decaryi)	Dictyosperma_album))	(Geonoma_undata	(Prestoea_acuminata	Manicaria_saccifera)))	((Attalea_speciosa	(Bactris_major	(Elaeis_guineensis	Elaeis_oleifera)))	((Serenoa_repens	(Pseudophoenix_vinifera	Chamaedorea_seifrizii))	Roystonea_regia)))	((Podococcus_barteri	(Reinhardtia_simplex	((Reinhardtia_gracilis	Reinhardtia_latisecta)	Reinhardtia_paiewonskiana)))	((Leopoldinia_pulchra	Orania_palindan)	Sclerosperma_profizianum))))))	Calamus_caryotoides);
((((Roystonea_regia	(((((Elaeis_guineensis	Elaeis_oleifera)	(Attalea_speciosa	Bactris_major))	((Podococcus_barteri	((Reinhardtia_simplex	(Reinhardtia_latisecta	Reinhardtia_paiewonskiana))	Reinhardtia_gracilis))	(Orania_palindan	Sclerosperma_profizianum)))	(Pelagodoxa_henryana	(((Oenocarpus_bataua	Oenocarpus_minor)	(((Hydriastele_microspadix	Dypsis_decaryi)	(Dictyosperma_album	(Heterospathe_cagayanensis	(Veitchia_spiralis	(Leopoldinia_pulchra	Burretiokentia_grandiflora)))))	Kentiopsis_piersoniorum))	(Geonoma_undata	(Prestoea_acuminata	Manicaria_saccifera)))))	((Serenoa_repens	Sabal_domingensis)	Phoenix_dactylifera)))	(Pseudophoenix_vinifera	Chamaedorea_seifrizii))	Iriartea_deltoidea)	Calamus_caryotoides);
((((((((Roystonea_regia	(((Attalea_speciosa	(Bactris_major	(Elaeis_guineensis	Elaeis_oleifera)))	((((Reinhardtia_latisecta	Reinhardtia_paiewonskiana)	Reinhardtia_gracilis)	Reinhardtia_simplex)	(Orania_palindan	Sclerosperma_profizianum)))	Podococcus_barteri))	((Oenocarpus_bataua	Oenocarpus_minor)	((Dictyosperma_album	((Hydriastele_microspadix	Dypsis_decaryi)	Kentiopsis_piersoniorum))	(Heterospathe_cagayanensis	((Burretiokentia_grandiflora	Veitchia_spiralis)	Leopoldinia_pulchra)))))	(Geonoma_undata	(Prestoea_acuminata	Manicaria_saccifera)))	Pelagodoxa_henryana)	(Sabal_domingensis	Phoenix_dactylifera))	((Pseudophoenix_vinifera	Chamaedorea_seifrizii)	Serenoa_repens))	Iriartea_deltoidea)	Calamus_caryotoides);
(((((Serenoa_repens	Sabal_domingensis)	Phoenix_dactylifera)	(((((Podococcus_barteri	(((Oenocarpus_bataua	Oenocarpus_minor)	(((Hydriastele_microspadix	(Heterospathe_cagayanensis	((Leopoldinia_pulchra	Burretiokentia_grandiflora)	Veitchia_spiralis)))	Kentiopsis_piersoniorum)	(Dypsis_decaryi	Dictyosperma_album)))	(Geonoma_undata	(Prestoea_acuminata	Manicaria_saccifera))))	(((((Reinhardtia_latisecta	Reinhardtia_paiewonskiana)	Reinhardtia_gracilis)	Reinhardtia_simplex)	Sclerosperma_profizianum)	((Attalea_speciosa	(Bactris_major	(Elaeis_guineensis	Elaeis_oleifera)))	Orania_palindan)))	Roystonea_regia)	Pelagodoxa_henryana)	(Pseudophoenix_vinifera	Chamaedorea_seifrizii)))	Iriartea_deltoidea)	Calamus_caryotoides);
((((Pseudophoenix_vinifera	((Pelagodoxa_henryana	((Serenoa_repens	Sabal_domingensis)	Phoenix_dactylifera))	(((((((Reinhardtia_latisecta	Reinhardtia_paiewonskiana)	Reinhardtia_simplex)	Reinhardtia_gracilis)	Sclerosperma_profizianum)	((Attalea_speciosa	(Bactris_major	(Elaeis_guineensis	Elaeis_oleifera)))	Orania_palindan))	(Roystonea_regia	Podococcus_barteri))	(((Oenocarpus_bataua	Oenocarpus_minor)	((Hydriastele_microspadix	((Heterospathe_cagayanensis	((Leopoldinia_pulchra	Burretiokentia_grandiflora)	Veitchia_spiralis))	Kentiopsis_piersoniorum))	(Dypsis_decaryi	Dictyosperma_album)))	(Geonoma_undata	(Prestoea_acuminata	Manicaria_saccifera))))))	Iriartea_deltoidea)	Chamaedorea_seifrizii)	Calamus_caryotoides);
((((Chamaedorea_seifrizii	Pseudophoenix_vinifera)	((Pelagodoxa_henryana	(Sabal_domingensis	(Phoenix_dactylifera	Serenoa_repens)))	((((Attalea_speciosa	(Bactris_major	(Elaeis_guineensis	Elaeis_oleifera)))	(((((Reinhardtia_latisecta	Reinhardtia_paiewonskiana)	Reinhardtia_gracilis)	Reinhardtia_simplex)	Sclerosperma_profizianum)	(Podococcus_barteri	Orania_palindan)))	(((Oenocarpus_bataua	Oenocarpus_minor)	(((Heterospathe_cagayanensis	((Leopoldinia_pulchra	Burretiokentia_grandiflora)	Veitchia_spiralis))	(Kentiopsis_piersoniorum	(Dypsis_decaryi	Hydriastele_microspadix)))	Dictyosperma_album))	(Geonoma_undata	(Prestoea_acuminata	Manicaria_saccifera))))	Roystonea_regia)))	Iriartea_deltoidea)	Calamus_caryotoides);
(((Phoenix_dactylifera	(((((((Geonoma_undata	Manicaria_saccifera)	(Prestoea_acuminata	((Oenocarpus_bataua	Oenocarpus_minor)	(Dypsis_decaryi	((Hydriastele_microspadix	Dictyosperma_album)	((Heterospathe_cagayanensis	((Leopoldinia_pulchra	Burretiokentia_grandiflora)	Veitchia_spiralis))	Kentiopsis_piersoniorum))))))	Orania_palindan)	(((((Podococcus_barteri	((Reinhardtia_latisecta	Reinhardtia_paiewonskiana)	Reinhardtia_simplex))	Reinhardtia_gracilis)	Sclerosperma_profizianum)	Roystonea_regia)	((Elaeis_guineensis	Elaeis_oleifera)	((Serenoa_repens	Attalea_speciosa)	Bactris_major))))	Pelagodoxa_henryana)	(Chamaedorea_seifrizii	Pseudophoenix_vinifera))	Sabal_domingensis))	Iriartea_deltoidea)	Calamus_caryotoides);
((Iriartea_deltoidea	((((((Geonoma_undata	(Prestoea_acuminata	Manicaria_saccifera))	((((Podococcus_barteri	(((Reinhardtia_gracilis	Reinhardtia_latisecta)	Reinhardtia_paiewonskiana)	Reinhardtia_simplex))	Roystonea_regia)	((Oenocarpus_bataua	Oenocarpus_minor)	(Attalea_speciosa	(Bactris_major	(Elaeis_guineensis	Elaeis_oleifera)))))	(((Heterospathe_cagayanensis	((Leopoldinia_pulchra	Burretiokentia_grandiflora)	Veitchia_spiralis))	Kentiopsis_piersoniorum)	((Dypsis_decaryi	Hydriastele_microspadix)	Dictyosperma_album))))	(Sclerosperma_profizianum	Orania_palindan))	Pelagodoxa_henryana)	(Phoenix_dactylifera	Sabal_domingensis))	((Serenoa_repens	Chamaedorea_seifrizii)	Pseudophoenix_vinifera)))	Calamus_caryotoides);
(((Iriartea_deltoidea	(((Serenoa_repens	Chamaedorea_seifrizii)	Pseudophoenix_vinifera)	((Phoenix_dactylifera	Sabal_domingensis)	((((((((Reinhardtia_gracilis	Reinhardtia_latisecta)	Reinhardtia_paiewonskiana)	Reinhardtia_simplex)	(Sclerosperma_profizianum	(Leopoldinia_pulchra	Orania_palindan)))	(Attalea_speciosa	(Bactris_major	(Elaeis_guineensis	Elaeis_oleifera))))	Podococcus_barteri)	((Prestoea_acuminata	Manicaria_saccifera)	(((((Heterospathe_cagayanensis	(Burretiokentia_grandiflora	Veitchia_spiralis))	Kentiopsis_piersoniorum)	((Dypsis_decaryi	Hydriastele_microspadix)	Dictyosperma_album))	Pelagodoxa_henryana)	Geonoma_undata)))	Roystonea_regia))))	(Oenocarpus_bataua	Oenocarpus_minor))	Calamus_caryotoides);
((((((Serenoa_repens	Sabal_domingensis)	Phoenix_dactylifera)	(Roystonea_regia	(((((Sclerosperma_profizianum	((Reinhardtia_simplex	(Reinhardtia_latisecta	Reinhardtia_paiewonskiana))	Reinhardtia_gracilis))	(Leopoldinia_pulchra	Orania_palindan))	(Attalea_speciosa	(Bactris_major	(Elaeis_guineensis	Elaeis_oleifera))))	Podococcus_barteri)	((((Oenocarpus_minor	Oenocarpus_bataua)	(Dictyosperma_album	((Kentiopsis_piersoniorum	(Heterospathe_cagayanensis	(Burretiokentia_grandiflora	Veitchia_spiralis)))	(Hydriastele_microspadix	Dypsis_decaryi))))	Pelagodoxa_henryana)	((Prestoea_acuminata	Manicaria_saccifera)	Geonoma_undata)))))	(Pseudophoenix_vinifera	Chamaedorea_seifrizii))	Iriartea_deltoidea)	Calamus_caryotoides);
((Pelagodoxa_henryana	(((((Serenoa_repens	Sabal_domingensis)	Phoenix_dactylifera)	(Roystonea_regia	(((Sclerosperma_profizianum	(Leopoldinia_pulchra	Orania_palindan))	((Podococcus_barteri	((Reinhardtia_paiewonskiana	(Reinhardtia_gracilis	Reinhardtia_latisecta))	Reinhardtia_simplex))	(Attalea_speciosa	(Bactris_major	(Elaeis_guineensis	Elaeis_oleifera)))))	(((Oenocarpus_minor	Oenocarpus_bataua)	((Kentiopsis_piersoniorum	(Heterospathe_cagayanensis	(Hydriastele_microspadix	(Burretiokentia_grandiflora	Veitchia_spiralis))))	(Dypsis_decaryi	Dictyosperma_album)))	((Prestoea_acuminata	Manicaria_saccifera)	Geonoma_undata)))))	(Pseudophoenix_vinifera	Chamaedorea_seifrizii))	Iriartea_deltoidea))	Calamus_caryotoides);
((Phoenix_dactylifera	(((Pelagodoxa_henryana	((((Geonoma_undata	Sclerosperma_profizianum)	(Leopoldinia_pulchra	Orania_palindan))	(Prestoea_acuminata	Manicaria_saccifera))	((Roystonea_regia	(Podococcus_barteri	(((Reinhardtia_paiewonskiana	Reinhardtia_latisecta)	Reinhardtia_simplex)	Reinhardtia_gracilis)))	((((Dypsis_decaryi	Kentiopsis_piersoniorum)	(Heterospathe_cagayanensis	(Hydriastele_microspadix	(Serenoa_repens	(Burretiokentia_grandiflora	Veitchia_spiralis)))))	Dictyosperma_album)	((Attalea_speciosa	(Bactris_major	(Elaeis_guineensis	Elaeis_oleifera)))	(Oenocarpus_minor	Oenocarpus_bataua))))))	(Iriartea_deltoidea	(Pseudophoenix_vinifera	Chamaedorea_seifrizii)))	Sabal_domingensis))	Calamus_caryotoides);
((Iriartea_deltoidea	((Pseudophoenix_vinifera	Chamaedorea_seifrizii)	(((Serenoa_repens	Sabal_domingensis)	Phoenix_dactylifera)	((Roystonea_regia	Pelagodoxa_henryana)	(((Podococcus_barteri	(((Reinhardtia_paiewonskiana	Reinhardtia_latisecta)	Reinhardtia_gracilis)	Reinhardtia_simplex))	((Sclerosperma_profizianum	(Attalea_speciosa	(Bactris_major	(Elaeis_guineensis	Elaeis_oleifera))))	(Leopoldinia_pulchra	Orania_palindan)))	(((Oenocarpus_minor	Oenocarpus_bataua)	(Dictyosperma_album	((Heterospathe_cagayanensis	(Burretiokentia_grandiflora	Veitchia_spiralis))	(Dypsis_decaryi	(Hydriastele_microspadix	Kentiopsis_piersoniorum)))))	((Prestoea_acuminata	Manicaria_saccifera)	Geonoma_undata)))))))	Calamus_caryotoides);
((Iriartea_deltoidea	((Pseudophoenix_vinifera	Chamaedorea_seifrizii)	((Sabal_domingensis	(Phoenix_dactylifera	Serenoa_repens))	((((Oenocarpus_minor	Oenocarpus_bataua)	((Dypsis_decaryi	(((Heterospathe_cagayanensis	(Burretiokentia_grandiflora	Veitchia_spiralis))	Hydriastele_microspadix)	Kentiopsis_piersoniorum))	Dictyosperma_album))	(((Prestoea_acuminata	Manicaria_saccifera)	Geonoma_undata)	Pelagodoxa_henryana))	((((((Reinhardtia_simplex	(Reinhardtia_paiewonskiana	Reinhardtia_latisecta))	Reinhardtia_gracilis)	(Attalea_speciosa	(Bactris_major	(Elaeis_guineensis	Elaeis_oleifera))))	(Sclerosperma_profizianum	(Leopoldinia_pulchra	Orania_palindan)))	Roystonea_regia)	Podococcus_barteri)))))	Calamus_caryotoides);
(((Sabal_domingensis	(Phoenix_dactylifera	Serenoa_repens))	((((Roystonea_regia	((Oenocarpus_minor	Oenocarpus_bataua)	(Dictyosperma_album	((Hydriastele_microspadix	(Kentiopsis_piersoniorum	(Heterospathe_cagayanensis	(Burretiokentia_grandiflora	(Leopoldinia_pulchra	Veitchia_spiralis)))))	Dypsis_decaryi))))	((Prestoea_acuminata	(Manicaria_saccifera	Geonoma_undata))	(Podococcus_barteri	(((Reinhardtia_simplex	(Reinhardtia_paiewonskiana	(Reinhardtia_gracilis	Reinhardtia_latisecta)))	((Elaeis_guineensis	Elaeis_oleifera)	(Attalea_speciosa	Bactris_major)))	(Sclerosperma_profizianum	Orania_palindan)))))	Pelagodoxa_henryana)	(Iriartea_deltoidea	(Pseudophoenix_vinifera	Chamaedorea_seifrizii))))	Calamus_caryotoides);
(((Iriartea_deltoidea	((Pseudophoenix_vinifera	Chamaedorea_seifrizii)	((Sabal_domingensis	(Phoenix_dactylifera	Serenoa_repens))	(((((Sclerosperma_profizianum	(Reinhardtia_simplex	(Reinhardtia_gracilis	(Reinhardtia_latisecta	Reinhardtia_paiewonskiana))))	Orania_palindan)	((Elaeis_guineensis	Elaeis_oleifera)	(Attalea_speciosa	Bactris_major)))	((((Oenocarpus_minor	Oenocarpus_bataua)	(Dictyosperma_album	((Hydriastele_microspadix	(Kentiopsis_piersoniorum	(((Burretiokentia_grandiflora	Leopoldinia_pulchra)	Veitchia_spiralis)	Heterospathe_cagayanensis)))	Dypsis_decaryi)))	(Prestoea_acuminata	(Manicaria_saccifera	Geonoma_undata)))	Podococcus_barteri))	Roystonea_regia))))	Pelagodoxa_henryana)	Calamus_caryotoides);
(((((Sabal_domingensis	(Phoenix_dactylifera	Serenoa_repens))	(((((Prestoea_acuminata	Manicaria_saccifera)	Geonoma_undata)	(((Kentiopsis_piersoniorum	Dypsis_decaryi)	(Heterospathe_cagayanensis	(Hydriastele_microspadix	((Burretiokentia_grandiflora	Leopoldinia_pulchra)	Veitchia_spiralis))))	Dictyosperma_album))	(Orania_palindan	(((Sclerosperma_profizianum	(Podococcus_barteri	(Reinhardtia_simplex	(Reinhardtia_paiewonskiana	(Reinhardtia_gracilis	Reinhardtia_latisecta)))))	Roystonea_regia)	((Oenocarpus_minor	Oenocarpus_bataua)	(Attalea_speciosa	(Bactris_major	(Elaeis_guineensis	Elaeis_oleifera)))))))	Pelagodoxa_henryana))	(Pseudophoenix_vinifera	Chamaedorea_seifrizii))	Iriartea_deltoidea)	Calamus_caryotoides);
(((((Sabal_domingensis	Phoenix_dactylifera)	(((Roystonea_regia	(((Orania_palindan	((((Reinhardtia_paiewonskiana	Reinhardtia_latisecta)	Reinhardtia_gracilis)	Reinhardtia_simplex)	Sclerosperma_profizianum))	(Attalea_speciosa	(Bactris_major	(Elaeis_guineensis	Elaeis_oleifera))))	Podococcus_barteri))	(((Prestoea_acuminata	Manicaria_saccifera)	Geonoma_undata)	((Oenocarpus_minor	Oenocarpus_bataua)	((Dypsis_decaryi	(((Heterospathe_cagayanensis	((Burretiokentia_grandiflora	Leopoldinia_pulchra)	Veitchia_spiralis))	Kentiopsis_piersoniorum)	Hydriastele_microspadix))	Dictyosperma_album))))	Pelagodoxa_henryana))	(Pseudophoenix_vinifera	(Serenoa_repens	Chamaedorea_seifrizii)))	Iriartea_deltoidea)	Calamus_caryotoides);
(((Sabal_domingensis	(Phoenix_dactylifera	Serenoa_repens))	((Roystonea_regia	((((((Reinhardtia_simplex	Reinhardtia_paiewonskiana)	(Reinhardtia_gracilis	Reinhardtia_latisecta))	Podococcus_barteri)	(Sclerosperma_profizianum	Orania_palindan))	(Attalea_speciosa	(Bactris_major	(Elaeis_guineensis	Elaeis_oleifera))))	(((Prestoea_acuminata	Manicaria_saccifera)	Geonoma_undata)	((Oenocarpus_minor	Oenocarpus_bataua)	(((((Leopoldinia_pulchra	(Hydriastele_microspadix	(Burretiokentia_grandiflora	Veitchia_spiralis)))	Heterospathe_cagayanensis)	Kentiopsis_piersoniorum)	Dypsis_decaryi)	Dictyosperma_album)))))	((Pseudophoenix_vinifera	Chamaedorea_seifrizii)	(Pelagodoxa_henryana	Iriartea_deltoidea))))	Calamus_caryotoides);
((Iriartea_deltoidea	(((((Podococcus_barteri	(Geonoma_undata	((((Oenocarpus_bataua	Oenocarpus_minor)	((Dypsis_decaryi	((Kentiopsis_piersoniorum	(Heterospathe_cagayanensis	((Burretiokentia_grandiflora	Leopoldinia_pulchra)	Veitchia_spiralis)))	Hydriastele_microspadix))	Dictyosperma_album))	Prestoea_acuminata)	Manicaria_saccifera)))	(((Orania_palindan	Sclerosperma_profizianum)	((Reinhardtia_paiewonskiana	(Reinhardtia_gracilis	Reinhardtia_latisecta))	Reinhardtia_simplex))	((Elaeis_oleifera	Elaeis_guineensis)	(Attalea_speciosa	Bactris_major))))	(Pelagodoxa_henryana	Roystonea_regia))	(Sabal_domingensis	(Serenoa_repens	Phoenix_dactylifera)))	(Chamaedorea_seifrizii	Pseudophoenix_vinifera)))	Calamus_caryotoides);
((Chamaedorea_seifrizii	(Iriartea_deltoidea	((((((Geonoma_undata	(((Oenocarpus_bataua	Oenocarpus_minor)	((Dypsis_decaryi	((Kentiopsis_piersoniorum	(Heterospathe_cagayanensis	((Burretiokentia_grandiflora	Leopoldinia_pulchra)	Veitchia_spiralis)))	Hydriastele_microspadix))	Dictyosperma_album))	(Prestoea_acuminata	Manicaria_saccifera)))	(Sclerosperma_profizianum	Roystonea_regia))	(Orania_palindan	((Podococcus_barteri	((Reinhardtia_paiewonskiana	(Reinhardtia_gracilis	Reinhardtia_latisecta))	Reinhardtia_simplex))	(Attalea_speciosa	(Bactris_major	(Elaeis_oleifera	Elaeis_guineensis))))))	Sabal_domingensis)	Serenoa_repens)	((Pseudophoenix_vinifera	Pelagodoxa_henryana)	Phoenix_dactylifera))))	Calamus_caryotoides);
(((Oenocarpus_bataua	Oenocarpus_minor)	((Attalea_speciosa	(Bactris_major	(Elaeis_oleifera	Elaeis_guineensis)))	((Roystonea_regia	(Pseudophoenix_vinifera	Pelagodoxa_henryana))	((((Sclerosperma_profizianum	Orania_palindan)	(Leopoldinia_pulchra	(Iriartea_deltoidea	(((Reinhardtia_paiewonskiana	Reinhardtia_latisecta)	Reinhardtia_simplex)	Reinhardtia_gracilis))))	(Chamaedorea_seifrizii	Podococcus_barteri))	((Geonoma_undata	(((((Kentiopsis_piersoniorum	(Heterospathe_cagayanensis	(Burretiokentia_grandiflora	Veitchia_spiralis)))	Hydriastele_microspadix)	Dictyosperma_album)	Dypsis_decaryi)	(Prestoea_acuminata	Manicaria_saccifera)))	(Sabal_domingensis	(Phoenix_dactylifera	Serenoa_repens)))))))	Calamus_caryotoides);
(((((Sabal_domingensis	(Phoenix_dactylifera	Serenoa_repens))	(((Pelagodoxa_henryana	(((Oenocarpus_bataua	Oenocarpus_minor)	((Dictyosperma_album	Dypsis_decaryi)	((Kentiopsis_piersoniorum	(Heterospathe_cagayanensis	(Burretiokentia_grandiflora	(Leopoldinia_pulchra	Veitchia_spiralis))))	Hydriastele_microspadix)))	((Prestoea_acuminata	Manicaria_saccifera)	Geonoma_undata)))	((((((Reinhardtia_paiewonskiana	Reinhardtia_latisecta)	Reinhardtia_simplex)	Reinhardtia_gracilis)	((Elaeis_oleifera	Elaeis_guineensis)	(Attalea_speciosa	Bactris_major)))	(Sclerosperma_profizianum	Orania_palindan))	(Chamaedorea_seifrizii	Podococcus_barteri)))	Roystonea_regia))	Pseudophoenix_vinifera)	Iriartea_deltoidea)	Calamus_caryotoides);
((Phoenix_dactylifera	((((Roystonea_regia	(Pseudophoenix_vinifera	Iriartea_deltoidea))	((((Oenocarpus_bataua	Oenocarpus_minor)	(Dictyosperma_album	(Kentiopsis_piersoniorum	(Dypsis_decaryi	((Heterospathe_cagayanensis	((Leopoldinia_pulchra	Burretiokentia_grandiflora)	Veitchia_spiralis))	Hydriastele_microspadix)))))	((Prestoea_acuminata	Manicaria_saccifera)	Geonoma_undata))	(Sclerosperma_profizianum	(((Podococcus_barteri	((Reinhardtia_paiewonskiana	(Reinhardtia_gracilis	Reinhardtia_latisecta))	Reinhardtia_simplex))	(Attalea_speciosa	(Bactris_major	(Elaeis_oleifera	Elaeis_guineensis))))	((Serenoa_repens	Chamaedorea_seifrizii)	Orania_palindan)))))	Pelagodoxa_henryana)	Sabal_domingensis))	Calamus_caryotoides);
((Chamaedorea_seifrizii	((((Podococcus_barteri	((Reinhardtia_gracilis	(Reinhardtia_latisecta	Reinhardtia_paiewonskiana))	Reinhardtia_simplex))	(Attalea_speciosa	(Bactris_major	(Elaeis_oleifera	Elaeis_guineensis))))	(Sclerosperma_profizianum	(Leopoldinia_pulchra	Orania_palindan)))	((((Geonoma_undata	(((Oenocarpus_bataua	Oenocarpus_minor)	((((Kentiopsis_piersoniorum	(Heterospathe_cagayanensis	(Burretiokentia_grandiflora	Veitchia_spiralis)))	Hydriastele_microspadix)	Dypsis_decaryi)	Dictyosperma_album))	(Prestoea_acuminata	Manicaria_saccifera)))	Pelagodoxa_henryana)	(Phoenix_dactylifera	(Serenoa_repens	Sabal_domingensis)))	((Pseudophoenix_vinifera	Iriartea_deltoidea)	Roystonea_regia))))	Calamus_caryotoides);
((Iriartea_deltoidea	((((Roystonea_regia	(((((Reinhardtia_gracilis	((Reinhardtia_latisecta	Reinhardtia_paiewonskiana)	Reinhardtia_simplex))	Podococcus_barteri)	(Attalea_speciosa	(Bactris_major	(Elaeis_oleifera	Elaeis_guineensis))))	(Sclerosperma_profizianum	Orania_palindan))	(Geonoma_undata	(((Oenocarpus_bataua	Oenocarpus_minor)	((Hydriastele_microspadix	(Heterospathe_cagayanensis	((Leopoldinia_pulchra	Burretiokentia_grandiflora)	Veitchia_spiralis)))	(Dictyosperma_album	(Dypsis_decaryi	Kentiopsis_piersoniorum))))	(Prestoea_acuminata	Manicaria_saccifera)))))	Pelagodoxa_henryana)	(Sabal_domingensis	Phoenix_dactylifera))	(Serenoa_repens	(Chamaedorea_seifrizii	Pseudophoenix_vinifera))))	Calamus_caryotoides);
((Iriartea_deltoidea	((Phoenix_dactylifera	((Serenoa_repens	Chamaedorea_seifrizii)	Pseudophoenix_vinifera))	((((Sclerosperma_profizianum	Orania_palindan)	(Roystonea_regia	((Reinhardtia_gracilis	((Reinhardtia_latisecta	Reinhardtia_paiewonskiana)	Reinhardtia_simplex))	Podococcus_barteri)))	((Attalea_speciosa	(Bactris_major	(Elaeis_oleifera	Elaeis_guineensis)))	(Manicaria_saccifera	(Geonoma_undata	(((Oenocarpus_bataua	Oenocarpus_minor)	(((Hydriastele_microspadix	Dypsis_decaryi)	(Kentiopsis_piersoniorum	(Heterospathe_cagayanensis	((Leopoldinia_pulchra	Burretiokentia_grandiflora)	Veitchia_spiralis))))	Dictyosperma_album))	Prestoea_acuminata)))))	(Sabal_domingensis	Pelagodoxa_henryana))))	Calamus_caryotoides);
((Iriartea_deltoidea	(((Pelagodoxa_henryana	(Chamaedorea_seifrizii	Pseudophoenix_vinifera))	((Serenoa_repens	Phoenix_dactylifera)	Sabal_domingensis))	((((Attalea_speciosa	(Bactris_major	(Elaeis_oleifera	Elaeis_guineensis)))	(((Reinhardtia_gracilis	((Reinhardtia_latisecta	Reinhardtia_paiewonskiana)	Reinhardtia_simplex))	Podococcus_barteri)	(Sclerosperma_profizianum	Orania_palindan)))	(((Oenocarpus_bataua	Oenocarpus_minor)	((((((Heterospathe_cagayanensis	(Burretiokentia_grandiflora	Veitchia_spiralis))	Kentiopsis_piersoniorum)	Hydriastele_microspadix)	Dypsis_decaryi)	Leopoldinia_pulchra)	Dictyosperma_album))	((Prestoea_acuminata	Manicaria_saccifera)	Geonoma_undata)))	Roystonea_regia)))	Calamus_caryotoides);
((Phoenix_dactylifera	(Sabal_domingensis	((Pelagodoxa_henryana	(((((Oenocarpus_bataua	Oenocarpus_minor)	(Dictyosperma_album	((((Heterospathe_cagayanensis	(Burretiokentia_grandiflora	Veitchia_spiralis))	Hydriastele_microspadix)	Kentiopsis_piersoniorum)	Dypsis_decaryi)))	((Prestoea_acuminata	Manicaria_saccifera)	Geonoma_undata))	(Podococcus_barteri	(((Leopoldinia_pulchra	Orania_palindan)	(Attalea_speciosa	(Bactris_major	(Elaeis_oleifera	Elaeis_guineensis))))	(((Reinhardtia_latisecta	Reinhardtia_paiewonskiana)	Reinhardtia_simplex)	(Reinhardtia_gracilis	Sclerosperma_profizianum)))))	Roystonea_regia))	(Iriartea_deltoidea	((Serenoa_repens	Chamaedorea_seifrizii)	Pseudophoenix_vinifera)))))	Calamus_caryotoides);
((((((Serenoa_repens	Phoenix_dactylifera)	Sabal_domingensis)	(((Geonoma_undata	(Prestoea_acuminata	Manicaria_saccifera))	(Orania_palindan	Sclerosperma_profizianum))	(((Podococcus_barteri	(((Reinhardtia_latisecta	Reinhardtia_paiewonskiana)	Reinhardtia_simplex)	Reinhardtia_gracilis))	(((Pseudophoenix_vinifera	Pelagodoxa_henryana)	Roystonea_regia)	((Bactris_major	Attalea_speciosa)	(Elaeis_guineensis	Elaeis_oleifera))))	((Oenocarpus_bataua	Oenocarpus_minor)	((Kentiopsis_piersoniorum	((Dypsis_decaryi	((Leopoldinia_pulchra	Burretiokentia_grandiflora)	Veitchia_spiralis))	(Hydriastele_microspadix	Heterospathe_cagayanensis)))	Dictyosperma_album)))))	Iriartea_deltoidea)	Chamaedorea_seifrizii)	Calamus_caryotoides);
(((Phoenix_dactylifera	(Sabal_domingensis	(((Serenoa_repens	Chamaedorea_seifrizii)	Pseudophoenix_vinifera)	(((Geonoma_undata	(Prestoea_acuminata	Manicaria_saccifera))	(((((Attalea_speciosa	Bactris_major)	(Elaeis_guineensis	Elaeis_oleifera))	(Roystonea_regia	(Podococcus_barteri	(((Reinhardtia_latisecta	Reinhardtia_paiewonskiana)	Reinhardtia_simplex)	Reinhardtia_gracilis))))	((Oenocarpus_bataua	Oenocarpus_minor)	(Dictyosperma_album	(((Kentiopsis_piersoniorum	(Heterospathe_cagayanensis	((Leopoldinia_pulchra	Burretiokentia_grandiflora)	Veitchia_spiralis)))	Hydriastele_microspadix)	Dypsis_decaryi))))	(Orania_palindan	Sclerosperma_profizianum)))	Pelagodoxa_henryana))))	Iriartea_deltoidea)	Calamus_caryotoides);
((((((Geonoma_undata	((((Oenocarpus_bataua	Oenocarpus_minor)	(Dictyosperma_album	(((Kentiopsis_piersoniorum	(Heterospathe_cagayanensis	((Leopoldinia_pulchra	Burretiokentia_grandiflora)	Veitchia_spiralis)))	Hydriastele_microspadix)	Dypsis_decaryi)))	Prestoea_acuminata)	Manicaria_saccifera))	(((Attalea_speciosa	(Bactris_major	(Elaeis_guineensis	Elaeis_oleifera)))	(Podococcus_barteri	((Reinhardtia_latisecta	Reinhardtia_paiewonskiana)	Reinhardtia_simplex)))	(Orania_palindan	(Reinhardtia_gracilis	Sclerosperma_profizianum))))	(Roystonea_regia	Pelagodoxa_henryana))	(Phoenix_dactylifera	Sabal_domingensis))	(Iriartea_deltoidea	((Serenoa_repens	Chamaedorea_seifrizii)	Pseudophoenix_vinifera)))	Calamus_caryotoides);
((Iriartea_deltoidea	(((((Geonoma_undata	(((Oenocarpus_bataua	Oenocarpus_minor)	(Dypsis_decaryi	((Hydriastele_microspadix	Dictyosperma_album)	(Kentiopsis_piersoniorum	(Heterospathe_cagayanensis	((Veitchia_spiralis	Burretiokentia_grandiflora)	Leopoldinia_pulchra))))))	(Prestoea_acuminata	Manicaria_saccifera)))	((((Elaeis_guineensis	Elaeis_oleifera)	(Attalea_speciosa	Bactris_major))	(Podococcus_barteri	((Reinhardtia_latisecta	Reinhardtia_paiewonskiana)	(Reinhardtia_gracilis	Reinhardtia_simplex))))	(Orania_palindan	Sclerosperma_profizianum)))	(Roystonea_regia	Pelagodoxa_henryana))	(Phoenix_dactylifera	(Serenoa_repens	Sabal_domingensis)))	(Chamaedorea_seifrizii	Pseudophoenix_vinifera)))	Calamus_caryotoides);
(((Pelagodoxa_henryana	(Iriartea_deltoidea	((((Podococcus_barteri	((((Sclerosperma_profizianum	(Reinhardtia_simplex	(Reinhardtia_gracilis	(Reinhardtia_latisecta	Reinhardtia_paiewonskiana))))	Orania_palindan)	(Attalea_speciosa	(Bactris_major	(Elaeis_guineensis	Elaeis_oleifera))))	(((Manicaria_saccifera	(((Hydriastele_microspadix	Dictyosperma_album)	(Kentiopsis_piersoniorum	Heterospathe_cagayanensis))	((Veitchia_spiralis	(Leopoldinia_pulchra	Burretiokentia_grandiflora))	Dypsis_decaryi)))	Prestoea_acuminata)	Geonoma_undata)))	Roystonea_regia)	(Sabal_domingensis	(Phoenix_dactylifera	Serenoa_repens)))	(Chamaedorea_seifrizii	Pseudophoenix_vinifera))))	(Oenocarpus_bataua	Oenocarpus_minor))	Calamus_caryotoides);
((((Attalea_speciosa	(Bactris_major	(Elaeis_guineensis	Elaeis_oleifera)))	((Roystonea_regia	(Podococcus_barteri	(Reinhardtia_gracilis	(Reinhardtia_simplex	(Reinhardtia_latisecta	Reinhardtia_paiewonskiana)))))	((((Sabal_domingensis	(Phoenix_dactylifera	Serenoa_repens))	(Chamaedorea_seifrizii	(Pseudophoenix_vinifera	Iriartea_deltoidea)))	(Pelagodoxa_henryana	(((Manicaria_saccifera	Prestoea_acuminata)	Geonoma_undata)	(Dypsis_decaryi	(Dictyosperma_album	((Veitchia_spiralis	(Kentiopsis_piersoniorum	(Burretiokentia_grandiflora	Heterospathe_cagayanensis)))	Hydriastele_microspadix))))))	(Sclerosperma_profizianum	(Leopoldinia_pulchra	Orania_palindan)))))	(Oenocarpus_bataua	Oenocarpus_minor))	Calamus_caryotoides);
((Iriartea_deltoidea	((Roystonea_regia	((((Manicaria_saccifera	Prestoea_acuminata)	Geonoma_undata)	((Oenocarpus_bataua	Oenocarpus_minor)	(Dictyosperma_album	((Dypsis_decaryi	(Kentiopsis_piersoniorum	(Veitchia_spiralis	((Leopoldinia_pulchra	Burretiokentia_grandiflora)	Heterospathe_cagayanensis))))	Hydriastele_microspadix))))	(((Sclerosperma_profizianum	(Reinhardtia_gracilis	(Reinhardtia_simplex	(Reinhardtia_latisecta	Reinhardtia_paiewonskiana))))	(Orania_palindan	((Elaeis_guineensis	Elaeis_oleifera)	(Attalea_speciosa	Bactris_major))))	Podococcus_barteri)))	(Pelagodoxa_henryana	((Sabal_domingensis	(Phoenix_dactylifera	Serenoa_repens))	(Chamaedorea_seifrizii	Pseudophoenix_vinifera)))))	Calamus_caryotoides);
(((((Iriartea_deltoidea	((Serenoa_repens	Chamaedorea_seifrizii)	Pseudophoenix_vinifera))	((Roystonea_regia	((((Manicaria_saccifera	Prestoea_acuminata)	Geonoma_undata)	((Oenocarpus_bataua	Oenocarpus_minor)	(Dictyosperma_album	((Kentiopsis_piersoniorum	(((Leopoldinia_pulchra	Burretiokentia_grandiflora)	Veitchia_spiralis)	Heterospathe_cagayanensis))	(Hydriastele_microspadix	Dypsis_decaryi)))))	(((Attalea_speciosa	(Bactris_major	(Elaeis_guineensis	Elaeis_oleifera)))	(Orania_palindan	((Reinhardtia_gracilis	Sclerosperma_profizianum)	((Reinhardtia_latisecta	Reinhardtia_paiewonskiana)	Reinhardtia_simplex))))	Podococcus_barteri)))	Pelagodoxa_henryana))	Sabal_domingensis)	Phoenix_dactylifera)	Calamus_caryotoides);
(((Sabal_domingensis	Phoenix_dactylifera)	((((Serenoa_repens	Chamaedorea_seifrizii)	Pseudophoenix_vinifera)	((Iriartea_deltoidea	Roystonea_regia)	((((Manicaria_saccifera	Prestoea_acuminata)	Geonoma_undata)	((Oenocarpus_bataua	Oenocarpus_minor)	((((Hydriastele_microspadix	Veitchia_spiralis)	((Leopoldinia_pulchra	Burretiokentia_grandiflora)	Heterospathe_cagayanensis))	(Kentiopsis_piersoniorum	Dictyosperma_album))	Dypsis_decaryi)))	((((Sclerosperma_profizianum	(Reinhardtia_gracilis	(Reinhardtia_simplex	(Reinhardtia_latisecta	Reinhardtia_paiewonskiana))))	(Attalea_speciosa	(Bactris_major	(Elaeis_guineensis	Elaeis_oleifera))))	Orania_palindan)	Podococcus_barteri))))	Pelagodoxa_henryana))	Calamus_caryotoides);
(((((((Serenoa_repens	Chamaedorea_seifrizii)	Pseudophoenix_vinifera)	(((((Manicaria_saccifera	Prestoea_acuminata)	Geonoma_undata)	((Oenocarpus_bataua	Oenocarpus_minor)	(Dictyosperma_album	(((Dypsis_decaryi	Hydriastele_microspadix)	(Kentiopsis_piersoniorum	(Heterospathe_cagayanensis	(Burretiokentia_grandiflora	Veitchia_spiralis))))	Leopoldinia_pulchra))))	(Roystonea_regia	((((Sclerosperma_profizianum	(Attalea_speciosa	(Bactris_major	(Elaeis_guineensis	Elaeis_oleifera))))	Orania_palindan)	(Reinhardtia_simplex	(Reinhardtia_paiewonskiana	(Reinhardtia_gracilis	Reinhardtia_latisecta))))	Podococcus_barteri)))	Pelagodoxa_henryana))	Sabal_domingensis)	Phoenix_dactylifera)	Iriartea_deltoidea)	Calamus_caryotoides);
(((((((Podococcus_barteri	(Pelagodoxa_henryana	(((((Kentiopsis_piersoniorum	(((Burretiokentia_grandiflora	Veitchia_spiralis)	(Heterospathe_cagayanensis	Leopoldinia_pulchra))	Hydriastele_microspadix))	Dypsis_decaryi)	Dictyosperma_album)	(Oenocarpus_bataua	Oenocarpus_minor))	((Prestoea_acuminata	Manicaria_saccifera)	Geonoma_undata))))	((Orania_palindan	(((Reinhardtia_simplex	(Reinhardtia_latisecta	Reinhardtia_paiewonskiana))	Reinhardtia_gracilis)	Sclerosperma_profizianum))	((Bactris_major	(Elaeis_guineensis	Elaeis_oleifera))	Attalea_speciosa)))	Roystonea_regia)	(Phoenix_dactylifera	Sabal_domingensis))	(Pseudophoenix_vinifera	(Serenoa_repens	Chamaedorea_seifrizii)))	Iriartea_deltoidea)	Calamus_caryotoides);
(((Sabal_domingensis	(Serenoa_repens	Phoenix_dactylifera))	((Chamaedorea_seifrizii	Iriartea_deltoidea)	(((((Pseudophoenix_vinifera	Roystonea_regia)	((Reinhardtia_simplex	((Reinhardtia_gracilis	Reinhardtia_latisecta)	Reinhardtia_paiewonskiana))	Podococcus_barteri))	((Bactris_major	(Elaeis_guineensis	Elaeis_oleifera))	Attalea_speciosa))	(Orania_palindan	Sclerosperma_profizianum))	((Pelagodoxa_henryana	(((Kentiopsis_piersoniorum	Dypsis_decaryi)	(((((Leopoldinia_pulchra	Burretiokentia_grandiflora)	Veitchia_spiralis)	Heterospathe_cagayanensis)	Hydriastele_microspadix)	Dictyosperma_album))	(Oenocarpus_bataua	Oenocarpus_minor)))	(Manicaria_saccifera	(Geonoma_undata	Prestoea_acuminata))))))	Calamus_caryotoides);
((Iriartea_deltoidea	((Chamaedorea_seifrizii	Pseudophoenix_vinifera)	(((Sabal_domingensis	(Serenoa_repens	Phoenix_dactylifera))	(((Podococcus_barteri	(((Reinhardtia_simplex	((Reinhardtia_gracilis	Reinhardtia_latisecta)	Reinhardtia_paiewonskiana))	((Elaeis_guineensis	Elaeis_oleifera)	(Attalea_speciosa	Bactris_major)))	(Orania_palindan	Sclerosperma_profizianum)))	(((Manicaria_saccifera	Prestoea_acuminata)	((Dictyosperma_album	((Dypsis_decaryi	Kentiopsis_piersoniorum)	((((Leopoldinia_pulchra	Burretiokentia_grandiflora)	Veitchia_spiralis)	Heterospathe_cagayanensis)	Hydriastele_microspadix)))	(Oenocarpus_bataua	Oenocarpus_minor)))	Geonoma_undata))	Roystonea_regia))	Pelagodoxa_henryana)))	Calamus_caryotoides);
((Iriartea_deltoidea	(((Pseudophoenix_vinifera	(((((Elaeis_guineensis	Elaeis_oleifera)	(Attalea_speciosa	Bactris_major))	((((Reinhardtia_latisecta	Reinhardtia_paiewonskiana)	(Reinhardtia_simplex	Reinhardtia_gracilis))	((Serenoa_repens	Chamaedorea_seifrizii)	Podococcus_barteri))	((Leopoldinia_pulchra	Orania_palindan)	Sclerosperma_profizianum)))	(((Dictyosperma_album	(((Heterospathe_cagayanensis	Kentiopsis_piersoniorum)	(Dypsis_decaryi	(Burretiokentia_grandiflora	Veitchia_spiralis)))	Hydriastele_microspadix))	(Oenocarpus_bataua	Oenocarpus_minor))	(Geonoma_undata	(Manicaria_saccifera	Prestoea_acuminata))))	(Roystonea_regia	Pelagodoxa_henryana)))	Sabal_domingensis)	Phoenix_dactylifera))	Calamus_caryotoides);
((Iriartea_deltoidea	((((((Dictyosperma_album	(((Burretiokentia_grandiflora	Dypsis_decaryi)	Hydriastele_microspadix)	((Veitchia_spiralis	Heterospathe_cagayanensis)	Kentiopsis_piersoniorum)))	((Pelagodoxa_henryana	(Oenocarpus_bataua	Oenocarpus_minor))	(Geonoma_undata	(Manicaria_saccifera	Prestoea_acuminata))))	Roystonea_regia)	((((Serenoa_repens	Attalea_speciosa)	(Bactris_major	(Elaeis_guineensis	Elaeis_oleifera)))	((Leopoldinia_pulchra	Orania_palindan)	(Sclerosperma_profizianum	(((Reinhardtia_gracilis	Reinhardtia_latisecta)	Reinhardtia_paiewonskiana)	Reinhardtia_simplex))))	(Chamaedorea_seifrizii	Podococcus_barteri)))	(Phoenix_dactylifera	Sabal_domingensis))	Pseudophoenix_vinifera))	Calamus_caryotoides);
((Iriartea_deltoidea	(((Pseudophoenix_vinifera	(Roystonea_regia	Pelagodoxa_henryana))	(((Geonoma_undata	(Manicaria_saccifera	Prestoea_acuminata))	((Dictyosperma_album	(Dypsis_decaryi	(Hydriastele_microspadix	(((Burretiokentia_grandiflora	Veitchia_spiralis)	Heterospathe_cagayanensis)	Kentiopsis_piersoniorum))))	(Oenocarpus_bataua	Oenocarpus_minor)))	(((Bactris_major	((Elaeis_guineensis	Elaeis_oleifera)	Attalea_speciosa))	((Leopoldinia_pulchra	Orania_palindan)	(Sclerosperma_profizianum	(((Reinhardtia_gracilis	Reinhardtia_latisecta)	Reinhardtia_paiewonskiana)	Reinhardtia_simplex))))	(Chamaedorea_seifrizii	Podococcus_barteri))))	(Serenoa_repens	(Phoenix_dactylifera	Sabal_domingensis))))	Calamus_caryotoides);
((Iriartea_deltoidea	(((Pelagodoxa_henryana	(Roystonea_regia	(((Geonoma_undata	Manicaria_saccifera)	(Prestoea_acuminata	((Dictyosperma_album	(Dypsis_decaryi	(Hydriastele_microspadix	(((Burretiokentia_grandiflora	Veitchia_spiralis)	Heterospathe_cagayanensis)	Kentiopsis_piersoniorum))))	(Oenocarpus_bataua	Oenocarpus_minor))))	((Attalea_speciosa	(Bactris_major	(Elaeis_guineensis	Elaeis_oleifera)))	(((Leopoldinia_pulchra	Orania_palindan)	((Reinhardtia_gracilis	Sclerosperma_profizianum)	((Reinhardtia_latisecta	Reinhardtia_paiewonskiana)	Reinhardtia_simplex)))	Podococcus_barteri)))))	((Serenoa_repens	Sabal_domingensis)	Phoenix_dactylifera))	(Pseudophoenix_vinifera	Chamaedorea_seifrizii)))	Calamus_caryotoides);
((Iriartea_deltoidea	(((Pelagodoxa_henryana	((Roystonea_regia	((((Oenocarpus_bataua	Oenocarpus_minor)	(Dictyosperma_album	(((((Leopoldinia_pulchra	Burretiokentia_grandiflora)	Veitchia_spiralis)	Heterospathe_cagayanensis)	Kentiopsis_piersoniorum)	(Dypsis_decaryi	Hydriastele_microspadix))))	(Geonoma_undata	(Prestoea_acuminata	Manicaria_saccifera)))	((Attalea_speciosa	(Bactris_major	(Elaeis_guineensis	Elaeis_oleifera)))	((Orania_palindan	Podococcus_barteri)	(Sclerosperma_profizianum	(Reinhardtia_gracilis	(Reinhardtia_simplex	(Reinhardtia_latisecta	Reinhardtia_paiewonskiana))))))))	(Pseudophoenix_vinifera	(Serenoa_repens	Chamaedorea_seifrizii))))	Sabal_domingensis)	Phoenix_dactylifera))	Calamus_caryotoides);
((((Pseudophoenix_vinifera	Iriartea_deltoidea)	((((Chamaedorea_seifrizii	Roystonea_regia)	Pelagodoxa_henryana)	((((Dictyosperma_album	((((Burretiokentia_grandiflora	Veitchia_spiralis)	Heterospathe_cagayanensis)	Kentiopsis_piersoniorum)	(Dypsis_decaryi	Hydriastele_microspadix)))	(Geonoma_undata	(Prestoea_acuminata	Manicaria_saccifera)))	(((Serenoa_repens	Attalea_speciosa)	(Bactris_major	(Elaeis_guineensis	Elaeis_oleifera)))	((Leopoldinia_pulchra	Orania_palindan)	(Sclerosperma_profizianum	((Reinhardtia_simplex	Reinhardtia_gracilis)	(Reinhardtia_latisecta	Reinhardtia_paiewonskiana))))))	Podococcus_barteri))	(Sabal_domingensis	Phoenix_dactylifera)))	(Oenocarpus_bataua	Oenocarpus_minor))	Calamus_caryotoides);
(((Iriartea_deltoidea	(((Pelagodoxa_henryana	(Roystonea_regia	(((Dictyosperma_album	((((Burretiokentia_grandiflora	Veitchia_spiralis)	Heterospathe_cagayanensis)	Kentiopsis_piersoniorum)	(Dypsis_decaryi	Hydriastele_microspadix)))	(Geonoma_undata	(Prestoea_acuminata	Manicaria_saccifera)))	(((Elaeis_guineensis	Elaeis_oleifera)	(Serenoa_repens	(Attalea_speciosa	Bactris_major)))	(((Chamaedorea_seifrizii	Podococcus_barteri)	(Leopoldinia_pulchra	Orania_palindan))	(Sclerosperma_profizianum	(((Reinhardtia_latisecta	Reinhardtia_paiewonskiana)	Reinhardtia_simplex)	Reinhardtia_gracilis)))))))	Sabal_domingensis)	(Phoenix_dactylifera	Pseudophoenix_vinifera)))	(Oenocarpus_bataua	Oenocarpus_minor))	Calamus_caryotoides);
((Iriartea_deltoidea	(((Sabal_domingensis	Phoenix_dactylifera)	((Roystonea_regia	((((Manicaria_saccifera	Prestoea_acuminata)	Geonoma_undata)	((Oenocarpus_minor	Oenocarpus_bataua)	(Dictyosperma_album	((Dypsis_decaryi	(Burretiokentia_grandiflora	Leopoldinia_pulchra))	(Kentiopsis_piersoniorum	((Veitchia_spiralis	Heterospathe_cagayanensis)	Hydriastele_microspadix))))))	((Sclerosperma_profizianum	Orania_palindan)	(((Podococcus_barteri	(Reinhardtia_simplex	(Reinhardtia_paiewonskiana	Reinhardtia_latisecta)))	Reinhardtia_gracilis)	(Attalea_speciosa	(Bactris_major	(Elaeis_guineensis	Elaeis_oleifera)))))))	Pelagodoxa_henryana))	((Serenoa_repens	Chamaedorea_seifrizii)	Pseudophoenix_vinifera)))	Calamus_caryotoides);
((Iriartea_deltoidea	(((Sabal_domingensis	Phoenix_dactylifera)	((Roystonea_regia	((((Manicaria_saccifera	Prestoea_acuminata)	Geonoma_undata)	((Oenocarpus_minor	Oenocarpus_bataua)	(Dictyosperma_album	(Dypsis_decaryi	(Hydriastele_microspadix	(Kentiopsis_piersoniorum	((Burretiokentia_grandiflora	Veitchia_spiralis)	Heterospathe_cagayanensis)))))))	(((Podococcus_barteri	(Reinhardtia_simplex	(Reinhardtia_paiewonskiana	(Reinhardtia_gracilis	Reinhardtia_latisecta))))	(Sclerosperma_profizianum	(Leopoldinia_pulchra	Orania_palindan)))	((Elaeis_guineensis	Elaeis_oleifera)	(Attalea_speciosa	Bactris_major)))))	Pelagodoxa_henryana))	((Serenoa_repens	Chamaedorea_seifrizii)	Pseudophoenix_vinifera)))	Calamus_caryotoides);
(((Pseudophoenix_vinifera	Iriartea_deltoidea)	((Chamaedorea_seifrizii	((Roystonea_regia	((((Manicaria_saccifera	Prestoea_acuminata)	Geonoma_undata)	((Oenocarpus_minor	Oenocarpus_bataua)	(Dictyosperma_album	((Veitchia_spiralis	Dypsis_decaryi)	(Hydriastele_microspadix	(Kentiopsis_piersoniorum	(Burretiokentia_grandiflora	Heterospathe_cagayanensis)))))))	(((Attalea_speciosa	(Bactris_major	(Elaeis_guineensis	Elaeis_oleifera)))	((Sclerosperma_profizianum	(Leopoldinia_pulchra	Orania_palindan))	(((Reinhardtia_paiewonskiana	Reinhardtia_latisecta)	Reinhardtia_gracilis)	Reinhardtia_simplex)))	Podococcus_barteri)))	Pelagodoxa_henryana))	(Phoenix_dactylifera	(Serenoa_repens	Sabal_domingensis))))	Calamus_caryotoides);
(((((Roystonea_regia	(((((Oenocarpus_minor	Oenocarpus_bataua)	(Dictyosperma_album	((((Burretiokentia_grandiflora	Veitchia_spiralis)	(Kentiopsis_piersoniorum	Heterospathe_cagayanensis))	Hydriastele_microspadix)	Dypsis_decaryi)))	((Manicaria_saccifera	Prestoea_acuminata)	Geonoma_undata))	Pelagodoxa_henryana)	(Podococcus_barteri	(((Elaeis_guineensis	Elaeis_oleifera)	(Attalea_speciosa	Bactris_major))	((Sclerosperma_profizianum	(((Reinhardtia_paiewonskiana	(Leopoldinia_pulchra	Reinhardtia_latisecta))	Reinhardtia_gracilis)	Reinhardtia_simplex))	Orania_palindan)))))	Sabal_domingensis)	(Phoenix_dactylifera	((Serenoa_repens	Chamaedorea_seifrizii)	Pseudophoenix_vinifera)))	Iriartea_deltoidea)	Calamus_caryotoides);
(((((Pelagodoxa_henryana	Pseudophoenix_vinifera)	((Roystonea_regia	(((Prestoea_acuminata	((Oenocarpus_minor	Oenocarpus_bataua)	(Dictyosperma_album	((Hydriastele_microspadix	(Kentiopsis_piersoniorum	Heterospathe_cagayanensis))	(Dypsis_decaryi	((Leopoldinia_pulchra	Burretiokentia_grandiflora)	Veitchia_spiralis))))))	(Manicaria_saccifera	Geonoma_undata))	(Podococcus_barteri	(((Elaeis_guineensis	Elaeis_oleifera)	(Attalea_speciosa	Bactris_major))	((Sclerosperma_profizianum	(((Reinhardtia_paiewonskiana	Reinhardtia_latisecta)	Reinhardtia_gracilis)	Reinhardtia_simplex))	Orania_palindan)))))	((Serenoa_repens	Phoenix_dactylifera)	Sabal_domingensis)))	Iriartea_deltoidea)	Chamaedorea_seifrizii)	Calamus_caryotoides);
((((Pelagodoxa_henryana	Pseudophoenix_vinifera)	((Iriartea_deltoidea	((Orania_palindan	((((Attalea_speciosa	(Bactris_major	(Elaeis_guineensis	Elaeis_oleifera)))	(Sclerosperma_profizianum	((Reinhardtia_simplex	(Reinhardtia_paiewonskiana	Reinhardtia_latisecta))	Reinhardtia_gracilis)))	(Podococcus_barteri	Roystonea_regia))	((Oenocarpus_minor	Oenocarpus_bataua)	(((Dictyosperma_album	(Kentiopsis_piersoniorum	(Heterospathe_cagayanensis	((Leopoldinia_pulchra	Burretiokentia_grandiflora)	Veitchia_spiralis))))	Hydriastele_microspadix)	Dypsis_decaryi))))	((Prestoea_acuminata	Manicaria_saccifera)	Geonoma_undata)))	((Serenoa_repens	Phoenix_dactylifera)	Sabal_domingensis)))	Chamaedorea_seifrizii)	Calamus_caryotoides);
((((Pseudophoenix_vinifera	((Pelagodoxa_henryana	(((((Leopoldinia_pulchra	Orania_palindan)	(Sclerosperma_profizianum	(((Reinhardtia_paiewonskiana	Reinhardtia_latisecta)	Reinhardtia_gracilis)	Reinhardtia_simplex)))	(Attalea_speciosa	(Bactris_major	(Elaeis_guineensis	Elaeis_oleifera))))	(Podococcus_barteri	(((Oenocarpus_minor	Oenocarpus_bataua)	(((Hydriastele_microspadix	(Kentiopsis_piersoniorum	(Heterospathe_cagayanensis	(Burretiokentia_grandiflora	Veitchia_spiralis))))	Dypsis_decaryi)	Dictyosperma_album))	(Prestoea_acuminata	(Manicaria_saccifera	Geonoma_undata)))))	Roystonea_regia))	((Serenoa_repens	Phoenix_dactylifera)	Sabal_domingensis)))	Iriartea_deltoidea)	Chamaedorea_seifrizii)	Calamus_caryotoides);
(((((((Chamaedorea_seifrizii	Pseudophoenix_vinifera)	(Roystonea_regia	Pelagodoxa_henryana))	Iriartea_deltoidea)	((((Leopoldinia_pulchra	Orania_palindan)	(Podococcus_barteri	((Reinhardtia_simplex	(Reinhardtia_paiewonskiana	Reinhardtia_latisecta))	Reinhardtia_gracilis)))	(Sclerosperma_profizianum	(Attalea_speciosa	(Bactris_major	(Elaeis_guineensis	Elaeis_oleifera)))))	((((Hydriastele_microspadix	(Kentiopsis_piersoniorum	(Heterospathe_cagayanensis	(Burretiokentia_grandiflora	Veitchia_spiralis))))	Dypsis_decaryi)	Dictyosperma_album)	(Prestoea_acuminata	(Manicaria_saccifera	Geonoma_undata)))))	((Serenoa_repens	Phoenix_dactylifera)	Sabal_domingensis))	(Oenocarpus_minor	Oenocarpus_bataua))	Calamus_caryotoides);
(((Iriartea_deltoidea	(((Pseudophoenix_vinifera	Phoenix_dactylifera)	(((((Pelagodoxa_henryana	Roystonea_regia)	((Kentiopsis_piersoniorum	((Heterospathe_cagayanensis	(Dypsis_decaryi	(Burretiokentia_grandiflora	Veitchia_spiralis)))	Hydriastele_microspadix))	Dictyosperma_album))	(((Sclerosperma_profizianum	(Leopoldinia_pulchra	Orania_palindan))	((Podococcus_barteri	((Reinhardtia_simplex	(Reinhardtia_paiewonskiana	Reinhardtia_latisecta))	Reinhardtia_gracilis))	((Serenoa_repens	Attalea_speciosa)	(Bactris_major	(Elaeis_guineensis	Elaeis_oleifera)))))	(Prestoea_acuminata	Manicaria_saccifera)))	Geonoma_undata)	Sabal_domingensis))	Chamaedorea_seifrizii))	(Oenocarpus_minor	Oenocarpus_bataua))	Calamus_caryotoides);
(((Pelagodoxa_henryana	((Roystonea_regia	(((Geonoma_undata	(Prestoea_acuminata	Manicaria_saccifera))	((Dypsis_decaryi	Dictyosperma_album)	(((Burretiokentia_grandiflora	Veitchia_spiralis)	(Heterospathe_cagayanensis	Kentiopsis_piersoniorum))	Hydriastele_microspadix)))	(((Sclerosperma_profizianum	Orania_palindan)	((Reinhardtia_simplex	(Reinhardtia_paiewonskiana	(Reinhardtia_gracilis	Reinhardtia_latisecta)))	(Attalea_speciosa	(Bactris_major	(Elaeis_guineensis	Elaeis_oleifera)))))	Podococcus_barteri)))	((Sabal_domingensis	(Leopoldinia_pulchra	Phoenix_dactylifera))	(Iriartea_deltoidea	((Chamaedorea_seifrizii	Serenoa_repens)	Pseudophoenix_vinifera)))))	(Oenocarpus_minor	Oenocarpus_bataua))	Calamus_caryotoides);
(((Iriartea_deltoidea	(((Pseudophoenix_vinifera	(Serenoa_repens	Chamaedorea_seifrizii))	Phoenix_dactylifera)	(Sabal_domingensis	((((((Oenocarpus_bataua	Oenocarpus_minor)	(Dictyosperma_album	((Hydriastele_microspadix	(Kentiopsis_piersoniorum	(Heterospathe_cagayanensis	(Burretiokentia_grandiflora	Veitchia_spiralis))))	Dypsis_decaryi)))	(Podococcus_barteri	(((Reinhardtia_paiewonskiana	Reinhardtia_latisecta)	Reinhardtia_gracilis)	Reinhardtia_simplex)))	(Roystonea_regia	(Attalea_speciosa	((Elaeis_oleifera	Elaeis_guineensis)	Bactris_major))))	(Geonoma_undata	(Prestoea_acuminata	Manicaria_saccifera)))	(Sclerosperma_profizianum	(Leopoldinia_pulchra	Orania_palindan))))))	Pelagodoxa_henryana)	Calamus_caryotoides);
((Iriartea_deltoidea	((Pseudophoenix_vinifera	(Serenoa_repens	Chamaedorea_seifrizii))	((Phoenix_dactylifera	Sabal_domingensis)	(((((Geonoma_undata	(Prestoea_acuminata	Manicaria_saccifera))	Pelagodoxa_henryana)	((Oenocarpus_bataua	(Leopoldinia_pulchra	Oenocarpus_minor))	(Dictyosperma_album	((Hydriastele_microspadix	(Kentiopsis_piersoniorum	(Heterospathe_cagayanensis	(Burretiokentia_grandiflora	Veitchia_spiralis))))	Dypsis_decaryi))))	((Roystonea_regia	(Podococcus_barteri	((Reinhardtia_paiewonskiana	Reinhardtia_latisecta)	(Reinhardtia_simplex	Reinhardtia_gracilis))))	(Attalea_speciosa	((Elaeis_oleifera	Elaeis_guineensis)	Bactris_major))))	(Sclerosperma_profizianum	Orania_palindan)))))	Calamus_caryotoides);
((Phoenix_dactylifera	(Sabal_domingensis	(((((((Geonoma_undata	Manicaria_saccifera)	(Prestoea_acuminata	((Dictyosperma_album	((Hydriastele_microspadix	(Kentiopsis_piersoniorum	(Heterospathe_cagayanensis	((Leopoldinia_pulchra	Burretiokentia_grandiflora)	Veitchia_spiralis))))	Dypsis_decaryi))	(Oenocarpus_bataua	Oenocarpus_minor))))	(((Podococcus_barteri	((Reinhardtia_paiewonskiana	(Reinhardtia_gracilis	Reinhardtia_latisecta))	Reinhardtia_simplex))	Orania_palindan)	((Attalea_speciosa	((Elaeis_oleifera	Elaeis_guineensis)	Bactris_major))	Sclerosperma_profizianum)))	Roystonea_regia)	Pelagodoxa_henryana)	Iriartea_deltoidea)	(Pseudophoenix_vinifera	(Serenoa_repens	Chamaedorea_seifrizii)))))	Calamus_caryotoides);
((((Iriartea_deltoidea	Pseudophoenix_vinifera)	((((((Geonoma_undata	((Prestoea_acuminata	Manicaria_saccifera)	(Oenocarpus_bataua	Oenocarpus_minor)))	(((((Reinhardtia_gracilis	(Reinhardtia_latisecta	Reinhardtia_paiewonskiana))	Reinhardtia_simplex)	(Leopoldinia_pulchra	Orania_palindan))	((Attalea_speciosa	((Elaeis_oleifera	Elaeis_guineensis)	Bactris_major))	Sclerosperma_profizianum))	Podococcus_barteri))	((Dictyosperma_album	((Heterospathe_cagayanensis	((Burretiokentia_grandiflora	Veitchia_spiralis)	Hydriastele_microspadix))	Serenoa_repens))	(Kentiopsis_piersoniorum	Dypsis_decaryi)))	Roystonea_regia)	Pelagodoxa_henryana)	(Phoenix_dactylifera	Sabal_domingensis)))	Chamaedorea_seifrizii)	Calamus_caryotoides);
((Iriartea_deltoidea	(((Pseudophoenix_vinifera	Phoenix_dactylifera)	((((((Prestoea_acuminata	((Dictyosperma_album	((Kentiopsis_piersoniorum	(Heterospathe_cagayanensis	(Serenoa_repens	((Leopoldinia_pulchra	Burretiokentia_grandiflora)	Veitchia_spiralis))))	(Dypsis_decaryi	Hydriastele_microspadix)))	(Oenocarpus_bataua	Oenocarpus_minor)))	(Geonoma_undata	Manicaria_saccifera))	((((Sclerosperma_profizianum	((Reinhardtia_gracilis	(Reinhardtia_latisecta	Reinhardtia_paiewonskiana))	Reinhardtia_simplex))	Orania_palindan)	(Attalea_speciosa	((Elaeis_oleifera	Elaeis_guineensis)	Bactris_major)))	Podococcus_barteri))	Roystonea_regia)	Pelagodoxa_henryana)	Sabal_domingensis))	Chamaedorea_seifrizii))	Calamus_caryotoides);
((Iriartea_deltoidea	(((((((Dictyosperma_album	((Hydriastele_microspadix	(Kentiopsis_piersoniorum	(Heterospathe_cagayanensis	((Leopoldinia_pulchra	Burretiokentia_grandiflora)	Veitchia_spiralis))))	Dypsis_decaryi))	(Pelagodoxa_henryana	(Oenocarpus_bataua	Oenocarpus_minor)))	(Geonoma_undata	(Prestoea_acuminata	Manicaria_saccifera)))	(((Elaeis_oleifera	Elaeis_guineensis)	(Bactris_major	Attalea_speciosa))	(((Sclerosperma_profizianum	(Reinhardtia_gracilis	(Reinhardtia_simplex	(Reinhardtia_latisecta	Reinhardtia_paiewonskiana))))	Orania_palindan)	Podococcus_barteri)))	Roystonea_regia)	(Serenoa_repens	(Phoenix_dactylifera	Sabal_domingensis)))	(Pseudophoenix_vinifera	Chamaedorea_seifrizii)))	Calamus_caryotoides);
((((Iriartea_deltoidea	(((Roystonea_regia	(Chamaedorea_seifrizii	Podococcus_barteri))	(((Orania_palindan	Sclerosperma_profizianum)	(Attalea_speciosa	((Elaeis_oleifera	Elaeis_guineensis)	Bactris_major)))	(Reinhardtia_gracilis	(Reinhardtia_simplex	(Reinhardtia_latisecta	Reinhardtia_paiewonskiana)))))	((((Dictyosperma_album	(Kentiopsis_piersoniorum	(Heterospathe_cagayanensis	(Hydriastele_microspadix	((Leopoldinia_pulchra	Burretiokentia_grandiflora)	Veitchia_spiralis)))))	Dypsis_decaryi)	(Oenocarpus_bataua	Oenocarpus_minor))	(Geonoma_undata	(Prestoea_acuminata	Manicaria_saccifera)))))	(Serenoa_repens	(Phoenix_dactylifera	Sabal_domingensis)))	(Pseudophoenix_vinifera	Pelagodoxa_henryana))	Calamus_caryotoides);
((Phoenix_dactylifera	(((Iriartea_deltoidea	(Chamaedorea_seifrizii	Pseudophoenix_vinifera))	(((((Orania_palindan	Sclerosperma_profizianum)	(Podococcus_barteri	(Reinhardtia_gracilis	(Reinhardtia_simplex	(Reinhardtia_latisecta	Reinhardtia_paiewonskiana)))))	((Elaeis_oleifera	Elaeis_guineensis)	(Bactris_major	(Serenoa_repens	Attalea_speciosa))))	((Dictyosperma_album	(Dypsis_decaryi	(Kentiopsis_piersoniorum	(Heterospathe_cagayanensis	(Hydriastele_microspadix	((Leopoldinia_pulchra	Burretiokentia_grandiflora)	Veitchia_spiralis))))))	((Geonoma_undata	(Prestoea_acuminata	Manicaria_saccifera))	((Oenocarpus_bataua	Oenocarpus_minor)	Pelagodoxa_henryana))))	Roystonea_regia))	Sabal_domingensis))	Calamus_caryotoides);
(((Iriartea_deltoidea	((Chamaedorea_seifrizii	Pseudophoenix_vinifera)	(Phoenix_dactylifera	((Serenoa_repens	(Pelagodoxa_henryana	Sabal_domingensis))	((((Orania_palindan	(Attalea_speciosa	((Elaeis_oleifera	Elaeis_guineensis)	Bactris_major)))	(Roystonea_regia	(Sclerosperma_profizianum	(Reinhardtia_gracilis	(Reinhardtia_simplex	(Reinhardtia_latisecta	Reinhardtia_paiewonskiana))))))	Podococcus_barteri)	((Geonoma_undata	(Prestoea_acuminata	Manicaria_saccifera))	(Dypsis_decaryi	((Dictyosperma_album	(Heterospathe_cagayanensis	(Hydriastele_microspadix	((Leopoldinia_pulchra	Burretiokentia_grandiflora)	Veitchia_spiralis))))	Kentiopsis_piersoniorum))))))))	(Oenocarpus_bataua	Oenocarpus_minor))	Calamus_caryotoides);
(((Iriartea_deltoidea	(((Serenoa_repens	Chamaedorea_seifrizii)	Pseudophoenix_vinifera)	(((((Elaeis_oleifera	Elaeis_guineensis)	(Bactris_major	Attalea_speciosa))	((Podococcus_barteri	(Sclerosperma_profizianum	((Reinhardtia_gracilis	(Reinhardtia_latisecta	Reinhardtia_paiewonskiana))	Reinhardtia_simplex)))	Orania_palindan))	((Pelagodoxa_henryana	(Geonoma_undata	(Prestoea_acuminata	Manicaria_saccifera)))	((Oenocarpus_bataua	Oenocarpus_minor)	(((Hydriastele_microspadix	Dypsis_decaryi)	((((Leopoldinia_pulchra	Burretiokentia_grandiflora)	Veitchia_spiralis)	Heterospathe_cagayanensis)	Kentiopsis_piersoniorum))	Dictyosperma_album))))	Roystonea_regia)))	(Sabal_domingensis	Phoenix_dactylifera))	Calamus_caryotoides);
((Phoenix_dactylifera	(Sabal_domingensis	(((Roystonea_regia	Pelagodoxa_henryana)	((((((Oenocarpus_bataua	Oenocarpus_minor)	((Dypsis_decaryi	Dictyosperma_album)	((Heterospathe_cagayanensis	(Hydriastele_microspadix	(Leopoldinia_pulchra	(Burretiokentia_grandiflora	Veitchia_spiralis))))	Kentiopsis_piersoniorum)))	Prestoea_acuminata)	Manicaria_saccifera)	Geonoma_undata)	(Podococcus_barteri	(Orania_palindan	((Attalea_speciosa	((Elaeis_guineensis	Elaeis_oleifera)	Bactris_major))	((Reinhardtia_gracilis	(Reinhardtia_simplex	(Reinhardtia_paiewonskiana	Reinhardtia_latisecta)))	Sclerosperma_profizianum))))))	(((Serenoa_repens	Chamaedorea_seifrizii)	Pseudophoenix_vinifera)	Iriartea_deltoidea))))	Calamus_caryotoides);
((Iriartea_deltoidea	((((((Oenocarpus_bataua	Oenocarpus_minor)	(Dictyosperma_album	(((Heterospathe_cagayanensis	(Burretiokentia_grandiflora	Veitchia_spiralis))	Kentiopsis_piersoniorum)	(Hydriastele_microspadix	Dypsis_decaryi))))	(Chamaedorea_seifrizii	Pseudophoenix_vinifera))	(((((Prestoea_acuminata	Manicaria_saccifera)	Geonoma_undata)	((Leopoldinia_pulchra	Orania_palindan)	(((Elaeis_guineensis	Elaeis_oleifera)	(Bactris_major	Attalea_speciosa))	(((Reinhardtia_gracilis	(Reinhardtia_paiewonskiana	Reinhardtia_latisecta))	Reinhardtia_simplex)	Sclerosperma_profizianum))))	Podococcus_barteri)	Roystonea_regia))	((Serenoa_repens	Sabal_domingensis)	Phoenix_dactylifera))	Pelagodoxa_henryana))	Calamus_caryotoides);
(((Iriartea_deltoidea	(((((Pseudophoenix_vinifera	Pelagodoxa_henryana)	((Podococcus_barteri	(Orania_palindan	(((Elaeis_guineensis	Elaeis_oleifera)	(Bactris_major	Attalea_speciosa))	((Reinhardtia_gracilis	(Reinhardtia_paiewonskiana	Reinhardtia_latisecta))	Reinhardtia_simplex))))	((Sclerosperma_profizianum	Roystonea_regia)	(((Oenocarpus_bataua	Oenocarpus_minor)	(Kentiopsis_piersoniorum	((Hydriastele_microspadix	((Leopoldinia_pulchra	Burretiokentia_grandiflora)	Veitchia_spiralis))	((Dypsis_decaryi	Heterospathe_cagayanensis)	Dictyosperma_album))))	((Prestoea_acuminata	Manicaria_saccifera)	Geonoma_undata)))))	Sabal_domingensis)	Serenoa_repens)	Phoenix_dactylifera))	Chamaedorea_seifrizii)	Calamus_caryotoides);
(((Iriartea_deltoidea	((Pseudophoenix_vinifera	((((Podococcus_barteri	((Sclerosperma_profizianum	Orania_palindan)	(((Elaeis_guineensis	Elaeis_oleifera)	(Bactris_major	Attalea_speciosa))	(Reinhardtia_gracilis	(Reinhardtia_simplex	(Reinhardtia_paiewonskiana	Reinhardtia_latisecta))))))	(((Leopoldinia_pulchra	(Oenocarpus_bataua	Oenocarpus_minor))	(((Kentiopsis_piersoniorum	Heterospathe_cagayanensis)	(Hydriastele_microspadix	(Burretiokentia_grandiflora	Veitchia_spiralis)))	(Dypsis_decaryi	Dictyosperma_album)))	((Prestoea_acuminata	Manicaria_saccifera)	Geonoma_undata)))	Roystonea_regia)	((Serenoa_repens	Phoenix_dactylifera)	Sabal_domingensis)))	Pelagodoxa_henryana))	Chamaedorea_seifrizii)	Calamus_caryotoides);
((((Chamaedorea_seifrizii	Pseudophoenix_vinifera)	((((((Sclerosperma_profizianum	Orania_palindan)	(((Podococcus_barteri	(Reinhardtia_gracilis	(Reinhardtia_simplex	(Reinhardtia_paiewonskiana	Reinhardtia_latisecta))))	Roystonea_regia)	((Elaeis_guineensis	Elaeis_oleifera)	(Bactris_major	(Serenoa_repens	Attalea_speciosa)))))	(((((Oenocarpus_bataua	Oenocarpus_minor)	((((Heterospathe_cagayanensis	(Hydriastele_microspadix	((Leopoldinia_pulchra	Burretiokentia_grandiflora)	Veitchia_spiralis)))	Dypsis_decaryi)	Kentiopsis_piersoniorum)	Dictyosperma_album))	Prestoea_acuminata)	Manicaria_saccifera)	Geonoma_undata))	Sabal_domingensis)	Pelagodoxa_henryana)	Phoenix_dactylifera))	Iriartea_deltoidea)	Calamus_caryotoides);
((Chamaedorea_seifrizii	(((Pseudophoenix_vinifera	(Roystonea_regia	Pelagodoxa_henryana))	((Phoenix_dactylifera	Sabal_domingensis)	(((Sclerosperma_profizianum	Orania_palindan)	((Podococcus_barteri	(Reinhardtia_gracilis	(Reinhardtia_simplex	(Reinhardtia_paiewonskiana	Reinhardtia_latisecta))))	(Attalea_speciosa	((Elaeis_guineensis	Elaeis_oleifera)	Bactris_major))))	(((((Leopoldinia_pulchra	Oenocarpus_bataua)	Oenocarpus_minor)	(((Dictyosperma_album	Hydriastele_microspadix)	(((Serenoa_repens	(Burretiokentia_grandiflora	Veitchia_spiralis))	Heterospathe_cagayanensis)	Kentiopsis_piersoniorum))	Dypsis_decaryi))	(Prestoea_acuminata	Manicaria_saccifera))	Geonoma_undata))))	Iriartea_deltoidea))	Calamus_caryotoides);
((((Pseudophoenix_vinifera	Chamaedorea_seifrizii)	((Phoenix_dactylifera	Sabal_domingensis)	((((Geonoma_undata	((Oenocarpus_bataua	Oenocarpus_minor)	(((Hydriastele_microspadix	(((Serenoa_repens	((Leopoldinia_pulchra	Burretiokentia_grandiflora)	Veitchia_spiralis))	Heterospathe_cagayanensis)	Kentiopsis_piersoniorum))	Dypsis_decaryi)	Dictyosperma_album)))	(Prestoea_acuminata	Manicaria_saccifera))	(Roystonea_regia	((Sclerosperma_profizianum	Orania_palindan)	((Podococcus_barteri	(Reinhardtia_simplex	(Reinhardtia_paiewonskiana	(Reinhardtia_gracilis	Reinhardtia_latisecta))))	(Attalea_speciosa	((Elaeis_guineensis	Elaeis_oleifera)	Bactris_major))))))	Iriartea_deltoidea)))	Pelagodoxa_henryana)	Calamus_caryotoides);
(((Iriartea_deltoidea	(((Phoenix_dactylifera	Sabal_domingensis)	(Pelagodoxa_henryana	Pseudophoenix_vinifera))	(((Sclerosperma_profizianum	Orania_palindan)	((Podococcus_barteri	((Reinhardtia_gracilis	Reinhardtia_simplex)	(Reinhardtia_paiewonskiana	Reinhardtia_latisecta)))	(Attalea_speciosa	((Elaeis_guineensis	Elaeis_oleifera)	Bactris_major))))	(Roystonea_regia	(((Oenocarpus_bataua	Oenocarpus_minor)	(((Hydriastele_microspadix	(((Serenoa_repens	(Burretiokentia_grandiflora	Veitchia_spiralis))	Heterospathe_cagayanensis)	Kentiopsis_piersoniorum))	(Leopoldinia_pulchra	Dypsis_decaryi))	Dictyosperma_album))	(Geonoma_undata	(Prestoea_acuminata	Manicaria_saccifera)))))))	Chamaedorea_seifrizii)	Calamus_caryotoides);
((Iriartea_deltoidea	(((Chamaedorea_seifrizii	Pseudophoenix_vinifera)	(((Serenoa_repens	Phoenix_dactylifera)	Sabal_domingensis)	(((Sclerosperma_profizianum	Orania_palindan)	((Roystonea_regia	(Podococcus_barteri	((Reinhardtia_gracilis	(Reinhardtia_paiewonskiana	Reinhardtia_latisecta))	Reinhardtia_simplex)))	(((Oenocarpus_bataua	Oenocarpus_minor)	(((Hydriastele_microspadix	((((Leopoldinia_pulchra	Burretiokentia_grandiflora)	Veitchia_spiralis)	Heterospathe_cagayanensis)	Kentiopsis_piersoniorum))	Dypsis_decaryi)	Dictyosperma_album))	(Attalea_speciosa	((Elaeis_guineensis	Elaeis_oleifera)	Bactris_major)))))	(Prestoea_acuminata	(Manicaria_saccifera	Geonoma_undata)))))	Pelagodoxa_henryana))	Calamus_caryotoides);
((Iriartea_deltoidea	(((Pseudophoenix_vinifera	(Serenoa_repens	Chamaedorea_seifrizii))	(Phoenix_dactylifera	Sabal_domingensis))	(((((Attalea_speciosa	((Elaeis_guineensis	Elaeis_oleifera)	Bactris_major))	(Orania_palindan	(Sclerosperma_profizianum	((Reinhardtia_gracilis	(Reinhardtia_paiewonskiana	Reinhardtia_latisecta))	Reinhardtia_simplex))))	(((Pelagodoxa_henryana	Manicaria_saccifera)	Geonoma_undata)	((((Oenocarpus_bataua	Leopoldinia_pulchra)	Oenocarpus_minor)	(Dictyosperma_album	((Kentiopsis_piersoniorum	(Heterospathe_cagayanensis	(Hydriastele_microspadix	(Burretiokentia_grandiflora	Veitchia_spiralis))))	Dypsis_decaryi)))	Prestoea_acuminata)))	Podococcus_barteri)	Roystonea_regia)))	Calamus_caryotoides);
((((Phoenix_dactylifera	(Serenoa_repens	Sabal_domingensis))	(((Pseudophoenix_vinifera	Chamaedorea_seifrizii)	(Roystonea_regia	Pelagodoxa_henryana))	((((Sclerosperma_profizianum	(Leopoldinia_pulchra	Orania_palindan))	(Attalea_speciosa	(Bactris_major	(Elaeis_guineensis	Elaeis_oleifera))))	(Podococcus_barteri	(Reinhardtia_simplex	((Reinhardtia_latisecta	Reinhardtia_paiewonskiana)	Reinhardtia_gracilis))))	(Geonoma_undata	(Manicaria_saccifera	(Prestoea_acuminata	((Oenocarpus_bataua	Oenocarpus_minor)	(Dictyosperma_album	((Dypsis_decaryi	Hydriastele_microspadix)	(Kentiopsis_piersoniorum	(Heterospathe_cagayanensis	(Burretiokentia_grandiflora	Veitchia_spiralis))))))))))))	Iriartea_deltoidea)	Calamus_caryotoides);
((Phoenix_dactylifera	(Sabal_domingensis	((((Serenoa_repens	Chamaedorea_seifrizii)	Pseudophoenix_vinifera)	Iriartea_deltoidea)	((Roystonea_regia	Pelagodoxa_henryana)	(((Dictyosperma_album	(Hydriastele_microspadix	(Kentiopsis_piersoniorum	(Heterospathe_cagayanensis	(Burretiokentia_grandiflora	Veitchia_spiralis)))))	Dypsis_decaryi)	((Podococcus_barteri	(((Sclerosperma_profizianum	((Reinhardtia_simplex	(Reinhardtia_latisecta	Reinhardtia_paiewonskiana))	Reinhardtia_gracilis))	(Leopoldinia_pulchra	Orania_palindan))	(Attalea_speciosa	(Bactris_major	(Elaeis_guineensis	Elaeis_oleifera)))))	(Prestoea_acuminata	((Geonoma_undata	Manicaria_saccifera)	(Oenocarpus_bataua	Oenocarpus_minor)))))))))	Calamus_caryotoides);
((Iriartea_deltoidea	((Chamaedorea_seifrizii	Pseudophoenix_vinifera)	((Sabal_domingensis	(Serenoa_repens	Phoenix_dactylifera))	(Pelagodoxa_henryana	((((Oenocarpus_bataua	Oenocarpus_minor)	(Dictyosperma_album	((((Burretiokentia_grandiflora	Veitchia_spiralis)	Dypsis_decaryi)	(Kentiopsis_piersoniorum	Heterospathe_cagayanensis))	Hydriastele_microspadix)))	((Podococcus_barteri	(((Sclerosperma_profizianum	((Reinhardtia_simplex	(Reinhardtia_latisecta	Reinhardtia_paiewonskiana))	Reinhardtia_gracilis))	(Leopoldinia_pulchra	Orania_palindan))	((Elaeis_guineensis	Elaeis_oleifera)	(Attalea_speciosa	Bactris_major))))	Roystonea_regia))	(Geonoma_undata	(Prestoea_acuminata	Manicaria_saccifera)))))))	Calamus_caryotoides);
((Iriartea_deltoidea	((((((Podococcus_barteri	(((Sclerosperma_profizianum	((Reinhardtia_simplex	(Reinhardtia_latisecta	Reinhardtia_paiewonskiana))	Reinhardtia_gracilis))	Orania_palindan)	((Elaeis_guineensis	Elaeis_oleifera)	(Attalea_speciosa	Bactris_major))))	((Geonoma_undata	((Oenocarpus_bataua	Oenocarpus_minor)	(Dictyosperma_album	(Kentiopsis_piersoniorum	((((Leopoldinia_pulchra	Burretiokentia_grandiflora)	Veitchia_spiralis)	Dypsis_decaryi)	(Heterospathe_cagayanensis	Hydriastele_microspadix))))))	(Prestoea_acuminata	Manicaria_saccifera)))	Roystonea_regia)	(Pelagodoxa_henryana	((Serenoa_repens	Chamaedorea_seifrizii)	Pseudophoenix_vinifera)))	Sabal_domingensis)	Phoenix_dactylifera))	Calamus_caryotoides);
((Iriartea_deltoidea	(((((Geonoma_undata	((Oenocarpus_bataua	Oenocarpus_minor)	(Dictyosperma_album	(Kentiopsis_piersoniorum	(((Burretiokentia_grandiflora	Veitchia_spiralis)	Dypsis_decaryi)	(Heterospathe_cagayanensis	Hydriastele_microspadix))))))	((Serenoa_repens	Prestoea_acuminata)	Manicaria_saccifera))	(((Elaeis_guineensis	Elaeis_oleifera)	(Attalea_speciosa	Bactris_major))	(((Chamaedorea_seifrizii	((Reinhardtia_gracilis	(Reinhardtia_simplex	(Reinhardtia_latisecta	Reinhardtia_paiewonskiana)))	Podococcus_barteri))	Sclerosperma_profizianum)	(Leopoldinia_pulchra	Orania_palindan))))	(Roystonea_regia	(Pseudophoenix_vinifera	Pelagodoxa_henryana)))	(Sabal_domingensis	Phoenix_dactylifera)))	Calamus_caryotoides);
((((Pelagodoxa_henryana	Sabal_domingensis)	((Iriartea_deltoidea	(((((Reinhardtia_gracilis	(Reinhardtia_simplex	(Reinhardtia_latisecta	Reinhardtia_paiewonskiana)))	Sclerosperma_profizianum)	(Roystonea_regia	((Elaeis_guineensis	Elaeis_oleifera)	(Attalea_speciosa	Bactris_major))))	(Leopoldinia_pulchra	Orania_palindan))	((Prestoea_acuminata	((Oenocarpus_bataua	Oenocarpus_minor)	((Kentiopsis_piersoniorum	(Heterospathe_cagayanensis	((Serenoa_repens	Veitchia_spiralis)	Burretiokentia_grandiflora)))	(Dictyosperma_album	(Dypsis_decaryi	Hydriastele_microspadix)))))	(Geonoma_undata	Manicaria_saccifera))))	(Podococcus_barteri	(Pseudophoenix_vinifera	Phoenix_dactylifera))))	Chamaedorea_seifrizii)	Calamus_caryotoides);
(((((Phoenix_dactylifera	Sabal_domingensis)	(((((Attalea_speciosa	(Bactris_major	(Elaeis_guineensis	Elaeis_oleifera)))	((Reinhardtia_gracilis	(Reinhardtia_latisecta	Reinhardtia_paiewonskiana))	Reinhardtia_simplex))	(Sclerosperma_profizianum	Orania_palindan))	((((Pelagodoxa_henryana	Roystonea_regia)	Prestoea_acuminata)	((Oenocarpus_bataua	Oenocarpus_minor)	(((Kentiopsis_piersoniorum	(Heterospathe_cagayanensis	(Veitchia_spiralis	(Burretiokentia_grandiflora	Leopoldinia_pulchra))))	Dictyosperma_album)	(Dypsis_decaryi	Hydriastele_microspadix))))	(Geonoma_undata	Manicaria_saccifera)))	Podococcus_barteri))	((Serenoa_repens	Chamaedorea_seifrizii)	Pseudophoenix_vinifera))	Iriartea_deltoidea)	Calamus_caryotoides);
(((Phoenix_dactylifera	(Sabal_domingensis	(((Pelagodoxa_henryana	(Chamaedorea_seifrizii	Pseudophoenix_vinifera))	Serenoa_repens)	(((((Podococcus_barteri	((Reinhardtia_paiewonskiana	(Reinhardtia_gracilis	Reinhardtia_latisecta))	Reinhardtia_simplex))	(Sclerosperma_profizianum	Orania_palindan))	((Elaeis_guineensis	Elaeis_oleifera)	(Attalea_speciosa	Bactris_major)))	(((Oenocarpus_bataua	Oenocarpus_minor)	(Dictyosperma_album	((((Veitchia_spiralis	Burretiokentia_grandiflora)	Dypsis_decaryi)	((Heterospathe_cagayanensis	Kentiopsis_piersoniorum)	Hydriastele_microspadix))	Leopoldinia_pulchra)))	(Geonoma_undata	(Prestoea_acuminata	Manicaria_saccifera))))	Roystonea_regia))))	Iriartea_deltoidea)	Calamus_caryotoides);
(((((Serenoa_repens	(Chamaedorea_seifrizii	Pseudophoenix_vinifera))	Phoenix_dactylifera)	(Iriartea_deltoidea	(((((Sclerosperma_profizianum	Orania_palindan)	(((Reinhardtia_paiewonskiana	Reinhardtia_latisecta)	(Reinhardtia_gracilis	Reinhardtia_simplex))	(Attalea_speciosa	(Bactris_major	(Elaeis_guineensis	Elaeis_oleifera)))))	Podococcus_barteri)	((Prestoea_acuminata	((Oenocarpus_bataua	Oenocarpus_minor)	(Dictyosperma_album	((Hydriastele_microspadix	(Leopoldinia_pulchra	(((Veitchia_spiralis	Burretiokentia_grandiflora)	Heterospathe_cagayanensis)	Kentiopsis_piersoniorum)))	Dypsis_decaryi))))	(Geonoma_undata	Manicaria_saccifera)))	Roystonea_regia)))	(Sabal_domingensis	Pelagodoxa_henryana))	Calamus_caryotoides);
((Iriartea_deltoidea	(((((Sclerosperma_profizianum	Orania_palindan)	((Podococcus_barteri	((Reinhardtia_simplex	(Reinhardtia_paiewonskiana	Reinhardtia_latisecta))	Reinhardtia_gracilis))	((Elaeis_guineensis	Elaeis_oleifera)	(Attalea_speciosa	Bactris_major))))	((Prestoea_acuminata	((Oenocarpus_bataua	Oenocarpus_minor)	(Dictyosperma_album	((Dypsis_decaryi	(((Veitchia_spiralis	(Leopoldinia_pulchra	Burretiokentia_grandiflora))	Heterospathe_cagayanensis)	Kentiopsis_piersoniorum))	Hydriastele_microspadix))))	(Geonoma_undata	Manicaria_saccifera)))	Roystonea_regia)	(((Phoenix_dactylifera	Sabal_domingensis)	Pelagodoxa_henryana)	(Pseudophoenix_vinifera	(Serenoa_repens	Chamaedorea_seifrizii)))))	Calamus_caryotoides);
((Iriartea_deltoidea	((Chamaedorea_seifrizii	Pseudophoenix_vinifera)	(((Serenoa_repens	Phoenix_dactylifera)	Sabal_domingensis)	((Roystonea_regia	Pelagodoxa_henryana)	((((Orania_palindan	Sclerosperma_profizianum)	((Reinhardtia_simplex	(Reinhardtia_paiewonskiana	(Reinhardtia_gracilis	Reinhardtia_latisecta)))	(Attalea_speciosa	((Elaeis_oleifera	Elaeis_guineensis)	Bactris_major))))	Podococcus_barteri)	(((Manicaria_saccifera	Prestoea_acuminata)	Geonoma_undata)	(((Leopoldinia_pulchra	Oenocarpus_minor)	Oenocarpus_bataua)	(Dictyosperma_album	(Dypsis_decaryi	(Hydriastele_microspadix	(Kentiopsis_piersoniorum	(Heterospathe_cagayanensis	(Burretiokentia_grandiflora	Veitchia_spiralis)))))))))))))	Calamus_caryotoides);
((Iriartea_deltoidea	(((Serenoa_repens	Phoenix_dactylifera)	Sabal_domingensis)	((Roystonea_regia	(Pseudophoenix_vinifera	Pelagodoxa_henryana))	((((Leopoldinia_pulchra	Orania_palindan)	(((Elaeis_oleifera	Elaeis_guineensis)	(Bactris_major	Attalea_speciosa))	(Sclerosperma_profizianum	((Reinhardtia_simplex	(Reinhardtia_paiewonskiana	Reinhardtia_latisecta))	Reinhardtia_gracilis))))	(Chamaedorea_seifrizii	Podococcus_barteri))	(((Manicaria_saccifera	Prestoea_acuminata)	Geonoma_undata)	((Oenocarpus_minor	Oenocarpus_bataua)	(Dictyosperma_album	(((Burretiokentia_grandiflora	Veitchia_spiralis)	Dypsis_decaryi)	(Hydriastele_microspadix	(Kentiopsis_piersoniorum	Heterospathe_cagayanensis))))))))))	Calamus_caryotoides);
((Iriartea_deltoidea	((((Roystonea_regia	Pelagodoxa_henryana)	(((((Elaeis_oleifera	Elaeis_guineensis)	(Attalea_speciosa	(Serenoa_repens	Bactris_major)))	(Prestoea_acuminata	Manicaria_saccifera))	((Sclerosperma_profizianum	Orania_palindan)	((((Reinhardtia_paiewonskiana	Reinhardtia_latisecta)	Reinhardtia_gracilis)	Reinhardtia_simplex)	Podococcus_barteri)))	(Geonoma_undata	((Oenocarpus_minor	Oenocarpus_bataua)	(Dictyosperma_album	(Hydriastele_microspadix	((((Leopoldinia_pulchra	Burretiokentia_grandiflora)	Veitchia_spiralis)	Dypsis_decaryi)	(Kentiopsis_piersoniorum	Heterospathe_cagayanensis))))))))	(Phoenix_dactylifera	Sabal_domingensis))	(Chamaedorea_seifrizii	Pseudophoenix_vinifera)))	Calamus_caryotoides);
((Iriartea_deltoidea	(((((Roystonea_regia	Pelagodoxa_henryana)	(((((Reinhardtia_simplex	(Reinhardtia_paiewonskiana	Reinhardtia_latisecta))	Reinhardtia_gracilis)	Podococcus_barteri)	((Attalea_speciosa	(Bactris_major	(Elaeis_oleifera	Elaeis_guineensis)))	(((Dictyosperma_album	((Hydriastele_microspadix	(Kentiopsis_piersoniorum	((Burretiokentia_grandiflora	Veitchia_spiralis)	Heterospathe_cagayanensis)))	Dypsis_decaryi))	((Oenocarpus_minor	(Leopoldinia_pulchra	Oenocarpus_bataua))	Prestoea_acuminata))	(Manicaria_saccifera	Geonoma_undata))))	(Sclerosperma_profizianum	Orania_palindan)))	Sabal_domingensis)	((Serenoa_repens	Chamaedorea_seifrizii)	Pseudophoenix_vinifera))	Phoenix_dactylifera))	Calamus_caryotoides);
((Iriartea_deltoidea	(((((Oenocarpus_minor	Oenocarpus_bataua)	(Chamaedorea_seifrizii	Pseudophoenix_vinifera))	(Pelagodoxa_henryana	((((((Heterospathe_cagayanensis	(Hydriastele_microspadix	((Leopoldinia_pulchra	Burretiokentia_grandiflora)	Veitchia_spiralis)))	Kentiopsis_piersoniorum)	Dictyosperma_album)	Dypsis_decaryi)	((Prestoea_acuminata	Manicaria_saccifera)	Geonoma_undata))	(((Roystonea_regia	((((Reinhardtia_paiewonskiana	Reinhardtia_latisecta)	Reinhardtia_gracilis)	Reinhardtia_simplex)	Podococcus_barteri))	((Elaeis_oleifera	Elaeis_guineensis)	(Attalea_speciosa	Bactris_major)))	(Sclerosperma_profizianum	Orania_palindan)))))	(Serenoa_repens	Sabal_domingensis))	Phoenix_dactylifera))	Calamus_caryotoides);
(((Iriartea_deltoidea	(Pseudophoenix_vinifera	(((Serenoa_repens	Phoenix_dactylifera)	Sabal_domingensis)	(Roystonea_regia	((((Podococcus_barteri	((Reinhardtia_paiewonskiana	(Reinhardtia_latisecta	Reinhardtia_gracilis))	Reinhardtia_simplex))	((Elaeis_oleifera	Elaeis_guineensis)	(Attalea_speciosa	Bactris_major)))	(Sclerosperma_profizianum	Orania_palindan))	(((((Hydriastele_microspadix	Dypsis_decaryi)	((Heterospathe_cagayanensis	((Leopoldinia_pulchra	Burretiokentia_grandiflora)	Veitchia_spiralis))	Kentiopsis_piersoniorum))	Dictyosperma_album)	((Prestoea_acuminata	Manicaria_saccifera)	Geonoma_undata))	(Pelagodoxa_henryana	(Oenocarpus_minor	Oenocarpus_bataua))))))))	Chamaedorea_seifrizii)	Calamus_caryotoides);
(((((Serenoa_repens	Phoenix_dactylifera)	Sabal_domingensis)	(Iriartea_deltoidea	(((Leopoldinia_pulchra	Orania_palindan)	(Sclerosperma_profizianum	((Manicaria_saccifera	Geonoma_undata)	Pelagodoxa_henryana)))	((((Pseudophoenix_vinifera	Roystonea_regia)	(Attalea_speciosa	(Bactris_major	(Elaeis_oleifera	Elaeis_guineensis))))	((((Hydriastele_microspadix	((Heterospathe_cagayanensis	(Dypsis_decaryi	(Burretiokentia_grandiflora	Veitchia_spiralis)))	Kentiopsis_piersoniorum))	Dictyosperma_album)	(Oenocarpus_minor	Oenocarpus_bataua))	Prestoea_acuminata))	(Podococcus_barteri	((Reinhardtia_paiewonskiana	(Reinhardtia_latisecta	Reinhardtia_gracilis))	Reinhardtia_simplex))))))	Chamaedorea_seifrizii)	Calamus_caryotoides);
(((Iriartea_deltoidea	((((Sclerosperma_profizianum	Orania_palindan)	(Prestoea_acuminata	(Manicaria_saccifera	Geonoma_undata)))	(((Podococcus_barteri	(((Reinhardtia_paiewonskiana	Reinhardtia_latisecta)	Reinhardtia_simplex)	Reinhardtia_gracilis))	((Pelagodoxa_henryana	(Pseudophoenix_vinifera	Roystonea_regia))	(Attalea_speciosa	((Serenoa_repens	Bactris_major)	(Elaeis_oleifera	Elaeis_guineensis)))))	((((Hydriastele_microspadix	(Heterospathe_cagayanensis	(Dypsis_decaryi	((Leopoldinia_pulchra	Burretiokentia_grandiflora)	Veitchia_spiralis))))	Kentiopsis_piersoniorum)	Dictyosperma_album)	(Oenocarpus_minor	Oenocarpus_bataua))))	(Phoenix_dactylifera	Sabal_domingensis)))	Chamaedorea_seifrizii)	Calamus_caryotoides);
((Iriartea_deltoidea	(((((((Elaeis_oleifera	Elaeis_guineensis)	(Attalea_speciosa	Bactris_major))	Orania_palindan)	((((((Hydriastele_microspadix	(((Leopoldinia_pulchra	Burretiokentia_grandiflora)	Veitchia_spiralis)	(Heterospathe_cagayanensis	Kentiopsis_piersoniorum)))	Dictyosperma_album)	Dypsis_decaryi)	(Oenocarpus_minor	Oenocarpus_bataua))	Prestoea_acuminata)	(Manicaria_saccifera	Geonoma_undata)))	(Roystonea_regia	(Sclerosperma_profizianum	(Podococcus_barteri	((Reinhardtia_paiewonskiana	(Reinhardtia_gracilis	Reinhardtia_latisecta))	Reinhardtia_simplex)))))	((Pelagodoxa_henryana	Pseudophoenix_vinifera)	((Serenoa_repens	Phoenix_dactylifera)	Sabal_domingensis)))	Chamaedorea_seifrizii))	Calamus_caryotoides);
((Phoenix_dactylifera	(Sabal_domingensis	(((((((Elaeis_oleifera	Elaeis_guineensis)	(Attalea_speciosa	(Bactris_major	Serenoa_repens)))	(Pelagodoxa_henryana	(Geonoma_undata	((((((Dypsis_decaryi	Hydriastele_microspadix)	(Kentiopsis_piersoniorum	(((Leopoldinia_pulchra	Burretiokentia_grandiflora)	Veitchia_spiralis)	Heterospathe_cagayanensis)))	Dictyosperma_album)	(Oenocarpus_minor	Oenocarpus_bataua))	Prestoea_acuminata)	Manicaria_saccifera))))	(Roystonea_regia	(Sclerosperma_profizianum	(Podococcus_barteri	((Reinhardtia_paiewonskiana	(Reinhardtia_gracilis	Reinhardtia_latisecta))	Reinhardtia_simplex)))))	Orania_palindan)	Iriartea_deltoidea)	(Chamaedorea_seifrizii	Pseudophoenix_vinifera))))	Calamus_caryotoides);
((Iriartea_deltoidea	(((((Geonoma_undata	(Manicaria_saccifera	Prestoea_acuminata))	((Oenocarpus_bataua	Oenocarpus_minor)	(Dictyosperma_album	(Dypsis_decaryi	((Kentiopsis_piersoniorum	(Heterospathe_cagayanensis	((Leopoldinia_pulchra	Burretiokentia_grandiflora)	Veitchia_spiralis)))	Hydriastele_microspadix)))))	((Sclerosperma_profizianum	Orania_palindan)	((Attalea_speciosa	((Elaeis_oleifera	Elaeis_guineensis)	Bactris_major))	(Podococcus_barteri	(Reinhardtia_simplex	((Reinhardtia_latisecta	Reinhardtia_paiewonskiana)	Reinhardtia_gracilis))))))	(Roystonea_regia	Pelagodoxa_henryana))	((Phoenix_dactylifera	Sabal_domingensis)	(Serenoa_repens	(Chamaedorea_seifrizii	Pseudophoenix_vinifera)))))	Calamus_caryotoides);
((Iriartea_deltoidea	(((((Attalea_speciosa	((Elaeis_oleifera	Elaeis_guineensis)	Bactris_major))	(Manicaria_saccifera	((((Oenocarpus_bataua	Oenocarpus_minor)	(Dictyosperma_album	(((Kentiopsis_piersoniorum	Heterospathe_cagayanensis)	Hydriastele_microspadix)	(Dypsis_decaryi	((Leopoldinia_pulchra	Burretiokentia_grandiflora)	Veitchia_spiralis)))))	Prestoea_acuminata)	Geonoma_undata)))	(((Reinhardtia_simplex	((Reinhardtia_paiewonskiana	Reinhardtia_latisecta)	Reinhardtia_gracilis))	Sclerosperma_profizianum)	(Podococcus_barteri	Orania_palindan)))	(Roystonea_regia	Pelagodoxa_henryana))	(((Serenoa_repens	Phoenix_dactylifera)	Sabal_domingensis)	(Chamaedorea_seifrizii	Pseudophoenix_vinifera))))	Calamus_caryotoides);
((Podococcus_barteri	((Pseudophoenix_vinifera	Pelagodoxa_henryana)	((Sabal_domingensis	((Serenoa_repens	Chamaedorea_seifrizii)	(((Iriartea_deltoidea	((Sclerosperma_profizianum	Orania_palindan)	(((Reinhardtia_paiewonskiana	Reinhardtia_latisecta)	(Reinhardtia_simplex	Reinhardtia_gracilis))	(Attalea_speciosa	((Elaeis_oleifera	Elaeis_guineensis)	Bactris_major)))))	(((Oenocarpus_bataua	(Oenocarpus_minor	Leopoldinia_pulchra))	(Dictyosperma_album	(((Kentiopsis_piersoniorum	((Burretiokentia_grandiflora	Veitchia_spiralis)	Heterospathe_cagayanensis))	Hydriastele_microspadix)	Dypsis_decaryi)))	(Geonoma_undata	(Prestoea_acuminata	Manicaria_saccifera))))	Roystonea_regia)))	Phoenix_dactylifera)))	Calamus_caryotoides);
((((((Pseudophoenix_vinifera	Serenoa_repens)	(Sabal_domingensis	(Pelagodoxa_henryana	((((Podococcus_barteri	((Reinhardtia_simplex	(Reinhardtia_paiewonskiana	Reinhardtia_latisecta))	Reinhardtia_gracilis))	(((Oenocarpus_bataua	Oenocarpus_minor)	Roystonea_regia)	((Elaeis_oleifera	Elaeis_guineensis)	(Bactris_major	Attalea_speciosa))))	(Dictyosperma_album	(((Kentiopsis_piersoniorum	(((Leopoldinia_pulchra	Burretiokentia_grandiflora)	Veitchia_spiralis)	Heterospathe_cagayanensis))	Hydriastele_microspadix)	Dypsis_decaryi)))	((Sclerosperma_profizianum	Orania_palindan)	(Geonoma_undata	(Prestoea_acuminata	Manicaria_saccifera)))))))	Phoenix_dactylifera)	Iriartea_deltoidea)	Chamaedorea_seifrizii)	Calamus_caryotoides);
(((((Pseudophoenix_vinifera	Chamaedorea_seifrizii)	((Sabal_domingensis	(Phoenix_dactylifera	Serenoa_repens))	(((Roystonea_regia	(Podococcus_barteri	(Reinhardtia_simplex	(Reinhardtia_paiewonskiana	(Reinhardtia_gracilis	Reinhardtia_latisecta)))))	((Attalea_speciosa	((Elaeis_oleifera	Elaeis_guineensis)	Bactris_major))	((Oenocarpus_bataua	Oenocarpus_minor)	((Dictyosperma_album	(((((Leopoldinia_pulchra	Burretiokentia_grandiflora)	Veitchia_spiralis)	Heterospathe_cagayanensis)	Hydriastele_microspadix)	Kentiopsis_piersoniorum))	Dypsis_decaryi))))	((Sclerosperma_profizianum	Orania_palindan)	(Geonoma_undata	(Prestoea_acuminata	Manicaria_saccifera))))))	Pelagodoxa_henryana)	Iriartea_deltoidea)	Calamus_caryotoides);
(((((((((Oenocarpus_bataua	Oenocarpus_minor)	((Dictyosperma_album	(Dypsis_decaryi	Hydriastele_microspadix))	(Kentiopsis_piersoniorum	(((Leopoldinia_pulchra	Burretiokentia_grandiflora)	Veitchia_spiralis)	Heterospathe_cagayanensis))))	Geonoma_undata)	(Prestoea_acuminata	Manicaria_saccifera))	(((Podococcus_barteri	(Sclerosperma_profizianum	(Reinhardtia_simplex	(Reinhardtia_paiewonskiana	(Reinhardtia_gracilis	Reinhardtia_latisecta)))))	Orania_palindan)	((Pelagodoxa_henryana	Roystonea_regia)	(Attalea_speciosa	((Elaeis_oleifera	Elaeis_guineensis)	Bactris_major)))))	(Sabal_domingensis	(Phoenix_dactylifera	Serenoa_repens)))	(Pseudophoenix_vinifera	Chamaedorea_seifrizii))	Iriartea_deltoidea)	Calamus_caryotoides);
(((((((((Prestoea_acuminata	(((Dictyosperma_album	Dypsis_decaryi)	(Hydriastele_microspadix	(Kentiopsis_piersoniorum	((Burretiokentia_grandiflora	Veitchia_spiralis)	Heterospathe_cagayanensis))))	(Oenocarpus_bataua	Oenocarpus_minor)))	(Geonoma_undata	Manicaria_saccifera))	Podococcus_barteri)	((Sclerosperma_profizianum	(Leopoldinia_pulchra	Orania_palindan))	(((Reinhardtia_simplex	(Reinhardtia_paiewonskiana	Reinhardtia_latisecta))	Reinhardtia_gracilis)	((Elaeis_oleifera	Elaeis_guineensis)	(Serenoa_repens	(Bactris_major	Attalea_speciosa))))))	(Pseudophoenix_vinifera	(Pelagodoxa_henryana	Roystonea_regia)))	(Sabal_domingensis	Phoenix_dactylifera))	Iriartea_deltoidea)	Chamaedorea_seifrizii)	Calamus_caryotoides);
(((((Sabal_domingensis	(Serenoa_repens	Phoenix_dactylifera))	((Pseudophoenix_vinifera	Pelagodoxa_henryana)	(Roystonea_regia	((Geonoma_undata	((Prestoea_acuminata	Manicaria_saccifera)	((Dictyosperma_album	(Dypsis_decaryi	(Hydriastele_microspadix	(Kentiopsis_piersoniorum	((Burretiokentia_grandiflora	Veitchia_spiralis)	Heterospathe_cagayanensis)))))	(Oenocarpus_bataua	Oenocarpus_minor))))	(((Sclerosperma_profizianum	(Leopoldinia_pulchra	Orania_palindan))	(((Reinhardtia_simplex	(Reinhardtia_paiewonskiana	Reinhardtia_latisecta))	Reinhardtia_gracilis)	(Attalea_speciosa	((Elaeis_oleifera	Elaeis_guineensis)	Bactris_major))))	Podococcus_barteri)))))	Iriartea_deltoidea)	Chamaedorea_seifrizii)	Calamus_caryotoides);
(((Phoenix_dactylifera	(((Iriartea_deltoidea	(Roystonea_regia	(((Geonoma_undata	(Manicaria_saccifera	Prestoea_acuminata))	((Dictyosperma_album	(Dypsis_decaryi	Hydriastele_microspadix))	(Kentiopsis_piersoniorum	(((Leopoldinia_pulchra	Burretiokentia_grandiflora)	Veitchia_spiralis)	Heterospathe_cagayanensis))))	(((Sclerosperma_profizianum	(Podococcus_barteri	((Reinhardtia_paiewonskiana	Reinhardtia_latisecta)	(Reinhardtia_simplex	Reinhardtia_gracilis))))	Orania_palindan)	(Attalea_speciosa	((Elaeis_oleifera	Elaeis_guineensis)	Bactris_major))))))	(Oenocarpus_bataua	Oenocarpus_minor))	(Pelagodoxa_henryana	(Pseudophoenix_vinifera	(Serenoa_repens	Chamaedorea_seifrizii)))))	Sabal_domingensis)	Calamus_caryotoides);
(((Oenocarpus_bataua	Oenocarpus_minor)	((((((Geonoma_undata	Manicaria_saccifera)	(Dictyosperma_album	((Dypsis_decaryi	Hydriastele_microspadix)	(Kentiopsis_piersoniorum	(((Leopoldinia_pulchra	Burretiokentia_grandiflora)	Veitchia_spiralis)	Heterospathe_cagayanensis)))))	(Prestoea_acuminata	((Pelagodoxa_henryana	Roystonea_regia)	Podococcus_barteri)))	(Orania_palindan	((Sclerosperma_profizianum	((Reinhardtia_simplex	(Reinhardtia_paiewonskiana	Reinhardtia_latisecta))	Reinhardtia_gracilis))	((Elaeis_oleifera	Elaeis_guineensis)	(Bactris_major	Attalea_speciosa)))))	((Pseudophoenix_vinifera	Chamaedorea_seifrizii)	((Serenoa_repens	Phoenix_dactylifera)	Sabal_domingensis)))	Iriartea_deltoidea))	Calamus_caryotoides);
((Iriartea_deltoidea	(((Sabal_domingensis	(Serenoa_repens	Phoenix_dactylifera))	(Roystonea_regia	((((Podococcus_barteri	((Reinhardtia_simplex	(Reinhardtia_latisecta	Reinhardtia_paiewonskiana))	Reinhardtia_gracilis))	(Sclerosperma_profizianum	Orania_palindan))	(Attalea_speciosa	((Elaeis_guineensis	Elaeis_oleifera)	Bactris_major)))	(((Manicaria_saccifera	Geonoma_undata)	((Dictyosperma_album	(((Hydriastele_microspadix	((Heterospathe_cagayanensis	(Burretiokentia_grandiflora	Veitchia_spiralis))	Leopoldinia_pulchra))	Kentiopsis_piersoniorum)	Dypsis_decaryi))	((Oenocarpus_bataua	Oenocarpus_minor)	Prestoea_acuminata)))	Pelagodoxa_henryana))))	(Pseudophoenix_vinifera	Chamaedorea_seifrizii)))	Calamus_caryotoides);
(((Iriartea_deltoidea	(Phoenix_dactylifera	((Pelagodoxa_henryana	Pseudophoenix_vinifera)	(Sabal_domingensis	(((Manicaria_saccifera	Geonoma_undata)	((Heterospathe_cagayanensis	(((Kentiopsis_piersoniorum	Dictyosperma_album)	(((Burretiokentia_grandiflora	Leopoldinia_pulchra)	Veitchia_spiralis)	Hydriastele_microspadix))	Dypsis_decaryi))	((Oenocarpus_bataua	Oenocarpus_minor)	Prestoea_acuminata)))	((((Elaeis_guineensis	Elaeis_oleifera)	(Bactris_major	Attalea_speciosa))	(Orania_palindan	((Podococcus_barteri	(Reinhardtia_gracilis	((Reinhardtia_latisecta	Reinhardtia_paiewonskiana)	Reinhardtia_simplex)))	Sclerosperma_profizianum)))	Roystonea_regia))))))	(Serenoa_repens	Chamaedorea_seifrizii))	Calamus_caryotoides);
((((Serenoa_repens	Phoenix_dactylifera)	Sabal_domingensis)	((Iriartea_deltoidea	((Geonoma_undata	((Prestoea_acuminata	((((((Heterospathe_cagayanensis	(Burretiokentia_grandiflora	Veitchia_spiralis))	(Leopoldinia_pulchra	Hydriastele_microspadix))	Kentiopsis_piersoniorum)	Dypsis_decaryi)	Dictyosperma_album)	(Oenocarpus_bataua	Oenocarpus_minor)))	Manicaria_saccifera))	((Orania_palindan	Sclerosperma_profizianum)	(((Elaeis_guineensis	Elaeis_oleifera)	(Bactris_major	Attalea_speciosa))	((Podococcus_barteri	(Reinhardtia_gracilis	((Reinhardtia_latisecta	Reinhardtia_paiewonskiana)	Reinhardtia_simplex)))	Roystonea_regia)))))	(Pelagodoxa_henryana	(Chamaedorea_seifrizii	Pseudophoenix_vinifera))))	Calamus_caryotoides);
((Iriartea_deltoidea	((((((Pelagodoxa_henryana	(Oenocarpus_bataua	Oenocarpus_minor))	Podococcus_barteri)	(((((Heterospathe_cagayanensis	(Burretiokentia_grandiflora	Veitchia_spiralis))	Kentiopsis_piersoniorum)	Leopoldinia_pulchra)	(Dictyosperma_album	Dypsis_decaryi))	Hydriastele_microspadix))	((Manicaria_saccifera	Prestoea_acuminata)	Geonoma_undata))	(((Attalea_speciosa	((Elaeis_guineensis	Elaeis_oleifera)	Bactris_major))	(Orania_palindan	Sclerosperma_profizianum))	((((Reinhardtia_gracilis	Reinhardtia_latisecta)	Reinhardtia_paiewonskiana)	Reinhardtia_simplex)	Roystonea_regia)))	((Chamaedorea_seifrizii	Pseudophoenix_vinifera)	((Phoenix_dactylifera	Serenoa_repens)	Sabal_domingensis))))	Calamus_caryotoides);
(((Phoenix_dactylifera	((Iriartea_deltoidea	(((((((Leopoldinia_pulchra	Oenocarpus_bataua)	Oenocarpus_minor)	((Dictyosperma_album	((Heterospathe_cagayanensis	(Hydriastele_microspadix	(Burretiokentia_grandiflora	Veitchia_spiralis)))	Kentiopsis_piersoniorum))	Dypsis_decaryi))	((Manicaria_saccifera	Geonoma_undata)	Prestoea_acuminata))	(Podococcus_barteri	(((Reinhardtia_gracilis	Reinhardtia_latisecta)	Reinhardtia_paiewonskiana)	Reinhardtia_simplex)))	((Attalea_speciosa	((Elaeis_guineensis	Elaeis_oleifera)	Bactris_major))	Roystonea_regia))	(Orania_palindan	Sclerosperma_profizianum)))	((Serenoa_repens	Chamaedorea_seifrizii)	(Pelagodoxa_henryana	Pseudophoenix_vinifera))))	Sabal_domingensis)	Calamus_caryotoides);
((((Pelagodoxa_henryana	Pseudophoenix_vinifera)	((Chamaedorea_seifrizii	(Sabal_domingensis	(Serenoa_repens	Phoenix_dactylifera)))	(Iriartea_deltoidea	((((Attalea_speciosa	((Elaeis_guineensis	Elaeis_oleifera)	Bactris_major))	Roystonea_regia)	((Podococcus_barteri	(((Reinhardtia_latisecta	Reinhardtia_paiewonskiana)	Reinhardtia_simplex)	Reinhardtia_gracilis))	(Orania_palindan	Sclerosperma_profizianum)))	((Dictyosperma_album	((((Heterospathe_cagayanensis	(Burretiokentia_grandiflora	Veitchia_spiralis))	Kentiopsis_piersoniorum)	Hydriastele_microspadix)	(Dypsis_decaryi	Leopoldinia_pulchra)))	((Manicaria_saccifera	Prestoea_acuminata)	Geonoma_undata))))))	(Oenocarpus_bataua	Oenocarpus_minor))	Calamus_caryotoides);
(((((Pelagodoxa_henryana	Pseudophoenix_vinifera)	((Iriartea_deltoidea	(Sabal_domingensis	(Serenoa_repens	Phoenix_dactylifera)))	(((Dictyosperma_album	((((Heterospathe_cagayanensis	((Leopoldinia_pulchra	Burretiokentia_grandiflora)	Veitchia_spiralis))	Hydriastele_microspadix)	Kentiopsis_piersoniorum)	Dypsis_decaryi))	((Manicaria_saccifera	Prestoea_acuminata)	Geonoma_undata))	(Chamaedorea_seifrizii	((Orania_palindan	(Sclerosperma_profizianum	(Attalea_speciosa	((Elaeis_guineensis	Elaeis_oleifera)	Bactris_major))))	(Roystonea_regia	(Reinhardtia_gracilis	(Reinhardtia_simplex	(Reinhardtia_latisecta	Reinhardtia_paiewonskiana)))))))))	Podococcus_barteri)	(Oenocarpus_bataua	Oenocarpus_minor))	Calamus_caryotoides);
((((((((Oenocarpus_bataua	Oenocarpus_minor)	(((((Kentiopsis_piersoniorum	(Heterospathe_cagayanensis	(Burretiokentia_grandiflora	Veitchia_spiralis)))	Hydriastele_microspadix)	Dypsis_decaryi)	Dictyosperma_album)	((Manicaria_saccifera	Prestoea_acuminata)	Geonoma_undata)))	(Podococcus_barteri	(Leopoldinia_pulchra	(((Sclerosperma_profizianum	(Reinhardtia_simplex	(Reinhardtia_gracilis	(Reinhardtia_latisecta	Reinhardtia_paiewonskiana))))	Orania_palindan)	(Attalea_speciosa	((Elaeis_guineensis	Elaeis_oleifera)	Bactris_major))))))	(Roystonea_regia	Pelagodoxa_henryana))	(Sabal_domingensis	Phoenix_dactylifera))	((Serenoa_repens	Chamaedorea_seifrizii)	Pseudophoenix_vinifera))	Iriartea_deltoidea)	Calamus_caryotoides);
((((((((((Oenocarpus_bataua	Oenocarpus_minor)	((((Kentiopsis_piersoniorum	(Heterospathe_cagayanensis	(Burretiokentia_grandiflora	Veitchia_spiralis)))	Hydriastele_microspadix)	Dypsis_decaryi)	Dictyosperma_album))	(Prestoea_acuminata	(Geonoma_undata	Manicaria_saccifera)))	Roystonea_regia)	((Attalea_speciosa	((Elaeis_guineensis	Elaeis_oleifera)	Bactris_major))	((Leopoldinia_pulchra	Orania_palindan)	(Sclerosperma_profizianum	(Podococcus_barteri	((Reinhardtia_simplex	(Reinhardtia_latisecta	Reinhardtia_paiewonskiana))	Reinhardtia_gracilis))))))	Pelagodoxa_henryana)	(Sabal_domingensis	Phoenix_dactylifera))	((Serenoa_repens	Chamaedorea_seifrizii)	Pseudophoenix_vinifera))	Iriartea_deltoidea)	Calamus_caryotoides);
((((((((((Oenocarpus_bataua	Oenocarpus_minor)	(Dictyosperma_album	((Dypsis_decaryi	((((Leopoldinia_pulchra	Burretiokentia_grandiflora)	Veitchia_spiralis)	Hydriastele_microspadix)	Heterospathe_cagayanensis))	Kentiopsis_piersoniorum)))	(Prestoea_acuminata	(Geonoma_undata	Manicaria_saccifera)))	((Orania_palindan	((Sclerosperma_profizianum	(((Reinhardtia_latisecta	Reinhardtia_paiewonskiana)	Reinhardtia_gracilis)	Reinhardtia_simplex))	Podococcus_barteri))	(Attalea_speciosa	((Elaeis_guineensis	Elaeis_oleifera)	Bactris_major))))	Roystonea_regia)	Pelagodoxa_henryana)	(Sabal_domingensis	(Serenoa_repens	Phoenix_dactylifera)))	(Chamaedorea_seifrizii	Pseudophoenix_vinifera))	Iriartea_deltoidea)	Calamus_caryotoides);
(((((Pseudophoenix_vinifera	Iriartea_deltoidea)	(((Roystonea_regia	((((((Bactris_major	Attalea_speciosa)	(Elaeis_guineensis	Elaeis_oleifera))	Orania_palindan)	(Sclerosperma_profizianum	(Reinhardtia_gracilis	((Reinhardtia_latisecta	Reinhardtia_paiewonskiana)	Reinhardtia_simplex))))	Podococcus_barteri)	((Hydriastele_microspadix	(((Heterospathe_cagayanensis	Kentiopsis_piersoniorum)	(Dypsis_decaryi	((Leopoldinia_pulchra	Burretiokentia_grandiflora)	Veitchia_spiralis)))	Dictyosperma_album))	(Geonoma_undata	(Manicaria_saccifera	Prestoea_acuminata)))))	(Sabal_domingensis	Phoenix_dactylifera))	(Serenoa_repens	Chamaedorea_seifrizii)))	Pelagodoxa_henryana)	(Oenocarpus_minor	Oenocarpus_bataua))	Calamus_caryotoides);
((((Pseudophoenix_vinifera	Iriartea_deltoidea)	(((Serenoa_repens	Chamaedorea_seifrizii)	((Roystonea_regia	((((((Bactris_major	Attalea_speciosa)	(Elaeis_guineensis	Elaeis_oleifera))	((Sclerosperma_profizianum	(Reinhardtia_gracilis	((Reinhardtia_latisecta	Reinhardtia_paiewonskiana)	Reinhardtia_simplex)))	Orania_palindan))	Leopoldinia_pulchra)	Podococcus_barteri)	(((Oenocarpus_minor	Oenocarpus_bataua)	((Dictyosperma_album	(Hydriastele_microspadix	(((Burretiokentia_grandiflora	Veitchia_spiralis)	Heterospathe_cagayanensis)	Kentiopsis_piersoniorum)))	Dypsis_decaryi))	(Geonoma_undata	(Manicaria_saccifera	Prestoea_acuminata)))))	Sabal_domingensis))	Phoenix_dactylifera))	Pelagodoxa_henryana)	Calamus_caryotoides);
(((Phoenix_dactylifera	Sabal_domingensis)	(((((((Bactris_major	Attalea_speciosa)	(Elaeis_guineensis	Elaeis_oleifera))	((Sclerosperma_profizianum	Orania_palindan)	(((Reinhardtia_gracilis	Reinhardtia_latisecta)	Reinhardtia_paiewonskiana)	Reinhardtia_simplex)))	((Serenoa_repens	Chamaedorea_seifrizii)	Podococcus_barteri))	(((Oenocarpus_minor	Oenocarpus_bataua)	(Dictyosperma_album	(((Leopoldinia_pulchra	Dypsis_decaryi)	((Hydriastele_microspadix	(Veitchia_spiralis	Heterospathe_cagayanensis))	Burretiokentia_grandiflora))	Kentiopsis_piersoniorum)))	(Geonoma_undata	(Manicaria_saccifera	Prestoea_acuminata))))	(Pelagodoxa_henryana	Roystonea_regia))	(Pseudophoenix_vinifera	Iriartea_deltoidea)))	Calamus_caryotoides);
((Iriartea_deltoidea	(((((Serenoa_repens	Phoenix_dactylifera)	Sabal_domingensis)	((((Oenocarpus_minor	Oenocarpus_bataua)	(Dictyosperma_album	(((Kentiopsis_piersoniorum	((Burretiokentia_grandiflora	Veitchia_spiralis)	Heterospathe_cagayanensis))	Hydriastele_microspadix)	Dypsis_decaryi)))	(Geonoma_undata	(Manicaria_saccifera	Prestoea_acuminata)))	(Roystonea_regia	((((Sclerosperma_profizianum	(Reinhardtia_gracilis	(Reinhardtia_latisecta	Reinhardtia_paiewonskiana)))	((Bactris_major	Attalea_speciosa)	(Reinhardtia_simplex	(Elaeis_guineensis	Elaeis_oleifera))))	(Leopoldinia_pulchra	Orania_palindan))	Podococcus_barteri))))	Pelagodoxa_henryana)	(Chamaedorea_seifrizii	Pseudophoenix_vinifera)))	Calamus_caryotoides);
((Pseudophoenix_vinifera	(Pelagodoxa_henryana	(Chamaedorea_seifrizii	(((Serenoa_repens	Phoenix_dactylifera)	Sabal_domingensis)	(Iriartea_deltoidea	(((((Podococcus_barteri	(Reinhardtia_simplex	(Reinhardtia_paiewonskiana	(Reinhardtia_gracilis	Reinhardtia_latisecta))))	(Sclerosperma_profizianum	Orania_palindan))	(((Elaeis_guineensis	Elaeis_oleifera)	Bactris_major)	Attalea_speciosa))	(((Oenocarpus_minor	Oenocarpus_bataua)	(Dictyosperma_album	(((Kentiopsis_piersoniorum	(((Leopoldinia_pulchra	Burretiokentia_grandiflora)	Veitchia_spiralis)	Heterospathe_cagayanensis))	Hydriastele_microspadix)	Dypsis_decaryi)))	(Geonoma_undata	(Manicaria_saccifera	Prestoea_acuminata))))	Roystonea_regia))))))	Calamus_caryotoides);
((Iriartea_deltoidea	((Phoenix_dactylifera	Sabal_domingensis)	(((Roystonea_regia	(((Podococcus_barteri	(Reinhardtia_simplex	(Reinhardtia_paiewonskiana	Reinhardtia_latisecta)))	((Reinhardtia_gracilis	Sclerosperma_profizianum)	Orania_palindan))	(((Elaeis_guineensis	Elaeis_oleifera)	Bactris_major)	Attalea_speciosa)))	((Pelagodoxa_henryana	((Oenocarpus_minor	Oenocarpus_bataua)	(Dypsis_decaryi	(Dictyosperma_album	((Kentiopsis_piersoniorum	(((Leopoldinia_pulchra	Burretiokentia_grandiflora)	Veitchia_spiralis)	Heterospathe_cagayanensis))	Hydriastele_microspadix)))))	(Prestoea_acuminata	(Geonoma_undata	Manicaria_saccifera))))	(Pseudophoenix_vinifera	(Chamaedorea_seifrizii	Serenoa_repens)))))	Calamus_caryotoides);
((Iriartea_deltoidea	(Pelagodoxa_henryana	(((Phoenix_dactylifera	(Pseudophoenix_vinifera	(Chamaedorea_seifrizii	Serenoa_repens)))	Sabal_domingensis)	((((Roystonea_regia	(((Elaeis_guineensis	Elaeis_oleifera)	Bactris_major)	Attalea_speciosa))	Podococcus_barteri)	(Sclerosperma_profizianum	(Reinhardtia_simplex	(Reinhardtia_gracilis	(Reinhardtia_paiewonskiana	Reinhardtia_latisecta)))))	(Orania_palindan	(((Oenocarpus_minor	Oenocarpus_bataua)	(Dictyosperma_album	(Dypsis_decaryi	(((((Leopoldinia_pulchra	Burretiokentia_grandiflora)	Veitchia_spiralis)	Heterospathe_cagayanensis)	Hydriastele_microspadix)	Kentiopsis_piersoniorum))))	(Prestoea_acuminata	(Geonoma_undata	Manicaria_saccifera))))))))	Calamus_caryotoides);
((Iriartea_deltoidea	((((Pseudophoenix_vinifera	(Chamaedorea_seifrizii	Serenoa_repens))	(((Geonoma_undata	(Manicaria_saccifera	(Prestoea_acuminata	((((Hydriastele_microspadix	(Kentiopsis_piersoniorum	((Burretiokentia_grandiflora	Veitchia_spiralis)	Heterospathe_cagayanensis)))	Dypsis_decaryi)	Dictyosperma_album)	(Oenocarpus_minor	Oenocarpus_bataua)))))	(Roystonea_regia	((((Leopoldinia_pulchra	Orania_palindan)	(Sclerosperma_profizianum	(Reinhardtia_gracilis	(Reinhardtia_simplex	(Reinhardtia_paiewonskiana	Reinhardtia_latisecta)))))	(((Elaeis_guineensis	Elaeis_oleifera)	Bactris_major)	Attalea_speciosa))	Podococcus_barteri)))	Pelagodoxa_henryana))	Sabal_domingensis)	Phoenix_dactylifera))	Calamus_caryotoides);
(((Oenocarpus_minor	Oenocarpus_bataua)	((((((((Hydriastele_microspadix	(Kentiopsis_piersoniorum	((Burretiokentia_grandiflora	Veitchia_spiralis)	Heterospathe_cagayanensis)))	Dypsis_decaryi)	Dictyosperma_album)	((Manicaria_saccifera	Prestoea_acuminata)	Geonoma_undata))	(Podococcus_barteri	((Orania_palindan	((Sclerosperma_profizianum	Reinhardtia_gracilis)	(Reinhardtia_simplex	(Reinhardtia_paiewonskiana	Reinhardtia_latisecta))))	(((Elaeis_guineensis	Elaeis_oleifera)	Bactris_major)	Attalea_speciosa))))	(Roystonea_regia	Pelagodoxa_henryana))	((Sabal_domingensis	Phoenix_dactylifera)	(Pseudophoenix_vinifera	((Leopoldinia_pulchra	Chamaedorea_seifrizii)	Serenoa_repens))))	Iriartea_deltoidea))	Calamus_caryotoides);
(((Oenocarpus_minor	Oenocarpus_bataua)	(Pelagodoxa_henryana	(((((Hydriastele_microspadix	(Kentiopsis_piersoniorum	(((Leopoldinia_pulchra	Burretiokentia_grandiflora)	Veitchia_spiralis)	Heterospathe_cagayanensis)))	Dypsis_decaryi)	Dictyosperma_album)	Geonoma_undata)	((Manicaria_saccifera	Prestoea_acuminata)	(((Chamaedorea_seifrizii	Podococcus_barteri)	((Orania_palindan	(Sclerosperma_profizianum	(Reinhardtia_gracilis	(Reinhardtia_simplex	(Reinhardtia_paiewonskiana	Reinhardtia_latisecta)))))	(((Elaeis_guineensis	Elaeis_oleifera)	Bactris_major)	Attalea_speciosa)))	((((Sabal_domingensis	Serenoa_repens)	Phoenix_dactylifera)	(Iriartea_deltoidea	Pseudophoenix_vinifera))	Roystonea_regia))))))	Calamus_caryotoides);
(((((Iriartea_deltoidea	(Roystonea_regia	((((Oenocarpus_minor	Oenocarpus_bataua)	(Dictyosperma_album	(Dypsis_decaryi	(((((Leopoldinia_pulchra	Burretiokentia_grandiflora)	Veitchia_spiralis)	Heterospathe_cagayanensis)	Kentiopsis_piersoniorum)	Hydriastele_microspadix))))	((Prestoea_acuminata	Manicaria_saccifera)	Geonoma_undata))	(((Podococcus_barteri	(Reinhardtia_gracilis	(Reinhardtia_simplex	(Reinhardtia_latisecta	Reinhardtia_paiewonskiana))))	(Orania_palindan	Sclerosperma_profizianum))	(Attalea_speciosa	(Bactris_major	(Elaeis_guineensis	Elaeis_oleifera)))))))	(Pseudophoenix_vinifera	Pelagodoxa_henryana))	(Sabal_domingensis	(Serenoa_repens	Phoenix_dactylifera)))	Chamaedorea_seifrizii)	Calamus_caryotoides);
((Pelagodoxa_henryana	(Sabal_domingensis	((((Chamaedorea_seifrizii	Serenoa_repens)	Pseudophoenix_vinifera)	Phoenix_dactylifera)	(Iriartea_deltoidea	((Roystonea_regia	(((Oenocarpus_minor	Oenocarpus_bataua)	((Hydriastele_microspadix	((Dypsis_decaryi	(Burretiokentia_grandiflora	Veitchia_spiralis))	(Heterospathe_cagayanensis	Dictyosperma_album)))	Kentiopsis_piersoniorum))	(Prestoea_acuminata	(Manicaria_saccifera	Geonoma_undata))))	((((Leopoldinia_pulchra	Orania_palindan)	Sclerosperma_profizianum)	((Reinhardtia_gracilis	(Reinhardtia_simplex	(Reinhardtia_latisecta	Reinhardtia_paiewonskiana)))	((Elaeis_guineensis	Elaeis_oleifera)	(Attalea_speciosa	Bactris_major))))	Podococcus_barteri))))))	Calamus_caryotoides);
((Chamaedorea_seifrizii	((((((Roystonea_regia	((((Attalea_speciosa	(Bactris_major	(Elaeis_guineensis	Elaeis_oleifera)))	((Leopoldinia_pulchra	Orania_palindan)	(Sclerosperma_profizianum	((Reinhardtia_gracilis	(Reinhardtia_latisecta	Reinhardtia_paiewonskiana))	Reinhardtia_simplex))))	Podococcus_barteri)	((Dypsis_decaryi	((Kentiopsis_piersoniorum	(((Burretiokentia_grandiflora	Veitchia_spiralis)	Hydriastele_microspadix)	Heterospathe_cagayanensis))	Dictyosperma_album))	((Prestoea_acuminata	Manicaria_saccifera)	Geonoma_undata))))	(Oenocarpus_minor	Oenocarpus_bataua))	((Serenoa_repens	Sabal_domingensis)	Phoenix_dactylifera))	Pelagodoxa_henryana)	Pseudophoenix_vinifera)	Iriartea_deltoidea))	Calamus_caryotoides);
(((((((Geonoma_undata	Pelagodoxa_henryana)	((((Kentiopsis_piersoniorum	((Serenoa_repens	((Leopoldinia_pulchra	Burretiokentia_grandiflora)	Veitchia_spiralis))	Heterospathe_cagayanensis))	(Dypsis_decaryi	Hydriastele_microspadix))	Dictyosperma_album)	(Prestoea_acuminata	Manicaria_saccifera)))	((Sabal_domingensis	((((Elaeis_guineensis	Elaeis_oleifera)	(Attalea_speciosa	Bactris_major))	(Orania_palindan	(Sclerosperma_profizianum	(Reinhardtia_gracilis	(Reinhardtia_simplex	(Reinhardtia_latisecta	Reinhardtia_paiewonskiana))))))	(Chamaedorea_seifrizii	Podococcus_barteri)))	(Pseudophoenix_vinifera	Roystonea_regia)))	Phoenix_dactylifera)	Iriartea_deltoidea)	(Oenocarpus_minor	Oenocarpus_bataua))	Calamus_caryotoides);
(((((((((Dictyosperma_album	(Dypsis_decaryi	((Kentiopsis_piersoniorum	(((Leopoldinia_pulchra	Burretiokentia_grandiflora)	Veitchia_spiralis)	Heterospathe_cagayanensis))	Hydriastele_microspadix)))	(Geonoma_undata	(Manicaria_saccifera	Prestoea_acuminata)))	(Roystonea_regia	(((Attalea_speciosa	(Bactris_major	(Elaeis_guineensis	Elaeis_oleifera)))	(Orania_palindan	(Sclerosperma_profizianum	(Reinhardtia_gracilis	(Reinhardtia_simplex	(Reinhardtia_latisecta	Reinhardtia_paiewonskiana))))))	Podococcus_barteri)))	(Serenoa_repens	(Sabal_domingensis	Phoenix_dactylifera)))	Chamaedorea_seifrizii)	Iriartea_deltoidea)	(Pelagodoxa_henryana	Pseudophoenix_vinifera))	(Oenocarpus_minor	Oenocarpus_bataua))	Calamus_caryotoides);
((Pseudophoenix_vinifera	((((((((Oenocarpus_minor	Oenocarpus_bataua)	Pelagodoxa_henryana)	(Dictyosperma_album	((Dypsis_decaryi	(Heterospathe_cagayanensis	(Hydriastele_microspadix	((Leopoldinia_pulchra	Burretiokentia_grandiflora)	Veitchia_spiralis))))	Kentiopsis_piersoniorum)))	(Geonoma_undata	(Manicaria_saccifera	Prestoea_acuminata)))	((Orania_palindan	Sclerosperma_profizianum)	(((Reinhardtia_gracilis	(Reinhardtia_simplex	(Reinhardtia_latisecta	Reinhardtia_paiewonskiana)))	Roystonea_regia)	((Elaeis_guineensis	Elaeis_oleifera)	(Attalea_speciosa	Bactris_major)))))	((Chamaedorea_seifrizii	Serenoa_repens)	(Sabal_domingensis	Phoenix_dactylifera)))	Iriartea_deltoidea)	Podococcus_barteri))	Calamus_caryotoides);
((Iriartea_deltoidea	(((((Geonoma_undata	(Manicaria_saccifera	Prestoea_acuminata))	(Pelagodoxa_henryana	((Oenocarpus_minor	Oenocarpus_bataua)	(Dictyosperma_album	(((Heterospathe_cagayanensis	((Leopoldinia_pulchra	Burretiokentia_grandiflora)	Veitchia_spiralis))	Kentiopsis_piersoniorum)	(Dypsis_decaryi	Hydriastele_microspadix))))))	((Orania_palindan	(((Reinhardtia_gracilis	(Reinhardtia_simplex	(Reinhardtia_latisecta	Reinhardtia_paiewonskiana)))	Sclerosperma_profizianum)	(Chamaedorea_seifrizii	Podococcus_barteri)))	(Roystonea_regia	(((Elaeis_guineensis	Elaeis_oleifera)	(Attalea_speciosa	(Bactris_major	Serenoa_repens)))	Pseudophoenix_vinifera))))	Sabal_domingensis)	Phoenix_dactylifera))	Calamus_caryotoides);
((Iriartea_deltoidea	(((((Geonoma_undata	(Manicaria_saccifera	Prestoea_acuminata))	(Pelagodoxa_henryana	((Oenocarpus_minor	Oenocarpus_bataua)	(Dictyosperma_album	(((((Leopoldinia_pulchra	Heterospathe_cagayanensis)	(Burretiokentia_grandiflora	Veitchia_spiralis))	Kentiopsis_piersoniorum)	Hydriastele_microspadix)	Dypsis_decaryi)))))	((Orania_palindan	Sclerosperma_profizianum)	(((Elaeis_guineensis	Elaeis_oleifera)	(Attalea_speciosa	Bactris_major))	(((Reinhardtia_gracilis	(Reinhardtia_simplex	(Reinhardtia_latisecta	Reinhardtia_paiewonskiana)))	Podococcus_barteri)	Roystonea_regia))))	(Sabal_domingensis	Phoenix_dactylifera))	((Serenoa_repens	Chamaedorea_seifrizii)	Pseudophoenix_vinifera)))	Calamus_caryotoides);
((Pelagodoxa_henryana	((((Sabal_domingensis	Phoenix_dactylifera)	Iriartea_deltoidea)	((Serenoa_repens	Chamaedorea_seifrizii)	Pseudophoenix_vinifera))	((Podococcus_barteri	((Manicaria_saccifera	Prestoea_acuminata)	(((Oenocarpus_minor	Oenocarpus_bataua)	(Dictyosperma_album	((((Heterospathe_cagayanensis	(Veitchia_spiralis	(Burretiokentia_grandiflora	Leopoldinia_pulchra)))	Kentiopsis_piersoniorum)	Hydriastele_microspadix)	Dypsis_decaryi)))	Geonoma_undata)))	((Orania_palindan	Sclerosperma_profizianum)	((Reinhardtia_simplex	((Reinhardtia_gracilis	Reinhardtia_latisecta)	Reinhardtia_paiewonskiana))	(((Elaeis_guineensis	Elaeis_oleifera)	(Attalea_speciosa	Bactris_major))	Roystonea_regia))))))	Calamus_caryotoides);
((Iriartea_deltoidea	(((Serenoa_repens	Chamaedorea_seifrizii)	Pseudophoenix_vinifera)	(((((((Reinhardtia_simplex	(Reinhardtia_latisecta	Reinhardtia_paiewonskiana))	Reinhardtia_gracilis)	((Attalea_speciosa	(Bactris_major	(Elaeis_guineensis	Elaeis_oleifera)))	Roystonea_regia))	(((Podococcus_barteri	(Oenocarpus_minor	Oenocarpus_bataua))	Pelagodoxa_henryana)	(Dictyosperma_album	((Dypsis_decaryi	(((Veitchia_spiralis	Burretiokentia_grandiflora)	Hydriastele_microspadix)	Heterospathe_cagayanensis))	Kentiopsis_piersoniorum))))	(Geonoma_undata	(Manicaria_saccifera	Prestoea_acuminata)))	((Leopoldinia_pulchra	Orania_palindan)	Sclerosperma_profizianum))	(Sabal_domingensis	Phoenix_dactylifera))))	Calamus_caryotoides);
((Iriartea_deltoidea	((Sabal_domingensis	Phoenix_dactylifera)	(((((Podococcus_barteri	(Reinhardtia_gracilis	(Reinhardtia_simplex	(Reinhardtia_latisecta	Reinhardtia_paiewonskiana))))	(((Elaeis_oleifera	Elaeis_guineensis)	(Bactris_major	Attalea_speciosa))	Roystonea_regia))	((Prestoea_acuminata	((Oenocarpus_bataua	Oenocarpus_minor)	(((Dypsis_decaryi	Kentiopsis_piersoniorum)	((Heterospathe_cagayanensis	Leopoldinia_pulchra)	((Burretiokentia_grandiflora	Veitchia_spiralis)	Hydriastele_microspadix)))	Dictyosperma_album)))	(Manicaria_saccifera	Geonoma_undata)))	(Orania_palindan	Sclerosperma_profizianum))	((Pseudophoenix_vinifera	(Serenoa_repens	Chamaedorea_seifrizii))	Pelagodoxa_henryana))))	Calamus_caryotoides);
((Iriartea_deltoidea	(((Sabal_domingensis	Phoenix_dactylifera)	((Roystonea_regia	(((Sclerosperma_profizianum	(Reinhardtia_simplex	((Reinhardtia_gracilis	Reinhardtia_latisecta)	Reinhardtia_paiewonskiana)))	((Attalea_speciosa	((Elaeis_oleifera	Elaeis_guineensis)	Bactris_major))	Orania_palindan))	((((Oenocarpus_bataua	Oenocarpus_minor)	(((Heterospathe_cagayanensis	((Leopoldinia_pulchra	Burretiokentia_grandiflora)	Veitchia_spiralis))	Hydriastele_microspadix)	((Kentiopsis_piersoniorum	Dypsis_decaryi)	Dictyosperma_album)))	((Prestoea_acuminata	Manicaria_saccifera)	Geonoma_undata))	Podococcus_barteri)))	Pelagodoxa_henryana))	(Pseudophoenix_vinifera	(Serenoa_repens	Chamaedorea_seifrizii))))	Calamus_caryotoides);
((Iriartea_deltoidea	(((Sabal_domingensis	(Serenoa_repens	Phoenix_dactylifera))	(Roystonea_regia	(((Prestoea_acuminata	((Oenocarpus_bataua	Oenocarpus_minor)	(((Kentiopsis_piersoniorum	(Heterospathe_cagayanensis	((Leopoldinia_pulchra	Burretiokentia_grandiflora)	Veitchia_spiralis)))	Hydriastele_microspadix)	(Dypsis_decaryi	Dictyosperma_album))))	((Pelagodoxa_henryana	Manicaria_saccifera)	Geonoma_undata))	(((Elaeis_oleifera	Elaeis_guineensis)	(Bactris_major	Attalea_speciosa))	((Sclerosperma_profizianum	(Podococcus_barteri	((Reinhardtia_simplex	(Reinhardtia_latisecta	Reinhardtia_paiewonskiana))	Reinhardtia_gracilis)))	Orania_palindan)))))	(Pseudophoenix_vinifera	Chamaedorea_seifrizii)))	Calamus_caryotoides);
((Iriartea_deltoidea	(((Sabal_domingensis	Phoenix_dactylifera)	((Pelagodoxa_henryana	Roystonea_regia)	((((Oenocarpus_bataua	Oenocarpus_minor)	(Dypsis_decaryi	((((Burretiokentia_grandiflora	Veitchia_spiralis)	Hydriastele_microspadix)	(Heterospathe_cagayanensis	Kentiopsis_piersoniorum))	Dictyosperma_album)))	(Prestoea_acuminata	(Manicaria_saccifera	Geonoma_undata)))	((Attalea_speciosa	((Elaeis_oleifera	Elaeis_guineensis)	Bactris_major))	((Sclerosperma_profizianum	(Podococcus_barteri	(((Reinhardtia_latisecta	Reinhardtia_paiewonskiana)	Reinhardtia_gracilis)	Reinhardtia_simplex)))	(Leopoldinia_pulchra	Orania_palindan))))))	(Pseudophoenix_vinifera	(Serenoa_repens	Chamaedorea_seifrizii))))	Calamus_caryotoides);
((((((Sabal_domingensis	(Serenoa_repens	Phoenix_dactylifera))	(Pelagodoxa_henryana	((((Oenocarpus_bataua	Oenocarpus_minor)	(Dictyosperma_album	(((Kentiopsis_piersoniorum	((Burretiokentia_grandiflora	Veitchia_spiralis)	Heterospathe_cagayanensis))	Hydriastele_microspadix)	Dypsis_decaryi)))	(Prestoea_acuminata	(Manicaria_saccifera	Geonoma_undata)))	(Roystonea_regia	((Attalea_speciosa	((Elaeis_oleifera	Elaeis_guineensis)	Bactris_major))	((Podococcus_barteri	(((Reinhardtia_latisecta	Reinhardtia_paiewonskiana)	Reinhardtia_simplex)	Reinhardtia_gracilis))	((Leopoldinia_pulchra	Orania_palindan)	Sclerosperma_profizianum)))))))	Pseudophoenix_vinifera)	Iriartea_deltoidea)	Chamaedorea_seifrizii)	Calamus_caryotoides);
(((Chamaedorea_seifrizii	Pseudophoenix_vinifera)	((((Sabal_domingensis	(Serenoa_repens	Phoenix_dactylifera))	((((Oenocarpus_bataua	Oenocarpus_minor)	((((Kentiopsis_piersoniorum	(((Burretiokentia_grandiflora	Leopoldinia_pulchra)	Veitchia_spiralis)	Heterospathe_cagayanensis))	Hydriastele_microspadix)	Dypsis_decaryi)	Dictyosperma_album))	(Geonoma_undata	(Prestoea_acuminata	Manicaria_saccifera)))	(((Roystonea_regia	(Attalea_speciosa	((Elaeis_oleifera	Elaeis_guineensis)	Bactris_major)))	(Podococcus_barteri	(((Reinhardtia_latisecta	Reinhardtia_paiewonskiana)	Reinhardtia_simplex)	Reinhardtia_gracilis)))	(Orania_palindan	Sclerosperma_profizianum))))	Pelagodoxa_henryana)	Iriartea_deltoidea))	Calamus_caryotoides);
(((Sabal_domingensis	(Serenoa_repens	Phoenix_dactylifera))	((((((Oenocarpus_bataua	Oenocarpus_minor)	(((Dypsis_decaryi	Hydriastele_microspadix)	(Kentiopsis_piersoniorum	(((Burretiokentia_grandiflora	Leopoldinia_pulchra)	Veitchia_spiralis)	Heterospathe_cagayanensis)))	Dictyosperma_album))	(Geonoma_undata	(Prestoea_acuminata	Manicaria_saccifera)))	(((((Attalea_speciosa	((Elaeis_oleifera	Elaeis_guineensis)	Bactris_major))	((Reinhardtia_latisecta	Reinhardtia_paiewonskiana)	(Reinhardtia_simplex	Reinhardtia_gracilis)))	(Orania_palindan	Sclerosperma_profizianum))	Podococcus_barteri)	Roystonea_regia))	Pelagodoxa_henryana)	(Iriartea_deltoidea	(Chamaedorea_seifrizii	Pseudophoenix_vinifera))))	Calamus_caryotoides);
(((Iriartea_deltoidea	((Chamaedorea_seifrizii	Pseudophoenix_vinifera)	((Sabal_domingensis	(Serenoa_repens	Phoenix_dactylifera))	(((((((Elaeis_oleifera	Elaeis_guineensis)	(Bactris_major	Attalea_speciosa))	(Sclerosperma_profizianum	((Reinhardtia_simplex	(Reinhardtia_latisecta	Reinhardtia_paiewonskiana))	Reinhardtia_gracilis)))	Orania_palindan)	Podococcus_barteri)	(((Oenocarpus_bataua	Oenocarpus_minor)	((((Hydriastele_microspadix	(((Burretiokentia_grandiflora	Leopoldinia_pulchra)	Veitchia_spiralis)	Heterospathe_cagayanensis))	Kentiopsis_piersoniorum)	Dypsis_decaryi)	Dictyosperma_album))	(Geonoma_undata	(Prestoea_acuminata	Manicaria_saccifera))))	Roystonea_regia))))	Pelagodoxa_henryana)	Calamus_caryotoides);
((Phoenix_dactylifera	((Iriartea_deltoidea	(((((((Podococcus_barteri	(((Reinhardtia_latisecta	Reinhardtia_paiewonskiana)	Reinhardtia_gracilis)	Reinhardtia_simplex))	(Sclerosperma_profizianum	(Leopoldinia_pulchra	Orania_palindan)))	(((Oenocarpus_bataua	Oenocarpus_minor)	(((Dypsis_decaryi	Hydriastele_microspadix)	Kentiopsis_piersoniorum)	(((Burretiokentia_grandiflora	Veitchia_spiralis)	Heterospathe_cagayanensis)	Dictyosperma_album)))	(Geonoma_undata	(Prestoea_acuminata	Manicaria_saccifera))))	((Elaeis_oleifera	Elaeis_guineensis)	(Bactris_major	Attalea_speciosa)))	Roystonea_regia)	Pelagodoxa_henryana)	((Serenoa_repens	Chamaedorea_seifrizii)	Pseudophoenix_vinifera)))	Sabal_domingensis))	Calamus_caryotoides);
(((((Sabal_domingensis	(((((Podococcus_barteri	((Reinhardtia_simplex	(Reinhardtia_latisecta	Reinhardtia_paiewonskiana))	Reinhardtia_gracilis))	(Sclerosperma_profizianum	Orania_palindan))	(((Geonoma_undata	Manicaria_saccifera)	(Attalea_speciosa	((Elaeis_oleifera	Elaeis_guineensis)	Bactris_major)))	Prestoea_acuminata))	(((Oenocarpus_bataua	Oenocarpus_minor)	(((((((Veitchia_spiralis	Burretiokentia_grandiflora)	Leopoldinia_pulchra)	Heterospathe_cagayanensis)	Kentiopsis_piersoniorum)	Hydriastele_microspadix)	Dictyosperma_album)	Dypsis_decaryi))	Roystonea_regia))	Pelagodoxa_henryana))	((Serenoa_repens	Chamaedorea_seifrizii)	Pseudophoenix_vinifera))	Phoenix_dactylifera)	Iriartea_deltoidea)	Calamus_caryotoides);
((Phoenix_dactylifera	((((Chamaedorea_seifrizii	Roystonea_regia)	((Pelagodoxa_henryana	((((Dictyosperma_album	((Dypsis_decaryi	Kentiopsis_piersoniorum)	Hydriastele_microspadix))	((Serenoa_repens	(Burretiokentia_grandiflora	Veitchia_spiralis))	Heterospathe_cagayanensis))	(Oenocarpus_minor	Oenocarpus_bataua))	((Manicaria_saccifera	Prestoea_acuminata)	Geonoma_undata)))	((Orania_palindan	Sclerosperma_profizianum)	((Attalea_speciosa	(Bactris_major	(Elaeis_oleifera	Elaeis_guineensis)))	((Reinhardtia_gracilis	(Reinhardtia_simplex	(Reinhardtia_latisecta	Reinhardtia_paiewonskiana)))	Podococcus_barteri)))))	(Leopoldinia_pulchra	(Pseudophoenix_vinifera	Iriartea_deltoidea)))	Sabal_domingensis))	Calamus_caryotoides);
((Iriartea_deltoidea	(((Serenoa_repens	Chamaedorea_seifrizii)	Pseudophoenix_vinifera)	((Pelagodoxa_henryana	(Sabal_domingensis	Phoenix_dactylifera))	((((Dictyosperma_album	(Dypsis_decaryi	(Hydriastele_microspadix	(Kentiopsis_piersoniorum	(((Leopoldinia_pulchra	Burretiokentia_grandiflora)	Veitchia_spiralis)	Heterospathe_cagayanensis)))))	(Oenocarpus_minor	Oenocarpus_bataua))	((Manicaria_saccifera	Prestoea_acuminata)	Geonoma_undata))	((Roystonea_regia	(Attalea_speciosa	(Bactris_major	(Elaeis_oleifera	Elaeis_guineensis))))	((Podococcus_barteri	(Sclerosperma_profizianum	(Reinhardtia_gracilis	(Reinhardtia_simplex	(Reinhardtia_latisecta	Reinhardtia_paiewonskiana)))))	Orania_palindan))))))	Calamus_caryotoides);
((Iriartea_deltoidea	((((Serenoa_repens	Chamaedorea_seifrizii)	Pseudophoenix_vinifera)	Phoenix_dactylifera)	((Roystonea_regia	((((Sclerosperma_profizianum	(Reinhardtia_gracilis	(Reinhardtia_simplex	(Reinhardtia_latisecta	Reinhardtia_paiewonskiana))))	((Elaeis_oleifera	Elaeis_guineensis)	(Attalea_speciosa	Bactris_major)))	(Leopoldinia_pulchra	Orania_palindan))	(Podococcus_barteri	((Prestoea_acuminata	((Dictyosperma_album	(Dypsis_decaryi	(Hydriastele_microspadix	(Kentiopsis_piersoniorum	((Burretiokentia_grandiflora	Veitchia_spiralis)	Heterospathe_cagayanensis)))))	(Oenocarpus_minor	Oenocarpus_bataua)))	(Pelagodoxa_henryana	(Geonoma_undata	Manicaria_saccifera))))))	Sabal_domingensis)))	Calamus_caryotoides);
((Iriartea_deltoidea	((((Chamaedorea_seifrizii	Pseudophoenix_vinifera)	((Roystonea_regia	((((Elaeis_oleifera	Elaeis_guineensis)	(Serenoa_repens	(Attalea_speciosa	Bactris_major)))	((Podococcus_barteri	((Reinhardtia_latisecta	Reinhardtia_paiewonskiana)	(Reinhardtia_gracilis	Reinhardtia_simplex)))	(Sclerosperma_profizianum	Orania_palindan)))	((Prestoea_acuminata	Manicaria_saccifera)	(Geonoma_undata	(((Dictyosperma_album	Kentiopsis_piersoniorum)	(Dypsis_decaryi	(Hydriastele_microspadix	(((Leopoldinia_pulchra	Burretiokentia_grandiflora)	Veitchia_spiralis)	Heterospathe_cagayanensis))))	(Oenocarpus_minor	Oenocarpus_bataua))))))	Pelagodoxa_henryana))	Sabal_domingensis)	Phoenix_dactylifera))	Calamus_caryotoides);
(((Sabal_domingensis	Phoenix_dactylifera)	((Pseudophoenix_vinifera	(Serenoa_repens	Chamaedorea_seifrizii))	((Iriartea_deltoidea	(((Sclerosperma_profizianum	Orania_palindan)	((Prestoea_acuminata	Manicaria_saccifera)	(Geonoma_undata	((Leopoldinia_pulchra	(Dictyosperma_album	(Dypsis_decaryi	(Kentiopsis_piersoniorum	(Heterospathe_cagayanensis	((Burretiokentia_grandiflora	Veitchia_spiralis)	Hydriastele_microspadix))))))	(Oenocarpus_minor	Oenocarpus_bataua)))))	((Podococcus_barteri	((Reinhardtia_simplex	(Reinhardtia_latisecta	Reinhardtia_paiewonskiana))	Reinhardtia_gracilis))	(Roystonea_regia	((Elaeis_oleifera	Elaeis_guineensis)	(Attalea_speciosa	Bactris_major))))))	Pelagodoxa_henryana)))	Calamus_caryotoides);
(((Sabal_domingensis	Phoenix_dactylifera)	((((((Roystonea_regia	(Reinhardtia_simplex	((Reinhardtia_gracilis	Reinhardtia_latisecta)	Reinhardtia_paiewonskiana)))	((Elaeis_oleifera	Elaeis_guineensis)	((Serenoa_repens	Attalea_speciosa)	Bactris_major)))	(Sclerosperma_profizianum	Orania_palindan))	Podococcus_barteri)	(((Pelagodoxa_henryana	(Prestoea_acuminata	Manicaria_saccifera))	Geonoma_undata)	((Dictyosperma_album	((Kentiopsis_piersoniorum	(Heterospathe_cagayanensis	(Dypsis_decaryi	((Leopoldinia_pulchra	Burretiokentia_grandiflora)	Veitchia_spiralis))))	Hydriastele_microspadix))	(Oenocarpus_minor	Oenocarpus_bataua))))	(Iriartea_deltoidea	(Pseudophoenix_vinifera	Chamaedorea_seifrizii))))	Calamus_caryotoides);
(((Iriartea_deltoidea	((Sabal_domingensis	(Phoenix_dactylifera	Serenoa_repens))	((((((Manicaria_saccifera	Prestoea_acuminata)	Geonoma_undata)	(Attalea_speciosa	(Bactris_major	(Elaeis_oleifera	Elaeis_guineensis))))	((Sclerosperma_profizianum	(Podococcus_barteri	(Leopoldinia_pulchra	Orania_palindan)))	(Roystonea_regia	((Reinhardtia_simplex	(Reinhardtia_latisecta	Reinhardtia_paiewonskiana))	Reinhardtia_gracilis))))	(Dictyosperma_album	(Dypsis_decaryi	((Kentiopsis_piersoniorum	Heterospathe_cagayanensis)	((Burretiokentia_grandiflora	Veitchia_spiralis)	Hydriastele_microspadix)))))	(((Oenocarpus_minor	Oenocarpus_bataua)	Pseudophoenix_vinifera)	Pelagodoxa_henryana))))	Chamaedorea_seifrizii)	Calamus_caryotoides);
((Iriartea_deltoidea	(Phoenix_dactylifera	(((((((Oenocarpus_minor	Oenocarpus_bataua)	Pelagodoxa_henryana)	(((Dictyosperma_album	(Kentiopsis_piersoniorum	((Veitchia_spiralis	(Leopoldinia_pulchra	Burretiokentia_grandiflora))	Dypsis_decaryi)))	Hydriastele_microspadix)	Heterospathe_cagayanensis))	((Manicaria_saccifera	Prestoea_acuminata)	Geonoma_undata))	(((Sclerosperma_profizianum	(Podococcus_barteri	(Roystonea_regia	(Reinhardtia_simplex	((Reinhardtia_gracilis	Reinhardtia_latisecta)	Reinhardtia_paiewonskiana)))))	((Serenoa_repens	(Bactris_major	Attalea_speciosa))	(Elaeis_oleifera	Elaeis_guineensis)))	Orania_palindan))	(Chamaedorea_seifrizii	Pseudophoenix_vinifera))	Sabal_domingensis)))	Calamus_caryotoides);
((Phoenix_dactylifera	((((Serenoa_repens	Chamaedorea_seifrizii)	Pseudophoenix_vinifera)	(Iriartea_deltoidea	((((Prestoea_acuminata	((Oenocarpus_minor	Oenocarpus_bataua)	(Dictyosperma_album	((Kentiopsis_piersoniorum	(Hydriastele_microspadix	(Heterospathe_cagayanensis	(Veitchia_spiralis	Burretiokentia_grandiflora))))	Dypsis_decaryi))))	Geonoma_undata)	(Manicaria_saccifera	Pelagodoxa_henryana))	(((((((Reinhardtia_latisecta	Reinhardtia_paiewonskiana)	Reinhardtia_gracilis)	Reinhardtia_simplex)	Roystonea_regia)	(Attalea_speciosa	((Elaeis_oleifera	Elaeis_guineensis)	Bactris_major)))	(Sclerosperma_profizianum	(Leopoldinia_pulchra	Orania_palindan)))	Podococcus_barteri))))	Sabal_domingensis))	Calamus_caryotoides);
((Iriartea_deltoidea	(((((Geonoma_undata	((((Oenocarpus_minor	Oenocarpus_bataua)	(Dictyosperma_album	((Kentiopsis_piersoniorum	Hydriastele_microspadix)	(Heterospathe_cagayanensis	(Dypsis_decaryi	(Veitchia_spiralis	Burretiokentia_grandiflora))))))	Prestoea_acuminata)	Manicaria_saccifera))	(((Roystonea_regia	(Podococcus_barteri	((Reinhardtia_latisecta	(Reinhardtia_paiewonskiana	Reinhardtia_gracilis))	Reinhardtia_simplex)))	((Elaeis_oleifera	Elaeis_guineensis)	(Bactris_major	Attalea_speciosa)))	(Sclerosperma_profizianum	(Leopoldinia_pulchra	Orania_palindan))))	Pelagodoxa_henryana)	((Serenoa_repens	Sabal_domingensis)	Phoenix_dactylifera))	(Chamaedorea_seifrizii	Pseudophoenix_vinifera)))	Calamus_caryotoides);
((Iriartea_deltoidea	((Roystonea_regia	(((Orania_palindan	Sclerosperma_profizianum)	((Podococcus_barteri	(Reinhardtia_simplex	((Reinhardtia_gracilis	Reinhardtia_latisecta)	Reinhardtia_paiewonskiana)))	(Attalea_speciosa	((Elaeis_oleifera	Elaeis_guineensis)	Bactris_major))))	(((Dictyosperma_album	((Hydriastele_microspadix	((Heterospathe_cagayanensis	Leopoldinia_pulchra)	(Kentiopsis_piersoniorum	(Burretiokentia_grandiflora	Veitchia_spiralis))))	Dypsis_decaryi))	(Oenocarpus_bataua	Oenocarpus_minor))	((Prestoea_acuminata	Manicaria_saccifera)	Geonoma_undata))))	((Sabal_domingensis	Phoenix_dactylifera)	(Pelagodoxa_henryana	((Serenoa_repens	Chamaedorea_seifrizii)	Pseudophoenix_vinifera)))))	Calamus_caryotoides);
(((Oenocarpus_bataua	Oenocarpus_minor)	(Roystonea_regia	(((Attalea_speciosa	((Elaeis_oleifera	Elaeis_guineensis)	Bactris_major))	Pseudophoenix_vinifera)	((((Chamaedorea_seifrizii	Orania_palindan)	((Podococcus_barteri	(Reinhardtia_simplex	((Reinhardtia_gracilis	Reinhardtia_latisecta)	Reinhardtia_paiewonskiana)))	Sclerosperma_profizianum))	((Pelagodoxa_henryana	(Dictyosperma_album	(((((Dypsis_decaryi	(Burretiokentia_grandiflora	Veitchia_spiralis))	Kentiopsis_piersoniorum)	Heterospathe_cagayanensis)	Hydriastele_microspadix)	Leopoldinia_pulchra)))	((Prestoea_acuminata	Manicaria_saccifera)	Geonoma_undata)))	(Iriartea_deltoidea	(Sabal_domingensis	(Phoenix_dactylifera	Serenoa_repens)))))))	Calamus_caryotoides);
((Iriartea_deltoidea	((Sabal_domingensis	((Roystonea_regia	(((((Elaeis_oleifera	Elaeis_guineensis)	(Bactris_major	(Serenoa_repens	Attalea_speciosa)))	(Orania_palindan	(((Reinhardtia_simplex	(Reinhardtia_latisecta	Reinhardtia_paiewonskiana))	Reinhardtia_gracilis)	Sclerosperma_profizianum)))	Podococcus_barteri)	(((Oenocarpus_bataua	Oenocarpus_minor)	((Dictyosperma_album	(Hydriastele_microspadix	(Kentiopsis_piersoniorum	(Heterospathe_cagayanensis	((Leopoldinia_pulchra	Burretiokentia_grandiflora)	Veitchia_spiralis)))))	Dypsis_decaryi))	((Prestoea_acuminata	Manicaria_saccifera)	Geonoma_undata))))	Pelagodoxa_henryana))	(Phoenix_dactylifera	(Chamaedorea_seifrizii	Pseudophoenix_vinifera))))	Calamus_caryotoides);
((((Pseudophoenix_vinifera	Chamaedorea_seifrizii)	(((Sabal_domingensis	(Serenoa_repens	Phoenix_dactylifera))	(Roystonea_regia	(((((Elaeis_oleifera	Elaeis_guineensis)	(Bactris_major	Attalea_speciosa))	(Orania_palindan	(((Reinhardtia_simplex	(Reinhardtia_latisecta	Reinhardtia_paiewonskiana))	Reinhardtia_gracilis)	Sclerosperma_profizianum)))	Podococcus_barteri)	(((Oenocarpus_bataua	Oenocarpus_minor)	(Dictyosperma_album	((Dypsis_decaryi	(Kentiopsis_piersoniorum	(Heterospathe_cagayanensis	((Leopoldinia_pulchra	Burretiokentia_grandiflora)	Veitchia_spiralis))))	Hydriastele_microspadix)))	((Prestoea_acuminata	Manicaria_saccifera)	Geonoma_undata)))))	Pelagodoxa_henryana))	Iriartea_deltoidea)	Calamus_caryotoides);
((((Chamaedorea_seifrizii	((Pseudophoenix_vinifera	Pelagodoxa_henryana)	((((Podococcus_barteri	Orania_palindan)	(((Prestoea_acuminata	Manicaria_saccifera)	((Oenocarpus_bataua	Oenocarpus_minor)	(Attalea_speciosa	((Elaeis_oleifera	Elaeis_guineensis)	Bactris_major))))	Geonoma_undata))	(Roystonea_regia	((((Reinhardtia_latisecta	Reinhardtia_paiewonskiana)	Reinhardtia_gracilis)	Reinhardtia_simplex)	Sclerosperma_profizianum)))	((Dictyosperma_album	(((((Leopoldinia_pulchra	Burretiokentia_grandiflora)	Veitchia_spiralis)	Dypsis_decaryi)	Heterospathe_cagayanensis)	Hydriastele_microspadix))	Kentiopsis_piersoniorum))))	((Serenoa_repens	Phoenix_dactylifera)	Sabal_domingensis))	Iriartea_deltoidea)	Calamus_caryotoides);
(((((Pseudophoenix_vinifera	(Roystonea_regia	Pelagodoxa_henryana))	((((Prestoea_acuminata	(Geonoma_undata	Manicaria_saccifera))	((Oenocarpus_bataua	Oenocarpus_minor)	(Attalea_speciosa	((Elaeis_oleifera	Elaeis_guineensis)	Bactris_major))))	((((Reinhardtia_simplex	(Reinhardtia_latisecta	Reinhardtia_paiewonskiana))	Reinhardtia_gracilis)	Sclerosperma_profizianum)	(Orania_palindan	(Chamaedorea_seifrizii	Podococcus_barteri))))	(((Heterospathe_cagayanensis	Kentiopsis_piersoniorum)	((Leopoldinia_pulchra	Burretiokentia_grandiflora)	Veitchia_spiralis))	((Dypsis_decaryi	Hydriastele_microspadix)	Dictyosperma_album))))	(Phoenix_dactylifera	(Sabal_domingensis	Serenoa_repens)))	Iriartea_deltoidea)	Calamus_caryotoides);
(((((Phoenix_dactylifera	(Sabal_domingensis	Serenoa_repens))	((Pseudophoenix_vinifera	Pelagodoxa_henryana)	((((Oenocarpus_bataua	Oenocarpus_minor)	(((Kentiopsis_piersoniorum	Hydriastele_microspadix)	(Dictyosperma_album	(Heterospathe_cagayanensis	(Leopoldinia_pulchra	(Burretiokentia_grandiflora	Veitchia_spiralis)))))	Dypsis_decaryi))	(Geonoma_undata	(Manicaria_saccifera	Prestoea_acuminata)))	(((((Reinhardtia_simplex	(Reinhardtia_latisecta	Reinhardtia_paiewonskiana))	Reinhardtia_gracilis)	Sclerosperma_profizianum)	(Orania_palindan	Podococcus_barteri))	((Attalea_speciosa	((Elaeis_oleifera	Elaeis_guineensis)	Bactris_major))	Roystonea_regia)))))	Iriartea_deltoidea)	Chamaedorea_seifrizii)	Calamus_caryotoides);
((((((Roystonea_regia	(Pseudophoenix_vinifera	Pelagodoxa_henryana))	(((Manicaria_saccifera	Prestoea_acuminata)	(((Oenocarpus_bataua	Oenocarpus_minor)	(Dictyosperma_album	(Dypsis_decaryi	(((Heterospathe_cagayanensis	((Leopoldinia_pulchra	Burretiokentia_grandiflora)	Veitchia_spiralis))	Kentiopsis_piersoniorum)	Hydriastele_microspadix))))	Geonoma_undata))	((Sclerosperma_profizianum	((Elaeis_oleifera	Elaeis_guineensis)	((Bactris_major	Serenoa_repens)	Attalea_speciosa)))	(Orania_palindan	(Podococcus_barteri	(Reinhardtia_simplex	((Reinhardtia_gracilis	Reinhardtia_latisecta)	Reinhardtia_paiewonskiana)))))))	(Sabal_domingensis	Phoenix_dactylifera))	Iriartea_deltoidea)	Chamaedorea_seifrizii)	Calamus_caryotoides);
((((Sabal_domingensis	(Serenoa_repens	Phoenix_dactylifera))	(((Pseudophoenix_vinifera	Chamaedorea_seifrizii)	Roystonea_regia)	((((Podococcus_barteri	Orania_palindan)	((Reinhardtia_gracilis	Sclerosperma_profizianum)	(Reinhardtia_simplex	(Reinhardtia_latisecta	Reinhardtia_paiewonskiana))))	((Elaeis_oleifera	Elaeis_guineensis)	(Bactris_major	Attalea_speciosa)))	((Pelagodoxa_henryana	Manicaria_saccifera)	((Dypsis_decaryi	((((Heterospathe_cagayanensis	((Leopoldinia_pulchra	Burretiokentia_grandiflora)	Veitchia_spiralis))	Hydriastele_microspadix)	Kentiopsis_piersoniorum)	Dictyosperma_album))	((Geonoma_undata	Prestoea_acuminata)	(Oenocarpus_bataua	Oenocarpus_minor)))))))	Iriartea_deltoidea)	Calamus_caryotoides);
(((((((((((Leopoldinia_pulchra	Orania_palindan)	Sclerosperma_profizianum)	(Podococcus_barteri	((Reinhardtia_gracilis	(Reinhardtia_latisecta	Reinhardtia_paiewonskiana))	Reinhardtia_simplex)))	(Attalea_speciosa	((Elaeis_oleifera	Elaeis_guineensis)	Bactris_major)))	Roystonea_regia)	((((Oenocarpus_bataua	Oenocarpus_minor)	(((Hydriastele_microspadix	Dictyosperma_album)	(Dypsis_decaryi	Kentiopsis_piersoniorum))	(Heterospathe_cagayanensis	(Burretiokentia_grandiflora	Veitchia_spiralis))))	(Geonoma_undata	(Manicaria_saccifera	Prestoea_acuminata)))	Pelagodoxa_henryana))	(Sabal_domingensis	Serenoa_repens))	Phoenix_dactylifera)	(Iriartea_deltoidea	Pseudophoenix_vinifera))	Chamaedorea_seifrizii)	Calamus_caryotoides);
((Iriartea_deltoidea	((Pseudophoenix_vinifera	Chamaedorea_seifrizii)	((Roystonea_regia	((((Dictyosperma_album	(Kentiopsis_piersoniorum	(Hydriastele_microspadix	((Dypsis_decaryi	(Burretiokentia_grandiflora	Veitchia_spiralis))	Heterospathe_cagayanensis))))	(Pelagodoxa_henryana	(Oenocarpus_minor	Oenocarpus_bataua)))	((Prestoea_acuminata	Manicaria_saccifera)	Geonoma_undata))	((Attalea_speciosa	(Bactris_major	(Elaeis_oleifera	Elaeis_guineensis)))	((Podococcus_barteri	((Reinhardtia_simplex	Reinhardtia_gracilis)	(Reinhardtia_latisecta	Reinhardtia_paiewonskiana)))	(Sclerosperma_profizianum	(Leopoldinia_pulchra	Orania_palindan))))))	(Sabal_domingensis	(Serenoa_repens	Phoenix_dactylifera)))))	Calamus_caryotoides);
((Iriartea_deltoidea	((Pseudophoenix_vinifera	Chamaedorea_seifrizii)	((Roystonea_regia	((((Pelagodoxa_henryana	((Oenocarpus_minor	Oenocarpus_bataua)	((((Burretiokentia_grandiflora	Veitchia_spiralis)	Heterospathe_cagayanensis)	Kentiopsis_piersoniorum)	((Hydriastele_microspadix	Dypsis_decaryi)	Dictyosperma_album))))	((Prestoea_acuminata	Manicaria_saccifera)	Geonoma_undata))	((Attalea_speciosa	(Bactris_major	(Elaeis_oleifera	Elaeis_guineensis)))	((((Reinhardtia_gracilis	(Reinhardtia_latisecta	Reinhardtia_paiewonskiana))	Reinhardtia_simplex)	Sclerosperma_profizianum)	(Leopoldinia_pulchra	Orania_palindan))))	Podococcus_barteri))	(Sabal_domingensis	(Serenoa_repens	Phoenix_dactylifera)))))	Calamus_caryotoides);
((Iriartea_deltoidea	(Pseudophoenix_vinifera	(((Attalea_speciosa	Bactris_major)	(Elaeis_oleifera	Elaeis_guineensis))	((Sabal_domingensis	Phoenix_dactylifera)	((Roystonea_regia	(Chamaedorea_seifrizii	(Podococcus_barteri	(Orania_palindan	((Reinhardtia_simplex	((Reinhardtia_gracilis	Reinhardtia_latisecta)	Reinhardtia_paiewonskiana))	Sclerosperma_profizianum)))))	(((Pelagodoxa_henryana	Prestoea_acuminata)	(Manicaria_saccifera	Geonoma_undata))	((Oenocarpus_minor	Oenocarpus_bataua)	(Dictyosperma_album	((Hydriastele_microspadix	Dypsis_decaryi)	(((Serenoa_repens	((Leopoldinia_pulchra	Burretiokentia_grandiflora)	Veitchia_spiralis))	Heterospathe_cagayanensis)	Kentiopsis_piersoniorum))))))))))	Calamus_caryotoides);
((Iriartea_deltoidea	(Phoenix_dactylifera	(((((((Hydriastele_microspadix	(((Burretiokentia_grandiflora	Veitchia_spiralis)	Heterospathe_cagayanensis)	Kentiopsis_piersoniorum))	(Dypsis_decaryi	Dictyosperma_album))	Pelagodoxa_henryana)	((Prestoea_acuminata	Manicaria_saccifera)	Geonoma_undata))	((Sclerosperma_profizianum	(Leopoldinia_pulchra	Orania_palindan))	((Podococcus_barteri	(Reinhardtia_simplex	(Reinhardtia_latisecta	Reinhardtia_paiewonskiana)))	(((Oenocarpus_minor	Oenocarpus_bataua)	((Attalea_speciosa	Bactris_major)	(Elaeis_oleifera	Elaeis_guineensis)))	(Reinhardtia_gracilis	Roystonea_regia)))))	((Serenoa_repens	Chamaedorea_seifrizii)	Pseudophoenix_vinifera))	Sabal_domingensis)))	Calamus_caryotoides);
((Iriartea_deltoidea	((Chamaedorea_seifrizii	Pseudophoenix_vinifera)	((Roystonea_regia	((Podococcus_barteri	((Attalea_speciosa	(Bactris_major	(Elaeis_oleifera	Elaeis_guineensis)))	(((Reinhardtia_gracilis	(Reinhardtia_simplex	(Reinhardtia_latisecta	Reinhardtia_paiewonskiana)))	Sclerosperma_profizianum)	(Leopoldinia_pulchra	Orania_palindan))))	((((Hydriastele_microspadix	(((Serenoa_repens	(Burretiokentia_grandiflora	Veitchia_spiralis))	Heterospathe_cagayanensis)	Kentiopsis_piersoniorum))	(Dypsis_decaryi	Dictyosperma_album))	(Oenocarpus_minor	Oenocarpus_bataua))	((Pelagodoxa_henryana	Geonoma_undata)	(Prestoea_acuminata	Manicaria_saccifera)))))	(Phoenix_dactylifera	Sabal_domingensis))))	Calamus_caryotoides);
(((Iriartea_deltoidea	(((Pelagodoxa_henryana	Roystonea_regia)	Pseudophoenix_vinifera)	(((((Podococcus_barteri	((Reinhardtia_gracilis	(Reinhardtia_latisecta	Reinhardtia_paiewonskiana))	Reinhardtia_simplex))	(Chamaedorea_seifrizii	((Elaeis_oleifera	Elaeis_guineensis)	(Attalea_speciosa	Bactris_major))))	((Leopoldinia_pulchra	Orania_palindan)	Sclerosperma_profizianum))	((Dictyosperma_album	((Kentiopsis_piersoniorum	(Heterospathe_cagayanensis	(Hydriastele_microspadix	Veitchia_spiralis)))	(Burretiokentia_grandiflora	Dypsis_decaryi)))	((Prestoea_acuminata	Manicaria_saccifera)	Geonoma_undata)))	((Serenoa_repens	Phoenix_dactylifera)	Sabal_domingensis))))	(Oenocarpus_minor	Oenocarpus_bataua))	Calamus_caryotoides);
((((Phoenix_dactylifera	Serenoa_repens)	Sabal_domingensis)	((Pseudophoenix_vinifera	Iriartea_deltoidea)	(Roystonea_regia	(((((Podococcus_barteri	(Reinhardtia_gracilis	(Reinhardtia_simplex	(Reinhardtia_latisecta	Reinhardtia_paiewonskiana))))	((Leopoldinia_pulchra	Orania_palindan)	Sclerosperma_profizianum))	Chamaedorea_seifrizii)	(Attalea_speciosa	(Bactris_major	(Elaeis_oleifera	Elaeis_guineensis))))	((Pelagodoxa_henryana	((Dictyosperma_album	Dypsis_decaryi)	((Heterospathe_cagayanensis	(Hydriastele_microspadix	(Burretiokentia_grandiflora	Veitchia_spiralis)))	Kentiopsis_piersoniorum)))	((Oenocarpus_minor	Oenocarpus_bataua)	(Prestoea_acuminata	(Manicaria_saccifera	Geonoma_undata))))))))	Calamus_caryotoides);
((Iriartea_deltoidea	((((Geonoma_undata	(Prestoea_acuminata	Manicaria_saccifera))	(Pelagodoxa_henryana	(((Dictyosperma_album	Dypsis_decaryi)	(((Heterospathe_cagayanensis	((Leopoldinia_pulchra	Burretiokentia_grandiflora)	Veitchia_spiralis))	Kentiopsis_piersoniorum)	Hydriastele_microspadix))	(Oenocarpus_minor	Oenocarpus_bataua))))	(Roystonea_regia	(((Orania_palindan	Sclerosperma_profizianum)	((Reinhardtia_simplex	((Reinhardtia_gracilis	Reinhardtia_latisecta)	Reinhardtia_paiewonskiana))	(Attalea_speciosa	(Bactris_major	(Elaeis_oleifera	Elaeis_guineensis)))))	((Chamaedorea_seifrizii	Pseudophoenix_vinifera)	Podococcus_barteri))))	(Phoenix_dactylifera	(Serenoa_repens	Sabal_domingensis))))	Calamus_caryotoides);
((Phoenix_dactylifera	(Sabal_domingensis	((Iriartea_deltoidea	((Geonoma_undata	(Prestoea_acuminata	Manicaria_saccifera))	((Orania_palindan	Sclerosperma_profizianum)	((Roystonea_regia	(Podococcus_barteri	(Reinhardtia_simplex	((Reinhardtia_gracilis	Reinhardtia_latisecta)	Reinhardtia_paiewonskiana))))	(((Dictyosperma_album	((Kentiopsis_piersoniorum	((Heterospathe_cagayanensis	((Leopoldinia_pulchra	Burretiokentia_grandiflora)	Veitchia_spiralis))	Hydriastele_microspadix))	Dypsis_decaryi))	(Oenocarpus_minor	Oenocarpus_bataua))	(Attalea_speciosa	(Bactris_major	(Elaeis_oleifera	Elaeis_guineensis))))))))	((Pelagodoxa_henryana	Pseudophoenix_vinifera)	(Serenoa_repens	Chamaedorea_seifrizii)))))	Calamus_caryotoides);
((((Sabal_domingensis	(((Chamaedorea_seifrizii	Pseudophoenix_vinifera)	Serenoa_repens)	((Podococcus_barteri	(((((Heterospathe_cagayanensis	(Burretiokentia_grandiflora	Veitchia_spiralis))	(((Dypsis_decaryi	Hydriastele_microspadix)	Kentiopsis_piersoniorum)	Dictyosperma_album))	(Oenocarpus_minor	Oenocarpus_bataua))	(Pelagodoxa_henryana	(Geonoma_undata	(Prestoea_acuminata	Manicaria_saccifera))))	(((Elaeis_oleifera	Elaeis_guineensis)	(Attalea_speciosa	Bactris_major))	((Sclerosperma_profizianum	(Reinhardtia_simplex	((Reinhardtia_gracilis	Reinhardtia_latisecta)	Reinhardtia_paiewonskiana)))	(Leopoldinia_pulchra	Orania_palindan)))))	Roystonea_regia)))	Phoenix_dactylifera)	Iriartea_deltoidea)	Calamus_caryotoides);
((Iriartea_deltoidea	((Podococcus_barteri	((((Roystonea_regia	((Pseudophoenix_vinifera	(Serenoa_repens	Chamaedorea_seifrizii))	(Attalea_speciosa	(Bactris_major	(Elaeis_oleifera	Elaeis_guineensis)))))	((Reinhardtia_paiewonskiana	(Reinhardtia_gracilis	Reinhardtia_latisecta))	Reinhardtia_simplex))	(Sclerosperma_profizianum	Orania_palindan))	(Pelagodoxa_henryana	(((Manicaria_saccifera	Prestoea_acuminata)	Geonoma_undata)	((Oenocarpus_minor	Oenocarpus_bataua)	((Dictyosperma_album	(Dypsis_decaryi	Hydriastele_microspadix))	(Kentiopsis_piersoniorum	(Heterospathe_cagayanensis	(Veitchia_spiralis	(Burretiokentia_grandiflora	Leopoldinia_pulchra))))))))))	(Phoenix_dactylifera	Sabal_domingensis)))	Calamus_caryotoides);
((Iriartea_deltoidea	((Pseudophoenix_vinifera	(Serenoa_repens	Chamaedorea_seifrizii))	((Sabal_domingensis	Phoenix_dactylifera)	((((Sclerosperma_profizianum	(Podococcus_barteri	((Reinhardtia_paiewonskiana	(Reinhardtia_gracilis	Reinhardtia_latisecta))	Reinhardtia_simplex)))	(Leopoldinia_pulchra	Orania_palindan))	((Attalea_speciosa	(Bactris_major	(Elaeis_oleifera	Elaeis_guineensis)))	Roystonea_regia))	(Pelagodoxa_henryana	(((Manicaria_saccifera	Prestoea_acuminata)	Geonoma_undata)	((Oenocarpus_minor	Oenocarpus_bataua)	(((Kentiopsis_piersoniorum	Hydriastele_microspadix)	(((Veitchia_spiralis	Burretiokentia_grandiflora)	Dypsis_decaryi)	Dictyosperma_album))	Heterospathe_cagayanensis))))))))	Calamus_caryotoides);
((Iriartea_deltoidea	((Pseudophoenix_vinifera	Chamaedorea_seifrizii)	((Sabal_domingensis	(Serenoa_repens	Phoenix_dactylifera))	((((Podococcus_barteri	((Reinhardtia_paiewonskiana	(Reinhardtia_gracilis	Reinhardtia_latisecta))	Reinhardtia_simplex))	(((Elaeis_oleifera	Elaeis_guineensis)	(Attalea_speciosa	Bactris_major))	Roystonea_regia))	(Sclerosperma_profizianum	Orania_palindan))	((Pelagodoxa_henryana	(Prestoea_acuminata	((Oenocarpus_minor	Oenocarpus_bataua)	(((Hydriastele_microspadix	(Kentiopsis_piersoniorum	(Leopoldinia_pulchra	(Heterospathe_cagayanensis	(Veitchia_spiralis	Burretiokentia_grandiflora)))))	Dypsis_decaryi)	Dictyosperma_album))))	(Geonoma_undata	Manicaria_saccifera))))))	Calamus_caryotoides);
((((Pseudophoenix_vinifera	Iriartea_deltoidea)	((Sabal_domingensis	Phoenix_dactylifera)	(((((Attalea_speciosa	(Bactris_major	(Elaeis_oleifera	Elaeis_guineensis)))	(((Reinhardtia_paiewonskiana	(Reinhardtia_gracilis	Reinhardtia_latisecta))	Reinhardtia_simplex)	(Sclerosperma_profizianum	Orania_palindan)))	Podococcus_barteri)	Roystonea_regia)	(((((Hydriastele_microspadix	(Kentiopsis_piersoniorum	(Heterospathe_cagayanensis	(Serenoa_repens	(Veitchia_spiralis	(Burretiokentia_grandiflora	Leopoldinia_pulchra))))))	Dypsis_decaryi)	Dictyosperma_album)	(Pelagodoxa_henryana	(Oenocarpus_minor	Oenocarpus_bataua)))	(Geonoma_undata	(Prestoea_acuminata	Manicaria_saccifera))))))	Chamaedorea_seifrizii)	Calamus_caryotoides);
((Phoenix_dactylifera	(((((Serenoa_repens	Chamaedorea_seifrizii)	Pseudophoenix_vinifera)	((((((Elaeis_oleifera	Elaeis_guineensis)	(Attalea_speciosa	Bactris_major))	((Sclerosperma_profizianum	Orania_palindan)	((Podococcus_barteri	Reinhardtia_gracilis)	((Reinhardtia_paiewonskiana	Reinhardtia_latisecta)	Reinhardtia_simplex))))	(((Heterospathe_cagayanensis	((Kentiopsis_piersoniorum	Dictyosperma_album)	((Dypsis_decaryi	(Veitchia_spiralis	(Burretiokentia_grandiflora	Leopoldinia_pulchra)))	Hydriastele_microspadix)))	(Oenocarpus_minor	Oenocarpus_bataua))	(Geonoma_undata	(Prestoea_acuminata	Manicaria_saccifera))))	Roystonea_regia)	Pelagodoxa_henryana))	Iriartea_deltoidea)	Sabal_domingensis))	Calamus_caryotoides);
(((Iriartea_deltoidea	((Sabal_domingensis	(Phoenix_dactylifera	Serenoa_repens))	(Chamaedorea_seifrizii	((((Attalea_speciosa	(Bactris_major	(Elaeis_oleifera	Elaeis_guineensis)))	((Sclerosperma_profizianum	Orania_palindan)	(Podococcus_barteri	((Reinhardtia_paiewonskiana	(Reinhardtia_gracilis	Reinhardtia_latisecta))	Reinhardtia_simplex))))	(Pelagodoxa_henryana	((Prestoea_acuminata	Manicaria_saccifera)	(((((Kentiopsis_piersoniorum	((Leopoldinia_pulchra	Heterospathe_cagayanensis)	(Veitchia_spiralis	Burretiokentia_grandiflora)))	(Dypsis_decaryi	Hydriastele_microspadix))	Dictyosperma_album)	(Oenocarpus_minor	Oenocarpus_bataua))	Geonoma_undata))))	Roystonea_regia))))	Pseudophoenix_vinifera)	Calamus_caryotoides);
(((((((Roystonea_regia	Pelagodoxa_henryana)	(((((Reinhardtia_gracilis	(Reinhardtia_latisecta	Reinhardtia_paiewonskiana))	Reinhardtia_simplex)	(Attalea_speciosa	(Bactris_major	(Elaeis_oleifera	Elaeis_guineensis))))	(Sclerosperma_profizianum	Orania_palindan))	(Podococcus_barteri	((Geonoma_undata	(Manicaria_saccifera	Prestoea_acuminata))	(((Dypsis_decaryi	Kentiopsis_piersoniorum)	(((Veitchia_spiralis	Burretiokentia_grandiflora)	Hydriastele_microspadix)	(Heterospathe_cagayanensis	Leopoldinia_pulchra)))	Dictyosperma_album)))))	(Sabal_domingensis	Phoenix_dactylifera))	(Serenoa_repens	(Chamaedorea_seifrizii	Pseudophoenix_vinifera)))	Iriartea_deltoidea)	(Oenocarpus_minor	Oenocarpus_bataua))	Calamus_caryotoides);
((Iriartea_deltoidea	((Chamaedorea_seifrizii	Pseudophoenix_vinifera)	((Pelagodoxa_henryana	(Roystonea_regia	(Podococcus_barteri	(((Geonoma_undata	(Manicaria_saccifera	Prestoea_acuminata))	((Oenocarpus_minor	Oenocarpus_bataua)	((Kentiopsis_piersoniorum	(Hydriastele_microspadix	(((Veitchia_spiralis	(Leopoldinia_pulchra	Burretiokentia_grandiflora))	Dypsis_decaryi)	Heterospathe_cagayanensis)))	Dictyosperma_album)))	((Attalea_speciosa	(Bactris_major	(Elaeis_oleifera	Elaeis_guineensis)))	((Sclerosperma_profizianum	(Reinhardtia_gracilis	(Reinhardtia_simplex	(Reinhardtia_latisecta	Reinhardtia_paiewonskiana))))	Orania_palindan))))))	(Serenoa_repens	(Sabal_domingensis	Phoenix_dactylifera)))))	Calamus_caryotoides);
((Iriartea_deltoidea	((((Serenoa_repens	Chamaedorea_seifrizii)	Pseudophoenix_vinifera)	((((Geonoma_undata	(Manicaria_saccifera	Prestoea_acuminata))	((Oenocarpus_minor	Oenocarpus_bataua)	((Hydriastele_microspadix	(((Veitchia_spiralis	(Leopoldinia_pulchra	Burretiokentia_grandiflora))	Kentiopsis_piersoniorum)	Heterospathe_cagayanensis))	(Dypsis_decaryi	Dictyosperma_album))))	((((Elaeis_oleifera	Elaeis_guineensis)	(Attalea_speciosa	Bactris_major))	(Sclerosperma_profizianum	((Roystonea_regia	Podococcus_barteri)	(Reinhardtia_simplex	((Reinhardtia_gracilis	Reinhardtia_latisecta)	Reinhardtia_paiewonskiana)))))	Orania_palindan))	(Sabal_domingensis	Phoenix_dactylifera)))	Pelagodoxa_henryana))	Calamus_caryotoides);
(((Sabal_domingensis	Phoenix_dactylifera)	((Pelagodoxa_henryana	((Serenoa_repens	Chamaedorea_seifrizii)	Pseudophoenix_vinifera))	((Iriartea_deltoidea	Roystonea_regia)	(((Orania_palindan	(Sclerosperma_profizianum	(Podococcus_barteri	((Reinhardtia_latisecta	Reinhardtia_paiewonskiana)	(Reinhardtia_gracilis	Reinhardtia_simplex)))))	(Attalea_speciosa	(Bactris_major	(Elaeis_oleifera	Elaeis_guineensis))))	((Prestoea_acuminata	(Geonoma_undata	Manicaria_saccifera))	((Oenocarpus_minor	Oenocarpus_bataua)	((Hydriastele_microspadix	(((Veitchia_spiralis	(Leopoldinia_pulchra	Burretiokentia_grandiflora))	Kentiopsis_piersoniorum)	Heterospathe_cagayanensis))	(Dypsis_decaryi	Dictyosperma_album))))))))	Calamus_caryotoides);
(((Sabal_domingensis	(Serenoa_repens	Phoenix_dactylifera))	((((Pelagodoxa_henryana	((Manicaria_saccifera	Prestoea_acuminata)	Geonoma_undata))	((Oenocarpus_minor	Oenocarpus_bataua)	(((((Leopoldinia_pulchra	Burretiokentia_grandiflora)	Veitchia_spiralis)	Hydriastele_microspadix)	(Dictyosperma_album	(Kentiopsis_piersoniorum	Dypsis_decaryi)))	Heterospathe_cagayanensis)))	(((Orania_palindan	(Sclerosperma_profizianum	(Reinhardtia_simplex	(Reinhardtia_latisecta	(Reinhardtia_paiewonskiana	Reinhardtia_gracilis)))))	((Bactris_major	(Elaeis_guineensis	Elaeis_oleifera))	Attalea_speciosa))	Podococcus_barteri))	(Roystonea_regia	((Pseudophoenix_vinifera	Chamaedorea_seifrizii)	Iriartea_deltoidea))))	Calamus_caryotoides);
((Iriartea_deltoidea	(((Phoenix_dactylifera	Sabal_domingensis)	(((((((Geonoma_undata	Prestoea_acuminata)	Manicaria_saccifera)	(((Leopoldinia_pulchra	Hydriastele_microspadix)	((Dypsis_decaryi	(Burretiokentia_grandiflora	Veitchia_spiralis))	(Heterospathe_cagayanensis	Kentiopsis_piersoniorum)))	Dictyosperma_album))	((Bactris_major	(Elaeis_guineensis	Elaeis_oleifera))	((Oenocarpus_minor	Oenocarpus_bataua)	Attalea_speciosa)))	(Sclerosperma_profizianum	(Roystonea_regia	(Podococcus_barteri	((Reinhardtia_gracilis	Reinhardtia_simplex)	(Reinhardtia_latisecta	Reinhardtia_paiewonskiana))))))	Orania_palindan)	Pelagodoxa_henryana))	(Pseudophoenix_vinifera	(Serenoa_repens	Chamaedorea_seifrizii))))	Calamus_caryotoides);
(((Iriartea_deltoidea	((Oenocarpus_minor	Oenocarpus_bataua)	((Pseudophoenix_vinifera	Pelagodoxa_henryana)	(((Serenoa_repens	Phoenix_dactylifera)	Sabal_domingensis)	((((Attalea_speciosa	(Bactris_major	(Elaeis_guineensis	Elaeis_oleifera)))	(Orania_palindan	((Podococcus_barteri	(Reinhardtia_simplex	((Reinhardtia_gracilis	Reinhardtia_latisecta)	Reinhardtia_paiewonskiana)))	Sclerosperma_profizianum)))	(((((Hydriastele_microspadix	(((Leopoldinia_pulchra	Burretiokentia_grandiflora)	Veitchia_spiralis)	(Heterospathe_cagayanensis	Kentiopsis_piersoniorum)))	Dypsis_decaryi)	Dictyosperma_album)	Geonoma_undata)	(Prestoea_acuminata	Manicaria_saccifera)))	Roystonea_regia)))))	Chamaedorea_seifrizii)	Calamus_caryotoides);
((Iriartea_deltoidea	(((Pseudophoenix_vinifera	Pelagodoxa_henryana)	(Phoenix_dactylifera	Sabal_domingensis))	(((Roystonea_regia	((Serenoa_repens	(Bactris_major	Attalea_speciosa))	(Elaeis_guineensis	Elaeis_oleifera)))	((Oenocarpus_minor	Oenocarpus_bataua)	(((Hydriastele_microspadix	(((Burretiokentia_grandiflora	Veitchia_spiralis)	(Heterospathe_cagayanensis	Leopoldinia_pulchra))	Kentiopsis_piersoniorum))	Dypsis_decaryi)	Dictyosperma_album)))	((Chamaedorea_seifrizii	(Orania_palindan	((Podococcus_barteri	((Reinhardtia_simplex	(Reinhardtia_latisecta	Reinhardtia_paiewonskiana))	Reinhardtia_gracilis))	Sclerosperma_profizianum)))	((Manicaria_saccifera	Prestoea_acuminata)	Geonoma_undata)))))	Calamus_caryotoides);
(((Iriartea_deltoidea	(((Roystonea_regia	(((((Leopoldinia_pulchra	Orania_palindan)	Sclerosperma_profizianum)	(Podococcus_barteri	(((Reinhardtia_latisecta	Reinhardtia_paiewonskiana)	Reinhardtia_gracilis)	Reinhardtia_simplex)))	(Attalea_speciosa	((Elaeis_guineensis	Elaeis_oleifera)	Bactris_major)))	(((Manicaria_saccifera	Prestoea_acuminata)	Geonoma_undata)	((Oenocarpus_minor	Oenocarpus_bataua)	(((Hydriastele_microspadix	(((Burretiokentia_grandiflora	Veitchia_spiralis)	Heterospathe_cagayanensis)	Kentiopsis_piersoniorum))	Dypsis_decaryi)	Dictyosperma_album)))))	((Serenoa_repens	Phoenix_dactylifera)	Sabal_domingensis))	(Pseudophoenix_vinifera	Pelagodoxa_henryana)))	Chamaedorea_seifrizii)	Calamus_caryotoides);
(((Iriartea_deltoidea	((Phoenix_dactylifera	Sabal_domingensis)	(((((Serenoa_repens	Attalea_speciosa)	((Elaeis_guineensis	Elaeis_oleifera)	Bactris_major))	((Prestoea_acuminata	(Geonoma_undata	Manicaria_saccifera))	((Oenocarpus_minor	Oenocarpus_bataua)	((((Hydriastele_microspadix	((Burretiokentia_grandiflora	Veitchia_spiralis)	Heterospathe_cagayanensis))	Dypsis_decaryi)	Dictyosperma_album)	Kentiopsis_piersoniorum))))	((Pseudophoenix_vinifera	(Roystonea_regia	Pelagodoxa_henryana))	(Podococcus_barteri	(Reinhardtia_simplex	(Reinhardtia_latisecta	Reinhardtia_paiewonskiana)))))	((Leopoldinia_pulchra	Orania_palindan)	(Reinhardtia_gracilis	Sclerosperma_profizianum)))))	Chamaedorea_seifrizii)	Calamus_caryotoides);
((Iriartea_deltoidea	((Chamaedorea_seifrizii	Pseudophoenix_vinifera)	(Pelagodoxa_henryana	(((Serenoa_repens	Phoenix_dactylifera)	Sabal_domingensis)	(((((Orania_palindan	((Elaeis_guineensis	Elaeis_oleifera)	(Bactris_major	Attalea_speciosa)))	(Sclerosperma_profizianum	(Reinhardtia_simplex	(Reinhardtia_gracilis	(Reinhardtia_latisecta	Reinhardtia_paiewonskiana)))))	Podococcus_barteri)	((Geonoma_undata	(Manicaria_saccifera	Prestoea_acuminata))	((Oenocarpus_minor	Oenocarpus_bataua)	((Hydriastele_microspadix	(Dictyosperma_album	(((Leopoldinia_pulchra	Burretiokentia_grandiflora)	Veitchia_spiralis)	Dypsis_decaryi)))	(Kentiopsis_piersoniorum	Heterospathe_cagayanensis)))))	Roystonea_regia)))))	Calamus_caryotoides);
((Pelagodoxa_henryana	(Iriartea_deltoidea	(((Serenoa_repens	Chamaedorea_seifrizii)	Pseudophoenix_vinifera)	((Phoenix_dactylifera	Sabal_domingensis)	(((Geonoma_undata	(Manicaria_saccifera	Prestoea_acuminata))	((Oenocarpus_minor	Oenocarpus_bataua)	(((((((Leopoldinia_pulchra	Burretiokentia_grandiflora)	Veitchia_spiralis)	Hydriastele_microspadix)	Heterospathe_cagayanensis)	Kentiopsis_piersoniorum)	Dypsis_decaryi)	Dictyosperma_album)))	(((Sclerosperma_profizianum	Orania_palindan)	(Attalea_speciosa	((Elaeis_guineensis	Elaeis_oleifera)	Bactris_major)))	((Podococcus_barteri	(Reinhardtia_gracilis	(Reinhardtia_simplex	(Reinhardtia_latisecta	Reinhardtia_paiewonskiana))))	Roystonea_regia)))))))	Calamus_caryotoides);
((Phoenix_dactylifera	(Sabal_domingensis	((Iriartea_deltoidea	((((Geonoma_undata	(Manicaria_saccifera	Prestoea_acuminata))	((Oenocarpus_minor	Oenocarpus_bataua)	(((((((Veitchia_spiralis	Burretiokentia_grandiflora)	Leopoldinia_pulchra)	Heterospathe_cagayanensis)	Kentiopsis_piersoniorum)	Dypsis_decaryi)	Dictyosperma_album)	Hydriastele_microspadix)))	((Orania_palindan	Sclerosperma_profizianum)	((Podococcus_barteri	(Reinhardtia_simplex	((Reinhardtia_gracilis	Reinhardtia_latisecta)	Reinhardtia_paiewonskiana)))	((Elaeis_guineensis	Elaeis_oleifera)	(Serenoa_repens	(Bactris_major	Attalea_speciosa))))))	(Pelagodoxa_henryana	Roystonea_regia)))	(Chamaedorea_seifrizii	Pseudophoenix_vinifera))))	Calamus_caryotoides);
(((((Chamaedorea_seifrizii	Serenoa_repens)	Pseudophoenix_vinifera)	((Sabal_domingensis	Phoenix_dactylifera)	(((Geonoma_undata	(Manicaria_saccifera	Prestoea_acuminata))	(((Oenocarpus_minor	Oenocarpus_bataua)	(Dictyosperma_album	(Dypsis_decaryi	(Hydriastele_microspadix	(((Veitchia_spiralis	(Leopoldinia_pulchra	Burretiokentia_grandiflora))	Heterospathe_cagayanensis)	Kentiopsis_piersoniorum)))))	Pelagodoxa_henryana))	((((Sclerosperma_profizianum	(Reinhardtia_simplex	((Reinhardtia_gracilis	Reinhardtia_latisecta)	Reinhardtia_paiewonskiana)))	Orania_palindan)	(Roystonea_regia	((Elaeis_guineensis	Elaeis_oleifera)	(Bactris_major	Attalea_speciosa))))	Podococcus_barteri))))	Iriartea_deltoidea)	Calamus_caryotoides);
((Iriartea_deltoidea	(((Sabal_domingensis	(Serenoa_repens	Phoenix_dactylifera))	((((Geonoma_undata	(Prestoea_acuminata	Manicaria_saccifera))	(((((Kentiopsis_piersoniorum	((Veitchia_spiralis	(Leopoldinia_pulchra	Burretiokentia_grandiflora))	Heterospathe_cagayanensis))	((Dypsis_decaryi	Hydriastele_microspadix)	Dictyosperma_album))	(Oenocarpus_bataua	Oenocarpus_minor))	(Roystonea_regia	(((Reinhardtia_gracilis	(Reinhardtia_latisecta	Reinhardtia_paiewonskiana))	Reinhardtia_simplex)	Podococcus_barteri)))	(Attalea_speciosa	((Elaeis_oleifera	Elaeis_guineensis)	Bactris_major))))	(Sclerosperma_profizianum	Orania_palindan))	Pelagodoxa_henryana))	(Pseudophoenix_vinifera	Chamaedorea_seifrizii)))	Calamus_caryotoides);
((Iriartea_deltoidea	((((Sabal_domingensis	Pelagodoxa_henryana)	((((Dictyosperma_album	(((Hydriastele_microspadix	Leopoldinia_pulchra)	(Kentiopsis_piersoniorum	((Veitchia_spiralis	Burretiokentia_grandiflora)	Heterospathe_cagayanensis)))	Dypsis_decaryi))	(Oenocarpus_bataua	Oenocarpus_minor))	(Geonoma_undata	(Prestoea_acuminata	Manicaria_saccifera)))	((Sclerosperma_profizianum	Orania_palindan)	(((Reinhardtia_gracilis	(Reinhardtia_simplex	(Reinhardtia_latisecta	Reinhardtia_paiewonskiana)))	Podococcus_barteri)	((Pseudophoenix_vinifera	Roystonea_regia)	((Elaeis_oleifera	Elaeis_guineensis)	(Bactris_major	(Serenoa_repens	Attalea_speciosa))))))))	Phoenix_dactylifera)	Chamaedorea_seifrizii))	Calamus_caryotoides);
(((((((Pelagodoxa_henryana	(((Geonoma_undata	((Prestoea_acuminata	Manicaria_saccifera)	((((Dypsis_decaryi	Hydriastele_microspadix)	(Kentiopsis_piersoniorum	((Serenoa_repens	(Veitchia_spiralis	Burretiokentia_grandiflora))	Heterospathe_cagayanensis)))	Dictyosperma_album)	Leopoldinia_pulchra)))	((((Sclerosperma_profizianum	Orania_palindan)	((Reinhardtia_gracilis	(Reinhardtia_latisecta	Reinhardtia_paiewonskiana))	Reinhardtia_simplex))	(Attalea_speciosa	((Elaeis_oleifera	Elaeis_guineensis)	Bactris_major)))	Podococcus_barteri))	Roystonea_regia))	Sabal_domingensis)	Phoenix_dactylifera)	Pseudophoenix_vinifera)	(Iriartea_deltoidea	Chamaedorea_seifrizii))	(Oenocarpus_bataua	Oenocarpus_minor))	Calamus_caryotoides);
(((Pelagodoxa_henryana	(((((Dypsis_decaryi	((Leopoldinia_pulchra	Kentiopsis_piersoniorum)	((Veitchia_spiralis	Burretiokentia_grandiflora)	Heterospathe_cagayanensis)))	Dictyosperma_album)	Hydriastele_microspadix)	(((Orania_palindan	(Sclerosperma_profizianum	(Iriartea_deltoidea	Geonoma_undata)))	(Roystonea_regia	(Podococcus_barteri	(Reinhardtia_simplex	((Reinhardtia_gracilis	Reinhardtia_latisecta)	Reinhardtia_paiewonskiana)))))	((Prestoea_acuminata	Manicaria_saccifera)	((Elaeis_oleifera	Elaeis_guineensis)	(Bactris_major	Attalea_speciosa)))))	((Chamaedorea_seifrizii	Pseudophoenix_vinifera)	(Sabal_domingensis	(Serenoa_repens	Phoenix_dactylifera)))))	(Oenocarpus_bataua	Oenocarpus_minor))	Calamus_caryotoides);
((Pelagodoxa_henryana	(((Prestoea_acuminata	((Oenocarpus_bataua	Oenocarpus_minor)	(Geonoma_undata	Manicaria_saccifera)))	(Dictyosperma_album	(Dypsis_decaryi	(Hydriastele_microspadix	(Kentiopsis_piersoniorum	((Veitchia_spiralis	Burretiokentia_grandiflora)	Heterospathe_cagayanensis))))))	(((Roystonea_regia	Iriartea_deltoidea)	(Podococcus_barteri	((Leopoldinia_pulchra	Orania_palindan)	((Sclerosperma_profizianum	((Reinhardtia_simplex	(Reinhardtia_latisecta	Reinhardtia_paiewonskiana))	Reinhardtia_gracilis))	(Attalea_speciosa	((Elaeis_oleifera	Elaeis_guineensis)	Bactris_major))))))	((Chamaedorea_seifrizii	Pseudophoenix_vinifera)	(Sabal_domingensis	(Serenoa_repens	Phoenix_dactylifera))))))	Calamus_caryotoides);
((Iriartea_deltoidea	((Chamaedorea_seifrizii	Pseudophoenix_vinifera)	((Sabal_domingensis	(Serenoa_repens	Phoenix_dactylifera))	((Roystonea_regia	((((Sclerosperma_profizianum	Orania_palindan)	((Elaeis_oleifera	Elaeis_guineensis)	(Bactris_major	Attalea_speciosa)))	((Reinhardtia_paiewonskiana	(Reinhardtia_gracilis	Reinhardtia_latisecta))	Reinhardtia_simplex))	(Podococcus_barteri	(((Manicaria_saccifera	Prestoea_acuminata)	Geonoma_undata)	((Oenocarpus_bataua	Oenocarpus_minor)	((((Veitchia_spiralis	((Leopoldinia_pulchra	Burretiokentia_grandiflora)	Dypsis_decaryi))	Dictyosperma_album)	(Kentiopsis_piersoniorum	Hydriastele_microspadix))	Heterospathe_cagayanensis))))))	Pelagodoxa_henryana))))	Calamus_caryotoides);
((Iriartea_deltoidea	((((Chamaedorea_seifrizii	Pseudophoenix_vinifera)	Serenoa_repens)	Phoenix_dactylifera)	(Sabal_domingensis	((Orania_palindan	(((Sclerosperma_profizianum	Roystonea_regia)	(Podococcus_barteri	(((Reinhardtia_paiewonskiana	Reinhardtia_latisecta)	Reinhardtia_simplex)	Reinhardtia_gracilis)))	(Attalea_speciosa	((Elaeis_oleifera	Elaeis_guineensis)	Bactris_major))))	(((Oenocarpus_bataua	Oenocarpus_minor)	((Dypsis_decaryi	(Hydriastele_microspadix	(Kentiopsis_piersoniorum	(Heterospathe_cagayanensis	((Leopoldinia_pulchra	Burretiokentia_grandiflora)	Veitchia_spiralis)))))	Dictyosperma_album))	(((Manicaria_saccifera	Prestoea_acuminata)	Pelagodoxa_henryana)	Geonoma_undata))))))	Calamus_caryotoides);
((Iriartea_deltoidea	((((Chamaedorea_seifrizii	Pseudophoenix_vinifera)	Serenoa_repens)	Phoenix_dactylifera)	(Sabal_domingensis	((((((((Reinhardtia_gracilis	(Reinhardtia_simplex	(Reinhardtia_latisecta	Reinhardtia_paiewonskiana)))	Sclerosperma_profizianum)	((Elaeis_oleifera	Elaeis_guineensis)	(Bactris_major	Attalea_speciosa)))	Orania_palindan)	Podococcus_barteri)	((Geonoma_undata	(Manicaria_saccifera	Prestoea_acuminata))	((Oenocarpus_bataua	Oenocarpus_minor)	((Dypsis_decaryi	(Hydriastele_microspadix	(Kentiopsis_piersoniorum	(Heterospathe_cagayanensis	((Leopoldinia_pulchra	Burretiokentia_grandiflora)	Veitchia_spiralis)))))	Dictyosperma_album))))	Roystonea_regia)	Pelagodoxa_henryana))))	Calamus_caryotoides);
((Iriartea_deltoidea	(Phoenix_dactylifera	(Sabal_domingensis	((Pseudophoenix_vinifera	(Serenoa_repens	Chamaedorea_seifrizii))	((((((((Reinhardtia_gracilis	(Reinhardtia_simplex	(Reinhardtia_latisecta	Reinhardtia_paiewonskiana)))	Sclerosperma_profizianum)	((Elaeis_oleifera	Elaeis_guineensis)	(Bactris_major	Attalea_speciosa)))	Orania_palindan)	Podococcus_barteri)	((Geonoma_undata	(Manicaria_saccifera	Prestoea_acuminata))	((Oenocarpus_bataua	Oenocarpus_minor)	((Dypsis_decaryi	(Hydriastele_microspadix	(Kentiopsis_piersoniorum	((Leopoldinia_pulchra	Heterospathe_cagayanensis)	(Burretiokentia_grandiflora	Veitchia_spiralis)))))	Dictyosperma_album))))	Roystonea_regia)	Pelagodoxa_henryana)))))	Calamus_caryotoides);
((Iriartea_deltoidea	(Pelagodoxa_henryana	((((Serenoa_repens	Phoenix_dactylifera)	Sabal_domingensis)	(Pseudophoenix_vinifera	Chamaedorea_seifrizii))	((((Sclerosperma_profizianum	Orania_palindan)	((Attalea_speciosa	((Elaeis_oleifera	Elaeis_guineensis)	Bactris_major))	((Reinhardtia_simplex	((Reinhardtia_gracilis	Reinhardtia_latisecta)	Reinhardtia_paiewonskiana))	Podococcus_barteri)))	((Geonoma_undata	(Manicaria_saccifera	Prestoea_acuminata))	((Oenocarpus_bataua	Oenocarpus_minor)	((Dypsis_decaryi	(Hydriastele_microspadix	((Leopoldinia_pulchra	Kentiopsis_piersoniorum)	(Heterospathe_cagayanensis	(Burretiokentia_grandiflora	Veitchia_spiralis)))))	Dictyosperma_album))))	Roystonea_regia))))	Calamus_caryotoides);
(((Pseudophoenix_vinifera	Chamaedorea_seifrizii)	(Pelagodoxa_henryana	((Iriartea_deltoidea	(Roystonea_regia	(((Attalea_speciosa	((Elaeis_guineensis	Elaeis_oleifera)	Bactris_major))	(((Reinhardtia_simplex	(Reinhardtia_latisecta	Reinhardtia_paiewonskiana))	Podococcus_barteri)	((Reinhardtia_gracilis	Sclerosperma_profizianum)	(Leopoldinia_pulchra	Orania_palindan))))	((Manicaria_saccifera	Prestoea_acuminata)	(Geonoma_undata	(((Kentiopsis_piersoniorum	(Veitchia_spiralis	Heterospathe_cagayanensis))	(((Burretiokentia_grandiflora	Dypsis_decaryi)	Hydriastele_microspadix)	Dictyosperma_album))	(Oenocarpus_bataua	Oenocarpus_minor)))))))	(Sabal_domingensis	(Serenoa_repens	Phoenix_dactylifera)))))	Calamus_caryotoides);
((Iriartea_deltoidea	((Pseudophoenix_vinifera	(Serenoa_repens	Chamaedorea_seifrizii))	((((((((Reinhardtia_simplex	(Reinhardtia_latisecta	Reinhardtia_paiewonskiana))	((Elaeis_guineensis	Elaeis_oleifera)	(Bactris_major	Attalea_speciosa)))	(Sclerosperma_profizianum	Orania_palindan))	Podococcus_barteri)	((Manicaria_saccifera	Prestoea_acuminata)	(Geonoma_undata	((Dictyosperma_album	((((Hydriastele_microspadix	((Leopoldinia_pulchra	Burretiokentia_grandiflora)	Veitchia_spiralis))	Heterospathe_cagayanensis)	Kentiopsis_piersoniorum)	Dypsis_decaryi))	(Oenocarpus_bataua	Oenocarpus_minor)))))	Reinhardtia_gracilis)	(Roystonea_regia	Pelagodoxa_henryana))	(Sabal_domingensis	Phoenix_dactylifera))))	Calamus_caryotoides);
((Iriartea_deltoidea	((Pseudophoenix_vinifera	Chamaedorea_seifrizii)	(((((((Elaeis_guineensis	Elaeis_oleifera)	(Bactris_major	Attalea_speciosa))	(Roystonea_regia	Pelagodoxa_henryana))	(Reinhardtia_gracilis	(Podococcus_barteri	(Reinhardtia_simplex	(Reinhardtia_latisecta	Reinhardtia_paiewonskiana)))))	((Geonoma_undata	(Manicaria_saccifera	Prestoea_acuminata))	((Dictyosperma_album	((((((Leopoldinia_pulchra	Burretiokentia_grandiflora)	Veitchia_spiralis)	Heterospathe_cagayanensis)	Kentiopsis_piersoniorum)	Dypsis_decaryi)	Hydriastele_microspadix))	(Oenocarpus_bataua	Oenocarpus_minor))))	(Sclerosperma_profizianum	Orania_palindan))	(Sabal_domingensis	(Phoenix_dactylifera	Serenoa_repens)))))	Calamus_caryotoides);
(((Iriartea_deltoidea	((((Pseudophoenix_vinifera	Chamaedorea_seifrizii)	((Phoenix_dactylifera	Serenoa_repens)	Sabal_domingensis))	(Roystonea_regia	(((((Attalea_speciosa	((Elaeis_guineensis	Elaeis_oleifera)	Bactris_major))	Orania_palindan)	(Sclerosperma_profizianum	((Reinhardtia_simplex	Reinhardtia_gracilis)	(Reinhardtia_latisecta	Reinhardtia_paiewonskiana))))	Podococcus_barteri)	((Geonoma_undata	Manicaria_saccifera)	(Prestoea_acuminata	(((((Veitchia_spiralis	Heterospathe_cagayanensis)	Kentiopsis_piersoniorum)	Dictyosperma_album)	Hydriastele_microspadix)	((Leopoldinia_pulchra	Burretiokentia_grandiflora)	Dypsis_decaryi)))))))	Pelagodoxa_henryana))	(Oenocarpus_bataua	Oenocarpus_minor))	Calamus_caryotoides);
((Iriartea_deltoidea	((((((Attalea_speciosa	((Elaeis_guineensis	Elaeis_oleifera)	Bactris_major))	((Serenoa_repens	(Pseudophoenix_vinifera	Chamaedorea_seifrizii))	Roystonea_regia))	(Podococcus_barteri	(Reinhardtia_simplex	((Reinhardtia_gracilis	Reinhardtia_latisecta)	Reinhardtia_paiewonskiana))))	(Sclerosperma_profizianum	Orania_palindan))	(((((Oenocarpus_bataua	Oenocarpus_minor)	(Prestoea_acuminata	(((((((Leopoldinia_pulchra	Burretiokentia_grandiflora)	Veitchia_spiralis)	Heterospathe_cagayanensis)	Kentiopsis_piersoniorum)	Hydriastele_microspadix)	Dypsis_decaryi)	Dictyosperma_album)))	Geonoma_undata)	Pelagodoxa_henryana)	Manicaria_saccifera))	(Phoenix_dactylifera	Sabal_domingensis)))	Calamus_caryotoides);
((Iriartea_deltoidea	(((((((Dictyosperma_album	(((((Burretiokentia_grandiflora	Veitchia_spiralis)	Heterospathe_cagayanensis)	Kentiopsis_piersoniorum)	Hydriastele_microspadix)	Dypsis_decaryi))	(((Sclerosperma_profizianum	(Leopoldinia_pulchra	Orania_palindan))	(Podococcus_barteri	((Reinhardtia_gracilis	(Reinhardtia_latisecta	Reinhardtia_paiewonskiana))	Reinhardtia_simplex)))	((Elaeis_guineensis	Elaeis_oleifera)	(Bactris_major	Attalea_speciosa))))	((Oenocarpus_bataua	Oenocarpus_minor)	Roystonea_regia))	(Geonoma_undata	(Prestoea_acuminata	Manicaria_saccifera)))	Pelagodoxa_henryana)	(Phoenix_dactylifera	(Serenoa_repens	Sabal_domingensis)))	(Pseudophoenix_vinifera	Chamaedorea_seifrizii)))	Calamus_caryotoides);
((Iriartea_deltoidea	(((((((((Elaeis_guineensis	Elaeis_oleifera)	(Bactris_major	Attalea_speciosa))	(Oenocarpus_bataua	Oenocarpus_minor))	((Sclerosperma_profizianum	Orania_palindan)	(Podococcus_barteri	(Reinhardtia_gracilis	(Reinhardtia_simplex	(Reinhardtia_latisecta	Reinhardtia_paiewonskiana))))))	((Dictyosperma_album	((((((Burretiokentia_grandiflora	Veitchia_spiralis)	Heterospathe_cagayanensis)	Kentiopsis_piersoniorum)	Hydriastele_microspadix)	Dypsis_decaryi)	Leopoldinia_pulchra))	(Geonoma_undata	(Prestoea_acuminata	Manicaria_saccifera))))	Roystonea_regia)	Pelagodoxa_henryana)	(Phoenix_dactylifera	(Serenoa_repens	Sabal_domingensis)))	(Pseudophoenix_vinifera	Chamaedorea_seifrizii)))	Calamus_caryotoides);
((Iriartea_deltoidea	((((((Prestoea_acuminata	(Dypsis_decaryi	(Hydriastele_microspadix	((((Burretiokentia_grandiflora	Veitchia_spiralis)	Heterospathe_cagayanensis)	Kentiopsis_piersoniorum)	Dictyosperma_album))))	(Oenocarpus_bataua	Oenocarpus_minor))	((Pelagodoxa_henryana	(Serenoa_repens	Roystonea_regia))	(Attalea_speciosa	((Elaeis_guineensis	Elaeis_oleifera)	Bactris_major))))	(((Geonoma_undata	Manicaria_saccifera)	(Podococcus_barteri	(Chamaedorea_seifrizii	((Reinhardtia_gracilis	Sclerosperma_profizianum)	(Reinhardtia_simplex	(Reinhardtia_latisecta	Reinhardtia_paiewonskiana))))))	(Leopoldinia_pulchra	Orania_palindan)))	(Phoenix_dactylifera	Sabal_domingensis))	Pseudophoenix_vinifera))	Calamus_caryotoides);
((Iriartea_deltoidea	((((((Geonoma_undata	(Prestoea_acuminata	(Pelagodoxa_henryana	Manicaria_saccifera)))	((Dictyosperma_album	((Dypsis_decaryi	Hydriastele_microspadix)	(((Burretiokentia_grandiflora	Veitchia_spiralis)	Heterospathe_cagayanensis)	Kentiopsis_piersoniorum)))	(Oenocarpus_bataua	Oenocarpus_minor)))	((Attalea_speciosa	((Elaeis_guineensis	Elaeis_oleifera)	Bactris_major))	((Sclerosperma_profizianum	(Reinhardtia_simplex	((Reinhardtia_gracilis	Reinhardtia_latisecta)	Reinhardtia_paiewonskiana)))	(Podococcus_barteri	(Leopoldinia_pulchra	Orania_palindan)))))	Roystonea_regia)	(Phoenix_dactylifera	Sabal_domingensis))	(Serenoa_repens	(Chamaedorea_seifrizii	Pseudophoenix_vinifera))))	Calamus_caryotoides);
(((Phoenix_dactylifera	(Sabal_domingensis	((Pseudophoenix_vinifera	Iriartea_deltoidea)	((((Prestoea_acuminata	Manicaria_saccifera)	(Geonoma_undata	((((Hydriastele_microspadix	Dictyosperma_album)	(Dypsis_decaryi	(((Burretiokentia_grandiflora	Veitchia_spiralis)	Heterospathe_cagayanensis)	Kentiopsis_piersoniorum)))	(Oenocarpus_bataua	Oenocarpus_minor))	Pelagodoxa_henryana)))	((((Reinhardtia_simplex	(Reinhardtia_latisecta	Reinhardtia_paiewonskiana))	(Attalea_speciosa	((Elaeis_guineensis	Elaeis_oleifera)	Bactris_major)))	((Reinhardtia_gracilis	Sclerosperma_profizianum)	(Leopoldinia_pulchra	Orania_palindan)))	Podococcus_barteri))	(Chamaedorea_seifrizii	Roystonea_regia)))))	Serenoa_repens)	Calamus_caryotoides);
((Iriartea_deltoidea	(((Chamaedorea_seifrizii	Pseudophoenix_vinifera)	((((((((Burretiokentia_grandiflora	((Veitchia_spiralis	Heterospathe_cagayanensis)	Kentiopsis_piersoniorum))	(Hydriastele_microspadix	Dypsis_decaryi))	Dictyosperma_album)	((Oenocarpus_minor	Oenocarpus_bataua)	(Geonoma_undata	(Prestoea_acuminata	Manicaria_saccifera))))	(Roystonea_regia	((Reinhardtia_gracilis	(Reinhardtia_simplex	(Reinhardtia_paiewonskiana	Reinhardtia_latisecta)))	Podococcus_barteri)))	((Bactris_major	Attalea_speciosa)	(Elaeis_guineensis	Elaeis_oleifera)))	(Sclerosperma_profizianum	(Leopoldinia_pulchra	Orania_palindan)))	((Serenoa_repens	Phoenix_dactylifera)	Sabal_domingensis)))	Pelagodoxa_henryana))	Calamus_caryotoides);
(((Phoenix_dactylifera	Sabal_domingensis)	((Pelagodoxa_henryana	((Serenoa_repens	Chamaedorea_seifrizii)	Pseudophoenix_vinifera))	(Iriartea_deltoidea	((Geonoma_undata	(Prestoea_acuminata	Manicaria_saccifera))	((((((((Burretiokentia_grandiflora	Veitchia_spiralis)	Heterospathe_cagayanensis)	Kentiopsis_piersoniorum)	(Hydriastele_microspadix	Dypsis_decaryi))	Dictyosperma_album)	(Oenocarpus_minor	Oenocarpus_bataua))	((((Reinhardtia_gracilis	(Reinhardtia_paiewonskiana	Reinhardtia_latisecta))	Reinhardtia_simplex)	Podococcus_barteri)	(Roystonea_regia	(Attalea_speciosa	((Elaeis_guineensis	Elaeis_oleifera)	Bactris_major)))))	(Sclerosperma_profizianum	(Leopoldinia_pulchra	Orania_palindan)))))))	Calamus_caryotoides);
((Iriartea_deltoidea	((((((Sclerosperma_profizianum	(Prestoea_acuminata	(Manicaria_saccifera	Geonoma_undata)))	((Leopoldinia_pulchra	Orania_palindan)	(((((((Burretiokentia_grandiflora	Veitchia_spiralis)	Heterospathe_cagayanensis)	Kentiopsis_piersoniorum)	(Hydriastele_microspadix	Dypsis_decaryi))	Dictyosperma_album)	(Oenocarpus_minor	Oenocarpus_bataua))	(((Podococcus_barteri	(((Reinhardtia_paiewonskiana	Reinhardtia_latisecta)	Reinhardtia_simplex)	Reinhardtia_gracilis))	Roystonea_regia)	(Attalea_speciosa	((Elaeis_guineensis	Elaeis_oleifera)	Bactris_major))))))	Sabal_domingensis)	((Serenoa_repens	Chamaedorea_seifrizii)	Pseudophoenix_vinifera))	Phoenix_dactylifera)	Pelagodoxa_henryana))	Calamus_caryotoides);
((Iriartea_deltoidea	(((Pelagodoxa_henryana	((Geonoma_undata	(Prestoea_acuminata	Manicaria_saccifera))	((Sclerosperma_profizianum	(Leopoldinia_pulchra	Orania_palindan))	(((((Heterospathe_cagayanensis	(Kentiopsis_piersoniorum	(Burretiokentia_grandiflora	Veitchia_spiralis)))	(Hydriastele_microspadix	Dypsis_decaryi))	Dictyosperma_album)	(Oenocarpus_minor	Oenocarpus_bataua))	(((Podococcus_barteri	((Reinhardtia_paiewonskiana	Reinhardtia_latisecta)	(Reinhardtia_simplex	Reinhardtia_gracilis)))	Roystonea_regia)	(Attalea_speciosa	((Elaeis_guineensis	Elaeis_oleifera)	Bactris_major)))))))	(Phoenix_dactylifera	Sabal_domingensis))	((Serenoa_repens	Chamaedorea_seifrizii)	Pseudophoenix_vinifera)))	Calamus_caryotoides);
(((Phoenix_dactylifera	Sabal_domingensis)	((Serenoa_repens	Chamaedorea_seifrizii)	((Pseudophoenix_vinifera	Pelagodoxa_henryana)	(Iriartea_deltoidea	(((((((Kentiopsis_piersoniorum	(((Burretiokentia_grandiflora	Veitchia_spiralis)	Dypsis_decaryi)	(Hydriastele_microspadix	Heterospathe_cagayanensis)))	Dictyosperma_album)	(Oenocarpus_minor	Oenocarpus_bataua))	Prestoea_acuminata)	(Manicaria_saccifera	Geonoma_undata))	(Podococcus_barteri	((Sclerosperma_profizianum	(Leopoldinia_pulchra	Orania_palindan))	(((Reinhardtia_simplex	(Reinhardtia_paiewonskiana	Reinhardtia_latisecta))	Reinhardtia_gracilis)	(Attalea_speciosa	((Elaeis_guineensis	Elaeis_oleifera)	Bactris_major))))))	Roystonea_regia)))))	Calamus_caryotoides);
((Iriartea_deltoidea	(((Pelagodoxa_henryana	(((Orania_palindan	((Sclerosperma_profizianum	(Reinhardtia_simplex	(Reinhardtia_paiewonskiana	(Reinhardtia_gracilis	Reinhardtia_latisecta))))	((Elaeis_guineensis	Elaeis_oleifera)	(Bactris_major	Attalea_speciosa))))	(Podococcus_barteri	(((Dictyosperma_album	(Dypsis_decaryi	(Hydriastele_microspadix	(Heterospathe_cagayanensis	(Kentiopsis_piersoniorum	((Leopoldinia_pulchra	Burretiokentia_grandiflora)	Veitchia_spiralis))))))	(Oenocarpus_minor	Oenocarpus_bataua))	((Prestoea_acuminata	Manicaria_saccifera)	Geonoma_undata))))	Roystonea_regia))	(Phoenix_dactylifera	Sabal_domingensis))	((Pseudophoenix_vinifera	Chamaedorea_seifrizii)	Serenoa_repens)))	Calamus_caryotoides);
((Iriartea_deltoidea	(Pelagodoxa_henryana	((((Prestoea_acuminata	Manicaria_saccifera)	Geonoma_undata)	((Podococcus_barteri	(Sclerosperma_profizianum	(Leopoldinia_pulchra	Orania_palindan)))	((Roystonea_regia	((Attalea_speciosa	((Elaeis_guineensis	Elaeis_oleifera)	Bactris_major))	(((Reinhardtia_paiewonskiana	Reinhardtia_latisecta)	Reinhardtia_gracilis)	Reinhardtia_simplex)))	((Hydriastele_microspadix	(Dictyosperma_album	(Dypsis_decaryi	(Kentiopsis_piersoniorum	((Burretiokentia_grandiflora	Veitchia_spiralis)	Heterospathe_cagayanensis)))))	(Oenocarpus_minor	Oenocarpus_bataua)))))	(((Serenoa_repens	Sabal_domingensis)	Phoenix_dactylifera)	(Pseudophoenix_vinifera	Chamaedorea_seifrizii)))))	Calamus_caryotoides);
((Iriartea_deltoidea	(Pelagodoxa_henryana	((Roystonea_regia	(((Geonoma_undata	(Dypsis_decaryi	(Dictyosperma_album	(((Burretiokentia_grandiflora	Veitchia_spiralis)	Hydriastele_microspadix)	(Kentiopsis_piersoniorum	Heterospathe_cagayanensis)))))	((Prestoea_acuminata	Manicaria_saccifera)	(Oenocarpus_minor	Oenocarpus_bataua)))	(Podococcus_barteri	((((Elaeis_guineensis	Elaeis_oleifera)	(Bactris_major	Attalea_speciosa))	((Reinhardtia_simplex	(Reinhardtia_paiewonskiana	Reinhardtia_latisecta))	Reinhardtia_gracilis))	(Sclerosperma_profizianum	(Leopoldinia_pulchra	Orania_palindan))))))	(((Serenoa_repens	Sabal_domingensis)	Phoenix_dactylifera)	(Pseudophoenix_vinifera	Chamaedorea_seifrizii)))))	Calamus_caryotoides);
((Iriartea_deltoidea	(((((Sclerosperma_profizianum	(Reinhardtia_gracilis	(Reinhardtia_simplex	(Reinhardtia_latisecta	Reinhardtia_paiewonskiana))))	(Attalea_speciosa	((Elaeis_guineensis	Elaeis_oleifera)	Bactris_major)))	(Leopoldinia_pulchra	Orania_palindan))	(Podococcus_barteri	(Pelagodoxa_henryana	((Geonoma_undata	(Prestoea_acuminata	Manicaria_saccifera))	((Oenocarpus_minor	Oenocarpus_bataua)	(Dypsis_decaryi	(Dictyosperma_album	(Kentiopsis_piersoniorum	(Heterospathe_cagayanensis	((Burretiokentia_grandiflora	Veitchia_spiralis)	Hydriastele_microspadix))))))))))	(((Serenoa_repens	Sabal_domingensis)	Phoenix_dactylifera)	(Roystonea_regia	(Pseudophoenix_vinifera	Chamaedorea_seifrizii)))))	Calamus_caryotoides);
(((Iriartea_deltoidea	((((((Podococcus_barteri	((Reinhardtia_simplex	(Reinhardtia_latisecta	Reinhardtia_paiewonskiana))	Roystonea_regia))	(Attalea_speciosa	((Elaeis_guineensis	Elaeis_oleifera)	Bactris_major)))	(Orania_palindan	(Sclerosperma_profizianum	Reinhardtia_gracilis)))	(((((Leopoldinia_pulchra	Oenocarpus_minor)	Oenocarpus_bataua)	(((Kentiopsis_piersoniorum	(Heterospathe_cagayanensis	(Burretiokentia_grandiflora	Veitchia_spiralis)))	Hydriastele_microspadix)	(Dypsis_decaryi	Dictyosperma_album)))	(Prestoea_acuminata	Manicaria_saccifera))	Geonoma_undata))	(Pelagodoxa_henryana	Pseudophoenix_vinifera))	((Sabal_domingensis	Phoenix_dactylifera)	Serenoa_repens)))	Chamaedorea_seifrizii)	Calamus_caryotoides);
((((((Roystonea_regia	(Pelagodoxa_henryana	Pseudophoenix_vinifera))	(((Sclerosperma_profizianum	((Reinhardtia_gracilis	(Reinhardtia_simplex	(Reinhardtia_latisecta	Reinhardtia_paiewonskiana)))	Podococcus_barteri))	(((Bactris_major	(Elaeis_oleifera	Elaeis_guineensis))	(Serenoa_repens	Attalea_speciosa))	(Leopoldinia_pulchra	Orania_palindan)))	((Geonoma_undata	Manicaria_saccifera)	(Prestoea_acuminata	((Oenocarpus_bataua	Oenocarpus_minor)	((Dypsis_decaryi	(((Hydriastele_microspadix	(Burretiokentia_grandiflora	Veitchia_spiralis))	Heterospathe_cagayanensis)	Kentiopsis_piersoniorum))	Dictyosperma_album))))))	(Phoenix_dactylifera	Sabal_domingensis))	Iriartea_deltoidea)	Chamaedorea_seifrizii)	Calamus_caryotoides);
((Iriartea_deltoidea	(Phoenix_dactylifera	(Sabal_domingensis	(((((((Podococcus_barteri	Orania_palindan)	(Sclerosperma_profizianum	(Reinhardtia_gracilis	(Reinhardtia_simplex	(Reinhardtia_latisecta	Reinhardtia_paiewonskiana)))))	(((Elaeis_oleifera	Elaeis_guineensis)	(Attalea_speciosa	Bactris_major))	(Geonoma_undata	(Prestoea_acuminata	Manicaria_saccifera))))	((Oenocarpus_bataua	Oenocarpus_minor)	Roystonea_regia))	(Serenoa_repens	Chamaedorea_seifrizii))	(Pelagodoxa_henryana	Pseudophoenix_vinifera))	((Dypsis_decaryi	(Kentiopsis_piersoniorum	((((Burretiokentia_grandiflora	Veitchia_spiralis)	Leopoldinia_pulchra)	Heterospathe_cagayanensis)	Hydriastele_microspadix)))	Dictyosperma_album)))))	Calamus_caryotoides);
((Phoenix_dactylifera	((Iriartea_deltoidea	Pseudophoenix_vinifera)	(Sabal_domingensis	((((((Oenocarpus_bataua	Oenocarpus_minor)	(((Hydriastele_microspadix	(Dypsis_decaryi	((Burretiokentia_grandiflora	Leopoldinia_pulchra)	(Veitchia_spiralis	Serenoa_repens))))	(Kentiopsis_piersoniorum	Heterospathe_cagayanensis))	Dictyosperma_album))	Prestoea_acuminata)	(Manicaria_saccifera	Geonoma_undata))	(Orania_palindan	(((Elaeis_oleifera	Elaeis_guineensis)	(Attalea_speciosa	Bactris_major))	((Chamaedorea_seifrizii	Podococcus_barteri)	(Sclerosperma_profizianum	((Reinhardtia_simplex	Reinhardtia_gracilis)	(Reinhardtia_latisecta	Reinhardtia_paiewonskiana)))))))	(Roystonea_regia	Pelagodoxa_henryana)))))	Calamus_caryotoides);
(((((Chamaedorea_seifrizii	Pseudophoenix_vinifera)	(Phoenix_dactylifera	Sabal_domingensis))	(((Roystonea_regia	((Podococcus_barteri	((Orania_palindan	Sclerosperma_profizianum)	((Reinhardtia_simplex	((Reinhardtia_gracilis	Reinhardtia_latisecta)	Reinhardtia_paiewonskiana))	(Attalea_speciosa	(Bactris_major	(Elaeis_oleifera	Elaeis_guineensis))))))	(Geonoma_undata	(((((((Hydriastele_microspadix	Veitchia_spiralis)	Heterospathe_cagayanensis)	Kentiopsis_piersoniorum)	Dictyosperma_album)	((Leopoldinia_pulchra	Burretiokentia_grandiflora)	Dypsis_decaryi))	Serenoa_repens)	(Prestoea_acuminata	Manicaria_saccifera)))))	Iriartea_deltoidea)	(Oenocarpus_bataua	Oenocarpus_minor)))	Pelagodoxa_henryana)	Calamus_caryotoides);
(((Oenocarpus_bataua	Oenocarpus_minor)	((((Sabal_domingensis	(Roystonea_regia	((Podococcus_barteri	((Leopoldinia_pulchra	Orania_palindan)	((Sclerosperma_profizianum	((Reinhardtia_simplex	(Reinhardtia_latisecta	Reinhardtia_paiewonskiana))	Reinhardtia_gracilis))	(Attalea_speciosa	(Bactris_major	(Elaeis_oleifera	Elaeis_guineensis))))))	(Geonoma_undata	(((((Burretiokentia_grandiflora	Veitchia_spiralis)	Heterospathe_cagayanensis)	Kentiopsis_piersoniorum)	((Dypsis_decaryi	Hydriastele_microspadix)	Dictyosperma_album))	(Prestoea_acuminata	Manicaria_saccifera))))))	((Serenoa_repens	(Chamaedorea_seifrizii	Pseudophoenix_vinifera))	Phoenix_dactylifera))	Iriartea_deltoidea)	Pelagodoxa_henryana))	Calamus_caryotoides);
(((((Serenoa_repens	Sabal_domingensis)	((Pelagodoxa_henryana	(Pseudophoenix_vinifera	Roystonea_regia))	((((Oenocarpus_bataua	Oenocarpus_minor)	(Dypsis_decaryi	(Dictyosperma_album	(((Hydriastele_microspadix	(Burretiokentia_grandiflora	Veitchia_spiralis))	Heterospathe_cagayanensis)	Kentiopsis_piersoniorum))))	((Prestoea_acuminata	Manicaria_saccifera)	Geonoma_undata))	(Podococcus_barteri	((Sclerosperma_profizianum	(Leopoldinia_pulchra	Orania_palindan))	((Reinhardtia_simplex	((Reinhardtia_gracilis	Reinhardtia_latisecta)	Reinhardtia_paiewonskiana))	((Elaeis_oleifera	Elaeis_guineensis)	(Attalea_speciosa	Bactris_major))))))))	(Chamaedorea_seifrizii	Phoenix_dactylifera))	Iriartea_deltoidea)	Calamus_caryotoides);
(((((Phoenix_dactylifera	(Serenoa_repens	Sabal_domingensis))	(Pelagodoxa_henryana	(Roystonea_regia	((((((Oenocarpus_bataua	Oenocarpus_minor)	((Dictyosperma_album	(((((Leopoldinia_pulchra	Burretiokentia_grandiflora)	Veitchia_spiralis)	Heterospathe_cagayanensis)	Kentiopsis_piersoniorum)	Hydriastele_microspadix))	Dypsis_decaryi))	Prestoea_acuminata)	Manicaria_saccifera)	Geonoma_undata)	(Podococcus_barteri	((Sclerosperma_profizianum	Orania_palindan)	((Reinhardtia_simplex	((Reinhardtia_gracilis	Reinhardtia_latisecta)	Reinhardtia_paiewonskiana))	(Attalea_speciosa	(Bactris_major	(Elaeis_oleifera	Elaeis_guineensis))))))))))	(Pseudophoenix_vinifera	Chamaedorea_seifrizii))	Iriartea_deltoidea)	Calamus_caryotoides);
((((((Sabal_domingensis	(Pelagodoxa_henryana	(Roystonea_regia	((((Oenocarpus_bataua	Oenocarpus_minor)	(Dictyosperma_album	(((((Leopoldinia_pulchra	Burretiokentia_grandiflora)	Veitchia_spiralis)	Heterospathe_cagayanensis)	Kentiopsis_piersoniorum)	(Dypsis_decaryi	Hydriastele_microspadix))))	(Prestoea_acuminata	(Manicaria_saccifera	Geonoma_undata)))	(Podococcus_barteri	((Sclerosperma_profizianum	Orania_palindan)	(((Reinhardtia_simplex	(Reinhardtia_latisecta	Reinhardtia_paiewonskiana))	Reinhardtia_gracilis)	((Elaeis_oleifera	Elaeis_guineensis)	(Attalea_speciosa	Bactris_major)))))))))	Phoenix_dactylifera)	(Pseudophoenix_vinifera	Chamaedorea_seifrizii))	Serenoa_repens)	Iriartea_deltoidea)	Calamus_caryotoides);
((((Pseudophoenix_vinifera	(Chamaedorea_seifrizii	Serenoa_repens))	(((((Podococcus_barteri	(Reinhardtia_simplex	(Reinhardtia_latisecta	Reinhardtia_paiewonskiana)))	(Reinhardtia_gracilis	Roystonea_regia))	((((Pelagodoxa_henryana	(Oenocarpus_bataua	Oenocarpus_minor))	((Dictyosperma_album	((((Burretiokentia_grandiflora	Veitchia_spiralis)	Heterospathe_cagayanensis)	Kentiopsis_piersoniorum)	(Leopoldinia_pulchra	Hydriastele_microspadix)))	Dypsis_decaryi))	(Geonoma_undata	(Prestoea_acuminata	Manicaria_saccifera)))	(Attalea_speciosa	(Bactris_major	(Elaeis_oleifera	Elaeis_guineensis)))))	(Sclerosperma_profizianum	Orania_palindan))	Iriartea_deltoidea))	(Phoenix_dactylifera	Sabal_domingensis))	Calamus_caryotoides);
((((Pelagodoxa_henryana	(Pseudophoenix_vinifera	Chamaedorea_seifrizii))	((((Geonoma_undata	(Prestoea_acuminata	Manicaria_saccifera))	(Sclerosperma_profizianum	Orania_palindan))	(((Oenocarpus_bataua	Oenocarpus_minor)	(Dictyosperma_album	((((Burretiokentia_grandiflora	Veitchia_spiralis)	(Leopoldinia_pulchra	Heterospathe_cagayanensis))	Kentiopsis_piersoniorum)	(Dypsis_decaryi	Hydriastele_microspadix))))	(((Elaeis_oleifera	Elaeis_guineensis)	(Attalea_speciosa	Bactris_major))	((Podococcus_barteri	(Reinhardtia_gracilis	(Reinhardtia_simplex	(Reinhardtia_latisecta	Reinhardtia_paiewonskiana))))	Roystonea_regia))))	Iriartea_deltoidea))	(Serenoa_repens	(Phoenix_dactylifera	Sabal_domingensis)))	Calamus_caryotoides);
((((((((Chamaedorea_seifrizii	Pseudophoenix_vinifera)	(Iriartea_deltoidea	(((((Orania_palindan	Sclerosperma_profizianum)	((Bactris_major	Attalea_speciosa)	(Elaeis_guineensis	Elaeis_oleifera)))	(Podococcus_barteri	(Reinhardtia_simplex	(Reinhardtia_paiewonskiana	(Reinhardtia_gracilis	Reinhardtia_latisecta)))))	(Geonoma_undata	(Manicaria_saccifera	((Oenocarpus_minor	Oenocarpus_bataua)	Prestoea_acuminata))))	Roystonea_regia)))	Pelagodoxa_henryana)	(Dypsis_decaryi	(Kentiopsis_piersoniorum	(((Leopoldinia_pulchra	(Burretiokentia_grandiflora	Veitchia_spiralis))	Hydriastele_microspadix)	(Heterospathe_cagayanensis	Dictyosperma_album)))))	Serenoa_repens)	Phoenix_dactylifera)	Sabal_domingensis)	Calamus_caryotoides);
((Iriartea_deltoidea	(((Chamaedorea_seifrizii	Pseudophoenix_vinifera)	(Phoenix_dactylifera	Sabal_domingensis))	((Orania_palindan	Sclerosperma_profizianum)	((((((((Dypsis_decaryi	(Kentiopsis_piersoniorum	(Heterospathe_cagayanensis	((Leopoldinia_pulchra	Burretiokentia_grandiflora)	Veitchia_spiralis))))	Hydriastele_microspadix)	Dictyosperma_album)	((Manicaria_saccifera	Pelagodoxa_henryana)	Geonoma_undata))	(Oenocarpus_minor	Oenocarpus_bataua))	Prestoea_acuminata)	Roystonea_regia)	(((Serenoa_repens	(Bactris_major	Attalea_speciosa))	(Elaeis_guineensis	Elaeis_oleifera))	(Podococcus_barteri	((Reinhardtia_simplex	(Reinhardtia_paiewonskiana	Reinhardtia_latisecta))	Reinhardtia_gracilis)))))))	Calamus_caryotoides);
((Iriartea_deltoidea	(Phoenix_dactylifera	((((Serenoa_repens	Chamaedorea_seifrizii)	Pseudophoenix_vinifera)	((((Oenocarpus_minor	Oenocarpus_bataua)	Roystonea_regia)	(((((Prestoea_acuminata	Manicaria_saccifera)	Geonoma_undata)	((Attalea_speciosa	Bactris_major)	(Elaeis_guineensis	Elaeis_oleifera)))	(Podococcus_barteri	((Reinhardtia_simplex	(Reinhardtia_paiewonskiana	Reinhardtia_latisecta))	Reinhardtia_gracilis)))	(((Leopoldinia_pulchra	Orania_palindan)	Sclerosperma_profizianum)	((((Kentiopsis_piersoniorum	(Heterospathe_cagayanensis	(Burretiokentia_grandiflora	Veitchia_spiralis)))	Hydriastele_microspadix)	Dictyosperma_album)	Dypsis_decaryi))))	Pelagodoxa_henryana))	Sabal_domingensis)))	Calamus_caryotoides);
((Iriartea_deltoidea	(((((((Oenocarpus_minor	Oenocarpus_bataua)	((Dictyosperma_album	(Hydriastele_microspadix	Dypsis_decaryi))	((Kentiopsis_piersoniorum	((Leopoldinia_pulchra	Burretiokentia_grandiflora)	Veitchia_spiralis))	Heterospathe_cagayanensis)))	((Roystonea_regia	(((Reinhardtia_paiewonskiana	Reinhardtia_latisecta)	Reinhardtia_gracilis)	Reinhardtia_simplex))	(Attalea_speciosa	(Bactris_major	(Elaeis_guineensis	Elaeis_oleifera)))))	(Podococcus_barteri	(Orania_palindan	Sclerosperma_profizianum)))	(Pelagodoxa_henryana	((Prestoea_acuminata	Manicaria_saccifera)	Geonoma_undata)))	(Sabal_domingensis	(Phoenix_dactylifera	Serenoa_repens)))	(Pseudophoenix_vinifera	Chamaedorea_seifrizii)))	Calamus_caryotoides);
((Iriartea_deltoidea	((((((Oenocarpus_minor	Oenocarpus_bataua)	(((Heterospathe_cagayanensis	Kentiopsis_piersoniorum)	(((Leopoldinia_pulchra	Burretiokentia_grandiflora)	Veitchia_spiralis)	Dypsis_decaryi))	(Hydriastele_microspadix	Dictyosperma_album)))	((Prestoea_acuminata	(Manicaria_saccifera	Geonoma_undata))	Pelagodoxa_henryana))	((((Podococcus_barteri	((Reinhardtia_paiewonskiana	(Reinhardtia_latisecta	Reinhardtia_gracilis))	Reinhardtia_simplex))	Sclerosperma_profizianum)	Roystonea_regia)	(Orania_palindan	(Attalea_speciosa	(Bactris_major	(Elaeis_guineensis	Elaeis_oleifera))))))	(Sabal_domingensis	Phoenix_dactylifera))	((Serenoa_repens	Chamaedorea_seifrizii)	Pseudophoenix_vinifera)))	Calamus_caryotoides);
((((((Chamaedorea_seifrizii	Pseudophoenix_vinifera)	Iriartea_deltoidea)	((((((Reinhardtia_paiewonskiana	(Reinhardtia_latisecta	Reinhardtia_gracilis))	Reinhardtia_simplex)	Sclerosperma_profizianum)	(Orania_palindan	((Elaeis_guineensis	Elaeis_oleifera)	((Serenoa_repens	Attalea_speciosa)	Bactris_major))))	((((Oenocarpus_minor	Oenocarpus_bataua)	(((Hydriastele_microspadix	(((Burretiokentia_grandiflora	(Leopoldinia_pulchra	Veitchia_spiralis))	Heterospathe_cagayanensis)	Kentiopsis_piersoniorum))	Dypsis_decaryi)	Dictyosperma_album))	((Geonoma_undata	(Prestoea_acuminata	Manicaria_saccifera))	Pelagodoxa_henryana))	Podococcus_barteri))	Roystonea_regia))	Sabal_domingensis)	Phoenix_dactylifera)	Calamus_caryotoides);
(((((((((((Hydriastele_microspadix	(((Burretiokentia_grandiflora	Veitchia_spiralis)	Heterospathe_cagayanensis)	Kentiopsis_piersoniorum))	Dypsis_decaryi)	Dictyosperma_album)	(Geonoma_undata	(Prestoea_acuminata	Manicaria_saccifera)))	(Podococcus_barteri	((((Reinhardtia_paiewonskiana	Reinhardtia_latisecta)	Reinhardtia_simplex)	(Reinhardtia_gracilis	Sclerosperma_profizianum))	(Orania_palindan	(Attalea_speciosa	(Bactris_major	(Elaeis_guineensis	Elaeis_oleifera)))))))	Roystonea_regia)	((Sabal_domingensis	Phoenix_dactylifera)	Serenoa_repens))	(((Leopoldinia_pulchra	Oenocarpus_minor)	Oenocarpus_bataua)	(Pseudophoenix_vinifera	Pelagodoxa_henryana)))	Chamaedorea_seifrizii)	Iriartea_deltoidea)	Calamus_caryotoides);
((((((((((Oenocarpus_minor	Oenocarpus_bataua)	(((((Burretiokentia_grandiflora	Veitchia_spiralis)	Heterospathe_cagayanensis)	Kentiopsis_piersoniorum)	(Dypsis_decaryi	Hydriastele_microspadix))	Dictyosperma_album))	(Geonoma_undata	(Prestoea_acuminata	Manicaria_saccifera)))	(Podococcus_barteri	(((((Reinhardtia_gracilis	(Reinhardtia_paiewonskiana	Reinhardtia_latisecta))	Reinhardtia_simplex)	Sclerosperma_profizianum)	(Leopoldinia_pulchra	Orania_palindan))	(Attalea_speciosa	(Bactris_major	(Elaeis_guineensis	Elaeis_oleifera))))))	Roystonea_regia)	((Serenoa_repens	Sabal_domingensis)	Phoenix_dactylifera))	(Chamaedorea_seifrizii	Pseudophoenix_vinifera))	Pelagodoxa_henryana)	Iriartea_deltoidea)	Calamus_caryotoides);
(((((Serenoa_repens	Chamaedorea_seifrizii)	Pseudophoenix_vinifera)	((((Podococcus_barteri	(((Orania_palindan	Sclerosperma_profizianum)	(Attalea_speciosa	(Bactris_major	(Elaeis_guineensis	Elaeis_oleifera))))	((Reinhardtia_gracilis	(Reinhardtia_paiewonskiana	Reinhardtia_latisecta))	Reinhardtia_simplex)))	((Prestoea_acuminata	((Oenocarpus_minor	Oenocarpus_bataua)	(((Hydriastele_microspadix	(((Leopoldinia_pulchra	Burretiokentia_grandiflora)	Veitchia_spiralis)	Heterospathe_cagayanensis))	(Dypsis_decaryi	Kentiopsis_piersoniorum))	Dictyosperma_album)))	(Geonoma_undata	Manicaria_saccifera)))	(Sabal_domingensis	Phoenix_dactylifera))	(Roystonea_regia	Pelagodoxa_henryana)))	Iriartea_deltoidea)	Calamus_caryotoides);
((Chamaedorea_seifrizii	((Pseudophoenix_vinifera	Pelagodoxa_henryana)	(((((((Reinhardtia_gracilis	(Reinhardtia_simplex	(Reinhardtia_paiewonskiana	Reinhardtia_latisecta)))	Podococcus_barteri)	((Oenocarpus_minor	Oenocarpus_bataua)	(Attalea_speciosa	(Bactris_major	(Elaeis_guineensis	Elaeis_oleifera)))))	(Orania_palindan	Sclerosperma_profizianum))	(Prestoea_acuminata	(Geonoma_undata	Manicaria_saccifera)))	(Iriartea_deltoidea	Roystonea_regia))	((((((Hydriastele_microspadix	((Leopoldinia_pulchra	Burretiokentia_grandiflora)	Veitchia_spiralis))	Heterospathe_cagayanensis)	Kentiopsis_piersoniorum)	Dypsis_decaryi)	Dictyosperma_album)	(Sabal_domingensis	(Serenoa_repens	Phoenix_dactylifera))))))	Calamus_caryotoides);
((((Pseudophoenix_vinifera	(Serenoa_repens	Chamaedorea_seifrizii))	(Phoenix_dactylifera	((((((Oenocarpus_bataua	Oenocarpus_minor)	((((Heterospathe_cagayanensis	(Veitchia_spiralis	(Burretiokentia_grandiflora	Leopoldinia_pulchra)))	Kentiopsis_piersoniorum)	(Hydriastele_microspadix	Dypsis_decaryi))	Dictyosperma_album))	(Geonoma_undata	(Manicaria_saccifera	Prestoea_acuminata)))	Roystonea_regia)	((Podococcus_barteri	Orania_palindan)	((Sclerosperma_profizianum	(Reinhardtia_simplex	((Reinhardtia_paiewonskiana	Reinhardtia_latisecta)	Reinhardtia_gracilis)))	((Bactris_major	(Elaeis_oleifera	Elaeis_guineensis))	Attalea_speciosa))))	(Pelagodoxa_henryana	Sabal_domingensis))))	Iriartea_deltoidea)	Calamus_caryotoides);
((((Pseudophoenix_vinifera	Chamaedorea_seifrizii)	((((((Manicaria_saccifera	Prestoea_acuminata)	Geonoma_undata)	(Sclerosperma_profizianum	(Leopoldinia_pulchra	Orania_palindan)))	(((((Bactris_major	(Elaeis_oleifera	Elaeis_guineensis))	Attalea_speciosa)	(Oenocarpus_bataua	Oenocarpus_minor))	((Dictyosperma_album	((Heterospathe_cagayanensis	(Veitchia_spiralis	Burretiokentia_grandiflora))	Kentiopsis_piersoniorum))	(Hydriastele_microspadix	Dypsis_decaryi)))	((Podococcus_barteri	(Reinhardtia_simplex	((Reinhardtia_paiewonskiana	Reinhardtia_latisecta)	Reinhardtia_gracilis)))	Roystonea_regia)))	Pelagodoxa_henryana)	(Serenoa_repens	(Phoenix_dactylifera	Sabal_domingensis))))	Iriartea_deltoidea)	Calamus_caryotoides);
((((((Pseudophoenix_vinifera	Chamaedorea_seifrizii)	((Serenoa_repens	Sabal_domingensis)	Phoenix_dactylifera))	(Roystonea_regia	(((((Bactris_major	(Elaeis_oleifera	Elaeis_guineensis))	Attalea_speciosa)	((Leopoldinia_pulchra	Oenocarpus_bataua)	Oenocarpus_minor))	((Podococcus_barteri	(Reinhardtia_simplex	((Reinhardtia_paiewonskiana	Reinhardtia_latisecta)	Reinhardtia_gracilis)))	(Sclerosperma_profizianum	Orania_palindan)))	(((Manicaria_saccifera	Prestoea_acuminata)	Geonoma_undata)	((Kentiopsis_piersoniorum	Dypsis_decaryi)	((Hydriastele_microspadix	(Veitchia_spiralis	Burretiokentia_grandiflora))	(Heterospathe_cagayanensis	Dictyosperma_album)))))))	Pelagodoxa_henryana)	Iriartea_deltoidea)	Calamus_caryotoides);
(((Oenocarpus_bataua	Oenocarpus_minor)	(Pseudophoenix_vinifera	(((Roystonea_regia	(((Chamaedorea_seifrizii	((Podococcus_barteri	((Reinhardtia_paiewonskiana	Reinhardtia_latisecta)	(Reinhardtia_simplex	Reinhardtia_gracilis)))	(Sclerosperma_profizianum	Orania_palindan)))	((Elaeis_oleifera	Elaeis_guineensis)	(Attalea_speciosa	(Bactris_major	Serenoa_repens))))	(Pelagodoxa_henryana	(((Manicaria_saccifera	Prestoea_acuminata)	Geonoma_undata)	(Dictyosperma_album	((Dypsis_decaryi	Hydriastele_microspadix)	(Kentiopsis_piersoniorum	(Heterospathe_cagayanensis	(Burretiokentia_grandiflora	(Veitchia_spiralis	Leopoldinia_pulchra))))))))))	(Sabal_domingensis	Phoenix_dactylifera))	Iriartea_deltoidea)))	Calamus_caryotoides);
(((Oenocarpus_bataua	Oenocarpus_minor)	(Pseudophoenix_vinifera	(((Sabal_domingensis	(Phoenix_dactylifera	Serenoa_repens))	(((((Sclerosperma_profizianum	Orania_palindan)	(((Podococcus_barteri	((Reinhardtia_paiewonskiana	Reinhardtia_latisecta)	(Reinhardtia_simplex	Reinhardtia_gracilis)))	Roystonea_regia)	((Elaeis_oleifera	Elaeis_guineensis)	(Attalea_speciosa	Bactris_major))))	(((Manicaria_saccifera	Prestoea_acuminata)	Geonoma_undata)	((Dictyosperma_album	((Kentiopsis_piersoniorum	Hydriastele_microspadix)	Dypsis_decaryi))	(Heterospathe_cagayanensis	Veitchia_spiralis))))	Leopoldinia_pulchra)	Pelagodoxa_henryana))	((Burretiokentia_grandiflora	Chamaedorea_seifrizii)	Iriartea_deltoidea))))	Calamus_caryotoides);
((((Sabal_domingensis	((Chamaedorea_seifrizii	(Serenoa_repens	Pseudophoenix_vinifera))	Phoenix_dactylifera))	((((Pelagodoxa_henryana	((Oenocarpus_bataua	Oenocarpus_minor)	((Dictyosperma_album	(Dypsis_decaryi	Hydriastele_microspadix))	(Kentiopsis_piersoniorum	(Heterospathe_cagayanensis	((Burretiokentia_grandiflora	Leopoldinia_pulchra)	Veitchia_spiralis))))))	((Manicaria_saccifera	Prestoea_acuminata)	Geonoma_undata))	Podococcus_barteri)	((Sclerosperma_profizianum	Orania_palindan)	((((Reinhardtia_paiewonskiana	(Reinhardtia_gracilis	Reinhardtia_latisecta))	Reinhardtia_simplex)	Roystonea_regia)	((Elaeis_oleifera	Elaeis_guineensis)	(Attalea_speciosa	Bactris_major))))))	Iriartea_deltoidea)	Calamus_caryotoides);
(((Pseudophoenix_vinifera	(((((Pelagodoxa_henryana	((Oenocarpus_bataua	(Leopoldinia_pulchra	Oenocarpus_minor))	(Dictyosperma_album	(Dypsis_decaryi	(Hydriastele_microspadix	(Kentiopsis_piersoniorum	(Heterospathe_cagayanensis	(Burretiokentia_grandiflora	Veitchia_spiralis))))))))	((Manicaria_saccifera	Prestoea_acuminata)	Geonoma_undata))	((Orania_palindan	((Chamaedorea_seifrizii	Podococcus_barteri)	(Sclerosperma_profizianum	((Reinhardtia_gracilis	(Reinhardtia_latisecta	Reinhardtia_paiewonskiana))	Reinhardtia_simplex))))	(Attalea_speciosa	(Bactris_major	(Elaeis_oleifera	Elaeis_guineensis)))))	Roystonea_regia)	(Serenoa_repens	(Sabal_domingensis	Phoenix_dactylifera))))	Iriartea_deltoidea)	Calamus_caryotoides);
((((Serenoa_repens	Phoenix_dactylifera)	Sabal_domingensis)	((((((Sclerosperma_profizianum	Orania_palindan)	((((Podococcus_barteri	(Reinhardtia_simplex	((Reinhardtia_gracilis	Reinhardtia_latisecta)	Reinhardtia_paiewonskiana)))	Roystonea_regia)	((Elaeis_oleifera	Elaeis_guineensis)	(Attalea_speciosa	Bactris_major)))	((Oenocarpus_bataua	Oenocarpus_minor)	((Kentiopsis_piersoniorum	Heterospathe_cagayanensis)	((Dypsis_decaryi	((Leopoldinia_pulchra	Burretiokentia_grandiflora)	Veitchia_spiralis))	(Dictyosperma_album	Hydriastele_microspadix))))))	((Manicaria_saccifera	Prestoea_acuminata)	Geonoma_undata))	Iriartea_deltoidea)	(Chamaedorea_seifrizii	Pseudophoenix_vinifera))	Pelagodoxa_henryana))	Calamus_caryotoides);
(((Sabal_domingensis	((Iriartea_deltoidea	((Serenoa_repens	Chamaedorea_seifrizii)	Pseudophoenix_vinifera))	(Pelagodoxa_henryana	(((Sclerosperma_profizianum	Orania_palindan)	(((Roystonea_regia	(Attalea_speciosa	(Bactris_major	(Elaeis_oleifera	Elaeis_guineensis))))	(Podococcus_barteri	(((Reinhardtia_latisecta	Reinhardtia_paiewonskiana)	Reinhardtia_gracilis)	Reinhardtia_simplex)))	((Oenocarpus_bataua	Oenocarpus_minor)	((((Leopoldinia_pulchra	Burretiokentia_grandiflora)	(Kentiopsis_piersoniorum	Heterospathe_cagayanensis))	((Dypsis_decaryi	Veitchia_spiralis)	Hydriastele_microspadix))	Dictyosperma_album))))	(Prestoea_acuminata	(Geonoma_undata	Manicaria_saccifera))))))	Phoenix_dactylifera)	Calamus_caryotoides);
((((Iriartea_deltoidea	((Serenoa_repens	Chamaedorea_seifrizii)	Pseudophoenix_vinifera))	(Sabal_domingensis	((((Attalea_speciosa	(Bactris_major	(Elaeis_oleifera	Elaeis_guineensis)))	((Pelagodoxa_henryana	((Prestoea_acuminata	Manicaria_saccifera)	Geonoma_undata))	((Oenocarpus_bataua	Oenocarpus_minor)	((Dypsis_decaryi	Dictyosperma_album)	((Kentiopsis_piersoniorum	(((Leopoldinia_pulchra	Burretiokentia_grandiflora)	Veitchia_spiralis)	Heterospathe_cagayanensis))	Hydriastele_microspadix)))))	((Podococcus_barteri	((Reinhardtia_simplex	(Reinhardtia_latisecta	Reinhardtia_paiewonskiana))	Reinhardtia_gracilis))	Roystonea_regia))	(Sclerosperma_profizianum	Orania_palindan))))	Phoenix_dactylifera)	Calamus_caryotoides);
((Iriartea_deltoidea	((((Chamaedorea_seifrizii	(Roystonea_regia	Pelagodoxa_henryana))	(((Geonoma_undata	(Manicaria_saccifera	Prestoea_acuminata))	((Dictyosperma_album	((Hydriastele_microspadix	(Kentiopsis_piersoniorum	Heterospathe_cagayanensis))	((Burretiokentia_grandiflora	Veitchia_spiralis)	Dypsis_decaryi)))	(Oenocarpus_minor	Oenocarpus_bataua)))	((Attalea_speciosa	((Elaeis_oleifera	Elaeis_guineensis)	Bactris_major))	(((Leopoldinia_pulchra	Orania_palindan)	Sclerosperma_profizianum)	((Reinhardtia_simplex	(Reinhardtia_gracilis	(Reinhardtia_paiewonskiana	Reinhardtia_latisecta)))	Podococcus_barteri)))))	(Phoenix_dactylifera	(Serenoa_repens	Sabal_domingensis)))	Pseudophoenix_vinifera))	Calamus_caryotoides);
((Phoenix_dactylifera	(Sabal_domingensis	((Serenoa_repens	(Chamaedorea_seifrizii	Pseudophoenix_vinifera))	((((Geonoma_undata	(Manicaria_saccifera	Prestoea_acuminata))	(((Dictyosperma_album	((Hydriastele_microspadix	(Heterospathe_cagayanensis	((Burretiokentia_grandiflora	Veitchia_spiralis)	Dypsis_decaryi)))	Kentiopsis_piersoniorum))	(Oenocarpus_minor	Oenocarpus_bataua))	Pelagodoxa_henryana))	(((Leopoldinia_pulchra	Orania_palindan)	Sclerosperma_profizianum)	((Attalea_speciosa	((Elaeis_oleifera	Elaeis_guineensis)	Bactris_major))	(((Reinhardtia_simplex	(Reinhardtia_gracilis	(Reinhardtia_paiewonskiana	Reinhardtia_latisecta)))	Podococcus_barteri)	Roystonea_regia))))	Iriartea_deltoidea))))	Calamus_caryotoides);
((Iriartea_deltoidea	(((Leopoldinia_pulchra	Chamaedorea_seifrizii)	Pseudophoenix_vinifera)	(((Serenoa_repens	Pelagodoxa_henryana)	(((((Geonoma_undata	(Manicaria_saccifera	Prestoea_acuminata))	((Dictyosperma_album	(Dypsis_decaryi	(Kentiopsis_piersoniorum	((Burretiokentia_grandiflora	Veitchia_spiralis)	Heterospathe_cagayanensis))))	Hydriastele_microspadix))	((Orania_palindan	Sclerosperma_profizianum)	((Oenocarpus_minor	Oenocarpus_bataua)	(((Elaeis_oleifera	Elaeis_guineensis)	(Bactris_major	Attalea_speciosa))	((Reinhardtia_simplex	(Reinhardtia_paiewonskiana	(Reinhardtia_latisecta	Reinhardtia_gracilis)))	Podococcus_barteri)))))	Roystonea_regia)	Sabal_domingensis))	Phoenix_dactylifera)))	Calamus_caryotoides);
(((Leopoldinia_pulchra	Orania_palindan)	(Sclerosperma_profizianum	(((((Phoenix_dactylifera	Sabal_domingensis)	(Pelagodoxa_henryana	((Geonoma_undata	(Manicaria_saccifera	Prestoea_acuminata))	((Burretiokentia_grandiflora	Dypsis_decaryi)	(Dictyosperma_album	(Hydriastele_microspadix	(Kentiopsis_piersoniorum	(Veitchia_spiralis	Heterospathe_cagayanensis))))))))	(((Oenocarpus_minor	Oenocarpus_bataua)	(Attalea_speciosa	((Elaeis_oleifera	Elaeis_guineensis)	Bactris_major)))	Roystonea_regia))	((((Reinhardtia_paiewonskiana	Reinhardtia_latisecta)	Reinhardtia_gracilis)	Reinhardtia_simplex)	Iriartea_deltoidea))	(((Pseudophoenix_vinifera	Chamaedorea_seifrizii)	Serenoa_repens)	Podococcus_barteri))))	Calamus_caryotoides);
((((Pseudophoenix_vinifera	(Chamaedorea_seifrizii	Serenoa_repens))	((((((Geonoma_undata	(Manicaria_saccifera	Prestoea_acuminata))	(((Kentiopsis_piersoniorum	(((Leopoldinia_pulchra	Burretiokentia_grandiflora)	Veitchia_spiralis)	Heterospathe_cagayanensis))	(Dictyosperma_album	Hydriastele_microspadix))	Dypsis_decaryi))	(((Oenocarpus_minor	Oenocarpus_bataua)	(Attalea_speciosa	((Elaeis_oleifera	Elaeis_guineensis)	Bactris_major)))	((Podococcus_barteri	Orania_palindan)	(Sclerosperma_profizianum	((Reinhardtia_simplex	(Reinhardtia_paiewonskiana	Reinhardtia_latisecta))	Reinhardtia_gracilis)))))	Roystonea_regia)	Pelagodoxa_henryana)	(Phoenix_dactylifera	Sabal_domingensis)))	Iriartea_deltoidea)	Calamus_caryotoides);
(((Serenoa_repens	(Phoenix_dactylifera	Sabal_domingensis))	(((Pelagodoxa_henryana	Prestoea_acuminata)	(((Oenocarpus_minor	Oenocarpus_bataua)	((Dypsis_decaryi	(((((Leopoldinia_pulchra	Burretiokentia_grandiflora)	Veitchia_spiralis)	Heterospathe_cagayanensis)	Hydriastele_microspadix)	Kentiopsis_piersoniorum))	Dictyosperma_album))	(Geonoma_undata	Manicaria_saccifera)))	((Iriartea_deltoidea	(Pseudophoenix_vinifera	(Podococcus_barteri	Chamaedorea_seifrizii)))	(((Roystonea_regia	((Elaeis_oleifera	Elaeis_guineensis)	(Bactris_major	Attalea_speciosa)))	(Reinhardtia_simplex	(Reinhardtia_paiewonskiana	(Reinhardtia_gracilis	Reinhardtia_latisecta))))	(Sclerosperma_profizianum	Orania_palindan)))))	Calamus_caryotoides);
((Iriartea_deltoidea	((((Orania_palindan	(Sclerosperma_profizianum	(Reinhardtia_simplex	(Reinhardtia_paiewonskiana	(Reinhardtia_gracilis	Reinhardtia_latisecta)))))	(Attalea_speciosa	((Elaeis_oleifera	Elaeis_guineensis)	Bactris_major)))	((((Kentiopsis_piersoniorum	(Dypsis_decaryi	(((Burretiokentia_grandiflora	Veitchia_spiralis)	(Leopoldinia_pulchra	Heterospathe_cagayanensis))	Hydriastele_microspadix)))	Dictyosperma_album)	(Prestoea_acuminata	Manicaria_saccifera))	(Geonoma_undata	((Podococcus_barteri	Pelagodoxa_henryana)	(Oenocarpus_minor	Oenocarpus_bataua)))))	(Roystonea_regia	((Pseudophoenix_vinifera	(Serenoa_repens	Chamaedorea_seifrizii))	(Phoenix_dactylifera	Sabal_domingensis)))))	Calamus_caryotoides);
((Phoenix_dactylifera	(Sabal_domingensis	((Iriartea_deltoidea	((((Geonoma_undata	(Prestoea_acuminata	Manicaria_saccifera))	((Oenocarpus_minor	Oenocarpus_bataua)	((Dypsis_decaryi	((Heterospathe_cagayanensis	(Hydriastele_microspadix	((Burretiokentia_grandiflora	Leopoldinia_pulchra)	Veitchia_spiralis)))	Kentiopsis_piersoniorum))	Dictyosperma_album)))	Podococcus_barteri)	(Orania_palindan	((Sclerosperma_profizianum	((Reinhardtia_simplex	(Reinhardtia_paiewonskiana	Reinhardtia_latisecta))	Reinhardtia_gracilis))	(Roystonea_regia	((Elaeis_oleifera	Elaeis_guineensis)	(Bactris_major	Attalea_speciosa)))))))	(Pelagodoxa_henryana	(Pseudophoenix_vinifera	(Serenoa_repens	Chamaedorea_seifrizii))))))	Calamus_caryotoides);
((Iriartea_deltoidea	((Pseudophoenix_vinifera	(Serenoa_repens	Chamaedorea_seifrizii))	(((((Sclerosperma_profizianum	(Leopoldinia_pulchra	Orania_palindan))	(((Reinhardtia_simplex	(Reinhardtia_paiewonskiana	Reinhardtia_latisecta))	Reinhardtia_gracilis)	(Attalea_speciosa	((Elaeis_oleifera	Elaeis_guineensis)	Bactris_major))))	Roystonea_regia)	((Pelagodoxa_henryana	((Prestoea_acuminata	Manicaria_saccifera)	(((Oenocarpus_minor	Oenocarpus_bataua)	(((Hydriastele_microspadix	((Heterospathe_cagayanensis	(Burretiokentia_grandiflora	Veitchia_spiralis))	Kentiopsis_piersoniorum))	Dypsis_decaryi)	Dictyosperma_album))	Geonoma_undata)))	Podococcus_barteri))	(Phoenix_dactylifera	Sabal_domingensis))))	Calamus_caryotoides);
((Iriartea_deltoidea	(Pseudophoenix_vinifera	((Roystonea_regia	(((Chamaedorea_seifrizii	Podococcus_barteri)	((Sclerosperma_profizianum	(Leopoldinia_pulchra	Orania_palindan))	((((Reinhardtia_paiewonskiana	Reinhardtia_latisecta)	Reinhardtia_gracilis)	Reinhardtia_simplex)	((Elaeis_oleifera	Elaeis_guineensis)	(Bactris_major	Attalea_speciosa)))))	((Manicaria_saccifera	Pelagodoxa_henryana)	(Geonoma_undata	(Prestoea_acuminata	((((Hydriastele_microspadix	(Heterospathe_cagayanensis	(Dypsis_decaryi	(Burretiokentia_grandiflora	Veitchia_spiralis))))	Kentiopsis_piersoniorum)	Dictyosperma_album)	(Oenocarpus_minor	Oenocarpus_bataua)))))))	((Serenoa_repens	Phoenix_dactylifera)	Sabal_domingensis))))	Calamus_caryotoides);
((((Sabal_domingensis	Phoenix_dactylifera)	((Pelagodoxa_henryana	Roystonea_regia)	((((Elaeis_guineensis	Elaeis_oleifera)	(Attalea_speciosa	Bactris_major))	((Podococcus_barteri	((Reinhardtia_paiewonskiana	(Reinhardtia_gracilis	Reinhardtia_latisecta))	Reinhardtia_simplex))	(Sclerosperma_profizianum	(Leopoldinia_pulchra	Orania_palindan))))	(((Manicaria_saccifera	Prestoea_acuminata)	Geonoma_undata)	((Oenocarpus_minor	Oenocarpus_bataua)	(Dictyosperma_album	((Hydriastele_microspadix	((Heterospathe_cagayanensis	(Veitchia_spiralis	Burretiokentia_grandiflora))	Kentiopsis_piersoniorum))	Dypsis_decaryi)))))))	(((Serenoa_repens	Chamaedorea_seifrizii)	Pseudophoenix_vinifera)	Iriartea_deltoidea))	Calamus_caryotoides);
(((Serenoa_repens	(Sabal_domingensis	Phoenix_dactylifera))	(((Roystonea_regia	((((Attalea_speciosa	(Bactris_major	(Elaeis_guineensis	Elaeis_oleifera)))	((((Reinhardtia_gracilis	(Reinhardtia_latisecta	Reinhardtia_paiewonskiana))	Reinhardtia_simplex)	Sclerosperma_profizianum)	(Leopoldinia_pulchra	Orania_palindan)))	Podococcus_barteri)	((Geonoma_undata	Pelagodoxa_henryana)	(Manicaria_saccifera	(Prestoea_acuminata	((Oenocarpus_minor	Oenocarpus_bataua)	(Dypsis_decaryi	(Dictyosperma_album	(Hydriastele_microspadix	((Heterospathe_cagayanensis	(Veitchia_spiralis	Burretiokentia_grandiflora))	Kentiopsis_piersoniorum))))))))))	Iriartea_deltoidea)	(Chamaedorea_seifrizii	Pseudophoenix_vinifera)))	Calamus_caryotoides);
(((Sabal_domingensis	Phoenix_dactylifera)	((Iriartea_deltoidea	(Pseudophoenix_vinifera	(Serenoa_repens	Chamaedorea_seifrizii)))	(Pelagodoxa_henryana	(Roystonea_regia	(((Geonoma_undata	(Manicaria_saccifera	Prestoea_acuminata))	((Oenocarpus_minor	Oenocarpus_bataua)	(((Hydriastele_microspadix	(Heterospathe_cagayanensis	(Dypsis_decaryi	(Veitchia_spiralis	Burretiokentia_grandiflora))))	Kentiopsis_piersoniorum)	Dictyosperma_album)))	((Sclerosperma_profizianum	(Leopoldinia_pulchra	Orania_palindan))	((Attalea_speciosa	(Bactris_major	(Elaeis_guineensis	Elaeis_oleifera)))	(Podococcus_barteri	(Reinhardtia_gracilis	(Reinhardtia_simplex	(Reinhardtia_latisecta	Reinhardtia_paiewonskiana)))))))))))	Calamus_caryotoides);
((Pelagodoxa_henryana	((Iriartea_deltoidea	(Sabal_domingensis	(((Podococcus_barteri	((Reinhardtia_gracilis	(Reinhardtia_latisecta	Reinhardtia_paiewonskiana))	Reinhardtia_simplex))	(Sclerosperma_profizianum	Roystonea_regia))	(((Geonoma_undata	(Manicaria_saccifera	Prestoea_acuminata))	((Oenocarpus_minor	Oenocarpus_bataua)	(((Hydriastele_microspadix	((Kentiopsis_piersoniorum	((Leopoldinia_pulchra	Burretiokentia_grandiflora)	Veitchia_spiralis))	Heterospathe_cagayanensis))	Dypsis_decaryi)	Dictyosperma_album)))	(Orania_palindan	((Elaeis_guineensis	Elaeis_oleifera)	(Attalea_speciosa	Bactris_major)))))))	(Phoenix_dactylifera	(Pseudophoenix_vinifera	(Serenoa_repens	Chamaedorea_seifrizii)))))	Calamus_caryotoides);
(((Oenocarpus_minor	Oenocarpus_bataua)	(((Pseudophoenix_vinifera	(Serenoa_repens	Chamaedorea_seifrizii))	Iriartea_deltoidea)	((((Podococcus_barteri	((Attalea_speciosa	(Bactris_major	(Elaeis_guineensis	Elaeis_oleifera)))	((Sclerosperma_profizianum	Orania_palindan)	(Reinhardtia_gracilis	((Reinhardtia_latisecta	Reinhardtia_paiewonskiana)	Reinhardtia_simplex)))))	Roystonea_regia)	(((((Hydriastele_microspadix	(Kentiopsis_piersoniorum	(((Leopoldinia_pulchra	Burretiokentia_grandiflora)	Veitchia_spiralis)	Heterospathe_cagayanensis)))	Dypsis_decaryi)	Dictyosperma_album)	(Prestoea_acuminata	(Geonoma_undata	Manicaria_saccifera)))	Pelagodoxa_henryana))	(Sabal_domingensis	Phoenix_dactylifera))))	Calamus_caryotoides);
(((Pseudophoenix_vinifera	(Serenoa_repens	Chamaedorea_seifrizii))	((Iriartea_deltoidea	(Orania_palindan	(((Sclerosperma_profizianum	(((Reinhardtia_gracilis	Reinhardtia_latisecta)	Reinhardtia_paiewonskiana)	Reinhardtia_simplex))	(Geonoma_undata	Manicaria_saccifera))	(((Pelagodoxa_henryana	Roystonea_regia)	((Elaeis_guineensis	Elaeis_oleifera)	(Attalea_speciosa	Bactris_major)))	(Podococcus_barteri	(((Oenocarpus_minor	Oenocarpus_bataua)	(Dictyosperma_album	((Dypsis_decaryi	Kentiopsis_piersoniorum)	((((Burretiokentia_grandiflora	Veitchia_spiralis)	Heterospathe_cagayanensis)	Hydriastele_microspadix)	Leopoldinia_pulchra))))	Prestoea_acuminata))))))	(Sabal_domingensis	Phoenix_dactylifera)))	Calamus_caryotoides);
(((((((Geonoma_undata	(Prestoea_acuminata	Manicaria_saccifera))	(((Reinhardtia_latisecta	Reinhardtia_paiewonskiana)	Reinhardtia_simplex)	(Orania_palindan	(Attalea_speciosa	(Bactris_major	(Elaeis_guineensis	Elaeis_oleifera))))))	((Pelagodoxa_henryana	Roystonea_regia)	(((Reinhardtia_gracilis	Sclerosperma_profizianum)	(Dictyosperma_album	((Dypsis_decaryi	(Kentiopsis_piersoniorum	((Serenoa_repens	((Leopoldinia_pulchra	Burretiokentia_grandiflora)	Veitchia_spiralis))	Heterospathe_cagayanensis)))	Hydriastele_microspadix)))	Podococcus_barteri)))	(Phoenix_dactylifera	Sabal_domingensis))	((Pseudophoenix_vinifera	Chamaedorea_seifrizii)	Iriartea_deltoidea))	(Oenocarpus_minor	Oenocarpus_bataua))	Calamus_caryotoides);
(((((((Reinhardtia_gracilis	Roystonea_regia)	(((((Prestoea_acuminata	(Manicaria_saccifera	Geonoma_undata))	(Attalea_speciosa	((Oenocarpus_minor	Oenocarpus_bataua)	(Bactris_major	(Elaeis_guineensis	Elaeis_oleifera)))))	((Reinhardtia_latisecta	Reinhardtia_paiewonskiana)	Reinhardtia_simplex))	Podococcus_barteri)	(((Leopoldinia_pulchra	Orania_palindan)	Sclerosperma_profizianum)	(Dictyosperma_album	((Dypsis_decaryi	(Kentiopsis_piersoniorum	((Burretiokentia_grandiflora	Veitchia_spiralis)	Heterospathe_cagayanensis)))	Hydriastele_microspadix)))))	((Phoenix_dactylifera	Sabal_domingensis)	Serenoa_repens))	Pelagodoxa_henryana)	(Pseudophoenix_vinifera	Chamaedorea_seifrizii))	Iriartea_deltoidea)	Calamus_caryotoides);
((((((Roystonea_regia	((((Leopoldinia_pulchra	Orania_palindan)	Sclerosperma_profizianum)	(((Reinhardtia_simplex	(Reinhardtia_latisecta	Reinhardtia_paiewonskiana))	Reinhardtia_gracilis)	Podococcus_barteri))	((Geonoma_undata	(Prestoea_acuminata	Manicaria_saccifera))	((Attalea_speciosa	((Elaeis_guineensis	Elaeis_oleifera)	Bactris_major))	(Oenocarpus_minor	Oenocarpus_bataua)))))	((((Dictyosperma_album	((Kentiopsis_piersoniorum	((Burretiokentia_grandiflora	Veitchia_spiralis)	Heterospathe_cagayanensis))	Hydriastele_microspadix))	Dypsis_decaryi)	Phoenix_dactylifera)	Sabal_domingensis))	Pelagodoxa_henryana)	(Pseudophoenix_vinifera	(Serenoa_repens	Chamaedorea_seifrizii)))	Iriartea_deltoidea)	Calamus_caryotoides);
(((Phoenix_dactylifera	(Serenoa_repens	Sabal_domingensis))	(((Chamaedorea_seifrizii	Pelagodoxa_henryana)	(Roystonea_regia	(((Dictyosperma_album	(((((Leopoldinia_pulchra	Burretiokentia_grandiflora)	Veitchia_spiralis)	Heterospathe_cagayanensis)	Hydriastele_microspadix)	(Dypsis_decaryi	Kentiopsis_piersoniorum)))	((Oenocarpus_minor	Oenocarpus_bataua)	((Manicaria_saccifera	Geonoma_undata)	Prestoea_acuminata)))	((Attalea_speciosa	((Elaeis_guineensis	Elaeis_oleifera)	Bactris_major))	(((((Reinhardtia_latisecta	Reinhardtia_paiewonskiana)	Reinhardtia_gracilis)	Reinhardtia_simplex)	Podococcus_barteri)	(Orania_palindan	Sclerosperma_profizianum))))))	(Pseudophoenix_vinifera	Iriartea_deltoidea)))	Calamus_caryotoides);
((((Iriartea_deltoidea	Pseudophoenix_vinifera)	((Phoenix_dactylifera	(Serenoa_repens	Sabal_domingensis))	((Pelagodoxa_henryana	(Chamaedorea_seifrizii	Roystonea_regia))	((((Bactris_major	Attalea_speciosa)	(Elaeis_guineensis	Elaeis_oleifera))	((Orania_palindan	Leopoldinia_pulchra)	(Sclerosperma_profizianum	(Podococcus_barteri	(Reinhardtia_gracilis	(Reinhardtia_simplex	(Reinhardtia_paiewonskiana	Reinhardtia_latisecta)))))))	((Geonoma_undata	(Manicaria_saccifera	Prestoea_acuminata))	((Kentiopsis_piersoniorum	((Burretiokentia_grandiflora	Veitchia_spiralis)	Heterospathe_cagayanensis))	(Dictyosperma_album	(Dypsis_decaryi	Hydriastele_microspadix))))))))	(Oenocarpus_bataua	Oenocarpus_minor))	Calamus_caryotoides);
(((Chamaedorea_seifrizii	Roystonea_regia)	((((Sclerosperma_profizianum	(Reinhardtia_simplex	(Reinhardtia_paiewonskiana	(Reinhardtia_gracilis	Reinhardtia_latisecta))))	(Orania_palindan	((Bactris_major	Attalea_speciosa)	(Elaeis_guineensis	Elaeis_oleifera))))	(((Prestoea_acuminata	((Pelagodoxa_henryana	(Oenocarpus_bataua	Oenocarpus_minor))	Podococcus_barteri))	(((Kentiopsis_piersoniorum	(((Leopoldinia_pulchra	Burretiokentia_grandiflora)	Veitchia_spiralis)	Heterospathe_cagayanensis))	(Dictyosperma_album	Hydriastele_microspadix))	Dypsis_decaryi))	(Geonoma_undata	Manicaria_saccifera)))	((Pseudophoenix_vinifera	Iriartea_deltoidea)	(Sabal_domingensis	(Phoenix_dactylifera	Serenoa_repens)))))	Calamus_caryotoides);
((Phoenix_dactylifera	(((((((Serenoa_repens	Chamaedorea_seifrizii)	Roystonea_regia)	((Attalea_speciosa	((Elaeis_guineensis	Elaeis_oleifera)	Bactris_major))	((Geonoma_undata	(Manicaria_saccifera	Prestoea_acuminata))	((Oenocarpus_bataua	Oenocarpus_minor)	(((((Heterospathe_cagayanensis	Veitchia_spiralis)	Hydriastele_microspadix)	Kentiopsis_piersoniorum)	(Burretiokentia_grandiflora	(Dypsis_decaryi	Leopoldinia_pulchra)))	Dictyosperma_album)))))	((Sclerosperma_profizianum	(Podococcus_barteri	((Reinhardtia_simplex	(Reinhardtia_paiewonskiana	Reinhardtia_latisecta))	Reinhardtia_gracilis)))	Orania_palindan))	(Pelagodoxa_henryana	Pseudophoenix_vinifera))	Iriartea_deltoidea)	Sabal_domingensis))	Calamus_caryotoides);
(((Sabal_domingensis	Phoenix_dactylifera)	(Iriartea_deltoidea	((Roystonea_regia	Pseudophoenix_vinifera)	((((Orania_palindan	(Serenoa_repens	Chamaedorea_seifrizii))	(Sclerosperma_profizianum	(Podococcus_barteri	(((Reinhardtia_paiewonskiana	Reinhardtia_latisecta)	Reinhardtia_gracilis)	Reinhardtia_simplex))))	(Attalea_speciosa	((Elaeis_guineensis	Elaeis_oleifera)	Bactris_major)))	(((Manicaria_saccifera	Prestoea_acuminata)	Pelagodoxa_henryana)	(Geonoma_undata	((Oenocarpus_bataua	Oenocarpus_minor)	((((Heterospathe_cagayanensis	((Burretiokentia_grandiflora	Leopoldinia_pulchra)	Veitchia_spiralis))	Kentiopsis_piersoniorum)	(Dypsis_decaryi	Hydriastele_microspadix))	Dictyosperma_album))))))))	Calamus_caryotoides);
(((((Pelagodoxa_henryana	(Roystonea_regia	(((Orania_palindan	(Sclerosperma_profizianum	((Reinhardtia_gracilis	Podococcus_barteri)	((Reinhardtia_paiewonskiana	Reinhardtia_latisecta)	Reinhardtia_simplex))))	((Manicaria_saccifera	Prestoea_acuminata)	(Attalea_speciosa	((Elaeis_guineensis	Elaeis_oleifera)	Bactris_major))))	(Geonoma_undata	(((Hydriastele_microspadix	(Heterospathe_cagayanensis	((Burretiokentia_grandiflora	Leopoldinia_pulchra)	Veitchia_spiralis)))	(Dypsis_decaryi	Kentiopsis_piersoniorum))	Dictyosperma_album)))))	(Sabal_domingensis	(Phoenix_dactylifera	Serenoa_repens)))	(Iriartea_deltoidea	(Chamaedorea_seifrizii	Pseudophoenix_vinifera)))	(Oenocarpus_bataua	Oenocarpus_minor))	Calamus_caryotoides);
((Iriartea_deltoidea	(((Sabal_domingensis	Phoenix_dactylifera)	((((Orania_palindan	Podococcus_barteri)	(Chamaedorea_seifrizii	(Sclerosperma_profizianum	(Reinhardtia_gracilis	((Reinhardtia_paiewonskiana	Reinhardtia_latisecta)	Reinhardtia_simplex)))))	((Serenoa_repens	Attalea_speciosa)	((Elaeis_guineensis	Elaeis_oleifera)	Bactris_major)))	(((Manicaria_saccifera	Prestoea_acuminata)	Geonoma_undata)	((Oenocarpus_bataua	Oenocarpus_minor)	(((Dypsis_decaryi	Kentiopsis_piersoniorum)	Dictyosperma_album)	(Hydriastele_microspadix	(Heterospathe_cagayanensis	((Burretiokentia_grandiflora	Leopoldinia_pulchra)	Veitchia_spiralis))))))))	((Pseudophoenix_vinifera	Roystonea_regia)	Pelagodoxa_henryana)))	Calamus_caryotoides);
((Iriartea_deltoidea	(((Serenoa_repens	(Sabal_domingensis	Phoenix_dactylifera))	((Pseudophoenix_vinifera	Pelagodoxa_henryana)	((Roystonea_regia	(((Manicaria_saccifera	Prestoea_acuminata)	Geonoma_undata)	((Oenocarpus_bataua	Oenocarpus_minor)	(Dictyosperma_album	((Leopoldinia_pulchra	Dypsis_decaryi)	(Hydriastele_microspadix	(Kentiopsis_piersoniorum	(Heterospathe_cagayanensis	(Burretiokentia_grandiflora	Veitchia_spiralis)))))))))	((Orania_palindan	((Sclerosperma_profizianum	(Reinhardtia_gracilis	((Reinhardtia_paiewonskiana	Reinhardtia_latisecta)	Reinhardtia_simplex)))	((Elaeis_guineensis	Elaeis_oleifera)	(Bactris_major	Attalea_speciosa))))	Podococcus_barteri))))	Chamaedorea_seifrizii))	Calamus_caryotoides);
((Phoenix_dactylifera	(((Iriartea_deltoidea	(Chamaedorea_seifrizii	Pseudophoenix_vinifera))	((((Manicaria_saccifera	(((Oenocarpus_bataua	Oenocarpus_minor)	(Dictyosperma_album	(Dypsis_decaryi	(Hydriastele_microspadix	(Kentiopsis_piersoniorum	(((Leopoldinia_pulchra	Burretiokentia_grandiflora)	Heterospathe_cagayanensis)	Veitchia_spiralis))))))	Prestoea_acuminata))	Geonoma_undata)	((Sclerosperma_profizianum	Orania_palindan)	((Podococcus_barteri	((Reinhardtia_paiewonskiana	Reinhardtia_latisecta)	Reinhardtia_simplex))	((Reinhardtia_gracilis	Roystonea_regia)	((Elaeis_guineensis	Elaeis_oleifera)	((Serenoa_repens	Bactris_major)	Attalea_speciosa))))))	Pelagodoxa_henryana))	Sabal_domingensis))	Calamus_caryotoides);
((Iriartea_deltoidea	((Chamaedorea_seifrizii	Pseudophoenix_vinifera)	((((Sclerosperma_profizianum	(Leopoldinia_pulchra	Orania_palindan))	(((Reinhardtia_gracilis	Podococcus_barteri)	((Reinhardtia_paiewonskiana	Reinhardtia_latisecta)	Reinhardtia_simplex))	(Roystonea_regia	(Attalea_speciosa	((Elaeis_guineensis	Elaeis_oleifera)	Bactris_major)))))	((Pelagodoxa_henryana	(Prestoea_acuminata	Manicaria_saccifera))	(((Oenocarpus_bataua	Oenocarpus_minor)	((Dictyosperma_album	(Dypsis_decaryi	(Kentiopsis_piersoniorum	(Heterospathe_cagayanensis	(Burretiokentia_grandiflora	Veitchia_spiralis)))))	Hydriastele_microspadix))	Geonoma_undata)))	((Serenoa_repens	Sabal_domingensis)	Phoenix_dactylifera))))	Calamus_caryotoides);
((Phoenix_dactylifera	(Sabal_domingensis	(((((((Sclerosperma_profizianum	(((Reinhardtia_latisecta	Reinhardtia_paiewonskiana)	Reinhardtia_gracilis)	Reinhardtia_simplex))	((Leopoldinia_pulchra	Orania_palindan)	Podococcus_barteri))	((Elaeis_guineensis	Elaeis_oleifera)	(Bactris_major	Attalea_speciosa)))	((Pelagodoxa_henryana	(Geonoma_undata	(Prestoea_acuminata	Manicaria_saccifera)))	((Oenocarpus_bataua	Oenocarpus_minor)	(Kentiopsis_piersoniorum	((Dictyosperma_album	(Heterospathe_cagayanensis	(Burretiokentia_grandiflora	Veitchia_spiralis)))	(Dypsis_decaryi	Hydriastele_microspadix))))))	Roystonea_regia)	Iriartea_deltoidea)	((Serenoa_repens	Chamaedorea_seifrizii)	Pseudophoenix_vinifera))))	Calamus_caryotoides);
