# Supplementary material for: Data supporting the nuclear phylogenomics of the palm subfamily Arecoideae (Arecaceae)
Source: Data Brief. 2016 Mar 2;7:532–6. doi: 10.1016/j.dib.2016.02.063 (PMC4796708; doi:10.1016/j.dib.2016.02.063)
Supplement: Supplementary file 5 — Supplementary material [file mmc5.zip › RAxML_bootstrap.Elaeis_207.raxml.tre]

((((Reinhardtia_simplex	(Nypa_fruticans	(Phoenix_dactylifera	Sabal_domingensis)))	((Podococcus_barteri	(Pelagodoxa_henryana	Roystonea_regia))	(((Attalea_speciosa	(Pseudophoenix_vinifera	((Bactris_major	Elaeis_oleifera)	Elaeis_guineensis)))	(((Leopoldinia_pulchra	Reinhardtia_paiewonskiana)	Reinhardtia_latisecta)	Iriartea_deltoidea))	(((Hydriastele_microspadix	Orania_palindan)	((Geonoma_undata	(((Veitchia_spiralis	Dypsis_decaryi)	(Reinhardtia_gracilis	Dictyosperma_album))	((Prestoea_acuminata	Kentiopsis_piersoniorum)	Heterospathe_cagayanensis)))	(Manicaria_saccifera	(Oenocarpus_minor	Oenocarpus_bataua))))	Sclerosperma_profizianum))))	Serenoa_repens)	Calamus_caryotoides);
((((Nypa_fruticans	(Phoenix_dactylifera	Sabal_domingensis))	((Pelagodoxa_henryana	Roystonea_regia)	((((((Geonoma_undata	(((Leopoldinia_pulchra	Hydriastele_microspadix)	Heterospathe_cagayanensis)	((Dypsis_decaryi	(Reinhardtia_gracilis	Dictyosperma_album))	Kentiopsis_piersoniorum)))	(Manicaria_saccifera	(Oenocarpus_minor	Oenocarpus_bataua)))	Prestoea_acuminata)	(Veitchia_spiralis	Sclerosperma_profizianum))	(Podococcus_barteri	Orania_palindan))	(((Bactris_major	Pseudophoenix_vinifera)	(Elaeis_oleifera	Elaeis_guineensis))	((Attalea_speciosa	((Reinhardtia_latisecta	Reinhardtia_paiewonskiana)	Iriartea_deltoidea))	Reinhardtia_simplex)))))	Serenoa_repens)	Calamus_caryotoides);
((Podococcus_barteri	(Orania_palindan	((Nypa_fruticans	(Phoenix_dactylifera	Sabal_domingensis))	(((((Iriartea_deltoidea	Sclerosperma_profizianum)	(((Hydriastele_microspadix	(Geonoma_undata	((Dictyosperma_album	(Dypsis_decaryi	Veitchia_spiralis))	(Heterospathe_cagayanensis	Kentiopsis_piersoniorum))))	(Manicaria_saccifera	(Oenocarpus_minor	Oenocarpus_bataua)))	Prestoea_acuminata))	(Pelagodoxa_henryana	Roystonea_regia))	(Pseudophoenix_vinifera	((Attalea_speciosa	Reinhardtia_gracilis)	((Elaeis_oleifera	Elaeis_guineensis)	Bactris_major))))	((Serenoa_repens	Reinhardtia_simplex)	(Reinhardtia_latisecta	(Leopoldinia_pulchra	Reinhardtia_paiewonskiana)))))))	Calamus_caryotoides);
(((Reinhardtia_paiewonskiana	((Serenoa_repens	((((Podococcus_barteri	Orania_palindan)	(Nypa_fruticans	(Phoenix_dactylifera	Sabal_domingensis)))	((((Iriartea_deltoidea	Sclerosperma_profizianum)	((Geonoma_undata	((Reinhardtia_gracilis	Hydriastele_microspadix)	(Heterospathe_cagayanensis	(Kentiopsis_piersoniorum	(Dictyosperma_album	(Dypsis_decaryi	Veitchia_spiralis))))))	((Manicaria_saccifera	(Oenocarpus_minor	Oenocarpus_bataua))	Prestoea_acuminata)))	(Pelagodoxa_henryana	Roystonea_regia))	(Pseudophoenix_vinifera	(Attalea_speciosa	((Elaeis_oleifera	Elaeis_guineensis)	Bactris_major)))))	Reinhardtia_simplex))	Reinhardtia_latisecta))	Leopoldinia_pulchra)	Calamus_caryotoides);
((Reinhardtia_paiewonskiana	(Leopoldinia_pulchra	(((Reinhardtia_simplex	(Pseudophoenix_vinifera	((((Attalea_speciosa	((Elaeis_oleifera	Elaeis_guineensis)	Bactris_major))	(Pelagodoxa_henryana	(Orania_palindan	(Nypa_fruticans	(Phoenix_dactylifera	Sabal_domingensis)))))	(Podococcus_barteri	Roystonea_regia))	((Iriartea_deltoidea	Sclerosperma_profizianum)	((Geonoma_undata	((Manicaria_saccifera	(Oenocarpus_minor	Oenocarpus_bataua))	(((Dictyosperma_album	Dypsis_decaryi)	Kentiopsis_piersoniorum)	(Heterospathe_cagayanensis	((Veitchia_spiralis	Reinhardtia_gracilis)	Hydriastele_microspadix)))))	Prestoea_acuminata)))))	Serenoa_repens)	Reinhardtia_latisecta)))	Calamus_caryotoides);
((Reinhardtia_paiewonskiana	((Reinhardtia_simplex	((Serenoa_repens	Attalea_speciosa)	((((Pseudophoenix_vinifera	((Elaeis_oleifera	Elaeis_guineensis)	(Nypa_fruticans	Bactris_major)))	(Roystonea_regia	Pelagodoxa_henryana))	(((Iriartea_deltoidea	(Reinhardtia_gracilis	Sclerosperma_profizianum))	((Geonoma_undata	((Heterospathe_cagayanensis	((Dictyosperma_album	Dypsis_decaryi)	(Hydriastele_microspadix	Kentiopsis_piersoniorum)))	Veitchia_spiralis))	(Prestoea_acuminata	(Manicaria_saccifera	(Oenocarpus_minor	Oenocarpus_bataua)))))	((Leopoldinia_pulchra	Orania_palindan)	Podococcus_barteri)))	(Phoenix_dactylifera	Sabal_domingensis))))	Reinhardtia_latisecta))	Calamus_caryotoides);
((Podococcus_barteri	((((((Prestoea_acuminata	((Manicaria_saccifera	(Oenocarpus_minor	Oenocarpus_bataua))	(Geonoma_undata	((Hydriastele_microspadix	(Leopoldinia_pulchra	Heterospathe_cagayanensis))	((Dictyosperma_album	(Veitchia_spiralis	Dypsis_decaryi))	Kentiopsis_piersoniorum)))))	((Sclerosperma_profizianum	Pelagodoxa_henryana)	Iriartea_deltoidea))	(Nypa_fruticans	Orania_palindan))	(Pseudophoenix_vinifera	((Attalea_speciosa	((Elaeis_oleifera	Elaeis_guineensis)	Bactris_major))	Reinhardtia_gracilis)))	Roystonea_regia)	(((Serenoa_repens	(Reinhardtia_latisecta	Reinhardtia_paiewonskiana))	Reinhardtia_simplex)	(Phoenix_dactylifera	Sabal_domingensis))))	Calamus_caryotoides);
((Podococcus_barteri	((((Roystonea_regia	Pseudophoenix_vinifera)	Sclerosperma_profizianum)	(Iriartea_deltoidea	(((Attalea_speciosa	((Elaeis_oleifera	Elaeis_guineensis)	Bactris_major))	Reinhardtia_gracilis)	(((Pelagodoxa_henryana	Nypa_fruticans)	((Manicaria_saccifera	(Oenocarpus_minor	Oenocarpus_bataua))	((Prestoea_acuminata	(Leopoldinia_pulchra	Geonoma_undata))	((Hydriastele_microspadix	Heterospathe_cagayanensis)	((Dictyosperma_album	(Veitchia_spiralis	Dypsis_decaryi))	Kentiopsis_piersoniorum)))))	Orania_palindan))))	(((Reinhardtia_latisecta	Reinhardtia_paiewonskiana)	Reinhardtia_simplex)	(Serenoa_repens	(Phoenix_dactylifera	Sabal_domingensis)))))	Calamus_caryotoides);
(((Reinhardtia_paiewonskiana	Leopoldinia_pulchra)	((Reinhardtia_simplex	((Serenoa_repens	(Phoenix_dactylifera	Sabal_domingensis))	(Podococcus_barteri	(((Sclerosperma_profizianum	Iriartea_deltoidea)	Roystonea_regia)	(((((Attalea_speciosa	(Elaeis_oleifera	Elaeis_guineensis))	Reinhardtia_gracilis)	(Nypa_fruticans	Bactris_major))	Pseudophoenix_vinifera)	((Pelagodoxa_henryana	(Prestoea_acuminata	((((Hydriastele_microspadix	Heterospathe_cagayanensis)	((Dictyosperma_album	Dypsis_decaryi)	(Veitchia_spiralis	Kentiopsis_piersoniorum)))	(Manicaria_saccifera	(Oenocarpus_minor	Oenocarpus_bataua)))	Geonoma_undata)))	Orania_palindan))))))	Reinhardtia_latisecta))	Calamus_caryotoides);
((Sclerosperma_profizianum	((Podococcus_barteri	Roystonea_regia)	(((Serenoa_repens	(Phoenix_dactylifera	Sabal_domingensis))	(Iriartea_deltoidea	(Reinhardtia_latisecta	Reinhardtia_paiewonskiana)))	((((Prestoea_acuminata	((((((Oenocarpus_minor	Oenocarpus_bataua)	Manicaria_saccifera)	(Reinhardtia_simplex	Nypa_fruticans))	(((Dictyosperma_album	(Pelagodoxa_henryana	Dypsis_decaryi))	Kentiopsis_piersoniorum)	(Hydriastele_microspadix	Heterospathe_cagayanensis)))	Geonoma_undata)	Veitchia_spiralis))	Orania_palindan)	Pseudophoenix_vinifera)	(((Leopoldinia_pulchra	Bactris_major)	(Elaeis_oleifera	Elaeis_guineensis))	(Reinhardtia_gracilis	Attalea_speciosa))))))	Calamus_caryotoides);
((((Nypa_fruticans	(Sabal_domingensis	Phoenix_dactylifera))	((Podococcus_barteri	Roystonea_regia)	(Iriartea_deltoidea	(((Reinhardtia_simplex	(Reinhardtia_latisecta	Reinhardtia_paiewonskiana))	(((Reinhardtia_gracilis	(Attalea_speciosa	(Elaeis_oleifera	Elaeis_guineensis)))	(Bactris_major	Leopoldinia_pulchra))	Pseudophoenix_vinifera))	((Orania_palindan	Sclerosperma_profizianum)	(((Veitchia_spiralis	(Pelagodoxa_henryana	(Heterospathe_cagayanensis	((Dypsis_decaryi	Dictyosperma_album)	(Kentiopsis_piersoniorum	Hydriastele_microspadix)))))	Geonoma_undata)	(Prestoea_acuminata	(Manicaria_saccifera	(Oenocarpus_minor	Oenocarpus_bataua)))))))))	Serenoa_repens)	Calamus_caryotoides);
(((Serenoa_repens	(Sabal_domingensis	Phoenix_dactylifera))	(((((Reinhardtia_gracilis	(Attalea_speciosa	((Bactris_major	Leopoldinia_pulchra)	(Elaeis_oleifera	Elaeis_guineensis))))	Pseudophoenix_vinifera)	(((Podococcus_barteri	Orania_palindan)	Sclerosperma_profizianum)	(Nypa_fruticans	((((Prestoea_acuminata	((Heterospathe_cagayanensis	(Dypsis_decaryi	Hydriastele_microspadix))	(Dictyosperma_album	(Veitchia_spiralis	Kentiopsis_piersoniorum))))	(Manicaria_saccifera	(Oenocarpus_minor	Oenocarpus_bataua)))	Geonoma_undata)	Pelagodoxa_henryana))))	(Iriartea_deltoidea	Roystonea_regia))	(Reinhardtia_simplex	(Reinhardtia_latisecta	Reinhardtia_paiewonskiana))))	Calamus_caryotoides);
((Serenoa_repens	((Roystonea_regia	(((Reinhardtia_simplex	(((Elaeis_oleifera	Elaeis_guineensis)	(Nypa_fruticans	(Bactris_major	Leopoldinia_pulchra)))	(Pseudophoenix_vinifera	Reinhardtia_gracilis)))	(Attalea_speciosa	(Iriartea_deltoidea	(Reinhardtia_paiewonskiana	Reinhardtia_latisecta))))	(((Podococcus_barteri	Orania_palindan)	Sclerosperma_profizianum)	((Prestoea_acuminata	((Manicaria_saccifera	(Oenocarpus_minor	Oenocarpus_bataua))	((Heterospathe_cagayanensis	Hydriastele_microspadix)	(((Pelagodoxa_henryana	Dypsis_decaryi)	Dictyosperma_album)	(Veitchia_spiralis	Kentiopsis_piersoniorum)))))	Geonoma_undata))))	(Sabal_domingensis	Phoenix_dactylifera)))	Calamus_caryotoides);
((Podococcus_barteri	(Orania_palindan	((((Iriartea_deltoidea	(Pelagodoxa_henryana	Sclerosperma_profizianum))	(Prestoea_acuminata	(((((Dypsis_decaryi	Dictyosperma_album)	Hydriastele_microspadix)	((Leopoldinia_pulchra	Heterospathe_cagayanensis)	Kentiopsis_piersoniorum))	(Veitchia_spiralis	Geonoma_undata))	(Manicaria_saccifera	(Oenocarpus_minor	Oenocarpus_bataua)))))	Roystonea_regia)	((((Elaeis_oleifera	Elaeis_guineensis)	(Nypa_fruticans	Bactris_major))	Pseudophoenix_vinifera)	(Attalea_speciosa	(((Sabal_domingensis	Phoenix_dactylifera)	Serenoa_repens)	(Reinhardtia_simplex	(Reinhardtia_paiewonskiana	(Reinhardtia_gracilis	Reinhardtia_latisecta)))))))))	Calamus_caryotoides);
((Orania_palindan	(((((((Sabal_domingensis	Phoenix_dactylifera)	Serenoa_repens)	(Iriartea_deltoidea	(Reinhardtia_paiewonskiana	Reinhardtia_latisecta)))	Reinhardtia_simplex)	((Attalea_speciosa	((Elaeis_oleifera	Elaeis_guineensis)	(Nypa_fruticans	Bactris_major)))	(Pseudophoenix_vinifera	Reinhardtia_gracilis)))	Podococcus_barteri)	((Sclerosperma_profizianum	((Geonoma_undata	((Dypsis_decaryi	Dictyosperma_album)	((Kentiopsis_piersoniorum	Hydriastele_microspadix)	Heterospathe_cagayanensis)))	(Veitchia_spiralis	((Prestoea_acuminata	Leopoldinia_pulchra)	(Manicaria_saccifera	(Oenocarpus_minor	Oenocarpus_bataua))))))	(Pelagodoxa_henryana	Roystonea_regia))))	Calamus_caryotoides);
(((((Roystonea_regia	(Pelagodoxa_henryana	Sclerosperma_profizianum))	((Reinhardtia_simplex	(Reinhardtia_latisecta	(Reinhardtia_paiewonskiana	Iriartea_deltoidea)))	((((Geonoma_undata	((Manicaria_saccifera	(Oenocarpus_minor	Oenocarpus_bataua))	((Veitchia_spiralis	Dypsis_decaryi)	(Dictyosperma_album	((Hydriastele_microspadix	Heterospathe_cagayanensis)	Kentiopsis_piersoniorum)))))	Prestoea_acuminata)	((Sabal_domingensis	Phoenix_dactylifera)	Serenoa_repens))	(((Nypa_fruticans	(Leopoldinia_pulchra	Bactris_major))	(Attalea_speciosa	(Elaeis_oleifera	Elaeis_guineensis)))	(Pseudophoenix_vinifera	Reinhardtia_gracilis)))))	Orania_palindan)	Podococcus_barteri)	Calamus_caryotoides);
((Serenoa_repens	((Reinhardtia_latisecta	Reinhardtia_paiewonskiana)	(((((Sabal_domingensis	Iriartea_deltoidea)	(((Nypa_fruticans	(Leopoldinia_pulchra	Bactris_major))	((Attalea_speciosa	(Sclerosperma_profizianum	(Pseudophoenix_vinifera	(Elaeis_oleifera	Elaeis_guineensis))))	(Orania_palindan	Podococcus_barteri)))	Reinhardtia_gracilis))	((Roystonea_regia	Pelagodoxa_henryana)	((Geonoma_undata	((Manicaria_saccifera	(Oenocarpus_bataua	Oenocarpus_minor))	((Dictyosperma_album	Dypsis_decaryi)	((Hydriastele_microspadix	Heterospathe_cagayanensis)	(Veitchia_spiralis	Kentiopsis_piersoniorum)))))	Prestoea_acuminata)))	Phoenix_dactylifera)	Reinhardtia_simplex)))	Calamus_caryotoides);
((Serenoa_repens	(((((Roystonea_regia	Pelagodoxa_henryana)	(((Leopoldinia_pulchra	Bactris_major)	(Orania_palindan	Sclerosperma_profizianum))	((Reinhardtia_gracilis	Pseudophoenix_vinifera)	(Attalea_speciosa	(Elaeis_oleifera	Elaeis_guineensis)))))	(Iriartea_deltoidea	(((Reinhardtia_latisecta	Reinhardtia_paiewonskiana)	Reinhardtia_simplex)	((Geonoma_undata	((Dictyosperma_album	(Veitchia_spiralis	Dypsis_decaryi))	((Hydriastele_microspadix	Heterospathe_cagayanensis)	Kentiopsis_piersoniorum)))	(Prestoea_acuminata	(Manicaria_saccifera	(Oenocarpus_bataua	Oenocarpus_minor)))))))	(Nypa_fruticans	(Phoenix_dactylifera	Sabal_domingensis)))	Podococcus_barteri))	Calamus_caryotoides);
((Podococcus_barteri	((((Phoenix_dactylifera	Sabal_domingensis)	Serenoa_repens)	(Sclerosperma_profizianum	Roystonea_regia))	(Iriartea_deltoidea	((Orania_palindan	(Nypa_fruticans	(Pelagodoxa_henryana	(((Prestoea_acuminata	(Manicaria_saccifera	(Oenocarpus_bataua	Oenocarpus_minor)))	Geonoma_undata)	((Hydriastele_microspadix	Heterospathe_cagayanensis)	(Kentiopsis_piersoniorum	(Dictyosperma_album	(Veitchia_spiralis	Dypsis_decaryi))))))))	((((Leopoldinia_pulchra	Bactris_major)	(Elaeis_oleifera	Elaeis_guineensis))	Attalea_speciosa)	(((Reinhardtia_gracilis	Pseudophoenix_vinifera)	(Reinhardtia_latisecta	Reinhardtia_paiewonskiana))	Reinhardtia_simplex))))))	Calamus_caryotoides);
((Podococcus_barteri	(((Reinhardtia_gracilis	((Serenoa_repens	(Elaeis_oleifera	Elaeis_guineensis))	Attalea_speciosa))	((Pseudophoenix_vinifera	(Reinhardtia_latisecta	Reinhardtia_paiewonskiana))	Reinhardtia_simplex))	(((Orania_palindan	((Leopoldinia_pulchra	Bactris_major)	Nypa_fruticans))	((Iriartea_deltoidea	Sclerosperma_profizianum)	((Geonoma_undata	((Manicaria_saccifera	(Oenocarpus_bataua	Oenocarpus_minor))	((Hydriastele_microspadix	Heterospathe_cagayanensis)	((Dictyosperma_album	(Veitchia_spiralis	Dypsis_decaryi))	Kentiopsis_piersoniorum))))	Prestoea_acuminata)))	((Phoenix_dactylifera	(Pelagodoxa_henryana	Sabal_domingensis))	Roystonea_regia))))	Calamus_caryotoides);
((((Leopoldinia_pulchra	Roystonea_regia)	(((Sclerosperma_profizianum	((Pelagodoxa_henryana	(Nypa_fruticans	((((((Oenocarpus_minor	Oenocarpus_bataua)	Manicaria_saccifera)	(Veitchia_spiralis	Prestoea_acuminata))	((Kentiopsis_piersoniorum	Heterospathe_cagayanensis)	(Dypsis_decaryi	Dictyosperma_album)))	Geonoma_undata)	Hydriastele_microspadix)))	Orania_palindan))	(((Reinhardtia_gracilis	Pseudophoenix_vinifera)	((Bactris_major	(Elaeis_guineensis	Elaeis_oleifera))	Attalea_speciosa))	((Reinhardtia_paiewonskiana	Reinhardtia_latisecta)	Reinhardtia_simplex)))	(Iriartea_deltoidea	(Serenoa_repens	(Sabal_domingensis	Phoenix_dactylifera)))))	Podococcus_barteri)	Calamus_caryotoides);
((((((((Geonoma_undata	Prestoea_acuminata)	((Manicaria_saccifera	(Oenocarpus_bataua	Oenocarpus_minor))	(Heterospathe_cagayanensis	((((Veitchia_spiralis	Dypsis_decaryi)	Iriartea_deltoidea)	Kentiopsis_piersoniorum)	Dictyosperma_album))))	Hydriastele_microspadix)	((Leopoldinia_pulchra	Bactris_major)	Orania_palindan))	(((Reinhardtia_gracilis	Pseudophoenix_vinifera)	Attalea_speciosa)	((Elaeis_guineensis	Elaeis_oleifera)	Sclerosperma_profizianum)))	((Serenoa_repens	(Roystonea_regia	(Nypa_fruticans	(Sabal_domingensis	Phoenix_dactylifera))))	(Pelagodoxa_henryana	((Reinhardtia_paiewonskiana	Reinhardtia_latisecta)	Reinhardtia_simplex))))	Podococcus_barteri)	Calamus_caryotoides);
((Serenoa_repens	(((((Iriartea_deltoidea	((Podococcus_barteri	Roystonea_regia)	(Sabal_domingensis	Phoenix_dactylifera)))	Sclerosperma_profizianum)	(((((Prestoea_acuminata	(Manicaria_saccifera	(Oenocarpus_bataua	Oenocarpus_minor)))	Geonoma_undata)	((Kentiopsis_piersoniorum	(Hydriastele_microspadix	Heterospathe_cagayanensis))	((Dictyosperma_album	(Veitchia_spiralis	Dypsis_decaryi))	Pelagodoxa_henryana)))	(Orania_palindan	Nypa_fruticans))	((Reinhardtia_gracilis	Attalea_speciosa)	((Leopoldinia_pulchra	Bactris_major)	(Elaeis_guineensis	Elaeis_oleifera)))))	((Reinhardtia_paiewonskiana	Reinhardtia_latisecta)	Reinhardtia_simplex))	Pseudophoenix_vinifera))	Calamus_caryotoides);
((Serenoa_repens	(Reinhardtia_paiewonskiana	(Reinhardtia_latisecta	((Attalea_speciosa	(((Leopoldinia_pulchra	Bactris_major)	(Elaeis_guineensis	Elaeis_oleifera))	(((Veitchia_spiralis	Reinhardtia_gracilis)	Pseudophoenix_vinifera)	(((Pelagodoxa_henryana	Sclerosperma_profizianum)	(Iriartea_deltoidea	((Geonoma_undata	((Kentiopsis_piersoniorum	(Hydriastele_microspadix	Heterospathe_cagayanensis))	(Dictyosperma_album	Dypsis_decaryi)))	(Prestoea_acuminata	(Manicaria_saccifera	(Oenocarpus_bataua	Oenocarpus_minor))))))	((Podococcus_barteri	Roystonea_regia)	((Orania_palindan	Nypa_fruticans)	(Sabal_domingensis	Phoenix_dactylifera)))))))	Reinhardtia_simplex))))	Calamus_caryotoides);
((Attalea_speciosa	((Reinhardtia_simplex	((Reinhardtia_paiewonskiana	Reinhardtia_latisecta)	Serenoa_repens))	(((Leopoldinia_pulchra	Bactris_major)	(Elaeis_guineensis	Elaeis_oleifera))	(((Veitchia_spiralis	Reinhardtia_gracilis)	Pseudophoenix_vinifera)	(((Pelagodoxa_henryana	Roystonea_regia)	(Sclerosperma_profizianum	(Iriartea_deltoidea	(((Oenocarpus_bataua	Oenocarpus_minor)	((Manicaria_saccifera	Geonoma_undata)	(Hydriastele_microspadix	((Kentiopsis_piersoniorum	Heterospathe_cagayanensis)	(Dictyosperma_album	Dypsis_decaryi)))))	Prestoea_acuminata))))	(Podococcus_barteri	((Orania_palindan	Nypa_fruticans)	(Sabal_domingensis	Phoenix_dactylifera))))))))	Calamus_caryotoides);
((Podococcus_barteri	((Pelagodoxa_henryana	Roystonea_regia)	((((((Manicaria_saccifera	(Oenocarpus_bataua	Oenocarpus_minor))	((Geonoma_undata	((Kentiopsis_piersoniorum	(Heterospathe_cagayanensis	Hydriastele_microspadix))	Dictyosperma_album))	(Veitchia_spiralis	Dypsis_decaryi)))	Prestoea_acuminata)	Orania_palindan)	Sclerosperma_profizianum)	(((Reinhardtia_gracilis	((Iriartea_deltoidea	(Reinhardtia_paiewonskiana	Reinhardtia_latisecta))	(Pseudophoenix_vinifera	((Leopoldinia_pulchra	Bactris_major)	(Elaeis_guineensis	Elaeis_oleifera)))))	((Nypa_fruticans	(Sabal_domingensis	Phoenix_dactylifera))	(Attalea_speciosa	Serenoa_repens)))	Reinhardtia_simplex))))	Calamus_caryotoides);
((Podococcus_barteri	((((Reinhardtia_gracilis	(Attalea_speciosa	(Bactris_major	(Elaeis_guineensis	Elaeis_oleifera))))	Pseudophoenix_vinifera)	((Sclerosperma_profizianum	(Pelagodoxa_henryana	Roystonea_regia))	(Iriartea_deltoidea	(((((Heterospathe_cagayanensis	Hydriastele_microspadix)	Kentiopsis_piersoniorum)	((Veitchia_spiralis	Dypsis_decaryi)	Dictyosperma_album))	Geonoma_undata)	(Prestoea_acuminata	(Manicaria_saccifera	(Oenocarpus_bataua	Oenocarpus_minor)))))))	(((Serenoa_repens	Orania_palindan)	(Nypa_fruticans	(Sabal_domingensis	Phoenix_dactylifera)))	(Reinhardtia_simplex	((Leopoldinia_pulchra	Reinhardtia_paiewonskiana)	Reinhardtia_latisecta)))))	Calamus_caryotoides);
((Podococcus_barteri	((Pelagodoxa_henryana	Roystonea_regia)	(((Iriartea_deltoidea	(Nypa_fruticans	(Serenoa_repens	(Sabal_domingensis	Phoenix_dactylifera))))	(((Reinhardtia_gracilis	(Attalea_speciosa	(Elaeis_guineensis	Elaeis_oleifera)))	((Bactris_major	Leopoldinia_pulchra)	Pseudophoenix_vinifera))	(Reinhardtia_simplex	(Reinhardtia_paiewonskiana	Reinhardtia_latisecta))))	((Sclerosperma_profizianum	Orania_palindan)	((Prestoea_acuminata	(Manicaria_saccifera	(Oenocarpus_bataua	Oenocarpus_minor)))	(((Heterospathe_cagayanensis	Hydriastele_microspadix)	(Kentiopsis_piersoniorum	((Veitchia_spiralis	Dypsis_decaryi)	Dictyosperma_album)))	Geonoma_undata))))))	Calamus_caryotoides);
((Podococcus_barteri	((Pelagodoxa_henryana	(Nypa_fruticans	(Sabal_domingensis	Phoenix_dactylifera)))	((Roystonea_regia	((Sclerosperma_profizianum	(Leopoldinia_pulchra	Orania_palindan))	(Iriartea_deltoidea	((((Manicaria_saccifera	(Oenocarpus_bataua	Oenocarpus_minor))	(Hydriastele_microspadix	((Heterospathe_cagayanensis	Kentiopsis_piersoniorum)	((Veitchia_spiralis	Dypsis_decaryi)	Dictyosperma_album))))	Geonoma_undata)	Prestoea_acuminata))))	(((Bactris_major	(Attalea_speciosa	(Elaeis_guineensis	Elaeis_oleifera)))	(Pseudophoenix_vinifera	Reinhardtia_gracilis))	((Serenoa_repens	Reinhardtia_simplex)	(Reinhardtia_paiewonskiana	Reinhardtia_latisecta))))))	Calamus_caryotoides);
((Podococcus_barteri	(((Reinhardtia_simplex	(Veitchia_spiralis	(Iriartea_deltoidea	(Reinhardtia_paiewonskiana	Reinhardtia_latisecta))))	(((Serenoa_repens	Pelagodoxa_henryana)	Roystonea_regia)	(((Sclerosperma_profizianum	((((Manicaria_saccifera	(Oenocarpus_bataua	Oenocarpus_minor))	(((Dypsis_decaryi	(Reinhardtia_gracilis	Dictyosperma_album))	Kentiopsis_piersoniorum)	(Heterospathe_cagayanensis	Hydriastele_microspadix)))	Geonoma_undata)	Prestoea_acuminata))	Orania_palindan)	(Attalea_speciosa	((Nypa_fruticans	(Bactris_major	Leopoldinia_pulchra))	((Elaeis_guineensis	Elaeis_oleifera)	Pseudophoenix_vinifera))))))	(Sabal_domingensis	Phoenix_dactylifera)))	Calamus_caryotoides);
((((Nypa_fruticans	(Sabal_domingensis	Phoenix_dactylifera))	(((((Roystonea_regia	Sclerosperma_profizianum)	(Pelagodoxa_henryana	(((Manicaria_saccifera	(Oenocarpus_bataua	Oenocarpus_minor))	Prestoea_acuminata)	(Geonoma_undata	((Veitchia_spiralis	Heterospathe_cagayanensis)	((Hydriastele_microspadix	Kentiopsis_piersoniorum)	(Dictyosperma_album	Dypsis_decaryi)))))))	(Pseudophoenix_vinifera	((Attalea_speciosa	(Elaeis_guineensis	Elaeis_oleifera))	((Bactris_major	Leopoldinia_pulchra)	Reinhardtia_gracilis))))	Orania_palindan)	((Reinhardtia_simplex	(Reinhardtia_paiewonskiana	(Reinhardtia_latisecta	Iriartea_deltoidea)))	Podococcus_barteri)))	Serenoa_repens)	Calamus_caryotoides);
((Podococcus_barteri	(((Roystonea_regia	(Pelagodoxa_henryana	(Sclerosperma_profizianum	((Geonoma_undata	Prestoea_acuminata)	((Manicaria_saccifera	(Oenocarpus_bataua	Oenocarpus_minor))	((Heterospathe_cagayanensis	Hydriastele_microspadix)	(Kentiopsis_piersoniorum	(Dictyosperma_album	(Veitchia_spiralis	Dypsis_decaryi)))))))))	((Pseudophoenix_vinifera	((Attalea_speciosa	(Elaeis_guineensis	(Elaeis_oleifera	Bactris_major)))	Reinhardtia_gracilis))	((Reinhardtia_simplex	(Reinhardtia_paiewonskiana	(Reinhardtia_latisecta	(Leopoldinia_pulchra	Iriartea_deltoidea))))	(Nypa_fruticans	(Serenoa_repens	(Sabal_domingensis	Phoenix_dactylifera))))))	Orania_palindan))	Calamus_caryotoides);
((((Sabal_domingensis	Phoenix_dactylifera)	(((Podococcus_barteri	(((Reinhardtia_gracilis	(Attalea_speciosa	(Elaeis_guineensis	Elaeis_oleifera)))	(Nypa_fruticans	Bactris_major))	Pseudophoenix_vinifera))	((Orania_palindan	((((((Manicaria_saccifera	(Oenocarpus_bataua	Oenocarpus_minor))	((Heterospathe_cagayanensis	Hydriastele_microspadix)	((Veitchia_spiralis	Kentiopsis_piersoniorum)	(Dictyosperma_album	Dypsis_decaryi))))	Geonoma_undata)	Prestoea_acuminata)	Pelagodoxa_henryana)	Sclerosperma_profizianum))	(Reinhardtia_simplex	(Leopoldinia_pulchra	(Reinhardtia_paiewonskiana	Reinhardtia_latisecta)))))	(Iriartea_deltoidea	Roystonea_regia)))	Serenoa_repens)	Calamus_caryotoides);
((((((((Orania_palindan	(Veitchia_spiralis	Sclerosperma_profizianum))	(Iriartea_deltoidea	((((Manicaria_saccifera	(Oenocarpus_bataua	Oenocarpus_minor))	((Heterospathe_cagayanensis	Hydriastele_microspadix)	(Kentiopsis_piersoniorum	(Dictyosperma_album	Dypsis_decaryi))))	Geonoma_undata)	Prestoea_acuminata)))	((((Elaeis_guineensis	Elaeis_oleifera)	((Nypa_fruticans	(Leopoldinia_pulchra	Bactris_major))	Attalea_speciosa))	(Reinhardtia_gracilis	Pseudophoenix_vinifera))	(Podococcus_barteri	Roystonea_regia)))	(Pelagodoxa_henryana	(Sabal_domingensis	Phoenix_dactylifera)))	Serenoa_repens)	Reinhardtia_simplex)	(Reinhardtia_paiewonskiana	Reinhardtia_latisecta))	Calamus_caryotoides);
((Reinhardtia_latisecta	(Reinhardtia_paiewonskiana	((Reinhardtia_simplex	((Pelagodoxa_henryana	Roystonea_regia)	((((Elaeis_guineensis	Elaeis_oleifera)	Attalea_speciosa)	(Reinhardtia_gracilis	Pseudophoenix_vinifera))	((Podococcus_barteri	Orania_palindan)	(Sclerosperma_profizianum	((Nypa_fruticans	(Leopoldinia_pulchra	Bactris_major))	(Iriartea_deltoidea	((((Manicaria_saccifera	(Oenocarpus_bataua	Oenocarpus_minor))	((Kentiopsis_piersoniorum	(Dictyosperma_album	(Veitchia_spiralis	Dypsis_decaryi)))	(Hydriastele_microspadix	Heterospathe_cagayanensis)))	Geonoma_undata)	Prestoea_acuminata))))))))	((Serenoa_repens	Sabal_domingensis)	Phoenix_dactylifera))))	Calamus_caryotoides);
(((Podococcus_barteri	(Roystonea_regia	((((Pseudophoenix_vinifera	(Elaeis_guineensis	Elaeis_oleifera))	(Attalea_speciosa	((Pelagodoxa_henryana	(Reinhardtia_latisecta	Reinhardtia_paiewonskiana))	(Reinhardtia_simplex	Serenoa_repens))))	((Orania_palindan	((Nypa_fruticans	Bactris_major)	Sclerosperma_profizianum))	((((((Reinhardtia_gracilis	Dictyosperma_album)	(Veitchia_spiralis	Dypsis_decaryi))	(Kentiopsis_piersoniorum	Heterospathe_cagayanensis))	Hydriastele_microspadix)	Geonoma_undata)	(Prestoea_acuminata	(Manicaria_saccifera	(Oenocarpus_bataua	Oenocarpus_minor))))))	((Iriartea_deltoidea	Sabal_domingensis)	Phoenix_dactylifera))))	Leopoldinia_pulchra)	Calamus_caryotoides);
(((Leopoldinia_pulchra	Reinhardtia_paiewonskiana)	((Reinhardtia_simplex	(Serenoa_repens	(((((((((Dictyosperma_album	(Dypsis_decaryi	Pelagodoxa_henryana))	Heterospathe_cagayanensis)	(Kentiopsis_piersoniorum	Hydriastele_microspadix))	Geonoma_undata)	(Prestoea_acuminata	(Oenocarpus_bataua	Oenocarpus_minor)))	(Veitchia_spiralis	((Nypa_fruticans	Manicaria_saccifera)	(Podococcus_barteri	Orania_palindan))))	((Roystonea_regia	(Sabal_domingensis	Phoenix_dactylifera))	Iriartea_deltoidea))	((Reinhardtia_gracilis	(Pseudophoenix_vinifera	(Bactris_major	(Elaeis_guineensis	Elaeis_oleifera))))	Attalea_speciosa))	Sclerosperma_profizianum)))	Reinhardtia_latisecta))	Calamus_caryotoides);
((Serenoa_repens	((((Sabal_domingensis	Phoenix_dactylifera)	((Podococcus_barteri	(Pelagodoxa_henryana	Roystonea_regia))	((((Reinhardtia_gracilis	Veitchia_spiralis)	Pseudophoenix_vinifera)	((Bactris_major	Attalea_speciosa)	(Elaeis_guineensis	Elaeis_oleifera)))	(Sclerosperma_profizianum	((((Heterospathe_cagayanensis	((Dictyosperma_album	Dypsis_decaryi)	Kentiopsis_piersoniorum))	Geonoma_undata)	(Prestoea_acuminata	(Manicaria_saccifera	(Oenocarpus_bataua	Oenocarpus_minor))))	(Hydriastele_microspadix	(Nypa_fruticans	Orania_palindan)))))))	(Leopoldinia_pulchra	Iriartea_deltoidea))	((Reinhardtia_latisecta	Reinhardtia_paiewonskiana)	Reinhardtia_simplex)))	Calamus_caryotoides);
((Serenoa_repens	((((((Elaeis_guineensis	Elaeis_oleifera)	Sclerosperma_profizianum)	((Attalea_speciosa	(Sabal_domingensis	Phoenix_dactylifera))	((((Nypa_fruticans	Bactris_major)	((Iriartea_deltoidea	((((Reinhardtia_gracilis	Hydriastele_microspadix)	Heterospathe_cagayanensis)	((Dictyosperma_album	(Veitchia_spiralis	Dypsis_decaryi))	Kentiopsis_piersoniorum))	Geonoma_undata))	(Prestoea_acuminata	(Manicaria_saccifera	(Oenocarpus_bataua	Oenocarpus_minor)))))	Orania_palindan)	Leopoldinia_pulchra)))	(Podococcus_barteri	(Pelagodoxa_henryana	Roystonea_regia)))	((Reinhardtia_latisecta	Reinhardtia_paiewonskiana)	Reinhardtia_simplex))	Pseudophoenix_vinifera))	Calamus_caryotoides);
(((Serenoa_repens	Reinhardtia_simplex)	((((((Orania_palindan	(Nypa_fruticans	((Pelagodoxa_henryana	Sabal_domingensis)	Phoenix_dactylifera)))	((((Oenocarpus_bataua	Oenocarpus_minor)	((((Reinhardtia_gracilis	Dictyosperma_album)	Dypsis_decaryi)	Kentiopsis_piersoniorum)	(Veitchia_spiralis	(Hydriastele_microspadix	Heterospathe_cagayanensis))))	(Manicaria_saccifera	Geonoma_undata))	Prestoea_acuminata))	(Pseudophoenix_vinifera	(Bactris_major	((Elaeis_guineensis	Elaeis_oleifera)	Attalea_speciosa))))	(Roystonea_regia	(Podococcus_barteri	Sclerosperma_profizianum)))	(Leopoldinia_pulchra	Iriartea_deltoidea))	(Reinhardtia_latisecta	Reinhardtia_paiewonskiana)))	Calamus_caryotoides);
(((Reinhardtia_paiewonskiana	(Reinhardtia_latisecta	(Reinhardtia_simplex	(Serenoa_repens	((((Reinhardtia_gracilis	(Pseudophoenix_vinifera	(Bactris_major	(Elaeis_guineensis	Elaeis_oleifera))))	((((Podococcus_barteri	Orania_palindan)	Sclerosperma_profizianum)	(Iriartea_deltoidea	(((Geonoma_undata	(((Dypsis_decaryi	Dictyosperma_album)	(Veitchia_spiralis	(Hydriastele_microspadix	Heterospathe_cagayanensis)))	Kentiopsis_piersoniorum))	((Oenocarpus_bataua	Oenocarpus_minor)	Manicaria_saccifera))	(Pelagodoxa_henryana	Prestoea_acuminata))))	Roystonea_regia))	((Sabal_domingensis	Phoenix_dactylifera)	Nypa_fruticans))	Attalea_speciosa)))))	Leopoldinia_pulchra)	Calamus_caryotoides);
(((Reinhardtia_paiewonskiana	Leopoldinia_pulchra)	(Reinhardtia_latisecta	(Reinhardtia_simplex	((((Reinhardtia_gracilis	(Pseudophoenix_vinifera	(Attalea_speciosa	(Bactris_major	(Elaeis_guineensis	Elaeis_oleifera)))))	(Pelagodoxa_henryana	Roystonea_regia))	((Orania_palindan	((Iriartea_deltoidea	(Prestoea_acuminata	(Geonoma_undata	(((Oenocarpus_bataua	Oenocarpus_minor)	Manicaria_saccifera)	((((Veitchia_spiralis	Dypsis_decaryi)	Dictyosperma_album)	(Hydriastele_microspadix	Heterospathe_cagayanensis))	Kentiopsis_piersoniorum)))))	Sclerosperma_profizianum))	Podococcus_barteri))	((Serenoa_repens	(Sabal_domingensis	Phoenix_dactylifera))	Nypa_fruticans)))))	Calamus_caryotoides);
((Podococcus_barteri	(Roystonea_regia	((((Orania_palindan	((Iriartea_deltoidea	((Geonoma_undata	((((Veitchia_spiralis	Dypsis_decaryi)	Dictyosperma_album)	Kentiopsis_piersoniorum)	(Hydriastele_microspadix	Heterospathe_cagayanensis)))	(Prestoea_acuminata	((Oenocarpus_bataua	Oenocarpus_minor)	Manicaria_saccifera))))	Sclerosperma_profizianum))	((Pelagodoxa_henryana	Serenoa_repens)	(((Reinhardtia_paiewonskiana	Reinhardtia_latisecta)	Reinhardtia_simplex)	((Sabal_domingensis	Phoenix_dactylifera)	Nypa_fruticans))))	((Attalea_speciosa	(Bactris_major	(Elaeis_guineensis	Elaeis_oleifera)))	(Reinhardtia_gracilis	Pseudophoenix_vinifera)))	Leopoldinia_pulchra)))	Calamus_caryotoides);
(((Podococcus_barteri	(((Pseudophoenix_vinifera	((Elaeis_guineensis	Elaeis_oleifera)	Bactris_major))	(((((Reinhardtia_paiewonskiana	Reinhardtia_latisecta)	Reinhardtia_simplex)	(Serenoa_repens	(Sabal_domingensis	Phoenix_dactylifera)))	Nypa_fruticans)	((Attalea_speciosa	Iriartea_deltoidea)	(((Geonoma_undata	(((Leopoldinia_pulchra	Heterospathe_cagayanensis)	(((Pelagodoxa_henryana	Dypsis_decaryi)	Dictyosperma_album)	(Veitchia_spiralis	Kentiopsis_piersoniorum)))	(Reinhardtia_gracilis	Hydriastele_microspadix)))	(Manicaria_saccifera	(Oenocarpus_bataua	Oenocarpus_minor)))	Prestoea_acuminata))))	(Sclerosperma_profizianum	Roystonea_regia)))	Orania_palindan)	Calamus_caryotoides);
((Serenoa_repens	(Reinhardtia_simplex	((((Iriartea_deltoidea	(((Geonoma_undata	((Manicaria_saccifera	(Oenocarpus_bataua	Oenocarpus_minor))	((Kentiopsis_piersoniorum	((Pelagodoxa_henryana	Dypsis_decaryi)	Dictyosperma_album))	(Heterospathe_cagayanensis	Hydriastele_microspadix))))	Prestoea_acuminata)	(Veitchia_spiralis	(Reinhardtia_gracilis	Pseudophoenix_vinifera))))	(((Orania_palindan	(Leopoldinia_pulchra	(Sclerosperma_profizianum	Bactris_major)))	(Podococcus_barteri	Roystonea_regia))	(Attalea_speciosa	(Elaeis_guineensis	Elaeis_oleifera))))	(Nypa_fruticans	(Sabal_domingensis	Phoenix_dactylifera)))	(Reinhardtia_paiewonskiana	Reinhardtia_latisecta))))	Calamus_caryotoides);
((Reinhardtia_latisecta	((Serenoa_repens	((((((Manicaria_saccifera	(Oenocarpus_bataua	Oenocarpus_minor))	((Dypsis_decaryi	Dictyosperma_album)	((Veitchia_spiralis	(Heterospathe_cagayanensis	Hydriastele_microspadix))	Kentiopsis_piersoniorum)))	(Geonoma_undata	Prestoea_acuminata))	(((((Sclerosperma_profizianum	(Elaeis_guineensis	Elaeis_oleifera))	(((Bactris_major	Reinhardtia_gracilis)	Attalea_speciosa)	Pseudophoenix_vinifera))	Iriartea_deltoidea)	(Pelagodoxa_henryana	Roystonea_regia))	(Leopoldinia_pulchra	(Orania_palindan	Podococcus_barteri))))	(Nypa_fruticans	(Sabal_domingensis	Phoenix_dactylifera)))	Reinhardtia_simplex))	Reinhardtia_paiewonskiana))	Calamus_caryotoides);
((((Serenoa_repens	(((((Pseudophoenix_vinifera	((Elaeis_guineensis	Elaeis_oleifera)	Bactris_major))	Reinhardtia_gracilis)	(((((Prestoea_acuminata	(Manicaria_saccifera	(Oenocarpus_bataua	Oenocarpus_minor)))	((Veitchia_spiralis	(Heterospathe_cagayanensis	((Kentiopsis_piersoniorum	Hydriastele_microspadix)	(Dypsis_decaryi	Dictyosperma_album))))	Geonoma_undata))	((((Iriartea_deltoidea	Sabal_domingensis)	Phoenix_dactylifera)	Nypa_fruticans)	Orania_palindan))	Sclerosperma_profizianum)	(Podococcus_barteri	(Pelagodoxa_henryana	Roystonea_regia))))	Attalea_speciosa)	(Leopoldinia_pulchra	Reinhardtia_simplex)))	Reinhardtia_latisecta)	Reinhardtia_paiewonskiana)	Calamus_caryotoides);
((Podococcus_barteri	(Orania_palindan	((Phoenix_dactylifera	Sclerosperma_profizianum)	(((((Nypa_fruticans	Pelagodoxa_henryana)	Roystonea_regia)	(Iriartea_deltoidea	Sabal_domingensis))	(((Attalea_speciosa	(Elaeis_guineensis	Elaeis_oleifera))	(Leopoldinia_pulchra	Bactris_major))	(((Reinhardtia_latisecta	Reinhardtia_paiewonskiana)	(Serenoa_repens	Reinhardtia_simplex))	Pseudophoenix_vinifera)))	(Prestoea_acuminata	(((Manicaria_saccifera	(Oenocarpus_bataua	Oenocarpus_minor))	(Heterospathe_cagayanensis	((Kentiopsis_piersoniorum	Hydriastele_microspadix)	((Reinhardtia_gracilis	(Veitchia_spiralis	Dypsis_decaryi))	Dictyosperma_album))))	Geonoma_undata))))))	Calamus_caryotoides);
((Sclerosperma_profizianum	(((((((Dypsis_decaryi	Dictyosperma_album)	((Hydriastele_microspadix	Heterospathe_cagayanensis)	(Veitchia_spiralis	Kentiopsis_piersoniorum)))	Geonoma_undata)	(Prestoea_acuminata	(Manicaria_saccifera	(Oenocarpus_bataua	Oenocarpus_minor))))	(((Podococcus_barteri	Orania_palindan)	(((Sabal_domingensis	Phoenix_dactylifera)	Nypa_fruticans)	Serenoa_repens))	Iriartea_deltoidea))	((Pseudophoenix_vinifera	(Reinhardtia_gracilis	(Attalea_speciosa	((Leopoldinia_pulchra	Bactris_major)	(Elaeis_guineensis	Elaeis_oleifera)))))	(Reinhardtia_simplex	(Reinhardtia_latisecta	Reinhardtia_paiewonskiana))))	(Pelagodoxa_henryana	Roystonea_regia)))	Calamus_caryotoides);
((Reinhardtia_paiewonskiana	(((Serenoa_repens	(Sabal_domingensis	Phoenix_dactylifera))	((((Podococcus_barteri	Orania_palindan)	(((((Heterospathe_cagayanensis	((Veitchia_spiralis	Kentiopsis_piersoniorum)	(Dypsis_decaryi	Dictyosperma_album)))	Iriartea_deltoidea)	(Geonoma_undata	(Prestoea_acuminata	(Manicaria_saccifera	(Oenocarpus_bataua	Oenocarpus_minor)))))	Hydriastele_microspadix)	((Pelagodoxa_henryana	Roystonea_regia)	Sclerosperma_profizianum)))	(Pseudophoenix_vinifera	(Reinhardtia_gracilis	(Attalea_speciosa	((Leopoldinia_pulchra	Bactris_major)	(Elaeis_guineensis	Elaeis_oleifera))))))	(Reinhardtia_simplex	Nypa_fruticans)))	Reinhardtia_latisecta))	Calamus_caryotoides);
((Podococcus_barteri	(((((Pseudophoenix_vinifera	((Leopoldinia_pulchra	Bactris_major)	(Elaeis_oleifera	Elaeis_guineensis)))	(Veitchia_spiralis	((Nypa_fruticans	Orania_palindan)	(Sclerosperma_profizianum	((Prestoea_acuminata	((Oenocarpus_minor	Oenocarpus_bataua)	Manicaria_saccifera))	(((Dypsis_decaryi	(Reinhardtia_gracilis	Dictyosperma_album))	((Hydriastele_microspadix	Heterospathe_cagayanensis)	(Iriartea_deltoidea	Kentiopsis_piersoniorum)))	Geonoma_undata))))))	(Pelagodoxa_henryana	Attalea_speciosa))	((Serenoa_repens	(Phoenix_dactylifera	Sabal_domingensis))	((Reinhardtia_latisecta	Reinhardtia_paiewonskiana)	Reinhardtia_simplex)))	Roystonea_regia))	Calamus_caryotoides);
((Reinhardtia_paiewonskiana	((Reinhardtia_simplex	Reinhardtia_latisecta)	(Serenoa_repens	(((((Roystonea_regia	Podococcus_barteri)	(((Nypa_fruticans	Orania_palindan)	(Prestoea_acuminata	((((Oenocarpus_minor	Oenocarpus_bataua)	Manicaria_saccifera)	((Hydriastele_microspadix	Heterospathe_cagayanensis)	(Kentiopsis_piersoniorum	((Reinhardtia_gracilis	(Dypsis_decaryi	Veitchia_spiralis))	Dictyosperma_album))))	Geonoma_undata)))	Sclerosperma_profizianum))	(Pseudophoenix_vinifera	((Leopoldinia_pulchra	Bactris_major)	(Elaeis_oleifera	Elaeis_guineensis))))	(Attalea_speciosa	Iriartea_deltoidea))	(Phoenix_dactylifera	(Pelagodoxa_henryana	Sabal_domingensis))))))	Calamus_caryotoides);
((Serenoa_repens	(((Reinhardtia_simplex	((((Elaeis_oleifera	Elaeis_guineensis)	(Nypa_fruticans	(Leopoldinia_pulchra	Bactris_major)))	Pseudophoenix_vinifera)	((Podococcus_barteri	Orania_palindan)	((Prestoea_acuminata	((((Oenocarpus_minor	Oenocarpus_bataua)	Manicaria_saccifera)	(((Kentiopsis_piersoniorum	Hydriastele_microspadix)	Heterospathe_cagayanensis)	((Reinhardtia_gracilis	(Dypsis_decaryi	Veitchia_spiralis))	Dictyosperma_album)))	Geonoma_undata))	Sclerosperma_profizianum))))	(((Roystonea_regia	((Reinhardtia_paiewonskiana	Reinhardtia_latisecta)	Pelagodoxa_henryana))	(Sabal_domingensis	Phoenix_dactylifera))	Iriartea_deltoidea))	Attalea_speciosa))	Calamus_caryotoides);
((Serenoa_repens	((Roystonea_regia	((((((Leopoldinia_pulchra	Bactris_major)	((Reinhardtia_simplex	(Reinhardtia_latisecta	Reinhardtia_paiewonskiana))	((Reinhardtia_gracilis	Attalea_speciosa)	(Elaeis_oleifera	Elaeis_guineensis))))	Pseudophoenix_vinifera)	Pelagodoxa_henryana)	((Podococcus_barteri	Orania_palindan)	((Prestoea_acuminata	(((Manicaria_saccifera	(Oenocarpus_bataua	Oenocarpus_minor))	(((Hydriastele_microspadix	Heterospathe_cagayanensis)	((Dypsis_decaryi	Veitchia_spiralis)	Kentiopsis_piersoniorum))	Dictyosperma_album))	Geonoma_undata))	Sclerosperma_profizianum)))	Iriartea_deltoidea))	(Nypa_fruticans	(Sabal_domingensis	Phoenix_dactylifera))))	Calamus_caryotoides);
((Serenoa_repens	((Roystonea_regia	(Nypa_fruticans	(Sabal_domingensis	Phoenix_dactylifera)))	(((Reinhardtia_latisecta	(Iriartea_deltoidea	Reinhardtia_paiewonskiana))	((Attalea_speciosa	((Leopoldinia_pulchra	Bactris_major)	(Elaeis_oleifera	Elaeis_guineensis)))	Reinhardtia_gracilis))	((((((Podococcus_barteri	Orania_palindan)	Sclerosperma_profizianum)	((Veitchia_spiralis	Prestoea_acuminata)	((((Hydriastele_microspadix	Kentiopsis_piersoniorum)	((Dictyosperma_album	Dypsis_decaryi)	Heterospathe_cagayanensis))	Geonoma_undata)	(Manicaria_saccifera	(Oenocarpus_bataua	Oenocarpus_minor)))))	Pseudophoenix_vinifera)	Reinhardtia_simplex)	Pelagodoxa_henryana))))	Calamus_caryotoides);
((Serenoa_repens	(((((Sclerosperma_profizianum	(Orania_palindan	(Prestoea_acuminata	(Geonoma_undata	((Pelagodoxa_henryana	((Kentiopsis_piersoniorum	(Dictyosperma_album	Dypsis_decaryi))	(Hydriastele_microspadix	Heterospathe_cagayanensis)))	(Manicaria_saccifera	(Oenocarpus_bataua	Oenocarpus_minor)))))))	((Attalea_speciosa	((Reinhardtia_simplex	(Leopoldinia_pulchra	(Reinhardtia_latisecta	Reinhardtia_paiewonskiana)))	(Bactris_major	(Elaeis_oleifera	Elaeis_guineensis))))	((Veitchia_spiralis	Pseudophoenix_vinifera)	Reinhardtia_gracilis)))	(Roystonea_regia	(Nypa_fruticans	(Sabal_domingensis	Phoenix_dactylifera))))	Iriartea_deltoidea)	Podococcus_barteri))	Calamus_caryotoides);
(((((Attalea_speciosa	(Pseudophoenix_vinifera	((Leopoldinia_pulchra	Bactris_major)	(Elaeis_oleifera	Elaeis_guineensis))))	((Reinhardtia_simplex	(Reinhardtia_latisecta	(Reinhardtia_gracilis	Reinhardtia_paiewonskiana)))	((Iriartea_deltoidea	Sclerosperma_profizianum)	((Nypa_fruticans	(Hydriastele_microspadix	Orania_palindan))	((Geonoma_undata	(((Veitchia_spiralis	Kentiopsis_piersoniorum)	(Dictyosperma_album	Dypsis_decaryi))	Heterospathe_cagayanensis))	(((Manicaria_saccifera	(Oenocarpus_bataua	Oenocarpus_minor))	Prestoea_acuminata)	Pelagodoxa_henryana))))))	(Roystonea_regia	(Serenoa_repens	(Sabal_domingensis	Phoenix_dactylifera))))	Podococcus_barteri)	Calamus_caryotoides);
(((Orania_palindan	((((((Attalea_speciosa	((Reinhardtia_gracilis	Pseudophoenix_vinifera)	((Nypa_fruticans	Bactris_major)	(Elaeis_oleifera	Elaeis_guineensis))))	(Reinhardtia_simplex	(Reinhardtia_latisecta	(Leopoldinia_pulchra	Reinhardtia_paiewonskiana))))	Roystonea_regia)	(Pelagodoxa_henryana	(Hydriastele_microspadix	((Manicaria_saccifera	Iriartea_deltoidea)	((Geonoma_undata	((Kentiopsis_piersoniorum	(Dictyosperma_album	(Veitchia_spiralis	Dypsis_decaryi)))	Heterospathe_cagayanensis))	(Prestoea_acuminata	(Oenocarpus_bataua	Oenocarpus_minor)))))))	(Serenoa_repens	(Sabal_domingensis	Phoenix_dactylifera)))	Sclerosperma_profizianum))	Podococcus_barteri)	Calamus_caryotoides);
((Serenoa_repens	(((((Attalea_speciosa	((Leopoldinia_pulchra	Bactris_major)	(Elaeis_oleifera	Elaeis_guineensis)))	(Reinhardtia_gracilis	Pseudophoenix_vinifera))	((Sclerosperma_profizianum	(Podococcus_barteri	Roystonea_regia))	Orania_palindan))	(((Geonoma_undata	((((Veitchia_spiralis	Kentiopsis_piersoniorum)	Pelagodoxa_henryana)	(Hydriastele_microspadix	Heterospathe_cagayanensis))	(Dictyosperma_album	Dypsis_decaryi)))	(Prestoea_acuminata	(Manicaria_saccifera	(Oenocarpus_bataua	Oenocarpus_minor))))	Iriartea_deltoidea))	(((Sabal_domingensis	Phoenix_dactylifera)	Nypa_fruticans)	((Reinhardtia_latisecta	Reinhardtia_paiewonskiana)	Reinhardtia_simplex))))	Calamus_caryotoides);
((((Reinhardtia_latisecta	Reinhardtia_paiewonskiana)	Reinhardtia_simplex)	(((((Sclerosperma_profizianum	(Podococcus_barteri	Roystonea_regia))	Orania_palindan)	((Attalea_speciosa	(Pseudophoenix_vinifera	((Leopoldinia_pulchra	Bactris_major)	(Elaeis_oleifera	Elaeis_guineensis))))	Reinhardtia_gracilis))	(Nypa_fruticans	((((Geonoma_undata	(((Dypsis_decaryi	Hydriastele_microspadix)	Heterospathe_cagayanensis)	(Dictyosperma_album	(Veitchia_spiralis	Kentiopsis_piersoniorum))))	(Prestoea_acuminata	(Manicaria_saccifera	(Oenocarpus_bataua	Oenocarpus_minor))))	Pelagodoxa_henryana)	Iriartea_deltoidea)))	(Serenoa_repens	(Sabal_domingensis	Phoenix_dactylifera))))	Calamus_caryotoides);
((((Nypa_fruticans	(Phoenix_dactylifera	Sabal_domingensis))	((((Podococcus_barteri	(Roystonea_regia	Pelagodoxa_henryana))	((((Bactris_major	Leopoldinia_pulchra)	Serenoa_repens)	((((Manicaria_saccifera	(Oenocarpus_minor	Oenocarpus_bataua))	((((Dypsis_decaryi	Hydriastele_microspadix)	Heterospathe_cagayanensis)	Kentiopsis_piersoniorum)	Dictyosperma_album))	Geonoma_undata)	(Prestoea_acuminata	Veitchia_spiralis)))	Sclerosperma_profizianum))	((Reinhardtia_gracilis	(Attalea_speciosa	(Elaeis_oleifera	Elaeis_guineensis)))	((Reinhardtia_simplex	(Reinhardtia_paiewonskiana	Reinhardtia_latisecta))	Pseudophoenix_vinifera)))	Iriartea_deltoidea))	Orania_palindan)	Calamus_caryotoides);
(((((Sclerosperma_profizianum	(Reinhardtia_gracilis	(Attalea_speciosa	(Elaeis_oleifera	Elaeis_guineensis))))	((Orania_palindan	Podococcus_barteri)	((((((Bactris_major	Leopoldinia_pulchra)	Nypa_fruticans)	(((((Dictyosperma_album	Dypsis_decaryi)	Heterospathe_cagayanensis)	(Veitchia_spiralis	Kentiopsis_piersoniorum))	Hydriastele_microspadix)	((Prestoea_acuminata	(Manicaria_saccifera	(Oenocarpus_minor	Oenocarpus_bataua)))	Geonoma_undata)))	(Phoenix_dactylifera	(Pelagodoxa_henryana	Sabal_domingensis)))	(Reinhardtia_simplex	(Iriartea_deltoidea	(Reinhardtia_paiewonskiana	Reinhardtia_latisecta))))	Roystonea_regia)))	Pseudophoenix_vinifera)	Serenoa_repens)	Calamus_caryotoides);
(((((((Reinhardtia_gracilis	(Attalea_speciosa	(Elaeis_oleifera	Elaeis_guineensis)))	(Pelagodoxa_henryana	Roystonea_regia))	(((((((Dictyosperma_album	(Veitchia_spiralis	Dypsis_decaryi))	Kentiopsis_piersoniorum)	(Heterospathe_cagayanensis	Hydriastele_microspadix))	Geonoma_undata)	(Prestoea_acuminata	(Manicaria_saccifera	(Oenocarpus_minor	Oenocarpus_bataua))))	((Bactris_major	Leopoldinia_pulchra)	Sclerosperma_profizianum))	(Orania_palindan	Podococcus_barteri)))	((Nypa_fruticans	(Phoenix_dactylifera	Sabal_domingensis))	(Reinhardtia_simplex	(Iriartea_deltoidea	(Reinhardtia_paiewonskiana	Reinhardtia_latisecta)))))	Pseudophoenix_vinifera)	Serenoa_repens)	Calamus_caryotoides);
((((((Sclerosperma_profizianum	(Iriartea_deltoidea	(Serenoa_repens	((Podococcus_barteri	Roystonea_regia)	(Nypa_fruticans	(Phoenix_dactylifera	Sabal_domingensis))))))	((Orania_palindan	((Bactris_major	Leopoldinia_pulchra)	(Pelagodoxa_henryana	((((Manicaria_saccifera	(Oenocarpus_bataua	Oenocarpus_minor))	(((Dictyosperma_album	Dypsis_decaryi)	(Veitchia_spiralis	Kentiopsis_piersoniorum))	(Heterospathe_cagayanensis	Hydriastele_microspadix)))	Geonoma_undata)	Prestoea_acuminata))))	((Attalea_speciosa	(Elaeis_oleifera	Elaeis_guineensis))	Reinhardtia_gracilis)))	Pseudophoenix_vinifera)	Reinhardtia_simplex)	(Reinhardtia_paiewonskiana	Reinhardtia_latisecta))	Calamus_caryotoides);
(((((Sclerosperma_profizianum	(Leopoldinia_pulchra	Orania_palindan))	(Pelagodoxa_henryana	((((Manicaria_saccifera	(Oenocarpus_bataua	Oenocarpus_minor))	(((Dictyosperma_album	Dypsis_decaryi)	(Veitchia_spiralis	Kentiopsis_piersoniorum))	(Heterospathe_cagayanensis	Hydriastele_microspadix)))	Geonoma_undata)	Prestoea_acuminata)))	(Iriartea_deltoidea	((Nypa_fruticans	(Phoenix_dactylifera	Sabal_domingensis))	(Serenoa_repens	(Podococcus_barteri	Roystonea_regia)))))	((Attalea_speciosa	(Bactris_major	(Elaeis_oleifera	Elaeis_guineensis)))	((Reinhardtia_simplex	((Pseudophoenix_vinifera	Reinhardtia_paiewonskiana)	Reinhardtia_latisecta))	Reinhardtia_gracilis)))	Calamus_caryotoides);
(((Orania_palindan	(((((Roystonea_regia	Pelagodoxa_henryana)	((Leopoldinia_pulchra	Bactris_major)	(Sclerosperma_profizianum	((((((Dictyosperma_album	Dypsis_decaryi)	(Heterospathe_cagayanensis	Kentiopsis_piersoniorum))	Hydriastele_microspadix)	(Geonoma_undata	(Manicaria_saccifera	(Oenocarpus_bataua	Oenocarpus_minor))))	Veitchia_spiralis)	Prestoea_acuminata))))	Serenoa_repens)	((Reinhardtia_gracilis	Pseudophoenix_vinifera)	(Attalea_speciosa	(Elaeis_guineensis	Elaeis_oleifera))))	((Nypa_fruticans	(Phoenix_dactylifera	Sabal_domingensis))	(Reinhardtia_simplex	(Reinhardtia_latisecta	(Iriartea_deltoidea	Reinhardtia_paiewonskiana))))))	Podococcus_barteri)	Calamus_caryotoides);
((((Podococcus_barteri	Roystonea_regia)	((((Bactris_major	(Pseudophoenix_vinifera	((Elaeis_guineensis	Elaeis_oleifera)	(Attalea_speciosa	Reinhardtia_gracilis))))	(Reinhardtia_simplex	(Reinhardtia_latisecta	(Leopoldinia_pulchra	Reinhardtia_paiewonskiana))))	((((((Manicaria_saccifera	(Oenocarpus_bataua	Oenocarpus_minor))	Prestoea_acuminata)	(((Dictyosperma_album	(Veitchia_spiralis	Dypsis_decaryi))	Kentiopsis_piersoniorum)	(Heterospathe_cagayanensis	Hydriastele_microspadix)))	Geonoma_undata)	Pelagodoxa_henryana)	(Orania_palindan	Sclerosperma_profizianum)))	Iriartea_deltoidea))	(Nypa_fruticans	(Serenoa_repens	(Phoenix_dactylifera	Sabal_domingensis))))	Calamus_caryotoides);
(((Roystonea_regia	((((Pseudophoenix_vinifera	(Bactris_major	(((Elaeis_guineensis	Reinhardtia_gracilis)	Elaeis_oleifera)	Attalea_speciosa)))	(Reinhardtia_simplex	(Reinhardtia_latisecta	(Leopoldinia_pulchra	Reinhardtia_paiewonskiana))))	((Podococcus_barteri	Orania_palindan)	(((((((Veitchia_spiralis	Dypsis_decaryi)	Heterospathe_cagayanensis)	((Kentiopsis_piersoniorum	Hydriastele_microspadix)	Dictyosperma_album))	Geonoma_undata)	((Manicaria_saccifera	(Oenocarpus_bataua	Oenocarpus_minor))	Prestoea_acuminata))	Pelagodoxa_henryana)	Sclerosperma_profizianum)))	Iriartea_deltoidea))	(Nypa_fruticans	(Serenoa_repens	(Phoenix_dactylifera	Sabal_domingensis))))	Calamus_caryotoides);
((((((Nypa_fruticans	(Phoenix_dactylifera	Sabal_domingensis))	(Roystonea_regia	(((Podococcus_barteri	Orania_palindan)	((Iriartea_deltoidea	(Leopoldinia_pulchra	(Prestoea_acuminata	(Geonoma_undata	((Manicaria_saccifera	(Oenocarpus_bataua	Oenocarpus_minor))	(((Dictyosperma_album	(Dypsis_decaryi	Pelagodoxa_henryana))	(Kentiopsis_piersoniorum	Hydriastele_microspadix))	Heterospathe_cagayanensis))))))	Sclerosperma_profizianum))	((Pseudophoenix_vinifera	(Veitchia_spiralis	Reinhardtia_gracilis))	((Elaeis_guineensis	(Bactris_major	Elaeis_oleifera))	Attalea_speciosa)))))	Serenoa_repens)	Reinhardtia_simplex)	(Reinhardtia_latisecta	Reinhardtia_paiewonskiana))	Calamus_caryotoides);
((Serenoa_repens	(((Attalea_speciosa	(((Reinhardtia_gracilis	Pseudophoenix_vinifera)	((Orania_palindan	(Sclerosperma_profizianum	(Iriartea_deltoidea	((Prestoea_acuminata	((Geonoma_undata	(((Dictyosperma_album	Dypsis_decaryi)	(Veitchia_spiralis	Kentiopsis_piersoniorum))	(Heterospathe_cagayanensis	Hydriastele_microspadix)))	(Manicaria_saccifera	(Oenocarpus_bataua	Oenocarpus_minor))))	Pelagodoxa_henryana))))	((Nypa_fruticans	(Phoenix_dactylifera	Sabal_domingensis))	(Podococcus_barteri	Roystonea_regia))))	(Elaeis_guineensis	((Leopoldinia_pulchra	Bactris_major)	Elaeis_oleifera))))	Reinhardtia_simplex)	(Reinhardtia_latisecta	Reinhardtia_paiewonskiana)))	Calamus_caryotoides);
((Podococcus_barteri	(((Nypa_fruticans	(Phoenix_dactylifera	Sabal_domingensis))	((((Reinhardtia_paiewonskiana	Reinhardtia_latisecta)	Serenoa_repens)	Reinhardtia_simplex)	(Iriartea_deltoidea	((Sclerosperma_profizianum	((Roystonea_regia	Pelagodoxa_henryana)	(((Manicaria_saccifera	(Oenocarpus_minor	Oenocarpus_bataua))	(((Kentiopsis_piersoniorum	(Veitchia_spiralis	Dypsis_decaryi))	((Hydriastele_microspadix	Heterospathe_cagayanensis)	Dictyosperma_album))	Geonoma_undata))	Prestoea_acuminata)))	((Reinhardtia_gracilis	Pseudophoenix_vinifera)	((Leopoldinia_pulchra	Bactris_major)	((Elaeis_guineensis	Elaeis_oleifera)	Attalea_speciosa)))))))	Orania_palindan))	Calamus_caryotoides);
((Podococcus_barteri	((Leopoldinia_pulchra	Roystonea_regia)	((((Pseudophoenix_vinifera	Reinhardtia_simplex)	((Reinhardtia_gracilis	((Bactris_major	(Elaeis_guineensis	Elaeis_oleifera))	Attalea_speciosa))	((((((Manicaria_saccifera	(Oenocarpus_minor	Oenocarpus_bataua))	Prestoea_acuminata)	((Kentiopsis_piersoniorum	Veitchia_spiralis)	(Heterospathe_cagayanensis	(Dypsis_decaryi	Dictyosperma_album))))	Geonoma_undata)	Hydriastele_microspadix)	(Orania_palindan	(Pelagodoxa_henryana	Nypa_fruticans)))))	((Serenoa_repens	(Phoenix_dactylifera	Sabal_domingensis))	((Reinhardtia_paiewonskiana	Reinhardtia_latisecta)	Iriartea_deltoidea)))	Sclerosperma_profizianum)))	Calamus_caryotoides);
((Podococcus_barteri	((Leopoldinia_pulchra	Roystonea_regia)	((Orania_palindan	((((Reinhardtia_latisecta	(Iriartea_deltoidea	Reinhardtia_paiewonskiana))	Reinhardtia_simplex)	((Serenoa_repens	(Phoenix_dactylifera	Sabal_domingensis))	((Prestoea_acuminata	(((Manicaria_saccifera	(Oenocarpus_minor	Oenocarpus_bataua))	((Kentiopsis_piersoniorum	(Heterospathe_cagayanensis	((Pelagodoxa_henryana	Dypsis_decaryi)	Dictyosperma_album)))	Hydriastele_microspadix))	Geonoma_undata))	((Pseudophoenix_vinifera	(Nypa_fruticans	Veitchia_spiralis))	Reinhardtia_gracilis))))	((Bactris_major	(Elaeis_guineensis	Elaeis_oleifera))	Attalea_speciosa)))	Sclerosperma_profizianum)))	Calamus_caryotoides);
((Nypa_fruticans	((Leopoldinia_pulchra	Bactris_major)	((((((Veitchia_spiralis	Prestoea_acuminata)	(((Manicaria_saccifera	(Oenocarpus_minor	Oenocarpus_bataua))	((Kentiopsis_piersoniorum	(Heterospathe_cagayanensis	Hydriastele_microspadix))	(Dypsis_decaryi	Dictyosperma_album)))	Geonoma_undata))	Pseudophoenix_vinifera)	Pelagodoxa_henryana)	((((Attalea_speciosa	(Iriartea_deltoidea	(Reinhardtia_paiewonskiana	Reinhardtia_latisecta)))	Reinhardtia_simplex)	((Reinhardtia_gracilis	(Serenoa_repens	(Phoenix_dactylifera	Sabal_domingensis)))	(Orania_palindan	Podococcus_barteri)))	((Elaeis_guineensis	Elaeis_oleifera)	Sclerosperma_profizianum)))	Roystonea_regia)))	Calamus_caryotoides);
((Serenoa_repens	(Pseudophoenix_vinifera	((((Prestoea_acuminata	(((Manicaria_saccifera	(Oenocarpus_minor	Oenocarpus_bataua))	(((Veitchia_spiralis	Kentiopsis_piersoniorum)	(Heterospathe_cagayanensis	Hydriastele_microspadix))	(Dypsis_decaryi	Dictyosperma_album)))	Geonoma_undata))	(Leopoldinia_pulchra	Bactris_major))	((Phoenix_dactylifera	Sabal_domingensis)	Nypa_fruticans))	(((Roystonea_regia	Pelagodoxa_henryana)	((Orania_palindan	Podococcus_barteri)	((Elaeis_guineensis	Elaeis_oleifera)	Sclerosperma_profizianum)))	(Reinhardtia_gracilis	(Attalea_speciosa	((Iriartea_deltoidea	(Reinhardtia_paiewonskiana	Reinhardtia_latisecta))	Reinhardtia_simplex)))))))	Calamus_caryotoides);
((((Roystonea_regia	Pelagodoxa_henryana)	((Attalea_speciosa	(Elaeis_guineensis	Elaeis_oleifera))	(((Iriartea_deltoidea	((((Kentiopsis_piersoniorum	Hydriastele_microspadix)	((Veitchia_spiralis	Dypsis_decaryi)	Dictyosperma_album))	Heterospathe_cagayanensis)	((Prestoea_acuminata	(Manicaria_saccifera	(Oenocarpus_minor	Oenocarpus_bataua)))	Geonoma_undata)))	(Orania_palindan	((Leopoldinia_pulchra	Bactris_major)	Sclerosperma_profizianum)))	((Serenoa_repens	(Phoenix_dactylifera	Sabal_domingensis))	(((Reinhardtia_gracilis	((Pseudophoenix_vinifera	Reinhardtia_paiewonskiana)	Reinhardtia_latisecta))	Reinhardtia_simplex)	Nypa_fruticans)))))	Podococcus_barteri)	Calamus_caryotoides);
((Serenoa_repens	((((((((Reinhardtia_gracilis	Reinhardtia_simplex)	(Reinhardtia_paiewonskiana	Reinhardtia_latisecta))	(Pseudophoenix_vinifera	(Sclerosperma_profizianum	(Elaeis_guineensis	Elaeis_oleifera))))	(((Leopoldinia_pulchra	Bactris_major)	Nypa_fruticans)	(Pelagodoxa_henryana	((((Heterospathe_cagayanensis	(((Veitchia_spiralis	Dypsis_decaryi)	Kentiopsis_piersoniorum)	Dictyosperma_album))	Geonoma_undata)	(Prestoea_acuminata	(Manicaria_saccifera	(Oenocarpus_bataua	Oenocarpus_minor))))	Hydriastele_microspadix))))	Iriartea_deltoidea)	Roystonea_regia)	((Orania_palindan	Podococcus_barteri)	(Phoenix_dactylifera	Sabal_domingensis)))	Attalea_speciosa))	Calamus_caryotoides);
((Podococcus_barteri	(((Reinhardtia_gracilis	Orania_palindan)	((Nypa_fruticans	(Phoenix_dactylifera	Sabal_domingensis))	Serenoa_repens))	(((Reinhardtia_simplex	(Pseudophoenix_vinifera	(Reinhardtia_paiewonskiana	Reinhardtia_latisecta)))	(Attalea_speciosa	(Elaeis_guineensis	Elaeis_oleifera)))	(((Roystonea_regia	(Iriartea_deltoidea	Sclerosperma_profizianum))	(Pelagodoxa_henryana	Leopoldinia_pulchra))	(Bactris_major	(((((Oenocarpus_bataua	Oenocarpus_minor)	Manicaria_saccifera)	(((Dictyosperma_album	Dypsis_decaryi)	((Veitchia_spiralis	Kentiopsis_piersoniorum)	Heterospathe_cagayanensis))	Hydriastele_microspadix))	Geonoma_undata)	Prestoea_acuminata))))))	Calamus_caryotoides);
((Serenoa_repens	((Orania_palindan	((Phoenix_dactylifera	(Iriartea_deltoidea	Sabal_domingensis))	(((((Reinhardtia_paiewonskiana	Reinhardtia_latisecta)	((Pelagodoxa_henryana	Sclerosperma_profizianum)	((Prestoea_acuminata	((((Oenocarpus_bataua	Oenocarpus_minor)	Manicaria_saccifera)	(Kentiopsis_piersoniorum	(((Leopoldinia_pulchra	Heterospathe_cagayanensis)	Hydriastele_microspadix)	(Dictyosperma_album	Dypsis_decaryi))))	Geonoma_undata))	Veitchia_spiralis)))	(Pseudophoenix_vinifera	((Reinhardtia_gracilis	(Bactris_major	(Elaeis_guineensis	Elaeis_oleifera)))	Attalea_speciosa)))	Reinhardtia_simplex)	(Podococcus_barteri	Roystonea_regia))))	Nypa_fruticans))	Calamus_caryotoides);
((((Pelagodoxa_henryana	Roystonea_regia)	(((Reinhardtia_gracilis	Pseudophoenix_vinifera)	((Nypa_fruticans	((Leopoldinia_pulchra	Bactris_major)	(Elaeis_guineensis	Elaeis_oleifera)))	Attalea_speciosa))	((Sclerosperma_profizianum	(Orania_palindan	(Prestoea_acuminata	((Manicaria_saccifera	(Oenocarpus_minor	Oenocarpus_bataua))	((Kentiopsis_piersoniorum	((Heterospathe_cagayanensis	Hydriastele_microspadix)	(Dictyosperma_album	(Veitchia_spiralis	Dypsis_decaryi))))	Geonoma_undata)))))	((Reinhardtia_simplex	(Reinhardtia_paiewonskiana	(Iriartea_deltoidea	Reinhardtia_latisecta)))	(Serenoa_repens	(Phoenix_dactylifera	Sabal_domingensis))))))	Podococcus_barteri)	Calamus_caryotoides);
((((Pelagodoxa_henryana	Roystonea_regia)	(((((Reinhardtia_paiewonskiana	Reinhardtia_latisecta)	(Elaeis_guineensis	(Bactris_major	Elaeis_oleifera)))	Attalea_speciosa)	(Sclerosperma_profizianum	(Orania_palindan	((Geonoma_undata	(((Kentiopsis_piersoniorum	(Dictyosperma_album	Dypsis_decaryi))	Heterospathe_cagayanensis)	Hydriastele_microspadix))	(Prestoea_acuminata	(Manicaria_saccifera	(Oenocarpus_minor	Oenocarpus_bataua)))))))	(((Leopoldinia_pulchra	Pseudophoenix_vinifera)	(Veitchia_spiralis	Reinhardtia_gracilis))	(((Nypa_fruticans	Iriartea_deltoidea)	((Sabal_domingensis	Serenoa_repens)	Phoenix_dactylifera))	Reinhardtia_simplex))))	Podococcus_barteri)	Calamus_caryotoides);
((((((((Orania_palindan	Nypa_fruticans)	(Sabal_domingensis	Phoenix_dactylifera))	Serenoa_repens)	Roystonea_regia)	Iriartea_deltoidea)	((Sclerosperma_profizianum	(((Manicaria_saccifera	(Oenocarpus_minor	Oenocarpus_bataua))	(Geonoma_undata	(Heterospathe_cagayanensis	(Hydriastele_microspadix	(((Pelagodoxa_henryana	Leopoldinia_pulchra)	Kentiopsis_piersoniorum)	(Dictyosperma_album	Dypsis_decaryi))))))	Prestoea_acuminata))	(((Bactris_major	(Elaeis_oleifera	Elaeis_guineensis))	Attalea_speciosa)	((Reinhardtia_simplex	(Reinhardtia_paiewonskiana	Reinhardtia_latisecta))	(Pseudophoenix_vinifera	(Veitchia_spiralis	Reinhardtia_gracilis))))))	Podococcus_barteri)	Calamus_caryotoides);
(((((Sclerosperma_profizianum	(((((Pseudophoenix_vinifera	Veitchia_spiralis)	((Geonoma_undata	(Dictyosperma_album	(Heterospathe_cagayanensis	((Pelagodoxa_henryana	Dypsis_decaryi)	(Hydriastele_microspadix	Kentiopsis_piersoniorum)))))	((Manicaria_saccifera	(Oenocarpus_minor	Oenocarpus_bataua))	Prestoea_acuminata)))	(Nypa_fruticans	(Sabal_domingensis	Phoenix_dactylifera)))	(Reinhardtia_simplex	(Iriartea_deltoidea	(Reinhardtia_paiewonskiana	Reinhardtia_latisecta))))	(Orania_palindan	(Reinhardtia_gracilis	(((Leopoldinia_pulchra	Bactris_major)	(Elaeis_oleifera	Elaeis_guineensis))	Attalea_speciosa)))))	Roystonea_regia)	Podococcus_barteri)	Serenoa_repens)	Calamus_caryotoides);
((((Nypa_fruticans	(Sabal_domingensis	Phoenix_dactylifera))	(((Reinhardtia_simplex	(Iriartea_deltoidea	(Reinhardtia_paiewonskiana	Reinhardtia_latisecta)))	((Pseudophoenix_vinifera	(((Elaeis_oleifera	Elaeis_guineensis)	Attalea_speciosa)	((Leopoldinia_pulchra	Bactris_major)	Reinhardtia_gracilis)))	((Roystonea_regia	Sclerosperma_profizianum)	(Pelagodoxa_henryana	(Podococcus_barteri	Orania_palindan)))))	(((Geonoma_undata	((Manicaria_saccifera	(Oenocarpus_minor	Oenocarpus_bataua))	((Dictyosperma_album	Dypsis_decaryi)	((Heterospathe_cagayanensis	Hydriastele_microspadix)	Kentiopsis_piersoniorum))))	Prestoea_acuminata)	Veitchia_spiralis)))	Serenoa_repens)	Calamus_caryotoides);
(((Roystonea_regia	((((Sclerosperma_profizianum	Bactris_major)	Orania_palindan)	(Pseudophoenix_vinifera	(Elaeis_oleifera	Elaeis_guineensis)))	(((((Serenoa_repens	(Leopoldinia_pulchra	Pelagodoxa_henryana))	(((((Veitchia_spiralis	Prestoea_acuminata)	(Manicaria_saccifera	(Oenocarpus_minor	Oenocarpus_bataua)))	Geonoma_undata)	((Heterospathe_cagayanensis	(Dictyosperma_album	Dypsis_decaryi))	Kentiopsis_piersoniorum))	Hydriastele_microspadix))	(Nypa_fruticans	(Sabal_domingensis	Phoenix_dactylifera)))	(Attalea_speciosa	(Reinhardtia_simplex	(Iriartea_deltoidea	(Reinhardtia_paiewonskiana	Reinhardtia_latisecta)))))	Reinhardtia_gracilis)))	Podococcus_barteri)	Calamus_caryotoides);
((Phoenix_dactylifera	((Podococcus_barteri	(Roystonea_regia	(((Iriartea_deltoidea	(Reinhardtia_paiewonskiana	Reinhardtia_latisecta))	((Serenoa_repens	Attalea_speciosa)	(Reinhardtia_gracilis	((Leopoldinia_pulchra	Bactris_major)	(Pseudophoenix_vinifera	(Elaeis_oleifera	Elaeis_guineensis))))))	(((Geonoma_undata	Prestoea_acuminata)	(((Hydriastele_microspadix	((Dictyosperma_album	(Veitchia_spiralis	Dypsis_decaryi))	Kentiopsis_piersoniorum))	Heterospathe_cagayanensis)	((Reinhardtia_simplex	Manicaria_saccifera)	(Oenocarpus_minor	Oenocarpus_bataua))))	(Orania_palindan	(Nypa_fruticans	Sclerosperma_profizianum))))))	(Pelagodoxa_henryana	Sabal_domingensis)))	Calamus_caryotoides);
((Podococcus_barteri	(Orania_palindan	(((((Prestoea_acuminata	((((Reinhardtia_simplex	Manicaria_saccifera)	(Oenocarpus_minor	Oenocarpus_bataua))	(((Hydriastele_microspadix	Heterospathe_cagayanensis)	(Dictyosperma_album	Dypsis_decaryi))	(Veitchia_spiralis	Kentiopsis_piersoniorum)))	Geonoma_undata))	(Nypa_fruticans	Bactris_major))	Pelagodoxa_henryana)	(Iriartea_deltoidea	(Roystonea_regia	(Sabal_domingensis	(Serenoa_repens	Phoenix_dactylifera)))))	((Sclerosperma_profizianum	(Pseudophoenix_vinifera	((Reinhardtia_gracilis	(Elaeis_oleifera	Elaeis_guineensis))	Attalea_speciosa)))	((Leopoldinia_pulchra	Reinhardtia_paiewonskiana)	Reinhardtia_latisecta)))))	Calamus_caryotoides);
((Podococcus_barteri	((Iriartea_deltoidea	((Roystonea_regia	(Sabal_domingensis	Phoenix_dactylifera))	Serenoa_repens))	((((((Bactris_major	Orania_palindan)	Sclerosperma_profizianum)	((((Leopoldinia_pulchra	Heterospathe_cagayanensis)	((Dictyosperma_album	Dypsis_decaryi)	(Veitchia_spiralis	Kentiopsis_piersoniorum)))	((Manicaria_saccifera	Geonoma_undata)	(Prestoea_acuminata	(Oenocarpus_minor	Oenocarpus_bataua))))	Hydriastele_microspadix))	Nypa_fruticans)	(((Pelagodoxa_henryana	Reinhardtia_paiewonskiana)	Reinhardtia_latisecta)	Reinhardtia_simplex))	(((Elaeis_oleifera	Elaeis_guineensis)	Attalea_speciosa)	(Reinhardtia_gracilis	Pseudophoenix_vinifera)))))	Calamus_caryotoides);
(((Podococcus_barteri	((Sabal_domingensis	Phoenix_dactylifera)	(((Reinhardtia_simplex	Iriartea_deltoidea)	(((((Orania_palindan	Nypa_fruticans)	(((Leopoldinia_pulchra	Bactris_major)	Sclerosperma_profizianum)	((Geonoma_undata	((Dictyosperma_album	Dypsis_decaryi)	(Kentiopsis_piersoniorum	(Hydriastele_microspadix	Heterospathe_cagayanensis))))	((Veitchia_spiralis	Prestoea_acuminata)	(Manicaria_saccifera	(Oenocarpus_bataua	Oenocarpus_minor))))))	((Reinhardtia_gracilis	(Elaeis_oleifera	Elaeis_guineensis))	Attalea_speciosa))	Pseudophoenix_vinifera)	((Pelagodoxa_henryana	Reinhardtia_paiewonskiana)	Reinhardtia_latisecta)))	Roystonea_regia)))	Serenoa_repens)	Calamus_caryotoides);
((Sclerosperma_profizianum	(((Serenoa_repens	(Reinhardtia_simplex	(Reinhardtia_paiewonskiana	Reinhardtia_latisecta)))	Pelagodoxa_henryana)	(((Veitchia_spiralis	Pseudophoenix_vinifera)	(((Orania_palindan	Nypa_fruticans)	((Leopoldinia_pulchra	Bactris_major)	((Prestoea_acuminata	Geonoma_undata)	((Manicaria_saccifera	(Oenocarpus_bataua	Oenocarpus_minor))	(((Dictyosperma_album	Dypsis_decaryi)	(Kentiopsis_piersoniorum	Hydriastele_microspadix))	Heterospathe_cagayanensis)))))	(Sabal_domingensis	Phoenix_dactylifera)))	(((Reinhardtia_gracilis	(Elaeis_oleifera	Elaeis_guineensis))	Attalea_speciosa)	((Podococcus_barteri	Roystonea_regia)	Iriartea_deltoidea)))))	Calamus_caryotoides);
((((Roystonea_regia	((Nypa_fruticans	Sabal_domingensis)	Phoenix_dactylifera))	((Attalea_speciosa	Iriartea_deltoidea)	((Sclerosperma_profizianum	(Podococcus_barteri	Orania_palindan))	(((Pelagodoxa_henryana	((Reinhardtia_simplex	(Reinhardtia_paiewonskiana	Reinhardtia_latisecta))	Leopoldinia_pulchra))	(Pseudophoenix_vinifera	(Bactris_major	(Elaeis_oleifera	Elaeis_guineensis))))	(((Geonoma_undata	((Kentiopsis_piersoniorum	(Veitchia_spiralis	Dypsis_decaryi))	((Reinhardtia_gracilis	Dictyosperma_album)	Heterospathe_cagayanensis)))	((Manicaria_saccifera	(Oenocarpus_bataua	Oenocarpus_minor))	Prestoea_acuminata))	Hydriastele_microspadix)))))	Serenoa_repens)	Calamus_caryotoides);
(((Roystonea_regia	(((Reinhardtia_gracilis	(((Nypa_fruticans	(Sabal_domingensis	Phoenix_dactylifera))	Serenoa_repens)	(Reinhardtia_simplex	(Reinhardtia_latisecta	(Iriartea_deltoidea	Reinhardtia_paiewonskiana)))))	(Pseudophoenix_vinifera	(Attalea_speciosa	(Elaeis_guineensis	((Leopoldinia_pulchra	Bactris_major)	Elaeis_oleifera)))))	(Sclerosperma_profizianum	((Pelagodoxa_henryana	((Geonoma_undata	(Kentiopsis_piersoniorum	((Dictyosperma_album	(Veitchia_spiralis	Dypsis_decaryi))	(Hydriastele_microspadix	Heterospathe_cagayanensis))))	((Manicaria_saccifera	(Oenocarpus_minor	Oenocarpus_bataua))	Prestoea_acuminata)))	Orania_palindan))))	Podococcus_barteri)	Calamus_caryotoides);
(((((Reinhardtia_simplex	(Reinhardtia_paiewonskiana	(Reinhardtia_latisecta	Iriartea_deltoidea)))	((Reinhardtia_gracilis	Pseudophoenix_vinifera)	(Attalea_speciosa	((Leopoldinia_pulchra	Bactris_major)	(Elaeis_oleifera	Elaeis_guineensis)))))	((Sclerosperma_profizianum	((Pelagodoxa_henryana	((Geonoma_undata	((Manicaria_saccifera	(Oenocarpus_minor	Oenocarpus_bataua))	(Heterospathe_cagayanensis	((Dictyosperma_album	(Veitchia_spiralis	Dypsis_decaryi))	(Kentiopsis_piersoniorum	Hydriastele_microspadix)))))	Prestoea_acuminata))	(Nypa_fruticans	Orania_palindan)))	(Roystonea_regia	((Sabal_domingensis	Phoenix_dactylifera)	Serenoa_repens))))	Podococcus_barteri)	Calamus_caryotoides);
(((((((Serenoa_repens	(Nypa_fruticans	((Pelagodoxa_henryana	Sabal_domingensis)	Phoenix_dactylifera)))	(Reinhardtia_simplex	(Reinhardtia_paiewonskiana	Reinhardtia_latisecta)))	(((Sclerosperma_profizianum	(Iriartea_deltoidea	((Geonoma_undata	(Heterospathe_cagayanensis	(((Reinhardtia_gracilis	Dictyosperma_album)	Dypsis_decaryi)	(Kentiopsis_piersoniorum	Hydriastele_microspadix))))	(((Oenocarpus_minor	Oenocarpus_bataua)	Manicaria_saccifera)	(Veitchia_spiralis	Prestoea_acuminata)))))	Orania_palindan)	(((Elaeis_oleifera	Elaeis_guineensis)	Attalea_speciosa)	(Pseudophoenix_vinifera	Bactris_major))))	Leopoldinia_pulchra)	Roystonea_regia)	Podococcus_barteri)	Calamus_caryotoides);
(((((Reinhardtia_simplex	((Attalea_speciosa	(Reinhardtia_paiewonskiana	Reinhardtia_latisecta))	Iriartea_deltoidea))	(Pseudophoenix_vinifera	(Elaeis_oleifera	Elaeis_guineensis)))	Leopoldinia_pulchra)	((((((Oenocarpus_minor	Oenocarpus_bataua)	Manicaria_saccifera)	(Pelagodoxa_henryana	Prestoea_acuminata))	(Geonoma_undata	(Heterospathe_cagayanensis	((Dictyosperma_album	(Reinhardtia_gracilis	(Veitchia_spiralis	Dypsis_decaryi)))	(Kentiopsis_piersoniorum	Hydriastele_microspadix)))))	(((Podococcus_barteri	Orania_palindan)	Sclerosperma_profizianum)	Bactris_major))	(Roystonea_regia	(Serenoa_repens	((Phoenix_dactylifera	Sabal_domingensis)	Nypa_fruticans)))))	Calamus_caryotoides);
((Iriartea_deltoidea	((((((Prestoea_acuminata	(Geonoma_undata	(((Oenocarpus_minor	Oenocarpus_bataua)	Manicaria_saccifera)	(Heterospathe_cagayanensis	((Dictyosperma_album	Dypsis_decaryi)	((Veitchia_spiralis	Kentiopsis_piersoniorum)	Hydriastele_microspadix))))))	Pelagodoxa_henryana)	(Sclerosperma_profizianum	Orania_palindan))	((Attalea_speciosa	(Pseudophoenix_vinifera	((Leopoldinia_pulchra	Bactris_major)	(Elaeis_oleifera	Elaeis_guineensis))))	Reinhardtia_gracilis))	(Reinhardtia_simplex	(Reinhardtia_paiewonskiana	Reinhardtia_latisecta)))	(Serenoa_repens	(((Phoenix_dactylifera	Sabal_domingensis)	Nypa_fruticans)	(Podococcus_barteri	Roystonea_regia)))))	Calamus_caryotoides);
((Orania_palindan	(((((((Podococcus_barteri	Roystonea_regia)	(Serenoa_repens	((Phoenix_dactylifera	Sabal_domingensis)	Nypa_fruticans)))	Iriartea_deltoidea)	(((Pseudophoenix_vinifera	(Elaeis_oleifera	Elaeis_guineensis))	Attalea_speciosa)	(Reinhardtia_simplex	((Reinhardtia_gracilis	Reinhardtia_paiewonskiana)	Reinhardtia_latisecta))))	((Prestoea_acuminata	(Geonoma_undata	(((Oenocarpus_minor	Oenocarpus_bataua)	Manicaria_saccifera)	((Heterospathe_cagayanensis	Hydriastele_microspadix)	((Dictyosperma_album	Dypsis_decaryi)	(Veitchia_spiralis	Kentiopsis_piersoniorum))))))	Pelagodoxa_henryana))	(Leopoldinia_pulchra	Bactris_major))	Sclerosperma_profizianum))	Calamus_caryotoides);
(((((Podococcus_barteri	Roystonea_regia)	((Serenoa_repens	Phoenix_dactylifera)	Sabal_domingensis))	(((Attalea_speciosa	(Elaeis_oleifera	Elaeis_guineensis))	Reinhardtia_gracilis)	(((Iriartea_deltoidea	((((Oenocarpus_minor	Oenocarpus_bataua)	Manicaria_saccifera)	(Veitchia_spiralis	Prestoea_acuminata))	(Geonoma_undata	(Hydriastele_microspadix	(Heterospathe_cagayanensis	((Dictyosperma_album	Dypsis_decaryi)	Kentiopsis_piersoniorum))))))	(Orania_palindan	(Nypa_fruticans	(Leopoldinia_pulchra	Bactris_major))))	(Pelagodoxa_henryana	Sclerosperma_profizianum))))	((Reinhardtia_simplex	(Reinhardtia_paiewonskiana	Reinhardtia_latisecta))	Pseudophoenix_vinifera))	Calamus_caryotoides);
(((Attalea_speciosa	((Elaeis_oleifera	Elaeis_guineensis)	(((Pelagodoxa_henryana	(Prestoea_acuminata	(Geonoma_undata	((Heterospathe_cagayanensis	(((Oenocarpus_minor	Oenocarpus_bataua)	Manicaria_saccifera)	((Veitchia_spiralis	Kentiopsis_piersoniorum)	Hydriastele_microspadix)))	(Dictyosperma_album	Dypsis_decaryi)))))	((Podococcus_barteri	Orania_palindan)	((Leopoldinia_pulchra	Bactris_major)	Sclerosperma_profizianum)))	((Reinhardtia_gracilis	Pseudophoenix_vinifera)	((Iriartea_deltoidea	(Roystonea_regia	(Serenoa_repens	(Phoenix_dactylifera	Sabal_domingensis))))	(Reinhardtia_simplex	(Reinhardtia_paiewonskiana	Reinhardtia_latisecta)))))))	Nypa_fruticans)	Calamus_caryotoides);
(((Leopoldinia_pulchra	Reinhardtia_paiewonskiana)	(Reinhardtia_latisecta	((((((Nypa_fruticans	Bactris_major)	((Attalea_speciosa	(Elaeis_oleifera	Elaeis_guineensis))	(Reinhardtia_gracilis	Pseudophoenix_vinifera)))	((Sclerosperma_profizianum	Orania_palindan)	((Pelagodoxa_henryana	(((Oenocarpus_minor	Oenocarpus_bataua)	Manicaria_saccifera)	Prestoea_acuminata))	(Geonoma_undata	(((Dictyosperma_album	(Veitchia_spiralis	Dypsis_decaryi))	(Heterospathe_cagayanensis	Hydriastele_microspadix))	Kentiopsis_piersoniorum)))))	(Iriartea_deltoidea	(Roystonea_regia	(Serenoa_repens	(Phoenix_dactylifera	Sabal_domingensis)))))	Podococcus_barteri)	Reinhardtia_simplex)))	Calamus_caryotoides);
((Serenoa_repens	(Phoenix_dactylifera	(((((Pelagodoxa_henryana	Nypa_fruticans)	(((Podococcus_barteri	Orania_palindan)	Sclerosperma_profizianum)	((Geonoma_undata	(Kentiopsis_piersoniorum	(((Veitchia_spiralis	Dypsis_decaryi)	Dictyosperma_album)	(Hydriastele_microspadix	Heterospathe_cagayanensis))))	(((Oenocarpus_minor	Oenocarpus_bataua)	Manicaria_saccifera)	Prestoea_acuminata))))	(((Reinhardtia_gracilis	Pseudophoenix_vinifera)	(Bactris_major	(Attalea_speciosa	(Elaeis_guineensis	Elaeis_oleifera))))	((Reinhardtia_paiewonskiana	Reinhardtia_latisecta)	(Leopoldinia_pulchra	Reinhardtia_simplex))))	Roystonea_regia)	(Iriartea_deltoidea	Sabal_domingensis))))	Calamus_caryotoides);
((Phoenix_dactylifera	(Nypa_fruticans	((Iriartea_deltoidea	Sabal_domingensis)	(((((Reinhardtia_gracilis	Pseudophoenix_vinifera)	((((((Oenocarpus_minor	Oenocarpus_bataua)	Manicaria_saccifera)	(Geonoma_undata	((Kentiopsis_piersoniorum	(Dypsis_decaryi	Dictyosperma_album))	(Veitchia_spiralis	(Hydriastele_microspadix	Heterospathe_cagayanensis)))))	Prestoea_acuminata)	Orania_palindan)	Sclerosperma_profizianum))	((Leopoldinia_pulchra	Bactris_major)	(Elaeis_oleifera	Elaeis_guineensis)))	(Podococcus_barteri	Roystonea_regia))	((Serenoa_repens	Attalea_speciosa)	((Pelagodoxa_henryana	(Reinhardtia_paiewonskiana	Reinhardtia_latisecta))	Reinhardtia_simplex))))))	Calamus_caryotoides);
(((Roystonea_regia	((Reinhardtia_gracilis	((Attalea_speciosa	((Elaeis_oleifera	Elaeis_guineensis)	Pseudophoenix_vinifera))	((Leopoldinia_pulchra	Bactris_major)	(Sclerosperma_profizianum	Orania_palindan))))	(((Iriartea_deltoidea	(Serenoa_repens	(Sabal_domingensis	Phoenix_dactylifera)))	(Prestoea_acuminata	(Geonoma_undata	(((Kentiopsis_piersoniorum	((Dypsis_decaryi	Dictyosperma_album)	Veitchia_spiralis))	(Hydriastele_microspadix	Heterospathe_cagayanensis))	(Nypa_fruticans	(Manicaria_saccifera	(Oenocarpus_bataua	Oenocarpus_minor)))))))	((Pelagodoxa_henryana	(Reinhardtia_paiewonskiana	Reinhardtia_latisecta))	Reinhardtia_simplex))))	Podococcus_barteri)	Calamus_caryotoides);
((Pseudophoenix_vinifera	((((Attalea_speciosa	(((Pelagodoxa_henryana	Reinhardtia_paiewonskiana)	Reinhardtia_latisecta)	Reinhardtia_simplex))	((Podococcus_barteri	Roystonea_regia)	(Iriartea_deltoidea	(Serenoa_repens	(Sabal_domingensis	Phoenix_dactylifera)))))	Sclerosperma_profizianum)	((Orania_palindan	(Reinhardtia_gracilis	(Elaeis_oleifera	Elaeis_guineensis)))	((Prestoea_acuminata	(Geonoma_undata	((((Dypsis_decaryi	Veitchia_spiralis)	Kentiopsis_piersoniorum)	(Dictyosperma_album	(Hydriastele_microspadix	Heterospathe_cagayanensis)))	(Manicaria_saccifera	(Oenocarpus_bataua	Oenocarpus_minor)))))	(Nypa_fruticans	(Leopoldinia_pulchra	Bactris_major))))))	Calamus_caryotoides);
(((((Reinhardtia_gracilis	Pseudophoenix_vinifera)	(Orania_palindan	(((Bactris_major	Prestoea_acuminata)	(Geonoma_undata	((((Veitchia_spiralis	Dypsis_decaryi)	Dictyosperma_album)	((Hydriastele_microspadix	Heterospathe_cagayanensis)	Kentiopsis_piersoniorum))	(Nypa_fruticans	(Manicaria_saccifera	(Oenocarpus_bataua	Oenocarpus_minor))))))	(Elaeis_oleifera	Elaeis_guineensis))))	(((Sclerosperma_profizianum	Roystonea_regia)	(Serenoa_repens	(Sabal_domingensis	Phoenix_dactylifera)))	((Attalea_speciosa	(Leopoldinia_pulchra	Pelagodoxa_henryana))	((Iriartea_deltoidea	(Reinhardtia_paiewonskiana	Reinhardtia_latisecta))	Reinhardtia_simplex))))	Podococcus_barteri)	Calamus_caryotoides);
((Serenoa_repens	((Pseudophoenix_vinifera	(((Podococcus_barteri	((Iriartea_deltoidea	(Reinhardtia_paiewonskiana	Reinhardtia_latisecta))	Reinhardtia_simplex))	((Roystonea_regia	((Pelagodoxa_henryana	Sabal_domingensis)	Phoenix_dactylifera))	Sclerosperma_profizianum))	(Orania_palindan	((((Leopoldinia_pulchra	Prestoea_acuminata)	((((Heterospathe_cagayanensis	((Veitchia_spiralis	Kentiopsis_piersoniorum)	(Dypsis_decaryi	Dictyosperma_album)))	Hydriastele_microspadix)	(Manicaria_saccifera	(Oenocarpus_bataua	Oenocarpus_minor)))	Geonoma_undata))	Nypa_fruticans)	((Reinhardtia_gracilis	Bactris_major)	(Elaeis_oleifera	Elaeis_guineensis))))))	Attalea_speciosa))	Calamus_caryotoides);
((Serenoa_repens	((((Attalea_speciosa	Reinhardtia_gracilis)	(Pseudophoenix_vinifera	(Elaeis_oleifera	Elaeis_guineensis)))	((Reinhardtia_paiewonskiana	(Leopoldinia_pulchra	Reinhardtia_latisecta))	Iriartea_deltoidea))	((Reinhardtia_simplex	(((((((Dictyosperma_album	Kentiopsis_piersoniorum)	(Veitchia_spiralis	Dypsis_decaryi))	(Hydriastele_microspadix	Heterospathe_cagayanensis))	Geonoma_undata)	(Prestoea_acuminata	(Manicaria_saccifera	(Oenocarpus_bataua	Oenocarpus_minor))))	((Sabal_domingensis	Phoenix_dactylifera)	(Bactris_major	Nypa_fruticans)))	(Sclerosperma_profizianum	(Orania_palindan	Podococcus_barteri))))	(Pelagodoxa_henryana	Roystonea_regia))))	Calamus_caryotoides);
((Serenoa_repens	(((((Sabal_domingensis	Phoenix_dactylifera)	((Pelagodoxa_henryana	Roystonea_regia)	Podococcus_barteri))	((((Geonoma_undata	(((Hydriastele_microspadix	Heterospathe_cagayanensis)	(Dictyosperma_album	(Kentiopsis_piersoniorum	(Dypsis_decaryi	Veitchia_spiralis))))	(Prestoea_acuminata	(Manicaria_saccifera	(Oenocarpus_bataua	Oenocarpus_minor)))))	Orania_palindan)	(((Elaeis_oleifera	Elaeis_guineensis)	Bactris_major)	Nypa_fruticans))	((Reinhardtia_gracilis	(Iriartea_deltoidea	Attalea_speciosa))	Sclerosperma_profizianum)))	Pseudophoenix_vinifera)	(Reinhardtia_simplex	((Leopoldinia_pulchra	Reinhardtia_paiewonskiana)	Reinhardtia_latisecta))))	Calamus_caryotoides);
(((Serenoa_repens	((Reinhardtia_gracilis	Pseudophoenix_vinifera)	(((((Geonoma_undata	(((Veitchia_spiralis	Dypsis_decaryi)	Dictyosperma_album)	((Hydriastele_microspadix	Heterospathe_cagayanensis)	Kentiopsis_piersoniorum)))	(Prestoea_acuminata	(Manicaria_saccifera	(Oenocarpus_bataua	Oenocarpus_minor))))	((Nypa_fruticans	Phoenix_dactylifera)	(Iriartea_deltoidea	((Pelagodoxa_henryana	Sabal_domingensis)	Attalea_speciosa))))	((Roystonea_regia	(Elaeis_oleifera	Elaeis_guineensis))	((Podococcus_barteri	Orania_palindan)	(Bactris_major	Sclerosperma_profizianum))))	((Reinhardtia_paiewonskiana	Reinhardtia_latisecta)	Reinhardtia_simplex))))	Leopoldinia_pulchra)	Calamus_caryotoides);
(((Leopoldinia_pulchra	Reinhardtia_latisecta)	((Pseudophoenix_vinifera	((Reinhardtia_simplex	Serenoa_repens)	(((Reinhardtia_gracilis	Attalea_speciosa)	((Elaeis_oleifera	Elaeis_guineensis)	Bactris_major))	((((Podococcus_barteri	Roystonea_regia)	(Orania_palindan	(Nypa_fruticans	(Phoenix_dactylifera	Sabal_domingensis))))	Sclerosperma_profizianum)	(((((Manicaria_saccifera	(Oenocarpus_bataua	Oenocarpus_minor))	(Geonoma_undata	((Veitchia_spiralis	Kentiopsis_piersoniorum)	((Dypsis_decaryi	Dictyosperma_album)	(Hydriastele_microspadix	Heterospathe_cagayanensis)))))	Prestoea_acuminata)	Pelagodoxa_henryana)	Iriartea_deltoidea)))))	Reinhardtia_paiewonskiana))	Calamus_caryotoides);
(((((((Reinhardtia_simplex	Podococcus_barteri)	(((Roystonea_regia	(Nypa_fruticans	(Phoenix_dactylifera	Sabal_domingensis)))	(((Iriartea_deltoidea	((((Oenocarpus_bataua	(Manicaria_saccifera	Oenocarpus_minor))	(Heterospathe_cagayanensis	(((Kentiopsis_piersoniorum	Hydriastele_microspadix)	Pelagodoxa_henryana)	(Dictyosperma_album	Dypsis_decaryi))))	(Veitchia_spiralis	Geonoma_undata))	Prestoea_acuminata))	Sclerosperma_profizianum)	Orania_palindan))	((Bactris_major	((Elaeis_oleifera	Elaeis_guineensis)	(Reinhardtia_gracilis	Attalea_speciosa)))	Pseudophoenix_vinifera)))	Reinhardtia_paiewonskiana)	Serenoa_repens)	Reinhardtia_latisecta)	Leopoldinia_pulchra)	Calamus_caryotoides);
((Reinhardtia_paiewonskiana	((Reinhardtia_simplex	((((Podococcus_barteri	Orania_palindan)	(Serenoa_repens	((Phoenix_dactylifera	Sabal_domingensis)	Nypa_fruticans)))	((Reinhardtia_gracilis	Attalea_speciosa)	(Pseudophoenix_vinifera	(Bactris_major	(Elaeis_oleifera	Elaeis_guineensis)))))	((Pelagodoxa_henryana	Roystonea_regia)	(((Leopoldinia_pulchra	Iriartea_deltoidea)	((Geonoma_undata	((Manicaria_saccifera	(Oenocarpus_bataua	Oenocarpus_minor))	(Veitchia_spiralis	Prestoea_acuminata)))	((Heterospathe_cagayanensis	Hydriastele_microspadix)	(Kentiopsis_piersoniorum	(Dictyosperma_album	Dypsis_decaryi)))))	Sclerosperma_profizianum))))	Reinhardtia_latisecta))	Calamus_caryotoides);
((Reinhardtia_paiewonskiana	((Reinhardtia_simplex	((((Attalea_speciosa	Pelagodoxa_henryana)	(((Elaeis_oleifera	Elaeis_guineensis)	((Podococcus_barteri	Orania_palindan)	(((Leopoldinia_pulchra	Bactris_major)	(Iriartea_deltoidea	((Geonoma_undata	(((Reinhardtia_gracilis	Dictyosperma_album)	Dypsis_decaryi)	((Heterospathe_cagayanensis	Hydriastele_microspadix)	Kentiopsis_piersoniorum)))	((Manicaria_saccifera	(Oenocarpus_bataua	Oenocarpus_minor))	(Veitchia_spiralis	Prestoea_acuminata)))))	Sclerosperma_profizianum)))	(((Phoenix_dactylifera	Sabal_domingensis)	Nypa_fruticans)	Roystonea_regia)))	Pseudophoenix_vinifera)	Serenoa_repens))	Reinhardtia_latisecta))	Calamus_caryotoides);
((Serenoa_repens	(((Reinhardtia_simplex	((((Attalea_speciosa	(Bactris_major	(Elaeis_oleifera	Elaeis_guineensis)))	(((Leopoldinia_pulchra	Nypa_fruticans)	Orania_palindan)	(((Manicaria_saccifera	(Oenocarpus_bataua	Oenocarpus_minor))	Prestoea_acuminata)	(Geonoma_undata	(((Heterospathe_cagayanensis	Hydriastele_microspadix)	(Dictyosperma_album	((Reinhardtia_gracilis	(Dypsis_decaryi	Veitchia_spiralis))	Kentiopsis_piersoniorum)))	Pelagodoxa_henryana)))))	((Podococcus_barteri	(Sclerosperma_profizianum	Phoenix_dactylifera))	(Roystonea_regia	Sabal_domingensis)))	Iriartea_deltoidea))	(Reinhardtia_latisecta	Reinhardtia_paiewonskiana))	Pseudophoenix_vinifera))	Calamus_caryotoides);
((Serenoa_repens	(((Iriartea_deltoidea	(Roystonea_regia	(Sabal_domingensis	Phoenix_dactylifera)))	((Podococcus_barteri	Sclerosperma_profizianum)	(((Reinhardtia_gracilis	((((Reinhardtia_latisecta	Reinhardtia_paiewonskiana)	Reinhardtia_simplex)	Pseudophoenix_vinifera)	((Leopoldinia_pulchra	Bactris_major)	(Elaeis_oleifera	Elaeis_guineensis))))	(Nypa_fruticans	((Veitchia_spiralis	Prestoea_acuminata)	(Geonoma_undata	((Manicaria_saccifera	(Oenocarpus_bataua	Oenocarpus_minor))	(((Dictyosperma_album	Dypsis_decaryi)	Heterospathe_cagayanensis)	((Kentiopsis_piersoniorum	Pelagodoxa_henryana)	Hydriastele_microspadix)))))))	Orania_palindan)))	Attalea_speciosa))	Calamus_caryotoides);
(((Serenoa_repens	((((((Veitchia_spiralis	Pseudophoenix_vinifera)	((((Sabal_domingensis	Phoenix_dactylifera)	Nypa_fruticans)	(Iriartea_deltoidea	(Prestoea_acuminata	((Pelagodoxa_henryana	(Leopoldinia_pulchra	Manicaria_saccifera))	((Oenocarpus_bataua	Oenocarpus_minor)	(Geonoma_undata	((Hydriastele_microspadix	Heterospathe_cagayanensis)	(Kentiopsis_piersoniorum	(Dictyosperma_album	Dypsis_decaryi)))))))))	(Orania_palindan	(Sclerosperma_profizianum	(Podococcus_barteri	Roystonea_regia)))))	Reinhardtia_gracilis)	(Bactris_major	(Elaeis_oleifera	Elaeis_guineensis)))	Attalea_speciosa)	Reinhardtia_simplex))	(Reinhardtia_latisecta	Reinhardtia_paiewonskiana))	Calamus_caryotoides);
((Serenoa_repens	((((((Pseudophoenix_vinifera	Reinhardtia_gracilis)	(((Orania_palindan	(Iriartea_deltoidea	(Sclerosperma_profizianum	(Prestoea_acuminata	(Leopoldinia_pulchra	((Manicaria_saccifera	(Oenocarpus_bataua	Oenocarpus_minor))	((((Hydriastele_microspadix	Heterospathe_cagayanensis)	(Kentiopsis_piersoniorum	Dictyosperma_album))	(Dypsis_decaryi	Veitchia_spiralis))	Geonoma_undata)))))))	(Podococcus_barteri	(Pelagodoxa_henryana	Roystonea_regia)))	((Sabal_domingensis	Phoenix_dactylifera)	(Bactris_major	Nypa_fruticans))))	(Elaeis_oleifera	Elaeis_guineensis))	Attalea_speciosa)	Reinhardtia_simplex)	(Reinhardtia_latisecta	Reinhardtia_paiewonskiana)))	Calamus_caryotoides);
(((Serenoa_repens	Reinhardtia_latisecta)	((((Reinhardtia_gracilis	Pseudophoenix_vinifera)	(((Elaeis_oleifera	Elaeis_guineensis)	Attalea_speciosa)	(((Roystonea_regia	(((((Geonoma_undata	((Manicaria_saccifera	(Oenocarpus_bataua	Oenocarpus_minor))	Prestoea_acuminata))	(((Dictyosperma_album	(Dypsis_decaryi	Veitchia_spiralis))	Heterospathe_cagayanensis)	(Kentiopsis_piersoniorum	Hydriastele_microspadix)))	Leopoldinia_pulchra)	(Bactris_major	Nypa_fruticans))	((Pelagodoxa_henryana	Sabal_domingensis)	Phoenix_dactylifera)))	Iriartea_deltoidea)	(Sclerosperma_profizianum	(Orania_palindan	Podococcus_barteri)))))	Reinhardtia_simplex)	Reinhardtia_paiewonskiana))	Calamus_caryotoides);
((Reinhardtia_paiewonskiana	(((Podococcus_barteri	Reinhardtia_simplex)	((((Orania_palindan	((Elaeis_oleifera	Elaeis_guineensis)	Attalea_speciosa))	(Reinhardtia_gracilis	Pseudophoenix_vinifera))	((Leopoldinia_pulchra	Sclerosperma_profizianum)	(Pelagodoxa_henryana	Roystonea_regia)))	((((Geonoma_undata	(((Manicaria_saccifera	(Oenocarpus_bataua	Oenocarpus_minor))	(Veitchia_spiralis	Prestoea_acuminata))	((Dictyosperma_album	Dypsis_decaryi)	(Kentiopsis_piersoniorum	Heterospathe_cagayanensis))))	Hydriastele_microspadix)	(Bactris_major	Nypa_fruticans))	(Iriartea_deltoidea	(Serenoa_repens	(Sabal_domingensis	Phoenix_dactylifera))))))	Reinhardtia_latisecta))	Calamus_caryotoides);
((Serenoa_repens	(((Phoenix_dactylifera	(Sabal_domingensis	Iriartea_deltoidea))	((((((Podococcus_barteri	Orania_palindan)	(Sclerosperma_profizianum	(Leopoldinia_pulchra	Bactris_major)))	(Roystonea_regia	((Reinhardtia_latisecta	Reinhardtia_paiewonskiana)	(Elaeis_oleifera	Elaeis_guineensis))))	Reinhardtia_simplex)	(((Reinhardtia_gracilis	Veitchia_spiralis)	Pseudophoenix_vinifera)	((((Manicaria_saccifera	Geonoma_undata)	((Heterospathe_cagayanensis	(Hydriastele_microspadix	(Pelagodoxa_henryana	Kentiopsis_piersoniorum)))	(Dictyosperma_album	Dypsis_decaryi)))	(Oenocarpus_bataua	Oenocarpus_minor))	Prestoea_acuminata)))	Nypa_fruticans))	Attalea_speciosa))	Calamus_caryotoides);
((Serenoa_repens	((Sabal_domingensis	Phoenix_dactylifera)	((Podococcus_barteri	Roystonea_regia)	((((Attalea_speciosa	((Pseudophoenix_vinifera	((Leopoldinia_pulchra	Bactris_major)	(Elaeis_oleifera	Elaeis_guineensis)))	((Reinhardtia_paiewonskiana	Reinhardtia_latisecta)	Reinhardtia_simplex)))	Reinhardtia_gracilis)	(((Pelagodoxa_henryana	(((Prestoea_acuminata	(Manicaria_saccifera	(Oenocarpus_bataua	Oenocarpus_minor)))	((((Dypsis_decaryi	Dictyosperma_album)	Kentiopsis_piersoniorum)	Heterospathe_cagayanensis)	(Veitchia_spiralis	Geonoma_undata)))	Hydriastele_microspadix))	(Nypa_fruticans	Orania_palindan))	Sclerosperma_profizianum))	Iriartea_deltoidea))))	Calamus_caryotoides);
((Leopoldinia_pulchra	(Reinhardtia_paiewonskiana	(Reinhardtia_latisecta	(Reinhardtia_simplex	(((((Serenoa_repens	(Sabal_domingensis	Phoenix_dactylifera))	(Sclerosperma_profizianum	Roystonea_regia))	(Podococcus_barteri	Orania_palindan))	(((Prestoea_acuminata	(Manicaria_saccifera	(Oenocarpus_bataua	Oenocarpus_minor)))	((((Pelagodoxa_henryana	Dypsis_decaryi)	(Reinhardtia_gracilis	Dictyosperma_album))	((Veitchia_spiralis	Kentiopsis_piersoniorum)	Heterospathe_cagayanensis))	Geonoma_undata))	(Attalea_speciosa	Iriartea_deltoidea)))	(Pseudophoenix_vinifera	(Hydriastele_microspadix	((Nypa_fruticans	Bactris_major)	(Elaeis_oleifera	Elaeis_guineensis)))))))))	Calamus_caryotoides);
((Leopoldinia_pulchra	(Reinhardtia_paiewonskiana	(Reinhardtia_latisecta	(Reinhardtia_simplex	(((Orania_palindan	(Serenoa_repens	(Sabal_domingensis	Phoenix_dactylifera)))	(Roystonea_regia	(((Pelagodoxa_henryana	Sclerosperma_profizianum)	(Iriartea_deltoidea	(Prestoea_acuminata	((((Dictyosperma_album	(Kentiopsis_piersoniorum	Dypsis_decaryi))	(Veitchia_spiralis	(Hydriastele_microspadix	Heterospathe_cagayanensis)))	(Manicaria_saccifera	(Oenocarpus_bataua	Oenocarpus_minor)))	Geonoma_undata))))	(((Pseudophoenix_vinifera	Nypa_fruticans)	Bactris_major)	(Reinhardtia_gracilis	(Attalea_speciosa	(Elaeis_oleifera	Elaeis_guineensis)))))))	Podococcus_barteri)))))	Calamus_caryotoides);
((((Iriartea_deltoidea	(Reinhardtia_latisecta	Reinhardtia_paiewonskiana))	(((((Orania_palindan	Sclerosperma_profizianum)	(((Veitchia_spiralis	Prestoea_acuminata)	((((Kentiopsis_piersoniorum	(Dictyosperma_album	Dypsis_decaryi))	(Hydriastele_microspadix	Heterospathe_cagayanensis))	((Oenocarpus_bataua	Oenocarpus_minor)	Manicaria_saccifera))	Geonoma_undata))	Pelagodoxa_henryana))	(Leopoldinia_pulchra	(Reinhardtia_gracilis	(((Attalea_speciosa	(Elaeis_oleifera	Elaeis_guineensis))	Bactris_major)	Pseudophoenix_vinifera))))	((Nypa_fruticans	(Sabal_domingensis	Phoenix_dactylifera))	(Serenoa_repens	Roystonea_regia)))	Reinhardtia_simplex))	Podococcus_barteri)	Calamus_caryotoides);
((Podococcus_barteri	((((Attalea_speciosa	(Bactris_major	(Elaeis_oleifera	Elaeis_guineensis)))	Pseudophoenix_vinifera)	((Serenoa_repens	(Pelagodoxa_henryana	(Reinhardtia_simplex	(Reinhardtia_latisecta	(Leopoldinia_pulchra	Reinhardtia_paiewonskiana)))))	(Orania_palindan	((Iriartea_deltoidea	Sclerosperma_profizianum)	(Prestoea_acuminata	((((((Reinhardtia_gracilis	Dictyosperma_album)	(Veitchia_spiralis	Dypsis_decaryi))	Kentiopsis_piersoniorum)	(Hydriastele_microspadix	Heterospathe_cagayanensis))	((Oenocarpus_bataua	Oenocarpus_minor)	Manicaria_saccifera))	Geonoma_undata))))))	((Nypa_fruticans	(Sabal_domingensis	Phoenix_dactylifera))	Roystonea_regia)))	Calamus_caryotoides);
((((((Sclerosperma_profizianum	Roystonea_regia)	(Attalea_speciosa	(Orania_palindan	Podococcus_barteri)))	((Nypa_fruticans	(Sabal_domingensis	Phoenix_dactylifera))	(Reinhardtia_simplex	Serenoa_repens)))	(Iriartea_deltoidea	(Prestoea_acuminata	((((Dictyosperma_album	Kentiopsis_piersoniorum)	(((Reinhardtia_gracilis	(Dypsis_decaryi	Veitchia_spiralis))	Hydriastele_microspadix)	Heterospathe_cagayanensis))	(Oenocarpus_bataua	Oenocarpus_minor))	(Manicaria_saccifera	Geonoma_undata)))))	(Pelagodoxa_henryana	((((Leopoldinia_pulchra	Bactris_major)	(Elaeis_oleifera	Elaeis_guineensis))	Pseudophoenix_vinifera)	(Reinhardtia_latisecta	Reinhardtia_paiewonskiana))))	Calamus_caryotoides);
((((((Sclerosperma_profizianum	(Iriartea_deltoidea	((Geonoma_undata	(((Dypsis_decaryi	(Reinhardtia_gracilis	Dictyosperma_album))	Kentiopsis_piersoniorum)	(Hydriastele_microspadix	Heterospathe_cagayanensis)))	((Veitchia_spiralis	Prestoea_acuminata)	(Manicaria_saccifera	(Oenocarpus_bataua	Oenocarpus_minor))))))	(((Leopoldinia_pulchra	Bactris_major)	(Elaeis_oleifera	Elaeis_guineensis))	Pseudophoenix_vinifera))	(((Orania_palindan	Nypa_fruticans)	(Attalea_speciosa	(Serenoa_repens	(Sabal_domingensis	Phoenix_dactylifera))))	(Reinhardtia_simplex	(Reinhardtia_latisecta	Reinhardtia_paiewonskiana))))	(Roystonea_regia	Pelagodoxa_henryana))	Podococcus_barteri)	Calamus_caryotoides);
(((((Reinhardtia_simplex	(Iriartea_deltoidea	(Roystonea_regia	((Attalea_speciosa	Pelagodoxa_henryana)	((((Leopoldinia_pulchra	Bactris_major)	(Elaeis_oleifera	Elaeis_guineensis))	Pseudophoenix_vinifera)	(Sclerosperma_profizianum	((Orania_palindan	Nypa_fruticans)	((Prestoea_acuminata	(Manicaria_saccifera	(Oenocarpus_bataua	Oenocarpus_minor)))	(((((Reinhardtia_gracilis	(Veitchia_spiralis	Dypsis_decaryi))	Dictyosperma_album)	Kentiopsis_piersoniorum)	(Hydriastele_microspadix	Heterospathe_cagayanensis))	Geonoma_undata)))))))))	((Reinhardtia_latisecta	Reinhardtia_paiewonskiana)	(Sabal_domingensis	Phoenix_dactylifera)))	Podococcus_barteri)	Serenoa_repens)	Calamus_caryotoides);
((Reinhardtia_latisecta	(Reinhardtia_paiewonskiana	((((Roystonea_regia	(Serenoa_repens	(Nypa_fruticans	(Sabal_domingensis	Phoenix_dactylifera))))	Iriartea_deltoidea)	(Reinhardtia_simplex	(((Leopoldinia_pulchra	Bactris_major)	((Podococcus_barteri	Orania_palindan)	Sclerosperma_profizianum))	(Pelagodoxa_henryana	((((Veitchia_spiralis	Dypsis_decaryi)	Dictyosperma_album)	((Kentiopsis_piersoniorum	Hydriastele_microspadix)	Heterospathe_cagayanensis))	((Prestoea_acuminata	(Manicaria_saccifera	(Oenocarpus_bataua	Oenocarpus_minor)))	Geonoma_undata))))))	(Reinhardtia_gracilis	(Attalea_speciosa	((Elaeis_oleifera	Elaeis_guineensis)	Pseudophoenix_vinifera))))))	Calamus_caryotoides);
(((((Roystonea_regia	(Serenoa_repens	(Nypa_fruticans	(Sabal_domingensis	Phoenix_dactylifera))))	(((Podococcus_barteri	Orania_palindan)	((Bactris_major	(((Leopoldinia_pulchra	Pelagodoxa_henryana)	Prestoea_acuminata)	(((Manicaria_saccifera	(Oenocarpus_bataua	Oenocarpus_minor))	(((Veitchia_spiralis	Dypsis_decaryi)	Dictyosperma_album)	((Kentiopsis_piersoniorum	Hydriastele_microspadix)	Heterospathe_cagayanensis)))	Geonoma_undata)))	Sclerosperma_profizianum))	((Reinhardtia_gracilis	Pseudophoenix_vinifera)	(Attalea_speciosa	(Elaeis_oleifera	Elaeis_guineensis)))))	Reinhardtia_simplex)	(Iriartea_deltoidea	(Reinhardtia_latisecta	Reinhardtia_paiewonskiana)))	Calamus_caryotoides);
((((((((((Prestoea_acuminata	((Oenocarpus_minor	Oenocarpus_bataua)	Manicaria_saccifera))	(Geonoma_undata	((Dictyosperma_album	Dypsis_decaryi)	((Hydriastele_microspadix	Heterospathe_cagayanensis)	(Veitchia_spiralis	Kentiopsis_piersoniorum)))))	Sclerosperma_profizianum)	Pelagodoxa_henryana)	Orania_palindan)	(Serenoa_repens	(Nypa_fruticans	(Sabal_domingensis	Phoenix_dactylifera))))	(((Iriartea_deltoidea	(Reinhardtia_paiewonskiana	Reinhardtia_latisecta))	Reinhardtia_simplex)	(((Reinhardtia_gracilis	(Attalea_speciosa	(Elaeis_guineensis	Elaeis_oleifera)))	(Leopoldinia_pulchra	Bactris_major))	Pseudophoenix_vinifera)))	Roystonea_regia)	Podococcus_barteri)	Calamus_caryotoides);
(((((((Pelagodoxa_henryana	Sclerosperma_profizianum)	Roystonea_regia)	Pseudophoenix_vinifera)	((Serenoa_repens	(Sabal_domingensis	Phoenix_dactylifera))	((Attalea_speciosa	(Iriartea_deltoidea	(Reinhardtia_paiewonskiana	Reinhardtia_latisecta)))	Reinhardtia_simplex)))	((Orania_palindan	Nypa_fruticans)	((Bactris_major	(Elaeis_guineensis	Elaeis_oleifera))	(Leopoldinia_pulchra	((Prestoea_acuminata	((Oenocarpus_minor	Oenocarpus_bataua)	Manicaria_saccifera))	(Geonoma_undata	(((Dictyosperma_album	(Reinhardtia_gracilis	(Veitchia_spiralis	Dypsis_decaryi)))	(Heterospathe_cagayanensis	Kentiopsis_piersoniorum))	Hydriastele_microspadix)))))))	Podococcus_barteri)	Calamus_caryotoides);
(((Serenoa_repens	(Sabal_domingensis	Phoenix_dactylifera))	(((Iriartea_deltoidea	Sclerosperma_profizianum)	(Podococcus_barteri	Roystonea_regia))	(((Reinhardtia_gracilis	(Attalea_speciosa	(Pseudophoenix_vinifera	(Bactris_major	(Elaeis_guineensis	Elaeis_oleifera)))))	(Reinhardtia_simplex	((Reinhardtia_paiewonskiana	Leopoldinia_pulchra)	Reinhardtia_latisecta)))	((Nypa_fruticans	((((Manicaria_saccifera	Geonoma_undata)	(Oenocarpus_minor	Oenocarpus_bataua))	((Dictyosperma_album	(Veitchia_spiralis	Dypsis_decaryi))	(Pelagodoxa_henryana	(Heterospathe_cagayanensis	(Prestoea_acuminata	Kentiopsis_piersoniorum)))))	Hydriastele_microspadix))	Orania_palindan))))	Calamus_caryotoides);
((((((Attalea_speciosa	((Reinhardtia_gracilis	Pseudophoenix_vinifera)	(Bactris_major	(Elaeis_guineensis	Elaeis_oleifera))))	(Sclerosperma_profizianum	((((Prestoea_acuminata	((Oenocarpus_minor	Oenocarpus_bataua)	Manicaria_saccifera))	(Geonoma_undata	(Heterospathe_cagayanensis	(Kentiopsis_piersoniorum	(Pelagodoxa_henryana	(Dictyosperma_album	(Veitchia_spiralis	Dypsis_decaryi)))))))	Hydriastele_microspadix)	Orania_palindan)))	((Reinhardtia_simplex	((Reinhardtia_paiewonskiana	Leopoldinia_pulchra)	Reinhardtia_latisecta))	(Nypa_fruticans	(Serenoa_repens	(Phoenix_dactylifera	(Iriartea_deltoidea	Sabal_domingensis))))))	Roystonea_regia)	Podococcus_barteri)	Calamus_caryotoides);
(((((((Phoenix_dactylifera	Sabal_domingensis)	(Podococcus_barteri	Roystonea_regia))	(((Pelagodoxa_henryana	Sclerosperma_profizianum)	(((Prestoea_acuminata	((Oenocarpus_minor	Oenocarpus_bataua)	Manicaria_saccifera))	(Geonoma_undata	(((Reinhardtia_gracilis	Hydriastele_microspadix)	Heterospathe_cagayanensis)	((Veitchia_spiralis	Kentiopsis_piersoniorum)	(Dictyosperma_album	Dypsis_decaryi)))))	(Nypa_fruticans	Orania_palindan)))	((Pseudophoenix_vinifera	(Bactris_major	(Elaeis_guineensis	Elaeis_oleifera)))	(Leopoldinia_pulchra	(Reinhardtia_simplex	(Reinhardtia_paiewonskiana	Reinhardtia_latisecta))))))	Iriartea_deltoidea)	Attalea_speciosa)	Serenoa_repens)	Calamus_caryotoides);
(((((Pseudophoenix_vinifera	(Reinhardtia_paiewonskiana	Reinhardtia_latisecta))	((Nypa_fruticans	(Phoenix_dactylifera	Sabal_domingensis))	(((Reinhardtia_gracilis	(Attalea_speciosa	(Elaeis_guineensis	Elaeis_oleifera)))	(Pelagodoxa_henryana	Roystonea_regia))	(Orania_palindan	(((Leopoldinia_pulchra	Bactris_major)	(Iriartea_deltoidea	((Geonoma_undata	((Hydriastele_microspadix	Heterospathe_cagayanensis)	(Kentiopsis_piersoniorum	(Dictyosperma_album	Dypsis_decaryi))))	((Veitchia_spiralis	Prestoea_acuminata)	((Oenocarpus_minor	Oenocarpus_bataua)	Manicaria_saccifera)))))	Sclerosperma_profizianum)))))	(Reinhardtia_simplex	Serenoa_repens))	Podococcus_barteri)	Calamus_caryotoides);
((((Nypa_fruticans	(Phoenix_dactylifera	Sabal_domingensis))	((Reinhardtia_simplex	(Attalea_speciosa	(Iriartea_deltoidea	(Reinhardtia_latisecta	Reinhardtia_paiewonskiana))))	(((((Podococcus_barteri	Orania_palindan)	Sclerosperma_profizianum)	(((Manicaria_saccifera	(Oenocarpus_bataua	Oenocarpus_minor))	(Geonoma_undata	(((Veitchia_spiralis	Dypsis_decaryi)	Kentiopsis_piersoniorum)	((Reinhardtia_gracilis	Dictyosperma_album)	(Hydriastele_microspadix	Heterospathe_cagayanensis)))))	Prestoea_acuminata))	(Pseudophoenix_vinifera	(Bactris_major	(Elaeis_guineensis	Elaeis_oleifera))))	(Pelagodoxa_henryana	(Leopoldinia_pulchra	Roystonea_regia)))))	Serenoa_repens)	Calamus_caryotoides);
((((((((Attalea_speciosa	Pelagodoxa_henryana)	((Reinhardtia_latisecta	Reinhardtia_paiewonskiana)	Iriartea_deltoidea))	((Roystonea_regia	(((Leopoldinia_pulchra	Bactris_major)	(Elaeis_guineensis	Elaeis_oleifera))	(((Geonoma_undata	(((Heterospathe_cagayanensis	Kentiopsis_piersoniorum)	(Dypsis_decaryi	(Reinhardtia_gracilis	Dictyosperma_album)))	Hydriastele_microspadix))	((Manicaria_saccifera	(Oenocarpus_bataua	Oenocarpus_minor))	Prestoea_acuminata))	((Veitchia_spiralis	Sclerosperma_profizianum)	Orania_palindan))))	(Nypa_fruticans	(Phoenix_dactylifera	Sabal_domingensis))))	Pseudophoenix_vinifera)	Serenoa_repens)	Reinhardtia_simplex)	Podococcus_barteri)	Calamus_caryotoides);
((Serenoa_repens	(((((Iriartea_deltoidea	(Pelagodoxa_henryana	((Geonoma_undata	((Dypsis_decaryi	Dictyosperma_album)	((Heterospathe_cagayanensis	Hydriastele_microspadix)	(Veitchia_spiralis	Kentiopsis_piersoniorum))))	((Manicaria_saccifera	(Oenocarpus_bataua	Oenocarpus_minor))	(Leopoldinia_pulchra	Prestoea_acuminata)))))	Sclerosperma_profizianum)	Orania_palindan)	((((((Bactris_major	(Elaeis_guineensis	Elaeis_oleifera))	Attalea_speciosa)	Reinhardtia_gracilis)	Pseudophoenix_vinifera)	(Reinhardtia_simplex	(Reinhardtia_latisecta	Reinhardtia_paiewonskiana)))	((Nypa_fruticans	(Phoenix_dactylifera	Sabal_domingensis))	Roystonea_regia)))	Podococcus_barteri))	Calamus_caryotoides);
((Podococcus_barteri	(Orania_palindan	((Nypa_fruticans	(Phoenix_dactylifera	Sabal_domingensis))	(((Pelagodoxa_henryana	Roystonea_regia)	Sclerosperma_profizianum)	((((Attalea_speciosa	Iriartea_deltoidea)	Reinhardtia_gracilis)	(((Elaeis_guineensis	Elaeis_oleifera)	(Bactris_major	Pseudophoenix_vinifera))	((Serenoa_repens	Reinhardtia_simplex)	(Leopoldinia_pulchra	(Reinhardtia_latisecta	Reinhardtia_paiewonskiana)))))	((Geonoma_undata	((Manicaria_saccifera	(Oenocarpus_bataua	Oenocarpus_minor))	((((Dypsis_decaryi	Dictyosperma_album)	(Veitchia_spiralis	Kentiopsis_piersoniorum))	Heterospathe_cagayanensis)	Hydriastele_microspadix)))	Prestoea_acuminata))))))	Calamus_caryotoides);
(((((Orania_palindan	(((Bactris_major	Leopoldinia_pulchra)	Nypa_fruticans)	(Prestoea_acuminata	((Manicaria_saccifera	(Oenocarpus_bataua	Oenocarpus_minor))	(Geonoma_undata	((Dictyosperma_album	(Veitchia_spiralis	Dypsis_decaryi))	(Heterospathe_cagayanensis	(Kentiopsis_piersoniorum	Hydriastele_microspadix))))))))	((Sclerosperma_profizianum	Roystonea_regia)	(Serenoa_repens	(Phoenix_dactylifera	Sabal_domingensis))))	((Reinhardtia_simplex	(Iriartea_deltoidea	(Reinhardtia_paiewonskiana	Reinhardtia_latisecta)))	((Pelagodoxa_henryana	Attalea_speciosa)	((Reinhardtia_gracilis	Pseudophoenix_vinifera)	(Elaeis_oleifera	Elaeis_guineensis)))))	Podococcus_barteri)	Calamus_caryotoides);
((Orania_palindan	((Serenoa_repens	(Phoenix_dactylifera	Sabal_domingensis))	((((Reinhardtia_simplex	(Reinhardtia_paiewonskiana	Reinhardtia_latisecta))	(((Bactris_major	Leopoldinia_pulchra)	Nypa_fruticans)	(((((Veitchia_spiralis	Prestoea_acuminata)	(Manicaria_saccifera	(Oenocarpus_bataua	Oenocarpus_minor)))	Geonoma_undata)	((Pelagodoxa_henryana	(Kentiopsis_piersoniorum	(Dictyosperma_album	Dypsis_decaryi)))	Heterospathe_cagayanensis))	Hydriastele_microspadix)))	(((Reinhardtia_gracilis	Attalea_speciosa)	(Sclerosperma_profizianum	(Elaeis_oleifera	Elaeis_guineensis)))	Pseudophoenix_vinifera))	((Podococcus_barteri	Roystonea_regia)	Iriartea_deltoidea))))	Calamus_caryotoides);
(((((Phoenix_dactylifera	Sabal_domingensis)	((Iriartea_deltoidea	(((((Nypa_fruticans	(Pelagodoxa_henryana	(Prestoea_acuminata	((((Hydriastele_microspadix	(Kentiopsis_piersoniorum	(Dictyosperma_album	Dypsis_decaryi)))	Heterospathe_cagayanensis)	(Manicaria_saccifera	(Oenocarpus_bataua	Oenocarpus_minor)))	(Geonoma_undata	Veitchia_spiralis)))))	(Reinhardtia_simplex	(Reinhardtia_paiewonskiana	Reinhardtia_latisecta)))	Sclerosperma_profizianum)	Orania_palindan)	(((((Leopoldinia_pulchra	Bactris_major)	(Elaeis_oleifera	Elaeis_guineensis))	Reinhardtia_gracilis)	Attalea_speciosa)	Pseudophoenix_vinifera)))	Roystonea_regia))	Podococcus_barteri)	Serenoa_repens)	Calamus_caryotoides);
((Podococcus_barteri	(Orania_palindan	((((Nypa_fruticans	(Prestoea_acuminata	((((Kentiopsis_piersoniorum	(Pelagodoxa_henryana	(Hydriastele_microspadix	Heterospathe_cagayanensis)))	(Dictyosperma_album	(Veitchia_spiralis	Dypsis_decaryi)))	Geonoma_undata)	(Manicaria_saccifera	(Oenocarpus_bataua	Oenocarpus_minor)))))	(Reinhardtia_simplex	(Phoenix_dactylifera	(Sabal_domingensis	Serenoa_repens))))	((((Bactris_major	(Elaeis_oleifera	Elaeis_guineensis))	(Reinhardtia_gracilis	(((Leopoldinia_pulchra	Iriartea_deltoidea)	(Reinhardtia_paiewonskiana	Reinhardtia_latisecta))	Attalea_speciosa)))	Pseudophoenix_vinifera)	Roystonea_regia))	Sclerosperma_profizianum)))	Calamus_caryotoides);
((Podococcus_barteri	(Orania_palindan	(((Roystonea_regia	(Nypa_fruticans	((Serenoa_repens	Phoenix_dactylifera)	Sabal_domingensis)))	(((Leopoldinia_pulchra	Bactris_major)	(Elaeis_oleifera	Elaeis_guineensis))	(Reinhardtia_gracilis	((Reinhardtia_simplex	((Iriartea_deltoidea	Reinhardtia_latisecta)	Reinhardtia_paiewonskiana))	Attalea_speciosa))))	((Pelagodoxa_henryana	Sclerosperma_profizianum)	((Veitchia_spiralis	Pseudophoenix_vinifera)	(Prestoea_acuminata	(((Manicaria_saccifera	(Oenocarpus_bataua	Oenocarpus_minor))	((Hydriastele_microspadix	Heterospathe_cagayanensis)	((Dictyosperma_album	Dypsis_decaryi)	Kentiopsis_piersoniorum)))	Geonoma_undata)))))))	Calamus_caryotoides);
((Podococcus_barteri	(Roystonea_regia	((Pseudophoenix_vinifera	(Reinhardtia_gracilis	(Attalea_speciosa	(Bactris_major	(Elaeis_oleifera	Elaeis_guineensis)))))	((((Serenoa_repens	(Phoenix_dactylifera	Sabal_domingensis))	(Reinhardtia_simplex	((Iriartea_deltoidea	Reinhardtia_latisecta)	Reinhardtia_paiewonskiana)))	Leopoldinia_pulchra)	(((Veitchia_spiralis	Sclerosperma_profizianum)	((Prestoea_acuminata	((((Hydriastele_microspadix	Heterospathe_cagayanensis)	((Dictyosperma_album	Dypsis_decaryi)	Kentiopsis_piersoniorum))	(Manicaria_saccifera	Geonoma_undata))	(Oenocarpus_bataua	Oenocarpus_minor)))	(Orania_palindan	Nypa_fruticans)))	Pelagodoxa_henryana)))))	Calamus_caryotoides);
((Podococcus_barteri	((((Attalea_speciosa	Pseudophoenix_vinifera)	(Reinhardtia_gracilis	(Elaeis_oleifera	Elaeis_guineensis)))	(((Bactris_major	((Prestoea_acuminata	((Manicaria_saccifera	(Oenocarpus_bataua	Oenocarpus_minor))	(((Hydriastele_microspadix	(Leopoldinia_pulchra	Heterospathe_cagayanensis))	((Dictyosperma_album	Dypsis_decaryi)	Kentiopsis_piersoniorum))	Geonoma_undata)))	Nypa_fruticans))	Orania_palindan)	(Veitchia_spiralis	Sclerosperma_profizianum)))	(((Serenoa_repens	Reinhardtia_simplex)	(((Iriartea_deltoidea	Reinhardtia_latisecta)	Reinhardtia_paiewonskiana)	(Phoenix_dactylifera	(Pelagodoxa_henryana	Sabal_domingensis))))	Roystonea_regia)))	Calamus_caryotoides);
((Podococcus_barteri	(Serenoa_repens	((Sclerosperma_profizianum	(((Phoenix_dactylifera	(Pelagodoxa_henryana	Sabal_domingensis))	(((Nypa_fruticans	Orania_palindan)	(Prestoea_acuminata	(((Hydriastele_microspadix	Heterospathe_cagayanensis)	((Dictyosperma_album	(Veitchia_spiralis	Dypsis_decaryi))	Kentiopsis_piersoniorum))	((Manicaria_saccifera	(Oenocarpus_bataua	Oenocarpus_minor))	Geonoma_undata))))	(Reinhardtia_simplex	(Iriartea_deltoidea	(Reinhardtia_latisecta	Reinhardtia_paiewonskiana)))))	(Pseudophoenix_vinifera	((Reinhardtia_gracilis	(Leopoldinia_pulchra	Bactris_major))	(Attalea_speciosa	(Elaeis_oleifera	Elaeis_guineensis))))))	Roystonea_regia)))	Calamus_caryotoides);
((Podococcus_barteri	((((Pseudophoenix_vinifera	Reinhardtia_gracilis)	Sclerosperma_profizianum)	(((Orania_palindan	((Bactris_major	(Nypa_fruticans	Pelagodoxa_henryana))	(Prestoea_acuminata	((((Manicaria_saccifera	(Oenocarpus_bataua	Oenocarpus_minor))	(((Dictyosperma_album	Dypsis_decaryi)	Kentiopsis_piersoniorum)	(Hydriastele_microspadix	Heterospathe_cagayanensis)))	Geonoma_undata)	Veitchia_spiralis))))	(Attalea_speciosa	(Elaeis_oleifera	Elaeis_guineensis)))	(((Sabal_domingensis	Phoenix_dactylifera)	Serenoa_repens)	(Reinhardtia_simplex	(Iriartea_deltoidea	(Reinhardtia_latisecta	(Leopoldinia_pulchra	Reinhardtia_paiewonskiana)))))))	Roystonea_regia))	Calamus_caryotoides);
((Serenoa_repens	(((Podococcus_barteri	(Roystonea_regia	Sclerosperma_profizianum))	(((Reinhardtia_simplex	(Reinhardtia_latisecta	(Leopoldinia_pulchra	Reinhardtia_paiewonskiana)))	((((Bactris_major	Nypa_fruticans)	Pseudophoenix_vinifera)	(Reinhardtia_gracilis	(Attalea_speciosa	(Elaeis_oleifera	Elaeis_guineensis))))	(Orania_palindan	(Prestoea_acuminata	(((Manicaria_saccifera	(Oenocarpus_bataua	Oenocarpus_minor))	(((Hydriastele_microspadix	Heterospathe_cagayanensis)	(Dictyosperma_album	(Veitchia_spiralis	Dypsis_decaryi)))	(Pelagodoxa_henryana	Kentiopsis_piersoniorum)))	Geonoma_undata)))))	Iriartea_deltoidea))	(Sabal_domingensis	Phoenix_dactylifera)))	Calamus_caryotoides);
((((((((Reinhardtia_simplex	(Iriartea_deltoidea	(Reinhardtia_latisecta	Reinhardtia_paiewonskiana)))	(Nypa_fruticans	((Serenoa_repens	Phoenix_dactylifera)	Sabal_domingensis)))	(((Geonoma_undata	((Manicaria_saccifera	(Oenocarpus_minor	Oenocarpus_bataua))	(Hydriastele_microspadix	(((Veitchia_spiralis	Dypsis_decaryi)	Dictyosperma_album)	(Heterospathe_cagayanensis	Kentiopsis_piersoniorum)))))	Prestoea_acuminata)	Pelagodoxa_henryana))	((Pseudophoenix_vinifera	((Elaeis_oleifera	Elaeis_guineensis)	(Reinhardtia_gracilis	Attalea_speciosa)))	(Orania_palindan	(Sclerosperma_profizianum	Bactris_major))))	Leopoldinia_pulchra)	Roystonea_regia)	Podococcus_barteri)	Calamus_caryotoides);
(((Orania_palindan	(Sclerosperma_profizianum	((Pelagodoxa_henryana	Attalea_speciosa)	(((Roystonea_regia	(Reinhardtia_gracilis	(Nypa_fruticans	(Phoenix_dactylifera	Sabal_domingensis))))	Serenoa_repens)	(((Geonoma_undata	((Manicaria_saccifera	(Oenocarpus_minor	Oenocarpus_bataua))	((Heterospathe_cagayanensis	Hydriastele_microspadix)	(((Veitchia_spiralis	Dypsis_decaryi)	Dictyosperma_album)	Kentiopsis_piersoniorum))))	Prestoea_acuminata)	(Pseudophoenix_vinifera	(((Reinhardtia_simplex	((Iriartea_deltoidea	Reinhardtia_latisecta)	Reinhardtia_paiewonskiana))	(Leopoldinia_pulchra	Bactris_major))	(Elaeis_oleifera	Elaeis_guineensis))))))))	Podococcus_barteri)	Calamus_caryotoides);
((Serenoa_repens	((((((Sclerosperma_profizianum	Roystonea_regia)	((Orania_palindan	Pelagodoxa_henryana)	(((Elaeis_oleifera	Elaeis_guineensis)	(Bactris_major	Pseudophoenix_vinifera))	(Nypa_fruticans	((((Geonoma_undata	((Veitchia_spiralis	Kentiopsis_piersoniorum)	((Dypsis_decaryi	Dictyosperma_album)	Heterospathe_cagayanensis)))	Hydriastele_microspadix)	(Manicaria_saccifera	(Oenocarpus_minor	Oenocarpus_bataua)))	Prestoea_acuminata)))))	Podococcus_barteri)	(Phoenix_dactylifera	Sabal_domingensis))	((Reinhardtia_simplex	(Iriartea_deltoidea	(Reinhardtia_latisecta	(Leopoldinia_pulchra	Reinhardtia_paiewonskiana))))	Reinhardtia_gracilis))	Attalea_speciosa))	Calamus_caryotoides);
((Serenoa_repens	((((((Reinhardtia_gracilis	(Elaeis_oleifera	Elaeis_guineensis))	(Bactris_major	Pseudophoenix_vinifera))	(((Geonoma_undata	((Kentiopsis_piersoniorum	(Dypsis_decaryi	Dictyosperma_album))	(Veitchia_spiralis	(Hydriastele_microspadix	Heterospathe_cagayanensis))))	(Manicaria_saccifera	(Oenocarpus_minor	Oenocarpus_bataua)))	Prestoea_acuminata))	(Nypa_fruticans	(Phoenix_dactylifera	Sabal_domingensis)))	((((Orania_palindan	Sclerosperma_profizianum)	Podococcus_barteri)	(Roystonea_regia	Pelagodoxa_henryana))	(Reinhardtia_simplex	(((Leopoldinia_pulchra	Reinhardtia_paiewonskiana)	Reinhardtia_latisecta)	Iriartea_deltoidea))))	Attalea_speciosa))	Calamus_caryotoides);
(((((((((Elaeis_oleifera	Elaeis_guineensis)	Pseudophoenix_vinifera)	((((((Kentiopsis_piersoniorum	Heterospathe_cagayanensis)	(Dypsis_decaryi	Dictyosperma_album))	Hydriastele_microspadix)	((Oenocarpus_minor	Oenocarpus_bataua)	Manicaria_saccifera))	(Veitchia_spiralis	Geonoma_undata))	Prestoea_acuminata))	(Serenoa_repens	(Nypa_fruticans	(Phoenix_dactylifera	Sabal_domingensis))))	(Reinhardtia_simplex	(Reinhardtia_gracilis	((Reinhardtia_latisecta	(Iriartea_deltoidea	Reinhardtia_paiewonskiana))	Attalea_speciosa))))	(Orania_palindan	(Bactris_major	Sclerosperma_profizianum)))	((Roystonea_regia	Pelagodoxa_henryana)	Leopoldinia_pulchra))	Podococcus_barteri)	Calamus_caryotoides);
((((((Orania_palindan	(Bactris_major	Sclerosperma_profizianum))	(((Hydriastele_microspadix	(Kentiopsis_piersoniorum	(Dictyosperma_album	(Dypsis_decaryi	Heterospathe_cagayanensis))))	(Prestoea_acuminata	(Oenocarpus_minor	Oenocarpus_bataua)))	(Manicaria_saccifera	Geonoma_undata)))	(Iriartea_deltoidea	(((Attalea_speciosa	(Elaeis_oleifera	Elaeis_guineensis))	((Veitchia_spiralis	Pseudophoenix_vinifera)	Reinhardtia_gracilis))	((Nypa_fruticans	(Phoenix_dactylifera	Sabal_domingensis))	((Reinhardtia_simplex	(Reinhardtia_latisecta	Reinhardtia_paiewonskiana))	Serenoa_repens)))))	((Roystonea_regia	Pelagodoxa_henryana)	Leopoldinia_pulchra))	Podococcus_barteri)	Calamus_caryotoides);
((((((Orania_palindan	((Prestoea_acuminata	(Veitchia_spiralis	(Geonoma_undata	(((Hydriastele_microspadix	Heterospathe_cagayanensis)	((Dypsis_decaryi	Dictyosperma_album)	Kentiopsis_piersoniorum))	(Manicaria_saccifera	(Oenocarpus_minor	Oenocarpus_bataua))))))	(Leopoldinia_pulchra	Bactris_major)))	Sclerosperma_profizianum)	((((Iriartea_deltoidea	Attalea_speciosa)	Reinhardtia_gracilis)	(Elaeis_oleifera	Elaeis_guineensis))	((Nypa_fruticans	(Phoenix_dactylifera	Sabal_domingensis))	(Reinhardtia_simplex	(Reinhardtia_latisecta	(Pseudophoenix_vinifera	Reinhardtia_paiewonskiana))))))	(Roystonea_regia	(Serenoa_repens	Pelagodoxa_henryana)))	Podococcus_barteri)	Calamus_caryotoides);
((((((Nypa_fruticans	((Phoenix_dactylifera	Sabal_domingensis)	(Reinhardtia_latisecta	(Leopoldinia_pulchra	Reinhardtia_paiewonskiana))))	Reinhardtia_simplex)	((Pseudophoenix_vinifera	(Veitchia_spiralis	Reinhardtia_gracilis))	(Attalea_speciosa	(Elaeis_oleifera	Elaeis_guineensis))))	(Roystonea_regia	((((Sclerosperma_profizianum	Orania_palindan)	Bactris_major)	(Iriartea_deltoidea	((((Hydriastele_microspadix	Heterospathe_cagayanensis)	((Dypsis_decaryi	Dictyosperma_album)	Kentiopsis_piersoniorum))	((Manicaria_saccifera	(Oenocarpus_minor	Oenocarpus_bataua))	Prestoea_acuminata))	Geonoma_undata)))	(Serenoa_repens	Pelagodoxa_henryana))))	Podococcus_barteri)	Calamus_caryotoides);
((Reinhardtia_paiewonskiana	(((Serenoa_repens	Reinhardtia_simplex)	(Pseudophoenix_vinifera	((((Elaeis_guineensis	((Leopoldinia_pulchra	Bactris_major)	Elaeis_oleifera))	Attalea_speciosa)	Reinhardtia_gracilis)	(((Nypa_fruticans	(Phoenix_dactylifera	Sabal_domingensis))	(Roystonea_regia	Pelagodoxa_henryana))	((((((Manicaria_saccifera	(Oenocarpus_minor	Oenocarpus_bataua))	((Dypsis_decaryi	Dictyosperma_album)	((Veitchia_spiralis	Kentiopsis_piersoniorum)	(Hydriastele_microspadix	Heterospathe_cagayanensis))))	Geonoma_undata)	Prestoea_acuminata)	(Iriartea_deltoidea	Sclerosperma_profizianum))	(Podococcus_barteri	Orania_palindan))))))	Reinhardtia_latisecta))	Calamus_caryotoides);
((Reinhardtia_paiewonskiana	(((Serenoa_repens	Reinhardtia_simplex)	((Pseudophoenix_vinifera	(((Elaeis_guineensis	((Leopoldinia_pulchra	Bactris_major)	Elaeis_oleifera))	Attalea_speciosa)	((Nypa_fruticans	(Phoenix_dactylifera	Sabal_domingensis))	((((((Geonoma_undata	(Pelagodoxa_henryana	((Kentiopsis_piersoniorum	Hydriastele_microspadix)	(Dictyosperma_album	Heterospathe_cagayanensis))))	(Manicaria_saccifera	(Oenocarpus_minor	Oenocarpus_bataua)))	((Veitchia_spiralis	Dypsis_decaryi)	Prestoea_acuminata))	Iriartea_deltoidea)	((Podococcus_barteri	Orania_palindan)	Sclerosperma_profizianum))	Roystonea_regia))))	Reinhardtia_gracilis))	Reinhardtia_latisecta))	Calamus_caryotoides);
((Serenoa_repens	((((((Geonoma_undata	((Manicaria_saccifera	(Oenocarpus_bataua	Oenocarpus_minor))	((Kentiopsis_piersoniorum	(Dictyosperma_album	Dypsis_decaryi))	(Hydriastele_microspadix	Heterospathe_cagayanensis))))	(Veitchia_spiralis	Prestoea_acuminata))	(Pelagodoxa_henryana	(Attalea_speciosa	Nypa_fruticans)))	((((Sclerosperma_profizianum	(Orania_palindan	Podococcus_barteri))	(((Elaeis_guineensis	Elaeis_oleifera)	Bactris_major)	(Reinhardtia_simplex	(Reinhardtia_latisecta	Reinhardtia_paiewonskiana))))	(Roystonea_regia	Leopoldinia_pulchra))	(Phoenix_dactylifera	(Iriartea_deltoidea	Sabal_domingensis))))	Pseudophoenix_vinifera)	Reinhardtia_gracilis))	Calamus_caryotoides);
((Podococcus_barteri	((Pelagodoxa_henryana	Roystonea_regia)	(((Iriartea_deltoidea	((Geonoma_undata	((Dictyosperma_album	Dypsis_decaryi)	((Hydriastele_microspadix	Heterospathe_cagayanensis)	Kentiopsis_piersoniorum)))	((Veitchia_spiralis	Prestoea_acuminata)	(Manicaria_saccifera	(Oenocarpus_bataua	Oenocarpus_minor)))))	((Reinhardtia_simplex	(Reinhardtia_latisecta	Reinhardtia_paiewonskiana))	(Nypa_fruticans	(Serenoa_repens	(Phoenix_dactylifera	Sabal_domingensis)))))	((((Reinhardtia_gracilis	Elaeis_guineensis)	Elaeis_oleifera)	((Leopoldinia_pulchra	Pseudophoenix_vinifera)	Attalea_speciosa))	((Sclerosperma_profizianum	Bactris_major)	Orania_palindan)))))	Calamus_caryotoides);
((Podococcus_barteri	(((((Elaeis_guineensis	Elaeis_oleifera)	(Bactris_major	Leopoldinia_pulchra))	Sclerosperma_profizianum)	(((Nypa_fruticans	((Serenoa_repens	(Phoenix_dactylifera	Sabal_domingensis))	(Reinhardtia_simplex	((Pelagodoxa_henryana	Attalea_speciosa)	(Iriartea_deltoidea	(Reinhardtia_latisecta	Reinhardtia_paiewonskiana))))))	(((Geonoma_undata	((Hydriastele_microspadix	Heterospathe_cagayanensis)	(Kentiopsis_piersoniorum	(Dictyosperma_album	Dypsis_decaryi))))	(Prestoea_acuminata	(Manicaria_saccifera	(Oenocarpus_bataua	Oenocarpus_minor))))	(Veitchia_spiralis	(Reinhardtia_gracilis	Pseudophoenix_vinifera))))	Roystonea_regia))	Orania_palindan))	Calamus_caryotoides);
((Reinhardtia_paiewonskiana	((((((((Orania_palindan	(Sclerosperma_profizianum	(Leopoldinia_pulchra	Bactris_major)))	(Nypa_fruticans	((Geonoma_undata	(Heterospathe_cagayanensis	((Hydriastele_microspadix	(Veitchia_spiralis	Kentiopsis_piersoniorum))	(Dictyosperma_album	Dypsis_decaryi))))	(Prestoea_acuminata	(Manicaria_saccifera	(Oenocarpus_bataua	Oenocarpus_minor))))))	((Reinhardtia_gracilis	((Elaeis_guineensis	Elaeis_oleifera)	Attalea_speciosa))	Pseudophoenix_vinifera))	(Roystonea_regia	Podococcus_barteri))	(Phoenix_dactylifera	(Pelagodoxa_henryana	Sabal_domingensis)))	Iriartea_deltoidea)	(Serenoa_repens	Reinhardtia_simplex))	Reinhardtia_latisecta))	Calamus_caryotoides);
((Podococcus_barteri	((((Phoenix_dactylifera	Sabal_domingensis)	Serenoa_repens)	Roystonea_regia)	((Reinhardtia_simplex	(Pseudophoenix_vinifera	((Elaeis_guineensis	Elaeis_oleifera)	((Reinhardtia_gracilis	((Reinhardtia_latisecta	Reinhardtia_paiewonskiana)	Iriartea_deltoidea))	Attalea_speciosa))))	(Orania_palindan	(Sclerosperma_profizianum	((Nypa_fruticans	(Leopoldinia_pulchra	Bactris_major))	(Pelagodoxa_henryana	((Geonoma_undata	(Dictyosperma_album	((Heterospathe_cagayanensis	Hydriastele_microspadix)	(Kentiopsis_piersoniorum	(Veitchia_spiralis	Dypsis_decaryi)))))	(Prestoea_acuminata	(Manicaria_saccifera	(Oenocarpus_bataua	Oenocarpus_minor)))))))))))	Calamus_caryotoides);
((Podococcus_barteri	((((Pseudophoenix_vinifera	(Leopoldinia_pulchra	Bactris_major))	(Reinhardtia_gracilis	((Elaeis_guineensis	Elaeis_oleifera)	Attalea_speciosa)))	(Reinhardtia_simplex	(Reinhardtia_paiewonskiana	(Iriartea_deltoidea	Reinhardtia_latisecta))))	((Serenoa_repens	(Roystonea_regia	(Nypa_fruticans	(Phoenix_dactylifera	Sabal_domingensis))))	(Orania_palindan	(Sclerosperma_profizianum	((Geonoma_undata	((((Pelagodoxa_henryana	Dypsis_decaryi)	Dictyosperma_album)	(Heterospathe_cagayanensis	Hydriastele_microspadix))	Kentiopsis_piersoniorum))	((Veitchia_spiralis	Prestoea_acuminata)	(Manicaria_saccifera	(Oenocarpus_bataua	Oenocarpus_minor)))))))))	Calamus_caryotoides);
((Reinhardtia_latisecta	(((Reinhardtia_simplex	Serenoa_repens)	(((Roystonea_regia	((Orania_palindan	Podococcus_barteri)	((Veitchia_spiralis	Sclerosperma_profizianum)	((Leopoldinia_pulchra	Bactris_major)	(Pelagodoxa_henryana	(((Dictyosperma_album	((Heterospathe_cagayanensis	Hydriastele_microspadix)	((Dypsis_decaryi	Iriartea_deltoidea)	Kentiopsis_piersoniorum)))	Geonoma_undata)	(Prestoea_acuminata	(Manicaria_saccifera	(Oenocarpus_bataua	Oenocarpus_minor)))))))))	(Pseudophoenix_vinifera	(Reinhardtia_gracilis	((Elaeis_guineensis	Elaeis_oleifera)	Attalea_speciosa))))	(Nypa_fruticans	(Phoenix_dactylifera	Sabal_domingensis))))	Reinhardtia_paiewonskiana))	Calamus_caryotoides);
(((((((((Geonoma_undata	Prestoea_acuminata)	(Iriartea_deltoidea	((((Pseudophoenix_vinifera	(Reinhardtia_gracilis	((Elaeis_guineensis	Elaeis_oleifera)	Attalea_speciosa)))	(((Serenoa_repens	(Phoenix_dactylifera	Sabal_domingensis))	((Reinhardtia_paiewonskiana	Reinhardtia_latisecta)	Reinhardtia_simplex))	Nypa_fruticans))	Roystonea_regia)	(((Leopoldinia_pulchra	Bactris_major)	(Orania_palindan	Podococcus_barteri))	(Veitchia_spiralis	Sclerosperma_profizianum)))))	(Oenocarpus_bataua	Oenocarpus_minor))	Manicaria_saccifera)	((Pelagodoxa_henryana	Dypsis_decaryi)	Dictyosperma_album))	Kentiopsis_piersoniorum)	Heterospathe_cagayanensis)	Hydriastele_microspadix)	Calamus_caryotoides);
(((((((Geonoma_undata	(((Prestoea_acuminata	((Oenocarpus_bataua	Oenocarpus_minor)	Manicaria_saccifera))	Pelagodoxa_henryana)	(((Orania_palindan	(((((((Reinhardtia_paiewonskiana	Reinhardtia_latisecta)	Pseudophoenix_vinifera)	Reinhardtia_gracilis)	Veitchia_spiralis)	((Elaeis_guineensis	Elaeis_oleifera)	Attalea_speciosa))	(((Serenoa_repens	(Phoenix_dactylifera	Sabal_domingensis))	Reinhardtia_simplex)	((Podococcus_barteri	Roystonea_regia)	Iriartea_deltoidea)))	Sclerosperma_profizianum))	(Leopoldinia_pulchra	Bactris_major))	Nypa_fruticans)))	Kentiopsis_piersoniorum)	Dictyosperma_album)	Heterospathe_cagayanensis)	Hydriastele_microspadix)	Dypsis_decaryi)	Calamus_caryotoides);
((((((Dypsis_decaryi	Dictyosperma_album)	Kentiopsis_piersoniorum)	(Veitchia_spiralis	(Geonoma_undata	((Prestoea_acuminata	((Oenocarpus_bataua	Oenocarpus_minor)	Manicaria_saccifera))	(Pelagodoxa_henryana	((Sclerosperma_profizianum	(Orania_palindan	(((Leopoldinia_pulchra	Podococcus_barteri)	Roystonea_regia)	(((Serenoa_repens	(Phoenix_dactylifera	Sabal_domingensis))	((Reinhardtia_paiewonskiana	Reinhardtia_latisecta)	Reinhardtia_simplex))	((Reinhardtia_gracilis	Pseudophoenix_vinifera)	(((Bactris_major	Nypa_fruticans)	(Elaeis_guineensis	Elaeis_oleifera))	Attalea_speciosa))))))	Iriartea_deltoidea))))))	Heterospathe_cagayanensis)	Hydriastele_microspadix)	Calamus_caryotoides);
((((Leopoldinia_pulchra	((((Pseudophoenix_vinifera	((Elaeis_oleifera	Elaeis_guineensis)	Bactris_major))	((((Reinhardtia_latisecta	(Iriartea_deltoidea	Reinhardtia_paiewonskiana))	Reinhardtia_simplex)	Attalea_speciosa)	Reinhardtia_gracilis))	((Sabal_domingensis	(Serenoa_repens	Phoenix_dactylifera))	Roystonea_regia))	((Prestoea_acuminata	((Manicaria_saccifera	(Oenocarpus_bataua	Oenocarpus_minor))	((((Kentiopsis_piersoniorum	((Veitchia_spiralis	Dictyosperma_album)	Dypsis_decaryi))	Heterospathe_cagayanensis)	Hydriastele_microspadix)	Geonoma_undata)))	((Pelagodoxa_henryana	Sclerosperma_profizianum)	Orania_palindan))))	Podococcus_barteri)	Nypa_fruticans)	Calamus_caryotoides);
((((Nypa_fruticans	(Serenoa_repens	(Phoenix_dactylifera	Sabal_domingensis)))	(((((Prestoea_acuminata	Veitchia_spiralis)	(Manicaria_saccifera	(Oenocarpus_bataua	Oenocarpus_minor)))	((((Dictyosperma_album	Dypsis_decaryi)	(Hydriastele_microspadix	Heterospathe_cagayanensis))	Kentiopsis_piersoniorum)	Geonoma_undata))	(Sclerosperma_profizianum	Orania_palindan))	((Pelagodoxa_henryana	Roystonea_regia)	(((Reinhardtia_latisecta	(Iriartea_deltoidea	(Leopoldinia_pulchra	Reinhardtia_paiewonskiana)))	Reinhardtia_simplex)	(((Reinhardtia_gracilis	(Attalea_speciosa	(Elaeis_oleifera	Elaeis_guineensis)))	Pseudophoenix_vinifera)	Bactris_major)))))	Podococcus_barteri)	Calamus_caryotoides);
((Serenoa_repens	((Reinhardtia_latisecta	Reinhardtia_paiewonskiana)	(Reinhardtia_simplex	(((((Attalea_speciosa	((Leopoldinia_pulchra	Bactris_major)	(Elaeis_oleifera	Elaeis_guineensis)))	(Pseudophoenix_vinifera	Reinhardtia_gracilis))	(((Iriartea_deltoidea	(Pelagodoxa_henryana	Sclerosperma_profizianum))	((Prestoea_acuminata	(Manicaria_saccifera	(Oenocarpus_bataua	Oenocarpus_minor)))	(((Dictyosperma_album	(Veitchia_spiralis	Dypsis_decaryi))	((Hydriastele_microspadix	Heterospathe_cagayanensis)	Kentiopsis_piersoniorum))	Geonoma_undata)))	(Podococcus_barteri	Orania_palindan)))	Roystonea_regia)	(Nypa_fruticans	(Phoenix_dactylifera	Sabal_domingensis))))))	Calamus_caryotoides);
(((Orania_palindan	((((((Iriartea_deltoidea	((((Oenocarpus_bataua	Oenocarpus_minor)	Manicaria_saccifera)	((Heterospathe_cagayanensis	((Hydriastele_microspadix	(Veitchia_spiralis	Kentiopsis_piersoniorum))	(Dictyosperma_album	Dypsis_decaryi)))	Geonoma_undata))	Prestoea_acuminata))	((Nypa_fruticans	(Serenoa_repens	(Phoenix_dactylifera	Sabal_domingensis)))	((Reinhardtia_latisecta	(Reinhardtia_paiewonskiana	Pelagodoxa_henryana))	Reinhardtia_simplex)))	((Attalea_speciosa	(Elaeis_oleifera	Elaeis_guineensis))	(Pseudophoenix_vinifera	Reinhardtia_gracilis)))	Roystonea_regia)	(Leopoldinia_pulchra	Bactris_major))	Sclerosperma_profizianum))	Podococcus_barteri)	Calamus_caryotoides);
((((((((Bactris_major	(Elaeis_oleifera	Elaeis_guineensis))	(Attalea_speciosa	Reinhardtia_gracilis))	Pseudophoenix_vinifera)	((Podococcus_barteri	Roystonea_regia)	(((((((Oenocarpus_bataua	Oenocarpus_minor)	Manicaria_saccifera)	(((Dictyosperma_album	Dypsis_decaryi)	(Veitchia_spiralis	Kentiopsis_piersoniorum))	(Heterospathe_cagayanensis	Hydriastele_microspadix)))	Geonoma_undata)	Prestoea_acuminata)	(Pelagodoxa_henryana	Iriartea_deltoidea))	(Orania_palindan	Sclerosperma_profizianum))))	((Reinhardtia_latisecta	(Reinhardtia_paiewonskiana	Leopoldinia_pulchra))	Reinhardtia_simplex))	(Nypa_fruticans	(Phoenix_dactylifera	Sabal_domingensis)))	Serenoa_repens)	Calamus_caryotoides);
((Serenoa_repens	((Reinhardtia_gracilis	Pseudophoenix_vinifera)	(((((Phoenix_dactylifera	(Pelagodoxa_henryana	Sabal_domingensis))	Roystonea_regia)	(Nypa_fruticans	((Elaeis_oleifera	Elaeis_guineensis)	Attalea_speciosa)))	((((Podococcus_barteri	Orania_palindan)	Sclerosperma_profizianum)	(Leopoldinia_pulchra	Bactris_major))	(((((((Oenocarpus_bataua	Oenocarpus_minor)	Manicaria_saccifera)	Prestoea_acuminata)	Veitchia_spiralis)	(((Dictyosperma_album	Dypsis_decaryi)	Kentiopsis_piersoniorum)	(Heterospathe_cagayanensis	Hydriastele_microspadix)))	Geonoma_undata)	Iriartea_deltoidea)))	((Reinhardtia_latisecta	Reinhardtia_paiewonskiana)	Reinhardtia_simplex))))	Calamus_caryotoides);
((Podococcus_barteri	((Roystonea_regia	(Pelagodoxa_henryana	Leopoldinia_pulchra))	((((((Elaeis_oleifera	Elaeis_guineensis)	Pseudophoenix_vinifera)	(Reinhardtia_gracilis	Attalea_speciosa))	((Serenoa_repens	(Phoenix_dactylifera	Sabal_domingensis))	((Reinhardtia_latisecta	Reinhardtia_paiewonskiana)	Reinhardtia_simplex)))	(((((((Oenocarpus_bataua	Oenocarpus_minor)	Manicaria_saccifera)	(((Dictyosperma_album	(Veitchia_spiralis	Dypsis_decaryi))	Kentiopsis_piersoniorum)	(Heterospathe_cagayanensis	Hydriastele_microspadix)))	Geonoma_undata)	Prestoea_acuminata)	Nypa_fruticans)	(Sclerosperma_profizianum	(Orania_palindan	Bactris_major))))	Iriartea_deltoidea)))	Calamus_caryotoides);
(((Iriartea_deltoidea	((Sclerosperma_profizianum	(((Pelagodoxa_henryana	Nypa_fruticans)	(((((Oenocarpus_bataua	Oenocarpus_minor)	Manicaria_saccifera)	((((Veitchia_spiralis	Dypsis_decaryi)	Kentiopsis_piersoniorum)	(Heterospathe_cagayanensis	Hydriastele_microspadix))	Dictyosperma_album))	Geonoma_undata)	Prestoea_acuminata))	(Orania_palindan	(Leopoldinia_pulchra	Bactris_major))))	(((Phoenix_dactylifera	Sabal_domingensis)	(Podococcus_barteri	Roystonea_regia))	(((Reinhardtia_latisecta	Reinhardtia_paiewonskiana)	(Pseudophoenix_vinifera	Reinhardtia_simplex))	((Attalea_speciosa	(Elaeis_oleifera	Elaeis_guineensis))	Reinhardtia_gracilis)))))	Serenoa_repens)	Calamus_caryotoides);
(((((Reinhardtia_simplex	((Reinhardtia_latisecta	Reinhardtia_paiewonskiana)	((Serenoa_repens	Phoenix_dactylifera)	Sabal_domingensis)))	(((((Leopoldinia_pulchra	Bactris_major)	(Elaeis_oleifera	Elaeis_guineensis))	Attalea_speciosa)	Reinhardtia_gracilis)	(Orania_palindan	(Nypa_fruticans	(((((Oenocarpus_bataua	Oenocarpus_minor)	Manicaria_saccifera)	((((Veitchia_spiralis	Kentiopsis_piersoniorum)	(Dypsis_decaryi	Hydriastele_microspadix))	Dictyosperma_album)	Heterospathe_cagayanensis))	Geonoma_undata)	Prestoea_acuminata)))))	(Iriartea_deltoidea	(Sclerosperma_profizianum	(Podococcus_barteri	(Pelagodoxa_henryana	Roystonea_regia)))))	Pseudophoenix_vinifera)	Calamus_caryotoides);
(((((((Pseudophoenix_vinifera	(Bactris_major	(Elaeis_oleifera	Elaeis_guineensis)))	Attalea_speciosa)	((Nypa_fruticans	Orania_palindan)	((Iriartea_deltoidea	(Reinhardtia_gracilis	Sclerosperma_profizianum))	(((Veitchia_spiralis	((Manicaria_saccifera	(Oenocarpus_minor	Oenocarpus_bataua))	(Heterospathe_cagayanensis	(Hydriastele_microspadix	((Dypsis_decaryi	Dictyosperma_album)	Kentiopsis_piersoniorum)))))	Geonoma_undata)	Prestoea_acuminata))))	(Reinhardtia_simplex	((Reinhardtia_latisecta	Reinhardtia_paiewonskiana)	(Serenoa_repens	(Phoenix_dactylifera	Sabal_domingensis)))))	((Pelagodoxa_henryana	Roystonea_regia)	Leopoldinia_pulchra))	Podococcus_barteri)	Calamus_caryotoides);
((Serenoa_repens	(((((((Iriartea_deltoidea	((Orania_palindan	(((((Dictyosperma_album	Dypsis_decaryi)	(Kentiopsis_piersoniorum	(Hydriastele_microspadix	Heterospathe_cagayanensis)))	Veitchia_spiralis)	Geonoma_undata)	(Prestoea_acuminata	(Manicaria_saccifera	(Oenocarpus_minor	Oenocarpus_bataua)))))	Sclerosperma_profizianum))	((Reinhardtia_gracilis	((Bactris_major	(Elaeis_guineensis	Elaeis_oleifera))	Attalea_speciosa))	Pseudophoenix_vinifera))	(Roystonea_regia	Pelagodoxa_henryana))	(Nypa_fruticans	(Sabal_domingensis	Phoenix_dactylifera)))	Reinhardtia_simplex)	(Leopoldinia_pulchra	Podococcus_barteri))	(Reinhardtia_paiewonskiana	Reinhardtia_latisecta)))	Calamus_caryotoides);
((Reinhardtia_paiewonskiana	(Reinhardtia_latisecta	(((Pelagodoxa_henryana	Serenoa_repens)	(Sclerosperma_profizianum	(((((Nypa_fruticans	Orania_palindan)	((((Veitchia_spiralis	Kentiopsis_piersoniorum)	((Hydriastele_microspadix	Heterospathe_cagayanensis)	((Reinhardtia_gracilis	Dictyosperma_album)	Dypsis_decaryi)))	Geonoma_undata)	((Manicaria_saccifera	Prestoea_acuminata)	(Oenocarpus_minor	Oenocarpus_bataua))))	((Bactris_major	((Elaeis_guineensis	Elaeis_oleifera)	Attalea_speciosa))	Pseudophoenix_vinifera))	((Podococcus_barteri	Roystonea_regia)	Iriartea_deltoidea))	(Sabal_domingensis	Phoenix_dactylifera))))	(Leopoldinia_pulchra	Reinhardtia_simplex))))	Calamus_caryotoides);
((Serenoa_repens	((Reinhardtia_simplex	(Reinhardtia_paiewonskiana	Reinhardtia_latisecta))	((((Elaeis_guineensis	Elaeis_oleifera)	Attalea_speciosa)	Pseudophoenix_vinifera)	(((Iriartea_deltoidea	(Orania_palindan	Podococcus_barteri))	(Sclerosperma_profizianum	((Leopoldinia_pulchra	Bactris_major)	((((Sabal_domingensis	Phoenix_dactylifera)	Nypa_fruticans)	(((((Oenocarpus_minor	Oenocarpus_bataua)	Manicaria_saccifera)	((((Veitchia_spiralis	Dypsis_decaryi)	Dictyosperma_album)	Heterospathe_cagayanensis)	(Kentiopsis_piersoniorum	Hydriastele_microspadix)))	Geonoma_undata)	Prestoea_acuminata))	Reinhardtia_gracilis))))	(Roystonea_regia	Pelagodoxa_henryana)))))	Calamus_caryotoides);
((Serenoa_repens	((Reinhardtia_simplex	(Reinhardtia_paiewonskiana	Reinhardtia_latisecta))	(((((Sabal_domingensis	Phoenix_dactylifera)	Nypa_fruticans)	((Iriartea_deltoidea	(Attalea_speciosa	Pelagodoxa_henryana))	((Veitchia_spiralis	(Reinhardtia_gracilis	Pseudophoenix_vinifera))	((((Heterospathe_cagayanensis	(Kentiopsis_piersoniorum	(Dypsis_decaryi	Dictyosperma_album)))	Geonoma_undata)	(Prestoea_acuminata	((Oenocarpus_minor	Oenocarpus_bataua)	Manicaria_saccifera)))	Hydriastele_microspadix))))	(Roystonea_regia	((Orania_palindan	(Bactris_major	Sclerosperma_profizianum))	(Elaeis_guineensis	Elaeis_oleifera))))	(Leopoldinia_pulchra	Podococcus_barteri))))	Calamus_caryotoides);
((Reinhardtia_paiewonskiana	(Reinhardtia_latisecta	(((((Attalea_speciosa	(Leopoldinia_pulchra	Pelagodoxa_henryana))	(Roystonea_regia	(((Sclerosperma_profizianum	Bactris_major)	Orania_palindan)	(Pseudophoenix_vinifera	(Reinhardtia_gracilis	(Elaeis_guineensis	Elaeis_oleifera))))))	(((Serenoa_repens	(Sabal_domingensis	Phoenix_dactylifera))	Nypa_fruticans)	((Iriartea_deltoidea	(((Heterospathe_cagayanensis	((Veitchia_spiralis	Kentiopsis_piersoniorum)	(Dypsis_decaryi	Dictyosperma_album)))	Geonoma_undata)	(Prestoea_acuminata	((Oenocarpus_minor	Oenocarpus_bataua)	Manicaria_saccifera))))	Hydriastele_microspadix)))	Podococcus_barteri)	Reinhardtia_simplex)))	Calamus_caryotoides);
((((Pseudophoenix_vinifera	(((Roystonea_regia	Sclerosperma_profizianum)	((Bactris_major	((Pelagodoxa_henryana	((Sabal_domingensis	Phoenix_dactylifera)	Nypa_fruticans))	(((((Hydriastele_microspadix	(Dictyosperma_album	Kentiopsis_piersoniorum))	((Veitchia_spiralis	Dypsis_decaryi)	Heterospathe_cagayanensis))	Geonoma_undata)	(Prestoea_acuminata	((Oenocarpus_minor	Oenocarpus_bataua)	Manicaria_saccifera)))	Iriartea_deltoidea)))	((Attalea_speciosa	(Elaeis_guineensis	Elaeis_oleifera))	Reinhardtia_gracilis)))	((Leopoldinia_pulchra	Orania_palindan)	Podococcus_barteri)))	(Serenoa_repens	Reinhardtia_simplex))	(Reinhardtia_paiewonskiana	Reinhardtia_latisecta))	Calamus_caryotoides);
(((Reinhardtia_latisecta	((Serenoa_repens	(((Prestoea_acuminata	(Geonoma_undata	(((Oenocarpus_minor	Oenocarpus_bataua)	Manicaria_saccifera)	(Hydriastele_microspadix	((Kentiopsis_piersoniorum	(Dictyosperma_album	(Veitchia_spiralis	Dypsis_decaryi)))	Heterospathe_cagayanensis)))))	((((Pelagodoxa_henryana	Roystonea_regia)	Sclerosperma_profizianum)	((Leopoldinia_pulchra	Bactris_major)	((Reinhardtia_gracilis	Pseudophoenix_vinifera)	(Attalea_speciosa	(Elaeis_guineensis	Elaeis_oleifera)))))	Orania_palindan))	(Nypa_fruticans	(Phoenix_dactylifera	(Iriartea_deltoidea	Sabal_domingensis)))))	Reinhardtia_simplex))	(Reinhardtia_paiewonskiana	Podococcus_barteri))	Calamus_caryotoides);
((Podococcus_barteri	(Orania_palindan	(((Pelagodoxa_henryana	Attalea_speciosa)	((Nypa_fruticans	((Serenoa_repens	Phoenix_dactylifera)	(Iriartea_deltoidea	Sabal_domingensis)))	(((Pseudophoenix_vinifera	(Elaeis_guineensis	Elaeis_oleifera))	(Roystonea_regia	(((Leopoldinia_pulchra	Bactris_major)	Sclerosperma_profizianum)	((((Prestoea_acuminata	((Oenocarpus_minor	Oenocarpus_bataua)	Manicaria_saccifera))	Geonoma_undata)	(((Heterospathe_cagayanensis	Hydriastele_microspadix)	(Dictyosperma_album	Dypsis_decaryi))	Kentiopsis_piersoniorum))	Veitchia_spiralis))))	(Reinhardtia_simplex	(Reinhardtia_paiewonskiana	Reinhardtia_latisecta)))))	Reinhardtia_gracilis)))	Calamus_caryotoides);
(((Reinhardtia_paiewonskiana	(Reinhardtia_latisecta	(Serenoa_repens	((((((Phoenix_dactylifera	Nypa_fruticans)	((Iriartea_deltoidea	(Pelagodoxa_henryana	Sabal_domingensis))	Attalea_speciosa))	((Roystonea_regia	Pseudophoenix_vinifera)	((Orania_palindan	(Bactris_major	((Geonoma_undata	((Manicaria_saccifera	(Oenocarpus_bataua	Oenocarpus_minor))	(((Dictyosperma_album	(Veitchia_spiralis	Dypsis_decaryi))	Heterospathe_cagayanensis)	(Kentiopsis_piersoniorum	Hydriastele_microspadix))))	Prestoea_acuminata)))	(Sclerosperma_profizianum	(Elaeis_guineensis	Elaeis_oleifera)))))	Podococcus_barteri)	Reinhardtia_simplex)	Reinhardtia_gracilis))))	Leopoldinia_pulchra)	Calamus_caryotoides);
((Podococcus_barteri	(Orania_palindan	(((((Veitchia_spiralis	Nypa_fruticans)	((Geonoma_undata	((Manicaria_saccifera	(Oenocarpus_bataua	Oenocarpus_minor))	(((Dictyosperma_album	Dypsis_decaryi)	Kentiopsis_piersoniorum)	(Heterospathe_cagayanensis	Hydriastele_microspadix))))	Prestoea_acuminata))	(Serenoa_repens	(Phoenix_dactylifera	Sabal_domingensis)))	(Reinhardtia_simplex	(Iriartea_deltoidea	(Reinhardtia_paiewonskiana	Reinhardtia_latisecta))))	((Pseudophoenix_vinifera	((Reinhardtia_gracilis	Attalea_speciosa)	((Leopoldinia_pulchra	Bactris_major)	(Elaeis_oleifera	Elaeis_guineensis))))	(Sclerosperma_profizianum	(Pelagodoxa_henryana	Roystonea_regia))))))	Calamus_caryotoides);
(((((((Prestoea_acuminata	(Manicaria_saccifera	(Oenocarpus_bataua	Oenocarpus_minor)))	(Geonoma_undata	((Kentiopsis_piersoniorum	(Hydriastele_microspadix	Heterospathe_cagayanensis))	(Pelagodoxa_henryana	((Veitchia_spiralis	Dypsis_decaryi)	Dictyosperma_album)))))	((Reinhardtia_simplex	(Reinhardtia_latisecta	Reinhardtia_paiewonskiana))	((((Reinhardtia_gracilis	Pseudophoenix_vinifera)	((Orania_palindan	Podococcus_barteri)	Attalea_speciosa))	((Leopoldinia_pulchra	Bactris_major)	(Sclerosperma_profizianum	(Elaeis_guineensis	Elaeis_oleifera))))	Roystonea_regia)))	Iriartea_deltoidea)	((Sabal_domingensis	Phoenix_dactylifera)	Nypa_fruticans))	Serenoa_repens)	Calamus_caryotoides);
(((Iriartea_deltoidea	(((((Pseudophoenix_vinifera	(((Prestoea_acuminata	(Manicaria_saccifera	(Oenocarpus_bataua	Oenocarpus_minor)))	(Geonoma_undata	(((Veitchia_spiralis	Kentiopsis_piersoniorum)	(Hydriastele_microspadix	Heterospathe_cagayanensis))	(Dypsis_decaryi	Dictyosperma_album))))	Pelagodoxa_henryana))	(((Reinhardtia_gracilis	((Leopoldinia_pulchra	Bactris_major)	((Elaeis_guineensis	Elaeis_oleifera)	Attalea_speciosa)))	(Sclerosperma_profizianum	Orania_palindan))	(Podococcus_barteri	Roystonea_regia)))	(Reinhardtia_latisecta	Reinhardtia_paiewonskiana))	Reinhardtia_simplex)	((Sabal_domingensis	Phoenix_dactylifera)	Nypa_fruticans)))	Serenoa_repens)	Calamus_caryotoides);
((Podococcus_barteri	(Roystonea_regia	(((Serenoa_repens	(Sabal_domingensis	Phoenix_dactylifera))	(((Reinhardtia_latisecta	Iriartea_deltoidea)	Reinhardtia_paiewonskiana)	Reinhardtia_simplex))	((Orania_palindan	((Sclerosperma_profizianum	Pelagodoxa_henryana)	((Leopoldinia_pulchra	Bactris_major)	((Prestoea_acuminata	(Manicaria_saccifera	(Oenocarpus_bataua	Oenocarpus_minor)))	(Geonoma_undata	((Dictyosperma_album	((Veitchia_spiralis	Dypsis_decaryi)	Kentiopsis_piersoniorum))	(Hydriastele_microspadix	Heterospathe_cagayanensis)))))))	(Pseudophoenix_vinifera	(((Elaeis_guineensis	Elaeis_oleifera)	(Attalea_speciosa	Nypa_fruticans))	Reinhardtia_gracilis))))))	Calamus_caryotoides);
((((((Serenoa_repens	(Sabal_domingensis	Phoenix_dactylifera))	(Sclerosperma_profizianum	(Podococcus_barteri	Roystonea_regia)))	((((Pelagodoxa_henryana	Nypa_fruticans)	Orania_palindan)	(Prestoea_acuminata	(Geonoma_undata	((Manicaria_saccifera	(Oenocarpus_bataua	Oenocarpus_minor))	(((Dypsis_decaryi	Dictyosperma_album)	((Veitchia_spiralis	Kentiopsis_piersoniorum)	Heterospathe_cagayanensis))	Hydriastele_microspadix)))))	((((Leopoldinia_pulchra	Bactris_major)	(Elaeis_guineensis	Elaeis_oleifera))	Attalea_speciosa)	Reinhardtia_gracilis)))	(((Reinhardtia_latisecta	Iriartea_deltoidea)	Reinhardtia_paiewonskiana)	Reinhardtia_simplex))	Pseudophoenix_vinifera)	Calamus_caryotoides);
(((((Serenoa_repens	(Sabal_domingensis	Phoenix_dactylifera))	(Nypa_fruticans	(Roystonea_regia	(((Sclerosperma_profizianum	(Prestoea_acuminata	(Geonoma_undata	((Manicaria_saccifera	(Oenocarpus_bataua	Oenocarpus_minor))	((Veitchia_spiralis	((Dypsis_decaryi	Pelagodoxa_henryana)	Kentiopsis_piersoniorum))	((Heterospathe_cagayanensis	Hydriastele_microspadix)	Dictyosperma_album))))))	(Iriartea_deltoidea	Attalea_speciosa))	(((Reinhardtia_gracilis	Pseudophoenix_vinifera)	((Elaeis_guineensis	Elaeis_oleifera)	Bactris_major))	(((Reinhardtia_paiewonskiana	Leopoldinia_pulchra)	Reinhardtia_latisecta)	Reinhardtia_simplex))))))	Orania_palindan)	Podococcus_barteri)	Calamus_caryotoides);
((((((Iriartea_deltoidea	(Prestoea_acuminata	(Geonoma_undata	((Manicaria_saccifera	(Oenocarpus_bataua	Oenocarpus_minor))	(((Dictyosperma_album	(Veitchia_spiralis	Dypsis_decaryi))	Kentiopsis_piersoniorum)	(Heterospathe_cagayanensis	Hydriastele_microspadix))))))	(Sclerosperma_profizianum	Pelagodoxa_henryana))	Orania_palindan)	((Podococcus_barteri	Roystonea_regia)	(Serenoa_repens	(Nypa_fruticans	(Sabal_domingensis	Phoenix_dactylifera)))))	((((Reinhardtia_gracilis	Attalea_speciosa)	(Elaeis_guineensis	Elaeis_oleifera))	(Leopoldinia_pulchra	Bactris_major))	(((Reinhardtia_paiewonskiana	Reinhardtia_latisecta)	Reinhardtia_simplex)	Pseudophoenix_vinifera)))	Calamus_caryotoides);
((((((Leopoldinia_pulchra	Reinhardtia_paiewonskiana)	(Reinhardtia_latisecta	Reinhardtia_simplex))	((((Attalea_speciosa	(Elaeis_guineensis	Elaeis_oleifera))	(Roystonea_regia	(Nypa_fruticans	(Sabal_domingensis	Phoenix_dactylifera))))	(Bactris_major	((Iriartea_deltoidea	((Veitchia_spiralis	Sclerosperma_profizianum)	(((Prestoea_acuminata	(Manicaria_saccifera	(Oenocarpus_bataua	Oenocarpus_minor)))	Geonoma_undata)	(((Pelagodoxa_henryana	Dictyosperma_album)	Dypsis_decaryi)	(Kentiopsis_piersoniorum	(Heterospathe_cagayanensis	Hydriastele_microspadix))))))	Orania_palindan)))	Podococcus_barteri))	(Reinhardtia_gracilis	Pseudophoenix_vinifera))	Serenoa_repens)	Calamus_caryotoides);
((Reinhardtia_paiewonskiana	((Leopoldinia_pulchra	Reinhardtia_latisecta)	(Reinhardtia_simplex	(Attalea_speciosa	((Bactris_major	(Elaeis_guineensis	Elaeis_oleifera))	(((Reinhardtia_gracilis	Pseudophoenix_vinifera)	((Sclerosperma_profizianum	((Geonoma_undata	((((Dypsis_decaryi	Pelagodoxa_henryana)	Dictyosperma_album)	((Veitchia_spiralis	Kentiopsis_piersoniorum)	Hydriastele_microspadix))	Heterospathe_cagayanensis))	(Prestoea_acuminata	(Manicaria_saccifera	(Oenocarpus_bataua	Oenocarpus_minor)))))	Orania_palindan))	(Iriartea_deltoidea	(Serenoa_repens	((Podococcus_barteri	Roystonea_regia)	(Nypa_fruticans	(Sabal_domingensis	Phoenix_dactylifera)))))))))))	Calamus_caryotoides);
((Leopoldinia_pulchra	(Reinhardtia_paiewonskiana	(Reinhardtia_latisecta	((Serenoa_repens	Reinhardtia_simplex)	(Attalea_speciosa	((Elaeis_guineensis	Elaeis_oleifera)	(Iriartea_deltoidea	(((Pseudophoenix_vinifera	(Veitchia_spiralis	Reinhardtia_gracilis))	(((Geonoma_undata	(((Oenocarpus_bataua	Oenocarpus_minor)	Manicaria_saccifera)	(Kentiopsis_piersoniorum	((Dypsis_decaryi	Dictyosperma_album)	(Heterospathe_cagayanensis	Hydriastele_microspadix)))))	Prestoea_acuminata)	(Sclerosperma_profizianum	(Bactris_major	(Orania_palindan	Podococcus_barteri)))))	((Pelagodoxa_henryana	Roystonea_regia)	(Nypa_fruticans	(Sabal_domingensis	Phoenix_dactylifera)))))))))))	Calamus_caryotoides);
(((Serenoa_repens	(Reinhardtia_simplex	((((Elaeis_guineensis	Elaeis_oleifera)	Bactris_major)	Attalea_speciosa)	((((Orania_palindan	Podococcus_barteri)	(Nypa_fruticans	(Sabal_domingensis	Phoenix_dactylifera)))	(((Pelagodoxa_henryana	Roystonea_regia)	Sclerosperma_profizianum)	((Leopoldinia_pulchra	Iriartea_deltoidea)	((Geonoma_undata	(((Oenocarpus_bataua	Oenocarpus_minor)	Manicaria_saccifera)	(Kentiopsis_piersoniorum	((Dypsis_decaryi	Dictyosperma_album)	(Heterospathe_cagayanensis	Hydriastele_microspadix)))))	Prestoea_acuminata))))	(Pseudophoenix_vinifera	(Veitchia_spiralis	Reinhardtia_gracilis))))))	(Reinhardtia_paiewonskiana	Reinhardtia_latisecta))	Calamus_caryotoides);
((Serenoa_repens	((((Pelagodoxa_henryana	Sabal_domingensis)	Phoenix_dactylifera)	((Reinhardtia_simplex	(Iriartea_deltoidea	(Reinhardtia_latisecta	Reinhardtia_paiewonskiana)))	(((Sclerosperma_profizianum	(((Bactris_major	Nypa_fruticans)	((((Hydriastele_microspadix	(Leopoldinia_pulchra	Heterospathe_cagayanensis))	((Dictyosperma_album	Dypsis_decaryi)	Kentiopsis_piersoniorum))	Geonoma_undata)	((Manicaria_saccifera	(Oenocarpus_minor	Oenocarpus_bataua))	(Veitchia_spiralis	Prestoea_acuminata))))	Orania_palindan))	(Pseudophoenix_vinifera	(((Elaeis_oleifera	Elaeis_guineensis)	Attalea_speciosa)	Reinhardtia_gracilis)))	Roystonea_regia)))	Podococcus_barteri))	Calamus_caryotoides);
((((Sabal_domingensis	Serenoa_repens)	Phoenix_dactylifera)	(((((((Pelagodoxa_henryana	((((Hydriastele_microspadix	Heterospathe_cagayanensis)	((Dictyosperma_album	Dypsis_decaryi)	(Veitchia_spiralis	Kentiopsis_piersoniorum)))	Geonoma_undata)	((Manicaria_saccifera	(Oenocarpus_minor	Oenocarpus_bataua))	Prestoea_acuminata)))	(((Sclerosperma_profizianum	Bactris_major)	(Podococcus_barteri	Orania_palindan))	((Attalea_speciosa	(Reinhardtia_gracilis	(Elaeis_oleifera	Elaeis_guineensis)))	Pseudophoenix_vinifera)))	(Reinhardtia_latisecta	(Leopoldinia_pulchra	Reinhardtia_paiewonskiana)))	Roystonea_regia)	Iriartea_deltoidea)	Reinhardtia_simplex)	Nypa_fruticans))	Calamus_caryotoides);
(((((Sabal_domingensis	Phoenix_dactylifera)	(Roystonea_regia	((((((((Elaeis_oleifera	Elaeis_guineensis)	(Leopoldinia_pulchra	Bactris_major))	Attalea_speciosa)	Reinhardtia_gracilis)	((Reinhardtia_simplex	(Reinhardtia_latisecta	Reinhardtia_paiewonskiana))	Pseudophoenix_vinifera))	((Pelagodoxa_henryana	Sclerosperma_profizianum)	(((((Hydriastele_microspadix	((Dictyosperma_album	(Veitchia_spiralis	Dypsis_decaryi))	(Heterospathe_cagayanensis	Kentiopsis_piersoniorum)))	Geonoma_undata)	(Manicaria_saccifera	(Oenocarpus_bataua	Oenocarpus_minor)))	Prestoea_acuminata)	Orania_palindan)))	Podococcus_barteri)	Iriartea_deltoidea)))	Serenoa_repens)	Nypa_fruticans)	Calamus_caryotoides);
((((Reinhardtia_simplex	(Reinhardtia_latisecta	Reinhardtia_paiewonskiana))	Pseudophoenix_vinifera)	(((((Leopoldinia_pulchra	Bactris_major)	Nypa_fruticans)	((Pelagodoxa_henryana	(((Veitchia_spiralis	((Heterospathe_cagayanensis	Hydriastele_microspadix)	(Dictyosperma_album	(Kentiopsis_piersoniorum	Dypsis_decaryi))))	Geonoma_undata)	((Manicaria_saccifera	(Oenocarpus_bataua	Oenocarpus_minor))	Prestoea_acuminata)))	Orania_palindan))	((Reinhardtia_gracilis	Attalea_speciosa)	(Elaeis_oleifera	Elaeis_guineensis)))	(Iriartea_deltoidea	(((Serenoa_repens	(Phoenix_dactylifera	Sabal_domingensis))	Sclerosperma_profizianum)	(Podococcus_barteri	Roystonea_regia)))))	Calamus_caryotoides);
((Podococcus_barteri	(((Reinhardtia_latisecta	Reinhardtia_paiewonskiana)	((Phoenix_dactylifera	Sabal_domingensis)	Pelagodoxa_henryana))	((((((Bactris_major	Nypa_fruticans)	((((Manicaria_saccifera	(Oenocarpus_bataua	Oenocarpus_minor))	((Dictyosperma_album	((Kentiopsis_piersoniorum	(Dypsis_decaryi	Veitchia_spiralis))	Heterospathe_cagayanensis))	Hydriastele_microspadix))	Geonoma_undata)	(Leopoldinia_pulchra	Prestoea_acuminata)))	(Sclerosperma_profizianum	Orania_palindan))	Reinhardtia_simplex)	((Serenoa_repens	Iriartea_deltoidea)	Roystonea_regia))	(Pseudophoenix_vinifera	((Reinhardtia_gracilis	Attalea_speciosa)	(Elaeis_oleifera	Elaeis_guineensis))))))	Calamus_caryotoides);
((Podococcus_barteri	(((Reinhardtia_simplex	((Iriartea_deltoidea	Reinhardtia_latisecta)	Reinhardtia_paiewonskiana))	((Serenoa_repens	(Phoenix_dactylifera	Sabal_domingensis))	Orania_palindan))	(((Reinhardtia_gracilis	Pseudophoenix_vinifera)	(Attalea_speciosa	(Elaeis_oleifera	Elaeis_guineensis)))	((((Leopoldinia_pulchra	Bactris_major)	Nypa_fruticans)	((((Manicaria_saccifera	(Oenocarpus_bataua	Oenocarpus_minor))	(((Dypsis_decaryi	Dictyosperma_album)	(Kentiopsis_piersoniorum	Veitchia_spiralis))	(Heterospathe_cagayanensis	Hydriastele_microspadix)))	Geonoma_undata)	Prestoea_acuminata))	(Sclerosperma_profizianum	(Pelagodoxa_henryana	Roystonea_regia))))))	Calamus_caryotoides);
((Podococcus_barteri	(Leopoldinia_pulchra	(((((((Reinhardtia_simplex	(Iriartea_deltoidea	(Reinhardtia_latisecta	Reinhardtia_paiewonskiana)))	((Serenoa_repens	(Phoenix_dactylifera	Sabal_domingensis))	Nypa_fruticans))	((((Manicaria_saccifera	(Oenocarpus_bataua	Oenocarpus_minor))	(((Heterospathe_cagayanensis	Kentiopsis_piersoniorum)	((Veitchia_spiralis	Dypsis_decaryi)	Dictyosperma_album))	Hydriastele_microspadix))	Geonoma_undata)	Prestoea_acuminata))	(Pseudophoenix_vinifera	(Bactris_major	(Reinhardtia_gracilis	(Attalea_speciosa	(Elaeis_oleifera	Elaeis_guineensis))))))	Orania_palindan)	Sclerosperma_profizianum)	(Pelagodoxa_henryana	Roystonea_regia))))	Calamus_caryotoides);
((Podococcus_barteri	(((Roystonea_regia	(Serenoa_repens	(Phoenix_dactylifera	Sabal_domingensis)))	((Reinhardtia_simplex	(Iriartea_deltoidea	(Reinhardtia_latisecta	Reinhardtia_paiewonskiana)))	((Pelagodoxa_henryana	Sclerosperma_profizianum)	((Nypa_fruticans	Orania_palindan)	((((Manicaria_saccifera	(Oenocarpus_bataua	Oenocarpus_minor))	(((Dypsis_decaryi	Dictyosperma_album)	(Heterospathe_cagayanensis	(Veitchia_spiralis	Kentiopsis_piersoniorum)))	Hydriastele_microspadix))	Geonoma_undata)	Prestoea_acuminata)))))	(Reinhardtia_gracilis	(Attalea_speciosa	(Pseudophoenix_vinifera	((Leopoldinia_pulchra	Bactris_major)	(Elaeis_oleifera	Elaeis_guineensis)))))))	Calamus_caryotoides);
((Reinhardtia_paiewonskiana	(((((((Pelagodoxa_henryana	Roystonea_regia)	((Nypa_fruticans	((((Dypsis_decaryi	(Reinhardtia_gracilis	Dictyosperma_album))	((Leopoldinia_pulchra	Heterospathe_cagayanensis)	Kentiopsis_piersoniorum))	((Prestoea_acuminata	(Oenocarpus_bataua	Oenocarpus_minor))	((Iriartea_deltoidea	Manicaria_saccifera)	Geonoma_undata)))	Hydriastele_microspadix))	((Phoenix_dactylifera	Sabal_domingensis)	(Pseudophoenix_vinifera	(Bactris_major	(Elaeis_oleifera	Elaeis_guineensis))))))	((Veitchia_spiralis	Sclerosperma_profizianum)	(Podococcus_barteri	Orania_palindan)))	Attalea_speciosa)	Serenoa_repens)	Reinhardtia_simplex)	Reinhardtia_latisecta))	Calamus_caryotoides);
((Podococcus_barteri	((((Attalea_speciosa	(Elaeis_guineensis	((Leopoldinia_pulchra	Bactris_major)	Elaeis_oleifera)))	Reinhardtia_gracilis)	Pseudophoenix_vinifera)	(((Reinhardtia_latisecta	Reinhardtia_paiewonskiana)	((Serenoa_repens	((Nypa_fruticans	Sabal_domingensis)	Phoenix_dactylifera))	Roystonea_regia))	(Sclerosperma_profizianum	(Orania_palindan	(((((Geonoma_undata	Prestoea_acuminata)	((((Pelagodoxa_henryana	Dypsis_decaryi)	Dictyosperma_album)	Heterospathe_cagayanensis)	(Kentiopsis_piersoniorum	(Veitchia_spiralis	Iriartea_deltoidea))))	(Manicaria_saccifera	(Oenocarpus_bataua	Oenocarpus_minor)))	Hydriastele_microspadix)	Reinhardtia_simplex))))))	Calamus_caryotoides);
(((Reinhardtia_paiewonskiana	Reinhardtia_latisecta)	((((((Podococcus_barteri	Orania_palindan)	((Iriartea_deltoidea	(Pelagodoxa_henryana	((((Oenocarpus_bataua	Oenocarpus_minor)	Manicaria_saccifera)	Prestoea_acuminata)	(Geonoma_undata	((((Veitchia_spiralis	Kentiopsis_piersoniorum)	(Dypsis_decaryi	Dictyosperma_album))	(Leopoldinia_pulchra	Heterospathe_cagayanensis))	Hydriastele_microspadix)))))	Sclerosperma_profizianum))	(Roystonea_regia	(Nypa_fruticans	(Phoenix_dactylifera	Sabal_domingensis))))	(((Elaeis_oleifera	Elaeis_guineensis)	Bactris_major)	Attalea_speciosa))	(Reinhardtia_gracilis	Pseudophoenix_vinifera))	(Reinhardtia_simplex	Serenoa_repens)))	Calamus_caryotoides);
((((Nypa_fruticans	(Phoenix_dactylifera	Sabal_domingensis))	((((Serenoa_repens	(Reinhardtia_simplex	((Reinhardtia_paiewonskiana	Reinhardtia_latisecta)	Leopoldinia_pulchra)))	((((Pseudophoenix_vinifera	(Elaeis_oleifera	Elaeis_guineensis))	Bactris_major)	Attalea_speciosa)	Reinhardtia_gracilis))	(Pelagodoxa_henryana	Roystonea_regia))	(Orania_palindan	(Iriartea_deltoidea	(Sclerosperma_profizianum	((((Oenocarpus_bataua	Oenocarpus_minor)	Manicaria_saccifera)	(Veitchia_spiralis	Prestoea_acuminata))	((((Kentiopsis_piersoniorum	(Dypsis_decaryi	Dictyosperma_album))	Heterospathe_cagayanensis)	Hydriastele_microspadix)	Geonoma_undata)))))))	Podococcus_barteri)	Calamus_caryotoides);
(((((((Reinhardtia_simplex	(Reinhardtia_paiewonskiana	Reinhardtia_latisecta))	(((Pseudophoenix_vinifera	((Elaeis_oleifera	Elaeis_guineensis)	(Leopoldinia_pulchra	Bactris_major)))	Attalea_speciosa)	Reinhardtia_gracilis))	(((Pelagodoxa_henryana	Roystonea_regia)	(Prestoea_acuminata	((((Oenocarpus_bataua	Oenocarpus_minor)	Manicaria_saccifera)	((Veitchia_spiralis	Kentiopsis_piersoniorum)	(Heterospathe_cagayanensis	(Hydriastele_microspadix	(Dypsis_decaryi	Dictyosperma_album)))))	Geonoma_undata)))	(Nypa_fruticans	Sclerosperma_profizianum)))	(Iriartea_deltoidea	(Serenoa_repens	(Phoenix_dactylifera	Sabal_domingensis))))	Orania_palindan)	Podococcus_barteri)	Calamus_caryotoides);
((((((Nypa_fruticans	(Pelagodoxa_henryana	(((Geonoma_undata	(((Oenocarpus_bataua	Oenocarpus_minor)	Manicaria_saccifera)	((Heterospathe_cagayanensis	((Veitchia_spiralis	Dypsis_decaryi)	Dictyosperma_album))	Kentiopsis_piersoniorum)))	Prestoea_acuminata)	Hydriastele_microspadix)))	(((Elaeis_oleifera	Elaeis_guineensis)	Sclerosperma_profizianum)	((Bactris_major	Orania_palindan)	Attalea_speciosa)))	((Pseudophoenix_vinifera	Reinhardtia_gracilis)	(Reinhardtia_simplex	((Leopoldinia_pulchra	Reinhardtia_paiewonskiana)	Reinhardtia_latisecta))))	(Iriartea_deltoidea	(Roystonea_regia	(Serenoa_repens	(Phoenix_dactylifera	Sabal_domingensis)))))	Podococcus_barteri)	Calamus_caryotoides);
(((((((Phoenix_dactylifera	Sabal_domingensis)	(Roystonea_regia	(Serenoa_repens	Iriartea_deltoidea)))	(((Orania_palindan	(Sclerosperma_profizianum	(Leopoldinia_pulchra	Bactris_major)))	((Attalea_speciosa	Reinhardtia_gracilis)	(Pseudophoenix_vinifera	(Elaeis_oleifera	Elaeis_guineensis))))	(Reinhardtia_simplex	(Reinhardtia_paiewonskiana	Reinhardtia_latisecta))))	(Pelagodoxa_henryana	(((Geonoma_undata	(Heterospathe_cagayanensis	(Dictyosperma_album	(Hydriastele_microspadix	((Veitchia_spiralis	Dypsis_decaryi)	Kentiopsis_piersoniorum)))))	((Oenocarpus_bataua	Oenocarpus_minor)	Manicaria_saccifera))	Prestoea_acuminata)))	Nypa_fruticans)	Podococcus_barteri)	Calamus_caryotoides);
((Reinhardtia_paiewonskiana	(Reinhardtia_latisecta	(((Bactris_major	((Nypa_fruticans	(Pelagodoxa_henryana	((Geonoma_undata	(((Oenocarpus_bataua	Oenocarpus_minor)	Manicaria_saccifera)	(Hydriastele_microspadix	((Dictyosperma_album	(Veitchia_spiralis	Dypsis_decaryi))	(Heterospathe_cagayanensis	Kentiopsis_piersoniorum)))))	Prestoea_acuminata)))	(((Sabal_domingensis	Iriartea_deltoidea)	Serenoa_repens)	Phoenix_dactylifera)))	(((Attalea_speciosa	(Reinhardtia_gracilis	(Elaeis_oleifera	Elaeis_guineensis)))	Pseudophoenix_vinifera)	((Podococcus_barteri	(Leopoldinia_pulchra	Orania_palindan))	(Sclerosperma_profizianum	Roystonea_regia))))	Reinhardtia_simplex)))	Calamus_caryotoides);
((Reinhardtia_paiewonskiana	(Reinhardtia_latisecta	((((((((Attalea_speciosa	(Elaeis_oleifera	Elaeis_guineensis))	(Nypa_fruticans	(Leopoldinia_pulchra	Bactris_major)))	Reinhardtia_gracilis)	Pseudophoenix_vinifera)	((Sclerosperma_profizianum	(Orania_palindan	((Geonoma_undata	(((Oenocarpus_bataua	Oenocarpus_minor)	Manicaria_saccifera)	((((Veitchia_spiralis	Kentiopsis_piersoniorum)	Hydriastele_microspadix)	(Dictyosperma_album	Dypsis_decaryi))	Heterospathe_cagayanensis)))	Prestoea_acuminata)))	(Podococcus_barteri	(Pelagodoxa_henryana	Roystonea_regia))))	(Serenoa_repens	(Phoenix_dactylifera	Sabal_domingensis)))	Reinhardtia_simplex)	Iriartea_deltoidea)))	Calamus_caryotoides);
((Podococcus_barteri	((((Attalea_speciosa	(Leopoldinia_pulchra	(Elaeis_oleifera	(Reinhardtia_gracilis	Elaeis_guineensis))))	((Reinhardtia_simplex	(Reinhardtia_paiewonskiana	Reinhardtia_latisecta))	Pseudophoenix_vinifera))	(((Iriartea_deltoidea	(Pelagodoxa_henryana	((Geonoma_undata	(((Oenocarpus_bataua	Oenocarpus_minor)	Manicaria_saccifera)	((((Veitchia_spiralis	Kentiopsis_piersoniorum)	(Dictyosperma_album	Dypsis_decaryi))	Heterospathe_cagayanensis)	Hydriastele_microspadix)))	Prestoea_acuminata)))	Sclerosperma_profizianum)	((Nypa_fruticans	Bactris_major)	Orania_palindan)))	(Roystonea_regia	(Serenoa_repens	(Phoenix_dactylifera	Sabal_domingensis)))))	Calamus_caryotoides);
((Serenoa_repens	((((Roystonea_regia	Podococcus_barteri)	Iriartea_deltoidea)	(((Reinhardtia_simplex	(Reinhardtia_paiewonskiana	Reinhardtia_latisecta))	(Pseudophoenix_vinifera	((Attalea_speciosa	(Elaeis_oleifera	Elaeis_guineensis))	Reinhardtia_gracilis)))	((((Prestoea_acuminata	Veitchia_spiralis)	((Geonoma_undata	(((Kentiopsis_piersoniorum	(Dictyosperma_album	Dypsis_decaryi))	Heterospathe_cagayanensis)	Hydriastele_microspadix))	(Manicaria_saccifera	(Oenocarpus_bataua	Oenocarpus_minor))))	Pelagodoxa_henryana)	(((Leopoldinia_pulchra	Bactris_major)	Sclerosperma_profizianum)	Orania_palindan))))	(Nypa_fruticans	(Phoenix_dactylifera	Sabal_domingensis))))	Calamus_caryotoides);
((Serenoa_repens	(((((Orania_palindan	Podococcus_barteri)	(Sclerosperma_profizianum	Roystonea_regia))	(((Reinhardtia_simplex	((Leopoldinia_pulchra	Reinhardtia_paiewonskiana)	Reinhardtia_latisecta))	((Nypa_fruticans	((Prestoea_acuminata	((((Veitchia_spiralis	((Geonoma_undata	(Dictyosperma_album	Dypsis_decaryi))	Kentiopsis_piersoniorum))	Heterospathe_cagayanensis)	Hydriastele_microspadix)	(Manicaria_saccifera	(Oenocarpus_bataua	Oenocarpus_minor))))	Pelagodoxa_henryana))	(Pseudophoenix_vinifera	(Bactris_major	(Elaeis_oleifera	Elaeis_guineensis)))))	(Iriartea_deltoidea	Attalea_speciosa)))	(Phoenix_dactylifera	Sabal_domingensis))	Reinhardtia_gracilis))	Calamus_caryotoides);
((Podococcus_barteri	(((Sclerosperma_profizianum	(Iriartea_deltoidea	((Serenoa_repens	((Sabal_domingensis	Phoenix_dactylifera)	Nypa_fruticans))	Roystonea_regia)))	(((Orania_palindan	(Pelagodoxa_henryana	((Geonoma_undata	((Dypsis_decaryi	Dictyosperma_album)	((Hydriastele_microspadix	Heterospathe_cagayanensis)	(Veitchia_spiralis	Kentiopsis_piersoniorum))))	(Prestoea_acuminata	((Oenocarpus_minor	Oenocarpus_bataua)	Manicaria_saccifera)))))	((Attalea_speciosa	(((Elaeis_guineensis	Elaeis_oleifera)	Bactris_major)	Pseudophoenix_vinifera))	Reinhardtia_gracilis))	Leopoldinia_pulchra))	(Reinhardtia_simplex	(Reinhardtia_latisecta	Reinhardtia_paiewonskiana))))	Calamus_caryotoides);
((((((Reinhardtia_gracilis	Bactris_major)	(Attalea_speciosa	(Elaeis_guineensis	Elaeis_oleifera)))	Pseudophoenix_vinifera)	(Reinhardtia_simplex	(Reinhardtia_latisecta	(Leopoldinia_pulchra	Reinhardtia_paiewonskiana))))	((((Veitchia_spiralis	Sclerosperma_profizianum)	Orania_palindan)	(Nypa_fruticans	(((Geonoma_undata	((((Pelagodoxa_henryana	Dypsis_decaryi)	Dictyosperma_album)	(Iriartea_deltoidea	Kentiopsis_piersoniorum))	Heterospathe_cagayanensis))	((Prestoea_acuminata	(Oenocarpus_minor	Oenocarpus_bataua))	Manicaria_saccifera))	Hydriastele_microspadix)))	((Serenoa_repens	(Sabal_domingensis	Phoenix_dactylifera))	(Podococcus_barteri	Roystonea_regia))))	Calamus_caryotoides);
(((Reinhardtia_paiewonskiana	((((((((Podococcus_barteri	Orania_palindan)	Sclerosperma_profizianum)	(((((Pelagodoxa_henryana	Dypsis_decaryi)	Dictyosperma_album)	((Veitchia_spiralis	Kentiopsis_piersoniorum)	(Hydriastele_microspadix	Heterospathe_cagayanensis)))	(((Oenocarpus_minor	Oenocarpus_bataua)	Manicaria_saccifera)	Prestoea_acuminata))	Geonoma_undata))	((Serenoa_repens	(Nypa_fruticans	(Sabal_domingensis	Phoenix_dactylifera)))	Roystonea_regia))	((Pseudophoenix_vinifera	Reinhardtia_gracilis)	(Bactris_major	(Attalea_speciosa	(Elaeis_guineensis	Elaeis_oleifera)))))	Reinhardtia_simplex)	Iriartea_deltoidea)	Reinhardtia_latisecta))	Leopoldinia_pulchra)	Calamus_caryotoides);
((Podococcus_barteri	((((Pelagodoxa_henryana	Roystonea_regia)	Sclerosperma_profizianum)	(Reinhardtia_simplex	((Reinhardtia_paiewonskiana	Reinhardtia_latisecta)	Iriartea_deltoidea)))	(((((Leopoldinia_pulchra	Bactris_major)	Pseudophoenix_vinifera)	(Reinhardtia_gracilis	(Attalea_speciosa	(Elaeis_guineensis	Elaeis_oleifera))))	((Orania_palindan	Nypa_fruticans)	(((Manicaria_saccifera	(Oenocarpus_minor	Oenocarpus_bataua))	(Veitchia_spiralis	Prestoea_acuminata))	(((Hydriastele_microspadix	Heterospathe_cagayanensis)	((Dypsis_decaryi	Dictyosperma_album)	Kentiopsis_piersoniorum))	Geonoma_undata))))	(Sabal_domingensis	(Serenoa_repens	Phoenix_dactylifera)))))	Calamus_caryotoides);
((Podococcus_barteri	(Orania_palindan	(((Reinhardtia_simplex	((Reinhardtia_paiewonskiana	Reinhardtia_latisecta)	Iriartea_deltoidea))	(Pseudophoenix_vinifera	((Reinhardtia_gracilis	(Elaeis_guineensis	Elaeis_oleifera))	Attalea_speciosa)))	((((Leopoldinia_pulchra	Bactris_major)	Nypa_fruticans)	((Serenoa_repens	(Phoenix_dactylifera	Sabal_domingensis))	(((Manicaria_saccifera	(Oenocarpus_minor	Oenocarpus_bataua))	Prestoea_acuminata)	(((Hydriastele_microspadix	Heterospathe_cagayanensis)	(((Veitchia_spiralis	Dypsis_decaryi)	Dictyosperma_album)	Kentiopsis_piersoniorum))	Geonoma_undata))))	(Roystonea_regia	(Pelagodoxa_henryana	Sclerosperma_profizianum))))))	Calamus_caryotoides);
(((((((Reinhardtia_gracilis	(Serenoa_repens	((Elaeis_guineensis	Elaeis_oleifera)	Attalea_speciosa)))	Pseudophoenix_vinifera)	(Reinhardtia_simplex	(Reinhardtia_latisecta	(Iriartea_deltoidea	Reinhardtia_paiewonskiana))))	Roystonea_regia)	((((((Manicaria_saccifera	(Oenocarpus_minor	Oenocarpus_bataua))	Prestoea_acuminata)	((Hydriastele_microspadix	Heterospathe_cagayanensis)	(((Veitchia_spiralis	Dypsis_decaryi)	Dictyosperma_album)	Kentiopsis_piersoniorum)))	Geonoma_undata)	((Leopoldinia_pulchra	Bactris_major)	Nypa_fruticans))	((Podococcus_barteri	Orania_palindan)	Sclerosperma_profizianum)))	(Pelagodoxa_henryana	(Phoenix_dactylifera	Sabal_domingensis)))	Calamus_caryotoides);
(((((Phoenix_dactylifera	Sabal_domingensis)	Nypa_fruticans)	(((((Pseudophoenix_vinifera	(Reinhardtia_gracilis	((Bactris_major	(Elaeis_guineensis	Elaeis_oleifera))	Attalea_speciosa)))	(Podococcus_barteri	(Roystonea_regia	Pelagodoxa_henryana)))	(Orania_palindan	Sclerosperma_profizianum))	((Leopoldinia_pulchra	Reinhardtia_simplex)	(Veitchia_spiralis	(Iriartea_deltoidea	(Reinhardtia_paiewonskiana	Reinhardtia_latisecta)))))	((((Heterospathe_cagayanensis	((Dypsis_decaryi	Dictyosperma_album)	Kentiopsis_piersoniorum))	Geonoma_undata)	(Prestoea_acuminata	(Manicaria_saccifera	(Oenocarpus_minor	Oenocarpus_bataua))))	Hydriastele_microspadix)))	Serenoa_repens)	Calamus_caryotoides);
((((((Pseudophoenix_vinifera	(Reinhardtia_gracilis	((Elaeis_guineensis	Elaeis_oleifera)	Attalea_speciosa)))	(Leopoldinia_pulchra	Bactris_major))	(((Sclerosperma_profizianum	(Podococcus_barteri	Orania_palindan))	((((Hydriastele_microspadix	Heterospathe_cagayanensis)	((Dypsis_decaryi	Dictyosperma_album)	(Veitchia_spiralis	Kentiopsis_piersoniorum)))	Geonoma_undata)	(Prestoea_acuminata	(Manicaria_saccifera	(Oenocarpus_minor	Oenocarpus_bataua)))))	(((Phoenix_dactylifera	Sabal_domingensis)	Nypa_fruticans)	(Roystonea_regia	Pelagodoxa_henryana))))	(Reinhardtia_simplex	(Reinhardtia_latisecta	(Iriartea_deltoidea	Reinhardtia_paiewonskiana))))	Serenoa_repens)	Calamus_caryotoides);
((((((Bactris_major	(Sclerosperma_profizianum	Orania_palindan))	(((Prestoea_acuminata	(Manicaria_saccifera	(Oenocarpus_minor	Oenocarpus_bataua)))	((((Veitchia_spiralis	Dypsis_decaryi)	Dictyosperma_album)	(Heterospathe_cagayanensis	Kentiopsis_piersoniorum))	Geonoma_undata))	Hydriastele_microspadix))	(((Serenoa_repens	((Elaeis_guineensis	Elaeis_oleifera)	Attalea_speciosa))	((Reinhardtia_simplex	(Reinhardtia_latisecta	Reinhardtia_paiewonskiana))	(Reinhardtia_gracilis	Pseudophoenix_vinifera)))	(Iriartea_deltoidea	((Phoenix_dactylifera	Sabal_domingensis)	Nypa_fruticans))))	(Pelagodoxa_henryana	(Roystonea_regia	Leopoldinia_pulchra)))	Podococcus_barteri)	Calamus_caryotoides);
((((((Orania_palindan	((((Kentiopsis_piersoniorum	(Dypsis_decaryi	Dictyosperma_album))	(Veitchia_spiralis	Heterospathe_cagayanensis))	(Geonoma_undata	(Prestoea_acuminata	(Manicaria_saccifera	(Oenocarpus_minor	Oenocarpus_bataua)))))	Hydriastele_microspadix))	Sclerosperma_profizianum)	((Pseudophoenix_vinifera	((Reinhardtia_gracilis	((Elaeis_guineensis	Elaeis_oleifera)	Attalea_speciosa))	Bactris_major))	((Reinhardtia_simplex	(Reinhardtia_latisecta	(Leopoldinia_pulchra	Reinhardtia_paiewonskiana)))	(Iriartea_deltoidea	(Serenoa_repens	((Phoenix_dactylifera	Sabal_domingensis)	Nypa_fruticans))))))	(Pelagodoxa_henryana	Roystonea_regia))	Podococcus_barteri)	Calamus_caryotoides);
((((((Orania_palindan	(((Manicaria_saccifera	(Oenocarpus_minor	Oenocarpus_bataua))	(((Hydriastele_microspadix	Heterospathe_cagayanensis)	((Dypsis_decaryi	Dictyosperma_album)	Kentiopsis_piersoniorum))	Geonoma_undata))	(Veitchia_spiralis	Prestoea_acuminata)))	((Pelagodoxa_henryana	Nypa_fruticans)	((Bactris_major	(Elaeis_oleifera	(Elaeis_guineensis	Reinhardtia_gracilis)))	Attalea_speciosa)))	Pseudophoenix_vinifera)	((Reinhardtia_simplex	(Reinhardtia_paiewonskiana	(Leopoldinia_pulchra	Reinhardtia_latisecta)))	((Iriartea_deltoidea	((Serenoa_repens	(Sabal_domingensis	Phoenix_dactylifera))	Roystonea_regia))	Sclerosperma_profizianum)))	Podococcus_barteri)	Calamus_caryotoides);
((((((Pseudophoenix_vinifera	(Elaeis_guineensis	(Bactris_major	Elaeis_oleifera)))	(Reinhardtia_simplex	(Attalea_speciosa	(((Iriartea_deltoidea	Reinhardtia_paiewonskiana)	Reinhardtia_latisecta)	Reinhardtia_gracilis))))	((Sclerosperma_profizianum	((Nypa_fruticans	Orania_palindan)	(((((((Veitchia_spiralis	Dypsis_decaryi)	Dictyosperma_album)	(Kentiopsis_piersoniorum	Hydriastele_microspadix))	Heterospathe_cagayanensis)	Pelagodoxa_henryana)	Geonoma_undata)	(((Oenocarpus_minor	Oenocarpus_bataua)	Manicaria_saccifera)	Prestoea_acuminata))))	((Serenoa_repens	(Sabal_domingensis	Phoenix_dactylifera))	Roystonea_regia)))	Podococcus_barteri)	Leopoldinia_pulchra)	Calamus_caryotoides);
((Serenoa_repens	(Reinhardtia_simplex	(((((((Podococcus_barteri	Orania_palindan)	Sclerosperma_profizianum)	((Pelagodoxa_henryana	Roystonea_regia)	((Attalea_speciosa	((Leopoldinia_pulchra	Bactris_major)	(Elaeis_guineensis	Elaeis_oleifera)))	Reinhardtia_gracilis)))	((Veitchia_spiralis	Pseudophoenix_vinifera)	(((((Oenocarpus_minor	Oenocarpus_bataua)	Manicaria_saccifera)	Prestoea_acuminata)	(((Dypsis_decaryi	Dictyosperma_album)	Kentiopsis_piersoniorum)	(Hydriastele_microspadix	Heterospathe_cagayanensis)))	Geonoma_undata)))	(Reinhardtia_paiewonskiana	Reinhardtia_latisecta))	Iriartea_deltoidea)	(Nypa_fruticans	(Sabal_domingensis	Phoenix_dactylifera)))))	Calamus_caryotoides);
(((Orania_palindan	((Sclerosperma_profizianum	(Pelagodoxa_henryana	Roystonea_regia))	(((((Reinhardtia_gracilis	Veitchia_spiralis)	Pseudophoenix_vinifera)	((((((Dypsis_decaryi	Dictyosperma_album)	Kentiopsis_piersoniorum)	(Hydriastele_microspadix	Heterospathe_cagayanensis))	((Oenocarpus_minor	Oenocarpus_bataua)	Manicaria_saccifera))	Geonoma_undata)	Prestoea_acuminata))	((Reinhardtia_simplex	(Iriartea_deltoidea	((Leopoldinia_pulchra	Reinhardtia_paiewonskiana)	Reinhardtia_latisecta)))	((Nypa_fruticans	(Sabal_domingensis	Phoenix_dactylifera))	Serenoa_repens)))	(Attalea_speciosa	(Bactris_major	(Elaeis_guineensis	Elaeis_oleifera))))))	Podococcus_barteri)	Calamus_caryotoides);
((Reinhardtia_paiewonskiana	(Reinhardtia_latisecta	(((((Pelagodoxa_henryana	(Orania_palindan	Sclerosperma_profizianum))	(((Nypa_fruticans	Veitchia_spiralis)	Reinhardtia_gracilis)	(((Geonoma_undata	(Prestoea_acuminata	(Oenocarpus_minor	Oenocarpus_bataua)))	(((Dypsis_decaryi	Dictyosperma_album)	(Iriartea_deltoidea	Kentiopsis_piersoniorum))	(Hydriastele_microspadix	Heterospathe_cagayanensis)))	Manicaria_saccifera)))	((Attalea_speciosa	(Pseudophoenix_vinifera	((Leopoldinia_pulchra	Bactris_major)	(Elaeis_guineensis	Elaeis_oleifera))))	(Roystonea_regia	Podococcus_barteri)))	((Sabal_domingensis	Phoenix_dactylifera)	Serenoa_repens))	Reinhardtia_simplex)))	Calamus_caryotoides);
((Orania_palindan	((((Iriartea_deltoidea	((Geonoma_undata	((Manicaria_saccifera	(Veitchia_spiralis	Reinhardtia_gracilis))	((Oenocarpus_minor	Oenocarpus_bataua)	(((Dypsis_decaryi	Dictyosperma_album)	Kentiopsis_piersoniorum)	(Hydriastele_microspadix	Heterospathe_cagayanensis)))))	Prestoea_acuminata))	Sclerosperma_profizianum)	(((Roystonea_regia	(Nypa_fruticans	(Sabal_domingensis	Phoenix_dactylifera)))	Serenoa_repens)	(Pelagodoxa_henryana	((Attalea_speciosa	(Pseudophoenix_vinifera	((Leopoldinia_pulchra	Bactris_major)	(Elaeis_guineensis	Elaeis_oleifera))))	(Reinhardtia_simplex	(Reinhardtia_paiewonskiana	Reinhardtia_latisecta))))))	Podococcus_barteri))	Calamus_caryotoides);
((Attalea_speciosa	((Elaeis_guineensis	Elaeis_oleifera)	((Reinhardtia_simplex	(Iriartea_deltoidea	(Reinhardtia_paiewonskiana	Reinhardtia_latisecta)))	(Pseudophoenix_vinifera	((((Podococcus_barteri	Roystonea_regia)	(Nypa_fruticans	(Sabal_domingensis	Phoenix_dactylifera)))	Serenoa_repens)	((Pelagodoxa_henryana	((((Manicaria_saccifera	(Oenocarpus_minor	Oenocarpus_bataua))	Geonoma_undata)	(Heterospathe_cagayanensis	(Dictyosperma_album	((Hydriastele_microspadix	(Dypsis_decaryi	(Veitchia_spiralis	Reinhardtia_gracilis)))	Kentiopsis_piersoniorum))))	Prestoea_acuminata))	((Leopoldinia_pulchra	Bactris_major)	(Orania_palindan	Sclerosperma_profizianum))))))))	Calamus_caryotoides);
((Reinhardtia_paiewonskiana	(Reinhardtia_latisecta	((((((Reinhardtia_gracilis	(Attalea_speciosa	(Elaeis_guineensis	Elaeis_oleifera)))	Pseudophoenix_vinifera)	((Podococcus_barteri	Roystonea_regia)	((((((Geonoma_undata	(Prestoea_acuminata	(Manicaria_saccifera	(Oenocarpus_minor	Oenocarpus_bataua))))	(Heterospathe_cagayanensis	((Dictyosperma_album	Dypsis_decaryi)	(Veitchia_spiralis	Kentiopsis_piersoniorum))))	Hydriastele_microspadix)	(Leopoldinia_pulchra	Bactris_major))	Orania_palindan)	(Iriartea_deltoidea	Sclerosperma_profizianum))))	(Pelagodoxa_henryana	Serenoa_repens))	(Nypa_fruticans	(Sabal_domingensis	Phoenix_dactylifera)))	Reinhardtia_simplex)))	Calamus_caryotoides);
((Podococcus_barteri	(Roystonea_regia	(((((((Bactris_major	(Elaeis_guineensis	Elaeis_oleifera))	(Attalea_speciosa	Reinhardtia_gracilis))	Orania_palindan)	Pseudophoenix_vinifera)	Sclerosperma_profizianum)	((((Nypa_fruticans	Pelagodoxa_henryana)	((Geonoma_undata	(((Oenocarpus_minor	Oenocarpus_bataua)	(((Dictyosperma_album	Dypsis_decaryi)	Kentiopsis_piersoniorum)	Heterospathe_cagayanensis))	(Manicaria_saccifera	Hydriastele_microspadix)))	(Veitchia_spiralis	Prestoea_acuminata)))	(Serenoa_repens	(Sabal_domingensis	Phoenix_dactylifera)))	(Reinhardtia_simplex	(Iriartea_deltoidea	(Reinhardtia_paiewonskiana	Reinhardtia_latisecta)))))	Leopoldinia_pulchra)))	Calamus_caryotoides);
((Podococcus_barteri	((Serenoa_repens	(Sabal_domingensis	Phoenix_dactylifera))	((((Leopoldinia_pulchra	Bactris_major)	(((((Reinhardtia_gracilis	Pseudophoenix_vinifera)	(Attalea_speciosa	(Elaeis_guineensis	Elaeis_oleifera)))	(Sclerosperma_profizianum	(Pelagodoxa_henryana	Roystonea_regia)))	Orania_palindan)	(Reinhardtia_simplex	(Iriartea_deltoidea	(Reinhardtia_paiewonskiana	Reinhardtia_latisecta)))))	((Geonoma_undata	((Manicaria_saccifera	(Oenocarpus_minor	Oenocarpus_bataua))	(((Dictyosperma_album	(Veitchia_spiralis	Dypsis_decaryi))	Kentiopsis_piersoniorum)	(Hydriastele_microspadix	Heterospathe_cagayanensis))))	Prestoea_acuminata))	Nypa_fruticans)))	Calamus_caryotoides);
((((Roystonea_regia	(Pelagodoxa_henryana	Leopoldinia_pulchra))	(((Orania_palindan	(Sclerosperma_profizianum	(Iriartea_deltoidea	(((Manicaria_saccifera	Prestoea_acuminata)	(Oenocarpus_minor	Oenocarpus_bataua))	(Geonoma_undata	((((Kentiopsis_piersoniorum	(Veitchia_spiralis	Dypsis_decaryi))	Heterospathe_cagayanensis)	Dictyosperma_album)	Hydriastele_microspadix))))))	(((Phoenix_dactylifera	Sabal_domingensis)	Nypa_fruticans)	Serenoa_repens))	((Reinhardtia_simplex	(Reinhardtia_latisecta	Reinhardtia_paiewonskiana))	(Pseudophoenix_vinifera	((Attalea_speciosa	(Bactris_major	(Elaeis_oleifera	Elaeis_guineensis)))	Reinhardtia_gracilis)))))	Podococcus_barteri)	Calamus_caryotoides);
((Sclerosperma_profizianum	(((((Veitchia_spiralis	Prestoea_acuminata)	(Manicaria_saccifera	(Oenocarpus_minor	Oenocarpus_bataua)))	(Geonoma_undata	(Kentiopsis_piersoniorum	((Dypsis_decaryi	Dictyosperma_album)	(Heterospathe_cagayanensis	Hydriastele_microspadix)))))	(Iriartea_deltoidea	(((Reinhardtia_simplex	(Reinhardtia_latisecta	(Leopoldinia_pulchra	Reinhardtia_paiewonskiana)))	(Pseudophoenix_vinifera	((Attalea_speciosa	(Bactris_major	(Elaeis_oleifera	Elaeis_guineensis)))	Reinhardtia_gracilis)))	(Roystonea_regia	(((Podococcus_barteri	Orania_palindan)	((Phoenix_dactylifera	Sabal_domingensis)	Nypa_fruticans))	Serenoa_repens)))))	Pelagodoxa_henryana))	Calamus_caryotoides);
((Podococcus_barteri	(Roystonea_regia	((((Phoenix_dactylifera	Sabal_domingensis)	Nypa_fruticans)	(Pseudophoenix_vinifera	((Elaeis_oleifera	Elaeis_guineensis)	((Reinhardtia_gracilis	Iriartea_deltoidea)	Attalea_speciosa))))	((Sclerosperma_profizianum	(((Leopoldinia_pulchra	Bactris_major)	(((Geonoma_undata	(((Dypsis_decaryi	Dictyosperma_album)	Kentiopsis_piersoniorum)	(Veitchia_spiralis	(Heterospathe_cagayanensis	Hydriastele_microspadix))))	(Manicaria_saccifera	(Oenocarpus_minor	Oenocarpus_bataua)))	Prestoea_acuminata))	Orania_palindan))	(((Reinhardtia_simplex	(Reinhardtia_latisecta	Reinhardtia_paiewonskiana))	Serenoa_repens)	Pelagodoxa_henryana)))))	Calamus_caryotoides);
((Serenoa_repens	(((((Podococcus_barteri	Roystonea_regia)	(((Sclerosperma_profizianum	((Leopoldinia_pulchra	Bactris_major)	(((((Heterospathe_cagayanensis	(Manicaria_saccifera	(Oenocarpus_minor	Oenocarpus_bataua)))	(Kentiopsis_piersoniorum	Hydriastele_microspadix))	((Dypsis_decaryi	Prestoea_acuminata)	Veitchia_spiralis))	Geonoma_undata)	Dictyosperma_album)))	Orania_palindan)	(Pseudophoenix_vinifera	((Attalea_speciosa	Reinhardtia_gracilis)	(Elaeis_oleifera	Elaeis_guineensis)))))	((Phoenix_dactylifera	Sabal_domingensis)	(Pelagodoxa_henryana	Nypa_fruticans)))	((Reinhardtia_latisecta	Reinhardtia_paiewonskiana)	Reinhardtia_simplex))	Iriartea_deltoidea))	Calamus_caryotoides);
((((((((Dictyosperma_album	(Veitchia_spiralis	Dypsis_decaryi))	((Kentiopsis_piersoniorum	(Manicaria_saccifera	(Oenocarpus_minor	Oenocarpus_bataua)))	(Heterospathe_cagayanensis	Hydriastele_microspadix)))	Geonoma_undata)	Prestoea_acuminata)	((Serenoa_repens	(Phoenix_dactylifera	Sabal_domingensis))	Nypa_fruticans))	((Podococcus_barteri	(Pelagodoxa_henryana	(Roystonea_regia	Sclerosperma_profizianum)))	(((Reinhardtia_latisecta	((Leopoldinia_pulchra	Reinhardtia_paiewonskiana)	Iriartea_deltoidea))	Reinhardtia_simplex)	(Pseudophoenix_vinifera	(Bactris_major	(Reinhardtia_gracilis	((Elaeis_oleifera	Elaeis_guineensis)	Attalea_speciosa)))))))	Orania_palindan)	Calamus_caryotoides);
(((Pseudophoenix_vinifera	(((((Podococcus_barteri	Orania_palindan)	Veitchia_spiralis)	(Sclerosperma_profizianum	(Pelagodoxa_henryana	Roystonea_regia)))	(((Iriartea_deltoidea	((((Hydriastele_microspadix	(Kentiopsis_piersoniorum	(Heterospathe_cagayanensis	(Dictyosperma_album	Dypsis_decaryi))))	Geonoma_undata)	(Manicaria_saccifera	(Oenocarpus_minor	Oenocarpus_bataua)))	Prestoea_acuminata))	((Serenoa_repens	(Phoenix_dactylifera	Sabal_domingensis))	((Leopoldinia_pulchra	Bactris_major)	Nypa_fruticans)))	(Reinhardtia_gracilis	((Elaeis_oleifera	Elaeis_guineensis)	Attalea_speciosa))))	Reinhardtia_simplex))	(Reinhardtia_latisecta	Reinhardtia_paiewonskiana))	Calamus_caryotoides);
(((((((Nypa_fruticans	Orania_palindan)	((((Dictyosperma_album	Dypsis_decaryi)	((Heterospathe_cagayanensis	Hydriastele_microspadix)	(Veitchia_spiralis	Kentiopsis_piersoniorum)))	Geonoma_undata)	((Manicaria_saccifera	(Oenocarpus_minor	Oenocarpus_bataua))	Prestoea_acuminata)))	(Leopoldinia_pulchra	Bactris_major))	((Iriartea_deltoidea	((Reinhardtia_simplex	(Reinhardtia_latisecta	Reinhardtia_paiewonskiana))	(Serenoa_repens	(Phoenix_dactylifera	Sabal_domingensis))))	(Pelagodoxa_henryana	Roystonea_regia)))	(Sclerosperma_profizianum	(Pseudophoenix_vinifera	(((Elaeis_oleifera	Elaeis_guineensis)	Attalea_speciosa)	Reinhardtia_gracilis))))	Podococcus_barteri)	Calamus_caryotoides);
(((((Sclerosperma_profizianum	(((((((Elaeis_oleifera	Elaeis_guineensis)	Attalea_speciosa)	(Reinhardtia_gracilis	Pseudophoenix_vinifera))	Bactris_major)	Nypa_fruticans)	((Pelagodoxa_henryana	Roystonea_regia)	((((Heterospathe_cagayanensis	Hydriastele_microspadix)	((Veitchia_spiralis	Kentiopsis_piersoniorum)	(Dictyosperma_album	Dypsis_decaryi)))	Geonoma_undata)	((Manicaria_saccifera	(Oenocarpus_minor	Oenocarpus_bataua))	Prestoea_acuminata))))	Orania_palindan))	(Leopoldinia_pulchra	Iriartea_deltoidea))	((Reinhardtia_simplex	(Reinhardtia_latisecta	Reinhardtia_paiewonskiana))	(Serenoa_repens	(Phoenix_dactylifera	Sabal_domingensis))))	Podococcus_barteri)	Calamus_caryotoides);
(((((Podococcus_barteri	(Roystonea_regia	Sclerosperma_profizianum))	(Iriartea_deltoidea	(((((Elaeis_oleifera	Elaeis_guineensis)	Attalea_speciosa)	Bactris_major)	(((((Heterospathe_cagayanensis	((Dictyosperma_album	(Pelagodoxa_henryana	Dypsis_decaryi))	(Kentiopsis_piersoniorum	Hydriastele_microspadix)))	(Manicaria_saccifera	(Oenocarpus_minor	Oenocarpus_bataua)))	Geonoma_undata)	Prestoea_acuminata)	(Orania_palindan	Nypa_fruticans)))	((Reinhardtia_gracilis	Veitchia_spiralis)	((Reinhardtia_simplex	(Reinhardtia_latisecta	(Leopoldinia_pulchra	Reinhardtia_paiewonskiana)))	Pseudophoenix_vinifera)))))	(Phoenix_dactylifera	Sabal_domingensis))	Serenoa_repens)	Calamus_caryotoides);
(((Orania_palindan	(Sclerosperma_profizianum	(((((Bactris_major	Leopoldinia_pulchra)	Nypa_fruticans)	(((((((Hydriastele_microspadix	Heterospathe_cagayanensis)	((Dictyosperma_album	Dypsis_decaryi)	Kentiopsis_piersoniorum))	(Manicaria_saccifera	(Oenocarpus_minor	Oenocarpus_bataua)))	Geonoma_undata)	Prestoea_acuminata)	Pelagodoxa_henryana)	Iriartea_deltoidea))	(Roystonea_regia	(Serenoa_repens	(Phoenix_dactylifera	Sabal_domingensis))))	(((Elaeis_oleifera	Elaeis_guineensis)	Attalea_speciosa)	((Reinhardtia_gracilis	((Reinhardtia_simplex	(Reinhardtia_latisecta	Reinhardtia_paiewonskiana))	Veitchia_spiralis))	Pseudophoenix_vinifera)))))	Podococcus_barteri)	Calamus_caryotoides);
((Podococcus_barteri	((((Sabal_domingensis	Phoenix_dactylifera)	Serenoa_repens)	((Attalea_speciosa	((Reinhardtia_simplex	(Reinhardtia_latisecta	Reinhardtia_paiewonskiana))	((Leopoldinia_pulchra	Bactris_major)	(Elaeis_oleifera	Elaeis_guineensis))))	(Pseudophoenix_vinifera	Reinhardtia_gracilis)))	(((Orania_palindan	Nypa_fruticans)	((Sclerosperma_profizianum	Iriartea_deltoidea)	((((Manicaria_saccifera	(Oenocarpus_bataua	Oenocarpus_minor))	((Hydriastele_microspadix	Heterospathe_cagayanensis)	((Dictyosperma_album	Dypsis_decaryi)	(Veitchia_spiralis	Kentiopsis_piersoniorum))))	Geonoma_undata)	Prestoea_acuminata)))	(Pelagodoxa_henryana	Roystonea_regia))))	Calamus_caryotoides);
((Podococcus_barteri	(Roystonea_regia	(((Serenoa_repens	Phoenix_dactylifera)	(Iriartea_deltoidea	Sabal_domingensis))	((((Reinhardtia_simplex	(Nypa_fruticans	(Pelagodoxa_henryana	((((Manicaria_saccifera	(Oenocarpus_bataua	Oenocarpus_minor))	(((Dictyosperma_album	Heterospathe_cagayanensis)	(Kentiopsis_piersoniorum	(Dypsis_decaryi	Veitchia_spiralis)))	Hydriastele_microspadix))	Geonoma_undata)	Prestoea_acuminata))))	Orania_palindan)	Sclerosperma_profizianum)	((Reinhardtia_gracilis	Attalea_speciosa)	((Pseudophoenix_vinifera	(Reinhardtia_latisecta	Reinhardtia_paiewonskiana))	((Leopoldinia_pulchra	Bactris_major)	(Elaeis_oleifera	Elaeis_guineensis))))))))	Calamus_caryotoides);
((Podococcus_barteri	(((Reinhardtia_gracilis	(((Serenoa_repens	Reinhardtia_simplex)	(Reinhardtia_latisecta	Reinhardtia_paiewonskiana))	Attalea_speciosa))	(Pseudophoenix_vinifera	((Leopoldinia_pulchra	Bactris_major)	(Elaeis_oleifera	Elaeis_guineensis))))	((Roystonea_regia	(Nypa_fruticans	(Sabal_domingensis	Phoenix_dactylifera)))	((Sclerosperma_profizianum	(Iriartea_deltoidea	(Pelagodoxa_henryana	(((Veitchia_spiralis	Prestoea_acuminata)	(((Kentiopsis_piersoniorum	(Dictyosperma_album	Dypsis_decaryi))	(Hydriastele_microspadix	Heterospathe_cagayanensis))	Geonoma_undata))	(Manicaria_saccifera	(Oenocarpus_bataua	Oenocarpus_minor))))))	Orania_palindan))))	Calamus_caryotoides);
((Podococcus_barteri	((Serenoa_repens	(Roystonea_regia	(Nypa_fruticans	(Sabal_domingensis	Phoenix_dactylifera))))	(((Leopoldinia_pulchra	(Pseudophoenix_vinifera	((Attalea_speciosa	(Elaeis_oleifera	Elaeis_guineensis))	Reinhardtia_gracilis)))	(((Bactris_major	Sclerosperma_profizianum)	Orania_palindan)	(((Manicaria_saccifera	Iriartea_deltoidea)	((((Kentiopsis_piersoniorum	(Dictyosperma_album	(Veitchia_spiralis	Dypsis_decaryi)))	(Hydriastele_microspadix	Heterospathe_cagayanensis))	Geonoma_undata)	(Prestoea_acuminata	(Oenocarpus_bataua	Oenocarpus_minor))))	Pelagodoxa_henryana)))	(Reinhardtia_simplex	(Reinhardtia_latisecta	Reinhardtia_paiewonskiana)))))	Calamus_caryotoides);
(((Pseudophoenix_vinifera	(((((Nypa_fruticans	(Sabal_domingensis	Phoenix_dactylifera))	(Pelagodoxa_henryana	Roystonea_regia))	Podococcus_barteri)	(((Attalea_speciosa	(Elaeis_oleifera	Elaeis_guineensis))	Reinhardtia_gracilis)	(((Sclerosperma_profizianum	Bactris_major)	(Leopoldinia_pulchra	Orania_palindan))	((Geonoma_undata	(((Hydriastele_microspadix	Heterospathe_cagayanensis)	((Veitchia_spiralis	Kentiopsis_piersoniorum)	(Dictyosperma_album	Dypsis_decaryi)))	(Manicaria_saccifera	(Oenocarpus_bataua	Oenocarpus_minor))))	Prestoea_acuminata))))	(Reinhardtia_simplex	(Iriartea_deltoidea	(Reinhardtia_latisecta	Reinhardtia_paiewonskiana)))))	Serenoa_repens)	Calamus_caryotoides);
((((Sabal_domingensis	Phoenix_dactylifera)	(Roystonea_regia	((Iriartea_deltoidea	Sclerosperma_profizianum)	((((Nypa_fruticans	(Orania_palindan	((Geonoma_undata	((((Hydriastele_microspadix	Heterospathe_cagayanensis)	(Dictyosperma_album	(Veitchia_spiralis	Dypsis_decaryi)))	Kentiopsis_piersoniorum)	(Manicaria_saccifera	(Oenocarpus_bataua	Oenocarpus_minor))))	Prestoea_acuminata)))	Pelagodoxa_henryana)	((Attalea_speciosa	((Bactris_major	Elaeis_oleifera)	Elaeis_guineensis))	Reinhardtia_gracilis))	(Podococcus_barteri	(Pseudophoenix_vinifera	(Reinhardtia_simplex	(Reinhardtia_latisecta	(Leopoldinia_pulchra	Reinhardtia_paiewonskiana)))))))))	Serenoa_repens)	Calamus_caryotoides);
((Podococcus_barteri	((Sclerosperma_profizianum	((((Pseudophoenix_vinifera	(Bactris_major	(Elaeis_oleifera	Elaeis_guineensis)))	(Orania_palindan	(Attalea_speciosa	(Nypa_fruticans	Pelagodoxa_henryana))))	(((Geonoma_undata	(((Hydriastele_microspadix	Heterospathe_cagayanensis)	((Dictyosperma_album	(Veitchia_spiralis	(Reinhardtia_gracilis	Dypsis_decaryi)))	Kentiopsis_piersoniorum))	(Manicaria_saccifera	(Oenocarpus_bataua	Oenocarpus_minor))))	Prestoea_acuminata)	Leopoldinia_pulchra))	(Reinhardtia_simplex	(Reinhardtia_latisecta	Reinhardtia_paiewonskiana))))	(((Serenoa_repens	(Sabal_domingensis	Phoenix_dactylifera))	Roystonea_regia)	Iriartea_deltoidea)))	Calamus_caryotoides);
((((((((Attalea_speciosa	(Pseudophoenix_vinifera	((Leopoldinia_pulchra	Bactris_major)	(Elaeis_oleifera	Elaeis_guineensis))))	((Sclerosperma_profizianum	Roystonea_regia)	(Podococcus_barteri	Orania_palindan)))	(Iriartea_deltoidea	((Geonoma_undata	((((((Veitchia_spiralis	Reinhardtia_gracilis)	Hydriastele_microspadix)	Heterospathe_cagayanensis)	(Dypsis_decaryi	Dictyosperma_album))	Kentiopsis_piersoniorum)	(Manicaria_saccifera	(Oenocarpus_bataua	Oenocarpus_minor))))	Prestoea_acuminata)))	Nypa_fruticans)	((Pelagodoxa_henryana	Sabal_domingensis)	Phoenix_dactylifera))	(Reinhardtia_latisecta	Reinhardtia_paiewonskiana))	(Reinhardtia_simplex	Serenoa_repens))	Calamus_caryotoides);
((((Leopoldinia_pulchra	Reinhardtia_paiewonskiana)	(((Reinhardtia_simplex	(((Pseudophoenix_vinifera	(Attalea_speciosa	((Elaeis_oleifera	Elaeis_guineensis)	Bactris_major)))	((Orania_palindan	Sclerosperma_profizianum)	(Podococcus_barteri	Roystonea_regia)))	((Iriartea_deltoidea	(Pelagodoxa_henryana	((Geonoma_undata	(Veitchia_spiralis	Prestoea_acuminata))	((((Hydriastele_microspadix	Heterospathe_cagayanensis)	(Dypsis_decaryi	Dictyosperma_album))	Kentiopsis_piersoniorum)	(Manicaria_saccifera	(Oenocarpus_bataua	Oenocarpus_minor))))))	(Nypa_fruticans	(Phoenix_dactylifera	Sabal_domingensis)))))	Serenoa_repens)	Reinhardtia_gracilis))	Reinhardtia_latisecta)	Calamus_caryotoides);
(((((((Orania_palindan	Sclerosperma_profizianum)	(Iriartea_deltoidea	(Geonoma_undata	((Veitchia_spiralis	((Dictyosperma_album	((Dypsis_decaryi	Hydriastele_microspadix)	Heterospathe_cagayanensis))	Kentiopsis_piersoniorum))	(Prestoea_acuminata	(Manicaria_saccifera	(Oenocarpus_bataua	Oenocarpus_minor)))))))	(((Reinhardtia_gracilis	Pseudophoenix_vinifera)	(Attalea_speciosa	((Elaeis_oleifera	Elaeis_guineensis)	Bactris_major)))	(Podococcus_barteri	Roystonea_regia)))	(Nypa_fruticans	(Phoenix_dactylifera	(Pelagodoxa_henryana	Sabal_domingensis))))	((Serenoa_repens	(Reinhardtia_paiewonskiana	Reinhardtia_latisecta))	Reinhardtia_simplex))	Leopoldinia_pulchra)	Calamus_caryotoides);
(((Orania_palindan	((Serenoa_repens	(((Roystonea_regia	Sclerosperma_profizianum)	(((Pelagodoxa_henryana	(((Manicaria_saccifera	(Oenocarpus_minor	Oenocarpus_bataua))	(((Veitchia_spiralis	Dypsis_decaryi)	Dictyosperma_album)	((Hydriastele_microspadix	Heterospathe_cagayanensis)	Kentiopsis_piersoniorum)))	(Geonoma_undata	Prestoea_acuminata)))	(Reinhardtia_simplex	((Leopoldinia_pulchra	Reinhardtia_paiewonskiana)	Reinhardtia_latisecta)))	((((Attalea_speciosa	(Elaeis_guineensis	Elaeis_oleifera))	Reinhardtia_gracilis)	Pseudophoenix_vinifera)	Bactris_major)))	Iriartea_deltoidea))	((Sabal_domingensis	Phoenix_dactylifera)	Nypa_fruticans)))	Podococcus_barteri)	Calamus_caryotoides);
((((Roystonea_regia	(Sclerosperma_profizianum	(Prestoea_acuminata	(((Manicaria_saccifera	(Oenocarpus_minor	Oenocarpus_bataua))	(Geonoma_undata	((Hydriastele_microspadix	Heterospathe_cagayanensis)	((Veitchia_spiralis	Kentiopsis_piersoniorum)	(Dictyosperma_album	(Dypsis_decaryi	Pelagodoxa_henryana))))))	Iriartea_deltoidea))))	((((Attalea_speciosa	(Pseudophoenix_vinifera	((Leopoldinia_pulchra	Bactris_major)	(Elaeis_guineensis	Elaeis_oleifera))))	Reinhardtia_gracilis)	(Reinhardtia_simplex	(Reinhardtia_paiewonskiana	Reinhardtia_latisecta)))	(((Serenoa_repens	(Sabal_domingensis	Phoenix_dactylifera))	Nypa_fruticans)	Orania_palindan)))	Podococcus_barteri)	Calamus_caryotoides);
((((((Prestoea_acuminata	(Geonoma_undata	((Manicaria_saccifera	(Oenocarpus_minor	Oenocarpus_bataua))	(Hydriastele_microspadix	(Heterospathe_cagayanensis	(((Dypsis_decaryi	Veitchia_spiralis)	Kentiopsis_piersoniorum)	Dictyosperma_album))))))	Iriartea_deltoidea)	((Pseudophoenix_vinifera	((Attalea_speciosa	((Elaeis_oleifera	Elaeis_guineensis)	(Leopoldinia_pulchra	Bactris_major)))	(Reinhardtia_simplex	(Reinhardtia_paiewonskiana	(Reinhardtia_gracilis	Reinhardtia_latisecta)))))	((Sclerosperma_profizianum	Roystonea_regia)	((((Sabal_domingensis	Phoenix_dactylifera)	Nypa_fruticans)	Orania_palindan)	Serenoa_repens))))	Pelagodoxa_henryana)	Podococcus_barteri)	Calamus_caryotoides);
((Podococcus_barteri	(((Pseudophoenix_vinifera	((Attalea_speciosa	((Elaeis_oleifera	Elaeis_guineensis)	Bactris_major))	Reinhardtia_gracilis))	(Leopoldinia_pulchra	(Reinhardtia_simplex	(Reinhardtia_latisecta	(Iriartea_deltoidea	Reinhardtia_paiewonskiana)))))	(((Pelagodoxa_henryana	Sclerosperma_profizianum)	((Orania_palindan	(Prestoea_acuminata	(Geonoma_undata	((Manicaria_saccifera	(Oenocarpus_minor	Oenocarpus_bataua))	(Heterospathe_cagayanensis	((Veitchia_spiralis	Kentiopsis_piersoniorum)	(Dictyosperma_album	Dypsis_decaryi)))))))	Hydriastele_microspadix))	(Roystonea_regia	((Serenoa_repens	(Sabal_domingensis	Phoenix_dactylifera))	Nypa_fruticans)))))	Calamus_caryotoides);
((Serenoa_repens	(Pseudophoenix_vinifera	((((Reinhardtia_simplex	(Attalea_speciosa	(Iriartea_deltoidea	(Reinhardtia_paiewonskiana	Reinhardtia_latisecta))))	(Elaeis_oleifera	Elaeis_guineensis))	((((Sabal_domingensis	Phoenix_dactylifera)	Nypa_fruticans)	(Podococcus_barteri	Roystonea_regia))	((Pelagodoxa_henryana	((Geonoma_undata	((Manicaria_saccifera	(Oenocarpus_minor	Oenocarpus_bataua))	(((Hydriastele_microspadix	Heterospathe_cagayanensis)	Kentiopsis_piersoniorum)	(Dictyosperma_album	(Veitchia_spiralis	Dypsis_decaryi)))))	Prestoea_acuminata))	(Orania_palindan	Sclerosperma_profizianum))))	((Leopoldinia_pulchra	Bactris_major)	Reinhardtia_gracilis))))	Calamus_caryotoides);
(((Serenoa_repens	((Reinhardtia_gracilis	Reinhardtia_paiewonskiana)	(Reinhardtia_simplex	((((((Pseudophoenix_vinifera	Roystonea_regia)	Sclerosperma_profizianum)	(((Bactris_major	Orania_palindan)	((Geonoma_undata	((Manicaria_saccifera	(Oenocarpus_minor	Oenocarpus_bataua))	(((Hydriastele_microspadix	Heterospathe_cagayanensis)	Kentiopsis_piersoniorum)	(Dictyosperma_album	(Veitchia_spiralis	Dypsis_decaryi)))))	Prestoea_acuminata))	(Attalea_speciosa	(Elaeis_oleifera	Elaeis_guineensis))))	Iriartea_deltoidea)	(Pelagodoxa_henryana	((Sabal_domingensis	Phoenix_dactylifera)	(Leopoldinia_pulchra	Nypa_fruticans))))	Podococcus_barteri))))	Reinhardtia_latisecta)	Calamus_caryotoides);
(((((((Reinhardtia_gracilis	Pseudophoenix_vinifera)	((Bactris_major	(Elaeis_oleifera	Elaeis_guineensis))	Attalea_speciosa))	((((Geonoma_undata	((Prestoea_acuminata	(Manicaria_saccifera	(Oenocarpus_minor	Oenocarpus_bataua)))	(((Hydriastele_microspadix	Heterospathe_cagayanensis)	Kentiopsis_piersoniorum)	(Dictyosperma_album	(Veitchia_spiralis	Dypsis_decaryi)))))	Iriartea_deltoidea)	(Leopoldinia_pulchra	Sclerosperma_profizianum))	(Roystonea_regia	Pelagodoxa_henryana)))	((Podococcus_barteri	Orania_palindan)	((Sabal_domingensis	Phoenix_dactylifera)	Nypa_fruticans)))	(Reinhardtia_simplex	Serenoa_repens))	(Reinhardtia_latisecta	Reinhardtia_paiewonskiana))	Calamus_caryotoides);
((Podococcus_barteri	((Roystonea_regia	Pelagodoxa_henryana)	(((Orania_palindan	(Nypa_fruticans	((Geonoma_undata	(((Dictyosperma_album	Dypsis_decaryi)	(Hydriastele_microspadix	Heterospathe_cagayanensis))	(Veitchia_spiralis	Kentiopsis_piersoniorum)))	(Prestoea_acuminata	(Manicaria_saccifera	(Oenocarpus_bataua	Oenocarpus_minor))))))	Sclerosperma_profizianum)	(((Serenoa_repens	(Sabal_domingensis	Phoenix_dactylifera))	(Reinhardtia_simplex	(Iriartea_deltoidea	(Reinhardtia_latisecta	Reinhardtia_paiewonskiana))))	(Pseudophoenix_vinifera	((((Leopoldinia_pulchra	Bactris_major)	(Elaeis_oleifera	Elaeis_guineensis))	Attalea_speciosa)	Reinhardtia_gracilis))))))	Calamus_caryotoides);
((Podococcus_barteri	((((Reinhardtia_simplex	(Reinhardtia_latisecta	(Leopoldinia_pulchra	Reinhardtia_paiewonskiana)))	(Pseudophoenix_vinifera	((Reinhardtia_gracilis	(Bactris_major	(Elaeis_oleifera	Elaeis_guineensis)))	Attalea_speciosa)))	((Orania_palindan	(Pelagodoxa_henryana	(Nypa_fruticans	(Geonoma_undata	((Prestoea_acuminata	(Manicaria_saccifera	(Oenocarpus_bataua	Oenocarpus_minor)))	((Dictyosperma_album	(Kentiopsis_piersoniorum	(Veitchia_spiralis	Dypsis_decaryi)))	(Hydriastele_microspadix	Heterospathe_cagayanensis)))))))	Sclerosperma_profizianum))	((Serenoa_repens	(Sabal_domingensis	Phoenix_dactylifera))	(Roystonea_regia	Iriartea_deltoidea))))	Calamus_caryotoides);
((Podococcus_barteri	((((Reinhardtia_gracilis	(Elaeis_oleifera	Elaeis_guineensis))	Attalea_speciosa)	((Nypa_fruticans	(Leopoldinia_pulchra	Bactris_major))	Pseudophoenix_vinifera))	((((Reinhardtia_simplex	(Reinhardtia_latisecta	Reinhardtia_paiewonskiana))	Orania_palindan)	((Pelagodoxa_henryana	(Geonoma_undata	(((Veitchia_spiralis	Prestoea_acuminata)	(Manicaria_saccifera	(Oenocarpus_bataua	Oenocarpus_minor)))	((Kentiopsis_piersoniorum	(Hydriastele_microspadix	Heterospathe_cagayanensis))	(Dictyosperma_album	Dypsis_decaryi)))))	Sclerosperma_profizianum))	(Iriartea_deltoidea	((Serenoa_repens	(Sabal_domingensis	Phoenix_dactylifera))	Roystonea_regia)))))	Calamus_caryotoides);
(((Podococcus_barteri	(Roystonea_regia	Pelagodoxa_henryana))	(Pseudophoenix_vinifera	(((((Elaeis_oleifera	Elaeis_guineensis)	Attalea_speciosa)	Reinhardtia_gracilis)	((Orania_palindan	Sclerosperma_profizianum)	(Nypa_fruticans	(((Manicaria_saccifera	(Oenocarpus_minor	Oenocarpus_bataua))	Prestoea_acuminata)	(Geonoma_undata	(Bactris_major	(Kentiopsis_piersoniorum	(((Veitchia_spiralis	Dypsis_decaryi)	Dictyosperma_album)	(Hydriastele_microspadix	Heterospathe_cagayanensis)))))))))	(((Leopoldinia_pulchra	Reinhardtia_simplex)	((Reinhardtia_latisecta	Reinhardtia_paiewonskiana)	Iriartea_deltoidea))	(Serenoa_repens	(Phoenix_dactylifera	Sabal_domingensis))))))	Calamus_caryotoides);
((Podococcus_barteri	(((Sclerosperma_profizianum	((Orania_palindan	Nypa_fruticans)	(Pelagodoxa_henryana	(((Manicaria_saccifera	(Oenocarpus_minor	Oenocarpus_bataua))	Prestoea_acuminata)	(Geonoma_undata	(Bactris_major	((Veitchia_spiralis	Kentiopsis_piersoniorum)	((Dypsis_decaryi	Dictyosperma_album)	(Hydriastele_microspadix	(Leopoldinia_pulchra	Heterospathe_cagayanensis))))))))))	(Roystonea_regia	(Serenoa_repens	(Phoenix_dactylifera	Sabal_domingensis))))	((Reinhardtia_simplex	((Reinhardtia_latisecta	Reinhardtia_paiewonskiana)	Iriartea_deltoidea))	(Pseudophoenix_vinifera	(((Reinhardtia_gracilis	Elaeis_oleifera)	Elaeis_guineensis)	Attalea_speciosa)))))	Calamus_caryotoides);
((Podococcus_barteri	((((((Serenoa_repens	(Phoenix_dactylifera	Sabal_domingensis))	(Reinhardtia_simplex	((Reinhardtia_latisecta	Reinhardtia_paiewonskiana)	Iriartea_deltoidea)))	(((Orania_palindan	((Nypa_fruticans	(Pelagodoxa_henryana	(((Manicaria_saccifera	(Oenocarpus_minor	Oenocarpus_bataua))	Prestoea_acuminata)	(Geonoma_undata	((Veitchia_spiralis	Kentiopsis_piersoniorum)	((Dypsis_decaryi	Dictyosperma_album)	(Hydriastele_microspadix	Heterospathe_cagayanensis)))))))	Bactris_major))	(((Elaeis_oleifera	Elaeis_guineensis)	Attalea_speciosa)	Reinhardtia_gracilis))	Pseudophoenix_vinifera))	Sclerosperma_profizianum)	Roystonea_regia)	Leopoldinia_pulchra))	Calamus_caryotoides);
((((((Roystonea_regia	Podococcus_barteri)	(Nypa_fruticans	(Phoenix_dactylifera	(Pelagodoxa_henryana	Sabal_domingensis))))	(((Bactris_major	(Elaeis_oleifera	Elaeis_guineensis))	(((Reinhardtia_simplex	(((Leopoldinia_pulchra	Reinhardtia_latisecta)	Reinhardtia_paiewonskiana)	Iriartea_deltoidea))	Attalea_speciosa)	Reinhardtia_gracilis))	(Sclerosperma_profizianum	(Orania_palindan	(((Manicaria_saccifera	(Oenocarpus_minor	Oenocarpus_bataua))	(Veitchia_spiralis	Prestoea_acuminata))	(Geonoma_undata	(Kentiopsis_piersoniorum	((Dypsis_decaryi	Dictyosperma_album)	(Hydriastele_microspadix	Heterospathe_cagayanensis)))))))))	Pseudophoenix_vinifera)	Serenoa_repens)	Calamus_caryotoides);
((((((Roystonea_regia	Sclerosperma_profizianum)	((((Attalea_speciosa	(Elaeis_guineensis	((Leopoldinia_pulchra	Bactris_major)	Elaeis_oleifera)))	(((Pelagodoxa_henryana	Nypa_fruticans)	(Phoenix_dactylifera	Sabal_domingensis))	(((Oenocarpus_minor	Oenocarpus_bataua)	(Manicaria_saccifera	Prestoea_acuminata))	(Geonoma_undata	(((Hydriastele_microspadix	Heterospathe_cagayanensis)	Kentiopsis_piersoniorum)	((Veitchia_spiralis	Dypsis_decaryi)	Dictyosperma_album))))))	Orania_palindan)	(Reinhardtia_simplex	((Reinhardtia_latisecta	Reinhardtia_paiewonskiana)	Iriartea_deltoidea))))	(Reinhardtia_gracilis	Pseudophoenix_vinifera))	Serenoa_repens)	Podococcus_barteri)	Calamus_caryotoides);
(((((((Leopoldinia_pulchra	Roystonea_regia)	Iriartea_deltoidea)	(((Reinhardtia_simplex	(Reinhardtia_latisecta	Reinhardtia_paiewonskiana))	(Pseudophoenix_vinifera	(Attalea_speciosa	(Reinhardtia_gracilis	(Bactris_major	(Elaeis_oleifera	Elaeis_guineensis))))))	(Sclerosperma_profizianum	(Orania_palindan	((Geonoma_undata	(((Oenocarpus_minor	Oenocarpus_bataua)	Manicaria_saccifera)	((Heterospathe_cagayanensis	((Hydriastele_microspadix	Kentiopsis_piersoniorum)	(Dypsis_decaryi	Dictyosperma_album)))	Veitchia_spiralis)))	Prestoea_acuminata)))))	Serenoa_repens)	((Phoenix_dactylifera	Sabal_domingensis)	(Pelagodoxa_henryana	Nypa_fruticans)))	Podococcus_barteri)	Calamus_caryotoides);
(((((((Reinhardtia_simplex	(Reinhardtia_latisecta	(Leopoldinia_pulchra	Reinhardtia_paiewonskiana)))	((Sclerosperma_profizianum	Orania_palindan)	(((Reinhardtia_gracilis	Pseudophoenix_vinifera)	((Elaeis_oleifera	Elaeis_guineensis)	Bactris_major))	Attalea_speciosa)))	((Iriartea_deltoidea	(Pelagodoxa_henryana	((Geonoma_undata	(((Oenocarpus_minor	Oenocarpus_bataua)	Manicaria_saccifera)	(((Hydriastele_microspadix	Heterospathe_cagayanensis)	(Kentiopsis_piersoniorum	(Dypsis_decaryi	Dictyosperma_album)))	Veitchia_spiralis)))	Prestoea_acuminata)))	Roystonea_regia))	Nypa_fruticans)	(Serenoa_repens	(Phoenix_dactylifera	Sabal_domingensis)))	Podococcus_barteri)	Calamus_caryotoides);
(((Pseudophoenix_vinifera	(((((Leopoldinia_pulchra	Bactris_major)	Nypa_fruticans)	(Phoenix_dactylifera	Sabal_domingensis))	(Iriartea_deltoidea	((Geonoma_undata	(((Reinhardtia_gracilis	Hydriastele_microspadix)	Heterospathe_cagayanensis)	(Kentiopsis_piersoniorum	((Veitchia_spiralis	Dypsis_decaryi)	Dictyosperma_album))))	(Prestoea_acuminata	((Oenocarpus_minor	Oenocarpus_bataua)	Manicaria_saccifera)))))	(((Podococcus_barteri	Orania_palindan)	Roystonea_regia)	((((Reinhardtia_latisecta	Reinhardtia_paiewonskiana)	Pelagodoxa_henryana)	Attalea_speciosa)	((Sclerosperma_profizianum	(Elaeis_oleifera	Elaeis_guineensis))	Reinhardtia_simplex)))))	Serenoa_repens)	Calamus_caryotoides);
(((Pseudophoenix_vinifera	(((((Pelagodoxa_henryana	((Geonoma_undata	((Manicaria_saccifera	(Oenocarpus_bataua	Oenocarpus_minor))	((Dypsis_decaryi	Dictyosperma_album)	((Hydriastele_microspadix	Heterospathe_cagayanensis)	(Veitchia_spiralis	Kentiopsis_piersoniorum)))))	Prestoea_acuminata))	Sclerosperma_profizianum)	(Podococcus_barteri	Orania_palindan))	(Roystonea_regia	(Nypa_fruticans	(Phoenix_dactylifera	Sabal_domingensis))))	(Bactris_major	((Elaeis_oleifera	Elaeis_guineensis)	(Reinhardtia_simplex	(Attalea_speciosa	(((Reinhardtia_gracilis	Iriartea_deltoidea)	(Leopoldinia_pulchra	Reinhardtia_paiewonskiana))	Reinhardtia_latisecta)))))))	Serenoa_repens)	Calamus_caryotoides);
(((((Reinhardtia_simplex	(Iriartea_deltoidea	(Reinhardtia_paiewonskiana	Reinhardtia_latisecta)))	((Nypa_fruticans	(Phoenix_dactylifera	Sabal_domingensis))	(((((Bactris_major	(Reinhardtia_gracilis	Pseudophoenix_vinifera))	(Attalea_speciosa	(Elaeis_oleifera	Elaeis_guineensis)))	((Pelagodoxa_henryana	((Geonoma_undata	(((Kentiopsis_piersoniorum	(Veitchia_spiralis	Dypsis_decaryi))	Dictyosperma_album)	(Hydriastele_microspadix	Heterospathe_cagayanensis)))	(Prestoea_acuminata	(Manicaria_saccifera	(Oenocarpus_bataua	Oenocarpus_minor)))))	Orania_palindan))	Podococcus_barteri)	(Sclerosperma_profizianum	Roystonea_regia))))	Serenoa_repens)	Leopoldinia_pulchra)	Calamus_caryotoides);
(((Leopoldinia_pulchra	Reinhardtia_simplex)	((Reinhardtia_latisecta	Reinhardtia_paiewonskiana)	(Serenoa_repens	(Pseudophoenix_vinifera	((((Reinhardtia_gracilis	Iriartea_deltoidea)	Attalea_speciosa)	((Elaeis_oleifera	Elaeis_guineensis)	Bactris_major))	(((Prestoea_acuminata	((Oenocarpus_bataua	Oenocarpus_minor)	(((Hydriastele_microspadix	Heterospathe_cagayanensis)	((Veitchia_spiralis	Kentiopsis_piersoniorum)	(Dypsis_decaryi	Dictyosperma_album)))	(Manicaria_saccifera	Geonoma_undata))))	((Roystonea_regia	Pelagodoxa_henryana)	Sclerosperma_profizianum))	((Orania_palindan	Podococcus_barteri)	(Nypa_fruticans	(Sabal_domingensis	Phoenix_dactylifera)))))))))	Calamus_caryotoides);
((((Reinhardtia_simplex	((((Iriartea_deltoidea	((Attalea_speciosa	(Reinhardtia_gracilis	(Sabal_domingensis	Phoenix_dactylifera)))	(Orania_palindan	Nypa_fruticans)))	((Pseudophoenix_vinifera	Bactris_major)	(Elaeis_oleifera	Elaeis_guineensis)))	((Roystonea_regia	Pelagodoxa_henryana)	(Sclerosperma_profizianum	(Prestoea_acuminata	(((Manicaria_saccifera	(Oenocarpus_bataua	Oenocarpus_minor))	(((Hydriastele_microspadix	Heterospathe_cagayanensis)	(Kentiopsis_piersoniorum	Dictyosperma_album))	(Veitchia_spiralis	Dypsis_decaryi)))	Geonoma_undata)))))	Podococcus_barteri))	(Reinhardtia_latisecta	(Leopoldinia_pulchra	Reinhardtia_paiewonskiana)))	Serenoa_repens)	Calamus_caryotoides);
(((((Roystonea_regia	Sclerosperma_profizianum)	((((Nypa_fruticans	(Serenoa_repens	(Sabal_domingensis	Phoenix_dactylifera)))	(Prestoea_acuminata	(((Manicaria_saccifera	(Oenocarpus_bataua	Oenocarpus_minor))	(((Hydriastele_microspadix	Heterospathe_cagayanensis)	((Pelagodoxa_henryana	(Dictyosperma_album	Dypsis_decaryi))	Kentiopsis_piersoniorum))	Veitchia_spiralis))	Geonoma_undata)))	(Orania_palindan	((Reinhardtia_gracilis	Attalea_speciosa)	(Pseudophoenix_vinifera	(Bactris_major	(Elaeis_oleifera	Elaeis_guineensis))))))	((Reinhardtia_paiewonskiana	(Iriartea_deltoidea	Reinhardtia_latisecta))	Reinhardtia_simplex)))	Leopoldinia_pulchra)	Podococcus_barteri)	Calamus_caryotoides);
((Serenoa_repens	((((Iriartea_deltoidea	((Pelagodoxa_henryana	Prestoea_acuminata)	(((Manicaria_saccifera	(Oenocarpus_bataua	Oenocarpus_minor))	((Hydriastele_microspadix	Heterospathe_cagayanensis)	((Dictyosperma_album	Dypsis_decaryi)	Kentiopsis_piersoniorum)))	Geonoma_undata)))	((Podococcus_barteri	Roystonea_regia)	(((Sclerosperma_profizianum	Orania_palindan)	(Pseudophoenix_vinifera	(Bactris_major	(((Elaeis_oleifera	Elaeis_guineensis)	Reinhardtia_gracilis)	Attalea_speciosa))))	((Reinhardtia_paiewonskiana	Reinhardtia_latisecta)	Reinhardtia_simplex))))	(Veitchia_spiralis	(Leopoldinia_pulchra	Nypa_fruticans)))	(Sabal_domingensis	Phoenix_dactylifera)))	Calamus_caryotoides);
((Podococcus_barteri	(((Leopoldinia_pulchra	Pelagodoxa_henryana)	Roystonea_regia)	((((Reinhardtia_gracilis	Pseudophoenix_vinifera)	((Elaeis_oleifera	Elaeis_guineensis)	Attalea_speciosa))	((Iriartea_deltoidea	((Sabal_domingensis	Phoenix_dactylifera)	Serenoa_repens))	((Reinhardtia_paiewonskiana	Reinhardtia_latisecta)	Reinhardtia_simplex)))	(((((Geonoma_undata	((Dictyosperma_album	(Veitchia_spiralis	Dypsis_decaryi))	(Heterospathe_cagayanensis	Kentiopsis_piersoniorum)))	((Manicaria_saccifera	Prestoea_acuminata)	(Oenocarpus_bataua	Oenocarpus_minor)))	Hydriastele_microspadix)	Nypa_fruticans)	(Orania_palindan	(Sclerosperma_profizianum	Bactris_major))))))	Calamus_caryotoides);
((((((Orania_palindan	Nypa_fruticans)	((((Sclerosperma_profizianum	((((Dictyosperma_album	(Veitchia_spiralis	Dypsis_decaryi))	((Hydriastele_microspadix	Heterospathe_cagayanensis)	Kentiopsis_piersoniorum))	((Oenocarpus_bataua	Oenocarpus_minor)	Manicaria_saccifera))	(Geonoma_undata	Prestoea_acuminata)))	((((Leopoldinia_pulchra	Bactris_major)	(Elaeis_oleifera	Elaeis_guineensis))	(Reinhardtia_gracilis	Pseudophoenix_vinifera))	Attalea_speciosa))	(Pelagodoxa_henryana	Roystonea_regia))	((Iriartea_deltoidea	(Reinhardtia_paiewonskiana	Reinhardtia_latisecta))	Reinhardtia_simplex)))	(Sabal_domingensis	Phoenix_dactylifera))	Podococcus_barteri)	Serenoa_repens)	Calamus_caryotoides);
(((((Sabal_domingensis	Phoenix_dactylifera)	(((Pseudophoenix_vinifera	(Reinhardtia_gracilis	(Attalea_speciosa	((Nypa_fruticans	Bactris_major)	(Elaeis_oleifera	Elaeis_guineensis)))))	((Sclerosperma_profizianum	((Leopoldinia_pulchra	Iriartea_deltoidea)	(((Veitchia_spiralis	((Hydriastele_microspadix	Heterospathe_cagayanensis)	(Kentiopsis_piersoniorum	(Dictyosperma_album	Dypsis_decaryi))))	Geonoma_undata)	(Prestoea_acuminata	((Oenocarpus_bataua	Oenocarpus_minor)	Manicaria_saccifera)))))	(Pelagodoxa_henryana	Roystonea_regia)))	(Podococcus_barteri	Orania_palindan)))	((Reinhardtia_paiewonskiana	Reinhardtia_latisecta)	Reinhardtia_simplex))	Serenoa_repens)	Calamus_caryotoides);
(((Attalea_speciosa	((((Elaeis_oleifera	Elaeis_guineensis)	(Pseudophoenix_vinifera	((Reinhardtia_paiewonskiana	Reinhardtia_latisecta)	Reinhardtia_simplex)))	Reinhardtia_gracilis)	((((Sclerosperma_profizianum	(Bactris_major	((((Prestoea_acuminata	((Oenocarpus_bataua	Oenocarpus_minor)	Manicaria_saccifera))	Geonoma_undata)	((Kentiopsis_piersoniorum	(Leopoldinia_pulchra	Heterospathe_cagayanensis))	(Dictyosperma_album	(Veitchia_spiralis	Dypsis_decaryi))))	Hydriastele_microspadix)))	(Pelagodoxa_henryana	Roystonea_regia))	((Podococcus_barteri	Orania_palindan)	(Nypa_fruticans	(Sabal_domingensis	Phoenix_dactylifera))))	Iriartea_deltoidea)))	Serenoa_repens)	Calamus_caryotoides);
((Podococcus_barteri	(Iriartea_deltoidea	((Roystonea_regia	(Serenoa_repens	(Sabal_domingensis	Phoenix_dactylifera)))	(((((Leopoldinia_pulchra	Pelagodoxa_henryana)	Bactris_major)	(Sclerosperma_profizianum	Orania_palindan))	((((Prestoea_acuminata	((Oenocarpus_bataua	Oenocarpus_minor)	Manicaria_saccifera))	Geonoma_undata)	((Kentiopsis_piersoniorum	Heterospathe_cagayanensis)	(Dictyosperma_album	(Veitchia_spiralis	Dypsis_decaryi))))	Hydriastele_microspadix))	((Attalea_speciosa	((Elaeis_oleifera	Elaeis_guineensis)	Nypa_fruticans))	((Reinhardtia_gracilis	((Reinhardtia_paiewonskiana	Reinhardtia_latisecta)	Pseudophoenix_vinifera))	Reinhardtia_simplex))))))	Calamus_caryotoides);
((Podococcus_barteri	((((Reinhardtia_gracilis	Attalea_speciosa)	(Serenoa_repens	(Elaeis_oleifera	Elaeis_guineensis)))	(Reinhardtia_simplex	(Iriartea_deltoidea	(Reinhardtia_paiewonskiana	Reinhardtia_latisecta))))	(Pseudophoenix_vinifera	((Roystonea_regia	((Pelagodoxa_henryana	Sabal_domingensis)	Phoenix_dactylifera))	(Nypa_fruticans	((Sclerosperma_profizianum	((Leopoldinia_pulchra	Bactris_major)	Orania_palindan))	(((Geonoma_undata	((Kentiopsis_piersoniorum	(Hydriastele_microspadix	Heterospathe_cagayanensis))	(Dictyosperma_album	(Veitchia_spiralis	Dypsis_decaryi))))	(Manicaria_saccifera	(Oenocarpus_minor	Oenocarpus_bataua)))	Prestoea_acuminata)))))))	Calamus_caryotoides);
((Nypa_fruticans	(((((Sclerosperma_profizianum	(Pelagodoxa_henryana	Roystonea_regia))	(Leopoldinia_pulchra	((Veitchia_spiralis	Prestoea_acuminata)	(Geonoma_undata	((Manicaria_saccifera	(Oenocarpus_bataua	Oenocarpus_minor))	((Kentiopsis_piersoniorum	Heterospathe_cagayanensis)	(Hydriastele_microspadix	(Dypsis_decaryi	Dictyosperma_album))))))))	(((Iriartea_deltoidea	(Reinhardtia_latisecta	Reinhardtia_paiewonskiana))	Reinhardtia_simplex)	(((Reinhardtia_gracilis	((Elaeis_oleifera	Elaeis_guineensis)	Attalea_speciosa))	Bactris_major)	Pseudophoenix_vinifera)))	(Podococcus_barteri	Orania_palindan))	((Phoenix_dactylifera	Sabal_domingensis)	Serenoa_repens)))	Calamus_caryotoides);
((Podococcus_barteri	(Orania_palindan	((((Nypa_fruticans	((Heterospathe_cagayanensis	((((Veitchia_spiralis	Prestoea_acuminata)	Kentiopsis_piersoniorum)	Hydriastele_microspadix)	(Dypsis_decaryi	Dictyosperma_album)))	((Manicaria_saccifera	Geonoma_undata)	(Oenocarpus_bataua	Oenocarpus_minor))))	((Phoenix_dactylifera	Sabal_domingensis)	Serenoa_repens))	(((Iriartea_deltoidea	((Leopoldinia_pulchra	Reinhardtia_latisecta)	Reinhardtia_paiewonskiana))	Reinhardtia_simplex)	(((Bactris_major	(Elaeis_oleifera	Elaeis_guineensis))	Attalea_speciosa)	(Pseudophoenix_vinifera	Reinhardtia_gracilis))))	(Sclerosperma_profizianum	(Pelagodoxa_henryana	Roystonea_regia)))))	Calamus_caryotoides);
((Serenoa_repens	((((((Podococcus_barteri	(Pelagodoxa_henryana	Roystonea_regia))	(Orania_palindan	Sclerosperma_profizianum))	(((Attalea_speciosa	((Iriartea_deltoidea	(Reinhardtia_latisecta	Reinhardtia_paiewonskiana))	Reinhardtia_simplex))	(Leopoldinia_pulchra	((Elaeis_oleifera	Elaeis_guineensis)	(Bactris_major	Pseudophoenix_vinifera))))	Reinhardtia_gracilis))	Nypa_fruticans)	(Prestoea_acuminata	(Geonoma_undata	(((Oenocarpus_bataua	Oenocarpus_minor)	Manicaria_saccifera)	(((Dypsis_decaryi	Veitchia_spiralis)	Kentiopsis_piersoniorum)	(Dictyosperma_album	(Hydriastele_microspadix	Heterospathe_cagayanensis)))))))	(Phoenix_dactylifera	Sabal_domingensis)))	Calamus_caryotoides);
((Podococcus_barteri	((((((Nypa_fruticans	Pelagodoxa_henryana)	((Prestoea_acuminata	((Hydriastele_microspadix	(((Dictyosperma_album	(Dypsis_decaryi	Veitchia_spiralis))	Kentiopsis_piersoniorum)	Heterospathe_cagayanensis))	((Oenocarpus_bataua	Oenocarpus_minor)	Manicaria_saccifera)))	Geonoma_undata))	(Leopoldinia_pulchra	Bactris_major))	((((Reinhardtia_gracilis	Attalea_speciosa)	(Elaeis_oleifera	Elaeis_guineensis))	Pseudophoenix_vinifera)	Orania_palindan))	((Serenoa_repens	(Phoenix_dactylifera	Sabal_domingensis))	(Reinhardtia_simplex	((Reinhardtia_paiewonskiana	Reinhardtia_latisecta)	Iriartea_deltoidea))))	(Roystonea_regia	Sclerosperma_profizianum)))	Calamus_caryotoides);
((Podococcus_barteri	((((Reinhardtia_gracilis	Attalea_speciosa)	(((Reinhardtia_simplex	(Reinhardtia_paiewonskiana	Reinhardtia_latisecta))	Pseudophoenix_vinifera)	(Elaeis_oleifera	Elaeis_guineensis)))	((Sclerosperma_profizianum	(Orania_palindan	(((Leopoldinia_pulchra	Bactris_major)	Nypa_fruticans)	(Iriartea_deltoidea	((((Heterospathe_cagayanensis	Hydriastele_microspadix)	((Dictyosperma_album	Dypsis_decaryi)	(Veitchia_spiralis	Kentiopsis_piersoniorum)))	Geonoma_undata)	(Prestoea_acuminata	((Oenocarpus_bataua	Oenocarpus_minor)	Manicaria_saccifera)))))))	(Pelagodoxa_henryana	Roystonea_regia)))	(Serenoa_repens	(Phoenix_dactylifera	Sabal_domingensis))))	Calamus_caryotoides);
((Podococcus_barteri	(((((Bactris_major	(Nypa_fruticans	(((Pelagodoxa_henryana	((Heterospathe_cagayanensis	((Dictyosperma_album	(Veitchia_spiralis	Dypsis_decaryi))	Kentiopsis_piersoniorum))	Geonoma_undata))	((Manicaria_saccifera	(Oenocarpus_bataua	Oenocarpus_minor))	(Prestoea_acuminata	Iriartea_deltoidea)))	Hydriastele_microspadix)))	(Serenoa_repens	(Phoenix_dactylifera	Sabal_domingensis)))	(Sclerosperma_profizianum	Orania_palindan))	((Reinhardtia_gracilis	(Attalea_speciosa	((Reinhardtia_simplex	((Leopoldinia_pulchra	Reinhardtia_paiewonskiana)	Reinhardtia_latisecta))	(Elaeis_oleifera	Elaeis_guineensis))))	Pseudophoenix_vinifera))	Roystonea_regia))	Calamus_caryotoides);
((Sclerosperma_profizianum	(((((Iriartea_deltoidea	Prestoea_acuminata)	(Roystonea_regia	((((Reinhardtia_gracilis	Podococcus_barteri)	Orania_palindan)	Attalea_speciosa)	(Sabal_domingensis	(Serenoa_repens	Phoenix_dactylifera)))))	(((Bactris_major	Nypa_fruticans)	Hydriastele_microspadix)	((Manicaria_saccifera	(Oenocarpus_bataua	Oenocarpus_minor))	((Veitchia_spiralis	(Heterospathe_cagayanensis	((Dictyosperma_album	Dypsis_decaryi)	Kentiopsis_piersoniorum)))	Geonoma_undata))))	(Reinhardtia_simplex	(Pelagodoxa_henryana	((Leopoldinia_pulchra	Reinhardtia_paiewonskiana)	Reinhardtia_latisecta))))	(Pseudophoenix_vinifera	(Elaeis_oleifera	Elaeis_guineensis))))	Calamus_caryotoides);
((((Reinhardtia_simplex	(Reinhardtia_latisecta	Reinhardtia_paiewonskiana))	((((Roystonea_regia	((Phoenix_dactylifera	Sabal_domingensis)	(Serenoa_repens	Attalea_speciosa)))	((Orania_palindan	((Bactris_major	Nypa_fruticans)	(Pelagodoxa_henryana	((Prestoea_acuminata	(Manicaria_saccifera	(Oenocarpus_bataua	Oenocarpus_minor)))	(((Dictyosperma_album	(Veitchia_spiralis	Dypsis_decaryi))	(Kentiopsis_piersoniorum	(Hydriastele_microspadix	Heterospathe_cagayanensis)))	Geonoma_undata)))))	((Reinhardtia_gracilis	Pseudophoenix_vinifera)	(Sclerosperma_profizianum	(Elaeis_oleifera	Elaeis_guineensis)))))	Leopoldinia_pulchra)	Iriartea_deltoidea))	Podococcus_barteri)	Calamus_caryotoides);
((((Reinhardtia_simplex	(Reinhardtia_latisecta	Reinhardtia_paiewonskiana))	((Nypa_fruticans	(Phoenix_dactylifera	Sabal_domingensis))	((Reinhardtia_gracilis	(Attalea_speciosa	Iriartea_deltoidea))	((Leopoldinia_pulchra	Roystonea_regia)	(((Podococcus_barteri	Orania_palindan)	(Sclerosperma_profizianum	(Prestoea_acuminata	(((Manicaria_saccifera	(Oenocarpus_bataua	Oenocarpus_minor))	((((Veitchia_spiralis	Dypsis_decaryi)	(Dictyosperma_album	Pelagodoxa_henryana))	(Kentiopsis_piersoniorum	Heterospathe_cagayanensis))	Hydriastele_microspadix))	Geonoma_undata))))	(Pseudophoenix_vinifera	((Bactris_major	Elaeis_oleifera)	Elaeis_guineensis)))))))	Serenoa_repens)	Calamus_caryotoides);
(((Reinhardtia_paiewonskiana	((Reinhardtia_simplex	((Nypa_fruticans	(Serenoa_repens	(Phoenix_dactylifera	Sabal_domingensis)))	((((Iriartea_deltoidea	(Sclerosperma_profizianum	((Prestoea_acuminata	Geonoma_undata)	((Manicaria_saccifera	(Oenocarpus_bataua	Oenocarpus_minor))	((((Veitchia_spiralis	Dypsis_decaryi)	Dictyosperma_album)	Kentiopsis_piersoniorum)	(Heterospathe_cagayanensis	Hydriastele_microspadix))))))	(Pelagodoxa_henryana	Roystonea_regia))	(Reinhardtia_gracilis	(Attalea_speciosa	((Elaeis_oleifera	Elaeis_guineensis)	(Bactris_major	Pseudophoenix_vinifera)))))	(Podococcus_barteri	Orania_palindan))))	Reinhardtia_latisecta))	Leopoldinia_pulchra)	Calamus_caryotoides);
(((Attalea_speciosa	((Elaeis_guineensis	Elaeis_oleifera)	(((Podococcus_barteri	Roystonea_regia)	(Sclerosperma_profizianum	((Leopoldinia_pulchra	Bactris_major)	Orania_palindan)))	(((Iriartea_deltoidea	((Prestoea_acuminata	(Geonoma_undata	(((((Dypsis_decaryi	Dictyosperma_album)	(Veitchia_spiralis	Kentiopsis_piersoniorum))	Heterospathe_cagayanensis)	Hydriastele_microspadix)	(Oenocarpus_bataua	(Oenocarpus_minor	Manicaria_saccifera)))))	Pelagodoxa_henryana))	(Nypa_fruticans	(Phoenix_dactylifera	Sabal_domingensis)))	((Reinhardtia_simplex	((Reinhardtia_paiewonskiana	Pseudophoenix_vinifera)	Reinhardtia_latisecta))	Reinhardtia_gracilis)))))	Serenoa_repens)	Calamus_caryotoides);
((Podococcus_barteri	(Roystonea_regia	((((Sclerosperma_profizianum	Bactris_major)	Orania_palindan)	(((Elaeis_oleifera	Elaeis_guineensis)	Attalea_speciosa)	(Reinhardtia_gracilis	Pseudophoenix_vinifera)))	(((Prestoea_acuminata	((Geonoma_undata	((((Veitchia_spiralis	Dypsis_decaryi)	Dictyosperma_album)	Kentiopsis_piersoniorum)	(Hydriastele_microspadix	Heterospathe_cagayanensis)))	((Oenocarpus_bataua	Oenocarpus_minor)	Manicaria_saccifera)))	(Iriartea_deltoidea	(Nypa_fruticans	(Serenoa_repens	(Phoenix_dactylifera	Sabal_domingensis)))))	((Pelagodoxa_henryana	Reinhardtia_simplex)	(Reinhardtia_paiewonskiana	(Leopoldinia_pulchra	Reinhardtia_latisecta)))))))	Calamus_caryotoides);
(((Attalea_speciosa	(((((Pseudophoenix_vinifera	((Leopoldinia_pulchra	Orania_palindan)	Podococcus_barteri))	((Pelagodoxa_henryana	Roystonea_regia)	(Nypa_fruticans	(Phoenix_dactylifera	Sabal_domingensis))))	(Sclerosperma_profizianum	((((Manicaria_saccifera	(Oenocarpus_bataua	Oenocarpus_minor))	Prestoea_acuminata)	((((Reinhardtia_gracilis	Dictyosperma_album)	((Dypsis_decaryi	Veitchia_spiralis)	Kentiopsis_piersoniorum))	(Hydriastele_microspadix	Heterospathe_cagayanensis))	Geonoma_undata))	Bactris_major)))	(Reinhardtia_simplex	(Iriartea_deltoidea	(Reinhardtia_paiewonskiana	Reinhardtia_latisecta))))	(Elaeis_oleifera	Elaeis_guineensis)))	Serenoa_repens)	Calamus_caryotoides);
((Podococcus_barteri	((Nypa_fruticans	((Serenoa_repens	(Phoenix_dactylifera	Sabal_domingensis))	(((((((Geonoma_undata	((Oenocarpus_bataua	Oenocarpus_minor)	(Manicaria_saccifera	((Hydriastele_microspadix	Heterospathe_cagayanensis)	((Dictyosperma_album	Dypsis_decaryi)	Kentiopsis_piersoniorum)))))	Veitchia_spiralis)	Prestoea_acuminata)	(Sclerosperma_profizianum	Pelagodoxa_henryana))	(Pseudophoenix_vinifera	(((Reinhardtia_simplex	(Reinhardtia_paiewonskiana	Reinhardtia_latisecta))	((Bactris_major	Leopoldinia_pulchra)	(Elaeis_guineensis	(Reinhardtia_gracilis	Elaeis_oleifera))))	Attalea_speciosa)))	Roystonea_regia)	Iriartea_deltoidea)))	Orania_palindan))	Calamus_caryotoides);
(((Serenoa_repens	(Phoenix_dactylifera	Sabal_domingensis))	((Nypa_fruticans	Orania_palindan)	((((((Reinhardtia_simplex	(Leopoldinia_pulchra	(Reinhardtia_paiewonskiana	Reinhardtia_latisecta)))	Pelagodoxa_henryana)	((Geonoma_undata	(((Oenocarpus_bataua	Oenocarpus_minor)	Manicaria_saccifera)	((Kentiopsis_piersoniorum	(Dictyosperma_album	(Veitchia_spiralis	Dypsis_decaryi)))	(Hydriastele_microspadix	Heterospathe_cagayanensis))))	Prestoea_acuminata))	((Attalea_speciosa	Reinhardtia_gracilis)	(Pseudophoenix_vinifera	(Sclerosperma_profizianum	(Bactris_major	(Elaeis_guineensis	Elaeis_oleifera))))))	(Roystonea_regia	Podococcus_barteri))	Iriartea_deltoidea)))	Calamus_caryotoides);
((Podococcus_barteri	(((((Sclerosperma_profizianum	Iriartea_deltoidea)	((((Pelagodoxa_henryana	Nypa_fruticans)	(Orania_palindan	(((Geonoma_undata	((Kentiopsis_piersoniorum	Heterospathe_cagayanensis)	(Dictyosperma_album	Dypsis_decaryi)))	((Veitchia_spiralis	Prestoea_acuminata)	((Oenocarpus_bataua	Oenocarpus_minor)	Manicaria_saccifera)))	Hydriastele_microspadix)))	((Reinhardtia_gracilis	Pseudophoenix_vinifera)	((Bactris_major	(Elaeis_guineensis	Elaeis_oleifera))	Attalea_speciosa)))	(Reinhardtia_simplex	(Reinhardtia_paiewonskiana	Reinhardtia_latisecta))))	(Serenoa_repens	(Phoenix_dactylifera	Sabal_domingensis)))	Leopoldinia_pulchra)	Roystonea_regia))	Calamus_caryotoides);
((Podococcus_barteri	((Roystonea_regia	((Sclerosperma_profizianum	(Elaeis_guineensis	(Elaeis_oleifera	Bactris_major)))	(Pseudophoenix_vinifera	Reinhardtia_gracilis)))	((Reinhardtia_simplex	(Iriartea_deltoidea	((Leopoldinia_pulchra	Reinhardtia_paiewonskiana)	Reinhardtia_latisecta)))	((Prestoea_acuminata	(((Hydriastele_microspadix	(Heterospathe_cagayanensis	((Dictyosperma_album	Dypsis_decaryi)	(Veitchia_spiralis	Kentiopsis_piersoniorum))))	Geonoma_undata)	((Oenocarpus_bataua	Oenocarpus_minor)	Manicaria_saccifera)))	(((Phoenix_dactylifera	((Sabal_domingensis	Pelagodoxa_henryana)	Attalea_speciosa))	Serenoa_repens)	(Nypa_fruticans	Orania_palindan))))))	Calamus_caryotoides);
(((Iriartea_deltoidea	((((Sabal_domingensis	Phoenix_dactylifera)	Nypa_fruticans)	Serenoa_repens)	Roystonea_regia))	(((Sclerosperma_profizianum	((Reinhardtia_gracilis	Podococcus_barteri)	Orania_palindan))	(Prestoea_acuminata	((((Oenocarpus_bataua	Oenocarpus_minor)	Manicaria_saccifera)	(Hydriastele_microspadix	(Veitchia_spiralis	(Heterospathe_cagayanensis	((Dictyosperma_album	Dypsis_decaryi)	Kentiopsis_piersoniorum)))))	Geonoma_undata)))	(((Reinhardtia_simplex	(Reinhardtia_paiewonskiana	Reinhardtia_latisecta))	((Bactris_major	(Elaeis_guineensis	Elaeis_oleifera))	Pseudophoenix_vinifera))	((Leopoldinia_pulchra	Pelagodoxa_henryana)	Attalea_speciosa))))	Calamus_caryotoides);
((Orania_palindan	((((Sabal_domingensis	Phoenix_dactylifera)	Nypa_fruticans)	(((Attalea_speciosa	((Leopoldinia_pulchra	Bactris_major)	(Elaeis_guineensis	Elaeis_oleifera)))	(Reinhardtia_gracilis	((Serenoa_repens	Pseudophoenix_vinifera)	(Reinhardtia_simplex	(Reinhardtia_paiewonskiana	Reinhardtia_latisecta)))))	(((Iriartea_deltoidea	(Prestoea_acuminata	((((Oenocarpus_bataua	Oenocarpus_minor)	Manicaria_saccifera)	(((Heterospathe_cagayanensis	Hydriastele_microspadix)	(Dypsis_decaryi	Pelagodoxa_henryana))	(Dictyosperma_album	(Kentiopsis_piersoniorum	Veitchia_spiralis))))	Geonoma_undata)))	Sclerosperma_profizianum)	Roystonea_regia)))	Podococcus_barteri))	Calamus_caryotoides);
(((((((Bactris_major	(Reinhardtia_gracilis	(Attalea_speciosa	(Elaeis_guineensis	Elaeis_oleifera))))	Pseudophoenix_vinifera)	((Reinhardtia_simplex	(Reinhardtia_paiewonskiana	Reinhardtia_latisecta))	(((Pelagodoxa_henryana	Sabal_domingensis)	Phoenix_dactylifera)	Nypa_fruticans)))	((((Leopoldinia_pulchra	Iriartea_deltoidea)	((((Veitchia_spiralis	Kentiopsis_piersoniorum)	(Dictyosperma_album	Dypsis_decaryi))	(Hydriastele_microspadix	Heterospathe_cagayanensis))	((Prestoea_acuminata	((Oenocarpus_bataua	Oenocarpus_minor)	Manicaria_saccifera))	Geonoma_undata)))	Sclerosperma_profizianum)	(Orania_palindan	Podococcus_barteri)))	Roystonea_regia)	Serenoa_repens)	Calamus_caryotoides);
((((Leopoldinia_pulchra	((Sclerosperma_profizianum	Pelagodoxa_henryana)	Roystonea_regia))	(Pseudophoenix_vinifera	(((Attalea_speciosa	(Bactris_major	(Elaeis_oleifera	Elaeis_guineensis)))	((Orania_palindan	Nypa_fruticans)	(((Prestoea_acuminata	(Manicaria_saccifera	(Oenocarpus_bataua	Oenocarpus_minor)))	Geonoma_undata)	(((Hydriastele_microspadix	Heterospathe_cagayanensis)	((Veitchia_spiralis	Dypsis_decaryi)	Dictyosperma_album))	Kentiopsis_piersoniorum))))	(Reinhardtia_gracilis	((((Iriartea_deltoidea	Reinhardtia_paiewonskiana)	Reinhardtia_latisecta)	Reinhardtia_simplex)	(Serenoa_repens	(Phoenix_dactylifera	Sabal_domingensis)))))))	Podococcus_barteri)	Calamus_caryotoides);
((Pseudophoenix_vinifera	((((Iriartea_deltoidea	(Leopoldinia_pulchra	Reinhardtia_paiewonskiana))	Reinhardtia_latisecta)	Reinhardtia_simplex)	((Reinhardtia_gracilis	(Attalea_speciosa	(Bactris_major	(Elaeis_oleifera	Elaeis_guineensis))))	(((Serenoa_repens	(Nypa_fruticans	(Phoenix_dactylifera	Sabal_domingensis)))	Roystonea_regia)	((((Sclerosperma_profizianum	Veitchia_spiralis)	(Geonoma_undata	((Manicaria_saccifera	(Oenocarpus_bataua	Oenocarpus_minor))	((((Hydriastele_microspadix	Heterospathe_cagayanensis)	Dypsis_decaryi)	Kentiopsis_piersoniorum)	Dictyosperma_album))))	Prestoea_acuminata)	(Pelagodoxa_henryana	(Orania_palindan	Podococcus_barteri)))))))	Calamus_caryotoides);
((Serenoa_repens	((Nypa_fruticans	(Phoenix_dactylifera	Sabal_domingensis))	(Roystonea_regia	(Iriartea_deltoidea	(((Podococcus_barteri	(Orania_palindan	(Sclerosperma_profizianum	(Pelagodoxa_henryana	(Leopoldinia_pulchra	Bactris_major)))))	((Geonoma_undata	((Manicaria_saccifera	(Oenocarpus_bataua	Oenocarpus_minor))	(((Veitchia_spiralis	Kentiopsis_piersoniorum)	(Hydriastele_microspadix	Heterospathe_cagayanensis))	(Dictyosperma_album	Dypsis_decaryi))))	Prestoea_acuminata))	((((Reinhardtia_paiewonskiana	Reinhardtia_latisecta)	Reinhardtia_simplex)	Pseudophoenix_vinifera)	(Reinhardtia_gracilis	(Attalea_speciosa	(Elaeis_oleifera	Elaeis_guineensis)))))))))	Calamus_caryotoides);
((Serenoa_repens	((Phoenix_dactylifera	Sabal_domingensis)	(((Sclerosperma_profizianum	(Podococcus_barteri	Roystonea_regia))	Iriartea_deltoidea)	(((Pelagodoxa_henryana	(Reinhardtia_paiewonskiana	Reinhardtia_latisecta))	Reinhardtia_simplex)	((Veitchia_spiralis	(Reinhardtia_gracilis	Pseudophoenix_vinifera))	(((Nypa_fruticans	(Leopoldinia_pulchra	Orania_palindan))	((Prestoea_acuminata	Bactris_major)	(Geonoma_undata	((((Manicaria_saccifera	(Oenocarpus_bataua	Oenocarpus_minor))	(Hydriastele_microspadix	Heterospathe_cagayanensis))	Kentiopsis_piersoniorum)	(Dictyosperma_album	Dypsis_decaryi)))))	(Attalea_speciosa	(Elaeis_oleifera	Elaeis_guineensis))))))))	Calamus_caryotoides);
((Podococcus_barteri	((Pelagodoxa_henryana	Roystonea_regia)	(((Veitchia_spiralis	Sclerosperma_profizianum)	((((Leopoldinia_pulchra	Bactris_major)	Nypa_fruticans)	((((Manicaria_saccifera	(Oenocarpus_bataua	Oenocarpus_minor))	((Kentiopsis_piersoniorum	(Dictyosperma_album	Dypsis_decaryi))	(Heterospathe_cagayanensis	Hydriastele_microspadix)))	Geonoma_undata)	Prestoea_acuminata))	Orania_palindan))	((Phoenix_dactylifera	Sabal_domingensis)	(((((Serenoa_repens	Attalea_speciosa)	(Elaeis_oleifera	Elaeis_guineensis))	Reinhardtia_gracilis)	Pseudophoenix_vinifera)	(((Reinhardtia_latisecta	Reinhardtia_paiewonskiana)	Iriartea_deltoidea)	Reinhardtia_simplex))))))	Calamus_caryotoides);
((((((Orania_palindan	((Leopoldinia_pulchra	Bactris_major)	Sclerosperma_profizianum))	((((Manicaria_saccifera	(Oenocarpus_bataua	Oenocarpus_minor))	(((Veitchia_spiralis	Kentiopsis_piersoniorum)	(Dictyosperma_album	Dypsis_decaryi))	(Heterospathe_cagayanensis	Hydriastele_microspadix)))	Geonoma_undata)	Prestoea_acuminata))	(((((Iriartea_deltoidea	Reinhardtia_latisecta)	Reinhardtia_paiewonskiana)	Reinhardtia_simplex)	(Reinhardtia_gracilis	((Phoenix_dactylifera	Sabal_domingensis)	(Nypa_fruticans	(Serenoa_repens	Attalea_speciosa)))))	(Pseudophoenix_vinifera	(Elaeis_oleifera	Elaeis_guineensis))))	(Pelagodoxa_henryana	Roystonea_regia))	Podococcus_barteri)	Calamus_caryotoides);
(((Leopoldinia_pulchra	(((Sclerosperma_profizianum	(Orania_palindan	((((Manicaria_saccifera	(Oenocarpus_bataua	Oenocarpus_minor))	((Kentiopsis_piersoniorum	(Dictyosperma_album	(Veitchia_spiralis	Dypsis_decaryi)))	(Heterospathe_cagayanensis	(Reinhardtia_gracilis	Hydriastele_microspadix))))	Geonoma_undata)	Prestoea_acuminata)))	(((Attalea_speciosa	((Iriartea_deltoidea	(Reinhardtia_latisecta	Reinhardtia_paiewonskiana))	Reinhardtia_simplex))	((Serenoa_repens	(Phoenix_dactylifera	Sabal_domingensis))	Nypa_fruticans))	(Pseudophoenix_vinifera	(Bactris_major	(Elaeis_oleifera	Elaeis_guineensis)))))	(Pelagodoxa_henryana	Roystonea_regia)))	Podococcus_barteri)	Calamus_caryotoides);
(((((((Iriartea_deltoidea	((((Manicaria_saccifera	(Oenocarpus_bataua	Oenocarpus_minor))	(((Veitchia_spiralis	Kentiopsis_piersoniorum)	(Dictyosperma_album	Dypsis_decaryi))	(Heterospathe_cagayanensis	Hydriastele_microspadix)))	Geonoma_undata)	Prestoea_acuminata))	(Pelagodoxa_henryana	Sclerosperma_profizianum))	Orania_palindan)	((((Reinhardtia_latisecta	Reinhardtia_paiewonskiana)	Reinhardtia_simplex)	((Serenoa_repens	(Phoenix_dactylifera	Sabal_domingensis))	Nypa_fruticans))	(Pseudophoenix_vinifera	(Reinhardtia_gracilis	(Attalea_speciosa	(Bactris_major	(Elaeis_oleifera	Elaeis_guineensis)))))))	(Leopoldinia_pulchra	Roystonea_regia))	Podococcus_barteri)	Calamus_caryotoides);
(((((Sclerosperma_profizianum	(((Leopoldinia_pulchra	Bactris_major)	((((Manicaria_saccifera	(Oenocarpus_bataua	Oenocarpus_minor))	((Dictyosperma_album	Dypsis_decaryi)	((Heterospathe_cagayanensis	Hydriastele_microspadix)	Kentiopsis_piersoniorum)))	Geonoma_undata)	Prestoea_acuminata))	Orania_palindan))	((((((Iriartea_deltoidea	(Reinhardtia_latisecta	Reinhardtia_paiewonskiana))	Reinhardtia_simplex)	(Serenoa_repens	(Nypa_fruticans	(Phoenix_dactylifera	Sabal_domingensis))))	(Pelagodoxa_henryana	Attalea_speciosa))	((Pseudophoenix_vinifera	Veitchia_spiralis)	Reinhardtia_gracilis))	(Elaeis_oleifera	Elaeis_guineensis)))	Roystonea_regia)	Podococcus_barteri)	Calamus_caryotoides);
((Reinhardtia_paiewonskiana	((Reinhardtia_simplex	(((((Elaeis_oleifera	Elaeis_guineensis)	Attalea_speciosa)	(Reinhardtia_gracilis	Pseudophoenix_vinifera))	((Sclerosperma_profizianum	Bactris_major)	((Orania_palindan	Podococcus_barteri)	Leopoldinia_pulchra)))	((Pelagodoxa_henryana	Roystonea_regia)	(((((Hydriastele_microspadix	Heterospathe_cagayanensis)	(Kentiopsis_piersoniorum	(Dictyosperma_album	(Veitchia_spiralis	Dypsis_decaryi))))	Geonoma_undata)	(Prestoea_acuminata	(Manicaria_saccifera	(Oenocarpus_bataua	Oenocarpus_minor))))	(Nypa_fruticans	((Iriartea_deltoidea	Sabal_domingensis)	(Phoenix_dactylifera	Serenoa_repens)))))))	Reinhardtia_latisecta))	Calamus_caryotoides);
((Serenoa_repens	((((((Reinhardtia_gracilis	(Podococcus_barteri	Orania_palindan))	((Prestoea_acuminata	((Oenocarpus_minor	Oenocarpus_bataua)	Manicaria_saccifera))	((((Hydriastele_microspadix	Heterospathe_cagayanensis)	(Veitchia_spiralis	Kentiopsis_piersoniorum))	(Dypsis_decaryi	Dictyosperma_album))	Geonoma_undata)))	(Pseudophoenix_vinifera	(Sclerosperma_profizianum	((Elaeis_oleifera	Elaeis_guineensis)	Bactris_major))))	(Pelagodoxa_henryana	Roystonea_regia))	(Reinhardtia_simplex	(Attalea_speciosa	((Reinhardtia_latisecta	(Leopoldinia_pulchra	Reinhardtia_paiewonskiana))	Iriartea_deltoidea))))	(Nypa_fruticans	(Phoenix_dactylifera	Sabal_domingensis))))	Calamus_caryotoides);
((Podococcus_barteri	(((((Elaeis_oleifera	Elaeis_guineensis)	Bactris_major)	(((Pelagodoxa_henryana	Nypa_fruticans)	Orania_palindan)	((Manicaria_saccifera	Geonoma_undata)	((((Hydriastele_microspadix	Heterospathe_cagayanensis)	((Dypsis_decaryi	Veitchia_spiralis)	Kentiopsis_piersoniorum))	Dictyosperma_album)	(Prestoea_acuminata	(Oenocarpus_minor	Oenocarpus_bataua))))))	(Pseudophoenix_vinifera	Sclerosperma_profizianum))	((Roystonea_regia	((Phoenix_dactylifera	Sabal_domingensis)	Serenoa_repens))	((Leopoldinia_pulchra	Reinhardtia_simplex)	((Reinhardtia_gracilis	((Reinhardtia_latisecta	Reinhardtia_paiewonskiana)	Iriartea_deltoidea))	Attalea_speciosa)))))	Calamus_caryotoides);
((Podococcus_barteri	((Orania_palindan	(((((Roystonea_regia	(Phoenix_dactylifera	Sabal_domingensis))	Serenoa_repens)	((Bactris_major	Nypa_fruticans)	(((Geonoma_undata	((Kentiopsis_piersoniorum	(Dictyosperma_album	Dypsis_decaryi))	(Hydriastele_microspadix	Heterospathe_cagayanensis)))	(Manicaria_saccifera	(Oenocarpus_minor	Oenocarpus_bataua)))	(Veitchia_spiralis	Prestoea_acuminata))))	Leopoldinia_pulchra)	((Pseudophoenix_vinifera	(Elaeis_oleifera	Elaeis_guineensis))	(((Reinhardtia_simplex	((Reinhardtia_latisecta	Reinhardtia_paiewonskiana)	Iriartea_deltoidea))	(Pelagodoxa_henryana	Attalea_speciosa))	Sclerosperma_profizianum))))	Reinhardtia_gracilis))	Calamus_caryotoides);
((Podococcus_barteri	(((((Orania_palindan	Nypa_fruticans)	(Sclerosperma_profizianum	((Geonoma_undata	(((Heterospathe_cagayanensis	Kentiopsis_piersoniorum)	(Dictyosperma_album	(Veitchia_spiralis	Dypsis_decaryi)))	Hydriastele_microspadix))	((Manicaria_saccifera	(Oenocarpus_bataua	Oenocarpus_minor))	Prestoea_acuminata))))	((Reinhardtia_gracilis	Pseudophoenix_vinifera)	((Elaeis_oleifera	Elaeis_guineensis)	Bactris_major)))	((Roystonea_regia	(Phoenix_dactylifera	Sabal_domingensis))	Serenoa_repens))	((Reinhardtia_simplex	((Reinhardtia_latisecta	(Leopoldinia_pulchra	Reinhardtia_paiewonskiana))	Iriartea_deltoidea))	(Pelagodoxa_henryana	Attalea_speciosa))))	Calamus_caryotoides);
((Podococcus_barteri	(Orania_palindan	((((Reinhardtia_simplex	((Reinhardtia_latisecta	Reinhardtia_paiewonskiana)	Iriartea_deltoidea))	(((Pelagodoxa_henryana	(Geonoma_undata	(((Kentiopsis_piersoniorum	(Dictyosperma_album	Dypsis_decaryi))	(Heterospathe_cagayanensis	Hydriastele_microspadix))	Veitchia_spiralis)))	((Manicaria_saccifera	(Oenocarpus_bataua	Oenocarpus_minor))	Prestoea_acuminata))	((Bactris_major	Leopoldinia_pulchra)	Nypa_fruticans)))	(((Roystonea_regia	(Phoenix_dactylifera	Sabal_domingensis))	(Attalea_speciosa	Serenoa_repens))	(Pseudophoenix_vinifera	(Elaeis_oleifera	Elaeis_guineensis))))	(Reinhardtia_gracilis	Sclerosperma_profizianum))))	Calamus_caryotoides);
(((Podococcus_barteri	((Reinhardtia_simplex	((Reinhardtia_latisecta	Reinhardtia_paiewonskiana)	Iriartea_deltoidea))	(((Geonoma_undata	((((Kentiopsis_piersoniorum	(Veitchia_spiralis	Dypsis_decaryi))	(Dictyosperma_album	(Heterospathe_cagayanensis	Hydriastele_microspadix)))	(Manicaria_saccifera	(Oenocarpus_bataua	Oenocarpus_minor)))	Prestoea_acuminata))	Pelagodoxa_henryana)	(((Phoenix_dactylifera	Sabal_domingensis)	Nypa_fruticans)	(((Sclerosperma_profizianum	Orania_palindan)	Roystonea_regia)	((Reinhardtia_gracilis	(Attalea_speciosa	(((Leopoldinia_pulchra	Bactris_major)	Elaeis_oleifera)	Elaeis_guineensis)))	Pseudophoenix_vinifera))))))	Serenoa_repens)	Calamus_caryotoides);
((((Reinhardtia_simplex	((Reinhardtia_latisecta	Reinhardtia_paiewonskiana)	Iriartea_deltoidea))	((Pseudophoenix_vinifera	((Podococcus_barteri	Orania_palindan)	((Sclerosperma_profizianum	Pelagodoxa_henryana)	(Prestoea_acuminata	((((Heterospathe_cagayanensis	(Reinhardtia_gracilis	Hydriastele_microspadix))	((Kentiopsis_piersoniorum	Veitchia_spiralis)	(Dypsis_decaryi	Dictyosperma_album)))	(Manicaria_saccifera	(Oenocarpus_bataua	Oenocarpus_minor)))	Geonoma_undata)))))	((Roystonea_regia	(Phoenix_dactylifera	Sabal_domingensis))	((Attalea_speciosa	(Elaeis_oleifera	Elaeis_guineensis))	((Leopoldinia_pulchra	Bactris_major)	Nypa_fruticans)))))	Serenoa_repens)	Calamus_caryotoides);
((Serenoa_repens	((Phoenix_dactylifera	Sabal_domingensis)	((((Reinhardtia_simplex	((Reinhardtia_latisecta	Reinhardtia_paiewonskiana)	Iriartea_deltoidea))	(Pseudophoenix_vinifera	(((((Leopoldinia_pulchra	Bactris_major)	(Prestoea_acuminata	(((Heterospathe_cagayanensis	(((Reinhardtia_gracilis	(Veitchia_spiralis	Dypsis_decaryi))	Dictyosperma_album)	(Hydriastele_microspadix	Kentiopsis_piersoniorum)))	(Manicaria_saccifera	(Oenocarpus_bataua	Oenocarpus_minor)))	Geonoma_undata)))	Nypa_fruticans)	Orania_palindan)	(Attalea_speciosa	(Elaeis_oleifera	Elaeis_guineensis)))))	(Sclerosperma_profizianum	Pelagodoxa_henryana))	(Podococcus_barteri	Roystonea_regia))))	Calamus_caryotoides);
((Serenoa_repens	((Orania_palindan	Podococcus_barteri)	((((Reinhardtia_simplex	(Reinhardtia_latisecta	Reinhardtia_paiewonskiana))	Leopoldinia_pulchra)	((Pelagodoxa_henryana	Attalea_speciosa)	((((Bactris_major	Nypa_fruticans)	(Elaeis_oleifera	Elaeis_guineensis))	Pseudophoenix_vinifera)	(Sclerosperma_profizianum	(Iriartea_deltoidea	(Prestoea_acuminata	((((Kentiopsis_piersoniorum	((Reinhardtia_gracilis	(Veitchia_spiralis	Dypsis_decaryi))	Dictyosperma_album))	(Heterospathe_cagayanensis	Hydriastele_microspadix))	(Manicaria_saccifera	(Oenocarpus_bataua	Oenocarpus_minor)))	Geonoma_undata)))))))	((Phoenix_dactylifera	Sabal_domingensis)	Roystonea_regia))))	Calamus_caryotoides);
(((Serenoa_repens	(((Reinhardtia_simplex	((Reinhardtia_latisecta	Leopoldinia_pulchra)	Reinhardtia_paiewonskiana))	(Pseudophoenix_vinifera	(Attalea_speciosa	((Bactris_major	Elaeis_oleifera)	Elaeis_guineensis))))	((Roystonea_regia	((Orania_palindan	Sclerosperma_profizianum)	(Iriartea_deltoidea	(Pelagodoxa_henryana	(Prestoea_acuminata	((((Heterospathe_cagayanensis	((Dypsis_decaryi	(Reinhardtia_gracilis	Veitchia_spiralis))	Dictyosperma_album))	(Hydriastele_microspadix	Kentiopsis_piersoniorum))	(Manicaria_saccifera	(Oenocarpus_bataua	Oenocarpus_minor)))	Geonoma_undata))))))	(Nypa_fruticans	(Phoenix_dactylifera	Sabal_domingensis)))))	Podococcus_barteri)	Calamus_caryotoides);
(((((Reinhardtia_latisecta	(Leopoldinia_pulchra	Reinhardtia_paiewonskiana))	((Serenoa_repens	Phoenix_dactylifera)	(Sabal_domingensis	Iriartea_deltoidea)))	(((Pelagodoxa_henryana	Roystonea_regia)	Sclerosperma_profizianum)	(((Reinhardtia_gracilis	Pseudophoenix_vinifera)	(((((Dypsis_decaryi	Dictyosperma_album)	(Kentiopsis_piersoniorum	(Hydriastele_microspadix	Heterospathe_cagayanensis)))	(((Oenocarpus_bataua	Oenocarpus_minor)	Manicaria_saccifera)	Geonoma_undata))	(Veitchia_spiralis	Prestoea_acuminata))	(Orania_palindan	Nypa_fruticans)))	((Attalea_speciosa	(Bactris_major	(Elaeis_guineensis	Elaeis_oleifera)))	Reinhardtia_simplex))))	Podococcus_barteri)	Calamus_caryotoides);
(((Orania_palindan	((((Phoenix_dactylifera	Sabal_domingensis)	Nypa_fruticans)	Serenoa_repens)	(((Pelagodoxa_henryana	Roystonea_regia)	(Sclerosperma_profizianum	(Prestoea_acuminata	((((Heterospathe_cagayanensis	Veitchia_spiralis)	((Dypsis_decaryi	Dictyosperma_album)	(Hydriastele_microspadix	Kentiopsis_piersoniorum)))	((Oenocarpus_bataua	Oenocarpus_minor)	Manicaria_saccifera))	Geonoma_undata))))	(((Pseudophoenix_vinifera	(Bactris_major	(Elaeis_guineensis	Elaeis_oleifera)))	(Reinhardtia_gracilis	(Attalea_speciosa	(Reinhardtia_simplex	((Iriartea_deltoidea	Reinhardtia_latisecta)	Reinhardtia_paiewonskiana)))))	Leopoldinia_pulchra))))	Podococcus_barteri)	Calamus_caryotoides);
((((((Reinhardtia_latisecta	Leopoldinia_pulchra)	(Iriartea_deltoidea	Reinhardtia_paiewonskiana))	Reinhardtia_simplex)	(((Phoenix_dactylifera	Sabal_domingensis)	((Pelagodoxa_henryana	Roystonea_regia)	Podococcus_barteri))	((Pseudophoenix_vinifera	(Attalea_speciosa	((Reinhardtia_gracilis	Bactris_major)	(Elaeis_guineensis	Elaeis_oleifera))))	(((Veitchia_spiralis	Sclerosperma_profizianum)	((Prestoea_acuminata	((Oenocarpus_bataua	Oenocarpus_minor)	Manicaria_saccifera))	(((Heterospathe_cagayanensis	(Dypsis_decaryi	Hydriastele_microspadix))	(Kentiopsis_piersoniorum	Dictyosperma_album))	Geonoma_undata)))	(Orania_palindan	Nypa_fruticans)))))	Serenoa_repens)	Calamus_caryotoides);
((Sclerosperma_profizianum	((Pseudophoenix_vinifera	(Reinhardtia_gracilis	(Attalea_speciosa	(Bactris_major	(Elaeis_guineensis	Elaeis_oleifera)))))	((((((((Oenocarpus_bataua	Oenocarpus_minor)	Manicaria_saccifera)	((((Dictyosperma_album	Dypsis_decaryi)	Hydriastele_microspadix)	Heterospathe_cagayanensis)	(Veitchia_spiralis	Kentiopsis_piersoniorum)))	Geonoma_undata)	(Pelagodoxa_henryana	Nypa_fruticans))	Prestoea_acuminata)	((Iriartea_deltoidea	(Reinhardtia_paiewonskiana	(Leopoldinia_pulchra	Reinhardtia_latisecta)))	Reinhardtia_simplex))	((Podococcus_barteri	Roystonea_regia)	((Serenoa_repens	(Phoenix_dactylifera	Sabal_domingensis))	Orania_palindan)))))	Calamus_caryotoides);
((((((((Leopoldinia_pulchra	Iriartea_deltoidea)	(Reinhardtia_gracilis	Attalea_speciosa))	(((Reinhardtia_paiewonskiana	Reinhardtia_latisecta)	Reinhardtia_simplex)	(Pseudophoenix_vinifera	(Bactris_major	(Elaeis_guineensis	Elaeis_oleifera)))))	(Serenoa_repens	(Phoenix_dactylifera	Sabal_domingensis)))	(Sclerosperma_profizianum	(((((Geonoma_undata	(Heterospathe_cagayanensis	(Kentiopsis_piersoniorum	(Dictyosperma_album	(Veitchia_spiralis	Dypsis_decaryi)))))	(Prestoea_acuminata	((Oenocarpus_bataua	Oenocarpus_minor)	Manicaria_saccifera)))	Hydriastele_microspadix)	Nypa_fruticans)	Orania_palindan)))	(Pelagodoxa_henryana	Roystonea_regia))	Podococcus_barteri)	Calamus_caryotoides);
((((((((Leopoldinia_pulchra	Reinhardtia_paiewonskiana)	Reinhardtia_latisecta)	Reinhardtia_simplex)	(Bactris_major	(Elaeis_guineensis	Elaeis_oleifera)))	(Reinhardtia_gracilis	Attalea_speciosa))	(((Serenoa_repens	(Roystonea_regia	(Phoenix_dactylifera	Sabal_domingensis)))	Iriartea_deltoidea)	(Pseudophoenix_vinifera	(Sclerosperma_profizianum	((((((Heterospathe_cagayanensis	(((Dypsis_decaryi	Veitchia_spiralis)	Kentiopsis_piersoniorum)	Dictyosperma_album))	Hydriastele_microspadix)	(((Oenocarpus_bataua	Oenocarpus_minor)	Manicaria_saccifera)	Geonoma_undata))	Prestoea_acuminata)	(Pelagodoxa_henryana	Nypa_fruticans))	Orania_palindan)))))	Podococcus_barteri)	Calamus_caryotoides);
((((Attalea_speciosa	Pelagodoxa_henryana)	((((Elaeis_guineensis	Elaeis_oleifera)	(Pseudophoenix_vinifera	((Reinhardtia_paiewonskiana	Reinhardtia_latisecta)	Reinhardtia_simplex)))	(Serenoa_repens	(Roystonea_regia	(Nypa_fruticans	(Phoenix_dactylifera	Sabal_domingensis)))))	((Leopoldinia_pulchra	Bactris_major)	(((Veitchia_spiralis	Sclerosperma_profizianum)	Orania_palindan)	((((Prestoea_acuminata	((Oenocarpus_bataua	Oenocarpus_minor)	Manicaria_saccifera))	((Iriartea_deltoidea	Kentiopsis_piersoniorum)	((Dypsis_decaryi	(Reinhardtia_gracilis	Dictyosperma_album))	Heterospathe_cagayanensis)))	Geonoma_undata)	Hydriastele_microspadix)))))	Podococcus_barteri)	Calamus_caryotoides);
(((((Iriartea_deltoidea	((Reinhardtia_paiewonskiana	Leopoldinia_pulchra)	Reinhardtia_latisecta))	Reinhardtia_simplex)	((((Roystonea_regia	(Orania_palindan	(Serenoa_repens	(Nypa_fruticans	(Phoenix_dactylifera	Sabal_domingensis)))))	Sclerosperma_profizianum)	(Pelagodoxa_henryana	((((Oenocarpus_bataua	Oenocarpus_minor)	Manicaria_saccifera)	(((Kentiopsis_piersoniorum	(Dypsis_decaryi	Veitchia_spiralis))	(Dictyosperma_album	Heterospathe_cagayanensis))	Hydriastele_microspadix))	(Geonoma_undata	Prestoea_acuminata))))	((Bactris_major	((Attalea_speciosa	(Elaeis_guineensis	Elaeis_oleifera))	Reinhardtia_gracilis))	Pseudophoenix_vinifera)))	Podococcus_barteri)	Calamus_caryotoides);
(((((Iriartea_deltoidea	(Nypa_fruticans	(Phoenix_dactylifera	(Serenoa_repens	Sabal_domingensis))))	Roystonea_regia)	((Pseudophoenix_vinifera	(Pelagodoxa_henryana	((Geonoma_undata	((Manicaria_saccifera	(Oenocarpus_minor	Oenocarpus_bataua))	((Dictyosperma_album	(Dypsis_decaryi	Veitchia_spiralis))	((Hydriastele_microspadix	Heterospathe_cagayanensis)	Kentiopsis_piersoniorum))))	Prestoea_acuminata)))	(((Reinhardtia_paiewonskiana	Reinhardtia_latisecta)	Reinhardtia_simplex)	(((Orania_palindan	Sclerosperma_profizianum)	(Leopoldinia_pulchra	Bactris_major))	((Attalea_speciosa	(Elaeis_guineensis	Elaeis_oleifera))	Reinhardtia_gracilis)))))	Podococcus_barteri)	Calamus_caryotoides);
((((((((Roystonea_regia	(Pelagodoxa_henryana	Sclerosperma_profizianum))	((Leopoldinia_pulchra	Podococcus_barteri)	Iriartea_deltoidea))	Pseudophoenix_vinifera)	(((Attalea_speciosa	(Elaeis_guineensis	Elaeis_oleifera))	Reinhardtia_gracilis)	((((Geonoma_undata	((Manicaria_saccifera	(Oenocarpus_minor	Oenocarpus_bataua))	((Dictyosperma_album	(Dypsis_decaryi	Veitchia_spiralis))	((Hydriastele_microspadix	Heterospathe_cagayanensis)	Kentiopsis_piersoniorum))))	Prestoea_acuminata)	Orania_palindan)	(Nypa_fruticans	Bactris_major))))	(Sabal_domingensis	Phoenix_dactylifera))	(Serenoa_repens	Reinhardtia_simplex))	(Reinhardtia_paiewonskiana	Reinhardtia_latisecta))	Calamus_caryotoides);
((Podococcus_barteri	((Attalea_speciosa	(Reinhardtia_simplex	((Reinhardtia_latisecta	Iriartea_deltoidea)	(Leopoldinia_pulchra	Reinhardtia_paiewonskiana))))	(((Reinhardtia_gracilis	Pseudophoenix_vinifera)	((Bactris_major	(Elaeis_oleifera	Elaeis_guineensis))	((Nypa_fruticans	Orania_palindan)	(Pelagodoxa_henryana	((((Oenocarpus_minor	Oenocarpus_bataua)	Manicaria_saccifera)	((Kentiopsis_piersoniorum	((Hydriastele_microspadix	Heterospathe_cagayanensis)	((Veitchia_spiralis	Dypsis_decaryi)	Dictyosperma_album)))	Geonoma_undata))	Prestoea_acuminata)))))	(((Sabal_domingensis	Phoenix_dactylifera)	Serenoa_repens)	(Sclerosperma_profizianum	Roystonea_regia)))))	Calamus_caryotoides);
((Podococcus_barteri	(Orania_palindan	(((Pelagodoxa_henryana	((((Veitchia_spiralis	((Heterospathe_cagayanensis	Dictyosperma_album)	Kentiopsis_piersoniorum))	Geonoma_undata)	(((Oenocarpus_minor	Oenocarpus_bataua)	Manicaria_saccifera)	Prestoea_acuminata))	(Dypsis_decaryi	Hydriastele_microspadix)))	(((Nypa_fruticans	(Sabal_domingensis	Phoenix_dactylifera))	Serenoa_repens)	(Sclerosperma_profizianum	Roystonea_regia)))	(((Bactris_major	Pseudophoenix_vinifera)	(Elaeis_oleifera	Elaeis_guineensis))	(Reinhardtia_gracilis	(Attalea_speciosa	(Reinhardtia_simplex	((Reinhardtia_latisecta	Iriartea_deltoidea)	(Leopoldinia_pulchra	Reinhardtia_paiewonskiana)))))))))	Calamus_caryotoides);
((Orania_palindan	(Podococcus_barteri	((Pelagodoxa_henryana	((((Hydriastele_microspadix	Heterospathe_cagayanensis)	(((Veitchia_spiralis	Dypsis_decaryi)	Dictyosperma_album)	Kentiopsis_piersoniorum))	Geonoma_undata)	(((Oenocarpus_minor	Oenocarpus_bataua)	Manicaria_saccifera)	Prestoea_acuminata)))	((Serenoa_repens	((Sclerosperma_profizianum	Roystonea_regia)	(Nypa_fruticans	(Sabal_domingensis	Phoenix_dactylifera))))	((((Leopoldinia_pulchra	Bactris_major)	Pseudophoenix_vinifera)	(Elaeis_oleifera	Elaeis_guineensis))	((Reinhardtia_gracilis	(Attalea_speciosa	((Reinhardtia_latisecta	Iriartea_deltoidea)	Reinhardtia_paiewonskiana)))	Reinhardtia_simplex))))))	Calamus_caryotoides);
((Orania_palindan	(Sclerosperma_profizianum	(Bactris_major	((((Nypa_fruticans	(Sabal_domingensis	Phoenix_dactylifera))	(Serenoa_repens	(Podococcus_barteri	Roystonea_regia)))	(Pseudophoenix_vinifera	((Elaeis_oleifera	Elaeis_guineensis)	(((Reinhardtia_simplex	(Iriartea_deltoidea	(Reinhardtia_paiewonskiana	Reinhardtia_latisecta)))	Attalea_speciosa)	Reinhardtia_gracilis))))	((Leopoldinia_pulchra	Pelagodoxa_henryana)	(Geonoma_undata	((((Oenocarpus_minor	Oenocarpus_bataua)	Manicaria_saccifera)	(((Dypsis_decaryi	Dictyosperma_album)	(Kentiopsis_piersoniorum	Heterospathe_cagayanensis))	Hydriastele_microspadix))	(Veitchia_spiralis	Prestoea_acuminata))))))))	Calamus_caryotoides);
((((((Geonoma_undata	((Dypsis_decaryi	Dictyosperma_album)	((Leopoldinia_pulchra	(Heterospathe_cagayanensis	Hydriastele_microspadix))	Kentiopsis_piersoniorum)))	((Prestoea_acuminata	((Oenocarpus_minor	Oenocarpus_bataua)	Manicaria_saccifera))	Veitchia_spiralis))	((Podococcus_barteri	Orania_palindan)	(Pelagodoxa_henryana	Sclerosperma_profizianum)))	((Roystonea_regia	((Nypa_fruticans	(Sabal_domingensis	Phoenix_dactylifera))	Serenoa_repens))	((((Reinhardtia_gracilis	Bactris_major)	Elaeis_oleifera)	Elaeis_guineensis)	((Reinhardtia_simplex	(Iriartea_deltoidea	(Reinhardtia_paiewonskiana	Reinhardtia_latisecta)))	Attalea_speciosa))))	Pseudophoenix_vinifera)	Calamus_caryotoides);
((((Nypa_fruticans	((Pelagodoxa_henryana	Sabal_domingensis)	Phoenix_dactylifera))	((((Reinhardtia_gracilis	Pseudophoenix_vinifera)	((Elaeis_oleifera	Elaeis_guineensis)	Bactris_major))	(Attalea_speciosa	((Reinhardtia_simplex	(Reinhardtia_paiewonskiana	Reinhardtia_latisecta))	Serenoa_repens)))	(Roystonea_regia	(Iriartea_deltoidea	(((((Prestoea_acuminata	(Manicaria_saccifera	(Oenocarpus_bataua	Oenocarpus_minor)))	Geonoma_undata)	(((Veitchia_spiralis	Dypsis_decaryi)	Dictyosperma_album)	((Heterospathe_cagayanensis	Hydriastele_microspadix)	Kentiopsis_piersoniorum)))	(Leopoldinia_pulchra	Orania_palindan))	Sclerosperma_profizianum)))))	Podococcus_barteri)	Calamus_caryotoides);
(((((((Pelagodoxa_henryana	Sabal_domingensis)	Phoenix_dactylifera)	((Iriartea_deltoidea	(((Prestoea_acuminata	(Manicaria_saccifera	(Oenocarpus_bataua	Oenocarpus_minor)))	Geonoma_undata)	(Kentiopsis_piersoniorum	(((Veitchia_spiralis	Dypsis_decaryi)	Dictyosperma_album)	(Heterospathe_cagayanensis	Hydriastele_microspadix)))))	((((Pseudophoenix_vinifera	((Attalea_speciosa	(Elaeis_oleifera	Elaeis_guineensis))	(Bactris_major	Reinhardtia_gracilis)))	Roystonea_regia)	((Leopoldinia_pulchra	Orania_palindan)	Sclerosperma_profizianum))	(Reinhardtia_simplex	(Reinhardtia_paiewonskiana	Reinhardtia_latisecta)))))	Serenoa_repens)	Nypa_fruticans)	Podococcus_barteri)	Calamus_caryotoides);
(((((((((Podococcus_barteri	Orania_palindan)	((((Geonoma_undata	(Kentiopsis_piersoniorum	(((Reinhardtia_gracilis	(Veitchia_spiralis	Dypsis_decaryi))	Dictyosperma_album)	((Leopoldinia_pulchra	Heterospathe_cagayanensis)	Hydriastele_microspadix))))	(Manicaria_saccifera	(Oenocarpus_bataua	Oenocarpus_minor)))	Prestoea_acuminata)	Sclerosperma_profizianum))	(((Reinhardtia_simplex	(Reinhardtia_paiewonskiana	Reinhardtia_latisecta))	Pseudophoenix_vinifera)	(Bactris_major	(Elaeis_oleifera	Elaeis_guineensis))))	(Attalea_speciosa	Pelagodoxa_henryana))	Iriartea_deltoidea)	Roystonea_regia)	(Nypa_fruticans	(Sabal_domingensis	Phoenix_dactylifera)))	Serenoa_repens)	Calamus_caryotoides);
((Reinhardtia_paiewonskiana	(Reinhardtia_latisecta	(((((((Roystonea_regia	Pelagodoxa_henryana)	((Attalea_speciosa	(Reinhardtia_gracilis	Iriartea_deltoidea))	(Elaeis_oleifera	Elaeis_guineensis)))	Pseudophoenix_vinifera)	((Podococcus_barteri	Orania_palindan)	(((Leopoldinia_pulchra	Bactris_major)	((Geonoma_undata	((Manicaria_saccifera	(Oenocarpus_bataua	Oenocarpus_minor))	(((((Dypsis_decaryi	Veitchia_spiralis)	Dictyosperma_album)	Kentiopsis_piersoniorum)	Heterospathe_cagayanensis)	Hydriastele_microspadix)))	Prestoea_acuminata))	Sclerosperma_profizianum)))	(Nypa_fruticans	(Sabal_domingensis	Phoenix_dactylifera)))	Serenoa_repens)	Reinhardtia_simplex)))	Calamus_caryotoides);
(((Reinhardtia_paiewonskiana	(Reinhardtia_latisecta	((((((Roystonea_regia	Pelagodoxa_henryana)	(Orania_palindan	((Nypa_fruticans	Bactris_major)	((Geonoma_undata	((((Reinhardtia_gracilis	(Dypsis_decaryi	Veitchia_spiralis))	Dictyosperma_album)	Kentiopsis_piersoniorum)	(Heterospathe_cagayanensis	Hydriastele_microspadix)))	(Prestoea_acuminata	(Manicaria_saccifera	(Oenocarpus_bataua	Oenocarpus_minor)))))))	(((Attalea_speciosa	(Pseudophoenix_vinifera	(Elaeis_oleifera	Elaeis_guineensis)))	Sclerosperma_profizianum)	Iriartea_deltoidea))	(Serenoa_repens	(Sabal_domingensis	Phoenix_dactylifera)))	Podococcus_barteri)	Reinhardtia_simplex)))	Leopoldinia_pulchra)	Calamus_caryotoides);
(((((Reinhardtia_simplex	Serenoa_repens)	(Iriartea_deltoidea	((((Pseudophoenix_vinifera	((Attalea_speciosa	(Elaeis_oleifera	(Reinhardtia_gracilis	Elaeis_guineensis)))	Bactris_major))	((Orania_palindan	(Nypa_fruticans	Sclerosperma_profizianum))	((((Geonoma_undata	((Hydriastele_microspadix	Heterospathe_cagayanensis)	(Kentiopsis_piersoniorum	(Dictyosperma_album	(Veitchia_spiralis	Dypsis_decaryi)))))	(Manicaria_saccifera	(Oenocarpus_bataua	Oenocarpus_minor)))	Prestoea_acuminata)	Pelagodoxa_henryana)))	(Roystonea_regia	Podococcus_barteri))	(Sabal_domingensis	Phoenix_dactylifera))))	(Reinhardtia_latisecta	Reinhardtia_paiewonskiana))	Leopoldinia_pulchra)	Calamus_caryotoides);
(((Reinhardtia_simplex	((((((Iriartea_deltoidea	Attalea_speciosa)	((Elaeis_oleifera	(Reinhardtia_gracilis	Elaeis_guineensis))	Pseudophoenix_vinifera))	((Sclerosperma_profizianum	(Bactris_major	((((Geonoma_undata	((Dictyosperma_album	Dypsis_decaryi)	((Nypa_fruticans	(Manicaria_saccifera	(Oenocarpus_bataua	Oenocarpus_minor)))	((Hydriastele_microspadix	Heterospathe_cagayanensis)	Kentiopsis_piersoniorum))))	Veitchia_spiralis)	Pelagodoxa_henryana)	Prestoea_acuminata)))	Orania_palindan))	(Roystonea_regia	(Sabal_domingensis	Phoenix_dactylifera)))	Podococcus_barteri)	Leopoldinia_pulchra))	(Reinhardtia_latisecta	(Serenoa_repens	Reinhardtia_paiewonskiana)))	Calamus_caryotoides);
((((Reinhardtia_simplex	((((((Leopoldinia_pulchra	Bactris_major)	(Elaeis_oleifera	Elaeis_guineensis))	Pseudophoenix_vinifera)	(Orania_palindan	((((((Hydriastele_microspadix	Heterospathe_cagayanensis)	(Kentiopsis_piersoniorum	(Dypsis_decaryi	Dictyosperma_album)))	Geonoma_undata)	((Veitchia_spiralis	Prestoea_acuminata)	(Manicaria_saccifera	(Oenocarpus_bataua	Oenocarpus_minor))))	Pelagodoxa_henryana)	Nypa_fruticans)))	((Sabal_domingensis	Phoenix_dactylifera)	(Iriartea_deltoidea	(Sclerosperma_profizianum	((Reinhardtia_gracilis	Podococcus_barteri)	Roystonea_regia)))))	Attalea_speciosa))	Serenoa_repens)	(Reinhardtia_latisecta	Reinhardtia_paiewonskiana))	Calamus_caryotoides);
((((Reinhardtia_simplex	((Serenoa_repens	(Sabal_domingensis	Phoenix_dactylifera))	(((Pseudophoenix_vinifera	Leopoldinia_pulchra)	(Sclerosperma_profizianum	((Orania_palindan	Nypa_fruticans)	((((Hydriastele_microspadix	Heterospathe_cagayanensis)	(Kentiopsis_piersoniorum	((Veitchia_spiralis	Dypsis_decaryi)	Dictyosperma_album)))	Geonoma_undata)	(Prestoea_acuminata	(Manicaria_saccifera	(Oenocarpus_bataua	Oenocarpus_minor)))))))	((Pelagodoxa_henryana	Roystonea_regia)	((Elaeis_guineensis	(Bactris_major	Elaeis_oleifera))	(Iriartea_deltoidea	(Reinhardtia_gracilis	Attalea_speciosa)))))))	Podococcus_barteri)	(Reinhardtia_latisecta	Reinhardtia_paiewonskiana))	Calamus_caryotoides);
(((((((Leopoldinia_pulchra	Orania_palindan)	Sclerosperma_profizianum)	(Nypa_fruticans	((((((Dypsis_decaryi	Dictyosperma_album)	Kentiopsis_piersoniorum)	(Hydriastele_microspadix	Heterospathe_cagayanensis))	Veitchia_spiralis)	Geonoma_undata)	(Prestoea_acuminata	(Manicaria_saccifera	(Oenocarpus_bataua	Oenocarpus_minor))))))	((Attalea_speciosa	Pelagodoxa_henryana)	(Iriartea_deltoidea	(Roystonea_regia	(Serenoa_repens	(Sabal_domingensis	Phoenix_dactylifera))))))	((((Pseudophoenix_vinifera	Bactris_major)	Reinhardtia_gracilis)	(Elaeis_guineensis	Elaeis_oleifera))	(Reinhardtia_simplex	(Reinhardtia_latisecta	Reinhardtia_paiewonskiana))))	Podococcus_barteri)	Calamus_caryotoides);
((((Roystonea_regia	(Serenoa_repens	(Sabal_domingensis	Phoenix_dactylifera)))	(((Iriartea_deltoidea	Sclerosperma_profizianum)	(Orania_palindan	(Nypa_fruticans	((((Heterospathe_cagayanensis	((Dypsis_decaryi	Dictyosperma_album)	Kentiopsis_piersoniorum))	Geonoma_undata)	(Prestoea_acuminata	(Manicaria_saccifera	(Oenocarpus_bataua	Oenocarpus_minor))))	Hydriastele_microspadix))))	(((Bactris_major	Pseudophoenix_vinifera)	(Reinhardtia_gracilis	Veitchia_spiralis))	((Elaeis_guineensis	Elaeis_oleifera)	((Attalea_speciosa	((Reinhardtia_latisecta	(Leopoldinia_pulchra	Reinhardtia_paiewonskiana))	Pelagodoxa_henryana))	Reinhardtia_simplex)))))	Podococcus_barteri)	Calamus_caryotoides);
((((((Leopoldinia_pulchra	Bactris_major)	(Elaeis_guineensis	Elaeis_oleifera))	((((((Podococcus_barteri	Orania_palindan)	Sclerosperma_profizianum)	(((((Hydriastele_microspadix	Heterospathe_cagayanensis)	(Dypsis_decaryi	Dictyosperma_album))	(Kentiopsis_piersoniorum	Pelagodoxa_henryana))	Geonoma_undata)	(Prestoea_acuminata	(Manicaria_saccifera	(Oenocarpus_bataua	Oenocarpus_minor)))))	((Veitchia_spiralis	Reinhardtia_gracilis)	Pseudophoenix_vinifera))	(Roystonea_regia	(Nypa_fruticans	(Sabal_domingensis	Phoenix_dactylifera))))	(Reinhardtia_simplex	(Iriartea_deltoidea	(Reinhardtia_latisecta	Reinhardtia_paiewonskiana)))))	Attalea_speciosa)	Serenoa_repens)	Calamus_caryotoides);
((Reinhardtia_latisecta	((Leopoldinia_pulchra	Reinhardtia_paiewonskiana)	((((((Podococcus_barteri	(Roystonea_regia	Pelagodoxa_henryana))	((Iriartea_deltoidea	(((Veitchia_spiralis	((Dypsis_decaryi	Dictyosperma_album)	(Kentiopsis_piersoniorum	(Hydriastele_microspadix	Heterospathe_cagayanensis))))	Geonoma_undata)	(Prestoea_acuminata	(Manicaria_saccifera	(Oenocarpus_bataua	Oenocarpus_minor)))))	Sclerosperma_profizianum))	((Attalea_speciosa	Reinhardtia_gracilis)	(Bactris_major	(Elaeis_guineensis	Elaeis_oleifera))))	((Orania_palindan	Nypa_fruticans)	(Sabal_domingensis	Phoenix_dactylifera)))	Pseudophoenix_vinifera)	(Reinhardtia_simplex	Serenoa_repens))))	Calamus_caryotoides);
((Nypa_fruticans	((((Reinhardtia_simplex	Serenoa_repens)	(Reinhardtia_latisecta	Reinhardtia_paiewonskiana))	((((Iriartea_deltoidea	(((Kentiopsis_piersoniorum	((Hydriastele_microspadix	Heterospathe_cagayanensis)	((Veitchia_spiralis	Dypsis_decaryi)	Dictyosperma_album)))	((Prestoea_acuminata	((Oenocarpus_bataua	Oenocarpus_minor)	Manicaria_saccifera))	Geonoma_undata))	Sclerosperma_profizianum))	(Roystonea_regia	Pelagodoxa_henryana))	((((Leopoldinia_pulchra	Bactris_major)	(Elaeis_guineensis	Elaeis_oleifera))	Attalea_speciosa)	(Pseudophoenix_vinifera	Reinhardtia_gracilis)))	(Orania_palindan	Podococcus_barteri)))	(Sabal_domingensis	Phoenix_dactylifera)))	Calamus_caryotoides);
(((((Pseudophoenix_vinifera	(Roystonea_regia	(((Sclerosperma_profizianum	(Elaeis_guineensis	Elaeis_oleifera))	(Orania_palindan	Podococcus_barteri))	((Pelagodoxa_henryana	Bactris_major)	((Attalea_speciosa	(Nypa_fruticans	(Sabal_domingensis	Phoenix_dactylifera)))	(Iriartea_deltoidea	(((((Oenocarpus_bataua	Oenocarpus_minor)	Manicaria_saccifera)	(((Veitchia_spiralis	Dypsis_decaryi)	Dictyosperma_album)	(Kentiopsis_piersoniorum	(Hydriastele_microspadix	Heterospathe_cagayanensis))))	Geonoma_undata)	Prestoea_acuminata)))))))	Reinhardtia_gracilis)	(Reinhardtia_simplex	Serenoa_repens))	(Leopoldinia_pulchra	(Reinhardtia_latisecta	Reinhardtia_paiewonskiana)))	Calamus_caryotoides);
(((Leopoldinia_pulchra	Podococcus_barteri)	(Orania_palindan	(Sclerosperma_profizianum	((((Roystonea_regia	Pelagodoxa_henryana)	((Geonoma_undata	(((Manicaria_saccifera	(Oenocarpus_minor	Oenocarpus_bataua))	((((Veitchia_spiralis	Dypsis_decaryi)	Dictyosperma_album)	(Hydriastele_microspadix	Heterospathe_cagayanensis))	Kentiopsis_piersoniorum))	Prestoea_acuminata))	(Nypa_fruticans	(Serenoa_repens	(Phoenix_dactylifera	(Sabal_domingensis	Iriartea_deltoidea))))))	((Attalea_speciosa	((Reinhardtia_simplex	(Reinhardtia_latisecta	Reinhardtia_paiewonskiana))	(Elaeis_guineensis	Elaeis_oleifera)))	Reinhardtia_gracilis))	(Pseudophoenix_vinifera	Bactris_major)))))	Calamus_caryotoides);
((Orania_palindan	(Podococcus_barteri	((Nypa_fruticans	((Pelagodoxa_henryana	((Roystonea_regia	Sclerosperma_profizianum)	(((Manicaria_saccifera	(Oenocarpus_bataua	Oenocarpus_minor))	(Geonoma_undata	(((Kentiopsis_piersoniorum	(Veitchia_spiralis	Dypsis_decaryi))	(Hydriastele_microspadix	Heterospathe_cagayanensis))	Dictyosperma_album)))	Prestoea_acuminata)))	(Serenoa_repens	(Phoenix_dactylifera	Sabal_domingensis))))	((Reinhardtia_simplex	(Iriartea_deltoidea	(Reinhardtia_latisecta	(Reinhardtia_gracilis	Reinhardtia_paiewonskiana))))	(((Pseudophoenix_vinifera	(Leopoldinia_pulchra	Bactris_major))	(Elaeis_guineensis	Elaeis_oleifera))	Attalea_speciosa)))))	Calamus_caryotoides);
((Serenoa_repens	((Phoenix_dactylifera	Sabal_domingensis)	((((Veitchia_spiralis	Sclerosperma_profizianum)	((((Geonoma_undata	(Iriartea_deltoidea	((Kentiopsis_piersoniorum	(Dictyosperma_album	Dypsis_decaryi))	(Manicaria_saccifera	Heterospathe_cagayanensis))))	(Prestoea_acuminata	(Oenocarpus_bataua	Oenocarpus_minor)))	Hydriastele_microspadix)	(Orania_palindan	Nypa_fruticans)))	((Reinhardtia_simplex	(Reinhardtia_latisecta	Reinhardtia_paiewonskiana))	(Pseudophoenix_vinifera	((Attalea_speciosa	((Leopoldinia_pulchra	Bactris_major)	(Elaeis_guineensis	Elaeis_oleifera)))	Reinhardtia_gracilis))))	(Podococcus_barteri	(Roystonea_regia	Pelagodoxa_henryana)))))	Calamus_caryotoides);
((Serenoa_repens	(Attalea_speciosa	(((Pseudophoenix_vinifera	(Leopoldinia_pulchra	Bactris_major))	(Elaeis_guineensis	Elaeis_oleifera))	((Roystonea_regia	((Nypa_fruticans	Phoenix_dactylifera)	(Sabal_domingensis	Pelagodoxa_henryana)))	(((((Geonoma_undata	(((Reinhardtia_gracilis	Veitchia_spiralis)	Kentiopsis_piersoniorum)	((Hydriastele_microspadix	Heterospathe_cagayanensis)	(Dictyosperma_album	Dypsis_decaryi))))	((Reinhardtia_simplex	Manicaria_saccifera)	(Oenocarpus_bataua	Oenocarpus_minor)))	Prestoea_acuminata)	(Sclerosperma_profizianum	(Podococcus_barteri	Orania_palindan)))	(Reinhardtia_latisecta	(Reinhardtia_paiewonskiana	Iriartea_deltoidea)))))))	Calamus_caryotoides);
((((Attalea_speciosa	(Reinhardtia_latisecta	(Reinhardtia_paiewonskiana	Iriartea_deltoidea)))	(Pseudophoenix_vinifera	(Bactris_major	(Elaeis_guineensis	Elaeis_oleifera))))	(((Serenoa_repens	Roystonea_regia)	(Nypa_fruticans	(Sabal_domingensis	Phoenix_dactylifera)))	(((Pelagodoxa_henryana	Sclerosperma_profizianum)	((Geonoma_undata	((Hydriastele_microspadix	Heterospathe_cagayanensis)	(((Reinhardtia_gracilis	Dictyosperma_album)	Dypsis_decaryi)	(Veitchia_spiralis	Kentiopsis_piersoniorum))))	(((Reinhardtia_simplex	Manicaria_saccifera)	(Oenocarpus_bataua	Oenocarpus_minor))	Prestoea_acuminata)))	((Leopoldinia_pulchra	Podococcus_barteri)	Orania_palindan))))	Calamus_caryotoides);
((((((Leopoldinia_pulchra	Reinhardtia_simplex)	((Reinhardtia_latisecta	Reinhardtia_paiewonskiana)	Reinhardtia_gracilis))	(Pseudophoenix_vinifera	(Bactris_major	(Attalea_speciosa	(Elaeis_guineensis	Elaeis_oleifera)))))	((Iriartea_deltoidea	((Podococcus_barteri	Roystonea_regia)	(Orania_palindan	((Sabal_domingensis	(Serenoa_repens	Phoenix_dactylifera))	Nypa_fruticans))))	(((((Manicaria_saccifera	(Oenocarpus_minor	Oenocarpus_bataua))	Prestoea_acuminata)	(Geonoma_undata	(Heterospathe_cagayanensis	((Dictyosperma_album	Dypsis_decaryi)	(Veitchia_spiralis	Kentiopsis_piersoniorum)))))	Pelagodoxa_henryana)	Hydriastele_microspadix)))	Sclerosperma_profizianum)	Calamus_caryotoides);
(((((Serenoa_repens	(Phoenix_dactylifera	Sabal_domingensis))	Nypa_fruticans)	(Roystonea_regia	((((Pelagodoxa_henryana	Sclerosperma_profizianum)	(Leopoldinia_pulchra	(Orania_palindan	Podococcus_barteri)))	((Geonoma_undata	Prestoea_acuminata)	(((Iriartea_deltoidea	Manicaria_saccifera)	(Oenocarpus_minor	Oenocarpus_bataua))	((Hydriastele_microspadix	Heterospathe_cagayanensis)	((Dictyosperma_album	Dypsis_decaryi)	(Veitchia_spiralis	Kentiopsis_piersoniorum))))))	(Pseudophoenix_vinifera	(Bactris_major	((Reinhardtia_gracilis	Attalea_speciosa)	(Elaeis_guineensis	Elaeis_oleifera)))))))	(Reinhardtia_simplex	(Reinhardtia_latisecta	Reinhardtia_paiewonskiana)))	Calamus_caryotoides);
((Orania_palindan	(Nypa_fruticans	((Veitchia_spiralis	((((Geonoma_undata	((Hydriastele_microspadix	Heterospathe_cagayanensis)	((Dictyosperma_album	Dypsis_decaryi)	Kentiopsis_piersoniorum)))	(Manicaria_saccifera	(Oenocarpus_bataua	Oenocarpus_minor)))	Prestoea_acuminata)	(Pseudophoenix_vinifera	(((Reinhardtia_gracilis	Attalea_speciosa)	(Elaeis_guineensis	Elaeis_oleifera))	(Leopoldinia_pulchra	Bactris_major)))))	(Podococcus_barteri	(((Reinhardtia_simplex	(Reinhardtia_latisecta	Reinhardtia_paiewonskiana))	(Iriartea_deltoidea	((Roystonea_regia	Sclerosperma_profizianum)	(Serenoa_repens	(Phoenix_dactylifera	Sabal_domingensis)))))	Pelagodoxa_henryana)))))	Calamus_caryotoides);
((Roystonea_regia	(((((Phoenix_dactylifera	Sabal_domingensis)	Nypa_fruticans)	Serenoa_repens)	((((Podococcus_barteri	Orania_palindan)	((Veitchia_spiralis	Sclerosperma_profizianum)	((((Manicaria_saccifera	(Oenocarpus_bataua	Oenocarpus_minor))	((Hydriastele_microspadix	Heterospathe_cagayanensis)	((Dictyosperma_album	Dypsis_decaryi)	(Pelagodoxa_henryana	Kentiopsis_piersoniorum))))	Geonoma_undata)	Prestoea_acuminata)))	(((Attalea_speciosa	(Elaeis_guineensis	Elaeis_oleifera))	Bactris_major)	(Reinhardtia_gracilis	Pseudophoenix_vinifera)))	(Reinhardtia_simplex	((Leopoldinia_pulchra	Reinhardtia_latisecta)	Reinhardtia_paiewonskiana))))	Iriartea_deltoidea))	Calamus_caryotoides);
(((((Iriartea_deltoidea	Roystonea_regia)	((((Sclerosperma_profizianum	(Podococcus_barteri	Orania_palindan))	(((Leopoldinia_pulchra	Bactris_major)	((((Manicaria_saccifera	(Oenocarpus_bataua	Oenocarpus_minor))	(Heterospathe_cagayanensis	((Dictyosperma_album	Dypsis_decaryi)	(Hydriastele_microspadix	(Veitchia_spiralis	Kentiopsis_piersoniorum)))))	Geonoma_undata)	Prestoea_acuminata))	Pelagodoxa_henryana))	((Reinhardtia_gracilis	(Attalea_speciosa	(Elaeis_guineensis	Elaeis_oleifera)))	Pseudophoenix_vinifera))	(Reinhardtia_simplex	(Reinhardtia_latisecta	Reinhardtia_paiewonskiana))))	((Phoenix_dactylifera	Sabal_domingensis)	Nypa_fruticans))	Serenoa_repens)	Calamus_caryotoides);
(((((((Prestoea_acuminata	(Geonoma_undata	(((Oenocarpus_minor	Oenocarpus_bataua)	Manicaria_saccifera)	((Veitchia_spiralis	Kentiopsis_piersoniorum)	((Dictyosperma_album	(Pelagodoxa_henryana	Dypsis_decaryi))	(Hydriastele_microspadix	Heterospathe_cagayanensis))))))	(Leopoldinia_pulchra	Bactris_major))	((Iriartea_deltoidea	(((Serenoa_repens	Reinhardtia_simplex)	(Phoenix_dactylifera	Sabal_domingensis))	(Sclerosperma_profizianum	(Podococcus_barteri	Roystonea_regia))))	((Reinhardtia_latisecta	Reinhardtia_paiewonskiana)	Pseudophoenix_vinifera)))	((Elaeis_oleifera	(Reinhardtia_gracilis	Elaeis_guineensis))	Attalea_speciosa))	Nypa_fruticans)	Orania_palindan)	Calamus_caryotoides);
((((Elaeis_oleifera	Elaeis_guineensis)	Attalea_speciosa)	((((Leopoldinia_pulchra	Bactris_major)	(Sclerosperma_profizianum	Orania_palindan))	((((Kentiopsis_piersoniorum	((Dictyosperma_album	Dypsis_decaryi)	Heterospathe_cagayanensis))	Geonoma_undata)	(Prestoea_acuminata	((Oenocarpus_minor	Oenocarpus_bataua)	Manicaria_saccifera)))	Hydriastele_microspadix))	(Nypa_fruticans	(((Phoenix_dactylifera	(Iriartea_deltoidea	(Pelagodoxa_henryana	Sabal_domingensis)))	(((Reinhardtia_latisecta	Reinhardtia_paiewonskiana)	Reinhardtia_simplex)	Serenoa_repens))	((Podococcus_barteri	Roystonea_regia)	((Veitchia_spiralis	Reinhardtia_gracilis)	Pseudophoenix_vinifera))))))	Calamus_caryotoides);
((Serenoa_repens	((((((Pseudophoenix_vinifera	(Reinhardtia_gracilis	(((Leopoldinia_pulchra	Bactris_major)	(Elaeis_oleifera	Elaeis_guineensis))	Attalea_speciosa)))	((Veitchia_spiralis	Sclerosperma_profizianum)	(Orania_palindan	(((Manicaria_saccifera	Geonoma_undata)	(Prestoea_acuminata	(Oenocarpus_minor	Oenocarpus_bataua)))	((Kentiopsis_piersoniorum	(Hydriastele_microspadix	Heterospathe_cagayanensis))	(Dypsis_decaryi	Dictyosperma_album))))))	Roystonea_regia)	(Iriartea_deltoidea	(Nypa_fruticans	(Phoenix_dactylifera	(Pelagodoxa_henryana	Sabal_domingensis)))))	Podococcus_barteri)	((Reinhardtia_latisecta	Reinhardtia_paiewonskiana)	Reinhardtia_simplex)))	Calamus_caryotoides);
((Podococcus_barteri	((Reinhardtia_simplex	((Pelagodoxa_henryana	Serenoa_repens)	(Reinhardtia_latisecta	Reinhardtia_paiewonskiana)))	(((Leopoldinia_pulchra	(Roystonea_regia	((Reinhardtia_gracilis	((((((Veitchia_spiralis	Prestoea_acuminata)	(Manicaria_saccifera	(Oenocarpus_minor	Oenocarpus_bataua)))	(Geonoma_undata	((Kentiopsis_piersoniorum	(Dypsis_decaryi	Dictyosperma_album))	Heterospathe_cagayanensis)))	Hydriastele_microspadix)	Sclerosperma_profizianum)	Orania_palindan))	((Elaeis_oleifera	Elaeis_guineensis)	(Pseudophoenix_vinifera	Bactris_major)))))	(Attalea_speciosa	Iriartea_deltoidea))	(Nypa_fruticans	(Phoenix_dactylifera	Sabal_domingensis)))))	Calamus_caryotoides);
((Serenoa_repens	((((Iriartea_deltoidea	Reinhardtia_gracilis)	Roystonea_regia)	(((Reinhardtia_simplex	(Reinhardtia_latisecta	Reinhardtia_paiewonskiana))	((Sclerosperma_profizianum	(Podococcus_barteri	Orania_palindan))	(Pelagodoxa_henryana	(((((Dypsis_decaryi	Dictyosperma_album)	(Heterospathe_cagayanensis	Kentiopsis_piersoniorum))	((Hydriastele_microspadix	Manicaria_saccifera)	(Oenocarpus_minor	Oenocarpus_bataua)))	(Geonoma_undata	Veitchia_spiralis))	Prestoea_acuminata))))	((((Leopoldinia_pulchra	Bactris_major)	(Elaeis_oleifera	Elaeis_guineensis))	Attalea_speciosa)	Pseudophoenix_vinifera)))	(Nypa_fruticans	(Phoenix_dactylifera	Sabal_domingensis))))	Calamus_caryotoides);
(((Serenoa_repens	((Iriartea_deltoidea	(((((Leopoldinia_pulchra	Bactris_major)	(Elaeis_oleifera	Elaeis_guineensis))	Attalea_speciosa)	(Reinhardtia_gracilis	Pseudophoenix_vinifera))	(((Nypa_fruticans	(Phoenix_dactylifera	Sabal_domingensis))	(Podococcus_barteri	Orania_palindan))	(((Pelagodoxa_henryana	Roystonea_regia)	Sclerosperma_profizianum)	((Geonoma_undata	((Hydriastele_microspadix	Heterospathe_cagayanensis)	(Kentiopsis_piersoniorum	(Dypsis_decaryi	Dictyosperma_album))))	((Prestoea_acuminata	((Oenocarpus_minor	Oenocarpus_bataua)	Manicaria_saccifera))	Veitchia_spiralis))))))	Reinhardtia_simplex))	(Reinhardtia_latisecta	Reinhardtia_paiewonskiana))	Calamus_caryotoides);
((((Reinhardtia_latisecta	Reinhardtia_paiewonskiana)	Podococcus_barteri)	((Serenoa_repens	((Nypa_fruticans	(Phoenix_dactylifera	Sabal_domingensis))	(((Roystonea_regia	Iriartea_deltoidea)	((Pelagodoxa_henryana	((Leopoldinia_pulchra	Orania_palindan)	((Geonoma_undata	((Hydriastele_microspadix	Heterospathe_cagayanensis)	(Kentiopsis_piersoniorum	((Veitchia_spiralis	Dypsis_decaryi)	Dictyosperma_album))))	(Prestoea_acuminata	((Oenocarpus_minor	Oenocarpus_bataua)	Manicaria_saccifera)))))	((((Bactris_major	Attalea_speciosa)	(Elaeis_oleifera	Elaeis_guineensis))	Reinhardtia_gracilis)	Pseudophoenix_vinifera)))	Sclerosperma_profizianum)))	Reinhardtia_simplex))	Calamus_caryotoides);
((Leopoldinia_pulchra	(Reinhardtia_paiewonskiana	((((Nypa_fruticans	(Serenoa_repens	(Phoenix_dactylifera	Sabal_domingensis)))	((((((Iriartea_deltoidea	(((Oenocarpus_minor	Oenocarpus_bataua)	Manicaria_saccifera)	((Prestoea_acuminata	Geonoma_undata)	(Heterospathe_cagayanensis	((Pelagodoxa_henryana	Kentiopsis_piersoniorum)	((Veitchia_spiralis	Dypsis_decaryi)	Dictyosperma_album))))))	Hydriastele_microspadix)	Sclerosperma_profizianum)	(Podococcus_barteri	Orania_palindan))	((((Attalea_speciosa	(Elaeis_oleifera	Elaeis_guineensis))	Reinhardtia_gracilis)	Bactris_major)	Pseudophoenix_vinifera))	Roystonea_regia))	Reinhardtia_simplex)	Reinhardtia_latisecta)))	Calamus_caryotoides);
((Reinhardtia_paiewonskiana	((Podococcus_barteri	((((Sabal_domingensis	Iriartea_deltoidea)	(Serenoa_repens	Phoenix_dactylifera))	(((((Orania_palindan	(Nypa_fruticans	(Leopoldinia_pulchra	Bactris_major)))	(Prestoea_acuminata	(((Oenocarpus_minor	Oenocarpus_bataua)	Manicaria_saccifera)	(Geonoma_undata	((((Veitchia_spiralis	Dypsis_decaryi)	Dictyosperma_album)	Kentiopsis_piersoniorum)	(Hydriastele_microspadix	Heterospathe_cagayanensis))))))	Sclerosperma_profizianum)	(((Attalea_speciosa	(Elaeis_oleifera	Elaeis_guineensis))	Reinhardtia_gracilis)	Pseudophoenix_vinifera))	(Pelagodoxa_henryana	Roystonea_regia)))	Reinhardtia_simplex))	Reinhardtia_latisecta))	Calamus_caryotoides);
((Serenoa_repens	(((((Pelagodoxa_henryana	(Orania_palindan	((Prestoea_acuminata	(((Oenocarpus_minor	Oenocarpus_bataua)	Manicaria_saccifera)	(Geonoma_undata	((((Veitchia_spiralis	Dypsis_decaryi)	Dictyosperma_album)	Kentiopsis_piersoniorum)	(Hydriastele_microspadix	Heterospathe_cagayanensis)))))	(Nypa_fruticans	(Leopoldinia_pulchra	Bactris_major)))))	((Attalea_speciosa	(Elaeis_oleifera	Elaeis_guineensis))	Reinhardtia_gracilis))	(Iriartea_deltoidea	((Sabal_domingensis	Phoenix_dactylifera)	(Sclerosperma_profizianum	(Podococcus_barteri	Roystonea_regia)))))	(Reinhardtia_simplex	(Reinhardtia_latisecta	Reinhardtia_paiewonskiana)))	Pseudophoenix_vinifera))	Calamus_caryotoides);
((Podococcus_barteri	((((((Reinhardtia_simplex	(Reinhardtia_paiewonskiana	Reinhardtia_latisecta))	(Pseudophoenix_vinifera	(Bactris_major	(Elaeis_guineensis	Elaeis_oleifera))))	((Iriartea_deltoidea	((Attalea_speciosa	Nypa_fruticans)	((Sabal_domingensis	Phoenix_dactylifera)	Serenoa_repens)))	Reinhardtia_gracilis))	((Pelagodoxa_henryana	(Geonoma_undata	((((Oenocarpus_bataua	Oenocarpus_minor)	Manicaria_saccifera)	Prestoea_acuminata)	(Kentiopsis_piersoniorum	(((Veitchia_spiralis	Dypsis_decaryi)	Dictyosperma_album)	(Hydriastele_microspadix	Heterospathe_cagayanensis))))))	(Orania_palindan	Sclerosperma_profizianum)))	Leopoldinia_pulchra)	Roystonea_regia))	Calamus_caryotoides);
((Podococcus_barteri	((((Pseudophoenix_vinifera	(Bactris_major	(Elaeis_guineensis	Elaeis_oleifera)))	((Nypa_fruticans	((Sabal_domingensis	Phoenix_dactylifera)	Serenoa_repens))	(((Attalea_speciosa	(((Leopoldinia_pulchra	Reinhardtia_paiewonskiana)	Reinhardtia_latisecta)	Iriartea_deltoidea))	Reinhardtia_gracilis)	Reinhardtia_simplex)))	((Geonoma_undata	((Pelagodoxa_henryana	((Oenocarpus_bataua	Oenocarpus_minor)	Prestoea_acuminata))	(Manicaria_saccifera	((Hydriastele_microspadix	Heterospathe_cagayanensis)	(Kentiopsis_piersoniorum	((Veitchia_spiralis	Dypsis_decaryi)	Dictyosperma_album))))))	(Orania_palindan	Sclerosperma_profizianum)))	Roystonea_regia))	Calamus_caryotoides);
((Sclerosperma_profizianum	((Reinhardtia_gracilis	(Elaeis_guineensis	Elaeis_oleifera))	(((Leopoldinia_pulchra	Pelagodoxa_henryana)	(Bactris_major	(Geonoma_undata	(((Manicaria_saccifera	(Oenocarpus_bataua	Oenocarpus_minor))	Prestoea_acuminata)	(((Veitchia_spiralis	Dypsis_decaryi)	Dictyosperma_album)	((Hydriastele_microspadix	Heterospathe_cagayanensis)	Kentiopsis_piersoniorum))))))	((Roystonea_regia	(((Podococcus_barteri	Orania_palindan)	(Nypa_fruticans	(Sabal_domingensis	Phoenix_dactylifera)))	(Serenoa_repens	Attalea_speciosa)))	((Reinhardtia_simplex	((Reinhardtia_paiewonskiana	Reinhardtia_latisecta)	Iriartea_deltoidea))	Pseudophoenix_vinifera)))))	Calamus_caryotoides);
((((((Sclerosperma_profizianum	(Orania_palindan	((((Leopoldinia_pulchra	Bactris_major)	Reinhardtia_gracilis)	((Elaeis_guineensis	Elaeis_oleifera)	Attalea_speciosa))	Pseudophoenix_vinifera)))	(((((Geonoma_undata	((Heterospathe_cagayanensis	(Prestoea_acuminata	Kentiopsis_piersoniorum))	((Veitchia_spiralis	Dypsis_decaryi)	Dictyosperma_album)))	(Manicaria_saccifera	(Oenocarpus_bataua	Oenocarpus_minor)))	Hydriastele_microspadix)	(Reinhardtia_simplex	(Iriartea_deltoidea	(Reinhardtia_paiewonskiana	Reinhardtia_latisecta))))	(Nypa_fruticans	((Pelagodoxa_henryana	Sabal_domingensis)	Phoenix_dactylifera))))	Roystonea_regia)	Podococcus_barteri)	Serenoa_repens)	Calamus_caryotoides);
(((((Iriartea_deltoidea	Sabal_domingensis)	(Nypa_fruticans	Phoenix_dactylifera))	(((Reinhardtia_simplex	((Attalea_speciosa	Pelagodoxa_henryana)	((Leopoldinia_pulchra	Reinhardtia_paiewonskiana)	Reinhardtia_latisecta)))	(((Podococcus_barteri	Orania_palindan)	(Bactris_major	((Geonoma_undata	(((Oenocarpus_bataua	Oenocarpus_minor)	Manicaria_saccifera)	(((Hydriastele_microspadix	Heterospathe_cagayanensis)	Kentiopsis_piersoniorum)	((Veitchia_spiralis	Dypsis_decaryi)	Dictyosperma_album))))	Prestoea_acuminata)))	((Sclerosperma_profizianum	(Elaeis_guineensis	Elaeis_oleifera))	(Reinhardtia_gracilis	Pseudophoenix_vinifera))))	Roystonea_regia))	Serenoa_repens)	Calamus_caryotoides);
(((Reinhardtia_simplex	Serenoa_repens)	((Sabal_domingensis	Phoenix_dactylifera)	((((Roystonea_regia	Pelagodoxa_henryana)	((Reinhardtia_gracilis	Pseudophoenix_vinifera)	((((Leopoldinia_pulchra	Bactris_major)	(Elaeis_guineensis	Elaeis_oleifera))	(Reinhardtia_paiewonskiana	Reinhardtia_latisecta))	Attalea_speciosa)))	(((Iriartea_deltoidea	((Manicaria_saccifera	Geonoma_undata)	(((((Kentiopsis_piersoniorum	(Veitchia_spiralis	Dypsis_decaryi))	Heterospathe_cagayanensis)	Dictyosperma_album)	Hydriastele_microspadix)	(Prestoea_acuminata	(Oenocarpus_bataua	Oenocarpus_minor)))))	Sclerosperma_profizianum)	(Podococcus_barteri	Orania_palindan)))	Nypa_fruticans)))	Calamus_caryotoides);
(((((Reinhardtia_gracilis	Sclerosperma_profizianum)	(((Nypa_fruticans	Bactris_major)	(((Geonoma_undata	((Heterospathe_cagayanensis	Hydriastele_microspadix)	(Kentiopsis_piersoniorum	(Dictyosperma_album	Dypsis_decaryi))))	Veitchia_spiralis)	(Prestoea_acuminata	(Manicaria_saccifera	(Oenocarpus_bataua	Oenocarpus_minor)))))	Orania_palindan))	((Iriartea_deltoidea	(Roystonea_regia	((Sabal_domingensis	Phoenix_dactylifera)	Serenoa_repens)))	((Attalea_speciosa	(Reinhardtia_simplex	(((Reinhardtia_paiewonskiana	Leopoldinia_pulchra)	Pelagodoxa_henryana)	Reinhardtia_latisecta)))	((Elaeis_guineensis	Elaeis_oleifera)	Pseudophoenix_vinifera))))	Podococcus_barteri)	Calamus_caryotoides);
(((((((Nypa_fruticans	Orania_palindan)	((Geonoma_undata	((Manicaria_saccifera	(Oenocarpus_bataua	Oenocarpus_minor))	(Heterospathe_cagayanensis	(Hydriastele_microspadix	(Kentiopsis_piersoniorum	(Dictyosperma_album	Dypsis_decaryi))))))	(Pelagodoxa_henryana	Prestoea_acuminata)))	(Attalea_speciosa	((Leopoldinia_pulchra	Bactris_major)	(Elaeis_guineensis	Elaeis_oleifera))))	(Pseudophoenix_vinifera	((Reinhardtia_simplex	Veitchia_spiralis)	((Reinhardtia_paiewonskiana	Reinhardtia_latisecta)	Reinhardtia_gracilis))))	(Iriartea_deltoidea	((Sclerosperma_profizianum	Roystonea_regia)	((Sabal_domingensis	Phoenix_dactylifera)	Serenoa_repens))))	Podococcus_barteri)	Calamus_caryotoides);
((Phoenix_dactylifera	((((Serenoa_repens	Reinhardtia_simplex)	(Iriartea_deltoidea	(Reinhardtia_paiewonskiana	(Leopoldinia_pulchra	Reinhardtia_latisecta))))	(((Veitchia_spiralis	(Pseudophoenix_vinifera	Reinhardtia_gracilis))	(Podococcus_barteri	(Pelagodoxa_henryana	Roystonea_regia)))	(((((Sclerosperma_profizianum	Bactris_major)	Orania_palindan)	(((((Heterospathe_cagayanensis	Hydriastele_microspadix)	Kentiopsis_piersoniorum)	Dictyosperma_album)	Geonoma_undata)	((Dypsis_decaryi	Prestoea_acuminata)	(Manicaria_saccifera	(Oenocarpus_bataua	Oenocarpus_minor)))))	Nypa_fruticans)	(Attalea_speciosa	(Elaeis_guineensis	Elaeis_oleifera)))))	Sabal_domingensis))	Calamus_caryotoides);
((Podococcus_barteri	(Roystonea_regia	((((Reinhardtia_gracilis	(Sclerosperma_profizianum	((((Manicaria_saccifera	(Oenocarpus_bataua	Oenocarpus_minor))	(((Veitchia_spiralis	Kentiopsis_piersoniorum)	((Dypsis_decaryi	Dictyosperma_album)	(Heterospathe_cagayanensis	Hydriastele_microspadix)))	Geonoma_undata))	Prestoea_acuminata)	(Nypa_fruticans	Orania_palindan))))	(Pseudophoenix_vinifera	(Bactris_major	(Elaeis_guineensis	Elaeis_oleifera))))	((Sabal_domingensis	(Serenoa_repens	Phoenix_dactylifera))	((Reinhardtia_simplex	((Reinhardtia_latisecta	Reinhardtia_paiewonskiana)	Iriartea_deltoidea))	(Attalea_speciosa	Pelagodoxa_henryana))))	Leopoldinia_pulchra)))	Calamus_caryotoides);
((Serenoa_repens	((Nypa_fruticans	(Phoenix_dactylifera	Sabal_domingensis))	(((((Reinhardtia_gracilis	Attalea_speciosa)	(((Bactris_major	Pseudophoenix_vinifera)	(Elaeis_guineensis	Elaeis_oleifera))	(Reinhardtia_simplex	(Reinhardtia_paiewonskiana	(Reinhardtia_latisecta	Leopoldinia_pulchra)))))	((Sclerosperma_profizianum	Orania_palindan)	((((Manicaria_saccifera	(Oenocarpus_minor	Oenocarpus_bataua))	Prestoea_acuminata)	(Geonoma_undata	(((Veitchia_spiralis	Dypsis_decaryi)	Dictyosperma_album)	(Kentiopsis_piersoniorum	(Hydriastele_microspadix	Heterospathe_cagayanensis)))))	Pelagodoxa_henryana)))	Iriartea_deltoidea)	(Podococcus_barteri	Roystonea_regia))))	Calamus_caryotoides);
((Serenoa_repens	((Nypa_fruticans	(Phoenix_dactylifera	Sabal_domingensis))	((Roystonea_regia	(((((Leopoldinia_pulchra	Bactris_major)	(Attalea_speciosa	((Reinhardtia_gracilis	Elaeis_guineensis)	Elaeis_oleifera)))	Pseudophoenix_vinifera)	(Reinhardtia_paiewonskiana	Reinhardtia_latisecta))	(((Reinhardtia_simplex	(((((Oenocarpus_minor	Oenocarpus_bataua)	Prestoea_acuminata)	((Manicaria_saccifera	Geonoma_undata)	(Heterospathe_cagayanensis	(Kentiopsis_piersoniorum	((Veitchia_spiralis	Dypsis_decaryi)	Dictyosperma_album)))))	Hydriastele_microspadix)	Pelagodoxa_henryana))	Sclerosperma_profizianum)	(Podococcus_barteri	Orania_palindan))))	Iriartea_deltoidea)))	Calamus_caryotoides);
((Serenoa_repens	(Reinhardtia_simplex	(((Reinhardtia_paiewonskiana	Reinhardtia_latisecta)	Iriartea_deltoidea)	(((Roystonea_regia	(Phoenix_dactylifera	Sabal_domingensis))	(((Elaeis_guineensis	Elaeis_oleifera)	(((Reinhardtia_gracilis	Attalea_speciosa)	(Leopoldinia_pulchra	Bactris_major))	Pseudophoenix_vinifera))	((Pelagodoxa_henryana	(Geonoma_undata	((((Veitchia_spiralis	Kentiopsis_piersoniorum)	(Dypsis_decaryi	Dictyosperma_album))	(Hydriastele_microspadix	Heterospathe_cagayanensis))	((Manicaria_saccifera	(Oenocarpus_minor	Oenocarpus_bataua))	Prestoea_acuminata))))	((Nypa_fruticans	Orania_palindan)	Sclerosperma_profizianum))))	Podococcus_barteri))))	Calamus_caryotoides);
((((Serenoa_repens	(Reinhardtia_gracilis	((Podococcus_barteri	Roystonea_regia)	(((Leopoldinia_pulchra	Bactris_major)	(((Phoenix_dactylifera	(Pelagodoxa_henryana	Sabal_domingensis))	(Nypa_fruticans	Orania_palindan))	((Geonoma_undata	(((Oenocarpus_minor	Oenocarpus_bataua)	(Iriartea_deltoidea	Manicaria_saccifera))	(((Veitchia_spiralis	Dypsis_decaryi)	Dictyosperma_album)	((Hydriastele_microspadix	Heterospathe_cagayanensis)	Kentiopsis_piersoniorum))))	Prestoea_acuminata)))	((Sclerosperma_profizianum	((Elaeis_guineensis	Elaeis_oleifera)	Attalea_speciosa))	Pseudophoenix_vinifera)))))	Reinhardtia_simplex)	(Reinhardtia_paiewonskiana	Reinhardtia_latisecta))	Calamus_caryotoides);
((((Serenoa_repens	((Phoenix_dactylifera	Sabal_domingensis)	((((((Geonoma_undata	(((Oenocarpus_minor	Oenocarpus_bataua)	Manicaria_saccifera)	((Hydriastele_microspadix	Heterospathe_cagayanensis)	(Kentiopsis_piersoniorum	(((Reinhardtia_gracilis	Veitchia_spiralis)	Dypsis_decaryi)	Dictyosperma_album)))))	Prestoea_acuminata)	(Elaeis_guineensis	Elaeis_oleifera))	Nypa_fruticans)	(Orania_palindan	(Leopoldinia_pulchra	Bactris_major)))	((Pseudophoenix_vinifera	(Roystonea_regia	Podococcus_barteri))	(Sclerosperma_profizianum	((Attalea_speciosa	Pelagodoxa_henryana)	Iriartea_deltoidea))))))	Reinhardtia_simplex)	(Reinhardtia_paiewonskiana	Reinhardtia_latisecta))	Calamus_caryotoides);
((Reinhardtia_paiewonskiana	(((Serenoa_repens	(((((Roystonea_regia	Pelagodoxa_henryana)	Sclerosperma_profizianum)	(((Reinhardtia_gracilis	Attalea_speciosa)	(Bactris_major	(Elaeis_guineensis	Elaeis_oleifera)))	((Podococcus_barteri	Orania_palindan)	((Leopoldinia_pulchra	Nypa_fruticans)	((Geonoma_undata	(((Oenocarpus_minor	Oenocarpus_bataua)	Manicaria_saccifera)	((Kentiopsis_piersoniorum	((Veitchia_spiralis	Dypsis_decaryi)	Dictyosperma_album))	(Hydriastele_microspadix	Heterospathe_cagayanensis))))	Prestoea_acuminata)))))	(Iriartea_deltoidea	(Phoenix_dactylifera	Sabal_domingensis)))	Pseudophoenix_vinifera))	Reinhardtia_simplex)	Reinhardtia_latisecta))	Calamus_caryotoides);
((Reinhardtia_latisecta	(Reinhardtia_paiewonskiana	(((Attalea_speciosa	(Elaeis_guineensis	Elaeis_oleifera))	((Sclerosperma_profizianum	((Roystonea_regia	Pelagodoxa_henryana)	(Podococcus_barteri	Orania_palindan)))	(((Bactris_major	(Leopoldinia_pulchra	Nypa_fruticans))	(((Reinhardtia_gracilis	Veitchia_spiralis)	Pseudophoenix_vinifera)	((Iriartea_deltoidea	(Geonoma_undata	(((Oenocarpus_minor	Oenocarpus_bataua)	Manicaria_saccifera)	((Kentiopsis_piersoniorum	(Dypsis_decaryi	Dictyosperma_album))	(Hydriastele_microspadix	Heterospathe_cagayanensis)))))	Prestoea_acuminata)))	((Serenoa_repens	Phoenix_dactylifera)	Sabal_domingensis))))	Reinhardtia_simplex)))	Calamus_caryotoides);
((Podococcus_barteri	((Leopoldinia_pulchra	Orania_palindan)	(((((Serenoa_repens	Phoenix_dactylifera)	Sabal_domingensis)	(Reinhardtia_simplex	(Iriartea_deltoidea	(Reinhardtia_latisecta	Reinhardtia_paiewonskiana))))	((Bactris_major	(Nypa_fruticans	Pseudophoenix_vinifera))	(((Reinhardtia_gracilis	Elaeis_guineensis)	Elaeis_oleifera)	Attalea_speciosa)))	((((Geonoma_undata	(((Oenocarpus_minor	Oenocarpus_bataua)	Manicaria_saccifera)	((Dypsis_decaryi	Dictyosperma_album)	((Hydriastele_microspadix	Heterospathe_cagayanensis)	(Veitchia_spiralis	Kentiopsis_piersoniorum)))))	Prestoea_acuminata)	Sclerosperma_profizianum)	(Roystonea_regia	Pelagodoxa_henryana)))))	Calamus_caryotoides);
((((((((((Elaeis_guineensis	Elaeis_oleifera)	Attalea_speciosa)	Reinhardtia_gracilis)	(((Iriartea_deltoidea	(Geonoma_undata	(((Oenocarpus_minor	Oenocarpus_bataua)	Manicaria_saccifera)	((Veitchia_spiralis	((Kentiopsis_piersoniorum	Heterospathe_cagayanensis)	((Pelagodoxa_henryana	Dypsis_decaryi)	Dictyosperma_album)))	Hydriastele_microspadix))))	Prestoea_acuminata)	((Reinhardtia_simplex	(Reinhardtia_latisecta	Reinhardtia_paiewonskiana))	(Nypa_fruticans	(Phoenix_dactylifera	Sabal_domingensis)))))	(Roystonea_regia	(Leopoldinia_pulchra	Podococcus_barteri)))	(Serenoa_repens	Pseudophoenix_vinifera))	Bactris_major)	Sclerosperma_profizianum)	Orania_palindan)	Calamus_caryotoides);
(((Roystonea_regia	(((Veitchia_spiralis	(Reinhardtia_simplex	(Reinhardtia_latisecta	(Reinhardtia_gracilis	(Leopoldinia_pulchra	Reinhardtia_paiewonskiana)))))	(((Geonoma_undata	((((Dypsis_decaryi	Dictyosperma_album)	Pelagodoxa_henryana)	Kentiopsis_piersoniorum)	(Heterospathe_cagayanensis	Hydriastele_microspadix)))	(Prestoea_acuminata	((Oenocarpus_minor	Oenocarpus_bataua)	Manicaria_saccifera)))	(((Serenoa_repens	(Phoenix_dactylifera	Sabal_domingensis))	Nypa_fruticans)	Iriartea_deltoidea)))	(Bactris_major	(Orania_palindan	((Sclerosperma_profizianum	(Elaeis_guineensis	Elaeis_oleifera))	(Pseudophoenix_vinifera	Attalea_speciosa))))))	Podococcus_barteri)	Calamus_caryotoides);
(((Reinhardtia_simplex	(((Attalea_speciosa	Iriartea_deltoidea)	((Nypa_fruticans	(Phoenix_dactylifera	Sabal_domingensis))	((Serenoa_repens	(Elaeis_oleifera	Elaeis_guineensis))	((Pelagodoxa_henryana	Roystonea_regia)	(((((Manicaria_saccifera	(Oenocarpus_minor	Oenocarpus_bataua))	Prestoea_acuminata)	(((Veitchia_spiralis	Kentiopsis_piersoniorum)	((Dictyosperma_album	Dypsis_decaryi)	Heterospathe_cagayanensis))	Geonoma_undata))	Hydriastele_microspadix)	((Bactris_major	Leopoldinia_pulchra)	((Orania_palindan	Podococcus_barteri)	Sclerosperma_profizianum)))))))	(Reinhardtia_gracilis	Pseudophoenix_vinifera)))	(Reinhardtia_latisecta	Reinhardtia_paiewonskiana))	Calamus_caryotoides);
((((Pelagodoxa_henryana	Roystonea_regia)	((((Iriartea_deltoidea	((Leopoldinia_pulchra	Reinhardtia_paiewonskiana)	Reinhardtia_latisecta))	Reinhardtia_simplex)	(((((Manicaria_saccifera	(Oenocarpus_minor	Oenocarpus_bataua))	(Veitchia_spiralis	Prestoea_acuminata))	((Kentiopsis_piersoniorum	(Dypsis_decaryi	(Hydriastele_microspadix	Heterospathe_cagayanensis)))	Dictyosperma_album))	Geonoma_undata)	(Serenoa_repens	(Nypa_fruticans	(Phoenix_dactylifera	Sabal_domingensis)))))	(((Reinhardtia_gracilis	(Attalea_speciosa	(Pseudophoenix_vinifera	(Bactris_major	(Elaeis_oleifera	Elaeis_guineensis)))))	Sclerosperma_profizianum)	Orania_palindan)))	Podococcus_barteri)	Calamus_caryotoides);
((((((((((Manicaria_saccifera	(Oenocarpus_minor	Oenocarpus_bataua))	(Geonoma_undata	(((Dictyosperma_album	(Veitchia_spiralis	Dypsis_decaryi))	Heterospathe_cagayanensis)	(Kentiopsis_piersoniorum	Hydriastele_microspadix))))	Prestoea_acuminata)	((Reinhardtia_paiewonskiana	Reinhardtia_latisecta)	Reinhardtia_simplex))	(Iriartea_deltoidea	(Nypa_fruticans	(Serenoa_repens	(Sabal_domingensis	Phoenix_dactylifera)))))	(Sclerosperma_profizianum	((Leopoldinia_pulchra	Pelagodoxa_henryana)	Roystonea_regia)))	(Pseudophoenix_vinifera	((Bactris_major	(Attalea_speciosa	(Elaeis_oleifera	Elaeis_guineensis)))	Reinhardtia_gracilis)))	Orania_palindan)	Podococcus_barteri)	Calamus_caryotoides);
((Attalea_speciosa	(((Leopoldinia_pulchra	Bactris_major)	(Elaeis_oleifera	Elaeis_guineensis))	((Reinhardtia_gracilis	(((Pseudophoenix_vinifera	(((Veitchia_spiralis	Sclerosperma_profizianum)	((((Manicaria_saccifera	(Oenocarpus_bataua	Oenocarpus_minor))	(Heterospathe_cagayanensis	((Pelagodoxa_henryana	(Kentiopsis_piersoniorum	Hydriastele_microspadix))	(Dictyosperma_album	Dypsis_decaryi))))	Geonoma_undata)	Prestoea_acuminata))	(Orania_palindan	Podococcus_barteri)))	((((Reinhardtia_paiewonskiana	Reinhardtia_latisecta)	Reinhardtia_simplex)	((Serenoa_repens	Phoenix_dactylifera)	Sabal_domingensis))	Roystonea_regia))	Iriartea_deltoidea))	Nypa_fruticans)))	Calamus_caryotoides);
(((Reinhardtia_paiewonskiana	(Reinhardtia_latisecta	(Reinhardtia_simplex	(Attalea_speciosa	(((Elaeis_oleifera	Elaeis_guineensis)	Bactris_major)	((Veitchia_spiralis	(Reinhardtia_gracilis	Pseudophoenix_vinifera))	(((Sclerosperma_profizianum	(Pelagodoxa_henryana	Roystonea_regia))	(Hydriastele_microspadix	((((Kentiopsis_piersoniorum	(Iriartea_deltoidea	Heterospathe_cagayanensis))	(Dictyosperma_album	Dypsis_decaryi))	Geonoma_undata)	(Prestoea_acuminata	(Manicaria_saccifera	(Oenocarpus_bataua	Oenocarpus_minor))))))	((Serenoa_repens	(Phoenix_dactylifera	Sabal_domingensis))	((Orania_palindan	Podococcus_barteri)	Nypa_fruticans)))))))))	Leopoldinia_pulchra)	Calamus_caryotoides);
((Podococcus_barteri	((Pelagodoxa_henryana	Roystonea_regia)	(Leopoldinia_pulchra	((((Nypa_fruticans	((Veitchia_spiralis	(Reinhardtia_gracilis	Pseudophoenix_vinifera))	(Hydriastele_microspadix	(((Heterospathe_cagayanensis	((Dictyosperma_album	Dypsis_decaryi)	Kentiopsis_piersoniorum))	(Prestoea_acuminata	Geonoma_undata))	(Manicaria_saccifera	(Oenocarpus_bataua	Oenocarpus_minor))))))	(Serenoa_repens	(Phoenix_dactylifera	Sabal_domingensis)))	(Orania_palindan	(Iriartea_deltoidea	Sclerosperma_profizianum)))	(Attalea_speciosa	(((Elaeis_oleifera	Elaeis_guineensis)	Bactris_major)	((Reinhardtia_paiewonskiana	Reinhardtia_latisecta)	Reinhardtia_simplex)))))))	Calamus_caryotoides);
(((((((((Hydriastele_microspadix	(((Manicaria_saccifera	(Oenocarpus_bataua	Oenocarpus_minor))	(Veitchia_spiralis	Prestoea_acuminata))	(Geonoma_undata	(Heterospathe_cagayanensis	((Dictyosperma_album	Dypsis_decaryi)	Kentiopsis_piersoniorum)))))	(Pelagodoxa_henryana	Roystonea_regia))	(Sclerosperma_profizianum	((Elaeis_oleifera	Elaeis_guineensis)	Bactris_major)))	(((Nypa_fruticans	(Phoenix_dactylifera	Sabal_domingensis))	(Podococcus_barteri	Orania_palindan))	(Attalea_speciosa	Iriartea_deltoidea)))	Leopoldinia_pulchra)	Pseudophoenix_vinifera)	Reinhardtia_gracilis)	(((Serenoa_repens	Reinhardtia_paiewonskiana)	Reinhardtia_latisecta)	Reinhardtia_simplex))	Calamus_caryotoides);
(((Pseudophoenix_vinifera	(Sclerosperma_profizianum	(((((((Manicaria_saccifera	(Oenocarpus_bataua	Oenocarpus_minor))	(Geonoma_undata	((Dictyosperma_album	(Veitchia_spiralis	Dypsis_decaryi))	((Hydriastele_microspadix	Kentiopsis_piersoniorum)	Heterospathe_cagayanensis))))	Prestoea_acuminata)	Orania_palindan)	(Reinhardtia_gracilis	(((Elaeis_oleifera	Elaeis_guineensis)	(Leopoldinia_pulchra	Bactris_major))	Attalea_speciosa)))	((Nypa_fruticans	(Phoenix_dactylifera	Sabal_domingensis))	(((Iriartea_deltoidea	Reinhardtia_paiewonskiana)	Reinhardtia_latisecta)	Reinhardtia_simplex)))	((Pelagodoxa_henryana	Roystonea_regia)	Podococcus_barteri))))	Serenoa_repens)	Calamus_caryotoides);
((((((Reinhardtia_gracilis	(Attalea_speciosa	Iriartea_deltoidea))	((Nypa_fruticans	(Phoenix_dactylifera	Sabal_domingensis))	(((Reinhardtia_paiewonskiana	Reinhardtia_latisecta)	Reinhardtia_simplex)	(Pseudophoenix_vinifera	((Elaeis_oleifera	Elaeis_guineensis)	(Leopoldinia_pulchra	Bactris_major))))))	(Pelagodoxa_henryana	Roystonea_regia))	((Podococcus_barteri	Orania_palindan)	(((Geonoma_undata	((Veitchia_spiralis	(Hydriastele_microspadix	Heterospathe_cagayanensis))	(Kentiopsis_piersoniorum	(Dictyosperma_album	Dypsis_decaryi))))	((Manicaria_saccifera	(Oenocarpus_bataua	Oenocarpus_minor))	Prestoea_acuminata))	Sclerosperma_profizianum)))	Serenoa_repens)	Calamus_caryotoides);
((Podococcus_barteri	((Pelagodoxa_henryana	Roystonea_regia)	(((Orania_palindan	((Geonoma_undata	((Dictyosperma_album	((Veitchia_spiralis	Dypsis_decaryi)	Kentiopsis_piersoniorum))	(Hydriastele_microspadix	Heterospathe_cagayanensis)))	((Manicaria_saccifera	(Oenocarpus_bataua	Oenocarpus_minor))	Prestoea_acuminata)))	Sclerosperma_profizianum)	((Pseudophoenix_vinifera	((Elaeis_oleifera	Elaeis_guineensis)	(Leopoldinia_pulchra	Bactris_major)))	(((Reinhardtia_gracilis	(Attalea_speciosa	Iriartea_deltoidea))	((Nypa_fruticans	Serenoa_repens)	(Phoenix_dactylifera	Sabal_domingensis)))	((Reinhardtia_paiewonskiana	Reinhardtia_latisecta)	Reinhardtia_simplex))))))	Calamus_caryotoides);
((((Iriartea_deltoidea	(Serenoa_repens	((Sabal_domingensis	Phoenix_dactylifera)	(Podococcus_barteri	Roystonea_regia))))	(((((Dypsis_decaryi	Dictyosperma_album)	Geonoma_undata)	(Prestoea_acuminata	(((Hydriastele_microspadix	Heterospathe_cagayanensis)	(Veitchia_spiralis	Kentiopsis_piersoniorum))	(Manicaria_saccifera	(Oenocarpus_bataua	Oenocarpus_minor)))))	(Pelagodoxa_henryana	Nypa_fruticans))	((((Pseudophoenix_vinifera	(Reinhardtia_latisecta	Reinhardtia_paiewonskiana))	Reinhardtia_simplex)	(Attalea_speciosa	(((Reinhardtia_gracilis	Elaeis_guineensis)	Elaeis_oleifera)	(Bactris_major	Leopoldinia_pulchra))))	Orania_palindan)))	Sclerosperma_profizianum)	Calamus_caryotoides);
(((Reinhardtia_simplex	(((((Roystonea_regia	Podococcus_barteri)	((((((Hydriastele_microspadix	Heterospathe_cagayanensis)	((Veitchia_spiralis	Kentiopsis_piersoniorum)	((Pelagodoxa_henryana	Dypsis_decaryi)	Dictyosperma_album)))	Geonoma_undata)	((Oenocarpus_bataua	Oenocarpus_minor)	Manicaria_saccifera))	Prestoea_acuminata)	(((Bactris_major	Leopoldinia_pulchra)	Sclerosperma_profizianum)	Orania_palindan)))	((Nypa_fruticans	(Sabal_domingensis	Phoenix_dactylifera))	((Elaeis_guineensis	Elaeis_oleifera)	(Reinhardtia_gracilis	Attalea_speciosa))))	Iriartea_deltoidea)	Pseudophoenix_vinifera))	((Serenoa_repens	Reinhardtia_paiewonskiana)	Reinhardtia_latisecta))	Calamus_caryotoides);
((Reinhardtia_paiewonskiana	((Reinhardtia_simplex	((Serenoa_repens	((Podococcus_barteri	Orania_palindan)	(Nypa_fruticans	(Sabal_domingensis	Phoenix_dactylifera))))	((Iriartea_deltoidea	((((Bactris_major	((Geonoma_undata	((Hydriastele_microspadix	(Heterospathe_cagayanensis	(Dictyosperma_album	((Veitchia_spiralis	Dypsis_decaryi)	Kentiopsis_piersoniorum))))	(Manicaria_saccifera	(Oenocarpus_minor	Oenocarpus_bataua))))	Prestoea_acuminata))	Pelagodoxa_henryana)	(Leopoldinia_pulchra	Sclerosperma_profizianum))	Roystonea_regia))	((Pseudophoenix_vinifera	(Elaeis_guineensis	Elaeis_oleifera))	(Reinhardtia_gracilis	Attalea_speciosa)))))	Reinhardtia_latisecta))	Calamus_caryotoides);
((Serenoa_repens	((Reinhardtia_latisecta	Reinhardtia_paiewonskiana)	(((Nypa_fruticans	(Sabal_domingensis	Phoenix_dactylifera))	(((((Orania_palindan	Leopoldinia_pulchra)	((((Manicaria_saccifera	(Oenocarpus_minor	Oenocarpus_bataua))	(Geonoma_undata	((Pelagodoxa_henryana	(Dypsis_decaryi	Dictyosperma_album))	((Heterospathe_cagayanensis	Hydriastele_microspadix)	(Veitchia_spiralis	Kentiopsis_piersoniorum)))))	Prestoea_acuminata)	(((Elaeis_guineensis	Elaeis_oleifera)	Attalea_speciosa)	(Reinhardtia_gracilis	Bactris_major))))	Sclerosperma_profizianum)	Pseudophoenix_vinifera)	(Iriartea_deltoidea	(Podococcus_barteri	Roystonea_regia))))	Reinhardtia_simplex)))	Calamus_caryotoides);
((Reinhardtia_paiewonskiana	(((((Nypa_fruticans	(Sabal_domingensis	Phoenix_dactylifera))	(((Pelagodoxa_henryana	Roystonea_regia)	(Orania_palindan	(Iriartea_deltoidea	(Sclerosperma_profizianum	(((Manicaria_saccifera	(Oenocarpus_minor	Oenocarpus_bataua))	Prestoea_acuminata)	(Geonoma_undata	(Hydriastele_microspadix	(((Veitchia_spiralis	Dypsis_decaryi)	Dictyosperma_album)	(Kentiopsis_piersoniorum	Heterospathe_cagayanensis)))))))))	(Pseudophoenix_vinifera	(((Elaeis_guineensis	((Leopoldinia_pulchra	Bactris_major)	Elaeis_oleifera))	Attalea_speciosa)	Reinhardtia_gracilis))))	Podococcus_barteri)	(Reinhardtia_simplex	Serenoa_repens))	Reinhardtia_latisecta))	Calamus_caryotoides);
((Reinhardtia_paiewonskiana	(((((((Orania_palindan	(Nypa_fruticans	(Sabal_domingensis	Phoenix_dactylifera)))	(Pelagodoxa_henryana	Roystonea_regia))	(((Prestoea_acuminata	(Geonoma_undata	((Manicaria_saccifera	(Oenocarpus_minor	Oenocarpus_bataua))	(((Veitchia_spiralis	Dypsis_decaryi)	Dictyosperma_album)	(Kentiopsis_piersoniorum	(Hydriastele_microspadix	Heterospathe_cagayanensis))))))	Iriartea_deltoidea)	Sclerosperma_profizianum))	((((Elaeis_guineensis	Elaeis_oleifera)	Attalea_speciosa)	(Leopoldinia_pulchra	Bactris_major))	(Pseudophoenix_vinifera	Reinhardtia_gracilis)))	Podococcus_barteri)	(Reinhardtia_simplex	Serenoa_repens))	Reinhardtia_latisecta))	Calamus_caryotoides);
((Podococcus_barteri	(((Serenoa_repens	(Phoenix_dactylifera	Sabal_domingensis))	((Roystonea_regia	(((Reinhardtia_gracilis	((Elaeis_guineensis	Elaeis_oleifera)	Attalea_speciosa))	(Nypa_fruticans	(Leopoldinia_pulchra	Bactris_major)))	Pseudophoenix_vinifera))	((Orania_palindan	Sclerosperma_profizianum)	((Prestoea_acuminata	(Geonoma_undata	((Manicaria_saccifera	(Oenocarpus_minor	Oenocarpus_bataua))	((Pelagodoxa_henryana	(((Veitchia_spiralis	Dypsis_decaryi)	Dictyosperma_album)	Kentiopsis_piersoniorum))	(Hydriastele_microspadix	Heterospathe_cagayanensis)))))	Iriartea_deltoidea))))	((Reinhardtia_latisecta	Reinhardtia_paiewonskiana)	Reinhardtia_simplex)))	Calamus_caryotoides);
(((((Nypa_fruticans	Bactris_major)	(Reinhardtia_gracilis	Pseudophoenix_vinifera))	(((((Elaeis_guineensis	Elaeis_oleifera)	Attalea_speciosa)	((Phoenix_dactylifera	(Pelagodoxa_henryana	Sabal_domingensis))	Roystonea_regia))	(((Orania_palindan	Podococcus_barteri)	((((Dypsis_decaryi	Dictyosperma_album)	Kentiopsis_piersoniorum)	(Hydriastele_microspadix	Heterospathe_cagayanensis))	(((Prestoea_acuminata	((Reinhardtia_simplex	Manicaria_saccifera)	(Oenocarpus_minor	Oenocarpus_bataua)))	Veitchia_spiralis)	Geonoma_undata)))	(Leopoldinia_pulchra	Sclerosperma_profizianum)))	(Reinhardtia_paiewonskiana	(Iriartea_deltoidea	Reinhardtia_latisecta))))	Serenoa_repens)	Calamus_caryotoides);
((Podococcus_barteri	((Roystonea_regia	(((Pseudophoenix_vinifera	(Elaeis_guineensis	Elaeis_oleifera))	(Sclerosperma_profizianum	Reinhardtia_gracilis))	((((Nypa_fruticans	Bactris_major)	((((Hydriastele_microspadix	(((Veitchia_spiralis	Dypsis_decaryi)	Dictyosperma_album)	(Kentiopsis_piersoniorum	Heterospathe_cagayanensis)))	(Manicaria_saccifera	(Oenocarpus_minor	Oenocarpus_bataua)))	Geonoma_undata)	Prestoea_acuminata))	((Phoenix_dactylifera	Sabal_domingensis)	Serenoa_repens))	((Pelagodoxa_henryana	Attalea_speciosa)	(Reinhardtia_simplex	(Iriartea_deltoidea	(Reinhardtia_latisecta	(Leopoldinia_pulchra	Reinhardtia_paiewonskiana))))))))	Orania_palindan))	Calamus_caryotoides);
((Reinhardtia_paiewonskiana	((Reinhardtia_simplex	(Podococcus_barteri	(((Pseudophoenix_vinifera	(Iriartea_deltoidea	(Sclerosperma_profizianum	(Pelagodoxa_henryana	Roystonea_regia))))	(((Nypa_fruticans	(Leopoldinia_pulchra	Bactris_major))	((((Heterospathe_cagayanensis	Hydriastele_microspadix)	(((Veitchia_spiralis	Dypsis_decaryi)	Dictyosperma_album)	Kentiopsis_piersoniorum))	Geonoma_undata)	(Prestoea_acuminata	(Manicaria_saccifera	(Oenocarpus_minor	Oenocarpus_bataua)))))	((Reinhardtia_gracilis	(Attalea_speciosa	(Elaeis_guineensis	Elaeis_oleifera)))	Orania_palindan)))	((Phoenix_dactylifera	Sabal_domingensis)	Serenoa_repens))))	Reinhardtia_latisecta))	Calamus_caryotoides);
((Orania_palindan	((Nypa_fruticans	(Serenoa_repens	(Sabal_domingensis	Phoenix_dactylifera)))	((((Geonoma_undata	((Hydriastele_microspadix	Heterospathe_cagayanensis)	(((Veitchia_spiralis	Dypsis_decaryi)	Kentiopsis_piersoniorum)	Dictyosperma_album)))	(Prestoea_acuminata	(Manicaria_saccifera	(Oenocarpus_minor	Oenocarpus_bataua))))	(((Bactris_major	(Elaeis_oleifera	Elaeis_guineensis))	Attalea_speciosa)	Reinhardtia_gracilis))	(Reinhardtia_simplex	(((Podococcus_barteri	(Roystonea_regia	(Pelagodoxa_henryana	Leopoldinia_pulchra)))	Sclerosperma_profizianum)	((Reinhardtia_paiewonskiana	(Reinhardtia_latisecta	Iriartea_deltoidea))	Pseudophoenix_vinifera))))))	Calamus_caryotoides);
(((((((Reinhardtia_simplex	(Iriartea_deltoidea	(Reinhardtia_paiewonskiana	Reinhardtia_latisecta)))	((Nypa_fruticans	(Sabal_domingensis	Phoenix_dactylifera))	Serenoa_repens))	Roystonea_regia)	((Pseudophoenix_vinifera	(((Elaeis_oleifera	Elaeis_guineensis)	Attalea_speciosa)	Reinhardtia_gracilis))	(Orania_palindan	((Bactris_major	((Geonoma_undata	((Manicaria_saccifera	(Oenocarpus_minor	Oenocarpus_bataua))	((Hydriastele_microspadix	Heterospathe_cagayanensis)	((Veitchia_spiralis	Kentiopsis_piersoniorum)	(Dypsis_decaryi	Dictyosperma_album)))))	Prestoea_acuminata))	(Pelagodoxa_henryana	Sclerosperma_profizianum)))))	Leopoldinia_pulchra)	Podococcus_barteri)	Calamus_caryotoides);
((Sclerosperma_profizianum	((Leopoldinia_pulchra	((Orania_palindan	((Pseudophoenix_vinifera	(((Elaeis_oleifera	Elaeis_guineensis)	Attalea_speciosa)	Reinhardtia_gracilis))	Bactris_major))	((Podococcus_barteri	(Reinhardtia_simplex	(Reinhardtia_paiewonskiana	Reinhardtia_latisecta)))	(((((Iriartea_deltoidea	Sabal_domingensis)	Phoenix_dactylifera)	Serenoa_repens)	((Geonoma_undata	((Hydriastele_microspadix	Heterospathe_cagayanensis)	(Kentiopsis_piersoniorum	(Dypsis_decaryi	Dictyosperma_album))))	((Prestoea_acuminata	Veitchia_spiralis)	(Manicaria_saccifera	(Oenocarpus_minor	Oenocarpus_bataua)))))	Nypa_fruticans))))	(Roystonea_regia	Pelagodoxa_henryana)))	Calamus_caryotoides);
((Sclerosperma_profizianum	((Roystonea_regia	Pelagodoxa_henryana)	(((Reinhardtia_simplex	((Leopoldinia_pulchra	Reinhardtia_paiewonskiana)	Reinhardtia_latisecta))	((((Sabal_domingensis	Phoenix_dactylifera)	Serenoa_repens)	Nypa_fruticans)	(Iriartea_deltoidea	((Geonoma_undata	((Hydriastele_microspadix	Heterospathe_cagayanensis)	(Kentiopsis_piersoniorum	((Veitchia_spiralis	Dypsis_decaryi)	Dictyosperma_album))))	(Prestoea_acuminata	(Manicaria_saccifera	(Oenocarpus_minor	Oenocarpus_bataua)))))))	((Podococcus_barteri	Orania_palindan)	(Attalea_speciosa	(Reinhardtia_gracilis	(Pseudophoenix_vinifera	(Bactris_major	(Elaeis_oleifera	Elaeis_guineensis)))))))))	Calamus_caryotoides);
((Podococcus_barteri	(((Reinhardtia_gracilis	Serenoa_repens)	Pseudophoenix_vinifera)	((Roystonea_regia	((Reinhardtia_paiewonskiana	(Reinhardtia_latisecta	Reinhardtia_simplex))	((Sabal_domingensis	Phoenix_dactylifera)	Nypa_fruticans)))	(((Orania_palindan	(Iriartea_deltoidea	(Sclerosperma_profizianum	((((Oenocarpus_minor	Oenocarpus_bataua)	(Geonoma_undata	((Hydriastele_microspadix	Heterospathe_cagayanensis)	(Kentiopsis_piersoniorum	((Veitchia_spiralis	Dypsis_decaryi)	Dictyosperma_album)))))	Manicaria_saccifera)	Prestoea_acuminata))))	((Leopoldinia_pulchra	Bactris_major)	(Elaeis_oleifera	Elaeis_guineensis)))	(Pelagodoxa_henryana	Attalea_speciosa)))))	Calamus_caryotoides);
((Podococcus_barteri	(((Roystonea_regia	Sclerosperma_profizianum)	(((Iriartea_deltoidea	((Geonoma_undata	(((((Dypsis_decaryi	Hydriastele_microspadix)	Kentiopsis_piersoniorum)	Heterospathe_cagayanensis)	Dictyosperma_album)	((Oenocarpus_minor	Oenocarpus_bataua)	Manicaria_saccifera)))	Prestoea_acuminata))	((((Sabal_domingensis	Phoenix_dactylifera)	Nypa_fruticans)	Pelagodoxa_henryana)	(((Leopoldinia_pulchra	Reinhardtia_paiewonskiana)	Reinhardtia_latisecta)	Reinhardtia_simplex)))	(((Pseudophoenix_vinifera	(Veitchia_spiralis	Reinhardtia_gracilis))	((Serenoa_repens	Attalea_speciosa)	(Elaeis_oleifera	Elaeis_guineensis)))	Bactris_major)))	Orania_palindan))	Calamus_caryotoides);
((Podococcus_barteri	(Roystonea_regia	(((((Nypa_fruticans	(Leopoldinia_pulchra	Bactris_major))	(Elaeis_oleifera	Elaeis_guineensis))	Reinhardtia_gracilis)	((Pseudophoenix_vinifera	(Serenoa_repens	Attalea_speciosa))	((Sabal_domingensis	Phoenix_dactylifera)	((Reinhardtia_paiewonskiana	Reinhardtia_latisecta)	Reinhardtia_simplex))))	((((((Geonoma_undata	((((Dictyosperma_album	Dypsis_decaryi)	Kentiopsis_piersoniorum)	((Pelagodoxa_henryana	Heterospathe_cagayanensis)	Hydriastele_microspadix))	((Oenocarpus_minor	Oenocarpus_bataua)	Manicaria_saccifera)))	Prestoea_acuminata)	Veitchia_spiralis)	Iriartea_deltoidea)	Sclerosperma_profizianum)	Orania_palindan))))	Calamus_caryotoides);
((Podococcus_barteri	(((((((Veitchia_spiralis	(Geonoma_undata	((Heterospathe_cagayanensis	Hydriastele_microspadix)	((Dictyosperma_album	Dypsis_decaryi)	Kentiopsis_piersoniorum))))	((Oenocarpus_minor	Oenocarpus_bataua)	Manicaria_saccifera))	Prestoea_acuminata)	Iriartea_deltoidea)	(Nypa_fruticans	(Reinhardtia_simplex	(Serenoa_repens	(Sabal_domingensis	Phoenix_dactylifera)))))	(((Pseudophoenix_vinifera	Roystonea_regia)	(Pelagodoxa_henryana	Sclerosperma_profizianum))	(Attalea_speciosa	(((Reinhardtia_paiewonskiana	Reinhardtia_latisecta)	(Elaeis_guineensis	((Leopoldinia_pulchra	Bactris_major)	Elaeis_oleifera)))	Reinhardtia_gracilis))))	Orania_palindan))	Calamus_caryotoides);
((Serenoa_repens	((((((Reinhardtia_simplex	(Reinhardtia_paiewonskiana	Reinhardtia_latisecta))	((Reinhardtia_gracilis	Pseudophoenix_vinifera)	((Attalea_speciosa	(Elaeis_guineensis	Elaeis_oleifera))	(Nypa_fruticans	Bactris_major))))	Leopoldinia_pulchra)	((Pelagodoxa_henryana	Sabal_domingensis)	Phoenix_dactylifera))	((Sclerosperma_profizianum	(Iriartea_deltoidea	((Geonoma_undata	(Hydriastele_microspadix	((Heterospathe_cagayanensis	(Dictyosperma_album	(Veitchia_spiralis	Dypsis_decaryi)))	Kentiopsis_piersoniorum)))	(((Oenocarpus_minor	Oenocarpus_bataua)	Manicaria_saccifera)	Prestoea_acuminata))))	(Orania_palindan	Podococcus_barteri)))	Roystonea_regia))	Calamus_caryotoides);
((((((Orania_palindan	Podococcus_barteri)	(Nypa_fruticans	((Serenoa_repens	Phoenix_dactylifera)	(Sabal_domingensis	Iriartea_deltoidea))))	((Reinhardtia_simplex	(Reinhardtia_paiewonskiana	Reinhardtia_latisecta))	(((Reinhardtia_gracilis	Pseudophoenix_vinifera)	(Attalea_speciosa	(Elaeis_guineensis	Elaeis_oleifera)))	(Leopoldinia_pulchra	Bactris_major))))	(((Geonoma_undata	(((Oenocarpus_minor	Oenocarpus_bataua)	Manicaria_saccifera)	((Heterospathe_cagayanensis	Hydriastele_microspadix)	((Veitchia_spiralis	Dypsis_decaryi)	(Dictyosperma_album	Kentiopsis_piersoniorum)))))	Prestoea_acuminata)	(Roystonea_regia	Pelagodoxa_henryana)))	Sclerosperma_profizianum)	Calamus_caryotoides);
(((Iriartea_deltoidea	(((Reinhardtia_simplex	(Reinhardtia_paiewonskiana	(Leopoldinia_pulchra	Reinhardtia_latisecta)))	(Nypa_fruticans	(Serenoa_repens	(Phoenix_dactylifera	Sabal_domingensis))))	((Attalea_speciosa	(Bactris_major	(Elaeis_guineensis	Elaeis_oleifera)))	(Veitchia_spiralis	(Reinhardtia_gracilis	Pseudophoenix_vinifera)))))	(((Orania_palindan	(Prestoea_acuminata	(Geonoma_undata	(((Oenocarpus_minor	Oenocarpus_bataua)	Manicaria_saccifera)	((Hydriastele_microspadix	Heterospathe_cagayanensis)	(Kentiopsis_piersoniorum	(Dypsis_decaryi	Dictyosperma_album)))))))	Sclerosperma_profizianum)	((Pelagodoxa_henryana	Roystonea_regia)	Podococcus_barteri)))	Calamus_caryotoides);
((((((Orania_palindan	Sclerosperma_profizianum)	(((Reinhardtia_paiewonskiana	(Iriartea_deltoidea	Reinhardtia_latisecta))	(Leopoldinia_pulchra	Reinhardtia_simplex))	((Prestoea_acuminata	((Geonoma_undata	(((Dypsis_decaryi	Dictyosperma_album)	(Veitchia_spiralis	Kentiopsis_piersoniorum))	(Hydriastele_microspadix	Heterospathe_cagayanensis)))	((Oenocarpus_minor	Oenocarpus_bataua)	Manicaria_saccifera)))	((Phoenix_dactylifera	Sabal_domingensis)	Nypa_fruticans))))	((((Attalea_speciosa	(Elaeis_guineensis	Elaeis_oleifera))	Reinhardtia_gracilis)	Bactris_major)	Pseudophoenix_vinifera))	((Serenoa_repens	Pelagodoxa_henryana)	Roystonea_regia))	Podococcus_barteri)	Calamus_caryotoides);
(((((Leopoldinia_pulchra	(((Sclerosperma_profizianum	(Iriartea_deltoidea	((Geonoma_undata	((Veitchia_spiralis	Dypsis_decaryi)	Dictyosperma_album))	(Prestoea_acuminata	((((Oenocarpus_minor	Oenocarpus_bataua)	Manicaria_saccifera)	(Hydriastele_microspadix	Heterospathe_cagayanensis))	Kentiopsis_piersoniorum)))))	((((Elaeis_guineensis	Elaeis_oleifera)	(Orania_palindan	Bactris_major))	Attalea_speciosa)	(Reinhardtia_gracilis	Pseudophoenix_vinifera)))	(((Phoenix_dactylifera	Sabal_domingensis)	Nypa_fruticans)	(Pelagodoxa_henryana	Roystonea_regia))))	Podococcus_barteri)	(Serenoa_repens	Reinhardtia_simplex))	(Reinhardtia_paiewonskiana	Reinhardtia_latisecta))	Calamus_caryotoides);
(((Serenoa_repens	Reinhardtia_simplex)	(((((Iriartea_deltoidea	(((Phoenix_dactylifera	Sabal_domingensis)	Nypa_fruticans)	Roystonea_regia))	(Podococcus_barteri	(((((((Veitchia_spiralis	Dypsis_decaryi)	Dictyosperma_album)	((Hydriastele_microspadix	Heterospathe_cagayanensis)	Kentiopsis_piersoniorum))	((Oenocarpus_minor	Oenocarpus_bataua)	Manicaria_saccifera))	Geonoma_undata)	Prestoea_acuminata)	((Pelagodoxa_henryana	Sclerosperma_profizianum)	Orania_palindan))))	(((Elaeis_guineensis	((Leopoldinia_pulchra	Bactris_major)	Elaeis_oleifera))	Reinhardtia_gracilis)	Attalea_speciosa))	Pseudophoenix_vinifera)	(Reinhardtia_paiewonskiana	Reinhardtia_latisecta)))	Calamus_caryotoides);
((Reinhardtia_paiewonskiana	(Reinhardtia_latisecta	(Serenoa_repens	(((((((Pelagodoxa_henryana	Roystonea_regia)	Iriartea_deltoidea)	(Pseudophoenix_vinifera	(Reinhardtia_gracilis	(Attalea_speciosa	(Elaeis_guineensis	Elaeis_oleifera)))))	((Nypa_fruticans	Orania_palindan)	((Bactris_major	(Leopoldinia_pulchra	Sclerosperma_profizianum))	(((Heterospathe_cagayanensis	(Hydriastele_microspadix	((Dypsis_decaryi	Dictyosperma_album)	Kentiopsis_piersoniorum)))	Geonoma_undata)	(((Oenocarpus_minor	Oenocarpus_bataua)	Manicaria_saccifera)	(Veitchia_spiralis	Prestoea_acuminata))))))	(Phoenix_dactylifera	Sabal_domingensis))	Podococcus_barteri)	Reinhardtia_simplex))))	Calamus_caryotoides);
((Podococcus_barteri	(((((Leopoldinia_pulchra	Bactris_major)	(Pelagodoxa_henryana	(((Manicaria_saccifera	(Oenocarpus_bataua	Oenocarpus_minor))	Prestoea_acuminata)	((((Veitchia_spiralis	Dypsis_decaryi)	Dictyosperma_album)	(Kentiopsis_piersoniorum	(Hydriastele_microspadix	Heterospathe_cagayanensis)))	Geonoma_undata))))	Sclerosperma_profizianum)	(Pseudophoenix_vinifera	((Reinhardtia_simplex	((Reinhardtia_gracilis	Reinhardtia_paiewonskiana)	Reinhardtia_latisecta))	(Attalea_speciosa	(Elaeis_guineensis	Elaeis_oleifera)))))	(Iriartea_deltoidea	(Roystonea_regia	((((Phoenix_dactylifera	Sabal_domingensis)	Nypa_fruticans)	Orania_palindan)	Serenoa_repens)))))	Calamus_caryotoides);
((Nypa_fruticans	(Orania_palindan	(((Roystonea_regia	Podococcus_barteri)	((((Sclerosperma_profizianum	Pelagodoxa_henryana)	(((((Kentiopsis_piersoniorum	((Oenocarpus_bataua	Oenocarpus_minor)	Manicaria_saccifera))	(Hydriastele_microspadix	Heterospathe_cagayanensis))	(Dypsis_decaryi	Dictyosperma_album))	Geonoma_undata)	(Veitchia_spiralis	Prestoea_acuminata)))	(((Pseudophoenix_vinifera	((Leopoldinia_pulchra	Bactris_major)	(Elaeis_guineensis	Elaeis_oleifera)))	Attalea_speciosa)	(Reinhardtia_simplex	((Reinhardtia_gracilis	Reinhardtia_paiewonskiana)	Reinhardtia_latisecta))))	Iriartea_deltoidea))	(Serenoa_repens	(Phoenix_dactylifera	Sabal_domingensis)))))	Calamus_caryotoides);
((((((((Podococcus_barteri	Orania_palindan)	(Sclerosperma_profizianum	(Iriartea_deltoidea	(Pelagodoxa_henryana	(((((Hydriastele_microspadix	Heterospathe_cagayanensis)	(Kentiopsis_piersoniorum	((Veitchia_spiralis	Dypsis_decaryi)	Dictyosperma_album)))	((Oenocarpus_bataua	Oenocarpus_minor)	Manicaria_saccifera))	Geonoma_undata)	Prestoea_acuminata)))))	((Pseudophoenix_vinifera	((Leopoldinia_pulchra	Bactris_major)	(Elaeis_guineensis	Elaeis_oleifera)))	(Attalea_speciosa	(Reinhardtia_simplex	((Reinhardtia_gracilis	Reinhardtia_paiewonskiana)	Reinhardtia_latisecta)))))	Roystonea_regia)	Nypa_fruticans)	(Phoenix_dactylifera	Sabal_domingensis))	Serenoa_repens)	Calamus_caryotoides);
(((Iriartea_deltoidea	((((((Podococcus_barteri	Orania_palindan)	(Veitchia_spiralis	Sclerosperma_profizianum))	((((Kentiopsis_piersoniorum	Heterospathe_cagayanensis)	(Hydriastele_microspadix	((Pelagodoxa_henryana	Dypsis_decaryi)	Dictyosperma_album)))	((Oenocarpus_bataua	Oenocarpus_minor)	Manicaria_saccifera))	Geonoma_undata))	Prestoea_acuminata)	((Reinhardtia_simplex	(Reinhardtia_paiewonskiana	Reinhardtia_latisecta))	(Reinhardtia_gracilis	(Attalea_speciosa	(Pseudophoenix_vinifera	((Leopoldinia_pulchra	Bactris_major)	(Elaeis_guineensis	Elaeis_oleifera)))))))	(Roystonea_regia	(Phoenix_dactylifera	(Nypa_fruticans	Sabal_domingensis)))))	Serenoa_repens)	Calamus_caryotoides);
(((((Phoenix_dactylifera	Sabal_domingensis)	((Roystonea_regia	Iriartea_deltoidea)	((((Podococcus_barteri	Orania_palindan)	Sclerosperma_profizianum)	(Prestoea_acuminata	(Geonoma_undata	((Heterospathe_cagayanensis	(((Pelagodoxa_henryana	Dypsis_decaryi)	Dictyosperma_album)	(Veitchia_spiralis	Kentiopsis_piersoniorum)))	(Hydriastele_microspadix	(Manicaria_saccifera	(Oenocarpus_minor	Oenocarpus_bataua)))))))	((Reinhardtia_gracilis	((Leopoldinia_pulchra	Bactris_major)	((Reinhardtia_simplex	(Reinhardtia_paiewonskiana	Reinhardtia_latisecta))	(Attalea_speciosa	(Elaeis_guineensis	Elaeis_oleifera)))))	Pseudophoenix_vinifera))))	Serenoa_repens)	Nypa_fruticans)	Calamus_caryotoides);
(((Reinhardtia_simplex	Serenoa_repens)	(((((((Sclerosperma_profizianum	(Orania_palindan	(Leopoldinia_pulchra	Bactris_major)))	(((Hydriastele_microspadix	((Pelagodoxa_henryana	(Dypsis_decaryi	(Reinhardtia_gracilis	Dictyosperma_album)))	(Heterospathe_cagayanensis	Kentiopsis_piersoniorum)))	Geonoma_undata)	((Manicaria_saccifera	(Oenocarpus_bataua	Oenocarpus_minor))	(Veitchia_spiralis	Prestoea_acuminata))))	((Roystonea_regia	(Phoenix_dactylifera	(Iriartea_deltoidea	Sabal_domingensis)))	(Reinhardtia_paiewonskiana	Reinhardtia_latisecta)))	(Attalea_speciosa	(Elaeis_oleifera	Elaeis_guineensis)))	Pseudophoenix_vinifera)	Podococcus_barteri)	Nypa_fruticans))	Calamus_caryotoides);
((Serenoa_repens	(((Reinhardtia_gracilis	((Roystonea_regia	(((((((Manicaria_saccifera	(Oenocarpus_bataua	Oenocarpus_minor))	(((Dypsis_decaryi	Dictyosperma_album)	(Veitchia_spiralis	Kentiopsis_piersoniorum))	(Heterospathe_cagayanensis	Hydriastele_microspadix)))	Geonoma_undata)	Prestoea_acuminata)	(Pelagodoxa_henryana	Sclerosperma_profizianum))	(Leopoldinia_pulchra	Bactris_major))	(Podococcus_barteri	Orania_palindan)))	(Pseudophoenix_vinifera	(Elaeis_oleifera	Elaeis_guineensis))))	((Nypa_fruticans	(Phoenix_dactylifera	Sabal_domingensis))	(Reinhardtia_simplex	(Iriartea_deltoidea	(Reinhardtia_paiewonskiana	Reinhardtia_latisecta)))))	Attalea_speciosa))	Calamus_caryotoides);
(((Leopoldinia_pulchra	Orania_palindan)	((((Nypa_fruticans	(Phoenix_dactylifera	Sabal_domingensis))	((Reinhardtia_simplex	(Reinhardtia_paiewonskiana	Reinhardtia_latisecta))	(Pseudophoenix_vinifera	(Reinhardtia_gracilis	((Bactris_major	Attalea_speciosa)	(Elaeis_oleifera	Elaeis_guineensis))))))	((Roystonea_regia	(Serenoa_repens	Pelagodoxa_henryana))	(Sclerosperma_profizianum	(Iriartea_deltoidea	((((Manicaria_saccifera	(Oenocarpus_bataua	Oenocarpus_minor))	(((Dypsis_decaryi	Dictyosperma_album)	Kentiopsis_piersoniorum)	(Heterospathe_cagayanensis	Hydriastele_microspadix)))	Geonoma_undata)	(Veitchia_spiralis	Prestoea_acuminata))))))	Podococcus_barteri))	Calamus_caryotoides);
((((Nypa_fruticans	((Podococcus_barteri	Orania_palindan)	(((Pelagodoxa_henryana	Sclerosperma_profizianum)	((((Manicaria_saccifera	(Oenocarpus_bataua	Oenocarpus_minor))	((Heterospathe_cagayanensis	((Veitchia_spiralis	Kentiopsis_piersoniorum)	(Dypsis_decaryi	Dictyosperma_album)))	Hydriastele_microspadix))	Geonoma_undata)	Prestoea_acuminata))	Iriartea_deltoidea)))	(((Leopoldinia_pulchra	Reinhardtia_simplex)	((Reinhardtia_gracilis	Reinhardtia_paiewonskiana)	Reinhardtia_latisecta))	(((Elaeis_oleifera	Elaeis_guineensis)	(Pseudophoenix_vinifera	Bactris_major))	Attalea_speciosa)))	((Serenoa_repens	(Phoenix_dactylifera	Sabal_domingensis))	Roystonea_regia))	Calamus_caryotoides);
((Reinhardtia_paiewonskiana	(Reinhardtia_latisecta	((Podococcus_barteri	(Serenoa_repens	((((Sclerosperma_profizianum	Roystonea_regia)	Iriartea_deltoidea)	((Orania_palindan	(Nypa_fruticans	(((((Hydriastele_microspadix	Kentiopsis_piersoniorum)	((Veitchia_spiralis	Dypsis_decaryi)	Dictyosperma_album))	Heterospathe_cagayanensis)	Geonoma_undata)	(Prestoea_acuminata	(Manicaria_saccifera	(Oenocarpus_bataua	Oenocarpus_minor))))))	(((Elaeis_oleifera	Elaeis_guineensis)	(Attalea_speciosa	Reinhardtia_gracilis))	(Pseudophoenix_vinifera	(Leopoldinia_pulchra	Bactris_major)))))	(Pelagodoxa_henryana	(Phoenix_dactylifera	Sabal_domingensis)))))	Reinhardtia_simplex)))	Calamus_caryotoides);
((Podococcus_barteri	(((Reinhardtia_simplex	(Iriartea_deltoidea	((Leopoldinia_pulchra	Reinhardtia_paiewonskiana)	Reinhardtia_latisecta)))	(Serenoa_repens	(Roystonea_regia	(Nypa_fruticans	(Phoenix_dactylifera	Sabal_domingensis)))))	(((Sclerosperma_profizianum	(Pelagodoxa_henryana	((((Heterospathe_cagayanensis	(Veitchia_spiralis	Kentiopsis_piersoniorum))	(Dypsis_decaryi	Dictyosperma_album))	Hydriastele_microspadix)	((Prestoea_acuminata	(Manicaria_saccifera	(Oenocarpus_bataua	Oenocarpus_minor)))	Geonoma_undata))))	Orania_palindan)	(((Bactris_major	(Pseudophoenix_vinifera	(Elaeis_oleifera	Elaeis_guineensis)))	Attalea_speciosa)	Reinhardtia_gracilis))))	Calamus_caryotoides);
(((Podococcus_barteri	(Roystonea_regia	((((((((Elaeis_oleifera	Elaeis_guineensis)	Reinhardtia_gracilis)	(Leopoldinia_pulchra	Bactris_major))	Attalea_speciosa)	(Reinhardtia_simplex	(Reinhardtia_paiewonskiana	Reinhardtia_latisecta)))	(Pseudophoenix_vinifera	((Sclerosperma_profizianum	Orania_palindan)	((((Heterospathe_cagayanensis	(Kentiopsis_piersoniorum	((Veitchia_spiralis	Dypsis_decaryi)	Dictyosperma_album)))	((Prestoea_acuminata	(Manicaria_saccifera	(Oenocarpus_bataua	Oenocarpus_minor)))	Geonoma_undata))	Hydriastele_microspadix)	Pelagodoxa_henryana))))	Iriartea_deltoidea)	(Nypa_fruticans	(Phoenix_dactylifera	Sabal_domingensis)))))	Serenoa_repens)	Calamus_caryotoides);
((Podococcus_barteri	(((Iriartea_deltoidea	((Reinhardtia_simplex	Serenoa_repens)	((Nypa_fruticans	(Phoenix_dactylifera	Sabal_domingensis))	Roystonea_regia)))	((Leopoldinia_pulchra	Reinhardtia_paiewonskiana)	Reinhardtia_latisecta))	(((Sclerosperma_profizianum	Orania_palindan)	(((((Dypsis_decaryi	Dictyosperma_album)	((Hydriastele_microspadix	(Veitchia_spiralis	Kentiopsis_piersoniorum))	Heterospathe_cagayanensis))	((Manicaria_saccifera	(Oenocarpus_bataua	Oenocarpus_minor))	Prestoea_acuminata))	Geonoma_undata)	Pelagodoxa_henryana))	((Bactris_major	Pseudophoenix_vinifera)	(((Elaeis_oleifera	Elaeis_guineensis)	Reinhardtia_gracilis)	Attalea_speciosa)))))	Calamus_caryotoides);
((Podococcus_barteri	(((Reinhardtia_paiewonskiana	Reinhardtia_latisecta)	(((((Sclerosperma_profizianum	(Pelagodoxa_henryana	Roystonea_regia))	Iriartea_deltoidea)	(((Orania_palindan	((Leopoldinia_pulchra	Bactris_major)	(((Heterospathe_cagayanensis	(Dypsis_decaryi	Hydriastele_microspadix))	((Veitchia_spiralis	Kentiopsis_piersoniorum)	Dictyosperma_album))	(((Manicaria_saccifera	(Oenocarpus_bataua	Oenocarpus_minor))	Prestoea_acuminata)	Geonoma_undata))))	(((Elaeis_oleifera	Elaeis_guineensis)	Reinhardtia_gracilis)	Attalea_speciosa))	Pseudophoenix_vinifera))	(Nypa_fruticans	(Phoenix_dactylifera	Sabal_domingensis)))	Reinhardtia_simplex))	Serenoa_repens))	Calamus_caryotoides);
((Serenoa_repens	((Nypa_fruticans	(Phoenix_dactylifera	Sabal_domingensis))	((Podococcus_barteri	Orania_palindan)	((Reinhardtia_simplex	(Iriartea_deltoidea	((Leopoldinia_pulchra	Reinhardtia_paiewonskiana)	Reinhardtia_latisecta)))	((((Bactris_major	Sclerosperma_profizianum)	((((Manicaria_saccifera	(Oenocarpus_bataua	Oenocarpus_minor))	(((Heterospathe_cagayanensis	Hydriastele_microspadix)	(Dypsis_decaryi	Dictyosperma_album))	(Veitchia_spiralis	Kentiopsis_piersoniorum)))	Geonoma_undata)	Prestoea_acuminata))	(Pelagodoxa_henryana	Roystonea_regia))	(Pseudophoenix_vinifera	(((Elaeis_oleifera	Elaeis_guineensis)	Reinhardtia_gracilis)	Attalea_speciosa)))))))	Calamus_caryotoides);
(((((Podococcus_barteri	(Iriartea_deltoidea	(Reinhardtia_latisecta	Reinhardtia_paiewonskiana)))	(((Pelagodoxa_henryana	Sabal_domingensis)	Phoenix_dactylifera)	(((((Manicaria_saccifera	(Oenocarpus_minor	Oenocarpus_bataua))	Prestoea_acuminata)	(Geonoma_undata	((Heterospathe_cagayanensis	(Kentiopsis_piersoniorum	((Veitchia_spiralis	Dypsis_decaryi)	Dictyosperma_album)))	Hydriastele_microspadix)))	Nypa_fruticans)	((Leopoldinia_pulchra	Orania_palindan)	((Sclerosperma_profizianum	Roystonea_regia)	(Attalea_speciosa	((Reinhardtia_gracilis	Pseudophoenix_vinifera)	(Bactris_major	(Elaeis_guineensis	Elaeis_oleifera)))))))))	Reinhardtia_simplex)	Serenoa_repens)	Calamus_caryotoides);
((((((((((((((Hydriastele_microspadix	Heterospathe_cagayanensis)	(Dypsis_decaryi	Dictyosperma_album))	Kentiopsis_piersoniorum)	(Oenocarpus_minor	Oenocarpus_bataua))	(Prestoea_acuminata	Veitchia_spiralis))	(Manicaria_saccifera	Geonoma_undata))	Nypa_fruticans)	((Iriartea_deltoidea	(Pelagodoxa_henryana	Sabal_domingensis))	Phoenix_dactylifera))	((Serenoa_repens	Reinhardtia_simplex)	(Reinhardtia_latisecta	Reinhardtia_paiewonskiana)))	Roystonea_regia)	(((Reinhardtia_gracilis	Pseudophoenix_vinifera)	((Leopoldinia_pulchra	Bactris_major)	(Attalea_speciosa	(Elaeis_guineensis	Elaeis_oleifera))))	Sclerosperma_profizianum))	Orania_palindan)	Podococcus_barteri)	Calamus_caryotoides);
(((Roystonea_regia	(((((Serenoa_repens	(Iriartea_deltoidea	(Nypa_fruticans	(Phoenix_dactylifera	Sabal_domingensis))))	(Reinhardtia_simplex	(Reinhardtia_latisecta	Reinhardtia_paiewonskiana)))	((Sclerosperma_profizianum	(((Elaeis_guineensis	Elaeis_oleifera)	((((((Kentiopsis_piersoniorum	(Dypsis_decaryi	Dictyosperma_album))	Heterospathe_cagayanensis)	((Veitchia_spiralis	Prestoea_acuminata)	(Manicaria_saccifera	(Oenocarpus_minor	Oenocarpus_bataua))))	Geonoma_undata)	Hydriastele_microspadix)	Orania_palindan))	Bactris_major))	(Reinhardtia_gracilis	Pseudophoenix_vinifera)))	(Pelagodoxa_henryana	Attalea_speciosa))	Leopoldinia_pulchra))	Podococcus_barteri)	Calamus_caryotoides);
(((Orania_palindan	(((Nypa_fruticans	(Phoenix_dactylifera	Sabal_domingensis))	(Reinhardtia_simplex	(Pelagodoxa_henryana	(Reinhardtia_latisecta	Reinhardtia_paiewonskiana))))	(((Iriartea_deltoidea	(Roystonea_regia	(Sclerosperma_profizianum	((Leopoldinia_pulchra	Bactris_major)	((((Kentiopsis_piersoniorum	((Veitchia_spiralis	Dypsis_decaryi)	Dictyosperma_album))	(Hydriastele_microspadix	Heterospathe_cagayanensis))	Geonoma_undata)	(Prestoea_acuminata	(Manicaria_saccifera	(Oenocarpus_minor	Oenocarpus_bataua))))))))	(Reinhardtia_gracilis	Pseudophoenix_vinifera))	((Serenoa_repens	Attalea_speciosa)	(Elaeis_guineensis	Elaeis_oleifera)))))	Podococcus_barteri)	Calamus_caryotoides);
((Serenoa_repens	((Reinhardtia_simplex	(Reinhardtia_latisecta	Reinhardtia_paiewonskiana))	((Roystonea_regia	(Iriartea_deltoidea	(((((Nypa_fruticans	Attalea_speciosa)	(Elaeis_guineensis	Elaeis_oleifera))	Reinhardtia_gracilis)	Pseudophoenix_vinifera)	(((Podococcus_barteri	Orania_palindan)	(Sclerosperma_profizianum	(Leopoldinia_pulchra	Bactris_major)))	((((Manicaria_saccifera	(Oenocarpus_minor	Oenocarpus_bataua))	((Kentiopsis_piersoniorum	((Veitchia_spiralis	Dypsis_decaryi)	Dictyosperma_album))	(Hydriastele_microspadix	Heterospathe_cagayanensis)))	Geonoma_undata)	Prestoea_acuminata)))))	(Phoenix_dactylifera	(Pelagodoxa_henryana	Sabal_domingensis)))))	Calamus_caryotoides);
((Reinhardtia_paiewonskiana	((Reinhardtia_simplex	(Serenoa_repens	((((Podococcus_barteri	Roystonea_regia)	(((Attalea_speciosa	(Elaeis_guineensis	Elaeis_oleifera))	((Reinhardtia_gracilis	Veitchia_spiralis)	Pseudophoenix_vinifera))	((Sclerosperma_profizianum	(((Geonoma_undata	(Prestoea_acuminata	(Manicaria_saccifera	(Oenocarpus_minor	Oenocarpus_bataua))))	((Kentiopsis_piersoniorum	(Dypsis_decaryi	Dictyosperma_album))	(Hydriastele_microspadix	Heterospathe_cagayanensis)))	(Leopoldinia_pulchra	Bactris_major)))	(Nypa_fruticans	Orania_palindan))))	Iriartea_deltoidea)	(Phoenix_dactylifera	(Pelagodoxa_henryana	Sabal_domingensis)))))	Reinhardtia_latisecta))	Calamus_caryotoides);
((Podococcus_barteri	(((((((Reinhardtia_latisecta	Reinhardtia_paiewonskiana)	Iriartea_deltoidea)	((Reinhardtia_gracilis	(((Leopoldinia_pulchra	Bactris_major)	(Elaeis_guineensis	Elaeis_oleifera))	Attalea_speciosa))	((Pelagodoxa_henryana	((((Oenocarpus_minor	Oenocarpus_bataua)	Manicaria_saccifera)	(Geonoma_undata	(((Veitchia_spiralis	Kentiopsis_piersoniorum)	(Dypsis_decaryi	Dictyosperma_album))	(Hydriastele_microspadix	Heterospathe_cagayanensis))))	Prestoea_acuminata))	Orania_palindan)))	Sclerosperma_profizianum)	(Roystonea_regia	(Nypa_fruticans	(Phoenix_dactylifera	Sabal_domingensis))))	Pseudophoenix_vinifera)	(Reinhardtia_simplex	Serenoa_repens)))	Calamus_caryotoides);
((Phoenix_dactylifera	((Pelagodoxa_henryana	Sabal_domingensis)	((Nypa_fruticans	(Pseudophoenix_vinifera	(((Hydriastele_microspadix	Heterospathe_cagayanensis)	((Kentiopsis_piersoniorum	Veitchia_spiralis)	(Dypsis_decaryi	Dictyosperma_album)))	((Prestoea_acuminata	((Oenocarpus_minor	Oenocarpus_bataua)	Manicaria_saccifera))	Geonoma_undata))))	(((Roystonea_regia	Reinhardtia_gracilis)	(((Serenoa_repens	(Elaeis_guineensis	Elaeis_oleifera))	Attalea_speciosa)	((Sclerosperma_profizianum	(Podococcus_barteri	Orania_palindan))	(Leopoldinia_pulchra	Bactris_major))))	(Reinhardtia_simplex	((Reinhardtia_latisecta	Reinhardtia_paiewonskiana)	Iriartea_deltoidea))))))	Calamus_caryotoides);
((Serenoa_repens	((((Sabal_domingensis	Phoenix_dactylifera)	((Iriartea_deltoidea	(((((Hydriastele_microspadix	Heterospathe_cagayanensis)	(Kentiopsis_piersoniorum	((Veitchia_spiralis	Dypsis_decaryi)	Dictyosperma_album)))	Geonoma_undata)	((Oenocarpus_minor	Oenocarpus_bataua)	Manicaria_saccifera))	Prestoea_acuminata))	((Roystonea_regia	((Reinhardtia_gracilis	((Elaeis_guineensis	Elaeis_oleifera)	Attalea_speciosa))	((Podococcus_barteri	Orania_palindan)	(Bactris_major	Sclerosperma_profizianum))))	(Reinhardtia_simplex	(Pelagodoxa_henryana	(Reinhardtia_latisecta	(Leopoldinia_pulchra	Reinhardtia_paiewonskiana)))))))	Pseudophoenix_vinifera)	Nypa_fruticans))	Calamus_caryotoides);
((Serenoa_repens	(((Reinhardtia_simplex	(Iriartea_deltoidea	(Reinhardtia_latisecta	Reinhardtia_paiewonskiana)))	(((Reinhardtia_gracilis	((Elaeis_guineensis	(Bactris_major	Elaeis_oleifera))	Attalea_speciosa))	((((((Hydriastele_microspadix	Heterospathe_cagayanensis)	(Kentiopsis_piersoniorum	((Veitchia_spiralis	Dypsis_decaryi)	Dictyosperma_album)))	Geonoma_undata)	((Oenocarpus_minor	Oenocarpus_bataua)	Manicaria_saccifera))	Prestoea_acuminata)	(Leopoldinia_pulchra	Orania_palindan)))	((Pelagodoxa_henryana	Sclerosperma_profizianum)	((Podococcus_barteri	Roystonea_regia)	(Nypa_fruticans	(Sabal_domingensis	Phoenix_dactylifera))))))	Pseudophoenix_vinifera))	Calamus_caryotoides);
((((((Reinhardtia_gracilis	Pseudophoenix_vinifera)	(((Bactris_major	Leopoldinia_pulchra)	(Elaeis_guineensis	Elaeis_oleifera))	Attalea_speciosa))	((Serenoa_repens	((Sabal_domingensis	Phoenix_dactylifera)	Nypa_fruticans))	(Reinhardtia_simplex	(Iriartea_deltoidea	(Reinhardtia_latisecta	Reinhardtia_paiewonskiana)))))	((Podococcus_barteri	Orania_palindan)	(((Prestoea_acuminata	Geonoma_undata)	((Manicaria_saccifera	(Oenocarpus_minor	Oenocarpus_bataua))	(((Veitchia_spiralis	Dypsis_decaryi)	Dictyosperma_album)	(Kentiopsis_piersoniorum	(Hydriastele_microspadix	Heterospathe_cagayanensis)))))	Sclerosperma_profizianum)))	(Pelagodoxa_henryana	Roystonea_regia))	Calamus_caryotoides);
(((Iriartea_deltoidea	(Roystonea_regia	(Serenoa_repens	((Sabal_domingensis	Phoenix_dactylifera)	Nypa_fruticans))))	((((Reinhardtia_gracilis	Pseudophoenix_vinifera)	((Bactris_major	(Elaeis_guineensis	Elaeis_oleifera))	Attalea_speciosa))	(Reinhardtia_simplex	(Reinhardtia_latisecta	Reinhardtia_paiewonskiana)))	(((Podococcus_barteri	Orania_palindan)	(Pelagodoxa_henryana	Sclerosperma_profizianum))	(((((Leopoldinia_pulchra	(Hydriastele_microspadix	Heterospathe_cagayanensis))	(((Veitchia_spiralis	Dypsis_decaryi)	Dictyosperma_album)	Kentiopsis_piersoniorum))	(Manicaria_saccifera	Geonoma_undata))	(Oenocarpus_minor	Oenocarpus_bataua))	Prestoea_acuminata))))	Calamus_caryotoides);
(((((((Reinhardtia_simplex	(Reinhardtia_latisecta	Reinhardtia_paiewonskiana))	Serenoa_repens)	((Sabal_domingensis	Phoenix_dactylifera)	Nypa_fruticans))	((Attalea_speciosa	(Pseudophoenix_vinifera	(Bactris_major	(Elaeis_guineensis	Elaeis_oleifera))))	(Reinhardtia_gracilis	(Roystonea_regia	(Iriartea_deltoidea	(Sclerosperma_profizianum	(((((Pelagodoxa_henryana	(Dictyosperma_album	Dypsis_decaryi))	((Hydriastele_microspadix	Heterospathe_cagayanensis)	(Veitchia_spiralis	Kentiopsis_piersoniorum)))	(Manicaria_saccifera	(Oenocarpus_minor	Oenocarpus_bataua)))	Geonoma_undata)	Prestoea_acuminata)))))))	(Leopoldinia_pulchra	Orania_palindan))	Podococcus_barteri)	Calamus_caryotoides);
((((Serenoa_repens	(Reinhardtia_simplex	((Orania_palindan	((Sabal_domingensis	Phoenix_dactylifera)	Nypa_fruticans))	Roystonea_regia)))	(((Pseudophoenix_vinifera	(Bactris_major	((Reinhardtia_gracilis	Attalea_speciosa)	(Elaeis_guineensis	Elaeis_oleifera))))	(Reinhardtia_latisecta	Reinhardtia_paiewonskiana))	((Iriartea_deltoidea	((((((Hydriastele_microspadix	Heterospathe_cagayanensis)	(Kentiopsis_piersoniorum	((Veitchia_spiralis	Dictyosperma_album)	Dypsis_decaryi)))	(Manicaria_saccifera	(Oenocarpus_minor	Oenocarpus_bataua)))	Geonoma_undata)	Prestoea_acuminata)	Leopoldinia_pulchra))	(Pelagodoxa_henryana	Sclerosperma_profizianum))))	Podococcus_barteri)	Calamus_caryotoides);
(((((Iriartea_deltoidea	(((((Hydriastele_microspadix	Heterospathe_cagayanensis)	(Kentiopsis_piersoniorum	(Dictyosperma_album	(Veitchia_spiralis	Dypsis_decaryi))))	(Manicaria_saccifera	(Oenocarpus_minor	Oenocarpus_bataua)))	Geonoma_undata)	Prestoea_acuminata))	((((Podococcus_barteri	Orania_palindan)	Nypa_fruticans)	(Serenoa_repens	(Sabal_domingensis	Phoenix_dactylifera)))	(((Reinhardtia_simplex	(Reinhardtia_latisecta	Reinhardtia_paiewonskiana))	((Attalea_speciosa	(Elaeis_guineensis	Elaeis_oleifera))	(Leopoldinia_pulchra	Bactris_major)))	(Reinhardtia_gracilis	Pseudophoenix_vinifera))))	(Pelagodoxa_henryana	Roystonea_regia))	Sclerosperma_profizianum)	Calamus_caryotoides);
((((((Leopoldinia_pulchra	Reinhardtia_paiewonskiana)	(Reinhardtia_simplex	Reinhardtia_latisecta))	((Attalea_speciosa	(Elaeis_guineensis	Elaeis_oleifera))	((Pseudophoenix_vinifera	Reinhardtia_gracilis)	Bactris_major)))	(((Iriartea_deltoidea	(((Dictyosperma_album	(Veitchia_spiralis	Dypsis_decaryi))	((Hydriastele_microspadix	Heterospathe_cagayanensis)	Kentiopsis_piersoniorum))	((Prestoea_acuminata	(Manicaria_saccifera	(Oenocarpus_minor	Oenocarpus_bataua)))	Geonoma_undata)))	Pelagodoxa_henryana)	(Sclerosperma_profizianum	(Podococcus_barteri	Orania_palindan))))	(Roystonea_regia	(Serenoa_repens	(Nypa_fruticans	(Sabal_domingensis	Phoenix_dactylifera)))))	Calamus_caryotoides);
((((Attalea_speciosa	(((Elaeis_guineensis	Elaeis_oleifera)	((Reinhardtia_paiewonskiana	Reinhardtia_latisecta)	Pseudophoenix_vinifera))	(Leopoldinia_pulchra	Bactris_major)))	((Roystonea_regia	(Orania_palindan	(Serenoa_repens	(Reinhardtia_simplex	(Nypa_fruticans	(Sabal_domingensis	Phoenix_dactylifera))))))	(Iriartea_deltoidea	((Pelagodoxa_henryana	Sclerosperma_profizianum)	(((Prestoea_acuminata	(Manicaria_saccifera	(Oenocarpus_bataua	Oenocarpus_minor)))	((Hydriastele_microspadix	Heterospathe_cagayanensis)	(((Reinhardtia_gracilis	Veitchia_spiralis)	Kentiopsis_piersoniorum)	(Dictyosperma_album	Dypsis_decaryi))))	Geonoma_undata)))))	Podococcus_barteri)	Calamus_caryotoides);
((Reinhardtia_paiewonskiana	(Reinhardtia_latisecta	(Reinhardtia_simplex	((Nypa_fruticans	(Serenoa_repens	(Sabal_domingensis	Phoenix_dactylifera)))	(Podococcus_barteri	((((Iriartea_deltoidea	(((((Manicaria_saccifera	(Oenocarpus_bataua	Oenocarpus_minor))	((Hydriastele_microspadix	Heterospathe_cagayanensis)	(Kentiopsis_piersoniorum	(Dictyosperma_album	(Veitchia_spiralis	Dypsis_decaryi)))))	Geonoma_undata)	Prestoea_acuminata)	Sclerosperma_profizianum))	Orania_palindan)	((((Attalea_speciosa	(Elaeis_guineensis	Elaeis_oleifera))	Reinhardtia_gracilis)	(Leopoldinia_pulchra	Bactris_major))	Pseudophoenix_vinifera))	(Pelagodoxa_henryana	Roystonea_regia)))))))	Calamus_caryotoides);
(((Reinhardtia_paiewonskiana	(Reinhardtia_latisecta	((Serenoa_repens	(Sabal_domingensis	Phoenix_dactylifera))	((((((Bactris_major	(Elaeis_guineensis	Elaeis_oleifera))	Attalea_speciosa)	Reinhardtia_gracilis)	Pseudophoenix_vinifera)	(Podococcus_barteri	Roystonea_regia))	(((Iriartea_deltoidea	((Pelagodoxa_henryana	((((Manicaria_saccifera	(Oenocarpus_bataua	Oenocarpus_minor))	((Hydriastele_microspadix	Heterospathe_cagayanensis)	(Kentiopsis_piersoniorum	(Dictyosperma_album	(Veitchia_spiralis	Dypsis_decaryi)))))	Geonoma_undata)	Prestoea_acuminata))	Sclerosperma_profizianum))	(Nypa_fruticans	Orania_palindan))	Reinhardtia_simplex)))))	Leopoldinia_pulchra)	Calamus_caryotoides);
((Podococcus_barteri	((Reinhardtia_simplex	(Pelagodoxa_henryana	(Reinhardtia_paiewonskiana	Reinhardtia_latisecta)))	((((((Elaeis_guineensis	Elaeis_oleifera)	Attalea_speciosa)	Reinhardtia_gracilis)	(Leopoldinia_pulchra	Bactris_major))	Pseudophoenix_vinifera)	((Sclerosperma_profizianum	((((Hydriastele_microspadix	(Heterospathe_cagayanensis	((Veitchia_spiralis	Kentiopsis_piersoniorum)	(Dictyosperma_album	Dypsis_decaryi))))	Geonoma_undata)	(Prestoea_acuminata	(Manicaria_saccifera	(Oenocarpus_bataua	Oenocarpus_minor))))	(Nypa_fruticans	Orania_palindan)))	(Iriartea_deltoidea	(Roystonea_regia	(Serenoa_repens	(Sabal_domingensis	Phoenix_dactylifera))))))))	Calamus_caryotoides);
((((((Roystonea_regia	((Phoenix_dactylifera	Sabal_domingensis)	Serenoa_repens))	Iriartea_deltoidea)	(Sclerosperma_profizianum	(((Pelagodoxa_henryana	Nypa_fruticans)	(((((Heterospathe_cagayanensis	Kentiopsis_piersoniorum)	((Veitchia_spiralis	Dypsis_decaryi)	Dictyosperma_album))	Geonoma_undata)	(Prestoea_acuminata	((Oenocarpus_bataua	Oenocarpus_minor)	Manicaria_saccifera)))	Hydriastele_microspadix))	Orania_palindan)))	(((Reinhardtia_gracilis	Pseudophoenix_vinifera)	((Attalea_speciosa	(Elaeis_guineensis	Elaeis_oleifera))	Bactris_major))	(Reinhardtia_simplex	(Reinhardtia_latisecta	(Leopoldinia_pulchra	Reinhardtia_paiewonskiana)))))	Podococcus_barteri)	Calamus_caryotoides);
((((Roystonea_regia	((Phoenix_dactylifera	Sabal_domingensis)	Serenoa_repens))	(((Orania_palindan	(((((Hydriastele_microspadix	Kentiopsis_piersoniorum)	(Heterospathe_cagayanensis	((Veitchia_spiralis	Dypsis_decaryi)	(Reinhardtia_gracilis	Dictyosperma_album))))	(Manicaria_saccifera	(Oenocarpus_bataua	Oenocarpus_minor)))	Geonoma_undata)	Prestoea_acuminata))	(Sclerosperma_profizianum	Nypa_fruticans))	((Pelagodoxa_henryana	Attalea_speciosa)	(((Pseudophoenix_vinifera	(Elaeis_guineensis	Elaeis_oleifera))	(Leopoldinia_pulchra	Bactris_major))	(Reinhardtia_simplex	(Iriartea_deltoidea	(Reinhardtia_latisecta	Reinhardtia_paiewonskiana)))))))	Podococcus_barteri)	Calamus_caryotoides);
((Attalea_speciosa	((Pseudophoenix_vinifera	(Bactris_major	(Elaeis_guineensis	Elaeis_oleifera)))	((Reinhardtia_simplex	((Reinhardtia_paiewonskiana	(Leopoldinia_pulchra	Reinhardtia_latisecta))	Iriartea_deltoidea))	((((Phoenix_dactylifera	Sabal_domingensis)	Serenoa_repens)	Roystonea_regia)	(((Podococcus_barteri	Orania_palindan)	((Prestoea_acuminata	(Manicaria_saccifera	(Oenocarpus_bataua	Oenocarpus_minor)))	((((Pelagodoxa_henryana	(Dictyosperma_album	(Dypsis_decaryi	(Veitchia_spiralis	Reinhardtia_gracilis))))	Kentiopsis_piersoniorum)	(Heterospathe_cagayanensis	Hydriastele_microspadix))	Geonoma_undata)))	(Sclerosperma_profizianum	Nypa_fruticans))))))	Calamus_caryotoides);
(((((Orania_palindan	(Sclerosperma_profizianum	(Iriartea_deltoidea	(((((Oenocarpus_bataua	Oenocarpus_minor)	Manicaria_saccifera)	(((Kentiopsis_piersoniorum	(Dictyosperma_album	(Dypsis_decaryi	Veitchia_spiralis)))	Hydriastele_microspadix)	Heterospathe_cagayanensis))	(Prestoea_acuminata	Geonoma_undata))	Pelagodoxa_henryana))))	((Attalea_speciosa	Reinhardtia_gracilis)	((Pseudophoenix_vinifera	(Elaeis_guineensis	(Elaeis_oleifera	(Leopoldinia_pulchra	Bactris_major))))	(Reinhardtia_simplex	(Reinhardtia_paiewonskiana	Reinhardtia_latisecta)))))	(((Nypa_fruticans	(Phoenix_dactylifera	Sabal_domingensis))	Serenoa_repens)	Roystonea_regia))	Podococcus_barteri)	Calamus_caryotoides);
((((((((Reinhardtia_gracilis	Pseudophoenix_vinifera)	(Attalea_speciosa	((Elaeis_guineensis	Elaeis_oleifera)	(Leopoldinia_pulchra	Bactris_major))))	((Serenoa_repens	Reinhardtia_simplex)	(Iriartea_deltoidea	(Reinhardtia_paiewonskiana	Reinhardtia_latisecta))))	(Roystonea_regia	Sclerosperma_profizianum))	((((((Oenocarpus_bataua	Oenocarpus_minor)	Manicaria_saccifera)	(((Pelagodoxa_henryana	(Dictyosperma_album	(Dypsis_decaryi	Veitchia_spiralis)))	Kentiopsis_piersoniorum)	Heterospathe_cagayanensis))	(Prestoea_acuminata	Geonoma_undata))	Hydriastele_microspadix)	(Nypa_fruticans	(Phoenix_dactylifera	Sabal_domingensis))))	Orania_palindan)	Podococcus_barteri)	Calamus_caryotoides);
((Serenoa_repens	(((Leopoldinia_pulchra	Reinhardtia_paiewonskiana)	Reinhardtia_latisecta)	(Reinhardtia_simplex	((Nypa_fruticans	(Phoenix_dactylifera	Sabal_domingensis))	(Iriartea_deltoidea	((((((Dictyosperma_album	Dypsis_decaryi)	((Veitchia_spiralis	Kentiopsis_piersoniorum)	(Hydriastele_microspadix	Heterospathe_cagayanensis)))	((Prestoea_acuminata	((Oenocarpus_bataua	Oenocarpus_minor)	Manicaria_saccifera))	Geonoma_undata))	((Sclerosperma_profizianum	Pelagodoxa_henryana)	(Podococcus_barteri	Orania_palindan)))	((Reinhardtia_gracilis	Pseudophoenix_vinifera)	(Attalea_speciosa	((Elaeis_guineensis	Elaeis_oleifera)	Bactris_major))))	Roystonea_regia))))))	Calamus_caryotoides);
(((Reinhardtia_simplex	Serenoa_repens)	(((Phoenix_dactylifera	Sabal_domingensis)	(((Sclerosperma_profizianum	(((Nypa_fruticans	((((Veitchia_spiralis	Podococcus_barteri)	(((Pelagodoxa_henryana	Dypsis_decaryi)	(Dictyosperma_album	Kentiopsis_piersoniorum))	(Hydriastele_microspadix	Heterospathe_cagayanensis)))	Geonoma_undata)	((Oenocarpus_bataua	Oenocarpus_minor)	Manicaria_saccifera)))	Prestoea_acuminata)	Orania_palindan))	((Reinhardtia_gracilis	Pseudophoenix_vinifera)	(Attalea_speciosa	((Elaeis_guineensis	Elaeis_oleifera)	Bactris_major))))	Roystonea_regia))	(Iriartea_deltoidea	((Leopoldinia_pulchra	Reinhardtia_paiewonskiana)	Reinhardtia_latisecta))))	Calamus_caryotoides);
((Serenoa_repens	((Phoenix_dactylifera	Sabal_domingensis)	((((Sclerosperma_profizianum	((Pelagodoxa_henryana	Leopoldinia_pulchra)	((Reinhardtia_latisecta	(Iriartea_deltoidea	Reinhardtia_paiewonskiana))	((((Nypa_fruticans	((Reinhardtia_simplex	Manicaria_saccifera)	(Oenocarpus_minor	Oenocarpus_bataua)))	(((Dictyosperma_album	(Veitchia_spiralis	Dypsis_decaryi))	Kentiopsis_piersoniorum)	(Hydriastele_microspadix	Heterospathe_cagayanensis)))	Geonoma_undata)	Prestoea_acuminata))))	Orania_palindan)	((((Attalea_speciosa	(Elaeis_guineensis	Elaeis_oleifera))	Reinhardtia_gracilis)	Pseudophoenix_vinifera)	Bactris_major))	(Podococcus_barteri	Roystonea_regia))))	Calamus_caryotoides);
(((((Serenoa_repens	Sabal_domingensis)	Phoenix_dactylifera)	(((Iriartea_deltoidea	((((Sclerosperma_profizianum	((((Manicaria_saccifera	(Oenocarpus_bataua	Oenocarpus_minor))	(((Dictyosperma_album	Dypsis_decaryi)	Kentiopsis_piersoniorum)	(Hydriastele_microspadix	Heterospathe_cagayanensis)))	Geonoma_undata)	(Orania_palindan	Prestoea_acuminata)))	(Pseudophoenix_vinifera	(Veitchia_spiralis	Reinhardtia_gracilis)))	(Attalea_speciosa	((Leopoldinia_pulchra	Bactris_major)	(Elaeis_guineensis	Elaeis_oleifera))))	(Pelagodoxa_henryana	Roystonea_regia)))	(Reinhardtia_simplex	Nypa_fruticans))	(Reinhardtia_latisecta	Reinhardtia_paiewonskiana)))	Podococcus_barteri)	Calamus_caryotoides);
((((Pelagodoxa_henryana	Roystonea_regia)	(Pseudophoenix_vinifera	(((((Leopoldinia_pulchra	Orania_palindan)	Sclerosperma_profizianum)	(Nypa_fruticans	(Prestoea_acuminata	(Geonoma_undata	((Manicaria_saccifera	(Oenocarpus_bataua	Oenocarpus_minor))	(((Dictyosperma_album	Dypsis_decaryi)	(Veitchia_spiralis	Kentiopsis_piersoniorum))	(Hydriastele_microspadix	Heterospathe_cagayanensis)))))))	((Bactris_major	(Elaeis_guineensis	Elaeis_oleifera))	(Reinhardtia_gracilis	Attalea_speciosa)))	((Serenoa_repens	(Sabal_domingensis	Phoenix_dactylifera))	(Reinhardtia_simplex	(Iriartea_deltoidea	(Reinhardtia_latisecta	Reinhardtia_paiewonskiana)))))))	Podococcus_barteri)	Calamus_caryotoides);
(((((((Pseudophoenix_vinifera	(Attalea_speciosa	(Reinhardtia_gracilis	((Leopoldinia_pulchra	Bactris_major)	(Elaeis_guineensis	Elaeis_oleifera)))))	((Sclerosperma_profizianum	Orania_palindan)	((Reinhardtia_simplex	(Iriartea_deltoidea	(Reinhardtia_latisecta	Reinhardtia_paiewonskiana)))	(Nypa_fruticans	((Prestoea_acuminata	(Manicaria_saccifera	(Oenocarpus_bataua	Oenocarpus_minor)))	(Geonoma_undata	(((Veitchia_spiralis	Dypsis_decaryi)	(Hydriastele_microspadix	Heterospathe_cagayanensis))	(Dictyosperma_album	(Pelagodoxa_henryana	Kentiopsis_piersoniorum)))))))))	Roystonea_regia)	(Sabal_domingensis	Phoenix_dactylifera))	Podococcus_barteri)	Serenoa_repens)	Calamus_caryotoides);
((((((Roystonea_regia	((((Attalea_speciosa	((Elaeis_guineensis	(Elaeis_oleifera	(Leopoldinia_pulchra	Bactris_major)))	Pseudophoenix_vinifera))	(Reinhardtia_simplex	(Reinhardtia_latisecta	Reinhardtia_paiewonskiana)))	(((Prestoea_acuminata	(Geonoma_undata	((Manicaria_saccifera	(Oenocarpus_bataua	Oenocarpus_minor))	(((Hydriastele_microspadix	Heterospathe_cagayanensis)	(Dictyosperma_album	Dypsis_decaryi))	(Veitchia_spiralis	Kentiopsis_piersoniorum)))))	Pelagodoxa_henryana)	Sclerosperma_profizianum))	Iriartea_deltoidea))	(Podococcus_barteri	Orania_palindan))	((Sabal_domingensis	Phoenix_dactylifera)	Nypa_fruticans))	Reinhardtia_gracilis)	Serenoa_repens)	Calamus_caryotoides);
(((Roystonea_regia	((((Pelagodoxa_henryana	(Sabal_domingensis	Phoenix_dactylifera))	Iriartea_deltoidea)	((Reinhardtia_gracilis	((Elaeis_guineensis	(Elaeis_oleifera	Bactris_major))	(((Reinhardtia_simplex	Serenoa_repens)	(Reinhardtia_latisecta	Reinhardtia_paiewonskiana))	Attalea_speciosa)))	Pseudophoenix_vinifera))	((((Veitchia_spiralis	Prestoea_acuminata)	(Geonoma_undata	((Oenocarpus_bataua	(Manicaria_saccifera	Oenocarpus_minor))	((Dictyosperma_album	Dypsis_decaryi)	(Kentiopsis_piersoniorum	(Hydriastele_microspadix	Heterospathe_cagayanensis))))))	((Leopoldinia_pulchra	Orania_palindan)	Sclerosperma_profizianum))	Nypa_fruticans)))	Podococcus_barteri)	Calamus_caryotoides);
(((Sabal_domingensis	Phoenix_dactylifera)	(((((Serenoa_repens	Reinhardtia_paiewonskiana)	(Reinhardtia_simplex	Reinhardtia_latisecta))	(Reinhardtia_gracilis	Pseudophoenix_vinifera))	Podococcus_barteri)	(Roystonea_regia	((Attalea_speciosa	(Elaeis_guineensis	Elaeis_oleifera))	((Leopoldinia_pulchra	((Bactris_major	((Pelagodoxa_henryana	(Prestoea_acuminata	(Geonoma_undata	((Manicaria_saccifera	(Oenocarpus_bataua	Oenocarpus_minor))	((Kentiopsis_piersoniorum	(Veitchia_spiralis	Dypsis_decaryi))	(Dictyosperma_album	(Hydriastele_microspadix	Heterospathe_cagayanensis)))))))	(Iriartea_deltoidea	Sclerosperma_profizianum)))	Orania_palindan))	Nypa_fruticans)))))	Calamus_caryotoides);
(((Pseudophoenix_vinifera	(((Sclerosperma_profizianum	((Reinhardtia_gracilis	Podococcus_barteri)	Roystonea_regia))	((Sabal_domingensis	Phoenix_dactylifera)	((Reinhardtia_paiewonskiana	Reinhardtia_latisecta)	Reinhardtia_simplex)))	(Iriartea_deltoidea	((((Pelagodoxa_henryana	Nypa_fruticans)	((Veitchia_spiralis	(Geonoma_undata	(((Hydriastele_microspadix	Heterospathe_cagayanensis)	Kentiopsis_piersoniorum)	(Dictyosperma_album	Dypsis_decaryi))))	((Manicaria_saccifera	Prestoea_acuminata)	(Oenocarpus_bataua	Oenocarpus_minor))))	Orania_palindan)	(Attalea_speciosa	((Elaeis_guineensis	Elaeis_oleifera)	(Leopoldinia_pulchra	Bactris_major)))))))	Serenoa_repens)	Calamus_caryotoides);
(((Serenoa_repens	(Pseudophoenix_vinifera	(((Elaeis_guineensis	Elaeis_oleifera)	(Roystonea_regia	(Sabal_domingensis	Phoenix_dactylifera)))	((((Geonoma_undata	(((Oenocarpus_bataua	Oenocarpus_minor)	Manicaria_saccifera)	((Dictyosperma_album	(Reinhardtia_gracilis	(Veitchia_spiralis	Dypsis_decaryi)))	((Hydriastele_microspadix	Heterospathe_cagayanensis)	Kentiopsis_piersoniorum))))	Prestoea_acuminata)	(((Leopoldinia_pulchra	Bactris_major)	Sclerosperma_profizianum)	Orania_palindan))	(((Pelagodoxa_henryana	Attalea_speciosa)	(((Reinhardtia_latisecta	Reinhardtia_paiewonskiana)	Iriartea_deltoidea)	Reinhardtia_simplex))	Podococcus_barteri)))))	Nypa_fruticans)	Calamus_caryotoides);
((Serenoa_repens	(Pseudophoenix_vinifera	(((((Reinhardtia_paiewonskiana	Reinhardtia_latisecta)	Iriartea_deltoidea)	Reinhardtia_simplex)	(Nypa_fruticans	(Sabal_domingensis	Phoenix_dactylifera)))	(((((((Prestoea_acuminata	((Oenocarpus_bataua	Oenocarpus_minor)	Manicaria_saccifera))	Geonoma_undata)	((Dictyosperma_album	(Veitchia_spiralis	Dypsis_decaryi))	((Hydriastele_microspadix	Heterospathe_cagayanensis)	Kentiopsis_piersoniorum)))	Orania_palindan)	Sclerosperma_profizianum)	(Reinhardtia_gracilis	(Attalea_speciosa	((Leopoldinia_pulchra	Bactris_major)	(Elaeis_guineensis	Elaeis_oleifera)))))	(Podococcus_barteri	(Pelagodoxa_henryana	Roystonea_regia))))))	Calamus_caryotoides);
((((Nypa_fruticans	(Sabal_domingensis	Phoenix_dactylifera))	(((Reinhardtia_gracilis	Podococcus_barteri)	(Pelagodoxa_henryana	Roystonea_regia))	((Attalea_speciosa	(Pseudophoenix_vinifera	(Bactris_major	(Elaeis_guineensis	Elaeis_oleifera))))	(Iriartea_deltoidea	(Orania_palindan	(((Geonoma_undata	((Dictyosperma_album	(Veitchia_spiralis	Dypsis_decaryi))	((Leopoldinia_pulchra	Heterospathe_cagayanensis)	Kentiopsis_piersoniorum)))	((Prestoea_acuminata	((Oenocarpus_bataua	Oenocarpus_minor)	Manicaria_saccifera))	Hydriastele_microspadix))	Sclerosperma_profizianum))))))	(Serenoa_repens	((Reinhardtia_paiewonskiana	Reinhardtia_latisecta)	Reinhardtia_simplex)))	Calamus_caryotoides);
(((Reinhardtia_latisecta	(Reinhardtia_simplex	((((Orania_palindan	((((Geonoma_undata	(((Oenocarpus_bataua	Oenocarpus_minor)	Manicaria_saccifera)	(Heterospathe_cagayanensis	((Pelagodoxa_henryana	(Dictyosperma_album	(Kentiopsis_piersoniorum	((Veitchia_spiralis	Reinhardtia_gracilis)	Dypsis_decaryi))))	Hydriastele_microspadix))))	Prestoea_acuminata)	Iriartea_deltoidea)	Sclerosperma_profizianum))	((Nypa_fruticans	(Sabal_domingensis	Phoenix_dactylifera))	(Podococcus_barteri	Roystonea_regia)))	(((Elaeis_guineensis	Elaeis_oleifera)	(Leopoldinia_pulchra	Bactris_major))	Pseudophoenix_vinifera))	Attalea_speciosa)))	(Serenoa_repens	Reinhardtia_paiewonskiana))	Calamus_caryotoides);
((Serenoa_repens	((((Iriartea_deltoidea	(Reinhardtia_latisecta	Reinhardtia_paiewonskiana))	Reinhardtia_simplex)	((Podococcus_barteri	Orania_palindan)	(((Reinhardtia_gracilis	Pseudophoenix_vinifera)	((Elaeis_guineensis	Elaeis_oleifera)	Attalea_speciosa))	(((Leopoldinia_pulchra	Bactris_major)	((Geonoma_undata	((Heterospathe_cagayanensis	(Hydriastele_microspadix	Kentiopsis_piersoniorum))	(Dictyosperma_album	(Dypsis_decaryi	Veitchia_spiralis))))	(Prestoea_acuminata	(Manicaria_saccifera	(Oenocarpus_bataua	Oenocarpus_minor)))))	((Pelagodoxa_henryana	Roystonea_regia)	Sclerosperma_profizianum)))))	(Nypa_fruticans	(Sabal_domingensis	Phoenix_dactylifera))))	Calamus_caryotoides);
((Serenoa_repens	(((Iriartea_deltoidea	(((((Reinhardtia_simplex	(Reinhardtia_latisecta	Reinhardtia_paiewonskiana))	((Leopoldinia_pulchra	Bactris_major)	(Elaeis_guineensis	Elaeis_oleifera)))	Attalea_speciosa)	Nypa_fruticans)	((Reinhardtia_gracilis	Pseudophoenix_vinifera)	((((Prestoea_acuminata	Geonoma_undata)	(((Oenocarpus_minor	Oenocarpus_bataua)	Manicaria_saccifera)	(((Hydriastele_microspadix	Heterospathe_cagayanensis)	Dictyosperma_album)	(Kentiopsis_piersoniorum	(Veitchia_spiralis	Dypsis_decaryi)))))	Pelagodoxa_henryana)	(Sclerosperma_profizianum	Orania_palindan)))))	(Podococcus_barteri	Roystonea_regia))	(Sabal_domingensis	Phoenix_dactylifera)))	Calamus_caryotoides);
(((Leopoldinia_pulchra	((((((Reinhardtia_simplex	Nypa_fruticans)	((Roystonea_regia	((Prestoea_acuminata	(Geonoma_undata	(((Oenocarpus_minor	Oenocarpus_bataua)	Manicaria_saccifera)	(((Hydriastele_microspadix	Heterospathe_cagayanensis)	(Pelagodoxa_henryana	(Dypsis_decaryi	Dictyosperma_album)))	(Veitchia_spiralis	Kentiopsis_piersoniorum)))))	(Sclerosperma_profizianum	Orania_palindan)))	((Reinhardtia_gracilis	Pseudophoenix_vinifera)	(Bactris_major	(Attalea_speciosa	(Elaeis_guineensis	Elaeis_oleifera))))))	((Iriartea_deltoidea	Sabal_domingensis)	Phoenix_dactylifera))	Podococcus_barteri)	Reinhardtia_latisecta)	Reinhardtia_paiewonskiana))	Serenoa_repens)	Calamus_caryotoides);
((((((Serenoa_repens	(((Reinhardtia_gracilis	Attalea_speciosa)	(Pseudophoenix_vinifera	(Bactris_major	(Elaeis_guineensis	Elaeis_oleifera))))	(((Pelagodoxa_henryana	Roystonea_regia)	((Prestoea_acuminata	((Geonoma_undata	(((Oenocarpus_minor	Oenocarpus_bataua)	Manicaria_saccifera)	((Hydriastele_microspadix	Heterospathe_cagayanensis)	(Dictyosperma_album	(Dypsis_decaryi	Kentiopsis_piersoniorum)))))	Veitchia_spiralis))	(Sclerosperma_profizianum	(Podococcus_barteri	Orania_palindan))))	((Iriartea_deltoidea	Sabal_domingensis)	(Nypa_fruticans	Phoenix_dactylifera)))))	Reinhardtia_simplex)	Reinhardtia_latisecta)	Reinhardtia_paiewonskiana)	Leopoldinia_pulchra)	Calamus_caryotoides);
(((((Serenoa_repens	((((Attalea_speciosa	(Elaeis_guineensis	Elaeis_oleifera))	(((Sclerosperma_profizianum	(Pelagodoxa_henryana	Roystonea_regia))	(Podococcus_barteri	Orania_palindan))	(((Prestoea_acuminata	((Geonoma_undata	((((Oenocarpus_minor	Oenocarpus_bataua)	Manicaria_saccifera)	(((Dypsis_decaryi	Dictyosperma_album)	Kentiopsis_piersoniorum)	Heterospathe_cagayanensis))	Hydriastele_microspadix))	Veitchia_spiralis))	((Leopoldinia_pulchra	Bactris_major)	Nypa_fruticans))	(Phoenix_dactylifera	(Iriartea_deltoidea	Sabal_domingensis)))))	Pseudophoenix_vinifera)	Reinhardtia_gracilis))	Reinhardtia_simplex)	Reinhardtia_latisecta)	Reinhardtia_paiewonskiana)	Calamus_caryotoides);
(((((((((Pelagodoxa_henryana	Roystonea_regia)	((Sclerosperma_profizianum	(Iriartea_deltoidea	(((Prestoea_acuminata	((Oenocarpus_minor	Oenocarpus_bataua)	Manicaria_saccifera))	Geonoma_undata)	(((Dypsis_decaryi	Dictyosperma_album)	Kentiopsis_piersoniorum)	Heterospathe_cagayanensis))))	((Reinhardtia_gracilis	Veitchia_spiralis)	Pseudophoenix_vinifera)))	(((Hydriastele_microspadix	Orania_palindan)	Nypa_fruticans)	((Serenoa_repens	Sabal_domingensis)	Phoenix_dactylifera)))	(Attalea_speciosa	((Leopoldinia_pulchra	Bactris_major)	(Elaeis_guineensis	Elaeis_oleifera))))	Podococcus_barteri)	Reinhardtia_simplex)	Reinhardtia_latisecta)	Reinhardtia_paiewonskiana)	Calamus_caryotoides);
(((((((Bactris_major	(Reinhardtia_gracilis	(Elaeis_guineensis	Elaeis_oleifera)))	Attalea_speciosa)	(Reinhardtia_simplex	(Reinhardtia_latisecta	Reinhardtia_paiewonskiana)))	Pseudophoenix_vinifera)	(((Orania_palindan	(((Leopoldinia_pulchra	((((Heterospathe_cagayanensis	(Dictyosperma_album	(Pelagodoxa_henryana	Dypsis_decaryi)))	(Hydriastele_microspadix	Kentiopsis_piersoniorum))	(Manicaria_saccifera	(Oenocarpus_bataua	Oenocarpus_minor)))	(Geonoma_undata	Veitchia_spiralis)))	Prestoea_acuminata)	Nypa_fruticans))	Sclerosperma_profizianum)	(Iriartea_deltoidea	(Roystonea_regia	((Serenoa_repens	Sabal_domingensis)	Phoenix_dactylifera)))))	Podococcus_barteri)	Calamus_caryotoides);
(((Roystonea_regia	((Nypa_fruticans	(Serenoa_repens	(Sabal_domingensis	Phoenix_dactylifera)))	(((((Pseudophoenix_vinifera	(Bactris_major	(Elaeis_guineensis	Elaeis_oleifera)))	Attalea_speciosa)	(Reinhardtia_simplex	(Reinhardtia_latisecta	(Reinhardtia_gracilis	Reinhardtia_paiewonskiana))))	((Leopoldinia_pulchra	(Orania_palindan	(Pelagodoxa_henryana	Sclerosperma_profizianum)))	((((Dictyosperma_album	Dypsis_decaryi)	((Veitchia_spiralis	(Heterospathe_cagayanensis	Hydriastele_microspadix))	Kentiopsis_piersoniorum))	Geonoma_undata)	(Prestoea_acuminata	(Manicaria_saccifera	(Oenocarpus_minor	Oenocarpus_bataua))))))	Iriartea_deltoidea)))	Podococcus_barteri)	Calamus_caryotoides);
((Reinhardtia_paiewonskiana	((((((Roystonea_regia	Serenoa_repens)	(Nypa_fruticans	(Sabal_domingensis	Phoenix_dactylifera)))	((((Attalea_speciosa	(Elaeis_guineensis	Elaeis_oleifera))	Reinhardtia_gracilis)	(Bactris_major	((Podococcus_barteri	Orania_palindan)	Sclerosperma_profizianum)))	Pseudophoenix_vinifera))	(Iriartea_deltoidea	((((Manicaria_saccifera	(Oenocarpus_minor	Oenocarpus_bataua))	((((Dypsis_decaryi	Dictyosperma_album)	Pelagodoxa_henryana)	((Heterospathe_cagayanensis	Hydriastele_microspadix)	Kentiopsis_piersoniorum))	Veitchia_spiralis))	Geonoma_undata)	Prestoea_acuminata)))	Reinhardtia_simplex)	(Leopoldinia_pulchra	Reinhardtia_latisecta)))	Calamus_caryotoides);
((((Reinhardtia_latisecta	Reinhardtia_paiewonskiana)	(((((Attalea_speciosa	(Pseudophoenix_vinifera	(Elaeis_guineensis	Elaeis_oleifera)))	Reinhardtia_gracilis)	(((((Iriartea_deltoidea	(((((Manicaria_saccifera	(Oenocarpus_minor	Oenocarpus_bataua))	((Dypsis_decaryi	Dictyosperma_album)	(((Heterospathe_cagayanensis	Hydriastele_microspadix)	Veitchia_spiralis)	Kentiopsis_piersoniorum)))	Geonoma_undata)	Prestoea_acuminata)	Pelagodoxa_henryana))	(Leopoldinia_pulchra	Bactris_major))	Sclerosperma_profizianum)	Orania_palindan)	(Roystonea_regia	(Nypa_fruticans	(Sabal_domingensis	Phoenix_dactylifera)))))	Reinhardtia_simplex)	Podococcus_barteri))	Serenoa_repens)	Calamus_caryotoides);
((Reinhardtia_paiewonskiana	(((Serenoa_repens	(((Podococcus_barteri	(((Leopoldinia_pulchra	Bactris_major)	((Elaeis_guineensis	Elaeis_oleifera)	(Reinhardtia_gracilis	Attalea_speciosa)))	Pseudophoenix_vinifera))	(((Sclerosperma_profizianum	Orania_palindan)	((Iriartea_deltoidea	Pelagodoxa_henryana)	(((((Manicaria_saccifera	(Oenocarpus_minor	Oenocarpus_bataua))	(((Dypsis_decaryi	Dictyosperma_album)	Heterospathe_cagayanensis)	(Kentiopsis_piersoniorum	Hydriastele_microspadix)))	Veitchia_spiralis)	Geonoma_undata)	Prestoea_acuminata)))	Roystonea_regia))	(Nypa_fruticans	(Sabal_domingensis	Phoenix_dactylifera))))	Reinhardtia_simplex)	Reinhardtia_latisecta))	Calamus_caryotoides);
