# Supplementary material for: Data supporting the nuclear phylogenomics of the palm subfamily Arecoideae (Arecaceae)
Source: Data Brief. 2016 Mar 2;7:532–6. doi: 10.1016/j.dib.2016.02.063 (PMC4796708; doi:10.1016/j.dib.2016.02.063)
Supplement: Supplementary file 5 — Supplementary material [file mmc5.zip › RAxML_bootstrap.Elaeis_21.raxml.tre]

((Veitchia_spiralis	(Burretiokentia_grandiflora	((Hydriastele_microspadix	((((Manicaria_saccifera	((Geonoma_undata	Heterospathe_cagayanensis)	(Prestoea_acuminata	(Oenocarpus_bataua	Oenocarpus_minor))))	(((((Attalea_speciosa	(Bactris_major	((Reinhardtia_latisecta	Reinhardtia_paiewonskiana)	((Reinhardtia_gracilis	Iriartea_deltoidea)	Reinhardtia_simplex))))	(Elaeis_guineensis	Elaeis_oleifera))	Roystonea_regia)	(((Phoenix_dactylifera	Serenoa_repens)	((Chamaedorea_seifrizii	Sabal_domingensis)	((Podococcus_barteri	Nypa_fruticans)	Pseudophoenix_vinifera)))	(Sclerosperma_profizianum	Orania_palindan)))	(Pelagodoxa_henryana	Leopoldinia_pulchra)))	Dypsis_decaryi)	Dictyosperma_album))	Kentiopsis_piersoniorum)))	Calamus_caryotoides);
((Nypa_fruticans	((Sabal_domingensis	(Pseudophoenix_vinifera	(((Sclerosperma_profizianum	Orania_palindan)	((((Pelagodoxa_henryana	Leopoldinia_pulchra)	((Dypsis_decaryi	((Heterospathe_cagayanensis	Dictyosperma_album)	(((Veitchia_spiralis	Burretiokentia_grandiflora)	Kentiopsis_piersoniorum)	Hydriastele_microspadix)))	((Geonoma_undata	Manicaria_saccifera)	((Oenocarpus_bataua	Oenocarpus_minor)	Prestoea_acuminata))))	(((((Reinhardtia_latisecta	Reinhardtia_paiewonskiana)	((Reinhardtia_simplex	Reinhardtia_gracilis)	Iriartea_deltoidea))	Attalea_speciosa)	(Bactris_major	(Elaeis_guineensis	Elaeis_oleifera)))	Chamaedorea_seifrizii))	Roystonea_regia))	(Phoenix_dactylifera	Serenoa_repens))))	Podococcus_barteri))	Calamus_caryotoides);
((Geonoma_undata	(Manicaria_saccifera	(((Oenocarpus_bataua	Oenocarpus_minor)	Prestoea_acuminata)	((Pelagodoxa_henryana	(((Attalea_speciosa	((Elaeis_guineensis	Elaeis_oleifera)	(((Reinhardtia_latisecta	Reinhardtia_paiewonskiana)	(Reinhardtia_simplex	(Reinhardtia_gracilis	Iriartea_deltoidea)))	(Podococcus_barteri	Bactris_major))))	(Roystonea_regia	(((Phoenix_dactylifera	Serenoa_repens)	(((Chamaedorea_seifrizii	Nypa_fruticans)	Sabal_domingensis)	Pseudophoenix_vinifera))	(Sclerosperma_profizianum	Orania_palindan))))	Leopoldinia_pulchra))	(Dypsis_decaryi	(((Heterospathe_cagayanensis	Hydriastele_microspadix)	Dictyosperma_album)	((Veitchia_spiralis	Burretiokentia_grandiflora)	Kentiopsis_piersoniorum)))))))	Calamus_caryotoides);
((Geonoma_undata	(Manicaria_saccifera	((((((((Sabal_domingensis	(Phoenix_dactylifera	Serenoa_repens))	Pseudophoenix_vinifera)	(Chamaedorea_seifrizii	Nypa_fruticans))	((Podococcus_barteri	Sclerosperma_profizianum)	Orania_palindan))	(Roystonea_regia	(Bactris_major	((Elaeis_guineensis	Elaeis_oleifera)	(Attalea_speciosa	((Reinhardtia_latisecta	Reinhardtia_paiewonskiana)	(Reinhardtia_simplex	(Reinhardtia_gracilis	Iriartea_deltoidea))))))))	(Dypsis_decaryi	(((Veitchia_spiralis	Burretiokentia_grandiflora)	Kentiopsis_piersoniorum)	((Heterospathe_cagayanensis	Dictyosperma_album)	Hydriastele_microspadix))))	(Leopoldinia_pulchra	Pelagodoxa_henryana))	((Oenocarpus_bataua	Oenocarpus_minor)	Prestoea_acuminata))))	Calamus_caryotoides);
((((Phoenix_dactylifera	Serenoa_repens)	(Pseudophoenix_vinifera	((Podococcus_barteri	Nypa_fruticans)	(Chamaedorea_seifrizii	Sabal_domingensis))))	((Sclerosperma_profizianum	Orania_palindan)	((Roystonea_regia	(((Attalea_speciosa	Bactris_major)	((Reinhardtia_latisecta	Reinhardtia_paiewonskiana)	((Reinhardtia_simplex	Reinhardtia_gracilis)	Iriartea_deltoidea)))	(Leopoldinia_pulchra	(Elaeis_guineensis	Elaeis_oleifera))))	(Pelagodoxa_henryana	((Dypsis_decaryi	(((Veitchia_spiralis	Kentiopsis_piersoniorum)	((Dictyosperma_album	Heterospathe_cagayanensis)	Hydriastele_microspadix))	Burretiokentia_grandiflora))	(Manicaria_saccifera	(Geonoma_undata	((Oenocarpus_bataua	Oenocarpus_minor)	Prestoea_acuminata))))))))	Calamus_caryotoides);
((((Dypsis_decaryi	(((Dictyosperma_album	Heterospathe_cagayanensis)	Hydriastele_microspadix)	(Kentiopsis_piersoniorum	(Veitchia_spiralis	Burretiokentia_grandiflora))))	(((Oenocarpus_bataua	Oenocarpus_minor)	Prestoea_acuminata)	(Manicaria_saccifera	Geonoma_undata)))	((((((Chamaedorea_seifrizii	Sabal_domingensis)	(Nypa_fruticans	Phoenix_dactylifera))	(Serenoa_repens	Pseudophoenix_vinifera))	((Podococcus_barteri	Sclerosperma_profizianum)	Orania_palindan))	(Roystonea_regia	(((Elaeis_guineensis	Elaeis_oleifera)	Bactris_major)	(Attalea_speciosa	((Reinhardtia_latisecta	Reinhardtia_paiewonskiana)	((Reinhardtia_gracilis	Iriartea_deltoidea)	Reinhardtia_simplex))))))	(Leopoldinia_pulchra	Pelagodoxa_henryana)))	Calamus_caryotoides);
((((Dypsis_decaryi	(((Dictyosperma_album	Heterospathe_cagayanensis)	Hydriastele_microspadix)	(Kentiopsis_piersoniorum	(Veitchia_spiralis	Burretiokentia_grandiflora))))	((Geonoma_undata	(Prestoea_acuminata	(Oenocarpus_bataua	Oenocarpus_minor)))	Manicaria_saccifera))	((Elaeis_guineensis	Elaeis_oleifera)	(((Leopoldinia_pulchra	Pelagodoxa_henryana)	(((Serenoa_repens	(Chamaedorea_seifrizii	Sabal_domingensis))	((Nypa_fruticans	Phoenix_dactylifera)	Pseudophoenix_vinifera))	((Podococcus_barteri	Sclerosperma_profizianum)	Orania_palindan)))	((Attalea_speciosa	(Roystonea_regia	Bactris_major))	((Reinhardtia_latisecta	Reinhardtia_paiewonskiana)	((Reinhardtia_gracilis	Iriartea_deltoidea)	Reinhardtia_simplex))))))	Calamus_caryotoides);
(((Hydriastele_microspadix	(Burretiokentia_grandiflora	(Kentiopsis_piersoniorum	Veitchia_spiralis)))	(((((((Podococcus_barteri	Sclerosperma_profizianum)	Orania_palindan)	(Roystonea_regia	((((Reinhardtia_latisecta	Reinhardtia_paiewonskiana)	((Reinhardtia_gracilis	Iriartea_deltoidea)	Reinhardtia_simplex))	(Attalea_speciosa	Bactris_major))	(Leopoldinia_pulchra	(Elaeis_guineensis	Elaeis_oleifera)))))	(((Nypa_fruticans	Phoenix_dactylifera)	(Serenoa_repens	(Chamaedorea_seifrizii	Sabal_domingensis)))	Pseudophoenix_vinifera))	Pelagodoxa_henryana)	(Manicaria_saccifera	(Prestoea_acuminata	(Oenocarpus_bataua	Oenocarpus_minor))))	(Dypsis_decaryi	((Heterospathe_cagayanensis	Geonoma_undata)	Dictyosperma_album))))	Calamus_caryotoides);
((Kentiopsis_piersoniorum	((Burretiokentia_grandiflora	Veitchia_spiralis)	((Hydriastele_microspadix	((((((((Serenoa_repens	Phoenix_dactylifera)	((Pseudophoenix_vinifera	(Chamaedorea_seifrizii	Sabal_domingensis))	Nypa_fruticans))	(Podococcus_barteri	(Sclerosperma_profizianum	Orania_palindan)))	(((((Reinhardtia_latisecta	Reinhardtia_paiewonskiana)	((Reinhardtia_simplex	Reinhardtia_gracilis)	Iriartea_deltoidea))	Attalea_speciosa)	(Elaeis_guineensis	Elaeis_oleifera))	Bactris_major))	Roystonea_regia)	Leopoldinia_pulchra)	Pelagodoxa_henryana)	((Geonoma_undata	Manicaria_saccifera)	(Prestoea_acuminata	(Oenocarpus_bataua	Oenocarpus_minor)))))	(Dypsis_decaryi	(Dictyosperma_album	Heterospathe_cagayanensis)))))	Calamus_caryotoides);
((Kentiopsis_piersoniorum	((Burretiokentia_grandiflora	Veitchia_spiralis)	(Hydriastele_microspadix	((Heterospathe_cagayanensis	Dictyosperma_album)	(((Leopoldinia_pulchra	Pelagodoxa_henryana)	((Podococcus_barteri	(((Nypa_fruticans	Chamaedorea_seifrizii)	(((Serenoa_repens	Sabal_domingensis)	Pseudophoenix_vinifera)	Phoenix_dactylifera))	(Sclerosperma_profizianum	Orania_palindan)))	(((((Reinhardtia_latisecta	Reinhardtia_paiewonskiana)	(Reinhardtia_simplex	(Reinhardtia_gracilis	Iriartea_deltoidea)))	(Roystonea_regia	Attalea_speciosa))	(Elaeis_guineensis	Elaeis_oleifera))	Bactris_major)))	(Dypsis_decaryi	(Manicaria_saccifera	((Prestoea_acuminata	(Oenocarpus_bataua	Oenocarpus_minor))	Geonoma_undata))))))))	Calamus_caryotoides);
(((((((Phoenix_dactylifera	Serenoa_repens)	(Pseudophoenix_vinifera	(Nypa_fruticans	(Chamaedorea_seifrizii	Sabal_domingensis))))	(Orania_palindan	(Podococcus_barteri	Sclerosperma_profizianum)))	(((Elaeis_guineensis	Elaeis_oleifera)	(Attalea_speciosa	Bactris_major))	((Roystonea_regia	Leopoldinia_pulchra)	((Reinhardtia_simplex	(Iriartea_deltoidea	Reinhardtia_gracilis))	(Reinhardtia_paiewonskiana	Reinhardtia_latisecta)))))	Pelagodoxa_henryana)	(((((Heterospathe_cagayanensis	Dictyosperma_album)	Hydriastele_microspadix)	(Kentiopsis_piersoniorum	(Burretiokentia_grandiflora	Veitchia_spiralis)))	Dypsis_decaryi)	(((Oenocarpus_minor	Oenocarpus_bataua)	Prestoea_acuminata)	(Geonoma_undata	Manicaria_saccifera))))	Calamus_caryotoides);
((((((Podococcus_barteri	Bactris_major)	((Elaeis_guineensis	Elaeis_oleifera)	(((Reinhardtia_simplex	(Iriartea_deltoidea	Reinhardtia_gracilis))	(Reinhardtia_paiewonskiana	Reinhardtia_latisecta))	Attalea_speciosa)))	(((Phoenix_dactylifera	Serenoa_repens)	((Nypa_fruticans	Pseudophoenix_vinifera)	(Chamaedorea_seifrizii	Sabal_domingensis)))	(Orania_palindan	Sclerosperma_profizianum)))	Roystonea_regia)	((((Dictyosperma_album	(Hydriastele_microspadix	Heterospathe_cagayanensis))	(Kentiopsis_piersoniorum	(Burretiokentia_grandiflora	Veitchia_spiralis)))	Dypsis_decaryi)	(((Oenocarpus_minor	Oenocarpus_bataua)	Prestoea_acuminata)	((Leopoldinia_pulchra	Pelagodoxa_henryana)	(Geonoma_undata	Manicaria_saccifera)))))	Calamus_caryotoides);
((Nypa_fruticans	(Phoenix_dactylifera	(Serenoa_repens	((Chamaedorea_seifrizii	((Orania_palindan	Sclerosperma_profizianum)	(((Roystonea_regia	(Podococcus_barteri	Bactris_major))	((((Reinhardtia_simplex	(Iriartea_deltoidea	Reinhardtia_gracilis))	(Reinhardtia_paiewonskiana	Reinhardtia_latisecta))	(Attalea_speciosa	(Elaeis_guineensis	Elaeis_oleifera)))	(((Dypsis_decaryi	((Dictyosperma_album	Heterospathe_cagayanensis)	Hydriastele_microspadix))	(Kentiopsis_piersoniorum	(Burretiokentia_grandiflora	Veitchia_spiralis)))	((Geonoma_undata	((Oenocarpus_minor	Oenocarpus_bataua)	Prestoea_acuminata))	Manicaria_saccifera))))	(Pelagodoxa_henryana	Leopoldinia_pulchra))))	(Sabal_domingensis	Pseudophoenix_vinifera)))))	Calamus_caryotoides);
(((Burretiokentia_grandiflora	Veitchia_spiralis)	((((((Oenocarpus_minor	Oenocarpus_bataua)	(Manicaria_saccifera	Geonoma_undata))	Prestoea_acuminata)	((Chamaedorea_seifrizii	((Orania_palindan	Sclerosperma_profizianum)	((Pelagodoxa_henryana	Roystonea_regia)	(Attalea_speciosa	((Leopoldinia_pulchra	(Elaeis_guineensis	Elaeis_oleifera))	(Bactris_major	(Reinhardtia_simplex	((Iriartea_deltoidea	(Reinhardtia_gracilis	Reinhardtia_paiewonskiana))	Reinhardtia_latisecta))))))))	((((Serenoa_repens	Sabal_domingensis)	Pseudophoenix_vinifera)	Phoenix_dactylifera)	(Podococcus_barteri	Nypa_fruticans))))	(Dypsis_decaryi	((Dictyosperma_album	Heterospathe_cagayanensis)	Hydriastele_microspadix)))	Kentiopsis_piersoniorum))	Calamus_caryotoides);
(((((((Attalea_speciosa	(Reinhardtia_simplex	((Iriartea_deltoidea	Reinhardtia_gracilis)	(Reinhardtia_paiewonskiana	Reinhardtia_latisecta))))	Bactris_major)	(Elaeis_guineensis	Elaeis_oleifera))	(((Pseudophoenix_vinifera	(Chamaedorea_seifrizii	Sabal_domingensis))	((Serenoa_repens	Phoenix_dactylifera)	(Podococcus_barteri	Nypa_fruticans)))	(Orania_palindan	Sclerosperma_profizianum)))	Roystonea_regia)	(Pelagodoxa_henryana	(((Dypsis_decaryi	((Dictyosperma_album	Heterospathe_cagayanensis)	Hydriastele_microspadix))	(Geonoma_undata	(Veitchia_spiralis	(Burretiokentia_grandiflora	Kentiopsis_piersoniorum))))	((Leopoldinia_pulchra	((Oenocarpus_bataua	Oenocarpus_minor)	Prestoea_acuminata))	Manicaria_saccifera))))	Calamus_caryotoides);
((Veitchia_spiralis	(Burretiokentia_grandiflora	((((Heterospathe_cagayanensis	Dictyosperma_album)	(Dypsis_decaryi	((((Orania_palindan	(Podococcus_barteri	Sclerosperma_profizianum))	((Roystonea_regia	((Leopoldinia_pulchra	(Elaeis_guineensis	Elaeis_oleifera))	((Bactris_major	Attalea_speciosa)	((Reinhardtia_paiewonskiana	Reinhardtia_latisecta)	(Reinhardtia_simplex	(Iriartea_deltoidea	Reinhardtia_gracilis))))))	Pelagodoxa_henryana))	((Pseudophoenix_vinifera	(Chamaedorea_seifrizii	Sabal_domingensis))	(Serenoa_repens	(Phoenix_dactylifera	Nypa_fruticans))))	((Geonoma_undata	((Oenocarpus_bataua	Oenocarpus_minor)	Prestoea_acuminata))	Manicaria_saccifera))))	Hydriastele_microspadix)	Kentiopsis_piersoniorum)))	Calamus_caryotoides);
((((Dictyosperma_album	(Dypsis_decaryi	((Pelagodoxa_henryana	((((((Pseudophoenix_vinifera	Sabal_domingensis)	Nypa_fruticans)	(Serenoa_repens	Phoenix_dactylifera))	(Chamaedorea_seifrizii	(Orania_palindan	(Podococcus_barteri	Sclerosperma_profizianum))))	((Leopoldinia_pulchra	(Elaeis_guineensis	Elaeis_oleifera))	(Bactris_major	(Attalea_speciosa	((Reinhardtia_paiewonskiana	(Reinhardtia_latisecta	Iriartea_deltoidea))	(Reinhardtia_simplex	Reinhardtia_gracilis))))))	Roystonea_regia))	((Heterospathe_cagayanensis	((Oenocarpus_bataua	Oenocarpus_minor)	Prestoea_acuminata))	(Manicaria_saccifera	Geonoma_undata)))))	Hydriastele_microspadix)	(Kentiopsis_piersoniorum	(Veitchia_spiralis	Burretiokentia_grandiflora)))	Calamus_caryotoides);
(((Geonoma_undata	((Oenocarpus_bataua	Oenocarpus_minor)	(((((Hydriastele_microspadix	(Kentiopsis_piersoniorum	(Veitchia_spiralis	Burretiokentia_grandiflora)))	(Heterospathe_cagayanensis	Dictyosperma_album))	Dypsis_decaryi)	((Leopoldinia_pulchra	Pelagodoxa_henryana)	((((Pseudophoenix_vinifera	(Serenoa_repens	(Chamaedorea_seifrizii	Sabal_domingensis)))	(Nypa_fruticans	Phoenix_dactylifera))	(Orania_palindan	(Podococcus_barteri	Sclerosperma_profizianum)))	(((Reinhardtia_paiewonskiana	Reinhardtia_latisecta)	(Reinhardtia_simplex	(Iriartea_deltoidea	Reinhardtia_gracilis)))	((Elaeis_guineensis	Elaeis_oleifera)	((Roystonea_regia	Attalea_speciosa)	Bactris_major))))))	Manicaria_saccifera)))	Prestoea_acuminata)	Calamus_caryotoides);
(((((((Heterospathe_cagayanensis	Dictyosperma_album)	(Dypsis_decaryi	(((Geonoma_undata	Manicaria_saccifera)	((Oenocarpus_bataua	Oenocarpus_minor)	Prestoea_acuminata))	((Leopoldinia_pulchra	Pelagodoxa_henryana)	((((((Nypa_fruticans	Pseudophoenix_vinifera)	(Chamaedorea_seifrizii	Sabal_domingensis))	Serenoa_repens)	Phoenix_dactylifera)	(Orania_palindan	Sclerosperma_profizianum))	(((Attalea_speciosa	((Reinhardtia_paiewonskiana	Reinhardtia_latisecta)	(Reinhardtia_simplex	(Iriartea_deltoidea	Reinhardtia_gracilis))))	((Elaeis_guineensis	Elaeis_oleifera)	(Podococcus_barteri	Bactris_major)))	Roystonea_regia))))))	Hydriastele_microspadix)	Kentiopsis_piersoniorum)	Veitchia_spiralis)	Burretiokentia_grandiflora)	Calamus_caryotoides);
((Attalea_speciosa	(((Reinhardtia_paiewonskiana	Reinhardtia_latisecta)	(Reinhardtia_simplex	(Iriartea_deltoidea	Reinhardtia_gracilis)))	((Elaeis_guineensis	Elaeis_oleifera)	((Bactris_major	((((Serenoa_repens	Phoenix_dactylifera)	(Pseudophoenix_vinifera	((Nypa_fruticans	Chamaedorea_seifrizii)	Sabal_domingensis)))	(((Manicaria_saccifera	(Leopoldinia_pulchra	Geonoma_undata))	((Heterospathe_cagayanensis	(Oenocarpus_bataua	Oenocarpus_minor))	Prestoea_acuminata))	(((Veitchia_spiralis	(Burretiokentia_grandiflora	Kentiopsis_piersoniorum))	(Hydriastele_microspadix	Dictyosperma_album))	(Dypsis_decaryi	Pelagodoxa_henryana))))	(Orania_palindan	(Podococcus_barteri	Sclerosperma_profizianum))))	Roystonea_regia))))	Calamus_caryotoides);
((((((Dictyosperma_album	((((Leopoldinia_pulchra	Pelagodoxa_henryana)	((Geonoma_undata	Manicaria_saccifera)	(Oenocarpus_minor	(Oenocarpus_bataua	Prestoea_acuminata))))	((((((Chamaedorea_seifrizii	Sabal_domingensis)	Pseudophoenix_vinifera)	(Serenoa_repens	Phoenix_dactylifera))	(Podococcus_barteri	Nypa_fruticans))	(Sclerosperma_profizianum	Orania_palindan))	(((Bactris_major	Attalea_speciosa)	(Elaeis_oleifera	Elaeis_guineensis))	((((Iriartea_deltoidea	Reinhardtia_gracilis)	Reinhardtia_simplex)	(Reinhardtia_paiewonskiana	Reinhardtia_latisecta))	Roystonea_regia))))	Dypsis_decaryi))	Heterospathe_cagayanensis)	Hydriastele_microspadix)	(Burretiokentia_grandiflora	Veitchia_spiralis))	Kentiopsis_piersoniorum)	Calamus_caryotoides);
((((Kentiopsis_piersoniorum	((Dictyosperma_album	Heterospathe_cagayanensis)	(Hydriastele_microspadix	(Dypsis_decaryi	((Manicaria_saccifera	((Prestoea_acuminata	(Oenocarpus_minor	Oenocarpus_bataua))	Geonoma_undata))	((((Podococcus_barteri	Sclerosperma_profizianum)	Orania_palindan)	((((Bactris_major	(Leopoldinia_pulchra	(Elaeis_oleifera	Elaeis_guineensis)))	(((Iriartea_deltoidea	Reinhardtia_gracilis)	Reinhardtia_simplex)	(Reinhardtia_paiewonskiana	Reinhardtia_latisecta)))	(Roystonea_regia	Attalea_speciosa))	Pelagodoxa_henryana))	(((Serenoa_repens	(Chamaedorea_seifrizii	Sabal_domingensis))	Pseudophoenix_vinifera)	(Nypa_fruticans	Phoenix_dactylifera))))))))	Veitchia_spiralis)	Burretiokentia_grandiflora)	Calamus_caryotoides);
((Geonoma_undata	(((Prestoea_acuminata	(Oenocarpus_minor	Oenocarpus_bataua))	((((Dictyosperma_album	Heterospathe_cagayanensis)	(Hydriastele_microspadix	((Veitchia_spiralis	Burretiokentia_grandiflora)	Kentiopsis_piersoniorum)))	Dypsis_decaryi)	((((((Elaeis_oleifera	Elaeis_guineensis)	(Attalea_speciosa	(Podococcus_barteri	Bactris_major)))	(((Iriartea_deltoidea	Reinhardtia_gracilis)	Reinhardtia_simplex)	(Reinhardtia_paiewonskiana	Reinhardtia_latisecta)))	(Chamaedorea_seifrizii	(Sclerosperma_profizianum	Orania_palindan)))	(Roystonea_regia	(Leopoldinia_pulchra	Pelagodoxa_henryana)))	(Pseudophoenix_vinifera	((Serenoa_repens	Sabal_domingensis)	(Nypa_fruticans	Phoenix_dactylifera))))))	Manicaria_saccifera))	Calamus_caryotoides);
((Pseudophoenix_vinifera	(Nypa_fruticans	((Chamaedorea_seifrizii	Sabal_domingensis)	((Phoenix_dactylifera	Serenoa_repens)	((((((Elaeis_oleifera	Elaeis_guineensis)	(Attalea_speciosa	(Podococcus_barteri	Bactris_major)))	((Reinhardtia_gracilis	Reinhardtia_simplex)	(Reinhardtia_paiewonskiana	(Iriartea_deltoidea	Reinhardtia_latisecta))))	Roystonea_regia)	((Leopoldinia_pulchra	Pelagodoxa_henryana)	((Geonoma_undata	((Dypsis_decaryi	(Dictyosperma_album	Heterospathe_cagayanensis))	(Hydriastele_microspadix	((Veitchia_spiralis	Burretiokentia_grandiflora)	Kentiopsis_piersoniorum))))	((Oenocarpus_minor	Oenocarpus_bataua)	(Prestoea_acuminata	Manicaria_saccifera)))))	(Sclerosperma_profizianum	Orania_palindan))))))	Calamus_caryotoides);
(((Pseudophoenix_vinifera	((((((((Leopoldinia_pulchra	(Podococcus_barteri	Bactris_major))	(Elaeis_oleifera	Elaeis_guineensis))	((Attalea_speciosa	Roystonea_regia)	(((Reinhardtia_simplex	Reinhardtia_gracilis)	Iriartea_deltoidea)	(Reinhardtia_paiewonskiana	Reinhardtia_latisecta))))	((Prestoea_acuminata	(Oenocarpus_bataua	Oenocarpus_minor))	((Heterospathe_cagayanensis	Geonoma_undata)	Manicaria_saccifera)))	(Pelagodoxa_henryana	((Dypsis_decaryi	Dictyosperma_album)	(Hydriastele_microspadix	(Veitchia_spiralis	(Burretiokentia_grandiflora	Kentiopsis_piersoniorum))))))	(Sclerosperma_profizianum	Orania_palindan))	(Phoenix_dactylifera	Serenoa_repens))	(Chamaedorea_seifrizii	Sabal_domingensis)))	Nypa_fruticans)	Calamus_caryotoides);
(((((((((((Podococcus_barteri	Bactris_major)	(Chamaedorea_seifrizii	(Elaeis_oleifera	Elaeis_guineensis)))	(Attalea_speciosa	((Reinhardtia_simplex	(Reinhardtia_gracilis	(Reinhardtia_paiewonskiana	Reinhardtia_latisecta)))	Iriartea_deltoidea)))	Roystonea_regia)	((Pelagodoxa_henryana	Leopoldinia_pulchra)	((((((Heterospathe_cagayanensis	Dictyosperma_album)	Hydriastele_microspadix)	(Veitchia_spiralis	Kentiopsis_piersoniorum))	(Burretiokentia_grandiflora	Dypsis_decaryi))	(Manicaria_saccifera	(Prestoea_acuminata	(Oenocarpus_bataua	Oenocarpus_minor))))	Geonoma_undata)))	(Sclerosperma_profizianum	Orania_palindan))	(Phoenix_dactylifera	Serenoa_repens))	Sabal_domingensis)	Pseudophoenix_vinifera)	Nypa_fruticans)	Calamus_caryotoides);
((((((((Pelagodoxa_henryana	((((Heterospathe_cagayanensis	Dictyosperma_album)	(Hydriastele_microspadix	(Burretiokentia_grandiflora	(Veitchia_spiralis	Kentiopsis_piersoniorum))))	(Leopoldinia_pulchra	Dypsis_decaryi))	(Manicaria_saccifera	(Geonoma_undata	(Prestoea_acuminata	(Oenocarpus_bataua	Oenocarpus_minor))))))	((Attalea_speciosa	((Elaeis_oleifera	Elaeis_guineensis)	Bactris_major))	(Roystonea_regia	((Reinhardtia_paiewonskiana	Reinhardtia_latisecta)	(Reinhardtia_simplex	(Iriartea_deltoidea	Reinhardtia_gracilis))))))	((Podococcus_barteri	Sclerosperma_profizianum)	Orania_palindan))	(Serenoa_repens	(Chamaedorea_seifrizii	Sabal_domingensis)))	Pseudophoenix_vinifera)	Phoenix_dactylifera)	Nypa_fruticans)	Calamus_caryotoides);
((Geonoma_undata	(((((((((Leopoldinia_pulchra	(Elaeis_oleifera	Elaeis_guineensis))	(Bactris_major	((Reinhardtia_paiewonskiana	Reinhardtia_latisecta)	((Reinhardtia_simplex	Reinhardtia_gracilis)	Iriartea_deltoidea))))	Attalea_speciosa)	(((Podococcus_barteri	Sclerosperma_profizianum)	Orania_palindan)	((Phoenix_dactylifera	Serenoa_repens)	((Nypa_fruticans	Pseudophoenix_vinifera)	(Chamaedorea_seifrizii	Sabal_domingensis)))))	Roystonea_regia)	Pelagodoxa_henryana)	(((Dypsis_decaryi	Dictyosperma_album)	Heterospathe_cagayanensis)	(Hydriastele_microspadix	(Kentiopsis_piersoniorum	(Burretiokentia_grandiflora	Veitchia_spiralis)))))	(Prestoea_acuminata	(Oenocarpus_bataua	Oenocarpus_minor)))	Manicaria_saccifera))	Calamus_caryotoides);
(((Kentiopsis_piersoniorum	(Burretiokentia_grandiflora	Veitchia_spiralis))	(Hydriastele_microspadix	((Dictyosperma_album	Heterospathe_cagayanensis)	(Dypsis_decaryi	((((Geonoma_undata	Prestoea_acuminata)	(Oenocarpus_bataua	Oenocarpus_minor))	Manicaria_saccifera)	((((Leopoldinia_pulchra	(((Reinhardtia_paiewonskiana	Reinhardtia_latisecta)	(Reinhardtia_gracilis	(Iriartea_deltoidea	Reinhardtia_simplex)))	((Elaeis_oleifera	Elaeis_guineensis)	(Attalea_speciosa	Bactris_major))))	(((Podococcus_barteri	Sclerosperma_profizianum)	Orania_palindan)	(((Phoenix_dactylifera	(Serenoa_repens	(Chamaedorea_seifrizii	Sabal_domingensis)))	Nypa_fruticans)	Pseudophoenix_vinifera)))	Roystonea_regia)	Pelagodoxa_henryana))))))	Calamus_caryotoides);
(((Prestoea_acuminata	(Oenocarpus_bataua	(Leopoldinia_pulchra	Oenocarpus_minor)))	((Geonoma_undata	Manicaria_saccifera)	((((((Podococcus_barteri	Sclerosperma_profizianum)	Orania_palindan)	(((Serenoa_repens	Roystonea_regia)	Phoenix_dactylifera)	((Chamaedorea_seifrizii	Sabal_domingensis)	(Nypa_fruticans	Pseudophoenix_vinifera))))	(((Reinhardtia_paiewonskiana	Reinhardtia_latisecta)	(Reinhardtia_gracilis	(Iriartea_deltoidea	Reinhardtia_simplex)))	((Elaeis_oleifera	Elaeis_guineensis)	(Attalea_speciosa	Bactris_major))))	Pelagodoxa_henryana)	((((Kentiopsis_piersoniorum	(Burretiokentia_grandiflora	Veitchia_spiralis))	Hydriastele_microspadix)	(Dictyosperma_album	Heterospathe_cagayanensis))	Dypsis_decaryi))))	Calamus_caryotoides);
(((((Serenoa_repens	Sabal_domingensis)	(Pseudophoenix_vinifera	(Nypa_fruticans	Phoenix_dactylifera)))	(((Orania_palindan	Sclerosperma_profizianum)	Pelagodoxa_henryana)	(((((Reinhardtia_latisecta	Reinhardtia_paiewonskiana)	((Iriartea_deltoidea	Reinhardtia_gracilis)	Reinhardtia_simplex))	((Chamaedorea_seifrizii	(Elaeis_oleifera	Elaeis_guineensis))	((Podococcus_barteri	Attalea_speciosa)	Bactris_major)))	Leopoldinia_pulchra)	Roystonea_regia)))	((Manicaria_saccifera	((Prestoea_acuminata	(Oenocarpus_minor	Oenocarpus_bataua))	(Heterospathe_cagayanensis	Geonoma_undata)))	(((((Burretiokentia_grandiflora	Kentiopsis_piersoniorum)	Veitchia_spiralis)	Hydriastele_microspadix)	Dictyosperma_album)	Dypsis_decaryi)))	Calamus_caryotoides);
((Dictyosperma_album	(Heterospathe_cagayanensis	(((Dypsis_decaryi	((Manicaria_saccifera	((Prestoea_acuminata	(Oenocarpus_minor	Oenocarpus_bataua))	Geonoma_undata))	(((((Roystonea_regia	Attalea_speciosa)	((Reinhardtia_latisecta	Reinhardtia_paiewonskiana)	((Iriartea_deltoidea	Reinhardtia_gracilis)	Reinhardtia_simplex)))	(Elaeis_oleifera	Elaeis_guineensis))	(((Chamaedorea_seifrizii	(((Serenoa_repens	Sabal_domingensis)	Pseudophoenix_vinifera)	(Nypa_fruticans	Phoenix_dactylifera)))	(Orania_palindan	Sclerosperma_profizianum))	(Podococcus_barteri	Bactris_major)))	(Leopoldinia_pulchra	Pelagodoxa_henryana))))	((Burretiokentia_grandiflora	Kentiopsis_piersoniorum)	Veitchia_spiralis))	Hydriastele_microspadix)))	Calamus_caryotoides);
(((Elaeis_oleifera	Elaeis_guineensis)	(((((Orania_palindan	Sclerosperma_profizianum)	(((Phoenix_dactylifera	Serenoa_repens)	(((Podococcus_barteri	Nypa_fruticans)	(Chamaedorea_seifrizii	Sabal_domingensis))	Pseudophoenix_vinifera))	((((Kentiopsis_piersoniorum	(Veitchia_spiralis	Burretiokentia_grandiflora))	(Dictyosperma_album	(Heterospathe_cagayanensis	Hydriastele_microspadix)))	(Dypsis_decaryi	Pelagodoxa_henryana))	(Manicaria_saccifera	((Prestoea_acuminata	(Oenocarpus_minor	Oenocarpus_bataua))	Geonoma_undata)))))	(Attalea_speciosa	((Reinhardtia_latisecta	Reinhardtia_paiewonskiana)	((Iriartea_deltoidea	Reinhardtia_gracilis)	Reinhardtia_simplex))))	(Leopoldinia_pulchra	Bactris_major))	Roystonea_regia))	Calamus_caryotoides);
((((Dypsis_decaryi	(((Veitchia_spiralis	(Burretiokentia_grandiflora	Kentiopsis_piersoniorum))	Hydriastele_microspadix)	(Dictyosperma_album	Heterospathe_cagayanensis)))	(Pelagodoxa_henryana	(((((Bactris_major	Attalea_speciosa)	(((Iriartea_deltoidea	Reinhardtia_paiewonskiana)	(Reinhardtia_latisecta	Reinhardtia_gracilis))	Reinhardtia_simplex))	(Roystonea_regia	(Elaeis_oleifera	Elaeis_guineensis)))	(((((Nypa_fruticans	Chamaedorea_seifrizii)	Phoenix_dactylifera)	Pseudophoenix_vinifera)	(Serenoa_repens	Sabal_domingensis))	(Orania_palindan	(Podococcus_barteri	Sclerosperma_profizianum))))	Leopoldinia_pulchra)))	(Manicaria_saccifera	((Prestoea_acuminata	(Oenocarpus_minor	Oenocarpus_bataua))	Geonoma_undata)))	Calamus_caryotoides);
(((Dypsis_decaryi	((((Veitchia_spiralis	(Burretiokentia_grandiflora	Kentiopsis_piersoniorum))	Hydriastele_microspadix)	((Geonoma_undata	Dictyosperma_album)	Heterospathe_cagayanensis))	(((Leopoldinia_pulchra	Pelagodoxa_henryana)	(((((Reinhardtia_paiewonskiana	Reinhardtia_latisecta)	((Iriartea_deltoidea	Reinhardtia_gracilis)	Reinhardtia_simplex))	((Elaeis_oleifera	Elaeis_guineensis)	((Podococcus_barteri	Bactris_major)	Attalea_speciosa)))	Roystonea_regia)	(((Phoenix_dactylifera	(Serenoa_repens	(Chamaedorea_seifrizii	Sabal_domingensis)))	(Nypa_fruticans	Pseudophoenix_vinifera))	(Orania_palindan	Sclerosperma_profizianum))))	((Oenocarpus_minor	Oenocarpus_bataua)	Manicaria_saccifera))))	Prestoea_acuminata)	Calamus_caryotoides);
((Geonoma_undata	(((Prestoea_acuminata	(Oenocarpus_minor	Oenocarpus_bataua))	((Leopoldinia_pulchra	(((Pseudophoenix_vinifera	(Nypa_fruticans	Phoenix_dactylifera))	(Serenoa_repens	(Chamaedorea_seifrizii	Sabal_domingensis)))	((((Roystonea_regia	Attalea_speciosa)	((Reinhardtia_paiewonskiana	Reinhardtia_latisecta)	((Iriartea_deltoidea	Reinhardtia_gracilis)	Reinhardtia_simplex)))	((Elaeis_oleifera	Elaeis_guineensis)	Bactris_major))	((Podococcus_barteri	Sclerosperma_profizianum)	Orania_palindan))))	(Pelagodoxa_henryana	(Dypsis_decaryi	((Dictyosperma_album	Heterospathe_cagayanensis)	((Veitchia_spiralis	(Burretiokentia_grandiflora	Kentiopsis_piersoniorum))	Hydriastele_microspadix))))))	Manicaria_saccifera))	Calamus_caryotoides);
(((((((((Phoenix_dactylifera	Serenoa_repens)	(Pseudophoenix_vinifera	Sabal_domingensis))	(Chamaedorea_seifrizii	Nypa_fruticans))	(Sclerosperma_profizianum	Orania_palindan))	((Dypsis_decaryi	((Dictyosperma_album	Heterospathe_cagayanensis)	((Kentiopsis_piersoniorum	(Veitchia_spiralis	Burretiokentia_grandiflora))	Hydriastele_microspadix)))	(Pelagodoxa_henryana	Leopoldinia_pulchra)))	(Attalea_speciosa	((Elaeis_oleifera	Elaeis_guineensis)	(((Reinhardtia_paiewonskiana	Reinhardtia_latisecta)	((Iriartea_deltoidea	Reinhardtia_gracilis)	Reinhardtia_simplex))	(Podococcus_barteri	Bactris_major)))))	Manicaria_saccifera)	((Roystonea_regia	(Prestoea_acuminata	(Oenocarpus_minor	Oenocarpus_bataua)))	Geonoma_undata))	Calamus_caryotoides);
((((Pelagodoxa_henryana	((Roystonea_regia	(((Serenoa_repens	Pseudophoenix_vinifera)	((Chamaedorea_seifrizii	Sabal_domingensis)	(Nypa_fruticans	Phoenix_dactylifera)))	((Podococcus_barteri	Sclerosperma_profizianum)	Orania_palindan)))	(Leopoldinia_pulchra	(((Reinhardtia_paiewonskiana	Reinhardtia_latisecta)	((Iriartea_deltoidea	Reinhardtia_gracilis)	Reinhardtia_simplex))	((Attalea_speciosa	Bactris_major)	(Elaeis_oleifera	Elaeis_guineensis))))))	((Dypsis_decaryi	((Dictyosperma_album	Heterospathe_cagayanensis)	((Kentiopsis_piersoniorum	(Veitchia_spiralis	Burretiokentia_grandiflora))	Hydriastele_microspadix)))	(Manicaria_saccifera	(Prestoea_acuminata	(Oenocarpus_minor	Oenocarpus_bataua)))))	Geonoma_undata)	Calamus_caryotoides);
((Nypa_fruticans	((Chamaedorea_seifrizii	(((Geonoma_undata	(Dypsis_decaryi	(((Hydriastele_microspadix	(Dictyosperma_album	Heterospathe_cagayanensis))	(Kentiopsis_piersoniorum	Veitchia_spiralis))	Burretiokentia_grandiflora)))	((Prestoea_acuminata	(Oenocarpus_minor	Oenocarpus_bataua))	(Pelagodoxa_henryana	Manicaria_saccifera)))	(((Podococcus_barteri	Sclerosperma_profizianum)	Orania_palindan)	(((((Reinhardtia_paiewonskiana	Reinhardtia_latisecta)	((Iriartea_deltoidea	Reinhardtia_gracilis)	Reinhardtia_simplex))	Attalea_speciosa)	(Leopoldinia_pulchra	(Roystonea_regia	(Elaeis_oleifera	Elaeis_guineensis))))	Bactris_major))))	((Phoenix_dactylifera	Pseudophoenix_vinifera)	(Serenoa_repens	Sabal_domingensis))))	Calamus_caryotoides);
(((((Dypsis_decaryi	((Hydriastele_microspadix	(Dictyosperma_album	Heterospathe_cagayanensis))	((Burretiokentia_grandiflora	Veitchia_spiralis)	Kentiopsis_piersoniorum)))	((Prestoea_acuminata	(Oenocarpus_minor	Oenocarpus_bataua))	((Geonoma_undata	Pelagodoxa_henryana)	(Leopoldinia_pulchra	Manicaria_saccifera))))	((Sclerosperma_profizianum	Orania_palindan)	(((Elaeis_oleifera	Elaeis_guineensis)	((Attalea_speciosa	(Podococcus_barteri	Bactris_major))	((Reinhardtia_paiewonskiana	Reinhardtia_latisecta)	((Iriartea_deltoidea	Reinhardtia_gracilis)	Reinhardtia_simplex))))	Roystonea_regia)))	(((Chamaedorea_seifrizii	Sabal_domingensis)	(Nypa_fruticans	Pseudophoenix_vinifera))	(Serenoa_repens	Phoenix_dactylifera)))	Calamus_caryotoides);
(((Phoenix_dactylifera	(((Pseudophoenix_vinifera	Serenoa_repens)	((Orania_palindan	(Podococcus_barteri	Sclerosperma_profizianum))	((Pelagodoxa_henryana	((Manicaria_saccifera	(Prestoea_acuminata	(Oenocarpus_minor	Oenocarpus_bataua)))	(((Dictyosperma_album	Dypsis_decaryi)	(Hydriastele_microspadix	(Kentiopsis_piersoniorum	(Veitchia_spiralis	Burretiokentia_grandiflora))))	(Heterospathe_cagayanensis	Geonoma_undata))))	((Chamaedorea_seifrizii	Roystonea_regia)	(Leopoldinia_pulchra	((Attalea_speciosa	((Reinhardtia_simplex	(Iriartea_deltoidea	Reinhardtia_gracilis))	(Reinhardtia_latisecta	Reinhardtia_paiewonskiana)))	((Elaeis_guineensis	Elaeis_oleifera)	Bactris_major)))))))	Sabal_domingensis))	Nypa_fruticans)	Calamus_caryotoides);
((Pelagodoxa_henryana	(((Manicaria_saccifera	(Prestoea_acuminata	(Oenocarpus_minor	Oenocarpus_bataua)))	((Dypsis_decaryi	((Heterospathe_cagayanensis	Dictyosperma_album)	((Kentiopsis_piersoniorum	(Veitchia_spiralis	Burretiokentia_grandiflora))	Hydriastele_microspadix)))	Geonoma_undata))	(((Leopoldinia_pulchra	(Elaeis_guineensis	Elaeis_oleifera))	(Attalea_speciosa	(Bactris_major	(((Iriartea_deltoidea	Reinhardtia_simplex)	Reinhardtia_gracilis)	(Reinhardtia_latisecta	Reinhardtia_paiewonskiana)))))	(Roystonea_regia	(((Pseudophoenix_vinifera	(Nypa_fruticans	(Chamaedorea_seifrizii	Sabal_domingensis)))	(Phoenix_dactylifera	Serenoa_repens))	(Orania_palindan	(Podococcus_barteri	Sclerosperma_profizianum)))))))	Calamus_caryotoides);
(((Veitchia_spiralis	Burretiokentia_grandiflora)	((Hydriastele_microspadix	(((((((((Elaeis_guineensis	Elaeis_oleifera)	(Attalea_speciosa	Bactris_major))	(Reinhardtia_simplex	(Reinhardtia_latisecta	(Reinhardtia_paiewonskiana	(Reinhardtia_gracilis	Iriartea_deltoidea)))))	Roystonea_regia)	(((Pseudophoenix_vinifera	((Nypa_fruticans	Chamaedorea_seifrizii)	Sabal_domingensis))	(Phoenix_dactylifera	Serenoa_repens))	(Orania_palindan	(Podococcus_barteri	Sclerosperma_profizianum))))	(Leopoldinia_pulchra	Pelagodoxa_henryana))	(Manicaria_saccifera	(Geonoma_undata	(Prestoea_acuminata	(Oenocarpus_minor	Oenocarpus_bataua)))))	Dypsis_decaryi)	(Heterospathe_cagayanensis	Dictyosperma_album)))	Kentiopsis_piersoniorum))	Calamus_caryotoides);
(((Veitchia_spiralis	Burretiokentia_grandiflora)	(((((Pelagodoxa_henryana	((Geonoma_undata	(Prestoea_acuminata	(Oenocarpus_minor	Oenocarpus_bataua)))	Manicaria_saccifera))	((((Elaeis_guineensis	Elaeis_oleifera)	((Roystonea_regia	(Attalea_speciosa	(Podococcus_barteri	Bactris_major)))	(Leopoldinia_pulchra	(((Reinhardtia_gracilis	Iriartea_deltoidea)	Reinhardtia_simplex)	(Reinhardtia_latisecta	Reinhardtia_paiewonskiana)))))	(Orania_palindan	Sclerosperma_profizianum))	((Pseudophoenix_vinifera	((Nypa_fruticans	Chamaedorea_seifrizii)	Sabal_domingensis))	(Phoenix_dactylifera	Serenoa_repens))))	Dypsis_decaryi)	((Hydriastele_microspadix	Heterospathe_cagayanensis)	Dictyosperma_album))	Kentiopsis_piersoniorum))	Calamus_caryotoides);
((((Prestoea_acuminata	(Dypsis_decaryi	((Heterospathe_cagayanensis	Dictyosperma_album)	(Hydriastele_microspadix	(Kentiopsis_piersoniorum	(Veitchia_spiralis	Burretiokentia_grandiflora))))))	((((((((Reinhardtia_simplex	Reinhardtia_gracilis)	Iriartea_deltoidea)	(Reinhardtia_latisecta	Reinhardtia_paiewonskiana))	((Elaeis_guineensis	Elaeis_oleifera)	(Attalea_speciosa	Bactris_major)))	Leopoldinia_pulchra)	(((Pseudophoenix_vinifera	((Nypa_fruticans	Chamaedorea_seifrizii)	Sabal_domingensis))	(Phoenix_dactylifera	Serenoa_repens))	(Orania_palindan	(Sclerosperma_profizianum	Podococcus_barteri))))	Roystonea_regia)	Pelagodoxa_henryana))	(Geonoma_undata	(Manicaria_saccifera	(Oenocarpus_minor	Oenocarpus_bataua))))	Calamus_caryotoides);
(((Manicaria_saccifera	Geonoma_undata)	((Roystonea_regia	(Prestoea_acuminata	(Oenocarpus_minor	Oenocarpus_bataua)))	((((Orania_palindan	Sclerosperma_profizianum)	(((((Reinhardtia_simplex	(Reinhardtia_gracilis	Iriartea_deltoidea))	(Reinhardtia_latisecta	Reinhardtia_paiewonskiana))	((Elaeis_guineensis	Elaeis_oleifera)	(Attalea_speciosa	(Podococcus_barteri	Bactris_major))))	Leopoldinia_pulchra)	Pelagodoxa_henryana))	((Pseudophoenix_vinifera	((Nypa_fruticans	Chamaedorea_seifrizii)	Sabal_domingensis))	(Phoenix_dactylifera	Serenoa_repens)))	(Dypsis_decaryi	((Heterospathe_cagayanensis	Dictyosperma_album)	(Hydriastele_microspadix	(Kentiopsis_piersoniorum	(Veitchia_spiralis	Burretiokentia_grandiflora))))))))	Calamus_caryotoides);
(((((Nypa_fruticans	Pseudophoenix_vinifera)	(Chamaedorea_seifrizii	Sabal_domingensis))	(Phoenix_dactylifera	Serenoa_repens))	((((Dypsis_decaryi	(Hydriastele_microspadix	(Kentiopsis_piersoniorum	(Veitchia_spiralis	Burretiokentia_grandiflora))))	(Heterospathe_cagayanensis	Dictyosperma_album))	((Manicaria_saccifera	Geonoma_undata)	(Prestoea_acuminata	(Oenocarpus_minor	Oenocarpus_bataua))))	(((Orania_palindan	Sclerosperma_profizianum)	(Roystonea_regia	(Leopoldinia_pulchra	Pelagodoxa_henryana)))	((Elaeis_guineensis	Elaeis_oleifera)	((Podococcus_barteri	Bactris_major)	(Attalea_speciosa	((Reinhardtia_simplex	(Reinhardtia_gracilis	Iriartea_deltoidea))	(Reinhardtia_latisecta	Reinhardtia_paiewonskiana))))))))	Calamus_caryotoides);
(((Veitchia_spiralis	Burretiokentia_grandiflora)	((((Hydriastele_microspadix	(Heterospathe_cagayanensis	(Geonoma_undata	Dictyosperma_album)))	Dypsis_decaryi)	((Manicaria_saccifera	(Prestoea_acuminata	(Oenocarpus_minor	Oenocarpus_bataua)))	((((Pelagodoxa_henryana	Leopoldinia_pulchra)	((Orania_palindan	(Podococcus_barteri	Sclerosperma_profizianum))	((Pseudophoenix_vinifera	(Serenoa_repens	(Chamaedorea_seifrizii	Sabal_domingensis)))	(Nypa_fruticans	Phoenix_dactylifera))))	((Elaeis_guineensis	Elaeis_oleifera)	(Bactris_major	(Attalea_speciosa	(((Reinhardtia_simplex	Reinhardtia_gracilis)	Iriartea_deltoidea)	(Reinhardtia_latisecta	Reinhardtia_paiewonskiana))))))	Roystonea_regia)))	Kentiopsis_piersoniorum))	Calamus_caryotoides);
(((Pelagodoxa_henryana	((Kentiopsis_piersoniorum	(Veitchia_spiralis	Burretiokentia_grandiflora))	(Hydriastele_microspadix	(Dictyosperma_album	(Geonoma_undata	Dypsis_decaryi)))))	((((Orania_palindan	Sclerosperma_profizianum)	((Pseudophoenix_vinifera	((Nypa_fruticans	Phoenix_dactylifera)	(Serenoa_repens	Sabal_domingensis)))	Chamaedorea_seifrizii))	(((Roystonea_regia	((Podococcus_barteri	Bactris_major)	Attalea_speciosa))	(Reinhardtia_simplex	((Iriartea_deltoidea	(Reinhardtia_gracilis	Reinhardtia_paiewonskiana))	Reinhardtia_latisecta)))	(Elaeis_guineensis	Elaeis_oleifera)))	((Heterospathe_cagayanensis	Manicaria_saccifera)	(Leopoldinia_pulchra	(Prestoea_acuminata	(Oenocarpus_minor	Oenocarpus_bataua))))))	Calamus_caryotoides);
((((Oenocarpus_minor	Oenocarpus_bataua)	((((Dictyosperma_album	((Veitchia_spiralis	(Burretiokentia_grandiflora	Kentiopsis_piersoniorum))	Hydriastele_microspadix))	Dypsis_decaryi)	((((Orania_palindan	Sclerosperma_profizianum)	((Phoenix_dactylifera	Serenoa_repens)	(((Nypa_fruticans	Chamaedorea_seifrizii)	Pseudophoenix_vinifera)	Sabal_domingensis)))	((((Podococcus_barteri	Bactris_major)	(((Reinhardtia_simplex	Reinhardtia_gracilis)	Iriartea_deltoidea)	(Reinhardtia_paiewonskiana	Reinhardtia_latisecta)))	Attalea_speciosa)	(Elaeis_guineensis	Elaeis_oleifera)))	Roystonea_regia))	((Leopoldinia_pulchra	Pelagodoxa_henryana)	((Geonoma_undata	Heterospathe_cagayanensis)	Manicaria_saccifera))))	Prestoea_acuminata)	Calamus_caryotoides);
(((((((Heterospathe_cagayanensis	(Dypsis_decaryi	(Geonoma_undata	Dictyosperma_album)))	(((Roystonea_regia	(Prestoea_acuminata	(Oenocarpus_minor	Oenocarpus_bataua)))	Manicaria_saccifera)	(((Chamaedorea_seifrizii	(((Phoenix_dactylifera	Serenoa_repens)	(Sabal_domingensis	(Nypa_fruticans	Pseudophoenix_vinifera)))	(Sclerosperma_profizianum	Orania_palindan)))	((Elaeis_guineensis	Elaeis_oleifera)	(((Podococcus_barteri	Bactris_major)	Attalea_speciosa)	(((Iriartea_deltoidea	Reinhardtia_gracilis)	Reinhardtia_simplex)	(Reinhardtia_latisecta	Reinhardtia_paiewonskiana)))))	(Leopoldinia_pulchra	Pelagodoxa_henryana))))	Hydriastele_microspadix)	Kentiopsis_piersoniorum)	Veitchia_spiralis)	Burretiokentia_grandiflora)	Calamus_caryotoides);
((Prestoea_acuminata	(((Heterospathe_cagayanensis	Geonoma_undata)	(Manicaria_saccifera	((((Roystonea_regia	(((Phoenix_dactylifera	Serenoa_repens)	((Chamaedorea_seifrizii	Sabal_domingensis)	(Pseudophoenix_vinifera	Nypa_fruticans)))	(Sclerosperma_profizianum	Orania_palindan)))	(Leopoldinia_pulchra	(((Elaeis_guineensis	Elaeis_oleifera)	(Bactris_major	(Podococcus_barteri	Attalea_speciosa)))	(Reinhardtia_simplex	(Reinhardtia_latisecta	(Iriartea_deltoidea	(Reinhardtia_paiewonskiana	Reinhardtia_gracilis)))))))	Pelagodoxa_henryana)	((((Kentiopsis_piersoniorum	(Veitchia_spiralis	Burretiokentia_grandiflora))	Hydriastele_microspadix)	Dictyosperma_album)	Dypsis_decaryi))))	(Oenocarpus_minor	Oenocarpus_bataua)))	Calamus_caryotoides);
((Dypsis_decaryi	((((Geonoma_undata	((Oenocarpus_bataua	Oenocarpus_minor)	Prestoea_acuminata))	Manicaria_saccifera)	((((Leopoldinia_pulchra	(((Elaeis_guineensis	Elaeis_oleifera)	((Podococcus_barteri	Bactris_major)	Attalea_speciosa))	(((Iriartea_deltoidea	Reinhardtia_gracilis)	Reinhardtia_simplex)	(Reinhardtia_latisecta	Reinhardtia_paiewonskiana))))	(Roystonea_regia	(Sclerosperma_profizianum	Orania_palindan)))	Pelagodoxa_henryana)	((Phoenix_dactylifera	Serenoa_repens)	((Chamaedorea_seifrizii	Sabal_domingensis)	(Pseudophoenix_vinifera	Nypa_fruticans)))))	(((Kentiopsis_piersoniorum	(Veitchia_spiralis	Burretiokentia_grandiflora))	Hydriastele_microspadix)	(Heterospathe_cagayanensis	Dictyosperma_album))))	Calamus_caryotoides);
(((Geonoma_undata	(Leopoldinia_pulchra	((Oenocarpus_bataua	Oenocarpus_minor)	Prestoea_acuminata)))	((Heterospathe_cagayanensis	Manicaria_saccifera)	((Roystonea_regia	((((Phoenix_dactylifera	Serenoa_repens)	((Chamaedorea_seifrizii	Sabal_domingensis)	(Pseudophoenix_vinifera	Nypa_fruticans)))	((Podococcus_barteri	Sclerosperma_profizianum)	Orania_palindan))	((Elaeis_guineensis	Elaeis_oleifera)	(Attalea_speciosa	(Bactris_major	(((Reinhardtia_simplex	Reinhardtia_gracilis)	Iriartea_deltoidea)	(Reinhardtia_latisecta	Reinhardtia_paiewonskiana)))))))	(((Dictyosperma_album	Dypsis_decaryi)	((Pelagodoxa_henryana	(Veitchia_spiralis	Kentiopsis_piersoniorum))	Hydriastele_microspadix))	Burretiokentia_grandiflora))))	Calamus_caryotoides);
(((((Roystonea_regia	(Leopoldinia_pulchra	(((Reinhardtia_simplex	Reinhardtia_gracilis)	((Iriartea_deltoidea	Reinhardtia_paiewonskiana)	Reinhardtia_latisecta))	((Attalea_speciosa	Bactris_major)	(Elaeis_guineensis	Elaeis_oleifera)))))	(((Phoenix_dactylifera	Serenoa_repens)	((Nypa_fruticans	Chamaedorea_seifrizii)	(Pseudophoenix_vinifera	Sabal_domingensis)))	((Podococcus_barteri	Sclerosperma_profizianum)	Orania_palindan)))	(((((Burretiokentia_grandiflora	Veitchia_spiralis)	Kentiopsis_piersoniorum)	((Heterospathe_cagayanensis	Hydriastele_microspadix)	Dictyosperma_album))	Dypsis_decaryi)	(((Oenocarpus_bataua	Oenocarpus_minor)	Prestoea_acuminata)	(Geonoma_undata	Manicaria_saccifera))))	Pelagodoxa_henryana)	Calamus_caryotoides);
(((Leopoldinia_pulchra	Pelagodoxa_henryana)	(((Roystonea_regia	((Reinhardtia_simplex	(Reinhardtia_latisecta	(Reinhardtia_gracilis	(Iriartea_deltoidea	Reinhardtia_paiewonskiana))))	(Attalea_speciosa	(Bactris_major	(Elaeis_guineensis	Elaeis_oleifera)))))	((((Phoenix_dactylifera	Serenoa_repens)	(((Podococcus_barteri	Nypa_fruticans)	Pseudophoenix_vinifera)	Sabal_domingensis))	Chamaedorea_seifrizii)	(Sclerosperma_profizianum	Orania_palindan)))	((((Heterospathe_cagayanensis	Dictyosperma_album)	(Hydriastele_microspadix	((Burretiokentia_grandiflora	Veitchia_spiralis)	Kentiopsis_piersoniorum)))	Dypsis_decaryi)	(((Oenocarpus_bataua	Oenocarpus_minor)	(Geonoma_undata	Prestoea_acuminata))	Manicaria_saccifera))))	Calamus_caryotoides);
((((Leopoldinia_pulchra	((Roystonea_regia	((Reinhardtia_simplex	(Reinhardtia_gracilis	Iriartea_deltoidea))	(Reinhardtia_latisecta	Reinhardtia_paiewonskiana)))	((Elaeis_guineensis	Elaeis_oleifera)	(Attalea_speciosa	Bactris_major))))	((((Phoenix_dactylifera	Serenoa_repens)	((((Podococcus_barteri	Nypa_fruticans)	Pseudophoenix_vinifera)	Sabal_domingensis)	Chamaedorea_seifrizii))	(Sclerosperma_profizianum	Orania_palindan))	((((Heterospathe_cagayanensis	Dictyosperma_album)	(Hydriastele_microspadix	((Burretiokentia_grandiflora	Veitchia_spiralis)	Kentiopsis_piersoniorum)))	Dypsis_decaryi)	Pelagodoxa_henryana)))	(((Oenocarpus_bataua	Oenocarpus_minor)	Geonoma_undata)	(Prestoea_acuminata	Manicaria_saccifera)))	Calamus_caryotoides);
(((((((Burretiokentia_grandiflora	Veitchia_spiralis)	Kentiopsis_piersoniorum)	((Dictyosperma_album	Hydriastele_microspadix)	Dypsis_decaryi))	((Geonoma_undata	(Leopoldinia_pulchra	(Heterospathe_cagayanensis	Manicaria_saccifera)))	((Oenocarpus_bataua	Oenocarpus_minor)	Prestoea_acuminata)))	((Roystonea_regia	(((Phoenix_dactylifera	Serenoa_repens)	((Nypa_fruticans	Pseudophoenix_vinifera)	Sabal_domingensis))	((Chamaedorea_seifrizii	Orania_palindan)	(Podococcus_barteri	Sclerosperma_profizianum))))	(Bactris_major	((Attalea_speciosa	(((Reinhardtia_simplex	Reinhardtia_gracilis)	Iriartea_deltoidea)	(Reinhardtia_latisecta	Reinhardtia_paiewonskiana)))	(Elaeis_guineensis	Elaeis_oleifera)))))	Pelagodoxa_henryana)	Calamus_caryotoides);
((Pelagodoxa_henryana	((((Phoenix_dactylifera	Serenoa_repens)	((Pseudophoenix_vinifera	Sabal_domingensis)	(Chamaedorea_seifrizii	Nypa_fruticans)))	(Orania_palindan	Sclerosperma_profizianum))	(((((Podococcus_barteri	Bactris_major)	Attalea_speciosa)	((Reinhardtia_latisecta	Reinhardtia_paiewonskiana)	(Reinhardtia_simplex	(Reinhardtia_gracilis	Iriartea_deltoidea))))	(Leopoldinia_pulchra	(Roystonea_regia	(Elaeis_guineensis	Elaeis_oleifera))))	((((Geonoma_undata	((Burretiokentia_grandiflora	Veitchia_spiralis)	Kentiopsis_piersoniorum))	(Hydriastele_microspadix	(Heterospathe_cagayanensis	Dictyosperma_album)))	Dypsis_decaryi)	(Manicaria_saccifera	((Oenocarpus_bataua	Oenocarpus_minor)	Prestoea_acuminata))))))	Calamus_caryotoides);
(((((Reinhardtia_latisecta	Reinhardtia_paiewonskiana)	((Reinhardtia_simplex	Reinhardtia_gracilis)	Iriartea_deltoidea))	((Elaeis_guineensis	Elaeis_oleifera)	(Podococcus_barteri	Bactris_major)))	(Attalea_speciosa	(((Roystonea_regia	(Pelagodoxa_henryana	((((Veitchia_spiralis	Kentiopsis_piersoniorum)	((Hydriastele_microspadix	(Heterospathe_cagayanensis	Dictyosperma_album))	Dypsis_decaryi))	Burretiokentia_grandiflora)	((Geonoma_undata	Manicaria_saccifera)	((Oenocarpus_bataua	Oenocarpus_minor)	Prestoea_acuminata)))))	Leopoldinia_pulchra)	((((Phoenix_dactylifera	Serenoa_repens)	((Nypa_fruticans	Pseudophoenix_vinifera)	Sabal_domingensis))	Chamaedorea_seifrizii)	(Orania_palindan	Sclerosperma_profizianum)))))	Calamus_caryotoides);
((Prestoea_acuminata	(Dypsis_decaryi	(((Heterospathe_cagayanensis	Dictyosperma_album)	((Kentiopsis_piersoniorum	(Burretiokentia_grandiflora	Veitchia_spiralis))	Hydriastele_microspadix))	(((((Chamaedorea_seifrizii	(((Phoenix_dactylifera	(Serenoa_repens	Sabal_domingensis))	Pseudophoenix_vinifera)	Nypa_fruticans))	((Podococcus_barteri	Sclerosperma_profizianum)	Orania_palindan))	(((((Reinhardtia_simplex	(Reinhardtia_latisecta	((Iriartea_deltoidea	Reinhardtia_gracilis)	Reinhardtia_paiewonskiana)))	Attalea_speciosa)	(Elaeis_oleifera	Elaeis_guineensis))	Bactris_major)	Roystonea_regia))	(Leopoldinia_pulchra	Pelagodoxa_henryana))	((Oenocarpus_bataua	Oenocarpus_minor)	(Geonoma_undata	Manicaria_saccifera))))))	Calamus_caryotoides);
((((((Leopoldinia_pulchra	((((((Iriartea_deltoidea	Reinhardtia_latisecta)	Reinhardtia_paiewonskiana)	(Reinhardtia_gracilis	Reinhardtia_simplex))	Attalea_speciosa)	(Elaeis_oleifera	Elaeis_guineensis))	(Podococcus_barteri	Bactris_major)))	Roystonea_regia)	(((Sabal_domingensis	Pseudophoenix_vinifera)	((Chamaedorea_seifrizii	Nypa_fruticans)	(Phoenix_dactylifera	Serenoa_repens)))	(Sclerosperma_profizianum	Orania_palindan)))	Pelagodoxa_henryana)	((Manicaria_saccifera	((Prestoea_acuminata	(Oenocarpus_bataua	Oenocarpus_minor))	Geonoma_undata))	(Dypsis_decaryi	((Heterospathe_cagayanensis	Dictyosperma_album)	((Kentiopsis_piersoniorum	(Burretiokentia_grandiflora	Veitchia_spiralis))	Hydriastele_microspadix)))))	Calamus_caryotoides);
((Nypa_fruticans	((Pseudophoenix_vinifera	(((Phoenix_dactylifera	Serenoa_repens)	(((Podococcus_barteri	Sclerosperma_profizianum)	Orania_palindan)	((((Manicaria_saccifera	((Oenocarpus_bataua	Oenocarpus_minor)	(Geonoma_undata	Prestoea_acuminata)))	(Dypsis_decaryi	(((Heterospathe_cagayanensis	(Veitchia_spiralis	Dictyosperma_album))	(Kentiopsis_piersoniorum	Hydriastele_microspadix))	Burretiokentia_grandiflora)))	(Leopoldinia_pulchra	Pelagodoxa_henryana))	(((Elaeis_oleifera	Elaeis_guineensis)	((Attalea_speciosa	Bactris_major)	((Reinhardtia_latisecta	Reinhardtia_paiewonskiana)	((Iriartea_deltoidea	Reinhardtia_gracilis)	Reinhardtia_simplex))))	Roystonea_regia))))	Sabal_domingensis))	Chamaedorea_seifrizii))	Calamus_caryotoides);
(((((Geonoma_undata	Manicaria_saccifera)	((Oenocarpus_bataua	Oenocarpus_minor)	Prestoea_acuminata))	(Dypsis_decaryi	((((Burretiokentia_grandiflora	Veitchia_spiralis)	Kentiopsis_piersoniorum)	Hydriastele_microspadix)	(Heterospathe_cagayanensis	Dictyosperma_album))))	(((Roystonea_regia	((Reinhardtia_latisecta	(Iriartea_deltoidea	(Reinhardtia_gracilis	Reinhardtia_paiewonskiana)))	Reinhardtia_simplex))	((Pelagodoxa_henryana	Attalea_speciosa)	Bactris_major))	((Leopoldinia_pulchra	(Elaeis_oleifera	Elaeis_guineensis))	((((Serenoa_repens	Sabal_domingensis)	(Pseudophoenix_vinifera	Phoenix_dactylifera))	(Chamaedorea_seifrizii	(Podococcus_barteri	Nypa_fruticans)))	(Sclerosperma_profizianum	Orania_palindan)))))	Calamus_caryotoides);
(((Pseudophoenix_vinifera	(((Phoenix_dactylifera	Serenoa_repens)	((((Geonoma_undata	Manicaria_saccifera)	((Roystonea_regia	(Oenocarpus_bataua	Oenocarpus_minor))	Prestoea_acuminata))	(Dypsis_decaryi	(((Burretiokentia_grandiflora	Veitchia_spiralis)	Kentiopsis_piersoniorum)	(Hydriastele_microspadix	(Heterospathe_cagayanensis	Dictyosperma_album)))))	((Sclerosperma_profizianum	Orania_palindan)	((((Elaeis_oleifera	Elaeis_guineensis)	((Reinhardtia_latisecta	Reinhardtia_paiewonskiana)	(Reinhardtia_gracilis	(Iriartea_deltoidea	Reinhardtia_simplex))))	((Pelagodoxa_henryana	Attalea_speciosa)	(Podococcus_barteri	Bactris_major)))	Leopoldinia_pulchra))))	Sabal_domingensis))	(Nypa_fruticans	Chamaedorea_seifrizii))	Calamus_caryotoides);
((Oenocarpus_minor	((Manicaria_saccifera	((Pelagodoxa_henryana	(((((Chamaedorea_seifrizii	Sabal_domingensis)	(Pseudophoenix_vinifera	Nypa_fruticans))	(Phoenix_dactylifera	Serenoa_repens))	((Podococcus_barteri	Sclerosperma_profizianum)	Orania_palindan))	((((Reinhardtia_gracilis	Iriartea_deltoidea)	(Reinhardtia_simplex	(Reinhardtia_latisecta	Reinhardtia_paiewonskiana)))	((Bactris_major	(Elaeis_oleifera	Elaeis_guineensis))	Attalea_speciosa))	(Leopoldinia_pulchra	Roystonea_regia))))	((Prestoea_acuminata	Dypsis_decaryi)	((Veitchia_spiralis	(Kentiopsis_piersoniorum	Burretiokentia_grandiflora))	((Geonoma_undata	Dictyosperma_album)	(Hydriastele_microspadix	Heterospathe_cagayanensis))))))	Oenocarpus_bataua))	Calamus_caryotoides);
(((((Dictyosperma_album	Heterospathe_cagayanensis)	Hydriastele_microspadix)	(Dypsis_decaryi	((((Prestoea_acuminata	Manicaria_saccifera)	(Geonoma_undata	(Oenocarpus_bataua	Oenocarpus_minor)))	Pelagodoxa_henryana)	(Roystonea_regia	(((((Leopoldinia_pulchra	Pseudophoenix_vinifera)	((Serenoa_repens	Sabal_domingensis)	(Nypa_fruticans	Phoenix_dactylifera)))	Chamaedorea_seifrizii)	(Sclerosperma_profizianum	Orania_palindan))	(Attalea_speciosa	(((Podococcus_barteri	Bactris_major)	((Reinhardtia_latisecta	Reinhardtia_paiewonskiana)	((Reinhardtia_gracilis	Iriartea_deltoidea)	Reinhardtia_simplex)))	(Elaeis_oleifera	Elaeis_guineensis))))))))	(Kentiopsis_piersoniorum	(Veitchia_spiralis	Burretiokentia_grandiflora)))	Calamus_caryotoides);
((Pelagodoxa_henryana	(Leopoldinia_pulchra	(((((Nypa_fruticans	Chamaedorea_seifrizii)	(((Serenoa_repens	(Sabal_domingensis	Pseudophoenix_vinifera))	Phoenix_dactylifera)	(Sclerosperma_profizianum	Orania_palindan)))	Roystonea_regia)	(((Reinhardtia_latisecta	Reinhardtia_paiewonskiana)	((Reinhardtia_gracilis	Iriartea_deltoidea)	Reinhardtia_simplex))	((Elaeis_oleifera	Elaeis_guineensis)	(Attalea_speciosa	(Podococcus_barteri	Bactris_major)))))	(((((Geonoma_undata	Dictyosperma_album)	Heterospathe_cagayanensis)	Hydriastele_microspadix)	((Dypsis_decaryi	Kentiopsis_piersoniorum)	(Burretiokentia_grandiflora	Veitchia_spiralis)))	((Prestoea_acuminata	(Oenocarpus_bataua	Oenocarpus_minor))	Manicaria_saccifera)))))	Calamus_caryotoides);
((Veitchia_spiralis	((Kentiopsis_piersoniorum	Burretiokentia_grandiflora)	(((Pelagodoxa_henryana	(((((((Chamaedorea_seifrizii	Nypa_fruticans)	Sabal_domingensis)	Pseudophoenix_vinifera)	(Phoenix_dactylifera	Serenoa_repens))	(Sclerosperma_profizianum	Orania_palindan))	(Roystonea_regia	(((Podococcus_barteri	Bactris_major)	(Elaeis_oleifera	Elaeis_guineensis))	(Attalea_speciosa	((Reinhardtia_latisecta	Reinhardtia_paiewonskiana)	((Reinhardtia_gracilis	Iriartea_deltoidea)	Reinhardtia_simplex))))))	((Prestoea_acuminata	(Oenocarpus_bataua	Oenocarpus_minor))	Manicaria_saccifera)))	(Dypsis_decaryi	Leopoldinia_pulchra))	(((Geonoma_undata	Dictyosperma_album)	Heterospathe_cagayanensis)	Hydriastele_microspadix))))	Calamus_caryotoides);
((Burretiokentia_grandiflora	(((((((Roystonea_regia	((((Reinhardtia_latisecta	Reinhardtia_paiewonskiana)	((Reinhardtia_gracilis	Iriartea_deltoidea)	Reinhardtia_simplex))	((Bactris_major	(Elaeis_oleifera	Elaeis_guineensis))	Attalea_speciosa))	(Pelagodoxa_henryana	(Sclerosperma_profizianum	Orania_palindan))))	(((((Serenoa_repens	Sabal_domingensis)	Podococcus_barteri)	(Phoenix_dactylifera	Nypa_fruticans))	(Leopoldinia_pulchra	Pseudophoenix_vinifera))	Chamaedorea_seifrizii))	((Prestoea_acuminata	(Oenocarpus_bataua	Oenocarpus_minor))	(Geonoma_undata	Manicaria_saccifera)))	(Dictyosperma_album	Heterospathe_cagayanensis))	Dypsis_decaryi)	Hydriastele_microspadix)	(Kentiopsis_piersoniorum	Veitchia_spiralis)))	Calamus_caryotoides);
((Pelagodoxa_henryana	(((((Sclerosperma_profizianum	Orania_palindan)	Chamaedorea_seifrizii)	((Nypa_fruticans	Phoenix_dactylifera)	((Serenoa_repens	Sabal_domingensis)	Pseudophoenix_vinifera)))	((Leopoldinia_pulchra	(Elaeis_oleifera	Elaeis_guineensis))	((Roystonea_regia	(Attalea_speciosa	(Podococcus_barteri	Bactris_major)))	((Reinhardtia_latisecta	Reinhardtia_paiewonskiana)	(Reinhardtia_simplex	(Iriartea_deltoidea	Reinhardtia_gracilis))))))	(((Hydriastele_microspadix	(Veitchia_spiralis	(Kentiopsis_piersoniorum	Burretiokentia_grandiflora)))	((Dictyosperma_album	Heterospathe_cagayanensis)	Dypsis_decaryi))	((Manicaria_saccifera	Geonoma_undata)	(Prestoea_acuminata	(Oenocarpus_bataua	Oenocarpus_minor))))))	Calamus_caryotoides);
((((Veitchia_spiralis	Burretiokentia_grandiflora)	Kentiopsis_piersoniorum)	((Dypsis_decaryi	((((Pelagodoxa_henryana	((Roystonea_regia	(Attalea_speciosa	((Elaeis_oleifera	Elaeis_guineensis)	(Bactris_major	((Reinhardtia_latisecta	Reinhardtia_paiewonskiana)	(Reinhardtia_simplex	(Iriartea_deltoidea	Reinhardtia_gracilis)))))))	(Sclerosperma_profizianum	Orania_palindan)))	(((Podococcus_barteri	Nypa_fruticans)	Phoenix_dactylifera)	((Chamaedorea_seifrizii	Sabal_domingensis)	(Pseudophoenix_vinifera	Serenoa_repens))))	Leopoldinia_pulchra)	(Manicaria_saccifera	(Prestoea_acuminata	((Heterospathe_cagayanensis	Geonoma_undata)	(Oenocarpus_bataua	Oenocarpus_minor))))))	(Dictyosperma_album	Hydriastele_microspadix)))	Calamus_caryotoides);
((Geonoma_undata	((Prestoea_acuminata	(Oenocarpus_bataua	Oenocarpus_minor))	((((Dictyosperma_album	(Hydriastele_microspadix	(Burretiokentia_grandiflora	(Kentiopsis_piersoniorum	Veitchia_spiralis))))	Dypsis_decaryi)	((((Leopoldinia_pulchra	(((Podococcus_barteri	Bactris_major)	Attalea_speciosa)	((Reinhardtia_latisecta	Reinhardtia_paiewonskiana)	(Reinhardtia_simplex	(Iriartea_deltoidea	Reinhardtia_gracilis)))))	(Roystonea_regia	(Elaeis_oleifera	Elaeis_guineensis)))	(((Phoenix_dactylifera	Serenoa_repens)	((Chamaedorea_seifrizii	Nypa_fruticans)	(Sabal_domingensis	Pseudophoenix_vinifera)))	(Sclerosperma_profizianum	Orania_palindan)))	Pelagodoxa_henryana))	(Heterospathe_cagayanensis	Manicaria_saccifera))))	Calamus_caryotoides);
((Nypa_fruticans	(((Chamaedorea_seifrizii	Sabal_domingensis)	Pseudophoenix_vinifera)	(((Sclerosperma_profizianum	Orania_palindan)	(((Pelagodoxa_henryana	((Manicaria_saccifera	(Prestoea_acuminata	(Oenocarpus_bataua	Oenocarpus_minor)))	((Geonoma_undata	Heterospathe_cagayanensis)	(((Kentiopsis_piersoniorum	(Veitchia_spiralis	Burretiokentia_grandiflora))	(Dictyosperma_album	Hydriastele_microspadix))	Dypsis_decaryi))))	((((Elaeis_oleifera	Elaeis_guineensis)	(Bactris_major	Attalea_speciosa))	(Reinhardtia_simplex	((Iriartea_deltoidea	Reinhardtia_gracilis)	(Reinhardtia_latisecta	Reinhardtia_paiewonskiana))))	Leopoldinia_pulchra))	Roystonea_regia))	(Podococcus_barteri	(Phoenix_dactylifera	Serenoa_repens)))))	Calamus_caryotoides);
((Nypa_fruticans	(Phoenix_dactylifera	((Serenoa_repens	(Chamaedorea_seifrizii	Sabal_domingensis))	(Pseudophoenix_vinifera	(((Podococcus_barteri	Sclerosperma_profizianum)	Orania_palindan)	((Roystonea_regia	(((Elaeis_oleifera	Elaeis_guineensis)	(Bactris_major	Attalea_speciosa))	((Reinhardtia_latisecta	Reinhardtia_paiewonskiana)	(Reinhardtia_gracilis	(Reinhardtia_simplex	Iriartea_deltoidea)))))	(Leopoldinia_pulchra	((((Prestoea_acuminata	(Oenocarpus_bataua	Oenocarpus_minor))	(Geonoma_undata	Heterospathe_cagayanensis))	((Dictyosperma_album	(Hydriastele_microspadix	(Pelagodoxa_henryana	(Kentiopsis_piersoniorum	(Veitchia_spiralis	Burretiokentia_grandiflora)))))	Dypsis_decaryi))	Manicaria_saccifera))))))))	Calamus_caryotoides);
(((Kentiopsis_piersoniorum	(Veitchia_spiralis	Burretiokentia_grandiflora))	(((Heterospathe_cagayanensis	Dictyosperma_album)	Hydriastele_microspadix)	(Dypsis_decaryi	((((((Reinhardtia_latisecta	Reinhardtia_paiewonskiana)	((Reinhardtia_gracilis	Reinhardtia_simplex)	Iriartea_deltoidea))	((Podococcus_barteri	Bactris_major)	Attalea_speciosa))	(Leopoldinia_pulchra	(Roystonea_regia	(Elaeis_oleifera	Elaeis_guineensis))))	(Pelagodoxa_henryana	((((Serenoa_repens	(Chamaedorea_seifrizii	Sabal_domingensis))	Pseudophoenix_vinifera)	(Nypa_fruticans	Phoenix_dactylifera))	(Sclerosperma_profizianum	Orania_palindan))))	(((Prestoea_acuminata	Manicaria_saccifera)	Geonoma_undata)	(Oenocarpus_bataua	Oenocarpus_minor))))))	Calamus_caryotoides);
((Geonoma_undata	((Prestoea_acuminata	(Oenocarpus_bataua	Oenocarpus_minor))	(((((Veitchia_spiralis	(Burretiokentia_grandiflora	Kentiopsis_piersoniorum))	(Dictyosperma_album	Hydriastele_microspadix))	Dypsis_decaryi)	((((((Reinhardtia_latisecta	Reinhardtia_paiewonskiana)	((Reinhardtia_simplex	Reinhardtia_gracilis)	Iriartea_deltoidea))	((Podococcus_barteri	Sclerosperma_profizianum)	Orania_palindan))	(Pelagodoxa_henryana	((Roystonea_regia	(Bactris_major	Attalea_speciosa))	(Elaeis_oleifera	Elaeis_guineensis))))	(((Phoenix_dactylifera	(Serenoa_repens	Sabal_domingensis))	Pseudophoenix_vinifera)	(Chamaedorea_seifrizii	Nypa_fruticans)))	Leopoldinia_pulchra))	(Heterospathe_cagayanensis	Manicaria_saccifera))))	Calamus_caryotoides);
(((((((Roystonea_regia	(Leopoldinia_pulchra	Pelagodoxa_henryana))	(Attalea_speciosa	((Elaeis_oleifera	Elaeis_guineensis)	(Bactris_major	((Reinhardtia_latisecta	Reinhardtia_paiewonskiana)	((Reinhardtia_gracilis	Iriartea_deltoidea)	Reinhardtia_simplex))))))	((Podococcus_barteri	Sclerosperma_profizianum)	Orania_palindan))	(((Chamaedorea_seifrizii	Sabal_domingensis)	(Nypa_fruticans	Pseudophoenix_vinifera))	(Phoenix_dactylifera	Serenoa_repens)))	(((Kentiopsis_piersoniorum	Veitchia_spiralis)	(Dictyosperma_album	Hydriastele_microspadix))	(Dypsis_decaryi	Burretiokentia_grandiflora)))	(((Geonoma_undata	Heterospathe_cagayanensis)	Manicaria_saccifera)	(Prestoea_acuminata	(Oenocarpus_bataua	Oenocarpus_minor))))	Calamus_caryotoides);
((Veitchia_spiralis	(((((Dypsis_decaryi	((Geonoma_undata	Heterospathe_cagayanensis)	((Manicaria_saccifera	(Prestoea_acuminata	(Oenocarpus_bataua	Oenocarpus_minor)))	(Pelagodoxa_henryana	(((((Podococcus_barteri	Attalea_speciosa)	((Reinhardtia_latisecta	Reinhardtia_paiewonskiana)	(Reinhardtia_gracilis	(Iriartea_deltoidea	Reinhardtia_simplex))))	(Bactris_major	((Elaeis_oleifera	Elaeis_guineensis)	Roystonea_regia)))	((Sclerosperma_profizianum	Orania_palindan)	(((Serenoa_repens	(Chamaedorea_seifrizii	Sabal_domingensis))	(Nypa_fruticans	Phoenix_dactylifera))	Pseudophoenix_vinifera)))	Leopoldinia_pulchra)))))	Dictyosperma_album)	Hydriastele_microspadix)	Kentiopsis_piersoniorum)	Burretiokentia_grandiflora))	Calamus_caryotoides);
(((Pelagodoxa_henryana	(((Elaeis_oleifera	Elaeis_guineensis)	(Attalea_speciosa	Roystonea_regia))	(((Reinhardtia_latisecta	((Reinhardtia_gracilis	Reinhardtia_paiewonskiana)	Iriartea_deltoidea))	Reinhardtia_simplex)	((((Sclerosperma_profizianum	Orania_palindan)	((Pseudophoenix_vinifera	(Phoenix_dactylifera	(Serenoa_repens	Sabal_domingensis)))	(Chamaedorea_seifrizii	Nypa_fruticans)))	(Podococcus_barteri	Bactris_major))	Leopoldinia_pulchra))))	(((Geonoma_undata	(Prestoea_acuminata	(Oenocarpus_bataua	Oenocarpus_minor)))	Manicaria_saccifera)	(((Kentiopsis_piersoniorum	(Burretiokentia_grandiflora	Veitchia_spiralis))	((Heterospathe_cagayanensis	Dictyosperma_album)	Hydriastele_microspadix))	Dypsis_decaryi)))	Calamus_caryotoides);
(((((Chamaedorea_seifrizii	Sabal_domingensis)	(Nypa_fruticans	Pseudophoenix_vinifera))	(Phoenix_dactylifera	Serenoa_repens))	(((Sclerosperma_profizianum	Orania_palindan)	((Leopoldinia_pulchra	((((Reinhardtia_simplex	Reinhardtia_gracilis)	Iriartea_deltoidea)	(Reinhardtia_latisecta	Reinhardtia_paiewonskiana))	((Elaeis_guineensis	Elaeis_oleifera)	(Attalea_speciosa	(Podococcus_barteri	Bactris_major)))))	(((Geonoma_undata	((Oenocarpus_bataua	Oenocarpus_minor)	Prestoea_acuminata))	Manicaria_saccifera)	(Pelagodoxa_henryana	(Dypsis_decaryi	((Hydriastele_microspadix	(Kentiopsis_piersoniorum	(Burretiokentia_grandiflora	Veitchia_spiralis)))	(Heterospathe_cagayanensis	Dictyosperma_album)))))))	Roystonea_regia))	Calamus_caryotoides);
(((((Geonoma_undata	(Oenocarpus_bataua	Oenocarpus_minor))	Manicaria_saccifera)	((Prestoea_acuminata	Dypsis_decaryi)	((Hydriastele_microspadix	(Kentiopsis_piersoniorum	(Burretiokentia_grandiflora	Veitchia_spiralis)))	(Heterospathe_cagayanensis	Dictyosperma_album))))	((((Reinhardtia_latisecta	Reinhardtia_paiewonskiana)	((Reinhardtia_gracilis	Iriartea_deltoidea)	Reinhardtia_simplex))	((Elaeis_guineensis	Elaeis_oleifera)	(Attalea_speciosa	Bactris_major)))	(Roystonea_regia	((Pelagodoxa_henryana	Leopoldinia_pulchra)	((((Chamaedorea_seifrizii	Sabal_domingensis)	((Podococcus_barteri	Nypa_fruticans)	Pseudophoenix_vinifera))	(Phoenix_dactylifera	Serenoa_repens))	(Sclerosperma_profizianum	Orania_palindan))))))	Calamus_caryotoides);
((Nypa_fruticans	(((((Prestoea_acuminata	(Oenocarpus_bataua	Oenocarpus_minor))	Manicaria_saccifera)	((((Kentiopsis_piersoniorum	(Burretiokentia_grandiflora	Veitchia_spiralis))	(Heterospathe_cagayanensis	(Dictyosperma_album	Hydriastele_microspadix)))	Dypsis_decaryi)	Pelagodoxa_henryana))	(((Podococcus_barteri	Sclerosperma_profizianum)	Orania_palindan)	(((Elaeis_guineensis	Elaeis_oleifera)	((Attalea_speciosa	Bactris_major)	((Reinhardtia_latisecta	Reinhardtia_paiewonskiana)	((Reinhardtia_gracilis	Iriartea_deltoidea)	Reinhardtia_simplex))))	(Leopoldinia_pulchra	Roystonea_regia))))	((Geonoma_undata	((Chamaedorea_seifrizii	Sabal_domingensis)	Serenoa_repens))	(Pseudophoenix_vinifera	Phoenix_dactylifera))))	Calamus_caryotoides);
((((((Nypa_fruticans	Pseudophoenix_vinifera)	Phoenix_dactylifera)	(((Podococcus_barteri	Sclerosperma_profizianum)	Orania_palindan)	(((Attalea_speciosa	((Bactris_major	((Reinhardtia_latisecta	Reinhardtia_paiewonskiana)	((Reinhardtia_gracilis	Iriartea_deltoidea)	Reinhardtia_simplex)))	(Elaeis_guineensis	Elaeis_oleifera)))	Roystonea_regia)	(Leopoldinia_pulchra	((((Prestoea_acuminata	(Oenocarpus_bataua	Oenocarpus_minor))	Manicaria_saccifera)	(((Kentiopsis_piersoniorum	(Burretiokentia_grandiflora	Veitchia_spiralis))	((Heterospathe_cagayanensis	(Geonoma_undata	Dictyosperma_album))	Hydriastele_microspadix))	Dypsis_decaryi))	Pelagodoxa_henryana)))))	(Chamaedorea_seifrizii	Sabal_domingensis))	Serenoa_repens)	Calamus_caryotoides);
((((((Prestoea_acuminata	(Oenocarpus_bataua	Oenocarpus_minor))	((Leopoldinia_pulchra	Manicaria_saccifera)	(Pelagodoxa_henryana	Geonoma_undata)))	((((((Burretiokentia_grandiflora	Veitchia_spiralis)	Heterospathe_cagayanensis)	Dictyosperma_album)	Hydriastele_microspadix)	Kentiopsis_piersoniorum)	Dypsis_decaryi))	((((Elaeis_guineensis	Elaeis_oleifera)	Bactris_major)	(Attalea_speciosa	((Reinhardtia_latisecta	Reinhardtia_paiewonskiana)	((Reinhardtia_gracilis	Iriartea_deltoidea)	Reinhardtia_simplex))))	(Roystonea_regia	(Sclerosperma_profizianum	Orania_palindan))))	((Serenoa_repens	Phoenix_dactylifera)	((Podococcus_barteri	Nypa_fruticans)	((Chamaedorea_seifrizii	Sabal_domingensis)	Pseudophoenix_vinifera))))	Calamus_caryotoides);
((Geonoma_undata	((((((Dypsis_decaryi	((Dictyosperma_album	Hydriastele_microspadix)	Heterospathe_cagayanensis))	(Burretiokentia_grandiflora	(Veitchia_spiralis	Kentiopsis_piersoniorum)))	(Leopoldinia_pulchra	Pelagodoxa_henryana))	(((Attalea_speciosa	((Bactris_major	((Reinhardtia_latisecta	Reinhardtia_paiewonskiana)	((Reinhardtia_gracilis	Iriartea_deltoidea)	Reinhardtia_simplex)))	(Elaeis_guineensis	Elaeis_oleifera)))	(Roystonea_regia	(Sclerosperma_profizianum	Orania_palindan)))	(((Chamaedorea_seifrizii	Sabal_domingensis)	Pseudophoenix_vinifera)	(Podococcus_barteri	((Nypa_fruticans	Phoenix_dactylifera)	Serenoa_repens)))))	Manicaria_saccifera)	(Prestoea_acuminata	(Oenocarpus_bataua	Oenocarpus_minor))))	Calamus_caryotoides);
((Prestoea_acuminata	((Oenocarpus_bataua	Oenocarpus_minor)	(((((Bactris_major	(Leopoldinia_pulchra	(Elaeis_guineensis	Elaeis_oleifera)))	(Roystonea_regia	((Attalea_speciosa	((Reinhardtia_latisecta	Reinhardtia_paiewonskiana)	((Reinhardtia_gracilis	Iriartea_deltoidea)	Reinhardtia_simplex)))	(Sclerosperma_profizianum	Orania_palindan))))	((((Podococcus_barteri	Nypa_fruticans)	Chamaedorea_seifrizii)	(Sabal_domingensis	Pseudophoenix_vinifera))	(Phoenix_dactylifera	Serenoa_repens)))	(((((Geonoma_undata	Dictyosperma_album)	Heterospathe_cagayanensis)	Hydriastele_microspadix)	(Kentiopsis_piersoniorum	(Burretiokentia_grandiflora	Veitchia_spiralis)))	Dypsis_decaryi))	(Manicaria_saccifera	Pelagodoxa_henryana))))	Calamus_caryotoides);
((Phoenix_dactylifera	(Serenoa_repens	((Pseudophoenix_vinifera	(Nypa_fruticans	((((Prestoea_acuminata	(Oenocarpus_bataua	Oenocarpus_minor))	(Geonoma_undata	Manicaria_saccifera))	(((Dictyosperma_album	Heterospathe_cagayanensis)	(Hydriastele_microspadix	(Kentiopsis_piersoniorum	(Burretiokentia_grandiflora	Veitchia_spiralis))))	Dypsis_decaryi))	((Attalea_speciosa	((Bactris_major	(Roystonea_regia	(Elaeis_guineensis	Elaeis_oleifera)))	((Reinhardtia_latisecta	Reinhardtia_paiewonskiana)	((Reinhardtia_simplex	Reinhardtia_gracilis)	Iriartea_deltoidea))))	((Leopoldinia_pulchra	Pelagodoxa_henryana)	((Podococcus_barteri	Sclerosperma_profizianum)	Orania_palindan))))))	(Chamaedorea_seifrizii	Sabal_domingensis))))	Calamus_caryotoides);
((Attalea_speciosa	(((Elaeis_guineensis	Elaeis_oleifera)	(((Reinhardtia_latisecta	Reinhardtia_paiewonskiana)	(Reinhardtia_simplex	(Reinhardtia_gracilis	Iriartea_deltoidea)))	(Podococcus_barteri	Bactris_major)))	((Sclerosperma_profizianum	Orania_palindan)	(((((((Chamaedorea_seifrizii	Sabal_domingensis)	Phoenix_dactylifera)	(Serenoa_repens	Pseudophoenix_vinifera))	Nypa_fruticans)	(((Oenocarpus_bataua	Oenocarpus_minor)	(Geonoma_undata	(Prestoea_acuminata	Manicaria_saccifera)))	(((Dictyosperma_album	Heterospathe_cagayanensis)	(Hydriastele_microspadix	Dypsis_decaryi))	(Kentiopsis_piersoniorum	(Burretiokentia_grandiflora	Veitchia_spiralis)))))	Roystonea_regia)	(Leopoldinia_pulchra	Pelagodoxa_henryana)))))	Calamus_caryotoides);
((Nypa_fruticans	(Phoenix_dactylifera	(((Leopoldinia_pulchra	Pseudophoenix_vinifera)	((((Oenocarpus_bataua	Oenocarpus_minor)	(Prestoea_acuminata	Manicaria_saccifera))	(((Kentiopsis_piersoniorum	Veitchia_spiralis)	(((Dypsis_decaryi	(Dictyosperma_album	Geonoma_undata))	Heterospathe_cagayanensis)	Hydriastele_microspadix))	Burretiokentia_grandiflora))	(((Pelagodoxa_henryana	Roystonea_regia)	((Attalea_speciosa	((Reinhardtia_latisecta	Reinhardtia_paiewonskiana)	(Reinhardtia_simplex	(Reinhardtia_gracilis	Iriartea_deltoidea))))	((Podococcus_barteri	Bactris_major)	(Elaeis_guineensis	Elaeis_oleifera))))	(Sclerosperma_profizianum	Orania_palindan))))	(Serenoa_repens	(Chamaedorea_seifrizii	Sabal_domingensis)))))	Calamus_caryotoides);
(((Leopoldinia_pulchra	Pelagodoxa_henryana)	((((Sclerosperma_profizianum	Orania_palindan)	((Pseudophoenix_vinifera	Nypa_fruticans)	((Sabal_domingensis	Serenoa_repens)	Phoenix_dactylifera)))	((Roystonea_regia	(Attalea_speciosa	(Podococcus_barteri	Bactris_major)))	(((Reinhardtia_paiewonskiana	Reinhardtia_latisecta)	(Reinhardtia_simplex	(Reinhardtia_gracilis	Iriartea_deltoidea)))	(Chamaedorea_seifrizii	(Elaeis_guineensis	Elaeis_oleifera)))))	((((Hydriastele_microspadix	((Geonoma_undata	Heterospathe_cagayanensis)	Dictyosperma_album))	((Veitchia_spiralis	Burretiokentia_grandiflora)	Kentiopsis_piersoniorum))	Dypsis_decaryi)	((Manicaria_saccifera	Prestoea_acuminata)	(Oenocarpus_minor	Oenocarpus_bataua)))))	Calamus_caryotoides);
((Prestoea_acuminata	((Oenocarpus_minor	Oenocarpus_bataua)	(((Pelagodoxa_henryana	(((Sclerosperma_profizianum	Orania_palindan)	((Pseudophoenix_vinifera	((Chamaedorea_seifrizii	Nypa_fruticans)	Sabal_domingensis))	(Serenoa_repens	Phoenix_dactylifera)))	((((Leopoldinia_pulchra	(Elaeis_guineensis	Elaeis_oleifera))	(Podococcus_barteri	Bactris_major))	(Attalea_speciosa	((Reinhardtia_paiewonskiana	Reinhardtia_latisecta)	(Reinhardtia_simplex	(Reinhardtia_gracilis	Iriartea_deltoidea)))))	Roystonea_regia)))	((Heterospathe_cagayanensis	Dictyosperma_album)	((((Veitchia_spiralis	Burretiokentia_grandiflora)	Kentiopsis_piersoniorum)	Hydriastele_microspadix)	Dypsis_decaryi)))	(Geonoma_undata	Manicaria_saccifera))))	Calamus_caryotoides);
((Prestoea_acuminata	((Manicaria_saccifera	((Pelagodoxa_henryana	(((Heterospathe_cagayanensis	Dictyosperma_album)	(((Veitchia_spiralis	Burretiokentia_grandiflora)	Kentiopsis_piersoniorum)	Hydriastele_microspadix))	Dypsis_decaryi))	((Roystonea_regia	((Attalea_speciosa	(Bactris_major	(Geonoma_undata	(Elaeis_guineensis	Elaeis_oleifera))))	(((Podococcus_barteri	Sclerosperma_profizianum)	Orania_palindan)	((Reinhardtia_paiewonskiana	Reinhardtia_latisecta)	(Reinhardtia_simplex	(Reinhardtia_gracilis	Iriartea_deltoidea))))))	((((Chamaedorea_seifrizii	Nypa_fruticans)	(Leopoldinia_pulchra	Pseudophoenix_vinifera))	Sabal_domingensis)	(Serenoa_repens	Phoenix_dactylifera)))))	(Oenocarpus_minor	Oenocarpus_bataua)))	Calamus_caryotoides);
((((Veitchia_spiralis	Burretiokentia_grandiflora)	Kentiopsis_piersoniorum)	(Hydriastele_microspadix	((Dypsis_decaryi	((((((Elaeis_guineensis	Elaeis_oleifera)	((Podococcus_barteri	Attalea_speciosa)	(((Reinhardtia_paiewonskiana	Reinhardtia_latisecta)	(Iriartea_deltoidea	(Reinhardtia_simplex	Reinhardtia_gracilis)))	Bactris_major)))	Roystonea_regia)	((Sclerosperma_profizianum	Orania_palindan)	((Sabal_domingensis	(Pseudophoenix_vinifera	Nypa_fruticans))	((Chamaedorea_seifrizii	Serenoa_repens)	Phoenix_dactylifera))))	(Pelagodoxa_henryana	Leopoldinia_pulchra))	((Geonoma_undata	(Heterospathe_cagayanensis	((Oenocarpus_minor	Oenocarpus_bataua)	Prestoea_acuminata)))	Manicaria_saccifera)))	Dictyosperma_album)))	Calamus_caryotoides);
((((((Attalea_speciosa	(((Reinhardtia_paiewonskiana	Reinhardtia_latisecta)	(Reinhardtia_simplex	(Reinhardtia_gracilis	Iriartea_deltoidea)))	(Podococcus_barteri	Bactris_major)))	(Roystonea_regia	(Elaeis_guineensis	Elaeis_oleifera)))	((Sclerosperma_profizianum	Orania_palindan)	(((Serenoa_repens	Sabal_domingensis)	(Nypa_fruticans	(Chamaedorea_seifrizii	Phoenix_dactylifera)))	Pseudophoenix_vinifera)))	(Pelagodoxa_henryana	Leopoldinia_pulchra))	(((Geonoma_undata	((Oenocarpus_minor	Oenocarpus_bataua)	Prestoea_acuminata))	Manicaria_saccifera)	(((Heterospathe_cagayanensis	Dictyosperma_album)	(((Veitchia_spiralis	Burretiokentia_grandiflora)	Kentiopsis_piersoniorum)	Hydriastele_microspadix))	Dypsis_decaryi)))	Calamus_caryotoides);
((Burretiokentia_grandiflora	(((((Leopoldinia_pulchra	((Sclerosperma_profizianum	Orania_palindan)	(Chamaedorea_seifrizii	((Serenoa_repens	Sabal_domingensis)	(Phoenix_dactylifera	Pseudophoenix_vinifera)))))	(((Elaeis_guineensis	Elaeis_oleifera)	((Nypa_fruticans	Roystonea_regia)	((Podococcus_barteri	Bactris_major)	Attalea_speciosa)))	((Reinhardtia_paiewonskiana	Reinhardtia_latisecta)	(Reinhardtia_simplex	(Reinhardtia_gracilis	Iriartea_deltoidea)))))	Manicaria_saccifera)	((Heterospathe_cagayanensis	Geonoma_undata)	((Oenocarpus_minor	Oenocarpus_bataua)	Prestoea_acuminata)))	(((Veitchia_spiralis	Kentiopsis_piersoniorum)	(Dictyosperma_album	Hydriastele_microspadix))	(Pelagodoxa_henryana	Dypsis_decaryi))))	Calamus_caryotoides);
((Prestoea_acuminata	(Dypsis_decaryi	((((((Roystonea_regia	((Sclerosperma_profizianum	Orania_palindan)	((Serenoa_repens	((Chamaedorea_seifrizii	Nypa_fruticans)	Phoenix_dactylifera))	(Sabal_domingensis	Pseudophoenix_vinifera))))	(((Elaeis_guineensis	Elaeis_oleifera)	((Podococcus_barteri	Bactris_major)	Attalea_speciosa))	((Reinhardtia_paiewonskiana	Reinhardtia_latisecta)	(Iriartea_deltoidea	(Reinhardtia_simplex	Reinhardtia_gracilis)))))	(Leopoldinia_pulchra	Pelagodoxa_henryana))	((Oenocarpus_minor	Oenocarpus_bataua)	(Manicaria_saccifera	(Heterospathe_cagayanensis	Geonoma_undata))))	(Hydriastele_microspadix	((Burretiokentia_grandiflora	Veitchia_spiralis)	Kentiopsis_piersoniorum)))	Dictyosperma_album)))	Calamus_caryotoides);
(((((Sclerosperma_profizianum	Orania_palindan)	(((((Elaeis_guineensis	Elaeis_oleifera)	((Podococcus_barteri	Bactris_major)	Attalea_speciosa))	(((Reinhardtia_paiewonskiana	Reinhardtia_latisecta)	(Iriartea_deltoidea	Reinhardtia_gracilis))	Reinhardtia_simplex))	Roystonea_regia)	(Leopoldinia_pulchra	Pelagodoxa_henryana)))	(((Nypa_fruticans	Phoenix_dactylifera)	Chamaedorea_seifrizii)	((Serenoa_repens	Sabal_domingensis)	Pseudophoenix_vinifera)))	(((Prestoea_acuminata	(Oenocarpus_minor	Oenocarpus_bataua))	Manicaria_saccifera)	((Heterospathe_cagayanensis	Geonoma_undata)	((Hydriastele_microspadix	(Veitchia_spiralis	(Kentiopsis_piersoniorum	Burretiokentia_grandiflora)))	(Dictyosperma_album	Dypsis_decaryi)))))	Calamus_caryotoides);
((Prestoea_acuminata	((Oenocarpus_minor	Oenocarpus_bataua)	((Manicaria_saccifera	(((((Heterospathe_cagayanensis	Dictyosperma_album)	Hydriastele_microspadix)	(Kentiopsis_piersoniorum	(Burretiokentia_grandiflora	Veitchia_spiralis)))	Dypsis_decaryi)	(((((Nypa_fruticans	Phoenix_dactylifera)	((Serenoa_repens	Sabal_domingensis)	Pseudophoenix_vinifera))	(Sclerosperma_profizianum	Orania_palindan))	((((Podococcus_barteri	(Attalea_speciosa	((Reinhardtia_paiewonskiana	Reinhardtia_latisecta)	((Iriartea_deltoidea	Reinhardtia_gracilis)	Reinhardtia_simplex))))	Bactris_major)	(Elaeis_guineensis	Elaeis_oleifera))	(Chamaedorea_seifrizii	Roystonea_regia)))	(Leopoldinia_pulchra	Pelagodoxa_henryana))))	Geonoma_undata)))	Calamus_caryotoides);
((Phoenix_dactylifera	(Serenoa_repens	((Chamaedorea_seifrizii	Sabal_domingensis)	((Podococcus_barteri	Nypa_fruticans)	(Pelagodoxa_henryana	((Pseudophoenix_vinifera	((Manicaria_saccifera	(Geonoma_undata	((Oenocarpus_minor	Oenocarpus_bataua)	Prestoea_acuminata)))	(((((Kentiopsis_piersoniorum	(Burretiokentia_grandiflora	Veitchia_spiralis))	Hydriastele_microspadix)	Dictyosperma_album)	Heterospathe_cagayanensis)	Dypsis_decaryi)))	((Sclerosperma_profizianum	Orania_palindan)	(((Leopoldinia_pulchra	(Elaeis_guineensis	Elaeis_oleifera))	(((Reinhardtia_paiewonskiana	Reinhardtia_latisecta)	((Reinhardtia_simplex	Reinhardtia_gracilis)	Iriartea_deltoidea))	Bactris_major))	(Roystonea_regia	Attalea_speciosa)))))))))	Calamus_caryotoides);
((((Roystonea_regia	((((Serenoa_repens	Phoenix_dactylifera)	((Pseudophoenix_vinifera	Sabal_domingensis)	(Chamaedorea_seifrizii	Nypa_fruticans)))	(Orania_palindan	Sclerosperma_profizianum))	((((Iriartea_deltoidea	Reinhardtia_gracilis)	Reinhardtia_simplex)	(Reinhardtia_latisecta	Reinhardtia_paiewonskiana))	(((Podococcus_barteri	Bactris_major)	Attalea_speciosa)	(Elaeis_oleifera	Elaeis_guineensis)))))	(Pelagodoxa_henryana	Leopoldinia_pulchra))	((Manicaria_saccifera	((Heterospathe_cagayanensis	Geonoma_undata)	(Prestoea_acuminata	(Oenocarpus_bataua	Oenocarpus_minor))))	(Dypsis_decaryi	(((Veitchia_spiralis	(Kentiopsis_piersoniorum	Burretiokentia_grandiflora))	Hydriastele_microspadix)	Dictyosperma_album))))	Calamus_caryotoides);
(((((Heterospathe_cagayanensis	((Kentiopsis_piersoniorum	(Burretiokentia_grandiflora	Veitchia_spiralis))	Hydriastele_microspadix))	(Dictyosperma_album	Dypsis_decaryi))	((Pelagodoxa_henryana	Leopoldinia_pulchra)	((Prestoea_acuminata	(Oenocarpus_bataua	Oenocarpus_minor))	(Manicaria_saccifera	Geonoma_undata))))	(((Orania_palindan	Sclerosperma_profizianum)	(Chamaedorea_seifrizii	((Podococcus_barteri	Bactris_major)	((Elaeis_oleifera	Elaeis_guineensis)	(Attalea_speciosa	(((Iriartea_deltoidea	Reinhardtia_gracilis)	Reinhardtia_simplex)	(Reinhardtia_latisecta	Reinhardtia_paiewonskiana)))))))	((Nypa_fruticans	Roystonea_regia)	(Pseudophoenix_vinifera	((Serenoa_repens	Sabal_domingensis)	Phoenix_dactylifera)))))	Calamus_caryotoides);
(((Kentiopsis_piersoniorum	(Burretiokentia_grandiflora	Veitchia_spiralis))	(Hydriastele_microspadix	(((((Geonoma_undata	Heterospathe_cagayanensis)	Manicaria_saccifera)	(Prestoea_acuminata	(Oenocarpus_bataua	Oenocarpus_minor)))	(Leopoldinia_pulchra	(Pelagodoxa_henryana	(((((Iriartea_deltoidea	Reinhardtia_gracilis)	Reinhardtia_simplex)	(Reinhardtia_latisecta	Reinhardtia_paiewonskiana))	((Attalea_speciosa	(Podococcus_barteri	Bactris_major))	(Elaeis_oleifera	Elaeis_guineensis)))	(Roystonea_regia	(((((Phoenix_dactylifera	Serenoa_repens)	(Sabal_domingensis	Pseudophoenix_vinifera))	Nypa_fruticans)	(Orania_palindan	Sclerosperma_profizianum))	Chamaedorea_seifrizii))))))	(Dypsis_decaryi	Dictyosperma_album))))	Calamus_caryotoides);
(((Chamaedorea_seifrizii	Nypa_fruticans)	(Phoenix_dactylifera	(((Serenoa_repens	Sabal_domingensis)	Pseudophoenix_vinifera)	((Orania_palindan	Sclerosperma_profizianum)	(Pelagodoxa_henryana	(((Bactris_major	(Leopoldinia_pulchra	(Elaeis_oleifera	Elaeis_guineensis)))	((Roystonea_regia	(Podococcus_barteri	Attalea_speciosa))	(((Iriartea_deltoidea	Reinhardtia_gracilis)	Reinhardtia_simplex)	(Reinhardtia_latisecta	Reinhardtia_paiewonskiana))))	((Dypsis_decaryi	(Dictyosperma_album	((Kentiopsis_piersoniorum	(Burretiokentia_grandiflora	Veitchia_spiralis))	Hydriastele_microspadix)))	(((Geonoma_undata	Heterospathe_cagayanensis)	Manicaria_saccifera)	(Prestoea_acuminata	(Oenocarpus_bataua	Oenocarpus_minor))))))))))	Calamus_caryotoides);
((Attalea_speciosa	(((((Iriartea_deltoidea	Reinhardtia_gracilis)	Reinhardtia_simplex)	(Reinhardtia_latisecta	Reinhardtia_paiewonskiana))	(((((Geonoma_undata	Manicaria_saccifera)	(Pelagodoxa_henryana	Leopoldinia_pulchra))	((((Heterospathe_cagayanensis	Hydriastele_microspadix)	Dictyosperma_album)	(Kentiopsis_piersoniorum	(Burretiokentia_grandiflora	Veitchia_spiralis)))	((Prestoea_acuminata	(Oenocarpus_bataua	Oenocarpus_minor))	Dypsis_decaryi)))	(Roystonea_regia	((((Serenoa_repens	Phoenix_dactylifera)	((Nypa_fruticans	Pseudophoenix_vinifera)	Sabal_domingensis))	Chamaedorea_seifrizii)	(Orania_palindan	Sclerosperma_profizianum))))	(Bactris_major	(Elaeis_oleifera	Elaeis_guineensis))))	Podococcus_barteri))	Calamus_caryotoides);
(((Elaeis_oleifera	Elaeis_guineensis)	(((((Iriartea_deltoidea	Reinhardtia_gracilis)	Reinhardtia_simplex)	(Reinhardtia_latisecta	Reinhardtia_paiewonskiana))	(((((Sabal_domingensis	Serenoa_repens)	(Nypa_fruticans	Phoenix_dactylifera))	(Chamaedorea_seifrizii	Pseudophoenix_vinifera))	(Orania_palindan	Sclerosperma_profizianum))	(Roystonea_regia	(((Manicaria_saccifera	(Geonoma_undata	(Prestoea_acuminata	(Oenocarpus_bataua	Oenocarpus_minor))))	(Dypsis_decaryi	((Heterospathe_cagayanensis	Dictyosperma_album)	(Hydriastele_microspadix	(Kentiopsis_piersoniorum	(Burretiokentia_grandiflora	Veitchia_spiralis))))))	(Leopoldinia_pulchra	Pelagodoxa_henryana)))))	(Attalea_speciosa	(Podococcus_barteri	Bactris_major))))	Calamus_caryotoides);
((Orania_palindan	(Sclerosperma_profizianum	(((((Manicaria_saccifera	(Prestoea_acuminata	(Oenocarpus_bataua	Oenocarpus_minor)))	(((Kentiopsis_piersoniorum	(Burretiokentia_grandiflora	Veitchia_spiralis))	(Dypsis_decaryi	(Hydriastele_microspadix	(Geonoma_undata	Dictyosperma_album))))	Heterospathe_cagayanensis))	(((Leopoldinia_pulchra	((((Iriartea_deltoidea	Reinhardtia_gracilis)	Reinhardtia_simplex)	(Reinhardtia_latisecta	Reinhardtia_paiewonskiana))	((Podococcus_barteri	Bactris_major)	Attalea_speciosa)))	Roystonea_regia)	(Elaeis_oleifera	Elaeis_guineensis)))	Pelagodoxa_henryana)	(((Sabal_domingensis	Serenoa_repens)	Pseudophoenix_vinifera)	((Chamaedorea_seifrizii	Nypa_fruticans)	Phoenix_dactylifera)))))	Calamus_caryotoides);
((((((Chamaedorea_seifrizii	Sabal_domingensis)	Serenoa_repens)	Pseudophoenix_vinifera)	(Nypa_fruticans	Phoenix_dactylifera))	((((Geonoma_undata	Manicaria_saccifera)	(Prestoea_acuminata	(Oenocarpus_bataua	Oenocarpus_minor)))	(Heterospathe_cagayanensis	(((Kentiopsis_piersoniorum	(Burretiokentia_grandiflora	Veitchia_spiralis))	Hydriastele_microspadix)	(Dypsis_decaryi	Dictyosperma_album))))	((Orania_palindan	Sclerosperma_profizianum)	((Roystonea_regia	(Leopoldinia_pulchra	Pelagodoxa_henryana))	((((Iriartea_deltoidea	Reinhardtia_gracilis)	Reinhardtia_simplex)	(Reinhardtia_latisecta	Reinhardtia_paiewonskiana))	(((Podococcus_barteri	Bactris_major)	Attalea_speciosa)	(Elaeis_oleifera	Elaeis_guineensis)))))))	Calamus_caryotoides);
((Pelagodoxa_henryana	(((((Roystonea_regia	Attalea_speciosa)	(((Iriartea_deltoidea	Reinhardtia_gracilis)	Reinhardtia_simplex)	(Reinhardtia_latisecta	Reinhardtia_paiewonskiana)))	(Bactris_major	(Leopoldinia_pulchra	(Elaeis_oleifera	Elaeis_guineensis))))	(((Nypa_fruticans	Podococcus_barteri)	((Serenoa_repens	Phoenix_dactylifera)	((Chamaedorea_seifrizii	Sabal_domingensis)	Pseudophoenix_vinifera)))	(Orania_palindan	Sclerosperma_profizianum)))	((Manicaria_saccifera	(Prestoea_acuminata	(Oenocarpus_bataua	Oenocarpus_minor)))	((Dypsis_decaryi	((Heterospathe_cagayanensis	Hydriastele_microspadix)	(Geonoma_undata	Dictyosperma_album)))	(Kentiopsis_piersoniorum	(Burretiokentia_grandiflora	Veitchia_spiralis))))))	Calamus_caryotoides);
((((Burretiokentia_grandiflora	Veitchia_spiralis)	Kentiopsis_piersoniorum)	(((((((Pelagodoxa_henryana	((((((Iriartea_deltoidea	Reinhardtia_gracilis)	Reinhardtia_simplex)	(Reinhardtia_latisecta	Reinhardtia_paiewonskiana))	(Attalea_speciosa	(Bactris_major	(Elaeis_oleifera	Elaeis_guineensis))))	Leopoldinia_pulchra)	(Roystonea_regia	((((Serenoa_repens	(Nypa_fruticans	Phoenix_dactylifera))	Podococcus_barteri)	((Chamaedorea_seifrizii	Sabal_domingensis)	Pseudophoenix_vinifera))	(Orania_palindan	Sclerosperma_profizianum)))))	Manicaria_saccifera)	(Prestoea_acuminata	(Oenocarpus_bataua	Oenocarpus_minor)))	(Geonoma_undata	Heterospathe_cagayanensis))	Dypsis_decaryi)	Dictyosperma_album)	Hydriastele_microspadix))	Calamus_caryotoides);
(((((Leopoldinia_pulchra	((Manicaria_saccifera	(Geonoma_undata	((Oenocarpus_minor	Oenocarpus_bataua)	Prestoea_acuminata)))	(Pelagodoxa_henryana	(((Kentiopsis_piersoniorum	(Burretiokentia_grandiflora	Veitchia_spiralis))	((Heterospathe_cagayanensis	Dictyosperma_album)	Hydriastele_microspadix))	Dypsis_decaryi))))	(Roystonea_regia	((((Elaeis_guineensis	Elaeis_oleifera)	(Attalea_speciosa	Bactris_major))	(((Iriartea_deltoidea	Reinhardtia_gracilis)	Reinhardtia_simplex)	(Reinhardtia_paiewonskiana	Reinhardtia_latisecta)))	(Sclerosperma_profizianum	Orania_palindan))))	((Phoenix_dactylifera	Serenoa_repens)	(Pseudophoenix_vinifera	(Chamaedorea_seifrizii	Sabal_domingensis))))	(Nypa_fruticans	Podococcus_barteri))	Calamus_caryotoides);
(((((Chamaedorea_seifrizii	Nypa_fruticans)	(Pseudophoenix_vinifera	(Phoenix_dactylifera	(Serenoa_repens	Sabal_domingensis))))	(((Pelagodoxa_henryana	Leopoldinia_pulchra)	((((Elaeis_guineensis	Elaeis_oleifera)	Bactris_major)	(Podococcus_barteri	(Attalea_speciosa	(((Iriartea_deltoidea	Reinhardtia_gracilis)	Reinhardtia_simplex)	(Reinhardtia_paiewonskiana	Reinhardtia_latisecta)))))	(Sclerosperma_profizianum	Orania_palindan)))	Roystonea_regia))	(((Oenocarpus_minor	Oenocarpus_bataua)	Manicaria_saccifera)	((Prestoea_acuminata	(((Kentiopsis_piersoniorum	(Burretiokentia_grandiflora	Veitchia_spiralis))	((Heterospathe_cagayanensis	Dictyosperma_album)	Hydriastele_microspadix))	Dypsis_decaryi))	Geonoma_undata)))	Calamus_caryotoides);
(((Veitchia_spiralis	(Kentiopsis_piersoniorum	Burretiokentia_grandiflora))	((Dictyosperma_album	Hydriastele_microspadix)	(Dypsis_decaryi	(((((Reinhardtia_gracilis	(Iriartea_deltoidea	Reinhardtia_simplex))	(Reinhardtia_paiewonskiana	Reinhardtia_latisecta))	(((Elaeis_guineensis	Elaeis_oleifera)	(Podococcus_barteri	Bactris_major))	Attalea_speciosa))	((((Pseudophoenix_vinifera	(Serenoa_repens	(Chamaedorea_seifrizii	Sabal_domingensis)))	(Nypa_fruticans	Phoenix_dactylifera))	(Sclerosperma_profizianum	Orania_palindan))	(Roystonea_regia	(Pelagodoxa_henryana	Leopoldinia_pulchra))))	((Prestoea_acuminata	(Oenocarpus_minor	Oenocarpus_bataua))	((Heterospathe_cagayanensis	Geonoma_undata)	Manicaria_saccifera))))))	Calamus_caryotoides);
((((Veitchia_spiralis	Burretiokentia_grandiflora)	Kentiopsis_piersoniorum)	(((Heterospathe_cagayanensis	Dictyosperma_album)	Hydriastele_microspadix)	(Dypsis_decaryi	((((((((Sabal_domingensis	(Nypa_fruticans	Pseudophoenix_vinifera))	(Phoenix_dactylifera	(Serenoa_repens	Podococcus_barteri)))	Chamaedorea_seifrizii)	(Sclerosperma_profizianum	Orania_palindan))	((Elaeis_guineensis	Elaeis_oleifera)	((((Reinhardtia_paiewonskiana	Reinhardtia_latisecta)	(Reinhardtia_simplex	(Reinhardtia_gracilis	Iriartea_deltoidea)))	Attalea_speciosa)	Bactris_major)))	Roystonea_regia)	((Leopoldinia_pulchra	(Oenocarpus_minor	Oenocarpus_bataua))	(Geonoma_undata	(Prestoea_acuminata	Manicaria_saccifera))))	Pelagodoxa_henryana))))	Calamus_caryotoides);
((Nypa_fruticans	(Phoenix_dactylifera	(((Serenoa_repens	Pseudophoenix_vinifera)	((((Manicaria_saccifera	Prestoea_acuminata)	(Leopoldinia_pulchra	(Oenocarpus_minor	Oenocarpus_bataua)))	(Geonoma_undata	((((Veitchia_spiralis	Burretiokentia_grandiflora)	Kentiopsis_piersoniorum)	((Heterospathe_cagayanensis	Dictyosperma_album)	Hydriastele_microspadix))	Dypsis_decaryi)))	(((Roystonea_regia	Pelagodoxa_henryana)	(((((Reinhardtia_paiewonskiana	Reinhardtia_latisecta)	(Iriartea_deltoidea	(Reinhardtia_simplex	Reinhardtia_gracilis)))	(Podococcus_barteri	Bactris_major))	(Elaeis_guineensis	Elaeis_oleifera))	Attalea_speciosa))	(Sclerosperma_profizianum	Orania_palindan))))	(Chamaedorea_seifrizii	Sabal_domingensis))))	Calamus_caryotoides);
((Geonoma_undata	(Dictyosperma_album	(Hydriastele_microspadix	(((Dypsis_decaryi	Burretiokentia_grandiflora)	((((((Pseudophoenix_vinifera	Sabal_domingensis)	(Phoenix_dactylifera	Serenoa_repens))	Nypa_fruticans)	(Roystonea_regia	((Sclerosperma_profizianum	Orania_palindan)	(((((Reinhardtia_paiewonskiana	Reinhardtia_latisecta)	((Iriartea_deltoidea	Reinhardtia_simplex)	Reinhardtia_gracilis))	(Podococcus_barteri	Bactris_major))	(Chamaedorea_seifrizii	(Elaeis_guineensis	Elaeis_oleifera)))	Attalea_speciosa))))	Pelagodoxa_henryana)	((Heterospathe_cagayanensis	Manicaria_saccifera)	(Leopoldinia_pulchra	(Prestoea_acuminata	(Oenocarpus_minor	Oenocarpus_bataua))))))	(Veitchia_spiralis	Kentiopsis_piersoniorum)))))	Calamus_caryotoides);
((((Chamaedorea_seifrizii	Sabal_domingensis)	((Nypa_fruticans	Phoenix_dactylifera)	(Serenoa_repens	Pseudophoenix_vinifera)))	(((Leopoldinia_pulchra	Pelagodoxa_henryana)	((Roystonea_regia	(((Reinhardtia_paiewonskiana	Reinhardtia_latisecta)	(Reinhardtia_simplex	(Reinhardtia_gracilis	Iriartea_deltoidea)))	((Elaeis_guineensis	Elaeis_oleifera)	((Podococcus_barteri	Bactris_major)	Attalea_speciosa))))	(Sclerosperma_profizianum	Orania_palindan)))	((Dypsis_decaryi	(Dictyosperma_album	(Hydriastele_microspadix	(Veitchia_spiralis	(Kentiopsis_piersoniorum	Burretiokentia_grandiflora)))))	(((Geonoma_undata	Heterospathe_cagayanensis)	Manicaria_saccifera)	(Prestoea_acuminata	(Oenocarpus_minor	Oenocarpus_bataua))))))	Calamus_caryotoides);
((Pelagodoxa_henryana	((((Kentiopsis_piersoniorum	(Burretiokentia_grandiflora	Veitchia_spiralis))	(((Heterospathe_cagayanensis	Dictyosperma_album)	Hydriastele_microspadix)	Dypsis_decaryi))	(Manicaria_saccifera	(Geonoma_undata	(Prestoea_acuminata	(Oenocarpus_minor	Oenocarpus_bataua)))))	(((((Nypa_fruticans	Phoenix_dactylifera)	(Serenoa_repens	Sabal_domingensis))	Pseudophoenix_vinifera)	((Roystonea_regia	(Attalea_speciosa	((Elaeis_guineensis	Elaeis_oleifera)	(Bactris_major	((Reinhardtia_paiewonskiana	Reinhardtia_latisecta)	(Reinhardtia_simplex	(Reinhardtia_gracilis	Iriartea_deltoidea)))))))	((Chamaedorea_seifrizii	(Podococcus_barteri	Sclerosperma_profizianum))	Orania_palindan)))	Leopoldinia_pulchra)))	Calamus_caryotoides);
(((Burretiokentia_grandiflora	Veitchia_spiralis)	((((Heterospathe_cagayanensis	Dictyosperma_album)	Hydriastele_microspadix)	(Dypsis_decaryi	((((((((Reinhardtia_paiewonskiana	Reinhardtia_latisecta)	(Reinhardtia_simplex	(Reinhardtia_gracilis	Iriartea_deltoidea)))	Attalea_speciosa)	((Elaeis_guineensis	Elaeis_oleifera)	Bactris_major))	(((Chamaedorea_seifrizii	(Podococcus_barteri	Nypa_fruticans))	((Sabal_domingensis	(Phoenix_dactylifera	Serenoa_repens))	Pseudophoenix_vinifera))	(Sclerosperma_profizianum	Orania_palindan)))	Roystonea_regia)	(Leopoldinia_pulchra	Pelagodoxa_henryana))	(Prestoea_acuminata	((Manicaria_saccifera	Geonoma_undata)	(Oenocarpus_minor	Oenocarpus_bataua))))))	Kentiopsis_piersoniorum))	Calamus_caryotoides);
((Dypsis_decaryi	(((((((Elaeis_guineensis	Elaeis_oleifera)	(Bactris_major	((Reinhardtia_paiewonskiana	Reinhardtia_latisecta)	(Reinhardtia_simplex	(Iriartea_deltoidea	Reinhardtia_gracilis)))))	(Attalea_speciosa	Roystonea_regia))	((((Sabal_domingensis	Serenoa_repens)	Pseudophoenix_vinifera)	(Phoenix_dactylifera	(Chamaedorea_seifrizii	(Podococcus_barteri	Nypa_fruticans))))	(Sclerosperma_profizianum	Orania_palindan)))	(Leopoldinia_pulchra	Pelagodoxa_henryana))	((Manicaria_saccifera	Geonoma_undata)	(Prestoea_acuminata	(Oenocarpus_minor	Oenocarpus_bataua))))	(((((Burretiokentia_grandiflora	Veitchia_spiralis)	Kentiopsis_piersoniorum)	Hydriastele_microspadix)	Dictyosperma_album)	Heterospathe_cagayanensis)))	Calamus_caryotoides);
(((Burretiokentia_grandiflora	Veitchia_spiralis)	((Hydriastele_microspadix	((Dypsis_decaryi	(Heterospathe_cagayanensis	Dictyosperma_album))	((Pelagodoxa_henryana	((((((Reinhardtia_paiewonskiana	Reinhardtia_latisecta)	(Reinhardtia_gracilis	Iriartea_deltoidea))	Reinhardtia_simplex)	(Leopoldinia_pulchra	(Elaeis_guineensis	Elaeis_oleifera)))	(Roystonea_regia	(Attalea_speciosa	Bactris_major)))	((Orania_palindan	Sclerosperma_profizianum)	((Serenoa_repens	Phoenix_dactylifera)	(Podococcus_barteri	(Sabal_domingensis	(Pseudophoenix_vinifera	(Chamaedorea_seifrizii	Nypa_fruticans))))))))	((Geonoma_undata	(Prestoea_acuminata	(Oenocarpus_bataua	Oenocarpus_minor)))	Manicaria_saccifera))))	Kentiopsis_piersoniorum))	Calamus_caryotoides);
((Pelagodoxa_henryana	(((((Orania_palindan	(Podococcus_barteri	Sclerosperma_profizianum))	((Phoenix_dactylifera	((Nypa_fruticans	(Serenoa_repens	Sabal_domingensis))	Pseudophoenix_vinifera))	Chamaedorea_seifrizii))	(Roystonea_regia	(((Attalea_speciosa	Bactris_major)	(Elaeis_guineensis	Elaeis_oleifera))	((Reinhardtia_paiewonskiana	Reinhardtia_latisecta)	((Reinhardtia_gracilis	Iriartea_deltoidea)	Reinhardtia_simplex)))))	Leopoldinia_pulchra)	(((Geonoma_undata	(Prestoea_acuminata	(Oenocarpus_bataua	Oenocarpus_minor)))	Manicaria_saccifera)	(Dypsis_decaryi	((Heterospathe_cagayanensis	Dictyosperma_album)	((Kentiopsis_piersoniorum	(Burretiokentia_grandiflora	Veitchia_spiralis))	Hydriastele_microspadix))))))	Calamus_caryotoides);
((Elaeis_guineensis	(Elaeis_oleifera	(((((((Pseudophoenix_vinifera	Nypa_fruticans)	Phoenix_dactylifera)	(Serenoa_repens	(Chamaedorea_seifrizii	Sabal_domingensis)))	((Dypsis_decaryi	((Kentiopsis_piersoniorum	(Burretiokentia_grandiflora	Veitchia_spiralis))	((Heterospathe_cagayanensis	Dictyosperma_album)	Hydriastele_microspadix)))	(((Geonoma_undata	Manicaria_saccifera)	(Pelagodoxa_henryana	Leopoldinia_pulchra))	(Prestoea_acuminata	(Oenocarpus_bataua	Oenocarpus_minor)))))	Roystonea_regia)	(Orania_palindan	(Podococcus_barteri	Sclerosperma_profizianum)))	(Attalea_speciosa	(Bactris_major	((Reinhardtia_paiewonskiana	Reinhardtia_latisecta)	((Reinhardtia_gracilis	Iriartea_deltoidea)	Reinhardtia_simplex)))))))	Calamus_caryotoides);
((Geonoma_undata	((Prestoea_acuminata	(Oenocarpus_bataua	Oenocarpus_minor))	(Manicaria_saccifera	((Dypsis_decaryi	((Kentiopsis_piersoniorum	(Burretiokentia_grandiflora	Veitchia_spiralis))	((Heterospathe_cagayanensis	Dictyosperma_album)	Hydriastele_microspadix)))	(((Attalea_speciosa	((Bactris_major	((Reinhardtia_paiewonskiana	Reinhardtia_latisecta)	((Reinhardtia_gracilis	Iriartea_deltoidea)	Reinhardtia_simplex)))	(Elaeis_guineensis	Elaeis_oleifera)))	((Pelagodoxa_henryana	Leopoldinia_pulchra)	((((((Sabal_domingensis	Pseudophoenix_vinifera)	Nypa_fruticans)	(Phoenix_dactylifera	Serenoa_repens))	Podococcus_barteri)	Chamaedorea_seifrizii)	(Orania_palindan	Sclerosperma_profizianum))))	Roystonea_regia)))))	Calamus_caryotoides);
((((Pelagodoxa_henryana	Leopoldinia_pulchra)	((((((Chamaedorea_seifrizii	Sabal_domingensis)	(Nypa_fruticans	Pseudophoenix_vinifera))	(Phoenix_dactylifera	Serenoa_repens))	(Orania_palindan	(Podococcus_barteri	Sclerosperma_profizianum)))	Roystonea_regia)	((Attalea_speciosa	((Reinhardtia_paiewonskiana	Reinhardtia_latisecta)	(Iriartea_deltoidea	(Reinhardtia_simplex	Reinhardtia_gracilis))))	((Elaeis_guineensis	Elaeis_oleifera)	Bactris_major))))	(((Prestoea_acuminata	(Oenocarpus_bataua	Oenocarpus_minor))	Manicaria_saccifera)	(((Hydriastele_microspadix	((Kentiopsis_piersoniorum	Veitchia_spiralis)	Burretiokentia_grandiflora))	(Heterospathe_cagayanensis	(Geonoma_undata	Dictyosperma_album)))	Dypsis_decaryi)))	Calamus_caryotoides);
(((Pelagodoxa_henryana	Leopoldinia_pulchra)	(Roystonea_regia	(((((Serenoa_repens	(Chamaedorea_seifrizii	Sabal_domingensis))	Pseudophoenix_vinifera)	(Nypa_fruticans	Phoenix_dactylifera))	(Orania_palindan	Sclerosperma_profizianum))	((Attalea_speciosa	(((Podococcus_barteri	Bactris_major)	((Reinhardtia_paiewonskiana	(Iriartea_deltoidea	Reinhardtia_latisecta))	(Reinhardtia_simplex	Reinhardtia_gracilis)))	(Elaeis_oleifera	Elaeis_guineensis)))	(((Prestoea_acuminata	(Oenocarpus_bataua	Oenocarpus_minor))	Manicaria_saccifera)	(((Veitchia_spiralis	(Burretiokentia_grandiflora	Kentiopsis_piersoniorum))	((Heterospathe_cagayanensis	(Geonoma_undata	Dictyosperma_album))	Hydriastele_microspadix))	Dypsis_decaryi))))))	Calamus_caryotoides);
((((Veitchia_spiralis	(Burretiokentia_grandiflora	Kentiopsis_piersoniorum))	(Dictyosperma_album	(Hydriastele_microspadix	Heterospathe_cagayanensis)))	(Dypsis_decaryi	((((Orania_palindan	Sclerosperma_profizianum)	(((Roystonea_regia	(Attalea_speciosa	Bactris_major))	((Reinhardtia_paiewonskiana	Reinhardtia_latisecta)	(Reinhardtia_simplex	(Iriartea_deltoidea	Reinhardtia_gracilis))))	(Leopoldinia_pulchra	(Elaeis_oleifera	Elaeis_guineensis))))	((((Podococcus_barteri	Nypa_fruticans)	(Phoenix_dactylifera	Serenoa_repens))	(Chamaedorea_seifrizii	Sabal_domingensis))	Pseudophoenix_vinifera))	(((Prestoea_acuminata	(Oenocarpus_bataua	Oenocarpus_minor))	(Manicaria_saccifera	Geonoma_undata))	Pelagodoxa_henryana))))	Calamus_caryotoides);
(((Burretiokentia_grandiflora	Veitchia_spiralis)	((((Dypsis_decaryi	((Pelagodoxa_henryana	((((((Podococcus_barteri	Bactris_major)	((Reinhardtia_paiewonskiana	Reinhardtia_latisecta)	(Reinhardtia_simplex	(Iriartea_deltoidea	Reinhardtia_gracilis))))	(Leopoldinia_pulchra	(Elaeis_oleifera	Elaeis_guineensis)))	Attalea_speciosa)	Roystonea_regia)	((Orania_palindan	Sclerosperma_profizianum)	((((Chamaedorea_seifrizii	Sabal_domingensis)	Nypa_fruticans)	Pseudophoenix_vinifera)	(Phoenix_dactylifera	Serenoa_repens)))))	(Manicaria_saccifera	(Geonoma_undata	(Prestoea_acuminata	(Oenocarpus_bataua	Oenocarpus_minor))))))	(Heterospathe_cagayanensis	Dictyosperma_album))	Hydriastele_microspadix)	Kentiopsis_piersoniorum))	Calamus_caryotoides);
(((Burretiokentia_grandiflora	Veitchia_spiralis)	((((Dypsis_decaryi	((((((Orania_palindan	Sclerosperma_profizianum)	(((Pseudophoenix_vinifera	Sabal_domingensis)	(Chamaedorea_seifrizii	Nypa_fruticans))	(Phoenix_dactylifera	Serenoa_repens)))	((Leopoldinia_pulchra	Roystonea_regia)	Pelagodoxa_henryana))	(((Reinhardtia_paiewonskiana	Reinhardtia_latisecta)	(Reinhardtia_simplex	(Iriartea_deltoidea	Reinhardtia_gracilis)))	((Elaeis_oleifera	Elaeis_guineensis)	((Podococcus_barteri	Bactris_major)	Attalea_speciosa))))	(Manicaria_saccifera	(Prestoea_acuminata	(Oenocarpus_bataua	Oenocarpus_minor))))	Geonoma_undata))	(Heterospathe_cagayanensis	Dictyosperma_album))	Hydriastele_microspadix)	Kentiopsis_piersoniorum))	Calamus_caryotoides);
((((((Chamaedorea_seifrizii	Sabal_domingensis)	Pseudophoenix_vinifera)	Nypa_fruticans)	(Phoenix_dactylifera	Serenoa_repens))	(((((Reinhardtia_paiewonskiana	Reinhardtia_latisecta)	(Reinhardtia_simplex	(Iriartea_deltoidea	Reinhardtia_gracilis)))	((Elaeis_oleifera	Elaeis_guineensis)	((Podococcus_barteri	Bactris_major)	Attalea_speciosa)))	((Leopoldinia_pulchra	(Pelagodoxa_henryana	(((Prestoea_acuminata	(((Dictyosperma_album	(Hydriastele_microspadix	(Kentiopsis_piersoniorum	(Burretiokentia_grandiflora	Veitchia_spiralis))))	Heterospathe_cagayanensis)	Dypsis_decaryi))	(Geonoma_undata	(Oenocarpus_bataua	Oenocarpus_minor)))	Manicaria_saccifera)))	Roystonea_regia))	(Orania_palindan	Sclerosperma_profizianum)))	Calamus_caryotoides);
((Geonoma_undata	((Manicaria_saccifera	(((((Orania_palindan	Sclerosperma_profizianum)	(((Attalea_speciosa	(Podococcus_barteri	Bactris_major))	(Elaeis_oleifera	Elaeis_guineensis))	((Reinhardtia_simplex	(Iriartea_deltoidea	Reinhardtia_gracilis))	(Reinhardtia_latisecta	Reinhardtia_paiewonskiana))))	(((Roystonea_regia	Serenoa_repens)	(((Chamaedorea_seifrizii	Nypa_fruticans)	Phoenix_dactylifera)	Sabal_domingensis))	Pseudophoenix_vinifera))	(((Kentiopsis_piersoniorum	(Veitchia_spiralis	Burretiokentia_grandiflora))	(Heterospathe_cagayanensis	Hydriastele_microspadix))	(Dypsis_decaryi	Dictyosperma_album)))	(Leopoldinia_pulchra	Pelagodoxa_henryana)))	(Prestoea_acuminata	(Oenocarpus_bataua	Oenocarpus_minor))))	Calamus_caryotoides);
((Veitchia_spiralis	(Burretiokentia_grandiflora	((((Dypsis_decaryi	(((Manicaria_saccifera	((Prestoea_acuminata	(Oenocarpus_bataua	Oenocarpus_minor))	Geonoma_undata))	((((Serenoa_repens	Phoenix_dactylifera)	((Sabal_domingensis	Chamaedorea_seifrizii)	(Nypa_fruticans	Pseudophoenix_vinifera)))	(Orania_palindan	Sclerosperma_profizianum))	(((Leopoldinia_pulchra	(Roystonea_regia	(Elaeis_oleifera	Elaeis_guineensis)))	(((Reinhardtia_simplex	(Iriartea_deltoidea	Reinhardtia_gracilis))	(Reinhardtia_latisecta	Reinhardtia_paiewonskiana))	(Podococcus_barteri	Bactris_major)))	Attalea_speciosa)))	Pelagodoxa_henryana))	(Dictyosperma_album	Heterospathe_cagayanensis))	Hydriastele_microspadix)	Kentiopsis_piersoniorum)))	Calamus_caryotoides);
((Prestoea_acuminata	(((((Bactris_major	((Elaeis_oleifera	Elaeis_guineensis)	(Attalea_speciosa	((Reinhardtia_simplex	Reinhardtia_gracilis)	((Iriartea_deltoidea	Reinhardtia_latisecta)	Reinhardtia_paiewonskiana)))))	(Orania_palindan	(Podococcus_barteri	Sclerosperma_profizianum)))	(Roystonea_regia	((Phoenix_dactylifera	(Pseudophoenix_vinifera	(Sabal_domingensis	Serenoa_repens)))	(Chamaedorea_seifrizii	Nypa_fruticans))))	((Hydriastele_microspadix	(Kentiopsis_piersoniorum	(Veitchia_spiralis	Burretiokentia_grandiflora)))	((Pelagodoxa_henryana	(Leopoldinia_pulchra	Dypsis_decaryi))	Dictyosperma_album)))	(((Heterospathe_cagayanensis	Geonoma_undata)	Manicaria_saccifera)	(Oenocarpus_bataua	Oenocarpus_minor))))	Calamus_caryotoides);
(((((Hydriastele_microspadix	(Kentiopsis_piersoniorum	(Veitchia_spiralis	Burretiokentia_grandiflora)))	((Chamaedorea_seifrizii	Dypsis_decaryi)	(Heterospathe_cagayanensis	Dictyosperma_album)))	(Manicaria_saccifera	(Geonoma_undata	(Prestoea_acuminata	(Oenocarpus_bataua	Oenocarpus_minor)))))	((((Pelagodoxa_henryana	Leopoldinia_pulchra)	Roystonea_regia)	((Bactris_major	(Elaeis_oleifera	Elaeis_guineensis))	(Attalea_speciosa	((Reinhardtia_simplex	(Iriartea_deltoidea	Reinhardtia_gracilis))	(Reinhardtia_latisecta	Reinhardtia_paiewonskiana)))))	(Nypa_fruticans	(((Pseudophoenix_vinifera	Sabal_domingensis)	Serenoa_repens)	((Orania_palindan	(Podococcus_barteri	Sclerosperma_profizianum))	Phoenix_dactylifera)))))	Calamus_caryotoides);
((((Hydriastele_microspadix	(Heterospathe_cagayanensis	(Geonoma_undata	Dictyosperma_album)))	(Dypsis_decaryi	((Podococcus_barteri	((Prestoea_acuminata	(Oenocarpus_bataua	Oenocarpus_minor))	Manicaria_saccifera))	((Roystonea_regia	((((Sabal_domingensis	((Chamaedorea_seifrizii	Nypa_fruticans)	Pseudophoenix_vinifera))	(Phoenix_dactylifera	Serenoa_repens))	(Orania_palindan	Sclerosperma_profizianum))	(((Elaeis_oleifera	Elaeis_guineensis)	(Attalea_speciosa	Bactris_major))	(((Iriartea_deltoidea	Reinhardtia_simplex)	Reinhardtia_gracilis)	(Reinhardtia_latisecta	Reinhardtia_paiewonskiana)))))	(Pelagodoxa_henryana	Leopoldinia_pulchra)))))	((Veitchia_spiralis	Burretiokentia_grandiflora)	Kentiopsis_piersoniorum))	Calamus_caryotoides);
((Prestoea_acuminata	(((Manicaria_saccifera	((Pelagodoxa_henryana	Leopoldinia_pulchra)	((((((Orania_palindan	Sclerosperma_profizianum)	Chamaedorea_seifrizii)	((Nypa_fruticans	(Sabal_domingensis	Pseudophoenix_vinifera))	(Phoenix_dactylifera	Serenoa_repens)))	Roystonea_regia)	(((Elaeis_oleifera	Elaeis_guineensis)	(Podococcus_barteri	Bactris_major))	(Attalea_speciosa	(((Iriartea_deltoidea	Reinhardtia_simplex)	Reinhardtia_gracilis)	(Reinhardtia_latisecta	Reinhardtia_paiewonskiana)))))	(((((Veitchia_spiralis	Burretiokentia_grandiflora)	Kentiopsis_piersoniorum)	Hydriastele_microspadix)	(Heterospathe_cagayanensis	Dictyosperma_album))	Dypsis_decaryi))))	(Oenocarpus_bataua	Oenocarpus_minor))	Geonoma_undata))	Calamus_caryotoides);
((Pelagodoxa_henryana	(((Geonoma_undata	((((Veitchia_spiralis	Burretiokentia_grandiflora)	Kentiopsis_piersoniorum)	Hydriastele_microspadix)	((Heterospathe_cagayanensis	Dictyosperma_album)	Dypsis_decaryi)))	((Oenocarpus_bataua	Oenocarpus_minor)	(Prestoea_acuminata	Manicaria_saccifera)))	(((Orania_palindan	Sclerosperma_profizianum)	(((Chamaedorea_seifrizii	Nypa_fruticans)	(Sabal_domingensis	Pseudophoenix_vinifera))	(Phoenix_dactylifera	Serenoa_repens)))	((Leopoldinia_pulchra	Roystonea_regia)	(((Reinhardtia_simplex	(Reinhardtia_gracilis	Iriartea_deltoidea))	(Reinhardtia_latisecta	Reinhardtia_paiewonskiana))	((Elaeis_oleifera	Elaeis_guineensis)	(Bactris_major	(Podococcus_barteri	Attalea_speciosa))))))))	Calamus_caryotoides);
((Prestoea_acuminata	(((((Orania_palindan	Sclerosperma_profizianum)	((((Chamaedorea_seifrizii	Sabal_domingensis)	(Nypa_fruticans	Phoenix_dactylifera))	Serenoa_repens)	Pseudophoenix_vinifera))	((Bactris_major	((Reinhardtia_simplex	(Reinhardtia_gracilis	Iriartea_deltoidea))	(Reinhardtia_latisecta	Reinhardtia_paiewonskiana)))	((Leopoldinia_pulchra	(Roystonea_regia	(Elaeis_oleifera	Elaeis_guineensis)))	(Podococcus_barteri	Attalea_speciosa))))	(Geonoma_undata	Pelagodoxa_henryana))	(((Heterospathe_cagayanensis	Manicaria_saccifera)	(Oenocarpus_bataua	Oenocarpus_minor))	((Dictyosperma_album	(((Veitchia_spiralis	Burretiokentia_grandiflora)	Kentiopsis_piersoniorum)	Hydriastele_microspadix))	Dypsis_decaryi))))	Calamus_caryotoides);
((Phoenix_dactylifera	(Serenoa_repens	((((Leopoldinia_pulchra	((Attalea_speciosa	((Reinhardtia_simplex	(Reinhardtia_gracilis	Iriartea_deltoidea))	(Reinhardtia_latisecta	Reinhardtia_paiewonskiana)))	((Chamaedorea_seifrizii	(Elaeis_oleifera	Elaeis_guineensis))	Bactris_major)))	(Roystonea_regia	((Pelagodoxa_henryana	(((Heterospathe_cagayanensis	Dictyosperma_album)	((Veitchia_spiralis	(Burretiokentia_grandiflora	Kentiopsis_piersoniorum))	Hydriastele_microspadix))	Dypsis_decaryi))	((Geonoma_undata	((Oenocarpus_bataua	Oenocarpus_minor)	Prestoea_acuminata))	Manicaria_saccifera))))	(Orania_palindan	Sclerosperma_profizianum))	(Pseudophoenix_vinifera	((Podococcus_barteri	Nypa_fruticans)	Sabal_domingensis)))))	Calamus_caryotoides);
((Veitchia_spiralis	(Burretiokentia_grandiflora	(((Heterospathe_cagayanensis	(Hydriastele_microspadix	Dictyosperma_album))	(Dypsis_decaryi	(((Geonoma_undata	((Oenocarpus_bataua	Oenocarpus_minor)	Prestoea_acuminata))	Manicaria_saccifera)	((Pelagodoxa_henryana	((Orania_palindan	(Podococcus_barteri	Sclerosperma_profizianum))	(Chamaedorea_seifrizii	(((Nypa_fruticans	Pseudophoenix_vinifera)	Sabal_domingensis)	(Phoenix_dactylifera	Serenoa_repens)))))	((Attalea_speciosa	(Reinhardtia_simplex	((Reinhardtia_gracilis	Iriartea_deltoidea)	(Reinhardtia_latisecta	Reinhardtia_paiewonskiana))))	(Roystonea_regia	((Leopoldinia_pulchra	(Elaeis_oleifera	Elaeis_guineensis))	Bactris_major)))))))	Kentiopsis_piersoniorum)))	Calamus_caryotoides);
((Veitchia_spiralis	((Kentiopsis_piersoniorum	((Dictyosperma_album	(((((Heterospathe_cagayanensis	Geonoma_undata)	Manicaria_saccifera)	(Prestoea_acuminata	(Oenocarpus_minor	Oenocarpus_bataua)))	(((((Podococcus_barteri	Sclerosperma_profizianum)	Orania_palindan)	(((Sabal_domingensis	Pseudophoenix_vinifera)	(Chamaedorea_seifrizii	Nypa_fruticans))	(Serenoa_repens	Phoenix_dactylifera)))	(((Attalea_speciosa	(Elaeis_guineensis	Elaeis_oleifera))	(Bactris_major	((Reinhardtia_paiewonskiana	Reinhardtia_latisecta)	((Iriartea_deltoidea	Reinhardtia_gracilis)	Reinhardtia_simplex))))	Roystonea_regia))	(Leopoldinia_pulchra	Pelagodoxa_henryana)))	Dypsis_decaryi))	Hydriastele_microspadix))	Burretiokentia_grandiflora))	Calamus_caryotoides);
((((Heterospathe_cagayanensis	(Hydriastele_microspadix	Dictyosperma_album))	((Burretiokentia_grandiflora	Veitchia_spiralis)	Kentiopsis_piersoniorum))	((((Geonoma_undata	Manicaria_saccifera)	(Prestoea_acuminata	(Oenocarpus_minor	Oenocarpus_bataua)))	(((((Podococcus_barteri	Sclerosperma_profizianum)	Orania_palindan)	(((Chamaedorea_seifrizii	Sabal_domingensis)	(Nypa_fruticans	Pseudophoenix_vinifera))	(Serenoa_repens	Phoenix_dactylifera)))	((((Attalea_speciosa	(Reinhardtia_simplex	((Reinhardtia_paiewonskiana	Reinhardtia_latisecta)	(Iriartea_deltoidea	Reinhardtia_gracilis))))	Bactris_major)	(Elaeis_guineensis	Elaeis_oleifera))	Roystonea_regia))	(Leopoldinia_pulchra	Pelagodoxa_henryana)))	Dypsis_decaryi))	Calamus_caryotoides);
((((((Heterospathe_cagayanensis	Dictyosperma_album)	Hydriastele_microspadix)	(Dypsis_decaryi	(((Geonoma_undata	(Prestoea_acuminata	Manicaria_saccifera))	(Oenocarpus_minor	Oenocarpus_bataua))	((((Reinhardtia_paiewonskiana	Reinhardtia_latisecta)	((Iriartea_deltoidea	Reinhardtia_gracilis)	Reinhardtia_simplex))	((Bactris_major	Attalea_speciosa)	(Elaeis_guineensis	Elaeis_oleifera)))	(((Nypa_fruticans	Roystonea_regia)	(Leopoldinia_pulchra	Pelagodoxa_henryana))	(((Podococcus_barteri	Sclerosperma_profizianum)	Orania_palindan)	((Chamaedorea_seifrizii	Sabal_domingensis)	((Serenoa_repens	Phoenix_dactylifera)	Pseudophoenix_vinifera))))))))	(Burretiokentia_grandiflora	Veitchia_spiralis))	Kentiopsis_piersoniorum)	Calamus_caryotoides);
(((((Roystonea_regia	((Elaeis_guineensis	Elaeis_oleifera)	(((Reinhardtia_paiewonskiana	Reinhardtia_latisecta)	((Iriartea_deltoidea	Reinhardtia_gracilis)	Reinhardtia_simplex))	((Podococcus_barteri	Bactris_major)	Attalea_speciosa))))	((Sclerosperma_profizianum	Orania_palindan)	((Pseudophoenix_vinifera	(Serenoa_repens	(Chamaedorea_seifrizii	Sabal_domingensis)))	(Nypa_fruticans	Phoenix_dactylifera))))	(Leopoldinia_pulchra	Pelagodoxa_henryana))	((((Heterospathe_cagayanensis	Dictyosperma_album)	(Hydriastele_microspadix	((Burretiokentia_grandiflora	Veitchia_spiralis)	Kentiopsis_piersoniorum)))	Dypsis_decaryi)	(((Prestoea_acuminata	(Oenocarpus_minor	Oenocarpus_bataua))	Geonoma_undata)	Manicaria_saccifera)))	Calamus_caryotoides);
(((Burretiokentia_grandiflora	Veitchia_spiralis)	(Kentiopsis_piersoniorum	(((Dypsis_decaryi	((((Prestoea_acuminata	(Oenocarpus_minor	Oenocarpus_bataua))	Geonoma_undata)	Manicaria_saccifera)	((((Roystonea_regia	(Leopoldinia_pulchra	(((Elaeis_guineensis	Elaeis_oleifera)	((((Reinhardtia_paiewonskiana	Reinhardtia_latisecta)	(Reinhardtia_gracilis	Reinhardtia_simplex))	Iriartea_deltoidea)	(Podococcus_barteri	Bactris_major)))	Attalea_speciosa)))	(Sclerosperma_profizianum	Orania_palindan))	Pelagodoxa_henryana)	((Nypa_fruticans	Chamaedorea_seifrizii)	((Sabal_domingensis	Phoenix_dactylifera)	(Pseudophoenix_vinifera	Serenoa_repens))))))	(Heterospathe_cagayanensis	Dictyosperma_album))	Hydriastele_microspadix)))	Calamus_caryotoides);
(((((((((Reinhardtia_paiewonskiana	Reinhardtia_latisecta)	((Iriartea_deltoidea	Reinhardtia_gracilis)	Reinhardtia_simplex))	Bactris_major)	(Podococcus_barteri	Attalea_speciosa))	(Roystonea_regia	(Elaeis_guineensis	Elaeis_oleifera)))	(Leopoldinia_pulchra	(Pelagodoxa_henryana	(((((Burretiokentia_grandiflora	Veitchia_spiralis)	Kentiopsis_piersoniorum)	(Hydriastele_microspadix	(Heterospathe_cagayanensis	Dictyosperma_album)))	Dypsis_decaryi)	(((Oenocarpus_minor	Oenocarpus_bataua)	Geonoma_undata)	(Prestoea_acuminata	Manicaria_saccifera))))))	(Sclerosperma_profizianum	Orania_palindan))	((Phoenix_dactylifera	Serenoa_repens)	((Sabal_domingensis	Chamaedorea_seifrizii)	(Pseudophoenix_vinifera	Nypa_fruticans))))	Calamus_caryotoides);
((((((Heterospathe_cagayanensis	Geonoma_undata)	(((Dypsis_decaryi	(Hydriastele_microspadix	Dictyosperma_album))	(Veitchia_spiralis	Kentiopsis_piersoniorum))	Burretiokentia_grandiflora))	(Prestoea_acuminata	(Oenocarpus_bataua	Oenocarpus_minor)))	Manicaria_saccifera)	((Leopoldinia_pulchra	Pelagodoxa_henryana)	((Attalea_speciosa	((Elaeis_guineensis	Elaeis_oleifera)	(((Reinhardtia_paiewonskiana	Reinhardtia_latisecta)	((Iriartea_deltoidea	Reinhardtia_gracilis)	Reinhardtia_simplex))	Bactris_major)))	((((Podococcus_barteri	Sclerosperma_profizianum)	Orania_palindan)	((Phoenix_dactylifera	Serenoa_repens)	((Sabal_domingensis	(Nypa_fruticans	Chamaedorea_seifrizii))	Pseudophoenix_vinifera)))	Roystonea_regia))))	Calamus_caryotoides);
(((Burretiokentia_grandiflora	(Veitchia_spiralis	Kentiopsis_piersoniorum))	((Dictyosperma_album	(Dypsis_decaryi	((((Manicaria_saccifera	(Heterospathe_cagayanensis	Geonoma_undata))	(Leopoldinia_pulchra	Pelagodoxa_henryana))	(Prestoea_acuminata	(Oenocarpus_bataua	Oenocarpus_minor)))	((Roystonea_regia	(((Podococcus_barteri	Sclerosperma_profizianum)	Orania_palindan)	((Phoenix_dactylifera	Serenoa_repens)	((Chamaedorea_seifrizii	Sabal_domingensis)	(Nypa_fruticans	Pseudophoenix_vinifera)))))	(((Reinhardtia_paiewonskiana	Reinhardtia_latisecta)	((Iriartea_deltoidea	Reinhardtia_gracilis)	Reinhardtia_simplex))	((Attalea_speciosa	Bactris_major)	(Elaeis_guineensis	Elaeis_oleifera)))))))	Hydriastele_microspadix))	Calamus_caryotoides);
((Nypa_fruticans	(Pseudophoenix_vinifera	((((((((Hydriastele_microspadix	((Veitchia_spiralis	Burretiokentia_grandiflora)	Kentiopsis_piersoniorum))	(Heterospathe_cagayanensis	Dictyosperma_album))	Dypsis_decaryi)	(((Manicaria_saccifera	Geonoma_undata)	(Leopoldinia_pulchra	Pelagodoxa_henryana))	(Prestoea_acuminata	(Oenocarpus_bataua	Oenocarpus_minor))))	(Roystonea_regia	((Attalea_speciosa	(Podococcus_barteri	Bactris_major))	((Chamaedorea_seifrizii	(Elaeis_guineensis	Elaeis_oleifera))	((Reinhardtia_paiewonskiana	Reinhardtia_latisecta)	((Iriartea_deltoidea	Reinhardtia_gracilis)	Reinhardtia_simplex))))))	(Sclerosperma_profizianum	Orania_palindan))	(Phoenix_dactylifera	Serenoa_repens))	Sabal_domingensis)))	Calamus_caryotoides);
((Prestoea_acuminata	((Pelagodoxa_henryana	((Roystonea_regia	(((Podococcus_barteri	Sclerosperma_profizianum)	Orania_palindan)	(Chamaedorea_seifrizii	(((Serenoa_repens	Phoenix_dactylifera)	Sabal_domingensis)	(Nypa_fruticans	Pseudophoenix_vinifera)))))	(Bactris_major	((Elaeis_guineensis	Elaeis_oleifera)	(Attalea_speciosa	((Reinhardtia_paiewonskiana	Reinhardtia_latisecta)	((Reinhardtia_simplex	Reinhardtia_gracilis)	Iriartea_deltoidea)))))))	(((Oenocarpus_bataua	Oenocarpus_minor)	(Manicaria_saccifera	Leopoldinia_pulchra))	(Dypsis_decaryi	((((Veitchia_spiralis	Burretiokentia_grandiflora)	Kentiopsis_piersoniorum)	Hydriastele_microspadix)	((Geonoma_undata	Heterospathe_cagayanensis)	Dictyosperma_album))))))	Calamus_caryotoides);
(((((((((((Podococcus_barteri	Bactris_major)	Attalea_speciosa)	(Reinhardtia_simplex	((Reinhardtia_paiewonskiana	Reinhardtia_latisecta)	(Reinhardtia_gracilis	Iriartea_deltoidea))))	(Roystonea_regia	(Leopoldinia_pulchra	(Elaeis_guineensis	Elaeis_oleifera))))	((Orania_palindan	Sclerosperma_profizianum)	((Serenoa_repens	Phoenix_dactylifera)	((Chamaedorea_seifrizii	Sabal_domingensis)	(Pseudophoenix_vinifera	Nypa_fruticans)))))	Pelagodoxa_henryana)	(Dypsis_decaryi	((Heterospathe_cagayanensis	Dictyosperma_album)	((Veitchia_spiralis	(Burretiokentia_grandiflora	Kentiopsis_piersoniorum))	Hydriastele_microspadix))))	(Prestoea_acuminata	(Oenocarpus_bataua	Oenocarpus_minor)))	Manicaria_saccifera)	Geonoma_undata)	Calamus_caryotoides);
(((Kentiopsis_piersoniorum	(((((Pelagodoxa_henryana	((Manicaria_saccifera	Geonoma_undata)	(Leopoldinia_pulchra	(Prestoea_acuminata	(Oenocarpus_bataua	Oenocarpus_minor)))))	((Bactris_major	((Attalea_speciosa	((Reinhardtia_paiewonskiana	Reinhardtia_latisecta)	(Reinhardtia_simplex	(Iriartea_deltoidea	Reinhardtia_gracilis))))	(Elaeis_guineensis	Elaeis_oleifera)))	((((Phoenix_dactylifera	(Serenoa_repens	Roystonea_regia))	(Sabal_domingensis	(Pseudophoenix_vinifera	Nypa_fruticans)))	Podococcus_barteri)	((Orania_palindan	Sclerosperma_profizianum)	Chamaedorea_seifrizii))))	Dypsis_decaryi)	(Heterospathe_cagayanensis	Dictyosperma_album))	Hydriastele_microspadix))	(Veitchia_spiralis	Burretiokentia_grandiflora))	Calamus_caryotoides);
((Pelagodoxa_henryana	(((Manicaria_saccifera	Geonoma_undata)	(Prestoea_acuminata	(Oenocarpus_bataua	Oenocarpus_minor)))	(((((Roystonea_regia	Attalea_speciosa)	((Reinhardtia_paiewonskiana	Reinhardtia_latisecta)	(Reinhardtia_simplex	(Iriartea_deltoidea	Reinhardtia_gracilis))))	((Leopoldinia_pulchra	(Elaeis_guineensis	Elaeis_oleifera))	Bactris_major))	(((Phoenix_dactylifera	(Serenoa_repens	(Chamaedorea_seifrizii	Sabal_domingensis)))	(Pseudophoenix_vinifera	(Podococcus_barteri	Nypa_fruticans)))	(Orania_palindan	Sclerosperma_profizianum)))	((Dypsis_decaryi	(Hydriastele_microspadix	((Veitchia_spiralis	Burretiokentia_grandiflora)	Kentiopsis_piersoniorum)))	(Heterospathe_cagayanensis	Dictyosperma_album)))))	Calamus_caryotoides);
((Prestoea_acuminata	((((Bactris_major	(((Roystonea_regia	Attalea_speciosa)	((Reinhardtia_paiewonskiana	Reinhardtia_latisecta)	(Reinhardtia_simplex	(Iriartea_deltoidea	Reinhardtia_gracilis))))	(Elaeis_guineensis	Elaeis_oleifera)))	(Orania_palindan	Sclerosperma_profizianum))	((Podococcus_barteri	(Pseudophoenix_vinifera	(Nypa_fruticans	Phoenix_dactylifera)))	(Serenoa_repens	(Chamaedorea_seifrizii	Sabal_domingensis))))	(((Oenocarpus_bataua	Oenocarpus_minor)	(Manicaria_saccifera	Geonoma_undata))	((Leopoldinia_pulchra	Dypsis_decaryi)	(((Hydriastele_microspadix	((Veitchia_spiralis	Burretiokentia_grandiflora)	Kentiopsis_piersoniorum))	(Heterospathe_cagayanensis	Dictyosperma_album))	Pelagodoxa_henryana)))))	Calamus_caryotoides);
((Nypa_fruticans	(Phoenix_dactylifera	(((Orania_palindan	Sclerosperma_profizianum)	(((((((Hydriastele_microspadix	(Burretiokentia_grandiflora	(Kentiopsis_piersoniorum	Veitchia_spiralis)))	(Heterospathe_cagayanensis	Dictyosperma_album))	Dypsis_decaryi)	Geonoma_undata)	((Prestoea_acuminata	(Oenocarpus_bataua	Oenocarpus_minor))	Manicaria_saccifera))	Pelagodoxa_henryana)	(Leopoldinia_pulchra	((((Podococcus_barteri	Attalea_speciosa)	(Bactris_major	Roystonea_regia))	((Reinhardtia_paiewonskiana	Reinhardtia_latisecta)	(Reinhardtia_simplex	(Iriartea_deltoidea	Reinhardtia_gracilis))))	(Elaeis_guineensis	Elaeis_oleifera)))))	(Pseudophoenix_vinifera	(Serenoa_repens	(Chamaedorea_seifrizii	Sabal_domingensis))))))	Calamus_caryotoides);
((Nypa_fruticans	((Pseudophoenix_vinifera	(Chamaedorea_seifrizii	Sabal_domingensis))	((Phoenix_dactylifera	Serenoa_repens)	((((((Reinhardtia_simplex	(Reinhardtia_gracilis	Iriartea_deltoidea))	(Reinhardtia_paiewonskiana	Reinhardtia_latisecta))	((Elaeis_guineensis	Elaeis_oleifera)	(Bactris_major	Attalea_speciosa)))	Roystonea_regia)	(((((Prestoea_acuminata	(Oenocarpus_bataua	Oenocarpus_minor))	Geonoma_undata)	Manicaria_saccifera)	(((Kentiopsis_piersoniorum	(Burretiokentia_grandiflora	Veitchia_spiralis))	((Heterospathe_cagayanensis	Dictyosperma_album)	Hydriastele_microspadix))	(Leopoldinia_pulchra	Dypsis_decaryi)))	Pelagodoxa_henryana))	(Orania_palindan	(Sclerosperma_profizianum	Podococcus_barteri))))))	Calamus_caryotoides);
(((((Prestoea_acuminata	(Oenocarpus_bataua	Oenocarpus_minor))	Manicaria_saccifera)	(((Kentiopsis_piersoniorum	(Burretiokentia_grandiflora	Veitchia_spiralis))	((Heterospathe_cagayanensis	(Geonoma_undata	Dictyosperma_album))	Hydriastele_microspadix))	Dypsis_decaryi))	((Leopoldinia_pulchra	Pelagodoxa_henryana)	(((((Elaeis_guineensis	Elaeis_oleifera)	Bactris_major)	(Attalea_speciosa	((Reinhardtia_simplex	(Reinhardtia_gracilis	Iriartea_deltoidea))	(Reinhardtia_paiewonskiana	Reinhardtia_latisecta))))	Podococcus_barteri)	(Roystonea_regia	((Orania_palindan	Sclerosperma_profizianum)	((Serenoa_repens	((Sabal_domingensis	(Phoenix_dactylifera	Nypa_fruticans))	Chamaedorea_seifrizii))	Pseudophoenix_vinifera))))))	Calamus_caryotoides);
(((Kentiopsis_piersoniorum	(Burretiokentia_grandiflora	Veitchia_spiralis))	(((Dypsis_decaryi	(((Roystonea_regia	((Leopoldinia_pulchra	Pelagodoxa_henryana)	((Orania_palindan	Sclerosperma_profizianum)	((((Phoenix_dactylifera	Nypa_fruticans)	Serenoa_repens)	((Chamaedorea_seifrizii	Sabal_domingensis)	Pseudophoenix_vinifera))	Podococcus_barteri))))	(((Elaeis_guineensis	Elaeis_oleifera)	(Attalea_speciosa	Bactris_major))	((Reinhardtia_simplex	(Reinhardtia_gracilis	Iriartea_deltoidea))	(Reinhardtia_paiewonskiana	Reinhardtia_latisecta))))	((Geonoma_undata	(Prestoea_acuminata	(Oenocarpus_bataua	Oenocarpus_minor)))	Manicaria_saccifera)))	(Heterospathe_cagayanensis	Dictyosperma_album))	Hydriastele_microspadix))	Calamus_caryotoides);
(((Kentiopsis_piersoniorum	Veitchia_spiralis)	(((Burretiokentia_grandiflora	(Dypsis_decaryi	((((Orania_palindan	Sclerosperma_profizianum)	(((Elaeis_guineensis	Elaeis_oleifera)	(Attalea_speciosa	Bactris_major))	((Reinhardtia_simplex	(Reinhardtia_gracilis	Iriartea_deltoidea))	(Reinhardtia_paiewonskiana	Reinhardtia_latisecta))))	((Roystonea_regia	Nypa_fruticans)	((Pseudophoenix_vinifera	(Serenoa_repens	(Chamaedorea_seifrizii	Sabal_domingensis)))	Phoenix_dactylifera)))	((Leopoldinia_pulchra	Pelagodoxa_henryana)	(Podococcus_barteri	((Geonoma_undata	(Prestoea_acuminata	(Oenocarpus_bataua	Oenocarpus_minor)))	Manicaria_saccifera))))))	(Heterospathe_cagayanensis	Dictyosperma_album))	Hydriastele_microspadix))	Calamus_caryotoides);
((Prestoea_acuminata	(Geonoma_undata	(((Heterospathe_cagayanensis	Manicaria_saccifera)	((((Kentiopsis_piersoniorum	(Veitchia_spiralis	Burretiokentia_grandiflora))	(Leopoldinia_pulchra	(Pelagodoxa_henryana	Hydriastele_microspadix)))	(Dictyosperma_album	Dypsis_decaryi))	((((Pseudophoenix_vinifera	(Chamaedorea_seifrizii	Sabal_domingensis))	(Serenoa_repens	Phoenix_dactylifera))	(((Elaeis_guineensis	Elaeis_oleifera)	(Attalea_speciosa	(Podococcus_barteri	Bactris_major)))	((Reinhardtia_simplex	(Reinhardtia_gracilis	Iriartea_deltoidea))	(Reinhardtia_paiewonskiana	Reinhardtia_latisecta))))	((Roystonea_regia	Nypa_fruticans)	(Orania_palindan	Sclerosperma_profizianum)))))	(Oenocarpus_bataua	Oenocarpus_minor))))	Calamus_caryotoides);
((Prestoea_acuminata	(Geonoma_undata	((Heterospathe_cagayanensis	(Oenocarpus_minor	Oenocarpus_bataua))	(((((Chamaedorea_seifrizii	Nypa_fruticans)	((Pseudophoenix_vinifera	Serenoa_repens)	(Phoenix_dactylifera	Sabal_domingensis)))	((Orania_palindan	Sclerosperma_profizianum)	((((Elaeis_oleifera	Elaeis_guineensis)	(Attalea_speciosa	(Podococcus_barteri	Bactris_major)))	((Reinhardtia_paiewonskiana	Reinhardtia_latisecta)	((Iriartea_deltoidea	Reinhardtia_gracilis)	Reinhardtia_simplex)))	Roystonea_regia)))	((Leopoldinia_pulchra	Pelagodoxa_henryana)	((Dypsis_decaryi	((Veitchia_spiralis	(Burretiokentia_grandiflora	Kentiopsis_piersoniorum))	Hydriastele_microspadix))	Dictyosperma_album)))	Manicaria_saccifera))))	Calamus_caryotoides);
((Attalea_speciosa	(((Reinhardtia_paiewonskiana	Reinhardtia_latisecta)	((Iriartea_deltoidea	Reinhardtia_gracilis)	Reinhardtia_simplex))	(((((Leopoldinia_pulchra	Pelagodoxa_henryana)	(((Oenocarpus_minor	Oenocarpus_bataua)	Manicaria_saccifera)	((Prestoea_acuminata	(Dypsis_decaryi	((Kentiopsis_piersoniorum	(Veitchia_spiralis	Burretiokentia_grandiflora))	(Dictyosperma_album	Hydriastele_microspadix))))	(Geonoma_undata	Heterospathe_cagayanensis))))	Roystonea_regia)	((Pseudophoenix_vinifera	((Nypa_fruticans	Phoenix_dactylifera)	(Serenoa_repens	Sabal_domingensis)))	(Chamaedorea_seifrizii	(Orania_palindan	(Podococcus_barteri	Sclerosperma_profizianum)))))	((Elaeis_oleifera	Elaeis_guineensis)	Bactris_major))))	Calamus_caryotoides);
(((Prestoea_acuminata	(Oenocarpus_minor	Oenocarpus_bataua))	(Manicaria_saccifera	(((Dypsis_decaryi	(Hydriastele_microspadix	((Kentiopsis_piersoniorum	(Veitchia_spiralis	Burretiokentia_grandiflora))	Dictyosperma_album)))	(Geonoma_undata	Heterospathe_cagayanensis))	(((Leopoldinia_pulchra	(Roystonea_regia	(((Pseudophoenix_vinifera	((Chamaedorea_seifrizii	Sabal_domingensis)	Serenoa_repens))	(Nypa_fruticans	Phoenix_dactylifera))	(Orania_palindan	Sclerosperma_profizianum))))	(((Elaeis_oleifera	Elaeis_guineensis)	(Attalea_speciosa	(Podococcus_barteri	Bactris_major)))	((Reinhardtia_paiewonskiana	Reinhardtia_latisecta)	((Iriartea_deltoidea	Reinhardtia_gracilis)	Reinhardtia_simplex))))	Pelagodoxa_henryana))))	Calamus_caryotoides);
((Prestoea_acuminata	(Geonoma_undata	(((Heterospathe_cagayanensis	Manicaria_saccifera)	(((((((Serenoa_repens	Phoenix_dactylifera)	(Sabal_domingensis	((Chamaedorea_seifrizii	Nypa_fruticans)	Pseudophoenix_vinifera)))	(Orania_palindan	(Podococcus_barteri	Sclerosperma_profizianum)))	((((Elaeis_oleifera	Elaeis_guineensis)	(Attalea_speciosa	Bactris_major))	((Reinhardtia_paiewonskiana	Reinhardtia_latisecta)	((Iriartea_deltoidea	Reinhardtia_gracilis)	Reinhardtia_simplex)))	Roystonea_regia))	Leopoldinia_pulchra)	Pelagodoxa_henryana)	(Dypsis_decaryi	((Kentiopsis_piersoniorum	(Veitchia_spiralis	Burretiokentia_grandiflora))	(Hydriastele_microspadix	Dictyosperma_album)))))	(Oenocarpus_minor	Oenocarpus_bataua))))	Calamus_caryotoides);
(((Podococcus_barteri	Attalea_speciosa)	(Bactris_major	((((Reinhardtia_paiewonskiana	Reinhardtia_latisecta)	((Iriartea_deltoidea	Reinhardtia_gracilis)	Reinhardtia_simplex))	(((Pelagodoxa_henryana	((Geonoma_undata	(Roystonea_regia	((Oenocarpus_minor	Oenocarpus_bataua)	Prestoea_acuminata)))	(Leopoldinia_pulchra	Manicaria_saccifera)))	(((Kentiopsis_piersoniorum	Veitchia_spiralis)	((Hydriastele_microspadix	(Heterospathe_cagayanensis	Dictyosperma_album))	Dypsis_decaryi))	Burretiokentia_grandiflora))	(((Pseudophoenix_vinifera	(Nypa_fruticans	Phoenix_dactylifera))	(Serenoa_repens	(Chamaedorea_seifrizii	Sabal_domingensis)))	(Orania_palindan	Sclerosperma_profizianum))))	(Elaeis_oleifera	Elaeis_guineensis))))	Calamus_caryotoides);
((((Manicaria_saccifera	((Oenocarpus_minor	Oenocarpus_bataua)	Prestoea_acuminata))	((((Geonoma_undata	Kentiopsis_piersoniorum)	(Dypsis_decaryi	(Veitchia_spiralis	(Heterospathe_cagayanensis	Dictyosperma_album))))	Hydriastele_microspadix)	Burretiokentia_grandiflora))	(Pelagodoxa_henryana	((((Leopoldinia_pulchra	((Reinhardtia_paiewonskiana	Reinhardtia_latisecta)	((Reinhardtia_simplex	Reinhardtia_gracilis)	Iriartea_deltoidea)))	(Attalea_speciosa	(Bactris_major	(Elaeis_oleifera	Elaeis_guineensis))))	Roystonea_regia)	(((Nypa_fruticans	(Pseudophoenix_vinifera	(Chamaedorea_seifrizii	Sabal_domingensis)))	(Serenoa_repens	Phoenix_dactylifera))	(Orania_palindan	(Podococcus_barteri	Sclerosperma_profizianum))))))	Calamus_caryotoides);
((Burretiokentia_grandiflora	(((Oenocarpus_minor	Oenocarpus_bataua)	Prestoea_acuminata)	((Geonoma_undata	Manicaria_saccifera)	((Dypsis_decaryi	(Hydriastele_microspadix	((Heterospathe_cagayanensis	Dictyosperma_album)	(Veitchia_spiralis	Kentiopsis_piersoniorum))))	(Pelagodoxa_henryana	(((Leopoldinia_pulchra	(Elaeis_oleifera	Elaeis_guineensis))	(((Reinhardtia_paiewonskiana	Reinhardtia_latisecta)	(Reinhardtia_simplex	(Reinhardtia_gracilis	Iriartea_deltoidea)))	(Roystonea_regia	(Attalea_speciosa	(Podococcus_barteri	Bactris_major)))))	(((Nypa_fruticans	(Pseudophoenix_vinifera	(Chamaedorea_seifrizii	Sabal_domingensis)))	(Serenoa_repens	Phoenix_dactylifera))	(Orania_palindan	Sclerosperma_profizianum))))))))	Calamus_caryotoides);
((Attalea_speciosa	((Elaeis_oleifera	Elaeis_guineensis)	(((Reinhardtia_paiewonskiana	Reinhardtia_latisecta)	(Reinhardtia_simplex	(Reinhardtia_gracilis	Iriartea_deltoidea)))	(Bactris_major	(((Orania_palindan	(Podococcus_barteri	Sclerosperma_profizianum))	(((((Pseudophoenix_vinifera	(Nypa_fruticans	Chamaedorea_seifrizii))	(Sabal_domingensis	(Serenoa_repens	Phoenix_dactylifera)))	((((Oenocarpus_minor	Oenocarpus_bataua)	Prestoea_acuminata)	Manicaria_saccifera)	((Hydriastele_microspadix	(Dypsis_decaryi	(Heterospathe_cagayanensis	Dictyosperma_album)))	((Veitchia_spiralis	Burretiokentia_grandiflora)	Kentiopsis_piersoniorum))))	Geonoma_undata)	Pelagodoxa_henryana))	(Roystonea_regia	Leopoldinia_pulchra))))))	Calamus_caryotoides);
((((Nypa_fruticans	Chamaedorea_seifrizii)	((Serenoa_repens	Phoenix_dactylifera)	(Sabal_domingensis	Pseudophoenix_vinifera)))	(((((Oenocarpus_minor	Oenocarpus_bataua)	Geonoma_undata)	Manicaria_saccifera)	(((Heterospathe_cagayanensis	Dictyosperma_album)	(((Veitchia_spiralis	Burretiokentia_grandiflora)	Kentiopsis_piersoniorum)	Hydriastele_microspadix))	(Prestoea_acuminata	Dypsis_decaryi)))	(((Roystonea_regia	(Orania_palindan	Sclerosperma_profizianum))	(((Elaeis_oleifera	Elaeis_guineensis)	(Attalea_speciosa	((Reinhardtia_paiewonskiana	Reinhardtia_latisecta)	(Reinhardtia_simplex	(Reinhardtia_gracilis	Iriartea_deltoidea)))))	(Podococcus_barteri	Bactris_major)))	(Leopoldinia_pulchra	Pelagodoxa_henryana))))	Calamus_caryotoides);
((Pelagodoxa_henryana	(((Orania_palindan	Sclerosperma_profizianum)	(((Chamaedorea_seifrizii	((Nypa_fruticans	Pseudophoenix_vinifera)	((Sabal_domingensis	Serenoa_repens)	Phoenix_dactylifera)))	((((Prestoea_acuminata	(Oenocarpus_minor	Oenocarpus_bataua))	(Roystonea_regia	Geonoma_undata))	Manicaria_saccifera)	((Veitchia_spiralis	(Burretiokentia_grandiflora	Kentiopsis_piersoniorum))	((Dypsis_decaryi	Hydriastele_microspadix)	(Heterospathe_cagayanensis	Dictyosperma_album)))))	(((Reinhardtia_paiewonskiana	Reinhardtia_latisecta)	(Reinhardtia_simplex	(Reinhardtia_gracilis	Iriartea_deltoidea)))	(((Podococcus_barteri	Bactris_major)	(Elaeis_oleifera	Elaeis_guineensis))	Attalea_speciosa))))	Leopoldinia_pulchra))	Calamus_caryotoides);
((Phoenix_dactylifera	(Serenoa_repens	((Sabal_domingensis	(Pseudophoenix_vinifera	(Chamaedorea_seifrizii	Nypa_fruticans)))	((Orania_palindan	Sclerosperma_profizianum)	((((Manicaria_saccifera	(Prestoea_acuminata	(Geonoma_undata	(Leopoldinia_pulchra	(Oenocarpus_bataua	Oenocarpus_minor)))))	(Dypsis_decaryi	(((Hydriastele_microspadix	(Heterospathe_cagayanensis	Dictyosperma_album))	(Kentiopsis_piersoniorum	Veitchia_spiralis))	Burretiokentia_grandiflora)))	Pelagodoxa_henryana)	((((Reinhardtia_latisecta	Reinhardtia_paiewonskiana)	(Reinhardtia_simplex	(Iriartea_deltoidea	Reinhardtia_gracilis)))	((Elaeis_oleifera	Elaeis_guineensis)	(Attalea_speciosa	(Podococcus_barteri	Bactris_major))))	Roystonea_regia))))))	Calamus_caryotoides);
((Nypa_fruticans	(((Phoenix_dactylifera	Serenoa_repens)	((Orania_palindan	Sclerosperma_profizianum)	(((((Oenocarpus_bataua	Oenocarpus_minor)	Geonoma_undata)	((Pelagodoxa_henryana	Dypsis_decaryi)	((Hydriastele_microspadix	(Veitchia_spiralis	(Kentiopsis_piersoniorum	Burretiokentia_grandiflora)))	(Heterospathe_cagayanensis	Dictyosperma_album))))	(Prestoea_acuminata	Manicaria_saccifera))	(((Chamaedorea_seifrizii	(Elaeis_oleifera	Elaeis_guineensis))	((Podococcus_barteri	Attalea_speciosa)	Bactris_major))	(Roystonea_regia	(Leopoldinia_pulchra	((Reinhardtia_latisecta	Reinhardtia_paiewonskiana)	(Reinhardtia_simplex	(Iriartea_deltoidea	Reinhardtia_gracilis)))))))))	(Sabal_domingensis	Pseudophoenix_vinifera)))	Calamus_caryotoides);
((Veitchia_spiralis	((((((Heterospathe_cagayanensis	Dictyosperma_album)	Hydriastele_microspadix)	Dypsis_decaryi)	((((Geonoma_undata	Pelagodoxa_henryana)	(Leopoldinia_pulchra	Manicaria_saccifera))	(Prestoea_acuminata	(Oenocarpus_bataua	Oenocarpus_minor)))	((((((Reinhardtia_latisecta	Reinhardtia_paiewonskiana)	(Reinhardtia_simplex	(Iriartea_deltoidea	Reinhardtia_gracilis)))	(Roystonea_regia	(Podococcus_barteri	Attalea_speciosa)))	(Orania_palindan	Sclerosperma_profizianum))	((Elaeis_oleifera	Elaeis_guineensis)	Bactris_major))	(Chamaedorea_seifrizii	(((Pseudophoenix_vinifera	Phoenix_dactylifera)	(Sabal_domingensis	Serenoa_repens))	Nypa_fruticans)))))	Kentiopsis_piersoniorum)	Burretiokentia_grandiflora))	Calamus_caryotoides);
((((Phoenix_dactylifera	(((Chamaedorea_seifrizii	Sabal_domingensis)	Serenoa_repens)	Pseudophoenix_vinifera))	Nypa_fruticans)	((Orania_palindan	(Podococcus_barteri	Sclerosperma_profizianum))	((((Reinhardtia_latisecta	Reinhardtia_paiewonskiana)	((Reinhardtia_simplex	Reinhardtia_gracilis)	Iriartea_deltoidea))	((Elaeis_oleifera	Elaeis_guineensis)	(Bactris_major	Attalea_speciosa)))	(Roystonea_regia	((Manicaria_saccifera	(((((Veitchia_spiralis	(Kentiopsis_piersoniorum	Burretiokentia_grandiflora))	((Heterospathe_cagayanensis	Dictyosperma_album)	Hydriastele_microspadix))	(Dypsis_decaryi	Prestoea_acuminata))	Geonoma_undata)	(Oenocarpus_bataua	Oenocarpus_minor)))	(Pelagodoxa_henryana	Leopoldinia_pulchra))))))	Calamus_caryotoides);
(((Kentiopsis_piersoniorum	(Burretiokentia_grandiflora	Veitchia_spiralis))	((((((Pelagodoxa_henryana	(Leopoldinia_pulchra	(((((Chamaedorea_seifrizii	((((Nypa_fruticans	Pseudophoenix_vinifera)	Sabal_domingensis)	Podococcus_barteri)	(Phoenix_dactylifera	Serenoa_repens)))	(Orania_palindan	Sclerosperma_profizianum))	(((Reinhardtia_latisecta	Reinhardtia_paiewonskiana)	(Iriartea_deltoidea	Reinhardtia_gracilis))	Reinhardtia_simplex))	Roystonea_regia)	((Elaeis_oleifera	Elaeis_guineensis)	(Bactris_major	Attalea_speciosa)))))	((Oenocarpus_bataua	Oenocarpus_minor)	(Prestoea_acuminata	Manicaria_saccifera)))	Geonoma_undata)	Dypsis_decaryi)	(Heterospathe_cagayanensis	Dictyosperma_album))	Hydriastele_microspadix))	Calamus_caryotoides);
(((Leopoldinia_pulchra	Pelagodoxa_henryana)	((((((Elaeis_oleifera	Elaeis_guineensis)	(Bactris_major	Attalea_speciosa))	((Reinhardtia_latisecta	Reinhardtia_paiewonskiana)	((Iriartea_deltoidea	Reinhardtia_gracilis)	Reinhardtia_simplex)))	((Chamaedorea_seifrizii	((Pseudophoenix_vinifera	(Nypa_fruticans	Podococcus_barteri))	(Sabal_domingensis	(Phoenix_dactylifera	Serenoa_repens))))	(Orania_palindan	Sclerosperma_profizianum)))	Roystonea_regia)	(((Geonoma_undata	(Prestoea_acuminata	(Oenocarpus_bataua	Oenocarpus_minor)))	Manicaria_saccifera)	((Kentiopsis_piersoniorum	(Burretiokentia_grandiflora	Veitchia_spiralis))	((Heterospathe_cagayanensis	(Dypsis_decaryi	Dictyosperma_album))	Hydriastele_microspadix)))))	Calamus_caryotoides);
((Nypa_fruticans	(Podococcus_barteri	(((Chamaedorea_seifrizii	Sabal_domingensis)	((Phoenix_dactylifera	Serenoa_repens)	((Orania_palindan	Sclerosperma_profizianum)	((((Roystonea_regia	(Elaeis_oleifera	Elaeis_guineensis))	Bactris_major)	(Attalea_speciosa	((Reinhardtia_latisecta	Reinhardtia_paiewonskiana)	((Iriartea_deltoidea	Reinhardtia_gracilis)	Reinhardtia_simplex))))	((((Geonoma_undata	(Prestoea_acuminata	(Oenocarpus_bataua	Oenocarpus_minor)))	Manicaria_saccifera)	(((Heterospathe_cagayanensis	Dictyosperma_album)	(Hydriastele_microspadix	(Kentiopsis_piersoniorum	(Burretiokentia_grandiflora	Veitchia_spiralis))))	Dypsis_decaryi))	(Leopoldinia_pulchra	Pelagodoxa_henryana))))))	Pseudophoenix_vinifera)))	Calamus_caryotoides);
((((Kentiopsis_piersoniorum	Veitchia_spiralis)	(((Dypsis_decaryi	((Geonoma_undata	Heterospathe_cagayanensis)	((((Attalea_speciosa	Bactris_major)	(Elaeis_oleifera	Elaeis_guineensis))	(Roystonea_regia	(((Leopoldinia_pulchra	Pelagodoxa_henryana)	(((Phoenix_dactylifera	(Pseudophoenix_vinifera	(Serenoa_repens	Sabal_domingensis)))	((Nypa_fruticans	Podococcus_barteri)	Chamaedorea_seifrizii))	(Orania_palindan	Sclerosperma_profizianum)))	((Reinhardtia_latisecta	Reinhardtia_paiewonskiana)	((Iriartea_deltoidea	Reinhardtia_gracilis)	Reinhardtia_simplex)))))	((Prestoea_acuminata	(Oenocarpus_bataua	Oenocarpus_minor))	Manicaria_saccifera))))	Dictyosperma_album)	Hydriastele_microspadix))	Burretiokentia_grandiflora)	Calamus_caryotoides);
(((((Dypsis_decaryi	(Geonoma_undata	Dictyosperma_album))	((((Serenoa_repens	Phoenix_dactylifera)	((Nypa_fruticans	Pseudophoenix_vinifera)	(Chamaedorea_seifrizii	Sabal_domingensis)))	((Orania_palindan	Sclerosperma_profizianum)	(((((Reinhardtia_latisecta	Reinhardtia_paiewonskiana)	((Iriartea_deltoidea	Reinhardtia_gracilis)	Reinhardtia_simplex))	((Attalea_speciosa	(Podococcus_barteri	Bactris_major))	(Elaeis_oleifera	Elaeis_guineensis)))	Roystonea_regia)	(Leopoldinia_pulchra	Pelagodoxa_henryana))))	((Oenocarpus_bataua	Oenocarpus_minor)	(Manicaria_saccifera	Prestoea_acuminata))))	(Heterospathe_cagayanensis	Hydriastele_microspadix))	(Kentiopsis_piersoniorum	(Veitchia_spiralis	Burretiokentia_grandiflora)))	Calamus_caryotoides);
((Nypa_fruticans	(Pseudophoenix_vinifera	((Chamaedorea_seifrizii	Sabal_domingensis)	((((((Pelagodoxa_henryana	Attalea_speciosa)	(Podococcus_barteri	Bactris_major))	(Elaeis_oleifera	Elaeis_guineensis))	((Leopoldinia_pulchra	Roystonea_regia)	(((Reinhardtia_latisecta	(Iriartea_deltoidea	Reinhardtia_paiewonskiana))	(Reinhardtia_gracilis	Reinhardtia_simplex))	(Orania_palindan	Sclerosperma_profizianum))))	(((Manicaria_saccifera	Prestoea_acuminata)	(Geonoma_undata	(Oenocarpus_bataua	Oenocarpus_minor)))	((Dictyosperma_album	(Heterospathe_cagayanensis	(Hydriastele_microspadix	(Kentiopsis_piersoniorum	(Veitchia_spiralis	Burretiokentia_grandiflora)))))	Dypsis_decaryi)))	(Serenoa_repens	Phoenix_dactylifera)))))	Calamus_caryotoides);
(((Chamaedorea_seifrizii	(Nypa_fruticans	(Phoenix_dactylifera	(Pseudophoenix_vinifera	(Serenoa_repens	Sabal_domingensis)))))	((Sclerosperma_profizianum	Orania_palindan)	(((Leopoldinia_pulchra	Pelagodoxa_henryana)	((Dypsis_decaryi	(((Heterospathe_cagayanensis	Dictyosperma_album)	Hydriastele_microspadix)	(Burretiokentia_grandiflora	(Kentiopsis_piersoniorum	Veitchia_spiralis))))	(Manicaria_saccifera	(Geonoma_undata	(Prestoea_acuminata	(Oenocarpus_minor	Oenocarpus_bataua))))))	((((Reinhardtia_simplex	(Reinhardtia_gracilis	Iriartea_deltoidea))	(Reinhardtia_latisecta	Reinhardtia_paiewonskiana))	(((Podococcus_barteri	Bactris_major)	Attalea_speciosa)	(Elaeis_guineensis	Elaeis_oleifera)))	Roystonea_regia))))	Calamus_caryotoides);
((Hydriastele_microspadix	((Dictyosperma_album	(((((((Attalea_speciosa	((Reinhardtia_gracilis	(Iriartea_deltoidea	Reinhardtia_simplex))	(Reinhardtia_latisecta	Reinhardtia_paiewonskiana)))	((Podococcus_barteri	Bactris_major)	(Elaeis_guineensis	Elaeis_oleifera)))	(((Chamaedorea_seifrizii	((Sabal_domingensis	(Nypa_fruticans	Pseudophoenix_vinifera))	(Phoenix_dactylifera	Serenoa_repens)))	(Sclerosperma_profizianum	Orania_palindan))	Roystonea_regia))	Leopoldinia_pulchra)	Pelagodoxa_henryana)	(((Geonoma_undata	Heterospathe_cagayanensis)	(Prestoea_acuminata	(Oenocarpus_minor	Oenocarpus_bataua)))	Manicaria_saccifera))	Dypsis_decaryi))	((Kentiopsis_piersoniorum	Burretiokentia_grandiflora)	Veitchia_spiralis)))	Calamus_caryotoides);
((((Leopoldinia_pulchra	Pelagodoxa_henryana)	((((Podococcus_barteri	Bactris_major)	((Elaeis_guineensis	Elaeis_oleifera)	(Attalea_speciosa	(((Reinhardtia_gracilis	Reinhardtia_simplex)	Iriartea_deltoidea)	(Reinhardtia_latisecta	Reinhardtia_paiewonskiana)))))	Roystonea_regia)	((((Chamaedorea_seifrizii	Sabal_domingensis)	(Nypa_fruticans	Pseudophoenix_vinifera))	(Phoenix_dactylifera	Serenoa_repens))	(Sclerosperma_profizianum	Orania_palindan))))	((Manicaria_saccifera	(Geonoma_undata	(Prestoea_acuminata	(Oenocarpus_minor	Oenocarpus_bataua))))	(Dypsis_decaryi	((Hydriastele_microspadix	(Kentiopsis_piersoniorum	(Burretiokentia_grandiflora	Veitchia_spiralis)))	(Heterospathe_cagayanensis	Dictyosperma_album)))))	Calamus_caryotoides);
((Phoenix_dactylifera	(Serenoa_repens	(((Sclerosperma_profizianum	Orania_palindan)	(Roystonea_regia	(((((Heterospathe_cagayanensis	(Prestoea_acuminata	(Oenocarpus_minor	Oenocarpus_bataua)))	(Manicaria_saccifera	Geonoma_undata))	(Dypsis_decaryi	((Dictyosperma_album	Hydriastele_microspadix)	(Burretiokentia_grandiflora	(Veitchia_spiralis	Kentiopsis_piersoniorum)))))	(Leopoldinia_pulchra	Pelagodoxa_henryana))	(((Elaeis_guineensis	Elaeis_oleifera)	(Attalea_speciosa	(Podococcus_barteri	Bactris_major)))	((Reinhardtia_gracilis	Reinhardtia_simplex)	((Reinhardtia_paiewonskiana	Iriartea_deltoidea)	Reinhardtia_latisecta))))))	(Sabal_domingensis	((Nypa_fruticans	Chamaedorea_seifrizii)	Pseudophoenix_vinifera)))))	Calamus_caryotoides);
(((((((Podococcus_barteri	Sclerosperma_profizianum)	Orania_palindan)	((((((Geonoma_undata	Heterospathe_cagayanensis)	(Prestoea_acuminata	(Oenocarpus_minor	Oenocarpus_bataua)))	Manicaria_saccifera)	((Dictyosperma_album	(Dypsis_decaryi	(Burretiokentia_grandiflora	(Veitchia_spiralis	Kentiopsis_piersoniorum))))	Hydriastele_microspadix))	Pelagodoxa_henryana)	(((Elaeis_guineensis	Elaeis_oleifera)	(Attalea_speciosa	Bactris_major))	((Roystonea_regia	Leopoldinia_pulchra)	((Iriartea_deltoidea	(Reinhardtia_simplex	Reinhardtia_gracilis))	(Reinhardtia_paiewonskiana	Reinhardtia_latisecta))))))	((Serenoa_repens	Sabal_domingensis)	Pseudophoenix_vinifera))	(Phoenix_dactylifera	Chamaedorea_seifrizii))	Nypa_fruticans)	Calamus_caryotoides);
((((Sabal_domingensis	Pseudophoenix_vinifera)	(((Sclerosperma_profizianum	Orania_palindan)	(((((Geonoma_undata	(Prestoea_acuminata	(Oenocarpus_minor	Oenocarpus_bataua)))	Manicaria_saccifera)	(((Heterospathe_cagayanensis	Dictyosperma_album)	((Veitchia_spiralis	(Kentiopsis_piersoniorum	Burretiokentia_grandiflora))	Hydriastele_microspadix))	Dypsis_decaryi))	Pelagodoxa_henryana)	(Roystonea_regia	((((Podococcus_barteri	Bactris_major)	(Attalea_speciosa	(Elaeis_guineensis	Elaeis_oleifera)))	((Reinhardtia_simplex	Reinhardtia_gracilis)	(Reinhardtia_paiewonskiana	(Iriartea_deltoidea	Reinhardtia_latisecta))))	Leopoldinia_pulchra))))	(Phoenix_dactylifera	Serenoa_repens)))	(Nypa_fruticans	Chamaedorea_seifrizii))	Calamus_caryotoides);
((Prestoea_acuminata	((Oenocarpus_minor	Oenocarpus_bataua)	((Manicaria_saccifera	Geonoma_undata)	((((Heterospathe_cagayanensis	Dictyosperma_album)	((Kentiopsis_piersoniorum	(Burretiokentia_grandiflora	Veitchia_spiralis))	Hydriastele_microspadix))	Dypsis_decaryi)	(Pelagodoxa_henryana	(((Podococcus_barteri	Bactris_major)	(Leopoldinia_pulchra	(Elaeis_guineensis	Elaeis_oleifera)))	(((((Phoenix_dactylifera	Serenoa_repens)	(Sabal_domingensis	(Nypa_fruticans	Pseudophoenix_vinifera)))	Chamaedorea_seifrizii)	(Sclerosperma_profizianum	Orania_palindan))	((Roystonea_regia	Attalea_speciosa)	((Reinhardtia_simplex	Reinhardtia_gracilis)	(Reinhardtia_latisecta	(Reinhardtia_paiewonskiana	Iriartea_deltoidea)))))))))))	Calamus_caryotoides);
(((Manicaria_saccifera	(Oenocarpus_minor	Oenocarpus_bataua))	((((Kentiopsis_piersoniorum	(Burretiokentia_grandiflora	Veitchia_spiralis))	((Heterospathe_cagayanensis	Dictyosperma_album)	Hydriastele_microspadix))	(Prestoea_acuminata	Dypsis_decaryi))	(Geonoma_undata	((((Roystonea_regia	Attalea_speciosa)	((Reinhardtia_simplex	(Iriartea_deltoidea	Reinhardtia_gracilis))	(Reinhardtia_latisecta	Reinhardtia_paiewonskiana)))	((Podococcus_barteri	Bactris_major)	((((Phoenix_dactylifera	(Pseudophoenix_vinifera	(Serenoa_repens	Sabal_domingensis)))	(Chamaedorea_seifrizii	Nypa_fruticans))	(Sclerosperma_profizianum	Orania_palindan))	(Leopoldinia_pulchra	Pelagodoxa_henryana))))	(Elaeis_guineensis	Elaeis_oleifera)))))	Calamus_caryotoides);
(((Burretiokentia_grandiflora	Veitchia_spiralis)	((((Heterospathe_cagayanensis	((Geonoma_undata	Dypsis_decaryi)	Dictyosperma_album))	Hydriastele_microspadix)	((Pelagodoxa_henryana	((((((Phoenix_dactylifera	Serenoa_repens)	((Pseudophoenix_vinifera	(Chamaedorea_seifrizii	(Podococcus_barteri	Nypa_fruticans)))	Sabal_domingensis))	(Sclerosperma_profizianum	Orania_palindan))	((Bactris_major	(Attalea_speciosa	(Elaeis_guineensis	Elaeis_oleifera)))	(Reinhardtia_simplex	(Reinhardtia_latisecta	(Iriartea_deltoidea	(Reinhardtia_gracilis	Reinhardtia_paiewonskiana))))))	Roystonea_regia)	Leopoldinia_pulchra))	((Prestoea_acuminata	Manicaria_saccifera)	(Oenocarpus_minor	Oenocarpus_bataua))))	Kentiopsis_piersoniorum))	Calamus_caryotoides);
((Veitchia_spiralis	(((((Dypsis_decaryi	Burretiokentia_grandiflora)	((Pelagodoxa_henryana	((Leopoldinia_pulchra	((((Phoenix_dactylifera	Serenoa_repens)	((Pseudophoenix_vinifera	Sabal_domingensis)	(Chamaedorea_seifrizii	Nypa_fruticans)))	(Sclerosperma_profizianum	Orania_palindan))	(((Attalea_speciosa	((Reinhardtia_gracilis	Reinhardtia_simplex)	((Reinhardtia_paiewonskiana	Iriartea_deltoidea)	Reinhardtia_latisecta)))	(Podococcus_barteri	Bactris_major))	(Elaeis_guineensis	Elaeis_oleifera))))	Roystonea_regia))	(Manicaria_saccifera	(Prestoea_acuminata	(Oenocarpus_bataua	Oenocarpus_minor)))))	(Heterospathe_cagayanensis	(Geonoma_undata	Dictyosperma_album)))	Hydriastele_microspadix)	Kentiopsis_piersoniorum))	Calamus_caryotoides);
((((Dypsis_decaryi	((Heterospathe_cagayanensis	Dictyosperma_album)	(Hydriastele_microspadix	((Burretiokentia_grandiflora	Veitchia_spiralis)	Kentiopsis_piersoniorum))))	(Manicaria_saccifera	((Prestoea_acuminata	(Oenocarpus_bataua	Oenocarpus_minor))	Geonoma_undata)))	((((((Serenoa_repens	Phoenix_dactylifera)	(((Chamaedorea_seifrizii	Nypa_fruticans)	Pseudophoenix_vinifera)	Sabal_domingensis))	(Orania_palindan	(Podococcus_barteri	Sclerosperma_profizianum)))	Roystonea_regia)	(Leopoldinia_pulchra	(((Reinhardtia_paiewonskiana	Reinhardtia_latisecta)	((Reinhardtia_simplex	Reinhardtia_gracilis)	Iriartea_deltoidea))	((Elaeis_oleifera	Elaeis_guineensis)	(Attalea_speciosa	Bactris_major)))))	Pelagodoxa_henryana))	Calamus_caryotoides);
((Prestoea_acuminata	((Oenocarpus_bataua	Oenocarpus_minor)	(((((((Elaeis_oleifera	Elaeis_guineensis)	(Roystonea_regia	Attalea_speciosa))	((Bactris_major	((Podococcus_barteri	(((Pseudophoenix_vinifera	(Sabal_domingensis	Serenoa_repens))	Phoenix_dactylifera)	(Chamaedorea_seifrizii	Nypa_fruticans)))	(Orania_palindan	Sclerosperma_profizianum)))	((Reinhardtia_paiewonskiana	Reinhardtia_latisecta)	(Reinhardtia_gracilis	(Iriartea_deltoidea	Reinhardtia_simplex)))))	Leopoldinia_pulchra)	Pelagodoxa_henryana)	((Heterospathe_cagayanensis	(Geonoma_undata	(Dictyosperma_album	Dypsis_decaryi)))	(Hydriastele_microspadix	(Burretiokentia_grandiflora	(Veitchia_spiralis	Kentiopsis_piersoniorum)))))	Manicaria_saccifera)))	Calamus_caryotoides);
((Nypa_fruticans	((Pseudophoenix_vinifera	(Sabal_domingensis	((Serenoa_repens	Phoenix_dactylifera)	((Chamaedorea_seifrizii	(Sclerosperma_profizianum	Orania_palindan))	(((Leopoldinia_pulchra	(Roystonea_regia	Pelagodoxa_henryana))	((((Heterospathe_cagayanensis	Dictyosperma_album)	(Hydriastele_microspadix	((Burretiokentia_grandiflora	Veitchia_spiralis)	Kentiopsis_piersoniorum)))	Dypsis_decaryi)	(Manicaria_saccifera	(Geonoma_undata	(Prestoea_acuminata	(Oenocarpus_bataua	Oenocarpus_minor))))))	((Bactris_major	(Elaeis_oleifera	Elaeis_guineensis))	(((Reinhardtia_paiewonskiana	Reinhardtia_latisecta)	(Reinhardtia_gracilis	(Iriartea_deltoidea	Reinhardtia_simplex)))	Attalea_speciosa)))))))	Podococcus_barteri))	Calamus_caryotoides);
((Phoenix_dactylifera	(((((((Heterospathe_cagayanensis	Dictyosperma_album)	(Hydriastele_microspadix	(Veitchia_spiralis	(Kentiopsis_piersoniorum	Burretiokentia_grandiflora))))	Dypsis_decaryi)	(Manicaria_saccifera	(Geonoma_undata	(Prestoea_acuminata	(Oenocarpus_bataua	Oenocarpus_minor)))))	((Roystonea_regia	((Leopoldinia_pulchra	Pelagodoxa_henryana)	(Attalea_speciosa	(((((Reinhardtia_paiewonskiana	Reinhardtia_latisecta)	Reinhardtia_simplex)	(Reinhardtia_gracilis	Iriartea_deltoidea))	(Podococcus_barteri	Bactris_major))	(Chamaedorea_seifrizii	(Elaeis_oleifera	Elaeis_guineensis))))))	(Sclerosperma_profizianum	Orania_palindan)))	((Nypa_fruticans	Pseudophoenix_vinifera)	Sabal_domingensis))	Serenoa_repens))	Calamus_caryotoides);
(((((Kentiopsis_piersoniorum	(Burretiokentia_grandiflora	Veitchia_spiralis))	(Hydriastele_microspadix	(Dypsis_decaryi	((Geonoma_undata	Heterospathe_cagayanensis)	Dictyosperma_album))))	((Prestoea_acuminata	(Oenocarpus_bataua	Oenocarpus_minor))	Manicaria_saccifera))	(((((Podococcus_barteri	Bactris_major)	((Roystonea_regia	(Elaeis_oleifera	Elaeis_guineensis))	(Attalea_speciosa	((Reinhardtia_paiewonskiana	Reinhardtia_latisecta)	((Iriartea_deltoidea	Reinhardtia_gracilis)	Reinhardtia_simplex)))))	(Nypa_fruticans	(Sclerosperma_profizianum	Orania_palindan)))	(((Serenoa_repens	(Chamaedorea_seifrizii	Sabal_domingensis))	Phoenix_dactylifera)	Pseudophoenix_vinifera))	(Leopoldinia_pulchra	Pelagodoxa_henryana)))	Calamus_caryotoides);
(((((Nypa_fruticans	Pseudophoenix_vinifera)	(Chamaedorea_seifrizii	Sabal_domingensis))	(Phoenix_dactylifera	Serenoa_repens))	(((Roystonea_regia	(Pelagodoxa_henryana	((((Kentiopsis_piersoniorum	(Burretiokentia_grandiflora	Veitchia_spiralis))	(Hydriastele_microspadix	(Heterospathe_cagayanensis	Dictyosperma_album)))	Dypsis_decaryi)	(Manicaria_saccifera	(Geonoma_undata	(Leopoldinia_pulchra	(Prestoea_acuminata	(Oenocarpus_bataua	Oenocarpus_minor))))))))	(((Reinhardtia_paiewonskiana	Reinhardtia_latisecta)	((Iriartea_deltoidea	Reinhardtia_gracilis)	Reinhardtia_simplex))	((Bactris_major	(Elaeis_oleifera	Elaeis_guineensis))	(Podococcus_barteri	Attalea_speciosa))))	(Sclerosperma_profizianum	Orania_palindan)))	Calamus_caryotoides);
((Dypsis_decaryi	(((((Prestoea_acuminata	Manicaria_saccifera)	(Geonoma_undata	(Oenocarpus_bataua	Oenocarpus_minor)))	(((Roystonea_regia	(((Reinhardtia_paiewonskiana	Reinhardtia_latisecta)	((Iriartea_deltoidea	Reinhardtia_gracilis)	Reinhardtia_simplex))	((Elaeis_oleifera	Elaeis_guineensis)	(Attalea_speciosa	(Podococcus_barteri	Bactris_major)))))	(Sclerosperma_profizianum	Orania_palindan))	((Leopoldinia_pulchra	Pelagodoxa_henryana)	(((Phoenix_dactylifera	Serenoa_repens)	(Chamaedorea_seifrizii	Sabal_domingensis))	Nypa_fruticans))))	((Heterospathe_cagayanensis	Dictyosperma_album)	((Kentiopsis_piersoniorum	(Burretiokentia_grandiflora	Veitchia_spiralis))	Hydriastele_microspadix)))	Pseudophoenix_vinifera))	Calamus_caryotoides);
(((((Heterospathe_cagayanensis	Dictyosperma_album)	Hydriastele_microspadix)	(((Manicaria_saccifera	(Geonoma_undata	(Prestoea_acuminata	(Oenocarpus_bataua	Oenocarpus_minor))))	((((Nypa_fruticans	Pseudophoenix_vinifera)	(Phoenix_dactylifera	(Serenoa_repens	Sabal_domingensis)))	(Pelagodoxa_henryana	((((Roystonea_regia	Attalea_speciosa)	((Reinhardtia_paiewonskiana	Reinhardtia_latisecta)	((Iriartea_deltoidea	Reinhardtia_gracilis)	Reinhardtia_simplex)))	((Leopoldinia_pulchra	(Elaeis_oleifera	Elaeis_guineensis))	(Podococcus_barteri	Bactris_major)))	(Sclerosperma_profizianum	Orania_palindan))))	Chamaedorea_seifrizii))	Dypsis_decaryi))	(Kentiopsis_piersoniorum	(Burretiokentia_grandiflora	Veitchia_spiralis)))	Calamus_caryotoides);
(((Geonoma_undata	(Prestoea_acuminata	(Oenocarpus_bataua	Oenocarpus_minor)))	(((((((Bactris_major	(Leopoldinia_pulchra	(Elaeis_oleifera	Elaeis_guineensis)))	(Attalea_speciosa	((Reinhardtia_paiewonskiana	Reinhardtia_latisecta)	((Reinhardtia_simplex	Reinhardtia_gracilis)	Iriartea_deltoidea))))	Roystonea_regia)	(Nypa_fruticans	(((Phoenix_dactylifera	((Pseudophoenix_vinifera	Serenoa_repens)	Sabal_domingensis))	(Chamaedorea_seifrizii	(Sclerosperma_profizianum	Orania_palindan)))	Podococcus_barteri)))	Pelagodoxa_henryana)	(Dypsis_decaryi	(((Veitchia_spiralis	(Kentiopsis_piersoniorum	Burretiokentia_grandiflora))	Hydriastele_microspadix)	(Heterospathe_cagayanensis	Dictyosperma_album))))	Manicaria_saccifera))	Calamus_caryotoides);
((Phoenix_dactylifera	(Serenoa_repens	(Nypa_fruticans	((Chamaedorea_seifrizii	Sabal_domingensis)	(Pseudophoenix_vinifera	((Sclerosperma_profizianum	Orania_palindan)	(((Leopoldinia_pulchra	((Manicaria_saccifera	(Geonoma_undata	((Prestoea_acuminata	(Oenocarpus_bataua	Oenocarpus_minor))	Heterospathe_cagayanensis)))	(Pelagodoxa_henryana	(Dypsis_decaryi	((Dictyosperma_album	Hydriastele_microspadix)	((Veitchia_spiralis	Burretiokentia_grandiflora)	Kentiopsis_piersoniorum))))))	(((Elaeis_oleifera	Elaeis_guineensis)	((((Iriartea_deltoidea	Reinhardtia_gracilis)	Reinhardtia_simplex)	(Reinhardtia_paiewonskiana	Reinhardtia_latisecta))	(Podococcus_barteri	Bactris_major)))	Attalea_speciosa))	Roystonea_regia)))))))	Calamus_caryotoides);
((((Hydriastele_microspadix	((Geonoma_undata	Heterospathe_cagayanensis)	(Dypsis_decaryi	Dictyosperma_album)))	((((Leopoldinia_pulchra	Prestoea_acuminata)	(Oenocarpus_bataua	Oenocarpus_minor))	Manicaria_saccifera)	((((Attalea_speciosa	((Reinhardtia_gracilis	Reinhardtia_simplex)	(Reinhardtia_paiewonskiana	(Iriartea_deltoidea	Reinhardtia_latisecta))))	(Bactris_major	(Roystonea_regia	(Elaeis_guineensis	Elaeis_oleifera))))	((((Pseudophoenix_vinifera	(Chamaedorea_seifrizii	Sabal_domingensis))	(Podococcus_barteri	Nypa_fruticans))	(Serenoa_repens	Phoenix_dactylifera))	(Orania_palindan	Sclerosperma_profizianum)))	Pelagodoxa_henryana)))	((Burretiokentia_grandiflora	Veitchia_spiralis)	Kentiopsis_piersoniorum))	Calamus_caryotoides);
((((Burretiokentia_grandiflora	Veitchia_spiralis)	Kentiopsis_piersoniorum)	((Dictyosperma_album	(Dypsis_decaryi	((Geonoma_undata	Heterospathe_cagayanensis)	((((Leopoldinia_pulchra	(((Elaeis_guineensis	Elaeis_oleifera)	((((Iriartea_deltoidea	Reinhardtia_gracilis)	Reinhardtia_simplex)	(Reinhardtia_paiewonskiana	Reinhardtia_latisecta))	(Roystonea_regia	(Attalea_speciosa	Bactris_major))))	(((((Podococcus_barteri	Nypa_fruticans)	Pseudophoenix_vinifera)	(Chamaedorea_seifrizii	Sabal_domingensis))	(Serenoa_repens	Phoenix_dactylifera))	(Orania_palindan	Sclerosperma_profizianum))))	Pelagodoxa_henryana)	(Prestoea_acuminata	(Oenocarpus_bataua	Oenocarpus_minor)))	Manicaria_saccifera))))	Hydriastele_microspadix))	Calamus_caryotoides);
((Veitchia_spiralis	((Kentiopsis_piersoniorum	((Dictyosperma_album	(Dypsis_decaryi	(((Prestoea_acuminata	(Oenocarpus_bataua	Oenocarpus_minor))	((Geonoma_undata	Heterospathe_cagayanensis)	Manicaria_saccifera))	((Leopoldinia_pulchra	Pelagodoxa_henryana)	(((Reinhardtia_simplex	((Reinhardtia_gracilis	Reinhardtia_paiewonskiana)	(Reinhardtia_latisecta	Iriartea_deltoidea)))	((Attalea_speciosa	Bactris_major)	(Chamaedorea_seifrizii	(Elaeis_guineensis	Elaeis_oleifera))))	(((((Pseudophoenix_vinifera	(Serenoa_repens	Sabal_domingensis))	(Nypa_fruticans	Phoenix_dactylifera))	Podococcus_barteri)	(Orania_palindan	Sclerosperma_profizianum))	Roystonea_regia))))))	Hydriastele_microspadix))	Burretiokentia_grandiflora))	Calamus_caryotoides);
(((Geonoma_undata	Heterospathe_cagayanensis)	(Manicaria_saccifera	((((((((Nypa_fruticans	(Phoenix_dactylifera	Serenoa_repens))	(Pseudophoenix_vinifera	(Chamaedorea_seifrizii	Sabal_domingensis)))	(Orania_palindan	Sclerosperma_profizianum))	(Roystonea_regia	((Podococcus_barteri	Attalea_speciosa)	((Elaeis_guineensis	Elaeis_oleifera)	(Bactris_major	((Reinhardtia_gracilis	Reinhardtia_simplex)	(Reinhardtia_latisecta	(Iriartea_deltoidea	Reinhardtia_paiewonskiana))))))))	Leopoldinia_pulchra)	Pelagodoxa_henryana)	((((Burretiokentia_grandiflora	Veitchia_spiralis)	Kentiopsis_piersoniorum)	(Dictyosperma_album	Hydriastele_microspadix))	Dypsis_decaryi))	(Prestoea_acuminata	(Oenocarpus_bataua	Oenocarpus_minor)))))	Calamus_caryotoides);
((Nypa_fruticans	((Phoenix_dactylifera	(Orania_palindan	Sclerosperma_profizianum))	(((((Elaeis_guineensis	Elaeis_oleifera)	(Podococcus_barteri	Bactris_major))	(Attalea_speciosa	(((Iriartea_deltoidea	Reinhardtia_gracilis)	Reinhardtia_simplex)	(Reinhardtia_latisecta	Reinhardtia_paiewonskiana))))	((Pelagodoxa_henryana	((((Veitchia_spiralis	(Kentiopsis_piersoniorum	Burretiokentia_grandiflora))	Hydriastele_microspadix)	(Dypsis_decaryi	Dictyosperma_album))	((Prestoea_acuminata	(Oenocarpus_bataua	Oenocarpus_minor))	(Manicaria_saccifera	(Leopoldinia_pulchra	(Geonoma_undata	Heterospathe_cagayanensis))))))	Roystonea_regia))	(Pseudophoenix_vinifera	(Serenoa_repens	(Chamaedorea_seifrizii	Sabal_domingensis))))))	Calamus_caryotoides);
((Pelagodoxa_henryana	(((((Kentiopsis_piersoniorum	(Burretiokentia_grandiflora	Veitchia_spiralis))	Hydriastele_microspadix)	(Dypsis_decaryi	(Heterospathe_cagayanensis	Dictyosperma_album)))	((Prestoea_acuminata	(Oenocarpus_bataua	Oenocarpus_minor))	(Manicaria_saccifera	Geonoma_undata)))	(Leopoldinia_pulchra	(Roystonea_regia	((((Serenoa_repens	Phoenix_dactylifera)	((Chamaedorea_seifrizii	(Podococcus_barteri	Nypa_fruticans))	(Pseudophoenix_vinifera	Sabal_domingensis)))	(Orania_palindan	Sclerosperma_profizianum))	(((Elaeis_guineensis	Elaeis_oleifera)	Bactris_major)	(Attalea_speciosa	(((Iriartea_deltoidea	Reinhardtia_gracilis)	Reinhardtia_simplex)	(Reinhardtia_latisecta	Reinhardtia_paiewonskiana)))))))))	Calamus_caryotoides);
((Prestoea_acuminata	(((Oenocarpus_bataua	Oenocarpus_minor)	((Heterospathe_cagayanensis	Manicaria_saccifera)	(((Roystonea_regia	((Leopoldinia_pulchra	((Elaeis_guineensis	Elaeis_oleifera)	((Attalea_speciosa	Bactris_major)	(((Reinhardtia_simplex	Reinhardtia_gracilis)	Iriartea_deltoidea)	(Reinhardtia_latisecta	Reinhardtia_paiewonskiana)))))	(((Serenoa_repens	Phoenix_dactylifera)	(((Podococcus_barteri	Nypa_fruticans)	Pseudophoenix_vinifera)	(Chamaedorea_seifrizii	Sabal_domingensis)))	(Orania_palindan	Sclerosperma_profizianum))))	Pelagodoxa_henryana)	((Dictyosperma_album	((Veitchia_spiralis	Hydriastele_microspadix)	(Kentiopsis_piersoniorum	Burretiokentia_grandiflora)))	Dypsis_decaryi))))	Geonoma_undata))	Calamus_caryotoides);
((((((Elaeis_guineensis	Elaeis_oleifera)	Attalea_speciosa)	(Roystonea_regia	((Leopoldinia_pulchra	Bactris_major)	(((Reinhardtia_latisecta	Reinhardtia_paiewonskiana)	(Reinhardtia_gracilis	Iriartea_deltoidea))	Reinhardtia_simplex))))	((((Podococcus_barteri	Nypa_fruticans)	((Phoenix_dactylifera	Serenoa_repens)	Pseudophoenix_vinifera))	(Chamaedorea_seifrizii	Sabal_domingensis))	(Orania_palindan	Sclerosperma_profizianum)))	(((Prestoea_acuminata	(Oenocarpus_bataua	Oenocarpus_minor))	(Manicaria_saccifera	(Geonoma_undata	Heterospathe_cagayanensis)))	(Pelagodoxa_henryana	((Dictyosperma_album	(Hydriastele_microspadix	(Veitchia_spiralis	(Burretiokentia_grandiflora	Kentiopsis_piersoniorum))))	Dypsis_decaryi))))	Calamus_caryotoides);
(((Attalea_speciosa	Podococcus_barteri)	(((Reinhardtia_latisecta	Reinhardtia_paiewonskiana)	((Reinhardtia_gracilis	Iriartea_deltoidea)	Reinhardtia_simplex))	((((((Phoenix_dactylifera	Serenoa_repens)	((Chamaedorea_seifrizii	Sabal_domingensis)	(Nypa_fruticans	Pseudophoenix_vinifera)))	(Orania_palindan	Sclerosperma_profizianum))	((Leopoldinia_pulchra	((((Prestoea_acuminata	(Oenocarpus_bataua	Oenocarpus_minor))	Manicaria_saccifera)	(((Hydriastele_microspadix	(Kentiopsis_piersoniorum	(Veitchia_spiralis	Burretiokentia_grandiflora)))	Dypsis_decaryi)	(Heterospathe_cagayanensis	(Dictyosperma_album	Geonoma_undata))))	Pelagodoxa_henryana))	Roystonea_regia))	(Elaeis_guineensis	Elaeis_oleifera))	Bactris_major)))	Calamus_caryotoides);
((Burretiokentia_grandiflora	(Kentiopsis_piersoniorum	(Veitchia_spiralis	((Hydriastele_microspadix	(Heterospathe_cagayanensis	Dictyosperma_album))	((((Prestoea_acuminata	(Oenocarpus_bataua	Oenocarpus_minor))	(Geonoma_undata	Manicaria_saccifera))	(Pelagodoxa_henryana	(Roystonea_regia	(((Attalea_speciosa	((Reinhardtia_latisecta	Reinhardtia_paiewonskiana)	((Reinhardtia_gracilis	Iriartea_deltoidea)	Reinhardtia_simplex)))	((Leopoldinia_pulchra	(Chamaedorea_seifrizii	(Elaeis_guineensis	Elaeis_oleifera)))	(Podococcus_barteri	Bactris_major)))	((((Serenoa_repens	Phoenix_dactylifera)	Sabal_domingensis)	(Nypa_fruticans	Pseudophoenix_vinifera))	(Orania_palindan	Sclerosperma_profizianum))))))	Dypsis_decaryi)))))	Calamus_caryotoides);
(((Dictyosperma_album	((Hydriastele_microspadix	Heterospathe_cagayanensis)	(((Pelagodoxa_henryana	(((Orania_palindan	Sclerosperma_profizianum)	((((Elaeis_oleifera	Elaeis_guineensis)	(Attalea_speciosa	(((Iriartea_deltoidea	Reinhardtia_gracilis)	Reinhardtia_simplex)	(Reinhardtia_latisecta	Reinhardtia_paiewonskiana))))	(Leopoldinia_pulchra	Bactris_major))	Roystonea_regia))	((((Serenoa_repens	Phoenix_dactylifera)	Sabal_domingensis)	(Chamaedorea_seifrizii	(Podococcus_barteri	Nypa_fruticans)))	Pseudophoenix_vinifera)))	((Geonoma_undata	(Prestoea_acuminata	(Oenocarpus_bataua	Oenocarpus_minor)))	Manicaria_saccifera))	Dypsis_decaryi)))	((Veitchia_spiralis	Burretiokentia_grandiflora)	Kentiopsis_piersoniorum))	Calamus_caryotoides);
((Phoenix_dactylifera	(((Chamaedorea_seifrizii	Sabal_domingensis)	(((Podococcus_barteri	Nypa_fruticans)	Pseudophoenix_vinifera)	((((((Elaeis_oleifera	Elaeis_guineensis)	(Bactris_major	(((Iriartea_deltoidea	Reinhardtia_gracilis)	Reinhardtia_simplex)	(Reinhardtia_latisecta	Reinhardtia_paiewonskiana))))	Attalea_speciosa)	(((((Hydriastele_microspadix	(Kentiopsis_piersoniorum	(Veitchia_spiralis	Burretiokentia_grandiflora)))	(Dictyosperma_album	Heterospathe_cagayanensis))	Dypsis_decaryi)	(((Leopoldinia_pulchra	Prestoea_acuminata)	(Oenocarpus_bataua	Oenocarpus_minor))	(Manicaria_saccifera	Geonoma_undata)))	Pelagodoxa_henryana))	Roystonea_regia)	(Orania_palindan	Sclerosperma_profizianum))))	Serenoa_repens))	Calamus_caryotoides);
((((Veitchia_spiralis	Burretiokentia_grandiflora)	Kentiopsis_piersoniorum)	((Dypsis_decaryi	(((((Oenocarpus_bataua	Oenocarpus_minor)	Prestoea_acuminata)	Geonoma_undata)	Manicaria_saccifera)	((Leopoldinia_pulchra	Pelagodoxa_henryana)	(((Orania_palindan	Sclerosperma_profizianum)	((Serenoa_repens	Phoenix_dactylifera)	(Sabal_domingensis	((Nypa_fruticans	Chamaedorea_seifrizii)	Pseudophoenix_vinifera))))	((Attalea_speciosa	(((Iriartea_deltoidea	Reinhardtia_gracilis)	Reinhardtia_simplex)	(Reinhardtia_latisecta	Reinhardtia_paiewonskiana)))	((Roystonea_regia	(Elaeis_oleifera	Elaeis_guineensis))	(Podococcus_barteri	Bactris_major)))))))	((Heterospathe_cagayanensis	Dictyosperma_album)	Hydriastele_microspadix)))	Calamus_caryotoides);
((Orania_palindan	(Sclerosperma_profizianum	((((Phoenix_dactylifera	(Serenoa_repens	Sabal_domingensis))	Pseudophoenix_vinifera)	Nypa_fruticans)	(((Roystonea_regia	((Elaeis_oleifera	Elaeis_guineensis)	(((Podococcus_barteri	Attalea_speciosa)	Bactris_major)	(((Iriartea_deltoidea	Reinhardtia_gracilis)	Reinhardtia_simplex)	(Reinhardtia_latisecta	Reinhardtia_paiewonskiana)))))	((((((Heterospathe_cagayanensis	Dictyosperma_album)	Hydriastele_microspadix)	((Veitchia_spiralis	Burretiokentia_grandiflora)	Kentiopsis_piersoniorum))	Dypsis_decaryi)	(((Oenocarpus_bataua	Oenocarpus_minor)	Geonoma_undata)	(Prestoea_acuminata	Manicaria_saccifera)))	(Leopoldinia_pulchra	Pelagodoxa_henryana)))	Chamaedorea_seifrizii))))	Calamus_caryotoides);
(((((Orania_palindan	(Podococcus_barteri	Sclerosperma_profizianum))	((((Phoenix_dactylifera	(Serenoa_repens	(Chamaedorea_seifrizii	Sabal_domingensis)))	Pseudophoenix_vinifera)	Nypa_fruticans)	((Pelagodoxa_henryana	(((Hydriastele_microspadix	((Veitchia_spiralis	Burretiokentia_grandiflora)	Kentiopsis_piersoniorum))	Heterospathe_cagayanensis)	(Dictyosperma_album	Dypsis_decaryi)))	((Oenocarpus_bataua	Oenocarpus_minor)	(Prestoea_acuminata	Manicaria_saccifera)))))	((Leopoldinia_pulchra	(Bactris_major	(((((Iriartea_deltoidea	Reinhardtia_gracilis)	Reinhardtia_simplex)	(Reinhardtia_latisecta	Reinhardtia_paiewonskiana))	Attalea_speciosa)	(Elaeis_oleifera	Elaeis_guineensis))))	Roystonea_regia))	Geonoma_undata)	Calamus_caryotoides);
((Veitchia_spiralis	(Burretiokentia_grandiflora	(((Hydriastele_microspadix	(Heterospathe_cagayanensis	(Dictyosperma_album	(Geonoma_undata	Dypsis_decaryi))))	Kentiopsis_piersoniorum)	(((Prestoea_acuminata	(Oenocarpus_bataua	Oenocarpus_minor))	Manicaria_saccifera)	((Roystonea_regia	((((Podococcus_barteri	Bactris_major)	(((Reinhardtia_simplex	(Reinhardtia_latisecta	(Iriartea_deltoidea	(Reinhardtia_gracilis	Reinhardtia_paiewonskiana))))	Attalea_speciosa)	(Leopoldinia_pulchra	(Elaeis_oleifera	Elaeis_guineensis))))	(Chamaedorea_seifrizii	(Orania_palindan	Sclerosperma_profizianum)))	Pelagodoxa_henryana))	(Nypa_fruticans	((Serenoa_repens	Phoenix_dactylifera)	(Pseudophoenix_vinifera	Sabal_domingensis))))))))	Calamus_caryotoides);
(((Kentiopsis_piersoniorum	(Veitchia_spiralis	Burretiokentia_grandiflora))	(((((Geonoma_undata	(Prestoea_acuminata	(Oenocarpus_bataua	Oenocarpus_minor)))	Manicaria_saccifera)	((Roystonea_regia	(((Bactris_major	(Pelagodoxa_henryana	Attalea_speciosa))	(((Iriartea_deltoidea	(Reinhardtia_simplex	Reinhardtia_gracilis))	(Reinhardtia_latisecta	Reinhardtia_paiewonskiana))	(Orania_palindan	Sclerosperma_profizianum)))	((Elaeis_oleifera	Elaeis_guineensis)	Leopoldinia_pulchra)))	(Chamaedorea_seifrizii	(Nypa_fruticans	(Podococcus_barteri	(((Sabal_domingensis	Serenoa_repens)	Phoenix_dactylifera)	Pseudophoenix_vinifera))))))	((Heterospathe_cagayanensis	Dictyosperma_album)	Dypsis_decaryi))	Hydriastele_microspadix))	Calamus_caryotoides);
(((Kentiopsis_piersoniorum	(Veitchia_spiralis	Burretiokentia_grandiflora))	(((((Prestoea_acuminata	(Oenocarpus_bataua	Oenocarpus_minor))	Manicaria_saccifera)	((Leopoldinia_pulchra	Pelagodoxa_henryana)	((((Serenoa_repens	(Phoenix_dactylifera	Chamaedorea_seifrizii))	(Sabal_domingensis	(Nypa_fruticans	Pseudophoenix_vinifera)))	(Orania_palindan	(Podococcus_barteri	Sclerosperma_profizianum)))	(Roystonea_regia	(((Elaeis_oleifera	Elaeis_guineensis)	(Bactris_major	((Reinhardtia_simplex	Reinhardtia_gracilis)	((Iriartea_deltoidea	Reinhardtia_latisecta)	Reinhardtia_paiewonskiana))))	Attalea_speciosa)))))	((Heterospathe_cagayanensis	(Geonoma_undata	Dictyosperma_album))	Dypsis_decaryi))	Hydriastele_microspadix))	Calamus_caryotoides);
((((Serenoa_repens	Phoenix_dactylifera)	(((Chamaedorea_seifrizii	Sabal_domingensis)	Pseudophoenix_vinifera)	Nypa_fruticans))	((Orania_palindan	(Podococcus_barteri	Sclerosperma_profizianum))	((Roystonea_regia	((((Iriartea_deltoidea	Reinhardtia_simplex)	Reinhardtia_gracilis)	(Reinhardtia_latisecta	Reinhardtia_paiewonskiana))	((Elaeis_oleifera	Elaeis_guineensis)	(Attalea_speciosa	Bactris_major))))	((((Prestoea_acuminata	(Oenocarpus_bataua	Oenocarpus_minor))	Manicaria_saccifera)	((Dypsis_decaryi	((Kentiopsis_piersoniorum	(Veitchia_spiralis	Burretiokentia_grandiflora))	(Hydriastele_microspadix	(Heterospathe_cagayanensis	Dictyosperma_album))))	Geonoma_undata))	(Leopoldinia_pulchra	Pelagodoxa_henryana)))))	Calamus_caryotoides);
((((Serenoa_repens	Phoenix_dactylifera)	((Chamaedorea_seifrizii	Sabal_domingensis)	((Podococcus_barteri	Nypa_fruticans)	Pseudophoenix_vinifera)))	((Orania_palindan	Sclerosperma_profizianum)	((((Attalea_speciosa	(((Iriartea_deltoidea	Reinhardtia_simplex)	Reinhardtia_gracilis)	(Reinhardtia_latisecta	Reinhardtia_paiewonskiana)))	((Elaeis_oleifera	Elaeis_guineensis)	Bactris_major))	Roystonea_regia)	(((Prestoea_acuminata	(Oenocarpus_bataua	Oenocarpus_minor))	(Pelagodoxa_henryana	(Geonoma_undata	Manicaria_saccifera)))	((Leopoldinia_pulchra	Dypsis_decaryi)	((Heterospathe_cagayanensis	Dictyosperma_album)	((Kentiopsis_piersoniorum	(Veitchia_spiralis	Burretiokentia_grandiflora))	Hydriastele_microspadix)))))))	Calamus_caryotoides);
(((Prestoea_acuminata	(Oenocarpus_bataua	Oenocarpus_minor))	(((((((Sabal_domingensis	(Pseudophoenix_vinifera	(Chamaedorea_seifrizii	Nypa_fruticans)))	(Serenoa_repens	Phoenix_dactylifera))	(Orania_palindan	Sclerosperma_profizianum))	((((Reinhardtia_paiewonskiana	Reinhardtia_latisecta)	((Iriartea_deltoidea	Reinhardtia_gracilis)	Reinhardtia_simplex))	Bactris_major)	((Leopoldinia_pulchra	(Elaeis_guineensis	Elaeis_oleifera))	(Roystonea_regia	(Podococcus_barteri	Attalea_speciosa)))))	Pelagodoxa_henryana)	((Burretiokentia_grandiflora	Dypsis_decaryi)	((Hydriastele_microspadix	(Heterospathe_cagayanensis	Dictyosperma_album))	(Kentiopsis_piersoniorum	Veitchia_spiralis))))	(Geonoma_undata	Manicaria_saccifera)))	Calamus_caryotoides);
((Nypa_fruticans	(Phoenix_dactylifera	(((Pseudophoenix_vinifera	((((Leopoldinia_pulchra	Pelagodoxa_henryana)	((Dypsis_decaryi	((Heterospathe_cagayanensis	Dictyosperma_album)	((Kentiopsis_piersoniorum	(Burretiokentia_grandiflora	Veitchia_spiralis))	Hydriastele_microspadix)))	((Geonoma_undata	Manicaria_saccifera)	(Prestoea_acuminata	(Oenocarpus_bataua	Oenocarpus_minor)))))	(Roystonea_regia	(((Attalea_speciosa	((Reinhardtia_paiewonskiana	Reinhardtia_latisecta)	((Iriartea_deltoidea	Reinhardtia_gracilis)	Reinhardtia_simplex)))	Bactris_major)	(Elaeis_guineensis	Elaeis_oleifera))))	(Podococcus_barteri	(Orania_palindan	Sclerosperma_profizianum))))	Serenoa_repens)	(Chamaedorea_seifrizii	Sabal_domingensis))))	Calamus_caryotoides);
((((((Hydriastele_microspadix	(Heterospathe_cagayanensis	Dictyosperma_album))	Dypsis_decaryi)	(Kentiopsis_piersoniorum	(Burretiokentia_grandiflora	Veitchia_spiralis)))	(Manicaria_saccifera	(Geonoma_undata	((Oenocarpus_bataua	Oenocarpus_minor)	Prestoea_acuminata))))	(((Roystonea_regia	(Leopoldinia_pulchra	(((((Reinhardtia_paiewonskiana	Reinhardtia_latisecta)	((Iriartea_deltoidea	Reinhardtia_gracilis)	Reinhardtia_simplex))	Bactris_major)	(Elaeis_guineensis	Elaeis_oleifera))	Attalea_speciosa)))	((Orania_palindan	Sclerosperma_profizianum)	((Phoenix_dactylifera	Serenoa_repens)	(Sabal_domingensis	(Pseudophoenix_vinifera	(Chamaedorea_seifrizii	(Podococcus_barteri	Nypa_fruticans)))))))	Pelagodoxa_henryana))	Calamus_caryotoides);
((Burretiokentia_grandiflora	(((Dypsis_decaryi	((Kentiopsis_piersoniorum	Veitchia_spiralis)	(Hydriastele_microspadix	(Heterospathe_cagayanensis	Dictyosperma_album))))	((Manicaria_saccifera	((Oenocarpus_bataua	Oenocarpus_minor)	Prestoea_acuminata))	(((Pelagodoxa_henryana	((((Elaeis_guineensis	Elaeis_oleifera)	Leopoldinia_pulchra)	(Reinhardtia_simplex	((Reinhardtia_paiewonskiana	(Iriartea_deltoidea	Reinhardtia_gracilis))	Reinhardtia_latisecta)))	((Nypa_fruticans	Roystonea_regia)	(Attalea_speciosa	(Podococcus_barteri	Bactris_major)))))	(Orania_palindan	Sclerosperma_profizianum))	(Pseudophoenix_vinifera	((Phoenix_dactylifera	Serenoa_repens)	(Chamaedorea_seifrizii	Sabal_domingensis))))))	Geonoma_undata))	Calamus_caryotoides);
((Prestoea_acuminata	((((((Orania_palindan	(Podococcus_barteri	Sclerosperma_profizianum))	((Phoenix_dactylifera	Serenoa_repens)	(Pseudophoenix_vinifera	(Sabal_domingensis	(Nypa_fruticans	Chamaedorea_seifrizii)))))	(Roystonea_regia	((((Elaeis_guineensis	Elaeis_oleifera)	Bactris_major)	Attalea_speciosa)	(((Iriartea_deltoidea	Reinhardtia_gracilis)	Reinhardtia_simplex)	(Reinhardtia_latisecta	Reinhardtia_paiewonskiana)))))	(Dypsis_decaryi	((Veitchia_spiralis	(Kentiopsis_piersoniorum	Burretiokentia_grandiflora))	(Hydriastele_microspadix	(Heterospathe_cagayanensis	Dictyosperma_album)))))	((Pelagodoxa_henryana	Leopoldinia_pulchra)	(Geonoma_undata	Manicaria_saccifera)))	(Oenocarpus_bataua	Oenocarpus_minor)))	Calamus_caryotoides);
((Prestoea_acuminata	(((((Pelagodoxa_henryana	((Roystonea_regia	((Orania_palindan	(Podococcus_barteri	Sclerosperma_profizianum))	(((Phoenix_dactylifera	Serenoa_repens)	((Sabal_domingensis	Chamaedorea_seifrizii)	Pseudophoenix_vinifera))	Nypa_fruticans)))	(((((Reinhardtia_gracilis	Reinhardtia_simplex)	((Iriartea_deltoidea	Reinhardtia_latisecta)	Reinhardtia_paiewonskiana))	Attalea_speciosa)	(Bactris_major	(Elaeis_guineensis	Elaeis_oleifera)))	Leopoldinia_pulchra)))	(Dypsis_decaryi	(((Kentiopsis_piersoniorum	(Burretiokentia_grandiflora	Veitchia_spiralis))	Hydriastele_microspadix)	(Heterospathe_cagayanensis	Dictyosperma_album))))	Manicaria_saccifera)	(Oenocarpus_bataua	Oenocarpus_minor))	Geonoma_undata))	Calamus_caryotoides);
(((Serenoa_repens	Sabal_domingensis)	(((Pseudophoenix_vinifera	(((((Elaeis_guineensis	Elaeis_oleifera)	(Roystonea_regia	(Attalea_speciosa	Bactris_major)))	(((Iriartea_deltoidea	Reinhardtia_gracilis)	Reinhardtia_simplex)	(Reinhardtia_latisecta	Reinhardtia_paiewonskiana)))	(((Dypsis_decaryi	(((Kentiopsis_piersoniorum	(Burretiokentia_grandiflora	Veitchia_spiralis))	Hydriastele_microspadix)	Dictyosperma_album))	(Manicaria_saccifera	((Prestoea_acuminata	(Oenocarpus_bataua	Oenocarpus_minor))	(Geonoma_undata	Heterospathe_cagayanensis))))	(Leopoldinia_pulchra	Pelagodoxa_henryana)))	(Orania_palindan	(Podococcus_barteri	Sclerosperma_profizianum))))	(Nypa_fruticans	Chamaedorea_seifrizii))	Phoenix_dactylifera))	Calamus_caryotoides);
((Pelagodoxa_henryana	(((Geonoma_undata	(Prestoea_acuminata	(Oenocarpus_bataua	Oenocarpus_minor)))	(((Roystonea_regia	(Leopoldinia_pulchra	(((Elaeis_guineensis	Elaeis_oleifera)	Bactris_major)	(Attalea_speciosa	(((Iriartea_deltoidea	Reinhardtia_gracilis)	Reinhardtia_simplex)	(Reinhardtia_latisecta	Reinhardtia_paiewonskiana))))))	((Orania_palindan	(Podococcus_barteri	Sclerosperma_profizianum))	((Phoenix_dactylifera	Serenoa_repens)	((Nypa_fruticans	Pseudophoenix_vinifera)	(Chamaedorea_seifrizii	Sabal_domingensis)))))	(Dypsis_decaryi	(((Kentiopsis_piersoniorum	(Burretiokentia_grandiflora	Veitchia_spiralis))	Hydriastele_microspadix)	(Heterospathe_cagayanensis	Dictyosperma_album)))))	Manicaria_saccifera))	Calamus_caryotoides);
(((((Chamaedorea_seifrizii	Roystonea_regia)	((((Elaeis_guineensis	Elaeis_oleifera)	(Attalea_speciosa	Bactris_major))	(((Iriartea_deltoidea	Reinhardtia_gracilis)	Reinhardtia_simplex)	(Reinhardtia_latisecta	Reinhardtia_paiewonskiana)))	((Pelagodoxa_henryana	Leopoldinia_pulchra)	((Orania_palindan	Sclerosperma_profizianum)	(((Pseudophoenix_vinifera	(Serenoa_repens	Sabal_domingensis))	(Nypa_fruticans	Phoenix_dactylifera))	Podococcus_barteri)))))	(Dypsis_decaryi	((Heterospathe_cagayanensis	(Kentiopsis_piersoniorum	(Burretiokentia_grandiflora	Veitchia_spiralis)))	(Dictyosperma_album	Hydriastele_microspadix))))	((Prestoea_acuminata	(Oenocarpus_bataua	Oenocarpus_minor))	(Manicaria_saccifera	Geonoma_undata)))	Calamus_caryotoides);
(((((((Prestoea_acuminata	(Oenocarpus_bataua	Oenocarpus_minor))	((Pelagodoxa_henryana	Leopoldinia_pulchra)	(Manicaria_saccifera	Geonoma_undata)))	((Roystonea_regia	((Orania_palindan	Sclerosperma_profizianum)	((Podococcus_barteri	Bactris_major)	((Elaeis_guineensis	Elaeis_oleifera)	((((Iriartea_deltoidea	Reinhardtia_gracilis)	Reinhardtia_simplex)	(Reinhardtia_latisecta	Reinhardtia_paiewonskiana))	Attalea_speciosa)))))	((Serenoa_repens	(Phoenix_dactylifera	(Nypa_fruticans	Chamaedorea_seifrizii)))	(Pseudophoenix_vinifera	Sabal_domingensis))))	Dypsis_decaryi)	(Kentiopsis_piersoniorum	(Burretiokentia_grandiflora	Veitchia_spiralis)))	(Dictyosperma_album	(Hydriastele_microspadix	Heterospathe_cagayanensis)))	Calamus_caryotoides);
((((((Pelagodoxa_henryana	(((((Sclerosperma_profizianum	Orania_palindan)	Chamaedorea_seifrizii)	(Pseudophoenix_vinifera	(Phoenix_dactylifera	(Serenoa_repens	Sabal_domingensis))))	((Leopoldinia_pulchra	(((Reinhardtia_simplex	(Reinhardtia_gracilis	Iriartea_deltoidea))	(Reinhardtia_paiewonskiana	Reinhardtia_latisecta))	((Elaeis_guineensis	Elaeis_oleifera)	(Attalea_speciosa	(Podococcus_barteri	Bactris_major)))))	(Nypa_fruticans	Roystonea_regia)))	(Dypsis_decaryi	((Heterospathe_cagayanensis	(Hydriastele_microspadix	Dictyosperma_album))	(Veitchia_spiralis	(Burretiokentia_grandiflora	Kentiopsis_piersoniorum))))))	Manicaria_saccifera)	(Oenocarpus_bataua	Oenocarpus_minor))	Geonoma_undata)	Prestoea_acuminata)	Calamus_caryotoides);
((Geonoma_undata	(((Dypsis_decaryi	((Hydriastele_microspadix	(Kentiopsis_piersoniorum	(Veitchia_spiralis	Burretiokentia_grandiflora)))	Dictyosperma_album))	((Pelagodoxa_henryana	(((Leopoldinia_pulchra	(Elaeis_guineensis	Elaeis_oleifera))	((Attalea_speciosa	(Podococcus_barteri	Bactris_major))	((Reinhardtia_simplex	(Reinhardtia_gracilis	Iriartea_deltoidea))	(Reinhardtia_paiewonskiana	Reinhardtia_latisecta))))	(((Sclerosperma_profizianum	Orania_palindan)	Chamaedorea_seifrizii)	((Phoenix_dactylifera	(Nypa_fruticans	(Sabal_domingensis	Pseudophoenix_vinifera)))	Serenoa_repens))))	(Manicaria_saccifera	(Roystonea_regia	(Prestoea_acuminata	(Oenocarpus_bataua	Oenocarpus_minor))))))	Heterospathe_cagayanensis))	Calamus_caryotoides);
((Phoenix_dactylifera	(((Serenoa_repens	Sabal_domingensis)	(Pseudophoenix_vinifera	((((Leopoldinia_pulchra	(((Geonoma_undata	(Manicaria_saccifera	(Prestoea_acuminata	(Oenocarpus_bataua	Oenocarpus_minor))))	(Dypsis_decaryi	((Hydriastele_microspadix	(Kentiopsis_piersoniorum	(Veitchia_spiralis	Burretiokentia_grandiflora)))	(Heterospathe_cagayanensis	Dictyosperma_album))))	Pelagodoxa_henryana))	((Podococcus_barteri	Bactris_major)	((Elaeis_guineensis	Elaeis_oleifera)	((((Reinhardtia_simplex	Reinhardtia_gracilis)	Iriartea_deltoidea)	(Reinhardtia_paiewonskiana	Reinhardtia_latisecta))	Attalea_speciosa))))	Roystonea_regia)	(Sclerosperma_profizianum	Orania_palindan))))	(Chamaedorea_seifrizii	Nypa_fruticans)))	Calamus_caryotoides);
(((Veitchia_spiralis	Burretiokentia_grandiflora)	(((Dictyosperma_album	((((Leopoldinia_pulchra	Pelagodoxa_henryana)	(((Sclerosperma_profizianum	Orania_palindan)	(((Chamaedorea_seifrizii	Nypa_fruticans)	Phoenix_dactylifera)	(Podococcus_barteri	(Pseudophoenix_vinifera	(Serenoa_repens	Sabal_domingensis)))))	(Roystonea_regia	(Bactris_major	((Elaeis_guineensis	Elaeis_oleifera)	(((Reinhardtia_gracilis	(Iriartea_deltoidea	Reinhardtia_simplex))	(Reinhardtia_paiewonskiana	Reinhardtia_latisecta))	Attalea_speciosa))))))	(((Geonoma_undata	Heterospathe_cagayanensis)	Manicaria_saccifera)	(Prestoea_acuminata	(Oenocarpus_bataua	Oenocarpus_minor))))	Dypsis_decaryi))	Hydriastele_microspadix)	Kentiopsis_piersoniorum))	Calamus_caryotoides);
(((Geonoma_undata	((Prestoea_acuminata	Manicaria_saccifera)	(Oenocarpus_bataua	Oenocarpus_minor)))	(((((Sclerosperma_profizianum	Orania_palindan)	Pelagodoxa_henryana)	((((Reinhardtia_gracilis	Reinhardtia_simplex)	(Reinhardtia_paiewonskiana	(Iriartea_deltoidea	Reinhardtia_latisecta)))	(Leopoldinia_pulchra	(Elaeis_guineensis	Elaeis_oleifera)))	(Roystonea_regia	((Podococcus_barteri	Bactris_major)	Attalea_speciosa))))	((Pseudophoenix_vinifera	(Phoenix_dactylifera	(Serenoa_repens	Sabal_domingensis)))	(Chamaedorea_seifrizii	Nypa_fruticans)))	(Dypsis_decaryi	((Kentiopsis_piersoniorum	(Veitchia_spiralis	Burretiokentia_grandiflora))	((Heterospathe_cagayanensis	Dictyosperma_album)	Hydriastele_microspadix)))))	Calamus_caryotoides);
(((((((Leopoldinia_pulchra	Pelagodoxa_henryana)	(Roystonea_regia	(((((Reinhardtia_simplex	Reinhardtia_gracilis)	Iriartea_deltoidea)	(Reinhardtia_paiewonskiana	Reinhardtia_latisecta))	(((Elaeis_guineensis	Elaeis_oleifera)	Bactris_major)	Attalea_speciosa))	((Sclerosperma_profizianum	Orania_palindan)	((((Podococcus_barteri	Nypa_fruticans)	Pseudophoenix_vinifera)	(Chamaedorea_seifrizii	Sabal_domingensis))	(Serenoa_repens	Phoenix_dactylifera))))))	(Dypsis_decaryi	((Kentiopsis_piersoniorum	(Veitchia_spiralis	Burretiokentia_grandiflora))	((Heterospathe_cagayanensis	Dictyosperma_album)	Hydriastele_microspadix))))	Manicaria_saccifera)	(Prestoea_acuminata	(Oenocarpus_bataua	Oenocarpus_minor)))	Geonoma_undata)	Calamus_caryotoides);
((Veitchia_spiralis	((Kentiopsis_piersoniorum	Burretiokentia_grandiflora)	((Dictyosperma_album	Hydriastele_microspadix)	(Heterospathe_cagayanensis	((((Manicaria_saccifera	(Prestoea_acuminata	(Roystonea_regia	(Oenocarpus_bataua	Oenocarpus_minor))))	((Pelagodoxa_henryana	((((Elaeis_guineensis	Elaeis_oleifera)	Bactris_major)	((((Reinhardtia_gracilis	Iriartea_deltoidea)	(Reinhardtia_paiewonskiana	Reinhardtia_latisecta))	Reinhardtia_simplex)	Attalea_speciosa))	(Leopoldinia_pulchra	((Podococcus_barteri	Sclerosperma_profizianum)	Orania_palindan))))	(((Nypa_fruticans	Pseudophoenix_vinifera)	(Chamaedorea_seifrizii	Sabal_domingensis))	(Serenoa_repens	Phoenix_dactylifera))))	Geonoma_undata)	Dypsis_decaryi)))))	Calamus_caryotoides);
((Geonoma_undata	((Roystonea_regia	((Elaeis_guineensis	Elaeis_oleifera)	((Attalea_speciosa	Bactris_major)	(Reinhardtia_simplex	(((Iriartea_deltoidea	Reinhardtia_latisecta)	Reinhardtia_gracilis)	Reinhardtia_paiewonskiana)))))	((Sclerosperma_profizianum	Orania_palindan)	((((Leopoldinia_pulchra	Pelagodoxa_henryana)	(((Hydriastele_microspadix	(Kentiopsis_piersoniorum	(Burretiokentia_grandiflora	Veitchia_spiralis)))	(Dictyosperma_album	Heterospathe_cagayanensis))	Dypsis_decaryi))	((Prestoea_acuminata	(Oenocarpus_bataua	Oenocarpus_minor))	Manicaria_saccifera))	(((Sabal_domingensis	(Pseudophoenix_vinifera	(Serenoa_repens	Phoenix_dactylifera)))	(Podococcus_barteri	Nypa_fruticans))	Chamaedorea_seifrizii)))))	Calamus_caryotoides);
((((Burretiokentia_grandiflora	Kentiopsis_piersoniorum)	Veitchia_spiralis)	(Hydriastele_microspadix	((Dictyosperma_album	Heterospathe_cagayanensis)	(Dypsis_decaryi	(((Prestoea_acuminata	(Leopoldinia_pulchra	(Oenocarpus_bataua	Oenocarpus_minor)))	(Geonoma_undata	Manicaria_saccifera))	(((Pseudophoenix_vinifera	((Sabal_domingensis	Serenoa_repens)	Phoenix_dactylifera))	Nypa_fruticans)	((((Elaeis_guineensis	Elaeis_oleifera)	Roystonea_regia)	((Pelagodoxa_henryana	Attalea_speciosa)	(Bactris_major	((Reinhardtia_gracilis	Reinhardtia_simplex)	((Iriartea_deltoidea	Reinhardtia_paiewonskiana)	Reinhardtia_latisecta)))))	(Orania_palindan	(Chamaedorea_seifrizii	(Podococcus_barteri	Sclerosperma_profizianum))))))))))	Calamus_caryotoides);
((((Burretiokentia_grandiflora	Kentiopsis_piersoniorum)	Veitchia_spiralis)	(((Heterospathe_cagayanensis	Dictyosperma_album)	Hydriastele_microspadix)	(Dypsis_decaryi	((((Prestoea_acuminata	(Oenocarpus_bataua	Oenocarpus_minor))	Geonoma_undata)	Manicaria_saccifera)	((Leopoldinia_pulchra	Pelagodoxa_henryana)	(((((Pseudophoenix_vinifera	(Chamaedorea_seifrizii	Sabal_domingensis))	Nypa_fruticans)	(Phoenix_dactylifera	Serenoa_repens))	(Orania_palindan	(Podococcus_barteri	Sclerosperma_profizianum)))	((((Attalea_speciosa	Bactris_major)	(((Reinhardtia_gracilis	Reinhardtia_simplex)	Iriartea_deltoidea)	(Reinhardtia_paiewonskiana	Reinhardtia_latisecta)))	(Elaeis_guineensis	Elaeis_oleifera))	Roystonea_regia)))))))	Calamus_caryotoides);
(((((((Hydriastele_microspadix	Heterospathe_cagayanensis)	(Geonoma_undata	Dictyosperma_album))	(Kentiopsis_piersoniorum	(Veitchia_spiralis	Burretiokentia_grandiflora)))	Dypsis_decaryi)	(Manicaria_saccifera	(Prestoea_acuminata	(Oenocarpus_minor	Oenocarpus_bataua))))	(((((((Reinhardtia_gracilis	Iriartea_deltoidea)	Reinhardtia_simplex)	(Reinhardtia_latisecta	Reinhardtia_paiewonskiana))	Attalea_speciosa)	((Leopoldinia_pulchra	((Elaeis_guineensis	Elaeis_oleifera)	Roystonea_regia))	Bactris_major))	(((Pseudophoenix_vinifera	(Nypa_fruticans	Podococcus_barteri))	((Chamaedorea_seifrizii	Sabal_domingensis)	(Phoenix_dactylifera	Serenoa_repens)))	(Sclerosperma_profizianum	Orania_palindan)))	Pelagodoxa_henryana))	Calamus_caryotoides);
((Veitchia_spiralis	((((Hydriastele_microspadix	Dictyosperma_album)	((Geonoma_undata	Heterospathe_cagayanensis)	(((Manicaria_saccifera	(Prestoea_acuminata	(Oenocarpus_minor	Oenocarpus_bataua)))	((((((Reinhardtia_gracilis	Iriartea_deltoidea)	Reinhardtia_simplex)	(Reinhardtia_latisecta	Reinhardtia_paiewonskiana))	(((Podococcus_barteri	Bactris_major)	Attalea_speciosa)	(Elaeis_guineensis	Elaeis_oleifera)))	Roystonea_regia)	(((((Pseudophoenix_vinifera	Nypa_fruticans)	(Chamaedorea_seifrizii	Sabal_domingensis))	(Phoenix_dactylifera	Serenoa_repens))	(Sclerosperma_profizianum	Orania_palindan))	(Leopoldinia_pulchra	Pelagodoxa_henryana))))	Dypsis_decaryi)))	Burretiokentia_grandiflora)	Kentiopsis_piersoniorum))	Calamus_caryotoides);
(((((Pseudophoenix_vinifera	Nypa_fruticans)	(Serenoa_repens	(Chamaedorea_seifrizii	Sabal_domingensis)))	Phoenix_dactylifera)	(((Podococcus_barteri	Sclerosperma_profizianum)	Orania_palindan)	((Pelagodoxa_henryana	((Dypsis_decaryi	((Kentiopsis_piersoniorum	(Veitchia_spiralis	Burretiokentia_grandiflora))	(Hydriastele_microspadix	(Dictyosperma_album	Heterospathe_cagayanensis))))	(Manicaria_saccifera	(Prestoea_acuminata	(Geonoma_undata	(Oenocarpus_minor	Oenocarpus_bataua))))))	(((((Reinhardtia_gracilis	Iriartea_deltoidea)	Reinhardtia_simplex)	(Reinhardtia_latisecta	Reinhardtia_paiewonskiana))	((Bactris_major	Attalea_speciosa)	(Elaeis_guineensis	Elaeis_oleifera)))	(Leopoldinia_pulchra	Roystonea_regia)))))	Calamus_caryotoides);
(((((Phoenix_dactylifera	(Pseudophoenix_vinifera	Serenoa_repens))	(Chamaedorea_seifrizii	Sabal_domingensis))	((Sclerosperma_profizianum	Orania_palindan)	((((Pelagodoxa_henryana	(Dypsis_decaryi	((Kentiopsis_piersoniorum	(Veitchia_spiralis	Burretiokentia_grandiflora))	(Hydriastele_microspadix	(Dictyosperma_album	Heterospathe_cagayanensis)))))	(Geonoma_undata	(Prestoea_acuminata	(Oenocarpus_minor	Oenocarpus_bataua))))	Manicaria_saccifera)	(((((Reinhardtia_gracilis	Reinhardtia_simplex)	((Iriartea_deltoidea	Reinhardtia_latisecta)	Reinhardtia_paiewonskiana))	((Podococcus_barteri	Bactris_major)	Attalea_speciosa))	((Elaeis_guineensis	Elaeis_oleifera)	Roystonea_regia))	Leopoldinia_pulchra))))	Nypa_fruticans)	Calamus_caryotoides);
(((Chamaedorea_seifrizii	((((((Podococcus_barteri	Sclerosperma_profizianum)	Orania_palindan)	((Roystonea_regia	((Bactris_major	((((Iriartea_deltoidea	Reinhardtia_gracilis)	Reinhardtia_simplex)	(Reinhardtia_latisecta	Reinhardtia_paiewonskiana))	Attalea_speciosa))	(Elaeis_guineensis	Elaeis_oleifera)))	((((Dictyosperma_album	((Veitchia_spiralis	(Burretiokentia_grandiflora	Kentiopsis_piersoniorum))	Hydriastele_microspadix))	Dypsis_decaryi)	Pelagodoxa_henryana)	((Heterospathe_cagayanensis	Manicaria_saccifera)	(Geonoma_undata	((Oenocarpus_minor	Oenocarpus_bataua)	(Prestoea_acuminata	Leopoldinia_pulchra)))))))	(Serenoa_repens	Phoenix_dactylifera))	Sabal_domingensis)	Pseudophoenix_vinifera))	Nypa_fruticans)	Calamus_caryotoides);
(((Prestoea_acuminata	Dypsis_decaryi)	((((((((Iriartea_deltoidea	Reinhardtia_gracilis)	Reinhardtia_simplex)	(Reinhardtia_latisecta	Reinhardtia_paiewonskiana))	Attalea_speciosa)	(Elaeis_guineensis	Elaeis_oleifera))	Bactris_major)	(Roystonea_regia	((((Serenoa_repens	Phoenix_dactylifera)	((Sabal_domingensis	Pseudophoenix_vinifera)	(Nypa_fruticans	Chamaedorea_seifrizii)))	((Podococcus_barteri	Sclerosperma_profizianum)	Orania_palindan))	(Leopoldinia_pulchra	Pelagodoxa_henryana))))	((((Kentiopsis_piersoniorum	(Veitchia_spiralis	Burretiokentia_grandiflora))	(Hydriastele_microspadix	(Heterospathe_cagayanensis	Dictyosperma_album)))	Geonoma_undata)	(Manicaria_saccifera	(Oenocarpus_minor	Oenocarpus_bataua)))))	Calamus_caryotoides);
(((((((((Iriartea_deltoidea	Reinhardtia_gracilis)	Reinhardtia_simplex)	(Reinhardtia_latisecta	Reinhardtia_paiewonskiana))	Attalea_speciosa)	(Roystonea_regia	(Elaeis_guineensis	Elaeis_oleifera)))	((((Serenoa_repens	Phoenix_dactylifera)	(Sabal_domingensis	((Nypa_fruticans	Chamaedorea_seifrizii)	Pseudophoenix_vinifera)))	((Podococcus_barteri	Sclerosperma_profizianum)	Orania_palindan))	Bactris_major))	(Leopoldinia_pulchra	Pelagodoxa_henryana))	((((Heterospathe_cagayanensis	Geonoma_undata)	(Prestoea_acuminata	(Oenocarpus_minor	Oenocarpus_bataua)))	Manicaria_saccifera)	(Dypsis_decaryi	((Kentiopsis_piersoniorum	(Veitchia_spiralis	Burretiokentia_grandiflora))	(Hydriastele_microspadix	Dictyosperma_album)))))	Calamus_caryotoides);
((Attalea_speciosa	(((((Leopoldinia_pulchra	Roystonea_regia)	((Sclerosperma_profizianum	Orania_palindan)	(((Serenoa_repens	Phoenix_dactylifera)	(Sabal_domingensis	((Nypa_fruticans	Chamaedorea_seifrizii)	Pseudophoenix_vinifera)))	((((Kentiopsis_piersoniorum	Veitchia_spiralis)	(Hydriastele_microspadix	Dictyosperma_album))	(Dypsis_decaryi	Burretiokentia_grandiflora))	(Pelagodoxa_henryana	((Prestoea_acuminata	(Oenocarpus_minor	Oenocarpus_bataua))	(Manicaria_saccifera	(Heterospathe_cagayanensis	Geonoma_undata))))))))	(Podococcus_barteri	Bactris_major))	(Elaeis_guineensis	Elaeis_oleifera))	(((Iriartea_deltoidea	Reinhardtia_gracilis)	Reinhardtia_simplex)	(Reinhardtia_latisecta	Reinhardtia_paiewonskiana))))	Calamus_caryotoides);
((Prestoea_acuminata	((Oenocarpus_minor	Oenocarpus_bataua)	(((Geonoma_undata	Manicaria_saccifera)	(((Kentiopsis_piersoniorum	(Burretiokentia_grandiflora	Veitchia_spiralis))	(Hydriastele_microspadix	(Heterospathe_cagayanensis	Dictyosperma_album)))	Dypsis_decaryi))	((((((((Reinhardtia_simplex	Reinhardtia_gracilis)	Iriartea_deltoidea)	(Reinhardtia_latisecta	Reinhardtia_paiewonskiana))	Attalea_speciosa)	(Bactris_major	(Elaeis_guineensis	Elaeis_oleifera)))	((Pelagodoxa_henryana	Leopoldinia_pulchra)	Roystonea_regia))	((Podococcus_barteri	Sclerosperma_profizianum)	Orania_palindan))	(Phoenix_dactylifera	((Serenoa_repens	Sabal_domingensis)	((Nypa_fruticans	Chamaedorea_seifrizii)	Pseudophoenix_vinifera)))))))	Calamus_caryotoides);
((Prestoea_acuminata	((Leopoldinia_pulchra	(Oenocarpus_minor	Oenocarpus_bataua))	(((Heterospathe_cagayanensis	Geonoma_undata)	Manicaria_saccifera)	((Pelagodoxa_henryana	(((((Nypa_fruticans	((Pseudophoenix_vinifera	Serenoa_repens)	Phoenix_dactylifera))	(Chamaedorea_seifrizii	Sabal_domingensis))	((Podococcus_barteri	Sclerosperma_profizianum)	Orania_palindan))	(Bactris_major	((Elaeis_guineensis	Elaeis_oleifera)	(((Reinhardtia_latisecta	Reinhardtia_paiewonskiana)	((Reinhardtia_gracilis	Iriartea_deltoidea)	Reinhardtia_simplex))	Attalea_speciosa))))	Roystonea_regia))	((((Kentiopsis_piersoniorum	(Burretiokentia_grandiflora	Veitchia_spiralis))	Hydriastele_microspadix)	Dictyosperma_album)	Dypsis_decaryi)))))	Calamus_caryotoides);
(((Kentiopsis_piersoniorum	(Veitchia_spiralis	Burretiokentia_grandiflora))	(Hydriastele_microspadix	((Dypsis_decaryi	Dictyosperma_album)	(((Leopoldinia_pulchra	Pelagodoxa_henryana)	(Roystonea_regia	(((Phoenix_dactylifera	((Serenoa_repens	Sabal_domingensis)	((Chamaedorea_seifrizii	Nypa_fruticans)	Pseudophoenix_vinifera)))	(Orania_palindan	(Podococcus_barteri	Sclerosperma_profizianum)))	(((Elaeis_oleifera	Elaeis_guineensis)	(Attalea_speciosa	Bactris_major))	(((Reinhardtia_gracilis	Reinhardtia_simplex)	Iriartea_deltoidea)	(Reinhardtia_paiewonskiana	Reinhardtia_latisecta))))))	((Prestoea_acuminata	(Oenocarpus_bataua	Oenocarpus_minor))	(Geonoma_undata	(Heterospathe_cagayanensis	Manicaria_saccifera)))))))	Calamus_caryotoides);
((Prestoea_acuminata	((Oenocarpus_bataua	Oenocarpus_minor)	((Manicaria_saccifera	(((((Orania_palindan	Sclerosperma_profizianum)	((Leopoldinia_pulchra	(((Elaeis_oleifera	Elaeis_guineensis)	Bactris_major)	((Podococcus_barteri	Attalea_speciosa)	((Reinhardtia_simplex	(Iriartea_deltoidea	Reinhardtia_gracilis))	(Reinhardtia_paiewonskiana	Reinhardtia_latisecta)))))	Roystonea_regia))	((Pseudophoenix_vinifera	(Nypa_fruticans	Phoenix_dactylifera))	(Serenoa_repens	(Chamaedorea_seifrizii	Sabal_domingensis))))	(((Kentiopsis_piersoniorum	(Veitchia_spiralis	Burretiokentia_grandiflora))	Hydriastele_microspadix)	(Dypsis_decaryi	(Heterospathe_cagayanensis	Dictyosperma_album))))	Pelagodoxa_henryana))	Geonoma_undata)))	Calamus_caryotoides);
((Heterospathe_cagayanensis	((Dictyosperma_album	((((Leopoldinia_pulchra	Pelagodoxa_henryana)	(((Orania_palindan	Sclerosperma_profizianum)	((Phoenix_dactylifera	Serenoa_repens)	((Nypa_fruticans	Pseudophoenix_vinifera)	(Chamaedorea_seifrizii	Sabal_domingensis))))	(((Podococcus_barteri	Bactris_major)	((Attalea_speciosa	(((Reinhardtia_simplex	Reinhardtia_gracilis)	Iriartea_deltoidea)	(Reinhardtia_paiewonskiana	Reinhardtia_latisecta)))	(Elaeis_oleifera	Elaeis_guineensis)))	Roystonea_regia)))	(((Oenocarpus_bataua	Oenocarpus_minor)	Prestoea_acuminata)	(Geonoma_undata	Manicaria_saccifera)))	((Kentiopsis_piersoniorum	(Veitchia_spiralis	Burretiokentia_grandiflora))	Hydriastele_microspadix)))	Dypsis_decaryi))	Calamus_caryotoides);
(((Kentiopsis_piersoniorum	(Veitchia_spiralis	Burretiokentia_grandiflora))	(Hydriastele_microspadix	((Heterospathe_cagayanensis	Dictyosperma_album)	(Dypsis_decaryi	(((((Podococcus_barteri	Bactris_major)	((Attalea_speciosa	((Reinhardtia_simplex	(Reinhardtia_gracilis	Iriartea_deltoidea))	(Reinhardtia_paiewonskiana	Reinhardtia_latisecta)))	(Elaeis_oleifera	Elaeis_guineensis)))	(Roystonea_regia	(Orania_palindan	Sclerosperma_profizianum)))	(((Sabal_domingensis	(Phoenix_dactylifera	Serenoa_repens))	Pseudophoenix_vinifera)	(Nypa_fruticans	Chamaedorea_seifrizii)))	(((Oenocarpus_bataua	Oenocarpus_minor)	Prestoea_acuminata)	((Leopoldinia_pulchra	Pelagodoxa_henryana)	(Geonoma_undata	Manicaria_saccifera))))))))	Calamus_caryotoides);
((((((Leopoldinia_pulchra	Pelagodoxa_henryana)	(((((Reinhardtia_simplex	Reinhardtia_gracilis)	Iriartea_deltoidea)	(Reinhardtia_paiewonskiana	Reinhardtia_latisecta))	((Elaeis_oleifera	Elaeis_guineensis)	(Attalea_speciosa	(Podococcus_barteri	Bactris_major))))	Roystonea_regia))	(Orania_palindan	Sclerosperma_profizianum))	((Phoenix_dactylifera	Serenoa_repens)	((Sabal_domingensis	(Nypa_fruticans	Chamaedorea_seifrizii))	Pseudophoenix_vinifera)))	((Prestoea_acuminata	((Dypsis_decaryi	((Heterospathe_cagayanensis	Dictyosperma_album)	Hydriastele_microspadix))	(Kentiopsis_piersoniorum	(Veitchia_spiralis	Burretiokentia_grandiflora))))	((Oenocarpus_bataua	Oenocarpus_minor)	(Geonoma_undata	Manicaria_saccifera))))	Calamus_caryotoides);
((Pelagodoxa_henryana	(((Prestoea_acuminata	(Oenocarpus_bataua	Oenocarpus_minor))	(Geonoma_undata	Manicaria_saccifera))	(((Roystonea_regia	(Leopoldinia_pulchra	((Attalea_speciosa	((Reinhardtia_paiewonskiana	Reinhardtia_latisecta)	(Reinhardtia_simplex	(Iriartea_deltoidea	Reinhardtia_gracilis))))	((Elaeis_oleifera	Elaeis_guineensis)	(Podococcus_barteri	Bactris_major)))))	(((Nypa_fruticans	Phoenix_dactylifera)	(Pseudophoenix_vinifera	(Serenoa_repens	(Chamaedorea_seifrizii	Sabal_domingensis))))	(Orania_palindan	Sclerosperma_profizianum)))	((((Veitchia_spiralis	Heterospathe_cagayanensis)	Dictyosperma_album)	((Dypsis_decaryi	Hydriastele_microspadix)	Kentiopsis_piersoniorum))	Burretiokentia_grandiflora))))	Calamus_caryotoides);
((Prestoea_acuminata	(((((Oenocarpus_bataua	Oenocarpus_minor)	Manicaria_saccifera)	((((Veitchia_spiralis	((Geonoma_undata	Dictyosperma_album)	Dypsis_decaryi))	Heterospathe_cagayanensis)	(Hydriastele_microspadix	Kentiopsis_piersoniorum))	Burretiokentia_grandiflora))	(Leopoldinia_pulchra	Pelagodoxa_henryana))	((((((Chamaedorea_seifrizii	Nypa_fruticans)	Phoenix_dactylifera)	(Pseudophoenix_vinifera	(Serenoa_repens	Sabal_domingensis)))	(Orania_palindan	Sclerosperma_profizianum))	Roystonea_regia)	((Attalea_speciosa	((Reinhardtia_paiewonskiana	Reinhardtia_latisecta)	(Reinhardtia_simplex	(Iriartea_deltoidea	Reinhardtia_gracilis))))	((Elaeis_oleifera	Elaeis_guineensis)	(Podococcus_barteri	Bactris_major))))))	Calamus_caryotoides);
((Nypa_fruticans	((((Roystonea_regia	(Prestoea_acuminata	(Oenocarpus_bataua	Oenocarpus_minor)))	((Manicaria_saccifera	(Leopoldinia_pulchra	Pelagodoxa_henryana))	(((Dictyosperma_album	(Hydriastele_microspadix	((Burretiokentia_grandiflora	Veitchia_spiralis)	Kentiopsis_piersoniorum)))	Dypsis_decaryi)	(Heterospathe_cagayanensis	Geonoma_undata))))	((Orania_palindan	Sclerosperma_profizianum)	((Podococcus_barteri	(Attalea_speciosa	((Reinhardtia_paiewonskiana	Reinhardtia_latisecta)	(Reinhardtia_simplex	(Iriartea_deltoidea	Reinhardtia_gracilis)))))	((Chamaedorea_seifrizii	(Elaeis_oleifera	Elaeis_guineensis))	Bactris_major))))	((Serenoa_repens	Phoenix_dactylifera)	(Pseudophoenix_vinifera	Sabal_domingensis))))	Calamus_caryotoides);
((Nypa_fruticans	(((((Orania_palindan	Sclerosperma_profizianum)	((Roystonea_regia	((Bactris_major	((Reinhardtia_paiewonskiana	Reinhardtia_latisecta)	((Reinhardtia_simplex	Reinhardtia_gracilis)	Iriartea_deltoidea)))	((Elaeis_oleifera	Elaeis_guineensis)	Attalea_speciosa)))	((Pelagodoxa_henryana	((Dictyosperma_album	(Hydriastele_microspadix	((Burretiokentia_grandiflora	Veitchia_spiralis)	Kentiopsis_piersoniorum)))	(Leopoldinia_pulchra	Dypsis_decaryi)))	(Manicaria_saccifera	(Heterospathe_cagayanensis	(Geonoma_undata	(Prestoea_acuminata	(Oenocarpus_bataua	Oenocarpus_minor))))))))	(Pseudophoenix_vinifera	((Serenoa_repens	Sabal_domingensis)	Phoenix_dactylifera)))	Chamaedorea_seifrizii)	Podococcus_barteri))	Calamus_caryotoides);
((Nypa_fruticans	(((((Pelagodoxa_henryana	(Dypsis_decaryi	((Heterospathe_cagayanensis	Dictyosperma_album)	(Hydriastele_microspadix	((Kentiopsis_piersoniorum	Veitchia_spiralis)	Burretiokentia_grandiflora)))))	(Manicaria_saccifera	(Geonoma_undata	(Prestoea_acuminata	(Oenocarpus_bataua	Oenocarpus_minor)))))	Leopoldinia_pulchra)	((Orania_palindan	Sclerosperma_profizianum)	(Roystonea_regia	(((Podococcus_barteri	Attalea_speciosa)	((Reinhardtia_paiewonskiana	Reinhardtia_latisecta)	(Reinhardtia_simplex	(Reinhardtia_gracilis	Iriartea_deltoidea))))	((Chamaedorea_seifrizii	(Elaeis_oleifera	Elaeis_guineensis))	Bactris_major)))))	(Pseudophoenix_vinifera	((Serenoa_repens	Sabal_domingensis)	Phoenix_dactylifera))))	Calamus_caryotoides);
((((((Orania_palindan	Sclerosperma_profizianum)	(((Nypa_fruticans	Chamaedorea_seifrizii)	(Pseudophoenix_vinifera	Sabal_domingensis))	(Phoenix_dactylifera	Serenoa_repens)))	((Leopoldinia_pulchra	(((Attalea_speciosa	((Reinhardtia_latisecta	Reinhardtia_paiewonskiana)	((Reinhardtia_simplex	Reinhardtia_gracilis)	Iriartea_deltoidea)))	(Elaeis_guineensis	Elaeis_oleifera))	(Podococcus_barteri	Bactris_major)))	Roystonea_regia))	((Geonoma_undata	Manicaria_saccifera)	(Prestoea_acuminata	(Oenocarpus_bataua	Oenocarpus_minor))))	(Pelagodoxa_henryana	(((Heterospathe_cagayanensis	Dictyosperma_album)	(Hydriastele_microspadix	((Veitchia_spiralis	Burretiokentia_grandiflora)	Kentiopsis_piersoniorum)))	Dypsis_decaryi)))	Calamus_caryotoides);
((((((Dypsis_decaryi	(Heterospathe_cagayanensis	Dictyosperma_album))	((((Manicaria_saccifera	Geonoma_undata)	(Prestoea_acuminata	(Oenocarpus_bataua	Oenocarpus_minor)))	(Leopoldinia_pulchra	Pelagodoxa_henryana))	((((Attalea_speciosa	((Reinhardtia_latisecta	((Reinhardtia_gracilis	Iriartea_deltoidea)	Reinhardtia_paiewonskiana))	Reinhardtia_simplex))	(Elaeis_guineensis	Elaeis_oleifera))	Bactris_major)	(((Orania_palindan	Sclerosperma_profizianum)	((Pseudophoenix_vinifera	Sabal_domingensis)	(((Podococcus_barteri	Nypa_fruticans)	(Chamaedorea_seifrizii	Phoenix_dactylifera))	Serenoa_repens)))	Roystonea_regia))))	Hydriastele_microspadix)	(Veitchia_spiralis	Burretiokentia_grandiflora))	Kentiopsis_piersoniorum)	Calamus_caryotoides);
((((((Hydriastele_microspadix	((Veitchia_spiralis	Burretiokentia_grandiflora)	Kentiopsis_piersoniorum))	(Dypsis_decaryi	(Heterospathe_cagayanensis	Dictyosperma_album)))	(Manicaria_saccifera	(Geonoma_undata	(Prestoea_acuminata	(Oenocarpus_bataua	Oenocarpus_minor)))))	(Leopoldinia_pulchra	(((Orania_palindan	Sclerosperma_profizianum)	((Nypa_fruticans	(Pseudophoenix_vinifera	(Chamaedorea_seifrizii	Sabal_domingensis)))	(Serenoa_repens	Phoenix_dactylifera)))	(Roystonea_regia	(((Reinhardtia_paiewonskiana	Reinhardtia_latisecta)	(Reinhardtia_simplex	(Reinhardtia_gracilis	Iriartea_deltoidea)))	((Elaeis_guineensis	Elaeis_oleifera)	(Attalea_speciosa	(Podococcus_barteri	Bactris_major))))))))	Pelagodoxa_henryana)	Calamus_caryotoides);
((Prestoea_acuminata	(((((((Attalea_speciosa	((Reinhardtia_paiewonskiana	Reinhardtia_latisecta)	(Reinhardtia_simplex	(Reinhardtia_gracilis	Iriartea_deltoidea))))	((Elaeis_guineensis	Elaeis_oleifera)	(Podococcus_barteri	Bactris_major)))	(Roystonea_regia	(Leopoldinia_pulchra	(Pelagodoxa_henryana	((Orania_palindan	Sclerosperma_profizianum)	(((Pseudophoenix_vinifera	(Nypa_fruticans	Chamaedorea_seifrizii))	Sabal_domingensis)	(Serenoa_repens	Phoenix_dactylifera)))))))	((Hydriastele_microspadix	((Veitchia_spiralis	Burretiokentia_grandiflora)	Kentiopsis_piersoniorum))	(Dypsis_decaryi	(Heterospathe_cagayanensis	Dictyosperma_album))))	Manicaria_saccifera)	(Oenocarpus_bataua	Oenocarpus_minor))	Geonoma_undata))	Calamus_caryotoides);
((((Veitchia_spiralis	Burretiokentia_grandiflora)	Kentiopsis_piersoniorum)	(((Hydriastele_microspadix	Heterospathe_cagayanensis)	Dictyosperma_album)	((Dypsis_decaryi	(Manicaria_saccifera	((Oenocarpus_bataua	Oenocarpus_minor)	(Geonoma_undata	Prestoea_acuminata))))	((((Orania_palindan	Sclerosperma_profizianum)	(((Chamaedorea_seifrizii	Sabal_domingensis)	Pseudophoenix_vinifera)	(Serenoa_repens	(Nypa_fruticans	Phoenix_dactylifera))))	((Roystonea_regia	Leopoldinia_pulchra)	(Attalea_speciosa	((Elaeis_guineensis	Elaeis_oleifera)	(((Reinhardtia_paiewonskiana	Reinhardtia_latisecta)	(Reinhardtia_simplex	(Reinhardtia_gracilis	Iriartea_deltoidea)))	(Podococcus_barteri	Bactris_major))))))	Pelagodoxa_henryana))))	Calamus_caryotoides);
((Dypsis_decaryi	((((((Orania_palindan	(Podococcus_barteri	Sclerosperma_profizianum))	((Sabal_domingensis	((Chamaedorea_seifrizii	Nypa_fruticans)	Pseudophoenix_vinifera))	(Serenoa_repens	Phoenix_dactylifera)))	(Bactris_major	((Roystonea_regia	(Elaeis_guineensis	Elaeis_oleifera))	(Attalea_speciosa	((Reinhardtia_paiewonskiana	Reinhardtia_latisecta)	(Reinhardtia_simplex	(Reinhardtia_gracilis	Iriartea_deltoidea)))))))	(Leopoldinia_pulchra	Pelagodoxa_henryana))	(Manicaria_saccifera	(((Oenocarpus_bataua	Oenocarpus_minor)	Prestoea_acuminata)	Geonoma_undata)))	(((Veitchia_spiralis	Burretiokentia_grandiflora)	Kentiopsis_piersoniorum)	((Hydriastele_microspadix	Heterospathe_cagayanensis)	Dictyosperma_album))))	Calamus_caryotoides);
((Geonoma_undata	(((((((Hydriastele_microspadix	((Veitchia_spiralis	Burretiokentia_grandiflora)	Kentiopsis_piersoniorum))	(Heterospathe_cagayanensis	Dictyosperma_album))	Dypsis_decaryi)	Pelagodoxa_henryana)	(((Orania_palindan	Sclerosperma_profizianum)	(((Chamaedorea_seifrizii	Sabal_domingensis)	(Nypa_fruticans	Pseudophoenix_vinifera))	(Serenoa_repens	Phoenix_dactylifera)))	((((Reinhardtia_paiewonskiana	Reinhardtia_latisecta)	(Reinhardtia_simplex	(Reinhardtia_gracilis	Iriartea_deltoidea)))	((Attalea_speciosa	(Podococcus_barteri	Bactris_major))	(Elaeis_guineensis	Elaeis_oleifera)))	Roystonea_regia)))	(Leopoldinia_pulchra	Manicaria_saccifera))	((Oenocarpus_bataua	Oenocarpus_minor)	Prestoea_acuminata)))	Calamus_caryotoides);
((Nypa_fruticans	(Phoenix_dactylifera	((((((Orania_palindan	Sclerosperma_profizianum)	Chamaedorea_seifrizii)	Podococcus_barteri)	((((((((Oenocarpus_bataua	Oenocarpus_minor)	Prestoea_acuminata)	(Roystonea_regia	Geonoma_undata))	Manicaria_saccifera)	((((Veitchia_spiralis	Burretiokentia_grandiflora)	Kentiopsis_piersoniorum)	((Heterospathe_cagayanensis	Dictyosperma_album)	Hydriastele_microspadix))	Dypsis_decaryi))	((Reinhardtia_paiewonskiana	Reinhardtia_latisecta)	(Reinhardtia_simplex	(Reinhardtia_gracilis	Iriartea_deltoidea))))	((Attalea_speciosa	Bactris_major)	(Elaeis_guineensis	Elaeis_oleifera)))	(Leopoldinia_pulchra	Pelagodoxa_henryana)))	(Sabal_domingensis	Pseudophoenix_vinifera))	Serenoa_repens)))	Calamus_caryotoides);
((((((((((Sabal_domingensis	(Chamaedorea_seifrizii	Pseudophoenix_vinifera))	(Serenoa_repens	Phoenix_dactylifera))	Nypa_fruticans)	(Orania_palindan	Sclerosperma_profizianum))	((Roystonea_regia	Attalea_speciosa)	((Podococcus_barteri	Bactris_major)	((Reinhardtia_paiewonskiana	Reinhardtia_latisecta)	(Reinhardtia_simplex	(Reinhardtia_gracilis	Iriartea_deltoidea))))))	(Elaeis_guineensis	Elaeis_oleifera))	(Leopoldinia_pulchra	Pelagodoxa_henryana))	(((((Veitchia_spiralis	Burretiokentia_grandiflora)	Kentiopsis_piersoniorum)	((Heterospathe_cagayanensis	Dictyosperma_album)	Hydriastele_microspadix))	Dypsis_decaryi)	((Oenocarpus_bataua	Oenocarpus_minor)	(Manicaria_saccifera	Geonoma_undata))))	Prestoea_acuminata)	Calamus_caryotoides);
(((Manicaria_saccifera	(Prestoea_acuminata	(Oenocarpus_bataua	Oenocarpus_minor)))	(((Pelagodoxa_henryana	Geonoma_undata)	(((Leopoldinia_pulchra	(Elaeis_guineensis	Elaeis_oleifera))	(Attalea_speciosa	((Reinhardtia_paiewonskiana	Reinhardtia_latisecta)	(Reinhardtia_simplex	(Reinhardtia_gracilis	Iriartea_deltoidea)))))	((Roystonea_regia	(Podococcus_barteri	Bactris_major))	(((Sabal_domingensis	((Nypa_fruticans	Chamaedorea_seifrizii)	Pseudophoenix_vinifera))	(Serenoa_repens	Phoenix_dactylifera))	(Orania_palindan	Sclerosperma_profizianum)))))	((((((Veitchia_spiralis	Burretiokentia_grandiflora)	Kentiopsis_piersoniorum)	Heterospathe_cagayanensis)	Dictyosperma_album)	Hydriastele_microspadix)	Dypsis_decaryi)))	Calamus_caryotoides);
((((Leopoldinia_pulchra	Pelagodoxa_henryana)	((Roystonea_regia	(Bactris_major	((Elaeis_guineensis	Elaeis_oleifera)	(Attalea_speciosa	((Reinhardtia_gracilis	Reinhardtia_simplex)	(Reinhardtia_paiewonskiana	(Iriartea_deltoidea	Reinhardtia_latisecta)))))))	((((Sabal_domingensis	Pseudophoenix_vinifera)	(Nypa_fruticans	Chamaedorea_seifrizii))	(Phoenix_dactylifera	Serenoa_repens))	((Podococcus_barteri	Sclerosperma_profizianum)	Orania_palindan))))	(((Hydriastele_microspadix	(Heterospathe_cagayanensis	(Dypsis_decaryi	Dictyosperma_album)))	(Veitchia_spiralis	(Kentiopsis_piersoniorum	Burretiokentia_grandiflora)))	((Geonoma_undata	((Oenocarpus_bataua	Oenocarpus_minor)	Prestoea_acuminata))	Manicaria_saccifera)))	Calamus_caryotoides);
(((((Roystonea_regia	(((Iriartea_deltoidea	Reinhardtia_gracilis)	Reinhardtia_simplex)	(Reinhardtia_paiewonskiana	Reinhardtia_latisecta)))	((Bactris_major	(Elaeis_guineensis	Elaeis_oleifera))	Attalea_speciosa))	(((((Nypa_fruticans	Phoenix_dactylifera)	((Sabal_domingensis	Pseudophoenix_vinifera)	Serenoa_repens))	Chamaedorea_seifrizii)	(Sclerosperma_profizianum	Orania_palindan))	Podococcus_barteri))	(((Leopoldinia_pulchra	Dypsis_decaryi)	((Pelagodoxa_henryana	((Veitchia_spiralis	Burretiokentia_grandiflora)	(Kentiopsis_piersoniorum	Hydriastele_microspadix)))	Dictyosperma_album))	((Geonoma_undata	((Oenocarpus_bataua	Oenocarpus_minor)	Prestoea_acuminata))	(Heterospathe_cagayanensis	Manicaria_saccifera))))	Calamus_caryotoides);
((Prestoea_acuminata	((((Geonoma_undata	Heterospathe_cagayanensis)	Manicaria_saccifera)	(((Nypa_fruticans	(((Serenoa_repens	Phoenix_dactylifera)	Pseudophoenix_vinifera)	(Chamaedorea_seifrizii	Sabal_domingensis)))	((((((Iriartea_deltoidea	Reinhardtia_gracilis)	Reinhardtia_simplex)	(Reinhardtia_paiewonskiana	Reinhardtia_latisecta))	((Elaeis_guineensis	Elaeis_oleifera)	(Attalea_speciosa	Bactris_major)))	(Pelagodoxa_henryana	Leopoldinia_pulchra))	((Podococcus_barteri	Sclerosperma_profizianum)	Orania_palindan)))	(((Dypsis_decaryi	Dictyosperma_album)	(Veitchia_spiralis	(Burretiokentia_grandiflora	Kentiopsis_piersoniorum)))	Hydriastele_microspadix)))	(Roystonea_regia	(Oenocarpus_bataua	Oenocarpus_minor))))	Calamus_caryotoides);
((Burretiokentia_grandiflora	((Veitchia_spiralis	((((Heterospathe_cagayanensis	(Geonoma_undata	Dictyosperma_album))	Hydriastele_microspadix)	((Manicaria_saccifera	((Oenocarpus_bataua	Oenocarpus_minor)	((Pelagodoxa_henryana	Leopoldinia_pulchra)	((Bactris_major	((Elaeis_guineensis	Elaeis_oleifera)	((Sclerosperma_profizianum	Orania_palindan)	((Serenoa_repens	Phoenix_dactylifera)	(((Nypa_fruticans	Chamaedorea_seifrizii)	Pseudophoenix_vinifera)	Sabal_domingensis)))))	((Reinhardtia_simplex	(((Iriartea_deltoidea	Reinhardtia_gracilis)	Reinhardtia_paiewonskiana)	Reinhardtia_latisecta))	(Roystonea_regia	(Podococcus_barteri	Attalea_speciosa)))))))	Prestoea_acuminata))	Dypsis_decaryi))	Kentiopsis_piersoniorum))	Calamus_caryotoides);
((Burretiokentia_grandiflora	((Veitchia_spiralis	((Hydriastele_microspadix	(Heterospathe_cagayanensis	Dictyosperma_album))	((((Geonoma_undata	Manicaria_saccifera)	(Prestoea_acuminata	(Oenocarpus_bataua	Oenocarpus_minor)))	((Pelagodoxa_henryana	Leopoldinia_pulchra)	(((((Podococcus_barteri	Attalea_speciosa)	((Bactris_major	(Elaeis_guineensis	Elaeis_oleifera))	(((Reinhardtia_simplex	Reinhardtia_gracilis)	Iriartea_deltoidea)	(Reinhardtia_paiewonskiana	Reinhardtia_latisecta))))	Roystonea_regia)	(Sclerosperma_profizianum	Orania_palindan))	((((Sabal_domingensis	Serenoa_repens)	Phoenix_dactylifera)	Pseudophoenix_vinifera)	(Nypa_fruticans	Chamaedorea_seifrizii)))))	Dypsis_decaryi)))	Kentiopsis_piersoniorum))	Calamus_caryotoides);
((Orania_palindan	(((Leopoldinia_pulchra	((Podococcus_barteri	Bactris_major)	((Elaeis_guineensis	Elaeis_oleifera)	((((Reinhardtia_gracilis	Reinhardtia_simplex)	Iriartea_deltoidea)	(Reinhardtia_paiewonskiana	Reinhardtia_latisecta))	Attalea_speciosa))))	(Pelagodoxa_henryana	((((Sabal_domingensis	Serenoa_repens)	Pseudophoenix_vinifera)	((((Dictyosperma_album	Dypsis_decaryi)	(Hydriastele_microspadix	(Kentiopsis_piersoniorum	(Burretiokentia_grandiflora	Veitchia_spiralis))))	(Geonoma_undata	Heterospathe_cagayanensis))	(Manicaria_saccifera	(Prestoea_acuminata	(Oenocarpus_bataua	Oenocarpus_minor)))))	(Phoenix_dactylifera	((Roystonea_regia	Nypa_fruticans)	Chamaedorea_seifrizii)))))	Sclerosperma_profizianum))	Calamus_caryotoides);
((Nypa_fruticans	((Pseudophoenix_vinifera	((((((((Geonoma_undata	Dictyosperma_album)	Heterospathe_cagayanensis)	((Kentiopsis_piersoniorum	Veitchia_spiralis)	Hydriastele_microspadix))	Burretiokentia_grandiflora)	Dypsis_decaryi)	(Manicaria_saccifera	(Prestoea_acuminata	(Leopoldinia_pulchra	(Oenocarpus_bataua	Oenocarpus_minor)))))	(Roystonea_regia	(Pelagodoxa_henryana	((Sclerosperma_profizianum	Orania_palindan)	((Podococcus_barteri	Bactris_major)	((Elaeis_guineensis	Elaeis_oleifera)	(((Reinhardtia_simplex	(Iriartea_deltoidea	Reinhardtia_gracilis))	(Reinhardtia_paiewonskiana	Reinhardtia_latisecta))	Attalea_speciosa)))))))	((Chamaedorea_seifrizii	Sabal_domingensis)	Serenoa_repens)))	Phoenix_dactylifera))	Calamus_caryotoides);
((Nypa_fruticans	(((((Leopoldinia_pulchra	(((Kentiopsis_piersoniorum	(Burretiokentia_grandiflora	Veitchia_spiralis))	(Hydriastele_microspadix	(Dictyosperma_album	Heterospathe_cagayanensis)))	Dypsis_decaryi))	(Manicaria_saccifera	(Geonoma_undata	(Prestoea_acuminata	(Oenocarpus_bataua	Oenocarpus_minor)))))	((Pelagodoxa_henryana	Roystonea_regia)	((Chamaedorea_seifrizii	(Bactris_major	((Elaeis_guineensis	Elaeis_oleifera)	(((Reinhardtia_simplex	(Iriartea_deltoidea	Reinhardtia_gracilis))	(Reinhardtia_paiewonskiana	Reinhardtia_latisecta))	Attalea_speciosa))))	((Podococcus_barteri	Sclerosperma_profizianum)	Orania_palindan))))	(Sabal_domingensis	(Serenoa_repens	Pseudophoenix_vinifera)))	Phoenix_dactylifera))	Calamus_caryotoides);
(((((((Kentiopsis_piersoniorum	(Burretiokentia_grandiflora	Veitchia_spiralis))	(Hydriastele_microspadix	Dictyosperma_album))	Dypsis_decaryi)	((Prestoea_acuminata	(Oenocarpus_bataua	Oenocarpus_minor))	(Manicaria_saccifera	(Heterospathe_cagayanensis	Geonoma_undata))))	(((((((Reinhardtia_simplex	(Iriartea_deltoidea	Reinhardtia_gracilis))	(Reinhardtia_paiewonskiana	Reinhardtia_latisecta))	((Attalea_speciosa	Bactris_major)	(Elaeis_guineensis	Elaeis_oleifera)))	Leopoldinia_pulchra)	Roystonea_regia)	Pelagodoxa_henryana)	((Podococcus_barteri	Sclerosperma_profizianum)	Orania_palindan)))	(Pseudophoenix_vinifera	((Phoenix_dactylifera	(Chamaedorea_seifrizii	Nypa_fruticans))	(Serenoa_repens	Sabal_domingensis))))	Calamus_caryotoides);
((Prestoea_acuminata	((Oenocarpus_bataua	Oenocarpus_minor)	(((((((Sclerosperma_profizianum	Orania_palindan)	(Podococcus_barteri	((Pseudophoenix_vinifera	(Serenoa_repens	Sabal_domingensis))	(Phoenix_dactylifera	(Chamaedorea_seifrizii	Nypa_fruticans)))))	(Roystonea_regia	(((Reinhardtia_simplex	(Iriartea_deltoidea	Reinhardtia_gracilis))	(Reinhardtia_paiewonskiana	Reinhardtia_latisecta))	((Attalea_speciosa	Bactris_major)	(Elaeis_guineensis	Elaeis_oleifera)))))	(Pelagodoxa_henryana	Leopoldinia_pulchra))	((Hydriastele_microspadix	Dictyosperma_album)	(Dypsis_decaryi	(Kentiopsis_piersoniorum	(Burretiokentia_grandiflora	Veitchia_spiralis)))))	Manicaria_saccifera)	(Heterospathe_cagayanensis	Geonoma_undata))))	Calamus_caryotoides);
((((((Hydriastele_microspadix	(Heterospathe_cagayanensis	Dictyosperma_album))	(((((Prestoea_acuminata	Geonoma_undata)	(Oenocarpus_bataua	Oenocarpus_minor))	Manicaria_saccifera)	(Pelagodoxa_henryana	((Roystonea_regia	((Attalea_speciosa	((Reinhardtia_simplex	(Iriartea_deltoidea	Reinhardtia_gracilis))	(Reinhardtia_latisecta	Reinhardtia_paiewonskiana)))	((Elaeis_oleifera	Elaeis_guineensis)	Bactris_major)))	(((Nypa_fruticans	Phoenix_dactylifera)	(Pseudophoenix_vinifera	(Serenoa_repens	(Chamaedorea_seifrizii	Sabal_domingensis))))	((Podococcus_barteri	Sclerosperma_profizianum)	Orania_palindan)))))	(Leopoldinia_pulchra	Dypsis_decaryi)))	Kentiopsis_piersoniorum)	Veitchia_spiralis)	Burretiokentia_grandiflora)	Calamus_caryotoides);
((((((Hydriastele_microspadix	(Heterospathe_cagayanensis	Dictyosperma_album))	((((Prestoea_acuminata	(Oenocarpus_bataua	Oenocarpus_minor))	((Manicaria_saccifera	(Leopoldinia_pulchra	Pelagodoxa_henryana))	Geonoma_undata))	((Roystonea_regia	((Podococcus_barteri	Bactris_major)	((Attalea_speciosa	((Reinhardtia_simplex	(Iriartea_deltoidea	Reinhardtia_gracilis))	(Reinhardtia_latisecta	Reinhardtia_paiewonskiana)))	(Elaeis_oleifera	Elaeis_guineensis))))	(((((Chamaedorea_seifrizii	Nypa_fruticans)	Sabal_domingensis)	Pseudophoenix_vinifera)	(Phoenix_dactylifera	Serenoa_repens))	(Sclerosperma_profizianum	Orania_palindan))))	Dypsis_decaryi))	Kentiopsis_piersoniorum)	Veitchia_spiralis)	Burretiokentia_grandiflora)	Calamus_caryotoides);
((Phoenix_dactylifera	(Serenoa_repens	((Chamaedorea_seifrizii	(((Podococcus_barteri	Sclerosperma_profizianum)	Orania_palindan)	((((((Dypsis_decaryi	((Kentiopsis_piersoniorum	(Veitchia_spiralis	Burretiokentia_grandiflora))	(Hydriastele_microspadix	(Heterospathe_cagayanensis	Dictyosperma_album))))	((((Oenocarpus_bataua	Oenocarpus_minor)	Prestoea_acuminata)	(Leopoldinia_pulchra	Geonoma_undata))	Manicaria_saccifera))	Pelagodoxa_henryana)	(Elaeis_oleifera	Elaeis_guineensis))	((Roystonea_regia	Attalea_speciosa)	((Reinhardtia_simplex	Reinhardtia_gracilis)	(Reinhardtia_latisecta	(Reinhardtia_paiewonskiana	Iriartea_deltoidea)))))	Bactris_major)))	((Sabal_domingensis	Pseudophoenix_vinifera)	Nypa_fruticans))))	Calamus_caryotoides);
((((Dypsis_decaryi	((Kentiopsis_piersoniorum	(Veitchia_spiralis	Burretiokentia_grandiflora))	(Dictyosperma_album	(Hydriastele_microspadix	Heterospathe_cagayanensis))))	((Oenocarpus_bataua	Oenocarpus_minor)	(Prestoea_acuminata	Manicaria_saccifera)))	((((((Geonoma_undata	(Bactris_major	(Elaeis_oleifera	Elaeis_guineensis)))	(Attalea_speciosa	((Reinhardtia_simplex	(Iriartea_deltoidea	Reinhardtia_gracilis))	(Reinhardtia_latisecta	Reinhardtia_paiewonskiana))))	Leopoldinia_pulchra)	((((Serenoa_repens	(Chamaedorea_seifrizii	Sabal_domingensis))	Pseudophoenix_vinifera)	(Nypa_fruticans	Phoenix_dactylifera))	((Podococcus_barteri	Sclerosperma_profizianum)	Orania_palindan)))	Roystonea_regia)	Pelagodoxa_henryana))	Calamus_caryotoides);
(((Kentiopsis_piersoniorum	(Veitchia_spiralis	Burretiokentia_grandiflora))	(Hydriastele_microspadix	((Heterospathe_cagayanensis	Dictyosperma_album)	(Dypsis_decaryi	(((((((Sabal_domingensis	(Pseudophoenix_vinifera	(Chamaedorea_seifrizii	Nypa_fruticans)))	(Phoenix_dactylifera	Serenoa_repens))	((Podococcus_barteri	Sclerosperma_profizianum)	Orania_palindan))	((((Iriartea_deltoidea	(Reinhardtia_simplex	Reinhardtia_gracilis))	(Reinhardtia_latisecta	Reinhardtia_paiewonskiana))	((Attalea_speciosa	Bactris_major)	(Elaeis_oleifera	Elaeis_guineensis)))	Roystonea_regia))	Leopoldinia_pulchra)	Pelagodoxa_henryana)	((Geonoma_undata	(Prestoea_acuminata	(Oenocarpus_bataua	Oenocarpus_minor)))	Manicaria_saccifera))))))	Calamus_caryotoides);
((Podococcus_barteri	(Phoenix_dactylifera	((Roystonea_regia	Serenoa_repens)	((((Prestoea_acuminata	((((Kentiopsis_piersoniorum	(Veitchia_spiralis	Burretiokentia_grandiflora))	Hydriastele_microspadix)	Dictyosperma_album)	Dypsis_decaryi))	(((Heterospathe_cagayanensis	Manicaria_saccifera)	(Leopoldinia_pulchra	(Pelagodoxa_henryana	Geonoma_undata)))	(Oenocarpus_bataua	Oenocarpus_minor)))	(((Sclerosperma_profizianum	Orania_palindan)	((Reinhardtia_simplex	(Reinhardtia_latisecta	(Iriartea_deltoidea	(Reinhardtia_gracilis	Reinhardtia_paiewonskiana))))	((Attalea_speciosa	Bactris_major)	(Elaeis_oleifera	Elaeis_guineensis))))	Chamaedorea_seifrizii))	(Sabal_domingensis	(Pseudophoenix_vinifera	Nypa_fruticans))))))	Calamus_caryotoides);
(((((((Kentiopsis_piersoniorum	(Veitchia_spiralis	Burretiokentia_grandiflora))	Hydriastele_microspadix)	(Heterospathe_cagayanensis	Dictyosperma_album))	Dypsis_decaryi)	((Pelagodoxa_henryana	(((Attalea_speciosa	((Reinhardtia_simplex	(Iriartea_deltoidea	Reinhardtia_gracilis))	(Reinhardtia_latisecta	Reinhardtia_paiewonskiana)))	((Podococcus_barteri	Bactris_major)	(Leopoldinia_pulchra	(Elaeis_oleifera	Elaeis_guineensis))))	((((Phoenix_dactylifera	(Serenoa_repens	Sabal_domingensis))	Pseudophoenix_vinifera)	(Chamaedorea_seifrizii	Nypa_fruticans))	(Sclerosperma_profizianum	Orania_palindan))))	(Manicaria_saccifera	(Prestoea_acuminata	(Roystonea_regia	(Oenocarpus_bataua	Oenocarpus_minor))))))	Geonoma_undata)	Calamus_caryotoides);
((Nypa_fruticans	(Pseudophoenix_vinifera	((Chamaedorea_seifrizii	Sabal_domingensis)	((((Podococcus_barteri	Sclerosperma_profizianum)	Orania_palindan)	((Bactris_major	((Elaeis_oleifera	Elaeis_guineensis)	(Attalea_speciosa	((Reinhardtia_simplex	(Iriartea_deltoidea	Reinhardtia_gracilis))	(Reinhardtia_latisecta	Reinhardtia_paiewonskiana)))))	((((((Prestoea_acuminata	(Oenocarpus_bataua	Oenocarpus_minor))	Geonoma_undata)	Manicaria_saccifera)	(((Veitchia_spiralis	(Burretiokentia_grandiflora	Kentiopsis_piersoniorum))	((Dictyosperma_album	Heterospathe_cagayanensis)	Hydriastele_microspadix))	Dypsis_decaryi))	(Leopoldinia_pulchra	Pelagodoxa_henryana))	Roystonea_regia)))	(Phoenix_dactylifera	Serenoa_repens)))))	Calamus_caryotoides);
(((Veitchia_spiralis	Burretiokentia_grandiflora)	(Kentiopsis_piersoniorum	(Hydriastele_microspadix	(((Dictyosperma_album	Heterospathe_cagayanensis)	Dypsis_decaryi)	((((Nypa_fruticans	Phoenix_dactylifera)	(Pseudophoenix_vinifera	(Serenoa_repens	(Chamaedorea_seifrizii	Sabal_domingensis))))	(((Attalea_speciosa	(Podococcus_barteri	Bactris_major))	(Elaeis_oleifera	Elaeis_guineensis))	(Roystonea_regia	((Sclerosperma_profizianum	Orania_palindan)	((Reinhardtia_simplex	(Iriartea_deltoidea	Reinhardtia_gracilis))	(Reinhardtia_latisecta	Reinhardtia_paiewonskiana))))))	((Leopoldinia_pulchra	Pelagodoxa_henryana)	((Prestoea_acuminata	(Oenocarpus_bataua	Oenocarpus_minor))	(Geonoma_undata	Manicaria_saccifera))))))))	Calamus_caryotoides);
((((Roystonea_regia	(((Elaeis_oleifera	Elaeis_guineensis)	((Podococcus_barteri	Bactris_major)	(Attalea_speciosa	((Reinhardtia_simplex	(Iriartea_deltoidea	Reinhardtia_gracilis))	(Reinhardtia_latisecta	Reinhardtia_paiewonskiana)))))	Leopoldinia_pulchra))	(((Pseudophoenix_vinifera	Serenoa_repens)	((Nypa_fruticans	Phoenix_dactylifera)	(Chamaedorea_seifrizii	Sabal_domingensis)))	(Sclerosperma_profizianum	Orania_palindan)))	((Pelagodoxa_henryana	((Dypsis_decaryi	(Dictyosperma_album	Heterospathe_cagayanensis))	(Hydriastele_microspadix	((Veitchia_spiralis	Burretiokentia_grandiflora)	Kentiopsis_piersoniorum))))	((Geonoma_undata	(Prestoea_acuminata	(Oenocarpus_bataua	Oenocarpus_minor)))	Manicaria_saccifera)))	Calamus_caryotoides);
(((((Phoenix_dactylifera	Serenoa_repens)	(((Podococcus_barteri	Nypa_fruticans)	Pseudophoenix_vinifera)	Sabal_domingensis))	Chamaedorea_seifrizii)	((Orania_palindan	Sclerosperma_profizianum)	(((((Manicaria_saccifera	(Oenocarpus_bataua	Oenocarpus_minor))	((Heterospathe_cagayanensis	Geonoma_undata)	(((Hydriastele_microspadix	(Kentiopsis_piersoniorum	(Veitchia_spiralis	Burretiokentia_grandiflora)))	Dictyosperma_album)	(Prestoea_acuminata	Dypsis_decaryi))))	((Bactris_major	(Leopoldinia_pulchra	(Elaeis_oleifera	Elaeis_guineensis)))	((Reinhardtia_simplex	(Reinhardtia_latisecta	(Reinhardtia_paiewonskiana	(Iriartea_deltoidea	Reinhardtia_gracilis))))	Attalea_speciosa)))	Roystonea_regia)	Pelagodoxa_henryana)))	Calamus_caryotoides);
((Geonoma_undata	(((((Roystonea_regia	(((Nypa_fruticans	Phoenix_dactylifera)	(((Podococcus_barteri	Serenoa_repens)	(Chamaedorea_seifrizii	Sabal_domingensis))	Pseudophoenix_vinifera))	(Orania_palindan	Sclerosperma_profizianum)))	(((Bactris_major	(Elaeis_oleifera	Elaeis_guineensis))	((((Reinhardtia_latisecta	Reinhardtia_paiewonskiana)	(Reinhardtia_gracilis	Iriartea_deltoidea))	Reinhardtia_simplex)	Attalea_speciosa))	Leopoldinia_pulchra))	((Dypsis_decaryi	((((Veitchia_spiralis	Burretiokentia_grandiflora)	Kentiopsis_piersoniorum)	Hydriastele_microspadix)	(Heterospathe_cagayanensis	Dictyosperma_album)))	Pelagodoxa_henryana))	Manicaria_saccifera)	(Prestoea_acuminata	(Oenocarpus_bataua	Oenocarpus_minor))))	Calamus_caryotoides);
(((Veitchia_spiralis	Burretiokentia_grandiflora)	(Kentiopsis_piersoniorum	(Hydriastele_microspadix	((Heterospathe_cagayanensis	Dictyosperma_album)	((((Prestoea_acuminata	(Oenocarpus_bataua	Oenocarpus_minor))	(Geonoma_undata	Manicaria_saccifera))	(((Orania_palindan	Sclerosperma_profizianum)	(((Podococcus_barteri	Attalea_speciosa)	((Bactris_major	(Elaeis_oleifera	Elaeis_guineensis))	((Reinhardtia_latisecta	Reinhardtia_paiewonskiana)	((Reinhardtia_simplex	Reinhardtia_gracilis)	Iriartea_deltoidea))))	(Roystonea_regia	(Leopoldinia_pulchra	Pelagodoxa_henryana))))	((Phoenix_dactylifera	Serenoa_repens)	(((Nypa_fruticans	Chamaedorea_seifrizii)	Pseudophoenix_vinifera)	Sabal_domingensis))))	Dypsis_decaryi)))))	Calamus_caryotoides);
((Geonoma_undata	(((Leopoldinia_pulchra	(Prestoea_acuminata	(Oenocarpus_bataua	Oenocarpus_minor)))	((((Roystonea_regia	((((Elaeis_oleifera	Elaeis_guineensis)	(Attalea_speciosa	Bactris_major))	((Reinhardtia_latisecta	Reinhardtia_paiewonskiana)	((Reinhardtia_gracilis	Iriartea_deltoidea)	Reinhardtia_simplex)))	(Orania_palindan	(Podococcus_barteri	Sclerosperma_profizianum))))	((Phoenix_dactylifera	(Serenoa_repens	Chamaedorea_seifrizii))	((Sabal_domingensis	Nypa_fruticans)	Pseudophoenix_vinifera)))	(Dypsis_decaryi	(((Veitchia_spiralis	Burretiokentia_grandiflora)	Kentiopsis_piersoniorum)	(Hydriastele_microspadix	(Heterospathe_cagayanensis	Dictyosperma_album)))))	Pelagodoxa_henryana))	Manicaria_saccifera))	Calamus_caryotoides);
((Phoenix_dactylifera	(Serenoa_repens	((Sabal_domingensis	((Chamaedorea_seifrizii	Nypa_fruticans)	Pseudophoenix_vinifera))	((((Dypsis_decaryi	(((Veitchia_spiralis	Kentiopsis_piersoniorum)	(Hydriastele_microspadix	(Heterospathe_cagayanensis	Dictyosperma_album)))	Burretiokentia_grandiflora))	Pelagodoxa_henryana)	((Prestoea_acuminata	(Oenocarpus_bataua	Oenocarpus_minor))	(Geonoma_undata	Manicaria_saccifera)))	((Orania_palindan	Sclerosperma_profizianum)	(Roystonea_regia	((((Elaeis_oleifera	Elaeis_guineensis)	(Attalea_speciosa	(Podococcus_barteri	Bactris_major)))	((Reinhardtia_latisecta	Reinhardtia_paiewonskiana)	((Reinhardtia_gracilis	Iriartea_deltoidea)	Reinhardtia_simplex)))	Leopoldinia_pulchra)))))))	Calamus_caryotoides);
((((((Dypsis_decaryi	Dictyosperma_album)	((Hydriastele_microspadix	Heterospathe_cagayanensis)	(Kentiopsis_piersoniorum	(Veitchia_spiralis	Burretiokentia_grandiflora))))	(((((Phoenix_dactylifera	Serenoa_repens)	(Sabal_domingensis	((Chamaedorea_seifrizii	Nypa_fruticans)	Pseudophoenix_vinifera)))	(Orania_palindan	Sclerosperma_profizianum))	((Leopoldinia_pulchra	((Elaeis_oleifera	Elaeis_guineensis)	(Attalea_speciosa	((Podococcus_barteri	Bactris_major)	((Reinhardtia_latisecta	Reinhardtia_paiewonskiana)	((Reinhardtia_simplex	Reinhardtia_gracilis)	Iriartea_deltoidea))))))	Roystonea_regia))	Pelagodoxa_henryana))	(Prestoea_acuminata	(Oenocarpus_bataua	Oenocarpus_minor)))	(Geonoma_undata	Manicaria_saccifera))	Calamus_caryotoides);
(((Kentiopsis_piersoniorum	(Veitchia_spiralis	Burretiokentia_grandiflora))	((((Pelagodoxa_henryana	((((((Bactris_major	(Elaeis_oleifera	Elaeis_guineensis))	((Podococcus_barteri	Attalea_speciosa)	((Reinhardtia_latisecta	Reinhardtia_paiewonskiana)	((Reinhardtia_gracilis	Iriartea_deltoidea)	Reinhardtia_simplex))))	(Orania_palindan	Sclerosperma_profizianum))	Roystonea_regia)	(((Phoenix_dactylifera	(Sabal_domingensis	Serenoa_repens))	Pseudophoenix_vinifera)	(Chamaedorea_seifrizii	Nypa_fruticans)))	((Prestoea_acuminata	(Oenocarpus_bataua	Oenocarpus_minor))	(Manicaria_saccifera	(Leopoldinia_pulchra	Geonoma_undata)))))	Dypsis_decaryi)	(Heterospathe_cagayanensis	Dictyosperma_album))	Hydriastele_microspadix))	Calamus_caryotoides);
((Phoenix_dactylifera	((Serenoa_repens	((((Prestoea_acuminata	(Geonoma_undata	(Oenocarpus_bataua	Oenocarpus_minor)))	Manicaria_saccifera)	((Dypsis_decaryi	((Heterospathe_cagayanensis	Dictyosperma_album)	((Veitchia_spiralis	Burretiokentia_grandiflora)	(Kentiopsis_piersoniorum	Hydriastele_microspadix))))	Pelagodoxa_henryana))	(((Leopoldinia_pulchra	(Roystonea_regia	(Chamaedorea_seifrizii	(Elaeis_oleifera	Elaeis_guineensis))))	(((Podococcus_barteri	Bactris_major)	Attalea_speciosa)	((Reinhardtia_latisecta	Reinhardtia_paiewonskiana)	((Reinhardtia_gracilis	Iriartea_deltoidea)	Reinhardtia_simplex))))	(Orania_palindan	Sclerosperma_profizianum))))	(Sabal_domingensis	(Pseudophoenix_vinifera	Nypa_fruticans))))	Calamus_caryotoides);
((((Burretiokentia_grandiflora	Veitchia_spiralis)	Kentiopsis_piersoniorum)	(Hydriastele_microspadix	((Dypsis_decaryi	Dictyosperma_album)	(((Prestoea_acuminata	(Oenocarpus_bataua	Oenocarpus_minor))	((Heterospathe_cagayanensis	Geonoma_undata)	Manicaria_saccifera))	((((((Orania_palindan	Sclerosperma_profizianum)	(Phoenix_dactylifera	(Pseudophoenix_vinifera	(Serenoa_repens	Sabal_domingensis))))	(((Podococcus_barteri	Bactris_major)	(Elaeis_oleifera	Elaeis_guineensis))	(Attalea_speciosa	((Reinhardtia_latisecta	Reinhardtia_paiewonskiana)	(Iriartea_deltoidea	(Reinhardtia_simplex	Reinhardtia_gracilis))))))	((Roystonea_regia	Nypa_fruticans)	Chamaedorea_seifrizii))	Leopoldinia_pulchra)	Pelagodoxa_henryana)))))	Calamus_caryotoides);
((Nypa_fruticans	(Phoenix_dactylifera	(((((Pelagodoxa_henryana	((((Heterospathe_cagayanensis	Dictyosperma_album)	(((Burretiokentia_grandiflora	Veitchia_spiralis)	Kentiopsis_piersoniorum)	Hydriastele_microspadix))	Dypsis_decaryi)	((Prestoea_acuminata	(Oenocarpus_bataua	Oenocarpus_minor))	((Leopoldinia_pulchra	Manicaria_saccifera)	Geonoma_undata))))	(Attalea_speciosa	((Podococcus_barteri	Bactris_major)	(Chamaedorea_seifrizii	(Elaeis_oleifera	Elaeis_guineensis)))))	(Roystonea_regia	((((Iriartea_deltoidea	Reinhardtia_gracilis)	(Reinhardtia_latisecta	Reinhardtia_paiewonskiana))	Reinhardtia_simplex)	(Orania_palindan	Sclerosperma_profizianum))))	Pseudophoenix_vinifera)	(Serenoa_repens	Sabal_domingensis))))	Calamus_caryotoides);
((Geonoma_undata	(((((((((Leopoldinia_pulchra	Bactris_major)	((Iriartea_deltoidea	(Reinhardtia_simplex	Reinhardtia_gracilis))	(Reinhardtia_paiewonskiana	Reinhardtia_latisecta)))	(Roystonea_regia	(Elaeis_guineensis	Elaeis_oleifera)))	Attalea_speciosa)	(((((Podococcus_barteri	Nypa_fruticans)	Chamaedorea_seifrizii)	(Sabal_domingensis	Pseudophoenix_vinifera))	(Serenoa_repens	Phoenix_dactylifera))	(Orania_palindan	Sclerosperma_profizianum)))	(((Kentiopsis_piersoniorum	(Veitchia_spiralis	Burretiokentia_grandiflora))	(Hydriastele_microspadix	(Heterospathe_cagayanensis	Dictyosperma_album)))	Dypsis_decaryi))	Pelagodoxa_henryana)	Manicaria_saccifera)	(Prestoea_acuminata	(Oenocarpus_bataua	Oenocarpus_minor))))	Calamus_caryotoides);
(((Veitchia_spiralis	Burretiokentia_grandiflora)	((((Heterospathe_cagayanensis	Dictyosperma_album)	(Dypsis_decaryi	(((Prestoea_acuminata	(Oenocarpus_bataua	Oenocarpus_minor))	(Geonoma_undata	Manicaria_saccifera))	((Pelagodoxa_henryana	Leopoldinia_pulchra)	(((((Attalea_speciosa	((Reinhardtia_simplex	(Reinhardtia_gracilis	Iriartea_deltoidea))	(Reinhardtia_paiewonskiana	Reinhardtia_latisecta)))	(Podococcus_barteri	Bactris_major))	(Elaeis_guineensis	Elaeis_oleifera))	(((Nypa_fruticans	((Sabal_domingensis	Pseudophoenix_vinifera)	(Serenoa_repens	Phoenix_dactylifera)))	Chamaedorea_seifrizii)	(Orania_palindan	Sclerosperma_profizianum)))	Roystonea_regia)))))	Hydriastele_microspadix)	Kentiopsis_piersoniorum))	Calamus_caryotoides);
((Prestoea_acuminata	((Oenocarpus_bataua	Oenocarpus_minor)	(((Leopoldinia_pulchra	Pelagodoxa_henryana)	(Geonoma_undata	Manicaria_saccifera))	(((((Attalea_speciosa	(((Reinhardtia_simplex	(Reinhardtia_gracilis	Iriartea_deltoidea))	(Reinhardtia_paiewonskiana	Reinhardtia_latisecta))	(Podococcus_barteri	Bactris_major)))	(Elaeis_guineensis	Elaeis_oleifera))	((((Chamaedorea_seifrizii	Sabal_domingensis)	(Nypa_fruticans	Pseudophoenix_vinifera))	(Serenoa_repens	Phoenix_dactylifera))	(Orania_palindan	Sclerosperma_profizianum)))	Roystonea_regia)	(((Hydriastele_microspadix	(Kentiopsis_piersoniorum	(Veitchia_spiralis	Burretiokentia_grandiflora)))	(Heterospathe_cagayanensis	Dictyosperma_album))	Dypsis_decaryi)))))	Calamus_caryotoides);
((((((((Geonoma_undata	Heterospathe_cagayanensis)	Dictyosperma_album)	(Dypsis_decaryi	(((Prestoea_acuminata	(Oenocarpus_bataua	Oenocarpus_minor))	Manicaria_saccifera)	((((((Leopoldinia_pulchra	Pelagodoxa_henryana)	Attalea_speciosa)	(((Reinhardtia_simplex	(Reinhardtia_gracilis	Iriartea_deltoidea))	(Reinhardtia_paiewonskiana	Reinhardtia_latisecta))	(Roystonea_regia	(Elaeis_guineensis	Elaeis_oleifera))))	(Podococcus_barteri	Bactris_major))	(Orania_palindan	Sclerosperma_profizianum))	((((Chamaedorea_seifrizii	Nypa_fruticans)	Sabal_domingensis)	Pseudophoenix_vinifera)	(Serenoa_repens	Phoenix_dactylifera))))))	Hydriastele_microspadix)	Kentiopsis_piersoniorum)	Veitchia_spiralis)	Burretiokentia_grandiflora)	Calamus_caryotoides);
((((Leopoldinia_pulchra	Pelagodoxa_henryana)	((Roystonea_regia	((Attalea_speciosa	((Elaeis_guineensis	Elaeis_oleifera)	(Podococcus_barteri	Bactris_major)))	((Reinhardtia_simplex	(Reinhardtia_gracilis	Iriartea_deltoidea))	(Reinhardtia_paiewonskiana	Reinhardtia_latisecta))))	(((Sabal_domingensis	((Chamaedorea_seifrizii	Nypa_fruticans)	Pseudophoenix_vinifera))	(Serenoa_repens	Phoenix_dactylifera))	(Orania_palindan	Sclerosperma_profizianum))))	(((Kentiopsis_piersoniorum	(Veitchia_spiralis	Burretiokentia_grandiflora))	((Heterospathe_cagayanensis	(Dypsis_decaryi	Dictyosperma_album))	Hydriastele_microspadix))	((Prestoea_acuminata	(Oenocarpus_bataua	Oenocarpus_minor))	(Geonoma_undata	Manicaria_saccifera))))	Calamus_caryotoides);
((Pelagodoxa_henryana	(((Orania_palindan	Sclerosperma_profizianum)	(((Sabal_domingensis	((Chamaedorea_seifrizii	Nypa_fruticans)	Pseudophoenix_vinifera))	(Serenoa_repens	Phoenix_dactylifera))	((((Heterospathe_cagayanensis	(Geonoma_undata	Dictyosperma_album))	(Hydriastele_microspadix	(Veitchia_spiralis	(Burretiokentia_grandiflora	Kentiopsis_piersoniorum))))	Dypsis_decaryi)	((Prestoea_acuminata	(Oenocarpus_bataua	Oenocarpus_minor))	Manicaria_saccifera))))	((Attalea_speciosa	(((Elaeis_guineensis	Elaeis_oleifera)	(Podococcus_barteri	Bactris_major))	((Reinhardtia_simplex	(Reinhardtia_gracilis	Iriartea_deltoidea))	(Reinhardtia_paiewonskiana	Reinhardtia_latisecta))))	(Roystonea_regia	Leopoldinia_pulchra))))	Calamus_caryotoides);
((Pseudophoenix_vinifera	((Nypa_fruticans	(((Podococcus_barteri	Serenoa_repens)	Phoenix_dactylifera)	(Chamaedorea_seifrizii	((Orania_palindan	Sclerosperma_profizianum)	((Pelagodoxa_henryana	((((Heterospathe_cagayanensis	Dictyosperma_album)	(Hydriastele_microspadix	(Kentiopsis_piersoniorum	(Veitchia_spiralis	Burretiokentia_grandiflora))))	Dypsis_decaryi)	((Geonoma_undata	(Prestoea_acuminata	(Oenocarpus_bataua	Oenocarpus_minor)))	Manicaria_saccifera)))	(((((Iriartea_deltoidea	(Reinhardtia_simplex	Reinhardtia_gracilis))	(Reinhardtia_paiewonskiana	Reinhardtia_latisecta))	(Leopoldinia_pulchra	((Elaeis_guineensis	Elaeis_oleifera)	Roystonea_regia)))	Bactris_major)	Attalea_speciosa))))))	Sabal_domingensis))	Calamus_caryotoides);
((Pelagodoxa_henryana	((((Heterospathe_cagayanensis	(Dypsis_decaryi	Dictyosperma_album))	(Hydriastele_microspadix	(Veitchia_spiralis	(Burretiokentia_grandiflora	Kentiopsis_piersoniorum))))	((Geonoma_undata	(Prestoea_acuminata	(Oenocarpus_bataua	Oenocarpus_minor)))	Manicaria_saccifera))	((((((Sabal_domingensis	((Chamaedorea_seifrizii	Nypa_fruticans)	Pseudophoenix_vinifera))	(Serenoa_repens	Phoenix_dactylifera))	(Orania_palindan	(Podococcus_barteri	Sclerosperma_profizianum)))	((Reinhardtia_simplex	(((Reinhardtia_gracilis	Iriartea_deltoidea)	Reinhardtia_paiewonskiana)	Reinhardtia_latisecta))	((Elaeis_guineensis	Elaeis_oleifera)	(Bactris_major	Attalea_speciosa))))	Roystonea_regia)	Leopoldinia_pulchra)))	Calamus_caryotoides);
(((Leopoldinia_pulchra	Pelagodoxa_henryana)	(((Prestoea_acuminata	(Oenocarpus_bataua	Oenocarpus_minor))	(Manicaria_saccifera	((Heterospathe_cagayanensis	Geonoma_undata)	(((Dictyosperma_album	Hydriastele_microspadix)	(Kentiopsis_piersoniorum	(Veitchia_spiralis	Burretiokentia_grandiflora)))	Dypsis_decaryi))))	((((((Serenoa_repens	Sabal_domingensis)	Pseudophoenix_vinifera)	((Chamaedorea_seifrizii	(Podococcus_barteri	Nypa_fruticans))	Phoenix_dactylifera))	(Orania_palindan	Sclerosperma_profizianum))	(((Reinhardtia_gracilis	Reinhardtia_simplex)	((Reinhardtia_paiewonskiana	Iriartea_deltoidea)	Reinhardtia_latisecta))	((Elaeis_guineensis	Elaeis_oleifera)	(Bactris_major	Attalea_speciosa))))	Roystonea_regia)))	Calamus_caryotoides);
((((((Chamaedorea_seifrizii	((((Serenoa_repens	Sabal_domingensis)	Pseudophoenix_vinifera)	(Nypa_fruticans	Phoenix_dactylifera))	(Orania_palindan	Sclerosperma_profizianum)))	((((Reinhardtia_gracilis	Reinhardtia_simplex)	Iriartea_deltoidea)	(Reinhardtia_paiewonskiana	Reinhardtia_latisecta))	((Elaeis_guineensis	Elaeis_oleifera)	((Podococcus_barteri	Bactris_major)	Attalea_speciosa))))	Roystonea_regia)	(Pelagodoxa_henryana	Leopoldinia_pulchra))	(((Veitchia_spiralis	(Burretiokentia_grandiflora	Kentiopsis_piersoniorum))	(Hydriastele_microspadix	(Heterospathe_cagayanensis	(Dictyosperma_album	Dypsis_decaryi))))	((Geonoma_undata	(Prestoea_acuminata	(Oenocarpus_bataua	Oenocarpus_minor)))	Manicaria_saccifera)))	Calamus_caryotoides);
(((Veitchia_spiralis	Burretiokentia_grandiflora)	(Kentiopsis_piersoniorum	(((Dictyosperma_album	Heterospathe_cagayanensis)	(((Manicaria_saccifera	((Oenocarpus_minor	Oenocarpus_bataua)	(Geonoma_undata	Prestoea_acuminata)))	(Pelagodoxa_henryana	(Roystonea_regia	((Leopoldinia_pulchra	(((Reinhardtia_simplex	(Iriartea_deltoidea	Reinhardtia_gracilis))	(Reinhardtia_latisecta	Reinhardtia_paiewonskiana))	(Bactris_major	((Elaeis_guineensis	Elaeis_oleifera)	Attalea_speciosa))))	((Orania_palindan	(Podococcus_barteri	Sclerosperma_profizianum))	(((Pseudophoenix_vinifera	Sabal_domingensis)	(Chamaedorea_seifrizii	Nypa_fruticans))	(Phoenix_dactylifera	Serenoa_repens)))))))	Dypsis_decaryi))	Hydriastele_microspadix)))	Calamus_caryotoides);
((((Kentiopsis_piersoniorum	(((Dictyosperma_album	Heterospathe_cagayanensis)	Hydriastele_microspadix)	((((Manicaria_saccifera	Geonoma_undata)	((Oenocarpus_minor	Oenocarpus_bataua)	Prestoea_acuminata))	(Pelagodoxa_henryana	((Leopoldinia_pulchra	((Elaeis_guineensis	Elaeis_oleifera)	(((Attalea_speciosa	Bactris_major)	Roystonea_regia)	((Reinhardtia_simplex	(Iriartea_deltoidea	Reinhardtia_gracilis))	(Reinhardtia_latisecta	Reinhardtia_paiewonskiana)))))	((Orania_palindan	(Podococcus_barteri	Sclerosperma_profizianum))	(Chamaedorea_seifrizii	(Pseudophoenix_vinifera	((Nypa_fruticans	Phoenix_dactylifera)	(Sabal_domingensis	Serenoa_repens))))))))	Dypsis_decaryi)))	Veitchia_spiralis)	Burretiokentia_grandiflora)	Calamus_caryotoides);
(((Veitchia_spiralis	Burretiokentia_grandiflora)	(Kentiopsis_piersoniorum	(((Dictyosperma_album	Heterospathe_cagayanensis)	Hydriastele_microspadix)	(((((Geonoma_undata	(Oenocarpus_minor	Oenocarpus_bataua))	(Prestoea_acuminata	Manicaria_saccifera))	(Leopoldinia_pulchra	Pelagodoxa_henryana))	((((Orania_palindan	Sclerosperma_profizianum)	(((Podococcus_barteri	Attalea_speciosa)	((Reinhardtia_simplex	Reinhardtia_gracilis)	((Iriartea_deltoidea	Reinhardtia_latisecta)	Reinhardtia_paiewonskiana)))	((Elaeis_guineensis	Elaeis_oleifera)	Bactris_major)))	Roystonea_regia)	(((Serenoa_repens	Pseudophoenix_vinifera)	((Chamaedorea_seifrizii	Nypa_fruticans)	Phoenix_dactylifera))	Sabal_domingensis)))	Dypsis_decaryi))))	Calamus_caryotoides);
((Phoenix_dactylifera	((Pseudophoenix_vinifera	((Serenoa_repens	(Chamaedorea_seifrizii	Sabal_domingensis))	(((Dypsis_decaryi	((Dictyosperma_album	Heterospathe_cagayanensis)	(Hydriastele_microspadix	((Veitchia_spiralis	Burretiokentia_grandiflora)	Kentiopsis_piersoniorum))))	((Geonoma_undata	(Prestoea_acuminata	(Oenocarpus_minor	Oenocarpus_bataua)))	Manicaria_saccifera))	(((Leopoldinia_pulchra	Pelagodoxa_henryana)	((Orania_palindan	Sclerosperma_profizianum)	((Attalea_speciosa	((Reinhardtia_simplex	(Iriartea_deltoidea	Reinhardtia_gracilis))	(Reinhardtia_latisecta	Reinhardtia_paiewonskiana)))	((Elaeis_guineensis	Elaeis_oleifera)	(Podococcus_barteri	Bactris_major)))))	Roystonea_regia))))	Nypa_fruticans))	Calamus_caryotoides);
((Phoenix_dactylifera	(Serenoa_repens	((((Dypsis_decaryi	((Dictyosperma_album	Heterospathe_cagayanensis)	(Hydriastele_microspadix	(Veitchia_spiralis	Kentiopsis_piersoniorum))))	(Pelagodoxa_henryana	(((Leopoldinia_pulchra	Prestoea_acuminata)	(Oenocarpus_minor	Oenocarpus_bataua))	(Manicaria_saccifera	Geonoma_undata))))	((Burretiokentia_grandiflora	Roystonea_regia)	((Attalea_speciosa	(((Podococcus_barteri	Bactris_major)	(Chamaedorea_seifrizii	(Elaeis_guineensis	Elaeis_oleifera)))	(((Reinhardtia_gracilis	Reinhardtia_simplex)	Iriartea_deltoidea)	(Reinhardtia_latisecta	Reinhardtia_paiewonskiana))))	(Orania_palindan	Sclerosperma_profizianum))))	(Sabal_domingensis	(Nypa_fruticans	Pseudophoenix_vinifera)))))	Calamus_caryotoides);
((Dypsis_decaryi	(((Dictyosperma_album	Heterospathe_cagayanensis)	(Hydriastele_microspadix	((Burretiokentia_grandiflora	Veitchia_spiralis)	Kentiopsis_piersoniorum)))	(((Leopoldinia_pulchra	Pelagodoxa_henryana)	((Prestoea_acuminata	(Oenocarpus_minor	Oenocarpus_bataua))	(Manicaria_saccifera	Geonoma_undata)))	(((Elaeis_guineensis	Elaeis_oleifera)	(((Reinhardtia_simplex	(Iriartea_deltoidea	Reinhardtia_gracilis))	(Reinhardtia_latisecta	Reinhardtia_paiewonskiana))	(Roystonea_regia	(Bactris_major	(Podococcus_barteri	Attalea_speciosa)))))	((Chamaedorea_seifrizii	(((Serenoa_repens	Sabal_domingensis)	(Nypa_fruticans	Phoenix_dactylifera))	Pseudophoenix_vinifera))	(Orania_palindan	Sclerosperma_profizianum))))))	Calamus_caryotoides);
((((Attalea_speciosa	((Elaeis_guineensis	Elaeis_oleifera)	((((Reinhardtia_simplex	Reinhardtia_gracilis)	Iriartea_deltoidea)	(Reinhardtia_latisecta	Reinhardtia_paiewonskiana))	Bactris_major)))	((Leopoldinia_pulchra	Pelagodoxa_henryana)	((((Podococcus_barteri	Nypa_fruticans)	Chamaedorea_seifrizii)	(Pseudophoenix_vinifera	((Serenoa_repens	Sabal_domingensis)	Phoenix_dactylifera)))	(Orania_palindan	Sclerosperma_profizianum))))	(((((Hydriastele_microspadix	Dypsis_decaryi)	(Dictyosperma_album	Heterospathe_cagayanensis))	(Veitchia_spiralis	Kentiopsis_piersoniorum))	Burretiokentia_grandiflora)	(((Prestoea_acuminata	(Oenocarpus_minor	Oenocarpus_bataua))	(Roystonea_regia	Geonoma_undata))	Manicaria_saccifera)))	Calamus_caryotoides);
((((Bactris_major	((Roystonea_regia	(Chamaedorea_seifrizii	(Elaeis_guineensis	Elaeis_oleifera)))	((Orania_palindan	Sclerosperma_profizianum)	((Podococcus_barteri	Attalea_speciosa)	((Reinhardtia_simplex	(Reinhardtia_gracilis	Iriartea_deltoidea))	(Reinhardtia_latisecta	Reinhardtia_paiewonskiana))))))	(((Prestoea_acuminata	(Oenocarpus_minor	Oenocarpus_bataua))	(Leopoldinia_pulchra	(Pelagodoxa_henryana	((Geonoma_undata	Heterospathe_cagayanensis)	Manicaria_saccifera))))	(((Hydriastele_microspadix	(Veitchia_spiralis	Kentiopsis_piersoniorum))	(Dypsis_decaryi	Burretiokentia_grandiflora))	Dictyosperma_album)))	(((Nypa_fruticans	Pseudophoenix_vinifera)	Sabal_domingensis)	(Phoenix_dactylifera	Serenoa_repens)))	Calamus_caryotoides);
(((Chamaedorea_seifrizii	Nypa_fruticans)	(((Phoenix_dactylifera	Serenoa_repens)	((Orania_palindan	Sclerosperma_profizianum)	(((((Prestoea_acuminata	(Oenocarpus_minor	Oenocarpus_bataua))	(Geonoma_undata	(Leopoldinia_pulchra	Manicaria_saccifera)))	(((Hydriastele_microspadix	(Kentiopsis_piersoniorum	(Veitchia_spiralis	Burretiokentia_grandiflora)))	(Heterospathe_cagayanensis	Dictyosperma_album))	Dypsis_decaryi))	Pelagodoxa_henryana)	((Roystonea_regia	((Reinhardtia_simplex	(Reinhardtia_gracilis	Iriartea_deltoidea))	(Reinhardtia_latisecta	Reinhardtia_paiewonskiana)))	((Elaeis_guineensis	Elaeis_oleifera)	(Attalea_speciosa	(Podococcus_barteri	Bactris_major)))))))	(Pseudophoenix_vinifera	Sabal_domingensis)))	Calamus_caryotoides);
(((((Prestoea_acuminata	(Oenocarpus_minor	Oenocarpus_bataua))	(Geonoma_undata	Manicaria_saccifera))	(((Kentiopsis_piersoniorum	(Veitchia_spiralis	Burretiokentia_grandiflora))	((Heterospathe_cagayanensis	Dictyosperma_album)	Hydriastele_microspadix))	Dypsis_decaryi))	((Leopoldinia_pulchra	Pelagodoxa_henryana)	((((((Reinhardtia_simplex	Reinhardtia_gracilis)	Iriartea_deltoidea)	(Reinhardtia_latisecta	Reinhardtia_paiewonskiana))	((Elaeis_guineensis	Elaeis_oleifera)	(Attalea_speciosa	Bactris_major)))	Roystonea_regia)	((((Chamaedorea_seifrizii	Nypa_fruticans)	(Pseudophoenix_vinifera	Sabal_domingensis))	(Phoenix_dactylifera	Serenoa_repens))	(Orania_palindan	(Podococcus_barteri	Sclerosperma_profizianum))))))	Calamus_caryotoides);
((((((((((Leopoldinia_pulchra	(((Reinhardtia_latisecta	Reinhardtia_paiewonskiana)	(Reinhardtia_simplex	(Iriartea_deltoidea	Reinhardtia_gracilis)))	((Elaeis_guineensis	Elaeis_oleifera)	((Podococcus_barteri	Bactris_major)	Attalea_speciosa))))	Roystonea_regia)	(Sclerosperma_profizianum	Orania_palindan))	Pelagodoxa_henryana)	(((Nypa_fruticans	Phoenix_dactylifera)	(Sabal_domingensis	Serenoa_repens))	(Pseudophoenix_vinifera	Chamaedorea_seifrizii)))	Manicaria_saccifera)	(((Kentiopsis_piersoniorum	(Veitchia_spiralis	Burretiokentia_grandiflora))	(Hydriastele_microspadix	(Heterospathe_cagayanensis	Dictyosperma_album)))	Dypsis_decaryi))	(Prestoea_acuminata	(Oenocarpus_minor	Oenocarpus_bataua)))	Geonoma_undata)	Calamus_caryotoides);
(((Leopoldinia_pulchra	Pelagodoxa_henryana)	((((Kentiopsis_piersoniorum	(Veitchia_spiralis	Burretiokentia_grandiflora))	(Dypsis_decaryi	(Hydriastele_microspadix	((Geonoma_undata	Heterospathe_cagayanensis)	Dictyosperma_album))))	((Prestoea_acuminata	(Oenocarpus_minor	Oenocarpus_bataua))	Manicaria_saccifera))	((((Elaeis_guineensis	Elaeis_oleifera)	((Bactris_major	Attalea_speciosa)	((Reinhardtia_latisecta	Reinhardtia_paiewonskiana)	(Reinhardtia_simplex	(Iriartea_deltoidea	Reinhardtia_gracilis)))))	Roystonea_regia)	(((Podococcus_barteri	Sclerosperma_profizianum)	Orania_palindan)	(((Nypa_fruticans	Pseudophoenix_vinifera)	(Chamaedorea_seifrizii	Sabal_domingensis))	(Phoenix_dactylifera	Serenoa_repens))))))	Calamus_caryotoides);
((Attalea_speciosa	(((((Reinhardtia_latisecta	Reinhardtia_paiewonskiana)	((Reinhardtia_simplex	Reinhardtia_gracilis)	Iriartea_deltoidea))	((Leopoldinia_pulchra	(Elaeis_guineensis	Elaeis_oleifera))	((Pelagodoxa_henryana	(((((Kentiopsis_piersoniorum	(Veitchia_spiralis	Burretiokentia_grandiflora))	Hydriastele_microspadix)	Dictyosperma_album)	Dypsis_decaryi)	((Prestoea_acuminata	(Oenocarpus_minor	Oenocarpus_bataua))	((Geonoma_undata	Heterospathe_cagayanensis)	Manicaria_saccifera))))	(((Podococcus_barteri	Sclerosperma_profizianum)	Orania_palindan)	((Pseudophoenix_vinifera	((Nypa_fruticans	Chamaedorea_seifrizii)	Sabal_domingensis))	(Phoenix_dactylifera	Serenoa_repens))))))	Roystonea_regia)	Bactris_major))	Calamus_caryotoides);
((((((Kentiopsis_piersoniorum	(Veitchia_spiralis	Burretiokentia_grandiflora))	Hydriastele_microspadix)	(Heterospathe_cagayanensis	(Dypsis_decaryi	(Geonoma_undata	Dictyosperma_album))))	((Prestoea_acuminata	(Oenocarpus_minor	Oenocarpus_bataua))	Manicaria_saccifera))	((((Roystonea_regia	((Sclerosperma_profizianum	Orania_palindan)	((((Pseudophoenix_vinifera	Sabal_domingensis)	Nypa_fruticans)	(Phoenix_dactylifera	Serenoa_repens))	Chamaedorea_seifrizii)))	(((Elaeis_guineensis	Elaeis_oleifera)	(Attalea_speciosa	((Reinhardtia_latisecta	Reinhardtia_paiewonskiana)	((Reinhardtia_gracilis	Iriartea_deltoidea)	Reinhardtia_simplex))))	(Podococcus_barteri	Bactris_major)))	Pelagodoxa_henryana)	Leopoldinia_pulchra))	Calamus_caryotoides);
((((((((Kentiopsis_piersoniorum	(Veitchia_spiralis	Burretiokentia_grandiflora))	((Heterospathe_cagayanensis	Dictyosperma_album)	Hydriastele_microspadix))	(Prestoea_acuminata	Dypsis_decaryi))	(Podococcus_barteri	((Leopoldinia_pulchra	(Oenocarpus_minor	Oenocarpus_bataua))	(Geonoma_undata	Manicaria_saccifera))))	(Roystonea_regia	(Pelagodoxa_henryana	((((Elaeis_guineensis	Elaeis_oleifera)	(Attalea_speciosa	((Reinhardtia_latisecta	Reinhardtia_paiewonskiana)	((Reinhardtia_simplex	Reinhardtia_gracilis)	Iriartea_deltoidea))))	Bactris_major)	(Sclerosperma_profizianum	Orania_palindan)))))	((Pseudophoenix_vinifera	(Chamaedorea_seifrizii	Sabal_domingensis))	(Phoenix_dactylifera	Serenoa_repens)))	Nypa_fruticans)	Calamus_caryotoides);
((Prestoea_acuminata	((Geonoma_undata	(Manicaria_saccifera	(((Roystonea_regia	((((Elaeis_guineensis	Elaeis_oleifera)	(Attalea_speciosa	((Reinhardtia_latisecta	Reinhardtia_paiewonskiana)	((Reinhardtia_simplex	Reinhardtia_gracilis)	Iriartea_deltoidea))))	(Podococcus_barteri	Bactris_major))	((((Sabal_domingensis	(Serenoa_repens	Pseudophoenix_vinifera))	(Phoenix_dactylifera	Nypa_fruticans))	Chamaedorea_seifrizii)	(Sclerosperma_profizianum	Orania_palindan))))	((((Kentiopsis_piersoniorum	Veitchia_spiralis)	((Heterospathe_cagayanensis	Dictyosperma_album)	Hydriastele_microspadix))	Dypsis_decaryi)	Burretiokentia_grandiflora))	(Leopoldinia_pulchra	Pelagodoxa_henryana))))	(Oenocarpus_minor	Oenocarpus_bataua)))	Calamus_caryotoides);
(((Burretiokentia_grandiflora	(Kentiopsis_piersoniorum	Veitchia_spiralis))	((((Dictyosperma_album	Dypsis_decaryi)	((((Oenocarpus_minor	Oenocarpus_bataua)	Prestoea_acuminata)	((Geonoma_undata	Heterospathe_cagayanensis)	Manicaria_saccifera))	((Roystonea_regia	((((Podococcus_barteri	Sclerosperma_profizianum)	Orania_palindan)	((Reinhardtia_latisecta	Reinhardtia_paiewonskiana)	(Reinhardtia_gracilis	(Iriartea_deltoidea	Reinhardtia_simplex))))	((Elaeis_guineensis	Elaeis_oleifera)	(Bactris_major	Attalea_speciosa))))	(Leopoldinia_pulchra	(((Chamaedorea_seifrizii	Sabal_domingensis)	(Nypa_fruticans	Pseudophoenix_vinifera))	(Serenoa_repens	Phoenix_dactylifera))))))	Hydriastele_microspadix)	Pelagodoxa_henryana))	Calamus_caryotoides);
(((((Roystonea_regia	(((Leopoldinia_pulchra	(Elaeis_guineensis	Elaeis_oleifera))	(((Reinhardtia_latisecta	Reinhardtia_paiewonskiana)	((Reinhardtia_simplex	Reinhardtia_gracilis)	Iriartea_deltoidea))	Bactris_major))	Attalea_speciosa))	((Sclerosperma_profizianum	Orania_palindan)	(((Sabal_domingensis	((Nypa_fruticans	Podococcus_barteri)	Pseudophoenix_vinifera))	(Serenoa_repens	Phoenix_dactylifera))	Chamaedorea_seifrizii)))	Pelagodoxa_henryana)	((Dypsis_decaryi	(Dictyosperma_album	(Hydriastele_microspadix	((Burretiokentia_grandiflora	Veitchia_spiralis)	Kentiopsis_piersoniorum))))	((Heterospathe_cagayanensis	((Oenocarpus_minor	Oenocarpus_bataua)	Prestoea_acuminata))	(Geonoma_undata	Manicaria_saccifera))))	Calamus_caryotoides);
((Nypa_fruticans	((((Serenoa_repens	Phoenix_dactylifera)	((((Leopoldinia_pulchra	Pelagodoxa_henryana)	((((Dictyosperma_album	(Geonoma_undata	Heterospathe_cagayanensis))	(Hydriastele_microspadix	(Veitchia_spiralis	(Kentiopsis_piersoniorum	Burretiokentia_grandiflora))))	Dypsis_decaryi)	(((Oenocarpus_minor	Oenocarpus_bataua)	Prestoea_acuminata)	Manicaria_saccifera)))	(Roystonea_regia	((Attalea_speciosa	((Reinhardtia_latisecta	Reinhardtia_paiewonskiana)	(Reinhardtia_simplex	(Reinhardtia_gracilis	Iriartea_deltoidea))))	(Bactris_major	(Chamaedorea_seifrizii	(Elaeis_guineensis	Elaeis_oleifera))))))	((Podococcus_barteri	Sclerosperma_profizianum)	Orania_palindan)))	Sabal_domingensis)	Pseudophoenix_vinifera))	Calamus_caryotoides);
(((((((Serenoa_repens	Phoenix_dactylifera)	(((Sclerosperma_profizianum	Orania_palindan)	Podococcus_barteri)	((Leopoldinia_pulchra	Pelagodoxa_henryana)	(((((Dictyosperma_album	Heterospathe_cagayanensis)	(Hydriastele_microspadix	(Veitchia_spiralis	(Kentiopsis_piersoniorum	Burretiokentia_grandiflora))))	Dypsis_decaryi)	(((Geonoma_undata	Roystonea_regia)	((Oenocarpus_minor	Oenocarpus_bataua)	Prestoea_acuminata))	Manicaria_saccifera))	(((Reinhardtia_latisecta	Reinhardtia_paiewonskiana)	((Reinhardtia_simplex	Reinhardtia_gracilis)	Iriartea_deltoidea))	((Elaeis_guineensis	Elaeis_oleifera)	(Attalea_speciosa	Bactris_major)))))))	Sabal_domingensis)	Pseudophoenix_vinifera)	Nypa_fruticans)	Chamaedorea_seifrizii)	Calamus_caryotoides);
(((Burretiokentia_grandiflora	Veitchia_spiralis)	((((Heterospathe_cagayanensis	Dictyosperma_album)	(((((Oenocarpus_bataua	Oenocarpus_minor)	Prestoea_acuminata)	((Pelagodoxa_henryana	Leopoldinia_pulchra)	(Manicaria_saccifera	Geonoma_undata)))	(((Orania_palindan	(Podococcus_barteri	Sclerosperma_profizianum))	((Nypa_fruticans	Chamaedorea_seifrizii)	(Pseudophoenix_vinifera	(Phoenix_dactylifera	(Serenoa_repens	Sabal_domingensis)))))	(((((Iriartea_deltoidea	Reinhardtia_gracilis)	Reinhardtia_simplex)	(Reinhardtia_latisecta	Reinhardtia_paiewonskiana))	(Roystonea_regia	(Attalea_speciosa	Bactris_major)))	(Elaeis_guineensis	Elaeis_oleifera))))	Dypsis_decaryi))	Hydriastele_microspadix)	Kentiopsis_piersoniorum))	Calamus_caryotoides);
((Pseudophoenix_vinifera	((Chamaedorea_seifrizii	Nypa_fruticans)	(((Phoenix_dactylifera	Serenoa_repens)	(((((Elaeis_guineensis	Elaeis_oleifera)	(Bactris_major	Attalea_speciosa))	((((Iriartea_deltoidea	Reinhardtia_gracilis)	Reinhardtia_simplex)	(Reinhardtia_latisecta	Reinhardtia_paiewonskiana))	(((Dypsis_decaryi	(Veitchia_spiralis	(Kentiopsis_piersoniorum	Burretiokentia_grandiflora)))	((Heterospathe_cagayanensis	(Geonoma_undata	Dictyosperma_album))	Hydriastele_microspadix))	(((Oenocarpus_bataua	Oenocarpus_minor)	Prestoea_acuminata)	Manicaria_saccifera))))	(Roystonea_regia	(Leopoldinia_pulchra	Pelagodoxa_henryana)))	(Orania_palindan	(Podococcus_barteri	Sclerosperma_profizianum))))	Sabal_domingensis)))	Calamus_caryotoides);
((Prestoea_acuminata	(Geonoma_undata	((Manicaria_saccifera	((Pelagodoxa_henryana	((((Podococcus_barteri	(((Chamaedorea_seifrizii	Sabal_domingensis)	(Nypa_fruticans	Pseudophoenix_vinifera))	(Phoenix_dactylifera	Serenoa_repens)))	(Orania_palindan	Sclerosperma_profizianum))	(Roystonea_regia	(((Elaeis_guineensis	Elaeis_oleifera)	Bactris_major)	(Attalea_speciosa	(((Iriartea_deltoidea	Reinhardtia_gracilis)	Reinhardtia_simplex)	(Reinhardtia_latisecta	Reinhardtia_paiewonskiana))))))	Leopoldinia_pulchra))	((Dypsis_decaryi	((Burretiokentia_grandiflora	(Veitchia_spiralis	Kentiopsis_piersoniorum))	Hydriastele_microspadix))	(Heterospathe_cagayanensis	Dictyosperma_album))))	(Oenocarpus_bataua	Oenocarpus_minor))))	Calamus_caryotoides);
(((Veitchia_spiralis	(Kentiopsis_piersoniorum	(Hydriastele_microspadix	((Heterospathe_cagayanensis	(Geonoma_undata	Dictyosperma_album))	((Pelagodoxa_henryana	(((((Elaeis_guineensis	Elaeis_oleifera)	(Attalea_speciosa	(Podococcus_barteri	Bactris_major)))	(((Iriartea_deltoidea	Reinhardtia_gracilis)	Reinhardtia_simplex)	(Reinhardtia_latisecta	Reinhardtia_paiewonskiana)))	(Roystonea_regia	(Leopoldinia_pulchra	(((((Nypa_fruticans	Chamaedorea_seifrizii)	Sabal_domingensis)	Pseudophoenix_vinifera)	(Phoenix_dactylifera	Serenoa_repens))	(Orania_palindan	Sclerosperma_profizianum)))))	((Prestoea_acuminata	(Oenocarpus_bataua	Oenocarpus_minor))	Manicaria_saccifera)))	Dypsis_decaryi)))))	Burretiokentia_grandiflora)	Calamus_caryotoides);
(((Pelagodoxa_henryana	((Bactris_major	((Attalea_speciosa	(((Iriartea_deltoidea	Reinhardtia_gracilis)	Reinhardtia_simplex)	(Reinhardtia_latisecta	Reinhardtia_paiewonskiana)))	(Leopoldinia_pulchra	(Roystonea_regia	(Elaeis_guineensis	Elaeis_oleifera)))))	((((Nypa_fruticans	Pseudophoenix_vinifera)	(Sabal_domingensis	Chamaedorea_seifrizii))	(Phoenix_dactylifera	Serenoa_repens))	(Orania_palindan	(Podococcus_barteri	Sclerosperma_profizianum)))))	(((Prestoea_acuminata	(Oenocarpus_bataua	Oenocarpus_minor))	(Geonoma_undata	Manicaria_saccifera))	(((((Burretiokentia_grandiflora	Veitchia_spiralis)	Kentiopsis_piersoniorum)	Hydriastele_microspadix)	(Heterospathe_cagayanensis	Dictyosperma_album))	Dypsis_decaryi)))	Calamus_caryotoides);
(((Pelagodoxa_henryana	((((Leopoldinia_pulchra	(Elaeis_guineensis	Elaeis_oleifera))	(Bactris_major	(Attalea_speciosa	(((Iriartea_deltoidea	Reinhardtia_gracilis)	Reinhardtia_simplex)	(Reinhardtia_latisecta	Reinhardtia_paiewonskiana)))))	Roystonea_regia)	((((Sabal_domingensis	(Nypa_fruticans	Chamaedorea_seifrizii))	(Phoenix_dactylifera	(Pseudophoenix_vinifera	Serenoa_repens)))	(Orania_palindan	Sclerosperma_profizianum))	Podococcus_barteri)))	(Manicaria_saccifera	((((Geonoma_undata	Heterospathe_cagayanensis)	(Dypsis_decaryi	Dictyosperma_album))	(((Burretiokentia_grandiflora	Veitchia_spiralis)	Kentiopsis_piersoniorum)	Hydriastele_microspadix))	(Prestoea_acuminata	(Oenocarpus_bataua	Oenocarpus_minor)))))	Calamus_caryotoides);
(((Pelagodoxa_henryana	((((Leopoldinia_pulchra	(Elaeis_guineensis	Elaeis_oleifera))	(((Reinhardtia_gracilis	Reinhardtia_simplex)	((Iriartea_deltoidea	Reinhardtia_latisecta)	Reinhardtia_paiewonskiana))	(Attalea_speciosa	Bactris_major)))	Roystonea_regia)	((((Serenoa_repens	Sabal_domingensis)	(Phoenix_dactylifera	((Podococcus_barteri	Nypa_fruticans)	Chamaedorea_seifrizii)))	Pseudophoenix_vinifera)	(Orania_palindan	Sclerosperma_profizianum))))	((((((Burretiokentia_grandiflora	Veitchia_spiralis)	Kentiopsis_piersoniorum)	Hydriastele_microspadix)	(Dypsis_decaryi	Dictyosperma_album))	(Heterospathe_cagayanensis	Geonoma_undata))	((Prestoea_acuminata	(Oenocarpus_bataua	Oenocarpus_minor))	Manicaria_saccifera)))	Calamus_caryotoides);
((((Leopoldinia_pulchra	Pelagodoxa_henryana)	(((((Elaeis_guineensis	Elaeis_oleifera)	Bactris_major)	((((Iriartea_deltoidea	Reinhardtia_gracilis)	Reinhardtia_simplex)	(Reinhardtia_latisecta	Reinhardtia_paiewonskiana))	Attalea_speciosa))	Roystonea_regia)	((((Serenoa_repens	(Chamaedorea_seifrizii	Sabal_domingensis))	Pseudophoenix_vinifera)	(Phoenix_dactylifera	Nypa_fruticans))	(Orania_palindan	(Podococcus_barteri	Sclerosperma_profizianum)))))	(((Geonoma_undata	(Prestoea_acuminata	(Oenocarpus_bataua	Oenocarpus_minor)))	Manicaria_saccifera)	(((Heterospathe_cagayanensis	(Dictyosperma_album	Hydriastele_microspadix))	((Burretiokentia_grandiflora	Veitchia_spiralis)	Kentiopsis_piersoniorum))	Dypsis_decaryi)))	Calamus_caryotoides);
((((Prestoea_acuminata	(Oenocarpus_bataua	Oenocarpus_minor))	((Geonoma_undata	Pelagodoxa_henryana)	(Leopoldinia_pulchra	Manicaria_saccifera)))	((((((Elaeis_guineensis	Elaeis_oleifera)	Bactris_major)	((((Reinhardtia_simplex	Reinhardtia_gracilis)	Iriartea_deltoidea)	(Reinhardtia_latisecta	Reinhardtia_paiewonskiana))	Attalea_speciosa))	Roystonea_regia)	((Chamaedorea_seifrizii	(Orania_palindan	(Podococcus_barteri	Sclerosperma_profizianum)))	((Phoenix_dactylifera	Serenoa_repens)	(Sabal_domingensis	(Nypa_fruticans	Pseudophoenix_vinifera)))))	(((Burretiokentia_grandiflora	Veitchia_spiralis)	Kentiopsis_piersoniorum)	(Dypsis_decaryi	(Heterospathe_cagayanensis	(Dictyosperma_album	Hydriastele_microspadix))))))	Calamus_caryotoides);
((Prestoea_acuminata	(((Manicaria_saccifera	(Pelagodoxa_henryana	((((Orania_palindan	Sclerosperma_profizianum)	((Podococcus_barteri	Bactris_major)	((((((Iriartea_deltoidea	Reinhardtia_simplex)	Reinhardtia_gracilis)	(Reinhardtia_latisecta	Reinhardtia_paiewonskiana))	Attalea_speciosa)	(Leopoldinia_pulchra	(Elaeis_guineensis	Elaeis_oleifera)))	Roystonea_regia)))	(((Phoenix_dactylifera	Serenoa_repens)	((Chamaedorea_seifrizii	Sabal_domingensis)	Pseudophoenix_vinifera))	Nypa_fruticans))	((((Hydriastele_microspadix	Dypsis_decaryi)	(Heterospathe_cagayanensis	Dictyosperma_album))	(Veitchia_spiralis	Kentiopsis_piersoniorum))	Burretiokentia_grandiflora))))	(Oenocarpus_bataua	Oenocarpus_minor))	Geonoma_undata))	Calamus_caryotoides);
(((Veitchia_spiralis	(Kentiopsis_piersoniorum	Burretiokentia_grandiflora))	(((((Manicaria_saccifera	(Geonoma_undata	((Oenocarpus_minor	Oenocarpus_bataua)	Prestoea_acuminata)))	(((((Serenoa_repens	Phoenix_dactylifera)	((Sabal_domingensis	(Nypa_fruticans	Chamaedorea_seifrizii))	Pseudophoenix_vinifera))	(Orania_palindan	(Podococcus_barteri	Sclerosperma_profizianum)))	(((((Reinhardtia_paiewonskiana	Reinhardtia_latisecta)	((Iriartea_deltoidea	Reinhardtia_gracilis)	Reinhardtia_simplex))	(Leopoldinia_pulchra	Bactris_major))	(Elaeis_oleifera	Elaeis_guineensis))	(Attalea_speciosa	Roystonea_regia)))	Pelagodoxa_henryana))	Dypsis_decaryi)	(Heterospathe_cagayanensis	Dictyosperma_album))	Hydriastele_microspadix))	Calamus_caryotoides);
((Prestoea_acuminata	(Geonoma_undata	((((Pelagodoxa_henryana	(Roystonea_regia	((((Phoenix_dactylifera	((Serenoa_repens	Sabal_domingensis)	Pseudophoenix_vinifera))	(Nypa_fruticans	Chamaedorea_seifrizii))	(Orania_palindan	Sclerosperma_profizianum))	(((Attalea_speciosa	((Reinhardtia_paiewonskiana	Reinhardtia_latisecta)	((Iriartea_deltoidea	Reinhardtia_gracilis)	Reinhardtia_simplex)))	((Podococcus_barteri	Bactris_major)	(Elaeis_oleifera	Elaeis_guineensis)))	Leopoldinia_pulchra))))	(Dypsis_decaryi	((Hydriastele_microspadix	(Heterospathe_cagayanensis	Dictyosperma_album))	((Veitchia_spiralis	Burretiokentia_grandiflora)	Kentiopsis_piersoniorum))))	Manicaria_saccifera)	(Oenocarpus_minor	Oenocarpus_bataua))))	Calamus_caryotoides);
((Geonoma_undata	((Dypsis_decaryi	((Hydriastele_microspadix	(Heterospathe_cagayanensis	Dictyosperma_album))	((Veitchia_spiralis	Burretiokentia_grandiflora)	Kentiopsis_piersoniorum)))	(((((Orania_palindan	Sclerosperma_profizianum)	((Podococcus_barteri	Bactris_major)	((Leopoldinia_pulchra	(Elaeis_oleifera	Elaeis_guineensis))	(Attalea_speciosa	((Reinhardtia_paiewonskiana	Reinhardtia_latisecta)	((Reinhardtia_simplex	Reinhardtia_gracilis)	Iriartea_deltoidea))))))	(Pelagodoxa_henryana	Roystonea_regia))	((Serenoa_repens	Pseudophoenix_vinifera)	((Nypa_fruticans	Phoenix_dactylifera)	(Chamaedorea_seifrizii	Sabal_domingensis))))	((Prestoea_acuminata	(Oenocarpus_minor	Oenocarpus_bataua))	Manicaria_saccifera))))	Calamus_caryotoides);
((((Leopoldinia_pulchra	Pelagodoxa_henryana)	((((Reinhardtia_paiewonskiana	Reinhardtia_latisecta)	(Reinhardtia_simplex	(Reinhardtia_gracilis	Iriartea_deltoidea)))	(((Serenoa_repens	Pseudophoenix_vinifera)	(Sabal_domingensis	(Nypa_fruticans	Phoenix_dactylifera)))	(Orania_palindan	Sclerosperma_profizianum)))	((Roystonea_regia	((Podococcus_barteri	Bactris_major)	Attalea_speciosa))	(Chamaedorea_seifrizii	(Elaeis_oleifera	Elaeis_guineensis)))))	(((Geonoma_undata	(Prestoea_acuminata	(Oenocarpus_minor	Oenocarpus_bataua)))	(Heterospathe_cagayanensis	Manicaria_saccifera))	(Dypsis_decaryi	((Hydriastele_microspadix	Dictyosperma_album)	(Veitchia_spiralis	(Burretiokentia_grandiflora	Kentiopsis_piersoniorum))))))	Calamus_caryotoides);
((((((Oenocarpus_minor	Oenocarpus_bataua)	Manicaria_saccifera)	(Geonoma_undata	(Prestoea_acuminata	(Dypsis_decaryi	((Hydriastele_microspadix	(Heterospathe_cagayanensis	Dictyosperma_album))	(Kentiopsis_piersoniorum	(Veitchia_spiralis	Burretiokentia_grandiflora)))))))	(((Podococcus_barteri	Bactris_major)	(Attalea_speciosa	Pelagodoxa_henryana))	((((Reinhardtia_simplex	(Reinhardtia_gracilis	Iriartea_deltoidea))	(Reinhardtia_paiewonskiana	Reinhardtia_latisecta))	(Orania_palindan	Sclerosperma_profizianum))	(Leopoldinia_pulchra	((Elaeis_oleifera	Elaeis_guineensis)	Roystonea_regia)))))	(((Pseudophoenix_vinifera	(Phoenix_dactylifera	Serenoa_repens))	Sabal_domingensis)	(Chamaedorea_seifrizii	Nypa_fruticans)))	Calamus_caryotoides);
(((((Prestoea_acuminata	(Oenocarpus_minor	Oenocarpus_bataua))	(((Heterospathe_cagayanensis	Geonoma_undata)	Manicaria_saccifera)	(Pelagodoxa_henryana	Leopoldinia_pulchra)))	(((((Phoenix_dactylifera	Serenoa_repens)	(((Chamaedorea_seifrizii	Nypa_fruticans)	Sabal_domingensis)	Pseudophoenix_vinifera))	(Orania_palindan	Sclerosperma_profizianum))	((((Podococcus_barteri	Bactris_major)	Attalea_speciosa)	((Iriartea_deltoidea	Elaeis_oleifera)	Elaeis_guineensis))	((Reinhardtia_simplex	Reinhardtia_gracilis)	(Reinhardtia_paiewonskiana	Reinhardtia_latisecta))))	Roystonea_regia))	(Dypsis_decaryi	(Dictyosperma_album	(((Veitchia_spiralis	Burretiokentia_grandiflora)	Kentiopsis_piersoniorum)	Hydriastele_microspadix))))	Calamus_caryotoides);
((Geonoma_undata	(Dypsis_decaryi	((((Prestoea_acuminata	(Oenocarpus_minor	Oenocarpus_bataua))	Manicaria_saccifera)	((Pelagodoxa_henryana	Leopoldinia_pulchra)	(((((Phoenix_dactylifera	Serenoa_repens)	(((Chamaedorea_seifrizii	Sabal_domingensis)	(Nypa_fruticans	Pseudophoenix_vinifera))	Podococcus_barteri))	(Orania_palindan	Sclerosperma_profizianum))	((Bactris_major	(Elaeis_oleifera	Elaeis_guineensis))	(Attalea_speciosa	((Reinhardtia_simplex	(Reinhardtia_gracilis	Iriartea_deltoidea))	(Reinhardtia_paiewonskiana	Reinhardtia_latisecta)))))	Roystonea_regia)))	((Burretiokentia_grandiflora	(Kentiopsis_piersoniorum	Veitchia_spiralis))	(Hydriastele_microspadix	(Heterospathe_cagayanensis	Dictyosperma_album))))))	Calamus_caryotoides);
(((((Nypa_fruticans	Phoenix_dactylifera)	(Sabal_domingensis	Serenoa_repens))	Pseudophoenix_vinifera)	((Orania_palindan	Sclerosperma_profizianum)	(Roystonea_regia	(((Chamaedorea_seifrizii	(Leopoldinia_pulchra	(Elaeis_oleifera	Elaeis_guineensis)))	((Attalea_speciosa	(Podococcus_barteri	Bactris_major))	((Reinhardtia_simplex	(Reinhardtia_gracilis	Iriartea_deltoidea))	(Reinhardtia_paiewonskiana	Reinhardtia_latisecta))))	((Pelagodoxa_henryana	(Dictyosperma_album	((((Burretiokentia_grandiflora	Veitchia_spiralis)	Kentiopsis_piersoniorum)	Hydriastele_microspadix)	Dypsis_decaryi)))	((Prestoea_acuminata	(Oenocarpus_minor	Oenocarpus_bataua))	(Manicaria_saccifera	(Heterospathe_cagayanensis	Geonoma_undata))))))))	Calamus_caryotoides);
((Geonoma_undata	((Manicaria_saccifera	(((Leopoldinia_pulchra	Pelagodoxa_henryana)	(((Podococcus_barteri	(((Sabal_domingensis	Serenoa_repens)	Pseudophoenix_vinifera)	((Chamaedorea_seifrizii	Nypa_fruticans)	Phoenix_dactylifera)))	(Orania_palindan	Sclerosperma_profizianum))	(Roystonea_regia	(((Iriartea_deltoidea	(Reinhardtia_simplex	Reinhardtia_gracilis))	(Reinhardtia_paiewonskiana	Reinhardtia_latisecta))	((Elaeis_oleifera	Elaeis_guineensis)	(Attalea_speciosa	Bactris_major))))))	(((Heterospathe_cagayanensis	Dictyosperma_album)	(Hydriastele_microspadix	((Burretiokentia_grandiflora	Veitchia_spiralis)	Kentiopsis_piersoniorum)))	Dypsis_decaryi)))	(Prestoea_acuminata	(Oenocarpus_minor	Oenocarpus_bataua))))	Calamus_caryotoides);
((Orania_palindan	((Podococcus_barteri	Sclerosperma_profizianum)	((((Attalea_speciosa	((Reinhardtia_simplex	(Reinhardtia_gracilis	Iriartea_deltoidea))	(Reinhardtia_paiewonskiana	Reinhardtia_latisecta)))	((Elaeis_oleifera	Elaeis_guineensis)	Bactris_major))	((((Hydriastele_microspadix	((Burretiokentia_grandiflora	Veitchia_spiralis)	Kentiopsis_piersoniorum))	(Dypsis_decaryi	(Heterospathe_cagayanensis	Dictyosperma_album)))	(((Roystonea_regia	(Oenocarpus_minor	Oenocarpus_bataua))	Geonoma_undata)	(Prestoea_acuminata	Manicaria_saccifera)))	(Leopoldinia_pulchra	Pelagodoxa_henryana)))	((Phoenix_dactylifera	Serenoa_repens)	(((Chamaedorea_seifrizii	Nypa_fruticans)	Pseudophoenix_vinifera)	Sabal_domingensis)))))	Calamus_caryotoides);
((Dypsis_decaryi	(((Veitchia_spiralis	(Burretiokentia_grandiflora	Kentiopsis_piersoniorum))	((Heterospathe_cagayanensis	Dictyosperma_album)	Hydriastele_microspadix))	(((Pelagodoxa_henryana	Leopoldinia_pulchra)	((Roystonea_regia	(((Attalea_speciosa	Bactris_major)	(Elaeis_oleifera	Elaeis_guineensis))	((Reinhardtia_latisecta	Reinhardtia_paiewonskiana)	((Reinhardtia_simplex	Reinhardtia_gracilis)	Iriartea_deltoidea))))	(((Phoenix_dactylifera	Serenoa_repens)	(Sabal_domingensis	((Nypa_fruticans	Chamaedorea_seifrizii)	Pseudophoenix_vinifera)))	((Podococcus_barteri	Sclerosperma_profizianum)	Orania_palindan))))	((Oenocarpus_bataua	Oenocarpus_minor)	((Prestoea_acuminata	Manicaria_saccifera)	Geonoma_undata)))))	Calamus_caryotoides);
((((Leopoldinia_pulchra	(((Attalea_speciosa	((Podococcus_barteri	Bactris_major)	(Elaeis_oleifera	Elaeis_guineensis)))	(((Iriartea_deltoidea	Reinhardtia_paiewonskiana)	Reinhardtia_latisecta)	(Reinhardtia_simplex	Reinhardtia_gracilis)))	(Roystonea_regia	((((Serenoa_repens	Sabal_domingensis)	Pseudophoenix_vinifera)	(Sclerosperma_profizianum	(Phoenix_dactylifera	Orania_palindan)))	(Nypa_fruticans	Chamaedorea_seifrizii)))))	Pelagodoxa_henryana)	((Prestoea_acuminata	Manicaria_saccifera)	((Geonoma_undata	((Dypsis_decaryi	((Kentiopsis_piersoniorum	(Veitchia_spiralis	Burretiokentia_grandiflora))	Hydriastele_microspadix))	(Heterospathe_cagayanensis	Dictyosperma_album)))	(Oenocarpus_bataua	Oenocarpus_minor))))	Calamus_caryotoides);
((Nypa_fruticans	((((Phoenix_dactylifera	(Serenoa_repens	Sabal_domingensis))	Pseudophoenix_vinifera)	(((Podococcus_barteri	Sclerosperma_profizianum)	Orania_palindan)	(((((Elaeis_oleifera	Elaeis_guineensis)	(Attalea_speciosa	Bactris_major))	((Reinhardtia_paiewonskiana	Reinhardtia_latisecta)	(Reinhardtia_simplex	(Iriartea_deltoidea	Reinhardtia_gracilis))))	Roystonea_regia)	((Pelagodoxa_henryana	((((Heterospathe_cagayanensis	Geonoma_undata)	(Prestoea_acuminata	(Oenocarpus_bataua	Oenocarpus_minor)))	Manicaria_saccifera)	(Dypsis_decaryi	(((Kentiopsis_piersoniorum	(Veitchia_spiralis	Burretiokentia_grandiflora))	Hydriastele_microspadix)	Dictyosperma_album))))	Leopoldinia_pulchra))))	Chamaedorea_seifrizii))	Calamus_caryotoides);
(((Kentiopsis_piersoniorum	(Veitchia_spiralis	Burretiokentia_grandiflora))	((Hydriastele_microspadix	Dictyosperma_album)	(((((((Phoenix_dactylifera	Serenoa_repens)	(Sabal_domingensis	((Chamaedorea_seifrizii	Nypa_fruticans)	Pseudophoenix_vinifera)))	((Podococcus_barteri	Sclerosperma_profizianum)	Orania_palindan))	(((Leopoldinia_pulchra	(Elaeis_oleifera	Elaeis_guineensis))	((Reinhardtia_paiewonskiana	Reinhardtia_latisecta)	(Reinhardtia_simplex	(Iriartea_deltoidea	Reinhardtia_gracilis))))	(Roystonea_regia	(Bactris_major	Attalea_speciosa))))	Pelagodoxa_henryana)	((Prestoea_acuminata	(Oenocarpus_bataua	Oenocarpus_minor))	(Manicaria_saccifera	(Heterospathe_cagayanensis	Geonoma_undata))))	Dypsis_decaryi)))	Calamus_caryotoides);
((Geonoma_undata	((((((Dypsis_decaryi	((Veitchia_spiralis	(Burretiokentia_grandiflora	Kentiopsis_piersoniorum))	Hydriastele_microspadix))	Dictyosperma_album)	(((Roystonea_regia	(((Phoenix_dactylifera	Serenoa_repens)	(Sabal_domingensis	((Chamaedorea_seifrizii	Nypa_fruticans)	Pseudophoenix_vinifera)))	(Sclerosperma_profizianum	Orania_palindan)))	((Leopoldinia_pulchra	(Elaeis_oleifera	Elaeis_guineensis))	(((Reinhardtia_paiewonskiana	Reinhardtia_latisecta)	(Reinhardtia_simplex	(Iriartea_deltoidea	Reinhardtia_gracilis)))	((Podococcus_barteri	Bactris_major)	Attalea_speciosa))))	Pelagodoxa_henryana))	(Oenocarpus_bataua	Oenocarpus_minor))	(Prestoea_acuminata	Manicaria_saccifera))	Heterospathe_cagayanensis))	Calamus_caryotoides);
(((Kentiopsis_piersoniorum	(Veitchia_spiralis	Burretiokentia_grandiflora))	(Hydriastele_microspadix	(((Heterospathe_cagayanensis	Dictyosperma_album)	Dypsis_decaryi)	((((((Podococcus_barteri	Bactris_major)	((Leopoldinia_pulchra	(Elaeis_oleifera	Elaeis_guineensis))	(Attalea_speciosa	((Reinhardtia_paiewonskiana	Reinhardtia_latisecta)	((Iriartea_deltoidea	Reinhardtia_simplex)	Reinhardtia_gracilis)))))	(Sclerosperma_profizianum	Orania_palindan))	Pelagodoxa_henryana)	((Nypa_fruticans	((Sabal_domingensis	Pseudophoenix_vinifera)	(Phoenix_dactylifera	(Roystonea_regia	Serenoa_repens))))	Chamaedorea_seifrizii))	((Geonoma_undata	Manicaria_saccifera)	((Oenocarpus_bataua	Oenocarpus_minor)	Prestoea_acuminata))))))	Calamus_caryotoides);
((Nypa_fruticans	(Phoenix_dactylifera	((Sabal_domingensis	Serenoa_repens)	((((((Heterospathe_cagayanensis	Dictyosperma_album)	((Kentiopsis_piersoniorum	(Veitchia_spiralis	Burretiokentia_grandiflora))	Hydriastele_microspadix))	Dypsis_decaryi)	(Pelagodoxa_henryana	((Leopoldinia_pulchra	((Oenocarpus_bataua	Oenocarpus_minor)	Prestoea_acuminata))	(Geonoma_undata	Manicaria_saccifera))))	((((Attalea_speciosa	(((Reinhardtia_paiewonskiana	Reinhardtia_latisecta)	(Iriartea_deltoidea	Reinhardtia_gracilis))	Reinhardtia_simplex))	((Podococcus_barteri	Bactris_major)	(Elaeis_oleifera	Elaeis_guineensis)))	(Sclerosperma_profizianum	Orania_palindan))	Roystonea_regia))	(Chamaedorea_seifrizii	Pseudophoenix_vinifera)))))	Calamus_caryotoides);
(((Roystonea_regia	((((((Geonoma_undata	Heterospathe_cagayanensis)	((Dictyosperma_album	Hydriastele_microspadix)	(Kentiopsis_piersoniorum	(Veitchia_spiralis	Burretiokentia_grandiflora))))	Dypsis_decaryi)	((Oenocarpus_bataua	Oenocarpus_minor)	(Manicaria_saccifera	Prestoea_acuminata)))	Pelagodoxa_henryana)	Leopoldinia_pulchra))	((((Reinhardtia_paiewonskiana	Reinhardtia_latisecta)	((Iriartea_deltoidea	Reinhardtia_gracilis)	Reinhardtia_simplex))	((Attalea_speciosa	Bactris_major)	(Elaeis_oleifera	Elaeis_guineensis)))	((((((Nypa_fruticans	Phoenix_dactylifera)	(Sabal_domingensis	Serenoa_repens))	Podococcus_barteri)	Pseudophoenix_vinifera)	Chamaedorea_seifrizii)	(Sclerosperma_profizianum	Orania_palindan))))	Calamus_caryotoides);
(((((((Heterospathe_cagayanensis	Dictyosperma_album)	Hydriastele_microspadix)	(Veitchia_spiralis	(Burretiokentia_grandiflora	Kentiopsis_piersoniorum)))	Dypsis_decaryi)	((Geonoma_undata	(Prestoea_acuminata	(Oenocarpus_bataua	Oenocarpus_minor)))	Manicaria_saccifera))	(((Elaeis_oleifera	Elaeis_guineensis)	(((Reinhardtia_paiewonskiana	Reinhardtia_latisecta)	((Iriartea_deltoidea	Reinhardtia_gracilis)	Reinhardtia_simplex))	(Attalea_speciosa	Bactris_major)))	((((((Nypa_fruticans	Sabal_domingensis)	Pseudophoenix_vinifera)	(Phoenix_dactylifera	Serenoa_repens))	((Chamaedorea_seifrizii	(Podococcus_barteri	Sclerosperma_profizianum))	Orania_palindan))	(Pelagodoxa_henryana	Leopoldinia_pulchra))	Roystonea_regia)))	Calamus_caryotoides);
((((((Hydriastele_microspadix	((Veitchia_spiralis	Burretiokentia_grandiflora)	Kentiopsis_piersoniorum))	Dictyosperma_album)	Dypsis_decaryi)	((Geonoma_undata	(Prestoea_acuminata	(Oenocarpus_bataua	Oenocarpus_minor)))	(Heterospathe_cagayanensis	Manicaria_saccifera)))	(Pelagodoxa_henryana	(Leopoldinia_pulchra	((((Phoenix_dactylifera	(Sabal_domingensis	Serenoa_repens))	((Chamaedorea_seifrizii	Nypa_fruticans)	Pseudophoenix_vinifera))	(Sclerosperma_profizianum	Orania_palindan))	(Roystonea_regia	(((Elaeis_oleifera	Elaeis_guineensis)	(((Reinhardtia_paiewonskiana	Reinhardtia_latisecta)	((Iriartea_deltoidea	Reinhardtia_gracilis)	Reinhardtia_simplex))	Bactris_major))	(Podococcus_barteri	Attalea_speciosa)))))))	Calamus_caryotoides);
((Geonoma_undata	(((((Heterospathe_cagayanensis	(Dypsis_decaryi	Dictyosperma_album))	(Hydriastele_microspadix	(Burretiokentia_grandiflora	(Veitchia_spiralis	Kentiopsis_piersoniorum))))	(((((Reinhardtia_latisecta	Reinhardtia_paiewonskiana)	(Reinhardtia_simplex	(Iriartea_deltoidea	Reinhardtia_gracilis)))	(Attalea_speciosa	((Elaeis_oleifera	Elaeis_guineensis)	Bactris_major)))	((Leopoldinia_pulchra	Pelagodoxa_henryana)	((((Podococcus_barteri	Sclerosperma_profizianum)	Orania_palindan)	Chamaedorea_seifrizii)	((Sabal_domingensis	(Nypa_fruticans	Pseudophoenix_vinifera))	(Phoenix_dactylifera	Serenoa_repens)))))	Roystonea_regia))	(Prestoea_acuminata	(Oenocarpus_minor	Oenocarpus_bataua)))	Manicaria_saccifera))	Calamus_caryotoides);
((Nypa_fruticans	((((Phoenix_dactylifera	Serenoa_repens)	(Chamaedorea_seifrizii	(((((Elaeis_oleifera	Elaeis_guineensis)	(((Reinhardtia_latisecta	(Iriartea_deltoidea	Reinhardtia_paiewonskiana))	(Reinhardtia_simplex	Reinhardtia_gracilis))	((Podococcus_barteri	Bactris_major)	Attalea_speciosa)))	((Pelagodoxa_henryana	((((Heterospathe_cagayanensis	Dictyosperma_album)	(Hydriastele_microspadix	(Kentiopsis_piersoniorum	(Burretiokentia_grandiflora	Veitchia_spiralis))))	Dypsis_decaryi)	((Geonoma_undata	(Prestoea_acuminata	(Oenocarpus_minor	Oenocarpus_bataua)))	Manicaria_saccifera)))	Leopoldinia_pulchra))	Roystonea_regia)	(Sclerosperma_profizianum	Orania_palindan))))	Sabal_domingensis)	Pseudophoenix_vinifera))	Calamus_caryotoides);
((Pseudophoenix_vinifera	(((Chamaedorea_seifrizii	Nypa_fruticans)	((Phoenix_dactylifera	Serenoa_repens)	(((Podococcus_barteri	Bactris_major)	((((Elaeis_oleifera	Elaeis_guineensis)	Roystonea_regia)	(((Leopoldinia_pulchra	Pelagodoxa_henryana)	Attalea_speciosa)	((Reinhardtia_latisecta	Reinhardtia_paiewonskiana)	(Reinhardtia_simplex	(Iriartea_deltoidea	Reinhardtia_gracilis)))))	(((((Dictyosperma_album	(Heterospathe_cagayanensis	Hydriastele_microspadix))	(Kentiopsis_piersoniorum	(Burretiokentia_grandiflora	Veitchia_spiralis)))	(Prestoea_acuminata	Dypsis_decaryi))	((Oenocarpus_minor	Oenocarpus_bataua)	Manicaria_saccifera))	Geonoma_undata)))	(Sclerosperma_profizianum	Orania_palindan))))	Sabal_domingensis))	Calamus_caryotoides);
((Pelagodoxa_henryana	(((Prestoea_acuminata	(Oenocarpus_minor	Oenocarpus_bataua))	(Manicaria_saccifera	((Heterospathe_cagayanensis	Dictyosperma_album)	((Dypsis_decaryi	Hydriastele_microspadix)	(Geonoma_undata	(Kentiopsis_piersoniorum	(Burretiokentia_grandiflora	Veitchia_spiralis)))))))	(Leopoldinia_pulchra	(Roystonea_regia	((((Podococcus_barteri	Sclerosperma_profizianum)	Orania_palindan)	((Phoenix_dactylifera	(Sabal_domingensis	(Nypa_fruticans	Pseudophoenix_vinifera)))	(Chamaedorea_seifrizii	Serenoa_repens)))	(((Bactris_major	Attalea_speciosa)	(Elaeis_oleifera	Elaeis_guineensis))	((Reinhardtia_latisecta	Reinhardtia_paiewonskiana)	(Reinhardtia_simplex	(Iriartea_deltoidea	Reinhardtia_gracilis)))))))))	Calamus_caryotoides);
((((Sabal_domingensis	((Serenoa_repens	Pseudophoenix_vinifera)	((((Attalea_speciosa	((Chamaedorea_seifrizii	(Elaeis_oleifera	Elaeis_guineensis))	(Podococcus_barteri	Bactris_major)))	((Reinhardtia_latisecta	Reinhardtia_paiewonskiana)	(Reinhardtia_simplex	(Iriartea_deltoidea	Reinhardtia_gracilis))))	(((((((Heterospathe_cagayanensis	Dictyosperma_album)	Hydriastele_microspadix)	(Kentiopsis_piersoniorum	(Burretiokentia_grandiflora	Veitchia_spiralis)))	Dypsis_decaryi)	((Prestoea_acuminata	(Oenocarpus_minor	Oenocarpus_bataua))	(Geonoma_undata	Manicaria_saccifera)))	(Leopoldinia_pulchra	Pelagodoxa_henryana))	Roystonea_regia))	(Sclerosperma_profizianum	Orania_palindan))))	Phoenix_dactylifera)	Nypa_fruticans)	Calamus_caryotoides);
((((Roystonea_regia	(((Sclerosperma_profizianum	Orania_palindan)	((Sabal_domingensis	(Pseudophoenix_vinifera	Nypa_fruticans))	(Phoenix_dactylifera	Serenoa_repens)))	(((Podococcus_barteri	Bactris_major)	(Attalea_speciosa	(Chamaedorea_seifrizii	(Elaeis_oleifera	Elaeis_guineensis))))	((Reinhardtia_latisecta	Reinhardtia_paiewonskiana)	(Reinhardtia_simplex	(Iriartea_deltoidea	Reinhardtia_gracilis))))))	((((Dictyosperma_album	Hydriastele_microspadix)	(Kentiopsis_piersoniorum	(Burretiokentia_grandiflora	Veitchia_spiralis)))	Dypsis_decaryi)	((Prestoea_acuminata	(Leopoldinia_pulchra	(Oenocarpus_minor	Oenocarpus_bataua)))	((Heterospathe_cagayanensis	Geonoma_undata)	Manicaria_saccifera))))	Pelagodoxa_henryana)	Calamus_caryotoides);
(((Burretiokentia_grandiflora	Veitchia_spiralis)	(((((Dypsis_decaryi	Dictyosperma_album)	Hydriastele_microspadix)	(((Leopoldinia_pulchra	((Oenocarpus_minor	Oenocarpus_bataua)	Prestoea_acuminata))	((Heterospathe_cagayanensis	Geonoma_undata)	Manicaria_saccifera))	(((Sclerosperma_profizianum	Orania_palindan)	((Chamaedorea_seifrizii	(Pseudophoenix_vinifera	(Phoenix_dactylifera	(Sabal_domingensis	Serenoa_repens))))	Nypa_fruticans))	(((Elaeis_oleifera	Elaeis_guineensis)	(((Podococcus_barteri	Bactris_major)	Attalea_speciosa)	((Reinhardtia_latisecta	Reinhardtia_paiewonskiana)	(Reinhardtia_simplex	(Iriartea_deltoidea	Reinhardtia_gracilis)))))	Roystonea_regia))))	Pelagodoxa_henryana)	Kentiopsis_piersoniorum))	Calamus_caryotoides);
(((((((((Oenocarpus_minor	Oenocarpus_bataua)	Prestoea_acuminata)	(Manicaria_saccifera	(Leopoldinia_pulchra	Pelagodoxa_henryana)))	((((Sclerosperma_profizianum	Orania_palindan)	(((Chamaedorea_seifrizii	Sabal_domingensis)	(Nypa_fruticans	Pseudophoenix_vinifera))	(Serenoa_repens	Phoenix_dactylifera)))	((Elaeis_oleifera	Elaeis_guineensis)	(((Podococcus_barteri	Bactris_major)	(((Iriartea_deltoidea	Reinhardtia_latisecta)	Reinhardtia_paiewonskiana)	(Reinhardtia_simplex	Reinhardtia_gracilis)))	Attalea_speciosa)))	Roystonea_regia))	((Heterospathe_cagayanensis	Geonoma_undata)	(Dypsis_decaryi	Dictyosperma_album)))	Hydriastele_microspadix)	(Burretiokentia_grandiflora	Kentiopsis_piersoniorum))	Veitchia_spiralis)	Calamus_caryotoides);
((Serenoa_repens	(Phoenix_dactylifera	(((Chamaedorea_seifrizii	Sabal_domingensis)	(Nypa_fruticans	Pseudophoenix_vinifera))	(((((Heterospathe_cagayanensis	Dictyosperma_album)	(Hydriastele_microspadix	(Kentiopsis_piersoniorum	(Veitchia_spiralis	Burretiokentia_grandiflora))))	Dypsis_decaryi)	(((Geonoma_undata	(Prestoea_acuminata	Manicaria_saccifera))	(Oenocarpus_minor	Oenocarpus_bataua))	Pelagodoxa_henryana))	(((Leopoldinia_pulchra	((Podococcus_barteri	Bactris_major)	((Elaeis_oleifera	Elaeis_guineensis)	Attalea_speciosa)))	Roystonea_regia)	(((Reinhardtia_latisecta	Reinhardtia_paiewonskiana)	(Reinhardtia_simplex	(Iriartea_deltoidea	Reinhardtia_gracilis)))	(Sclerosperma_profizianum	Orania_palindan)))))))	Calamus_caryotoides);
((Nypa_fruticans	(((Sabal_domingensis	(((((((Bactris_major	(Chamaedorea_seifrizii	(Elaeis_oleifera	Elaeis_guineensis)))	((Leopoldinia_pulchra	Attalea_speciosa)	((Reinhardtia_latisecta	Reinhardtia_paiewonskiana)	(Reinhardtia_simplex	Reinhardtia_gracilis))))	Iriartea_deltoidea)	Roystonea_regia)	(((((Kentiopsis_piersoniorum	(Veitchia_spiralis	Burretiokentia_grandiflora))	(Dictyosperma_album	Hydriastele_microspadix))	Dypsis_decaryi)	((Geonoma_undata	(Prestoea_acuminata	(Heterospathe_cagayanensis	Manicaria_saccifera)))	(Oenocarpus_minor	Oenocarpus_bataua)))	Pelagodoxa_henryana))	(Sclerosperma_profizianum	Orania_palindan))	(Serenoa_repens	Phoenix_dactylifera)))	Pseudophoenix_vinifera)	Podococcus_barteri))	Calamus_caryotoides);
(((Burretiokentia_grandiflora	Veitchia_spiralis)	(((Hydriastele_microspadix	(Heterospathe_cagayanensis	Dictyosperma_album))	(((((Oenocarpus_bataua	Oenocarpus_minor)	(Geonoma_undata	Leopoldinia_pulchra))	(Prestoea_acuminata	Manicaria_saccifera))	(((((((Nypa_fruticans	Phoenix_dactylifera)	(Serenoa_repens	Sabal_domingensis))	Pseudophoenix_vinifera)	Chamaedorea_seifrizii)	(Orania_palindan	Sclerosperma_profizianum))	(Roystonea_regia	(((Attalea_speciosa	(Podococcus_barteri	Bactris_major))	(Elaeis_guineensis	Elaeis_oleifera))	((Reinhardtia_latisecta	Reinhardtia_paiewonskiana)	((Reinhardtia_gracilis	Iriartea_deltoidea)	Reinhardtia_simplex)))))	Pelagodoxa_henryana))	Dypsis_decaryi))	Kentiopsis_piersoniorum))	Calamus_caryotoides);
(((Leopoldinia_pulchra	((((((Podococcus_barteri	Nypa_fruticans)	Phoenix_dactylifera)	((Pseudophoenix_vinifera	Serenoa_repens)	(Chamaedorea_seifrizii	Sabal_domingensis)))	(Orania_palindan	Sclerosperma_profizianum))	(((Roystonea_regia	(Attalea_speciosa	Bactris_major))	(Elaeis_guineensis	Elaeis_oleifera))	((Reinhardtia_latisecta	Reinhardtia_paiewonskiana)	((Reinhardtia_simplex	Reinhardtia_gracilis)	Iriartea_deltoidea))))	Pelagodoxa_henryana))	((Manicaria_saccifera	(Prestoea_acuminata	(Oenocarpus_bataua	Oenocarpus_minor)))	(Geonoma_undata	(Dypsis_decaryi	(((Veitchia_spiralis	(Kentiopsis_piersoniorum	Burretiokentia_grandiflora))	Hydriastele_microspadix)	(Heterospathe_cagayanensis	Dictyosperma_album))))))	Calamus_caryotoides);
(((Serenoa_repens	((Nypa_fruticans	Phoenix_dactylifera)	(Pseudophoenix_vinifera	((Podococcus_barteri	Chamaedorea_seifrizii)	Sabal_domingensis))))	((Orania_palindan	Sclerosperma_profizianum)	((((Attalea_speciosa	Bactris_major)	(Elaeis_guineensis	Elaeis_oleifera))	((Reinhardtia_latisecta	Reinhardtia_paiewonskiana)	((Reinhardtia_gracilis	Iriartea_deltoidea)	Reinhardtia_simplex)))	(Roystonea_regia	(((Pelagodoxa_henryana	(Manicaria_saccifera	(Prestoea_acuminata	(Oenocarpus_bataua	Oenocarpus_minor))))	(Dypsis_decaryi	(((Heterospathe_cagayanensis	Hydriastele_microspadix)	(Geonoma_undata	Dictyosperma_album))	(Kentiopsis_piersoniorum	(Burretiokentia_grandiflora	Veitchia_spiralis)))))	Leopoldinia_pulchra)))))	Calamus_caryotoides);
((((((Prestoea_acuminata	(Oenocarpus_bataua	Oenocarpus_minor))	(Manicaria_saccifera	(((Leopoldinia_pulchra	Pelagodoxa_henryana)	((((Serenoa_repens	Sabal_domingensis)	Pseudophoenix_vinifera)	((Chamaedorea_seifrizii	Nypa_fruticans)	Phoenix_dactylifera))	(Orania_palindan	Sclerosperma_profizianum)))	((Bactris_major	(Elaeis_guineensis	Elaeis_oleifera))	((Roystonea_regia	(Podococcus_barteri	Attalea_speciosa))	((Reinhardtia_latisecta	Reinhardtia_paiewonskiana)	((Reinhardtia_gracilis	Iriartea_deltoidea)	Reinhardtia_simplex)))))))	(Dypsis_decaryi	((Geonoma_undata	Dictyosperma_album)	Heterospathe_cagayanensis)))	Hydriastele_microspadix)	((Burretiokentia_grandiflora	Veitchia_spiralis)	Kentiopsis_piersoniorum))	Calamus_caryotoides);
((((Prestoea_acuminata	(Oenocarpus_bataua	Oenocarpus_minor))	(Pelagodoxa_henryana	(Geonoma_undata	(Heterospathe_cagayanensis	Manicaria_saccifera))))	(((Leopoldinia_pulchra	((Elaeis_guineensis	Elaeis_oleifera)	(((Reinhardtia_latisecta	Reinhardtia_paiewonskiana)	((Reinhardtia_gracilis	Iriartea_deltoidea)	Reinhardtia_simplex))	(Attalea_speciosa	Bactris_major))))	(Roystonea_regia	(((Serenoa_repens	(Chamaedorea_seifrizii	Sabal_domingensis))	((Nypa_fruticans	Phoenix_dactylifera)	Pseudophoenix_vinifera))	(Orania_palindan	(Podococcus_barteri	Sclerosperma_profizianum)))))	(Dypsis_decaryi	((Dictyosperma_album	Hydriastele_microspadix)	((Burretiokentia_grandiflora	Veitchia_spiralis)	Kentiopsis_piersoniorum)))))	Calamus_caryotoides);
((((Kentiopsis_piersoniorum	Veitchia_spiralis)	Burretiokentia_grandiflora)	((((((Heterospathe_cagayanensis	(Geonoma_undata	(Prestoea_acuminata	(Oenocarpus_bataua	Oenocarpus_minor))))	(Leopoldinia_pulchra	Manicaria_saccifera))	(Pelagodoxa_henryana	(((Attalea_speciosa	(Podococcus_barteri	Bactris_major))	((Elaeis_guineensis	Elaeis_oleifera)	((Reinhardtia_latisecta	Reinhardtia_paiewonskiana)	((Reinhardtia_gracilis	Iriartea_deltoidea)	Reinhardtia_simplex))))	(Roystonea_regia	(((Phoenix_dactylifera	((Serenoa_repens	Sabal_domingensis)	Pseudophoenix_vinifera))	(Chamaedorea_seifrizii	Nypa_fruticans))	(Orania_palindan	Sclerosperma_profizianum))))))	Dypsis_decaryi)	Dictyosperma_album)	Hydriastele_microspadix))	Calamus_caryotoides);
((((Orania_palindan	Sclerosperma_profizianum)	(((Leopoldinia_pulchra	(Roystonea_regia	(Elaeis_guineensis	Elaeis_oleifera)))	(((Reinhardtia_latisecta	Reinhardtia_paiewonskiana)	((Reinhardtia_gracilis	Iriartea_deltoidea)	Reinhardtia_simplex))	(Attalea_speciosa	(Podococcus_barteri	Bactris_major))))	(((((Oenocarpus_bataua	Oenocarpus_minor)	Manicaria_saccifera)	(Prestoea_acuminata	(Dypsis_decaryi	((Heterospathe_cagayanensis	Dictyosperma_album)	(Hydriastele_microspadix	(Kentiopsis_piersoniorum	(Veitchia_spiralis	Burretiokentia_grandiflora)))))))	Geonoma_undata)	Pelagodoxa_henryana)))	((Phoenix_dactylifera	Serenoa_repens)	(Sabal_domingensis	(Pseudophoenix_vinifera	(Chamaedorea_seifrizii	Nypa_fruticans)))))	Calamus_caryotoides);
(((Veitchia_spiralis	Burretiokentia_grandiflora)	((((Heterospathe_cagayanensis	Dictyosperma_album)	Hydriastele_microspadix)	((((Prestoea_acuminata	(Geonoma_undata	(Oenocarpus_bataua	Oenocarpus_minor)))	Manicaria_saccifera)	((Leopoldinia_pulchra	Pelagodoxa_henryana)	(((((Phoenix_dactylifera	((Chamaedorea_seifrizii	Sabal_domingensis)	Serenoa_repens))	(Pseudophoenix_vinifera	Nypa_fruticans))	(Orania_palindan	(Podococcus_barteri	Sclerosperma_profizianum)))	Roystonea_regia)	((Elaeis_guineensis	Elaeis_oleifera)	(((Reinhardtia_latisecta	Reinhardtia_paiewonskiana)	((Reinhardtia_gracilis	Iriartea_deltoidea)	Reinhardtia_simplex))	(Attalea_speciosa	Bactris_major))))))	Dypsis_decaryi))	Kentiopsis_piersoniorum))	Calamus_caryotoides);
((Prestoea_acuminata	((Oenocarpus_bataua	Oenocarpus_minor)	(Geonoma_undata	(Manicaria_saccifera	(((Leopoldinia_pulchra	Pelagodoxa_henryana)	(((((Chamaedorea_seifrizii	Phoenix_dactylifera)	(Orania_palindan	(Podococcus_barteri	Sclerosperma_profizianum)))	((Sabal_domingensis	Serenoa_repens)	Pseudophoenix_vinifera))	Nypa_fruticans)	(Roystonea_regia	((((Reinhardtia_latisecta	Reinhardtia_paiewonskiana)	((Reinhardtia_gracilis	Iriartea_deltoidea)	Reinhardtia_simplex))	Attalea_speciosa)	(Bactris_major	(Elaeis_guineensis	Elaeis_oleifera))))))	(Dypsis_decaryi	(Hydriastele_microspadix	((Kentiopsis_piersoniorum	(Veitchia_spiralis	Burretiokentia_grandiflora))	(Heterospathe_cagayanensis	Dictyosperma_album)))))))))	Calamus_caryotoides);
((Geonoma_undata	((((Veitchia_spiralis	(Burretiokentia_grandiflora	Kentiopsis_piersoniorum))	(Dypsis_decaryi	(Hydriastele_microspadix	Dictyosperma_album)))	(((Prestoea_acuminata	(Oenocarpus_bataua	Oenocarpus_minor))	Manicaria_saccifera)	((Leopoldinia_pulchra	Pelagodoxa_henryana)	(((Orania_palindan	(Podococcus_barteri	Sclerosperma_profizianum))	((Nypa_fruticans	Phoenix_dactylifera)	(Pseudophoenix_vinifera	((Chamaedorea_seifrizii	Sabal_domingensis)	Serenoa_repens))))	(Roystonea_regia	(((Reinhardtia_latisecta	Reinhardtia_paiewonskiana)	((Reinhardtia_gracilis	Iriartea_deltoidea)	Reinhardtia_simplex))	(Attalea_speciosa	(Bactris_major	(Elaeis_guineensis	Elaeis_oleifera)))))))))	Heterospathe_cagayanensis))	Calamus_caryotoides);
(((Veitchia_spiralis	Kentiopsis_piersoniorum)	(Burretiokentia_grandiflora	((Dypsis_decaryi	((Geonoma_undata	Dictyosperma_album)	(Hydriastele_microspadix	Heterospathe_cagayanensis)))	((Manicaria_saccifera	(Prestoea_acuminata	(Oenocarpus_minor	Oenocarpus_bataua)))	(Pelagodoxa_henryana	(Roystonea_regia	((((Serenoa_repens	Phoenix_dactylifera)	((Chamaedorea_seifrizii	Sabal_domingensis)	((Podococcus_barteri	Nypa_fruticans)	Pseudophoenix_vinifera)))	(Orania_palindan	Sclerosperma_profizianum))	((Attalea_speciosa	(Bactris_major	((Reinhardtia_paiewonskiana	Reinhardtia_latisecta)	((Reinhardtia_simplex	Reinhardtia_gracilis)	Iriartea_deltoidea))))	(Leopoldinia_pulchra	(Elaeis_oleifera	Elaeis_guineensis))))))))))	Calamus_caryotoides);
((Pseudophoenix_vinifera	(((Orania_palindan	(Podococcus_barteri	Sclerosperma_profizianum))	(((((((Geonoma_undata	Heterospathe_cagayanensis)	((Kentiopsis_piersoniorum	(Burretiokentia_grandiflora	Veitchia_spiralis))	(Dypsis_decaryi	(Dictyosperma_album	Hydriastele_microspadix))))	(Manicaria_saccifera	(Prestoea_acuminata	(Oenocarpus_minor	Oenocarpus_bataua))))	(Leopoldinia_pulchra	Pelagodoxa_henryana))	(Roystonea_regia	(Attalea_speciosa	((Reinhardtia_paiewonskiana	Reinhardtia_latisecta)	(Reinhardtia_simplex	(Iriartea_deltoidea	Reinhardtia_gracilis))))))	(Elaeis_oleifera	Elaeis_guineensis))	Bactris_major))	((Serenoa_repens	(Nypa_fruticans	Phoenix_dactylifera))	(Chamaedorea_seifrizii	Sabal_domingensis))))	Calamus_caryotoides);
((Burretiokentia_grandiflora	(Veitchia_spiralis	((((Heterospathe_cagayanensis	Dictyosperma_album)	(Hydriastele_microspadix	Dypsis_decaryi))	(((Prestoea_acuminata	Manicaria_saccifera)	(Geonoma_undata	(Oenocarpus_minor	Oenocarpus_bataua)))	((((Reinhardtia_paiewonskiana	Reinhardtia_latisecta)	(Reinhardtia_simplex	(Iriartea_deltoidea	Reinhardtia_gracilis)))	(Pelagodoxa_henryana	((((Chamaedorea_seifrizii	Nypa_fruticans)	Phoenix_dactylifera)	((Serenoa_repens	Sabal_domingensis)	Pseudophoenix_vinifera))	(Orania_palindan	Sclerosperma_profizianum))))	((Leopoldinia_pulchra	(Elaeis_oleifera	Elaeis_guineensis))	(Roystonea_regia	(Attalea_speciosa	(Podococcus_barteri	Bactris_major)))))))	Kentiopsis_piersoniorum)))	Calamus_caryotoides);
((Nypa_fruticans	(((((((Reinhardtia_paiewonskiana	Reinhardtia_latisecta)	(Reinhardtia_simplex	(Iriartea_deltoidea	Reinhardtia_gracilis)))	Attalea_speciosa)	Bactris_major)	(Elaeis_oleifera	Elaeis_guineensis))	((Leopoldinia_pulchra	((((Veitchia_spiralis	(Kentiopsis_piersoniorum	Burretiokentia_grandiflora))	((Dictyosperma_album	Hydriastele_microspadix)	Dypsis_decaryi))	(Manicaria_saccifera	(Geonoma_undata	(Heterospathe_cagayanensis	(Prestoea_acuminata	(Oenocarpus_minor	Oenocarpus_bataua))))))	Pelagodoxa_henryana))	(((Serenoa_repens	Phoenix_dactylifera)	((Chamaedorea_seifrizii	Sabal_domingensis)	Pseudophoenix_vinifera))	(Orania_palindan	(Podococcus_barteri	Sclerosperma_profizianum)))))	Roystonea_regia))	Calamus_caryotoides);
((Burretiokentia_grandiflora	((Kentiopsis_piersoniorum	((((Manicaria_saccifera	(Prestoea_acuminata	(Oenocarpus_minor	Oenocarpus_bataua)))	((Pelagodoxa_henryana	Leopoldinia_pulchra)	(((Serenoa_repens	Phoenix_dactylifera)	((Chamaedorea_seifrizii	Sabal_domingensis)	(Pseudophoenix_vinifera	Nypa_fruticans)))	(Roystonea_regia	((Attalea_speciosa	((Elaeis_oleifera	Elaeis_guineensis)	((Podococcus_barteri	Bactris_major)	((Reinhardtia_paiewonskiana	Reinhardtia_latisecta)	(Reinhardtia_simplex	(Iriartea_deltoidea	Reinhardtia_gracilis))))))	(Orania_palindan	Sclerosperma_profizianum))))))	(((Heterospathe_cagayanensis	Dictyosperma_album)	Hydriastele_microspadix)	Dypsis_decaryi))	Geonoma_undata))	Veitchia_spiralis))	Calamus_caryotoides);
((Geonoma_undata	((Dypsis_decaryi	((Heterospathe_cagayanensis	Dictyosperma_album)	(Hydriastele_microspadix	((Veitchia_spiralis	Burretiokentia_grandiflora)	Kentiopsis_piersoniorum))))	((Manicaria_saccifera	(Prestoea_acuminata	(Oenocarpus_minor	Oenocarpus_bataua)))	((Leopoldinia_pulchra	(Elaeis_oleifera	Elaeis_guineensis))	((Bactris_major	((Reinhardtia_paiewonskiana	Reinhardtia_latisecta)	(Reinhardtia_simplex	(Iriartea_deltoidea	Reinhardtia_gracilis))))	(((((Serenoa_repens	Phoenix_dactylifera)	(Sabal_domingensis	((Nypa_fruticans	Chamaedorea_seifrizii)	Pseudophoenix_vinifera)))	(Orania_palindan	(Podococcus_barteri	Sclerosperma_profizianum)))	Pelagodoxa_henryana)	(Roystonea_regia	Attalea_speciosa)))))))	Calamus_caryotoides);
((Pelagodoxa_henryana	(Leopoldinia_pulchra	(((((Geonoma_undata	((Hydriastele_microspadix	((Veitchia_spiralis	Burretiokentia_grandiflora)	Kentiopsis_piersoniorum))	(Dypsis_decaryi	(Heterospathe_cagayanensis	Dictyosperma_album))))	((Prestoea_acuminata	Manicaria_saccifera)	(Oenocarpus_minor	Oenocarpus_bataua)))	(((Elaeis_oleifera	Elaeis_guineensis)	((Reinhardtia_paiewonskiana	Reinhardtia_latisecta)	(Reinhardtia_simplex	(Iriartea_deltoidea	Reinhardtia_gracilis))))	(Bactris_major	Attalea_speciosa)))	(((Serenoa_repens	Phoenix_dactylifera)	((Chamaedorea_seifrizii	Sabal_domingensis)	(Nypa_fruticans	Pseudophoenix_vinifera)))	(Orania_palindan	(Podococcus_barteri	Sclerosperma_profizianum))))	Roystonea_regia)))	Calamus_caryotoides);
((((Dypsis_decaryi	((Heterospathe_cagayanensis	Dictyosperma_album)	((Veitchia_spiralis	Burretiokentia_grandiflora)	(Kentiopsis_piersoniorum	Hydriastele_microspadix))))	((Prestoea_acuminata	(Oenocarpus_minor	Oenocarpus_bataua))	(Manicaria_saccifera	Geonoma_undata)))	(((((Serenoa_repens	Phoenix_dactylifera)	(((Nypa_fruticans	Chamaedorea_seifrizii)	Sabal_domingensis)	Pseudophoenix_vinifera))	(Orania_palindan	Sclerosperma_profizianum))	(Roystonea_regia	((Attalea_speciosa	((Reinhardtia_paiewonskiana	Reinhardtia_latisecta)	((Reinhardtia_simplex	Reinhardtia_gracilis)	Iriartea_deltoidea)))	((Podococcus_barteri	Bactris_major)	(Elaeis_oleifera	Elaeis_guineensis)))))	(Pelagodoxa_henryana	Leopoldinia_pulchra)))	Calamus_caryotoides);
((((Burretiokentia_grandiflora	Veitchia_spiralis)	Kentiopsis_piersoniorum)	(((((Prestoea_acuminata	(Oenocarpus_minor	Oenocarpus_bataua))	Manicaria_saccifera)	(((Serenoa_repens	Phoenix_dactylifera)	(Sabal_domingensis	((Nypa_fruticans	Chamaedorea_seifrizii)	Pseudophoenix_vinifera)))	((Orania_palindan	Sclerosperma_profizianum)	((Roystonea_regia	((Attalea_speciosa	(((Reinhardtia_paiewonskiana	Reinhardtia_latisecta)	(Reinhardtia_gracilis	Iriartea_deltoidea))	Reinhardtia_simplex))	((Podococcus_barteri	Bactris_major)	(Leopoldinia_pulchra	(Elaeis_oleifera	Elaeis_guineensis)))))	(Geonoma_undata	Pelagodoxa_henryana)))))	Dypsis_decaryi)	(Hydriastele_microspadix	(Heterospathe_cagayanensis	Dictyosperma_album))))	Calamus_caryotoides);
((((Burretiokentia_grandiflora	Veitchia_spiralis)	Kentiopsis_piersoniorum)	(Hydriastele_microspadix	((Dypsis_decaryi	(((Prestoea_acuminata	(Oenocarpus_minor	Oenocarpus_bataua))	Manicaria_saccifera)	(((Serenoa_repens	(Nypa_fruticans	Phoenix_dactylifera))	((Chamaedorea_seifrizii	Sabal_domingensis)	Pseudophoenix_vinifera))	(((Orania_palindan	Sclerosperma_profizianum)	(((Attalea_speciosa	((Reinhardtia_paiewonskiana	Reinhardtia_latisecta)	((Reinhardtia_gracilis	Iriartea_deltoidea)	Reinhardtia_simplex)))	((Podococcus_barteri	Bactris_major)	(Elaeis_oleifera	Elaeis_guineensis)))	(Leopoldinia_pulchra	Pelagodoxa_henryana)))	Roystonea_regia))))	(Heterospathe_cagayanensis	(Geonoma_undata	Dictyosperma_album)))))	Calamus_caryotoides);
(((((Manicaria_saccifera	Geonoma_undata)	(Prestoea_acuminata	(Oenocarpus_bataua	Oenocarpus_minor)))	(((Hydriastele_microspadix	((Kentiopsis_piersoniorum	Veitchia_spiralis)	Burretiokentia_grandiflora))	(Heterospathe_cagayanensis	Dictyosperma_album))	Dypsis_decaryi))	((((Leopoldinia_pulchra	(Chamaedorea_seifrizii	(Roystonea_regia	(Elaeis_guineensis	Elaeis_oleifera))))	(((((Iriartea_deltoidea	Reinhardtia_gracilis)	Reinhardtia_simplex)	(Reinhardtia_paiewonskiana	Reinhardtia_latisecta))	Bactris_major)	Attalea_speciosa))	((Orania_palindan	(Podococcus_barteri	Sclerosperma_profizianum))	((((Serenoa_repens	Phoenix_dactylifera)	Sabal_domingensis)	Nypa_fruticans)	Pseudophoenix_vinifera)))	Pelagodoxa_henryana))	Calamus_caryotoides);
((Prestoea_acuminata	((Oenocarpus_bataua	Oenocarpus_minor)	(((((Hydriastele_microspadix	(Dictyosperma_album	Heterospathe_cagayanensis))	(Kentiopsis_piersoniorum	(Veitchia_spiralis	Burretiokentia_grandiflora)))	Dypsis_decaryi)	(((((Orania_palindan	Sclerosperma_profizianum)	((Phoenix_dactylifera	((Serenoa_repens	Sabal_domingensis)	Pseudophoenix_vinifera))	(Podococcus_barteri	Nypa_fruticans)))	(((Chamaedorea_seifrizii	(Elaeis_guineensis	Elaeis_oleifera))	Bactris_major)	((((Iriartea_deltoidea	Reinhardtia_gracilis)	Reinhardtia_simplex)	(Reinhardtia_paiewonskiana	Reinhardtia_latisecta))	Attalea_speciosa)))	Roystonea_regia)	(Leopoldinia_pulchra	Pelagodoxa_henryana)))	(Manicaria_saccifera	Geonoma_undata))))	Calamus_caryotoides);
((((((((Elaeis_guineensis	Elaeis_oleifera)	Bactris_major)	((((Reinhardtia_simplex	Reinhardtia_gracilis)	Iriartea_deltoidea)	(Reinhardtia_paiewonskiana	Reinhardtia_latisecta))	Attalea_speciosa))	((Orania_palindan	Sclerosperma_profizianum)	((((Chamaedorea_seifrizii	Nypa_fruticans)	Pseudophoenix_vinifera)	Sabal_domingensis)	((Podococcus_barteri	Phoenix_dactylifera)	Serenoa_repens))))	Roystonea_regia)	(Leopoldinia_pulchra	Pelagodoxa_henryana))	(((Geonoma_undata	(Prestoea_acuminata	(Oenocarpus_bataua	Oenocarpus_minor)))	Manicaria_saccifera)	(((Hydriastele_microspadix	(Dictyosperma_album	Heterospathe_cagayanensis))	(Kentiopsis_piersoniorum	(Veitchia_spiralis	Burretiokentia_grandiflora)))	Dypsis_decaryi)))	Calamus_caryotoides);
(((Burretiokentia_grandiflora	Kentiopsis_piersoniorum)	(Veitchia_spiralis	((Dypsis_decaryi	((((((Podococcus_barteri	Bactris_major)	((((Reinhardtia_gracilis	Iriartea_deltoidea)	(Reinhardtia_paiewonskiana	Reinhardtia_latisecta))	Reinhardtia_simplex)	(Leopoldinia_pulchra	(Elaeis_guineensis	Elaeis_oleifera))))	(Roystonea_regia	Attalea_speciosa))	((Orania_palindan	Sclerosperma_profizianum)	((Chamaedorea_seifrizii	Nypa_fruticans)	(Sabal_domingensis	(Phoenix_dactylifera	(Pseudophoenix_vinifera	Serenoa_repens))))))	Pelagodoxa_henryana)	((Prestoea_acuminata	(Oenocarpus_bataua	Oenocarpus_minor))	(Manicaria_saccifera	(Heterospathe_cagayanensis	Geonoma_undata)))))	(Hydriastele_microspadix	Dictyosperma_album))))	Calamus_caryotoides);
((Geonoma_undata	((Manicaria_saccifera	((((Hydriastele_microspadix	((Burretiokentia_grandiflora	Kentiopsis_piersoniorum)	Veitchia_spiralis))	Heterospathe_cagayanensis)	(Dypsis_decaryi	Dictyosperma_album))	((((Leopoldinia_pulchra	(Elaeis_guineensis	Elaeis_oleifera))	(((Reinhardtia_paiewonskiana	Reinhardtia_latisecta)	((Iriartea_deltoidea	Reinhardtia_gracilis)	Reinhardtia_simplex))	((Podococcus_barteri	Bactris_major)	(Roystonea_regia	Attalea_speciosa))))	((Orania_palindan	Sclerosperma_profizianum)	(Chamaedorea_seifrizii	((Pseudophoenix_vinifera	(Serenoa_repens	Sabal_domingensis))	(Nypa_fruticans	Phoenix_dactylifera)))))	Pelagodoxa_henryana)))	(Prestoea_acuminata	(Oenocarpus_bataua	Oenocarpus_minor))))	Calamus_caryotoides);
(((((Reinhardtia_paiewonskiana	Reinhardtia_latisecta)	((Iriartea_deltoidea	Reinhardtia_gracilis)	Reinhardtia_simplex))	(((Podococcus_barteri	Bactris_major)	Attalea_speciosa)	(Elaeis_guineensis	Elaeis_oleifera)))	((Roystonea_regia	(((Orania_palindan	Sclerosperma_profizianum)	Chamaedorea_seifrizii)	(((Nypa_fruticans	Pseudophoenix_vinifera)	Sabal_domingensis)	(Serenoa_repens	Phoenix_dactylifera))))	((Leopoldinia_pulchra	Pelagodoxa_henryana)	((((Oenocarpus_bataua	Oenocarpus_minor)	(Geonoma_undata	Manicaria_saccifera))	Prestoea_acuminata)	((((Heterospathe_cagayanensis	Dictyosperma_album)	Hydriastele_microspadix)	(Kentiopsis_piersoniorum	(Veitchia_spiralis	Burretiokentia_grandiflora)))	Dypsis_decaryi)))))	Calamus_caryotoides);
((Burretiokentia_grandiflora	((((Manicaria_saccifera	(Geonoma_undata	(Prestoea_acuminata	(Oenocarpus_bataua	Oenocarpus_minor))))	Pelagodoxa_henryana)	((((Orania_palindan	Sclerosperma_profizianum)	(((Serenoa_repens	(Chamaedorea_seifrizii	Sabal_domingensis))	Pseudophoenix_vinifera)	(Nypa_fruticans	Phoenix_dactylifera)))	(((Reinhardtia_paiewonskiana	Reinhardtia_latisecta)	((Iriartea_deltoidea	Reinhardtia_gracilis)	Reinhardtia_simplex))	((Attalea_speciosa	(Podococcus_barteri	Bactris_major))	Roystonea_regia)))	(Leopoldinia_pulchra	(Elaeis_guineensis	Elaeis_oleifera))))	((Veitchia_spiralis	(Kentiopsis_piersoniorum	((Heterospathe_cagayanensis	Dictyosperma_album)	Hydriastele_microspadix)))	Dypsis_decaryi)))	Calamus_caryotoides);
((Geonoma_undata	(Heterospathe_cagayanensis	((((Dypsis_decaryi	(Pelagodoxa_henryana	((((Elaeis_guineensis	Elaeis_oleifera)	(Attalea_speciosa	(((Reinhardtia_paiewonskiana	Reinhardtia_latisecta)	((Reinhardtia_simplex	Reinhardtia_gracilis)	Iriartea_deltoidea))	(Podococcus_barteri	Bactris_major))))	Roystonea_regia)	((Orania_palindan	Sclerosperma_profizianum)	((Nypa_fruticans	((Chamaedorea_seifrizii	Sabal_domingensis)	Pseudophoenix_vinifera))	(Serenoa_repens	Phoenix_dactylifera))))))	(Leopoldinia_pulchra	(Prestoea_acuminata	(Oenocarpus_bataua	Oenocarpus_minor))))	Manicaria_saccifera)	(((Burretiokentia_grandiflora	Veitchia_spiralis)	(Kentiopsis_piersoniorum	Hydriastele_microspadix))	Dictyosperma_album))))	Calamus_caryotoides);
(((((((Orania_palindan	(Podococcus_barteri	Sclerosperma_profizianum))	(Leopoldinia_pulchra	((Attalea_speciosa	((Reinhardtia_paiewonskiana	Reinhardtia_latisecta)	(Reinhardtia_gracilis	(Iriartea_deltoidea	Reinhardtia_simplex))))	(Bactris_major	(Elaeis_guineensis	Elaeis_oleifera)))))	Pelagodoxa_henryana)	Roystonea_regia)	((Nypa_fruticans	((Chamaedorea_seifrizii	Sabal_domingensis)	Pseudophoenix_vinifera))	(Serenoa_repens	Phoenix_dactylifera)))	((Manicaria_saccifera	((Prestoea_acuminata	(Oenocarpus_bataua	Oenocarpus_minor))	(Heterospathe_cagayanensis	Geonoma_undata)))	(((Burretiokentia_grandiflora	Veitchia_spiralis)	Kentiopsis_piersoniorum)	((Dictyosperma_album	Hydriastele_microspadix)	Dypsis_decaryi))))	Calamus_caryotoides);
(((((((Burretiokentia_grandiflora	Veitchia_spiralis)	Kentiopsis_piersoniorum)	(Dictyosperma_album	Hydriastele_microspadix))	(Pelagodoxa_henryana	((Heterospathe_cagayanensis	Manicaria_saccifera)	((Leopoldinia_pulchra	(Prestoea_acuminata	(Oenocarpus_bataua	Oenocarpus_minor)))	Geonoma_undata))))	(((((Sabal_domingensis	(Pseudophoenix_vinifera	(Nypa_fruticans	Chamaedorea_seifrizii)))	(Serenoa_repens	Phoenix_dactylifera))	(Orania_palindan	Sclerosperma_profizianum))	(((Podococcus_barteri	Bactris_major)	((Reinhardtia_simplex	(Reinhardtia_gracilis	Iriartea_deltoidea))	(Reinhardtia_paiewonskiana	Reinhardtia_latisecta)))	(Elaeis_guineensis	Elaeis_oleifera)))	(Attalea_speciosa	Roystonea_regia)))	Dypsis_decaryi)	Calamus_caryotoides);
((Nypa_fruticans	(((((Serenoa_repens	Phoenix_dactylifera)	((((Pelagodoxa_henryana	((Dypsis_decaryi	((Heterospathe_cagayanensis	Dictyosperma_album)	(Hydriastele_microspadix	(Kentiopsis_piersoniorum	(Veitchia_spiralis	Burretiokentia_grandiflora)))))	(Manicaria_saccifera	((Prestoea_acuminata	(Oenocarpus_minor	Oenocarpus_bataua))	Geonoma_undata))))	Roystonea_regia)	((((Reinhardtia_simplex	(Reinhardtia_gracilis	Iriartea_deltoidea))	(Reinhardtia_paiewonskiana	Reinhardtia_latisecta))	(Bactris_major	Attalea_speciosa))	(Leopoldinia_pulchra	(Elaeis_guineensis	Elaeis_oleifera))))	(Orania_palindan	(Podococcus_barteri	Sclerosperma_profizianum))))	Sabal_domingensis)	Pseudophoenix_vinifera)	Chamaedorea_seifrizii))	Calamus_caryotoides);
((Nypa_fruticans	((((Serenoa_repens	Phoenix_dactylifera)	((Podococcus_barteri	((((((Reinhardtia_gracilis	(Iriartea_deltoidea	Reinhardtia_simplex))	(Reinhardtia_paiewonskiana	Reinhardtia_latisecta))	(Roystonea_regia	Attalea_speciosa))	(Leopoldinia_pulchra	(Elaeis_guineensis	Elaeis_oleifera)))	((Manicaria_saccifera	((Prestoea_acuminata	(Oenocarpus_minor	Oenocarpus_bataua))	Geonoma_undata))	(Pelagodoxa_henryana	(Dypsis_decaryi	(((Dictyosperma_album	Hydriastele_microspadix)	Heterospathe_cagayanensis)	(Kentiopsis_piersoniorum	(Veitchia_spiralis	Burretiokentia_grandiflora)))))))	Bactris_major))	(Orania_palindan	Sclerosperma_profizianum)))	(Sabal_domingensis	Pseudophoenix_vinifera))	Chamaedorea_seifrizii))	Calamus_caryotoides);
(((((((((Reinhardtia_gracilis	Reinhardtia_simplex)	(Reinhardtia_paiewonskiana	(Iriartea_deltoidea	Reinhardtia_latisecta)))	(Roystonea_regia	Attalea_speciosa))	(Leopoldinia_pulchra	(Elaeis_guineensis	Elaeis_oleifera)))	(((Manicaria_saccifera	((Prestoea_acuminata	(Oenocarpus_minor	Oenocarpus_bataua))	(Heterospathe_cagayanensis	Geonoma_undata)))	(Dypsis_decaryi	((Dictyosperma_album	Hydriastele_microspadix)	(Kentiopsis_piersoniorum	(Veitchia_spiralis	Burretiokentia_grandiflora)))))	Pelagodoxa_henryana))	Bactris_major)	(Orania_palindan	Sclerosperma_profizianum))	((Serenoa_repens	((Chamaedorea_seifrizii	Sabal_domingensis)	Pseudophoenix_vinifera))	((Podococcus_barteri	Nypa_fruticans)	Phoenix_dactylifera)))	Calamus_caryotoides);
((Orania_palindan	(Sclerosperma_profizianum	((((Phoenix_dactylifera	Serenoa_repens)	(Sabal_domingensis	((Chamaedorea_seifrizii	Nypa_fruticans)	Pseudophoenix_vinifera)))	((Manicaria_saccifera	((Leopoldinia_pulchra	(Prestoea_acuminata	(Oenocarpus_minor	Oenocarpus_bataua)))	Geonoma_undata))	(((((Kentiopsis_piersoniorum	(Veitchia_spiralis	Burretiokentia_grandiflora))	Hydriastele_microspadix)	(Heterospathe_cagayanensis	Dictyosperma_album))	Dypsis_decaryi)	Pelagodoxa_henryana)))	(((((Iriartea_deltoidea	Reinhardtia_gracilis)	Reinhardtia_simplex)	(Reinhardtia_paiewonskiana	Reinhardtia_latisecta))	(Roystonea_regia	((Podococcus_barteri	Bactris_major)	Attalea_speciosa)))	(Elaeis_guineensis	Elaeis_oleifera)))))	Calamus_caryotoides);
((Attalea_speciosa	(((((Leopoldinia_pulchra	(((Phoenix_dactylifera	Serenoa_repens)	((Chamaedorea_seifrizii	Sabal_domingensis)	(Pseudophoenix_vinifera	Nypa_fruticans)))	(((Prestoea_acuminata	(Oenocarpus_minor	Oenocarpus_bataua))	((Pelagodoxa_henryana	Geonoma_undata)	Manicaria_saccifera))	(((Kentiopsis_piersoniorum	(Veitchia_spiralis	Burretiokentia_grandiflora))	Hydriastele_microspadix)	((Heterospathe_cagayanensis	Dictyosperma_album)	Dypsis_decaryi)))))	((Orania_palindan	Sclerosperma_profizianum)	(((Iriartea_deltoidea	Reinhardtia_gracilis)	Reinhardtia_simplex)	(Reinhardtia_paiewonskiana	Reinhardtia_latisecta))))	(Elaeis_guineensis	Elaeis_oleifera))	Roystonea_regia)	(Podococcus_barteri	Bactris_major)))	Calamus_caryotoides);
((Phoenix_dactylifera	(Serenoa_repens	((Sabal_domingensis	((Chamaedorea_seifrizii	Nypa_fruticans)	Pseudophoenix_vinifera))	((((Prestoea_acuminata	(Oenocarpus_minor	Oenocarpus_bataua))	((Leopoldinia_pulchra	Geonoma_undata)	Manicaria_saccifera))	(Pelagodoxa_henryana	((((Heterospathe_cagayanensis	Hydriastele_microspadix)	Dictyosperma_album)	((Kentiopsis_piersoniorum	Veitchia_spiralis)	Burretiokentia_grandiflora))	Dypsis_decaryi)))	((Orania_palindan	Sclerosperma_profizianum)	((Roystonea_regia	(Reinhardtia_simplex	(Reinhardtia_latisecta	(Reinhardtia_paiewonskiana	(Iriartea_deltoidea	Reinhardtia_gracilis)))))	((Elaeis_guineensis	Elaeis_oleifera)	((Podococcus_barteri	Bactris_major)	Attalea_speciosa))))))))	Calamus_caryotoides);
(((Pelagodoxa_henryana	(Roystonea_regia	((((Phoenix_dactylifera	Serenoa_repens)	(((Chamaedorea_seifrizii	Nypa_fruticans)	Sabal_domingensis)	Pseudophoenix_vinifera))	(Orania_palindan	Sclerosperma_profizianum))	(((Elaeis_guineensis	Elaeis_oleifera)	Leopoldinia_pulchra)	((Podococcus_barteri	Bactris_major)	(Attalea_speciosa	((Reinhardtia_simplex	(Reinhardtia_gracilis	Iriartea_deltoidea))	(Reinhardtia_latisecta	Reinhardtia_paiewonskiana))))))))	(((Oenocarpus_minor	Oenocarpus_bataua)	(Prestoea_acuminata	Manicaria_saccifera))	((Geonoma_undata	Heterospathe_cagayanensis)	(Dictyosperma_album	((Hydriastele_microspadix	((Veitchia_spiralis	Kentiopsis_piersoniorum)	Burretiokentia_grandiflora))	Dypsis_decaryi)))))	Calamus_caryotoides);
((Nypa_fruticans	(Phoenix_dactylifera	(Serenoa_repens	((Sabal_domingensis	Pseudophoenix_vinifera)	((Orania_palindan	Sclerosperma_profizianum)	((((Roystonea_regia	Attalea_speciosa)	((Reinhardtia_simplex	(Reinhardtia_gracilis	Iriartea_deltoidea))	(Reinhardtia_latisecta	Reinhardtia_paiewonskiana)))	((Chamaedorea_seifrizii	((Elaeis_guineensis	Elaeis_oleifera)	Leopoldinia_pulchra))	(Podococcus_barteri	Bactris_major)))	((((Heterospathe_cagayanensis	Dictyosperma_album)	((Hydriastele_microspadix	(Kentiopsis_piersoniorum	(Burretiokentia_grandiflora	Veitchia_spiralis)))	Dypsis_decaryi))	((Geonoma_undata	Manicaria_saccifera)	((Oenocarpus_minor	Oenocarpus_bataua)	Prestoea_acuminata)))	Pelagodoxa_henryana)))))))	Calamus_caryotoides);
(((((Geonoma_undata	(Pelagodoxa_henryana	((Orania_palindan	Sclerosperma_profizianum)	((((Elaeis_guineensis	Elaeis_oleifera)	((Podococcus_barteri	Bactris_major)	Attalea_speciosa))	((Reinhardtia_simplex	(Reinhardtia_gracilis	Iriartea_deltoidea))	(Reinhardtia_latisecta	Reinhardtia_paiewonskiana)))	Leopoldinia_pulchra))))	(Manicaria_saccifera	(Roystonea_regia	((Oenocarpus_minor	Oenocarpus_bataua)	Prestoea_acuminata))))	(((Heterospathe_cagayanensis	Dictyosperma_album)	(Hydriastele_microspadix	(Burretiokentia_grandiflora	(Veitchia_spiralis	Kentiopsis_piersoniorum))))	Dypsis_decaryi))	((Phoenix_dactylifera	Serenoa_repens)	((Chamaedorea_seifrizii	Sabal_domingensis)	(Nypa_fruticans	Pseudophoenix_vinifera))))	Calamus_caryotoides);
((((((Phoenix_dactylifera	Serenoa_repens)	((Chamaedorea_seifrizii	Sabal_domingensis)	Pseudophoenix_vinifera))	Nypa_fruticans)	((Orania_palindan	(Podococcus_barteri	Sclerosperma_profizianum))	((Elaeis_guineensis	Elaeis_oleifera)	((Roystonea_regia	(Bactris_major	Attalea_speciosa))	((Reinhardtia_simplex	(Reinhardtia_gracilis	Iriartea_deltoidea))	(Reinhardtia_latisecta	Reinhardtia_paiewonskiana))))))	((((Oenocarpus_minor	Oenocarpus_bataua)	Prestoea_acuminata)	(Manicaria_saccifera	((Leopoldinia_pulchra	Pelagodoxa_henryana)	Geonoma_undata)))	(((Heterospathe_cagayanensis	Dictyosperma_album)	(Hydriastele_microspadix	(Kentiopsis_piersoniorum	(Burretiokentia_grandiflora	Veitchia_spiralis))))	Dypsis_decaryi)))	Calamus_caryotoides);
(((((((Orania_palindan	Sclerosperma_profizianum)	(((Serenoa_repens	Phoenix_dactylifera)	Pseudophoenix_vinifera)	Sabal_domingensis))	((Elaeis_guineensis	Elaeis_oleifera)	(((Reinhardtia_simplex	(Iriartea_deltoidea	Reinhardtia_gracilis))	(Reinhardtia_paiewonskiana	Reinhardtia_latisecta))	(Attalea_speciosa	Bactris_major))))	(((((((Heterospathe_cagayanensis	(Geonoma_undata	Dictyosperma_album))	Hydriastele_microspadix)	Dypsis_decaryi)	(Veitchia_spiralis	Kentiopsis_piersoniorum))	Pelagodoxa_henryana)	((Prestoea_acuminata	(Oenocarpus_minor	Oenocarpus_bataua))	Manicaria_saccifera))	Leopoldinia_pulchra))	(Chamaedorea_seifrizii	(Roystonea_regia	(Nypa_fruticans	Podococcus_barteri))))	Burretiokentia_grandiflora)	Calamus_caryotoides);
(((((Geonoma_undata	(Prestoea_acuminata	(Oenocarpus_minor	Oenocarpus_bataua)))	Manicaria_saccifera)	(Dypsis_decaryi	(((Chamaedorea_seifrizii	Nypa_fruticans)	(((Serenoa_repens	Sabal_domingensis)	Phoenix_dactylifera)	Pseudophoenix_vinifera))	((Leopoldinia_pulchra	Pelagodoxa_henryana)	((Orania_palindan	Sclerosperma_profizianum)	((Roystonea_regia	(Bactris_major	(Elaeis_guineensis	Elaeis_oleifera)))	(Podococcus_barteri	(((Reinhardtia_simplex	(Iriartea_deltoidea	Reinhardtia_gracilis))	(Reinhardtia_paiewonskiana	Reinhardtia_latisecta))	Attalea_speciosa))))))))	((Hydriastele_microspadix	(Kentiopsis_piersoniorum	(Burretiokentia_grandiflora	Veitchia_spiralis)))	(Heterospathe_cagayanensis	Dictyosperma_album)))	Calamus_caryotoides);
((Veitchia_spiralis	((((Heterospathe_cagayanensis	Dictyosperma_album)	(Kentiopsis_piersoniorum	((((((((Serenoa_repens	Sabal_domingensis)	((Chamaedorea_seifrizii	Nypa_fruticans)	Phoenix_dactylifera))	Pseudophoenix_vinifera)	(Orania_palindan	Sclerosperma_profizianum))	(((Attalea_speciosa	Roystonea_regia)	((((Reinhardtia_gracilis	(Reinhardtia_simplex	Iriartea_deltoidea))	(Reinhardtia_paiewonskiana	Reinhardtia_latisecta))	(Podococcus_barteri	Bactris_major))	(Elaeis_guineensis	Elaeis_oleifera)))	Leopoldinia_pulchra))	Pelagodoxa_henryana)	((Geonoma_undata	(Prestoea_acuminata	(Oenocarpus_minor	Oenocarpus_bataua)))	Manicaria_saccifera))	Dypsis_decaryi)))	Hydriastele_microspadix)	Burretiokentia_grandiflora))	Calamus_caryotoides);
(((Leopoldinia_pulchra	Pelagodoxa_henryana)	((((Geonoma_undata	(Prestoea_acuminata	(Oenocarpus_minor	Oenocarpus_bataua)))	Manicaria_saccifera)	(Dypsis_decaryi	(((Heterospathe_cagayanensis	Dictyosperma_album)	Hydriastele_microspadix)	(Kentiopsis_piersoniorum	(Veitchia_spiralis	Burretiokentia_grandiflora)))))	(((((((Serenoa_repens	Sabal_domingensis)	Pseudophoenix_vinifera)	Phoenix_dactylifera)	Chamaedorea_seifrizii)	(Orania_palindan	(Podococcus_barteri	Sclerosperma_profizianum)))	(((Reinhardtia_paiewonskiana	Reinhardtia_latisecta)	((Reinhardtia_gracilis	Iriartea_deltoidea)	Reinhardtia_simplex))	(Elaeis_guineensis	Elaeis_oleifera)))	((Bactris_major	Attalea_speciosa)	(Nypa_fruticans	Roystonea_regia)))))	Calamus_caryotoides);
(((((Manicaria_saccifera	(Prestoea_acuminata	(Oenocarpus_minor	Oenocarpus_bataua)))	(Geonoma_undata	((Roystonea_regia	(((Chamaedorea_seifrizii	(Elaeis_guineensis	Elaeis_oleifera))	(((Reinhardtia_paiewonskiana	Reinhardtia_latisecta)	((Reinhardtia_gracilis	Iriartea_deltoidea)	Reinhardtia_simplex))	(Bactris_major	Attalea_speciosa)))	(Orania_palindan	(Podococcus_barteri	Sclerosperma_profizianum))))	(Leopoldinia_pulchra	Pelagodoxa_henryana))))	(Dypsis_decaryi	((Kentiopsis_piersoniorum	(Veitchia_spiralis	Burretiokentia_grandiflora))	(Heterospathe_cagayanensis	(Dictyosperma_album	Hydriastele_microspadix)))))	(((Sabal_domingensis	Serenoa_repens)	(Nypa_fruticans	Phoenix_dactylifera))	Pseudophoenix_vinifera))	Calamus_caryotoides);
(((((Kentiopsis_piersoniorum	(Veitchia_spiralis	Burretiokentia_grandiflora))	Hydriastele_microspadix)	(Heterospathe_cagayanensis	Dictyosperma_album))	(((Manicaria_saccifera	(Geonoma_undata	(Prestoea_acuminata	(Oenocarpus_minor	Oenocarpus_bataua))))	((Pelagodoxa_henryana	Leopoldinia_pulchra)	(((Orania_palindan	(Podococcus_barteri	Sclerosperma_profizianum))	(Pseudophoenix_vinifera	((Sabal_domingensis	Serenoa_repens)	((Nypa_fruticans	Chamaedorea_seifrizii)	Phoenix_dactylifera))))	((((Elaeis_guineensis	Elaeis_oleifera)	Bactris_major)	Attalea_speciosa)	(Roystonea_regia	((Reinhardtia_paiewonskiana	Reinhardtia_latisecta)	(Reinhardtia_simplex	(Iriartea_deltoidea	Reinhardtia_gracilis))))))))	Dypsis_decaryi))	Calamus_caryotoides);
(((((Chamaedorea_seifrizii	Sabal_domingensis)	(Phoenix_dactylifera	(Serenoa_repens	Pseudophoenix_vinifera)))	((((((((Kentiopsis_piersoniorum	(Veitchia_spiralis	Burretiokentia_grandiflora))	Hydriastele_microspadix)	(Heterospathe_cagayanensis	((Leopoldinia_pulchra	Dypsis_decaryi)	Dictyosperma_album)))	Pelagodoxa_henryana)	((Prestoea_acuminata	Manicaria_saccifera)	(Geonoma_undata	(Oenocarpus_minor	Oenocarpus_bataua))))	Roystonea_regia)	((Podococcus_barteri	Bactris_major)	((Attalea_speciosa	((Reinhardtia_paiewonskiana	Reinhardtia_latisecta)	(Reinhardtia_simplex	(Iriartea_deltoidea	Reinhardtia_gracilis))))	(Elaeis_guineensis	Elaeis_oleifera))))	(Orania_palindan	Sclerosperma_profizianum)))	Nypa_fruticans)	Calamus_caryotoides);
(((Veitchia_spiralis	Burretiokentia_grandiflora)	((((Geonoma_undata	Dictyosperma_album)	Hydriastele_microspadix)	(Dypsis_decaryi	((Leopoldinia_pulchra	Pelagodoxa_henryana)	(((Prestoea_acuminata	(Heterospathe_cagayanensis	Manicaria_saccifera))	(Oenocarpus_minor	Oenocarpus_bataua))	(((((Reinhardtia_paiewonskiana	Reinhardtia_latisecta)	(Reinhardtia_simplex	(Iriartea_deltoidea	Reinhardtia_gracilis)))	((Bactris_major	Roystonea_regia)	Attalea_speciosa))	(Elaeis_guineensis	Elaeis_oleifera))	((Serenoa_repens	Sabal_domingensis)	((((Orania_palindan	(Podococcus_barteri	Sclerosperma_profizianum))	(Chamaedorea_seifrizii	Nypa_fruticans))	Phoenix_dactylifera)	Pseudophoenix_vinifera)))))))	Kentiopsis_piersoniorum))	Calamus_caryotoides);
((Burretiokentia_grandiflora	(((((Podococcus_barteri	Bactris_major)	(Elaeis_oleifera	(Elaeis_guineensis	Roystonea_regia)))	(((Pelagodoxa_henryana	Leopoldinia_pulchra)	((((Serenoa_repens	(Chamaedorea_seifrizii	Sabal_domingensis))	(Nypa_fruticans	Phoenix_dactylifera))	Pseudophoenix_vinifera)	(Orania_palindan	Sclerosperma_profizianum)))	(((Reinhardtia_paiewonskiana	Reinhardtia_latisecta)	(Reinhardtia_simplex	(Iriartea_deltoidea	Reinhardtia_gracilis)))	Attalea_speciosa)))	((Prestoea_acuminata	(Oenocarpus_bataua	Oenocarpus_minor))	Manicaria_saccifera))	((Dypsis_decaryi	(Hydriastele_microspadix	((Heterospathe_cagayanensis	Dictyosperma_album)	(Veitchia_spiralis	Kentiopsis_piersoniorum))))	Geonoma_undata)))	Calamus_caryotoides);
((Phoenix_dactylifera	((((Chamaedorea_seifrizii	Sabal_domingensis)	(Nypa_fruticans	Pseudophoenix_vinifera))	((Orania_palindan	Sclerosperma_profizianum)	((Attalea_speciosa	((Roystonea_regia	(Elaeis_oleifera	Elaeis_guineensis))	(((Dypsis_decaryi	(Dictyosperma_album	(((Burretiokentia_grandiflora	Veitchia_spiralis)	Kentiopsis_piersoniorum)	Hydriastele_microspadix)))	(((Heterospathe_cagayanensis	Manicaria_saccifera)	Geonoma_undata)	(Prestoea_acuminata	(Oenocarpus_bataua	Oenocarpus_minor))))	((((Reinhardtia_paiewonskiana	Reinhardtia_latisecta)	Iriartea_deltoidea)	(Reinhardtia_gracilis	Reinhardtia_simplex))	(Podococcus_barteri	Bactris_major)))))	(Pelagodoxa_henryana	Leopoldinia_pulchra))))	Serenoa_repens))	Calamus_caryotoides);
((Geonoma_undata	((Prestoea_acuminata	(Oenocarpus_bataua	Oenocarpus_minor))	(((((Roystonea_regia	(Leopoldinia_pulchra	((Attalea_speciosa	((Elaeis_oleifera	Elaeis_guineensis)	Bactris_major))	(Reinhardtia_simplex	((Reinhardtia_gracilis	Iriartea_deltoidea)	(Reinhardtia_latisecta	Reinhardtia_paiewonskiana))))))	(((Phoenix_dactylifera	Serenoa_repens)	(((Nypa_fruticans	Chamaedorea_seifrizii)	Pseudophoenix_vinifera)	Sabal_domingensis))	((Podococcus_barteri	Sclerosperma_profizianum)	Orania_palindan)))	Pelagodoxa_henryana)	(((Veitchia_spiralis	Kentiopsis_piersoniorum)	((Heterospathe_cagayanensis	(Dypsis_decaryi	Dictyosperma_album))	Hydriastele_microspadix))	Burretiokentia_grandiflora))	Manicaria_saccifera)))	Calamus_caryotoides);
((Dypsis_decaryi	(((Burretiokentia_grandiflora	Veitchia_spiralis)	Kentiopsis_piersoniorum)	(((Manicaria_saccifera	(Prestoea_acuminata	(Oenocarpus_bataua	Oenocarpus_minor)))	((((Sclerosperma_profizianum	Orania_palindan)	((Reinhardtia_simplex	(Reinhardtia_gracilis	Iriartea_deltoidea))	(Reinhardtia_latisecta	Reinhardtia_paiewonskiana)))	(((Leopoldinia_pulchra	(Elaeis_oleifera	Elaeis_guineensis))	Roystonea_regia)	((Attalea_speciosa	(Podococcus_barteri	Bactris_major))	Pelagodoxa_henryana)))	(((Sabal_domingensis	(Serenoa_repens	Phoenix_dactylifera))	(Nypa_fruticans	Pseudophoenix_vinifera))	Chamaedorea_seifrizii)))	((Heterospathe_cagayanensis	(Geonoma_undata	Dictyosperma_album))	Hydriastele_microspadix))))	Calamus_caryotoides);
((Prestoea_acuminata	((((Oenocarpus_bataua	Oenocarpus_minor)	Manicaria_saccifera)	(((Hydriastele_microspadix	(Veitchia_spiralis	(Kentiopsis_piersoniorum	Burretiokentia_grandiflora)))	Dypsis_decaryi)	(Heterospathe_cagayanensis	(Geonoma_undata	Dictyosperma_album))))	(((((Bactris_major	(Podococcus_barteri	Attalea_speciosa))	(((Iriartea_deltoidea	(Reinhardtia_simplex	Reinhardtia_gracilis))	(Reinhardtia_latisecta	Reinhardtia_paiewonskiana))	(Elaeis_oleifera	Elaeis_guineensis)))	Roystonea_regia)	((Sclerosperma_profizianum	Orania_palindan)	(((Pseudophoenix_vinifera	(Chamaedorea_seifrizii	Sabal_domingensis))	Nypa_fruticans)	(Serenoa_repens	Phoenix_dactylifera))))	(Leopoldinia_pulchra	Pelagodoxa_henryana))))	Calamus_caryotoides);
((((((Oenocarpus_bataua	Oenocarpus_minor)	Prestoea_acuminata)	(Geonoma_undata	Manicaria_saccifera))	(((Kentiopsis_piersoniorum	(Burretiokentia_grandiflora	Veitchia_spiralis))	Dypsis_decaryi)	(Hydriastele_microspadix	(Heterospathe_cagayanensis	Dictyosperma_album))))	((((Leopoldinia_pulchra	(Roystonea_regia	(Elaeis_oleifera	Elaeis_guineensis)))	(((Podococcus_barteri	Bactris_major)	Attalea_speciosa)	((Reinhardtia_latisecta	Reinhardtia_paiewonskiana)	((Reinhardtia_gracilis	Iriartea_deltoidea)	Reinhardtia_simplex))))	((Sclerosperma_profizianum	Orania_palindan)	(((Pseudophoenix_vinifera	(Chamaedorea_seifrizii	Sabal_domingensis))	Nypa_fruticans)	(Serenoa_repens	Phoenix_dactylifera))))	Pelagodoxa_henryana))	Calamus_caryotoides);
(((Kentiopsis_piersoniorum	(Burretiokentia_grandiflora	Veitchia_spiralis))	((Dypsis_decaryi	((((((Chamaedorea_seifrizii	(Sclerosperma_profizianum	Orania_palindan))	(Pseudophoenix_vinifera	((Sabal_domingensis	(Nypa_fruticans	Phoenix_dactylifera))	Serenoa_repens)))	(((Reinhardtia_latisecta	Reinhardtia_paiewonskiana)	((Reinhardtia_gracilis	Iriartea_deltoidea)	Reinhardtia_simplex))	((Elaeis_oleifera	Elaeis_guineensis)	((Podococcus_barteri	Bactris_major)	Attalea_speciosa))))	Roystonea_regia)	Pelagodoxa_henryana)	(((Oenocarpus_bataua	Oenocarpus_minor)	Prestoea_acuminata)	(Geonoma_undata	(Manicaria_saccifera	Leopoldinia_pulchra)))))	((Heterospathe_cagayanensis	Dictyosperma_album)	Hydriastele_microspadix)))	Calamus_caryotoides);
((Prestoea_acuminata	((((Heterospathe_cagayanensis	Geonoma_undata)	Manicaria_saccifera)	((((Hydriastele_microspadix	(Veitchia_spiralis	(Kentiopsis_piersoniorum	Burretiokentia_grandiflora)))	Dictyosperma_album)	Dypsis_decaryi)	(((((Sclerosperma_profizianum	Orania_palindan)	((Phoenix_dactylifera	Serenoa_repens)	(Chamaedorea_seifrizii	((Nypa_fruticans	Pseudophoenix_vinifera)	Sabal_domingensis))))	(((Reinhardtia_latisecta	Reinhardtia_paiewonskiana)	((Reinhardtia_gracilis	Iriartea_deltoidea)	Reinhardtia_simplex))	((Elaeis_oleifera	Elaeis_guineensis)	((Podococcus_barteri	Bactris_major)	Attalea_speciosa))))	Roystonea_regia)	(Leopoldinia_pulchra	Pelagodoxa_henryana))))	(Oenocarpus_bataua	Oenocarpus_minor)))	Calamus_caryotoides);
(((Burretiokentia_grandiflora	Veitchia_spiralis)	((((Dictyosperma_album	Dypsis_decaryi)	(Heterospathe_cagayanensis	((((Orania_palindan	Sclerosperma_profizianum)	((Phoenix_dactylifera	Serenoa_repens)	(Pseudophoenix_vinifera	((Chamaedorea_seifrizii	Nypa_fruticans)	Sabal_domingensis))))	((((Reinhardtia_latisecta	Reinhardtia_paiewonskiana)	((Reinhardtia_gracilis	Iriartea_deltoidea)	Reinhardtia_simplex))	((Elaeis_oleifera	Elaeis_guineensis)	Bactris_major))	(Roystonea_regia	(Podococcus_barteri	Attalea_speciosa))))	(Pelagodoxa_henryana	(Manicaria_saccifera	((Leopoldinia_pulchra	((Oenocarpus_bataua	Oenocarpus_minor)	Prestoea_acuminata))	Geonoma_undata))))))	Hydriastele_microspadix)	Kentiopsis_piersoniorum))	Calamus_caryotoides);
((((Burretiokentia_grandiflora	Veitchia_spiralis)	Kentiopsis_piersoniorum)	(((Dictyosperma_album	(Dypsis_decaryi	Geonoma_undata))	(Heterospathe_cagayanensis	((Pelagodoxa_henryana	(((((Roystonea_regia	Attalea_speciosa)	((Reinhardtia_latisecta	Reinhardtia_paiewonskiana)	(Iriartea_deltoidea	(Reinhardtia_simplex	Reinhardtia_gracilis))))	((Chamaedorea_seifrizii	(Leopoldinia_pulchra	(Elaeis_oleifera	Elaeis_guineensis)))	Bactris_major))	(Orania_palindan	Sclerosperma_profizianum))	((Phoenix_dactylifera	Serenoa_repens)	(((Podococcus_barteri	Nypa_fruticans)	Pseudophoenix_vinifera)	Sabal_domingensis))))	(((Oenocarpus_bataua	Oenocarpus_minor)	Prestoea_acuminata)	Manicaria_saccifera))))	Hydriastele_microspadix))	Calamus_caryotoides);
((((Pelagodoxa_henryana	Leopoldinia_pulchra)	((((Roystonea_regia	(Elaeis_oleifera	Elaeis_guineensis))	(Attalea_speciosa	((Reinhardtia_latisecta	Reinhardtia_paiewonskiana)	((Iriartea_deltoidea	Reinhardtia_gracilis)	Reinhardtia_simplex))))	(Podococcus_barteri	Bactris_major))	((Pseudophoenix_vinifera	(((Nypa_fruticans	Phoenix_dactylifera)	Serenoa_repens)	(Chamaedorea_seifrizii	Sabal_domingensis)))	(Orania_palindan	Sclerosperma_profizianum))))	((((Oenocarpus_bataua	Oenocarpus_minor)	Prestoea_acuminata)	(Geonoma_undata	Manicaria_saccifera))	((((Hydriastele_microspadix	Heterospathe_cagayanensis)	Dictyosperma_album)	((Burretiokentia_grandiflora	Veitchia_spiralis)	Kentiopsis_piersoniorum))	Dypsis_decaryi)))	Calamus_caryotoides);
(((Pelagodoxa_henryana	Leopoldinia_pulchra)	(((((Attalea_speciosa	((Reinhardtia_latisecta	Reinhardtia_paiewonskiana)	((Iriartea_deltoidea	Reinhardtia_gracilis)	Reinhardtia_simplex)))	(Bactris_major	(Elaeis_oleifera	Elaeis_guineensis)))	Roystonea_regia)	((Pseudophoenix_vinifera	((Serenoa_repens	(Chamaedorea_seifrizii	Sabal_domingensis))	(Nypa_fruticans	Phoenix_dactylifera)))	(Orania_palindan	(Podococcus_barteri	Sclerosperma_profizianum))))	((((Oenocarpus_bataua	Oenocarpus_minor)	Prestoea_acuminata)	(Geonoma_undata	Manicaria_saccifera))	(((Veitchia_spiralis	(Kentiopsis_piersoniorum	Burretiokentia_grandiflora))	((Heterospathe_cagayanensis	Dictyosperma_album)	Hydriastele_microspadix))	Dypsis_decaryi))))	Calamus_caryotoides);
((Nypa_fruticans	(((Pseudophoenix_vinifera	(((Sclerosperma_profizianum	Orania_palindan)	(((Elaeis_guineensis	Elaeis_oleifera)	((Roystonea_regia	(Attalea_speciosa	Bactris_major))	((Reinhardtia_latisecta	Reinhardtia_paiewonskiana)	((Iriartea_deltoidea	Reinhardtia_gracilis)	Reinhardtia_simplex))))	(((Prestoea_acuminata	(Oenocarpus_minor	Oenocarpus_bataua))	((Leopoldinia_pulchra	Pelagodoxa_henryana)	(Manicaria_saccifera	Geonoma_undata)))	(((Hydriastele_microspadix	((Dypsis_decaryi	Dictyosperma_album)	Heterospathe_cagayanensis))	(Veitchia_spiralis	Kentiopsis_piersoniorum))	Burretiokentia_grandiflora))))	(Sabal_domingensis	(Serenoa_repens	Phoenix_dactylifera))))	Chamaedorea_seifrizii)	Podococcus_barteri))	Calamus_caryotoides);
((Prestoea_acuminata	((Oenocarpus_minor	Oenocarpus_bataua)	(((Heterospathe_cagayanensis	Manicaria_saccifera)	(Geonoma_undata	Pelagodoxa_henryana))	((((Hydriastele_microspadix	Dictyosperma_album)	(Kentiopsis_piersoniorum	(Veitchia_spiralis	Burretiokentia_grandiflora)))	Dypsis_decaryi)	((((Nypa_fruticans	(Pseudophoenix_vinifera	Sabal_domingensis))	(Serenoa_repens	Phoenix_dactylifera))	(Sclerosperma_profizianum	Orania_palindan))	((Roystonea_regia	Attalea_speciosa)	((Leopoldinia_pulchra	(Chamaedorea_seifrizii	(Elaeis_guineensis	Elaeis_oleifera)))	((Podococcus_barteri	Bactris_major)	(((Iriartea_deltoidea	Reinhardtia_paiewonskiana)	Reinhardtia_latisecta)	(Reinhardtia_gracilis	Reinhardtia_simplex))))))))))	Calamus_caryotoides);
((Phoenix_dactylifera	((((((Podococcus_barteri	Sclerosperma_profizianum)	Orania_palindan)	(((Leopoldinia_pulchra	((Attalea_speciosa	(Bactris_major	((Reinhardtia_paiewonskiana	Reinhardtia_latisecta)	(Reinhardtia_simplex	(Reinhardtia_gracilis	Iriartea_deltoidea)))))	(Elaeis_guineensis	Elaeis_oleifera)))	(((Prestoea_acuminata	(Oenocarpus_minor	Oenocarpus_bataua))	(Manicaria_saccifera	(Geonoma_undata	Pelagodoxa_henryana)))	(Dypsis_decaryi	((Heterospathe_cagayanensis	Dictyosperma_album)	(Hydriastele_microspadix	(Veitchia_spiralis	(Burretiokentia_grandiflora	Kentiopsis_piersoniorum)))))))	Roystonea_regia))	Chamaedorea_seifrizii)	((Nypa_fruticans	Pseudophoenix_vinifera)	Sabal_domingensis))	Serenoa_repens))	Calamus_caryotoides);
((((((((Elaeis_guineensis	Elaeis_oleifera)	(Podococcus_barteri	Bactris_major))	(Attalea_speciosa	((Reinhardtia_paiewonskiana	Reinhardtia_latisecta)	(Reinhardtia_simplex	(Reinhardtia_gracilis	Iriartea_deltoidea)))))	((Roystonea_regia	(Prestoea_acuminata	(Oenocarpus_minor	Oenocarpus_bataua)))	(Manicaria_saccifera	Geonoma_undata)))	(((Leopoldinia_pulchra	Dypsis_decaryi)	((Heterospathe_cagayanensis	Dictyosperma_album)	((Veitchia_spiralis	Burretiokentia_grandiflora)	(Kentiopsis_piersoniorum	Hydriastele_microspadix))))	Pelagodoxa_henryana))	(Sclerosperma_profizianum	Orania_palindan))	(((Pseudophoenix_vinifera	Sabal_domingensis)	(Chamaedorea_seifrizii	Nypa_fruticans))	(Serenoa_repens	Phoenix_dactylifera)))	Calamus_caryotoides);
(((Veitchia_spiralis	Kentiopsis_piersoniorum)	(Burretiokentia_grandiflora	(Hydriastele_microspadix	((Dypsis_decaryi	(((Prestoea_acuminata	(Oenocarpus_minor	Oenocarpus_bataua))	(Manicaria_saccifera	Geonoma_undata))	((((Sclerosperma_profizianum	Orania_palindan)	(((Nypa_fruticans	Pseudophoenix_vinifera)	(Chamaedorea_seifrizii	Sabal_domingensis))	(Serenoa_repens	Phoenix_dactylifera)))	(((Reinhardtia_paiewonskiana	Reinhardtia_latisecta)	(Reinhardtia_simplex	(Reinhardtia_gracilis	Iriartea_deltoidea)))	(((Podococcus_barteri	Bactris_major)	(Pelagodoxa_henryana	Attalea_speciosa))	Roystonea_regia)))	(Leopoldinia_pulchra	(Elaeis_guineensis	Elaeis_oleifera)))))	(Heterospathe_cagayanensis	Dictyosperma_album)))))	Calamus_caryotoides);
((Nypa_fruticans	(((((Roystonea_regia	(((Bactris_major	Attalea_speciosa)	(Elaeis_guineensis	Elaeis_oleifera))	((Reinhardtia_paiewonskiana	Reinhardtia_latisecta)	(Iriartea_deltoidea	(Reinhardtia_simplex	Reinhardtia_gracilis)))))	(Leopoldinia_pulchra	Pelagodoxa_henryana))	(((Podococcus_barteri	Sclerosperma_profizianum)	Orania_palindan)	Chamaedorea_seifrizii))	((((Heterospathe_cagayanensis	Dictyosperma_album)	((Kentiopsis_piersoniorum	(Burretiokentia_grandiflora	Veitchia_spiralis))	Hydriastele_microspadix))	Dypsis_decaryi)	((Manicaria_saccifera	Geonoma_undata)	(Prestoea_acuminata	(Oenocarpus_minor	Oenocarpus_bataua)))))	((Pseudophoenix_vinifera	Sabal_domingensis)	(Serenoa_repens	Phoenix_dactylifera))))	Calamus_caryotoides);
((Geonoma_undata	((Prestoea_acuminata	(Oenocarpus_minor	Oenocarpus_bataua))	((((((((Nypa_fruticans	(Pseudophoenix_vinifera	(Chamaedorea_seifrizii	Sabal_domingensis)))	(Serenoa_repens	Phoenix_dactylifera))	(Orania_palindan	(Sclerosperma_profizianum	Podococcus_barteri)))	(Bactris_major	((Elaeis_guineensis	Elaeis_oleifera)	(Attalea_speciosa	((Reinhardtia_paiewonskiana	Reinhardtia_latisecta)	(Reinhardtia_simplex	(Reinhardtia_gracilis	Iriartea_deltoidea)))))))	(Roystonea_regia	Leopoldinia_pulchra))	Pelagodoxa_henryana)	((((Veitchia_spiralis	(Kentiopsis_piersoniorum	Burretiokentia_grandiflora))	Hydriastele_microspadix)	(Heterospathe_cagayanensis	Dictyosperma_album))	Dypsis_decaryi))	Manicaria_saccifera)))	Calamus_caryotoides);
(((Dypsis_decaryi	((Dictyosperma_album	((Veitchia_spiralis	(Kentiopsis_piersoniorum	Burretiokentia_grandiflora))	Hydriastele_microspadix))	(((Manicaria_saccifera	(Geonoma_undata	(Pelagodoxa_henryana	Leopoldinia_pulchra)))	(Prestoea_acuminata	(Oenocarpus_minor	Oenocarpus_bataua)))	((((((Chamaedorea_seifrizii	Nypa_fruticans)	(Pseudophoenix_vinifera	Sabal_domingensis))	(Serenoa_repens	Phoenix_dactylifera))	(Orania_palindan	Sclerosperma_profizianum))	(Attalea_speciosa	(((Reinhardtia_gracilis	(Reinhardtia_paiewonskiana	Reinhardtia_latisecta))	Iriartea_deltoidea)	Reinhardtia_simplex)))	((Podococcus_barteri	Bactris_major)	(Roystonea_regia	(Elaeis_guineensis	Elaeis_oleifera)))))))	Heterospathe_cagayanensis)	Calamus_caryotoides);
((((Orania_palindan	(Podococcus_barteri	Sclerosperma_profizianum))	((((((Dypsis_decaryi	((Heterospathe_cagayanensis	Dictyosperma_album)	((Kentiopsis_piersoniorum	(Burretiokentia_grandiflora	Veitchia_spiralis))	Hydriastele_microspadix)))	((Manicaria_saccifera	Geonoma_undata)	(Prestoea_acuminata	(Oenocarpus_minor	Oenocarpus_bataua))))	Pelagodoxa_henryana)	Leopoldinia_pulchra)	(((Reinhardtia_paiewonskiana	Reinhardtia_latisecta)	((Iriartea_deltoidea	Reinhardtia_gracilis)	Reinhardtia_simplex))	((Attalea_speciosa	Bactris_major)	(Elaeis_guineensis	Elaeis_oleifera))))	Roystonea_regia))	(Nypa_fruticans	(((Chamaedorea_seifrizii	Sabal_domingensis)	(Serenoa_repens	Phoenix_dactylifera))	Pseudophoenix_vinifera)))	Calamus_caryotoides);
((Phoenix_dactylifera	((((Orania_palindan	Sclerosperma_profizianum)	((Roystonea_regia	((Attalea_speciosa	((Reinhardtia_latisecta	(Reinhardtia_paiewonskiana	Iriartea_deltoidea))	(Reinhardtia_gracilis	Reinhardtia_simplex)))	((Podococcus_barteri	Bactris_major)	(Elaeis_guineensis	Elaeis_oleifera))))	((((Heterospathe_cagayanensis	Geonoma_undata)	(Dypsis_decaryi	(((Veitchia_spiralis	(Kentiopsis_piersoniorum	Burretiokentia_grandiflora))	Hydriastele_microspadix)	Dictyosperma_album)))	(Manicaria_saccifera	((Oenocarpus_minor	Oenocarpus_bataua)	(Leopoldinia_pulchra	Prestoea_acuminata))))	Pelagodoxa_henryana)))	((Chamaedorea_seifrizii	Sabal_domingensis)	(Pseudophoenix_vinifera	Nypa_fruticans)))	Serenoa_repens))	Calamus_caryotoides);
((Geonoma_undata	((((Leopoldinia_pulchra	((((((Reinhardtia_simplex	Reinhardtia_gracilis)	Iriartea_deltoidea)	(Reinhardtia_paiewonskiana	Reinhardtia_latisecta))	((Bactris_major	Attalea_speciosa)	(Elaeis_guineensis	Elaeis_oleifera)))	(Orania_palindan	(Podococcus_barteri	Sclerosperma_profizianum)))	(Roystonea_regia	((Serenoa_repens	Phoenix_dactylifera)	((Sabal_domingensis	Pseudophoenix_vinifera)	(Chamaedorea_seifrizii	Nypa_fruticans))))))	(Pelagodoxa_henryana	((Dypsis_decaryi	(Hydriastele_microspadix	(Kentiopsis_piersoniorum	(Veitchia_spiralis	Burretiokentia_grandiflora))))	Dictyosperma_album)))	(Prestoea_acuminata	(Heterospathe_cagayanensis	Manicaria_saccifera)))	(Oenocarpus_bataua	Oenocarpus_minor)))	Calamus_caryotoides);
((((((Chamaedorea_seifrizii	Sabal_domingensis)	Serenoa_repens)	Phoenix_dactylifera)	(Nypa_fruticans	Pseudophoenix_vinifera))	(((((Elaeis_guineensis	Elaeis_oleifera)	(((Reinhardtia_paiewonskiana	Reinhardtia_latisecta)	(Reinhardtia_simplex	(Reinhardtia_gracilis	Iriartea_deltoidea)))	((Podococcus_barteri	Bactris_major)	Attalea_speciosa)))	(Orania_palindan	Sclerosperma_profizianum))	Roystonea_regia)	((((Prestoea_acuminata	(Oenocarpus_bataua	Oenocarpus_minor))	(Geonoma_undata	Manicaria_saccifera))	(Pelagodoxa_henryana	Leopoldinia_pulchra))	(Dypsis_decaryi	((Kentiopsis_piersoniorum	(Veitchia_spiralis	Burretiokentia_grandiflora))	((Heterospathe_cagayanensis	Dictyosperma_album)	Hydriastele_microspadix))))))	Calamus_caryotoides);
(((Kentiopsis_piersoniorum	(Veitchia_spiralis	Burretiokentia_grandiflora))	((Dictyosperma_album	(Hydriastele_microspadix	Heterospathe_cagayanensis))	(((((((Serenoa_repens	Phoenix_dactylifera)	(Sabal_domingensis	Chamaedorea_seifrizii))	Nypa_fruticans)	((((Bactris_major	(((Reinhardtia_paiewonskiana	Reinhardtia_latisecta)	(Reinhardtia_simplex	(Reinhardtia_gracilis	Iriartea_deltoidea)))	(Podococcus_barteri	Attalea_speciosa)))	(Elaeis_guineensis	Elaeis_oleifera))	(Leopoldinia_pulchra	(Roystonea_regia	Pelagodoxa_henryana)))	(Orania_palindan	Sclerosperma_profizianum)))	Pseudophoenix_vinifera)	((Prestoea_acuminata	(Oenocarpus_bataua	Oenocarpus_minor))	(Geonoma_undata	Manicaria_saccifera)))	Dypsis_decaryi)))	Calamus_caryotoides);
((((((((Heterospathe_cagayanensis	Dictyosperma_album)	Hydriastele_microspadix)	(Dypsis_decaryi	(Kentiopsis_piersoniorum	Veitchia_spiralis)))	Burretiokentia_grandiflora)	((Geonoma_undata	((Oenocarpus_bataua	Oenocarpus_minor)	Prestoea_acuminata))	Manicaria_saccifera))	(((Leopoldinia_pulchra	(((Reinhardtia_paiewonskiana	Reinhardtia_latisecta)	(Reinhardtia_simplex	(Reinhardtia_gracilis	Iriartea_deltoidea)))	((Attalea_speciosa	(Podococcus_barteri	Bactris_major))	(Elaeis_guineensis	Elaeis_oleifera))))	Roystonea_regia)	((((Nypa_fruticans	Chamaedorea_seifrizii)	Pseudophoenix_vinifera)	(Phoenix_dactylifera	(Serenoa_repens	Sabal_domingensis)))	(Orania_palindan	Sclerosperma_profizianum))))	Pelagodoxa_henryana)	Calamus_caryotoides);
((((((Reinhardtia_paiewonskiana	Reinhardtia_latisecta)	(Reinhardtia_simplex	(Reinhardtia_gracilis	Iriartea_deltoidea)))	(Attalea_speciosa	((Podococcus_barteri	Bactris_major)	(Elaeis_guineensis	Elaeis_oleifera))))	(Roystonea_regia	((Leopoldinia_pulchra	Pelagodoxa_henryana)	(((((Nypa_fruticans	Phoenix_dactylifera)	Pseudophoenix_vinifera)	(Serenoa_repens	Sabal_domingensis))	Chamaedorea_seifrizii)	(Orania_palindan	Sclerosperma_profizianum)))))	((((Oenocarpus_bataua	Oenocarpus_minor)	Prestoea_acuminata)	(Manicaria_saccifera	Geonoma_undata))	(Dypsis_decaryi	((Heterospathe_cagayanensis	Dictyosperma_album)	(Hydriastele_microspadix	(Kentiopsis_piersoniorum	(Burretiokentia_grandiflora	Veitchia_spiralis)))))))	Calamus_caryotoides);
(((Dypsis_decaryi	((Kentiopsis_piersoniorum	(Burretiokentia_grandiflora	Veitchia_spiralis))	(Heterospathe_cagayanensis	(Dictyosperma_album	Hydriastele_microspadix))))	((((Bactris_major	((Reinhardtia_paiewonskiana	Reinhardtia_latisecta)	(Reinhardtia_simplex	(Reinhardtia_gracilis	Iriartea_deltoidea))))	((Podococcus_barteri	Attalea_speciosa)	(Elaeis_guineensis	Elaeis_oleifera)))	((Nypa_fruticans	Roystonea_regia)	((Pseudophoenix_vinifera	((Chamaedorea_seifrizii	Sabal_domingensis)	(Phoenix_dactylifera	Serenoa_repens)))	(Orania_palindan	Sclerosperma_profizianum))))	(((Oenocarpus_bataua	Oenocarpus_minor)	Prestoea_acuminata)	((Leopoldinia_pulchra	Pelagodoxa_henryana)	(Manicaria_saccifera	Geonoma_undata)))))	Calamus_caryotoides);
(((Burretiokentia_grandiflora	Veitchia_spiralis)	((((Heterospathe_cagayanensis	Dictyosperma_album)	(((((Roystonea_regia	(((((Nypa_fruticans	((Sabal_domingensis	Serenoa_repens)	Phoenix_dactylifera))	Pseudophoenix_vinifera)	Chamaedorea_seifrizii)	(Orania_palindan	Sclerosperma_profizianum))	(Attalea_speciosa	((Elaeis_guineensis	Elaeis_oleifera)	((Podococcus_barteri	Bactris_major)	((Reinhardtia_paiewonskiana	Reinhardtia_latisecta)	(Reinhardtia_simplex	(Reinhardtia_gracilis	Iriartea_deltoidea))))))))	(Leopoldinia_pulchra	Pelagodoxa_henryana))	(Manicaria_saccifera	((Oenocarpus_bataua	Oenocarpus_minor)	Prestoea_acuminata)))	Dypsis_decaryi)	Geonoma_undata))	Hydriastele_microspadix)	Kentiopsis_piersoniorum))	Calamus_caryotoides);
(((Podococcus_barteri	((Manicaria_saccifera	((Dypsis_decaryi	((Hydriastele_microspadix	(Kentiopsis_piersoniorum	(Burretiokentia_grandiflora	Veitchia_spiralis)))	(Heterospathe_cagayanensis	Dictyosperma_album)))	((Roystonea_regia	((((Phoenix_dactylifera	Serenoa_repens)	(Sabal_domingensis	(Nypa_fruticans	Pseudophoenix_vinifera)))	(Orania_palindan	Sclerosperma_profizianum))	(((Reinhardtia_paiewonskiana	Reinhardtia_latisecta)	(Reinhardtia_simplex	(Reinhardtia_gracilis	Iriartea_deltoidea)))	(((Chamaedorea_seifrizii	(Elaeis_guineensis	Elaeis_oleifera))	Bactris_major)	Attalea_speciosa))))	(Leopoldinia_pulchra	Pelagodoxa_henryana))))	((Oenocarpus_bataua	Oenocarpus_minor)	Prestoea_acuminata)))	Geonoma_undata)	Calamus_caryotoides);
((((Manicaria_saccifera	(((Kentiopsis_piersoniorum	(Burretiokentia_grandiflora	Veitchia_spiralis))	((Hydriastele_microspadix	(Heterospathe_cagayanensis	Dictyosperma_album))	Dypsis_decaryi))	(((Podococcus_barteri	Attalea_speciosa)	(((Reinhardtia_simplex	((Reinhardtia_gracilis	Iriartea_deltoidea)	(Reinhardtia_paiewonskiana	Reinhardtia_latisecta)))	Bactris_major)	((Elaeis_guineensis	Elaeis_oleifera)	Roystonea_regia)))	((Leopoldinia_pulchra	Pelagodoxa_henryana)	((Chamaedorea_seifrizii	((((Nypa_fruticans	Sabal_domingensis)	Pseudophoenix_vinifera)	Phoenix_dactylifera)	Serenoa_repens))	(Orania_palindan	Sclerosperma_profizianum))))))	((Oenocarpus_bataua	Oenocarpus_minor)	Prestoea_acuminata))	Geonoma_undata)	Calamus_caryotoides);
(((((Dypsis_decaryi	((Heterospathe_cagayanensis	(Geonoma_undata	Dictyosperma_album))	((Kentiopsis_piersoniorum	(Burretiokentia_grandiflora	Veitchia_spiralis))	Hydriastele_microspadix)))	(((Oenocarpus_bataua	Oenocarpus_minor)	Prestoea_acuminata)	(Pelagodoxa_henryana	(Manicaria_saccifera	Leopoldinia_pulchra))))	((((Reinhardtia_paiewonskiana	Reinhardtia_latisecta)	(Reinhardtia_simplex	(Reinhardtia_gracilis	Iriartea_deltoidea)))	(Orania_palindan	Sclerosperma_profizianum))	((Bactris_major	((Elaeis_guineensis	Elaeis_oleifera)	Attalea_speciosa))	Roystonea_regia)))	(((Podococcus_barteri	Nypa_fruticans)	Chamaedorea_seifrizii)	((Phoenix_dactylifera	(Pseudophoenix_vinifera	Serenoa_repens))	Sabal_domingensis)))	Calamus_caryotoides);
((((((Roystonea_regia	((Attalea_speciosa	((Reinhardtia_paiewonskiana	Reinhardtia_latisecta)	(Reinhardtia_simplex	(Iriartea_deltoidea	Reinhardtia_gracilis))))	Leopoldinia_pulchra))	(Elaeis_oleifera	Elaeis_guineensis))	(Podococcus_barteri	Bactris_major))	(((Sabal_domingensis	(Pseudophoenix_vinifera	(Nypa_fruticans	Chamaedorea_seifrizii)))	(Serenoa_repens	Phoenix_dactylifera))	(Sclerosperma_profizianum	Orania_palindan)))	((Dypsis_decaryi	(((Kentiopsis_piersoniorum	Veitchia_spiralis)	Burretiokentia_grandiflora)	(Dictyosperma_album	Hydriastele_microspadix)))	(Pelagodoxa_henryana	((Prestoea_acuminata	(Oenocarpus_bataua	Oenocarpus_minor))	(Manicaria_saccifera	(Geonoma_undata	Heterospathe_cagayanensis))))))	Calamus_caryotoides);
((Phoenix_dactylifera	(((Serenoa_repens	Sabal_domingensis)	(Pseudophoenix_vinifera	((Chamaedorea_seifrizii	((Podococcus_barteri	Sclerosperma_profizianum)	Orania_palindan))	((Roystonea_regia	((((Reinhardtia_paiewonskiana	Reinhardtia_latisecta)	((Reinhardtia_gracilis	Reinhardtia_simplex)	Iriartea_deltoidea))	((Bactris_major	Attalea_speciosa)	(Elaeis_oleifera	Elaeis_guineensis)))	Leopoldinia_pulchra))	(((Dypsis_decaryi	((Heterospathe_cagayanensis	Dictyosperma_album)	(Hydriastele_microspadix	((Geonoma_undata	Kentiopsis_piersoniorum)	(Burretiokentia_grandiflora	Veitchia_spiralis)))))	((Prestoea_acuminata	(Oenocarpus_bataua	Oenocarpus_minor))	Manicaria_saccifera))	Pelagodoxa_henryana)))))	Nypa_fruticans))	Calamus_caryotoides);
((((Prestoea_acuminata	(Oenocarpus_bataua	Oenocarpus_minor))	(((((Attalea_speciosa	((Reinhardtia_gracilis	Iriartea_deltoidea)	(Reinhardtia_simplex	(Reinhardtia_paiewonskiana	Reinhardtia_latisecta))))	(Bactris_major	(Elaeis_oleifera	Elaeis_guineensis)))	(Roystonea_regia	(((Phoenix_dactylifera	Serenoa_repens)	(Sabal_domingensis	((Chamaedorea_seifrizii	Nypa_fruticans)	Pseudophoenix_vinifera)))	((Podococcus_barteri	Sclerosperma_profizianum)	Orania_palindan))))	Leopoldinia_pulchra)	((Burretiokentia_grandiflora	Dypsis_decaryi)	((Kentiopsis_piersoniorum	Veitchia_spiralis)	((Heterospathe_cagayanensis	Dictyosperma_album)	Hydriastele_microspadix)))))	(Manicaria_saccifera	(Pelagodoxa_henryana	Geonoma_undata)))	Calamus_caryotoides);
(((Burretiokentia_grandiflora	Veitchia_spiralis)	(((((Geonoma_undata	Heterospathe_cagayanensis)	Dictyosperma_album)	Hydriastele_microspadix)	(Kentiopsis_piersoniorum	((Manicaria_saccifera	(Prestoea_acuminata	(Oenocarpus_bataua	Oenocarpus_minor)))	(Pelagodoxa_henryana	((((Roystonea_regia	Attalea_speciosa)	((Reinhardtia_paiewonskiana	Reinhardtia_latisecta)	((Iriartea_deltoidea	Reinhardtia_gracilis)	Reinhardtia_simplex)))	((Podococcus_barteri	Bactris_major)	(Leopoldinia_pulchra	(Elaeis_oleifera	Elaeis_guineensis))))	(((Phoenix_dactylifera	Serenoa_repens)	(Sabal_domingensis	((Chamaedorea_seifrizii	Nypa_fruticans)	Pseudophoenix_vinifera)))	(Sclerosperma_profizianum	Orania_palindan)))))))	Dypsis_decaryi))	Calamus_caryotoides);
((Prestoea_acuminata	((((Heterospathe_cagayanensis	Geonoma_undata)	Manicaria_saccifera)	((((Elaeis_oleifera	Elaeis_guineensis)	((((Iriartea_deltoidea	Reinhardtia_paiewonskiana)	Reinhardtia_latisecta)	(Reinhardtia_gracilis	Reinhardtia_simplex))	(Attalea_speciosa	(Podococcus_barteri	Bactris_major))))	(Roystonea_regia	(((((((Serenoa_repens	Sabal_domingensis)	Pseudophoenix_vinifera)	Phoenix_dactylifera)	Nypa_fruticans)	Chamaedorea_seifrizii)	(Sclerosperma_profizianum	Orania_palindan))	(Leopoldinia_pulchra	Pelagodoxa_henryana))))	((Dypsis_decaryi	Dictyosperma_album)	(Hydriastele_microspadix	(Kentiopsis_piersoniorum	(Burretiokentia_grandiflora	Veitchia_spiralis))))))	(Oenocarpus_bataua	Oenocarpus_minor)))	Calamus_caryotoides);
((Prestoea_acuminata	(((Manicaria_saccifera	((Pelagodoxa_henryana	(Dypsis_decaryi	((Heterospathe_cagayanensis	Dictyosperma_album)	(Hydriastele_microspadix	(Veitchia_spiralis	(Kentiopsis_piersoniorum	Burretiokentia_grandiflora))))))	(((Leopoldinia_pulchra	(Roystonea_regia	(Elaeis_oleifera	Elaeis_guineensis)))	((Podococcus_barteri	Bactris_major)	(((Reinhardtia_simplex	(Iriartea_deltoidea	Reinhardtia_gracilis))	(Reinhardtia_paiewonskiana	Reinhardtia_latisecta))	Attalea_speciosa)))	((((((Serenoa_repens	Sabal_domingensis)	Pseudophoenix_vinifera)	Phoenix_dactylifera)	Nypa_fruticans)	Chamaedorea_seifrizii)	(Sclerosperma_profizianum	Orania_palindan)))))	(Oenocarpus_bataua	Oenocarpus_minor))	Geonoma_undata))	Calamus_caryotoides);
((((Oenocarpus_bataua	Oenocarpus_minor)	(Geonoma_undata	Manicaria_saccifera))	(((((Roystonea_regia	((Pseudophoenix_vinifera	((Chamaedorea_seifrizii	Nypa_fruticans)	(Serenoa_repens	Sabal_domingensis)))	Phoenix_dactylifera))	(Sclerosperma_profizianum	Orania_palindan))	(Leopoldinia_pulchra	Pelagodoxa_henryana))	((Attalea_speciosa	((Podococcus_barteri	Bactris_major)	((Reinhardtia_simplex	(Iriartea_deltoidea	Reinhardtia_gracilis))	(Reinhardtia_paiewonskiana	Reinhardtia_latisecta))))	(Elaeis_oleifera	Elaeis_guineensis)))	(((Heterospathe_cagayanensis	Dictyosperma_album)	(Hydriastele_microspadix	(Veitchia_spiralis	(Kentiopsis_piersoniorum	Burretiokentia_grandiflora))))	(Prestoea_acuminata	Dypsis_decaryi))))	Calamus_caryotoides);
((Pelagodoxa_henryana	(Leopoldinia_pulchra	((((Heterospathe_cagayanensis	Dypsis_decaryi)	((Hydriastele_microspadix	(Kentiopsis_piersoniorum	(Burretiokentia_grandiflora	Veitchia_spiralis)))	Dictyosperma_album))	(Manicaria_saccifera	((Prestoea_acuminata	(Oenocarpus_bataua	Oenocarpus_minor))	Geonoma_undata)))	((Attalea_speciosa	((Bactris_major	(((Reinhardtia_simplex	Reinhardtia_gracilis)	Iriartea_deltoidea)	(Reinhardtia_paiewonskiana	Reinhardtia_latisecta)))	(Elaeis_oleifera	Elaeis_guineensis)))	(Roystonea_regia	(((((Chamaedorea_seifrizii	(Podococcus_barteri	Nypa_fruticans))	Pseudophoenix_vinifera)	Sabal_domingensis)	(Serenoa_repens	Phoenix_dactylifera))	(Sclerosperma_profizianum	Orania_palindan)))))))	Calamus_caryotoides);
((((Dypsis_decaryi	((Hydriastele_microspadix	(Kentiopsis_piersoniorum	(Burretiokentia_grandiflora	Veitchia_spiralis)))	(Heterospathe_cagayanensis	Dictyosperma_album)))	(Manicaria_saccifera	((Prestoea_acuminata	(Oenocarpus_bataua	Oenocarpus_minor))	Geonoma_undata)))	(((((Bactris_major	(Attalea_speciosa	Roystonea_regia))	(((Iriartea_deltoidea	Reinhardtia_gracilis)	(Reinhardtia_paiewonskiana	Reinhardtia_latisecta))	Reinhardtia_simplex))	(Leopoldinia_pulchra	(Elaeis_oleifera	Elaeis_guineensis)))	((((Sabal_domingensis	(Chamaedorea_seifrizii	Nypa_fruticans))	Pseudophoenix_vinifera)	(Serenoa_repens	Phoenix_dactylifera))	((Podococcus_barteri	Sclerosperma_profizianum)	Orania_palindan)))	Pelagodoxa_henryana))	Calamus_caryotoides);
((((Dypsis_decaryi	((Heterospathe_cagayanensis	(Hydriastele_microspadix	Dictyosperma_album))	(Kentiopsis_piersoniorum	(Burretiokentia_grandiflora	Veitchia_spiralis))))	(Manicaria_saccifera	((Prestoea_acuminata	(Oenocarpus_bataua	Oenocarpus_minor))	Geonoma_undata)))	(((((Bactris_major	((((Pseudophoenix_vinifera	Nypa_fruticans)	(Chamaedorea_seifrizii	Sabal_domingensis))	(Serenoa_repens	Phoenix_dactylifera))	((Podococcus_barteri	Sclerosperma_profizianum)	Orania_palindan)))	((Attalea_speciosa	Roystonea_regia)	((Reinhardtia_paiewonskiana	Reinhardtia_latisecta)	((Iriartea_deltoidea	Reinhardtia_gracilis)	Reinhardtia_simplex))))	(Elaeis_oleifera	Elaeis_guineensis))	Pelagodoxa_henryana)	Leopoldinia_pulchra))	Calamus_caryotoides);
(((((((((Reinhardtia_latisecta	Reinhardtia_paiewonskiana)	((Iriartea_deltoidea	Reinhardtia_gracilis)	Reinhardtia_simplex))	((Elaeis_guineensis	Elaeis_oleifera)	(Attalea_speciosa	Bactris_major)))	Leopoldinia_pulchra)	Roystonea_regia)	(((Phoenix_dactylifera	((Serenoa_repens	Sabal_domingensis)	((Podococcus_barteri	Nypa_fruticans)	Pseudophoenix_vinifera)))	Chamaedorea_seifrizii)	(Orania_palindan	Sclerosperma_profizianum)))	Pelagodoxa_henryana)	(((Heterospathe_cagayanensis	Manicaria_saccifera)	(Geonoma_undata	(Prestoea_acuminata	(Oenocarpus_minor	Oenocarpus_bataua))))	(Dypsis_decaryi	((Dictyosperma_album	Hydriastele_microspadix)	(Kentiopsis_piersoniorum	(Burretiokentia_grandiflora	Veitchia_spiralis))))))	Calamus_caryotoides);
(((((((Elaeis_guineensis	Elaeis_oleifera)	Bactris_major)	((Roystonea_regia	Attalea_speciosa)	(Leopoldinia_pulchra	Pelagodoxa_henryana)))	(((Reinhardtia_latisecta	Reinhardtia_paiewonskiana)	((Iriartea_deltoidea	Reinhardtia_gracilis)	Reinhardtia_simplex))	(Orania_palindan	(Podococcus_barteri	Sclerosperma_profizianum))))	((Manicaria_saccifera	(Geonoma_undata	(Oenocarpus_minor	Oenocarpus_bataua)))	((((Kentiopsis_piersoniorum	(Burretiokentia_grandiflora	Veitchia_spiralis))	Hydriastele_microspadix)	(Heterospathe_cagayanensis	Dictyosperma_album))	(Prestoea_acuminata	Dypsis_decaryi))))	((Chamaedorea_seifrizii	(Phoenix_dactylifera	Serenoa_repens))	(Pseudophoenix_vinifera	(Nypa_fruticans	Sabal_domingensis))))	Calamus_caryotoides);
(((((((((Kentiopsis_piersoniorum	(Burretiokentia_grandiflora	Veitchia_spiralis))	Hydriastele_microspadix)	(Heterospathe_cagayanensis	Dictyosperma_album))	Dypsis_decaryi)	((((Orania_palindan	Sclerosperma_profizianum)	((Phoenix_dactylifera	Serenoa_repens)	((Nypa_fruticans	Pseudophoenix_vinifera)	(Chamaedorea_seifrizii	Sabal_domingensis))))	((Leopoldinia_pulchra	((((Reinhardtia_latisecta	Reinhardtia_paiewonskiana)	(Iriartea_deltoidea	(Reinhardtia_gracilis	Reinhardtia_simplex)))	(Podococcus_barteri	Bactris_major))	(Attalea_speciosa	(Elaeis_guineensis	Elaeis_oleifera))))	Roystonea_regia))	Pelagodoxa_henryana))	(Geonoma_undata	Manicaria_saccifera))	(Oenocarpus_minor	Oenocarpus_bataua))	Prestoea_acuminata)	Calamus_caryotoides);
((((((Orania_palindan	Sclerosperma_profizianum)	((Phoenix_dactylifera	Serenoa_repens)	((Nypa_fruticans	Pseudophoenix_vinifera)	(Chamaedorea_seifrizii	Sabal_domingensis))))	(((((Reinhardtia_latisecta	Reinhardtia_paiewonskiana)	(Reinhardtia_simplex	(Iriartea_deltoidea	Reinhardtia_gracilis)))	((Attalea_speciosa	Bactris_major)	(Elaeis_guineensis	Elaeis_oleifera)))	Leopoldinia_pulchra)	Roystonea_regia))	Pelagodoxa_henryana)	((Podococcus_barteri	(Manicaria_saccifera	(Geonoma_undata	((Oenocarpus_minor	Oenocarpus_bataua)	Prestoea_acuminata))))	(((Kentiopsis_piersoniorum	(Burretiokentia_grandiflora	Veitchia_spiralis))	Hydriastele_microspadix)	((Heterospathe_cagayanensis	Dictyosperma_album)	Dypsis_decaryi))))	Calamus_caryotoides);
((Nypa_fruticans	(Sabal_domingensis	(((((Manicaria_saccifera	(Geonoma_undata	((Oenocarpus_minor	Oenocarpus_bataua)	Prestoea_acuminata)))	(((Burretiokentia_grandiflora	(Veitchia_spiralis	(Kentiopsis_piersoniorum	(Hydriastele_microspadix	(Heterospathe_cagayanensis	Dictyosperma_album)))))	Dypsis_decaryi)	Pelagodoxa_henryana))	((Orania_palindan	Sclerosperma_profizianum)	((((Reinhardtia_latisecta	Reinhardtia_paiewonskiana)	(Reinhardtia_simplex	(Iriartea_deltoidea	Reinhardtia_gracilis)))	(((Podococcus_barteri	Attalea_speciosa)	Bactris_major)	(Chamaedorea_seifrizii	(Elaeis_guineensis	Elaeis_oleifera))))	(Roystonea_regia	Leopoldinia_pulchra))))	(Phoenix_dactylifera	Serenoa_repens))	Pseudophoenix_vinifera)))	Calamus_caryotoides);
(((((((((Pseudophoenix_vinifera	Phoenix_dactylifera)	(Sabal_domingensis	Serenoa_repens))	(Chamaedorea_seifrizii	Nypa_fruticans))	(Orania_palindan	(Podococcus_barteri	Sclerosperma_profizianum)))	(((Attalea_speciosa	((Reinhardtia_latisecta	Reinhardtia_paiewonskiana)	(Reinhardtia_simplex	(Iriartea_deltoidea	Reinhardtia_gracilis))))	(Bactris_major	(Elaeis_guineensis	Elaeis_oleifera)))	Leopoldinia_pulchra))	Roystonea_regia)	Pelagodoxa_henryana)	((((Oenocarpus_minor	Oenocarpus_bataua)	Prestoea_acuminata)	(Manicaria_saccifera	Geonoma_undata))	(Burretiokentia_grandiflora	((Veitchia_spiralis	Kentiopsis_piersoniorum)	((Heterospathe_cagayanensis	Dypsis_decaryi)	(Hydriastele_microspadix	Dictyosperma_album))))))	Calamus_caryotoides);
((((Phoenix_dactylifera	Serenoa_repens)	((Pseudophoenix_vinifera	(Chamaedorea_seifrizii	Nypa_fruticans))	Sabal_domingensis))	(((Manicaria_saccifera	(Geonoma_undata	((Oenocarpus_minor	Oenocarpus_bataua)	Prestoea_acuminata)))	(((Hydriastele_microspadix	((Burretiokentia_grandiflora	Veitchia_spiralis)	Kentiopsis_piersoniorum))	(Heterospathe_cagayanensis	Dictyosperma_album))	Dypsis_decaryi))	(((((((Podococcus_barteri	Bactris_major)	(Roystonea_regia	(Elaeis_guineensis	Elaeis_oleifera)))	((Reinhardtia_latisecta	Reinhardtia_paiewonskiana)	(Reinhardtia_simplex	(Iriartea_deltoidea	Reinhardtia_gracilis))))	Attalea_speciosa)	Leopoldinia_pulchra)	(Orania_palindan	Sclerosperma_profizianum))	Pelagodoxa_henryana)))	Calamus_caryotoides);
(((Veitchia_spiralis	(Kentiopsis_piersoniorum	(((Heterospathe_cagayanensis	Dictyosperma_album)	(Dypsis_decaryi	(((((Attalea_speciosa	(((Elaeis_guineensis	Elaeis_oleifera)	Leopoldinia_pulchra)	(((Reinhardtia_latisecta	Reinhardtia_paiewonskiana)	(Reinhardtia_simplex	(Iriartea_deltoidea	Reinhardtia_gracilis)))	(Podococcus_barteri	Bactris_major))))	Roystonea_regia)	(Orania_palindan	Sclerosperma_profizianum))	((Phoenix_dactylifera	Serenoa_repens)	((Pseudophoenix_vinifera	(Chamaedorea_seifrizii	Nypa_fruticans))	Sabal_domingensis)))	(Pelagodoxa_henryana	(Manicaria_saccifera	(Geonoma_undata	((Oenocarpus_minor	Oenocarpus_bataua)	Prestoea_acuminata)))))))	Hydriastele_microspadix)))	Burretiokentia_grandiflora)	Calamus_caryotoides);
((((((Elaeis_guineensis	Elaeis_oleifera)	(Leopoldinia_pulchra	(((Reinhardtia_latisecta	Reinhardtia_paiewonskiana)	(Reinhardtia_simplex	(Iriartea_deltoidea	Reinhardtia_gracilis)))	(Roystonea_regia	(Attalea_speciosa	Bactris_major)))))	((Orania_palindan	(Podococcus_barteri	Sclerosperma_profizianum))	Pelagodoxa_henryana))	((Phoenix_dactylifera	Serenoa_repens)	((Pseudophoenix_vinifera	Nypa_fruticans)	(Chamaedorea_seifrizii	Sabal_domingensis))))	((Manicaria_saccifera	(Geonoma_undata	((Oenocarpus_minor	Oenocarpus_bataua)	Prestoea_acuminata)))	((((Heterospathe_cagayanensis	Hydriastele_microspadix)	((Burretiokentia_grandiflora	Veitchia_spiralis)	Kentiopsis_piersoniorum))	Dictyosperma_album)	Dypsis_decaryi)))	Calamus_caryotoides);
(((Elaeis_guineensis	Elaeis_oleifera)	(((Reinhardtia_latisecta	Reinhardtia_paiewonskiana)	(Reinhardtia_simplex	(Iriartea_deltoidea	Reinhardtia_gracilis)))	(((Podococcus_barteri	Bactris_major)	(Roystonea_regia	Attalea_speciosa))	(((Pseudophoenix_vinifera	((Phoenix_dactylifera	(Sabal_domingensis	Serenoa_repens))	(Chamaedorea_seifrizii	Nypa_fruticans)))	(Orania_palindan	Sclerosperma_profizianum))	((((Prestoea_acuminata	(((Hydriastele_microspadix	(Burretiokentia_grandiflora	(Veitchia_spiralis	Kentiopsis_piersoniorum)))	Dictyosperma_album)	Dypsis_decaryi))	(Heterospathe_cagayanensis	Geonoma_undata))	((Oenocarpus_minor	Oenocarpus_bataua)	Manicaria_saccifera))	(Leopoldinia_pulchra	Pelagodoxa_henryana))))))	Calamus_caryotoides);
(((((Hydriastele_microspadix	(Heterospathe_cagayanensis	Dictyosperma_album))	(Dypsis_decaryi	(((Geonoma_undata	(Prestoea_acuminata	(Oenocarpus_bataua	Oenocarpus_minor)))	Manicaria_saccifera)	((Leopoldinia_pulchra	Pelagodoxa_henryana)	((((((Iriartea_deltoidea	Reinhardtia_gracilis)	Reinhardtia_simplex)	(Reinhardtia_latisecta	Reinhardtia_paiewonskiana))	Attalea_speciosa)	((Podococcus_barteri	Bactris_major)	(Elaeis_oleifera	Elaeis_guineensis)))	((((Nypa_fruticans	Chamaedorea_seifrizii)	((Serenoa_repens	Sabal_domingensis)	(Pseudophoenix_vinifera	Phoenix_dactylifera)))	(Sclerosperma_profizianum	Orania_palindan))	Roystonea_regia))))))	Burretiokentia_grandiflora)	(Veitchia_spiralis	Kentiopsis_piersoniorum))	Calamus_caryotoides);
(((Burretiokentia_grandiflora	(Veitchia_spiralis	Kentiopsis_piersoniorum))	(Hydriastele_microspadix	(Dypsis_decaryi	((((Geonoma_undata	(Prestoea_acuminata	(Oenocarpus_bataua	Oenocarpus_minor)))	Manicaria_saccifera)	(Pelagodoxa_henryana	(Leopoldinia_pulchra	(((((((Reinhardtia_simplex	Reinhardtia_gracilis)	Iriartea_deltoidea)	(Reinhardtia_latisecta	Reinhardtia_paiewonskiana))	Attalea_speciosa)	(Bactris_major	(Elaeis_oleifera	Elaeis_guineensis)))	(((Serenoa_repens	((Chamaedorea_seifrizii	Phoenix_dactylifera)	Podococcus_barteri))	(Sabal_domingensis	(Nypa_fruticans	Pseudophoenix_vinifera)))	(Sclerosperma_profizianum	Orania_palindan)))	Roystonea_regia))))	(Heterospathe_cagayanensis	Dictyosperma_album)))))	Calamus_caryotoides);
((((((((Iriartea_deltoidea	Reinhardtia_simplex)	Reinhardtia_gracilis)	(Reinhardtia_latisecta	Reinhardtia_paiewonskiana))	(Roystonea_regia	Attalea_speciosa))	(Bactris_major	(Elaeis_oleifera	Elaeis_guineensis)))	(((Pelagodoxa_henryana	((((Burretiokentia_grandiflora	Veitchia_spiralis)	Kentiopsis_piersoniorum)	Hydriastele_microspadix)	(Dypsis_decaryi	(Heterospathe_cagayanensis	Dictyosperma_album))))	((((Chamaedorea_seifrizii	Sabal_domingensis)	(Serenoa_repens	Phoenix_dactylifera))	Pseudophoenix_vinifera)	((Podococcus_barteri	Sclerosperma_profizianum)	Orania_palindan)))	Nypa_fruticans))	(Geonoma_undata	((Leopoldinia_pulchra	(Oenocarpus_bataua	Oenocarpus_minor))	(Prestoea_acuminata	Manicaria_saccifera))))	Calamus_caryotoides);
((((Burretiokentia_grandiflora	Veitchia_spiralis)	Kentiopsis_piersoniorum)	(Hydriastele_microspadix	((Heterospathe_cagayanensis	Dictyosperma_album)	(Dypsis_decaryi	((((((((Serenoa_repens	Phoenix_dactylifera)	((Nypa_fruticans	Pseudophoenix_vinifera)	(Chamaedorea_seifrizii	Sabal_domingensis)))	(Sclerosperma_profizianum	Orania_palindan))	Roystonea_regia)	((((Reinhardtia_simplex	(Reinhardtia_gracilis	Iriartea_deltoidea))	(Reinhardtia_latisecta	Reinhardtia_paiewonskiana))	Attalea_speciosa)	((Podococcus_barteri	Bactris_major)	(Elaeis_oleifera	Elaeis_guineensis))))	Leopoldinia_pulchra)	Pelagodoxa_henryana)	((Geonoma_undata	(Prestoea_acuminata	(Oenocarpus_bataua	Oenocarpus_minor)))	Manicaria_saccifera))))))	Calamus_caryotoides);
((Serenoa_repens	(Phoenix_dactylifera	(((Nypa_fruticans	Pseudophoenix_vinifera)	Sabal_domingensis)	(((Roystonea_regia	(Leopoldinia_pulchra	(((Attalea_speciosa	(Podococcus_barteri	Bactris_major))	(Elaeis_oleifera	Elaeis_guineensis))	(((Iriartea_deltoidea	Reinhardtia_latisecta)	Reinhardtia_paiewonskiana)	(Reinhardtia_simplex	Reinhardtia_gracilis)))))	(Pelagodoxa_henryana	(((Geonoma_undata	(Prestoea_acuminata	(Oenocarpus_bataua	Oenocarpus_minor)))	Manicaria_saccifera)	((((Burretiokentia_grandiflora	Veitchia_spiralis)	Kentiopsis_piersoniorum)	((Hydriastele_microspadix	Dictyosperma_album)	Heterospathe_cagayanensis))	Dypsis_decaryi))))	(Chamaedorea_seifrizii	(Sclerosperma_profizianum	Orania_palindan))))))	Calamus_caryotoides);
((Dypsis_decaryi	(((((Orania_palindan	Sclerosperma_profizianum)	(((Chamaedorea_seifrizii	(Elaeis_oleifera	Elaeis_guineensis))	Bactris_major)	(Attalea_speciosa	((Reinhardtia_latisecta	(Reinhardtia_paiewonskiana	Iriartea_deltoidea))	(Reinhardtia_simplex	Reinhardtia_gracilis)))))	((((Roystonea_regia	Serenoa_repens)	Phoenix_dactylifera)	(Pseudophoenix_vinifera	Sabal_domingensis))	(Podococcus_barteri	Nypa_fruticans)))	((Leopoldinia_pulchra	Pelagodoxa_henryana)	(Manicaria_saccifera	(Geonoma_undata	(Prestoea_acuminata	(Oenocarpus_bataua	Oenocarpus_minor))))))	((Heterospathe_cagayanensis	(((Kentiopsis_piersoniorum	Veitchia_spiralis)	Burretiokentia_grandiflora)	Hydriastele_microspadix))	Dictyosperma_album)))	Calamus_caryotoides);
(((((Nypa_fruticans	Pseudophoenix_vinifera)	(Chamaedorea_seifrizii	Sabal_domingensis))	(Serenoa_repens	Phoenix_dactylifera))	(((Manicaria_saccifera	(Prestoea_acuminata	(Oenocarpus_bataua	Oenocarpus_minor)))	((((Kentiopsis_piersoniorum	(Veitchia_spiralis	Burretiokentia_grandiflora))	Hydriastele_microspadix)	(Dictyosperma_album	Heterospathe_cagayanensis))	Dypsis_decaryi))	((Roystonea_regia	Geonoma_undata)	((Bactris_major	((Attalea_speciosa	((Reinhardtia_latisecta	Reinhardtia_paiewonskiana)	(Reinhardtia_simplex	(Iriartea_deltoidea	Reinhardtia_gracilis))))	(Elaeis_oleifera	Elaeis_guineensis)))	((Leopoldinia_pulchra	Pelagodoxa_henryana)	(Orania_palindan	(Podococcus_barteri	Sclerosperma_profizianum)))))))	Calamus_caryotoides);
(((((Nypa_fruticans	Chamaedorea_seifrizii)	Sabal_domingensis)	(Pseudophoenix_vinifera	(Serenoa_repens	Phoenix_dactylifera)))	((Orania_palindan	Sclerosperma_profizianum)	(((Podococcus_barteri	Attalea_speciosa)	((Bactris_major	((Reinhardtia_latisecta	Reinhardtia_paiewonskiana)	(Reinhardtia_simplex	(Iriartea_deltoidea	Reinhardtia_gracilis))))	(Roystonea_regia	(Elaeis_oleifera	Elaeis_guineensis))))	(((((Oenocarpus_bataua	Oenocarpus_minor)	Geonoma_undata)	(Prestoea_acuminata	Manicaria_saccifera))	(((Veitchia_spiralis	(Burretiokentia_grandiflora	Kentiopsis_piersoniorum))	(Hydriastele_microspadix	(Dictyosperma_album	Heterospathe_cagayanensis)))	Dypsis_decaryi))	(Leopoldinia_pulchra	Pelagodoxa_henryana)))))	Calamus_caryotoides);
(((((((Veitchia_spiralis	(Burretiokentia_grandiflora	Kentiopsis_piersoniorum))	Hydriastele_microspadix)	(Heterospathe_cagayanensis	Dictyosperma_album))	Dypsis_decaryi)	((Leopoldinia_pulchra	Pelagodoxa_henryana)	(((((Sabal_domingensis	Chamaedorea_seifrizii)	(Nypa_fruticans	Pseudophoenix_vinifera))	(Serenoa_repens	Phoenix_dactylifera))	(Orania_palindan	Sclerosperma_profizianum))	(((Podococcus_barteri	Bactris_major)	((Elaeis_oleifera	Elaeis_guineensis)	(Attalea_speciosa	((Reinhardtia_latisecta	Reinhardtia_paiewonskiana)	(Reinhardtia_simplex	(Iriartea_deltoidea	Reinhardtia_gracilis))))))	Roystonea_regia))))	(((Oenocarpus_bataua	Oenocarpus_minor)	Geonoma_undata)	(Prestoea_acuminata	Manicaria_saccifera)))	Calamus_caryotoides);
((Nypa_fruticans	((((Podococcus_barteri	Serenoa_repens)	Phoenix_dactylifera)	((((Pelagodoxa_henryana	((Leopoldinia_pulchra	Geonoma_undata)	Manicaria_saccifera))	((Oenocarpus_bataua	Oenocarpus_minor)	Prestoea_acuminata))	(((Veitchia_spiralis	(Burretiokentia_grandiflora	Kentiopsis_piersoniorum))	(Hydriastele_microspadix	(Heterospathe_cagayanensis	Dictyosperma_album)))	Dypsis_decaryi))	((Orania_palindan	Sclerosperma_profizianum)	(Roystonea_regia	((Bactris_major	(Attalea_speciosa	(Reinhardtia_simplex	((Iriartea_deltoidea	Reinhardtia_gracilis)	(Reinhardtia_latisecta	Reinhardtia_paiewonskiana)))))	(Chamaedorea_seifrizii	(Elaeis_oleifera	Elaeis_guineensis)))))))	(Sabal_domingensis	Pseudophoenix_vinifera)))	Calamus_caryotoides);
(((Kentiopsis_piersoniorum	(Veitchia_spiralis	Burretiokentia_grandiflora))	(Hydriastele_microspadix	((Heterospathe_cagayanensis	Dictyosperma_album)	(((Leopoldinia_pulchra	Pelagodoxa_henryana)	(((((Podococcus_barteri	Sclerosperma_profizianum)	Orania_palindan)	((Nypa_fruticans	Chamaedorea_seifrizii)	(Pseudophoenix_vinifera	((Sabal_domingensis	Serenoa_repens)	Phoenix_dactylifera))))	Roystonea_regia)	((((Reinhardtia_latisecta	Reinhardtia_paiewonskiana)	(Reinhardtia_simplex	(Iriartea_deltoidea	Reinhardtia_gracilis)))	Attalea_speciosa)	((Elaeis_guineensis	Elaeis_oleifera)	Bactris_major))))	(Dypsis_decaryi	((Geonoma_undata	(Prestoea_acuminata	(Oenocarpus_minor	Oenocarpus_bataua)))	Manicaria_saccifera))))))	Calamus_caryotoides);
(((Kentiopsis_piersoniorum	(Veitchia_spiralis	Burretiokentia_grandiflora))	((((Hydriastele_microspadix	Heterospathe_cagayanensis)	Dictyosperma_album)	Dypsis_decaryi)	((Pelagodoxa_henryana	(((Sclerosperma_profizianum	Orania_palindan)	(((Nypa_fruticans	Pseudophoenix_vinifera)	Sabal_domingensis)	(Serenoa_repens	Phoenix_dactylifera)))	(Roystonea_regia	((((Chamaedorea_seifrizii	(Elaeis_guineensis	Elaeis_oleifera))	(Attalea_speciosa	(Podococcus_barteri	Bactris_major)))	((Reinhardtia_latisecta	((Reinhardtia_paiewonskiana	Reinhardtia_gracilis)	Iriartea_deltoidea))	Reinhardtia_simplex))	Leopoldinia_pulchra))))	((Prestoea_acuminata	(Oenocarpus_minor	Oenocarpus_bataua))	(Manicaria_saccifera	Geonoma_undata)))))	Calamus_caryotoides);
((Phoenix_dactylifera	(((Nypa_fruticans	Pseudophoenix_vinifera)	(((((Roystonea_regia	(Attalea_speciosa	Bactris_major))	(((Reinhardtia_latisecta	Reinhardtia_paiewonskiana)	((Reinhardtia_gracilis	Iriartea_deltoidea)	Reinhardtia_simplex))	(Leopoldinia_pulchra	(Elaeis_guineensis	Elaeis_oleifera))))	(((Dypsis_decaryi	((Prestoea_acuminata	(Oenocarpus_minor	Oenocarpus_bataua))	(Manicaria_saccifera	(Heterospathe_cagayanensis	Geonoma_undata))))	((Hydriastele_microspadix	((Kentiopsis_piersoniorum	Veitchia_spiralis)	Burretiokentia_grandiflora))	Dictyosperma_album))	Pelagodoxa_henryana))	((Podococcus_barteri	Sclerosperma_profizianum)	Orania_palindan))	(Chamaedorea_seifrizii	Sabal_domingensis)))	Serenoa_repens))	Calamus_caryotoides);
(((Veitchia_spiralis	(Burretiokentia_grandiflora	Kentiopsis_piersoniorum))	((Dictyosperma_album	(Heterospathe_cagayanensis	(Geonoma_undata	((Manicaria_saccifera	((Pelagodoxa_henryana	((((Sclerosperma_profizianum	Orania_palindan)	((Phoenix_dactylifera	Serenoa_repens)	(Pseudophoenix_vinifera	((Nypa_fruticans	Chamaedorea_seifrizii)	Sabal_domingensis))))	(((Attalea_speciosa	(((Reinhardtia_paiewonskiana	Iriartea_deltoidea)	Reinhardtia_latisecta)	(Reinhardtia_gracilis	Reinhardtia_simplex)))	((Podococcus_barteri	Bactris_major)	(Elaeis_guineensis	Elaeis_oleifera)))	Roystonea_regia))	Leopoldinia_pulchra))	(Prestoea_acuminata	(Oenocarpus_minor	Oenocarpus_bataua))))	Dypsis_decaryi))))	Hydriastele_microspadix))	Calamus_caryotoides);
(((((Geonoma_undata	Dictyosperma_album)	((((Heterospathe_cagayanensis	Manicaria_saccifera)	(Prestoea_acuminata	(Oenocarpus_minor	Oenocarpus_bataua)))	((Leopoldinia_pulchra	Pelagodoxa_henryana)	((((Podococcus_barteri	Sclerosperma_profizianum)	Orania_palindan)	(((Nypa_fruticans	Chamaedorea_seifrizii)	Phoenix_dactylifera)	(Pseudophoenix_vinifera	(Serenoa_repens	Sabal_domingensis))))	((((Attalea_speciosa	Bactris_major)	(Elaeis_guineensis	Elaeis_oleifera))	((Reinhardtia_paiewonskiana	Reinhardtia_latisecta)	((Iriartea_deltoidea	Reinhardtia_gracilis)	Reinhardtia_simplex)))	Roystonea_regia))))	Dypsis_decaryi))	Hydriastele_microspadix)	((Veitchia_spiralis	Burretiokentia_grandiflora)	Kentiopsis_piersoniorum))	Calamus_caryotoides);
((Dypsis_decaryi	(((Geonoma_undata	Heterospathe_cagayanensis)	(((Veitchia_spiralis	Burretiokentia_grandiflora)	(Kentiopsis_piersoniorum	Hydriastele_microspadix))	Dictyosperma_album))	((Manicaria_saccifera	(Prestoea_acuminata	(Oenocarpus_minor	Oenocarpus_bataua)))	((Leopoldinia_pulchra	Pelagodoxa_henryana)	(((Sclerosperma_profizianum	Orania_palindan)	(((Pseudophoenix_vinifera	Nypa_fruticans)	(Chamaedorea_seifrizii	Sabal_domingensis))	(Serenoa_repens	Phoenix_dactylifera)))	((((Attalea_speciosa	(Podococcus_barteri	Bactris_major))	(Elaeis_guineensis	Elaeis_oleifera))	((Reinhardtia_paiewonskiana	Reinhardtia_latisecta)	((Iriartea_deltoidea	Reinhardtia_gracilis)	Reinhardtia_simplex)))	Roystonea_regia))))))	Calamus_caryotoides);
((Veitchia_spiralis	(Burretiokentia_grandiflora	(Kentiopsis_piersoniorum	(((Dypsis_decaryi	(Geonoma_undata	Dictyosperma_album))	(((Oenocarpus_minor	Oenocarpus_bataua)	(Manicaria_saccifera	Prestoea_acuminata))	((Leopoldinia_pulchra	Pelagodoxa_henryana)	(((Sclerosperma_profizianum	Orania_palindan)	((((Pseudophoenix_vinifera	Sabal_domingensis)	(Serenoa_repens	Phoenix_dactylifera))	Nypa_fruticans)	Chamaedorea_seifrizii))	((((Attalea_speciosa	(Podococcus_barteri	Bactris_major))	(Elaeis_guineensis	Elaeis_oleifera))	((Reinhardtia_paiewonskiana	Reinhardtia_latisecta)	((Iriartea_deltoidea	Reinhardtia_gracilis)	Reinhardtia_simplex)))	Roystonea_regia)))))	(Hydriastele_microspadix	Heterospathe_cagayanensis)))))	Calamus_caryotoides);
((Veitchia_spiralis	(Kentiopsis_piersoniorum	(Hydriastele_microspadix	((Dypsis_decaryi	((Heterospathe_cagayanensis	Geonoma_undata)	(Burretiokentia_grandiflora	(((Prestoea_acuminata	(Oenocarpus_bataua	Oenocarpus_minor))	Manicaria_saccifera)	(Pelagodoxa_henryana	(((Sclerosperma_profizianum	Orania_palindan)	(((Serenoa_repens	Sabal_domingensis)	(Phoenix_dactylifera	Pseudophoenix_vinifera))	(Chamaedorea_seifrizii	Nypa_fruticans)))	(((Attalea_speciosa	(Podococcus_barteri	Bactris_major))	(Elaeis_guineensis	Elaeis_oleifera))	(Roystonea_regia	(((Reinhardtia_paiewonskiana	Reinhardtia_latisecta)	((Iriartea_deltoidea	Reinhardtia_gracilis)	Reinhardtia_simplex))	Leopoldinia_pulchra)))))))))	Dictyosperma_album))))	Calamus_caryotoides);
(((Heterospathe_cagayanensis	Geonoma_undata)	((Burretiokentia_grandiflora	((Dypsis_decaryi	(Hydriastele_microspadix	Dictyosperma_album))	(Veitchia_spiralis	Kentiopsis_piersoniorum)))	(((Prestoea_acuminata	(Oenocarpus_bataua	Oenocarpus_minor))	Manicaria_saccifera)	((Attalea_speciosa	(Leopoldinia_pulchra	Pelagodoxa_henryana))	(((Reinhardtia_paiewonskiana	Reinhardtia_latisecta)	((Iriartea_deltoidea	Reinhardtia_gracilis)	Reinhardtia_simplex))	((((Sclerosperma_profizianum	Orania_palindan)	(((Sabal_domingensis	(Nypa_fruticans	Pseudophoenix_vinifera))	(Phoenix_dactylifera	Serenoa_repens))	Chamaedorea_seifrizii))	(Podococcus_barteri	Bactris_major))	((Elaeis_guineensis	Elaeis_oleifera)	Roystonea_regia)))))))	Calamus_caryotoides);
((Phoenix_dactylifera	(Serenoa_repens	((((Leopoldinia_pulchra	(Pelagodoxa_henryana	((((Heterospathe_cagayanensis	Geonoma_undata)	(Prestoea_acuminata	(Oenocarpus_bataua	Oenocarpus_minor)))	Manicaria_saccifera)	(Dypsis_decaryi	((Hydriastele_microspadix	Dictyosperma_album)	(Kentiopsis_piersoniorum	(Veitchia_spiralis	Burretiokentia_grandiflora)))))))	(((Roystonea_regia	((Podococcus_barteri	Bactris_major)	Attalea_speciosa))	((Reinhardtia_paiewonskiana	Reinhardtia_latisecta)	((Iriartea_deltoidea	Reinhardtia_gracilis)	Reinhardtia_simplex)))	(Elaeis_guineensis	Elaeis_oleifera)))	(Sclerosperma_profizianum	Orania_palindan))	((Chamaedorea_seifrizii	Sabal_domingensis)	(Pseudophoenix_vinifera	Nypa_fruticans)))))	Calamus_caryotoides);
((Pseudophoenix_vinifera	(Nypa_fruticans	(Phoenix_dactylifera	((Serenoa_repens	Sabal_domingensis)	(((((((Podococcus_barteri	Bactris_major)	(Chamaedorea_seifrizii	(Elaeis_oleifera	Elaeis_guineensis)))	(Attalea_speciosa	((Reinhardtia_simplex	(Iriartea_deltoidea	Reinhardtia_gracilis))	(Reinhardtia_paiewonskiana	Reinhardtia_latisecta))))	(((Dypsis_decaryi	((Heterospathe_cagayanensis	Dictyosperma_album)	((Kentiopsis_piersoniorum	(Burretiokentia_grandiflora	Veitchia_spiralis))	Hydriastele_microspadix)))	Geonoma_undata)	((Prestoea_acuminata	(Oenocarpus_minor	Oenocarpus_bataua))	Manicaria_saccifera)))	(Leopoldinia_pulchra	Pelagodoxa_henryana))	Roystonea_regia)	(Sclerosperma_profizianum	Orania_palindan))))))	Calamus_caryotoides);
((Nypa_fruticans	(((((Roystonea_regia	(Leopoldinia_pulchra	(Pelagodoxa_henryana	((Dypsis_decaryi	(((Kentiopsis_piersoniorum	(Burretiokentia_grandiflora	Veitchia_spiralis))	(Dictyosperma_album	Hydriastele_microspadix))	Heterospathe_cagayanensis))	((Geonoma_undata	(Prestoea_acuminata	(Oenocarpus_minor	Oenocarpus_bataua)))	Manicaria_saccifera)))))	(((Podococcus_barteri	Bactris_major)	(Elaeis_oleifera	Elaeis_guineensis))	(Attalea_speciosa	((Reinhardtia_simplex	(Iriartea_deltoidea	Reinhardtia_gracilis))	(Reinhardtia_paiewonskiana	Reinhardtia_latisecta)))))	(Sclerosperma_profizianum	Orania_palindan))	((Serenoa_repens	(Chamaedorea_seifrizii	Sabal_domingensis))	Pseudophoenix_vinifera))	Phoenix_dactylifera))	Calamus_caryotoides);
((((Geonoma_undata	(Dypsis_decaryi	((Hydriastele_microspadix	(Dictyosperma_album	Heterospathe_cagayanensis))	((Burretiokentia_grandiflora	Veitchia_spiralis)	Kentiopsis_piersoniorum))))	((Prestoea_acuminata	(Oenocarpus_minor	Oenocarpus_bataua))	Manicaria_saccifera))	((Roystonea_regia	(((((Podococcus_barteri	Sclerosperma_profizianum)	Orania_palindan)	(((Phoenix_dactylifera	Nypa_fruticans)	(Serenoa_repens	(Chamaedorea_seifrizii	Sabal_domingensis)))	Pseudophoenix_vinifera))	Leopoldinia_pulchra)	(((Attalea_speciosa	Bactris_major)	(Elaeis_oleifera	Elaeis_guineensis))	(((Reinhardtia_simplex	Reinhardtia_gracilis)	Iriartea_deltoidea)	(Reinhardtia_paiewonskiana	Reinhardtia_latisecta)))))	Pelagodoxa_henryana))	Calamus_caryotoides);
((((Burretiokentia_grandiflora	Veitchia_spiralis)	Kentiopsis_piersoniorum)	(((Geonoma_undata	Heterospathe_cagayanensis)	((((((Podococcus_barteri	Sclerosperma_profizianum)	Orania_palindan)	((Serenoa_repens	Sabal_domingensis)	((Pseudophoenix_vinifera	(Chamaedorea_seifrizii	Nypa_fruticans))	Phoenix_dactylifera)))	(Roystonea_regia	(((Attalea_speciosa	Bactris_major)	(Elaeis_oleifera	Elaeis_guineensis))	(((Iriartea_deltoidea	Reinhardtia_gracilis)	(Reinhardtia_paiewonskiana	Reinhardtia_latisecta))	Reinhardtia_simplex))))	(Leopoldinia_pulchra	Pelagodoxa_henryana))	(Manicaria_saccifera	(Prestoea_acuminata	(Oenocarpus_minor	Oenocarpus_bataua)))))	(Hydriastele_microspadix	(Dypsis_decaryi	Dictyosperma_album))))	Calamus_caryotoides);
(((((Phoenix_dactylifera	Serenoa_repens)	(Pseudophoenix_vinifera	Sabal_domingensis))	(Chamaedorea_seifrizii	Nypa_fruticans))	(((((Manicaria_saccifera	(Geonoma_undata	(Prestoea_acuminata	(Oenocarpus_minor	Oenocarpus_bataua))))	(Dypsis_decaryi	((Dictyosperma_album	Heterospathe_cagayanensis)	(Hydriastele_microspadix	((Burretiokentia_grandiflora	Veitchia_spiralis)	Kentiopsis_piersoniorum)))))	((Leopoldinia_pulchra	(((Podococcus_barteri	Bactris_major)	(Elaeis_oleifera	Elaeis_guineensis))	(Attalea_speciosa	((Reinhardtia_paiewonskiana	Reinhardtia_latisecta)	(Reinhardtia_simplex	(Iriartea_deltoidea	Reinhardtia_gracilis))))))	Roystonea_regia))	Pelagodoxa_henryana)	(Sclerosperma_profizianum	Orania_palindan)))	Calamus_caryotoides);
((Geonoma_undata	(Manicaria_saccifera	(((Pelagodoxa_henryana	(Dypsis_decaryi	(((Burretiokentia_grandiflora	Veitchia_spiralis)	Kentiopsis_piersoniorum)	((Dictyosperma_album	Heterospathe_cagayanensis)	Hydriastele_microspadix))))	((Leopoldinia_pulchra	Roystonea_regia)	(((Sclerosperma_profizianum	Orania_palindan)	(Sabal_domingensis	((Phoenix_dactylifera	Nypa_fruticans)	(Pseudophoenix_vinifera	Serenoa_repens))))	(((Podococcus_barteri	Bactris_major)	(Chamaedorea_seifrizii	(Elaeis_oleifera	Elaeis_guineensis)))	(Attalea_speciosa	((Reinhardtia_paiewonskiana	Reinhardtia_latisecta)	(Reinhardtia_simplex	(Iriartea_deltoidea	Reinhardtia_gracilis))))))))	(Prestoea_acuminata	(Oenocarpus_minor	Oenocarpus_bataua)))))	Calamus_caryotoides);
((Geonoma_undata	(((((Dypsis_decaryi	((Burretiokentia_grandiflora	Veitchia_spiralis)	Kentiopsis_piersoniorum))	((Dictyosperma_album	Heterospathe_cagayanensis)	Hydriastele_microspadix))	(((Serenoa_repens	Phoenix_dactylifera)	((((Chamaedorea_seifrizii	(Elaeis_oleifera	Elaeis_guineensis))	(((Reinhardtia_simplex	(Iriartea_deltoidea	Reinhardtia_gracilis))	(Reinhardtia_paiewonskiana	Reinhardtia_latisecta))	(Attalea_speciosa	(Podococcus_barteri	Bactris_major))))	(Roystonea_regia	Pelagodoxa_henryana))	(Sclerosperma_profizianum	Orania_palindan)))	(Sabal_domingensis	((Leopoldinia_pulchra	Pseudophoenix_vinifera)	Nypa_fruticans))))	Manicaria_saccifera)	(Prestoea_acuminata	(Oenocarpus_minor	Oenocarpus_bataua))))	Calamus_caryotoides);
((Attalea_speciosa	(((Reinhardtia_simplex	(Iriartea_deltoidea	Reinhardtia_gracilis))	(Reinhardtia_paiewonskiana	Reinhardtia_latisecta))	(((Roystonea_regia	((((((Sabal_domingensis	Pseudophoenix_vinifera)	(Serenoa_repens	Phoenix_dactylifera))	(Chamaedorea_seifrizii	Nypa_fruticans))	(Sclerosperma_profizianum	Orania_palindan))	(Leopoldinia_pulchra	Pelagodoxa_henryana))	((((Manicaria_saccifera	Geonoma_undata)	(Oenocarpus_minor	Oenocarpus_bataua))	Prestoea_acuminata)	(((Veitchia_spiralis	Kentiopsis_piersoniorum)	((Dictyosperma_album	Hydriastele_microspadix)	(Dypsis_decaryi	Heterospathe_cagayanensis)))	Burretiokentia_grandiflora))))	(Podococcus_barteri	Bactris_major))	(Elaeis_oleifera	Elaeis_guineensis))))	Calamus_caryotoides);
((Phoenix_dactylifera	(((((Podococcus_barteri	Sclerosperma_profizianum)	Orania_palindan)	((Leopoldinia_pulchra	Pelagodoxa_henryana)	(((Manicaria_saccifera	(Geonoma_undata	((Oenocarpus_bataua	Oenocarpus_minor)	Prestoea_acuminata)))	(((Dictyosperma_album	Heterospathe_cagayanensis)	Dypsis_decaryi)	(Hydriastele_microspadix	((Burretiokentia_grandiflora	Veitchia_spiralis)	Kentiopsis_piersoniorum))))	((Attalea_speciosa	((((Reinhardtia_simplex	Reinhardtia_gracilis)	(Reinhardtia_latisecta	(Reinhardtia_paiewonskiana	Iriartea_deltoidea)))	Bactris_major)	(Chamaedorea_seifrizii	(Elaeis_oleifera	Elaeis_guineensis))))	Roystonea_regia))))	(Nypa_fruticans	(Sabal_domingensis	Pseudophoenix_vinifera)))	Serenoa_repens))	Calamus_caryotoides);
((Geonoma_undata	(((Oenocarpus_bataua	Oenocarpus_minor)	Prestoea_acuminata)	(((((((Sclerosperma_profizianum	Orania_palindan)	((((Iriartea_deltoidea	Reinhardtia_simplex)	Reinhardtia_gracilis)	(Reinhardtia_latisecta	Reinhardtia_paiewonskiana))	((Chamaedorea_seifrizii	(Elaeis_oleifera	Elaeis_guineensis))	(Bactris_major	Attalea_speciosa))))	(Leopoldinia_pulchra	Pelagodoxa_henryana))	Roystonea_regia)	((Pseudophoenix_vinifera	((Serenoa_repens	Phoenix_dactylifera)	Sabal_domingensis))	(Podococcus_barteri	Nypa_fruticans)))	(Dypsis_decaryi	(((Hydriastele_microspadix	(Veitchia_spiralis	Kentiopsis_piersoniorum))	(Dictyosperma_album	Heterospathe_cagayanensis))	Burretiokentia_grandiflora)))	Manicaria_saccifera)))	Calamus_caryotoides);
