# Supplementary material for: Data supporting the nuclear phylogenomics of the palm subfamily Arecoideae (Arecaceae)
Source: Data Brief. 2016 Mar 2;7:532–6. doi: 10.1016/j.dib.2016.02.063 (PMC4796708; doi:10.1016/j.dib.2016.02.063)
Supplement: Supplementary file 5 — Supplementary material [file mmc5.zip › RAxML_bootstrap.Elaeis_2164.raxml.tre]

(((Calamus_caryotoides	((Nypa_fruticans	Iriartea_deltoidea)	(Phoenix_dactylifera	Attalea_speciosa)))	((Chamaedorea_seifrizii	Pseudophoenix_vinifera)	(((((Reinhardtia_gracilis	Reinhardtia_simplex)	(Reinhardtia_paiewonskiana	Reinhardtia_latisecta))	(((((Pelagodoxa_henryana	Hydriastele_microspadix)	((Bactris_major	Prestoea_acuminata)	((Dypsis_decaryi	Kentiopsis_piersoniorum)	((Dictyosperma_album	Sabal_domingensis)	Veitchia_spiralis))))	Oenocarpus_minor)	Geonoma_undata)	Oenocarpus_bataua))	Orania_palindan)	(Heterospathe_cagayanensis	Roystonea_regia))))	Kingia_australis);
(((Chamaedorea_seifrizii	((((Kentiopsis_piersoniorum	(((((Hydriastele_microspadix	(Dictyosperma_album	Veitchia_spiralis))	Prestoea_acuminata)	Dypsis_decaryi)	((Oenocarpus_bataua	Oenocarpus_minor)	Orania_palindan))	(((Reinhardtia_gracilis	Reinhardtia_simplex)	(Reinhardtia_paiewonskiana	Reinhardtia_latisecta))	Geonoma_undata)))	(Pelagodoxa_henryana	Sabal_domingensis))	(Roystonea_regia	Heterospathe_cagayanensis))	(((Calamus_caryotoides	(Iriartea_deltoidea	Phoenix_dactylifera))	(Pseudophoenix_vinifera	Attalea_speciosa))	Nypa_fruticans)))	Bactris_major)	Kingia_australis);
((((Iriartea_deltoidea	(Calamus_caryotoides	(((Pelagodoxa_henryana	(Attalea_speciosa	(Pseudophoenix_vinifera	Sabal_domingensis)))	((((((((Dictyosperma_album	Dypsis_decaryi)	Kentiopsis_piersoniorum)	Veitchia_spiralis)	Hydriastele_microspadix)	Heterospathe_cagayanensis)	(Chamaedorea_seifrizii	((Reinhardtia_gracilis	Reinhardtia_simplex)	(Reinhardtia_paiewonskiana	Reinhardtia_latisecta))))	((Oenocarpus_bataua	Orania_palindan)	Oenocarpus_minor))	(Geonoma_undata	Prestoea_acuminata)))	(Nypa_fruticans	Roystonea_regia))))	Phoenix_dactylifera)	Bactris_major)	Kingia_australis);
((((((((Pelagodoxa_henryana	(Attalea_speciosa	Pseudophoenix_vinifera))	((Chamaedorea_seifrizii	((Reinhardtia_gracilis	Reinhardtia_simplex)	(Reinhardtia_paiewonskiana	Reinhardtia_latisecta)))	(((Prestoea_acuminata	Roystonea_regia)	((((Veitchia_spiralis	(Hydriastele_microspadix	Heterospathe_cagayanensis))	Dypsis_decaryi)	Kentiopsis_piersoniorum)	Dictyosperma_album))	((Oenocarpus_bataua	Oenocarpus_minor)	(Geonoma_undata	Orania_palindan)))))	Sabal_domingensis)	Iriartea_deltoidea)	(Calamus_caryotoides	Nypa_fruticans))	Phoenix_dactylifera)	Bactris_major)	Kingia_australis);
((((Iriartea_deltoidea	(((Attalea_speciosa	Pseudophoenix_vinifera)	((((Reinhardtia_gracilis	Reinhardtia_simplex)	(Reinhardtia_paiewonskiana	Reinhardtia_latisecta))	(((Pelagodoxa_henryana	(((Geonoma_undata	Prestoea_acuminata)	(((Heterospathe_cagayanensis	((Hydriastele_microspadix	Dictyosperma_album)	Veitchia_spiralis))	Dypsis_decaryi)	Kentiopsis_piersoniorum))	Oenocarpus_minor))	Oenocarpus_bataua)	Orania_palindan))	((Nypa_fruticans	Chamaedorea_seifrizii)	Roystonea_regia)))	(Sabal_domingensis	Calamus_caryotoides)))	Phoenix_dactylifera)	Bactris_major)	Kingia_australis);
(((((Phoenix_dactylifera	Iriartea_deltoidea)	((Nypa_fruticans	(Attalea_speciosa	Pseudophoenix_vinifera))	((((((Oenocarpus_bataua	Oenocarpus_minor)	((((Reinhardtia_gracilis	Reinhardtia_simplex)	(Reinhardtia_paiewonskiana	Reinhardtia_latisecta))	Orania_palindan)	(Prestoea_acuminata	((((Dictyosperma_album	Veitchia_spiralis)	Hydriastele_microspadix)	Dypsis_decaryi)	Kentiopsis_piersoniorum))))	Geonoma_undata)	Pelagodoxa_henryana)	(Sabal_domingensis	(Heterospathe_cagayanensis	Roystonea_regia)))	Chamaedorea_seifrizii)))	Calamus_caryotoides)	Bactris_major)	Kingia_australis);
((Pseudophoenix_vinifera	(Chamaedorea_seifrizii	((Sabal_domingensis	((Iriartea_deltoidea	(Calamus_caryotoides	(Attalea_speciosa	Phoenix_dactylifera)))	Nypa_fruticans))	((Roystonea_regia	(((Reinhardtia_gracilis	Reinhardtia_simplex)	(Reinhardtia_paiewonskiana	Reinhardtia_latisecta))	Orania_palindan))	(Oenocarpus_bataua	((Geonoma_undata	(((Heterospathe_cagayanensis	((Dictyosperma_album	(Dypsis_decaryi	Kentiopsis_piersoniorum))	Veitchia_spiralis))	Hydriastele_microspadix)	(Bactris_major	Prestoea_acuminata)))	(Oenocarpus_minor	Pelagodoxa_henryana)))))))	Kingia_australis);
((Calamus_caryotoides	((Iriartea_deltoidea	Phoenix_dactylifera)	(((Orania_palindan	((Sabal_domingensis	(Oenocarpus_bataua	(Pelagodoxa_henryana	((Oenocarpus_minor	Geonoma_undata)	(((Kentiopsis_piersoniorum	Dypsis_decaryi)	((Veitchia_spiralis	(Hydriastele_microspadix	Dictyosperma_album))	Heterospathe_cagayanensis))	(Bactris_major	Prestoea_acuminata))))))	((Reinhardtia_gracilis	Reinhardtia_simplex)	(Reinhardtia_paiewonskiana	Reinhardtia_latisecta))))	Chamaedorea_seifrizii)	((Roystonea_regia	Nypa_fruticans)	(Pseudophoenix_vinifera	Attalea_speciosa)))))	Kingia_australis);
((Phoenix_dactylifera	(((Sabal_domingensis	Iriartea_deltoidea)	(((Roystonea_regia	(Bactris_major	Prestoea_acuminata))	Nypa_fruticans)	((((Pseudophoenix_vinifera	Attalea_speciosa)	Pelagodoxa_henryana)	((((((Reinhardtia_gracilis	Reinhardtia_simplex)	(Reinhardtia_paiewonskiana	Reinhardtia_latisecta))	Geonoma_undata)	Orania_palindan)	Oenocarpus_bataua)	Oenocarpus_minor))	((((Dypsis_decaryi	((Dictyosperma_album	Veitchia_spiralis)	Kentiopsis_piersoniorum))	Hydriastele_microspadix)	Heterospathe_cagayanensis)	Chamaedorea_seifrizii))))	Calamus_caryotoides))	Kingia_australis);
((((Sabal_domingensis	Phoenix_dactylifera)	(((Heterospathe_cagayanensis	Iriartea_deltoidea)	(Chamaedorea_seifrizii	((((Pseudophoenix_vinifera	Attalea_speciosa)	Pelagodoxa_henryana)	Roystonea_regia)	((((Oenocarpus_bataua	Oenocarpus_minor)	(((Reinhardtia_gracilis	Reinhardtia_simplex)	(Reinhardtia_paiewonskiana	Reinhardtia_latisecta))	(Orania_palindan	Prestoea_acuminata)))	(((Dictyosperma_album	Veitchia_spiralis)	Hydriastele_microspadix)	Geonoma_undata))	(Kentiopsis_piersoniorum	Dypsis_decaryi)))))	(Nypa_fruticans	Calamus_caryotoides)))	Bactris_major)	Kingia_australis);
(((Calamus_caryotoides	((((((Orania_palindan	((Reinhardtia_simplex	Reinhardtia_gracilis)	(Reinhardtia_latisecta	Reinhardtia_paiewonskiana)))	((((((Sabal_domingensis	Heterospathe_cagayanensis)	(Hydriastele_microspadix	Dictyosperma_album))	Veitchia_spiralis)	(Dypsis_decaryi	Kentiopsis_piersoniorum))	(((Geonoma_undata	(Bactris_major	Prestoea_acuminata))	Pelagodoxa_henryana)	Oenocarpus_minor))	Oenocarpus_bataua))	Roystonea_regia)	((Pseudophoenix_vinifera	Attalea_speciosa)	Nypa_fruticans))	Iriartea_deltoidea)	Phoenix_dactylifera))	Chamaedorea_seifrizii)	Kingia_australis);
(((((Roystonea_regia	(Heterospathe_cagayanensis	((Orania_palindan	(Chamaedorea_seifrizii	((Reinhardtia_simplex	Reinhardtia_gracilis)	(Reinhardtia_latisecta	Reinhardtia_paiewonskiana))))	(((((Hydriastele_microspadix	((Veitchia_spiralis	Geonoma_undata)	(Bactris_major	Prestoea_acuminata)))	(Dictyosperma_album	(Sabal_domingensis	Pelagodoxa_henryana)))	(Oenocarpus_minor	Dypsis_decaryi))	Kentiopsis_piersoniorum)	Oenocarpus_bataua))))	(Nypa_fruticans	(Pseudophoenix_vinifera	Attalea_speciosa)))	(Phoenix_dactylifera	Iriartea_deltoidea))	Calamus_caryotoides)	Kingia_australis);
(((((Roystonea_regia	((Orania_palindan	((Reinhardtia_simplex	Reinhardtia_gracilis)	(Reinhardtia_latisecta	Reinhardtia_paiewonskiana)))	(((Dictyosperma_album	(((Hydriastele_microspadix	Veitchia_spiralis)	Kentiopsis_piersoniorum)	Heterospathe_cagayanensis))	Dypsis_decaryi)	(((Oenocarpus_bataua	Oenocarpus_minor)	(Sabal_domingensis	Geonoma_undata))	((Bactris_major	Prestoea_acuminata)	Pelagodoxa_henryana)))))	(((Pseudophoenix_vinifera	Attalea_speciosa)	Nypa_fruticans)	Chamaedorea_seifrizii))	(Phoenix_dactylifera	Iriartea_deltoidea))	Calamus_caryotoides)	Kingia_australis);
((((Roystonea_regia	((((((((Sabal_domingensis	Pelagodoxa_henryana)	(Bactris_major	Prestoea_acuminata))	Geonoma_undata)	Oenocarpus_minor)	(Dypsis_decaryi	(Kentiopsis_piersoniorum	(Heterospathe_cagayanensis	(Hydriastele_microspadix	(Dictyosperma_album	Veitchia_spiralis))))))	Oenocarpus_bataua)	Orania_palindan)	(Chamaedorea_seifrizii	((Reinhardtia_simplex	Reinhardtia_gracilis)	(Reinhardtia_latisecta	Reinhardtia_paiewonskiana)))))	(Nypa_fruticans	(Pseudophoenix_vinifera	Attalea_speciosa)))	((Phoenix_dactylifera	Iriartea_deltoidea)	Calamus_caryotoides))	Kingia_australis);
((Phoenix_dactylifera	(((Iriartea_deltoidea	(Pseudophoenix_vinifera	Attalea_speciosa))	(Nypa_fruticans	Chamaedorea_seifrizii))	(Calamus_caryotoides	(Roystonea_regia	((((((((Sabal_domingensis	Prestoea_acuminata)	(Bactris_major	Pelagodoxa_henryana))	Oenocarpus_minor)	Geonoma_undata)	(Dypsis_decaryi	(Kentiopsis_piersoniorum	(Heterospathe_cagayanensis	((Hydriastele_microspadix	Dictyosperma_album)	Veitchia_spiralis)))))	Oenocarpus_bataua)	Orania_palindan)	((Reinhardtia_simplex	Reinhardtia_gracilis)	(Reinhardtia_latisecta	Reinhardtia_paiewonskiana)))))))	Kingia_australis);
((((((Iriartea_deltoidea	Phoenix_dactylifera)	((Chamaedorea_seifrizii	(Roystonea_regia	((((((Sabal_domingensis	Geonoma_undata)	(Dypsis_decaryi	(Kentiopsis_piersoniorum	((Prestoea_acuminata	(Dictyosperma_album	Veitchia_spiralis))	Hydriastele_microspadix))))	((Oenocarpus_bataua	Oenocarpus_minor)	Pelagodoxa_henryana))	Orania_palindan)	((Reinhardtia_simplex	Reinhardtia_gracilis)	(Reinhardtia_latisecta	Reinhardtia_paiewonskiana)))	Heterospathe_cagayanensis)))	Nypa_fruticans))	Calamus_caryotoides)	(Pseudophoenix_vinifera	Attalea_speciosa))	Bactris_major)	Kingia_australis);
(((Bactris_major	Phoenix_dactylifera)	((Attalea_speciosa	((Pseudophoenix_vinifera	(Chamaedorea_seifrizii	((((((Sabal_domingensis	((Dypsis_decaryi	(Kentiopsis_piersoniorum	(Dictyosperma_album	Veitchia_spiralis)))	Prestoea_acuminata))	(Hydriastele_microspadix	Pelagodoxa_henryana))	((Oenocarpus_bataua	Oenocarpus_minor)	Geonoma_undata))	((Reinhardtia_simplex	Reinhardtia_gracilis)	Orania_palindan))	(Reinhardtia_latisecta	Reinhardtia_paiewonskiana))	(Heterospathe_cagayanensis	Roystonea_regia))))	Nypa_fruticans))	(Iriartea_deltoidea	Calamus_caryotoides)))	Kingia_australis);
((Pseudophoenix_vinifera	(((((Heterospathe_cagayanensis	Iriartea_deltoidea)	(Calamus_caryotoides	(Phoenix_dactylifera	Attalea_speciosa)))	((((Oenocarpus_bataua	Oenocarpus_minor)	Pelagodoxa_henryana)	((Kentiopsis_piersoniorum	Dypsis_decaryi)	((Veitchia_spiralis	Geonoma_undata)	((Sabal_domingensis	Prestoea_acuminata)	Dictyosperma_album))))	(((Nypa_fruticans	Bactris_major)	(Roystonea_regia	(Reinhardtia_latisecta	Reinhardtia_paiewonskiana)))	Orania_palindan)))	(Chamaedorea_seifrizii	Hydriastele_microspadix))	(Reinhardtia_simplex	Reinhardtia_gracilis)))	Kingia_australis);
((Pseudophoenix_vinifera	(((Pelagodoxa_henryana	((Roystonea_regia	(((Phoenix_dactylifera	Attalea_speciosa)	(Iriartea_deltoidea	Calamus_caryotoides))	Nypa_fruticans))	Heterospathe_cagayanensis))	(((Reinhardtia_latisecta	Reinhardtia_paiewonskiana)	Geonoma_undata)	((Veitchia_spiralis	((Reinhardtia_simplex	Reinhardtia_gracilis)	Orania_palindan))	((Oenocarpus_bataua	Oenocarpus_minor)	(((Dypsis_decaryi	(Kentiopsis_piersoniorum	Dictyosperma_album))	(Bactris_major	Prestoea_acuminata))	Hydriastele_microspadix)))))	(Sabal_domingensis	Chamaedorea_seifrizii)))	Kingia_australis);
((Phoenix_dactylifera	(((Nypa_fruticans	Calamus_caryotoides)	(Iriartea_deltoidea	Attalea_speciosa))	((Orania_palindan	(((Chamaedorea_seifrizii	((Reinhardtia_simplex	Reinhardtia_gracilis)	(Reinhardtia_latisecta	Reinhardtia_paiewonskiana)))	Sabal_domingensis)	((((Kentiopsis_piersoniorum	((Heterospathe_cagayanensis	(Hydriastele_microspadix	Veitchia_spiralis))	(Dictyosperma_album	Dypsis_decaryi)))	(Bactris_major	Prestoea_acuminata))	Pelagodoxa_henryana)	((Oenocarpus_bataua	Oenocarpus_minor)	(Pseudophoenix_vinifera	Geonoma_undata)))))	Roystonea_regia)))	Kingia_australis);
(((Calamus_caryotoides	(((((((Chamaedorea_seifrizii	((Reinhardtia_latisecta	Reinhardtia_paiewonskiana)	(Reinhardtia_gracilis	Reinhardtia_simplex)))	(((Geonoma_undata	(Oenocarpus_bataua	Oenocarpus_minor))	(((Dypsis_decaryi	Dictyosperma_album)	Kentiopsis_piersoniorum)	Hydriastele_microspadix))	((Veitchia_spiralis	((Sabal_domingensis	Pelagodoxa_henryana)	Prestoea_acuminata))	Heterospathe_cagayanensis)))	Orania_palindan)	Roystonea_regia)	(Nypa_fruticans	Pseudophoenix_vinifera))	(Attalea_speciosa	Phoenix_dactylifera))	Iriartea_deltoidea))	Bactris_major)	Kingia_australis);
(((Calamus_caryotoides	((((Pseudophoenix_vinifera	Attalea_speciosa)	(Nypa_fruticans	(((Roystonea_regia	Veitchia_spiralis)	(Prestoea_acuminata	(Heterospathe_cagayanensis	(Orania_palindan	(((Pelagodoxa_henryana	Hydriastele_microspadix)	Geonoma_undata)	((((Reinhardtia_latisecta	Reinhardtia_paiewonskiana)	(Reinhardtia_gracilis	Reinhardtia_simplex))	(Oenocarpus_bataua	Oenocarpus_minor))	((Dypsis_decaryi	Dictyosperma_album)	Kentiopsis_piersoniorum)))))))	Chamaedorea_seifrizii)))	Sabal_domingensis)	(Iriartea_deltoidea	Phoenix_dactylifera)))	Bactris_major)	Kingia_australis);
(((Calamus_caryotoides	((Nypa_fruticans	((((((Orania_palindan	Chamaedorea_seifrizii)	(((Dypsis_decaryi	((Oenocarpus_minor	(Kentiopsis_piersoniorum	(Geonoma_undata	Prestoea_acuminata)))	(Dictyosperma_album	Veitchia_spiralis)))	(Pelagodoxa_henryana	Hydriastele_microspadix))	Oenocarpus_bataua))	(((Pseudophoenix_vinifera	(Reinhardtia_gracilis	Reinhardtia_simplex))	(Reinhardtia_latisecta	Reinhardtia_paiewonskiana))	Sabal_domingensis))	Roystonea_regia)	(Iriartea_deltoidea	Phoenix_dactylifera))	Attalea_speciosa))	Heterospathe_cagayanensis))	Bactris_major)	Kingia_australis);
(((((Nypa_fruticans	(((((Orania_palindan	((((Dypsis_decaryi	((Geonoma_undata	Veitchia_spiralis)	Prestoea_acuminata))	(Dictyosperma_album	(Pelagodoxa_henryana	Hydriastele_microspadix)))	(Oenocarpus_minor	Kentiopsis_piersoniorum))	Oenocarpus_bataua))	((Reinhardtia_gracilis	Reinhardtia_simplex)	(Reinhardtia_latisecta	Reinhardtia_paiewonskiana)))	Pseudophoenix_vinifera)	Chamaedorea_seifrizii)	Sabal_domingensis))	Roystonea_regia)	((Heterospathe_cagayanensis	Iriartea_deltoidea)	((Phoenix_dactylifera	Attalea_speciosa)	Calamus_caryotoides)))	Bactris_major)	Kingia_australis);
((Bactris_major	((Phoenix_dactylifera	(((Nypa_fruticans	(((Attalea_speciosa	Pseudophoenix_vinifera)	(((((Reinhardtia_gracilis	Reinhardtia_simplex)	(Reinhardtia_latisecta	Reinhardtia_paiewonskiana))	Chamaedorea_seifrizii)	Orania_palindan)	((((Oenocarpus_bataua	Oenocarpus_minor)	(((Veitchia_spiralis	(Pelagodoxa_henryana	Hydriastele_microspadix))	Kentiopsis_piersoniorum)	(Geonoma_undata	(Dictyosperma_album	Prestoea_acuminata))))	Dypsis_decaryi)	Roystonea_regia)))	Heterospathe_cagayanensis))	Calamus_caryotoides)	Iriartea_deltoidea))	Sabal_domingensis))	Kingia_australis);
((Bactris_major	(Phoenix_dactylifera	((Sabal_domingensis	Calamus_caryotoides)	((Iriartea_deltoidea	(Nypa_fruticans	(Pseudophoenix_vinifera	Attalea_speciosa)))	(((Heterospathe_cagayanensis	((((Reinhardtia_gracilis	Reinhardtia_simplex)	(Reinhardtia_latisecta	Reinhardtia_paiewonskiana))	Orania_palindan)	((Geonoma_undata	(((Dypsis_decaryi	(Dictyosperma_album	Prestoea_acuminata))	((Veitchia_spiralis	(Pelagodoxa_henryana	Hydriastele_microspadix))	Kentiopsis_piersoniorum))	Oenocarpus_minor))	Oenocarpus_bataua)))	Roystonea_regia)	Chamaedorea_seifrizii)))))	Kingia_australis);
((Calamus_caryotoides	((Pseudophoenix_vinifera	Attalea_speciosa)	((Iriartea_deltoidea	Phoenix_dactylifera)	(Nypa_fruticans	(Chamaedorea_seifrizii	(Sabal_domingensis	(((((Reinhardtia_latisecta	Reinhardtia_paiewonskiana)	((Geonoma_undata	(((Pelagodoxa_henryana	Hydriastele_microspadix)	((((Dypsis_decaryi	Kentiopsis_piersoniorum)	Dictyosperma_album)	(Bactris_major	Prestoea_acuminata))	Veitchia_spiralis))	Oenocarpus_minor))	Oenocarpus_bataua))	(Orania_palindan	(Reinhardtia_gracilis	Reinhardtia_simplex)))	Heterospathe_cagayanensis)	Roystonea_regia)))))))	Kingia_australis);
((((((((Pseudophoenix_vinifera	Attalea_speciosa)	(((((Reinhardtia_latisecta	Reinhardtia_paiewonskiana)	(Reinhardtia_gracilis	Reinhardtia_simplex))	(Chamaedorea_seifrizii	Hydriastele_microspadix))	((Pelagodoxa_henryana	(Oenocarpus_minor	Oenocarpus_bataua))	((((Dypsis_decaryi	(Kentiopsis_piersoniorum	Dictyosperma_album))	(Bactris_major	Prestoea_acuminata))	Veitchia_spiralis)	Geonoma_undata)))	Orania_palindan))	((Heterospathe_cagayanensis	Iriartea_deltoidea)	Roystonea_regia))	Nypa_fruticans)	Phoenix_dactylifera)	Calamus_caryotoides)	Sabal_domingensis)	Kingia_australis);
(((Oenocarpus_minor	Oenocarpus_bataua)	(((Geonoma_undata	((Chamaedorea_seifrizii	(Reinhardtia_latisecta	Reinhardtia_paiewonskiana))	(Orania_palindan	(Reinhardtia_gracilis	Reinhardtia_simplex))))	(((Roystonea_regia	((Hydriastele_microspadix	(Attalea_speciosa	((Heterospathe_cagayanensis	Iriartea_deltoidea)	Pseudophoenix_vinifera)))	(Calamus_caryotoides	(Nypa_fruticans	(Bactris_major	Prestoea_acuminata)))))	(Sabal_domingensis	Phoenix_dactylifera))	Pelagodoxa_henryana))	((Dypsis_decaryi	(Kentiopsis_piersoniorum	Dictyosperma_album))	Veitchia_spiralis)))	Kingia_australis);
((Pseudophoenix_vinifera	(((Sabal_domingensis	Nypa_fruticans)	Attalea_speciosa)	(Calamus_caryotoides	(((Pelagodoxa_henryana	(Orania_palindan	((Veitchia_spiralis	((Hydriastele_microspadix	(Dypsis_decaryi	(Kentiopsis_piersoniorum	Dictyosperma_album)))	(Bactris_major	Prestoea_acuminata)))	(((Oenocarpus_minor	Oenocarpus_bataua)	Geonoma_undata)	(Chamaedorea_seifrizii	((Reinhardtia_gracilis	Reinhardtia_simplex)	(Reinhardtia_latisecta	Reinhardtia_paiewonskiana)))))))	(Heterospathe_cagayanensis	Roystonea_regia))	(Phoenix_dactylifera	Iriartea_deltoidea)))))	Kingia_australis);
((Phoenix_dactylifera	(((((Pseudophoenix_vinifera	Hydriastele_microspadix)	Attalea_speciosa)	(Heterospathe_cagayanensis	Iriartea_deltoidea))	(((Reinhardtia_paiewonskiana	Reinhardtia_latisecta)	(Chamaedorea_seifrizii	Sabal_domingensis))	((Roystonea_regia	(Nypa_fruticans	(Bactris_major	((Reinhardtia_gracilis	Reinhardtia_simplex)	Orania_palindan))))	((Kentiopsis_piersoniorum	(((Oenocarpus_minor	Dypsis_decaryi)	Geonoma_undata)	(Pelagodoxa_henryana	((Dictyosperma_album	Prestoea_acuminata)	Veitchia_spiralis))))	Oenocarpus_bataua))))	Calamus_caryotoides))	Kingia_australis);
((Calamus_caryotoides	((Pseudophoenix_vinifera	(Bactris_major	Attalea_speciosa))	(Nypa_fruticans	((Heterospathe_cagayanensis	Iriartea_deltoidea)	(Phoenix_dactylifera	(Roystonea_regia	((((Geonoma_undata	(((Prestoea_acuminata	((Hydriastele_microspadix	Veitchia_spiralis)	((Dypsis_decaryi	Kentiopsis_piersoniorum)	Dictyosperma_album)))	Oenocarpus_bataua)	Oenocarpus_minor))	(Orania_palindan	((Reinhardtia_gracilis	Reinhardtia_simplex)	(Reinhardtia_paiewonskiana	Reinhardtia_latisecta))))	Sabal_domingensis)	(Chamaedorea_seifrizii	Pelagodoxa_henryana))))))))	Kingia_australis);
((((Calamus_caryotoides	((Prestoea_acuminata	(Nypa_fruticans	(Phoenix_dactylifera	(Roystonea_regia	(Sabal_domingensis	(((Pelagodoxa_henryana	Hydriastele_microspadix)	Veitchia_spiralis)	(Oenocarpus_bataua	(Oenocarpus_minor	((((Chamaedorea_seifrizii	((Reinhardtia_gracilis	Reinhardtia_simplex)	(Reinhardtia_paiewonskiana	Reinhardtia_latisecta)))	Geonoma_undata)	Orania_palindan)	(Dypsis_decaryi	(Kentiopsis_piersoniorum	Dictyosperma_album)))))))))))	(Heterospathe_cagayanensis	Iriartea_deltoidea)))	(Pseudophoenix_vinifera	Attalea_speciosa))	Bactris_major)	Kingia_australis);
((((((Phoenix_dactylifera	Attalea_speciosa)	((Nypa_fruticans	(((Roystonea_regia	(Prestoea_acuminata	(((((Veitchia_spiralis	Heterospathe_cagayanensis)	((Hydriastele_microspadix	Dictyosperma_album)	Dypsis_decaryi))	Kentiopsis_piersoniorum)	((Oenocarpus_bataua	Oenocarpus_minor)	Orania_palindan))	(((Reinhardtia_paiewonskiana	Reinhardtia_latisecta)	(Reinhardtia_gracilis	Reinhardtia_simplex))	Geonoma_undata))))	(Pseudophoenix_vinifera	Pelagodoxa_henryana))	Chamaedorea_seifrizii))	Iriartea_deltoidea))	Calamus_caryotoides)	Sabal_domingensis)	Bactris_major)	Kingia_australis);
(((Calamus_caryotoides	((Phoenix_dactylifera	Attalea_speciosa)	((((Chamaedorea_seifrizii	(Roystonea_regia	Nypa_fruticans))	((((((Hydriastele_microspadix	(Veitchia_spiralis	Dictyosperma_album))	(Dypsis_decaryi	Kentiopsis_piersoniorum))	Heterospathe_cagayanensis)	(Bactris_major	Prestoea_acuminata))	((Orania_palindan	((Reinhardtia_paiewonskiana	Reinhardtia_latisecta)	(Reinhardtia_gracilis	Reinhardtia_simplex)))	Geonoma_undata))	(Oenocarpus_bataua	Oenocarpus_minor)))	(Pseudophoenix_vinifera	Pelagodoxa_henryana))	Iriartea_deltoidea)))	Sabal_domingensis)	Kingia_australis);
(((Oenocarpus_bataua	Oenocarpus_minor)	(((((Pseudophoenix_vinifera	Pelagodoxa_henryana)	(((Bactris_major	Phoenix_dactylifera)	Attalea_speciosa)	(Iriartea_deltoidea	Calamus_caryotoides)))	((Heterospathe_cagayanensis	((Dictyosperma_album	(Dypsis_decaryi	Kentiopsis_piersoniorum))	(Veitchia_spiralis	Hydriastele_microspadix)))	((Sabal_domingensis	(Prestoea_acuminata	Roystonea_regia))	Nypa_fruticans)))	(Orania_palindan	(Chamaedorea_seifrizii	((Reinhardtia_paiewonskiana	Reinhardtia_latisecta)	(Reinhardtia_gracilis	Reinhardtia_simplex)))))	Geonoma_undata))	Kingia_australis);
(((Pseudophoenix_vinifera	((Hydriastele_microspadix	Chamaedorea_seifrizii)	((((Attalea_speciosa	((Iriartea_deltoidea	Phoenix_dactylifera)	Calamus_caryotoides))	Roystonea_regia)	Sabal_domingensis)	(((Nypa_fruticans	Geonoma_undata)	(((((Dictyosperma_album	Dypsis_decaryi)	Kentiopsis_piersoniorum)	Veitchia_spiralis)	Prestoea_acuminata)	(Pelagodoxa_henryana	(Oenocarpus_minor	Oenocarpus_bataua))))	((((Reinhardtia_paiewonskiana	Reinhardtia_latisecta)	(Reinhardtia_gracilis	Reinhardtia_simplex))	Orania_palindan)	Heterospathe_cagayanensis)))))	Bactris_major)	Kingia_australis);
((Chamaedorea_seifrizii	((Roystonea_regia	(((Reinhardtia_paiewonskiana	Reinhardtia_latisecta)	(Reinhardtia_gracilis	Reinhardtia_simplex))	(Orania_palindan	((Oenocarpus_minor	Oenocarpus_bataua)	(((Bactris_major	Prestoea_acuminata)	((Dypsis_decaryi	((Heterospathe_cagayanensis	(Dictyosperma_album	Veitchia_spiralis))	Hydriastele_microspadix))	Kentiopsis_piersoniorum))	(Geonoma_undata	Pelagodoxa_henryana))))))	(Calamus_caryotoides	((Sabal_domingensis	((Nypa_fruticans	Pseudophoenix_vinifera)	Attalea_speciosa))	(Iriartea_deltoidea	Phoenix_dactylifera)))))	Kingia_australis);
((Chamaedorea_seifrizii	((((Sabal_domingensis	Roystonea_regia)	(((Reinhardtia_paiewonskiana	Reinhardtia_latisecta)	(Reinhardtia_gracilis	Reinhardtia_simplex))	((Oenocarpus_minor	(Oenocarpus_bataua	(Orania_palindan	((Dypsis_decaryi	(Heterospathe_cagayanensis	((Dictyosperma_album	Veitchia_spiralis)	Hydriastele_microspadix)))	Kentiopsis_piersoniorum))))	(Geonoma_undata	(Bactris_major	Prestoea_acuminata)))))	Pelagodoxa_henryana)	((Nypa_fruticans	Calamus_caryotoides)	(Iriartea_deltoidea	((Pseudophoenix_vinifera	Attalea_speciosa)	Phoenix_dactylifera)))))	Kingia_australis);
(((Iriartea_deltoidea	Phoenix_dactylifera)	(((((((Reinhardtia_paiewonskiana	Reinhardtia_latisecta)	(Reinhardtia_gracilis	Reinhardtia_simplex))	Orania_palindan)	(((((Heterospathe_cagayanensis	(((Veitchia_spiralis	Hydriastele_microspadix)	Dictyosperma_album)	(Dypsis_decaryi	Kentiopsis_piersoniorum)))	(Bactris_major	Prestoea_acuminata))	Geonoma_undata)	Oenocarpus_minor)	Oenocarpus_bataua))	Chamaedorea_seifrizii)	((Roystonea_regia	Nypa_fruticans)	(Pelagodoxa_henryana	((Pseudophoenix_vinifera	Sabal_domingensis)	Attalea_speciosa))))	Calamus_caryotoides))	Kingia_australis);
((Pseudophoenix_vinifera	((((((Calamus_caryotoides	((Bactris_major	Phoenix_dactylifera)	Attalea_speciosa))	(Iriartea_deltoidea	Sabal_domingensis))	Roystonea_regia)	(Nypa_fruticans	((((Prestoea_acuminata	Pelagodoxa_henryana)	(Geonoma_undata	(Dypsis_decaryi	(Kentiopsis_piersoniorum	(Heterospathe_cagayanensis	(Veitchia_spiralis	(Hydriastele_microspadix	Dictyosperma_album)))))))	(Oenocarpus_bataua	Oenocarpus_minor))	Orania_palindan)))	((Reinhardtia_latisecta	Reinhardtia_paiewonskiana)	(Reinhardtia_gracilis	Reinhardtia_simplex)))	Chamaedorea_seifrizii))	Kingia_australis);
(((Phoenix_dactylifera	((((Nypa_fruticans	(Attalea_speciosa	Pseudophoenix_vinifera))	((((((Geonoma_undata	(Oenocarpus_minor	((Pelagodoxa_henryana	Prestoea_acuminata)	((Dictyosperma_album	(Kentiopsis_piersoniorum	Dypsis_decaryi))	((Heterospathe_cagayanensis	Hydriastele_microspadix)	Veitchia_spiralis)))))	Oenocarpus_bataua)	Orania_palindan)	((Reinhardtia_latisecta	Reinhardtia_paiewonskiana)	(Reinhardtia_gracilis	Reinhardtia_simplex)))	Roystonea_regia)	Chamaedorea_seifrizii))	Calamus_caryotoides)	Iriartea_deltoidea))	(Sabal_domingensis	Bactris_major))	Kingia_australis);
((Nypa_fruticans	(Calamus_caryotoides	((Attalea_speciosa	Pseudophoenix_vinifera)	(((((((((Veitchia_spiralis	((Heterospathe_cagayanensis	Dictyosperma_album)	(Kentiopsis_piersoniorum	Dypsis_decaryi)))	Oenocarpus_minor)	((Pelagodoxa_henryana	Hydriastele_microspadix)	Prestoea_acuminata))	Geonoma_undata)	Oenocarpus_bataua)	Orania_palindan)	(Chamaedorea_seifrizii	((Reinhardtia_latisecta	Reinhardtia_paiewonskiana)	(Reinhardtia_gracilis	Reinhardtia_simplex))))	Roystonea_regia)	(((Bactris_major	Iriartea_deltoidea)	Phoenix_dactylifera)	Sabal_domingensis)))))	Kingia_australis);
(((((Iriartea_deltoidea	(((Roystonea_regia	((((Reinhardtia_latisecta	Reinhardtia_paiewonskiana)	(Reinhardtia_gracilis	Reinhardtia_simplex))	Orania_palindan)	(((Dictyosperma_album	((Dypsis_decaryi	((Geonoma_undata	((Pelagodoxa_henryana	Hydriastele_microspadix)	(Veitchia_spiralis	Prestoea_acuminata)))	Kentiopsis_piersoniorum))	Oenocarpus_minor))	Heterospathe_cagayanensis)	Oenocarpus_bataua)))	(Sabal_domingensis	Chamaedorea_seifrizii))	(Attalea_speciosa	Pseudophoenix_vinifera)))	Nypa_fruticans)	Calamus_caryotoides)	(Bactris_major	Phoenix_dactylifera))	Kingia_australis);
((((Nypa_fruticans	((Sabal_domingensis	(Roystonea_regia	((Orania_palindan	((Reinhardtia_latisecta	Reinhardtia_paiewonskiana)	(Reinhardtia_gracilis	Reinhardtia_simplex)))	((((Veitchia_spiralis	((Dypsis_decaryi	Dictyosperma_album)	Kentiopsis_piersoniorum))	Hydriastele_microspadix)	Heterospathe_cagayanensis)	((Bactris_major	Prestoea_acuminata)	((Geonoma_undata	Pelagodoxa_henryana)	(Oenocarpus_minor	Oenocarpus_bataua)))))))	((Attalea_speciosa	Pseudophoenix_vinifera)	Chamaedorea_seifrizii)))	Calamus_caryotoides)	(Iriartea_deltoidea	Phoenix_dactylifera))	Kingia_australis);
((Chamaedorea_seifrizii	(((((Iriartea_deltoidea	Phoenix_dactylifera)	((Pseudophoenix_vinifera	Attalea_speciosa)	Nypa_fruticans))	Calamus_caryotoides)	((Heterospathe_cagayanensis	Roystonea_regia)	((((((Geonoma_undata	((Bactris_major	Prestoea_acuminata)	(Dictyosperma_album	Veitchia_spiralis)))	(Orania_palindan	((Reinhardtia_latisecta	Reinhardtia_paiewonskiana)	(Reinhardtia_gracilis	Reinhardtia_simplex))))	Oenocarpus_minor)	Oenocarpus_bataua)	(Dypsis_decaryi	Kentiopsis_piersoniorum))	(Hydriastele_microspadix	Pelagodoxa_henryana))))	Sabal_domingensis))	Kingia_australis);
((Sabal_domingensis	(((Pseudophoenix_vinifera	Attalea_speciosa)	((Roystonea_regia	(((((Bactris_major	Prestoea_acuminata)	Pelagodoxa_henryana)	Geonoma_undata)	((Oenocarpus_bataua	Oenocarpus_minor)	(Heterospathe_cagayanensis	(Hydriastele_microspadix	((Dypsis_decaryi	Kentiopsis_piersoniorum)	(Dictyosperma_album	Veitchia_spiralis))))))	((Chamaedorea_seifrizii	((Reinhardtia_gracilis	Reinhardtia_simplex)	(Reinhardtia_latisecta	Reinhardtia_paiewonskiana)))	Orania_palindan)))	(Iriartea_deltoidea	Phoenix_dactylifera)))	(Calamus_caryotoides	Nypa_fruticans)))	Kingia_australis);
(((((Bactris_major	Phoenix_dactylifera)	Attalea_speciosa)	(Iriartea_deltoidea	Calamus_caryotoides))	(Roystonea_regia	(Orania_palindan	((((Heterospathe_cagayanensis	((Dypsis_decaryi	Dictyosperma_album)	Kentiopsis_piersoniorum))	Veitchia_spiralis)	(((Sabal_domingensis	Pelagodoxa_henryana)	Prestoea_acuminata)	(Geonoma_undata	(Oenocarpus_bataua	Oenocarpus_minor))))	(((Pseudophoenix_vinifera	Hydriastele_microspadix)	Chamaedorea_seifrizii)	(Nypa_fruticans	((Reinhardtia_gracilis	Reinhardtia_simplex)	(Reinhardtia_latisecta	Reinhardtia_paiewonskiana))))))))	Kingia_australis);
(((((((Phoenix_dactylifera	Attalea_speciosa)	Iriartea_deltoidea)	(Chamaedorea_seifrizii	((((Reinhardtia_gracilis	Reinhardtia_simplex)	(Reinhardtia_latisecta	Reinhardtia_paiewonskiana))	(((Dictyosperma_album	Orania_palindan)	((Oenocarpus_bataua	Oenocarpus_minor)	Kentiopsis_piersoniorum))	((Geonoma_undata	((((Veitchia_spiralis	Heterospathe_cagayanensis)	Roystonea_regia)	Prestoea_acuminata)	Sabal_domingensis))	((Pelagodoxa_henryana	Hydriastele_microspadix)	Dypsis_decaryi))))	Pseudophoenix_vinifera)))	Calamus_caryotoides)	Nypa_fruticans)	Bactris_major)	Kingia_australis);
((((((Sabal_domingensis	((Bactris_major	Chamaedorea_seifrizii)	(Pseudophoenix_vinifera	((Pelagodoxa_henryana	((Prestoea_acuminata	(((Hydriastele_microspadix	(Dictyosperma_album	(Dypsis_decaryi	Kentiopsis_piersoniorum)))	Veitchia_spiralis)	Heterospathe_cagayanensis))	(Geonoma_undata	(Oenocarpus_bataua	Oenocarpus_minor))))	((Orania_palindan	(Reinhardtia_gracilis	Reinhardtia_simplex))	(Reinhardtia_latisecta	Reinhardtia_paiewonskiana))))))	Roystonea_regia)	Attalea_speciosa)	(Nypa_fruticans	Calamus_caryotoides))	(Iriartea_deltoidea	Phoenix_dactylifera))	Kingia_australis);
(((Calamus_caryotoides	Sabal_domingensis)	((((Phoenix_dactylifera	Attalea_speciosa)	(((Pelagodoxa_henryana	((Pseudophoenix_vinifera	Geonoma_undata)	(((Dypsis_decaryi	(((Hydriastele_microspadix	(Veitchia_spiralis	Dictyosperma_album))	Heterospathe_cagayanensis)	Kentiopsis_piersoniorum))	(Chamaedorea_seifrizii	(Reinhardtia_latisecta	Reinhardtia_paiewonskiana)))	((Oenocarpus_bataua	Oenocarpus_minor)	((Reinhardtia_simplex	Reinhardtia_gracilis)	Orania_palindan)))))	(Bactris_major	Prestoea_acuminata))	Roystonea_regia))	Iriartea_deltoidea)	Nypa_fruticans))	Kingia_australis);
(((Sabal_domingensis	(Attalea_speciosa	(((Heterospathe_cagayanensis	Iriartea_deltoidea)	Calamus_caryotoides)	((Orania_palindan	(((Reinhardtia_simplex	Reinhardtia_gracilis)	Pseudophoenix_vinifera)	(Hydriastele_microspadix	Chamaedorea_seifrizii)))	(Roystonea_regia	((((((Oenocarpus_bataua	Oenocarpus_minor)	Kentiopsis_piersoniorum)	((Dypsis_decaryi	Pelagodoxa_henryana)	Geonoma_undata))	((Dictyosperma_album	Veitchia_spiralis)	Nypa_fruticans))	Prestoea_acuminata)	(Reinhardtia_latisecta	Reinhardtia_paiewonskiana)))))))	(Phoenix_dactylifera	Bactris_major))	Kingia_australis);
(((Calamus_caryotoides	(((Phoenix_dactylifera	Iriartea_deltoidea)	(Nypa_fruticans	(Pseudophoenix_vinifera	(Chamaedorea_seifrizii	(Roystonea_regia	(((Reinhardtia_simplex	Reinhardtia_gracilis)	(Reinhardtia_latisecta	Reinhardtia_paiewonskiana))	((Oenocarpus_bataua	(Sabal_domingensis	(((Oenocarpus_minor	(Geonoma_undata	Prestoea_acuminata))	(((Veitchia_spiralis	Hydriastele_microspadix)	Heterospathe_cagayanensis)	((Dypsis_decaryi	Kentiopsis_piersoniorum)	Dictyosperma_album)))	Pelagodoxa_henryana)))	Orania_palindan)))))))	Attalea_speciosa))	Bactris_major)	Kingia_australis);
((((((Nypa_fruticans	(Attalea_speciosa	Pseudophoenix_vinifera))	Sabal_domingensis)	(Chamaedorea_seifrizii	(((Reinhardtia_simplex	Reinhardtia_gracilis)	(Reinhardtia_latisecta	Reinhardtia_paiewonskiana))	((Orania_palindan	(Geonoma_undata	((Pelagodoxa_henryana	(Oenocarpus_minor	Oenocarpus_bataua))	(((Hydriastele_microspadix	(((Dypsis_decaryi	Kentiopsis_piersoniorum)	Dictyosperma_album)	Veitchia_spiralis))	Heterospathe_cagayanensis)	Prestoea_acuminata))))	Roystonea_regia))))	(Iriartea_deltoidea	Calamus_caryotoides))	(Bactris_major	Phoenix_dactylifera))	Kingia_australis);
((((Reinhardtia_latisecta	Reinhardtia_paiewonskiana)	(Geonoma_undata	((((Oenocarpus_bataua	Oenocarpus_minor)	(Kentiopsis_piersoniorum	(Chamaedorea_seifrizii	(((((Iriartea_deltoidea	Phoenix_dactylifera)	Calamus_caryotoides)	Sabal_domingensis)	(Pseudophoenix_vinifera	Attalea_speciosa))	(Nypa_fruticans	(Heterospathe_cagayanensis	Roystonea_regia))))))	(Dictyosperma_album	Dypsis_decaryi))	((Pelagodoxa_henryana	Hydriastele_microspadix)	(Prestoea_acuminata	(Veitchia_spiralis	(Orania_palindan	(Reinhardtia_simplex	Reinhardtia_gracilis))))))))	Bactris_major)	Kingia_australis);
((Bactris_major	(Sabal_domingensis	(((((Phoenix_dactylifera	Attalea_speciosa)	((Chamaedorea_seifrizii	Pseudophoenix_vinifera)	(Iriartea_deltoidea	(Calamus_caryotoides	Nypa_fruticans))))	(Heterospathe_cagayanensis	Roystonea_regia))	((((Geonoma_undata	Veitchia_spiralis)	((((Pelagodoxa_henryana	Dypsis_decaryi)	(Oenocarpus_bataua	Oenocarpus_minor))	Dictyosperma_album)	Kentiopsis_piersoniorum))	(Hydriastele_microspadix	Prestoea_acuminata))	((Reinhardtia_simplex	Reinhardtia_gracilis)	(Reinhardtia_latisecta	Reinhardtia_paiewonskiana))))	Orania_palindan)))	Kingia_australis);
((((((((((Oenocarpus_bataua	(((((Veitchia_spiralis	Hydriastele_microspadix)	Heterospathe_cagayanensis)	(Dictyosperma_album	(Kentiopsis_piersoniorum	Dypsis_decaryi)))	(Geonoma_undata	Oenocarpus_minor))	(Prestoea_acuminata	(Pseudophoenix_vinifera	Pelagodoxa_henryana))))	((Chamaedorea_seifrizii	((Reinhardtia_latisecta	Reinhardtia_paiewonskiana)	(Reinhardtia_simplex	Reinhardtia_gracilis)))	Bactris_major))	Orania_palindan)	Roystonea_regia)	Sabal_domingensis)	Iriartea_deltoidea)	(Phoenix_dactylifera	Attalea_speciosa))	Nypa_fruticans)	Calamus_caryotoides)	Kingia_australis);
((Pseudophoenix_vinifera	((((((((Reinhardtia_latisecta	Reinhardtia_paiewonskiana)	(Reinhardtia_simplex	Reinhardtia_gracilis))	Pelagodoxa_henryana)	(Orania_palindan	Roystonea_regia))	((Oenocarpus_minor	Oenocarpus_bataua)	Geonoma_undata))	(((((Dictyosperma_album	Kentiopsis_piersoniorum)	Dypsis_decaryi)	Veitchia_spiralis)	Hydriastele_microspadix)	Heterospathe_cagayanensis))	(((Bactris_major	Prestoea_acuminata)	((Attalea_speciosa	((Iriartea_deltoidea	Phoenix_dactylifera)	Calamus_caryotoides))	Nypa_fruticans))	Sabal_domingensis))	Chamaedorea_seifrizii))	Kingia_australis);
(((((Iriartea_deltoidea	Phoenix_dactylifera)	((Nypa_fruticans	((Pelagodoxa_henryana	(Roystonea_regia	((((Kentiopsis_piersoniorum	((((Veitchia_spiralis	Geonoma_undata)	Prestoea_acuminata)	(Dypsis_decaryi	Dictyosperma_album))	Oenocarpus_minor))	Oenocarpus_bataua)	((Hydriastele_microspadix	(Reinhardtia_latisecta	Reinhardtia_paiewonskiana))	(Orania_palindan	(Reinhardtia_simplex	Reinhardtia_gracilis))))	Heterospathe_cagayanensis)))	(Pseudophoenix_vinifera	(Chamaedorea_seifrizii	Sabal_domingensis))))	Attalea_speciosa))	Calamus_caryotoides)	Bactris_major)	Kingia_australis);
((((Iriartea_deltoidea	(Roystonea_regia	(((((((Veitchia_spiralis	(Hydriastele_microspadix	Dictyosperma_album))	Heterospathe_cagayanensis)	Kentiopsis_piersoniorum)	Dypsis_decaryi)	Prestoea_acuminata)	(((Oenocarpus_bataua	Oenocarpus_minor)	((Sabal_domingensis	Pseudophoenix_vinifera)	Pelagodoxa_henryana))	Geonoma_undata))	(Orania_palindan	((Reinhardtia_simplex	Reinhardtia_gracilis)	(Chamaedorea_seifrizii	(Reinhardtia_latisecta	Reinhardtia_paiewonskiana)))))))	(((Bactris_major	Phoenix_dactylifera)	Attalea_speciosa)	Nypa_fruticans))	Calamus_caryotoides)	Kingia_australis);
(((Phoenix_dactylifera	((((((Sabal_domingensis	(Chamaedorea_seifrizii	Pseudophoenix_vinifera))	((Roystonea_regia	((Orania_palindan	(Reinhardtia_simplex	Reinhardtia_gracilis))	(Reinhardtia_paiewonskiana	Reinhardtia_latisecta)))	((Prestoea_acuminata	(Heterospathe_cagayanensis	(((Dictyosperma_album	(Dypsis_decaryi	Kentiopsis_piersoniorum))	Hydriastele_microspadix)	Veitchia_spiralis)))	(Geonoma_undata	((Oenocarpus_bataua	Oenocarpus_minor)	Pelagodoxa_henryana)))))	Attalea_speciosa)	Calamus_caryotoides)	Nypa_fruticans)	Iriartea_deltoidea))	Bactris_major)	Kingia_australis);
((((Iriartea_deltoidea	Calamus_caryotoides)	(((Sabal_domingensis	Nypa_fruticans)	(Pseudophoenix_vinifera	Attalea_speciosa))	(Phoenix_dactylifera	(Chamaedorea_seifrizii	(((((Geonoma_undata	(((Hydriastele_microspadix	Heterospathe_cagayanensis)	(Dypsis_decaryi	(Kentiopsis_piersoniorum	(Veitchia_spiralis	Dictyosperma_album))))	Prestoea_acuminata))	((Orania_palindan	((Reinhardtia_simplex	Reinhardtia_gracilis)	(Reinhardtia_paiewonskiana	Reinhardtia_latisecta)))	Oenocarpus_bataua))	Oenocarpus_minor)	Pelagodoxa_henryana)	Roystonea_regia)))))	Bactris_major)	Kingia_australis);
(((((((Orania_palindan	(Chamaedorea_seifrizii	((Reinhardtia_simplex	Reinhardtia_gracilis)	(Reinhardtia_paiewonskiana	Reinhardtia_latisecta))))	(((Oenocarpus_bataua	Oenocarpus_minor)	((Prestoea_acuminata	Geonoma_undata)	((Hydriastele_microspadix	Pelagodoxa_henryana)	(Heterospathe_cagayanensis	(((Dictyosperma_album	Dypsis_decaryi)	Kentiopsis_piersoniorum)	Veitchia_spiralis)))))	Sabal_domingensis))	(Nypa_fruticans	Roystonea_regia))	(Pseudophoenix_vinifera	Attalea_speciosa))	(Calamus_caryotoides	(Phoenix_dactylifera	Iriartea_deltoidea)))	Bactris_major)	Kingia_australis);
((Phoenix_dactylifera	(((Chamaedorea_seifrizii	((Sabal_domingensis	Orania_palindan)	(((Oenocarpus_minor	(Roystonea_regia	Oenocarpus_bataua))	(((Reinhardtia_simplex	Reinhardtia_gracilis)	(Reinhardtia_paiewonskiana	Reinhardtia_latisecta))	(Geonoma_undata	(Bactris_major	Prestoea_acuminata))))	((Hydriastele_microspadix	Veitchia_spiralis)	(Heterospathe_cagayanensis	(Dypsis_decaryi	(Kentiopsis_piersoniorum	Dictyosperma_album)))))))	(Pelagodoxa_henryana	(Pseudophoenix_vinifera	(Nypa_fruticans	(Iriartea_deltoidea	Attalea_speciosa)))))	Calamus_caryotoides))	Kingia_australis);
((((Nypa_fruticans	(Sabal_domingensis	((((((Bactris_major	Prestoea_acuminata)	Geonoma_undata)	(((Oenocarpus_minor	Oenocarpus_bataua)	(Dypsis_decaryi	(Kentiopsis_piersoniorum	Dictyosperma_album)))	(((Chamaedorea_seifrizii	((Reinhardtia_simplex	Reinhardtia_gracilis)	(Reinhardtia_paiewonskiana	Reinhardtia_latisecta)))	Orania_palindan)	(Veitchia_spiralis	(Pelagodoxa_henryana	Hydriastele_microspadix)))))	Heterospathe_cagayanensis)	Roystonea_regia)	(Phoenix_dactylifera	Iriartea_deltoidea))))	(Pseudophoenix_vinifera	Attalea_speciosa))	Calamus_caryotoides)	Kingia_australis);
((((Nypa_fruticans	(Calamus_caryotoides	(Pseudophoenix_vinifera	(Chamaedorea_seifrizii	((((Reinhardtia_simplex	Reinhardtia_gracilis)	(Reinhardtia_paiewonskiana	Reinhardtia_latisecta))	(Orania_palindan	((((Heterospathe_cagayanensis	(((Dypsis_decaryi	(Kentiopsis_piersoniorum	Dictyosperma_album))	Veitchia_spiralis)	Hydriastele_microspadix))	(Bactris_major	Prestoea_acuminata))	(Geonoma_undata	(Oenocarpus_minor	Oenocarpus_bataua)))	Pelagodoxa_henryana)))	(Sabal_domingensis	Roystonea_regia))))))	Attalea_speciosa)	(Phoenix_dactylifera	Iriartea_deltoidea))	Kingia_australis);
((Calamus_caryotoides	(Nypa_fruticans	((((((Chamaedorea_seifrizii	((Reinhardtia_simplex	Reinhardtia_gracilis)	(Reinhardtia_paiewonskiana	Reinhardtia_latisecta)))	(Pelagodoxa_henryana	(((Oenocarpus_minor	Oenocarpus_bataua)	(Geonoma_undata	Veitchia_spiralis))	((Kentiopsis_piersoniorum	(Dictyosperma_album	Dypsis_decaryi))	(Bactris_major	Prestoea_acuminata)))))	(Orania_palindan	(Pseudophoenix_vinifera	Hydriastele_microspadix)))	(Heterospathe_cagayanensis	Roystonea_regia))	(Attalea_speciosa	(Sabal_domingensis	Phoenix_dactylifera)))	Iriartea_deltoidea)))	Kingia_australis);
((((((Nypa_fruticans	(Pseudophoenix_vinifera	Attalea_speciosa))	((Iriartea_deltoidea	Phoenix_dactylifera)	(Chamaedorea_seifrizii	(((Reinhardtia_paiewonskiana	Reinhardtia_latisecta)	(((Pelagodoxa_henryana	(Oenocarpus_minor	Oenocarpus_bataua))	(Geonoma_undata	((Veitchia_spiralis	((Heterospathe_cagayanensis	Hydriastele_microspadix)	(Dictyosperma_album	(Kentiopsis_piersoniorum	Dypsis_decaryi))))	Prestoea_acuminata)))	(Orania_palindan	(Reinhardtia_simplex	Reinhardtia_gracilis))))	Roystonea_regia))))	Calamus_caryotoides)	Sabal_domingensis)	Bactris_major)	Kingia_australis);
(((Calamus_caryotoides	(Phoenix_dactylifera	((Sabal_domingensis	((Bactris_major	Prestoea_acuminata)	(((((Geonoma_undata	Orania_palindan)	((((Kentiopsis_piersoniorum	Dypsis_decaryi)	(Veitchia_spiralis	Dictyosperma_album))	Hydriastele_microspadix)	Chamaedorea_seifrizii))	(Oenocarpus_minor	Oenocarpus_bataua))	((Reinhardtia_paiewonskiana	Reinhardtia_latisecta)	(Pelagodoxa_henryana	(Reinhardtia_simplex	Reinhardtia_gracilis))))	Nypa_fruticans)))	Roystonea_regia)))	((Heterospathe_cagayanensis	Iriartea_deltoidea)	(Pseudophoenix_vinifera	Attalea_speciosa)))	Kingia_australis);
(((Phoenix_dactylifera	(((((Sabal_domingensis	Orania_palindan)	(((((Kentiopsis_piersoniorum	Dypsis_decaryi)	(Veitchia_spiralis	(Hydriastele_microspadix	Dictyosperma_album)))	Heterospathe_cagayanensis)	(((Pelagodoxa_henryana	(Oenocarpus_minor	Oenocarpus_bataua))	Prestoea_acuminata)	Geonoma_undata))	(((Reinhardtia_paiewonskiana	Reinhardtia_latisecta)	(Reinhardtia_simplex	Reinhardtia_gracilis))	Chamaedorea_seifrizii)))	Roystonea_regia)	(Pseudophoenix_vinifera	(Attalea_speciosa	Iriartea_deltoidea)))	(Calamus_caryotoides	Nypa_fruticans)))	Bactris_major)	Kingia_australis);
((((((((Pseudophoenix_vinifera	Attalea_speciosa)	Pelagodoxa_henryana)	(((Prestoea_acuminata	Geonoma_undata)	(((Oenocarpus_minor	Oenocarpus_bataua)	((Veitchia_spiralis	(Hydriastele_microspadix	((Kentiopsis_piersoniorum	Dypsis_decaryi)	Dictyosperma_album)))	Heterospathe_cagayanensis))	(((Reinhardtia_latisecta	Reinhardtia_paiewonskiana)	(Reinhardtia_gracilis	Reinhardtia_simplex))	Orania_palindan)))	Chamaedorea_seifrizii))	((Sabal_domingensis	(Iriartea_deltoidea	Roystonea_regia))	Nypa_fruticans))	Calamus_caryotoides)	Phoenix_dactylifera)	Bactris_major)	Kingia_australis);
((((((((Hydriastele_microspadix	Chamaedorea_seifrizii)	Pseudophoenix_vinifera)	((((Oenocarpus_minor	Oenocarpus_bataua)	Dictyosperma_album)	(Kentiopsis_piersoniorum	(((Veitchia_spiralis	Geonoma_undata)	Prestoea_acuminata)	(Pelagodoxa_henryana	Dypsis_decaryi))))	(Orania_palindan	((Reinhardtia_latisecta	Reinhardtia_paiewonskiana)	(Reinhardtia_gracilis	Reinhardtia_simplex)))))	Roystonea_regia)	(Calamus_caryotoides	((Heterospathe_cagayanensis	Iriartea_deltoidea)	(Sabal_domingensis	(Nypa_fruticans	Attalea_speciosa)))))	Phoenix_dactylifera)	Bactris_major)	Kingia_australis);
(((Calamus_caryotoides	((Nypa_fruticans	Attalea_speciosa)	(((((Heterospathe_cagayanensis	Orania_palindan)	(Chamaedorea_seifrizii	((Reinhardtia_latisecta	Reinhardtia_paiewonskiana)	(Pseudophoenix_vinifera	(Reinhardtia_gracilis	Reinhardtia_simplex)))))	(Hydriastele_microspadix	((Oenocarpus_minor	Oenocarpus_bataua)	((Pelagodoxa_henryana	Dypsis_decaryi)	(Kentiopsis_piersoniorum	(Dictyosperma_album	(Prestoea_acuminata	(Veitchia_spiralis	Geonoma_undata))))))))	Roystonea_regia)	(Iriartea_deltoidea	(Bactris_major	Phoenix_dactylifera)))))	Sabal_domingensis)	Kingia_australis);
((((Pseudophoenix_vinifera	Chamaedorea_seifrizii)	(((((Sabal_domingensis	Attalea_speciosa)	Phoenix_dactylifera)	(Calamus_caryotoides	Iriartea_deltoidea))	(Nypa_fruticans	Roystonea_regia))	(((((Geonoma_undata	((Prestoea_acuminata	(Dypsis_decaryi	(Kentiopsis_piersoniorum	(Heterospathe_cagayanensis	(Dictyosperma_album	Veitchia_spiralis)))))	(Pelagodoxa_henryana	Hydriastele_microspadix)))	Oenocarpus_minor)	Oenocarpus_bataua)	((Reinhardtia_latisecta	Reinhardtia_paiewonskiana)	(Reinhardtia_gracilis	Reinhardtia_simplex)))	Orania_palindan)))	Bactris_major)	Kingia_australis);
(((Calamus_caryotoides	((Iriartea_deltoidea	(((Sabal_domingensis	Roystonea_regia)	((((Bactris_major	Prestoea_acuminata)	(((Oenocarpus_minor	Oenocarpus_bataua)	(Dypsis_decaryi	(Kentiopsis_piersoniorum	(Hydriastele_microspadix	((Heterospathe_cagayanensis	Dictyosperma_album)	Veitchia_spiralis)))))	(Pelagodoxa_henryana	Geonoma_undata)))	((Reinhardtia_latisecta	Reinhardtia_paiewonskiana)	(Reinhardtia_gracilis	Reinhardtia_simplex)))	Orania_palindan))	(Pseudophoenix_vinifera	Chamaedorea_seifrizii)))	(Attalea_speciosa	Phoenix_dactylifera)))	Nypa_fruticans)	Kingia_australis);
(((Nypa_fruticans	(Pseudophoenix_vinifera	Attalea_speciosa))	(((Iriartea_deltoidea	(Bactris_major	Phoenix_dactylifera))	(Chamaedorea_seifrizii	(Sabal_domingensis	(Roystonea_regia	(((Geonoma_undata	((Dypsis_decaryi	(Kentiopsis_piersoniorum	((Hydriastele_microspadix	(Dictyosperma_album	Veitchia_spiralis))	Heterospathe_cagayanensis)))	(((Oenocarpus_minor	Oenocarpus_bataua)	Pelagodoxa_henryana)	Prestoea_acuminata)))	((Reinhardtia_latisecta	Reinhardtia_paiewonskiana)	(Reinhardtia_gracilis	Reinhardtia_simplex)))	Orania_palindan)))))	Calamus_caryotoides))	Kingia_australis);
((((Iriartea_deltoidea	Phoenix_dactylifera)	((Nypa_fruticans	(Pseudophoenix_vinifera	Attalea_speciosa))	((((((Hydriastele_microspadix	Veitchia_spiralis)	((Dypsis_decaryi	(Dictyosperma_album	Kentiopsis_piersoniorum))	Heterospathe_cagayanensis))	(Bactris_major	Prestoea_acuminata))	((Oenocarpus_minor	Oenocarpus_bataua)	(((Reinhardtia_latisecta	Reinhardtia_paiewonskiana)	((Sabal_domingensis	Orania_palindan)	(Reinhardtia_gracilis	Reinhardtia_simplex)))	Geonoma_undata)))	(Chamaedorea_seifrizii	Pelagodoxa_henryana))	Roystonea_regia)))	Calamus_caryotoides)	Kingia_australis);
((Bactris_major	(Phoenix_dactylifera	((Iriartea_deltoidea	(((Attalea_speciosa	(Nypa_fruticans	Pseudophoenix_vinifera))	(((((((Orania_palindan	(Reinhardtia_gracilis	Reinhardtia_simplex))	Prestoea_acuminata)	((Reinhardtia_latisecta	Reinhardtia_paiewonskiana)	Pelagodoxa_henryana))	Geonoma_undata)	(Oenocarpus_minor	Oenocarpus_bataua))	(Roystonea_regia	(Veitchia_spiralis	(Dypsis_decaryi	((Heterospathe_cagayanensis	(Hydriastele_microspadix	Dictyosperma_album))	Kentiopsis_piersoniorum)))))	Chamaedorea_seifrizii))	Calamus_caryotoides))	Sabal_domingensis)))	Kingia_australis);
((Bactris_major	((Iriartea_deltoidea	Phoenix_dactylifera)	(((Nypa_fruticans	(((Pseudophoenix_vinifera	Pelagodoxa_henryana)	(Chamaedorea_seifrizii	(((Oenocarpus_minor	Oenocarpus_bataua)	Prestoea_acuminata)	(Orania_palindan	(((Dictyosperma_album	(Heterospathe_cagayanensis	Kentiopsis_piersoniorum))	((Veitchia_spiralis	Hydriastele_microspadix)	Dypsis_decaryi))	((((Sabal_domingensis	Reinhardtia_latisecta)	Reinhardtia_paiewonskiana)	(Reinhardtia_gracilis	Reinhardtia_simplex))	Geonoma_undata))))))	Roystonea_regia))	Attalea_speciosa)	Calamus_caryotoides)))	Kingia_australis);
((Bactris_major	(Calamus_caryotoides	(Iriartea_deltoidea	((Nypa_fruticans	((Pseudophoenix_vinifera	Chamaedorea_seifrizii)	(((((Reinhardtia_gracilis	Reinhardtia_simplex)	(Orania_palindan	Sabal_domingensis))	(Reinhardtia_latisecta	Reinhardtia_paiewonskiana))	((Prestoea_acuminata	Geonoma_undata)	((Oenocarpus_minor	Oenocarpus_bataua)	(Pelagodoxa_henryana	(Dypsis_decaryi	((Heterospathe_cagayanensis	((Hydriastele_microspadix	Dictyosperma_album)	Veitchia_spiralis))	Kentiopsis_piersoniorum))))))	Roystonea_regia)))	(Phoenix_dactylifera	Attalea_speciosa)))))	Kingia_australis);
(((((((Pelagodoxa_henryana	Hydriastele_microspadix)	((((Heterospathe_cagayanensis	Roystonea_regia)	((Veitchia_spiralis	(Sabal_domingensis	(Dypsis_decaryi	(Dictyosperma_album	Kentiopsis_piersoniorum))))	Prestoea_acuminata))	((Oenocarpus_bataua	Oenocarpus_minor)	Geonoma_undata))	((Chamaedorea_seifrizii	((Reinhardtia_latisecta	Reinhardtia_paiewonskiana)	(Reinhardtia_gracilis	Reinhardtia_simplex)))	Orania_palindan)))	((Iriartea_deltoidea	(Pseudophoenix_vinifera	Attalea_speciosa))	Nypa_fruticans))	Calamus_caryotoides)	Phoenix_dactylifera)	Bactris_major)	Kingia_australis);
((((((((Pseudophoenix_vinifera	Attalea_speciosa)	((Sabal_domingensis	((((Reinhardtia_latisecta	Reinhardtia_paiewonskiana)	(Orania_palindan	(Reinhardtia_simplex	Reinhardtia_gracilis)))	((Geonoma_undata	(Oenocarpus_minor	((Prestoea_acuminata	Pelagodoxa_henryana)	((Dictyosperma_album	(Kentiopsis_piersoniorum	Dypsis_decaryi))	(Heterospathe_cagayanensis	(Hydriastele_microspadix	Veitchia_spiralis))))))	Oenocarpus_bataua))	Roystonea_regia))	Chamaedorea_seifrizii))	Nypa_fruticans)	Iriartea_deltoidea)	Calamus_caryotoides)	Phoenix_dactylifera)	Bactris_major)	Kingia_australis);
(((((Calamus_caryotoides	(Phoenix_dactylifera	Attalea_speciosa))	((Nypa_fruticans	Roystonea_regia)	(((Orania_palindan	((Reinhardtia_simplex	Reinhardtia_gracilis)	(Reinhardtia_latisecta	Reinhardtia_paiewonskiana)))	((((Dictyosperma_album	Veitchia_spiralis)	(((Bactris_major	Prestoea_acuminata)	Geonoma_undata)	((Kentiopsis_piersoniorum	(Pelagodoxa_henryana	Dypsis_decaryi))	Oenocarpus_minor)))	Hydriastele_microspadix)	Oenocarpus_bataua))	(Pseudophoenix_vinifera	Chamaedorea_seifrizii))))	(Iriartea_deltoidea	Heterospathe_cagayanensis))	Sabal_domingensis)	Kingia_australis);
((Pseudophoenix_vinifera	(Chamaedorea_seifrizii	(((((((Bactris_major	Prestoea_acuminata)	(Veitchia_spiralis	(Kentiopsis_piersoniorum	(Dypsis_decaryi	Dictyosperma_album))))	(((Oenocarpus_bataua	Oenocarpus_minor)	Pelagodoxa_henryana)	Geonoma_undata))	(Reinhardtia_latisecta	Reinhardtia_paiewonskiana))	((((Sabal_domingensis	(Iriartea_deltoidea	Phoenix_dactylifera))	(Nypa_fruticans	Calamus_caryotoides))	Attalea_speciosa)	(Roystonea_regia	Heterospathe_cagayanensis)))	((Reinhardtia_simplex	Reinhardtia_gracilis)	Orania_palindan))	Hydriastele_microspadix)))	Kingia_australis);
((Calamus_caryotoides	((Iriartea_deltoidea	((Roystonea_regia	(((Reinhardtia_latisecta	Reinhardtia_paiewonskiana)	(Reinhardtia_simplex	Reinhardtia_gracilis))	((Geonoma_undata	(((Oenocarpus_bataua	Oenocarpus_minor)	((((Dictyosperma_album	Veitchia_spiralis)	Heterospathe_cagayanensis)	Hydriastele_microspadix)	(Dypsis_decaryi	Kentiopsis_piersoniorum)))	((Bactris_major	Prestoea_acuminata)	Pelagodoxa_henryana)))	Orania_palindan)))	(Nypa_fruticans	(Pseudophoenix_vinifera	(Sabal_domingensis	Chamaedorea_seifrizii)))))	(Phoenix_dactylifera	Attalea_speciosa)))	Kingia_australis);
((Pseudophoenix_vinifera	(Chamaedorea_seifrizii	((Phoenix_dactylifera	Attalea_speciosa)	((Calamus_caryotoides	((Sabal_domingensis	Nypa_fruticans)	Iriartea_deltoidea))	(Roystonea_regia	(((Reinhardtia_latisecta	Reinhardtia_paiewonskiana)	(Reinhardtia_simplex	Reinhardtia_gracilis))	(((((Geonoma_undata	(Bactris_major	Prestoea_acuminata))	Pelagodoxa_henryana)	(Oenocarpus_bataua	Oenocarpus_minor))	(((Dictyosperma_album	(Veitchia_spiralis	Hydriastele_microspadix))	(Dypsis_decaryi	Kentiopsis_piersoniorum))	Heterospathe_cagayanensis))	Orania_palindan)))))))	Kingia_australis);
(((Reinhardtia_latisecta	Reinhardtia_paiewonskiana)	((Reinhardtia_simplex	Reinhardtia_gracilis)	(Geonoma_undata	((((Hydriastele_microspadix	((Heterospathe_cagayanensis	(Dypsis_decaryi	(Kentiopsis_piersoniorum	Dictyosperma_album)))	Veitchia_spiralis))	Prestoea_acuminata)	((Oenocarpus_bataua	Oenocarpus_minor)	Orania_palindan))	(((Roystonea_regia	((Nypa_fruticans	(Sabal_domingensis	(Calamus_caryotoides	((Bactris_major	Phoenix_dactylifera)	Attalea_speciosa))))	Iriartea_deltoidea))	Pelagodoxa_henryana)	(Pseudophoenix_vinifera	Chamaedorea_seifrizii))))))	Kingia_australis);
(((Oenocarpus_bataua	Oenocarpus_minor)	(((((Reinhardtia_latisecta	Reinhardtia_paiewonskiana)	(Reinhardtia_simplex	Reinhardtia_gracilis))	Geonoma_undata)	(Orania_palindan	(((Hydriastele_microspadix	((Veitchia_spiralis	(Dypsis_decaryi	(Kentiopsis_piersoniorum	Dictyosperma_album)))	Heterospathe_cagayanensis))	Sabal_domingensis)	(Bactris_major	Prestoea_acuminata))))	((Roystonea_regia	(Calamus_caryotoides	((Iriartea_deltoidea	Phoenix_dactylifera)	((Nypa_fruticans	Chamaedorea_seifrizii)	Attalea_speciosa))))	(Pseudophoenix_vinifera	Pelagodoxa_henryana))))	Kingia_australis);
((((Iriartea_deltoidea	(Nypa_fruticans	Calamus_caryotoides))	(((Pseudophoenix_vinifera	Chamaedorea_seifrizii)	(((((((((Hydriastele_microspadix	Veitchia_spiralis)	(Heterospathe_cagayanensis	Dictyosperma_album))	Dypsis_decaryi)	Kentiopsis_piersoniorum)	Pelagodoxa_henryana)	(Oenocarpus_minor	(Sabal_domingensis	Oenocarpus_bataua)))	(Geonoma_undata	(Bactris_major	Prestoea_acuminata)))	Orania_palindan)	((Reinhardtia_latisecta	Reinhardtia_paiewonskiana)	(Reinhardtia_simplex	Reinhardtia_gracilis))))	Roystonea_regia))	(Phoenix_dactylifera	Attalea_speciosa))	Kingia_australis);
((Pseudophoenix_vinifera	((((Nypa_fruticans	Calamus_caryotoides)	((Iriartea_deltoidea	Phoenix_dactylifera)	Attalea_speciosa))	(((Roystonea_regia	Orania_palindan)	((Reinhardtia_latisecta	Reinhardtia_paiewonskiana)	(Reinhardtia_simplex	Reinhardtia_gracilis)))	((((Sabal_domingensis	(Bactris_major	Prestoea_acuminata))	(Hydriastele_microspadix	(Veitchia_spiralis	(Heterospathe_cagayanensis	((Dictyosperma_album	Dypsis_decaryi)	Kentiopsis_piersoniorum)))))	(Geonoma_undata	Pelagodoxa_henryana))	(Oenocarpus_minor	Oenocarpus_bataua))))	Chamaedorea_seifrizii))	Kingia_australis);
(((((Iriartea_deltoidea	(((Reinhardtia_paiewonskiana	Reinhardtia_latisecta)	(Pseudophoenix_vinifera	(Reinhardtia_simplex	Reinhardtia_gracilis)))	(((((((Dictyosperma_album	Kentiopsis_piersoniorum)	Dypsis_decaryi)	((Hydriastele_microspadix	Heterospathe_cagayanensis)	Veitchia_spiralis))	Prestoea_acuminata)	(((Sabal_domingensis	Geonoma_undata)	Pelagodoxa_henryana)	(Oenocarpus_bataua	Oenocarpus_minor)))	Orania_palindan)	(Roystonea_regia	(Chamaedorea_seifrizii	Nypa_fruticans)))))	(Phoenix_dactylifera	Attalea_speciosa))	Calamus_caryotoides)	Bactris_major)	Kingia_australis);
((((Iriartea_deltoidea	((((((Reinhardtia_paiewonskiana	Reinhardtia_latisecta)	(Reinhardtia_simplex	Reinhardtia_gracilis))	(Pseudophoenix_vinifera	Chamaedorea_seifrizii))	(Orania_palindan	(((Oenocarpus_minor	(Geonoma_undata	((((Dictyosperma_album	(Kentiopsis_piersoniorum	Dypsis_decaryi))	(Hydriastele_microspadix	Veitchia_spiralis))	(Sabal_domingensis	Heterospathe_cagayanensis))	Prestoea_acuminata)))	Pelagodoxa_henryana)	Oenocarpus_bataua)))	Roystonea_regia)	Nypa_fruticans))	((Bactris_major	Phoenix_dactylifera)	Attalea_speciosa))	Calamus_caryotoides)	Kingia_australis);
((((((Iriartea_deltoidea	Phoenix_dactylifera)	(((Hydriastele_microspadix	(Pseudophoenix_vinifera	Chamaedorea_seifrizii))	(((((Bactris_major	Prestoea_acuminata)	(Sabal_domingensis	((Dictyosperma_album	Dypsis_decaryi)	Kentiopsis_piersoniorum)))	Veitchia_spiralis)	Heterospathe_cagayanensis)	(Oenocarpus_minor	(((Orania_palindan	((Reinhardtia_latisecta	Reinhardtia_paiewonskiana)	(Reinhardtia_simplex	Reinhardtia_gracilis)))	(Geonoma_undata	Pelagodoxa_henryana))	Oenocarpus_bataua))))	Roystonea_regia))	Attalea_speciosa)	Nypa_fruticans)	Calamus_caryotoides)	Kingia_australis);
(((((Iriartea_deltoidea	Calamus_caryotoides)	Attalea_speciosa)	(Nypa_fruticans	(((Hydriastele_microspadix	(Pseudophoenix_vinifera	Chamaedorea_seifrizii))	((((Reinhardtia_latisecta	Reinhardtia_paiewonskiana)	(Reinhardtia_simplex	Reinhardtia_gracilis))	((Geonoma_undata	((Oenocarpus_minor	(Bactris_major	Prestoea_acuminata))	(((Dictyosperma_album	(Kentiopsis_piersoniorum	Dypsis_decaryi))	(Heterospathe_cagayanensis	(Veitchia_spiralis	Sabal_domingensis)))	Pelagodoxa_henryana)))	Oenocarpus_bataua))	Orania_palindan))	Roystonea_regia)))	Phoenix_dactylifera)	Kingia_australis);
(((Calamus_caryotoides	((((Orania_palindan	((((((Dictyosperma_album	Dypsis_decaryi)	Kentiopsis_piersoniorum)	Veitchia_spiralis)	(Bactris_major	Prestoea_acuminata))	(((Reinhardtia_latisecta	Reinhardtia_paiewonskiana)	(Reinhardtia_simplex	Reinhardtia_gracilis))	((Oenocarpus_bataua	Oenocarpus_minor)	Geonoma_undata)))	(Sabal_domingensis	(Hydriastele_microspadix	(Pseudophoenix_vinifera	Chamaedorea_seifrizii)))))	(Heterospathe_cagayanensis	Roystonea_regia))	Pelagodoxa_henryana)	(Iriartea_deltoidea	(Attalea_speciosa	Nypa_fruticans))))	Phoenix_dactylifera)	Kingia_australis);
(((((Calamus_caryotoides	((((((((Reinhardtia_latisecta	Reinhardtia_paiewonskiana)	(Reinhardtia_simplex	Reinhardtia_gracilis))	((((Dictyosperma_album	Dypsis_decaryi)	Kentiopsis_piersoniorum)	((Pelagodoxa_henryana	((Sabal_domingensis	(Bactris_major	Prestoea_acuminata))	Hydriastele_microspadix))	(Oenocarpus_bataua	Oenocarpus_minor)))	(Veitchia_spiralis	Geonoma_undata)))	Orania_palindan)	Heterospathe_cagayanensis)	Roystonea_regia)	(Pseudophoenix_vinifera	Chamaedorea_seifrizii))	Nypa_fruticans))	Attalea_speciosa)	Iriartea_deltoidea)	Phoenix_dactylifera)	Kingia_australis);
((Calamus_caryotoides	((((((((Reinhardtia_latisecta	Reinhardtia_paiewonskiana)	(Reinhardtia_simplex	Reinhardtia_gracilis))	(((Bactris_major	Prestoea_acuminata)	(((((Heterospathe_cagayanensis	Kentiopsis_piersoniorum)	((Dypsis_decaryi	Hydriastele_microspadix)	Veitchia_spiralis))	Dictyosperma_album)	((Sabal_domingensis	Geonoma_undata)	Pelagodoxa_henryana))	Oenocarpus_minor))	Oenocarpus_bataua))	Orania_palindan)	Roystonea_regia)	Chamaedorea_seifrizii)	((Attalea_speciosa	Pseudophoenix_vinifera)	Nypa_fruticans))	(Iriartea_deltoidea	Phoenix_dactylifera)))	Kingia_australis);
(((((Roystonea_regia	((((Nypa_fruticans	Orania_palindan)	((Reinhardtia_latisecta	Reinhardtia_paiewonskiana)	(Reinhardtia_simplex	Reinhardtia_gracilis)))	(((Pelagodoxa_henryana	Oenocarpus_minor)	((((Kentiopsis_piersoniorum	((Dypsis_decaryi	(Veitchia_spiralis	Heterospathe_cagayanensis))	Dictyosperma_album))	Prestoea_acuminata)	Sabal_domingensis)	Geonoma_undata))	Oenocarpus_bataua))	((Pseudophoenix_vinifera	Hydriastele_microspadix)	Chamaedorea_seifrizii)))	((Iriartea_deltoidea	Phoenix_dactylifera)	Calamus_caryotoides))	Attalea_speciosa)	Bactris_major)	Kingia_australis);
(((Orania_palindan	(((Geonoma_undata	Veitchia_spiralis)	(((Reinhardtia_latisecta	Reinhardtia_paiewonskiana)	Kentiopsis_piersoniorum)	(((Oenocarpus_bataua	(((Reinhardtia_simplex	Reinhardtia_gracilis)	Pseudophoenix_vinifera)	(Chamaedorea_seifrizii	(Sabal_domingensis	Hydriastele_microspadix))))	Oenocarpus_minor)	(Dictyosperma_album	(((((Iriartea_deltoidea	Attalea_speciosa)	(Calamus_caryotoides	((Heterospathe_cagayanensis	Roystonea_regia)	Phoenix_dactylifera)))	Pelagodoxa_henryana)	Nypa_fruticans)	Prestoea_acuminata)))))	Dypsis_decaryi))	Bactris_major)	Kingia_australis);
(((Calamus_caryotoides	Phoenix_dactylifera)	((((Heterospathe_cagayanensis	Iriartea_deltoidea)	Roystonea_regia)	((((Veitchia_spiralis	Geonoma_undata)	((Kentiopsis_piersoniorum	(Dictyosperma_album	(Sabal_domingensis	(Bactris_major	Prestoea_acuminata))))	((Oenocarpus_bataua	Oenocarpus_minor)	Pelagodoxa_henryana)))	Dypsis_decaryi)	((Chamaedorea_seifrizii	Hydriastele_microspadix)	(Orania_palindan	((Reinhardtia_simplex	Reinhardtia_gracilis)	(Reinhardtia_latisecta	Reinhardtia_paiewonskiana))))))	((Pseudophoenix_vinifera	Attalea_speciosa)	Nypa_fruticans)))	Kingia_australis);
(((Sabal_domingensis	(Calamus_caryotoides	((((Heterospathe_cagayanensis	Iriartea_deltoidea)	(Attalea_speciosa	Pseudophoenix_vinifera))	((Nypa_fruticans	(((Reinhardtia_gracilis	Reinhardtia_simplex)	(Reinhardtia_latisecta	Reinhardtia_paiewonskiana))	((((Oenocarpus_minor	Oenocarpus_bataua)	Pelagodoxa_henryana)	(Geonoma_undata	((((Kentiopsis_piersoniorum	Dypsis_decaryi)	(Dictyosperma_album	Veitchia_spiralis))	Hydriastele_microspadix)	Prestoea_acuminata)))	Orania_palindan)))	Chamaedorea_seifrizii))	Roystonea_regia)))	(Bactris_major	Phoenix_dactylifera))	Kingia_australis);
((Nypa_fruticans	((((Attalea_speciosa	Pseudophoenix_vinifera)	((Sabal_domingensis	(((((Oenocarpus_minor	Oenocarpus_bataua)	(((Reinhardtia_gracilis	Reinhardtia_simplex)	(Reinhardtia_latisecta	Reinhardtia_paiewonskiana))	Chamaedorea_seifrizii))	(Geonoma_undata	(Bactris_major	Prestoea_acuminata)))	(((((Dictyosperma_album	Veitchia_spiralis)	Hydriastele_microspadix)	Heterospathe_cagayanensis)	(Kentiopsis_piersoniorum	Dypsis_decaryi))	Orania_palindan))	Pelagodoxa_henryana))	Roystonea_regia))	(Iriartea_deltoidea	Phoenix_dactylifera))	Calamus_caryotoides))	Kingia_australis);
((((((Attalea_speciosa	Pseudophoenix_vinifera)	(Chamaedorea_seifrizii	(Roystonea_regia	((Heterospathe_cagayanensis	(((((Kentiopsis_piersoniorum	(Oenocarpus_minor	Oenocarpus_bataua))	(Geonoma_undata	(Prestoea_acuminata	Hydriastele_microspadix)))	((Veitchia_spiralis	((Dictyosperma_album	Sabal_domingensis)	Bactris_major))	Dypsis_decaryi))	Orania_palindan)	((Reinhardtia_gracilis	Reinhardtia_simplex)	(Reinhardtia_latisecta	Reinhardtia_paiewonskiana))))	Pelagodoxa_henryana))))	Nypa_fruticans)	(Iriartea_deltoidea	Calamus_caryotoides))	Phoenix_dactylifera)	Kingia_australis);
((Calamus_caryotoides	((Phoenix_dactylifera	((Attalea_speciosa	Pseudophoenix_vinifera)	((Bactris_major	Prestoea_acuminata)	((((Kentiopsis_piersoniorum	Dypsis_decaryi)	(Dictyosperma_album	Sabal_domingensis))	Geonoma_undata)	((Chamaedorea_seifrizii	((Reinhardtia_gracilis	Reinhardtia_simplex)	(Reinhardtia_latisecta	Reinhardtia_paiewonskiana)))	((((Oenocarpus_minor	Oenocarpus_bataua)	(Pelagodoxa_henryana	Hydriastele_microspadix))	Roystonea_regia)	((Nypa_fruticans	Veitchia_spiralis)	Orania_palindan)))))))	(Heterospathe_cagayanensis	Iriartea_deltoidea)))	Kingia_australis);
((((Phoenix_dactylifera	Attalea_speciosa)	(Iriartea_deltoidea	((Roystonea_regia	((Orania_palindan	(Chamaedorea_seifrizii	((Reinhardtia_gracilis	Reinhardtia_simplex)	(Reinhardtia_latisecta	Reinhardtia_paiewonskiana))))	((Pelagodoxa_henryana	Sabal_domingensis)	(Geonoma_undata	((Oenocarpus_minor	Oenocarpus_bataua)	((Heterospathe_cagayanensis	(((Dypsis_decaryi	(Kentiopsis_piersoniorum	Dictyosperma_album))	Veitchia_spiralis)	Hydriastele_microspadix))	(Bactris_major	Prestoea_acuminata)))))))	(Pseudophoenix_vinifera	Nypa_fruticans))))	Calamus_caryotoides)	Kingia_australis);
((Phoenix_dactylifera	(((Hydriastele_microspadix	((Iriartea_deltoidea	Heterospathe_cagayanensis)	(Pseudophoenix_vinifera	Attalea_speciosa)))	(Roystonea_regia	(Nypa_fruticans	(((((Pelagodoxa_henryana	Geonoma_undata)	(((Sabal_domingensis	(Kentiopsis_piersoniorum	(Dictyosperma_album	Dypsis_decaryi)))	(Bactris_major	Prestoea_acuminata))	Veitchia_spiralis))	(Oenocarpus_minor	Oenocarpus_bataua))	Orania_palindan)	(Chamaedorea_seifrizii	((Reinhardtia_gracilis	Reinhardtia_simplex)	(Reinhardtia_latisecta	Reinhardtia_paiewonskiana)))))))	Calamus_caryotoides))	Kingia_australis);
(((Bactris_major	Phoenix_dactylifera)	(((((Roystonea_regia	((Chamaedorea_seifrizii	((Sabal_domingensis	(Reinhardtia_gracilis	Reinhardtia_simplex))	Pseudophoenix_vinifera))	(Pelagodoxa_henryana	((Orania_palindan	(Reinhardtia_latisecta	Reinhardtia_paiewonskiana))	((Oenocarpus_bataua	Oenocarpus_minor)	(Geonoma_undata	(Hydriastele_microspadix	((Dictyosperma_album	Veitchia_spiralis)	(Dypsis_decaryi	Kentiopsis_piersoniorum)))))))))	((Iriartea_deltoidea	Heterospathe_cagayanensis)	Attalea_speciosa))	Nypa_fruticans)	Prestoea_acuminata)	Calamus_caryotoides))	Kingia_australis);
((((Attalea_speciosa	Phoenix_dactylifera)	((((Roystonea_regia	Nypa_fruticans)	((Chamaedorea_seifrizii	(Pseudophoenix_vinifera	Pelagodoxa_henryana))	(((((Reinhardtia_gracilis	Reinhardtia_simplex)	(Reinhardtia_latisecta	Reinhardtia_paiewonskiana))	Geonoma_undata)	((Oenocarpus_bataua	Oenocarpus_minor)	Orania_palindan))	(Hydriastele_microspadix	(Veitchia_spiralis	(Sabal_domingensis	(Prestoea_acuminata	((Kentiopsis_piersoniorum	Dypsis_decaryi)	Dictyosperma_album))))))))	(Iriartea_deltoidea	Heterospathe_cagayanensis))	Calamus_caryotoides))	Bactris_major)	Kingia_australis);
(((Oenocarpus_bataua	Oenocarpus_minor)	(Geonoma_undata	((Reinhardtia_latisecta	Reinhardtia_paiewonskiana)	(((((Sabal_domingensis	(Nypa_fruticans	Roystonea_regia))	((Calamus_caryotoides	(Attalea_speciosa	Phoenix_dactylifera))	Iriartea_deltoidea))	(Chamaedorea_seifrizii	(Pseudophoenix_vinifera	Pelagodoxa_henryana)))	((Bactris_major	Prestoea_acuminata)	(Orania_palindan	(Reinhardtia_gracilis	Reinhardtia_simplex))))	(Heterospathe_cagayanensis	((Veitchia_spiralis	(Hydriastele_microspadix	Dictyosperma_album))	(Dypsis_decaryi	Kentiopsis_piersoniorum)))))))	Kingia_australis);
((Oenocarpus_bataua	((((Veitchia_spiralis	Geonoma_undata)	((((Nypa_fruticans	((((Calamus_caryotoides	(Attalea_speciosa	Phoenix_dactylifera))	Iriartea_deltoidea)	Roystonea_regia)	Orania_palindan))	(Reinhardtia_latisecta	Reinhardtia_paiewonskiana))	(Heterospathe_cagayanensis	((Hydriastele_microspadix	Pseudophoenix_vinifera)	((Reinhardtia_gracilis	Reinhardtia_simplex)	(Sabal_domingensis	Chamaedorea_seifrizii)))))	(((Bactris_major	Prestoea_acuminata)	Dictyosperma_album)	(Dypsis_decaryi	Kentiopsis_piersoniorum))))	Pelagodoxa_henryana)	Oenocarpus_minor))	Kingia_australis);
((((((Heterospathe_cagayanensis	Roystonea_regia)	(((((Reinhardtia_gracilis	Reinhardtia_simplex)	(Reinhardtia_paiewonskiana	Reinhardtia_latisecta))	Chamaedorea_seifrizii)	Orania_palindan)	(((Oenocarpus_minor	(((Dypsis_decaryi	(Dictyosperma_album	Kentiopsis_piersoniorum))	(Veitchia_spiralis	(Bactris_major	Prestoea_acuminata)))	((Hydriastele_microspadix	Pelagodoxa_henryana)	Geonoma_undata)))	Sabal_domingensis)	Oenocarpus_bataua)))	Phoenix_dactylifera)	Calamus_caryotoides)	((Iriartea_deltoidea	(Nypa_fruticans	Pseudophoenix_vinifera))	Attalea_speciosa))	Kingia_australis);
((((((Roystonea_regia	(((Geonoma_undata	Sabal_domingensis)	((Oenocarpus_bataua	Oenocarpus_minor)	((Orania_palindan	((Reinhardtia_gracilis	Reinhardtia_simplex)	(Reinhardtia_paiewonskiana	Reinhardtia_latisecta)))	((Heterospathe_cagayanensis	(Hydriastele_microspadix	(Kentiopsis_piersoniorum	(Dypsis_decaryi	(Veitchia_spiralis	Dictyosperma_album)))))	Prestoea_acuminata))))	Pelagodoxa_henryana))	((Iriartea_deltoidea	((Phoenix_dactylifera	Attalea_speciosa)	Calamus_caryotoides))	Nypa_fruticans))	Pseudophoenix_vinifera)	Chamaedorea_seifrizii)	Bactris_major)	Kingia_australis);
((((Pelagodoxa_henryana	(Roystonea_regia	(((Oenocarpus_bataua	Oenocarpus_minor)	(((Reinhardtia_paiewonskiana	Reinhardtia_latisecta)	Geonoma_undata)	((((((Dictyosperma_album	Dypsis_decaryi)	Kentiopsis_piersoniorum)	Heterospathe_cagayanensis)	Veitchia_spiralis)	Hydriastele_microspadix)	((Bactris_major	Prestoea_acuminata)	(Orania_palindan	(Reinhardtia_gracilis	Reinhardtia_simplex))))))	Sabal_domingensis)))	((((Pseudophoenix_vinifera	Attalea_speciosa)	(Iriartea_deltoidea	Phoenix_dactylifera))	Calamus_caryotoides)	Nypa_fruticans))	Chamaedorea_seifrizii)	Kingia_australis);
((((Nypa_fruticans	(Sabal_domingensis	(Iriartea_deltoidea	(Phoenix_dactylifera	((((Orania_palindan	(((((Heterospathe_cagayanensis	((Kentiopsis_piersoniorum	Dypsis_decaryi)	Dictyosperma_album))	Hydriastele_microspadix)	Veitchia_spiralis)	(Bactris_major	Prestoea_acuminata))	(((Oenocarpus_bataua	Oenocarpus_minor)	Geonoma_undata)	((Reinhardtia_gracilis	Reinhardtia_simplex)	(Reinhardtia_paiewonskiana	Reinhardtia_latisecta)))))	Pelagodoxa_henryana)	Roystonea_regia)	Chamaedorea_seifrizii)))))	(Pseudophoenix_vinifera	Attalea_speciosa))	Calamus_caryotoides)	Kingia_australis);
(((Iriartea_deltoidea	(Calamus_caryotoides	((Phoenix_dactylifera	Attalea_speciosa)	(Nypa_fruticans	((Roystonea_regia	(Bactris_major	Prestoea_acuminata))	(((Orania_palindan	((Chamaedorea_seifrizii	((Reinhardtia_gracilis	Reinhardtia_simplex)	(Reinhardtia_paiewonskiana	Reinhardtia_latisecta)))	Pelagodoxa_henryana))	((Oenocarpus_bataua	Oenocarpus_minor)	((Hydriastele_microspadix	((Dictyosperma_album	Heterospathe_cagayanensis)	Veitchia_spiralis))	(Kentiopsis_piersoniorum	Dypsis_decaryi))))	(Pseudophoenix_vinifera	Geonoma_undata)))))))	Sabal_domingensis)	Kingia_australis);
((((((Phoenix_dactylifera	(((Orania_palindan	(Pelagodoxa_henryana	(((Oenocarpus_bataua	Oenocarpus_minor)	(((Dypsis_decaryi	Kentiopsis_piersoniorum)	(Heterospathe_cagayanensis	(Hydriastele_microspadix	(Dictyosperma_album	Veitchia_spiralis))))	Prestoea_acuminata))	Geonoma_undata)))	((Reinhardtia_paiewonskiana	Reinhardtia_latisecta)	(Chamaedorea_seifrizii	(Reinhardtia_gracilis	Reinhardtia_simplex))))	Roystonea_regia))	Nypa_fruticans)	Calamus_caryotoides)	(Iriartea_deltoidea	(Sabal_domingensis	(Pseudophoenix_vinifera	Attalea_speciosa))))	Bactris_major)	Kingia_australis);
((((Attalea_speciosa	Phoenix_dactylifera)	Calamus_caryotoides)	(Sabal_domingensis	(((Heterospathe_cagayanensis	Iriartea_deltoidea)	(((Orania_palindan	((((Pelagodoxa_henryana	(Oenocarpus_bataua	Oenocarpus_minor))	(Bactris_major	Prestoea_acuminata))	(Veitchia_spiralis	Geonoma_undata))	((Kentiopsis_piersoniorum	Dypsis_decaryi)	Dictyosperma_album)))	(((Hydriastele_microspadix	Pseudophoenix_vinifera)	Chamaedorea_seifrizii)	((Reinhardtia_gracilis	Reinhardtia_simplex)	(Reinhardtia_paiewonskiana	Reinhardtia_latisecta))))	Roystonea_regia))	Nypa_fruticans)))	Kingia_australis);
(((((Phoenix_dactylifera	(Pseudophoenix_vinifera	Attalea_speciosa))	(Iriartea_deltoidea	(Sabal_domingensis	(Chamaedorea_seifrizii	(((((Bactris_major	Prestoea_acuminata)	(Pelagodoxa_henryana	(Reinhardtia_gracilis	Reinhardtia_simplex)))	Orania_palindan)	((Geonoma_undata	Roystonea_regia)	((Heterospathe_cagayanensis	((((Veitchia_spiralis	Dictyosperma_album)	Dypsis_decaryi)	Hydriastele_microspadix)	Kentiopsis_piersoniorum))	(Oenocarpus_bataua	Oenocarpus_minor))))	(Reinhardtia_paiewonskiana	Reinhardtia_latisecta))))))	Nypa_fruticans)	Calamus_caryotoides)	Kingia_australis);
((((Phoenix_dactylifera	(Pseudophoenix_vinifera	Attalea_speciosa))	(Iriartea_deltoidea	(Calamus_caryotoides	(Nypa_fruticans	((Chamaedorea_seifrizii	(Roystonea_regia	((((Dypsis_decaryi	((Heterospathe_cagayanensis	(Dictyosperma_album	Veitchia_spiralis))	Hydriastele_microspadix))	Kentiopsis_piersoniorum)	((Prestoea_acuminata	Geonoma_undata)	(Pelagodoxa_henryana	(Oenocarpus_bataua	Oenocarpus_minor))))	(((Reinhardtia_paiewonskiana	Reinhardtia_latisecta)	(Reinhardtia_gracilis	Reinhardtia_simplex))	Orania_palindan))))	Sabal_domingensis)))))	Bactris_major)	Kingia_australis);
(((Calamus_caryotoides	(((((Iriartea_deltoidea	Nypa_fruticans)	Pseudophoenix_vinifera)	Attalea_speciosa)	(Chamaedorea_seifrizii	((Heterospathe_cagayanensis	(Sabal_domingensis	Roystonea_regia))	(((((((Veitchia_spiralis	((Kentiopsis_piersoniorum	Dypsis_decaryi)	Dictyosperma_album))	Prestoea_acuminata)	Geonoma_undata)	Oenocarpus_minor)	(Hydriastele_microspadix	Pelagodoxa_henryana))	Oenocarpus_bataua)	(((Reinhardtia_paiewonskiana	Reinhardtia_latisecta)	(Reinhardtia_gracilis	Reinhardtia_simplex))	Orania_palindan)))))	Phoenix_dactylifera))	Bactris_major)	Kingia_australis);
((Orania_palindan	(((((Prestoea_acuminata	(Pseudophoenix_vinifera	Pelagodoxa_henryana))	((((Hydriastele_microspadix	Veitchia_spiralis)	((Dictyosperma_album	(Dypsis_decaryi	Kentiopsis_piersoniorum))	(Sabal_domingensis	Heterospathe_cagayanensis)))	Geonoma_undata)	Oenocarpus_minor))	Oenocarpus_bataua)	((Reinhardtia_simplex	Reinhardtia_gracilis)	(Reinhardtia_latisecta	Reinhardtia_paiewonskiana)))	(Roystonea_regia	((Attalea_speciosa	(Nypa_fruticans	Chamaedorea_seifrizii))	((Iriartea_deltoidea	(Bactris_major	Phoenix_dactylifera))	Calamus_caryotoides)))))	Kingia_australis);
((Chamaedorea_seifrizii	(((Nypa_fruticans	Iriartea_deltoidea)	Calamus_caryotoides)	((((((Reinhardtia_simplex	Reinhardtia_gracilis)	(Reinhardtia_latisecta	Reinhardtia_paiewonskiana))	Bactris_major)	(((((Oenocarpus_bataua	Oenocarpus_minor)	(Hydriastele_microspadix	(((Dictyosperma_album	(Dypsis_decaryi	Kentiopsis_piersoniorum))	Veitchia_spiralis)	Heterospathe_cagayanensis)))	Geonoma_undata)	((Prestoea_acuminata	Sabal_domingensis)	(Pseudophoenix_vinifera	Pelagodoxa_henryana)))	Orania_palindan))	Roystonea_regia)	(Phoenix_dactylifera	Attalea_speciosa))))	Kingia_australis);
((Calamus_caryotoides	((Phoenix_dactylifera	Attalea_speciosa)	((Nypa_fruticans	(Roystonea_regia	(Sabal_domingensis	(((((((Dictyosperma_album	(Dypsis_decaryi	Kentiopsis_piersoniorum))	Heterospathe_cagayanensis)	Veitchia_spiralis)	Hydriastele_microspadix)	(Bactris_major	Prestoea_acuminata))	(((Oenocarpus_bataua	Oenocarpus_minor)	Geonoma_undata)	((Chamaedorea_seifrizii	((Reinhardtia_simplex	Reinhardtia_gracilis)	(Reinhardtia_latisecta	Reinhardtia_paiewonskiana)))	Orania_palindan)))	(Pseudophoenix_vinifera	Pelagodoxa_henryana)))))	Iriartea_deltoidea)))	Kingia_australis);
((((Phoenix_dactylifera	Iriartea_deltoidea)	((Attalea_speciosa	((Sabal_domingensis	(((Dypsis_decaryi	(Kentiopsis_piersoniorum	(((Dictyosperma_album	Veitchia_spiralis)	Hydriastele_microspadix)	Heterospathe_cagayanensis)))	((Geonoma_undata	(Oenocarpus_bataua	Oenocarpus_minor))	((Orania_palindan	Prestoea_acuminata)	((Reinhardtia_latisecta	Reinhardtia_paiewonskiana)	(Reinhardtia_simplex	Reinhardtia_gracilis)))))	(Chamaedorea_seifrizii	(Pseudophoenix_vinifera	Pelagodoxa_henryana))))	(Roystonea_regia	Nypa_fruticans)))	Calamus_caryotoides))	Bactris_major)	Kingia_australis);
(((Calamus_caryotoides	((((((Chamaedorea_seifrizii	Roystonea_regia)	(Orania_palindan	(((Hydriastele_microspadix	Pseudophoenix_vinifera)	((Reinhardtia_simplex	Reinhardtia_gracilis)	(Reinhardtia_latisecta	Reinhardtia_paiewonskiana)))	((Pelagodoxa_henryana	(Dypsis_decaryi	(Kentiopsis_piersoniorum	(Dictyosperma_album	Veitchia_spiralis))))	((Oenocarpus_bataua	Oenocarpus_minor)	(Geonoma_undata	(Bactris_major	Prestoea_acuminata)))))))	Nypa_fruticans)	Heterospathe_cagayanensis)	Attalea_speciosa)	(Phoenix_dactylifera	Iriartea_deltoidea)))	Sabal_domingensis)	Kingia_australis);
(((Orania_palindan	((((Roystonea_regia	Heterospathe_cagayanensis)	(Chamaedorea_seifrizii	(((Iriartea_deltoidea	Nypa_fruticans)	(Sabal_domingensis	(Phoenix_dactylifera	(Pseudophoenix_vinifera	Attalea_speciosa))))	Calamus_caryotoides)))	(((Hydriastele_microspadix	Pelagodoxa_henryana)	Geonoma_undata)	((Oenocarpus_bataua	Oenocarpus_minor)	(Veitchia_spiralis	(Prestoea_acuminata	(Dypsis_decaryi	(Dictyosperma_album	Kentiopsis_piersoniorum)))))))	((Reinhardtia_simplex	Reinhardtia_gracilis)	(Reinhardtia_latisecta	Reinhardtia_paiewonskiana))))	Bactris_major)	Kingia_australis);
(((((Calamus_caryotoides	(Nypa_fruticans	((Phoenix_dactylifera	(Pseudophoenix_vinifera	Attalea_speciosa))	Iriartea_deltoidea)))	((((((Veitchia_spiralis	(Hydriastele_microspadix	Pelagodoxa_henryana))	(Dypsis_decaryi	(Dictyosperma_album	Kentiopsis_piersoniorum)))	((Oenocarpus_bataua	Oenocarpus_minor)	(Geonoma_undata	Prestoea_acuminata)))	((Reinhardtia_simplex	Reinhardtia_gracilis)	(Reinhardtia_latisecta	Reinhardtia_paiewonskiana)))	Orania_palindan)	((Sabal_domingensis	Roystonea_regia)	Heterospathe_cagayanensis)))	Chamaedorea_seifrizii)	Bactris_major)	Kingia_australis);
(((((Calamus_caryotoides	(((Reinhardtia_latisecta	Reinhardtia_paiewonskiana)	((Orania_palindan	((Oenocarpus_bataua	Oenocarpus_minor)	(Geonoma_undata	((Dypsis_decaryi	(Kentiopsis_piersoniorum	((Veitchia_spiralis	(Hydriastele_microspadix	Pelagodoxa_henryana))	(Heterospathe_cagayanensis	Dictyosperma_album))))	(Bactris_major	Prestoea_acuminata)))))	(Reinhardtia_simplex	Reinhardtia_gracilis)))	(Sabal_domingensis	Roystonea_regia)))	(Iriartea_deltoidea	Phoenix_dactylifera))	((Attalea_speciosa	Pseudophoenix_vinifera)	Nypa_fruticans))	Chamaedorea_seifrizii)	Kingia_australis);
((Phoenix_dactylifera	(Calamus_caryotoides	((Nypa_fruticans	(((Sabal_domingensis	Attalea_speciosa)	Pseudophoenix_vinifera)	((((Reinhardtia_latisecta	Reinhardtia_paiewonskiana)	((Oenocarpus_bataua	Oenocarpus_minor)	(((Orania_palindan	(Reinhardtia_simplex	Reinhardtia_gracilis))	(Bactris_major	Prestoea_acuminata))	(Geonoma_undata	(Kentiopsis_piersoniorum	(Dictyosperma_album	(Dypsis_decaryi	(Veitchia_spiralis	(Heterospathe_cagayanensis	Hydriastele_microspadix)))))))))	(Chamaedorea_seifrizii	Pelagodoxa_henryana))	Roystonea_regia)))	Iriartea_deltoidea)))	Kingia_australis);
(((((Attalea_speciosa	Nypa_fruticans)	Pseudophoenix_vinifera)	((((((((Kentiopsis_piersoniorum	(Oenocarpus_bataua	Oenocarpus_minor))	((Veitchia_spiralis	(Hydriastele_microspadix	Prestoea_acuminata))	Dictyosperma_album))	((Dypsis_decaryi	Pelagodoxa_henryana)	Geonoma_undata))	((Orania_palindan	(Reinhardtia_simplex	Reinhardtia_gracilis))	(Reinhardtia_latisecta	Reinhardtia_paiewonskiana)))	Chamaedorea_seifrizii)	(Heterospathe_cagayanensis	Roystonea_regia))	((Iriartea_deltoidea	Phoenix_dactylifera)	Sabal_domingensis))	Calamus_caryotoides))	Bactris_major)	Kingia_australis);
(((Calamus_caryotoides	((Iriartea_deltoidea	Phoenix_dactylifera)	((Nypa_fruticans	Attalea_speciosa)	(((Orania_palindan	(Pseudophoenix_vinifera	(Reinhardtia_simplex	Reinhardtia_gracilis)))	(((Reinhardtia_latisecta	Reinhardtia_paiewonskiana)	Chamaedorea_seifrizii)	(Geonoma_undata	((Oenocarpus_bataua	Oenocarpus_minor)	((Pelagodoxa_henryana	Hydriastele_microspadix)	(Heterospathe_cagayanensis	((Sabal_domingensis	Prestoea_acuminata)	((Kentiopsis_piersoniorum	Dypsis_decaryi)	(Veitchia_spiralis	Dictyosperma_album)))))))))	Roystonea_regia))))	Bactris_major)	Kingia_australis);
((Calamus_caryotoides	((((Phoenix_dactylifera	Attalea_speciosa)	((((Reinhardtia_latisecta	Reinhardtia_paiewonskiana)	(((Oenocarpus_bataua	Oenocarpus_minor)	Geonoma_undata)	(((Dictyosperma_album	((((Sabal_domingensis	Heterospathe_cagayanensis)	Hydriastele_microspadix)	Veitchia_spiralis)	Dypsis_decaryi))	Kentiopsis_piersoniorum)	((Bactris_major	Prestoea_acuminata)	(Orania_palindan	(Reinhardtia_simplex	Reinhardtia_gracilis))))))	((Pseudophoenix_vinifera	Chamaedorea_seifrizii)	Pelagodoxa_henryana))	Roystonea_regia))	Nypa_fruticans)	Iriartea_deltoidea))	Kingia_australis);
((Chamaedorea_seifrizii	((((Orania_palindan	((Reinhardtia_latisecta	Reinhardtia_paiewonskiana)	(Reinhardtia_simplex	Reinhardtia_gracilis)))	(((Veitchia_spiralis	(((Kentiopsis_piersoniorum	(Dictyosperma_album	Dypsis_decaryi))	Prestoea_acuminata)	Sabal_domingensis))	(Geonoma_undata	(Oenocarpus_bataua	Oenocarpus_minor)))	(Hydriastele_microspadix	Pelagodoxa_henryana)))	(Heterospathe_cagayanensis	(Roystonea_regia	((Calamus_caryotoides	Attalea_speciosa)	((Iriartea_deltoidea	(Bactris_major	Phoenix_dactylifera))	Nypa_fruticans)))))	Pseudophoenix_vinifera))	Kingia_australis);
((Phoenix_dactylifera	(((((((((((Veitchia_spiralis	Dictyosperma_album)	Heterospathe_cagayanensis)	Dypsis_decaryi)	Kentiopsis_piersoniorum)	(Chamaedorea_seifrizii	((Reinhardtia_latisecta	Reinhardtia_paiewonskiana)	(Reinhardtia_simplex	Reinhardtia_gracilis))))	((Geonoma_undata	(Bactris_major	Prestoea_acuminata))	(Oenocarpus_bataua	Oenocarpus_minor)))	Orania_palindan)	((Hydriastele_microspadix	(Sabal_domingensis	Pelagodoxa_henryana))	Pseudophoenix_vinifera))	Roystonea_regia)	(Iriartea_deltoidea	(Nypa_fruticans	Attalea_speciosa)))	Calamus_caryotoides))	Kingia_australis);
((((Iriartea_deltoidea	Calamus_caryotoides)	Nypa_fruticans)	(((((Hydriastele_microspadix	((Reinhardtia_simplex	Reinhardtia_gracilis)	Pseudophoenix_vinifera))	Chamaedorea_seifrizii)	(((((Pelagodoxa_henryana	((Sabal_domingensis	Geonoma_undata)	Oenocarpus_minor))	((Veitchia_spiralis	((Dypsis_decaryi	(Kentiopsis_piersoniorum	Dictyosperma_album))	Heterospathe_cagayanensis))	(Bactris_major	Prestoea_acuminata)))	Oenocarpus_bataua)	Orania_palindan)	(Reinhardtia_latisecta	Reinhardtia_paiewonskiana)))	Roystonea_regia)	(Phoenix_dactylifera	Attalea_speciosa)))	Kingia_australis);
((((((Attalea_speciosa	Pseudophoenix_vinifera)	(Nypa_fruticans	((Roystonea_regia	((Orania_palindan	(((Oenocarpus_bataua	Oenocarpus_minor)	((Reinhardtia_latisecta	Reinhardtia_paiewonskiana)	(Reinhardtia_simplex	Reinhardtia_gracilis)))	(((Bactris_major	Prestoea_acuminata)	((Dypsis_decaryi	Kentiopsis_piersoniorum)	((Sabal_domingensis	(Heterospathe_cagayanensis	(Hydriastele_microspadix	Dictyosperma_album)))	Veitchia_spiralis)))	Geonoma_undata)))	Pelagodoxa_henryana))	Chamaedorea_seifrizii)))	Phoenix_dactylifera)	Iriartea_deltoidea)	Calamus_caryotoides)	Kingia_australis);
((Chamaedorea_seifrizii	(((((((Sabal_domingensis	(Pelagodoxa_henryana	Dypsis_decaryi))	Kentiopsis_piersoniorum)	(((Reinhardtia_latisecta	Reinhardtia_paiewonskiana)	(Reinhardtia_simplex	Reinhardtia_gracilis))	((Geonoma_undata	Veitchia_spiralis)	(Heterospathe_cagayanensis	Dictyosperma_album))))	(Oenocarpus_minor	Oenocarpus_bataua))	Orania_palindan)	((Roystonea_regia	((Nypa_fruticans	Calamus_caryotoides)	((Phoenix_dactylifera	(Attalea_speciosa	Pseudophoenix_vinifera))	Iriartea_deltoidea)))	(Bactris_major	Prestoea_acuminata)))	Hydriastele_microspadix))	Kingia_australis);
((Chamaedorea_seifrizii	(((Nypa_fruticans	Calamus_caryotoides)	(((((Geonoma_undata	((((Reinhardtia_latisecta	Reinhardtia_paiewonskiana)	(Reinhardtia_simplex	Reinhardtia_gracilis))	Orania_palindan)	(Oenocarpus_minor	(Oenocarpus_bataua	((((Heterospathe_cagayanensis	Hydriastele_microspadix)	((Veitchia_spiralis	Dictyosperma_album)	Sabal_domingensis))	Dypsis_decaryi)	Kentiopsis_piersoniorum)))))	(Bactris_major	Prestoea_acuminata))	Pelagodoxa_henryana)	Roystonea_regia)	(Phoenix_dactylifera	(Attalea_speciosa	Pseudophoenix_vinifera))))	Iriartea_deltoidea))	Kingia_australis);
(((Phoenix_dactylifera	((Calamus_caryotoides	((Nypa_fruticans	(Chamaedorea_seifrizii	(((Geonoma_undata	(((Orania_palindan	Prestoea_acuminata)	((Reinhardtia_latisecta	Reinhardtia_paiewonskiana)	(Reinhardtia_simplex	Reinhardtia_gracilis)))	((((((Sabal_domingensis	Dypsis_decaryi)	(Dictyosperma_album	Kentiopsis_piersoniorum))	Hydriastele_microspadix)	Veitchia_spiralis)	Heterospathe_cagayanensis)	(Oenocarpus_minor	Oenocarpus_bataua))))	Pelagodoxa_henryana)	Roystonea_regia)))	(Attalea_speciosa	Pseudophoenix_vinifera)))	Iriartea_deltoidea))	Bactris_major)	Kingia_australis);
((Calamus_caryotoides	(Nypa_fruticans	((Iriartea_deltoidea	Phoenix_dactylifera)	(Attalea_speciosa	((Roystonea_regia	(((Reinhardtia_latisecta	Reinhardtia_paiewonskiana)	(Reinhardtia_simplex	Reinhardtia_gracilis))	Chamaedorea_seifrizii))	(Orania_palindan	(Bactris_major	(((Geonoma_undata	(Pseudophoenix_vinifera	Pelagodoxa_henryana))	((Prestoea_acuminata	(((Veitchia_spiralis	Hydriastele_microspadix)	(Dypsis_decaryi	(Dictyosperma_album	Kentiopsis_piersoniorum)))	(Sabal_domingensis	Heterospathe_cagayanensis)))	Oenocarpus_minor))	Oenocarpus_bataua))))))))	Kingia_australis);
(((((Iriartea_deltoidea	Phoenix_dactylifera)	Calamus_caryotoides)	(((Roystonea_regia	Orania_palindan)	((Chamaedorea_seifrizii	((Reinhardtia_paiewonskiana	Reinhardtia_latisecta)	(Reinhardtia_simplex	Reinhardtia_gracilis)))	(((((Pelagodoxa_henryana	Dypsis_decaryi)	Geonoma_undata)	(Sabal_domingensis	Kentiopsis_piersoniorum))	(Oenocarpus_minor	Oenocarpus_bataua))	((Heterospathe_cagayanensis	((Bactris_major	Prestoea_acuminata)	(Dictyosperma_album	Hydriastele_microspadix)))	Veitchia_spiralis))))	(Pseudophoenix_vinifera	Attalea_speciosa)))	Nypa_fruticans)	Kingia_australis);
((Calamus_caryotoides	(((((Iriartea_deltoidea	Heterospathe_cagayanensis)	Veitchia_spiralis)	(Sabal_domingensis	(((Chamaedorea_seifrizii	Pseudophoenix_vinifera)	Hydriastele_microspadix)	(((Oenocarpus_minor	Oenocarpus_bataua)	(Reinhardtia_paiewonskiana	Reinhardtia_latisecta))	((Geonoma_undata	(Pelagodoxa_henryana	(Nypa_fruticans	((Reinhardtia_simplex	Reinhardtia_gracilis)	Orania_palindan))))	((Kentiopsis_piersoniorum	(Dictyosperma_album	Dypsis_decaryi))	Roystonea_regia))))))	((Bactris_major	Phoenix_dactylifera)	Attalea_speciosa))	Prestoea_acuminata))	Kingia_australis);
((Bactris_major	((Phoenix_dactylifera	Sabal_domingensis)	(Attalea_speciosa	((Calamus_caryotoides	Iriartea_deltoidea)	(Nypa_fruticans	(Heterospathe_cagayanensis	((((Roystonea_regia	((Reinhardtia_paiewonskiana	Reinhardtia_latisecta)	Veitchia_spiralis))	Pelagodoxa_henryana)	(((Kentiopsis_piersoniorum	Dictyosperma_album)	Dypsis_decaryi)	((Oenocarpus_minor	Oenocarpus_bataua)	Geonoma_undata)))	(((Chamaedorea_seifrizii	Pseudophoenix_vinifera)	Hydriastele_microspadix)	(((Reinhardtia_simplex	Reinhardtia_gracilis)	Orania_palindan)	Prestoea_acuminata)))))))))	Kingia_australis);
((((Sabal_domingensis	Phoenix_dactylifera)	(Iriartea_deltoidea	((Calamus_caryotoides	Attalea_speciosa)	(((((((Pelagodoxa_henryana	Prestoea_acuminata)	Geonoma_undata)	((Oenocarpus_minor	Oenocarpus_bataua)	(Dypsis_decaryi	(((Hydriastele_microspadix	Veitchia_spiralis)	Heterospathe_cagayanensis)	(Dictyosperma_album	Kentiopsis_piersoniorum)))))	(Orania_palindan	((Reinhardtia_paiewonskiana	Reinhardtia_latisecta)	(Reinhardtia_simplex	Reinhardtia_gracilis))))	(Chamaedorea_seifrizii	Pseudophoenix_vinifera))	Roystonea_regia)	Nypa_fruticans))))	Bactris_major)	Kingia_australis);
((Pseudophoenix_vinifera	((((((Pelagodoxa_henryana	Dypsis_decaryi)	(Oenocarpus_minor	(((Bactris_major	Prestoea_acuminata)	Geonoma_undata)	((Dictyosperma_album	Veitchia_spiralis)	Kentiopsis_piersoniorum))))	Oenocarpus_bataua)	(Orania_palindan	((Reinhardtia_paiewonskiana	Reinhardtia_latisecta)	(Reinhardtia_simplex	Reinhardtia_gracilis))))	(Roystonea_regia	(Sabal_domingensis	(((Attalea_speciosa	Phoenix_dactylifera)	((Heterospathe_cagayanensis	Iriartea_deltoidea)	Calamus_caryotoides))	Nypa_fruticans))))	(Chamaedorea_seifrizii	Hydriastele_microspadix)))	Kingia_australis);
((((Attalea_speciosa	Phoenix_dactylifera)	((Sabal_domingensis	((Chamaedorea_seifrizii	(Pseudophoenix_vinifera	(((((Hydriastele_microspadix	Pelagodoxa_henryana)	(((((Kentiopsis_piersoniorum	(Dypsis_decaryi	Dictyosperma_album))	Veitchia_spiralis)	(Bactris_major	Prestoea_acuminata))	Geonoma_undata)	Oenocarpus_minor))	Oenocarpus_bataua)	(Orania_palindan	((Reinhardtia_paiewonskiana	Reinhardtia_latisecta)	(Reinhardtia_simplex	Reinhardtia_gracilis))))	(Heterospathe_cagayanensis	Roystonea_regia))))	Nypa_fruticans))	Calamus_caryotoides))	Iriartea_deltoidea)	Kingia_australis);
((((Nypa_fruticans	((Phoenix_dactylifera	(Roystonea_regia	((Pelagodoxa_henryana	((((Oenocarpus_bataua	Oenocarpus_minor)	(Bactris_major	Prestoea_acuminata))	((Kentiopsis_piersoniorum	(((Veitchia_spiralis	Dictyosperma_album)	Heterospathe_cagayanensis)	Hydriastele_microspadix))	Dypsis_decaryi))	Geonoma_undata))	((Reinhardtia_paiewonskiana	((Orania_palindan	(Reinhardtia_gracilis	Reinhardtia_simplex))	Chamaedorea_seifrizii))	Reinhardtia_latisecta))))	Iriartea_deltoidea))	(Sabal_domingensis	(Pseudophoenix_vinifera	Attalea_speciosa)))	Calamus_caryotoides)	Kingia_australis);
((Pseudophoenix_vinifera	(Chamaedorea_seifrizii	(((Iriartea_deltoidea	((Attalea_speciosa	Calamus_caryotoides)	Nypa_fruticans))	Phoenix_dactylifera)	(((((Reinhardtia_latisecta	Reinhardtia_paiewonskiana)	(Orania_palindan	(Reinhardtia_gracilis	Reinhardtia_simplex)))	((((Oenocarpus_bataua	Oenocarpus_minor)	Geonoma_undata)	(((((Veitchia_spiralis	Dictyosperma_album)	(Dypsis_decaryi	Kentiopsis_piersoniorum))	Heterospathe_cagayanensis)	Hydriastele_microspadix)	(Bactris_major	Prestoea_acuminata)))	Pelagodoxa_henryana))	Roystonea_regia)	Sabal_domingensis))))	Kingia_australis);
(((Oenocarpus_bataua	Oenocarpus_minor)	((((((Dictyosperma_album	((Hydriastele_microspadix	Veitchia_spiralis)	Heterospathe_cagayanensis))	Dypsis_decaryi)	Kentiopsis_piersoniorum)	(((Pseudophoenix_vinifera	Chamaedorea_seifrizii)	Pelagodoxa_henryana)	((((Iriartea_deltoidea	(Phoenix_dactylifera	Attalea_speciosa))	Calamus_caryotoides)	Roystonea_regia)	Nypa_fruticans)))	(Orania_palindan	(((Reinhardtia_gracilis	Reinhardtia_simplex)	(Reinhardtia_latisecta	Reinhardtia_paiewonskiana))	(Sabal_domingensis	(Bactris_major	Prestoea_acuminata)))))	Geonoma_undata))	Kingia_australis);
((Chamaedorea_seifrizii	(((Heterospathe_cagayanensis	(((Iriartea_deltoidea	((Phoenix_dactylifera	Attalea_speciosa)	Calamus_caryotoides))	Nypa_fruticans)	Roystonea_regia))	(((((Reinhardtia_gracilis	Reinhardtia_simplex)	(Reinhardtia_latisecta	Reinhardtia_paiewonskiana))	Orania_palindan)	(((Oenocarpus_bataua	Oenocarpus_minor)	((Veitchia_spiralis	Kentiopsis_piersoniorum)	((Sabal_domingensis	Dypsis_decaryi)	Dictyosperma_album)))	(Geonoma_undata	(Pelagodoxa_henryana	Hydriastele_microspadix))))	(Bactris_major	Prestoea_acuminata)))	Pseudophoenix_vinifera))	Kingia_australis);
((Oenocarpus_bataua	(Oenocarpus_minor	((Prestoea_acuminata	Bactris_major)	(((Orania_palindan	(((Reinhardtia_gracilis	Reinhardtia_simplex)	(Reinhardtia_latisecta	Reinhardtia_paiewonskiana))	(Roystonea_regia	((Phoenix_dactylifera	Chamaedorea_seifrizii)	((((Pseudophoenix_vinifera	Attalea_speciosa)	Calamus_caryotoides)	Iriartea_deltoidea)	Nypa_fruticans)))))	Geonoma_undata)	(((Kentiopsis_piersoniorum	((Heterospathe_cagayanensis	((Dictyosperma_album	Sabal_domingensis)	Veitchia_spiralis))	Hydriastele_microspadix))	Dypsis_decaryi)	Pelagodoxa_henryana)))))	Kingia_australis);
(((((Attalea_speciosa	Pseudophoenix_vinifera)	Nypa_fruticans)	((Calamus_caryotoides	(Chamaedorea_seifrizii	((Roystonea_regia	(Oenocarpus_bataua	(Pelagodoxa_henryana	(Oenocarpus_minor	((Geonoma_undata	Prestoea_acuminata)	(Dictyosperma_album	((Dypsis_decaryi	Kentiopsis_piersoniorum)	(((Heterospathe_cagayanensis	Sabal_domingensis)	Hydriastele_microspadix)	Veitchia_spiralis))))))))	(Orania_palindan	((Reinhardtia_gracilis	Reinhardtia_simplex)	(Reinhardtia_latisecta	Reinhardtia_paiewonskiana))))))	(Iriartea_deltoidea	Phoenix_dactylifera)))	Bactris_major)	Kingia_australis);
(((((Attalea_speciosa	((Nypa_fruticans	(Heterospathe_cagayanensis	((Pseudophoenix_vinifera	(Hydriastele_microspadix	Chamaedorea_seifrizii))	((Orania_palindan	(Oenocarpus_bataua	(((Sabal_domingensis	(((Dypsis_decaryi	Dictyosperma_album)	Kentiopsis_piersoniorum)	Prestoea_acuminata))	Veitchia_spiralis)	((Geonoma_undata	Pelagodoxa_henryana)	Oenocarpus_minor))))	((Reinhardtia_gracilis	Reinhardtia_simplex)	(Reinhardtia_latisecta	Reinhardtia_paiewonskiana))))))	Roystonea_regia))	Phoenix_dactylifera)	(Iriartea_deltoidea	Calamus_caryotoides))	Bactris_major)	Kingia_australis);
((((((Nypa_fruticans	Attalea_speciosa)	(((Roystonea_regia	Heterospathe_cagayanensis)	(((Hydriastele_microspadix	Orania_palindan)	((Reinhardtia_gracilis	Reinhardtia_simplex)	(Reinhardtia_latisecta	Reinhardtia_paiewonskiana)))	(((Veitchia_spiralis	(((Dypsis_decaryi	Kentiopsis_piersoniorum)	(Dictyosperma_album	Sabal_domingensis))	Prestoea_acuminata))	((Oenocarpus_bataua	Oenocarpus_minor)	Pelagodoxa_henryana))	Geonoma_undata)))	(Chamaedorea_seifrizii	Pseudophoenix_vinifera)))	(Iriartea_deltoidea	Phoenix_dactylifera))	Calamus_caryotoides)	Bactris_major)	Kingia_australis);
(((Calamus_caryotoides	((Nypa_fruticans	(Pseudophoenix_vinifera	Attalea_speciosa))	((Iriartea_deltoidea	Phoenix_dactylifera)	((Sabal_domingensis	(Roystonea_regia	Heterospathe_cagayanensis))	((((((Geonoma_undata	Veitchia_spiralis)	Dypsis_decaryi)	(((Orania_palindan	Hydriastele_microspadix)	Prestoea_acuminata)	((((Reinhardtia_gracilis	Reinhardtia_simplex)	(Reinhardtia_latisecta	Reinhardtia_paiewonskiana))	Dictyosperma_album)	Kentiopsis_piersoniorum)))	(Oenocarpus_bataua	Oenocarpus_minor))	Pelagodoxa_henryana)	Chamaedorea_seifrizii)))))	Bactris_major)	Kingia_australis);
(((Iriartea_deltoidea	(((Sabal_domingensis	Calamus_caryotoides)	(((((Orania_palindan	(Reinhardtia_gracilis	Reinhardtia_simplex))	(Reinhardtia_latisecta	Reinhardtia_paiewonskiana))	Chamaedorea_seifrizii)	Roystonea_regia)	(Pseudophoenix_vinifera	(Nypa_fruticans	((Pelagodoxa_henryana	Prestoea_acuminata)	((Dypsis_decaryi	(Kentiopsis_piersoniorum	((Dictyosperma_album	Heterospathe_cagayanensis)	(Hydriastele_microspadix	Veitchia_spiralis))))	((Oenocarpus_bataua	Oenocarpus_minor)	Geonoma_undata)))))))	(Attalea_speciosa	Phoenix_dactylifera)))	Bactris_major)	Kingia_australis);
((((((Attalea_speciosa	Phoenix_dactylifera)	(Roystonea_regia	(((Orania_palindan	(((Reinhardtia_gracilis	Reinhardtia_simplex)	(Reinhardtia_paiewonskiana	Reinhardtia_latisecta))	(((Hydriastele_microspadix	((Veitchia_spiralis	(Dypsis_decaryi	(Dictyosperma_album	Kentiopsis_piersoniorum)))	Heterospathe_cagayanensis))	(Geonoma_undata	(Bactris_major	Prestoea_acuminata)))	((Oenocarpus_bataua	Oenocarpus_minor)	Pelagodoxa_henryana))))	(Chamaedorea_seifrizii	Pseudophoenix_vinifera))	Sabal_domingensis)))	Iriartea_deltoidea)	Nypa_fruticans)	Calamus_caryotoides)	Kingia_australis);
((((Calamus_caryotoides	(Iriartea_deltoidea	Phoenix_dactylifera))	Attalea_speciosa)	(Nypa_fruticans	(Roystonea_regia	(Heterospathe_cagayanensis	((((Reinhardtia_gracilis	Reinhardtia_simplex)	(Reinhardtia_paiewonskiana	Reinhardtia_latisecta))	Orania_palindan)	((Dypsis_decaryi	(((Oenocarpus_bataua	Oenocarpus_minor)	(Dictyosperma_album	Pelagodoxa_henryana))	(Kentiopsis_piersoniorum	(Geonoma_undata	(Veitchia_spiralis	(Bactris_major	Prestoea_acuminata))))))	((Sabal_domingensis	Hydriastele_microspadix)	(Chamaedorea_seifrizii	Pseudophoenix_vinifera))))))))	Kingia_australis);
(((Sabal_domingensis	(Attalea_speciosa	((Iriartea_deltoidea	(((Pelagodoxa_henryana	Pseudophoenix_vinifera)	((Roystonea_regia	Chamaedorea_seifrizii)	(((Prestoea_acuminata	(Veitchia_spiralis	(Heterospathe_cagayanensis	((Dypsis_decaryi	Kentiopsis_piersoniorum)	(Dictyosperma_album	Hydriastele_microspadix)))))	((Oenocarpus_bataua	Oenocarpus_minor)	Geonoma_undata))	(((Reinhardtia_gracilis	Reinhardtia_simplex)	(Reinhardtia_paiewonskiana	Reinhardtia_latisecta))	Orania_palindan))))	Nypa_fruticans))	Calamus_caryotoides)))	(Phoenix_dactylifera	Bactris_major))	Kingia_australis);
((((Iriartea_deltoidea	((((Heterospathe_cagayanensis	((Orania_palindan	(((((Dictyosperma_album	Veitchia_spiralis)	(Hydriastele_microspadix	(Reinhardtia_gracilis	Reinhardtia_simplex)))	(Prestoea_acuminata	Geonoma_undata))	((Dypsis_decaryi	Sabal_domingensis)	Kentiopsis_piersoniorum))	((Oenocarpus_bataua	Oenocarpus_minor)	(Reinhardtia_paiewonskiana	Reinhardtia_latisecta))))	(Pelagodoxa_henryana	(Pseudophoenix_vinifera	Chamaedorea_seifrizii))))	Roystonea_regia)	Nypa_fruticans)	(Phoenix_dactylifera	Attalea_speciosa)))	Calamus_caryotoides)	Bactris_major)	Kingia_australis);
((Calamus_caryotoides	((Nypa_fruticans	((Roystonea_regia	(((Orania_palindan	(Dypsis_decaryi	(((Hydriastele_microspadix	Veitchia_spiralis)	Heterospathe_cagayanensis)	(Kentiopsis_piersoniorum	Dictyosperma_album))))	((((Reinhardtia_latisecta	Reinhardtia_paiewonskiana)	((Reinhardtia_gracilis	Reinhardtia_simplex)	Sabal_domingensis))	(Pelagodoxa_henryana	(Bactris_major	Prestoea_acuminata)))	((Oenocarpus_minor	Oenocarpus_bataua)	Chamaedorea_seifrizii)))	Geonoma_undata))	(Attalea_speciosa	Pseudophoenix_vinifera)))	(Iriartea_deltoidea	Phoenix_dactylifera)))	Kingia_australis);
((((Roystonea_regia	(Pelagodoxa_henryana	(((Oenocarpus_minor	Oenocarpus_bataua)	Geonoma_undata)	((((Dypsis_decaryi	(Kentiopsis_piersoniorum	Dictyosperma_album))	(Heterospathe_cagayanensis	(Hydriastele_microspadix	Veitchia_spiralis)))	(Reinhardtia_latisecta	Reinhardtia_paiewonskiana))	(((Orania_palindan	(Reinhardtia_gracilis	Reinhardtia_simplex))	Sabal_domingensis)	(Bactris_major	Prestoea_acuminata))))))	(Phoenix_dactylifera	Chamaedorea_seifrizii))	(Calamus_caryotoides	(Nypa_fruticans	((Attalea_speciosa	Pseudophoenix_vinifera)	Iriartea_deltoidea))))	Kingia_australis);
((((((Roystonea_regia	(Bactris_major	(((Heterospathe_cagayanensis	(Hydriastele_microspadix	(((Oenocarpus_minor	Oenocarpus_bataua)	Dypsis_decaryi)	(((Geonoma_undata	Veitchia_spiralis)	((Prestoea_acuminata	Dictyosperma_album)	Pelagodoxa_henryana))	Kentiopsis_piersoniorum))))	Orania_palindan)	(Chamaedorea_seifrizii	(((Reinhardtia_gracilis	Reinhardtia_simplex)	Sabal_domingensis)	(Reinhardtia_latisecta	Reinhardtia_paiewonskiana))))))	(Attalea_speciosa	Pseudophoenix_vinifera))	(Iriartea_deltoidea	Phoenix_dactylifera))	Calamus_caryotoides)	Nypa_fruticans)	Kingia_australis);
((((Sabal_domingensis	Phoenix_dactylifera)	((Calamus_caryotoides	((((Roystonea_regia	((((Dypsis_decaryi	(Dictyosperma_album	(Kentiopsis_piersoniorum	(Veitchia_spiralis	(Hydriastele_microspadix	Heterospathe_cagayanensis)))))	((Oenocarpus_minor	Oenocarpus_bataua)	Orania_palindan))	(Geonoma_undata	Prestoea_acuminata))	((Reinhardtia_gracilis	Reinhardtia_simplex)	(Reinhardtia_latisecta	Reinhardtia_paiewonskiana))))	Pelagodoxa_henryana)	Chamaedorea_seifrizii)	((Pseudophoenix_vinifera	Attalea_speciosa)	Nypa_fruticans)))	Iriartea_deltoidea))	Bactris_major)	Kingia_australis);
(((Phoenix_dactylifera	(Calamus_caryotoides	((Iriartea_deltoidea	(((Roystonea_regia	(((((((Dypsis_decaryi	(Hydriastele_microspadix	((Heterospathe_cagayanensis	Dictyosperma_album)	Veitchia_spiralis)))	Kentiopsis_piersoniorum)	(Oenocarpus_minor	(Pelagodoxa_henryana	Prestoea_acuminata)))	Geonoma_undata)	Oenocarpus_bataua)	Orania_palindan)	((Reinhardtia_gracilis	Reinhardtia_simplex)	(Reinhardtia_latisecta	Reinhardtia_paiewonskiana))))	Chamaedorea_seifrizii)	(Pseudophoenix_vinifera	(Sabal_domingensis	Attalea_speciosa))))	Nypa_fruticans)))	Bactris_major)	Kingia_australis);
(((((Iriartea_deltoidea	Phoenix_dactylifera)	Calamus_caryotoides)	((Nypa_fruticans	(Pseudophoenix_vinifera	Attalea_speciosa))	(Roystonea_regia	((((((Dictyosperma_album	((Heterospathe_cagayanensis	Kentiopsis_piersoniorum)	(Veitchia_spiralis	Hydriastele_microspadix)))	Dypsis_decaryi)	(((Oenocarpus_bataua	Oenocarpus_minor)	Geonoma_undata)	(Pelagodoxa_henryana	(Bactris_major	Prestoea_acuminata))))	Orania_palindan)	((Reinhardtia_gracilis	Reinhardtia_simplex)	(Reinhardtia_latisecta	Reinhardtia_paiewonskiana)))	Chamaedorea_seifrizii))))	Sabal_domingensis)	Kingia_australis);
(((Phoenix_dactylifera	(((Iriartea_deltoidea	(Nypa_fruticans	(Pseudophoenix_vinifera	Attalea_speciosa)))	Calamus_caryotoides)	((Heterospathe_cagayanensis	Roystonea_regia)	(Chamaedorea_seifrizii	(Sabal_domingensis	((((Oenocarpus_bataua	Oenocarpus_minor)	(((((Dictyosperma_album	Dypsis_decaryi)	Kentiopsis_piersoniorum)	(Prestoea_acuminata	Veitchia_spiralis))	Hydriastele_microspadix)	(Geonoma_undata	Orania_palindan)))	((Reinhardtia_gracilis	Reinhardtia_simplex)	(Reinhardtia_latisecta	Reinhardtia_paiewonskiana)))	Pelagodoxa_henryana))))))	Bactris_major)	Kingia_australis);
((Sabal_domingensis	((((Phoenix_dactylifera	Iriartea_deltoidea)	(Chamaedorea_seifrizii	((Heterospathe_cagayanensis	((Bactris_major	Prestoea_acuminata)	Roystonea_regia))	(((((Oenocarpus_bataua	Oenocarpus_minor)	((Reinhardtia_gracilis	Reinhardtia_simplex)	(Reinhardtia_latisecta	Reinhardtia_paiewonskiana)))	Geonoma_undata)	Orania_palindan)	((Pelagodoxa_henryana	Hydriastele_microspadix)	(Kentiopsis_piersoniorum	((Dictyosperma_album	Veitchia_spiralis)	Dypsis_decaryi)))))))	Calamus_caryotoides)	((Pseudophoenix_vinifera	Attalea_speciosa)	Nypa_fruticans)))	Kingia_australis);
((((Oenocarpus_bataua	Oenocarpus_minor)	(((Reinhardtia_gracilis	Reinhardtia_simplex)	(Reinhardtia_latisecta	Reinhardtia_paiewonskiana))	(((((Nypa_fruticans	(Heterospathe_cagayanensis	Roystonea_regia))	((((Phoenix_dactylifera	Iriartea_deltoidea)	(Sabal_domingensis	Calamus_caryotoides))	(Attalea_speciosa	Pseudophoenix_vinifera))	Pelagodoxa_henryana))	Chamaedorea_seifrizii)	Geonoma_undata)	(Orania_palindan	(Prestoea_acuminata	((Veitchia_spiralis	(Dypsis_decaryi	(Dictyosperma_album	Kentiopsis_piersoniorum)))	Hydriastele_microspadix))))))	Bactris_major)	Kingia_australis);
(((Calamus_caryotoides	((((Oenocarpus_bataua	(Pelagodoxa_henryana	(((Bactris_major	Prestoea_acuminata)	Geonoma_undata)	((Sabal_domingensis	(Dypsis_decaryi	((Heterospathe_cagayanensis	((Veitchia_spiralis	Dictyosperma_album)	Hydriastele_microspadix))	Kentiopsis_piersoniorum)))	Oenocarpus_minor))))	((Chamaedorea_seifrizii	((Reinhardtia_gracilis	Reinhardtia_simplex)	(Reinhardtia_latisecta	Reinhardtia_paiewonskiana)))	Orania_palindan))	Roystonea_regia)	(Phoenix_dactylifera	Iriartea_deltoidea)))	(Pseudophoenix_vinifera	(Attalea_speciosa	Nypa_fruticans)))	Kingia_australis);
((Bactris_major	(Calamus_caryotoides	((Nypa_fruticans	Iriartea_deltoidea)	(((Chamaedorea_seifrizii	Pseudophoenix_vinifera)	(Pelagodoxa_henryana	(Roystonea_regia	((((((((Hydriastele_microspadix	Veitchia_spiralis)	Heterospathe_cagayanensis)	Dypsis_decaryi)	Dictyosperma_album)	Kentiopsis_piersoniorum)	((Orania_palindan	(Sabal_domingensis	Prestoea_acuminata))	((Reinhardtia_gracilis	Reinhardtia_simplex)	(Reinhardtia_latisecta	Reinhardtia_paiewonskiana))))	(Oenocarpus_minor	Oenocarpus_bataua))	Geonoma_undata))))	(Phoenix_dactylifera	Attalea_speciosa)))))	Kingia_australis);
(((Reinhardtia_gracilis	Reinhardtia_simplex)	((((((Orania_palindan	(((Prestoea_acuminata	Pelagodoxa_henryana)	(((Dypsis_decaryi	Dictyosperma_album)	Kentiopsis_piersoniorum)	(Veitchia_spiralis	Geonoma_undata)))	(Oenocarpus_minor	Oenocarpus_bataua)))	((Attalea_speciosa	(Nypa_fruticans	(Sabal_domingensis	(Calamus_caryotoides	Phoenix_dactylifera))))	((Heterospathe_cagayanensis	Iriartea_deltoidea)	Roystonea_regia)))	(Reinhardtia_latisecta	Reinhardtia_paiewonskiana))	Bactris_major)	Pseudophoenix_vinifera)	(Hydriastele_microspadix	Chamaedorea_seifrizii)))	Kingia_australis);
((((Chamaedorea_seifrizii	Pseudophoenix_vinifera)	(((((Oenocarpus_minor	Oenocarpus_bataua)	(Geonoma_undata	Sabal_domingensis))	((Reinhardtia_gracilis	Reinhardtia_simplex)	(Reinhardtia_latisecta	Reinhardtia_paiewonskiana)))	(((Hydriastele_microspadix	((Dypsis_decaryi	(Dictyosperma_album	Veitchia_spiralis))	Kentiopsis_piersoniorum))	(((Heterospathe_cagayanensis	Roystonea_regia)	Pelagodoxa_henryana)	Prestoea_acuminata))	Orania_palindan))	Bactris_major))	((Nypa_fruticans	Attalea_speciosa)	(Calamus_caryotoides	(Phoenix_dactylifera	Iriartea_deltoidea))))	Kingia_australis);
((Pseudophoenix_vinifera	((((((((((Veitchia_spiralis	((Dypsis_decaryi	Dictyosperma_album)	Kentiopsis_piersoniorum))	Heterospathe_cagayanensis)	(Bactris_major	Prestoea_acuminata))	((Oenocarpus_minor	Oenocarpus_bataua)	Pelagodoxa_henryana))	(Sabal_domingensis	Geonoma_undata))	((Roystonea_regia	Nypa_fruticans)	(((Iriartea_deltoidea	Attalea_speciosa)	Calamus_caryotoides)	Phoenix_dactylifera)))	Orania_palindan)	(Reinhardtia_latisecta	Reinhardtia_paiewonskiana))	Hydriastele_microspadix)	((Reinhardtia_gracilis	Reinhardtia_simplex)	Chamaedorea_seifrizii)))	Kingia_australis);
(((((Orania_palindan	((((Reinhardtia_latisecta	Reinhardtia_paiewonskiana)	(Reinhardtia_gracilis	Reinhardtia_simplex))	Chamaedorea_seifrizii)	(Nypa_fruticans	(((((Hydriastele_microspadix	(Veitchia_spiralis	(Dictyosperma_album	(Kentiopsis_piersoniorum	Dypsis_decaryi))))	Heterospathe_cagayanensis)	(Oenocarpus_minor	Oenocarpus_bataua))	((Geonoma_undata	(Bactris_major	Prestoea_acuminata))	Pelagodoxa_henryana))	Roystonea_regia))))	(Sabal_domingensis	(Pseudophoenix_vinifera	Attalea_speciosa)))	(Iriartea_deltoidea	Phoenix_dactylifera))	Calamus_caryotoides)	Kingia_australis);
((Phoenix_dactylifera	((((Orania_palindan	Roystonea_regia)	((((Prestoea_acuminata	((Hydriastele_microspadix	(Veitchia_spiralis	(((Bactris_major	Dypsis_decaryi)	Dictyosperma_album)	Kentiopsis_piersoniorum)))	Heterospathe_cagayanensis))	((Oenocarpus_minor	Oenocarpus_bataua)	Geonoma_undata))	(Pseudophoenix_vinifera	Pelagodoxa_henryana))	(((Reinhardtia_latisecta	Reinhardtia_paiewonskiana)	(Reinhardtia_gracilis	Reinhardtia_simplex))	Chamaedorea_seifrizii)))	Calamus_caryotoides)	(Iriartea_deltoidea	(Sabal_domingensis	(Nypa_fruticans	Attalea_speciosa)))))	Kingia_australis);
((Phoenix_dactylifera	(Calamus_caryotoides	((((((((Oenocarpus_minor	Oenocarpus_bataua)	Geonoma_undata)	((Bactris_major	Prestoea_acuminata)	Pelagodoxa_henryana))	((Dypsis_decaryi	Kentiopsis_piersoniorum)	(((Hydriastele_microspadix	Dictyosperma_album)	Veitchia_spiralis)	Heterospathe_cagayanensis)))	(((Reinhardtia_latisecta	Reinhardtia_paiewonskiana)	(Reinhardtia_gracilis	Reinhardtia_simplex))	Chamaedorea_seifrizii))	Orania_palindan)	Roystonea_regia)	(Attalea_speciosa	(((Pseudophoenix_vinifera	Nypa_fruticans)	Iriartea_deltoidea)	Sabal_domingensis)))))	Kingia_australis);
(((Phoenix_dactylifera	((Calamus_caryotoides	(Iriartea_deltoidea	(Nypa_fruticans	(((Orania_palindan	((((((Pelagodoxa_henryana	(Geonoma_undata	Prestoea_acuminata))	(Dypsis_decaryi	((((Hydriastele_microspadix	Dictyosperma_album)	Heterospathe_cagayanensis)	Veitchia_spiralis)	Kentiopsis_piersoniorum)))	Oenocarpus_minor)	Oenocarpus_bataua)	Roystonea_regia)	((Reinhardtia_latisecta	Reinhardtia_paiewonskiana)	(Reinhardtia_gracilis	Reinhardtia_simplex))))	Chamaedorea_seifrizii)	(Pseudophoenix_vinifera	Attalea_speciosa)))))	Sabal_domingensis))	Bactris_major)	Kingia_australis);
(((Calamus_caryotoides	(((Nypa_fruticans	Pseudophoenix_vinifera)	Attalea_speciosa)	Iriartea_deltoidea))	((Sabal_domingensis	Phoenix_dactylifera)	(((Bactris_major	(Orania_palindan	((((((Hydriastele_microspadix	((Kentiopsis_piersoniorum	(Veitchia_spiralis	Dictyosperma_album))	Dypsis_decaryi))	Heterospathe_cagayanensis)	Pelagodoxa_henryana)	(Geonoma_undata	Prestoea_acuminata))	(Oenocarpus_minor	Oenocarpus_bataua))	((Reinhardtia_latisecta	Reinhardtia_paiewonskiana)	(Reinhardtia_gracilis	Reinhardtia_simplex)))))	Roystonea_regia)	Chamaedorea_seifrizii)))	Kingia_australis);
((Phoenix_dactylifera	((Calamus_caryotoides	(Iriartea_deltoidea	((((Orania_palindan	((((((Kentiopsis_piersoniorum	Dictyosperma_album)	Dypsis_decaryi)	Heterospathe_cagayanensis)	(((Pelagodoxa_henryana	Hydriastele_microspadix)	Veitchia_spiralis)	(Bactris_major	Prestoea_acuminata)))	(Geonoma_undata	(Oenocarpus_minor	Oenocarpus_bataua)))	((Reinhardtia_latisecta	Reinhardtia_paiewonskiana)	(Reinhardtia_gracilis	Reinhardtia_simplex))))	(Sabal_domingensis	Roystonea_regia))	Chamaedorea_seifrizii)	(Attalea_speciosa	Pseudophoenix_vinifera))))	Nypa_fruticans))	Kingia_australis);
((Phoenix_dactylifera	(Calamus_caryotoides	(Attalea_speciosa	(Sabal_domingensis	((Nypa_fruticans	((Pseudophoenix_vinifera	Pelagodoxa_henryana)	(((((Reinhardtia_gracilis	Reinhardtia_simplex)	(Reinhardtia_paiewonskiana	Reinhardtia_latisecta))	Orania_palindan)	(((Bactris_major	Prestoea_acuminata)	Geonoma_undata)	((Oenocarpus_bataua	Oenocarpus_minor)	(((Heterospathe_cagayanensis	(Veitchia_spiralis	Hydriastele_microspadix))	(Dypsis_decaryi	Kentiopsis_piersoniorum))	Dictyosperma_album))))	Chamaedorea_seifrizii)))	(Iriartea_deltoidea	Roystonea_regia))))))	Kingia_australis);
((Phoenix_dactylifera	(Sabal_domingensis	(((Iriartea_deltoidea	Attalea_speciosa)	(Nypa_fruticans	(Roystonea_regia	((((Chamaedorea_seifrizii	(Reinhardtia_gracilis	Reinhardtia_simplex))	(Reinhardtia_paiewonskiana	Reinhardtia_latisecta))	Orania_palindan)	((((((((Dypsis_decaryi	Kentiopsis_piersoniorum)	Dictyosperma_album)	Heterospathe_cagayanensis)	Veitchia_spiralis)	Hydriastele_microspadix)	(Bactris_major	Prestoea_acuminata))	((Oenocarpus_bataua	Oenocarpus_minor)	Geonoma_undata))	(Pseudophoenix_vinifera	Pelagodoxa_henryana))))))	Calamus_caryotoides)))	Kingia_australis);
(((((Iriartea_deltoidea	Attalea_speciosa)	((Roystonea_regia	(((Oenocarpus_minor	(Oenocarpus_bataua	Geonoma_undata))	((Kentiopsis_piersoniorum	((Heterospathe_cagayanensis	((Hydriastele_microspadix	Dictyosperma_album)	Veitchia_spiralis))	Dypsis_decaryi))	((((Reinhardtia_gracilis	Reinhardtia_simplex)	(Reinhardtia_paiewonskiana	Reinhardtia_latisecta))	Chamaedorea_seifrizii)	Orania_palindan)))	(Prestoea_acuminata	(Pseudophoenix_vinifera	Pelagodoxa_henryana))))	Calamus_caryotoides))	Nypa_fruticans)	((Bactris_major	Phoenix_dactylifera)	Sabal_domingensis))	Kingia_australis);
((Pseudophoenix_vinifera	(((Pelagodoxa_henryana	(Roystonea_regia	(Heterospathe_cagayanensis	((((Reinhardtia_gracilis	Reinhardtia_simplex)	(Reinhardtia_paiewonskiana	Reinhardtia_latisecta))	(((Oenocarpus_minor	((Hydriastele_microspadix	(Prestoea_acuminata	((Kentiopsis_piersoniorum	Dypsis_decaryi)	Dictyosperma_album)))	Veitchia_spiralis))	Geonoma_undata)	Oenocarpus_bataua))	Orania_palindan))))	(Sabal_domingensis	(Bactris_major	(((Attalea_speciosa	Phoenix_dactylifera)	(Iriartea_deltoidea	Calamus_caryotoides))	Nypa_fruticans))))	Chamaedorea_seifrizii))	Kingia_australis);
((Pseudophoenix_vinifera	((((Sabal_domingensis	Roystonea_regia)	(Nypa_fruticans	(((Attalea_speciosa	(Bactris_major	Phoenix_dactylifera))	Calamus_caryotoides)	Iriartea_deltoidea)))	(Pelagodoxa_henryana	((Orania_palindan	(((Oenocarpus_minor	Oenocarpus_bataua)	Geonoma_undata)	(Prestoea_acuminata	((Veitchia_spiralis	(Heterospathe_cagayanensis	(Kentiopsis_piersoniorum	(Dypsis_decaryi	Dictyosperma_album))))	Hydriastele_microspadix))))	((Reinhardtia_gracilis	Reinhardtia_simplex)	(Reinhardtia_paiewonskiana	Reinhardtia_latisecta)))))	Chamaedorea_seifrizii))	Kingia_australis);
((Chamaedorea_seifrizii	(((Sabal_domingensis	(Roystonea_regia	(Orania_palindan	((((Oenocarpus_minor	Oenocarpus_bataua)	Pelagodoxa_henryana)	((Geonoma_undata	(Bactris_major	Prestoea_acuminata))	((Kentiopsis_piersoniorum	((Hydriastele_microspadix	(Dictyosperma_album	Veitchia_spiralis))	Heterospathe_cagayanensis))	Dypsis_decaryi)))	((Reinhardtia_gracilis	Reinhardtia_simplex)	(Reinhardtia_paiewonskiana	Reinhardtia_latisecta))))))	(Calamus_caryotoides	(Phoenix_dactylifera	Iriartea_deltoidea)))	(Pseudophoenix_vinifera	(Nypa_fruticans	Attalea_speciosa))))	Kingia_australis);
(((Calamus_caryotoides	((((Attalea_speciosa	Phoenix_dactylifera)	Sabal_domingensis)	(Nypa_fruticans	((((Chamaedorea_seifrizii	((Reinhardtia_gracilis	Reinhardtia_simplex)	(Reinhardtia_paiewonskiana	Reinhardtia_latisecta)))	Orania_palindan)	((((Kentiopsis_piersoniorum	Geonoma_undata)	(Dictyosperma_album	Dypsis_decaryi))	(Oenocarpus_minor	Oenocarpus_bataua))	((Heterospathe_cagayanensis	(((Pseudophoenix_vinifera	Pelagodoxa_henryana)	Hydriastele_microspadix)	Veitchia_spiralis))	Prestoea_acuminata)))	Roystonea_regia)))	Iriartea_deltoidea))	Bactris_major)	Kingia_australis);
((((((Attalea_speciosa	Phoenix_dactylifera)	(Nypa_fruticans	((Roystonea_regia	(Sabal_domingensis	((((Reinhardtia_gracilis	Reinhardtia_simplex)	(Reinhardtia_paiewonskiana	Reinhardtia_latisecta))	Orania_palindan)	(((Pseudophoenix_vinifera	Hydriastele_microspadix)	Pelagodoxa_henryana)	(Geonoma_undata	((((Kentiopsis_piersoniorum	(Dictyosperma_album	Dypsis_decaryi))	(Heterospathe_cagayanensis	Veitchia_spiralis))	Prestoea_acuminata)	(Oenocarpus_minor	Oenocarpus_bataua)))))))	Chamaedorea_seifrizii)))	Iriartea_deltoidea)	Calamus_caryotoides)	Bactris_major)	Kingia_australis);
(((((((Pseudophoenix_vinifera	Attalea_speciosa)	Phoenix_dactylifera)	(Nypa_fruticans	Iriartea_deltoidea))	((Roystonea_regia	((((((Sabal_domingensis	Prestoea_acuminata)	((((Heterospathe_cagayanensis	Dictyosperma_album)	(Dypsis_decaryi	Kentiopsis_piersoniorum))	Veitchia_spiralis)	Hydriastele_microspadix))	(Geonoma_undata	(Oenocarpus_minor	Oenocarpus_bataua)))	Pelagodoxa_henryana)	Orania_palindan)	((Reinhardtia_gracilis	Reinhardtia_simplex)	(Reinhardtia_paiewonskiana	Reinhardtia_latisecta))))	Calamus_caryotoides))	Chamaedorea_seifrizii)	Bactris_major)	Kingia_australis);
(((Pseudophoenix_vinifera	Attalea_speciosa)	(Calamus_caryotoides	(((Iriartea_deltoidea	(Bactris_major	Phoenix_dactylifera))	(Roystonea_regia	(Orania_palindan	((Chamaedorea_seifrizii	((Reinhardtia_gracilis	Reinhardtia_simplex)	(Reinhardtia_paiewonskiana	Reinhardtia_latisecta)))	(((Heterospathe_cagayanensis	((Sabal_domingensis	Hydriastele_microspadix)	Veitchia_spiralis))	(Dypsis_decaryi	(Dictyosperma_album	Kentiopsis_piersoniorum)))	((Geonoma_undata	Prestoea_acuminata)	(Pelagodoxa_henryana	(Oenocarpus_minor	Oenocarpus_bataua))))))))	Nypa_fruticans)))	Kingia_australis);
(((((Attalea_speciosa	Pseudophoenix_vinifera)	(Calamus_caryotoides	Sabal_domingensis))	((((Prestoea_acuminata	(((((Kentiopsis_piersoniorum	(Dictyosperma_album	Heterospathe_cagayanensis))	Dypsis_decaryi)	Veitchia_spiralis)	Hydriastele_microspadix)	(((((Chamaedorea_seifrizii	((Reinhardtia_simplex	Reinhardtia_gracilis)	(Reinhardtia_paiewonskiana	Reinhardtia_latisecta)))	Pelagodoxa_henryana)	Orania_palindan)	(Oenocarpus_minor	Oenocarpus_bataua))	Geonoma_undata)))	Roystonea_regia)	(Phoenix_dactylifera	Iriartea_deltoidea))	Nypa_fruticans))	Bactris_major)	Kingia_australis);
(((Calamus_caryotoides	(Attalea_speciosa	(Nypa_fruticans	((((Pseudophoenix_vinifera	(Oenocarpus_bataua	(((Oenocarpus_minor	(Geonoma_undata	(Bactris_major	Prestoea_acuminata)))	((Veitchia_spiralis	((Kentiopsis_piersoniorum	Dictyosperma_album)	Dypsis_decaryi))	(Hydriastele_microspadix	Heterospathe_cagayanensis)))	Pelagodoxa_henryana)))	((Chamaedorea_seifrizii	((Reinhardtia_simplex	Reinhardtia_gracilis)	(Reinhardtia_paiewonskiana	Reinhardtia_latisecta)))	Orania_palindan))	Roystonea_regia)	(Phoenix_dactylifera	Iriartea_deltoidea)))))	Sabal_domingensis)	Kingia_australis);
(((Pseudophoenix_vinifera	((Sabal_domingensis	Calamus_caryotoides)	(((Phoenix_dactylifera	Attalea_speciosa)	(((Roystonea_regia	(Heterospathe_cagayanensis	Iriartea_deltoidea))	(Oenocarpus_bataua	((Prestoea_acuminata	Geonoma_undata)	((((Oenocarpus_minor	Kentiopsis_piersoniorum)	Dypsis_decaryi)	Dictyosperma_album)	(Veitchia_spiralis	(Pelagodoxa_henryana	Hydriastele_microspadix))))))	((Chamaedorea_seifrizii	((Reinhardtia_simplex	Reinhardtia_gracilis)	(Reinhardtia_paiewonskiana	Reinhardtia_latisecta)))	Orania_palindan)))	Nypa_fruticans)))	Bactris_major)	Kingia_australis);
(((Phoenix_dactylifera	((((Nypa_fruticans	Iriartea_deltoidea)	(Attalea_speciosa	Pseudophoenix_vinifera))	((((Chamaedorea_seifrizii	((Reinhardtia_paiewonskiana	Reinhardtia_latisecta)	(Reinhardtia_simplex	Reinhardtia_gracilis)))	Orania_palindan)	Roystonea_regia)	(Oenocarpus_bataua	(((((Heterospathe_cagayanensis	Hydriastele_microspadix)	Veitchia_spiralis)	Dypsis_decaryi)	(Kentiopsis_piersoniorum	Dictyosperma_album))	(Oenocarpus_minor	(Prestoea_acuminata	(Pelagodoxa_henryana	Geonoma_undata)))))))	(Sabal_domingensis	Calamus_caryotoides)))	Bactris_major)	Kingia_australis);
(((Calamus_caryotoides	((((Attalea_speciosa	Pseudophoenix_vinifera)	(((((Reinhardtia_paiewonskiana	Reinhardtia_latisecta)	(Reinhardtia_simplex	Reinhardtia_gracilis))	(Oenocarpus_bataua	(Geonoma_undata	((((Kentiopsis_piersoniorum	((Veitchia_spiralis	(Hydriastele_microspadix	(Heterospathe_cagayanensis	Dictyosperma_album)))	Dypsis_decaryi))	(Bactris_major	Prestoea_acuminata))	Pelagodoxa_henryana)	Oenocarpus_minor))))	(Roystonea_regia	Orania_palindan))	Chamaedorea_seifrizii))	Nypa_fruticans)	(Iriartea_deltoidea	Phoenix_dactylifera)))	Sabal_domingensis)	Kingia_australis);
(((((Calamus_caryotoides	Phoenix_dactylifera)	(Nypa_fruticans	Iriartea_deltoidea))	((Attalea_speciosa	Pseudophoenix_vinifera)	((Roystonea_regia	(Pelagodoxa_henryana	(((((Reinhardtia_paiewonskiana	Reinhardtia_latisecta)	(Reinhardtia_simplex	Reinhardtia_gracilis))	(Oenocarpus_bataua	Oenocarpus_minor))	(((Sabal_domingensis	Prestoea_acuminata)	(((((Dypsis_decaryi	Dictyosperma_album)	Kentiopsis_piersoniorum)	Veitchia_spiralis)	Heterospathe_cagayanensis)	Hydriastele_microspadix))	Orania_palindan))	Geonoma_undata)))	Chamaedorea_seifrizii)))	Bactris_major)	Kingia_australis);
((((Calamus_caryotoides	(((Iriartea_deltoidea	Attalea_speciosa)	Nypa_fruticans)	((((Pseudophoenix_vinifera	Chamaedorea_seifrizii)	(Pelagodoxa_henryana	(((Geonoma_undata	(((Hydriastele_microspadix	(Heterospathe_cagayanensis	((Dypsis_decaryi	Dictyosperma_album)	Kentiopsis_piersoniorum)))	Veitchia_spiralis)	Prestoea_acuminata))	(Oenocarpus_bataua	Oenocarpus_minor))	((Reinhardtia_paiewonskiana	Reinhardtia_latisecta)	(Orania_palindan	(Reinhardtia_simplex	Reinhardtia_gracilis))))))	Roystonea_regia)	Sabal_domingensis)))	Phoenix_dactylifera)	Bactris_major)	Kingia_australis);
(((Orania_palindan	(((((Phoenix_dactylifera	Attalea_speciosa)	(Calamus_caryotoides	((Iriartea_deltoidea	(Heterospathe_cagayanensis	Sabal_domingensis))	Roystonea_regia)))	Nypa_fruticans)	(Pseudophoenix_vinifera	Chamaedorea_seifrizii))	(((Reinhardtia_latisecta	Reinhardtia_paiewonskiana)	(Reinhardtia_simplex	Reinhardtia_gracilis))	(((((Oenocarpus_minor	Kentiopsis_piersoniorum)	((Dictyosperma_album	Veitchia_spiralis)	(Geonoma_undata	Prestoea_acuminata)))	Dypsis_decaryi)	(Pelagodoxa_henryana	Hydriastele_microspadix))	Oenocarpus_bataua))))	Bactris_major)	Kingia_australis);
((((((((((Reinhardtia_simplex	Reinhardtia_gracilis)	(Pelagodoxa_henryana	Pseudophoenix_vinifera))	(Reinhardtia_latisecta	Reinhardtia_paiewonskiana))	((((Oenocarpus_bataua	Oenocarpus_minor)	(((Hydriastele_microspadix	((Sabal_domingensis	Dypsis_decaryi)	(Kentiopsis_piersoniorum	(Dictyosperma_album	Veitchia_spiralis))))	Nypa_fruticans)	Prestoea_acuminata))	(Orania_palindan	Roystonea_regia))	Geonoma_undata))	Chamaedorea_seifrizii)	(Attalea_speciosa	(Iriartea_deltoidea	Heterospathe_cagayanensis)))	Calamus_caryotoides)	Phoenix_dactylifera)	Bactris_major)	Kingia_australis);
((Calamus_caryotoides	(((((Heterospathe_cagayanensis	((Orania_palindan	(Chamaedorea_seifrizii	((Reinhardtia_simplex	Reinhardtia_gracilis)	(Reinhardtia_latisecta	Reinhardtia_paiewonskiana))))	((((Oenocarpus_bataua	Oenocarpus_minor)	Geonoma_undata)	((((Dypsis_decaryi	Kentiopsis_piersoniorum)	(Veitchia_spiralis	(Sabal_domingensis	Dictyosperma_album)))	Hydriastele_microspadix)	(Bactris_major	Prestoea_acuminata)))	(Pseudophoenix_vinifera	Pelagodoxa_henryana))))	Roystonea_regia)	Nypa_fruticans)	Iriartea_deltoidea)	(Attalea_speciosa	Phoenix_dactylifera)))	Kingia_australis);
((((Attalea_speciosa	Nypa_fruticans)	(((Bactris_major	Phoenix_dactylifera)	Iriartea_deltoidea)	(((Sabal_domingensis	Roystonea_regia)	((((Reinhardtia_latisecta	Reinhardtia_paiewonskiana)	(Reinhardtia_simplex	Reinhardtia_gracilis))	Orania_palindan)	((((Geonoma_undata	(((Kentiopsis_piersoniorum	Dypsis_decaryi)	((Heterospathe_cagayanensis	(Dictyosperma_album	Hydriastele_microspadix))	Veitchia_spiralis))	Prestoea_acuminata))	Oenocarpus_minor)	Pelagodoxa_henryana)	Oenocarpus_bataua)))	(Chamaedorea_seifrizii	Pseudophoenix_vinifera))))	Calamus_caryotoides)	Kingia_australis);
((Chamaedorea_seifrizii	((((Calamus_caryotoides	(((Pseudophoenix_vinifera	Attalea_speciosa)	(Bactris_major	Phoenix_dactylifera))	Iriartea_deltoidea))	Nypa_fruticans)	Sabal_domingensis)	(((((Geonoma_undata	((((Heterospathe_cagayanensis	((Dypsis_decaryi	Kentiopsis_piersoniorum)	(Dictyosperma_album	Veitchia_spiralis)))	Hydriastele_microspadix)	Prestoea_acuminata)	Oenocarpus_minor))	Oenocarpus_bataua)	(((Reinhardtia_latisecta	Reinhardtia_paiewonskiana)	(Reinhardtia_simplex	Reinhardtia_gracilis))	Orania_palindan))	Pelagodoxa_henryana)	Roystonea_regia)))	Kingia_australis);
(((Iriartea_deltoidea	((Calamus_caryotoides	Sabal_domingensis)	((((Pelagodoxa_henryana	(Roystonea_regia	(((((Hydriastele_microspadix	(Dypsis_decaryi	(Kentiopsis_piersoniorum	(Veitchia_spiralis	Dictyosperma_album))))	(Geonoma_undata	Prestoea_acuminata))	(((Reinhardtia_latisecta	Reinhardtia_paiewonskiana)	(Reinhardtia_simplex	Reinhardtia_gracilis))	Orania_palindan))	(Oenocarpus_bataua	Oenocarpus_minor))	Heterospathe_cagayanensis)))	Chamaedorea_seifrizii)	(Pseudophoenix_vinifera	Attalea_speciosa))	Nypa_fruticans)))	(Bactris_major	Phoenix_dactylifera))	Kingia_australis);
((Bactris_major	((Calamus_caryotoides	Sabal_domingensis)	((Nypa_fruticans	(((Roystonea_regia	((((Reinhardtia_latisecta	Reinhardtia_paiewonskiana)	(Reinhardtia_simplex	Reinhardtia_gracilis))	Orania_palindan)	((Pelagodoxa_henryana	((Oenocarpus_minor	((Kentiopsis_piersoniorum	((Heterospathe_cagayanensis	Hydriastele_microspadix)	(Veitchia_spiralis	Dictyosperma_album)))	Dypsis_decaryi))	(Geonoma_undata	Prestoea_acuminata)))	Oenocarpus_bataua)))	Chamaedorea_seifrizii)	(Pseudophoenix_vinifera	Attalea_speciosa)))	(Phoenix_dactylifera	Iriartea_deltoidea))))	Kingia_australis);
((((Nypa_fruticans	(((Roystonea_regia	(Bactris_major	(((Pseudophoenix_vinifera	Pelagodoxa_henryana)	((Geonoma_undata	(Oenocarpus_bataua	Oenocarpus_minor))	(Prestoea_acuminata	(((((Kentiopsis_piersoniorum	Dictyosperma_album)	Dypsis_decaryi)	Veitchia_spiralis)	Hydriastele_microspadix)	Heterospathe_cagayanensis))))	((Chamaedorea_seifrizii	((Reinhardtia_latisecta	Reinhardtia_paiewonskiana)	(Reinhardtia_simplex	Reinhardtia_gracilis)))	Orania_palindan))))	(Phoenix_dactylifera	Attalea_speciosa))	Iriartea_deltoidea))	Calamus_caryotoides)	Sabal_domingensis)	Kingia_australis);
(((((((Orania_palindan	(((Geonoma_undata	((Veitchia_spiralis	((Kentiopsis_piersoniorum	Dictyosperma_album)	Dypsis_decaryi))	(Bactris_major	Prestoea_acuminata)))	((Oenocarpus_bataua	Oenocarpus_minor)	(Hydriastele_microspadix	Pelagodoxa_henryana)))	((Reinhardtia_latisecta	Reinhardtia_paiewonskiana)	(Reinhardtia_simplex	Reinhardtia_gracilis))))	Heterospathe_cagayanensis)	Roystonea_regia)	Sabal_domingensis)	(Chamaedorea_seifrizii	Pseudophoenix_vinifera))	((Phoenix_dactylifera	Attalea_speciosa)	(Iriartea_deltoidea	(Nypa_fruticans	Calamus_caryotoides))))	Kingia_australis);
((((((((Nypa_fruticans	Roystonea_regia)	((Chamaedorea_seifrizii	((((Sabal_domingensis	Prestoea_acuminata)	(Veitchia_spiralis	(Heterospathe_cagayanensis	((Dypsis_decaryi	Dictyosperma_album)	Kentiopsis_piersoniorum))))	Orania_palindan)	((Oenocarpus_bataua	Oenocarpus_minor)	(((Reinhardtia_latisecta	Reinhardtia_paiewonskiana)	(Reinhardtia_simplex	Reinhardtia_gracilis))	Geonoma_undata))))	((Hydriastele_microspadix	Pelagodoxa_henryana)	Pseudophoenix_vinifera)))	Calamus_caryotoides)	Attalea_speciosa)	Iriartea_deltoidea)	Phoenix_dactylifera)	Bactris_major)	Kingia_australis);
((Geonoma_undata	((((((Reinhardtia_latisecta	Reinhardtia_paiewonskiana)	(Reinhardtia_simplex	Reinhardtia_gracilis))	Chamaedorea_seifrizii)	((Nypa_fruticans	((Roystonea_regia	(Heterospathe_cagayanensis	Iriartea_deltoidea))	(((Attalea_speciosa	Pseudophoenix_vinifera)	Phoenix_dactylifera)	Calamus_caryotoides)))	Sabal_domingensis))	((Orania_palindan	(Bactris_major	Prestoea_acuminata))	((Hydriastele_microspadix	Pelagodoxa_henryana)	(((Dypsis_decaryi	Dictyosperma_album)	Kentiopsis_piersoniorum)	Veitchia_spiralis))))	(Oenocarpus_bataua	Oenocarpus_minor)))	Kingia_australis);
((Phoenix_dactylifera	(Calamus_caryotoides	((Roystonea_regia	((((Heterospathe_cagayanensis	(((Hydriastele_microspadix	((Dypsis_decaryi	Dictyosperma_album)	Kentiopsis_piersoniorum))	(Bactris_major	Prestoea_acuminata))	(Oenocarpus_minor	(Pelagodoxa_henryana	(Veitchia_spiralis	Geonoma_undata)))))	Oenocarpus_bataua)	Orania_palindan)	((Reinhardtia_latisecta	Reinhardtia_paiewonskiana)	(Reinhardtia_simplex	Reinhardtia_gracilis))))	(Chamaedorea_seifrizii	(Nypa_fruticans	(Iriartea_deltoidea	((Sabal_domingensis	Attalea_speciosa)	Pseudophoenix_vinifera)))))))	Kingia_australis);
((((Sabal_domingensis	Phoenix_dactylifera)	(((Calamus_caryotoides	Iriartea_deltoidea)	((Chamaedorea_seifrizii	(Roystonea_regia	((((((Veitchia_spiralis	(Heterospathe_cagayanensis	(Prestoea_acuminata	Dictyosperma_album)))	Pelagodoxa_henryana)	(Kentiopsis_piersoniorum	Dypsis_decaryi))	(Geonoma_undata	(Oenocarpus_bataua	Oenocarpus_minor)))	Hydriastele_microspadix)	(((Reinhardtia_latisecta	Reinhardtia_paiewonskiana)	(Reinhardtia_simplex	Reinhardtia_gracilis))	Orania_palindan))))	Nypa_fruticans))	(Attalea_speciosa	Pseudophoenix_vinifera)))	Bactris_major)	Kingia_australis);
(((Chamaedorea_seifrizii	((((Phoenix_dactylifera	Attalea_speciosa)	(((((((Reinhardtia_paiewonskiana	Reinhardtia_latisecta)	(Reinhardtia_simplex	Reinhardtia_gracilis))	Orania_palindan)	(Oenocarpus_bataua	(((Veitchia_spiralis	Geonoma_undata)	(Prestoea_acuminata	((Hydriastele_microspadix	((Dypsis_decaryi	Dictyosperma_album)	Kentiopsis_piersoniorum))	Sabal_domingensis)))	Oenocarpus_minor)))	Pelagodoxa_henryana)	(Heterospathe_cagayanensis	Roystonea_regia))	(Nypa_fruticans	Calamus_caryotoides)))	Iriartea_deltoidea)	Pseudophoenix_vinifera))	Bactris_major)	Kingia_australis);
((Pseudophoenix_vinifera	(Chamaedorea_seifrizii	((((((Reinhardtia_paiewonskiana	Reinhardtia_latisecta)	(Reinhardtia_simplex	Reinhardtia_gracilis))	Orania_palindan)	(((((Veitchia_spiralis	(Pelagodoxa_henryana	((Bactris_major	Prestoea_acuminata)	Sabal_domingensis)))	Geonoma_undata)	Dictyosperma_album)	(Kentiopsis_piersoniorum	(Oenocarpus_minor	Oenocarpus_bataua)))	Dypsis_decaryi))	((((Attalea_speciosa	Nypa_fruticans)	(Heterospathe_cagayanensis	Iriartea_deltoidea))	(Calamus_caryotoides	Phoenix_dactylifera))	Roystonea_regia))	Hydriastele_microspadix)))	Kingia_australis);
(((Calamus_caryotoides	(Iriartea_deltoidea	((Pseudophoenix_vinifera	Attalea_speciosa)	Phoenix_dactylifera)))	((Roystonea_regia	(Sabal_domingensis	(((Orania_palindan	(((Oenocarpus_minor	Oenocarpus_bataua)	Geonoma_undata)	(Chamaedorea_seifrizii	((Reinhardtia_paiewonskiana	Reinhardtia_latisecta)	(Reinhardtia_simplex	Reinhardtia_gracilis)))))	((Hydriastele_microspadix	Pelagodoxa_henryana)	(((Heterospathe_cagayanensis	(Dypsis_decaryi	(Dictyosperma_album	Kentiopsis_piersoniorum)))	Veitchia_spiralis)	Prestoea_acuminata)))	Bactris_major)))	Nypa_fruticans))	Kingia_australis);
((Calamus_caryotoides	(((Sabal_domingensis	((Phoenix_dactylifera	Iriartea_deltoidea)	(Roystonea_regia	(Bactris_major	(((((Oenocarpus_minor	Oenocarpus_bataua)	Geonoma_undata)	((Chamaedorea_seifrizii	((Reinhardtia_paiewonskiana	Reinhardtia_latisecta)	(Reinhardtia_simplex	Reinhardtia_gracilis)))	((Hydriastele_microspadix	Pelagodoxa_henryana)	((Heterospathe_cagayanensis	(Dypsis_decaryi	(Dictyosperma_album	Kentiopsis_piersoniorum)))	Veitchia_spiralis))))	Orania_palindan)	Prestoea_acuminata)))))	Nypa_fruticans)	(Pseudophoenix_vinifera	Attalea_speciosa)))	Kingia_australis);
((((Phoenix_dactylifera	(((Roystonea_regia	(((Reinhardtia_paiewonskiana	Reinhardtia_latisecta)	(Reinhardtia_simplex	Reinhardtia_gracilis))	(((Geonoma_undata	((((Hydriastele_microspadix	((Dictyosperma_album	(Kentiopsis_piersoniorum	Dypsis_decaryi))	Veitchia_spiralis))	Heterospathe_cagayanensis)	Prestoea_acuminata)	Oenocarpus_minor))	Oenocarpus_bataua)	Orania_palindan)))	Pelagodoxa_henryana)	((Nypa_fruticans	((Attalea_speciosa	Pseudophoenix_vinifera)	Sabal_domingensis))	(Iriartea_deltoidea	Calamus_caryotoides))))	Chamaedorea_seifrizii)	Bactris_major)	Kingia_australis);
(((Sabal_domingensis	Calamus_caryotoides)	(((((Nypa_fruticans	Chamaedorea_seifrizii)	Iriartea_deltoidea)	((Roystonea_regia	(((((Reinhardtia_paiewonskiana	Reinhardtia_latisecta)	(Reinhardtia_simplex	Reinhardtia_gracilis))	Pelagodoxa_henryana)	(Geonoma_undata	((Oenocarpus_bataua	Orania_palindan)	((Hydriastele_microspadix	Veitchia_spiralis)	(Dictyosperma_album	(Kentiopsis_piersoniorum	(Heterospathe_cagayanensis	Dypsis_decaryi)))))))	Oenocarpus_minor))	Prestoea_acuminata))	(Attalea_speciosa	(Bactris_major	Pseudophoenix_vinifera)))	Phoenix_dactylifera))	Kingia_australis);
(((((Sabal_domingensis	(((Heterospathe_cagayanensis	(Chamaedorea_seifrizii	((Orania_palindan	(((Hydriastele_microspadix	Pelagodoxa_henryana)	Geonoma_undata)	((Oenocarpus_bataua	Oenocarpus_minor)	((((Dypsis_decaryi	Kentiopsis_piersoniorum)	Dictyosperma_album)	Prestoea_acuminata)	Veitchia_spiralis))))	((Reinhardtia_paiewonskiana	Reinhardtia_latisecta)	(Reinhardtia_simplex	Reinhardtia_gracilis)))))	Roystonea_regia)	Nypa_fruticans))	(Calamus_caryotoides	(Iriartea_deltoidea	(Attalea_speciosa	Pseudophoenix_vinifera))))	Phoenix_dactylifera)	Bactris_major)	Kingia_australis);
(((((((Sabal_domingensis	Roystonea_regia)	((Pelagodoxa_henryana	((Bactris_major	(Chamaedorea_seifrizii	((Reinhardtia_latisecta	Reinhardtia_paiewonskiana)	(Reinhardtia_simplex	Reinhardtia_gracilis))))	((Orania_palindan	Geonoma_undata)	(((Hydriastele_microspadix	Veitchia_spiralis)	((Kentiopsis_piersoniorum	Dypsis_decaryi)	Dictyosperma_album))	((Oenocarpus_bataua	Oenocarpus_minor)	Prestoea_acuminata)))))	Nypa_fruticans))	(Attalea_speciosa	Pseudophoenix_vinifera))	(Heterospathe_cagayanensis	Iriartea_deltoidea))	Calamus_caryotoides)	Phoenix_dactylifera)	Kingia_australis);
(((Phoenix_dactylifera	(Attalea_speciosa	((((Pseudophoenix_vinifera	Chamaedorea_seifrizii)	((Nypa_fruticans	((Sabal_domingensis	((Orania_palindan	(Reinhardtia_simplex	Reinhardtia_gracilis))	((((((Dypsis_decaryi	Kentiopsis_piersoniorum)	(Veitchia_spiralis	Dictyosperma_album))	(Hydriastele_microspadix	Pelagodoxa_henryana))	(Prestoea_acuminata	Geonoma_undata))	(Oenocarpus_bataua	Oenocarpus_minor))	(Reinhardtia_latisecta	Reinhardtia_paiewonskiana))))	Heterospathe_cagayanensis))	Roystonea_regia))	Iriartea_deltoidea)	Calamus_caryotoides)))	Bactris_major)	Kingia_australis);
(((((Phoenix_dactylifera	((((Orania_palindan	((((Prestoea_acuminata	Geonoma_undata)	(((((Heterospathe_cagayanensis	(Dictyosperma_album	Veitchia_spiralis))	Kentiopsis_piersoniorum)	Dypsis_decaryi)	Hydriastele_microspadix)	Pelagodoxa_henryana))	(Oenocarpus_bataua	Oenocarpus_minor))	((Reinhardtia_simplex	Reinhardtia_gracilis)	(Reinhardtia_latisecta	Reinhardtia_paiewonskiana))))	(Pseudophoenix_vinifera	Chamaedorea_seifrizii))	Roystonea_regia)	Sabal_domingensis))	(Iriartea_deltoidea	(Nypa_fruticans	Attalea_speciosa)))	Calamus_caryotoides)	Bactris_major)	Kingia_australis);
((Phoenix_dactylifera	((((Bactris_major	Prestoea_acuminata)	Iriartea_deltoidea)	((Nypa_fruticans	Calamus_caryotoides)	(((Chamaedorea_seifrizii	(Reinhardtia_latisecta	Reinhardtia_paiewonskiana))	(((Reinhardtia_simplex	Reinhardtia_gracilis)	Pseudophoenix_vinifera)	Pelagodoxa_henryana))	((((Dypsis_decaryi	(((Hydriastele_microspadix	Heterospathe_cagayanensis)	(Dictyosperma_album	Veitchia_spiralis))	Kentiopsis_piersoniorum))	Roystonea_regia)	((Orania_palindan	Sabal_domingensis)	(Oenocarpus_minor	Oenocarpus_bataua)))	Geonoma_undata))))	Attalea_speciosa))	Kingia_australis);
(((((Attalea_speciosa	Phoenix_dactylifera)	((Nypa_fruticans	Calamus_caryotoides)	(Roystonea_regia	((((Sabal_domingensis	Chamaedorea_seifrizii)	Pseudophoenix_vinifera)	(Hydriastele_microspadix	(Geonoma_undata	((((Reinhardtia_latisecta	Reinhardtia_paiewonskiana)	(Reinhardtia_simplex	Reinhardtia_gracilis))	(Veitchia_spiralis	((Dictyosperma_album	(Kentiopsis_piersoniorum	Prestoea_acuminata))	Dypsis_decaryi)))	((Oenocarpus_minor	Oenocarpus_bataua)	Orania_palindan)))))	Pelagodoxa_henryana))))	(Iriartea_deltoidea	Heterospathe_cagayanensis))	Bactris_major)	Kingia_australis);
(((((Iriartea_deltoidea	Phoenix_dactylifera)	((Heterospathe_cagayanensis	(Roystonea_regia	(((Pelagodoxa_henryana	Pseudophoenix_vinifera)	(Orania_palindan	(((Hydriastele_microspadix	((((Dypsis_decaryi	(Dictyosperma_album	Kentiopsis_piersoniorum))	Veitchia_spiralis)	Prestoea_acuminata)	Sabal_domingensis))	Geonoma_undata)	(((Reinhardtia_latisecta	Reinhardtia_paiewonskiana)	(Reinhardtia_simplex	Reinhardtia_gracilis))	(Oenocarpus_minor	Oenocarpus_bataua)))))	Chamaedorea_seifrizii)))	(Attalea_speciosa	Nypa_fruticans)))	Calamus_caryotoides)	Bactris_major)	Kingia_australis);
((((Attalea_speciosa	((((Roystonea_regia	((Oenocarpus_bataua	((Pelagodoxa_henryana	Pseudophoenix_vinifera)	(Geonoma_undata	(Oenocarpus_minor	((Hydriastele_microspadix	(((Sabal_domingensis	Heterospathe_cagayanensis)	((Kentiopsis_piersoniorum	Dictyosperma_album)	Dypsis_decaryi))	Veitchia_spiralis))	Prestoea_acuminata)))))	((Reinhardtia_latisecta	Reinhardtia_paiewonskiana)	(Orania_palindan	(Reinhardtia_simplex	Reinhardtia_gracilis)))))	Chamaedorea_seifrizii)	Nypa_fruticans)	Iriartea_deltoidea))	Calamus_caryotoides)	(Bactris_major	Phoenix_dactylifera))	Kingia_australis);
(((Oenocarpus_bataua	Oenocarpus_minor)	((((((Hydriastele_microspadix	(Heterospathe_cagayanensis	((Kentiopsis_piersoniorum	(Dictyosperma_album	Dypsis_decaryi))	Veitchia_spiralis)))	Sabal_domingensis)	(Bactris_major	Prestoea_acuminata))	(((((Roystonea_regia	Iriartea_deltoidea)	Calamus_caryotoides)	(Phoenix_dactylifera	Attalea_speciosa))	Nypa_fruticans)	(Pelagodoxa_henryana	Pseudophoenix_vinifera)))	(Orania_palindan	((Reinhardtia_simplex	Reinhardtia_gracilis)	(Chamaedorea_seifrizii	(Reinhardtia_latisecta	Reinhardtia_paiewonskiana)))))	Geonoma_undata))	Kingia_australis);
((Calamus_caryotoides	(((Iriartea_deltoidea	(Roystonea_regia	((((Hydriastele_microspadix	Pelagodoxa_henryana)	Pseudophoenix_vinifera)	((((((Reinhardtia_simplex	Reinhardtia_gracilis)	(Reinhardtia_latisecta	Reinhardtia_paiewonskiana))	Chamaedorea_seifrizii)	Geonoma_undata)	((Oenocarpus_bataua	Oenocarpus_minor)	Orania_palindan))	((((Kentiopsis_piersoniorum	(Dictyosperma_album	Dypsis_decaryi))	Heterospathe_cagayanensis)	(Bactris_major	Prestoea_acuminata))	Veitchia_spiralis)))	Sabal_domingensis)))	(Phoenix_dactylifera	Attalea_speciosa))	Nypa_fruticans))	Kingia_australis);
(((Calamus_caryotoides	((Nypa_fruticans	((Sabal_domingensis	Roystonea_regia)	(((((((Bactris_major	Prestoea_acuminata)	(Hydriastele_microspadix	(Kentiopsis_piersoniorum	(Dictyosperma_album	Dypsis_decaryi))))	Veitchia_spiralis)	(Pelagodoxa_henryana	Pseudophoenix_vinifera))	((Oenocarpus_bataua	Oenocarpus_minor)	Geonoma_undata))	(Orania_palindan	(Chamaedorea_seifrizii	((Reinhardtia_simplex	Reinhardtia_gracilis)	(Reinhardtia_latisecta	Reinhardtia_paiewonskiana)))))	Heterospathe_cagayanensis)))	Attalea_speciosa))	(Iriartea_deltoidea	Phoenix_dactylifera))	Kingia_australis);
(((Phoenix_dactylifera	((Roystonea_regia	((((Pelagodoxa_henryana	((Oenocarpus_minor	((Heterospathe_cagayanensis	((Veitchia_spiralis	Hydriastele_microspadix)	(Kentiopsis_piersoniorum	(Dypsis_decaryi	Dictyosperma_album))))	Prestoea_acuminata))	Geonoma_undata))	Oenocarpus_bataua)	(Orania_palindan	((Reinhardtia_simplex	Reinhardtia_gracilis)	(Reinhardtia_latisecta	Reinhardtia_paiewonskiana))))	(Pseudophoenix_vinifera	Chamaedorea_seifrizii)))	((Sabal_domingensis	Calamus_caryotoides)	(Nypa_fruticans	(Iriartea_deltoidea	Attalea_speciosa)))))	Bactris_major)	Kingia_australis);
(((Chamaedorea_seifrizii	(Nypa_fruticans	(((Bactris_major	Phoenix_dactylifera)	Attalea_speciosa)	((Roystonea_regia	((((Reinhardtia_simplex	Reinhardtia_gracilis)	(Reinhardtia_latisecta	Reinhardtia_paiewonskiana))	Orania_palindan)	(((Prestoea_acuminata	Pelagodoxa_henryana)	(Geonoma_undata	((Kentiopsis_piersoniorum	Dictyosperma_album)	(((Hydriastele_microspadix	Heterospathe_cagayanensis)	Veitchia_spiralis)	Dypsis_decaryi))))	(Oenocarpus_bataua	Oenocarpus_minor))))	((Sabal_domingensis	Iriartea_deltoidea)	Calamus_caryotoides)))))	Pseudophoenix_vinifera)	Kingia_australis);
((((((Sabal_domingensis	(((Phoenix_dactylifera	Attalea_speciosa)	((Roystonea_regia	((((Reinhardtia_simplex	Reinhardtia_gracilis)	(Reinhardtia_latisecta	Reinhardtia_paiewonskiana))	Orania_palindan)	(((((Veitchia_spiralis	(Heterospathe_cagayanensis	((Kentiopsis_piersoniorum	(Hydriastele_microspadix	Dictyosperma_album))	Dypsis_decaryi)))	(Geonoma_undata	Prestoea_acuminata))	Oenocarpus_minor)	Pelagodoxa_henryana)	Oenocarpus_bataua)))	Chamaedorea_seifrizii))	Iriartea_deltoidea))	Nypa_fruticans)	Calamus_caryotoides)	Pseudophoenix_vinifera)	Bactris_major)	Kingia_australis);
((Calamus_caryotoides	(((Nypa_fruticans	((Roystonea_regia	((Sabal_domingensis	(((Oenocarpus_minor	((Prestoea_acuminata	((((Dypsis_decaryi	(Veitchia_spiralis	Dictyosperma_album))	Kentiopsis_piersoniorum)	Heterospathe_cagayanensis)	Hydriastele_microspadix))	Geonoma_undata))	Pelagodoxa_henryana)	Oenocarpus_bataua))	(((Reinhardtia_gracilis	Reinhardtia_simplex)	Orania_palindan)	(Reinhardtia_latisecta	Reinhardtia_paiewonskiana))))	(Pseudophoenix_vinifera	Chamaedorea_seifrizii)))	((Bactris_major	Phoenix_dactylifera)	Iriartea_deltoidea))	Attalea_speciosa))	Kingia_australis);
(((Phoenix_dactylifera	((Calamus_caryotoides	(Nypa_fruticans	((Attalea_speciosa	Pseudophoenix_vinifera)	Iriartea_deltoidea)))	((((Pelagodoxa_henryana	(Geonoma_undata	((Oenocarpus_bataua	Oenocarpus_minor)	(Prestoea_acuminata	(((Kentiopsis_piersoniorum	Dypsis_decaryi)	((Hydriastele_microspadix	Dictyosperma_album)	Veitchia_spiralis))	Heterospathe_cagayanensis)))))	(Orania_palindan	(Chamaedorea_seifrizii	((Reinhardtia_gracilis	Reinhardtia_simplex)	(Reinhardtia_paiewonskiana	Reinhardtia_latisecta)))))	Roystonea_regia)	Sabal_domingensis)))	Bactris_major)	Kingia_australis);
((Phoenix_dactylifera	(Bactris_major	((Sabal_domingensis	Calamus_caryotoides)	((((Attalea_speciosa	Pseudophoenix_vinifera)	((((((Dictyosperma_album	Veitchia_spiralis)	(((Pelagodoxa_henryana	Dypsis_decaryi)	(Kentiopsis_piersoniorum	(Oenocarpus_bataua	Oenocarpus_minor)))	(Heterospathe_cagayanensis	(Geonoma_undata	Prestoea_acuminata))))	(Orania_palindan	(Hydriastele_microspadix	(Reinhardtia_gracilis	Reinhardtia_simplex))))	Roystonea_regia)	(Reinhardtia_paiewonskiana	Reinhardtia_latisecta))	Chamaedorea_seifrizii))	Nypa_fruticans)	Iriartea_deltoidea))))	Kingia_australis);
(((Phoenix_dactylifera	((Nypa_fruticans	Calamus_caryotoides)	(((Attalea_speciosa	Pseudophoenix_vinifera)	(((Chamaedorea_seifrizii	((Reinhardtia_paiewonskiana	Reinhardtia_latisecta)	(Reinhardtia_gracilis	Reinhardtia_simplex)))	(((((Prestoea_acuminata	Dypsis_decaryi)	(Dictyosperma_album	Kentiopsis_piersoniorum))	Geonoma_undata)	(Veitchia_spiralis	((Hydriastele_microspadix	Pelagodoxa_henryana)	(Oenocarpus_bataua	Oenocarpus_minor))))	Orania_palindan))	((Sabal_domingensis	Roystonea_regia)	Heterospathe_cagayanensis)))	Iriartea_deltoidea)))	Bactris_major)	Kingia_australis);
((((Calamus_caryotoides	((Bactris_major	Prestoea_acuminata)	(Attalea_speciosa	Pseudophoenix_vinifera)))	((((Chamaedorea_seifrizii	((Reinhardtia_paiewonskiana	Reinhardtia_latisecta)	(Reinhardtia_gracilis	Reinhardtia_simplex)))	((((Veitchia_spiralis	(Dypsis_decaryi	(Kentiopsis_piersoniorum	(Heterospathe_cagayanensis	Dictyosperma_album))))	Hydriastele_microspadix)	(Geonoma_undata	Pelagodoxa_henryana))	((Oenocarpus_bataua	Oenocarpus_minor)	Orania_palindan)))	Roystonea_regia)	(Iriartea_deltoidea	(Phoenix_dactylifera	Sabal_domingensis))))	Nypa_fruticans)	Kingia_australis);
((((((Iriartea_deltoidea	Phoenix_dactylifera)	Sabal_domingensis)	(Chamaedorea_seifrizii	((Nypa_fruticans	(Attalea_speciosa	Pseudophoenix_vinifera))	((Orania_palindan	(((Reinhardtia_paiewonskiana	Reinhardtia_latisecta)	(Reinhardtia_gracilis	Reinhardtia_simplex))	(((Oenocarpus_minor	((Kentiopsis_piersoniorum	((Hydriastele_microspadix	(Heterospathe_cagayanensis	(Dictyosperma_album	Veitchia_spiralis)))	Dypsis_decaryi))	(Geonoma_undata	Prestoea_acuminata)))	Pelagodoxa_henryana)	Oenocarpus_bataua)))	Roystonea_regia))))	Calamus_caryotoides)	Bactris_major)	Kingia_australis);
((((Pseudophoenix_vinifera	Attalea_speciosa)	((((Roystonea_regia	Nypa_fruticans)	((((Reinhardtia_paiewonskiana	Reinhardtia_latisecta)	(Reinhardtia_gracilis	Reinhardtia_simplex))	Chamaedorea_seifrizii)	(Orania_palindan	((((Oenocarpus_bataua	Oenocarpus_minor)	(((((Dypsis_decaryi	(Veitchia_spiralis	Dictyosperma_album))	Kentiopsis_piersoniorum)	Heterospathe_cagayanensis)	Hydriastele_microspadix)	(Bactris_major	Prestoea_acuminata)))	Geonoma_undata)	Pelagodoxa_henryana))))	Sabal_domingensis)	(Phoenix_dactylifera	Iriartea_deltoidea)))	Calamus_caryotoides)	Kingia_australis);
((((Reinhardtia_gracilis	Reinhardtia_simplex)	Chamaedorea_seifrizii)	(((((((Dypsis_decaryi	((Heterospathe_cagayanensis	(Hydriastele_microspadix	(Veitchia_spiralis	Dictyosperma_album)))	Kentiopsis_piersoniorum))	(Bactris_major	Prestoea_acuminata))	(Pelagodoxa_henryana	(Oenocarpus_bataua	Oenocarpus_minor)))	Geonoma_undata)	((Orania_palindan	(((Pseudophoenix_vinifera	Attalea_speciosa)	Nypa_fruticans)	Calamus_caryotoides))	((Phoenix_dactylifera	Iriartea_deltoidea)	Sabal_domingensis)))	Roystonea_regia)	(Reinhardtia_paiewonskiana	Reinhardtia_latisecta)))	Kingia_australis);
(((((((((Pelagodoxa_henryana	(Pseudophoenix_vinifera	Attalea_speciosa))	((Roystonea_regia	Nypa_fruticans)	(Calamus_caryotoides	(Phoenix_dactylifera	Iriartea_deltoidea))))	(Bactris_major	Prestoea_acuminata))	((Oenocarpus_bataua	Orania_palindan)	Oenocarpus_minor))	(Kentiopsis_piersoniorum	(Dypsis_decaryi	(((Veitchia_spiralis	Dictyosperma_album)	Heterospathe_cagayanensis)	Hydriastele_microspadix))))	(((Reinhardtia_gracilis	Reinhardtia_simplex)	(Reinhardtia_paiewonskiana	Reinhardtia_latisecta))	Chamaedorea_seifrizii))	Sabal_domingensis)	Geonoma_undata)	Kingia_australis);
(((Phoenix_dactylifera	(((Sabal_domingensis	(Roystonea_regia	((((Pelagodoxa_henryana	Geonoma_undata)	(((((Dypsis_decaryi	(Veitchia_spiralis	Hydriastele_microspadix))	Dictyosperma_album)	Kentiopsis_piersoniorum)	Heterospathe_cagayanensis)	((Oenocarpus_bataua	Oenocarpus_minor)	Prestoea_acuminata)))	Orania_palindan)	(((Reinhardtia_gracilis	Reinhardtia_simplex)	(Reinhardtia_paiewonskiana	Reinhardtia_latisecta))	Chamaedorea_seifrizii))))	(Attalea_speciosa	(Iriartea_deltoidea	(Pseudophoenix_vinifera	Nypa_fruticans))))	Calamus_caryotoides))	Bactris_major)	Kingia_australis);
(((Calamus_caryotoides	((Iriartea_deltoidea	Phoenix_dactylifera)	(Nypa_fruticans	((((((Orania_palindan	(Reinhardtia_gracilis	Reinhardtia_simplex))	(Sabal_domingensis	(((Veitchia_spiralis	((((Hydriastele_microspadix	Pseudophoenix_vinifera)	Pelagodoxa_henryana)	Prestoea_acuminata)	Heterospathe_cagayanensis))	(Dictyosperma_album	((Dypsis_decaryi	(Oenocarpus_bataua	Oenocarpus_minor))	Geonoma_undata)))	Kentiopsis_piersoniorum)))	(Reinhardtia_latisecta	Reinhardtia_paiewonskiana))	Chamaedorea_seifrizii)	Roystonea_regia)	Attalea_speciosa))))	Bactris_major)	Kingia_australis);
(((Sabal_domingensis	(((((Roystonea_regia	(((((Prestoea_acuminata	(((Dypsis_decaryi	(Kentiopsis_piersoniorum	(Veitchia_spiralis	Dictyosperma_album)))	Heterospathe_cagayanensis)	Hydriastele_microspadix))	(Pelagodoxa_henryana	(Oenocarpus_bataua	Oenocarpus_minor)))	Geonoma_undata)	((Reinhardtia_gracilis	Reinhardtia_simplex)	(Reinhardtia_latisecta	Reinhardtia_paiewonskiana)))	Orania_palindan))	Chamaedorea_seifrizii)	((Nypa_fruticans	Attalea_speciosa)	Pseudophoenix_vinifera))	Calamus_caryotoides)	(Iriartea_deltoidea	Phoenix_dactylifera)))	Bactris_major)	Kingia_australis);
(((((Iriartea_deltoidea	Heterospathe_cagayanensis)	(Attalea_speciosa	Pseudophoenix_vinifera))	(Calamus_caryotoides	(((Bactris_major	Phoenix_dactylifera)	(Nypa_fruticans	(Chamaedorea_seifrizii	((Orania_palindan	((Reinhardtia_gracilis	Reinhardtia_simplex)	(Reinhardtia_latisecta	Reinhardtia_paiewonskiana)))	(((((Veitchia_spiralis	(Pelagodoxa_henryana	Hydriastele_microspadix))	(Prestoea_acuminata	Geonoma_undata))	Kentiopsis_piersoniorum)	((Oenocarpus_bataua	Oenocarpus_minor)	Dypsis_decaryi))	Dictyosperma_album)))))	Roystonea_regia)))	Sabal_domingensis)	Kingia_australis);
((((Iriartea_deltoidea	(Nypa_fruticans	(Phoenix_dactylifera	(Roystonea_regia	(Heterospathe_cagayanensis	(((Geonoma_undata	(((Orania_palindan	Sabal_domingensis)	(Chamaedorea_seifrizii	((Reinhardtia_gracilis	Reinhardtia_simplex)	(Reinhardtia_latisecta	Reinhardtia_paiewonskiana))))	(Oenocarpus_bataua	(Oenocarpus_minor	(((Kentiopsis_piersoniorum	Dypsis_decaryi)	Dictyosperma_album)	(Pelagodoxa_henryana	Hydriastele_microspadix))))))	(Bactris_major	Prestoea_acuminata))	Veitchia_spiralis))))))	Calamus_caryotoides)	(Attalea_speciosa	Pseudophoenix_vinifera))	Kingia_australis);
((Sabal_domingensis	(Calamus_caryotoides	((Attalea_speciosa	(Roystonea_regia	((Chamaedorea_seifrizii	(Orania_palindan	(((((((Reinhardtia_gracilis	Reinhardtia_simplex)	(Reinhardtia_latisecta	Reinhardtia_paiewonskiana))	Geonoma_undata)	(((Heterospathe_cagayanensis	(Dypsis_decaryi	(Kentiopsis_piersoniorum	Dictyosperma_album)))	Hydriastele_microspadix)	Veitchia_spiralis))	(Bactris_major	Prestoea_acuminata))	Oenocarpus_minor)	Oenocarpus_bataua)))	(Pseudophoenix_vinifera	Pelagodoxa_henryana))))	((Phoenix_dactylifera	Iriartea_deltoidea)	Nypa_fruticans))))	Kingia_australis);
((Phoenix_dactylifera	(Calamus_caryotoides	(((Iriartea_deltoidea	Attalea_speciosa)	Nypa_fruticans)	(((((Reinhardtia_gracilis	Reinhardtia_simplex)	(Reinhardtia_latisecta	Reinhardtia_paiewonskiana))	Orania_palindan)	(Roystonea_regia	((((((Veitchia_spiralis	(Dictyosperma_album	Heterospathe_cagayanensis))	Hydriastele_microspadix)	(Dypsis_decaryi	Kentiopsis_piersoniorum))	(Geonoma_undata	((Pseudophoenix_vinifera	Pelagodoxa_henryana)	Sabal_domingensis)))	(Bactris_major	Prestoea_acuminata))	(Oenocarpus_minor	Oenocarpus_bataua))))	Chamaedorea_seifrizii))))	Kingia_australis);
(((Reinhardtia_latisecta	Reinhardtia_paiewonskiana)	((Orania_palindan	((((Iriartea_deltoidea	Phoenix_dactylifera)	(Calamus_caryotoides	(Nypa_fruticans	(Pseudophoenix_vinifera	Attalea_speciosa))))	((Heterospathe_cagayanensis	Roystonea_regia)	Chamaedorea_seifrizii))	(Dypsis_decaryi	(((Geonoma_undata	Pelagodoxa_henryana)	(Kentiopsis_piersoniorum	((Hydriastele_microspadix	(Dictyosperma_album	Sabal_domingensis))	Veitchia_spiralis)))	((Oenocarpus_minor	Oenocarpus_bataua)	(Bactris_major	Prestoea_acuminata))))))	(Reinhardtia_gracilis	Reinhardtia_simplex)))	Kingia_australis);
((Calamus_caryotoides	(((Iriartea_deltoidea	((((Chamaedorea_seifrizii	Pseudophoenix_vinifera)	((Reinhardtia_gracilis	Reinhardtia_simplex)	(Reinhardtia_latisecta	Reinhardtia_paiewonskiana)))	((((((Hydriastele_microspadix	(Dypsis_decaryi	(((Dictyosperma_album	Veitchia_spiralis)	Sabal_domingensis)	Kentiopsis_piersoniorum)))	(((Bactris_major	Prestoea_acuminata)	Pelagodoxa_henryana)	Oenocarpus_minor))	Geonoma_undata)	Heterospathe_cagayanensis)	Oenocarpus_bataua)	Orania_palindan))	Roystonea_regia))	(Phoenix_dactylifera	Attalea_speciosa))	Nypa_fruticans))	Kingia_australis);
((Phoenix_dactylifera	(Attalea_speciosa	((Iriartea_deltoidea	(Nypa_fruticans	((((Pseudophoenix_vinifera	(Reinhardtia_gracilis	Reinhardtia_simplex))	(Reinhardtia_latisecta	Reinhardtia_paiewonskiana))	((Orania_palindan	Chamaedorea_seifrizii)	((((Geonoma_undata	(Bactris_major	Prestoea_acuminata))	(Oenocarpus_minor	Pelagodoxa_henryana))	(Heterospathe_cagayanensis	((Dypsis_decaryi	(Dictyosperma_album	Kentiopsis_piersoniorum))	(Veitchia_spiralis	(Sabal_domingensis	Hydriastele_microspadix)))))	Oenocarpus_bataua)))	Roystonea_regia)))	Calamus_caryotoides)))	Kingia_australis);
(((((Pseudophoenix_vinifera	Attalea_speciosa)	Calamus_caryotoides)	(((Chamaedorea_seifrizii	(((((Oenocarpus_minor	((((Sabal_domingensis	((Hydriastele_microspadix	Dictyosperma_album)	Veitchia_spiralis))	Prestoea_acuminata)	Pelagodoxa_henryana)	(Geonoma_undata	Kentiopsis_piersoniorum)))	Dypsis_decaryi)	Oenocarpus_bataua)	(Orania_palindan	((Reinhardtia_gracilis	Reinhardtia_simplex)	(Reinhardtia_latisecta	Reinhardtia_paiewonskiana))))	(Heterospathe_cagayanensis	Roystonea_regia)))	(Iriartea_deltoidea	Phoenix_dactylifera))	Nypa_fruticans))	Bactris_major)	Kingia_australis);
((Phoenix_dactylifera	(((Roystonea_regia	((((((Prestoea_acuminata	Bactris_major)	((((Dypsis_decaryi	Kentiopsis_piersoniorum)	((Veitchia_spiralis	Dictyosperma_album)	Sabal_domingensis))	Hydriastele_microspadix)	Heterospathe_cagayanensis))	(Geonoma_undata	(Oenocarpus_bataua	Oenocarpus_minor)))	Pelagodoxa_henryana)	((Reinhardtia_gracilis	Reinhardtia_simplex)	(Chamaedorea_seifrizii	(Reinhardtia_paiewonskiana	Reinhardtia_latisecta))))	Orania_palindan))	Calamus_caryotoides)	(Pseudophoenix_vinifera	(Attalea_speciosa	(Nypa_fruticans	Iriartea_deltoidea)))))	Kingia_australis);
((Phoenix_dactylifera	((Calamus_caryotoides	((Nypa_fruticans	Roystonea_regia)	((((((((Dypsis_decaryi	Kentiopsis_piersoniorum)	(Heterospathe_cagayanensis	(Hydriastele_microspadix	((Dictyosperma_album	Sabal_domingensis)	Veitchia_spiralis))))	Geonoma_undata)	(Oenocarpus_bataua	Oenocarpus_minor))	Orania_palindan)	(((Reinhardtia_gracilis	Reinhardtia_simplex)	(Reinhardtia_paiewonskiana	Reinhardtia_latisecta))	Pelagodoxa_henryana))	(Chamaedorea_seifrizii	(Prestoea_acuminata	Bactris_major)))	(Pseudophoenix_vinifera	Attalea_speciosa))))	Iriartea_deltoidea))	Kingia_australis);
((Phoenix_dactylifera	((((((((Oenocarpus_minor	((Prestoea_acuminata	Bactris_major)	Pelagodoxa_henryana))	((((Kentiopsis_piersoniorum	(((Hydriastele_microspadix	Sabal_domingensis)	Veitchia_spiralis)	Heterospathe_cagayanensis))	Dictyosperma_album)	Dypsis_decaryi)	Geonoma_undata))	Oenocarpus_bataua)	((Reinhardtia_gracilis	Reinhardtia_simplex)	(Reinhardtia_paiewonskiana	Reinhardtia_latisecta)))	Orania_palindan)	Roystonea_regia)	(Calamus_caryotoides	(Nypa_fruticans	(Iriartea_deltoidea	(Pseudophoenix_vinifera	Attalea_speciosa)))))	Chamaedorea_seifrizii))	Kingia_australis);
(((Phoenix_dactylifera	((Iriartea_deltoidea	((((((((Hydriastele_microspadix	Veitchia_spiralis)	(Sabal_domingensis	(Heterospathe_cagayanensis	Dictyosperma_album)))	Dypsis_decaryi)	Kentiopsis_piersoniorum)	(((Oenocarpus_bataua	Oenocarpus_minor)	(((Reinhardtia_gracilis	Reinhardtia_simplex)	(Reinhardtia_paiewonskiana	Reinhardtia_latisecta))	Orania_palindan))	(Geonoma_undata	Prestoea_acuminata)))	Pelagodoxa_henryana)	Roystonea_regia)	((Pseudophoenix_vinifera	Attalea_speciosa)	(Chamaedorea_seifrizii	Nypa_fruticans))))	Calamus_caryotoides))	Bactris_major)	Kingia_australis);
(((Phoenix_dactylifera	(Attalea_speciosa	(Calamus_caryotoides	(Iriartea_deltoidea	(((Pseudophoenix_vinifera	Chamaedorea_seifrizii)	((Orania_palindan	((Oenocarpus_bataua	((((((Dictyosperma_album	Hydriastele_microspadix)	(Sabal_domingensis	Heterospathe_cagayanensis))	Veitchia_spiralis)	Dypsis_decaryi)	Kentiopsis_piersoniorum)	((Geonoma_undata	(Pelagodoxa_henryana	Prestoea_acuminata))	Oenocarpus_minor)))	((Reinhardtia_gracilis	Reinhardtia_simplex)	(Reinhardtia_paiewonskiana	Reinhardtia_latisecta))))	Roystonea_regia))	Nypa_fruticans)))))	Bactris_major)	Kingia_australis);
(((Phoenix_dactylifera	((Iriartea_deltoidea	(Nypa_fruticans	Attalea_speciosa))	(Calamus_caryotoides	((Pseudophoenix_vinifera	Chamaedorea_seifrizii)	(((((Pelagodoxa_henryana	Prestoea_acuminata)	((Kentiopsis_piersoniorum	Dypsis_decaryi)	((((Dictyosperma_album	Sabal_domingensis)	Veitchia_spiralis)	Hydriastele_microspadix)	Heterospathe_cagayanensis)))	((Oenocarpus_bataua	Oenocarpus_minor)	Geonoma_undata))	(((Reinhardtia_gracilis	Reinhardtia_simplex)	(Reinhardtia_paiewonskiana	Reinhardtia_latisecta))	Orania_palindan))	Roystonea_regia)))))	Bactris_major)	Kingia_australis);
((((Iriartea_deltoidea	((Attalea_speciosa	Phoenix_dactylifera)	((Roystonea_regia	(((((((Geonoma_undata	Prestoea_acuminata)	((Kentiopsis_piersoniorum	Sabal_domingensis)	(((Hydriastele_microspadix	(Heterospathe_cagayanensis	Dictyosperma_album))	Veitchia_spiralis)	Dypsis_decaryi)))	Oenocarpus_minor)	(Pseudophoenix_vinifera	Pelagodoxa_henryana))	Oenocarpus_bataua)	((Reinhardtia_paiewonskiana	Reinhardtia_latisecta)	(Orania_palindan	(Reinhardtia_gracilis	Reinhardtia_simplex))))	Chamaedorea_seifrizii))	Nypa_fruticans)))	Calamus_caryotoides)	Bactris_major)	Kingia_australis);
(((Nypa_fruticans	Calamus_caryotoides)	((Iriartea_deltoidea	(Phoenix_dactylifera	(Chamaedorea_seifrizii	((Sabal_domingensis	Roystonea_regia)	(((Reinhardtia_paiewonskiana	Reinhardtia_latisecta)	(Reinhardtia_simplex	Reinhardtia_gracilis))	((((((Bactris_major	Prestoea_acuminata)	Geonoma_undata)	((Kentiopsis_piersoniorum	(((Dictyosperma_album	Veitchia_spiralis)	Heterospathe_cagayanensis)	Dypsis_decaryi))	(Hydriastele_microspadix	Pelagodoxa_henryana)))	Oenocarpus_minor)	Oenocarpus_bataua)	Orania_palindan))))))	(Pseudophoenix_vinifera	Attalea_speciosa)))	Kingia_australis);
(((Calamus_caryotoides	((Phoenix_dactylifera	((Heterospathe_cagayanensis	(((Kentiopsis_piersoniorum	(Dictyosperma_album	(((Oenocarpus_minor	Oenocarpus_bataua)	((Veitchia_spiralis	(Bactris_major	Prestoea_acuminata))	Pelagodoxa_henryana))	(Geonoma_undata	Dypsis_decaryi))))	(((Reinhardtia_simplex	Reinhardtia_gracilis)	(Reinhardtia_paiewonskiana	Reinhardtia_latisecta))	Orania_palindan))	(Hydriastele_microspadix	Chamaedorea_seifrizii)))	Roystonea_regia))	(((Iriartea_deltoidea	Attalea_speciosa)	Pseudophoenix_vinifera)	Nypa_fruticans)))	Sabal_domingensis)	Kingia_australis);
((Orania_palindan	(((Oenocarpus_bataua	((((Hydriastele_microspadix	(Prestoea_acuminata	((Kentiopsis_piersoniorum	Dypsis_decaryi)	(Veitchia_spiralis	Dictyosperma_album))))	Oenocarpus_minor)	Geonoma_undata)	Pelagodoxa_henryana))	((Roystonea_regia	(Calamus_caryotoides	(((Attalea_speciosa	Pseudophoenix_vinifera)	Nypa_fruticans)	(Chamaedorea_seifrizii	(Sabal_domingensis	((Iriartea_deltoidea	Phoenix_dactylifera)	Bactris_major))))))	Heterospathe_cagayanensis))	((Reinhardtia_simplex	Reinhardtia_gracilis)	(Reinhardtia_paiewonskiana	Reinhardtia_latisecta))))	Kingia_australis);
(((((((((Hydriastele_microspadix	Pelagodoxa_henryana)	(Oenocarpus_minor	((((Dypsis_decaryi	Kentiopsis_piersoniorum)	(Dictyosperma_album	Veitchia_spiralis))	Geonoma_undata)	(Bactris_major	Prestoea_acuminata))))	Oenocarpus_bataua)	(((Reinhardtia_latisecta	Reinhardtia_paiewonskiana)	(Reinhardtia_simplex	Reinhardtia_gracilis))	Chamaedorea_seifrizii))	Orania_palindan)	Roystonea_regia)	(Iriartea_deltoidea	Phoenix_dactylifera))	((Attalea_speciosa	Pseudophoenix_vinifera)	(Nypa_fruticans	((Calamus_caryotoides	Sabal_domingensis)	Heterospathe_cagayanensis))))	Kingia_australis);
((((Iriartea_deltoidea	Phoenix_dactylifera)	((Attalea_speciosa	Pseudophoenix_vinifera)	((Nypa_fruticans	((((((((Bactris_major	Prestoea_acuminata)	Geonoma_undata)	(Pelagodoxa_henryana	(Kentiopsis_piersoniorum	(Dypsis_decaryi	(Heterospathe_cagayanensis	((Dictyosperma_album	Veitchia_spiralis)	Hydriastele_microspadix))))))	(Oenocarpus_bataua	Oenocarpus_minor))	((Reinhardtia_latisecta	Reinhardtia_paiewonskiana)	(Reinhardtia_simplex	Reinhardtia_gracilis)))	Orania_palindan)	Roystonea_regia)	Chamaedorea_seifrizii))	Calamus_caryotoides)))	Sabal_domingensis)	Kingia_australis);
((((((Nypa_fruticans	(Attalea_speciosa	Pseudophoenix_vinifera))	Iriartea_deltoidea)	(((Dypsis_decaryi	((Oenocarpus_bataua	Oenocarpus_minor)	((Kentiopsis_piersoniorum	((Reinhardtia_latisecta	Reinhardtia_paiewonskiana)	(Orania_palindan	(Hydriastele_microspadix	(Reinhardtia_simplex	Reinhardtia_gracilis)))))	(((Bactris_major	Prestoea_acuminata)	Dictyosperma_album)	(Veitchia_spiralis	Geonoma_undata)))))	Pelagodoxa_henryana)	((Roystonea_regia	Heterospathe_cagayanensis)	Sabal_domingensis)))	Chamaedorea_seifrizii)	(Phoenix_dactylifera	Calamus_caryotoides))	Kingia_australis);
((Phoenix_dactylifera	(Bactris_major	(Calamus_caryotoides	((Nypa_fruticans	Iriartea_deltoidea)	((Attalea_speciosa	Pseudophoenix_vinifera)	(((Pelagodoxa_henryana	(((Reinhardtia_latisecta	Reinhardtia_paiewonskiana)	(Oenocarpus_bataua	Oenocarpus_minor))	(((Prestoea_acuminata	(Kentiopsis_piersoniorum	(Dypsis_decaryi	Dictyosperma_album)))	Veitchia_spiralis)	((Orania_palindan	(Hydriastele_microspadix	(Reinhardtia_simplex	Reinhardtia_gracilis)))	Geonoma_undata))))	(Sabal_domingensis	(Roystonea_regia	Heterospathe_cagayanensis)))	Chamaedorea_seifrizii))))))	Kingia_australis);
(((Phoenix_dactylifera	((Calamus_caryotoides	((Sabal_domingensis	(Nypa_fruticans	((Heterospathe_cagayanensis	Iriartea_deltoidea)	Roystonea_regia)))	(((((Pseudophoenix_vinifera	Pelagodoxa_henryana)	(((Geonoma_undata	((((Veitchia_spiralis	Hydriastele_microspadix)	Kentiopsis_piersoniorum)	Dictyosperma_album)	Dypsis_decaryi))	Prestoea_acuminata)	Oenocarpus_minor))	Oenocarpus_bataua)	(Chamaedorea_seifrizii	((Reinhardtia_simplex	Reinhardtia_gracilis)	(Reinhardtia_latisecta	Reinhardtia_paiewonskiana))))	Orania_palindan)))	Attalea_speciosa))	Bactris_major)	Kingia_australis);
((Orania_palindan	(Sabal_domingensis	((Hydriastele_microspadix	Chamaedorea_seifrizii)	((((Nypa_fruticans	((Calamus_caryotoides	(Heterospathe_cagayanensis	Iriartea_deltoidea))	(Attalea_speciosa	(Bactris_major	Phoenix_dactylifera))))	Roystonea_regia)	((Pseudophoenix_vinifera	Pelagodoxa_henryana)	(((Dypsis_decaryi	(Kentiopsis_piersoniorum	(Dictyosperma_album	Veitchia_spiralis)))	Prestoea_acuminata)	(Geonoma_undata	(Oenocarpus_bataua	Oenocarpus_minor)))))	((Reinhardtia_simplex	Reinhardtia_gracilis)	(Reinhardtia_latisecta	Reinhardtia_paiewonskiana))))))	Kingia_australis);
((((Calamus_caryotoides	((Phoenix_dactylifera	Iriartea_deltoidea)	Attalea_speciosa))	(Nypa_fruticans	(Chamaedorea_seifrizii	(Roystonea_regia	((Oenocarpus_bataua	(((Geonoma_undata	((((Heterospathe_cagayanensis	Hydriastele_microspadix)	(Dypsis_decaryi	(Dictyosperma_album	Veitchia_spiralis)))	Kentiopsis_piersoniorum)	Oenocarpus_minor))	(Prestoea_acuminata	(Pseudophoenix_vinifera	Pelagodoxa_henryana)))	Sabal_domingensis))	(Orania_palindan	((Reinhardtia_simplex	Reinhardtia_gracilis)	(Reinhardtia_latisecta	Reinhardtia_paiewonskiana))))))))	Bactris_major)	Kingia_australis);
(((((Pseudophoenix_vinifera	Attalea_speciosa)	((Nypa_fruticans	Iriartea_deltoidea)	(Calamus_caryotoides	((((Chamaedorea_seifrizii	(Reinhardtia_simplex	Reinhardtia_gracilis))	(Reinhardtia_latisecta	Reinhardtia_paiewonskiana))	((Oenocarpus_bataua	(Geonoma_undata	(((Prestoea_acuminata	Pelagodoxa_henryana)	((((Heterospathe_cagayanensis	(Dictyosperma_album	Veitchia_spiralis))	Hydriastele_microspadix)	Kentiopsis_piersoniorum)	Dypsis_decaryi))	Oenocarpus_minor)))	Orania_palindan))	(Roystonea_regia	Sabal_domingensis)))))	Phoenix_dactylifera)	Bactris_major)	Kingia_australis);
(((Sabal_domingensis	((Nypa_fruticans	Pseudophoenix_vinifera)	Attalea_speciosa))	(Calamus_caryotoides	((((((Pelagodoxa_henryana	((Geonoma_undata	((Kentiopsis_piersoniorum	((Hydriastele_microspadix	(Veitchia_spiralis	Dictyosperma_album))	Heterospathe_cagayanensis))	Dypsis_decaryi))	Prestoea_acuminata))	(Oenocarpus_minor	Oenocarpus_bataua))	Orania_palindan)	(((Reinhardtia_simplex	Reinhardtia_gracilis)	(Reinhardtia_latisecta	Reinhardtia_paiewonskiana))	Chamaedorea_seifrizii))	Roystonea_regia)	(Iriartea_deltoidea	(Bactris_major	Phoenix_dactylifera)))))	Kingia_australis);
(((((((((Orania_palindan	(((((Dictyosperma_album	Veitchia_spiralis)	Heterospathe_cagayanensis)	Hydriastele_microspadix)	(Dypsis_decaryi	Kentiopsis_piersoniorum))	(Nypa_fruticans	Prestoea_acuminata)))	(((Pelagodoxa_henryana	(((Reinhardtia_simplex	Reinhardtia_gracilis)	(Reinhardtia_latisecta	Reinhardtia_paiewonskiana))	Chamaedorea_seifrizii))	Oenocarpus_minor)	Oenocarpus_bataua))	Geonoma_undata)	Roystonea_regia)	(Iriartea_deltoidea	Phoenix_dactylifera))	(Pseudophoenix_vinifera	(Sabal_domingensis	Attalea_speciosa)))	Calamus_caryotoides)	Bactris_major)	Kingia_australis);
((((Attalea_speciosa	Phoenix_dactylifera)	Calamus_caryotoides)	((Nypa_fruticans	((((Chamaedorea_seifrizii	(Reinhardtia_simplex	Reinhardtia_gracilis))	(Reinhardtia_latisecta	Reinhardtia_paiewonskiana))	(Orania_palindan	((((Geonoma_undata	(Dypsis_decaryi	((((Hydriastele_microspadix	Veitchia_spiralis)	Heterospathe_cagayanensis)	Dictyosperma_album)	Kentiopsis_piersoniorum)))	Oenocarpus_minor)	((Sabal_domingensis	(Pseudophoenix_vinifera	Pelagodoxa_henryana))	(Bactris_major	Prestoea_acuminata)))	Oenocarpus_bataua)))	Roystonea_regia))	Iriartea_deltoidea))	Kingia_australis);
(((Calamus_caryotoides	(((Nypa_fruticans	(((Heterospathe_cagayanensis	(((Oenocarpus_bataua	Oenocarpus_minor)	(((Prestoea_acuminata	(Orania_palindan	((Reinhardtia_simplex	Reinhardtia_gracilis)	Sabal_domingensis)))	(Dypsis_decaryi	((Dictyosperma_album	Veitchia_spiralis)	Kentiopsis_piersoniorum)))	(Geonoma_undata	(Reinhardtia_latisecta	Reinhardtia_paiewonskiana))))	((Hydriastele_microspadix	Pseudophoenix_vinifera)	Pelagodoxa_henryana)))	Roystonea_regia)	Chamaedorea_seifrizii))	(Attalea_speciosa	Phoenix_dactylifera))	Iriartea_deltoidea))	Bactris_major)	Kingia_australis);
(((((((Sabal_domingensis	(((Reinhardtia_simplex	(Orania_palindan	((((Hydriastele_microspadix	Pelagodoxa_henryana)	(((Heterospathe_cagayanensis	Dictyosperma_album)	Veitchia_spiralis)	(Kentiopsis_piersoniorum	Dypsis_decaryi)))	((Oenocarpus_bataua	Oenocarpus_minor)	Geonoma_undata))	Prestoea_acuminata)))	Reinhardtia_gracilis)	(Reinhardtia_latisecta	Reinhardtia_paiewonskiana)))	Roystonea_regia)	Chamaedorea_seifrizii)	(Iriartea_deltoidea	Phoenix_dactylifera))	(Calamus_caryotoides	((Attalea_speciosa	Pseudophoenix_vinifera)	Nypa_fruticans)))	Bactris_major)	Kingia_australis);
(((Phoenix_dactylifera	((((((Pseudophoenix_vinifera	Chamaedorea_seifrizii)	(((Geonoma_undata	Prestoea_acuminata)	(Hydriastele_microspadix	(Heterospathe_cagayanensis	(Kentiopsis_piersoniorum	(Dypsis_decaryi	(Veitchia_spiralis	Dictyosperma_album))))))	(Pelagodoxa_henryana	(Oenocarpus_bataua	Oenocarpus_minor))))	((Roystonea_regia	(Nypa_fruticans	Orania_palindan))	((Reinhardtia_gracilis	Reinhardtia_simplex)	(Reinhardtia_paiewonskiana	(Sabal_domingensis	Reinhardtia_latisecta)))))	Calamus_caryotoides)	Iriartea_deltoidea)	Attalea_speciosa))	Bactris_major)	Kingia_australis);
((((Nypa_fruticans	((Roystonea_regia	(Chamaedorea_seifrizii	(((Oenocarpus_bataua	(Geonoma_undata	(Oenocarpus_minor	(((Dypsis_decaryi	((Heterospathe_cagayanensis	(Dictyosperma_album	Veitchia_spiralis))	Kentiopsis_piersoniorum))	(Pelagodoxa_henryana	Hydriastele_microspadix))	Prestoea_acuminata))))	(((Reinhardtia_latisecta	Reinhardtia_paiewonskiana)	(Reinhardtia_gracilis	Reinhardtia_simplex))	Orania_palindan))	Sabal_domingensis)))	(Iriartea_deltoidea	Phoenix_dactylifera)))	(Calamus_caryotoides	(Pseudophoenix_vinifera	Attalea_speciosa)))	Bactris_major)	Kingia_australis);
((Bactris_major	((Calamus_caryotoides	((((Chamaedorea_seifrizii	(Sabal_domingensis	((Roystonea_regia	((Oenocarpus_bataua	(((Dictyosperma_album	Prestoea_acuminata)	Dypsis_decaryi)	((Kentiopsis_piersoniorum	((Veitchia_spiralis	(Pelagodoxa_henryana	Hydriastele_microspadix))	Geonoma_undata))	Oenocarpus_minor)))	(((Reinhardtia_latisecta	Reinhardtia_paiewonskiana)	(Reinhardtia_gracilis	Reinhardtia_simplex))	Orania_palindan)))	Heterospathe_cagayanensis)))	(Pseudophoenix_vinifera	Attalea_speciosa))	Iriartea_deltoidea)	Nypa_fruticans))	Phoenix_dactylifera))	Kingia_australis);
((Bactris_major	(((Calamus_caryotoides	(((Nypa_fruticans	(Pseudophoenix_vinifera	(Chamaedorea_seifrizii	(((((((Veitchia_spiralis	Geonoma_undata)	Dictyosperma_album)	(Kentiopsis_piersoniorum	(Prestoea_acuminata	Pelagodoxa_henryana)))	Dypsis_decaryi)	(Oenocarpus_bataua	Oenocarpus_minor))	Hydriastele_microspadix)	((Reinhardtia_latisecta	Reinhardtia_paiewonskiana)	((Reinhardtia_gracilis	Reinhardtia_simplex)	Orania_palindan))))))	Roystonea_regia)	(Iriartea_deltoidea	(Sabal_domingensis	Heterospathe_cagayanensis))))	Attalea_speciosa)	Phoenix_dactylifera))	Kingia_australis);
((Pseudophoenix_vinifera	((((((((Reinhardtia_latisecta	Reinhardtia_paiewonskiana)	(Reinhardtia_gracilis	Reinhardtia_simplex))	Chamaedorea_seifrizii)	(((Oenocarpus_bataua	Oenocarpus_minor)	Orania_palindan)	(Geonoma_undata	(Bactris_major	Prestoea_acuminata))))	(Heterospathe_cagayanensis	((Hydriastele_microspadix	Veitchia_spiralis)	((Dypsis_decaryi	Kentiopsis_piersoniorum)	Dictyosperma_album))))	(Roystonea_regia	(Nypa_fruticans	(((Phoenix_dactylifera	Attalea_speciosa)	Calamus_caryotoides)	Iriartea_deltoidea))))	Sabal_domingensis)	Pelagodoxa_henryana))	Kingia_australis);
((((((Sabal_domingensis	(((((Oenocarpus_minor	(Prestoea_acuminata	(Bactris_major	((Dypsis_decaryi	Kentiopsis_piersoniorum)	(((Veitchia_spiralis	Hydriastele_microspadix)	Dictyosperma_album)	Heterospathe_cagayanensis)))))	(Pelagodoxa_henryana	Geonoma_undata))	Oenocarpus_bataua)	(((Reinhardtia_latisecta	Reinhardtia_paiewonskiana)	(Reinhardtia_gracilis	Reinhardtia_simplex))	Chamaedorea_seifrizii))	Orania_palindan))	Roystonea_regia)	Phoenix_dactylifera)	((Iriartea_deltoidea	(Attalea_speciosa	Pseudophoenix_vinifera))	Calamus_caryotoides))	Nypa_fruticans)	Kingia_australis);
((Calamus_caryotoides	(((Nypa_fruticans	((((((Reinhardtia_latisecta	Reinhardtia_paiewonskiana)	(Reinhardtia_gracilis	Reinhardtia_simplex))	((Kentiopsis_piersoniorum	((((Dictyosperma_album	Prestoea_acuminata)	(Veitchia_spiralis	(Pelagodoxa_henryana	Hydriastele_microspadix)))	(Dypsis_decaryi	Oenocarpus_minor))	Geonoma_undata))	Oenocarpus_bataua))	Orania_palindan)	(Heterospathe_cagayanensis	Roystonea_regia))	Chamaedorea_seifrizii))	(Attalea_speciosa	Pseudophoenix_vinifera))	((Iriartea_deltoidea	Sabal_domingensis)	(Bactris_major	Phoenix_dactylifera))))	Kingia_australis);
((Calamus_caryotoides	(Nypa_fruticans	((Attalea_speciosa	(((((Oenocarpus_minor	Oenocarpus_bataua)	((((Reinhardtia_paiewonskiana	Reinhardtia_latisecta)	Prestoea_acuminata)	((Kentiopsis_piersoniorum	Dypsis_decaryi)	((Heterospathe_cagayanensis	(Hydriastele_microspadix	Dictyosperma_album))	Veitchia_spiralis)))	((Reinhardtia_simplex	Reinhardtia_gracilis)	((Geonoma_undata	Sabal_domingensis)	Orania_palindan))))	Pelagodoxa_henryana)	Roystonea_regia)	(Chamaedorea_seifrizii	Pseudophoenix_vinifera)))	(Iriartea_deltoidea	(Bactris_major	Phoenix_dactylifera)))))	Kingia_australis);
((((((Iriartea_deltoidea	Phoenix_dactylifera)	(((Heterospathe_cagayanensis	(Orania_palindan	(((Hydriastele_microspadix	Chamaedorea_seifrizii)	((Reinhardtia_paiewonskiana	Reinhardtia_latisecta)	(Reinhardtia_simplex	Reinhardtia_gracilis)))	((Oenocarpus_minor	Oenocarpus_bataua)	((Pelagodoxa_henryana	Geonoma_undata)	((Nypa_fruticans	(Prestoea_acuminata	((Dictyosperma_album	Kentiopsis_piersoniorum)	Dypsis_decaryi)))	Veitchia_spiralis))))))	Roystonea_regia)	(Pseudophoenix_vinifera	Attalea_speciosa)))	Calamus_caryotoides)	Sabal_domingensis)	Bactris_major)	Kingia_australis);
((Calamus_caryotoides	((Pseudophoenix_vinifera	(Sabal_domingensis	Attalea_speciosa))	((Iriartea_deltoidea	Phoenix_dactylifera)	((Roystonea_regia	((Chamaedorea_seifrizii	((Reinhardtia_paiewonskiana	Reinhardtia_latisecta)	(Reinhardtia_simplex	Reinhardtia_gracilis)))	((Veitchia_spiralis	((((Hydriastele_microspadix	Dictyosperma_album)	Kentiopsis_piersoniorum)	Dypsis_decaryi)	Heterospathe_cagayanensis))	((Pelagodoxa_henryana	(Oenocarpus_minor	Oenocarpus_bataua))	(Geonoma_undata	((Bactris_major	Prestoea_acuminata)	Nypa_fruticans))))))	Orania_palindan))))	Kingia_australis);
(((((Nypa_fruticans	Calamus_caryotoides)	(Attalea_speciosa	((Roystonea_regia	(((((Heterospathe_cagayanensis	(Veitchia_spiralis	((Dypsis_decaryi	(Dictyosperma_album	Kentiopsis_piersoniorum))	Hydriastele_microspadix)))	Geonoma_undata)	(((Reinhardtia_paiewonskiana	Reinhardtia_latisecta)	(Reinhardtia_simplex	Reinhardtia_gracilis))	Prestoea_acuminata))	((Oenocarpus_minor	Oenocarpus_bataua)	Orania_palindan))	Pelagodoxa_henryana))	(Chamaedorea_seifrizii	(Pseudophoenix_vinifera	Sabal_domingensis)))))	(Iriartea_deltoidea	Phoenix_dactylifera))	Bactris_major)	Kingia_australis);
(((Calamus_caryotoides	((Phoenix_dactylifera	Attalea_speciosa)	(Iriartea_deltoidea	((((Nypa_fruticans	(Orania_palindan	(((Reinhardtia_paiewonskiana	Reinhardtia_latisecta)	(Reinhardtia_simplex	Reinhardtia_gracilis))	Chamaedorea_seifrizii)))	((((Pseudophoenix_vinifera	Pelagodoxa_henryana)	Prestoea_acuminata)	(Oenocarpus_minor	(((Dypsis_decaryi	((Heterospathe_cagayanensis	(Veitchia_spiralis	Hydriastele_microspadix))	Kentiopsis_piersoniorum))	Dictyosperma_album)	Geonoma_undata)))	Oenocarpus_bataua))	Sabal_domingensis)	Roystonea_regia))))	Bactris_major)	Kingia_australis);
((((Sabal_domingensis	Phoenix_dactylifera)	((Calamus_caryotoides	(Attalea_speciosa	(Nypa_fruticans	((Pelagodoxa_henryana	((Hydriastele_microspadix	((Pseudophoenix_vinifera	(Reinhardtia_simplex	Reinhardtia_gracilis))	Chamaedorea_seifrizii))	((((Oenocarpus_bataua	Oenocarpus_minor)	Geonoma_undata)	((Reinhardtia_paiewonskiana	Reinhardtia_latisecta)	Orania_palindan))	((((Dypsis_decaryi	Kentiopsis_piersoniorum)	Dictyosperma_album)	Veitchia_spiralis)	Prestoea_acuminata))))	Roystonea_regia))))	(Heterospathe_cagayanensis	Iriartea_deltoidea)))	Bactris_major)	Kingia_australis);
((((Calamus_caryotoides	Nypa_fruticans)	((Phoenix_dactylifera	Attalea_speciosa)	(((((Reinhardtia_paiewonskiana	Reinhardtia_latisecta)	(Reinhardtia_simplex	Reinhardtia_gracilis))	Chamaedorea_seifrizii)	((Geonoma_undata	((((Hydriastele_microspadix	Pseudophoenix_vinifera)	Pelagodoxa_henryana)	(Oenocarpus_bataua	Oenocarpus_minor))	((Kentiopsis_piersoniorum	((Heterospathe_cagayanensis	(Dictyosperma_album	Veitchia_spiralis))	Dypsis_decaryi))	(Bactris_major	Prestoea_acuminata))))	Orania_palindan))	Roystonea_regia)))	(Sabal_domingensis	Iriartea_deltoidea))	Kingia_australis);
((((Reinhardtia_paiewonskiana	Reinhardtia_latisecta)	(((((Pseudophoenix_vinifera	Pelagodoxa_henryana)	(Roystonea_regia	(((Nypa_fruticans	Calamus_caryotoides)	((Chamaedorea_seifrizii	Sabal_domingensis)	Iriartea_deltoidea))	(Phoenix_dactylifera	Attalea_speciosa))))	Geonoma_undata)	(Orania_palindan	(((Reinhardtia_simplex	Reinhardtia_gracilis)	Prestoea_acuminata)	((Dypsis_decaryi	Kentiopsis_piersoniorum)	((Hydriastele_microspadix	(Dictyosperma_album	Veitchia_spiralis))	Heterospathe_cagayanensis)))))	(Oenocarpus_bataua	Oenocarpus_minor)))	Bactris_major)	Kingia_australis);
(((Iriartea_deltoidea	(((Sabal_domingensis	Phoenix_dactylifera)	Attalea_speciosa)	((Nypa_fruticans	(Chamaedorea_seifrizii	(((((((Reinhardtia_paiewonskiana	Reinhardtia_latisecta)	(Reinhardtia_simplex	Reinhardtia_gracilis))	Geonoma_undata)	((Orania_palindan	((Kentiopsis_piersoniorum	((Dictyosperma_album	Veitchia_spiralis)	(Heterospathe_cagayanensis	Hydriastele_microspadix)))	Dypsis_decaryi))	(Oenocarpus_bataua	Oenocarpus_minor)))	(Pseudophoenix_vinifera	Pelagodoxa_henryana))	Prestoea_acuminata)	Roystonea_regia)))	Calamus_caryotoides)))	Bactris_major)	Kingia_australis);
((((Phoenix_dactylifera	(Sabal_domingensis	Iriartea_deltoidea))	((Attalea_speciosa	Nypa_fruticans)	(((((Orania_palindan	((Reinhardtia_paiewonskiana	Reinhardtia_latisecta)	(Reinhardtia_simplex	Reinhardtia_gracilis)))	((((Bactris_major	Prestoea_acuminata)	(((Veitchia_spiralis	Hydriastele_microspadix)	(Kentiopsis_piersoniorum	(Dypsis_decaryi	Dictyosperma_album)))	Heterospathe_cagayanensis))	Geonoma_undata)	(Oenocarpus_bataua	Oenocarpus_minor)))	Chamaedorea_seifrizii)	(Pseudophoenix_vinifera	Pelagodoxa_henryana))	Roystonea_regia)))	Calamus_caryotoides)	Kingia_australis);
(((((Calamus_caryotoides	(((Pseudophoenix_vinifera	(((Prestoea_acuminata	Geonoma_undata)	(((Oenocarpus_minor	Oenocarpus_bataua)	(Pelagodoxa_henryana	Sabal_domingensis))	((Dictyosperma_album	(Kentiopsis_piersoniorum	Dypsis_decaryi))	(Heterospathe_cagayanensis	(Veitchia_spiralis	Hydriastele_microspadix)))))	Nypa_fruticans))	(Orania_palindan	(Chamaedorea_seifrizii	((Reinhardtia_simplex	Reinhardtia_gracilis)	(Reinhardtia_paiewonskiana	Reinhardtia_latisecta)))))	Roystonea_regia))	(Attalea_speciosa	Phoenix_dactylifera))	Iriartea_deltoidea)	Bactris_major)	Kingia_australis);
(((Calamus_caryotoides	(Iriartea_deltoidea	((Chamaedorea_seifrizii	(((Orania_palindan	(((Oenocarpus_minor	Oenocarpus_bataua)	(Bactris_major	Prestoea_acuminata))	(Geonoma_undata	((Kentiopsis_piersoniorum	Dypsis_decaryi)	((Heterospathe_cagayanensis	(Hydriastele_microspadix	Dictyosperma_album))	Veitchia_spiralis)))))	((Reinhardtia_paiewonskiana	Reinhardtia_latisecta)	(Reinhardtia_simplex	Reinhardtia_gracilis)))	((Pelagodoxa_henryana	Pseudophoenix_vinifera)	(Roystonea_regia	Sabal_domingensis))))	(Attalea_speciosa	Phoenix_dactylifera))))	Nypa_fruticans)	Kingia_australis);
((Phoenix_dactylifera	(((((Roystonea_regia	(((Orania_palindan	((Geonoma_undata	(Oenocarpus_minor	Oenocarpus_bataua))	((Bactris_major	Prestoea_acuminata)	(Heterospathe_cagayanensis	(Hydriastele_microspadix	(((Dictyosperma_album	Kentiopsis_piersoniorum)	Dypsis_decaryi)	Veitchia_spiralis))))))	(Chamaedorea_seifrizii	((Reinhardtia_paiewonskiana	Reinhardtia_latisecta)	(Reinhardtia_simplex	Reinhardtia_gracilis))))	(Pelagodoxa_henryana	Pseudophoenix_vinifera)))	Nypa_fruticans)	(Calamus_caryotoides	Iriartea_deltoidea))	Sabal_domingensis)	Attalea_speciosa))	Kingia_australis);
(((((((Geonoma_undata	((((Prestoea_acuminata	(Heterospathe_cagayanensis	(((Bactris_major	Dypsis_decaryi)	(Dictyosperma_album	Kentiopsis_piersoniorum))	(Hydriastele_microspadix	Veitchia_spiralis))))	Orania_palindan)	Roystonea_regia)	(Oenocarpus_minor	Oenocarpus_bataua)))	(((Reinhardtia_paiewonskiana	Reinhardtia_latisecta)	(Reinhardtia_simplex	Reinhardtia_gracilis))	Pelagodoxa_henryana))	Chamaedorea_seifrizii)	(((Attalea_speciosa	Pseudophoenix_vinifera)	Nypa_fruticans)	Sabal_domingensis))	Calamus_caryotoides)	(Phoenix_dactylifera	Iriartea_deltoidea))	Kingia_australis);
(((((Iriartea_deltoidea	(Nypa_fruticans	(Pseudophoenix_vinifera	Attalea_speciosa)))	(((((((((((Dypsis_decaryi	Dictyosperma_album)	Kentiopsis_piersoniorum)	(Bactris_major	Prestoea_acuminata))	Veitchia_spiralis)	Geonoma_undata)	Oenocarpus_minor)	(Hydriastele_microspadix	Pelagodoxa_henryana))	Oenocarpus_bataua)	(Orania_palindan	((Reinhardtia_paiewonskiana	Reinhardtia_latisecta)	(Reinhardtia_simplex	Reinhardtia_gracilis))))	(Heterospathe_cagayanensis	(Sabal_domingensis	Roystonea_regia)))	Chamaedorea_seifrizii))	Calamus_caryotoides)	Phoenix_dactylifera)	Kingia_australis);
(((Sabal_domingensis	(((Iriartea_deltoidea	Phoenix_dactylifera)	(((Roystonea_regia	(Pseudophoenix_vinifera	Attalea_speciosa))	(((((Oenocarpus_bataua	Oenocarpus_minor)	(Dypsis_decaryi	(Kentiopsis_piersoniorum	((Hydriastele_microspadix	(Heterospathe_cagayanensis	Dictyosperma_album))	Veitchia_spiralis))))	(Prestoea_acuminata	Geonoma_undata))	Pelagodoxa_henryana)	(Orania_palindan	(Chamaedorea_seifrizii	((Reinhardtia_paiewonskiana	Reinhardtia_latisecta)	(Reinhardtia_simplex	Reinhardtia_gracilis))))))	Nypa_fruticans))	Calamus_caryotoides))	Bactris_major)	Kingia_australis);
(((Iriartea_deltoidea	Phoenix_dactylifera)	((((Roystonea_regia	Nypa_fruticans)	(Chamaedorea_seifrizii	(((((Oenocarpus_minor	(((Hydriastele_microspadix	((Dypsis_decaryi	(Kentiopsis_piersoniorum	Dictyosperma_album))	Veitchia_spiralis))	Heterospathe_cagayanensis)	(Bactris_major	Prestoea_acuminata)))	Geonoma_undata)	(Pseudophoenix_vinifera	Pelagodoxa_henryana))	Oenocarpus_bataua)	(Orania_palindan	((Reinhardtia_paiewonskiana	Reinhardtia_latisecta)	(Reinhardtia_simplex	Reinhardtia_gracilis))))))	Attalea_speciosa)	(Calamus_caryotoides	Sabal_domingensis)))	Kingia_australis);
((((Iriartea_deltoidea	Phoenix_dactylifera)	(Nypa_fruticans	((((Geonoma_undata	(((((Orania_palindan	((Reinhardtia_paiewonskiana	Reinhardtia_latisecta)	(Reinhardtia_simplex	Reinhardtia_gracilis)))	Prestoea_acuminata)	(Bactris_major	(Oenocarpus_minor	Oenocarpus_bataua)))	(((Veitchia_spiralis	(Hydriastele_microspadix	Pelagodoxa_henryana))	Dypsis_decaryi)	Dictyosperma_album))	Kentiopsis_piersoniorum))	Chamaedorea_seifrizii)	(Heterospathe_cagayanensis	Roystonea_regia))	(Pseudophoenix_vinifera	Attalea_speciosa))))	(Calamus_caryotoides	Sabal_domingensis))	Kingia_australis);
(((((Nypa_fruticans	(((((Pelagodoxa_henryana	(Geonoma_undata	(Oenocarpus_minor	((Bactris_major	Prestoea_acuminata)	(Heterospathe_cagayanensis	((Dypsis_decaryi	(Kentiopsis_piersoniorum	Dictyosperma_album))	(Hydriastele_microspadix	Veitchia_spiralis)))))))	Oenocarpus_bataua)	(Orania_palindan	((Reinhardtia_paiewonskiana	Reinhardtia_latisecta)	(Reinhardtia_simplex	Reinhardtia_gracilis))))	Roystonea_regia)	(Pseudophoenix_vinifera	Chamaedorea_seifrizii)))	Attalea_speciosa)	(Iriartea_deltoidea	Phoenix_dactylifera))	(Sabal_domingensis	Calamus_caryotoides))	Kingia_australis);
(((Bactris_major	((((((Orania_palindan	((Reinhardtia_paiewonskiana	Reinhardtia_latisecta)	(Reinhardtia_simplex	Reinhardtia_gracilis)))	Roystonea_regia)	((Oenocarpus_minor	Oenocarpus_bataua)	(Dictyosperma_album	((Kentiopsis_piersoniorum	Veitchia_spiralis)	((Dypsis_decaryi	((Heterospathe_cagayanensis	(Hydriastele_microspadix	Pelagodoxa_henryana))	Prestoea_acuminata))	Geonoma_undata)))))	Chamaedorea_seifrizii)	((Sabal_domingensis	((Pseudophoenix_vinifera	Attalea_speciosa)	Iriartea_deltoidea))	Nypa_fruticans))	Calamus_caryotoides))	Phoenix_dactylifera)	Kingia_australis);
(((((((((((Orania_palindan	Sabal_domingensis)	(Reinhardtia_paiewonskiana	Reinhardtia_latisecta))	((((Pelagodoxa_henryana	Hydriastele_microspadix)	Veitchia_spiralis)	(Geonoma_undata	Prestoea_acuminata))	(Dictyosperma_album	((Kentiopsis_piersoniorum	(Oenocarpus_bataua	Oenocarpus_minor))	Dypsis_decaryi))))	(Pseudophoenix_vinifera	(Reinhardtia_gracilis	Reinhardtia_simplex)))	Chamaedorea_seifrizii)	(Nypa_fruticans	Roystonea_regia))	(Heterospathe_cagayanensis	Iriartea_deltoidea))	Calamus_caryotoides)	(Attalea_speciosa	Phoenix_dactylifera))	Bactris_major)	Kingia_australis);
((((Reinhardtia_paiewonskiana	Reinhardtia_latisecta)	((Reinhardtia_gracilis	Reinhardtia_simplex)	(((((Sabal_domingensis	Prestoea_acuminata)	((((Veitchia_spiralis	Dictyosperma_album)	Dypsis_decaryi)	Kentiopsis_piersoniorum)	(Pelagodoxa_henryana	Hydriastele_microspadix)))	((Oenocarpus_bataua	Oenocarpus_minor)	Geonoma_undata))	((Pseudophoenix_vinifera	Chamaedorea_seifrizii)	((Nypa_fruticans	Roystonea_regia)	(((Heterospathe_cagayanensis	Iriartea_deltoidea)	(Attalea_speciosa	Phoenix_dactylifera))	Calamus_caryotoides))))	Orania_palindan)))	Bactris_major)	Kingia_australis);
((Orania_palindan	(((Pelagodoxa_henryana	(Oenocarpus_minor	(Dypsis_decaryi	((((Dictyosperma_album	Hydriastele_microspadix)	(Sabal_domingensis	Prestoea_acuminata))	(Veitchia_spiralis	Geonoma_undata))	Kentiopsis_piersoniorum))))	Oenocarpus_bataua)	(((Reinhardtia_paiewonskiana	Reinhardtia_latisecta)	(Reinhardtia_gracilis	Reinhardtia_simplex))	((Pseudophoenix_vinifera	Chamaedorea_seifrizii)	((Iriartea_deltoidea	(Nypa_fruticans	(Heterospathe_cagayanensis	Roystonea_regia)))	(Calamus_caryotoides	(Attalea_speciosa	(Bactris_major	Phoenix_dactylifera))))))))	Kingia_australis);
((((Attalea_speciosa	Phoenix_dactylifera)	(Iriartea_deltoidea	(((Chamaedorea_seifrizii	((Orania_palindan	(Roystonea_regia	(Geonoma_undata	((((Heterospathe_cagayanensis	(((Dypsis_decaryi	Kentiopsis_piersoniorum)	((Dictyosperma_album	Sabal_domingensis)	Veitchia_spiralis))	Hydriastele_microspadix))	(Bactris_major	Prestoea_acuminata))	Pelagodoxa_henryana)	(Oenocarpus_bataua	Oenocarpus_minor)))))	((Reinhardtia_paiewonskiana	Reinhardtia_latisecta)	(Reinhardtia_gracilis	Reinhardtia_simplex))))	Pseudophoenix_vinifera)	Nypa_fruticans)))	Calamus_caryotoides)	Kingia_australis);
((Calamus_caryotoides	(((Attalea_speciosa	Phoenix_dactylifera)	(Nypa_fruticans	(Roystonea_regia	(((Heterospathe_cagayanensis	(Orania_palindan	(Reinhardtia_gracilis	Reinhardtia_simplex)))	((Reinhardtia_paiewonskiana	Reinhardtia_latisecta)	((((Pelagodoxa_henryana	(Geonoma_undata	(Bactris_major	Prestoea_acuminata)))	(Kentiopsis_piersoniorum	Oenocarpus_minor))	(((Dictyosperma_album	Veitchia_spiralis)	Sabal_domingensis)	Dypsis_decaryi))	Oenocarpus_bataua)))	(Hydriastele_microspadix	(Chamaedorea_seifrizii	Pseudophoenix_vinifera))))))	Iriartea_deltoidea))	Kingia_australis);
((Phoenix_dactylifera	((Roystonea_regia	(Chamaedorea_seifrizii	((Pelagodoxa_henryana	Pseudophoenix_vinifera)	(Nypa_fruticans	(((Reinhardtia_paiewonskiana	Reinhardtia_latisecta)	(Reinhardtia_gracilis	Reinhardtia_simplex))	(Orania_palindan	(((((Heterospathe_cagayanensis	((Hydriastele_microspadix	Sabal_domingensis)	Veitchia_spiralis))	(Kentiopsis_piersoniorum	Dictyosperma_album))	Dypsis_decaryi)	(Oenocarpus_minor	((Bactris_major	Prestoea_acuminata)	Geonoma_undata)))	Oenocarpus_bataua)))))))	((Iriartea_deltoidea	Attalea_speciosa)	Calamus_caryotoides)))	Kingia_australis);
(((Calamus_caryotoides	(Iriartea_deltoidea	((Sabal_domingensis	Attalea_speciosa)	(Bactris_major	Phoenix_dactylifera))))	((Nypa_fruticans	Roystonea_regia)	((Pelagodoxa_henryana	Pseudophoenix_vinifera)	(Chamaedorea_seifrizii	((Heterospathe_cagayanensis	((Dypsis_decaryi	(Kentiopsis_piersoniorum	Dictyosperma_album))	(Hydriastele_microspadix	Veitchia_spiralis)))	(((((Reinhardtia_paiewonskiana	Reinhardtia_latisecta)	(Reinhardtia_gracilis	Reinhardtia_simplex))	Orania_palindan)	(Oenocarpus_minor	Oenocarpus_bataua))	(Prestoea_acuminata	Geonoma_undata)))))))	Kingia_australis);
((Calamus_caryotoides	((Sabal_domingensis	(Phoenix_dactylifera	Iriartea_deltoidea))	((Chamaedorea_seifrizii	(Roystonea_regia	(((Reinhardtia_paiewonskiana	Reinhardtia_latisecta)	((Reinhardtia_gracilis	Reinhardtia_simplex)	Orania_palindan))	((((Oenocarpus_minor	Oenocarpus_bataua)	(Geonoma_undata	(Bactris_major	Prestoea_acuminata)))	(Dypsis_decaryi	(Kentiopsis_piersoniorum	((Veitchia_spiralis	Heterospathe_cagayanensis)	(Hydriastele_microspadix	Dictyosperma_album)))))	Pelagodoxa_henryana))))	(Attalea_speciosa	(Nypa_fruticans	Pseudophoenix_vinifera)))))	Kingia_australis);
((((((((Pelagodoxa_henryana	(Attalea_speciosa	Pseudophoenix_vinifera))	((Reinhardtia_paiewonskiana	Reinhardtia_latisecta)	(Reinhardtia_gracilis	Reinhardtia_simplex)))	((Orania_palindan	((Iriartea_deltoidea	(Prestoea_acuminata	Roystonea_regia))	Nypa_fruticans))	(Geonoma_undata	((((Heterospathe_cagayanensis	(Veitchia_spiralis	Dictyosperma_album))	Hydriastele_microspadix)	(Dypsis_decaryi	Kentiopsis_piersoniorum))	((Oenocarpus_minor	Oenocarpus_bataua)	Chamaedorea_seifrizii)))))	Calamus_caryotoides)	Phoenix_dactylifera)	Bactris_major)	Sabal_domingensis)	Kingia_australis);
((((Nypa_fruticans	Iriartea_deltoidea)	Calamus_caryotoides)	(Phoenix_dactylifera	(((Sabal_domingensis	Attalea_speciosa)	Pseudophoenix_vinifera)	(Chamaedorea_seifrizii	(Roystonea_regia	((((Reinhardtia_paiewonskiana	Reinhardtia_latisecta)	(Reinhardtia_gracilis	Reinhardtia_simplex))	((Pelagodoxa_henryana	(((Kentiopsis_piersoniorum	(((Heterospathe_cagayanensis	Hydriastele_microspadix)	Veitchia_spiralis)	Dypsis_decaryi))	Dictyosperma_album)	(((Bactris_major	Prestoea_acuminata)	Geonoma_undata)	Oenocarpus_minor)))	Oenocarpus_bataua))	Orania_palindan))))))	Kingia_australis);
((((((Orania_palindan	((Reinhardtia_gracilis	Reinhardtia_simplex)	(Reinhardtia_latisecta	Reinhardtia_paiewonskiana)))	(((Hydriastele_microspadix	(Veitchia_spiralis	((Dypsis_decaryi	(Kentiopsis_piersoniorum	Dictyosperma_album))	(Heterospathe_cagayanensis	Sabal_domingensis))))	(Prestoea_acuminata	Geonoma_undata))	((Oenocarpus_minor	Oenocarpus_bataua)	Pelagodoxa_henryana)))	(Nypa_fruticans	(((Bactris_major	Attalea_speciosa)	Phoenix_dactylifera)	((Calamus_caryotoides	Iriartea_deltoidea)	Roystonea_regia))))	Chamaedorea_seifrizii)	Pseudophoenix_vinifera)	Kingia_australis);
((((((Roystonea_regia	(Geonoma_undata	(((Orania_palindan	((Reinhardtia_gracilis	Reinhardtia_simplex)	(Reinhardtia_latisecta	Reinhardtia_paiewonskiana)))	((Veitchia_spiralis	((((Dypsis_decaryi	(Kentiopsis_piersoniorum	Dictyosperma_album))	Heterospathe_cagayanensis)	Hydriastele_microspadix)	Sabal_domingensis))	Prestoea_acuminata))	(Oenocarpus_bataua	Oenocarpus_minor))))	Pelagodoxa_henryana)	(Calamus_caryotoides	((Nypa_fruticans	Attalea_speciosa)	(Phoenix_dactylifera	(Iriartea_deltoidea	Bactris_major)))))	Chamaedorea_seifrizii)	Pseudophoenix_vinifera)	Kingia_australis);
(((Calamus_caryotoides	((Attalea_speciosa	Phoenix_dactylifera)	(((Nypa_fruticans	(Heterospathe_cagayanensis	(((Chamaedorea_seifrizii	Pseudophoenix_vinifera)	(((Pelagodoxa_henryana	((((Prestoea_acuminata	(Hydriastele_microspadix	((Dypsis_decaryi	Dictyosperma_album)	Kentiopsis_piersoniorum)))	Veitchia_spiralis)	Geonoma_undata)	Oenocarpus_minor))	Oenocarpus_bataua)	(((Reinhardtia_latisecta	Reinhardtia_paiewonskiana)	(Reinhardtia_gracilis	Reinhardtia_simplex))	Orania_palindan)))	Sabal_domingensis)))	Roystonea_regia)	Iriartea_deltoidea)))	Bactris_major)	Kingia_australis);
(((Calamus_caryotoides	(Nypa_fruticans	(((Attalea_speciosa	Phoenix_dactylifera)	((Roystonea_regia	(((Sabal_domingensis	(Oenocarpus_bataua	(((((Hydriastele_microspadix	((Dypsis_decaryi	Kentiopsis_piersoniorum)	Dictyosperma_album))	Veitchia_spiralis)	Heterospathe_cagayanensis)	Prestoea_acuminata)	((Oenocarpus_minor	Pelagodoxa_henryana)	Geonoma_undata))))	((Reinhardtia_gracilis	Reinhardtia_simplex)	Orania_palindan))	(Reinhardtia_latisecta	Reinhardtia_paiewonskiana)))	(Pseudophoenix_vinifera	Chamaedorea_seifrizii)))	Iriartea_deltoidea)))	Bactris_major)	Kingia_australis);
(((Geonoma_undata	((((Prestoea_acuminata	(Orania_palindan	Sabal_domingensis))	(((((Pelagodoxa_henryana	Pseudophoenix_vinifera)	Roystonea_regia)	(Nypa_fruticans	((Iriartea_deltoidea	Calamus_caryotoides)	(Attalea_speciosa	Phoenix_dactylifera))))	Chamaedorea_seifrizii)	((Reinhardtia_gracilis	Reinhardtia_simplex)	(Reinhardtia_latisecta	Reinhardtia_paiewonskiana))))	(Oenocarpus_minor	Oenocarpus_bataua))	((Heterospathe_cagayanensis	(Hydriastele_microspadix	Veitchia_spiralis))	((Dictyosperma_album	Dypsis_decaryi)	Kentiopsis_piersoniorum))))	Bactris_major)	Kingia_australis);
(((Oenocarpus_minor	Oenocarpus_bataua)	(((Kentiopsis_piersoniorum	((((Veitchia_spiralis	((Bactris_major	Prestoea_acuminata)	Sabal_domingensis))	Orania_palindan)	(Hydriastele_microspadix	Geonoma_undata))	(Dypsis_decaryi	(((Nypa_fruticans	Chamaedorea_seifrizii)	((Pelagodoxa_henryana	Pseudophoenix_vinifera)	(((Attalea_speciosa	(Heterospathe_cagayanensis	Iriartea_deltoidea))	Calamus_caryotoides)	Phoenix_dactylifera)))	Roystonea_regia))))	Dictyosperma_album)	((Reinhardtia_gracilis	Reinhardtia_simplex)	(Reinhardtia_latisecta	Reinhardtia_paiewonskiana))))	Kingia_australis);
(((((((Dypsis_decaryi	((Heterospathe_cagayanensis	(Hydriastele_microspadix	Veitchia_spiralis))	(Dictyosperma_album	Kentiopsis_piersoniorum)))	((((Reinhardtia_latisecta	Reinhardtia_paiewonskiana)	((Reinhardtia_gracilis	Reinhardtia_simplex)	Orania_palindan))	(Sabal_domingensis	((((Chamaedorea_seifrizii	Pseudophoenix_vinifera)	((Iriartea_deltoidea	(Nypa_fruticans	Calamus_caryotoides))	(Attalea_speciosa	Phoenix_dactylifera)))	Roystonea_regia)	Pelagodoxa_henryana)))	Geonoma_undata))	Prestoea_acuminata)	Oenocarpus_minor)	Oenocarpus_bataua)	Bactris_major)	Kingia_australis);
(((((((Dypsis_decaryi	((Heterospathe_cagayanensis	Dictyosperma_album)	(Hydriastele_microspadix	Veitchia_spiralis)))	Kentiopsis_piersoniorum)	(Bactris_major	Prestoea_acuminata))	(((Orania_palindan	((Reinhardtia_latisecta	Reinhardtia_paiewonskiana)	(Reinhardtia_gracilis	Reinhardtia_simplex)))	((Chamaedorea_seifrizii	(((((Iriartea_deltoidea	Phoenix_dactylifera)	Sabal_domingensis)	(Calamus_caryotoides	Nypa_fruticans))	Attalea_speciosa)	Roystonea_regia))	(Pseudophoenix_vinifera	Pelagodoxa_henryana)))	Geonoma_undata))	Oenocarpus_minor)	Oenocarpus_bataua)	Kingia_australis);
(((((((Oenocarpus_minor	Oenocarpus_bataua)	((Roystonea_regia	(Attalea_speciosa	((Sabal_domingensis	Calamus_caryotoides)	(Iriartea_deltoidea	Phoenix_dactylifera))))	(((Reinhardtia_latisecta	Reinhardtia_paiewonskiana)	(Pseudophoenix_vinifera	(Reinhardtia_gracilis	Reinhardtia_simplex)))	Pelagodoxa_henryana)))	((((((Dictyosperma_album	(Dypsis_decaryi	Kentiopsis_piersoniorum))	Heterospathe_cagayanensis)	(Veitchia_spiralis	Hydriastele_microspadix))	Nypa_fruticans)	Prestoea_acuminata)	Orania_palindan))	Chamaedorea_seifrizii)	Geonoma_undata)	Bactris_major)	Kingia_australis);
(((Oenocarpus_minor	Oenocarpus_bataua)	(Geonoma_undata	((Orania_palindan	Veitchia_spiralis)	((Prestoea_acuminata	(Chamaedorea_seifrizii	((Pelagodoxa_henryana	Pseudophoenix_vinifera)	((Sabal_domingensis	(Heterospathe_cagayanensis	Roystonea_regia))	(Nypa_fruticans	((Attalea_speciosa	(Iriartea_deltoidea	(Bactris_major	Phoenix_dactylifera)))	Calamus_caryotoides))))))	((((Dictyosperma_album	Dypsis_decaryi)	Kentiopsis_piersoniorum)	Hydriastele_microspadix)	((Reinhardtia_latisecta	Reinhardtia_paiewonskiana)	(Reinhardtia_gracilis	Reinhardtia_simplex)))))))	Kingia_australis);
(((((Iriartea_deltoidea	Phoenix_dactylifera)	(((Nypa_fruticans	(((Chamaedorea_seifrizii	((Reinhardtia_simplex	Reinhardtia_gracilis)	(Reinhardtia_paiewonskiana	Reinhardtia_latisecta)))	(((((Prestoea_acuminata	(Sabal_domingensis	Pelagodoxa_henryana))	Oenocarpus_minor)	(Dypsis_decaryi	(((Hydriastele_microspadix	Veitchia_spiralis)	Heterospathe_cagayanensis)	(Dictyosperma_album	Kentiopsis_piersoniorum))))	Geonoma_undata)	Oenocarpus_bataua))	Orania_palindan))	Roystonea_regia)	(Pseudophoenix_vinifera	Attalea_speciosa)))	Calamus_caryotoides)	Bactris_major)	Kingia_australis);
((Calamus_caryotoides	(Nypa_fruticans	(((Iriartea_deltoidea	Phoenix_dactylifera)	Attalea_speciosa)	(Roystonea_regia	((Hydriastele_microspadix	(Pseudophoenix_vinifera	Chamaedorea_seifrizii))	(((Reinhardtia_simplex	Reinhardtia_gracilis)	(Reinhardtia_paiewonskiana	Reinhardtia_latisecta))	((((Oenocarpus_bataua	Oenocarpus_minor)	Geonoma_undata)	(((Bactris_major	Prestoea_acuminata)	(Veitchia_spiralis	(Sabal_domingensis	(Heterospathe_cagayanensis	(Dypsis_decaryi	(Kentiopsis_piersoniorum	Dictyosperma_album))))))	Pelagodoxa_henryana))	Orania_palindan)))))))	Kingia_australis);
((Orania_palindan	(((Oenocarpus_bataua	((Oenocarpus_minor	((Veitchia_spiralis	(((Bactris_major	Prestoea_acuminata)	(Dypsis_decaryi	(Kentiopsis_piersoniorum	Dictyosperma_album)))	Sabal_domingensis))	Geonoma_undata))	(Hydriastele_microspadix	Pelagodoxa_henryana)))	(Chamaedorea_seifrizii	(Heterospathe_cagayanensis	(Roystonea_regia	(Calamus_caryotoides	((Iriartea_deltoidea	(Phoenix_dactylifera	(Pseudophoenix_vinifera	Attalea_speciosa)))	Nypa_fruticans))))))	((Reinhardtia_simplex	Reinhardtia_gracilis)	(Reinhardtia_paiewonskiana	Reinhardtia_latisecta))))	Kingia_australis);
((((((Orania_palindan	(((Reinhardtia_simplex	Reinhardtia_gracilis)	(Reinhardtia_paiewonskiana	Reinhardtia_latisecta))	(((Prestoea_acuminata	Pelagodoxa_henryana)	(Geonoma_undata	(Oenocarpus_bataua	Oenocarpus_minor)))	((((Kentiopsis_piersoniorum	Sabal_domingensis)	Dypsis_decaryi)	(Hydriastele_microspadix	Heterospathe_cagayanensis))	(Veitchia_spiralis	Dictyosperma_album)))))	(Roystonea_regia	(Calamus_caryotoides	((Attalea_speciosa	Nypa_fruticans)	(Iriartea_deltoidea	Phoenix_dactylifera)))))	Chamaedorea_seifrizii)	Pseudophoenix_vinifera)	Bactris_major)	Kingia_australis);
(((Calamus_caryotoides	((Iriartea_deltoidea	Phoenix_dactylifera)	(Attalea_speciosa	(Nypa_fruticans	(((Chamaedorea_seifrizii	Pseudophoenix_vinifera)	(((Reinhardtia_simplex	Reinhardtia_gracilis)	(Reinhardtia_paiewonskiana	Reinhardtia_latisecta))	(((Prestoea_acuminata	((Oenocarpus_minor	(Geonoma_undata	((Kentiopsis_piersoniorum	Dypsis_decaryi)	(((Sabal_domingensis	(Hydriastele_microspadix	Dictyosperma_album))	Veitchia_spiralis)	Heterospathe_cagayanensis))))	Pelagodoxa_henryana))	Oenocarpus_bataua)	Orania_palindan)))	Roystonea_regia)))))	Bactris_major)	Kingia_australis);
(((Calamus_caryotoides	(Iriartea_deltoidea	Phoenix_dactylifera))	(Attalea_speciosa	(((Chamaedorea_seifrizii	Pseudophoenix_vinifera)	((Roystonea_regia	Heterospathe_cagayanensis)	((((Oenocarpus_minor	Oenocarpus_bataua)	Geonoma_undata)	(((Bactris_major	Prestoea_acuminata)	(((Veitchia_spiralis	(Dictyosperma_album	Sabal_domingensis))	Dypsis_decaryi)	Kentiopsis_piersoniorum))	(Pelagodoxa_henryana	Hydriastele_microspadix)))	(((Reinhardtia_simplex	Reinhardtia_gracilis)	(Reinhardtia_paiewonskiana	Reinhardtia_latisecta))	Orania_palindan))))	Nypa_fruticans)))	Kingia_australis);
(((Calamus_caryotoides	(Iriartea_deltoidea	(Attalea_speciosa	Phoenix_dactylifera)))	(((Chamaedorea_seifrizii	Pseudophoenix_vinifera)	(Roystonea_regia	(((Pelagodoxa_henryana	((((Hydriastele_microspadix	((Sabal_domingensis	Heterospathe_cagayanensis)	(((Veitchia_spiralis	Dictyosperma_album)	Dypsis_decaryi)	Kentiopsis_piersoniorum)))	(Bactris_major	Prestoea_acuminata))	Geonoma_undata)	Oenocarpus_minor))	Oenocarpus_bataua)	(((Reinhardtia_paiewonskiana	Reinhardtia_latisecta)	(Reinhardtia_simplex	Reinhardtia_gracilis))	Orania_palindan))))	Nypa_fruticans))	Kingia_australis);
(((Calamus_caryotoides	((Iriartea_deltoidea	(Bactris_major	Phoenix_dactylifera))	((Chamaedorea_seifrizii	((Roystonea_regia	Heterospathe_cagayanensis)	((((((Reinhardtia_paiewonskiana	Reinhardtia_latisecta)	Sabal_domingensis)	Geonoma_undata)	(Orania_palindan	(Oenocarpus_bataua	Oenocarpus_minor)))	((Dictyosperma_album	Dypsis_decaryi)	Kentiopsis_piersoniorum))	((Veitchia_spiralis	((Reinhardtia_simplex	Reinhardtia_gracilis)	(Pelagodoxa_henryana	Hydriastele_microspadix)))	Prestoea_acuminata))))	Nypa_fruticans)))	(Attalea_speciosa	Pseudophoenix_vinifera))	Kingia_australis);
(((Bactris_major	Phoenix_dactylifera)	((Calamus_caryotoides	(((((((((Pelagodoxa_henryana	Dypsis_decaryi)	(((Sabal_domingensis	((Dictyosperma_album	Veitchia_spiralis)	Prestoea_acuminata))	Geonoma_undata)	Oenocarpus_minor))	Kentiopsis_piersoniorum)	Oenocarpus_bataua)	Hydriastele_microspadix)	(Orania_palindan	((Reinhardtia_paiewonskiana	Reinhardtia_latisecta)	(Reinhardtia_simplex	Reinhardtia_gracilis))))	Chamaedorea_seifrizii)	(Nypa_fruticans	(Heterospathe_cagayanensis	Roystonea_regia)))	(Attalea_speciosa	Pseudophoenix_vinifera)))	Iriartea_deltoidea))	Kingia_australis);
(((Phoenix_dactylifera	(Calamus_caryotoides	((Iriartea_deltoidea	Nypa_fruticans)	((Attalea_speciosa	Pseudophoenix_vinifera)	((Orania_palindan	((Chamaedorea_seifrizii	((Reinhardtia_paiewonskiana	Reinhardtia_latisecta)	(Reinhardtia_simplex	Reinhardtia_gracilis)))	((Oenocarpus_bataua	Oenocarpus_minor)	(((Pelagodoxa_henryana	Dypsis_decaryi)	(Hydriastele_microspadix	(((Prestoea_acuminata	Dictyosperma_album)	Veitchia_spiralis)	Sabal_domingensis)))	(Geonoma_undata	Kentiopsis_piersoniorum)))))	(Heterospathe_cagayanensis	Roystonea_regia))))))	Bactris_major)	Kingia_australis);
((((((Heterospathe_cagayanensis	(Sabal_domingensis	(((Reinhardtia_simplex	Reinhardtia_gracilis)	(Reinhardtia_paiewonskiana	Reinhardtia_latisecta))	(Orania_palindan	(Oenocarpus_bataua	(((Hydriastele_microspadix	(Veitchia_spiralis	Geonoma_undata))	Oenocarpus_minor)	((Kentiopsis_piersoniorum	(Dypsis_decaryi	(Dictyosperma_album	(Bactris_major	Prestoea_acuminata))))	Pelagodoxa_henryana)))))))	Roystonea_regia)	((Pseudophoenix_vinifera	Attalea_speciosa)	(Chamaedorea_seifrizii	Nypa_fruticans)))	(Iriartea_deltoidea	Phoenix_dactylifera))	Calamus_caryotoides)	Kingia_australis);
((Bactris_major	(Phoenix_dactylifera	((((((Chamaedorea_seifrizii	((Reinhardtia_simplex	Reinhardtia_gracilis)	(Reinhardtia_paiewonskiana	Reinhardtia_latisecta)))	(Hydriastele_microspadix	((Kentiopsis_piersoniorum	(((Prestoea_acuminata	(Veitchia_spiralis	Dictyosperma_album))	Heterospathe_cagayanensis)	((Sabal_domingensis	Geonoma_undata)	(Oenocarpus_bataua	Oenocarpus_minor))))	(Pelagodoxa_henryana	Dypsis_decaryi))))	Orania_palindan)	Roystonea_regia)	(Pseudophoenix_vinifera	Attalea_speciosa))	(Iriartea_deltoidea	(Nypa_fruticans	Calamus_caryotoides)))))	Kingia_australis);
(((Phoenix_dactylifera	(((Nypa_fruticans	(Attalea_speciosa	((Heterospathe_cagayanensis	Iriartea_deltoidea)	Bactris_major)))	Sabal_domingensis)	((((Chamaedorea_seifrizii	Orania_palindan)	(((((Veitchia_spiralis	(Pelagodoxa_henryana	Hydriastele_microspadix))	Geonoma_undata)	((Prestoea_acuminata	Dictyosperma_album)	(Oenocarpus_minor	Kentiopsis_piersoniorum)))	Dypsis_decaryi)	Oenocarpus_bataua))	((Pseudophoenix_vinifera	(Reinhardtia_simplex	Reinhardtia_gracilis))	(Reinhardtia_paiewonskiana	Reinhardtia_latisecta)))	Roystonea_regia)))	Calamus_caryotoides)	Kingia_australis);
(((Calamus_caryotoides	((Phoenix_dactylifera	Attalea_speciosa)	(((((Orania_palindan	(Oenocarpus_bataua	Oenocarpus_minor))	((Geonoma_undata	((Reinhardtia_simplex	Reinhardtia_gracilis)	(Reinhardtia_paiewonskiana	Reinhardtia_latisecta)))	((((Veitchia_spiralis	Dictyosperma_album)	Heterospathe_cagayanensis)	Kentiopsis_piersoniorum)	Dypsis_decaryi)))	((Pelagodoxa_henryana	((Pseudophoenix_vinifera	Chamaedorea_seifrizii)	Hydriastele_microspadix))	(Bactris_major	Prestoea_acuminata)))	Roystonea_regia)	(Nypa_fruticans	Iriartea_deltoidea))))	Sabal_domingensis)	Kingia_australis);
((Calamus_caryotoides	((Phoenix_dactylifera	Attalea_speciosa)	(Iriartea_deltoidea	((((Orania_palindan	((Reinhardtia_simplex	Reinhardtia_gracilis)	(Reinhardtia_paiewonskiana	Reinhardtia_latisecta)))	(((((Dictyosperma_album	Kentiopsis_piersoniorum)	Dypsis_decaryi)	Heterospathe_cagayanensis)	Veitchia_spiralis)	((Bactris_major	Prestoea_acuminata)	Geonoma_undata)))	Roystonea_regia)	(((Oenocarpus_bataua	Oenocarpus_minor)	Chamaedorea_seifrizii)	(Nypa_fruticans	((Pelagodoxa_henryana	(Pseudophoenix_vinifera	Hydriastele_microspadix))	Sabal_domingensis)))))))	Kingia_australis);
((((Attalea_speciosa	(Roystonea_regia	(((Orania_palindan	((Reinhardtia_paiewonskiana	Reinhardtia_latisecta)	(Reinhardtia_simplex	Reinhardtia_gracilis)))	(((Oenocarpus_minor	(Pelagodoxa_henryana	((Kentiopsis_piersoniorum	Dypsis_decaryi)	(Veitchia_spiralis	(Heterospathe_cagayanensis	Dictyosperma_album)))))	(Geonoma_undata	(Bactris_major	Prestoea_acuminata)))	(Nypa_fruticans	Oenocarpus_bataua)))	(Chamaedorea_seifrizii	(Pseudophoenix_vinifera	Hydriastele_microspadix)))))	Calamus_caryotoides)	(Sabal_domingensis	(Iriartea_deltoidea	Phoenix_dactylifera)))	Kingia_australis);
((((((Reinhardtia_paiewonskiana	Reinhardtia_latisecta)	(Reinhardtia_simplex	Reinhardtia_gracilis))	((((Kentiopsis_piersoniorum	(Dypsis_decaryi	(Veitchia_spiralis	Dictyosperma_album)))	Heterospathe_cagayanensis)	Prestoea_acuminata)	((((Calamus_caryotoides	((((Attalea_speciosa	(Pseudophoenix_vinifera	Hydriastele_microspadix))	Pelagodoxa_henryana)	Nypa_fruticans)	Sabal_domingensis))	Roystonea_regia)	((Iriartea_deltoidea	Phoenix_dactylifera)	Chamaedorea_seifrizii))	((Oenocarpus_bataua	Oenocarpus_minor)	Geonoma_undata))))	Orania_palindan)	Bactris_major)	Kingia_australis);
((((Roystonea_regia	(Chamaedorea_seifrizii	(Pseudophoenix_vinifera	(((Nypa_fruticans	Calamus_caryotoides)	(Iriartea_deltoidea	((Sabal_domingensis	Bactris_major)	Phoenix_dactylifera)))	Attalea_speciosa))))	((Hydriastele_microspadix	((((Oenocarpus_bataua	Oenocarpus_minor)	Prestoea_acuminata)	Geonoma_undata)	(Pelagodoxa_henryana	(((Dypsis_decaryi	(Veitchia_spiralis	Dictyosperma_album))	Heterospathe_cagayanensis)	Kentiopsis_piersoniorum))))	((Reinhardtia_paiewonskiana	Reinhardtia_latisecta)	(Reinhardtia_simplex	Reinhardtia_gracilis))))	Orania_palindan)	Kingia_australis);
(((((Pelagodoxa_henryana	(((Prestoea_acuminata	((Hydriastele_microspadix	(((Dypsis_decaryi	Dictyosperma_album)	Kentiopsis_piersoniorum)	Heterospathe_cagayanensis))	Veitchia_spiralis))	Geonoma_undata)	Oenocarpus_minor))	Oenocarpus_bataua)	(((Nypa_fruticans	Roystonea_regia)	(Calamus_caryotoides	((Iriartea_deltoidea	(Bactris_major	Phoenix_dactylifera))	((Pseudophoenix_vinifera	Attalea_speciosa)	Sabal_domingensis))))	(Chamaedorea_seifrizii	((Reinhardtia_paiewonskiana	Reinhardtia_latisecta)	(Reinhardtia_simplex	Reinhardtia_gracilis)))))	Orania_palindan)	Kingia_australis);
(((Phoenix_dactylifera	((((Nypa_fruticans	Pseudophoenix_vinifera)	Attalea_speciosa)	((Roystonea_regia	(Orania_palindan	(((Kentiopsis_piersoniorum	(Dypsis_decaryi	((Hydriastele_microspadix	(Dictyosperma_album	Veitchia_spiralis))	Heterospathe_cagayanensis)))	(Oenocarpus_minor	Oenocarpus_bataua))	(((Chamaedorea_seifrizii	((Reinhardtia_paiewonskiana	Reinhardtia_latisecta)	(Reinhardtia_simplex	Reinhardtia_gracilis)))	Geonoma_undata)	(Pelagodoxa_henryana	Prestoea_acuminata)))))	Calamus_caryotoides))	(Iriartea_deltoidea	Sabal_domingensis)))	Bactris_major)	Kingia_australis);
((Phoenix_dactylifera	(Iriartea_deltoidea	((((Nypa_fruticans	(((((Oenocarpus_bataua	((Pelagodoxa_henryana	Hydriastele_microspadix)	((Dictyosperma_album	(Kentiopsis_piersoniorum	((((Sabal_domingensis	(Bactris_major	Prestoea_acuminata))	Veitchia_spiralis)	Dypsis_decaryi)	Oenocarpus_minor)))	Geonoma_undata)))	Orania_palindan)	((Reinhardtia_simplex	Reinhardtia_gracilis)	(Reinhardtia_latisecta	Reinhardtia_paiewonskiana)))	Heterospathe_cagayanensis)	Roystonea_regia))	Chamaedorea_seifrizii)	(Pseudophoenix_vinifera	Attalea_speciosa))	Calamus_caryotoides)))	Kingia_australis);
(((Iriartea_deltoidea	(((((Pseudophoenix_vinifera	Pelagodoxa_henryana)	(((Reinhardtia_simplex	Reinhardtia_gracilis)	(Reinhardtia_latisecta	Reinhardtia_paiewonskiana))	(Orania_palindan	(((Oenocarpus_minor	Oenocarpus_bataua)	Geonoma_undata)	((Bactris_major	Prestoea_acuminata)	(Heterospathe_cagayanensis	((Dypsis_decaryi	((Hydriastele_microspadix	Dictyosperma_album)	(Kentiopsis_piersoniorum	Sabal_domingensis)))	Veitchia_spiralis)))))))	Chamaedorea_seifrizii)	Roystonea_regia)	(Phoenix_dactylifera	Attalea_speciosa)))	(Calamus_caryotoides	Nypa_fruticans))	Kingia_australis);
(((Iriartea_deltoidea	(Nypa_fruticans	((((((Oenocarpus_minor	Oenocarpus_bataua)	((Geonoma_undata	(Bactris_major	Prestoea_acuminata))	(Kentiopsis_piersoniorum	(Dypsis_decaryi	(Heterospathe_cagayanensis	((Sabal_domingensis	(Veitchia_spiralis	Dictyosperma_album))	Hydriastele_microspadix))))))	(Pseudophoenix_vinifera	Pelagodoxa_henryana))	((Chamaedorea_seifrizii	((Reinhardtia_simplex	Reinhardtia_gracilis)	(Reinhardtia_latisecta	Reinhardtia_paiewonskiana)))	Orania_palindan))	Roystonea_regia)	(Phoenix_dactylifera	Attalea_speciosa))))	Calamus_caryotoides)	Kingia_australis);
((((Attalea_speciosa	(Nypa_fruticans	((((((Sabal_domingensis	(Bactris_major	Prestoea_acuminata))	(Oenocarpus_minor	Oenocarpus_bataua))	(Geonoma_undata	(((Dypsis_decaryi	(Heterospathe_cagayanensis	(Veitchia_spiralis	Dictyosperma_album)))	Kentiopsis_piersoniorum)	(Pelagodoxa_henryana	Hydriastele_microspadix))))	(Orania_palindan	((Reinhardtia_simplex	Reinhardtia_gracilis)	(Reinhardtia_latisecta	Reinhardtia_paiewonskiana))))	(Pseudophoenix_vinifera	Chamaedorea_seifrizii))	Roystonea_regia)))	(Iriartea_deltoidea	Phoenix_dactylifera))	Calamus_caryotoides)	Kingia_australis);
((((Sabal_domingensis	Phoenix_dactylifera)	((((((Orania_palindan	(Nypa_fruticans	((Heterospathe_cagayanensis	((Hydriastele_microspadix	Veitchia_spiralis)	((Dypsis_decaryi	Dictyosperma_album)	Kentiopsis_piersoniorum)))	Prestoea_acuminata)))	(Oenocarpus_bataua	((Pelagodoxa_henryana	(Chamaedorea_seifrizii	((Reinhardtia_simplex	Reinhardtia_gracilis)	(Reinhardtia_latisecta	Reinhardtia_paiewonskiana))))	Oenocarpus_minor)))	(Geonoma_undata	Pseudophoenix_vinifera))	(Iriartea_deltoidea	Roystonea_regia))	Calamus_caryotoides)	Attalea_speciosa))	Bactris_major)	Kingia_australis);
(((Calamus_caryotoides	((Nypa_fruticans	(Roystonea_regia	((Pseudophoenix_vinifera	Pelagodoxa_henryana)	((((((Dictyosperma_album	Kentiopsis_piersoniorum)	(Heterospathe_cagayanensis	(Veitchia_spiralis	Hydriastele_microspadix)))	Dypsis_decaryi)	((((Reinhardtia_simplex	Reinhardtia_gracilis)	(Reinhardtia_latisecta	Reinhardtia_paiewonskiana))	Chamaedorea_seifrizii)	(Oenocarpus_minor	Oenocarpus_bataua)))	(Geonoma_undata	(Bactris_major	Prestoea_acuminata)))	Orania_palindan))))	(Iriartea_deltoidea	Attalea_speciosa)))	(Sabal_domingensis	Phoenix_dactylifera))	Kingia_australis);
(((Calamus_caryotoides	(Attalea_speciosa	Phoenix_dactylifera))	(Sabal_domingensis	((Iriartea_deltoidea	(Roystonea_regia	((((((Oenocarpus_minor	((Kentiopsis_piersoniorum	(((Heterospathe_cagayanensis	Dictyosperma_album)	(Veitchia_spiralis	Hydriastele_microspadix))	Dypsis_decaryi))	(Geonoma_undata	(Bactris_major	Prestoea_acuminata))))	Oenocarpus_bataua)	Orania_palindan)	((Reinhardtia_simplex	Reinhardtia_gracilis)	(Reinhardtia_latisecta	Reinhardtia_paiewonskiana)))	Chamaedorea_seifrizii)	(Pseudophoenix_vinifera	Pelagodoxa_henryana))))	Nypa_fruticans)))	Kingia_australis);
(((Calamus_caryotoides	(((Iriartea_deltoidea	Phoenix_dactylifera)	(Roystonea_regia	((Orania_palindan	(Chamaedorea_seifrizii	((Reinhardtia_latisecta	Reinhardtia_paiewonskiana)	(Reinhardtia_simplex	Reinhardtia_gracilis))))	((Geonoma_undata	((Oenocarpus_minor	Oenocarpus_bataua)	((Hydriastele_microspadix	(Veitchia_spiralis	(Heterospathe_cagayanensis	Dictyosperma_album)))	(Dypsis_decaryi	Kentiopsis_piersoniorum))))	(Prestoea_acuminata	(Pseudophoenix_vinifera	Pelagodoxa_henryana))))))	((Attalea_speciosa	Sabal_domingensis)	Nypa_fruticans)))	Bactris_major)	Kingia_australis);
((Calamus_caryotoides	((Iriartea_deltoidea	Phoenix_dactylifera)	(Sabal_domingensis	((Chamaedorea_seifrizii	((Reinhardtia_latisecta	Reinhardtia_paiewonskiana)	(Reinhardtia_simplex	Reinhardtia_gracilis)))	((((((Veitchia_spiralis	(Heterospathe_cagayanensis	Dictyosperma_album))	Hydriastele_microspadix)	(Dypsis_decaryi	Kentiopsis_piersoniorum))	Geonoma_undata)	((Oenocarpus_minor	Oenocarpus_bataua)	(Nypa_fruticans	Roystonea_regia)))	(((Bactris_major	Prestoea_acuminata)	(Attalea_speciosa	(Pseudophoenix_vinifera	Pelagodoxa_henryana)))	Orania_palindan))))))	Kingia_australis);
(((Sabal_domingensis	(Bactris_major	Phoenix_dactylifera))	((((((Nypa_fruticans	Attalea_speciosa)	Pseudophoenix_vinifera)	Chamaedorea_seifrizii)	(((Reinhardtia_latisecta	Reinhardtia_paiewonskiana)	(Reinhardtia_simplex	Reinhardtia_gracilis))	((((Oenocarpus_bataua	(((Prestoea_acuminata	Dictyosperma_album)	((Oenocarpus_minor	Kentiopsis_piersoniorum)	(((Hydriastele_microspadix	Pelagodoxa_henryana)	Veitchia_spiralis)	Geonoma_undata)))	Dypsis_decaryi))	Heterospathe_cagayanensis)	Orania_palindan)	Roystonea_regia)))	Iriartea_deltoidea)	Calamus_caryotoides))	Kingia_australis);
((((((Chamaedorea_seifrizii	(Orania_palindan	(((Reinhardtia_gracilis	Reinhardtia_simplex)	(Reinhardtia_latisecta	Reinhardtia_paiewonskiana))	(((((Bactris_major	Prestoea_acuminata)	((Heterospathe_cagayanensis	Sabal_domingensis)	((Hydriastele_microspadix	Veitchia_spiralis)	(Dypsis_decaryi	(Kentiopsis_piersoniorum	Dictyosperma_album)))))	Pelagodoxa_henryana)	Geonoma_undata)	(Oenocarpus_minor	Oenocarpus_bataua)))))	Roystonea_regia)	Phoenix_dactylifera)	Calamus_caryotoides)	((Iriartea_deltoidea	(Attalea_speciosa	Pseudophoenix_vinifera))	Nypa_fruticans))	Kingia_australis);
(((((((Pelagodoxa_henryana	Chamaedorea_seifrizii)	(Roystonea_regia	Nypa_fruticans))	(((Geonoma_undata	((Reinhardtia_gracilis	Reinhardtia_simplex)	(Reinhardtia_latisecta	Reinhardtia_paiewonskiana)))	(Orania_palindan	(Oenocarpus_minor	Oenocarpus_bataua)))	((Bactris_major	Prestoea_acuminata)	(((Veitchia_spiralis	((Heterospathe_cagayanensis	(Hydriastele_microspadix	Dictyosperma_album))	Sabal_domingensis))	Kentiopsis_piersoniorum)	Dypsis_decaryi))))	(Iriartea_deltoidea	Phoenix_dactylifera))	Calamus_caryotoides)	(Attalea_speciosa	Pseudophoenix_vinifera))	Kingia_australis);
((((Iriartea_deltoidea	Phoenix_dactylifera)	(Calamus_caryotoides	((Chamaedorea_seifrizii	(Roystonea_regia	(((((Prestoea_acuminata	(Hydriastele_microspadix	((Sabal_domingensis	Heterospathe_cagayanensis)	(((Dictyosperma_album	Veitchia_spiralis)	Dypsis_decaryi)	Kentiopsis_piersoniorum))))	Pelagodoxa_henryana)	((Oenocarpus_minor	Oenocarpus_bataua)	Geonoma_undata))	(Reinhardtia_latisecta	Reinhardtia_paiewonskiana))	(Orania_palindan	(Reinhardtia_gracilis	Reinhardtia_simplex)))))	((Attalea_speciosa	Pseudophoenix_vinifera)	Nypa_fruticans))))	Bactris_major)	Kingia_australis);
(((Phoenix_dactylifera	(((((Chamaedorea_seifrizii	((Heterospathe_cagayanensis	Roystonea_regia)	(((((Pelagodoxa_henryana	Hydriastele_microspadix)	Geonoma_undata)	(Oenocarpus_minor	Oenocarpus_bataua))	(((Prestoea_acuminata	((Veitchia_spiralis	Dictyosperma_album)	Sabal_domingensis))	Dypsis_decaryi)	Kentiopsis_piersoniorum))	(Orania_palindan	((Reinhardtia_latisecta	Reinhardtia_paiewonskiana)	(Reinhardtia_gracilis	Reinhardtia_simplex))))))	(Attalea_speciosa	Pseudophoenix_vinifera))	Iriartea_deltoidea)	Calamus_caryotoides)	Nypa_fruticans))	Bactris_major)	Kingia_australis);
((((Phoenix_dactylifera	((((Pelagodoxa_henryana	Hydriastele_microspadix)	(Attalea_speciosa	Pseudophoenix_vinifera))	(Chamaedorea_seifrizii	((((((Reinhardtia_latisecta	Reinhardtia_paiewonskiana)	(Reinhardtia_gracilis	Reinhardtia_simplex))	(Oenocarpus_minor	Oenocarpus_bataua))	Geonoma_undata)	((((Veitchia_spiralis	(Sabal_domingensis	(Heterospathe_cagayanensis	Dictyosperma_album)))	Dypsis_decaryi)	Kentiopsis_piersoniorum)	Orania_palindan))	Prestoea_acuminata)))	(Iriartea_deltoidea	(Nypa_fruticans	Roystonea_regia))))	Calamus_caryotoides)	Bactris_major)	Kingia_australis);
((((Iriartea_deltoidea	Phoenix_dactylifera)	(((Pelagodoxa_henryana	(Attalea_speciosa	Pseudophoenix_vinifera))	Nypa_fruticans)	(Chamaedorea_seifrizii	((((Reinhardtia_latisecta	Reinhardtia_paiewonskiana)	(Reinhardtia_gracilis	Reinhardtia_simplex))	(((Geonoma_undata	(Oenocarpus_minor	Oenocarpus_bataua))	((Bactris_major	((Heterospathe_cagayanensis	(Veitchia_spiralis	Dictyosperma_album))	(Dypsis_decaryi	(Kentiopsis_piersoniorum	(Sabal_domingensis	Hydriastele_microspadix)))))	Prestoea_acuminata))	Orania_palindan))	Roystonea_regia))))	Calamus_caryotoides)	Kingia_australis);
(((Phoenix_dactylifera	((Iriartea_deltoidea	(Attalea_speciosa	(Nypa_fruticans	Pseudophoenix_vinifera)))	(Calamus_caryotoides	(((Chamaedorea_seifrizii	Pelagodoxa_henryana)	(((Reinhardtia_latisecta	Reinhardtia_paiewonskiana)	(Reinhardtia_gracilis	Reinhardtia_simplex))	((Prestoea_acuminata	(Heterospathe_cagayanensis	(((Hydriastele_microspadix	(Veitchia_spiralis	Dictyosperma_album))	Dypsis_decaryi)	(Kentiopsis_piersoniorum	Sabal_domingensis))))	(Geonoma_undata	((Oenocarpus_minor	Oenocarpus_bataua)	Orania_palindan)))))	Roystonea_regia))))	Bactris_major)	Kingia_australis);
((((Iriartea_deltoidea	(Bactris_major	Phoenix_dactylifera))	(((Chamaedorea_seifrizii	Pelagodoxa_henryana)	(Geonoma_undata	((((Reinhardtia_latisecta	Reinhardtia_paiewonskiana)	(Reinhardtia_gracilis	Reinhardtia_simplex))	Orania_palindan)	(((Oenocarpus_minor	Oenocarpus_bataua)	Kentiopsis_piersoniorum)	((((Veitchia_spiralis	(Sabal_domingensis	Dictyosperma_album))	Prestoea_acuminata)	Hydriastele_microspadix)	Dypsis_decaryi)))))	Roystonea_regia))	(Calamus_caryotoides	(Pseudophoenix_vinifera	(Attalea_speciosa	(Nypa_fruticans	Heterospathe_cagayanensis)))))	Kingia_australis);
(((((Iriartea_deltoidea	Phoenix_dactylifera)	((Attalea_speciosa	Nypa_fruticans)	(((Chamaedorea_seifrizii	(((Reinhardtia_latisecta	Reinhardtia_paiewonskiana)	(Reinhardtia_gracilis	Reinhardtia_simplex))	(Orania_palindan	((Dypsis_decaryi	(Kentiopsis_piersoniorum	((Heterospathe_cagayanensis	(Hydriastele_microspadix	(Dictyosperma_album	Sabal_domingensis)))	Veitchia_spiralis)))	(Geonoma_undata	((Oenocarpus_minor	Oenocarpus_bataua)	Prestoea_acuminata))))))	(Pseudophoenix_vinifera	Pelagodoxa_henryana))	Roystonea_regia)))	Calamus_caryotoides)	Bactris_major)	Kingia_australis);
(((((Iriartea_deltoidea	Phoenix_dactylifera)	((Attalea_speciosa	Nypa_fruticans)	(((Chamaedorea_seifrizii	(((Reinhardtia_latisecta	Reinhardtia_paiewonskiana)	(Reinhardtia_gracilis	Reinhardtia_simplex))	(Orania_palindan	((Dypsis_decaryi	(Kentiopsis_piersoniorum	((Heterospathe_cagayanensis	(Hydriastele_microspadix	(Dictyosperma_album	Sabal_domingensis)))	Veitchia_spiralis)))	(Geonoma_undata	((Oenocarpus_minor	Oenocarpus_bataua)	Prestoea_acuminata))))))	(Pseudophoenix_vinifera	Pelagodoxa_henryana))	Roystonea_regia)))	Calamus_caryotoides)	Bactris_major)	Kingia_australis);
((((Calamus_caryotoides	(Iriartea_deltoidea	Phoenix_dactylifera))	((Nypa_fruticans	(Pseudophoenix_vinifera	Attalea_speciosa))	((Sabal_domingensis	Roystonea_regia)	(((((Oenocarpus_minor	Oenocarpus_bataua)	Geonoma_undata)	(Prestoea_acuminata	Orania_palindan))	((Hydriastele_microspadix	Pelagodoxa_henryana)	(Dypsis_decaryi	(Dictyosperma_album	(Kentiopsis_piersoniorum	(Veitchia_spiralis	Heterospathe_cagayanensis))))))	(Chamaedorea_seifrizii	((Reinhardtia_paiewonskiana	Reinhardtia_latisecta)	(Reinhardtia_simplex	Reinhardtia_gracilis)))))))	Bactris_major)	Kingia_australis);
(((Calamus_caryotoides	(Nypa_fruticans	((Roystonea_regia	((Orania_palindan	((((Oenocarpus_minor	Oenocarpus_bataua)	Pelagodoxa_henryana)	((Bactris_major	Prestoea_acuminata)	(Kentiopsis_piersoniorum	(((Hydriastele_microspadix	(Dictyosperma_album	Veitchia_spiralis))	Heterospathe_cagayanensis)	Dypsis_decaryi))))	Geonoma_undata))	(Chamaedorea_seifrizii	((Reinhardtia_paiewonskiana	Reinhardtia_latisecta)	((Reinhardtia_simplex	Reinhardtia_gracilis)	Sabal_domingensis)))))	(Iriartea_deltoidea	Phoenix_dactylifera))))	(Pseudophoenix_vinifera	Attalea_speciosa))	Kingia_australis);
(((Calamus_caryotoides	(Nypa_fruticans	(((Roystonea_regia	((Heterospathe_cagayanensis	(Chamaedorea_seifrizii	Pelagodoxa_henryana))	(((Veitchia_spiralis	(Prestoea_acuminata	((Bactris_major	Orania_palindan)	(Reinhardtia_simplex	Reinhardtia_gracilis))))	(((Oenocarpus_minor	Oenocarpus_bataua)	Geonoma_undata)	((Kentiopsis_piersoniorum	(Dictyosperma_album	Dypsis_decaryi))	Hydriastele_microspadix)))	(Reinhardtia_paiewonskiana	Reinhardtia_latisecta))))	(Iriartea_deltoidea	Phoenix_dactylifera))	Sabal_domingensis)))	(Pseudophoenix_vinifera	Attalea_speciosa))	Kingia_australis);
(((((Nypa_fruticans	(Roystonea_regia	(Pseudophoenix_vinifera	((Orania_palindan	((Reinhardtia_paiewonskiana	Reinhardtia_latisecta)	((Reinhardtia_simplex	Reinhardtia_gracilis)	Chamaedorea_seifrizii)))	(((((Prestoea_acuminata	Pelagodoxa_henryana)	(Kentiopsis_piersoniorum	(Dypsis_decaryi	(((Dictyosperma_album	Heterospathe_cagayanensis)	Veitchia_spiralis)	Hydriastele_microspadix))))	Oenocarpus_minor)	Geonoma_undata)	Oenocarpus_bataua)))))	(Sabal_domingensis	(Iriartea_deltoidea	(Bactris_major	Phoenix_dactylifera))))	Attalea_speciosa)	Calamus_caryotoides)	Kingia_australis);
(((Phoenix_dactylifera	(((Iriartea_deltoidea	(Sabal_domingensis	Attalea_speciosa))	Calamus_caryotoides)	(Roystonea_regia	((Orania_palindan	((Reinhardtia_paiewonskiana	Reinhardtia_latisecta)	((Reinhardtia_simplex	Reinhardtia_gracilis)	Chamaedorea_seifrizii)))	((((Oenocarpus_minor	Oenocarpus_bataua)	Geonoma_undata)	((((Dypsis_decaryi	Dictyosperma_album)	Kentiopsis_piersoniorum)	(Heterospathe_cagayanensis	Hydriastele_microspadix))	Veitchia_spiralis))	((Nypa_fruticans	Prestoea_acuminata)	(Pseudophoenix_vinifera	Pelagodoxa_henryana)))))))	Bactris_major)	Kingia_australis);
((((Attalea_speciosa	(Iriartea_deltoidea	Phoenix_dactylifera))	(Nypa_fruticans	(((((Pelagodoxa_henryana	(Sabal_domingensis	Hydriastele_microspadix))	(Bactris_major	Prestoea_acuminata))	(((Reinhardtia_paiewonskiana	Reinhardtia_latisecta)	(Reinhardtia_simplex	Reinhardtia_gracilis))	(((Oenocarpus_minor	Oenocarpus_bataua)	Geonoma_undata)	(Orania_palindan	(Kentiopsis_piersoniorum	((Heterospathe_cagayanensis	Veitchia_spiralis)	(Dypsis_decaryi	Dictyosperma_album)))))))	Roystonea_regia)	(Pseudophoenix_vinifera	Chamaedorea_seifrizii))))	Calamus_caryotoides)	Kingia_australis);
(((((Reinhardtia_paiewonskiana	Reinhardtia_latisecta)	((Reinhardtia_simplex	Reinhardtia_gracilis)	(Orania_palindan	((((Pseudophoenix_vinifera	Pelagodoxa_henryana)	(Geonoma_undata	(Prestoea_acuminata	(Oenocarpus_minor	Oenocarpus_bataua))))	((Hydriastele_microspadix	((Dictyosperma_album	(Kentiopsis_piersoniorum	Dypsis_decaryi))	Veitchia_spiralis))	Heterospathe_cagayanensis))	(((Roystonea_regia	Chamaedorea_seifrizii)	Nypa_fruticans)	((Calamus_caryotoides	(Phoenix_dactylifera	Attalea_speciosa))	Iriartea_deltoidea))))))	Sabal_domingensis)	Bactris_major)	Kingia_australis);
((Calamus_caryotoides	((Phoenix_dactylifera	(Iriartea_deltoidea	(Nypa_fruticans	Attalea_speciosa)))	((((Roystonea_regia	Orania_palindan)	((Reinhardtia_paiewonskiana	Reinhardtia_latisecta)	(Reinhardtia_simplex	Reinhardtia_gracilis)))	((Veitchia_spiralis	(Prestoea_acuminata	(Hydriastele_microspadix	(Heterospathe_cagayanensis	(Pseudophoenix_vinifera	Pelagodoxa_henryana)))))	(((Geonoma_undata	Dictyosperma_album)	Dypsis_decaryi)	(Kentiopsis_piersoniorum	(Oenocarpus_minor	Oenocarpus_bataua)))))	((Bactris_major	Chamaedorea_seifrizii)	Sabal_domingensis))))	Kingia_australis);
((Orania_palindan	(((Chamaedorea_seifrizii	(Reinhardtia_paiewonskiana	Reinhardtia_latisecta))	(Reinhardtia_simplex	Reinhardtia_gracilis))	((Oenocarpus_bataua	(((Sabal_domingensis	(Bactris_major	Prestoea_acuminata))	(Geonoma_undata	Oenocarpus_minor))	(Kentiopsis_piersoniorum	(Dypsis_decaryi	((Veitchia_spiralis	Dictyosperma_album)	(Hydriastele_microspadix	Heterospathe_cagayanensis))))))	(Roystonea_regia	((Calamus_caryotoides	(Iriartea_deltoidea	Phoenix_dactylifera))	(((Pseudophoenix_vinifera	Pelagodoxa_henryana)	Attalea_speciosa)	Nypa_fruticans))))))	Kingia_australis);
(((Orania_palindan	(((Roystonea_regia	(Chamaedorea_seifrizii	((((Pseudophoenix_vinifera	Attalea_speciosa)	Phoenix_dactylifera)	(Nypa_fruticans	Calamus_caryotoides))	Iriartea_deltoidea)))	(Geonoma_undata	((Pelagodoxa_henryana	(Oenocarpus_bataua	Oenocarpus_minor))	((Sabal_domingensis	Prestoea_acuminata)	(Veitchia_spiralis	(((Heterospathe_cagayanensis	(Hydriastele_microspadix	Dictyosperma_album))	Kentiopsis_piersoniorum)	Dypsis_decaryi))))))	((Reinhardtia_paiewonskiana	Reinhardtia_latisecta)	(Reinhardtia_simplex	Reinhardtia_gracilis))))	Bactris_major)	Kingia_australis);
(((Pseudophoenix_vinifera	(Chamaedorea_seifrizii	(((((Reinhardtia_simplex	Reinhardtia_gracilis)	(Sabal_domingensis	Orania_palindan))	Nypa_fruticans)	((Reinhardtia_paiewonskiana	Reinhardtia_latisecta)	(((Oenocarpus_minor	Oenocarpus_bataua)	((Prestoea_acuminata	((Veitchia_spiralis	((Kentiopsis_piersoniorum	Dictyosperma_album)	Dypsis_decaryi))	Hydriastele_microspadix))	Geonoma_undata))	Pelagodoxa_henryana)))	((Calamus_caryotoides	(Phoenix_dactylifera	Attalea_speciosa))	(Roystonea_regia	(Heterospathe_cagayanensis	Iriartea_deltoidea))))))	Bactris_major)	Kingia_australis);
((Calamus_caryotoides	(((Heterospathe_cagayanensis	Iriartea_deltoidea)	((Orania_palindan	((Roystonea_regia	(Chamaedorea_seifrizii	(((Reinhardtia_simplex	Reinhardtia_gracilis)	Reinhardtia_paiewonskiana)	Reinhardtia_latisecta)))	(((Pseudophoenix_vinifera	Pelagodoxa_henryana)	(((Oenocarpus_minor	Oenocarpus_bataua)	Geonoma_undata)	(((((Kentiopsis_piersoniorum	Dictyosperma_album)	Dypsis_decaryi)	Veitchia_spiralis)	Hydriastele_microspadix)	(Bactris_major	Prestoea_acuminata))))	Sabal_domingensis)))	(Phoenix_dactylifera	Attalea_speciosa)))	Nypa_fruticans))	Kingia_australis);
((Bactris_major	(Phoenix_dactylifera	(Attalea_speciosa	(Calamus_caryotoides	(Nypa_fruticans	(((((Orania_palindan	(Sabal_domingensis	((Oenocarpus_minor	Oenocarpus_bataua)	((((Dictyosperma_album	(Dypsis_decaryi	Kentiopsis_piersoniorum))	Veitchia_spiralis)	Hydriastele_microspadix)	Prestoea_acuminata))))	((Chamaedorea_seifrizii	((Reinhardtia_simplex	Reinhardtia_gracilis)	(Reinhardtia_paiewonskiana	Reinhardtia_latisecta)))	Geonoma_undata))	(Pseudophoenix_vinifera	Pelagodoxa_henryana))	Roystonea_regia)	(Heterospathe_cagayanensis	Iriartea_deltoidea)))))))	Kingia_australis);
(((((((((Hydriastele_microspadix	Pseudophoenix_vinifera)	Pelagodoxa_henryana)	((((((((Dypsis_decaryi	Kentiopsis_piersoniorum)	(Veitchia_spiralis	Dictyosperma_album))	Prestoea_acuminata)	Sabal_domingensis)	Heterospathe_cagayanensis)	((Chamaedorea_seifrizii	((Reinhardtia_simplex	Reinhardtia_gracilis)	(Reinhardtia_paiewonskiana	Reinhardtia_latisecta)))	Orania_palindan))	(Oenocarpus_minor	Oenocarpus_bataua))	Geonoma_undata))	Roystonea_regia)	(Iriartea_deltoidea	Phoenix_dactylifera))	(Attalea_speciosa	Nypa_fruticans))	Calamus_caryotoides)	Bactris_major)	Kingia_australis);
((Sabal_domingensis	(((Heterospathe_cagayanensis	Roystonea_regia)	(((((Oenocarpus_minor	((Veitchia_spiralis	((Bactris_major	Prestoea_acuminata)	((Dypsis_decaryi	Kentiopsis_piersoniorum)	Dictyosperma_album)))	Geonoma_undata))	(Hydriastele_microspadix	(Pelagodoxa_henryana	Pseudophoenix_vinifera)))	Oenocarpus_bataua)	(((Reinhardtia_simplex	Reinhardtia_gracilis)	(Reinhardtia_paiewonskiana	Reinhardtia_latisecta))	Orania_palindan))	Chamaedorea_seifrizii))	((Iriartea_deltoidea	Phoenix_dactylifera)	((Nypa_fruticans	Attalea_speciosa)	Calamus_caryotoides))))	Kingia_australis);
((Phoenix_dactylifera	((Iriartea_deltoidea	Attalea_speciosa)	(Calamus_caryotoides	(Roystonea_regia	(Orania_palindan	(((Sabal_domingensis	(Nypa_fruticans	(((Geonoma_undata	Pelagodoxa_henryana)	((Heterospathe_cagayanensis	(Veitchia_spiralis	(Dictyosperma_album	(Dypsis_decaryi	Kentiopsis_piersoniorum))))	(Bactris_major	Prestoea_acuminata)))	(Oenocarpus_bataua	Oenocarpus_minor))))	(Reinhardtia_paiewonskiana	Reinhardtia_latisecta))	(((Reinhardtia_simplex	Reinhardtia_gracilis)	Pseudophoenix_vinifera)	(Hydriastele_microspadix	Chamaedorea_seifrizii))))))))	Kingia_australis);
(((((Roystonea_regia	((((((Kentiopsis_piersoniorum	(((Oenocarpus_minor	Dypsis_decaryi)	((Bactris_major	Prestoea_acuminata)	(Dictyosperma_album	Veitchia_spiralis)))	(Pelagodoxa_henryana	Geonoma_undata)))	Sabal_domingensis)	Oenocarpus_bataua)	Heterospathe_cagayanensis)	((Chamaedorea_seifrizii	Pseudophoenix_vinifera)	Hydriastele_microspadix))	(Orania_palindan	((Reinhardtia_simplex	Reinhardtia_gracilis)	(Reinhardtia_paiewonskiana	Reinhardtia_latisecta)))))	(Iriartea_deltoidea	Phoenix_dactylifera))	Calamus_caryotoides)	(Attalea_speciosa	Nypa_fruticans))	Kingia_australis);
((Phoenix_dactylifera	((Pseudophoenix_vinifera	Attalea_speciosa)	((Iriartea_deltoidea	(Nypa_fruticans	((Roystonea_regia	(((Reinhardtia_simplex	Reinhardtia_gracilis)	(Reinhardtia_paiewonskiana	Reinhardtia_latisecta))	((Sabal_domingensis	(((Kentiopsis_piersoniorum	Dypsis_decaryi)	(Heterospathe_cagayanensis	((Dictyosperma_album	Veitchia_spiralis)	Hydriastele_microspadix)))	((Pelagodoxa_henryana	(Oenocarpus_bataua	Oenocarpus_minor))	(Geonoma_undata	(Bactris_major	Prestoea_acuminata)))))	Orania_palindan)))	Chamaedorea_seifrizii)))	Calamus_caryotoides)))	Kingia_australis);
((((((Heterospathe_cagayanensis	Iriartea_deltoidea)	(Roystonea_regia	((Nypa_fruticans	(Pseudophoenix_vinifera	Pelagodoxa_henryana))	(Chamaedorea_seifrizii	(Orania_palindan	((((Sabal_domingensis	((((Dypsis_decaryi	Dictyosperma_album)	Kentiopsis_piersoniorum)	Hydriastele_microspadix)	Veitchia_spiralis))	(Bactris_major	Prestoea_acuminata))	(((Reinhardtia_simplex	Reinhardtia_gracilis)	(Reinhardtia_paiewonskiana	Reinhardtia_latisecta))	Geonoma_undata))	(Oenocarpus_minor	Oenocarpus_bataua)))))))	Calamus_caryotoides)	Attalea_speciosa)	Phoenix_dactylifera)	Kingia_australis);
((((((Calamus_caryotoides	(((Roystonea_regia	(((((Dictyosperma_album	Dypsis_decaryi)	Kentiopsis_piersoniorum)	(Hydriastele_microspadix	Chamaedorea_seifrizii))	(Geonoma_undata	((Oenocarpus_minor	Oenocarpus_bataua)	Orania_palindan)))	(((Reinhardtia_simplex	Reinhardtia_gracilis)	(Reinhardtia_paiewonskiana	Reinhardtia_latisecta))	((Veitchia_spiralis	Heterospathe_cagayanensis)	(Pseudophoenix_vinifera	Pelagodoxa_henryana)))))	Prestoea_acuminata)	Nypa_fruticans))	Attalea_speciosa)	Iriartea_deltoidea)	(Sabal_domingensis	Phoenix_dactylifera))	Bactris_major)	Kingia_australis);
((Bactris_major	(Phoenix_dactylifera	((Calamus_caryotoides	(Attalea_speciosa	((((((((Prestoea_acuminata	(((Dictyosperma_album	(Dypsis_decaryi	Kentiopsis_piersoniorum))	Heterospathe_cagayanensis)	Veitchia_spiralis))	(Geonoma_undata	Pelagodoxa_henryana))	(Oenocarpus_bataua	Oenocarpus_minor))	(Hydriastele_microspadix	(Pseudophoenix_vinifera	Chamaedorea_seifrizii)))	(((Reinhardtia_simplex	Reinhardtia_gracilis)	(Reinhardtia_paiewonskiana	Reinhardtia_latisecta))	Orania_palindan))	Roystonea_regia)	Sabal_domingensis)	Nypa_fruticans)))	Iriartea_deltoidea)))	Kingia_australis);
(((Oenocarpus_bataua	Oenocarpus_minor)	((((Reinhardtia_paiewonskiana	Reinhardtia_latisecta)	((Hydriastele_microspadix	Chamaedorea_seifrizii)	(Dypsis_decaryi	(Kentiopsis_piersoniorum	((Veitchia_spiralis	Dictyosperma_album)	Heterospathe_cagayanensis)))))	(Geonoma_undata	(((Calamus_caryotoides	((Nypa_fruticans	Iriartea_deltoidea)	Sabal_domingensis))	(Bactris_major	(Phoenix_dactylifera	((Pseudophoenix_vinifera	Pelagodoxa_henryana)	Attalea_speciosa))))	Roystonea_regia)))	((Orania_palindan	(Reinhardtia_simplex	Reinhardtia_gracilis))	Prestoea_acuminata)))	Kingia_australis);
(((Oenocarpus_bataua	Oenocarpus_minor)	(((Veitchia_spiralis	((Bactris_major	Prestoea_acuminata)	(Dypsis_decaryi	(Kentiopsis_piersoniorum	Dictyosperma_album))))	(((Hydriastele_microspadix	Chamaedorea_seifrizii)	Geonoma_undata)	(Orania_palindan	((((Iriartea_deltoidea	Phoenix_dactylifera)	((Sabal_domingensis	(Attalea_speciosa	(Nypa_fruticans	Pseudophoenix_vinifera)))	Calamus_caryotoides))	Pelagodoxa_henryana)	(Roystonea_regia	Heterospathe_cagayanensis)))))	((Reinhardtia_simplex	Reinhardtia_gracilis)	(Reinhardtia_paiewonskiana	Reinhardtia_latisecta))))	Kingia_australis);
(((Oenocarpus_bataua	Oenocarpus_minor)	((Pelagodoxa_henryana	((Heterospathe_cagayanensis	((Iriartea_deltoidea	(Bactris_major	Phoenix_dactylifera))	((Attalea_speciosa	(Nypa_fruticans	Pseudophoenix_vinifera))	Calamus_caryotoides)))	Roystonea_regia))	((((Prestoea_acuminata	(Dypsis_decaryi	(Kentiopsis_piersoniorum	Dictyosperma_album)))	(Hydriastele_microspadix	Chamaedorea_seifrizii))	(Veitchia_spiralis	Geonoma_undata))	(((Reinhardtia_simplex	Reinhardtia_gracilis)	(Reinhardtia_paiewonskiana	Reinhardtia_latisecta))	(Orania_palindan	Sabal_domingensis)))))	Kingia_australis);
((((((Geonoma_undata	((Sabal_domingensis	(Heterospathe_cagayanensis	(Hydriastele_microspadix	(((Dypsis_decaryi	Dictyosperma_album)	Kentiopsis_piersoniorum)	Veitchia_spiralis))))	Prestoea_acuminata))	(Oenocarpus_minor	Oenocarpus_bataua))	((Calamus_caryotoides	(((Pelagodoxa_henryana	(Attalea_speciosa	Pseudophoenix_vinifera))	(Iriartea_deltoidea	Phoenix_dactylifera))	(Nypa_fruticans	Roystonea_regia)))	(Chamaedorea_seifrizii	((Reinhardtia_simplex	Reinhardtia_gracilis)	(Reinhardtia_paiewonskiana	Reinhardtia_latisecta)))))	Orania_palindan)	Bactris_major)	Kingia_australis);
(((Attalea_speciosa	((Iriartea_deltoidea	Phoenix_dactylifera)	((((Heterospathe_cagayanensis	(((Sabal_domingensis	Pelagodoxa_henryana)	(Hydriastele_microspadix	Pseudophoenix_vinifera))	((Kentiopsis_piersoniorum	((Dictyosperma_album	Veitchia_spiralis)	Prestoea_acuminata))	(Dypsis_decaryi	((Oenocarpus_minor	Oenocarpus_bataua)	Geonoma_undata)))))	Chamaedorea_seifrizii)	(Orania_palindan	((Reinhardtia_simplex	Reinhardtia_gracilis)	(Reinhardtia_paiewonskiana	Reinhardtia_latisecta))))	(Bactris_major	Roystonea_regia))))	(Nypa_fruticans	Calamus_caryotoides))	Kingia_australis);
((Pseudophoenix_vinifera	(Attalea_speciosa	((Calamus_caryotoides	(Iriartea_deltoidea	Phoenix_dactylifera))	(Roystonea_regia	(Nypa_fruticans	(((((Pelagodoxa_henryana	(Bactris_major	(Sabal_domingensis	Prestoea_acuminata)))	((Dypsis_decaryi	Kentiopsis_piersoniorum)	(Heterospathe_cagayanensis	(Hydriastele_microspadix	(Dictyosperma_album	Veitchia_spiralis)))))	((Oenocarpus_minor	Oenocarpus_bataua)	Geonoma_undata))	Orania_palindan)	(Chamaedorea_seifrizii	((Reinhardtia_simplex	Reinhardtia_gracilis)	(Reinhardtia_paiewonskiana	Reinhardtia_latisecta)))))))))	Kingia_australis);
((((Roystonea_regia	((Sabal_domingensis	Heterospathe_cagayanensis)	((Chamaedorea_seifrizii	((Reinhardtia_simplex	Reinhardtia_gracilis)	(Reinhardtia_paiewonskiana	Reinhardtia_latisecta)))	(((Oenocarpus_minor	Oenocarpus_bataua)	Dypsis_decaryi)	((Orania_palindan	(((Pelagodoxa_henryana	Hydriastele_microspadix)	((Bactris_major	Prestoea_acuminata)	(Veitchia_spiralis	Geonoma_undata)))	Kentiopsis_piersoniorum))	Dictyosperma_album)))))	((Iriartea_deltoidea	(Nypa_fruticans	(Pseudophoenix_vinifera	Attalea_speciosa)))	Calamus_caryotoides))	Phoenix_dactylifera)	Kingia_australis);
(((Iriartea_deltoidea	(((Pseudophoenix_vinifera	(Roystonea_regia	(Heterospathe_cagayanensis	(((((Oenocarpus_minor	Oenocarpus_bataua)	Dypsis_decaryi)	(Dictyosperma_album	(Kentiopsis_piersoniorum	(Pelagodoxa_henryana	Hydriastele_microspadix))))	(((Bactris_major	Prestoea_acuminata)	Veitchia_spiralis)	Geonoma_undata))	((Chamaedorea_seifrizii	((Reinhardtia_simplex	Reinhardtia_gracilis)	(Reinhardtia_paiewonskiana	Reinhardtia_latisecta)))	Orania_palindan)))))	Nypa_fruticans)	((Phoenix_dactylifera	Attalea_speciosa)	Calamus_caryotoides)))	Sabal_domingensis)	Kingia_australis);
((((((Nypa_fruticans	Iriartea_deltoidea)	((Chamaedorea_seifrizii	Pseudophoenix_vinifera)	((Roystonea_regia	Pelagodoxa_henryana)	(Geonoma_undata	(Orania_palindan	((((Reinhardtia_simplex	Reinhardtia_gracilis)	(Reinhardtia_paiewonskiana	Reinhardtia_latisecta))	(Prestoea_acuminata	(Heterospathe_cagayanensis	((Hydriastele_microspadix	Veitchia_spiralis)	((Dictyosperma_album	Kentiopsis_piersoniorum)	Dypsis_decaryi)))))	(Oenocarpus_bataua	Oenocarpus_minor)))))))	((Phoenix_dactylifera	Bactris_major)	Attalea_speciosa))	Calamus_caryotoides)	Sabal_domingensis)	Kingia_australis);
((((((Roystonea_regia	Nypa_fruticans)	((Attalea_speciosa	Iriartea_deltoidea)	((((((Reinhardtia_simplex	Reinhardtia_gracilis)	(Reinhardtia_paiewonskiana	Reinhardtia_latisecta))	Orania_palindan)	(Prestoea_acuminata	(Hydriastele_microspadix	(Veitchia_spiralis	(Dypsis_decaryi	((Heterospathe_cagayanensis	Dictyosperma_album)	Kentiopsis_piersoniorum))))))	((Oenocarpus_minor	Oenocarpus_bataua)	(Sabal_domingensis	Geonoma_undata)))	((Pseudophoenix_vinifera	Chamaedorea_seifrizii)	Pelagodoxa_henryana))))	Calamus_caryotoides)	Bactris_major)	Phoenix_dactylifera)	Kingia_australis);
(((((Nypa_fruticans	((((((Reinhardtia_simplex	Reinhardtia_gracilis)	(Reinhardtia_paiewonskiana	Reinhardtia_latisecta))	((Orania_palindan	((((Oenocarpus_minor	((Veitchia_spiralis	(Dypsis_decaryi	(Dictyosperma_album	Kentiopsis_piersoniorum)))	(Prestoea_acuminata	Geonoma_undata)))	(Hydriastele_microspadix	Pelagodoxa_henryana))	Oenocarpus_bataua)	Heterospathe_cagayanensis))	Roystonea_regia))	Chamaedorea_seifrizii)	(Pseudophoenix_vinifera	Attalea_speciosa))	(Iriartea_deltoidea	Sabal_domingensis)))	Calamus_caryotoides)	Phoenix_dactylifera)	Bactris_major)	Kingia_australis);
(((((((Pseudophoenix_vinifera	Attalea_speciosa)	Nypa_fruticans)	Calamus_caryotoides)	((Heterospathe_cagayanensis	((((Reinhardtia_simplex	Reinhardtia_gracilis)	(Chamaedorea_seifrizii	(Reinhardtia_paiewonskiana	Reinhardtia_latisecta)))	Orania_palindan)	(Pelagodoxa_henryana	((Hydriastele_microspadix	((Veitchia_spiralis	(Dypsis_decaryi	(Dictyosperma_album	Kentiopsis_piersoniorum)))	Prestoea_acuminata))	((Oenocarpus_bataua	Oenocarpus_minor)	Geonoma_undata)))))	Roystonea_regia))	((Phoenix_dactylifera	Iriartea_deltoidea)	Sabal_domingensis))	Bactris_major)	Kingia_australis);
((Chamaedorea_seifrizii	((Nypa_fruticans	(Calamus_caryotoides	(((Pseudophoenix_vinifera	Attalea_speciosa)	Sabal_domingensis)	(Phoenix_dactylifera	Iriartea_deltoidea))))	(Heterospathe_cagayanensis	((((Reinhardtia_simplex	Reinhardtia_gracilis)	(Reinhardtia_paiewonskiana	Reinhardtia_latisecta))	(Orania_palindan	((Oenocarpus_bataua	Oenocarpus_minor)	((Geonoma_undata	Dictyosperma_album)	(Kentiopsis_piersoniorum	(Dypsis_decaryi	((Pelagodoxa_henryana	Hydriastele_microspadix)	(Veitchia_spiralis	(Bactris_major	Prestoea_acuminata)))))))))	Roystonea_regia))))	Kingia_australis);
((((Nypa_fruticans	(Pseudophoenix_vinifera	Attalea_speciosa))	(((((Bactris_major	Phoenix_dactylifera)	Iriartea_deltoidea)	Chamaedorea_seifrizii)	((Orania_palindan	(((Prestoea_acuminata	(Oenocarpus_bataua	Oenocarpus_minor))	((Kentiopsis_piersoniorum	((Dictyosperma_album	Dypsis_decaryi)	((Veitchia_spiralis	(Pelagodoxa_henryana	Hydriastele_microspadix))	Heterospathe_cagayanensis)))	Geonoma_undata))	((Reinhardtia_latisecta	Reinhardtia_paiewonskiana)	(Reinhardtia_simplex	Reinhardtia_gracilis))))	Roystonea_regia))	Calamus_caryotoides))	Sabal_domingensis)	Kingia_australis);
((((Calamus_caryotoides	((Chamaedorea_seifrizii	(((Prestoea_acuminata	Geonoma_undata)	((Oenocarpus_minor	((((Reinhardtia_latisecta	Reinhardtia_paiewonskiana)	(Reinhardtia_simplex	Reinhardtia_gracilis))	Pelagodoxa_henryana)	((Hydriastele_microspadix	((Kentiopsis_piersoniorum	((Veitchia_spiralis	Dictyosperma_album)	Dypsis_decaryi))	Heterospathe_cagayanensis))	Orania_palindan)))	Oenocarpus_bataua))	Roystonea_regia))	(((Nypa_fruticans	(Pseudophoenix_vinifera	Attalea_speciosa))	Sabal_domingensis)	Iriartea_deltoidea)))	Phoenix_dactylifera)	Bactris_major)	Kingia_australis);
((((Calamus_caryotoides	((Heterospathe_cagayanensis	Iriartea_deltoidea)	(((Sabal_domingensis	(Pelagodoxa_henryana	((Chamaedorea_seifrizii	Nypa_fruticans)	(Geonoma_undata	((Dypsis_decaryi	(((Prestoea_acuminata	(Veitchia_spiralis	Hydriastele_microspadix))	(Oenocarpus_bataua	Oenocarpus_minor))	(Kentiopsis_piersoniorum	Orania_palindan)))	(Dictyosperma_album	((Reinhardtia_latisecta	Reinhardtia_paiewonskiana)	(Reinhardtia_simplex	Reinhardtia_gracilis))))))))	Roystonea_regia)	(Pseudophoenix_vinifera	Attalea_speciosa))))	Phoenix_dactylifera)	Bactris_major)	Kingia_australis);
((Nypa_fruticans	(((Heterospathe_cagayanensis	Iriartea_deltoidea)	Calamus_caryotoides)	((Phoenix_dactylifera	((Sabal_domingensis	Bactris_major)	(Roystonea_regia	(((((Reinhardtia_latisecta	Reinhardtia_paiewonskiana)	(Reinhardtia_simplex	Reinhardtia_gracilis))	(((Prestoea_acuminata	(Oenocarpus_minor	(Geonoma_undata	(((Dypsis_decaryi	Dictyosperma_album)	Kentiopsis_piersoniorum)	Hydriastele_microspadix))))	(Veitchia_spiralis	Pelagodoxa_henryana))	Oenocarpus_bataua))	Orania_palindan)	Chamaedorea_seifrizii))))	(Pseudophoenix_vinifera	Attalea_speciosa))))	Kingia_australis);
((((Calamus_caryotoides	((Sabal_domingensis	(Phoenix_dactylifera	(Pseudophoenix_vinifera	Attalea_speciosa)))	((Roystonea_regia	(((Veitchia_spiralis	Geonoma_undata)	(((((Reinhardtia_latisecta	Reinhardtia_paiewonskiana)	(Reinhardtia_simplex	Reinhardtia_gracilis))	((Kentiopsis_piersoniorum	Dictyosperma_album)	Dypsis_decaryi))	(Hydriastele_microspadix	(Orania_palindan	(Bactris_major	Prestoea_acuminata))))	(Oenocarpus_minor	Oenocarpus_bataua)))	Pelagodoxa_henryana))	Chamaedorea_seifrizii)))	Nypa_fruticans)	(Heterospathe_cagayanensis	Iriartea_deltoidea))	Kingia_australis);
(((Roystonea_regia	(((((Kentiopsis_piersoniorum	Dictyosperma_album)	Dypsis_decaryi)	(Orania_palindan	Geonoma_undata))	((Chamaedorea_seifrizii	((Reinhardtia_latisecta	Reinhardtia_paiewonskiana)	(Reinhardtia_simplex	Reinhardtia_gracilis)))	(Oenocarpus_minor	Oenocarpus_bataua)))	(((Bactris_major	Prestoea_acuminata)	Nypa_fruticans)	((Veitchia_spiralis	Pelagodoxa_henryana)	(Pseudophoenix_vinifera	Hydriastele_microspadix)))))	((Heterospathe_cagayanensis	Iriartea_deltoidea)	((Attalea_speciosa	Phoenix_dactylifera)	(Sabal_domingensis	Calamus_caryotoides))))	Kingia_australis);
((Pseudophoenix_vinifera	((Chamaedorea_seifrizii	((((((Orania_palindan	(((Oenocarpus_minor	Oenocarpus_bataua)	((Reinhardtia_paiewonskiana	Reinhardtia_latisecta)	(Reinhardtia_simplex	Reinhardtia_gracilis)))	(((Bactris_major	Prestoea_acuminata)	Veitchia_spiralis)	Geonoma_undata)))	((Dictyosperma_album	Kentiopsis_piersoniorum)	Dypsis_decaryi))	Heterospathe_cagayanensis)	Pelagodoxa_henryana)	Roystonea_regia)	((Phoenix_dactylifera	Calamus_caryotoides)	((Nypa_fruticans	(Attalea_speciosa	Sabal_domingensis))	Iriartea_deltoidea))))	Hydriastele_microspadix))	Kingia_australis);
((Pseudophoenix_vinifera	((Chamaedorea_seifrizii	(((Orania_palindan	((Reinhardtia_paiewonskiana	Reinhardtia_latisecta)	(Reinhardtia_simplex	Reinhardtia_gracilis)))	(((Pelagodoxa_henryana	(Oenocarpus_minor	(((Dictyosperma_album	Veitchia_spiralis)	(Kentiopsis_piersoniorum	Dypsis_decaryi))	((Bactris_major	Prestoea_acuminata)	Geonoma_undata))))	Oenocarpus_bataua)	((Roystonea_regia	(Sabal_domingensis	(Heterospathe_cagayanensis	Iriartea_deltoidea)))	(Nypa_fruticans	Calamus_caryotoides))))	(Phoenix_dactylifera	Attalea_speciosa)))	Hydriastele_microspadix))	Kingia_australis);
(((Sabal_domingensis	Pseudophoenix_vinifera)	(Calamus_caryotoides	(((Phoenix_dactylifera	Attalea_speciosa)	((((Hydriastele_microspadix	Pelagodoxa_henryana)	(Veitchia_spiralis	((Dictyosperma_album	(Dypsis_decaryi	Kentiopsis_piersoniorum))	Heterospathe_cagayanensis)))	((((Reinhardtia_paiewonskiana	Reinhardtia_latisecta)	(Reinhardtia_simplex	Reinhardtia_gracilis))	Chamaedorea_seifrizii)	Orania_palindan))	(((Oenocarpus_bataua	Oenocarpus_minor)	Geonoma_undata)	((Roystonea_regia	Nypa_fruticans)	(Bactris_major	Prestoea_acuminata)))))	Iriartea_deltoidea)))	Kingia_australis);
((Phoenix_dactylifera	(Calamus_caryotoides	((Attalea_speciosa	(Nypa_fruticans	Iriartea_deltoidea))	((((Roystonea_regia	(Bactris_major	Prestoea_acuminata))	((((Hydriastele_microspadix	Pelagodoxa_henryana)	(Veitchia_spiralis	(((Dypsis_decaryi	Kentiopsis_piersoniorum)	Dictyosperma_album)	Heterospathe_cagayanensis)))	((Reinhardtia_paiewonskiana	Reinhardtia_latisecta)	(Orania_palindan	(Reinhardtia_simplex	Reinhardtia_gracilis))))	(Geonoma_undata	(Oenocarpus_bataua	Oenocarpus_minor))))	Sabal_domingensis)	(Chamaedorea_seifrizii	Pseudophoenix_vinifera)))))	Kingia_australis);
((Orania_palindan	(((Reinhardtia_simplex	Reinhardtia_gracilis)	(Reinhardtia_paiewonskiana	Reinhardtia_latisecta))	(((Geonoma_undata	(Oenocarpus_bataua	Oenocarpus_minor))	((((Kentiopsis_piersoniorum	(Dypsis_decaryi	Dictyosperma_album))	(Bactris_major	Prestoea_acuminata))	Veitchia_spiralis)	(Hydriastele_microspadix	Pelagodoxa_henryana)))	((Roystonea_regia	((Phoenix_dactylifera	(Calamus_caryotoides	(Attalea_speciosa	(((Sabal_domingensis	Heterospathe_cagayanensis)	Pseudophoenix_vinifera)	Iriartea_deltoidea))))	Nypa_fruticans))	Chamaedorea_seifrizii))))	Kingia_australis);
(((Orania_palindan	(((Prestoea_acuminata	((Dypsis_decaryi	(Kentiopsis_piersoniorum	(Veitchia_spiralis	(Dictyosperma_album	Sabal_domingensis))))	(Heterospathe_cagayanensis	Hydriastele_microspadix)))	((((Nypa_fruticans	(Calamus_caryotoides	(Roystonea_regia	((Phoenix_dactylifera	(Pseudophoenix_vinifera	Attalea_speciosa))	Iriartea_deltoidea))))	(Pelagodoxa_henryana	Chamaedorea_seifrizii))	(Oenocarpus_bataua	Oenocarpus_minor))	Geonoma_undata))	((Reinhardtia_simplex	Reinhardtia_gracilis)	(Reinhardtia_paiewonskiana	Reinhardtia_latisecta))))	Bactris_major)	Kingia_australis);
((((Calamus_caryotoides	(Iriartea_deltoidea	Phoenix_dactylifera))	(Nypa_fruticans	(Roystonea_regia	(Orania_palindan	(((Reinhardtia_simplex	Reinhardtia_gracilis)	(Reinhardtia_paiewonskiana	Reinhardtia_latisecta))	((Oenocarpus_bataua	((((Pelagodoxa_henryana	(Bactris_major	Prestoea_acuminata))	Geonoma_undata)	Oenocarpus_minor)	(Hydriastele_microspadix	((Sabal_domingensis	Heterospathe_cagayanensis)	(Veitchia_spiralis	((Dypsis_decaryi	Kentiopsis_piersoniorum)	Dictyosperma_album))))))	Chamaedorea_seifrizii))))))	(Pseudophoenix_vinifera	Attalea_speciosa))	Kingia_australis);
(((Phoenix_dactylifera	(((Heterospathe_cagayanensis	Iriartea_deltoidea)	Roystonea_regia)	(((Prestoea_acuminata	(Pelagodoxa_henryana	(Pseudophoenix_vinifera	Attalea_speciosa)))	(Hydriastele_microspadix	Chamaedorea_seifrizii))	((Orania_palindan	(Oenocarpus_bataua	Oenocarpus_minor))	((Nypa_fruticans	(Veitchia_spiralis	(Sabal_domingensis	((Dictyosperma_album	Dypsis_decaryi)	Kentiopsis_piersoniorum))))	(((Reinhardtia_simplex	Reinhardtia_gracilis)	(Reinhardtia_paiewonskiana	Reinhardtia_latisecta))	Geonoma_undata))))))	(Bactris_major	Calamus_caryotoides))	Kingia_australis);
((Chamaedorea_seifrizii	((((Reinhardtia_simplex	Reinhardtia_gracilis)	(Reinhardtia_paiewonskiana	Reinhardtia_latisecta))	(Orania_palindan	((((Iriartea_deltoidea	Phoenix_dactylifera)	((Pseudophoenix_vinifera	(Nypa_fruticans	Attalea_speciosa))	Calamus_caryotoides))	Roystonea_regia)	(Oenocarpus_bataua	((((Sabal_domingensis	Pelagodoxa_henryana)	(Bactris_major	Prestoea_acuminata))	Geonoma_undata)	(Oenocarpus_minor	(Heterospathe_cagayanensis	((Dictyosperma_album	Veitchia_spiralis)	(Dypsis_decaryi	Kentiopsis_piersoniorum)))))))))	Hydriastele_microspadix))	Kingia_australis);
(((Calamus_caryotoides	(((Attalea_speciosa	(Sabal_domingensis	Pseudophoenix_vinifera))	Nypa_fruticans)	Iriartea_deltoidea))	((Roystonea_regia	(Orania_palindan	(((((Geonoma_undata	(Bactris_major	Prestoea_acuminata))	((Dypsis_decaryi	(Kentiopsis_piersoniorum	((Veitchia_spiralis	Dictyosperma_album)	Heterospathe_cagayanensis)))	Pelagodoxa_henryana))	(Oenocarpus_bataua	Oenocarpus_minor))	(Hydriastele_microspadix	Chamaedorea_seifrizii))	((Reinhardtia_simplex	Reinhardtia_gracilis)	(Reinhardtia_paiewonskiana	Reinhardtia_latisecta)))))	Phoenix_dactylifera))	Kingia_australis);
(((Bactris_major	Phoenix_dactylifera)	((Nypa_fruticans	(((((((((Hydriastele_microspadix	Pelagodoxa_henryana)	(Oenocarpus_minor	((((Sabal_domingensis	(Dypsis_decaryi	Kentiopsis_piersoniorum))	(Dictyosperma_album	Veitchia_spiralis))	Prestoea_acuminata)	Geonoma_undata)))	Oenocarpus_bataua)	Orania_palindan)	((Reinhardtia_latisecta	Reinhardtia_paiewonskiana)	(Reinhardtia_gracilis	Reinhardtia_simplex)))	(Heterospathe_cagayanensis	Roystonea_regia))	Pseudophoenix_vinifera)	Chamaedorea_seifrizii)	(Calamus_caryotoides	Attalea_speciosa)))	Iriartea_deltoidea))	Kingia_australis);
(((Attalea_speciosa	(Calamus_caryotoides	((((Roystonea_regia	(((Orania_palindan	((Hydriastele_microspadix	(Geonoma_undata	((Oenocarpus_minor	(Kentiopsis_piersoniorum	(Pelagodoxa_henryana	Dypsis_decaryi)))	((Sabal_domingensis	Prestoea_acuminata)	(Dictyosperma_album	Veitchia_spiralis)))))	Oenocarpus_bataua))	((Reinhardtia_latisecta	Reinhardtia_paiewonskiana)	(Reinhardtia_gracilis	Reinhardtia_simplex)))	Heterospathe_cagayanensis))	Pseudophoenix_vinifera)	Chamaedorea_seifrizii)	((Bactris_major	Iriartea_deltoidea)	Phoenix_dactylifera))))	Nypa_fruticans)	Kingia_australis);
(((((Sabal_domingensis	Calamus_caryotoides)	((Iriartea_deltoidea	((Nypa_fruticans	Pseudophoenix_vinifera)	Attalea_speciosa))	(Chamaedorea_seifrizii	((Pelagodoxa_henryana	((((Dypsis_decaryi	((Heterospathe_cagayanensis	(Hydriastele_microspadix	(Dictyosperma_album	Veitchia_spiralis)))	Kentiopsis_piersoniorum))	Geonoma_undata)	((Oenocarpus_bataua	Oenocarpus_minor)	Prestoea_acuminata))	(((Reinhardtia_latisecta	Reinhardtia_paiewonskiana)	(Reinhardtia_gracilis	Reinhardtia_simplex))	Orania_palindan)))	Roystonea_regia))))	Phoenix_dactylifera)	Bactris_major)	Kingia_australis);
(((((Calamus_caryotoides	((((Geonoma_undata	((Orania_palindan	((Reinhardtia_latisecta	Reinhardtia_paiewonskiana)	(Reinhardtia_gracilis	Reinhardtia_simplex)))	((Prestoea_acuminata	((((Dypsis_decaryi	Kentiopsis_piersoniorum)	(Dictyosperma_album	Veitchia_spiralis))	Heterospathe_cagayanensis)	Hydriastele_microspadix))	(Oenocarpus_bataua	Oenocarpus_minor))))	Roystonea_regia)	((Pelagodoxa_henryana	(Pseudophoenix_vinifera	Attalea_speciosa))	Chamaedorea_seifrizii))	Nypa_fruticans))	Iriartea_deltoidea)	(Sabal_domingensis	Phoenix_dactylifera))	Bactris_major)	Kingia_australis);
(((((Calamus_caryotoides	(((Chamaedorea_seifrizii	((Reinhardtia_latisecta	Reinhardtia_paiewonskiana)	((Sabal_domingensis	(Reinhardtia_simplex	(Orania_palindan	Reinhardtia_gracilis)))	(((Oenocarpus_bataua	Oenocarpus_minor)	Geonoma_undata)	(Pelagodoxa_henryana	(Prestoea_acuminata	((Heterospathe_cagayanensis	(Veitchia_spiralis	(Dypsis_decaryi	(Kentiopsis_piersoniorum	Dictyosperma_album))))	Hydriastele_microspadix)))))))	Roystonea_regia)	Nypa_fruticans))	((Pseudophoenix_vinifera	Attalea_speciosa)	Iriartea_deltoidea))	Phoenix_dactylifera)	Bactris_major)	Kingia_australis);
((((Iriartea_deltoidea	Phoenix_dactylifera)	(Calamus_caryotoides	((Nypa_fruticans	Attalea_speciosa)	(((((Sabal_domingensis	Orania_palindan)	(Oenocarpus_bataua	Oenocarpus_minor))	(Roystonea_regia	(Kentiopsis_piersoniorum	((Dypsis_decaryi	(Reinhardtia_latisecta	(Reinhardtia_paiewonskiana	(Reinhardtia_simplex	Reinhardtia_gracilis))))	(Dictyosperma_album	(Veitchia_spiralis	Geonoma_undata))))))	(Heterospathe_cagayanensis	(Prestoea_acuminata	(Pelagodoxa_henryana	Hydriastele_microspadix))))	(Chamaedorea_seifrizii	Pseudophoenix_vinifera)))))	Bactris_major)	Kingia_australis);
((Calamus_caryotoides	(((Nypa_fruticans	(Sabal_domingensis	((((Oenocarpus_bataua	Oenocarpus_minor)	Pelagodoxa_henryana)	(((Orania_palindan	((Hydriastele_microspadix	((Dypsis_decaryi	Kentiopsis_piersoniorum)	(Veitchia_spiralis	(Heterospathe_cagayanensis	Dictyosperma_album))))	(Bactris_major	Prestoea_acuminata)))	Geonoma_undata)	(Roystonea_regia	((Reinhardtia_simplex	Reinhardtia_gracilis)	(Reinhardtia_latisecta	Reinhardtia_paiewonskiana)))))	(Chamaedorea_seifrizii	Pseudophoenix_vinifera))))	Attalea_speciosa)	(Phoenix_dactylifera	Iriartea_deltoidea)))	Kingia_australis);
((Phoenix_dactylifera	((((Nypa_fruticans	Pelagodoxa_henryana)	(Chamaedorea_seifrizii	Pseudophoenix_vinifera))	(Roystonea_regia	(Orania_palindan	(((Reinhardtia_simplex	Reinhardtia_gracilis)	(Reinhardtia_latisecta	Reinhardtia_paiewonskiana))	(((Kentiopsis_piersoniorum	(Dypsis_decaryi	((Heterospathe_cagayanensis	((Dictyosperma_album	Hydriastele_microspadix)	Sabal_domingensis))	Veitchia_spiralis)))	(Bactris_major	Prestoea_acuminata))	(Geonoma_undata	(Oenocarpus_bataua	Oenocarpus_minor)))))))	((Iriartea_deltoidea	Attalea_speciosa)	Calamus_caryotoides)))	Kingia_australis);
(((Iriartea_deltoidea	((Phoenix_dactylifera	Attalea_speciosa)	(((((((Geonoma_undata	(Hydriastele_microspadix	Pelagodoxa_henryana))	(((Veitchia_spiralis	(Heterospathe_cagayanensis	(Dictyosperma_album	(Dypsis_decaryi	Kentiopsis_piersoniorum))))	Sabal_domingensis)	(Bactris_major	Prestoea_acuminata)))	(Oenocarpus_bataua	Oenocarpus_minor))	(Orania_palindan	((Reinhardtia_simplex	Reinhardtia_gracilis)	(Reinhardtia_latisecta	Reinhardtia_paiewonskiana))))	(Chamaedorea_seifrizii	Pseudophoenix_vinifera))	Nypa_fruticans)	Roystonea_regia)))	Calamus_caryotoides)	Kingia_australis);
((Pseudophoenix_vinifera	(((Attalea_speciosa	((Nypa_fruticans	Calamus_caryotoides)	(Iriartea_deltoidea	Phoenix_dactylifera)))	(((Roystonea_regia	Heterospathe_cagayanensis)	(((Oenocarpus_minor	((Veitchia_spiralis	((Hydriastele_microspadix	(Kentiopsis_piersoniorum	(Dictyosperma_album	Dypsis_decaryi)))	(Sabal_domingensis	(Bactris_major	Prestoea_acuminata))))	Geonoma_undata))	Oenocarpus_bataua)	(((Reinhardtia_simplex	Reinhardtia_gracilis)	(Reinhardtia_latisecta	Reinhardtia_paiewonskiana))	Orania_palindan)))	Pelagodoxa_henryana))	Chamaedorea_seifrizii))	Kingia_australis);
((Bactris_major	(Phoenix_dactylifera	(((Iriartea_deltoidea	(Attalea_speciosa	Pseudophoenix_vinifera))	Nypa_fruticans)	(((((((Reinhardtia_paiewonskiana	Reinhardtia_latisecta)	(Reinhardtia_gracilis	Reinhardtia_simplex))	Orania_palindan)	(((Geonoma_undata	Prestoea_acuminata)	(Sabal_domingensis	(Heterospathe_cagayanensis	(Veitchia_spiralis	(Kentiopsis_piersoniorum	(Dypsis_decaryi	(Hydriastele_microspadix	Dictyosperma_album)))))))	(Pelagodoxa_henryana	(Oenocarpus_minor	Oenocarpus_bataua))))	Roystonea_regia)	Chamaedorea_seifrizii)	Calamus_caryotoides))))	Kingia_australis);
((((((Iriartea_deltoidea	Phoenix_dactylifera)	(Attalea_speciosa	(Pseudophoenix_vinifera	Nypa_fruticans)))	Calamus_caryotoides)	(((((Reinhardtia_paiewonskiana	Reinhardtia_latisecta)	(Reinhardtia_gracilis	Reinhardtia_simplex))	Orania_palindan)	((((Pelagodoxa_henryana	(Bactris_major	Prestoea_acuminata))	(Dypsis_decaryi	((Heterospathe_cagayanensis	(Hydriastele_microspadix	((Dictyosperma_album	Sabal_domingensis)	Veitchia_spiralis)))	Kentiopsis_piersoniorum)))	(Oenocarpus_minor	Oenocarpus_bataua))	Geonoma_undata))	Roystonea_regia))	Chamaedorea_seifrizii)	Kingia_australis);
((Phoenix_dactylifera	(Calamus_caryotoides	((((Pseudophoenix_vinifera	Attalea_speciosa)	Nypa_fruticans)	Iriartea_deltoidea)	((((((((Pelagodoxa_henryana	Hydriastele_microspadix)	Prestoea_acuminata)	((Veitchia_spiralis	(Heterospathe_cagayanensis	((Kentiopsis_piersoniorum	Sabal_domingensis)	(Dypsis_decaryi	Dictyosperma_album))))	((Oenocarpus_minor	Oenocarpus_bataua)	Geonoma_undata)))	Bactris_major)	Orania_palindan)	Roystonea_regia)	((Reinhardtia_paiewonskiana	Reinhardtia_latisecta)	(Reinhardtia_gracilis	Reinhardtia_simplex)))	Chamaedorea_seifrizii))))	Kingia_australis);
((((Oenocarpus_minor	Oenocarpus_bataua)	(((Reinhardtia_latisecta	((Roystonea_regia	((Nypa_fruticans	(((Heterospathe_cagayanensis	Iriartea_deltoidea)	(Phoenix_dactylifera	(Pseudophoenix_vinifera	(Sabal_domingensis	Attalea_speciosa))))	Calamus_caryotoides))	Chamaedorea_seifrizii))	Orania_palindan))	(Reinhardtia_paiewonskiana	(Geonoma_undata	((Veitchia_spiralis	((Reinhardtia_gracilis	Reinhardtia_simplex)	(Pelagodoxa_henryana	Hydriastele_microspadix)))	Prestoea_acuminata))))	((Kentiopsis_piersoniorum	Dypsis_decaryi)	Dictyosperma_album)))	Bactris_major)	Kingia_australis);
(((((((Chamaedorea_seifrizii	(((Calamus_caryotoides	(Phoenix_dactylifera	Attalea_speciosa))	Iriartea_deltoidea)	(Nypa_fruticans	Roystonea_regia)))	(Pelagodoxa_henryana	Pseudophoenix_vinifera))	((Reinhardtia_latisecta	Reinhardtia_paiewonskiana)	(Reinhardtia_gracilis	Reinhardtia_simplex)))	((Heterospathe_cagayanensis	(((Dypsis_decaryi	Dictyosperma_album)	Kentiopsis_piersoniorum)	(Hydriastele_microspadix	Veitchia_spiralis)))	(Bactris_major	Prestoea_acuminata)))	((Geonoma_undata	Sabal_domingensis)	Orania_palindan))	(Oenocarpus_minor	Oenocarpus_bataua))	Kingia_australis);
(((Phoenix_dactylifera	((Pseudophoenix_vinifera	Attalea_speciosa)	(((Chamaedorea_seifrizii	(((Reinhardtia_latisecta	Reinhardtia_paiewonskiana)	(Reinhardtia_gracilis	Reinhardtia_simplex))	(((Sabal_domingensis	(Pelagodoxa_henryana	(((Prestoea_acuminata	((Heterospathe_cagayanensis	((Dypsis_decaryi	(Hydriastele_microspadix	Dictyosperma_album))	Kentiopsis_piersoniorum))	Veitchia_spiralis))	Geonoma_undata)	Oenocarpus_minor)))	Oenocarpus_bataua)	Orania_palindan)))	(Nypa_fruticans	(Roystonea_regia	Iriartea_deltoidea)))	Calamus_caryotoides)))	Bactris_major)	Kingia_australis);
((((Calamus_caryotoides	((Pseudophoenix_vinifera	(Attalea_speciosa	Nypa_fruticans))	(Roystonea_regia	(((Chamaedorea_seifrizii	(((((Reinhardtia_latisecta	Reinhardtia_paiewonskiana)	(Reinhardtia_gracilis	Reinhardtia_simplex))	Pelagodoxa_henryana)	(((Kentiopsis_piersoniorum	Dypsis_decaryi)	(Hydriastele_microspadix	((Heterospathe_cagayanensis	Dictyosperma_album)	Veitchia_spiralis)))	(Oenocarpus_minor	(Geonoma_undata	Oenocarpus_bataua))))	Orania_palindan))	Sabal_domingensis)	Prestoea_acuminata))))	(Iriartea_deltoidea	Phoenix_dactylifera))	Bactris_major)	Kingia_australis);
(((Phoenix_dactylifera	(Calamus_caryotoides	((Iriartea_deltoidea	Attalea_speciosa)	((Roystonea_regia	(((((((Oenocarpus_minor	Oenocarpus_bataua)	Geonoma_undata)	(Prestoea_acuminata	((Dypsis_decaryi	(Hydriastele_microspadix	((Heterospathe_cagayanensis	Dictyosperma_album)	Veitchia_spiralis)))	Kentiopsis_piersoniorum)))	(Pseudophoenix_vinifera	Pelagodoxa_henryana))	((Reinhardtia_latisecta	Reinhardtia_paiewonskiana)	(Chamaedorea_seifrizii	(Reinhardtia_gracilis	Reinhardtia_simplex))))	Orania_palindan)	Nypa_fruticans))	Sabal_domingensis))))	Bactris_major)	Kingia_australis);
((Calamus_caryotoides	((Nypa_fruticans	Attalea_speciosa)	((Roystonea_regia	((((((Prestoea_acuminata	Bactris_major)	Sabal_domingensis)	((Pseudophoenix_vinifera	Pelagodoxa_henryana)	((Oenocarpus_minor	Geonoma_undata)	(((Dypsis_decaryi	(Dictyosperma_album	Kentiopsis_piersoniorum))	(Hydriastele_microspadix	Veitchia_spiralis))	Heterospathe_cagayanensis))))	Oenocarpus_bataua)	(Chamaedorea_seifrizii	((Reinhardtia_gracilis	Reinhardtia_simplex)	(Reinhardtia_latisecta	Reinhardtia_paiewonskiana))))	Orania_palindan))	(Iriartea_deltoidea	Phoenix_dactylifera))))	Kingia_australis);
((((Bactris_major	Phoenix_dactylifera)	Sabal_domingensis)	((Calamus_caryotoides	Nypa_fruticans)	((Attalea_speciosa	Iriartea_deltoidea)	(((((((((((Dypsis_decaryi	((Hydriastele_microspadix	Dictyosperma_album)	Kentiopsis_piersoniorum))	Veitchia_spiralis)	Heterospathe_cagayanensis)	Prestoea_acuminata)	Geonoma_undata)	(Oenocarpus_bataua	Oenocarpus_minor))	Pelagodoxa_henryana)	((Reinhardtia_gracilis	Reinhardtia_simplex)	(Reinhardtia_latisecta	Reinhardtia_paiewonskiana)))	Orania_palindan)	Roystonea_regia)	(Pseudophoenix_vinifera	Chamaedorea_seifrizii)))))	Kingia_australis);
(((Calamus_caryotoides	(Phoenix_dactylifera	Iriartea_deltoidea))	(Nypa_fruticans	(Attalea_speciosa	((((((Reinhardtia_latisecta	Reinhardtia_paiewonskiana)	(Reinhardtia_simplex	Reinhardtia_gracilis))	((((Pelagodoxa_henryana	Sabal_domingensis)	(Bactris_major	Prestoea_acuminata))	((Oenocarpus_minor	Oenocarpus_bataua)	Geonoma_undata))	(((Heterospathe_cagayanensis	(Veitchia_spiralis	Hydriastele_microspadix))	Kentiopsis_piersoniorum)	(Dypsis_decaryi	Dictyosperma_album))))	Orania_palindan)	Roystonea_regia)	(Pseudophoenix_vinifera	Chamaedorea_seifrizii)))))	Kingia_australis);
(((Calamus_caryotoides	(((Phoenix_dactylifera	Iriartea_deltoidea)	Nypa_fruticans)	((Pseudophoenix_vinifera	Attalea_speciosa)	((Heterospathe_cagayanensis	(Orania_palindan	((Hydriastele_microspadix	Chamaedorea_seifrizii)	(((Reinhardtia_latisecta	Reinhardtia_paiewonskiana)	(Reinhardtia_simplex	Reinhardtia_gracilis))	((Veitchia_spiralis	((Dypsis_decaryi	((Sabal_domingensis	Dictyosperma_album)	Kentiopsis_piersoniorum))	Prestoea_acuminata))	(Geonoma_undata	((Oenocarpus_minor	Oenocarpus_bataua)	Pelagodoxa_henryana)))))))	Roystonea_regia))))	Bactris_major)	Kingia_australis);
(((Phoenix_dactylifera	(Iriartea_deltoidea	(((Attalea_speciosa	(Nypa_fruticans	Pseudophoenix_vinifera))	((((((Reinhardtia_latisecta	Reinhardtia_paiewonskiana)	(Reinhardtia_simplex	Reinhardtia_gracilis))	((Geonoma_undata	Prestoea_acuminata)	((((Dypsis_decaryi	(((Hydriastele_microspadix	(Veitchia_spiralis	(Sabal_domingensis	Dictyosperma_album)))	Heterospathe_cagayanensis)	Kentiopsis_piersoniorum))	Orania_palindan)	Oenocarpus_minor)	Oenocarpus_bataua)))	Roystonea_regia)	Pelagodoxa_henryana)	Chamaedorea_seifrizii))	Calamus_caryotoides)))	Bactris_major)	Kingia_australis);
(((((Pseudophoenix_vinifera	Chamaedorea_seifrizii)	((Orania_palindan	(((Reinhardtia_latisecta	Reinhardtia_paiewonskiana)	(Reinhardtia_simplex	Reinhardtia_gracilis))	((Hydriastele_microspadix	((Sabal_domingensis	Prestoea_acuminata)	Pelagodoxa_henryana))	((((Oenocarpus_bataua	Oenocarpus_minor)	Kentiopsis_piersoniorum)	(Dictyosperma_album	Dypsis_decaryi))	(Geonoma_undata	Veitchia_spiralis)))))	(Roystonea_regia	Heterospathe_cagayanensis)))	((Attalea_speciosa	(Phoenix_dactylifera	Iriartea_deltoidea))	(Nypa_fruticans	Calamus_caryotoides)))	Bactris_major)	Kingia_australis);
((((Phoenix_dactylifera	Iriartea_deltoidea)	Calamus_caryotoides)	((((Nypa_fruticans	Pseudophoenix_vinifera)	Attalea_speciosa)	(Sabal_domingensis	Roystonea_regia))	(((Orania_palindan	(Reinhardtia_simplex	Reinhardtia_gracilis))	(Chamaedorea_seifrizii	(Reinhardtia_latisecta	Reinhardtia_paiewonskiana)))	(((Oenocarpus_bataua	Oenocarpus_minor)	Pelagodoxa_henryana)	(Geonoma_undata	((Prestoea_acuminata	Bactris_major)	((Heterospathe_cagayanensis	(((Dictyosperma_album	Veitchia_spiralis)	Dypsis_decaryi)	Kentiopsis_piersoniorum))	Hydriastele_microspadix)))))))	Kingia_australis);
((((Bactris_major	Phoenix_dactylifera)	Iriartea_deltoidea)	((((Nypa_fruticans	(Pseudophoenix_vinifera	Attalea_speciosa))	(Roystonea_regia	(((Oenocarpus_bataua	Oenocarpus_minor)	((Geonoma_undata	(((Heterospathe_cagayanensis	(Hydriastele_microspadix	(Dictyosperma_album	Veitchia_spiralis)))	Dypsis_decaryi)	Kentiopsis_piersoniorum))	(Pelagodoxa_henryana	Prestoea_acuminata)))	((Orania_palindan	(Reinhardtia_simplex	Reinhardtia_gracilis))	(Chamaedorea_seifrizii	(Reinhardtia_latisecta	Reinhardtia_paiewonskiana))))))	Sabal_domingensis)	Calamus_caryotoides))	Kingia_australis);
(((((Calamus_caryotoides	(Pseudophoenix_vinifera	(Iriartea_deltoidea	Attalea_speciosa)))	(((Reinhardtia_latisecta	Reinhardtia_paiewonskiana)	(((Pelagodoxa_henryana	(((Oenocarpus_bataua	Oenocarpus_minor)	Geonoma_undata)	(Prestoea_acuminata	(((((Dictyosperma_album	Dypsis_decaryi)	Kentiopsis_piersoniorum)	Heterospathe_cagayanensis)	Veitchia_spiralis)	Hydriastele_microspadix))))	(Orania_palindan	(Reinhardtia_simplex	Reinhardtia_gracilis)))	Roystonea_regia))	Chamaedorea_seifrizii))	Nypa_fruticans)	(Phoenix_dactylifera	(Sabal_domingensis	Bactris_major)))	Kingia_australis);
((((Sabal_domingensis	(Phoenix_dactylifera	Iriartea_deltoidea))	((((Pseudophoenix_vinifera	Attalea_speciosa)	Nypa_fruticans)	(Chamaedorea_seifrizii	((((Geonoma_undata	((Pelagodoxa_henryana	(Oenocarpus_bataua	Oenocarpus_minor))	((Heterospathe_cagayanensis	((Dypsis_decaryi	(Kentiopsis_piersoniorum	Dictyosperma_album))	(Veitchia_spiralis	Hydriastele_microspadix)))	Prestoea_acuminata)))	((Reinhardtia_latisecta	Reinhardtia_paiewonskiana)	(Reinhardtia_simplex	Reinhardtia_gracilis)))	Orania_palindan)	Roystonea_regia)))	Calamus_caryotoides))	Bactris_major)	Kingia_australis);
((Phoenix_dactylifera	((Calamus_caryotoides	(((Sabal_domingensis	(Pseudophoenix_vinifera	Attalea_speciosa))	(Chamaedorea_seifrizii	((((Geonoma_undata	((Pelagodoxa_henryana	(Oenocarpus_bataua	Oenocarpus_minor))	((Heterospathe_cagayanensis	((Dypsis_decaryi	(Kentiopsis_piersoniorum	Dictyosperma_album))	(Veitchia_spiralis	Hydriastele_microspadix)))	(Bactris_major	Prestoea_acuminata))))	((Reinhardtia_latisecta	Reinhardtia_paiewonskiana)	(Reinhardtia_simplex	Reinhardtia_gracilis)))	Orania_palindan)	Roystonea_regia)))	Nypa_fruticans))	Iriartea_deltoidea))	Kingia_australis);
((((Iriartea_deltoidea	Phoenix_dactylifera)	(((Roystonea_regia	(Sabal_domingensis	((((Pelagodoxa_henryana	((Oenocarpus_bataua	Oenocarpus_minor)	(Geonoma_undata	((Kentiopsis_piersoniorum	((Heterospathe_cagayanensis	((Hydriastele_microspadix	Dictyosperma_album)	Veitchia_spiralis))	Dypsis_decaryi))	(Bactris_major	Prestoea_acuminata)))))	((Reinhardtia_latisecta	Reinhardtia_paiewonskiana)	(Reinhardtia_simplex	Reinhardtia_gracilis)))	Orania_palindan)	Chamaedorea_seifrizii)))	Nypa_fruticans)	(Pseudophoenix_vinifera	Attalea_speciosa)))	Calamus_caryotoides)	Kingia_australis);
(((Reinhardtia_paiewonskiana	Reinhardtia_latisecta)	(((((Dypsis_decaryi	(((Dictyosperma_album	Veitchia_spiralis)	((Hydriastele_microspadix	Sabal_domingensis)	Heterospathe_cagayanensis))	Kentiopsis_piersoniorum))	(Geonoma_undata	((Oenocarpus_bataua	Oenocarpus_minor)	Prestoea_acuminata)))	(((Bactris_major	Chamaedorea_seifrizii)	(Pseudophoenix_vinifera	Pelagodoxa_henryana))	((((Iriartea_deltoidea	Phoenix_dactylifera)	Calamus_caryotoides)	(Roystonea_regia	Nypa_fruticans))	Attalea_speciosa)))	Orania_palindan)	(Reinhardtia_simplex	Reinhardtia_gracilis)))	Kingia_australis);
(((Calamus_caryotoides	(((Iriartea_deltoidea	Phoenix_dactylifera)	(Roystonea_regia	((((((Reinhardtia_simplex	Reinhardtia_gracilis)	(Reinhardtia_paiewonskiana	Reinhardtia_latisecta))	Chamaedorea_seifrizii)	(((Orania_palindan	Prestoea_acuminata)	(Oenocarpus_minor	Oenocarpus_bataua))	Geonoma_undata))	((Dypsis_decaryi	((Veitchia_spiralis	((Dictyosperma_album	Hydriastele_microspadix)	Sabal_domingensis))	Kentiopsis_piersoniorum))	Heterospathe_cagayanensis))	(Pseudophoenix_vinifera	Pelagodoxa_henryana))))	(Nypa_fruticans	Attalea_speciosa)))	Bactris_major)	Kingia_australis);
((((Attalea_speciosa	Calamus_caryotoides)	(Iriartea_deltoidea	Phoenix_dactylifera))	((Roystonea_regia	(((((Reinhardtia_simplex	Reinhardtia_gracilis)	(Reinhardtia_paiewonskiana	Reinhardtia_latisecta))	Chamaedorea_seifrizii)	(((Kentiopsis_piersoniorum	(((Veitchia_spiralis	((Heterospathe_cagayanensis	Dictyosperma_album)	Sabal_domingensis))	Hydriastele_microspadix)	Dypsis_decaryi))	(Geonoma_undata	(Oenocarpus_minor	Oenocarpus_bataua)))	((Bactris_major	Prestoea_acuminata)	(Pseudophoenix_vinifera	Pelagodoxa_henryana))))	Orania_palindan))	Nypa_fruticans))	Kingia_australis);
((Phoenix_dactylifera	(Iriartea_deltoidea	(Attalea_speciosa	((Calamus_caryotoides	(Roystonea_regia	((((Geonoma_undata	Orania_palindan)	(((Reinhardtia_simplex	Reinhardtia_gracilis)	(Reinhardtia_paiewonskiana	Reinhardtia_latisecta))	(((Kentiopsis_piersoniorum	Dypsis_decaryi)	(((Dictyosperma_album	Hydriastele_microspadix)	Sabal_domingensis)	Heterospathe_cagayanensis))	Veitchia_spiralis)))	((Oenocarpus_minor	Oenocarpus_bataua)	(Bactris_major	Prestoea_acuminata)))	(Chamaedorea_seifrizii	(Pseudophoenix_vinifera	Pelagodoxa_henryana)))))	Nypa_fruticans))))	Kingia_australis);
(((Roystonea_regia	(((Oenocarpus_bataua	(Pelagodoxa_henryana	(Oenocarpus_minor	(((Nypa_fruticans	Geonoma_undata)	(Bactris_major	Prestoea_acuminata))	(Kentiopsis_piersoniorum	(Dypsis_decaryi	((Veitchia_spiralis	Dictyosperma_album)	Sabal_domingensis)))))))	((Reinhardtia_simplex	Reinhardtia_gracilis)	(Reinhardtia_paiewonskiana	Reinhardtia_latisecta)))	(((Pseudophoenix_vinifera	Chamaedorea_seifrizii)	Hydriastele_microspadix)	Orania_palindan)))	((Heterospathe_cagayanensis	Iriartea_deltoidea)	(Calamus_caryotoides	(Attalea_speciosa	Phoenix_dactylifera))))	Kingia_australis);
(((((Nypa_fruticans	((Roystonea_regia	(((((((Hydriastele_microspadix	Pelagodoxa_henryana)	(Veitchia_spiralis	(Sabal_domingensis	Orania_palindan)))	((Oenocarpus_bataua	Oenocarpus_minor)	Geonoma_undata))	(Kentiopsis_piersoniorum	(Dictyosperma_album	Dypsis_decaryi)))	((Reinhardtia_latisecta	Reinhardtia_paiewonskiana)	(Reinhardtia_simplex	Reinhardtia_gracilis)))	(Bactris_major	Prestoea_acuminata))	Heterospathe_cagayanensis))	Chamaedorea_seifrizii))	(Iriartea_deltoidea	Phoenix_dactylifera))	(Pseudophoenix_vinifera	Attalea_speciosa))	Calamus_caryotoides)	Kingia_australis);
((Phoenix_dactylifera	(Calamus_caryotoides	(((Nypa_fruticans	Attalea_speciosa)	Iriartea_deltoidea)	(Roystonea_regia	(Chamaedorea_seifrizii	((((((Reinhardtia_latisecta	Reinhardtia_paiewonskiana)	(Reinhardtia_simplex	Reinhardtia_gracilis))	((Sabal_domingensis	Orania_palindan)	(Bactris_major	Prestoea_acuminata)))	(Oenocarpus_minor	Oenocarpus_bataua))	(((Kentiopsis_piersoniorum	((Heterospathe_cagayanensis	(Dictyosperma_album	Veitchia_spiralis))	Hydriastele_microspadix))	Dypsis_decaryi)	Geonoma_undata))	(Pseudophoenix_vinifera	Pelagodoxa_henryana)))))))	Kingia_australis);
(((Bactris_major	Phoenix_dactylifera)	(Calamus_caryotoides	(Iriartea_deltoidea	(((Nypa_fruticans	Pseudophoenix_vinifera)	Attalea_speciosa)	(Roystonea_regia	((((((Oenocarpus_minor	Oenocarpus_bataua)	(Orania_palindan	(Chamaedorea_seifrizii	((Reinhardtia_latisecta	Reinhardtia_paiewonskiana)	(Reinhardtia_simplex	Reinhardtia_gracilis)))))	(Geonoma_undata	Pelagodoxa_henryana))	((Kentiopsis_piersoniorum	((Hydriastele_microspadix	(Dictyosperma_album	Veitchia_spiralis))	Heterospathe_cagayanensis))	Dypsis_decaryi))	Prestoea_acuminata)	Sabal_domingensis))))))	Kingia_australis);
((Sabal_domingensis	((((Pseudophoenix_vinifera	Attalea_speciosa)	(Roystonea_regia	((((((Veitchia_spiralis	(Pelagodoxa_henryana	Hydriastele_microspadix))	Geonoma_undata)	(Dictyosperma_album	((Kentiopsis_piersoniorum	(Oenocarpus_minor	Oenocarpus_bataua))	(Dypsis_decaryi	(Chamaedorea_seifrizii	((Reinhardtia_latisecta	Reinhardtia_paiewonskiana)	(Reinhardtia_simplex	Reinhardtia_gracilis)))))))	Orania_palindan)	Heterospathe_cagayanensis)	(Bactris_major	Prestoea_acuminata))))	(Iriartea_deltoidea	Phoenix_dactylifera))	(Nypa_fruticans	Calamus_caryotoides)))	Kingia_australis);
(((Calamus_caryotoides	(Nypa_fruticans	(((Pseudophoenix_vinifera	Attalea_speciosa)	(Roystonea_regia	(((((Geonoma_undata	((((Heterospathe_cagayanensis	(Hydriastele_microspadix	(Dictyosperma_album	Veitchia_spiralis)))	Dypsis_decaryi)	Kentiopsis_piersoniorum)	Pelagodoxa_henryana))	((Oenocarpus_minor	Oenocarpus_bataua)	Orania_palindan))	(Chamaedorea_seifrizii	((Reinhardtia_latisecta	Reinhardtia_paiewonskiana)	(Reinhardtia_simplex	Reinhardtia_gracilis))))	Sabal_domingensis)	(Bactris_major	Prestoea_acuminata))))	Phoenix_dactylifera)))	Iriartea_deltoidea)	Kingia_australis);
(((Calamus_caryotoides	(((((Pelagodoxa_henryana	(((Reinhardtia_latisecta	Reinhardtia_paiewonskiana)	(Reinhardtia_simplex	Reinhardtia_gracilis))	((Oenocarpus_minor	Oenocarpus_bataua)	((Geonoma_undata	Orania_palindan)	((((Dypsis_decaryi	(Kentiopsis_piersoniorum	Dictyosperma_album))	Hydriastele_microspadix)	Prestoea_acuminata)	Veitchia_spiralis)))))	(Heterospathe_cagayanensis	Roystonea_regia))	((Pseudophoenix_vinifera	Chamaedorea_seifrizii)	Attalea_speciosa))	Nypa_fruticans)	(Iriartea_deltoidea	(Sabal_domingensis	Phoenix_dactylifera))))	Bactris_major)	Kingia_australis);
((Calamus_caryotoides	((Iriartea_deltoidea	(Nypa_fruticans	(Chamaedorea_seifrizii	((((Reinhardtia_latisecta	Reinhardtia_paiewonskiana)	(Reinhardtia_simplex	Reinhardtia_gracilis))	(Geonoma_undata	(((Bactris_major	Prestoea_acuminata)	(Heterospathe_cagayanensis	((Hydriastele_microspadix	(Dictyosperma_album	Veitchia_spiralis))	(Dypsis_decaryi	Kentiopsis_piersoniorum))))	((Oenocarpus_minor	Oenocarpus_bataua)	Orania_palindan))))	((Roystonea_regia	Sabal_domingensis)	(Pseudophoenix_vinifera	Pelagodoxa_henryana))))))	(Phoenix_dactylifera	Attalea_speciosa)))	Kingia_australis);
(((Nypa_fruticans	(Roystonea_regia	(((((Pseudophoenix_vinifera	(Pelagodoxa_henryana	Sabal_domingensis))	(Bactris_major	Prestoea_acuminata))	((Oenocarpus_minor	Oenocarpus_bataua)	(((Dypsis_decaryi	Kentiopsis_piersoniorum)	((Heterospathe_cagayanensis	(Hydriastele_microspadix	Dictyosperma_album))	Veitchia_spiralis))	Geonoma_undata)))	(Orania_palindan	((Reinhardtia_latisecta	Reinhardtia_paiewonskiana)	(Reinhardtia_simplex	Reinhardtia_gracilis))))	Chamaedorea_seifrizii)))	((Phoenix_dactylifera	Attalea_speciosa)	(Iriartea_deltoidea	Calamus_caryotoides)))	Kingia_australis);
((Phoenix_dactylifera	(Attalea_speciosa	(Calamus_caryotoides	((Iriartea_deltoidea	Nypa_fruticans)	(Roystonea_regia	(((((((Oenocarpus_bataua	Geonoma_undata)	(((Dictyosperma_album	(Dypsis_decaryi	(Veitchia_spiralis	(Heterospathe_cagayanensis	Hydriastele_microspadix))))	Kentiopsis_piersoniorum)	(Orania_palindan	(Reinhardtia_simplex	Reinhardtia_gracilis))))	Oenocarpus_minor)	(Sabal_domingensis	(Bactris_major	Prestoea_acuminata)))	(Reinhardtia_latisecta	Reinhardtia_paiewonskiana))	(Pseudophoenix_vinifera	Pelagodoxa_henryana))	Chamaedorea_seifrizii))))))	Kingia_australis);
(((Phoenix_dactylifera	Attalea_speciosa)	(Calamus_caryotoides	((((Orania_palindan	((((((Kentiopsis_piersoniorum	((Dictyosperma_album	Veitchia_spiralis)	Dypsis_decaryi))	(Sabal_domingensis	(Bactris_major	Prestoea_acuminata)))	Oenocarpus_minor)	(Pseudophoenix_vinifera	Geonoma_undata))	(Pelagodoxa_henryana	Hydriastele_microspadix))	Oenocarpus_bataua))	(Chamaedorea_seifrizii	((Reinhardtia_simplex	Reinhardtia_gracilis)	(Reinhardtia_latisecta	Reinhardtia_paiewonskiana))))	Roystonea_regia)	((Heterospathe_cagayanensis	Iriartea_deltoidea)	Nypa_fruticans))))	Kingia_australis);
(((((((Orania_palindan	((Reinhardtia_simplex	Reinhardtia_gracilis)	(Reinhardtia_latisecta	Reinhardtia_paiewonskiana)))	((Dypsis_decaryi	(((((Sabal_domingensis	Dictyosperma_album)	Heterospathe_cagayanensis)	(Hydriastele_microspadix	Chamaedorea_seifrizii))	Veitchia_spiralis)	Kentiopsis_piersoniorum))	Geonoma_undata))	(Oenocarpus_bataua	Oenocarpus_minor))	((Pelagodoxa_henryana	Pseudophoenix_vinifera)	(Bactris_major	Prestoea_acuminata)))	Roystonea_regia)	(((Attalea_speciosa	Nypa_fruticans)	Calamus_caryotoides)	(Iriartea_deltoidea	Phoenix_dactylifera)))	Kingia_australis);
((((Nypa_fruticans	Calamus_caryotoides)	((((((Pelagodoxa_henryana	((Reinhardtia_simplex	Reinhardtia_gracilis)	Pseudophoenix_vinifera))	(Bactris_major	Prestoea_acuminata))	((Oenocarpus_bataua	Oenocarpus_minor)	((Sabal_domingensis	((Hydriastele_microspadix	Veitchia_spiralis)	(Heterospathe_cagayanensis	(Kentiopsis_piersoniorum	(Dictyosperma_album	Dypsis_decaryi)))))	Geonoma_undata)))	((Chamaedorea_seifrizii	Orania_palindan)	(Reinhardtia_latisecta	Reinhardtia_paiewonskiana)))	Roystonea_regia)	(Phoenix_dactylifera	Attalea_speciosa)))	Iriartea_deltoidea)	Kingia_australis);
((Pseudophoenix_vinifera	(((((Phoenix_dactylifera	Attalea_speciosa)	Iriartea_deltoidea)	(((((((Oenocarpus_bataua	Oenocarpus_minor)	Geonoma_undata)	(Veitchia_spiralis	(((Kentiopsis_piersoniorum	(Dictyosperma_album	Dypsis_decaryi))	(Bactris_major	Prestoea_acuminata))	Sabal_domingensis)))	(Pelagodoxa_henryana	Hydriastele_microspadix))	(Orania_palindan	((Reinhardtia_simplex	Reinhardtia_gracilis)	(Reinhardtia_latisecta	Reinhardtia_paiewonskiana))))	Heterospathe_cagayanensis)	Roystonea_regia))	(Calamus_caryotoides	Nypa_fruticans))	Chamaedorea_seifrizii))	Kingia_australis);
((((((Pseudophoenix_vinifera	Chamaedorea_seifrizii)	((Heterospathe_cagayanensis	Roystonea_regia)	(((((Oenocarpus_minor	((Kentiopsis_piersoniorum	(Dictyosperma_album	Dypsis_decaryi))	Veitchia_spiralis))	((Bactris_major	Prestoea_acuminata)	Geonoma_undata))	(Pelagodoxa_henryana	Hydriastele_microspadix))	(Sabal_domingensis	Oenocarpus_bataua))	((Reinhardtia_latisecta	Reinhardtia_paiewonskiana)	(Orania_palindan	(Reinhardtia_simplex	Reinhardtia_gracilis))))))	(Phoenix_dactylifera	Attalea_speciosa))	Iriartea_deltoidea)	(Nypa_fruticans	Calamus_caryotoides))	Kingia_australis);
(((((Attalea_speciosa	Iriartea_deltoidea)	(Roystonea_regia	((Pelagodoxa_henryana	Pseudophoenix_vinifera)	(Chamaedorea_seifrizii	((((Oenocarpus_bataua	Oenocarpus_minor)	((Sabal_domingensis	(Bactris_major	Prestoea_acuminata))	(((Reinhardtia_latisecta	Reinhardtia_paiewonskiana)	(Reinhardtia_simplex	Reinhardtia_gracilis))	Orania_palindan)))	(((Heterospathe_cagayanensis	Hydriastele_microspadix)	(Dypsis_decaryi	(Dictyosperma_album	Veitchia_spiralis)))	Kentiopsis_piersoniorum))	Geonoma_undata)))))	(Nypa_fruticans	Calamus_caryotoides))	Phoenix_dactylifera)	Kingia_australis);
(((Calamus_caryotoides	((Attalea_speciosa	((Phoenix_dactylifera	Iriartea_deltoidea)	(((((Heterospathe_cagayanensis	((((Oenocarpus_minor	(Veitchia_spiralis	(Dypsis_decaryi	(Kentiopsis_piersoniorum	Dictyosperma_album))))	Geonoma_undata)	(Prestoea_acuminata	(Hydriastele_microspadix	(Pelagodoxa_henryana	Pseudophoenix_vinifera))))	Sabal_domingensis))	Oenocarpus_bataua)	Orania_palindan)	(Chamaedorea_seifrizii	((Reinhardtia_simplex	Reinhardtia_gracilis)	(Reinhardtia_paiewonskiana	Reinhardtia_latisecta))))	Roystonea_regia)))	Nypa_fruticans))	Bactris_major)	Kingia_australis);
((Calamus_caryotoides	((Phoenix_dactylifera	Attalea_speciosa)	(Iriartea_deltoidea	(((Nypa_fruticans	(Pseudophoenix_vinifera	(Reinhardtia_simplex	Reinhardtia_gracilis)))	((Chamaedorea_seifrizii	(Reinhardtia_paiewonskiana	Reinhardtia_latisecta))	((((Geonoma_undata	((Dypsis_decaryi	(Hydriastele_microspadix	(Veitchia_spiralis	(Heterospathe_cagayanensis	Dictyosperma_album))))	Kentiopsis_piersoniorum))	((Pelagodoxa_henryana	Sabal_domingensis)	(Bactris_major	Prestoea_acuminata)))	(Oenocarpus_bataua	Oenocarpus_minor))	Orania_palindan)))	Roystonea_regia))))	Kingia_australis);
((Calamus_caryotoides	(((((((((Oenocarpus_minor	Oenocarpus_bataua)	(((Reinhardtia_simplex	Reinhardtia_gracilis)	Orania_palindan)	((Bactris_major	Prestoea_acuminata)	Sabal_domingensis)))	(Geonoma_undata	(Reinhardtia_paiewonskiana	Reinhardtia_latisecta)))	(((Veitchia_spiralis	((Dictyosperma_album	Kentiopsis_piersoniorum)	Dypsis_decaryi))	Hydriastele_microspadix)	Heterospathe_cagayanensis))	Chamaedorea_seifrizii)	((Attalea_speciosa	Pseudophoenix_vinifera)	Pelagodoxa_henryana))	Roystonea_regia)	Nypa_fruticans)	(Iriartea_deltoidea	Phoenix_dactylifera)))	Kingia_australis);
((Calamus_caryotoides	(((((Nypa_fruticans	((((Reinhardtia_simplex	Reinhardtia_gracilis)	(Reinhardtia_latisecta	Reinhardtia_paiewonskiana))	((((((Hydriastele_microspadix	(Heterospathe_cagayanensis	((Kentiopsis_piersoniorum	(Dypsis_decaryi	Dictyosperma_album))	Veitchia_spiralis)))	(Bactris_major	Prestoea_acuminata))	Pelagodoxa_henryana)	Geonoma_undata)	Sabal_domingensis)	(Oenocarpus_minor	Oenocarpus_bataua)))	Orania_palindan))	(Pseudophoenix_vinifera	Chamaedorea_seifrizii))	Roystonea_regia)	Attalea_speciosa)	(Iriartea_deltoidea	Phoenix_dactylifera)))	Kingia_australis);
(((Calamus_caryotoides	((Roystonea_regia	((((Reinhardtia_simplex	Reinhardtia_gracilis)	(Reinhardtia_latisecta	Reinhardtia_paiewonskiana))	((((Hydriastele_microspadix	(Heterospathe_cagayanensis	((Kentiopsis_piersoniorum	(Dypsis_decaryi	Dictyosperma_album))	Veitchia_spiralis)))	(Bactris_major	Prestoea_acuminata))	(Oenocarpus_minor	(Geonoma_undata	Pelagodoxa_henryana)))	(Sabal_domingensis	Oenocarpus_bataua)))	Orania_palindan))	(Pseudophoenix_vinifera	Chamaedorea_seifrizii)))	((Phoenix_dactylifera	Attalea_speciosa)	(Iriartea_deltoidea	Nypa_fruticans)))	Kingia_australis);
((((Calamus_caryotoides	((Attalea_speciosa	Nypa_fruticans)	(((Prestoea_acuminata	(Heterospathe_cagayanensis	Roystonea_regia))	((((((Reinhardtia_simplex	Reinhardtia_gracilis)	(Reinhardtia_latisecta	Reinhardtia_paiewonskiana))	(Pelagodoxa_henryana	Hydriastele_microspadix))	(Sabal_domingensis	((Kentiopsis_piersoniorum	(Dypsis_decaryi	Dictyosperma_album))	Veitchia_spiralis)))	((Oenocarpus_bataua	Oenocarpus_minor)	Geonoma_undata))	Orania_palindan))	(Pseudophoenix_vinifera	Chamaedorea_seifrizii))))	(Iriartea_deltoidea	Phoenix_dactylifera))	Bactris_major)	Kingia_australis);
((Calamus_caryotoides	(((Nypa_fruticans	((Roystonea_regia	((((Geonoma_undata	(Prestoea_acuminata	(((Heterospathe_cagayanensis	(Kentiopsis_piersoniorum	(Dypsis_decaryi	Dictyosperma_album)))	Hydriastele_microspadix)	Veitchia_spiralis)))	((Oenocarpus_bataua	Oenocarpus_minor)	Pelagodoxa_henryana))	(Orania_palindan	((Reinhardtia_simplex	Reinhardtia_gracilis)	(Reinhardtia_latisecta	Reinhardtia_paiewonskiana))))	Sabal_domingensis))	Chamaedorea_seifrizii))	(Iriartea_deltoidea	(Bactris_major	Phoenix_dactylifera)))	(Attalea_speciosa	Pseudophoenix_vinifera)))	Kingia_australis);
((((Calamus_caryotoides	(((Roystonea_regia	(Chamaedorea_seifrizii	(Pelagodoxa_henryana	(Sabal_domingensis	(((Orania_palindan	Geonoma_undata)	((Prestoea_acuminata	(((Hydriastele_microspadix	Veitchia_spiralis)	(Kentiopsis_piersoniorum	(Dypsis_decaryi	Dictyosperma_album)))	Heterospathe_cagayanensis))	(Oenocarpus_bataua	Oenocarpus_minor)))	((Reinhardtia_simplex	Reinhardtia_gracilis)	(Reinhardtia_latisecta	Reinhardtia_paiewonskiana)))))))	(Attalea_speciosa	Pseudophoenix_vinifera))	(Iriartea_deltoidea	Phoenix_dactylifera)))	Nypa_fruticans)	Bactris_major)	Kingia_australis);
((((Iriartea_deltoidea	Phoenix_dactylifera)	(Chamaedorea_seifrizii	((Attalea_speciosa	(Nypa_fruticans	Pseudophoenix_vinifera))	(Roystonea_regia	((((((Hydriastele_microspadix	(Kentiopsis_piersoniorum	(Dypsis_decaryi	Dictyosperma_album)))	Heterospathe_cagayanensis)	Veitchia_spiralis)	(Pelagodoxa_henryana	(Bactris_major	Prestoea_acuminata)))	(Geonoma_undata	(Oenocarpus_bataua	Oenocarpus_minor)))	(((Reinhardtia_simplex	Reinhardtia_gracilis)	(Reinhardtia_latisecta	Reinhardtia_paiewonskiana))	Orania_palindan))))))	(Sabal_domingensis	Calamus_caryotoides))	Kingia_australis);
(((Calamus_caryotoides	(((Roystonea_regia	(Sabal_domingensis	(((Oenocarpus_bataua	Oenocarpus_minor)	((Geonoma_undata	Pelagodoxa_henryana)	((((Hydriastele_microspadix	(Dypsis_decaryi	(Dictyosperma_album	Kentiopsis_piersoniorum)))	Heterospathe_cagayanensis)	Prestoea_acuminata)	Veitchia_spiralis)))	(((Reinhardtia_simplex	Reinhardtia_gracilis)	(Reinhardtia_latisecta	Reinhardtia_paiewonskiana))	Orania_palindan))))	Chamaedorea_seifrizii)	((Iriartea_deltoidea	(Attalea_speciosa	Pseudophoenix_vinifera))	Nypa_fruticans)))	(Bactris_major	Phoenix_dactylifera))	Kingia_australis);
(((Calamus_caryotoides	Nypa_fruticans)	(Attalea_speciosa	((Phoenix_dactylifera	Iriartea_deltoidea)	(Roystonea_regia	((Hydriastele_microspadix	(Pseudophoenix_vinifera	Chamaedorea_seifrizii))	((((Pelagodoxa_henryana	Sabal_domingensis)	(((Kentiopsis_piersoniorum	((Heterospathe_cagayanensis	((Bactris_major	Prestoea_acuminata)	Dictyosperma_album))	Dypsis_decaryi))	(Veitchia_spiralis	Geonoma_undata))	Oenocarpus_minor))	Oenocarpus_bataua)	(((Reinhardtia_simplex	Reinhardtia_gracilis)	(Reinhardtia_paiewonskiana	Reinhardtia_latisecta))	Orania_palindan)))))))	Kingia_australis);
(((Sabal_domingensis	(Phoenix_dactylifera	((((Roystonea_regia	((Reinhardtia_paiewonskiana	Reinhardtia_latisecta)	((Pseudophoenix_vinifera	(Reinhardtia_simplex	Reinhardtia_gracilis))	(((Nypa_fruticans	Chamaedorea_seifrizii)	((Pelagodoxa_henryana	(Prestoea_acuminata	((((Dypsis_decaryi	Dictyosperma_album)	Kentiopsis_piersoniorum)	Veitchia_spiralis)	Heterospathe_cagayanensis)))	((Oenocarpus_bataua	Oenocarpus_minor)	Geonoma_undata)))	Orania_palindan))))	(Iriartea_deltoidea	Attalea_speciosa))	Calamus_caryotoides)	Hydriastele_microspadix)))	Bactris_major)	Kingia_australis);
(((Iriartea_deltoidea	Phoenix_dactylifera)	((Attalea_speciosa	(Sabal_domingensis	(Roystonea_regia	((Nypa_fruticans	((Bactris_major	Prestoea_acuminata)	(Pelagodoxa_henryana	Pseudophoenix_vinifera)))	(Oenocarpus_minor	((Oenocarpus_bataua	(Orania_palindan	(Chamaedorea_seifrizii	((Reinhardtia_paiewonskiana	Reinhardtia_latisecta)	(Reinhardtia_simplex	Reinhardtia_gracilis)))))	(((Kentiopsis_piersoniorum	(Heterospathe_cagayanensis	((Dictyosperma_album	Veitchia_spiralis)	Hydriastele_microspadix)))	Dypsis_decaryi)	Geonoma_undata)))))))	Calamus_caryotoides))	Kingia_australis);
((Iriartea_deltoidea	(((Phoenix_dactylifera	Attalea_speciosa)	((((Roystonea_regia	Heterospathe_cagayanensis)	Sabal_domingensis)	((((Orania_palindan	((Oenocarpus_minor	Oenocarpus_bataua)	Geonoma_undata))	(((Reinhardtia_paiewonskiana	Reinhardtia_latisecta)	(Reinhardtia_simplex	Reinhardtia_gracilis))	(((Bactris_major	Prestoea_acuminata)	(Hydriastele_microspadix	(Dypsis_decaryi	(Dictyosperma_album	Kentiopsis_piersoniorum))))	Veitchia_spiralis)))	Pelagodoxa_henryana)	(Pseudophoenix_vinifera	Chamaedorea_seifrizii)))	Nypa_fruticans))	Calamus_caryotoides))	Kingia_australis);
(((((Iriartea_deltoidea	Phoenix_dactylifera)	Attalea_speciosa)	(Roystonea_regia	((((((Veitchia_spiralis	Heterospathe_cagayanensis)	(Dypsis_decaryi	(Hydriastele_microspadix	(Dictyosperma_album	Kentiopsis_piersoniorum))))	(Bactris_major	Prestoea_acuminata))	(((Sabal_domingensis	Orania_palindan)	((Reinhardtia_paiewonskiana	Reinhardtia_latisecta)	(Reinhardtia_simplex	Reinhardtia_gracilis)))	((Oenocarpus_minor	Oenocarpus_bataua)	Geonoma_undata)))	(Nypa_fruticans	Chamaedorea_seifrizii))	(Pelagodoxa_henryana	Pseudophoenix_vinifera))))	Calamus_caryotoides)	Kingia_australis);
((Phoenix_dactylifera	((Nypa_fruticans	((Pseudophoenix_vinifera	Attalea_speciosa)	(Roystonea_regia	(Chamaedorea_seifrizii	((Orania_palindan	(Geonoma_undata	(((Oenocarpus_minor	Oenocarpus_bataua)	Pelagodoxa_henryana)	(((Heterospathe_cagayanensis	Dypsis_decaryi)	(Kentiopsis_piersoniorum	(Hydriastele_microspadix	(Dictyosperma_album	Veitchia_spiralis))))	(Bactris_major	Prestoea_acuminata)))))	((Reinhardtia_paiewonskiana	Reinhardtia_latisecta)	((Reinhardtia_simplex	Reinhardtia_gracilis)	Sabal_domingensis)))))))	(Iriartea_deltoidea	Calamus_caryotoides)))	Kingia_australis);
((((((Roystonea_regia	((Pseudophoenix_vinifera	Chamaedorea_seifrizii)	((((Reinhardtia_paiewonskiana	Reinhardtia_latisecta)	(Reinhardtia_simplex	Reinhardtia_gracilis))	Orania_palindan)	(((Pelagodoxa_henryana	Geonoma_undata)	(Oenocarpus_minor	(Heterospathe_cagayanensis	(Dypsis_decaryi	((Kentiopsis_piersoniorum	Dictyosperma_album)	(((Bactris_major	Prestoea_acuminata)	Hydriastele_microspadix)	Veitchia_spiralis))))))	Oenocarpus_bataua))))	Sabal_domingensis)	(Attalea_speciosa	Calamus_caryotoides))	Nypa_fruticans)	(Iriartea_deltoidea	Phoenix_dactylifera))	Kingia_australis);
(((Sabal_domingensis	(((Calamus_caryotoides	(((Roystonea_regia	((Pelagodoxa_henryana	Pseudophoenix_vinifera)	((((Prestoea_acuminata	Geonoma_undata)	((Dypsis_decaryi	Kentiopsis_piersoniorum)	(((Veitchia_spiralis	Dictyosperma_album)	Heterospathe_cagayanensis)	Hydriastele_microspadix)))	(((Reinhardtia_paiewonskiana	Reinhardtia_latisecta)	(Reinhardtia_simplex	Reinhardtia_gracilis))	Orania_palindan))	(Oenocarpus_bataua	Oenocarpus_minor))))	Chamaedorea_seifrizii)	(Nypa_fruticans	Attalea_speciosa)))	Iriartea_deltoidea)	Phoenix_dactylifera))	Bactris_major)	Kingia_australis);
(((Calamus_caryotoides	(Chamaedorea_seifrizii	(((Nypa_fruticans	(Pseudophoenix_vinifera	Attalea_speciosa))	Iriartea_deltoidea)	(Roystonea_regia	((Pelagodoxa_henryana	(((Oenocarpus_bataua	Oenocarpus_minor)	(Kentiopsis_piersoniorum	(((Heterospathe_cagayanensis	(Hydriastele_microspadix	Dictyosperma_album))	Veitchia_spiralis)	Dypsis_decaryi)))	(Geonoma_undata	(Bactris_major	Prestoea_acuminata))))	((Reinhardtia_paiewonskiana	Reinhardtia_latisecta)	((Reinhardtia_simplex	Reinhardtia_gracilis)	Orania_palindan)))))))	(Sabal_domingensis	Phoenix_dactylifera))	Kingia_australis);
((Calamus_caryotoides	(((Nypa_fruticans	(((Pelagodoxa_henryana	(Attalea_speciosa	Pseudophoenix_vinifera))	(Bactris_major	Prestoea_acuminata))	Sabal_domingensis))	(((Kentiopsis_piersoniorum	((Veitchia_spiralis	(Hydriastele_microspadix	(Heterospathe_cagayanensis	Dictyosperma_album)))	Dypsis_decaryi))	(Orania_palindan	(Chamaedorea_seifrizii	((Reinhardtia_paiewonskiana	Reinhardtia_latisecta)	(Reinhardtia_simplex	Reinhardtia_gracilis)))))	((Oenocarpus_minor	(Roystonea_regia	Geonoma_undata))	Oenocarpus_bataua)))	(Iriartea_deltoidea	Phoenix_dactylifera)))	Kingia_australis);
(((((((Roystonea_regia	((((((Oenocarpus_bataua	Oenocarpus_minor)	Sabal_domingensis)	(Prestoea_acuminata	(((Dictyosperma_album	Kentiopsis_piersoniorum)	Dypsis_decaryi)	Veitchia_spiralis)))	(Geonoma_undata	((Reinhardtia_gracilis	Reinhardtia_simplex)	(Reinhardtia_paiewonskiana	Reinhardtia_latisecta))))	((Orania_palindan	Bactris_major)	Hydriastele_microspadix))	Heterospathe_cagayanensis))	Pelagodoxa_henryana)	(Calamus_caryotoides	(Attalea_speciosa	Phoenix_dactylifera)))	(Nypa_fruticans	Iriartea_deltoidea))	Chamaedorea_seifrizii)	Pseudophoenix_vinifera)	Kingia_australis);
(((Calamus_caryotoides	(((Chamaedorea_seifrizii	(Roystonea_regia	((Pelagodoxa_henryana	(((Geonoma_undata	(Oenocarpus_bataua	Oenocarpus_minor))	(Dypsis_decaryi	(Kentiopsis_piersoniorum	(Hydriastele_microspadix	((Dictyosperma_album	Veitchia_spiralis)	Prestoea_acuminata)))))	(((Reinhardtia_gracilis	Reinhardtia_simplex)	(Reinhardtia_paiewonskiana	Reinhardtia_latisecta))	Orania_palindan)))	Heterospathe_cagayanensis)))	(Iriartea_deltoidea	((Pseudophoenix_vinifera	Attalea_speciosa)	(Sabal_domingensis	Phoenix_dactylifera))))	Nypa_fruticans))	Bactris_major)	Kingia_australis);
((((Calamus_caryotoides	((((Chamaedorea_seifrizii	(Pelagodoxa_henryana	(((Reinhardtia_gracilis	Reinhardtia_simplex)	(Reinhardtia_paiewonskiana	Reinhardtia_latisecta))	(Orania_palindan	(((Dypsis_decaryi	(Kentiopsis_piersoniorum	(Heterospathe_cagayanensis	(Hydriastele_microspadix	(Dictyosperma_album	Veitchia_spiralis)))))	(Oenocarpus_minor	(Geonoma_undata	Prestoea_acuminata)))	Oenocarpus_bataua)))))	Roystonea_regia)	((Pseudophoenix_vinifera	Attalea_speciosa)	Nypa_fruticans))	(Phoenix_dactylifera	Iriartea_deltoidea)))	Bactris_major)	Sabal_domingensis)	Kingia_australis);
((Nypa_fruticans	(Calamus_caryotoides	((Phoenix_dactylifera	Iriartea_deltoidea)	(((((((Reinhardtia_gracilis	Reinhardtia_simplex)	(Reinhardtia_paiewonskiana	Reinhardtia_latisecta))	(Orania_palindan	(((Hydriastele_microspadix	Pelagodoxa_henryana)	((Kentiopsis_piersoniorum	(Dypsis_decaryi	Dictyosperma_album))	Veitchia_spiralis))	((Oenocarpus_bataua	Oenocarpus_minor)	(Geonoma_undata	(Bactris_major	Prestoea_acuminata))))))	(Chamaedorea_seifrizii	Sabal_domingensis))	Heterospathe_cagayanensis)	Roystonea_regia)	(Pseudophoenix_vinifera	Attalea_speciosa)))))	Kingia_australis);
((((Nypa_fruticans	(Attalea_speciosa	((Chamaedorea_seifrizii	((Sabal_domingensis	Phoenix_dactylifera)	Iriartea_deltoidea))	(((Oenocarpus_bataua	Oenocarpus_minor)	(((Hydriastele_microspadix	Pelagodoxa_henryana)	Geonoma_undata)	((Veitchia_spiralis	(Heterospathe_cagayanensis	((Dictyosperma_album	Dypsis_decaryi)	Kentiopsis_piersoniorum)))	(Bactris_major	Prestoea_acuminata))))	((Orania_palindan	((Reinhardtia_gracilis	Reinhardtia_simplex)	(Reinhardtia_paiewonskiana	Reinhardtia_latisecta)))	Roystonea_regia)))))	Calamus_caryotoides)	Pseudophoenix_vinifera)	Kingia_australis);
(((Chamaedorea_seifrizii	((Nypa_fruticans	(Iriartea_deltoidea	(Calamus_caryotoides	(Phoenix_dactylifera	Attalea_speciosa))))	(Roystonea_regia	((Sabal_domingensis	((Orania_palindan	((Reinhardtia_gracilis	Reinhardtia_simplex)	(Reinhardtia_paiewonskiana	Reinhardtia_latisecta)))	((Geonoma_undata	(((((((Kentiopsis_piersoniorum	Dictyosperma_album)	Dypsis_decaryi)	Veitchia_spiralis)	(Bactris_major	Prestoea_acuminata))	Heterospathe_cagayanensis)	Pelagodoxa_henryana)	Oenocarpus_minor))	Oenocarpus_bataua)))	Hydriastele_microspadix))))	Pseudophoenix_vinifera)	Kingia_australis);
(((((Sabal_domingensis	Calamus_caryotoides)	(Phoenix_dactylifera	Iriartea_deltoidea))	((Nypa_fruticans	(((((Reinhardtia_gracilis	Reinhardtia_simplex)	(Reinhardtia_paiewonskiana	Reinhardtia_latisecta))	Orania_palindan)	(Roystonea_regia	((Geonoma_undata	(Oenocarpus_minor	Oenocarpus_bataua))	((((Veitchia_spiralis	(Prestoea_acuminata	Dictyosperma_album))	(Kentiopsis_piersoniorum	Dypsis_decaryi))	Heterospathe_cagayanensis)	(Hydriastele_microspadix	Pelagodoxa_henryana)))))	Chamaedorea_seifrizii))	(Pseudophoenix_vinifera	Attalea_speciosa)))	Bactris_major)	Kingia_australis);
(((((((Nypa_fruticans	Pseudophoenix_vinifera)	(Chamaedorea_seifrizii	((((Geonoma_undata	((Oenocarpus_minor	Oenocarpus_bataua)	((((Heterospathe_cagayanensis	((Dictyosperma_album	Kentiopsis_piersoniorum)	Dypsis_decaryi))	Veitchia_spiralis)	(Hydriastele_microspadix	Pelagodoxa_henryana))	Prestoea_acuminata)))	((Reinhardtia_latisecta	Reinhardtia_paiewonskiana)	(Reinhardtia_gracilis	Reinhardtia_simplex)))	Orania_palindan)	Bactris_major)))	Roystonea_regia)	Attalea_speciosa)	Sabal_domingensis)	(Calamus_caryotoides	(Phoenix_dactylifera	Iriartea_deltoidea)))	Kingia_australis);
((((((((((Pseudophoenix_vinifera	Chamaedorea_seifrizii)	(((((Hydriastele_microspadix	Pelagodoxa_henryana)	(Oenocarpus_minor	Oenocarpus_bataua))	((Dypsis_decaryi	((Prestoea_acuminata	Geonoma_undata)	(Veitchia_spiralis	Dictyosperma_album)))	Kentiopsis_piersoniorum))	((Reinhardtia_latisecta	Reinhardtia_paiewonskiana)	(Reinhardtia_gracilis	Reinhardtia_simplex)))	Orania_palindan))	Roystonea_regia)	Attalea_speciosa)	Nypa_fruticans)	((Iriartea_deltoidea	Heterospathe_cagayanensis)	Sabal_domingensis))	Calamus_caryotoides)	Phoenix_dactylifera)	Bactris_major)	Kingia_australis);
((((((((((((((Prestoea_acuminata	Geonoma_undata)	Pelagodoxa_henryana)	Oenocarpus_minor)	(((Hydriastele_microspadix	Veitchia_spiralis)	Dictyosperma_album)	(Kentiopsis_piersoniorum	Dypsis_decaryi)))	Oenocarpus_bataua)	(Chamaedorea_seifrizii	((Reinhardtia_latisecta	Reinhardtia_paiewonskiana)	(Reinhardtia_gracilis	Reinhardtia_simplex))))	Orania_palindan)	Roystonea_regia)	Nypa_fruticans)	((Pseudophoenix_vinifera	Attalea_speciosa)	(Iriartea_deltoidea	Heterospathe_cagayanensis)))	Calamus_caryotoides)	Phoenix_dactylifera)	(Sabal_domingensis	Bactris_major))	Kingia_australis);
(((Orania_palindan	((Reinhardtia_gracilis	Reinhardtia_simplex)	(Reinhardtia_latisecta	Reinhardtia_paiewonskiana)))	((Geonoma_undata	((Oenocarpus_minor	Oenocarpus_bataua)	((Dypsis_decaryi	((Bactris_major	Prestoea_acuminata)	((Hydriastele_microspadix	Dictyosperma_album)	Veitchia_spiralis)))	Kentiopsis_piersoniorum)))	(((Pseudophoenix_vinifera	(((Sabal_domingensis	((Phoenix_dactylifera	Attalea_speciosa)	Calamus_caryotoides))	((Iriartea_deltoidea	Heterospathe_cagayanensis)	Roystonea_regia))	Chamaedorea_seifrizii))	Nypa_fruticans)	Pelagodoxa_henryana)))	Kingia_australis);
((Calamus_caryotoides	((Phoenix_dactylifera	Iriartea_deltoidea)	(((Pelagodoxa_henryana	Pseudophoenix_vinifera)	(Chamaedorea_seifrizii	((Orania_palindan	((((Geonoma_undata	(Bactris_major	Prestoea_acuminata))	(Oenocarpus_minor	Oenocarpus_bataua))	(Kentiopsis_piersoniorum	(Dypsis_decaryi	((Heterospathe_cagayanensis	(Dictyosperma_album	Veitchia_spiralis))	Hydriastele_microspadix))))	((Reinhardtia_gracilis	Reinhardtia_simplex)	(Reinhardtia_latisecta	Reinhardtia_paiewonskiana))))	((Nypa_fruticans	Sabal_domingensis)	Roystonea_regia))))	Attalea_speciosa)))	Kingia_australis);
(((Nypa_fruticans	((Pseudophoenix_vinifera	Attalea_speciosa)	((((Geonoma_undata	(Bactris_major	Prestoea_acuminata))	((Oenocarpus_minor	Oenocarpus_bataua)	(((Kentiopsis_piersoniorum	(Dypsis_decaryi	((Hydriastele_microspadix	Heterospathe_cagayanensis)	Veitchia_spiralis)))	Dictyosperma_album)	Pelagodoxa_henryana)))	((Chamaedorea_seifrizii	((Reinhardtia_gracilis	Reinhardtia_simplex)	(Reinhardtia_latisecta	Reinhardtia_paiewonskiana)))	Orania_palindan))	Roystonea_regia)))	(((Sabal_domingensis	Phoenix_dactylifera)	Iriartea_deltoidea)	Calamus_caryotoides))	Kingia_australis);
(((Iriartea_deltoidea	((Calamus_caryotoides	(Phoenix_dactylifera	(Pseudophoenix_vinifera	Attalea_speciosa)))	((((Chamaedorea_seifrizii	((Reinhardtia_gracilis	Reinhardtia_simplex)	(Reinhardtia_latisecta	Reinhardtia_paiewonskiana)))	(((Oenocarpus_minor	Oenocarpus_bataua)	(((((Bactris_major	Prestoea_acuminata)	(Dictyosperma_album	Veitchia_spiralis))	(Kentiopsis_piersoniorum	Dypsis_decaryi))	Heterospathe_cagayanensis)	(Geonoma_undata	(Hydriastele_microspadix	Pelagodoxa_henryana))))	Orania_palindan))	Roystonea_regia)	Nypa_fruticans)))	Sabal_domingensis)	Kingia_australis);
(((((Phoenix_dactylifera	((Roystonea_regia	Nypa_fruticans)	((Bactris_major	Prestoea_acuminata)	(Sabal_domingensis	(Geonoma_undata	((((Chamaedorea_seifrizii	((Reinhardtia_gracilis	Reinhardtia_simplex)	(Reinhardtia_latisecta	Reinhardtia_paiewonskiana)))	Pelagodoxa_henryana)	(Oenocarpus_minor	Oenocarpus_bataua))	(((Kentiopsis_piersoniorum	Dypsis_decaryi)	((Hydriastele_microspadix	(Dictyosperma_album	Veitchia_spiralis))	Heterospathe_cagayanensis))	Orania_palindan)))))))	(Pseudophoenix_vinifera	Attalea_speciosa))	Calamus_caryotoides)	Iriartea_deltoidea)	Kingia_australis);
(((((Nypa_fruticans	(((Roystonea_regia	((((Oenocarpus_minor	Oenocarpus_bataua)	Geonoma_undata)	(((Kentiopsis_piersoniorum	Dypsis_decaryi)	(Hydriastele_microspadix	((Dictyosperma_album	Veitchia_spiralis)	Heterospathe_cagayanensis)))	((Prestoea_acuminata	Pelagodoxa_henryana)	((Reinhardtia_gracilis	Reinhardtia_simplex)	(Reinhardtia_latisecta	Reinhardtia_paiewonskiana)))))	Orania_palindan))	Chamaedorea_seifrizii)	(Pseudophoenix_vinifera	Attalea_speciosa)))	Sabal_domingensis)	(Iriartea_deltoidea	(Bactris_major	Phoenix_dactylifera)))	Calamus_caryotoides)	Kingia_australis);
(((Oenocarpus_minor	Oenocarpus_bataua)	(((Geonoma_undata	((Reinhardtia_gracilis	Reinhardtia_simplex)	(Reinhardtia_latisecta	Reinhardtia_paiewonskiana)))	(Prestoea_acuminata	(Hydriastele_microspadix	(Heterospathe_cagayanensis	((Dypsis_decaryi	(Dictyosperma_album	Veitchia_spiralis))	Kentiopsis_piersoniorum)))))	(((Pelagodoxa_henryana	(Pseudophoenix_vinifera	Chamaedorea_seifrizii))	(Sabal_domingensis	(((Calamus_caryotoides	(Iriartea_deltoidea	(Attalea_speciosa	Phoenix_dactylifera)))	Roystonea_regia)	(Bactris_major	Nypa_fruticans))))	Orania_palindan)))	Kingia_australis);
((Phoenix_dactylifera	(((Iriartea_deltoidea	Attalea_speciosa)	((Nypa_fruticans	(((Geonoma_undata	Pseudophoenix_vinifera)	((Chamaedorea_seifrizii	((Orania_palindan	(Reinhardtia_gracilis	Reinhardtia_simplex))	(Reinhardtia_latisecta	Reinhardtia_paiewonskiana)))	(((Oenocarpus_minor	Oenocarpus_bataua)	Pelagodoxa_henryana)	((Dypsis_decaryi	((Dictyosperma_album	Heterospathe_cagayanensis)	(Hydriastele_microspadix	Veitchia_spiralis)))	Kentiopsis_piersoniorum))))	(Bactris_major	Prestoea_acuminata)))	(Sabal_domingensis	Roystonea_regia)))	Calamus_caryotoides))	Kingia_australis);
((Attalea_speciosa	(Calamus_caryotoides	(Nypa_fruticans	(((Roystonea_regia	(Sabal_domingensis	((((Dypsis_decaryi	((Dictyosperma_album	Heterospathe_cagayanensis)	(Hydriastele_microspadix	Veitchia_spiralis)))	Kentiopsis_piersoniorum)	Chamaedorea_seifrizii)	(Geonoma_undata	(((Oenocarpus_minor	Oenocarpus_bataua)	(Pelagodoxa_henryana	Pseudophoenix_vinifera))	(Orania_palindan	((Reinhardtia_gracilis	Reinhardtia_simplex)	(Reinhardtia_latisecta	Reinhardtia_paiewonskiana))))))))	(Bactris_major	Prestoea_acuminata))	(Iriartea_deltoidea	Phoenix_dactylifera)))))	Kingia_australis);
(((((Bactris_major	(Sabal_domingensis	Iriartea_deltoidea))	Phoenix_dactylifera)	(Attalea_speciosa	(((Roystonea_regia	((((Prestoea_acuminata	Geonoma_undata)	((Oenocarpus_minor	Oenocarpus_bataua)	((Veitchia_spiralis	(((Dypsis_decaryi	Dictyosperma_album)	Kentiopsis_piersoniorum)	Hydriastele_microspadix))	Heterospathe_cagayanensis)))	(Orania_palindan	((Reinhardtia_gracilis	Reinhardtia_simplex)	(Reinhardtia_latisecta	Reinhardtia_paiewonskiana))))	(Pelagodoxa_henryana	Pseudophoenix_vinifera)))	Chamaedorea_seifrizii)	Nypa_fruticans)))	Calamus_caryotoides)	Kingia_australis);
