# Supplementary material for: Data supporting the nuclear phylogenomics of the palm subfamily Arecoideae (Arecaceae)
Source: Data Brief. 2016 Mar 2;7:532–6. doi: 10.1016/j.dib.2016.02.063 (PMC4796708; doi:10.1016/j.dib.2016.02.063)
Supplement: Supplementary file 5 — Supplementary material [file mmc5.zip › RAxML_bootstrap.Elaeis_218.raxml.tre]

((Manicaria_saccifera	(Geonoma_undata	(((((((Serenoa_repens	(Orania_palindan	(Sabal_domingensis	Phoenix_dactylifera)))	Pseudophoenix_vinifera)	(((Elaeis_guineensis	Elaeis_oleifera)	(Attalea_speciosa	Bactris_major))	((Reinhardtia_gracilis	Reinhardtia_simplex)	(Reinhardtia_paiewonskiana	Reinhardtia_latisecta))))	(Pelagodoxa_henryana	(((Oenocarpus_bataua	Oenocarpus_minor)	(Nypa_fruticans	Prestoea_acuminata))	((((Heterospathe_cagayanensis	((Hydriastele_microspadix	Veitchia_spiralis)	Kentiopsis_piersoniorum))	Burretiokentia_grandiflora)	Dypsis_decaryi)	(Calamus_caryotoides	Dictyosperma_album)))))	(Chamaedorea_seifrizii	Iriartea_deltoidea))	(Podococcus_barteri	(Sclerosperma_profizianum	Roystonea_regia)))	Leopoldinia_pulchra)))	Kingia_australis);
((Manicaria_saccifera	(Geonoma_undata	(Leopoldinia_pulchra	(((((Pelagodoxa_henryana	((((Kentiopsis_piersoniorum	Veitchia_spiralis)	((Burretiokentia_grandiflora	Hydriastele_microspadix)	Heterospathe_cagayanensis))	Dypsis_decaryi)	Dictyosperma_album))	((Oenocarpus_bataua	Oenocarpus_minor)	(Nypa_fruticans	Prestoea_acuminata)))	((Chamaedorea_seifrizii	Iriartea_deltoidea)	(Sclerosperma_profizianum	((Serenoa_repens	(Sabal_domingensis	Phoenix_dactylifera))	Pseudophoenix_vinifera))))	((Calamus_caryotoides	Roystonea_regia)	((Attalea_speciosa	(Bactris_major	(Elaeis_guineensis	Elaeis_oleifera)))	((Reinhardtia_gracilis	Reinhardtia_simplex)	(Reinhardtia_paiewonskiana	Reinhardtia_latisecta)))))	(Orania_palindan	Podococcus_barteri)))))	Kingia_australis);
((Reinhardtia_gracilis	(Reinhardtia_simplex	((Reinhardtia_paiewonskiana	Reinhardtia_latisecta)	(((Sclerosperma_profizianum	((Calamus_caryotoides	Roystonea_regia)	((Manicaria_saccifera	Geonoma_undata)	Leopoldinia_pulchra)))	((Pelagodoxa_henryana	(((Oenocarpus_bataua	Oenocarpus_minor)	(Nypa_fruticans	Prestoea_acuminata))	((((Burretiokentia_grandiflora	Kentiopsis_piersoniorum)	(Veitchia_spiralis	Hydriastele_microspadix))	(Orania_palindan	(Heterospathe_cagayanensis	Dypsis_decaryi)))	Dictyosperma_album)))	((Pseudophoenix_vinifera	(Chamaedorea_seifrizii	Iriartea_deltoidea))	(Podococcus_barteri	(Phoenix_dactylifera	(Serenoa_repens	Sabal_domingensis))))))	(Attalea_speciosa	(Bactris_major	(Elaeis_guineensis	Elaeis_oleifera)))))))	Kingia_australis);
(((Oenocarpus_bataua	Oenocarpus_minor)	((Nypa_fruticans	Prestoea_acuminata)	((((Heterospathe_cagayanensis	Dypsis_decaryi)	Hydriastele_microspadix)	(Veitchia_spiralis	(Dictyosperma_album	(Burretiokentia_grandiflora	Kentiopsis_piersoniorum))))	(((((Orania_palindan	Iriartea_deltoidea)	Chamaedorea_seifrizii)	(Pseudophoenix_vinifera	(Serenoa_repens	(Sabal_domingensis	Phoenix_dactylifera))))	(((Attalea_speciosa	(Bactris_major	(Elaeis_guineensis	Elaeis_oleifera)))	((Reinhardtia_gracilis	Reinhardtia_simplex)	(Reinhardtia_paiewonskiana	Reinhardtia_latisecta)))	((Calamus_caryotoides	Roystonea_regia)	((Podococcus_barteri	((Manicaria_saccifera	Geonoma_undata)	Leopoldinia_pulchra))	Sclerosperma_profizianum))))	Pelagodoxa_henryana))))	Kingia_australis);
((Reinhardtia_gracilis	(Reinhardtia_simplex	((Reinhardtia_paiewonskiana	Reinhardtia_latisecta)	(((((Orania_palindan	Podococcus_barteri)	((Manicaria_saccifera	Geonoma_undata)	Leopoldinia_pulchra))	(Sclerosperma_profizianum	Roystonea_regia))	((Pelagodoxa_henryana	(((Oenocarpus_bataua	Oenocarpus_minor)	(Nypa_fruticans	Prestoea_acuminata))	((Dictyosperma_album	(Burretiokentia_grandiflora	Kentiopsis_piersoniorum))	(((Heterospathe_cagayanensis	Dypsis_decaryi)	Hydriastele_microspadix)	Veitchia_spiralis))))	((Iriartea_deltoidea	Chamaedorea_seifrizii)	((Serenoa_repens	(Sabal_domingensis	Phoenix_dactylifera))	(Calamus_caryotoides	Pseudophoenix_vinifera)))))	(Attalea_speciosa	(Bactris_major	(Elaeis_guineensis	Elaeis_oleifera)))))))	Kingia_australis);
(((Oenocarpus_bataua	Oenocarpus_minor)	((Nypa_fruticans	Prestoea_acuminata)	((Dictyosperma_album	(Veitchia_spiralis	((Burretiokentia_grandiflora	Kentiopsis_piersoniorum)	((Dypsis_decaryi	Heterospathe_cagayanensis)	Hydriastele_microspadix))))	(((Chamaedorea_seifrizii	((Serenoa_repens	((Orania_palindan	Sabal_domingensis)	Phoenix_dactylifera))	Pseudophoenix_vinifera))	(((Attalea_speciosa	(Bactris_major	(Elaeis_guineensis	Elaeis_oleifera)))	((Reinhardtia_gracilis	Reinhardtia_simplex)	(Reinhardtia_paiewonskiana	Reinhardtia_latisecta)))	(((Calamus_caryotoides	Roystonea_regia)	Sclerosperma_profizianum)	(Podococcus_barteri	(((Iriartea_deltoidea	Manicaria_saccifera)	Geonoma_undata)	Leopoldinia_pulchra)))))	Pelagodoxa_henryana))))	Kingia_australis);
((((Dypsis_decaryi	Heterospathe_cagayanensis)	(Hydriastele_microspadix	Burretiokentia_grandiflora))	(Kentiopsis_piersoniorum	((((((Chamaedorea_seifrizii	((Serenoa_repens	(Sabal_domingensis	Phoenix_dactylifera))	Pseudophoenix_vinifera))	(((Calamus_caryotoides	Roystonea_regia)	(Sclerosperma_profizianum	(Podococcus_barteri	((Iriartea_deltoidea	(Manicaria_saccifera	Geonoma_undata))	Leopoldinia_pulchra))))	(Orania_palindan	((Attalea_speciosa	(Bactris_major	(Elaeis_guineensis	Elaeis_oleifera)))	((Reinhardtia_gracilis	Reinhardtia_simplex)	(Reinhardtia_paiewonskiana	Reinhardtia_latisecta))))))	Pelagodoxa_henryana)	((Oenocarpus_bataua	Oenocarpus_minor)	(Nypa_fruticans	Prestoea_acuminata)))	Dictyosperma_album)	Veitchia_spiralis)))	Kingia_australis);
((Reinhardtia_gracilis	(Reinhardtia_simplex	((Reinhardtia_paiewonskiana	Reinhardtia_latisecta)	(((((Pelagodoxa_henryana	(((Oenocarpus_bataua	Oenocarpus_minor)	(Nypa_fruticans	Prestoea_acuminata))	(Dictyosperma_album	(Veitchia_spiralis	((Orania_palindan	(Dypsis_decaryi	Heterospathe_cagayanensis))	(Hydriastele_microspadix	(Kentiopsis_piersoniorum	Burretiokentia_grandiflora)))))))	((Iriartea_deltoidea	Chamaedorea_seifrizii)	((Serenoa_repens	(Sabal_domingensis	Phoenix_dactylifera))	Pseudophoenix_vinifera)))	((Podococcus_barteri	((Manicaria_saccifera	Geonoma_undata)	Leopoldinia_pulchra))	(Roystonea_regia	Sclerosperma_profizianum)))	Calamus_caryotoides)	(Attalea_speciosa	(Bactris_major	(Elaeis_guineensis	Elaeis_oleifera)))))))	Kingia_australis);
((Oenocarpus_minor	(((Nypa_fruticans	Prestoea_acuminata)	((((Dypsis_decaryi	Heterospathe_cagayanensis)	(((Veitchia_spiralis	Hydriastele_microspadix)	Burretiokentia_grandiflora)	(Kentiopsis_piersoniorum	Dictyosperma_album)))	Pelagodoxa_henryana)	(((Iriartea_deltoidea	Chamaedorea_seifrizii)	((Serenoa_repens	(Sabal_domingensis	Phoenix_dactylifera))	Pseudophoenix_vinifera))	((((Orania_palindan	Podococcus_barteri)	(Sclerosperma_profizianum	((Manicaria_saccifera	Geonoma_undata)	Leopoldinia_pulchra)))	(Calamus_caryotoides	Roystonea_regia))	((Attalea_speciosa	(Bactris_major	(Elaeis_guineensis	Elaeis_oleifera)))	((Reinhardtia_gracilis	Reinhardtia_simplex)	(Reinhardtia_paiewonskiana	Reinhardtia_latisecta)))))))	Oenocarpus_bataua))	Kingia_australis);
((Oenocarpus_minor	(((Nypa_fruticans	Prestoea_acuminata)	((((Orania_palindan	Dypsis_decaryi)	(((Heterospathe_cagayanensis	Hydriastele_microspadix)	(Burretiokentia_grandiflora	Kentiopsis_piersoniorum))	Veitchia_spiralis))	Dictyosperma_album)	(Pelagodoxa_henryana	((Chamaedorea_seifrizii	((Serenoa_repens	(Sabal_domingensis	Phoenix_dactylifera))	Pseudophoenix_vinifera))	((((Sclerosperma_profizianum	((Manicaria_saccifera	Geonoma_undata)	Leopoldinia_pulchra))	((Iriartea_deltoidea	Roystonea_regia)	Calamus_caryotoides))	Podococcus_barteri)	((Attalea_speciosa	(Bactris_major	(Elaeis_guineensis	Elaeis_oleifera)))	((Reinhardtia_gracilis	Reinhardtia_simplex)	(Reinhardtia_paiewonskiana	Reinhardtia_latisecta))))))))	Oenocarpus_bataua))	Kingia_australis);
((Sclerosperma_profizianum	(((Leopoldinia_pulchra	(Manicaria_saccifera	Geonoma_undata))	(((((Reinhardtia_latisecta	Reinhardtia_paiewonskiana)	(Reinhardtia_gracilis	Reinhardtia_simplex))	(Attalea_speciosa	((Elaeis_oleifera	Elaeis_guineensis)	Bactris_major)))	((Pelagodoxa_henryana	((Dictyosperma_album	(((Orania_palindan	Veitchia_spiralis)	((Hydriastele_microspadix	Heterospathe_cagayanensis)	(Kentiopsis_piersoniorum	Burretiokentia_grandiflora)))	Dypsis_decaryi))	((Nypa_fruticans	Prestoea_acuminata)	(Oenocarpus_minor	Oenocarpus_bataua))))	((Iriartea_deltoidea	Chamaedorea_seifrizii)	(Pseudophoenix_vinifera	(Phoenix_dactylifera	((Calamus_caryotoides	Sabal_domingensis)	Serenoa_repens))))))	Podococcus_barteri))	Roystonea_regia))	Kingia_australis);
((Dictyosperma_album	((Veitchia_spiralis	(((Heterospathe_cagayanensis	(Dypsis_decaryi	Orania_palindan))	Hydriastele_microspadix)	(Kentiopsis_piersoniorum	Burretiokentia_grandiflora)))	((Prestoea_acuminata	((Oenocarpus_minor	Oenocarpus_bataua)	Nypa_fruticans))	((((Iriartea_deltoidea	Chamaedorea_seifrizii)	(Pseudophoenix_vinifera	((Phoenix_dactylifera	Sabal_domingensis)	Serenoa_repens)))	((((Leopoldinia_pulchra	(Manicaria_saccifera	Geonoma_undata))	Podococcus_barteri)	(Sclerosperma_profizianum	(Roystonea_regia	Calamus_caryotoides)))	(((Reinhardtia_latisecta	Reinhardtia_paiewonskiana)	(Reinhardtia_gracilis	Reinhardtia_simplex))	(Attalea_speciosa	((Elaeis_oleifera	Elaeis_guineensis)	Bactris_major)))))	Pelagodoxa_henryana))))	Kingia_australis);
((Manicaria_saccifera	((Geonoma_undata	(Orania_palindan	Podococcus_barteri))	(((Sclerosperma_profizianum	Roystonea_regia)	((((Reinhardtia_latisecta	Reinhardtia_paiewonskiana)	(Reinhardtia_gracilis	Reinhardtia_simplex))	(Attalea_speciosa	((Elaeis_oleifera	Elaeis_guineensis)	Bactris_major)))	(((Dypsis_decaryi	Pelagodoxa_henryana)	((Dictyosperma_album	(Veitchia_spiralis	((Heterospathe_cagayanensis	Hydriastele_microspadix)	(Kentiopsis_piersoniorum	Burretiokentia_grandiflora))))	((Nypa_fruticans	Prestoea_acuminata)	(Oenocarpus_minor	Oenocarpus_bataua))))	((Iriartea_deltoidea	Chamaedorea_seifrizii)	(Pseudophoenix_vinifera	(Calamus_caryotoides	((Phoenix_dactylifera	Sabal_domingensis)	Serenoa_repens)))))))	Leopoldinia_pulchra)))	Kingia_australis);
((Reinhardtia_gracilis	(Reinhardtia_simplex	(((Attalea_speciosa	((Elaeis_oleifera	Elaeis_guineensis)	Bactris_major))	((((Dypsis_decaryi	Pelagodoxa_henryana)	((Dictyosperma_album	(Orania_palindan	((Kentiopsis_piersoniorum	Burretiokentia_grandiflora)	((Hydriastele_microspadix	Veitchia_spiralis)	Heterospathe_cagayanensis))))	((Nypa_fruticans	Prestoea_acuminata)	(Oenocarpus_minor	Oenocarpus_bataua))))	(Podococcus_barteri	((Iriartea_deltoidea	Chamaedorea_seifrizii)	(Pseudophoenix_vinifera	((Phoenix_dactylifera	Sabal_domingensis)	Serenoa_repens)))))	((Leopoldinia_pulchra	(Manicaria_saccifera	Geonoma_undata))	(Sclerosperma_profizianum	(Calamus_caryotoides	Roystonea_regia)))))	(Reinhardtia_latisecta	Reinhardtia_paiewonskiana))))	Kingia_australis);
(((Reinhardtia_gracilis	Reinhardtia_simplex)	(((Iriartea_deltoidea	(Attalea_speciosa	((Elaeis_oleifera	Elaeis_guineensis)	Bactris_major)))	(((Pelagodoxa_henryana	(((Veitchia_spiralis	(Dictyosperma_album	(Kentiopsis_piersoniorum	Burretiokentia_grandiflora)))	(Hydriastele_microspadix	(Dypsis_decaryi	Heterospathe_cagayanensis)))	((Nypa_fruticans	Prestoea_acuminata)	(Oenocarpus_minor	Oenocarpus_bataua))))	(Pseudophoenix_vinifera	(((Calamus_caryotoides	(Sabal_domingensis	Serenoa_repens))	Phoenix_dactylifera)	Chamaedorea_seifrizii)))	((Orania_palindan	Podococcus_barteri)	((Leopoldinia_pulchra	(Manicaria_saccifera	Geonoma_undata))	(Sclerosperma_profizianum	Roystonea_regia)))))	(Reinhardtia_latisecta	Reinhardtia_paiewonskiana)))	Kingia_australis);
((Dictyosperma_album	((((Burretiokentia_grandiflora	Hydriastele_microspadix)	(Dypsis_decaryi	Heterospathe_cagayanensis))	(Kentiopsis_piersoniorum	Veitchia_spiralis))	(((Nypa_fruticans	Prestoea_acuminata)	(Oenocarpus_minor	Oenocarpus_bataua))	(((((Serenoa_repens	(Sabal_domingensis	Phoenix_dactylifera))	Pseudophoenix_vinifera)	(Iriartea_deltoidea	Chamaedorea_seifrizii))	(((Leopoldinia_pulchra	(Manicaria_saccifera	Geonoma_undata))	(Sclerosperma_profizianum	(Calamus_caryotoides	Roystonea_regia)))	(((Reinhardtia_latisecta	Reinhardtia_paiewonskiana)	(Reinhardtia_gracilis	Reinhardtia_simplex))	(Attalea_speciosa	((Elaeis_oleifera	Elaeis_guineensis)	Bactris_major)))))	((Orania_palindan	Podococcus_barteri)	Pelagodoxa_henryana)))))	Kingia_australis);
((Reinhardtia_gracilis	(Reinhardtia_simplex	(((Attalea_speciosa	((Elaeis_oleifera	Elaeis_guineensis)	Bactris_major))	(((Pelagodoxa_henryana	((Veitchia_spiralis	(((Dypsis_decaryi	Heterospathe_cagayanensis)	Hydriastele_microspadix)	(Dictyosperma_album	(Burretiokentia_grandiflora	Kentiopsis_piersoniorum))))	(Prestoea_acuminata	(Oenocarpus_minor	Oenocarpus_bataua))))	(((Phoenix_dactylifera	(Serenoa_repens	Sabal_domingensis))	Pseudophoenix_vinifera)	(Iriartea_deltoidea	Chamaedorea_seifrizii)))	(((Calamus_caryotoides	(Nypa_fruticans	Roystonea_regia))	Sclerosperma_profizianum)	((Orania_palindan	Podococcus_barteri)	(Leopoldinia_pulchra	(Manicaria_saccifera	Geonoma_undata))))))	(Reinhardtia_latisecta	Reinhardtia_paiewonskiana))))	Kingia_australis);
((Manicaria_saccifera	(Geonoma_undata	(((Roystonea_regia	(((((Reinhardtia_latisecta	Reinhardtia_paiewonskiana)	(Reinhardtia_gracilis	Reinhardtia_simplex))	(Attalea_speciosa	((Elaeis_oleifera	Elaeis_guineensis)	Bactris_major)))	((Pelagodoxa_henryana	(((Burretiokentia_grandiflora	((Kentiopsis_piersoniorum	Veitchia_spiralis)	((Dypsis_decaryi	Heterospathe_cagayanensis)	Hydriastele_microspadix)))	Dictyosperma_album)	((Nypa_fruticans	Prestoea_acuminata)	(Oenocarpus_minor	Oenocarpus_bataua))))	(((Calamus_caryotoides	Pseudophoenix_vinifera)	(Serenoa_repens	(Phoenix_dactylifera	Sabal_domingensis)))	(Iriartea_deltoidea	Chamaedorea_seifrizii))))	(Orania_palindan	Podococcus_barteri)))	Sclerosperma_profizianum)	Leopoldinia_pulchra)))	Kingia_australis);
(((Oenocarpus_minor	Oenocarpus_bataua)	((((((Leopoldinia_pulchra	(Calamus_caryotoides	Roystonea_regia))	(((Reinhardtia_latisecta	Reinhardtia_paiewonskiana)	(Reinhardtia_gracilis	Reinhardtia_simplex))	((Elaeis_oleifera	Elaeis_guineensis)	(Bactris_major	Attalea_speciosa))))	(Iriartea_deltoidea	(Manicaria_saccifera	Geonoma_undata)))	(((Pseudophoenix_vinifera	(Podococcus_barteri	(Serenoa_repens	(Phoenix_dactylifera	Sabal_domingensis))))	Chamaedorea_seifrizii)	(Pelagodoxa_henryana	Sclerosperma_profizianum)))	(Orania_palindan	(((Burretiokentia_grandiflora	((Kentiopsis_piersoniorum	(Dypsis_decaryi	Heterospathe_cagayanensis))	Hydriastele_microspadix))	Veitchia_spiralis)	Dictyosperma_album)))	(Nypa_fruticans	Prestoea_acuminata)))	Kingia_australis);
(((Geonoma_undata	Manicaria_saccifera)	((Sclerosperma_profizianum	(((Iriartea_deltoidea	Chamaedorea_seifrizii)	Roystonea_regia)	((Podococcus_barteri	Orania_palindan)	(((Pelagodoxa_henryana	((((Burretiokentia_grandiflora	Kentiopsis_piersoniorum)	((Dypsis_decaryi	Heterospathe_cagayanensis)	Veitchia_spiralis))	(Hydriastele_microspadix	Dictyosperma_album))	((Nypa_fruticans	Prestoea_acuminata)	(Oenocarpus_minor	Oenocarpus_bataua))))	(((Sabal_domingensis	Phoenix_dactylifera)	Serenoa_repens)	(Pseudophoenix_vinifera	Calamus_caryotoides)))	(((Reinhardtia_latisecta	Reinhardtia_paiewonskiana)	(Reinhardtia_gracilis	Reinhardtia_simplex))	(Attalea_speciosa	((Elaeis_oleifera	Elaeis_guineensis)	Bactris_major)))))))	Leopoldinia_pulchra))	Kingia_australis);
(((Iriartea_deltoidea	(Geonoma_undata	Manicaria_saccifera))	(((Sclerosperma_profizianum	(Calamus_caryotoides	Roystonea_regia))	((((Podococcus_barteri	Pelagodoxa_henryana)	(((Oenocarpus_bataua	(Oenocarpus_minor	Nypa_fruticans))	Prestoea_acuminata)	(Dictyosperma_album	(((((Kentiopsis_piersoniorum	Burretiokentia_grandiflora)	Veitchia_spiralis)	Heterospathe_cagayanensis)	Hydriastele_microspadix)	Dypsis_decaryi))))	((((Phoenix_dactylifera	(Orania_palindan	Sabal_domingensis))	Serenoa_repens)	Pseudophoenix_vinifera)	Chamaedorea_seifrizii))	(((Reinhardtia_gracilis	Reinhardtia_simplex)	(Reinhardtia_latisecta	Reinhardtia_paiewonskiana))	((Elaeis_guineensis	Elaeis_oleifera)	(Bactris_major	Attalea_speciosa)))))	Leopoldinia_pulchra))	Kingia_australis);
((Reinhardtia_gracilis	(Reinhardtia_simplex	((Reinhardtia_latisecta	Reinhardtia_paiewonskiana)	(((Elaeis_guineensis	Elaeis_oleifera)	(Bactris_major	Attalea_speciosa))	(((Leopoldinia_pulchra	(Manicaria_saccifera	((Orania_palindan	Podococcus_barteri)	Geonoma_undata)))	(Sclerosperma_profizianum	Roystonea_regia))	((Pelagodoxa_henryana	(((Oenocarpus_bataua	Oenocarpus_minor)	(Nypa_fruticans	Prestoea_acuminata))	((((Hydriastele_microspadix	Veitchia_spiralis)	(Dictyosperma_album	(Kentiopsis_piersoniorum	Burretiokentia_grandiflora)))	Heterospathe_cagayanensis)	Dypsis_decaryi)))	(((Calamus_caryotoides	((Phoenix_dactylifera	Sabal_domingensis)	Serenoa_repens))	Pseudophoenix_vinifera)	(Iriartea_deltoidea	Chamaedorea_seifrizii))))))))	Kingia_australis);
((((Oenocarpus_bataua	Oenocarpus_minor)	(Nypa_fruticans	Prestoea_acuminata))	((((((Phoenix_dactylifera	Sabal_domingensis)	Serenoa_repens)	Pseudophoenix_vinifera)	(Iriartea_deltoidea	Chamaedorea_seifrizii))	((((Reinhardtia_gracilis	Reinhardtia_simplex)	(Reinhardtia_latisecta	Reinhardtia_paiewonskiana))	(Attalea_speciosa	((Elaeis_guineensis	Elaeis_oleifera)	Bactris_major)))	((Calamus_caryotoides	(Leopoldinia_pulchra	Roystonea_regia))	((Manicaria_saccifera	((Orania_palindan	Podococcus_barteri)	Geonoma_undata))	Sclerosperma_profizianum))))	(Pelagodoxa_henryana	(((Dypsis_decaryi	((Heterospathe_cagayanensis	Hydriastele_microspadix)	(Veitchia_spiralis	Kentiopsis_piersoniorum)))	Burretiokentia_grandiflora)	Dictyosperma_album))))	Kingia_australis);
((Reinhardtia_gracilis	(Reinhardtia_simplex	((Reinhardtia_latisecta	Reinhardtia_paiewonskiana)	((Attalea_speciosa	((Elaeis_guineensis	Elaeis_oleifera)	Bactris_major))	((((Leopoldinia_pulchra	((Iriartea_deltoidea	Manicaria_saccifera)	((Orania_palindan	Podococcus_barteri)	Geonoma_undata)))	Sclerosperma_profizianum)	(Calamus_caryotoides	Roystonea_regia))	((Pelagodoxa_henryana	(((Oenocarpus_bataua	Oenocarpus_minor)	(Nypa_fruticans	Prestoea_acuminata))	((((Veitchia_spiralis	Dypsis_decaryi)	(Dictyosperma_album	(Kentiopsis_piersoniorum	Burretiokentia_grandiflora)))	Hydriastele_microspadix)	Heterospathe_cagayanensis)))	(((Phoenix_dactylifera	(Sabal_domingensis	Serenoa_repens))	Pseudophoenix_vinifera)	Chamaedorea_seifrizii)))))))	Kingia_australis);
((Dictyosperma_album	(((((Oenocarpus_bataua	Oenocarpus_minor)	(Nypa_fruticans	Prestoea_acuminata))	(((Chamaedorea_seifrizii	(Phoenix_dactylifera	Sabal_domingensis))	(Serenoa_repens	Pseudophoenix_vinifera))	((((Reinhardtia_gracilis	Reinhardtia_simplex)	(Reinhardtia_latisecta	Reinhardtia_paiewonskiana))	((Elaeis_guineensis	Elaeis_oleifera)	(Bactris_major	Attalea_speciosa)))	(((Leopoldinia_pulchra	((Iriartea_deltoidea	Manicaria_saccifera)	Geonoma_undata))	(Orania_palindan	Podococcus_barteri))	(Sclerosperma_profizianum	(Calamus_caryotoides	Roystonea_regia))))))	Pelagodoxa_henryana)	((((Kentiopsis_piersoniorum	Burretiokentia_grandiflora)	(Hydriastele_microspadix	Heterospathe_cagayanensis))	Veitchia_spiralis)	Dypsis_decaryi)))	Kingia_australis);
((Reinhardtia_gracilis	(Reinhardtia_simplex	((Reinhardtia_latisecta	Reinhardtia_paiewonskiana)	((Attalea_speciosa	((Elaeis_guineensis	Elaeis_oleifera)	Bactris_major))	(((Dypsis_decaryi	Pelagodoxa_henryana)	(((Oenocarpus_bataua	Oenocarpus_minor)	(Nypa_fruticans	Prestoea_acuminata))	((((Kentiopsis_piersoniorum	Burretiokentia_grandiflora)	(Hydriastele_microspadix	Heterospathe_cagayanensis))	Veitchia_spiralis)	Dictyosperma_album)))	(((((Iriartea_deltoidea	Manicaria_saccifera)	Geonoma_undata)	Podococcus_barteri)	Chamaedorea_seifrizii)	((Leopoldinia_pulchra	Roystonea_regia)	((Calamus_caryotoides	Sclerosperma_profizianum)	((((Orania_palindan	Phoenix_dactylifera)	Sabal_domingensis)	Serenoa_repens)	Pseudophoenix_vinifera)))))))))	Kingia_australis);
((Chamaedorea_seifrizii	(((((Calamus_caryotoides	Sabal_domingensis)	(Serenoa_repens	Phoenix_dactylifera))	Pseudophoenix_vinifera)	(((((Leopoldinia_pulchra	(Manicaria_saccifera	Geonoma_undata))	(Sclerosperma_profizianum	Roystonea_regia))	(Orania_palindan	Podococcus_barteri))	(((Reinhardtia_gracilis	Reinhardtia_simplex)	(Reinhardtia_latisecta	Reinhardtia_paiewonskiana))	(Attalea_speciosa	((Elaeis_guineensis	Elaeis_oleifera)	Bactris_major))))	(Pelagodoxa_henryana	(((Oenocarpus_bataua	Oenocarpus_minor)	(Nypa_fruticans	Prestoea_acuminata))	((Dypsis_decaryi	((Hydriastele_microspadix	Heterospathe_cagayanensis)	(Veitchia_spiralis	(Kentiopsis_piersoniorum	Burretiokentia_grandiflora))))	Dictyosperma_album)))))	Iriartea_deltoidea))	Kingia_australis);
((((Sclerosperma_profizianum	Manicaria_saccifera)	Geonoma_undata)	(Podococcus_barteri	(Roystonea_regia	((Leopoldinia_pulchra	(((Reinhardtia_gracilis	Reinhardtia_simplex)	(Reinhardtia_latisecta	Reinhardtia_paiewonskiana))	(Attalea_speciosa	((Elaeis_guineensis	Elaeis_oleifera)	Bactris_major))))	((Pelagodoxa_henryana	((((Orania_palindan	Dypsis_decaryi)	((Veitchia_spiralis	(Burretiokentia_grandiflora	Hydriastele_microspadix))	(Heterospathe_cagayanensis	Kentiopsis_piersoniorum)))	Dictyosperma_album)	((Oenocarpus_bataua	Oenocarpus_minor)	(Nypa_fruticans	Prestoea_acuminata))))	((Iriartea_deltoidea	Chamaedorea_seifrizii)	(((Serenoa_repens	(Phoenix_dactylifera	Sabal_domingensis))	Pseudophoenix_vinifera)	Calamus_caryotoides)))))))	Kingia_australis);
((Dictyosperma_album	((((Heterospathe_cagayanensis	Dypsis_decaryi)	Veitchia_spiralis)	(((((Oenocarpus_bataua	Oenocarpus_minor)	Nypa_fruticans)	Prestoea_acuminata)	(Hydriastele_microspadix	(((Iriartea_deltoidea	Chamaedorea_seifrizii)	((Phoenix_dactylifera	((Calamus_caryotoides	Sabal_domingensis)	Serenoa_repens))	Pseudophoenix_vinifera))	((((Leopoldinia_pulchra	(Manicaria_saccifera	Geonoma_undata))	Podococcus_barteri)	(Sclerosperma_profizianum	Roystonea_regia))	(((Reinhardtia_gracilis	Reinhardtia_simplex)	(Reinhardtia_latisecta	Reinhardtia_paiewonskiana))	(Orania_palindan	(Attalea_speciosa	((Elaeis_guineensis	Elaeis_oleifera)	Bactris_major))))))))	Pelagodoxa_henryana))	(Burretiokentia_grandiflora	Kentiopsis_piersoniorum)))	Kingia_australis);
((Dictyosperma_album	((((Hydriastele_microspadix	(Heterospathe_cagayanensis	Dypsis_decaryi))	Veitchia_spiralis)	(((((Iriartea_deltoidea	Chamaedorea_seifrizii)	((Phoenix_dactylifera	(Sabal_domingensis	Serenoa_repens))	Pseudophoenix_vinifera))	((((Calamus_caryotoides	Roystonea_regia)	Sclerosperma_profizianum)	((Leopoldinia_pulchra	(Manicaria_saccifera	(Orania_palindan	Geonoma_undata)))	Podococcus_barteri))	((((Reinhardtia_latisecta	Reinhardtia_paiewonskiana)	Reinhardtia_simplex)	Reinhardtia_gracilis)	(Attalea_speciosa	((Elaeis_guineensis	Elaeis_oleifera)	Bactris_major)))))	Pelagodoxa_henryana)	((Oenocarpus_bataua	Oenocarpus_minor)	(Nypa_fruticans	Prestoea_acuminata))))	(Burretiokentia_grandiflora	Kentiopsis_piersoniorum)))	Kingia_australis);
((Dictyosperma_album	((Dypsis_decaryi	((Burretiokentia_grandiflora	(Heterospathe_cagayanensis	Hydriastele_microspadix))	(Veitchia_spiralis	Kentiopsis_piersoniorum)))	(((((Attalea_speciosa	(Bactris_major	(Elaeis_guineensis	Elaeis_oleifera)))	((Reinhardtia_gracilis	Reinhardtia_simplex)	(Reinhardtia_latisecta	Reinhardtia_paiewonskiana)))	(((Calamus_caryotoides	Roystonea_regia)	((Leopoldinia_pulchra	(Orania_palindan	(Manicaria_saccifera	Geonoma_undata)))	Podococcus_barteri))	Sclerosperma_profizianum))	((((Sabal_domingensis	Phoenix_dactylifera)	Serenoa_repens)	Pseudophoenix_vinifera)	(Iriartea_deltoidea	Chamaedorea_seifrizii)))	(((Nypa_fruticans	Prestoea_acuminata)	(Oenocarpus_bataua	Oenocarpus_minor))	Pelagodoxa_henryana))))	Kingia_australis);
((Reinhardtia_simplex	((Reinhardtia_latisecta	Reinhardtia_paiewonskiana)	(Reinhardtia_gracilis	(((((((Nypa_fruticans	Prestoea_acuminata)	(Oenocarpus_bataua	Oenocarpus_minor))	Pelagodoxa_henryana)	(Dictyosperma_album	(Dypsis_decaryi	(((Kentiopsis_piersoniorum	Burretiokentia_grandiflora)	Heterospathe_cagayanensis)	(Hydriastele_microspadix	Veitchia_spiralis)))))	((Orania_palindan	Podococcus_barteri)	(Roystonea_regia	(Sclerosperma_profizianum	(Leopoldinia_pulchra	(Manicaria_saccifera	Geonoma_undata))))))	(((Calamus_caryotoides	((Sabal_domingensis	Phoenix_dactylifera)	Serenoa_repens))	Pseudophoenix_vinifera)	(Iriartea_deltoidea	Chamaedorea_seifrizii)))	(Attalea_speciosa	(Bactris_major	(Elaeis_guineensis	Elaeis_oleifera)))))))	Kingia_australis);
(((Reinhardtia_simplex	((Reinhardtia_latisecta	Reinhardtia_paiewonskiana)	((((Pelagodoxa_henryana	(((Nypa_fruticans	Prestoea_acuminata)	(Oenocarpus_bataua	Oenocarpus_minor))	((Dypsis_decaryi	(Kentiopsis_piersoniorum	(Heterospathe_cagayanensis	Hydriastele_microspadix)))	((Veitchia_spiralis	Burretiokentia_grandiflora)	Dictyosperma_album))))	((Leopoldinia_pulchra	(((Sclerosperma_profizianum	Manicaria_saccifera)	Roystonea_regia)	Geonoma_undata))	(Orania_palindan	Podococcus_barteri)))	(((Calamus_caryotoides	((Sabal_domingensis	Phoenix_dactylifera)	Serenoa_repens))	Pseudophoenix_vinifera)	(Iriartea_deltoidea	Chamaedorea_seifrizii)))	((Elaeis_guineensis	Elaeis_oleifera)	(Attalea_speciosa	Bactris_major)))))	Reinhardtia_gracilis)	Kingia_australis);
(((Reinhardtia_simplex	((Reinhardtia_latisecta	Reinhardtia_paiewonskiana)	(((((((Nypa_fruticans	Prestoea_acuminata)	(Oenocarpus_bataua	Oenocarpus_minor))	Pelagodoxa_henryana)	((Veitchia_spiralis	Dictyosperma_album)	((Kentiopsis_piersoniorum	(Dypsis_decaryi	(Heterospathe_cagayanensis	Hydriastele_microspadix)))	Burretiokentia_grandiflora)))	((Sclerosperma_profizianum	(Leopoldinia_pulchra	(Roystonea_regia	Calamus_caryotoides)))	(Manicaria_saccifera	((Orania_palindan	Podococcus_barteri)	Geonoma_undata))))	((((Sabal_domingensis	Phoenix_dactylifera)	Serenoa_repens)	Pseudophoenix_vinifera)	(Iriartea_deltoidea	Chamaedorea_seifrizii)))	(Attalea_speciosa	(Bactris_major	(Elaeis_guineensis	Elaeis_oleifera))))))	Reinhardtia_gracilis)	Kingia_australis);
(((Oenocarpus_bataua	Oenocarpus_minor)	((((Dypsis_decaryi	((Heterospathe_cagayanensis	Hydriastele_microspadix)	Kentiopsis_piersoniorum))	(Dictyosperma_album	(Veitchia_spiralis	Burretiokentia_grandiflora)))	((((Sclerosperma_profizianum	(Leopoldinia_pulchra	(Manicaria_saccifera	((Orania_palindan	Podococcus_barteri)	Geonoma_undata))))	((((Calamus_caryotoides	((Sabal_domingensis	Phoenix_dactylifera)	Serenoa_repens))	Pseudophoenix_vinifera)	(Iriartea_deltoidea	Chamaedorea_seifrizii))	((Attalea_speciosa	(Bactris_major	(Elaeis_guineensis	Elaeis_oleifera)))	((Reinhardtia_gracilis	Reinhardtia_simplex)	(Reinhardtia_latisecta	Reinhardtia_paiewonskiana)))))	Roystonea_regia)	Pelagodoxa_henryana))	(Nypa_fruticans	Prestoea_acuminata)))	Kingia_australis);
((Podococcus_barteri	((Phoenix_dactylifera	(Serenoa_repens	Sabal_domingensis))	((Pseudophoenix_vinifera	(Iriartea_deltoidea	Chamaedorea_seifrizii))	((((Attalea_speciosa	(Bactris_major	(Elaeis_guineensis	Elaeis_oleifera)))	((Reinhardtia_gracilis	Reinhardtia_simplex)	(Reinhardtia_latisecta	Reinhardtia_paiewonskiana)))	((Calamus_caryotoides	Roystonea_regia)	((Leopoldinia_pulchra	((Orania_palindan	Manicaria_saccifera)	Geonoma_undata))	Sclerosperma_profizianum)))	(Pelagodoxa_henryana	(((Nypa_fruticans	Prestoea_acuminata)	(Oenocarpus_bataua	Oenocarpus_minor))	(((Dypsis_decaryi	Heterospathe_cagayanensis)	Hydriastele_microspadix)	((Dictyosperma_album	(Kentiopsis_piersoniorum	Burretiokentia_grandiflora))	Veitchia_spiralis))))))))	Kingia_australis);
((Reinhardtia_gracilis	(Reinhardtia_simplex	((Reinhardtia_latisecta	Reinhardtia_paiewonskiana)	((((Orania_palindan	Podococcus_barteri)	((Leopoldinia_pulchra	(Manicaria_saccifera	(Geonoma_undata	Iriartea_deltoidea)))	(Sclerosperma_profizianum	Roystonea_regia)))	((Pelagodoxa_henryana	(((Veitchia_spiralis	(((Dypsis_decaryi	Heterospathe_cagayanensis)	(Burretiokentia_grandiflora	Hydriastele_microspadix))	Kentiopsis_piersoniorum))	(Calamus_caryotoides	Dictyosperma_album))	((Nypa_fruticans	Prestoea_acuminata)	(Oenocarpus_bataua	Oenocarpus_minor))))	((Pseudophoenix_vinifera	(Sabal_domingensis	(Phoenix_dactylifera	Serenoa_repens)))	Chamaedorea_seifrizii)))	(Attalea_speciosa	(Bactris_major	(Elaeis_guineensis	Elaeis_oleifera)))))))	Kingia_australis);
((Reinhardtia_gracilis	(Reinhardtia_simplex	((Reinhardtia_latisecta	Reinhardtia_paiewonskiana)	((((Podococcus_barteri	(Leopoldinia_pulchra	(Manicaria_saccifera	Geonoma_undata)))	(Sclerosperma_profizianum	Roystonea_regia))	((Pelagodoxa_henryana	(((Veitchia_spiralis	((Hydriastele_microspadix	(Dypsis_decaryi	Heterospathe_cagayanensis))	(Kentiopsis_piersoniorum	Burretiokentia_grandiflora)))	Dictyosperma_album)	((Nypa_fruticans	Prestoea_acuminata)	(Oenocarpus_bataua	Oenocarpus_minor))))	((((Serenoa_repens	((Orania_palindan	Sabal_domingensis)	Phoenix_dactylifera))	Calamus_caryotoides)	Pseudophoenix_vinifera)	(Iriartea_deltoidea	Chamaedorea_seifrizii))))	(Attalea_speciosa	(Bactris_major	(Elaeis_guineensis	Elaeis_oleifera)))))))	Kingia_australis);
((Reinhardtia_gracilis	(Reinhardtia_simplex	((Reinhardtia_latisecta	Reinhardtia_paiewonskiana)	(((Orania_palindan	((Podococcus_barteri	(Leopoldinia_pulchra	(Manicaria_saccifera	Geonoma_undata)))	(Sclerosperma_profizianum	(Calamus_caryotoides	Roystonea_regia))))	(((((Nypa_fruticans	Prestoea_acuminata)	(Oenocarpus_bataua	Oenocarpus_minor))	(Dypsis_decaryi	Pelagodoxa_henryana))	(Heterospathe_cagayanensis	((Dictyosperma_album	(Kentiopsis_piersoniorum	Burretiokentia_grandiflora))	(Veitchia_spiralis	Hydriastele_microspadix))))	((((Sabal_domingensis	Serenoa_repens)	Phoenix_dactylifera)	Pseudophoenix_vinifera)	(Iriartea_deltoidea	Chamaedorea_seifrizii))))	(Attalea_speciosa	(Bactris_major	(Elaeis_guineensis	Elaeis_oleifera)))))))	Kingia_australis);
((Reinhardtia_gracilis	(Reinhardtia_simplex	((Reinhardtia_latisecta	Reinhardtia_paiewonskiana)	((((Calamus_caryotoides	Orania_palindan)	(((Leopoldinia_pulchra	(Manicaria_saccifera	Geonoma_undata))	(Sclerosperma_profizianum	Roystonea_regia))	(((Dictyosperma_album	(((Dypsis_decaryi	Heterospathe_cagayanensis)	(Veitchia_spiralis	Hydriastele_microspadix))	(Kentiopsis_piersoniorum	Burretiokentia_grandiflora)))	(Pelagodoxa_henryana	((Nypa_fruticans	Prestoea_acuminata)	(Oenocarpus_bataua	Oenocarpus_minor))))	(((Serenoa_repens	(Phoenix_dactylifera	Sabal_domingensis))	Pseudophoenix_vinifera)	(Iriartea_deltoidea	Chamaedorea_seifrizii)))))	Podococcus_barteri)	(Attalea_speciosa	(Bactris_major	(Elaeis_guineensis	Elaeis_oleifera)))))))	Kingia_australis);
((Iriartea_deltoidea	(Chamaedorea_seifrizii	((((Orania_palindan	Podococcus_barteri)	Pseudophoenix_vinifera)	(Serenoa_repens	(Sabal_domingensis	Phoenix_dactylifera)))	(((Pelagodoxa_henryana	(Dictyosperma_album	(Dypsis_decaryi	(((Burretiokentia_grandiflora	Hydriastele_microspadix)	Veitchia_spiralis)	(Kentiopsis_piersoniorum	Heterospathe_cagayanensis)))))	((Nypa_fruticans	Prestoea_acuminata)	(Oenocarpus_minor	Oenocarpus_bataua)))	((((Reinhardtia_gracilis	Reinhardtia_simplex)	(Reinhardtia_paiewonskiana	Reinhardtia_latisecta))	(Attalea_speciosa	((Elaeis_oleifera	Elaeis_guineensis)	Bactris_major)))	((Roystonea_regia	Calamus_caryotoides)	(Sclerosperma_profizianum	((Geonoma_undata	Manicaria_saccifera)	Leopoldinia_pulchra))))))))	Kingia_australis);
((Reinhardtia_gracilis	(Reinhardtia_simplex	((Reinhardtia_paiewonskiana	Reinhardtia_latisecta)	((Attalea_speciosa	((Elaeis_oleifera	Elaeis_guineensis)	Bactris_major))	((Roystonea_regia	(Sclerosperma_profizianum	(Podococcus_barteri	(((Orania_palindan	Geonoma_undata)	Manicaria_saccifera)	Leopoldinia_pulchra))))	(((Iriartea_deltoidea	Chamaedorea_seifrizii)	(Pseudophoenix_vinifera	(Phoenix_dactylifera	((Calamus_caryotoides	Serenoa_repens)	Sabal_domingensis))))	((Pelagodoxa_henryana	((Nypa_fruticans	Prestoea_acuminata)	(Oenocarpus_minor	Oenocarpus_bataua)))	(((Veitchia_spiralis	(Dictyosperma_album	(Burretiokentia_grandiflora	Kentiopsis_piersoniorum)))	Hydriastele_microspadix)	(Heterospathe_cagayanensis	Dypsis_decaryi)))))))))	Kingia_australis);
((Reinhardtia_gracilis	(Reinhardtia_simplex	((Reinhardtia_paiewonskiana	Reinhardtia_latisecta)	((Attalea_speciosa	((Elaeis_oleifera	Elaeis_guineensis)	Bactris_major))	(((Roystonea_regia	Sclerosperma_profizianum)	(Podococcus_barteri	(Iriartea_deltoidea	(((Orania_palindan	Geonoma_undata)	Manicaria_saccifera)	Leopoldinia_pulchra))))	((Chamaedorea_seifrizii	((Phoenix_dactylifera	(Serenoa_repens	Sabal_domingensis))	(Calamus_caryotoides	Pseudophoenix_vinifera)))	(Pelagodoxa_henryana	(((Nypa_fruticans	Prestoea_acuminata)	(Oenocarpus_minor	Oenocarpus_bataua))	((((Veitchia_spiralis	(Burretiokentia_grandiflora	Kentiopsis_piersoniorum))	(Heterospathe_cagayanensis	Hydriastele_microspadix))	Dypsis_decaryi)	Dictyosperma_album)))))))))	Kingia_australis);
((Reinhardtia_gracilis	(Reinhardtia_simplex	((Reinhardtia_paiewonskiana	Reinhardtia_latisecta)	((Attalea_speciosa	((Elaeis_oleifera	Elaeis_guineensis)	Bactris_major))	(((Roystonea_regia	Podococcus_barteri)	(Sclerosperma_profizianum	(((Orania_palindan	Geonoma_undata)	Manicaria_saccifera)	Leopoldinia_pulchra)))	(((Phoenix_dactylifera	(Serenoa_repens	Pseudophoenix_vinifera))	((Iriartea_deltoidea	Chamaedorea_seifrizii)	(Calamus_caryotoides	Sabal_domingensis)))	(Pelagodoxa_henryana	(((Nypa_fruticans	Prestoea_acuminata)	(Oenocarpus_minor	Oenocarpus_bataua))	((((Burretiokentia_grandiflora	Kentiopsis_piersoniorum)	((Dypsis_decaryi	Heterospathe_cagayanensis)	Hydriastele_microspadix))	Veitchia_spiralis)	Dictyosperma_album)))))))))	Kingia_australis);
((Reinhardtia_gracilis	(Reinhardtia_simplex	((Reinhardtia_paiewonskiana	Reinhardtia_latisecta)	((Attalea_speciosa	((Elaeis_oleifera	Elaeis_guineensis)	Bactris_major))	(((Leopoldinia_pulchra	(Calamus_caryotoides	Roystonea_regia))	(Sclerosperma_profizianum	((Podococcus_barteri	Orania_palindan)	(Geonoma_undata	Manicaria_saccifera))))	((((Sabal_domingensis	Phoenix_dactylifera)	(Serenoa_repens	Pseudophoenix_vinifera))	(Iriartea_deltoidea	Chamaedorea_seifrizii))	(Pelagodoxa_henryana	(((Nypa_fruticans	Prestoea_acuminata)	(Oenocarpus_minor	Oenocarpus_bataua))	(((((Heterospathe_cagayanensis	Hydriastele_microspadix)	(Kentiopsis_piersoniorum	Burretiokentia_grandiflora))	Veitchia_spiralis)	Dypsis_decaryi)	Dictyosperma_album)))))))))	Kingia_australis);
((Podococcus_barteri	(((Calamus_caryotoides	(Sabal_domingensis	Phoenix_dactylifera))	(Serenoa_repens	Pseudophoenix_vinifera))	((Iriartea_deltoidea	Chamaedorea_seifrizii)	((Pelagodoxa_henryana	(((Nypa_fruticans	Prestoea_acuminata)	(Oenocarpus_minor	Oenocarpus_bataua))	(((Veitchia_spiralis	Hydriastele_microspadix)	((Heterospathe_cagayanensis	Dypsis_decaryi)	(Burretiokentia_grandiflora	Kentiopsis_piersoniorum)))	Dictyosperma_album)))	((((Reinhardtia_gracilis	Reinhardtia_simplex)	(Reinhardtia_paiewonskiana	Reinhardtia_latisecta))	(Attalea_speciosa	((Elaeis_oleifera	Elaeis_guineensis)	Bactris_major)))	((Roystonea_regia	(Sclerosperma_profizianum	(Leopoldinia_pulchra	(Geonoma_undata	Manicaria_saccifera))))	Orania_palindan))))))	Kingia_australis);
((Reinhardtia_paiewonskiana	(Reinhardtia_latisecta	(((Attalea_speciosa	((Elaeis_oleifera	Elaeis_guineensis)	Bactris_major))	(((Sclerosperma_profizianum	(Leopoldinia_pulchra	(Geonoma_undata	Manicaria_saccifera)))	(Calamus_caryotoides	Roystonea_regia))	((Pelagodoxa_henryana	(((Nypa_fruticans	Prestoea_acuminata)	(Oenocarpus_minor	Oenocarpus_bataua))	((Kentiopsis_piersoniorum	(Hydriastele_microspadix	(Heterospathe_cagayanensis	Dypsis_decaryi)))	((Burretiokentia_grandiflora	Veitchia_spiralis)	Dictyosperma_album))))	(((Serenoa_repens	(Sabal_domingensis	Phoenix_dactylifera))	Pseudophoenix_vinifera)	((Iriartea_deltoidea	Chamaedorea_seifrizii)	(Orania_palindan	Podococcus_barteri))))))	(Reinhardtia_gracilis	Reinhardtia_simplex))))	Kingia_australis);
((Reinhardtia_gracilis	(Reinhardtia_simplex	((Reinhardtia_paiewonskiana	Reinhardtia_latisecta)	(((Elaeis_oleifera	Elaeis_guineensis)	(Bactris_major	Attalea_speciosa))	(((Orania_palindan	Podococcus_barteri)	(((Calamus_caryotoides	Roystonea_regia)	(Leopoldinia_pulchra	(Geonoma_undata	Manicaria_saccifera)))	Sclerosperma_profizianum))	((Pelagodoxa_henryana	(((Nypa_fruticans	Prestoea_acuminata)	(Oenocarpus_minor	Oenocarpus_bataua))	(Dictyosperma_album	(Dypsis_decaryi	(((Veitchia_spiralis	(Hydriastele_microspadix	Burretiokentia_grandiflora))	Heterospathe_cagayanensis)	Kentiopsis_piersoniorum)))))	(((Serenoa_repens	(Sabal_domingensis	Phoenix_dactylifera))	Pseudophoenix_vinifera)	(Iriartea_deltoidea	Chamaedorea_seifrizii))))))))	Kingia_australis);
((Reinhardtia_gracilis	(Reinhardtia_simplex	((Reinhardtia_paiewonskiana	Reinhardtia_latisecta)	((Attalea_speciosa	((Elaeis_oleifera	Elaeis_guineensis)	Bactris_major))	(((Leopoldinia_pulchra	(Roystonea_regia	Calamus_caryotoides))	(((Orania_palindan	Podococcus_barteri)	(Geonoma_undata	Manicaria_saccifera))	Sclerosperma_profizianum))	(((Pelagodoxa_henryana	((Nypa_fruticans	Prestoea_acuminata)	(Oenocarpus_minor	Oenocarpus_bataua)))	((Dypsis_decaryi	Heterospathe_cagayanensis)	((Veitchia_spiralis	(Kentiopsis_piersoniorum	(Burretiokentia_grandiflora	Dictyosperma_album)))	Hydriastele_microspadix)))	(((Serenoa_repens	(Sabal_domingensis	Phoenix_dactylifera))	Pseudophoenix_vinifera)	(Iriartea_deltoidea	Chamaedorea_seifrizii))))))))	Kingia_australis);
((Oenocarpus_bataua	(((((Dypsis_decaryi	Heterospathe_cagayanensis)	((Hydriastele_microspadix	Veitchia_spiralis)	(Dictyosperma_album	(Kentiopsis_piersoniorum	Burretiokentia_grandiflora))))	(Pelagodoxa_henryana	((((Serenoa_repens	(Sabal_domingensis	Phoenix_dactylifera))	Pseudophoenix_vinifera)	Chamaedorea_seifrizii)	(Iriartea_deltoidea	((((Reinhardtia_gracilis	Reinhardtia_simplex)	(Reinhardtia_paiewonskiana	Reinhardtia_latisecta))	(Attalea_speciosa	((Elaeis_oleifera	Elaeis_guineensis)	Bactris_major)))	(((Orania_palindan	Podococcus_barteri)	(Leopoldinia_pulchra	(Geonoma_undata	Manicaria_saccifera)))	(Sclerosperma_profizianum	(Roystonea_regia	Calamus_caryotoides))))))))	(Nypa_fruticans	Prestoea_acuminata))	Oenocarpus_minor))	Kingia_australis);
((Reinhardtia_gracilis	(((((((((Nypa_fruticans	Prestoea_acuminata)	(Oenocarpus_bataua	Oenocarpus_minor))	((((Burretiokentia_grandiflora	Kentiopsis_piersoniorum)	(Hydriastele_microspadix	(Dypsis_decaryi	Heterospathe_cagayanensis)))	Veitchia_spiralis)	Dictyosperma_album))	((Orania_palindan	Podococcus_barteri)	Pelagodoxa_henryana))	((((Sabal_domingensis	Phoenix_dactylifera)	Serenoa_repens)	Pseudophoenix_vinifera)	(Iriartea_deltoidea	Chamaedorea_seifrizii)))	((Sclerosperma_profizianum	(Geonoma_undata	Manicaria_saccifera))	(Leopoldinia_pulchra	(Calamus_caryotoides	Roystonea_regia))))	(Attalea_speciosa	((Elaeis_guineensis	Elaeis_oleifera)	Bactris_major)))	(Reinhardtia_latisecta	Reinhardtia_paiewonskiana))	Reinhardtia_simplex))	Kingia_australis);
((Dictyosperma_album	((((Pelagodoxa_henryana	(((Leopoldinia_pulchra	(Geonoma_undata	Manicaria_saccifera))	(((Podococcus_barteri	(Sclerosperma_profizianum	(Calamus_caryotoides	(((Sabal_domingensis	Phoenix_dactylifera)	Serenoa_repens)	Pseudophoenix_vinifera))))	(Iriartea_deltoidea	Chamaedorea_seifrizii))	((Attalea_speciosa	((Elaeis_guineensis	Elaeis_oleifera)	Bactris_major))	((Reinhardtia_latisecta	Reinhardtia_paiewonskiana)	Reinhardtia_simplex))))	(Reinhardtia_gracilis	Roystonea_regia)))	((Nypa_fruticans	Prestoea_acuminata)	(Oenocarpus_bataua	(Orania_palindan	Oenocarpus_minor))))	Burretiokentia_grandiflora)	((Kentiopsis_piersoniorum	(Hydriastele_microspadix	(Dypsis_decaryi	Heterospathe_cagayanensis)))	Veitchia_spiralis)))	Kingia_australis);
((Dictyosperma_album	((((Pelagodoxa_henryana	(((((Sabal_domingensis	Phoenix_dactylifera)	Serenoa_repens)	Pseudophoenix_vinifera)	(Iriartea_deltoidea	Chamaedorea_seifrizii))	((Calamus_caryotoides	(((Reinhardtia_latisecta	Reinhardtia_paiewonskiana)	(Reinhardtia_gracilis	Reinhardtia_simplex))	(Attalea_speciosa	((Elaeis_guineensis	Elaeis_oleifera)	Bactris_major))))	((Leopoldinia_pulchra	(Geonoma_undata	Manicaria_saccifera))	(Sclerosperma_profizianum	Roystonea_regia)))))	((Nypa_fruticans	Prestoea_acuminata)	(Oenocarpus_bataua	Oenocarpus_minor)))	(((Burretiokentia_grandiflora	Kentiopsis_piersoniorum)	(Hydriastele_microspadix	((Orania_palindan	Dypsis_decaryi)	Heterospathe_cagayanensis)))	Veitchia_spiralis))	Podococcus_barteri))	Kingia_australis);
((((((Dictyosperma_album	((Hydriastele_microspadix	Veitchia_spiralis)	((Burretiokentia_grandiflora	Kentiopsis_piersoniorum)	(Dypsis_decaryi	Heterospathe_cagayanensis))))	(Pelagodoxa_henryana	(((((Sabal_domingensis	Phoenix_dactylifera)	Serenoa_repens)	Pseudophoenix_vinifera)	(Iriartea_deltoidea	Chamaedorea_seifrizii))	((((Reinhardtia_latisecta	Reinhardtia_paiewonskiana)	(Reinhardtia_gracilis	Reinhardtia_simplex))	(Attalea_speciosa	((Elaeis_guineensis	Elaeis_oleifera)	Bactris_major)))	(((Orania_palindan	Podococcus_barteri)	(Leopoldinia_pulchra	(Geonoma_undata	Manicaria_saccifera)))	(Sclerosperma_profizianum	(Calamus_caryotoides	Roystonea_regia)))))))	(Nypa_fruticans	Prestoea_acuminata))	Oenocarpus_bataua)	Oenocarpus_minor)	Kingia_australis);
((Podococcus_barteri	((((Leopoldinia_pulchra	(Geonoma_undata	Manicaria_saccifera))	(Sclerosperma_profizianum	Roystonea_regia))	((((((Nypa_fruticans	Prestoea_acuminata)	(Oenocarpus_bataua	Oenocarpus_minor))	(Dictyosperma_album	(((Heterospathe_cagayanensis	(Burretiokentia_grandiflora	Kentiopsis_piersoniorum))	(Hydriastele_microspadix	Veitchia_spiralis))	Dypsis_decaryi)))	Pelagodoxa_henryana)	((((Sabal_domingensis	Phoenix_dactylifera)	Serenoa_repens)	(Pseudophoenix_vinifera	Calamus_caryotoides))	(Iriartea_deltoidea	Chamaedorea_seifrizii)))	(((Reinhardtia_latisecta	Reinhardtia_paiewonskiana)	(Reinhardtia_gracilis	Reinhardtia_simplex))	(Attalea_speciosa	((Elaeis_guineensis	Elaeis_oleifera)	Bactris_major)))))	Orania_palindan))	Kingia_australis);
(((Oenocarpus_bataua	Oenocarpus_minor)	((((Kentiopsis_piersoniorum	(Hydriastele_microspadix	(Heterospathe_cagayanensis	(Orania_palindan	Dypsis_decaryi))))	((Burretiokentia_grandiflora	Veitchia_spiralis)	Dictyosperma_album))	(Pelagodoxa_henryana	(((Calamus_caryotoides	(((Sabal_domingensis	Phoenix_dactylifera)	Serenoa_repens)	Pseudophoenix_vinifera))	(Iriartea_deltoidea	Chamaedorea_seifrizii))	((((Podococcus_barteri	Geonoma_undata)	Manicaria_saccifera)	(Sclerosperma_profizianum	Roystonea_regia))	(Leopoldinia_pulchra	(((Reinhardtia_latisecta	Reinhardtia_paiewonskiana)	(Reinhardtia_gracilis	Reinhardtia_simplex))	(Attalea_speciosa	((Elaeis_guineensis	Elaeis_oleifera)	Bactris_major))))))))	(Nypa_fruticans	Prestoea_acuminata)))	Kingia_australis);
((Reinhardtia_gracilis	(Reinhardtia_simplex	(((Attalea_speciosa	((Elaeis_guineensis	Elaeis_oleifera)	Bactris_major))	(((((((Nypa_fruticans	Prestoea_acuminata)	(Oenocarpus_bataua	Oenocarpus_minor))	((Heterospathe_cagayanensis	Dypsis_decaryi)	(((Kentiopsis_piersoniorum	Burretiokentia_grandiflora)	Veitchia_spiralis)	(Hydriastele_microspadix	Dictyosperma_album))))	Pelagodoxa_henryana)	((Sclerosperma_profizianum	((Sabal_domingensis	Phoenix_dactylifera)	((Calamus_caryotoides	Serenoa_repens)	Pseudophoenix_vinifera)))	((Orania_palindan	Podococcus_barteri)	(Iriartea_deltoidea	Chamaedorea_seifrizii))))	(Leopoldinia_pulchra	(Geonoma_undata	Manicaria_saccifera)))	Roystonea_regia))	(Reinhardtia_latisecta	Reinhardtia_paiewonskiana))))	Kingia_australis);
((Reinhardtia_gracilis	(Reinhardtia_simplex	(((Attalea_speciosa	((Elaeis_guineensis	Elaeis_oleifera)	Bactris_major))	(((((Veitchia_spiralis	((Hydriastele_microspadix	(Heterospathe_cagayanensis	Dypsis_decaryi))	(Dictyosperma_album	(Kentiopsis_piersoniorum	Burretiokentia_grandiflora))))	((Nypa_fruticans	Prestoea_acuminata)	(Oenocarpus_bataua	Oenocarpus_minor)))	Pelagodoxa_henryana)	(((Chamaedorea_seifrizii	Iriartea_deltoidea)	Orania_palindan)	((((Podococcus_barteri	Geonoma_undata)	Manicaria_saccifera)	Sclerosperma_profizianum)	((Calamus_caryotoides	Roystonea_regia)	Leopoldinia_pulchra))))	((Serenoa_repens	(Sabal_domingensis	Phoenix_dactylifera))	Pseudophoenix_vinifera)))	(Reinhardtia_latisecta	Reinhardtia_paiewonskiana))))	Kingia_australis);
((((Oenocarpus_bataua	Oenocarpus_minor)	(((Pelagodoxa_henryana	(((Chamaedorea_seifrizii	Iriartea_deltoidea)	((Calamus_caryotoides	(Serenoa_repens	(Sabal_domingensis	Phoenix_dactylifera)))	Pseudophoenix_vinifera))	((((Reinhardtia_latisecta	Reinhardtia_paiewonskiana)	(Reinhardtia_gracilis	Reinhardtia_simplex))	(Attalea_speciosa	((Elaeis_guineensis	Elaeis_oleifera)	Bactris_major)))	(((Leopoldinia_pulchra	(((Orania_palindan	Podococcus_barteri)	Geonoma_undata)	Manicaria_saccifera))	Sclerosperma_profizianum)	Roystonea_regia))))	(((Veitchia_spiralis	((Hydriastele_microspadix	Heterospathe_cagayanensis)	(Kentiopsis_piersoniorum	Burretiokentia_grandiflora)))	Dypsis_decaryi)	Dictyosperma_album))	Prestoea_acuminata))	Nypa_fruticans)	Kingia_australis);
((((Veitchia_spiralis	((Hydriastele_microspadix	(Kentiopsis_piersoniorum	Burretiokentia_grandiflora))	Heterospathe_cagayanensis))	Dictyosperma_album)	(((Nypa_fruticans	Prestoea_acuminata)	(Oenocarpus_bataua	Oenocarpus_minor))	((((Chamaedorea_seifrizii	Iriartea_deltoidea)	((Serenoa_repens	(Sabal_domingensis	Phoenix_dactylifera))	Pseudophoenix_vinifera))	((((Reinhardtia_latisecta	Reinhardtia_paiewonskiana)	(Reinhardtia_gracilis	Reinhardtia_simplex))	(Attalea_speciosa	((Elaeis_guineensis	Elaeis_oleifera)	Bactris_major)))	((((Podococcus_barteri	(Geonoma_undata	Orania_palindan))	Manicaria_saccifera)	Sclerosperma_profizianum)	(Calamus_caryotoides	(Leopoldinia_pulchra	Roystonea_regia)))))	(Dypsis_decaryi	Pelagodoxa_henryana))))	Kingia_australis);
((Podococcus_barteri	((((Roystonea_regia	((Attalea_speciosa	((Elaeis_guineensis	Elaeis_oleifera)	Bactris_major))	((Reinhardtia_simplex	Reinhardtia_gracilis)	(Reinhardtia_latisecta	Reinhardtia_paiewonskiana))))	(((Calamus_caryotoides	(Chamaedorea_seifrizii	((Serenoa_repens	(Sabal_domingensis	Phoenix_dactylifera))	Pseudophoenix_vinifera)))	((((Burretiokentia_grandiflora	Kentiopsis_piersoniorum)	Dictyosperma_album)	((Heterospathe_cagayanensis	Dypsis_decaryi)	(Veitchia_spiralis	Hydriastele_microspadix)))	((Oenocarpus_minor	(Nypa_fruticans	Oenocarpus_bataua))	Prestoea_acuminata)))	(Leopoldinia_pulchra	(Geonoma_undata	(Iriartea_deltoidea	Manicaria_saccifera)))))	(Pelagodoxa_henryana	Sclerosperma_profizianum))	Orania_palindan))	Kingia_australis);
(((Reinhardtia_simplex	Reinhardtia_gracilis)	((Reinhardtia_latisecta	Reinhardtia_paiewonskiana)	((((((Leopoldinia_pulchra	(Geonoma_undata	(Iriartea_deltoidea	Manicaria_saccifera)))	Sclerosperma_profizianum)	(Calamus_caryotoides	Roystonea_regia))	((Chamaedorea_seifrizii	((Serenoa_repens	(Sabal_domingensis	Phoenix_dactylifera))	Pseudophoenix_vinifera))	((Pelagodoxa_henryana	(((Veitchia_spiralis	((Burretiokentia_grandiflora	Kentiopsis_piersoniorum)	Dictyosperma_album))	(Heterospathe_cagayanensis	Hydriastele_microspadix))	((Oenocarpus_minor	Oenocarpus_bataua)	(Nypa_fruticans	Prestoea_acuminata))))	Dypsis_decaryi)))	(Orania_palindan	Podococcus_barteri))	(Attalea_speciosa	((Elaeis_guineensis	Elaeis_oleifera)	Bactris_major)))))	Kingia_australis);
((Manicaria_saccifera	((((Sclerosperma_profizianum	(Roystonea_regia	((((Iriartea_deltoidea	Chamaedorea_seifrizii)	(Calamus_caryotoides	((Serenoa_repens	(Sabal_domingensis	Phoenix_dactylifera))	Pseudophoenix_vinifera)))	(Pelagodoxa_henryana	(((Dypsis_decaryi	Heterospathe_cagayanensis)	(Hydriastele_microspadix	(Veitchia_spiralis	((Burretiokentia_grandiflora	Kentiopsis_piersoniorum)	Dictyosperma_album))))	((Oenocarpus_minor	Oenocarpus_bataua)	(Nypa_fruticans	Prestoea_acuminata)))))	((Attalea_speciosa	((Elaeis_guineensis	Elaeis_oleifera)	Bactris_major))	((Reinhardtia_simplex	Reinhardtia_gracilis)	(Reinhardtia_latisecta	Reinhardtia_paiewonskiana))))))	Podococcus_barteri)	Leopoldinia_pulchra)	(Orania_palindan	Geonoma_undata)))	Kingia_australis);
((Podococcus_barteri	((Geonoma_undata	((Sclerosperma_profizianum	((Leopoldinia_pulchra	(Roystonea_regia	Calamus_caryotoides))	((((Iriartea_deltoidea	Chamaedorea_seifrizii)	((Phoenix_dactylifera	(Serenoa_repens	Sabal_domingensis))	Pseudophoenix_vinifera))	((((Oenocarpus_minor	Oenocarpus_bataua)	(Nypa_fruticans	Prestoea_acuminata))	Pelagodoxa_henryana)	((Hydriastele_microspadix	(Heterospathe_cagayanensis	Dypsis_decaryi))	(Veitchia_spiralis	((Burretiokentia_grandiflora	Kentiopsis_piersoniorum)	Dictyosperma_album)))))	((Attalea_speciosa	((Elaeis_guineensis	Elaeis_oleifera)	Bactris_major))	((Reinhardtia_simplex	Reinhardtia_gracilis)	(Reinhardtia_latisecta	Reinhardtia_paiewonskiana))))))	Manicaria_saccifera))	Orania_palindan))	Kingia_australis);
(((Oenocarpus_minor	Oenocarpus_bataua)	((Nypa_fruticans	Prestoea_acuminata)	(Pelagodoxa_henryana	(((Hydriastele_microspadix	(Heterospathe_cagayanensis	Dypsis_decaryi))	(Veitchia_spiralis	((Burretiokentia_grandiflora	Kentiopsis_piersoniorum)	Dictyosperma_album)))	((((Attalea_speciosa	((Elaeis_guineensis	Elaeis_oleifera)	Bactris_major))	((Reinhardtia_simplex	(Reinhardtia_latisecta	Reinhardtia_paiewonskiana))	Reinhardtia_gracilis))	(((Manicaria_saccifera	((Orania_palindan	Podococcus_barteri)	Geonoma_undata))	Sclerosperma_profizianum)	(Leopoldinia_pulchra	(Roystonea_regia	Calamus_caryotoides))))	((Iriartea_deltoidea	Chamaedorea_seifrizii)	((Serenoa_repens	(Sabal_domingensis	Phoenix_dactylifera))	Pseudophoenix_vinifera)))))))	Kingia_australis);
((Podococcus_barteri	((((((Chamaedorea_seifrizii	((Serenoa_repens	(Sabal_domingensis	Phoenix_dactylifera))	Pseudophoenix_vinifera))	((((Heterospathe_cagayanensis	Dypsis_decaryi)	(Hydriastele_microspadix	(Veitchia_spiralis	((Burretiokentia_grandiflora	Kentiopsis_piersoniorum)	Dictyosperma_album))))	((Oenocarpus_minor	Oenocarpus_bataua)	(Nypa_fruticans	Prestoea_acuminata)))	Pelagodoxa_henryana))	((Attalea_speciosa	((Elaeis_guineensis	Elaeis_oleifera)	Bactris_major))	((Reinhardtia_latisecta	Reinhardtia_paiewonskiana)	(Reinhardtia_gracilis	Reinhardtia_simplex))))	(Sclerosperma_profizianum	(Roystonea_regia	Calamus_caryotoides)))	((Leopoldinia_pulchra	(Geonoma_undata	Manicaria_saccifera))	Iriartea_deltoidea))	Orania_palindan))	Kingia_australis);
(((Oenocarpus_minor	Oenocarpus_bataua)	((Nypa_fruticans	Prestoea_acuminata)	(((((Attalea_speciosa	((Elaeis_guineensis	Elaeis_oleifera)	Bactris_major))	((Reinhardtia_latisecta	Reinhardtia_paiewonskiana)	(Reinhardtia_gracilis	Reinhardtia_simplex)))	(Sclerosperma_profizianum	((Roystonea_regia	Calamus_caryotoides)	((Leopoldinia_pulchra	((Orania_palindan	Geonoma_undata)	Manicaria_saccifera))	Podococcus_barteri))))	((Iriartea_deltoidea	Chamaedorea_seifrizii)	((Serenoa_repens	(Sabal_domingensis	Phoenix_dactylifera))	Pseudophoenix_vinifera)))	(((Dictyosperma_album	(Veitchia_spiralis	(Kentiopsis_piersoniorum	(Hydriastele_microspadix	(Dypsis_decaryi	Heterospathe_cagayanensis)))))	Burretiokentia_grandiflora)	Pelagodoxa_henryana))))	Kingia_australis);
((Reinhardtia_gracilis	(Reinhardtia_simplex	(((((Leopoldinia_pulchra	(Roystonea_regia	Calamus_caryotoides))	(((Podococcus_barteri	Geonoma_undata)	Manicaria_saccifera)	Sclerosperma_profizianum))	(((((Oenocarpus_minor	Oenocarpus_bataua)	(Nypa_fruticans	Prestoea_acuminata))	(Dictyosperma_album	(((Kentiopsis_piersoniorum	Heterospathe_cagayanensis)	(((Hydriastele_microspadix	Burretiokentia_grandiflora)	Orania_palindan)	Veitchia_spiralis))	Dypsis_decaryi)))	Pelagodoxa_henryana)	((Phoenix_dactylifera	(Serenoa_repens	Sabal_domingensis))	(Pseudophoenix_vinifera	(Iriartea_deltoidea	Chamaedorea_seifrizii)))))	((Elaeis_guineensis	Elaeis_oleifera)	(Bactris_major	Attalea_speciosa)))	(Reinhardtia_latisecta	Reinhardtia_paiewonskiana))))	Kingia_australis);
((Reinhardtia_gracilis	(Pseudophoenix_vinifera	((((((Leopoldinia_pulchra	(Geonoma_undata	Manicaria_saccifera))	(((((Orania_palindan	Bactris_major)	(Attalea_speciosa	(Elaeis_guineensis	Elaeis_oleifera)))	((Reinhardtia_latisecta	Reinhardtia_paiewonskiana)	Reinhardtia_simplex))	(Roystonea_regia	Calamus_caryotoides))	Sclerosperma_profizianum))	((((Oenocarpus_minor	Oenocarpus_bataua)	(Nypa_fruticans	Prestoea_acuminata))	(Dictyosperma_album	(((Burretiokentia_grandiflora	Kentiopsis_piersoniorum)	((Heterospathe_cagayanensis	Hydriastele_microspadix)	Veitchia_spiralis))	Dypsis_decaryi)))	Pelagodoxa_henryana))	Podococcus_barteri)	(Iriartea_deltoidea	Chamaedorea_seifrizii))	(Serenoa_repens	(Sabal_domingensis	Phoenix_dactylifera)))))	Kingia_australis);
((Reinhardtia_gracilis	(Reinhardtia_simplex	(((((Iriartea_deltoidea	Chamaedorea_seifrizii)	((Serenoa_repens	(Sabal_domingensis	Phoenix_dactylifera))	Pseudophoenix_vinifera))	((Dypsis_decaryi	((((Oenocarpus_minor	Oenocarpus_bataua)	(Nypa_fruticans	Prestoea_acuminata))	(Dictyosperma_album	(((Burretiokentia_grandiflora	Kentiopsis_piersoniorum)	(Hydriastele_microspadix	Veitchia_spiralis))	Heterospathe_cagayanensis)))	Pelagodoxa_henryana))	((Roystonea_regia	Calamus_caryotoides)	(((Leopoldinia_pulchra	(Geonoma_undata	Manicaria_saccifera))	(Orania_palindan	Podococcus_barteri))	Sclerosperma_profizianum))))	(Attalea_speciosa	(Bactris_major	(Elaeis_guineensis	Elaeis_oleifera))))	(Reinhardtia_latisecta	Reinhardtia_paiewonskiana))))	Kingia_australis);
((Reinhardtia_gracilis	(Reinhardtia_simplex	((Reinhardtia_paiewonskiana	Reinhardtia_latisecta)	((Attalea_speciosa	((Elaeis_guineensis	Elaeis_oleifera)	Bactris_major))	(((Pelagodoxa_henryana	(((Prestoea_acuminata	Nypa_fruticans)	(Oenocarpus_minor	Oenocarpus_bataua))	(((Veitchia_spiralis	Hydriastele_microspadix)	(Dictyosperma_album	(Burretiokentia_grandiflora	Kentiopsis_piersoniorum)))	((Orania_palindan	Dypsis_decaryi)	Heterospathe_cagayanensis))))	(((Iriartea_deltoidea	Chamaedorea_seifrizii)	(Pseudophoenix_vinifera	((Phoenix_dactylifera	Sabal_domingensis)	Serenoa_repens)))	Podococcus_barteri))	((Roystonea_regia	Calamus_caryotoides)	(((Manicaria_saccifera	Geonoma_undata)	Leopoldinia_pulchra)	Sclerosperma_profizianum)))))))	Kingia_australis);
((Reinhardtia_gracilis	(Reinhardtia_simplex	((Reinhardtia_paiewonskiana	Reinhardtia_latisecta)	((Attalea_speciosa	((Elaeis_guineensis	Elaeis_oleifera)	Bactris_major))	(((Pelagodoxa_henryana	(((Prestoea_acuminata	Nypa_fruticans)	(Oenocarpus_minor	Oenocarpus_bataua))	((Orania_palindan	Podococcus_barteri)	((Dictyosperma_album	(((Burretiokentia_grandiflora	Kentiopsis_piersoniorum)	Hydriastele_microspadix)	Veitchia_spiralis))	(Dypsis_decaryi	Heterospathe_cagayanensis)))))	((Iriartea_deltoidea	(Pseudophoenix_vinifera	(((Phoenix_dactylifera	Sabal_domingensis)	Serenoa_repens)	Calamus_caryotoides)))	Chamaedorea_seifrizii))	(Roystonea_regia	(((Manicaria_saccifera	Geonoma_undata)	Leopoldinia_pulchra)	Sclerosperma_profizianum)))))))	Kingia_australis);
((Dictyosperma_album	((Burretiokentia_grandiflora	Kentiopsis_piersoniorum)	((Hydriastele_microspadix	((((Prestoea_acuminata	Nypa_fruticans)	(Oenocarpus_minor	Oenocarpus_bataua))	(((((((Phoenix_dactylifera	Sabal_domingensis)	Serenoa_repens)	Calamus_caryotoides)	Pseudophoenix_vinifera)	Chamaedorea_seifrizii)	((Roystonea_regia	((((Iriartea_deltoidea	Manicaria_saccifera)	(Podococcus_barteri	(Geonoma_undata	Orania_palindan)))	Leopoldinia_pulchra)	Sclerosperma_profizianum))	(((Reinhardtia_gracilis	Reinhardtia_simplex)	(Reinhardtia_paiewonskiana	Reinhardtia_latisecta))	(Attalea_speciosa	((Elaeis_guineensis	Elaeis_oleifera)	Bactris_major)))))	Pelagodoxa_henryana))	(Dypsis_decaryi	Heterospathe_cagayanensis)))	Veitchia_spiralis)))	Kingia_australis);
((Dictyosperma_album	((Burretiokentia_grandiflora	Kentiopsis_piersoniorum)	((((Prestoea_acuminata	Nypa_fruticans)	(Oenocarpus_minor	Oenocarpus_bataua))	(((((((Sabal_domingensis	Serenoa_repens)	Calamus_caryotoides)	Phoenix_dactylifera)	Pseudophoenix_vinifera)	Chamaedorea_seifrizii)	(((Iriartea_deltoidea	Roystonea_regia)	(((Manicaria_saccifera	(Geonoma_undata	(Orania_palindan	Podococcus_barteri)))	Leopoldinia_pulchra)	Sclerosperma_profizianum))	(((Reinhardtia_gracilis	Reinhardtia_simplex)	(Reinhardtia_paiewonskiana	Reinhardtia_latisecta))	(Attalea_speciosa	((Elaeis_guineensis	Elaeis_oleifera)	Bactris_major)))))	Pelagodoxa_henryana))	(Hydriastele_microspadix	((Dypsis_decaryi	Heterospathe_cagayanensis)	Veitchia_spiralis)))))	Kingia_australis);
((Reinhardtia_simplex	((Reinhardtia_paiewonskiana	Reinhardtia_latisecta)	(Reinhardtia_gracilis	((Attalea_speciosa	((Elaeis_guineensis	Elaeis_oleifera)	Bactris_major))	(((Pelagodoxa_henryana	((((Dypsis_decaryi	Heterospathe_cagayanensis)	((Hydriastele_microspadix	Veitchia_spiralis)	(Burretiokentia_grandiflora	Kentiopsis_piersoniorum)))	Dictyosperma_album)	((Prestoea_acuminata	Nypa_fruticans)	(Oenocarpus_minor	Oenocarpus_bataua))))	(((Serenoa_repens	(Phoenix_dactylifera	Sabal_domingensis))	Pseudophoenix_vinifera)	Chamaedorea_seifrizii))	(Calamus_caryotoides	(Sclerosperma_profizianum	(((Leopoldinia_pulchra	(Iriartea_deltoidea	((Orania_palindan	Geonoma_undata)	Manicaria_saccifera)))	Podococcus_barteri)	Roystonea_regia))))))))	Kingia_australis);
((Reinhardtia_gracilis	(Reinhardtia_simplex	((Reinhardtia_paiewonskiana	Reinhardtia_latisecta)	((Attalea_speciosa	((Elaeis_guineensis	Elaeis_oleifera)	Bactris_major))	((((Pelagodoxa_henryana	(((Dictyosperma_album	(Kentiopsis_piersoniorum	((Burretiokentia_grandiflora	Hydriastele_microspadix)	(Dypsis_decaryi	Heterospathe_cagayanensis))))	Veitchia_spiralis)	((Prestoea_acuminata	Nypa_fruticans)	(Oenocarpus_minor	Oenocarpus_bataua))))	(Calamus_caryotoides	((Serenoa_repens	(Phoenix_dactylifera	Sabal_domingensis))	Pseudophoenix_vinifera)))	(((Chamaedorea_seifrizii	Sclerosperma_profizianum)	Roystonea_regia)	((Iriartea_deltoidea	Manicaria_saccifera)	((Orania_palindan	Podococcus_barteri)	Geonoma_undata))))	Leopoldinia_pulchra)))))	Kingia_australis);
((Reinhardtia_gracilis	(Reinhardtia_simplex	((Reinhardtia_paiewonskiana	Reinhardtia_latisecta)	((Attalea_speciosa	((Elaeis_guineensis	Elaeis_oleifera)	Bactris_major))	(((Pelagodoxa_henryana	(((Kentiopsis_piersoniorum	(Dypsis_decaryi	Heterospathe_cagayanensis))	((Burretiokentia_grandiflora	Dictyosperma_album)	(Veitchia_spiralis	Hydriastele_microspadix)))	((Prestoea_acuminata	Nypa_fruticans)	(Oenocarpus_minor	Oenocarpus_bataua))))	(Chamaedorea_seifrizii	(Calamus_caryotoides	((Serenoa_repens	(Phoenix_dactylifera	Sabal_domingensis))	Pseudophoenix_vinifera))))	((Roystonea_regia	Sclerosperma_profizianum)	(Leopoldinia_pulchra	((Iriartea_deltoidea	Manicaria_saccifera)	((Orania_palindan	Podococcus_barteri)	Geonoma_undata)))))))))	Kingia_australis);
((Manicaria_saccifera	(Geonoma_undata	((((((((Reinhardtia_gracilis	Reinhardtia_simplex)	(Reinhardtia_paiewonskiana	Reinhardtia_latisecta))	(Attalea_speciosa	((Elaeis_guineensis	Elaeis_oleifera)	Bactris_major)))	(Calamus_caryotoides	Roystonea_regia))	Orania_palindan)	Sclerosperma_profizianum)	((Pelagodoxa_henryana	(((Dypsis_decaryi	Heterospathe_cagayanensis)	((Kentiopsis_piersoniorum	(Burretiokentia_grandiflora	Dictyosperma_album))	(Veitchia_spiralis	Hydriastele_microspadix)))	((Prestoea_acuminata	Nypa_fruticans)	(Oenocarpus_minor	Oenocarpus_bataua))))	(Podococcus_barteri	((Iriartea_deltoidea	Chamaedorea_seifrizii)	((Serenoa_repens	(Phoenix_dactylifera	Sabal_domingensis))	Pseudophoenix_vinifera)))))	Leopoldinia_pulchra)))	Kingia_australis);
((Dictyosperma_album	((Kentiopsis_piersoniorum	Burretiokentia_grandiflora)	((Veitchia_spiralis	Hydriastele_microspadix)	(((((Prestoea_acuminata	Nypa_fruticans)	(Oenocarpus_minor	Oenocarpus_bataua))	((Roystonea_regia	(Sclerosperma_profizianum	(((Podococcus_barteri	Geonoma_undata)	(Manicaria_saccifera	Orania_palindan))	Leopoldinia_pulchra)))	((((Reinhardtia_gracilis	Reinhardtia_simplex)	(Reinhardtia_paiewonskiana	Reinhardtia_latisecta))	(Attalea_speciosa	((Elaeis_guineensis	Elaeis_oleifera)	Bactris_major)))	((Iriartea_deltoidea	Chamaedorea_seifrizii)	((Calamus_caryotoides	(Serenoa_repens	(Phoenix_dactylifera	Sabal_domingensis)))	Pseudophoenix_vinifera)))))	Pelagodoxa_henryana)	(Dypsis_decaryi	Heterospathe_cagayanensis)))))	Kingia_australis);
((Reinhardtia_gracilis	(Reinhardtia_simplex	((Reinhardtia_paiewonskiana	Reinhardtia_latisecta)	((Attalea_speciosa	((Elaeis_guineensis	Elaeis_oleifera)	Bactris_major))	(((((Heterospathe_cagayanensis	((Dictyosperma_album	(Kentiopsis_piersoniorum	Burretiokentia_grandiflora))	(Veitchia_spiralis	Hydriastele_microspadix)))	((Prestoea_acuminata	Nypa_fruticans)	(Oenocarpus_minor	Oenocarpus_bataua)))	(Dypsis_decaryi	Pelagodoxa_henryana))	((Orania_palindan	Podococcus_barteri)	((Iriartea_deltoidea	Chamaedorea_seifrizii)	(((Serenoa_repens	(Phoenix_dactylifera	Sabal_domingensis))	Calamus_caryotoides)	Pseudophoenix_vinifera))))	((Leopoldinia_pulchra	(Geonoma_undata	Manicaria_saccifera))	(Roystonea_regia	Sclerosperma_profizianum)))))))	Kingia_australis);
((Sclerosperma_profizianum	((((((Pseudophoenix_vinifera	(Calamus_caryotoides	(Serenoa_repens	(Sabal_domingensis	Phoenix_dactylifera))))	Chamaedorea_seifrizii)	(Pelagodoxa_henryana	(((Prestoea_acuminata	Nypa_fruticans)	(Oenocarpus_bataua	Oenocarpus_minor))	((((Burretiokentia_grandiflora	Kentiopsis_piersoniorum)	(Orania_palindan	(Heterospathe_cagayanensis	Dypsis_decaryi)))	(Veitchia_spiralis	Hydriastele_microspadix))	Dictyosperma_album))))	(((Reinhardtia_gracilis	Reinhardtia_simplex)	(Reinhardtia_paiewonskiana	Reinhardtia_latisecta))	(Attalea_speciosa	(Bactris_major	(Elaeis_guineensis	Elaeis_oleifera)))))	(((Podococcus_barteri	Geonoma_undata)	(Iriartea_deltoidea	Manicaria_saccifera))	Leopoldinia_pulchra))	Roystonea_regia))	Kingia_australis);
((Dictyosperma_album	((Burretiokentia_grandiflora	Kentiopsis_piersoniorum)	(Veitchia_spiralis	((((((((Orania_palindan	Geonoma_undata)	Manicaria_saccifera)	Leopoldinia_pulchra)	(Roystonea_regia	Sclerosperma_profizianum))	((Podococcus_barteri	((Pseudophoenix_vinifera	(Serenoa_repens	((Calamus_caryotoides	Sabal_domingensis)	Phoenix_dactylifera)))	(Iriartea_deltoidea	Chamaedorea_seifrizii)))	((Reinhardtia_simplex	((Reinhardtia_gracilis	Reinhardtia_paiewonskiana)	Reinhardtia_latisecta))	(Attalea_speciosa	(Bactris_major	(Elaeis_guineensis	Elaeis_oleifera))))))	Pelagodoxa_henryana)	((Prestoea_acuminata	Nypa_fruticans)	(Oenocarpus_bataua	Oenocarpus_minor)))	(Hydriastele_microspadix	(Heterospathe_cagayanensis	Dypsis_decaryi))))))	Kingia_australis);
((Reinhardtia_gracilis	(Reinhardtia_simplex	((Reinhardtia_paiewonskiana	Reinhardtia_latisecta)	((Attalea_speciosa	(Bactris_major	(Elaeis_guineensis	Elaeis_oleifera)))	(((((Pelagodoxa_henryana	(((Prestoea_acuminata	Nypa_fruticans)	(Oenocarpus_bataua	Oenocarpus_minor))	((((Burretiokentia_grandiflora	Kentiopsis_piersoniorum)	(Hydriastele_microspadix	(Heterospathe_cagayanensis	Dypsis_decaryi)))	Veitchia_spiralis)	Dictyosperma_album)))	(((Pseudophoenix_vinifera	(Phoenix_dactylifera	Serenoa_repens))	(Iriartea_deltoidea	Chamaedorea_seifrizii))	Sabal_domingensis))	((Geonoma_undata	Manicaria_saccifera)	Leopoldinia_pulchra))	(Sclerosperma_profizianum	(Orania_palindan	Podococcus_barteri)))	(Calamus_caryotoides	Roystonea_regia))))))	Kingia_australis);
((Reinhardtia_gracilis	(Reinhardtia_simplex	((Reinhardtia_paiewonskiana	Reinhardtia_latisecta)	(((Elaeis_guineensis	Elaeis_oleifera)	(Attalea_speciosa	Bactris_major))	((((((Geonoma_undata	Manicaria_saccifera)	Leopoldinia_pulchra)	Sclerosperma_profizianum)	(Calamus_caryotoides	Roystonea_regia))	(Orania_palindan	Podococcus_barteri))	(((((Prestoea_acuminata	Nypa_fruticans)	(Oenocarpus_bataua	Oenocarpus_minor))	Pelagodoxa_henryana)	(((((Hydriastele_microspadix	Heterospathe_cagayanensis)	(Burretiokentia_grandiflora	Kentiopsis_piersoniorum))	Veitchia_spiralis)	Dypsis_decaryi)	Dictyosperma_album))	((Pseudophoenix_vinifera	((Sabal_domingensis	Phoenix_dactylifera)	Serenoa_repens))	(Iriartea_deltoidea	Chamaedorea_seifrizii))))))))	Kingia_australis);
((Reinhardtia_gracilis	(Reinhardtia_simplex	((Reinhardtia_paiewonskiana	Reinhardtia_latisecta)	((Attalea_speciosa	(Bactris_major	(Elaeis_guineensis	Elaeis_oleifera)))	((((Sclerosperma_profizianum	(Orania_palindan	Podococcus_barteri))	(Calamus_caryotoides	Roystonea_regia))	((Geonoma_undata	Manicaria_saccifera)	Leopoldinia_pulchra))	((Pelagodoxa_henryana	(((Prestoea_acuminata	Nypa_fruticans)	(Oenocarpus_bataua	Oenocarpus_minor))	(((Heterospathe_cagayanensis	((Burretiokentia_grandiflora	Kentiopsis_piersoniorum)	(Veitchia_spiralis	Hydriastele_microspadix)))	Dypsis_decaryi)	Dictyosperma_album)))	((Pseudophoenix_vinifera	((Sabal_domingensis	Phoenix_dactylifera)	Serenoa_repens))	(Iriartea_deltoidea	Chamaedorea_seifrizii))))))))	Kingia_australis);
((Dictyosperma_album	((((((Pseudophoenix_vinifera	((Sabal_domingensis	Phoenix_dactylifera)	Serenoa_repens))	(Iriartea_deltoidea	Chamaedorea_seifrizii))	((((Reinhardtia_gracilis	Reinhardtia_simplex)	(Reinhardtia_paiewonskiana	Reinhardtia_latisecta))	(Attalea_speciosa	(Bactris_major	(Elaeis_guineensis	Elaeis_oleifera))))	(((Orania_palindan	Podococcus_barteri)	(Calamus_caryotoides	Roystonea_regia))	(Sclerosperma_profizianum	((Geonoma_undata	Manicaria_saccifera)	Leopoldinia_pulchra)))))	Pelagodoxa_henryana)	((Prestoea_acuminata	Nypa_fruticans)	(Oenocarpus_bataua	Oenocarpus_minor)))	((Burretiokentia_grandiflora	Kentiopsis_piersoniorum)	(Veitchia_spiralis	((Dypsis_decaryi	Heterospathe_cagayanensis)	Hydriastele_microspadix)))))	Kingia_australis);
((Reinhardtia_gracilis	((Reinhardtia_simplex	(Reinhardtia_paiewonskiana	Reinhardtia_latisecta))	(((Elaeis_guineensis	Elaeis_oleifera)	(Attalea_speciosa	Bactris_major))	((Podococcus_barteri	((Pseudophoenix_vinifera	(Phoenix_dactylifera	(Serenoa_repens	Sabal_domingensis)))	Chamaedorea_seifrizii))	(((((Prestoea_acuminata	Nypa_fruticans)	(Oenocarpus_bataua	Oenocarpus_minor))	Pelagodoxa_henryana)	((Veitchia_spiralis	((Burretiokentia_grandiflora	Kentiopsis_piersoniorum)	(((Orania_palindan	Dypsis_decaryi)	Heterospathe_cagayanensis)	Hydriastele_microspadix)))	Dictyosperma_album))	(((Geonoma_undata	(Iriartea_deltoidea	Manicaria_saccifera))	Leopoldinia_pulchra)	(Sclerosperma_profizianum	(Calamus_caryotoides	Roystonea_regia))))))))	Kingia_australis);
((Reinhardtia_gracilis	((Reinhardtia_simplex	(Reinhardtia_paiewonskiana	Reinhardtia_latisecta))	((Attalea_speciosa	(Bactris_major	(Elaeis_guineensis	Elaeis_oleifera)))	((((Pelagodoxa_henryana	(((((Burretiokentia_grandiflora	Kentiopsis_piersoniorum)	(Orania_palindan	Veitchia_spiralis))	(Hydriastele_microspadix	Heterospathe_cagayanensis))	Dictyosperma_album)	Dypsis_decaryi))	((Prestoea_acuminata	Nypa_fruticans)	(Oenocarpus_bataua	Oenocarpus_minor)))	(((Serenoa_repens	(Sabal_domingensis	Phoenix_dactylifera))	(Calamus_caryotoides	(Sclerosperma_profizianum	Pseudophoenix_vinifera)))	(Iriartea_deltoidea	Chamaedorea_seifrizii)))	((Roystonea_regia	((Geonoma_undata	Manicaria_saccifera)	Leopoldinia_pulchra))	Podococcus_barteri)))))	Kingia_australis);
((Dictyosperma_album	((((Prestoea_acuminata	Nypa_fruticans)	(Oenocarpus_bataua	Oenocarpus_minor))	(((((Pseudophoenix_vinifera	Serenoa_repens)	(Sabal_domingensis	Phoenix_dactylifera))	(Iriartea_deltoidea	Chamaedorea_seifrizii))	(((Sclerosperma_profizianum	((Calamus_caryotoides	Roystonea_regia)	((Geonoma_undata	Manicaria_saccifera)	Leopoldinia_pulchra)))	(Orania_palindan	Podococcus_barteri))	(((Reinhardtia_paiewonskiana	Reinhardtia_latisecta)	(Reinhardtia_gracilis	Reinhardtia_simplex))	(Attalea_speciosa	(Bactris_major	(Elaeis_guineensis	Elaeis_oleifera))))))	Pelagodoxa_henryana))	(Hydriastele_microspadix	((Dypsis_decaryi	Heterospathe_cagayanensis)	((Burretiokentia_grandiflora	Kentiopsis_piersoniorum)	Veitchia_spiralis)))))	Kingia_australis);
(((Oenocarpus_bataua	Oenocarpus_minor)	((((((Serenoa_repens	(Sabal_domingensis	Phoenix_dactylifera))	Pseudophoenix_vinifera)	(Iriartea_deltoidea	Chamaedorea_seifrizii))	((((Calamus_caryotoides	Roystonea_regia)	(((Geonoma_undata	Manicaria_saccifera)	Leopoldinia_pulchra)	Sclerosperma_profizianum))	(Orania_palindan	Podococcus_barteri))	(Pelagodoxa_henryana	(((Reinhardtia_paiewonskiana	Reinhardtia_latisecta)	(Reinhardtia_gracilis	Reinhardtia_simplex))	(Attalea_speciosa	(Bactris_major	(Elaeis_guineensis	Elaeis_oleifera)))))))	((Veitchia_spiralis	(((Burretiokentia_grandiflora	Hydriastele_microspadix)	(Dypsis_decaryi	Heterospathe_cagayanensis))	Kentiopsis_piersoniorum))	Dictyosperma_album))	(Prestoea_acuminata	Nypa_fruticans)))	Kingia_australis);
((Reinhardtia_simplex	(((((Sclerosperma_profizianum	(Calamus_caryotoides	Roystonea_regia))	((((Dictyosperma_album	((Kentiopsis_piersoniorum	Heterospathe_cagayanensis)	(Burretiokentia_grandiflora	(Hydriastele_microspadix	Veitchia_spiralis))))	((Nypa_fruticans	Prestoea_acuminata)	(Oenocarpus_bataua	Oenocarpus_minor)))	(Dypsis_decaryi	Pelagodoxa_henryana))	((Leopoldinia_pulchra	(Manicaria_saccifera	(Orania_palindan	Geonoma_undata)))	(Podococcus_barteri	((Pseudophoenix_vinifera	(Serenoa_repens	(Sabal_domingensis	Phoenix_dactylifera)))	(Iriartea_deltoidea	Chamaedorea_seifrizii))))))	(Attalea_speciosa	(Bactris_major	(Elaeis_oleifera	Elaeis_guineensis))))	(Reinhardtia_latisecta	Reinhardtia_paiewonskiana))	Reinhardtia_gracilis))	Kingia_australis);
((Reinhardtia_gracilis	(Reinhardtia_simplex	((((((Leopoldinia_pulchra	(Manicaria_saccifera	Geonoma_undata))	Sclerosperma_profizianum)	Roystonea_regia)	((((Dictyosperma_album	(Dypsis_decaryi	((Hydriastele_microspadix	Heterospathe_cagayanensis)	((Kentiopsis_piersoniorum	Burretiokentia_grandiflora)	Veitchia_spiralis))))	((Nypa_fruticans	Prestoea_acuminata)	(Oenocarpus_bataua	Oenocarpus_minor)))	Pelagodoxa_henryana)	((Pseudophoenix_vinifera	(Calamus_caryotoides	(Serenoa_repens	((Orania_palindan	Sabal_domingensis)	Phoenix_dactylifera))))	((Iriartea_deltoidea	Chamaedorea_seifrizii)	Podococcus_barteri))))	(Attalea_speciosa	(Bactris_major	(Elaeis_oleifera	Elaeis_guineensis))))	(Reinhardtia_latisecta	Reinhardtia_paiewonskiana))))	Kingia_australis);
((Dictyosperma_album	((Burretiokentia_grandiflora	Kentiopsis_piersoniorum)	(Hydriastele_microspadix	((Heterospathe_cagayanensis	Dypsis_decaryi)	(Veitchia_spiralis	(((Nypa_fruticans	Prestoea_acuminata)	(Oenocarpus_bataua	Oenocarpus_minor))	((Chamaedorea_seifrizii	(((Iriartea_deltoidea	Serenoa_repens)	Pseudophoenix_vinifera)	(Sabal_domingensis	Phoenix_dactylifera)))	(Pelagodoxa_henryana	(((Attalea_speciosa	(Bactris_major	(Elaeis_oleifera	Elaeis_guineensis)))	((Reinhardtia_latisecta	Reinhardtia_paiewonskiana)	(Reinhardtia_gracilis	Reinhardtia_simplex)))	((((Orania_palindan	Podococcus_barteri)	(Leopoldinia_pulchra	(Manicaria_saccifera	Geonoma_undata)))	Sclerosperma_profizianum)	(Calamus_caryotoides	Roystonea_regia)))))))))))	Kingia_australis);
((Reinhardtia_gracilis	(Reinhardtia_simplex	(((((Leopoldinia_pulchra	(Manicaria_saccifera	Geonoma_undata))	(Sclerosperma_profizianum	Roystonea_regia))	((Pelagodoxa_henryana	(((Nypa_fruticans	Prestoea_acuminata)	(Oenocarpus_bataua	Oenocarpus_minor))	(((((Burretiokentia_grandiflora	Hydriastele_microspadix)	(Dypsis_decaryi	Heterospathe_cagayanensis))	Kentiopsis_piersoniorum)	(Orania_palindan	Veitchia_spiralis))	Dictyosperma_album)))	((Podococcus_barteri	(((Serenoa_repens	(Sabal_domingensis	Phoenix_dactylifera))	Pseudophoenix_vinifera)	Calamus_caryotoides))	(Chamaedorea_seifrizii	Iriartea_deltoidea))))	(Attalea_speciosa	(Bactris_major	(Elaeis_oleifera	Elaeis_guineensis))))	(Reinhardtia_latisecta	Reinhardtia_paiewonskiana))))	Kingia_australis);
((Reinhardtia_gracilis	(Reinhardtia_simplex	((((((Iriartea_deltoidea	(Manicaria_saccifera	(Podococcus_barteri	Geonoma_undata)))	((Calamus_caryotoides	(Nypa_fruticans	Roystonea_regia))	Leopoldinia_pulchra))	Sclerosperma_profizianum)	((Pelagodoxa_henryana	((Prestoea_acuminata	(Oenocarpus_bataua	Oenocarpus_minor))	((Veitchia_spiralis	((Burretiokentia_grandiflora	((Hydriastele_microspadix	(Dypsis_decaryi	Heterospathe_cagayanensis))	Kentiopsis_piersoniorum))	Orania_palindan))	Dictyosperma_album)))	(((Serenoa_repens	(Sabal_domingensis	Phoenix_dactylifera))	Pseudophoenix_vinifera)	Chamaedorea_seifrizii)))	((Elaeis_oleifera	Elaeis_guineensis)	(Attalea_speciosa	Bactris_major)))	(Reinhardtia_latisecta	Reinhardtia_paiewonskiana))))	Kingia_australis);
((Reinhardtia_gracilis	(Reinhardtia_simplex	((((((Roystonea_regia	Leopoldinia_pulchra)	(Sclerosperma_profizianum	(Iriartea_deltoidea	(Geonoma_undata	Manicaria_saccifera))))	(Orania_palindan	Podococcus_barteri))	(((Pelagodoxa_henryana	((((Veitchia_spiralis	(Hydriastele_microspadix	Heterospathe_cagayanensis))	(Kentiopsis_piersoniorum	Burretiokentia_grandiflora))	Dictyosperma_album)	Dypsis_decaryi))	((Nypa_fruticans	Prestoea_acuminata)	(Oenocarpus_bataua	Oenocarpus_minor)))	(((Serenoa_repens	((Calamus_caryotoides	Sabal_domingensis)	Phoenix_dactylifera))	Pseudophoenix_vinifera)	Chamaedorea_seifrizii)))	(Attalea_speciosa	(Bactris_major	(Elaeis_oleifera	Elaeis_guineensis))))	(Reinhardtia_latisecta	Reinhardtia_paiewonskiana))))	Kingia_australis);
((((((((Calamus_caryotoides	Roystonea_regia)	(Sclerosperma_profizianum	(Leopoldinia_pulchra	(Geonoma_undata	Manicaria_saccifera))))	(((Pelagodoxa_henryana	(Dictyosperma_album	(Dypsis_decaryi	(Veitchia_spiralis	((Hydriastele_microspadix	Heterospathe_cagayanensis)	(Kentiopsis_piersoniorum	Burretiokentia_grandiflora))))))	(Prestoea_acuminata	((Nypa_fruticans	Oenocarpus_bataua)	Oenocarpus_minor)))	(((Serenoa_repens	(Sabal_domingensis	Phoenix_dactylifera))	Pseudophoenix_vinifera)	((Orania_palindan	Podococcus_barteri)	(Iriartea_deltoidea	Chamaedorea_seifrizii)))))	(Attalea_speciosa	(Bactris_major	(Elaeis_oleifera	Elaeis_guineensis))))	(Reinhardtia_latisecta	Reinhardtia_paiewonskiana))	Reinhardtia_gracilis)	Reinhardtia_simplex)	Kingia_australis);
((Dictyosperma_album	((Veitchia_spiralis	((Kentiopsis_piersoniorum	Burretiokentia_grandiflora)	(Hydriastele_microspadix	(Heterospathe_cagayanensis	Dypsis_decaryi))))	((Pelagodoxa_henryana	((Nypa_fruticans	Prestoea_acuminata)	(Oenocarpus_bataua	Oenocarpus_minor)))	(((Iriartea_deltoidea	Chamaedorea_seifrizii)	((Sabal_domingensis	Phoenix_dactylifera)	(Pseudophoenix_vinifera	Serenoa_repens)))	((Orania_palindan	Podococcus_barteri)	(((Leopoldinia_pulchra	(Calamus_caryotoides	Roystonea_regia))	(Sclerosperma_profizianum	((Attalea_speciosa	(Bactris_major	(Elaeis_oleifera	Elaeis_guineensis)))	((Reinhardtia_latisecta	Reinhardtia_paiewonskiana)	(Reinhardtia_gracilis	Reinhardtia_simplex)))))	(Geonoma_undata	Manicaria_saccifera)))))))	Kingia_australis);
((Dictyosperma_album	((Kentiopsis_piersoniorum	Burretiokentia_grandiflora)	((Hydriastele_microspadix	(Heterospathe_cagayanensis	Dypsis_decaryi))	(Veitchia_spiralis	((Pelagodoxa_henryana	(((Chamaedorea_seifrizii	((Serenoa_repens	Phoenix_dactylifera)	Pseudophoenix_vinifera))	Sabal_domingensis)	((((Elaeis_oleifera	Elaeis_guineensis)	(Attalea_speciosa	Bactris_major))	((Reinhardtia_latisecta	Reinhardtia_paiewonskiana)	(Reinhardtia_gracilis	Reinhardtia_simplex)))	(((Sclerosperma_profizianum	(Leopoldinia_pulchra	(Geonoma_undata	(Iriartea_deltoidea	Manicaria_saccifera))))	(Calamus_caryotoides	Roystonea_regia))	(Orania_palindan	Podococcus_barteri)))))	((Nypa_fruticans	Prestoea_acuminata)	(Oenocarpus_bataua	Oenocarpus_minor)))))))	Kingia_australis);
((Dictyosperma_album	(((Pelagodoxa_henryana	(((Podococcus_barteri	(Iriartea_deltoidea	Chamaedorea_seifrizii))	((((Calamus_caryotoides	Sabal_domingensis)	Serenoa_repens)	Phoenix_dactylifera)	Pseudophoenix_vinifera))	(((Attalea_speciosa	(Bactris_major	(Elaeis_oleifera	Elaeis_guineensis)))	((Reinhardtia_latisecta	Reinhardtia_paiewonskiana)	(Reinhardtia_gracilis	Reinhardtia_simplex)))	(((Leopoldinia_pulchra	(Geonoma_undata	Manicaria_saccifera))	Sclerosperma_profizianum)	Roystonea_regia))))	((Nypa_fruticans	Prestoea_acuminata)	(Oenocarpus_bataua	Oenocarpus_minor)))	(((Kentiopsis_piersoniorum	Burretiokentia_grandiflora)	(Dypsis_decaryi	(Hydriastele_microspadix	Heterospathe_cagayanensis)))	(Orania_palindan	Veitchia_spiralis))))	Kingia_australis);
((Podococcus_barteri	((((Leopoldinia_pulchra	(Calamus_caryotoides	Roystonea_regia))	(Sclerosperma_profizianum	(Iriartea_deltoidea	(Geonoma_undata	Manicaria_saccifera))))	((((Reinhardtia_gracilis	Reinhardtia_simplex)	(Reinhardtia_latisecta	Reinhardtia_paiewonskiana))	(Attalea_speciosa	(Bactris_major	(Elaeis_guineensis	Elaeis_oleifera))))	(((((Nypa_fruticans	Prestoea_acuminata)	(Oenocarpus_bataua	Oenocarpus_minor))	((Dictyosperma_album	((Kentiopsis_piersoniorum	Burretiokentia_grandiflora)	(Hydriastele_microspadix	Veitchia_spiralis)))	(Heterospathe_cagayanensis	Dypsis_decaryi)))	Pelagodoxa_henryana)	(Chamaedorea_seifrizii	(Pseudophoenix_vinifera	((Sabal_domingensis	Phoenix_dactylifera)	Serenoa_repens))))))	Orania_palindan))	Kingia_australis);
((Reinhardtia_gracilis	(Reinhardtia_simplex	((Reinhardtia_latisecta	Reinhardtia_paiewonskiana)	((Attalea_speciosa	(Bactris_major	(Elaeis_guineensis	Elaeis_oleifera)))	(((((((Nypa_fruticans	Prestoea_acuminata)	(Oenocarpus_bataua	Oenocarpus_minor))	(Dictyosperma_album	((((Kentiopsis_piersoniorum	Burretiokentia_grandiflora)	(Veitchia_spiralis	Heterospathe_cagayanensis))	Hydriastele_microspadix)	Dypsis_decaryi)))	Pelagodoxa_henryana)	((Iriartea_deltoidea	Chamaedorea_seifrizii)	((((Sabal_domingensis	Phoenix_dactylifera)	Serenoa_repens)	Calamus_caryotoides)	Pseudophoenix_vinifera)))	((Orania_palindan	Podococcus_barteri)	(Leopoldinia_pulchra	(Geonoma_undata	Manicaria_saccifera))))	(Roystonea_regia	Sclerosperma_profizianum))))))	Kingia_australis);
(((Reinhardtia_latisecta	Reinhardtia_paiewonskiana)	(((Attalea_speciosa	(Bactris_major	(Elaeis_guineensis	Elaeis_oleifera)))	(((Leopoldinia_pulchra	(Iriartea_deltoidea	((Podococcus_barteri	(Orania_palindan	Geonoma_undata))	Manicaria_saccifera)))	(Roystonea_regia	Sclerosperma_profizianum))	(((((Nypa_fruticans	Prestoea_acuminata)	(Oenocarpus_bataua	Oenocarpus_minor))	((Hydriastele_microspadix	(Heterospathe_cagayanensis	Dypsis_decaryi))	(Veitchia_spiralis	(Dictyosperma_album	(Kentiopsis_piersoniorum	Burretiokentia_grandiflora)))))	Pelagodoxa_henryana)	(Chamaedorea_seifrizii	((((Sabal_domingensis	Phoenix_dactylifera)	Serenoa_repens)	Calamus_caryotoides)	Pseudophoenix_vinifera)))))	(Reinhardtia_gracilis	Reinhardtia_simplex)))	Kingia_australis);
(((Veitchia_spiralis	(Dictyosperma_album	((Pelagodoxa_henryana	(((Iriartea_deltoidea	Chamaedorea_seifrizii)	(((Sabal_domingensis	Phoenix_dactylifera)	Serenoa_repens)	(Calamus_caryotoides	Pseudophoenix_vinifera)))	(((((Orania_palindan	Reinhardtia_gracilis)	Reinhardtia_simplex)	(Reinhardtia_latisecta	Reinhardtia_paiewonskiana))	(Attalea_speciosa	(Bactris_major	(Elaeis_guineensis	Elaeis_oleifera))))	((Leopoldinia_pulchra	((Podococcus_barteri	Geonoma_undata)	Manicaria_saccifera))	(Roystonea_regia	Sclerosperma_profizianum)))))	((Nypa_fruticans	Prestoea_acuminata)	(Oenocarpus_bataua	Oenocarpus_minor)))))	(Burretiokentia_grandiflora	((Heterospathe_cagayanensis	Dypsis_decaryi)	(Kentiopsis_piersoniorum	Hydriastele_microspadix))))	Kingia_australis);
((Podococcus_barteri	((Roystonea_regia	((((((Nypa_fruticans	Prestoea_acuminata)	(Oenocarpus_bataua	Oenocarpus_minor))	(Dictyosperma_album	(((Kentiopsis_piersoniorum	Burretiokentia_grandiflora)	((Heterospathe_cagayanensis	Dypsis_decaryi)	Hydriastele_microspadix))	Veitchia_spiralis)))	Pelagodoxa_henryana)	((Iriartea_deltoidea	Chamaedorea_seifrizii)	(Sclerosperma_profizianum	(Phoenix_dactylifera	((Serenoa_repens	(Calamus_caryotoides	Sabal_domingensis))	Pseudophoenix_vinifera)))))	(((Reinhardtia_gracilis	Reinhardtia_simplex)	(Reinhardtia_latisecta	Reinhardtia_paiewonskiana))	(Attalea_speciosa	(Bactris_major	(Elaeis_guineensis	Elaeis_oleifera))))))	(Leopoldinia_pulchra	(Manicaria_saccifera	(Orania_palindan	Geonoma_undata)))))	Kingia_australis);
((((Reinhardtia_gracilis	Reinhardtia_simplex)	(Reinhardtia_latisecta	Reinhardtia_paiewonskiana))	((Attalea_speciosa	(Bactris_major	(Elaeis_guineensis	Elaeis_oleifera)))	((Sclerosperma_profizianum	(((Leopoldinia_pulchra	(Manicaria_saccifera	Geonoma_undata))	Podococcus_barteri)	Roystonea_regia))	((((Nypa_fruticans	Prestoea_acuminata)	(Oenocarpus_bataua	Oenocarpus_minor))	(Dictyosperma_album	((Veitchia_spiralis	(Kentiopsis_piersoniorum	((Heterospathe_cagayanensis	Dypsis_decaryi)	Hydriastele_microspadix)))	Burretiokentia_grandiflora)))	(Pelagodoxa_henryana	((Pseudophoenix_vinifera	((Serenoa_repens	(Sabal_domingensis	Phoenix_dactylifera))	(Orania_palindan	Calamus_caryotoides)))	(Iriartea_deltoidea	Chamaedorea_seifrizii)))))))	Kingia_australis);
((Manicaria_saccifera	(Geonoma_undata	(((Roystonea_regia	((Orania_palindan	Podococcus_barteri)	((((((Serenoa_repens	(Sabal_domingensis	Phoenix_dactylifera))	Calamus_caryotoides)	Pseudophoenix_vinifera)	(Iriartea_deltoidea	Chamaedorea_seifrizii))	(Dypsis_decaryi	(Pelagodoxa_henryana	(((Nypa_fruticans	Prestoea_acuminata)	(Oenocarpus_bataua	Oenocarpus_minor))	((Veitchia_spiralis	(Kentiopsis_piersoniorum	(Heterospathe_cagayanensis	Hydriastele_microspadix)))	(Burretiokentia_grandiflora	Dictyosperma_album))))))	(((Reinhardtia_gracilis	Reinhardtia_simplex)	(Reinhardtia_latisecta	Reinhardtia_paiewonskiana))	(Attalea_speciosa	(Bactris_major	(Elaeis_guineensis	Elaeis_oleifera)))))))	Sclerosperma_profizianum)	Leopoldinia_pulchra)))	Kingia_australis);
((Reinhardtia_gracilis	((((Attalea_speciosa	((Orania_palindan	Bactris_major)	(Elaeis_guineensis	Elaeis_oleifera)))	(((Podococcus_barteri	(Leopoldinia_pulchra	(Iriartea_deltoidea	(Manicaria_saccifera	Geonoma_undata))))	((Calamus_caryotoides	Roystonea_regia)	Sclerosperma_profizianum))	((((Serenoa_repens	(Sabal_domingensis	Phoenix_dactylifera))	Pseudophoenix_vinifera)	Chamaedorea_seifrizii)	((Pelagodoxa_henryana	((Veitchia_spiralis	((Burretiokentia_grandiflora	Kentiopsis_piersoniorum)	((Dypsis_decaryi	Heterospathe_cagayanensis)	Hydriastele_microspadix)))	Dictyosperma_album))	((Nypa_fruticans	Prestoea_acuminata)	(Oenocarpus_bataua	Oenocarpus_minor))))))	(Reinhardtia_latisecta	Reinhardtia_paiewonskiana))	Reinhardtia_simplex))	Kingia_australis);
((Reinhardtia_gracilis	((((Attalea_speciosa	(Bactris_major	(Elaeis_guineensis	Elaeis_oleifera)))	((((Manicaria_saccifera	Iriartea_deltoidea)	(Geonoma_undata	(Orania_palindan	Podococcus_barteri)))	((Leopoldinia_pulchra	Roystonea_regia)	Sclerosperma_profizianum))	(((((Pseudophoenix_vinifera	Serenoa_repens)	Calamus_caryotoides)	Phoenix_dactylifera)	(Sabal_domingensis	Chamaedorea_seifrizii))	((Pelagodoxa_henryana	(((Nypa_fruticans	Prestoea_acuminata)	(Oenocarpus_bataua	Oenocarpus_minor))	(((Burretiokentia_grandiflora	Kentiopsis_piersoniorum)	((Heterospathe_cagayanensis	Hydriastele_microspadix)	Veitchia_spiralis))	Dictyosperma_album)))	Dypsis_decaryi))))	(Reinhardtia_latisecta	Reinhardtia_paiewonskiana))	Reinhardtia_simplex))	Kingia_australis);
((Reinhardtia_gracilis	((((Attalea_speciosa	(Bactris_major	(Elaeis_guineensis	Elaeis_oleifera)))	(((((Phoenix_dactylifera	(Sabal_domingensis	(Pseudophoenix_vinifera	Serenoa_repens)))	Calamus_caryotoides)	(Iriartea_deltoidea	Chamaedorea_seifrizii))	((((Orania_palindan	Podococcus_barteri)	Pelagodoxa_henryana)	((Dypsis_decaryi	(Veitchia_spiralis	((Burretiokentia_grandiflora	Kentiopsis_piersoniorum)	(Heterospathe_cagayanensis	Hydriastele_microspadix))))	Dictyosperma_album))	((Nypa_fruticans	Prestoea_acuminata)	(Oenocarpus_bataua	Oenocarpus_minor))))	((Leopoldinia_pulchra	(Geonoma_undata	Manicaria_saccifera))	(Roystonea_regia	Sclerosperma_profizianum))))	(Reinhardtia_latisecta	Reinhardtia_paiewonskiana))	Reinhardtia_simplex))	Kingia_australis);
((Dictyosperma_album	(((Veitchia_spiralis	((Dypsis_decaryi	Heterospathe_cagayanensis)	Kentiopsis_piersoniorum))	(Burretiokentia_grandiflora	Hydriastele_microspadix))	((Pelagodoxa_henryana	(Orania_palindan	(((Calamus_caryotoides	((Serenoa_repens	(Sabal_domingensis	Phoenix_dactylifera))	Pseudophoenix_vinifera))	(Podococcus_barteri	(Iriartea_deltoidea	Chamaedorea_seifrizii)))	((((Reinhardtia_gracilis	Reinhardtia_simplex)	(Reinhardtia_latisecta	Reinhardtia_paiewonskiana))	(Attalea_speciosa	(Bactris_major	(Elaeis_oleifera	Elaeis_guineensis))))	((Sclerosperma_profizianum	Roystonea_regia)	(Leopoldinia_pulchra	(Geonoma_undata	Manicaria_saccifera)))))))	((Nypa_fruticans	Prestoea_acuminata)	(Oenocarpus_minor	Oenocarpus_bataua)))))	Kingia_australis);
((Reinhardtia_gracilis	(Reinhardtia_simplex	((Reinhardtia_latisecta	Reinhardtia_paiewonskiana)	(((((((Nypa_fruticans	Prestoea_acuminata)	(Oenocarpus_minor	Oenocarpus_bataua))	(Dictyosperma_album	((Hydriastele_microspadix	((Burretiokentia_grandiflora	Heterospathe_cagayanensis)	(Veitchia_spiralis	Kentiopsis_piersoniorum)))	(Orania_palindan	Dypsis_decaryi))))	Pelagodoxa_henryana)	(Podococcus_barteri	((Sclerosperma_profizianum	Roystonea_regia)	(Leopoldinia_pulchra	(Geonoma_undata	Manicaria_saccifera)))))	(((Serenoa_repens	(Sabal_domingensis	Phoenix_dactylifera))	Pseudophoenix_vinifera)	(Iriartea_deltoidea	Chamaedorea_seifrizii)))	(Calamus_caryotoides	(Attalea_speciosa	(Bactris_major	(Elaeis_oleifera	Elaeis_guineensis))))))))	Kingia_australis);
((Dictyosperma_album	(((Heterospathe_cagayanensis	(Kentiopsis_piersoniorum	(Hydriastele_microspadix	(Burretiokentia_grandiflora	Veitchia_spiralis))))	Dypsis_decaryi)	((((Nypa_fruticans	Prestoea_acuminata)	(Oenocarpus_minor	Oenocarpus_bataua))	(((((Serenoa_repens	((Orania_palindan	Sabal_domingensis)	Phoenix_dactylifera))	(Pseudophoenix_vinifera	Calamus_caryotoides))	(Sclerosperma_profizianum	Chamaedorea_seifrizii))	((Roystonea_regia	(((Elaeis_oleifera	Elaeis_guineensis)	(Attalea_speciosa	Bactris_major))	((Reinhardtia_gracilis	Reinhardtia_simplex)	(Reinhardtia_latisecta	Reinhardtia_paiewonskiana))))	(Iriartea_deltoidea	(Leopoldinia_pulchra	(Geonoma_undata	Manicaria_saccifera)))))	Pelagodoxa_henryana))	Podococcus_barteri)))	Kingia_australis);
(((Oenocarpus_minor	Oenocarpus_bataua)	((((((Burretiokentia_grandiflora	Kentiopsis_piersoniorum)	(Orania_palindan	(Dypsis_decaryi	Heterospathe_cagayanensis)))	Veitchia_spiralis)	(Hydriastele_microspadix	Dictyosperma_album))	(((((Serenoa_repens	(Sabal_domingensis	Phoenix_dactylifera))	Pseudophoenix_vinifera)	Chamaedorea_seifrizii)	(((Attalea_speciosa	(Bactris_major	(Elaeis_oleifera	Elaeis_guineensis)))	((Reinhardtia_gracilis	Reinhardtia_simplex)	(Reinhardtia_latisecta	Reinhardtia_paiewonskiana)))	((((Calamus_caryotoides	Geonoma_undata)	Roystonea_regia)	(Sclerosperma_profizianum	(Podococcus_barteri	(Iriartea_deltoidea	Manicaria_saccifera))))	Leopoldinia_pulchra)))	Pelagodoxa_henryana))	(Nypa_fruticans	Prestoea_acuminata)))	Kingia_australis);
((Reinhardtia_simplex	(((Reinhardtia_latisecta	Reinhardtia_paiewonskiana)	(((((Orania_palindan	Podococcus_barteri)	(Leopoldinia_pulchra	(Geonoma_undata	Manicaria_saccifera)))	(Roystonea_regia	Sclerosperma_profizianum))	(((Pelagodoxa_henryana	((Nypa_fruticans	Prestoea_acuminata)	(Oenocarpus_minor	Oenocarpus_bataua)))	((Dypsis_decaryi	Heterospathe_cagayanensis)	(Veitchia_spiralis	((Hydriastele_microspadix	Dictyosperma_album)	(Burretiokentia_grandiflora	Kentiopsis_piersoniorum)))))	((((Sabal_domingensis	Phoenix_dactylifera)	(Calamus_caryotoides	Serenoa_repens))	Pseudophoenix_vinifera)	(Iriartea_deltoidea	Chamaedorea_seifrizii))))	(Attalea_speciosa	(Bactris_major	(Elaeis_oleifera	Elaeis_guineensis)))))	Reinhardtia_gracilis))	Kingia_australis);
((Reinhardtia_simplex	(((Reinhardtia_latisecta	Reinhardtia_paiewonskiana)	((((Podococcus_barteri	Sclerosperma_profizianum)	((Leopoldinia_pulchra	(Geonoma_undata	Manicaria_saccifera))	(Calamus_caryotoides	Roystonea_regia)))	(((Pelagodoxa_henryana	(Dictyosperma_album	((Orania_palindan	Dypsis_decaryi)	(Heterospathe_cagayanensis	((Burretiokentia_grandiflora	Kentiopsis_piersoniorum)	(Hydriastele_microspadix	Veitchia_spiralis))))))	((Nypa_fruticans	Prestoea_acuminata)	(Oenocarpus_minor	Oenocarpus_bataua)))	((((Sabal_domingensis	Phoenix_dactylifera)	Serenoa_repens)	Pseudophoenix_vinifera)	(Iriartea_deltoidea	Chamaedorea_seifrizii))))	(Attalea_speciosa	(Bactris_major	(Elaeis_oleifera	Elaeis_guineensis)))))	Reinhardtia_gracilis))	Kingia_australis);
((Manicaria_saccifera	(((((Roystonea_regia	(((Pelagodoxa_henryana	(((Nypa_fruticans	Prestoea_acuminata)	(Oenocarpus_minor	Oenocarpus_bataua))	(Dictyosperma_album	(Dypsis_decaryi	((Heterospathe_cagayanensis	Hydriastele_microspadix)	(Veitchia_spiralis	(Burretiokentia_grandiflora	Kentiopsis_piersoniorum)))))))	((Calamus_caryotoides	(((Sabal_domingensis	Phoenix_dactylifera)	Serenoa_repens)	Pseudophoenix_vinifera))	(Iriartea_deltoidea	Chamaedorea_seifrizii)))	((Orania_palindan	(Bactris_major	((Elaeis_oleifera	Elaeis_guineensis)	Attalea_speciosa)))	((Reinhardtia_gracilis	Reinhardtia_simplex)	(Reinhardtia_latisecta	Reinhardtia_paiewonskiana)))))	Sclerosperma_profizianum)	Podococcus_barteri)	Leopoldinia_pulchra)	Geonoma_undata))	Kingia_australis);
((Reinhardtia_gracilis	(Reinhardtia_simplex	((Reinhardtia_latisecta	Reinhardtia_paiewonskiana)	(((((Leopoldinia_pulchra	(Geonoma_undata	Manicaria_saccifera))	Sclerosperma_profizianum)	(Calamus_caryotoides	Roystonea_regia))	(((Podococcus_barteri	Orania_palindan)	(((Sabal_domingensis	Phoenix_dactylifera)	(Serenoa_repens	Pseudophoenix_vinifera))	(Iriartea_deltoidea	Chamaedorea_seifrizii)))	(Pelagodoxa_henryana	(((Nypa_fruticans	Prestoea_acuminata)	(Oenocarpus_minor	Oenocarpus_bataua))	(Dictyosperma_album	((((Dypsis_decaryi	Heterospathe_cagayanensis)	Hydriastele_microspadix)	(Burretiokentia_grandiflora	Kentiopsis_piersoniorum))	Veitchia_spiralis))))))	(Attalea_speciosa	(Bactris_major	(Elaeis_oleifera	Elaeis_guineensis)))))))	Kingia_australis);
((Reinhardtia_gracilis	(Reinhardtia_simplex	((Reinhardtia_latisecta	Reinhardtia_paiewonskiana)	((((Leopoldinia_pulchra	((Podococcus_barteri	Geonoma_undata)	Manicaria_saccifera))	(Sclerosperma_profizianum	(Calamus_caryotoides	(Iriartea_deltoidea	Roystonea_regia))))	((Pelagodoxa_henryana	(((Nypa_fruticans	Prestoea_acuminata)	(Oenocarpus_minor	Oenocarpus_bataua))	((((Orania_palindan	Dypsis_decaryi)	Heterospathe_cagayanensis)	Hydriastele_microspadix)	(Veitchia_spiralis	((Burretiokentia_grandiflora	Kentiopsis_piersoniorum)	Dictyosperma_album)))))	((((Serenoa_repens	Sabal_domingensis)	Phoenix_dactylifera)	Pseudophoenix_vinifera)	Chamaedorea_seifrizii)))	(Attalea_speciosa	(Bactris_major	(Elaeis_oleifera	Elaeis_guineensis)))))))	Kingia_australis);
((Manicaria_saccifera	(((((Orania_palindan	Podococcus_barteri)	((Sclerosperma_profizianum	Roystonea_regia)	(((Pelagodoxa_henryana	(((Nypa_fruticans	Prestoea_acuminata)	(Oenocarpus_minor	Oenocarpus_bataua))	(((Burretiokentia_grandiflora	Kentiopsis_piersoniorum)	Dictyosperma_album)	(((Dypsis_decaryi	Heterospathe_cagayanensis)	Hydriastele_microspadix)	Veitchia_spiralis))))	(((Calamus_caryotoides	(Serenoa_repens	(Sabal_domingensis	Phoenix_dactylifera)))	Pseudophoenix_vinifera)	Chamaedorea_seifrizii))	((Attalea_speciosa	(Bactris_major	(Elaeis_oleifera	Elaeis_guineensis)))	((Reinhardtia_gracilis	Reinhardtia_simplex)	(Reinhardtia_latisecta	Reinhardtia_paiewonskiana))))))	Leopoldinia_pulchra)	Geonoma_undata)	Iriartea_deltoidea))	Kingia_australis);
(((((Reinhardtia_latisecta	Reinhardtia_paiewonskiana)	((((Iriartea_deltoidea	Chamaedorea_seifrizii)	((Serenoa_repens	(Sabal_domingensis	Phoenix_dactylifera))	(Calamus_caryotoides	Pseudophoenix_vinifera)))	((Pelagodoxa_henryana	(((Nypa_fruticans	Prestoea_acuminata)	(Oenocarpus_minor	Oenocarpus_bataua))	(((Hydriastele_microspadix	Veitchia_spiralis)	((Kentiopsis_piersoniorum	Burretiokentia_grandiflora)	Dictyosperma_album))	(Heterospathe_cagayanensis	Dypsis_decaryi))))	(Roystonea_regia	(Sclerosperma_profizianum	((((Orania_palindan	Podococcus_barteri)	Geonoma_undata)	Manicaria_saccifera)	Leopoldinia_pulchra)))))	(Attalea_speciosa	((Elaeis_oleifera	Elaeis_guineensis)	Bactris_major))))	Reinhardtia_gracilis)	Reinhardtia_simplex)	Kingia_australis);
((Dictyosperma_album	(((Hydriastele_microspadix	(Heterospathe_cagayanensis	Dypsis_decaryi))	((((((Iriartea_deltoidea	Chamaedorea_seifrizii)	(Pseudophoenix_vinifera	((Serenoa_repens	(Sabal_domingensis	Phoenix_dactylifera))	Calamus_caryotoides)))	(((Leopoldinia_pulchra	(Sclerosperma_profizianum	Roystonea_regia))	(((Orania_palindan	Podococcus_barteri)	Geonoma_undata)	Manicaria_saccifera))	((Attalea_speciosa	((Elaeis_oleifera	Elaeis_guineensis)	Bactris_major))	((Reinhardtia_gracilis	Reinhardtia_simplex)	(Reinhardtia_latisecta	Reinhardtia_paiewonskiana)))))	Pelagodoxa_henryana)	((Nypa_fruticans	Prestoea_acuminata)	(Oenocarpus_minor	Oenocarpus_bataua)))	Veitchia_spiralis))	(Kentiopsis_piersoniorum	Burretiokentia_grandiflora)))	Kingia_australis);
((Podococcus_barteri	((((Sclerosperma_profizianum	Roystonea_regia)	(Leopoldinia_pulchra	(Manicaria_saccifera	Geonoma_undata)))	(((Attalea_speciosa	((Elaeis_oleifera	Elaeis_guineensis)	Bactris_major))	((Reinhardtia_gracilis	Reinhardtia_simplex)	(Reinhardtia_latisecta	Reinhardtia_paiewonskiana)))	((((Prestoea_acuminata	(Oenocarpus_minor	(Nypa_fruticans	Oenocarpus_bataua)))	Pelagodoxa_henryana)	(Hydriastele_microspadix	((Veitchia_spiralis	(Heterospathe_cagayanensis	Dypsis_decaryi))	((Kentiopsis_piersoniorum	Burretiokentia_grandiflora)	Dictyosperma_album))))	((Iriartea_deltoidea	Chamaedorea_seifrizii)	((Serenoa_repens	(Sabal_domingensis	Phoenix_dactylifera))	(Calamus_caryotoides	Pseudophoenix_vinifera))))))	Orania_palindan))	Kingia_australis);
((Reinhardtia_gracilis	(Reinhardtia_simplex	((((((Orania_palindan	Pelagodoxa_henryana)	(((Nypa_fruticans	Prestoea_acuminata)	(Oenocarpus_minor	Oenocarpus_bataua))	((((Veitchia_spiralis	Hydriastele_microspadix)	(Burretiokentia_grandiflora	Kentiopsis_piersoniorum))	(Heterospathe_cagayanensis	Dypsis_decaryi))	Dictyosperma_album)))	((Iriartea_deltoidea	Chamaedorea_seifrizii)	((Serenoa_repens	(Sabal_domingensis	Phoenix_dactylifera))	(Calamus_caryotoides	Pseudophoenix_vinifera))))	((Podococcus_barteri	Roystonea_regia)	(Sclerosperma_profizianum	(Leopoldinia_pulchra	(Manicaria_saccifera	Geonoma_undata)))))	(Attalea_speciosa	((Elaeis_oleifera	Elaeis_guineensis)	Bactris_major)))	(Reinhardtia_paiewonskiana	Reinhardtia_latisecta))))	Kingia_australis);
((Reinhardtia_gracilis	(Reinhardtia_simplex	(((((Pelagodoxa_henryana	((Dictyosperma_album	(Dypsis_decaryi	((Hydriastele_microspadix	Heterospathe_cagayanensis)	(Veitchia_spiralis	(Burretiokentia_grandiflora	Kentiopsis_piersoniorum)))))	((Nypa_fruticans	Prestoea_acuminata)	(Oenocarpus_minor	Oenocarpus_bataua))))	(Chamaedorea_seifrizii	((Serenoa_repens	(Sabal_domingensis	Phoenix_dactylifera))	Pseudophoenix_vinifera)))	((Orania_palindan	Podococcus_barteri)	((Leopoldinia_pulchra	(Calamus_caryotoides	Roystonea_regia))	(Sclerosperma_profizianum	(Iriartea_deltoidea	(Manicaria_saccifera	Geonoma_undata))))))	(Attalea_speciosa	((Elaeis_oleifera	Elaeis_guineensis)	Bactris_major)))	(Reinhardtia_paiewonskiana	Reinhardtia_latisecta))))	Kingia_australis);
((Reinhardtia_gracilis	(Reinhardtia_simplex	(((((Calamus_caryotoides	(Serenoa_repens	(Sabal_domingensis	Phoenix_dactylifera)))	(Podococcus_barteri	((Iriartea_deltoidea	Chamaedorea_seifrizii)	Pseudophoenix_vinifera)))	((Pelagodoxa_henryana	((Dictyosperma_album	(Dypsis_decaryi	(((Burretiokentia_grandiflora	Hydriastele_microspadix)	Veitchia_spiralis)	(Kentiopsis_piersoniorum	Heterospathe_cagayanensis))))	((Nypa_fruticans	Prestoea_acuminata)	(Oenocarpus_minor	Oenocarpus_bataua))))	((Leopoldinia_pulchra	(Manicaria_saccifera	(Orania_palindan	Geonoma_undata)))	(Roystonea_regia	Sclerosperma_profizianum))))	(Attalea_speciosa	((Elaeis_oleifera	Elaeis_guineensis)	Bactris_major)))	(Reinhardtia_paiewonskiana	Reinhardtia_latisecta))))	Kingia_australis);
((Podococcus_barteri	((Leopoldinia_pulchra	(Manicaria_saccifera	Geonoma_undata))	((Roystonea_regia	Sclerosperma_profizianum)	(((Attalea_speciosa	((Elaeis_oleifera	Elaeis_guineensis)	Bactris_major))	((Reinhardtia_paiewonskiana	Reinhardtia_latisecta)	(Reinhardtia_gracilis	Reinhardtia_simplex)))	(((Pseudophoenix_vinifera	((Serenoa_repens	(Sabal_domingensis	Phoenix_dactylifera))	Calamus_caryotoides))	(Iriartea_deltoidea	Chamaedorea_seifrizii))	(Pelagodoxa_henryana	((Dictyosperma_album	((Orania_palindan	Dypsis_decaryi)	((Heterospathe_cagayanensis	(Veitchia_spiralis	(Kentiopsis_piersoniorum	Burretiokentia_grandiflora)))	Hydriastele_microspadix)))	((Nypa_fruticans	Prestoea_acuminata)	(Oenocarpus_minor	Oenocarpus_bataua)))))))))	Kingia_australis);
((Oenocarpus_bataua	(((((((((Leopoldinia_pulchra	((Iriartea_deltoidea	Manicaria_saccifera)	Geonoma_undata))	(Roystonea_regia	Sclerosperma_profizianum))	(Calamus_caryotoides	((Attalea_speciosa	((Elaeis_oleifera	Elaeis_guineensis)	Bactris_major))	((Reinhardtia_paiewonskiana	Reinhardtia_latisecta)	(Reinhardtia_gracilis	Reinhardtia_simplex)))))	(Orania_palindan	Podococcus_barteri))	((Pseudophoenix_vinifera	(Serenoa_repens	(Sabal_domingensis	Phoenix_dactylifera)))	Chamaedorea_seifrizii))	Pelagodoxa_henryana)	((Heterospathe_cagayanensis	Dypsis_decaryi)	((Dictyosperma_album	(Kentiopsis_piersoniorum	Burretiokentia_grandiflora))	(Veitchia_spiralis	Hydriastele_microspadix))))	(Nypa_fruticans	Prestoea_acuminata))	Oenocarpus_minor))	Kingia_australis);
((Reinhardtia_gracilis	(Reinhardtia_simplex	((((((Roystonea_regia	Sclerosperma_profizianum)	(Manicaria_saccifera	((Geonoma_undata	(Orania_palindan	Podococcus_barteri))	Iriartea_deltoidea)))	(((Pseudophoenix_vinifera	((Serenoa_repens	(Sabal_domingensis	Phoenix_dactylifera))	Calamus_caryotoides))	Chamaedorea_seifrizii)	(Pelagodoxa_henryana	(((Heterospathe_cagayanensis	Dypsis_decaryi)	(Dictyosperma_album	((Kentiopsis_piersoniorum	Burretiokentia_grandiflora)	(Veitchia_spiralis	Hydriastele_microspadix))))	((Nypa_fruticans	Prestoea_acuminata)	(Oenocarpus_minor	Oenocarpus_bataua))))))	Leopoldinia_pulchra)	(Attalea_speciosa	((Elaeis_oleifera	Elaeis_guineensis)	Bactris_major)))	(Reinhardtia_paiewonskiana	Reinhardtia_latisecta))))	Kingia_australis);
((Reinhardtia_gracilis	(Reinhardtia_simplex	(((((Sclerosperma_profizianum	(Iriartea_deltoidea	(Manicaria_saccifera	(Podococcus_barteri	(Geonoma_undata	Orania_palindan)))))	(Leopoldinia_pulchra	(Roystonea_regia	Calamus_caryotoides)))	(((Pseudophoenix_vinifera	(Serenoa_repens	(Sabal_domingensis	Phoenix_dactylifera)))	Chamaedorea_seifrizii)	(Pelagodoxa_henryana	((((Dictyosperma_album	(Kentiopsis_piersoniorum	Burretiokentia_grandiflora))	(Hydriastele_microspadix	(Heterospathe_cagayanensis	Dypsis_decaryi)))	Veitchia_spiralis)	((Nypa_fruticans	Prestoea_acuminata)	(Oenocarpus_minor	Oenocarpus_bataua))))))	(Attalea_speciosa	((Elaeis_oleifera	Elaeis_guineensis)	Bactris_major)))	(Reinhardtia_paiewonskiana	Reinhardtia_latisecta))))	Kingia_australis);
((Reinhardtia_gracilis	(Reinhardtia_simplex	(((Attalea_speciosa	(Bactris_major	(Elaeis_oleifera	Elaeis_guineensis)))	(((Calamus_caryotoides	Roystonea_regia)	((((Geonoma_undata	(Manicaria_saccifera	Iriartea_deltoidea))	Leopoldinia_pulchra)	(Orania_palindan	Podococcus_barteri))	Sclerosperma_profizianum))	((Pelagodoxa_henryana	(((Veitchia_spiralis	(((Dypsis_decaryi	Heterospathe_cagayanensis)	Hydriastele_microspadix)	(Kentiopsis_piersoniorum	Burretiokentia_grandiflora)))	Dictyosperma_album)	((Nypa_fruticans	Prestoea_acuminata)	(Oenocarpus_bataua	Oenocarpus_minor))))	(Chamaedorea_seifrizii	(Pseudophoenix_vinifera	(Serenoa_repens	(Sabal_domingensis	Phoenix_dactylifera)))))))	(Reinhardtia_paiewonskiana	Reinhardtia_latisecta))))	Kingia_australis);
((Reinhardtia_gracilis	(Reinhardtia_simplex	(((Attalea_speciosa	(Bactris_major	(Elaeis_oleifera	Elaeis_guineensis)))	((Roystonea_regia	((((Iriartea_deltoidea	((Orania_palindan	Geonoma_undata)	Manicaria_saccifera))	Leopoldinia_pulchra)	Podococcus_barteri)	Sclerosperma_profizianum))	((Pelagodoxa_henryana	(((((Dypsis_decaryi	Veitchia_spiralis)	(Dictyosperma_album	Hydriastele_microspadix))	(Burretiokentia_grandiflora	Kentiopsis_piersoniorum))	Heterospathe_cagayanensis)	((Nypa_fruticans	Prestoea_acuminata)	(Oenocarpus_bataua	Oenocarpus_minor))))	(Chamaedorea_seifrizii	(Calamus_caryotoides	(Pseudophoenix_vinifera	(Serenoa_repens	(Sabal_domingensis	Phoenix_dactylifera))))))))	(Reinhardtia_paiewonskiana	Reinhardtia_latisecta))))	Kingia_australis);
((Oenocarpus_minor	(((((Chamaedorea_seifrizii	(Pseudophoenix_vinifera	((Calamus_caryotoides	Serenoa_repens)	(Sabal_domingensis	Phoenix_dactylifera))))	((((Reinhardtia_paiewonskiana	Reinhardtia_latisecta)	(Reinhardtia_gracilis	Reinhardtia_simplex))	((Elaeis_oleifera	Elaeis_guineensis)	(Attalea_speciosa	Bactris_major)))	((Orania_palindan	Podococcus_barteri)	(Roystonea_regia	(((Iriartea_deltoidea	(Geonoma_undata	Manicaria_saccifera))	Leopoldinia_pulchra)	Sclerosperma_profizianum)))))	(Pelagodoxa_henryana	(((Hydriastele_microspadix	(Heterospathe_cagayanensis	Dypsis_decaryi))	((Burretiokentia_grandiflora	Kentiopsis_piersoniorum)	Veitchia_spiralis))	Dictyosperma_album)))	(Nypa_fruticans	Prestoea_acuminata))	Oenocarpus_bataua))	Kingia_australis);
((Reinhardtia_gracilis	(Reinhardtia_simplex	(((Attalea_speciosa	(Bactris_major	(Elaeis_oleifera	Elaeis_guineensis)))	((Sclerosperma_profizianum	(((Dypsis_decaryi	Pelagodoxa_henryana)	(((Nypa_fruticans	Prestoea_acuminata)	(Oenocarpus_bataua	Oenocarpus_minor))	((Dictyosperma_album	(Burretiokentia_grandiflora	Kentiopsis_piersoniorum))	((Hydriastele_microspadix	Veitchia_spiralis)	Heterospathe_cagayanensis))))	((Iriartea_deltoidea	Chamaedorea_seifrizii)	(Pseudophoenix_vinifera	((Serenoa_repens	Sabal_domingensis)	Phoenix_dactylifera)))))	((Calamus_caryotoides	Roystonea_regia)	((Orania_palindan	Podococcus_barteri)	((Geonoma_undata	Manicaria_saccifera)	Leopoldinia_pulchra)))))	(Reinhardtia_paiewonskiana	Reinhardtia_latisecta))))	Kingia_australis);
((Reinhardtia_gracilis	(Reinhardtia_simplex	(((Attalea_speciosa	(Bactris_major	(Elaeis_oleifera	Elaeis_guineensis)))	(((Pelagodoxa_henryana	(((Veitchia_spiralis	((Burretiokentia_grandiflora	Kentiopsis_piersoniorum)	Dictyosperma_album))	(Hydriastele_microspadix	(Dypsis_decaryi	Heterospathe_cagayanensis)))	((Nypa_fruticans	Prestoea_acuminata)	(Oenocarpus_bataua	Oenocarpus_minor))))	((Iriartea_deltoidea	Chamaedorea_seifrizii)	(Calamus_caryotoides	(Pseudophoenix_vinifera	(Serenoa_repens	(Sabal_domingensis	Phoenix_dactylifera))))))	(((Sclerosperma_profizianum	((Geonoma_undata	Manicaria_saccifera)	Leopoldinia_pulchra))	Roystonea_regia)	(Orania_palindan	Podococcus_barteri))))	(Reinhardtia_paiewonskiana	Reinhardtia_latisecta))))	Kingia_australis);
((Reinhardtia_gracilis	(Reinhardtia_simplex	(((Attalea_speciosa	(Bactris_major	(Elaeis_oleifera	Elaeis_guineensis)))	(((Sclerosperma_profizianum	((Geonoma_undata	Manicaria_saccifera)	Leopoldinia_pulchra))	Roystonea_regia)	((Orania_palindan	Podococcus_barteri)	(((Pelagodoxa_henryana	((((Dictyosperma_album	Kentiopsis_piersoniorum)	Burretiokentia_grandiflora)	(Hydriastele_microspadix	Veitchia_spiralis))	(Dypsis_decaryi	Heterospathe_cagayanensis)))	((Nypa_fruticans	Prestoea_acuminata)	(Oenocarpus_bataua	Oenocarpus_minor)))	((Iriartea_deltoidea	Chamaedorea_seifrizii)	(Calamus_caryotoides	(Pseudophoenix_vinifera	(Serenoa_repens	(Sabal_domingensis	Phoenix_dactylifera)))))))))	(Reinhardtia_paiewonskiana	Reinhardtia_latisecta))))	Kingia_australis);
((Reinhardtia_gracilis	(Reinhardtia_simplex	(((Attalea_speciosa	(Bactris_major	(Elaeis_oleifera	Elaeis_guineensis)))	(((((((Podococcus_barteri	(Orania_palindan	Geonoma_undata))	Manicaria_saccifera)	Leopoldinia_pulchra)	Sclerosperma_profizianum)	Roystonea_regia)	((Pelagodoxa_henryana	(((Nypa_fruticans	Prestoea_acuminata)	(Oenocarpus_bataua	Oenocarpus_minor))	((Dypsis_decaryi	Heterospathe_cagayanensis)	(((Dictyosperma_album	Hydriastele_microspadix)	(Burretiokentia_grandiflora	Kentiopsis_piersoniorum))	Veitchia_spiralis))))	((Iriartea_deltoidea	Chamaedorea_seifrizii)	(Pseudophoenix_vinifera	(Serenoa_repens	(Sabal_domingensis	Phoenix_dactylifera))))))	Calamus_caryotoides))	(Reinhardtia_paiewonskiana	Reinhardtia_latisecta))))	Kingia_australis);
((Sclerosperma_profizianum	(Roystonea_regia	(((((Pelagodoxa_henryana	((((Veitchia_spiralis	Dypsis_decaryi)	(Burretiokentia_grandiflora	Kentiopsis_piersoniorum))	(Heterospathe_cagayanensis	Hydriastele_microspadix))	Dictyosperma_album))	(Prestoea_acuminata	(Oenocarpus_bataua	(Nypa_fruticans	Oenocarpus_minor))))	((Iriartea_deltoidea	Chamaedorea_seifrizii)	(Calamus_caryotoides	(Pseudophoenix_vinifera	(Serenoa_repens	(Sabal_domingensis	Phoenix_dactylifera))))))	(((Reinhardtia_paiewonskiana	Reinhardtia_latisecta)	(Reinhardtia_gracilis	Reinhardtia_simplex))	(Attalea_speciosa	(Bactris_major	(Elaeis_oleifera	Elaeis_guineensis)))))	(((Geonoma_undata	(Podococcus_barteri	Orania_palindan))	Manicaria_saccifera)	Leopoldinia_pulchra))))	Kingia_australis);
((Podococcus_barteri	((Iriartea_deltoidea	Chamaedorea_seifrizii)	((Pseudophoenix_vinifera	(Serenoa_repens	(Sabal_domingensis	Phoenix_dactylifera)))	(Orania_palindan	(((((Reinhardtia_paiewonskiana	Reinhardtia_latisecta)	(Reinhardtia_gracilis	Reinhardtia_simplex))	(Attalea_speciosa	(Bactris_major	(Elaeis_oleifera	Elaeis_guineensis))))	((Manicaria_saccifera	Geonoma_undata)	(Sclerosperma_profizianum	(Leopoldinia_pulchra	(Calamus_caryotoides	Roystonea_regia)))))	(Pelagodoxa_henryana	(((Nypa_fruticans	Prestoea_acuminata)	(Oenocarpus_bataua	Oenocarpus_minor))	((((Veitchia_spiralis	(Burretiokentia_grandiflora	Kentiopsis_piersoniorum))	(Heterospathe_cagayanensis	Hydriastele_microspadix))	Dypsis_decaryi)	Dictyosperma_album))))))))	Kingia_australis);
(((Burretiokentia_grandiflora	Kentiopsis_piersoniorum)	(((Veitchia_spiralis	(Dictyosperma_album	((((Chamaedorea_seifrizii	(((Serenoa_repens	(Sabal_domingensis	(Orania_palindan	Phoenix_dactylifera)))	Calamus_caryotoides)	Pseudophoenix_vinifera))	(Podococcus_barteri	(((Sclerosperma_profizianum	Roystonea_regia)	(Leopoldinia_pulchra	(Iriartea_deltoidea	(Manicaria_saccifera	Geonoma_undata))))	(((Reinhardtia_paiewonskiana	Reinhardtia_latisecta)	(Reinhardtia_gracilis	Reinhardtia_simplex))	((Elaeis_oleifera	Elaeis_guineensis)	(Attalea_speciosa	Bactris_major))))))	Pelagodoxa_henryana)	((Nypa_fruticans	Prestoea_acuminata)	(Oenocarpus_bataua	Oenocarpus_minor)))))	(Heterospathe_cagayanensis	Dypsis_decaryi))	Hydriastele_microspadix))	Kingia_australis);
((Reinhardtia_gracilis	(((((((((Chamaedorea_seifrizii	(Pseudophoenix_vinifera	(Serenoa_repens	Phoenix_dactylifera)))	Sabal_domingensis)	(Pelagodoxa_henryana	(((Nypa_fruticans	Prestoea_acuminata)	(Oenocarpus_bataua	Oenocarpus_minor))	(((Veitchia_spiralis	(Kentiopsis_piersoniorum	Burretiokentia_grandiflora))	(Hydriastele_microspadix	Heterospathe_cagayanensis))	(Dictyosperma_album	Dypsis_decaryi)))))	(((Iriartea_deltoidea	(Geonoma_undata	Manicaria_saccifera))	Leopoldinia_pulchra)	(Roystonea_regia	Sclerosperma_profizianum)))	(Orania_palindan	Podococcus_barteri))	Calamus_caryotoides)	(Attalea_speciosa	((Elaeis_guineensis	Elaeis_oleifera)	Bactris_major)))	(Reinhardtia_paiewonskiana	Reinhardtia_latisecta))	Reinhardtia_simplex))	Kingia_australis);
((Reinhardtia_gracilis	((((((Podococcus_barteri	((Iriartea_deltoidea	Chamaedorea_seifrizii)	(Pseudophoenix_vinifera	(Calamus_caryotoides	(Serenoa_repens	(Sabal_domingensis	Phoenix_dactylifera))))))	((Pelagodoxa_henryana	(Dictyosperma_album	(Dypsis_decaryi	((Orania_palindan	Veitchia_spiralis)	((Kentiopsis_piersoniorum	Burretiokentia_grandiflora)	(Hydriastele_microspadix	Heterospathe_cagayanensis))))))	((Nypa_fruticans	Prestoea_acuminata)	(Oenocarpus_bataua	Oenocarpus_minor))))	(((Geonoma_undata	Manicaria_saccifera)	Leopoldinia_pulchra)	(Roystonea_regia	Sclerosperma_profizianum)))	((Elaeis_guineensis	Elaeis_oleifera)	(Bactris_major	Attalea_speciosa)))	(Reinhardtia_paiewonskiana	Reinhardtia_latisecta))	Reinhardtia_simplex))	Kingia_australis);
((Podococcus_barteri	(Geonoma_undata	(Manicaria_saccifera	((Roystonea_regia	Sclerosperma_profizianum)	((Leopoldinia_pulchra	((Attalea_speciosa	((Elaeis_guineensis	Elaeis_oleifera)	Bactris_major))	((Reinhardtia_paiewonskiana	Reinhardtia_latisecta)	(Reinhardtia_simplex	Reinhardtia_gracilis))))	(((Pseudophoenix_vinifera	(Phoenix_dactylifera	(Serenoa_repens	((Calamus_caryotoides	Sabal_domingensis)	Iriartea_deltoidea))))	Chamaedorea_seifrizii)	(Pelagodoxa_henryana	(((Nypa_fruticans	Prestoea_acuminata)	(Oenocarpus_bataua	Oenocarpus_minor))	(Dictyosperma_album	((Orania_palindan	Dypsis_decaryi)	(Veitchia_spiralis	((Kentiopsis_piersoniorum	Burretiokentia_grandiflora)	(Hydriastele_microspadix	Heterospathe_cagayanensis)))))))))))))	Kingia_australis);
((Podococcus_barteri	((((Roystonea_regia	Sclerosperma_profizianum)	(Leopoldinia_pulchra	(Geonoma_undata	Manicaria_saccifera)))	(((Attalea_speciosa	((Elaeis_guineensis	Elaeis_oleifera)	Bactris_major))	(Reinhardtia_gracilis	(Reinhardtia_simplex	(Reinhardtia_paiewonskiana	Reinhardtia_latisecta))))	(((Pseudophoenix_vinifera	(Phoenix_dactylifera	(Serenoa_repens	(Calamus_caryotoides	Sabal_domingensis))))	(Iriartea_deltoidea	Chamaedorea_seifrizii))	((((Oenocarpus_bataua	Oenocarpus_minor)	Pelagodoxa_henryana)	(Dictyosperma_album	(Dypsis_decaryi	(Veitchia_spiralis	((Kentiopsis_piersoniorum	Burretiokentia_grandiflora)	(Hydriastele_microspadix	Heterospathe_cagayanensis))))))	(Nypa_fruticans	Prestoea_acuminata)))))	Orania_palindan))	Kingia_australis);
((Podococcus_barteri	(((Iriartea_deltoidea	Chamaedorea_seifrizii)	((((Pelagodoxa_henryana	(Dictyosperma_album	(Dypsis_decaryi	((Hydriastele_microspadix	Heterospathe_cagayanensis)	(Veitchia_spiralis	(Kentiopsis_piersoniorum	Burretiokentia_grandiflora))))))	((Oenocarpus_bataua	Oenocarpus_minor)	(Nypa_fruticans	Prestoea_acuminata)))	(((Roystonea_regia	Sclerosperma_profizianum)	(Leopoldinia_pulchra	(Geonoma_undata	Manicaria_saccifera)))	((Attalea_speciosa	((Elaeis_guineensis	Elaeis_oleifera)	Bactris_major))	((Reinhardtia_paiewonskiana	Reinhardtia_latisecta)	(Reinhardtia_gracilis	Reinhardtia_simplex)))))	((Calamus_caryotoides	Sabal_domingensis)	(Serenoa_repens	(Pseudophoenix_vinifera	Phoenix_dactylifera)))))	Orania_palindan))	Kingia_australis);
((Reinhardtia_gracilis	(Reinhardtia_simplex	(((((Pelagodoxa_henryana	(((Oenocarpus_bataua	Oenocarpus_minor)	(Nypa_fruticans	Prestoea_acuminata))	(((Heterospathe_cagayanensis	Dypsis_decaryi)	(Hydriastele_microspadix	(Dictyosperma_album	(Kentiopsis_piersoniorum	Burretiokentia_grandiflora))))	Veitchia_spiralis)))	((Chamaedorea_seifrizii	(Pseudophoenix_vinifera	((Sabal_domingensis	Phoenix_dactylifera)	(Calamus_caryotoides	(Serenoa_repens	Iriartea_deltoidea)))))	(Orania_palindan	Podococcus_barteri)))	((Roystonea_regia	Sclerosperma_profizianum)	(Leopoldinia_pulchra	(Geonoma_undata	Manicaria_saccifera))))	(Attalea_speciosa	((Elaeis_guineensis	Elaeis_oleifera)	Bactris_major)))	(Reinhardtia_paiewonskiana	Reinhardtia_latisecta))))	Kingia_australis);
((((Oenocarpus_bataua	Oenocarpus_minor)	(Nypa_fruticans	Prestoea_acuminata))	(((((Kentiopsis_piersoniorum	Burretiokentia_grandiflora)	((Heterospathe_cagayanensis	Dypsis_decaryi)	Hydriastele_microspadix))	Veitchia_spiralis)	Dictyosperma_album)	(Orania_palindan	((((Roystonea_regia	Sclerosperma_profizianum)	(Leopoldinia_pulchra	(Geonoma_undata	Manicaria_saccifera)))	((((Elaeis_guineensis	Elaeis_oleifera)	(Bactris_major	Attalea_speciosa))	((Reinhardtia_paiewonskiana	Reinhardtia_latisecta)	(Reinhardtia_gracilis	Reinhardtia_simplex)))	(Podococcus_barteri	((((Serenoa_repens	(Sabal_domingensis	Phoenix_dactylifera))	Calamus_caryotoides)	Pseudophoenix_vinifera)	(Iriartea_deltoidea	Chamaedorea_seifrizii)))))	Pelagodoxa_henryana))))	Kingia_australis);
((Iriartea_deltoidea	(Chamaedorea_seifrizii	(((((Roystonea_regia	Sclerosperma_profizianum)	((Orania_palindan	Podococcus_barteri)	(Leopoldinia_pulchra	(Geonoma_undata	Manicaria_saccifera))))	((Attalea_speciosa	((Elaeis_guineensis	Elaeis_oleifera)	Bactris_major))	((Reinhardtia_paiewonskiana	Reinhardtia_latisecta)	(Reinhardtia_gracilis	Reinhardtia_simplex))))	(Pelagodoxa_henryana	(((Oenocarpus_bataua	Oenocarpus_minor)	(Nypa_fruticans	Prestoea_acuminata))	((((Kentiopsis_piersoniorum	Burretiokentia_grandiflora)	(Heterospathe_cagayanensis	Dypsis_decaryi))	(Hydriastele_microspadix	Veitchia_spiralis))	Dictyosperma_album))))	((Serenoa_repens	(Sabal_domingensis	Phoenix_dactylifera))	(Calamus_caryotoides	Pseudophoenix_vinifera)))))	Kingia_australis);
((Oenocarpus_minor	(((Nypa_fruticans	Prestoea_acuminata)	(((((Sabal_domingensis	Phoenix_dactylifera)	(Serenoa_repens	Pseudophoenix_vinifera))	(Iriartea_deltoidea	Chamaedorea_seifrizii))	((((Calamus_caryotoides	Roystonea_regia)	Sclerosperma_profizianum)	(Leopoldinia_pulchra	(Geonoma_undata	Manicaria_saccifera)))	((Attalea_speciosa	((Elaeis_guineensis	Elaeis_oleifera)	Bactris_major))	((Reinhardtia_paiewonskiana	Reinhardtia_latisecta)	(Reinhardtia_gracilis	Reinhardtia_simplex)))))	(Pelagodoxa_henryana	((((Hydriastele_microspadix	Heterospathe_cagayanensis)	Kentiopsis_piersoniorum)	Dypsis_decaryi)	((Burretiokentia_grandiflora	((Orania_palindan	Podococcus_barteri)	Veitchia_spiralis))	Dictyosperma_album)))))	Oenocarpus_bataua))	Kingia_australis);
((Dictyosperma_album	(((Veitchia_spiralis	(Hydriastele_microspadix	Heterospathe_cagayanensis))	(((Orania_palindan	Dypsis_decaryi)	(((Podococcus_barteri	((Iriartea_deltoidea	Chamaedorea_seifrizii)	(((Serenoa_repens	(Calamus_caryotoides	Sabal_domingensis))	Phoenix_dactylifera)	Pseudophoenix_vinifera)))	((Roystonea_regia	(Sclerosperma_profizianum	(Leopoldinia_pulchra	(Geonoma_undata	Manicaria_saccifera))))	((Attalea_speciosa	((Elaeis_guineensis	Elaeis_oleifera)	Bactris_major))	((Reinhardtia_paiewonskiana	Reinhardtia_latisecta)	(Reinhardtia_gracilis	Reinhardtia_simplex)))))	Pelagodoxa_henryana))	((Oenocarpus_bataua	Oenocarpus_minor)	(Nypa_fruticans	Prestoea_acuminata))))	(Burretiokentia_grandiflora	Kentiopsis_piersoniorum)))	Kingia_australis);
((Dictyosperma_album	((((Heterospathe_cagayanensis	(Veitchia_spiralis	Kentiopsis_piersoniorum))	(Burretiokentia_grandiflora	Hydriastele_microspadix))	Dypsis_decaryi)	(((Nypa_fruticans	Prestoea_acuminata)	(Oenocarpus_bataua	Oenocarpus_minor))	((((Sclerosperma_profizianum	((Calamus_caryotoides	Roystonea_regia)	(Leopoldinia_pulchra	(Manicaria_saccifera	Geonoma_undata))))	(((Reinhardtia_gracilis	Reinhardtia_simplex)	(Reinhardtia_paiewonskiana	Reinhardtia_latisecta))	(Attalea_speciosa	(Bactris_major	(Elaeis_guineensis	Elaeis_oleifera)))))	((Iriartea_deltoidea	Chamaedorea_seifrizii)	((Orania_palindan	Podococcus_barteri)	(Pseudophoenix_vinifera	(Sabal_domingensis	(Phoenix_dactylifera	Serenoa_repens))))))	Pelagodoxa_henryana))))	Kingia_australis);
((Reinhardtia_gracilis	(Reinhardtia_simplex	((Reinhardtia_paiewonskiana	Reinhardtia_latisecta)	((Attalea_speciosa	(Bactris_major	(Elaeis_guineensis	Elaeis_oleifera)))	((((Pseudophoenix_vinifera	(Serenoa_repens	(Sabal_domingensis	Phoenix_dactylifera)))	((Iriartea_deltoidea	Chamaedorea_seifrizii)	Orania_palindan))	(Pelagodoxa_henryana	(((Heterospathe_cagayanensis	Dypsis_decaryi)	((Dictyosperma_album	(Kentiopsis_piersoniorum	Burretiokentia_grandiflora))	(Veitchia_spiralis	Hydriastele_microspadix)))	((Nypa_fruticans	Prestoea_acuminata)	(Oenocarpus_bataua	Oenocarpus_minor)))))	((Calamus_caryotoides	Roystonea_regia)	(((Leopoldinia_pulchra	(Manicaria_saccifera	Geonoma_undata))	Podococcus_barteri)	Sclerosperma_profizianum)))))))	Kingia_australis);
((Reinhardtia_gracilis	(Reinhardtia_simplex	((Reinhardtia_paiewonskiana	Reinhardtia_latisecta)	((Attalea_speciosa	(Bactris_major	(Elaeis_guineensis	Elaeis_oleifera)))	(((((Calamus_caryotoides	Pseudophoenix_vinifera)	(Serenoa_repens	(Sabal_domingensis	Phoenix_dactylifera)))	(Iriartea_deltoidea	Chamaedorea_seifrizii))	(Dypsis_decaryi	(Pelagodoxa_henryana	(((Hydriastele_microspadix	Heterospathe_cagayanensis)	((Kentiopsis_piersoniorum	Veitchia_spiralis)	(Dictyosperma_album	Burretiokentia_grandiflora)))	((Nypa_fruticans	Prestoea_acuminata)	(Oenocarpus_bataua	Oenocarpus_minor))))))	(((Leopoldinia_pulchra	(Manicaria_saccifera	Geonoma_undata))	(Orania_palindan	Podococcus_barteri))	(Sclerosperma_profizianum	Roystonea_regia)))))))	Kingia_australis);
((((Nypa_fruticans	Prestoea_acuminata)	(Oenocarpus_bataua	Oenocarpus_minor))	(((((((Leopoldinia_pulchra	(Manicaria_saccifera	Geonoma_undata))	Podococcus_barteri)	(Sclerosperma_profizianum	(Roystonea_regia	Reinhardtia_gracilis)))	((Reinhardtia_simplex	(Reinhardtia_paiewonskiana	Reinhardtia_latisecta))	(Attalea_speciosa	(Bactris_major	(Elaeis_guineensis	(Iriartea_deltoidea	Elaeis_oleifera))))))	(((Calamus_caryotoides	Pseudophoenix_vinifera)	(Serenoa_repens	(Sabal_domingensis	Phoenix_dactylifera)))	Chamaedorea_seifrizii))	Pelagodoxa_henryana)	(((Dictyosperma_album	(Kentiopsis_piersoniorum	Burretiokentia_grandiflora))	Veitchia_spiralis)	((Hydriastele_microspadix	Heterospathe_cagayanensis)	(Dypsis_decaryi	Orania_palindan)))))	Kingia_australis);
((Sclerosperma_profizianum	((((Geonoma_undata	Podococcus_barteri)	((Iriartea_deltoidea	Manicaria_saccifera)	Leopoldinia_pulchra))	(((Reinhardtia_gracilis	(Reinhardtia_simplex	(Reinhardtia_paiewonskiana	Reinhardtia_latisecta)))	(Attalea_speciosa	(Bactris_major	(Elaeis_guineensis	Elaeis_oleifera))))	(((Phoenix_dactylifera	(Serenoa_repens	Sabal_domingensis))	(Pseudophoenix_vinifera	Chamaedorea_seifrizii))	(Pelagodoxa_henryana	((Veitchia_spiralis	((Hydriastele_microspadix	(Heterospathe_cagayanensis	(Dypsis_decaryi	Orania_palindan)))	(Dictyosperma_album	(Kentiopsis_piersoniorum	Burretiokentia_grandiflora))))	((Nypa_fruticans	Prestoea_acuminata)	(Oenocarpus_bataua	Oenocarpus_minor)))))))	(Calamus_caryotoides	Roystonea_regia)))	Kingia_australis);
((Reinhardtia_gracilis	(Reinhardtia_simplex	(((Attalea_speciosa	(Bactris_major	(Elaeis_guineensis	Elaeis_oleifera)))	((((Iriartea_deltoidea	Chamaedorea_seifrizii)	((Podococcus_barteri	(Serenoa_repens	(Sabal_domingensis	Phoenix_dactylifera)))	Pseudophoenix_vinifera))	(Pelagodoxa_henryana	((((Hydriastele_microspadix	Heterospathe_cagayanensis)	((Dictyosperma_album	(Kentiopsis_piersoniorum	Burretiokentia_grandiflora))	(Orania_palindan	Veitchia_spiralis)))	Dypsis_decaryi)	(Prestoea_acuminata	((Oenocarpus_bataua	Oenocarpus_minor)	Nypa_fruticans)))))	((Leopoldinia_pulchra	(Calamus_caryotoides	Roystonea_regia))	(Sclerosperma_profizianum	(Manicaria_saccifera	Geonoma_undata)))))	(Reinhardtia_paiewonskiana	Reinhardtia_latisecta))))	Kingia_australis);
((Reinhardtia_latisecta	(((Reinhardtia_gracilis	Reinhardtia_simplex)	((Attalea_speciosa	(Bactris_major	(Elaeis_guineensis	Elaeis_oleifera)))	(((((Calamus_caryotoides	Sabal_domingensis)	(Iriartea_deltoidea	Chamaedorea_seifrizii))	((Serenoa_repens	Phoenix_dactylifera)	Pseudophoenix_vinifera))	(Pelagodoxa_henryana	(((((Heterospathe_cagayanensis	(Hydriastele_microspadix	(Kentiopsis_piersoniorum	Burretiokentia_grandiflora)))	Veitchia_spiralis)	(Orania_palindan	Dypsis_decaryi))	Dictyosperma_album)	((Nypa_fruticans	Prestoea_acuminata)	(Oenocarpus_bataua	Oenocarpus_minor)))))	(((Sclerosperma_profizianum	Podococcus_barteri)	Roystonea_regia)	(Leopoldinia_pulchra	(Manicaria_saccifera	Geonoma_undata))))))	Reinhardtia_paiewonskiana))	Kingia_australis);
((Chamaedorea_seifrizii	((((((Serenoa_repens	(Sabal_domingensis	Phoenix_dactylifera))	Pseudophoenix_vinifera)	Calamus_caryotoides)	(((Pelagodoxa_henryana	((((Dypsis_decaryi	Heterospathe_cagayanensis)	Hydriastele_microspadix)	Kentiopsis_piersoniorum)	((Veitchia_spiralis	Dictyosperma_album)	Burretiokentia_grandiflora)))	((Nypa_fruticans	Prestoea_acuminata)	(Oenocarpus_bataua	Oenocarpus_minor)))	((((Reinhardtia_paiewonskiana	Reinhardtia_latisecta)	(Reinhardtia_gracilis	Reinhardtia_simplex))	((Elaeis_guineensis	Elaeis_oleifera)	(Attalea_speciosa	Bactris_major)))	(((Leopoldinia_pulchra	Roystonea_regia)	Sclerosperma_profizianum)	(Manicaria_saccifera	Geonoma_undata)))))	(Orania_palindan	Podococcus_barteri))	Iriartea_deltoidea))	Kingia_australis);
((Podococcus_barteri	(((Leopoldinia_pulchra	(Manicaria_saccifera	Geonoma_undata))	(((((Iriartea_deltoidea	Chamaedorea_seifrizii)	((Pseudophoenix_vinifera	Phoenix_dactylifera)	(Serenoa_repens	(Calamus_caryotoides	Sabal_domingensis))))	(Dypsis_decaryi	(((((Heterospathe_cagayanensis	Hydriastele_microspadix)	(Veitchia_spiralis	(Kentiopsis_piersoniorum	Burretiokentia_grandiflora)))	Dictyosperma_album)	((Nypa_fruticans	Prestoea_acuminata)	(Oenocarpus_bataua	Oenocarpus_minor)))	Pelagodoxa_henryana)))	(((Reinhardtia_paiewonskiana	Reinhardtia_latisecta)	(Reinhardtia_gracilis	Reinhardtia_simplex))	(Attalea_speciosa	(Bactris_major	(Elaeis_guineensis	Elaeis_oleifera)))))	(Roystonea_regia	Sclerosperma_profizianum)))	Orania_palindan))	Kingia_australis);
((Reinhardtia_gracilis	(Reinhardtia_simplex	(((Attalea_speciosa	(Bactris_major	(Elaeis_guineensis	Elaeis_oleifera)))	(((((Pseudophoenix_vinifera	Chamaedorea_seifrizii)	(Serenoa_repens	(Phoenix_dactylifera	(Orania_palindan	Sabal_domingensis))))	((Dypsis_decaryi	Pelagodoxa_henryana)	(((Veitchia_spiralis	((Kentiopsis_piersoniorum	Burretiokentia_grandiflora)	(Heterospathe_cagayanensis	Hydriastele_microspadix)))	Dictyosperma_album)	((Nypa_fruticans	Prestoea_acuminata)	(Oenocarpus_bataua	Oenocarpus_minor)))))	(((Podococcus_barteri	(Calamus_caryotoides	Roystonea_regia))	Sclerosperma_profizianum)	(Leopoldinia_pulchra	(Manicaria_saccifera	Geonoma_undata))))	Iriartea_deltoidea))	(Reinhardtia_paiewonskiana	Reinhardtia_latisecta))))	Kingia_australis);
((Podococcus_barteri	(((((((Reinhardtia_paiewonskiana	Reinhardtia_latisecta)	(Reinhardtia_gracilis	Reinhardtia_simplex))	(((Elaeis_guineensis	Elaeis_oleifera)	Bactris_major)	Attalea_speciosa))	((Pelagodoxa_henryana	(((Oenocarpus_bataua	Oenocarpus_minor)	(Nypa_fruticans	Prestoea_acuminata))	(Dictyosperma_album	(((Burretiokentia_grandiflora	Kentiopsis_piersoniorum)	(Heterospathe_cagayanensis	(Hydriastele_microspadix	Veitchia_spiralis)))	Dypsis_decaryi))))	((((Sabal_domingensis	Phoenix_dactylifera)	Serenoa_repens)	(Calamus_caryotoides	Pseudophoenix_vinifera))	(Iriartea_deltoidea	Chamaedorea_seifrizii))))	(Sclerosperma_profizianum	(Leopoldinia_pulchra	Roystonea_regia)))	(Geonoma_undata	Manicaria_saccifera))	Orania_palindan))	Kingia_australis);
((Podococcus_barteri	((Geonoma_undata	(Manicaria_saccifera	((Sclerosperma_profizianum	(((((Reinhardtia_paiewonskiana	Reinhardtia_latisecta)	(Reinhardtia_gracilis	Reinhardtia_simplex))	(((Elaeis_guineensis	Elaeis_oleifera)	Bactris_major)	Attalea_speciosa))	((Pelagodoxa_henryana	(((Oenocarpus_bataua	Oenocarpus_minor)	(Nypa_fruticans	Prestoea_acuminata))	(Dictyosperma_album	(((Heterospathe_cagayanensis	Hydriastele_microspadix)	(Veitchia_spiralis	(Burretiokentia_grandiflora	Kentiopsis_piersoniorum)))	Dypsis_decaryi))))	(((Phoenix_dactylifera	(Serenoa_repens	Sabal_domingensis))	(Calamus_caryotoides	Pseudophoenix_vinifera))	(Iriartea_deltoidea	Chamaedorea_seifrizii))))	Roystonea_regia))	Leopoldinia_pulchra)))	Orania_palindan))	Kingia_australis);
((Serenoa_repens	((((((Orania_palindan	Podococcus_barteri)	Pseudophoenix_vinifera)	(Iriartea_deltoidea	Chamaedorea_seifrizii))	((((Reinhardtia_gracilis	Roystonea_regia)	((Leopoldinia_pulchra	(Geonoma_undata	Manicaria_saccifera))	Sclerosperma_profizianum))	(((Reinhardtia_paiewonskiana	Reinhardtia_latisecta)	Reinhardtia_simplex)	(((Elaeis_guineensis	Elaeis_oleifera)	Bactris_major)	Attalea_speciosa)))	(Pelagodoxa_henryana	(((Oenocarpus_bataua	Oenocarpus_minor)	(Nypa_fruticans	Prestoea_acuminata))	(Dictyosperma_album	(((Burretiokentia_grandiflora	Hydriastele_microspadix)	(Heterospathe_cagayanensis	(Kentiopsis_piersoniorum	Veitchia_spiralis)))	Dypsis_decaryi))))))	Calamus_caryotoides)	(Sabal_domingensis	Phoenix_dactylifera)))	Kingia_australis);
((Dictyosperma_album	(((((Kentiopsis_piersoniorum	Burretiokentia_grandiflora)	Heterospathe_cagayanensis)	(Hydriastele_microspadix	Veitchia_spiralis))	Dypsis_decaryi)	(((((Pseudophoenix_vinifera	((Sabal_domingensis	Phoenix_dactylifera)	Serenoa_repens))	Chamaedorea_seifrizii)	(((Orania_palindan	Podococcus_barteri)	((Leopoldinia_pulchra	(Geonoma_undata	Manicaria_saccifera))	(Sclerosperma_profizianum	(Iriartea_deltoidea	(Calamus_caryotoides	Roystonea_regia)))))	((Reinhardtia_gracilis	((Reinhardtia_paiewonskiana	Reinhardtia_latisecta)	Reinhardtia_simplex))	((Elaeis_guineensis	Elaeis_oleifera)	(Bactris_major	Attalea_speciosa)))))	Pelagodoxa_henryana)	((Oenocarpus_bataua	Oenocarpus_minor)	(Nypa_fruticans	Prestoea_acuminata)))))	Kingia_australis);
((Reinhardtia_latisecta	(((Reinhardtia_gracilis	Reinhardtia_simplex)	((Attalea_speciosa	((Elaeis_guineensis	Elaeis_oleifera)	Bactris_major))	((((Dictyosperma_album	(((Kentiopsis_piersoniorum	Burretiokentia_grandiflora)	(Hydriastele_microspadix	(Heterospathe_cagayanensis	Dypsis_decaryi)))	Veitchia_spiralis))	(((Oenocarpus_bataua	Oenocarpus_minor)	(Nypa_fruticans	Prestoea_acuminata))	((Sabal_domingensis	(Serenoa_repens	Pseudophoenix_vinifera))	Phoenix_dactylifera)))	(((Calamus_caryotoides	Roystonea_regia)	((Chamaedorea_seifrizii	(Orania_palindan	Podococcus_barteri))	(Leopoldinia_pulchra	(Geonoma_undata	(Iriartea_deltoidea	Manicaria_saccifera)))))	Sclerosperma_profizianum))	Pelagodoxa_henryana)))	Reinhardtia_paiewonskiana))	Kingia_australis);
((((Nypa_fruticans	Prestoea_acuminata)	((((Dictyosperma_album	(Kentiopsis_piersoniorum	Burretiokentia_grandiflora))	(Hydriastele_microspadix	(Heterospathe_cagayanensis	Dypsis_decaryi)))	Veitchia_spiralis)	((Pelagodoxa_henryana	(((((Orania_palindan	Podococcus_barteri)	(Leopoldinia_pulchra	(Geonoma_undata	Manicaria_saccifera)))	(Calamus_caryotoides	Roystonea_regia))	Sclerosperma_profizianum)	(((Reinhardtia_paiewonskiana	Reinhardtia_latisecta)	(Reinhardtia_gracilis	Reinhardtia_simplex))	(Attalea_speciosa	((Elaeis_guineensis	Elaeis_oleifera)	Bactris_major)))))	((Pseudophoenix_vinifera	(Iriartea_deltoidea	Chamaedorea_seifrizii))	(Phoenix_dactylifera	(Sabal_domingensis	Serenoa_repens))))))	(Oenocarpus_bataua	Oenocarpus_minor))	Kingia_australis);
((Reinhardtia_gracilis	(Reinhardtia_simplex	((((Elaeis_guineensis	Elaeis_oleifera)	(Bactris_major	Attalea_speciosa))	((((Iriartea_deltoidea	Chamaedorea_seifrizii)	(Podococcus_barteri	(((Phoenix_dactylifera	(Serenoa_repens	Sabal_domingensis))	Calamus_caryotoides)	Pseudophoenix_vinifera)))	(Pelagodoxa_henryana	(((Oenocarpus_bataua	Oenocarpus_minor)	(Nypa_fruticans	Prestoea_acuminata))	(((Hydriastele_microspadix	Heterospathe_cagayanensis)	(Orania_palindan	Dypsis_decaryi))	(Veitchia_spiralis	(Dictyosperma_album	(Kentiopsis_piersoniorum	Burretiokentia_grandiflora)))))))	((Leopoldinia_pulchra	(Geonoma_undata	Manicaria_saccifera))	(Roystonea_regia	Sclerosperma_profizianum))))	(Reinhardtia_paiewonskiana	Reinhardtia_latisecta))))	Kingia_australis);
((Chamaedorea_seifrizii	(((Pseudophoenix_vinifera	(Calamus_caryotoides	(Podococcus_barteri	((Phoenix_dactylifera	Sabal_domingensis)	Serenoa_repens))))	((Pelagodoxa_henryana	(((Oenocarpus_bataua	Oenocarpus_minor)	(Nypa_fruticans	Prestoea_acuminata))	((Hydriastele_microspadix	(Heterospathe_cagayanensis	Dypsis_decaryi))	((Orania_palindan	Veitchia_spiralis)	(Dictyosperma_album	(Kentiopsis_piersoniorum	Burretiokentia_grandiflora))))))	(((((Reinhardtia_paiewonskiana	Reinhardtia_latisecta)	(Reinhardtia_gracilis	Reinhardtia_simplex))	((Elaeis_guineensis	Elaeis_oleifera)	(Bactris_major	Attalea_speciosa)))	Leopoldinia_pulchra)	((Geonoma_undata	Manicaria_saccifera)	(Roystonea_regia	Sclerosperma_profizianum)))))	Iriartea_deltoidea))	Kingia_australis);
((Manicaria_saccifera	((((Roystonea_regia	Sclerosperma_profizianum)	(((((Iriartea_deltoidea	Chamaedorea_seifrizii)	(Pseudophoenix_vinifera	(Calamus_caryotoides	(Phoenix_dactylifera	(Sabal_domingensis	Serenoa_repens)))))	(Pelagodoxa_henryana	((Burretiokentia_grandiflora	((Oenocarpus_bataua	Oenocarpus_minor)	(Nypa_fruticans	Prestoea_acuminata)))	((((Kentiopsis_piersoniorum	(Heterospathe_cagayanensis	Dypsis_decaryi))	Veitchia_spiralis)	Hydriastele_microspadix)	Dictyosperma_album))))	((Reinhardtia_gracilis	((Reinhardtia_paiewonskiana	Reinhardtia_latisecta)	Reinhardtia_simplex))	(Attalea_speciosa	((Elaeis_guineensis	Elaeis_oleifera)	Bactris_major))))	(Orania_palindan	Podococcus_barteri)))	Leopoldinia_pulchra)	Geonoma_undata))	Kingia_australis);
((Reinhardtia_gracilis	(Reinhardtia_simplex	(((Attalea_speciosa	((Elaeis_guineensis	Elaeis_oleifera)	Bactris_major))	((((Chamaedorea_seifrizii	(Pseudophoenix_vinifera	((Phoenix_dactylifera	(Calamus_caryotoides	Sabal_domingensis))	Serenoa_repens)))	((Pelagodoxa_henryana	(Dypsis_decaryi	((Kentiopsis_piersoniorum	Heterospathe_cagayanensis)	(Dictyosperma_album	((Orania_palindan	Burretiokentia_grandiflora)	(Hydriastele_microspadix	Veitchia_spiralis))))))	((Oenocarpus_bataua	Oenocarpus_minor)	(Nypa_fruticans	Prestoea_acuminata))))	((Leopoldinia_pulchra	(Geonoma_undata	Manicaria_saccifera))	(Roystonea_regia	Sclerosperma_profizianum)))	(Podococcus_barteri	Iriartea_deltoidea)))	(Reinhardtia_paiewonskiana	Reinhardtia_latisecta))))	Kingia_australis);
((Reinhardtia_gracilis	(((Reinhardtia_paiewonskiana	Reinhardtia_latisecta)	(((((Sclerosperma_profizianum	(Leopoldinia_pulchra	Roystonea_regia))	(Podococcus_barteri	((Geonoma_undata	Orania_palindan)	Manicaria_saccifera)))	(((Serenoa_repens	(Phoenix_dactylifera	Sabal_domingensis))	((Iriartea_deltoidea	Chamaedorea_seifrizii)	Pseudophoenix_vinifera))	(Pelagodoxa_henryana	(((Oenocarpus_minor	Oenocarpus_bataua)	(Nypa_fruticans	Prestoea_acuminata))	((Kentiopsis_piersoniorum	(Burretiokentia_grandiflora	Dictyosperma_album))	(((Dypsis_decaryi	Heterospathe_cagayanensis)	Hydriastele_microspadix)	Veitchia_spiralis))))))	Calamus_caryotoides)	((Bactris_major	(Elaeis_oleifera	Elaeis_guineensis))	Attalea_speciosa)))	Reinhardtia_simplex))	Kingia_australis);
(((((((Calamus_caryotoides	Roystonea_regia)	(Podococcus_barteri	((((((Iriartea_deltoidea	Serenoa_repens)	(Phoenix_dactylifera	Sabal_domingensis))	Pseudophoenix_vinifera)	Chamaedorea_seifrizii)	(Pelagodoxa_henryana	(((Oenocarpus_minor	Oenocarpus_bataua)	(Nypa_fruticans	Prestoea_acuminata))	(((Dypsis_decaryi	(Orania_palindan	Heterospathe_cagayanensis))	Hydriastele_microspadix)	(Veitchia_spiralis	(Dictyosperma_album	(Kentiopsis_piersoniorum	Burretiokentia_grandiflora)))))))	(((Bactris_major	(Elaeis_oleifera	Elaeis_guineensis))	Attalea_speciosa)	((Reinhardtia_simplex	Reinhardtia_gracilis)	(Reinhardtia_paiewonskiana	Reinhardtia_latisecta))))))	Sclerosperma_profizianum)	Leopoldinia_pulchra)	Geonoma_undata)	Manicaria_saccifera)	Kingia_australis);
((((Reinhardtia_simplex	Reinhardtia_gracilis)	(Reinhardtia_paiewonskiana	Reinhardtia_latisecta))	(((Roystonea_regia	((Podococcus_barteri	(Leopoldinia_pulchra	(Geonoma_undata	Manicaria_saccifera)))	Sclerosperma_profizianum))	((((Serenoa_repens	(Phoenix_dactylifera	Sabal_domingensis))	(Pseudophoenix_vinifera	Calamus_caryotoides))	(Iriartea_deltoidea	Chamaedorea_seifrizii))	(Pelagodoxa_henryana	(((Oenocarpus_minor	Oenocarpus_bataua)	(Nypa_fruticans	Prestoea_acuminata))	((Burretiokentia_grandiflora	((Veitchia_spiralis	Hydriastele_microspadix)	(Kentiopsis_piersoniorum	((Dypsis_decaryi	Heterospathe_cagayanensis)	Orania_palindan))))	Dictyosperma_album)))))	((Bactris_major	(Elaeis_oleifera	Elaeis_guineensis))	Attalea_speciosa)))	Kingia_australis);
((Dictyosperma_album	(((((Sclerosperma_profizianum	((Serenoa_repens	(Phoenix_dactylifera	Sabal_domingensis))	((Podococcus_barteri	(Iriartea_deltoidea	Chamaedorea_seifrizii))	Pseudophoenix_vinifera)))	((Leopoldinia_pulchra	(Manicaria_saccifera	(Geonoma_undata	Orania_palindan)))	((((Bactris_major	(Elaeis_oleifera	Elaeis_guineensis))	Attalea_speciosa)	((Reinhardtia_simplex	Reinhardtia_gracilis)	(Reinhardtia_paiewonskiana	Reinhardtia_latisecta)))	(Calamus_caryotoides	Roystonea_regia))))	Pelagodoxa_henryana)	((Oenocarpus_minor	Oenocarpus_bataua)	(Nypa_fruticans	Prestoea_acuminata)))	((((Heterospathe_cagayanensis	Hydriastele_microspadix)	(Kentiopsis_piersoniorum	Burretiokentia_grandiflora))	Veitchia_spiralis)	Dypsis_decaryi)))	Kingia_australis);
((Reinhardtia_gracilis	(((Reinhardtia_paiewonskiana	Reinhardtia_latisecta)	((((Sclerosperma_profizianum	Roystonea_regia)	((Orania_palindan	Podococcus_barteri)	(Leopoldinia_pulchra	(Manicaria_saccifera	Geonoma_undata))))	((((((Oenocarpus_minor	Oenocarpus_bataua)	(Nypa_fruticans	Prestoea_acuminata))	((Hydriastele_microspadix	Heterospathe_cagayanensis)	((Dictyosperma_album	(Kentiopsis_piersoniorum	Burretiokentia_grandiflora))	Veitchia_spiralis)))	Pelagodoxa_henryana)	Dypsis_decaryi)	((Iriartea_deltoidea	Chamaedorea_seifrizii)	(Pseudophoenix_vinifera	(Calamus_caryotoides	(Serenoa_repens	(Phoenix_dactylifera	Sabal_domingensis)))))))	((Bactris_major	(Elaeis_oleifera	Elaeis_guineensis))	Attalea_speciosa)))	Reinhardtia_simplex))	Kingia_australis);
((Reinhardtia_gracilis	(((Reinhardtia_paiewonskiana	Reinhardtia_latisecta)	((((Sclerosperma_profizianum	Roystonea_regia)	(Leopoldinia_pulchra	(Manicaria_saccifera	Geonoma_undata)))	(((((Oenocarpus_minor	Oenocarpus_bataua)	(Nypa_fruticans	Prestoea_acuminata))	(((Orania_palindan	Dypsis_decaryi)	(Heterospathe_cagayanensis	(((Hydriastele_microspadix	Veitchia_spiralis)	Burretiokentia_grandiflora)	Kentiopsis_piersoniorum)))	Dictyosperma_album))	Pelagodoxa_henryana)	(Podococcus_barteri	((Iriartea_deltoidea	Chamaedorea_seifrizii)	(Pseudophoenix_vinifera	(Serenoa_repens	(Phoenix_dactylifera	(Calamus_caryotoides	Sabal_domingensis))))))))	((Elaeis_oleifera	Elaeis_guineensis)	(Attalea_speciosa	Bactris_major))))	Reinhardtia_simplex))	Kingia_australis);
((Manicaria_saccifera	((Podococcus_barteri	Geonoma_undata)	((((((Pseudophoenix_vinifera	(Serenoa_repens	(Phoenix_dactylifera	(Calamus_caryotoides	Sabal_domingensis))))	((Orania_palindan	Iriartea_deltoidea)	Chamaedorea_seifrizii))	((Attalea_speciosa	(Bactris_major	(Elaeis_oleifera	Elaeis_guineensis)))	((Reinhardtia_simplex	Reinhardtia_gracilis)	(Reinhardtia_paiewonskiana	Reinhardtia_latisecta))))	((((Oenocarpus_minor	Oenocarpus_bataua)	(Nypa_fruticans	Prestoea_acuminata))	((Dypsis_decaryi	(((Hydriastele_microspadix	Veitchia_spiralis)	Burretiokentia_grandiflora)	(Kentiopsis_piersoniorum	Heterospathe_cagayanensis)))	Dictyosperma_album))	Pelagodoxa_henryana))	(Roystonea_regia	Sclerosperma_profizianum))	Leopoldinia_pulchra)))	Kingia_australis);
((Chamaedorea_seifrizii	(((((((Attalea_speciosa	(Bactris_major	(Elaeis_oleifera	Elaeis_guineensis)))	((Reinhardtia_simplex	Reinhardtia_gracilis)	(Reinhardtia_paiewonskiana	Reinhardtia_latisecta)))	(((Manicaria_saccifera	(Orania_palindan	Geonoma_undata))	Leopoldinia_pulchra)	(Sclerosperma_profizianum	(Calamus_caryotoides	Roystonea_regia))))	((((Oenocarpus_minor	Oenocarpus_bataua)	(Nypa_fruticans	Prestoea_acuminata))	((((Veitchia_spiralis	Kentiopsis_piersoniorum)	((Dypsis_decaryi	Heterospathe_cagayanensis)	Hydriastele_microspadix))	Burretiokentia_grandiflora)	Dictyosperma_album))	Pelagodoxa_henryana))	(Pseudophoenix_vinifera	(Serenoa_repens	(Phoenix_dactylifera	Sabal_domingensis))))	Podococcus_barteri)	Iriartea_deltoidea))	Kingia_australis);
((Dictyosperma_album	(((((Oenocarpus_minor	Oenocarpus_bataua)	(Nypa_fruticans	Prestoea_acuminata))	Pelagodoxa_henryana)	(((Pseudophoenix_vinifera	(Serenoa_repens	(Phoenix_dactylifera	Sabal_domingensis)))	(Iriartea_deltoidea	Chamaedorea_seifrizii))	(((Attalea_speciosa	(Bactris_major	(Elaeis_oleifera	Elaeis_guineensis)))	((Reinhardtia_simplex	Reinhardtia_gracilis)	(Reinhardtia_paiewonskiana	Reinhardtia_latisecta)))	(((Podococcus_barteri	((Manicaria_saccifera	Geonoma_undata)	Leopoldinia_pulchra))	Orania_palindan)	(Sclerosperma_profizianum	(Calamus_caryotoides	Roystonea_regia))))))	((Dypsis_decaryi	Heterospathe_cagayanensis)	((Veitchia_spiralis	Hydriastele_microspadix)	(Kentiopsis_piersoniorum	Burretiokentia_grandiflora)))))	Kingia_australis);
(((Oenocarpus_minor	Oenocarpus_bataua)	((Nypa_fruticans	Prestoea_acuminata)	((((Heterospathe_cagayanensis	(((Burretiokentia_grandiflora	Hydriastele_microspadix)	Veitchia_spiralis)	Kentiopsis_piersoniorum))	Dypsis_decaryi)	Dictyosperma_album)	(Pelagodoxa_henryana	(((Pseudophoenix_vinifera	(Serenoa_repens	(Phoenix_dactylifera	Sabal_domingensis)))	(Iriartea_deltoidea	Chamaedorea_seifrizii))	(((Attalea_speciosa	(Bactris_major	(Elaeis_oleifera	Elaeis_guineensis)))	(((Orania_palindan	Reinhardtia_gracilis)	Reinhardtia_simplex)	(Reinhardtia_paiewonskiana	Reinhardtia_latisecta)))	((Sclerosperma_profizianum	((Manicaria_saccifera	Geonoma_undata)	Leopoldinia_pulchra))	((Calamus_caryotoides	Roystonea_regia)	Podococcus_barteri))))))))	Kingia_australis);
((Reinhardtia_gracilis	(Reinhardtia_simplex	(((((Orania_palindan	(Podococcus_barteri	((Pseudophoenix_vinifera	((Sabal_domingensis	Phoenix_dactylifera)	Serenoa_repens))	(Iriartea_deltoidea	Chamaedorea_seifrizii))))	((((Dypsis_decaryi	Heterospathe_cagayanensis)	((Dictyosperma_album	(Burretiokentia_grandiflora	Kentiopsis_piersoniorum))	(Hydriastele_microspadix	Veitchia_spiralis)))	Pelagodoxa_henryana)	((Nypa_fruticans	Prestoea_acuminata)	(Oenocarpus_minor	Oenocarpus_bataua))))	((Manicaria_saccifera	Geonoma_undata)	(Sclerosperma_profizianum	(Leopoldinia_pulchra	(Calamus_caryotoides	Roystonea_regia)))))	(Attalea_speciosa	(Bactris_major	(Elaeis_guineensis	Elaeis_oleifera))))	(Reinhardtia_paiewonskiana	Reinhardtia_latisecta))))	Kingia_australis);
((Manicaria_saccifera	(Geonoma_undata	(((Sclerosperma_profizianum	((Orania_palindan	Podococcus_barteri)	Roystonea_regia))	(((Attalea_speciosa	(Bactris_major	(Elaeis_guineensis	Elaeis_oleifera)))	((Reinhardtia_paiewonskiana	Reinhardtia_latisecta)	(Reinhardtia_gracilis	Reinhardtia_simplex)))	(((Pseudophoenix_vinifera	(Calamus_caryotoides	((Sabal_domingensis	Phoenix_dactylifera)	Serenoa_repens)))	(Iriartea_deltoidea	Chamaedorea_seifrizii))	(((((Hydriastele_microspadix	Heterospathe_cagayanensis)	((Dictyosperma_album	(Burretiokentia_grandiflora	Kentiopsis_piersoniorum))	Veitchia_spiralis))	Dypsis_decaryi)	Pelagodoxa_henryana)	((Nypa_fruticans	Prestoea_acuminata)	(Oenocarpus_minor	Oenocarpus_bataua))))))	Leopoldinia_pulchra)))	Kingia_australis);
((Iriartea_deltoidea	(Chamaedorea_seifrizii	((((((Oenocarpus_minor	Oenocarpus_bataua)	((((Kentiopsis_piersoniorum	((Hydriastele_microspadix	Burretiokentia_grandiflora)	Veitchia_spiralis))	(Orania_palindan	Heterospathe_cagayanensis))	Dypsis_decaryi)	Dictyosperma_album))	Pelagodoxa_henryana)	Prestoea_acuminata)	(((((Nypa_fruticans	Roystonea_regia)	Sclerosperma_profizianum)	Podococcus_barteri)	(Leopoldinia_pulchra	(Manicaria_saccifera	Geonoma_undata)))	((Attalea_speciosa	(Bactris_major	(Elaeis_guineensis	Elaeis_oleifera)))	((Reinhardtia_paiewonskiana	Reinhardtia_latisecta)	(Reinhardtia_gracilis	Reinhardtia_simplex)))))	((Pseudophoenix_vinifera	((Sabal_domingensis	Phoenix_dactylifera)	Serenoa_repens))	Calamus_caryotoides))))	Kingia_australis);
((Dictyosperma_album	((((Nypa_fruticans	Prestoea_acuminata)	(Oenocarpus_minor	Oenocarpus_bataua))	((((Attalea_speciosa	(Bactris_major	(Elaeis_guineensis	Elaeis_oleifera)))	((Reinhardtia_paiewonskiana	Reinhardtia_latisecta)	(Reinhardtia_gracilis	Reinhardtia_simplex)))	(Pelagodoxa_henryana	(((Pseudophoenix_vinifera	((Sabal_domingensis	Phoenix_dactylifera)	Serenoa_repens))	Calamus_caryotoides)	(Podococcus_barteri	(Iriartea_deltoidea	Chamaedorea_seifrizii)))))	((Sclerosperma_profizianum	(Leopoldinia_pulchra	(Manicaria_saccifera	Geonoma_undata)))	Roystonea_regia)))	((((Heterospathe_cagayanensis	(Kentiopsis_piersoniorum	Burretiokentia_grandiflora))	(Orania_palindan	Veitchia_spiralis))	Hydriastele_microspadix)	Dypsis_decaryi)))	Kingia_australis);
((((Oenocarpus_bataua	(((((((Pseudophoenix_vinifera	((Sabal_domingensis	Phoenix_dactylifera)	Serenoa_repens))	Calamus_caryotoides)	(Iriartea_deltoidea	Chamaedorea_seifrizii))	(((Roystonea_regia	Podococcus_barteri)	(Sclerosperma_profizianum	(Leopoldinia_pulchra	(Manicaria_saccifera	Geonoma_undata))))	((Attalea_speciosa	(Bactris_major	(Elaeis_guineensis	Elaeis_oleifera)))	((Reinhardtia_paiewonskiana	Reinhardtia_latisecta)	(Reinhardtia_gracilis	Reinhardtia_simplex)))))	Pelagodoxa_henryana)	((Hydriastele_microspadix	((Orania_palindan	Dypsis_decaryi)	Heterospathe_cagayanensis))	((Dictyosperma_album	(Kentiopsis_piersoniorum	Burretiokentia_grandiflora))	Veitchia_spiralis)))	Prestoea_acuminata))	Oenocarpus_minor)	Nypa_fruticans)	Kingia_australis);
((Podococcus_barteri	(((((Leopoldinia_pulchra	(Iriartea_deltoidea	(Manicaria_saccifera	Geonoma_undata)))	Sclerosperma_profizianum)	(Calamus_caryotoides	Roystonea_regia))	(((Attalea_speciosa	(Bactris_major	(Elaeis_guineensis	Elaeis_oleifera)))	((Reinhardtia_paiewonskiana	Reinhardtia_latisecta)	(Reinhardtia_gracilis	Reinhardtia_simplex)))	(((Pelagodoxa_henryana	(((Hydriastele_microspadix	Heterospathe_cagayanensis)	((Kentiopsis_piersoniorum	(Burretiokentia_grandiflora	Dictyosperma_album))	Veitchia_spiralis))	Dypsis_decaryi))	((Nypa_fruticans	Prestoea_acuminata)	(Oenocarpus_minor	Oenocarpus_bataua)))	((Pseudophoenix_vinifera	((Sabal_domingensis	Phoenix_dactylifera)	Serenoa_repens))	Chamaedorea_seifrizii))))	Orania_palindan))	Kingia_australis);
((Dictyosperma_album	((Kentiopsis_piersoniorum	Burretiokentia_grandiflora)	((Veitchia_spiralis	Hydriastele_microspadix)	((Heterospathe_cagayanensis	Dypsis_decaryi)	((((Nypa_fruticans	Prestoea_acuminata)	(Oenocarpus_minor	Oenocarpus_bataua))	(((Pseudophoenix_vinifera	(Calamus_caryotoides	((Sabal_domingensis	Phoenix_dactylifera)	Serenoa_repens)))	(Iriartea_deltoidea	Chamaedorea_seifrizii))	(((Attalea_speciosa	(Bactris_major	(Elaeis_guineensis	Elaeis_oleifera)))	((Reinhardtia_paiewonskiana	Reinhardtia_latisecta)	(Reinhardtia_gracilis	Reinhardtia_simplex)))	((Leopoldinia_pulchra	((Orania_palindan	(Podococcus_barteri	Geonoma_undata))	Manicaria_saccifera))	(Sclerosperma_profizianum	Roystonea_regia)))))	Pelagodoxa_henryana)))))	Kingia_australis);
((Dictyosperma_album	((Kentiopsis_piersoniorum	Burretiokentia_grandiflora)	((Veitchia_spiralis	Hydriastele_microspadix)	((Heterospathe_cagayanensis	Dypsis_decaryi)	((((((Sabal_domingensis	Phoenix_dactylifera)	(Calamus_caryotoides	(Serenoa_repens	Pseudophoenix_vinifera)))	(Iriartea_deltoidea	Chamaedorea_seifrizii))	(((Attalea_speciosa	(Bactris_major	(Elaeis_guineensis	Elaeis_oleifera)))	((Reinhardtia_paiewonskiana	Reinhardtia_latisecta)	(Reinhardtia_gracilis	Reinhardtia_simplex)))	(((Leopoldinia_pulchra	(Manicaria_saccifera	Geonoma_undata))	(Orania_palindan	Podococcus_barteri))	(Sclerosperma_profizianum	Roystonea_regia))))	Pelagodoxa_henryana)	(Prestoea_acuminata	((Oenocarpus_minor	Oenocarpus_bataua)	Nypa_fruticans)))))))	Kingia_australis);
((Dictyosperma_album	((Kentiopsis_piersoniorum	Burretiokentia_grandiflora)	(((Hydriastele_microspadix	(Heterospathe_cagayanensis	Dypsis_decaryi))	(Veitchia_spiralis	Orania_palindan))	(((Nypa_fruticans	Prestoea_acuminata)	(Oenocarpus_minor	Oenocarpus_bataua))	(((((Serenoa_repens	(Sabal_domingensis	Phoenix_dactylifera))	Pseudophoenix_vinifera)	(Iriartea_deltoidea	Chamaedorea_seifrizii))	(((Attalea_speciosa	(Bactris_major	(Elaeis_guineensis	Elaeis_oleifera)))	((Reinhardtia_paiewonskiana	Reinhardtia_latisecta)	(Reinhardtia_gracilis	Reinhardtia_simplex)))	(((Leopoldinia_pulchra	(Manicaria_saccifera	Geonoma_undata))	Podococcus_barteri)	(Sclerosperma_profizianum	(Calamus_caryotoides	Roystonea_regia)))))	Pelagodoxa_henryana)))))	Kingia_australis);
((Dictyosperma_album	(((((((Serenoa_repens	(Sabal_domingensis	Phoenix_dactylifera))	Pseudophoenix_vinifera)	(Iriartea_deltoidea	Chamaedorea_seifrizii))	(((Attalea_speciosa	(Bactris_major	(Elaeis_guineensis	Elaeis_oleifera)))	((Reinhardtia_paiewonskiana	Reinhardtia_latisecta)	(Reinhardtia_gracilis	Reinhardtia_simplex)))	((Manicaria_saccifera	(Geonoma_undata	(Orania_palindan	Podococcus_barteri)))	(Sclerosperma_profizianum	(Leopoldinia_pulchra	(Calamus_caryotoides	Roystonea_regia))))))	Pelagodoxa_henryana)	((Nypa_fruticans	Prestoea_acuminata)	(Oenocarpus_minor	Oenocarpus_bataua)))	(Veitchia_spiralis	(Kentiopsis_piersoniorum	((Heterospathe_cagayanensis	Dypsis_decaryi)	(Hydriastele_microspadix	Burretiokentia_grandiflora))))))	Kingia_australis);
((Podococcus_barteri	(((Geonoma_undata	Manicaria_saccifera)	Leopoldinia_pulchra)	((((((Reinhardtia_latisecta	Reinhardtia_paiewonskiana)	(Reinhardtia_gracilis	Reinhardtia_simplex))	((Bactris_major	(Elaeis_oleifera	Elaeis_guineensis))	Attalea_speciosa))	Sclerosperma_profizianum)	(((((Oenocarpus_bataua	Oenocarpus_minor)	(Nypa_fruticans	Prestoea_acuminata))	(((Burretiokentia_grandiflora	(Veitchia_spiralis	Hydriastele_microspadix))	((Dypsis_decaryi	(Orania_palindan	Heterospathe_cagayanensis))	Kentiopsis_piersoniorum))	Dictyosperma_album))	Pelagodoxa_henryana)	(((Pseudophoenix_vinifera	Serenoa_repens)	(Phoenix_dactylifera	Sabal_domingensis))	(Iriartea_deltoidea	Chamaedorea_seifrizii))))	(Calamus_caryotoides	Roystonea_regia))))	Kingia_australis);
((Chamaedorea_seifrizii	(((((((Geonoma_undata	Manicaria_saccifera)	Leopoldinia_pulchra)	(Sclerosperma_profizianum	((Orania_palindan	Podococcus_barteri)	(Calamus_caryotoides	Roystonea_regia))))	(((Reinhardtia_latisecta	Reinhardtia_paiewonskiana)	(Reinhardtia_gracilis	Reinhardtia_simplex))	((Bactris_major	(Elaeis_oleifera	Elaeis_guineensis))	Attalea_speciosa)))	((((Heterospathe_cagayanensis	((Hydriastele_microspadix	Veitchia_spiralis)	(Dictyosperma_album	(Kentiopsis_piersoniorum	Burretiokentia_grandiflora))))	Dypsis_decaryi)	Pelagodoxa_henryana)	((Oenocarpus_bataua	Oenocarpus_minor)	(Nypa_fruticans	Prestoea_acuminata))))	(((Serenoa_repens	Sabal_domingensis)	Phoenix_dactylifera)	Pseudophoenix_vinifera))	Iriartea_deltoidea))	Kingia_australis);
(((Oenocarpus_bataua	Oenocarpus_minor)	((Nypa_fruticans	Prestoea_acuminata)	(((((((Serenoa_repens	Sabal_domingensis)	Phoenix_dactylifera)	Pseudophoenix_vinifera)	Chamaedorea_seifrizii)	(Sclerosperma_profizianum	((Iriartea_deltoidea	(Geonoma_undata	Manicaria_saccifera))	(Leopoldinia_pulchra	(Calamus_caryotoides	Roystonea_regia)))))	(((Reinhardtia_latisecta	Reinhardtia_paiewonskiana)	(Reinhardtia_gracilis	Reinhardtia_simplex))	((Bactris_major	(Elaeis_oleifera	Elaeis_guineensis))	Attalea_speciosa)))	((((Orania_palindan	Podococcus_barteri)	(Dictyosperma_album	((Kentiopsis_piersoniorum	Burretiokentia_grandiflora)	(Heterospathe_cagayanensis	(Hydriastele_microspadix	Veitchia_spiralis)))))	Dypsis_decaryi)	Pelagodoxa_henryana))))	Kingia_australis);
((Reinhardtia_gracilis	(Reinhardtia_simplex	((((Bactris_major	(Elaeis_oleifera	Elaeis_guineensis))	Attalea_speciosa)	((((Pelagodoxa_henryana	((Oenocarpus_bataua	Oenocarpus_minor)	(Nypa_fruticans	Prestoea_acuminata)))	((((Hydriastele_microspadix	Veitchia_spiralis)	(Dictyosperma_album	(Kentiopsis_piersoniorum	Burretiokentia_grandiflora)))	Heterospathe_cagayanensis)	Dypsis_decaryi))	(((Serenoa_repens	(Sabal_domingensis	Phoenix_dactylifera))	Pseudophoenix_vinifera)	Chamaedorea_seifrizii))	((Sclerosperma_profizianum	(Leopoldinia_pulchra	(((Orania_palindan	Podococcus_barteri)	Geonoma_undata)	(Iriartea_deltoidea	Manicaria_saccifera))))	(Calamus_caryotoides	Roystonea_regia))))	(Reinhardtia_latisecta	Reinhardtia_paiewonskiana))))	Kingia_australis);
((Sclerosperma_profizianum	((((Orania_palindan	Podococcus_barteri)	((((Reinhardtia_latisecta	Reinhardtia_paiewonskiana)	(Reinhardtia_gracilis	Reinhardtia_simplex))	((Elaeis_oleifera	Elaeis_guineensis)	(Attalea_speciosa	Bactris_major)))	((((Hydriastele_microspadix	(Veitchia_spiralis	((Kentiopsis_piersoniorum	Burretiokentia_grandiflora)	(Dypsis_decaryi	Heterospathe_cagayanensis))))	Dictyosperma_album)	(Pelagodoxa_henryana	((Oenocarpus_bataua	Oenocarpus_minor)	(Nypa_fruticans	Prestoea_acuminata))))	((Calamus_caryotoides	((Serenoa_repens	(Sabal_domingensis	Phoenix_dactylifera))	Pseudophoenix_vinifera))	(Iriartea_deltoidea	Chamaedorea_seifrizii)))))	(Leopoldinia_pulchra	(Geonoma_undata	Manicaria_saccifera)))	Roystonea_regia))	Kingia_australis);
(((Oenocarpus_bataua	Oenocarpus_minor)	((Nypa_fruticans	Prestoea_acuminata)	(((((Hydriastele_microspadix	Veitchia_spiralis)	(Heterospathe_cagayanensis	(Burretiokentia_grandiflora	Kentiopsis_piersoniorum)))	(Orania_palindan	Dypsis_decaryi))	Dictyosperma_album)	(Pelagodoxa_henryana	(((Calamus_caryotoides	((Serenoa_repens	(Sabal_domingensis	Phoenix_dactylifera))	Pseudophoenix_vinifera))	Chamaedorea_seifrizii)	((((Leopoldinia_pulchra	Roystonea_regia)	Sclerosperma_profizianum)	(Manicaria_saccifera	((Podococcus_barteri	Iriartea_deltoidea)	Geonoma_undata)))	(((Reinhardtia_latisecta	Reinhardtia_paiewonskiana)	(Reinhardtia_gracilis	Reinhardtia_simplex))	(Attalea_speciosa	(Bactris_major	(Elaeis_oleifera	Elaeis_guineensis))))))))))	Kingia_australis);
((Reinhardtia_gracilis	(Reinhardtia_simplex	(((Attalea_speciosa	(Bactris_major	(Elaeis_oleifera	Elaeis_guineensis)))	(((((((((Oenocarpus_bataua	Oenocarpus_minor)	(Nypa_fruticans	Prestoea_acuminata))	((((Hydriastele_microspadix	Veitchia_spiralis)	(Heterospathe_cagayanensis	(Burretiokentia_grandiflora	Kentiopsis_piersoniorum)))	Dypsis_decaryi)	Dictyosperma_album))	(Calamus_caryotoides	Pelagodoxa_henryana))	(((Serenoa_repens	(Sabal_domingensis	Phoenix_dactylifera))	Pseudophoenix_vinifera)	Chamaedorea_seifrizii))	(Leopoldinia_pulchra	((Manicaria_saccifera	Iriartea_deltoidea)	Geonoma_undata)))	Sclerosperma_profizianum)	(Orania_palindan	Podococcus_barteri))	Roystonea_regia))	(Reinhardtia_latisecta	Reinhardtia_paiewonskiana))))	Kingia_australis);
((Reinhardtia_gracilis	(Reinhardtia_simplex	(((Attalea_speciosa	(Bactris_major	(Elaeis_oleifera	Elaeis_guineensis)))	(((((((Nypa_fruticans	Oenocarpus_bataua)	Oenocarpus_minor)	Prestoea_acuminata)	((Veitchia_spiralis	((Burretiokentia_grandiflora	Kentiopsis_piersoniorum)	(Hydriastele_microspadix	(Heterospathe_cagayanensis	Dypsis_decaryi))))	Dictyosperma_album))	Pelagodoxa_henryana)	((Phoenix_dactylifera	(Serenoa_repens	Sabal_domingensis))	(Pseudophoenix_vinifera	(Iriartea_deltoidea	Chamaedorea_seifrizii))))	(((Leopoldinia_pulchra	(Manicaria_saccifera	Geonoma_undata))	(Orania_palindan	Podococcus_barteri))	((Calamus_caryotoides	Roystonea_regia)	Sclerosperma_profizianum))))	(Reinhardtia_latisecta	Reinhardtia_paiewonskiana))))	Kingia_australis);
((((((Roystonea_regia	Sclerosperma_profizianum)	(Leopoldinia_pulchra	(Geonoma_undata	(Iriartea_deltoidea	Manicaria_saccifera))))	((((Reinhardtia_latisecta	Reinhardtia_paiewonskiana)	(Reinhardtia_gracilis	Reinhardtia_simplex))	(Attalea_speciosa	(Bactris_major	(Elaeis_oleifera	Elaeis_guineensis))))	((Pelagodoxa_henryana	(((((Kentiopsis_piersoniorum	(Veitchia_spiralis	(Burretiokentia_grandiflora	Hydriastele_microspadix)))	Heterospathe_cagayanensis)	Dypsis_decaryi)	Dictyosperma_album)	((Oenocarpus_bataua	Oenocarpus_minor)	(Nypa_fruticans	Prestoea_acuminata))))	(((Pseudophoenix_vinifera	((Sabal_domingensis	Phoenix_dactylifera)	Serenoa_repens))	Calamus_caryotoides)	Chamaedorea_seifrizii))))	Podococcus_barteri)	Orania_palindan)	Kingia_australis);
((Dictyosperma_album	(((((Oenocarpus_bataua	Oenocarpus_minor)	(Nypa_fruticans	Prestoea_acuminata))	(((Pseudophoenix_vinifera	((Sabal_domingensis	Phoenix_dactylifera)	Serenoa_repens))	(Iriartea_deltoidea	Chamaedorea_seifrizii))	((((Leopoldinia_pulchra	(Calamus_caryotoides	Roystonea_regia))	Sclerosperma_profizianum)	(((Podococcus_barteri	Orania_palindan)	Geonoma_undata)	Manicaria_saccifera))	(((Reinhardtia_latisecta	Reinhardtia_paiewonskiana)	(Reinhardtia_gracilis	Reinhardtia_simplex))	((Elaeis_oleifera	Elaeis_guineensis)	(Attalea_speciosa	Bactris_major))))))	Pelagodoxa_henryana)	((((Kentiopsis_piersoniorum	Burretiokentia_grandiflora)	(Veitchia_spiralis	Hydriastele_microspadix))	Heterospathe_cagayanensis)	Dypsis_decaryi)))	Kingia_australis);
((Chamaedorea_seifrizii	((((Sabal_domingensis	Phoenix_dactylifera)	Serenoa_repens)	Pseudophoenix_vinifera)	((((Sclerosperma_profizianum	((Manicaria_saccifera	Geonoma_undata)	Leopoldinia_pulchra))	(Podococcus_barteri	(Calamus_caryotoides	Roystonea_regia)))	(((Reinhardtia_gracilis	Reinhardtia_simplex)	(Reinhardtia_latisecta	Reinhardtia_paiewonskiana))	(Iriartea_deltoidea	((Bactris_major	(Elaeis_guineensis	Elaeis_oleifera))	Attalea_speciosa))))	((Pelagodoxa_henryana	(((Kentiopsis_piersoniorum	((Heterospathe_cagayanensis	(Orania_palindan	Dypsis_decaryi))	Hydriastele_microspadix))	Veitchia_spiralis)	(Burretiokentia_grandiflora	Dictyosperma_album)))	((Nypa_fruticans	Prestoea_acuminata)	(Oenocarpus_minor	Oenocarpus_bataua))))))	Kingia_australis);
(((Oenocarpus_minor	Oenocarpus_bataua)	((((Heterospathe_cagayanensis	((Dictyosperma_album	(Kentiopsis_piersoniorum	Burretiokentia_grandiflora))	(Hydriastele_microspadix	Veitchia_spiralis)))	Dypsis_decaryi)	(((((Orania_palindan	Podococcus_barteri)	((Manicaria_saccifera	Geonoma_undata)	Leopoldinia_pulchra))	(Roystonea_regia	Sclerosperma_profizianum))	((((Reinhardtia_gracilis	Reinhardtia_simplex)	(Reinhardtia_latisecta	Reinhardtia_paiewonskiana))	((Bactris_major	(Elaeis_guineensis	Elaeis_oleifera))	Attalea_speciosa))	((Iriartea_deltoidea	Chamaedorea_seifrizii)	(((Sabal_domingensis	Phoenix_dactylifera)	Serenoa_repens)	(Pseudophoenix_vinifera	Calamus_caryotoides)))))	Pelagodoxa_henryana))	(Nypa_fruticans	Prestoea_acuminata)))	Kingia_australis);
((((Nypa_fruticans	Prestoea_acuminata)	(Oenocarpus_minor	Oenocarpus_bataua))	(((Veitchia_spiralis	((Hydriastele_microspadix	(Dypsis_decaryi	Heterospathe_cagayanensis))	(Kentiopsis_piersoniorum	Burretiokentia_grandiflora)))	Dictyosperma_album)	(((((Orania_palindan	Podococcus_barteri)	(Iriartea_deltoidea	Chamaedorea_seifrizii))	(Phoenix_dactylifera	((Serenoa_repens	Pseudophoenix_vinifera)	Sabal_domingensis)))	((Leopoldinia_pulchra	((Sclerosperma_profizianum	Roystonea_regia)	(Manicaria_saccifera	Geonoma_undata)))	(Calamus_caryotoides	(((Reinhardtia_gracilis	Reinhardtia_simplex)	(Reinhardtia_latisecta	Reinhardtia_paiewonskiana))	((Bactris_major	(Elaeis_guineensis	Elaeis_oleifera))	Attalea_speciosa)))))	Pelagodoxa_henryana)))	Kingia_australis);
((Dictyosperma_album	((((Roystonea_regia	((((Orania_palindan	Podococcus_barteri)	(Manicaria_saccifera	Geonoma_undata))	(Leopoldinia_pulchra	(((Reinhardtia_gracilis	Reinhardtia_simplex)	(Reinhardtia_latisecta	Reinhardtia_paiewonskiana))	((Elaeis_guineensis	Elaeis_oleifera)	(Attalea_speciosa	Bactris_major)))))	(((Serenoa_repens	(Sabal_domingensis	Phoenix_dactylifera))	(Calamus_caryotoides	(Pseudophoenix_vinifera	Sclerosperma_profizianum)))	(Iriartea_deltoidea	Chamaedorea_seifrizii))))	(Dypsis_decaryi	Pelagodoxa_henryana))	((Nypa_fruticans	Prestoea_acuminata)	(Oenocarpus_minor	Oenocarpus_bataua)))	(Veitchia_spiralis	((Hydriastele_microspadix	(Kentiopsis_piersoniorum	Burretiokentia_grandiflora))	Heterospathe_cagayanensis))))	Kingia_australis);
((Reinhardtia_gracilis	(((Reinhardtia_latisecta	Reinhardtia_paiewonskiana)	((Attalea_speciosa	(Bactris_major	(Elaeis_guineensis	Elaeis_oleifera)))	((((Phoenix_dactylifera	((Calamus_caryotoides	(Orania_palindan	Sabal_domingensis))	(Pseudophoenix_vinifera	Serenoa_repens)))	(Iriartea_deltoidea	Chamaedorea_seifrizii))	((Pelagodoxa_henryana	((Nypa_fruticans	Prestoea_acuminata)	(Oenocarpus_minor	Oenocarpus_bataua)))	((Dypsis_decaryi	(Heterospathe_cagayanensis	(Hydriastele_microspadix	(Veitchia_spiralis	(Kentiopsis_piersoniorum	Burretiokentia_grandiflora)))))	Dictyosperma_album)))	((Roystonea_regia	Sclerosperma_profizianum)	((Leopoldinia_pulchra	(Manicaria_saccifera	Geonoma_undata))	Podococcus_barteri)))))	Reinhardtia_simplex))	Kingia_australis);
(((Oenocarpus_minor	Oenocarpus_bataua)	(((Dypsis_decaryi	((Veitchia_spiralis	(Kentiopsis_piersoniorum	Burretiokentia_grandiflora))	(Heterospathe_cagayanensis	Hydriastele_microspadix)))	Dictyosperma_album)	(((Nypa_fruticans	Prestoea_acuminata)	((((Roystonea_regia	Sclerosperma_profizianum)	((Leopoldinia_pulchra	(Manicaria_saccifera	Geonoma_undata))	(Orania_palindan	Podococcus_barteri)))	(((Reinhardtia_simplex	Reinhardtia_gracilis)	(Reinhardtia_latisecta	Reinhardtia_paiewonskiana))	(Attalea_speciosa	(Bactris_major	(Elaeis_guineensis	Elaeis_oleifera)))))	((Pseudophoenix_vinifera	(Serenoa_repens	((Calamus_caryotoides	Sabal_domingensis)	Phoenix_dactylifera)))	(Iriartea_deltoidea	Chamaedorea_seifrizii))))	Pelagodoxa_henryana)))	Kingia_australis);
((Veitchia_spiralis	((((Dypsis_decaryi	Heterospathe_cagayanensis)	Hydriastele_microspadix)	((Kentiopsis_piersoniorum	Burretiokentia_grandiflora)	Dictyosperma_album))	((((((((Leopoldinia_pulchra	(Manicaria_saccifera	Geonoma_undata))	Podococcus_barteri)	Sclerosperma_profizianum)	(Calamus_caryotoides	Roystonea_regia))	(((Reinhardtia_simplex	Reinhardtia_gracilis)	(Reinhardtia_latisecta	Reinhardtia_paiewonskiana))	(Attalea_speciosa	(Bactris_major	(Elaeis_guineensis	Elaeis_oleifera)))))	((Pseudophoenix_vinifera	(Serenoa_repens	((Orania_palindan	Sabal_domingensis)	Phoenix_dactylifera)))	(Iriartea_deltoidea	Chamaedorea_seifrizii)))	Pelagodoxa_henryana)	((Nypa_fruticans	Prestoea_acuminata)	(Oenocarpus_minor	Oenocarpus_bataua)))))	Kingia_australis);
((Podococcus_barteri	(Orania_palindan	(Pelagodoxa_henryana	((Pseudophoenix_vinifera	(Calamus_caryotoides	(Serenoa_repens	(Sabal_domingensis	Phoenix_dactylifera))))	(Chamaedorea_seifrizii	(((((Nypa_fruticans	Prestoea_acuminata)	(Oenocarpus_minor	Oenocarpus_bataua))	((Veitchia_spiralis	(((Dypsis_decaryi	Heterospathe_cagayanensis)	Hydriastele_microspadix)	(Kentiopsis_piersoniorum	Burretiokentia_grandiflora)))	Dictyosperma_album))	((((Iriartea_deltoidea	Manicaria_saccifera)	Geonoma_undata)	Sclerosperma_profizianum)	(Leopoldinia_pulchra	Roystonea_regia)))	(((Reinhardtia_simplex	Reinhardtia_gracilis)	(Reinhardtia_latisecta	Reinhardtia_paiewonskiana))	(Attalea_speciosa	(Bactris_major	(Elaeis_guineensis	Elaeis_oleifera))))))))))	Kingia_australis);
((Dictyosperma_album	(((((((Calamus_caryotoides	(Serenoa_repens	(Sabal_domingensis	Phoenix_dactylifera)))	Pseudophoenix_vinifera)	Chamaedorea_seifrizii)	(((((Podococcus_barteri	Orania_palindan)	(Leopoldinia_pulchra	(Iriartea_deltoidea	(Manicaria_saccifera	Geonoma_undata))))	Sclerosperma_profizianum)	Roystonea_regia)	(((Reinhardtia_simplex	Reinhardtia_gracilis)	(Reinhardtia_latisecta	Reinhardtia_paiewonskiana))	((Elaeis_guineensis	Elaeis_oleifera)	(Attalea_speciosa	Bactris_major)))))	(((Nypa_fruticans	Prestoea_acuminata)	(Oenocarpus_minor	Oenocarpus_bataua))	Pelagodoxa_henryana))	((Dypsis_decaryi	Heterospathe_cagayanensis)	((Kentiopsis_piersoniorum	Burretiokentia_grandiflora)	Veitchia_spiralis)))	Hydriastele_microspadix))	Kingia_australis);
((Reinhardtia_gracilis	(((Reinhardtia_latisecta	Reinhardtia_paiewonskiana)	((Attalea_speciosa	(Bactris_major	(Elaeis_guineensis	Elaeis_oleifera)))	(((Pelagodoxa_henryana	(((Nypa_fruticans	Prestoea_acuminata)	(Oenocarpus_minor	Oenocarpus_bataua))	(((Dictyosperma_album	(Kentiopsis_piersoniorum	Burretiokentia_grandiflora))	(Hydriastele_microspadix	(Orania_palindan	(Dypsis_decaryi	Heterospathe_cagayanensis))))	Veitchia_spiralis)))	(((Serenoa_repens	(Sabal_domingensis	Phoenix_dactylifera))	Pseudophoenix_vinifera)	((Iriartea_deltoidea	Chamaedorea_seifrizii)	Podococcus_barteri)))	((Sclerosperma_profizianum	(Leopoldinia_pulchra	(Manicaria_saccifera	Geonoma_undata)))	(Calamus_caryotoides	Roystonea_regia)))))	Reinhardtia_simplex))	Kingia_australis);
((Dictyosperma_album	(((Hydriastele_microspadix	(Dypsis_decaryi	Heterospathe_cagayanensis))	((((((((Manicaria_saccifera	Geonoma_undata)	Leopoldinia_pulchra)	(Orania_palindan	Podococcus_barteri))	(Sclerosperma_profizianum	((Iriartea_deltoidea	Chamaedorea_seifrizii)	(Calamus_caryotoides	Roystonea_regia))))	(((Attalea_speciosa	(Bactris_major	(Elaeis_guineensis	Elaeis_oleifera)))	((Reinhardtia_gracilis	Reinhardtia_simplex)	(Reinhardtia_latisecta	Reinhardtia_paiewonskiana)))	((Serenoa_repens	(Sabal_domingensis	Phoenix_dactylifera))	Pseudophoenix_vinifera)))	Pelagodoxa_henryana)	((Prestoea_acuminata	Nypa_fruticans)	(Oenocarpus_bataua	Oenocarpus_minor)))	Veitchia_spiralis))	(Kentiopsis_piersoniorum	Burretiokentia_grandiflora)))	Kingia_australis);
((Dictyosperma_album	((((Dypsis_decaryi	Heterospathe_cagayanensis)	((((Prestoea_acuminata	Nypa_fruticans)	(Oenocarpus_bataua	Oenocarpus_minor))	(((Podococcus_barteri	(Iriartea_deltoidea	Chamaedorea_seifrizii))	((Calamus_caryotoides	(Serenoa_repens	(Sabal_domingensis	Phoenix_dactylifera)))	Pseudophoenix_vinifera))	((((Manicaria_saccifera	(Geonoma_undata	Orania_palindan))	Leopoldinia_pulchra)	(Sclerosperma_profizianum	Roystonea_regia))	((Attalea_speciosa	(Bactris_major	(Elaeis_guineensis	Elaeis_oleifera)))	((Reinhardtia_gracilis	Reinhardtia_simplex)	(Reinhardtia_latisecta	Reinhardtia_paiewonskiana))))))	Pelagodoxa_henryana))	(Veitchia_spiralis	Hydriastele_microspadix))	(Kentiopsis_piersoniorum	Burretiokentia_grandiflora)))	Kingia_australis);
((Dictyosperma_album	(((((Prestoea_acuminata	Nypa_fruticans)	(Oenocarpus_bataua	Oenocarpus_minor))	(((Iriartea_deltoidea	Chamaedorea_seifrizii)	((Phoenix_dactylifera	(Serenoa_repens	Sabal_domingensis))	Pseudophoenix_vinifera))	(((Orania_palindan	Podococcus_barteri)	(((Manicaria_saccifera	Geonoma_undata)	Leopoldinia_pulchra)	(Sclerosperma_profizianum	(Calamus_caryotoides	Roystonea_regia))))	((Attalea_speciosa	(Bactris_major	(Elaeis_guineensis	Elaeis_oleifera)))	((Reinhardtia_gracilis	Reinhardtia_simplex)	(Reinhardtia_latisecta	Reinhardtia_paiewonskiana))))))	Pelagodoxa_henryana)	(((((Burretiokentia_grandiflora	Hydriastele_microspadix)	Heterospathe_cagayanensis)	Kentiopsis_piersoniorum)	Veitchia_spiralis)	Dypsis_decaryi)))	Kingia_australis);
((Oenocarpus_minor	((((((Heterospathe_cagayanensis	Dypsis_decaryi)	((Hydriastele_microspadix	Veitchia_spiralis)	(Dictyosperma_album	(Burretiokentia_grandiflora	Kentiopsis_piersoniorum))))	Pelagodoxa_henryana)	((Podococcus_barteri	((Iriartea_deltoidea	Chamaedorea_seifrizii)	((Pseudophoenix_vinifera	(Calamus_caryotoides	(Serenoa_repens	Sabal_domingensis)))	Phoenix_dactylifera)))	(((Manicaria_saccifera	Geonoma_undata)	(Sclerosperma_profizianum	Roystonea_regia))	(Leopoldinia_pulchra	((Attalea_speciosa	(Bactris_major	(Elaeis_guineensis	Elaeis_oleifera)))	((Reinhardtia_gracilis	(Reinhardtia_simplex	Orania_palindan))	(Reinhardtia_latisecta	Reinhardtia_paiewonskiana)))))))	(Prestoea_acuminata	Nypa_fruticans))	Oenocarpus_bataua))	Kingia_australis);
((Chamaedorea_seifrizii	((((Serenoa_repens	(Phoenix_dactylifera	Sabal_domingensis))	Calamus_caryotoides)	Pseudophoenix_vinifera)	(((Podococcus_barteri	((Leopoldinia_pulchra	(Iriartea_deltoidea	(Manicaria_saccifera	Geonoma_undata)))	(Roystonea_regia	Sclerosperma_profizianum)))	((Attalea_speciosa	(Bactris_major	(Elaeis_guineensis	Elaeis_oleifera)))	((Reinhardtia_gracilis	Reinhardtia_simplex)	(Reinhardtia_latisecta	Reinhardtia_paiewonskiana))))	(((((((Kentiopsis_piersoniorum	Burretiokentia_grandiflora)	(Veitchia_spiralis	Orania_palindan))	(Heterospathe_cagayanensis	Hydriastele_microspadix))	Dypsis_decaryi)	Dictyosperma_album)	Pelagodoxa_henryana)	((Prestoea_acuminata	Nypa_fruticans)	(Oenocarpus_bataua	Oenocarpus_minor))))))	Kingia_australis);
((Reinhardtia_gracilis	(Reinhardtia_simplex	((Reinhardtia_latisecta	Reinhardtia_paiewonskiana)	(((((((Prestoea_acuminata	Nypa_fruticans)	(Oenocarpus_bataua	Oenocarpus_minor))	((Heterospathe_cagayanensis	Dypsis_decaryi)	(Dictyosperma_album	((Kentiopsis_piersoniorum	Burretiokentia_grandiflora)	(Veitchia_spiralis	Hydriastele_microspadix)))))	Pelagodoxa_henryana)	((Iriartea_deltoidea	Chamaedorea_seifrizii)	(((Serenoa_repens	(Phoenix_dactylifera	Sabal_domingensis))	Calamus_caryotoides)	Pseudophoenix_vinifera)))	((Roystonea_regia	Sclerosperma_profizianum)	((Orania_palindan	Podococcus_barteri)	(Leopoldinia_pulchra	(Manicaria_saccifera	Geonoma_undata)))))	(Attalea_speciosa	(Bactris_major	(Elaeis_guineensis	Elaeis_oleifera)))))))	Kingia_australis);
((Sclerosperma_profizianum	(((((Attalea_speciosa	(Elaeis_guineensis	Elaeis_oleifera))	(Orania_palindan	Bactris_major))	((Reinhardtia_gracilis	Reinhardtia_simplex)	(Reinhardtia_latisecta	Reinhardtia_paiewonskiana)))	((((((Prestoea_acuminata	Nypa_fruticans)	(Oenocarpus_bataua	Oenocarpus_minor))	(Dictyosperma_album	((((Hydriastele_microspadix	Heterospathe_cagayanensis)	Veitchia_spiralis)	(Kentiopsis_piersoniorum	Burretiokentia_grandiflora))	Dypsis_decaryi)))	Pelagodoxa_henryana)	(Chamaedorea_seifrizii	((Phoenix_dactylifera	((Calamus_caryotoides	Sabal_domingensis)	Serenoa_repens))	Pseudophoenix_vinifera)))	(Podococcus_barteri	Roystonea_regia)))	(Leopoldinia_pulchra	((Iriartea_deltoidea	Manicaria_saccifera)	Geonoma_undata))))	Kingia_australis);
((Reinhardtia_gracilis	(Reinhardtia_simplex	((Reinhardtia_latisecta	Reinhardtia_paiewonskiana)	(((((((Prestoea_acuminata	Nypa_fruticans)	(Oenocarpus_bataua	Oenocarpus_minor))	(((Hydriastele_microspadix	(Dictyosperma_album	(Kentiopsis_piersoniorum	Burretiokentia_grandiflora)))	(Heterospathe_cagayanensis	Dypsis_decaryi))	Veitchia_spiralis))	Pelagodoxa_henryana)	(Chamaedorea_seifrizii	((Calamus_caryotoides	(Serenoa_repens	(Sabal_domingensis	Phoenix_dactylifera)))	Pseudophoenix_vinifera)))	(Roystonea_regia	((Podococcus_barteri	(Leopoldinia_pulchra	((Iriartea_deltoidea	Manicaria_saccifera)	Geonoma_undata)))	Sclerosperma_profizianum)))	(Orania_palindan	((Elaeis_guineensis	Elaeis_oleifera)	(Attalea_speciosa	Bactris_major)))))))	Kingia_australis);
(((Oenocarpus_bataua	Oenocarpus_minor)	((Pelagodoxa_henryana	(((((Serenoa_repens	(Sabal_domingensis	Phoenix_dactylifera))	Pseudophoenix_vinifera)	(Iriartea_deltoidea	Chamaedorea_seifrizii))	(((Leopoldinia_pulchra	(Calamus_caryotoides	Roystonea_regia))	((Manicaria_saccifera	(Geonoma_undata	(Orania_palindan	Podococcus_barteri)))	Sclerosperma_profizianum))	((Attalea_speciosa	(Bactris_major	(Elaeis_guineensis	Elaeis_oleifera)))	((Reinhardtia_gracilis	Reinhardtia_simplex)	(Reinhardtia_latisecta	Reinhardtia_paiewonskiana)))))	((((Hydriastele_microspadix	(Kentiopsis_piersoniorum	Burretiokentia_grandiflora))	(Heterospathe_cagayanensis	Dypsis_decaryi))	Veitchia_spiralis)	Dictyosperma_album)))	(Nypa_fruticans	Prestoea_acuminata)))	Kingia_australis);
((Reinhardtia_gracilis	(Reinhardtia_simplex	((Reinhardtia_latisecta	Reinhardtia_paiewonskiana)	(((((Serenoa_repens	(Sabal_domingensis	Phoenix_dactylifera))	Pseudophoenix_vinifera)	(Iriartea_deltoidea	Chamaedorea_seifrizii))	((((Prestoea_acuminata	((Oenocarpus_bataua	Oenocarpus_minor)	Nypa_fruticans))	((Heterospathe_cagayanensis	Dypsis_decaryi)	(Kentiopsis_piersoniorum	(Dictyosperma_album	(Veitchia_spiralis	(Hydriastele_microspadix	Burretiokentia_grandiflora))))))	Pelagodoxa_henryana)	((Sclerosperma_profizianum	(Leopoldinia_pulchra	(Calamus_caryotoides	Roystonea_regia)))	(Podococcus_barteri	(Manicaria_saccifera	(Geonoma_undata	Orania_palindan))))))	(Attalea_speciosa	(Bactris_major	(Elaeis_guineensis	Elaeis_oleifera)))))))	Kingia_australis);
((Dictyosperma_album	((Veitchia_spiralis	((((Dypsis_decaryi	Pelagodoxa_henryana)	(((Iriartea_deltoidea	Chamaedorea_seifrizii)	((Calamus_caryotoides	(Serenoa_repens	(Sabal_domingensis	Phoenix_dactylifera)))	Pseudophoenix_vinifera))	((((Reinhardtia_latisecta	Reinhardtia_paiewonskiana)	(Reinhardtia_simplex	Reinhardtia_gracilis))	(Attalea_speciosa	(Bactris_major	(Elaeis_oleifera	Elaeis_guineensis))))	(((Orania_palindan	Podococcus_barteri)	(Leopoldinia_pulchra	(Manicaria_saccifera	Geonoma_undata)))	(Roystonea_regia	Sclerosperma_profizianum)))))	((Oenocarpus_minor	Oenocarpus_bataua)	(Nypa_fruticans	Prestoea_acuminata)))	(Heterospathe_cagayanensis	Hydriastele_microspadix)))	(Kentiopsis_piersoniorum	Burretiokentia_grandiflora)))	Kingia_australis);
(((Kentiopsis_piersoniorum	Burretiokentia_grandiflora)	(((Dypsis_decaryi	Heterospathe_cagayanensis)	(Veitchia_spiralis	(Dictyosperma_album	((Roystonea_regia	(((((Reinhardtia_latisecta	Reinhardtia_paiewonskiana)	(Reinhardtia_simplex	Reinhardtia_gracilis))	(Attalea_speciosa	(Bactris_major	(Elaeis_oleifera	Elaeis_guineensis))))	((((Serenoa_repens	(Sabal_domingensis	Phoenix_dactylifera))	Pseudophoenix_vinifera)	((Podococcus_barteri	((Orania_palindan	Calamus_caryotoides)	Pelagodoxa_henryana))	Sclerosperma_profizianum))	(Iriartea_deltoidea	Chamaedorea_seifrizii)))	(Leopoldinia_pulchra	(Manicaria_saccifera	Geonoma_undata))))	((Oenocarpus_minor	Oenocarpus_bataua)	(Nypa_fruticans	Prestoea_acuminata))))))	Hydriastele_microspadix))	Kingia_australis);
((Manicaria_saccifera	(Geonoma_undata	(Leopoldinia_pulchra	((((((Podococcus_barteri	Orania_palindan)	((Reinhardtia_latisecta	Reinhardtia_paiewonskiana)	(Reinhardtia_simplex	Reinhardtia_gracilis)))	(Attalea_speciosa	(Bactris_major	(Elaeis_oleifera	Elaeis_guineensis))))	((Pelagodoxa_henryana	(((Oenocarpus_minor	Oenocarpus_bataua)	(Nypa_fruticans	Prestoea_acuminata))	((((Hydriastele_microspadix	(Dypsis_decaryi	Heterospathe_cagayanensis))	(Burretiokentia_grandiflora	Kentiopsis_piersoniorum))	Veitchia_spiralis)	Dictyosperma_album)))	((Pseudophoenix_vinifera	(Serenoa_repens	(Sabal_domingensis	Phoenix_dactylifera)))	(Iriartea_deltoidea	Chamaedorea_seifrizii))))	(Calamus_caryotoides	Roystonea_regia))	Sclerosperma_profizianum))))	Kingia_australis);
((Podococcus_barteri	(Orania_palindan	(((Pelagodoxa_henryana	(((Oenocarpus_minor	Oenocarpus_bataua)	(Nypa_fruticans	Prestoea_acuminata))	(((Burretiokentia_grandiflora	Dictyosperma_album)	Veitchia_spiralis)	((Hydriastele_microspadix	(Dypsis_decaryi	Heterospathe_cagayanensis))	Kentiopsis_piersoniorum))))	((Pseudophoenix_vinifera	(Calamus_caryotoides	(Serenoa_repens	(Sabal_domingensis	Phoenix_dactylifera))))	Chamaedorea_seifrizii))	(((Iriartea_deltoidea	(Manicaria_saccifera	Geonoma_undata))	Leopoldinia_pulchra)	(Sclerosperma_profizianum	(Roystonea_regia	(((Reinhardtia_latisecta	Reinhardtia_paiewonskiana)	(Reinhardtia_simplex	Reinhardtia_gracilis))	(Attalea_speciosa	(Bactris_major	(Elaeis_oleifera	Elaeis_guineensis))))))))))	Kingia_australis);
((Podococcus_barteri	(Orania_palindan	((((Reinhardtia_latisecta	Reinhardtia_paiewonskiana)	(Reinhardtia_simplex	Reinhardtia_gracilis))	(Attalea_speciosa	(Bactris_major	(Elaeis_oleifera	Elaeis_guineensis))))	(((((Geonoma_undata	(Iriartea_deltoidea	Manicaria_saccifera))	Leopoldinia_pulchra)	Sclerosperma_profizianum)	(Calamus_caryotoides	Roystonea_regia))	(((Pelagodoxa_henryana	(((Dypsis_decaryi	Heterospathe_cagayanensis)	((Kentiopsis_piersoniorum	Burretiokentia_grandiflora)	(Veitchia_spiralis	Hydriastele_microspadix)))	Dictyosperma_album))	((Oenocarpus_minor	Oenocarpus_bataua)	(Nypa_fruticans	Prestoea_acuminata)))	((Pseudophoenix_vinifera	(Serenoa_repens	(Sabal_domingensis	Phoenix_dactylifera)))	Chamaedorea_seifrizii))))))	Kingia_australis);
((Reinhardtia_gracilis	((((Attalea_speciosa	(Bactris_major	(Elaeis_oleifera	Elaeis_guineensis)))	((((((Chamaedorea_seifrizii	Pseudophoenix_vinifera)	((Geonoma_undata	(Iriartea_deltoidea	Manicaria_saccifera))	Leopoldinia_pulchra))	Sclerosperma_profizianum)	(Calamus_caryotoides	Roystonea_regia))	Podococcus_barteri)	((Pelagodoxa_henryana	(((Oenocarpus_minor	Oenocarpus_bataua)	(Nypa_fruticans	Prestoea_acuminata))	(((((Orania_palindan	Dypsis_decaryi)	Heterospathe_cagayanensis)	((Kentiopsis_piersoniorum	Burretiokentia_grandiflora)	Hydriastele_microspadix))	Veitchia_spiralis)	Dictyosperma_album)))	(Phoenix_dactylifera	(Serenoa_repens	Sabal_domingensis)))))	(Reinhardtia_latisecta	Reinhardtia_paiewonskiana))	Reinhardtia_simplex))	Kingia_australis);
((Reinhardtia_gracilis	(((((Elaeis_oleifera	Elaeis_guineensis)	(Attalea_speciosa	Bactris_major))	((((Serenoa_repens	(Sabal_domingensis	Phoenix_dactylifera))	((Iriartea_deltoidea	Chamaedorea_seifrizii)	(Pseudophoenix_vinifera	Podococcus_barteri)))	((((Oenocarpus_minor	Oenocarpus_bataua)	(Nypa_fruticans	Prestoea_acuminata))	Pelagodoxa_henryana)	((((Hydriastele_microspadix	(Orania_palindan	Dictyosperma_album))	(Kentiopsis_piersoniorum	Burretiokentia_grandiflora))	Veitchia_spiralis)	(Dypsis_decaryi	Heterospathe_cagayanensis))))	((Calamus_caryotoides	Roystonea_regia)	(Sclerosperma_profizianum	((Geonoma_undata	Manicaria_saccifera)	Leopoldinia_pulchra)))))	(Reinhardtia_latisecta	Reinhardtia_paiewonskiana))	Reinhardtia_simplex))	Kingia_australis);
((Reinhardtia_gracilis	((((Attalea_speciosa	(Bactris_major	(Elaeis_oleifera	Elaeis_guineensis)))	((((Pseudophoenix_vinifera	(Serenoa_repens	((Orania_palindan	Sabal_domingensis)	Phoenix_dactylifera)))	Calamus_caryotoides)	Chamaedorea_seifrizii)	((Pelagodoxa_henryana	(((Oenocarpus_minor	Oenocarpus_bataua)	(Nypa_fruticans	Prestoea_acuminata))	((Veitchia_spiralis	((Kentiopsis_piersoniorum	Burretiokentia_grandiflora)	(Hydriastele_microspadix	(Dypsis_decaryi	Heterospathe_cagayanensis))))	Dictyosperma_album)))	((Podococcus_barteri	((Iriartea_deltoidea	(Geonoma_undata	Manicaria_saccifera))	Leopoldinia_pulchra))	(Roystonea_regia	Sclerosperma_profizianum)))))	(Reinhardtia_latisecta	Reinhardtia_paiewonskiana))	Reinhardtia_simplex))	Kingia_australis);
((Dictyosperma_album	((((((Pseudophoenix_vinifera	(Serenoa_repens	(Sabal_domingensis	Phoenix_dactylifera)))	Chamaedorea_seifrizii)	((Sclerosperma_profizianum	((((Geonoma_undata	(Orania_palindan	Podococcus_barteri))	(Manicaria_saccifera	Iriartea_deltoidea))	Leopoldinia_pulchra)	(Calamus_caryotoides	Roystonea_regia)))	(((Reinhardtia_latisecta	Reinhardtia_paiewonskiana)	(Reinhardtia_simplex	Reinhardtia_gracilis))	(Attalea_speciosa	(Bactris_major	(Elaeis_oleifera	Elaeis_guineensis))))))	(Pelagodoxa_henryana	Dypsis_decaryi))	((Oenocarpus_minor	Oenocarpus_bataua)	(Nypa_fruticans	Prestoea_acuminata)))	(((Kentiopsis_piersoniorum	Burretiokentia_grandiflora)	Heterospathe_cagayanensis)	(Veitchia_spiralis	Hydriastele_microspadix))))	Kingia_australis);
((Reinhardtia_gracilis	((((Attalea_speciosa	(Bactris_major	(Elaeis_oleifera	Elaeis_guineensis)))	((((Pelagodoxa_henryana	((Oenocarpus_minor	Oenocarpus_bataua)	(Nypa_fruticans	Prestoea_acuminata)))	(Veitchia_spiralis	((Dictyosperma_album	(Kentiopsis_piersoniorum	Burretiokentia_grandiflora))	((Dypsis_decaryi	Heterospathe_cagayanensis)	Hydriastele_microspadix))))	((Pseudophoenix_vinifera	(Serenoa_repens	(Sabal_domingensis	Phoenix_dactylifera)))	(Iriartea_deltoidea	Chamaedorea_seifrizii)))	((Leopoldinia_pulchra	(Calamus_caryotoides	Roystonea_regia))	(Sclerosperma_profizianum	((Podococcus_barteri	(Geonoma_undata	Orania_palindan))	Manicaria_saccifera)))))	(Reinhardtia_latisecta	Reinhardtia_paiewonskiana))	Reinhardtia_simplex))	Kingia_australis);
(((Reinhardtia_simplex	(((Attalea_speciosa	(Bactris_major	(Elaeis_oleifera	Elaeis_guineensis)))	((Chamaedorea_seifrizii	(Pseudophoenix_vinifera	(Calamus_caryotoides	(Serenoa_repens	(Phoenix_dactylifera	Sabal_domingensis)))))	(((Sclerosperma_profizianum	(Leopoldinia_pulchra	Roystonea_regia))	((Orania_palindan	Podococcus_barteri)	(Iriartea_deltoidea	(Manicaria_saccifera	Geonoma_undata))))	((((Nypa_fruticans	Prestoea_acuminata)	(Oenocarpus_bataua	Oenocarpus_minor))	Pelagodoxa_henryana)	(Dypsis_decaryi	(Heterospathe_cagayanensis	(Kentiopsis_piersoniorum	(Dictyosperma_album	(Veitchia_spiralis	(Burretiokentia_grandiflora	Hydriastele_microspadix))))))))))	(Reinhardtia_paiewonskiana	Reinhardtia_latisecta)))	Reinhardtia_gracilis)	Kingia_australis);
((Dictyosperma_album	(Dypsis_decaryi	(((((Iriartea_deltoidea	Chamaedorea_seifrizii)	(((Orania_palindan	Podococcus_barteri)	((Phoenix_dactylifera	Sabal_domingensis)	Serenoa_repens))	Pseudophoenix_vinifera))	(((Leopoldinia_pulchra	(Manicaria_saccifera	Geonoma_undata))	(Sclerosperma_profizianum	Roystonea_regia))	(Calamus_caryotoides	(((Reinhardtia_paiewonskiana	Reinhardtia_latisecta)	(Reinhardtia_gracilis	Reinhardtia_simplex))	(Attalea_speciosa	(Bactris_major	(Elaeis_oleifera	Elaeis_guineensis)))))))	(Pelagodoxa_henryana	((Nypa_fruticans	Prestoea_acuminata)	(Oenocarpus_bataua	Oenocarpus_minor))))	((Veitchia_spiralis	(Burretiokentia_grandiflora	Hydriastele_microspadix))	(Kentiopsis_piersoniorum	Heterospathe_cagayanensis)))))	Kingia_australis);
((Dictyosperma_album	((Kentiopsis_piersoniorum	Burretiokentia_grandiflora)	((((Dypsis_decaryi	Heterospathe_cagayanensis)	((Pelagodoxa_henryana	(((Iriartea_deltoidea	Chamaedorea_seifrizii)	(((Phoenix_dactylifera	Sabal_domingensis)	Serenoa_repens)	Pseudophoenix_vinifera))	(((Orania_palindan	Podococcus_barteri)	((Leopoldinia_pulchra	(Manicaria_saccifera	Geonoma_undata))	(Sclerosperma_profizianum	(Calamus_caryotoides	Roystonea_regia))))	(((Reinhardtia_paiewonskiana	Reinhardtia_latisecta)	(Reinhardtia_gracilis	Reinhardtia_simplex))	((Elaeis_oleifera	Elaeis_guineensis)	(Attalea_speciosa	Bactris_major))))))	((Nypa_fruticans	Prestoea_acuminata)	(Oenocarpus_bataua	Oenocarpus_minor))))	Hydriastele_microspadix)	Veitchia_spiralis)))	Kingia_australis);
((Kentiopsis_piersoniorum	(((Hydriastele_microspadix	(Dypsis_decaryi	Heterospathe_cagayanensis))	(Pelagodoxa_henryana	(((Nypa_fruticans	Prestoea_acuminata)	(Oenocarpus_bataua	Oenocarpus_minor))	((Chamaedorea_seifrizii	(((Phoenix_dactylifera	Sabal_domingensis)	Serenoa_repens)	(Pseudophoenix_vinifera	Calamus_caryotoides)))	((((Leopoldinia_pulchra	(Manicaria_saccifera	Geonoma_undata))	Podococcus_barteri)	(Roystonea_regia	Sclerosperma_profizianum))	(((Reinhardtia_paiewonskiana	Reinhardtia_latisecta)	(Reinhardtia_gracilis	Reinhardtia_simplex))	(Attalea_speciosa	(Bactris_major	((Iriartea_deltoidea	Elaeis_oleifera)	Elaeis_guineensis)))))))))	((Dictyosperma_album	(Orania_palindan	Veitchia_spiralis))	Burretiokentia_grandiflora)))	Kingia_australis);
((Reinhardtia_gracilis	(Reinhardtia_simplex	(((Attalea_speciosa	(Bactris_major	(Elaeis_oleifera	Elaeis_guineensis)))	(((Serenoa_repens	(Sabal_domingensis	Phoenix_dactylifera))	Pseudophoenix_vinifera)	(((((Heterospathe_cagayanensis	(((Burretiokentia_grandiflora	Kentiopsis_piersoniorum)	Dictyosperma_album)	(Veitchia_spiralis	Hydriastele_microspadix)))	Dypsis_decaryi)	Pelagodoxa_henryana)	((Nypa_fruticans	Prestoea_acuminata)	(Oenocarpus_bataua	Oenocarpus_minor)))	((Iriartea_deltoidea	Chamaedorea_seifrizii)	((((Calamus_caryotoides	Roystonea_regia)	Sclerosperma_profizianum)	(Leopoldinia_pulchra	(Manicaria_saccifera	Geonoma_undata)))	(Orania_palindan	Podococcus_barteri))))))	(Reinhardtia_paiewonskiana	Reinhardtia_latisecta))))	Kingia_australis);
((Reinhardtia_gracilis	(Reinhardtia_simplex	(((Attalea_speciosa	(Bactris_major	(Elaeis_oleifera	Elaeis_guineensis)))	((((Serenoa_repens	((Calamus_caryotoides	Sabal_domingensis)	Phoenix_dactylifera))	((Iriartea_deltoidea	Chamaedorea_seifrizii)	((Podococcus_barteri	Pseudophoenix_vinifera)	Orania_palindan)))	(Pelagodoxa_henryana	(((Nypa_fruticans	Prestoea_acuminata)	(Oenocarpus_bataua	Oenocarpus_minor))	((Dictyosperma_album	(((Heterospathe_cagayanensis	(Burretiokentia_grandiflora	Kentiopsis_piersoniorum))	Veitchia_spiralis)	Hydriastele_microspadix))	Dypsis_decaryi))))	((Roystonea_regia	Sclerosperma_profizianum)	(Leopoldinia_pulchra	(Manicaria_saccifera	Geonoma_undata)))))	(Reinhardtia_paiewonskiana	Reinhardtia_latisecta))))	Kingia_australis);
((Manicaria_saccifera	(Geonoma_undata	((((((((Reinhardtia_paiewonskiana	Reinhardtia_latisecta)	(Reinhardtia_gracilis	Reinhardtia_simplex))	(Attalea_speciosa	(Bactris_major	(Elaeis_oleifera	Elaeis_guineensis))))	((Pseudophoenix_vinifera	(Phoenix_dactylifera	(Serenoa_repens	Sabal_domingensis)))	(Iriartea_deltoidea	Chamaedorea_seifrizii)))	(Pelagodoxa_henryana	(((Nypa_fruticans	Prestoea_acuminata)	(Oenocarpus_bataua	Oenocarpus_minor))	(Orania_palindan	(((((Kentiopsis_piersoniorum	Burretiokentia_grandiflora)	Dictyosperma_album)	Veitchia_spiralis)	Hydriastele_microspadix)	(Heterospathe_cagayanensis	Dypsis_decaryi))))))	((Calamus_caryotoides	Roystonea_regia)	Sclerosperma_profizianum))	Podococcus_barteri)	Leopoldinia_pulchra)))	Kingia_australis);
((Podococcus_barteri	((Geonoma_undata	((((((Reinhardtia_paiewonskiana	Reinhardtia_latisecta)	(Reinhardtia_gracilis	Reinhardtia_simplex))	(Attalea_speciosa	(Bactris_major	(Elaeis_oleifera	Elaeis_guineensis))))	((Pelagodoxa_henryana	(((Nypa_fruticans	Prestoea_acuminata)	(Oenocarpus_bataua	Oenocarpus_minor))	((((Kentiopsis_piersoniorum	Burretiokentia_grandiflora)	Veitchia_spiralis)	(Heterospathe_cagayanensis	Hydriastele_microspadix))	(Dictyosperma_album	Dypsis_decaryi))))	(Sclerosperma_profizianum	((Serenoa_repens	(Phoenix_dactylifera	Sabal_domingensis))	(Pseudophoenix_vinifera	(Iriartea_deltoidea	Chamaedorea_seifrizii))))))	(Leopoldinia_pulchra	(Calamus_caryotoides	Roystonea_regia)))	Manicaria_saccifera))	Orania_palindan))	Kingia_australis);
((Dictyosperma_album	((Veitchia_spiralis	((((Orania_palindan	Dypsis_decaryi)	Heterospathe_cagayanensis)	Hydriastele_microspadix)	(Kentiopsis_piersoniorum	Burretiokentia_grandiflora)))	(((((Sclerosperma_profizianum	((Pseudophoenix_vinifera	((Phoenix_dactylifera	Sabal_domingensis)	((Serenoa_repens	Iriartea_deltoidea)	Podococcus_barteri)))	Calamus_caryotoides))	Chamaedorea_seifrizii)	((Leopoldinia_pulchra	(Manicaria_saccifera	Geonoma_undata))	(Roystonea_regia	(((Reinhardtia_paiewonskiana	Reinhardtia_latisecta)	(Reinhardtia_gracilis	Reinhardtia_simplex))	(Attalea_speciosa	(Bactris_major	(Elaeis_oleifera	Elaeis_guineensis)))))))	Pelagodoxa_henryana)	((Nypa_fruticans	Prestoea_acuminata)	(Oenocarpus_bataua	Oenocarpus_minor)))))	Kingia_australis);
((Oenocarpus_minor	(((((((Leopoldinia_pulchra	(Manicaria_saccifera	Geonoma_undata))	(((Pseudophoenix_vinifera	((Phoenix_dactylifera	Sabal_domingensis)	Serenoa_repens))	(Chamaedorea_seifrizii	Iriartea_deltoidea))	(Orania_palindan	Podococcus_barteri)))	((Sclerosperma_profizianum	Roystonea_regia)	((((Reinhardtia_paiewonskiana	Reinhardtia_latisecta)	(Reinhardtia_gracilis	Reinhardtia_simplex))	(Attalea_speciosa	(Bactris_major	(Elaeis_oleifera	Elaeis_guineensis))))	Calamus_caryotoides)))	Pelagodoxa_henryana)	(Dypsis_decaryi	((Burretiokentia_grandiflora	(Dictyosperma_album	(Kentiopsis_piersoniorum	(Veitchia_spiralis	Hydriastele_microspadix))))	Heterospathe_cagayanensis)))	(Nypa_fruticans	Prestoea_acuminata))	Oenocarpus_bataua))	Kingia_australis);
(((Reinhardtia_gracilis	Reinhardtia_simplex)	((((Bactris_major	(Elaeis_oleifera	Elaeis_guineensis))	Attalea_speciosa)	(((Pelagodoxa_henryana	((((Hydriastele_microspadix	(((Kentiopsis_piersoniorum	Burretiokentia_grandiflora)	Veitchia_spiralis)	Heterospathe_cagayanensis))	Dypsis_decaryi)	Dictyosperma_album)	((Oenocarpus_minor	Oenocarpus_bataua)	(Prestoea_acuminata	Nypa_fruticans))))	((Iriartea_deltoidea	Chamaedorea_seifrizii)	(Pseudophoenix_vinifera	(Serenoa_repens	(Sabal_domingensis	Phoenix_dactylifera)))))	(((Orania_palindan	Podococcus_barteri)	((Geonoma_undata	Manicaria_saccifera)	Leopoldinia_pulchra))	((Calamus_caryotoides	Roystonea_regia)	Sclerosperma_profizianum))))	(Reinhardtia_latisecta	Reinhardtia_paiewonskiana)))	Kingia_australis);
((Reinhardtia_gracilis	(Reinhardtia_simplex	((((Bactris_major	(Elaeis_oleifera	Elaeis_guineensis))	Attalea_speciosa)	(((Pelagodoxa_henryana	((((Hydriastele_microspadix	(((Kentiopsis_piersoniorum	Burretiokentia_grandiflora)	Veitchia_spiralis)	Heterospathe_cagayanensis))	Dypsis_decaryi)	Dictyosperma_album)	((Oenocarpus_minor	Oenocarpus_bataua)	(Prestoea_acuminata	Nypa_fruticans))))	(Chamaedorea_seifrizii	(Sclerosperma_profizianum	(Pseudophoenix_vinifera	(Phoenix_dactylifera	(Serenoa_repens	Sabal_domingensis))))))	(((Orania_palindan	Podococcus_barteri)	((Iriartea_deltoidea	(Geonoma_undata	Manicaria_saccifera))	Leopoldinia_pulchra))	(Calamus_caryotoides	Roystonea_regia))))	(Reinhardtia_latisecta	Reinhardtia_paiewonskiana))))	Kingia_australis);
((Reinhardtia_gracilis	(Reinhardtia_simplex	((((Bactris_major	(Elaeis_oleifera	Elaeis_guineensis))	Attalea_speciosa)	(((((Dypsis_decaryi	Pelagodoxa_henryana)	(((Hydriastele_microspadix	((Burretiokentia_grandiflora	Veitchia_spiralis)	(Kentiopsis_piersoniorum	(Orania_palindan	Heterospathe_cagayanensis))))	Dictyosperma_album)	((Oenocarpus_minor	Oenocarpus_bataua)	(Prestoea_acuminata	Nypa_fruticans))))	Calamus_caryotoides)	(Podococcus_barteri	((Iriartea_deltoidea	Chamaedorea_seifrizii)	(Pseudophoenix_vinifera	(Serenoa_repens	(Sabal_domingensis	Phoenix_dactylifera))))))	((Roystonea_regia	Sclerosperma_profizianum)	((Geonoma_undata	Manicaria_saccifera)	Leopoldinia_pulchra))))	(Reinhardtia_latisecta	Reinhardtia_paiewonskiana))))	Kingia_australis);
(((Oenocarpus_minor	Oenocarpus_bataua)	((Prestoea_acuminata	Nypa_fruticans)	((Pelagodoxa_henryana	(((Iriartea_deltoidea	Chamaedorea_seifrizii)	(Pseudophoenix_vinifera	(Serenoa_repens	((Calamus_caryotoides	Sabal_domingensis)	Phoenix_dactylifera))))	((Podococcus_barteri	((Roystonea_regia	Sclerosperma_profizianum)	((Geonoma_undata	Manicaria_saccifera)	Leopoldinia_pulchra)))	(((Reinhardtia_latisecta	Reinhardtia_paiewonskiana)	(Reinhardtia_gracilis	Reinhardtia_simplex))	((Elaeis_oleifera	Elaeis_guineensis)	(Attalea_speciosa	Bactris_major))))))	(((Kentiopsis_piersoniorum	Veitchia_spiralis)	((Dypsis_decaryi	(Orania_palindan	Heterospathe_cagayanensis))	(Burretiokentia_grandiflora	Hydriastele_microspadix)))	Dictyosperma_album))))	Kingia_australis);
((Manicaria_saccifera	((Leopoldinia_pulchra	(((((Reinhardtia_latisecta	Reinhardtia_paiewonskiana)	(Reinhardtia_gracilis	Reinhardtia_simplex))	(Attalea_speciosa	(Bactris_major	(Elaeis_oleifera	Elaeis_guineensis))))	((((((((Veitchia_spiralis	(Orania_palindan	Hydriastele_microspadix))	(Kentiopsis_piersoniorum	Burretiokentia_grandiflora))	Heterospathe_cagayanensis)	Dictyosperma_album)	Dypsis_decaryi)	Pelagodoxa_henryana)	((Oenocarpus_minor	Oenocarpus_bataua)	(Prestoea_acuminata	Nypa_fruticans)))	(Podococcus_barteri	((Iriartea_deltoidea	Chamaedorea_seifrizii)	(Pseudophoenix_vinifera	(Serenoa_repens	(Sabal_domingensis	Phoenix_dactylifera)))))))	((Calamus_caryotoides	Roystonea_regia)	Sclerosperma_profizianum)))	Geonoma_undata))	Kingia_australis);
((Podococcus_barteri	((((Iriartea_deltoidea	Chamaedorea_seifrizii)	((Sabal_domingensis	Phoenix_dactylifera)	(Pseudophoenix_vinifera	Serenoa_repens)))	((Dypsis_decaryi	((((Calamus_caryotoides	Roystonea_regia)	Sclerosperma_profizianum)	((Geonoma_undata	Manicaria_saccifera)	Leopoldinia_pulchra))	(((Reinhardtia_latisecta	Reinhardtia_paiewonskiana)	(Reinhardtia_gracilis	Reinhardtia_simplex))	(Attalea_speciosa	(Bactris_major	(Elaeis_oleifera	Elaeis_guineensis))))))	((((Oenocarpus_minor	Oenocarpus_bataua)	(Prestoea_acuminata	Nypa_fruticans))	(Dictyosperma_album	((Veitchia_spiralis	((Kentiopsis_piersoniorum	Burretiokentia_grandiflora)	Heterospathe_cagayanensis))	Hydriastele_microspadix)))	Pelagodoxa_henryana)))	Orania_palindan))	Kingia_australis);
((Sclerosperma_profizianum	(((((((Serenoa_repens	(Phoenix_dactylifera	Sabal_domingensis))	Pseudophoenix_vinifera)	(Iriartea_deltoidea	Chamaedorea_seifrizii))	(Orania_palindan	Podococcus_barteri))	((Geonoma_undata	Manicaria_saccifera)	Leopoldinia_pulchra))	(((Reinhardtia_gracilis	((Reinhardtia_latisecta	Reinhardtia_paiewonskiana)	Reinhardtia_simplex))	(Attalea_speciosa	(Bactris_major	(Elaeis_oleifera	Elaeis_guineensis))))	(((Dictyosperma_album	(Dypsis_decaryi	(((Kentiopsis_piersoniorum	Burretiokentia_grandiflora)	Veitchia_spiralis)	(Heterospathe_cagayanensis	Hydriastele_microspadix))))	Pelagodoxa_henryana)	((Oenocarpus_minor	Oenocarpus_bataua)	(Prestoea_acuminata	Nypa_fruticans)))))	(Calamus_caryotoides	Roystonea_regia)))	Kingia_australis);
((Reinhardtia_gracilis	(Reinhardtia_simplex	(((Attalea_speciosa	(Bactris_major	(Elaeis_oleifera	Elaeis_guineensis)))	((((Nypa_fruticans	Roystonea_regia)	((((Oenocarpus_minor	Oenocarpus_bataua)	(Dictyosperma_album	(Veitchia_spiralis	((Kentiopsis_piersoniorum	Burretiokentia_grandiflora)	((Dypsis_decaryi	Heterospathe_cagayanensis)	Hydriastele_microspadix)))))	Pelagodoxa_henryana)	Prestoea_acuminata))	(Calamus_caryotoides	Sclerosperma_profizianum))	(((((Serenoa_repens	(Phoenix_dactylifera	(Orania_palindan	Sabal_domingensis)))	Pseudophoenix_vinifera)	(Iriartea_deltoidea	Chamaedorea_seifrizii))	Podococcus_barteri)	((Geonoma_undata	Manicaria_saccifera)	Leopoldinia_pulchra))))	(Reinhardtia_latisecta	Reinhardtia_paiewonskiana))))	Kingia_australis);
((Manicaria_saccifera	((Leopoldinia_pulchra	(((Sclerosperma_profizianum	((((((Calamus_caryotoides	(Serenoa_repens	(Phoenix_dactylifera	Sabal_domingensis)))	Pseudophoenix_vinifera)	(Iriartea_deltoidea	Chamaedorea_seifrizii))	(((Dictyosperma_album	(((Dypsis_decaryi	Heterospathe_cagayanensis)	(Veitchia_spiralis	(Kentiopsis_piersoniorum	Burretiokentia_grandiflora)))	Hydriastele_microspadix))	Pelagodoxa_henryana)	((Oenocarpus_minor	Oenocarpus_bataua)	(Nypa_fruticans	Prestoea_acuminata))))	((((Orania_palindan	Reinhardtia_latisecta)	Reinhardtia_paiewonskiana)	Reinhardtia_simplex)	(Attalea_speciosa	(Bactris_major	(Elaeis_oleifera	Elaeis_guineensis)))))	Reinhardtia_gracilis))	Roystonea_regia)	Podococcus_barteri))	Geonoma_undata))	Kingia_australis);
((Manicaria_saccifera	((Podococcus_barteri	Geonoma_undata)	(((Leopoldinia_pulchra	(Calamus_caryotoides	Roystonea_regia))	(((((Serenoa_repens	(Phoenix_dactylifera	Sabal_domingensis))	Pseudophoenix_vinifera)	(((Reinhardtia_latisecta	Reinhardtia_paiewonskiana)	(Reinhardtia_gracilis	Reinhardtia_simplex))	((Elaeis_oleifera	Elaeis_guineensis)	(Attalea_speciosa	Bactris_major))))	(((Heterospathe_cagayanensis	(Kentiopsis_piersoniorum	(Dictyosperma_album	(Burretiokentia_grandiflora	(Hydriastele_microspadix	(Orania_palindan	Veitchia_spiralis))))))	Dypsis_decaryi)	(((Oenocarpus_minor	Oenocarpus_bataua)	(Nypa_fruticans	Prestoea_acuminata))	Pelagodoxa_henryana)))	(Iriartea_deltoidea	Chamaedorea_seifrizii)))	Sclerosperma_profizianum)))	Kingia_australis);
(((Reinhardtia_simplex	((Reinhardtia_paiewonskiana	Reinhardtia_latisecta)	((((((Calamus_caryotoides	((Sabal_domingensis	Phoenix_dactylifera)	Serenoa_repens))	((Chamaedorea_seifrizii	Iriartea_deltoidea)	(Pseudophoenix_vinifera	Orania_palindan)))	((((Nypa_fruticans	Prestoea_acuminata)	(Oenocarpus_bataua	Oenocarpus_minor))	((Hydriastele_microspadix	(Dypsis_decaryi	Heterospathe_cagayanensis))	(Veitchia_spiralis	(Dictyosperma_album	(Kentiopsis_piersoniorum	Burretiokentia_grandiflora)))))	Pelagodoxa_henryana))	((Manicaria_saccifera	(Podococcus_barteri	Geonoma_undata))	(Sclerosperma_profizianum	Roystonea_regia)))	Leopoldinia_pulchra)	(Attalea_speciosa	((Elaeis_oleifera	Elaeis_guineensis)	Bactris_major)))))	Reinhardtia_gracilis)	Kingia_australis);
((Podococcus_barteri	(((Leopoldinia_pulchra	(Geonoma_undata	Manicaria_saccifera))	((((Pseudophoenix_vinifera	((Sabal_domingensis	Phoenix_dactylifera)	Serenoa_repens))	(Chamaedorea_seifrizii	Iriartea_deltoidea))	(((Attalea_speciosa	((Elaeis_oleifera	Elaeis_guineensis)	Bactris_major))	((Reinhardtia_gracilis	Reinhardtia_simplex)	(Reinhardtia_paiewonskiana	Reinhardtia_latisecta)))	((((Nypa_fruticans	Prestoea_acuminata)	(Oenocarpus_bataua	Oenocarpus_minor))	((((Veitchia_spiralis	Hydriastele_microspadix)	(Kentiopsis_piersoniorum	Heterospathe_cagayanensis))	Burretiokentia_grandiflora)	Dictyosperma_album))	(Dypsis_decaryi	Pelagodoxa_henryana))))	((Calamus_caryotoides	Roystonea_regia)	Sclerosperma_profizianum)))	Orania_palindan))	Kingia_australis);
((((Reinhardtia_gracilis	Reinhardtia_simplex)	(Reinhardtia_paiewonskiana	Reinhardtia_latisecta))	((((Roystonea_regia	(Sclerosperma_profizianum	Calamus_caryotoides))	((Orania_palindan	Podococcus_barteri)	(Leopoldinia_pulchra	(Geonoma_undata	Manicaria_saccifera))))	(((((Nypa_fruticans	Prestoea_acuminata)	(Oenocarpus_bataua	Oenocarpus_minor))	(((Heterospathe_cagayanensis	(Burretiokentia_grandiflora	Hydriastele_microspadix))	(Veitchia_spiralis	Kentiopsis_piersoniorum))	Dictyosperma_album))	(Dypsis_decaryi	Pelagodoxa_henryana))	((Pseudophoenix_vinifera	((Sabal_domingensis	Phoenix_dactylifera)	Serenoa_repens))	(Chamaedorea_seifrizii	Iriartea_deltoidea))))	(Attalea_speciosa	((Elaeis_oleifera	Elaeis_guineensis)	Bactris_major))))	Kingia_australis);
((Manicaria_saccifera	(((((((((Nypa_fruticans	Prestoea_acuminata)	(Oenocarpus_bataua	Oenocarpus_minor))	((Dypsis_decaryi	((Orania_palindan	Veitchia_spiralis)	((Burretiokentia_grandiflora	Kentiopsis_piersoniorum)	(Heterospathe_cagayanensis	Hydriastele_microspadix))))	Dictyosperma_album))	Pelagodoxa_henryana)	(Podococcus_barteri	((Calamus_caryotoides	(Pseudophoenix_vinifera	((Sabal_domingensis	Phoenix_dactylifera)	Serenoa_repens)))	(Chamaedorea_seifrizii	Iriartea_deltoidea))))	((Attalea_speciosa	((Elaeis_oleifera	Elaeis_guineensis)	Bactris_major))	(Reinhardtia_simplex	(Reinhardtia_paiewonskiana	Reinhardtia_latisecta))))	((Reinhardtia_gracilis	Roystonea_regia)	Sclerosperma_profizianum))	Leopoldinia_pulchra)	Geonoma_undata))	Kingia_australis);
((Reinhardtia_gracilis	(Reinhardtia_simplex	((((Sclerosperma_profizianum	((((((Nypa_fruticans	Prestoea_acuminata)	(Oenocarpus_bataua	Oenocarpus_minor))	(((Dypsis_decaryi	Heterospathe_cagayanensis)	Hydriastele_microspadix)	(Veitchia_spiralis	(Dictyosperma_album	(Burretiokentia_grandiflora	Kentiopsis_piersoniorum)))))	Pelagodoxa_henryana)	((Pseudophoenix_vinifera	(Calamus_caryotoides	(Phoenix_dactylifera	(Serenoa_repens	Sabal_domingensis))))	Chamaedorea_seifrizii))	((Podococcus_barteri	Orania_palindan)	(Leopoldinia_pulchra	(Iriartea_deltoidea	(Geonoma_undata	Manicaria_saccifera))))))	Roystonea_regia)	(Attalea_speciosa	((Elaeis_oleifera	Elaeis_guineensis)	Bactris_major)))	(Reinhardtia_paiewonskiana	Reinhardtia_latisecta))))	Kingia_australis);
(((Podococcus_barteri	Orania_palindan)	(((((((Nypa_fruticans	Prestoea_acuminata)	(Oenocarpus_bataua	Oenocarpus_minor))	((Dictyosperma_album	(Burretiokentia_grandiflora	Kentiopsis_piersoniorum))	(((Dypsis_decaryi	Heterospathe_cagayanensis)	Hydriastele_microspadix)	Veitchia_spiralis)))	Pelagodoxa_henryana)	((Calamus_caryotoides	((Serenoa_repens	(Sabal_domingensis	Phoenix_dactylifera))	Pseudophoenix_vinifera))	Chamaedorea_seifrizii))	(Sclerosperma_profizianum	(Leopoldinia_pulchra	(Geonoma_undata	Manicaria_saccifera))))	((Iriartea_deltoidea	Roystonea_regia)	((Attalea_speciosa	((Elaeis_oleifera	Elaeis_guineensis)	Bactris_major))	((Reinhardtia_paiewonskiana	Reinhardtia_latisecta)	(Reinhardtia_gracilis	Reinhardtia_simplex))))))	Kingia_australis);
((Reinhardtia_gracilis	(Reinhardtia_simplex	(((((((Pelagodoxa_henryana	((Nypa_fruticans	Prestoea_acuminata)	(Oenocarpus_bataua	Oenocarpus_minor)))	(Dictyosperma_album	(((Kentiopsis_piersoniorum	((Dypsis_decaryi	Heterospathe_cagayanensis)	Hydriastele_microspadix))	Burretiokentia_grandiflora)	Veitchia_spiralis)))	((Sclerosperma_profizianum	Roystonea_regia)	(Leopoldinia_pulchra	(Geonoma_undata	Manicaria_saccifera))))	((Podococcus_barteri	Orania_palindan)	(((Phoenix_dactylifera	(Serenoa_repens	Sabal_domingensis))	Pseudophoenix_vinifera)	(Iriartea_deltoidea	Chamaedorea_seifrizii))))	Calamus_caryotoides)	(Attalea_speciosa	((Elaeis_oleifera	Elaeis_guineensis)	Bactris_major)))	(Reinhardtia_paiewonskiana	Reinhardtia_latisecta))))	Kingia_australis);
((Veitchia_spiralis	((((Dypsis_decaryi	((((Nypa_fruticans	Prestoea_acuminata)	(Oenocarpus_bataua	Oenocarpus_minor))	((((Serenoa_repens	(Sabal_domingensis	Phoenix_dactylifera))	Pseudophoenix_vinifera)	Chamaedorea_seifrizii)	(((Attalea_speciosa	((Elaeis_oleifera	Elaeis_guineensis)	Bactris_major))	(Reinhardtia_gracilis	(Reinhardtia_simplex	(Reinhardtia_paiewonskiana	Reinhardtia_latisecta))))	((Calamus_caryotoides	Roystonea_regia)	(Sclerosperma_profizianum	(Leopoldinia_pulchra	((Orania_palindan	(Podococcus_barteri	Geonoma_undata))	(Iriartea_deltoidea	Manicaria_saccifera))))))))	Pelagodoxa_henryana))	Heterospathe_cagayanensis)	((Burretiokentia_grandiflora	Kentiopsis_piersoniorum)	Dictyosperma_album))	Hydriastele_microspadix))	Kingia_australis);
((Manicaria_saccifera	((((((Orania_palindan	Podococcus_barteri)	(((Attalea_speciosa	((Elaeis_oleifera	Elaeis_guineensis)	Bactris_major))	((Reinhardtia_paiewonskiana	Reinhardtia_latisecta)	(Reinhardtia_gracilis	Reinhardtia_simplex)))	((((Serenoa_repens	(Sabal_domingensis	Phoenix_dactylifera))	(Pseudophoenix_vinifera	Calamus_caryotoides))	(Iriartea_deltoidea	Chamaedorea_seifrizii))	((Pelagodoxa_henryana	((Dictyosperma_album	(Heterospathe_cagayanensis	((Hydriastele_microspadix	Veitchia_spiralis)	(Burretiokentia_grandiflora	Kentiopsis_piersoniorum))))	Dypsis_decaryi))	((Nypa_fruticans	Prestoea_acuminata)	(Oenocarpus_bataua	Oenocarpus_minor))))))	Roystonea_regia)	Sclerosperma_profizianum)	Leopoldinia_pulchra)	Geonoma_undata))	Kingia_australis);
((Manicaria_saccifera	((((((Roystonea_regia	Sclerosperma_profizianum)	((((Pseudophoenix_vinifera	(Calamus_caryotoides	(Serenoa_repens	(Sabal_domingensis	Phoenix_dactylifera))))	Chamaedorea_seifrizii)	((((Nypa_fruticans	Prestoea_acuminata)	(Oenocarpus_bataua	Oenocarpus_minor))	(Heterospathe_cagayanensis	(Dictyosperma_album	((Hydriastele_microspadix	Veitchia_spiralis)	(Burretiokentia_grandiflora	Kentiopsis_piersoniorum)))))	(Dypsis_decaryi	Pelagodoxa_henryana)))	((Attalea_speciosa	((Elaeis_oleifera	Elaeis_guineensis)	Bactris_major))	((Reinhardtia_paiewonskiana	Reinhardtia_latisecta)	(Reinhardtia_gracilis	Reinhardtia_simplex)))))	(Orania_palindan	Podococcus_barteri))	Iriartea_deltoidea)	Leopoldinia_pulchra)	Geonoma_undata))	Kingia_australis);
((Oenocarpus_bataua	(Oenocarpus_minor	((Prestoea_acuminata	Nypa_fruticans)	(((((Pseudophoenix_vinifera	(Chamaedorea_seifrizii	Iriartea_deltoidea))	(Calamus_caryotoides	(Serenoa_repens	((Orania_palindan	Sabal_domingensis)	Phoenix_dactylifera))))	(((Attalea_speciosa	((Elaeis_oleifera	Elaeis_guineensis)	Bactris_major))	((Reinhardtia_gracilis	Reinhardtia_simplex)	(Reinhardtia_paiewonskiana	Reinhardtia_latisecta)))	((Podococcus_barteri	(Leopoldinia_pulchra	(Geonoma_undata	Manicaria_saccifera)))	(Roystonea_regia	Sclerosperma_profizianum))))	((Dypsis_decaryi	Heterospathe_cagayanensis)	(Dictyosperma_album	(((Burretiokentia_grandiflora	Kentiopsis_piersoniorum)	Hydriastele_microspadix)	Veitchia_spiralis))))	Pelagodoxa_henryana))))	Kingia_australis);
((Dictyosperma_album	(((Heterospathe_cagayanensis	Hydriastele_microspadix)	((Iriartea_deltoidea	Veitchia_spiralis)	(Burretiokentia_grandiflora	Kentiopsis_piersoniorum)))	((Pelagodoxa_henryana	((Chamaedorea_seifrizii	(Pseudophoenix_vinifera	(Serenoa_repens	(Sabal_domingensis	Phoenix_dactylifera))))	((Dypsis_decaryi	(Podococcus_barteri	Orania_palindan))	((Leopoldinia_pulchra	(Geonoma_undata	Manicaria_saccifera))	(((Calamus_caryotoides	(Attalea_speciosa	((Elaeis_oleifera	Elaeis_guineensis)	Bactris_major)))	((Reinhardtia_gracilis	Reinhardtia_simplex)	(Reinhardtia_paiewonskiana	Reinhardtia_latisecta)))	(Sclerosperma_profizianum	Roystonea_regia))))))	((Oenocarpus_bataua	Oenocarpus_minor)	(Prestoea_acuminata	Nypa_fruticans)))))	Kingia_australis);
(((Oenocarpus_bataua	Oenocarpus_minor)	((Prestoea_acuminata	Nypa_fruticans)	(((Dypsis_decaryi	Heterospathe_cagayanensis)	((Dictyosperma_album	(Burretiokentia_grandiflora	Kentiopsis_piersoniorum))	(Hydriastele_microspadix	Veitchia_spiralis)))	(Pelagodoxa_henryana	(((((Elaeis_oleifera	Elaeis_guineensis)	((Orania_palindan	Bactris_major)	Attalea_speciosa))	((Reinhardtia_gracilis	Reinhardtia_simplex)	(Reinhardtia_paiewonskiana	Reinhardtia_latisecta)))	((Podococcus_barteri	(Leopoldinia_pulchra	(Geonoma_undata	Manicaria_saccifera)))	((Calamus_caryotoides	Roystonea_regia)	Sclerosperma_profizianum)))	((Iriartea_deltoidea	Chamaedorea_seifrizii)	((Serenoa_repens	(Sabal_domingensis	Phoenix_dactylifera))	Pseudophoenix_vinifera)))))))	Kingia_australis);
(((Oenocarpus_bataua	Oenocarpus_minor)	((Prestoea_acuminata	Nypa_fruticans)	(((Dypsis_decaryi	Heterospathe_cagayanensis)	((Dictyosperma_album	(Burretiokentia_grandiflora	Kentiopsis_piersoniorum))	(Hydriastele_microspadix	Veitchia_spiralis)))	(Pelagodoxa_henryana	(((((Bactris_major	(Elaeis_oleifera	Elaeis_guineensis))	Attalea_speciosa)	((Reinhardtia_gracilis	Reinhardtia_simplex)	(Reinhardtia_paiewonskiana	Reinhardtia_latisecta)))	(((Orania_palindan	Podococcus_barteri)	(Leopoldinia_pulchra	(Geonoma_undata	Manicaria_saccifera)))	((Calamus_caryotoides	Roystonea_regia)	Sclerosperma_profizianum)))	((Iriartea_deltoidea	Chamaedorea_seifrizii)	((Serenoa_repens	(Sabal_domingensis	Phoenix_dactylifera))	Pseudophoenix_vinifera)))))))	Kingia_australis);
(((((Prestoea_acuminata	Nypa_fruticans)	(((Hydriastele_microspadix	(Dypsis_decaryi	Heterospathe_cagayanensis))	((Dictyosperma_album	(Burretiokentia_grandiflora	Kentiopsis_piersoniorum))	Veitchia_spiralis))	(Pelagodoxa_henryana	(((((Bactris_major	(Elaeis_oleifera	Elaeis_guineensis))	Attalea_speciosa)	((Reinhardtia_gracilis	Reinhardtia_simplex)	(Reinhardtia_paiewonskiana	Reinhardtia_latisecta)))	(((Leopoldinia_pulchra	Roystonea_regia)	Sclerosperma_profizianum)	(((Orania_palindan	Podococcus_barteri)	Geonoma_undata)	(Manicaria_saccifera	Iriartea_deltoidea))))	(Chamaedorea_seifrizii	((Calamus_caryotoides	(Serenoa_repens	(Sabal_domingensis	Phoenix_dactylifera)))	Pseudophoenix_vinifera))))))	Oenocarpus_bataua)	Oenocarpus_minor)	Kingia_australis);
((Reinhardtia_gracilis	(Reinhardtia_simplex	((Reinhardtia_paiewonskiana	Reinhardtia_latisecta)	((((Leopoldinia_pulchra	(Roystonea_regia	Sclerosperma_profizianum))	(((Orania_palindan	Podococcus_barteri)	Geonoma_undata)	(Manicaria_saccifera	Iriartea_deltoidea)))	((Chamaedorea_seifrizii	((Calamus_caryotoides	(Serenoa_repens	(Sabal_domingensis	Phoenix_dactylifera)))	Pseudophoenix_vinifera))	(((((Nypa_fruticans	Oenocarpus_bataua)	Oenocarpus_minor)	Prestoea_acuminata)	((Dypsis_decaryi	Heterospathe_cagayanensis)	((Dictyosperma_album	(Burretiokentia_grandiflora	Kentiopsis_piersoniorum))	(Hydriastele_microspadix	Veitchia_spiralis))))	Pelagodoxa_henryana)))	((Bactris_major	(Elaeis_oleifera	Elaeis_guineensis))	Attalea_speciosa)))))	Kingia_australis);
((Reinhardtia_gracilis	(Reinhardtia_simplex	((Reinhardtia_paiewonskiana	Reinhardtia_latisecta)	(((((Leopoldinia_pulchra	(Geonoma_undata	Manicaria_saccifera))	(Sclerosperma_profizianum	(Roystonea_regia	Podococcus_barteri)))	((Chamaedorea_seifrizii	((Serenoa_repens	(Sabal_domingensis	Phoenix_dactylifera))	(Pseudophoenix_vinifera	Calamus_caryotoides)))	((((Oenocarpus_bataua	Oenocarpus_minor)	(Nypa_fruticans	Prestoea_acuminata))	((Orania_palindan	(Dypsis_decaryi	Heterospathe_cagayanensis))	((Dictyosperma_album	(Burretiokentia_grandiflora	Kentiopsis_piersoniorum))	(Hydriastele_microspadix	Veitchia_spiralis))))	Pelagodoxa_henryana)))	Iriartea_deltoidea)	((Bactris_major	(Elaeis_oleifera	Elaeis_guineensis))	Attalea_speciosa)))))	Kingia_australis);
((Reinhardtia_gracilis	(Reinhardtia_simplex	((Reinhardtia_paiewonskiana	Reinhardtia_latisecta)	(((((((Oenocarpus_bataua	Oenocarpus_minor)	(Nypa_fruticans	Prestoea_acuminata))	((Dypsis_decaryi	((Orania_palindan	Heterospathe_cagayanensis)	((Burretiokentia_grandiflora	Kentiopsis_piersoniorum)	(Hydriastele_microspadix	Veitchia_spiralis))))	Dictyosperma_album))	Pelagodoxa_henryana)	(((Leopoldinia_pulchra	(Geonoma_undata	(Iriartea_deltoidea	Manicaria_saccifera)))	(Sclerosperma_profizianum	(Calamus_caryotoides	Roystonea_regia)))	Podococcus_barteri))	(Chamaedorea_seifrizii	((Sabal_domingensis	Phoenix_dactylifera)	(Serenoa_repens	Pseudophoenix_vinifera))))	((Bactris_major	(Elaeis_oleifera	Elaeis_guineensis))	Attalea_speciosa)))))	Kingia_australis);
((Podococcus_barteri	((((Iriartea_deltoidea	Chamaedorea_seifrizii)	((Leopoldinia_pulchra	(Geonoma_undata	Manicaria_saccifera))	(Sclerosperma_profizianum	Roystonea_regia)))	((((Bactris_major	(Elaeis_oleifera	Elaeis_guineensis))	Attalea_speciosa)	((Reinhardtia_gracilis	Reinhardtia_simplex)	(Reinhardtia_paiewonskiana	Reinhardtia_latisecta)))	((Pelagodoxa_henryana	(((((Hydriastele_microspadix	(Heterospathe_cagayanensis	Dypsis_decaryi))	Kentiopsis_piersoniorum)	(Burretiokentia_grandiflora	Veitchia_spiralis))	Dictyosperma_album)	((Oenocarpus_bataua	Oenocarpus_minor)	(Nypa_fruticans	Prestoea_acuminata))))	(((Sabal_domingensis	Phoenix_dactylifera)	(Serenoa_repens	Pseudophoenix_vinifera))	Calamus_caryotoides))))	Orania_palindan))	Kingia_australis);
((Sclerosperma_profizianum	(Roystonea_regia	(((((Pelagodoxa_henryana	(((Hydriastele_microspadix	Veitchia_spiralis)	(Dictyosperma_album	(Burretiokentia_grandiflora	Kentiopsis_piersoniorum)))	(Heterospathe_cagayanensis	Dypsis_decaryi)))	((Oenocarpus_bataua	Oenocarpus_minor)	(Nypa_fruticans	Prestoea_acuminata)))	((Iriartea_deltoidea	Chamaedorea_seifrizii)	(Pseudophoenix_vinifera	((Sabal_domingensis	Phoenix_dactylifera)	Serenoa_repens))))	(Leopoldinia_pulchra	(Calamus_caryotoides	((((Orania_palindan	Bactris_major)	(Elaeis_oleifera	Elaeis_guineensis))	Attalea_speciosa)	((Reinhardtia_gracilis	Reinhardtia_simplex)	(Reinhardtia_paiewonskiana	Reinhardtia_latisecta))))))	((Geonoma_undata	Manicaria_saccifera)	Podococcus_barteri))))	Kingia_australis);
((Manicaria_saccifera	((((Roystonea_regia	Sclerosperma_profizianum)	((((Reinhardtia_paiewonskiana	Reinhardtia_latisecta)	(Reinhardtia_gracilis	Reinhardtia_simplex))	(Bactris_major	((Elaeis_guineensis	Elaeis_oleifera)	Attalea_speciosa)))	(((Podococcus_barteri	((Iriartea_deltoidea	Chamaedorea_seifrizii)	((((Sabal_domingensis	Phoenix_dactylifera)	Serenoa_repens)	Calamus_caryotoides)	Pseudophoenix_vinifera)))	Pelagodoxa_henryana)	(((((Orania_palindan	Veitchia_spiralis)	(Dictyosperma_album	(Burretiokentia_grandiflora	Kentiopsis_piersoniorum)))	(Hydriastele_microspadix	Heterospathe_cagayanensis))	Dypsis_decaryi)	((Oenocarpus_minor	Oenocarpus_bataua)	(Nypa_fruticans	Prestoea_acuminata))))))	Leopoldinia_pulchra)	Geonoma_undata))	Kingia_australis);
((Dictyosperma_album	(Burretiokentia_grandiflora	(((Kentiopsis_piersoniorum	(Hydriastele_microspadix	(Dypsis_decaryi	Heterospathe_cagayanensis)))	((((Sclerosperma_profizianum	(((Leopoldinia_pulchra	Geonoma_undata)	Manicaria_saccifera)	(Calamus_caryotoides	Roystonea_regia)))	(((Reinhardtia_paiewonskiana	Reinhardtia_latisecta)	(Reinhardtia_gracilis	Reinhardtia_simplex))	(Attalea_speciosa	(Bactris_major	(Elaeis_guineensis	Elaeis_oleifera)))))	((Podococcus_barteri	(Iriartea_deltoidea	Chamaedorea_seifrizii))	(((Sabal_domingensis	(Phoenix_dactylifera	Orania_palindan))	Serenoa_repens)	Pseudophoenix_vinifera)))	(Pelagodoxa_henryana	((Oenocarpus_minor	Oenocarpus_bataua)	(Nypa_fruticans	Prestoea_acuminata)))))	Veitchia_spiralis)))	Kingia_australis);
((Iriartea_deltoidea	(Chamaedorea_seifrizii	(((((Calamus_caryotoides	Sabal_domingensis)	Phoenix_dactylifera)	Serenoa_repens)	Pseudophoenix_vinifera)	((Pelagodoxa_henryana	(((Oenocarpus_minor	Oenocarpus_bataua)	(Nypa_fruticans	Prestoea_acuminata))	(((Veitchia_spiralis	(Dictyosperma_album	(Burretiokentia_grandiflora	Kentiopsis_piersoniorum)))	(Hydriastele_microspadix	Heterospathe_cagayanensis))	((Podococcus_barteri	Orania_palindan)	Dypsis_decaryi))))	((Roystonea_regia	(Sclerosperma_profizianum	(Leopoldinia_pulchra	(Geonoma_undata	Manicaria_saccifera))))	(((Reinhardtia_paiewonskiana	Reinhardtia_latisecta)	(Reinhardtia_gracilis	Reinhardtia_simplex))	(Attalea_speciosa	(Bactris_major	(Elaeis_guineensis	Elaeis_oleifera)))))))))	Kingia_australis);
(((((Oenocarpus_minor	Oenocarpus_bataua)	(Nypa_fruticans	Prestoea_acuminata))	((((Podococcus_barteri	(Roystonea_regia	(Sclerosperma_profizianum	(Leopoldinia_pulchra	(Iriartea_deltoidea	(Geonoma_undata	Manicaria_saccifera))))))	(((Reinhardtia_paiewonskiana	Reinhardtia_latisecta)	(Reinhardtia_gracilis	Reinhardtia_simplex))	(Attalea_speciosa	(Bactris_major	(Elaeis_guineensis	Elaeis_oleifera)))))	(Chamaedorea_seifrizii	((Calamus_caryotoides	Pseudophoenix_vinifera)	((Sabal_domingensis	Phoenix_dactylifera)	Serenoa_repens))))	Pelagodoxa_henryana))	((Orania_palindan	Dypsis_decaryi)	(((Burretiokentia_grandiflora	Kentiopsis_piersoniorum)	(Veitchia_spiralis	(Hydriastele_microspadix	Dictyosperma_album)))	Heterospathe_cagayanensis)))	Kingia_australis);
((Reinhardtia_gracilis	(Reinhardtia_simplex	(((Attalea_speciosa	(Bactris_major	(Elaeis_guineensis	Elaeis_oleifera)))	((((Iriartea_deltoidea	Chamaedorea_seifrizii)	(Pseudophoenix_vinifera	((Sabal_domingensis	Phoenix_dactylifera)	Serenoa_repens)))	(Pelagodoxa_henryana	(((Oenocarpus_minor	Oenocarpus_bataua)	(Nypa_fruticans	Prestoea_acuminata))	(Dictyosperma_album	(Kentiopsis_piersoniorum	(Veitchia_spiralis	((Burretiokentia_grandiflora	Hydriastele_microspadix)	(Heterospathe_cagayanensis	(Orania_palindan	Dypsis_decaryi)))))))))	((Sclerosperma_profizianum	(Geonoma_undata	Manicaria_saccifera))	(Podococcus_barteri	(Leopoldinia_pulchra	(Calamus_caryotoides	Roystonea_regia))))))	(Reinhardtia_paiewonskiana	Reinhardtia_latisecta))))	Kingia_australis);
((Reinhardtia_gracilis	(Reinhardtia_simplex	(((Attalea_speciosa	(Bactris_major	(Elaeis_guineensis	Elaeis_oleifera)))	((Phoenix_dactylifera	((Serenoa_repens	Pseudophoenix_vinifera)	Sabal_domingensis))	((((Pelagodoxa_henryana	(Dictyosperma_album	(((Heterospathe_cagayanensis	(Burretiokentia_grandiflora	Kentiopsis_piersoniorum))	(Hydriastele_microspadix	Veitchia_spiralis))	Dypsis_decaryi)))	((Oenocarpus_minor	Oenocarpus_bataua)	(Nypa_fruticans	Prestoea_acuminata)))	((Sclerosperma_profizianum	((Orania_palindan	(Podococcus_barteri	Geonoma_undata))	Manicaria_saccifera))	(Leopoldinia_pulchra	(Calamus_caryotoides	Roystonea_regia))))	(Iriartea_deltoidea	Chamaedorea_seifrizii))))	(Reinhardtia_paiewonskiana	Reinhardtia_latisecta))))	Kingia_australis);
((Reinhardtia_gracilis	(((Iriartea_deltoidea	(Attalea_speciosa	(Bactris_major	(Elaeis_guineensis	Elaeis_oleifera))))	(((Pelagodoxa_henryana	((((Hydriastele_microspadix	Dictyosperma_album)	((Heterospathe_cagayanensis	Dypsis_decaryi)	Veitchia_spiralis))	(Burretiokentia_grandiflora	Kentiopsis_piersoniorum))	((Oenocarpus_minor	Oenocarpus_bataua)	(Nypa_fruticans	Prestoea_acuminata))))	(Chamaedorea_seifrizii	(Calamus_caryotoides	(((Serenoa_repens	Sabal_domingensis)	Phoenix_dactylifera)	Pseudophoenix_vinifera))))	((Sclerosperma_profizianum	(Podococcus_barteri	Roystonea_regia))	(Leopoldinia_pulchra	(Manicaria_saccifera	(Orania_palindan	Geonoma_undata))))))	((Reinhardtia_paiewonskiana	Reinhardtia_latisecta)	Reinhardtia_simplex)))	Kingia_australis);
((Reinhardtia_gracilis	(Reinhardtia_simplex	((((Iriartea_deltoidea	(Elaeis_guineensis	Elaeis_oleifera))	(Attalea_speciosa	Bactris_major))	((((((Oenocarpus_minor	Oenocarpus_bataua)	(Nypa_fruticans	Prestoea_acuminata))	Pelagodoxa_henryana)	((Veitchia_spiralis	(Burretiokentia_grandiflora	(Dictyosperma_album	Kentiopsis_piersoniorum)))	(Hydriastele_microspadix	(Dypsis_decaryi	Heterospathe_cagayanensis))))	(Chamaedorea_seifrizii	(((Pseudophoenix_vinifera	Serenoa_repens)	(Orania_palindan	Sabal_domingensis))	Phoenix_dactylifera)))	((Leopoldinia_pulchra	(Calamus_caryotoides	Roystonea_regia))	(Podococcus_barteri	(Sclerosperma_profizianum	(Manicaria_saccifera	Geonoma_undata))))))	(Reinhardtia_paiewonskiana	Reinhardtia_latisecta))))	Kingia_australis);
(((Orania_palindan	((((Oenocarpus_minor	Oenocarpus_bataua)	(Nypa_fruticans	Prestoea_acuminata))	((Podococcus_barteri	((Iriartea_deltoidea	Chamaedorea_seifrizii)	((Serenoa_repens	(Sabal_domingensis	Phoenix_dactylifera))	Pseudophoenix_vinifera)))	(((Calamus_caryotoides	Roystonea_regia)	((Manicaria_saccifera	(Leopoldinia_pulchra	Geonoma_undata))	Sclerosperma_profizianum))	(((Reinhardtia_paiewonskiana	Reinhardtia_latisecta)	(Reinhardtia_gracilis	Reinhardtia_simplex))	(Attalea_speciosa	(Bactris_major	(Elaeis_guineensis	Elaeis_oleifera)))))))	Pelagodoxa_henryana))	((Dypsis_decaryi	Heterospathe_cagayanensis)	((Burretiokentia_grandiflora	(Dictyosperma_album	Kentiopsis_piersoniorum))	(Hydriastele_microspadix	Veitchia_spiralis))))	Kingia_australis);
(((Oenocarpus_minor	Oenocarpus_bataua)	((Nypa_fruticans	Prestoea_acuminata)	((((Iriartea_deltoidea	Chamaedorea_seifrizii)	((Serenoa_repens	(Sabal_domingensis	Phoenix_dactylifera))	Pseudophoenix_vinifera))	(((((Manicaria_saccifera	Geonoma_undata)	Leopoldinia_pulchra)	(Calamus_caryotoides	Roystonea_regia))	(Podococcus_barteri	Sclerosperma_profizianum))	(((Reinhardtia_paiewonskiana	Reinhardtia_latisecta)	(Reinhardtia_gracilis	Reinhardtia_simplex))	((Elaeis_guineensis	Elaeis_oleifera)	(Attalea_speciosa	Bactris_major)))))	(Pelagodoxa_henryana	(((Hydriastele_microspadix	Veitchia_spiralis)	((Dypsis_decaryi	Heterospathe_cagayanensis)	Orania_palindan))	((Burretiokentia_grandiflora	Kentiopsis_piersoniorum)	Dictyosperma_album))))))	Kingia_australis);
(((Reinhardtia_simplex	((Reinhardtia_latisecta	Reinhardtia_paiewonskiana)	((Attalea_speciosa	(Bactris_major	(Elaeis_oleifera	Elaeis_guineensis)))	(((Sclerosperma_profizianum	(Leopoldinia_pulchra	(Roystonea_regia	Calamus_caryotoides)))	(Podococcus_barteri	(Geonoma_undata	Manicaria_saccifera)))	(((Pelagodoxa_henryana	(Dictyosperma_album	(((Heterospathe_cagayanensis	Dypsis_decaryi)	(Kentiopsis_piersoniorum	Burretiokentia_grandiflora))	(Hydriastele_microspadix	Veitchia_spiralis))))	((Nypa_fruticans	Prestoea_acuminata)	(Oenocarpus_minor	Oenocarpus_bataua)))	((Chamaedorea_seifrizii	Iriartea_deltoidea)	(Pseudophoenix_vinifera	(Serenoa_repens	(Phoenix_dactylifera	(Orania_palindan	Sabal_domingensis))))))))))	Reinhardtia_gracilis)	Kingia_australis);
(((Oenocarpus_minor	Oenocarpus_bataua)	((Nypa_fruticans	Prestoea_acuminata)	((Dypsis_decaryi	(((Hydriastele_microspadix	Veitchia_spiralis)	(Dictyosperma_album	(Kentiopsis_piersoniorum	Burretiokentia_grandiflora)))	Heterospathe_cagayanensis))	((((Chamaedorea_seifrizii	Iriartea_deltoidea)	(Pseudophoenix_vinifera	(Serenoa_repens	(Phoenix_dactylifera	Sabal_domingensis))))	((((Reinhardtia_gracilis	Reinhardtia_simplex)	(Reinhardtia_latisecta	Reinhardtia_paiewonskiana))	(Attalea_speciosa	(Bactris_major	(Elaeis_oleifera	Elaeis_guineensis))))	((Sclerosperma_profizianum	(Leopoldinia_pulchra	(Roystonea_regia	Calamus_caryotoides)))	((Podococcus_barteri	Orania_palindan)	(Geonoma_undata	Manicaria_saccifera)))))	Pelagodoxa_henryana))))	Kingia_australis);
((Oenocarpus_bataua	(((Prestoea_acuminata	(((Orania_palindan	Dypsis_decaryi)	(((Veitchia_spiralis	((Hydriastele_microspadix	Dictyosperma_album)	Burretiokentia_grandiflora))	Kentiopsis_piersoniorum)	Heterospathe_cagayanensis))	(((((Sclerosperma_profizianum	Podococcus_barteri)	(Leopoldinia_pulchra	(Geonoma_undata	Manicaria_saccifera)))	Roystonea_regia)	(((Chamaedorea_seifrizii	Iriartea_deltoidea)	(Pseudophoenix_vinifera	(Calamus_caryotoides	(Serenoa_repens	(Phoenix_dactylifera	Sabal_domingensis)))))	(((Reinhardtia_gracilis	Reinhardtia_simplex)	(Reinhardtia_latisecta	Reinhardtia_paiewonskiana))	(Attalea_speciosa	(Bactris_major	(Elaeis_oleifera	Elaeis_guineensis))))))	Pelagodoxa_henryana)))	Nypa_fruticans)	Oenocarpus_minor))	Kingia_australis);
((Manicaria_saccifera	((((Leopoldinia_pulchra	(Roystonea_regia	Calamus_caryotoides))	Sclerosperma_profizianum)	(((Pelagodoxa_henryana	(((Oenocarpus_minor	Oenocarpus_bataua)	(Nypa_fruticans	Prestoea_acuminata))	(((Heterospathe_cagayanensis	((Dypsis_decaryi	(Orania_palindan	Veitchia_spiralis))	Kentiopsis_piersoniorum))	(Burretiokentia_grandiflora	Hydriastele_microspadix))	Dictyosperma_album)))	((Chamaedorea_seifrizii	Iriartea_deltoidea)	(Pseudophoenix_vinifera	(Serenoa_repens	(Phoenix_dactylifera	Sabal_domingensis)))))	(((Reinhardtia_gracilis	Reinhardtia_simplex)	(Reinhardtia_latisecta	Reinhardtia_paiewonskiana))	(Attalea_speciosa	(Bactris_major	(Elaeis_oleifera	Elaeis_guineensis))))))	(Podococcus_barteri	Geonoma_undata)))	Kingia_australis);
((Podococcus_barteri	(Geonoma_undata	(Manicaria_saccifera	((Sclerosperma_profizianum	Roystonea_regia)	(((Calamus_caryotoides	(((Reinhardtia_gracilis	Reinhardtia_simplex)	(Reinhardtia_latisecta	Reinhardtia_paiewonskiana))	(Attalea_speciosa	(Bactris_major	(Elaeis_oleifera	Elaeis_guineensis)))))	Leopoldinia_pulchra)	((Pelagodoxa_henryana	(((Oenocarpus_minor	Oenocarpus_bataua)	(Nypa_fruticans	Prestoea_acuminata))	((((Kentiopsis_piersoniorum	((Dypsis_decaryi	Heterospathe_cagayanensis)	Hydriastele_microspadix))	Veitchia_spiralis)	Dictyosperma_album)	Burretiokentia_grandiflora)))	((Serenoa_repens	(Phoenix_dactylifera	Sabal_domingensis))	((Orania_palindan	(Chamaedorea_seifrizii	Iriartea_deltoidea))	Pseudophoenix_vinifera))))))))	Kingia_australis);
((Sclerosperma_profizianum	((Reinhardtia_gracilis	Roystonea_regia)	(((((Reinhardtia_simplex	(Reinhardtia_latisecta	Reinhardtia_paiewonskiana))	((Elaeis_oleifera	Elaeis_guineensis)	(Attalea_speciosa	(Orania_palindan	Bactris_major))))	(Podococcus_barteri	((Chamaedorea_seifrizii	Iriartea_deltoidea)	((Pseudophoenix_vinifera	(Serenoa_repens	(Phoenix_dactylifera	Sabal_domingensis)))	Calamus_caryotoides))))	(Pelagodoxa_henryana	(((Oenocarpus_minor	Oenocarpus_bataua)	(Nypa_fruticans	Prestoea_acuminata))	(((((Burretiokentia_grandiflora	Kentiopsis_piersoniorum)	Heterospathe_cagayanensis)	(Veitchia_spiralis	Hydriastele_microspadix))	Dypsis_decaryi)	Dictyosperma_album))))	(Leopoldinia_pulchra	(Geonoma_undata	Manicaria_saccifera)))))	Kingia_australis);
((Manicaria_saccifera	(((((Leopoldinia_pulchra	(Calamus_caryotoides	Roystonea_regia))	Sclerosperma_profizianum)	(((Reinhardtia_gracilis	Reinhardtia_simplex)	(Reinhardtia_latisecta	Reinhardtia_paiewonskiana))	((Bactris_major	(Elaeis_oleifera	Elaeis_guineensis))	Attalea_speciosa)))	(((Chamaedorea_seifrizii	Iriartea_deltoidea)	(Pseudophoenix_vinifera	(Serenoa_repens	(Phoenix_dactylifera	Sabal_domingensis))))	((Pelagodoxa_henryana	(((Oenocarpus_minor	Oenocarpus_bataua)	(Nypa_fruticans	Prestoea_acuminata))	((Veitchia_spiralis	(Hydriastele_microspadix	((Burretiokentia_grandiflora	Kentiopsis_piersoniorum)	Heterospathe_cagayanensis)))	Dictyosperma_album)))	Dypsis_decaryi)))	((Podococcus_barteri	Orania_palindan)	Geonoma_undata)))	Kingia_australis);
((Dictyosperma_album	((Burretiokentia_grandiflora	Kentiopsis_piersoniorum)	((((Oenocarpus_minor	Oenocarpus_bataua)	(Nypa_fruticans	Prestoea_acuminata))	((((((Calamus_caryotoides	Roystonea_regia)	Sclerosperma_profizianum)	((Geonoma_undata	(Iriartea_deltoidea	Manicaria_saccifera))	Leopoldinia_pulchra))	((Podococcus_barteri	Orania_palindan)	(((Reinhardtia_gracilis	Reinhardtia_simplex)	(Reinhardtia_latisecta	Reinhardtia_paiewonskiana))	((Bactris_major	(Elaeis_oleifera	Elaeis_guineensis))	Attalea_speciosa))))	(Chamaedorea_seifrizii	(Pseudophoenix_vinifera	(Serenoa_repens	(Phoenix_dactylifera	Sabal_domingensis)))))	Pelagodoxa_henryana))	((Hydriastele_microspadix	(Dypsis_decaryi	Heterospathe_cagayanensis))	Veitchia_spiralis))))	Kingia_australis);
(((Oenocarpus_minor	Oenocarpus_bataua)	((Nypa_fruticans	Prestoea_acuminata)	((((((Reinhardtia_gracilis	Reinhardtia_simplex)	(Reinhardtia_latisecta	Reinhardtia_paiewonskiana))	((Bactris_major	(Elaeis_oleifera	Elaeis_guineensis))	Attalea_speciosa))	(((Podococcus_barteri	(Geonoma_undata	Manicaria_saccifera))	Sclerosperma_profizianum)	(Leopoldinia_pulchra	(Calamus_caryotoides	Roystonea_regia))))	((Iriartea_deltoidea	Chamaedorea_seifrizii)	(Pseudophoenix_vinifera	(Serenoa_repens	(Phoenix_dactylifera	Sabal_domingensis)))))	(Pelagodoxa_henryana	((Dictyosperma_album	Dypsis_decaryi)	((Veitchia_spiralis	((Orania_palindan	(Burretiokentia_grandiflora	Kentiopsis_piersoniorum))	Heterospathe_cagayanensis))	Hydriastele_microspadix))))))	Kingia_australis);
((Reinhardtia_gracilis	(Reinhardtia_simplex	((Reinhardtia_latisecta	Reinhardtia_paiewonskiana)	(((Bactris_major	(Elaeis_oleifera	Elaeis_guineensis))	Attalea_speciosa)	(((Leopoldinia_pulchra	((Podococcus_barteri	Geonoma_undata)	Manicaria_saccifera))	(Sclerosperma_profizianum	Roystonea_regia))	(((Iriartea_deltoidea	Chamaedorea_seifrizii)	(Calamus_caryotoides	(Pseudophoenix_vinifera	(Serenoa_repens	(Phoenix_dactylifera	Sabal_domingensis)))))	(((((((Dictyosperma_album	(Burretiokentia_grandiflora	Kentiopsis_piersoniorum))	Veitchia_spiralis)	Orania_palindan)	(Hydriastele_microspadix	Heterospathe_cagayanensis))	((Oenocarpus_minor	Oenocarpus_bataua)	(Nypa_fruticans	Prestoea_acuminata)))	Dypsis_decaryi)	Pelagodoxa_henryana)))))))	Kingia_australis);
((Dictyosperma_album	((Dypsis_decaryi	((((Oenocarpus_minor	Oenocarpus_bataua)	(Prestoea_acuminata	Nypa_fruticans))	(((((Reinhardtia_simplex	Reinhardtia_gracilis)	(Reinhardtia_latisecta	Reinhardtia_paiewonskiana))	(Attalea_speciosa	(Bactris_major	(Elaeis_guineensis	Elaeis_oleifera))))	(Sclerosperma_profizianum	((Manicaria_saccifera	(Geonoma_undata	(Orania_palindan	Podococcus_barteri)))	(Leopoldinia_pulchra	(Calamus_caryotoides	Roystonea_regia)))))	((Pseudophoenix_vinifera	(Serenoa_repens	(Sabal_domingensis	Phoenix_dactylifera)))	(Iriartea_deltoidea	Chamaedorea_seifrizii))))	Pelagodoxa_henryana))	((Kentiopsis_piersoniorum	Veitchia_spiralis)	((Burretiokentia_grandiflora	Hydriastele_microspadix)	Heterospathe_cagayanensis))))	Kingia_australis);
(((Oenocarpus_minor	Oenocarpus_bataua)	((Prestoea_acuminata	Nypa_fruticans)	(((((Heterospathe_cagayanensis	Dypsis_decaryi)	Hydriastele_microspadix)	(Dictyosperma_album	(Kentiopsis_piersoniorum	Burretiokentia_grandiflora)))	Veitchia_spiralis)	((((((Reinhardtia_simplex	Reinhardtia_gracilis)	(Reinhardtia_latisecta	Reinhardtia_paiewonskiana))	(Attalea_speciosa	(Bactris_major	(Elaeis_guineensis	Elaeis_oleifera))))	(((((Iriartea_deltoidea	Manicaria_saccifera)	(Geonoma_undata	Orania_palindan))	Leopoldinia_pulchra)	Sclerosperma_profizianum)	(Calamus_caryotoides	Roystonea_regia)))	(Podococcus_barteri	((Pseudophoenix_vinifera	(Serenoa_repens	(Sabal_domingensis	Phoenix_dactylifera)))	Chamaedorea_seifrizii)))	Pelagodoxa_henryana))))	Kingia_australis);
(((((((Heterospathe_cagayanensis	Dypsis_decaryi)	Hydriastele_microspadix)	(Kentiopsis_piersoniorum	Burretiokentia_grandiflora))	Veitchia_spiralis)	Dictyosperma_album)	((((Prestoea_acuminata	Nypa_fruticans)	(((((Reinhardtia_simplex	Reinhardtia_gracilis)	(Reinhardtia_latisecta	Reinhardtia_paiewonskiana))	(Attalea_speciosa	(Bactris_major	(Elaeis_guineensis	Elaeis_oleifera))))	((((Orania_palindan	Podococcus_barteri)	(Geonoma_undata	(Iriartea_deltoidea	Manicaria_saccifera)))	Sclerosperma_profizianum)	(Leopoldinia_pulchra	(Calamus_caryotoides	Roystonea_regia))))	((Pseudophoenix_vinifera	(Serenoa_repens	(Sabal_domingensis	Phoenix_dactylifera)))	Chamaedorea_seifrizii)))	Pelagodoxa_henryana)	(Oenocarpus_minor	Oenocarpus_bataua)))	Kingia_australis);
(((Kentiopsis_piersoniorum	Burretiokentia_grandiflora)	(Heterospathe_cagayanensis	(((Dictyosperma_album	((Dypsis_decaryi	((((((Reinhardtia_simplex	Reinhardtia_gracilis)	(Reinhardtia_latisecta	Reinhardtia_paiewonskiana))	(Attalea_speciosa	(Bactris_major	(Elaeis_guineensis	Elaeis_oleifera))))	(((Sclerosperma_profizianum	Manicaria_saccifera)	((Orania_palindan	Podococcus_barteri)	Geonoma_undata))	(Leopoldinia_pulchra	(Calamus_caryotoides	Roystonea_regia))))	((Pseudophoenix_vinifera	(Serenoa_repens	(Sabal_domingensis	Phoenix_dactylifera)))	(Chamaedorea_seifrizii	Iriartea_deltoidea)))	Pelagodoxa_henryana))	((Prestoea_acuminata	Nypa_fruticans)	(Oenocarpus_minor	Oenocarpus_bataua))))	Hydriastele_microspadix)	Veitchia_spiralis)))	Kingia_australis);
((Reinhardtia_gracilis	(((Reinhardtia_latisecta	Reinhardtia_paiewonskiana)	((Attalea_speciosa	(Bactris_major	(Elaeis_guineensis	Elaeis_oleifera)))	((((Manicaria_saccifera	((Iriartea_deltoidea	Podococcus_barteri)	Geonoma_undata))	Leopoldinia_pulchra)	(Sclerosperma_profizianum	Roystonea_regia))	(((Pseudophoenix_vinifera	(Calamus_caryotoides	(Serenoa_repens	(Sabal_domingensis	Phoenix_dactylifera))))	Chamaedorea_seifrizii)	((Pelagodoxa_henryana	(Prestoea_acuminata	((Oenocarpus_minor	Oenocarpus_bataua)	Nypa_fruticans)))	((Dictyosperma_album	((Kentiopsis_piersoniorum	Burretiokentia_grandiflora)	(Hydriastele_microspadix	Veitchia_spiralis)))	((Orania_palindan	Dypsis_decaryi)	Heterospathe_cagayanensis)))))))	Reinhardtia_simplex))	Kingia_australis);
((Oenocarpus_bataua	((((((((Reinhardtia_simplex	Reinhardtia_gracilis)	(Reinhardtia_latisecta	Reinhardtia_paiewonskiana))	(Attalea_speciosa	(Bactris_major	(Elaeis_guineensis	Elaeis_oleifera))))	((Calamus_caryotoides	Roystonea_regia)	(Sclerosperma_profizianum	((((Manicaria_saccifera	Iriartea_deltoidea)	Geonoma_undata)	Leopoldinia_pulchra)	Podococcus_barteri))))	(((Orania_palindan	Sabal_domingensis)	Phoenix_dactylifera)	(Pseudophoenix_vinifera	(Chamaedorea_seifrizii	Serenoa_repens))))	(Pelagodoxa_henryana	(Dictyosperma_album	(Veitchia_spiralis	(Hydriastele_microspadix	((Kentiopsis_piersoniorum	Burretiokentia_grandiflora)	(Dypsis_decaryi	Heterospathe_cagayanensis)))))))	(Nypa_fruticans	Prestoea_acuminata))	Oenocarpus_minor))	Kingia_australis);
((Dictyosperma_album	((Kentiopsis_piersoniorum	Burretiokentia_grandiflora)	((((((((Calamus_caryotoides	Roystonea_regia)	(Sclerosperma_profizianum	(((Manicaria_saccifera	Iriartea_deltoidea)	Geonoma_undata)	Leopoldinia_pulchra)))	(Orania_palindan	Podococcus_barteri))	((Chamaedorea_seifrizii	((Serenoa_repens	(Sabal_domingensis	Phoenix_dactylifera))	Pseudophoenix_vinifera))	(((Reinhardtia_simplex	Reinhardtia_gracilis)	(Reinhardtia_latisecta	Reinhardtia_paiewonskiana))	(Attalea_speciosa	(Bactris_major	(Elaeis_guineensis	Elaeis_oleifera))))))	Pelagodoxa_henryana)	((Nypa_fruticans	Prestoea_acuminata)	(Oenocarpus_minor	Oenocarpus_bataua)))	(Dypsis_decaryi	Heterospathe_cagayanensis))	(Veitchia_spiralis	Hydriastele_microspadix))))	Kingia_australis);
((Dictyosperma_album	((Kentiopsis_piersoniorum	Burretiokentia_grandiflora)	((((((((Leopoldinia_pulchra	(Calamus_caryotoides	Roystonea_regia))	(Sclerosperma_profizianum	(Manicaria_saccifera	((Orania_palindan	Podococcus_barteri)	Geonoma_undata))))	((((Reinhardtia_simplex	Reinhardtia_gracilis)	(Reinhardtia_latisecta	Reinhardtia_paiewonskiana))	(Attalea_speciosa	(Bactris_major	(Elaeis_guineensis	Elaeis_oleifera))))	((Serenoa_repens	(Sabal_domingensis	Phoenix_dactylifera))	(Pseudophoenix_vinifera	(Iriartea_deltoidea	Chamaedorea_seifrizii)))))	Pelagodoxa_henryana)	((Nypa_fruticans	Prestoea_acuminata)	(Oenocarpus_minor	Oenocarpus_bataua)))	Dypsis_decaryi)	Heterospathe_cagayanensis)	(Veitchia_spiralis	Hydriastele_microspadix))))	Kingia_australis);
((Manicaria_saccifera	((Iriartea_deltoidea	(Leopoldinia_pulchra	(Sclerosperma_profizianum	((((((Reinhardtia_simplex	Reinhardtia_gracilis)	(Reinhardtia_latisecta	Reinhardtia_paiewonskiana))	(Attalea_speciosa	(Bactris_major	(Elaeis_guineensis	Elaeis_oleifera))))	((Chamaedorea_seifrizii	((Calamus_caryotoides	(Serenoa_repens	(Sabal_domingensis	Phoenix_dactylifera)))	Pseudophoenix_vinifera))	(Pelagodoxa_henryana	(((Nypa_fruticans	Prestoea_acuminata)	(Oenocarpus_minor	Oenocarpus_bataua))	(((((Dypsis_decaryi	Heterospathe_cagayanensis)	Hydriastele_microspadix)	(Burretiokentia_grandiflora	Kentiopsis_piersoniorum))	Veitchia_spiralis)	Dictyosperma_album)))))	(Podococcus_barteri	Orania_palindan))	Roystonea_regia))))	Geonoma_undata))	Kingia_australis);
((Reinhardtia_gracilis	(((Reinhardtia_latisecta	Reinhardtia_paiewonskiana)	((Attalea_speciosa	(Bactris_major	(Elaeis_guineensis	Elaeis_oleifera)))	(((Podococcus_barteri	((Iriartea_deltoidea	Chamaedorea_seifrizii)	((Calamus_caryotoides	(Phoenix_dactylifera	(Serenoa_repens	Sabal_domingensis)))	Pseudophoenix_vinifera)))	(Pelagodoxa_henryana	(((Nypa_fruticans	Prestoea_acuminata)	(Oenocarpus_minor	Oenocarpus_bataua))	((((Heterospathe_cagayanensis	Hydriastele_microspadix)	((Burretiokentia_grandiflora	Kentiopsis_piersoniorum)	Veitchia_spiralis))	(Orania_palindan	Dypsis_decaryi))	Dictyosperma_album))))	(Roystonea_regia	(((Geonoma_undata	Manicaria_saccifera)	Leopoldinia_pulchra)	Sclerosperma_profizianum)))))	Reinhardtia_simplex))	Kingia_australis);
((Reinhardtia_gracilis	(((Attalea_speciosa	(Bactris_major	(Elaeis_guineensis	Elaeis_oleifera)))	(((Sclerosperma_profizianum	(((Geonoma_undata	Manicaria_saccifera)	Orania_palindan)	Podococcus_barteri))	((Pelagodoxa_henryana	((((Veitchia_spiralis	Hydriastele_microspadix)	(Kentiopsis_piersoniorum	Heterospathe_cagayanensis))	(Burretiokentia_grandiflora	Dypsis_decaryi))	Dictyosperma_album))	(((Nypa_fruticans	Prestoea_acuminata)	(Oenocarpus_minor	Oenocarpus_bataua))	(Leopoldinia_pulchra	(Calamus_caryotoides	Roystonea_regia)))))	((Iriartea_deltoidea	Chamaedorea_seifrizii)	(Pseudophoenix_vinifera	((Phoenix_dactylifera	Sabal_domingensis)	Serenoa_repens)))))	(Reinhardtia_simplex	(Reinhardtia_paiewonskiana	Reinhardtia_latisecta))))	Kingia_australis);
((Manicaria_saccifera	((((Calamus_caryotoides	Roystonea_regia)	(((((Iriartea_deltoidea	Chamaedorea_seifrizii)	(Pseudophoenix_vinifera	((Orania_palindan	Podococcus_barteri)	((Phoenix_dactylifera	Sabal_domingensis)	Serenoa_repens))))	((((Dictyosperma_album	(Burretiokentia_grandiflora	Kentiopsis_piersoniorum))	(Hydriastele_microspadix	(Dypsis_decaryi	Heterospathe_cagayanensis)))	Veitchia_spiralis)	(Pelagodoxa_henryana	((Nypa_fruticans	Prestoea_acuminata)	(Oenocarpus_minor	Oenocarpus_bataua)))))	(((Reinhardtia_paiewonskiana	Reinhardtia_latisecta)	(Reinhardtia_gracilis	Reinhardtia_simplex))	((Elaeis_guineensis	Elaeis_oleifera)	(Attalea_speciosa	Bactris_major))))	Sclerosperma_profizianum))	Leopoldinia_pulchra)	Geonoma_undata))	Kingia_australis);
((Oenocarpus_bataua	(((((((Burretiokentia_grandiflora	Kentiopsis_piersoniorum)	(Hydriastele_microspadix	(Dypsis_decaryi	Heterospathe_cagayanensis)))	Veitchia_spiralis)	Dictyosperma_album)	(Pelagodoxa_henryana	((((((Reinhardtia_paiewonskiana	Reinhardtia_latisecta)	(Reinhardtia_gracilis	Reinhardtia_simplex))	(Attalea_speciosa	(Bactris_major	(Elaeis_guineensis	Elaeis_oleifera))))	Leopoldinia_pulchra)	(((Podococcus_barteri	Geonoma_undata)	Manicaria_saccifera)	(Roystonea_regia	Sclerosperma_profizianum)))	(((Phoenix_dactylifera	(Orania_palindan	Sabal_domingensis))	(Calamus_caryotoides	Serenoa_repens))	(Pseudophoenix_vinifera	(Iriartea_deltoidea	Chamaedorea_seifrizii))))))	(Nypa_fruticans	Prestoea_acuminata))	Oenocarpus_minor))	Kingia_australis);
((Reinhardtia_gracilis	(Reinhardtia_simplex	((((Elaeis_guineensis	Elaeis_oleifera)	(Bactris_major	Attalea_speciosa))	((((Iriartea_deltoidea	(Calamus_caryotoides	Roystonea_regia))	(Sclerosperma_profizianum	Podococcus_barteri))	(Leopoldinia_pulchra	(Geonoma_undata	Manicaria_saccifera)))	((((Phoenix_dactylifera	(Serenoa_repens	Sabal_domingensis))	Pseudophoenix_vinifera)	Chamaedorea_seifrizii)	((((Nypa_fruticans	Prestoea_acuminata)	(Oenocarpus_minor	Oenocarpus_bataua))	(Dictyosperma_album	((Orania_palindan	(((Burretiokentia_grandiflora	Kentiopsis_piersoniorum)	(Veitchia_spiralis	Heterospathe_cagayanensis))	Hydriastele_microspadix))	Dypsis_decaryi)))	Pelagodoxa_henryana))))	(Reinhardtia_paiewonskiana	Reinhardtia_latisecta))))	Kingia_australis);
((Reinhardtia_gracilis	(Reinhardtia_simplex	(((((Elaeis_guineensis	Elaeis_oleifera)	Bactris_major)	Attalea_speciosa)	((((Calamus_caryotoides	Roystonea_regia)	Sclerosperma_profizianum)	(Leopoldinia_pulchra	(Geonoma_undata	Manicaria_saccifera)))	((Podococcus_barteri	(((Serenoa_repens	(Sabal_domingensis	Phoenix_dactylifera))	Pseudophoenix_vinifera)	(Iriartea_deltoidea	Chamaedorea_seifrizii)))	((Pelagodoxa_henryana	((Nypa_fruticans	Prestoea_acuminata)	(Oenocarpus_minor	Oenocarpus_bataua)))	((Heterospathe_cagayanensis	(Veitchia_spiralis	((Hydriastele_microspadix	Dictyosperma_album)	(Burretiokentia_grandiflora	Kentiopsis_piersoniorum))))	(Orania_palindan	Dypsis_decaryi))))))	(Reinhardtia_paiewonskiana	Reinhardtia_latisecta))))	Kingia_australis);
((Reinhardtia_gracilis	(((((Dictyosperma_album	(((Burretiokentia_grandiflora	Kentiopsis_piersoniorum)	(Veitchia_spiralis	Hydriastele_microspadix))	(Heterospathe_cagayanensis	Dypsis_decaryi)))	((Nypa_fruticans	Prestoea_acuminata)	(Oenocarpus_minor	Oenocarpus_bataua)))	Pelagodoxa_henryana)	(((Reinhardtia_simplex	(Reinhardtia_paiewonskiana	Reinhardtia_latisecta))	(((Elaeis_guineensis	Elaeis_oleifera)	Bactris_major)	Attalea_speciosa))	((Roystonea_regia	Sclerosperma_profizianum)	((Calamus_caryotoides	Orania_palindan)	(Podococcus_barteri	(Leopoldinia_pulchra	(Geonoma_undata	Manicaria_saccifera)))))))	(((Sabal_domingensis	Phoenix_dactylifera)	(Pseudophoenix_vinifera	Serenoa_repens))	(Iriartea_deltoidea	Chamaedorea_seifrizii))))	Kingia_australis);
((Reinhardtia_gracilis	(Reinhardtia_simplex	((Reinhardtia_paiewonskiana	Reinhardtia_latisecta)	((((Elaeis_guineensis	Elaeis_oleifera)	(Orania_palindan	Bactris_major))	Attalea_speciosa)	(((Leopoldinia_pulchra	(Roystonea_regia	(((((Dictyosperma_album	(Burretiokentia_grandiflora	Kentiopsis_piersoniorum))	(Hydriastele_microspadix	(Veitchia_spiralis	(Heterospathe_cagayanensis	Dypsis_decaryi))))	(Oenocarpus_minor	Oenocarpus_bataua))	Pelagodoxa_henryana)	(Nypa_fruticans	Prestoea_acuminata))))	(Sclerosperma_profizianum	(Geonoma_undata	Manicaria_saccifera)))	(Podococcus_barteri	(((((Iriartea_deltoidea	Serenoa_repens)	(Calamus_caryotoides	Sabal_domingensis))	Phoenix_dactylifera)	Pseudophoenix_vinifera)	Chamaedorea_seifrizii)))))))	Kingia_australis);
((Oenocarpus_minor	(Oenocarpus_bataua	((Nypa_fruticans	Prestoea_acuminata)	((((Podococcus_barteri	(((((Serenoa_repens	Iriartea_deltoidea)	Calamus_caryotoides)	(Sabal_domingensis	Phoenix_dactylifera))	Pseudophoenix_vinifera)	Chamaedorea_seifrizii))	((Reinhardtia_gracilis	(Reinhardtia_simplex	(Reinhardtia_paiewonskiana	Reinhardtia_latisecta)))	(Attalea_speciosa	(Bactris_major	(Elaeis_guineensis	Elaeis_oleifera)))))	(((Leopoldinia_pulchra	(Geonoma_undata	Manicaria_saccifera))	Sclerosperma_profizianum)	Roystonea_regia))	((Dictyosperma_album	((((Burretiokentia_grandiflora	Kentiopsis_piersoniorum)	Veitchia_spiralis)	(Heterospathe_cagayanensis	Hydriastele_microspadix))	(Orania_palindan	Dypsis_decaryi)))	Pelagodoxa_henryana)))))	Kingia_australis);
((Dictyosperma_album	((((Hydriastele_microspadix	(Heterospathe_cagayanensis	Dypsis_decaryi))	(Veitchia_spiralis	Kentiopsis_piersoniorum))	Burretiokentia_grandiflora)	((Oenocarpus_minor	Oenocarpus_bataua)	((((Orania_palindan	Podococcus_barteri)	(Nypa_fruticans	Prestoea_acuminata))	((((Pelagodoxa_henryana	(((Serenoa_repens	(Sabal_domingensis	Phoenix_dactylifera))	Pseudophoenix_vinifera)	Chamaedorea_seifrizii))	Calamus_caryotoides)	(((Reinhardtia_paiewonskiana	Reinhardtia_latisecta)	(Reinhardtia_gracilis	Reinhardtia_simplex))	(Attalea_speciosa	(Bactris_major	(Elaeis_guineensis	Elaeis_oleifera)))))	((Iriartea_deltoidea	(Leopoldinia_pulchra	(Geonoma_undata	Manicaria_saccifera)))	Sclerosperma_profizianum)))	Roystonea_regia))))	Kingia_australis);
((Burretiokentia_grandiflora	((((Hydriastele_microspadix	((((Nypa_fruticans	Prestoea_acuminata)	(Oenocarpus_minor	Oenocarpus_bataua))	(((((Phoenix_dactylifera	(Calamus_caryotoides	Sabal_domingensis))	Serenoa_repens)	Pseudophoenix_vinifera)	(Iriartea_deltoidea	Chamaedorea_seifrizii))	(Pelagodoxa_henryana	((((Reinhardtia_paiewonskiana	Reinhardtia_latisecta)	(Reinhardtia_gracilis	Reinhardtia_simplex))	(Attalea_speciosa	(Bactris_major	(Elaeis_guineensis	Elaeis_oleifera))))	(Roystonea_regia	(((Leopoldinia_pulchra	(Geonoma_undata	Manicaria_saccifera))	Sclerosperma_profizianum)	Podococcus_barteri))))))	Dictyosperma_album))	(Heterospathe_cagayanensis	(Dypsis_decaryi	Orania_palindan)))	Veitchia_spiralis)	Kentiopsis_piersoniorum))	Kingia_australis);
((Dictyosperma_album	(((((Nypa_fruticans	Prestoea_acuminata)	(Oenocarpus_bataua	Oenocarpus_minor))	(((((Calamus_caryotoides	((Orania_palindan	Podococcus_barteri)	((Phoenix_dactylifera	Sabal_domingensis)	Serenoa_repens)))	Pseudophoenix_vinifera)	Chamaedorea_seifrizii)	((Leopoldinia_pulchra	(((Elaeis_oleifera	Elaeis_guineensis)	(Attalea_speciosa	Bactris_major))	(Reinhardtia_simplex	(Reinhardtia_latisecta	Reinhardtia_paiewonskiana))))	(((Geonoma_undata	(Iriartea_deltoidea	Manicaria_saccifera))	(Reinhardtia_gracilis	Roystonea_regia))	Sclerosperma_profizianum)))	Pelagodoxa_henryana))	Dypsis_decaryi)	(((Burretiokentia_grandiflora	Kentiopsis_piersoniorum)	Veitchia_spiralis)	(Heterospathe_cagayanensis	Hydriastele_microspadix))))	Kingia_australis);
(((((Nypa_fruticans	Prestoea_acuminata)	(Oenocarpus_bataua	Oenocarpus_minor))	((((Pseudophoenix_vinifera	(Calamus_caryotoides	((Phoenix_dactylifera	(Orania_palindan	Sabal_domingensis))	Serenoa_repens)))	Chamaedorea_seifrizii)	((((((Elaeis_oleifera	Elaeis_guineensis)	Bactris_major)	Attalea_speciosa)	((Reinhardtia_latisecta	Reinhardtia_paiewonskiana)	(Reinhardtia_gracilis	Reinhardtia_simplex)))	Iriartea_deltoidea)	((Sclerosperma_profizianum	(Geonoma_undata	Manicaria_saccifera))	((Leopoldinia_pulchra	Roystonea_regia)	Podococcus_barteri))))	Pelagodoxa_henryana))	((Veitchia_spiralis	(Dictyosperma_album	(Burretiokentia_grandiflora	Kentiopsis_piersoniorum)))	(Hydriastele_microspadix	(Dypsis_decaryi	Heterospathe_cagayanensis))))	Kingia_australis);
((Dictyosperma_album	((Hydriastele_microspadix	Burretiokentia_grandiflora)	((Kentiopsis_piersoniorum	((((Nypa_fruticans	Prestoea_acuminata)	(Oenocarpus_bataua	Oenocarpus_minor))	((((Pseudophoenix_vinifera	((Phoenix_dactylifera	((Calamus_caryotoides	Orania_palindan)	Sabal_domingensis))	Serenoa_repens))	(Iriartea_deltoidea	Chamaedorea_seifrizii))	((((Elaeis_oleifera	Elaeis_guineensis)	(Bactris_major	Attalea_speciosa))	((Reinhardtia_latisecta	Reinhardtia_paiewonskiana)	(Reinhardtia_gracilis	Reinhardtia_simplex)))	(((Podococcus_barteri	Sclerosperma_profizianum)	(Leopoldinia_pulchra	(Geonoma_undata	Manicaria_saccifera)))	Roystonea_regia)))	Pelagodoxa_henryana))	(Dypsis_decaryi	Heterospathe_cagayanensis)))	Veitchia_spiralis)))	Kingia_australis);
((Reinhardtia_gracilis	(Reinhardtia_simplex	(((((Sclerosperma_profizianum	(Leopoldinia_pulchra	((Orania_palindan	Geonoma_undata)	Manicaria_saccifera)))	(Calamus_caryotoides	Roystonea_regia))	(((Pelagodoxa_henryana	Dypsis_decaryi)	((((Heterospathe_cagayanensis	(Veitchia_spiralis	(Kentiopsis_piersoniorum	Burretiokentia_grandiflora)))	Hydriastele_microspadix)	Dictyosperma_album)	((Nypa_fruticans	Prestoea_acuminata)	(Oenocarpus_bataua	Oenocarpus_minor))))	(Podococcus_barteri	((Pseudophoenix_vinifera	(Serenoa_repens	(Phoenix_dactylifera	Sabal_domingensis)))	(Iriartea_deltoidea	Chamaedorea_seifrizii)))))	(Attalea_speciosa	((Elaeis_oleifera	Elaeis_guineensis)	Bactris_major)))	(Reinhardtia_latisecta	Reinhardtia_paiewonskiana))))	Kingia_australis);
((Dictyosperma_album	((Burretiokentia_grandiflora	((Kentiopsis_piersoniorum	(Hydriastele_microspadix	(Dypsis_decaryi	Heterospathe_cagayanensis)))	Veitchia_spiralis))	(((Nypa_fruticans	Prestoea_acuminata)	(Oenocarpus_bataua	Oenocarpus_minor))	((((Serenoa_repens	(Calamus_caryotoides	(Phoenix_dactylifera	(Orania_palindan	Sabal_domingensis))))	((Iriartea_deltoidea	Chamaedorea_seifrizii)	Pseudophoenix_vinifera))	(((Attalea_speciosa	((Elaeis_oleifera	Elaeis_guineensis)	Bactris_major))	((Reinhardtia_latisecta	Reinhardtia_paiewonskiana)	(Reinhardtia_gracilis	Reinhardtia_simplex)))	(((Leopoldinia_pulchra	((Podococcus_barteri	Geonoma_undata)	Manicaria_saccifera))	Sclerosperma_profizianum)	Roystonea_regia)))	Pelagodoxa_henryana))))	Kingia_australis);
((Manicaria_saccifera	(((((Roystonea_regia	Sclerosperma_profizianum)	((((((Nypa_fruticans	Prestoea_acuminata)	(Oenocarpus_bataua	Oenocarpus_minor))	Pelagodoxa_henryana)	(Dictyosperma_album	(((Dypsis_decaryi	Heterospathe_cagayanensis)	(Burretiokentia_grandiflora	Hydriastele_microspadix))	(Veitchia_spiralis	Kentiopsis_piersoniorum))))	(((Calamus_caryotoides	Pseudophoenix_vinifera)	(Serenoa_repens	(Phoenix_dactylifera	Sabal_domingensis)))	(Iriartea_deltoidea	Chamaedorea_seifrizii)))	((Attalea_speciosa	((Elaeis_oleifera	Elaeis_guineensis)	Bactris_major))	((Reinhardtia_latisecta	Reinhardtia_paiewonskiana)	(Reinhardtia_gracilis	Reinhardtia_simplex)))))	(Orania_palindan	Podococcus_barteri))	Leopoldinia_pulchra)	Geonoma_undata))	Kingia_australis);
((((Nypa_fruticans	(((Dictyosperma_album	((Burretiokentia_grandiflora	Kentiopsis_piersoniorum)	((Heterospathe_cagayanensis	Hydriastele_microspadix)	Veitchia_spiralis)))	(Pelagodoxa_henryana	(((((Orania_palindan	Podococcus_barteri)	(Leopoldinia_pulchra	(Geonoma_undata	Manicaria_saccifera)))	(Roystonea_regia	Sclerosperma_profizianum))	(((((Serenoa_repens	(Phoenix_dactylifera	Sabal_domingensis))	Calamus_caryotoides)	Pseudophoenix_vinifera)	(Iriartea_deltoidea	Chamaedorea_seifrizii))	((Attalea_speciosa	((Elaeis_oleifera	Elaeis_guineensis)	Bactris_major))	((Reinhardtia_latisecta	Reinhardtia_paiewonskiana)	(Reinhardtia_gracilis	Reinhardtia_simplex)))))	Dypsis_decaryi)))	Prestoea_acuminata))	Oenocarpus_bataua)	Oenocarpus_minor)	Kingia_australis);
((Reinhardtia_gracilis	(Reinhardtia_simplex	(((((Geonoma_undata	Manicaria_saccifera)	((Leopoldinia_pulchra	(Calamus_caryotoides	Roystonea_regia))	Sclerosperma_profizianum))	((Pelagodoxa_henryana	((Dictyosperma_album	(((Burretiokentia_grandiflora	Hydriastele_microspadix)	((Dypsis_decaryi	Heterospathe_cagayanensis)	Kentiopsis_piersoniorum))	(Orania_palindan	(Podococcus_barteri	Veitchia_spiralis))))	((Nypa_fruticans	Prestoea_acuminata)	(Oenocarpus_bataua	Oenocarpus_minor))))	(((Serenoa_repens	(Phoenix_dactylifera	Sabal_domingensis))	Pseudophoenix_vinifera)	(Iriartea_deltoidea	Chamaedorea_seifrizii))))	(Bactris_major	(Attalea_speciosa	(Elaeis_oleifera	Elaeis_guineensis))))	(Reinhardtia_latisecta	Reinhardtia_paiewonskiana))))	Kingia_australis);
((Sclerosperma_profizianum	(((((((((Nypa_fruticans	Prestoea_acuminata)	(Oenocarpus_bataua	Oenocarpus_minor))	Pelagodoxa_henryana)	(Dictyosperma_album	(Veitchia_spiralis	((Burretiokentia_grandiflora	Kentiopsis_piersoniorum)	(Hydriastele_microspadix	(Dypsis_decaryi	Heterospathe_cagayanensis))))))	(((Calamus_caryotoides	(Serenoa_repens	(Phoenix_dactylifera	Sabal_domingensis)))	Pseudophoenix_vinifera)	(Iriartea_deltoidea	Chamaedorea_seifrizii)))	((Attalea_speciosa	((Elaeis_oleifera	Elaeis_guineensis)	Bactris_major))	(((Orania_palindan	Reinhardtia_latisecta)	Reinhardtia_paiewonskiana)	(Reinhardtia_gracilis	Reinhardtia_simplex))))	(Leopoldinia_pulchra	(Geonoma_undata	Manicaria_saccifera)))	Podococcus_barteri)	Roystonea_regia))	Kingia_australis);
(((Oenocarpus_bataua	(Oenocarpus_minor	(((((((Serenoa_repens	(Phoenix_dactylifera	Sabal_domingensis))	Calamus_caryotoides)	Pseudophoenix_vinifera)	Chamaedorea_seifrizii)	((Leopoldinia_pulchra	((Attalea_speciosa	(Elaeis_oleifera	Elaeis_guineensis))	((Orania_palindan	Bactris_major)	((Reinhardtia_latisecta	Reinhardtia_paiewonskiana)	(Reinhardtia_gracilis	Reinhardtia_simplex)))))	(((Iriartea_deltoidea	Podococcus_barteri)	(Geonoma_undata	Manicaria_saccifera))	(Roystonea_regia	Sclerosperma_profizianum))))	(Pelagodoxa_henryana	((Dypsis_decaryi	Heterospathe_cagayanensis)	((Burretiokentia_grandiflora	Kentiopsis_piersoniorum)	(Veitchia_spiralis	(Hydriastele_microspadix	Dictyosperma_album))))))	Prestoea_acuminata)))	Nypa_fruticans)	Kingia_australis);
((Geonoma_undata	(((((((Reinhardtia_gracilis	Reinhardtia_simplex)	(Reinhardtia_latisecta	Reinhardtia_paiewonskiana))	(Calamus_caryotoides	(Attalea_speciosa	(Bactris_major	(Elaeis_oleifera	Elaeis_guineensis)))))	(((Pelagodoxa_henryana	(Dictyosperma_album	((((Hydriastele_microspadix	(Kentiopsis_piersoniorum	Burretiokentia_grandiflora))	Heterospathe_cagayanensis)	Veitchia_spiralis)	(Orania_palindan	Dypsis_decaryi))))	((Nypa_fruticans	Prestoea_acuminata)	(Oenocarpus_minor	Oenocarpus_bataua)))	((Pseudophoenix_vinifera	((Phoenix_dactylifera	Sabal_domingensis)	Serenoa_repens))	(Iriartea_deltoidea	Chamaedorea_seifrizii))))	((Sclerosperma_profizianum	Roystonea_regia)	Podococcus_barteri))	Leopoldinia_pulchra)	Manicaria_saccifera))	Kingia_australis);
((Reinhardtia_gracilis	(Roystonea_regia	(((Leopoldinia_pulchra	(Iriartea_deltoidea	(Manicaria_saccifera	Geonoma_undata)))	(((Reinhardtia_simplex	(Reinhardtia_latisecta	Reinhardtia_paiewonskiana))	(Attalea_speciosa	(Bactris_major	(Elaeis_oleifera	Elaeis_guineensis))))	(((Dypsis_decaryi	Pelagodoxa_henryana)	(((Nypa_fruticans	Prestoea_acuminata)	(Oenocarpus_minor	Oenocarpus_bataua))	(Dictyosperma_album	(((Veitchia_spiralis	Hydriastele_microspadix)	(Kentiopsis_piersoniorum	Burretiokentia_grandiflora))	Heterospathe_cagayanensis))))	((Calamus_caryotoides	(((Phoenix_dactylifera	Sabal_domingensis)	Serenoa_repens)	Pseudophoenix_vinifera))	(Chamaedorea_seifrizii	(Podococcus_barteri	Orania_palindan))))))	Sclerosperma_profizianum)))	Kingia_australis);
((Reinhardtia_gracilis	(Reinhardtia_simplex	((Reinhardtia_latisecta	Reinhardtia_paiewonskiana)	((Attalea_speciosa	(Bactris_major	(Elaeis_oleifera	Elaeis_guineensis)))	((((Pelagodoxa_henryana	((((Veitchia_spiralis	Hydriastele_microspadix)	((Dictyosperma_album	Burretiokentia_grandiflora)	Kentiopsis_piersoniorum))	((Orania_palindan	Dypsis_decaryi)	Heterospathe_cagayanensis))	((Nypa_fruticans	Prestoea_acuminata)	(Oenocarpus_minor	Oenocarpus_bataua))))	((Calamus_caryotoides	(((Phoenix_dactylifera	Sabal_domingensis)	Serenoa_repens)	Pseudophoenix_vinifera))	(Iriartea_deltoidea	Chamaedorea_seifrizii)))	(Roystonea_regia	((Manicaria_saccifera	(Podococcus_barteri	Geonoma_undata))	Sclerosperma_profizianum)))	Leopoldinia_pulchra)))))	Kingia_australis);
(((((Dictyosperma_album	Burretiokentia_grandiflora)	Kentiopsis_piersoniorum)	(Veitchia_spiralis	(Hydriastele_microspadix	((Orania_palindan	Dypsis_decaryi)	Heterospathe_cagayanensis))))	(((Nypa_fruticans	Prestoea_acuminata)	(Oenocarpus_minor	Oenocarpus_bataua))	((((Calamus_caryotoides	(((Phoenix_dactylifera	Sabal_domingensis)	Serenoa_repens)	Pseudophoenix_vinifera))	(Iriartea_deltoidea	Chamaedorea_seifrizii))	(((Podococcus_barteri	Roystonea_regia)	((Leopoldinia_pulchra	(Manicaria_saccifera	Geonoma_undata))	Sclerosperma_profizianum))	(((Reinhardtia_gracilis	Reinhardtia_simplex)	(Reinhardtia_latisecta	Reinhardtia_paiewonskiana))	(Attalea_speciosa	(Bactris_major	(Elaeis_oleifera	Elaeis_guineensis))))))	Pelagodoxa_henryana)))	Kingia_australis);
(((Oenocarpus_minor	Oenocarpus_bataua)	((((((((Phoenix_dactylifera	(Calamus_caryotoides	(Orania_palindan	Sabal_domingensis)))	Serenoa_repens)	Pseudophoenix_vinifera)	(Iriartea_deltoidea	Chamaedorea_seifrizii))	((Roystonea_regia	((Podococcus_barteri	(Leopoldinia_pulchra	(Manicaria_saccifera	Geonoma_undata)))	Sclerosperma_profizianum))	(((Reinhardtia_gracilis	Reinhardtia_simplex)	(Reinhardtia_latisecta	Reinhardtia_paiewonskiana))	((Elaeis_oleifera	Elaeis_guineensis)	(Attalea_speciosa	Bactris_major)))))	Pelagodoxa_henryana)	((((Hydriastele_microspadix	Heterospathe_cagayanensis)	(Veitchia_spiralis	(Burretiokentia_grandiflora	Kentiopsis_piersoniorum)))	Dypsis_decaryi)	Dictyosperma_album))	(Nypa_fruticans	Prestoea_acuminata)))	Kingia_australis);
(((((Attalea_speciosa	(Bactris_major	(Elaeis_oleifera	Elaeis_guineensis)))	((((Dypsis_decaryi	Pelagodoxa_henryana)	((((Burretiokentia_grandiflora	Kentiopsis_piersoniorum)	((Hydriastele_microspadix	Heterospathe_cagayanensis)	Veitchia_spiralis))	Dictyosperma_album)	((Nypa_fruticans	Prestoea_acuminata)	(Oenocarpus_minor	Oenocarpus_bataua))))	((((Phoenix_dactylifera	Sabal_domingensis)	Serenoa_repens)	Pseudophoenix_vinifera)	(Orania_palindan	Chamaedorea_seifrizii)))	(((Leopoldinia_pulchra	(Manicaria_saccifera	(Podococcus_barteri	Geonoma_undata)))	Sclerosperma_profizianum)	(Calamus_caryotoides	(Iriartea_deltoidea	Roystonea_regia)))))	(Reinhardtia_gracilis	Reinhardtia_simplex))	(Reinhardtia_latisecta	Reinhardtia_paiewonskiana))	Kingia_australis);
(((Pelagodoxa_henryana	(((Dictyosperma_album	(Kentiopsis_piersoniorum	Burretiokentia_grandiflora))	((Hydriastele_microspadix	(Dypsis_decaryi	Heterospathe_cagayanensis))	Veitchia_spiralis))	((Nypa_fruticans	Prestoea_acuminata)	(Oenocarpus_minor	Oenocarpus_bataua))))	(((((Podococcus_barteri	(Phoenix_dactylifera	Sabal_domingensis))	Serenoa_repens)	Pseudophoenix_vinifera)	(Iriartea_deltoidea	Chamaedorea_seifrizii))	(((Leopoldinia_pulchra	(Manicaria_saccifera	Geonoma_undata))	(Sclerosperma_profizianum	(Calamus_caryotoides	Roystonea_regia)))	(((Reinhardtia_gracilis	Reinhardtia_simplex)	(Reinhardtia_latisecta	Reinhardtia_paiewonskiana))	((Elaeis_oleifera	Elaeis_guineensis)	(Attalea_speciosa	(Orania_palindan	Bactris_major)))))))	Kingia_australis);
((Chamaedorea_seifrizii	(((((Calamus_caryotoides	Roystonea_regia)	(Sclerosperma_profizianum	(Iriartea_deltoidea	(Leopoldinia_pulchra	(Manicaria_saccifera	Geonoma_undata)))))	(((Reinhardtia_gracilis	Reinhardtia_simplex)	(Reinhardtia_latisecta	Reinhardtia_paiewonskiana))	(Attalea_speciosa	(Bactris_major	(Elaeis_oleifera	Elaeis_guineensis)))))	((Pelagodoxa_henryana	(Dictyosperma_album	(((Hydriastele_microspadix	Heterospathe_cagayanensis)	(Veitchia_spiralis	(Burretiokentia_grandiflora	Kentiopsis_piersoniorum)))	Dypsis_decaryi)))	((Nypa_fruticans	Prestoea_acuminata)	(Oenocarpus_minor	Oenocarpus_bataua))))	((Serenoa_repens	(Phoenix_dactylifera	Sabal_domingensis))	((Podococcus_barteri	Orania_palindan)	Pseudophoenix_vinifera))))	Kingia_australis);
((Dypsis_decaryi	(((((Oenocarpus_minor	Oenocarpus_bataua)	Pelagodoxa_henryana)	(Prestoea_acuminata	((((Serenoa_repens	(Phoenix_dactylifera	Sabal_domingensis))	Pseudophoenix_vinifera)	(Iriartea_deltoidea	Chamaedorea_seifrizii))	((((((Manicaria_saccifera	(Podococcus_barteri	Geonoma_undata))	Leopoldinia_pulchra)	Orania_palindan)	Sclerosperma_profizianum)	(Calamus_caryotoides	(Nypa_fruticans	Roystonea_regia)))	(((Reinhardtia_gracilis	Reinhardtia_simplex)	(Reinhardtia_latisecta	Reinhardtia_paiewonskiana))	(Attalea_speciosa	(Bactris_major	(Elaeis_oleifera	Elaeis_guineensis))))))))	Dictyosperma_album)	((Hydriastele_microspadix	Heterospathe_cagayanensis)	(Veitchia_spiralis	(Burretiokentia_grandiflora	Kentiopsis_piersoniorum)))))	Kingia_australis);
((Burretiokentia_grandiflora	(Heterospathe_cagayanensis	(((Dictyosperma_album	((((((Serenoa_repens	(Phoenix_dactylifera	Sabal_domingensis))	Pseudophoenix_vinifera)	Chamaedorea_seifrizii)	(((Calamus_caryotoides	Roystonea_regia)	(((((Geonoma_undata	Orania_palindan)	Iriartea_deltoidea)	(Manicaria_saccifera	Leopoldinia_pulchra))	Podococcus_barteri)	Sclerosperma_profizianum))	(((Reinhardtia_gracilis	Reinhardtia_simplex)	(Reinhardtia_latisecta	Reinhardtia_paiewonskiana))	(Attalea_speciosa	(Bactris_major	(Elaeis_oleifera	Elaeis_guineensis))))))	(Dypsis_decaryi	Pelagodoxa_henryana))	((Oenocarpus_minor	Oenocarpus_bataua)	(Nypa_fruticans	Prestoea_acuminata))))	(Veitchia_spiralis	Hydriastele_microspadix))	Kentiopsis_piersoniorum)))	Kingia_australis);
((Chamaedorea_seifrizii	(((Serenoa_repens	((Sabal_domingensis	Phoenix_dactylifera)	Pseudophoenix_vinifera))	(((Podococcus_barteri	((Calamus_caryotoides	Roystonea_regia)	((Leopoldinia_pulchra	(Geonoma_undata	Manicaria_saccifera))	Sclerosperma_profizianum)))	((Attalea_speciosa	((Elaeis_guineensis	Elaeis_oleifera)	Bactris_major))	((Reinhardtia_gracilis	Reinhardtia_simplex)	(Reinhardtia_latisecta	Reinhardtia_paiewonskiana))))	((((Nypa_fruticans	Prestoea_acuminata)	(Oenocarpus_bataua	Oenocarpus_minor))	(Dictyosperma_album	(Veitchia_spiralis	((Burretiokentia_grandiflora	Kentiopsis_piersoniorum)	(Hydriastele_microspadix	(Dypsis_decaryi	Heterospathe_cagayanensis))))))	(Orania_palindan	Pelagodoxa_henryana))))	Iriartea_deltoidea))	Kingia_australis);
((Dictyosperma_album	(((((Hydriastele_microspadix	Veitchia_spiralis)	Heterospathe_cagayanensis)	(Burretiokentia_grandiflora	Kentiopsis_piersoniorum))	Dypsis_decaryi)	((Pelagodoxa_henryana	((((Attalea_speciosa	((Elaeis_guineensis	Elaeis_oleifera)	Bactris_major))	((Reinhardtia_gracilis	Reinhardtia_simplex)	(Reinhardtia_latisecta	Reinhardtia_paiewonskiana)))	((Phoenix_dactylifera	(Pseudophoenix_vinifera	Serenoa_repens))	Podococcus_barteri))	(((Orania_palindan	Sabal_domingensis)	(Iriartea_deltoidea	Chamaedorea_seifrizii))	(((Leopoldinia_pulchra	(Geonoma_undata	Manicaria_saccifera))	Sclerosperma_profizianum)	(Calamus_caryotoides	Roystonea_regia)))))	((Nypa_fruticans	Prestoea_acuminata)	(Oenocarpus_bataua	Oenocarpus_minor)))))	Kingia_australis);
((Dictyosperma_album	(((Heterospathe_cagayanensis	((Burretiokentia_grandiflora	Kentiopsis_piersoniorum)	(Hydriastele_microspadix	Veitchia_spiralis)))	Dypsis_decaryi)	((((Nypa_fruticans	Prestoea_acuminata)	(Oenocarpus_bataua	Oenocarpus_minor))	Pelagodoxa_henryana)	(((Pseudophoenix_vinifera	(Serenoa_repens	(Sabal_domingensis	Phoenix_dactylifera)))	(Iriartea_deltoidea	Chamaedorea_seifrizii))	((((((Orania_palindan	Podococcus_barteri)	Geonoma_undata)	Manicaria_saccifera)	Sclerosperma_profizianum)	(Calamus_caryotoides	Roystonea_regia))	(Leopoldinia_pulchra	((Attalea_speciosa	((Elaeis_guineensis	Elaeis_oleifera)	Bactris_major))	((Reinhardtia_gracilis	Reinhardtia_simplex)	(Reinhardtia_latisecta	Reinhardtia_paiewonskiana)))))))))	Kingia_australis);
(((Orania_palindan	Dypsis_decaryi)	((((((Nypa_fruticans	Prestoea_acuminata)	(Oenocarpus_bataua	Oenocarpus_minor))	Pelagodoxa_henryana)	(((Calamus_caryotoides	(Pseudophoenix_vinifera	(Serenoa_repens	(Sabal_domingensis	Phoenix_dactylifera))))	(Iriartea_deltoidea	Chamaedorea_seifrizii))	((((Leopoldinia_pulchra	((Podococcus_barteri	Geonoma_undata)	Manicaria_saccifera))	Sclerosperma_profizianum)	Roystonea_regia)	((Bactris_major	(Attalea_speciosa	(Elaeis_guineensis	Elaeis_oleifera)))	((Reinhardtia_gracilis	Reinhardtia_simplex)	(Reinhardtia_latisecta	Reinhardtia_paiewonskiana))))))	Dictyosperma_album)	((Hydriastele_microspadix	Heterospathe_cagayanensis)	((Burretiokentia_grandiflora	Kentiopsis_piersoniorum)	Veitchia_spiralis))))	Kingia_australis);
((Dictyosperma_album	(((((Hydriastele_microspadix	Heterospathe_cagayanensis)	(Kentiopsis_piersoniorum	Veitchia_spiralis))	Burretiokentia_grandiflora)	Dypsis_decaryi)	((Pelagodoxa_henryana	(((Calamus_caryotoides	(Pseudophoenix_vinifera	(Phoenix_dactylifera	(Serenoa_repens	Sabal_domingensis))))	(Iriartea_deltoidea	Chamaedorea_seifrizii))	((((Leopoldinia_pulchra	((Orania_palindan	(Podococcus_barteri	Geonoma_undata))	Manicaria_saccifera))	Sclerosperma_profizianum)	Roystonea_regia)	((Attalea_speciosa	((Elaeis_guineensis	Elaeis_oleifera)	Bactris_major))	(Reinhardtia_gracilis	(Reinhardtia_simplex	(Reinhardtia_latisecta	Reinhardtia_paiewonskiana)))))))	((Nypa_fruticans	Prestoea_acuminata)	(Oenocarpus_bataua	Oenocarpus_minor)))))	Kingia_australis);
((Dictyosperma_album	(((((Heterospathe_cagayanensis	Veitchia_spiralis)	(Burretiokentia_grandiflora	Kentiopsis_piersoniorum))	Hydriastele_microspadix)	Dypsis_decaryi)	((Pelagodoxa_henryana	(((Pseudophoenix_vinifera	(Serenoa_repens	(Sabal_domingensis	Phoenix_dactylifera)))	(Iriartea_deltoidea	Chamaedorea_seifrizii))	(((((Leopoldinia_pulchra	((Orania_palindan	Geonoma_undata)	Manicaria_saccifera))	Podococcus_barteri)	Sclerosperma_profizianum)	(Calamus_caryotoides	Roystonea_regia))	(((Elaeis_guineensis	Elaeis_oleifera)	(Bactris_major	Attalea_speciosa))	((Reinhardtia_latisecta	Reinhardtia_paiewonskiana)	(Reinhardtia_gracilis	Reinhardtia_simplex))))))	((Nypa_fruticans	Prestoea_acuminata)	(Oenocarpus_bataua	Oenocarpus_minor)))))	Kingia_australis);
((Reinhardtia_gracilis	(Reinhardtia_simplex	(((((((Dictyosperma_album	((((Heterospathe_cagayanensis	Veitchia_spiralis)	(Burretiokentia_grandiflora	Kentiopsis_piersoniorum))	Hydriastele_microspadix)	(Orania_palindan	Dypsis_decaryi)))	Pelagodoxa_henryana)	((Nypa_fruticans	Prestoea_acuminata)	(Oenocarpus_bataua	Oenocarpus_minor)))	((Pseudophoenix_vinifera	(Serenoa_repens	(Sabal_domingensis	Phoenix_dactylifera)))	(Iriartea_deltoidea	Chamaedorea_seifrizii)))	((((Leopoldinia_pulchra	(Geonoma_undata	Manicaria_saccifera))	Podococcus_barteri)	Sclerosperma_profizianum)	(Calamus_caryotoides	Roystonea_regia)))	(Attalea_speciosa	((Elaeis_guineensis	Elaeis_oleifera)	Bactris_major)))	(Reinhardtia_latisecta	Reinhardtia_paiewonskiana))))	Kingia_australis);
((Dictyosperma_album	(((((Kentiopsis_piersoniorum	(Dypsis_decaryi	Heterospathe_cagayanensis))	Veitchia_spiralis)	Burretiokentia_grandiflora)	((Pelagodoxa_henryana	(((((Serenoa_repens	(Sabal_domingensis	Phoenix_dactylifera))	Calamus_caryotoides)	Pseudophoenix_vinifera)	(Iriartea_deltoidea	Chamaedorea_seifrizii))	(((Sclerosperma_profizianum	Roystonea_regia)	(Leopoldinia_pulchra	(((Orania_palindan	Podococcus_barteri)	Geonoma_undata)	Manicaria_saccifera)))	((Attalea_speciosa	((Elaeis_guineensis	Elaeis_oleifera)	Bactris_major))	((Reinhardtia_latisecta	Reinhardtia_paiewonskiana)	(Reinhardtia_gracilis	Reinhardtia_simplex))))))	((Nypa_fruticans	Prestoea_acuminata)	(Oenocarpus_bataua	Oenocarpus_minor))))	Hydriastele_microspadix))	Kingia_australis);
((Dictyosperma_album	((((Pelagodoxa_henryana	((Nypa_fruticans	Prestoea_acuminata)	(Oenocarpus_bataua	Oenocarpus_minor)))	(((((Serenoa_repens	(Sabal_domingensis	Phoenix_dactylifera))	Calamus_caryotoides)	Pseudophoenix_vinifera)	Chamaedorea_seifrizii)	(((Sclerosperma_profizianum	Roystonea_regia)	(Leopoldinia_pulchra	((Podococcus_barteri	(Geonoma_undata	Orania_palindan))	(Iriartea_deltoidea	Manicaria_saccifera))))	((Attalea_speciosa	((Elaeis_guineensis	Elaeis_oleifera)	Bactris_major))	((Reinhardtia_latisecta	Reinhardtia_paiewonskiana)	(Reinhardtia_gracilis	Reinhardtia_simplex))))))	(Hydriastele_microspadix	((Dypsis_decaryi	Heterospathe_cagayanensis)	Kentiopsis_piersoniorum)))	(Veitchia_spiralis	Burretiokentia_grandiflora)))	Kingia_australis);
((Reinhardtia_gracilis	(Reinhardtia_simplex	(((((((Prestoea_acuminata	(Oenocarpus_bataua	Oenocarpus_minor))	(Dictyosperma_album	(Veitchia_spiralis	(((Burretiokentia_grandiflora	Dypsis_decaryi)	(Heterospathe_cagayanensis	Hydriastele_microspadix))	Kentiopsis_piersoniorum))))	Pelagodoxa_henryana)	(((((Orania_palindan	Podococcus_barteri)	Geonoma_undata)	Manicaria_saccifera)	Leopoldinia_pulchra)	(Sclerosperma_profizianum	(Calamus_caryotoides	(Nypa_fruticans	Roystonea_regia)))))	(((Serenoa_repens	(Sabal_domingensis	Phoenix_dactylifera))	Pseudophoenix_vinifera)	(Iriartea_deltoidea	Chamaedorea_seifrizii)))	(Attalea_speciosa	((Elaeis_guineensis	Elaeis_oleifera)	Bactris_major)))	(Reinhardtia_latisecta	Reinhardtia_paiewonskiana))))	Kingia_australis);
((Reinhardtia_gracilis	(Reinhardtia_simplex	((Reinhardtia_latisecta	Reinhardtia_paiewonskiana)	(((((((Nypa_fruticans	Prestoea_acuminata)	(Oenocarpus_minor	Oenocarpus_bataua))	(((((Veitchia_spiralis	Hydriastele_microspadix)	Heterospathe_cagayanensis)	Kentiopsis_piersoniorum)	Burretiokentia_grandiflora)	Dictyosperma_album))	(Pelagodoxa_henryana	Dypsis_decaryi))	((Iriartea_deltoidea	Chamaedorea_seifrizii)	(Sabal_domingensis	((Pseudophoenix_vinifera	Phoenix_dactylifera)	Serenoa_repens))))	(((Leopoldinia_pulchra	Roystonea_regia)	Sclerosperma_profizianum)	(((Podococcus_barteri	Orania_palindan)	Geonoma_undata)	Manicaria_saccifera)))	(Calamus_caryotoides	(Attalea_speciosa	((Elaeis_guineensis	Elaeis_oleifera)	Bactris_major)))))))	Kingia_australis);
((Reinhardtia_gracilis	(Reinhardtia_simplex	((Reinhardtia_latisecta	Reinhardtia_paiewonskiana)	(((((((Nypa_fruticans	Prestoea_acuminata)	(Oenocarpus_minor	Oenocarpus_bataua))	((Dypsis_decaryi	(((Burretiokentia_grandiflora	Kentiopsis_piersoniorum)	Heterospathe_cagayanensis)	(Veitchia_spiralis	Hydriastele_microspadix)))	Dictyosperma_album))	Pelagodoxa_henryana)	((Pseudophoenix_vinifera	(Iriartea_deltoidea	Chamaedorea_seifrizii))	(Calamus_caryotoides	(Serenoa_repens	(Sabal_domingensis	Phoenix_dactylifera)))))	((Roystonea_regia	Sclerosperma_profizianum)	((Leopoldinia_pulchra	(Manicaria_saccifera	(Geonoma_undata	Orania_palindan)))	Podococcus_barteri)))	(Attalea_speciosa	((Elaeis_guineensis	Elaeis_oleifera)	Bactris_major))))))	Kingia_australis);
((Dictyosperma_album	((Pelagodoxa_henryana	(((Nypa_fruticans	Prestoea_acuminata)	(Oenocarpus_minor	Oenocarpus_bataua))	((Chamaedorea_seifrizii	(Pseudophoenix_vinifera	((Serenoa_repens	(Calamus_caryotoides	Sabal_domingensis))	Phoenix_dactylifera)))	(((Leopoldinia_pulchra	(Manicaria_saccifera	Geonoma_undata))	(Sclerosperma_profizianum	(Orania_palindan	Podococcus_barteri)))	(((Attalea_speciosa	((Elaeis_guineensis	Elaeis_oleifera)	Bactris_major))	((Reinhardtia_gracilis	Reinhardtia_simplex)	(Reinhardtia_latisecta	Reinhardtia_paiewonskiana)))	(Iriartea_deltoidea	Roystonea_regia))))))	(((Burretiokentia_grandiflora	Kentiopsis_piersoniorum)	(Hydriastele_microspadix	(Heterospathe_cagayanensis	Dypsis_decaryi)))	Veitchia_spiralis)))	Kingia_australis);
((Podococcus_barteri	((((Pseudophoenix_vinifera	Serenoa_repens)	(Calamus_caryotoides	(Iriartea_deltoidea	Sabal_domingensis)))	Phoenix_dactylifera)	((((Attalea_speciosa	((Elaeis_guineensis	Elaeis_oleifera)	Bactris_major))	((Reinhardtia_gracilis	Reinhardtia_simplex)	(Reinhardtia_latisecta	Reinhardtia_paiewonskiana)))	((((((Nypa_fruticans	Prestoea_acuminata)	(Oenocarpus_minor	Oenocarpus_bataua))	(((Heterospathe_cagayanensis	(Orania_palindan	Dypsis_decaryi))	(Veitchia_spiralis	Hydriastele_microspadix))	(Dictyosperma_album	(Burretiokentia_grandiflora	Kentiopsis_piersoniorum))))	Pelagodoxa_henryana)	Roystonea_regia)	((Leopoldinia_pulchra	(Manicaria_saccifera	Geonoma_undata))	Sclerosperma_profizianum)))	Chamaedorea_seifrizii)))	Kingia_australis);
((Dictyosperma_album	((Burretiokentia_grandiflora	(((Heterospathe_cagayanensis	(Orania_palindan	Dypsis_decaryi))	(Hydriastele_microspadix	Kentiopsis_piersoniorum))	((Pelagodoxa_henryana	(((Iriartea_deltoidea	Chamaedorea_seifrizii)	(Pseudophoenix_vinifera	(Calamus_caryotoides	((Sabal_domingensis	Phoenix_dactylifera)	Serenoa_repens))))	((Leopoldinia_pulchra	(((Sclerosperma_profizianum	Roystonea_regia)	Manicaria_saccifera)	(Podococcus_barteri	Geonoma_undata)))	((Attalea_speciosa	((Elaeis_guineensis	Elaeis_oleifera)	Bactris_major))	((Reinhardtia_gracilis	Reinhardtia_simplex)	(Reinhardtia_latisecta	Reinhardtia_paiewonskiana))))))	((Nypa_fruticans	Prestoea_acuminata)	(Oenocarpus_minor	Oenocarpus_bataua)))))	Veitchia_spiralis))	Kingia_australis);
((Dictyosperma_album	(((Pelagodoxa_henryana	((Podococcus_barteri	((Iriartea_deltoidea	Chamaedorea_seifrizii)	(Calamus_caryotoides	(((Sabal_domingensis	Phoenix_dactylifera)	Serenoa_repens)	Pseudophoenix_vinifera))))	((Leopoldinia_pulchra	(Manicaria_saccifera	Geonoma_undata))	((Roystonea_regia	Sclerosperma_profizianum)	((Attalea_speciosa	((Elaeis_guineensis	Elaeis_oleifera)	Bactris_major))	((Reinhardtia_gracilis	Reinhardtia_simplex)	(Reinhardtia_latisecta	Reinhardtia_paiewonskiana)))))))	((Nypa_fruticans	Prestoea_acuminata)	(Oenocarpus_minor	Oenocarpus_bataua)))	((((Kentiopsis_piersoniorum	Burretiokentia_grandiflora)	(Orania_palindan	Veitchia_spiralis))	(Hydriastele_microspadix	Heterospathe_cagayanensis))	Dypsis_decaryi)))	Kingia_australis);
(((Oenocarpus_minor	Oenocarpus_bataua)	(((((((Kentiopsis_piersoniorum	Burretiokentia_grandiflora)	(Hydriastele_microspadix	Veitchia_spiralis))	Heterospathe_cagayanensis)	(Orania_palindan	Dypsis_decaryi))	Dictyosperma_album)	(Pelagodoxa_henryana	((Chamaedorea_seifrizii	(((Sabal_domingensis	Phoenix_dactylifera)	Serenoa_repens)	Pseudophoenix_vinifera))	(((Attalea_speciosa	((Elaeis_guineensis	Elaeis_oleifera)	Bactris_major))	((Reinhardtia_gracilis	Reinhardtia_simplex)	(Reinhardtia_latisecta	Reinhardtia_paiewonskiana)))	(((Calamus_caryotoides	Roystonea_regia)	Sclerosperma_profizianum)	((Iriartea_deltoidea	(Leopoldinia_pulchra	(Manicaria_saccifera	Geonoma_undata)))	Podococcus_barteri))))))	(Nypa_fruticans	Prestoea_acuminata)))	Kingia_australis);
((Dictyosperma_album	((((Nypa_fruticans	Prestoea_acuminata)	(Oenocarpus_minor	Oenocarpus_bataua))	((((Iriartea_deltoidea	Chamaedorea_seifrizii)	((Calamus_caryotoides	(Phoenix_dactylifera	(Serenoa_repens	Sabal_domingensis)))	Pseudophoenix_vinifera))	(((Attalea_speciosa	((Elaeis_guineensis	Elaeis_oleifera)	Bactris_major))	((Reinhardtia_gracilis	Reinhardtia_simplex)	(Reinhardtia_latisecta	Reinhardtia_paiewonskiana)))	((Manicaria_saccifera	(Leopoldinia_pulchra	Geonoma_undata))	((Sclerosperma_profizianum	Roystonea_regia)	Podococcus_barteri))))	Pelagodoxa_henryana))	((((Kentiopsis_piersoniorum	Burretiokentia_grandiflora)	(Orania_palindan	Veitchia_spiralis))	(Heterospathe_cagayanensis	Hydriastele_microspadix))	Dypsis_decaryi)))	Kingia_australis);
((Dictyosperma_album	((Kentiopsis_piersoniorum	Burretiokentia_grandiflora)	((Hydriastele_microspadix	(Heterospathe_cagayanensis	Dypsis_decaryi))	(Veitchia_spiralis	((((Nypa_fruticans	Prestoea_acuminata)	(Oenocarpus_minor	Oenocarpus_bataua))	((Chamaedorea_seifrizii	((Serenoa_repens	((Sabal_domingensis	Orania_palindan)	Phoenix_dactylifera))	Pseudophoenix_vinifera))	(((Attalea_speciosa	((Elaeis_guineensis	Elaeis_oleifera)	Bactris_major))	((Reinhardtia_gracilis	Reinhardtia_simplex)	(Reinhardtia_latisecta	Reinhardtia_paiewonskiana)))	((Manicaria_saccifera	(Podococcus_barteri	Geonoma_undata))	(Sclerosperma_profizianum	(Leopoldinia_pulchra	((Iriartea_deltoidea	Roystonea_regia)	Calamus_caryotoides)))))))	Pelagodoxa_henryana)))))	Kingia_australis);
((Dictyosperma_album	((((Prestoea_acuminata	((Nypa_fruticans	Oenocarpus_minor)	Oenocarpus_bataua))	(Dypsis_decaryi	((((Leopoldinia_pulchra	(Manicaria_saccifera	Geonoma_undata))	Podococcus_barteri)	(Sclerosperma_profizianum	Roystonea_regia))	(((Iriartea_deltoidea	Chamaedorea_seifrizii)	(((Phoenix_dactylifera	Sabal_domingensis)	Serenoa_repens)	(Pseudophoenix_vinifera	Calamus_caryotoides)))	((Attalea_speciosa	(Orania_palindan	((Elaeis_guineensis	Elaeis_oleifera)	Bactris_major)))	((Reinhardtia_gracilis	Reinhardtia_simplex)	(Reinhardtia_latisecta	Reinhardtia_paiewonskiana)))))))	Pelagodoxa_henryana)	(((Hydriastele_microspadix	Veitchia_spiralis)	Burretiokentia_grandiflora)	(Kentiopsis_piersoniorum	Heterospathe_cagayanensis))))	Kingia_australis);
((Manicaria_saccifera	(Geonoma_undata	(Leopoldinia_pulchra	(Roystonea_regia	(Sclerosperma_profizianum	((((Attalea_speciosa	((Elaeis_guineensis	Elaeis_oleifera)	Bactris_major))	((Reinhardtia_paiewonskiana	Reinhardtia_latisecta)	(Reinhardtia_gracilis	Reinhardtia_simplex)))	((Iriartea_deltoidea	Chamaedorea_seifrizii)	(Pseudophoenix_vinifera	(Calamus_caryotoides	((Sabal_domingensis	Phoenix_dactylifera)	Serenoa_repens)))))	((Orania_palindan	Podococcus_barteri)	((((Dictyosperma_album	(((Heterospathe_cagayanensis	Hydriastele_microspadix)	Kentiopsis_piersoniorum)	(Veitchia_spiralis	Burretiokentia_grandiflora)))	((Nypa_fruticans	Prestoea_acuminata)	(Oenocarpus_bataua	Oenocarpus_minor)))	Pelagodoxa_henryana)	Dypsis_decaryi))))))))	Kingia_australis);
((Dictyosperma_album	(((Hydriastele_microspadix	(Kentiopsis_piersoniorum	(Dypsis_decaryi	Heterospathe_cagayanensis)))	(Veitchia_spiralis	Burretiokentia_grandiflora))	(((Prestoea_acuminata	((Oenocarpus_bataua	Oenocarpus_minor)	Nypa_fruticans))	Pelagodoxa_henryana)	(((Iriartea_deltoidea	Chamaedorea_seifrizii)	(Pseudophoenix_vinifera	((Sabal_domingensis	Phoenix_dactylifera)	Serenoa_repens)))	(((Podococcus_barteri	((Manicaria_saccifera	Geonoma_undata)	Leopoldinia_pulchra))	(Roystonea_regia	Sclerosperma_profizianum))	((Calamus_caryotoides	Orania_palindan)	((Attalea_speciosa	((Elaeis_guineensis	Elaeis_oleifera)	Bactris_major))	((Reinhardtia_paiewonskiana	Reinhardtia_latisecta)	(Reinhardtia_gracilis	Reinhardtia_simplex)))))))))	Kingia_australis);
(((Veitchia_spiralis	(((Pelagodoxa_henryana	(((Iriartea_deltoidea	Chamaedorea_seifrizii)	(Calamus_caryotoides	(((Sabal_domingensis	Phoenix_dactylifera)	Serenoa_repens)	Pseudophoenix_vinifera)))	((((Manicaria_saccifera	((Orania_palindan	Podococcus_barteri)	Geonoma_undata))	(Roystonea_regia	Sclerosperma_profizianum))	Leopoldinia_pulchra)	((Attalea_speciosa	((Elaeis_guineensis	Elaeis_oleifera)	Bactris_major))	((Reinhardtia_paiewonskiana	Reinhardtia_latisecta)	(Reinhardtia_gracilis	Reinhardtia_simplex))))))	((Nypa_fruticans	Prestoea_acuminata)	(Oenocarpus_bataua	Oenocarpus_minor)))	(Hydriastele_microspadix	(Dypsis_decaryi	Heterospathe_cagayanensis))))	(Dictyosperma_album	(Burretiokentia_grandiflora	Kentiopsis_piersoniorum)))	Kingia_australis);
((Podococcus_barteri	(Geonoma_undata	(((((((Elaeis_guineensis	Elaeis_oleifera)	(Bactris_major	Attalea_speciosa))	((Reinhardtia_paiewonskiana	Reinhardtia_latisecta)	Reinhardtia_simplex))	((((((Hydriastele_microspadix	Heterospathe_cagayanensis)	((Burretiokentia_grandiflora	Kentiopsis_piersoniorum)	Veitchia_spiralis))	Dypsis_decaryi)	Dictyosperma_album)	(((Orania_palindan	(Nypa_fruticans	Prestoea_acuminata))	(Oenocarpus_bataua	Oenocarpus_minor))	Pelagodoxa_henryana))	((Iriartea_deltoidea	Chamaedorea_seifrizii)	(Calamus_caryotoides	(((Sabal_domingensis	Phoenix_dactylifera)	Serenoa_repens)	Pseudophoenix_vinifera)))))	((Reinhardtia_gracilis	Roystonea_regia)	Sclerosperma_profizianum))	Leopoldinia_pulchra)	Manicaria_saccifera)))	Kingia_australis);
((Manicaria_saccifera	(((((((Attalea_speciosa	((Elaeis_guineensis	Elaeis_oleifera)	Bactris_major))	((Reinhardtia_paiewonskiana	Reinhardtia_latisecta)	(Reinhardtia_gracilis	Reinhardtia_simplex)))	(((((Nypa_fruticans	Prestoea_acuminata)	(Oenocarpus_bataua	Oenocarpus_minor))	(((Kentiopsis_piersoniorum	(Hydriastele_microspadix	(Heterospathe_cagayanensis	Dypsis_decaryi)))	(Burretiokentia_grandiflora	Veitchia_spiralis))	Dictyosperma_album))	Pelagodoxa_henryana)	((Iriartea_deltoidea	Chamaedorea_seifrizii)	(((Sabal_domingensis	Phoenix_dactylifera)	Serenoa_repens)	Pseudophoenix_vinifera))))	(Calamus_caryotoides	(Leopoldinia_pulchra	Roystonea_regia)))	Sclerosperma_profizianum)	(Orania_palindan	Podococcus_barteri))	Geonoma_undata))	Kingia_australis);
((Manicaria_saccifera	(((Sclerosperma_profizianum	(Roystonea_regia	((((Attalea_speciosa	((Elaeis_guineensis	Elaeis_oleifera)	Bactris_major))	((Reinhardtia_paiewonskiana	Reinhardtia_latisecta)	(Reinhardtia_gracilis	Reinhardtia_simplex)))	(((((Nypa_fruticans	Prestoea_acuminata)	(Oenocarpus_bataua	Oenocarpus_minor))	((Veitchia_spiralis	((Hydriastele_microspadix	(Heterospathe_cagayanensis	Dypsis_decaryi))	(Kentiopsis_piersoniorum	Burretiokentia_grandiflora)))	Dictyosperma_album))	Pelagodoxa_henryana)	((Iriartea_deltoidea	Chamaedorea_seifrizii)	((Calamus_caryotoides	((Sabal_domingensis	Phoenix_dactylifera)	Serenoa_repens))	Pseudophoenix_vinifera))))	(Orania_palindan	Podococcus_barteri))))	Leopoldinia_pulchra)	Geonoma_undata))	Kingia_australis);
((Manicaria_saccifera	((((((Sclerosperma_profizianum	Roystonea_regia)	(((Attalea_speciosa	((Elaeis_guineensis	Elaeis_oleifera)	Bactris_major))	((Reinhardtia_paiewonskiana	Reinhardtia_latisecta)	(Reinhardtia_gracilis	Reinhardtia_simplex)))	((((Orania_palindan	Dypsis_decaryi)	Pelagodoxa_henryana)	(((Nypa_fruticans	Prestoea_acuminata)	(Oenocarpus_bataua	Oenocarpus_minor))	((Veitchia_spiralis	(Heterospathe_cagayanensis	((Kentiopsis_piersoniorum	Burretiokentia_grandiflora)	Hydriastele_microspadix)))	Dictyosperma_album)))	(Chamaedorea_seifrizii	((Calamus_caryotoides	((Sabal_domingensis	Phoenix_dactylifera)	Serenoa_repens))	Pseudophoenix_vinifera)))))	Podococcus_barteri)	Iriartea_deltoidea)	Leopoldinia_pulchra)	Geonoma_undata))	Kingia_australis);
((Manicaria_saccifera	(((((Roystonea_regia	(Orania_palindan	Podococcus_barteri))	(((Attalea_speciosa	((Elaeis_guineensis	Elaeis_oleifera)	Bactris_major))	((Reinhardtia_paiewonskiana	Reinhardtia_latisecta)	(Reinhardtia_gracilis	Reinhardtia_simplex)))	((Dypsis_decaryi	((((Nypa_fruticans	Prestoea_acuminata)	(Oenocarpus_bataua	Oenocarpus_minor))	((((Kentiopsis_piersoniorum	Burretiokentia_grandiflora)	(Veitchia_spiralis	Heterospathe_cagayanensis))	Hydriastele_microspadix)	Dictyosperma_album))	Pelagodoxa_henryana))	((Iriartea_deltoidea	Chamaedorea_seifrizii)	((Calamus_caryotoides	((Sabal_domingensis	Phoenix_dactylifera)	Serenoa_repens))	Pseudophoenix_vinifera)))))	Sclerosperma_profizianum)	Leopoldinia_pulchra)	Geonoma_undata))	Kingia_australis);
((Reinhardtia_gracilis	(Reinhardtia_simplex	(((((((((Nypa_fruticans	Prestoea_acuminata)	(Oenocarpus_bataua	Oenocarpus_minor))	((Dypsis_decaryi	(Burretiokentia_grandiflora	((Kentiopsis_piersoniorum	(Heterospathe_cagayanensis	Hydriastele_microspadix))	Veitchia_spiralis)))	Dictyosperma_album))	Pelagodoxa_henryana)	(((Orania_palindan	Iriartea_deltoidea)	Chamaedorea_seifrizii)	(((Sabal_domingensis	Phoenix_dactylifera)	Serenoa_repens)	Pseudophoenix_vinifera)))	((Leopoldinia_pulchra	((Podococcus_barteri	Geonoma_undata)	Manicaria_saccifera))	(Roystonea_regia	Sclerosperma_profizianum)))	Calamus_caryotoides)	(Attalea_speciosa	((Elaeis_guineensis	Elaeis_oleifera)	Bactris_major)))	(Reinhardtia_paiewonskiana	Reinhardtia_latisecta))))	Kingia_australis);
((Manicaria_saccifera	((((Podococcus_barteri	(((((Attalea_speciosa	((Elaeis_guineensis	Elaeis_oleifera)	Bactris_major))	(Reinhardtia_gracilis	(Reinhardtia_simplex	(Reinhardtia_paiewonskiana	Reinhardtia_latisecta))))	(((((Nypa_fruticans	Prestoea_acuminata)	(Oenocarpus_bataua	Oenocarpus_minor))	((((Kentiopsis_piersoniorum	Burretiokentia_grandiflora)	(Hydriastele_microspadix	(Heterospathe_cagayanensis	Dypsis_decaryi)))	Veitchia_spiralis)	Dictyosperma_album))	Pelagodoxa_henryana)	(Chamaedorea_seifrizii	(((Sabal_domingensis	Phoenix_dactylifera)	Serenoa_repens)	Pseudophoenix_vinifera))))	(Calamus_caryotoides	Roystonea_regia))	Sclerosperma_profizianum))	Leopoldinia_pulchra)	(Orania_palindan	Geonoma_undata))	Iriartea_deltoidea))	Kingia_australis);
((Dictyosperma_album	(((((Nypa_fruticans	Prestoea_acuminata)	(Oenocarpus_bataua	Oenocarpus_minor))	((((Iriartea_deltoidea	Chamaedorea_seifrizii)	((Serenoa_repens	(Phoenix_dactylifera	Sabal_domingensis))	(Pseudophoenix_vinifera	Calamus_caryotoides)))	(((Attalea_speciosa	((Elaeis_guineensis	Elaeis_oleifera)	Bactris_major))	((Reinhardtia_gracilis	Reinhardtia_simplex)	(Reinhardtia_paiewonskiana	Reinhardtia_latisecta)))	((Leopoldinia_pulchra	(Manicaria_saccifera	Geonoma_undata))	(Roystonea_regia	Sclerosperma_profizianum))))	Pelagodoxa_henryana))	(Orania_palindan	Podococcus_barteri))	(Dypsis_decaryi	((Veitchia_spiralis	(Kentiopsis_piersoniorum	Burretiokentia_grandiflora))	(Heterospathe_cagayanensis	Hydriastele_microspadix)))))	Kingia_australis);
((Manicaria_saccifera	((Podococcus_barteri	Geonoma_undata)	(((Roystonea_regia	Sclerosperma_profizianum)	(((Pelagodoxa_henryana	(((Veitchia_spiralis	(((Heterospathe_cagayanensis	(Orania_palindan	Dypsis_decaryi))	Hydriastele_microspadix)	(Kentiopsis_piersoniorum	Burretiokentia_grandiflora)))	Dictyosperma_album)	((Nypa_fruticans	Prestoea_acuminata)	(Oenocarpus_bataua	Oenocarpus_minor))))	((Iriartea_deltoidea	Chamaedorea_seifrizii)	((Serenoa_repens	(Phoenix_dactylifera	Sabal_domingensis))	(Pseudophoenix_vinifera	Calamus_caryotoides))))	((Attalea_speciosa	((Elaeis_guineensis	Elaeis_oleifera)	Bactris_major))	((Reinhardtia_gracilis	Reinhardtia_simplex)	(Reinhardtia_paiewonskiana	Reinhardtia_latisecta)))))	Leopoldinia_pulchra)))	Kingia_australis);
((Manicaria_saccifera	((((((Orania_palindan	Podococcus_barteri)	Roystonea_regia)	Sclerosperma_profizianum)	(((Pelagodoxa_henryana	((((Heterospathe_cagayanensis	Dypsis_decaryi)	Hydriastele_microspadix)	(Veitchia_spiralis	((Kentiopsis_piersoniorum	Burretiokentia_grandiflora)	Dictyosperma_album)))	((Nypa_fruticans	Prestoea_acuminata)	(Oenocarpus_bataua	Oenocarpus_minor))))	((Iriartea_deltoidea	Chamaedorea_seifrizii)	((Serenoa_repens	(Phoenix_dactylifera	Sabal_domingensis))	(Pseudophoenix_vinifera	Calamus_caryotoides))))	((Attalea_speciosa	((Elaeis_guineensis	Elaeis_oleifera)	Bactris_major))	((Reinhardtia_gracilis	Reinhardtia_simplex)	(Reinhardtia_paiewonskiana	Reinhardtia_latisecta)))))	Leopoldinia_pulchra)	Geonoma_undata))	Kingia_australis);
((Reinhardtia_gracilis	(Reinhardtia_simplex	((Reinhardtia_paiewonskiana	Reinhardtia_latisecta)	((((Leopoldinia_pulchra	(Geonoma_undata	Manicaria_saccifera))	(Roystonea_regia	Sclerosperma_profizianum))	((((((((Veitchia_spiralis	Hydriastele_microspadix)	(Orania_palindan	Heterospathe_cagayanensis))	(Kentiopsis_piersoniorum	Burretiokentia_grandiflora))	Dictyosperma_album)	((Nypa_fruticans	Prestoea_acuminata)	(Oenocarpus_bataua	Oenocarpus_minor)))	Pelagodoxa_henryana)	Dypsis_decaryi)	(Podococcus_barteri	((Iriartea_deltoidea	Chamaedorea_seifrizii)	((Serenoa_repens	(Phoenix_dactylifera	(Calamus_caryotoides	Sabal_domingensis)))	Pseudophoenix_vinifera)))))	(Attalea_speciosa	((Elaeis_guineensis	Elaeis_oleifera)	Bactris_major))))))	Kingia_australis);
((Reinhardtia_gracilis	(Reinhardtia_simplex	((Reinhardtia_paiewonskiana	Reinhardtia_latisecta)	(((Podococcus_barteri	((Roystonea_regia	Sclerosperma_profizianum)	(Leopoldinia_pulchra	(Geonoma_undata	Manicaria_saccifera))))	((((((Heterospathe_cagayanensis	Dypsis_decaryi)	Hydriastele_microspadix)	(((Kentiopsis_piersoniorum	Burretiokentia_grandiflora)	Dictyosperma_album)	(Orania_palindan	Veitchia_spiralis)))	Pelagodoxa_henryana)	((Nypa_fruticans	Prestoea_acuminata)	(Oenocarpus_bataua	Oenocarpus_minor)))	(Chamaedorea_seifrizii	((Phoenix_dactylifera	Sabal_domingensis)	(Pseudophoenix_vinifera	(Calamus_caryotoides	(Iriartea_deltoidea	Serenoa_repens)))))))	(Attalea_speciosa	((Elaeis_guineensis	Elaeis_oleifera)	Bactris_major))))))	Kingia_australis);
((Podococcus_barteri	((((((((((Nypa_fruticans	Prestoea_acuminata)	(Oenocarpus_bataua	Oenocarpus_minor))	((((Burretiokentia_grandiflora	Kentiopsis_piersoniorum)	((Heterospathe_cagayanensis	Dypsis_decaryi)	Hydriastele_microspadix))	Veitchia_spiralis)	(Calamus_caryotoides	Dictyosperma_album)))	Pelagodoxa_henryana)	(Chamaedorea_seifrizii	((Pseudophoenix_vinifera	Serenoa_repens)	(Phoenix_dactylifera	Sabal_domingensis))))	((Attalea_speciosa	((Elaeis_guineensis	Elaeis_oleifera)	Bactris_major))	((Reinhardtia_gracilis	Reinhardtia_simplex)	(Reinhardtia_paiewonskiana	Reinhardtia_latisecta))))	(Leopoldinia_pulchra	Roystonea_regia))	(Iriartea_deltoidea	(Geonoma_undata	Manicaria_saccifera)))	Sclerosperma_profizianum)	Orania_palindan))	Kingia_australis);
(((Oenocarpus_bataua	Oenocarpus_minor)	((((Heterospathe_cagayanensis	Dypsis_decaryi)	((Hydriastele_microspadix	Veitchia_spiralis)	((Calamus_caryotoides	Dictyosperma_album)	(Burretiokentia_grandiflora	Kentiopsis_piersoniorum))))	(Pelagodoxa_henryana	(((Orania_palindan	(Pseudophoenix_vinifera	Chamaedorea_seifrizii))	(Phoenix_dactylifera	(Serenoa_repens	Sabal_domingensis)))	(((Attalea_speciosa	((Elaeis_guineensis	Elaeis_oleifera)	Bactris_major))	((Reinhardtia_gracilis	Reinhardtia_simplex)	(Reinhardtia_paiewonskiana	Reinhardtia_latisecta)))	(((Leopoldinia_pulchra	Sclerosperma_profizianum)	Roystonea_regia)	((Podococcus_barteri	Geonoma_undata)	(Manicaria_saccifera	Iriartea_deltoidea)))))))	(Nypa_fruticans	Prestoea_acuminata)))	Kingia_australis);
((Reinhardtia_gracilis	(Reinhardtia_simplex	((Reinhardtia_paiewonskiana	Reinhardtia_latisecta)	((((Calamus_caryotoides	Roystonea_regia)	(((Leopoldinia_pulchra	(Geonoma_undata	Manicaria_saccifera))	(Orania_palindan	Podococcus_barteri))	Sclerosperma_profizianum))	(((((Nypa_fruticans	Prestoea_acuminata)	(Oenocarpus_bataua	Oenocarpus_minor))	(Dictyosperma_album	(((Heterospathe_cagayanensis	Dypsis_decaryi)	(Burretiokentia_grandiflora	Kentiopsis_piersoniorum))	(Hydriastele_microspadix	Veitchia_spiralis))))	Pelagodoxa_henryana)	((Iriartea_deltoidea	Chamaedorea_seifrizii)	(Pseudophoenix_vinifera	((Phoenix_dactylifera	Sabal_domingensis)	Serenoa_repens)))))	(Attalea_speciosa	((Elaeis_guineensis	Elaeis_oleifera)	Bactris_major))))))	Kingia_australis);
((Oenocarpus_minor	((((Dictyosperma_album	((Heterospathe_cagayanensis	((Burretiokentia_grandiflora	Kentiopsis_piersoniorum)	(Hydriastele_microspadix	Veitchia_spiralis)))	(Orania_palindan	Dypsis_decaryi)))	(Pelagodoxa_henryana	((Podococcus_barteri	((Iriartea_deltoidea	Chamaedorea_seifrizii)	(Pseudophoenix_vinifera	(Calamus_caryotoides	((Phoenix_dactylifera	Sabal_domingensis)	Serenoa_repens)))))	((((Elaeis_guineensis	Elaeis_oleifera)	(Bactris_major	Attalea_speciosa))	((Reinhardtia_gracilis	Reinhardtia_simplex)	(Reinhardtia_paiewonskiana	Reinhardtia_latisecta)))	((Leopoldinia_pulchra	(Geonoma_undata	Manicaria_saccifera))	(Roystonea_regia	Sclerosperma_profizianum))))))	(Nypa_fruticans	Prestoea_acuminata))	Oenocarpus_bataua))	Kingia_australis);
(((((((Kentiopsis_piersoniorum	Veitchia_spiralis)	(Dictyosperma_album	Burretiokentia_grandiflora))	(Hydriastele_microspadix	(Heterospathe_cagayanensis	Dypsis_decaryi)))	(Pelagodoxa_henryana	((Chamaedorea_seifrizii	((Serenoa_repens	Pseudophoenix_vinifera)	(Phoenix_dactylifera	(Sabal_domingensis	Calamus_caryotoides))))	(((Attalea_speciosa	((Elaeis_guineensis	Elaeis_oleifera)	Bactris_major))	((Reinhardtia_gracilis	Reinhardtia_simplex)	(Reinhardtia_paiewonskiana	Reinhardtia_latisecta)))	(Sclerosperma_profizianum	(((Orania_palindan	Podococcus_barteri)	(Iriartea_deltoidea	(Leopoldinia_pulchra	(Geonoma_undata	Manicaria_saccifera))))	Roystonea_regia))))))	(Nypa_fruticans	Prestoea_acuminata))	(Oenocarpus_bataua	Oenocarpus_minor))	Kingia_australis);
((Manicaria_saccifera	((Leopoldinia_pulchra	((((((Elaeis_oleifera	Elaeis_guineensis)	Bactris_major)	Attalea_speciosa)	((Reinhardtia_paiewonskiana	Reinhardtia_latisecta)	(Reinhardtia_gracilis	Reinhardtia_simplex)))	(((((Nypa_fruticans	Prestoea_acuminata)	(Oenocarpus_bataua	Oenocarpus_minor))	(((Kentiopsis_piersoniorum	(Burretiokentia_grandiflora	Dictyosperma_album))	(Hydriastele_microspadix	Veitchia_spiralis))	(Orania_palindan	(Dypsis_decaryi	Heterospathe_cagayanensis))))	Pelagodoxa_henryana)	(((Phoenix_dactylifera	Sabal_domingensis)	Serenoa_repens)	(Pseudophoenix_vinifera	(Chamaedorea_seifrizii	Iriartea_deltoidea)))))	(Sclerosperma_profizianum	(Podococcus_barteri	(Calamus_caryotoides	Roystonea_regia)))))	Geonoma_undata))	Kingia_australis);
((Reinhardtia_gracilis	((((((((Nypa_fruticans	Prestoea_acuminata)	(Oenocarpus_bataua	Oenocarpus_minor))	(((Kentiopsis_piersoniorum	(Burretiokentia_grandiflora	Dictyosperma_album))	Veitchia_spiralis)	(Hydriastele_microspadix	(Dypsis_decaryi	Heterospathe_cagayanensis))))	Pelagodoxa_henryana)	((Pseudophoenix_vinifera	(Serenoa_repens	(Phoenix_dactylifera	Sabal_domingensis)))	(Chamaedorea_seifrizii	Iriartea_deltoidea)))	((Sclerosperma_profizianum	(Calamus_caryotoides	Roystonea_regia))	(Podococcus_barteri	((Geonoma_undata	Manicaria_saccifera)	Leopoldinia_pulchra))))	((Attalea_speciosa	(Elaeis_oleifera	Elaeis_guineensis))	(Orania_palindan	Bactris_major)))	((Reinhardtia_paiewonskiana	Reinhardtia_latisecta)	Reinhardtia_simplex)))	Kingia_australis);
((Dictyosperma_album	((((Hydriastele_microspadix	Heterospathe_cagayanensis)	((Kentiopsis_piersoniorum	Burretiokentia_grandiflora)	Veitchia_spiralis))	Dypsis_decaryi)	((Pelagodoxa_henryana	(((Pseudophoenix_vinifera	(Phoenix_dactylifera	(Sabal_domingensis	Serenoa_repens)))	(Chamaedorea_seifrizii	Iriartea_deltoidea))	(((Sclerosperma_profizianum	(Calamus_caryotoides	Roystonea_regia))	(((Podococcus_barteri	Geonoma_undata)	Manicaria_saccifera)	Leopoldinia_pulchra))	(((Elaeis_oleifera	Elaeis_guineensis)	(Attalea_speciosa	(Bactris_major	Orania_palindan)))	((Reinhardtia_paiewonskiana	Reinhardtia_latisecta)	(Reinhardtia_simplex	Reinhardtia_gracilis))))))	((Nypa_fruticans	Prestoea_acuminata)	(Oenocarpus_bataua	Oenocarpus_minor)))))	Kingia_australis);
((Reinhardtia_gracilis	((((((Pseudophoenix_vinifera	(Calamus_caryotoides	(Serenoa_repens	(Phoenix_dactylifera	Sabal_domingensis))))	(Podococcus_barteri	(Chamaedorea_seifrizii	Iriartea_deltoidea)))	((((((Nypa_fruticans	Prestoea_acuminata)	(Oenocarpus_bataua	Oenocarpus_minor))	(Dictyosperma_album	(Orania_palindan	((((Hydriastele_microspadix	Heterospathe_cagayanensis)	(Kentiopsis_piersoniorum	Veitchia_spiralis))	Dypsis_decaryi)	Burretiokentia_grandiflora))))	Pelagodoxa_henryana)	(Leopoldinia_pulchra	Roystonea_regia))	((Geonoma_undata	Manicaria_saccifera)	Sclerosperma_profizianum)))	((Elaeis_oleifera	Elaeis_guineensis)	(Attalea_speciosa	Bactris_major)))	(Reinhardtia_paiewonskiana	Reinhardtia_latisecta))	Reinhardtia_simplex))	Kingia_australis);
((Orania_palindan	(Veitchia_spiralis	((Hydriastele_microspadix	(((Prestoea_acuminata	(Oenocarpus_bataua	Oenocarpus_minor))	(Pelagodoxa_henryana	((Podococcus_barteri	(Chamaedorea_seifrizii	((Phoenix_dactylifera	Pseudophoenix_vinifera)	(Serenoa_repens	Sabal_domingensis))))	((((Calamus_caryotoides	(Nypa_fruticans	Roystonea_regia))	(Leopoldinia_pulchra	(Geonoma_undata	(Iriartea_deltoidea	Manicaria_saccifera))))	Sclerosperma_profizianum)	(((Elaeis_oleifera	Elaeis_guineensis)	(Attalea_speciosa	Bactris_major))	(Reinhardtia_gracilis	((Reinhardtia_paiewonskiana	Reinhardtia_latisecta)	Reinhardtia_simplex)))))))	Dictyosperma_album))	((Heterospathe_cagayanensis	Dypsis_decaryi)	(Kentiopsis_piersoniorum	Burretiokentia_grandiflora)))))	Kingia_australis);
(((Reinhardtia_gracilis	Reinhardtia_simplex)	(((((((Dictyosperma_album	(((Hydriastele_microspadix	(Heterospathe_cagayanensis	Dypsis_decaryi))	(Kentiopsis_piersoniorum	Burretiokentia_grandiflora))	Veitchia_spiralis))	(Prestoea_acuminata	((Nypa_fruticans	Oenocarpus_bataua)	Oenocarpus_minor)))	Pelagodoxa_henryana)	((Podococcus_barteri	(Chamaedorea_seifrizii	Iriartea_deltoidea))	((Serenoa_repens	Pseudophoenix_vinifera)	(Sabal_domingensis	Phoenix_dactylifera))))	(((Calamus_caryotoides	Roystonea_regia)	(Leopoldinia_pulchra	(Orania_palindan	(Geonoma_undata	Manicaria_saccifera))))	Sclerosperma_profizianum))	(Attalea_speciosa	(Bactris_major	(Elaeis_oleifera	Elaeis_guineensis))))	(Reinhardtia_paiewonskiana	Reinhardtia_latisecta)))	Kingia_australis);
((Reinhardtia_gracilis	(Reinhardtia_simplex	(((Leopoldinia_pulchra	(((Manicaria_saccifera	(Orania_palindan	(Podococcus_barteri	Geonoma_undata)))	(Sclerosperma_profizianum	Roystonea_regia))	((((Dictyosperma_album	(((Hydriastele_microspadix	(Heterospathe_cagayanensis	Dypsis_decaryi))	(Kentiopsis_piersoniorum	Burretiokentia_grandiflora))	Veitchia_spiralis))	((Nypa_fruticans	Prestoea_acuminata)	(Oenocarpus_bataua	Oenocarpus_minor)))	Pelagodoxa_henryana)	((Chamaedorea_seifrizii	Iriartea_deltoidea)	((Calamus_caryotoides	Pseudophoenix_vinifera)	(Serenoa_repens	(Sabal_domingensis	Phoenix_dactylifera)))))))	(Attalea_speciosa	(Bactris_major	(Elaeis_oleifera	Elaeis_guineensis))))	(Reinhardtia_paiewonskiana	Reinhardtia_latisecta))))	Kingia_australis);
((Reinhardtia_gracilis	(Reinhardtia_simplex	((((((Podococcus_barteri	((Orania_palindan	Calamus_caryotoides)	Roystonea_regia))	Sclerosperma_profizianum)	((Manicaria_saccifera	Geonoma_undata)	Leopoldinia_pulchra))	(((Dictyosperma_album	((((Heterospathe_cagayanensis	Dypsis_decaryi)	(Kentiopsis_piersoniorum	Burretiokentia_grandiflora))	Veitchia_spiralis)	Hydriastele_microspadix))	(((Nypa_fruticans	Prestoea_acuminata)	(Oenocarpus_bataua	Oenocarpus_minor))	Pelagodoxa_henryana))	((Chamaedorea_seifrizii	Iriartea_deltoidea)	(Pseudophoenix_vinifera	(Serenoa_repens	(Sabal_domingensis	Phoenix_dactylifera))))))	(Attalea_speciosa	(Bactris_major	(Elaeis_oleifera	Elaeis_guineensis))))	(Reinhardtia_paiewonskiana	Reinhardtia_latisecta))))	Kingia_australis);
(((Oenocarpus_bataua	Oenocarpus_minor)	(((((Heterospathe_cagayanensis	Dypsis_decaryi)	Hydriastele_microspadix)	(Veitchia_spiralis	(Dictyosperma_album	(Kentiopsis_piersoniorum	Burretiokentia_grandiflora))))	(Pelagodoxa_henryana	(((Chamaedorea_seifrizii	Iriartea_deltoidea)	((Serenoa_repens	(Sabal_domingensis	Phoenix_dactylifera))	(Pseudophoenix_vinifera	Calamus_caryotoides)))	(((Attalea_speciosa	(Bactris_major	(Elaeis_oleifera	Elaeis_guineensis)))	((Reinhardtia_paiewonskiana	Reinhardtia_latisecta)	(Reinhardtia_gracilis	Reinhardtia_simplex)))	(((Roystonea_regia	Sclerosperma_profizianum)	((Manicaria_saccifera	Geonoma_undata)	Leopoldinia_pulchra))	(Orania_palindan	Podococcus_barteri))))))	(Nypa_fruticans	Prestoea_acuminata)))	Kingia_australis);
((Reinhardtia_latisecta	(((Reinhardtia_gracilis	Reinhardtia_simplex)	((((((Orania_palindan	Podococcus_barteri)	Roystonea_regia)	(((Manicaria_saccifera	Geonoma_undata)	Leopoldinia_pulchra)	Sclerosperma_profizianum))	(((((Nypa_fruticans	Prestoea_acuminata)	(Oenocarpus_bataua	Oenocarpus_minor))	(Veitchia_spiralis	((Dictyosperma_album	(Kentiopsis_piersoniorum	Burretiokentia_grandiflora))	((Heterospathe_cagayanensis	Dypsis_decaryi)	Hydriastele_microspadix))))	Pelagodoxa_henryana)	((Chamaedorea_seifrizii	Iriartea_deltoidea)	((Phoenix_dactylifera	(Serenoa_repens	Sabal_domingensis))	Pseudophoenix_vinifera))))	Calamus_caryotoides)	(Attalea_speciosa	(Bactris_major	(Elaeis_oleifera	Elaeis_guineensis)))))	Reinhardtia_paiewonskiana))	Kingia_australis);
((Reinhardtia_gracilis	(Reinhardtia_simplex	((Reinhardtia_paiewonskiana	Reinhardtia_latisecta)	(((((((Veitchia_spiralis	Dictyosperma_album)	(Burretiokentia_grandiflora	((Heterospathe_cagayanensis	Dypsis_decaryi)	(Kentiopsis_piersoniorum	Hydriastele_microspadix))))	((Prestoea_acuminata	Nypa_fruticans)	(Oenocarpus_bataua	Oenocarpus_minor)))	Pelagodoxa_henryana)	((Pseudophoenix_vinifera	(Serenoa_repens	(Sabal_domingensis	Phoenix_dactylifera)))	(Chamaedorea_seifrizii	Iriartea_deltoidea)))	((Leopoldinia_pulchra	(Calamus_caryotoides	Roystonea_regia))	((Podococcus_barteri	Sclerosperma_profizianum)	(Manicaria_saccifera	Geonoma_undata))))	(((Orania_palindan	Bactris_major)	(Elaeis_guineensis	Elaeis_oleifera))	Attalea_speciosa)))))	Kingia_australis);
((Reinhardtia_gracilis	(Reinhardtia_simplex	((Reinhardtia_paiewonskiana	Reinhardtia_latisecta)	(((((((Dictyosperma_album	(Kentiopsis_piersoniorum	Burretiokentia_grandiflora))	(Hydriastele_microspadix	(Veitchia_spiralis	(Heterospathe_cagayanensis	Dypsis_decaryi))))	((Prestoea_acuminata	Nypa_fruticans)	(Oenocarpus_bataua	Oenocarpus_minor)))	Pelagodoxa_henryana)	((Pseudophoenix_vinifera	(Phoenix_dactylifera	(Serenoa_repens	Sabal_domingensis)))	(Chamaedorea_seifrizii	Iriartea_deltoidea)))	((Sclerosperma_profizianum	(Calamus_caryotoides	Roystonea_regia))	((Orania_palindan	Podococcus_barteri)	(Leopoldinia_pulchra	(Manicaria_saccifera	Geonoma_undata)))))	((Attalea_speciosa	Bactris_major)	(Elaeis_guineensis	Elaeis_oleifera))))))	Kingia_australis);
((Podococcus_barteri	((Leopoldinia_pulchra	(Iriartea_deltoidea	(Manicaria_saccifera	Geonoma_undata)))	((((Attalea_speciosa	(Bactris_major	(Elaeis_guineensis	Elaeis_oleifera)))	((Reinhardtia_gracilis	Reinhardtia_simplex)	(Reinhardtia_paiewonskiana	Reinhardtia_latisecta)))	((((((Veitchia_spiralis	((Burretiokentia_grandiflora	Kentiopsis_piersoniorum)	(Hydriastele_microspadix	Heterospathe_cagayanensis)))	Dypsis_decaryi)	Dictyosperma_album)	Pelagodoxa_henryana)	((Prestoea_acuminata	Nypa_fruticans)	(Oenocarpus_bataua	Oenocarpus_minor)))	((Calamus_caryotoides	(Pseudophoenix_vinifera	(Serenoa_repens	((Orania_palindan	Sabal_domingensis)	Phoenix_dactylifera))))	Chamaedorea_seifrizii)))	(Sclerosperma_profizianum	Roystonea_regia))))	Kingia_australis);
((Reinhardtia_gracilis	(Reinhardtia_simplex	((Reinhardtia_paiewonskiana	Reinhardtia_latisecta)	(((((((Prestoea_acuminata	Nypa_fruticans)	(Oenocarpus_bataua	Oenocarpus_minor))	(((Veitchia_spiralis	((Burretiokentia_grandiflora	Kentiopsis_piersoniorum)	(Hydriastele_microspadix	Heterospathe_cagayanensis)))	Dypsis_decaryi)	Dictyosperma_album))	Pelagodoxa_henryana)	((((Orania_palindan	Sabal_domingensis)	Phoenix_dactylifera)	(Pseudophoenix_vinifera	Serenoa_repens))	Chamaedorea_seifrizii))	((Sclerosperma_profizianum	(Leopoldinia_pulchra	(Calamus_caryotoides	Roystonea_regia)))	(((Iriartea_deltoidea	Podococcus_barteri)	Geonoma_undata)	Manicaria_saccifera)))	(Attalea_speciosa	(Bactris_major	(Elaeis_guineensis	Elaeis_oleifera)))))))	Kingia_australis);
(((Dypsis_decaryi	((Dictyosperma_album	((Pelagodoxa_henryana	((((Iriartea_deltoidea	(Serenoa_repens	(Sabal_domingensis	Phoenix_dactylifera)))	Pseudophoenix_vinifera)	Chamaedorea_seifrizii)	(((Sclerosperma_profizianum	(Leopoldinia_pulchra	(Calamus_caryotoides	Roystonea_regia)))	((Podococcus_barteri	Geonoma_undata)	Manicaria_saccifera))	((Attalea_speciosa	(Bactris_major	(Elaeis_guineensis	Elaeis_oleifera)))	((Reinhardtia_gracilis	Reinhardtia_simplex)	(Reinhardtia_paiewonskiana	Reinhardtia_latisecta))))))	((Prestoea_acuminata	Nypa_fruticans)	(Oenocarpus_bataua	Oenocarpus_minor))))	(((Burretiokentia_grandiflora	Kentiopsis_piersoniorum)	(Hydriastele_microspadix	Veitchia_spiralis))	Heterospathe_cagayanensis)))	Orania_palindan)	Kingia_australis);
((Reinhardtia_gracilis	(Reinhardtia_simplex	((Reinhardtia_paiewonskiana	Reinhardtia_latisecta)	((((Pseudophoenix_vinifera	(Calamus_caryotoides	(Serenoa_repens	(Sabal_domingensis	Phoenix_dactylifera))))	(Iriartea_deltoidea	Chamaedorea_seifrizii))	(((((Prestoea_acuminata	Nypa_fruticans)	(Oenocarpus_bataua	Oenocarpus_minor))	(((Dictyosperma_album	Hydriastele_microspadix)	(Burretiokentia_grandiflora	Veitchia_spiralis))	((Orania_palindan	(Heterospathe_cagayanensis	Dypsis_decaryi))	Kentiopsis_piersoniorum)))	Pelagodoxa_henryana)	(Sclerosperma_profizianum	(((Geonoma_undata	Manicaria_saccifera)	Leopoldinia_pulchra)	(Podococcus_barteri	Roystonea_regia)))))	((Elaeis_guineensis	Elaeis_oleifera)	(Attalea_speciosa	Bactris_major))))))	Kingia_australis);
(((((Reinhardtia_paiewonskiana	Reinhardtia_latisecta)	(((((((Prestoea_acuminata	Nypa_fruticans)	(Oenocarpus_bataua	Oenocarpus_minor))	(((((Orania_palindan	Dypsis_decaryi)	Heterospathe_cagayanensis)	Hydriastele_microspadix)	((Kentiopsis_piersoniorum	Burretiokentia_grandiflora)	Veitchia_spiralis))	Dictyosperma_album))	Pelagodoxa_henryana)	((Pseudophoenix_vinifera	(Serenoa_repens	(Sabal_domingensis	Phoenix_dactylifera)))	(Iriartea_deltoidea	Chamaedorea_seifrizii)))	(((Calamus_caryotoides	Roystonea_regia)	Podococcus_barteri)	(((Geonoma_undata	Manicaria_saccifera)	Leopoldinia_pulchra)	Sclerosperma_profizianum)))	((Elaeis_guineensis	Elaeis_oleifera)	(Attalea_speciosa	Bactris_major))))	Reinhardtia_gracilis)	Reinhardtia_simplex)	Kingia_australis);
((Reinhardtia_gracilis	(Reinhardtia_simplex	((Reinhardtia_paiewonskiana	Reinhardtia_latisecta)	((((((((Prestoea_acuminata	Nypa_fruticans)	(Oenocarpus_bataua	Oenocarpus_minor))	((Dypsis_decaryi	Heterospathe_cagayanensis)	(Dictyosperma_album	(((Hydriastele_microspadix	Veitchia_spiralis)	Kentiopsis_piersoniorum)	Burretiokentia_grandiflora))))	Pelagodoxa_henryana)	((Serenoa_repens	(Sabal_domingensis	Phoenix_dactylifera))	((Iriartea_deltoidea	Chamaedorea_seifrizii)	Pseudophoenix_vinifera)))	((((((Orania_palindan	Podococcus_barteri)	Geonoma_undata)	Manicaria_saccifera)	Leopoldinia_pulchra)	Sclerosperma_profizianum)	Roystonea_regia))	Calamus_caryotoides)	(Attalea_speciosa	(Bactris_major	(Elaeis_guineensis	Elaeis_oleifera)))))))	Kingia_australis);
((((((Prestoea_acuminata	Nypa_fruticans)	(Oenocarpus_bataua	Oenocarpus_minor))	Pelagodoxa_henryana)	(Dictyosperma_album	((Heterospathe_cagayanensis	(((Burretiokentia_grandiflora	Kentiopsis_piersoniorum)	Hydriastele_microspadix)	Veitchia_spiralis))	Dypsis_decaryi)))	(((Leopoldinia_pulchra	(((Orania_palindan	Podococcus_barteri)	Geonoma_undata)	(Iriartea_deltoidea	Manicaria_saccifera)))	((Chamaedorea_seifrizii	Sclerosperma_profizianum)	(Calamus_caryotoides	Roystonea_regia)))	((((Elaeis_guineensis	Elaeis_oleifera)	(Attalea_speciosa	Bactris_major))	((Reinhardtia_gracilis	Reinhardtia_simplex)	(Reinhardtia_paiewonskiana	Reinhardtia_latisecta)))	(Pseudophoenix_vinifera	((Sabal_domingensis	Phoenix_dactylifera)	Serenoa_repens)))))	Kingia_australis);
(((Reinhardtia_gracilis	Reinhardtia_simplex)	((Reinhardtia_paiewonskiana	Reinhardtia_latisecta)	((((((Prestoea_acuminata	Nypa_fruticans)	(Oenocarpus_bataua	Oenocarpus_minor))	(Pelagodoxa_henryana	((Heterospathe_cagayanensis	(((Burretiokentia_grandiflora	Kentiopsis_piersoniorum)	Dictyosperma_album)	(Veitchia_spiralis	Hydriastele_microspadix)))	Dypsis_decaryi)))	((Iriartea_deltoidea	Chamaedorea_seifrizii)	(Pseudophoenix_vinifera	((Sabal_domingensis	Phoenix_dactylifera)	Serenoa_repens))))	((Leopoldinia_pulchra	(Calamus_caryotoides	Roystonea_regia))	(((Orania_palindan	Podococcus_barteri)	(Geonoma_undata	Manicaria_saccifera))	Sclerosperma_profizianum)))	(Attalea_speciosa	(Bactris_major	(Elaeis_guineensis	Elaeis_oleifera))))))	Kingia_australis);
((Reinhardtia_gracilis	(Reinhardtia_simplex	((Reinhardtia_latisecta	Reinhardtia_paiewonskiana)	((Attalea_speciosa	((Elaeis_guineensis	Elaeis_oleifera)	Bactris_major))	((((Manicaria_saccifera	Geonoma_undata)	Leopoldinia_pulchra)	(Orania_palindan	Podococcus_barteri))	((Roystonea_regia	Sclerosperma_profizianum)	((Pelagodoxa_henryana	(((Nypa_fruticans	Prestoea_acuminata)	(Oenocarpus_minor	Oenocarpus_bataua))	(((Kentiopsis_piersoniorum	Burretiokentia_grandiflora)	Dictyosperma_album)	((Dypsis_decaryi	Heterospathe_cagayanensis)	(Hydriastele_microspadix	Veitchia_spiralis)))))	((Iriartea_deltoidea	Chamaedorea_seifrizii)	(Calamus_caryotoides	(((Sabal_domingensis	Phoenix_dactylifera)	Serenoa_repens)	Pseudophoenix_vinifera))))))))))	Kingia_australis);
(((Oenocarpus_minor	Oenocarpus_bataua)	(((Dictyosperma_album	((Burretiokentia_grandiflora	Kentiopsis_piersoniorum)	(((Orania_palindan	Dypsis_decaryi)	Heterospathe_cagayanensis)	(Hydriastele_microspadix	Veitchia_spiralis))))	(((Calamus_caryotoides	((Iriartea_deltoidea	Chamaedorea_seifrizii)	(((Sabal_domingensis	Phoenix_dactylifera)	Serenoa_repens)	Pseudophoenix_vinifera)))	((((Reinhardtia_gracilis	Reinhardtia_simplex)	(Reinhardtia_latisecta	Reinhardtia_paiewonskiana))	(Attalea_speciosa	((Elaeis_guineensis	Elaeis_oleifera)	Bactris_major)))	((Sclerosperma_profizianum	(((Manicaria_saccifera	Geonoma_undata)	Leopoldinia_pulchra)	Podococcus_barteri))	Roystonea_regia)))	Pelagodoxa_henryana))	(Nypa_fruticans	Prestoea_acuminata)))	Kingia_australis);
((Orania_palindan	(Podococcus_barteri	(Geonoma_undata	((Leopoldinia_pulchra	(((Calamus_caryotoides	Roystonea_regia)	Sclerosperma_profizianum)	(((Pelagodoxa_henryana	(((Nypa_fruticans	Prestoea_acuminata)	(Oenocarpus_minor	Oenocarpus_bataua))	(Dictyosperma_album	((Burretiokentia_grandiflora	((Hydriastele_microspadix	Heterospathe_cagayanensis)	(Kentiopsis_piersoniorum	Veitchia_spiralis)))	Dypsis_decaryi))))	((Iriartea_deltoidea	Chamaedorea_seifrizii)	(((Sabal_domingensis	Phoenix_dactylifera)	Serenoa_repens)	Pseudophoenix_vinifera)))	(((Reinhardtia_gracilis	Reinhardtia_simplex)	(Reinhardtia_latisecta	Reinhardtia_paiewonskiana))	((Elaeis_guineensis	Elaeis_oleifera)	(Bactris_major	Attalea_speciosa))))))	Manicaria_saccifera))))	Kingia_australis);
((Oenocarpus_bataua	(((((((Burretiokentia_grandiflora	Kentiopsis_piersoniorum)	Dictyosperma_album)	Veitchia_spiralis)	(Hydriastele_microspadix	((Orania_palindan	Dypsis_decaryi)	Heterospathe_cagayanensis)))	((((Iriartea_deltoidea	Chamaedorea_seifrizii)	(((Sabal_domingensis	Phoenix_dactylifera)	Serenoa_repens)	Pseudophoenix_vinifera))	((((Reinhardtia_gracilis	Reinhardtia_simplex)	(Reinhardtia_latisecta	Reinhardtia_paiewonskiana))	(Attalea_speciosa	((Elaeis_guineensis	Elaeis_oleifera)	Bactris_major)))	(Podococcus_barteri	(((Calamus_caryotoides	Roystonea_regia)	Sclerosperma_profizianum)	((Manicaria_saccifera	Geonoma_undata)	Leopoldinia_pulchra)))))	Pelagodoxa_henryana))	(Nypa_fruticans	Prestoea_acuminata))	Oenocarpus_minor))	Kingia_australis);
((((Leopoldinia_pulchra	((((((Orania_palindan	Podococcus_barteri)	Pelagodoxa_henryana)	(((Nypa_fruticans	Prestoea_acuminata)	(Oenocarpus_minor	Oenocarpus_bataua))	((((Kentiopsis_piersoniorum	(Hydriastele_microspadix	(Dypsis_decaryi	Heterospathe_cagayanensis)))	Veitchia_spiralis)	Burretiokentia_grandiflora)	Dictyosperma_album)))	(Chamaedorea_seifrizii	(((Sabal_domingensis	Phoenix_dactylifera)	Serenoa_repens)	Pseudophoenix_vinifera)))	(((Reinhardtia_gracilis	Reinhardtia_simplex)	(Reinhardtia_latisecta	Reinhardtia_paiewonskiana))	(Attalea_speciosa	((Elaeis_guineensis	Elaeis_oleifera)	Bactris_major))))	((Calamus_caryotoides	Roystonea_regia)	Sclerosperma_profizianum)))	(Manicaria_saccifera	Geonoma_undata))	Iriartea_deltoidea)	Kingia_australis);
(((((Prestoea_acuminata	((Oenocarpus_minor	Oenocarpus_bataua)	Nypa_fruticans))	Pelagodoxa_henryana)	((Chamaedorea_seifrizii	(((Sabal_domingensis	Phoenix_dactylifera)	Serenoa_repens)	Pseudophoenix_vinifera))	((Calamus_caryotoides	(((Reinhardtia_gracilis	Reinhardtia_simplex)	(Reinhardtia_latisecta	Reinhardtia_paiewonskiana))	(Attalea_speciosa	((Elaeis_guineensis	Elaeis_oleifera)	Bactris_major))))	((Roystonea_regia	Sclerosperma_profizianum)	((Orania_palindan	Podococcus_barteri)	(((Manicaria_saccifera	Geonoma_undata)	Iriartea_deltoidea)	Leopoldinia_pulchra))))))	(((Kentiopsis_piersoniorum	(Burretiokentia_grandiflora	(Hydriastele_microspadix	(Dypsis_decaryi	Heterospathe_cagayanensis))))	Veitchia_spiralis)	Dictyosperma_album))	Kingia_australis);
((Oenocarpus_minor	(Oenocarpus_bataua	(((((Phoenix_dactylifera	(Serenoa_repens	Sabal_domingensis))	(Pseudophoenix_vinifera	(Iriartea_deltoidea	Chamaedorea_seifrizii)))	((((Reinhardtia_gracilis	Reinhardtia_simplex)	(Reinhardtia_latisecta	Reinhardtia_paiewonskiana))	(Attalea_speciosa	((Elaeis_guineensis	Elaeis_oleifera)	Bactris_major)))	(((Leopoldinia_pulchra	(Calamus_caryotoides	Roystonea_regia))	Sclerosperma_profizianum)	((Orania_palindan	Podococcus_barteri)	(Manicaria_saccifera	Geonoma_undata)))))	(((Veitchia_spiralis	(Hydriastele_microspadix	(Dypsis_decaryi	Heterospathe_cagayanensis)))	(Dictyosperma_album	(Burretiokentia_grandiflora	Kentiopsis_piersoniorum)))	Pelagodoxa_henryana))	(Nypa_fruticans	Prestoea_acuminata))))	Kingia_australis);
((((Veitchia_spiralis	(((Burretiokentia_grandiflora	Kentiopsis_piersoniorum)	Hydriastele_microspadix)	(Dypsis_decaryi	Heterospathe_cagayanensis)))	((Pelagodoxa_henryana	(((Iriartea_deltoidea	Chamaedorea_seifrizii)	((Serenoa_repens	(Sabal_domingensis	Phoenix_dactylifera))	Pseudophoenix_vinifera))	((((Reinhardtia_gracilis	Reinhardtia_simplex)	(Reinhardtia_paiewonskiana	(Orania_palindan	Reinhardtia_latisecta)))	(Attalea_speciosa	((Elaeis_guineensis	Elaeis_oleifera)	Bactris_major)))	(((Roystonea_regia	(Leopoldinia_pulchra	Calamus_caryotoides))	(Podococcus_barteri	Sclerosperma_profizianum))	(Manicaria_saccifera	Geonoma_undata)))))	(Prestoea_acuminata	((Oenocarpus_minor	Oenocarpus_bataua)	Nypa_fruticans))))	Dictyosperma_album)	Kingia_australis);
((Reinhardtia_gracilis	(Reinhardtia_simplex	((Reinhardtia_paiewonskiana	Reinhardtia_latisecta)	((Attalea_speciosa	((Elaeis_guineensis	Elaeis_oleifera)	Bactris_major))	((Roystonea_regia	(Sclerosperma_profizianum	(Leopoldinia_pulchra	(Manicaria_saccifera	(Podococcus_barteri	(Orania_palindan	Geonoma_undata))))))	(((((Nypa_fruticans	Prestoea_acuminata)	(Oenocarpus_minor	Oenocarpus_bataua))	(Dictyosperma_album	(Veitchia_spiralis	((Burretiokentia_grandiflora	Kentiopsis_piersoniorum)	(Hydriastele_microspadix	(Dypsis_decaryi	Heterospathe_cagayanensis))))))	Pelagodoxa_henryana)	((Iriartea_deltoidea	Chamaedorea_seifrizii)	((Calamus_caryotoides	(Serenoa_repens	(Sabal_domingensis	Phoenix_dactylifera)))	Pseudophoenix_vinifera))))))))	Kingia_australis);
((Reinhardtia_gracilis	(Reinhardtia_simplex	((Reinhardtia_paiewonskiana	Reinhardtia_latisecta)	((Attalea_speciosa	((Elaeis_guineensis	Elaeis_oleifera)	Bactris_major))	(((Leopoldinia_pulchra	Roystonea_regia)	(Sclerosperma_profizianum	(Manicaria_saccifera	Geonoma_undata)))	(((Pelagodoxa_henryana	((Nypa_fruticans	Prestoea_acuminata)	(Oenocarpus_minor	Oenocarpus_bataua)))	((Dictyosperma_album	(((Veitchia_spiralis	Hydriastele_microspadix)	Heterospathe_cagayanensis)	(Burretiokentia_grandiflora	Kentiopsis_piersoniorum)))	(Podococcus_barteri	(Orania_palindan	Dypsis_decaryi))))	((Iriartea_deltoidea	Chamaedorea_seifrizii)	((Serenoa_repens	(Sabal_domingensis	Phoenix_dactylifera))	(Pseudophoenix_vinifera	Calamus_caryotoides)))))))))	Kingia_australis);
(((Reinhardtia_simplex	((Reinhardtia_latisecta	Reinhardtia_paiewonskiana)	(((((Orania_palindan	Podococcus_barteri)	((Roystonea_regia	Sclerosperma_profizianum)	(((Iriartea_deltoidea	Manicaria_saccifera)	Geonoma_undata)	Leopoldinia_pulchra)))	(((Pelagodoxa_henryana	((Nypa_fruticans	Prestoea_acuminata)	(Oenocarpus_bataua	Oenocarpus_minor)))	((Veitchia_spiralis	((Kentiopsis_piersoniorum	Burretiokentia_grandiflora)	(Hydriastele_microspadix	(Dypsis_decaryi	Heterospathe_cagayanensis))))	Dictyosperma_album))	((Pseudophoenix_vinifera	(Serenoa_repens	(Phoenix_dactylifera	Sabal_domingensis)))	Chamaedorea_seifrizii)))	Calamus_caryotoides)	((Elaeis_oleifera	Elaeis_guineensis)	(Bactris_major	Attalea_speciosa)))))	Reinhardtia_gracilis)	Kingia_australis);
((Manicaria_saccifera	(Geonoma_undata	(Leopoldinia_pulchra	((((Pelagodoxa_henryana	(((Nypa_fruticans	Prestoea_acuminata)	(Oenocarpus_bataua	Oenocarpus_minor))	(((((Kentiopsis_piersoniorum	Burretiokentia_grandiflora)	(Hydriastele_microspadix	Veitchia_spiralis))	Heterospathe_cagayanensis)	Dypsis_decaryi)	Dictyosperma_album)))	((Pseudophoenix_vinifera	(Calamus_caryotoides	(Serenoa_repens	(Phoenix_dactylifera	Sabal_domingensis))))	Chamaedorea_seifrizii))	(((Orania_palindan	Podococcus_barteri)	(Iriartea_deltoidea	(Attalea_speciosa	((Elaeis_oleifera	Elaeis_guineensis)	Bactris_major))))	((Reinhardtia_gracilis	Reinhardtia_simplex)	(Reinhardtia_latisecta	Reinhardtia_paiewonskiana))))	(Roystonea_regia	Sclerosperma_profizianum)))))	Kingia_australis);
(((Reinhardtia_gracilis	Reinhardtia_simplex)	((Reinhardtia_latisecta	Reinhardtia_paiewonskiana)	((((Orania_palindan	Podococcus_barteri)	((Roystonea_regia	Sclerosperma_profizianum)	(Iriartea_deltoidea	((Manicaria_saccifera	Geonoma_undata)	Leopoldinia_pulchra))))	((Pelagodoxa_henryana	(((Nypa_fruticans	Prestoea_acuminata)	(Oenocarpus_bataua	Oenocarpus_minor))	(((((Kentiopsis_piersoniorum	Burretiokentia_grandiflora)	Veitchia_spiralis)	(Heterospathe_cagayanensis	Hydriastele_microspadix))	Dypsis_decaryi)	Dictyosperma_album)))	((Pseudophoenix_vinifera	(Calamus_caryotoides	(Serenoa_repens	(Phoenix_dactylifera	Sabal_domingensis))))	Chamaedorea_seifrizii)))	(Attalea_speciosa	((Elaeis_oleifera	Elaeis_guineensis)	Bactris_major)))))	Kingia_australis);
((Dictyosperma_album	((((((Pseudophoenix_vinifera	(Serenoa_repens	(Phoenix_dactylifera	Sabal_domingensis)))	Chamaedorea_seifrizii)	(((Attalea_speciosa	((Elaeis_oleifera	Elaeis_guineensis)	Bactris_major))	((Reinhardtia_gracilis	Reinhardtia_simplex)	(Reinhardtia_latisecta	Reinhardtia_paiewonskiana)))	((Calamus_caryotoides	Roystonea_regia)	(((Orania_palindan	Podococcus_barteri)	(((Iriartea_deltoidea	Manicaria_saccifera)	Geonoma_undata)	Leopoldinia_pulchra))	Sclerosperma_profizianum))))	Pelagodoxa_henryana)	((Nypa_fruticans	Prestoea_acuminata)	(Oenocarpus_bataua	Oenocarpus_minor)))	(((Kentiopsis_piersoniorum	Burretiokentia_grandiflora)	(Hydriastele_microspadix	(Heterospathe_cagayanensis	Dypsis_decaryi)))	Veitchia_spiralis)))	Kingia_australis);
(((Oenocarpus_bataua	Oenocarpus_minor)	((((((Heterospathe_cagayanensis	Dypsis_decaryi)	Hydriastele_microspadix)	(Dictyosperma_album	(Kentiopsis_piersoniorum	Burretiokentia_grandiflora)))	Veitchia_spiralis)	((((Pseudophoenix_vinifera	(Phoenix_dactylifera	((Calamus_caryotoides	Sabal_domingensis)	Serenoa_repens)))	Chamaedorea_seifrizii)	(((Attalea_speciosa	((Elaeis_oleifera	Elaeis_guineensis)	Bactris_major))	((Reinhardtia_gracilis	Reinhardtia_simplex)	(Reinhardtia_latisecta	Reinhardtia_paiewonskiana)))	((((Iriartea_deltoidea	Manicaria_saccifera)	((Orania_palindan	Podococcus_barteri)	Geonoma_undata))	Leopoldinia_pulchra)	(Sclerosperma_profizianum	Roystonea_regia))))	Pelagodoxa_henryana))	(Nypa_fruticans	Prestoea_acuminata)))	Kingia_australis);
((Reinhardtia_simplex	(((Reinhardtia_latisecta	Reinhardtia_paiewonskiana)	(((Roystonea_regia	(((Pelagodoxa_henryana	(((Nypa_fruticans	Prestoea_acuminata)	(Oenocarpus_bataua	Oenocarpus_minor))	(((((Heterospathe_cagayanensis	Dypsis_decaryi)	Hydriastele_microspadix)	Burretiokentia_grandiflora)	(Kentiopsis_piersoniorum	Veitchia_spiralis))	Dictyosperma_album)))	(((Pseudophoenix_vinifera	(Serenoa_repens	(Phoenix_dactylifera	Sabal_domingensis)))	Calamus_caryotoides)	Chamaedorea_seifrizii))	(((Geonoma_undata	(Iriartea_deltoidea	Manicaria_saccifera))	Leopoldinia_pulchra)	(Orania_palindan	Podococcus_barteri))))	Sclerosperma_profizianum)	(Attalea_speciosa	((Elaeis_oleifera	Elaeis_guineensis)	Bactris_major))))	Reinhardtia_gracilis))	Kingia_australis);
(((((Reinhardtia_latisecta	Reinhardtia_paiewonskiana)	((((Pelagodoxa_henryana	(((Nypa_fruticans	Prestoea_acuminata)	(Oenocarpus_bataua	Oenocarpus_minor))	(Podococcus_barteri	((((Heterospathe_cagayanensis	Hydriastele_microspadix)	((Kentiopsis_piersoniorum	Burretiokentia_grandiflora)	Veitchia_spiralis))	Dypsis_decaryi)	Dictyosperma_album))))	(((Serenoa_repens	(Phoenix_dactylifera	Sabal_domingensis))	(Calamus_caryotoides	Pseudophoenix_vinifera))	Chamaedorea_seifrizii))	((Sclerosperma_profizianum	Roystonea_regia)	(((Orania_palindan	Geonoma_undata)	(Iriartea_deltoidea	Manicaria_saccifera))	Leopoldinia_pulchra)))	(Attalea_speciosa	((Elaeis_oleifera	Elaeis_guineensis)	Bactris_major))))	Reinhardtia_simplex)	Reinhardtia_gracilis)	Kingia_australis);
(((((Reinhardtia_latisecta	Reinhardtia_paiewonskiana)	(((((((((Heterospathe_cagayanensis	Dypsis_decaryi)	(Hydriastele_microspadix	Veitchia_spiralis))	(Dictyosperma_album	(Kentiopsis_piersoniorum	Burretiokentia_grandiflora)))	(Oenocarpus_bataua	Oenocarpus_minor))	Pelagodoxa_henryana)	(Nypa_fruticans	Prestoea_acuminata))	((Pseudophoenix_vinifera	((Serenoa_repens	(Phoenix_dactylifera	Sabal_domingensis))	Calamus_caryotoides))	(Iriartea_deltoidea	Chamaedorea_seifrizii)))	((Sclerosperma_profizianum	(Leopoldinia_pulchra	Roystonea_regia))	(((Podococcus_barteri	Orania_palindan)	Geonoma_undata)	Manicaria_saccifera)))	(Attalea_speciosa	((Elaeis_oleifera	Elaeis_guineensis)	Bactris_major))))	Reinhardtia_simplex)	Reinhardtia_gracilis)	Kingia_australis);
((Podococcus_barteri	(Orania_palindan	(Geonoma_undata	(Manicaria_saccifera	((((Attalea_speciosa	((Elaeis_oleifera	Elaeis_guineensis)	Bactris_major))	((Reinhardtia_simplex	Reinhardtia_gracilis)	(Reinhardtia_latisecta	Reinhardtia_paiewonskiana)))	((((((Heterospathe_cagayanensis	(Kentiopsis_piersoniorum	(Burretiokentia_grandiflora	(Hydriastele_microspadix	Veitchia_spiralis))))	Dictyosperma_album)	Dypsis_decaryi)	((Nypa_fruticans	Prestoea_acuminata)	(Oenocarpus_bataua	Oenocarpus_minor)))	Pelagodoxa_henryana)	((Pseudophoenix_vinifera	((Serenoa_repens	(Phoenix_dactylifera	Sabal_domingensis))	Calamus_caryotoides))	(Iriartea_deltoidea	Chamaedorea_seifrizii))))	(Sclerosperma_profizianum	(Leopoldinia_pulchra	Roystonea_regia)))))))	Kingia_australis);
((Podococcus_barteri	(((Orania_palindan	(Iriartea_deltoidea	(Manicaria_saccifera	Geonoma_undata)))	Leopoldinia_pulchra)	((((Attalea_speciosa	((Elaeis_oleifera	Elaeis_guineensis)	Bactris_major))	((Reinhardtia_simplex	Reinhardtia_gracilis)	(Reinhardtia_latisecta	Reinhardtia_paiewonskiana)))	((Pelagodoxa_henryana	((Dictyosperma_album	((Burretiokentia_grandiflora	Veitchia_spiralis)	((Hydriastele_microspadix	(Heterospathe_cagayanensis	Dypsis_decaryi))	Kentiopsis_piersoniorum)))	((Nypa_fruticans	Prestoea_acuminata)	(Oenocarpus_bataua	Oenocarpus_minor))))	((Phoenix_dactylifera	(Calamus_caryotoides	((Serenoa_repens	Pseudophoenix_vinifera)	Sabal_domingensis)))	Chamaedorea_seifrizii)))	(Roystonea_regia	Sclerosperma_profizianum))))	Kingia_australis);
((Reinhardtia_paiewonskiana	(Reinhardtia_latisecta	(Reinhardtia_simplex	(Reinhardtia_gracilis	((Attalea_speciosa	(Bactris_major	(Elaeis_guineensis	Elaeis_oleifera)))	(((Roystonea_regia	Sclerosperma_profizianum)	((((Orania_palindan	Podococcus_barteri)	Geonoma_undata)	Manicaria_saccifera)	Leopoldinia_pulchra))	((Pelagodoxa_henryana	(((Nypa_fruticans	Prestoea_acuminata)	(Oenocarpus_minor	Oenocarpus_bataua))	(Dictyosperma_album	(Veitchia_spiralis	((Burretiokentia_grandiflora	Kentiopsis_piersoniorum)	((Dypsis_decaryi	Heterospathe_cagayanensis)	Hydriastele_microspadix))))))	((Iriartea_deltoidea	Chamaedorea_seifrizii)	((Calamus_caryotoides	(Serenoa_repens	(Phoenix_dactylifera	Sabal_domingensis)))	Pseudophoenix_vinifera)))))))))	Kingia_australis);
(((Burretiokentia_grandiflora	Kentiopsis_piersoniorum)	(((Dypsis_decaryi	Heterospathe_cagayanensis)	Hydriastele_microspadix)	((Dictyosperma_album	(((Nypa_fruticans	Prestoea_acuminata)	(Oenocarpus_minor	Oenocarpus_bataua))	((((Calamus_caryotoides	Roystonea_regia)	(Sclerosperma_profizianum	(((Orania_palindan	Geonoma_undata)	Manicaria_saccifera)	Leopoldinia_pulchra)))	(((Iriartea_deltoidea	Chamaedorea_seifrizii)	((Serenoa_repens	(Phoenix_dactylifera	Sabal_domingensis))	(Podococcus_barteri	Pseudophoenix_vinifera)))	(((Reinhardtia_paiewonskiana	Reinhardtia_latisecta)	(Reinhardtia_gracilis	Reinhardtia_simplex))	(Attalea_speciosa	(Bactris_major	(Elaeis_guineensis	Elaeis_oleifera))))))	Pelagodoxa_henryana)))	Veitchia_spiralis)))	Kingia_australis);
((Dictyosperma_album	(((Burretiokentia_grandiflora	Hydriastele_microspadix)	Veitchia_spiralis)	(Kentiopsis_piersoniorum	((((Nypa_fruticans	Prestoea_acuminata)	(Oenocarpus_minor	Oenocarpus_bataua))	(((Chamaedorea_seifrizii	((Serenoa_repens	(Phoenix_dactylifera	Sabal_domingensis))	(Calamus_caryotoides	Pseudophoenix_vinifera)))	((((Reinhardtia_paiewonskiana	Reinhardtia_latisecta)	(Reinhardtia_gracilis	Reinhardtia_simplex))	(Attalea_speciosa	(Bactris_major	(Elaeis_guineensis	Elaeis_oleifera))))	(((Manicaria_saccifera	(Orania_palindan	(Podococcus_barteri	(Iriartea_deltoidea	Geonoma_undata))))	Leopoldinia_pulchra)	(Roystonea_regia	Sclerosperma_profizianum))))	Pelagodoxa_henryana))	(Dypsis_decaryi	Heterospathe_cagayanensis)))))	Kingia_australis);
((Podococcus_barteri	((((Pelagodoxa_henryana	(((((Kentiopsis_piersoniorum	Burretiokentia_grandiflora)	((Dypsis_decaryi	Heterospathe_cagayanensis)	Hydriastele_microspadix))	Veitchia_spiralis)	Dictyosperma_album)	((Nypa_fruticans	Prestoea_acuminata)	(Oenocarpus_minor	Oenocarpus_bataua))))	(Chamaedorea_seifrizii	((Serenoa_repens	(Phoenix_dactylifera	(Orania_palindan	Sabal_domingensis)))	(Calamus_caryotoides	Pseudophoenix_vinifera))))	(((Reinhardtia_paiewonskiana	Reinhardtia_latisecta)	Reinhardtia_simplex)	(Attalea_speciosa	(Bactris_major	(Elaeis_guineensis	Elaeis_oleifera)))))	(((Reinhardtia_gracilis	Sclerosperma_profizianum)	Roystonea_regia)	(Leopoldinia_pulchra	(Iriartea_deltoidea	(Manicaria_saccifera	Geonoma_undata))))))	Kingia_australis);
((Nypa_fruticans	((((((Pseudophoenix_vinifera	Chamaedorea_seifrizii)	((Orania_palindan	Podococcus_barteri)	((Sabal_domingensis	Serenoa_repens)	Phoenix_dactylifera)))	((((Reinhardtia_paiewonskiana	Reinhardtia_latisecta)	(Reinhardtia_gracilis	Reinhardtia_simplex))	((Elaeis_guineensis	Elaeis_oleifera)	(Attalea_speciosa	Bactris_major)))	(((Calamus_caryotoides	Roystonea_regia)	Sclerosperma_profizianum)	(Leopoldinia_pulchra	(Geonoma_undata	(Iriartea_deltoidea	Manicaria_saccifera))))))	(Pelagodoxa_henryana	(((Heterospathe_cagayanensis	Hydriastele_microspadix)	(Veitchia_spiralis	(Dictyosperma_album	(Kentiopsis_piersoniorum	Burretiokentia_grandiflora))))	Dypsis_decaryi)))	Prestoea_acuminata)	(Oenocarpus_minor	Oenocarpus_bataua)))	Kingia_australis);
((Reinhardtia_gracilis	(Reinhardtia_simplex	((((Elaeis_guineensis	Elaeis_oleifera)	(Attalea_speciosa	Bactris_major))	((Podococcus_barteri	((Leopoldinia_pulchra	(Geonoma_undata	Manicaria_saccifera))	(Roystonea_regia	Sclerosperma_profizianum)))	(((((Nypa_fruticans	Prestoea_acuminata)	(Oenocarpus_minor	Oenocarpus_bataua))	Pelagodoxa_henryana)	((Veitchia_spiralis	((Kentiopsis_piersoniorum	Burretiokentia_grandiflora)	((Dypsis_decaryi	Heterospathe_cagayanensis)	Hydriastele_microspadix)))	Dictyosperma_album))	(((Orania_palindan	Calamus_caryotoides)	(Pseudophoenix_vinifera	((Sabal_domingensis	Phoenix_dactylifera)	Serenoa_repens)))	(Iriartea_deltoidea	Chamaedorea_seifrizii)))))	(Reinhardtia_paiewonskiana	Reinhardtia_latisecta))))	Kingia_australis);
((Chamaedorea_seifrizii	(((((((Calamus_caryotoides	Roystonea_regia)	(((Reinhardtia_paiewonskiana	Reinhardtia_latisecta)	(Reinhardtia_gracilis	Reinhardtia_simplex))	((Elaeis_guineensis	Elaeis_oleifera)	(Attalea_speciosa	Bactris_major))))	(Leopoldinia_pulchra	(Geonoma_undata	Manicaria_saccifera)))	Sclerosperma_profizianum)	(Pelagodoxa_henryana	(((Nypa_fruticans	Prestoea_acuminata)	(Oenocarpus_minor	Oenocarpus_bataua))	((Hydriastele_microspadix	((Dypsis_decaryi	Heterospathe_cagayanensis)	(Veitchia_spiralis	Kentiopsis_piersoniorum)))	(Burretiokentia_grandiflora	((Orania_palindan	Podococcus_barteri)	Dictyosperma_album))))))	(Pseudophoenix_vinifera	((Sabal_domingensis	Phoenix_dactylifera)	Serenoa_repens)))	Iriartea_deltoidea))	Kingia_australis);
((Reinhardtia_gracilis	(Reinhardtia_simplex	(((Attalea_speciosa	(Bactris_major	(Elaeis_guineensis	Elaeis_oleifera)))	((((Orania_palindan	((Geonoma_undata	Manicaria_saccifera)	Leopoldinia_pulchra))	Podococcus_barteri)	(Sclerosperma_profizianum	Roystonea_regia))	(((Pelagodoxa_henryana	((Nypa_fruticans	Prestoea_acuminata)	(Oenocarpus_minor	Oenocarpus_bataua)))	(Dictyosperma_album	((Heterospathe_cagayanensis	((Burretiokentia_grandiflora	Kentiopsis_piersoniorum)	(Veitchia_spiralis	Hydriastele_microspadix)))	Dypsis_decaryi)))	((Phoenix_dactylifera	((Sabal_domingensis	Calamus_caryotoides)	Serenoa_repens))	((Iriartea_deltoidea	Chamaedorea_seifrizii)	Pseudophoenix_vinifera)))))	(Reinhardtia_paiewonskiana	Reinhardtia_latisecta))))	Kingia_australis);
((((((Attalea_speciosa	(Bactris_major	(Elaeis_guineensis	Elaeis_oleifera)))	((((Roystonea_regia	Sclerosperma_profizianum)	(((Geonoma_undata	Manicaria_saccifera)	Leopoldinia_pulchra)	Podococcus_barteri))	((Pelagodoxa_henryana	(((Nypa_fruticans	Prestoea_acuminata)	(Oenocarpus_minor	Oenocarpus_bataua))	(Dictyosperma_album	((Heterospathe_cagayanensis	(Kentiopsis_piersoniorum	((Burretiokentia_grandiflora	Veitchia_spiralis)	Hydriastele_microspadix)))	(Orania_palindan	Dypsis_decaryi)))))	(Iriartea_deltoidea	Chamaedorea_seifrizii)))	((Pseudophoenix_vinifera	(Serenoa_repens	(Phoenix_dactylifera	Sabal_domingensis)))	Calamus_caryotoides)))	(Reinhardtia_paiewonskiana	Reinhardtia_latisecta))	Reinhardtia_gracilis)	Reinhardtia_simplex)	Kingia_australis);
((((((Attalea_speciosa	(Bactris_major	(Elaeis_guineensis	Elaeis_oleifera)))	(((Leopoldinia_pulchra	(Calamus_caryotoides	Roystonea_regia))	(Sclerosperma_profizianum	((Podococcus_barteri	Geonoma_undata)	Manicaria_saccifera)))	((Pelagodoxa_henryana	(((Nypa_fruticans	Prestoea_acuminata)	(Oenocarpus_minor	Oenocarpus_bataua))	(Dictyosperma_album	((((Kentiopsis_piersoniorum	Burretiokentia_grandiflora)	Hydriastele_microspadix)	(Heterospathe_cagayanensis	(Dypsis_decaryi	Orania_palindan)))	Veitchia_spiralis))))	((Iriartea_deltoidea	Chamaedorea_seifrizii)	(Pseudophoenix_vinifera	(Serenoa_repens	(Phoenix_dactylifera	Sabal_domingensis)))))))	(Reinhardtia_paiewonskiana	Reinhardtia_latisecta))	Reinhardtia_gracilis)	Reinhardtia_simplex)	Kingia_australis);
((Reinhardtia_gracilis	(((((((Podococcus_barteri	((Manicaria_saccifera	Geonoma_undata)	Leopoldinia_pulchra))	(Calamus_caryotoides	Roystonea_regia))	Sclerosperma_profizianum)	(((((Nypa_fruticans	Prestoea_acuminata)	(Oenocarpus_bataua	Oenocarpus_minor))	((Dictyosperma_album	((Hydriastele_microspadix	Veitchia_spiralis)	((Heterospathe_cagayanensis	Dypsis_decaryi)	Kentiopsis_piersoniorum)))	Burretiokentia_grandiflora))	Pelagodoxa_henryana)	((Iriartea_deltoidea	Chamaedorea_seifrizii)	(Pseudophoenix_vinifera	(Serenoa_repens	((Orania_palindan	Sabal_domingensis)	Phoenix_dactylifera))))))	(Attalea_speciosa	(Bactris_major	(Elaeis_oleifera	Elaeis_guineensis))))	(Reinhardtia_paiewonskiana	Reinhardtia_latisecta))	Reinhardtia_simplex))	Kingia_australis);
((Reinhardtia_gracilis	((((((Sclerosperma_profizianum	(Leopoldinia_pulchra	Roystonea_regia))	(Manicaria_saccifera	Geonoma_undata))	(((((((Hydriastele_microspadix	Veitchia_spiralis)	((Kentiopsis_piersoniorum	Burretiokentia_grandiflora)	Dictyosperma_album))	(Heterospathe_cagayanensis	Orania_palindan))	Dypsis_decaryi)	((Nypa_fruticans	Prestoea_acuminata)	(Oenocarpus_bataua	Oenocarpus_minor)))	Pelagodoxa_henryana)	((Pseudophoenix_vinifera	(Calamus_caryotoides	(Serenoa_repens	(Sabal_domingensis	Phoenix_dactylifera))))	((Iriartea_deltoidea	Chamaedorea_seifrizii)	Podococcus_barteri))))	(Attalea_speciosa	(Bactris_major	(Elaeis_oleifera	Elaeis_guineensis))))	(Reinhardtia_paiewonskiana	Reinhardtia_latisecta))	Reinhardtia_simplex))	Kingia_australis);
((Reinhardtia_gracilis	(((((((Pseudophoenix_vinifera	(Calamus_caryotoides	(Serenoa_repens	(Sabal_domingensis	Phoenix_dactylifera))))	(Iriartea_deltoidea	Chamaedorea_seifrizii))	((((Nypa_fruticans	Prestoea_acuminata)	(Oenocarpus_bataua	Oenocarpus_minor))	(((Dypsis_decaryi	Heterospathe_cagayanensis)	Hydriastele_microspadix)	(Veitchia_spiralis	(Dictyosperma_album	(Kentiopsis_piersoniorum	Burretiokentia_grandiflora)))))	Pelagodoxa_henryana))	((Sclerosperma_profizianum	Roystonea_regia)	(Leopoldinia_pulchra	((Orania_palindan	Podococcus_barteri)	(Manicaria_saccifera	Geonoma_undata)))))	(Attalea_speciosa	(Bactris_major	(Elaeis_oleifera	Elaeis_guineensis))))	(Reinhardtia_paiewonskiana	Reinhardtia_latisecta))	Reinhardtia_simplex))	Kingia_australis);
(((((((Pseudophoenix_vinifera	(Phoenix_dactylifera	(Serenoa_repens	Sabal_domingensis)))	Chamaedorea_seifrizii)	(((Prestoea_acuminata	(Oenocarpus_bataua	Oenocarpus_minor))	(((Dypsis_decaryi	Heterospathe_cagayanensis)	Hydriastele_microspadix)	(Veitchia_spiralis	(Dictyosperma_album	(Kentiopsis_piersoniorum	Burretiokentia_grandiflora)))))	Pelagodoxa_henryana))	((Sclerosperma_profizianum	(Calamus_caryotoides	(Nypa_fruticans	Roystonea_regia)))	((((Orania_palindan	Geonoma_undata)	Podococcus_barteri)	(Iriartea_deltoidea	Manicaria_saccifera))	Leopoldinia_pulchra)))	(Attalea_speciosa	(Bactris_major	(Elaeis_oleifera	Elaeis_guineensis))))	((Reinhardtia_paiewonskiana	Reinhardtia_latisecta)	(Reinhardtia_simplex	Reinhardtia_gracilis)))	Kingia_australis);
((Reinhardtia_gracilis	(((((Sclerosperma_profizianum	((((Pseudophoenix_vinifera	(Phoenix_dactylifera	(Serenoa_repens	(Calamus_caryotoides	Sabal_domingensis))))	Chamaedorea_seifrizii)	((((Nypa_fruticans	Prestoea_acuminata)	(Oenocarpus_bataua	Oenocarpus_minor))	(((Dypsis_decaryi	Heterospathe_cagayanensis)	(Hydriastele_microspadix	(Dictyosperma_album	(Kentiopsis_piersoniorum	Burretiokentia_grandiflora))))	Veitchia_spiralis))	Pelagodoxa_henryana))	((((Orania_palindan	Geonoma_undata)	Podococcus_barteri)	(Iriartea_deltoidea	Manicaria_saccifera))	Leopoldinia_pulchra)))	Roystonea_regia)	(Attalea_speciosa	(Bactris_major	(Elaeis_oleifera	Elaeis_guineensis))))	(Reinhardtia_paiewonskiana	Reinhardtia_latisecta))	Reinhardtia_simplex))	Kingia_australis);
((Reinhardtia_gracilis	(((((((Pseudophoenix_vinifera	(((Calamus_caryotoides	Sabal_domingensis)	Phoenix_dactylifera)	Serenoa_repens))	Chamaedorea_seifrizii)	(((Prestoea_acuminata	((Nypa_fruticans	Oenocarpus_bataua)	Oenocarpus_minor))	(((Veitchia_spiralis	(Burretiokentia_grandiflora	Kentiopsis_piersoniorum))	(Heterospathe_cagayanensis	Hydriastele_microspadix))	Dictyosperma_album))	((Orania_palindan	Dypsis_decaryi)	Pelagodoxa_henryana)))	((((Manicaria_saccifera	Geonoma_undata)	Iriartea_deltoidea)	Leopoldinia_pulchra)	((Podococcus_barteri	Roystonea_regia)	Sclerosperma_profizianum)))	(Attalea_speciosa	(Bactris_major	(Elaeis_oleifera	Elaeis_guineensis))))	(Reinhardtia_paiewonskiana	Reinhardtia_latisecta))	Reinhardtia_simplex))	Kingia_australis);
((Podococcus_barteri	((((Manicaria_saccifera	Geonoma_undata)	Leopoldinia_pulchra)	(Roystonea_regia	Sclerosperma_profizianum))	(((Attalea_speciosa	(Bactris_major	(Elaeis_oleifera	Elaeis_guineensis)))	((Reinhardtia_paiewonskiana	Reinhardtia_latisecta)	(Reinhardtia_simplex	Reinhardtia_gracilis)))	(((Pseudophoenix_vinifera	(((Sabal_domingensis	Phoenix_dactylifera)	Serenoa_repens)	Calamus_caryotoides))	Chamaedorea_seifrizii)	((Pelagodoxa_henryana	Iriartea_deltoidea)	(((Nypa_fruticans	Prestoea_acuminata)	(Oenocarpus_bataua	Oenocarpus_minor))	((Dypsis_decaryi	Orania_palindan)	(((Hydriastele_microspadix	Veitchia_spiralis)	(Dictyosperma_album	(Burretiokentia_grandiflora	Kentiopsis_piersoniorum)))	Heterospathe_cagayanensis))))))))	Kingia_australis);
((Reinhardtia_gracilis	(((((((Pseudophoenix_vinifera	(Phoenix_dactylifera	(Serenoa_repens	Sabal_domingensis)))	((Orania_palindan	Podococcus_barteri)	(Iriartea_deltoidea	Chamaedorea_seifrizii)))	((Pelagodoxa_henryana	((Dictyosperma_album	(((Hydriastele_microspadix	Heterospathe_cagayanensis)	(Veitchia_spiralis	(Burretiokentia_grandiflora	Kentiopsis_piersoniorum)))	Dypsis_decaryi))	(Oenocarpus_bataua	Oenocarpus_minor)))	(Nypa_fruticans	Prestoea_acuminata)))	((Manicaria_saccifera	Geonoma_undata)	((Leopoldinia_pulchra	(Calamus_caryotoides	Roystonea_regia))	Sclerosperma_profizianum)))	(Attalea_speciosa	(Bactris_major	(Elaeis_oleifera	Elaeis_guineensis))))	(Reinhardtia_paiewonskiana	Reinhardtia_latisecta))	Reinhardtia_simplex))	Kingia_australis);
((Reinhardtia_gracilis	(((((((Phoenix_dactylifera	(Serenoa_repens	(Calamus_caryotoides	Sabal_domingensis)))	((Podococcus_barteri	(Iriartea_deltoidea	Chamaedorea_seifrizii))	Pseudophoenix_vinifera))	(((Pelagodoxa_henryana	((Dictyosperma_album	(((Burretiokentia_grandiflora	Kentiopsis_piersoniorum)	Heterospathe_cagayanensis)	(Veitchia_spiralis	Hydriastele_microspadix)))	((Nypa_fruticans	Oenocarpus_bataua)	Oenocarpus_minor)))	Dypsis_decaryi)	Prestoea_acuminata))	(Sclerosperma_profizianum	((Leopoldinia_pulchra	((Orania_palindan	Manicaria_saccifera)	Geonoma_undata))	Roystonea_regia)))	(Attalea_speciosa	(Bactris_major	(Elaeis_oleifera	Elaeis_guineensis))))	(Reinhardtia_paiewonskiana	Reinhardtia_latisecta))	Reinhardtia_simplex))	Kingia_australis);
((Reinhardtia_gracilis	(((((((Calamus_caryotoides	(Pseudophoenix_vinifera	((Serenoa_repens	Sabal_domingensis)	Phoenix_dactylifera)))	(Iriartea_deltoidea	Chamaedorea_seifrizii))	((((Oenocarpus_bataua	Oenocarpus_minor)	(Nypa_fruticans	Prestoea_acuminata))	(Orania_palindan	((Dictyosperma_album	(Dypsis_decaryi	(Kentiopsis_piersoniorum	((Veitchia_spiralis	Hydriastele_microspadix)	Heterospathe_cagayanensis))))	Burretiokentia_grandiflora)))	Pelagodoxa_henryana))	((Sclerosperma_profizianum	Roystonea_regia)	((Leopoldinia_pulchra	(Manicaria_saccifera	Geonoma_undata))	Podococcus_barteri)))	(Attalea_speciosa	(Bactris_major	(Elaeis_oleifera	Elaeis_guineensis))))	(Reinhardtia_paiewonskiana	Reinhardtia_latisecta))	Reinhardtia_simplex))	Kingia_australis);
((Manicaria_saccifera	(((((((Attalea_speciosa	(Bactris_major	(Elaeis_oleifera	Elaeis_guineensis)))	((Reinhardtia_gracilis	Reinhardtia_simplex)	(Reinhardtia_latisecta	Reinhardtia_paiewonskiana)))	(((((Nypa_fruticans	Prestoea_acuminata)	(Oenocarpus_minor	Oenocarpus_bataua))	((Veitchia_spiralis	(((Heterospathe_cagayanensis	Dypsis_decaryi)	Hydriastele_microspadix)	(Burretiokentia_grandiflora	Kentiopsis_piersoniorum)))	Dictyosperma_album))	Pelagodoxa_henryana)	((Phoenix_dactylifera	(Pseudophoenix_vinifera	((Calamus_caryotoides	Sabal_domingensis)	Serenoa_repens)))	(Chamaedorea_seifrizii	Iriartea_deltoidea))))	(Sclerosperma_profizianum	Roystonea_regia))	(Orania_palindan	Podococcus_barteri))	Leopoldinia_pulchra)	Geonoma_undata))	Kingia_australis);
((Dictyosperma_album	((Burretiokentia_grandiflora	Kentiopsis_piersoniorum)	(((Pelagodoxa_henryana	((Roystonea_regia	((Nypa_fruticans	Prestoea_acuminata)	(Oenocarpus_minor	Oenocarpus_bataua)))	(((((Serenoa_repens	Phoenix_dactylifera)	Pseudophoenix_vinifera)	(Chamaedorea_seifrizii	Iriartea_deltoidea))	(Calamus_caryotoides	Sabal_domingensis))	(((Orania_palindan	Podococcus_barteri)	((Leopoldinia_pulchra	(Geonoma_undata	Manicaria_saccifera))	Sclerosperma_profizianum))	((Attalea_speciosa	(Bactris_major	(Elaeis_oleifera	Elaeis_guineensis)))	((Reinhardtia_gracilis	Reinhardtia_simplex)	(Reinhardtia_latisecta	Reinhardtia_paiewonskiana)))))))	Veitchia_spiralis)	((Heterospathe_cagayanensis	Dypsis_decaryi)	Hydriastele_microspadix))))	Kingia_australis);
((Manicaria_saccifera	(((Sclerosperma_profizianum	(Roystonea_regia	(((Attalea_speciosa	(Bactris_major	(Elaeis_oleifera	Elaeis_guineensis)))	((Reinhardtia_gracilis	Reinhardtia_simplex)	(Reinhardtia_latisecta	Reinhardtia_paiewonskiana)))	(((Calamus_caryotoides	((Serenoa_repens	(Phoenix_dactylifera	Sabal_domingensis))	Pseudophoenix_vinifera))	(Chamaedorea_seifrizii	Iriartea_deltoidea))	(((Veitchia_spiralis	((Kentiopsis_piersoniorum	(Heterospathe_cagayanensis	Dypsis_decaryi))	(Burretiokentia_grandiflora	Hydriastele_microspadix)))	Dictyosperma_album)	(((Nypa_fruticans	Prestoea_acuminata)	(Oenocarpus_minor	Oenocarpus_bataua))	((Orania_palindan	Podococcus_barteri)	Pelagodoxa_henryana)))))))	Leopoldinia_pulchra)	Geonoma_undata))	Kingia_australis);
((Reinhardtia_gracilis	(Reinhardtia_simplex	((Reinhardtia_latisecta	Reinhardtia_paiewonskiana)	((((((Phoenix_dactylifera	(Sabal_domingensis	((Pseudophoenix_vinifera	Serenoa_repens)	Calamus_caryotoides)))	Chamaedorea_seifrizii)	((((Hydriastele_microspadix	(Heterospathe_cagayanensis	Dypsis_decaryi))	(Veitchia_spiralis	(Dictyosperma_album	(Kentiopsis_piersoniorum	Burretiokentia_grandiflora))))	((Nypa_fruticans	Prestoea_acuminata)	(Oenocarpus_minor	Oenocarpus_bataua)))	Pelagodoxa_henryana))	(Roystonea_regia	Sclerosperma_profizianum))	((Orania_palindan	Podococcus_barteri)	(Leopoldinia_pulchra	(Iriartea_deltoidea	(Geonoma_undata	Manicaria_saccifera)))))	(Attalea_speciosa	(Bactris_major	(Elaeis_oleifera	Elaeis_guineensis)))))))	Kingia_australis);
((Reinhardtia_gracilis	(Reinhardtia_simplex	(((Orania_palindan	Reinhardtia_latisecta)	Reinhardtia_paiewonskiana)	(((((Podococcus_barteri	((Sclerosperma_profizianum	Pseudophoenix_vinifera)	(Calamus_caryotoides	(Phoenix_dactylifera	(Sabal_domingensis	Serenoa_repens)))))	(Iriartea_deltoidea	Chamaedorea_seifrizii))	((((Dictyosperma_album	(Kentiopsis_piersoniorum	Burretiokentia_grandiflora))	((Hydriastele_microspadix	(Heterospathe_cagayanensis	Dypsis_decaryi))	Veitchia_spiralis))	((Nypa_fruticans	Prestoea_acuminata)	(Oenocarpus_minor	Oenocarpus_bataua)))	Pelagodoxa_henryana))	((Leopoldinia_pulchra	(Geonoma_undata	Manicaria_saccifera))	Roystonea_regia))	(Attalea_speciosa	(Bactris_major	(Elaeis_oleifera	Elaeis_guineensis)))))))	Kingia_australis);
((Podococcus_barteri	((((Sclerosperma_profizianum	(Leopoldinia_pulchra	(Geonoma_undata	Manicaria_saccifera)))	((Calamus_caryotoides	Roystonea_regia)	((Attalea_speciosa	(Bactris_major	(Elaeis_oleifera	Elaeis_guineensis)))	((Reinhardtia_gracilis	Reinhardtia_simplex)	(Reinhardtia_latisecta	Reinhardtia_paiewonskiana)))))	(((((Phoenix_dactylifera	Serenoa_repens)	Pseudophoenix_vinifera)	Sabal_domingensis)	(Iriartea_deltoidea	Chamaedorea_seifrizii))	(((((Hydriastele_microspadix	Veitchia_spiralis)	((Kentiopsis_piersoniorum	Burretiokentia_grandiflora)	Dictyosperma_album))	(Heterospathe_cagayanensis	Dypsis_decaryi))	((Nypa_fruticans	Prestoea_acuminata)	(Oenocarpus_minor	Oenocarpus_bataua)))	Pelagodoxa_henryana)))	Orania_palindan))	Kingia_australis);
((Dictyosperma_album	((((Hydriastele_microspadix	Heterospathe_cagayanensis)	(Veitchia_spiralis	(Kentiopsis_piersoniorum	Burretiokentia_grandiflora)))	Dypsis_decaryi)	(Pelagodoxa_henryana	(((Nypa_fruticans	Prestoea_acuminata)	(Oenocarpus_minor	Oenocarpus_bataua))	((((Attalea_speciosa	(Bactris_major	(Elaeis_oleifera	Elaeis_guineensis)))	((Reinhardtia_gracilis	Reinhardtia_simplex)	(Reinhardtia_latisecta	Reinhardtia_paiewonskiana)))	((Orania_palindan	Podococcus_barteri)	((Leopoldinia_pulchra	(Geonoma_undata	Manicaria_saccifera))	(Sclerosperma_profizianum	Roystonea_regia))))	((Iriartea_deltoidea	Chamaedorea_seifrizii)	((Calamus_caryotoides	(Serenoa_repens	(Sabal_domingensis	Phoenix_dactylifera)))	Pseudophoenix_vinifera)))))))	Kingia_australis);
((Dictyosperma_album	(((Veitchia_spiralis	((Kentiopsis_piersoniorum	Burretiokentia_grandiflora)	(Hydriastele_microspadix	Heterospathe_cagayanensis)))	Dypsis_decaryi)	(Pelagodoxa_henryana	(((Nypa_fruticans	Prestoea_acuminata)	(Oenocarpus_minor	Oenocarpus_bataua))	((((Leopoldinia_pulchra	((Geonoma_undata	Manicaria_saccifera)	Iriartea_deltoidea))	(Orania_palindan	Podococcus_barteri))	((Roystonea_regia	((Attalea_speciosa	(Bactris_major	(Elaeis_oleifera	Elaeis_guineensis)))	((Reinhardtia_gracilis	Reinhardtia_simplex)	(Reinhardtia_latisecta	Reinhardtia_paiewonskiana))))	Sclerosperma_profizianum))	(Chamaedorea_seifrizii	(((Serenoa_repens	(Calamus_caryotoides	Sabal_domingensis))	Pseudophoenix_vinifera)	Phoenix_dactylifera)))))))	Kingia_australis);
(((((((((Attalea_speciosa	(Bactris_major	(Elaeis_oleifera	Elaeis_guineensis)))	((Reinhardtia_gracilis	Reinhardtia_simplex)	(Reinhardtia_latisecta	Reinhardtia_paiewonskiana)))	(Sclerosperma_profizianum	((Podococcus_barteri	(Leopoldinia_pulchra	(Geonoma_undata	Manicaria_saccifera)))	(Calamus_caryotoides	(Nypa_fruticans	Roystonea_regia)))))	((Iriartea_deltoidea	Chamaedorea_seifrizii)	(((Serenoa_repens	Sabal_domingensis)	Phoenix_dactylifera)	Pseudophoenix_vinifera)))	((((Orania_palindan	Heterospathe_cagayanensis)	Dypsis_decaryi)	((Dictyosperma_album	(Kentiopsis_piersoniorum	Burretiokentia_grandiflora))	(Veitchia_spiralis	Hydriastele_microspadix)))	Pelagodoxa_henryana))	Prestoea_acuminata)	Oenocarpus_minor)	Oenocarpus_bataua)	Kingia_australis);
((Iriartea_deltoidea	(Manicaria_saccifera	(((((Chamaedorea_seifrizii	(((Serenoa_repens	Sabal_domingensis)	Phoenix_dactylifera)	Pseudophoenix_vinifera))	(Pelagodoxa_henryana	(((Nypa_fruticans	Prestoea_acuminata)	(Oenocarpus_minor	Oenocarpus_bataua))	(((Hydriastele_microspadix	(Veitchia_spiralis	(Orania_palindan	Dypsis_decaryi)))	(Dictyosperma_album	(Kentiopsis_piersoniorum	Burretiokentia_grandiflora)))	Heterospathe_cagayanensis))))	(Leopoldinia_pulchra	(Calamus_caryotoides	((Attalea_speciosa	(Bactris_major	(Elaeis_oleifera	Elaeis_guineensis)))	((Reinhardtia_gracilis	Reinhardtia_simplex)	(Reinhardtia_latisecta	Reinhardtia_paiewonskiana))))))	(Sclerosperma_profizianum	Roystonea_regia))	(Podococcus_barteri	Geonoma_undata))))	Kingia_australis);
((Reinhardtia_gracilis	(((Reinhardtia_latisecta	Reinhardtia_paiewonskiana)	(((((Calamus_caryotoides	Roystonea_regia)	(Leopoldinia_pulchra	(Geonoma_undata	Manicaria_saccifera)))	(Sclerosperma_profizianum	Podococcus_barteri))	(((Pelagodoxa_henryana	((Oenocarpus_minor	Oenocarpus_bataua)	(Nypa_fruticans	Prestoea_acuminata)))	((Orania_palindan	Dypsis_decaryi)	(Dictyosperma_album	(((Heterospathe_cagayanensis	(Kentiopsis_piersoniorum	Burretiokentia_grandiflora))	Veitchia_spiralis)	Hydriastele_microspadix))))	((Chamaedorea_seifrizii	Iriartea_deltoidea)	((Serenoa_repens	(Sabal_domingensis	Phoenix_dactylifera))	Pseudophoenix_vinifera))))	(Attalea_speciosa	(Bactris_major	(Elaeis_oleifera	Elaeis_guineensis)))))	Reinhardtia_simplex))	Kingia_australis);
((Dictyosperma_album	(((Orania_palindan	Dypsis_decaryi)	(((Heterospathe_cagayanensis	(Kentiopsis_piersoniorum	Burretiokentia_grandiflora))	Veitchia_spiralis)	Hydriastele_microspadix))	(((((Leopoldinia_pulchra	(Geonoma_undata	Manicaria_saccifera))	Sclerosperma_profizianum)	((Podococcus_barteri	((Chamaedorea_seifrizii	Iriartea_deltoidea)	((Serenoa_repens	(Sabal_domingensis	Phoenix_dactylifera))	(Pseudophoenix_vinifera	Calamus_caryotoides))))	((Attalea_speciosa	(Bactris_major	(Elaeis_oleifera	Elaeis_guineensis)))	((Reinhardtia_simplex	Reinhardtia_gracilis)	(Reinhardtia_latisecta	Reinhardtia_paiewonskiana)))))	Roystonea_regia)	(Pelagodoxa_henryana	((Oenocarpus_minor	Oenocarpus_bataua)	(Nypa_fruticans	Prestoea_acuminata))))))	Kingia_australis);
((Reinhardtia_simplex	(Reinhardtia_gracilis	((Reinhardtia_latisecta	Reinhardtia_paiewonskiana)	((Leopoldinia_pulchra	((Roystonea_regia	(Sclerosperma_profizianum	(Manicaria_saccifera	Geonoma_undata)))	((Pelagodoxa_henryana	(((Oenocarpus_minor	Oenocarpus_bataua)	(Nypa_fruticans	Prestoea_acuminata))	(Dictyosperma_album	((((Orania_palindan	Dypsis_decaryi)	Heterospathe_cagayanensis)	(Kentiopsis_piersoniorum	Burretiokentia_grandiflora))	(Veitchia_spiralis	Hydriastele_microspadix)))))	((Chamaedorea_seifrizii	Iriartea_deltoidea)	((Calamus_caryotoides	((Serenoa_repens	(Sabal_domingensis	Phoenix_dactylifera))	Pseudophoenix_vinifera))	Podococcus_barteri)))))	(Attalea_speciosa	(Bactris_major	(Elaeis_oleifera	Elaeis_guineensis)))))))	Kingia_australis);
(((((Reinhardtia_latisecta	Reinhardtia_paiewonskiana)	((((Calamus_caryotoides	Roystonea_regia)	(Sclerosperma_profizianum	(Leopoldinia_pulchra	(Manicaria_saccifera	(Podococcus_barteri	Geonoma_undata)))))	(((Pelagodoxa_henryana	((Oenocarpus_minor	Oenocarpus_bataua)	(((Heterospathe_cagayanensis	((Kentiopsis_piersoniorum	Burretiokentia_grandiflora)	(Veitchia_spiralis	Hydriastele_microspadix)))	Dictyosperma_album)	(Orania_palindan	Dypsis_decaryi))))	(Nypa_fruticans	Prestoea_acuminata))	((Pseudophoenix_vinifera	(Chamaedorea_seifrizii	Iriartea_deltoidea))	(Serenoa_repens	(Sabal_domingensis	Phoenix_dactylifera)))))	((Elaeis_oleifera	Elaeis_guineensis)	(Attalea_speciosa	Bactris_major))))	Reinhardtia_simplex)	Reinhardtia_gracilis)	Kingia_australis);
(((((Reinhardtia_latisecta	Reinhardtia_paiewonskiana)	((((Pelagodoxa_henryana	(((Nypa_fruticans	Prestoea_acuminata)	(Oenocarpus_minor	Oenocarpus_bataua))	(Podococcus_barteri	(((Burretiokentia_grandiflora	Kentiopsis_piersoniorum)	Dictyosperma_album)	((Hydriastele_microspadix	Veitchia_spiralis)	(Heterospathe_cagayanensis	Dypsis_decaryi))))))	((Leopoldinia_pulchra	Roystonea_regia)	(Sclerosperma_profizianum	((Iriartea_deltoidea	Manicaria_saccifera)	Geonoma_undata))))	((Pseudophoenix_vinifera	(((Calamus_caryotoides	Sabal_domingensis)	(Orania_palindan	Phoenix_dactylifera))	Serenoa_repens))	Chamaedorea_seifrizii))	(Attalea_speciosa	(Bactris_major	(Elaeis_oleifera	Elaeis_guineensis)))))	Reinhardtia_simplex)	Reinhardtia_gracilis)	Kingia_australis);
(((((Reinhardtia_latisecta	Reinhardtia_paiewonskiana)	(((((Pseudophoenix_vinifera	((Serenoa_repens	Sabal_domingensis)	Phoenix_dactylifera))	Chamaedorea_seifrizii)	((((Veitchia_spiralis	((Burretiokentia_grandiflora	Kentiopsis_piersoniorum)	Dictyosperma_album))	(Hydriastele_microspadix	(Heterospathe_cagayanensis	Dypsis_decaryi)))	((Nypa_fruticans	Prestoea_acuminata)	(Oenocarpus_minor	Oenocarpus_bataua)))	Pelagodoxa_henryana))	((Calamus_caryotoides	Roystonea_regia)	(Sclerosperma_profizianum	((Orania_palindan	Podococcus_barteri)	(Leopoldinia_pulchra	((Iriartea_deltoidea	Manicaria_saccifera)	Geonoma_undata))))))	(Attalea_speciosa	(Bactris_major	(Elaeis_oleifera	Elaeis_guineensis)))))	Reinhardtia_simplex)	Reinhardtia_gracilis)	Kingia_australis);
((Iriartea_deltoidea	(Chamaedorea_seifrizii	(((((((((Burretiokentia_grandiflora	Veitchia_spiralis)	Kentiopsis_piersoniorum)	(Hydriastele_microspadix	Heterospathe_cagayanensis))	Dictyosperma_album)	Dypsis_decaryi)	Pelagodoxa_henryana)	((Nypa_fruticans	Prestoea_acuminata)	(Oenocarpus_minor	Oenocarpus_bataua)))	((Leopoldinia_pulchra	((Orania_palindan	Podococcus_barteri)	(Manicaria_saccifera	Geonoma_undata)))	(((Attalea_speciosa	(Bactris_major	(Elaeis_oleifera	Elaeis_guineensis)))	((Reinhardtia_simplex	Reinhardtia_gracilis)	(Reinhardtia_latisecta	Reinhardtia_paiewonskiana)))	Roystonea_regia)))	(Sclerosperma_profizianum	(Calamus_caryotoides	(Pseudophoenix_vinifera	((Serenoa_repens	Sabal_domingensis)	Phoenix_dactylifera)))))))	Kingia_australis);
((Reinhardtia_gracilis	(((Reinhardtia_latisecta	Reinhardtia_paiewonskiana)	((((Orania_palindan	Podococcus_barteri)	((((Iriartea_deltoidea	Calamus_caryotoides)	Roystonea_regia)	Sclerosperma_profizianum)	((Manicaria_saccifera	Geonoma_undata)	Leopoldinia_pulchra)))	((Chamaedorea_seifrizii	(Pseudophoenix_vinifera	(Serenoa_repens	(Sabal_domingensis	Phoenix_dactylifera))))	(((Nypa_fruticans	Prestoea_acuminata)	(Oenocarpus_minor	Oenocarpus_bataua))	(Pelagodoxa_henryana	((Heterospathe_cagayanensis	((Veitchia_spiralis	Hydriastele_microspadix)	(Dictyosperma_album	(Burretiokentia_grandiflora	Kentiopsis_piersoniorum))))	Dypsis_decaryi)))))	(Attalea_speciosa	(Bactris_major	(Elaeis_oleifera	Elaeis_guineensis)))))	Reinhardtia_simplex))	Kingia_australis);
((Dictyosperma_album	((Burretiokentia_grandiflora	Kentiopsis_piersoniorum)	((((Orania_palindan	Dypsis_decaryi)	((((((Roystonea_regia	(Calamus_caryotoides	Sclerosperma_profizianum))	(((Geonoma_undata	Podococcus_barteri)	(Iriartea_deltoidea	Manicaria_saccifera))	Leopoldinia_pulchra))	Chamaedorea_seifrizii)	((Pseudophoenix_vinifera	(Phoenix_dactylifera	(Serenoa_repens	Sabal_domingensis)))	(((Elaeis_oleifera	Elaeis_guineensis)	(Attalea_speciosa	Bactris_major))	((Reinhardtia_simplex	Reinhardtia_gracilis)	(Reinhardtia_latisecta	Reinhardtia_paiewonskiana)))))	Pelagodoxa_henryana)	((Nypa_fruticans	Prestoea_acuminata)	(Oenocarpus_minor	Oenocarpus_bataua))))	Heterospathe_cagayanensis)	(Veitchia_spiralis	Hydriastele_microspadix))))	Kingia_australis);
((Reinhardtia_simplex	(Reinhardtia_gracilis	((Reinhardtia_latisecta	Reinhardtia_paiewonskiana)	(((((Calamus_caryotoides	(((Geonoma_undata	(Iriartea_deltoidea	Podococcus_barteri))	Manicaria_saccifera)	Leopoldinia_pulchra))	(Roystonea_regia	Sclerosperma_profizianum))	((Pelagodoxa_henryana	((((Hydriastele_microspadix	Heterospathe_cagayanensis)	(Veitchia_spiralis	(Dictyosperma_album	(Burretiokentia_grandiflora	Kentiopsis_piersoniorum))))	Dypsis_decaryi)	((Nypa_fruticans	Prestoea_acuminata)	(Oenocarpus_minor	Oenocarpus_bataua))))	(Chamaedorea_seifrizii	(Pseudophoenix_vinifera	(Serenoa_repens	(Sabal_domingensis	Phoenix_dactylifera))))))	(Attalea_speciosa	(Bactris_major	(Elaeis_oleifera	Elaeis_guineensis))))	Orania_palindan))))	Kingia_australis);
((Nypa_fruticans	(Oenocarpus_minor	((((((Chamaedorea_seifrizii	((Phoenix_dactylifera	(Calamus_caryotoides	(Sabal_domingensis	Serenoa_repens)))	Pseudophoenix_vinifera))	(((Leopoldinia_pulchra	((Iriartea_deltoidea	Manicaria_saccifera)	Geonoma_undata))	(Sclerosperma_profizianum	Roystonea_regia))	((Attalea_speciosa	((Elaeis_guineensis	Elaeis_oleifera)	Bactris_major))	((Reinhardtia_gracilis	Reinhardtia_simplex)	(Reinhardtia_paiewonskiana	Reinhardtia_latisecta)))))	Pelagodoxa_henryana)	(((Orania_palindan	Podococcus_barteri)	Dypsis_decaryi)	((Heterospathe_cagayanensis	(Hydriastele_microspadix	Veitchia_spiralis))	(Dictyosperma_album	(Kentiopsis_piersoniorum	Burretiokentia_grandiflora)))))	Prestoea_acuminata)	Oenocarpus_bataua)))	Kingia_australis);
((Reinhardtia_gracilis	(Reinhardtia_simplex	((Reinhardtia_paiewonskiana	Reinhardtia_latisecta)	((((Pelagodoxa_henryana	(((Nypa_fruticans	Prestoea_acuminata)	(Oenocarpus_bataua	Oenocarpus_minor))	(((Kentiopsis_piersoniorum	Burretiokentia_grandiflora)	Dictyosperma_album)	((((Orania_palindan	Dypsis_decaryi)	Heterospathe_cagayanensis)	Hydriastele_microspadix)	Veitchia_spiralis))))	(Podococcus_barteri	((Iriartea_deltoidea	Chamaedorea_seifrizii)	((Serenoa_repens	(Phoenix_dactylifera	Sabal_domingensis))	(Pseudophoenix_vinifera	Calamus_caryotoides)))))	((Leopoldinia_pulchra	(Manicaria_saccifera	Geonoma_undata))	(Sclerosperma_profizianum	Roystonea_regia)))	(Attalea_speciosa	((Elaeis_guineensis	Elaeis_oleifera)	Bactris_major))))))	Kingia_australis);
((Reinhardtia_gracilis	(Reinhardtia_simplex	((Reinhardtia_paiewonskiana	Reinhardtia_latisecta)	((((Pelagodoxa_henryana	(((Nypa_fruticans	Prestoea_acuminata)	(Oenocarpus_bataua	Oenocarpus_minor))	(((Kentiopsis_piersoniorum	Burretiokentia_grandiflora)	Dictyosperma_album)	((((Orania_palindan	Dypsis_decaryi)	Heterospathe_cagayanensis)	Veitchia_spiralis)	Hydriastele_microspadix))))	((Iriartea_deltoidea	Chamaedorea_seifrizii)	((Serenoa_repens	(Phoenix_dactylifera	Sabal_domingensis))	Pseudophoenix_vinifera)))	((Manicaria_saccifera	(Podococcus_barteri	Geonoma_undata))	(Sclerosperma_profizianum	(Leopoldinia_pulchra	(Calamus_caryotoides	Roystonea_regia)))))	(Attalea_speciosa	((Elaeis_guineensis	Elaeis_oleifera)	Bactris_major))))))	Kingia_australis);
(((((((Veitchia_spiralis	((Kentiopsis_piersoniorum	Burretiokentia_grandiflora)	Dictyosperma_album))	((Dypsis_decaryi	Heterospathe_cagayanensis)	Hydriastele_microspadix))	((((Iriartea_deltoidea	Chamaedorea_seifrizii)	((Phoenix_dactylifera	(Sabal_domingensis	Serenoa_repens))	Pseudophoenix_vinifera))	(((Leopoldinia_pulchra	((Podococcus_barteri	Orania_palindan)	(Manicaria_saccifera	Geonoma_undata)))	(Sclerosperma_profizianum	(Calamus_caryotoides	Roystonea_regia)))	((Attalea_speciosa	((Elaeis_guineensis	Elaeis_oleifera)	Bactris_major))	((Reinhardtia_gracilis	Reinhardtia_simplex)	(Reinhardtia_paiewonskiana	Reinhardtia_latisecta)))))	Pelagodoxa_henryana))	(Nypa_fruticans	Prestoea_acuminata))	Oenocarpus_bataua)	Oenocarpus_minor)	Kingia_australis);
(((((Sclerosperma_profizianum	(Leopoldinia_pulchra	(Calamus_caryotoides	Roystonea_regia)))	(((Attalea_speciosa	((Elaeis_guineensis	Elaeis_oleifera)	Bactris_major))	(Reinhardtia_simplex	(Reinhardtia_paiewonskiana	Reinhardtia_latisecta)))	(((Reinhardtia_gracilis	Pelagodoxa_henryana)	(((Nypa_fruticans	Prestoea_acuminata)	(Oenocarpus_bataua	Oenocarpus_minor))	((Veitchia_spiralis	((Kentiopsis_piersoniorum	Burretiokentia_grandiflora)	Dictyosperma_album))	((Dypsis_decaryi	Heterospathe_cagayanensis)	Hydriastele_microspadix))))	(Chamaedorea_seifrizii	((Podococcus_barteri	(Phoenix_dactylifera	((Iriartea_deltoidea	Serenoa_repens)	Sabal_domingensis)))	Pseudophoenix_vinifera)))))	(Geonoma_undata	Orania_palindan))	Manicaria_saccifera)	Kingia_australis);
((Reinhardtia_gracilis	(Reinhardtia_simplex	((Reinhardtia_paiewonskiana	Reinhardtia_latisecta)	((((Pelagodoxa_henryana	(((Nypa_fruticans	Prestoea_acuminata)	(Oenocarpus_bataua	Oenocarpus_minor))	((Veitchia_spiralis	((Kentiopsis_piersoniorum	Burretiokentia_grandiflora)	((Dypsis_decaryi	Heterospathe_cagayanensis)	Hydriastele_microspadix)))	Dictyosperma_album)))	(Orania_palindan	(((Iriartea_deltoidea	Chamaedorea_seifrizii)	Podococcus_barteri)	((Serenoa_repens	(Sabal_domingensis	Phoenix_dactylifera))	Pseudophoenix_vinifera))))	((Calamus_caryotoides	Roystonea_regia)	((Leopoldinia_pulchra	(Manicaria_saccifera	Geonoma_undata))	Sclerosperma_profizianum)))	(Attalea_speciosa	((Elaeis_guineensis	Elaeis_oleifera)	Bactris_major))))))	Kingia_australis);
((Reinhardtia_gracilis	((Reinhardtia_simplex	(Reinhardtia_paiewonskiana	Reinhardtia_latisecta))	((((Pelagodoxa_henryana	(((Nypa_fruticans	Prestoea_acuminata)	(Oenocarpus_bataua	Oenocarpus_minor))	(((Hydriastele_microspadix	(Veitchia_spiralis	Orania_palindan))	((Kentiopsis_piersoniorum	Burretiokentia_grandiflora)	Dictyosperma_album))	(Dypsis_decaryi	Heterospathe_cagayanensis))))	((Iriartea_deltoidea	Chamaedorea_seifrizii)	(Calamus_caryotoides	((Serenoa_repens	(Sabal_domingensis	Phoenix_dactylifera))	Pseudophoenix_vinifera))))	((Leopoldinia_pulchra	Roystonea_regia)	((Manicaria_saccifera	(Podococcus_barteri	Geonoma_undata))	Sclerosperma_profizianum)))	(Attalea_speciosa	((Elaeis_guineensis	Elaeis_oleifera)	Bactris_major)))))	Kingia_australis);
((Reinhardtia_gracilis	(Reinhardtia_simplex	((Reinhardtia_paiewonskiana	Reinhardtia_latisecta)	(((((((Nypa_fruticans	Prestoea_acuminata)	(Oenocarpus_bataua	Oenocarpus_minor))	Pelagodoxa_henryana)	((Heterospathe_cagayanensis	((Veitchia_spiralis	((Kentiopsis_piersoniorum	Burretiokentia_grandiflora)	Dictyosperma_album))	Hydriastele_microspadix))	Dypsis_decaryi))	((Orania_palindan	Podococcus_barteri)	((Iriartea_deltoidea	Chamaedorea_seifrizii)	(((Calamus_caryotoides	Serenoa_repens)	(Sabal_domingensis	Phoenix_dactylifera))	Pseudophoenix_vinifera))))	((Geonoma_undata	Roystonea_regia)	((Leopoldinia_pulchra	Manicaria_saccifera)	Sclerosperma_profizianum)))	(Attalea_speciosa	((Elaeis_guineensis	Elaeis_oleifera)	Bactris_major))))))	Kingia_australis);
((((((Heterospathe_cagayanensis	Dypsis_decaryi)	((Kentiopsis_piersoniorum	Burretiokentia_grandiflora)	Hydriastele_microspadix))	Veitchia_spiralis)	Dictyosperma_album)	(((((((Leopoldinia_pulchra	(Roystonea_regia	Calamus_caryotoides))	(Orania_palindan	Podococcus_barteri))	((Manicaria_saccifera	Geonoma_undata)	Sclerosperma_profizianum))	(((Elaeis_guineensis	Elaeis_oleifera)	(Bactris_major	Attalea_speciosa))	((Reinhardtia_gracilis	Reinhardtia_simplex)	(Reinhardtia_paiewonskiana	Reinhardtia_latisecta))))	((Iriartea_deltoidea	Chamaedorea_seifrizii)	((Serenoa_repens	(Sabal_domingensis	Phoenix_dactylifera))	Pseudophoenix_vinifera)))	Pelagodoxa_henryana)	((Nypa_fruticans	Prestoea_acuminata)	(Oenocarpus_bataua	Oenocarpus_minor))))	Kingia_australis);
((Manicaria_saccifera	(Geonoma_undata	((((((Attalea_speciosa	((Elaeis_guineensis	Elaeis_oleifera)	Bactris_major))	(Reinhardtia_gracilis	(Reinhardtia_simplex	(Reinhardtia_paiewonskiana	Reinhardtia_latisecta))))	((Chamaedorea_seifrizii	((Serenoa_repens	((Calamus_caryotoides	(Orania_palindan	Sabal_domingensis))	Phoenix_dactylifera))	(Sclerosperma_profizianum	Pseudophoenix_vinifera)))	(Roystonea_regia	((Pelagodoxa_henryana	((Heterospathe_cagayanensis	Dypsis_decaryi)	(Kentiopsis_piersoniorum	((Burretiokentia_grandiflora	(Hydriastele_microspadix	Veitchia_spiralis))	Dictyosperma_album))))	((Nypa_fruticans	Prestoea_acuminata)	(Oenocarpus_bataua	Oenocarpus_minor))))))	Podococcus_barteri)	Leopoldinia_pulchra)	Iriartea_deltoidea)))	Kingia_australis);
((Dictyosperma_album	((Veitchia_spiralis	(Kentiopsis_piersoniorum	((Burretiokentia_grandiflora	Hydriastele_microspadix)	(Dypsis_decaryi	Heterospathe_cagayanensis))))	((((((Attalea_speciosa	(Bactris_major	(Elaeis_guineensis	Elaeis_oleifera)))	((Reinhardtia_gracilis	Reinhardtia_simplex)	(Reinhardtia_latisecta	Reinhardtia_paiewonskiana)))	(((Sclerosperma_profizianum	(Leopoldinia_pulchra	((Geonoma_undata	Manicaria_saccifera)	Iriartea_deltoidea)))	(Calamus_caryotoides	(Nypa_fruticans	Roystonea_regia)))	(Orania_palindan	Podococcus_barteri)))	(Chamaedorea_seifrizii	((Sabal_domingensis	Phoenix_dactylifera)	(Pseudophoenix_vinifera	Serenoa_repens))))	Pelagodoxa_henryana)	(Prestoea_acuminata	(Oenocarpus_minor	Oenocarpus_bataua)))))	Kingia_australis);
((Reinhardtia_gracilis	(Reinhardtia_simplex	((Reinhardtia_latisecta	Reinhardtia_paiewonskiana)	(((((Orania_palindan	Podococcus_barteri)	(Leopoldinia_pulchra	(Geonoma_undata	Manicaria_saccifera)))	(Roystonea_regia	Sclerosperma_profizianum))	(((Iriartea_deltoidea	Chamaedorea_seifrizii)	((Calamus_caryotoides	Pseudophoenix_vinifera)	(Phoenix_dactylifera	(Sabal_domingensis	Serenoa_repens))))	(Pelagodoxa_henryana	(((Nypa_fruticans	Prestoea_acuminata)	(Oenocarpus_minor	Oenocarpus_bataua))	(Dictyosperma_album	(((Hydriastele_microspadix	Heterospathe_cagayanensis)	(Veitchia_spiralis	(Burretiokentia_grandiflora	Kentiopsis_piersoniorum)))	Dypsis_decaryi))))))	(Attalea_speciosa	(Bactris_major	(Elaeis_guineensis	Elaeis_oleifera)))))))	Kingia_australis);
((Reinhardtia_gracilis	(Reinhardtia_simplex	((Reinhardtia_latisecta	Reinhardtia_paiewonskiana)	(((Leopoldinia_pulchra	(Roystonea_regia	((Geonoma_undata	Manicaria_saccifera)	Sclerosperma_profizianum)))	((Podococcus_barteri	((Iriartea_deltoidea	Chamaedorea_seifrizii)	((Calamus_caryotoides	Pseudophoenix_vinifera)	(Serenoa_repens	(Phoenix_dactylifera	Sabal_domingensis)))))	(Pelagodoxa_henryana	(((Nypa_fruticans	Prestoea_acuminata)	(Oenocarpus_minor	Oenocarpus_bataua))	(Dictyosperma_album	(((Burretiokentia_grandiflora	Kentiopsis_piersoniorum)	(Heterospathe_cagayanensis	(Orania_palindan	Dypsis_decaryi)))	(Hydriastele_microspadix	Veitchia_spiralis)))))))	(Attalea_speciosa	(Bactris_major	(Elaeis_guineensis	Elaeis_oleifera)))))))	Kingia_australis);
((Reinhardtia_gracilis	(Reinhardtia_simplex	((Reinhardtia_latisecta	Reinhardtia_paiewonskiana)	((((Podococcus_barteri	Roystonea_regia)	(Leopoldinia_pulchra	(Geonoma_undata	(Manicaria_saccifera	Iriartea_deltoidea))))	((Chamaedorea_seifrizii	(Sclerosperma_profizianum	((Calamus_caryotoides	Pseudophoenix_vinifera)	(Phoenix_dactylifera	(Sabal_domingensis	Serenoa_repens)))))	((Pelagodoxa_henryana	((Nypa_fruticans	Prestoea_acuminata)	(Oenocarpus_minor	Oenocarpus_bataua)))	(Dictyosperma_album	((((Burretiokentia_grandiflora	Kentiopsis_piersoniorum)	(Hydriastele_microspadix	(Orania_palindan	Heterospathe_cagayanensis)))	Veitchia_spiralis)	Dypsis_decaryi)))))	((Elaeis_guineensis	Elaeis_oleifera)	(Attalea_speciosa	Bactris_major))))))	Kingia_australis);
(((Oenocarpus_minor	Oenocarpus_bataua)	(((Dypsis_decaryi	(((((Elaeis_guineensis	Elaeis_oleifera)	(Attalea_speciosa	Bactris_major))	((Reinhardtia_gracilis	Reinhardtia_simplex)	(Reinhardtia_latisecta	Reinhardtia_paiewonskiana)))	(((Calamus_caryotoides	Roystonea_regia)	Sclerosperma_profizianum)	(Leopoldinia_pulchra	(Geonoma_undata	(Manicaria_saccifera	Iriartea_deltoidea)))))	(Chamaedorea_seifrizii	(Pseudophoenix_vinifera	(Serenoa_repens	(Phoenix_dactylifera	Sabal_domingensis))))))	(Pelagodoxa_henryana	(((Burretiokentia_grandiflora	Kentiopsis_piersoniorum)	((Veitchia_spiralis	Hydriastele_microspadix)	Heterospathe_cagayanensis))	((Orania_palindan	Podococcus_barteri)	Dictyosperma_album))))	(Nypa_fruticans	Prestoea_acuminata)))	Kingia_australis);
((Iriartea_deltoidea	((((((((Orania_palindan	Podococcus_barteri)	(Chamaedorea_seifrizii	(Pseudophoenix_vinifera	(Phoenix_dactylifera	(Sabal_domingensis	Serenoa_repens)))))	((Pelagodoxa_henryana	((Calamus_caryotoides	Dictyosperma_album)	(Dypsis_decaryi	(Veitchia_spiralis	(Hydriastele_microspadix	((Burretiokentia_grandiflora	Kentiopsis_piersoniorum)	Heterospathe_cagayanensis))))))	((Nypa_fruticans	Prestoea_acuminata)	(Oenocarpus_minor	Oenocarpus_bataua))))	((Attalea_speciosa	(Bactris_major	(Elaeis_guineensis	Elaeis_oleifera)))	((Reinhardtia_gracilis	Reinhardtia_simplex)	(Reinhardtia_latisecta	Reinhardtia_paiewonskiana))))	(Roystonea_regia	Sclerosperma_profizianum))	Leopoldinia_pulchra)	Geonoma_undata)	Manicaria_saccifera))	Kingia_australis);
((Reinhardtia_gracilis	(Reinhardtia_simplex	((Reinhardtia_latisecta	Reinhardtia_paiewonskiana)	((((Roystonea_regia	Sclerosperma_profizianum)	(Leopoldinia_pulchra	(Geonoma_undata	Manicaria_saccifera)))	(((Iriartea_deltoidea	Chamaedorea_seifrizii)	((Podococcus_barteri	Pseudophoenix_vinifera)	(Calamus_caryotoides	(Serenoa_repens	(Phoenix_dactylifera	(Orania_palindan	Sabal_domingensis))))))	(Pelagodoxa_henryana	(((Nypa_fruticans	Prestoea_acuminata)	(Oenocarpus_minor	Oenocarpus_bataua))	(Dictyosperma_album	(Dypsis_decaryi	(((Veitchia_spiralis	(Burretiokentia_grandiflora	Kentiopsis_piersoniorum))	Heterospathe_cagayanensis)	Hydriastele_microspadix)))))))	(Attalea_speciosa	(Bactris_major	(Elaeis_guineensis	Elaeis_oleifera)))))))	Kingia_australis);
((Dictyosperma_album	((((((Heterospathe_cagayanensis	Dypsis_decaryi)	Kentiopsis_piersoniorum)	Veitchia_spiralis)	Hydriastele_microspadix)	((((((Attalea_speciosa	(Bactris_major	(Elaeis_guineensis	Elaeis_oleifera)))	((Reinhardtia_gracilis	Reinhardtia_simplex)	(Reinhardtia_latisecta	Reinhardtia_paiewonskiana)))	(((Calamus_caryotoides	Roystonea_regia)	Sclerosperma_profizianum)	((Orania_palindan	Podococcus_barteri)	(Leopoldinia_pulchra	(Geonoma_undata	Manicaria_saccifera)))))	((Pseudophoenix_vinifera	(Serenoa_repens	(Phoenix_dactylifera	Sabal_domingensis)))	(Iriartea_deltoidea	Chamaedorea_seifrizii)))	Pelagodoxa_henryana)	((Nypa_fruticans	Prestoea_acuminata)	(Oenocarpus_minor	Oenocarpus_bataua))))	Burretiokentia_grandiflora))	Kingia_australis);
(((Dypsis_decaryi	Orania_palindan)	((((((((Attalea_speciosa	(Bactris_major	(Elaeis_guineensis	Elaeis_oleifera)))	((Reinhardtia_gracilis	Reinhardtia_simplex)	(Reinhardtia_latisecta	Reinhardtia_paiewonskiana)))	((Podococcus_barteri	Roystonea_regia)	(Sclerosperma_profizianum	(Leopoldinia_pulchra	(Geonoma_undata	Manicaria_saccifera)))))	((Pseudophoenix_vinifera	(Calamus_caryotoides	(Serenoa_repens	(Phoenix_dactylifera	Sabal_domingensis))))	(Iriartea_deltoidea	Chamaedorea_seifrizii)))	Pelagodoxa_henryana)	((Nypa_fruticans	Prestoea_acuminata)	(Oenocarpus_minor	Oenocarpus_bataua)))	Dictyosperma_album)	(((Heterospathe_cagayanensis	Kentiopsis_piersoniorum)	Veitchia_spiralis)	(Burretiokentia_grandiflora	Hydriastele_microspadix))))	Kingia_australis);
((Reinhardtia_simplex	(((Reinhardtia_latisecta	Reinhardtia_paiewonskiana)	(((Podococcus_barteri	((Leopoldinia_pulchra	(Geonoma_undata	Manicaria_saccifera))	(Sclerosperma_profizianum	(Calamus_caryotoides	Roystonea_regia))))	(((Pseudophoenix_vinifera	(Serenoa_repens	(Phoenix_dactylifera	Sabal_domingensis)))	(Iriartea_deltoidea	Chamaedorea_seifrizii))	(Pelagodoxa_henryana	(((Nypa_fruticans	Prestoea_acuminata)	(Oenocarpus_minor	Oenocarpus_bataua))	(Dictyosperma_album	(((Veitchia_spiralis	(Heterospathe_cagayanensis	Hydriastele_microspadix))	(Kentiopsis_piersoniorum	Burretiokentia_grandiflora))	(Dypsis_decaryi	Orania_palindan)))))))	(Attalea_speciosa	(Bactris_major	(Elaeis_guineensis	Elaeis_oleifera)))))	Reinhardtia_gracilis))	Kingia_australis);
((Dictyosperma_album	((Burretiokentia_grandiflora	Kentiopsis_piersoniorum)	((Pelagodoxa_henryana	(((Nypa_fruticans	Prestoea_acuminata)	(Oenocarpus_bataua	Oenocarpus_minor))	(((Pseudophoenix_vinifera	(Calamus_caryotoides	(Iriartea_deltoidea	(Serenoa_repens	(Phoenix_dactylifera	Sabal_domingensis)))))	Chamaedorea_seifrizii)	((Orania_palindan	(((Reinhardtia_gracilis	Reinhardtia_simplex)	(Reinhardtia_paiewonskiana	Reinhardtia_latisecta))	((Bactris_major	(Elaeis_oleifera	Elaeis_guineensis))	Attalea_speciosa)))	(((Roystonea_regia	Sclerosperma_profizianum)	Podococcus_barteri)	(Leopoldinia_pulchra	(Geonoma_undata	Manicaria_saccifera)))))))	(Veitchia_spiralis	(Hydriastele_microspadix	(Dypsis_decaryi	Heterospathe_cagayanensis))))))	Kingia_australis);
((Reinhardtia_gracilis	(Phoenix_dactylifera	(Sabal_domingensis	(((Chamaedorea_seifrizii	((((Reinhardtia_simplex	(Reinhardtia_paiewonskiana	Reinhardtia_latisecta))	((Bactris_major	(Elaeis_oleifera	Elaeis_guineensis))	Attalea_speciosa))	(((Leopoldinia_pulchra	(Roystonea_regia	Calamus_caryotoides))	Sclerosperma_profizianum)	(((Podococcus_barteri	Iriartea_deltoidea)	Geonoma_undata)	(Orania_palindan	Manicaria_saccifera))))	(((Dictyosperma_album	(Kentiopsis_piersoniorum	((Hydriastele_microspadix	Burretiokentia_grandiflora)	(Dypsis_decaryi	Heterospathe_cagayanensis))))	Veitchia_spiralis)	(Pelagodoxa_henryana	((Nypa_fruticans	Prestoea_acuminata)	(Oenocarpus_bataua	Oenocarpus_minor))))))	Pseudophoenix_vinifera)	Serenoa_repens))))	Kingia_australis);
((Reinhardtia_gracilis	(Reinhardtia_simplex	((Reinhardtia_paiewonskiana	Reinhardtia_latisecta)	(((Bactris_major	(Elaeis_oleifera	Elaeis_guineensis))	Attalea_speciosa)	((((Leopoldinia_pulchra	(Podococcus_barteri	(Roystonea_regia	Calamus_caryotoides)))	Sclerosperma_profizianum)	(Manicaria_saccifera	Geonoma_undata))	((((((Veitchia_spiralis	Hydriastele_microspadix)	(Heterospathe_cagayanensis	(Burretiokentia_grandiflora	Kentiopsis_piersoniorum)))	(Orania_palindan	Dypsis_decaryi))	Dictyosperma_album)	(Pelagodoxa_henryana	((Nypa_fruticans	Prestoea_acuminata)	(Oenocarpus_bataua	Oenocarpus_minor))))	((Pseudophoenix_vinifera	(Serenoa_repens	(Phoenix_dactylifera	Sabal_domingensis)))	(Iriartea_deltoidea	Chamaedorea_seifrizii))))))))	Kingia_australis);
((Manicaria_saccifera	((Podococcus_barteri	Geonoma_undata)	((((((((Veitchia_spiralis	Hydriastele_microspadix)	(Heterospathe_cagayanensis	(Burretiokentia_grandiflora	Kentiopsis_piersoniorum)))	Dictyosperma_album)	((Nypa_fruticans	Prestoea_acuminata)	(Oenocarpus_bataua	Oenocarpus_minor)))	(Dypsis_decaryi	Pelagodoxa_henryana))	((Pseudophoenix_vinifera	(Serenoa_repens	(Phoenix_dactylifera	(Orania_palindan	Sabal_domingensis))))	(Iriartea_deltoidea	Chamaedorea_seifrizii)))	(Leopoldinia_pulchra	(((Reinhardtia_gracilis	Reinhardtia_simplex)	(Reinhardtia_paiewonskiana	Reinhardtia_latisecta))	((Bactris_major	(Elaeis_oleifera	Elaeis_guineensis))	Attalea_speciosa))))	((Roystonea_regia	Calamus_caryotoides)	Sclerosperma_profizianum))))	Kingia_australis);
(((Oenocarpus_bataua	Oenocarpus_minor)	((((((Calamus_caryotoides	(Pseudophoenix_vinifera	(Phoenix_dactylifera	(Sabal_domingensis	Serenoa_repens))))	(Iriartea_deltoidea	Chamaedorea_seifrizii))	((Podococcus_barteri	(((Reinhardtia_gracilis	Reinhardtia_simplex)	(Reinhardtia_paiewonskiana	Reinhardtia_latisecta))	((Bactris_major	(Elaeis_oleifera	Elaeis_guineensis))	Attalea_speciosa)))	((Roystonea_regia	Sclerosperma_profizianum)	(Leopoldinia_pulchra	(Manicaria_saccifera	(Orania_palindan	Geonoma_undata))))))	Pelagodoxa_henryana)	((Dypsis_decaryi	Heterospathe_cagayanensis)	((Dictyosperma_album	(Burretiokentia_grandiflora	Kentiopsis_piersoniorum))	(Veitchia_spiralis	Hydriastele_microspadix))))	(Nypa_fruticans	Prestoea_acuminata)))	Kingia_australis);
((Dictyosperma_album	((Burretiokentia_grandiflora	Kentiopsis_piersoniorum)	(Veitchia_spiralis	((((Nypa_fruticans	Prestoea_acuminata)	(Oenocarpus_bataua	Oenocarpus_minor))	((((Pseudophoenix_vinifera	(Serenoa_repens	(Phoenix_dactylifera	Sabal_domingensis)))	(Iriartea_deltoidea	Chamaedorea_seifrizii))	((((Reinhardtia_gracilis	Reinhardtia_simplex)	(Reinhardtia_paiewonskiana	Reinhardtia_latisecta))	(((Orania_palindan	Bactris_major)	(Elaeis_oleifera	Elaeis_guineensis))	Attalea_speciosa))	((Calamus_caryotoides	Roystonea_regia)	(Sclerosperma_profizianum	(Podococcus_barteri	(Leopoldinia_pulchra	(Manicaria_saccifera	Geonoma_undata)))))))	Pelagodoxa_henryana))	(Hydriastele_microspadix	(Dypsis_decaryi	Heterospathe_cagayanensis))))))	Kingia_australis);
((Podococcus_barteri	(((Calamus_caryotoides	(Pseudophoenix_vinifera	(Serenoa_repens	(Phoenix_dactylifera	Sabal_domingensis))))	(Iriartea_deltoidea	Chamaedorea_seifrizii))	(((((Bactris_major	(Elaeis_oleifera	Elaeis_guineensis))	Attalea_speciosa)	((Reinhardtia_gracilis	Reinhardtia_simplex)	(Reinhardtia_paiewonskiana	Reinhardtia_latisecta)))	((Pelagodoxa_henryana	(((Nypa_fruticans	Prestoea_acuminata)	(Oenocarpus_bataua	Oenocarpus_minor))	(Veitchia_spiralis	((Hydriastele_microspadix	(Dypsis_decaryi	Heterospathe_cagayanensis))	(Dictyosperma_album	(Burretiokentia_grandiflora	Kentiopsis_piersoniorum))))))	((Leopoldinia_pulchra	(Manicaria_saccifera	Geonoma_undata))	(Roystonea_regia	Sclerosperma_profizianum))))	Orania_palindan)))	Kingia_australis);
((Reinhardtia_gracilis	(Reinhardtia_simplex	((Reinhardtia_paiewonskiana	Reinhardtia_latisecta)	((((Podococcus_barteri	(Leopoldinia_pulchra	(Manicaria_saccifera	Geonoma_undata)))	(Roystonea_regia	Sclerosperma_profizianum))	(((Pelagodoxa_henryana	(((((Hydriastele_microspadix	Heterospathe_cagayanensis)	((Orania_palindan	Veitchia_spiralis)	Kentiopsis_piersoniorum))	Burretiokentia_grandiflora)	Dypsis_decaryi)	Dictyosperma_album))	((Nypa_fruticans	Prestoea_acuminata)	(Oenocarpus_bataua	Oenocarpus_minor)))	((Pseudophoenix_vinifera	((Serenoa_repens	(Phoenix_dactylifera	Sabal_domingensis))	Calamus_caryotoides))	(Iriartea_deltoidea	Chamaedorea_seifrizii))))	((Bactris_major	(Elaeis_oleifera	Elaeis_guineensis))	Attalea_speciosa)))))	Kingia_australis);
((Podococcus_barteri	((Geonoma_undata	((((Calamus_caryotoides	(Leopoldinia_pulchra	Roystonea_regia))	Sclerosperma_profizianum)	((((Pelagodoxa_henryana	(Dypsis_decaryi	(Dictyosperma_album	(((Kentiopsis_piersoniorum	Burretiokentia_grandiflora)	Veitchia_spiralis)	(Hydriastele_microspadix	Heterospathe_cagayanensis)))))	((Nypa_fruticans	Prestoea_acuminata)	(Oenocarpus_bataua	Oenocarpus_minor)))	((Pseudophoenix_vinifera	(Serenoa_repens	(Phoenix_dactylifera	Sabal_domingensis)))	(Iriartea_deltoidea	Chamaedorea_seifrizii)))	(((Bactris_major	(Elaeis_oleifera	Elaeis_guineensis))	Attalea_speciosa)	((Reinhardtia_gracilis	Reinhardtia_simplex)	(Reinhardtia_paiewonskiana	Reinhardtia_latisecta)))))	Manicaria_saccifera))	Orania_palindan))	Kingia_australis);
((Podococcus_barteri	((((((((Nypa_fruticans	Prestoea_acuminata)	(Oenocarpus_bataua	Oenocarpus_minor))	Pelagodoxa_henryana)	(Dictyosperma_album	(Veitchia_spiralis	((Hydriastele_microspadix	(Dypsis_decaryi	Heterospathe_cagayanensis))	(Kentiopsis_piersoniorum	Burretiokentia_grandiflora)))))	((Pseudophoenix_vinifera	(Serenoa_repens	(Phoenix_dactylifera	Sabal_domingensis)))	(Iriartea_deltoidea	Chamaedorea_seifrizii)))	(((Bactris_major	(Elaeis_oleifera	Elaeis_guineensis))	Attalea_speciosa)	((Reinhardtia_gracilis	Reinhardtia_simplex)	(Reinhardtia_paiewonskiana	Reinhardtia_latisecta))))	(((Calamus_caryotoides	Roystonea_regia)	Sclerosperma_profizianum)	(Leopoldinia_pulchra	(Geonoma_undata	Manicaria_saccifera))))	Orania_palindan))	Kingia_australis);
(((Oenocarpus_bataua	Oenocarpus_minor)	(((((Hydriastele_microspadix	Dictyosperma_album)	((Burretiokentia_grandiflora	Kentiopsis_piersoniorum)	Veitchia_spiralis))	(Dypsis_decaryi	Heterospathe_cagayanensis))	((((Iriartea_deltoidea	Chamaedorea_seifrizii)	((Sabal_domingensis	Phoenix_dactylifera)	((Pseudophoenix_vinifera	Serenoa_repens)	Calamus_caryotoides)))	(((Attalea_speciosa	((Elaeis_guineensis	Elaeis_oleifera)	Bactris_major))	((Reinhardtia_gracilis	Reinhardtia_simplex)	(Reinhardtia_paiewonskiana	Reinhardtia_latisecta)))	(((Orania_palindan	Podococcus_barteri)	((Geonoma_undata	Manicaria_saccifera)	Leopoldinia_pulchra))	(Sclerosperma_profizianum	Roystonea_regia))))	Pelagodoxa_henryana))	(Nypa_fruticans	Prestoea_acuminata)))	Kingia_australis);
((Reinhardtia_latisecta	(((((((((Orania_palindan	Geonoma_undata)	Manicaria_saccifera)	Leopoldinia_pulchra)	(Sclerosperma_profizianum	Roystonea_regia))	(((((Nypa_fruticans	Prestoea_acuminata)	(Oenocarpus_bataua	Oenocarpus_minor))	(Dypsis_decaryi	Pelagodoxa_henryana))	(((Dictyosperma_album	(Burretiokentia_grandiflora	Kentiopsis_piersoniorum))	(Veitchia_spiralis	Hydriastele_microspadix))	Heterospathe_cagayanensis))	((Podococcus_barteri	(Iriartea_deltoidea	Chamaedorea_seifrizii))	(Pseudophoenix_vinifera	(Serenoa_repens	(Sabal_domingensis	Phoenix_dactylifera))))))	Calamus_caryotoides)	(Attalea_speciosa	((Elaeis_guineensis	Elaeis_oleifera)	Bactris_major)))	(Reinhardtia_gracilis	Reinhardtia_simplex))	Reinhardtia_paiewonskiana))	Kingia_australis);
((Dictyosperma_album	((Veitchia_spiralis	(((Burretiokentia_grandiflora	Hydriastele_microspadix)	(Orania_palindan	(Dypsis_decaryi	Heterospathe_cagayanensis)))	Kentiopsis_piersoniorum))	((((Nypa_fruticans	Prestoea_acuminata)	(Oenocarpus_bataua	Oenocarpus_minor))	((Podococcus_barteri	((Iriartea_deltoidea	Chamaedorea_seifrizii)	(((Serenoa_repens	(Sabal_domingensis	Phoenix_dactylifera))	Calamus_caryotoides)	Pseudophoenix_vinifera)))	(((Attalea_speciosa	((Elaeis_guineensis	Elaeis_oleifera)	Bactris_major))	((Reinhardtia_gracilis	Reinhardtia_simplex)	(Reinhardtia_paiewonskiana	Reinhardtia_latisecta)))	(((Geonoma_undata	Manicaria_saccifera)	Leopoldinia_pulchra)	(Sclerosperma_profizianum	Roystonea_regia)))))	Pelagodoxa_henryana)))	Kingia_australis);
((Podococcus_barteri	(((Geonoma_undata	Manicaria_saccifera)	(Sclerosperma_profizianum	Roystonea_regia))	((((Pelagodoxa_henryana	(Dictyosperma_album	(Veitchia_spiralis	(((Kentiopsis_piersoniorum	Burretiokentia_grandiflora)	Hydriastele_microspadix)	((Orania_palindan	Dypsis_decaryi)	Heterospathe_cagayanensis)))))	((Nypa_fruticans	Prestoea_acuminata)	(Oenocarpus_bataua	Oenocarpus_minor)))	(Chamaedorea_seifrizii	((((Iriartea_deltoidea	Serenoa_repens)	(Sabal_domingensis	Phoenix_dactylifera))	Calamus_caryotoides)	Pseudophoenix_vinifera)))	(Leopoldinia_pulchra	((Attalea_speciosa	((Elaeis_guineensis	Elaeis_oleifera)	Bactris_major))	((Reinhardtia_gracilis	Reinhardtia_simplex)	(Reinhardtia_paiewonskiana	Reinhardtia_latisecta)))))))	Kingia_australis);
((Reinhardtia_gracilis	(Reinhardtia_simplex	((Reinhardtia_paiewonskiana	Reinhardtia_latisecta)	(((((Leopoldinia_pulchra	(Iriartea_deltoidea	(Geonoma_undata	Manicaria_saccifera)))	Sclerosperma_profizianum)	((Calamus_caryotoides	Roystonea_regia)	Podococcus_barteri))	((Pelagodoxa_henryana	(((Nypa_fruticans	Prestoea_acuminata)	(Oenocarpus_bataua	Oenocarpus_minor))	(Dictyosperma_album	(Burretiokentia_grandiflora	(Veitchia_spiralis	((Hydriastele_microspadix	((Orania_palindan	Dypsis_decaryi)	Heterospathe_cagayanensis))	Kentiopsis_piersoniorum))))))	(Chamaedorea_seifrizii	((Phoenix_dactylifera	(Serenoa_repens	Sabal_domingensis))	Pseudophoenix_vinifera))))	(Attalea_speciosa	((Elaeis_guineensis	Elaeis_oleifera)	Bactris_major))))))	Kingia_australis);
(((((Sclerosperma_profizianum	(((Pelagodoxa_henryana	(((Nypa_fruticans	Prestoea_acuminata)	(Oenocarpus_bataua	Oenocarpus_minor))	(((Veitchia_spiralis	((Hydriastele_microspadix	(Dypsis_decaryi	Heterospathe_cagayanensis))	Kentiopsis_piersoniorum))	Burretiokentia_grandiflora)	Dictyosperma_album)))	((Iriartea_deltoidea	Chamaedorea_seifrizii)	(((Phoenix_dactylifera	Sabal_domingensis)	Serenoa_repens)	Pseudophoenix_vinifera)))	((Attalea_speciosa	((Elaeis_guineensis	Elaeis_oleifera)	Bactris_major))	((Reinhardtia_gracilis	Reinhardtia_simplex)	(Reinhardtia_paiewonskiana	Reinhardtia_latisecta)))))	(Calamus_caryotoides	Roystonea_regia))	Leopoldinia_pulchra)	(Manicaria_saccifera	(Podococcus_barteri	(Orania_palindan	Geonoma_undata))))	Kingia_australis);
((Dictyosperma_album	((((((Sclerosperma_profizianum	(Leopoldinia_pulchra	(Manicaria_saccifera	Geonoma_undata)))	(Calamus_caryotoides	Roystonea_regia))	(((Attalea_speciosa	((Elaeis_guineensis	Elaeis_oleifera)	Bactris_major))	((Reinhardtia_gracilis	Reinhardtia_simplex)	(Reinhardtia_paiewonskiana	Reinhardtia_latisecta)))	((Orania_palindan	Podococcus_barteri)	((Iriartea_deltoidea	Chamaedorea_seifrizii)	(((Phoenix_dactylifera	Sabal_domingensis)	Serenoa_repens)	Pseudophoenix_vinifera)))))	Pelagodoxa_henryana)	((Nypa_fruticans	Prestoea_acuminata)	(Oenocarpus_bataua	Oenocarpus_minor)))	(((Kentiopsis_piersoniorum	Burretiokentia_grandiflora)	(Hydriastele_microspadix	(Dypsis_decaryi	Heterospathe_cagayanensis)))	Veitchia_spiralis)))	Kingia_australis);
(((Reinhardtia_gracilis	Reinhardtia_simplex)	((Reinhardtia_paiewonskiana	Reinhardtia_latisecta)	((((Orania_palindan	Podococcus_barteri)	((Pelagodoxa_henryana	(((Nypa_fruticans	Prestoea_acuminata)	(Oenocarpus_bataua	Oenocarpus_minor))	(Dictyosperma_album	((Burretiokentia_grandiflora	((Kentiopsis_piersoniorum	(Hydriastele_microspadix	Heterospathe_cagayanensis))	Veitchia_spiralis))	Dypsis_decaryi))))	((Iriartea_deltoidea	Chamaedorea_seifrizii)	(((Phoenix_dactylifera	Sabal_domingensis)	Serenoa_repens)	(Pseudophoenix_vinifera	Calamus_caryotoides)))))	(((Manicaria_saccifera	Geonoma_undata)	Sclerosperma_profizianum)	(Leopoldinia_pulchra	Roystonea_regia)))	(Attalea_speciosa	((Elaeis_guineensis	Elaeis_oleifera)	Bactris_major)))))	Kingia_australis);
((Dictyosperma_album	((((Kentiopsis_piersoniorum	Burretiokentia_grandiflora)	(Hydriastele_microspadix	(Heterospathe_cagayanensis	Dypsis_decaryi)))	Veitchia_spiralis)	(((((Pseudophoenix_vinifera	(Iriartea_deltoidea	Chamaedorea_seifrizii))	(Phoenix_dactylifera	(Sabal_domingensis	Serenoa_repens)))	(((((Orania_palindan	Podococcus_barteri)	(Leopoldinia_pulchra	(Manicaria_saccifera	Geonoma_undata)))	Sclerosperma_profizianum)	(Calamus_caryotoides	Roystonea_regia))	((Attalea_speciosa	((Elaeis_guineensis	Elaeis_oleifera)	Bactris_major))	((Reinhardtia_gracilis	Reinhardtia_simplex)	(Reinhardtia_paiewonskiana	Reinhardtia_latisecta)))))	Pelagodoxa_henryana)	((Nypa_fruticans	Prestoea_acuminata)	(Oenocarpus_bataua	Oenocarpus_minor)))))	Kingia_australis);
((Reinhardtia_gracilis	(Reinhardtia_simplex	((Reinhardtia_paiewonskiana	Reinhardtia_latisecta)	((((Pelagodoxa_henryana	(((Nypa_fruticans	Prestoea_acuminata)	(Oenocarpus_bataua	Oenocarpus_minor))	(Dictyosperma_album	((Hydriastele_microspadix	((Veitchia_spiralis	(Kentiopsis_piersoniorum	Burretiokentia_grandiflora))	Heterospathe_cagayanensis))	Dypsis_decaryi))))	((Iriartea_deltoidea	Chamaedorea_seifrizii)	((Serenoa_repens	((Orania_palindan	Phoenix_dactylifera)	Sabal_domingensis))	Pseudophoenix_vinifera)))	(((Manicaria_saccifera	Geonoma_undata)	Podococcus_barteri)	(Sclerosperma_profizianum	(Leopoldinia_pulchra	(Calamus_caryotoides	Roystonea_regia)))))	((Elaeis_guineensis	Elaeis_oleifera)	(Bactris_major	Attalea_speciosa))))))	Kingia_australis);
(((Reinhardtia_gracilis	Reinhardtia_simplex)	(((Bactris_major	((Elaeis_oleifera	Elaeis_guineensis)	Attalea_speciosa))	((((((Oenocarpus_bataua	Oenocarpus_minor)	(Nypa_fruticans	Prestoea_acuminata))	((((Burretiokentia_grandiflora	Kentiopsis_piersoniorum)	(Heterospathe_cagayanensis	((Orania_palindan	Veitchia_spiralis)	Hydriastele_microspadix)))	Dypsis_decaryi)	Dictyosperma_album))	Pelagodoxa_henryana)	(((Podococcus_barteri	(Leopoldinia_pulchra	(Geonoma_undata	Manicaria_saccifera)))	((Iriartea_deltoidea	Chamaedorea_seifrizii)	(Calamus_caryotoides	Roystonea_regia)))	Sclerosperma_profizianum))	(((Sabal_domingensis	Phoenix_dactylifera)	Serenoa_repens)	Pseudophoenix_vinifera)))	(Reinhardtia_paiewonskiana	Reinhardtia_latisecta)))	Kingia_australis);
((Reinhardtia_gracilis	((((Attalea_speciosa	(Bactris_major	(Elaeis_oleifera	Elaeis_guineensis)))	(((((((Oenocarpus_bataua	Oenocarpus_minor)	(Nypa_fruticans	Prestoea_acuminata))	((Veitchia_spiralis	((Hydriastele_microspadix	(Heterospathe_cagayanensis	Dypsis_decaryi))	(Burretiokentia_grandiflora	Kentiopsis_piersoniorum)))	Dictyosperma_album))	Pelagodoxa_henryana)	(Chamaedorea_seifrizii	((Serenoa_repens	((Sabal_domingensis	Iriartea_deltoidea)	Calamus_caryotoides))	(Phoenix_dactylifera	Pseudophoenix_vinifera))))	((Podococcus_barteri	(Roystonea_regia	Sclerosperma_profizianum))	(Leopoldinia_pulchra	(Geonoma_undata	Manicaria_saccifera))))	Orania_palindan))	(Reinhardtia_paiewonskiana	Reinhardtia_latisecta))	Reinhardtia_simplex))	Kingia_australis);
((Oenocarpus_bataua	(Oenocarpus_minor	((Nypa_fruticans	Prestoea_acuminata)	(((Veitchia_spiralis	((Heterospathe_cagayanensis	((Orania_palindan	Dypsis_decaryi)	Hydriastele_microspadix))	(Burretiokentia_grandiflora	Kentiopsis_piersoniorum)))	Dictyosperma_album)	(Pelagodoxa_henryana	((Chamaedorea_seifrizii	((Pseudophoenix_vinifera	Calamus_caryotoides)	((Sabal_domingensis	Phoenix_dactylifera)	Serenoa_repens)))	((Podococcus_barteri	((Roystonea_regia	Sclerosperma_profizianum)	(Leopoldinia_pulchra	(Iriartea_deltoidea	(Geonoma_undata	Manicaria_saccifera)))))	(((Reinhardtia_paiewonskiana	Reinhardtia_latisecta)	(Reinhardtia_simplex	Reinhardtia_gracilis))	(Attalea_speciosa	(Bactris_major	(Elaeis_oleifera	Elaeis_guineensis)))))))))))	Kingia_australis);
((Manicaria_saccifera	(((Podococcus_barteri	(((((Reinhardtia_paiewonskiana	Reinhardtia_latisecta)	(Reinhardtia_simplex	Reinhardtia_gracilis))	(Attalea_speciosa	(Bactris_major	(Elaeis_oleifera	Elaeis_guineensis))))	(((((Oenocarpus_bataua	Oenocarpus_minor)	(Nypa_fruticans	Prestoea_acuminata))	((Veitchia_spiralis	((Kentiopsis_piersoniorum	(Dypsis_decaryi	Heterospathe_cagayanensis))	(Burretiokentia_grandiflora	Hydriastele_microspadix)))	Dictyosperma_album))	Pelagodoxa_henryana)	((Iriartea_deltoidea	Chamaedorea_seifrizii)	(((Pseudophoenix_vinifera	Phoenix_dactylifera)	(Orania_palindan	Sabal_domingensis))	Serenoa_repens))))	((Calamus_caryotoides	Roystonea_regia)	Sclerosperma_profizianum)))	Leopoldinia_pulchra)	Geonoma_undata))	Kingia_australis);
((Dictyosperma_album	(((Pelagodoxa_henryana	(((Iriartea_deltoidea	Chamaedorea_seifrizii)	((Calamus_caryotoides	((Sabal_domingensis	Serenoa_repens)	Phoenix_dactylifera))	Pseudophoenix_vinifera))	(((Orania_palindan	Podococcus_barteri)	((Roystonea_regia	Sclerosperma_profizianum)	(Leopoldinia_pulchra	(Geonoma_undata	Manicaria_saccifera))))	(((Reinhardtia_paiewonskiana	Reinhardtia_latisecta)	(Reinhardtia_simplex	Reinhardtia_gracilis))	(Attalea_speciosa	(Bactris_major	(Elaeis_oleifera	Elaeis_guineensis)))))))	((Oenocarpus_bataua	Oenocarpus_minor)	(Nypa_fruticans	Prestoea_acuminata)))	(Veitchia_spiralis	((Burretiokentia_grandiflora	Kentiopsis_piersoniorum)	(Hydriastele_microspadix	(Dypsis_decaryi	Heterospathe_cagayanensis))))))	Kingia_australis);
((Reinhardtia_gracilis	((((Attalea_speciosa	(Bactris_major	(Elaeis_oleifera	Elaeis_guineensis)))	((((((Oenocarpus_bataua	Oenocarpus_minor)	(Nypa_fruticans	Prestoea_acuminata))	(((((Dypsis_decaryi	Heterospathe_cagayanensis)	Veitchia_spiralis)	Kentiopsis_piersoniorum)	(Burretiokentia_grandiflora	Hydriastele_microspadix))	Dictyosperma_album))	Pelagodoxa_henryana)	((Iriartea_deltoidea	Chamaedorea_seifrizii)	((Serenoa_repens	(Phoenix_dactylifera	Sabal_domingensis))	Pseudophoenix_vinifera)))	((Orania_palindan	Podococcus_barteri)	(((Calamus_caryotoides	Roystonea_regia)	Sclerosperma_profizianum)	(Leopoldinia_pulchra	(Geonoma_undata	Manicaria_saccifera))))))	(Reinhardtia_paiewonskiana	Reinhardtia_latisecta))	Reinhardtia_simplex))	Kingia_australis);
((Podococcus_barteri	(((Iriartea_deltoidea	Chamaedorea_seifrizii)	(Pseudophoenix_vinifera	(Calamus_caryotoides	(Serenoa_repens	(Phoenix_dactylifera	Sabal_domingensis)))))	((((Roystonea_regia	Sclerosperma_profizianum)	(Leopoldinia_pulchra	(Geonoma_undata	Manicaria_saccifera)))	(((Reinhardtia_paiewonskiana	(Orania_palindan	Reinhardtia_latisecta))	(Reinhardtia_simplex	Reinhardtia_gracilis))	(Attalea_speciosa	(Bactris_major	(Elaeis_oleifera	Elaeis_guineensis)))))	((((Oenocarpus_bataua	Oenocarpus_minor)	(Nypa_fruticans	Prestoea_acuminata))	((Veitchia_spiralis	((Hydriastele_microspadix	(Dypsis_decaryi	Heterospathe_cagayanensis))	(Kentiopsis_piersoniorum	Burretiokentia_grandiflora)))	Dictyosperma_album))	Pelagodoxa_henryana))))	Kingia_australis);
(((Reinhardtia_simplex	Reinhardtia_gracilis)	(((Attalea_speciosa	((Orania_palindan	Bactris_major)	(Elaeis_oleifera	Elaeis_guineensis)))	(((Pseudophoenix_vinifera	(Calamus_caryotoides	(Phoenix_dactylifera	(Sabal_domingensis	Serenoa_repens))))	(Podococcus_barteri	(Iriartea_deltoidea	Chamaedorea_seifrizii)))	(((((Oenocarpus_bataua	Oenocarpus_minor)	(Nypa_fruticans	Prestoea_acuminata))	(Veitchia_spiralis	((Hydriastele_microspadix	(Dypsis_decaryi	Heterospathe_cagayanensis))	(Dictyosperma_album	(Kentiopsis_piersoniorum	Burretiokentia_grandiflora)))))	Pelagodoxa_henryana)	((Roystonea_regia	Sclerosperma_profizianum)	(Leopoldinia_pulchra	(Geonoma_undata	Manicaria_saccifera))))))	(Reinhardtia_paiewonskiana	Reinhardtia_latisecta)))	Kingia_australis);
((Manicaria_saccifera	((((((((Reinhardtia_paiewonskiana	Reinhardtia_latisecta)	Reinhardtia_simplex)	(Attalea_speciosa	(Bactris_major	(Elaeis_oleifera	Elaeis_guineensis))))	((((((Oenocarpus_bataua	Oenocarpus_minor)	(Nypa_fruticans	Prestoea_acuminata))	((Veitchia_spiralis	((Hydriastele_microspadix	(Orania_palindan	Heterospathe_cagayanensis))	(Kentiopsis_piersoniorum	Burretiokentia_grandiflora)))	Dictyosperma_album))	Dypsis_decaryi)	Pelagodoxa_henryana)	(((Pseudophoenix_vinifera	((Phoenix_dactylifera	Sabal_domingensis)	Serenoa_repens))	Calamus_caryotoides)	(Iriartea_deltoidea	Chamaedorea_seifrizii))))	Podococcus_barteri)	((Reinhardtia_gracilis	Roystonea_regia)	Sclerosperma_profizianum))	Leopoldinia_pulchra)	Geonoma_undata))	Kingia_australis);
((Reinhardtia_gracilis	(Roystonea_regia	(Sclerosperma_profizianum	((Leopoldinia_pulchra	((Podococcus_barteri	Geonoma_undata)	Manicaria_saccifera))	(((((Reinhardtia_paiewonskiana	Reinhardtia_latisecta)	Reinhardtia_simplex)	(Attalea_speciosa	(Bactris_major	(Elaeis_oleifera	Elaeis_guineensis))))	Iriartea_deltoidea)	((Pelagodoxa_henryana	((((Veitchia_spiralis	Hydriastele_microspadix)	((Dypsis_decaryi	(Orania_palindan	Heterospathe_cagayanensis))	(Kentiopsis_piersoniorum	Burretiokentia_grandiflora)))	Dictyosperma_album)	((Oenocarpus_bataua	Oenocarpus_minor)	(Nypa_fruticans	Prestoea_acuminata))))	(((Pseudophoenix_vinifera	((Phoenix_dactylifera	Sabal_domingensis)	Serenoa_repens))	Calamus_caryotoides)	Chamaedorea_seifrizii)))))))	Kingia_australis);
