# Supplementary material for: Data supporting the nuclear phylogenomics of the palm subfamily Arecoideae (Arecaceae)
Source: Data Brief. 2016 Mar 2;7:532–6. doi: 10.1016/j.dib.2016.02.063 (PMC4796708; doi:10.1016/j.dib.2016.02.063)
Supplement: Supplementary file 5 — Supplementary material [file mmc5.zip › RAxML_bootstrap.Elaeis_2238.raxml.tre]

((((Attalea_speciosa	(Elaeis_oleifera	Elaeis_guineensis))	(Podococcus_barteri	Bactris_major))	((((Reinhardtia_simplex	(Reinhardtia_latisecta	(Reinhardtia_paiewonskiana	Reinhardtia_gracilis)))	(Geonoma_undata	((Pelagodoxa_henryana	Manicaria_saccifera)	((Prestoea_acuminata	(Oenocarpus_bataua	Oenocarpus_minor))	(((Hydriastele_microspadix	(Dictyosperma_album	Kentiopsis_piersoniorum))	Dypsis_decaryi)	((Burretiokentia_grandiflora	Veitchia_spiralis)	Heterospathe_cagayanensis))))))	(((Sabal_domingensis	Phoenix_dactylifera)	Serenoa_repens)	((Pseudophoenix_vinifera	Roystonea_regia)	((Leopoldinia_pulchra	Orania_palindan)	(Nypa_fruticans	Sclerosperma_profizianum)))))	Iriartea_deltoidea))	Calamus_caryotoides);
((Phoenix_dactylifera	((((Serenoa_repens	(Roystonea_regia	(((Podococcus_barteri	Leopoldinia_pulchra)	Orania_palindan)	Sclerosperma_profizianum)))	(Nypa_fruticans	((Attalea_speciosa	(Bactris_major	(Elaeis_oleifera	Elaeis_guineensis)))	((Pseudophoenix_vinifera	(Reinhardtia_simplex	(Reinhardtia_latisecta	(Reinhardtia_paiewonskiana	Reinhardtia_gracilis))))	(Geonoma_undata	((Prestoea_acuminata	(Oenocarpus_bataua	Oenocarpus_minor))	(((Heterospathe_cagayanensis	((Dictyosperma_album	Kentiopsis_piersoniorum)	(Veitchia_spiralis	(Dypsis_decaryi	Burretiokentia_grandiflora))))	Hydriastele_microspadix)	(Pelagodoxa_henryana	Manicaria_saccifera))))))))	Sabal_domingensis)	Iriartea_deltoidea))	Calamus_caryotoides);
(((Elaeis_oleifera	Elaeis_guineensis)	((((((Serenoa_repens	((Leopoldinia_pulchra	Sabal_domingensis)	Phoenix_dactylifera))	((Podococcus_barteri	Roystonea_regia)	(Sclerosperma_profizianum	(Pseudophoenix_vinifera	(Nypa_fruticans	Orania_palindan)))))	((Reinhardtia_simplex	(Reinhardtia_latisecta	(Reinhardtia_paiewonskiana	Reinhardtia_gracilis)))	(Geonoma_undata	((Pelagodoxa_henryana	Manicaria_saccifera)	((Prestoea_acuminata	(Oenocarpus_bataua	Oenocarpus_minor))	((Burretiokentia_grandiflora	Veitchia_spiralis)	((((Kentiopsis_piersoniorum	Dypsis_decaryi)	Dictyosperma_album)	Hydriastele_microspadix)	Heterospathe_cagayanensis)))))))	Iriartea_deltoidea)	Attalea_speciosa)	Bactris_major))	Calamus_caryotoides);
(((Bactris_major	(((((Serenoa_repens	((Pseudophoenix_vinifera	Sabal_domingensis)	(Iriartea_deltoidea	Phoenix_dactylifera)))	((Podococcus_barteri	Roystonea_regia)	(Sclerosperma_profizianum	Orania_palindan)))	Nypa_fruticans)	((Reinhardtia_simplex	(Reinhardtia_latisecta	(Reinhardtia_paiewonskiana	Reinhardtia_gracilis)))	(Geonoma_undata	((Pelagodoxa_henryana	Manicaria_saccifera)	((Prestoea_acuminata	(Oenocarpus_bataua	Oenocarpus_minor))	(Leopoldinia_pulchra	((((Kentiopsis_piersoniorum	Dypsis_decaryi)	Dictyosperma_album)	(Hydriastele_microspadix	Heterospathe_cagayanensis))	(Burretiokentia_grandiflora	Veitchia_spiralis))))))))	Attalea_speciosa))	(Elaeis_oleifera	Elaeis_guineensis))	Calamus_caryotoides);
((((Pseudophoenix_vinifera	Sabal_domingensis)	Phoenix_dactylifera)	((((Podococcus_barteri	Roystonea_regia)	(Leopoldinia_pulchra	(Sclerosperma_profizianum	Orania_palindan)))	(Nypa_fruticans	(((Reinhardtia_simplex	(Reinhardtia_latisecta	(Reinhardtia_paiewonskiana	Reinhardtia_gracilis)))	(Geonoma_undata	((Pelagodoxa_henryana	Manicaria_saccifera)	((Prestoea_acuminata	(Oenocarpus_bataua	Oenocarpus_minor))	((((Kentiopsis_piersoniorum	Dypsis_decaryi)	Dictyosperma_album)	(Hydriastele_microspadix	Heterospathe_cagayanensis))	(Burretiokentia_grandiflora	Veitchia_spiralis))))))	(Attalea_speciosa	((Iriartea_deltoidea	(Elaeis_oleifera	Elaeis_guineensis))	Bactris_major)))))	Serenoa_repens))	Calamus_caryotoides);
((((Elaeis_oleifera	Elaeis_guineensis)	(Bactris_major	Attalea_speciosa))	(Iriartea_deltoidea	(((Serenoa_repens	(Pseudophoenix_vinifera	((Nypa_fruticans	Phoenix_dactylifera)	(Podococcus_barteri	Sabal_domingensis))))	(Roystonea_regia	(Sclerosperma_profizianum	(Orania_palindan	Leopoldinia_pulchra))))	(((Reinhardtia_latisecta	Reinhardtia_paiewonskiana)	(Reinhardtia_simplex	Reinhardtia_gracilis))	(Geonoma_undata	((Pelagodoxa_henryana	Manicaria_saccifera)	((Prestoea_acuminata	(Oenocarpus_bataua	Oenocarpus_minor))	((Heterospathe_cagayanensis	((Kentiopsis_piersoniorum	Dypsis_decaryi)	Dictyosperma_album))	(Hydriastele_microspadix	(Burretiokentia_grandiflora	Veitchia_spiralis))))))))))	Calamus_caryotoides);
((Nypa_fruticans	(((((Reinhardtia_latisecta	(Reinhardtia_gracilis	Reinhardtia_paiewonskiana))	Reinhardtia_simplex)	(Geonoma_undata	((Pelagodoxa_henryana	Manicaria_saccifera)	((Prestoea_acuminata	(Oenocarpus_bataua	Oenocarpus_minor))	((Hydriastele_microspadix	((((Kentiopsis_piersoniorum	Dictyosperma_album)	Dypsis_decaryi)	Burretiokentia_grandiflora)	Heterospathe_cagayanensis))	Veitchia_spiralis)))))	((Bactris_major	((Elaeis_oleifera	Elaeis_guineensis)	Iriartea_deltoidea))	Attalea_speciosa))	(((Sabal_domingensis	Phoenix_dactylifera)	Serenoa_repens)	(Roystonea_regia	(Sclerosperma_profizianum	(Orania_palindan	(Pseudophoenix_vinifera	(Podococcus_barteri	Leopoldinia_pulchra))))))))	Calamus_caryotoides);
((((Bactris_major	(Elaeis_oleifera	Elaeis_guineensis))	Attalea_speciosa)	(((Pseudophoenix_vinifera	Roystonea_regia)	((Iriartea_deltoidea	((Sabal_domingensis	Phoenix_dactylifera)	Serenoa_repens))	(Nypa_fruticans	(Sclerosperma_profizianum	(Orania_palindan	(Podococcus_barteri	Leopoldinia_pulchra))))))	(((Reinhardtia_latisecta	(Reinhardtia_gracilis	Reinhardtia_paiewonskiana))	Reinhardtia_simplex)	(Geonoma_undata	((Pelagodoxa_henryana	Manicaria_saccifera)	((Prestoea_acuminata	(Oenocarpus_bataua	Oenocarpus_minor))	(((Burretiokentia_grandiflora	(Heterospathe_cagayanensis	(Hydriastele_microspadix	(Dypsis_decaryi	Kentiopsis_piersoniorum))))	Veitchia_spiralis)	Dictyosperma_album)))))))	Calamus_caryotoides);
(((Bactris_major	((Elaeis_oleifera	Elaeis_guineensis)	Attalea_speciosa))	((Roystonea_regia	((Sabal_domingensis	Phoenix_dactylifera)	(Serenoa_repens	((Iriartea_deltoidea	Nypa_fruticans)	(Sclerosperma_profizianum	(Orania_palindan	(Podococcus_barteri	Leopoldinia_pulchra)))))))	((Pseudophoenix_vinifera	((Reinhardtia_latisecta	Reinhardtia_paiewonskiana)	(Reinhardtia_gracilis	Reinhardtia_simplex)))	(Geonoma_undata	((Prestoea_acuminata	(Oenocarpus_bataua	Oenocarpus_minor))	((((Burretiokentia_grandiflora	Veitchia_spiralis)	(Heterospathe_cagayanensis	(Dictyosperma_album	(Dypsis_decaryi	Kentiopsis_piersoniorum))))	Hydriastele_microspadix)	(Pelagodoxa_henryana	Manicaria_saccifera)))))))	Calamus_caryotoides);
((((Bactris_major	(Elaeis_oleifera	Elaeis_guineensis))	Attalea_speciosa)	(((((Serenoa_repens	(Sabal_domingensis	Phoenix_dactylifera))	((Podococcus_barteri	Roystonea_regia)	(Sclerosperma_profizianum	(Orania_palindan	Leopoldinia_pulchra))))	Nypa_fruticans)	((Pseudophoenix_vinifera	((Reinhardtia_latisecta	Reinhardtia_paiewonskiana)	(Reinhardtia_gracilis	Reinhardtia_simplex)))	(Geonoma_undata	(((Prestoea_acuminata	(Oenocarpus_bataua	Oenocarpus_minor))	((Dictyosperma_album	((Heterospathe_cagayanensis	Hydriastele_microspadix)	((Burretiokentia_grandiflora	Veitchia_spiralis)	(Dypsis_decaryi	Kentiopsis_piersoniorum))))	Manicaria_saccifera))	Pelagodoxa_henryana))))	Iriartea_deltoidea))	Calamus_caryotoides);
(((Sclerosperma_profizianum	Reinhardtia_gracilis)	(((((((((((Oenocarpus_bataua	Oenocarpus_minor)	Prestoea_acuminata)	(((Veitchia_spiralis	(Burretiokentia_grandiflora	Dypsis_decaryi))	(Dictyosperma_album	Kentiopsis_piersoniorum))	(Hydriastele_microspadix	Heterospathe_cagayanensis)))	(Manicaria_saccifera	Pelagodoxa_henryana))	(Leopoldinia_pulchra	Geonoma_undata))	(Podococcus_barteri	(Reinhardtia_simplex	(Reinhardtia_latisecta	Reinhardtia_paiewonskiana))))	(Iriartea_deltoidea	(Attalea_speciosa	((Elaeis_oleifera	Elaeis_guineensis)	Bactris_major))))	Nypa_fruticans)	(Serenoa_repens	(Pseudophoenix_vinifera	(Phoenix_dactylifera	Sabal_domingensis))))	Roystonea_regia)	Orania_palindan))	Calamus_caryotoides);
((((Phoenix_dactylifera	Sabal_domingensis)	((Pseudophoenix_vinifera	(Sclerosperma_profizianum	Orania_palindan))	(Roystonea_regia	(((((Reinhardtia_gracilis	Reinhardtia_simplex)	(Reinhardtia_latisecta	Reinhardtia_paiewonskiana))	(Geonoma_undata	((((Oenocarpus_bataua	Oenocarpus_minor)	Prestoea_acuminata)	((Burretiokentia_grandiflora	Veitchia_spiralis)	(Hydriastele_microspadix	(Heterospathe_cagayanensis	((Dictyosperma_album	Kentiopsis_piersoniorum)	Dypsis_decaryi)))))	(Manicaria_saccifera	Pelagodoxa_henryana))))	((Attalea_speciosa	((Leopoldinia_pulchra	Podococcus_barteri)	Bactris_major))	((Elaeis_oleifera	Elaeis_guineensis)	Iriartea_deltoidea)))	Nypa_fruticans))))	Serenoa_repens)	Calamus_caryotoides);
((Attalea_speciosa	((((Iriartea_deltoidea	Nypa_fruticans)	((Phoenix_dactylifera	Sabal_domingensis)	(Serenoa_repens	((Podococcus_barteri	Roystonea_regia)	(Leopoldinia_pulchra	(Sclerosperma_profizianum	Orania_palindan))))))	((Pseudophoenix_vinifera	(Reinhardtia_simplex	(Reinhardtia_latisecta	(Reinhardtia_gracilis	Reinhardtia_paiewonskiana))))	(((Manicaria_saccifera	(((Oenocarpus_bataua	Oenocarpus_minor)	Prestoea_acuminata)	((Burretiokentia_grandiflora	Veitchia_spiralis)	(Hydriastele_microspadix	(Heterospathe_cagayanensis	((Kentiopsis_piersoniorum	Dypsis_decaryi)	Dictyosperma_album))))))	Geonoma_undata)	Pelagodoxa_henryana)))	(Bactris_major	(Elaeis_oleifera	Elaeis_guineensis))))	Calamus_caryotoides);
((Sclerosperma_profizianum	(Orania_palindan	((((((Pseudophoenix_vinifera	Sabal_domingensis)	((((Reinhardtia_simplex	(Reinhardtia_latisecta	(Reinhardtia_gracilis	Reinhardtia_paiewonskiana)))	((((Oenocarpus_bataua	Oenocarpus_minor)	Prestoea_acuminata)	((((Kentiopsis_piersoniorum	Dypsis_decaryi)	Dictyosperma_album)	((Burretiokentia_grandiflora	Veitchia_spiralis)	(Hydriastele_microspadix	Heterospathe_cagayanensis)))	(Pelagodoxa_henryana	Manicaria_saccifera)))	Geonoma_undata))	((Elaeis_oleifera	Elaeis_guineensis)	(Bactris_major	(Podococcus_barteri	Attalea_speciosa))))	Iriartea_deltoidea))	Serenoa_repens)	(Nypa_fruticans	Phoenix_dactylifera))	Roystonea_regia)	Leopoldinia_pulchra)))	Calamus_caryotoides);
(((Pseudophoenix_vinifera	((Reinhardtia_gracilis	Reinhardtia_simplex)	(Reinhardtia_latisecta	Reinhardtia_paiewonskiana)))	((((((Pelagodoxa_henryana	(Serenoa_repens	Manicaria_saccifera))	(((Oenocarpus_bataua	Oenocarpus_minor)	Prestoea_acuminata)	(((Kentiopsis_piersoniorum	Dictyosperma_album)	(Hydriastele_microspadix	Heterospathe_cagayanensis))	(Burretiokentia_grandiflora	(Dypsis_decaryi	Veitchia_spiralis)))))	Geonoma_undata)	((Elaeis_oleifera	Elaeis_guineensis)	(Bactris_major	Attalea_speciosa)))	(((Roystonea_regia	(Leopoldinia_pulchra	(Sclerosperma_profizianum	Orania_palindan)))	((Podococcus_barteri	Sabal_domingensis)	Phoenix_dactylifera))	Nypa_fruticans))	Iriartea_deltoidea))	Calamus_caryotoides);
(((Pseudophoenix_vinifera	(Reinhardtia_simplex	(Reinhardtia_latisecta	(Reinhardtia_gracilis	Reinhardtia_paiewonskiana))))	((((Elaeis_oleifera	Elaeis_guineensis)	((Podococcus_barteri	Bactris_major)	Attalea_speciosa))	((Sclerosperma_profizianum	((Nypa_fruticans	Orania_palindan)	Leopoldinia_pulchra))	((Serenoa_repens	(Sabal_domingensis	(Iriartea_deltoidea	Phoenix_dactylifera)))	Roystonea_regia)))	(((Pelagodoxa_henryana	Manicaria_saccifera)	(((Oenocarpus_bataua	Oenocarpus_minor)	Prestoea_acuminata)	((Hydriastele_microspadix	Heterospathe_cagayanensis)	((Burretiokentia_grandiflora	(Dypsis_decaryi	Veitchia_spiralis))	(Kentiopsis_piersoniorum	Dictyosperma_album)))))	Geonoma_undata)))	Calamus_caryotoides);
((Sclerosperma_profizianum	((Nypa_fruticans	Leopoldinia_pulchra)	(Orania_palindan	((Serenoa_repens	(((Pseudophoenix_vinifera	Sabal_domingensis)	(Iriartea_deltoidea	Phoenix_dactylifera))	(Podococcus_barteri	Roystonea_regia)))	(((((Pelagodoxa_henryana	Manicaria_saccifera)	(((Oenocarpus_bataua	Oenocarpus_minor)	Prestoea_acuminata)	((Hydriastele_microspadix	Heterospathe_cagayanensis)	((Dypsis_decaryi	(Kentiopsis_piersoniorum	Dictyosperma_album))	(Burretiokentia_grandiflora	Veitchia_spiralis)))))	Geonoma_undata)	((Reinhardtia_gracilis	Reinhardtia_paiewonskiana)	(Reinhardtia_simplex	Reinhardtia_latisecta)))	((Elaeis_oleifera	Elaeis_guineensis)	(Bactris_major	Attalea_speciosa)))))))	Calamus_caryotoides);
(((Reinhardtia_gracilis	Sclerosperma_profizianum)	(((((((((Pelagodoxa_henryana	Manicaria_saccifera)	(((Oenocarpus_bataua	Oenocarpus_minor)	Prestoea_acuminata)	((Heterospathe_cagayanensis	((Veitchia_spiralis	(Burretiokentia_grandiflora	(Kentiopsis_piersoniorum	Dypsis_decaryi)))	Hydriastele_microspadix))	Dictyosperma_album)))	Geonoma_undata)	(Pseudophoenix_vinifera	((Reinhardtia_latisecta	Reinhardtia_paiewonskiana)	Reinhardtia_simplex)))	(Attalea_speciosa	((Elaeis_oleifera	Elaeis_guineensis)	Bactris_major)))	(Iriartea_deltoidea	Nypa_fruticans))	(Serenoa_repens	(Phoenix_dactylifera	Sabal_domingensis)))	Roystonea_regia)	((Podococcus_barteri	Leopoldinia_pulchra)	Orania_palindan)))	Calamus_caryotoides);
((((Elaeis_oleifera	Elaeis_guineensis)	(Bactris_major	Attalea_speciosa))	((Nypa_fruticans	(((Iriartea_deltoidea	Phoenix_dactylifera)	(Pseudophoenix_vinifera	Sabal_domingensis))	(Serenoa_repens	((Podococcus_barteri	Roystonea_regia)	((Leopoldinia_pulchra	Orania_palindan)	Sclerosperma_profizianum)))))	((((((Oenocarpus_bataua	Oenocarpus_minor)	Prestoea_acuminata)	((((Dypsis_decaryi	(Veitchia_spiralis	Burretiokentia_grandiflora))	(Dictyosperma_album	Kentiopsis_piersoniorum))	(Heterospathe_cagayanensis	Hydriastele_microspadix))	Manicaria_saccifera))	Geonoma_undata)	Pelagodoxa_henryana)	((Reinhardtia_latisecta	Reinhardtia_paiewonskiana)	(Reinhardtia_gracilis	Reinhardtia_simplex)))))	Calamus_caryotoides);
((Sclerosperma_profizianum	((((((((Elaeis_oleifera	Elaeis_guineensis)	Bactris_major)	Attalea_speciosa)	((Geonoma_undata	(((((Veitchia_spiralis	Burretiokentia_grandiflora)	Hydriastele_microspadix)	(Heterospathe_cagayanensis	((Dypsis_decaryi	Kentiopsis_piersoniorum)	Dictyosperma_album)))	((Oenocarpus_bataua	Oenocarpus_minor)	Prestoea_acuminata))	(Manicaria_saccifera	Pelagodoxa_henryana)))	(Pseudophoenix_vinifera	((Reinhardtia_latisecta	Reinhardtia_paiewonskiana)	(Reinhardtia_gracilis	Reinhardtia_simplex)))))	(Iriartea_deltoidea	Nypa_fruticans))	(Serenoa_repens	((Leopoldinia_pulchra	Phoenix_dactylifera)	Sabal_domingensis)))	(Podococcus_barteri	Roystonea_regia))	Orania_palindan))	Calamus_caryotoides);
(((Elaeis_guineensis	Elaeis_oleifera)	(Bactris_major	(Attalea_speciosa	(Iriartea_deltoidea	((((((Leopoldinia_pulchra	(Podococcus_barteri	Sabal_domingensis))	Phoenix_dactylifera)	Serenoa_repens)	Roystonea_regia)	((Nypa_fruticans	(Pseudophoenix_vinifera	Sclerosperma_profizianum))	Orania_palindan))	((((Manicaria_saccifera	Pelagodoxa_henryana)	((Prestoea_acuminata	(Oenocarpus_bataua	Oenocarpus_minor))	((((Dictyosperma_album	Kentiopsis_piersoniorum)	(Heterospathe_cagayanensis	Hydriastele_microspadix))	Dypsis_decaryi)	(Veitchia_spiralis	Burretiokentia_grandiflora))))	Geonoma_undata)	((Reinhardtia_gracilis	Reinhardtia_simplex)	(Reinhardtia_latisecta	Reinhardtia_paiewonskiana))))))))	Calamus_caryotoides);
((((Elaeis_guineensis	Elaeis_oleifera)	Bactris_major)	(Attalea_speciosa	(((((Podococcus_barteri	Sabal_domingensis)	Phoenix_dactylifera)	(Serenoa_repens	(Iriartea_deltoidea	((Nypa_fruticans	Sclerosperma_profizianum)	Orania_palindan))))	Roystonea_regia)	((Leopoldinia_pulchra	(((Manicaria_saccifera	Pelagodoxa_henryana)	((Prestoea_acuminata	(Oenocarpus_bataua	Oenocarpus_minor))	(((Dictyosperma_album	Kentiopsis_piersoniorum)	(Heterospathe_cagayanensis	Hydriastele_microspadix))	((Veitchia_spiralis	Burretiokentia_grandiflora)	Dypsis_decaryi))))	Geonoma_undata))	(Pseudophoenix_vinifera	(Reinhardtia_simplex	(Reinhardtia_latisecta	(Reinhardtia_gracilis	Reinhardtia_paiewonskiana))))))))	Calamus_caryotoides);
((Nypa_fruticans	((Sclerosperma_profizianum	Orania_palindan)	(((Iriartea_deltoidea	(((Elaeis_guineensis	Elaeis_oleifera)	Bactris_major)	(Podococcus_barteri	Attalea_speciosa)))	((Leopoldinia_pulchra	(((Manicaria_saccifera	Pelagodoxa_henryana)	((Prestoea_acuminata	(Oenocarpus_bataua	Oenocarpus_minor))	((Heterospathe_cagayanensis	Veitchia_spiralis)	(Hydriastele_microspadix	(Burretiokentia_grandiflora	((Dypsis_decaryi	Kentiopsis_piersoniorum)	Dictyosperma_album))))))	Geonoma_undata))	(Pseudophoenix_vinifera	(Reinhardtia_simplex	(Reinhardtia_latisecta	(Reinhardtia_gracilis	Reinhardtia_paiewonskiana))))))	((Serenoa_repens	(Sabal_domingensis	Phoenix_dactylifera))	Roystonea_regia))))	Calamus_caryotoides);
((Nypa_fruticans	(((Iriartea_deltoidea	((((Podococcus_barteri	Elaeis_guineensis)	Elaeis_oleifera)	Bactris_major)	Attalea_speciosa))	((((Manicaria_saccifera	Pelagodoxa_henryana)	((Prestoea_acuminata	(Oenocarpus_bataua	Oenocarpus_minor))	((((Hydriastele_microspadix	Heterospathe_cagayanensis)	(Kentiopsis_piersoniorum	Dictyosperma_album))	Dypsis_decaryi)	(Veitchia_spiralis	Burretiokentia_grandiflora))))	Geonoma_undata)	(Pseudophoenix_vinifera	(Reinhardtia_simplex	(Reinhardtia_latisecta	(Reinhardtia_gracilis	Reinhardtia_paiewonskiana))))))	((Serenoa_repens	(Sabal_domingensis	Phoenix_dactylifera))	(Roystonea_regia	(Leopoldinia_pulchra	(Sclerosperma_profizianum	Orania_palindan))))))	Calamus_caryotoides);
(((Attalea_speciosa	Bactris_major)	((((Leopoldinia_pulchra	((((Prestoea_acuminata	(Oenocarpus_bataua	Oenocarpus_minor))	(Manicaria_saccifera	(Hydriastele_microspadix	(((Dypsis_decaryi	Kentiopsis_piersoniorum)	(Heterospathe_cagayanensis	Dictyosperma_album))	(Burretiokentia_grandiflora	Veitchia_spiralis)))))	Pelagodoxa_henryana)	Geonoma_undata))	((Reinhardtia_gracilis	Reinhardtia_simplex)	(Reinhardtia_latisecta	Reinhardtia_paiewonskiana)))	((Sabal_domingensis	(Iriartea_deltoidea	Phoenix_dactylifera))	((Nypa_fruticans	Serenoa_repens)	((Podococcus_barteri	Roystonea_regia)	((Pseudophoenix_vinifera	Sclerosperma_profizianum)	Orania_palindan)))))	(Elaeis_guineensis	Elaeis_oleifera)))	Calamus_caryotoides);
((Sclerosperma_profizianum	(Roystonea_regia	((Sabal_domingensis	Phoenix_dactylifera)	(Serenoa_repens	(Orania_palindan	((Iriartea_deltoidea	Nypa_fruticans)	(((Elaeis_guineensis	Elaeis_oleifera)	(Attalea_speciosa	(Podococcus_barteri	Bactris_major)))	((((Pelagodoxa_henryana	Manicaria_saccifera)	((Leopoldinia_pulchra	(((Dypsis_decaryi	Kentiopsis_piersoniorum)	Dictyosperma_album)	((Heterospathe_cagayanensis	(Burretiokentia_grandiflora	Veitchia_spiralis))	Hydriastele_microspadix)))	(Prestoea_acuminata	(Oenocarpus_bataua	Oenocarpus_minor))))	Geonoma_undata)	(Pseudophoenix_vinifera	((Reinhardtia_gracilis	Reinhardtia_simplex)	(Reinhardtia_latisecta	Reinhardtia_paiewonskiana)))))))))))	Calamus_caryotoides);
(((Pseudophoenix_vinifera	(Reinhardtia_simplex	(Reinhardtia_latisecta	Reinhardtia_paiewonskiana)))	(((((((Leopoldinia_pulchra	Orania_palindan)	Sclerosperma_profizianum)	(Podococcus_barteri	Roystonea_regia))	((Sabal_domingensis	(Iriartea_deltoidea	Phoenix_dactylifera))	Serenoa_repens))	Nypa_fruticans)	((Bactris_major	(Elaeis_guineensis	Elaeis_oleifera))	Attalea_speciosa))	((Reinhardtia_gracilis	((Pelagodoxa_henryana	Manicaria_saccifera)	((((Kentiopsis_piersoniorum	Dictyosperma_album)	((Heterospathe_cagayanensis	(Burretiokentia_grandiflora	Veitchia_spiralis))	Dypsis_decaryi))	Hydriastele_microspadix)	(Prestoea_acuminata	(Oenocarpus_bataua	Oenocarpus_minor)))))	Geonoma_undata)))	Calamus_caryotoides);
((((Bactris_major	(Elaeis_guineensis	Elaeis_oleifera))	(Podococcus_barteri	Attalea_speciosa))	((((Pelagodoxa_henryana	(Manicaria_saccifera	((((Kentiopsis_piersoniorum	(Dictyosperma_album	Dypsis_decaryi))	((Burretiokentia_grandiflora	Veitchia_spiralis)	Hydriastele_microspadix))	Heterospathe_cagayanensis)	(Prestoea_acuminata	(Oenocarpus_bataua	Oenocarpus_minor)))))	Geonoma_undata)	(Pseudophoenix_vinifera	(Reinhardtia_simplex	(Reinhardtia_latisecta	(Reinhardtia_gracilis	Reinhardtia_paiewonskiana)))))	(((((Leopoldinia_pulchra	Orania_palindan)	Sclerosperma_profizianum)	Roystonea_regia)	((Sabal_domingensis	Phoenix_dactylifera)	Serenoa_repens))	(Iriartea_deltoidea	Nypa_fruticans))))	Calamus_caryotoides);
((Nypa_fruticans	((((Bactris_major	(Elaeis_guineensis	Elaeis_oleifera))	Attalea_speciosa)	(((((((Burretiokentia_grandiflora	(Heterospathe_cagayanensis	Veitchia_spiralis))	Hydriastele_microspadix)	(Dypsis_decaryi	(Dictyosperma_album	Kentiopsis_piersoniorum)))	(Prestoea_acuminata	(Oenocarpus_bataua	Oenocarpus_minor)))	(Pelagodoxa_henryana	Manicaria_saccifera))	Geonoma_undata)	(((Podococcus_barteri	Reinhardtia_gracilis)	Reinhardtia_simplex)	(Reinhardtia_latisecta	Reinhardtia_paiewonskiana))))	((((Leopoldinia_pulchra	Orania_palindan)	Sclerosperma_profizianum)	Roystonea_regia)	(((Pseudophoenix_vinifera	Sabal_domingensis)	(Iriartea_deltoidea	Phoenix_dactylifera))	Serenoa_repens))))	Calamus_caryotoides);
(((Elaeis_guineensis	Elaeis_oleifera)	((Attalea_speciosa	((((((((Hydriastele_microspadix	((Burretiokentia_grandiflora	(Dypsis_decaryi	(Dictyosperma_album	Kentiopsis_piersoniorum)))	Heterospathe_cagayanensis))	Veitchia_spiralis)	(Prestoea_acuminata	(Oenocarpus_bataua	Oenocarpus_minor)))	(Pelagodoxa_henryana	Manicaria_saccifera))	Geonoma_undata)	(Reinhardtia_simplex	(Reinhardtia_latisecta	(Reinhardtia_gracilis	Reinhardtia_paiewonskiana))))	(((Serenoa_repens	((((Podococcus_barteri	Leopoldinia_pulchra)	Orania_palindan)	Sclerosperma_profizianum)	Roystonea_regia))	(Sabal_domingensis	(Pseudophoenix_vinifera	Phoenix_dactylifera)))	Nypa_fruticans))	Iriartea_deltoidea))	Bactris_major))	Calamus_caryotoides);
((((Elaeis_guineensis	Elaeis_oleifera)	Bactris_major)	(((((((Serenoa_repens	(Sabal_domingensis	Phoenix_dactylifera))	(Nypa_fruticans	(Leopoldinia_pulchra	(Sclerosperma_profizianum	Orania_palindan))))	(Roystonea_regia	Podococcus_barteri))	(Pseudophoenix_vinifera	((Reinhardtia_latisecta	Reinhardtia_paiewonskiana)	(Reinhardtia_gracilis	Reinhardtia_simplex))))	(Geonoma_undata	((Pelagodoxa_henryana	Manicaria_saccifera)	((Dictyosperma_album	(Hydriastele_microspadix	((Heterospathe_cagayanensis	Veitchia_spiralis)	(Burretiokentia_grandiflora	(Kentiopsis_piersoniorum	Dypsis_decaryi)))))	((Oenocarpus_minor	Oenocarpus_bataua)	Prestoea_acuminata)))))	Iriartea_deltoidea)	Attalea_speciosa))	Calamus_caryotoides);
((Sclerosperma_profizianum	(((((Nypa_fruticans	((((Reinhardtia_latisecta	(Reinhardtia_gracilis	Reinhardtia_paiewonskiana))	Reinhardtia_simplex)	((Pelagodoxa_henryana	Manicaria_saccifera)	(((Oenocarpus_minor	Oenocarpus_bataua)	Prestoea_acuminata)	(Geonoma_undata	((Veitchia_spiralis	Burretiokentia_grandiflora)	(Hydriastele_microspadix	(Heterospathe_cagayanensis	((Dictyosperma_album	Dypsis_decaryi)	Kentiopsis_piersoniorum))))))))	(Attalea_speciosa	((Elaeis_oleifera	(Iriartea_deltoidea	Elaeis_guineensis))	Bactris_major))))	Pseudophoenix_vinifera)	(Roystonea_regia	(Serenoa_repens	(Sabal_domingensis	(Leopoldinia_pulchra	Phoenix_dactylifera)))))	Podococcus_barteri)	Orania_palindan))	Calamus_caryotoides);
((Nypa_fruticans	(((((Reinhardtia_latisecta	(Reinhardtia_gracilis	Reinhardtia_paiewonskiana))	Reinhardtia_simplex)	((((((Oenocarpus_minor	Oenocarpus_bataua)	Prestoea_acuminata)	(((((Dypsis_decaryi	Kentiopsis_piersoniorum)	(Veitchia_spiralis	Burretiokentia_grandiflora))	Hydriastele_microspadix)	Heterospathe_cagayanensis)	Dictyosperma_album))	Manicaria_saccifera)	Geonoma_undata)	Pelagodoxa_henryana))	(Attalea_speciosa	((Elaeis_oleifera	Elaeis_guineensis)	Bactris_major)))	(((Pseudophoenix_vinifera	(Podococcus_barteri	Roystonea_regia))	(Serenoa_repens	(Sabal_domingensis	(Iriartea_deltoidea	Phoenix_dactylifera))))	(Orania_palindan	(Sclerosperma_profizianum	Leopoldinia_pulchra)))))	Calamus_caryotoides);
(((Serenoa_repens	(Iriartea_deltoidea	(Sabal_domingensis	Phoenix_dactylifera)))	((((((Reinhardtia_latisecta	Reinhardtia_paiewonskiana)	(Reinhardtia_gracilis	Reinhardtia_simplex))	(Geonoma_undata	(((((Kentiopsis_piersoniorum	((Dypsis_decaryi	((Veitchia_spiralis	Heterospathe_cagayanensis)	Burretiokentia_grandiflora))	Dictyosperma_album))	Hydriastele_microspadix)	Manicaria_saccifera)	Pelagodoxa_henryana)	((Oenocarpus_minor	Oenocarpus_bataua)	Prestoea_acuminata))))	(Attalea_speciosa	((Elaeis_oleifera	Elaeis_guineensis)	Bactris_major)))	(Leopoldinia_pulchra	(Podococcus_barteri	Roystonea_regia)))	(Pseudophoenix_vinifera	(Nypa_fruticans	(Orania_palindan	Sclerosperma_profizianum)))))	Calamus_caryotoides);
(((Serenoa_repens	(((Nypa_fruticans	((Pseudophoenix_vinifera	((Reinhardtia_latisecta	Reinhardtia_paiewonskiana)	(Reinhardtia_gracilis	Reinhardtia_simplex)))	((Geonoma_undata	((Manicaria_saccifera	Pelagodoxa_henryana)	(((Oenocarpus_minor	Oenocarpus_bataua)	Prestoea_acuminata)	(((Heterospathe_cagayanensis	(Burretiokentia_grandiflora	(Dictyosperma_album	(Kentiopsis_piersoniorum	Dypsis_decaryi))))	Veitchia_spiralis)	Hydriastele_microspadix))))	((Iriartea_deltoidea	(Elaeis_oleifera	Elaeis_guineensis))	(Attalea_speciosa	Bactris_major)))))	Roystonea_regia)	(((Podococcus_barteri	Leopoldinia_pulchra)	Orania_palindan)	Sclerosperma_profizianum)))	(Sabal_domingensis	Phoenix_dactylifera))	Calamus_caryotoides);
((((Elaeis_oleifera	Elaeis_guineensis)	Bactris_major)	(Attalea_speciosa	(((Pseudophoenix_vinifera	((Reinhardtia_latisecta	Reinhardtia_paiewonskiana)	(Reinhardtia_gracilis	Reinhardtia_simplex)))	(((((((Dictyosperma_album	Kentiopsis_piersoniorum)	Burretiokentia_grandiflora)	(Hydriastele_microspadix	(Heterospathe_cagayanensis	Veitchia_spiralis)))	Dypsis_decaryi)	(Manicaria_saccifera	((Oenocarpus_minor	Oenocarpus_bataua)	Prestoea_acuminata)))	Geonoma_undata)	Pelagodoxa_henryana))	(((Roystonea_regia	(((Podococcus_barteri	Leopoldinia_pulchra)	Orania_palindan)	Sclerosperma_profizianum))	((Sabal_domingensis	(Iriartea_deltoidea	Phoenix_dactylifera))	Serenoa_repens))	Nypa_fruticans))))	Calamus_caryotoides);
((((Attalea_speciosa	(((Geonoma_undata	(((Manicaria_saccifera	Pelagodoxa_henryana)	(((Heterospathe_cagayanensis	Hydriastele_microspadix)	(Dictyosperma_album	(Kentiopsis_piersoniorum	Dypsis_decaryi)))	(Burretiokentia_grandiflora	Veitchia_spiralis)))	((Oenocarpus_minor	Oenocarpus_bataua)	Prestoea_acuminata)))	(Pseudophoenix_vinifera	((Reinhardtia_latisecta	(Reinhardtia_gracilis	Reinhardtia_paiewonskiana))	Reinhardtia_simplex)))	(((Roystonea_regia	(((Podococcus_barteri	Leopoldinia_pulchra)	Orania_palindan)	Sclerosperma_profizianum))	((Sabal_domingensis	Phoenix_dactylifera)	Serenoa_repens))	(Iriartea_deltoidea	Nypa_fruticans))))	(Elaeis_oleifera	Elaeis_guineensis))	Bactris_major)	Calamus_caryotoides);
(((((Roystonea_regia	Podococcus_barteri)	(((Iriartea_deltoidea	Nypa_fruticans)	Orania_palindan)	Sclerosperma_profizianum))	((Sabal_domingensis	(Leopoldinia_pulchra	Phoenix_dactylifera))	Serenoa_repens))	((((Elaeis_oleifera	Elaeis_guineensis)	Bactris_major)	Attalea_speciosa)	((Geonoma_undata	(((Manicaria_saccifera	Pelagodoxa_henryana)	(Hydriastele_microspadix	(((Dypsis_decaryi	(Burretiokentia_grandiflora	Veitchia_spiralis))	Heterospathe_cagayanensis)	(Kentiopsis_piersoniorum	Dictyosperma_album))))	((Oenocarpus_minor	Oenocarpus_bataua)	Prestoea_acuminata)))	(Pseudophoenix_vinifera	((Reinhardtia_latisecta	(Reinhardtia_gracilis	Reinhardtia_paiewonskiana))	Reinhardtia_simplex)))))	Calamus_caryotoides);
(((Pseudophoenix_vinifera	((Reinhardtia_latisecta	(Reinhardtia_gracilis	Reinhardtia_paiewonskiana))	Reinhardtia_simplex))	(((((Roystonea_regia	Podococcus_barteri)	((Sabal_domingensis	(Leopoldinia_pulchra	Phoenix_dactylifera))	(Serenoa_repens	(Orania_palindan	Sclerosperma_profizianum))))	(Iriartea_deltoidea	Nypa_fruticans))	((Elaeis_oleifera	Elaeis_guineensis)	(Bactris_major	Attalea_speciosa)))	((Geonoma_undata	((((Oenocarpus_minor	Oenocarpus_bataua)	Prestoea_acuminata)	((Kentiopsis_piersoniorum	(((Veitchia_spiralis	Heterospathe_cagayanensis)	(Burretiokentia_grandiflora	Hydriastele_microspadix))	Dictyosperma_album))	Dypsis_decaryi))	Manicaria_saccifera))	Pelagodoxa_henryana)))	Calamus_caryotoides);
((((Elaeis_oleifera	Elaeis_guineensis)	(Bactris_major	Attalea_speciosa))	((((Manicaria_saccifera	(((Oenocarpus_minor	Oenocarpus_bataua)	Prestoea_acuminata)	(Geonoma_undata	((((Dictyosperma_album	(Dypsis_decaryi	Kentiopsis_piersoniorum))	Hydriastele_microspadix)	(Burretiokentia_grandiflora	Veitchia_spiralis))	Heterospathe_cagayanensis))))	Pelagodoxa_henryana)	((Reinhardtia_latisecta	(Reinhardtia_gracilis	Reinhardtia_paiewonskiana))	Reinhardtia_simplex))	(((Roystonea_regia	Podococcus_barteri)	(Serenoa_repens	(Sabal_domingensis	(Leopoldinia_pulchra	(Iriartea_deltoidea	Phoenix_dactylifera)))))	((Pseudophoenix_vinifera	(Nypa_fruticans	Orania_palindan))	Sclerosperma_profizianum))))	Calamus_caryotoides);
(((Attalea_speciosa	((((((Prestoea_acuminata	(Oenocarpus_minor	Oenocarpus_bataua))	((Pelagodoxa_henryana	Manicaria_saccifera)	((Hydriastele_microspadix	(Heterospathe_cagayanensis	(Burretiokentia_grandiflora	(Dictyosperma_album	(Dypsis_decaryi	Kentiopsis_piersoniorum)))))	Veitchia_spiralis)))	Geonoma_undata)	((Reinhardtia_gracilis	(Reinhardtia_latisecta	Reinhardtia_paiewonskiana))	Reinhardtia_simplex))	Iriartea_deltoidea)	(Nypa_fruticans	((Serenoa_repens	(Phoenix_dactylifera	Sabal_domingensis))	((Podococcus_barteri	Roystonea_regia)	(Pseudophoenix_vinifera	((Orania_palindan	Leopoldinia_pulchra)	Sclerosperma_profizianum)))))))	((Elaeis_oleifera	Elaeis_guineensis)	Bactris_major))	Calamus_caryotoides);
((((Bactris_major	(Podococcus_barteri	Attalea_speciosa))	(((((((Reinhardtia_gracilis	Pelagodoxa_henryana)	Manicaria_saccifera)	(((Heterospathe_cagayanensis	Hydriastele_microspadix)	(((Dictyosperma_album	Kentiopsis_piersoniorum)	Dypsis_decaryi)	(Veitchia_spiralis	Burretiokentia_grandiflora)))	(Prestoea_acuminata	(Oenocarpus_minor	Oenocarpus_bataua))))	Geonoma_undata)	(Pseudophoenix_vinifera	((Reinhardtia_latisecta	Reinhardtia_paiewonskiana)	Reinhardtia_simplex)))	(Nypa_fruticans	((Serenoa_repens	(Phoenix_dactylifera	Sabal_domingensis))	(Roystonea_regia	((Orania_palindan	Leopoldinia_pulchra)	Sclerosperma_profizianum)))))	Iriartea_deltoidea))	(Elaeis_oleifera	Elaeis_guineensis))	Calamus_caryotoides);
((Phoenix_dactylifera	((Podococcus_barteri	Sabal_domingensis)	(((((Roystonea_regia	((Orania_palindan	Leopoldinia_pulchra)	Sclerosperma_profizianum))	((((Bactris_major	(Elaeis_oleifera	Elaeis_guineensis))	Attalea_speciosa)	(((Pelagodoxa_henryana	((Manicaria_saccifera	((((Burretiokentia_grandiflora	(Dictyosperma_album	(Kentiopsis_piersoniorum	Dypsis_decaryi)))	Veitchia_spiralis)	Hydriastele_microspadix)	Heterospathe_cagayanensis))	(Prestoea_acuminata	(Oenocarpus_minor	Oenocarpus_bataua))))	Geonoma_undata)	((Reinhardtia_latisecta	Reinhardtia_paiewonskiana)	(Reinhardtia_gracilis	Reinhardtia_simplex))))	Nypa_fruticans))	Iriartea_deltoidea)	Serenoa_repens)	Pseudophoenix_vinifera)))	Calamus_caryotoides);
(((((Roystonea_regia	(((Nypa_fruticans	Orania_palindan)	Leopoldinia_pulchra)	Sclerosperma_profizianum))	((((Elaeis_oleifera	Elaeis_guineensis)	((Podococcus_barteri	Attalea_speciosa)	Bactris_major))	(Iriartea_deltoidea	(((Manicaria_saccifera	Pelagodoxa_henryana)	((((Heterospathe_cagayanensis	(Burretiokentia_grandiflora	Veitchia_spiralis))	Hydriastele_microspadix)	((Kentiopsis_piersoniorum	Dictyosperma_album)	Dypsis_decaryi))	(Prestoea_acuminata	(Oenocarpus_minor	Oenocarpus_bataua))))	Geonoma_undata)))	((Reinhardtia_latisecta	(Reinhardtia_gracilis	Reinhardtia_paiewonskiana))	Reinhardtia_simplex)))	Serenoa_repens)	((Sabal_domingensis	Pseudophoenix_vinifera)	Phoenix_dactylifera))	Calamus_caryotoides);
(((Bactris_major	(Elaeis_oleifera	Elaeis_guineensis))	((Iriartea_deltoidea	(((((Manicaria_saccifera	Pelagodoxa_henryana)	((Leopoldinia_pulchra	(((Burretiokentia_grandiflora	Veitchia_spiralis)	(Heterospathe_cagayanensis	Hydriastele_microspadix))	((Kentiopsis_piersoniorum	Dypsis_decaryi)	Dictyosperma_album)))	(Prestoea_acuminata	(Oenocarpus_minor	Oenocarpus_bataua))))	Geonoma_undata)	((Reinhardtia_latisecta	(Reinhardtia_gracilis	Reinhardtia_paiewonskiana))	Reinhardtia_simplex))	(((Pseudophoenix_vinifera	(Podococcus_barteri	Roystonea_regia))	((Sabal_domingensis	Phoenix_dactylifera)	((Orania_palindan	Sclerosperma_profizianum)	Serenoa_repens)))	Nypa_fruticans)))	Attalea_speciosa))	Calamus_caryotoides);
(((Attalea_speciosa	(Bactris_major	(Elaeis_oleifera	Elaeis_guineensis)))	((((Reinhardtia_simplex	Reinhardtia_gracilis)	(Reinhardtia_paiewonskiana	Reinhardtia_latisecta))	(((Manicaria_saccifera	((((Heterospathe_cagayanensis	Hydriastele_microspadix)	(Kentiopsis_piersoniorum	((Burretiokentia_grandiflora	Veitchia_spiralis)	Dypsis_decaryi)))	Dictyosperma_album)	(Prestoea_acuminata	(Oenocarpus_minor	Oenocarpus_bataua))))	Geonoma_undata)	Pelagodoxa_henryana))	(((Leopoldinia_pulchra	(Orania_palindan	(Nypa_fruticans	Sclerosperma_profizianum)))	Roystonea_regia)	((Pseudophoenix_vinifera	((Podococcus_barteri	Sabal_domingensis)	(Iriartea_deltoidea	Phoenix_dactylifera)))	Serenoa_repens))))	Calamus_caryotoides);
(((Elaeis_oleifera	Elaeis_guineensis)	(Attalea_speciosa	(Bactris_major	((((Reinhardtia_simplex	Reinhardtia_gracilis)	(Reinhardtia_paiewonskiana	Reinhardtia_latisecta))	(Geonoma_undata	((Manicaria_saccifera	Pelagodoxa_henryana)	(((((Kentiopsis_piersoniorum	Dictyosperma_album)	Dypsis_decaryi)	(Heterospathe_cagayanensis	Hydriastele_microspadix))	(Veitchia_spiralis	Burretiokentia_grandiflora))	(Prestoea_acuminata	(Oenocarpus_minor	Oenocarpus_bataua))))))	(((Iriartea_deltoidea	(Roystonea_regia	(Phoenix_dactylifera	Nypa_fruticans)))	(((Podococcus_barteri	Leopoldinia_pulchra)	Orania_palindan)	Sclerosperma_profizianum))	((Pseudophoenix_vinifera	Sabal_domingensis)	Serenoa_repens))))))	Calamus_caryotoides);
((Pseudophoenix_vinifera	((((((Orania_palindan	(Nypa_fruticans	Sclerosperma_profizianum))	Leopoldinia_pulchra)	((((Bactris_major	(Elaeis_oleifera	Elaeis_guineensis))	Attalea_speciosa)	(((Reinhardtia_simplex	Reinhardtia_gracilis)	(Reinhardtia_paiewonskiana	Reinhardtia_latisecta))	(Geonoma_undata	((Manicaria_saccifera	Pelagodoxa_henryana)	(((((Kentiopsis_piersoniorum	Dictyosperma_album)	Dypsis_decaryi)	(Heterospathe_cagayanensis	Hydriastele_microspadix))	(Veitchia_spiralis	Burretiokentia_grandiflora))	(Prestoea_acuminata	(Oenocarpus_minor	Oenocarpus_bataua)))))))	Roystonea_regia))	Serenoa_repens)	(Podococcus_barteri	Sabal_domingensis))	(Iriartea_deltoidea	Phoenix_dactylifera)))	Calamus_caryotoides);
(((((Roystonea_regia	((Leopoldinia_pulchra	Orania_palindan)	Sclerosperma_profizianum))	((Iriartea_deltoidea	((Bactris_major	(Elaeis_oleifera	Elaeis_guineensis))	(Podococcus_barteri	Attalea_speciosa)))	((Reinhardtia_simplex	((Reinhardtia_gracilis	Reinhardtia_paiewonskiana)	Reinhardtia_latisecta))	(Geonoma_undata	(((Dictyosperma_album	(Dypsis_decaryi	Kentiopsis_piersoniorum))	(((Veitchia_spiralis	Burretiokentia_grandiflora)	Heterospathe_cagayanensis)	Hydriastele_microspadix))	((Prestoea_acuminata	(Oenocarpus_minor	Oenocarpus_bataua))	(Manicaria_saccifera	Pelagodoxa_henryana)))))))	(Serenoa_repens	(Pseudophoenix_vinifera	Sabal_domingensis)))	(Nypa_fruticans	Phoenix_dactylifera))	Calamus_caryotoides);
(((Reinhardtia_simplex	((Reinhardtia_gracilis	Reinhardtia_paiewonskiana)	Reinhardtia_latisecta))	((((Prestoea_acuminata	(Oenocarpus_minor	Oenocarpus_bataua))	(Manicaria_saccifera	(Geonoma_undata	((Veitchia_spiralis	Burretiokentia_grandiflora)	(Hydriastele_microspadix	((Dypsis_decaryi	(Dictyosperma_album	Kentiopsis_piersoniorum))	Heterospathe_cagayanensis))))))	Pelagodoxa_henryana)	((((Sabal_domingensis	Phoenix_dactylifera)	(Serenoa_repens	((Pseudophoenix_vinifera	Roystonea_regia)	((Leopoldinia_pulchra	Orania_palindan)	Sclerosperma_profizianum))))	Nypa_fruticans)	(Iriartea_deltoidea	((Bactris_major	(Elaeis_oleifera	Elaeis_guineensis))	(Podococcus_barteri	Attalea_speciosa))))))	Calamus_caryotoides);
(((((((Reinhardtia_paiewonskiana	Reinhardtia_latisecta)	(Reinhardtia_gracilis	Reinhardtia_simplex))	(Leopoldinia_pulchra	(Geonoma_undata	(((Prestoea_acuminata	(Oenocarpus_bataua	Oenocarpus_minor))	(Manicaria_saccifera	((((Kentiopsis_piersoniorum	Dictyosperma_album)	((Burretiokentia_grandiflora	Veitchia_spiralis)	Heterospathe_cagayanensis))	Hydriastele_microspadix)	Dypsis_decaryi)))	Pelagodoxa_henryana))))	((Iriartea_deltoidea	Nypa_fruticans)	(((Pseudophoenix_vinifera	Roystonea_regia)	(Sclerosperma_profizianum	Orania_palindan))	(Serenoa_repens	(Phoenix_dactylifera	(Sabal_domingensis	Podococcus_barteri))))))	Attalea_speciosa)	((Elaeis_guineensis	Elaeis_oleifera)	Bactris_major))	Calamus_caryotoides);
((Sclerosperma_profizianum	(((Leopoldinia_pulchra	Orania_palindan)	((((Attalea_speciosa	((Elaeis_guineensis	Elaeis_oleifera)	Bactris_major))	((((Reinhardtia_gracilis	Reinhardtia_paiewonskiana)	Reinhardtia_latisecta)	(Reinhardtia_simplex	Podococcus_barteri))	(Geonoma_undata	((Iriartea_deltoidea	((Prestoea_acuminata	(Oenocarpus_bataua	Oenocarpus_minor))	(((Dypsis_decaryi	(Kentiopsis_piersoniorum	Dictyosperma_album))	(Burretiokentia_grandiflora	Veitchia_spiralis))	(Heterospathe_cagayanensis	Hydriastele_microspadix))))	(Manicaria_saccifera	Pelagodoxa_henryana)))))	Roystonea_regia)	(Serenoa_repens	((Pseudophoenix_vinifera	Phoenix_dactylifera)	Sabal_domingensis))))	Nypa_fruticans))	Calamus_caryotoides);
((Sclerosperma_profizianum	(Orania_palindan	(((Serenoa_repens	((Iriartea_deltoidea	Phoenix_dactylifera)	Sabal_domingensis))	(Roystonea_regia	((Attalea_speciosa	((Elaeis_guineensis	Elaeis_oleifera)	Bactris_major))	(((Pseudophoenix_vinifera	(((Reinhardtia_gracilis	Reinhardtia_paiewonskiana)	Reinhardtia_latisecta)	Reinhardtia_simplex))	Podococcus_barteri)	(Leopoldinia_pulchra	(Geonoma_undata	((Manicaria_saccifera	((Prestoea_acuminata	(Oenocarpus_bataua	Oenocarpus_minor))	((Dypsis_decaryi	(Kentiopsis_piersoniorum	Dictyosperma_album))	((Burretiokentia_grandiflora	Veitchia_spiralis)	(Heterospathe_cagayanensis	Hydriastele_microspadix)))))	Pelagodoxa_henryana)))))))	Nypa_fruticans)))	Calamus_caryotoides);
((((Elaeis_guineensis	Elaeis_oleifera)	(Bactris_major	Attalea_speciosa))	(((((Reinhardtia_gracilis	Reinhardtia_paiewonskiana)	Reinhardtia_latisecta)	Reinhardtia_simplex)	(Geonoma_undata	(((Prestoea_acuminata	(Oenocarpus_bataua	Oenocarpus_minor))	((((Dypsis_decaryi	Kentiopsis_piersoniorum)	(Burretiokentia_grandiflora	Veitchia_spiralis))	Hydriastele_microspadix)	(Heterospathe_cagayanensis	Dictyosperma_album)))	(Pelagodoxa_henryana	Manicaria_saccifera))))	((((Leopoldinia_pulchra	(Sclerosperma_profizianum	Orania_palindan))	Roystonea_regia)	(Serenoa_repens	(Phoenix_dactylifera	(Pseudophoenix_vinifera	(Podococcus_barteri	Sabal_domingensis)))))	(Iriartea_deltoidea	Nypa_fruticans))))	Calamus_caryotoides);
(((Elaeis_guineensis	Elaeis_oleifera)	(Bactris_major	(Attalea_speciosa	((((Pseudophoenix_vinifera	((Reinhardtia_paiewonskiana	Reinhardtia_latisecta)	(Reinhardtia_gracilis	Reinhardtia_simplex)))	(Geonoma_undata	((Prestoea_acuminata	(Oenocarpus_bataua	Oenocarpus_minor))	((Manicaria_saccifera	((((Dypsis_decaryi	Dictyosperma_album)	Kentiopsis_piersoniorum)	Hydriastele_microspadix)	(Burretiokentia_grandiflora	(Heterospathe_cagayanensis	Veitchia_spiralis))))	Pelagodoxa_henryana))))	((((Nypa_fruticans	Sclerosperma_profizianum)	(Orania_palindan	Leopoldinia_pulchra))	(Podococcus_barteri	Roystonea_regia))	(Serenoa_repens	(Phoenix_dactylifera	Sabal_domingensis))))	Iriartea_deltoidea))))	Calamus_caryotoides);
(((((Podococcus_barteri	Sabal_domingensis)	Pseudophoenix_vinifera)	Phoenix_dactylifera)	((((Iriartea_deltoidea	((Bactris_major	(Elaeis_guineensis	Elaeis_oleifera))	Attalea_speciosa))	(((Reinhardtia_paiewonskiana	Reinhardtia_latisecta)	(Reinhardtia_gracilis	Reinhardtia_simplex))	(Geonoma_undata	((Prestoea_acuminata	(Oenocarpus_bataua	Oenocarpus_minor))	((((Kentiopsis_piersoniorum	Dypsis_decaryi)	Hydriastele_microspadix)	(((Veitchia_spiralis	Dictyosperma_album)	Burretiokentia_grandiflora)	Heterospathe_cagayanensis))	(Pelagodoxa_henryana	Manicaria_saccifera))))))	(((Orania_palindan	Nypa_fruticans)	(Sclerosperma_profizianum	Leopoldinia_pulchra))	Roystonea_regia))	Serenoa_repens))	Calamus_caryotoides);
(((Bactris_major	(Elaeis_guineensis	Elaeis_oleifera))	((Podococcus_barteri	Attalea_speciosa)	(((((Reinhardtia_paiewonskiana	Reinhardtia_latisecta)	Reinhardtia_simplex)	((Prestoea_acuminata	(Oenocarpus_bataua	Oenocarpus_minor))	((Geonoma_undata	(Hydriastele_microspadix	((Heterospathe_cagayanensis	Veitchia_spiralis)	(Burretiokentia_grandiflora	(Dypsis_decaryi	(Dictyosperma_album	Kentiopsis_piersoniorum))))))	(Pelagodoxa_henryana	Manicaria_saccifera))))	Iriartea_deltoidea)	((((Orania_palindan	((Reinhardtia_gracilis	Sclerosperma_profizianum)	Leopoldinia_pulchra))	Roystonea_regia)	Nypa_fruticans)	(Serenoa_repens	((Sabal_domingensis	Phoenix_dactylifera)	Pseudophoenix_vinifera))))))	Calamus_caryotoides);
(((Bactris_major	(Elaeis_guineensis	Elaeis_oleifera))	(Attalea_speciosa	(Iriartea_deltoidea	(((Pseudophoenix_vinifera	((Reinhardtia_paiewonskiana	Reinhardtia_latisecta)	(Reinhardtia_gracilis	Reinhardtia_simplex)))	((((Orania_palindan	(Podococcus_barteri	Leopoldinia_pulchra))	Nypa_fruticans)	Sclerosperma_profizianum)	(Roystonea_regia	(Serenoa_repens	(Sabal_domingensis	Phoenix_dactylifera)))))	(((Pelagodoxa_henryana	Manicaria_saccifera)	((Prestoea_acuminata	(Oenocarpus_bataua	Oenocarpus_minor))	((Veitchia_spiralis	(Heterospathe_cagayanensis	(Burretiokentia_grandiflora	(Dypsis_decaryi	(Dictyosperma_album	Kentiopsis_piersoniorum)))))	Hydriastele_microspadix)))	Geonoma_undata)))))	Calamus_caryotoides);
((Sclerosperma_profizianum	((((((Podococcus_barteri	Roystonea_regia)	(Leopoldinia_pulchra	Phoenix_dactylifera))	(Sabal_domingensis	(((Bactris_major	(Iriartea_deltoidea	(Elaeis_guineensis	Elaeis_oleifera)))	Attalea_speciosa)	((((Reinhardtia_gracilis	Reinhardtia_paiewonskiana)	Reinhardtia_latisecta)	Reinhardtia_simplex)	(((Prestoea_acuminata	(Oenocarpus_bataua	Oenocarpus_minor))	((Hydriastele_microspadix	((Kentiopsis_piersoniorum	(Heterospathe_cagayanensis	Dictyosperma_album))	(Dypsis_decaryi	(Burretiokentia_grandiflora	Veitchia_spiralis))))	(Pelagodoxa_henryana	Manicaria_saccifera)))	Geonoma_undata)))))	Serenoa_repens)	(Orania_palindan	Pseudophoenix_vinifera))	Nypa_fruticans))	Calamus_caryotoides);
((((Bactris_major	(Elaeis_guineensis	Elaeis_oleifera))	Attalea_speciosa)	(Iriartea_deltoidea	(((Pseudophoenix_vinifera	((Reinhardtia_paiewonskiana	Reinhardtia_latisecta)	(Reinhardtia_gracilis	Reinhardtia_simplex)))	(((Prestoea_acuminata	(Oenocarpus_bataua	Oenocarpus_minor))	((Hydriastele_microspadix	((Kentiopsis_piersoniorum	Dictyosperma_album)	(Heterospathe_cagayanensis	(Dypsis_decaryi	(Burretiokentia_grandiflora	Veitchia_spiralis)))))	(Pelagodoxa_henryana	Manicaria_saccifera)))	Geonoma_undata))	(((Roystonea_regia	(Leopoldinia_pulchra	(Orania_palindan	Sclerosperma_profizianum)))	(((Podococcus_barteri	Sabal_domingensis)	Phoenix_dactylifera)	Serenoa_repens))	Nypa_fruticans))))	Calamus_caryotoides);
((Pseudophoenix_vinifera	((Phoenix_dactylifera	Sabal_domingensis)	(Serenoa_repens	((Sclerosperma_profizianum	((Podococcus_barteri	Leopoldinia_pulchra)	Orania_palindan))	(Roystonea_regia	((Iriartea_deltoidea	Nypa_fruticans)	(((((Pelagodoxa_henryana	Manicaria_saccifera)	(((Oenocarpus_minor	Oenocarpus_bataua)	Prestoea_acuminata)	((Burretiokentia_grandiflora	Veitchia_spiralis)	((Heterospathe_cagayanensis	((Kentiopsis_piersoniorum	Dictyosperma_album)	Dypsis_decaryi))	Hydriastele_microspadix))))	Geonoma_undata)	((Reinhardtia_gracilis	Reinhardtia_simplex)	(Reinhardtia_paiewonskiana	Reinhardtia_latisecta)))	(Attalea_speciosa	(Bactris_major	(Elaeis_oleifera	Elaeis_guineensis))))))))))	Calamus_caryotoides);
((((((((Orania_palindan	(Pseudophoenix_vinifera	Sclerosperma_profizianum))	Roystonea_regia)	(Serenoa_repens	(Phoenix_dactylifera	Sabal_domingensis)))	(Iriartea_deltoidea	Nypa_fruticans))	((((Pelagodoxa_henryana	Manicaria_saccifera)	(((Oenocarpus_minor	Oenocarpus_bataua)	Prestoea_acuminata)	((((Dypsis_decaryi	Kentiopsis_piersoniorum)	Dictyosperma_album)	(Burretiokentia_grandiflora	Veitchia_spiralis))	(Heterospathe_cagayanensis	Hydriastele_microspadix))))	Geonoma_undata)	(Leopoldinia_pulchra	((Reinhardtia_paiewonskiana	Reinhardtia_latisecta)	(Reinhardtia_gracilis	Reinhardtia_simplex)))))	(Podococcus_barteri	Attalea_speciosa))	(Bactris_major	(Elaeis_oleifera	Elaeis_guineensis)))	Calamus_caryotoides);
(((Pseudophoenix_vinifera	(Iriartea_deltoidea	Phoenix_dactylifera))	((((Nypa_fruticans	(((((((Oenocarpus_minor	Oenocarpus_bataua)	Prestoea_acuminata)	(Hydriastele_microspadix	((Heterospathe_cagayanensis	((Dypsis_decaryi	Kentiopsis_piersoniorum)	Dictyosperma_album))	(Burretiokentia_grandiflora	Veitchia_spiralis))))	(Geonoma_undata	Manicaria_saccifera))	Pelagodoxa_henryana)	((Reinhardtia_paiewonskiana	Reinhardtia_latisecta)	Reinhardtia_simplex))	((Bactris_major	Attalea_speciosa)	(Elaeis_oleifera	Elaeis_guineensis))))	((((Podococcus_barteri	Leopoldinia_pulchra)	Orania_palindan)	(Reinhardtia_gracilis	Sclerosperma_profizianum))	Roystonea_regia))	Serenoa_repens)	Sabal_domingensis))	Calamus_caryotoides);
((((Sabal_domingensis	Phoenix_dactylifera)	(Serenoa_repens	((Nypa_fruticans	(((((Pelagodoxa_henryana	Manicaria_saccifera)	(((Oenocarpus_minor	Oenocarpus_bataua)	Prestoea_acuminata)	(((Heterospathe_cagayanensis	Veitchia_spiralis)	(Burretiokentia_grandiflora	Hydriastele_microspadix))	((Kentiopsis_piersoniorum	Dictyosperma_album)	Dypsis_decaryi))))	Geonoma_undata)	((Reinhardtia_paiewonskiana	Reinhardtia_latisecta)	(Reinhardtia_gracilis	Reinhardtia_simplex)))	(Podococcus_barteri	(Attalea_speciosa	((Elaeis_oleifera	Elaeis_guineensis)	Bactris_major)))))	(((Leopoldinia_pulchra	Orania_palindan)	(Iriartea_deltoidea	Sclerosperma_profizianum))	Roystonea_regia))))	Pseudophoenix_vinifera)	Calamus_caryotoides);
(((Elaeis_oleifera	Elaeis_guineensis)	(Bactris_major	(((Roystonea_regia	(((Iriartea_deltoidea	Nypa_fruticans)	(Orania_palindan	Sclerosperma_profizianum))	(((Podococcus_barteri	Sabal_domingensis)	(Leopoldinia_pulchra	Phoenix_dactylifera))	Serenoa_repens)))	((((Pelagodoxa_henryana	Manicaria_saccifera)	(((Oenocarpus_minor	Oenocarpus_bataua)	Prestoea_acuminata)	(((Heterospathe_cagayanensis	Veitchia_spiralis)	(Burretiokentia_grandiflora	Hydriastele_microspadix))	(Kentiopsis_piersoniorum	(Dictyosperma_album	Dypsis_decaryi)))))	Geonoma_undata)	(Pseudophoenix_vinifera	(((Reinhardtia_gracilis	Reinhardtia_paiewonskiana)	Reinhardtia_latisecta)	Reinhardtia_simplex))))	Attalea_speciosa)))	Calamus_caryotoides);
((((Elaeis_oleifera	Elaeis_guineensis)	(Attalea_speciosa	Bactris_major))	((Iriartea_deltoidea	((((Podococcus_barteri	Roystonea_regia)	(Leopoldinia_pulchra	(Orania_palindan	Sclerosperma_profizianum)))	((Sabal_domingensis	Phoenix_dactylifera)	Serenoa_repens))	Nypa_fruticans))	((((Pelagodoxa_henryana	Manicaria_saccifera)	(((Oenocarpus_minor	Oenocarpus_bataua)	Prestoea_acuminata)	(Hydriastele_microspadix	(((Kentiopsis_piersoniorum	Dictyosperma_album)	Dypsis_decaryi)	(Heterospathe_cagayanensis	(Veitchia_spiralis	Burretiokentia_grandiflora))))))	Geonoma_undata)	(Pseudophoenix_vinifera	(((Reinhardtia_gracilis	Reinhardtia_paiewonskiana)	Reinhardtia_latisecta)	Reinhardtia_simplex)))))	Calamus_caryotoides);
((Sclerosperma_profizianum	(((((Nypa_fruticans	(((((Pelagodoxa_henryana	Manicaria_saccifera)	(((Oenocarpus_minor	Oenocarpus_bataua)	Prestoea_acuminata)	(((Burretiokentia_grandiflora	(Kentiopsis_piersoniorum	Dictyosperma_album))	(Hydriastele_microspadix	Dypsis_decaryi))	(Heterospathe_cagayanensis	Veitchia_spiralis))))	Geonoma_undata)	((Leopoldinia_pulchra	Pseudophoenix_vinifera)	((Reinhardtia_paiewonskiana	Reinhardtia_latisecta)	((Podococcus_barteri	Reinhardtia_gracilis)	Reinhardtia_simplex))))	(Bactris_major	((Elaeis_oleifera	Elaeis_guineensis)	Attalea_speciosa))))	(Sabal_domingensis	(Iriartea_deltoidea	Phoenix_dactylifera)))	Orania_palindan)	Serenoa_repens)	Roystonea_regia))	Calamus_caryotoides);
((Sclerosperma_profizianum	(Orania_palindan	(((Nypa_fruticans	(((((Geonoma_undata	Manicaria_saccifera)	(((Oenocarpus_minor	Oenocarpus_bataua)	Prestoea_acuminata)	((Burretiokentia_grandiflora	((Heterospathe_cagayanensis	Veitchia_spiralis)	Hydriastele_microspadix))	(Dypsis_decaryi	(Kentiopsis_piersoniorum	Dictyosperma_album)))))	Pelagodoxa_henryana)	((Podococcus_barteri	Leopoldinia_pulchra)	((((Reinhardtia_gracilis	Reinhardtia_paiewonskiana)	Reinhardtia_latisecta)	Reinhardtia_simplex)	Pseudophoenix_vinifera)))	((Iriartea_deltoidea	(Elaeis_oleifera	Elaeis_guineensis))	(Attalea_speciosa	Bactris_major))))	(Serenoa_repens	(Sabal_domingensis	Phoenix_dactylifera)))	Roystonea_regia)))	Calamus_caryotoides);
((((Elaeis_oleifera	Elaeis_guineensis)	(Attalea_speciosa	Bactris_major))	((((Podococcus_barteri	Roystonea_regia)	(Pseudophoenix_vinifera	(Sclerosperma_profizianum	Orania_palindan)))	((Serenoa_repens	(Sabal_domingensis	(Iriartea_deltoidea	Phoenix_dactylifera)))	Nypa_fruticans))	((((((Oenocarpus_minor	Oenocarpus_bataua)	Prestoea_acuminata)	(Leopoldinia_pulchra	(((Veitchia_spiralis	Burretiokentia_grandiflora)	(Heterospathe_cagayanensis	Hydriastele_microspadix))	(Dypsis_decaryi	(Kentiopsis_piersoniorum	Dictyosperma_album)))))	(Pelagodoxa_henryana	Manicaria_saccifera))	Geonoma_undata)	(((Reinhardtia_gracilis	Reinhardtia_paiewonskiana)	Reinhardtia_latisecta)	Reinhardtia_simplex))))	Calamus_caryotoides);
((((((Nypa_fruticans	((((Geonoma_undata	(Manicaria_saccifera	((((Heterospathe_cagayanensis	Hydriastele_microspadix)	(Kentiopsis_piersoniorum	Dictyosperma_album))	(Veitchia_spiralis	(Dypsis_decaryi	Burretiokentia_grandiflora)))	((Oenocarpus_minor	Oenocarpus_bataua)	Prestoea_acuminata))))	Pelagodoxa_henryana)	(((Reinhardtia_gracilis	Reinhardtia_paiewonskiana)	Reinhardtia_latisecta)	Reinhardtia_simplex))	(((Elaeis_oleifera	Elaeis_guineensis)	Attalea_speciosa)	Bactris_major)))	(Roystonea_regia	(Sclerosperma_profizianum	((Podococcus_barteri	Orania_palindan)	Leopoldinia_pulchra))))	Serenoa_repens)	(Pseudophoenix_vinifera	Sabal_domingensis))	(Iriartea_deltoidea	Phoenix_dactylifera))	Calamus_caryotoides);
((Sclerosperma_profizianum	(Orania_palindan	(Pseudophoenix_vinifera	((Nypa_fruticans	(((Elaeis_guineensis	Elaeis_oleifera)	(Attalea_speciosa	Bactris_major))	(((Reinhardtia_paiewonskiana	Reinhardtia_latisecta)	(Reinhardtia_gracilis	Reinhardtia_simplex))	(Geonoma_undata	((Pelagodoxa_henryana	Manicaria_saccifera)	((Prestoea_acuminata	(Oenocarpus_bataua	Oenocarpus_minor))	(((Dypsis_decaryi	Kentiopsis_piersoniorum)	((Heterospathe_cagayanensis	Hydriastele_microspadix)	(Burretiokentia_grandiflora	Veitchia_spiralis)))	Dictyosperma_album)))))))	(Roystonea_regia	(Serenoa_repens	((Leopoldinia_pulchra	(Podococcus_barteri	Sabal_domingensis))	(Iriartea_deltoidea	Phoenix_dactylifera))))))))	Calamus_caryotoides);
((Sclerosperma_profizianum	((((Attalea_speciosa	(Bactris_major	(Elaeis_guineensis	Elaeis_oleifera)))	((((Reinhardtia_gracilis	Reinhardtia_paiewonskiana)	Reinhardtia_latisecta)	Reinhardtia_simplex)	(Geonoma_undata	((Pelagodoxa_henryana	Manicaria_saccifera)	((Prestoea_acuminata	(Oenocarpus_bataua	Oenocarpus_minor))	((Dypsis_decaryi	(Dictyosperma_album	Kentiopsis_piersoniorum))	(Hydriastele_microspadix	(Burretiokentia_grandiflora	(Heterospathe_cagayanensis	Veitchia_spiralis)))))))))	((Roystonea_regia	Orania_palindan)	(Serenoa_repens	((Leopoldinia_pulchra	(Podococcus_barteri	Sabal_domingensis))	(Iriartea_deltoidea	(Nypa_fruticans	Phoenix_dactylifera))))))	Pseudophoenix_vinifera))	Calamus_caryotoides);
((((Nypa_fruticans	((Iriartea_deltoidea	(Attalea_speciosa	(Bactris_major	(Elaeis_guineensis	Elaeis_oleifera))))	((Pseudophoenix_vinifera	((Reinhardtia_paiewonskiana	Reinhardtia_latisecta)	(Reinhardtia_gracilis	Reinhardtia_simplex)))	(Geonoma_undata	((Pelagodoxa_henryana	Manicaria_saccifera)	((Prestoea_acuminata	(Oenocarpus_bataua	Oenocarpus_minor))	((Heterospathe_cagayanensis	Veitchia_spiralis)	(Hydriastele_microspadix	(Burretiokentia_grandiflora	(Dictyosperma_album	(Kentiopsis_piersoniorum	Dypsis_decaryi)))))))))))	(Podococcus_barteri	Roystonea_regia))	((Serenoa_repens	(Sabal_domingensis	Phoenix_dactylifera))	(Sclerosperma_profizianum	(Leopoldinia_pulchra	Orania_palindan))))	Calamus_caryotoides);
(((Attalea_speciosa	(Bactris_major	(Elaeis_guineensis	Elaeis_oleifera)))	((Pseudophoenix_vinifera	((Reinhardtia_paiewonskiana	Reinhardtia_latisecta)	(Reinhardtia_gracilis	Reinhardtia_simplex)))	((((Roystonea_regia	(Sclerosperma_profizianum	(Leopoldinia_pulchra	Orania_palindan)))	(Iriartea_deltoidea	Nypa_fruticans))	(Serenoa_repens	((Podococcus_barteri	Sabal_domingensis)	Phoenix_dactylifera)))	(Geonoma_undata	((Prestoea_acuminata	(Oenocarpus_bataua	Oenocarpus_minor))	((Pelagodoxa_henryana	Manicaria_saccifera)	(Dictyosperma_album	((((Kentiopsis_piersoniorum	Dypsis_decaryi)	Burretiokentia_grandiflora)	(Heterospathe_cagayanensis	Veitchia_spiralis))	Hydriastele_microspadix))))))))	Calamus_caryotoides);
((((Attalea_speciosa	Bactris_major)	(Elaeis_guineensis	Elaeis_oleifera))	((((Pseudophoenix_vinifera	((Reinhardtia_paiewonskiana	Reinhardtia_latisecta)	(Reinhardtia_gracilis	Reinhardtia_simplex)))	((((Manicaria_saccifera	(((Dictyosperma_album	Kentiopsis_piersoniorum)	Dypsis_decaryi)	((Heterospathe_cagayanensis	Veitchia_spiralis)	(Hydriastele_microspadix	Burretiokentia_grandiflora))))	(Prestoea_acuminata	(Oenocarpus_bataua	Oenocarpus_minor)))	Geonoma_undata)	Pelagodoxa_henryana))	(((Serenoa_repens	(Sabal_domingensis	Phoenix_dactylifera))	(Roystonea_regia	(Sclerosperma_profizianum	((Podococcus_barteri	Leopoldinia_pulchra)	Orania_palindan))))	Nypa_fruticans))	Iriartea_deltoidea))	Calamus_caryotoides);
((Nypa_fruticans	((((Pseudophoenix_vinifera	(((Reinhardtia_gracilis	Reinhardtia_paiewonskiana)	Reinhardtia_latisecta)	Reinhardtia_simplex))	(Geonoma_undata	((Manicaria_saccifera	Pelagodoxa_henryana)	((((Dictyosperma_album	Kentiopsis_piersoniorum)	((Burretiokentia_grandiflora	Veitchia_spiralis)	Dypsis_decaryi))	(Heterospathe_cagayanensis	Hydriastele_microspadix))	(Prestoea_acuminata	(Oenocarpus_bataua	Oenocarpus_minor))))))	((Bactris_major	(Elaeis_guineensis	Elaeis_oleifera))	Attalea_speciosa))	((Iriartea_deltoidea	((Leopoldinia_pulchra	(Podococcus_barteri	Sabal_domingensis))	Phoenix_dactylifera))	((Roystonea_regia	(Sclerosperma_profizianum	Orania_palindan))	Serenoa_repens))))	Calamus_caryotoides);
(((((Reinhardtia_gracilis	Reinhardtia_paiewonskiana)	Reinhardtia_latisecta)	Reinhardtia_simplex)	((Geonoma_undata	((Manicaria_saccifera	(Pseudophoenix_vinifera	Pelagodoxa_henryana))	(((Hydriastele_microspadix	(Heterospathe_cagayanensis	Veitchia_spiralis))	(((Dictyosperma_album	Kentiopsis_piersoniorum)	Dypsis_decaryi)	Burretiokentia_grandiflora))	(Prestoea_acuminata	(Oenocarpus_bataua	Oenocarpus_minor)))))	(Iriartea_deltoidea	((((Serenoa_repens	(Sabal_domingensis	Phoenix_dactylifera))	((Podococcus_barteri	Roystonea_regia)	(Leopoldinia_pulchra	(Sclerosperma_profizianum	Orania_palindan))))	Nypa_fruticans)	((Bactris_major	(Elaeis_guineensis	Elaeis_oleifera))	Attalea_speciosa)))))	Calamus_caryotoides);
((Bactris_major	((Elaeis_guineensis	Elaeis_oleifera)	(Attalea_speciosa	(((Pseudophoenix_vinifera	((Reinhardtia_paiewonskiana	Reinhardtia_latisecta)	(Reinhardtia_gracilis	Reinhardtia_simplex)))	(Geonoma_undata	((Manicaria_saccifera	Pelagodoxa_henryana)	(((Burretiokentia_grandiflora	(Veitchia_spiralis	((Hydriastele_microspadix	(Kentiopsis_piersoniorum	Dypsis_decaryi))	Heterospathe_cagayanensis)))	Dictyosperma_album)	(Prestoea_acuminata	(Oenocarpus_bataua	Oenocarpus_minor))))))	(((Serenoa_repens	(Sabal_domingensis	Phoenix_dactylifera))	(Roystonea_regia	(Sclerosperma_profizianum	(Orania_palindan	(Leopoldinia_pulchra	Podococcus_barteri)))))	(Iriartea_deltoidea	Nypa_fruticans))))))	Calamus_caryotoides);
((Attalea_speciosa	((Elaeis_guineensis	Elaeis_oleifera)	(((((Reinhardtia_paiewonskiana	Reinhardtia_latisecta)	(Reinhardtia_gracilis	Reinhardtia_simplex))	(Geonoma_undata	((Manicaria_saccifera	Pelagodoxa_henryana)	((Leopoldinia_pulchra	(((Dypsis_decaryi	(Dictyosperma_album	Kentiopsis_piersoniorum))	(Burretiokentia_grandiflora	Veitchia_spiralis))	(Heterospathe_cagayanensis	Hydriastele_microspadix)))	(Prestoea_acuminata	(Oenocarpus_bataua	Oenocarpus_minor))))))	(((Serenoa_repens	(Pseudophoenix_vinifera	((Podococcus_barteri	Sabal_domingensis)	Phoenix_dactylifera)))	(Roystonea_regia	(Sclerosperma_profizianum	Orania_palindan)))	(Iriartea_deltoidea	Nypa_fruticans)))	Bactris_major)))	Calamus_caryotoides);
((((Elaeis_guineensis	Elaeis_oleifera)	Bactris_major)	(Attalea_speciosa	(((Pseudophoenix_vinifera	(((Reinhardtia_gracilis	Reinhardtia_paiewonskiana)	Reinhardtia_latisecta)	Reinhardtia_simplex))	(Geonoma_undata	((Prestoea_acuminata	(Oenocarpus_bataua	Oenocarpus_minor))	((Manicaria_saccifera	Pelagodoxa_henryana)	((Burretiokentia_grandiflora	(Leopoldinia_pulchra	Veitchia_spiralis))	(Hydriastele_microspadix	(Heterospathe_cagayanensis	((Dypsis_decaryi	Kentiopsis_piersoniorum)	Dictyosperma_album))))))))	(((Serenoa_repens	((Podococcus_barteri	Sabal_domingensis)	(Iriartea_deltoidea	Phoenix_dactylifera)))	(Roystonea_regia	(Sclerosperma_profizianum	Orania_palindan)))	Nypa_fruticans))))	Calamus_caryotoides);
((Sclerosperma_profizianum	(((Pseudophoenix_vinifera	(Podococcus_barteri	Roystonea_regia))	((Nypa_fruticans	((Iriartea_deltoidea	((Bactris_major	(Elaeis_guineensis	Elaeis_oleifera))	Attalea_speciosa))	((((Reinhardtia_gracilis	Reinhardtia_paiewonskiana)	Reinhardtia_latisecta)	Reinhardtia_simplex)	(Geonoma_undata	((Manicaria_saccifera	Pelagodoxa_henryana)	((Prestoea_acuminata	(Oenocarpus_bataua	Oenocarpus_minor))	(Hydriastele_microspadix	(((Heterospathe_cagayanensis	Veitchia_spiralis)	Dypsis_decaryi)	(Burretiokentia_grandiflora	(Dictyosperma_album	Kentiopsis_piersoniorum))))))))))	(Serenoa_repens	((Leopoldinia_pulchra	Sabal_domingensis)	Phoenix_dactylifera))))	Orania_palindan))	Calamus_caryotoides);
((Nypa_fruticans	((((Elaeis_guineensis	Elaeis_oleifera)	(Attalea_speciosa	Bactris_major))	((Pseudophoenix_vinifera	((Reinhardtia_paiewonskiana	Reinhardtia_latisecta)	(Reinhardtia_gracilis	Reinhardtia_simplex)))	(Geonoma_undata	((Manicaria_saccifera	Pelagodoxa_henryana)	((Prestoea_acuminata	(Oenocarpus_bataua	Oenocarpus_minor))	((Burretiokentia_grandiflora	((Dypsis_decaryi	Kentiopsis_piersoniorum)	Dictyosperma_album))	(Hydriastele_microspadix	(Heterospathe_cagayanensis	Veitchia_spiralis))))))))	((Roystonea_regia	(Serenoa_repens	(Sabal_domingensis	(Iriartea_deltoidea	Phoenix_dactylifera))))	(((Podococcus_barteri	Leopoldinia_pulchra)	Orania_palindan)	Sclerosperma_profizianum))))	Calamus_caryotoides);
((((Elaeis_guineensis	Elaeis_oleifera)	(Attalea_speciosa	Bactris_major))	(((((Reinhardtia_gracilis	Reinhardtia_paiewonskiana)	Reinhardtia_latisecta)	Reinhardtia_simplex)	(Geonoma_undata	((Manicaria_saccifera	Pelagodoxa_henryana)	((Prestoea_acuminata	(Oenocarpus_bataua	Oenocarpus_minor))	(Dictyosperma_album	((Heterospathe_cagayanensis	((Veitchia_spiralis	Burretiokentia_grandiflora)	(Dypsis_decaryi	Kentiopsis_piersoniorum)))	Hydriastele_microspadix))))))	((((Leopoldinia_pulchra	(Podococcus_barteri	Roystonea_regia))	(Orania_palindan	(Pseudophoenix_vinifera	Sclerosperma_profizianum)))	(Serenoa_repens	(Sabal_domingensis	(Iriartea_deltoidea	Phoenix_dactylifera))))	Nypa_fruticans)))	Calamus_caryotoides);
(((Sabal_domingensis	Phoenix_dactylifera)	((Serenoa_repens	((Orania_palindan	Sclerosperma_profizianum)	Pseudophoenix_vinifera))	(((Iriartea_deltoidea	Nypa_fruticans)	((((Elaeis_guineensis	Elaeis_oleifera)	Attalea_speciosa)	Bactris_major)	((((Reinhardtia_gracilis	Reinhardtia_paiewonskiana)	Reinhardtia_latisecta)	Reinhardtia_simplex)	(Leopoldinia_pulchra	(Geonoma_undata	((Manicaria_saccifera	Pelagodoxa_henryana)	((Prestoea_acuminata	(Oenocarpus_bataua	Oenocarpus_minor))	(((Hydriastele_microspadix	Heterospathe_cagayanensis)	(Dictyosperma_album	(Dypsis_decaryi	Kentiopsis_piersoniorum)))	(Burretiokentia_grandiflora	Veitchia_spiralis)))))))))	(Podococcus_barteri	Roystonea_regia))))	Calamus_caryotoides);
((Sclerosperma_profizianum	(((((((((Reinhardtia_gracilis	Reinhardtia_paiewonskiana)	Reinhardtia_latisecta)	Reinhardtia_simplex)	((Manicaria_saccifera	Pelagodoxa_henryana)	(((Prestoea_acuminata	(Oenocarpus_bataua	Oenocarpus_minor))	((Hydriastele_microspadix	((Burretiokentia_grandiflora	Veitchia_spiralis)	Heterospathe_cagayanensis))	(Dictyosperma_album	(Dypsis_decaryi	Kentiopsis_piersoniorum))))	Geonoma_undata)))	((Attalea_speciosa	Bactris_major)	(Iriartea_deltoidea	(Elaeis_guineensis	Elaeis_oleifera))))	(Serenoa_repens	((Pseudophoenix_vinifera	Sabal_domingensis)	(Nypa_fruticans	Phoenix_dactylifera))))	(Podococcus_barteri	Roystonea_regia))	Leopoldinia_pulchra)	Orania_palindan))	Calamus_caryotoides);
((((((Roystonea_regia	(Leopoldinia_pulchra	(Orania_palindan	Sclerosperma_profizianum)))	((Iriartea_deltoidea	Nypa_fruticans)	(((((Reinhardtia_gracilis	Reinhardtia_paiewonskiana)	Reinhardtia_latisecta)	Reinhardtia_simplex)	(Geonoma_undata	((Manicaria_saccifera	Pelagodoxa_henryana)	((Prestoea_acuminata	(Oenocarpus_bataua	Oenocarpus_minor))	(Dypsis_decaryi	((Kentiopsis_piersoniorum	Dictyosperma_album)	(Hydriastele_microspadix	((Burretiokentia_grandiflora	Veitchia_spiralis)	Heterospathe_cagayanensis))))))))	((Bactris_major	(Elaeis_guineensis	Elaeis_oleifera))	(Attalea_speciosa	Podococcus_barteri)))))	Serenoa_repens)	(Pseudophoenix_vinifera	Sabal_domingensis))	Phoenix_dactylifera)	Calamus_caryotoides);
(((((Reinhardtia_gracilis	Reinhardtia_paiewonskiana)	Reinhardtia_latisecta)	Reinhardtia_simplex)	((Geonoma_undata	((Manicaria_saccifera	Pelagodoxa_henryana)	((Prestoea_acuminata	(Oenocarpus_bataua	Oenocarpus_minor))	((Hydriastele_microspadix	(Heterospathe_cagayanensis	(((Burretiokentia_grandiflora	Veitchia_spiralis)	Dypsis_decaryi)	Kentiopsis_piersoniorum)))	Dictyosperma_album))))	((Iriartea_deltoidea	((Bactris_major	(Elaeis_guineensis	Elaeis_oleifera))	Attalea_speciosa))	((Pseudophoenix_vinifera	(Podococcus_barteri	Roystonea_regia))	((Nypa_fruticans	(((Leopoldinia_pulchra	Orania_palindan)	Sclerosperma_profizianum)	Serenoa_repens))	(Sabal_domingensis	Phoenix_dactylifera))))))	Calamus_caryotoides);
(((Bactris_major	(Elaeis_guineensis	Elaeis_oleifera))	(Attalea_speciosa	((((((Leopoldinia_pulchra	Orania_palindan)	Sclerosperma_profizianum)	(Podococcus_barteri	Roystonea_regia))	(Serenoa_repens	((Iriartea_deltoidea	Phoenix_dactylifera)	Sabal_domingensis)))	Nypa_fruticans)	((Pseudophoenix_vinifera	(((Reinhardtia_gracilis	Reinhardtia_paiewonskiana)	Reinhardtia_latisecta)	Reinhardtia_simplex))	(Geonoma_undata	((Manicaria_saccifera	Pelagodoxa_henryana)	((Prestoea_acuminata	(Oenocarpus_bataua	Oenocarpus_minor))	(Heterospathe_cagayanensis	(((Dypsis_decaryi	(Dictyosperma_album	Kentiopsis_piersoniorum))	(Burretiokentia_grandiflora	Veitchia_spiralis))	Hydriastele_microspadix)))))))))	Calamus_caryotoides);
((Sclerosperma_profizianum	(((Pseudophoenix_vinifera	Roystonea_regia)	((Nypa_fruticans	((((Reinhardtia_paiewonskiana	Reinhardtia_latisecta)	((Podococcus_barteri	Reinhardtia_gracilis)	Reinhardtia_simplex))	(Geonoma_undata	((Manicaria_saccifera	Pelagodoxa_henryana)	((Prestoea_acuminata	(Oenocarpus_bataua	Oenocarpus_minor))	(((Heterospathe_cagayanensis	((Burretiokentia_grandiflora	Veitchia_spiralis)	Dypsis_decaryi))	(Dictyosperma_album	Kentiopsis_piersoniorum))	Hydriastele_microspadix)))))	(Iriartea_deltoidea	((Bactris_major	(Elaeis_guineensis	Elaeis_oleifera))	Attalea_speciosa))))	(((Leopoldinia_pulchra	Phoenix_dactylifera)	Sabal_domingensis)	Serenoa_repens)))	Orania_palindan))	Calamus_caryotoides);
(((((Bactris_major	(Elaeis_guineensis	Elaeis_oleifera))	Attalea_speciosa)	((((Phoenix_dactylifera	(Serenoa_repens	(Podococcus_barteri	Sabal_domingensis)))	((Sclerosperma_profizianum	(Leopoldinia_pulchra	Orania_palindan))	Roystonea_regia))	Nypa_fruticans)	((Pseudophoenix_vinifera	((Reinhardtia_paiewonskiana	Reinhardtia_latisecta)	(Reinhardtia_gracilis	Reinhardtia_simplex)))	(Geonoma_undata	(Pelagodoxa_henryana	((Prestoea_acuminata	(Oenocarpus_bataua	Oenocarpus_minor))	(Manicaria_saccifera	(((Burretiokentia_grandiflora	((Dictyosperma_album	(Dypsis_decaryi	Kentiopsis_piersoniorum))	Heterospathe_cagayanensis))	Veitchia_spiralis)	Hydriastele_microspadix))))))))	Iriartea_deltoidea)	Calamus_caryotoides);
((((Geonoma_undata	((Manicaria_saccifera	Pelagodoxa_henryana)	(((Oenocarpus_bataua	Oenocarpus_minor)	Prestoea_acuminata)	(Hydriastele_microspadix	(Veitchia_spiralis	((Burretiokentia_grandiflora	((Kentiopsis_piersoniorum	Dypsis_decaryi)	Dictyosperma_album))	Heterospathe_cagayanensis))))))	((Bactris_major	((Elaeis_oleifera	Elaeis_guineensis)	Attalea_speciosa))	((((Nypa_fruticans	Phoenix_dactylifera)	(Iriartea_deltoidea	(Leopoldinia_pulchra	(Podococcus_barteri	Sabal_domingensis))))	Serenoa_repens)	(Roystonea_regia	(Sclerosperma_profizianum	Orania_palindan)))))	((Reinhardtia_simplex	((Reinhardtia_gracilis	Reinhardtia_paiewonskiana)	Reinhardtia_latisecta))	Pseudophoenix_vinifera))	Calamus_caryotoides);
((Nypa_fruticans	(((((Reinhardtia_simplex	((Reinhardtia_gracilis	Reinhardtia_paiewonskiana)	Reinhardtia_latisecta))	Pseudophoenix_vinifera)	(Geonoma_undata	((Manicaria_saccifera	Pelagodoxa_henryana)	(((Oenocarpus_bataua	Oenocarpus_minor)	Prestoea_acuminata)	((Hydriastele_microspadix	(Heterospathe_cagayanensis	((Kentiopsis_piersoniorum	Dictyosperma_album)	Dypsis_decaryi)))	(Veitchia_spiralis	Burretiokentia_grandiflora))))))	(Iriartea_deltoidea	((Elaeis_oleifera	Elaeis_guineensis)	(Attalea_speciosa	Bactris_major))))	((((Leopoldinia_pulchra	Phoenix_dactylifera)	(Podococcus_barteri	Sabal_domingensis))	Serenoa_repens)	(Roystonea_regia	(Sclerosperma_profizianum	Orania_palindan)))))	Calamus_caryotoides);
((Sclerosperma_profizianum	(((Podococcus_barteri	Leopoldinia_pulchra)	Orania_palindan)	(((((((Reinhardtia_simplex	((Reinhardtia_gracilis	Reinhardtia_paiewonskiana)	Reinhardtia_latisecta))	Pseudophoenix_vinifera)	(Geonoma_undata	((Manicaria_saccifera	Pelagodoxa_henryana)	(((Oenocarpus_bataua	Oenocarpus_minor)	Prestoea_acuminata)	((Hydriastele_microspadix	(Heterospathe_cagayanensis	(((Kentiopsis_piersoniorum	Dypsis_decaryi)	Burretiokentia_grandiflora)	Veitchia_spiralis)))	Dictyosperma_album)))))	(Bactris_major	((Elaeis_oleifera	Elaeis_guineensis)	Attalea_speciosa)))	(Sabal_domingensis	(Nypa_fruticans	Phoenix_dactylifera)))	(Iriartea_deltoidea	Serenoa_repens))	Roystonea_regia)))	Calamus_caryotoides);
(((Bactris_major	(Elaeis_oleifera	Elaeis_guineensis))	(Attalea_speciosa	((Nypa_fruticans	((Serenoa_repens	((Leopoldinia_pulchra	Sabal_domingensis)	(Iriartea_deltoidea	Phoenix_dactylifera)))	((Podococcus_barteri	Roystonea_regia)	(Sclerosperma_profizianum	Orania_palindan))))	((((Reinhardtia_gracilis	Reinhardtia_simplex)	(Reinhardtia_paiewonskiana	Reinhardtia_latisecta))	Pseudophoenix_vinifera)	(Geonoma_undata	((Manicaria_saccifera	Pelagodoxa_henryana)	(((Oenocarpus_bataua	Oenocarpus_minor)	Prestoea_acuminata)	(((Dypsis_decaryi	((Heterospathe_cagayanensis	Veitchia_spiralis)	Burretiokentia_grandiflora))	(Dictyosperma_album	Kentiopsis_piersoniorum))	Hydriastele_microspadix))))))))	Calamus_caryotoides);
((Sclerosperma_profizianum	(Orania_palindan	(((((((Reinhardtia_gracilis	Reinhardtia_simplex)	(Reinhardtia_paiewonskiana	Reinhardtia_latisecta))	(((Geonoma_undata	(Leopoldinia_pulchra	((Heterospathe_cagayanensis	((((Veitchia_spiralis	Burretiokentia_grandiflora)	Kentiopsis_piersoniorum)	Dictyosperma_album)	Dypsis_decaryi))	Hydriastele_microspadix)))	(Manicaria_saccifera	Pelagodoxa_henryana))	((Oenocarpus_bataua	Oenocarpus_minor)	Prestoea_acuminata)))	(((Elaeis_oleifera	Elaeis_guineensis)	Attalea_speciosa)	Bactris_major))	Nypa_fruticans)	((Pseudophoenix_vinifera	((Iriartea_deltoidea	Phoenix_dactylifera)	(Podococcus_barteri	Sabal_domingensis)))	Serenoa_repens))	Roystonea_regia)))	Calamus_caryotoides);
(((((Elaeis_oleifera	Elaeis_guineensis)	Attalea_speciosa)	Bactris_major)	(((Iriartea_deltoidea	Nypa_fruticans)	((Leopoldinia_pulchra	(Sclerosperma_profizianum	Orania_palindan))	((Podococcus_barteri	Roystonea_regia)	(((Pseudophoenix_vinifera	Sabal_domingensis)	Phoenix_dactylifera)	Serenoa_repens))))	((Reinhardtia_simplex	(Reinhardtia_paiewonskiana	(Reinhardtia_gracilis	Reinhardtia_latisecta)))	(((Manicaria_saccifera	Pelagodoxa_henryana)	(((Oenocarpus_bataua	Oenocarpus_minor)	Prestoea_acuminata)	((Heterospathe_cagayanensis	(Hydriastele_microspadix	((Veitchia_spiralis	Burretiokentia_grandiflora)	(Dypsis_decaryi	Kentiopsis_piersoniorum))))	Dictyosperma_album)))	Geonoma_undata))))	Calamus_caryotoides);
((((Elaeis_oleifera	Elaeis_guineensis)	((Podococcus_barteri	Attalea_speciosa)	Bactris_major))	((Serenoa_repens	(((Phoenix_dactylifera	(Iriartea_deltoidea	Nypa_fruticans))	((Leopoldinia_pulchra	(Sclerosperma_profizianum	Orania_palindan))	Roystonea_regia))	Sabal_domingensis))	((Pseudophoenix_vinifera	(Reinhardtia_simplex	((Reinhardtia_paiewonskiana	Reinhardtia_gracilis)	Reinhardtia_latisecta)))	(((Manicaria_saccifera	Pelagodoxa_henryana)	(((Oenocarpus_bataua	Oenocarpus_minor)	Prestoea_acuminata)	((Hydriastele_microspadix	((Dypsis_decaryi	(Dictyosperma_album	Kentiopsis_piersoniorum))	(Burretiokentia_grandiflora	Veitchia_spiralis)))	Heterospathe_cagayanensis)))	Geonoma_undata))))	Calamus_caryotoides);
(((Pseudophoenix_vinifera	Sabal_domingensis)	(Phoenix_dactylifera	((((Sclerosperma_profizianum	(Orania_palindan	Leopoldinia_pulchra))	(Podococcus_barteri	Roystonea_regia))	(Nypa_fruticans	((((Reinhardtia_gracilis	Reinhardtia_simplex)	(Reinhardtia_paiewonskiana	Reinhardtia_latisecta))	((((Oenocarpus_bataua	Oenocarpus_minor)	Prestoea_acuminata)	(((Hydriastele_microspadix	(Burretiokentia_grandiflora	Veitchia_spiralis))	(Heterospathe_cagayanensis	(Dypsis_decaryi	(Dictyosperma_album	Kentiopsis_piersoniorum))))	(Manicaria_saccifera	Pelagodoxa_henryana)))	Geonoma_undata))	(Iriartea_deltoidea	((Elaeis_oleifera	Elaeis_guineensis)	(Attalea_speciosa	Bactris_major))))))	Serenoa_repens)))	Calamus_caryotoides);
((Sclerosperma_profizianum	(Orania_palindan	(Roystonea_regia	((Serenoa_repens	((Pseudophoenix_vinifera	Sabal_domingensis)	Phoenix_dactylifera))	(Nypa_fruticans	(((Reinhardtia_simplex	((Reinhardtia_gracilis	Reinhardtia_paiewonskiana)	Reinhardtia_latisecta))	(((Manicaria_saccifera	Pelagodoxa_henryana)	(((Oenocarpus_bataua	Oenocarpus_minor)	Prestoea_acuminata)	(((Burretiokentia_grandiflora	Veitchia_spiralis)	(Dypsis_decaryi	(Dictyosperma_album	Kentiopsis_piersoniorum)))	(Hydriastele_microspadix	Heterospathe_cagayanensis))))	Geonoma_undata))	(Iriartea_deltoidea	((Elaeis_oleifera	Elaeis_guineensis)	((Leopoldinia_pulchra	Attalea_speciosa)	(Podococcus_barteri	Bactris_major))))))))))	Calamus_caryotoides);
((Nypa_fruticans	((((Pseudophoenix_vinifera	((Reinhardtia_gracilis	Reinhardtia_simplex)	(Reinhardtia_paiewonskiana	Reinhardtia_latisecta)))	(Pelagodoxa_henryana	((((Oenocarpus_bataua	Oenocarpus_minor)	Prestoea_acuminata)	(((Dypsis_decaryi	Kentiopsis_piersoniorum)	Dictyosperma_album)	((Heterospathe_cagayanensis	Hydriastele_microspadix)	(Burretiokentia_grandiflora	Veitchia_spiralis))))	(Geonoma_undata	Manicaria_saccifera))))	(((Podococcus_barteri	Bactris_major)	(Elaeis_oleifera	Elaeis_guineensis))	Attalea_speciosa))	(((Sclerosperma_profizianum	(Leopoldinia_pulchra	Orania_palindan))	Roystonea_regia)	(Iriartea_deltoidea	(Serenoa_repens	(Sabal_domingensis	Phoenix_dactylifera))))))	Calamus_caryotoides);
(((((Reinhardtia_gracilis	Reinhardtia_paiewonskiana)	Reinhardtia_latisecta)	Reinhardtia_simplex)	(((((((Iriartea_deltoidea	Phoenix_dactylifera)	(Pseudophoenix_vinifera	Sabal_domingensis))	Serenoa_repens)	(Nypa_fruticans	((Sclerosperma_profizianum	Orania_palindan)	Leopoldinia_pulchra)))	Roystonea_regia)	(((Podococcus_barteri	Bactris_major)	Attalea_speciosa)	(Elaeis_oleifera	Elaeis_guineensis)))	((((((Dictyosperma_album	(Kentiopsis_piersoniorum	Dypsis_decaryi))	Hydriastele_microspadix)	(Heterospathe_cagayanensis	(Burretiokentia_grandiflora	Veitchia_spiralis)))	((Oenocarpus_minor	Oenocarpus_bataua)	Prestoea_acuminata))	(Pelagodoxa_henryana	Manicaria_saccifera))	Geonoma_undata)))	Calamus_caryotoides);
(((Iriartea_deltoidea	(Elaeis_oleifera	Elaeis_guineensis))	((((((((Veitchia_spiralis	(((Kentiopsis_piersoniorum	Dypsis_decaryi)	Hydriastele_microspadix)	(Burretiokentia_grandiflora	Heterospathe_cagayanensis)))	Dictyosperma_album)	((Oenocarpus_minor	Oenocarpus_bataua)	Prestoea_acuminata))	(Pelagodoxa_henryana	Manicaria_saccifera))	Geonoma_undata)	(Pseudophoenix_vinifera	(((Reinhardtia_gracilis	Reinhardtia_paiewonskiana)	Reinhardtia_latisecta)	Reinhardtia_simplex)))	(Nypa_fruticans	((((Podococcus_barteri	Sabal_domingensis)	Phoenix_dactylifera)	Serenoa_repens)	(Roystonea_regia	((Sclerosperma_profizianum	Orania_palindan)	Leopoldinia_pulchra)))))	(Bactris_major	Attalea_speciosa)))	Calamus_caryotoides);
((((Attalea_speciosa	Bactris_major)	(Elaeis_oleifera	Elaeis_guineensis))	((((((((((Kentiopsis_piersoniorum	Dypsis_decaryi)	Burretiokentia_grandiflora)	(Veitchia_spiralis	Heterospathe_cagayanensis))	Hydriastele_microspadix)	Dictyosperma_album)	((Oenocarpus_minor	Oenocarpus_bataua)	Prestoea_acuminata))	(Pelagodoxa_henryana	Manicaria_saccifera))	Geonoma_undata)	(Pseudophoenix_vinifera	(((Reinhardtia_gracilis	Reinhardtia_paiewonskiana)	Reinhardtia_latisecta)	Reinhardtia_simplex)))	((Iriartea_deltoidea	Nypa_fruticans)	((Sabal_domingensis	Phoenix_dactylifera)	(Serenoa_repens	((Leopoldinia_pulchra	(Podococcus_barteri	Roystonea_regia))	(Sclerosperma_profizianum	Orania_palindan)))))))	Calamus_caryotoides);
((((((Nypa_fruticans	Sclerosperma_profizianum)	(Leopoldinia_pulchra	(Orania_palindan	Podococcus_barteri)))	(((Phoenix_dactylifera	Iriartea_deltoidea)	Sabal_domingensis)	Serenoa_repens))	((Attalea_speciosa	(Bactris_major	(Elaeis_oleifera	Elaeis_guineensis)))	(((((Oenocarpus_minor	Oenocarpus_bataua)	Prestoea_acuminata)	((Pelagodoxa_henryana	Manicaria_saccifera)	(((Burretiokentia_grandiflora	Heterospathe_cagayanensis)	Veitchia_spiralis)	(((Dictyosperma_album	Kentiopsis_piersoniorum)	Dypsis_decaryi)	Hydriastele_microspadix))))	Geonoma_undata)	(Pseudophoenix_vinifera	(((Reinhardtia_gracilis	Reinhardtia_paiewonskiana)	Reinhardtia_latisecta)	Reinhardtia_simplex)))))	Roystonea_regia)	Calamus_caryotoides);
(((Attalea_speciosa	(Bactris_major	(Elaeis_oleifera	Elaeis_guineensis)))	((((((Oenocarpus_minor	Oenocarpus_bataua)	Prestoea_acuminata)	((Pelagodoxa_henryana	Manicaria_saccifera)	((Hydriastele_microspadix	(Heterospathe_cagayanensis	Veitchia_spiralis))	((Dictyosperma_album	(Kentiopsis_piersoniorum	Dypsis_decaryi))	Burretiokentia_grandiflora))))	Geonoma_undata)	(((Reinhardtia_gracilis	Reinhardtia_paiewonskiana)	Reinhardtia_latisecta)	Reinhardtia_simplex))	(((Serenoa_repens	((Pseudophoenix_vinifera	Roystonea_regia)	((Orania_palindan	Leopoldinia_pulchra)	Sclerosperma_profizianum)))	((Phoenix_dactylifera	(Podococcus_barteri	Sabal_domingensis))	Iriartea_deltoidea))	Nypa_fruticans)))	Calamus_caryotoides);
((((((((((Oenocarpus_minor	Oenocarpus_bataua)	Prestoea_acuminata)	((Pelagodoxa_henryana	Manicaria_saccifera)	(((Dypsis_decaryi	(Heterospathe_cagayanensis	Veitchia_spiralis))	(Burretiokentia_grandiflora	(Dictyosperma_album	Kentiopsis_piersoniorum)))	Hydriastele_microspadix)))	Geonoma_undata)	(((Reinhardtia_gracilis	Reinhardtia_paiewonskiana)	Reinhardtia_latisecta)	Reinhardtia_simplex))	((((Pseudophoenix_vinifera	(Podococcus_barteri	Roystonea_regia))	((Orania_palindan	Leopoldinia_pulchra)	Sclerosperma_profizianum))	(Serenoa_repens	(Phoenix_dactylifera	Sabal_domingensis)))	(Iriartea_deltoidea	Nypa_fruticans)))	Attalea_speciosa)	(Elaeis_oleifera	Elaeis_guineensis))	Bactris_major)	Calamus_caryotoides);
((((((((((Oenocarpus_minor	Oenocarpus_bataua)	Prestoea_acuminata)	((Pelagodoxa_henryana	Manicaria_saccifera)	((Dypsis_decaryi	((Burretiokentia_grandiflora	(Dictyosperma_album	Kentiopsis_piersoniorum))	(Heterospathe_cagayanensis	Hydriastele_microspadix)))	Veitchia_spiralis)))	Geonoma_undata)	(Pseudophoenix_vinifera	(((Reinhardtia_gracilis	Reinhardtia_paiewonskiana)	Reinhardtia_latisecta)	Reinhardtia_simplex)))	(((Roystonea_regia	((Orania_palindan	(Podococcus_barteri	Leopoldinia_pulchra))	Sclerosperma_profizianum))	(Serenoa_repens	(Iriartea_deltoidea	(Phoenix_dactylifera	Sabal_domingensis))))	Nypa_fruticans))	Attalea_speciosa)	(Elaeis_oleifera	Elaeis_guineensis))	Bactris_major)	Calamus_caryotoides);
((((((((((Oenocarpus_minor	Oenocarpus_bataua)	Prestoea_acuminata)	((Pelagodoxa_henryana	Manicaria_saccifera)	(((Veitchia_spiralis	Heterospathe_cagayanensis)	Dypsis_decaryi)	((Burretiokentia_grandiflora	(Dictyosperma_album	Kentiopsis_piersoniorum))	Hydriastele_microspadix))))	Geonoma_undata)	(Leopoldinia_pulchra	(((Reinhardtia_gracilis	Reinhardtia_paiewonskiana)	Reinhardtia_latisecta)	Reinhardtia_simplex)))	(((Iriartea_deltoidea	(Serenoa_repens	(Phoenix_dactylifera	Sabal_domingensis)))	((Pseudophoenix_vinifera	Orania_palindan)	(Nypa_fruticans	Sclerosperma_profizianum)))	(Podococcus_barteri	Roystonea_regia)))	Attalea_speciosa)	(Elaeis_oleifera	Elaeis_guineensis))	Bactris_major)	Calamus_caryotoides);
(((Pseudophoenix_vinifera	(Phoenix_dactylifera	Sabal_domingensis))	((((Leopoldinia_pulchra	Sclerosperma_profizianum)	(Orania_palindan	Nypa_fruticans))	(Serenoa_repens	(((Iriartea_deltoidea	(Elaeis_oleifera	Elaeis_guineensis))	(Bactris_major	Attalea_speciosa))	((Geonoma_undata	(((((Veitchia_spiralis	Burretiokentia_grandiflora)	(Heterospathe_cagayanensis	(Dypsis_decaryi	(Dictyosperma_album	Kentiopsis_piersoniorum))))	Hydriastele_microspadix)	((Oenocarpus_minor	Oenocarpus_bataua)	Prestoea_acuminata))	(Pelagodoxa_henryana	Manicaria_saccifera)))	((Reinhardtia_simplex	Reinhardtia_gracilis)	(Reinhardtia_paiewonskiana	Reinhardtia_latisecta))))))	(Podococcus_barteri	Roystonea_regia)))	Calamus_caryotoides);
(((((((Sclerosperma_profizianum	Nypa_fruticans)	(Leopoldinia_pulchra	Orania_palindan))	((((Bactris_major	((Elaeis_oleifera	Elaeis_guineensis)	Iriartea_deltoidea))	(Podococcus_barteri	Attalea_speciosa))	((Geonoma_undata	(((Heterospathe_cagayanensis	((((Kentiopsis_piersoniorum	Dypsis_decaryi)	Dictyosperma_album)	Hydriastele_microspadix)	(Burretiokentia_grandiflora	Veitchia_spiralis)))	((Oenocarpus_minor	Oenocarpus_bataua)	Prestoea_acuminata))	(Pelagodoxa_henryana	Manicaria_saccifera)))	((Reinhardtia_simplex	Reinhardtia_gracilis)	(Reinhardtia_paiewonskiana	Reinhardtia_latisecta))))	Roystonea_regia))	Serenoa_repens)	(Sabal_domingensis	Pseudophoenix_vinifera))	Phoenix_dactylifera)	Calamus_caryotoides);
(((Attalea_speciosa	(Bactris_major	(Elaeis_guineensis	Elaeis_oleifera)))	(((Pseudophoenix_vinifera	((Reinhardtia_paiewonskiana	Reinhardtia_latisecta)	Reinhardtia_simplex))	(((Reinhardtia_gracilis	Pelagodoxa_henryana)	(((Veitchia_spiralis	Hydriastele_microspadix)	((Burretiokentia_grandiflora	(Dypsis_decaryi	(Dictyosperma_album	Kentiopsis_piersoniorum)))	Heterospathe_cagayanensis))	(Manicaria_saccifera	((Oenocarpus_minor	Oenocarpus_bataua)	Prestoea_acuminata))))	Geonoma_undata))	(((Sclerosperma_profizianum	(Leopoldinia_pulchra	Orania_palindan))	(Serenoa_repens	(Roystonea_regia	(Phoenix_dactylifera	(Podococcus_barteri	Sabal_domingensis)))))	(Iriartea_deltoidea	Nypa_fruticans))))	Calamus_caryotoides);
((Sclerosperma_profizianum	((Leopoldinia_pulchra	Orania_palindan)	(((((Iriartea_deltoidea	Phoenix_dactylifera)	(Pseudophoenix_vinifera	(Podococcus_barteri	Sabal_domingensis)))	(Nypa_fruticans	(((Attalea_speciosa	Bactris_major)	(Elaeis_guineensis	Elaeis_oleifera))	(((Reinhardtia_paiewonskiana	Reinhardtia_latisecta)	Reinhardtia_simplex)	((Reinhardtia_gracilis	Pelagodoxa_henryana)	(Manicaria_saccifera	(((Oenocarpus_minor	Oenocarpus_bataua)	Prestoea_acuminata)	(Geonoma_undata	((((Veitchia_spiralis	Heterospathe_cagayanensis)	Hydriastele_microspadix)	Kentiopsis_piersoniorum)	(Burretiokentia_grandiflora	(Dypsis_decaryi	Dictyosperma_album)))))))))))	Serenoa_repens)	Roystonea_regia)))	Calamus_caryotoides);
((Phoenix_dactylifera	(((Nypa_fruticans	(((((Reinhardtia_paiewonskiana	Reinhardtia_latisecta)	(Reinhardtia_gracilis	Reinhardtia_simplex))	(Geonoma_undata	(((Pelagodoxa_henryana	Manicaria_saccifera)	((Hydriastele_microspadix	(Burretiokentia_grandiflora	Veitchia_spiralis))	(Heterospathe_cagayanensis	((Dypsis_decaryi	Kentiopsis_piersoniorum)	Dictyosperma_album))))	((Oenocarpus_minor	Oenocarpus_bataua)	Prestoea_acuminata))))	Iriartea_deltoidea)	((Bactris_major	(Elaeis_guineensis	Elaeis_oleifera))	Attalea_speciosa)))	((Podococcus_barteri	Roystonea_regia)	(Sclerosperma_profizianum	(Leopoldinia_pulchra	Orania_palindan))))	(Serenoa_repens	(Pseudophoenix_vinifera	Sabal_domingensis))))	Calamus_caryotoides);
((((Attalea_speciosa	Bactris_major)	(Elaeis_guineensis	Elaeis_oleifera))	((((Roystonea_regia	((Iriartea_deltoidea	Sclerosperma_profizianum)	((Podococcus_barteri	Leopoldinia_pulchra)	(Pseudophoenix_vinifera	Orania_palindan))))	(Serenoa_repens	(Sabal_domingensis	Phoenix_dactylifera)))	Nypa_fruticans)	(((Reinhardtia_paiewonskiana	Reinhardtia_latisecta)	Reinhardtia_simplex)	(Geonoma_undata	((Manicaria_saccifera	(((Heterospathe_cagayanensis	((Kentiopsis_piersoniorum	Dictyosperma_album)	Dypsis_decaryi))	((Burretiokentia_grandiflora	Veitchia_spiralis)	Hydriastele_microspadix))	((Oenocarpus_minor	Oenocarpus_bataua)	Prestoea_acuminata)))	(Reinhardtia_gracilis	Pelagodoxa_henryana))))))	Calamus_caryotoides);
(((Iriartea_deltoidea	(Elaeis_guineensis	Elaeis_oleifera))	(Bactris_major	(Attalea_speciosa	((((Roystonea_regia	((Podococcus_barteri	Leopoldinia_pulchra)	(Orania_palindan	Sclerosperma_profizianum)))	(Serenoa_repens	(Sabal_domingensis	Phoenix_dactylifera)))	Nypa_fruticans)	((Pseudophoenix_vinifera	(((Reinhardtia_gracilis	Reinhardtia_paiewonskiana)	Reinhardtia_latisecta)	Reinhardtia_simplex))	(Geonoma_undata	(((((Kentiopsis_piersoniorum	Dictyosperma_album)	(Dypsis_decaryi	(Burretiokentia_grandiflora	Veitchia_spiralis)))	(Heterospathe_cagayanensis	Hydriastele_microspadix))	((Oenocarpus_minor	Oenocarpus_bataua)	Prestoea_acuminata))	(Pelagodoxa_henryana	Manicaria_saccifera))))))))	Calamus_caryotoides);
(((Elaeis_guineensis	Elaeis_oleifera)	(Bactris_major	(Iriartea_deltoidea	(Attalea_speciosa	((((Serenoa_repens	((Podococcus_barteri	Sabal_domingensis)	Phoenix_dactylifera))	Roystonea_regia)	(Nypa_fruticans	(Leopoldinia_pulchra	(Orania_palindan	Sclerosperma_profizianum))))	((Pseudophoenix_vinifera	((Reinhardtia_paiewonskiana	Reinhardtia_latisecta)	(Reinhardtia_gracilis	Reinhardtia_simplex)))	((((((Heterospathe_cagayanensis	(Hydriastele_microspadix	(((Kentiopsis_piersoniorum	Dypsis_decaryi)	Veitchia_spiralis)	Burretiokentia_grandiflora)))	Dictyosperma_album)	Manicaria_saccifera)	Geonoma_undata)	((Oenocarpus_minor	Oenocarpus_bataua)	Prestoea_acuminata))	Pelagodoxa_henryana)))))))	Calamus_caryotoides);
((((((Iriartea_deltoidea	(Serenoa_repens	(Pseudophoenix_vinifera	(Sabal_domingensis	Phoenix_dactylifera))))	((Podococcus_barteri	Roystonea_regia)	(Sclerosperma_profizianum	(Leopoldinia_pulchra	Orania_palindan))))	Nypa_fruticans)	((((Reinhardtia_gracilis	Reinhardtia_paiewonskiana)	Reinhardtia_latisecta)	Reinhardtia_simplex)	(((((Oenocarpus_minor	Oenocarpus_bataua)	Prestoea_acuminata)	((((Heterospathe_cagayanensis	Burretiokentia_grandiflora)	Veitchia_spiralis)	Hydriastele_microspadix)	(Dictyosperma_album	(Kentiopsis_piersoniorum	Dypsis_decaryi))))	(Manicaria_saccifera	Pelagodoxa_henryana))	Geonoma_undata)))	((Elaeis_guineensis	Elaeis_oleifera)	(Bactris_major	Attalea_speciosa)))	Calamus_caryotoides);
((Sclerosperma_profizianum	(Orania_palindan	(((((((Reinhardtia_paiewonskiana	Reinhardtia_latisecta)	(Reinhardtia_gracilis	Reinhardtia_simplex))	(((((Oenocarpus_minor	Oenocarpus_bataua)	Prestoea_acuminata)	((Hydriastele_microspadix	(((Dictyosperma_album	(Kentiopsis_piersoniorum	Dypsis_decaryi))	Burretiokentia_grandiflora)	Heterospathe_cagayanensis))	((Leopoldinia_pulchra	Podococcus_barteri)	Veitchia_spiralis)))	(Manicaria_saccifera	Pelagodoxa_henryana))	Geonoma_undata))	(Iriartea_deltoidea	(Attalea_speciosa	((Elaeis_guineensis	Elaeis_oleifera)	Bactris_major))))	(Serenoa_repens	(Pseudophoenix_vinifera	(Sabal_domingensis	Phoenix_dactylifera))))	Roystonea_regia)	Nypa_fruticans)))	Calamus_caryotoides);
(((Bactris_major	((Iriartea_deltoidea	(((Serenoa_repens	((Nypa_fruticans	Phoenix_dactylifera)	((Podococcus_barteri	Leopoldinia_pulchra)	Sabal_domingensis)))	(Roystonea_regia	(Sclerosperma_profizianum	Orania_palindan)))	((Pseudophoenix_vinifera	((Reinhardtia_paiewonskiana	Reinhardtia_latisecta)	(Reinhardtia_gracilis	Reinhardtia_simplex)))	((((((Dypsis_decaryi	(Kentiopsis_piersoniorum	Dictyosperma_album))	((Veitchia_spiralis	Burretiokentia_grandiflora)	Heterospathe_cagayanensis))	Hydriastele_microspadix)	((Oenocarpus_minor	Oenocarpus_bataua)	Prestoea_acuminata))	(Manicaria_saccifera	Pelagodoxa_henryana))	Geonoma_undata))))	Attalea_speciosa))	(Elaeis_guineensis	Elaeis_oleifera))	Calamus_caryotoides);
((((Bactris_major	Attalea_speciosa)	(((Serenoa_repens	(Phoenix_dactylifera	Sabal_domingensis))	(((Iriartea_deltoidea	Nypa_fruticans)	(Leopoldinia_pulchra	(Orania_palindan	Sclerosperma_profizianum)))	(Podococcus_barteri	Roystonea_regia)))	((Pseudophoenix_vinifera	((Reinhardtia_paiewonskiana	Reinhardtia_latisecta)	(Reinhardtia_gracilis	Reinhardtia_simplex)))	((((((Veitchia_spiralis	Burretiokentia_grandiflora)	Hydriastele_microspadix)	((Dypsis_decaryi	(Kentiopsis_piersoniorum	Dictyosperma_album))	Heterospathe_cagayanensis))	((Oenocarpus_minor	Oenocarpus_bataua)	Prestoea_acuminata))	(Manicaria_saccifera	Pelagodoxa_henryana))	Geonoma_undata))))	(Elaeis_guineensis	Elaeis_oleifera))	Calamus_caryotoides);
(((((Elaeis_oleifera	Elaeis_guineensis)	Bactris_major)	Attalea_speciosa)	((((Serenoa_repens	((Leopoldinia_pulchra	(Orania_palindan	Sclerosperma_profizianum))	(Podococcus_barteri	Roystonea_regia)))	((Iriartea_deltoidea	Phoenix_dactylifera)	Sabal_domingensis))	Nypa_fruticans)	((Pseudophoenix_vinifera	((Reinhardtia_gracilis	Reinhardtia_simplex)	(Reinhardtia_latisecta	Reinhardtia_paiewonskiana)))	(((Pelagodoxa_henryana	Manicaria_saccifera)	(((Hydriastele_microspadix	Veitchia_spiralis)	(Burretiokentia_grandiflora	(Heterospathe_cagayanensis	(Dypsis_decaryi	(Dictyosperma_album	Kentiopsis_piersoniorum)))))	((Oenocarpus_minor	Oenocarpus_bataua)	Prestoea_acuminata)))	Geonoma_undata))))	Calamus_caryotoides);
(((Iriartea_deltoidea	Phoenix_dactylifera)	((Pseudophoenix_vinifera	Sabal_domingensis)	(((Nypa_fruticans	((((Reinhardtia_gracilis	Reinhardtia_simplex)	(Reinhardtia_latisecta	Reinhardtia_paiewonskiana))	(((Pelagodoxa_henryana	Manicaria_saccifera)	(((Hydriastele_microspadix	Veitchia_spiralis)	(Heterospathe_cagayanensis	((Dypsis_decaryi	(Dictyosperma_album	Kentiopsis_piersoniorum))	Burretiokentia_grandiflora)))	((Oenocarpus_minor	Oenocarpus_bataua)	Prestoea_acuminata)))	Geonoma_undata))	(((Elaeis_oleifera	Elaeis_guineensis)	Bactris_major)	(Podococcus_barteri	Attalea_speciosa))))	((Orania_palindan	(Sclerosperma_profizianum	Leopoldinia_pulchra))	Roystonea_regia))	Serenoa_repens)))	Calamus_caryotoides);
(((Pseudophoenix_vinifera	(Sabal_domingensis	((((Iriartea_deltoidea	Nypa_fruticans)	((((Reinhardtia_gracilis	Reinhardtia_simplex)	(Reinhardtia_latisecta	Reinhardtia_paiewonskiana))	(((Pelagodoxa_henryana	Manicaria_saccifera)	((Veitchia_spiralis	((Heterospathe_cagayanensis	((Dypsis_decaryi	(Dictyosperma_album	Kentiopsis_piersoniorum))	Burretiokentia_grandiflora))	Hydriastele_microspadix))	((Oenocarpus_minor	Oenocarpus_bataua)	Prestoea_acuminata)))	Geonoma_undata))	(((Elaeis_oleifera	Elaeis_guineensis)	(Podococcus_barteri	Bactris_major))	Attalea_speciosa)))	((Orania_palindan	(Sclerosperma_profizianum	Leopoldinia_pulchra))	Roystonea_regia))	Serenoa_repens)))	Phoenix_dactylifera)	Calamus_caryotoides);
(((Iriartea_deltoidea	Phoenix_dactylifera)	((((Nypa_fruticans	((((Reinhardtia_gracilis	Reinhardtia_simplex)	(Reinhardtia_latisecta	Reinhardtia_paiewonskiana))	(((Pelagodoxa_henryana	Manicaria_saccifera)	((((Heterospathe_cagayanensis	Hydriastele_microspadix)	(Dypsis_decaryi	(Dictyosperma_album	Kentiopsis_piersoniorum)))	(Veitchia_spiralis	Burretiokentia_grandiflora))	((Oenocarpus_minor	Oenocarpus_bataua)	Prestoea_acuminata)))	Geonoma_undata))	((Elaeis_oleifera	Elaeis_guineensis)	(Bactris_major	(Podococcus_barteri	Attalea_speciosa)))))	((Leopoldinia_pulchra	(Orania_palindan	Sclerosperma_profizianum))	Roystonea_regia))	Serenoa_repens)	(Pseudophoenix_vinifera	Sabal_domingensis)))	Calamus_caryotoides);
((((Elaeis_oleifera	Elaeis_guineensis)	(Bactris_major	Attalea_speciosa))	(((((Podococcus_barteri	Leopoldinia_pulchra)	(Orania_palindan	(Nypa_fruticans	Sclerosperma_profizianum)))	((Serenoa_repens	(Sabal_domingensis	Phoenix_dactylifera))	Roystonea_regia))	((Pseudophoenix_vinifera	((Reinhardtia_latisecta	Reinhardtia_simplex)	(Reinhardtia_paiewonskiana	Reinhardtia_gracilis)))	(((Pelagodoxa_henryana	Manicaria_saccifera)	(((Heterospathe_cagayanensis	Hydriastele_microspadix)	((Dypsis_decaryi	(Dictyosperma_album	Kentiopsis_piersoniorum))	(Veitchia_spiralis	Burretiokentia_grandiflora)))	((Oenocarpus_minor	Oenocarpus_bataua)	Prestoea_acuminata)))	Geonoma_undata)))	Iriartea_deltoidea))	Calamus_caryotoides);
((((Pseudophoenix_vinifera	Sabal_domingensis)	(Iriartea_deltoidea	Phoenix_dactylifera))	(((Sclerosperma_profizianum	((Podococcus_barteri	Leopoldinia_pulchra)	Orania_palindan))	(Roystonea_regia	(Nypa_fruticans	(((Reinhardtia_simplex	(Reinhardtia_latisecta	(Reinhardtia_paiewonskiana	Reinhardtia_gracilis)))	(((Pelagodoxa_henryana	Manicaria_saccifera)	(((Heterospathe_cagayanensis	Hydriastele_microspadix)	((Dictyosperma_album	Kentiopsis_piersoniorum)	(Veitchia_spiralis	(Dypsis_decaryi	Burretiokentia_grandiflora))))	((Oenocarpus_minor	Oenocarpus_bataua)	Prestoea_acuminata)))	Geonoma_undata))	(Attalea_speciosa	((Elaeis_oleifera	Elaeis_guineensis)	Bactris_major))))))	Serenoa_repens))	Calamus_caryotoides);
((((Reinhardtia_gracilis	Reinhardtia_simplex)	(Reinhardtia_latisecta	Reinhardtia_paiewonskiana))	((((Pelagodoxa_henryana	Manicaria_saccifera)	((((Veitchia_spiralis	(Dypsis_decaryi	Burretiokentia_grandiflora))	(Dictyosperma_album	Kentiopsis_piersoniorum))	(Heterospathe_cagayanensis	Hydriastele_microspadix))	((Oenocarpus_minor	Oenocarpus_bataua)	Prestoea_acuminata)))	Geonoma_undata)	(((Iriartea_deltoidea	(Elaeis_oleifera	Elaeis_guineensis))	(Bactris_major	(Podococcus_barteri	Attalea_speciosa)))	(((Serenoa_repens	((Leopoldinia_pulchra	Sabal_domingensis)	Phoenix_dactylifera))	(Roystonea_regia	((Pseudophoenix_vinifera	Orania_palindan)	Sclerosperma_profizianum)))	Nypa_fruticans))))	Calamus_caryotoides);
((Pseudophoenix_vinifera	(((Serenoa_repens	((((((Reinhardtia_gracilis	Reinhardtia_simplex)	(Reinhardtia_latisecta	Reinhardtia_paiewonskiana))	(((Pelagodoxa_henryana	Manicaria_saccifera)	((((Dictyosperma_album	Dypsis_decaryi)	Kentiopsis_piersoniorum)	((Burretiokentia_grandiflora	Hydriastele_microspadix)	(Heterospathe_cagayanensis	Veitchia_spiralis)))	((Oenocarpus_minor	Oenocarpus_bataua)	Prestoea_acuminata)))	Geonoma_undata))	(Attalea_speciosa	((Elaeis_oleifera	Elaeis_guineensis)	Bactris_major)))	(Podococcus_barteri	Roystonea_regia))	(((Orania_palindan	Sclerosperma_profizianum)	Leopoldinia_pulchra)	Nypa_fruticans)))	Iriartea_deltoidea)	(Sabal_domingensis	Phoenix_dactylifera)))	Calamus_caryotoides);
(((Elaeis_oleifera	Elaeis_guineensis)	(((Podococcus_barteri	Bactris_major)	Attalea_speciosa)	((((Serenoa_repens	(Roystonea_regia	((Leopoldinia_pulchra	Orania_palindan)	Sclerosperma_profizianum)))	((Iriartea_deltoidea	Phoenix_dactylifera)	Sabal_domingensis))	Nypa_fruticans)	((Pseudophoenix_vinifera	((Reinhardtia_gracilis	Reinhardtia_simplex)	(Reinhardtia_latisecta	Reinhardtia_paiewonskiana)))	(((Pelagodoxa_henryana	Manicaria_saccifera)	((Veitchia_spiralis	((Heterospathe_cagayanensis	(Burretiokentia_grandiflora	((Dictyosperma_album	Kentiopsis_piersoniorum)	Dypsis_decaryi)))	Hydriastele_microspadix))	((Oenocarpus_minor	Oenocarpus_bataua)	Prestoea_acuminata)))	Geonoma_undata)))))	Calamus_caryotoides);
(((((((Phoenix_dactylifera	(Pseudophoenix_vinifera	Sabal_domingensis))	Serenoa_repens)	(Nypa_fruticans	(((((Reinhardtia_gracilis	Podococcus_barteri)	Reinhardtia_simplex)	(Reinhardtia_latisecta	Reinhardtia_paiewonskiana))	(((Pelagodoxa_henryana	Manicaria_saccifera)	(((((Dypsis_decaryi	Burretiokentia_grandiflora)	Veitchia_spiralis)	(Dictyosperma_album	Kentiopsis_piersoniorum))	(Hydriastele_microspadix	Heterospathe_cagayanensis))	((Oenocarpus_minor	Oenocarpus_bataua)	Prestoea_acuminata)))	Geonoma_undata))	(Iriartea_deltoidea	((Bactris_major	(Elaeis_oleifera	Elaeis_guineensis))	Attalea_speciosa)))))	Roystonea_regia)	(Leopoldinia_pulchra	Orania_palindan))	Sclerosperma_profizianum)	Calamus_caryotoides);
((((Bactris_major	(Elaeis_guineensis	Elaeis_oleifera))	Attalea_speciosa)	((((Reinhardtia_gracilis	Reinhardtia_simplex)	(Reinhardtia_paiewonskiana	Reinhardtia_latisecta))	(Geonoma_undata	((Pelagodoxa_henryana	Manicaria_saccifera)	(((((Kentiopsis_piersoniorum	Dypsis_decaryi)	Dictyosperma_album)	(Hydriastele_microspadix	Heterospathe_cagayanensis))	(Veitchia_spiralis	Burretiokentia_grandiflora))	(Prestoea_acuminata	(Oenocarpus_minor	Oenocarpus_bataua))))))	(Nypa_fruticans	((Serenoa_repens	(Iriartea_deltoidea	(Sabal_domingensis	Phoenix_dactylifera)))	((Leopoldinia_pulchra	(Podococcus_barteri	Roystonea_regia))	(Pseudophoenix_vinifera	(Orania_palindan	Sclerosperma_profizianum)))))))	Calamus_caryotoides);
((((Elaeis_guineensis	Elaeis_oleifera)	(Attalea_speciosa	Bactris_major))	(((Reinhardtia_simplex	(Reinhardtia_paiewonskiana	Reinhardtia_latisecta))	(Geonoma_undata	((Pelagodoxa_henryana	Manicaria_saccifera)	((((Kentiopsis_piersoniorum	Dictyosperma_album)	((Veitchia_spiralis	(Hydriastele_microspadix	Burretiokentia_grandiflora))	Heterospathe_cagayanensis))	Dypsis_decaryi)	(Prestoea_acuminata	(Oenocarpus_minor	Oenocarpus_bataua))))))	((((Leopoldinia_pulchra	Podococcus_barteri)	(Orania_palindan	((Reinhardtia_gracilis	Sclerosperma_profizianum)	Pseudophoenix_vinifera)))	Roystonea_regia)	((Serenoa_repens	Nypa_fruticans)	(Sabal_domingensis	(Iriartea_deltoidea	Phoenix_dactylifera))))))	Calamus_caryotoides);
((((Elaeis_guineensis	Elaeis_oleifera)	(Attalea_speciosa	(Podococcus_barteri	Bactris_major)))	(((Pseudophoenix_vinifera	(Reinhardtia_simplex	((Reinhardtia_gracilis	Reinhardtia_paiewonskiana)	Reinhardtia_latisecta)))	(((((((Kentiopsis_piersoniorum	Dictyosperma_album)	Dypsis_decaryi)	(Burretiokentia_grandiflora	Veitchia_spiralis))	(Hydriastele_microspadix	Heterospathe_cagayanensis))	(Prestoea_acuminata	(Oenocarpus_minor	Oenocarpus_bataua)))	(Geonoma_undata	Manicaria_saccifera))	Pelagodoxa_henryana))	((((Nypa_fruticans	Iriartea_deltoidea)	Phoenix_dactylifera)	((Roystonea_regia	Leopoldinia_pulchra)	(Orania_palindan	Sclerosperma_profizianum)))	(Sabal_domingensis	Serenoa_repens))))	Calamus_caryotoides);
((Sclerosperma_profizianum	(Roystonea_regia	(((Nypa_fruticans	((((Reinhardtia_gracilis	Reinhardtia_simplex)	(Reinhardtia_paiewonskiana	Reinhardtia_latisecta))	(((Prestoea_acuminata	(Oenocarpus_minor	Oenocarpus_bataua))	((Dictyosperma_album	(Hydriastele_microspadix	(((Kentiopsis_piersoniorum	Dypsis_decaryi)	Burretiokentia_grandiflora)	(Heterospathe_cagayanensis	Veitchia_spiralis))))	(Pelagodoxa_henryana	Manicaria_saccifera)))	Geonoma_undata))	(((Bactris_major	(Elaeis_guineensis	Elaeis_oleifera))	Attalea_speciosa)	Iriartea_deltoidea)))	(Serenoa_repens	(Sabal_domingensis	Phoenix_dactylifera)))	(Pseudophoenix_vinifera	((Podococcus_barteri	Leopoldinia_pulchra)	Orania_palindan)))))	Calamus_caryotoides);
((((((Nypa_fruticans	((((Reinhardtia_gracilis	Reinhardtia_simplex)	(Reinhardtia_paiewonskiana	Reinhardtia_latisecta))	((((Prestoea_acuminata	(Oenocarpus_minor	Oenocarpus_bataua))	((Dictyosperma_album	(Hydriastele_microspadix	(((Kentiopsis_piersoniorum	Dypsis_decaryi)	(Veitchia_spiralis	Burretiokentia_grandiflora))	Heterospathe_cagayanensis)))	Manicaria_saccifera))	Pelagodoxa_henryana)	Geonoma_undata))	((Bactris_major	(Elaeis_guineensis	Elaeis_oleifera))	Attalea_speciosa)))	Serenoa_repens)	(Sclerosperma_profizianum	(Orania_palindan	(Podococcus_barteri	Leopoldinia_pulchra))))	Roystonea_regia)	((Pseudophoenix_vinifera	Sabal_domingensis)	(Iriartea_deltoidea	Phoenix_dactylifera)))	Calamus_caryotoides);
((Bactris_major	((Elaeis_guineensis	Elaeis_oleifera)	(Attalea_speciosa	((((Serenoa_repens	(Sabal_domingensis	(Leopoldinia_pulchra	Phoenix_dactylifera)))	((Sclerosperma_profizianum	Orania_palindan)	(Podococcus_barteri	Roystonea_regia)))	(Iriartea_deltoidea	Nypa_fruticans))	((Pseudophoenix_vinifera	(Reinhardtia_simplex	((Reinhardtia_gracilis	Reinhardtia_paiewonskiana)	Reinhardtia_latisecta)))	(((((Prestoea_acuminata	(Oenocarpus_minor	Oenocarpus_bataua))	((Hydriastele_microspadix	(Burretiokentia_grandiflora	Veitchia_spiralis))	(Heterospathe_cagayanensis	((Dictyosperma_album	Kentiopsis_piersoniorum)	Dypsis_decaryi))))	Manicaria_saccifera)	Geonoma_undata)	Pelagodoxa_henryana))))))	Calamus_caryotoides);
((((((Serenoa_repens	((Pseudophoenix_vinifera	Sabal_domingensis)	(Iriartea_deltoidea	Phoenix_dactylifera)))	((Sclerosperma_profizianum	Orania_palindan)	(Leopoldinia_pulchra	(Podococcus_barteri	Roystonea_regia))))	Nypa_fruticans)	(((Reinhardtia_gracilis	Reinhardtia_simplex)	(Reinhardtia_paiewonskiana	Reinhardtia_latisecta))	((((Prestoea_acuminata	(Oenocarpus_minor	Oenocarpus_bataua))	((Hydriastele_microspadix	(Burretiokentia_grandiflora	Veitchia_spiralis))	(Heterospathe_cagayanensis	((Dictyosperma_album	Kentiopsis_piersoniorum)	Dypsis_decaryi))))	(Pelagodoxa_henryana	Manicaria_saccifera))	Geonoma_undata)))	((Elaeis_guineensis	Elaeis_oleifera)	(Attalea_speciosa	Bactris_major)))	Calamus_caryotoides);
(((Pseudophoenix_vinifera	Sabal_domingensis)	((Phoenix_dactylifera	Serenoa_repens)	(((((Podococcus_barteri	Leopoldinia_pulchra)	Sclerosperma_profizianum)	Orania_palindan)	Roystonea_regia)	((Iriartea_deltoidea	Nypa_fruticans)	(((Reinhardtia_simplex	((Reinhardtia_gracilis	Reinhardtia_paiewonskiana)	Reinhardtia_latisecta))	(((Prestoea_acuminata	(Oenocarpus_minor	Oenocarpus_bataua))	(((Hydriastele_microspadix	((Dypsis_decaryi	(Burretiokentia_grandiflora	Veitchia_spiralis))	(Dictyosperma_album	Kentiopsis_piersoniorum)))	Heterospathe_cagayanensis)	(Pelagodoxa_henryana	Manicaria_saccifera)))	Geonoma_undata))	(Attalea_speciosa	(Bactris_major	(Elaeis_guineensis	Elaeis_oleifera))))))))	Calamus_caryotoides);
(((Iriartea_deltoidea	((Elaeis_guineensis	Elaeis_oleifera)	(Attalea_speciosa	Bactris_major)))	((((((Sabal_domingensis	Phoenix_dactylifera)	Serenoa_repens)	(Sclerosperma_profizianum	(Leopoldinia_pulchra	Orania_palindan)))	Roystonea_regia)	Nypa_fruticans)	((Podococcus_barteri	(Pseudophoenix_vinifera	(Reinhardtia_simplex	((Reinhardtia_gracilis	Reinhardtia_paiewonskiana)	Reinhardtia_latisecta))))	(((Pelagodoxa_henryana	Manicaria_saccifera)	((Prestoea_acuminata	(Oenocarpus_minor	Oenocarpus_bataua))	((Hydriastele_microspadix	(Heterospathe_cagayanensis	(Veitchia_spiralis	Burretiokentia_grandiflora)))	(Dypsis_decaryi	(Dictyosperma_album	Kentiopsis_piersoniorum)))))	Geonoma_undata))))	Calamus_caryotoides);
((((Elaeis_guineensis	Elaeis_oleifera)	((Podococcus_barteri	Attalea_speciosa)	Bactris_major))	(((((Sclerosperma_profizianum	(Leopoldinia_pulchra	Orania_palindan))	Roystonea_regia)	(Serenoa_repens	(Sabal_domingensis	(Iriartea_deltoidea	Phoenix_dactylifera))))	Nypa_fruticans)	((Pseudophoenix_vinifera	(Reinhardtia_simplex	((Reinhardtia_gracilis	Reinhardtia_paiewonskiana)	Reinhardtia_latisecta)))	((Pelagodoxa_henryana	Manicaria_saccifera)	((Prestoea_acuminata	(Oenocarpus_minor	Oenocarpus_bataua))	(Geonoma_undata	(((Heterospathe_cagayanensis	(Dypsis_decaryi	(Dictyosperma_album	Kentiopsis_piersoniorum)))	Hydriastele_microspadix)	(Veitchia_spiralis	Burretiokentia_grandiflora))))))))	Calamus_caryotoides);
((((Elaeis_oleifera	Elaeis_guineensis)	Bactris_major)	((((Iriartea_deltoidea	Nypa_fruticans)	((Serenoa_repens	(Sabal_domingensis	Phoenix_dactylifera))	((Podococcus_barteri	Roystonea_regia)	(Sclerosperma_profizianum	(Orania_palindan	Leopoldinia_pulchra)))))	((Geonoma_undata	((Pelagodoxa_henryana	Manicaria_saccifera)	((Prestoea_acuminata	(Oenocarpus_minor	Oenocarpus_bataua))	((Burretiokentia_grandiflora	Veitchia_spiralis)	(Hydriastele_microspadix	((Dypsis_decaryi	(Kentiopsis_piersoniorum	Dictyosperma_album))	Heterospathe_cagayanensis))))))	(Pseudophoenix_vinifera	(((Reinhardtia_gracilis	Reinhardtia_paiewonskiana)	Reinhardtia_latisecta)	Reinhardtia_simplex))))	Attalea_speciosa))	Calamus_caryotoides);
(((Iriartea_deltoidea	(Elaeis_oleifera	Elaeis_guineensis))	(Bactris_major	(((((Serenoa_repens	(Sabal_domingensis	Phoenix_dactylifera))	Roystonea_regia)	(Sclerosperma_profizianum	(Nypa_fruticans	(Orania_palindan	(Podococcus_barteri	Leopoldinia_pulchra)))))	(((Geonoma_undata	(Manicaria_saccifera	((Prestoea_acuminata	(Oenocarpus_minor	Oenocarpus_bataua))	(Hydriastele_microspadix	(((Dypsis_decaryi	(Kentiopsis_piersoniorum	Dictyosperma_album))	Heterospathe_cagayanensis)	(Burretiokentia_grandiflora	Veitchia_spiralis))))))	Pelagodoxa_henryana)	(Pseudophoenix_vinifera	(((Reinhardtia_gracilis	Reinhardtia_paiewonskiana)	Reinhardtia_latisecta)	Reinhardtia_simplex))))	Attalea_speciosa)))	Calamus_caryotoides);
((((Reinhardtia_paiewonskiana	Reinhardtia_latisecta)	(Reinhardtia_gracilis	Reinhardtia_simplex))	(((Iriartea_deltoidea	(Attalea_speciosa	((Elaeis_oleifera	Elaeis_guineensis)	Bactris_major)))	(((Leopoldinia_pulchra	Sabal_domingensis)	(Nypa_fruticans	Phoenix_dactylifera))	(((Pseudophoenix_vinifera	Serenoa_repens)	(Sclerosperma_profizianum	Orania_palindan))	(Podococcus_barteri	Roystonea_regia))))	(Geonoma_undata	(((Prestoea_acuminata	(Oenocarpus_minor	Oenocarpus_bataua))	((((Burretiokentia_grandiflora	Veitchia_spiralis)	Heterospathe_cagayanensis)	Hydriastele_microspadix)	(Dypsis_decaryi	(Kentiopsis_piersoniorum	Dictyosperma_album))))	(Pelagodoxa_henryana	Manicaria_saccifera)))))	Calamus_caryotoides);
((Sclerosperma_profizianum	(Orania_palindan	((Podococcus_barteri	Roystonea_regia)	((((Pseudophoenix_vinifera	Sabal_domingensis)	(Leopoldinia_pulchra	Phoenix_dactylifera))	(Nypa_fruticans	(((Geonoma_undata	((Prestoea_acuminata	(Oenocarpus_minor	Oenocarpus_bataua))	((Pelagodoxa_henryana	Manicaria_saccifera)	(Iriartea_deltoidea	((Dypsis_decaryi	(Kentiopsis_piersoniorum	Dictyosperma_album))	((Heterospathe_cagayanensis	(Burretiokentia_grandiflora	Veitchia_spiralis))	Hydriastele_microspadix))))))	(((Reinhardtia_gracilis	Reinhardtia_paiewonskiana)	Reinhardtia_latisecta)	Reinhardtia_simplex))	(Attalea_speciosa	((Elaeis_oleifera	Elaeis_guineensis)	Bactris_major)))))	Serenoa_repens))))	Calamus_caryotoides);
((Sclerosperma_profizianum	(Orania_palindan	((Nypa_fruticans	(Roystonea_regia	(Serenoa_repens	(Sabal_domingensis	Phoenix_dactylifera))))	(((((Prestoea_acuminata	(Oenocarpus_minor	Oenocarpus_bataua))	(Iriartea_deltoidea	(Pelagodoxa_henryana	Manicaria_saccifera)))	(Geonoma_undata	((Veitchia_spiralis	(Burretiokentia_grandiflora	(((Dypsis_decaryi	Kentiopsis_piersoniorum)	Dictyosperma_album)	Heterospathe_cagayanensis)))	Hydriastele_microspadix)))	(Podococcus_barteri	((Pseudophoenix_vinifera	((Reinhardtia_gracilis	(Reinhardtia_paiewonskiana	Reinhardtia_latisecta))	Reinhardtia_simplex))	Leopoldinia_pulchra)))	(Attalea_speciosa	((Elaeis_oleifera	Elaeis_guineensis)	Bactris_major))))))	Calamus_caryotoides);
((((Elaeis_oleifera	Elaeis_guineensis)	(Bactris_major	(Podococcus_barteri	Attalea_speciosa)))	((((Geonoma_undata	((Pelagodoxa_henryana	Manicaria_saccifera)	((Hydriastele_microspadix	(((Kentiopsis_piersoniorum	Dictyosperma_album)	Dypsis_decaryi)	(Heterospathe_cagayanensis	(Burretiokentia_grandiflora	Veitchia_spiralis))))	(Prestoea_acuminata	(Oenocarpus_minor	Oenocarpus_bataua)))))	(Pseudophoenix_vinifera	(Reinhardtia_simplex	((Reinhardtia_gracilis	Reinhardtia_paiewonskiana)	Reinhardtia_latisecta))))	Iriartea_deltoidea)	(((Serenoa_repens	(Sabal_domingensis	Phoenix_dactylifera))	(Roystonea_regia	(Leopoldinia_pulchra	(Sclerosperma_profizianum	Orania_palindan))))	Nypa_fruticans)))	Calamus_caryotoides);
(((Attalea_speciosa	(Elaeis_oleifera	Elaeis_guineensis))	(Bactris_major	(((Geonoma_undata	((Prestoea_acuminata	(Oenocarpus_minor	Oenocarpus_bataua))	((Pelagodoxa_henryana	Manicaria_saccifera)	((Hydriastele_microspadix	((Dictyosperma_album	(Dypsis_decaryi	Kentiopsis_piersoniorum))	(Burretiokentia_grandiflora	Veitchia_spiralis)))	Heterospathe_cagayanensis))))	(Reinhardtia_simplex	((Reinhardtia_gracilis	Reinhardtia_paiewonskiana)	Reinhardtia_latisecta)))	((((Serenoa_repens	((Pseudophoenix_vinifera	Sabal_domingensis)	Phoenix_dactylifera))	Roystonea_regia)	((Podococcus_barteri	Leopoldinia_pulchra)	(Sclerosperma_profizianum	Orania_palindan)))	(Iriartea_deltoidea	Nypa_fruticans)))))	Calamus_caryotoides);
(((Pseudophoenix_vinifera	((Reinhardtia_simplex	Reinhardtia_gracilis)	(Reinhardtia_paiewonskiana	Reinhardtia_latisecta)))	((((Bactris_major	(Elaeis_oleifera	Elaeis_guineensis))	((Podococcus_barteri	Attalea_speciosa)	Iriartea_deltoidea))	((Roystonea_regia	(Leopoldinia_pulchra	((Nypa_fruticans	Sclerosperma_profizianum)	Orania_palindan)))	(Serenoa_repens	(Sabal_domingensis	Phoenix_dactylifera))))	(Geonoma_undata	((Pelagodoxa_henryana	Manicaria_saccifera)	(((((Dictyosperma_album	Dypsis_decaryi)	Heterospathe_cagayanensis)	Kentiopsis_piersoniorum)	(Hydriastele_microspadix	(Burretiokentia_grandiflora	Veitchia_spiralis)))	(Prestoea_acuminata	(Oenocarpus_minor	Oenocarpus_bataua)))))))	Calamus_caryotoides);
((((Iriartea_deltoidea	Nypa_fruticans)	(((Geonoma_undata	((Pelagodoxa_henryana	Manicaria_saccifera)	((Hydriastele_microspadix	((Heterospathe_cagayanensis	(Veitchia_spiralis	Dypsis_decaryi))	(Burretiokentia_grandiflora	(Dictyosperma_album	Kentiopsis_piersoniorum))))	(Prestoea_acuminata	(Oenocarpus_minor	Oenocarpus_bataua)))))	(Pseudophoenix_vinifera	((Reinhardtia_simplex	Reinhardtia_gracilis)	(Reinhardtia_paiewonskiana	Reinhardtia_latisecta))))	((Elaeis_oleifera	Elaeis_guineensis)	(Bactris_major	Attalea_speciosa))))	((Serenoa_repens	(Sabal_domingensis	(Leopoldinia_pulchra	Phoenix_dactylifera)))	((Podococcus_barteri	Roystonea_regia)	(Sclerosperma_profizianum	Orania_palindan))))	Calamus_caryotoides);
((Sclerosperma_profizianum	(Orania_palindan	(((Nypa_fruticans	(((Geonoma_undata	((Prestoea_acuminata	(Oenocarpus_minor	Oenocarpus_bataua))	(((Reinhardtia_gracilis	Pelagodoxa_henryana)	Manicaria_saccifera)	(((Heterospathe_cagayanensis	Veitchia_spiralis)	(Burretiokentia_grandiflora	((Dypsis_decaryi	Kentiopsis_piersoniorum)	Dictyosperma_album)))	Hydriastele_microspadix))))	((Leopoldinia_pulchra	Pseudophoenix_vinifera)	(Podococcus_barteri	(Reinhardtia_simplex	(Reinhardtia_paiewonskiana	Reinhardtia_latisecta)))))	(((Elaeis_oleifera	Elaeis_guineensis)	Bactris_major)	Attalea_speciosa)))	(Serenoa_repens	(Sabal_domingensis	(Iriartea_deltoidea	Phoenix_dactylifera))))	Roystonea_regia)))	Calamus_caryotoides);
((((Serenoa_repens	(Sabal_domingensis	Phoenix_dactylifera))	((Nypa_fruticans	((Attalea_speciosa	(Bactris_major	(Elaeis_guineensis	Elaeis_oleifera)))	((Pseudophoenix_vinifera	((Reinhardtia_gracilis	Reinhardtia_simplex)	(Reinhardtia_latisecta	Reinhardtia_paiewonskiana)))	(Geonoma_undata	((((Dictyosperma_album	(Kentiopsis_piersoniorum	Dypsis_decaryi))	(Hydriastele_microspadix	(Heterospathe_cagayanensis	(Burretiokentia_grandiflora	Veitchia_spiralis))))	(Prestoea_acuminata	(Oenocarpus_minor	Oenocarpus_bataua)))	(Manicaria_saccifera	Pelagodoxa_henryana))))))	((Leopoldinia_pulchra	(Sclerosperma_profizianum	Orania_palindan))	(Podococcus_barteri	Roystonea_regia))))	Iriartea_deltoidea)	Calamus_caryotoides);
((((Elaeis_guineensis	Elaeis_oleifera)	Bactris_major)	(((((Pseudophoenix_vinifera	(Reinhardtia_simplex	(Reinhardtia_latisecta	(Reinhardtia_gracilis	Reinhardtia_paiewonskiana))))	(Geonoma_undata	((((Dypsis_decaryi	(Dictyosperma_album	Kentiopsis_piersoniorum))	(Hydriastele_microspadix	(Heterospathe_cagayanensis	(Burretiokentia_grandiflora	Veitchia_spiralis))))	(Prestoea_acuminata	(Oenocarpus_minor	Oenocarpus_bataua)))	(Manicaria_saccifera	Pelagodoxa_henryana))))	((Leopoldinia_pulchra	(Sclerosperma_profizianum	(Nypa_fruticans	Orania_palindan)))	((Serenoa_repens	(Sabal_domingensis	Phoenix_dactylifera))	(Podococcus_barteri	Roystonea_regia))))	Iriartea_deltoidea)	Attalea_speciosa))	Calamus_caryotoides);
((((((Nypa_fruticans	((Attalea_speciosa	((Elaeis_guineensis	Elaeis_oleifera)	Bactris_major))	(((Reinhardtia_gracilis	Reinhardtia_simplex)	(Reinhardtia_latisecta	Reinhardtia_paiewonskiana))	(Geonoma_undata	(((((Dictyosperma_album	(Kentiopsis_piersoniorum	Dypsis_decaryi))	(Hydriastele_microspadix	Heterospathe_cagayanensis))	(Burretiokentia_grandiflora	Veitchia_spiralis))	(Prestoea_acuminata	(Oenocarpus_minor	Oenocarpus_bataua)))	(Manicaria_saccifera	Pelagodoxa_henryana))))))	(Roystonea_regia	(Leopoldinia_pulchra	(Sclerosperma_profizianum	Orania_palindan))))	((Podococcus_barteri	Sabal_domingensis)	Serenoa_repens))	Pseudophoenix_vinifera)	(Iriartea_deltoidea	Phoenix_dactylifera))	Calamus_caryotoides);
(((Pseudophoenix_vinifera	((((Attalea_speciosa	((Elaeis_guineensis	Elaeis_oleifera)	Bactris_major))	(((Reinhardtia_gracilis	Reinhardtia_simplex)	(Reinhardtia_latisecta	Reinhardtia_paiewonskiana))	(((Manicaria_saccifera	((((Dypsis_decaryi	(Dictyosperma_album	Kentiopsis_piersoniorum))	(Hydriastele_microspadix	Burretiokentia_grandiflora))	(Veitchia_spiralis	Heterospathe_cagayanensis))	(Prestoea_acuminata	(Oenocarpus_minor	Oenocarpus_bataua))))	Geonoma_undata)	Pelagodoxa_henryana)))	((Podococcus_barteri	Roystonea_regia)	(Leopoldinia_pulchra	(Nypa_fruticans	(Sclerosperma_profizianum	Orania_palindan)))))	Serenoa_repens))	(Sabal_domingensis	(Phoenix_dactylifera	Iriartea_deltoidea)))	Calamus_caryotoides);
((((Elaeis_guineensis	Elaeis_oleifera)	Bactris_major)	(((((Reinhardtia_simplex	(Reinhardtia_latisecta	(Reinhardtia_gracilis	Reinhardtia_paiewonskiana)))	(Leopoldinia_pulchra	((Manicaria_saccifera	((Geonoma_undata	((((Veitchia_spiralis	Burretiokentia_grandiflora)	Kentiopsis_piersoniorum)	(Dypsis_decaryi	Dictyosperma_album))	(Hydriastele_microspadix	Heterospathe_cagayanensis)))	(Prestoea_acuminata	(Oenocarpus_minor	Oenocarpus_bataua))))	Pelagodoxa_henryana)))	(((Podococcus_barteri	Roystonea_regia)	(Nypa_fruticans	(Sclerosperma_profizianum	Orania_palindan)))	(Serenoa_repens	(Phoenix_dactylifera	(Sabal_domingensis	Pseudophoenix_vinifera)))))	Iriartea_deltoidea)	Attalea_speciosa))	Calamus_caryotoides);
((((Elaeis_guineensis	Elaeis_oleifera)	Bactris_major)	(((((Pseudophoenix_vinifera	((Reinhardtia_simplex	Reinhardtia_gracilis)	(Reinhardtia_paiewonskiana	Reinhardtia_latisecta)))	(((Pelagodoxa_henryana	Manicaria_saccifera)	((Leopoldinia_pulchra	((Kentiopsis_piersoniorum	(Heterospathe_cagayanensis	(Dypsis_decaryi	Dictyosperma_album)))	(Hydriastele_microspadix	(Burretiokentia_grandiflora	Veitchia_spiralis))))	(Prestoea_acuminata	(Oenocarpus_minor	Oenocarpus_bataua))))	Geonoma_undata))	((((Podococcus_barteri	Roystonea_regia)	(Sclerosperma_profizianum	Orania_palindan))	(Serenoa_repens	(Phoenix_dactylifera	Sabal_domingensis)))	Nypa_fruticans))	Iriartea_deltoidea)	Attalea_speciosa))	Calamus_caryotoides);
((((((((Reinhardtia_simplex	((Reinhardtia_gracilis	Reinhardtia_paiewonskiana)	Reinhardtia_latisecta))	(((Pelagodoxa_henryana	Manicaria_saccifera)	((Hydriastele_microspadix	((Kentiopsis_piersoniorum	(Heterospathe_cagayanensis	((Burretiokentia_grandiflora	Veitchia_spiralis)	Dypsis_decaryi)))	Dictyosperma_album))	(Prestoea_acuminata	(Oenocarpus_minor	Oenocarpus_bataua))))	Geonoma_undata))	((((Leopoldinia_pulchra	(Podococcus_barteri	Roystonea_regia))	((Pseudophoenix_vinifera	Sclerosperma_profizianum)	Orania_palindan))	(Serenoa_repens	(Phoenix_dactylifera	Sabal_domingensis)))	Nypa_fruticans))	Iriartea_deltoidea)	Attalea_speciosa)	(Elaeis_guineensis	Elaeis_oleifera))	Bactris_major)	Calamus_caryotoides);
((Sclerosperma_profizianum	(Orania_palindan	(((Serenoa_repens	((Leopoldinia_pulchra	(Iriartea_deltoidea	Phoenix_dactylifera))	Sabal_domingensis))	(Nypa_fruticans	(((Podococcus_barteri	(Bactris_major	Attalea_speciosa))	(Elaeis_guineensis	Elaeis_oleifera))	((Pseudophoenix_vinifera	((Reinhardtia_gracilis	Reinhardtia_simplex)	(Reinhardtia_paiewonskiana	Reinhardtia_latisecta)))	((Geonoma_undata	(((Burretiokentia_grandiflora	Veitchia_spiralis)	Heterospathe_cagayanensis)	(Hydriastele_microspadix	((Kentiopsis_piersoniorum	Dictyosperma_album)	Dypsis_decaryi))))	(Manicaria_saccifera	(Pelagodoxa_henryana	(Prestoea_acuminata	(Oenocarpus_minor	Oenocarpus_bataua)))))))))	Roystonea_regia)))	Calamus_caryotoides);
(((Attalea_speciosa	(Bactris_major	(Elaeis_guineensis	Elaeis_oleifera)))	(((Pseudophoenix_vinifera	((Reinhardtia_gracilis	Reinhardtia_simplex)	(Reinhardtia_paiewonskiana	Reinhardtia_latisecta)))	(Geonoma_undata	(((Pelagodoxa_henryana	Manicaria_saccifera)	((Heterospathe_cagayanensis	Hydriastele_microspadix)	(((Kentiopsis_piersoniorum	Dictyosperma_album)	Burretiokentia_grandiflora)	(Veitchia_spiralis	Dypsis_decaryi))))	(Prestoea_acuminata	(Oenocarpus_minor	Oenocarpus_bataua)))))	(((Roystonea_regia	(Sclerosperma_profizianum	(Leopoldinia_pulchra	Orania_palindan)))	((Iriartea_deltoidea	(Nypa_fruticans	Phoenix_dactylifera))	(Podococcus_barteri	Sabal_domingensis)))	Serenoa_repens)))	Calamus_caryotoides);
(((Attalea_speciosa	(Bactris_major	(Elaeis_guineensis	Elaeis_oleifera)))	((((Reinhardtia_simplex	(Reinhardtia_paiewonskiana	Reinhardtia_latisecta))	((Pelagodoxa_henryana	Manicaria_saccifera)	((Geonoma_undata	(((Dypsis_decaryi	(Kentiopsis_piersoniorum	Dictyosperma_album))	Burretiokentia_grandiflora)	(Veitchia_spiralis	(Heterospathe_cagayanensis	Hydriastele_microspadix))))	(Prestoea_acuminata	(Oenocarpus_minor	Oenocarpus_bataua)))))	(Nypa_fruticans	((Serenoa_repens	(Phoenix_dactylifera	(Leopoldinia_pulchra	Sabal_domingensis)))	((Podococcus_barteri	Roystonea_regia)	(Pseudophoenix_vinifera	((Reinhardtia_gracilis	Sclerosperma_profizianum)	Orania_palindan))))))	Iriartea_deltoidea))	Calamus_caryotoides);
(((Bactris_major	(Elaeis_guineensis	Elaeis_oleifera))	(((((Reinhardtia_gracilis	Reinhardtia_simplex)	(Reinhardtia_paiewonskiana	Reinhardtia_latisecta))	(Geonoma_undata	((Manicaria_saccifera	Pelagodoxa_henryana)	((Prestoea_acuminata	(Oenocarpus_bataua	Oenocarpus_minor))	((Heterospathe_cagayanensis	(Burretiokentia_grandiflora	Veitchia_spiralis))	(Hydriastele_microspadix	((Kentiopsis_piersoniorum	Dictyosperma_album)	Dypsis_decaryi)))))))	(((Sabal_domingensis	(Iriartea_deltoidea	Phoenix_dactylifera))	(Serenoa_repens	(Sclerosperma_profizianum	(Leopoldinia_pulchra	(Nypa_fruticans	Orania_palindan)))))	(Pseudophoenix_vinifera	Roystonea_regia)))	(Podococcus_barteri	Attalea_speciosa)))	Calamus_caryotoides);
(((((((Leopoldinia_pulchra	((Reinhardtia_gracilis	Reinhardtia_simplex)	(Reinhardtia_paiewonskiana	Reinhardtia_latisecta)))	(((Podococcus_barteri	Manicaria_saccifera)	((Iriartea_deltoidea	(Geonoma_undata	(((Kentiopsis_piersoniorum	Dictyosperma_album)	(Dypsis_decaryi	(Heterospathe_cagayanensis	Hydriastele_microspadix)))	(Burretiokentia_grandiflora	Veitchia_spiralis))))	(Prestoea_acuminata	(Oenocarpus_bataua	Oenocarpus_minor))))	Pelagodoxa_henryana))	((Roystonea_regia	(Sclerosperma_profizianum	Orania_palindan))	((Nypa_fruticans	Phoenix_dactylifera)	((Pseudophoenix_vinifera	Sabal_domingensis)	Serenoa_repens))))	Attalea_speciosa)	Bactris_major)	(Elaeis_guineensis	Elaeis_oleifera))	Calamus_caryotoides);
((((((Nypa_fruticans	(((Iriartea_deltoidea	(Elaeis_guineensis	Elaeis_oleifera))	(Attalea_speciosa	Bactris_major))	((Pseudophoenix_vinifera	(Reinhardtia_simplex	((Reinhardtia_gracilis	Reinhardtia_paiewonskiana)	Reinhardtia_latisecta)))	((Pelagodoxa_henryana	(Manicaria_saccifera	((((Heterospathe_cagayanensis	(Dypsis_decaryi	(Kentiopsis_piersoniorum	Dictyosperma_album)))	(Burretiokentia_grandiflora	Veitchia_spiralis))	Hydriastele_microspadix)	(Prestoea_acuminata	(Oenocarpus_bataua	Oenocarpus_minor)))))	Geonoma_undata))))	Podococcus_barteri)	(Serenoa_repens	(Roystonea_regia	(Leopoldinia_pulchra	(Sclerosperma_profizianum	Orania_palindan)))))	Phoenix_dactylifera)	Sabal_domingensis)	Calamus_caryotoides);
(((Attalea_speciosa	(Bactris_major	(Elaeis_guineensis	Elaeis_oleifera)))	((Iriartea_deltoidea	((Pseudophoenix_vinifera	((Reinhardtia_gracilis	Reinhardtia_simplex)	(Reinhardtia_paiewonskiana	Reinhardtia_latisecta)))	(((((((Burretiokentia_grandiflora	((Kentiopsis_piersoniorum	Dypsis_decaryi)	Veitchia_spiralis))	Hydriastele_microspadix)	Heterospathe_cagayanensis)	Dictyosperma_album)	(Prestoea_acuminata	(Oenocarpus_bataua	Oenocarpus_minor)))	(Pelagodoxa_henryana	Manicaria_saccifera))	Geonoma_undata)))	((((Podococcus_barteri	Roystonea_regia)	(Sclerosperma_profizianum	Orania_palindan))	(Serenoa_repens	(Sabal_domingensis	(Leopoldinia_pulchra	Phoenix_dactylifera))))	Nypa_fruticans)))	Calamus_caryotoides);
((((((Nypa_fruticans	(((Elaeis_guineensis	Elaeis_oleifera)	(Attalea_speciosa	Bactris_major))	((Reinhardtia_simplex	((Reinhardtia_gracilis	Reinhardtia_paiewonskiana)	Reinhardtia_latisecta))	((Pelagodoxa_henryana	Manicaria_saccifera)	(Geonoma_undata	(((Dypsis_decaryi	(Burretiokentia_grandiflora	Veitchia_spiralis))	((Kentiopsis_piersoniorum	(Heterospathe_cagayanensis	Dictyosperma_album))	Hydriastele_microspadix))	(Prestoea_acuminata	(Oenocarpus_bataua	Oenocarpus_minor))))))))	(Roystonea_regia	(Leopoldinia_pulchra	(Sclerosperma_profizianum	Orania_palindan))))	Serenoa_repens)	Pseudophoenix_vinifera)	((Podococcus_barteri	Sabal_domingensis)	(Iriartea_deltoidea	Phoenix_dactylifera)))	Calamus_caryotoides);
((Pseudophoenix_vinifera	((((Leopoldinia_pulchra	(Sclerosperma_profizianum	(Nypa_fruticans	Orania_palindan)))	((((Bactris_major	((Elaeis_guineensis	Elaeis_oleifera)	Attalea_speciosa))	Iriartea_deltoidea)	((Reinhardtia_simplex	((Reinhardtia_gracilis	Reinhardtia_paiewonskiana)	Reinhardtia_latisecta))	(Geonoma_undata	((Pelagodoxa_henryana	Manicaria_saccifera)	(((Heterospathe_cagayanensis	((Kentiopsis_piersoniorum	Dictyosperma_album)	Dypsis_decaryi))	(Hydriastele_microspadix	(Burretiokentia_grandiflora	Veitchia_spiralis)))	(Prestoea_acuminata	(Oenocarpus_bataua	Oenocarpus_minor)))))))	Roystonea_regia))	Serenoa_repens)	((Podococcus_barteri	Sabal_domingensis)	Phoenix_dactylifera)))	Calamus_caryotoides);
((Pseudophoenix_vinifera	((Serenoa_repens	(((((Attalea_speciosa	(Bactris_major	Podococcus_barteri))	(Elaeis_guineensis	Elaeis_oleifera))	(((Reinhardtia_gracilis	Reinhardtia_simplex)	(Reinhardtia_paiewonskiana	Reinhardtia_latisecta))	(Geonoma_undata	((Pelagodoxa_henryana	Manicaria_saccifera)	(((Burretiokentia_grandiflora	Veitchia_spiralis)	((Heterospathe_cagayanensis	((Kentiopsis_piersoniorum	Dictyosperma_album)	Dypsis_decaryi))	Hydriastele_microspadix))	(Prestoea_acuminata	(Oenocarpus_bataua	Oenocarpus_minor)))))))	(Iriartea_deltoidea	Nypa_fruticans))	(Roystonea_regia	(Sclerosperma_profizianum	(Orania_palindan	Leopoldinia_pulchra)))))	(Sabal_domingensis	Phoenix_dactylifera)))	Calamus_caryotoides);
((((Reinhardtia_gracilis	Reinhardtia_simplex)	(Reinhardtia_paiewonskiana	Reinhardtia_latisecta))	((Geonoma_undata	((Iriartea_deltoidea	((Pelagodoxa_henryana	Manicaria_saccifera)	((Burretiokentia_grandiflora	Veitchia_spiralis)	((Heterospathe_cagayanensis	((Kentiopsis_piersoniorum	Dictyosperma_album)	Dypsis_decaryi))	Hydriastele_microspadix))))	(Prestoea_acuminata	(Oenocarpus_bataua	Oenocarpus_minor))))	((Nypa_fruticans	(((Pseudophoenix_vinifera	Roystonea_regia)	(Sclerosperma_profizianum	Orania_palindan))	(((Podococcus_barteri	Sabal_domingensis)	(Leopoldinia_pulchra	Phoenix_dactylifera))	Serenoa_repens)))	(Attalea_speciosa	(Bactris_major	(Elaeis_guineensis	Elaeis_oleifera))))))	Calamus_caryotoides);
(((Bactris_major	(Elaeis_guineensis	Elaeis_oleifera))	(((((Reinhardtia_gracilis	Reinhardtia_simplex)	(Reinhardtia_paiewonskiana	Reinhardtia_latisecta))	((Geonoma_undata	(((((Heterospathe_cagayanensis	(Burretiokentia_grandiflora	Veitchia_spiralis))	Hydriastele_microspadix)	((Kentiopsis_piersoniorum	Dictyosperma_album)	Dypsis_decaryi))	(Prestoea_acuminata	(Oenocarpus_bataua	Oenocarpus_minor)))	Manicaria_saccifera))	Pelagodoxa_henryana))	(Nypa_fruticans	((Podococcus_barteri	Roystonea_regia)	((((Orania_palindan	Leopoldinia_pulchra)	Sclerosperma_profizianum)	Serenoa_repens)	((Iriartea_deltoidea	Phoenix_dactylifera)	(Sabal_domingensis	Pseudophoenix_vinifera))))))	Attalea_speciosa))	Calamus_caryotoides);
(((Iriartea_deltoidea	((Roystonea_regia	((Nypa_fruticans	((Orania_palindan	(Podococcus_barteri	Leopoldinia_pulchra))	Sclerosperma_profizianum))	(Serenoa_repens	((Pseudophoenix_vinifera	Sabal_domingensis)	Phoenix_dactylifera))))	((Reinhardtia_simplex	((Reinhardtia_gracilis	Reinhardtia_paiewonskiana)	Reinhardtia_latisecta))	(Geonoma_undata	(((Veitchia_spiralis	((Kentiopsis_piersoniorum	Dictyosperma_album)	(Dypsis_decaryi	((Heterospathe_cagayanensis	Hydriastele_microspadix)	Burretiokentia_grandiflora))))	(Prestoea_acuminata	(Oenocarpus_bataua	Oenocarpus_minor)))	(Manicaria_saccifera	Pelagodoxa_henryana))))))	((Bactris_major	Attalea_speciosa)	(Elaeis_guineensis	Elaeis_oleifera)))	Calamus_caryotoides);
(((Sabal_domingensis	Phoenix_dactylifera)	(Pseudophoenix_vinifera	(Serenoa_repens	((((Reinhardtia_gracilis	Sclerosperma_profizianum)	(Orania_palindan	(Podococcus_barteri	Leopoldinia_pulchra)))	Nypa_fruticans)	(((Iriartea_deltoidea	(Attalea_speciosa	((Elaeis_guineensis	Elaeis_oleifera)	Bactris_major)))	((Geonoma_undata	((Prestoea_acuminata	(Oenocarpus_bataua	Oenocarpus_minor))	(((Pelagodoxa_henryana	Manicaria_saccifera)	((Hydriastele_microspadix	(Dictyosperma_album	(Dypsis_decaryi	Kentiopsis_piersoniorum)))	Heterospathe_cagayanensis))	(Veitchia_spiralis	Burretiokentia_grandiflora))))	(Reinhardtia_simplex	(Reinhardtia_latisecta	Reinhardtia_paiewonskiana))))	Roystonea_regia)))))	Calamus_caryotoides);
((((Attalea_speciosa	Iriartea_deltoidea)	(Bactris_major	(((Geonoma_undata	((Prestoea_acuminata	(Oenocarpus_bataua	Oenocarpus_minor))	((Pelagodoxa_henryana	Manicaria_saccifera)	(Hydriastele_microspadix	(Veitchia_spiralis	((Heterospathe_cagayanensis	(Dypsis_decaryi	(Kentiopsis_piersoniorum	Dictyosperma_album)))	Burretiokentia_grandiflora))))))	(Pseudophoenix_vinifera	(Reinhardtia_simplex	(Reinhardtia_latisecta	(Reinhardtia_gracilis	Reinhardtia_paiewonskiana)))))	(((Serenoa_repens	(Sabal_domingensis	Phoenix_dactylifera))	(Roystonea_regia	(Sclerosperma_profizianum	(Leopoldinia_pulchra	(Podococcus_barteri	Orania_palindan)))))	Nypa_fruticans))))	(Elaeis_guineensis	Elaeis_oleifera))	Calamus_caryotoides);
(((Iriartea_deltoidea	((Bactris_major	(Elaeis_guineensis	Elaeis_oleifera))	Attalea_speciosa))	(((Geonoma_undata	((Pelagodoxa_henryana	Manicaria_saccifera)	((Hydriastele_microspadix	(((Burretiokentia_grandiflora	Dypsis_decaryi)	(Veitchia_spiralis	Heterospathe_cagayanensis))	(Kentiopsis_piersoniorum	Dictyosperma_album)))	(Prestoea_acuminata	(Oenocarpus_bataua	Oenocarpus_minor)))))	(Pseudophoenix_vinifera	((Reinhardtia_gracilis	Reinhardtia_simplex)	(Reinhardtia_latisecta	Reinhardtia_paiewonskiana))))	(((Serenoa_repens	(Sabal_domingensis	Phoenix_dactylifera))	(Roystonea_regia	(Sclerosperma_profizianum	(Orania_palindan	(Leopoldinia_pulchra	Podococcus_barteri)))))	Nypa_fruticans)))	Calamus_caryotoides);
((Sclerosperma_profizianum	(Orania_palindan	((((Iriartea_deltoidea	Nypa_fruticans)	(((Bactris_major	(Elaeis_guineensis	Elaeis_oleifera))	Attalea_speciosa)	((Geonoma_undata	((Pelagodoxa_henryana	Manicaria_saccifera)	(((Veitchia_spiralis	(Burretiokentia_grandiflora	Dypsis_decaryi))	((Hydriastele_microspadix	Heterospathe_cagayanensis)	(Kentiopsis_piersoniorum	Dictyosperma_album)))	(Prestoea_acuminata	(Oenocarpus_bataua	Oenocarpus_minor)))))	(Pseudophoenix_vinifera	(Reinhardtia_simplex	(Reinhardtia_latisecta	(Reinhardtia_gracilis	Reinhardtia_paiewonskiana)))))))	(Serenoa_repens	((Leopoldinia_pulchra	(Podococcus_barteri	Sabal_domingensis))	Phoenix_dactylifera)))	Roystonea_regia)))	Calamus_caryotoides);
((((Elaeis_guineensis	Elaeis_oleifera)	Bactris_major)	(Attalea_speciosa	(((Geonoma_undata	((Pelagodoxa_henryana	Manicaria_saccifera)	(((Hydriastele_microspadix	Heterospathe_cagayanensis)	((Kentiopsis_piersoniorum	Dictyosperma_album)	(Veitchia_spiralis	(Burretiokentia_grandiflora	Dypsis_decaryi))))	(Prestoea_acuminata	(Oenocarpus_bataua	Oenocarpus_minor)))))	(Pseudophoenix_vinifera	(Reinhardtia_simplex	(Reinhardtia_latisecta	(Reinhardtia_gracilis	Reinhardtia_paiewonskiana)))))	(((Serenoa_repens	(Sabal_domingensis	Phoenix_dactylifera))	(Roystonea_regia	((Iriartea_deltoidea	Sclerosperma_profizianum)	((Podococcus_barteri	Leopoldinia_pulchra)	Orania_palindan))))	Nypa_fruticans))))	Calamus_caryotoides);
(((((Elaeis_guineensis	Elaeis_oleifera)	Bactris_major)	Attalea_speciosa)	(((Geonoma_undata	((Pelagodoxa_henryana	Manicaria_saccifera)	(((Heterospathe_cagayanensis	Veitchia_spiralis)	((Burretiokentia_grandiflora	((Dictyosperma_album	Kentiopsis_piersoniorum)	Dypsis_decaryi))	Hydriastele_microspadix))	(Prestoea_acuminata	(Oenocarpus_bataua	Oenocarpus_minor)))))	(Pseudophoenix_vinifera	(Reinhardtia_simplex	(Reinhardtia_latisecta	(Reinhardtia_gracilis	Reinhardtia_paiewonskiana)))))	((Serenoa_repens	(Sabal_domingensis	(Iriartea_deltoidea	Phoenix_dactylifera)))	(Roystonea_regia	((Nypa_fruticans	Sclerosperma_profizianum)	((Podococcus_barteri	Leopoldinia_pulchra)	Orania_palindan))))))	Calamus_caryotoides);
((((Attalea_speciosa	(((Leopoldinia_pulchra	(Geonoma_undata	((Prestoea_acuminata	(Oenocarpus_bataua	Oenocarpus_minor))	((Pelagodoxa_henryana	Manicaria_saccifera)	((Veitchia_spiralis	Burretiokentia_grandiflora)	(Hydriastele_microspadix	(Heterospathe_cagayanensis	((Dictyosperma_album	Kentiopsis_piersoniorum)	Dypsis_decaryi))))))))	((Reinhardtia_gracilis	Reinhardtia_simplex)	(Reinhardtia_latisecta	Reinhardtia_paiewonskiana)))	(((Orania_palindan	Nypa_fruticans)	Sclerosperma_profizianum)	((Serenoa_repens	(Sabal_domingensis	(Iriartea_deltoidea	Phoenix_dactylifera)))	(Pseudophoenix_vinifera	(Podococcus_barteri	Roystonea_regia))))))	Bactris_major)	(Elaeis_guineensis	Elaeis_oleifera))	Calamus_caryotoides);
((((((Geonoma_undata	((Pelagodoxa_henryana	Manicaria_saccifera)	(((Heterospathe_cagayanensis	Hydriastele_microspadix)	((Dictyosperma_album	Kentiopsis_piersoniorum)	((Veitchia_spiralis	Burretiokentia_grandiflora)	Dypsis_decaryi)))	(Prestoea_acuminata	(Oenocarpus_bataua	Oenocarpus_minor)))))	(Reinhardtia_simplex	(Reinhardtia_latisecta	(Reinhardtia_gracilis	Reinhardtia_paiewonskiana))))	(((Serenoa_repens	(Roystonea_regia	(Leopoldinia_pulchra	(Orania_palindan	Sclerosperma_profizianum))))	((Pseudophoenix_vinifera	(Podococcus_barteri	Sabal_domingensis))	Phoenix_dactylifera))	(Iriartea_deltoidea	Nypa_fruticans)))	Bactris_major)	(Attalea_speciosa	(Elaeis_guineensis	Elaeis_oleifera)))	Calamus_caryotoides);
((((((((Pelagodoxa_henryana	Manicaria_saccifera)	((Veitchia_spiralis	Burretiokentia_grandiflora)	((Heterospathe_cagayanensis	Hydriastele_microspadix)	(Dictyosperma_album	(Dypsis_decaryi	Kentiopsis_piersoniorum)))))	((Prestoea_acuminata	(Oenocarpus_bataua	Oenocarpus_minor))	Geonoma_undata))	(Pseudophoenix_vinifera	(Reinhardtia_simplex	(Reinhardtia_latisecta	(Reinhardtia_gracilis	Reinhardtia_paiewonskiana)))))	((((Sabal_domingensis	Phoenix_dactylifera)	Serenoa_repens)	((Orania_palindan	(Podococcus_barteri	Leopoldinia_pulchra))	(Nypa_fruticans	Sclerosperma_profizianum)))	Roystonea_regia))	Iriartea_deltoidea)	((Elaeis_guineensis	Elaeis_oleifera)	(Bactris_major	Attalea_speciosa)))	Calamus_caryotoides);
(((Elaeis_guineensis	Elaeis_oleifera)	(Bactris_major	(Attalea_speciosa	(((Geonoma_undata	((Manicaria_saccifera	((Prestoea_acuminata	(Oenocarpus_bataua	Oenocarpus_minor))	((Dypsis_decaryi	(Kentiopsis_piersoniorum	Dictyosperma_album))	(Hydriastele_microspadix	(Burretiokentia_grandiflora	(Heterospathe_cagayanensis	Veitchia_spiralis))))))	Pelagodoxa_henryana))	((Podococcus_barteri	Leopoldinia_pulchra)	(Pseudophoenix_vinifera	(Reinhardtia_simplex	(Reinhardtia_latisecta	(Reinhardtia_gracilis	Reinhardtia_paiewonskiana))))))	((Serenoa_repens	Sabal_domingensis)	((Iriartea_deltoidea	(Nypa_fruticans	Phoenix_dactylifera))	(Roystonea_regia	(Sclerosperma_profizianum	Orania_palindan))))))))	Calamus_caryotoides);
((Sclerosperma_profizianum	((Orania_palindan	Leopoldinia_pulchra)	(((((Iriartea_deltoidea	Nypa_fruticans)	(((Attalea_speciosa	(Elaeis_oleifera	Elaeis_guineensis))	Bactris_major)	((Geonoma_undata	(((Oenocarpus_bataua	Oenocarpus_minor)	Prestoea_acuminata)	((((Veitchia_spiralis	(Heterospathe_cagayanensis	Hydriastele_microspadix))	(Burretiokentia_grandiflora	((Dypsis_decaryi	Kentiopsis_piersoniorum)	Dictyosperma_album)))	Manicaria_saccifera)	Pelagodoxa_henryana)))	((Reinhardtia_latisecta	(Reinhardtia_gracilis	Reinhardtia_paiewonskiana))	Reinhardtia_simplex))))	((Pseudophoenix_vinifera	Sabal_domingensis)	Phoenix_dactylifera))	Serenoa_repens)	(Podococcus_barteri	Roystonea_regia))))	Calamus_caryotoides);
((((Bactris_major	Attalea_speciosa)	(Elaeis_oleifera	Elaeis_guineensis))	(((((Manicaria_saccifera	Pelagodoxa_henryana)	(((Oenocarpus_bataua	Oenocarpus_minor)	Prestoea_acuminata)	(((Heterospathe_cagayanensis	Hydriastele_microspadix)	(Dypsis_decaryi	(Kentiopsis_piersoniorum	Dictyosperma_album)))	(Veitchia_spiralis	Burretiokentia_grandiflora))))	Geonoma_undata)	(Pseudophoenix_vinifera	((Reinhardtia_latisecta	(Reinhardtia_gracilis	Reinhardtia_paiewonskiana))	Reinhardtia_simplex)))	(((Serenoa_repens	(Sabal_domingensis	Phoenix_dactylifera))	((Podococcus_barteri	Roystonea_regia)	(Sclerosperma_profizianum	(Orania_palindan	Leopoldinia_pulchra))))	(Iriartea_deltoidea	Nypa_fruticans))))	Calamus_caryotoides);
((Nypa_fruticans	(Phoenix_dactylifera	((((Roystonea_regia	(Sclerosperma_profizianum	Orania_palindan))	(((((Manicaria_saccifera	Pelagodoxa_henryana)	(((Oenocarpus_bataua	Oenocarpus_minor)	Prestoea_acuminata)	(Leopoldinia_pulchra	(((Dictyosperma_album	(Dypsis_decaryi	Kentiopsis_piersoniorum))	(Heterospathe_cagayanensis	Hydriastele_microspadix))	(Veitchia_spiralis	Burretiokentia_grandiflora)))))	Geonoma_undata)	((Reinhardtia_latisecta	(Reinhardtia_gracilis	Reinhardtia_paiewonskiana))	Reinhardtia_simplex))	(Iriartea_deltoidea	((Bactris_major	(Podococcus_barteri	Attalea_speciosa))	(Elaeis_oleifera	Elaeis_guineensis)))))	Serenoa_repens)	(Pseudophoenix_vinifera	Sabal_domingensis))))	Calamus_caryotoides);
((((Bactris_major	(Elaeis_oleifera	Elaeis_guineensis))	Attalea_speciosa)	((((((Iriartea_deltoidea	Phoenix_dactylifera)	Sabal_domingensis)	Serenoa_repens)	((Podococcus_barteri	Roystonea_regia)	((Pseudophoenix_vinifera	Sclerosperma_profizianum)	Orania_palindan)))	Nypa_fruticans)	(((((Manicaria_saccifera	Pelagodoxa_henryana)	(((Oenocarpus_bataua	Oenocarpus_minor)	Prestoea_acuminata)	(((Heterospathe_cagayanensis	Hydriastele_microspadix)	(Dypsis_decaryi	(Dictyosperma_album	Kentiopsis_piersoniorum)))	(Veitchia_spiralis	Burretiokentia_grandiflora))))	Geonoma_undata)	Leopoldinia_pulchra)	((Reinhardtia_latisecta	(Reinhardtia_gracilis	Reinhardtia_paiewonskiana))	Reinhardtia_simplex))))	Calamus_caryotoides);
(((Elaeis_oleifera	Elaeis_guineensis)	((Attalea_speciosa	(((Iriartea_deltoidea	((Phoenix_dactylifera	Sabal_domingensis)	(Roystonea_regia	((Serenoa_repens	Orania_palindan)	Sclerosperma_profizianum))))	Nypa_fruticans)	((((Manicaria_saccifera	Pelagodoxa_henryana)	(((Oenocarpus_bataua	Oenocarpus_minor)	Prestoea_acuminata)	((Hydriastele_microspadix	(Heterospathe_cagayanensis	((Dypsis_decaryi	Kentiopsis_piersoniorum)	Dictyosperma_album)))	(Burretiokentia_grandiflora	Veitchia_spiralis))))	Geonoma_undata)	((Pseudophoenix_vinifera	(Podococcus_barteri	Leopoldinia_pulchra))	((Reinhardtia_latisecta	Reinhardtia_paiewonskiana)	(Reinhardtia_gracilis	Reinhardtia_simplex))))))	Bactris_major))	Calamus_caryotoides);
(((Bactris_major	(Elaeis_oleifera	Elaeis_guineensis))	(Attalea_speciosa	((((((Roystonea_regia	(Leopoldinia_pulchra	(Orania_palindan	Sclerosperma_profizianum)))	(Phoenix_dactylifera	Nypa_fruticans))	Serenoa_repens)	(Pseudophoenix_vinifera	(Podococcus_barteri	Sabal_domingensis)))	(((Reinhardtia_latisecta	Reinhardtia_paiewonskiana)	(Reinhardtia_gracilis	Reinhardtia_simplex))	((Geonoma_undata	(Manicaria_saccifera	(((Oenocarpus_bataua	Oenocarpus_minor)	Prestoea_acuminata)	(((Kentiopsis_piersoniorum	Dictyosperma_album)	Dypsis_decaryi)	((Heterospathe_cagayanensis	(Burretiokentia_grandiflora	Veitchia_spiralis))	Hydriastele_microspadix)))))	Pelagodoxa_henryana)))	Iriartea_deltoidea)))	Calamus_caryotoides);
((((Bactris_major	(Elaeis_oleifera	Elaeis_guineensis))	(Podococcus_barteri	Attalea_speciosa))	((((Roystonea_regia	(Leopoldinia_pulchra	(Orania_palindan	Sclerosperma_profizianum)))	(Iriartea_deltoidea	(Phoenix_dactylifera	Nypa_fruticans)))	(Pseudophoenix_vinifera	(Serenoa_repens	Sabal_domingensis)))	(((Reinhardtia_latisecta	(Reinhardtia_gracilis	Reinhardtia_paiewonskiana))	Reinhardtia_simplex)	(Geonoma_undata	((Pelagodoxa_henryana	Manicaria_saccifera)	(((Oenocarpus_bataua	Oenocarpus_minor)	Prestoea_acuminata)	((Burretiokentia_grandiflora	Veitchia_spiralis)	((Heterospathe_cagayanensis	((Kentiopsis_piersoniorum	Dictyosperma_album)	Dypsis_decaryi))	Hydriastele_microspadix))))))))	Calamus_caryotoides);
((Pseudophoenix_vinifera	(((Sclerosperma_profizianum	((Podococcus_barteri	Leopoldinia_pulchra)	Orania_palindan))	((((((Reinhardtia_latisecta	(Reinhardtia_gracilis	Reinhardtia_paiewonskiana))	Reinhardtia_simplex)	(Geonoma_undata	((Pelagodoxa_henryana	Manicaria_saccifera)	(((Oenocarpus_bataua	Oenocarpus_minor)	Prestoea_acuminata)	((Heterospathe_cagayanensis	Veitchia_spiralis)	((Hydriastele_microspadix	(Burretiokentia_grandiflora	(Kentiopsis_piersoniorum	Dictyosperma_album)))	Dypsis_decaryi))))))	((Bactris_major	(Elaeis_oleifera	Elaeis_guineensis))	Attalea_speciosa))	(Nypa_fruticans	Iriartea_deltoidea))	Roystonea_regia))	(Serenoa_repens	(Sabal_domingensis	Phoenix_dactylifera))))	Calamus_caryotoides);
((Pseudophoenix_vinifera	((((Roystonea_regia	(Sclerosperma_profizianum	((Podococcus_barteri	Leopoldinia_pulchra)	Orania_palindan)))	(Sabal_domingensis	(((Geonoma_undata	((Pelagodoxa_henryana	Manicaria_saccifera)	(((Oenocarpus_bataua	Oenocarpus_minor)	Prestoea_acuminata)	(((Veitchia_spiralis	Burretiokentia_grandiflora)	Hydriastele_microspadix)	(Heterospathe_cagayanensis	(Dictyosperma_album	(Dypsis_decaryi	Kentiopsis_piersoniorum)))))))	((Reinhardtia_latisecta	Reinhardtia_paiewonskiana)	(Reinhardtia_simplex	Reinhardtia_gracilis)))	(Iriartea_deltoidea	((Bactris_major	(Elaeis_oleifera	Elaeis_guineensis))	Attalea_speciosa)))))	Serenoa_repens)	(Phoenix_dactylifera	Nypa_fruticans)))	Calamus_caryotoides);
(((Pseudophoenix_vinifera	Sabal_domingensis)	((Iriartea_deltoidea	Phoenix_dactylifera)	((((Sclerosperma_profizianum	(Leopoldinia_pulchra	(Nypa_fruticans	Orania_palindan)))	(((Geonoma_undata	((Pelagodoxa_henryana	Manicaria_saccifera)	(((Oenocarpus_bataua	Oenocarpus_minor)	Prestoea_acuminata)	(((Hydriastele_microspadix	((Veitchia_spiralis	Burretiokentia_grandiflora)	Heterospathe_cagayanensis))	(Dictyosperma_album	Kentiopsis_piersoniorum))	Dypsis_decaryi))))	((Reinhardtia_latisecta	(Reinhardtia_gracilis	Reinhardtia_paiewonskiana))	Reinhardtia_simplex))	((Bactris_major	(Elaeis_oleifera	Elaeis_guineensis))	(Podococcus_barteri	Attalea_speciosa))))	Roystonea_regia)	Serenoa_repens)))	Calamus_caryotoides);
((Sclerosperma_profizianum	((Roystonea_regia	(((Serenoa_repens	(Phoenix_dactylifera	(Leopoldinia_pulchra	Sabal_domingensis)))	(Iriartea_deltoidea	Nypa_fruticans))	(((Elaeis_oleifera	Elaeis_guineensis)	((Podococcus_barteri	Attalea_speciosa)	Bactris_major))	((Pseudophoenix_vinifera	(Reinhardtia_simplex	(Reinhardtia_latisecta	(Reinhardtia_gracilis	Reinhardtia_paiewonskiana))))	(Geonoma_undata	((((Oenocarpus_bataua	Oenocarpus_minor)	Prestoea_acuminata)	((Veitchia_spiralis	(Heterospathe_cagayanensis	Hydriastele_microspadix))	(((Dypsis_decaryi	Kentiopsis_piersoniorum)	Dictyosperma_album)	Burretiokentia_grandiflora)))	(Pelagodoxa_henryana	Manicaria_saccifera)))))))	Orania_palindan))	Calamus_caryotoides);
((((Reinhardtia_gracilis	Reinhardtia_simplex)	(Reinhardtia_latisecta	Reinhardtia_paiewonskiana))	((Geonoma_undata	((((Oenocarpus_bataua	Oenocarpus_minor)	Prestoea_acuminata)	((Veitchia_spiralis	Hydriastele_microspadix)	(Heterospathe_cagayanensis	(Burretiokentia_grandiflora	((Kentiopsis_piersoniorum	Dictyosperma_album)	Dypsis_decaryi)))))	(Pelagodoxa_henryana	Manicaria_saccifera)))	((((Serenoa_repens	(Phoenix_dactylifera	(Pseudophoenix_vinifera	Sabal_domingensis)))	((Leopoldinia_pulchra	Orania_palindan)	(Nypa_fruticans	Sclerosperma_profizianum)))	Roystonea_regia)	(Iriartea_deltoidea	((Elaeis_oleifera	Elaeis_guineensis)	((Podococcus_barteri	Attalea_speciosa)	Bactris_major))))))	Calamus_caryotoides);
(((Bactris_major	(Elaeis_guineensis	Elaeis_oleifera))	(Attalea_speciosa	(((Pseudophoenix_vinifera	((Reinhardtia_gracilis	Reinhardtia_simplex)	(Reinhardtia_latisecta	Reinhardtia_paiewonskiana)))	(Geonoma_undata	((((Oenocarpus_bataua	Oenocarpus_minor)	Prestoea_acuminata)	(Veitchia_spiralis	(Hydriastele_microspadix	(Heterospathe_cagayanensis	(Burretiokentia_grandiflora	((Kentiopsis_piersoniorum	Dictyosperma_album)	Dypsis_decaryi))))))	(Pelagodoxa_henryana	Manicaria_saccifera))))	(((((Orania_palindan	Sclerosperma_profizianum)	Leopoldinia_pulchra)	(Podococcus_barteri	Roystonea_regia))	((Iriartea_deltoidea	(Serenoa_repens	Phoenix_dactylifera))	Sabal_domingensis))	Nypa_fruticans))))	Calamus_caryotoides);
(((Sabal_domingensis	((Serenoa_repens	((Nypa_fruticans	Sclerosperma_profizianum)	((Podococcus_barteri	Leopoldinia_pulchra)	Orania_palindan)))	(Roystonea_regia	((Iriartea_deltoidea	((Elaeis_guineensis	Elaeis_oleifera)	(Bactris_major	Attalea_speciosa)))	(((Reinhardtia_gracilis	Reinhardtia_simplex)	(Reinhardtia_latisecta	Reinhardtia_paiewonskiana))	(Geonoma_undata	((((Oenocarpus_bataua	Oenocarpus_minor)	Prestoea_acuminata)	((Burretiokentia_grandiflora	Veitchia_spiralis)	(((Heterospathe_cagayanensis	(Dictyosperma_album	Dypsis_decaryi))	Hydriastele_microspadix)	Kentiopsis_piersoniorum)))	(Pelagodoxa_henryana	Manicaria_saccifera))))))))	(Pseudophoenix_vinifera	Phoenix_dactylifera))	Calamus_caryotoides);
((((Sabal_domingensis	((((Podococcus_barteri	Roystonea_regia)	(Sclerosperma_profizianum	(Leopoldinia_pulchra	Orania_palindan)))	(Nypa_fruticans	((Iriartea_deltoidea	(Attalea_speciosa	((Elaeis_guineensis	Elaeis_oleifera)	Bactris_major)))	(((Reinhardtia_gracilis	Reinhardtia_simplex)	(Reinhardtia_latisecta	Reinhardtia_paiewonskiana))	(Geonoma_undata	((((Oenocarpus_bataua	Oenocarpus_minor)	Prestoea_acuminata)	(((Heterospathe_cagayanensis	Hydriastele_microspadix)	(Dictyosperma_album	Kentiopsis_piersoniorum))	((Burretiokentia_grandiflora	Veitchia_spiralis)	Dypsis_decaryi)))	(Pelagodoxa_henryana	Manicaria_saccifera)))))))	Serenoa_repens))	Pseudophoenix_vinifera)	Phoenix_dactylifera)	Calamus_caryotoides);
(((Pseudophoenix_vinifera	(Reinhardtia_simplex	(Reinhardtia_latisecta	(Reinhardtia_gracilis	Reinhardtia_paiewonskiana))))	((Geonoma_undata	((((Oenocarpus_bataua	Oenocarpus_minor)	Prestoea_acuminata)	(((Heterospathe_cagayanensis	Hydriastele_microspadix)	((Dypsis_decaryi	(Burretiokentia_grandiflora	Veitchia_spiralis))	Kentiopsis_piersoniorum))	Dictyosperma_album))	(Pelagodoxa_henryana	Manicaria_saccifera)))	(((((Iriartea_deltoidea	(Sabal_domingensis	Phoenix_dactylifera))	Serenoa_repens)	(Roystonea_regia	(Leopoldinia_pulchra	(Orania_palindan	Sclerosperma_profizianum))))	Nypa_fruticans)	(Attalea_speciosa	((Elaeis_guineensis	Elaeis_oleifera)	(Podococcus_barteri	Bactris_major))))))	Calamus_caryotoides);
((((((Iriartea_deltoidea	(Serenoa_repens	Sabal_domingensis))	(Phoenix_dactylifera	Nypa_fruticans))	(((((((Hydriastele_microspadix	(((Dypsis_decaryi	(Burretiokentia_grandiflora	Veitchia_spiralis))	Kentiopsis_piersoniorum)	Heterospathe_cagayanensis))	Dictyosperma_album)	Manicaria_saccifera)	((Oenocarpus_bataua	Oenocarpus_minor)	Prestoea_acuminata))	Geonoma_undata)	(Pelagodoxa_henryana	(Podococcus_barteri	Leopoldinia_pulchra)))	((Attalea_speciosa	((Elaeis_guineensis	Elaeis_oleifera)	Bactris_major))	(Pseudophoenix_vinifera	(Reinhardtia_simplex	((Reinhardtia_gracilis	Reinhardtia_latisecta)	Reinhardtia_paiewonskiana))))))	Roystonea_regia)	(Orania_palindan	Sclerosperma_profizianum))	Calamus_caryotoides);
((((Elaeis_guineensis	Elaeis_oleifera)	Bactris_major)	((Iriartea_deltoidea	((((Serenoa_repens	(Phoenix_dactylifera	Sabal_domingensis))	((Podococcus_barteri	Leopoldinia_pulchra)	(Orania_palindan	(Nypa_fruticans	Sclerosperma_profizianum))))	Roystonea_regia)	((((((Hydriastele_microspadix	((Dictyosperma_album	(Dypsis_decaryi	Kentiopsis_piersoniorum))	Heterospathe_cagayanensis))	(Veitchia_spiralis	Burretiokentia_grandiflora))	(Pelagodoxa_henryana	Manicaria_saccifera))	((Oenocarpus_bataua	Oenocarpus_minor)	Prestoea_acuminata))	Geonoma_undata)	(Pseudophoenix_vinifera	(Reinhardtia_simplex	(Reinhardtia_latisecta	(Reinhardtia_gracilis	Reinhardtia_paiewonskiana)))))))	Attalea_speciosa))	Calamus_caryotoides);
(((Elaeis_guineensis	Elaeis_oleifera)	(Bactris_major	(((((((Podococcus_barteri	Leopoldinia_pulchra)	Orania_palindan)	(Roystonea_regia	Sclerosperma_profizianum))	(Serenoa_repens	((Iriartea_deltoidea	Phoenix_dactylifera)	Sabal_domingensis)))	Nypa_fruticans)	((((Pelagodoxa_henryana	Manicaria_saccifera)	(((Oenocarpus_bataua	Oenocarpus_minor)	Prestoea_acuminata)	(((Dictyosperma_album	Kentiopsis_piersoniorum)	Dypsis_decaryi)	((Veitchia_spiralis	Burretiokentia_grandiflora)	(Heterospathe_cagayanensis	Hydriastele_microspadix)))))	Geonoma_undata)	(Pseudophoenix_vinifera	(Reinhardtia_simplex	(Reinhardtia_latisecta	(Reinhardtia_gracilis	Reinhardtia_paiewonskiana))))))	Attalea_speciosa)))	Calamus_caryotoides);
(((((Serenoa_repens	((Phoenix_dactylifera	(Pseudophoenix_vinifera	Sabal_domingensis))	Roystonea_regia))	(Iriartea_deltoidea	(Nypa_fruticans	((Orania_palindan	(Podococcus_barteri	Leopoldinia_pulchra))	Sclerosperma_profizianum))))	(((Pelagodoxa_henryana	Manicaria_saccifera)	(((Oenocarpus_bataua	Oenocarpus_minor)	Prestoea_acuminata)	(Geonoma_undata	((Heterospathe_cagayanensis	(Hydriastele_microspadix	((Burretiokentia_grandiflora	(Kentiopsis_piersoniorum	Dypsis_decaryi))	Veitchia_spiralis)))	Dictyosperma_album))))	(Reinhardtia_simplex	(Reinhardtia_latisecta	(Reinhardtia_gracilis	Reinhardtia_paiewonskiana)))))	(Attalea_speciosa	((Elaeis_guineensis	Elaeis_oleifera)	Bactris_major)))	Calamus_caryotoides);
((((((((Leopoldinia_pulchra	Sabal_domingensis)	Phoenix_dactylifera)	Serenoa_repens)	((Podococcus_barteri	Roystonea_regia)	(Sclerosperma_profizianum	Orania_palindan)))	(Iriartea_deltoidea	Nypa_fruticans))	((Bactris_major	(Elaeis_guineensis	Elaeis_oleifera))	Attalea_speciosa))	((Pseudophoenix_vinifera	(Reinhardtia_simplex	((Reinhardtia_gracilis	Reinhardtia_paiewonskiana)	Reinhardtia_latisecta)))	(Geonoma_undata	(((Pelagodoxa_henryana	Manicaria_saccifera)	((Heterospathe_cagayanensis	(Dypsis_decaryi	(Kentiopsis_piersoniorum	Dictyosperma_album)))	Hydriastele_microspadix))	((Burretiokentia_grandiflora	Veitchia_spiralis)	(Prestoea_acuminata	(Oenocarpus_minor	Oenocarpus_bataua)))))))	Calamus_caryotoides);
((((Attalea_speciosa	Bactris_major)	(Elaeis_guineensis	Elaeis_oleifera))	(((Pseudophoenix_vinifera	((Reinhardtia_gracilis	Reinhardtia_simplex)	(Reinhardtia_paiewonskiana	Reinhardtia_latisecta)))	(Iriartea_deltoidea	(Geonoma_undata	((Pelagodoxa_henryana	Manicaria_saccifera)	((((Kentiopsis_piersoniorum	Dictyosperma_album)	(Veitchia_spiralis	((Hydriastele_microspadix	Heterospathe_cagayanensis)	Burretiokentia_grandiflora)))	Dypsis_decaryi)	(Prestoea_acuminata	(Oenocarpus_minor	Oenocarpus_bataua)))))))	(((Sabal_domingensis	Phoenix_dactylifera)	Serenoa_repens)	(Roystonea_regia	(Sclerosperma_profizianum	((Podococcus_barteri	Leopoldinia_pulchra)	(Nypa_fruticans	Orania_palindan)))))))	Calamus_caryotoides);
(((Iriartea_deltoidea	(Elaeis_guineensis	Elaeis_oleifera))	(Bactris_major	((((Pseudophoenix_vinifera	(Reinhardtia_gracilis	(Reinhardtia_paiewonskiana	(Reinhardtia_simplex	Reinhardtia_latisecta))))	(Geonoma_undata	((Pelagodoxa_henryana	Manicaria_saccifera)	(((Dypsis_decaryi	(Kentiopsis_piersoniorum	Dictyosperma_album))	(Hydriastele_microspadix	((Burretiokentia_grandiflora	Veitchia_spiralis)	Heterospathe_cagayanensis)))	(Prestoea_acuminata	(Oenocarpus_minor	Oenocarpus_bataua))))))	(((Phoenix_dactylifera	(Podococcus_barteri	Sabal_domingensis))	Serenoa_repens)	((Leopoldinia_pulchra	Roystonea_regia)	(Sclerosperma_profizianum	(Nypa_fruticans	Orania_palindan)))))	Attalea_speciosa)))	Calamus_caryotoides);
((((Reinhardtia_paiewonskiana	Reinhardtia_latisecta)	Reinhardtia_simplex)	((((Geonoma_undata	((Prestoea_acuminata	(Oenocarpus_minor	Oenocarpus_bataua))	((Pelagodoxa_henryana	Manicaria_saccifera)	(Veitchia_spiralis	((Hydriastele_microspadix	Burretiokentia_grandiflora)	(Heterospathe_cagayanensis	(Dictyosperma_album	(Dypsis_decaryi	Kentiopsis_piersoniorum))))))))	(((Roystonea_regia	(Serenoa_repens	((Sclerosperma_profizianum	((Reinhardtia_gracilis	Leopoldinia_pulchra)	Orania_palindan))	(Phoenix_dactylifera	Sabal_domingensis))))	Nypa_fruticans)	Iriartea_deltoidea))	((Podococcus_barteri	Attalea_speciosa)	((Elaeis_guineensis	Elaeis_oleifera)	Bactris_major)))	Pseudophoenix_vinifera))	Calamus_caryotoides);
(((Elaeis_guineensis	Elaeis_oleifera)	(Bactris_major	((((Pseudophoenix_vinifera	((Reinhardtia_paiewonskiana	Reinhardtia_latisecta)	(Reinhardtia_gracilis	Reinhardtia_simplex)))	(Geonoma_undata	((Pelagodoxa_henryana	Manicaria_saccifera)	((Heterospathe_cagayanensis	(Hydriastele_microspadix	((Veitchia_spiralis	Dypsis_decaryi)	(Dictyosperma_album	(Burretiokentia_grandiflora	Kentiopsis_piersoniorum)))))	(Prestoea_acuminata	(Oenocarpus_minor	Oenocarpus_bataua))))))	(((Roystonea_regia	(Sclerosperma_profizianum	((Podococcus_barteri	Leopoldinia_pulchra)	Orania_palindan)))	(Serenoa_repens	(Iriartea_deltoidea	(Phoenix_dactylifera	Sabal_domingensis))))	Nypa_fruticans))	Attalea_speciosa)))	Calamus_caryotoides);
((Sclerosperma_profizianum	((Orania_palindan	(((Serenoa_repens	(((Iriartea_deltoidea	Phoenix_dactylifera)	Sabal_domingensis)	Roystonea_regia))	(((Elaeis_guineensis	Elaeis_oleifera)	(Bactris_major	Attalea_speciosa))	(((Reinhardtia_paiewonskiana	Reinhardtia_latisecta)	(Reinhardtia_gracilis	Reinhardtia_simplex))	(Leopoldinia_pulchra	(Geonoma_undata	(((Podococcus_barteri	Prestoea_acuminata)	(Oenocarpus_minor	Oenocarpus_bataua))	((Pelagodoxa_henryana	Manicaria_saccifera)	((Heterospathe_cagayanensis	(Burretiokentia_grandiflora	Veitchia_spiralis))	((Dictyosperma_album	(Kentiopsis_piersoniorum	Dypsis_decaryi))	Hydriastele_microspadix)))))))))	Nypa_fruticans))	Pseudophoenix_vinifera))	Calamus_caryotoides);
((Attalea_speciosa	(((Iriartea_deltoidea	((Nypa_fruticans	(((Serenoa_repens	(Phoenix_dactylifera	Sabal_domingensis))	(Podococcus_barteri	Roystonea_regia))	(Leopoldinia_pulchra	(Sclerosperma_profizianum	Orania_palindan))))	((Pseudophoenix_vinifera	((Reinhardtia_paiewonskiana	Reinhardtia_latisecta)	(Reinhardtia_gracilis	Reinhardtia_simplex)))	(Geonoma_undata	((Pelagodoxa_henryana	Manicaria_saccifera)	(((Dictyosperma_album	(Kentiopsis_piersoniorum	Dypsis_decaryi))	((Heterospathe_cagayanensis	Hydriastele_microspadix)	(Burretiokentia_grandiflora	Veitchia_spiralis)))	(Prestoea_acuminata	(Oenocarpus_minor	Oenocarpus_bataua))))))))	(Elaeis_guineensis	Elaeis_oleifera))	Bactris_major))	Calamus_caryotoides);
((((Nypa_fruticans	(((Serenoa_repens	Iriartea_deltoidea)	(Roystonea_regia	(Leopoldinia_pulchra	(Sclerosperma_profizianum	Orania_palindan))))	(Phoenix_dactylifera	(Podococcus_barteri	Sabal_domingensis))))	((Pseudophoenix_vinifera	((Reinhardtia_paiewonskiana	Reinhardtia_latisecta)	(Reinhardtia_gracilis	Reinhardtia_simplex)))	((Prestoea_acuminata	(Oenocarpus_minor	Oenocarpus_bataua))	((Pelagodoxa_henryana	Manicaria_saccifera)	(Geonoma_undata	(Heterospathe_cagayanensis	(Hydriastele_microspadix	((Burretiokentia_grandiflora	Veitchia_spiralis)	(Dypsis_decaryi	(Dictyosperma_album	Kentiopsis_piersoniorum))))))))))	((Elaeis_guineensis	Elaeis_oleifera)	(Bactris_major	Attalea_speciosa)))	Calamus_caryotoides);
(((((((Sclerosperma_profizianum	(Nypa_fruticans	Orania_palindan))	((Iriartea_deltoidea	Phoenix_dactylifera)	Sabal_domingensis))	Serenoa_repens)	(Leopoldinia_pulchra	(Podococcus_barteri	Roystonea_regia)))	((Pseudophoenix_vinifera	((Reinhardtia_paiewonskiana	Reinhardtia_latisecta)	(Reinhardtia_gracilis	Reinhardtia_simplex)))	(((((((Burretiokentia_grandiflora	Veitchia_spiralis)	Hydriastele_microspadix)	(Heterospathe_cagayanensis	((Dypsis_decaryi	Dictyosperma_album)	Kentiopsis_piersoniorum)))	(Prestoea_acuminata	(Oenocarpus_minor	Oenocarpus_bataua)))	Manicaria_saccifera)	Geonoma_undata)	Pelagodoxa_henryana)))	((Elaeis_guineensis	Elaeis_oleifera)	(Bactris_major	Attalea_speciosa)))	Calamus_caryotoides);
((Sclerosperma_profizianum	(Orania_palindan	((((((Iriartea_deltoidea	Phoenix_dactylifera)	Sabal_domingensis)	Serenoa_repens)	(Nypa_fruticans	(((Pseudophoenix_vinifera	(((Reinhardtia_gracilis	Reinhardtia_paiewonskiana)	Reinhardtia_latisecta)	Reinhardtia_simplex))	((((Prestoea_acuminata	(Oenocarpus_minor	Oenocarpus_bataua))	(Manicaria_saccifera	(((Heterospathe_cagayanensis	(Dypsis_decaryi	(Burretiokentia_grandiflora	Veitchia_spiralis)))	(Kentiopsis_piersoniorum	Dictyosperma_album))	Hydriastele_microspadix)))	Geonoma_undata)	Pelagodoxa_henryana))	(Bactris_major	(Attalea_speciosa	(Elaeis_guineensis	Elaeis_oleifera))))))	(Podococcus_barteri	Roystonea_regia))	Leopoldinia_pulchra)))	Calamus_caryotoides);
((Sclerosperma_profizianum	(((Nypa_fruticans	Orania_palindan)	(((Serenoa_repens	((Podococcus_barteri	Sabal_domingensis)	(Leopoldinia_pulchra	Phoenix_dactylifera)))	((((Reinhardtia_latisecta	Reinhardtia_paiewonskiana)	(Reinhardtia_gracilis	Reinhardtia_simplex))	(((Pelagodoxa_henryana	Manicaria_saccifera)	(((Oenocarpus_bataua	Oenocarpus_minor)	Prestoea_acuminata)	(Dypsis_decaryi	((Hydriastele_microspadix	(Heterospathe_cagayanensis	(Burretiokentia_grandiflora	Veitchia_spiralis)))	(Kentiopsis_piersoniorum	Dictyosperma_album)))))	Geonoma_undata))	(Iriartea_deltoidea	(Attalea_speciosa	((Elaeis_guineensis	Elaeis_oleifera)	Bactris_major)))))	Roystonea_regia))	Pseudophoenix_vinifera))	Calamus_caryotoides);
((((((Leopoldinia_pulchra	(Sclerosperma_profizianum	Orania_palindan))	(Roystonea_regia	(Nypa_fruticans	((((Reinhardtia_latisecta	Reinhardtia_paiewonskiana)	(Reinhardtia_gracilis	Reinhardtia_simplex))	(((Pelagodoxa_henryana	Manicaria_saccifera)	(((Oenocarpus_bataua	Oenocarpus_minor)	Prestoea_acuminata)	(((((Kentiopsis_piersoniorum	Dictyosperma_album)	Dypsis_decaryi)	(Veitchia_spiralis	Burretiokentia_grandiflora))	Hydriastele_microspadix)	Heterospathe_cagayanensis)))	Geonoma_undata))	(Podococcus_barteri	((Iriartea_deltoidea	(Attalea_speciosa	(Elaeis_guineensis	Elaeis_oleifera)))	Bactris_major))))))	Serenoa_repens)	Pseudophoenix_vinifera)	(Sabal_domingensis	Phoenix_dactylifera))	Calamus_caryotoides);
(((Elaeis_guineensis	Elaeis_oleifera)	(Bactris_major	(((((((Orania_palindan	Sclerosperma_profizianum)	Leopoldinia_pulchra)	Roystonea_regia)	(Serenoa_repens	(((Podococcus_barteri	Sabal_domingensis)	Pseudophoenix_vinifera)	Phoenix_dactylifera)))	(Iriartea_deltoidea	Nypa_fruticans))	(((Reinhardtia_latisecta	Reinhardtia_paiewonskiana)	Reinhardtia_simplex)	(((Manicaria_saccifera	(((Oenocarpus_bataua	Oenocarpus_minor)	Prestoea_acuminata)	((Veitchia_spiralis	Burretiokentia_grandiflora)	(Hydriastele_microspadix	(Heterospathe_cagayanensis	(Dictyosperma_album	(Dypsis_decaryi	Kentiopsis_piersoniorum)))))))	Geonoma_undata)	(Reinhardtia_gracilis	Pelagodoxa_henryana))))	Attalea_speciosa)))	Calamus_caryotoides);
(((Pseudophoenix_vinifera	Sabal_domingensis)	(Phoenix_dactylifera	(Serenoa_repens	((Sclerosperma_profizianum	(Orania_palindan	(Podococcus_barteri	Leopoldinia_pulchra)))	(Roystonea_regia	(Nypa_fruticans	((((Reinhardtia_latisecta	(Reinhardtia_gracilis	Reinhardtia_paiewonskiana))	Reinhardtia_simplex)	(((Manicaria_saccifera	(((Oenocarpus_bataua	Oenocarpus_minor)	Prestoea_acuminata)	(Dictyosperma_album	(Hydriastele_microspadix	((Veitchia_spiralis	Heterospathe_cagayanensis)	(Burretiokentia_grandiflora	(Dypsis_decaryi	Kentiopsis_piersoniorum)))))))	Geonoma_undata)	Pelagodoxa_henryana))	(Iriartea_deltoidea	(Attalea_speciosa	((Elaeis_guineensis	Elaeis_oleifera)	Bactris_major))))))))))	Calamus_caryotoides);
(((Bactris_major	(Attalea_speciosa	(Elaeis_guineensis	Elaeis_oleifera)))	(((((Leopoldinia_pulchra	(Sclerosperma_profizianum	Orania_palindan))	(Podococcus_barteri	Roystonea_regia))	((Sabal_domingensis	Phoenix_dactylifera)	Serenoa_repens))	(Iriartea_deltoidea	Nypa_fruticans))	((Pseudophoenix_vinifera	((Reinhardtia_latisecta	Reinhardtia_paiewonskiana)	(Reinhardtia_gracilis	Reinhardtia_simplex)))	((((Pelagodoxa_henryana	Manicaria_saccifera)	((Oenocarpus_bataua	Oenocarpus_minor)	Prestoea_acuminata))	((Hydriastele_microspadix	Heterospathe_cagayanensis)	((Dictyosperma_album	Kentiopsis_piersoniorum)	(Veitchia_spiralis	(Dypsis_decaryi	Burretiokentia_grandiflora)))))	Geonoma_undata))))	Calamus_caryotoides);
((Sclerosperma_profizianum	((Nypa_fruticans	((((Sabal_domingensis	(Iriartea_deltoidea	Phoenix_dactylifera))	Serenoa_repens)	((((Reinhardtia_latisecta	Reinhardtia_paiewonskiana)	(Reinhardtia_gracilis	Reinhardtia_simplex))	(((Pelagodoxa_henryana	Manicaria_saccifera)	(((((Oenocarpus_bataua	Oenocarpus_minor)	Prestoea_acuminata)	((Hydriastele_microspadix	((Dictyosperma_album	Dypsis_decaryi)	Kentiopsis_piersoniorum))	Heterospathe_cagayanensis))	Veitchia_spiralis)	Burretiokentia_grandiflora))	Geonoma_undata))	(Attalea_speciosa	((Elaeis_guineensis	Elaeis_oleifera)	Bactris_major))))	Roystonea_regia))	(Orania_palindan	(Pseudophoenix_vinifera	(Leopoldinia_pulchra	Podococcus_barteri)))))	Calamus_caryotoides);
((Sclerosperma_profizianum	(((((Nypa_fruticans	((((Reinhardtia_latisecta	(Reinhardtia_gracilis	Reinhardtia_paiewonskiana))	Reinhardtia_simplex)	(((Pelagodoxa_henryana	Manicaria_saccifera)	(((Oenocarpus_bataua	Oenocarpus_minor)	Prestoea_acuminata)	(((Heterospathe_cagayanensis	((Dypsis_decaryi	Kentiopsis_piersoniorum)	Dictyosperma_album))	(Burretiokentia_grandiflora	Hydriastele_microspadix))	Veitchia_spiralis)))	Geonoma_undata))	(Attalea_speciosa	((Elaeis_guineensis	Elaeis_oleifera)	Bactris_major))))	((Sabal_domingensis	(Iriartea_deltoidea	Phoenix_dactylifera))	Serenoa_repens))	Roystonea_regia)	(Orania_palindan	(Leopoldinia_pulchra	Podococcus_barteri)))	Pseudophoenix_vinifera))	Calamus_caryotoides);
((Sclerosperma_profizianum	((((((Nypa_fruticans	((((Reinhardtia_latisecta	(Reinhardtia_gracilis	Reinhardtia_paiewonskiana))	Reinhardtia_simplex)	(((Pelagodoxa_henryana	Manicaria_saccifera)	(((Oenocarpus_bataua	Oenocarpus_minor)	Prestoea_acuminata)	(((Dypsis_decaryi	Kentiopsis_piersoniorum)	Dictyosperma_album)	((Veitchia_spiralis	Burretiokentia_grandiflora)	(Heterospathe_cagayanensis	Hydriastele_microspadix)))))	Geonoma_undata))	(Attalea_speciosa	((Elaeis_guineensis	Elaeis_oleifera)	Bactris_major))))	((Leopoldinia_pulchra	Sabal_domingensis)	(Iriartea_deltoidea	Phoenix_dactylifera)))	(Podococcus_barteri	Roystonea_regia))	Serenoa_repens)	Orania_palindan)	Pseudophoenix_vinifera))	Calamus_caryotoides);
((Nypa_fruticans	(((((Reinhardtia_latisecta	(Reinhardtia_gracilis	Reinhardtia_paiewonskiana))	Reinhardtia_simplex)	(Pelagodoxa_henryana	(((Geonoma_undata	Iriartea_deltoidea)	Manicaria_saccifera)	(((Oenocarpus_bataua	Oenocarpus_minor)	Prestoea_acuminata)	((((Dypsis_decaryi	Kentiopsis_piersoniorum)	Dictyosperma_album)	(Heterospathe_cagayanensis	Hydriastele_microspadix))	(Veitchia_spiralis	Burretiokentia_grandiflora))))))	((Elaeis_guineensis	Elaeis_oleifera)	(Bactris_major	(Podococcus_barteri	Attalea_speciosa))))	((Serenoa_repens	(Sabal_domingensis	Phoenix_dactylifera))	(((Sclerosperma_profizianum	Pseudophoenix_vinifera)	Orania_palindan)	(Leopoldinia_pulchra	Roystonea_regia)))))	Calamus_caryotoides);
(((Attalea_speciosa	((Roystonea_regia	(((Sabal_domingensis	Phoenix_dactylifera)	Serenoa_repens)	((Iriartea_deltoidea	Nypa_fruticans)	(Sclerosperma_profizianum	((Leopoldinia_pulchra	Podococcus_barteri)	Orania_palindan)))))	((Pseudophoenix_vinifera	((Reinhardtia_latisecta	Reinhardtia_paiewonskiana)	(Reinhardtia_gracilis	Reinhardtia_simplex)))	(Geonoma_undata	(Pelagodoxa_henryana	(((Hydriastele_microspadix	(Heterospathe_cagayanensis	(Veitchia_spiralis	Burretiokentia_grandiflora)))	((Dypsis_decaryi	Kentiopsis_piersoniorum)	Dictyosperma_album))	(Manicaria_saccifera	((Oenocarpus_bataua	Oenocarpus_minor)	Prestoea_acuminata))))))))	((Elaeis_guineensis	Elaeis_oleifera)	Bactris_major))	Calamus_caryotoides);
((Nypa_fruticans	((((Serenoa_repens	(Sabal_domingensis	Phoenix_dactylifera))	Roystonea_regia)	(((Geonoma_undata	((Prestoea_acuminata	(Oenocarpus_minor	Oenocarpus_bataua))	((Pelagodoxa_henryana	Manicaria_saccifera)	((Hydriastele_microspadix	(Veitchia_spiralis	Burretiokentia_grandiflora))	(Heterospathe_cagayanensis	(Dictyosperma_album	(Dypsis_decaryi	Kentiopsis_piersoniorum)))))))	(Pseudophoenix_vinifera	(Reinhardtia_simplex	((Reinhardtia_gracilis	Reinhardtia_paiewonskiana)	Reinhardtia_latisecta))))	(Iriartea_deltoidea	((Bactris_major	Attalea_speciosa)	(Elaeis_guineensis	Elaeis_oleifera)))))	(Sclerosperma_profizianum	((Podococcus_barteri	Leopoldinia_pulchra)	Orania_palindan))))	Calamus_caryotoides);
(((((Roystonea_regia	(((Geonoma_undata	((Pelagodoxa_henryana	Manicaria_saccifera)	(((((Heterospathe_cagayanensis	Hydriastele_microspadix)	Veitchia_spiralis)	((Dictyosperma_album	Kentiopsis_piersoniorum)	Burretiokentia_grandiflora))	Dypsis_decaryi)	(Prestoea_acuminata	(Oenocarpus_minor	Oenocarpus_bataua)))))	(Pseudophoenix_vinifera	((Reinhardtia_gracilis	Reinhardtia_simplex)	(Reinhardtia_paiewonskiana	Reinhardtia_latisecta))))	((Bactris_major	Attalea_speciosa)	(Elaeis_guineensis	Elaeis_oleifera))))	((Nypa_fruticans	Sclerosperma_profizianum)	((Podococcus_barteri	Leopoldinia_pulchra)	Orania_palindan)))	(Serenoa_repens	Sabal_domingensis))	(Iriartea_deltoidea	Phoenix_dactylifera))	Calamus_caryotoides);
(((((Nypa_fruticans	((Iriartea_deltoidea	((Geonoma_undata	((Pelagodoxa_henryana	Manicaria_saccifera)	((((Heterospathe_cagayanensis	Hydriastele_microspadix)	(Dictyosperma_album	Kentiopsis_piersoniorum))	((Burretiokentia_grandiflora	Veitchia_spiralis)	Dypsis_decaryi))	(Prestoea_acuminata	(Oenocarpus_minor	Oenocarpus_bataua)))))	(Reinhardtia_simplex	((Reinhardtia_gracilis	Reinhardtia_paiewonskiana)	Reinhardtia_latisecta))))	((Bactris_major	Attalea_speciosa)	(Elaeis_guineensis	Elaeis_oleifera))))	((Leopoldinia_pulchra	(Sclerosperma_profizianum	Orania_palindan))	(Podococcus_barteri	Roystonea_regia)))	Serenoa_repens)	(Phoenix_dactylifera	(Pseudophoenix_vinifera	Sabal_domingensis)))	Calamus_caryotoides);
((Sclerosperma_profizianum	(((Podococcus_barteri	Roystonea_regia)	((Iriartea_deltoidea	Nypa_fruticans)	((Serenoa_repens	((Leopoldinia_pulchra	Phoenix_dactylifera)	Sabal_domingensis))	(((Geonoma_undata	((Pelagodoxa_henryana	Manicaria_saccifera)	(((((Heterospathe_cagayanensis	Hydriastele_microspadix)	(Dypsis_decaryi	Kentiopsis_piersoniorum))	(Burretiokentia_grandiflora	Veitchia_spiralis))	Dictyosperma_album)	(Prestoea_acuminata	(Oenocarpus_minor	Oenocarpus_bataua)))))	(Pseudophoenix_vinifera	((Reinhardtia_gracilis	Reinhardtia_simplex)	(Reinhardtia_paiewonskiana	Reinhardtia_latisecta))))	((Bactris_major	Attalea_speciosa)	(Elaeis_guineensis	Elaeis_oleifera))))))	Orania_palindan))	Calamus_caryotoides);
((((Bactris_major	Attalea_speciosa)	(Elaeis_guineensis	Elaeis_oleifera))	(Iriartea_deltoidea	(((Geonoma_undata	((Pelagodoxa_henryana	Manicaria_saccifera)	(((Heterospathe_cagayanensis	Hydriastele_microspadix)	(((Dypsis_decaryi	Dictyosperma_album)	Kentiopsis_piersoniorum)	(Burretiokentia_grandiflora	Veitchia_spiralis)))	(Prestoea_acuminata	(Oenocarpus_minor	Oenocarpus_bataua)))))	(Reinhardtia_simplex	(Reinhardtia_paiewonskiana	Reinhardtia_latisecta)))	(((Serenoa_repens	(Phoenix_dactylifera	Sabal_domingensis))	((Pseudophoenix_vinifera	(Orania_palindan	((Podococcus_barteri	Leopoldinia_pulchra)	(Reinhardtia_gracilis	Sclerosperma_profizianum))))	Roystonea_regia))	Nypa_fruticans))))	Calamus_caryotoides);
(((Phoenix_dactylifera	(Pseudophoenix_vinifera	Sabal_domingensis))	(((((Orania_palindan	Sclerosperma_profizianum)	(Podococcus_barteri	Leopoldinia_pulchra))	Roystonea_regia)	(Nypa_fruticans	(((Bactris_major	(Attalea_speciosa	(Elaeis_guineensis	Elaeis_oleifera)))	Iriartea_deltoidea)	((Geonoma_undata	((Pelagodoxa_henryana	Manicaria_saccifera)	(((Veitchia_spiralis	((Burretiokentia_grandiflora	Dypsis_decaryi)	((Dictyosperma_album	Kentiopsis_piersoniorum)	Hydriastele_microspadix)))	Heterospathe_cagayanensis)	(Prestoea_acuminata	(Oenocarpus_minor	Oenocarpus_bataua)))))	((Reinhardtia_gracilis	Reinhardtia_simplex)	(Reinhardtia_paiewonskiana	Reinhardtia_latisecta))))))	Serenoa_repens))	Calamus_caryotoides);
(((Iriartea_deltoidea	Sclerosperma_profizianum)	(((Roystonea_regia	(Nypa_fruticans	(((Elaeis_guineensis	Elaeis_oleifera)	((Podococcus_barteri	Bactris_major)	Attalea_speciosa))	((Geonoma_undata	((Pelagodoxa_henryana	Manicaria_saccifera)	((((Veitchia_spiralis	Burretiokentia_grandiflora)	Hydriastele_microspadix)	(Heterospathe_cagayanensis	((Dypsis_decaryi	Kentiopsis_piersoniorum)	Dictyosperma_album)))	(Prestoea_acuminata	(Oenocarpus_minor	Oenocarpus_bataua)))))	(Reinhardtia_simplex	((Reinhardtia_gracilis	Reinhardtia_paiewonskiana)	Reinhardtia_latisecta))))))	(Serenoa_repens	((Leopoldinia_pulchra	Phoenix_dactylifera)	(Pseudophoenix_vinifera	Sabal_domingensis))))	Orania_palindan))	Calamus_caryotoides);
((Sclerosperma_profizianum	((Roystonea_regia	(((Iriartea_deltoidea	Nypa_fruticans)	(((Elaeis_guineensis	Elaeis_oleifera)	((Podococcus_barteri	Bactris_major)	Attalea_speciosa))	((Pelagodoxa_henryana	(Geonoma_undata	((((((Heterospathe_cagayanensis	Veitchia_spiralis)	Burretiokentia_grandiflora)	Hydriastele_microspadix)	((Dypsis_decaryi	Kentiopsis_piersoniorum)	Dictyosperma_album))	Manicaria_saccifera)	(Prestoea_acuminata	(Oenocarpus_minor	Oenocarpus_bataua)))))	(Reinhardtia_simplex	((Reinhardtia_gracilis	Reinhardtia_paiewonskiana)	Reinhardtia_latisecta)))))	(((Phoenix_dactylifera	Sabal_domingensis)	Pseudophoenix_vinifera)	Serenoa_repens)))	(Leopoldinia_pulchra	Orania_palindan)))	Calamus_caryotoides);
((Phoenix_dactylifera	((Sabal_domingensis	Pseudophoenix_vinifera)	(Serenoa_repens	(((Orania_palindan	Sclerosperma_profizianum)	Roystonea_regia)	(Nypa_fruticans	((Iriartea_deltoidea	((Elaeis_guineensis	Elaeis_oleifera)	((Podococcus_barteri	Bactris_major)	Attalea_speciosa)))	((Leopoldinia_pulchra	(Geonoma_undata	((Manicaria_saccifera	Pelagodoxa_henryana)	((Dictyosperma_album	((Hydriastele_microspadix	(((Burretiokentia_grandiflora	Veitchia_spiralis)	Dypsis_decaryi)	Heterospathe_cagayanensis))	Kentiopsis_piersoniorum))	(Prestoea_acuminata	(Oenocarpus_minor	Oenocarpus_bataua))))))	((Reinhardtia_gracilis	Reinhardtia_simplex)	(Reinhardtia_paiewonskiana	Reinhardtia_latisecta)))))))))	Calamus_caryotoides);
(((Pseudophoenix_vinifera	(Serenoa_repens	(((Leopoldinia_pulchra	((Nypa_fruticans	Orania_palindan)	Sclerosperma_profizianum))	Roystonea_regia)	(((Bactris_major	(Elaeis_guineensis	Elaeis_oleifera))	Attalea_speciosa)	((Geonoma_undata	((Manicaria_saccifera	Pelagodoxa_henryana)	(((Hydriastele_microspadix	(Heterospathe_cagayanensis	(Burretiokentia_grandiflora	Veitchia_spiralis)))	(Dictyosperma_album	(Dypsis_decaryi	Kentiopsis_piersoniorum)))	(Prestoea_acuminata	(Oenocarpus_minor	Oenocarpus_bataua)))))	((Reinhardtia_gracilis	Reinhardtia_simplex)	(Reinhardtia_paiewonskiana	Reinhardtia_latisecta)))))))	((Podococcus_barteri	Sabal_domingensis)	(Iriartea_deltoidea	Phoenix_dactylifera)))	Calamus_caryotoides);
(((Bactris_major	((Attalea_speciosa	Podococcus_barteri)	(Elaeis_guineensis	Elaeis_oleifera)))	((Iriartea_deltoidea	(((Serenoa_repens	((Leopoldinia_pulchra	Phoenix_dactylifera)	Sabal_domingensis))	(Roystonea_regia	(Pseudophoenix_vinifera	(Orania_palindan	Sclerosperma_profizianum))))	Nypa_fruticans))	((((Prestoea_acuminata	(Oenocarpus_minor	Oenocarpus_bataua))	((((Heterospathe_cagayanensis	(Veitchia_spiralis	Burretiokentia_grandiflora))	(Dypsis_decaryi	(Dictyosperma_album	Kentiopsis_piersoniorum)))	Hydriastele_microspadix)	(Manicaria_saccifera	Pelagodoxa_henryana)))	Geonoma_undata)	(Reinhardtia_simplex	(Reinhardtia_gracilis	(Reinhardtia_latisecta	Reinhardtia_paiewonskiana))))))	Calamus_caryotoides);
((Nypa_fruticans	(((((((Prestoea_acuminata	(Oenocarpus_minor	Oenocarpus_bataua))	(Dypsis_decaryi	((Dictyosperma_album	Kentiopsis_piersoniorum)	(Burretiokentia_grandiflora	(Heterospathe_cagayanensis	(Veitchia_spiralis	Hydriastele_microspadix))))))	(Pelagodoxa_henryana	Manicaria_saccifera))	Geonoma_undata)	(Pseudophoenix_vinifera	(Reinhardtia_simplex	(Reinhardtia_latisecta	(Reinhardtia_paiewonskiana	Reinhardtia_gracilis)))))	(Bactris_major	(Attalea_speciosa	(Elaeis_guineensis	Elaeis_oleifera))))	((Serenoa_repens	((Iriartea_deltoidea	Phoenix_dactylifera)	Sabal_domingensis))	(Roystonea_regia	((Orania_palindan	Sclerosperma_profizianum)	(Leopoldinia_pulchra	Podococcus_barteri))))))	Calamus_caryotoides);
((Nypa_fruticans	(((((((Prestoea_acuminata	(Oenocarpus_minor	Oenocarpus_bataua))	((Heterospathe_cagayanensis	Hydriastele_microspadix)	(((Veitchia_spiralis	Burretiokentia_grandiflora)	Dypsis_decaryi)	(Dictyosperma_album	Kentiopsis_piersoniorum))))	(Pelagodoxa_henryana	Manicaria_saccifera))	Geonoma_undata)	((Podococcus_barteri	Leopoldinia_pulchra)	((Reinhardtia_gracilis	Reinhardtia_simplex)	(Reinhardtia_latisecta	Reinhardtia_paiewonskiana))))	(Attalea_speciosa	((Elaeis_guineensis	Elaeis_oleifera)	Bactris_major)))	(((Iriartea_deltoidea	Phoenix_dactylifera)	Sabal_domingensis)	(Serenoa_repens	(Roystonea_regia	(Pseudophoenix_vinifera	(Orania_palindan	Sclerosperma_profizianum)))))))	Calamus_caryotoides);
((((Podococcus_barteri	Roystonea_regia)	((Leopoldinia_pulchra	(Orania_palindan	Sclerosperma_profizianum))	((Iriartea_deltoidea	Nypa_fruticans)	((((((Prestoea_acuminata	(Oenocarpus_minor	Oenocarpus_bataua))	(Hydriastele_microspadix	((Burretiokentia_grandiflora	Veitchia_spiralis)	((Dictyosperma_album	(Kentiopsis_piersoniorum	Dypsis_decaryi))	Heterospathe_cagayanensis))))	(Pelagodoxa_henryana	Manicaria_saccifera))	Geonoma_undata)	(Pseudophoenix_vinifera	(Reinhardtia_simplex	(Reinhardtia_latisecta	(Reinhardtia_gracilis	Reinhardtia_paiewonskiana)))))	(Bactris_major	(Attalea_speciosa	(Elaeis_guineensis	Elaeis_oleifera)))))))	(Serenoa_repens	(Phoenix_dactylifera	Sabal_domingensis)))	Calamus_caryotoides);
(((Elaeis_guineensis	Elaeis_oleifera)	(Bactris_major	((((((Roystonea_regia	(Orania_palindan	Sclerosperma_profizianum))	Serenoa_repens)	(Phoenix_dactylifera	Sabal_domingensis))	(Iriartea_deltoidea	Nypa_fruticans))	(((Leopoldinia_pulchra	Podococcus_barteri)	((((Prestoea_acuminata	(Oenocarpus_minor	Oenocarpus_bataua))	((Hydriastele_microspadix	(Heterospathe_cagayanensis	(Burretiokentia_grandiflora	(Dictyosperma_album	(Kentiopsis_piersoniorum	Dypsis_decaryi)))))	Veitchia_spiralis))	(Pelagodoxa_henryana	Manicaria_saccifera))	Geonoma_undata))	(Pseudophoenix_vinifera	((Reinhardtia_gracilis	Reinhardtia_simplex)	(Reinhardtia_latisecta	Reinhardtia_paiewonskiana)))))	Attalea_speciosa)))	Calamus_caryotoides);
(((Phoenix_dactylifera	(Podococcus_barteri	Sabal_domingensis))	(((((Iriartea_deltoidea	Nypa_fruticans)	((((((Prestoea_acuminata	(Oenocarpus_minor	Oenocarpus_bataua))	(Dictyosperma_album	((Kentiopsis_piersoniorum	Dypsis_decaryi)	(((Burretiokentia_grandiflora	Veitchia_spiralis)	Hydriastele_microspadix)	Heterospathe_cagayanensis))))	(Pelagodoxa_henryana	Manicaria_saccifera))	Geonoma_undata)	(Pseudophoenix_vinifera	(Reinhardtia_simplex	(Reinhardtia_latisecta	(Reinhardtia_gracilis	Reinhardtia_paiewonskiana)))))	(Bactris_major	(Attalea_speciosa	(Elaeis_guineensis	Elaeis_oleifera)))))	(Leopoldinia_pulchra	(Orania_palindan	Sclerosperma_profizianum)))	Roystonea_regia)	Serenoa_repens))	Calamus_caryotoides);
((((Elaeis_guineensis	Elaeis_oleifera)	(Attalea_speciosa	Bactris_major))	(((Roystonea_regia	(((Iriartea_deltoidea	Phoenix_dactylifera)	(Sabal_domingensis	Pseudophoenix_vinifera))	Serenoa_repens))	(Leopoldinia_pulchra	((Nypa_fruticans	Orania_palindan)	Sclerosperma_profizianum)))	(Podococcus_barteri	(((((Prestoea_acuminata	(Oenocarpus_minor	Oenocarpus_bataua))	((((Heterospathe_cagayanensis	(Burretiokentia_grandiflora	Veitchia_spiralis))	Hydriastele_microspadix)	(Dictyosperma_album	Kentiopsis_piersoniorum))	Dypsis_decaryi))	(Pelagodoxa_henryana	Manicaria_saccifera))	Geonoma_undata)	((Reinhardtia_gracilis	Reinhardtia_simplex)	(Reinhardtia_latisecta	Reinhardtia_paiewonskiana))))))	Calamus_caryotoides);
((Sclerosperma_profizianum	(Nypa_fruticans	(((((((((Prestoea_acuminata	(Oenocarpus_minor	Oenocarpus_bataua))	(Veitchia_spiralis	((Heterospathe_cagayanensis	Hydriastele_microspadix)	((Dictyosperma_album	(Kentiopsis_piersoniorum	Dypsis_decaryi))	Burretiokentia_grandiflora))))	(Pelagodoxa_henryana	Manicaria_saccifera))	Geonoma_undata)	((Pseudophoenix_vinifera	Leopoldinia_pulchra)	((Reinhardtia_latisecta	Reinhardtia_paiewonskiana)	((Podococcus_barteri	Reinhardtia_gracilis)	Reinhardtia_simplex))))	((Attalea_speciosa	(Bactris_major	(Elaeis_guineensis	Elaeis_oleifera)))	Iriartea_deltoidea))	Roystonea_regia)	((Sabal_domingensis	Phoenix_dactylifera)	Serenoa_repens))	Orania_palindan)))	Calamus_caryotoides);
((((Elaeis_guineensis	Elaeis_oleifera)	(Attalea_speciosa	(Podococcus_barteri	Bactris_major)))	(((Roystonea_regia	((Sabal_domingensis	(Iriartea_deltoidea	Phoenix_dactylifera))	(Serenoa_repens	(Leopoldinia_pulchra	(Sclerosperma_profizianum	Orania_palindan)))))	Nypa_fruticans)	((((Prestoea_acuminata	(Oenocarpus_minor	Oenocarpus_bataua))	((((Burretiokentia_grandiflora	Veitchia_spiralis)	(Heterospathe_cagayanensis	((Dictyosperma_album	Kentiopsis_piersoniorum)	Dypsis_decaryi)))	Hydriastele_microspadix)	(Pelagodoxa_henryana	Manicaria_saccifera)))	Geonoma_undata)	(Pseudophoenix_vinifera	((Reinhardtia_latisecta	(Reinhardtia_gracilis	Reinhardtia_paiewonskiana))	Reinhardtia_simplex)))))	Calamus_caryotoides);
((Sclerosperma_profizianum	(Orania_palindan	((((Nypa_fruticans	(((Leopoldinia_pulchra	(((Pelagodoxa_henryana	Manicaria_saccifera)	((Prestoea_acuminata	(Oenocarpus_minor	Oenocarpus_bataua))	(((((Dictyosperma_album	Kentiopsis_piersoniorum)	Dypsis_decaryi)	Heterospathe_cagayanensis)	Hydriastele_microspadix)	(Burretiokentia_grandiflora	Veitchia_spiralis))))	Geonoma_undata))	(Pseudophoenix_vinifera	((Reinhardtia_latisecta	(Reinhardtia_gracilis	Reinhardtia_paiewonskiana))	Reinhardtia_simplex)))	(Iriartea_deltoidea	((Elaeis_guineensis	Elaeis_oleifera)	(Attalea_speciosa	(Podococcus_barteri	Bactris_major))))))	(Sabal_domingensis	Phoenix_dactylifera))	Serenoa_repens)	Roystonea_regia)))	Calamus_caryotoides);
(((((Geonoma_undata	((Pelagodoxa_henryana	Manicaria_saccifera)	((Prestoea_acuminata	(Oenocarpus_minor	Oenocarpus_bataua))	((((Hydriastele_microspadix	(Kentiopsis_piersoniorum	Dypsis_decaryi))	Heterospathe_cagayanensis)	(Veitchia_spiralis	Burretiokentia_grandiflora))	Dictyosperma_album))))	(Pseudophoenix_vinifera	((Reinhardtia_latisecta	Reinhardtia_paiewonskiana)	(Reinhardtia_gracilis	Reinhardtia_simplex))))	((Iriartea_deltoidea	Nypa_fruticans)	((Serenoa_repens	(Sabal_domingensis	Phoenix_dactylifera))	((Podococcus_barteri	Roystonea_regia)	(Leopoldinia_pulchra	(Orania_palindan	Sclerosperma_profizianum))))))	(((Elaeis_guineensis	Elaeis_oleifera)	Bactris_major)	Attalea_speciosa))	Calamus_caryotoides);
(((((Reinhardtia_gracilis	Reinhardtia_latisecta)	Reinhardtia_paiewonskiana)	Reinhardtia_simplex)	((((Iriartea_deltoidea	Nypa_fruticans)	((Serenoa_repens	((Podococcus_barteri	Sabal_domingensis)	Phoenix_dactylifera))	((Pseudophoenix_vinifera	Roystonea_regia)	(Leopoldinia_pulchra	(Orania_palindan	Sclerosperma_profizianum)))))	(((Elaeis_guineensis	Elaeis_oleifera)	Bactris_major)	Attalea_speciosa))	(Geonoma_undata	((Pelagodoxa_henryana	Manicaria_saccifera)	((Prestoea_acuminata	(Oenocarpus_minor	Oenocarpus_bataua))	((Veitchia_spiralis	Burretiokentia_grandiflora)	((Dypsis_decaryi	(Dictyosperma_album	Kentiopsis_piersoniorum))	(Heterospathe_cagayanensis	Hydriastele_microspadix))))))))	Calamus_caryotoides);
((((Elaeis_guineensis	Elaeis_oleifera)	(Bactris_major	Attalea_speciosa))	(((Geonoma_undata	((Prestoea_acuminata	(Oenocarpus_minor	Oenocarpus_bataua))	((((Dictyosperma_album	Kentiopsis_piersoniorum)	((Veitchia_spiralis	Burretiokentia_grandiflora)	Dypsis_decaryi))	(Heterospathe_cagayanensis	Hydriastele_microspadix))	(Pelagodoxa_henryana	Manicaria_saccifera))))	(Pseudophoenix_vinifera	((Reinhardtia_latisecta	(Reinhardtia_gracilis	Reinhardtia_paiewonskiana))	Reinhardtia_simplex)))	(Nypa_fruticans	((Sabal_domingensis	(Iriartea_deltoidea	Phoenix_dactylifera))	(Serenoa_repens	((Podococcus_barteri	Roystonea_regia)	(Sclerosperma_profizianum	(Leopoldinia_pulchra	Orania_palindan))))))))	Calamus_caryotoides);
((((Elaeis_guineensis	Elaeis_oleifera)	Bactris_major)	(Attalea_speciosa	((Geonoma_undata	((Pelagodoxa_henryana	Manicaria_saccifera)	((Prestoea_acuminata	(Oenocarpus_minor	Oenocarpus_bataua))	(((Dictyosperma_album	Kentiopsis_piersoniorum)	((Veitchia_spiralis	Burretiokentia_grandiflora)	Dypsis_decaryi))	(Heterospathe_cagayanensis	Hydriastele_microspadix)))))	(((Podococcus_barteri	Leopoldinia_pulchra)	(Pseudophoenix_vinifera	((Reinhardtia_latisecta	(Reinhardtia_gracilis	Reinhardtia_paiewonskiana))	Reinhardtia_simplex)))	(Nypa_fruticans	((Serenoa_repens	(Sabal_domingensis	(Iriartea_deltoidea	Phoenix_dactylifera)))	(Roystonea_regia	(Sclerosperma_profizianum	Orania_palindan))))))))	Calamus_caryotoides);
((((Elaeis_guineensis	Elaeis_oleifera)	Bactris_major)	((Attalea_speciosa	(((Geonoma_undata	((Pelagodoxa_henryana	Manicaria_saccifera)	((Prestoea_acuminata	(Oenocarpus_minor	Oenocarpus_bataua))	((((Burretiokentia_grandiflora	(Dypsis_decaryi	Dictyosperma_album))	Kentiopsis_piersoniorum)	Veitchia_spiralis)	(Heterospathe_cagayanensis	Hydriastele_microspadix)))))	((Reinhardtia_latisecta	Reinhardtia_paiewonskiana)	(Reinhardtia_gracilis	Reinhardtia_simplex)))	(Nypa_fruticans	((Serenoa_repens	(Sabal_domingensis	Phoenix_dactylifera))	((Sclerosperma_profizianum	(Leopoldinia_pulchra	Orania_palindan))	(Pseudophoenix_vinifera	(Podococcus_barteri	Roystonea_regia)))))))	Iriartea_deltoidea))	Calamus_caryotoides);
((Sclerosperma_profizianum	(((Orania_palindan	(((((Elaeis_guineensis	Elaeis_oleifera)	Bactris_major)	Attalea_speciosa)	((Geonoma_undata	((Pelagodoxa_henryana	Manicaria_saccifera)	((Prestoea_acuminata	(Oenocarpus_minor	Oenocarpus_bataua))	((Hydriastele_microspadix	Veitchia_spiralis)	((Heterospathe_cagayanensis	(Dypsis_decaryi	(Dictyosperma_album	Kentiopsis_piersoniorum)))	Burretiokentia_grandiflora)))))	((Reinhardtia_latisecta	Reinhardtia_paiewonskiana)	(Reinhardtia_gracilis	Reinhardtia_simplex))))	((Serenoa_repens	(Podococcus_barteri	Roystonea_regia))	(Pseudophoenix_vinifera	(Sabal_domingensis	(Leopoldinia_pulchra	Phoenix_dactylifera))))))	Nypa_fruticans)	Iriartea_deltoidea))	Calamus_caryotoides);
((Sclerosperma_profizianum	(Orania_palindan	(((Roystonea_regia	(Nypa_fruticans	((((Elaeis_guineensis	Elaeis_oleifera)	Bactris_major)	Attalea_speciosa)	((((Prestoea_acuminata	(Oenocarpus_minor	Oenocarpus_bataua))	(Geonoma_undata	((Burretiokentia_grandiflora	(Heterospathe_cagayanensis	Veitchia_spiralis))	(((Dypsis_decaryi	Kentiopsis_piersoniorum)	Dictyosperma_album)	Hydriastele_microspadix))))	(Pelagodoxa_henryana	Manicaria_saccifera))	(Pseudophoenix_vinifera	((Reinhardtia_latisecta	Reinhardtia_paiewonskiana)	(Reinhardtia_gracilis	Reinhardtia_simplex)))))))	((Podococcus_barteri	Sabal_domingensis)	(Iriartea_deltoidea	(Leopoldinia_pulchra	Phoenix_dactylifera))))	Serenoa_repens)))	Calamus_caryotoides);
(((Bactris_major	((Elaeis_guineensis	Elaeis_oleifera)	Attalea_speciosa))	(((((Pelagodoxa_henryana	Manicaria_saccifera)	((Prestoea_acuminata	(Oenocarpus_minor	Oenocarpus_bataua))	(Hydriastele_microspadix	(((Heterospathe_cagayanensis	(Burretiokentia_grandiflora	Veitchia_spiralis))	Dypsis_decaryi)	(Kentiopsis_piersoniorum	Dictyosperma_album)))))	Geonoma_undata)	(Pseudophoenix_vinifera	((Reinhardtia_latisecta	(Reinhardtia_gracilis	Reinhardtia_paiewonskiana))	Reinhardtia_simplex)))	(((Serenoa_repens	(Sabal_domingensis	Phoenix_dactylifera))	(Roystonea_regia	(Sclerosperma_profizianum	((Podococcus_barteri	Orania_palindan)	Leopoldinia_pulchra))))	(Iriartea_deltoidea	Nypa_fruticans))))	Calamus_caryotoides);
((((((((Pelagodoxa_henryana	Manicaria_saccifera)	((Prestoea_acuminata	(Oenocarpus_minor	Oenocarpus_bataua))	(((Heterospathe_cagayanensis	Veitchia_spiralis)	(Burretiokentia_grandiflora	Hydriastele_microspadix))	(Dypsis_decaryi	(Kentiopsis_piersoniorum	Dictyosperma_album)))))	Geonoma_undata)	(Pseudophoenix_vinifera	((Reinhardtia_latisecta	(Reinhardtia_gracilis	Reinhardtia_paiewonskiana))	Reinhardtia_simplex)))	(((Sabal_domingensis	Phoenix_dactylifera)	(Serenoa_repens	(Roystonea_regia	(Sclerosperma_profizianum	((Podococcus_barteri	Orania_palindan)	Leopoldinia_pulchra)))))	(Iriartea_deltoidea	Nypa_fruticans)))	Bactris_major)	((Elaeis_guineensis	Elaeis_oleifera)	Attalea_speciosa))	Calamus_caryotoides);
(((((((((Prestoea_acuminata	(Oenocarpus_minor	Oenocarpus_bataua))	(Hydriastele_microspadix	((Burretiokentia_grandiflora	(Kentiopsis_piersoniorum	Dictyosperma_album))	(Dypsis_decaryi	(Heterospathe_cagayanensis	Veitchia_spiralis)))))	(Geonoma_undata	Manicaria_saccifera))	Pelagodoxa_henryana)	(Pseudophoenix_vinifera	((Reinhardtia_latisecta	(Reinhardtia_gracilis	Reinhardtia_paiewonskiana))	Reinhardtia_simplex)))	((Iriartea_deltoidea	((Sabal_domingensis	Phoenix_dactylifera)	Serenoa_repens))	(Roystonea_regia	(((Podococcus_barteri	Leopoldinia_pulchra)	(Nypa_fruticans	Orania_palindan))	Sclerosperma_profizianum))))	Bactris_major)	((Elaeis_guineensis	Elaeis_oleifera)	Attalea_speciosa))	Calamus_caryotoides);
((((Iriartea_deltoidea	Phoenix_dactylifera)	(Pseudophoenix_vinifera	(Podococcus_barteri	Sabal_domingensis)))	(((Roystonea_regia	((Reinhardtia_gracilis	Sclerosperma_profizianum)	(Leopoldinia_pulchra	Orania_palindan)))	(Nypa_fruticans	(((Reinhardtia_simplex	(Reinhardtia_latisecta	Reinhardtia_paiewonskiana))	((((Prestoea_acuminata	(Oenocarpus_bataua	Oenocarpus_minor))	((Burretiokentia_grandiflora	(Dictyosperma_album	(Dypsis_decaryi	Kentiopsis_piersoniorum)))	((Heterospathe_cagayanensis	Hydriastele_microspadix)	Veitchia_spiralis)))	(Pelagodoxa_henryana	Manicaria_saccifera))	Geonoma_undata))	(Attalea_speciosa	((Elaeis_oleifera	Elaeis_guineensis)	Bactris_major)))))	Serenoa_repens))	Calamus_caryotoides);
((((Elaeis_oleifera	Elaeis_guineensis)	Bactris_major)	(((((Reinhardtia_gracilis	(Reinhardtia_simplex	(Reinhardtia_latisecta	Reinhardtia_paiewonskiana)))	((Pelagodoxa_henryana	(Manicaria_saccifera	((Prestoea_acuminata	(Oenocarpus_bataua	Oenocarpus_minor))	((Heterospathe_cagayanensis	((Dictyosperma_album	Kentiopsis_piersoniorum)	Dypsis_decaryi))	((Veitchia_spiralis	Burretiokentia_grandiflora)	Hydriastele_microspadix)))))	(Leopoldinia_pulchra	Geonoma_undata)))	Iriartea_deltoidea)	((Podococcus_barteri	Roystonea_regia)	(((Nypa_fruticans	(Pseudophoenix_vinifera	(Sclerosperma_profizianum	Orania_palindan)))	Serenoa_repens)	(Sabal_domingensis	Phoenix_dactylifera))))	Attalea_speciosa))	Calamus_caryotoides);
((((Sclerosperma_profizianum	(Orania_palindan	Pseudophoenix_vinifera))	((Sabal_domingensis	(Iriartea_deltoidea	Phoenix_dactylifera))	Serenoa_repens))	(Roystonea_regia	(Nypa_fruticans	((Attalea_speciosa	((Elaeis_oleifera	Elaeis_guineensis)	Bactris_major))	(((Leopoldinia_pulchra	Podococcus_barteri)	(Reinhardtia_simplex	(Reinhardtia_latisecta	(Reinhardtia_gracilis	Reinhardtia_paiewonskiana))))	(Geonoma_undata	((Manicaria_saccifera	((Prestoea_acuminata	(Oenocarpus_bataua	Oenocarpus_minor))	((Heterospathe_cagayanensis	(Hydriastele_microspadix	(Veitchia_spiralis	((Kentiopsis_piersoniorum	Dypsis_decaryi)	Burretiokentia_grandiflora))))	Dictyosperma_album)))	Pelagodoxa_henryana)))))))	Calamus_caryotoides);
(((Attalea_speciosa	((Elaeis_oleifera	Elaeis_guineensis)	Bactris_major))	((((Leopoldinia_pulchra	Podococcus_barteri)	(Reinhardtia_simplex	(Reinhardtia_latisecta	(Reinhardtia_gracilis	Reinhardtia_paiewonskiana))))	(Geonoma_undata	((Prestoea_acuminata	(Oenocarpus_bataua	Oenocarpus_minor))	((Veitchia_spiralis	((Burretiokentia_grandiflora	((Dictyosperma_album	Kentiopsis_piersoniorum)	Dypsis_decaryi))	(Hydriastele_microspadix	Heterospathe_cagayanensis)))	(Manicaria_saccifera	Pelagodoxa_henryana)))))	((((Sclerosperma_profizianum	(Orania_palindan	Pseudophoenix_vinifera))	((Sabal_domingensis	Phoenix_dactylifera)	Serenoa_repens))	Roystonea_regia)	(Iriartea_deltoidea	Nypa_fruticans))))	Calamus_caryotoides);
(((Pseudophoenix_vinifera	((Reinhardtia_gracilis	Reinhardtia_simplex)	(Reinhardtia_latisecta	Reinhardtia_paiewonskiana)))	((Geonoma_undata	((Manicaria_saccifera	Pelagodoxa_henryana)	((Prestoea_acuminata	(Oenocarpus_bataua	Oenocarpus_minor))	(Hydriastele_microspadix	((((Kentiopsis_piersoniorum	Dypsis_decaryi)	Dictyosperma_album)	Heterospathe_cagayanensis)	(Veitchia_spiralis	Burretiokentia_grandiflora))))))	((((Sabal_domingensis	(Iriartea_deltoidea	Phoenix_dactylifera))	Serenoa_repens)	(((Sclerosperma_profizianum	Nypa_fruticans)	(Leopoldinia_pulchra	Orania_palindan))	Roystonea_regia))	(Podococcus_barteri	(Attalea_speciosa	((Elaeis_oleifera	Elaeis_guineensis)	Bactris_major))))))	Calamus_caryotoides);
((((Elaeis_oleifera	Elaeis_guineensis)	Bactris_major)	((((Pseudophoenix_vinifera	(Reinhardtia_simplex	(Reinhardtia_latisecta	(Reinhardtia_gracilis	Reinhardtia_paiewonskiana))))	(Geonoma_undata	((Prestoea_acuminata	(Oenocarpus_bataua	Oenocarpus_minor))	((Dictyosperma_album	((Heterospathe_cagayanensis	Hydriastele_microspadix)	((Veitchia_spiralis	Burretiokentia_grandiflora)	(Kentiopsis_piersoniorum	Dypsis_decaryi))))	(Manicaria_saccifera	Pelagodoxa_henryana)))))	(Iriartea_deltoidea	(((Roystonea_regia	(Serenoa_repens	((Podococcus_barteri	Sabal_domingensis)	Phoenix_dactylifera)))	(Sclerosperma_profizianum	(Leopoldinia_pulchra	Orania_palindan)))	Nypa_fruticans)))	Attalea_speciosa))	Calamus_caryotoides);
(((Pseudophoenix_vinifera	(Reinhardtia_simplex	(Reinhardtia_latisecta	(Reinhardtia_gracilis	Reinhardtia_paiewonskiana))))	(((Geonoma_undata	((Manicaria_saccifera	Pelagodoxa_henryana)	((Prestoea_acuminata	(Oenocarpus_bataua	Oenocarpus_minor))	(((Hydriastele_microspadix	Burretiokentia_grandiflora)	((Dictyosperma_album	Kentiopsis_piersoniorum)	Dypsis_decaryi))	(Heterospathe_cagayanensis	Veitchia_spiralis)))))	(Attalea_speciosa	((Elaeis_oleifera	Elaeis_guineensis)	Bactris_major)))	(((Roystonea_regia	(Sclerosperma_profizianum	(Podococcus_barteri	(Leopoldinia_pulchra	Orania_palindan))))	Nypa_fruticans)	(Serenoa_repens	(Sabal_domingensis	(Iriartea_deltoidea	Phoenix_dactylifera))))))	Calamus_caryotoides);
((Phoenix_dactylifera	((Pseudophoenix_vinifera	Sabal_domingensis)	((((Nypa_fruticans	((Attalea_speciosa	((Elaeis_oleifera	Elaeis_guineensis)	Bactris_major))	((Reinhardtia_simplex	(Reinhardtia_latisecta	Reinhardtia_paiewonskiana))	(Geonoma_undata	((Prestoea_acuminata	(Oenocarpus_bataua	Oenocarpus_minor))	(((Reinhardtia_gracilis	Pelagodoxa_henryana)	Manicaria_saccifera)	((Hydriastele_microspadix	Heterospathe_cagayanensis)	((Kentiopsis_piersoniorum	Dictyosperma_album)	((Burretiokentia_grandiflora	Dypsis_decaryi)	Veitchia_spiralis)))))))))	(Roystonea_regia	(Sclerosperma_profizianum	(Orania_palindan	(Podococcus_barteri	Leopoldinia_pulchra)))))	Serenoa_repens)	Iriartea_deltoidea)))	Calamus_caryotoides);
((((((Pseudophoenix_vinifera	((Reinhardtia_gracilis	Reinhardtia_simplex)	(Reinhardtia_latisecta	Reinhardtia_paiewonskiana)))	(Geonoma_undata	((Pelagodoxa_henryana	Manicaria_saccifera)	((((Kentiopsis_piersoniorum	Dictyosperma_album)	Dypsis_decaryi)	((Heterospathe_cagayanensis	Veitchia_spiralis)	(Hydriastele_microspadix	Burretiokentia_grandiflora)))	(Prestoea_acuminata	(Oenocarpus_bataua	Oenocarpus_minor))))))	((Roystonea_regia	(Sclerosperma_profizianum	(Iriartea_deltoidea	(Orania_palindan	(Podococcus_barteri	Leopoldinia_pulchra)))))	(Serenoa_repens	((Nypa_fruticans	Phoenix_dactylifera)	Sabal_domingensis))))	Bactris_major)	(Attalea_speciosa	(Elaeis_oleifera	Elaeis_guineensis)))	Calamus_caryotoides);
((((Elaeis_oleifera	Elaeis_guineensis)	Bactris_major)	((((((Podococcus_barteri	Reinhardtia_gracilis)	Reinhardtia_simplex)	(Reinhardtia_latisecta	Reinhardtia_paiewonskiana))	(Geonoma_undata	((Pelagodoxa_henryana	Manicaria_saccifera)	((Veitchia_spiralis	(Hydriastele_microspadix	((Heterospathe_cagayanensis	((Kentiopsis_piersoniorum	Dictyosperma_album)	Dypsis_decaryi))	Burretiokentia_grandiflora)))	(Prestoea_acuminata	(Oenocarpus_bataua	Oenocarpus_minor))))))	(Iriartea_deltoidea	(((Roystonea_regia	(Sclerosperma_profizianum	(Orania_palindan	(Pseudophoenix_vinifera	Leopoldinia_pulchra))))	(Serenoa_repens	(Sabal_domingensis	Phoenix_dactylifera)))	Nypa_fruticans)))	Attalea_speciosa))	Calamus_caryotoides);
(((Attalea_speciosa	(Bactris_major	(Elaeis_guineensis	Elaeis_oleifera)))	(((Pseudophoenix_vinifera	((Reinhardtia_paiewonskiana	Reinhardtia_latisecta)	Reinhardtia_simplex))	(Geonoma_undata	((Manicaria_saccifera	Pelagodoxa_henryana)	(((Heterospathe_cagayanensis	(Veitchia_spiralis	Burretiokentia_grandiflora))	(Hydriastele_microspadix	(Dypsis_decaryi	(Kentiopsis_piersoniorum	Dictyosperma_album))))	((Oenocarpus_bataua	Oenocarpus_minor)	Prestoea_acuminata)))))	((((Leopoldinia_pulchra	((Reinhardtia_gracilis	Sclerosperma_profizianum)	(Nypa_fruticans	Orania_palindan)))	Serenoa_repens)	((Podococcus_barteri	Sabal_domingensis)	(Iriartea_deltoidea	Phoenix_dactylifera)))	Roystonea_regia)))	Calamus_caryotoides);
((Bactris_major	((Elaeis_guineensis	Elaeis_oleifera)	((((((Reinhardtia_gracilis	Reinhardtia_paiewonskiana)	Reinhardtia_latisecta)	Reinhardtia_simplex)	(Geonoma_undata	((Manicaria_saccifera	Pelagodoxa_henryana)	((Hydriastele_microspadix	((Heterospathe_cagayanensis	(Burretiokentia_grandiflora	(Veitchia_spiralis	Dypsis_decaryi)))	(Kentiopsis_piersoniorum	Dictyosperma_album)))	((Oenocarpus_bataua	Oenocarpus_minor)	Prestoea_acuminata)))))	(((((Podococcus_barteri	Leopoldinia_pulchra)	(Sclerosperma_profizianum	Orania_palindan))	Roystonea_regia)	(((Pseudophoenix_vinifera	Sabal_domingensis)	Phoenix_dactylifera)	Serenoa_repens))	(Iriartea_deltoidea	Nypa_fruticans)))	Attalea_speciosa)))	Calamus_caryotoides);
((Nypa_fruticans	(((Iriartea_deltoidea	((Bactris_major	Attalea_speciosa)	(Elaeis_guineensis	Elaeis_oleifera)))	((Pseudophoenix_vinifera	((Reinhardtia_paiewonskiana	Reinhardtia_latisecta)	(Reinhardtia_gracilis	Reinhardtia_simplex)))	((Geonoma_undata	(Manicaria_saccifera	((((Dypsis_decaryi	Kentiopsis_piersoniorum)	Dictyosperma_album)	((Heterospathe_cagayanensis	(Burretiokentia_grandiflora	Veitchia_spiralis))	Hydriastele_microspadix))	((Oenocarpus_bataua	Oenocarpus_minor)	Prestoea_acuminata))))	Pelagodoxa_henryana)))	(((Orania_palindan	(Leopoldinia_pulchra	Sclerosperma_profizianum))	(Podococcus_barteri	Roystonea_regia))	((Sabal_domingensis	Phoenix_dactylifera)	Serenoa_repens))))	Calamus_caryotoides);
((((Attalea_speciosa	((((Reinhardtia_paiewonskiana	Reinhardtia_latisecta)	(Reinhardtia_gracilis	Reinhardtia_simplex))	(Geonoma_undata	((((Heterospathe_cagayanensis	(Burretiokentia_grandiflora	Veitchia_spiralis))	(Hydriastele_microspadix	((Dypsis_decaryi	Kentiopsis_piersoniorum)	Dictyosperma_album)))	((Oenocarpus_bataua	Oenocarpus_minor)	Prestoea_acuminata))	(Manicaria_saccifera	Pelagodoxa_henryana))))	((Iriartea_deltoidea	((Nypa_fruticans	Sclerosperma_profizianum)	((Orania_palindan	Podococcus_barteri)	Leopoldinia_pulchra)))	((((Pseudophoenix_vinifera	Sabal_domingensis)	Phoenix_dactylifera)	Serenoa_repens)	Roystonea_regia))))	(Elaeis_guineensis	Elaeis_oleifera))	Bactris_major)	Calamus_caryotoides);
((Pseudophoenix_vinifera	((Sabal_domingensis	Phoenix_dactylifera)	(Serenoa_repens	(((Nypa_fruticans	Sclerosperma_profizianum)	((Orania_palindan	Podococcus_barteri)	Leopoldinia_pulchra))	(Roystonea_regia	(((((Elaeis_guineensis	Elaeis_oleifera)	Bactris_major)	Attalea_speciosa)	(((Reinhardtia_paiewonskiana	Reinhardtia_latisecta)	(Reinhardtia_gracilis	Reinhardtia_simplex))	(Geonoma_undata	(((Oenocarpus_bataua	Oenocarpus_minor)	Prestoea_acuminata)	((Manicaria_saccifera	Pelagodoxa_henryana)	((Hydriastele_microspadix	(Heterospathe_cagayanensis	((Dypsis_decaryi	Dictyosperma_album)	Kentiopsis_piersoniorum)))	(Burretiokentia_grandiflora	Veitchia_spiralis)))))))	Iriartea_deltoidea))))))	Calamus_caryotoides);
(((Roystonea_regia	((Nypa_fruticans	((((Elaeis_guineensis	Elaeis_oleifera)	(Bactris_major	(Podococcus_barteri	Attalea_speciosa)))	((((Reinhardtia_gracilis	Reinhardtia_paiewonskiana)	Reinhardtia_latisecta)	Reinhardtia_simplex)	(Geonoma_undata	((Manicaria_saccifera	Pelagodoxa_henryana)	(((Veitchia_spiralis	(Burretiokentia_grandiflora	(Hydriastele_microspadix	(Heterospathe_cagayanensis	(Kentiopsis_piersoniorum	Dypsis_decaryi)))))	Dictyosperma_album)	((Oenocarpus_bataua	Oenocarpus_minor)	Prestoea_acuminata))))))	(((Leopoldinia_pulchra	Sabal_domingensis)	(Iriartea_deltoidea	Phoenix_dactylifera))	Serenoa_repens)))	(Orania_palindan	Pseudophoenix_vinifera)))	Sclerosperma_profizianum)	Calamus_caryotoides);
((((Roystonea_regia	(((Sabal_domingensis	Phoenix_dactylifera)	Serenoa_repens)	((Iriartea_deltoidea	Nypa_fruticans)	((Attalea_speciosa	((Elaeis_guineensis	Elaeis_oleifera)	Bactris_major))	(((Podococcus_barteri	Leopoldinia_pulchra)	(Pseudophoenix_vinifera	(((Reinhardtia_gracilis	Reinhardtia_paiewonskiana)	Reinhardtia_latisecta)	Reinhardtia_simplex)))	(Geonoma_undata	((Manicaria_saccifera	Pelagodoxa_henryana)	(((Dictyosperma_album	(Dypsis_decaryi	Kentiopsis_piersoniorum))	((Heterospathe_cagayanensis	Hydriastele_microspadix)	(Burretiokentia_grandiflora	Veitchia_spiralis)))	((Oenocarpus_bataua	Oenocarpus_minor)	Prestoea_acuminata)))))))))	Orania_palindan)	Sclerosperma_profizianum)	Calamus_caryotoides);
(((((Elaeis_guineensis	Elaeis_oleifera)	Bactris_major)	((((Pseudophoenix_vinifera	(((Reinhardtia_gracilis	Reinhardtia_paiewonskiana)	Reinhardtia_latisecta)	Reinhardtia_simplex))	(Geonoma_undata	((Manicaria_saccifera	Pelagodoxa_henryana)	((Leopoldinia_pulchra	(((Dictyosperma_album	(Dypsis_decaryi	Kentiopsis_piersoniorum))	(Heterospathe_cagayanensis	Hydriastele_microspadix))	(Burretiokentia_grandiflora	Veitchia_spiralis)))	((Oenocarpus_bataua	Oenocarpus_minor)	Prestoea_acuminata)))))	(((((Sabal_domingensis	Phoenix_dactylifera)	Serenoa_repens)	(Orania_palindan	Sclerosperma_profizianum))	(Podococcus_barteri	Roystonea_regia))	Nypa_fruticans))	Attalea_speciosa))	Iriartea_deltoidea)	Calamus_caryotoides);
((Sclerosperma_profizianum	((((Roystonea_regia	((((Leopoldinia_pulchra	Podococcus_barteri)	(Pseudophoenix_vinifera	((Reinhardtia_paiewonskiana	Reinhardtia_latisecta)	(Reinhardtia_gracilis	Reinhardtia_simplex))))	(Geonoma_undata	((Manicaria_saccifera	Pelagodoxa_henryana)	((Burretiokentia_grandiflora	(Veitchia_spiralis	(Hydriastele_microspadix	((Kentiopsis_piersoniorum	(Dictyosperma_album	Dypsis_decaryi))	Heterospathe_cagayanensis))))	((Oenocarpus_bataua	Oenocarpus_minor)	Prestoea_acuminata)))))	(Iriartea_deltoidea	((Bactris_major	Attalea_speciosa)	(Elaeis_guineensis	Elaeis_oleifera)))))	((Sabal_domingensis	Phoenix_dactylifera)	Serenoa_repens))	Orania_palindan)	Nypa_fruticans))	Calamus_caryotoides);
(((Bactris_major	((Elaeis_guineensis	Elaeis_oleifera)	Attalea_speciosa))	(((((Sabal_domingensis	(Iriartea_deltoidea	Phoenix_dactylifera))	Serenoa_repens)	(Roystonea_regia	(Sclerosperma_profizianum	Orania_palindan)))	Nypa_fruticans)	((Leopoldinia_pulchra	(Pseudophoenix_vinifera	((Reinhardtia_paiewonskiana	Reinhardtia_latisecta)	((Podococcus_barteri	Reinhardtia_gracilis)	Reinhardtia_simplex))))	(Geonoma_undata	((Manicaria_saccifera	Pelagodoxa_henryana)	(((Veitchia_spiralis	(Hydriastele_microspadix	Heterospathe_cagayanensis))	(Burretiokentia_grandiflora	(Kentiopsis_piersoniorum	(Dictyosperma_album	Dypsis_decaryi))))	((Oenocarpus_bataua	Oenocarpus_minor)	Prestoea_acuminata)))))))	Calamus_caryotoides);
((Bactris_major	((Elaeis_oleifera	Elaeis_guineensis)	((((Pseudophoenix_vinifera	(((Reinhardtia_gracilis	Reinhardtia_paiewonskiana)	Reinhardtia_latisecta)	Reinhardtia_simplex))	(Geonoma_undata	((Prestoea_acuminata	(Oenocarpus_minor	Oenocarpus_bataua))	((Manicaria_saccifera	Pelagodoxa_henryana)	((Veitchia_spiralis	(Burretiokentia_grandiflora	Hydriastele_microspadix))	((Kentiopsis_piersoniorum	(Dypsis_decaryi	Dictyosperma_album))	Heterospathe_cagayanensis))))))	(Iriartea_deltoidea	((((Sabal_domingensis	Phoenix_dactylifera)	Serenoa_repens)	(((Podococcus_barteri	Leopoldinia_pulchra)	Orania_palindan)	(Nypa_fruticans	Sclerosperma_profizianum)))	Roystonea_regia)))	Attalea_speciosa)))	Calamus_caryotoides);
((Iriartea_deltoidea	(((((Pseudophoenix_vinifera	(((Reinhardtia_gracilis	Reinhardtia_paiewonskiana)	Reinhardtia_latisecta)	Reinhardtia_simplex))	((Geonoma_undata	(Manicaria_saccifera	(((Dypsis_decaryi	(Kentiopsis_piersoniorum	Dictyosperma_album))	((Hydriastele_microspadix	Burretiokentia_grandiflora)	(Heterospathe_cagayanensis	Veitchia_spiralis)))	(Prestoea_acuminata	(Oenocarpus_minor	Oenocarpus_bataua)))))	Pelagodoxa_henryana))	(((((Leopoldinia_pulchra	Orania_palindan)	Sclerosperma_profizianum)	(Podococcus_barteri	Roystonea_regia))	((Sabal_domingensis	Phoenix_dactylifera)	Serenoa_repens))	Nypa_fruticans))	Attalea_speciosa)	(Bactris_major	(Elaeis_oleifera	Elaeis_guineensis))))	Calamus_caryotoides);
((((Reinhardtia_paiewonskiana	Reinhardtia_latisecta)	(Reinhardtia_gracilis	Reinhardtia_simplex))	((Geonoma_undata	(((Manicaria_saccifera	Pelagodoxa_henryana)	((Heterospathe_cagayanensis	((Dypsis_decaryi	(Kentiopsis_piersoniorum	Dictyosperma_album))	Burretiokentia_grandiflora))	(Hydriastele_microspadix	Veitchia_spiralis)))	(Prestoea_acuminata	(Oenocarpus_minor	Oenocarpus_bataua))))	((((((Leopoldinia_pulchra	Orania_palindan)	Sclerosperma_profizianum)	(Pseudophoenix_vinifera	Roystonea_regia))	(((Podococcus_barteri	Sabal_domingensis)	Phoenix_dactylifera)	Serenoa_repens))	(Iriartea_deltoidea	Nypa_fruticans))	(Bactris_major	((Elaeis_oleifera	Elaeis_guineensis)	Attalea_speciosa)))))	Calamus_caryotoides);
(((((Reinhardtia_gracilis	Reinhardtia_paiewonskiana)	Reinhardtia_latisecta)	Reinhardtia_simplex)	((Geonoma_undata	((Manicaria_saccifera	((Hydriastele_microspadix	(Heterospathe_cagayanensis	(((Dypsis_decaryi	Kentiopsis_piersoniorum)	Dictyosperma_album)	Burretiokentia_grandiflora)))	Veitchia_spiralis))	((Prestoea_acuminata	(Oenocarpus_minor	Oenocarpus_bataua))	Pelagodoxa_henryana)))	((((((Leopoldinia_pulchra	Sabal_domingensis)	(Iriartea_deltoidea	Phoenix_dactylifera))	Serenoa_repens)	(Pseudophoenix_vinifera	((Nypa_fruticans	Sclerosperma_profizianum)	Orania_palindan)))	(Podococcus_barteri	Roystonea_regia))	(Attalea_speciosa	(Bactris_major	(Elaeis_oleifera	Elaeis_guineensis))))))	Calamus_caryotoides);
(((Bactris_major	(Elaeis_oleifera	Elaeis_guineensis))	((((((Reinhardtia_paiewonskiana	Reinhardtia_latisecta)	(Reinhardtia_gracilis	Reinhardtia_simplex))	((Pelagodoxa_henryana	(Oenocarpus_minor	Oenocarpus_bataua))	(Manicaria_saccifera	((Geonoma_undata	((Burretiokentia_grandiflora	Veitchia_spiralis)	(Hydriastele_microspadix	(((Dypsis_decaryi	Kentiopsis_piersoniorum)	Dictyosperma_album)	Heterospathe_cagayanensis))))	Prestoea_acuminata))))	(((Sclerosperma_profizianum	(Orania_palindan	Leopoldinia_pulchra))	(Podococcus_barteri	Roystonea_regia))	((Serenoa_repens	Nypa_fruticans)	((Pseudophoenix_vinifera	Sabal_domingensis)	Phoenix_dactylifera))))	Iriartea_deltoidea)	Attalea_speciosa))	Calamus_caryotoides);
((((Elaeis_oleifera	Elaeis_guineensis)	(Attalea_speciosa	Bactris_major))	((((Reinhardtia_paiewonskiana	Reinhardtia_latisecta)	(Reinhardtia_gracilis	Reinhardtia_simplex))	(((Pelagodoxa_henryana	Manicaria_saccifera)	((((((Dypsis_decaryi	Kentiopsis_piersoniorum)	Dictyosperma_album)	Heterospathe_cagayanensis)	(Burretiokentia_grandiflora	Veitchia_spiralis))	Hydriastele_microspadix)	(Prestoea_acuminata	(Oenocarpus_minor	Oenocarpus_bataua))))	Geonoma_undata))	(((((Pseudophoenix_vinifera	Sabal_domingensis)	(Iriartea_deltoidea	Phoenix_dactylifera))	Serenoa_repens)	((Sclerosperma_profizianum	(Orania_palindan	Leopoldinia_pulchra))	(Podococcus_barteri	Roystonea_regia)))	Nypa_fruticans)))	Calamus_caryotoides);
((((Elaeis_oleifera	Elaeis_guineensis)	Bactris_major)	(Attalea_speciosa	(((((Reinhardtia_paiewonskiana	Reinhardtia_latisecta)	(Reinhardtia_gracilis	Reinhardtia_simplex))	(((Manicaria_saccifera	((((((Dypsis_decaryi	Kentiopsis_piersoniorum)	Dictyosperma_album)	Heterospathe_cagayanensis)	(Burretiokentia_grandiflora	Veitchia_spiralis))	Hydriastele_microspadix)	(Prestoea_acuminata	(Oenocarpus_minor	Oenocarpus_bataua))))	Geonoma_undata)	Pelagodoxa_henryana))	((((Leopoldinia_pulchra	Sabal_domingensis)	Phoenix_dactylifera)	(Roystonea_regia	(Nypa_fruticans	(Pseudophoenix_vinifera	(Sclerosperma_profizianum	Orania_palindan)))))	(Podococcus_barteri	Serenoa_repens)))	Iriartea_deltoidea)))	Calamus_caryotoides);
(((((Podococcus_barteri	Sabal_domingensis)	Phoenix_dactylifera)	(Serenoa_repens	((Nypa_fruticans	(((Elaeis_oleifera	Elaeis_guineensis)	(Bactris_major	Attalea_speciosa))	((((Reinhardtia_gracilis	Reinhardtia_paiewonskiana)	Reinhardtia_latisecta)	Reinhardtia_simplex)	(Geonoma_undata	((Manicaria_saccifera	Pelagodoxa_henryana)	((Hydriastele_microspadix	((((Kentiopsis_piersoniorum	Dictyosperma_album)	Dypsis_decaryi)	Heterospathe_cagayanensis)	(Burretiokentia_grandiflora	Veitchia_spiralis)))	(Prestoea_acuminata	(Oenocarpus_minor	Oenocarpus_bataua))))))))	(Roystonea_regia	((Iriartea_deltoidea	Sclerosperma_profizianum)	(Orania_palindan	Leopoldinia_pulchra))))))	Pseudophoenix_vinifera)	Calamus_caryotoides);
((((Elaeis_oleifera	Elaeis_guineensis)	Bactris_major)	(Attalea_speciosa	((((Reinhardtia_paiewonskiana	Reinhardtia_latisecta)	(Reinhardtia_gracilis	Reinhardtia_simplex))	((Geonoma_undata	(Manicaria_saccifera	((((Kentiopsis_piersoniorum	Dypsis_decaryi)	Dictyosperma_album)	((Burretiokentia_grandiflora	Veitchia_spiralis)	(Heterospathe_cagayanensis	Hydriastele_microspadix)))	(Prestoea_acuminata	(Oenocarpus_minor	Oenocarpus_bataua)))))	Pelagodoxa_henryana))	(((Podococcus_barteri	Roystonea_regia)	(Sclerosperma_profizianum	(Nypa_fruticans	Orania_palindan)))	(((Sabal_domingensis	Pseudophoenix_vinifera)	(Leopoldinia_pulchra	(Iriartea_deltoidea	Phoenix_dactylifera)))	Serenoa_repens)))))	Calamus_caryotoides);
(((Attalea_speciosa	(Elaeis_oleifera	Elaeis_guineensis))	((((Pseudophoenix_vinifera	((Reinhardtia_paiewonskiana	Reinhardtia_latisecta)	(Reinhardtia_gracilis	Reinhardtia_simplex)))	(Iriartea_deltoidea	(((((Heterospathe_cagayanensis	((Kentiopsis_piersoniorum	Dypsis_decaryi)	Dictyosperma_album))	(Hydriastele_microspadix	(Burretiokentia_grandiflora	Veitchia_spiralis)))	(Prestoea_acuminata	(Oenocarpus_minor	Oenocarpus_bataua)))	(Geonoma_undata	Manicaria_saccifera))	Pelagodoxa_henryana)))	(((Sabal_domingensis	Phoenix_dactylifera)	Serenoa_repens)	(Roystonea_regia	(Nypa_fruticans	(((Podococcus_barteri	Leopoldinia_pulchra)	Orania_palindan)	Sclerosperma_profizianum)))))	Bactris_major))	Calamus_caryotoides);
((Pseudophoenix_vinifera	((Sabal_domingensis	(Iriartea_deltoidea	Phoenix_dactylifera))	((((((Bactris_major	Attalea_speciosa)	(Elaeis_oleifera	(Podococcus_barteri	Elaeis_guineensis)))	(((Reinhardtia_latisecta	Reinhardtia_paiewonskiana)	(Reinhardtia_gracilis	Reinhardtia_simplex))	((((((Oenocarpus_bataua	Oenocarpus_minor)	Prestoea_acuminata)	((Dypsis_decaryi	(Dictyosperma_album	Kentiopsis_piersoniorum))	(Hydriastele_microspadix	((Veitchia_spiralis	Burretiokentia_grandiflora)	Heterospathe_cagayanensis))))	Manicaria_saccifera)	Geonoma_undata)	Pelagodoxa_henryana)))	Nypa_fruticans)	((Leopoldinia_pulchra	(Sclerosperma_profizianum	Orania_palindan))	Roystonea_regia))	Serenoa_repens)))	Calamus_caryotoides);
((Nypa_fruticans	(((Serenoa_repens	(((Reinhardtia_gracilis	Sclerosperma_profizianum)	(Orania_palindan	Leopoldinia_pulchra))	(Podococcus_barteri	Roystonea_regia)))	(Sabal_domingensis	(Iriartea_deltoidea	Phoenix_dactylifera)))	((((Elaeis_oleifera	Elaeis_guineensis)	Bactris_major)	Attalea_speciosa)	((Pseudophoenix_vinifera	((Reinhardtia_latisecta	Reinhardtia_paiewonskiana)	Reinhardtia_simplex))	(((Pelagodoxa_henryana	Manicaria_saccifera)	(((Oenocarpus_bataua	Oenocarpus_minor)	Prestoea_acuminata)	(((Hydriastele_microspadix	(Heterospathe_cagayanensis	Veitchia_spiralis))	(Burretiokentia_grandiflora	(Kentiopsis_piersoniorum	Dypsis_decaryi)))	Dictyosperma_album)))	Geonoma_undata)))))	Calamus_caryotoides);
((((Reinhardtia_latisecta	Reinhardtia_paiewonskiana)	(Reinhardtia_gracilis	Reinhardtia_simplex))	((((Pelagodoxa_henryana	Manicaria_saccifera)	(((Oenocarpus_bataua	Oenocarpus_minor)	Prestoea_acuminata)	(((Hydriastele_microspadix	Heterospathe_cagayanensis)	(Dictyosperma_album	Kentiopsis_piersoniorum))	(Dypsis_decaryi	(Veitchia_spiralis	Burretiokentia_grandiflora)))))	Geonoma_undata)	((Nypa_fruticans	(((Sclerosperma_profizianum	(Orania_palindan	Leopoldinia_pulchra))	(Podococcus_barteri	Roystonea_regia))	(((Pseudophoenix_vinifera	Sabal_domingensis)	(Iriartea_deltoidea	Phoenix_dactylifera))	Serenoa_repens)))	((Elaeis_oleifera	Elaeis_guineensis)	(Bactris_major	Attalea_speciosa)))))	Calamus_caryotoides);
((((Pseudophoenix_vinifera	(Sclerosperma_profizianum	Orania_palindan))	Roystonea_regia)	(((Sabal_domingensis	Phoenix_dactylifera)	Serenoa_repens)	(((Iriartea_deltoidea	((Attalea_speciosa	Podococcus_barteri)	((Elaeis_oleifera	Elaeis_guineensis)	Bactris_major)))	(((Reinhardtia_latisecta	(Reinhardtia_gracilis	Reinhardtia_paiewonskiana))	Reinhardtia_simplex)	(Leopoldinia_pulchra	(((Pelagodoxa_henryana	Manicaria_saccifera)	(((Oenocarpus_bataua	Oenocarpus_minor)	Prestoea_acuminata)	((Veitchia_spiralis	(Heterospathe_cagayanensis	(((Kentiopsis_piersoniorum	Dictyosperma_album)	Dypsis_decaryi)	Burretiokentia_grandiflora)))	Hydriastele_microspadix)))	Geonoma_undata))))	Nypa_fruticans)))	Calamus_caryotoides);
((((Pseudophoenix_vinifera	(Podococcus_barteri	Sabal_domingensis))	Phoenix_dactylifera)	((((Attalea_speciosa	((Iriartea_deltoidea	(Elaeis_oleifera	Elaeis_guineensis))	Bactris_major))	(((Reinhardtia_latisecta	(Reinhardtia_gracilis	Reinhardtia_paiewonskiana))	Reinhardtia_simplex)	(((Pelagodoxa_henryana	Manicaria_saccifera)	(((Oenocarpus_bataua	Oenocarpus_minor)	Prestoea_acuminata)	(Hydriastele_microspadix	(Veitchia_spiralis	((Heterospathe_cagayanensis	((Kentiopsis_piersoniorum	Dypsis_decaryi)	Dictyosperma_album))	Burretiokentia_grandiflora)))))	Geonoma_undata)))	Nypa_fruticans)	(Serenoa_repens	((Sclerosperma_profizianum	(Leopoldinia_pulchra	Orania_palindan))	Roystonea_regia))))	Calamus_caryotoides);
((((Elaeis_oleifera	Elaeis_guineensis)	Bactris_major)	((Iriartea_deltoidea	((((Reinhardtia_latisecta	Reinhardtia_paiewonskiana)	(Reinhardtia_gracilis	Reinhardtia_simplex))	(((Pelagodoxa_henryana	Manicaria_saccifera)	(((Oenocarpus_bataua	Oenocarpus_minor)	Prestoea_acuminata)	(((Kentiopsis_piersoniorum	Dictyosperma_album)	Dypsis_decaryi)	(Heterospathe_cagayanensis	((Burretiokentia_grandiflora	Hydriastele_microspadix)	Veitchia_spiralis)))))	Geonoma_undata))	(Nypa_fruticans	(((Sclerosperma_profizianum	Orania_palindan)	(Pseudophoenix_vinifera	Roystonea_regia))	(Serenoa_repens	(((Podococcus_barteri	Leopoldinia_pulchra)	Sabal_domingensis)	Phoenix_dactylifera))))))	Attalea_speciosa))	Calamus_caryotoides);
(((Elaeis_oleifera	Elaeis_guineensis)	(((((Pseudophoenix_vinifera	((Reinhardtia_latisecta	(Reinhardtia_gracilis	Reinhardtia_paiewonskiana))	Reinhardtia_simplex))	(((Manicaria_saccifera	(((Oenocarpus_bataua	Oenocarpus_minor)	Prestoea_acuminata)	((Burretiokentia_grandiflora	Veitchia_spiralis)	(Hydriastele_microspadix	(Heterospathe_cagayanensis	((Kentiopsis_piersoniorum	Dypsis_decaryi)	Dictyosperma_album))))))	Geonoma_undata)	Pelagodoxa_henryana))	((Iriartea_deltoidea	Nypa_fruticans)	(((Sclerosperma_profizianum	(Leopoldinia_pulchra	Orania_palindan))	(Podococcus_barteri	Roystonea_regia))	(Serenoa_repens	(Sabal_domingensis	Phoenix_dactylifera)))))	Attalea_speciosa)	Bactris_major))	Calamus_caryotoides);
(((Elaeis_oleifera	Elaeis_guineensis)	(Attalea_speciosa	(((Iriartea_deltoidea	(((Serenoa_repens	(Sabal_domingensis	Phoenix_dactylifera))	(Leopoldinia_pulchra	(Nypa_fruticans	(Sclerosperma_profizianum	Orania_palindan))))	(Podococcus_barteri	Roystonea_regia)))	((Pseudophoenix_vinifera	((Reinhardtia_latisecta	(Reinhardtia_gracilis	Reinhardtia_paiewonskiana))	Reinhardtia_simplex))	(Geonoma_undata	((Manicaria_saccifera	Pelagodoxa_henryana)	(((Oenocarpus_bataua	Oenocarpus_minor)	Prestoea_acuminata)	(Hydriastele_microspadix	((Heterospathe_cagayanensis	((Kentiopsis_piersoniorum	Dypsis_decaryi)	Dictyosperma_album))	(Burretiokentia_grandiflora	Veitchia_spiralis))))))))	Bactris_major)))	Calamus_caryotoides);
(((Pseudophoenix_vinifera	((Reinhardtia_latisecta	Reinhardtia_paiewonskiana)	(Reinhardtia_gracilis	Reinhardtia_simplex)))	(((Bactris_major	((Iriartea_deltoidea	(Elaeis_oleifera	Elaeis_guineensis))	Attalea_speciosa))	((Leopoldinia_pulchra	(Orania_palindan	(Nypa_fruticans	Sclerosperma_profizianum)))	(Serenoa_repens	((Sabal_domingensis	Phoenix_dactylifera)	(Podococcus_barteri	Roystonea_regia)))))	(Geonoma_undata	(Pelagodoxa_henryana	(((Oenocarpus_bataua	Oenocarpus_minor)	Prestoea_acuminata)	(Manicaria_saccifera	(((Hydriastele_microspadix	(((Kentiopsis_piersoniorum	Dictyosperma_album)	Dypsis_decaryi)	Burretiokentia_grandiflora))	Veitchia_spiralis)	Heterospathe_cagayanensis)))))))	Calamus_caryotoides);
((((Reinhardtia_latisecta	(Reinhardtia_gracilis	Reinhardtia_paiewonskiana))	Reinhardtia_simplex)	(((Attalea_speciosa	(Bactris_major	(Elaeis_oleifera	Elaeis_guineensis)))	(((Roystonea_regia	(Sclerosperma_profizianum	((Podococcus_barteri	Leopoldinia_pulchra)	Orania_palindan)))	(((Pseudophoenix_vinifera	Sabal_domingensis)	(Iriartea_deltoidea	Phoenix_dactylifera))	Serenoa_repens))	Nypa_fruticans))	(Geonoma_undata	((Manicaria_saccifera	Pelagodoxa_henryana)	(((Oenocarpus_bataua	Oenocarpus_minor)	Prestoea_acuminata)	((((Hydriastele_microspadix	Heterospathe_cagayanensis)	Veitchia_spiralis)	((Kentiopsis_piersoniorum	Dictyosperma_album)	Dypsis_decaryi))	Burretiokentia_grandiflora))))))	Calamus_caryotoides);
(((Bactris_major	(Elaeis_guineensis	Elaeis_oleifera))	((((((Sclerosperma_profizianum	((Podococcus_barteri	Leopoldinia_pulchra)	Orania_palindan))	Roystonea_regia)	(Serenoa_repens	((Iriartea_deltoidea	Phoenix_dactylifera)	(Pseudophoenix_vinifera	Sabal_domingensis))))	Nypa_fruticans)	(((((Geonoma_undata	((((Heterospathe_cagayanensis	Veitchia_spiralis)	Hydriastele_microspadix)	Burretiokentia_grandiflora)	(Dictyosperma_album	(Kentiopsis_piersoniorum	Dypsis_decaryi))))	(Prestoea_acuminata	(Oenocarpus_bataua	Oenocarpus_minor)))	Manicaria_saccifera)	Pelagodoxa_henryana)	(Reinhardtia_simplex	((Reinhardtia_gracilis	Reinhardtia_paiewonskiana)	Reinhardtia_latisecta))))	Attalea_speciosa))	Calamus_caryotoides);
(((Reinhardtia_simplex	((Reinhardtia_gracilis	Reinhardtia_paiewonskiana)	Reinhardtia_latisecta))	(((Attalea_speciosa	(Bactris_major	(Elaeis_guineensis	Elaeis_oleifera)))	((((Pseudophoenix_vinifera	(Orania_palindan	Sclerosperma_profizianum))	(Podococcus_barteri	Roystonea_regia))	(Serenoa_repens	((Leopoldinia_pulchra	(Iriartea_deltoidea	Phoenix_dactylifera))	Sabal_domingensis)))	Nypa_fruticans))	(((Geonoma_undata	(((Heterospathe_cagayanensis	((Dictyosperma_album	Dypsis_decaryi)	Kentiopsis_piersoniorum))	Hydriastele_microspadix)	(Veitchia_spiralis	Burretiokentia_grandiflora)))	(Prestoea_acuminata	(Oenocarpus_bataua	Oenocarpus_minor)))	(Manicaria_saccifera	Pelagodoxa_henryana))))	Calamus_caryotoides);
((((Iriartea_deltoidea	Phoenix_dactylifera)	(Pseudophoenix_vinifera	Sabal_domingensis))	(((Sclerosperma_profizianum	(Nypa_fruticans	(Leopoldinia_pulchra	(Podococcus_barteri	Orania_palindan))))	(Roystonea_regia	(((Geonoma_undata	(((((Burretiokentia_grandiflora	(Heterospathe_cagayanensis	(Dypsis_decaryi	(Kentiopsis_piersoniorum	Dictyosperma_album))))	Hydriastele_microspadix)	Veitchia_spiralis)	(Prestoea_acuminata	(Oenocarpus_bataua	Oenocarpus_minor)))	(Manicaria_saccifera	Pelagodoxa_henryana)))	(Reinhardtia_simplex	((Reinhardtia_gracilis	Reinhardtia_paiewonskiana)	Reinhardtia_latisecta)))	(Attalea_speciosa	(Bactris_major	(Elaeis_guineensis	Elaeis_oleifera))))))	Serenoa_repens))	Calamus_caryotoides);
((((Elaeis_guineensis	Elaeis_oleifera)	(Attalea_speciosa	Bactris_major))	((((Serenoa_repens	(Sabal_domingensis	(Leopoldinia_pulchra	Phoenix_dactylifera)))	((Pseudophoenix_vinifera	(Orania_palindan	Sclerosperma_profizianum))	Nypa_fruticans))	(Podococcus_barteri	Roystonea_regia))	((Geonoma_undata	(((((Heterospathe_cagayanensis	(Dypsis_decaryi	(Kentiopsis_piersoniorum	Dictyosperma_album)))	Hydriastele_microspadix)	(Veitchia_spiralis	Burretiokentia_grandiflora))	(Prestoea_acuminata	(Oenocarpus_bataua	Oenocarpus_minor)))	(Iriartea_deltoidea	(Manicaria_saccifera	Pelagodoxa_henryana))))	(Reinhardtia_simplex	((Reinhardtia_gracilis	Reinhardtia_paiewonskiana)	Reinhardtia_latisecta)))))	Calamus_caryotoides);
((Sclerosperma_profizianum	((Nypa_fruticans	((Roystonea_regia	(((Geonoma_undata	(((((Kentiopsis_piersoniorum	Dictyosperma_album)	(Veitchia_spiralis	(Dypsis_decaryi	Burretiokentia_grandiflora)))	(Heterospathe_cagayanensis	Hydriastele_microspadix))	(Prestoea_acuminata	(Oenocarpus_bataua	Oenocarpus_minor)))	(Manicaria_saccifera	Pelagodoxa_henryana)))	(Pseudophoenix_vinifera	((Reinhardtia_simplex	Reinhardtia_gracilis)	(Reinhardtia_paiewonskiana	Reinhardtia_latisecta))))	(Attalea_speciosa	(Bactris_major	(Elaeis_guineensis	Elaeis_oleifera)))))	(Serenoa_repens	(((Podococcus_barteri	Leopoldinia_pulchra)	Sabal_domingensis)	(Iriartea_deltoidea	Phoenix_dactylifera)))))	Orania_palindan))	Calamus_caryotoides);
((Sclerosperma_profizianum	(Nypa_fruticans	(((((Elaeis_guineensis	Elaeis_oleifera)	((Podococcus_barteri	Attalea_speciosa)	Bactris_major))	(((Geonoma_undata	((Leopoldinia_pulchra	(Manicaria_saccifera	Pelagodoxa_henryana))	((Hydriastele_microspadix	((Kentiopsis_piersoniorum	Dictyosperma_album)	(Heterospathe_cagayanensis	(Veitchia_spiralis	(Dypsis_decaryi	Burretiokentia_grandiflora)))))	(Prestoea_acuminata	(Oenocarpus_bataua	Oenocarpus_minor)))))	(Pseudophoenix_vinifera	((Reinhardtia_simplex	Reinhardtia_gracilis)	(Reinhardtia_paiewonskiana	Reinhardtia_latisecta))))	Iriartea_deltoidea))	(Roystonea_regia	(Serenoa_repens	(Sabal_domingensis	Phoenix_dactylifera))))	Orania_palindan)))	Calamus_caryotoides);
((((Elaeis_guineensis	Elaeis_oleifera)	Bactris_major)	(Attalea_speciosa	(((Geonoma_undata	((Prestoea_acuminata	(Oenocarpus_bataua	Oenocarpus_minor))	((Manicaria_saccifera	Pelagodoxa_henryana)	((Hydriastele_microspadix	(Heterospathe_cagayanensis	(((Kentiopsis_piersoniorum	Dictyosperma_album)	Dypsis_decaryi)	Burretiokentia_grandiflora)))	Veitchia_spiralis))))	((Reinhardtia_simplex	Reinhardtia_gracilis)	(Reinhardtia_paiewonskiana	Reinhardtia_latisecta)))	(((((Leopoldinia_pulchra	Orania_palindan)	Sclerosperma_profizianum)	(Podococcus_barteri	Roystonea_regia))	(Serenoa_repens	((Pseudophoenix_vinifera	Sabal_domingensis)	Phoenix_dactylifera)))	(Iriartea_deltoidea	Nypa_fruticans)))))	Calamus_caryotoides);
((((Elaeis_guineensis	Elaeis_oleifera)	(Bactris_major	Attalea_speciosa))	((((((((Veitchia_spiralis	Burretiokentia_grandiflora)	(Hydriastele_microspadix	(Heterospathe_cagayanensis	((Kentiopsis_piersoniorum	Dypsis_decaryi)	Dictyosperma_album))))	(Prestoea_acuminata	(Oenocarpus_bataua	Oenocarpus_minor)))	Manicaria_saccifera)	Geonoma_undata)	Pelagodoxa_henryana)	((Reinhardtia_simplex	Reinhardtia_gracilis)	(Reinhardtia_paiewonskiana	Reinhardtia_latisecta)))	(((((Pseudophoenix_vinifera	Sabal_domingensis)	(Iriartea_deltoidea	Phoenix_dactylifera))	(Serenoa_repens	((Leopoldinia_pulchra	Orania_palindan)	Sclerosperma_profizianum)))	(Podococcus_barteri	Roystonea_regia))	Nypa_fruticans)))	Calamus_caryotoides);
((Phoenix_dactylifera	(((((Roystonea_regia	Podococcus_barteri)	((Leopoldinia_pulchra	(Nypa_fruticans	Orania_palindan))	Sclerosperma_profizianum))	(((Bactris_major	((Elaeis_guineensis	Elaeis_oleifera)	Iriartea_deltoidea))	Attalea_speciosa)	(((((((Veitchia_spiralis	Burretiokentia_grandiflora)	(Hydriastele_microspadix	(Heterospathe_cagayanensis	((Kentiopsis_piersoniorum	Dypsis_decaryi)	Dictyosperma_album))))	(Prestoea_acuminata	(Oenocarpus_bataua	Oenocarpus_minor)))	Manicaria_saccifera)	Geonoma_undata)	Pelagodoxa_henryana)	((Reinhardtia_simplex	Reinhardtia_gracilis)	(Reinhardtia_paiewonskiana	Reinhardtia_latisecta)))))	Serenoa_repens)	(Pseudophoenix_vinifera	Sabal_domingensis)))	Calamus_caryotoides);
((Sclerosperma_profizianum	((((Nypa_fruticans	(((Bactris_major	((Elaeis_guineensis	Elaeis_oleifera)	Iriartea_deltoidea))	Attalea_speciosa)	(((((Prestoea_acuminata	(Oenocarpus_bataua	Oenocarpus_minor))	Manicaria_saccifera)	((((Heterospathe_cagayanensis	((Kentiopsis_piersoniorum	Dictyosperma_album)	Dypsis_decaryi))	Hydriastele_microspadix)	(Veitchia_spiralis	Burretiokentia_grandiflora))	Geonoma_undata))	Pelagodoxa_henryana)	(Pseudophoenix_vinifera	((Reinhardtia_simplex	Reinhardtia_gracilis)	(Reinhardtia_paiewonskiana	Reinhardtia_latisecta))))))	(Serenoa_repens	((Podococcus_barteri	Sabal_domingensis)	(Leopoldinia_pulchra	Phoenix_dactylifera))))	Roystonea_regia)	Orania_palindan))	Calamus_caryotoides);
((Sclerosperma_profizianum	(((Serenoa_repens	(Pseudophoenix_vinifera	((Podococcus_barteri	Sabal_domingensis)	Phoenix_dactylifera)))	((Roystonea_regia	Orania_palindan)	((((Elaeis_oleifera	Elaeis_guineensis)	(Bactris_major	Attalea_speciosa))	(((Reinhardtia_latisecta	Reinhardtia_paiewonskiana)	(Reinhardtia_gracilis	Reinhardtia_simplex))	(Leopoldinia_pulchra	(Geonoma_undata	(((((Kentiopsis_piersoniorum	Dictyosperma_album)	Dypsis_decaryi)	((Burretiokentia_grandiflora	Veitchia_spiralis)	(Hydriastele_microspadix	Heterospathe_cagayanensis)))	(Prestoea_acuminata	(Oenocarpus_bataua	Oenocarpus_minor)))	(Manicaria_saccifera	Pelagodoxa_henryana))))))	Iriartea_deltoidea)))	Nypa_fruticans))	Calamus_caryotoides);
((((Elaeis_oleifera	Elaeis_guineensis)	(Bactris_major	Attalea_speciosa))	(((((Serenoa_repens	(Roystonea_regia	(Sclerosperma_profizianum	(Leopoldinia_pulchra	Orania_palindan))))	((Podococcus_barteri	Sabal_domingensis)	Phoenix_dactylifera))	Nypa_fruticans)	Iriartea_deltoidea)	((Pseudophoenix_vinifera	((Reinhardtia_latisecta	(Reinhardtia_gracilis	Reinhardtia_paiewonskiana))	Reinhardtia_simplex))	(Geonoma_undata	((((Hydriastele_microspadix	Heterospathe_cagayanensis)	((Dictyosperma_album	(Dypsis_decaryi	Kentiopsis_piersoniorum))	(Burretiokentia_grandiflora	Veitchia_spiralis)))	(Prestoea_acuminata	(Oenocarpus_bataua	Oenocarpus_minor)))	(Manicaria_saccifera	Pelagodoxa_henryana))))))	Calamus_caryotoides);
((Sclerosperma_profizianum	((((Podococcus_barteri	Roystonea_regia)	((Serenoa_repens	((Pseudophoenix_vinifera	Sabal_domingensis)	(Leopoldinia_pulchra	Phoenix_dactylifera)))	((((Reinhardtia_latisecta	Reinhardtia_paiewonskiana)	(Reinhardtia_gracilis	Reinhardtia_simplex))	((Prestoea_acuminata	(Oenocarpus_bataua	Oenocarpus_minor))	((Manicaria_saccifera	Pelagodoxa_henryana)	(Geonoma_undata	((Burretiokentia_grandiflora	Veitchia_spiralis)	(Dypsis_decaryi	((Heterospathe_cagayanensis	Hydriastele_microspadix)	(Dictyosperma_album	Kentiopsis_piersoniorum))))))))	(Iriartea_deltoidea	((Elaeis_oleifera	Elaeis_guineensis)	(Bactris_major	Attalea_speciosa))))))	Orania_palindan)	Nypa_fruticans))	Calamus_caryotoides);
((((Elaeis_oleifera	Elaeis_guineensis)	((Podococcus_barteri	Bactris_major)	Attalea_speciosa))	((((((Leopoldinia_pulchra	Orania_palindan)	Sclerosperma_profizianum)	Roystonea_regia)	(Serenoa_repens	(Sabal_domingensis	(Iriartea_deltoidea	Phoenix_dactylifera))))	Nypa_fruticans)	((Pseudophoenix_vinifera	((Reinhardtia_latisecta	Reinhardtia_paiewonskiana)	(Reinhardtia_gracilis	Reinhardtia_simplex)))	(((Geonoma_undata	((Veitchia_spiralis	((Heterospathe_cagayanensis	(Burretiokentia_grandiflora	(Dypsis_decaryi	(Dictyosperma_album	Kentiopsis_piersoniorum))))	Hydriastele_microspadix))	(Prestoea_acuminata	(Oenocarpus_bataua	Oenocarpus_minor))))	Manicaria_saccifera)	Pelagodoxa_henryana))))	Calamus_caryotoides);
(((Elaeis_oleifera	Elaeis_guineensis)	((Attalea_speciosa	(((((Serenoa_repens	((Iriartea_deltoidea	Phoenix_dactylifera)	(Pseudophoenix_vinifera	Sabal_domingensis)))	((Leopoldinia_pulchra	Orania_palindan)	Sclerosperma_profizianum))	Roystonea_regia)	Nypa_fruticans)	(((Reinhardtia_latisecta	(Reinhardtia_gracilis	Reinhardtia_paiewonskiana))	(Podococcus_barteri	Reinhardtia_simplex))	((Prestoea_acuminata	(Oenocarpus_bataua	Oenocarpus_minor))	(((Veitchia_spiralis	((Heterospathe_cagayanensis	(Burretiokentia_grandiflora	(Dypsis_decaryi	(Dictyosperma_album	Kentiopsis_piersoniorum))))	Hydriastele_microspadix))	Geonoma_undata)	(Pelagodoxa_henryana	Manicaria_saccifera))))))	Bactris_major))	Calamus_caryotoides);
(((Elaeis_oleifera	Elaeis_guineensis)	(((((((Roystonea_regia	(Leopoldinia_pulchra	(Orania_palindan	(Iriartea_deltoidea	Sclerosperma_profizianum))))	((Sabal_domingensis	Phoenix_dactylifera)	Serenoa_repens))	Nypa_fruticans)	((Pseudophoenix_vinifera	((Reinhardtia_latisecta	Reinhardtia_paiewonskiana)	(Reinhardtia_gracilis	Reinhardtia_simplex)))	(((Pelagodoxa_henryana	Manicaria_saccifera)	((Prestoea_acuminata	(Oenocarpus_bataua	Oenocarpus_minor))	((Dictyosperma_album	(Hydriastele_microspadix	((Dypsis_decaryi	Kentiopsis_piersoniorum)	(Veitchia_spiralis	Burretiokentia_grandiflora))))	Heterospathe_cagayanensis)))	Geonoma_undata)))	Podococcus_barteri)	Attalea_speciosa)	Bactris_major))	Calamus_caryotoides);
(((Bactris_major	(Attalea_speciosa	((((Serenoa_repens	((Orania_palindan	Sclerosperma_profizianum)	((Podococcus_barteri	Roystonea_regia)	Leopoldinia_pulchra)))	(Iriartea_deltoidea	Nypa_fruticans))	((Pseudophoenix_vinifera	Sabal_domingensis)	Phoenix_dactylifera))	(((Reinhardtia_latisecta	Reinhardtia_paiewonskiana)	(Reinhardtia_gracilis	Reinhardtia_simplex))	(((Prestoea_acuminata	(Oenocarpus_bataua	Oenocarpus_minor))	((Pelagodoxa_henryana	Manicaria_saccifera)	((Hydriastele_microspadix	(((Burretiokentia_grandiflora	(Dictyosperma_album	Dypsis_decaryi))	Heterospathe_cagayanensis)	Kentiopsis_piersoniorum))	Veitchia_spiralis)))	Geonoma_undata)))))	(Elaeis_oleifera	Elaeis_guineensis))	Calamus_caryotoides);
((Bactris_major	((Attalea_speciosa	((((Serenoa_repens	(((Leopoldinia_pulchra	(Podococcus_barteri	Orania_palindan))	Sclerosperma_profizianum)	Roystonea_regia))	(Pseudophoenix_vinifera	(Sabal_domingensis	(Iriartea_deltoidea	Phoenix_dactylifera))))	Nypa_fruticans)	(((Reinhardtia_latisecta	Reinhardtia_paiewonskiana)	(Reinhardtia_gracilis	Reinhardtia_simplex))	(((Pelagodoxa_henryana	Manicaria_saccifera)	((Dictyosperma_album	((Heterospathe_cagayanensis	(Hydriastele_microspadix	(Dypsis_decaryi	Kentiopsis_piersoniorum)))	(Burretiokentia_grandiflora	Veitchia_spiralis)))	(Prestoea_acuminata	(Oenocarpus_bataua	Oenocarpus_minor))))	Geonoma_undata))))	(Elaeis_oleifera	Elaeis_guineensis)))	Calamus_caryotoides);
(((Elaeis_oleifera	Elaeis_guineensis)	(Bactris_major	(Attalea_speciosa	((((Nypa_fruticans	((Orania_palindan	(Leopoldinia_pulchra	Podococcus_barteri))	Sclerosperma_profizianum))	Roystonea_regia)	(Serenoa_repens	(Sabal_domingensis	(Iriartea_deltoidea	Phoenix_dactylifera))))	((Pseudophoenix_vinifera	((Reinhardtia_latisecta	Reinhardtia_paiewonskiana)	(Reinhardtia_gracilis	Reinhardtia_simplex)))	((Pelagodoxa_henryana	Manicaria_saccifera)	(((((Burretiokentia_grandiflora	(Dypsis_decaryi	(Dictyosperma_album	Kentiopsis_piersoniorum)))	Heterospathe_cagayanensis)	(Hydriastele_microspadix	Veitchia_spiralis))	(Prestoea_acuminata	(Oenocarpus_bataua	Oenocarpus_minor)))	Geonoma_undata)))))))	Calamus_caryotoides);
((((Nypa_fruticans	((Roystonea_regia	(Orania_palindan	(Iriartea_deltoidea	Sclerosperma_profizianum)))	(Serenoa_repens	(Sabal_domingensis	Phoenix_dactylifera))))	(((Leopoldinia_pulchra	Podococcus_barteri)	(Pseudophoenix_vinifera	((Reinhardtia_latisecta	Reinhardtia_paiewonskiana)	(Reinhardtia_gracilis	Reinhardtia_simplex))))	(Geonoma_undata	((Pelagodoxa_henryana	Manicaria_saccifera)	(((((Veitchia_spiralis	(Dypsis_decaryi	Burretiokentia_grandiflora))	(Dictyosperma_album	Kentiopsis_piersoniorum))	Heterospathe_cagayanensis)	Hydriastele_microspadix)	(Prestoea_acuminata	(Oenocarpus_bataua	Oenocarpus_minor)))))))	(((Elaeis_oleifera	Elaeis_guineensis)	Bactris_major)	Attalea_speciosa))	Calamus_caryotoides);
(((((Elaeis_guineensis	Elaeis_oleifera)	Bactris_major)	Attalea_speciosa)	((((Serenoa_repens	((Sclerosperma_profizianum	(Leopoldinia_pulchra	Orania_palindan))	(Pseudophoenix_vinifera	Roystonea_regia)))	((Iriartea_deltoidea	Phoenix_dactylifera)	(Podococcus_barteri	Sabal_domingensis)))	Nypa_fruticans)	((Geonoma_undata	((Manicaria_saccifera	Pelagodoxa_henryana)	((Prestoea_acuminata	(Oenocarpus_bataua	Oenocarpus_minor))	((Heterospathe_cagayanensis	Hydriastele_microspadix)	((Burretiokentia_grandiflora	Veitchia_spiralis)	(Dypsis_decaryi	(Dictyosperma_album	Kentiopsis_piersoniorum)))))))	(Reinhardtia_simplex	(Reinhardtia_latisecta	(Reinhardtia_gracilis	Reinhardtia_paiewonskiana))))))	Calamus_caryotoides);
((Roystonea_regia	((((Serenoa_repens	(Phoenix_dactylifera	Sabal_domingensis))	(Nypa_fruticans	(((Geonoma_undata	((Manicaria_saccifera	Pelagodoxa_henryana)	((Prestoea_acuminata	(Oenocarpus_bataua	Oenocarpus_minor))	(((Veitchia_spiralis	Heterospathe_cagayanensis)	Hydriastele_microspadix)	(Burretiokentia_grandiflora	(Dypsis_decaryi	(Dictyosperma_album	Kentiopsis_piersoniorum)))))))	(Pseudophoenix_vinifera	((Reinhardtia_gracilis	Reinhardtia_simplex)	(Reinhardtia_latisecta	Reinhardtia_paiewonskiana))))	(Attalea_speciosa	(Podococcus_barteri	((Elaeis_guineensis	Elaeis_oleifera)	Bactris_major))))))	Iriartea_deltoidea)	(Sclerosperma_profizianum	(Leopoldinia_pulchra	Orania_palindan))))	Calamus_caryotoides);
(((((((Geonoma_undata	((Manicaria_saccifera	Pelagodoxa_henryana)	((Prestoea_acuminata	(Oenocarpus_bataua	Oenocarpus_minor))	((Veitchia_spiralis	Hydriastele_microspadix)	(Heterospathe_cagayanensis	(Burretiokentia_grandiflora	(Dypsis_decaryi	(Dictyosperma_album	Kentiopsis_piersoniorum))))))))	(Pseudophoenix_vinifera	(Reinhardtia_simplex	(Reinhardtia_latisecta	(Reinhardtia_gracilis	Reinhardtia_paiewonskiana)))))	((Roystonea_regia	(Serenoa_repens	(Phoenix_dactylifera	Sabal_domingensis)))	((Nypa_fruticans	Sclerosperma_profizianum)	((Podococcus_barteri	Leopoldinia_pulchra)	Orania_palindan))))	Iriartea_deltoidea)	Attalea_speciosa)	((Elaeis_guineensis	Elaeis_oleifera)	Bactris_major))	Calamus_caryotoides);
((Sclerosperma_profizianum	(((Podococcus_barteri	Leopoldinia_pulchra)	Orania_palindan)	((((Iriartea_deltoidea	Nypa_fruticans)	(((Attalea_speciosa	(Elaeis_guineensis	Elaeis_oleifera))	Bactris_major)	((Geonoma_undata	((Manicaria_saccifera	Pelagodoxa_henryana)	((Prestoea_acuminata	(Oenocarpus_bataua	Oenocarpus_minor))	((Veitchia_spiralis	(Heterospathe_cagayanensis	(((Dypsis_decaryi	Kentiopsis_piersoniorum)	Dictyosperma_album)	Burretiokentia_grandiflora)))	Hydriastele_microspadix))))	(Pseudophoenix_vinifera	((Reinhardtia_gracilis	Reinhardtia_simplex)	(Reinhardtia_latisecta	Reinhardtia_paiewonskiana))))))	(Serenoa_repens	(Phoenix_dactylifera	Sabal_domingensis)))	Roystonea_regia)))	Calamus_caryotoides);
((Nypa_fruticans	(((((Elaeis_guineensis	Elaeis_oleifera)	Bactris_major)	Attalea_speciosa)	((Geonoma_undata	((Manicaria_saccifera	Pelagodoxa_henryana)	((Prestoea_acuminata	(Oenocarpus_bataua	Oenocarpus_minor))	(((Burretiokentia_grandiflora	Hydriastele_microspadix)	(Veitchia_spiralis	Heterospathe_cagayanensis))	((Dictyosperma_album	Kentiopsis_piersoniorum)	Dypsis_decaryi)))))	((Reinhardtia_gracilis	Reinhardtia_simplex)	(Reinhardtia_latisecta	Reinhardtia_paiewonskiana))))	(((Serenoa_repens	((Iriartea_deltoidea	Phoenix_dactylifera)	Sabal_domingensis))	(Pseudophoenix_vinifera	Roystonea_regia))	(Sclerosperma_profizianum	((Podococcus_barteri	Leopoldinia_pulchra)	Orania_palindan)))))	Calamus_caryotoides);
((((Elaeis_guineensis	Elaeis_oleifera)	Bactris_major)	(Attalea_speciosa	(Iriartea_deltoidea	(((Geonoma_undata	((Prestoea_acuminata	(Oenocarpus_bataua	Oenocarpus_minor))	((Pelagodoxa_henryana	Manicaria_saccifera)	((Burretiokentia_grandiflora	(Dictyosperma_album	(Dypsis_decaryi	Kentiopsis_piersoniorum)))	(Hydriastele_microspadix	(Heterospathe_cagayanensis	Veitchia_spiralis))))))	(Pseudophoenix_vinifera	((Reinhardtia_gracilis	Reinhardtia_simplex)	(Reinhardtia_latisecta	Reinhardtia_paiewonskiana))))	((((Nypa_fruticans	Phoenix_dactylifera)	(Podococcus_barteri	Sabal_domingensis))	Serenoa_repens)	(Roystonea_regia	(Sclerosperma_profizianum	(Orania_palindan	Leopoldinia_pulchra))))))))	Calamus_caryotoides);
((((Elaeis_guineensis	Elaeis_oleifera)	Bactris_major)	(Attalea_speciosa	(((Geonoma_undata	(((Reinhardtia_gracilis	Pelagodoxa_henryana)	Manicaria_saccifera)	((((Veitchia_spiralis	Burretiokentia_grandiflora)	(Dypsis_decaryi	(Dictyosperma_album	Kentiopsis_piersoniorum)))	(Heterospathe_cagayanensis	Hydriastele_microspadix))	(Prestoea_acuminata	(Oenocarpus_bataua	Oenocarpus_minor)))))	(Reinhardtia_simplex	(Reinhardtia_latisecta	Reinhardtia_paiewonskiana)))	(((((Iriartea_deltoidea	Nypa_fruticans)	Phoenix_dactylifera)	Sabal_domingensis)	Serenoa_repens)	(Pseudophoenix_vinifera	((Podococcus_barteri	Roystonea_regia)	(Leopoldinia_pulchra	(Sclerosperma_profizianum	Orania_palindan))))))))	Calamus_caryotoides);
((Sclerosperma_profizianum	(Orania_palindan	(Roystonea_regia	(((Phoenix_dactylifera	Sabal_domingensis)	Serenoa_repens)	(Nypa_fruticans	(((Leopoldinia_pulchra	(Geonoma_undata	(((Pelagodoxa_henryana	Manicaria_saccifera)	((Heterospathe_cagayanensis	Hydriastele_microspadix)	((Veitchia_spiralis	Burretiokentia_grandiflora)	(Dypsis_decaryi	(Dictyosperma_album	Kentiopsis_piersoniorum)))))	(Prestoea_acuminata	(Oenocarpus_bataua	Oenocarpus_minor)))))	(Pseudophoenix_vinifera	(Reinhardtia_simplex	(Reinhardtia_latisecta	(Reinhardtia_gracilis	Reinhardtia_paiewonskiana)))))	(Bactris_major	(Attalea_speciosa	((Podococcus_barteri	(Elaeis_guineensis	Elaeis_oleifera))	Iriartea_deltoidea)))))))))	Calamus_caryotoides);
((Sclerosperma_profizianum	(((((Phoenix_dactylifera	Sabal_domingensis)	Serenoa_repens)	((Iriartea_deltoidea	Nypa_fruticans)	((((Geonoma_undata	(((Prestoea_acuminata	(Oenocarpus_bataua	Oenocarpus_minor))	((Dictyosperma_album	((Burretiokentia_grandiflora	Dypsis_decaryi)	Kentiopsis_piersoniorum))	(Heterospathe_cagayanensis	(Veitchia_spiralis	Hydriastele_microspadix))))	Manicaria_saccifera))	Pelagodoxa_henryana)	(((Podococcus_barteri	Leopoldinia_pulchra)	Pseudophoenix_vinifera)	(Reinhardtia_simplex	(Reinhardtia_latisecta	(Reinhardtia_gracilis	Reinhardtia_paiewonskiana)))))	((Elaeis_guineensis	Elaeis_oleifera)	(Bactris_major	Attalea_speciosa)))))	Orania_palindan)	Roystonea_regia))	Calamus_caryotoides);
(((Attalea_speciosa	((Elaeis_guineensis	Elaeis_oleifera)	Bactris_major))	((((Roystonea_regia	(Leopoldinia_pulchra	(Sclerosperma_profizianum	Orania_palindan)))	((Phoenix_dactylifera	(Podococcus_barteri	Sabal_domingensis))	Serenoa_repens))	(Iriartea_deltoidea	Nypa_fruticans))	(((Geonoma_undata	(((Prestoea_acuminata	(Oenocarpus_bataua	Oenocarpus_minor))	((Dictyosperma_album	(Dypsis_decaryi	Kentiopsis_piersoniorum))	(Hydriastele_microspadix	((Burretiokentia_grandiflora	Veitchia_spiralis)	Heterospathe_cagayanensis))))	Manicaria_saccifera))	Pelagodoxa_henryana)	(Pseudophoenix_vinifera	((Reinhardtia_gracilis	Reinhardtia_simplex)	(Reinhardtia_latisecta	Reinhardtia_paiewonskiana))))))	Calamus_caryotoides);
((Iriartea_deltoidea	((Elaeis_guineensis	Elaeis_oleifera)	(Bactris_major	(Attalea_speciosa	((((((Leopoldinia_pulchra	Phoenix_dactylifera)	(Podococcus_barteri	Sabal_domingensis))	Serenoa_repens)	((Sclerosperma_profizianum	Orania_palindan)	(Pseudophoenix_vinifera	Roystonea_regia)))	Nypa_fruticans)	(((((Hydriastele_microspadix	(((Kentiopsis_piersoniorum	Dypsis_decaryi)	Dictyosperma_album)	(Heterospathe_cagayanensis	(Veitchia_spiralis	Burretiokentia_grandiflora))))	(Prestoea_acuminata	(Oenocarpus_minor	Oenocarpus_bataua)))	(Manicaria_saccifera	Pelagodoxa_henryana))	Geonoma_undata)	((Reinhardtia_paiewonskiana	Reinhardtia_latisecta)	(Reinhardtia_simplex	Reinhardtia_gracilis))))))))	Calamus_caryotoides);
((Phoenix_dactylifera	(Sabal_domingensis	(Serenoa_repens	(((Sclerosperma_profizianum	(Nypa_fruticans	((Leopoldinia_pulchra	Podococcus_barteri)	Orania_palindan)))	Roystonea_regia)	((((((((Burretiokentia_grandiflora	(((Kentiopsis_piersoniorum	Dypsis_decaryi)	Hydriastele_microspadix)	Veitchia_spiralis))	Heterospathe_cagayanensis)	Dictyosperma_album)	(Prestoea_acuminata	(Oenocarpus_minor	Oenocarpus_bataua)))	(Manicaria_saccifera	Pelagodoxa_henryana))	Geonoma_undata)	(Pseudophoenix_vinifera	(((Reinhardtia_gracilis	Reinhardtia_paiewonskiana)	Reinhardtia_latisecta)	Reinhardtia_simplex)))	(Iriartea_deltoidea	((Elaeis_guineensis	Elaeis_oleifera)	(Bactris_major	Attalea_speciosa))))))))	Calamus_caryotoides);
((((Sabal_domingensis	(Serenoa_repens	(((Sclerosperma_profizianum	((Leopoldinia_pulchra	Podococcus_barteri)	Orania_palindan))	Roystonea_regia)	(Nypa_fruticans	(((((((Hydriastele_microspadix	(((Dictyosperma_album	Kentiopsis_piersoniorum)	Dypsis_decaryi)	Burretiokentia_grandiflora))	(Heterospathe_cagayanensis	Veitchia_spiralis))	(Prestoea_acuminata	(Oenocarpus_minor	Oenocarpus_bataua)))	(Manicaria_saccifera	Pelagodoxa_henryana))	Geonoma_undata)	(((Reinhardtia_gracilis	Reinhardtia_paiewonskiana)	Reinhardtia_latisecta)	Reinhardtia_simplex))	(Iriartea_deltoidea	(((Elaeis_guineensis	Elaeis_oleifera)	Bactris_major)	Attalea_speciosa)))))))	Pseudophoenix_vinifera)	Phoenix_dactylifera)	Calamus_caryotoides);
((Bactris_major	((Attalea_speciosa	((((Iriartea_deltoidea	((Podococcus_barteri	Sabal_domingensis)	Phoenix_dactylifera))	Serenoa_repens)	(Roystonea_regia	(Nypa_fruticans	(Sclerosperma_profizianum	(Leopoldinia_pulchra	Orania_palindan)))))	((((Geonoma_undata	((Hydriastele_microspadix	(Heterospathe_cagayanensis	Veitchia_spiralis))	(((Kentiopsis_piersoniorum	Dypsis_decaryi)	Dictyosperma_album)	Burretiokentia_grandiflora)))	(Prestoea_acuminata	(Oenocarpus_minor	Oenocarpus_bataua)))	(Manicaria_saccifera	Pelagodoxa_henryana))	(Pseudophoenix_vinifera	((Reinhardtia_paiewonskiana	Reinhardtia_latisecta)	(Reinhardtia_gracilis	Reinhardtia_simplex))))))	(Elaeis_guineensis	Elaeis_oleifera)))	Calamus_caryotoides);
((Sclerosperma_profizianum	((Orania_palindan	(Podococcus_barteri	Leopoldinia_pulchra))	(((Nypa_fruticans	(((Geonoma_undata	((Manicaria_saccifera	Pelagodoxa_henryana)	((((((Kentiopsis_piersoniorum	Dypsis_decaryi)	Dictyosperma_album)	(Hydriastele_microspadix	Heterospathe_cagayanensis))	Veitchia_spiralis)	Burretiokentia_grandiflora)	(Prestoea_acuminata	(Oenocarpus_minor	Oenocarpus_bataua)))))	(Pseudophoenix_vinifera	((Reinhardtia_paiewonskiana	Reinhardtia_latisecta)	(Reinhardtia_gracilis	Reinhardtia_simplex))))	(Iriartea_deltoidea	((Elaeis_guineensis	Elaeis_oleifera)	(Bactris_major	Attalea_speciosa)))))	((Sabal_domingensis	Phoenix_dactylifera)	Serenoa_repens))	Roystonea_regia)))	Calamus_caryotoides);
((((((((Podococcus_barteri	Sabal_domingensis)	(Phoenix_dactylifera	Leopoldinia_pulchra))	(Serenoa_repens	(Roystonea_regia	(Sclerosperma_profizianum	Orania_palindan))))	(Iriartea_deltoidea	Nypa_fruticans))	((Geonoma_undata	((Manicaria_saccifera	Pelagodoxa_henryana)	((Hydriastele_microspadix	(Veitchia_spiralis	((Heterospathe_cagayanensis	((Kentiopsis_piersoniorum	Dypsis_decaryi)	Dictyosperma_album))	Burretiokentia_grandiflora)))	(Prestoea_acuminata	(Oenocarpus_minor	Oenocarpus_bataua)))))	(Pseudophoenix_vinifera	(((Reinhardtia_gracilis	Reinhardtia_paiewonskiana)	Reinhardtia_latisecta)	Reinhardtia_simplex))))	((Elaeis_guineensis	Elaeis_oleifera)	Bactris_major))	Attalea_speciosa)	Calamus_caryotoides);
((((Elaeis_guineensis	Elaeis_oleifera)	Bactris_major)	(Attalea_speciosa	(((((Pseudophoenix_vinifera	(Phoenix_dactylifera	(Podococcus_barteri	Sabal_domingensis)))	(Serenoa_repens	(Roystonea_regia	((Leopoldinia_pulchra	Sclerosperma_profizianum)	Orania_palindan))))	Nypa_fruticans)	((Geonoma_undata	((Manicaria_saccifera	Pelagodoxa_henryana)	((((Burretiokentia_grandiflora	Veitchia_spiralis)	Dypsis_decaryi)	((Kentiopsis_piersoniorum	Dictyosperma_album)	(Hydriastele_microspadix	Heterospathe_cagayanensis)))	(Prestoea_acuminata	(Oenocarpus_minor	Oenocarpus_bataua)))))	((Reinhardtia_paiewonskiana	Reinhardtia_latisecta)	(Reinhardtia_gracilis	Reinhardtia_simplex))))	Iriartea_deltoidea)))	Calamus_caryotoides);
((((Elaeis_guineensis	Elaeis_oleifera)	(Bactris_major	Attalea_speciosa))	((((Pelagodoxa_henryana	(((Geonoma_undata	((Veitchia_spiralis	((Heterospathe_cagayanensis	(Dypsis_decaryi	(Kentiopsis_piersoniorum	Dictyosperma_album)))	Burretiokentia_grandiflora))	Hydriastele_microspadix))	(Prestoea_acuminata	(Oenocarpus_minor	Oenocarpus_bataua)))	Manicaria_saccifera))	(((Reinhardtia_gracilis	Reinhardtia_paiewonskiana)	Reinhardtia_latisecta)	Reinhardtia_simplex))	(((Serenoa_repens	(Phoenix_dactylifera	Sabal_domingensis))	((Podococcus_barteri	Roystonea_regia)	(Pseudophoenix_vinifera	((Orania_palindan	Leopoldinia_pulchra)	Sclerosperma_profizianum))))	Nypa_fruticans))	Iriartea_deltoidea))	Calamus_caryotoides);
((Sclerosperma_profizianum	((((((Attalea_speciosa	(Elaeis_guineensis	Elaeis_oleifera))	(Podococcus_barteri	Bactris_major))	((Reinhardtia_paiewonskiana	(Reinhardtia_gracilis	Reinhardtia_latisecta))	Reinhardtia_simplex))	(Pelagodoxa_henryana	((Geonoma_undata	(((Hydriastele_microspadix	(Heterospathe_cagayanensis	((Veitchia_spiralis	Burretiokentia_grandiflora)	(Kentiopsis_piersoniorum	Dypsis_decaryi))))	Dictyosperma_album)	(Prestoea_acuminata	(Oenocarpus_minor	Oenocarpus_bataua))))	Manicaria_saccifera)))	(((Nypa_fruticans	Iriartea_deltoidea)	Phoenix_dactylifera)	(Serenoa_repens	(Leopoldinia_pulchra	Sabal_domingensis))))	((Pseudophoenix_vinifera	Roystonea_regia)	Orania_palindan)))	Calamus_caryotoides);
((Iriartea_deltoidea	((Phoenix_dactylifera	(Pseudophoenix_vinifera	((Sclerosperma_profizianum	Nypa_fruticans)	Orania_palindan)))	(((Serenoa_repens	(Roystonea_regia	(Leopoldinia_pulchra	Sabal_domingensis)))	Podococcus_barteri)	(((Attalea_speciosa	(Bactris_major	(Elaeis_guineensis	Elaeis_oleifera)))	((Reinhardtia_paiewonskiana	Reinhardtia_latisecta)	(Reinhardtia_gracilis	Reinhardtia_simplex)))	(((((Veitchia_spiralis	Burretiokentia_grandiflora)	((Heterospathe_cagayanensis	(Dypsis_decaryi	(Dictyosperma_album	Kentiopsis_piersoniorum)))	Hydriastele_microspadix))	(Prestoea_acuminata	(Oenocarpus_minor	Oenocarpus_bataua)))	(Manicaria_saccifera	Pelagodoxa_henryana))	Geonoma_undata)))))	Calamus_caryotoides);
((((Bactris_major	Attalea_speciosa)	(Elaeis_guineensis	Elaeis_oleifera))	((((((((Heterospathe_cagayanensis	Veitchia_spiralis)	((Dypsis_decaryi	(Dictyosperma_album	Kentiopsis_piersoniorum))	Hydriastele_microspadix))	Burretiokentia_grandiflora)	((Oenocarpus_bataua	Oenocarpus_minor)	Prestoea_acuminata))	(Manicaria_saccifera	Pelagodoxa_henryana))	Geonoma_undata)	(Pseudophoenix_vinifera	((Reinhardtia_paiewonskiana	Reinhardtia_latisecta)	(Reinhardtia_gracilis	Reinhardtia_simplex))))	(Iriartea_deltoidea	((((Phoenix_dactylifera	Sabal_domingensis)	Serenoa_repens)	Roystonea_regia)	((Nypa_fruticans	Sclerosperma_profizianum)	((Podococcus_barteri	Leopoldinia_pulchra)	Orania_palindan))))))	Calamus_caryotoides);
((((Bactris_major	Attalea_speciosa)	(Elaeis_guineensis	Elaeis_oleifera))	(((((((Veitchia_spiralis	(Burretiokentia_grandiflora	(Dictyosperma_album	(Kentiopsis_piersoniorum	Dypsis_decaryi))))	(Hydriastele_microspadix	Heterospathe_cagayanensis))	((Oenocarpus_bataua	Oenocarpus_minor)	Prestoea_acuminata))	(Manicaria_saccifera	Pelagodoxa_henryana))	Geonoma_undata)	(Pseudophoenix_vinifera	((Reinhardtia_paiewonskiana	Reinhardtia_latisecta)	(Reinhardtia_gracilis	Reinhardtia_simplex))))	(((Roystonea_regia	((Sclerosperma_profizianum	Orania_palindan)	(Podococcus_barteri	Leopoldinia_pulchra)))	((Phoenix_dactylifera	Sabal_domingensis)	Serenoa_repens))	(Iriartea_deltoidea	Nypa_fruticans))))	Calamus_caryotoides);
((((Bactris_major	Attalea_speciosa)	(Elaeis_guineensis	Elaeis_oleifera))	((((((Oenocarpus_bataua	Oenocarpus_minor)	Prestoea_acuminata)	((Manicaria_saccifera	Pelagodoxa_henryana)	(((Dictyosperma_album	(Kentiopsis_piersoniorum	Burretiokentia_grandiflora))	((Heterospathe_cagayanensis	Veitchia_spiralis)	Dypsis_decaryi))	Hydriastele_microspadix)))	Geonoma_undata)	(Pseudophoenix_vinifera	((Reinhardtia_paiewonskiana	Reinhardtia_latisecta)	Reinhardtia_simplex)))	(((Roystonea_regia	((Reinhardtia_gracilis	Sclerosperma_profizianum)	(Orania_palindan	(Podococcus_barteri	Leopoldinia_pulchra))))	(((Iriartea_deltoidea	Phoenix_dactylifera)	Sabal_domingensis)	Serenoa_repens))	Nypa_fruticans)))	Calamus_caryotoides);
(((Elaeis_guineensis	Elaeis_oleifera)	(Bactris_major	(Attalea_speciosa	((((Pelagodoxa_henryana	(Manicaria_saccifera	((((Dictyosperma_album	Kentiopsis_piersoniorum)	((Burretiokentia_grandiflora	Veitchia_spiralis)	Dypsis_decaryi))	(Heterospathe_cagayanensis	Hydriastele_microspadix))	((Oenocarpus_bataua	Oenocarpus_minor)	Prestoea_acuminata))))	Geonoma_undata)	(((Reinhardtia_gracilis	Reinhardtia_paiewonskiana)	Reinhardtia_latisecta)	Reinhardtia_simplex))	((((Podococcus_barteri	Roystonea_regia)	(Sclerosperma_profizianum	(Orania_palindan	Leopoldinia_pulchra)))	((Phoenix_dactylifera	(Pseudophoenix_vinifera	Sabal_domingensis))	Serenoa_repens))	(Iriartea_deltoidea	Nypa_fruticans))))))	Calamus_caryotoides);
((Sclerosperma_profizianum	(Orania_palindan	((((Leopoldinia_pulchra	Phoenix_dactylifera)	Sabal_domingensis)	Serenoa_repens)	(Roystonea_regia	((Iriartea_deltoidea	Nypa_fruticans)	((((Elaeis_guineensis	Elaeis_oleifera)	(Podococcus_barteri	Bactris_major))	Attalea_speciosa)	((Pelagodoxa_henryana	(Manicaria_saccifera	(Geonoma_undata	((((Burretiokentia_grandiflora	Veitchia_spiralis)	Dypsis_decaryi)	((Heterospathe_cagayanensis	Hydriastele_microspadix)	(Dictyosperma_album	Kentiopsis_piersoniorum)))	((Oenocarpus_bataua	Oenocarpus_minor)	Prestoea_acuminata)))))	(Pseudophoenix_vinifera	(((Reinhardtia_gracilis	Reinhardtia_paiewonskiana)	Reinhardtia_latisecta)	Reinhardtia_simplex)))))))))	Calamus_caryotoides);
((Nypa_fruticans	(((((Serenoa_repens	Sabal_domingensis)	((Podococcus_barteri	Roystonea_regia)	(((Pelagodoxa_henryana	(Manicaria_saccifera	(Geonoma_undata	((((Burretiokentia_grandiflora	Heterospathe_cagayanensis)	(Dypsis_decaryi	(Dictyosperma_album	Kentiopsis_piersoniorum)))	(Veitchia_spiralis	Hydriastele_microspadix))	((Oenocarpus_bataua	Oenocarpus_minor)	Prestoea_acuminata)))))	(Pseudophoenix_vinifera	((Reinhardtia_paiewonskiana	Reinhardtia_latisecta)	Reinhardtia_simplex)))	((Elaeis_guineensis	Elaeis_oleifera)	(Bactris_major	Attalea_speciosa)))))	(Leopoldinia_pulchra	((Reinhardtia_gracilis	Sclerosperma_profizianum)	Orania_palindan)))	Iriartea_deltoidea)	Phoenix_dactylifera))	Calamus_caryotoides);
(((Attalea_speciosa	((Elaeis_guineensis	Elaeis_oleifera)	Bactris_major))	((((Serenoa_repens	((Pseudophoenix_vinifera	Sabal_domingensis)	Phoenix_dactylifera))	((Leopoldinia_pulchra	(Sclerosperma_profizianum	Orania_palindan))	(Podococcus_barteri	Roystonea_regia)))	(Iriartea_deltoidea	Nypa_fruticans))	((Pelagodoxa_henryana	(((Manicaria_saccifera	(Hydriastele_microspadix	((Burretiokentia_grandiflora	(Heterospathe_cagayanensis	Veitchia_spiralis))	(Dictyosperma_album	(Kentiopsis_piersoniorum	Dypsis_decaryi)))))	((Oenocarpus_bataua	Oenocarpus_minor)	Prestoea_acuminata))	Geonoma_undata))	((Reinhardtia_paiewonskiana	Reinhardtia_latisecta)	(Reinhardtia_gracilis	Reinhardtia_simplex)))))	Calamus_caryotoides);
((Nypa_fruticans	(((Serenoa_repens	Sabal_domingensis)	(((Orania_palindan	(Leopoldinia_pulchra	(Iriartea_deltoidea	Sclerosperma_profizianum)))	(Podococcus_barteri	Roystonea_regia))	(((((Pelagodoxa_henryana	(((Hydriastele_microspadix	(Heterospathe_cagayanensis	((Dictyosperma_album	Kentiopsis_piersoniorum)	Dypsis_decaryi)))	(Burretiokentia_grandiflora	Veitchia_spiralis))	((Oenocarpus_bataua	Oenocarpus_minor)	Prestoea_acuminata)))	Manicaria_saccifera)	Geonoma_undata)	(Pseudophoenix_vinifera	(((Reinhardtia_gracilis	Reinhardtia_paiewonskiana)	Reinhardtia_latisecta)	Reinhardtia_simplex)))	(Attalea_speciosa	((Elaeis_guineensis	Elaeis_oleifera)	Bactris_major)))))	Phoenix_dactylifera))	Calamus_caryotoides);
((((((((((Podococcus_barteri	Sabal_domingensis)	(Iriartea_deltoidea	Phoenix_dactylifera))	Serenoa_repens)	((Nypa_fruticans	Orania_palindan)	(Leopoldinia_pulchra	Sclerosperma_profizianum)))	Roystonea_regia)	((((((Hydriastele_microspadix	(Heterospathe_cagayanensis	((Kentiopsis_piersoniorum	Dypsis_decaryi)	Dictyosperma_album)))	(Burretiokentia_grandiflora	Veitchia_spiralis))	((Oenocarpus_bataua	Oenocarpus_minor)	Prestoea_acuminata))	(Manicaria_saccifera	Pelagodoxa_henryana))	Geonoma_undata)	(Pseudophoenix_vinifera	((Reinhardtia_paiewonskiana	Reinhardtia_latisecta)	(Reinhardtia_gracilis	Reinhardtia_simplex)))))	Attalea_speciosa)	(Elaeis_guineensis	Elaeis_oleifera))	Bactris_major)	Calamus_caryotoides);
((((Elaeis_guineensis	Elaeis_oleifera)	Bactris_major)	((((Serenoa_repens	((Roystonea_regia	((Podococcus_barteri	Sabal_domingensis)	Phoenix_dactylifera))	(Leopoldinia_pulchra	((Nypa_fruticans	Orania_palindan)	Sclerosperma_profizianum))))	(((((((Hydriastele_microspadix	(Heterospathe_cagayanensis	((Kentiopsis_piersoniorum	Dypsis_decaryi)	Dictyosperma_album)))	(Burretiokentia_grandiflora	Veitchia_spiralis))	((Oenocarpus_bataua	Oenocarpus_minor)	Prestoea_acuminata))	Manicaria_saccifera)	Geonoma_undata)	Pelagodoxa_henryana)	(Pseudophoenix_vinifera	(((Reinhardtia_gracilis	Reinhardtia_paiewonskiana)	Reinhardtia_latisecta)	Reinhardtia_simplex))))	Iriartea_deltoidea)	Attalea_speciosa))	Calamus_caryotoides);
((((Elaeis_oleifera	Elaeis_guineensis)	Bactris_major)	(((((Reinhardtia_simplex	Reinhardtia_gracilis)	(Reinhardtia_paiewonskiana	Reinhardtia_latisecta))	(Geonoma_undata	((Manicaria_saccifera	Pelagodoxa_henryana)	((Leopoldinia_pulchra	(((Dictyosperma_album	(Dypsis_decaryi	Kentiopsis_piersoniorum))	(Hydriastele_microspadix	Heterospathe_cagayanensis))	(Burretiokentia_grandiflora	Veitchia_spiralis)))	((Oenocarpus_minor	Oenocarpus_bataua)	Prestoea_acuminata)))))	((((Pseudophoenix_vinifera	Roystonea_regia)	(Sclerosperma_profizianum	Orania_palindan))	(Serenoa_repens	((Podococcus_barteri	Sabal_domingensis)	(Iriartea_deltoidea	Phoenix_dactylifera))))	Nypa_fruticans))	Attalea_speciosa))	Calamus_caryotoides);
(((Elaeis_oleifera	Elaeis_guineensis)	(((((((Serenoa_repens	(Sclerosperma_profizianum	(Leopoldinia_pulchra	Orania_palindan)))	((Pseudophoenix_vinifera	Sabal_domingensis)	Phoenix_dactylifera))	Roystonea_regia)	Nypa_fruticans)	(Reinhardtia_simplex	((Reinhardtia_gracilis	Reinhardtia_paiewonskiana)	Reinhardtia_latisecta)))	((((Veitchia_spiralis	Burretiokentia_grandiflora)	(Hydriastele_microspadix	((Dypsis_decaryi	(Kentiopsis_piersoniorum	Dictyosperma_album))	Heterospathe_cagayanensis)))	((Oenocarpus_minor	Oenocarpus_bataua)	Prestoea_acuminata))	(Iriartea_deltoidea	(Manicaria_saccifera	(Geonoma_undata	Pelagodoxa_henryana)))))	(Bactris_major	(Podococcus_barteri	Attalea_speciosa))))	Calamus_caryotoides);
(((Pseudophoenix_vinifera	(Reinhardtia_simplex	(Reinhardtia_paiewonskiana	Reinhardtia_latisecta)))	(((((((Kentiopsis_piersoniorum	Dypsis_decaryi)	Dictyosperma_album)	(Hydriastele_microspadix	((Burretiokentia_grandiflora	Heterospathe_cagayanensis)	Veitchia_spiralis)))	((Oenocarpus_minor	Oenocarpus_bataua)	Prestoea_acuminata))	(Manicaria_saccifera	(Reinhardtia_gracilis	Pelagodoxa_henryana)))	Geonoma_undata)	((((Roystonea_regia	(Sclerosperma_profizianum	(Leopoldinia_pulchra	Orania_palindan)))	(Serenoa_repens	((Podococcus_barteri	Sabal_domingensis)	Phoenix_dactylifera)))	Nypa_fruticans)	(Bactris_major	(Attalea_speciosa	(Iriartea_deltoidea	(Elaeis_oleifera	Elaeis_guineensis)))))))	Calamus_caryotoides);
((((Attalea_speciosa	Bactris_major)	(((Reinhardtia_gracilis	(Reinhardtia_simplex	(Reinhardtia_paiewonskiana	Reinhardtia_latisecta)))	((((Dictyosperma_album	(Hydriastele_microspadix	((Burretiokentia_grandiflora	(Kentiopsis_piersoniorum	Dypsis_decaryi))	(Heterospathe_cagayanensis	Veitchia_spiralis))))	((Oenocarpus_minor	Oenocarpus_bataua)	Prestoea_acuminata))	(Manicaria_saccifera	Pelagodoxa_henryana))	Geonoma_undata))	((((Podococcus_barteri	Roystonea_regia)	(Sclerosperma_profizianum	(Leopoldinia_pulchra	Orania_palindan)))	(Serenoa_repens	((Pseudophoenix_vinifera	Sabal_domingensis)	(Iriartea_deltoidea	Phoenix_dactylifera))))	Nypa_fruticans)))	(Elaeis_oleifera	Elaeis_guineensis))	Calamus_caryotoides);
((((Podococcus_barteri	Attalea_speciosa)	((((((Serenoa_repens	Sabal_domingensis)	Phoenix_dactylifera)	Roystonea_regia)	(Nypa_fruticans	(Sclerosperma_profizianum	(Leopoldinia_pulchra	Orania_palindan))))	((Pseudophoenix_vinifera	(Reinhardtia_simplex	((Reinhardtia_gracilis	Reinhardtia_paiewonskiana)	Reinhardtia_latisecta)))	(((((Hydriastele_microspadix	((Veitchia_spiralis	Burretiokentia_grandiflora)	Heterospathe_cagayanensis))	(Dictyosperma_album	(Kentiopsis_piersoniorum	Dypsis_decaryi)))	((Oenocarpus_minor	Oenocarpus_bataua)	Prestoea_acuminata))	(Manicaria_saccifera	Pelagodoxa_henryana))	Geonoma_undata)))	Iriartea_deltoidea))	(Bactris_major	(Elaeis_oleifera	Elaeis_guineensis)))	Calamus_caryotoides);
((((Bactris_major	(Elaeis_oleifera	Elaeis_guineensis))	Attalea_speciosa)	((((Roystonea_regia	(Sclerosperma_profizianum	((Podococcus_barteri	Leopoldinia_pulchra)	Orania_palindan)))	((Sabal_domingensis	(Iriartea_deltoidea	Phoenix_dactylifera))	Serenoa_repens))	Nypa_fruticans)	((Pseudophoenix_vinifera	((Reinhardtia_gracilis	Reinhardtia_simplex)	(Reinhardtia_paiewonskiana	Reinhardtia_latisecta)))	((((Oenocarpus_minor	Oenocarpus_bataua)	Prestoea_acuminata)	((Manicaria_saccifera	Pelagodoxa_henryana)	((((Burretiokentia_grandiflora	Veitchia_spiralis)	Dypsis_decaryi)	(Dictyosperma_album	Kentiopsis_piersoniorum))	(Heterospathe_cagayanensis	Hydriastele_microspadix))))	Geonoma_undata))))	Calamus_caryotoides);
((((Bactris_major	(Elaeis_oleifera	Elaeis_guineensis))	Attalea_speciosa)	((((((Sabal_domingensis	Phoenix_dactylifera)	Serenoa_repens)	(Podococcus_barteri	Roystonea_regia))	(Sclerosperma_profizianum	(Leopoldinia_pulchra	Orania_palindan)))	(Iriartea_deltoidea	Nypa_fruticans))	((Pseudophoenix_vinifera	((Reinhardtia_gracilis	Reinhardtia_simplex)	(Reinhardtia_paiewonskiana	Reinhardtia_latisecta)))	(((Manicaria_saccifera	Pelagodoxa_henryana)	((((Heterospathe_cagayanensis	(Dypsis_decaryi	(Dictyosperma_album	Kentiopsis_piersoniorum)))	(Burretiokentia_grandiflora	Hydriastele_microspadix))	Veitchia_spiralis)	((Oenocarpus_minor	Oenocarpus_bataua)	Prestoea_acuminata)))	Geonoma_undata))))	Calamus_caryotoides);
(((Bactris_major	(Elaeis_oleifera	Elaeis_guineensis))	((((((Pseudophoenix_vinifera	(Podococcus_barteri	Roystonea_regia))	(Sclerosperma_profizianum	(Leopoldinia_pulchra	Orania_palindan)))	((Sabal_domingensis	(Iriartea_deltoidea	Phoenix_dactylifera))	Serenoa_repens))	Nypa_fruticans)	((Reinhardtia_simplex	((Reinhardtia_gracilis	Reinhardtia_paiewonskiana)	Reinhardtia_latisecta))	(((Manicaria_saccifera	Pelagodoxa_henryana)	(((((Dypsis_decaryi	Kentiopsis_piersoniorum)	Dictyosperma_album)	(Hydriastele_microspadix	(Heterospathe_cagayanensis	Veitchia_spiralis)))	Burretiokentia_grandiflora)	((Oenocarpus_minor	Oenocarpus_bataua)	Prestoea_acuminata)))	Geonoma_undata)))	Attalea_speciosa))	Calamus_caryotoides);
((((Pseudophoenix_vinifera	Sabal_domingensis)	Phoenix_dactylifera)	(Serenoa_repens	((Nypa_fruticans	((((Reinhardtia_gracilis	Reinhardtia_simplex)	(Reinhardtia_paiewonskiana	Reinhardtia_latisecta))	(((Manicaria_saccifera	Pelagodoxa_henryana)	((((Burretiokentia_grandiflora	Veitchia_spiralis)	Hydriastele_microspadix)	(Heterospathe_cagayanensis	(Dypsis_decaryi	(Kentiopsis_piersoniorum	Dictyosperma_album))))	((Oenocarpus_minor	Oenocarpus_bataua)	Prestoea_acuminata)))	Geonoma_undata))	((Bactris_major	Attalea_speciosa)	(Elaeis_oleifera	Elaeis_guineensis))))	(Iriartea_deltoidea	((Podococcus_barteri	Roystonea_regia)	(Sclerosperma_profizianum	(Leopoldinia_pulchra	Orania_palindan)))))))	Calamus_caryotoides);
(((Elaeis_oleifera	Elaeis_guineensis)	(Bactris_major	((((Podococcus_barteri	Roystonea_regia)	((((Pseudophoenix_vinifera	Sabal_domingensis)	(Iriartea_deltoidea	Phoenix_dactylifera))	Serenoa_repens)	(Orania_palindan	((Nypa_fruticans	Sclerosperma_profizianum)	Leopoldinia_pulchra))))	((Reinhardtia_simplex	((Reinhardtia_gracilis	Reinhardtia_paiewonskiana)	Reinhardtia_latisecta))	(((Manicaria_saccifera	Pelagodoxa_henryana)	((((Burretiokentia_grandiflora	Veitchia_spiralis)	(Heterospathe_cagayanensis	Hydriastele_microspadix))	(Dypsis_decaryi	(Kentiopsis_piersoniorum	Dictyosperma_album)))	((Oenocarpus_minor	Oenocarpus_bataua)	Prestoea_acuminata)))	Geonoma_undata)))	Attalea_speciosa)))	Calamus_caryotoides);
((((Reinhardtia_gracilis	Reinhardtia_simplex)	(Reinhardtia_latisecta	Reinhardtia_paiewonskiana))	((((Manicaria_saccifera	Pelagodoxa_henryana)	(((Heterospathe_cagayanensis	Hydriastele_microspadix)	(Dypsis_decaryi	(Dictyosperma_album	Kentiopsis_piersoniorum)))	(Veitchia_spiralis	Burretiokentia_grandiflora)))	(Geonoma_undata	(Prestoea_acuminata	(Oenocarpus_minor	Oenocarpus_bataua))))	((((Leopoldinia_pulchra	((Nypa_fruticans	Orania_palindan)	Sclerosperma_profizianum))	Roystonea_regia)	(((Iriartea_deltoidea	Phoenix_dactylifera)	(Pseudophoenix_vinifera	(Podococcus_barteri	Sabal_domingensis)))	Serenoa_repens))	((Attalea_speciosa	(Elaeis_oleifera	Elaeis_guineensis))	Bactris_major))))	Calamus_caryotoides);
((((Sabal_domingensis	(Iriartea_deltoidea	Phoenix_dactylifera))	Pseudophoenix_vinifera)	(Nypa_fruticans	(((Attalea_speciosa	((Elaeis_oleifera	Elaeis_guineensis)	Bactris_major))	(((Reinhardtia_gracilis	Reinhardtia_simplex)	(Reinhardtia_latisecta	Reinhardtia_paiewonskiana))	((Manicaria_saccifera	(((((Dypsis_decaryi	Kentiopsis_piersoniorum)	Dictyosperma_album)	((Heterospathe_cagayanensis	(Veitchia_spiralis	Burretiokentia_grandiflora))	Hydriastele_microspadix))	Geonoma_undata)	(Prestoea_acuminata	(Oenocarpus_minor	Oenocarpus_bataua))))	Pelagodoxa_henryana)))	(((Leopoldinia_pulchra	Sclerosperma_profizianum)	Orania_palindan)	(Serenoa_repens	(Podococcus_barteri	Roystonea_regia))))))	Calamus_caryotoides);
((((Elaeis_oleifera	Elaeis_guineensis)	(Bactris_major	Attalea_speciosa))	(((Pseudophoenix_vinifera	((Reinhardtia_gracilis	Reinhardtia_simplex)	(Reinhardtia_latisecta	Reinhardtia_paiewonskiana)))	(((((Heterospathe_cagayanensis	Hydriastele_microspadix)	((Kentiopsis_piersoniorum	Dictyosperma_album)	((Veitchia_spiralis	Burretiokentia_grandiflora)	Dypsis_decaryi)))	(Prestoea_acuminata	(Oenocarpus_minor	Oenocarpus_bataua)))	(Pelagodoxa_henryana	Manicaria_saccifera))	Geonoma_undata))	((Leopoldinia_pulchra	(Podococcus_barteri	Roystonea_regia))	(((Sabal_domingensis	(Iriartea_deltoidea	Phoenix_dactylifera))	Serenoa_repens)	(Orania_palindan	(Nypa_fruticans	Sclerosperma_profizianum))))))	Calamus_caryotoides);
((((Podococcus_barteri	Sabal_domingensis)	Phoenix_dactylifera)	(((Serenoa_repens	(((Leopoldinia_pulchra	((Reinhardtia_gracilis	Sclerosperma_profizianum)	Orania_palindan))	Nypa_fruticans)	((((Elaeis_oleifera	Elaeis_guineensis)	(Bactris_major	Attalea_speciosa))	((Reinhardtia_simplex	(Reinhardtia_latisecta	Reinhardtia_paiewonskiana))	((((Heterospathe_cagayanensis	(Hydriastele_microspadix	(((Kentiopsis_piersoniorum	Dictyosperma_album)	Dypsis_decaryi)	(Burretiokentia_grandiflora	Veitchia_spiralis))))	(Prestoea_acuminata	(Oenocarpus_minor	Oenocarpus_bataua)))	(Pelagodoxa_henryana	Manicaria_saccifera))	Geonoma_undata)))	Roystonea_regia)))	Iriartea_deltoidea)	Pseudophoenix_vinifera))	Calamus_caryotoides);
((Roystonea_regia	(((Pseudophoenix_vinifera	Sabal_domingensis)	Phoenix_dactylifera)	((Serenoa_repens	(Leopoldinia_pulchra	(Sclerosperma_profizianum	Orania_palindan)))	(((((Elaeis_oleifera	Elaeis_guineensis)	(Podococcus_barteri	Bactris_major))	Attalea_speciosa)	(((Reinhardtia_gracilis	Reinhardtia_simplex)	(Reinhardtia_latisecta	Reinhardtia_paiewonskiana))	(((((Hydriastele_microspadix	(Kentiopsis_piersoniorum	(Heterospathe_cagayanensis	Dictyosperma_album)))	((Burretiokentia_grandiflora	Veitchia_spiralis)	Dypsis_decaryi))	(Prestoea_acuminata	(Oenocarpus_minor	Oenocarpus_bataua)))	(Pelagodoxa_henryana	Manicaria_saccifera))	Geonoma_undata)))	(Iriartea_deltoidea	Nypa_fruticans)))))	Calamus_caryotoides);
((Sclerosperma_profizianum	(Orania_palindan	(Roystonea_regia	((Serenoa_repens	((Pseudophoenix_vinifera	Sabal_domingensis)	Phoenix_dactylifera))	(((Iriartea_deltoidea	((Bactris_major	(Attalea_speciosa	(Elaeis_oleifera	Elaeis_guineensis)))	(Podococcus_barteri	Leopoldinia_pulchra)))	(((Reinhardtia_gracilis	Reinhardtia_simplex)	(Reinhardtia_latisecta	Reinhardtia_paiewonskiana))	((((((Dypsis_decaryi	Kentiopsis_piersoniorum)	((Veitchia_spiralis	(Heterospathe_cagayanensis	Hydriastele_microspadix))	Burretiokentia_grandiflora))	Dictyosperma_album)	(Prestoea_acuminata	(Oenocarpus_minor	Oenocarpus_bataua)))	(Pelagodoxa_henryana	Manicaria_saccifera))	Geonoma_undata)))	Nypa_fruticans)))))	Calamus_caryotoides);
(((Attalea_speciosa	(Elaeis_oleifera	Elaeis_guineensis))	(((Iriartea_deltoidea	((Pseudophoenix_vinifera	(Reinhardtia_simplex	(Reinhardtia_latisecta	(Reinhardtia_gracilis	Reinhardtia_paiewonskiana))))	((((((Dictyosperma_album	Kentiopsis_piersoniorum)	((Veitchia_spiralis	Burretiokentia_grandiflora)	Dypsis_decaryi))	(Heterospathe_cagayanensis	Hydriastele_microspadix))	(Prestoea_acuminata	(Oenocarpus_minor	Oenocarpus_bataua)))	(Pelagodoxa_henryana	Manicaria_saccifera))	Geonoma_undata)))	(Nypa_fruticans	(((Sclerosperma_profizianum	Orania_palindan)	Roystonea_regia)	(Serenoa_repens	(((Podococcus_barteri	Leopoldinia_pulchra)	Sabal_domingensis)	Phoenix_dactylifera)))))	Bactris_major))	Calamus_caryotoides);
((((Pseudophoenix_vinifera	Sabal_domingensis)	(Iriartea_deltoidea	Phoenix_dactylifera))	((((((((((Veitchia_spiralis	Heterospathe_cagayanensis)	((Burretiokentia_grandiflora	((Dictyosperma_album	Kentiopsis_piersoniorum)	Dypsis_decaryi))	Hydriastele_microspadix))	(Prestoea_acuminata	(Oenocarpus_minor	Oenocarpus_bataua)))	(Pelagodoxa_henryana	Manicaria_saccifera))	Geonoma_undata)	(Reinhardtia_simplex	(Reinhardtia_latisecta	(Reinhardtia_gracilis	Reinhardtia_paiewonskiana))))	(Leopoldinia_pulchra	(Attalea_speciosa	(Bactris_major	(Elaeis_oleifera	Elaeis_guineensis)))))	Nypa_fruticans)	((Sclerosperma_profizianum	Orania_palindan)	(Podococcus_barteri	Roystonea_regia)))	Serenoa_repens))	Calamus_caryotoides);
(((Attalea_speciosa	(Bactris_major	(Elaeis_oleifera	Elaeis_guineensis)))	((Nypa_fruticans	(((Leopoldinia_pulchra	(Sclerosperma_profizianum	Orania_palindan))	Roystonea_regia)	(Serenoa_repens	((Podococcus_barteri	Sabal_domingensis)	(Iriartea_deltoidea	Phoenix_dactylifera)))))	(((((Hydriastele_microspadix	((Dictyosperma_album	(Dypsis_decaryi	Kentiopsis_piersoniorum))	((Veitchia_spiralis	Burretiokentia_grandiflora)	Heterospathe_cagayanensis)))	(Prestoea_acuminata	(Oenocarpus_minor	Oenocarpus_bataua)))	(Pelagodoxa_henryana	Manicaria_saccifera))	Geonoma_undata)	(Pseudophoenix_vinifera	((Reinhardtia_gracilis	Reinhardtia_simplex)	(Reinhardtia_latisecta	Reinhardtia_paiewonskiana))))))	Calamus_caryotoides);
(((Attalea_speciosa	(Bactris_major	(Elaeis_oleifera	Elaeis_guineensis)))	((Nypa_fruticans	((Serenoa_repens	((Pseudophoenix_vinifera	(Leopoldinia_pulchra	(Sclerosperma_profizianum	Orania_palindan)))	(Podococcus_barteri	Roystonea_regia)))	(Sabal_domingensis	(Iriartea_deltoidea	Phoenix_dactylifera))))	((((((Hydriastele_microspadix	((Dypsis_decaryi	(Kentiopsis_piersoniorum	Dictyosperma_album))	((Veitchia_spiralis	Burretiokentia_grandiflora)	Heterospathe_cagayanensis)))	(Prestoea_acuminata	(Oenocarpus_minor	Oenocarpus_bataua)))	Manicaria_saccifera)	Geonoma_undata)	Pelagodoxa_henryana)	((Reinhardtia_gracilis	Reinhardtia_simplex)	(Reinhardtia_latisecta	Reinhardtia_paiewonskiana)))))	Calamus_caryotoides);
(((Iriartea_deltoidea	(Elaeis_guineensis	Elaeis_oleifera))	(Bactris_major	((((Pseudophoenix_vinifera	((Reinhardtia_gracilis	Reinhardtia_simplex)	(Reinhardtia_latisecta	Reinhardtia_paiewonskiana)))	((((((((Veitchia_spiralis	Burretiokentia_grandiflora)	Heterospathe_cagayanensis)	(Dypsis_decaryi	(Dictyosperma_album	Kentiopsis_piersoniorum)))	Hydriastele_microspadix)	((Oenocarpus_minor	Oenocarpus_bataua)	Prestoea_acuminata))	Manicaria_saccifera)	Geonoma_undata)	Pelagodoxa_henryana))	((Serenoa_repens	((Orania_palindan	Sclerosperma_profizianum)	(Leopoldinia_pulchra	Nypa_fruticans)))	((Phoenix_dactylifera	Sabal_domingensis)	(Podococcus_barteri	Roystonea_regia))))	Attalea_speciosa)))	Calamus_caryotoides);
((((Elaeis_guineensis	Elaeis_oleifera)	(Bactris_major	Attalea_speciosa))	(((Reinhardtia_simplex	(Reinhardtia_latisecta	(Reinhardtia_gracilis	Reinhardtia_paiewonskiana)))	(Iriartea_deltoidea	(Geonoma_undata	((Manicaria_saccifera	Pelagodoxa_henryana)	((Veitchia_spiralis	(((Heterospathe_cagayanensis	(Dictyosperma_album	(Kentiopsis_piersoniorum	Dypsis_decaryi)))	Burretiokentia_grandiflora)	Hydriastele_microspadix))	((Oenocarpus_minor	Oenocarpus_bataua)	Prestoea_acuminata))))))	((((((Podococcus_barteri	Leopoldinia_pulchra)	Orania_palindan)	Sclerosperma_profizianum)	Roystonea_regia)	((Pseudophoenix_vinifera	Sabal_domingensis)	(Phoenix_dactylifera	Serenoa_repens)))	Nypa_fruticans)))	Calamus_caryotoides);
((((Elaeis_guineensis	Elaeis_oleifera)	(Bactris_major	Attalea_speciosa))	((((Pseudophoenix_vinifera	(Reinhardtia_simplex	(Reinhardtia_latisecta	(Reinhardtia_gracilis	Reinhardtia_paiewonskiana))))	(Geonoma_undata	((Manicaria_saccifera	Pelagodoxa_henryana)	((Dypsis_decaryi	(((Hydriastele_microspadix	Heterospathe_cagayanensis)	(Burretiokentia_grandiflora	Veitchia_spiralis))	(Kentiopsis_piersoniorum	Dictyosperma_album)))	((Oenocarpus_minor	Oenocarpus_bataua)	Prestoea_acuminata)))))	((((((Podococcus_barteri	Leopoldinia_pulchra)	Orania_palindan)	Sclerosperma_profizianum)	Roystonea_regia)	(Serenoa_repens	(Sabal_domingensis	Phoenix_dactylifera)))	Nypa_fruticans))	Iriartea_deltoidea))	Calamus_caryotoides);
(((Reinhardtia_simplex	(Reinhardtia_latisecta	(Reinhardtia_gracilis	Reinhardtia_paiewonskiana)))	((Geonoma_undata	((Iriartea_deltoidea	(Manicaria_saccifera	Pelagodoxa_henryana))	((((Heterospathe_cagayanensis	Veitchia_spiralis)	(Burretiokentia_grandiflora	((Dypsis_decaryi	Kentiopsis_piersoniorum)	Dictyosperma_album)))	Hydriastele_microspadix)	((Oenocarpus_minor	Oenocarpus_bataua)	Prestoea_acuminata))))	((((((Podococcus_barteri	Leopoldinia_pulchra)	Orania_palindan)	Sclerosperma_profizianum)	((Serenoa_repens	((Pseudophoenix_vinifera	Sabal_domingensis)	Phoenix_dactylifera))	Roystonea_regia))	Nypa_fruticans)	(Attalea_speciosa	((Elaeis_guineensis	Elaeis_oleifera)	Bactris_major)))))	Calamus_caryotoides);
((((Elaeis_guineensis	Elaeis_oleifera)	Bactris_major)	((((((Reinhardtia_gracilis	Reinhardtia_simplex)	(Reinhardtia_latisecta	Reinhardtia_paiewonskiana))	(Geonoma_undata	(Manicaria_saccifera	(Pelagodoxa_henryana	((((Heterospathe_cagayanensis	(Burretiokentia_grandiflora	((Kentiopsis_piersoniorum	Dictyosperma_album)	Dypsis_decaryi)))	Hydriastele_microspadix)	Veitchia_spiralis)	((Oenocarpus_minor	Oenocarpus_bataua)	Prestoea_acuminata))))))	((((((Podococcus_barteri	Leopoldinia_pulchra)	Orania_palindan)	Sclerosperma_profizianum)	Roystonea_regia)	(Serenoa_repens	((Pseudophoenix_vinifera	Sabal_domingensis)	Phoenix_dactylifera)))	Nypa_fruticans))	Iriartea_deltoidea)	Attalea_speciosa))	Calamus_caryotoides);
((((Elaeis_guineensis	Elaeis_oleifera)	Bactris_major)	((((Reinhardtia_simplex	(Reinhardtia_latisecta	(Reinhardtia_gracilis	Reinhardtia_paiewonskiana)))	((((((Heterospathe_cagayanensis	(Burretiokentia_grandiflora	((Kentiopsis_piersoniorum	Dictyosperma_album)	Dypsis_decaryi)))	Hydriastele_microspadix)	Veitchia_spiralis)	((Oenocarpus_minor	Oenocarpus_bataua)	Prestoea_acuminata))	(Geonoma_undata	Manicaria_saccifera))	Pelagodoxa_henryana))	(((Leopoldinia_pulchra	(Orania_palindan	Sclerosperma_profizianum))	(Podococcus_barteri	Roystonea_regia))	(Serenoa_repens	((Pseudophoenix_vinifera	Sabal_domingensis)	(Iriartea_deltoidea	(Nypa_fruticans	Phoenix_dactylifera))))))	Attalea_speciosa))	Calamus_caryotoides);
(((Elaeis_guineensis	Elaeis_oleifera)	(Bactris_major	(((((Pseudophoenix_vinifera	((Reinhardtia_simplex	Reinhardtia_gracilis)	(Reinhardtia_paiewonskiana	Reinhardtia_latisecta)))	((((Oenocarpus_minor	Oenocarpus_bataua)	Prestoea_acuminata)	((Pelagodoxa_henryana	Manicaria_saccifera)	(Hydriastele_microspadix	((((Burretiokentia_grandiflora	Veitchia_spiralis)	Dypsis_decaryi)	Heterospathe_cagayanensis)	(Kentiopsis_piersoniorum	Dictyosperma_album)))))	Geonoma_undata))	((Leopoldinia_pulchra	((Nypa_fruticans	Orania_palindan)	Sclerosperma_profizianum))	((Serenoa_repens	(Sabal_domingensis	Phoenix_dactylifera))	(Podococcus_barteri	Roystonea_regia))))	Iriartea_deltoidea)	Attalea_speciosa)))	Calamus_caryotoides);
((((Elaeis_guineensis	Elaeis_oleifera)	Bactris_major)	((((Reinhardtia_simplex	((Reinhardtia_gracilis	Reinhardtia_paiewonskiana)	Reinhardtia_latisecta))	(((Manicaria_saccifera	((((Heterospathe_cagayanensis	Hydriastele_microspadix)	(Dictyosperma_album	(Dypsis_decaryi	Kentiopsis_piersoniorum)))	(Burretiokentia_grandiflora	Veitchia_spiralis))	((Oenocarpus_minor	Oenocarpus_bataua)	Prestoea_acuminata)))	Geonoma_undata)	Pelagodoxa_henryana))	((((Serenoa_repens	(Sabal_domingensis	(Iriartea_deltoidea	Phoenix_dactylifera)))	((Sclerosperma_profizianum	Orania_palindan)	Pseudophoenix_vinifera))	((Podococcus_barteri	Leopoldinia_pulchra)	Roystonea_regia))	Nypa_fruticans))	Attalea_speciosa))	Calamus_caryotoides);
((((Elaeis_guineensis	Elaeis_oleifera)	Bactris_major)	((((Pseudophoenix_vinifera	(Reinhardtia_simplex	(Reinhardtia_paiewonskiana	Reinhardtia_latisecta)))	(((Manicaria_saccifera	(((Burretiokentia_grandiflora	Veitchia_spiralis)	Heterospathe_cagayanensis)	(Hydriastele_microspadix	((Dictyosperma_album	Dypsis_decaryi)	Kentiopsis_piersoniorum))))	(((Oenocarpus_minor	Oenocarpus_bataua)	Prestoea_acuminata)	(Reinhardtia_gracilis	Pelagodoxa_henryana)))	Geonoma_undata))	((((Sclerosperma_profizianum	Orania_palindan)	(Podococcus_barteri	Roystonea_regia))	(Serenoa_repens	((Leopoldinia_pulchra	Sabal_domingensis)	Phoenix_dactylifera)))	(Iriartea_deltoidea	Nypa_fruticans)))	Attalea_speciosa))	Calamus_caryotoides);
((Sclerosperma_profizianum	(Orania_palindan	((Roystonea_regia	(((Podococcus_barteri	Sabal_domingensis)	(Phoenix_dactylifera	Serenoa_repens))	((Iriartea_deltoidea	Nypa_fruticans)	((Bactris_major	(Attalea_speciosa	(Elaeis_guineensis	Elaeis_oleifera)))	((Pseudophoenix_vinifera	((Reinhardtia_gracilis	Reinhardtia_simplex)	(Reinhardtia_paiewonskiana	Reinhardtia_latisecta)))	(((Manicaria_saccifera	Pelagodoxa_henryana)	(((((Burretiokentia_grandiflora	Veitchia_spiralis)	Dypsis_decaryi)	(Kentiopsis_piersoniorum	Dictyosperma_album))	(Heterospathe_cagayanensis	Hydriastele_microspadix))	((Oenocarpus_minor	Oenocarpus_bataua)	Prestoea_acuminata)))	Geonoma_undata))))))	Leopoldinia_pulchra)))	Calamus_caryotoides);
((((Pseudophoenix_vinifera	Roystonea_regia)	(Serenoa_repens	(Sabal_domingensis	Phoenix_dactylifera)))	((((Reinhardtia_simplex	((Reinhardtia_gracilis	Reinhardtia_paiewonskiana)	Reinhardtia_latisecta))	(((Manicaria_saccifera	Pelagodoxa_henryana)	((((Heterospathe_cagayanensis	((Burretiokentia_grandiflora	Dypsis_decaryi)	Veitchia_spiralis))	(Kentiopsis_piersoniorum	Dictyosperma_album))	Hydriastele_microspadix)	(Prestoea_acuminata	(Oenocarpus_bataua	Oenocarpus_minor))))	Geonoma_undata))	((Iriartea_deltoidea	(Elaeis_guineensis	Elaeis_oleifera))	(Bactris_major	Attalea_speciosa)))	((Nypa_fruticans	((Podococcus_barteri	Leopoldinia_pulchra)	Orania_palindan))	Sclerosperma_profizianum)))	Calamus_caryotoides);
((Sclerosperma_profizianum	(((((Phoenix_dactylifera	Sabal_domingensis)	(Serenoa_repens	((((Reinhardtia_simplex	((Reinhardtia_gracilis	Reinhardtia_paiewonskiana)	Reinhardtia_latisecta))	(((Manicaria_saccifera	Pelagodoxa_henryana)	((((Burretiokentia_grandiflora	Heterospathe_cagayanensis)	(Dictyosperma_album	(Dypsis_decaryi	Kentiopsis_piersoniorum)))	(((Podococcus_barteri	Leopoldinia_pulchra)	Veitchia_spiralis)	Hydriastele_microspadix))	(Prestoea_acuminata	(Oenocarpus_bataua	Oenocarpus_minor))))	Geonoma_undata))	(Bactris_major	(Attalea_speciosa	(Elaeis_guineensis	Elaeis_oleifera))))	(Orania_palindan	Roystonea_regia))))	Nypa_fruticans)	Pseudophoenix_vinifera)	Iriartea_deltoidea))	Calamus_caryotoides);
(((Attalea_speciosa	((Elaeis_guineensis	Elaeis_oleifera)	Bactris_major))	(((Serenoa_repens	(Phoenix_dactylifera	(Pseudophoenix_vinifera	Sabal_domingensis)))	((((Sclerosperma_profizianum	Orania_palindan)	Leopoldinia_pulchra)	(Iriartea_deltoidea	Nypa_fruticans))	(Podococcus_barteri	Roystonea_regia)))	((Reinhardtia_simplex	((Reinhardtia_gracilis	Reinhardtia_paiewonskiana)	Reinhardtia_latisecta))	(((Manicaria_saccifera	Pelagodoxa_henryana)	(((Dypsis_decaryi	(Heterospathe_cagayanensis	(Burretiokentia_grandiflora	Veitchia_spiralis)))	(Hydriastele_microspadix	(Kentiopsis_piersoniorum	Dictyosperma_album)))	(Prestoea_acuminata	(Oenocarpus_bataua	Oenocarpus_minor))))	Geonoma_undata))))	Calamus_caryotoides);
((((Elaeis_guineensis	Elaeis_oleifera)	Bactris_major)	(((((((Nypa_fruticans	Phoenix_dactylifera)	Sabal_domingensis)	Serenoa_repens)	((Podococcus_barteri	Roystonea_regia)	((Orania_palindan	Sclerosperma_profizianum)	Leopoldinia_pulchra)))	((Pseudophoenix_vinifera	(Reinhardtia_simplex	((Reinhardtia_gracilis	Reinhardtia_paiewonskiana)	Reinhardtia_latisecta)))	(((Manicaria_saccifera	Pelagodoxa_henryana)	(((((Kentiopsis_piersoniorum	Dictyosperma_album)	Dypsis_decaryi)	(Veitchia_spiralis	Burretiokentia_grandiflora))	(Hydriastele_microspadix	Heterospathe_cagayanensis))	(Prestoea_acuminata	(Oenocarpus_bataua	Oenocarpus_minor))))	Geonoma_undata)))	Iriartea_deltoidea)	Attalea_speciosa))	Calamus_caryotoides);
((((Elaeis_guineensis	Elaeis_oleifera)	Bactris_major)	(((((Roystonea_regia	(((Sabal_domingensis	Phoenix_dactylifera)	Pseudophoenix_vinifera)	((((Podococcus_barteri	Leopoldinia_pulchra)	Orania_palindan)	Sclerosperma_profizianum)	Serenoa_repens)))	Nypa_fruticans)	(((Reinhardtia_simplex	Reinhardtia_gracilis)	(Reinhardtia_paiewonskiana	Reinhardtia_latisecta))	(((Manicaria_saccifera	((((Kentiopsis_piersoniorum	Dypsis_decaryi)	Dictyosperma_album)	((Hydriastele_microspadix	Heterospathe_cagayanensis)	(Burretiokentia_grandiflora	Veitchia_spiralis)))	(Prestoea_acuminata	(Oenocarpus_bataua	Oenocarpus_minor))))	Geonoma_undata)	Pelagodoxa_henryana)))	Iriartea_deltoidea)	Attalea_speciosa))	Calamus_caryotoides);
((((Elaeis_guineensis	Elaeis_oleifera)	Bactris_major)	(((((((Leopoldinia_pulchra	Orania_palindan)	(Nypa_fruticans	Sclerosperma_profizianum))	Roystonea_regia)	(Serenoa_repens	(Pseudophoenix_vinifera	((Podococcus_barteri	Sabal_domingensis)	Phoenix_dactylifera))))	(((Reinhardtia_simplex	Reinhardtia_gracilis)	(Reinhardtia_paiewonskiana	Reinhardtia_latisecta))	(((Pelagodoxa_henryana	Manicaria_saccifera)	((((Hydriastele_microspadix	(Burretiokentia_grandiflora	Veitchia_spiralis))	((Kentiopsis_piersoniorum	Dictyosperma_album)	Dypsis_decaryi))	Heterospathe_cagayanensis)	(Prestoea_acuminata	(Oenocarpus_bataua	Oenocarpus_minor))))	Geonoma_undata)))	Iriartea_deltoidea)	Attalea_speciosa))	Calamus_caryotoides);
(((Attalea_speciosa	((Elaeis_guineensis	Elaeis_oleifera)	Bactris_major))	(((((((Podococcus_barteri	Leopoldinia_pulchra)	Orania_palindan)	Sclerosperma_profizianum)	(Pseudophoenix_vinifera	Roystonea_regia))	(Serenoa_repens	(Sabal_domingensis	(Iriartea_deltoidea	Phoenix_dactylifera))))	Nypa_fruticans)	(((Reinhardtia_simplex	Reinhardtia_gracilis)	(Reinhardtia_paiewonskiana	Reinhardtia_latisecta))	(((Pelagodoxa_henryana	Manicaria_saccifera)	((((Veitchia_spiralis	Heterospathe_cagayanensis)	Hydriastele_microspadix)	(Dictyosperma_album	(Burretiokentia_grandiflora	(Dypsis_decaryi	Kentiopsis_piersoniorum))))	(Prestoea_acuminata	(Oenocarpus_bataua	Oenocarpus_minor))))	Geonoma_undata))))	Calamus_caryotoides);
(((Attalea_speciosa	((Elaeis_guineensis	Elaeis_oleifera)	Bactris_major))	((((Sabal_domingensis	(Iriartea_deltoidea	Phoenix_dactylifera))	(Serenoa_repens	(Nypa_fruticans	(((Podococcus_barteri	Leopoldinia_pulchra)	Orania_palindan)	Sclerosperma_profizianum))))	Roystonea_regia)	((Pseudophoenix_vinifera	(Reinhardtia_simplex	((Reinhardtia_gracilis	Reinhardtia_paiewonskiana)	Reinhardtia_latisecta)))	((Pelagodoxa_henryana	(Manicaria_saccifera	((((Veitchia_spiralis	Burretiokentia_grandiflora)	Hydriastele_microspadix)	(Heterospathe_cagayanensis	(Dypsis_decaryi	(Dictyosperma_album	Kentiopsis_piersoniorum))))	(Prestoea_acuminata	(Oenocarpus_bataua	Oenocarpus_minor)))))	Geonoma_undata))))	Calamus_caryotoides);
(((Bactris_major	(Attalea_speciosa	(Elaeis_guineensis	Elaeis_oleifera)))	(((((Sabal_domingensis	(Nypa_fruticans	Phoenix_dactylifera))	(Roystonea_regia	(((Podococcus_barteri	Leopoldinia_pulchra)	Orania_palindan)	Sclerosperma_profizianum)))	Serenoa_repens)	((Pseudophoenix_vinifera	(Reinhardtia_simplex	((Reinhardtia_gracilis	Reinhardtia_paiewonskiana)	Reinhardtia_latisecta)))	((((Hydriastele_microspadix	((Burretiokentia_grandiflora	(Dictyosperma_album	Kentiopsis_piersoniorum))	((Veitchia_spiralis	Heterospathe_cagayanensis)	Dypsis_decaryi)))	(Prestoea_acuminata	(Oenocarpus_bataua	Oenocarpus_minor)))	(Pelagodoxa_henryana	Manicaria_saccifera))	Geonoma_undata)))	Iriartea_deltoidea))	Calamus_caryotoides);
(((Elaeis_guineensis	Elaeis_oleifera)	((Bactris_major	Attalea_speciosa)	(((((Serenoa_repens	(Sabal_domingensis	Phoenix_dactylifera))	((Podococcus_barteri	Roystonea_regia)	(Orania_palindan	(Leopoldinia_pulchra	Sclerosperma_profizianum))))	Nypa_fruticans)	((Pseudophoenix_vinifera	(Reinhardtia_simplex	((Reinhardtia_gracilis	Reinhardtia_paiewonskiana)	Reinhardtia_latisecta)))	(Geonoma_undata	((Prestoea_acuminata	(Oenocarpus_bataua	Oenocarpus_minor))	(((Burretiokentia_grandiflora	Veitchia_spiralis)	((Heterospathe_cagayanensis	Hydriastele_microspadix)	((Dypsis_decaryi	Kentiopsis_piersoniorum)	Dictyosperma_album)))	(Pelagodoxa_henryana	Manicaria_saccifera))))))	Iriartea_deltoidea)))	Calamus_caryotoides);
((Sclerosperma_profizianum	(Roystonea_regia	((Orania_palindan	((Nypa_fruticans	Phoenix_dactylifera)	(((Iriartea_deltoidea	(Attalea_speciosa	(Bactris_major	(Elaeis_guineensis	Elaeis_oleifera))))	(((Podococcus_barteri	Leopoldinia_pulchra)	((Reinhardtia_simplex	(Reinhardtia_latisecta	(Reinhardtia_gracilis	Reinhardtia_paiewonskiana)))	Pseudophoenix_vinifera))	(((Pelagodoxa_henryana	Manicaria_saccifera)	(Prestoea_acuminata	(Oenocarpus_minor	Oenocarpus_bataua)))	(Geonoma_undata	((Hydriastele_microspadix	((Veitchia_spiralis	Heterospathe_cagayanensis)	(Burretiokentia_grandiflora	Dypsis_decaryi)))	(Kentiopsis_piersoniorum	Dictyosperma_album))))))	Sabal_domingensis)))	Serenoa_repens)))	Calamus_caryotoides);
(((Attalea_speciosa	(Bactris_major	(Elaeis_guineensis	Elaeis_oleifera)))	(((Reinhardtia_simplex	(Reinhardtia_latisecta	(Reinhardtia_gracilis	Reinhardtia_paiewonskiana)))	(Geonoma_undata	((Pelagodoxa_henryana	Manicaria_saccifera)	((Prestoea_acuminata	(Oenocarpus_minor	Oenocarpus_bataua))	((Hydriastele_microspadix	Veitchia_spiralis)	(Heterospathe_cagayanensis	(Burretiokentia_grandiflora	(Dypsis_decaryi	(Kentiopsis_piersoniorum	Dictyosperma_album)))))))))	((Serenoa_repens	((Leopoldinia_pulchra	(Podococcus_barteri	Sabal_domingensis))	(Iriartea_deltoidea	(Nypa_fruticans	Phoenix_dactylifera))))	(Roystonea_regia	((Sclerosperma_profizianum	Orania_palindan)	Pseudophoenix_vinifera)))))	Calamus_caryotoides);
((Sclerosperma_profizianum	(((((Iriartea_deltoidea	Nypa_fruticans)	((Attalea_speciosa	(Bactris_major	(Elaeis_guineensis	Elaeis_oleifera)))	(((Leopoldinia_pulchra	Podococcus_barteri)	(Pseudophoenix_vinifera	((Reinhardtia_gracilis	Reinhardtia_simplex)	(Reinhardtia_latisecta	Reinhardtia_paiewonskiana))))	(Geonoma_undata	((Pelagodoxa_henryana	Manicaria_saccifera)	((Prestoea_acuminata	(Oenocarpus_minor	Oenocarpus_bataua))	(((Heterospathe_cagayanensis	(Burretiokentia_grandiflora	(Dypsis_decaryi	(Kentiopsis_piersoniorum	Dictyosperma_album))))	Hydriastele_microspadix)	Veitchia_spiralis)))))))	(Serenoa_repens	(Sabal_domingensis	Phoenix_dactylifera)))	Roystonea_regia)	Orania_palindan))	Calamus_caryotoides);
((Sclerosperma_profizianum	((((((Attalea_speciosa	(Bactris_major	(Elaeis_guineensis	Elaeis_oleifera)))	((((Reinhardtia_gracilis	Reinhardtia_simplex)	(Reinhardtia_latisecta	Reinhardtia_paiewonskiana))	Pseudophoenix_vinifera)	(Geonoma_undata	((Pelagodoxa_henryana	Manicaria_saccifera)	((Prestoea_acuminata	(Oenocarpus_minor	Oenocarpus_bataua))	((Heterospathe_cagayanensis	((Dypsis_decaryi	Kentiopsis_piersoniorum)	Dictyosperma_album))	(Hydriastele_microspadix	(Burretiokentia_grandiflora	Veitchia_spiralis))))))))	((Sabal_domingensis	(Iriartea_deltoidea	Phoenix_dactylifera))	Serenoa_repens))	Roystonea_regia)	((Leopoldinia_pulchra	Podococcus_barteri)	Orania_palindan))	Nypa_fruticans))	Calamus_caryotoides);
((((Pseudophoenix_vinifera	Sabal_domingensis)	(Iriartea_deltoidea	Phoenix_dactylifera))	((((Leopoldinia_pulchra	(Sclerosperma_profizianum	Orania_palindan))	((((Elaeis_guineensis	Elaeis_oleifera)	((Bactris_major	Attalea_speciosa)	Podococcus_barteri))	((Reinhardtia_simplex	(Reinhardtia_latisecta	(Reinhardtia_gracilis	Reinhardtia_paiewonskiana)))	(((((Prestoea_acuminata	(Oenocarpus_minor	Oenocarpus_bataua))	(((Dypsis_decaryi	Kentiopsis_piersoniorum)	Dictyosperma_album)	(Hydriastele_microspadix	(Heterospathe_cagayanensis	(Burretiokentia_grandiflora	Veitchia_spiralis)))))	Manicaria_saccifera)	Geonoma_undata)	Pelagodoxa_henryana)))	Nypa_fruticans))	Roystonea_regia)	Serenoa_repens))	Calamus_caryotoides);
((((Elaeis_guineensis	Elaeis_oleifera)	(Bactris_major	Attalea_speciosa))	(((Pseudophoenix_vinifera	(Reinhardtia_simplex	(Reinhardtia_latisecta	Reinhardtia_paiewonskiana)))	((((Prestoea_acuminata	(Oenocarpus_minor	Oenocarpus_bataua))	((Veitchia_spiralis	(Hydriastele_microspadix	(Heterospathe_cagayanensis	(((Dypsis_decaryi	Kentiopsis_piersoniorum)	Dictyosperma_album)	Burretiokentia_grandiflora))))	Manicaria_saccifera))	Geonoma_undata)	Pelagodoxa_henryana))	(Nypa_fruticans	(((Reinhardtia_gracilis	Roystonea_regia)	(Sclerosperma_profizianum	(Orania_palindan	(Podococcus_barteri	Leopoldinia_pulchra))))	(Serenoa_repens	(Sabal_domingensis	(Iriartea_deltoidea	Phoenix_dactylifera)))))))	Calamus_caryotoides);
((((Sabal_domingensis	(Iriartea_deltoidea	(Nypa_fruticans	Phoenix_dactylifera)))	(Serenoa_repens	(((Bactris_major	(Elaeis_guineensis	Elaeis_oleifera))	Attalea_speciosa)	((Pseudophoenix_vinifera	((Reinhardtia_gracilis	Reinhardtia_simplex)	(Reinhardtia_latisecta	Reinhardtia_paiewonskiana)))	(((Prestoea_acuminata	(Oenocarpus_minor	Oenocarpus_bataua))	(((((Heterospathe_cagayanensis	(Veitchia_spiralis	Burretiokentia_grandiflora))	Dypsis_decaryi)	(Kentiopsis_piersoniorum	Dictyosperma_album))	Hydriastele_microspadix)	(Pelagodoxa_henryana	Manicaria_saccifera)))	Geonoma_undata)))))	((Podococcus_barteri	Roystonea_regia)	(Leopoldinia_pulchra	(Sclerosperma_profizianum	Orania_palindan))))	Calamus_caryotoides);
(((Bactris_major	(Elaeis_guineensis	Elaeis_oleifera))	(Attalea_speciosa	((((Reinhardtia_simplex	(Reinhardtia_latisecta	Reinhardtia_paiewonskiana))	(Geonoma_undata	(((Reinhardtia_gracilis	Pelagodoxa_henryana)	Manicaria_saccifera)	(((Veitchia_spiralis	(Hydriastele_microspadix	Heterospathe_cagayanensis))	((Dypsis_decaryi	(Kentiopsis_piersoniorum	Dictyosperma_album))	Burretiokentia_grandiflora))	(Prestoea_acuminata	(Oenocarpus_minor	Oenocarpus_bataua))))))	Iriartea_deltoidea)	((Serenoa_repens	((Podococcus_barteri	Roystonea_regia)	(Leopoldinia_pulchra	((Nypa_fruticans	Sclerosperma_profizianum)	Orania_palindan))))	((Pseudophoenix_vinifera	Sabal_domingensis)	Phoenix_dactylifera)))))	Calamus_caryotoides);
(((Bactris_major	(Elaeis_guineensis	Elaeis_oleifera))	((Podococcus_barteri	Attalea_speciosa)	(((Reinhardtia_simplex	(Reinhardtia_latisecta	(Reinhardtia_gracilis	Reinhardtia_paiewonskiana)))	(Geonoma_undata	((Pelagodoxa_henryana	Manicaria_saccifera)	(((Veitchia_spiralis	(Hydriastele_microspadix	Heterospathe_cagayanensis))	((Dypsis_decaryi	(Kentiopsis_piersoniorum	Dictyosperma_album))	Burretiokentia_grandiflora))	(Prestoea_acuminata	(Oenocarpus_minor	Oenocarpus_bataua))))))	(Iriartea_deltoidea	((Roystonea_regia	((Nypa_fruticans	Sclerosperma_profizianum)	(Orania_palindan	Leopoldinia_pulchra)))	(((Pseudophoenix_vinifera	Sabal_domingensis)	Phoenix_dactylifera)	Serenoa_repens))))))	Calamus_caryotoides);
(((Reinhardtia_simplex	(Reinhardtia_latisecta	(Reinhardtia_gracilis	Reinhardtia_paiewonskiana)))	(((((((Veitchia_spiralis	Burretiokentia_grandiflora)	((Hydriastele_microspadix	Heterospathe_cagayanensis)	(Dypsis_decaryi	(Kentiopsis_piersoniorum	Dictyosperma_album))))	(Prestoea_acuminata	(Oenocarpus_minor	Oenocarpus_bataua)))	Manicaria_saccifera)	Geonoma_undata)	Pelagodoxa_henryana)	(((Pseudophoenix_vinifera	Roystonea_regia)	(((Sabal_domingensis	Phoenix_dactylifera)	Serenoa_repens)	((Iriartea_deltoidea	Nypa_fruticans)	(Sclerosperma_profizianum	(Orania_palindan	(Podococcus_barteri	Leopoldinia_pulchra))))))	((Bactris_major	(Elaeis_guineensis	Elaeis_oleifera))	Attalea_speciosa))))	Calamus_caryotoides);
((((Iriartea_deltoidea	Phoenix_dactylifera)	(Pseudophoenix_vinifera	(Podococcus_barteri	Sabal_domingensis)))	(((Leopoldinia_pulchra	(Orania_palindan	Sclerosperma_profizianum))	(Serenoa_repens	((((((Prestoea_acuminata	(Oenocarpus_minor	Oenocarpus_bataua))	((Geonoma_undata	((((((Kentiopsis_piersoniorum	Dictyosperma_album)	Dypsis_decaryi)	Heterospathe_cagayanensis)	Hydriastele_microspadix)	Veitchia_spiralis)	Burretiokentia_grandiflora))	Manicaria_saccifera))	(Pelagodoxa_henryana	Reinhardtia_gracilis))	((Reinhardtia_paiewonskiana	Reinhardtia_latisecta)	Reinhardtia_simplex))	((Bactris_major	Attalea_speciosa)	(Elaeis_guineensis	Elaeis_oleifera)))	Nypa_fruticans)))	Roystonea_regia))	Calamus_caryotoides);
((((Bactris_major	Attalea_speciosa)	(Elaeis_guineensis	Elaeis_oleifera))	(((Iriartea_deltoidea	Nypa_fruticans)	((Phoenix_dactylifera	Sabal_domingensis)	(Serenoa_repens	((Podococcus_barteri	Roystonea_regia)	((Reinhardtia_gracilis	Sclerosperma_profizianum)	(Leopoldinia_pulchra	Orania_palindan))))))	((Geonoma_undata	(((Prestoea_acuminata	(Oenocarpus_minor	Oenocarpus_bataua))	(Hydriastele_microspadix	(((Heterospathe_cagayanensis	Veitchia_spiralis)	Dypsis_decaryi)	(Burretiokentia_grandiflora	(Kentiopsis_piersoniorum	Dictyosperma_album)))))	(Pelagodoxa_henryana	Manicaria_saccifera)))	(Pseudophoenix_vinifera	((Reinhardtia_paiewonskiana	Reinhardtia_latisecta)	Reinhardtia_simplex)))))	Calamus_caryotoides);
(((Bactris_major	(Elaeis_guineensis	Elaeis_oleifera))	(Attalea_speciosa	(((Iriartea_deltoidea	Nypa_fruticans)	((Serenoa_repens	(Phoenix_dactylifera	(Pseudophoenix_vinifera	Sabal_domingensis)))	((Podococcus_barteri	Roystonea_regia)	(Sclerosperma_profizianum	(Leopoldinia_pulchra	Orania_palindan)))))	((Geonoma_undata	(((Prestoea_acuminata	(Oenocarpus_minor	Oenocarpus_bataua))	((Veitchia_spiralis	(Burretiokentia_grandiflora	Hydriastele_microspadix))	(((Dypsis_decaryi	Kentiopsis_piersoniorum)	Dictyosperma_album)	Heterospathe_cagayanensis)))	(Pelagodoxa_henryana	Manicaria_saccifera)))	((Reinhardtia_paiewonskiana	Reinhardtia_latisecta)	(Reinhardtia_gracilis	Reinhardtia_simplex))))))	Calamus_caryotoides);
((((Podococcus_barteri	Bactris_major)	(Attalea_speciosa	(Elaeis_guineensis	Elaeis_oleifera)))	((Nypa_fruticans	((Serenoa_repens	((Iriartea_deltoidea	Phoenix_dactylifera)	Sabal_domingensis))	(Roystonea_regia	(Sclerosperma_profizianum	Orania_palindan))))	((Geonoma_undata	(Pelagodoxa_henryana	(Manicaria_saccifera	((Prestoea_acuminata	(Oenocarpus_minor	Oenocarpus_bataua))	(Leopoldinia_pulchra	((Veitchia_spiralis	Burretiokentia_grandiflora)	(((Dypsis_decaryi	Kentiopsis_piersoniorum)	Dictyosperma_album)	(Hydriastele_microspadix	Heterospathe_cagayanensis))))))))	(Pseudophoenix_vinifera	((Reinhardtia_paiewonskiana	Reinhardtia_latisecta)	(Reinhardtia_gracilis	Reinhardtia_simplex))))))	Calamus_caryotoides);
((Bactris_major	((((Nypa_fruticans	(((Serenoa_repens	(Phoenix_dactylifera	(Pseudophoenix_vinifera	Sabal_domingensis)))	(Podococcus_barteri	Roystonea_regia))	(Leopoldinia_pulchra	(Sclerosperma_profizianum	Orania_palindan))))	((Geonoma_undata	(Iriartea_deltoidea	(((Prestoea_acuminata	(Oenocarpus_minor	Oenocarpus_bataua))	(Dictyosperma_album	((Veitchia_spiralis	Burretiokentia_grandiflora)	((Hydriastele_microspadix	Heterospathe_cagayanensis)	(Dypsis_decaryi	Kentiopsis_piersoniorum)))))	(Pelagodoxa_henryana	Manicaria_saccifera))))	((Reinhardtia_paiewonskiana	Reinhardtia_latisecta)	(Reinhardtia_gracilis	Reinhardtia_simplex))))	Attalea_speciosa)	(Elaeis_guineensis	Elaeis_oleifera)))	Calamus_caryotoides);
((Sclerosperma_profizianum	((Orania_palindan	(Podococcus_barteri	Pseudophoenix_vinifera))	(((((Geonoma_undata	(((Prestoea_acuminata	(Oenocarpus_minor	Oenocarpus_bataua))	(Veitchia_spiralis	((Hydriastele_microspadix	Heterospathe_cagayanensis)	((Burretiokentia_grandiflora	(Dictyosperma_album	Dypsis_decaryi))	Kentiopsis_piersoniorum))))	(Pelagodoxa_henryana	Manicaria_saccifera)))	(Leopoldinia_pulchra	((Reinhardtia_latisecta	(Reinhardtia_gracilis	Reinhardtia_paiewonskiana))	Reinhardtia_simplex)))	(Iriartea_deltoidea	((Bactris_major	Attalea_speciosa)	(Elaeis_guineensis	Elaeis_oleifera))))	(((Phoenix_dactylifera	Sabal_domingensis)	Roystonea_regia)	Serenoa_repens))	Nypa_fruticans)))	Calamus_caryotoides);
(((((Podococcus_barteri	Leopoldinia_pulchra)	Orania_palindan)	Sclerosperma_profizianum)	((Pseudophoenix_vinifera	((Sabal_domingensis	(((Geonoma_undata	(((Prestoea_acuminata	(Oenocarpus_minor	Oenocarpus_bataua))	(((Veitchia_spiralis	Heterospathe_cagayanensis)	Hydriastele_microspadix)	((Dictyosperma_album	Kentiopsis_piersoniorum)	(Dypsis_decaryi	Burretiokentia_grandiflora))))	(Pelagodoxa_henryana	Manicaria_saccifera)))	((Reinhardtia_latisecta	Reinhardtia_paiewonskiana)	(Reinhardtia_gracilis	Reinhardtia_simplex)))	((Bactris_major	Attalea_speciosa)	(Elaeis_guineensis	Elaeis_oleifera))))	(((Phoenix_dactylifera	Nypa_fruticans)	Iriartea_deltoidea)	Serenoa_repens)))	Roystonea_regia))	Calamus_caryotoides);
((Nypa_fruticans	(((((Geonoma_undata	(((Prestoea_acuminata	(Oenocarpus_minor	Oenocarpus_bataua))	((Heterospathe_cagayanensis	Hydriastele_microspadix)	((Burretiokentia_grandiflora	Veitchia_spiralis)	((Dictyosperma_album	Kentiopsis_piersoniorum)	Dypsis_decaryi))))	Manicaria_saccifera))	Pelagodoxa_henryana)	(Pseudophoenix_vinifera	((Reinhardtia_latisecta	(Reinhardtia_gracilis	Reinhardtia_paiewonskiana))	Reinhardtia_simplex)))	(Iriartea_deltoidea	((Bactris_major	Attalea_speciosa)	(Elaeis_guineensis	Elaeis_oleifera))))	((Serenoa_repens	(Roystonea_regia	(((Podococcus_barteri	Leopoldinia_pulchra)	Orania_palindan)	Sclerosperma_profizianum)))	(Phoenix_dactylifera	Sabal_domingensis))))	Calamus_caryotoides);
((Sclerosperma_profizianum	((((Serenoa_repens	(Phoenix_dactylifera	(Sabal_domingensis	Pseudophoenix_vinifera)))	(Nypa_fruticans	(((Leopoldinia_pulchra	(Geonoma_undata	(((Prestoea_acuminata	(Oenocarpus_minor	Oenocarpus_bataua))	((((Heterospathe_cagayanensis	Hydriastele_microspadix)	(Burretiokentia_grandiflora	Veitchia_spiralis))	(Kentiopsis_piersoniorum	Dypsis_decaryi))	Dictyosperma_album))	(Manicaria_saccifera	Pelagodoxa_henryana))))	((Reinhardtia_latisecta	Reinhardtia_paiewonskiana)	(Reinhardtia_gracilis	Reinhardtia_simplex)))	(((Iriartea_deltoidea	(Elaeis_guineensis	Elaeis_oleifera))	Attalea_speciosa)	Bactris_major))))	(Podococcus_barteri	Roystonea_regia))	Orania_palindan))	Calamus_caryotoides);
(((Bactris_major	(Elaeis_guineensis	Elaeis_oleifera))	((((Geonoma_undata	(((Prestoea_acuminata	(Oenocarpus_minor	Oenocarpus_bataua))	(((Veitchia_spiralis	Burretiokentia_grandiflora)	(Dypsis_decaryi	(Dictyosperma_album	Kentiopsis_piersoniorum)))	(Heterospathe_cagayanensis	Hydriastele_microspadix)))	(Manicaria_saccifera	Pelagodoxa_henryana)))	((Reinhardtia_latisecta	Reinhardtia_paiewonskiana)	(Reinhardtia_gracilis	Reinhardtia_simplex)))	(Iriartea_deltoidea	((((Pseudophoenix_vinifera	Roystonea_regia)	(((Podococcus_barteri	Leopoldinia_pulchra)	Orania_palindan)	Sclerosperma_profizianum))	(Serenoa_repens	(Phoenix_dactylifera	Sabal_domingensis)))	Nypa_fruticans)))	Attalea_speciosa))	Calamus_caryotoides);
((Elaeis_guineensis	((Bactris_major	((((Leopoldinia_pulchra	(Sclerosperma_profizianum	(Nypa_fruticans	Orania_palindan)))	((Podococcus_barteri	(Serenoa_repens	((Iriartea_deltoidea	Phoenix_dactylifera)	Sabal_domingensis)))	Roystonea_regia))	((Geonoma_undata	((Pelagodoxa_henryana	Manicaria_saccifera)	((Prestoea_acuminata	(Oenocarpus_bataua	Oenocarpus_minor))	((Heterospathe_cagayanensis	((Hydriastele_microspadix	(Kentiopsis_piersoniorum	Dypsis_decaryi))	(Burretiokentia_grandiflora	Veitchia_spiralis)))	Dictyosperma_album))))	(Pseudophoenix_vinifera	((Reinhardtia_gracilis	Reinhardtia_simplex)	(Reinhardtia_latisecta	Reinhardtia_paiewonskiana)))))	Attalea_speciosa))	Elaeis_oleifera))	Calamus_caryotoides);
(((Reinhardtia_simplex	(Reinhardtia_latisecta	(Reinhardtia_gracilis	Reinhardtia_paiewonskiana)))	(((Attalea_speciosa	((Elaeis_oleifera	Elaeis_guineensis)	Bactris_major))	((((Pseudophoenix_vinifera	(Sclerosperma_profizianum	Orania_palindan))	(Podococcus_barteri	Roystonea_regia))	(Serenoa_repens	((Iriartea_deltoidea	Phoenix_dactylifera)	(Leopoldinia_pulchra	Sabal_domingensis))))	Nypa_fruticans))	((Geonoma_undata	(Manicaria_saccifera	((Prestoea_acuminata	(Oenocarpus_bataua	Oenocarpus_minor))	((Dictyosperma_album	(Kentiopsis_piersoniorum	Dypsis_decaryi))	((Veitchia_spiralis	Burretiokentia_grandiflora)	(Heterospathe_cagayanensis	Hydriastele_microspadix))))))	Pelagodoxa_henryana)))	Calamus_caryotoides);
((((Elaeis_oleifera	Elaeis_guineensis)	(Bactris_major	Attalea_speciosa))	(((((Serenoa_repens	(Iriartea_deltoidea	Phoenix_dactylifera))	((Sabal_domingensis	Pseudophoenix_vinifera)	(Sclerosperma_profizianum	Orania_palindan)))	(Leopoldinia_pulchra	(Podococcus_barteri	Roystonea_regia)))	Nypa_fruticans)	((Geonoma_undata	((Prestoea_acuminata	(Oenocarpus_bataua	Oenocarpus_minor))	(((Heterospathe_cagayanensis	Hydriastele_microspadix)	((Dypsis_decaryi	(Dictyosperma_album	Kentiopsis_piersoniorum))	(Veitchia_spiralis	Burretiokentia_grandiflora)))	(Pelagodoxa_henryana	Manicaria_saccifera))))	((Reinhardtia_gracilis	Reinhardtia_simplex)	(Reinhardtia_latisecta	Reinhardtia_paiewonskiana)))))	Calamus_caryotoides);
(((Pseudophoenix_vinifera	(Reinhardtia_simplex	(Reinhardtia_latisecta	(Reinhardtia_gracilis	Reinhardtia_paiewonskiana))))	((((Bactris_major	Attalea_speciosa)	(Iriartea_deltoidea	(Elaeis_oleifera	Elaeis_guineensis)))	(((Sclerosperma_profizianum	((Podococcus_barteri	Leopoldinia_pulchra)	Orania_palindan))	Roystonea_regia)	(Nypa_fruticans	(Serenoa_repens	(Sabal_domingensis	Phoenix_dactylifera)))))	(Geonoma_undata	((Pelagodoxa_henryana	Manicaria_saccifera)	((Prestoea_acuminata	(Oenocarpus_bataua	Oenocarpus_minor))	(((Hydriastele_microspadix	(Veitchia_spiralis	Heterospathe_cagayanensis))	(Burretiokentia_grandiflora	(Dictyosperma_album	Kentiopsis_piersoniorum)))	Dypsis_decaryi))))))	Calamus_caryotoides);
((((Bactris_major	Attalea_speciosa)	(Elaeis_oleifera	Elaeis_guineensis))	((((Nypa_fruticans	(Sclerosperma_profizianum	(Leopoldinia_pulchra	Orania_palindan)))	(Serenoa_repens	((Podococcus_barteri	Sabal_domingensis)	(Iriartea_deltoidea	Phoenix_dactylifera))))	Roystonea_regia)	((Geonoma_undata	((Pelagodoxa_henryana	Manicaria_saccifera)	((Prestoea_acuminata	(Oenocarpus_bataua	Oenocarpus_minor))	((Dypsis_decaryi	(Dictyosperma_album	Kentiopsis_piersoniorum))	((Hydriastele_microspadix	Heterospathe_cagayanensis)	(Veitchia_spiralis	Burretiokentia_grandiflora))))))	(Pseudophoenix_vinifera	(Reinhardtia_simplex	(Reinhardtia_latisecta	(Reinhardtia_gracilis	Reinhardtia_paiewonskiana)))))))	Calamus_caryotoides);
(((Attalea_speciosa	(Elaeis_oleifera	Elaeis_guineensis))	((Podococcus_barteri	Bactris_major)	((((((Orania_palindan	Sclerosperma_profizianum)	Roystonea_regia)	(Serenoa_repens	(Pseudophoenix_vinifera	(Sabal_domingensis	Phoenix_dactylifera))))	Nypa_fruticans)	((Leopoldinia_pulchra	(Geonoma_undata	((Prestoea_acuminata	(Oenocarpus_bataua	Oenocarpus_minor))	((((Dictyosperma_album	(Kentiopsis_piersoniorum	Dypsis_decaryi))	(Heterospathe_cagayanensis	Hydriastele_microspadix))	(Burretiokentia_grandiflora	Veitchia_spiralis))	(Pelagodoxa_henryana	Manicaria_saccifera)))))	(Reinhardtia_simplex	(Reinhardtia_latisecta	(Reinhardtia_gracilis	Reinhardtia_paiewonskiana)))))	Iriartea_deltoidea)))	Calamus_caryotoides);
(((Sabal_domingensis	Phoenix_dactylifera)	((Serenoa_repens	((Podococcus_barteri	Leopoldinia_pulchra)	((Nypa_fruticans	Orania_palindan)	Sclerosperma_profizianum)))	(Roystonea_regia	((Attalea_speciosa	(Bactris_major	(Elaeis_oleifera	Elaeis_guineensis)))	(((Geonoma_undata	((Prestoea_acuminata	(Oenocarpus_bataua	Oenocarpus_minor))	((Dictyosperma_album	((((Kentiopsis_piersoniorum	Dypsis_decaryi)	Burretiokentia_grandiflora)	Veitchia_spiralis)	(Heterospathe_cagayanensis	Hydriastele_microspadix)))	(Pelagodoxa_henryana	Manicaria_saccifera))))	(((Reinhardtia_simplex	Reinhardtia_gracilis)	(Reinhardtia_paiewonskiana	Reinhardtia_latisecta))	Pseudophoenix_vinifera))	Iriartea_deltoidea)))))	Calamus_caryotoides);
(((Sabal_domingensis	Phoenix_dactylifera)	((Serenoa_repens	(((Leopoldinia_pulchra	(Orania_palindan	Sclerosperma_profizianum))	Nypa_fruticans)	((Podococcus_barteri	Roystonea_regia)	((((Elaeis_oleifera	Elaeis_guineensis)	(Attalea_speciosa	Bactris_major))	((Reinhardtia_simplex	((Reinhardtia_gracilis	Reinhardtia_paiewonskiana)	Reinhardtia_latisecta))	Iriartea_deltoidea))	(Geonoma_undata	((Pelagodoxa_henryana	Manicaria_saccifera)	((Prestoea_acuminata	(Oenocarpus_bataua	Oenocarpus_minor))	(((Kentiopsis_piersoniorum	Dictyosperma_album)	Hydriastele_microspadix)	(((Heterospathe_cagayanensis	Burretiokentia_grandiflora)	Veitchia_spiralis)	Dypsis_decaryi)))))))))	Pseudophoenix_vinifera))	Calamus_caryotoides);
(((Pseudophoenix_vinifera	Sabal_domingensis)	((Serenoa_repens	((Roystonea_regia	(Sclerosperma_profizianum	(Leopoldinia_pulchra	Orania_palindan)))	(Nypa_fruticans	((Attalea_speciosa	(Bactris_major	(Iriartea_deltoidea	(Elaeis_oleifera	Elaeis_guineensis))))	(((Podococcus_barteri	Reinhardtia_simplex)	((Reinhardtia_gracilis	Reinhardtia_paiewonskiana)	Reinhardtia_latisecta))	(Geonoma_undata	((Pelagodoxa_henryana	Manicaria_saccifera)	((Prestoea_acuminata	(Oenocarpus_bataua	Oenocarpus_minor))	((Heterospathe_cagayanensis	(Dypsis_decaryi	(Kentiopsis_piersoniorum	Dictyosperma_album)))	(Burretiokentia_grandiflora	(Veitchia_spiralis	Hydriastele_microspadix)))))))))))	Phoenix_dactylifera))	Calamus_caryotoides);
(((((((Reinhardtia_gracilis	Reinhardtia_simplex)	(Reinhardtia_paiewonskiana	Reinhardtia_latisecta))	((((Prestoea_acuminata	(Oenocarpus_bataua	Oenocarpus_minor))	(Heterospathe_cagayanensis	((Veitchia_spiralis	((Kentiopsis_piersoniorum	(Dictyosperma_album	Dypsis_decaryi))	Burretiokentia_grandiflora))	Hydriastele_microspadix)))	(Geonoma_undata	Manicaria_saccifera))	Pelagodoxa_henryana))	((((((Phoenix_dactylifera	Pseudophoenix_vinifera)	Sabal_domingensis)	Serenoa_repens)	(Roystonea_regia	(Sclerosperma_profizianum	(Podococcus_barteri	(Leopoldinia_pulchra	Orania_palindan)))))	Nypa_fruticans)	Iriartea_deltoidea))	Attalea_speciosa)	(Bactris_major	(Elaeis_oleifera	Elaeis_guineensis)))	Calamus_caryotoides);
(((Bactris_major	(Elaeis_guineensis	Elaeis_oleifera))	((((Pseudophoenix_vinifera	((Reinhardtia_paiewonskiana	Reinhardtia_latisecta)	(Reinhardtia_simplex	Reinhardtia_gracilis)))	(((Pelagodoxa_henryana	Manicaria_saccifera)	(((Hydriastele_microspadix	((Dictyosperma_album	Kentiopsis_piersoniorum)	((Veitchia_spiralis	Dypsis_decaryi)	Burretiokentia_grandiflora)))	Heterospathe_cagayanensis)	(Prestoea_acuminata	(Oenocarpus_minor	Oenocarpus_bataua))))	Geonoma_undata))	((Roystonea_regia	(Orania_palindan	(Nypa_fruticans	Sclerosperma_profizianum)))	(Serenoa_repens	((Podococcus_barteri	Sabal_domingensis)	(Leopoldinia_pulchra	(Iriartea_deltoidea	Phoenix_dactylifera))))))	Attalea_speciosa))	Calamus_caryotoides);
(((Bactris_major	(Elaeis_guineensis	Elaeis_oleifera))	(((Iriartea_deltoidea	((Pseudophoenix_vinifera	(((Reinhardtia_gracilis	Reinhardtia_paiewonskiana)	Reinhardtia_latisecta)	Reinhardtia_simplex))	(((Pelagodoxa_henryana	Manicaria_saccifera)	((((Dictyosperma_album	Kentiopsis_piersoniorum)	Dypsis_decaryi)	(Hydriastele_microspadix	(Heterospathe_cagayanensis	(Burretiokentia_grandiflora	Veitchia_spiralis))))	(Prestoea_acuminata	(Oenocarpus_minor	Oenocarpus_bataua))))	Geonoma_undata)))	(((Serenoa_repens	(Sabal_domingensis	(Leopoldinia_pulchra	Phoenix_dactylifera)))	((Podococcus_barteri	Roystonea_regia)	(Orania_palindan	Sclerosperma_profizianum)))	Nypa_fruticans))	Attalea_speciosa))	Calamus_caryotoides);
(((Sabal_domingensis	(Serenoa_repens	Phoenix_dactylifera))	((Roystonea_regia	((Leopoldinia_pulchra	(Podococcus_barteri	Orania_palindan))	Sclerosperma_profizianum))	(Nypa_fruticans	((((Iriartea_deltoidea	(Elaeis_guineensis	Elaeis_oleifera))	Attalea_speciosa)	Bactris_major)	((Pseudophoenix_vinifera	((Reinhardtia_simplex	Reinhardtia_gracilis)	(Reinhardtia_paiewonskiana	Reinhardtia_latisecta)))	(((Pelagodoxa_henryana	Manicaria_saccifera)	((Veitchia_spiralis	(((Burretiokentia_grandiflora	((Dictyosperma_album	Kentiopsis_piersoniorum)	Dypsis_decaryi))	Heterospathe_cagayanensis)	Hydriastele_microspadix))	(Prestoea_acuminata	(Oenocarpus_minor	Oenocarpus_bataua))))	Geonoma_undata))))))	Calamus_caryotoides);
((Sclerosperma_profizianum	((((((Nypa_fruticans	((((Elaeis_guineensis	Elaeis_oleifera)	(Attalea_speciosa	(Podococcus_barteri	Bactris_major)))	Iriartea_deltoidea)	((Reinhardtia_simplex	((Reinhardtia_gracilis	Reinhardtia_latisecta)	Reinhardtia_paiewonskiana))	(((Pelagodoxa_henryana	Manicaria_saccifera)	(((Heterospathe_cagayanensis	Hydriastele_microspadix)	((Dictyosperma_album	Kentiopsis_piersoniorum)	((Veitchia_spiralis	Burretiokentia_grandiflora)	Dypsis_decaryi)))	(Prestoea_acuminata	(Oenocarpus_minor	Oenocarpus_bataua))))	Geonoma_undata))))	(Sabal_domingensis	(Leopoldinia_pulchra	Phoenix_dactylifera)))	Serenoa_repens)	Roystonea_regia)	Pseudophoenix_vinifera)	Orania_palindan))	Calamus_caryotoides);
(((Elaeis_guineensis	Elaeis_oleifera)	((Attalea_speciosa	((((Reinhardtia_gracilis	Reinhardtia_simplex)	(Reinhardtia_latisecta	Reinhardtia_paiewonskiana))	(((Pelagodoxa_henryana	Manicaria_saccifera)	(((Hydriastele_microspadix	(Heterospathe_cagayanensis	((Dictyosperma_album	Kentiopsis_piersoniorum)	Dypsis_decaryi)))	(Burretiokentia_grandiflora	Veitchia_spiralis))	(Prestoea_acuminata	(Oenocarpus_minor	Oenocarpus_bataua))))	Geonoma_undata))	(((Serenoa_repens	((Pseudophoenix_vinifera	(Podococcus_barteri	Sabal_domingensis))	(Iriartea_deltoidea	Phoenix_dactylifera)))	(Roystonea_regia	(Leopoldinia_pulchra	(Orania_palindan	Sclerosperma_profizianum))))	Nypa_fruticans)))	Bactris_major))	Calamus_caryotoides);
(((Bactris_major	(Attalea_speciosa	(Iriartea_deltoidea	(((Pseudophoenix_vinifera	(Reinhardtia_simplex	(Reinhardtia_latisecta	(Reinhardtia_gracilis	Reinhardtia_paiewonskiana))))	(((Pelagodoxa_henryana	Manicaria_saccifera)	((Leopoldinia_pulchra	(((Veitchia_spiralis	(Kentiopsis_piersoniorum	Dypsis_decaryi))	((Heterospathe_cagayanensis	Burretiokentia_grandiflora)	Hydriastele_microspadix))	Dictyosperma_album))	(Prestoea_acuminata	(Oenocarpus_minor	Oenocarpus_bataua))))	Geonoma_undata))	(Roystonea_regia	((Serenoa_repens	((Podococcus_barteri	Sabal_domingensis)	Phoenix_dactylifera))	((Nypa_fruticans	Orania_palindan)	Sclerosperma_profizianum)))))))	(Elaeis_guineensis	Elaeis_oleifera))	Calamus_caryotoides);
(((Bactris_major	(Elaeis_guineensis	Elaeis_oleifera))	(Attalea_speciosa	((((Reinhardtia_simplex	(Reinhardtia_latisecta	(Reinhardtia_gracilis	Reinhardtia_paiewonskiana)))	(((Pelagodoxa_henryana	Manicaria_saccifera)	(((Heterospathe_cagayanensis	(Hydriastele_microspadix	((Burretiokentia_grandiflora	(Kentiopsis_piersoniorum	Dypsis_decaryi))	Veitchia_spiralis)))	Dictyosperma_album)	(Prestoea_acuminata	(Oenocarpus_minor	Oenocarpus_bataua))))	Geonoma_undata))	(((Roystonea_regia	(((Podococcus_barteri	Leopoldinia_pulchra)	Orania_palindan)	Sclerosperma_profizianum))	(Serenoa_repens	((Pseudophoenix_vinifera	Sabal_domingensis)	Phoenix_dactylifera)))	Nypa_fruticans))	Iriartea_deltoidea)))	Calamus_caryotoides);
(((Attalea_speciosa	(Elaeis_guineensis	Elaeis_oleifera))	(Bactris_major	(((Reinhardtia_simplex	(Reinhardtia_latisecta	(Reinhardtia_gracilis	Reinhardtia_paiewonskiana)))	(((Prestoea_acuminata	(Oenocarpus_minor	Oenocarpus_bataua))	((Pelagodoxa_henryana	Manicaria_saccifera)	(Hydriastele_microspadix	((Heterospathe_cagayanensis	(Veitchia_spiralis	Burretiokentia_grandiflora))	(Dictyosperma_album	(Kentiopsis_piersoniorum	Dypsis_decaryi))))))	Geonoma_undata))	((((Roystonea_regia	((Leopoldinia_pulchra	Orania_palindan)	Sclerosperma_profizianum))	((Serenoa_repens	((Podococcus_barteri	Sabal_domingensis)	Phoenix_dactylifera))	Pseudophoenix_vinifera))	Iriartea_deltoidea)	Nypa_fruticans))))	Calamus_caryotoides);
((((Attalea_speciosa	(Bactris_major	(Elaeis_guineensis	Elaeis_oleifera)))	(((Reinhardtia_simplex	(Reinhardtia_latisecta	(Reinhardtia_gracilis	Reinhardtia_paiewonskiana)))	((Geonoma_undata	((((Veitchia_spiralis	Burretiokentia_grandiflora)	(Dypsis_decaryi	(Dictyosperma_album	Kentiopsis_piersoniorum)))	(Heterospathe_cagayanensis	Hydriastele_microspadix))	Leopoldinia_pulchra))	((Prestoea_acuminata	(Oenocarpus_minor	Oenocarpus_bataua))	(Pelagodoxa_henryana	Manicaria_saccifera))))	Iriartea_deltoidea))	((Pseudophoenix_vinifera	((Nypa_fruticans	Orania_palindan)	Sclerosperma_profizianum))	((Serenoa_repens	(Sabal_domingensis	Phoenix_dactylifera))	(Podococcus_barteri	Roystonea_regia))))	Calamus_caryotoides);
((((Attalea_speciosa	Bactris_major)	(Elaeis_guineensis	Elaeis_oleifera))	((((Pseudophoenix_vinifera	(Reinhardtia_simplex	(Reinhardtia_latisecta	(Reinhardtia_gracilis	Reinhardtia_paiewonskiana))))	((Geonoma_undata	(Pelagodoxa_henryana	(Manicaria_saccifera	((Prestoea_acuminata	(Oenocarpus_minor	Oenocarpus_bataua))	((Hydriastele_microspadix	(Heterospathe_cagayanensis	(Dypsis_decaryi	(Dictyosperma_album	Kentiopsis_piersoniorum))))	(Veitchia_spiralis	Burretiokentia_grandiflora))))))	Leopoldinia_pulchra))	Iriartea_deltoidea)	((((Orania_palindan	Sclerosperma_profizianum)	Roystonea_regia)	(Serenoa_repens	(Sabal_domingensis	Phoenix_dactylifera)))	(Podococcus_barteri	Nypa_fruticans))))	Calamus_caryotoides);
(((Bactris_major	((Elaeis_guineensis	Elaeis_oleifera)	Attalea_speciosa))	(((((Serenoa_repens	(Phoenix_dactylifera	Sabal_domingensis))	((Nypa_fruticans	Sclerosperma_profizianum)	(Leopoldinia_pulchra	(Podococcus_barteri	Orania_palindan))))	Roystonea_regia)	((((Manicaria_saccifera	Pelagodoxa_henryana)	((Prestoea_acuminata	(Oenocarpus_minor	Oenocarpus_bataua))	(Dypsis_decaryi	((Dictyosperma_album	Kentiopsis_piersoniorum)	((Veitchia_spiralis	Burretiokentia_grandiflora)	(Hydriastele_microspadix	Heterospathe_cagayanensis))))))	Geonoma_undata)	(Pseudophoenix_vinifera	((Reinhardtia_latisecta	Reinhardtia_paiewonskiana)	(Reinhardtia_simplex	Reinhardtia_gracilis)))))	Iriartea_deltoidea))	Calamus_caryotoides);
((((Reinhardtia_latisecta	(Reinhardtia_gracilis	Reinhardtia_paiewonskiana))	Reinhardtia_simplex)	((((Elaeis_guineensis	Elaeis_oleifera)	(Attalea_speciosa	Bactris_major))	(((Roystonea_regia	(Pseudophoenix_vinifera	(Sclerosperma_profizianum	Orania_palindan)))	(Serenoa_repens	(Phoenix_dactylifera	(Podococcus_barteri	Sabal_domingensis))))	(Iriartea_deltoidea	Nypa_fruticans)))	(Leopoldinia_pulchra	(((Manicaria_saccifera	Pelagodoxa_henryana)	((Prestoea_acuminata	(Oenocarpus_minor	Oenocarpus_bataua))	(((Veitchia_spiralis	Burretiokentia_grandiflora)	(Hydriastele_microspadix	Heterospathe_cagayanensis))	(Dypsis_decaryi	(Dictyosperma_album	Kentiopsis_piersoniorum)))))	Geonoma_undata))))	Calamus_caryotoides);
(((Elaeis_guineensis	Elaeis_oleifera)	(Bactris_major	((Attalea_speciosa	(((Roystonea_regia	(Pseudophoenix_vinifera	((Nypa_fruticans	Sclerosperma_profizianum)	Orania_palindan)))	(Serenoa_repens	(Iriartea_deltoidea	(Phoenix_dactylifera	Sabal_domingensis))))	(((Manicaria_saccifera	Pelagodoxa_henryana)	((Prestoea_acuminata	(Oenocarpus_minor	Oenocarpus_bataua))	((Leopoldinia_pulchra	((((Kentiopsis_piersoniorum	(Dictyosperma_album	Dypsis_decaryi))	Heterospathe_cagayanensis)	Hydriastele_microspadix)	(Veitchia_spiralis	Burretiokentia_grandiflora)))	Geonoma_undata)))	((Reinhardtia_latisecta	Reinhardtia_paiewonskiana)	(Reinhardtia_gracilis	Reinhardtia_simplex)))))	Podococcus_barteri)))	Calamus_caryotoides);
((((Attalea_speciosa	(((Roystonea_regia	((Serenoa_repens	(Phoenix_dactylifera	(Podococcus_barteri	Sabal_domingensis)))	(Leopoldinia_pulchra	(Orania_palindan	Sclerosperma_profizianum))))	(Iriartea_deltoidea	Nypa_fruticans))	(((Geonoma_undata	(Manicaria_saccifera	((Prestoea_acuminata	(Oenocarpus_minor	Oenocarpus_bataua))	((Veitchia_spiralis	Burretiokentia_grandiflora)	(Hydriastele_microspadix	(Heterospathe_cagayanensis	((Kentiopsis_piersoniorum	Dypsis_decaryi)	Dictyosperma_album)))))))	Pelagodoxa_henryana)	(Pseudophoenix_vinifera	((Reinhardtia_latisecta	Reinhardtia_paiewonskiana)	(Reinhardtia_gracilis	Reinhardtia_simplex))))))	(Elaeis_guineensis	Elaeis_oleifera))	Bactris_major)	Calamus_caryotoides);
((((Attalea_speciosa	((((Roystonea_regia	(Orania_palindan	Sclerosperma_profizianum))	(Nypa_fruticans	(Serenoa_repens	((Leopoldinia_pulchra	Phoenix_dactylifera)	(Podococcus_barteri	Sabal_domingensis)))))	((Geonoma_undata	(((Prestoea_acuminata	(Oenocarpus_minor	Oenocarpus_bataua))	((Heterospathe_cagayanensis	((Kentiopsis_piersoniorum	Dictyosperma_album)	Dypsis_decaryi))	(Hydriastele_microspadix	(Veitchia_spiralis	Burretiokentia_grandiflora))))	(Manicaria_saccifera	Pelagodoxa_henryana)))	(Pseudophoenix_vinifera	((Reinhardtia_latisecta	(Reinhardtia_gracilis	Reinhardtia_paiewonskiana))	Reinhardtia_simplex))))	Iriartea_deltoidea))	(Elaeis_guineensis	Elaeis_oleifera))	Bactris_major)	Calamus_caryotoides);
((((Attalea_speciosa	((((Pseudophoenix_vinifera	Roystonea_regia)	((Leopoldinia_pulchra	(Orania_palindan	Sclerosperma_profizianum))	(Serenoa_repens	(Phoenix_dactylifera	(Podococcus_barteri	Sabal_domingensis)))))	(Iriartea_deltoidea	Nypa_fruticans))	((Geonoma_undata	(((Prestoea_acuminata	(Oenocarpus_minor	Oenocarpus_bataua))	(Hydriastele_microspadix	((Heterospathe_cagayanensis	(Veitchia_spiralis	Burretiokentia_grandiflora))	((Kentiopsis_piersoniorum	Dictyosperma_album)	Dypsis_decaryi))))	(Manicaria_saccifera	Pelagodoxa_henryana)))	((Reinhardtia_latisecta	(Reinhardtia_gracilis	Reinhardtia_paiewonskiana))	Reinhardtia_simplex))))	(Elaeis_guineensis	Elaeis_oleifera))	Bactris_major)	Calamus_caryotoides);
((((Iriartea_deltoidea	Phoenix_dactylifera)	(Pseudophoenix_vinifera	Sabal_domingensis))	((((Nypa_fruticans	(((Geonoma_undata	(((Prestoea_acuminata	(Oenocarpus_minor	Oenocarpus_bataua))	(Hydriastele_microspadix	((Heterospathe_cagayanensis	((Kentiopsis_piersoniorum	Dictyosperma_album)	Dypsis_decaryi))	(Veitchia_spiralis	Burretiokentia_grandiflora))))	(Manicaria_saccifera	Pelagodoxa_henryana)))	((Reinhardtia_latisecta	Reinhardtia_paiewonskiana)	(Reinhardtia_gracilis	Reinhardtia_simplex)))	(((Elaeis_guineensis	Elaeis_oleifera)	Bactris_major)	Attalea_speciosa)))	(Sclerosperma_profizianum	((Podococcus_barteri	Leopoldinia_pulchra)	Orania_palindan)))	Roystonea_regia)	Serenoa_repens))	Calamus_caryotoides);
((Bactris_major	((Attalea_speciosa	((Pseudophoenix_vinifera	((Reinhardtia_latisecta	(Reinhardtia_gracilis	Reinhardtia_paiewonskiana))	Reinhardtia_simplex))	((Iriartea_deltoidea	(Geonoma_undata	(((Prestoea_acuminata	(Oenocarpus_minor	Oenocarpus_bataua))	((Hydriastele_microspadix	(Heterospathe_cagayanensis	(((Kentiopsis_piersoniorum	Dictyosperma_album)	Dypsis_decaryi)	Burretiokentia_grandiflora)))	Veitchia_spiralis))	(Manicaria_saccifera	Pelagodoxa_henryana))))	(((Leopoldinia_pulchra	(Orania_palindan	Sclerosperma_profizianum))	(Podococcus_barteri	Roystonea_regia))	((Serenoa_repens	Sabal_domingensis)	(Nypa_fruticans	Phoenix_dactylifera))))))	(Elaeis_guineensis	Elaeis_oleifera)))	Calamus_caryotoides);
((((Bactris_major	Attalea_speciosa)	(Elaeis_guineensis	Elaeis_oleifera))	(((((Reinhardtia_latisecta	(Reinhardtia_gracilis	Reinhardtia_paiewonskiana))	Reinhardtia_simplex)	(Geonoma_undata	(((Prestoea_acuminata	(Oenocarpus_minor	Oenocarpus_bataua))	((Burretiokentia_grandiflora	((Heterospathe_cagayanensis	Veitchia_spiralis)	Hydriastele_microspadix))	((Kentiopsis_piersoniorum	Dypsis_decaryi)	Dictyosperma_album)))	(Manicaria_saccifera	Pelagodoxa_henryana))))	(((Leopoldinia_pulchra	(Orania_palindan	Sclerosperma_profizianum))	((Serenoa_repens	(Pseudophoenix_vinifera	(Sabal_domingensis	Phoenix_dactylifera)))	(Podococcus_barteri	Roystonea_regia)))	Nypa_fruticans))	Iriartea_deltoidea))	Calamus_caryotoides);
((((Bactris_major	Attalea_speciosa)	(Elaeis_guineensis	Elaeis_oleifera))	(((((Reinhardtia_latisecta	Reinhardtia_paiewonskiana)	(Reinhardtia_gracilis	Reinhardtia_simplex))	(Geonoma_undata	(((Prestoea_acuminata	(Oenocarpus_minor	Oenocarpus_bataua))	((Veitchia_spiralis	Burretiokentia_grandiflora)	(((Heterospathe_cagayanensis	Dypsis_decaryi)	Hydriastele_microspadix)	(Dictyosperma_album	Kentiopsis_piersoniorum))))	(Manicaria_saccifera	Pelagodoxa_henryana))))	((((Pseudophoenix_vinifera	(Podococcus_barteri	Sabal_domingensis))	(Serenoa_repens	Phoenix_dactylifera))	((Orania_palindan	(Sclerosperma_profizianum	Leopoldinia_pulchra))	Roystonea_regia))	Nypa_fruticans))	Iriartea_deltoidea))	Calamus_caryotoides);
((((Elaeis_oleifera	Elaeis_guineensis)	(Attalea_speciosa	(Podococcus_barteri	Bactris_major)))	((((Pseudophoenix_vinifera	((Reinhardtia_gracilis	Reinhardtia_simplex)	(Reinhardtia_latisecta	Reinhardtia_paiewonskiana)))	(Geonoma_undata	((Pelagodoxa_henryana	Manicaria_saccifera)	(((Veitchia_spiralis	(Burretiokentia_grandiflora	(Heterospathe_cagayanensis	(Hydriastele_microspadix	(Dypsis_decaryi	Kentiopsis_piersoniorum)))))	Dictyosperma_album)	(Prestoea_acuminata	(Oenocarpus_minor	Oenocarpus_bataua))))))	(Nypa_fruticans	((Serenoa_repens	(Sabal_domingensis	Phoenix_dactylifera))	((Sclerosperma_profizianum	(Orania_palindan	Leopoldinia_pulchra))	Roystonea_regia))))	Iriartea_deltoidea))	Calamus_caryotoides);
((Sclerosperma_profizianum	(Nypa_fruticans	((Orania_palindan	Pseudophoenix_vinifera)	((Roystonea_regia	((((Bactris_major	(Elaeis_oleifera	Elaeis_guineensis))	Attalea_speciosa)	((Leopoldinia_pulchra	(Podococcus_barteri	((Reinhardtia_simplex	Reinhardtia_latisecta)	(Reinhardtia_paiewonskiana	Reinhardtia_gracilis))))	((Geonoma_undata	(Manicaria_saccifera	((((Veitchia_spiralis	Heterospathe_cagayanensis)	(Hydriastele_microspadix	(Dypsis_decaryi	Kentiopsis_piersoniorum)))	(Dictyosperma_album	Burretiokentia_grandiflora))	(Prestoea_acuminata	(Oenocarpus_minor	Oenocarpus_bataua)))))	Pelagodoxa_henryana)))	Iriartea_deltoidea))	(Serenoa_repens	(Sabal_domingensis	Phoenix_dactylifera))))))	Calamus_caryotoides);
(((Bactris_major	(Attalea_speciosa	(((Pseudophoenix_vinifera	(((Reinhardtia_gracilis	Reinhardtia_simplex)	Reinhardtia_latisecta)	Reinhardtia_paiewonskiana))	(Geonoma_undata	(((Heterospathe_cagayanensis	(Hydriastele_microspadix	((Burretiokentia_grandiflora	(Kentiopsis_piersoniorum	Dictyosperma_album))	(Veitchia_spiralis	Dypsis_decaryi))))	(Prestoea_acuminata	(Oenocarpus_minor	Oenocarpus_bataua)))	(Manicaria_saccifera	Pelagodoxa_henryana))))	((((Podococcus_barteri	Roystonea_regia)	((Sclerosperma_profizianum	Orania_palindan)	Leopoldinia_pulchra))	(Iriartea_deltoidea	(Serenoa_repens	(Sabal_domingensis	Phoenix_dactylifera))))	Nypa_fruticans))))	(Elaeis_oleifera	Elaeis_guineensis))	Calamus_caryotoides);
((((Elaeis_oleifera	Elaeis_guineensis)	(Bactris_major	Attalea_speciosa))	((((Pseudophoenix_vinifera	(Reinhardtia_simplex	(Reinhardtia_latisecta	(Reinhardtia_gracilis	Reinhardtia_paiewonskiana))))	(Geonoma_undata	((((Hydriastele_microspadix	((Heterospathe_cagayanensis	Veitchia_spiralis)	(Kentiopsis_piersoniorum	Dictyosperma_album)))	(Dypsis_decaryi	Burretiokentia_grandiflora))	(Prestoea_acuminata	(Oenocarpus_minor	Oenocarpus_bataua)))	(Manicaria_saccifera	Pelagodoxa_henryana))))	((Podococcus_barteri	Roystonea_regia)	((Serenoa_repens	(Sabal_domingensis	Phoenix_dactylifera))	((Nypa_fruticans	(Sclerosperma_profizianum	Orania_palindan))	Leopoldinia_pulchra))))	Iriartea_deltoidea))	Calamus_caryotoides);
((((Elaeis_oleifera	Elaeis_guineensis)	Bactris_major)	(Attalea_speciosa	((((Pseudophoenix_vinifera	(Reinhardtia_simplex	(Reinhardtia_latisecta	(Reinhardtia_gracilis	Reinhardtia_paiewonskiana))))	((((Geonoma_undata	((Hydriastele_microspadix	(Heterospathe_cagayanensis	(Kentiopsis_piersoniorum	((Dictyosperma_album	Dypsis_decaryi)	Burretiokentia_grandiflora))))	Veitchia_spiralis))	Manicaria_saccifera)	Pelagodoxa_henryana)	(Prestoea_acuminata	(Oenocarpus_minor	Oenocarpus_bataua))))	(((Roystonea_regia	((Podococcus_barteri	Sabal_domingensis)	(Leopoldinia_pulchra	Phoenix_dactylifera)))	(Serenoa_repens	(Sclerosperma_profizianum	Orania_palindan)))	Nypa_fruticans))	Iriartea_deltoidea)))	Calamus_caryotoides);
((Bactris_major	((Iriartea_deltoidea	(Elaeis_oleifera	Elaeis_guineensis))	(Attalea_speciosa	(((Reinhardtia_simplex	(Reinhardtia_latisecta	(Reinhardtia_gracilis	Reinhardtia_paiewonskiana)))	((((Prestoea_acuminata	(Oenocarpus_minor	Oenocarpus_bataua))	(Hydriastele_microspadix	((Veitchia_spiralis	Burretiokentia_grandiflora)	(Heterospathe_cagayanensis	((Kentiopsis_piersoniorum	Dypsis_decaryi)	Dictyosperma_album)))))	(Manicaria_saccifera	Pelagodoxa_henryana))	Geonoma_undata))	(((Serenoa_repens	((Pseudophoenix_vinifera	Sabal_domingensis)	Phoenix_dactylifera))	((Sclerosperma_profizianum	((Podococcus_barteri	Leopoldinia_pulchra)	Orania_palindan))	Roystonea_regia))	Nypa_fruticans)))))	Calamus_caryotoides);
((((Pseudophoenix_vinifera	Sabal_domingensis)	(Iriartea_deltoidea	Phoenix_dactylifera))	((Serenoa_repens	((Sclerosperma_profizianum	((Podococcus_barteri	Leopoldinia_pulchra)	Orania_palindan))	Roystonea_regia))	(Nypa_fruticans	(((Bactris_major	(Elaeis_oleifera	Elaeis_guineensis))	Attalea_speciosa)	(((Reinhardtia_simplex	Reinhardtia_gracilis)	(Reinhardtia_paiewonskiana	Reinhardtia_latisecta))	(((Manicaria_saccifera	(Prestoea_acuminata	(Oenocarpus_minor	Oenocarpus_bataua)))	(Geonoma_undata	(((Burretiokentia_grandiflora	(Veitchia_spiralis	Dypsis_decaryi))	(Kentiopsis_piersoniorum	Dictyosperma_album))	(Heterospathe_cagayanensis	Hydriastele_microspadix))))	Pelagodoxa_henryana))))))	Calamus_caryotoides);
((Sclerosperma_profizianum	((((Roystonea_regia	(Nypa_fruticans	((Bactris_major	((Elaeis_oleifera	Elaeis_guineensis)	Attalea_speciosa))	((Reinhardtia_simplex	((Reinhardtia_gracilis	Reinhardtia_paiewonskiana)	Reinhardtia_latisecta))	((Geonoma_undata	(((Prestoea_acuminata	(Oenocarpus_minor	Oenocarpus_bataua))	((Hydriastele_microspadix	Heterospathe_cagayanensis)	(((Dypsis_decaryi	Dictyosperma_album)	Kentiopsis_piersoniorum)	(Burretiokentia_grandiflora	Veitchia_spiralis))))	Manicaria_saccifera))	Pelagodoxa_henryana)))))	((((Podococcus_barteri	Sabal_domingensis)	(Iriartea_deltoidea	Phoenix_dactylifera))	Pseudophoenix_vinifera)	Serenoa_repens))	Orania_palindan)	Leopoldinia_pulchra))	Calamus_caryotoides);
(((Attalea_speciosa	((((Reinhardtia_gracilis	Reinhardtia_simplex)	(Reinhardtia_paiewonskiana	Reinhardtia_latisecta))	((((Hydriastele_microspadix	((Heterospathe_cagayanensis	Veitchia_spiralis)	((Dictyosperma_album	(Dypsis_decaryi	Kentiopsis_piersoniorum))	Burretiokentia_grandiflora)))	Geonoma_undata)	((Prestoea_acuminata	(Oenocarpus_minor	Oenocarpus_bataua))	Manicaria_saccifera))	Pelagodoxa_henryana))	((((Roystonea_regia	(Pseudophoenix_vinifera	(Orania_palindan	Sclerosperma_profizianum)))	(((Leopoldinia_pulchra	(Podococcus_barteri	Sabal_domingensis))	Phoenix_dactylifera)	Serenoa_repens))	Iriartea_deltoidea)	Nypa_fruticans)))	((Elaeis_oleifera	Elaeis_guineensis)	Bactris_major))	Calamus_caryotoides);
((Roystonea_regia	((Phoenix_dactylifera	Nypa_fruticans)	((Pseudophoenix_vinifera	Serenoa_repens)	((((Elaeis_oleifera	Elaeis_guineensis)	(Bactris_major	(Podococcus_barteri	Attalea_speciosa)))	(Iriartea_deltoidea	(((Reinhardtia_gracilis	Reinhardtia_simplex)	(Reinhardtia_paiewonskiana	Reinhardtia_latisecta))	((Pelagodoxa_henryana	(((Hydriastele_microspadix	(((Heterospathe_cagayanensis	Veitchia_spiralis)	Dypsis_decaryi)	((Dictyosperma_album	Kentiopsis_piersoniorum)	Burretiokentia_grandiflora)))	(Prestoea_acuminata	(Oenocarpus_minor	Oenocarpus_bataua)))	Manicaria_saccifera))	Geonoma_undata))))	((Leopoldinia_pulchra	Sabal_domingensis)	(Orania_palindan	Sclerosperma_profizianum))))))	Calamus_caryotoides);
((((Elaeis_oleifera	Elaeis_guineensis)	Bactris_major)	(Attalea_speciosa	((((((Reinhardtia_gracilis	Reinhardtia_paiewonskiana)	Reinhardtia_latisecta)	Reinhardtia_simplex)	((Geonoma_undata	(((Oenocarpus_bataua	Oenocarpus_minor)	Prestoea_acuminata)	(Manicaria_saccifera	(Heterospathe_cagayanensis	(((Dictyosperma_album	Kentiopsis_piersoniorum)	(Dypsis_decaryi	(Veitchia_spiralis	Burretiokentia_grandiflora)))	Hydriastele_microspadix)))))	Pelagodoxa_henryana))	(((Roystonea_regia	(Nypa_fruticans	(Orania_palindan	Sclerosperma_profizianum)))	(Serenoa_repens	((Pseudophoenix_vinifera	Sabal_domingensis)	Phoenix_dactylifera)))	(Podococcus_barteri	Leopoldinia_pulchra)))	Iriartea_deltoidea)))	Calamus_caryotoides);
((((Bactris_major	((Podococcus_barteri	Attalea_speciosa)	((((((Reinhardtia_gracilis	Reinhardtia_paiewonskiana)	Reinhardtia_latisecta)	Reinhardtia_simplex)	(Geonoma_undata	(((Oenocarpus_bataua	Oenocarpus_minor)	Prestoea_acuminata)	((Pelagodoxa_henryana	Manicaria_saccifera)	(((Heterospathe_cagayanensis	(Burretiokentia_grandiflora	Veitchia_spiralis))	Hydriastele_microspadix)	((Dictyosperma_album	Kentiopsis_piersoniorum)	Dypsis_decaryi))))))	((((Sabal_domingensis	Phoenix_dactylifera)	Serenoa_repens)	((Pseudophoenix_vinifera	Roystonea_regia)	(Leopoldinia_pulchra	(Orania_palindan	Sclerosperma_profizianum))))	Nypa_fruticans))	Iriartea_deltoidea)))	Elaeis_oleifera)	Elaeis_guineensis)	Calamus_caryotoides);
((Bactris_major	((Attalea_speciosa	((((Pseudophoenix_vinifera	((Reinhardtia_paiewonskiana	Reinhardtia_latisecta)	(Reinhardtia_gracilis	Reinhardtia_simplex)))	(((Pelagodoxa_henryana	Manicaria_saccifera)	((((Dictyosperma_album	Kentiopsis_piersoniorum)	Burretiokentia_grandiflora)	(((Veitchia_spiralis	Heterospathe_cagayanensis)	Dypsis_decaryi)	Hydriastele_microspadix))	((Oenocarpus_bataua	Oenocarpus_minor)	Prestoea_acuminata)))	Geonoma_undata))	((Serenoa_repens	(Sabal_domingensis	(Leopoldinia_pulchra	Phoenix_dactylifera)))	((Podococcus_barteri	Roystonea_regia)	((Nypa_fruticans	Sclerosperma_profizianum)	Orania_palindan))))	Iriartea_deltoidea))	(Elaeis_oleifera	Elaeis_guineensis)))	Calamus_caryotoides);
((Bactris_major	((Attalea_speciosa	(((((Reinhardtia_gracilis	Reinhardtia_paiewonskiana)	Reinhardtia_latisecta)	Reinhardtia_simplex)	(((Pelagodoxa_henryana	Manicaria_saccifera)	(((Heterospathe_cagayanensis	((Veitchia_spiralis	Hydriastele_microspadix)	Burretiokentia_grandiflora))	((Dypsis_decaryi	Kentiopsis_piersoniorum)	Dictyosperma_album))	((Oenocarpus_bataua	Oenocarpus_minor)	Prestoea_acuminata)))	Geonoma_undata))	((((Pseudophoenix_vinifera	((Podococcus_barteri	Sabal_domingensis)	(Iriartea_deltoidea	Phoenix_dactylifera)))	Serenoa_repens)	(Roystonea_regia	(Leopoldinia_pulchra	(Sclerosperma_profizianum	Orania_palindan))))	Nypa_fruticans)))	(Elaeis_oleifera	Elaeis_guineensis)))	Calamus_caryotoides);
((((Elaeis_oleifera	Elaeis_guineensis)	(Bactris_major	Attalea_speciosa))	(((((Reinhardtia_gracilis	Reinhardtia_paiewonskiana)	Reinhardtia_latisecta)	Reinhardtia_simplex)	((((Oenocarpus_bataua	Oenocarpus_minor)	Prestoea_acuminata)	((Pelagodoxa_henryana	Manicaria_saccifera)	(((Veitchia_spiralis	Burretiokentia_grandiflora)	(Heterospathe_cagayanensis	((Dypsis_decaryi	Kentiopsis_piersoniorum)	Dictyosperma_album)))	Hydriastele_microspadix)))	Geonoma_undata))	(((((Sabal_domingensis	Phoenix_dactylifera)	Serenoa_repens)	Iriartea_deltoidea)	((Pseudophoenix_vinifera	Roystonea_regia)	(Sclerosperma_profizianum	(Orania_palindan	(Podococcus_barteri	Leopoldinia_pulchra)))))	Nypa_fruticans)))	Calamus_caryotoides);
(((Attalea_speciosa	((Elaeis_oleifera	Elaeis_guineensis)	Bactris_major))	((((Sabal_domingensis	(Nypa_fruticans	Phoenix_dactylifera))	(Roystonea_regia	(Sclerosperma_profizianum	(Orania_palindan	(Podococcus_barteri	Leopoldinia_pulchra)))))	Serenoa_repens)	(Iriartea_deltoidea	((Pseudophoenix_vinifera	((Reinhardtia_paiewonskiana	Reinhardtia_latisecta)	(Reinhardtia_gracilis	Reinhardtia_simplex)))	(((Pelagodoxa_henryana	Manicaria_saccifera)	((Dictyosperma_album	((Heterospathe_cagayanensis	Hydriastele_microspadix)	(Veitchia_spiralis	((Dypsis_decaryi	Kentiopsis_piersoniorum)	Burretiokentia_grandiflora))))	((Oenocarpus_bataua	Oenocarpus_minor)	Prestoea_acuminata)))	Geonoma_undata)))))	Calamus_caryotoides);
((((Elaeis_oleifera	Elaeis_guineensis)	Bactris_major)	(((Nypa_fruticans	((Roystonea_regia	(Sclerosperma_profizianum	(Orania_palindan	(Pseudophoenix_vinifera	(Podococcus_barteri	Leopoldinia_pulchra)))))	(Serenoa_repens	(Sabal_domingensis	(Iriartea_deltoidea	Phoenix_dactylifera)))))	((((Reinhardtia_gracilis	Reinhardtia_paiewonskiana)	Reinhardtia_latisecta)	Reinhardtia_simplex)	(((Pelagodoxa_henryana	Manicaria_saccifera)	((Heterospathe_cagayanensis	(Hydriastele_microspadix	(((Dictyosperma_album	Kentiopsis_piersoniorum)	Burretiokentia_grandiflora)	(Dypsis_decaryi	Veitchia_spiralis))))	((Oenocarpus_bataua	Oenocarpus_minor)	Prestoea_acuminata)))	Geonoma_undata)))	Attalea_speciosa))	Calamus_caryotoides);
((((Elaeis_oleifera	Elaeis_guineensis)	Bactris_major)	(((((Podococcus_barteri	Roystonea_regia)	((Nypa_fruticans	(Pseudophoenix_vinifera	Sclerosperma_profizianum))	Orania_palindan))	(Serenoa_repens	(Sabal_domingensis	(Leopoldinia_pulchra	(Iriartea_deltoidea	Phoenix_dactylifera)))))	(((Reinhardtia_paiewonskiana	Reinhardtia_latisecta)	Reinhardtia_simplex)	((Reinhardtia_gracilis	Pelagodoxa_henryana)	(Manicaria_saccifera	((Geonoma_undata	(((Hydriastele_microspadix	Heterospathe_cagayanensis)	((Kentiopsis_piersoniorum	Dictyosperma_album)	Dypsis_decaryi))	(Veitchia_spiralis	Burretiokentia_grandiflora)))	((Oenocarpus_bataua	Oenocarpus_minor)	Prestoea_acuminata))))))	Attalea_speciosa))	Calamus_caryotoides);
((Phoenix_dactylifera	(((Podococcus_barteri	Roystonea_regia)	(Serenoa_repens	((((((Reinhardtia_gracilis	Reinhardtia_paiewonskiana)	Reinhardtia_latisecta)	Reinhardtia_simplex)	(((Manicaria_saccifera	Pelagodoxa_henryana)	(((((Hydriastele_microspadix	Heterospathe_cagayanensis)	(Kentiopsis_piersoniorum	Dictyosperma_album))	Dypsis_decaryi)	(Veitchia_spiralis	Burretiokentia_grandiflora))	((Oenocarpus_bataua	Oenocarpus_minor)	Prestoea_acuminata)))	Geonoma_undata))	(Iriartea_deltoidea	((Attalea_speciosa	(Elaeis_oleifera	Elaeis_guineensis))	Bactris_major)))	((Leopoldinia_pulchra	Sclerosperma_profizianum)	(Orania_palindan	Nypa_fruticans)))))	(Pseudophoenix_vinifera	Sabal_domingensis)))	Calamus_caryotoides);
((((Elaeis_oleifera	Elaeis_guineensis)	Bactris_major)	(Attalea_speciosa	(((((Reinhardtia_gracilis	Reinhardtia_paiewonskiana)	Reinhardtia_latisecta)	Reinhardtia_simplex)	(((Manicaria_saccifera	Pelagodoxa_henryana)	((((((Kentiopsis_piersoniorum	Dictyosperma_album)	Dypsis_decaryi)	Heterospathe_cagayanensis)	Hydriastele_microspadix)	(Burretiokentia_grandiflora	Veitchia_spiralis))	((Oenocarpus_bataua	Oenocarpus_minor)	Prestoea_acuminata)))	Geonoma_undata))	(Iriartea_deltoidea	(((Serenoa_repens	(Pseudophoenix_vinifera	(Sabal_domingensis	Phoenix_dactylifera)))	((Sclerosperma_profizianum	(Orania_palindan	Leopoldinia_pulchra))	(Podococcus_barteri	Roystonea_regia)))	Nypa_fruticans)))))	Calamus_caryotoides);
(((Attalea_speciosa	(Bactris_major	(Elaeis_guineensis	Elaeis_oleifera)))	(((Pseudophoenix_vinifera	(Reinhardtia_simplex	(Reinhardtia_latisecta	(Reinhardtia_paiewonskiana	Reinhardtia_gracilis))))	((((Leopoldinia_pulchra	(((Heterospathe_cagayanensis	(Dypsis_decaryi	(Dictyosperma_album	Kentiopsis_piersoniorum)))	Hydriastele_microspadix)	(Burretiokentia_grandiflora	Veitchia_spiralis)))	((Oenocarpus_bataua	Oenocarpus_minor)	Prestoea_acuminata))	(Pelagodoxa_henryana	Manicaria_saccifera))	Geonoma_undata))	((Sclerosperma_profizianum	(Nypa_fruticans	Orania_palindan))	((Podococcus_barteri	Roystonea_regia)	(Serenoa_repens	((Iriartea_deltoidea	Phoenix_dactylifera)	Sabal_domingensis))))))	Calamus_caryotoides);
((Nypa_fruticans	((((Podococcus_barteri	Attalea_speciosa)	(Bactris_major	(Iriartea_deltoidea	(Elaeis_guineensis	Elaeis_oleifera))))	((Pseudophoenix_vinifera	(((Reinhardtia_paiewonskiana	Reinhardtia_gracilis)	Reinhardtia_latisecta)	Reinhardtia_simplex))	(((((((Heterospathe_cagayanensis	(Dypsis_decaryi	(Dictyosperma_album	Kentiopsis_piersoniorum)))	Hydriastele_microspadix)	(Burretiokentia_grandiflora	Veitchia_spiralis))	((Oenocarpus_bataua	Oenocarpus_minor)	Prestoea_acuminata))	Manicaria_saccifera)	Geonoma_undata)	Pelagodoxa_henryana)))	(((Phoenix_dactylifera	Serenoa_repens)	((Leopoldinia_pulchra	Sclerosperma_profizianum)	(Sabal_domingensis	Orania_palindan)))	Roystonea_regia)))	Calamus_caryotoides);
((Sclerosperma_profizianum	((Roystonea_regia	Orania_palindan)	(((Sabal_domingensis	Phoenix_dactylifera)	Serenoa_repens)	((((Podococcus_barteri	Leopoldinia_pulchra)	((Attalea_speciosa	(Bactris_major	(Elaeis_guineensis	Elaeis_oleifera)))	Iriartea_deltoidea))	((Pseudophoenix_vinifera	(((Reinhardtia_paiewonskiana	Reinhardtia_gracilis)	Reinhardtia_latisecta)	Reinhardtia_simplex))	((((Manicaria_saccifera	Geonoma_undata)	((Oenocarpus_bataua	Oenocarpus_minor)	Prestoea_acuminata))	(Heterospathe_cagayanensis	(Hydriastele_microspadix	((((Kentiopsis_piersoniorum	Dypsis_decaryi)	Dictyosperma_album)	Burretiokentia_grandiflora)	Veitchia_spiralis))))	Pelagodoxa_henryana)))	Nypa_fruticans))))	Calamus_caryotoides);
(((Bactris_major	(Elaeis_guineensis	Elaeis_oleifera))	((((((Sclerosperma_profizianum	(Orania_palindan	(Podococcus_barteri	Leopoldinia_pulchra)))	Roystonea_regia)	((Pseudophoenix_vinifera	(Sabal_domingensis	(Iriartea_deltoidea	Phoenix_dactylifera)))	Serenoa_repens))	Nypa_fruticans)	(((Manicaria_saccifera	(Pelagodoxa_henryana	(((Oenocarpus_bataua	Oenocarpus_minor)	Prestoea_acuminata)	((((Kentiopsis_piersoniorum	Dypsis_decaryi)	Dictyosperma_album)	Burretiokentia_grandiflora)	((Hydriastele_microspadix	Heterospathe_cagayanensis)	Veitchia_spiralis)))))	Geonoma_undata)	(((Reinhardtia_paiewonskiana	Reinhardtia_gracilis)	Reinhardtia_latisecta)	Reinhardtia_simplex)))	Attalea_speciosa))	Calamus_caryotoides);
((((Bactris_major	Attalea_speciosa)	(Elaeis_guineensis	Elaeis_oleifera))	(((((Sclerosperma_profizianum	(Orania_palindan	(Podococcus_barteri	Leopoldinia_pulchra)))	Roystonea_regia)	((Sabal_domingensis	(Iriartea_deltoidea	Phoenix_dactylifera))	Serenoa_repens))	Nypa_fruticans)	(((Manicaria_saccifera	(Pelagodoxa_henryana	(((Oenocarpus_bataua	Oenocarpus_minor)	Prestoea_acuminata)	((Hydriastele_microspadix	((Burretiokentia_grandiflora	(Kentiopsis_piersoniorum	Dictyosperma_album))	(Veitchia_spiralis	Heterospathe_cagayanensis)))	Dypsis_decaryi))))	Geonoma_undata)	(Pseudophoenix_vinifera	(((Reinhardtia_paiewonskiana	Reinhardtia_gracilis)	Reinhardtia_latisecta)	Reinhardtia_simplex)))))	Calamus_caryotoides);
((((Bactris_major	Attalea_speciosa)	(Elaeis_guineensis	Elaeis_oleifera))	(((((Pseudophoenix_vinifera	(Sclerosperma_profizianum	(Orania_palindan	Leopoldinia_pulchra)))	Roystonea_regia)	(Iriartea_deltoidea	(Serenoa_repens	((Podococcus_barteri	Sabal_domingensis)	Phoenix_dactylifera))))	Nypa_fruticans)	(((((Manicaria_saccifera	(Hydriastele_microspadix	((Burretiokentia_grandiflora	((Dypsis_decaryi	Kentiopsis_piersoniorum)	Dictyosperma_album))	(Veitchia_spiralis	Heterospathe_cagayanensis))))	((Oenocarpus_bataua	Oenocarpus_minor)	Prestoea_acuminata))	Geonoma_undata)	Pelagodoxa_henryana)	(((Reinhardtia_paiewonskiana	Reinhardtia_gracilis)	Reinhardtia_latisecta)	Reinhardtia_simplex))))	Calamus_caryotoides);
(((Pseudophoenix_vinifera	(Sabal_domingensis	Phoenix_dactylifera))	(((Nypa_fruticans	(((Geonoma_undata	((Manicaria_saccifera	Pelagodoxa_henryana)	((Dictyosperma_album	(Hydriastele_microspadix	(Heterospathe_cagayanensis	((Burretiokentia_grandiflora	Veitchia_spiralis)	(Dypsis_decaryi	Kentiopsis_piersoniorum)))))	((Oenocarpus_bataua	Oenocarpus_minor)	Prestoea_acuminata))))	((Reinhardtia_latisecta	(Reinhardtia_simplex	Reinhardtia_gracilis))	Reinhardtia_paiewonskiana))	((Bactris_major	Attalea_speciosa)	(Iriartea_deltoidea	(Elaeis_guineensis	Elaeis_oleifera)))))	((Orania_palindan	(Leopoldinia_pulchra	Sclerosperma_profizianum))	(Podococcus_barteri	Roystonea_regia)))	Serenoa_repens))	Calamus_caryotoides);
((((Reinhardtia_latisecta	(Reinhardtia_gracilis	Reinhardtia_paiewonskiana))	Reinhardtia_simplex)	((((Bactris_major	Podococcus_barteri)	((Iriartea_deltoidea	Attalea_speciosa)	(Elaeis_guineensis	Elaeis_oleifera)))	(((Orania_palindan	(Leopoldinia_pulchra	Sclerosperma_profizianum))	(Roystonea_regia	(Serenoa_repens	((Pseudophoenix_vinifera	Sabal_domingensis)	Phoenix_dactylifera))))	Nypa_fruticans))	(Geonoma_undata	((Manicaria_saccifera	Pelagodoxa_henryana)	(((((Burretiokentia_grandiflora	Veitchia_spiralis)	Heterospathe_cagayanensis)	Hydriastele_microspadix)	(Dypsis_decaryi	(Dictyosperma_album	Kentiopsis_piersoniorum)))	((Oenocarpus_bataua	Oenocarpus_minor)	Prestoea_acuminata))))))	Calamus_caryotoides);
((Nypa_fruticans	((((Geonoma_undata	((Manicaria_saccifera	Pelagodoxa_henryana)	(((Heterospathe_cagayanensis	((Burretiokentia_grandiflora	Veitchia_spiralis)	Dypsis_decaryi))	((Dictyosperma_album	Kentiopsis_piersoniorum)	Hydriastele_microspadix))	((Oenocarpus_bataua	Oenocarpus_minor)	Prestoea_acuminata))))	((Reinhardtia_latisecta	Reinhardtia_paiewonskiana)	(Reinhardtia_gracilis	Reinhardtia_simplex)))	(((Podococcus_barteri	Attalea_speciosa)	(Bactris_major	(Elaeis_guineensis	Elaeis_oleifera)))	Iriartea_deltoidea))	(((Serenoa_repens	(Phoenix_dactylifera	(Sabal_domingensis	Leopoldinia_pulchra)))	(Pseudophoenix_vinifera	(Orania_palindan	Sclerosperma_profizianum)))	Roystonea_regia)))	Calamus_caryotoides);
((Sclerosperma_profizianum	(Pseudophoenix_vinifera	((Roystonea_regia	((((Phoenix_dactylifera	Leopoldinia_pulchra)	(Podococcus_barteri	Sabal_domingensis))	Serenoa_repens)	(Nypa_fruticans	(((Geonoma_undata	((Manicaria_saccifera	Pelagodoxa_henryana)	(((Hydriastele_microspadix	((Veitchia_spiralis	Heterospathe_cagayanensis)	((Dypsis_decaryi	Kentiopsis_piersoniorum)	Burretiokentia_grandiflora)))	Dictyosperma_album)	((Oenocarpus_bataua	Oenocarpus_minor)	Prestoea_acuminata))))	((Reinhardtia_latisecta	Reinhardtia_paiewonskiana)	(Reinhardtia_gracilis	Reinhardtia_simplex)))	((Attalea_speciosa	(Bactris_major	(Elaeis_guineensis	Elaeis_oleifera)))	Iriartea_deltoidea)))))	Orania_palindan)))	Calamus_caryotoides);
(((Bactris_major	(Elaeis_oleifera	Elaeis_guineensis))	(Attalea_speciosa	(((((Iriartea_deltoidea	Phoenix_dactylifera)	Sabal_domingensis)	(Serenoa_repens	((Pseudophoenix_vinifera	Roystonea_regia)	(((Podococcus_barteri	Leopoldinia_pulchra)	Orania_palindan)	Sclerosperma_profizianum))))	Nypa_fruticans)	((((Manicaria_saccifera	Pelagodoxa_henryana)	((Prestoea_acuminata	(Oenocarpus_minor	Oenocarpus_bataua))	(Heterospathe_cagayanensis	((Hydriastele_microspadix	(Dictyosperma_album	Kentiopsis_piersoniorum))	(Dypsis_decaryi	(Veitchia_spiralis	Burretiokentia_grandiflora))))))	Geonoma_undata)	((Reinhardtia_gracilis	Reinhardtia_simplex)	(Reinhardtia_latisecta	Reinhardtia_paiewonskiana))))))	Calamus_caryotoides);
((Sclerosperma_profizianum	(((((Podococcus_barteri	Roystonea_regia)	(((((Manicaria_saccifera	Pelagodoxa_henryana)	((Prestoea_acuminata	(Oenocarpus_minor	Oenocarpus_bataua))	((Heterospathe_cagayanensis	(((Dypsis_decaryi	(Veitchia_spiralis	Burretiokentia_grandiflora))	Kentiopsis_piersoniorum)	Hydriastele_microspadix))	Dictyosperma_album)))	Geonoma_undata)	(Pseudophoenix_vinifera	(Reinhardtia_simplex	(Reinhardtia_latisecta	(Reinhardtia_gracilis	Reinhardtia_paiewonskiana)))))	(Iriartea_deltoidea	((Bactris_major	(Elaeis_oleifera	Elaeis_guineensis))	Attalea_speciosa))))	(Serenoa_repens	(Phoenix_dactylifera	Sabal_domingensis)))	(Leopoldinia_pulchra	Orania_palindan))	Nypa_fruticans))	Calamus_caryotoides);
(((((Podococcus_barteri	Bactris_major)	(Iriartea_deltoidea	(Elaeis_oleifera	Elaeis_guineensis)))	Attalea_speciosa)	(((Serenoa_repens	(Phoenix_dactylifera	(Leopoldinia_pulchra	Sabal_domingensis)))	(Roystonea_regia	((Orania_palindan	Nypa_fruticans)	(Sclerosperma_profizianum	Pseudophoenix_vinifera))))	((((Prestoea_acuminata	(Oenocarpus_minor	Oenocarpus_bataua))	((Manicaria_saccifera	((Veitchia_spiralis	((((Dictyosperma_album	Kentiopsis_piersoniorum)	Dypsis_decaryi)	Burretiokentia_grandiflora)	Heterospathe_cagayanensis))	Hydriastele_microspadix))	Pelagodoxa_henryana))	Geonoma_undata)	((Reinhardtia_simplex	Reinhardtia_gracilis)	(Reinhardtia_paiewonskiana	Reinhardtia_latisecta)))))	Calamus_caryotoides);
(((Elaeis_oleifera	Elaeis_guineensis)	(((((((Podococcus_barteri	Roystonea_regia)	((Serenoa_repens	(Phoenix_dactylifera	(Pseudophoenix_vinifera	Sabal_domingensis)))	((Sclerosperma_profizianum	Orania_palindan)	Leopoldinia_pulchra)))	Nypa_fruticans)	(((((Prestoea_acuminata	(Oenocarpus_minor	Oenocarpus_bataua))	(((((Dictyosperma_album	Kentiopsis_piersoniorum)	Dypsis_decaryi)	Burretiokentia_grandiflora)	(Heterospathe_cagayanensis	Veitchia_spiralis))	Hydriastele_microspadix))	(Pelagodoxa_henryana	Manicaria_saccifera))	Geonoma_undata)	((Reinhardtia_simplex	Reinhardtia_gracilis)	(Reinhardtia_paiewonskiana	Reinhardtia_latisecta))))	Bactris_major)	Iriartea_deltoidea)	Attalea_speciosa))	Calamus_caryotoides);
(((Bactris_major	(Elaeis_oleifera	Elaeis_guineensis))	((((((Leopoldinia_pulchra	(Podococcus_barteri	Roystonea_regia))	(Sclerosperma_profizianum	Orania_palindan))	(Serenoa_repens	(Phoenix_dactylifera	(Pseudophoenix_vinifera	Sabal_domingensis))))	Nypa_fruticans)	((((((Prestoea_acuminata	(Oenocarpus_minor	Oenocarpus_bataua))	((Kentiopsis_piersoniorum	(((Heterospathe_cagayanensis	Veitchia_spiralis)	(Burretiokentia_grandiflora	Dictyosperma_album))	Dypsis_decaryi))	Hydriastele_microspadix))	(Manicaria_saccifera	Geonoma_undata))	Pelagodoxa_henryana)	((Reinhardtia_simplex	Reinhardtia_gracilis)	(Reinhardtia_paiewonskiana	Reinhardtia_latisecta)))	Iriartea_deltoidea))	Attalea_speciosa))	Calamus_caryotoides);
((Sclerosperma_profizianum	((((Serenoa_repens	(Phoenix_dactylifera	Sabal_domingensis))	(((((((Prestoea_acuminata	(Oenocarpus_minor	Oenocarpus_bataua))	(Hydriastele_microspadix	((((Dictyosperma_album	Kentiopsis_piersoniorum)	Dypsis_decaryi)	Burretiokentia_grandiflora)	(Heterospathe_cagayanensis	Veitchia_spiralis))))	(Manicaria_saccifera	Pelagodoxa_henryana))	Geonoma_undata)	(Pseudophoenix_vinifera	(Reinhardtia_simplex	((Reinhardtia_gracilis	Reinhardtia_paiewonskiana)	Reinhardtia_latisecta))))	(Attalea_speciosa	(Bactris_major	(Elaeis_oleifera	Elaeis_guineensis))))	(Podococcus_barteri	Roystonea_regia)))	((Iriartea_deltoidea	Nypa_fruticans)	Leopoldinia_pulchra))	Orania_palindan))	Calamus_caryotoides);
((((Podococcus_barteri	Attalea_speciosa)	(Bactris_major	(Elaeis_oleifera	Elaeis_guineensis)))	((Roystonea_regia	(((Nypa_fruticans	(Orania_palindan	Sclerosperma_profizianum))	Leopoldinia_pulchra)	((Serenoa_repens	(Iriartea_deltoidea	Phoenix_dactylifera))	Sabal_domingensis)))	((((Prestoea_acuminata	(Oenocarpus_minor	Oenocarpus_bataua))	((Dictyosperma_album	(((Heterospathe_cagayanensis	Veitchia_spiralis)	((Dypsis_decaryi	Kentiopsis_piersoniorum)	Burretiokentia_grandiflora))	Hydriastele_microspadix))	(Manicaria_saccifera	Pelagodoxa_henryana)))	Geonoma_undata)	(Pseudophoenix_vinifera	((Reinhardtia_gracilis	Reinhardtia_simplex)	(Reinhardtia_paiewonskiana	Reinhardtia_latisecta))))))	Calamus_caryotoides);
(((Sabal_domingensis	(Serenoa_repens	(((Sclerosperma_profizianum	(Orania_palindan	Leopoldinia_pulchra))	(Nypa_fruticans	(((((Prestoea_acuminata	(Oenocarpus_minor	Oenocarpus_bataua))	(((Hydriastele_microspadix	((Kentiopsis_piersoniorum	(Burretiokentia_grandiflora	Dictyosperma_album))	(Heterospathe_cagayanensis	Veitchia_spiralis)))	Dypsis_decaryi)	(Manicaria_saccifera	Pelagodoxa_henryana)))	Geonoma_undata)	(Pseudophoenix_vinifera	((Reinhardtia_gracilis	Reinhardtia_simplex)	(Reinhardtia_paiewonskiana	Reinhardtia_latisecta))))	(((Bactris_major	Podococcus_barteri)	Attalea_speciosa)	(Elaeis_oleifera	Elaeis_guineensis)))))	Roystonea_regia)))	(Iriartea_deltoidea	Phoenix_dactylifera))	Calamus_caryotoides);
((((Pseudophoenix_vinifera	(Iriartea_deltoidea	(Serenoa_repens	((((((Manicaria_saccifera	((Prestoea_acuminata	(Oenocarpus_minor	Oenocarpus_bataua))	(((((Dypsis_decaryi	Kentiopsis_piersoniorum)	(Veitchia_spiralis	Burretiokentia_grandiflora))	Hydriastele_microspadix)	Heterospathe_cagayanensis)	Dictyosperma_album)))	Geonoma_undata)	Pelagodoxa_henryana)	(Reinhardtia_simplex	(Reinhardtia_paiewonskiana	Reinhardtia_latisecta)))	(((Bactris_major	Podococcus_barteri)	Attalea_speciosa)	(Elaeis_oleifera	Elaeis_guineensis)))	(Roystonea_regia	((Nypa_fruticans	(Reinhardtia_gracilis	Sclerosperma_profizianum))	(Orania_palindan	Leopoldinia_pulchra)))))))	Phoenix_dactylifera)	Sabal_domingensis)	Calamus_caryotoides);
(((((Roystonea_regia	(Sclerosperma_profizianum	(Orania_palindan	(Podococcus_barteri	Leopoldinia_pulchra))))	Nypa_fruticans)	((Attalea_speciosa	(Bactris_major	(Elaeis_oleifera	Elaeis_guineensis)))	((Iriartea_deltoidea	((((Pelagodoxa_henryana	(Serenoa_repens	Manicaria_saccifera))	(((((Dictyosperma_album	(Dypsis_decaryi	Kentiopsis_piersoniorum))	Burretiokentia_grandiflora)	Hydriastele_microspadix)	Veitchia_spiralis)	Heterospathe_cagayanensis))	(Prestoea_acuminata	(Oenocarpus_minor	Oenocarpus_bataua)))	Geonoma_undata))	(Pseudophoenix_vinifera	(Reinhardtia_simplex	(Reinhardtia_latisecta	(Reinhardtia_paiewonskiana	Reinhardtia_gracilis)))))))	(Phoenix_dactylifera	Sabal_domingensis))	Calamus_caryotoides);
(((Attalea_speciosa	(Bactris_major	(Elaeis_oleifera	Elaeis_guineensis)))	(((Pseudophoenix_vinifera	((Reinhardtia_paiewonskiana	Reinhardtia_latisecta)	(Reinhardtia_gracilis	Reinhardtia_simplex)))	((Manicaria_saccifera	(((Prestoea_acuminata	(Oenocarpus_minor	Oenocarpus_bataua))	((((Veitchia_spiralis	Burretiokentia_grandiflora)	Dypsis_decaryi)	(Dictyosperma_album	Kentiopsis_piersoniorum))	(Hydriastele_microspadix	Heterospathe_cagayanensis)))	Geonoma_undata))	Pelagodoxa_henryana))	((((Orania_palindan	(Nypa_fruticans	Sclerosperma_profizianum))	Leopoldinia_pulchra)	(Iriartea_deltoidea	(Serenoa_repens	(Sabal_domingensis	Phoenix_dactylifera))))	(Podococcus_barteri	Roystonea_regia))))	Calamus_caryotoides);
((((Elaeis_oleifera	Elaeis_guineensis)	(Attalea_speciosa	Bactris_major))	((((Reinhardtia_paiewonskiana	Reinhardtia_latisecta)	(Reinhardtia_gracilis	Reinhardtia_simplex))	((((Manicaria_saccifera	Pelagodoxa_henryana)	(Prestoea_acuminata	(Oenocarpus_minor	Oenocarpus_bataua)))	((Hydriastele_microspadix	(Heterospathe_cagayanensis	(Veitchia_spiralis	(Burretiokentia_grandiflora	(Dypsis_decaryi	Kentiopsis_piersoniorum)))))	Dictyosperma_album))	Geonoma_undata))	(((Pseudophoenix_vinifera	(Podococcus_barteri	Roystonea_regia))	(((Orania_palindan	Sclerosperma_profizianum)	Leopoldinia_pulchra)	(Serenoa_repens	(Sabal_domingensis	(Iriartea_deltoidea	Phoenix_dactylifera)))))	Nypa_fruticans)))	Calamus_caryotoides);
((((Elaeis_oleifera	Elaeis_guineensis)	Bactris_major)	(Attalea_speciosa	((((Reinhardtia_paiewonskiana	Reinhardtia_latisecta)	(Reinhardtia_gracilis	Reinhardtia_simplex))	(((Manicaria_saccifera	Pelagodoxa_henryana)	((Prestoea_acuminata	(Oenocarpus_minor	Oenocarpus_bataua))	(((Dypsis_decaryi	(Dictyosperma_album	Kentiopsis_piersoniorum))	(Heterospathe_cagayanensis	Hydriastele_microspadix))	(Burretiokentia_grandiflora	Veitchia_spiralis))))	Geonoma_undata))	(((Pseudophoenix_vinifera	(Serenoa_repens	(Sabal_domingensis	(Iriartea_deltoidea	Phoenix_dactylifera))))	(((Orania_palindan	Sclerosperma_profizianum)	Leopoldinia_pulchra)	(Podococcus_barteri	Roystonea_regia)))	Nypa_fruticans))))	Calamus_caryotoides);
((Sclerosperma_profizianum	(((Leopoldinia_pulchra	(Podococcus_barteri	Roystonea_regia))	(((Nypa_fruticans	(((Elaeis_oleifera	Elaeis_guineensis)	(Attalea_speciosa	Bactris_major))	((Pseudophoenix_vinifera	((Reinhardtia_paiewonskiana	Reinhardtia_latisecta)	(Reinhardtia_gracilis	Reinhardtia_simplex)))	(((Manicaria_saccifera	Pelagodoxa_henryana)	((Prestoea_acuminata	(Oenocarpus_minor	Oenocarpus_bataua))	(((Dypsis_decaryi	(Dictyosperma_album	Kentiopsis_piersoniorum))	(Heterospathe_cagayanensis	Hydriastele_microspadix))	(Burretiokentia_grandiflora	Veitchia_spiralis))))	Geonoma_undata))))	Iriartea_deltoidea)	(Serenoa_repens	(Sabal_domingensis	Phoenix_dactylifera))))	Orania_palindan))	Calamus_caryotoides);
((Bactris_major	((Attalea_speciosa	(((Pseudophoenix_vinifera	(((Reinhardtia_gracilis	Reinhardtia_paiewonskiana)	Reinhardtia_latisecta)	Reinhardtia_simplex))	(((Prestoea_acuminata	(Oenocarpus_minor	Oenocarpus_bataua))	((((((Dypsis_decaryi	Kentiopsis_piersoniorum)	Dictyosperma_album)	Heterospathe_cagayanensis)	(Burretiokentia_grandiflora	Veitchia_spiralis))	Hydriastele_microspadix)	(Manicaria_saccifera	Pelagodoxa_henryana)))	Geonoma_undata))	(Iriartea_deltoidea	((((Leopoldinia_pulchra	Orania_palindan)	(Nypa_fruticans	Sclerosperma_profizianum))	Roystonea_regia)	(Serenoa_repens	((Podococcus_barteri	Sabal_domingensis)	Phoenix_dactylifera))))))	(Elaeis_oleifera	Elaeis_guineensis)))	Calamus_caryotoides);
(((Bactris_major	(Elaeis_oleifera	Elaeis_guineensis))	(Attalea_speciosa	(((((Reinhardtia_gracilis	Reinhardtia_paiewonskiana)	Reinhardtia_latisecta)	Reinhardtia_simplex)	((((Prestoea_acuminata	(Oenocarpus_minor	Oenocarpus_bataua))	((((Heterospathe_cagayanensis	((Kentiopsis_piersoniorum	Dictyosperma_album)	Dypsis_decaryi))	(Burretiokentia_grandiflora	Veitchia_spiralis))	Hydriastele_microspadix)	Manicaria_saccifera))	Pelagodoxa_henryana)	Geonoma_undata))	(((((Pseudophoenix_vinifera	Sclerosperma_profizianum)	Orania_palindan)	(Podococcus_barteri	Roystonea_regia))	(Serenoa_repens	(Leopoldinia_pulchra	(Sabal_domingensis	Phoenix_dactylifera))))	(Iriartea_deltoidea	Nypa_fruticans)))))	Calamus_caryotoides);
(((((((Bactris_major	(Elaeis_oleifera	Elaeis_guineensis))	Attalea_speciosa)	(((Reinhardtia_paiewonskiana	Reinhardtia_latisecta)	(Reinhardtia_gracilis	Reinhardtia_simplex))	((((Prestoea_acuminata	(Oenocarpus_minor	Oenocarpus_bataua))	(((((Kentiopsis_piersoniorum	Dictyosperma_album)	Dypsis_decaryi)	Burretiokentia_grandiflora)	Hydriastele_microspadix)	(Heterospathe_cagayanensis	Veitchia_spiralis)))	(Manicaria_saccifera	Pelagodoxa_henryana))	Geonoma_undata)))	((Leopoldinia_pulchra	(Sclerosperma_profizianum	(Nypa_fruticans	Orania_palindan)))	(Podococcus_barteri	Roystonea_regia)))	Serenoa_repens)	((Sabal_domingensis	Pseudophoenix_vinifera)	(Iriartea_deltoidea	Phoenix_dactylifera)))	Calamus_caryotoides);
(((((Nypa_fruticans	(((Bactris_major	(Elaeis_oleifera	Elaeis_guineensis))	Attalea_speciosa)	((((Reinhardtia_gracilis	Reinhardtia_paiewonskiana)	Reinhardtia_latisecta)	Reinhardtia_simplex)	(((Prestoea_acuminata	(Oenocarpus_minor	Oenocarpus_bataua))	(((((Heterospathe_cagayanensis	(Veitchia_spiralis	Burretiokentia_grandiflora))	Hydriastele_microspadix)	Dictyosperma_album)	(Dypsis_decaryi	Kentiopsis_piersoniorum))	(Manicaria_saccifera	Pelagodoxa_henryana)))	Geonoma_undata))))	((Sclerosperma_profizianum	(Orania_palindan	Leopoldinia_pulchra))	(Podococcus_barteri	Roystonea_regia)))	Serenoa_repens)	((Sabal_domingensis	Pseudophoenix_vinifera)	(Iriartea_deltoidea	Phoenix_dactylifera)))	Calamus_caryotoides);
((((Elaeis_oleifera	Elaeis_guineensis)	(Attalea_speciosa	Bactris_major))	((Iriartea_deltoidea	((Pseudophoenix_vinifera	(((Reinhardtia_gracilis	Reinhardtia_paiewonskiana)	Reinhardtia_latisecta)	Reinhardtia_simplex))	(((Manicaria_saccifera	Pelagodoxa_henryana)	((Prestoea_acuminata	(Oenocarpus_minor	Oenocarpus_bataua))	((((Dictyosperma_album	Kentiopsis_piersoniorum)	Burretiokentia_grandiflora)	((Heterospathe_cagayanensis	Hydriastele_microspadix)	Veitchia_spiralis))	Dypsis_decaryi)))	Geonoma_undata)))	((Serenoa_repens	(((Podococcus_barteri	Leopoldinia_pulchra)	Sabal_domingensis)	Phoenix_dactylifera))	(((Nypa_fruticans	Sclerosperma_profizianum)	Orania_palindan)	Roystonea_regia))))	Calamus_caryotoides);
((((Elaeis_oleifera	Elaeis_guineensis)	Bactris_major)	(Attalea_speciosa	(Iriartea_deltoidea	((Nypa_fruticans	((Serenoa_repens	(Sabal_domingensis	Phoenix_dactylifera))	(((Podococcus_barteri	Leopoldinia_pulchra)	(Orania_palindan	Sclerosperma_profizianum))	Roystonea_regia)))	((Pseudophoenix_vinifera	((Reinhardtia_paiewonskiana	Reinhardtia_latisecta)	(Reinhardtia_gracilis	Reinhardtia_simplex)))	(((Manicaria_saccifera	Pelagodoxa_henryana)	((Prestoea_acuminata	(Oenocarpus_minor	Oenocarpus_bataua))	((Heterospathe_cagayanensis	((Dypsis_decaryi	(Dictyosperma_album	Kentiopsis_piersoniorum))	Burretiokentia_grandiflora))	(Veitchia_spiralis	Hydriastele_microspadix))))	Geonoma_undata))))))	Calamus_caryotoides);
((Nypa_fruticans	(((((Iriartea_deltoidea	Phoenix_dactylifera)	Sabal_domingensis)	Serenoa_repens)	((Sclerosperma_profizianum	Orania_palindan)	(Podococcus_barteri	Roystonea_regia)))	(((Pseudophoenix_vinifera	(Reinhardtia_simplex	((Reinhardtia_gracilis	Reinhardtia_paiewonskiana)	Reinhardtia_latisecta)))	(Leopoldinia_pulchra	(Geonoma_undata	(Pelagodoxa_henryana	((Prestoea_acuminata	(Oenocarpus_bataua	Oenocarpus_minor))	(Manicaria_saccifera	(((Heterospathe_cagayanensis	(Burretiokentia_grandiflora	(Dypsis_decaryi	(Kentiopsis_piersoniorum	Dictyosperma_album))))	Hydriastele_microspadix)	Veitchia_spiralis)))))))	(Attalea_speciosa	(Bactris_major	(Elaeis_oleifera	Elaeis_guineensis))))))	Calamus_caryotoides);
((Sclerosperma_profizianum	((Leopoldinia_pulchra	Orania_palindan)	((Podococcus_barteri	Roystonea_regia)	(((((Reinhardtia_simplex	((Reinhardtia_gracilis	Reinhardtia_paiewonskiana)	Reinhardtia_latisecta))	((((Prestoea_acuminata	(Oenocarpus_bataua	Oenocarpus_minor))	((Heterospathe_cagayanensis	(Dypsis_decaryi	(Kentiopsis_piersoniorum	Dictyosperma_album)))	(Veitchia_spiralis	(Hydriastele_microspadix	Burretiokentia_grandiflora))))	(Manicaria_saccifera	Pelagodoxa_henryana))	Geonoma_undata))	((Elaeis_oleifera	Elaeis_guineensis)	(Attalea_speciosa	Bactris_major)))	Nypa_fruticans)	((Pseudophoenix_vinifera	((Iriartea_deltoidea	Phoenix_dactylifera)	Sabal_domingensis))	Serenoa_repens)))))	Calamus_caryotoides);
((((Reinhardtia_gracilis	Reinhardtia_simplex)	(Reinhardtia_paiewonskiana	Reinhardtia_latisecta))	(((((Prestoea_acuminata	(Oenocarpus_bataua	Oenocarpus_minor))	(((Veitchia_spiralis	Burretiokentia_grandiflora)	(Heterospathe_cagayanensis	(Dypsis_decaryi	(Kentiopsis_piersoniorum	Dictyosperma_album))))	Hydriastele_microspadix))	(Manicaria_saccifera	Pelagodoxa_henryana))	Geonoma_undata)	(((Iriartea_deltoidea	(Elaeis_oleifera	Elaeis_guineensis))	(Attalea_speciosa	Bactris_major))	(Nypa_fruticans	((((Leopoldinia_pulchra	Phoenix_dactylifera)	(Podococcus_barteri	Sabal_domingensis))	Serenoa_repens)	((Orania_palindan	Sclerosperma_profizianum)	(Pseudophoenix_vinifera	Roystonea_regia)))))))	Calamus_caryotoides);
((Sclerosperma_profizianum	((((Serenoa_repens	((Nypa_fruticans	Phoenix_dactylifera)	(Pseudophoenix_vinifera	Sabal_domingensis)))	(Podococcus_barteri	Roystonea_regia))	((((Reinhardtia_gracilis	Reinhardtia_simplex)	(Reinhardtia_paiewonskiana	Reinhardtia_latisecta))	(Leopoldinia_pulchra	(((Prestoea_acuminata	(Oenocarpus_bataua	Oenocarpus_minor))	((((Dypsis_decaryi	(Veitchia_spiralis	Burretiokentia_grandiflora))	(Kentiopsis_piersoniorum	Dictyosperma_album))	(Hydriastele_microspadix	Heterospathe_cagayanensis))	(Manicaria_saccifera	Pelagodoxa_henryana)))	Geonoma_undata)))	((Iriartea_deltoidea	(Elaeis_oleifera	Elaeis_guineensis))	(Attalea_speciosa	Bactris_major))))	Orania_palindan))	Calamus_caryotoides);
(((((((Roystonea_regia	(Serenoa_repens	(Phoenix_dactylifera	Sabal_domingensis)))	((Leopoldinia_pulchra	Orania_palindan)	(Nypa_fruticans	(Iriartea_deltoidea	Sclerosperma_profizianum))))	((Pseudophoenix_vinifera	((Reinhardtia_paiewonskiana	Reinhardtia_latisecta)	(Reinhardtia_simplex	Podococcus_barteri)))	(((Manicaria_saccifera	(Reinhardtia_gracilis	Pelagodoxa_henryana))	((Prestoea_acuminata	(Oenocarpus_bataua	Oenocarpus_minor))	((Dictyosperma_album	(Dypsis_decaryi	Kentiopsis_piersoniorum))	((Burretiokentia_grandiflora	Veitchia_spiralis)	(Hydriastele_microspadix	Heterospathe_cagayanensis)))))	Geonoma_undata)))	Attalea_speciosa)	(Elaeis_oleifera	Elaeis_guineensis))	Bactris_major)	Calamus_caryotoides);
(((((((Roystonea_regia	(Phoenix_dactylifera	Sabal_domingensis))	((Leopoldinia_pulchra	(Orania_palindan	Podococcus_barteri))	(Nypa_fruticans	Sclerosperma_profizianum)))	Serenoa_repens)	((Pseudophoenix_vinifera	((Reinhardtia_paiewonskiana	Reinhardtia_latisecta)	(Reinhardtia_gracilis	Reinhardtia_simplex)))	(Pelagodoxa_henryana	(Manicaria_saccifera	((Prestoea_acuminata	(Oenocarpus_bataua	Oenocarpus_minor))	(Geonoma_undata	((Veitchia_spiralis	((Hydriastele_microspadix	Heterospathe_cagayanensis)	((Dictyosperma_album	Kentiopsis_piersoniorum)	Dypsis_decaryi)))	Burretiokentia_grandiflora)))))))	Iriartea_deltoidea)	((Elaeis_oleifera	Elaeis_guineensis)	(Bactris_major	Attalea_speciosa)))	Calamus_caryotoides);
((((Iriartea_deltoidea	Phoenix_dactylifera)	(Pseudophoenix_vinifera	Sabal_domingensis))	(((Serenoa_repens	((Leopoldinia_pulchra	(Sclerosperma_profizianum	Orania_palindan))	Nypa_fruticans))	((((Reinhardtia_paiewonskiana	Reinhardtia_latisecta)	(Reinhardtia_gracilis	Reinhardtia_simplex))	((((Prestoea_acuminata	(Oenocarpus_bataua	Oenocarpus_minor))	(((Hydriastele_microspadix	Heterospathe_cagayanensis)	(Burretiokentia_grandiflora	Veitchia_spiralis))	((Dictyosperma_album	Kentiopsis_piersoniorum)	Dypsis_decaryi)))	(Pelagodoxa_henryana	Manicaria_saccifera))	Geonoma_undata))	((Podococcus_barteri	(Elaeis_oleifera	Elaeis_guineensis))	(Bactris_major	Attalea_speciosa))))	Roystonea_regia))	Calamus_caryotoides);
(((Iriartea_deltoidea	Phoenix_dactylifera)	(Pseudophoenix_vinifera	(Sabal_domingensis	((Leopoldinia_pulchra	(Sclerosperma_profizianum	Orania_palindan))	(Serenoa_repens	(Roystonea_regia	((((((Reinhardtia_gracilis	Reinhardtia_paiewonskiana)	Reinhardtia_latisecta)	Reinhardtia_simplex)	((((Prestoea_acuminata	(Oenocarpus_bataua	Oenocarpus_minor))	((Burretiokentia_grandiflora	Veitchia_spiralis)	(((Dictyosperma_album	Kentiopsis_piersoniorum)	Dypsis_decaryi)	(Hydriastele_microspadix	Heterospathe_cagayanensis))))	(Pelagodoxa_henryana	Manicaria_saccifera))	Geonoma_undata))	((Bactris_major	(Elaeis_oleifera	Elaeis_guineensis))	(Attalea_speciosa	Podococcus_barteri)))	Nypa_fruticans)))))))	Calamus_caryotoides);
(((Bactris_major	(Elaeis_oleifera	Elaeis_guineensis))	(Attalea_speciosa	((Nypa_fruticans	((Serenoa_repens	(Sabal_domingensis	(Iriartea_deltoidea	Phoenix_dactylifera)))	((Pseudophoenix_vinifera	Roystonea_regia)	(Sclerosperma_profizianum	(Orania_palindan	(Podococcus_barteri	Leopoldinia_pulchra))))))	((((Reinhardtia_gracilis	Reinhardtia_paiewonskiana)	Reinhardtia_latisecta)	Reinhardtia_simplex)	(Pelagodoxa_henryana	(Manicaria_saccifera	((Prestoea_acuminata	(Oenocarpus_bataua	Oenocarpus_minor))	(Geonoma_undata	((Burretiokentia_grandiflora	Veitchia_spiralis)	(Hydriastele_microspadix	(Heterospathe_cagayanensis	((Dictyosperma_album	Kentiopsis_piersoniorum)	Dypsis_decaryi))))))))))))	Calamus_caryotoides);
(((((Reinhardtia_gracilis	Reinhardtia_paiewonskiana)	Reinhardtia_latisecta)	Reinhardtia_simplex)	((Pelagodoxa_henryana	(Manicaria_saccifera	((Prestoea_acuminata	(Oenocarpus_bataua	Oenocarpus_minor))	(Geonoma_undata	((((Dictyosperma_album	Kentiopsis_piersoniorum)	Dypsis_decaryi)	Burretiokentia_grandiflora)	(Veitchia_spiralis	(Hydriastele_microspadix	Heterospathe_cagayanensis)))))))	(((Bactris_major	(Iriartea_deltoidea	(Elaeis_oleifera	Elaeis_guineensis)))	Attalea_speciosa)	(Nypa_fruticans	((Sabal_domingensis	Phoenix_dactylifera)	(Serenoa_repens	(Roystonea_regia	(Sclerosperma_profizianum	(Orania_palindan	(Pseudophoenix_vinifera	(Podococcus_barteri	Leopoldinia_pulchra)))))))))))	Calamus_caryotoides);
((((Elaeis_oleifera	Elaeis_guineensis)	Bactris_major)	((((Nypa_fruticans	((Serenoa_repens	(Phoenix_dactylifera	(Pseudophoenix_vinifera	Sabal_domingensis)))	((Podococcus_barteri	Roystonea_regia)	(Leopoldinia_pulchra	(Sclerosperma_profizianum	Orania_palindan)))))	(((((Pelagodoxa_henryana	Manicaria_saccifera)	((Heterospathe_cagayanensis	Hydriastele_microspadix)	((Dypsis_decaryi	(Veitchia_spiralis	Burretiokentia_grandiflora))	(Kentiopsis_piersoniorum	Dictyosperma_album))))	(Prestoea_acuminata	(Oenocarpus_bataua	Oenocarpus_minor)))	Geonoma_undata)	(((Reinhardtia_gracilis	Reinhardtia_paiewonskiana)	Reinhardtia_latisecta)	Reinhardtia_simplex)))	Iriartea_deltoidea)	Attalea_speciosa))	Calamus_caryotoides);
(((Elaeis_oleifera	Elaeis_guineensis)	(((((Iriartea_deltoidea	Nypa_fruticans)	((Serenoa_repens	(Phoenix_dactylifera	Sabal_domingensis))	(Roystonea_regia	(Sclerosperma_profizianum	(Orania_palindan	(Leopoldinia_pulchra	Podococcus_barteri))))))	((((Pelagodoxa_henryana	Manicaria_saccifera)	(((Veitchia_spiralis	Burretiokentia_grandiflora)	(((Dypsis_decaryi	(Kentiopsis_piersoniorum	Dictyosperma_album))	Heterospathe_cagayanensis)	Hydriastele_microspadix))	(Prestoea_acuminata	(Oenocarpus_bataua	Oenocarpus_minor))))	Geonoma_undata)	(Pseudophoenix_vinifera	((Reinhardtia_paiewonskiana	Reinhardtia_latisecta)	(Reinhardtia_gracilis	Reinhardtia_simplex)))))	Attalea_speciosa)	Bactris_major))	Calamus_caryotoides);
((Sclerosperma_profizianum	((Nypa_fruticans	(((((((Pelagodoxa_henryana	Manicaria_saccifera)	((((Burretiokentia_grandiflora	Dypsis_decaryi)	(Hydriastele_microspadix	(Kentiopsis_piersoniorum	Dictyosperma_album)))	(Veitchia_spiralis	Heterospathe_cagayanensis))	(Prestoea_acuminata	(Oenocarpus_bataua	Oenocarpus_minor))))	Geonoma_undata)	(Pseudophoenix_vinifera	(((Reinhardtia_gracilis	Reinhardtia_paiewonskiana)	Reinhardtia_latisecta)	Reinhardtia_simplex)))	(Attalea_speciosa	(Bactris_major	(Elaeis_oleifera	Elaeis_guineensis))))	(Podococcus_barteri	Roystonea_regia))	((Iriartea_deltoidea	(Serenoa_repens	Phoenix_dactylifera))	Sabal_domingensis)))	(Orania_palindan	Leopoldinia_pulchra)))	Calamus_caryotoides);
(((Serenoa_repens	((((Orania_palindan	Sclerosperma_profizianum)	Nypa_fruticans)	Leopoldinia_pulchra)	((((Attalea_speciosa	(Bactris_major	(Elaeis_oleifera	Elaeis_guineensis)))	(((Reinhardtia_simplex	Reinhardtia_gracilis)	(Reinhardtia_paiewonskiana	Reinhardtia_latisecta))	(((Pelagodoxa_henryana	Manicaria_saccifera)	((Hydriastele_microspadix	((Heterospathe_cagayanensis	((Kentiopsis_piersoniorum	Dictyosperma_album)	Dypsis_decaryi))	(Burretiokentia_grandiflora	Veitchia_spiralis)))	(Prestoea_acuminata	(Oenocarpus_bataua	Oenocarpus_minor))))	Geonoma_undata)))	Iriartea_deltoidea)	Roystonea_regia)))	(Pseudophoenix_vinifera	(Phoenix_dactylifera	(Podococcus_barteri	Sabal_domingensis))))	Calamus_caryotoides);
((Sclerosperma_profizianum	((Nypa_fruticans	(((((Bactris_major	((Elaeis_oleifera	Elaeis_guineensis)	Attalea_speciosa))	(((Podococcus_barteri	Leopoldinia_pulchra)	(Pseudophoenix_vinifera	(Reinhardtia_simplex	((Reinhardtia_gracilis	Reinhardtia_paiewonskiana)	Reinhardtia_latisecta))))	(((Pelagodoxa_henryana	Manicaria_saccifera)	((Hydriastele_microspadix	(Veitchia_spiralis	((Heterospathe_cagayanensis	((Kentiopsis_piersoniorum	Dictyosperma_album)	Dypsis_decaryi))	Burretiokentia_grandiflora)))	(Prestoea_acuminata	(Oenocarpus_bataua	Oenocarpus_minor))))	Geonoma_undata)))	Iriartea_deltoidea)	Roystonea_regia)	((Phoenix_dactylifera	Sabal_domingensis)	Serenoa_repens)))	Orania_palindan))	Calamus_caryotoides);
(((((((Pseudophoenix_vinifera	((Reinhardtia_gracilis	Reinhardtia_simplex)	(Reinhardtia_paiewonskiana	Reinhardtia_latisecta)))	(((Prestoea_acuminata	(Oenocarpus_bataua	Oenocarpus_minor))	((Pelagodoxa_henryana	Manicaria_saccifera)	(((((Kentiopsis_piersoniorum	Dypsis_decaryi)	Dictyosperma_album)	Hydriastele_microspadix)	(Burretiokentia_grandiflora	Veitchia_spiralis))	Heterospathe_cagayanensis)))	Geonoma_undata))	((((((Podococcus_barteri	Leopoldinia_pulchra)	Orania_palindan)	Sclerosperma_profizianum)	Roystonea_regia)	(Serenoa_repens	((Iriartea_deltoidea	Phoenix_dactylifera)	Sabal_domingensis)))	Nypa_fruticans))	Attalea_speciosa)	Bactris_major)	(Elaeis_oleifera	Elaeis_guineensis))	Calamus_caryotoides);
(((((Pseudophoenix_vinifera	(Reinhardtia_simplex	((Reinhardtia_gracilis	Reinhardtia_paiewonskiana)	Reinhardtia_latisecta)))	((Geonoma_undata	(((Veitchia_spiralis	(Hydriastele_microspadix	((((Kentiopsis_piersoniorum	Dypsis_decaryi)	Dictyosperma_album)	Burretiokentia_grandiflora)	Heterospathe_cagayanensis)))	(Prestoea_acuminata	(Oenocarpus_bataua	Oenocarpus_minor)))	Manicaria_saccifera))	Pelagodoxa_henryana))	(Roystonea_regia	((((Iriartea_deltoidea	Phoenix_dactylifera)	Sabal_domingensis)	(Nypa_fruticans	(((Podococcus_barteri	Leopoldinia_pulchra)	Orania_palindan)	Sclerosperma_profizianum)))	Serenoa_repens)))	((Elaeis_oleifera	Elaeis_guineensis)	(Attalea_speciosa	Bactris_major)))	Calamus_caryotoides);
((Nypa_fruticans	(((((((Pseudophoenix_vinifera	((Reinhardtia_gracilis	Reinhardtia_simplex)	(Reinhardtia_paiewonskiana	Reinhardtia_latisecta)))	(Geonoma_undata	(((((Kentiopsis_piersoniorum	Dictyosperma_album)	(((Burretiokentia_grandiflora	Veitchia_spiralis)	Heterospathe_cagayanensis)	Dypsis_decaryi))	Hydriastele_microspadix)	(Prestoea_acuminata	(Oenocarpus_bataua	Oenocarpus_minor)))	(Pelagodoxa_henryana	Manicaria_saccifera))))	(Iriartea_deltoidea	((Podococcus_barteri	Attalea_speciosa)	(Bactris_major	(Elaeis_oleifera	Elaeis_guineensis)))))	(Roystonea_regia	((Leopoldinia_pulchra	Orania_palindan)	Sclerosperma_profizianum)))	Serenoa_repens)	Sabal_domingensis)	Phoenix_dactylifera))	Calamus_caryotoides);
(((Bactris_major	(Elaeis_oleifera	Elaeis_guineensis))	((((Roystonea_regia	(Sabal_domingensis	(Iriartea_deltoidea	Phoenix_dactylifera)))	(Serenoa_repens	((Leopoldinia_pulchra	Orania_palindan)	(Sclerosperma_profizianum	Nypa_fruticans))))	((Pseudophoenix_vinifera	(((Podococcus_barteri	Reinhardtia_gracilis)	Reinhardtia_simplex)	(Reinhardtia_paiewonskiana	Reinhardtia_latisecta)))	(Geonoma_undata	((((Veitchia_spiralis	Burretiokentia_grandiflora)	(((Kentiopsis_piersoniorum	Dictyosperma_album)	Dypsis_decaryi)	(Heterospathe_cagayanensis	Hydriastele_microspadix)))	(Prestoea_acuminata	(Oenocarpus_bataua	Oenocarpus_minor)))	(Pelagodoxa_henryana	Manicaria_saccifera)))))	Attalea_speciosa))	Calamus_caryotoides);
((Sclerosperma_profizianum	((Roystonea_regia	((((Sabal_domingensis	Phoenix_dactylifera)	Iriartea_deltoidea)	Serenoa_repens)	(Nypa_fruticans	(((((Podococcus_barteri	Leopoldinia_pulchra)	Pseudophoenix_vinifera)	(Reinhardtia_simplex	((Reinhardtia_gracilis	Reinhardtia_paiewonskiana)	Reinhardtia_latisecta)))	(Geonoma_undata	((((Heterospathe_cagayanensis	Hydriastele_microspadix)	((Veitchia_spiralis	(Dypsis_decaryi	Burretiokentia_grandiflora))	(Kentiopsis_piersoniorum	Dictyosperma_album)))	Prestoea_acuminata)	(((Oenocarpus_bataua	Oenocarpus_minor)	Pelagodoxa_henryana)	Manicaria_saccifera))))	((Bactris_major	(Elaeis_oleifera	Elaeis_guineensis))	Attalea_speciosa)))))	Orania_palindan))	Calamus_caryotoides);
