# Supplementary material for: Data supporting the nuclear phylogenomics of the palm subfamily Arecoideae (Arecaceae)
Source: Data Brief. 2016 Mar 2;7:532–6. doi: 10.1016/j.dib.2016.02.063 (PMC4796708; doi:10.1016/j.dib.2016.02.063)
Supplement: Supplementary file 5 — Supplementary material [file mmc5.zip › RAxML_bootstrap.Elaeis_226.raxml.tre]

((((Reinhardtia_simplex	(Reinhardtia_latisecta	Reinhardtia_paiewonskiana))	((((Pseudophoenix_vinifera	Leopoldinia_pulchra)	((Oenocarpus_minor	Phoenix_dactylifera)	((Chamaedorea_seifrizii	(Iriartea_deltoidea	Serenoa_repens))	Sabal_domingensis)))	(Nypa_fruticans	((((Calamus_caryotoides	Podococcus_barteri)	(Geonoma_undata	(Oenocarpus_bataua	((Dictyosperma_album	(Kentiopsis_piersoniorum	Hydriastele_microspadix))	((Prestoea_acuminata	(Manicaria_saccifera	(Burretiokentia_grandiflora	Dypsis_decaryi)))	Veitchia_spiralis)))))	(Orania_palindan	Sclerosperma_profizianum))	Roystonea_regia)))	((Attalea_speciosa	(Elaeis_oleifera	Elaeis_guineensis))	Bactris_major)))	Reinhardtia_gracilis)	Kingia_australis);
(((Nypa_fruticans	(((((Serenoa_repens	Sabal_domingensis)	Phoenix_dactylifera)	(Iriartea_deltoidea	(Manicaria_saccifera	(Chamaedorea_seifrizii	(Oenocarpus_minor	Pseudophoenix_vinifera)))))	Leopoldinia_pulchra)	((Oenocarpus_bataua	Roystonea_regia)	(((Orania_palindan	(Sclerosperma_profizianum	(((Prestoea_acuminata	Dictyosperma_album)	(Kentiopsis_piersoniorum	Hydriastele_microspadix))	((Burretiokentia_grandiflora	Dypsis_decaryi)	Veitchia_spiralis))))	(Calamus_caryotoides	Podococcus_barteri))	(Geonoma_undata	(((Attalea_speciosa	(Elaeis_oleifera	Elaeis_guineensis))	Bactris_major)	((Reinhardtia_latisecta	Reinhardtia_paiewonskiana)	Reinhardtia_simplex)))))))	Reinhardtia_gracilis)	Kingia_australis);
((((Nypa_fruticans	((((Serenoa_repens	(Sabal_domingensis	Phoenix_dactylifera))	(Pseudophoenix_vinifera	Chamaedorea_seifrizii))	(Geonoma_undata	((Prestoea_acuminata	((Dictyosperma_album	(Kentiopsis_piersoniorum	Hydriastele_microspadix))	((Manicaria_saccifera	(Burretiokentia_grandiflora	Dypsis_decaryi))	Veitchia_spiralis)))	(Iriartea_deltoidea	Leopoldinia_pulchra))))	((Calamus_caryotoides	Podococcus_barteri)	((Sclerosperma_profizianum	Orania_palindan)	(Roystonea_regia	(((Attalea_speciosa	(Elaeis_oleifera	Elaeis_guineensis))	Bactris_major)	(Oenocarpus_bataua	((Reinhardtia_latisecta	Reinhardtia_paiewonskiana)	Reinhardtia_simplex))))))))	Oenocarpus_minor)	Reinhardtia_gracilis)	Kingia_australis);
((((Nypa_fruticans	Oenocarpus_minor)	((((((Iriartea_deltoidea	Leopoldinia_pulchra)	Pseudophoenix_vinifera)	Chamaedorea_seifrizii)	(Phoenix_dactylifera	(Serenoa_repens	Sabal_domingensis)))	(Geonoma_undata	(((Manicaria_saccifera	Oenocarpus_bataua)	(Burretiokentia_grandiflora	Dypsis_decaryi))	((Dictyosperma_album	(Kentiopsis_piersoniorum	Hydriastele_microspadix))	Veitchia_spiralis))))	((Prestoea_acuminata	Sclerosperma_profizianum)	(Roystonea_regia	((Calamus_caryotoides	(Podococcus_barteri	Orania_palindan))	(((Attalea_speciosa	(Elaeis_oleifera	Elaeis_guineensis))	Bactris_major)	((Reinhardtia_latisecta	Reinhardtia_paiewonskiana)	Reinhardtia_simplex)))))))	Reinhardtia_gracilis)	Kingia_australis);
((((Reinhardtia_latisecta	Reinhardtia_paiewonskiana)	(Reinhardtia_simplex	((((Chamaedorea_seifrizii	Pseudophoenix_vinifera)	((Phoenix_dactylifera	Sabal_domingensis)	Serenoa_repens))	((Oenocarpus_bataua	Roystonea_regia)	(((Prestoea_acuminata	Sclerosperma_profizianum)	(((Podococcus_barteri	Calamus_caryotoides)	(((Kentiopsis_piersoniorum	(Hydriastele_microspadix	Dictyosperma_album))	((Burretiokentia_grandiflora	Dypsis_decaryi)	Veitchia_spiralis))	Geonoma_undata))	Orania_palindan))	((((Manicaria_saccifera	Oenocarpus_minor)	Iriartea_deltoidea)	Nypa_fruticans)	Leopoldinia_pulchra))))	((Attalea_speciosa	(Elaeis_oleifera	Elaeis_guineensis))	Bactris_major))))	Reinhardtia_gracilis)	Kingia_australis);
(((((Reinhardtia_latisecta	Reinhardtia_paiewonskiana)	Reinhardtia_simplex)	((((Calamus_caryotoides	(Oenocarpus_bataua	Roystonea_regia))	((Oenocarpus_minor	Nypa_fruticans)	(Leopoldinia_pulchra	((Chamaedorea_seifrizii	(Iriartea_deltoidea	Pseudophoenix_vinifera))	((Phoenix_dactylifera	Sabal_domingensis)	Serenoa_repens)))))	((Podococcus_barteri	((((Manicaria_saccifera	Burretiokentia_grandiflora)	Dypsis_decaryi)	((Kentiopsis_piersoniorum	Hydriastele_microspadix)	(Dictyosperma_album	Veitchia_spiralis)))	(Prestoea_acuminata	Geonoma_undata)))	(Orania_palindan	Sclerosperma_profizianum)))	((Attalea_speciosa	(Elaeis_oleifera	Elaeis_guineensis))	Bactris_major)))	Reinhardtia_gracilis)	Kingia_australis);
(((((Reinhardtia_latisecta	Reinhardtia_paiewonskiana)	Reinhardtia_simplex)	(((Roystonea_regia	(Nypa_fruticans	((Oenocarpus_bataua	Leopoldinia_pulchra)	(((Iriartea_deltoidea	Chamaedorea_seifrizii)	((Manicaria_saccifera	Oenocarpus_minor)	Pseudophoenix_vinifera))	((Phoenix_dactylifera	Sabal_domingensis)	Serenoa_repens)))))	(((Orania_palindan	((Dictyosperma_album	((Veitchia_spiralis	(Prestoea_acuminata	(Burretiokentia_grandiflora	Dypsis_decaryi)))	Hydriastele_microspadix))	Kentiopsis_piersoniorum))	(Podococcus_barteri	(Calamus_caryotoides	Sclerosperma_profizianum)))	Geonoma_undata))	((Attalea_speciosa	(Elaeis_oleifera	Elaeis_guineensis))	Bactris_major)))	Reinhardtia_gracilis)	Kingia_australis);
((((Reinhardtia_latisecta	((Manicaria_saccifera	Oenocarpus_minor)	Reinhardtia_simplex))	(Reinhardtia_paiewonskiana	((Nypa_fruticans	(((Orania_palindan	((Pseudophoenix_vinifera	((Sabal_domingensis	Serenoa_repens)	Phoenix_dactylifera))	((Iriartea_deltoidea	Chamaedorea_seifrizii)	((Geonoma_undata	((Prestoea_acuminata	(Burretiokentia_grandiflora	Dypsis_decaryi))	((Dictyosperma_album	(Kentiopsis_piersoniorum	Hydriastele_microspadix))	Veitchia_spiralis)))	(Oenocarpus_bataua	Leopoldinia_pulchra)))))	((Calamus_caryotoides	Podococcus_barteri)	Sclerosperma_profizianum))	Roystonea_regia))	((Attalea_speciosa	(Elaeis_oleifera	Elaeis_guineensis))	Bactris_major))))	Reinhardtia_gracilis)	Kingia_australis);
((((Oenocarpus_bataua	Roystonea_regia)	((((Calamus_caryotoides	Sclerosperma_profizianum)	(Podococcus_barteri	Orania_palindan))	(Nypa_fruticans	(((Oenocarpus_minor	Chamaedorea_seifrizii)	((((Dictyosperma_album	Kentiopsis_piersoniorum)	(((Burretiokentia_grandiflora	Dypsis_decaryi)	Veitchia_spiralis)	Hydriastele_microspadix))	(Prestoea_acuminata	Geonoma_undata))	(Leopoldinia_pulchra	Iriartea_deltoidea)))	(Pseudophoenix_vinifera	((Sabal_domingensis	Serenoa_repens)	(Manicaria_saccifera	Phoenix_dactylifera))))))	(((Attalea_speciosa	(Elaeis_oleifera	Elaeis_guineensis))	Bactris_major)	((Reinhardtia_latisecta	Reinhardtia_paiewonskiana)	Reinhardtia_simplex))))	Reinhardtia_gracilis)	Kingia_australis);
(((((Reinhardtia_latisecta	Reinhardtia_paiewonskiana)	Reinhardtia_simplex)	((((Oenocarpus_bataua	Roystonea_regia)	(Orania_palindan	((Calamus_caryotoides	Sclerosperma_profizianum)	Podococcus_barteri)))	(Nypa_fruticans	((Geonoma_undata	((Dictyosperma_album	(Hydriastele_microspadix	(Prestoea_acuminata	Kentiopsis_piersoniorum)))	((Burretiokentia_grandiflora	Dypsis_decaryi)	Veitchia_spiralis)))	(((Pseudophoenix_vinifera	(((Manicaria_saccifera	Sabal_domingensis)	Serenoa_repens)	(Oenocarpus_minor	Phoenix_dactylifera)))	Chamaedorea_seifrizii)	(Leopoldinia_pulchra	Iriartea_deltoidea)))))	((Attalea_speciosa	(Elaeis_oleifera	Elaeis_guineensis))	Bactris_major)))	Reinhardtia_gracilis)	Kingia_australis);
((((Manicaria_saccifera	(Calamus_caryotoides	Roystonea_regia))	(((((Phoenix_dactylifera	(Serenoa_repens	Sabal_domingensis))	(Chamaedorea_seifrizii	Pseudophoenix_vinifera))	((Oenocarpus_bataua	((Reinhardtia_latisecta	Reinhardtia_paiewonskiana)	Reinhardtia_simplex))	((Attalea_speciosa	(Elaeis_oleifera	Elaeis_guineensis))	Bactris_major)))	(Oenocarpus_minor	((Iriartea_deltoidea	Leopoldinia_pulchra)	Nypa_fruticans)))	((((Kentiopsis_piersoniorum	(Burretiokentia_grandiflora	Dypsis_decaryi))	(Veitchia_spiralis	(Hydriastele_microspadix	(Prestoea_acuminata	Dictyosperma_album))))	Geonoma_undata)	((Podococcus_barteri	Orania_palindan)	Sclerosperma_profizianum))))	Reinhardtia_gracilis)	Kingia_australis);
((((((Manicaria_saccifera	(((Phoenix_dactylifera	((Serenoa_repens	Leopoldinia_pulchra)	Sabal_domingensis))	(Oenocarpus_minor	(Chamaedorea_seifrizii	Pseudophoenix_vinifera)))	(((Reinhardtia_latisecta	Reinhardtia_paiewonskiana)	Reinhardtia_simplex)	((Attalea_speciosa	(Elaeis_oleifera	Elaeis_guineensis))	Bactris_major))))	((Iriartea_deltoidea	Nypa_fruticans)	(((Geonoma_undata	((((Kentiopsis_piersoniorum	Veitchia_spiralis)	((Burretiokentia_grandiflora	Dypsis_decaryi)	Dictyosperma_album))	Hydriastele_microspadix)	Prestoea_acuminata))	(Calamus_caryotoides	Podococcus_barteri))	(Orania_palindan	Sclerosperma_profizianum))))	Oenocarpus_bataua)	Roystonea_regia)	Reinhardtia_gracilis)	Kingia_australis);
(((((Pseudophoenix_vinifera	((Manicaria_saccifera	Phoenix_dactylifera)	Sabal_domingensis))	(((Calamus_caryotoides	Nypa_fruticans)	((((Oenocarpus_bataua	Roystonea_regia)	((Podococcus_barteri	(Geonoma_undata	(Hydriastele_microspadix	((Kentiopsis_piersoniorum	Dictyosperma_album)	(Veitchia_spiralis	(Burretiokentia_grandiflora	Dypsis_decaryi))))))	((Prestoea_acuminata	Sclerosperma_profizianum)	Orania_palindan)))	Oenocarpus_minor)	(((Reinhardtia_latisecta	Reinhardtia_paiewonskiana)	Reinhardtia_simplex)	((Attalea_speciosa	(Elaeis_oleifera	Elaeis_guineensis))	Bactris_major))))	(Serenoa_repens	Chamaedorea_seifrizii)))	(Leopoldinia_pulchra	Iriartea_deltoidea))	Reinhardtia_gracilis)	Kingia_australis);
(((Reinhardtia_paiewonskiana	((Reinhardtia_simplex	(((Attalea_speciosa	(Elaeis_oleifera	Elaeis_guineensis))	Bactris_major)	(((Oenocarpus_bataua	Roystonea_regia)	(Nypa_fruticans	(Leopoldinia_pulchra	((Pseudophoenix_vinifera	Chamaedorea_seifrizii)	((Iriartea_deltoidea	Serenoa_repens)	(((Manicaria_saccifera	Oenocarpus_minor)	Phoenix_dactylifera)	Sabal_domingensis))))))	(((Calamus_caryotoides	Podococcus_barteri)	(Geonoma_undata	(((Prestoea_acuminata	(Hydriastele_microspadix	Kentiopsis_piersoniorum))	Dictyosperma_album)	(Veitchia_spiralis	(Burretiokentia_grandiflora	Dypsis_decaryi)))))	(Sclerosperma_profizianum	Orania_palindan)))))	Reinhardtia_latisecta))	Reinhardtia_gracilis)	Kingia_australis);
(((Nypa_fruticans	(((Oenocarpus_bataua	Leopoldinia_pulchra)	((Pseudophoenix_vinifera	Chamaedorea_seifrizii)	(Phoenix_dactylifera	((Iriartea_deltoidea	Serenoa_repens)	Sabal_domingensis))))	((((Podococcus_barteri	(Geonoma_undata	((Veitchia_spiralis	(Burretiokentia_grandiflora	Dypsis_decaryi))	((Hydriastele_microspadix	Kentiopsis_piersoniorum)	Dictyosperma_album))))	((Prestoea_acuminata	Sclerosperma_profizianum)	Orania_palindan))	((Reinhardtia_latisecta	(Reinhardtia_paiewonskiana	((Manicaria_saccifera	Oenocarpus_minor)	Reinhardtia_simplex)))	(Attalea_speciosa	((Elaeis_oleifera	Elaeis_guineensis)	Bactris_major))))	(Calamus_caryotoides	Roystonea_regia))))	Reinhardtia_gracilis)	Kingia_australis);
((((((((Pseudophoenix_vinifera	(Iriartea_deltoidea	Leopoldinia_pulchra))	Chamaedorea_seifrizii)	(((Oenocarpus_minor	Phoenix_dactylifera)	Sabal_domingensis)	Serenoa_repens))	(((((Oenocarpus_bataua	Reinhardtia_latisecta)	Reinhardtia_paiewonskiana)	Reinhardtia_simplex)	(Attalea_speciosa	((Elaeis_oleifera	Elaeis_guineensis)	Bactris_major)))	(Roystonea_regia	((Podococcus_barteri	(Orania_palindan	(Geonoma_undata	(Prestoea_acuminata	(Hydriastele_microspadix	((Veitchia_spiralis	((Manicaria_saccifera	Burretiokentia_grandiflora)	Dypsis_decaryi))	(Kentiopsis_piersoniorum	Dictyosperma_album)))))))	Sclerosperma_profizianum))))	Nypa_fruticans)	Calamus_caryotoides)	Reinhardtia_gracilis)	Kingia_australis);
((((Reinhardtia_latisecta	Reinhardtia_paiewonskiana)	(Reinhardtia_simplex	(Geonoma_undata	((((Oenocarpus_bataua	Roystonea_regia)	((Leopoldinia_pulchra	(Dictyosperma_album	((Veitchia_spiralis	(Burretiokentia_grandiflora	Dypsis_decaryi))	(Kentiopsis_piersoniorum	Hydriastele_microspadix))))	((Orania_palindan	((Manicaria_saccifera	Calamus_caryotoides)	Podococcus_barteri))	(Prestoea_acuminata	Sclerosperma_profizianum))))	((Phoenix_dactylifera	(((Chamaedorea_seifrizii	(Oenocarpus_minor	Pseudophoenix_vinifera))	Sabal_domingensis)	Serenoa_repens))	(Nypa_fruticans	Iriartea_deltoidea)))	(Bactris_major	(Attalea_speciosa	(Elaeis_oleifera	Elaeis_guineensis)))))))	Reinhardtia_gracilis)	Kingia_australis);
(((((Geonoma_undata	(((Orania_palindan	Podococcus_barteri)	Sclerosperma_profizianum)	((Nypa_fruticans	(((Chamaedorea_seifrizii	Pseudophoenix_vinifera)	((Oenocarpus_minor	(Manicaria_saccifera	Phoenix_dactylifera))	((Iriartea_deltoidea	Serenoa_repens)	Sabal_domingensis)))	(Leopoldinia_pulchra	((((Burretiokentia_grandiflora	Dypsis_decaryi)	Hydriastele_microspadix)	((Kentiopsis_piersoniorum	Dictyosperma_album)	Veitchia_spiralis))	Prestoea_acuminata))))	Roystonea_regia)))	((((Elaeis_oleifera	Elaeis_guineensis)	Attalea_speciosa)	Bactris_major)	(Oenocarpus_bataua	((Reinhardtia_simplex	Reinhardtia_paiewonskiana)	Reinhardtia_latisecta))))	Calamus_caryotoides)	Reinhardtia_gracilis)	Kingia_australis);
((((((Calamus_caryotoides	Nypa_fruticans)	(((Chamaedorea_seifrizii	(Pseudophoenix_vinifera	(Manicaria_saccifera	Oenocarpus_minor)))	(Phoenix_dactylifera	((Iriartea_deltoidea	Serenoa_repens)	Sabal_domingensis)))	((((Elaeis_oleifera	Elaeis_guineensis)	Attalea_speciosa)	Bactris_major)	(Reinhardtia_paiewonskiana	(Reinhardtia_latisecta	Reinhardtia_simplex)))))	(((((Leopoldinia_pulchra	((Veitchia_spiralis	(Burretiokentia_grandiflora	Dypsis_decaryi))	(Dictyosperma_album	(Hydriastele_microspadix	Kentiopsis_piersoniorum))))	Oenocarpus_bataua)	Prestoea_acuminata)	((Orania_palindan	Podococcus_barteri)	Sclerosperma_profizianum))	Geonoma_undata))	Roystonea_regia)	Reinhardtia_gracilis)	Kingia_australis);
((((Prestoea_acuminata	Sclerosperma_profizianum)	((Geonoma_undata	(Kentiopsis_piersoniorum	(Veitchia_spiralis	((Hydriastele_microspadix	((Burretiokentia_grandiflora	Dypsis_decaryi)	(Iriartea_deltoidea	Leopoldinia_pulchra)))	Dictyosperma_album))))	((((((Sabal_domingensis	(Chamaedorea_seifrizii	Pseudophoenix_vinifera))	(((Manicaria_saccifera	Oenocarpus_minor)	Phoenix_dactylifera)	Serenoa_repens))	(((Elaeis_oleifera	Elaeis_guineensis)	(Attalea_speciosa	Bactris_major))	(Reinhardtia_simplex	(Reinhardtia_paiewonskiana	Reinhardtia_latisecta))))	(Oenocarpus_bataua	Roystonea_regia))	Nypa_fruticans)	(Orania_palindan	(Calamus_caryotoides	Podococcus_barteri)))))	Reinhardtia_gracilis)	Kingia_australis);
((Reinhardtia_gracilis	(Nypa_fruticans	((((Bactris_major	(Attalea_speciosa	(Elaeis_oleifera	Elaeis_guineensis)))	(Reinhardtia_paiewonskiana	(Reinhardtia_latisecta	Reinhardtia_simplex)))	(Roystonea_regia	(Prestoea_acuminata	((Calamus_caryotoides	Podococcus_barteri)	(Sclerosperma_profizianum	Orania_palindan)))))	(((Chamaedorea_seifrizii	(Leopoldinia_pulchra	Iriartea_deltoidea))	(Pseudophoenix_vinifera	((Serenoa_repens	Sabal_domingensis)	(Phoenix_dactylifera	Manicaria_saccifera))))	((Oenocarpus_minor	((Hydriastele_microspadix	Dictyosperma_album)	((Kentiopsis_piersoniorum	(Burretiokentia_grandiflora	Dypsis_decaryi))	Veitchia_spiralis)))	(Geonoma_undata	Oenocarpus_bataua))))))	Kingia_australis);
((Reinhardtia_gracilis	(Roystonea_regia	(((Calamus_caryotoides	Sclerosperma_profizianum)	(Orania_palindan	Podococcus_barteri))	(((((Chamaedorea_seifrizii	(((Burretiokentia_grandiflora	Dypsis_decaryi)	((Kentiopsis_piersoniorum	Veitchia_spiralis)	(Hydriastele_microspadix	Dictyosperma_album)))	(Prestoea_acuminata	Geonoma_undata)))	(Pseudophoenix_vinifera	((Sabal_domingensis	((Manicaria_saccifera	Oenocarpus_minor)	Phoenix_dactylifera))	Serenoa_repens)))	(Leopoldinia_pulchra	Iriartea_deltoidea))	Nypa_fruticans)	((Bactris_major	(Attalea_speciosa	(Elaeis_oleifera	Elaeis_guineensis)))	(Oenocarpus_bataua	(Reinhardtia_simplex	(Reinhardtia_paiewonskiana	Reinhardtia_latisecta))))))))	Kingia_australis);
((Reinhardtia_gracilis	(Iriartea_deltoidea	(Serenoa_repens	((((((((((Veitchia_spiralis	(Burretiokentia_grandiflora	Dypsis_decaryi))	Hydriastele_microspadix)	Dictyosperma_album)	Kentiopsis_piersoniorum)	Geonoma_undata)	((Bactris_major	(Attalea_speciosa	(Elaeis_oleifera	Elaeis_guineensis)))	(Oenocarpus_bataua	(Reinhardtia_simplex	(Reinhardtia_paiewonskiana	Reinhardtia_latisecta)))))	((Prestoea_acuminata	(Podococcus_barteri	Orania_palindan))	Sclerosperma_profizianum))	(Roystonea_regia	(Leopoldinia_pulchra	(Calamus_caryotoides	Nypa_fruticans))))	(((Manicaria_saccifera	Chamaedorea_seifrizii)	Pseudophoenix_vinifera)	Oenocarpus_minor))	(Sabal_domingensis	Phoenix_dactylifera)))))	Kingia_australis);
((Reinhardtia_gracilis	(Roystonea_regia	((((Bactris_major	(Attalea_speciosa	(Elaeis_oleifera	Elaeis_guineensis)))	(Reinhardtia_simplex	(Reinhardtia_paiewonskiana	Reinhardtia_latisecta)))	((Podococcus_barteri	Orania_palindan)	(Sclerosperma_profizianum	Prestoea_acuminata)))	((Calamus_caryotoides	Nypa_fruticans)	((((Manicaria_saccifera	Oenocarpus_bataua)	Leopoldinia_pulchra)	((Iriartea_deltoidea	Pseudophoenix_vinifera)	(Chamaedorea_seifrizii	((Serenoa_repens	Sabal_domingensis)	Phoenix_dactylifera))))	(((Oenocarpus_minor	Hydriastele_microspadix)	(Veitchia_spiralis	(Dictyosperma_album	((Burretiokentia_grandiflora	Dypsis_decaryi)	Kentiopsis_piersoniorum))))	Geonoma_undata))))))	Kingia_australis);
((Reinhardtia_gracilis	(Roystonea_regia	(((((Podococcus_barteri	Orania_palindan)	(Sclerosperma_profizianum	Prestoea_acuminata))	Nypa_fruticans)	(((Bactris_major	(Attalea_speciosa	(Elaeis_oleifera	Elaeis_guineensis)))	((Oenocarpus_minor	Reinhardtia_simplex)	(Reinhardtia_paiewonskiana	Reinhardtia_latisecta)))	((((Manicaria_saccifera	Oenocarpus_bataua)	Leopoldinia_pulchra)	((Chamaedorea_seifrizii	Iriartea_deltoidea)	Pseudophoenix_vinifera))	(((Serenoa_repens	Sabal_domingensis)	Phoenix_dactylifera)	((Kentiopsis_piersoniorum	((Hydriastele_microspadix	Dictyosperma_album)	(Veitchia_spiralis	(Burretiokentia_grandiflora	Dypsis_decaryi))))	Geonoma_undata)))))	Calamus_caryotoides)))	Kingia_australis);
((Reinhardtia_gracilis	(((Reinhardtia_latisecta	Reinhardtia_paiewonskiana)	Reinhardtia_simplex)	((((Nypa_fruticans	(Chamaedorea_seifrizii	(Pseudophoenix_vinifera	((Serenoa_repens	(Manicaria_saccifera	Sabal_domingensis))	Phoenix_dactylifera))))	(Sclerosperma_profizianum	((((Iriartea_deltoidea	((Prestoea_acuminata	((((Hydriastele_microspadix	Kentiopsis_piersoniorum)	Dictyosperma_album)	(Veitchia_spiralis	(Burretiokentia_grandiflora	Dypsis_decaryi)))	Oenocarpus_minor))	(Oenocarpus_bataua	Leopoldinia_pulchra)))	Geonoma_undata)	Orania_palindan)	Roystonea_regia)))	(Calamus_caryotoides	Podococcus_barteri))	(Bactris_major	(Attalea_speciosa	(Elaeis_oleifera	Elaeis_guineensis))))))	Kingia_australis);
((Reinhardtia_gracilis	(Reinhardtia_paiewonskiana	((Reinhardtia_simplex	(((((Iriartea_deltoidea	(Chamaedorea_seifrizii	(Pseudophoenix_vinifera	Oenocarpus_minor)))	((Sabal_domingensis	(Manicaria_saccifera	Phoenix_dactylifera))	Serenoa_repens))	(((((Podococcus_barteri	Orania_palindan)	Sclerosperma_profizianum)	((Prestoea_acuminata	(Kentiopsis_piersoniorum	((Veitchia_spiralis	(Burretiokentia_grandiflora	Dypsis_decaryi))	(Hydriastele_microspadix	Dictyosperma_album))))	(Oenocarpus_bataua	Leopoldinia_pulchra)))	Roystonea_regia)	(Calamus_caryotoides	Nypa_fruticans)))	Geonoma_undata)	(Bactris_major	(Attalea_speciosa	(Elaeis_oleifera	Elaeis_guineensis)))))	Reinhardtia_latisecta)))	Kingia_australis);
((Reinhardtia_gracilis	((Prestoea_acuminata	Sclerosperma_profizianum)	(((Orania_palindan	(Geonoma_undata	((Kentiopsis_piersoniorum	(((Veitchia_spiralis	(Burretiokentia_grandiflora	Dypsis_decaryi))	Hydriastele_microspadix)	Dictyosperma_album))	Leopoldinia_pulchra)))	(Roystonea_regia	(((((Manicaria_saccifera	Phoenix_dactylifera)	(Sabal_domingensis	(Serenoa_repens	Iriartea_deltoidea)))	(Chamaedorea_seifrizii	(Pseudophoenix_vinifera	Oenocarpus_minor)))	(Calamus_caryotoides	Nypa_fruticans))	((Bactris_major	(Attalea_speciosa	(Elaeis_oleifera	Elaeis_guineensis)))	(Oenocarpus_bataua	((Reinhardtia_paiewonskiana	Reinhardtia_latisecta)	Reinhardtia_simplex))))))	Podococcus_barteri)))	Kingia_australis);
((Reinhardtia_gracilis	((Reinhardtia_paiewonskiana	Reinhardtia_latisecta)	(Reinhardtia_simplex	(((((((Geonoma_undata	((((Kentiopsis_piersoniorum	(Veitchia_spiralis	(Burretiokentia_grandiflora	Dypsis_decaryi)))	Dictyosperma_album)	Hydriastele_microspadix)	(Iriartea_deltoidea	Leopoldinia_pulchra)))	(Prestoea_acuminata	Sclerosperma_profizianum))	Orania_palindan)	Roystonea_regia)	((Calamus_caryotoides	Podococcus_barteri)	(((Chamaedorea_seifrizii	(Pseudophoenix_vinifera	(Manicaria_saccifera	Oenocarpus_minor)))	((Phoenix_dactylifera	Sabal_domingensis)	Serenoa_repens))	Nypa_fruticans)))	(Bactris_major	(Attalea_speciosa	(Elaeis_oleifera	Elaeis_guineensis))))	Oenocarpus_bataua))))	Kingia_australis);
((Reinhardtia_gracilis	(Roystonea_regia	((((((Iriartea_deltoidea	((Manicaria_saccifera	Oenocarpus_minor)	Chamaedorea_seifrizii))	Pseudophoenix_vinifera)	((Phoenix_dactylifera	Sabal_domingensis)	Serenoa_repens))	(Calamus_caryotoides	Nypa_fruticans))	((Bactris_major	(Attalea_speciosa	(Elaeis_oleifera	Elaeis_guineensis)))	(Oenocarpus_bataua	((Reinhardtia_paiewonskiana	Reinhardtia_latisecta)	Reinhardtia_simplex))))	((((Geonoma_undata	((((Veitchia_spiralis	(Burretiokentia_grandiflora	Dypsis_decaryi))	Kentiopsis_piersoniorum)	Hydriastele_microspadix)	Dictyosperma_album))	Leopoldinia_pulchra)	(Prestoea_acuminata	Sclerosperma_profizianum))	(Podococcus_barteri	Orania_palindan)))))	Kingia_australis);
((Reinhardtia_gracilis	((((((((Elaeis_guineensis	Elaeis_oleifera)	Attalea_speciosa)	Bactris_major)	(Reinhardtia_paiewonskiana	(Reinhardtia_simplex	Reinhardtia_latisecta)))	((Podococcus_barteri	Orania_palindan)	Sclerosperma_profizianum))	((((Oenocarpus_bataua	Leopoldinia_pulchra)	(Geonoma_undata	(((Burretiokentia_grandiflora	Dypsis_decaryi)	Veitchia_spiralis)	(((Kentiopsis_piersoniorum	Prestoea_acuminata)	Hydriastele_microspadix)	Dictyosperma_album))))	((Serenoa_repens	(Manicaria_saccifera	Phoenix_dactylifera))	(Sabal_domingensis	((Iriartea_deltoidea	Pseudophoenix_vinifera)	(Chamaedorea_seifrizii	Oenocarpus_minor)))))	Nypa_fruticans))	Roystonea_regia)	Calamus_caryotoides))	Kingia_australis);
((Reinhardtia_gracilis	(((Manicaria_saccifera	Oenocarpus_minor)	Reinhardtia_simplex)	((Reinhardtia_latisecta	Reinhardtia_paiewonskiana)	(((((Podococcus_barteri	Orania_palindan)	Sclerosperma_profizianum)	(Roystonea_regia	Calamus_caryotoides))	(((Geonoma_undata	((((Dictyosperma_album	(Kentiopsis_piersoniorum	Hydriastele_microspadix))	((Burretiokentia_grandiflora	Dypsis_decaryi)	Veitchia_spiralis))	Prestoea_acuminata)	Oenocarpus_bataua))	((Chamaedorea_seifrizii	(Serenoa_repens	(Sabal_domingensis	Phoenix_dactylifera)))	(Pseudophoenix_vinifera	(Leopoldinia_pulchra	Iriartea_deltoidea))))	Nypa_fruticans))	(((Elaeis_guineensis	Elaeis_oleifera)	Attalea_speciosa)	Bactris_major)))))	Kingia_australis);
((Reinhardtia_gracilis	(Reinhardtia_latisecta	(Reinhardtia_paiewonskiana	(Reinhardtia_simplex	((((Elaeis_guineensis	Elaeis_oleifera)	Attalea_speciosa)	Bactris_major)	((((Podococcus_barteri	Orania_palindan)	Sclerosperma_profizianum)	(Roystonea_regia	Calamus_caryotoides))	((((Prestoea_acuminata	Geonoma_undata)	((Dictyosperma_album	(Veitchia_spiralis	((Burretiokentia_grandiflora	Dypsis_decaryi)	Kentiopsis_piersoniorum)))	Hydriastele_microspadix))	(((((Iriartea_deltoidea	Serenoa_repens)	Sabal_domingensis)	Phoenix_dactylifera)	(Chamaedorea_seifrizii	Pseudophoenix_vinifera))	(Oenocarpus_bataua	Leopoldinia_pulchra)))	((Manicaria_saccifera	Oenocarpus_minor)	Nypa_fruticans))))))))	Kingia_australis);
((Reinhardtia_gracilis	(Nypa_fruticans	((Sclerosperma_profizianum	((Oenocarpus_bataua	Roystonea_regia)	(((Calamus_caryotoides	Podococcus_barteri)	Orania_palindan)	(((Reinhardtia_latisecta	Reinhardtia_paiewonskiana)	Reinhardtia_simplex)	(((Elaeis_guineensis	Elaeis_oleifera)	Attalea_speciosa)	Bactris_major)))))	(((Prestoea_acuminata	Geonoma_undata)	(Kentiopsis_piersoniorum	(Dictyosperma_album	(Hydriastele_microspadix	(Veitchia_spiralis	(Burretiokentia_grandiflora	Dypsis_decaryi))))))	((((Serenoa_repens	Sabal_domingensis)	Phoenix_dactylifera)	Pseudophoenix_vinifera)	((Iriartea_deltoidea	((Manicaria_saccifera	Oenocarpus_minor)	Chamaedorea_seifrizii))	Leopoldinia_pulchra))))))	Kingia_australis);
((Reinhardtia_gracilis	((Nypa_fruticans	(((((Sabal_domingensis	Phoenix_dactylifera)	Serenoa_repens)	(Geonoma_undata	(Leopoldinia_pulchra	((Hydriastele_microspadix	(Veitchia_spiralis	(Kentiopsis_piersoniorum	Dictyosperma_album)))	(Prestoea_acuminata	(Manicaria_saccifera	(Burretiokentia_grandiflora	Dypsis_decaryi)))))))	(Oenocarpus_minor	(Chamaedorea_seifrizii	Pseudophoenix_vinifera)))	(((Oenocarpus_bataua	((Reinhardtia_latisecta	Reinhardtia_paiewonskiana)	Reinhardtia_simplex))	(((Elaeis_guineensis	Elaeis_oleifera)	Attalea_speciosa)	Bactris_major))	(((Podococcus_barteri	Orania_palindan)	(Calamus_caryotoides	Sclerosperma_profizianum))	Roystonea_regia))))	Iriartea_deltoidea))	Kingia_australis);
((Reinhardtia_gracilis	((Sclerosperma_profizianum	((((Roystonea_regia	(((Calamus_caryotoides	Nypa_fruticans)	(((Sabal_domingensis	(Manicaria_saccifera	Phoenix_dactylifera))	Serenoa_repens)	(Chamaedorea_seifrizii	Pseudophoenix_vinifera)))	(((Reinhardtia_latisecta	Reinhardtia_paiewonskiana)	Reinhardtia_simplex)	((Elaeis_guineensis	Elaeis_oleifera)	(Attalea_speciosa	Bactris_major)))))	(Podococcus_barteri	Orania_palindan))	(Geonoma_undata	((Oenocarpus_bataua	Leopoldinia_pulchra)	((Hydriastele_microspadix	(Prestoea_acuminata	Kentiopsis_piersoniorum))	(((Burretiokentia_grandiflora	Dypsis_decaryi)	Veitchia_spiralis)	Dictyosperma_album)))))	Iriartea_deltoidea))	Oenocarpus_minor))	Kingia_australis);
((Reinhardtia_gracilis	(((Prestoea_acuminata	Sclerosperma_profizianum)	(Nypa_fruticans	(Roystonea_regia	((Podococcus_barteri	Orania_palindan)	(((Geonoma_undata	(Leopoldinia_pulchra	(Oenocarpus_minor	(Kentiopsis_piersoniorum	((Hydriastele_microspadix	((Burretiokentia_grandiflora	Dypsis_decaryi)	Veitchia_spiralis))	Dictyosperma_album)))))	(((Sabal_domingensis	Phoenix_dactylifera)	Serenoa_repens)	(Chamaedorea_seifrizii	(Iriartea_deltoidea	Pseudophoenix_vinifera))))	((((Manicaria_saccifera	Oenocarpus_bataua)	(Reinhardtia_latisecta	Reinhardtia_paiewonskiana))	Reinhardtia_simplex)	((Elaeis_guineensis	Elaeis_oleifera)	(Attalea_speciosa	Bactris_major))))))))	Calamus_caryotoides))	Kingia_australis);
((Reinhardtia_gracilis	(Sclerosperma_profizianum	((((((((Prestoea_acuminata	(Dictyosperma_album	(((Kentiopsis_piersoniorum	Hydriastele_microspadix)	(Burretiokentia_grandiflora	Dypsis_decaryi))	Veitchia_spiralis)))	(Leopoldinia_pulchra	Oenocarpus_bataua))	Geonoma_undata)	(((Manicaria_saccifera	Phoenix_dactylifera)	((Pseudophoenix_vinifera	Chamaedorea_seifrizii)	Sabal_domingensis))	(Serenoa_repens	Iriartea_deltoidea)))	(Oenocarpus_minor	Nypa_fruticans))	((Reinhardtia_simplex	(Reinhardtia_latisecta	Reinhardtia_paiewonskiana))	(Bactris_major	((Elaeis_guineensis	Elaeis_oleifera)	Attalea_speciosa))))	Roystonea_regia)	((Calamus_caryotoides	Podococcus_barteri)	Orania_palindan))))	Kingia_australis);
((Reinhardtia_gracilis	((Sclerosperma_profizianum	(Roystonea_regia	((((Orania_palindan	(((Prestoea_acuminata	((Burretiokentia_grandiflora	Dypsis_decaryi)	(Veitchia_spiralis	(Dictyosperma_album	(Hydriastele_microspadix	Kentiopsis_piersoniorum)))))	Leopoldinia_pulchra)	Geonoma_undata))	(((Sabal_domingensis	(Phoenix_dactylifera	(Manicaria_saccifera	Oenocarpus_bataua)))	(Serenoa_repens	Iriartea_deltoidea))	(Chamaedorea_seifrizii	Pseudophoenix_vinifera)))	(Oenocarpus_minor	Nypa_fruticans))	(((Reinhardtia_simplex	(Reinhardtia_latisecta	Reinhardtia_paiewonskiana))	(Bactris_major	((Elaeis_guineensis	Elaeis_oleifera)	Attalea_speciosa)))	Podococcus_barteri))))	Calamus_caryotoides))	Kingia_australis);
((Reinhardtia_gracilis	((Elaeis_guineensis	Elaeis_oleifera)	(Attalea_speciosa	(((Podococcus_barteri	(((Calamus_caryotoides	Sclerosperma_profizianum)	Roystonea_regia)	(((Orania_palindan	((Geonoma_undata	(Prestoea_acuminata	((((Kentiopsis_piersoniorum	Dictyosperma_album)	Hydriastele_microspadix)	Veitchia_spiralis)	(Burretiokentia_grandiflora	Dypsis_decaryi))))	(Oenocarpus_bataua	Leopoldinia_pulchra)))	((Pseudophoenix_vinifera	((Serenoa_repens	Sabal_domingensis)	Phoenix_dactylifera))	(Iriartea_deltoidea	((Manicaria_saccifera	Oenocarpus_minor)	Chamaedorea_seifrizii))))	Nypa_fruticans)))	(Reinhardtia_simplex	(Reinhardtia_latisecta	Reinhardtia_paiewonskiana)))	Bactris_major))))	Kingia_australis);
((Reinhardtia_gracilis	((Reinhardtia_paiewonskiana	Reinhardtia_latisecta)	(((Bactris_major	((Oenocarpus_bataua	Attalea_speciosa)	(Elaeis_oleifera	Elaeis_guineensis)))	(((Podococcus_barteri	Nypa_fruticans)	(Roystonea_regia	((Calamus_caryotoides	(Prestoea_acuminata	Sclerosperma_profizianum))	Orania_palindan)))	((Geonoma_undata	(Dictyosperma_album	(((Hydriastele_microspadix	Oenocarpus_minor)	((Dypsis_decaryi	(Manicaria_saccifera	Burretiokentia_grandiflora))	Veitchia_spiralis))	Kentiopsis_piersoniorum)))	(Leopoldinia_pulchra	(((Phoenix_dactylifera	Sabal_domingensis)	Serenoa_repens)	((Iriartea_deltoidea	Chamaedorea_seifrizii)	Pseudophoenix_vinifera))))))	Reinhardtia_simplex)))	Kingia_australis);
((Reinhardtia_gracilis	((((Bactris_major	(Attalea_speciosa	(Elaeis_oleifera	Elaeis_guineensis)))	((Roystonea_regia	Calamus_caryotoides)	(((((Leopoldinia_pulchra	Iriartea_deltoidea)	((Chamaedorea_seifrizii	Oenocarpus_minor)	Pseudophoenix_vinifera))	(((Manicaria_saccifera	Phoenix_dactylifera)	Sabal_domingensis)	Serenoa_repens))	Nypa_fruticans)	(((((Dypsis_decaryi	Burretiokentia_grandiflora)	Oenocarpus_bataua)	(Geonoma_undata	(Kentiopsis_piersoniorum	(Veitchia_spiralis	(Dictyosperma_album	Hydriastele_microspadix)))))	(Sclerosperma_profizianum	Prestoea_acuminata))	(Podococcus_barteri	Orania_palindan)))))	(Reinhardtia_paiewonskiana	Reinhardtia_latisecta))	Reinhardtia_simplex))	Kingia_australis);
((Reinhardtia_gracilis	(Roystonea_regia	(((Calamus_caryotoides	Podococcus_barteri)	(Orania_palindan	Sclerosperma_profizianum))	((Nypa_fruticans	((Leopoldinia_pulchra	(Geonoma_undata	(Kentiopsis_piersoniorum	((((Dypsis_decaryi	Burretiokentia_grandiflora)	Veitchia_spiralis)	(Prestoea_acuminata	Hydriastele_microspadix))	Dictyosperma_album))))	(((Chamaedorea_seifrizii	(Manicaria_saccifera	Oenocarpus_minor))	(Iriartea_deltoidea	Pseudophoenix_vinifera))	((Sabal_domingensis	Serenoa_repens)	Phoenix_dactylifera))))	((Oenocarpus_bataua	((Reinhardtia_latisecta	Reinhardtia_simplex)	Reinhardtia_paiewonskiana))	(Bactris_major	(Attalea_speciosa	(Elaeis_oleifera	Elaeis_guineensis))))))))	Kingia_australis);
((Reinhardtia_gracilis	((((Bactris_major	(Attalea_speciosa	(Elaeis_oleifera	Elaeis_guineensis)))	((Roystonea_regia	(Sclerosperma_profizianum	((Calamus_caryotoides	Podococcus_barteri)	Orania_palindan)))	(Nypa_fruticans	((Geonoma_undata	((Manicaria_saccifera	(Dypsis_decaryi	Burretiokentia_grandiflora))	(Veitchia_spiralis	(Dictyosperma_album	((Kentiopsis_piersoniorum	Hydriastele_microspadix)	Prestoea_acuminata)))))	((((Iriartea_deltoidea	Chamaedorea_seifrizii)	Pseudophoenix_vinifera)	((Sabal_domingensis	Serenoa_repens)	(Oenocarpus_minor	Phoenix_dactylifera)))	Leopoldinia_pulchra)))))	Oenocarpus_bataua)	((Reinhardtia_latisecta	Reinhardtia_paiewonskiana)	Reinhardtia_simplex)))	Kingia_australis);
((Reinhardtia_gracilis	(Roystonea_regia	(((Podococcus_barteri	Orania_palindan)	(Calamus_caryotoides	Sclerosperma_profizianum))	((((Reinhardtia_latisecta	Reinhardtia_paiewonskiana)	Reinhardtia_simplex)	(Bactris_major	(Attalea_speciosa	(Elaeis_oleifera	Elaeis_guineensis))))	(Nypa_fruticans	(((Oenocarpus_bataua	(Geonoma_undata	((Prestoea_acuminata	(Dypsis_decaryi	Burretiokentia_grandiflora))	(Veitchia_spiralis	(Hydriastele_microspadix	(Dictyosperma_album	Kentiopsis_piersoniorum))))))	Leopoldinia_pulchra)	(((Pseudophoenix_vinifera	(Sabal_domingensis	Phoenix_dactylifera))	(Serenoa_repens	((Manicaria_saccifera	Oenocarpus_minor)	Chamaedorea_seifrizii)))	Iriartea_deltoidea)))))))	Kingia_australis);
((Reinhardtia_gracilis	((Nypa_fruticans	((((Prestoea_acuminata	((((Dypsis_decaryi	(Manicaria_saccifera	Burretiokentia_grandiflora))	Veitchia_spiralis)	(Hydriastele_microspadix	Kentiopsis_piersoniorum))	Dictyosperma_album))	Geonoma_undata)	((((Oenocarpus_bataua	Leopoldinia_pulchra)	Pseudophoenix_vinifera)	(Chamaedorea_seifrizii	Iriartea_deltoidea))	(Serenoa_repens	(Sabal_domingensis	Phoenix_dactylifera))))	((Roystonea_regia	(Calamus_caryotoides	Sclerosperma_profizianum))	((Podococcus_barteri	Orania_palindan)	(((Reinhardtia_latisecta	Reinhardtia_paiewonskiana)	Reinhardtia_simplex)	(Bactris_major	(Attalea_speciosa	(Elaeis_oleifera	Elaeis_guineensis))))))))	Oenocarpus_minor))	Kingia_australis);
((Reinhardtia_gracilis	((Oenocarpus_minor	(Chamaedorea_seifrizii	Pseudophoenix_vinifera))	(((Serenoa_repens	Sabal_domingensis)	Phoenix_dactylifera)	(((Iriartea_deltoidea	(Calamus_caryotoides	Nypa_fruticans))	((Orania_palindan	Sclerosperma_profizianum)	((Roystonea_regia	Podococcus_barteri)	(((Reinhardtia_latisecta	Reinhardtia_paiewonskiana)	Reinhardtia_simplex)	(Bactris_major	(Attalea_speciosa	(Elaeis_oleifera	Elaeis_guineensis)))))))	((((Kentiopsis_piersoniorum	((Hydriastele_microspadix	((Dypsis_decaryi	Burretiokentia_grandiflora)	Veitchia_spiralis))	(Manicaria_saccifera	Dictyosperma_album)))	Prestoea_acuminata)	Geonoma_undata)	(Oenocarpus_bataua	Leopoldinia_pulchra))))))	Kingia_australis);
((Reinhardtia_gracilis	((Reinhardtia_latisecta	Reinhardtia_paiewonskiana)	(Reinhardtia_simplex	((Bactris_major	(Attalea_speciosa	(Elaeis_oleifera	Elaeis_guineensis)))	(((((Serenoa_repens	Sabal_domingensis)	Phoenix_dactylifera)	(Pseudophoenix_vinifera	((Manicaria_saccifera	Oenocarpus_minor)	Chamaedorea_seifrizii)))	Nypa_fruticans)	((Geonoma_undata	(((Leopoldinia_pulchra	(((Hydriastele_microspadix	(Veitchia_spiralis	(Dictyosperma_album	Kentiopsis_piersoniorum)))	Prestoea_acuminata)	(Iriartea_deltoidea	(Dypsis_decaryi	Burretiokentia_grandiflora))))	((Podococcus_barteri	Orania_palindan)	Sclerosperma_profizianum))	(Oenocarpus_bataua	Roystonea_regia)))	Calamus_caryotoides))))))	Kingia_australis);
((Reinhardtia_gracilis	(Oenocarpus_minor	(Reinhardtia_simplex	(((Bactris_major	(Attalea_speciosa	(Elaeis_oleifera	Elaeis_guineensis)))	(((Calamus_caryotoides	Nypa_fruticans)	((Geonoma_undata	((Podococcus_barteri	Orania_palindan)	(Sclerosperma_profizianum	(((Hydriastele_microspadix	Prestoea_acuminata)	(Dictyosperma_album	(Veitchia_spiralis	Kentiopsis_piersoniorum)))	((Iriartea_deltoidea	Leopoldinia_pulchra)	(Dypsis_decaryi	Burretiokentia_grandiflora))))))	((Manicaria_saccifera	Oenocarpus_bataua)	Roystonea_regia)))	(((Sabal_domingensis	Phoenix_dactylifera)	Serenoa_repens)	(Pseudophoenix_vinifera	Chamaedorea_seifrizii))))	(Reinhardtia_latisecta	Reinhardtia_paiewonskiana)))))	Kingia_australis);
((Reinhardtia_gracilis	(Roystonea_regia	((((Podococcus_barteri	Orania_palindan)	Sclerosperma_profizianum)	((Oenocarpus_bataua	((Reinhardtia_latisecta	Reinhardtia_paiewonskiana)	Reinhardtia_simplex))	(Bactris_major	(Attalea_speciosa	(Elaeis_oleifera	Elaeis_guineensis)))))	(((Geonoma_undata	((Dictyosperma_album	(Hydriastele_microspadix	Prestoea_acuminata))	(((Dypsis_decaryi	Burretiokentia_grandiflora)	Kentiopsis_piersoniorum)	Veitchia_spiralis)))	(((Sabal_domingensis	Phoenix_dactylifera)	Serenoa_repens)	((Manicaria_saccifera	Oenocarpus_minor)	(((Iriartea_deltoidea	Leopoldinia_pulchra)	Pseudophoenix_vinifera)	Chamaedorea_seifrizii))))	(Calamus_caryotoides	Nypa_fruticans)))))	Kingia_australis);
((Reinhardtia_gracilis	((((Bactris_major	((Elaeis_oleifera	Elaeis_guineensis)	Attalea_speciosa))	(((((Chamaedorea_seifrizii	Iriartea_deltoidea)	(Pseudophoenix_vinifera	(Phoenix_dactylifera	(Serenoa_repens	Sabal_domingensis))))	(((Orania_palindan	Podococcus_barteri)	Sclerosperma_profizianum)	((Leopoldinia_pulchra	(Manicaria_saccifera	Oenocarpus_bataua))	(Geonoma_undata	(Oenocarpus_minor	(((Dictyosperma_album	(Hydriastele_microspadix	Prestoea_acuminata))	((Burretiokentia_grandiflora	Dypsis_decaryi)	Veitchia_spiralis))	Kentiopsis_piersoniorum))))))	Nypa_fruticans)	(Calamus_caryotoides	Roystonea_regia)))	(Reinhardtia_latisecta	Reinhardtia_paiewonskiana))	Reinhardtia_simplex))	Kingia_australis);
((Reinhardtia_gracilis	(Nypa_fruticans	((((((Orania_palindan	Podococcus_barteri)	Sclerosperma_profizianum)	Roystonea_regia)	(((Reinhardtia_latisecta	(Oenocarpus_bataua	Reinhardtia_paiewonskiana))	Reinhardtia_simplex)	(Bactris_major	((Elaeis_oleifera	Elaeis_guineensis)	Attalea_speciosa))))	((((Chamaedorea_seifrizii	Iriartea_deltoidea)	(Pseudophoenix_vinifera	(Phoenix_dactylifera	(Serenoa_repens	Sabal_domingensis))))	Leopoldinia_pulchra)	(Geonoma_undata	(((((Hydriastele_microspadix	(Manicaria_saccifera	Oenocarpus_minor))	((Burretiokentia_grandiflora	Dypsis_decaryi)	Veitchia_spiralis))	Kentiopsis_piersoniorum)	Dictyosperma_album)	Prestoea_acuminata))))	Calamus_caryotoides)))	Kingia_australis);
((Reinhardtia_gracilis	(Nypa_fruticans	((Roystonea_regia	((Podococcus_barteri	(Calamus_caryotoides	Sclerosperma_profizianum))	(((Reinhardtia_paiewonskiana	(Reinhardtia_latisecta	Oenocarpus_bataua))	Reinhardtia_simplex)	(Bactris_major	((Elaeis_oleifera	Elaeis_guineensis)	Attalea_speciosa)))))	(((Leopoldinia_pulchra	Orania_palindan)	((((((Dictyosperma_album	(Hydriastele_microspadix	Kentiopsis_piersoniorum))	Veitchia_spiralis)	(Burretiokentia_grandiflora	Dypsis_decaryi))	Prestoea_acuminata)	Manicaria_saccifera)	Geonoma_undata))	((Chamaedorea_seifrizii	Iriartea_deltoidea)	(Pseudophoenix_vinifera	((Oenocarpus_minor	Phoenix_dactylifera)	(Serenoa_repens	Sabal_domingensis))))))))	Kingia_australis);
((Reinhardtia_gracilis	(Reinhardtia_paiewonskiana	(Reinhardtia_latisecta	(Reinhardtia_simplex	(Oenocarpus_bataua	((Bactris_major	((Elaeis_oleifera	Elaeis_guineensis)	Attalea_speciosa))	((((Orania_palindan	Podococcus_barteri)	Sclerosperma_profizianum)	((Calamus_caryotoides	Nypa_fruticans)	Roystonea_regia))	((((Sabal_domingensis	(Oenocarpus_minor	Pseudophoenix_vinifera))	Phoenix_dactylifera)	((Serenoa_repens	(Iriartea_deltoidea	Chamaedorea_seifrizii))	Leopoldinia_pulchra))	(((((Manicaria_saccifera	Burretiokentia_grandiflora)	Dypsis_decaryi)	(((Kentiopsis_piersoniorum	Hydriastele_microspadix)	Veitchia_spiralis)	Dictyosperma_album))	Prestoea_acuminata)	Geonoma_undata)))))))))	Kingia_australis);
((Reinhardtia_gracilis	(((((Sabal_domingensis	Serenoa_repens)	((Manicaria_saccifera	Oenocarpus_minor)	Phoenix_dactylifera))	(Pseudophoenix_vinifera	Chamaedorea_seifrizii))	(((Hydriastele_microspadix	(Veitchia_spiralis	((Iriartea_deltoidea	Leopoldinia_pulchra)	(Burretiokentia_grandiflora	Dypsis_decaryi))))	(Kentiopsis_piersoniorum	Dictyosperma_album))	Geonoma_undata))	((((Oenocarpus_bataua	(Reinhardtia_latisecta	(Reinhardtia_paiewonskiana	Reinhardtia_simplex)))	(Bactris_major	((Elaeis_oleifera	Elaeis_guineensis)	Attalea_speciosa)))	(((Orania_palindan	(Calamus_caryotoides	Podococcus_barteri))	(Prestoea_acuminata	Sclerosperma_profizianum))	Roystonea_regia))	Nypa_fruticans)))	Kingia_australis);
((Reinhardtia_gracilis	(Roystonea_regia	((((Manicaria_saccifera	Oenocarpus_minor)	((Calamus_caryotoides	(Oenocarpus_bataua	((Reinhardtia_latisecta	Reinhardtia_paiewonskiana)	Reinhardtia_simplex)))	(Bactris_major	((Elaeis_oleifera	Elaeis_guineensis)	Attalea_speciosa))))	((((Veitchia_spiralis	(Burretiokentia_grandiflora	Dypsis_decaryi))	((Hydriastele_microspadix	Kentiopsis_piersoniorum)	Dictyosperma_album))	Geonoma_undata)	((Orania_palindan	Podococcus_barteri)	(Prestoea_acuminata	Sclerosperma_profizianum))))	(((Serenoa_repens	(Sabal_domingensis	Phoenix_dactylifera))	(((Iriartea_deltoidea	Leopoldinia_pulchra)	Pseudophoenix_vinifera)	Chamaedorea_seifrizii))	Nypa_fruticans))))	Kingia_australis);
((Reinhardtia_gracilis	(((Reinhardtia_latisecta	Reinhardtia_paiewonskiana)	Reinhardtia_simplex)	((Bactris_major	((Elaeis_oleifera	Elaeis_guineensis)	Attalea_speciosa))	((Roystonea_regia	(((Oenocarpus_minor	Nypa_fruticans)	Calamus_caryotoides)	((((Chamaedorea_seifrizii	Serenoa_repens)	(Sabal_domingensis	Phoenix_dactylifera))	(Iriartea_deltoidea	Pseudophoenix_vinifera))	((Manicaria_saccifera	Oenocarpus_bataua)	Leopoldinia_pulchra))))	(((Orania_palindan	(Prestoea_acuminata	Sclerosperma_profizianum))	((Veitchia_spiralis	(Burretiokentia_grandiflora	Dypsis_decaryi))	((Hydriastele_microspadix	Kentiopsis_piersoniorum)	Dictyosperma_album)))	(Podococcus_barteri	Geonoma_undata))))))	Kingia_australis);
((Reinhardtia_gracilis	(Reinhardtia_paiewonskiana	((Reinhardtia_simplex	((Attalea_speciosa	(Bactris_major	(Elaeis_oleifera	Elaeis_guineensis)))	(((Calamus_caryotoides	((Podococcus_barteri	Orania_palindan)	(Prestoea_acuminata	Sclerosperma_profizianum)))	((Oenocarpus_bataua	Roystonea_regia)	((((Leopoldinia_pulchra	Iriartea_deltoidea)	Nypa_fruticans)	((Oenocarpus_minor	(((Veitchia_spiralis	(Burretiokentia_grandiflora	Dypsis_decaryi))	(Kentiopsis_piersoniorum	Dictyosperma_album))	Hydriastele_microspadix))	(Sabal_domingensis	(Serenoa_repens	(Manicaria_saccifera	Phoenix_dactylifera)))))	(Chamaedorea_seifrizii	Pseudophoenix_vinifera))))	Geonoma_undata)))	Reinhardtia_latisecta)))	Kingia_australis);
((Reinhardtia_gracilis	(Roystonea_regia	((((Nypa_fruticans	Oenocarpus_minor)	((Leopoldinia_pulchra	((Dictyosperma_album	(Veitchia_spiralis	Kentiopsis_piersoniorum))	(Hydriastele_microspadix	((Manicaria_saccifera	Burretiokentia_grandiflora)	Dypsis_decaryi))))	(Chamaedorea_seifrizii	((Iriartea_deltoidea	Pseudophoenix_vinifera)	((Sabal_domingensis	Phoenix_dactylifera)	Serenoa_repens)))))	((Bactris_major	Attalea_speciosa)	((Elaeis_oleifera	Elaeis_guineensis)	(Oenocarpus_bataua	((Reinhardtia_paiewonskiana	Reinhardtia_latisecta)	Reinhardtia_simplex)))))	(((Calamus_caryotoides	Podococcus_barteri)	Geonoma_undata)	(Orania_palindan	(Prestoea_acuminata	Sclerosperma_profizianum))))))	Kingia_australis);
((Reinhardtia_gracilis	(Oenocarpus_minor	(((((((((((Manicaria_saccifera	Dictyosperma_album)	(((Burretiokentia_grandiflora	Dypsis_decaryi)	Veitchia_spiralis)	Hydriastele_microspadix))	Kentiopsis_piersoniorum)	Geonoma_undata)	(Prestoea_acuminata	Sclerosperma_profizianum))	((Iriartea_deltoidea	Leopoldinia_pulchra)	(Orania_palindan	Podococcus_barteri)))	Chamaedorea_seifrizii)	(Pseudophoenix_vinifera	((Sabal_domingensis	Serenoa_repens)	Phoenix_dactylifera)))	(((Bactris_major	((Elaeis_oleifera	Elaeis_guineensis)	Attalea_speciosa))	((Reinhardtia_paiewonskiana	Reinhardtia_latisecta)	Reinhardtia_simplex))	(Oenocarpus_bataua	Roystonea_regia)))	Calamus_caryotoides)	Nypa_fruticans)))	Kingia_australis);
((Reinhardtia_gracilis	(((Reinhardtia_latisecta	Reinhardtia_paiewonskiana)	Reinhardtia_simplex)	((Bactris_major	(Attalea_speciosa	(Elaeis_guineensis	Elaeis_oleifera)))	((Nypa_fruticans	((Iriartea_deltoidea	(Orania_palindan	(Leopoldinia_pulchra	((Manicaria_saccifera	Oenocarpus_bataua)	(Geonoma_undata	((((Burretiokentia_grandiflora	Dypsis_decaryi)	Veitchia_spiralis)	Hydriastele_microspadix)	(Dictyosperma_album	(Prestoea_acuminata	Kentiopsis_piersoniorum))))))))	((Serenoa_repens	(Phoenix_dactylifera	Sabal_domingensis))	((Oenocarpus_minor	Pseudophoenix_vinifera)	Chamaedorea_seifrizii))))	(((Podococcus_barteri	Calamus_caryotoides)	Roystonea_regia)	Sclerosperma_profizianum)))))	Kingia_australis);
((Reinhardtia_gracilis	(Roystonea_regia	(Sclerosperma_profizianum	(((Podococcus_barteri	Calamus_caryotoides)	(((Reinhardtia_latisecta	Reinhardtia_paiewonskiana)	Reinhardtia_simplex)	(Bactris_major	(Attalea_speciosa	(Elaeis_guineensis	Elaeis_oleifera)))))	((Nypa_fruticans	(Iriartea_deltoidea	Oenocarpus_minor))	(((Chamaedorea_seifrizii	(Orania_palindan	((((((Burretiokentia_grandiflora	Dypsis_decaryi)	Veitchia_spiralis)	(Dictyosperma_album	(Kentiopsis_piersoniorum	Hydriastele_microspadix)))	Prestoea_acuminata)	(Leopoldinia_pulchra	(Manicaria_saccifera	Oenocarpus_bataua)))	Geonoma_undata)))	(Serenoa_repens	(Phoenix_dactylifera	Sabal_domingensis)))	Pseudophoenix_vinifera))))))	Kingia_australis);
((Reinhardtia_gracilis	(Roystonea_regia	((Calamus_caryotoides	Sclerosperma_profizianum)	((((Orania_palindan	(((((Manicaria_saccifera	(Burretiokentia_grandiflora	Dypsis_decaryi))	(Veitchia_spiralis	(Dictyosperma_album	(Kentiopsis_piersoniorum	Hydriastele_microspadix))))	Prestoea_acuminata)	(Leopoldinia_pulchra	Oenocarpus_bataua))	Geonoma_undata))	(((Chamaedorea_seifrizii	Serenoa_repens)	(Phoenix_dactylifera	Sabal_domingensis))	Pseudophoenix_vinifera))	(Podococcus_barteri	(((Reinhardtia_latisecta	Reinhardtia_paiewonskiana)	Reinhardtia_simplex)	(Bactris_major	(Attalea_speciosa	(Elaeis_guineensis	Elaeis_oleifera))))))	(Nypa_fruticans	(Iriartea_deltoidea	Oenocarpus_minor))))))	Kingia_australis);
((Reinhardtia_gracilis	((((Reinhardtia_latisecta	Reinhardtia_paiewonskiana)	Reinhardtia_simplex)	((Bactris_major	(Attalea_speciosa	(Elaeis_guineensis	Elaeis_oleifera)))	((((Nypa_fruticans	Calamus_caryotoides)	((Serenoa_repens	(Phoenix_dactylifera	Sabal_domingensis))	(Pseudophoenix_vinifera	(Iriartea_deltoidea	Chamaedorea_seifrizii))))	((((Leopoldinia_pulchra	((Manicaria_saccifera	Oenocarpus_bataua)	(Burretiokentia_grandiflora	Dypsis_decaryi)))	Prestoea_acuminata)	((Veitchia_spiralis	(Dictyosperma_album	(Kentiopsis_piersoniorum	Hydriastele_microspadix)))	Geonoma_undata))	(Sclerosperma_profizianum	(Orania_palindan	Podococcus_barteri))))	Roystonea_regia)))	Oenocarpus_minor))	Kingia_australis);
((Reinhardtia_gracilis	((((Bactris_major	(Attalea_speciosa	(Elaeis_guineensis	Elaeis_oleifera)))	((Roystonea_regia	((Sclerosperma_profizianum	(Orania_palindan	Podococcus_barteri))	Calamus_caryotoides))	(((Leopoldinia_pulchra	((Phoenix_dactylifera	(Serenoa_repens	Sabal_domingensis))	((Oenocarpus_minor	Pseudophoenix_vinifera)	(Iriartea_deltoidea	Chamaedorea_seifrizii))))	(Geonoma_undata	(Prestoea_acuminata	((Dictyosperma_album	Kentiopsis_piersoniorum)	(Hydriastele_microspadix	(((Manicaria_saccifera	Burretiokentia_grandiflora)	Dypsis_decaryi)	Veitchia_spiralis))))))	Nypa_fruticans)))	Oenocarpus_bataua)	((Reinhardtia_latisecta	Reinhardtia_paiewonskiana)	Reinhardtia_simplex)))	Kingia_australis);
((Reinhardtia_gracilis	(Roystonea_regia	(((Orania_palindan	(Podococcus_barteri	(Calamus_caryotoides	Sclerosperma_profizianum)))	(((((Pseudophoenix_vinifera	((Phoenix_dactylifera	Sabal_domingensis)	Serenoa_repens))	(Leopoldinia_pulchra	(Iriartea_deltoidea	Chamaedorea_seifrizii)))	(Geonoma_undata	(Prestoea_acuminata	((Manicaria_saccifera	Oenocarpus_minor)	((Burretiokentia_grandiflora	Dypsis_decaryi)	(Veitchia_spiralis	(Dictyosperma_album	(Hydriastele_microspadix	Kentiopsis_piersoniorum))))))))	Nypa_fruticans)	(((Reinhardtia_latisecta	Reinhardtia_paiewonskiana)	Reinhardtia_simplex)	(Bactris_major	(Attalea_speciosa	(Elaeis_guineensis	Elaeis_oleifera))))))	Oenocarpus_bataua)))	Kingia_australis);
((Reinhardtia_gracilis	(Roystonea_regia	((((Iriartea_deltoidea	(Prestoea_acuminata	Sclerosperma_profizianum))	(Orania_palindan	Podococcus_barteri))	((Geonoma_undata	(((Veitchia_spiralis	Hydriastele_microspadix)	((Burretiokentia_grandiflora	Dypsis_decaryi)	Kentiopsis_piersoniorum))	Dictyosperma_album))	(Oenocarpus_bataua	Leopoldinia_pulchra)))	((Calamus_caryotoides	((Manicaria_saccifera	Oenocarpus_minor)	Nypa_fruticans))	((Chamaedorea_seifrizii	(Phoenix_dactylifera	((Pseudophoenix_vinifera	Serenoa_repens)	Sabal_domingensis)))	(((Reinhardtia_latisecta	Reinhardtia_paiewonskiana)	Reinhardtia_simplex)	(Bactris_major	(Attalea_speciosa	(Elaeis_guineensis	Elaeis_oleifera)))))))))	Kingia_australis);
((Reinhardtia_gracilis	(Roystonea_regia	((((Oenocarpus_bataua	((Reinhardtia_latisecta	Reinhardtia_paiewonskiana)	Reinhardtia_simplex))	(Bactris_major	(Attalea_speciosa	(Elaeis_guineensis	Elaeis_oleifera))))	(((((Chamaedorea_seifrizii	(Manicaria_saccifera	Oenocarpus_minor))	Pseudophoenix_vinifera)	(Phoenix_dactylifera	(Sabal_domingensis	Serenoa_repens)))	(Iriartea_deltoidea	Leopoldinia_pulchra))	((Geonoma_undata	((Dictyosperma_album	((Burretiokentia_grandiflora	Dypsis_decaryi)	Hydriastele_microspadix))	(Veitchia_spiralis	Kentiopsis_piersoniorum)))	Nypa_fruticans)))	(((Calamus_caryotoides	Prestoea_acuminata)	Sclerosperma_profizianum)	(Orania_palindan	Podococcus_barteri)))))	Kingia_australis);
((Reinhardtia_gracilis	(((Reinhardtia_latisecta	Reinhardtia_paiewonskiana)	Reinhardtia_simplex)	((Bactris_major	(Attalea_speciosa	(Elaeis_guineensis	Elaeis_oleifera)))	((((((Chamaedorea_seifrizii	((Manicaria_saccifera	Oenocarpus_minor)	Pseudophoenix_vinifera))	(Phoenix_dactylifera	(Sabal_domingensis	Serenoa_repens)))	(Iriartea_deltoidea	Leopoldinia_pulchra))	(Geonoma_undata	((Kentiopsis_piersoniorum	Dictyosperma_album)	(((Burretiokentia_grandiflora	Dypsis_decaryi)	Hydriastele_microspadix)	Veitchia_spiralis))))	(Calamus_caryotoides	Nypa_fruticans))	(((Prestoea_acuminata	Sclerosperma_profizianum)	(Orania_palindan	Podococcus_barteri))	(Oenocarpus_bataua	Roystonea_regia))))))	Kingia_australis);
((Reinhardtia_gracilis	(Sclerosperma_profizianum	((Orania_palindan	(Calamus_caryotoides	Podococcus_barteri))	(((Nypa_fruticans	Roystonea_regia)	((Reinhardtia_simplex	(Reinhardtia_latisecta	Reinhardtia_paiewonskiana))	(Bactris_major	(Attalea_speciosa	(Elaeis_guineensis	Elaeis_oleifera)))))	((((Iriartea_deltoidea	Chamaedorea_seifrizii)	((((Manicaria_saccifera	Phoenix_dactylifera)	Sabal_domingensis)	Serenoa_repens)	Pseudophoenix_vinifera))	(Oenocarpus_bataua	Leopoldinia_pulchra))	(Geonoma_undata	((Prestoea_acuminata	(Burretiokentia_grandiflora	Dypsis_decaryi))	((Kentiopsis_piersoniorum	Dictyosperma_album)	(Veitchia_spiralis	(Oenocarpus_minor	Hydriastele_microspadix))))))))))	Kingia_australis);
((Reinhardtia_gracilis	(Calamus_caryotoides	(Nypa_fruticans	(((Bactris_major	(Attalea_speciosa	(Elaeis_guineensis	Elaeis_oleifera)))	(Reinhardtia_simplex	(Reinhardtia_latisecta	Reinhardtia_paiewonskiana)))	((((((((Dictyosperma_album	(Prestoea_acuminata	Hydriastele_microspadix))	(Veitchia_spiralis	(Dypsis_decaryi	Burretiokentia_grandiflora)))	Kentiopsis_piersoniorum)	Oenocarpus_bataua)	Geonoma_undata)	(Leopoldinia_pulchra	(((Manicaria_saccifera	Chamaedorea_seifrizii)	((Oenocarpus_minor	Pseudophoenix_vinifera)	(Serenoa_repens	(Sabal_domingensis	Phoenix_dactylifera))))	Iriartea_deltoidea)))	(Sclerosperma_profizianum	(Podococcus_barteri	Orania_palindan)))	Roystonea_regia)))))	Kingia_australis);
((Reinhardtia_gracilis	((Reinhardtia_latisecta	Reinhardtia_paiewonskiana)	(((((((Chamaedorea_seifrizii	((((Prestoea_acuminata	Sclerosperma_profizianum)	Orania_palindan)	(Leopoldinia_pulchra	((Hydriastele_microspadix	((Veitchia_spiralis	(Dypsis_decaryi	Burretiokentia_grandiflora))	(Dictyosperma_album	Kentiopsis_piersoniorum)))	Geonoma_undata)))	Iriartea_deltoidea))	Nypa_fruticans)	(((Manicaria_saccifera	Oenocarpus_minor)	Pseudophoenix_vinifera)	(Serenoa_repens	(Sabal_domingensis	Phoenix_dactylifera))))	(Calamus_caryotoides	Podococcus_barteri))	(Oenocarpus_bataua	Roystonea_regia))	(Bactris_major	(Attalea_speciosa	(Elaeis_guineensis	Elaeis_oleifera))))	Reinhardtia_simplex)))	Kingia_australis);
((Reinhardtia_gracilis	(Oenocarpus_minor	(Nypa_fruticans	((((((Elaeis_guineensis	Elaeis_oleifera)	(Bactris_major	Attalea_speciosa))	(Oenocarpus_bataua	(Reinhardtia_simplex	(Reinhardtia_latisecta	Reinhardtia_paiewonskiana))))	(Podococcus_barteri	Roystonea_regia))	((((Manicaria_saccifera	Phoenix_dactylifera)	(Serenoa_repens	Sabal_domingensis))	Pseudophoenix_vinifera)	(Chamaedorea_seifrizii	(((Prestoea_acuminata	Sclerosperma_profizianum)	Orania_palindan)	(Geonoma_undata	((Iriartea_deltoidea	Leopoldinia_pulchra)	((Dictyosperma_album	(Hydriastele_microspadix	Kentiopsis_piersoniorum))	(Veitchia_spiralis	(Dypsis_decaryi	Burretiokentia_grandiflora)))))))))	Calamus_caryotoides))))	Kingia_australis);
((Reinhardtia_gracilis	(Oenocarpus_minor	(Sclerosperma_profizianum	((Iriartea_deltoidea	((Leopoldinia_pulchra	(Prestoea_acuminata	((Dictyosperma_album	Kentiopsis_piersoniorum)	(Hydriastele_microspadix	(Veitchia_spiralis	(Dypsis_decaryi	Burretiokentia_grandiflora))))))	Orania_palindan))	((Chamaedorea_seifrizii	(Nypa_fruticans	(((((Manicaria_saccifera	Phoenix_dactylifera)	Sabal_domingensis)	Serenoa_repens)	Pseudophoenix_vinifera)	(((Bactris_major	(Attalea_speciosa	(Elaeis_guineensis	Elaeis_oleifera)))	(Reinhardtia_simplex	(Reinhardtia_latisecta	Reinhardtia_paiewonskiana)))	((Calamus_caryotoides	Podococcus_barteri)	(Oenocarpus_bataua	Roystonea_regia))))))	Geonoma_undata)))))	Kingia_australis);
((Reinhardtia_gracilis	((Oenocarpus_bataua	Roystonea_regia)	((((((((Prestoea_acuminata	Sclerosperma_profizianum)	(Geonoma_undata	((Manicaria_saccifera	Oenocarpus_minor)	(((Kentiopsis_piersoniorum	(Dictyosperma_album	Hydriastele_microspadix))	Veitchia_spiralis)	(Dypsis_decaryi	Burretiokentia_grandiflora)))))	Orania_palindan)	((Iriartea_deltoidea	Leopoldinia_pulchra)	Chamaedorea_seifrizii))	Nypa_fruticans)	((Phoenix_dactylifera	(Serenoa_repens	Sabal_domingensis))	Pseudophoenix_vinifera))	((Bactris_major	(Attalea_speciosa	(Elaeis_guineensis	Elaeis_oleifera)))	(Reinhardtia_simplex	(Reinhardtia_latisecta	Reinhardtia_paiewonskiana))))	(Calamus_caryotoides	Podococcus_barteri))))	Kingia_australis);
((Reinhardtia_gracilis	(Roystonea_regia	(((((Prestoea_acuminata	Sclerosperma_profizianum)	((Oenocarpus_minor	Geonoma_undata)	(Hydriastele_microspadix	(((Manicaria_saccifera	(Dypsis_decaryi	Burretiokentia_grandiflora))	Veitchia_spiralis)	(Dictyosperma_album	(Kentiopsis_piersoniorum	Oenocarpus_bataua))))))	(Orania_palindan	(Calamus_caryotoides	Podococcus_barteri)))	(((Bactris_major	(Attalea_speciosa	(Elaeis_guineensis	Elaeis_oleifera)))	(Reinhardtia_paiewonskiana	(Reinhardtia_simplex	Reinhardtia_latisecta)))	(((Phoenix_dactylifera	(Serenoa_repens	Sabal_domingensis))	Pseudophoenix_vinifera)	(Chamaedorea_seifrizii	(Iriartea_deltoidea	Leopoldinia_pulchra)))))	Nypa_fruticans)))	Kingia_australis);
(((Reinhardtia_gracilis	((Oenocarpus_bataua	Roystonea_regia)	(((Orania_palindan	((Calamus_caryotoides	Sclerosperma_profizianum)	Podococcus_barteri))	((Prestoea_acuminata	Geonoma_undata)	((((Dypsis_decaryi	Burretiokentia_grandiflora)	Veitchia_spiralis)	(Dictyosperma_album	(Oenocarpus_minor	Hydriastele_microspadix)))	Kentiopsis_piersoniorum)))	(((Iriartea_deltoidea	Leopoldinia_pulchra)	Nypa_fruticans)	(((Attalea_speciosa	((Elaeis_guineensis	Elaeis_oleifera)	Bactris_major))	(Reinhardtia_simplex	(Reinhardtia_latisecta	Reinhardtia_paiewonskiana)))	((Pseudophoenix_vinifera	Chamaedorea_seifrizii)	((Serenoa_repens	Phoenix_dactylifera)	Sabal_domingensis)))))))	Manicaria_saccifera)	Kingia_australis);
((Reinhardtia_gracilis	(((Reinhardtia_latisecta	Reinhardtia_paiewonskiana)	Reinhardtia_simplex)	((((Pseudophoenix_vinifera	(Chamaedorea_seifrizii	Oenocarpus_minor))	((Serenoa_repens	Sabal_domingensis)	Phoenix_dactylifera))	(((Iriartea_deltoidea	((((((Dypsis_decaryi	Burretiokentia_grandiflora)	Veitchia_spiralis)	(Dictyosperma_album	Hydriastele_microspadix))	Kentiopsis_piersoniorum)	Geonoma_undata)	((Manicaria_saccifera	Oenocarpus_bataua)	Leopoldinia_pulchra)))	(Roystonea_regia	(Orania_palindan	((Prestoea_acuminata	(Calamus_caryotoides	Sclerosperma_profizianum))	Podococcus_barteri))))	Nypa_fruticans))	(Bactris_major	(Attalea_speciosa	(Elaeis_guineensis	Elaeis_oleifera))))))	Kingia_australis);
((Reinhardtia_gracilis	(((Oenocarpus_bataua	(Reinhardtia_latisecta	Reinhardtia_paiewonskiana))	Reinhardtia_simplex)	((((Pseudophoenix_vinifera	Chamaedorea_seifrizii)	((Serenoa_repens	Sabal_domingensis)	Phoenix_dactylifera))	((((Calamus_caryotoides	Podococcus_barteri)	(((Leopoldinia_pulchra	(Dypsis_decaryi	Burretiokentia_grandiflora))	(Veitchia_spiralis	((Kentiopsis_piersoniorum	Hydriastele_microspadix)	Dictyosperma_album)))	Geonoma_undata))	((Prestoea_acuminata	Sclerosperma_profizianum)	Orania_palindan))	((Iriartea_deltoidea	((Manicaria_saccifera	Oenocarpus_minor)	Nypa_fruticans))	Roystonea_regia)))	(Bactris_major	(Attalea_speciosa	(Elaeis_guineensis	Elaeis_oleifera))))))	Kingia_australis);
((Reinhardtia_gracilis	(((((((Hydriastele_microspadix	((Dypsis_decaryi	Burretiokentia_grandiflora)	Veitchia_spiralis))	(Dictyosperma_album	Kentiopsis_piersoniorum))	(Prestoea_acuminata	Geonoma_undata))	(Oenocarpus_bataua	Leopoldinia_pulchra))	((Pseudophoenix_vinifera	((Sabal_domingensis	Serenoa_repens)	(Manicaria_saccifera	Phoenix_dactylifera)))	(Iriartea_deltoidea	Chamaedorea_seifrizii)))	Nypa_fruticans)	(((Podococcus_barteri	Orania_palindan)	Sclerosperma_profizianum)	(((Roystonea_regia	Calamus_caryotoides)	((Bactris_major	(Attalea_speciosa	(Elaeis_guineensis	Elaeis_oleifera)))	((Reinhardtia_latisecta	Reinhardtia_paiewonskiana)	Reinhardtia_simplex)))	Oenocarpus_minor))))	Kingia_australis);
(((Dictyosperma_album	((Hydriastele_microspadix	(Kentiopsis_piersoniorum	Prestoea_acuminata))	((Sclerosperma_profizianum	(Orania_palindan	(Geonoma_undata	((((((Manicaria_saccifera	Oenocarpus_minor)	Pseudophoenix_vinifera)	(Phoenix_dactylifera	Sabal_domingensis))	((Chamaedorea_seifrizii	Iriartea_deltoidea)	Serenoa_repens))	Leopoldinia_pulchra)	(Nypa_fruticans	(((Calamus_caryotoides	Podococcus_barteri)	((Reinhardtia_simplex	(Oenocarpus_bataua	(Reinhardtia_latisecta	Reinhardtia_paiewonskiana)))	(Bactris_major	(Attalea_speciosa	(Elaeis_guineensis	Elaeis_oleifera)))))	Roystonea_regia))))))	(Veitchia_spiralis	(Dypsis_decaryi	Burretiokentia_grandiflora)))))	Reinhardtia_gracilis)	Kingia_australis);
(((Calamus_caryotoides	(Podococcus_barteri	(Orania_palindan	((Roystonea_regia	(((Phoenix_dactylifera	(Serenoa_repens	Sabal_domingensis))	(((Chamaedorea_seifrizii	Pseudophoenix_vinifera)	(((Manicaria_saccifera	Oenocarpus_bataua)	Leopoldinia_pulchra)	(Geonoma_undata	(((Veitchia_spiralis	(Dictyosperma_album	((Dypsis_decaryi	Burretiokentia_grandiflora)	Kentiopsis_piersoniorum)))	Hydriastele_microspadix)	Prestoea_acuminata))))	(((Reinhardtia_latisecta	Reinhardtia_paiewonskiana)	Reinhardtia_simplex)	(Bactris_major	(Attalea_speciosa	(Elaeis_guineensis	Elaeis_oleifera))))))	(Oenocarpus_minor	Nypa_fruticans)))	(Iriartea_deltoidea	Sclerosperma_profizianum)))))	Reinhardtia_gracilis)	Kingia_australis);
((((Reinhardtia_simplex	Reinhardtia_paiewonskiana)	(((Bactris_major	(Attalea_speciosa	(Elaeis_guineensis	Elaeis_oleifera)))	((((Oenocarpus_minor	((Hydriastele_microspadix	((Kentiopsis_piersoniorum	Dictyosperma_album)	Veitchia_spiralis))	(Dypsis_decaryi	Burretiokentia_grandiflora)))	(Prestoea_acuminata	Geonoma_undata))	((Podococcus_barteri	Orania_palindan)	Sclerosperma_profizianum))	(Roystonea_regia	((((Phoenix_dactylifera	Sabal_domingensis)	Serenoa_repens)	((Chamaedorea_seifrizii	(Iriartea_deltoidea	Pseudophoenix_vinifera))	((Manicaria_saccifera	Oenocarpus_bataua)	Leopoldinia_pulchra)))	(Calamus_caryotoides	Nypa_fruticans)))))	Reinhardtia_latisecta))	Reinhardtia_gracilis)	Kingia_australis);
(((Oenocarpus_minor	(Nypa_fruticans	((((Oenocarpus_bataua	((Reinhardtia_paiewonskiana	Reinhardtia_latisecta)	Reinhardtia_simplex))	(Bactris_major	(Attalea_speciosa	(Elaeis_guineensis	Elaeis_oleifera))))	((Roystonea_regia	((Calamus_caryotoides	Podococcus_barteri)	(Orania_palindan	((Prestoea_acuminata	(((Veitchia_spiralis	(Dypsis_decaryi	Burretiokentia_grandiflora))	Dictyosperma_album)	(Hydriastele_microspadix	Kentiopsis_piersoniorum)))	Geonoma_undata))))	Sclerosperma_profizianum))	(((Pseudophoenix_vinifera	(Leopoldinia_pulchra	Iriartea_deltoidea))	Chamaedorea_seifrizii)	(Serenoa_repens	(Sabal_domingensis	(Manicaria_saccifera	Phoenix_dactylifera)))))))	Reinhardtia_gracilis)	Kingia_australis);
(((Reinhardtia_paiewonskiana	(Reinhardtia_latisecta	(Reinhardtia_simplex	((Bactris_major	(Attalea_speciosa	(Elaeis_guineensis	Elaeis_oleifera)))	((Calamus_caryotoides	(Oenocarpus_bataua	Roystonea_regia))	(((((((Pseudophoenix_vinifera	Iriartea_deltoidea)	Leopoldinia_pulchra)	(Orania_palindan	(Oenocarpus_minor	((Sclerosperma_profizianum	Prestoea_acuminata)	(((Hydriastele_microspadix	((Dypsis_decaryi	Burretiokentia_grandiflora)	Veitchia_spiralis))	Dictyosperma_album)	Kentiopsis_piersoniorum)))))	Geonoma_undata)	Chamaedorea_seifrizii)	((Serenoa_repens	Sabal_domingensis)	(Manicaria_saccifera	Phoenix_dactylifera)))	(Podococcus_barteri	Nypa_fruticans)))))))	Reinhardtia_gracilis)	Kingia_australis);
(((Roystonea_regia	((((Orania_palindan	Sclerosperma_profizianum)	(((((Geonoma_undata	((Kentiopsis_piersoniorum	((Dictyosperma_album	Hydriastele_microspadix)	((Dypsis_decaryi	Burretiokentia_grandiflora)	Veitchia_spiralis)))	Prestoea_acuminata))	((Chamaedorea_seifrizii	(Pseudophoenix_vinifera	((Serenoa_repens	Sabal_domingensis)	(Manicaria_saccifera	Phoenix_dactylifera))))	(Iriartea_deltoidea	Leopoldinia_pulchra)))	Nypa_fruticans)	Oenocarpus_minor)	((Oenocarpus_bataua	((Reinhardtia_paiewonskiana	Reinhardtia_latisecta)	Reinhardtia_simplex))	(Bactris_major	(Attalea_speciosa	(Elaeis_guineensis	Elaeis_oleifera))))))	Podococcus_barteri)	Calamus_caryotoides))	Reinhardtia_gracilis)	Kingia_australis);
(((Roystonea_regia	(((((Oenocarpus_minor	Pseudophoenix_vinifera)	Chamaedorea_seifrizii)	(((Iriartea_deltoidea	Serenoa_repens)	Sabal_domingensis)	Phoenix_dactylifera))	(((Reinhardtia_paiewonskiana	Reinhardtia_latisecta)	Reinhardtia_simplex)	(Bactris_major	(Attalea_speciosa	(Elaeis_guineensis	Elaeis_oleifera)))))	((((Geonoma_undata	((Kentiopsis_piersoniorum	((Hydriastele_microspadix	((Dypsis_decaryi	(Manicaria_saccifera	Burretiokentia_grandiflora))	Veitchia_spiralis))	Dictyosperma_album))	Prestoea_acuminata))	(Oenocarpus_bataua	Leopoldinia_pulchra))	((Podococcus_barteri	(Calamus_caryotoides	Sclerosperma_profizianum))	Orania_palindan))	Nypa_fruticans)))	Reinhardtia_gracilis)	Kingia_australis);
((((Reinhardtia_paiewonskiana	Reinhardtia_latisecta)	(Reinhardtia_simplex	((Bactris_major	(Attalea_speciosa	(Elaeis_guineensis	Elaeis_oleifera)))	(((Oenocarpus_bataua	Roystonea_regia)	((Podococcus_barteri	(Calamus_caryotoides	Sclerosperma_profizianum))	Orania_palindan))	(Nypa_fruticans	((Leopoldinia_pulchra	((Pseudophoenix_vinifera	((Oenocarpus_minor	Manicaria_saccifera)	Chamaedorea_seifrizii))	(((Iriartea_deltoidea	Serenoa_repens)	Sabal_domingensis)	Phoenix_dactylifera)))	((((Kentiopsis_piersoniorum	Hydriastele_microspadix)	(Dictyosperma_album	Veitchia_spiralis))	(Dypsis_decaryi	Burretiokentia_grandiflora))	(Prestoea_acuminata	Geonoma_undata))))))))	Reinhardtia_gracilis)	Kingia_australis);
(((Oenocarpus_bataua	(Roystonea_regia	((((((((Kentiopsis_piersoniorum	Hydriastele_microspadix)	Dictyosperma_album)	Veitchia_spiralis)	(Dypsis_decaryi	Burretiokentia_grandiflora))	(Prestoea_acuminata	Geonoma_undata))	(Sclerosperma_profizianum	(Orania_palindan	Podococcus_barteri)))	((((Reinhardtia_paiewonskiana	Reinhardtia_latisecta)	Reinhardtia_simplex)	(Bactris_major	(Attalea_speciosa	(Elaeis_guineensis	Elaeis_oleifera))))	(Nypa_fruticans	(Leopoldinia_pulchra	(((Chamaedorea_seifrizii	(Pseudophoenix_vinifera	Oenocarpus_minor))	((Sabal_domingensis	(Manicaria_saccifera	Phoenix_dactylifera))	Serenoa_repens))	Iriartea_deltoidea)))))	Calamus_caryotoides)))	Reinhardtia_gracilis)	Kingia_australis);
(((Sclerosperma_profizianum	((((Pseudophoenix_vinifera	(((Manicaria_saccifera	Oenocarpus_minor)	(Sabal_domingensis	Phoenix_dactylifera))	Serenoa_repens))	(Chamaedorea_seifrizii	(Leopoldinia_pulchra	Iriartea_deltoidea)))	((((Oenocarpus_bataua	Reinhardtia_simplex)	(Reinhardtia_paiewonskiana	Reinhardtia_latisecta))	Geonoma_undata)	(Bactris_major	(Attalea_speciosa	(Elaeis_guineensis	Elaeis_oleifera)))))	((Calamus_caryotoides	Podococcus_barteri)	((Orania_palindan	Roystonea_regia)	(Nypa_fruticans	(Kentiopsis_piersoniorum	(Veitchia_spiralis	((Hydriastele_microspadix	Dictyosperma_album)	(Prestoea_acuminata	(Dypsis_decaryi	Burretiokentia_grandiflora))))))))))	Reinhardtia_gracilis)	Kingia_australis);
((Reinhardtia_gracilis	(((((((Orania_palindan	(Prestoea_acuminata	(((Hydriastele_microspadix	Kentiopsis_piersoniorum)	Dictyosperma_album)	((Dypsis_decaryi	Burretiokentia_grandiflora)	Veitchia_spiralis))))	Sclerosperma_profizianum)	Geonoma_undata)	Podococcus_barteri)	((Oenocarpus_bataua	((Reinhardtia_paiewonskiana	Reinhardtia_latisecta)	Reinhardtia_simplex))	(Bactris_major	(Attalea_speciosa	(Elaeis_guineensis	Elaeis_oleifera)))))	((((((Phoenix_dactylifera	(Serenoa_repens	Sabal_domingensis))	Pseudophoenix_vinifera)	(Iriartea_deltoidea	Chamaedorea_seifrizii))	Leopoldinia_pulchra)	(Calamus_caryotoides	Nypa_fruticans))	(Manicaria_saccifera	Oenocarpus_minor)))	Roystonea_regia))	Kingia_australis);
((Reinhardtia_gracilis	((((Bactris_major	(Attalea_speciosa	(Elaeis_guineensis	Elaeis_oleifera)))	(((((((((Manicaria_saccifera	Oenocarpus_minor)	Chamaedorea_seifrizii)	Pseudophoenix_vinifera)	(Phoenix_dactylifera	Sabal_domingensis))	Serenoa_repens)	(Iriartea_deltoidea	Leopoldinia_pulchra))	Nypa_fruticans)	Roystonea_regia)	(((((Kentiopsis_piersoniorum	Dictyosperma_album)	(Hydriastele_microspadix	((Dypsis_decaryi	Burretiokentia_grandiflora)	Veitchia_spiralis)))	((Prestoea_acuminata	Sclerosperma_profizianum)	Orania_palindan))	Geonoma_undata)	(Calamus_caryotoides	Podococcus_barteri))))	((Reinhardtia_paiewonskiana	Reinhardtia_latisecta)	Reinhardtia_simplex))	Oenocarpus_bataua))	Kingia_australis);
((Reinhardtia_gracilis	(((Bactris_major	(Attalea_speciosa	(Elaeis_guineensis	Elaeis_oleifera)))	(((Calamus_caryotoides	(Oenocarpus_bataua	Roystonea_regia))	(((Prestoea_acuminata	(Veitchia_spiralis	((Hydriastele_microspadix	Kentiopsis_piersoniorum)	((Dypsis_decaryi	Burretiokentia_grandiflora)	Dictyosperma_album))))	(Sclerosperma_profizianum	(Podococcus_barteri	Orania_palindan)))	Geonoma_undata))	(((Phoenix_dactylifera	(Sabal_domingensis	(Chamaedorea_seifrizii	(Pseudophoenix_vinifera	(Manicaria_saccifera	Oenocarpus_minor)))))	(Serenoa_repens	(Iriartea_deltoidea	Leopoldinia_pulchra)))	Nypa_fruticans)))	((Reinhardtia_paiewonskiana	Reinhardtia_latisecta)	Reinhardtia_simplex)))	Kingia_australis);
((Reinhardtia_gracilis	(Iriartea_deltoidea	(((((Geonoma_undata	(Dictyosperma_album	(((Prestoea_acuminata	Kentiopsis_piersoniorum)	Hydriastele_microspadix)	(Veitchia_spiralis	(Dypsis_decaryi	Burretiokentia_grandiflora)))))	(Podococcus_barteri	(((Sclerosperma_profizianum	Orania_palindan)	(((Reinhardtia_paiewonskiana	Reinhardtia_latisecta)	Reinhardtia_simplex)	(Bactris_major	(Attalea_speciosa	(Elaeis_guineensis	Elaeis_oleifera)))))	((Manicaria_saccifera	Oenocarpus_bataua)	Roystonea_regia))))	(((((Serenoa_repens	Sabal_domingensis)	Phoenix_dactylifera)	Pseudophoenix_vinifera)	Chamaedorea_seifrizii)	Leopoldinia_pulchra))	(Calamus_caryotoides	Nypa_fruticans))	Oenocarpus_minor)))	Kingia_australis);
((Reinhardtia_gracilis	(((Manicaria_saccifera	Oenocarpus_minor)	Nypa_fruticans)	(((((Reinhardtia_paiewonskiana	Reinhardtia_latisecta)	Reinhardtia_simplex)	(Bactris_major	(Attalea_speciosa	(Elaeis_guineensis	Elaeis_oleifera))))	((Sclerosperma_profizianum	(Podococcus_barteri	Orania_palindan))	(Roystonea_regia	Calamus_caryotoides)))	(((((Iriartea_deltoidea	Pseudophoenix_vinifera)	Chamaedorea_seifrizii)	((Serenoa_repens	Sabal_domingensis)	Phoenix_dactylifera))	(Oenocarpus_bataua	Leopoldinia_pulchra))	(Geonoma_undata	(((Dictyosperma_album	Prestoea_acuminata)	((Veitchia_spiralis	(Dypsis_decaryi	Burretiokentia_grandiflora))	Hydriastele_microspadix))	Kentiopsis_piersoniorum))))))	Kingia_australis);
((Reinhardtia_gracilis	(Reinhardtia_paiewonskiana	(Reinhardtia_latisecta	(Reinhardtia_simplex	((Bactris_major	(Attalea_speciosa	(Elaeis_guineensis	Elaeis_oleifera)))	(((Oenocarpus_minor	Nypa_fruticans)	((Geonoma_undata	(((Prestoea_acuminata	(Calamus_caryotoides	Sclerosperma_profizianum))	(Podococcus_barteri	Orania_palindan))	((Dypsis_decaryi	(Manicaria_saccifera	Burretiokentia_grandiflora))	(((Hydriastele_microspadix	Kentiopsis_piersoniorum)	Dictyosperma_album)	Veitchia_spiralis))))	(Oenocarpus_bataua	Roystonea_regia)))	(((Serenoa_repens	Chamaedorea_seifrizii)	(Sabal_domingensis	Phoenix_dactylifera))	(Pseudophoenix_vinifera	(Iriartea_deltoidea	Leopoldinia_pulchra)))))))))	Kingia_australis);
((Reinhardtia_gracilis	(Roystonea_regia	(((Nypa_fruticans	(((((Sabal_domingensis	Phoenix_dactylifera)	Serenoa_repens)	Pseudophoenix_vinifera)	(Chamaedorea_seifrizii	Iriartea_deltoidea))	(((Oenocarpus_bataua	Leopoldinia_pulchra)	((((Hydriastele_microspadix	Dictyosperma_album)	Kentiopsis_piersoniorum)	(Veitchia_spiralis	(Dypsis_decaryi	Burretiokentia_grandiflora)))	(Manicaria_saccifera	Oenocarpus_minor)))	Geonoma_undata)))	((Podococcus_barteri	Orania_palindan)	((Reinhardtia_paiewonskiana	(Reinhardtia_latisecta	Reinhardtia_simplex))	(Bactris_major	(Attalea_speciosa	(Elaeis_guineensis	Elaeis_oleifera))))))	(Calamus_caryotoides	(Sclerosperma_profizianum	Prestoea_acuminata)))))	Kingia_australis);
((Reinhardtia_gracilis	((Sclerosperma_profizianum	((Roystonea_regia	(((((Reinhardtia_simplex	(Reinhardtia_paiewonskiana	Reinhardtia_latisecta))	Oenocarpus_bataua)	(Attalea_speciosa	((Elaeis_guineensis	Elaeis_oleifera)	Bactris_major)))	((((Serenoa_repens	Sabal_domingensis)	Phoenix_dactylifera)	(Chamaedorea_seifrizii	((Iriartea_deltoidea	(((Hydriastele_microspadix	Dictyosperma_album)	((Manicaria_saccifera	(Dypsis_decaryi	(Leopoldinia_pulchra	Burretiokentia_grandiflora)))	Kentiopsis_piersoniorum))	Veitchia_spiralis))	Geonoma_undata)))	Pseudophoenix_vinifera))	(Calamus_caryotoides	Nypa_fruticans)))	((Prestoea_acuminata	Podococcus_barteri)	Orania_palindan)))	Oenocarpus_minor))	Kingia_australis);
((Reinhardtia_gracilis	((Reinhardtia_paiewonskiana	Reinhardtia_latisecta)	((((Attalea_speciosa	(Elaeis_guineensis	Elaeis_oleifera))	Bactris_major)	(((Calamus_caryotoides	Podococcus_barteri)	Orania_palindan)	(((Manicaria_saccifera	Oenocarpus_bataua)	Roystonea_regia)	(Sclerosperma_profizianum	((Nypa_fruticans	(((Prestoea_acuminata	((Dictyosperma_album	((Burretiokentia_grandiflora	Dypsis_decaryi)	Veitchia_spiralis))	(Hydriastele_microspadix	Kentiopsis_piersoniorum)))	Leopoldinia_pulchra)	Geonoma_undata))	((Iriartea_deltoidea	Chamaedorea_seifrizii)	(((Sabal_domingensis	(Oenocarpus_minor	Phoenix_dactylifera))	Serenoa_repens)	Pseudophoenix_vinifera)))))))	Reinhardtia_simplex)))	Kingia_australis);
((Reinhardtia_gracilis	(Roystonea_regia	((((((Sabal_domingensis	Phoenix_dactylifera)	Serenoa_repens)	(Chamaedorea_seifrizii	(Oenocarpus_minor	Pseudophoenix_vinifera)))	Nypa_fruticans)	(((Oenocarpus_bataua	((Reinhardtia_paiewonskiana	Reinhardtia_latisecta)	Reinhardtia_simplex))	((Attalea_speciosa	(Elaeis_guineensis	Elaeis_oleifera))	Bactris_major))	(Calamus_caryotoides	Podococcus_barteri)))	((Orania_palindan	(Prestoea_acuminata	Sclerosperma_profizianum))	((((Iriartea_deltoidea	Leopoldinia_pulchra)	((Manicaria_saccifera	Burretiokentia_grandiflora)	Dypsis_decaryi))	((Veitchia_spiralis	(Hydriastele_microspadix	Kentiopsis_piersoniorum))	Dictyosperma_album))	Geonoma_undata)))))	Kingia_australis);
((Reinhardtia_gracilis	(Roystonea_regia	(((Podococcus_barteri	Nypa_fruticans)	(((((Phoenix_dactylifera	Oenocarpus_minor)	Sabal_domingensis)	Serenoa_repens)	(Pseudophoenix_vinifera	Chamaedorea_seifrizii))	((Bactris_major	(Attalea_speciosa	(Elaeis_guineensis	Elaeis_oleifera)))	(Reinhardtia_simplex	(Reinhardtia_paiewonskiana	Reinhardtia_latisecta)))))	((((((Veitchia_spiralis	((Leopoldinia_pulchra	Iriartea_deltoidea)	(Manicaria_saccifera	(Dypsis_decaryi	Burretiokentia_grandiflora))))	Dictyosperma_album)	(Kentiopsis_piersoniorum	Hydriastele_microspadix))	Geonoma_undata)	Oenocarpus_bataua)	((Calamus_caryotoides	(Prestoea_acuminata	Sclerosperma_profizianum))	Orania_palindan)))))	Kingia_australis);
((Reinhardtia_gracilis	((((((Kentiopsis_piersoniorum	Dictyosperma_album)	(((Veitchia_spiralis	(Dypsis_decaryi	Burretiokentia_grandiflora))	Hydriastele_microspadix)	Prestoea_acuminata))	Leopoldinia_pulchra)	Geonoma_undata)	(((Manicaria_saccifera	Phoenix_dactylifera)	(Serenoa_repens	Sabal_domingensis))	((Iriartea_deltoidea	Pseudophoenix_vinifera)	Chamaedorea_seifrizii)))	(((Sclerosperma_profizianum	((Calamus_caryotoides	Podococcus_barteri)	Orania_palindan))	(((Bactris_major	(Attalea_speciosa	(Elaeis_guineensis	Elaeis_oleifera)))	(Oenocarpus_bataua	(Reinhardtia_simplex	(Reinhardtia_paiewonskiana	Reinhardtia_latisecta))))	Roystonea_regia))	(Oenocarpus_minor	Nypa_fruticans))))	Kingia_australis);
((Reinhardtia_gracilis	((Reinhardtia_simplex	(Reinhardtia_paiewonskiana	Reinhardtia_latisecta))	(((Sclerosperma_profizianum	(Podococcus_barteri	Orania_palindan))	((((Calamus_caryotoides	Nypa_fruticans)	((((Manicaria_saccifera	Phoenix_dactylifera)	(Serenoa_repens	Sabal_domingensis))	(Chamaedorea_seifrizii	(Geonoma_undata	(Leopoldinia_pulchra	(((Dypsis_decaryi	Burretiokentia_grandiflora)	((Kentiopsis_piersoniorum	(Hydriastele_microspadix	Dictyosperma_album))	Veitchia_spiralis))	Prestoea_acuminata)))))	(Iriartea_deltoidea	Pseudophoenix_vinifera)))	Oenocarpus_minor)	(Oenocarpus_bataua	Roystonea_regia)))	(Bactris_major	(Attalea_speciosa	(Elaeis_guineensis	Elaeis_oleifera))))))	Kingia_australis);
((Reinhardtia_gracilis	(Reinhardtia_simplex	(((((Oenocarpus_bataua	(Geonoma_undata	(((Hydriastele_microspadix	Dictyosperma_album)	Veitchia_spiralis)	((Dypsis_decaryi	Burretiokentia_grandiflora)	Kentiopsis_piersoniorum))))	((Calamus_caryotoides	(Prestoea_acuminata	Sclerosperma_profizianum))	(Podococcus_barteri	Orania_palindan)))	(Roystonea_regia	((Oenocarpus_minor	Nypa_fruticans)	(Leopoldinia_pulchra	(((Manicaria_saccifera	Phoenix_dactylifera)	(((Iriartea_deltoidea	Chamaedorea_seifrizii)	Serenoa_repens)	Sabal_domingensis))	Pseudophoenix_vinifera)))))	(Attalea_speciosa	((Elaeis_guineensis	Elaeis_oleifera)	Bactris_major)))	(Reinhardtia_paiewonskiana	Reinhardtia_latisecta))))	Kingia_australis);
((Reinhardtia_gracilis	(Calamus_caryotoides	((Oenocarpus_bataua	Roystonea_regia)	((Nypa_fruticans	(Leopoldinia_pulchra	(((Phoenix_dactylifera	(Serenoa_repens	Sabal_domingensis))	(Pseudophoenix_vinifera	((Manicaria_saccifera	Oenocarpus_minor)	Chamaedorea_seifrizii)))	Iriartea_deltoidea)))	(((Bactris_major	(Attalea_speciosa	(Elaeis_guineensis	Elaeis_oleifera)))	(Reinhardtia_simplex	(Reinhardtia_paiewonskiana	Reinhardtia_latisecta)))	((Geonoma_undata	(Prestoea_acuminata	((Dypsis_decaryi	Burretiokentia_grandiflora)	(((Hydriastele_microspadix	Kentiopsis_piersoniorum)	Dictyosperma_album)	Veitchia_spiralis))))	(Sclerosperma_profizianum	(Podococcus_barteri	Orania_palindan))))))))	Kingia_australis);
((Reinhardtia_gracilis	(Serenoa_repens	(((Phoenix_dactylifera	Sabal_domingensis)	Pseudophoenix_vinifera)	((((Bactris_major	(Attalea_speciosa	(Elaeis_guineensis	Elaeis_oleifera)))	(((Manicaria_saccifera	Oenocarpus_minor)	Reinhardtia_simplex)	(Reinhardtia_paiewonskiana	Reinhardtia_latisecta)))	((((Oenocarpus_bataua	(Geonoma_undata	((Iriartea_deltoidea	Leopoldinia_pulchra)	(Kentiopsis_piersoniorum	((Veitchia_spiralis	(Dypsis_decaryi	Burretiokentia_grandiflora))	(Hydriastele_microspadix	Dictyosperma_album))))))	((Prestoea_acuminata	Sclerosperma_profizianum)	Orania_palindan))	Podococcus_barteri)	(Calamus_caryotoides	Roystonea_regia)))	(Chamaedorea_seifrizii	Nypa_fruticans)))))	Kingia_australis);
((Reinhardtia_gracilis	(Dictyosperma_album	((Veitchia_spiralis	((Prestoea_acuminata	(Dypsis_decaryi	Burretiokentia_grandiflora))	(Geonoma_undata	(((((((Bactris_major	(Attalea_speciosa	(Elaeis_guineensis	Elaeis_oleifera)))	(Reinhardtia_simplex	(Reinhardtia_paiewonskiana	Reinhardtia_latisecta)))	(((Calamus_caryotoides	Podococcus_barteri)	Roystonea_regia)	(Sclerosperma_profizianum	Orania_palindan)))	Nypa_fruticans)	Oenocarpus_minor)	((Chamaedorea_seifrizii	Iriartea_deltoidea)	(((Manicaria_saccifera	Phoenix_dactylifera)	(Serenoa_repens	Sabal_domingensis))	Pseudophoenix_vinifera)))	(Oenocarpus_bataua	Leopoldinia_pulchra)))))	(Hydriastele_microspadix	Kentiopsis_piersoniorum))))	Kingia_australis);
((Reinhardtia_gracilis	((((((Serenoa_repens	((((Manicaria_saccifera	Oenocarpus_minor)	Phoenix_dactylifera)	Sabal_domingensis)	(Iriartea_deltoidea	(Chamaedorea_seifrizii	Pseudophoenix_vinifera))))	Leopoldinia_pulchra)	((((Veitchia_spiralis	(Dypsis_decaryi	Burretiokentia_grandiflora))	Dictyosperma_album)	(Hydriastele_microspadix	Kentiopsis_piersoniorum))	Geonoma_undata))	(Calamus_caryotoides	Nypa_fruticans))	(((Prestoea_acuminata	(Oenocarpus_bataua	Sclerosperma_profizianum))	(Orania_palindan	Podococcus_barteri))	((Bactris_major	(Attalea_speciosa	(Elaeis_guineensis	Elaeis_oleifera)))	(Reinhardtia_simplex	(Reinhardtia_paiewonskiana	Reinhardtia_latisecta)))))	Roystonea_regia))	Kingia_australis);
((Reinhardtia_gracilis	((((((Pseudophoenix_vinifera	((Serenoa_repens	(Manicaria_saccifera	Sabal_domingensis))	(Oenocarpus_minor	Phoenix_dactylifera)))	(Chamaedorea_seifrizii	Iriartea_deltoidea))	Leopoldinia_pulchra)	((((Veitchia_spiralis	(Dypsis_decaryi	Burretiokentia_grandiflora))	(Hydriastele_microspadix	Dictyosperma_album))	Kentiopsis_piersoniorum)	Geonoma_undata))	((Oenocarpus_bataua	Roystonea_regia)	(((Prestoea_acuminata	Sclerosperma_profizianum)	(Orania_palindan	(Calamus_caryotoides	Podococcus_barteri)))	((Bactris_major	(Attalea_speciosa	(Elaeis_guineensis	Elaeis_oleifera)))	(Reinhardtia_simplex	(Reinhardtia_paiewonskiana	Reinhardtia_latisecta))))))	Nypa_fruticans))	Kingia_australis);
((Reinhardtia_gracilis	((Reinhardtia_simplex	(Reinhardtia_paiewonskiana	Reinhardtia_latisecta))	((((Nypa_fruticans	(((((Serenoa_repens	Sabal_domingensis)	Phoenix_dactylifera)	(Pseudophoenix_vinifera	(Iriartea_deltoidea	Chamaedorea_seifrizii)))	((Manicaria_saccifera	Oenocarpus_bataua)	Leopoldinia_pulchra))	((((Veitchia_spiralis	(Dypsis_decaryi	Burretiokentia_grandiflora))	(Hydriastele_microspadix	Dictyosperma_album))	Kentiopsis_piersoniorum)	(Oenocarpus_minor	Geonoma_undata))))	(Calamus_caryotoides	Roystonea_regia))	((Prestoea_acuminata	Sclerosperma_profizianum)	(Podococcus_barteri	Orania_palindan)))	(Bactris_major	(Attalea_speciosa	(Elaeis_guineensis	Elaeis_oleifera))))))	Kingia_australis);
((Reinhardtia_gracilis	(Nypa_fruticans	((((((Manicaria_saccifera	Oenocarpus_minor)	Phoenix_dactylifera)	((Chamaedorea_seifrizii	Serenoa_repens)	Sabal_domingensis))	(Pseudophoenix_vinifera	Iriartea_deltoidea))	((Bactris_major	(Attalea_speciosa	(Elaeis_guineensis	Elaeis_oleifera)))	(Oenocarpus_bataua	((Reinhardtia_latisecta	Reinhardtia_paiewonskiana)	Reinhardtia_simplex))))	(Roystonea_regia	((((((Kentiopsis_piersoniorum	Veitchia_spiralis)	Hydriastele_microspadix)	Dictyosperma_album)	((Prestoea_acuminata	(Dypsis_decaryi	Burretiokentia_grandiflora))	Leopoldinia_pulchra))	Geonoma_undata)	(((Podococcus_barteri	Calamus_caryotoides)	Orania_palindan)	Sclerosperma_profizianum))))))	Kingia_australis);
((Reinhardtia_gracilis	((((Podococcus_barteri	(((Kentiopsis_piersoniorum	Dictyosperma_album)	(((Dypsis_decaryi	Burretiokentia_grandiflora)	Veitchia_spiralis)	(Hydriastele_microspadix	Oenocarpus_minor)))	(Geonoma_undata	Leopoldinia_pulchra)))	(Orania_palindan	(Prestoea_acuminata	Sclerosperma_profizianum)))	((Calamus_caryotoides	Nypa_fruticans)	(((Pseudophoenix_vinifera	Iriartea_deltoidea)	(((Manicaria_saccifera	Phoenix_dactylifera)	(Serenoa_repens	Sabal_domingensis))	Chamaedorea_seifrizii))	((Bactris_major	(Attalea_speciosa	(Elaeis_guineensis	Elaeis_oleifera)))	((Reinhardtia_latisecta	Reinhardtia_paiewonskiana)	Reinhardtia_simplex)))))	(Oenocarpus_bataua	Roystonea_regia)))	Kingia_australis);
((Reinhardtia_gracilis	(((Reinhardtia_latisecta	Reinhardtia_paiewonskiana)	Reinhardtia_simplex)	((((Leopoldinia_pulchra	(((Chamaedorea_seifrizii	Iriartea_deltoidea)	(Pseudophoenix_vinifera	Oenocarpus_minor))	(Phoenix_dactylifera	(Serenoa_repens	Sabal_domingensis))))	((((Dypsis_decaryi	(Manicaria_saccifera	Burretiokentia_grandiflora))	Kentiopsis_piersoniorum)	(Prestoea_acuminata	(Veitchia_spiralis	(Hydriastele_microspadix	Dictyosperma_album))))	Geonoma_undata))	((Oenocarpus_bataua	Roystonea_regia)	((Orania_palindan	(Calamus_caryotoides	Sclerosperma_profizianum))	(Podococcus_barteri	Nypa_fruticans))))	(Bactris_major	(Attalea_speciosa	(Elaeis_guineensis	Elaeis_oleifera))))))	Kingia_australis);
((Reinhardtia_gracilis	(Iriartea_deltoidea	(Leopoldinia_pulchra	((Chamaedorea_seifrizii	((((Phoenix_dactylifera	Oenocarpus_minor)	Sabal_domingensis)	Serenoa_repens)	Pseudophoenix_vinifera))	(((Prestoea_acuminata	((((Dypsis_decaryi	(Manicaria_saccifera	Burretiokentia_grandiflora))	Veitchia_spiralis)	Dictyosperma_album)	(Hydriastele_microspadix	Kentiopsis_piersoniorum)))	Geonoma_undata)	((((Sclerosperma_profizianum	Orania_palindan)	(Calamus_caryotoides	Podococcus_barteri))	((((Elaeis_guineensis	Elaeis_oleifera)	(Bactris_major	Attalea_speciosa))	(Oenocarpus_bataua	((Reinhardtia_latisecta	Reinhardtia_paiewonskiana)	Reinhardtia_simplex)))	Roystonea_regia))	Nypa_fruticans))))))	Kingia_australis);
((Reinhardtia_gracilis	((Oenocarpus_bataua	Roystonea_regia)	(((Nypa_fruticans	((Leopoldinia_pulchra	(Chamaedorea_seifrizii	(Iriartea_deltoidea	(((Serenoa_repens	Sabal_domingensis)	Phoenix_dactylifera)	((Manicaria_saccifera	Oenocarpus_minor)	Pseudophoenix_vinifera)))))	((Prestoea_acuminata	((Dypsis_decaryi	Burretiokentia_grandiflora)	((Veitchia_spiralis	(Dictyosperma_album	Kentiopsis_piersoniorum))	Hydriastele_microspadix)))	Geonoma_undata)))	((Sclerosperma_profizianum	Orania_palindan)	(Calamus_caryotoides	Podococcus_barteri)))	(((Elaeis_guineensis	Elaeis_oleifera)	(Bactris_major	Attalea_speciosa))	((Reinhardtia_latisecta	Reinhardtia_paiewonskiana)	Reinhardtia_simplex)))))	Kingia_australis);
((Reinhardtia_gracilis	(Roystonea_regia	(((Nypa_fruticans	((((Manicaria_saccifera	Oenocarpus_bataua)	Leopoldinia_pulchra)	((Prestoea_acuminata	((Dictyosperma_album	(Kentiopsis_piersoniorum	Veitchia_spiralis))	((Dypsis_decaryi	Burretiokentia_grandiflora)	Hydriastele_microspadix)))	Geonoma_undata))	(Iriartea_deltoidea	((Sabal_domingensis	(Chamaedorea_seifrizii	(Oenocarpus_minor	Pseudophoenix_vinifera)))	(Phoenix_dactylifera	Serenoa_repens)))))	(((Elaeis_guineensis	Elaeis_oleifera)	(Bactris_major	Attalea_speciosa))	((Reinhardtia_latisecta	Reinhardtia_paiewonskiana)	Reinhardtia_simplex)))	((Calamus_caryotoides	Sclerosperma_profizianum)	(Podococcus_barteri	Orania_palindan)))))	Kingia_australis);
((Reinhardtia_gracilis	((Roystonea_regia	(((((Bactris_major	(Attalea_speciosa	(Elaeis_guineensis	Elaeis_oleifera)))	((Oenocarpus_bataua	(Reinhardtia_latisecta	Reinhardtia_paiewonskiana))	Reinhardtia_simplex))	(Sclerosperma_profizianum	(Podococcus_barteri	Orania_palindan)))	(Nypa_fruticans	(((Prestoea_acuminata	(Kentiopsis_piersoniorum	((Veitchia_spiralis	(Dypsis_decaryi	Burretiokentia_grandiflora))	(Hydriastele_microspadix	Dictyosperma_album))))	Geonoma_undata)	(Leopoldinia_pulchra	(((Sabal_domingensis	(Chamaedorea_seifrizii	Pseudophoenix_vinifera))	(Manicaria_saccifera	Phoenix_dactylifera))	(Iriartea_deltoidea	Serenoa_repens))))))	Calamus_caryotoides))	Oenocarpus_minor))	Kingia_australis);
((Reinhardtia_gracilis	(((Prestoea_acuminata	((Kentiopsis_piersoniorum	(Dypsis_decaryi	(Manicaria_saccifera	Burretiokentia_grandiflora)))	((Hydriastele_microspadix	Dictyosperma_album)	Veitchia_spiralis)))	Geonoma_undata)	((((Oenocarpus_bataua	Leopoldinia_pulchra)	((Phoenix_dactylifera	(Serenoa_repens	Sabal_domingensis))	(Pseudophoenix_vinifera	(Chamaedorea_seifrizii	Oenocarpus_minor))))	Iriartea_deltoidea)	((((Bactris_major	(Attalea_speciosa	(Elaeis_guineensis	Elaeis_oleifera)))	((Reinhardtia_latisecta	Reinhardtia_paiewonskiana)	Reinhardtia_simplex))	((Sclerosperma_profizianum	(Podococcus_barteri	Orania_palindan))	(Roystonea_regia	Calamus_caryotoides)))	Nypa_fruticans))))	Kingia_australis);
((Reinhardtia_gracilis	(Calamus_caryotoides	(Nypa_fruticans	((((Prestoea_acuminata	(((Hydriastele_microspadix	(Burretiokentia_grandiflora	Dictyosperma_album))	Kentiopsis_piersoniorum)	(Veitchia_spiralis	Dypsis_decaryi)))	Geonoma_undata)	(Leopoldinia_pulchra	(Serenoa_repens	((Sabal_domingensis	((Iriartea_deltoidea	Chamaedorea_seifrizii)	((Manicaria_saccifera	Oenocarpus_minor)	Pseudophoenix_vinifera)))	Phoenix_dactylifera))))	(((Podococcus_barteri	Orania_palindan)	((Bactris_major	(Attalea_speciosa	(Elaeis_guineensis	Elaeis_oleifera)))	((Reinhardtia_latisecta	Reinhardtia_paiewonskiana)	Reinhardtia_simplex)))	(Sclerosperma_profizianum	(Oenocarpus_bataua	Roystonea_regia)))))))	Kingia_australis);
((Reinhardtia_gracilis	((((((Iriartea_deltoidea	Leopoldinia_pulchra)	((Prestoea_acuminata	(((Burretiokentia_grandiflora	Dypsis_decaryi)	(Dictyosperma_album	(Kentiopsis_piersoniorum	Hydriastele_microspadix)))	Veitchia_spiralis))	Geonoma_undata))	(Sclerosperma_profizianum	(Podococcus_barteri	Orania_palindan)))	((Nypa_fruticans	(((Phoenix_dactylifera	Sabal_domingensis)	Serenoa_repens)	(Oenocarpus_minor	(Chamaedorea_seifrizii	Pseudophoenix_vinifera))))	((Bactris_major	(Attalea_speciosa	(Elaeis_guineensis	Elaeis_oleifera)))	((Manicaria_saccifera	Oenocarpus_bataua)	((Reinhardtia_latisecta	Reinhardtia_paiewonskiana)	Reinhardtia_simplex)))))	Roystonea_regia)	Calamus_caryotoides))	Kingia_australis);
((((Phoenix_dactylifera	(Serenoa_repens	Sabal_domingensis))	((Pseudophoenix_vinifera	(Manicaria_saccifera	(Chamaedorea_seifrizii	Iriartea_deltoidea)))	(((((((Podococcus_barteri	Calamus_caryotoides)	Orania_palindan)	(((Attalea_speciosa	(Elaeis_guineensis	Elaeis_oleifera))	Bactris_major)	((Reinhardtia_paiewonskiana	Reinhardtia_latisecta)	Reinhardtia_simplex)))	(Prestoea_acuminata	Sclerosperma_profizianum))	Roystonea_regia)	Nypa_fruticans)	((Leopoldinia_pulchra	Oenocarpus_bataua)	(Geonoma_undata	(((Hydriastele_microspadix	Oenocarpus_minor)	(((Dypsis_decaryi	Burretiokentia_grandiflora)	Kentiopsis_piersoniorum)	Veitchia_spiralis))	Dictyosperma_album))))))	Reinhardtia_gracilis)	Kingia_australis);
((((Oenocarpus_bataua	((Reinhardtia_paiewonskiana	Reinhardtia_latisecta)	(Manicaria_saccifera	Reinhardtia_simplex)))	((((((Prestoea_acuminata	Sclerosperma_profizianum)	Orania_palindan)	(Podococcus_barteri	(Geonoma_undata	((Kentiopsis_piersoniorum	(Dictyosperma_album	(Hydriastele_microspadix	((Dypsis_decaryi	Burretiokentia_grandiflora)	Veitchia_spiralis))))	Leopoldinia_pulchra))))	Roystonea_regia)	((Calamus_caryotoides	Nypa_fruticans)	(((Serenoa_repens	(Phoenix_dactylifera	Sabal_domingensis))	Pseudophoenix_vinifera)	((Oenocarpus_minor	Chamaedorea_seifrizii)	Iriartea_deltoidea))))	((Attalea_speciosa	(Elaeis_guineensis	Elaeis_oleifera))	Bactris_major)))	Reinhardtia_gracilis)	Kingia_australis);
(((((Manicaria_saccifera	Oenocarpus_bataua)	((Reinhardtia_paiewonskiana	Reinhardtia_latisecta)	Reinhardtia_simplex))	(((((Oenocarpus_minor	Nypa_fruticans)	(Leopoldinia_pulchra	(((Serenoa_repens	(Phoenix_dactylifera	Sabal_domingensis))	Pseudophoenix_vinifera)	(Chamaedorea_seifrizii	Iriartea_deltoidea))))	(((Hydriastele_microspadix	(Veitchia_spiralis	(Dictyosperma_album	Kentiopsis_piersoniorum)))	(Dypsis_decaryi	Burretiokentia_grandiflora))	Geonoma_undata))	((Roystonea_regia	(Calamus_caryotoides	Podococcus_barteri))	((Prestoea_acuminata	Sclerosperma_profizianum)	Orania_palindan)))	((Attalea_speciosa	(Elaeis_guineensis	Elaeis_oleifera))	Bactris_major)))	Reinhardtia_gracilis)	Kingia_australis);
(((Reinhardtia_paiewonskiana	(((Manicaria_saccifera	Oenocarpus_bataua)	Reinhardtia_latisecta)	(Reinhardtia_simplex	(((Calamus_caryotoides	Roystonea_regia)	(((Prestoea_acuminata	Sclerosperma_profizianum)	(Podococcus_barteri	Orania_palindan))	((((((Hydriastele_microspadix	Kentiopsis_piersoniorum)	((Dypsis_decaryi	(Leopoldinia_pulchra	Burretiokentia_grandiflora))	Veitchia_spiralis))	Dictyosperma_album)	Geonoma_undata)	((Iriartea_deltoidea	Chamaedorea_seifrizii)	(Pseudophoenix_vinifera	((Serenoa_repens	Sabal_domingensis)	Phoenix_dactylifera))))	(Oenocarpus_minor	Nypa_fruticans))))	((Attalea_speciosa	(Elaeis_guineensis	Elaeis_oleifera))	Bactris_major)))))	Reinhardtia_gracilis)	Kingia_australis);
(((Calamus_caryotoides	(Nypa_fruticans	(((((Attalea_speciosa	(Elaeis_guineensis	Elaeis_oleifera))	Bactris_major)	(Reinhardtia_simplex	(Reinhardtia_latisecta	Reinhardtia_paiewonskiana)))	(Roystonea_regia	((Prestoea_acuminata	Sclerosperma_profizianum)	(Podococcus_barteri	Orania_palindan))))	(((Kentiopsis_piersoniorum	(((Oenocarpus_minor	Hydriastele_microspadix)	((Dypsis_decaryi	Burretiokentia_grandiflora)	Veitchia_spiralis))	Dictyosperma_album))	Geonoma_undata)	(((Manicaria_saccifera	Oenocarpus_bataua)	Leopoldinia_pulchra)	((Serenoa_repens	(Iriartea_deltoidea	Chamaedorea_seifrizii))	(Pseudophoenix_vinifera	(Sabal_domingensis	Phoenix_dactylifera))))))))	Reinhardtia_gracilis)	Kingia_australis);
((((Reinhardtia_latisecta	Reinhardtia_paiewonskiana)	(((((Calamus_caryotoides	Nypa_fruticans)	(Roystonea_regia	(((((Oenocarpus_bataua	Leopoldinia_pulchra)	((Veitchia_spiralis	((((Manicaria_saccifera	(Dypsis_decaryi	Burretiokentia_grandiflora))	Prestoea_acuminata)	Dictyosperma_album)	Hydriastele_microspadix))	Kentiopsis_piersoniorum))	Geonoma_undata)	(Sclerosperma_profizianum	Orania_palindan))	Podococcus_barteri)))	((Pseudophoenix_vinifera	Chamaedorea_seifrizii)	((Iriartea_deltoidea	Serenoa_repens)	(Sabal_domingensis	(Oenocarpus_minor	Phoenix_dactylifera)))))	((Attalea_speciosa	(Elaeis_guineensis	Elaeis_oleifera))	Bactris_major))	Reinhardtia_simplex))	Reinhardtia_gracilis)	Kingia_australis);
(((((Reinhardtia_latisecta	Reinhardtia_paiewonskiana)	Reinhardtia_simplex)	(((Roystonea_regia	Oenocarpus_minor)	((((Prestoea_acuminata	Sclerosperma_profizianum)	Orania_palindan)	Podococcus_barteri)	((Calamus_caryotoides	Nypa_fruticans)	(((((Manicaria_saccifera	Oenocarpus_bataua)	Leopoldinia_pulchra)	((Pseudophoenix_vinifera	Sabal_domingensis)	(Serenoa_repens	Phoenix_dactylifera)))	(Chamaedorea_seifrizii	Iriartea_deltoidea))	(Geonoma_undata	(((Veitchia_spiralis	(Dypsis_decaryi	Burretiokentia_grandiflora))	(Dictyosperma_album	Hydriastele_microspadix))	Kentiopsis_piersoniorum))))))	((Attalea_speciosa	(Elaeis_guineensis	Elaeis_oleifera))	Bactris_major)))	Reinhardtia_gracilis)	Kingia_australis);
(((((Manicaria_saccifera	Oenocarpus_bataua)	Roystonea_regia)	(((Nypa_fruticans	(((Pseudophoenix_vinifera	(Chamaedorea_seifrizii	((Sabal_domingensis	Phoenix_dactylifera)	Serenoa_repens)))	(Iriartea_deltoidea	Leopoldinia_pulchra))	(Geonoma_undata	(Orania_palindan	((Prestoea_acuminata	Sclerosperma_profizianum)	(((Dictyosperma_album	(Kentiopsis_piersoniorum	Veitchia_spiralis))	Hydriastele_microspadix)	(Dypsis_decaryi	Burretiokentia_grandiflora)))))))	(Calamus_caryotoides	Podococcus_barteri))	(((Attalea_speciosa	(Elaeis_guineensis	Elaeis_oleifera))	Bactris_major)	((Reinhardtia_latisecta	Reinhardtia_paiewonskiana)	(Oenocarpus_minor	Reinhardtia_simplex)))))	Reinhardtia_gracilis)	Kingia_australis);
(((((((Attalea_speciosa	(Elaeis_guineensis	Elaeis_oleifera))	Bactris_major)	((Sclerosperma_profizianum	(Podococcus_barteri	Orania_palindan))	((Roystonea_regia	Calamus_caryotoides)	(Nypa_fruticans	(((Manicaria_saccifera	Oenocarpus_minor)	(Iriartea_deltoidea	Pseudophoenix_vinifera))	(((Sabal_domingensis	Phoenix_dactylifera)	Serenoa_repens)	(((Oenocarpus_bataua	Leopoldinia_pulchra)	((Prestoea_acuminata	Geonoma_undata)	((Hydriastele_microspadix	(Veitchia_spiralis	(Dypsis_decaryi	Burretiokentia_grandiflora)))	(Kentiopsis_piersoniorum	Dictyosperma_album))))	Chamaedorea_seifrizii)))))))	(Reinhardtia_latisecta	Reinhardtia_paiewonskiana))	Reinhardtia_simplex)	Reinhardtia_gracilis)	Kingia_australis);
(((((((Elaeis_guineensis	Elaeis_oleifera)	(Bactris_major	Attalea_speciosa))	(((Chamaedorea_seifrizii	Oenocarpus_minor)	((((Serenoa_repens	Sabal_domingensis)	(Manicaria_saccifera	Phoenix_dactylifera))	((((Hydriastele_microspadix	(Veitchia_spiralis	(Dypsis_decaryi	Burretiokentia_grandiflora)))	(Kentiopsis_piersoniorum	Dictyosperma_album))	(Prestoea_acuminata	Geonoma_undata))	Oenocarpus_bataua))	((Leopoldinia_pulchra	Iriartea_deltoidea)	Pseudophoenix_vinifera)))	(Roystonea_regia	((Calamus_caryotoides	Nypa_fruticans)	(Sclerosperma_profizianum	(Podococcus_barteri	Orania_palindan))))))	(Reinhardtia_latisecta	Reinhardtia_paiewonskiana))	Reinhardtia_simplex)	Reinhardtia_gracilis)	Kingia_australis);
(((((Nypa_fruticans	((Iriartea_deltoidea	(((Sabal_domingensis	Phoenix_dactylifera)	Serenoa_repens)	(Oenocarpus_minor	(Pseudophoenix_vinifera	Chamaedorea_seifrizii))))	Leopoldinia_pulchra))	((((Podococcus_barteri	Calamus_caryotoides)	Orania_palindan)	(Prestoea_acuminata	Sclerosperma_profizianum))	((Geonoma_undata	((Dictyosperma_album	Kentiopsis_piersoniorum)	((Veitchia_spiralis	((Dypsis_decaryi	Burretiokentia_grandiflora)	Manicaria_saccifera))	Hydriastele_microspadix)))	((Bactris_major	((Elaeis_guineensis	Elaeis_oleifera)	Attalea_speciosa))	(Oenocarpus_bataua	(Reinhardtia_simplex	(Reinhardtia_latisecta	Reinhardtia_paiewonskiana)))))))	Roystonea_regia)	Reinhardtia_gracilis)	Kingia_australis);
(((((((((((Manicaria_saccifera	Phoenix_dactylifera)	Pseudophoenix_vinifera)	(Sabal_domingensis	Serenoa_repens))	Chamaedorea_seifrizii)	Iriartea_deltoidea)	(Oenocarpus_bataua	Leopoldinia_pulchra))	(Geonoma_undata	((Dictyosperma_album	Kentiopsis_piersoniorum)	((Veitchia_spiralis	(Dypsis_decaryi	Burretiokentia_grandiflora))	Hydriastele_microspadix))))	(Roystonea_regia	(((Podococcus_barteri	Calamus_caryotoides)	(Orania_palindan	(Prestoea_acuminata	Sclerosperma_profizianum)))	((Bactris_major	((Elaeis_guineensis	Elaeis_oleifera)	Attalea_speciosa))	(Reinhardtia_simplex	(Reinhardtia_latisecta	Reinhardtia_paiewonskiana))))))	(Oenocarpus_minor	Nypa_fruticans))	Reinhardtia_gracilis)	Kingia_australis);
((((Reinhardtia_simplex	(Oenocarpus_bataua	(Reinhardtia_latisecta	Reinhardtia_paiewonskiana)))	((((Nypa_fruticans	(((Chamaedorea_seifrizii	Iriartea_deltoidea)	(Leopoldinia_pulchra	((Phoenix_dactylifera	(Sabal_domingensis	Serenoa_repens))	((Oenocarpus_minor	Pseudophoenix_vinifera)	Manicaria_saccifera))))	(Geonoma_undata	((Veitchia_spiralis	(Dypsis_decaryi	Burretiokentia_grandiflora))	((Kentiopsis_piersoniorum	Hydriastele_microspadix)	Dictyosperma_album)))))	Roystonea_regia)	((Prestoea_acuminata	Sclerosperma_profizianum)	((Podococcus_barteri	Calamus_caryotoides)	Orania_palindan)))	(Bactris_major	((Elaeis_guineensis	Elaeis_oleifera)	Attalea_speciosa))))	Reinhardtia_gracilis)	Kingia_australis);
(((Roystonea_regia	(((Nypa_fruticans	(((((Chamaedorea_seifrizii	(((Oenocarpus_minor	Phoenix_dactylifera)	Sabal_domingensis)	Pseudophoenix_vinifera))	Serenoa_repens)	Iriartea_deltoidea)	Leopoldinia_pulchra)	(Geonoma_undata	((Manicaria_saccifera	(Dypsis_decaryi	Burretiokentia_grandiflora))	(((Kentiopsis_piersoniorum	Hydriastele_microspadix)	Dictyosperma_album)	Veitchia_spiralis)))))	(((Bactris_major	((Elaeis_guineensis	Elaeis_oleifera)	Attalea_speciosa))	(Reinhardtia_simplex	(Reinhardtia_paiewonskiana	(Oenocarpus_bataua	Reinhardtia_latisecta))))	((Prestoea_acuminata	Sclerosperma_profizianum)	(Podococcus_barteri	Orania_palindan))))	Calamus_caryotoides))	Reinhardtia_gracilis)	Kingia_australis);
(((Sclerosperma_profizianum	((Podococcus_barteri	Orania_palindan)	(Roystonea_regia	(((Bactris_major	((Elaeis_guineensis	Elaeis_oleifera)	Attalea_speciosa))	(Reinhardtia_simplex	(Reinhardtia_paiewonskiana	Reinhardtia_latisecta)))	((Calamus_caryotoides	Nypa_fruticans)	(((Phoenix_dactylifera	(Serenoa_repens	Sabal_domingensis))	((Iriartea_deltoidea	Chamaedorea_seifrizii)	(((Manicaria_saccifera	Oenocarpus_bataua)	Leopoldinia_pulchra)	Pseudophoenix_vinifera)))	(Geonoma_undata	(Oenocarpus_minor	(((Kentiopsis_piersoniorum	Veitchia_spiralis)	(Hydriastele_microspadix	Dictyosperma_album))	(Prestoea_acuminata	(Dypsis_decaryi	Burretiokentia_grandiflora)))))))))))	Reinhardtia_gracilis)	Kingia_australis);
(((Nypa_fruticans	(((((Iriartea_deltoidea	Serenoa_repens)	(Phoenix_dactylifera	Sabal_domingensis))	Chamaedorea_seifrizii)	Pseudophoenix_vinifera)	((Oenocarpus_bataua	Roystonea_regia)	((Calamus_caryotoides	((Bactris_major	((Elaeis_guineensis	Elaeis_oleifera)	Attalea_speciosa))	((Oenocarpus_minor	Reinhardtia_simplex)	(Reinhardtia_paiewonskiana	Reinhardtia_latisecta))))	(Geonoma_undata	(((Prestoea_acuminata	Sclerosperma_profizianum)	(Orania_palindan	(Leopoldinia_pulchra	(Kentiopsis_piersoniorum	((Hydriastele_microspadix	(Veitchia_spiralis	(Manicaria_saccifera	Dypsis_decaryi)))	(Burretiokentia_grandiflora	Dictyosperma_album))))))	Podococcus_barteri))))))	Reinhardtia_gracilis)	Kingia_australis);
((((Reinhardtia_latisecta	Reinhardtia_paiewonskiana)	((Oenocarpus_bataua	(((((Calamus_caryotoides	Podococcus_barteri)	(Orania_palindan	Sclerosperma_profizianum))	Roystonea_regia)	((Oenocarpus_minor	Nypa_fruticans)	((Geonoma_undata	(Leopoldinia_pulchra	((((Dictyosperma_album	Kentiopsis_piersoniorum)	(Veitchia_spiralis	((Burretiokentia_grandiflora	Manicaria_saccifera)	Dypsis_decaryi)))	Hydriastele_microspadix)	Prestoea_acuminata)))	(((Chamaedorea_seifrizii	Phoenix_dactylifera)	((Iriartea_deltoidea	Serenoa_repens)	Sabal_domingensis))	Pseudophoenix_vinifera))))	(Bactris_major	((Elaeis_guineensis	Elaeis_oleifera)	Attalea_speciosa))))	Reinhardtia_simplex))	Reinhardtia_gracilis)	Kingia_australis);
(((Reinhardtia_paiewonskiana	((Reinhardtia_simplex	(Oenocarpus_bataua	(((Calamus_caryotoides	Roystonea_regia)	((Oenocarpus_minor	Nypa_fruticans)	(((Iriartea_deltoidea	Chamaedorea_seifrizii)	(((Sclerosperma_profizianum	(Podococcus_barteri	Orania_palindan))	((((Kentiopsis_piersoniorum	(Veitchia_spiralis	((Manicaria_saccifera	Dictyosperma_album)	Hydriastele_microspadix)))	(Burretiokentia_grandiflora	Dypsis_decaryi))	Prestoea_acuminata)	Geonoma_undata))	Leopoldinia_pulchra))	(Pseudophoenix_vinifera	(Phoenix_dactylifera	(Serenoa_repens	Sabal_domingensis))))))	(Bactris_major	((Elaeis_guineensis	Elaeis_oleifera)	Attalea_speciosa)))))	Reinhardtia_latisecta))	Reinhardtia_gracilis)	Kingia_australis);
(((((Reinhardtia_paiewonskiana	Reinhardtia_latisecta)	Reinhardtia_simplex)	((((Calamus_caryotoides	Podococcus_barteri)	Nypa_fruticans)	((Sclerosperma_profizianum	Orania_palindan)	(Roystonea_regia	((((Manicaria_saccifera	Oenocarpus_bataua)	Leopoldinia_pulchra)	((Iriartea_deltoidea	(Pseudophoenix_vinifera	(Chamaedorea_seifrizii	Oenocarpus_minor)))	((Phoenix_dactylifera	Sabal_domingensis)	Serenoa_repens)))	((((Kentiopsis_piersoniorum	(Prestoea_acuminata	Hydriastele_microspadix))	(Veitchia_spiralis	(Burretiokentia_grandiflora	Dypsis_decaryi)))	Dictyosperma_album)	Geonoma_undata)))))	(Bactris_major	((Elaeis_guineensis	Elaeis_oleifera)	Attalea_speciosa))))	Reinhardtia_gracilis)	Kingia_australis);
((((((Reinhardtia_paiewonskiana	Reinhardtia_latisecta)	Reinhardtia_simplex)	((((Sclerosperma_profizianum	(Orania_palindan	Podococcus_barteri))	((Manicaria_saccifera	Oenocarpus_bataua)	Roystonea_regia))	((Calamus_caryotoides	Nypa_fruticans)	((((Sabal_domingensis	Serenoa_repens)	Phoenix_dactylifera)	(Geonoma_undata	(Leopoldinia_pulchra	((((Hydriastele_microspadix	(Veitchia_spiralis	(Burretiokentia_grandiflora	Dypsis_decaryi)))	Dictyosperma_album)	Kentiopsis_piersoniorum)	Prestoea_acuminata))))	((Chamaedorea_seifrizii	Iriartea_deltoidea)	Pseudophoenix_vinifera))))	(Bactris_major	((Elaeis_guineensis	Elaeis_oleifera)	Attalea_speciosa))))	Oenocarpus_minor)	Reinhardtia_gracilis)	Kingia_australis);
((Reinhardtia_gracilis	((Oenocarpus_bataua	(Reinhardtia_latisecta	(Reinhardtia_paiewonskiana	Reinhardtia_simplex)))	(((((Roystonea_regia	((Geonoma_undata	(Dictyosperma_album	((Hydriastele_microspadix	(Kentiopsis_piersoniorum	Prestoea_acuminata))	((Burretiokentia_grandiflora	Dypsis_decaryi)	Veitchia_spiralis))))	(Sclerosperma_profizianum	(Orania_palindan	Podococcus_barteri))))	(Manicaria_saccifera	Calamus_caryotoides))	Nypa_fruticans)	((Leopoldinia_pulchra	Iriartea_deltoidea)	(((Serenoa_repens	((Oenocarpus_minor	Phoenix_dactylifera)	Sabal_domingensis))	Pseudophoenix_vinifera)	Chamaedorea_seifrizii)))	(((Elaeis_guineensis	Elaeis_oleifera)	Attalea_speciosa)	Bactris_major))))	Kingia_australis);
(((Manicaria_saccifera	Reinhardtia_gracilis)	((Oenocarpus_minor	Nypa_fruticans)	((((((Elaeis_guineensis	Elaeis_oleifera)	Attalea_speciosa)	Bactris_major)	(((Reinhardtia_latisecta	Reinhardtia_paiewonskiana)	Reinhardtia_simplex)	Oenocarpus_bataua))	((((Geonoma_undata	((((Burretiokentia_grandiflora	Dypsis_decaryi)	Veitchia_spiralis)	(Dictyosperma_album	Kentiopsis_piersoniorum))	Hydriastele_microspadix))	(Prestoea_acuminata	Sclerosperma_profizianum))	((Podococcus_barteri	Calamus_caryotoides)	Orania_palindan))	Roystonea_regia))	((Leopoldinia_pulchra	Iriartea_deltoidea)	(((Phoenix_dactylifera	(Serenoa_repens	Sabal_domingensis))	Pseudophoenix_vinifera)	Chamaedorea_seifrizii)))))	Kingia_australis);
((Reinhardtia_gracilis	(Roystonea_regia	((Calamus_caryotoides	Sclerosperma_profizianum)	(((Manicaria_saccifera	((((Elaeis_guineensis	Elaeis_oleifera)	Attalea_speciosa)	Bactris_major)	(((Reinhardtia_latisecta	Reinhardtia_paiewonskiana)	(Oenocarpus_minor	Reinhardtia_simplex))	Oenocarpus_bataua)))	(Orania_palindan	(((Iriartea_deltoidea	Pseudophoenix_vinifera)	Chamaedorea_seifrizii)	((Geonoma_undata	(Prestoea_acuminata	(Dictyosperma_album	((Hydriastele_microspadix	Kentiopsis_piersoniorum)	((Burretiokentia_grandiflora	Dypsis_decaryi)	Veitchia_spiralis)))))	((Leopoldinia_pulchra	Serenoa_repens)	(Phoenix_dactylifera	Sabal_domingensis))))))	(Nypa_fruticans	Podococcus_barteri)))))	Kingia_australis);
((Reinhardtia_gracilis	(Roystonea_regia	(((((Nypa_fruticans	(((Iriartea_deltoidea	Leopoldinia_pulchra)	((Phoenix_dactylifera	(Serenoa_repens	Sabal_domingensis))	((Chamaedorea_seifrizii	Oenocarpus_minor)	Pseudophoenix_vinifera)))	(Orania_palindan	(Geonoma_undata	(((Dictyosperma_album	((Prestoea_acuminata	(Manicaria_saccifera	(Burretiokentia_grandiflora	Dypsis_decaryi)))	Kentiopsis_piersoniorum))	Veitchia_spiralis)	Hydriastele_microspadix)))))	((((Elaeis_guineensis	Elaeis_oleifera)	Attalea_speciosa)	Bactris_major)	(((Reinhardtia_latisecta	Reinhardtia_paiewonskiana)	Reinhardtia_simplex)	Oenocarpus_bataua)))	Podococcus_barteri)	Calamus_caryotoides)	Sclerosperma_profizianum)))	Kingia_australis);
((Reinhardtia_gracilis	((Reinhardtia_latisecta	Reinhardtia_paiewonskiana)	(Reinhardtia_simplex	((((Prestoea_acuminata	Sclerosperma_profizianum)	(((((Kentiopsis_piersoniorum	((Veitchia_spiralis	(Burretiokentia_grandiflora	Dypsis_decaryi))	(Hydriastele_microspadix	Dictyosperma_album)))	Geonoma_undata)	Oenocarpus_bataua)	(Nypa_fruticans	(Leopoldinia_pulchra	Iriartea_deltoidea)))	(((Podococcus_barteri	Calamus_caryotoides)	Orania_palindan)	Roystonea_regia)))	((Phoenix_dactylifera	(Serenoa_repens	Sabal_domingensis))	((Chamaedorea_seifrizii	(Manicaria_saccifera	Oenocarpus_minor))	Pseudophoenix_vinifera)))	(((Elaeis_guineensis	Elaeis_oleifera)	Attalea_speciosa)	Bactris_major)))))	Kingia_australis);
((Reinhardtia_gracilis	(((((Dictyosperma_album	(((Oenocarpus_minor	Hydriastele_microspadix)	Kentiopsis_piersoniorum)	(Veitchia_spiralis	(Burretiokentia_grandiflora	Dypsis_decaryi))))	Geonoma_undata)	((Manicaria_saccifera	Phoenix_dactylifera)	(Serenoa_repens	Sabal_domingensis)))	(((Leopoldinia_pulchra	Iriartea_deltoidea)	Chamaedorea_seifrizii)	Pseudophoenix_vinifera))	(Nypa_fruticans	(((((Elaeis_guineensis	Elaeis_oleifera)	Attalea_speciosa)	Bactris_major)	(Oenocarpus_bataua	((Reinhardtia_latisecta	Reinhardtia_paiewonskiana)	Reinhardtia_simplex)))	((Calamus_caryotoides	Roystonea_regia)	((Podococcus_barteri	Orania_palindan)	(Prestoea_acuminata	Sclerosperma_profizianum)))))))	Kingia_australis);
((Reinhardtia_gracilis	(Reinhardtia_paiewonskiana	((Reinhardtia_simplex	((((((Manicaria_saccifera	Oenocarpus_bataua)	Roystonea_regia)	((Podococcus_barteri	Orania_palindan)	(Prestoea_acuminata	Sclerosperma_profizianum)))	Calamus_caryotoides)	(Nypa_fruticans	((Chamaedorea_seifrizii	(((Dictyosperma_album	(Hydriastele_microspadix	Kentiopsis_piersoniorum))	(Veitchia_spiralis	(Burretiokentia_grandiflora	Dypsis_decaryi)))	(Oenocarpus_minor	Geonoma_undata)))	((Phoenix_dactylifera	(Serenoa_repens	Sabal_domingensis))	((Leopoldinia_pulchra	Iriartea_deltoidea)	Pseudophoenix_vinifera)))))	(((Elaeis_guineensis	Elaeis_oleifera)	Attalea_speciosa)	Bactris_major)))	Reinhardtia_latisecta)))	Kingia_australis);
((Reinhardtia_gracilis	((((Sabal_domingensis	Pseudophoenix_vinifera)	((Iriartea_deltoidea	Chamaedorea_seifrizii)	Serenoa_repens))	(Oenocarpus_minor	(Manicaria_saccifera	Phoenix_dactylifera)))	(((((Sclerosperma_profizianum	Podococcus_barteri)	Roystonea_regia)	((((Elaeis_guineensis	Elaeis_oleifera)	Attalea_speciosa)	Bactris_major)	((Reinhardtia_paiewonskiana	Reinhardtia_latisecta)	Reinhardtia_simplex)))	(Calamus_caryotoides	Nypa_fruticans))	(Orania_palindan	(((Oenocarpus_bataua	Leopoldinia_pulchra)	((((Dictyosperma_album	Hydriastele_microspadix)	Veitchia_spiralis)	(Prestoea_acuminata	(Burretiokentia_grandiflora	Dypsis_decaryi)))	Kentiopsis_piersoniorum))	Geonoma_undata)))))	Kingia_australis);
((Reinhardtia_gracilis	(Sclerosperma_profizianum	(Podococcus_barteri	((Orania_palindan	((((((Prestoea_acuminata	Hydriastele_microspadix)	(Veitchia_spiralis	(Manicaria_saccifera	(Burretiokentia_grandiflora	Dypsis_decaryi))))	Dictyosperma_album)	Kentiopsis_piersoniorum)	(Oenocarpus_bataua	Leopoldinia_pulchra))	Geonoma_undata))	(((Calamus_caryotoides	Nypa_fruticans)	(((((Elaeis_guineensis	Elaeis_oleifera)	Attalea_speciosa)	Bactris_major)	((Reinhardtia_paiewonskiana	Reinhardtia_latisecta)	Reinhardtia_simplex))	((Iriartea_deltoidea	((Oenocarpus_minor	Pseudophoenix_vinifera)	Chamaedorea_seifrizii))	((Phoenix_dactylifera	Serenoa_repens)	Sabal_domingensis))))	Roystonea_regia)))))	Kingia_australis);
((Reinhardtia_gracilis	(((Reinhardtia_paiewonskiana	Reinhardtia_latisecta)	(Oenocarpus_minor	Reinhardtia_simplex))	(((Roystonea_regia	(Nypa_fruticans	((Chamaedorea_seifrizii	Iriartea_deltoidea)	((((Manicaria_saccifera	Phoenix_dactylifera)	Serenoa_repens)	Sabal_domingensis)	Pseudophoenix_vinifera))))	(((Sclerosperma_profizianum	Podococcus_barteri)	(Orania_palindan	(((((Veitchia_spiralis	(Burretiokentia_grandiflora	Dypsis_decaryi))	(Dictyosperma_album	(Hydriastele_microspadix	Kentiopsis_piersoniorum)))	(Oenocarpus_bataua	Leopoldinia_pulchra))	Prestoea_acuminata)	Geonoma_undata)))	Calamus_caryotoides))	(((Elaeis_guineensis	Elaeis_oleifera)	Attalea_speciosa)	Bactris_major))))	Kingia_australis);
((Reinhardtia_gracilis	(Sclerosperma_profizianum	(((Podococcus_barteri	Orania_palindan)	((((((Reinhardtia_latisecta	Reinhardtia_paiewonskiana)	Reinhardtia_simplex)	(Bactris_major	(Attalea_speciosa	(Elaeis_guineensis	Elaeis_oleifera))))	((Nypa_fruticans	(((Iriartea_deltoidea	(Chamaedorea_seifrizii	(Pseudophoenix_vinifera	Oenocarpus_minor)))	((Serenoa_repens	Sabal_domingensis)	(Manicaria_saccifera	Phoenix_dactylifera)))	Leopoldinia_pulchra))	Calamus_caryotoides))	(Oenocarpus_bataua	Roystonea_regia))	(((Kentiopsis_piersoniorum	Hydriastele_microspadix)	(((Burretiokentia_grandiflora	Dypsis_decaryi)	Veitchia_spiralis)	Dictyosperma_album))	Geonoma_undata)))	Prestoea_acuminata)))	Kingia_australis);
((Reinhardtia_gracilis	(Sclerosperma_profizianum	((Podococcus_barteri	Orania_palindan)	((Roystonea_regia	((Nypa_fruticans	Calamus_caryotoides)	(((((Oenocarpus_bataua	Reinhardtia_simplex)	Reinhardtia_latisecta)	Reinhardtia_paiewonskiana)	(Bactris_major	(Attalea_speciosa	(Elaeis_guineensis	Elaeis_oleifera))))	((((Sabal_domingensis	(Chamaedorea_seifrizii	(Pseudophoenix_vinifera	(Manicaria_saccifera	Oenocarpus_minor))))	Phoenix_dactylifera)	(Iriartea_deltoidea	Serenoa_repens))	Leopoldinia_pulchra))))	((Geonoma_undata	(Kentiopsis_piersoniorum	((Hydriastele_microspadix	((Burretiokentia_grandiflora	Dypsis_decaryi)	Veitchia_spiralis))	Dictyosperma_album)))	Prestoea_acuminata)))))	Kingia_australis);
((Reinhardtia_gracilis	((((Reinhardtia_latisecta	Reinhardtia_paiewonskiana)	Reinhardtia_simplex)	((((Elaeis_guineensis	Elaeis_oleifera)	(Bactris_major	Attalea_speciosa))	((Nypa_fruticans	(((Sabal_domingensis	Phoenix_dactylifera)	((Iriartea_deltoidea	Serenoa_repens)	(Oenocarpus_bataua	Leopoldinia_pulchra)))	(Chamaedorea_seifrizii	(Pseudophoenix_vinifera	(Manicaria_saccifera	Oenocarpus_minor)))))	Roystonea_regia))	((((((Burretiokentia_grandiflora	Dypsis_decaryi)	Veitchia_spiralis)	(Dictyosperma_album	(Hydriastele_microspadix	Kentiopsis_piersoniorum)))	Prestoea_acuminata)	(Sclerosperma_profizianum	(Podococcus_barteri	Orania_palindan)))	Geonoma_undata)))	Calamus_caryotoides))	Kingia_australis);
((Reinhardtia_gracilis	(Reinhardtia_paiewonskiana	((Reinhardtia_simplex	(((Attalea_speciosa	Bactris_major)	(Nypa_fruticans	(((Pseudophoenix_vinifera	(Chamaedorea_seifrizii	Iriartea_deltoidea))	((Serenoa_repens	Sabal_domingensis)	Phoenix_dactylifera))	(Roystonea_regia	(((Geonoma_undata	(((Manicaria_saccifera	Oenocarpus_minor)	Hydriastele_microspadix)	((Leopoldinia_pulchra	((Burretiokentia_grandiflora	Dypsis_decaryi)	Veitchia_spiralis))	(Kentiopsis_piersoniorum	Dictyosperma_album))))	Prestoea_acuminata)	(Sclerosperma_profizianum	((Calamus_caryotoides	Podococcus_barteri)	Orania_palindan)))))))	(Elaeis_guineensis	Elaeis_oleifera)))	(Oenocarpus_bataua	Reinhardtia_latisecta))))	Kingia_australis);
((Reinhardtia_gracilis	((((Calamus_caryotoides	Nypa_fruticans)	(((((Orania_palindan	((Leopoldinia_pulchra	(Manicaria_saccifera	Oenocarpus_bataua))	(Geonoma_undata	((((Hydriastele_microspadix	Kentiopsis_piersoniorum)	Dictyosperma_album)	(Veitchia_spiralis	(Burretiokentia_grandiflora	Dypsis_decaryi)))	Prestoea_acuminata))))	(Iriartea_deltoidea	Sclerosperma_profizianum))	Podococcus_barteri)	Roystonea_regia)	((Oenocarpus_minor	Chamaedorea_seifrizii)	(Serenoa_repens	((Pseudophoenix_vinifera	Sabal_domingensis)	Phoenix_dactylifera)))))	(((Elaeis_guineensis	Elaeis_oleifera)	Attalea_speciosa)	Bactris_major))	((Reinhardtia_latisecta	Reinhardtia_paiewonskiana)	Reinhardtia_simplex)))	Kingia_australis);
((Reinhardtia_gracilis	(Reinhardtia_latisecta	(Reinhardtia_paiewonskiana	(Reinhardtia_simplex	(((((Nypa_fruticans	(Oenocarpus_bataua	Roystonea_regia))	((Geonoma_undata	((Kentiopsis_piersoniorum	Dictyosperma_album)	(Hydriastele_microspadix	(Veitchia_spiralis	(((Iriartea_deltoidea	Leopoldinia_pulchra)	(Burretiokentia_grandiflora	Dypsis_decaryi))	Manicaria_saccifera)))))	((Calamus_caryotoides	Podococcus_barteri)	Orania_palindan)))	(Prestoea_acuminata	Sclerosperma_profizianum))	((Oenocarpus_minor	(Pseudophoenix_vinifera	Chamaedorea_seifrizii))	((Serenoa_repens	Sabal_domingensis)	Phoenix_dactylifera)))	(((Elaeis_guineensis	Elaeis_oleifera)	Attalea_speciosa)	Bactris_major))))))	Kingia_australis);
((Reinhardtia_gracilis	((((((Podococcus_barteri	Nypa_fruticans)	(((((Sclerosperma_profizianum	Prestoea_acuminata)	Calamus_caryotoides)	(((Iriartea_deltoidea	Leopoldinia_pulchra)	((Hydriastele_microspadix	((Manicaria_saccifera	(Burretiokentia_grandiflora	Dypsis_decaryi))	Veitchia_spiralis))	(Kentiopsis_piersoniorum	Dictyosperma_album)))	Orania_palindan))	Geonoma_undata)	Roystonea_regia))	((Chamaedorea_seifrizii	(Oenocarpus_minor	Pseudophoenix_vinifera))	((Serenoa_repens	Sabal_domingensis)	Phoenix_dactylifera)))	(((Elaeis_guineensis	Elaeis_oleifera)	Attalea_speciosa)	Bactris_major))	Oenocarpus_bataua)	((Reinhardtia_latisecta	Reinhardtia_paiewonskiana)	Reinhardtia_simplex)))	Kingia_australis);
((Reinhardtia_gracilis	(Reinhardtia_paiewonskiana	((Reinhardtia_simplex	((((Nypa_fruticans	((((Iriartea_deltoidea	Leopoldinia_pulchra)	(((Dictyosperma_album	(Kentiopsis_piersoniorum	Veitchia_spiralis))	((Manicaria_saccifera	(Burretiokentia_grandiflora	Dypsis_decaryi))	Hydriastele_microspadix))	(Geonoma_undata	Prestoea_acuminata)))	(Orania_palindan	(Podococcus_barteri	(Calamus_caryotoides	Sclerosperma_profizianum))))	Roystonea_regia))	((Serenoa_repens	((Chamaedorea_seifrizii	(Oenocarpus_minor	Pseudophoenix_vinifera))	Sabal_domingensis))	Phoenix_dactylifera))	(((Elaeis_guineensis	Elaeis_oleifera)	Attalea_speciosa)	Bactris_major))	Oenocarpus_bataua))	Reinhardtia_latisecta)))	Kingia_australis);
((Reinhardtia_gracilis	(Roystonea_regia	((((Calamus_caryotoides	Nypa_fruticans)	(((((Serenoa_repens	Sabal_domingensis)	(Oenocarpus_minor	Phoenix_dactylifera))	Pseudophoenix_vinifera)	(Iriartea_deltoidea	Chamaedorea_seifrizii))	(Oenocarpus_bataua	Leopoldinia_pulchra)))	((((Elaeis_guineensis	Elaeis_oleifera)	Attalea_speciosa)	Bactris_major)	((Reinhardtia_latisecta	Reinhardtia_paiewonskiana)	Reinhardtia_simplex)))	((Geonoma_undata	(((Kentiopsis_piersoniorum	(((Burretiokentia_grandiflora	Dypsis_decaryi)	Manicaria_saccifera)	Veitchia_spiralis))	Dictyosperma_album)	Hydriastele_microspadix))	((Podococcus_barteri	Orania_palindan)	(Sclerosperma_profizianum	Prestoea_acuminata))))))	Kingia_australis);
((Reinhardtia_gracilis	(Sclerosperma_profizianum	(((((((Elaeis_guineensis	Elaeis_oleifera)	Attalea_speciosa)	Bactris_major)	(Oenocarpus_bataua	((Reinhardtia_latisecta	Reinhardtia_paiewonskiana)	Reinhardtia_simplex)))	(((Geonoma_undata	(Prestoea_acuminata	(Leopoldinia_pulchra	(Kentiopsis_piersoniorum	(Dictyosperma_album	(Hydriastele_microspadix	(((Burretiokentia_grandiflora	Dypsis_decaryi)	Manicaria_saccifera)	Veitchia_spiralis)))))))	(Calamus_caryotoides	(Podococcus_barteri	Orania_palindan)))	Roystonea_regia))	(((Iriartea_deltoidea	Pseudophoenix_vinifera)	(Oenocarpus_minor	Chamaedorea_seifrizii))	((Serenoa_repens	Sabal_domingensis)	Phoenix_dactylifera)))	Nypa_fruticans)))	Kingia_australis);
((Reinhardtia_gracilis	(Nypa_fruticans	(((Leopoldinia_pulchra	(((Serenoa_repens	(Phoenix_dactylifera	((Oenocarpus_minor	Pseudophoenix_vinifera)	Sabal_domingensis)))	(Manicaria_saccifera	Chamaedorea_seifrizii))	Iriartea_deltoidea))	((((Kentiopsis_piersoniorum	((Burretiokentia_grandiflora	Dypsis_decaryi)	Hydriastele_microspadix))	Dictyosperma_album)	Veitchia_spiralis)	(Geonoma_undata	Prestoea_acuminata)))	((((Bactris_major	(Attalea_speciosa	(Elaeis_oleifera	Elaeis_guineensis)))	(Oenocarpus_bataua	(Reinhardtia_simplex	(Reinhardtia_latisecta	Reinhardtia_paiewonskiana))))	(Calamus_caryotoides	Roystonea_regia))	((Orania_palindan	Podococcus_barteri)	Sclerosperma_profizianum)))))	Kingia_australis);
((Reinhardtia_gracilis	(((Calamus_caryotoides	Nypa_fruticans)	((((Oenocarpus_bataua	(Kentiopsis_piersoniorum	((((Burretiokentia_grandiflora	Dypsis_decaryi)	Veitchia_spiralis)	(Prestoea_acuminata	Hydriastele_microspadix))	Dictyosperma_album)))	Geonoma_undata)	(Orania_palindan	Sclerosperma_profizianum))	((Podococcus_barteri	((Bactris_major	(Attalea_speciosa	(Elaeis_oleifera	Elaeis_guineensis)))	(Reinhardtia_simplex	(Reinhardtia_latisecta	Reinhardtia_paiewonskiana))))	(((Oenocarpus_minor	Phoenix_dactylifera)	Leopoldinia_pulchra)	(((Chamaedorea_seifrizii	Pseudophoenix_vinifera)	(Manicaria_saccifera	Sabal_domingensis))	(Serenoa_repens	Iriartea_deltoidea))))))	Roystonea_regia))	Kingia_australis);
((Reinhardtia_gracilis	(((((Iriartea_deltoidea	Nypa_fruticans)	(((Leopoldinia_pulchra	((Kentiopsis_piersoniorum	(Dictyosperma_album	(Hydriastele_microspadix	(Prestoea_acuminata	((Burretiokentia_grandiflora	Dypsis_decaryi)	Veitchia_spiralis)))))	((Manicaria_saccifera	Oenocarpus_bataua)	Geonoma_undata)))	(Orania_palindan	Sclerosperma_profizianum))	Podococcus_barteri))	(((Serenoa_repens	Phoenix_dactylifera)	((Chamaedorea_seifrizii	Pseudophoenix_vinifera)	Sabal_domingensis))	((Bactris_major	(Attalea_speciosa	(Elaeis_oleifera	Elaeis_guineensis)))	(Reinhardtia_simplex	(Reinhardtia_latisecta	Reinhardtia_paiewonskiana)))))	(Calamus_caryotoides	Roystonea_regia))	Oenocarpus_minor))	Kingia_australis);
(((Reinhardtia_gracilis	((((Oenocarpus_bataua	Roystonea_regia)	((Podococcus_barteri	((Prestoea_acuminata	Sclerosperma_profizianum)	Orania_palindan))	((Attalea_speciosa	((Elaeis_oleifera	Elaeis_guineensis)	Bactris_major))	((Reinhardtia_paiewonskiana	Reinhardtia_latisecta)	Reinhardtia_simplex))))	(((((Dictyosperma_album	Hydriastele_microspadix)	(((Manicaria_saccifera	Burretiokentia_grandiflora)	Dypsis_decaryi)	Veitchia_spiralis))	Kentiopsis_piersoniorum)	Geonoma_undata)	(Iriartea_deltoidea	(Leopoldinia_pulchra	(((Oenocarpus_minor	Phoenix_dactylifera)	(Sabal_domingensis	Pseudophoenix_vinifera))	(Chamaedorea_seifrizii	Serenoa_repens))))))	Nypa_fruticans))	Calamus_caryotoides)	Kingia_australis);
((Reinhardtia_gracilis	((Roystonea_regia	(((((Oenocarpus_bataua	Leopoldinia_pulchra)	((((Kentiopsis_piersoniorum	((Manicaria_saccifera	Burretiokentia_grandiflora)	Dypsis_decaryi))	((Dictyosperma_album	Hydriastele_microspadix)	Veitchia_spiralis))	Geonoma_undata)	Pseudophoenix_vinifera))	((Oenocarpus_minor	Phoenix_dactylifera)	(Sabal_domingensis	((Iriartea_deltoidea	Chamaedorea_seifrizii)	Serenoa_repens))))	Nypa_fruticans)	(((Prestoea_acuminata	Sclerosperma_profizianum)	(Orania_palindan	Podococcus_barteri))	((Bactris_major	(Attalea_speciosa	(Elaeis_oleifera	Elaeis_guineensis)))	((Reinhardtia_paiewonskiana	Reinhardtia_latisecta)	Reinhardtia_simplex)))))	Calamus_caryotoides))	Kingia_australis);
((Reinhardtia_gracilis	(Nypa_fruticans	(Calamus_caryotoides	((Roystonea_regia	((Prestoea_acuminata	Sclerosperma_profizianum)	(Orania_palindan	Podococcus_barteri)))	(((Bactris_major	(Attalea_speciosa	(Elaeis_oleifera	Elaeis_guineensis)))	((Reinhardtia_paiewonskiana	Reinhardtia_latisecta)	Reinhardtia_simplex))	((Geonoma_undata	((Oenocarpus_bataua	Leopoldinia_pulchra)	((Kentiopsis_piersoniorum	Dictyosperma_album)	((Veitchia_spiralis	(Burretiokentia_grandiflora	Dypsis_decaryi))	(Oenocarpus_minor	Hydriastele_microspadix)))))	((Serenoa_repens	Phoenix_dactylifera)	((Manicaria_saccifera	Sabal_domingensis)	(Chamaedorea_seifrizii	(Pseudophoenix_vinifera	Iriartea_deltoidea))))))))))	Kingia_australis);
((Reinhardtia_gracilis	(Roystonea_regia	((((((Geonoma_undata	(((Dictyosperma_album	Hydriastele_microspadix)	(Kentiopsis_piersoniorum	(Veitchia_spiralis	(Oenocarpus_bataua	(Burretiokentia_grandiflora	Dypsis_decaryi)))))	Leopoldinia_pulchra))	((Phoenix_dactylifera	(Serenoa_repens	Sabal_domingensis))	((Manicaria_saccifera	Oenocarpus_minor)	(Chamaedorea_seifrizii	Pseudophoenix_vinifera))))	Iriartea_deltoidea)	Nypa_fruticans)	(((Prestoea_acuminata	Sclerosperma_profizianum)	(Orania_palindan	Podococcus_barteri))	Calamus_caryotoides))	((Attalea_speciosa	((Elaeis_oleifera	Elaeis_guineensis)	Bactris_major))	((Reinhardtia_paiewonskiana	Reinhardtia_latisecta)	Reinhardtia_simplex)))))	Kingia_australis);
((Reinhardtia_gracilis	((Oenocarpus_bataua	((Reinhardtia_paiewonskiana	Reinhardtia_latisecta)	Reinhardtia_simplex))	(((((Geonoma_undata	((Dictyosperma_album	(Hydriastele_microspadix	(Veitchia_spiralis	(Burretiokentia_grandiflora	Dypsis_decaryi))))	Kentiopsis_piersoniorum))	((Iriartea_deltoidea	Leopoldinia_pulchra)	((Phoenix_dactylifera	(Serenoa_repens	Sabal_domingensis))	((Manicaria_saccifera	Oenocarpus_minor)	(Chamaedorea_seifrizii	Pseudophoenix_vinifera)))))	Nypa_fruticans)	(((Prestoea_acuminata	Sclerosperma_profizianum)	(Orania_palindan	Podococcus_barteri))	(Calamus_caryotoides	Roystonea_regia)))	(Bactris_major	(Attalea_speciosa	(Elaeis_oleifera	Elaeis_guineensis))))))	Kingia_australis);
((Reinhardtia_gracilis	((Reinhardtia_paiewonskiana	Reinhardtia_latisecta)	((Oenocarpus_minor	Reinhardtia_simplex)	((((((((Geonoma_undata	((Manicaria_saccifera	Oenocarpus_bataua)	Leopoldinia_pulchra))	(((Veitchia_spiralis	(Burretiokentia_grandiflora	Dypsis_decaryi))	(Dictyosperma_album	Hydriastele_microspadix))	Kentiopsis_piersoniorum))	(Phoenix_dactylifera	(Serenoa_repens	Sabal_domingensis)))	(Chamaedorea_seifrizii	(Pseudophoenix_vinifera	Iriartea_deltoidea)))	Nypa_fruticans)	Roystonea_regia)	((Calamus_caryotoides	Podococcus_barteri)	((Prestoea_acuminata	Sclerosperma_profizianum)	Orania_palindan)))	(Bactris_major	(Attalea_speciosa	(Elaeis_oleifera	Elaeis_guineensis)))))))	Kingia_australis);
((Reinhardtia_gracilis	(((Manicaria_saccifera	Oenocarpus_minor)	Nypa_fruticans)	((((Oenocarpus_bataua	Geonoma_undata)	((Veitchia_spiralis	(Leopoldinia_pulchra	(Burretiokentia_grandiflora	Dypsis_decaryi)))	(Dictyosperma_album	(Hydriastele_microspadix	Kentiopsis_piersoniorum))))	(((Sabal_domingensis	Phoenix_dactylifera)	(Chamaedorea_seifrizii	Serenoa_repens))	(Pseudophoenix_vinifera	Iriartea_deltoidea)))	((Roystonea_regia	(Prestoea_acuminata	Sclerosperma_profizianum))	(((Calamus_caryotoides	Podococcus_barteri)	Orania_palindan)	((Bactris_major	(Attalea_speciosa	(Elaeis_oleifera	Elaeis_guineensis)))	(Reinhardtia_simplex	(Reinhardtia_paiewonskiana	Reinhardtia_latisecta))))))))	Kingia_australis);
((Reinhardtia_gracilis	(((((((Kentiopsis_piersoniorum	(Manicaria_saccifera	(Burretiokentia_grandiflora	Dypsis_decaryi)))	(Veitchia_spiralis	(Hydriastele_microspadix	Dictyosperma_album)))	((Leopoldinia_pulchra	Iriartea_deltoidea)	((((Pseudophoenix_vinifera	Chamaedorea_seifrizii)	Sabal_domingensis)	(Oenocarpus_minor	Phoenix_dactylifera))	Serenoa_repens)))	(Calamus_caryotoides	Nypa_fruticans))	((((Prestoea_acuminata	Geonoma_undata)	Sclerosperma_profizianum)	(Podococcus_barteri	Orania_palindan))	(((Reinhardtia_paiewonskiana	Reinhardtia_latisecta)	Reinhardtia_simplex)	(((Elaeis_oleifera	Elaeis_guineensis)	Attalea_speciosa)	Bactris_major))))	Oenocarpus_bataua)	Roystonea_regia))	Kingia_australis);
((Reinhardtia_gracilis	(Sclerosperma_profizianum	(((Roystonea_regia	(Iriartea_deltoidea	((Phoenix_dactylifera	(Sabal_domingensis	Serenoa_repens))	(Chamaedorea_seifrizii	(Oenocarpus_minor	Pseudophoenix_vinifera)))))	(((Calamus_caryotoides	Podococcus_barteri)	((((Reinhardtia_paiewonskiana	Reinhardtia_latisecta)	Reinhardtia_simplex)	(((Elaeis_oleifera	Elaeis_guineensis)	Attalea_speciosa)	Bactris_major))	((((Oenocarpus_bataua	(Manicaria_saccifera	(Burretiokentia_grandiflora	Dypsis_decaryi)))	(Prestoea_acuminata	(Kentiopsis_piersoniorum	((Dictyosperma_album	Hydriastele_microspadix)	Veitchia_spiralis))))	Leopoldinia_pulchra)	Geonoma_undata)))	Orania_palindan))	Nypa_fruticans)))	Kingia_australis);
((Reinhardtia_gracilis	(((Reinhardtia_paiewonskiana	Reinhardtia_latisecta)	Reinhardtia_simplex)	((((Elaeis_oleifera	Elaeis_guineensis)	Attalea_speciosa)	Bactris_major)	(((Iriartea_deltoidea	((Phoenix_dactylifera	(Sabal_domingensis	Serenoa_repens))	(Chamaedorea_seifrizii	(Oenocarpus_minor	Pseudophoenix_vinifera))))	(((((Dictyosperma_album	Kentiopsis_piersoniorum)	(Hydriastele_microspadix	(Veitchia_spiralis	(Manicaria_saccifera	(Burretiokentia_grandiflora	Dypsis_decaryi)))))	Prestoea_acuminata)	(Leopoldinia_pulchra	Oenocarpus_bataua))	Geonoma_undata))	((Calamus_caryotoides	Nypa_fruticans)	(Roystonea_regia	((Podococcus_barteri	Orania_palindan)	Sclerosperma_profizianum)))))))	Kingia_australis);
((Reinhardtia_gracilis	((Prestoea_acuminata	Sclerosperma_profizianum)	((Calamus_caryotoides	Nypa_fruticans)	(((((Oenocarpus_minor	Phoenix_dactylifera)	(Sabal_domingensis	Serenoa_repens))	(Chamaedorea_seifrizii	Pseudophoenix_vinifera))	((((Dictyosperma_album	Kentiopsis_piersoniorum)	(Hydriastele_microspadix	(((Iriartea_deltoidea	(Burretiokentia_grandiflora	Dypsis_decaryi))	Manicaria_saccifera)	Veitchia_spiralis)))	(Leopoldinia_pulchra	Oenocarpus_bataua))	Geonoma_undata))	(Roystonea_regia	((Orania_palindan	(((Reinhardtia_paiewonskiana	Reinhardtia_latisecta)	Reinhardtia_simplex)	(((Elaeis_oleifera	Elaeis_guineensis)	Attalea_speciosa)	Bactris_major)))	Podococcus_barteri))))))	Kingia_australis);
((Reinhardtia_gracilis	((Oenocarpus_minor	Reinhardtia_simplex)	(((((Elaeis_oleifera	Elaeis_guineensis)	Attalea_speciosa)	Bactris_major)	((((Podococcus_barteri	Orania_palindan)	(Prestoea_acuminata	Sclerosperma_profizianum))	(Geonoma_undata	(Dictyosperma_album	((Hydriastele_microspadix	Kentiopsis_piersoniorum)	(((Manicaria_saccifera	Burretiokentia_grandiflora)	Dypsis_decaryi)	Veitchia_spiralis)))))	(Calamus_caryotoides	(((Phoenix_dactylifera	((Chamaedorea_seifrizii	Pseudophoenix_vinifera)	Sabal_domingensis))	(Serenoa_repens	(Iriartea_deltoidea	Leopoldinia_pulchra)))	(Nypa_fruticans	(Oenocarpus_bataua	Roystonea_regia))))))	(Reinhardtia_paiewonskiana	Reinhardtia_latisecta))))	Kingia_australis);
((Reinhardtia_gracilis	(Reinhardtia_simplex	((((Elaeis_oleifera	Elaeis_guineensis)	(Attalea_speciosa	Bactris_major))	((((Calamus_caryotoides	Nypa_fruticans)	Roystonea_regia)	(((Podococcus_barteri	Orania_palindan)	(Prestoea_acuminata	Sclerosperma_profizianum))	(Oenocarpus_bataua	(((Dictyosperma_album	(Hydriastele_microspadix	((Manicaria_saccifera	(Burretiokentia_grandiflora	Dypsis_decaryi))	Veitchia_spiralis)))	Kentiopsis_piersoniorum)	(Leopoldinia_pulchra	Geonoma_undata)))))	(((Iriartea_deltoidea	Chamaedorea_seifrizii)	Pseudophoenix_vinifera)	(Sabal_domingensis	(Serenoa_repens	(Oenocarpus_minor	Phoenix_dactylifera))))))	(Reinhardtia_paiewonskiana	Reinhardtia_latisecta))))	Kingia_australis);
((Reinhardtia_gracilis	(Reinhardtia_simplex	(((((Elaeis_oleifera	Elaeis_guineensis)	(Attalea_speciosa	Bactris_major))	Calamus_caryotoides)	((((Oenocarpus_minor	Nypa_fruticans)	(Oenocarpus_bataua	Roystonea_regia))	(((Podococcus_barteri	Orania_palindan)	(Prestoea_acuminata	Sclerosperma_profizianum))	((((Kentiopsis_piersoniorum	((Manicaria_saccifera	Dictyosperma_album)	Hydriastele_microspadix))	Veitchia_spiralis)	(Burretiokentia_grandiflora	Dypsis_decaryi))	Geonoma_undata)))	((Chamaedorea_seifrizii	(Pseudophoenix_vinifera	(Iriartea_deltoidea	Leopoldinia_pulchra)))	(Serenoa_repens	(Sabal_domingensis	Phoenix_dactylifera)))))	(Reinhardtia_paiewonskiana	Reinhardtia_latisecta))))	Kingia_australis);
((Reinhardtia_gracilis	(Roystonea_regia	((((Prestoea_acuminata	(((Veitchia_spiralis	(Burretiokentia_grandiflora	Dypsis_decaryi))	Hydriastele_microspadix)	(Dictyosperma_album	(Kentiopsis_piersoniorum	Oenocarpus_minor))))	((((Pseudophoenix_vinifera	((Serenoa_repens	Sabal_domingensis)	(Manicaria_saccifera	Phoenix_dactylifera)))	(Chamaedorea_seifrizii	Iriartea_deltoidea))	Leopoldinia_pulchra)	(Calamus_caryotoides	Nypa_fruticans)))	(Geonoma_undata	((Podococcus_barteri	Orania_palindan)	Sclerosperma_profizianum)))	((Oenocarpus_bataua	(Reinhardtia_simplex	(Reinhardtia_paiewonskiana	Reinhardtia_latisecta)))	(Attalea_speciosa	(Bactris_major	(Elaeis_oleifera	Elaeis_guineensis)))))))	Kingia_australis);
((Reinhardtia_gracilis	((((Iriartea_deltoidea	Serenoa_repens)	Sabal_domingensis)	Phoenix_dactylifera)	((((Calamus_caryotoides	Nypa_fruticans)	((((Podococcus_barteri	Orania_palindan)	Sclerosperma_profizianum)	((Reinhardtia_simplex	(Reinhardtia_paiewonskiana	Reinhardtia_latisecta))	(Bactris_major	((Elaeis_oleifera	Elaeis_guineensis)	Attalea_speciosa))))	Roystonea_regia))	(Geonoma_undata	((Oenocarpus_bataua	Leopoldinia_pulchra)	((Veitchia_spiralis	((Manicaria_saccifera	Burretiokentia_grandiflora)	Dypsis_decaryi))	(Dictyosperma_album	(Hydriastele_microspadix	(Prestoea_acuminata	Kentiopsis_piersoniorum)))))))	(Oenocarpus_minor	(Chamaedorea_seifrizii	Pseudophoenix_vinifera)))))	Kingia_australis);
((Reinhardtia_gracilis	(Sclerosperma_profizianum	((((((((Hydriastele_microspadix	Kentiopsis_piersoniorum)	Dictyosperma_album)	(Veitchia_spiralis	(Burretiokentia_grandiflora	Dypsis_decaryi)))	Leopoldinia_pulchra)	(Prestoea_acuminata	Geonoma_undata))	(((Serenoa_repens	Sabal_domingensis)	Phoenix_dactylifera)	(Oenocarpus_minor	(Chamaedorea_seifrizii	Pseudophoenix_vinifera))))	(Iriartea_deltoidea	Nypa_fruticans))	((((Orania_palindan	Podococcus_barteri)	Calamus_caryotoides)	(((Manicaria_saccifera	Oenocarpus_bataua)	(Reinhardtia_simplex	(Reinhardtia_paiewonskiana	Reinhardtia_latisecta)))	(Bactris_major	((Elaeis_oleifera	Elaeis_guineensis)	Attalea_speciosa))))	Roystonea_regia))))	Kingia_australis);
((Reinhardtia_gracilis	(Reinhardtia_paiewonskiana	(Reinhardtia_latisecta	(((((Oenocarpus_minor	Nypa_fruticans)	((Pseudophoenix_vinifera	(Chamaedorea_seifrizii	(Leopoldinia_pulchra	Iriartea_deltoidea)))	((Phoenix_dactylifera	Sabal_domingensis)	Serenoa_repens)))	(Roystonea_regia	((((Calamus_caryotoides	Podococcus_barteri)	Orania_palindan)	Sclerosperma_profizianum)	(((((Manicaria_saccifera	Oenocarpus_bataua)	(Dypsis_decaryi	Burretiokentia_grandiflora))	((Veitchia_spiralis	(Dictyosperma_album	Hydriastele_microspadix))	Kentiopsis_piersoniorum))	Prestoea_acuminata)	Geonoma_undata))))	((Attalea_speciosa	(Elaeis_oleifera	Elaeis_guineensis))	Bactris_major))	Reinhardtia_simplex))))	Kingia_australis);
((Reinhardtia_gracilis	(Oenocarpus_minor	(Nypa_fruticans	(((Sclerosperma_profizianum	Prestoea_acuminata)	((Roystonea_regia	((((((Sabal_domingensis	Serenoa_repens)	Phoenix_dactylifera)	Pseudophoenix_vinifera)	(Chamaedorea_seifrizii	Iriartea_deltoidea))	(Oenocarpus_bataua	Leopoldinia_pulchra))	(((Veitchia_spiralis	(Dypsis_decaryi	(Manicaria_saccifera	Burretiokentia_grandiflora)))	Hydriastele_microspadix)	(Dictyosperma_album	Kentiopsis_piersoniorum))))	((Geonoma_undata	(((Attalea_speciosa	(Elaeis_oleifera	Elaeis_guineensis))	Bactris_major)	(Reinhardtia_simplex	(Reinhardtia_paiewonskiana	Reinhardtia_latisecta))))	(Podococcus_barteri	Orania_palindan))))	Calamus_caryotoides))))	Kingia_australis);
((Reinhardtia_gracilis	((Nypa_fruticans	Calamus_caryotoides)	((Sclerosperma_profizianum	Prestoea_acuminata)	(((((Oenocarpus_minor	Chamaedorea_seifrizii)	(Leopoldinia_pulchra	Iriartea_deltoidea))	(((Sabal_domingensis	Serenoa_repens)	Phoenix_dactylifera)	Pseudophoenix_vinifera))	(((Attalea_speciosa	(Elaeis_oleifera	Elaeis_guineensis))	Bactris_major)	(Reinhardtia_simplex	(Reinhardtia_paiewonskiana	Reinhardtia_latisecta))))	(Roystonea_regia	((Geonoma_undata	(((Oenocarpus_bataua	(Dypsis_decaryi	(Manicaria_saccifera	Burretiokentia_grandiflora)))	Kentiopsis_piersoniorum)	(Veitchia_spiralis	(Hydriastele_microspadix	Dictyosperma_album))))	(Podococcus_barteri	Orania_palindan)))))))	Kingia_australis);
((Reinhardtia_gracilis	(Nypa_fruticans	(((Chamaedorea_seifrizii	(Serenoa_repens	Iriartea_deltoidea))	(Leopoldinia_pulchra	(((Oenocarpus_bataua	Phoenix_dactylifera)	Sabal_domingensis)	((Manicaria_saccifera	Oenocarpus_minor)	Pseudophoenix_vinifera))))	(((((Attalea_speciosa	(Elaeis_oleifera	Elaeis_guineensis))	Bactris_major)	(Reinhardtia_simplex	(Reinhardtia_paiewonskiana	Reinhardtia_latisecta)))	(((Geonoma_undata	(Prestoea_acuminata	(Hydriastele_microspadix	((Dictyosperma_album	Kentiopsis_piersoniorum)	((Dypsis_decaryi	Burretiokentia_grandiflora)	Veitchia_spiralis)))))	((Podococcus_barteri	Orania_palindan)	Sclerosperma_profizianum))	Calamus_caryotoides))	Roystonea_regia))))	Kingia_australis);
((Reinhardtia_gracilis	(Iriartea_deltoidea	((((((Geonoma_undata	((Hydriastele_microspadix	((Prestoea_acuminata	(Manicaria_saccifera	(Dypsis_decaryi	Burretiokentia_grandiflora)))	Veitchia_spiralis))	(Dictyosperma_album	Kentiopsis_piersoniorum)))	(((Podococcus_barteri	Sclerosperma_profizianum)	((Calamus_caryotoides	Roystonea_regia)	(((Attalea_speciosa	(Elaeis_oleifera	Elaeis_guineensis))	Bactris_major)	((Oenocarpus_minor	Reinhardtia_simplex)	(Reinhardtia_paiewonskiana	Reinhardtia_latisecta)))))	Orania_palindan))	Nypa_fruticans)	Leopoldinia_pulchra)	(Chamaedorea_seifrizii	((Sabal_domingensis	Serenoa_repens)	(Phoenix_dactylifera	Oenocarpus_bataua))))	Pseudophoenix_vinifera)))	Kingia_australis);
((Reinhardtia_gracilis	(Reinhardtia_paiewonskiana	(Reinhardtia_latisecta	((((((Calamus_caryotoides	Podococcus_barteri)	(Orania_palindan	Sclerosperma_profizianum))	(Roystonea_regia	(((Leopoldinia_pulchra	((Chamaedorea_seifrizii	Iriartea_deltoidea)	(((Sabal_domingensis	Serenoa_repens)	Phoenix_dactylifera)	((Manicaria_saccifera	Oenocarpus_minor)	Pseudophoenix_vinifera))))	(Geonoma_undata	((Hydriastele_microspadix	((Dypsis_decaryi	Burretiokentia_grandiflora)	Veitchia_spiralis))	((Prestoea_acuminata	Dictyosperma_album)	Kentiopsis_piersoniorum))))	Nypa_fruticans)))	((Attalea_speciosa	(Elaeis_oleifera	Elaeis_guineensis))	Bactris_major))	Oenocarpus_bataua)	Reinhardtia_simplex))))	Kingia_australis);
((Reinhardtia_gracilis	((((((((Geonoma_undata	(((Prestoea_acuminata	(Dypsis_decaryi	Burretiokentia_grandiflora))	Veitchia_spiralis)	((Hydriastele_microspadix	Dictyosperma_album)	Kentiopsis_piersoniorum)))	(Oenocarpus_bataua	Leopoldinia_pulchra))	(Nypa_fruticans	((Pseudophoenix_vinifera	(Iriartea_deltoidea	Chamaedorea_seifrizii))	(Serenoa_repens	((Manicaria_saccifera	Phoenix_dactylifera)	Sabal_domingensis)))))	Oenocarpus_minor)	((Calamus_caryotoides	Podococcus_barteri)	(Orania_palindan	Sclerosperma_profizianum)))	Roystonea_regia)	((Attalea_speciosa	(Elaeis_oleifera	Elaeis_guineensis))	Bactris_major))	(Reinhardtia_simplex	(Reinhardtia_paiewonskiana	Reinhardtia_latisecta))))	Kingia_australis);
((Reinhardtia_gracilis	(((((((((Calamus_caryotoides	Podococcus_barteri)	Orania_palindan)	(((Dypsis_decaryi	Burretiokentia_grandiflora)	(((Hydriastele_microspadix	Dictyosperma_album)	Kentiopsis_piersoniorum)	(Veitchia_spiralis	(Oenocarpus_bataua	Leopoldinia_pulchra))))	Sclerosperma_profizianum))	Prestoea_acuminata)	Roystonea_regia)	Geonoma_undata)	(((Serenoa_repens	((Manicaria_saccifera	Phoenix_dactylifera)	((Chamaedorea_seifrizii	(Oenocarpus_minor	Pseudophoenix_vinifera))	Sabal_domingensis)))	Iriartea_deltoidea)	Nypa_fruticans))	((Attalea_speciosa	(Elaeis_oleifera	Elaeis_guineensis))	Bactris_major))	(Reinhardtia_simplex	(Reinhardtia_paiewonskiana	Reinhardtia_latisecta))))	Kingia_australis);
((Reinhardtia_gracilis	(Roystonea_regia	((((((Kentiopsis_piersoniorum	((Hydriastele_microspadix	Dictyosperma_album)	((Dypsis_decaryi	Burretiokentia_grandiflora)	Veitchia_spiralis)))	Geonoma_undata)	(((Calamus_caryotoides	Prestoea_acuminata)	Sclerosperma_profizianum)	(Podococcus_barteri	Orania_palindan)))	(Iriartea_deltoidea	Nypa_fruticans))	((((Attalea_speciosa	(Elaeis_oleifera	Elaeis_guineensis))	Bactris_major)	((Oenocarpus_minor	Reinhardtia_simplex)	(Reinhardtia_paiewonskiana	Reinhardtia_latisecta)))	((Pseudophoenix_vinifera	((Serenoa_repens	Sabal_domingensis)	(Manicaria_saccifera	Phoenix_dactylifera)))	(Leopoldinia_pulchra	Chamaedorea_seifrizii))))	Oenocarpus_bataua)))	Kingia_australis);
((Reinhardtia_gracilis	(Reinhardtia_paiewonskiana	((Reinhardtia_simplex	((((Chamaedorea_seifrizii	(Pseudophoenix_vinifera	Oenocarpus_minor))	((Sabal_domingensis	Phoenix_dactylifera)	Serenoa_repens))	((((((Dictyosperma_album	Kentiopsis_piersoniorum)	((Dypsis_decaryi	Burretiokentia_grandiflora)	Veitchia_spiralis))	Hydriastele_microspadix)	Geonoma_undata)	(((Calamus_caryotoides	(Prestoea_acuminata	Sclerosperma_profizianum))	Podococcus_barteri)	Orania_palindan))	(((Leopoldinia_pulchra	Iriartea_deltoidea)	Nypa_fruticans)	((Manicaria_saccifera	Oenocarpus_bataua)	Roystonea_regia))))	((Attalea_speciosa	(Elaeis_oleifera	Elaeis_guineensis))	Bactris_major)))	Reinhardtia_latisecta)))	Kingia_australis);
((Reinhardtia_gracilis	(((Reinhardtia_paiewonskiana	Reinhardtia_latisecta)	Reinhardtia_simplex)	((((Nypa_fruticans	(((((Kentiopsis_piersoniorum	(Manicaria_saccifera	Dictyosperma_album))	(((Dypsis_decaryi	Burretiokentia_grandiflora)	Veitchia_spiralis)	Hydriastele_microspadix))	Prestoea_acuminata)	(Oenocarpus_minor	Geonoma_undata))	(Oenocarpus_bataua	((((Phoenix_dactylifera	(Serenoa_repens	Sabal_domingensis))	(Chamaedorea_seifrizii	Iriartea_deltoidea))	Pseudophoenix_vinifera)	Leopoldinia_pulchra))))	(Sclerosperma_profizianum	((Calamus_caryotoides	Podococcus_barteri)	Orania_palindan)))	Roystonea_regia)	(((Elaeis_guineensis	Elaeis_oleifera)	Attalea_speciosa)	Bactris_major))))	Kingia_australis);
((Reinhardtia_gracilis	(Roystonea_regia	((((Podococcus_barteri	(Calamus_caryotoides	Sclerosperma_profizianum))	Orania_palindan)	((((Elaeis_guineensis	Elaeis_oleifera)	Attalea_speciosa)	Bactris_major)	((Reinhardtia_paiewonskiana	Reinhardtia_latisecta)	Reinhardtia_simplex)))	(Nypa_fruticans	(((Kentiopsis_piersoniorum	((Dictyosperma_album	Prestoea_acuminata)	(((Manicaria_saccifera	(Dypsis_decaryi	Burretiokentia_grandiflora))	Veitchia_spiralis)	Hydriastele_microspadix)))	((Oenocarpus_minor	Geonoma_undata)	Oenocarpus_bataua))	((((Chamaedorea_seifrizii	Phoenix_dactylifera)	Sabal_domingensis)	Serenoa_repens)	(Iriartea_deltoidea	(Leopoldinia_pulchra	Pseudophoenix_vinifera))))))))	Kingia_australis);
((Reinhardtia_gracilis	((Reinhardtia_simplex	(((((Roystonea_regia	((Podococcus_barteri	(Calamus_caryotoides	Sclerosperma_profizianum))	Orania_palindan))	(Nypa_fruticans	(((Chamaedorea_seifrizii	(Geonoma_undata	((Dictyosperma_album	(((Dypsis_decaryi	Burretiokentia_grandiflora)	Veitchia_spiralis)	(Hydriastele_microspadix	Kentiopsis_piersoniorum)))	Prestoea_acuminata)))	(((Sabal_domingensis	(Manicaria_saccifera	Phoenix_dactylifera))	Serenoa_repens)	(Iriartea_deltoidea	Pseudophoenix_vinifera)))	Leopoldinia_pulchra)))	(((Elaeis_guineensis	Elaeis_oleifera)	Attalea_speciosa)	Bactris_major))	Oenocarpus_bataua)	(Reinhardtia_paiewonskiana	Reinhardtia_latisecta)))	Oenocarpus_minor))	Kingia_australis);
((Reinhardtia_gracilis	(Reinhardtia_simplex	((Reinhardtia_paiewonskiana	Reinhardtia_latisecta)	(((((Sclerosperma_profizianum	Nypa_fruticans)	((Orania_palindan	(Geonoma_undata	((Oenocarpus_bataua	Leopoldinia_pulchra)	((Hydriastele_microspadix	(Veitchia_spiralis	(Dictyosperma_album	Kentiopsis_piersoniorum)))	(Prestoea_acuminata	(Dypsis_decaryi	Burretiokentia_grandiflora))))))	(((Oenocarpus_minor	(Chamaedorea_seifrizii	Pseudophoenix_vinifera))	Iriartea_deltoidea)	((Sabal_domingensis	(Manicaria_saccifera	Phoenix_dactylifera))	Serenoa_repens))))	Roystonea_regia)	(Podococcus_barteri	Calamus_caryotoides))	(((Elaeis_guineensis	Elaeis_oleifera)	Attalea_speciosa)	Bactris_major)))))	Kingia_australis);
((Reinhardtia_gracilis	(((((((((Podococcus_barteri	Calamus_caryotoides)	Orania_palindan)	(Prestoea_acuminata	Sclerosperma_profizianum))	(Geonoma_undata	(Hydriastele_microspadix	(((Leopoldinia_pulchra	(Iriartea_deltoidea	(Dypsis_decaryi	Burretiokentia_grandiflora)))	Veitchia_spiralis)	(Dictyosperma_album	Kentiopsis_piersoniorum)))))	Roystonea_regia)	Nypa_fruticans)	(((Serenoa_repens	Sabal_domingensis)	Phoenix_dactylifera)	((Manicaria_saccifera	Oenocarpus_minor)	(Chamaedorea_seifrizii	Pseudophoenix_vinifera))))	(((Elaeis_guineensis	Elaeis_oleifera)	Attalea_speciosa)	Bactris_major))	(Oenocarpus_bataua	(Reinhardtia_simplex	(Reinhardtia_paiewonskiana	Reinhardtia_latisecta)))))	Kingia_australis);
((Reinhardtia_gracilis	((((((((Podococcus_barteri	Calamus_caryotoides)	Orania_palindan)	(Prestoea_acuminata	Sclerosperma_profizianum))	(Geonoma_undata	((Hydriastele_microspadix	Kentiopsis_piersoniorum)	(((Manicaria_saccifera	(Dypsis_decaryi	Burretiokentia_grandiflora))	Veitchia_spiralis)	Dictyosperma_album))))	Roystonea_regia)	(((Phoenix_dactylifera	(Sabal_domingensis	(Oenocarpus_minor	(Chamaedorea_seifrizii	Pseudophoenix_vinifera))))	((Leopoldinia_pulchra	Iriartea_deltoidea)	Serenoa_repens))	Nypa_fruticans))	(((Elaeis_guineensis	Elaeis_oleifera)	Attalea_speciosa)	Bactris_major))	(Oenocarpus_bataua	(Reinhardtia_simplex	(Reinhardtia_paiewonskiana	Reinhardtia_latisecta)))))	Kingia_australis);
((Reinhardtia_gracilis	(Nypa_fruticans	(((Geonoma_undata	((((Manicaria_saccifera	(Dypsis_decaryi	Burretiokentia_grandiflora))	Veitchia_spiralis)	(Hydriastele_microspadix	Dictyosperma_album))	Kentiopsis_piersoniorum))	(((Roystonea_regia	(Podococcus_barteri	Calamus_caryotoides))	((((Elaeis_guineensis	Elaeis_oleifera)	Attalea_speciosa)	Bactris_major)	(Oenocarpus_bataua	((Reinhardtia_paiewonskiana	Reinhardtia_latisecta)	Reinhardtia_simplex))))	(Prestoea_acuminata	(Orania_palindan	Sclerosperma_profizianum))))	(((Phoenix_dactylifera	(Sabal_domingensis	(Iriartea_deltoidea	Serenoa_repens)))	(Chamaedorea_seifrizii	(Pseudophoenix_vinifera	Oenocarpus_minor)))	Leopoldinia_pulchra))))	Kingia_australis);
((Reinhardtia_gracilis	(Sclerosperma_profizianum	((Podococcus_barteri	Orania_palindan)	((Calamus_caryotoides	Roystonea_regia)	(((((Iriartea_deltoidea	Leopoldinia_pulchra)	((Chamaedorea_seifrizii	Pseudophoenix_vinifera)	((Oenocarpus_minor	Phoenix_dactylifera)	(Sabal_domingensis	Serenoa_repens))))	(Geonoma_undata	(Kentiopsis_piersoniorum	(((Manicaria_saccifera	(Dypsis_decaryi	Burretiokentia_grandiflora))	Veitchia_spiralis)	(Hydriastele_microspadix	(Prestoea_acuminata	Dictyosperma_album))))))	Nypa_fruticans)	((((Elaeis_guineensis	Elaeis_oleifera)	Attalea_speciosa)	Bactris_major)	(Oenocarpus_bataua	((Reinhardtia_paiewonskiana	Reinhardtia_latisecta)	Reinhardtia_simplex))))))))	Kingia_australis);
((Reinhardtia_gracilis	(Reinhardtia_paiewonskiana	(Reinhardtia_latisecta	(Reinhardtia_simplex	(((Roystonea_regia	((Sclerosperma_profizianum	((Calamus_caryotoides	Podococcus_barteri)	Orania_palindan))	(((((Sabal_domingensis	(Chamaedorea_seifrizii	(Pseudophoenix_vinifera	Oenocarpus_minor)))	Serenoa_repens)	Phoenix_dactylifera)	(Geonoma_undata	(((((Iriartea_deltoidea	Leopoldinia_pulchra)	(Manicaria_saccifera	(Dypsis_decaryi	Burretiokentia_grandiflora)))	Veitchia_spiralis)	Hydriastele_microspadix)	((Prestoea_acuminata	Kentiopsis_piersoniorum)	Dictyosperma_album))))	Nypa_fruticans)))	(((Elaeis_guineensis	Elaeis_oleifera)	Attalea_speciosa)	Bactris_major))	Oenocarpus_bataua)))))	Kingia_australis);
((Reinhardtia_gracilis	(((Reinhardtia_paiewonskiana	Reinhardtia_latisecta)	Reinhardtia_simplex)	(((Roystonea_regia	((Geonoma_undata	(Hydriastele_microspadix	(((Dypsis_decaryi	Burretiokentia_grandiflora)	Veitchia_spiralis)	(Kentiopsis_piersoniorum	Dictyosperma_album))))	((Prestoea_acuminata	Sclerosperma_profizianum)	(Podococcus_barteri	Orania_palindan))))	((Calamus_caryotoides	Nypa_fruticans)	(((Iriartea_deltoidea	Leopoldinia_pulchra)	(Chamaedorea_seifrizii	(Pseudophoenix_vinifera	Oenocarpus_minor)))	(Serenoa_repens	(Sabal_domingensis	((Manicaria_saccifera	Oenocarpus_bataua)	Phoenix_dactylifera))))))	(((Elaeis_guineensis	Elaeis_oleifera)	Attalea_speciosa)	Bactris_major))))	Kingia_australis);
((Reinhardtia_gracilis	(Reinhardtia_simplex	((Reinhardtia_latisecta	Reinhardtia_paiewonskiana)	((Attalea_speciosa	((Elaeis_guineensis	Elaeis_oleifera)	Bactris_major))	((((((Kentiopsis_piersoniorum	(((Veitchia_spiralis	(Burretiokentia_grandiflora	Dypsis_decaryi))	Hydriastele_microspadix)	Dictyosperma_album))	Prestoea_acuminata)	(((Calamus_caryotoides	Podococcus_barteri)	Orania_palindan)	Sclerosperma_profizianum))	(Oenocarpus_bataua	Roystonea_regia))	Geonoma_undata)	((((Leopoldinia_pulchra	Iriartea_deltoidea)	Pseudophoenix_vinifera)	(((Manicaria_saccifera	Phoenix_dactylifera)	Sabal_domingensis)	(Chamaedorea_seifrizii	Serenoa_repens)))	(Oenocarpus_minor	Nypa_fruticans)))))))	Kingia_australis);
((Reinhardtia_gracilis	((Reinhardtia_simplex	(Reinhardtia_latisecta	Reinhardtia_paiewonskiana))	((Bactris_major	(Attalea_speciosa	(Elaeis_guineensis	Elaeis_oleifera)))	((((Iriartea_deltoidea	((Manicaria_saccifera	Oenocarpus_minor)	(Chamaedorea_seifrizii	Pseudophoenix_vinifera)))	((Phoenix_dactylifera	Sabal_domingensis)	Serenoa_repens))	(Calamus_caryotoides	Nypa_fruticans))	((Oenocarpus_bataua	Roystonea_regia)	((Geonoma_undata	(Leopoldinia_pulchra	(((Veitchia_spiralis	(Burretiokentia_grandiflora	Dypsis_decaryi))	((Hydriastele_microspadix	Dictyosperma_album)	Kentiopsis_piersoniorum))	Prestoea_acuminata)))	((Orania_palindan	Podococcus_barteri)	Sclerosperma_profizianum)))))))	Kingia_australis);
((Reinhardtia_gracilis	((Pseudophoenix_vinifera	(Phoenix_dactylifera	(Serenoa_repens	Sabal_domingensis)))	(Chamaedorea_seifrizii	((((Oenocarpus_minor	Iriartea_deltoidea)	Nypa_fruticans)	(((Calamus_caryotoides	Sclerosperma_profizianum)	Podococcus_barteri)	(((Reinhardtia_simplex	(Reinhardtia_latisecta	Reinhardtia_paiewonskiana))	(Bactris_major	(Attalea_speciosa	(Elaeis_guineensis	Elaeis_oleifera))))	Roystonea_regia)))	(Orania_palindan	(((Manicaria_saccifera	Oenocarpus_bataua)	((((Burretiokentia_grandiflora	Dypsis_decaryi)	(((Hydriastele_microspadix	Kentiopsis_piersoniorum)	Dictyosperma_album)	Veitchia_spiralis))	Prestoea_acuminata)	Leopoldinia_pulchra))	Geonoma_undata))))))	Kingia_australis);
((Reinhardtia_gracilis	(Phoenix_dactylifera	(Sabal_domingensis	(Serenoa_repens	(((((Reinhardtia_simplex	(Reinhardtia_latisecta	Reinhardtia_paiewonskiana))	(Bactris_major	(Attalea_speciosa	(Elaeis_guineensis	Elaeis_oleifera))))	(((Iriartea_deltoidea	((Calamus_caryotoides	Nypa_fruticans)	Oenocarpus_minor))	Roystonea_regia)	(((Prestoea_acuminata	Sclerosperma_profizianum)	(Podococcus_barteri	Orania_palindan))	(((Dictyosperma_album	(Hydriastele_microspadix	Kentiopsis_piersoniorum))	(Veitchia_spiralis	(Manicaria_saccifera	(Burretiokentia_grandiflora	Dypsis_decaryi))))	((Oenocarpus_bataua	Leopoldinia_pulchra)	Geonoma_undata)))))	Chamaedorea_seifrizii)	Pseudophoenix_vinifera)))))	Kingia_australis);
((Reinhardtia_gracilis	((Oenocarpus_bataua	Roystonea_regia)	((((Sclerosperma_profizianum	Orania_palindan)	((Calamus_caryotoides	Podococcus_barteri)	((((Dictyosperma_album	(Veitchia_spiralis	(Manicaria_saccifera	(Burretiokentia_grandiflora	Dypsis_decaryi))))	((Prestoea_acuminata	Kentiopsis_piersoniorum)	Hydriastele_microspadix))	Leopoldinia_pulchra)	Geonoma_undata)))	(((Chamaedorea_seifrizii	Pseudophoenix_vinifera)	(Phoenix_dactylifera	(Serenoa_repens	Sabal_domingensis)))	((Reinhardtia_simplex	(Reinhardtia_latisecta	Reinhardtia_paiewonskiana))	(Bactris_major	(Attalea_speciosa	(Elaeis_guineensis	Elaeis_oleifera))))))	(Nypa_fruticans	(Oenocarpus_minor	Iriartea_deltoidea)))))	Kingia_australis);
((Reinhardtia_gracilis	(((((((Oenocarpus_bataua	Roystonea_regia)	(Sclerosperma_profizianum	(Podococcus_barteri	(Orania_palindan	(Leopoldinia_pulchra	(((Manicaria_saccifera	Oenocarpus_minor)	Geonoma_undata)	(((((Kentiopsis_piersoniorum	Hydriastele_microspadix)	Dictyosperma_album)	Veitchia_spiralis)	(Burretiokentia_grandiflora	Dypsis_decaryi))	Prestoea_acuminata)))))))	((Reinhardtia_paiewonskiana	(Reinhardtia_simplex	Reinhardtia_latisecta))	(Bactris_major	(Attalea_speciosa	(Elaeis_guineensis	Elaeis_oleifera)))))	(Chamaedorea_seifrizii	(Phoenix_dactylifera	((Iriartea_deltoidea	Serenoa_repens)	Sabal_domingensis))))	Pseudophoenix_vinifera)	Nypa_fruticans)	Calamus_caryotoides))	Kingia_australis);
((Reinhardtia_gracilis	((((((((Reinhardtia_simplex	(Reinhardtia_latisecta	Reinhardtia_paiewonskiana))	Oenocarpus_bataua)	(Bactris_major	(Attalea_speciosa	(Elaeis_guineensis	Elaeis_oleifera))))	(Prestoea_acuminata	Sclerosperma_profizianum))	(Calamus_caryotoides	Podococcus_barteri))	Roystonea_regia)	((Orania_palindan	((Geonoma_undata	(((Kentiopsis_piersoniorum	Dictyosperma_album)	Hydriastele_microspadix)	(Veitchia_spiralis	((Manicaria_saccifera	Burretiokentia_grandiflora)	Dypsis_decaryi))))	Leopoldinia_pulchra))	(((Sabal_domingensis	Phoenix_dactylifera)	(Iriartea_deltoidea	Serenoa_repens))	((Oenocarpus_minor	Pseudophoenix_vinifera)	Chamaedorea_seifrizii))))	Nypa_fruticans))	Kingia_australis);
((Reinhardtia_gracilis	((Reinhardtia_simplex	(Reinhardtia_latisecta	Reinhardtia_paiewonskiana))	((Bactris_major	(Attalea_speciosa	(Elaeis_guineensis	Elaeis_oleifera)))	(((Nypa_fruticans	Sclerosperma_profizianum)	((Calamus_caryotoides	Podococcus_barteri)	Roystonea_regia))	((Orania_palindan	(Geonoma_undata	((((Prestoea_acuminata	(Hydriastele_microspadix	Kentiopsis_piersoniorum))	Dictyosperma_album)	(Veitchia_spiralis	(Leopoldinia_pulchra	(Burretiokentia_grandiflora	Dypsis_decaryi))))	Oenocarpus_bataua)))	((Sabal_domingensis	(Phoenix_dactylifera	Serenoa_repens))	(Iriartea_deltoidea	(Pseudophoenix_vinifera	(Chamaedorea_seifrizii	(Manicaria_saccifera	Oenocarpus_minor))))))))))	Kingia_australis);
((Reinhardtia_gracilis	(Roystonea_regia	(((Sclerosperma_profizianum	((Calamus_caryotoides	Podococcus_barteri)	Orania_palindan))	(Oenocarpus_bataua	(Geonoma_undata	(((Kentiopsis_piersoniorum	Dictyosperma_album)	(Hydriastele_microspadix	(Veitchia_spiralis	(Dypsis_decaryi	(Leopoldinia_pulchra	Burretiokentia_grandiflora)))))	Prestoea_acuminata))))	((((Manicaria_saccifera	Oenocarpus_minor)	Nypa_fruticans)	((Pseudophoenix_vinifera	(Serenoa_repens	(Sabal_domingensis	Phoenix_dactylifera)))	(Chamaedorea_seifrizii	Iriartea_deltoidea)))	((Reinhardtia_simplex	(Reinhardtia_latisecta	Reinhardtia_paiewonskiana))	(Bactris_major	(Attalea_speciosa	(Elaeis_guineensis	Elaeis_oleifera))))))))	Kingia_australis);
((Reinhardtia_gracilis	((Reinhardtia_latisecta	Reinhardtia_paiewonskiana)	(((Bactris_major	(Attalea_speciosa	(Elaeis_guineensis	Elaeis_oleifera)))	((Roystonea_regia	((((Sclerosperma_profizianum	Orania_palindan)	((Leopoldinia_pulchra	Oenocarpus_bataua)	(((Kentiopsis_piersoniorum	(Manicaria_saccifera	(Dypsis_decaryi	Burretiokentia_grandiflora)))	((Hydriastele_microspadix	Veitchia_spiralis)	Dictyosperma_album))	Prestoea_acuminata)))	Podococcus_barteri)	(Oenocarpus_minor	Geonoma_undata)))	((Iriartea_deltoidea	(Calamus_caryotoides	Nypa_fruticans))	(Pseudophoenix_vinifera	(((Chamaedorea_seifrizii	Serenoa_repens)	Sabal_domingensis)	Phoenix_dactylifera)))))	Reinhardtia_simplex)))	Kingia_australis);
((Reinhardtia_gracilis	((Reinhardtia_paiewonskiana	Reinhardtia_latisecta)	(((Bactris_major	(Attalea_speciosa	(Elaeis_oleifera	Elaeis_guineensis)))	(((Podococcus_barteri	Orania_palindan)	Sclerosperma_profizianum)	((((Geonoma_undata	(((((Burretiokentia_grandiflora	Dypsis_decaryi)	Veitchia_spiralis)	Hydriastele_microspadix)	(Kentiopsis_piersoniorum	Dictyosperma_album))	Prestoea_acuminata))	((Oenocarpus_bataua	Leopoldinia_pulchra)	((Iriartea_deltoidea	Chamaedorea_seifrizii)	(Pseudophoenix_vinifera	(Phoenix_dactylifera	(Serenoa_repens	Sabal_domingensis))))))	Nypa_fruticans)	(Calamus_caryotoides	Roystonea_regia))))	((Oenocarpus_minor	Manicaria_saccifera)	Reinhardtia_simplex))))	Kingia_australis);
((Reinhardtia_gracilis	((Reinhardtia_simplex	(Reinhardtia_paiewonskiana	Reinhardtia_latisecta))	(Oenocarpus_bataua	((Bactris_major	(Attalea_speciosa	(Elaeis_oleifera	Elaeis_guineensis)))	((((Podococcus_barteri	Orania_palindan)	Sclerosperma_profizianum)	((Manicaria_saccifera	Calamus_caryotoides)	Roystonea_regia))	(Nypa_fruticans	((Geonoma_undata	(((((Burretiokentia_grandiflora	Dypsis_decaryi)	Veitchia_spiralis)	Hydriastele_microspadix)	(Kentiopsis_piersoniorum	Dictyosperma_album))	Prestoea_acuminata))	((Iriartea_deltoidea	Leopoldinia_pulchra)	(Chamaedorea_seifrizii	(Pseudophoenix_vinifera	((Oenocarpus_minor	Phoenix_dactylifera)	(Serenoa_repens	Sabal_domingensis))))))))))))	Kingia_australis);
((Reinhardtia_gracilis	((Reinhardtia_simplex	(Reinhardtia_paiewonskiana	Reinhardtia_latisecta))	((Bactris_major	(Attalea_speciosa	(Elaeis_oleifera	Elaeis_guineensis)))	((((Calamus_caryotoides	Sclerosperma_profizianum)	((Manicaria_saccifera	Oenocarpus_bataua)	Roystonea_regia))	(Nypa_fruticans	((Iriartea_deltoidea	Leopoldinia_pulchra)	(((Chamaedorea_seifrizii	(Pseudophoenix_vinifera	Sabal_domingensis))	Phoenix_dactylifera)	Serenoa_repens))))	((Geonoma_undata	(Oenocarpus_minor	(((Prestoea_acuminata	Dictyosperma_album)	(((Burretiokentia_grandiflora	Dypsis_decaryi)	Veitchia_spiralis)	Hydriastele_microspadix))	Kentiopsis_piersoniorum)))	(Podococcus_barteri	Orania_palindan))))))	Kingia_australis);
((Reinhardtia_gracilis	((Prestoea_acuminata	Sclerosperma_profizianum)	(Orania_palindan	(((Roystonea_regia	((Oenocarpus_bataua	Leopoldinia_pulchra)	(Oenocarpus_minor	(Iriartea_deltoidea	Nypa_fruticans))))	((Chamaedorea_seifrizii	((Serenoa_repens	(Sabal_domingensis	Phoenix_dactylifera))	Pseudophoenix_vinifera))	((Reinhardtia_simplex	(Reinhardtia_paiewonskiana	Reinhardtia_latisecta))	(Bactris_major	(Attalea_speciosa	(Elaeis_oleifera	Elaeis_guineensis))))))	((Podococcus_barteri	Calamus_caryotoides)	(Geonoma_undata	(((((Burretiokentia_grandiflora	Dypsis_decaryi)	Veitchia_spiralis)	Kentiopsis_piersoniorum)	Hydriastele_microspadix)	(Manicaria_saccifera	Dictyosperma_album))))))))	Kingia_australis);
((Reinhardtia_gracilis	(Sclerosperma_profizianum	(((((Reinhardtia_simplex	(Reinhardtia_paiewonskiana	Reinhardtia_latisecta))	(Bactris_major	(Attalea_speciosa	(Elaeis_oleifera	Elaeis_guineensis))))	Geonoma_undata)	(Roystonea_regia	((Chamaedorea_seifrizii	((Oenocarpus_bataua	Leopoldinia_pulchra)	(((Serenoa_repens	Sabal_domingensis)	Phoenix_dactylifera)	Pseudophoenix_vinifera)))	(((Manicaria_saccifera	Oenocarpus_minor)	Nypa_fruticans)	Iriartea_deltoidea))))	((Orania_palindan	(Podococcus_barteri	Calamus_caryotoides))	(((Hydriastele_microspadix	(Prestoea_acuminata	Dictyosperma_album))	Veitchia_spiralis)	((Burretiokentia_grandiflora	Dypsis_decaryi)	Kentiopsis_piersoniorum))))))	Kingia_australis);
((Reinhardtia_gracilis	(Nypa_fruticans	(((Podococcus_barteri	Roystonea_regia)	(((Oenocarpus_bataua	(Reinhardtia_simplex	(Reinhardtia_paiewonskiana	Reinhardtia_latisecta)))	(Bactris_major	(Attalea_speciosa	(Elaeis_oleifera	Elaeis_guineensis))))	((Prestoea_acuminata	Calamus_caryotoides)	Sclerosperma_profizianum)))	((Orania_palindan	(Geonoma_undata	(Dictyosperma_album	((Veitchia_spiralis	(Burretiokentia_grandiflora	Dypsis_decaryi))	(Hydriastele_microspadix	Kentiopsis_piersoniorum)))))	(((Iriartea_deltoidea	Leopoldinia_pulchra)	(Chamaedorea_seifrizii	((Manicaria_saccifera	Oenocarpus_minor)	Pseudophoenix_vinifera)))	((Sabal_domingensis	Phoenix_dactylifera)	Serenoa_repens))))))	Kingia_australis);
((Reinhardtia_gracilis	(Roystonea_regia	(((Geonoma_undata	((Veitchia_spiralis	((Kentiopsis_piersoniorum	(Prestoea_acuminata	(Manicaria_saccifera	(Burretiokentia_grandiflora	Dypsis_decaryi))))	Dictyosperma_album))	Hydriastele_microspadix))	(((Calamus_caryotoides	Podococcus_barteri)	Orania_palindan)	Sclerosperma_profizianum))	(Nypa_fruticans	((Pseudophoenix_vinifera	(Chamaedorea_seifrizii	((Sabal_domingensis	(Oenocarpus_minor	Phoenix_dactylifera))	((Iriartea_deltoidea	Leopoldinia_pulchra)	Serenoa_repens))))	((Oenocarpus_bataua	(Reinhardtia_simplex	(Reinhardtia_paiewonskiana	Reinhardtia_latisecta)))	(Bactris_major	(Attalea_speciosa	(Elaeis_oleifera	Elaeis_guineensis)))))))))	Kingia_australis);
((Reinhardtia_gracilis	(Calamus_caryotoides	(Sclerosperma_profizianum	(((((Oenocarpus_bataua	Roystonea_regia)	Nypa_fruticans)	(((Geonoma_undata	(((Veitchia_spiralis	(Burretiokentia_grandiflora	Dypsis_decaryi))	(Dictyosperma_album	(Kentiopsis_piersoniorum	Hydriastele_microspadix)))	Prestoea_acuminata))	((((Oenocarpus_minor	Pseudophoenix_vinifera)	Chamaedorea_seifrizii)	((Manicaria_saccifera	Phoenix_dactylifera)	Sabal_domingensis))	((Iriartea_deltoidea	Leopoldinia_pulchra)	Serenoa_repens)))	((Reinhardtia_simplex	(Reinhardtia_paiewonskiana	Reinhardtia_latisecta))	(Bactris_major	(Attalea_speciosa	(Elaeis_oleifera	Elaeis_guineensis))))))	Orania_palindan)	Podococcus_barteri))))	Kingia_australis);
((Reinhardtia_gracilis	((Oenocarpus_bataua	(Reinhardtia_simplex	(Reinhardtia_paiewonskiana	Reinhardtia_latisecta)))	((Bactris_major	(Attalea_speciosa	(Elaeis_oleifera	Elaeis_guineensis)))	((((Geonoma_undata	(((Veitchia_spiralis	(Burretiokentia_grandiflora	Dypsis_decaryi))	(Dictyosperma_album	(Kentiopsis_piersoniorum	Hydriastele_microspadix)))	Prestoea_acuminata))	Leopoldinia_pulchra)	(((Manicaria_saccifera	Phoenix_dactylifera)	(Sabal_domingensis	((Oenocarpus_minor	Pseudophoenix_vinifera)	Chamaedorea_seifrizii)))	Serenoa_repens))	((((Calamus_caryotoides	Podococcus_barteri)	(Orania_palindan	Sclerosperma_profizianum))	(Iriartea_deltoidea	Nypa_fruticans))	Roystonea_regia)))))	Kingia_australis);
((Reinhardtia_gracilis	((Oenocarpus_bataua	(Reinhardtia_simplex	(Reinhardtia_paiewonskiana	Reinhardtia_latisecta)))	((Bactris_major	(Attalea_speciosa	(Elaeis_oleifera	Elaeis_guineensis)))	(((Geonoma_undata	((((Veitchia_spiralis	(Burretiokentia_grandiflora	Dypsis_decaryi))	(Dictyosperma_album	Hydriastele_microspadix))	Kentiopsis_piersoniorum)	Leopoldinia_pulchra))	((Phoenix_dactylifera	((Iriartea_deltoidea	Serenoa_repens)	Sabal_domingensis))	(((Manicaria_saccifera	Oenocarpus_minor)	Pseudophoenix_vinifera)	Chamaedorea_seifrizii)))	((Roystonea_regia	((Prestoea_acuminata	Sclerosperma_profizianum)	(Podococcus_barteri	Orania_palindan)))	(Calamus_caryotoides	Nypa_fruticans))))))	Kingia_australis);
((Reinhardtia_gracilis	(Iriartea_deltoidea	(Nypa_fruticans	((Roystonea_regia	((((Reinhardtia_paiewonskiana	Reinhardtia_latisecta)	Reinhardtia_simplex)	((Attalea_speciosa	(Elaeis_oleifera	Elaeis_guineensis))	Bactris_major))	((Orania_palindan	Podococcus_barteri)	(Calamus_caryotoides	Sclerosperma_profizianum))))	(((Oenocarpus_minor	Chamaedorea_seifrizii)	(((Leopoldinia_pulchra	((Dictyosperma_album	((Manicaria_saccifera	(Dypsis_decaryi	Burretiokentia_grandiflora))	Veitchia_spiralis))	(Hydriastele_microspadix	(Prestoea_acuminata	Kentiopsis_piersoniorum))))	Geonoma_undata)	Oenocarpus_bataua))	(Pseudophoenix_vinifera	((Sabal_domingensis	Serenoa_repens)	Phoenix_dactylifera)))))))	Kingia_australis);
((Reinhardtia_gracilis	(((Reinhardtia_paiewonskiana	Reinhardtia_latisecta)	Reinhardtia_simplex)	(((Attalea_speciosa	(Elaeis_oleifera	Elaeis_guineensis))	Bactris_major)	(((Oenocarpus_bataua	Roystonea_regia)	((Nypa_fruticans	((((Manicaria_saccifera	Oenocarpus_minor)	(Chamaedorea_seifrizii	Pseudophoenix_vinifera))	((Sabal_domingensis	((Leopoldinia_pulchra	Iriartea_deltoidea)	Serenoa_repens))	Phoenix_dactylifera))	((((((Dypsis_decaryi	Burretiokentia_grandiflora)	Kentiopsis_piersoniorum)	Veitchia_spiralis)	Dictyosperma_album)	Hydriastele_microspadix)	Geonoma_undata)))	Sclerosperma_profizianum))	(Prestoea_acuminata	((Calamus_caryotoides	Podococcus_barteri)	Orania_palindan))))))	Kingia_australis);
((Reinhardtia_gracilis	(Reinhardtia_latisecta	((Reinhardtia_simplex	(((Attalea_speciosa	(Elaeis_oleifera	Elaeis_guineensis))	Bactris_major)	(((Calamus_caryotoides	Podococcus_barteri)	(Roystonea_regia	((Nypa_fruticans	((((Pseudophoenix_vinifera	((Serenoa_repens	(Manicaria_saccifera	Sabal_domingensis))	(Oenocarpus_minor	Phoenix_dactylifera)))	(Chamaedorea_seifrizii	Iriartea_deltoidea))	(Oenocarpus_bataua	Leopoldinia_pulchra))	((Dictyosperma_album	(Veitchia_spiralis	(Hydriastele_microspadix	Kentiopsis_piersoniorum)))	(Dypsis_decaryi	Burretiokentia_grandiflora))))	(Prestoea_acuminata	Sclerosperma_profizianum))))	(Geonoma_undata	Orania_palindan))))	Reinhardtia_paiewonskiana)))	Kingia_australis);
((Reinhardtia_gracilis	((Oenocarpus_bataua	Roystonea_regia)	(((((Reinhardtia_paiewonskiana	Reinhardtia_latisecta)	Reinhardtia_simplex)	((Attalea_speciosa	(Elaeis_oleifera	Elaeis_guineensis))	Bactris_major))	((Podococcus_barteri	Orania_palindan)	((Calamus_caryotoides	Prestoea_acuminata)	Sclerosperma_profizianum)))	(Nypa_fruticans	(((Iriartea_deltoidea	Leopoldinia_pulchra)	(((Manicaria_saccifera	Oenocarpus_minor)	Geonoma_undata)	((Hydriastele_microspadix	Dictyosperma_album)	(((Dypsis_decaryi	Burretiokentia_grandiflora)	Kentiopsis_piersoniorum)	Veitchia_spiralis))))	((Pseudophoenix_vinifera	((Serenoa_repens	Sabal_domingensis)	Phoenix_dactylifera))	Chamaedorea_seifrizii))))))	Kingia_australis);
((Reinhardtia_gracilis	(((((Attalea_speciosa	(Elaeis_oleifera	Elaeis_guineensis))	Bactris_major)	((((Calamus_caryotoides	Nypa_fruticans)	((((Serenoa_repens	Sabal_domingensis)	Phoenix_dactylifera)	(((Oenocarpus_bataua	Leopoldinia_pulchra)	(Kentiopsis_piersoniorum	(((Dypsis_decaryi	Burretiokentia_grandiflora)	Veitchia_spiralis)	(Hydriastele_microspadix	Dictyosperma_album))))	Geonoma_undata))	(Iriartea_deltoidea	((Manicaria_saccifera	Oenocarpus_minor)	(Pseudophoenix_vinifera	Chamaedorea_seifrizii)))))	((Podococcus_barteri	Orania_palindan)	(Prestoea_acuminata	Sclerosperma_profizianum)))	Roystonea_regia))	(Reinhardtia_paiewonskiana	Reinhardtia_latisecta))	Reinhardtia_simplex))	Kingia_australis);
((Reinhardtia_gracilis	(((((Attalea_speciosa	(Elaeis_oleifera	Elaeis_guineensis))	Bactris_major)	(((Geonoma_undata	(Leopoldinia_pulchra	(Oenocarpus_minor	(((Hydriastele_microspadix	Dictyosperma_album)	Veitchia_spiralis)	(Kentiopsis_piersoniorum	(Manicaria_saccifera	(Burretiokentia_grandiflora	Dypsis_decaryi)))))))	Oenocarpus_bataua)	(((Podococcus_barteri	Orania_palindan)	(Prestoea_acuminata	Sclerosperma_profizianum))	(((Calamus_caryotoides	Nypa_fruticans)	((Iriartea_deltoidea	Chamaedorea_seifrizii)	(Pseudophoenix_vinifera	((Serenoa_repens	Sabal_domingensis)	Phoenix_dactylifera))))	Roystonea_regia))))	(Reinhardtia_paiewonskiana	Reinhardtia_latisecta))	Reinhardtia_simplex))	Kingia_australis);
((Reinhardtia_gracilis	(Reinhardtia_paiewonskiana	(Reinhardtia_latisecta	(Reinhardtia_simplex	(((Attalea_speciosa	(Elaeis_oleifera	Elaeis_guineensis))	Bactris_major)	((Chamaedorea_seifrizii	(Phoenix_dactylifera	(Sabal_domingensis	(Serenoa_repens	Pseudophoenix_vinifera))))	(((Calamus_caryotoides	Roystonea_regia)	(((Geonoma_undata	(Kentiopsis_piersoniorum	((Veitchia_spiralis	(Manicaria_saccifera	(Burretiokentia_grandiflora	Dypsis_decaryi)))	((Leopoldinia_pulchra	Hydriastele_microspadix)	Dictyosperma_album))))	Oenocarpus_bataua)	((Podococcus_barteri	Orania_palindan)	(Prestoea_acuminata	Sclerosperma_profizianum))))	(Oenocarpus_minor	(Iriartea_deltoidea	Nypa_fruticans)))))))))	Kingia_australis);
((Reinhardtia_gracilis	(Roystonea_regia	((Sclerosperma_profizianum	(Nypa_fruticans	((Leopoldinia_pulchra	((Iriartea_deltoidea	(Manicaria_saccifera	Chamaedorea_seifrizii))	((Phoenix_dactylifera	(Serenoa_repens	Sabal_domingensis))	(Oenocarpus_minor	Pseudophoenix_vinifera))))	(Geonoma_undata	((((Hydriastele_microspadix	Kentiopsis_piersoniorum)	Veitchia_spiralis)	Dictyosperma_album)	(Oenocarpus_bataua	(Prestoea_acuminata	(Burretiokentia_grandiflora	Dypsis_decaryi))))))))	((((Reinhardtia_paiewonskiana	Reinhardtia_latisecta)	Reinhardtia_simplex)	((Attalea_speciosa	(Elaeis_oleifera	Elaeis_guineensis))	Bactris_major))	((Calamus_caryotoides	Podococcus_barteri)	Orania_palindan)))))	Kingia_australis);
((Reinhardtia_gracilis	((Reinhardtia_paiewonskiana	Reinhardtia_latisecta)	(Reinhardtia_simplex	(((Attalea_speciosa	(Elaeis_oleifera	Elaeis_guineensis))	Bactris_major)	(((Calamus_caryotoides	Podococcus_barteri)	(Orania_palindan	Sclerosperma_profizianum))	((Nypa_fruticans	((Leopoldinia_pulchra	(((Phoenix_dactylifera	Sabal_domingensis)	(Iriartea_deltoidea	Serenoa_repens))	(Chamaedorea_seifrizii	Pseudophoenix_vinifera)))	(Geonoma_undata	((Manicaria_saccifera	Oenocarpus_minor)	((((Burretiokentia_grandiflora	Dypsis_decaryi)	((Kentiopsis_piersoniorum	Veitchia_spiralis)	Dictyosperma_album))	Hydriastele_microspadix)	Prestoea_acuminata)))))	(Oenocarpus_bataua	Roystonea_regia)))))))	Kingia_australis);
((Reinhardtia_gracilis	(Reinhardtia_latisecta	(Reinhardtia_simplex	(((((Attalea_speciosa	(Elaeis_oleifera	Elaeis_guineensis))	Bactris_major)	(((Sclerosperma_profizianum	Prestoea_acuminata)	((Calamus_caryotoides	Podococcus_barteri)	Orania_palindan))	((Nypa_fruticans	((Leopoldinia_pulchra	(Iriartea_deltoidea	((Phoenix_dactylifera	(Serenoa_repens	Sabal_domingensis))	(Chamaedorea_seifrizii	((Oenocarpus_minor	Manicaria_saccifera)	Pseudophoenix_vinifera)))))	(((Dictyosperma_album	Kentiopsis_piersoniorum)	(Hydriastele_microspadix	(Veitchia_spiralis	(Burretiokentia_grandiflora	Dypsis_decaryi))))	Geonoma_undata)))	Roystonea_regia)))	Oenocarpus_bataua)	Reinhardtia_paiewonskiana))))	Kingia_australis);
(((((((Attalea_speciosa	((Elaeis_guineensis	Elaeis_oleifera)	Bactris_major))	(Pseudophoenix_vinifera	(Phoenix_dactylifera	(((Iriartea_deltoidea	(Manicaria_saccifera	Chamaedorea_seifrizii))	Serenoa_repens)	Sabal_domingensis))))	(((Oenocarpus_minor	Geonoma_undata)	((Podococcus_barteri	Orania_palindan)	((Prestoea_acuminata	((Leopoldinia_pulchra	Oenocarpus_bataua)	((Kentiopsis_piersoniorum	Dictyosperma_album)	(Hydriastele_microspadix	((Burretiokentia_grandiflora	Dypsis_decaryi)	Veitchia_spiralis)))))	Sclerosperma_profizianum)))	Roystonea_regia))	(Calamus_caryotoides	Nypa_fruticans))	(Reinhardtia_simplex	(Reinhardtia_latisecta	Reinhardtia_paiewonskiana)))	Reinhardtia_gracilis)	Kingia_australis);
(((Nypa_fruticans	(((((Sclerosperma_profizianum	(Podococcus_barteri	Orania_palindan))	Roystonea_regia)	(((Attalea_speciosa	(Elaeis_guineensis	Elaeis_oleifera))	Bactris_major)	(Reinhardtia_simplex	(Reinhardtia_latisecta	Reinhardtia_paiewonskiana))))	((Geonoma_undata	((Manicaria_saccifera	Oenocarpus_bataua)	(Hydriastele_microspadix	((Kentiopsis_piersoniorum	Dictyosperma_album)	(Prestoea_acuminata	((Burretiokentia_grandiflora	Dypsis_decaryi)	Veitchia_spiralis))))))	(Leopoldinia_pulchra	(((Oenocarpus_minor	Pseudophoenix_vinifera)	(Iriartea_deltoidea	Chamaedorea_seifrizii))	(Phoenix_dactylifera	(Serenoa_repens	Sabal_domingensis))))))	Calamus_caryotoides))	Reinhardtia_gracilis)	Kingia_australis);
((((Reinhardtia_simplex	(Reinhardtia_latisecta	Reinhardtia_paiewonskiana))	(((Attalea_speciosa	(Elaeis_guineensis	Elaeis_oleifera))	Bactris_major)	(((Roystonea_regia	Oenocarpus_bataua)	(Prestoea_acuminata	((((Geonoma_undata	(Kentiopsis_piersoniorum	(((Burretiokentia_grandiflora	Dypsis_decaryi)	Veitchia_spiralis)	(Dictyosperma_album	Hydriastele_microspadix))))	(Leopoldinia_pulchra	((((Pseudophoenix_vinifera	(Manicaria_saccifera	Oenocarpus_minor))	Chamaedorea_seifrizii)	Iriartea_deltoidea)	(Phoenix_dactylifera	(Serenoa_repens	Sabal_domingensis)))))	Nypa_fruticans)	Sclerosperma_profizianum)))	((Calamus_caryotoides	Podococcus_barteri)	Orania_palindan))))	Reinhardtia_gracilis)	Kingia_australis);
(((Roystonea_regia	(((Podococcus_barteri	Orania_palindan)	(Calamus_caryotoides	Sclerosperma_profizianum))	(((((((Kentiopsis_piersoniorum	(Prestoea_acuminata	Hydriastele_microspadix))	Dictyosperma_album)	((Burretiokentia_grandiflora	Dypsis_decaryi)	Veitchia_spiralis))	(((Iriartea_deltoidea	Leopoldinia_pulchra)	((Pseudophoenix_vinifera	(Manicaria_saccifera	Oenocarpus_minor))	Chamaedorea_seifrizii))	(Phoenix_dactylifera	(Serenoa_repens	Sabal_domingensis))))	Nypa_fruticans)	Geonoma_undata)	((Oenocarpus_bataua	(Reinhardtia_simplex	(Reinhardtia_latisecta	Reinhardtia_paiewonskiana)))	((Attalea_speciosa	(Elaeis_guineensis	Elaeis_oleifera))	Bactris_major)))))	Reinhardtia_gracilis)	Kingia_australis);
(((Calamus_caryotoides	(Nypa_fruticans	(((Pseudophoenix_vinifera	Chamaedorea_seifrizii)	(Phoenix_dactylifera	((Iriartea_deltoidea	Serenoa_repens)	Sabal_domingensis)))	(Roystonea_regia	(((Geonoma_undata	(((Manicaria_saccifera	Oenocarpus_minor)	(((Kentiopsis_piersoniorum	Dictyosperma_album)	Hydriastele_microspadix)	(((Leopoldinia_pulchra	Burretiokentia_grandiflora)	Dypsis_decaryi)	Veitchia_spiralis)))	Prestoea_acuminata))	((Podococcus_barteri	Orania_palindan)	Sclerosperma_profizianum))	((Oenocarpus_bataua	(Reinhardtia_simplex	(Reinhardtia_latisecta	Reinhardtia_paiewonskiana)))	(Attalea_speciosa	((Elaeis_guineensis	Elaeis_oleifera)	Bactris_major))))))))	Reinhardtia_gracilis)	Kingia_australis);
(((Nypa_fruticans	(((Iriartea_deltoidea	Chamaedorea_seifrizii)	(Pseudophoenix_vinifera	(Serenoa_repens	(Phoenix_dactylifera	Sabal_domingensis))))	((Oenocarpus_bataua	Roystonea_regia)	(((Calamus_caryotoides	Podococcus_barteri)	((Prestoea_acuminata	Sclerosperma_profizianum)	(Geonoma_undata	(Orania_palindan	((Leopoldinia_pulchra	(Burretiokentia_grandiflora	Dypsis_decaryi))	((Veitchia_spiralis	((Hydriastele_microspadix	(Manicaria_saccifera	Oenocarpus_minor))	Dictyosperma_album))	Kentiopsis_piersoniorum))))))	((Reinhardtia_simplex	(Reinhardtia_latisecta	Reinhardtia_paiewonskiana))	(Bactris_major	(Attalea_speciosa	(Elaeis_guineensis	Elaeis_oleifera))))))))	Reinhardtia_gracilis)	Kingia_australis);
(((Nypa_fruticans	(((((((Prestoea_acuminata	Sclerosperma_profizianum)	Orania_palindan)	(Calamus_caryotoides	Podococcus_barteri))	(Geonoma_undata	((Reinhardtia_simplex	(Reinhardtia_latisecta	Reinhardtia_paiewonskiana))	(Bactris_major	(Attalea_speciosa	(Elaeis_guineensis	Elaeis_oleifera))))))	Roystonea_regia)	(((Phoenix_dactylifera	(Serenoa_repens	Sabal_domingensis))	(Iriartea_deltoidea	Chamaedorea_seifrizii))	(((Pseudophoenix_vinifera	(((Hydriastele_microspadix	Kentiopsis_piersoniorum)	Dictyosperma_album)	((Burretiokentia_grandiflora	Dypsis_decaryi)	Veitchia_spiralis)))	Oenocarpus_bataua)	Leopoldinia_pulchra)))	(Manicaria_saccifera	Oenocarpus_minor)))	Reinhardtia_gracilis)	Kingia_australis);
(((Reinhardtia_paiewonskiana	(((((Bactris_major	(Attalea_speciosa	(Elaeis_guineensis	Elaeis_oleifera)))	((((Prestoea_acuminata	Sclerosperma_profizianum)	((Calamus_caryotoides	Podococcus_barteri)	Orania_palindan))	Roystonea_regia)	((((Chamaedorea_seifrizii	Pseudophoenix_vinifera)	(Phoenix_dactylifera	((Iriartea_deltoidea	Serenoa_repens)	Sabal_domingensis)))	((((Hydriastele_microspadix	Kentiopsis_piersoniorum)	(((Burretiokentia_grandiflora	Dypsis_decaryi)	Dictyosperma_album)	Veitchia_spiralis))	Leopoldinia_pulchra)	Geonoma_undata))	(Nypa_fruticans	Oenocarpus_minor))))	(Manicaria_saccifera	Oenocarpus_bataua))	Reinhardtia_simplex)	Reinhardtia_latisecta))	Reinhardtia_gracilis)	Kingia_australis);
(((Nypa_fruticans	(((Pseudophoenix_vinifera	(Phoenix_dactylifera	((Iriartea_deltoidea	Serenoa_repens)	Sabal_domingensis)))	(Chamaedorea_seifrizii	((((Dictyosperma_album	Kentiopsis_piersoniorum)	((Oenocarpus_minor	(Veitchia_spiralis	((Manicaria_saccifera	Burretiokentia_grandiflora)	Dypsis_decaryi)))	Hydriastele_microspadix))	(Oenocarpus_bataua	Leopoldinia_pulchra))	Geonoma_undata)))	(((Reinhardtia_simplex	(Reinhardtia_paiewonskiana	Reinhardtia_latisecta))	(Bactris_major	(Attalea_speciosa	(Elaeis_guineensis	Elaeis_oleifera))))	(((Prestoea_acuminata	Sclerosperma_profizianum)	((Calamus_caryotoides	Podococcus_barteri)	Orania_palindan))	Roystonea_regia))))	Reinhardtia_gracilis)	Kingia_australis);
((((((Reinhardtia_simplex	(Reinhardtia_paiewonskiana	Reinhardtia_latisecta))	(Bactris_major	(Attalea_speciosa	(Elaeis_guineensis	Elaeis_oleifera))))	((((Oenocarpus_bataua	Leopoldinia_pulchra)	(((Iriartea_deltoidea	Pseudophoenix_vinifera)	((Manicaria_saccifera	Oenocarpus_minor)	Chamaedorea_seifrizii))	((Phoenix_dactylifera	Sabal_domingensis)	Serenoa_repens)))	Nypa_fruticans)	((((Calamus_caryotoides	Podococcus_barteri)	Orania_palindan)	Sclerosperma_profizianum)	(Geonoma_undata	(Prestoea_acuminata	((Dictyosperma_album	Hydriastele_microspadix)	((Kentiopsis_piersoniorum	(Burretiokentia_grandiflora	Dypsis_decaryi))	Veitchia_spiralis)))))))	Roystonea_regia)	Reinhardtia_gracilis)	Kingia_australis);
((Reinhardtia_gracilis	(Roystonea_regia	(Calamus_caryotoides	((((Podococcus_barteri	Orania_palindan)	((Prestoea_acuminata	Sclerosperma_profizianum)	(((Iriartea_deltoidea	Leopoldinia_pulchra)	((((Burretiokentia_grandiflora	Dypsis_decaryi)	(Hydriastele_microspadix	(Manicaria_saccifera	Dictyosperma_album)))	Veitchia_spiralis)	Kentiopsis_piersoniorum))	Geonoma_undata)))	((Chamaedorea_seifrizii	(Phoenix_dactylifera	((Pseudophoenix_vinifera	Sabal_domingensis)	Serenoa_repens)))	((Oenocarpus_bataua	(Reinhardtia_simplex	(Reinhardtia_latisecta	Reinhardtia_paiewonskiana)))	(Bactris_major	(Attalea_speciosa	(Elaeis_guineensis	Elaeis_oleifera))))))	(Oenocarpus_minor	Nypa_fruticans)))))	Kingia_australis);
((Reinhardtia_gracilis	(Nypa_fruticans	(((Sabal_domingensis	(Serenoa_repens	Chamaedorea_seifrizii))	(Manicaria_saccifera	Phoenix_dactylifera))	(Pseudophoenix_vinifera	((((Oenocarpus_minor	Reinhardtia_simplex)	(Reinhardtia_latisecta	Reinhardtia_paiewonskiana))	(Bactris_major	(Attalea_speciosa	(Elaeis_guineensis	Elaeis_oleifera))))	((((Prestoea_acuminata	Sclerosperma_profizianum)	(Orania_palindan	((((Leopoldinia_pulchra	(Veitchia_spiralis	(Iriartea_deltoidea	(Burretiokentia_grandiflora	Dypsis_decaryi))))	(Dictyosperma_album	Hydriastele_microspadix))	Kentiopsis_piersoniorum)	Geonoma_undata)))	(Oenocarpus_bataua	Roystonea_regia))	(Calamus_caryotoides	Podococcus_barteri)))))))	Kingia_australis);
((Reinhardtia_gracilis	(((Nypa_fruticans	(((Pseudophoenix_vinifera	Sabal_domingensis)	(Manicaria_saccifera	Phoenix_dactylifera))	(Serenoa_repens	Chamaedorea_seifrizii)))	(((Oenocarpus_bataua	(Reinhardtia_simplex	(Reinhardtia_latisecta	Reinhardtia_paiewonskiana)))	(Bactris_major	(Attalea_speciosa	(Elaeis_guineensis	Elaeis_oleifera))))	((Orania_palindan	((Oenocarpus_minor	(((Dictyosperma_album	Kentiopsis_piersoniorum)	(Hydriastele_microspadix	(((Leopoldinia_pulchra	Iriartea_deltoidea)	(Burretiokentia_grandiflora	Dypsis_decaryi))	Veitchia_spiralis)))	Prestoea_acuminata))	Geonoma_undata))	(Podococcus_barteri	Sclerosperma_profizianum))))	(Calamus_caryotoides	Roystonea_regia)))	Kingia_australis);
((Reinhardtia_gracilis	(Sclerosperma_profizianum	((((Oenocarpus_bataua	Roystonea_regia)	(Calamus_caryotoides	Podococcus_barteri))	(((Orania_palindan	(Leopoldinia_pulchra	(((Hydriastele_microspadix	(Veitchia_spiralis	(Dictyosperma_album	((Burretiokentia_grandiflora	Dypsis_decaryi)	Kentiopsis_piersoniorum))))	Prestoea_acuminata)	Geonoma_undata)))	((Oenocarpus_minor	Pseudophoenix_vinifera)	(((Sabal_domingensis	Serenoa_repens)	(Manicaria_saccifera	Phoenix_dactylifera))	(Iriartea_deltoidea	Chamaedorea_seifrizii))))	((Reinhardtia_simplex	(Reinhardtia_latisecta	Reinhardtia_paiewonskiana))	(Bactris_major	(Attalea_speciosa	(Elaeis_guineensis	Elaeis_oleifera))))))	Nypa_fruticans)))	Kingia_australis);
((Reinhardtia_gracilis	((Reinhardtia_latisecta	Reinhardtia_paiewonskiana)	(((Bactris_major	(Attalea_speciosa	(Elaeis_guineensis	Elaeis_oleifera)))	(((((Manicaria_saccifera	Oenocarpus_minor)	(Nypa_fruticans	(Prestoea_acuminata	Sclerosperma_profizianum)))	((Leopoldinia_pulchra	(((Burretiokentia_grandiflora	Dypsis_decaryi)	((Dictyosperma_album	Hydriastele_microspadix)	(Kentiopsis_piersoniorum	Veitchia_spiralis)))	Geonoma_undata))	((Pseudophoenix_vinifera	((Sabal_domingensis	Serenoa_repens)	Phoenix_dactylifera))	(Iriartea_deltoidea	Chamaedorea_seifrizii))))	(Oenocarpus_bataua	Roystonea_regia))	(Orania_palindan	(Calamus_caryotoides	Podococcus_barteri))))	Reinhardtia_simplex)))	Kingia_australis);
((Reinhardtia_gracilis	((((Manicaria_saccifera	Oenocarpus_minor)	(Chamaedorea_seifrizii	Pseudophoenix_vinifera))	((Sabal_domingensis	Phoenix_dactylifera)	Serenoa_repens))	((Nypa_fruticans	(((Calamus_caryotoides	Podococcus_barteri)	Roystonea_regia)	(((Oenocarpus_bataua	((Reinhardtia_latisecta	Reinhardtia_paiewonskiana)	Reinhardtia_simplex))	(Bactris_major	(Attalea_speciosa	(Elaeis_guineensis	Elaeis_oleifera))))	Sclerosperma_profizianum)))	((Orania_palindan	(((Prestoea_acuminata	(Kentiopsis_piersoniorum	Dictyosperma_album))	(Hydriastele_microspadix	(Veitchia_spiralis	(Burretiokentia_grandiflora	Dypsis_decaryi))))	Geonoma_undata))	(Leopoldinia_pulchra	Iriartea_deltoidea)))))	Kingia_australis);
((Reinhardtia_gracilis	(Roystonea_regia	(((Podococcus_barteri	Sclerosperma_profizianum)	(Orania_palindan	(((Oenocarpus_bataua	Leopoldinia_pulchra)	(((Burretiokentia_grandiflora	Dypsis_decaryi)	((Dictyosperma_album	(Kentiopsis_piersoniorum	Hydriastele_microspadix))	Veitchia_spiralis))	Prestoea_acuminata))	Geonoma_undata)))	(((Iriartea_deltoidea	(((Manicaria_saccifera	Oenocarpus_minor)	(Chamaedorea_seifrizii	Pseudophoenix_vinifera))	((Sabal_domingensis	Phoenix_dactylifera)	Serenoa_repens)))	((Reinhardtia_paiewonskiana	(Reinhardtia_simplex	Reinhardtia_latisecta))	(Bactris_major	(Attalea_speciosa	(Elaeis_guineensis	Elaeis_oleifera)))))	(Calamus_caryotoides	Nypa_fruticans)))))	Kingia_australis);
((Reinhardtia_gracilis	(Sclerosperma_profizianum	(((Oenocarpus_bataua	Leopoldinia_pulchra)	(((Dictyosperma_album	(Kentiopsis_piersoniorum	Hydriastele_microspadix))	(Veitchia_spiralis	(Burretiokentia_grandiflora	Dypsis_decaryi)))	Prestoea_acuminata))	((Geonoma_undata	((((Chamaedorea_seifrizii	Pseudophoenix_vinifera)	((Serenoa_repens	Sabal_domingensis)	((Oenocarpus_minor	Manicaria_saccifera)	Phoenix_dactylifera)))	((Reinhardtia_simplex	(Reinhardtia_latisecta	Reinhardtia_paiewonskiana))	(Bactris_major	(Attalea_speciosa	(Elaeis_guineensis	Elaeis_oleifera)))))	((Calamus_caryotoides	(Iriartea_deltoidea	Nypa_fruticans))	Roystonea_regia)))	(Orania_palindan	Podococcus_barteri)))))	Kingia_australis);
((Reinhardtia_gracilis	(Sclerosperma_profizianum	(((((Calamus_caryotoides	Nypa_fruticans)	((((((Serenoa_repens	Sabal_domingensis)	Phoenix_dactylifera)	(Oenocarpus_bataua	(Manicaria_saccifera	Chamaedorea_seifrizii)))	(Iriartea_deltoidea	Pseudophoenix_vinifera))	(((Oenocarpus_minor	Reinhardtia_simplex)	(Reinhardtia_latisecta	Reinhardtia_paiewonskiana))	(Bactris_major	(Attalea_speciosa	(Elaeis_guineensis	Elaeis_oleifera)))))	Roystonea_regia))	(Orania_palindan	Podococcus_barteri))	(Geonoma_undata	(Leopoldinia_pulchra	((Dictyosperma_album	Kentiopsis_piersoniorum)	(Hydriastele_microspadix	(Veitchia_spiralis	(Burretiokentia_grandiflora	Dypsis_decaryi)))))))	Prestoea_acuminata)))	Kingia_australis);
((Reinhardtia_gracilis	((Reinhardtia_simplex	(Reinhardtia_latisecta	Reinhardtia_paiewonskiana))	((Bactris_major	(Attalea_speciosa	(Elaeis_guineensis	Elaeis_oleifera)))	(((Geonoma_undata	(Podococcus_barteri	Calamus_caryotoides))	(Orania_palindan	(Prestoea_acuminata	Sclerosperma_profizianum)))	((Oenocarpus_bataua	Roystonea_regia)	(Nypa_fruticans	((Leopoldinia_pulchra	(Oenocarpus_minor	((Burretiokentia_grandiflora	Dypsis_decaryi)	((Veitchia_spiralis	Kentiopsis_piersoniorum)	(Dictyosperma_album	Hydriastele_microspadix)))))	(((Serenoa_repens	Sabal_domingensis)	(Manicaria_saccifera	Phoenix_dactylifera))	((Chamaedorea_seifrizii	Iriartea_deltoidea)	Pseudophoenix_vinifera)))))))))	Kingia_australis);
((Reinhardtia_gracilis	(Nypa_fruticans	(((Oenocarpus_bataua	Roystonea_regia)	((((Reinhardtia_latisecta	Reinhardtia_paiewonskiana)	Reinhardtia_simplex)	(Bactris_major	(Attalea_speciosa	(Elaeis_oleifera	Elaeis_guineensis))))	(Geonoma_undata	(Sclerosperma_profizianum	((Calamus_caryotoides	Podococcus_barteri)	Orania_palindan)))))	((Leopoldinia_pulchra	(((Chamaedorea_seifrizii	(Oenocarpus_minor	Phoenix_dactylifera))	(Sabal_domingensis	Serenoa_repens))	(Iriartea_deltoidea	Pseudophoenix_vinifera)))	(((Veitchia_spiralis	(Prestoea_acuminata	((Burretiokentia_grandiflora	Dypsis_decaryi)	Manicaria_saccifera)))	(Kentiopsis_piersoniorum	Hydriastele_microspadix))	Dictyosperma_album)))))	Kingia_australis);
(((Reinhardtia_gracilis	((Oenocarpus_bataua	Roystonea_regia)	((((Leopoldinia_pulchra	(((Phoenix_dactylifera	(Chamaedorea_seifrizii	Oenocarpus_minor))	(Sabal_domingensis	Serenoa_repens))	(Iriartea_deltoidea	Pseudophoenix_vinifera)))	(Geonoma_undata	((Veitchia_spiralis	(Burretiokentia_grandiflora	Dypsis_decaryi))	(((Hydriastele_microspadix	Kentiopsis_piersoniorum)	Prestoea_acuminata)	Dictyosperma_album))))	Nypa_fruticans)	(((Sclerosperma_profizianum	Orania_palindan)	(Calamus_caryotoides	Podococcus_barteri))	(((Reinhardtia_latisecta	Reinhardtia_paiewonskiana)	Reinhardtia_simplex)	(Bactris_major	(Attalea_speciosa	(Elaeis_oleifera	Elaeis_guineensis))))))))	Manicaria_saccifera)	Kingia_australis);
((Reinhardtia_gracilis	(Reinhardtia_simplex	((((Bactris_major	(Attalea_speciosa	(Elaeis_oleifera	Elaeis_guineensis)))	((((((((Iriartea_deltoidea	Leopoldinia_pulchra)	(((Sabal_domingensis	Phoenix_dactylifera)	Serenoa_repens)	((Pseudophoenix_vinifera	Oenocarpus_minor)	Chamaedorea_seifrizii)))	(Kentiopsis_piersoniorum	(((Prestoea_acuminata	(Burretiokentia_grandiflora	Dypsis_decaryi))	Veitchia_spiralis)	(Dictyosperma_album	Hydriastele_microspadix))))	Nypa_fruticans)	Roystonea_regia)	(Orania_palindan	Podococcus_barteri))	(Calamus_caryotoides	Sclerosperma_profizianum))	Geonoma_undata))	(Manicaria_saccifera	Oenocarpus_bataua))	(Reinhardtia_latisecta	Reinhardtia_paiewonskiana))))	Kingia_australis);
((Reinhardtia_gracilis	(Reinhardtia_simplex	(((Bactris_major	(Attalea_speciosa	(Elaeis_oleifera	Elaeis_guineensis)))	((((Oenocarpus_bataua	Roystonea_regia)	(Calamus_caryotoides	Podococcus_barteri))	(Sclerosperma_profizianum	(((((Serenoa_repens	((Manicaria_saccifera	Chamaedorea_seifrizii)	Iriartea_deltoidea))	(Phoenix_dactylifera	((Oenocarpus_minor	Pseudophoenix_vinifera)	Sabal_domingensis)))	Leopoldinia_pulchra)	(Geonoma_undata	(Prestoea_acuminata	((Hydriastele_microspadix	(Kentiopsis_piersoniorum	Dictyosperma_album))	((Burretiokentia_grandiflora	Dypsis_decaryi)	Veitchia_spiralis)))))	Nypa_fruticans)))	Orania_palindan))	(Reinhardtia_latisecta	Reinhardtia_paiewonskiana))))	Kingia_australis);
((Reinhardtia_gracilis	(((Reinhardtia_simplex	(Reinhardtia_latisecta	Reinhardtia_paiewonskiana))	Oenocarpus_bataua)	((Bactris_major	(Attalea_speciosa	(Elaeis_oleifera	Elaeis_guineensis)))	(((Calamus_caryotoides	Roystonea_regia)	((Leopoldinia_pulchra	(Geonoma_undata	(Prestoea_acuminata	(Hydriastele_microspadix	(((Burretiokentia_grandiflora	Dypsis_decaryi)	Veitchia_spiralis)	(Kentiopsis_piersoniorum	Dictyosperma_album))))))	((Podococcus_barteri	Orania_palindan)	Sclerosperma_profizianum)))	((Oenocarpus_minor	Nypa_fruticans)	(((((Manicaria_saccifera	Phoenix_dactylifera)	(Serenoa_repens	Sabal_domingensis))	Pseudophoenix_vinifera)	Chamaedorea_seifrizii)	Iriartea_deltoidea))))))	Kingia_australis);
((Reinhardtia_gracilis	(((Attalea_speciosa	((Elaeis_oleifera	Elaeis_guineensis)	Bactris_major))	(((Oenocarpus_minor	Nypa_fruticans)	((Pseudophoenix_vinifera	Chamaedorea_seifrizii)	((Manicaria_saccifera	Phoenix_dactylifera)	(Serenoa_repens	Sabal_domingensis))))	((Calamus_caryotoides	Podococcus_barteri)	((((Iriartea_deltoidea	Orania_palindan)	(Geonoma_undata	((((Burretiokentia_grandiflora	Dypsis_decaryi)	Kentiopsis_piersoniorum)	((Dictyosperma_album	Hydriastele_microspadix)	Veitchia_spiralis))	(Oenocarpus_bataua	Leopoldinia_pulchra))))	Roystonea_regia)	(Prestoea_acuminata	Sclerosperma_profizianum)))))	((Reinhardtia_latisecta	Reinhardtia_paiewonskiana)	Reinhardtia_simplex)))	Kingia_australis);
((Reinhardtia_gracilis	(Roystonea_regia	((Sclerosperma_profizianum	(((Oenocarpus_bataua	((Reinhardtia_simplex	Reinhardtia_latisecta)	Reinhardtia_paiewonskiana))	(Bactris_major	(Attalea_speciosa	(Elaeis_oleifera	Elaeis_guineensis))))	((Calamus_caryotoides	Nypa_fruticans)	(Pseudophoenix_vinifera	((Manicaria_saccifera	Phoenix_dactylifera)	(Chamaedorea_seifrizii	(Serenoa_repens	Sabal_domingensis)))))))	((Podococcus_barteri	Orania_palindan)	(Geonoma_undata	((Oenocarpus_minor	(Prestoea_acuminata	(Kentiopsis_piersoniorum	((Veitchia_spiralis	(Burretiokentia_grandiflora	Dypsis_decaryi))	(Hydriastele_microspadix	Dictyosperma_album)))))	(Iriartea_deltoidea	Leopoldinia_pulchra)))))))	Kingia_australis);
((Reinhardtia_gracilis	((((Sabal_domingensis	(Pseudophoenix_vinifera	((Manicaria_saccifera	Oenocarpus_minor)	Chamaedorea_seifrizii)))	Phoenix_dactylifera)	Serenoa_repens)	(((((Geonoma_undata	((Veitchia_spiralis	((Iriartea_deltoidea	Leopoldinia_pulchra)	(Burretiokentia_grandiflora	Dypsis_decaryi)))	(Dictyosperma_album	(Hydriastele_microspadix	Kentiopsis_piersoniorum))))	((Podococcus_barteri	Orania_palindan)	((Prestoea_acuminata	Calamus_caryotoides)	Sclerosperma_profizianum)))	(Oenocarpus_bataua	Roystonea_regia))	((Reinhardtia_simplex	(Reinhardtia_latisecta	Reinhardtia_paiewonskiana))	(Bactris_major	(Attalea_speciosa	(Elaeis_oleifera	Elaeis_guineensis)))))	Nypa_fruticans)))	Kingia_australis);
((Reinhardtia_gracilis	((Reinhardtia_latisecta	Reinhardtia_paiewonskiana)	((((Bactris_major	(Attalea_speciosa	(Elaeis_oleifera	Elaeis_guineensis)))	(Roystonea_regia	(((Prestoea_acuminata	Sclerosperma_profizianum)	(Calamus_caryotoides	Podococcus_barteri))	(Nypa_fruticans	((Orania_palindan	(Geonoma_undata	(Oenocarpus_minor	((Veitchia_spiralis	(Burretiokentia_grandiflora	Dypsis_decaryi))	(Dictyosperma_album	(Hydriastele_microspadix	Kentiopsis_piersoniorum))))))	((Iriartea_deltoidea	Leopoldinia_pulchra)	((Pseudophoenix_vinifera	Chamaedorea_seifrizii)	((Manicaria_saccifera	Phoenix_dactylifera)	(Serenoa_repens	Sabal_domingensis)))))))))	Oenocarpus_bataua)	Reinhardtia_simplex)))	Kingia_australis);
((Reinhardtia_gracilis	((Reinhardtia_latisecta	Reinhardtia_paiewonskiana)	((((Bactris_major	(Attalea_speciosa	(Elaeis_oleifera	Elaeis_guineensis)))	(((Calamus_caryotoides	Roystonea_regia)	((((Prestoea_acuminata	Sclerosperma_profizianum)	Orania_palindan)	Podococcus_barteri)	((Leopoldinia_pulchra	((Hydriastele_microspadix	(Veitchia_spiralis	(Burretiokentia_grandiflora	Dypsis_decaryi)))	(Dictyosperma_album	Kentiopsis_piersoniorum)))	Geonoma_undata)))	(Nypa_fruticans	((Iriartea_deltoidea	Chamaedorea_seifrizii)	((Oenocarpus_minor	Phoenix_dactylifera)	((Sabal_domingensis	Pseudophoenix_vinifera)	Serenoa_repens))))))	(Manicaria_saccifera	Oenocarpus_bataua))	Reinhardtia_simplex)))	Kingia_australis);
((Reinhardtia_gracilis	(Nypa_fruticans	(((((Geonoma_undata	(((Hydriastele_microspadix	Kentiopsis_piersoniorum)	Dictyosperma_album)	((Burretiokentia_grandiflora	Dypsis_decaryi)	Veitchia_spiralis)))	((Prestoea_acuminata	Sclerosperma_profizianum)	(Podococcus_barteri	Orania_palindan)))	(((Bactris_major	(Attalea_speciosa	(Elaeis_oleifera	Elaeis_guineensis)))	(Oenocarpus_bataua	(Reinhardtia_simplex	(Reinhardtia_paiewonskiana	Reinhardtia_latisecta))))	Roystonea_regia))	(((Sabal_domingensis	Phoenix_dactylifera)	Serenoa_repens)	(((Leopoldinia_pulchra	Iriartea_deltoidea)	Pseudophoenix_vinifera)	((Oenocarpus_minor	Manicaria_saccifera)	Chamaedorea_seifrizii))))	Calamus_caryotoides)))	Kingia_australis);
((Reinhardtia_gracilis	((Reinhardtia_paiewonskiana	(Reinhardtia_latisecta	Reinhardtia_simplex))	((((Oenocarpus_bataua	Roystonea_regia)	((Prestoea_acuminata	Sclerosperma_profizianum)	(Calamus_caryotoides	Podococcus_barteri)))	((((Orania_palindan	(Geonoma_undata	(((Burretiokentia_grandiflora	Dypsis_decaryi)	Kentiopsis_piersoniorum)	(Veitchia_spiralis	(Hydriastele_microspadix	Dictyosperma_album)))))	((Sabal_domingensis	Phoenix_dactylifera)	Serenoa_repens))	(((Leopoldinia_pulchra	Iriartea_deltoidea)	Pseudophoenix_vinifera)	((Oenocarpus_minor	Manicaria_saccifera)	Chamaedorea_seifrizii)))	Nypa_fruticans))	(Bactris_major	(Attalea_speciosa	(Elaeis_oleifera	Elaeis_guineensis))))))	Kingia_australis);
((Reinhardtia_gracilis	(Pseudophoenix_vinifera	((((((((Bactris_major	(Attalea_speciosa	(Elaeis_oleifera	Elaeis_guineensis)))	((Reinhardtia_paiewonskiana	Reinhardtia_latisecta)	Reinhardtia_simplex))	((Calamus_caryotoides	Podococcus_barteri)	Orania_palindan))	((Oenocarpus_bataua	Roystonea_regia)	(Prestoea_acuminata	Sclerosperma_profizianum)))	(Geonoma_undata	(((Hydriastele_microspadix	Kentiopsis_piersoniorum)	((Manicaria_saccifera	Oenocarpus_minor)	(Veitchia_spiralis	(Burretiokentia_grandiflora	Dypsis_decaryi))))	Dictyosperma_album)))	Nypa_fruticans)	(((Sabal_domingensis	Phoenix_dactylifera)	Serenoa_repens)	Chamaedorea_seifrizii))	(Leopoldinia_pulchra	Iriartea_deltoidea))))	Kingia_australis);
((Reinhardtia_gracilis	(Oenocarpus_minor	(Reinhardtia_simplex	((((((((Calamus_caryotoides	Podococcus_barteri)	Prestoea_acuminata)	Sclerosperma_profizianum)	Orania_palindan)	Roystonea_regia)	(((Geonoma_undata	((Veitchia_spiralis	(Burretiokentia_grandiflora	Dypsis_decaryi))	((Dictyosperma_album	Hydriastele_microspadix)	Kentiopsis_piersoniorum)))	((((Sabal_domingensis	(Manicaria_saccifera	Phoenix_dactylifera))	(Pseudophoenix_vinifera	Chamaedorea_seifrizii))	(Serenoa_repens	Iriartea_deltoidea))	(Oenocarpus_bataua	Leopoldinia_pulchra)))	Nypa_fruticans))	(Bactris_major	(Attalea_speciosa	(Elaeis_oleifera	Elaeis_guineensis))))	(Reinhardtia_paiewonskiana	Reinhardtia_latisecta)))))	Kingia_australis);
((Reinhardtia_gracilis	((Oenocarpus_bataua	Roystonea_regia)	((((((Oenocarpus_minor	Geonoma_undata)	(((Manicaria_saccifera	Burretiokentia_grandiflora)	Dypsis_decaryi)	((Dictyosperma_album	(Kentiopsis_piersoniorum	Hydriastele_microspadix))	Veitchia_spiralis)))	(((Chamaedorea_seifrizii	Iriartea_deltoidea)	(Pseudophoenix_vinifera	(Serenoa_repens	(Sabal_domingensis	Phoenix_dactylifera))))	Leopoldinia_pulchra))	Nypa_fruticans)	((Bactris_major	(Attalea_speciosa	(Elaeis_oleifera	Elaeis_guineensis)))	(Reinhardtia_simplex	(Reinhardtia_paiewonskiana	Reinhardtia_latisecta))))	((Prestoea_acuminata	Sclerosperma_profizianum)	(Orania_palindan	(Calamus_caryotoides	Podococcus_barteri))))))	Kingia_australis);
((Reinhardtia_gracilis	((Oenocarpus_bataua	Roystonea_regia)	(((((Calamus_caryotoides	(Prestoea_acuminata	Sclerosperma_profizianum))	(Orania_palindan	Podococcus_barteri))	(Geonoma_undata	((((Dictyosperma_album	Kentiopsis_piersoniorum)	Veitchia_spiralis)	Hydriastele_microspadix)	(Manicaria_saccifera	(Burretiokentia_grandiflora	Dypsis_decaryi)))))	((((Chamaedorea_seifrizii	Iriartea_deltoidea)	((Oenocarpus_minor	Pseudophoenix_vinifera)	((Serenoa_repens	Sabal_domingensis)	Phoenix_dactylifera)))	Leopoldinia_pulchra)	((Bactris_major	(Attalea_speciosa	(Elaeis_oleifera	Elaeis_guineensis)))	(Reinhardtia_simplex	(Reinhardtia_paiewonskiana	Reinhardtia_latisecta)))))	Nypa_fruticans)))	Kingia_australis);
((Reinhardtia_gracilis	((Reinhardtia_simplex	(Reinhardtia_paiewonskiana	Reinhardtia_latisecta))	((((Calamus_caryotoides	(Iriartea_deltoidea	Nypa_fruticans))	((((Geonoma_undata	((Oenocarpus_bataua	Leopoldinia_pulchra)	(Oenocarpus_minor	(((((Burretiokentia_grandiflora	Dypsis_decaryi)	Hydriastele_microspadix)	Dictyosperma_album)	Veitchia_spiralis)	Kentiopsis_piersoniorum))))	((Prestoea_acuminata	Sclerosperma_profizianum)	Orania_palindan))	Podococcus_barteri)	Roystonea_regia))	((Sabal_domingensis	(Pseudophoenix_vinifera	Chamaedorea_seifrizii))	((Manicaria_saccifera	Phoenix_dactylifera)	Serenoa_repens)))	(Bactris_major	(Attalea_speciosa	(Elaeis_oleifera	Elaeis_guineensis))))))	Kingia_australis);
((Reinhardtia_gracilis	((Reinhardtia_simplex	(Reinhardtia_paiewonskiana	Reinhardtia_latisecta))	(((((Sclerosperma_profizianum	(Podococcus_barteri	Orania_palindan))	(Calamus_caryotoides	Nypa_fruticans))	(Oenocarpus_bataua	Roystonea_regia))	(((Phoenix_dactylifera	(Sabal_domingensis	Serenoa_repens))	((Iriartea_deltoidea	Chamaedorea_seifrizii)	Pseudophoenix_vinifera))	(((Leopoldinia_pulchra	Prestoea_acuminata)	Geonoma_undata)	(((Veitchia_spiralis	(Burretiokentia_grandiflora	Dypsis_decaryi))	(Hydriastele_microspadix	(Manicaria_saccifera	Oenocarpus_minor)))	(Kentiopsis_piersoniorum	Dictyosperma_album)))))	(Bactris_major	(Attalea_speciosa	(Elaeis_oleifera	Elaeis_guineensis))))))	Kingia_australis);
((Reinhardtia_gracilis	((Reinhardtia_simplex	(Reinhardtia_paiewonskiana	Reinhardtia_latisecta))	(((((((Calamus_caryotoides	(Sclerosperma_profizianum	Prestoea_acuminata))	Orania_palindan)	Podococcus_barteri)	Roystonea_regia)	(Nypa_fruticans	((((Phoenix_dactylifera	Sabal_domingensis)	Serenoa_repens)	((Iriartea_deltoidea	Leopoldinia_pulchra)	((Manicaria_saccifera	Oenocarpus_minor)	(Chamaedorea_seifrizii	Pseudophoenix_vinifera))))	(Geonoma_undata	(Kentiopsis_piersoniorum	(Dictyosperma_album	((Veitchia_spiralis	(Burretiokentia_grandiflora	Dypsis_decaryi))	Hydriastele_microspadix)))))))	(Bactris_major	(Attalea_speciosa	(Elaeis_oleifera	Elaeis_guineensis))))	Oenocarpus_bataua)))	Kingia_australis);
((Reinhardtia_gracilis	((Sclerosperma_profizianum	Prestoea_acuminata)	(Podococcus_barteri	(Geonoma_undata	((((Manicaria_saccifera	Oenocarpus_bataua)	Roystonea_regia)	((Bactris_major	(Attalea_speciosa	(Elaeis_oleifera	Elaeis_guineensis)))	(Reinhardtia_simplex	(Reinhardtia_paiewonskiana	Reinhardtia_latisecta))))	((Calamus_caryotoides	Nypa_fruticans)	(((Pseudophoenix_vinifera	(Serenoa_repens	(Phoenix_dactylifera	Sabal_domingensis)))	Chamaedorea_seifrizii)	(Orania_palindan	(Oenocarpus_minor	((Leopoldinia_pulchra	Iriartea_deltoidea)	((Kentiopsis_piersoniorum	(Dictyosperma_album	(Veitchia_spiralis	(Burretiokentia_grandiflora	Dypsis_decaryi))))	Hydriastele_microspadix)))))))))))	Kingia_australis);
(((((Reinhardtia_simplex	Reinhardtia_paiewonskiana)	Reinhardtia_latisecta)	((Bactris_major	(Attalea_speciosa	(Elaeis_guineensis	Elaeis_oleifera)))	((((Roystonea_regia	Oenocarpus_bataua)	(Calamus_caryotoides	((Manicaria_saccifera	Oenocarpus_minor)	Nypa_fruticans)))	((Podococcus_barteri	Orania_palindan)	Sclerosperma_profizianum))	((Geonoma_undata	(Prestoea_acuminata	((Burretiokentia_grandiflora	Dypsis_decaryi)	(Veitchia_spiralis	(Hydriastele_microspadix	(Kentiopsis_piersoniorum	Dictyosperma_album))))))	((Leopoldinia_pulchra	Iriartea_deltoidea)	(Serenoa_repens	(Phoenix_dactylifera	((Chamaedorea_seifrizii	Pseudophoenix_vinifera)	Sabal_domingensis))))))))	Reinhardtia_gracilis)	Kingia_australis);
(((Roystonea_regia	((Nypa_fruticans	((((Geonoma_undata	((Prestoea_acuminata	(Burretiokentia_grandiflora	Dypsis_decaryi))	((Veitchia_spiralis	Kentiopsis_piersoniorum)	(Hydriastele_microspadix	Dictyosperma_album))))	(Podococcus_barteri	Orania_palindan))	(((Pseudophoenix_vinifera	(Leopoldinia_pulchra	Iriartea_deltoidea))	((Manicaria_saccifera	Oenocarpus_minor)	Chamaedorea_seifrizii))	(Phoenix_dactylifera	(Serenoa_repens	Sabal_domingensis))))	((Oenocarpus_bataua	(Reinhardtia_simplex	(Reinhardtia_paiewonskiana	Reinhardtia_latisecta)))	(Bactris_major	(Attalea_speciosa	(Elaeis_guineensis	Elaeis_oleifera))))))	(Calamus_caryotoides	Sclerosperma_profizianum)))	Reinhardtia_gracilis)	Kingia_australis);
(((Roystonea_regia	(((Calamus_caryotoides	Nypa_fruticans)	(Oenocarpus_minor	((((Pseudophoenix_vinifera	(Leopoldinia_pulchra	Iriartea_deltoidea))	Chamaedorea_seifrizii)	(Phoenix_dactylifera	(Serenoa_repens	Sabal_domingensis)))	((Oenocarpus_bataua	(Reinhardtia_simplex	(Reinhardtia_paiewonskiana	Reinhardtia_latisecta)))	(Bactris_major	(Attalea_speciosa	(Elaeis_guineensis	Elaeis_oleifera)))))))	(Sclerosperma_profizianum	((Geonoma_undata	(((Hydriastele_microspadix	Kentiopsis_piersoniorum)	((Prestoea_acuminata	(Manicaria_saccifera	(Burretiokentia_grandiflora	Dypsis_decaryi)))	Dictyosperma_album))	Veitchia_spiralis))	(Podococcus_barteri	Orania_palindan)))))	Reinhardtia_gracilis)	Kingia_australis);
(((Roystonea_regia	((Prestoea_acuminata	Sclerosperma_profizianum)	((((Bactris_major	(Attalea_speciosa	(Elaeis_guineensis	Elaeis_oleifera)))	(Reinhardtia_simplex	(Reinhardtia_paiewonskiana	Reinhardtia_latisecta)))	(Podococcus_barteri	Orania_palindan))	((Calamus_caryotoides	Nypa_fruticans)	(((((Phoenix_dactylifera	(Serenoa_repens	Sabal_domingensis))	Pseudophoenix_vinifera)	(Iriartea_deltoidea	Chamaedorea_seifrizii))	Leopoldinia_pulchra)	(Geonoma_undata	((Oenocarpus_bataua	Kentiopsis_piersoniorum)	(((Oenocarpus_minor	Hydriastele_microspadix)	(Burretiokentia_grandiflora	Dictyosperma_album))	(Veitchia_spiralis	(Manicaria_saccifera	Dypsis_decaryi))))))))))	Reinhardtia_gracilis)	Kingia_australis);
(((Roystonea_regia	(Nypa_fruticans	(((((Iriartea_deltoidea	Pseudophoenix_vinifera)	Chamaedorea_seifrizii)	(((Oenocarpus_minor	Phoenix_dactylifera)	(Serenoa_repens	Sabal_domingensis))	((Oenocarpus_bataua	Leopoldinia_pulchra)	((((Burretiokentia_grandiflora	Dypsis_decaryi)	Manicaria_saccifera)	Kentiopsis_piersoniorum)	((Hydriastele_microspadix	Dictyosperma_album)	Veitchia_spiralis)))))	((Geonoma_undata	(Attalea_speciosa	((Elaeis_guineensis	Elaeis_oleifera)	Bactris_major)))	(Reinhardtia_simplex	(Reinhardtia_paiewonskiana	Reinhardtia_latisecta))))	((Prestoea_acuminata	Sclerosperma_profizianum)	((Calamus_caryotoides	Podococcus_barteri)	Orania_palindan)))))	Reinhardtia_gracilis)	Kingia_australis);
((((Oenocarpus_bataua	Roystonea_regia)	(((Nypa_fruticans	(((Phoenix_dactylifera	(Serenoa_repens	Sabal_domingensis))	(Oenocarpus_minor	Pseudophoenix_vinifera))	((Geonoma_undata	(((Veitchia_spiralis	((Hydriastele_microspadix	Dictyosperma_album)	Kentiopsis_piersoniorum))	((Burretiokentia_grandiflora	Dypsis_decaryi)	Manicaria_saccifera))	(Iriartea_deltoidea	Leopoldinia_pulchra)))	Chamaedorea_seifrizii)))	((Bactris_major	(Attalea_speciosa	(Elaeis_guineensis	Elaeis_oleifera)))	(Reinhardtia_simplex	(Reinhardtia_paiewonskiana	Reinhardtia_latisecta))))	((Prestoea_acuminata	Sclerosperma_profizianum)	((Calamus_caryotoides	Podococcus_barteri)	Orania_palindan))))	Reinhardtia_gracilis)	Kingia_australis);
((((Calamus_caryotoides	((Nypa_fruticans	(((((Manicaria_saccifera	Phoenix_dactylifera)	(Serenoa_repens	Sabal_domingensis))	(Oenocarpus_minor	Pseudophoenix_vinifera))	Chamaedorea_seifrizii)	((Bactris_major	(Attalea_speciosa	(Elaeis_guineensis	Elaeis_oleifera)))	(Reinhardtia_simplex	(Reinhardtia_paiewonskiana	Reinhardtia_latisecta)))))	(((Geonoma_undata	((((Burretiokentia_grandiflora	Dypsis_decaryi)	Kentiopsis_piersoniorum)	(Veitchia_spiralis	(Hydriastele_microspadix	Dictyosperma_album)))	(Oenocarpus_bataua	Leopoldinia_pulchra)))	Iriartea_deltoidea)	((Prestoea_acuminata	Sclerosperma_profizianum)	(Podococcus_barteri	Orania_palindan)))))	Roystonea_regia)	Reinhardtia_gracilis)	Kingia_australis);
((((Reinhardtia_paiewonskiana	Reinhardtia_latisecta)	((((Roystonea_regia	((Geonoma_undata	((((Manicaria_saccifera	(Burretiokentia_grandiflora	Dypsis_decaryi))	(Leopoldinia_pulchra	Iriartea_deltoidea))	(Kentiopsis_piersoniorum	((Hydriastele_microspadix	Dictyosperma_album)	Veitchia_spiralis)))	Oenocarpus_bataua))	((Prestoea_acuminata	Sclerosperma_profizianum)	((Calamus_caryotoides	Podococcus_barteri)	Orania_palindan))))	(Nypa_fruticans	((Pseudophoenix_vinifera	(Chamaedorea_seifrizii	Oenocarpus_minor))	(Phoenix_dactylifera	(Serenoa_repens	Sabal_domingensis)))))	(Bactris_major	(Attalea_speciosa	(Elaeis_guineensis	Elaeis_oleifera))))	Reinhardtia_simplex))	Reinhardtia_gracilis)	Kingia_australis);
((((((((((Calamus_caryotoides	Roystonea_regia)	((Sclerosperma_profizianum	(((((Hydriastele_microspadix	Kentiopsis_piersoniorum)	(Burretiokentia_grandiflora	Dictyosperma_album))	(Veitchia_spiralis	(Manicaria_saccifera	Dypsis_decaryi)))	Prestoea_acuminata)	Geonoma_undata))	(Orania_palindan	Podococcus_barteri)))	((Leopoldinia_pulchra	Iriartea_deltoidea)	((Nypa_fruticans	((Phoenix_dactylifera	Sabal_domingensis)	(Serenoa_repens	Pseudophoenix_vinifera)))	Chamaedorea_seifrizii)))	Oenocarpus_minor)	(Bactris_major	(Attalea_speciosa	(Elaeis_guineensis	Elaeis_oleifera))))	Oenocarpus_bataua)	(Reinhardtia_simplex	Reinhardtia_latisecta))	Reinhardtia_paiewonskiana)	Reinhardtia_gracilis)	Kingia_australis);
(((Roystonea_regia	((((Calamus_caryotoides	(Prestoea_acuminata	Sclerosperma_profizianum))	(Nypa_fruticans	Podococcus_barteri))	(((((Oenocarpus_minor	(Manicaria_saccifera	Phoenix_dactylifera))	((Chamaedorea_seifrizii	Sabal_domingensis)	Pseudophoenix_vinifera))	(Iriartea_deltoidea	Serenoa_repens))	(Oenocarpus_bataua	Leopoldinia_pulchra))	((((Burretiokentia_grandiflora	Dypsis_decaryi)	((Veitchia_spiralis	Kentiopsis_piersoniorum)	(Dictyosperma_album	Hydriastele_microspadix)))	Geonoma_undata)	Orania_palindan)))	((Bactris_major	(Attalea_speciosa	(Elaeis_guineensis	Elaeis_oleifera)))	((Reinhardtia_simplex	Reinhardtia_latisecta)	Reinhardtia_paiewonskiana))))	Reinhardtia_gracilis)	Kingia_australis);
((Reinhardtia_gracilis	(Sclerosperma_profizianum	(((Geonoma_undata	(((Veitchia_spiralis	(Prestoea_acuminata	Hydriastele_microspadix))	(Dictyosperma_album	Kentiopsis_piersoniorum))	(Dypsis_decaryi	Burretiokentia_grandiflora)))	(((((Sabal_domingensis	Serenoa_repens)	Phoenix_dactylifera)	(Pseudophoenix_vinifera	(Leopoldinia_pulchra	Iriartea_deltoidea)))	((((Manicaria_saccifera	Oenocarpus_bataua)	Roystonea_regia)	((Calamus_caryotoides	Podococcus_barteri)	((Reinhardtia_simplex	(Reinhardtia_paiewonskiana	Reinhardtia_latisecta))	((Elaeis_guineensis	Elaeis_oleifera)	(Bactris_major	Attalea_speciosa)))))	(Oenocarpus_minor	Nypa_fruticans)))	Chamaedorea_seifrizii))	Orania_palindan)))	Kingia_australis);
((Reinhardtia_gracilis	((Reinhardtia_simplex	(Reinhardtia_paiewonskiana	Reinhardtia_latisecta))	(((Attalea_speciosa	((Elaeis_guineensis	Elaeis_oleifera)	Bactris_major))	(((((Calamus_caryotoides	Podococcus_barteri)	Orania_palindan)	(Prestoea_acuminata	Sclerosperma_profizianum))	Roystonea_regia)	(((((((Sabal_domingensis	Serenoa_repens)	Phoenix_dactylifera)	(Chamaedorea_seifrizii	(Oenocarpus_minor	Pseudophoenix_vinifera)))	Iriartea_deltoidea)	Leopoldinia_pulchra)	(Geonoma_undata	(((Dypsis_decaryi	Burretiokentia_grandiflora)	Veitchia_spiralis)	((Dictyosperma_album	Kentiopsis_piersoniorum)	Hydriastele_microspadix))))	Nypa_fruticans)))	(Manicaria_saccifera	Oenocarpus_bataua))))	Kingia_australis);
((Reinhardtia_gracilis	((Reinhardtia_simplex	(Reinhardtia_paiewonskiana	Reinhardtia_latisecta))	((Bactris_major	(Attalea_speciosa	(Elaeis_guineensis	Elaeis_oleifera)))	((((Sclerosperma_profizianum	Prestoea_acuminata)	(Podococcus_barteri	((Geonoma_undata	((((Dypsis_decaryi	Burretiokentia_grandiflora)	Veitchia_spiralis)	(Dictyosperma_album	Kentiopsis_piersoniorum))	Hydriastele_microspadix))	Orania_palindan)))	(Calamus_caryotoides	Roystonea_regia))	(Nypa_fruticans	((((Sabal_domingensis	Serenoa_repens)	(Oenocarpus_minor	Phoenix_dactylifera))	(Chamaedorea_seifrizii	(Iriartea_deltoidea	Pseudophoenix_vinifera)))	((Manicaria_saccifera	Oenocarpus_bataua)	Leopoldinia_pulchra)))))))	Kingia_australis);
((Reinhardtia_gracilis	(Reinhardtia_paiewonskiana	(Reinhardtia_latisecta	(((Bactris_major	(Attalea_speciosa	(Elaeis_guineensis	Elaeis_oleifera)))	(((Calamus_caryotoides	Nypa_fruticans)	(((Chamaedorea_seifrizii	Iriartea_deltoidea)	(((Podococcus_barteri	Orania_palindan)	Sclerosperma_profizianum)	((Oenocarpus_bataua	Leopoldinia_pulchra)	((Prestoea_acuminata	Geonoma_undata)	((((Hydriastele_microspadix	Kentiopsis_piersoniorum)	Veitchia_spiralis)	Dictyosperma_album)	(Dypsis_decaryi	Burretiokentia_grandiflora))))))	Roystonea_regia))	(Pseudophoenix_vinifera	((Sabal_domingensis	(Oenocarpus_minor	(Manicaria_saccifera	Phoenix_dactylifera)))	Serenoa_repens))))	Reinhardtia_simplex))))	Kingia_australis);
((Reinhardtia_gracilis	(((Manicaria_saccifera	Oenocarpus_bataua)	Roystonea_regia)	(((Calamus_caryotoides	Nypa_fruticans)	(((Chamaedorea_seifrizii	Pseudophoenix_vinifera)	((Serenoa_repens	Sabal_domingensis)	(Oenocarpus_minor	Phoenix_dactylifera)))	((Reinhardtia_simplex	(Reinhardtia_paiewonskiana	Reinhardtia_latisecta))	(Bactris_major	(Attalea_speciosa	(Elaeis_guineensis	Elaeis_oleifera))))))	(((Podococcus_barteri	Orania_palindan)	(Prestoea_acuminata	Sclerosperma_profizianum))	(Geonoma_undata	(((Hydriastele_microspadix	((Dictyosperma_album	Kentiopsis_piersoniorum)	Veitchia_spiralis))	(Dypsis_decaryi	Burretiokentia_grandiflora))	(Iriartea_deltoidea	Leopoldinia_pulchra)))))))	Kingia_australis);
((Reinhardtia_gracilis	((Reinhardtia_simplex	(Reinhardtia_paiewonskiana	Reinhardtia_latisecta))	((Bactris_major	(Attalea_speciosa	(Elaeis_guineensis	Elaeis_oleifera)))	((Sclerosperma_profizianum	((Calamus_caryotoides	Podococcus_barteri)	Orania_palindan))	((((Chamaedorea_seifrizii	((Iriartea_deltoidea	Leopoldinia_pulchra)	Pseudophoenix_vinifera))	((Sabal_domingensis	((((Manicaria_saccifera	Oenocarpus_minor)	Nypa_fruticans)	(Prestoea_acuminata	((Kentiopsis_piersoniorum	(Dictyosperma_album	(Veitchia_spiralis	(Dypsis_decaryi	Burretiokentia_grandiflora))))	Hydriastele_microspadix)))	Phoenix_dactylifera))	Serenoa_repens))	(Oenocarpus_bataua	Roystonea_regia))	Geonoma_undata)))))	Kingia_australis);
((Reinhardtia_gracilis	(Sclerosperma_profizianum	(((Calamus_caryotoides	Podococcus_barteri)	Orania_palindan)	((((Nypa_fruticans	(((Sabal_domingensis	Serenoa_repens)	(Manicaria_saccifera	Phoenix_dactylifera))	(Iriartea_deltoidea	((Oenocarpus_minor	Pseudophoenix_vinifera)	Chamaedorea_seifrizii))))	((Oenocarpus_bataua	Leopoldinia_pulchra)	(Geonoma_undata	((((Kentiopsis_piersoniorum	Dictyosperma_album)	(Veitchia_spiralis	(Dypsis_decaryi	Burretiokentia_grandiflora)))	Hydriastele_microspadix)	Prestoea_acuminata))))	Roystonea_regia)	((Reinhardtia_simplex	(Reinhardtia_paiewonskiana	Reinhardtia_latisecta))	(Bactris_major	(Attalea_speciosa	(Elaeis_guineensis	Elaeis_oleifera))))))))	Kingia_australis);
((Reinhardtia_gracilis	(Reinhardtia_latisecta	(Reinhardtia_simplex	(((Bactris_major	(Attalea_speciosa	(Elaeis_guineensis	Elaeis_oleifera)))	((Roystonea_regia	((Oenocarpus_minor	((Calamus_caryotoides	Podococcus_barteri)	Orania_palindan))	(Sclerosperma_profizianum	(Geonoma_undata	(((Dictyosperma_album	(Veitchia_spiralis	Hydriastele_microspadix))	(Kentiopsis_piersoniorum	((Oenocarpus_bataua	Leopoldinia_pulchra)	(Manicaria_saccifera	(Dypsis_decaryi	Burretiokentia_grandiflora)))))	Prestoea_acuminata)))))	(Nypa_fruticans	(((Sabal_domingensis	Serenoa_repens)	Phoenix_dactylifera)	(Chamaedorea_seifrizii	(Iriartea_deltoidea	Pseudophoenix_vinifera))))))	Reinhardtia_paiewonskiana))))	Kingia_australis);
((Reinhardtia_gracilis	(Reinhardtia_simplex	((((Bactris_major	(Attalea_speciosa	(Elaeis_guineensis	Elaeis_oleifera)))	(((Roystonea_regia	(Orania_palindan	Sclerosperma_profizianum))	(Calamus_caryotoides	Podococcus_barteri))	(Nypa_fruticans	((Geonoma_undata	((Kentiopsis_piersoniorum	(Dictyosperma_album	((Veitchia_spiralis	(Dypsis_decaryi	Burretiokentia_grandiflora))	Hydriastele_microspadix)))	Prestoea_acuminata))	(Leopoldinia_pulchra	((((Manicaria_saccifera	Oenocarpus_minor)	Pseudophoenix_vinifera)	(Sabal_domingensis	Phoenix_dactylifera))	(Chamaedorea_seifrizii	(Serenoa_repens	Iriartea_deltoidea))))))))	Oenocarpus_bataua)	(Reinhardtia_latisecta	Reinhardtia_paiewonskiana))))	Kingia_australis);
((Reinhardtia_gracilis	(Calamus_caryotoides	(Nypa_fruticans	((Leopoldinia_pulchra	((Iriartea_deltoidea	(Chamaedorea_seifrizii	((Manicaria_saccifera	Oenocarpus_minor)	Pseudophoenix_vinifera)))	((Serenoa_repens	Sabal_domingensis)	Phoenix_dactylifera)))	((Podococcus_barteri	(Orania_palindan	(((((((Hydriastele_microspadix	Kentiopsis_piersoniorum)	Dictyosperma_album)	Veitchia_spiralis)	(Dypsis_decaryi	Burretiokentia_grandiflora))	Prestoea_acuminata)	Geonoma_undata)	Sclerosperma_profizianum)))	(Roystonea_regia	(((Reinhardtia_latisecta	Reinhardtia_paiewonskiana)	Reinhardtia_simplex)	(Bactris_major	(Oenocarpus_bataua	(Attalea_speciosa	(Elaeis_guineensis	Elaeis_oleifera)))))))))))	Kingia_australis);
((Reinhardtia_gracilis	((Phoenix_dactylifera	(Serenoa_repens	((Chamaedorea_seifrizii	Pseudophoenix_vinifera)	Sabal_domingensis)))	(((Oenocarpus_bataua	Roystonea_regia)	(((Calamus_caryotoides	Nypa_fruticans)	((Prestoea_acuminata	Sclerosperma_profizianum)	(((((Kentiopsis_piersoniorum	(((Manicaria_saccifera	(Burretiokentia_grandiflora	Dypsis_decaryi))	Veitchia_spiralis)	Hydriastele_microspadix))	Dictyosperma_album)	Oenocarpus_minor)	Geonoma_undata)	(Podococcus_barteri	Orania_palindan))))	((Bactris_major	((Elaeis_oleifera	Elaeis_guineensis)	Attalea_speciosa))	((Reinhardtia_latisecta	Reinhardtia_paiewonskiana)	Reinhardtia_simplex))))	(Iriartea_deltoidea	Leopoldinia_pulchra))))	Kingia_australis);
((Reinhardtia_gracilis	((Nypa_fruticans	((((Roystonea_regia	((((Podococcus_barteri	Orania_palindan)	(Prestoea_acuminata	Sclerosperma_profizianum))	((Dictyosperma_album	(((Burretiokentia_grandiflora	Dypsis_decaryi)	Veitchia_spiralis)	Hydriastele_microspadix))	Kentiopsis_piersoniorum))	Geonoma_undata))	((Bactris_major	((Elaeis_oleifera	Elaeis_guineensis)	Attalea_speciosa))	((Reinhardtia_latisecta	Reinhardtia_paiewonskiana)	(Reinhardtia_simplex	Oenocarpus_bataua))))	(Leopoldinia_pulchra	((Pseudophoenix_vinifera	((Manicaria_saccifera	Phoenix_dactylifera)	Sabal_domingensis))	(Serenoa_repens	(Chamaedorea_seifrizii	Iriartea_deltoidea)))))	Calamus_caryotoides))	Oenocarpus_minor))	Kingia_australis);
((Reinhardtia_gracilis	(Nypa_fruticans	(((((Bactris_major	((Elaeis_oleifera	Elaeis_guineensis)	Attalea_speciosa))	((Reinhardtia_latisecta	Reinhardtia_paiewonskiana)	(Reinhardtia_simplex	Oenocarpus_bataua)))	(Roystonea_regia	(((Podococcus_barteri	Orania_palindan)	(Prestoea_acuminata	Sclerosperma_profizianum))	(((Burretiokentia_grandiflora	Dypsis_decaryi)	((Kentiopsis_piersoniorum	Veitchia_spiralis)	(Hydriastele_microspadix	Dictyosperma_album)))	Geonoma_undata))))	((((Serenoa_repens	Chamaedorea_seifrizii)	((Manicaria_saccifera	Phoenix_dactylifera)	Sabal_domingensis))	(Iriartea_deltoidea	Leopoldinia_pulchra))	(Oenocarpus_minor	Pseudophoenix_vinifera)))	Calamus_caryotoides)))	Kingia_australis);
((Reinhardtia_gracilis	(Calamus_caryotoides	(Roystonea_regia	(((Podococcus_barteri	Orania_palindan)	(Prestoea_acuminata	Sclerosperma_profizianum))	(((((((Manicaria_saccifera	Phoenix_dactylifera)	Sabal_domingensis)	Serenoa_repens)	((Leopoldinia_pulchra	((((Burretiokentia_grandiflora	Dypsis_decaryi)	Veitchia_spiralis)	(Dictyosperma_album	Kentiopsis_piersoniorum))	Hydriastele_microspadix))	Geonoma_undata))	((Oenocarpus_minor	Chamaedorea_seifrizii)	(Iriartea_deltoidea	Pseudophoenix_vinifera)))	Nypa_fruticans)	((Bactris_major	((Elaeis_oleifera	Elaeis_guineensis)	Attalea_speciosa))	((Reinhardtia_latisecta	Reinhardtia_paiewonskiana)	(Reinhardtia_simplex	Oenocarpus_bataua))))))))	Kingia_australis);
((Reinhardtia_gracilis	(Oenocarpus_minor	(((((((Podococcus_barteri	Orania_palindan)	Sclerosperma_profizianum)	((Bactris_major	((Elaeis_oleifera	Elaeis_guineensis)	Attalea_speciosa))	((Reinhardtia_latisecta	Reinhardtia_paiewonskiana)	Reinhardtia_simplex)))	Roystonea_regia)	(((Prestoea_acuminata	(Kentiopsis_piersoniorum	(((Iriartea_deltoidea	(Burretiokentia_grandiflora	Dypsis_decaryi))	Veitchia_spiralis)	(Hydriastele_microspadix	Dictyosperma_album))))	Geonoma_undata)	(Leopoldinia_pulchra	(((Oenocarpus_bataua	(Manicaria_saccifera	Phoenix_dactylifera))	(Serenoa_repens	Sabal_domingensis))	(Chamaedorea_seifrizii	Pseudophoenix_vinifera)))))	Calamus_caryotoides)	Nypa_fruticans)))	Kingia_australis);
((Reinhardtia_gracilis	(Iriartea_deltoidea	((Pseudophoenix_vinifera	(Oenocarpus_bataua	Leopoldinia_pulchra))	((((Bactris_major	((Elaeis_oleifera	Elaeis_guineensis)	Attalea_speciosa))	((Reinhardtia_latisecta	Reinhardtia_paiewonskiana)	Reinhardtia_simplex))	((Roystonea_regia	(((((Burretiokentia_grandiflora	Dypsis_decaryi)	Veitchia_spiralis)	((Hydriastele_microspadix	Kentiopsis_piersoniorum)	Dictyosperma_album))	Geonoma_undata)	(Orania_palindan	(Calamus_caryotoides	(Prestoea_acuminata	Sclerosperma_profizianum)))))	(Podococcus_barteri	Nypa_fruticans)))	(Phoenix_dactylifera	((((Manicaria_saccifera	Oenocarpus_minor)	Chamaedorea_seifrizii)	Serenoa_repens)	Sabal_domingensis))))))	Kingia_australis);
((Reinhardtia_gracilis	(((((((Geonoma_undata	(((Orania_palindan	(Prestoea_acuminata	Sclerosperma_profizianum))	(((Burretiokentia_grandiflora	Dypsis_decaryi)	Veitchia_spiralis)	((Hydriastele_microspadix	Kentiopsis_piersoniorum)	Dictyosperma_album)))	Podococcus_barteri))	Roystonea_regia)	(Calamus_caryotoides	Nypa_fruticans))	((Oenocarpus_bataua	Leopoldinia_pulchra)	((Iriartea_deltoidea	(Chamaedorea_seifrizii	(Pseudophoenix_vinifera	Oenocarpus_minor)))	(Serenoa_repens	((Manicaria_saccifera	Phoenix_dactylifera)	Sabal_domingensis)))))	(Bactris_major	((Elaeis_oleifera	Elaeis_guineensis)	Attalea_speciosa)))	(Reinhardtia_latisecta	Reinhardtia_paiewonskiana))	Reinhardtia_simplex))	Kingia_australis);
((Reinhardtia_gracilis	(((((((Prestoea_acuminata	Sclerosperma_profizianum)	(((Geonoma_undata	(((Burretiokentia_grandiflora	Dypsis_decaryi)	Veitchia_spiralis)	((Hydriastele_microspadix	Kentiopsis_piersoniorum)	Dictyosperma_album)))	(Manicaria_saccifera	Oenocarpus_minor))	Orania_palindan))	Podococcus_barteri)	(Roystonea_regia	((Calamus_caryotoides	Nypa_fruticans)	(((Serenoa_repens	Sabal_domingensis)	(Phoenix_dactylifera	Chamaedorea_seifrizii))	(Pseudophoenix_vinifera	(Iriartea_deltoidea	Leopoldinia_pulchra))))))	(Bactris_major	((Elaeis_oleifera	Elaeis_guineensis)	Attalea_speciosa)))	(Oenocarpus_bataua	(Reinhardtia_latisecta	Reinhardtia_paiewonskiana)))	Reinhardtia_simplex))	Kingia_australis);
((Reinhardtia_gracilis	((((((((Geonoma_undata	(Kentiopsis_piersoniorum	(Dictyosperma_album	(Hydriastele_microspadix	((Burretiokentia_grandiflora	Dypsis_decaryi)	Veitchia_spiralis)))))	(Prestoea_acuminata	Sclerosperma_profizianum))	(Orania_palindan	(Calamus_caryotoides	Podococcus_barteri)))	Roystonea_regia)	Nypa_fruticans)	(((((Manicaria_saccifera	Oenocarpus_minor)	Pseudophoenix_vinifera)	((Serenoa_repens	Sabal_domingensis)	Phoenix_dactylifera))	(Chamaedorea_seifrizii	Iriartea_deltoidea))	(Oenocarpus_bataua	Leopoldinia_pulchra)))	(Bactris_major	((Elaeis_oleifera	Elaeis_guineensis)	Attalea_speciosa)))	(Reinhardtia_paiewonskiana	(Reinhardtia_simplex	Reinhardtia_latisecta))))	Kingia_australis);
((Reinhardtia_gracilis	((Nypa_fruticans	(((((Manicaria_saccifera	Phoenix_dactylifera)	Sabal_domingensis)	Serenoa_repens)	(Chamaedorea_seifrizii	(Pseudophoenix_vinifera	Iriartea_deltoidea)))	(Oenocarpus_bataua	Leopoldinia_pulchra)))	(((Bactris_major	Attalea_speciosa)	((Elaeis_oleifera	Elaeis_guineensis)	((Reinhardtia_paiewonskiana	Reinhardtia_latisecta)	Reinhardtia_simplex)))	((((Geonoma_undata	((Burretiokentia_grandiflora	Dypsis_decaryi)	(Veitchia_spiralis	(Dictyosperma_album	(Kentiopsis_piersoniorum	(Oenocarpus_minor	Hydriastele_microspadix))))))	(Prestoea_acuminata	Sclerosperma_profizianum))	(Orania_palindan	Podococcus_barteri))	(Calamus_caryotoides	Roystonea_regia)))))	Kingia_australis);
((((((Oenocarpus_minor	Nypa_fruticans)	(((Chamaedorea_seifrizii	Pseudophoenix_vinifera)	((((Iriartea_deltoidea	Leopoldinia_pulchra)	Serenoa_repens)	(Manicaria_saccifera	Sabal_domingensis))	Phoenix_dactylifera))	((Reinhardtia_paiewonskiana	(Reinhardtia_simplex	Reinhardtia_latisecta))	(Attalea_speciosa	(Bactris_major	(Elaeis_oleifera	Elaeis_guineensis))))))	((Geonoma_undata	(Kentiopsis_piersoniorum	((Hydriastele_microspadix	((Dypsis_decaryi	Burretiokentia_grandiflora)	Veitchia_spiralis))	Dictyosperma_album)))	((Calamus_caryotoides	Podococcus_barteri)	((Prestoea_acuminata	Sclerosperma_profizianum)	Orania_palindan))))	(Oenocarpus_bataua	Roystonea_regia))	Reinhardtia_gracilis)	Kingia_australis);
(((Reinhardtia_paiewonskiana	((Reinhardtia_simplex	Reinhardtia_latisecta)	((Bactris_major	((Elaeis_oleifera	Elaeis_guineensis)	Attalea_speciosa))	(((Calamus_caryotoides	Podococcus_barteri)	((((Geonoma_undata	(Kentiopsis_piersoniorum	((Hydriastele_microspadix	((Dypsis_decaryi	(Manicaria_saccifera	Burretiokentia_grandiflora))	Veitchia_spiralis))	Dictyosperma_album)))	(Orania_palindan	(Prestoea_acuminata	Sclerosperma_profizianum)))	(Oenocarpus_bataua	Roystonea_regia))	Nypa_fruticans))	(((Iriartea_deltoidea	Leopoldinia_pulchra)	(Pseudophoenix_vinifera	(Oenocarpus_minor	Chamaedorea_seifrizii)))	((Serenoa_repens	Sabal_domingensis)	Phoenix_dactylifera))))))	Reinhardtia_gracilis)	Kingia_australis);
(((Calamus_caryotoides	((Prestoea_acuminata	Sclerosperma_profizianum)	(((Podococcus_barteri	Orania_palindan)	(((Veitchia_spiralis	Dictyosperma_album)	(Hydriastele_microspadix	Kentiopsis_piersoniorum))	(Iriartea_deltoidea	(Dypsis_decaryi	Burretiokentia_grandiflora))))	((Oenocarpus_minor	Geonoma_undata)	((Leopoldinia_pulchra	Nypa_fruticans)	((Oenocarpus_bataua	Roystonea_regia)	(((Chamaedorea_seifrizii	Pseudophoenix_vinifera)	((Sabal_domingensis	(Manicaria_saccifera	Phoenix_dactylifera))	Serenoa_repens))	((Reinhardtia_simplex	(Reinhardtia_latisecta	Reinhardtia_paiewonskiana))	(Bactris_major	((Elaeis_oleifera	Elaeis_guineensis)	Attalea_speciosa))))))))))	Reinhardtia_gracilis)	Kingia_australis);
(((((Reinhardtia_latisecta	Reinhardtia_paiewonskiana)	Reinhardtia_simplex)	((Bactris_major	((Elaeis_oleifera	Elaeis_guineensis)	Attalea_speciosa))	(Geonoma_undata	(((((Oenocarpus_bataua	Leopoldinia_pulchra)	(Chamaedorea_seifrizii	(((Sabal_domingensis	(Manicaria_saccifera	Phoenix_dactylifera))	Serenoa_repens)	Pseudophoenix_vinifera)))	((Orania_palindan	Prestoea_acuminata)	((Dictyosperma_album	Kentiopsis_piersoniorum)	(((Dypsis_decaryi	Burretiokentia_grandiflora)	Veitchia_spiralis)	(Hydriastele_microspadix	Oenocarpus_minor)))))	(Iriartea_deltoidea	(Calamus_caryotoides	Nypa_fruticans)))	(Roystonea_regia	(Podococcus_barteri	Sclerosperma_profizianum))))))	Reinhardtia_gracilis)	Kingia_australis);
(((((Reinhardtia_latisecta	Reinhardtia_paiewonskiana)	Reinhardtia_simplex)	((Bactris_major	((Elaeis_oleifera	Elaeis_guineensis)	Attalea_speciosa))	((((((Prestoea_acuminata	Sclerosperma_profizianum)	(Podococcus_barteri	Orania_palindan))	(Oenocarpus_bataua	((Veitchia_spiralis	(Hydriastele_microspadix	Dictyosperma_album))	(Kentiopsis_piersoniorum	(Dypsis_decaryi	Burretiokentia_grandiflora)))))	(Geonoma_undata	Roystonea_regia))	(Calamus_caryotoides	Nypa_fruticans))	(((((((Manicaria_saccifera	Pseudophoenix_vinifera)	Chamaedorea_seifrizii)	Oenocarpus_minor)	Sabal_domingensis)	Serenoa_repens)	Phoenix_dactylifera)	(Leopoldinia_pulchra	Iriartea_deltoidea)))))	Reinhardtia_gracilis)	Kingia_australis);
(((((Reinhardtia_latisecta	Reinhardtia_paiewonskiana)	Reinhardtia_simplex)	((Bactris_major	((Elaeis_oleifera	Elaeis_guineensis)	Attalea_speciosa))	(((((Prestoea_acuminata	Sclerosperma_profizianum)	Orania_palindan)	(Geonoma_undata	(Kentiopsis_piersoniorum	((Veitchia_spiralis	(Dypsis_decaryi	Burretiokentia_grandiflora))	(Hydriastele_microspadix	Dictyosperma_album)))))	Podococcus_barteri)	(Roystonea_regia	(((((((Manicaria_saccifera	Oenocarpus_minor)	Pseudophoenix_vinifera)	Chamaedorea_seifrizii)	((Phoenix_dactylifera	Sabal_domingensis)	Serenoa_repens))	Iriartea_deltoidea)	(Oenocarpus_bataua	Leopoldinia_pulchra))	(Calamus_caryotoides	Nypa_fruticans))))))	Reinhardtia_gracilis)	Kingia_australis);
(((Reinhardtia_paiewonskiana	((Reinhardtia_simplex	(((Bactris_major	((Elaeis_oleifera	Elaeis_guineensis)	Attalea_speciosa))	(((((Geonoma_undata	((Manicaria_saccifera	(Dypsis_decaryi	Burretiokentia_grandiflora))	((Hydriastele_microspadix	(Dictyosperma_album	Kentiopsis_piersoniorum))	Veitchia_spiralis)))	(Prestoea_acuminata	Sclerosperma_profizianum))	(Orania_palindan	Podococcus_barteri))	Roystonea_regia)	((((Iriartea_deltoidea	Leopoldinia_pulchra)	Serenoa_repens)	((Sabal_domingensis	(Pseudophoenix_vinifera	Chamaedorea_seifrizii))	Phoenix_dactylifera))	(Calamus_caryotoides	(Oenocarpus_minor	Nypa_fruticans)))))	Oenocarpus_bataua))	Reinhardtia_latisecta))	Reinhardtia_gracilis)	Kingia_australis);
(((Nypa_fruticans	(((((Oenocarpus_bataua	((Reinhardtia_paiewonskiana	Reinhardtia_latisecta)	Reinhardtia_simplex))	(Bactris_major	((Elaeis_oleifera	Elaeis_guineensis)	Attalea_speciosa)))	((((Orania_palindan	Sclerosperma_profizianum)	Podococcus_barteri)	(((Dypsis_decaryi	(Manicaria_saccifera	Burretiokentia_grandiflora))	((Dictyosperma_album	Veitchia_spiralis)	(Kentiopsis_piersoniorum	Hydriastele_microspadix)))	(Geonoma_undata	Prestoea_acuminata)))	Roystonea_regia))	((Iriartea_deltoidea	Leopoldinia_pulchra)	(Serenoa_repens	((Sabal_domingensis	(Oenocarpus_minor	(Pseudophoenix_vinifera	Chamaedorea_seifrizii)))	Phoenix_dactylifera))))	Calamus_caryotoides))	Reinhardtia_gracilis)	Kingia_australis);
(((Nypa_fruticans	((((Pseudophoenix_vinifera	(Iriartea_deltoidea	Leopoldinia_pulchra))	((Chamaedorea_seifrizii	Serenoa_repens)	(Sabal_domingensis	Phoenix_dactylifera)))	((((Hydriastele_microspadix	Dictyosperma_album)	(Veitchia_spiralis	(Dypsis_decaryi	Burretiokentia_grandiflora)))	Kentiopsis_piersoniorum)	((Manicaria_saccifera	Oenocarpus_minor)	Geonoma_undata)))	(((Oenocarpus_bataua	Roystonea_regia)	(((Prestoea_acuminata	Calamus_caryotoides)	Sclerosperma_profizianum)	(Podococcus_barteri	Orania_palindan)))	(((Reinhardtia_paiewonskiana	Reinhardtia_latisecta)	Reinhardtia_simplex)	(Attalea_speciosa	(Bactris_major	(Elaeis_oleifera	Elaeis_guineensis)))))))	Reinhardtia_gracilis)	Kingia_australis);
(((Nypa_fruticans	(Calamus_caryotoides	(Roystonea_regia	((((Reinhardtia_paiewonskiana	Reinhardtia_latisecta)	Reinhardtia_simplex)	(Bactris_major	((Elaeis_oleifera	Elaeis_guineensis)	Attalea_speciosa)))	(((Iriartea_deltoidea	(Chamaedorea_seifrizii	(((Manicaria_saccifera	Oenocarpus_minor)	Pseudophoenix_vinifera)	((Serenoa_repens	Sabal_domingensis)	Phoenix_dactylifera))))	(Leopoldinia_pulchra	(Prestoea_acuminata	((((Dictyosperma_album	Hydriastele_microspadix)	(Veitchia_spiralis	(Dypsis_decaryi	Burretiokentia_grandiflora)))	Kentiopsis_piersoniorum)	(Oenocarpus_bataua	Geonoma_undata)))))	(Sclerosperma_profizianum	(Podococcus_barteri	Orania_palindan)))))))	Reinhardtia_gracilis)	Kingia_australis);
(((((Oenocarpus_bataua	Manicaria_saccifera)	Roystonea_regia)	((((((Elaeis_oleifera	Elaeis_guineensis)	Attalea_speciosa)	Bactris_major)	(Reinhardtia_simplex	(Reinhardtia_latisecta	Reinhardtia_paiewonskiana)))	(((Chamaedorea_seifrizii	(((((Prestoea_acuminata	Hydriastele_microspadix)	Dictyosperma_album)	(((Iriartea_deltoidea	Leopoldinia_pulchra)	(Burretiokentia_grandiflora	Dypsis_decaryi))	Veitchia_spiralis))	Kentiopsis_piersoniorum)	Geonoma_undata))	((Pseudophoenix_vinifera	(Phoenix_dactylifera	(Serenoa_repens	Sabal_domingensis)))	Oenocarpus_minor))	Nypa_fruticans))	(Sclerosperma_profizianum	(Orania_palindan	(Calamus_caryotoides	Podococcus_barteri)))))	Reinhardtia_gracilis)	Kingia_australis);
(((((((Sclerosperma_profizianum	(Orania_palindan	Podococcus_barteri))	(((((Leopoldinia_pulchra	Oenocarpus_bataua)	(((Kentiopsis_piersoniorum	Prestoea_acuminata)	((Hydriastele_microspadix	((Burretiokentia_grandiflora	Dypsis_decaryi)	Veitchia_spiralis))	Dictyosperma_album))	Geonoma_undata))	((Iriartea_deltoidea	Chamaedorea_seifrizii)	(Pseudophoenix_vinifera	(((Manicaria_saccifera	Oenocarpus_minor)	Phoenix_dactylifera)	(Serenoa_repens	Sabal_domingensis)))))	(Calamus_caryotoides	Nypa_fruticans))	Roystonea_regia))	(((Elaeis_oleifera	Elaeis_guineensis)	Attalea_speciosa)	Bactris_major))	(Reinhardtia_latisecta	Reinhardtia_paiewonskiana))	Reinhardtia_simplex)	Reinhardtia_gracilis)	Kingia_australis);
(((Nypa_fruticans	(((((((Elaeis_oleifera	Elaeis_guineensis)	Attalea_speciosa)	Bactris_major)	((Reinhardtia_latisecta	Reinhardtia_paiewonskiana)	Reinhardtia_simplex))	(Sclerosperma_profizianum	(Orania_palindan	(Calamus_caryotoides	Podococcus_barteri))))	Roystonea_regia)	((((Geonoma_undata	Leopoldinia_pulchra)	Oenocarpus_bataua)	((Prestoea_acuminata	(Burretiokentia_grandiflora	Dypsis_decaryi))	(Veitchia_spiralis	((Hydriastele_microspadix	Kentiopsis_piersoniorum)	Dictyosperma_album))))	(Iriartea_deltoidea	((Chamaedorea_seifrizii	((Manicaria_saccifera	Oenocarpus_minor)	Pseudophoenix_vinifera))	(Phoenix_dactylifera	(Serenoa_repens	Sabal_domingensis)))))))	Reinhardtia_gracilis)	Kingia_australis);
((((((Reinhardtia_latisecta	Reinhardtia_paiewonskiana)	Reinhardtia_simplex)	((((Chamaedorea_seifrizii	Pseudophoenix_vinifera)	(Phoenix_dactylifera	(Serenoa_repens	Sabal_domingensis)))	(((Calamus_caryotoides	(Iriartea_deltoidea	Nypa_fruticans))	(((Geonoma_undata	Leopoldinia_pulchra)	(Dictyosperma_album	(((Prestoea_acuminata	Hydriastele_microspadix)	Kentiopsis_piersoniorum)	(((Manicaria_saccifera	Burretiokentia_grandiflora)	Dypsis_decaryi)	Veitchia_spiralis))))	(Sclerosperma_profizianum	(Orania_palindan	Podococcus_barteri))))	(Oenocarpus_bataua	Roystonea_regia)))	(((Elaeis_oleifera	Elaeis_guineensis)	Attalea_speciosa)	Bactris_major)))	Oenocarpus_minor)	Reinhardtia_gracilis)	Kingia_australis);
(((Calamus_caryotoides	(((Manicaria_saccifera	Oenocarpus_bataua)	Roystonea_regia)	((((((Elaeis_oleifera	Elaeis_guineensis)	Attalea_speciosa)	Bactris_major)	((Reinhardtia_latisecta	Reinhardtia_paiewonskiana)	Reinhardtia_simplex))	(Nypa_fruticans	((((Iriartea_deltoidea	Leopoldinia_pulchra)	Chamaedorea_seifrizii)	Pseudophoenix_vinifera)	(((Oenocarpus_minor	Phoenix_dactylifera)	Sabal_domingensis)	Serenoa_repens))))	(Podococcus_barteri	((Geonoma_undata	(((Dictyosperma_album	Hydriastele_microspadix)	Kentiopsis_piersoniorum)	((Burretiokentia_grandiflora	Dypsis_decaryi)	Veitchia_spiralis)))	((Prestoea_acuminata	Sclerosperma_profizianum)	Orania_palindan))))))	Reinhardtia_gracilis)	Kingia_australis);
(((Nypa_fruticans	((((Oenocarpus_bataua	Leopoldinia_pulchra)	((Chamaedorea_seifrizii	Iriartea_deltoidea)	(Pseudophoenix_vinifera	(Phoenix_dactylifera	(Serenoa_repens	Sabal_domingensis)))))	((Calamus_caryotoides	Roystonea_regia)	(((((Elaeis_oleifera	Elaeis_guineensis)	Attalea_speciosa)	Bactris_major)	((Reinhardtia_latisecta	Reinhardtia_paiewonskiana)	Reinhardtia_simplex))	((Podococcus_barteri	(Sclerosperma_profizianum	Orania_palindan))	(Geonoma_undata	(Prestoea_acuminata	(Kentiopsis_piersoniorum	((((Manicaria_saccifera	Burretiokentia_grandiflora)	Dypsis_decaryi)	Veitchia_spiralis)	(Dictyosperma_album	Hydriastele_microspadix)))))))))	Oenocarpus_minor))	Reinhardtia_gracilis)	Kingia_australis);
(((Sclerosperma_profizianum	((Calamus_caryotoides	(Podococcus_barteri	(((((((Elaeis_oleifera	Elaeis_guineensis)	Attalea_speciosa)	Bactris_major)	(Oenocarpus_bataua	((Reinhardtia_latisecta	Reinhardtia_paiewonskiana)	Reinhardtia_simplex)))	(Nypa_fruticans	((Geonoma_undata	(((((Burretiokentia_grandiflora	Dypsis_decaryi)	Leopoldinia_pulchra)	Veitchia_spiralis)	(Hydriastele_microspadix	Kentiopsis_piersoniorum))	Dictyosperma_album))	((((Manicaria_saccifera	Oenocarpus_minor)	Chamaedorea_seifrizii)	Pseudophoenix_vinifera)	(Phoenix_dactylifera	((Iriartea_deltoidea	Serenoa_repens)	Sabal_domingensis))))))	Roystonea_regia)	Orania_palindan)))	Prestoea_acuminata))	Reinhardtia_gracilis)	Kingia_australis);
((((Sabal_domingensis	(Manicaria_saccifera	Phoenix_dactylifera))	(Serenoa_repens	((((((((Calamus_caryotoides	Podococcus_barteri)	Roystonea_regia)	(Orania_palindan	Sclerosperma_profizianum))	((Attalea_speciosa	(Bactris_major	(Elaeis_oleifera	Elaeis_guineensis)))	(Oenocarpus_bataua	((Reinhardtia_latisecta	Reinhardtia_paiewonskiana)	Reinhardtia_simplex))))	(Iriartea_deltoidea	(Oenocarpus_minor	Nypa_fruticans)))	((Geonoma_undata	((((Burretiokentia_grandiflora	Dypsis_decaryi)	Veitchia_spiralis)	(Hydriastele_microspadix	Kentiopsis_piersoniorum))	Dictyosperma_album))	Prestoea_acuminata))	Leopoldinia_pulchra)	(Chamaedorea_seifrizii	Pseudophoenix_vinifera))))	Reinhardtia_gracilis)	Kingia_australis);
(((Oenocarpus_minor	(Nypa_fruticans	(((Geonoma_undata	(((Veitchia_spiralis	(Hydriastele_microspadix	Kentiopsis_piersoniorum))	Dictyosperma_album)	((Iriartea_deltoidea	Leopoldinia_pulchra)	((Burretiokentia_grandiflora	Dypsis_decaryi)	Manicaria_saccifera))))	((Chamaedorea_seifrizii	Pseudophoenix_vinifera)	((Serenoa_repens	Sabal_domingensis)	Phoenix_dactylifera)))	((Oenocarpus_bataua	Roystonea_regia)	((((Calamus_caryotoides	Podococcus_barteri)	Orania_palindan)	(Prestoea_acuminata	Sclerosperma_profizianum))	((Bactris_major	((Elaeis_oleifera	Elaeis_guineensis)	Attalea_speciosa))	((Reinhardtia_latisecta	Reinhardtia_paiewonskiana)	Reinhardtia_simplex)))))))	Reinhardtia_gracilis)	Kingia_australis);
((((Oenocarpus_bataua	Roystonea_regia)	(((((Calamus_caryotoides	Podococcus_barteri)	Orania_palindan)	(Prestoea_acuminata	Sclerosperma_profizianum))	((Bactris_major	((Elaeis_oleifera	Elaeis_guineensis)	Attalea_speciosa))	((Reinhardtia_latisecta	Reinhardtia_paiewonskiana)	Reinhardtia_simplex)))	(Nypa_fruticans	((Geonoma_undata	((Dictyosperma_album	((Iriartea_deltoidea	((Burretiokentia_grandiflora	Dypsis_decaryi)	Manicaria_saccifera))	Veitchia_spiralis))	(Kentiopsis_piersoniorum	Hydriastele_microspadix)))	(Leopoldinia_pulchra	((Chamaedorea_seifrizii	Pseudophoenix_vinifera)	((Serenoa_repens	Sabal_domingensis)	(Oenocarpus_minor	Phoenix_dactylifera))))))))	Reinhardtia_gracilis)	Kingia_australis);
(((((Manicaria_saccifera	Oenocarpus_minor)	Nypa_fruticans)	((((Oenocarpus_bataua	(Reinhardtia_simplex	(Reinhardtia_paiewonskiana	Reinhardtia_latisecta)))	(Bactris_major	((Elaeis_guineensis	Elaeis_oleifera)	Attalea_speciosa)))	(Roystonea_regia	((Geonoma_undata	((Iriartea_deltoidea	Leopoldinia_pulchra)	((((Burretiokentia_grandiflora	Dypsis_decaryi)	Veitchia_spiralis)	Dictyosperma_album)	(Hydriastele_microspadix	Kentiopsis_piersoniorum))))	((Podococcus_barteri	Calamus_caryotoides)	(Orania_palindan	(Prestoea_acuminata	Sclerosperma_profizianum))))))	((Chamaedorea_seifrizii	Pseudophoenix_vinifera)	((Phoenix_dactylifera	Sabal_domingensis)	Serenoa_repens))))	Reinhardtia_gracilis)	Kingia_australis);
((((Prestoea_acuminata	Sclerosperma_profizianum)	((((((((Oenocarpus_minor	(Chamaedorea_seifrizii	Pseudophoenix_vinifera))	((Phoenix_dactylifera	Sabal_domingensis)	Serenoa_repens))	((Reinhardtia_simplex	(Reinhardtia_paiewonskiana	Reinhardtia_latisecta))	(Bactris_major	((Elaeis_guineensis	Elaeis_oleifera)	Attalea_speciosa))))	Nypa_fruticans)	(Oenocarpus_bataua	Roystonea_regia))	(Geonoma_undata	(((Manicaria_saccifera	(Burretiokentia_grandiflora	Dypsis_decaryi))	(Iriartea_deltoidea	Leopoldinia_pulchra))	((Veitchia_spiralis	(Hydriastele_microspadix	Dictyosperma_album))	Kentiopsis_piersoniorum))))	(Podococcus_barteri	Calamus_caryotoides))	Orania_palindan))	Reinhardtia_gracilis)	Kingia_australis);
(((Nypa_fruticans	((((Chamaedorea_seifrizii	Pseudophoenix_vinifera)	((Oenocarpus_minor	Phoenix_dactylifera)	(Serenoa_repens	Sabal_domingensis)))	(Oenocarpus_bataua	(((((Veitchia_spiralis	(Manicaria_saccifera	(Burretiokentia_grandiflora	Dypsis_decaryi)))	Dictyosperma_album)	(Kentiopsis_piersoniorum	Hydriastele_microspadix))	Prestoea_acuminata)	(Iriartea_deltoidea	Leopoldinia_pulchra))))	((((Orania_palindan	(Calamus_caryotoides	Podococcus_barteri))	Sclerosperma_profizianum)	(Geonoma_undata	Roystonea_regia))	((Reinhardtia_simplex	(Reinhardtia_paiewonskiana	Reinhardtia_latisecta))	(Bactris_major	((Elaeis_guineensis	Elaeis_oleifera)	Attalea_speciosa))))))	Reinhardtia_gracilis)	Kingia_australis);
(((Roystonea_regia	((((Iriartea_deltoidea	Nypa_fruticans)	(((Leopoldinia_pulchra	((Oenocarpus_minor	(Chamaedorea_seifrizii	Pseudophoenix_vinifera))	((Manicaria_saccifera	Phoenix_dactylifera)	(Serenoa_repens	Sabal_domingensis))))	((Reinhardtia_simplex	(Reinhardtia_paiewonskiana	Reinhardtia_latisecta))	(Bactris_major	((Elaeis_guineensis	Elaeis_oleifera)	Attalea_speciosa))))	(((Geonoma_undata	(((Kentiopsis_piersoniorum	(Prestoea_acuminata	Dictyosperma_album))	(Veitchia_spiralis	(Burretiokentia_grandiflora	Dypsis_decaryi)))	Hydriastele_microspadix))	Sclerosperma_profizianum)	(Orania_palindan	Podococcus_barteri))))	Calamus_caryotoides)	Oenocarpus_bataua))	Reinhardtia_gracilis)	Kingia_australis);
((((Oenocarpus_bataua	(Reinhardtia_simplex	(Reinhardtia_paiewonskiana	Reinhardtia_latisecta)))	((Bactris_major	((Elaeis_guineensis	Elaeis_oleifera)	Attalea_speciosa))	((Nypa_fruticans	(Prestoea_acuminata	Sclerosperma_profizianum))	(((((Leopoldinia_pulchra	((Serenoa_repens	(Iriartea_deltoidea	Chamaedorea_seifrizii))	(Pseudophoenix_vinifera	(Sabal_domingensis	(Manicaria_saccifera	Phoenix_dactylifera)))))	(Geonoma_undata	(Oenocarpus_minor	((Burretiokentia_grandiflora	Dypsis_decaryi)	(((Hydriastele_microspadix	Kentiopsis_piersoniorum)	Dictyosperma_album)	Veitchia_spiralis)))))	Orania_palindan)	Roystonea_regia)	(Calamus_caryotoides	Podococcus_barteri)))))	Reinhardtia_gracilis)	Kingia_australis);
(((((((Calamus_caryotoides	Podococcus_barteri)	(Bactris_major	((Elaeis_guineensis	Elaeis_oleifera)	Attalea_speciosa)))	(((Manicaria_saccifera	Oenocarpus_minor)	(((((Veitchia_spiralis	(Burretiokentia_grandiflora	Dypsis_decaryi))	((Hydriastele_microspadix	Dictyosperma_album)	Kentiopsis_piersoniorum))	((Chamaedorea_seifrizii	Pseudophoenix_vinifera)	((((Iriartea_deltoidea	Leopoldinia_pulchra)	Serenoa_repens)	Sabal_domingensis)	Phoenix_dactylifera)))	Nypa_fruticans)	(Roystonea_regia	((Prestoea_acuminata	Sclerosperma_profizianum)	Orania_palindan))))	Geonoma_undata))	Oenocarpus_bataua)	(Reinhardtia_simplex	(Reinhardtia_paiewonskiana	Reinhardtia_latisecta)))	Reinhardtia_gracilis)	Kingia_australis);
(((Oenocarpus_minor	((Prestoea_acuminata	Sclerosperma_profizianum)	(((Roystonea_regia	((Veitchia_spiralis	(Burretiokentia_grandiflora	Dypsis_decaryi))	((Hydriastele_microspadix	Dictyosperma_album)	Kentiopsis_piersoniorum)))	((((Chamaedorea_seifrizii	((Iriartea_deltoidea	Leopoldinia_pulchra)	Pseudophoenix_vinifera))	(Serenoa_repens	((Manicaria_saccifera	Phoenix_dactylifera)	Sabal_domingensis)))	(Nypa_fruticans	Calamus_caryotoides))	Oenocarpus_bataua))	((Orania_palindan	(((Reinhardtia_latisecta	(Reinhardtia_paiewonskiana	Reinhardtia_simplex))	(Bactris_major	((Elaeis_guineensis	Elaeis_oleifera)	Attalea_speciosa)))	Geonoma_undata))	Podococcus_barteri))))	Reinhardtia_gracilis)	Kingia_australis);
((((Reinhardtia_latisecta	Reinhardtia_paiewonskiana)	(((((((Elaeis_guineensis	Elaeis_oleifera)	Attalea_speciosa)	Bactris_major)	Oenocarpus_minor)	(((Roystonea_regia	((((((Kentiopsis_piersoniorum	Hydriastele_microspadix)	Prestoea_acuminata)	(Veitchia_spiralis	(Burretiokentia_grandiflora	Dypsis_decaryi)))	Dictyosperma_album)	Geonoma_undata)	(Orania_palindan	(Calamus_caryotoides	Podococcus_barteri))))	Sclerosperma_profizianum)	(((Chamaedorea_seifrizii	((Iriartea_deltoidea	Leopoldinia_pulchra)	Pseudophoenix_vinifera))	(Sabal_domingensis	((Manicaria_saccifera	Phoenix_dactylifera)	Serenoa_repens)))	Nypa_fruticans)))	Oenocarpus_bataua)	Reinhardtia_simplex))	Reinhardtia_gracilis)	Kingia_australis);
(((Nypa_fruticans	((((Calamus_caryotoides	(((Oenocarpus_bataua	(((Kentiopsis_piersoniorum	Hydriastele_microspadix)	(Veitchia_spiralis	(Burretiokentia_grandiflora	Dypsis_decaryi)))	Dictyosperma_album))	Geonoma_undata)	((Prestoea_acuminata	Sclerosperma_profizianum)	(Orania_palindan	Podococcus_barteri))))	(((Reinhardtia_latisecta	Reinhardtia_paiewonskiana)	Reinhardtia_simplex)	(((Elaeis_guineensis	Elaeis_oleifera)	Attalea_speciosa)	Bactris_major)))	Roystonea_regia)	((((Manicaria_saccifera	Oenocarpus_minor)	Chamaedorea_seifrizii)	(Iriartea_deltoidea	(Pseudophoenix_vinifera	Leopoldinia_pulchra)))	((Serenoa_repens	Sabal_domingensis)	Phoenix_dactylifera))))	Reinhardtia_gracilis)	Kingia_australis);
(((Sclerosperma_profizianum	(((Orania_palindan	Podococcus_barteri)	((Roystonea_regia	(((Oenocarpus_bataua	((Reinhardtia_latisecta	Reinhardtia_paiewonskiana)	Reinhardtia_simplex))	(((Elaeis_guineensis	Elaeis_oleifera)	Attalea_speciosa)	Bactris_major))	Nypa_fruticans))	((((Iriartea_deltoidea	Chamaedorea_seifrizii)	(((Manicaria_saccifera	Oenocarpus_minor)	Pseudophoenix_vinifera)	((Serenoa_repens	Sabal_domingensis)	Phoenix_dactylifera)))	Leopoldinia_pulchra)	(((Kentiopsis_piersoniorum	(((Veitchia_spiralis	(Burretiokentia_grandiflora	Dypsis_decaryi))	Hydriastele_microspadix)	Dictyosperma_album))	Prestoea_acuminata)	Geonoma_undata))))	Calamus_caryotoides))	Reinhardtia_gracilis)	Kingia_australis);
((Reinhardtia_gracilis	(Reinhardtia_paiewonskiana	(Reinhardtia_latisecta	((((((((Oenocarpus_bataua	Roystonea_regia)	Calamus_caryotoides)	((Podococcus_barteri	Orania_palindan)	((Geonoma_undata	(((Kentiopsis_piersoniorum	(Hydriastele_microspadix	Dictyosperma_album))	((Dypsis_decaryi	(Manicaria_saccifera	Burretiokentia_grandiflora))	Veitchia_spiralis))	Prestoea_acuminata))	Sclerosperma_profizianum)))	(Nypa_fruticans	(Leopoldinia_pulchra	((Iriartea_deltoidea	Chamaedorea_seifrizii)	(Pseudophoenix_vinifera	((Oenocarpus_minor	Phoenix_dactylifera)	(Sabal_domingensis	Serenoa_repens)))))))	Bactris_major)	Attalea_speciosa)	(Elaeis_guineensis	Elaeis_oleifera))	Reinhardtia_simplex))))	Kingia_australis);
((Reinhardtia_gracilis	((((Bactris_major	(Attalea_speciosa	(Elaeis_guineensis	Elaeis_oleifera)))	((((Calamus_caryotoides	Nypa_fruticans)	(Leopoldinia_pulchra	(Iriartea_deltoidea	((Pseudophoenix_vinifera	(Phoenix_dactylifera	(Sabal_domingensis	Serenoa_repens)))	Chamaedorea_seifrizii))))	Roystonea_regia)	((Podococcus_barteri	Orania_palindan)	((Geonoma_undata	(Kentiopsis_piersoniorum	((Hydriastele_microspadix	Dictyosperma_album)	((Manicaria_saccifera	(Dypsis_decaryi	Burretiokentia_grandiflora))	Veitchia_spiralis))))	(Prestoea_acuminata	Sclerosperma_profizianum)))))	(Oenocarpus_bataua	(Reinhardtia_simplex	(Reinhardtia_paiewonskiana	Reinhardtia_latisecta))))	Oenocarpus_minor))	Kingia_australis);
((Reinhardtia_gracilis	((((Bactris_major	(Attalea_speciosa	(Elaeis_guineensis	Elaeis_oleifera)))	(((Calamus_caryotoides	Roystonea_regia)	((Podococcus_barteri	Orania_palindan)	((Geonoma_undata	(Kentiopsis_piersoniorum	((Hydriastele_microspadix	Dictyosperma_album)	((Dypsis_decaryi	Burretiokentia_grandiflora)	Veitchia_spiralis))))	(Prestoea_acuminata	Sclerosperma_profizianum))))	(Nypa_fruticans	(((Manicaria_saccifera	Oenocarpus_bataua)	Leopoldinia_pulchra)	(Iriartea_deltoidea	(Pseudophoenix_vinifera	(Phoenix_dactylifera	(Sabal_domingensis	(Chamaedorea_seifrizii	Serenoa_repens)))))))))	(Reinhardtia_simplex	(Reinhardtia_paiewonskiana	Reinhardtia_latisecta)))	Oenocarpus_minor))	Kingia_australis);
((Reinhardtia_gracilis	(Sclerosperma_profizianum	(((((Calamus_caryotoides	Roystonea_regia)	((Iriartea_deltoidea	(Oenocarpus_minor	Nypa_fruticans))	(Leopoldinia_pulchra	(((((Dypsis_decaryi	Burretiokentia_grandiflora)	(Veitchia_spiralis	((Hydriastele_microspadix	Kentiopsis_piersoniorum)	Dictyosperma_album)))	Prestoea_acuminata)	Geonoma_undata)	((Pseudophoenix_vinifera	((Manicaria_saccifera	Phoenix_dactylifera)	(Sabal_domingensis	Serenoa_repens)))	Chamaedorea_seifrizii)))))	(((Reinhardtia_simplex	(Reinhardtia_paiewonskiana	Reinhardtia_latisecta))	Oenocarpus_bataua)	(Bactris_major	(Attalea_speciosa	(Elaeis_guineensis	Elaeis_oleifera)))))	Podococcus_barteri)	Orania_palindan)))	Kingia_australis);
((Reinhardtia_gracilis	(Sclerosperma_profizianum	(((Roystonea_regia	(((Calamus_caryotoides	Nypa_fruticans)	(((Hydriastele_microspadix	((Dictyosperma_album	(Kentiopsis_piersoniorum	Prestoea_acuminata))	(Veitchia_spiralis	(Dypsis_decaryi	Burretiokentia_grandiflora))))	Geonoma_undata)	(Leopoldinia_pulchra	(((Iriartea_deltoidea	Pseudophoenix_vinifera)	((Manicaria_saccifera	Oenocarpus_minor)	Chamaedorea_seifrizii))	(Phoenix_dactylifera	(Sabal_domingensis	Serenoa_repens))))))	(((Reinhardtia_simplex	(Reinhardtia_paiewonskiana	Reinhardtia_latisecta))	Oenocarpus_bataua)	(Bactris_major	(Attalea_speciosa	(Elaeis_guineensis	Elaeis_oleifera))))))	Podococcus_barteri)	Orania_palindan)))	Kingia_australis);
((Reinhardtia_gracilis	(((Manicaria_saccifera	Oenocarpus_bataua)	Roystonea_regia)	((Reinhardtia_simplex	(Reinhardtia_paiewonskiana	Reinhardtia_latisecta))	((Nypa_fruticans	(((((Veitchia_spiralis	(Prestoea_acuminata	(Dypsis_decaryi	Burretiokentia_grandiflora)))	Dictyosperma_album)	(Kentiopsis_piersoniorum	Hydriastele_microspadix))	Geonoma_undata)	(Leopoldinia_pulchra	(((Sabal_domingensis	(Pseudophoenix_vinifera	(Oenocarpus_minor	Chamaedorea_seifrizii)))	Phoenix_dactylifera)	(Iriartea_deltoidea	Serenoa_repens)))))	(((Podococcus_barteri	Orania_palindan)	(Calamus_caryotoides	Sclerosperma_profizianum))	(Bactris_major	(Attalea_speciosa	(Elaeis_guineensis	Elaeis_oleifera))))))))	Kingia_australis);
((Reinhardtia_gracilis	(Reinhardtia_simplex	((Reinhardtia_paiewonskiana	Reinhardtia_latisecta)	(((((((Chamaedorea_seifrizii	((((Dypsis_decaryi	Burretiokentia_grandiflora)	((Hydriastele_microspadix	Dictyosperma_album)	(Kentiopsis_piersoniorum	Veitchia_spiralis)))	Prestoea_acuminata)	Geonoma_undata))	(((Serenoa_repens	Sabal_domingensis)	Phoenix_dactylifera)	Pseudophoenix_vinifera))	(Iriartea_deltoidea	Leopoldinia_pulchra))	(Calamus_caryotoides	(Oenocarpus_minor	Nypa_fruticans)))	((Manicaria_saccifera	Oenocarpus_bataua)	Roystonea_regia))	((Podococcus_barteri	Orania_palindan)	Sclerosperma_profizianum))	(Bactris_major	(Attalea_speciosa	(Elaeis_guineensis	Elaeis_oleifera)))))))	Kingia_australis);
((Reinhardtia_gracilis	((Reinhardtia_simplex	((Manicaria_saccifera	Oenocarpus_bataua)	(Reinhardtia_paiewonskiana	Reinhardtia_latisecta)))	(((Roystonea_regia	((Calamus_caryotoides	Nypa_fruticans)	(((((Kentiopsis_piersoniorum	Hydriastele_microspadix)	((Veitchia_spiralis	(Dypsis_decaryi	Burretiokentia_grandiflora))	Dictyosperma_album))	Prestoea_acuminata)	Geonoma_undata)	(((Leopoldinia_pulchra	Iriartea_deltoidea)	(Chamaedorea_seifrizii	(Oenocarpus_minor	Pseudophoenix_vinifera)))	(Phoenix_dactylifera	(Serenoa_repens	Sabal_domingensis))))))	((Podococcus_barteri	Orania_palindan)	Sclerosperma_profizianum))	(Bactris_major	(Attalea_speciosa	(Elaeis_guineensis	Elaeis_oleifera))))))	Kingia_australis);
((Reinhardtia_gracilis	(Roystonea_regia	(((((Phoenix_dactylifera	((Iriartea_deltoidea	Serenoa_repens)	Sabal_domingensis))	(Chamaedorea_seifrizii	(Oenocarpus_minor	Pseudophoenix_vinifera)))	((Bactris_major	(Attalea_speciosa	(Elaeis_guineensis	Elaeis_oleifera)))	(Reinhardtia_paiewonskiana	(Reinhardtia_simplex	((Manicaria_saccifera	Oenocarpus_bataua)	Reinhardtia_latisecta)))))	(Calamus_caryotoides	Nypa_fruticans))	(((Podococcus_barteri	Orania_palindan)	(Prestoea_acuminata	Sclerosperma_profizianum))	((Leopoldinia_pulchra	((Kentiopsis_piersoniorum	Hydriastele_microspadix)	((Veitchia_spiralis	(Dypsis_decaryi	Burretiokentia_grandiflora))	Dictyosperma_album)))	Geonoma_undata)))))	Kingia_australis);
((Reinhardtia_gracilis	(Roystonea_regia	((((Bactris_major	(Attalea_speciosa	(Elaeis_guineensis	Elaeis_oleifera)))	((Reinhardtia_simplex	(Reinhardtia_latisecta	Reinhardtia_paiewonskiana))	Oenocarpus_bataua))	((((Leopoldinia_pulchra	(Prestoea_acuminata	((Kentiopsis_piersoniorum	(Veitchia_spiralis	(Hydriastele_microspadix	Dictyosperma_album)))	(Dypsis_decaryi	Burretiokentia_grandiflora))))	Geonoma_undata)	((Phoenix_dactylifera	(Serenoa_repens	Sabal_domingensis))	(Pseudophoenix_vinifera	(Chamaedorea_seifrizii	(Manicaria_saccifera	Oenocarpus_minor)))))	(Iriartea_deltoidea	(Calamus_caryotoides	Nypa_fruticans))))	((Podococcus_barteri	Orania_palindan)	Sclerosperma_profizianum))))	Kingia_australis);
((Reinhardtia_gracilis	(((Reinhardtia_paiewonskiana	Reinhardtia_latisecta)	Reinhardtia_simplex)	(((((((Prestoea_acuminata	Sclerosperma_profizianum)	(Podococcus_barteri	Orania_palindan))	(Geonoma_undata	((Hydriastele_microspadix	(Veitchia_spiralis	((Manicaria_saccifera	Burretiokentia_grandiflora)	Dypsis_decaryi)))	(Dictyosperma_album	Kentiopsis_piersoniorum))))	Calamus_caryotoides)	(((((Sabal_domingensis	(Oenocarpus_minor	Phoenix_dactylifera))	Serenoa_repens)	(Chamaedorea_seifrizii	(Pseudophoenix_vinifera	(Leopoldinia_pulchra	Iriartea_deltoidea))))	Nypa_fruticans)	Roystonea_regia))	(Bactris_major	(Attalea_speciosa	(Elaeis_oleifera	Elaeis_guineensis))))	Oenocarpus_bataua)))	Kingia_australis);
((Reinhardtia_gracilis	(((Reinhardtia_paiewonskiana	Reinhardtia_latisecta)	Reinhardtia_simplex)	(((((Calamus_caryotoides	(Prestoea_acuminata	Sclerosperma_profizianum))	(Podococcus_barteri	Orania_palindan))	Roystonea_regia)	((Geonoma_undata	(((Manicaria_saccifera	Oenocarpus_bataua)	(Burretiokentia_grandiflora	Dypsis_decaryi))	((Dictyosperma_album	(Hydriastele_microspadix	Kentiopsis_piersoniorum))	Veitchia_spiralis)))	(((((((Oenocarpus_minor	Chamaedorea_seifrizii)	Pseudophoenix_vinifera)	Sabal_domingensis)	Phoenix_dactylifera)	(Iriartea_deltoidea	Serenoa_repens))	Leopoldinia_pulchra)	Nypa_fruticans)))	(Bactris_major	(Attalea_speciosa	(Elaeis_oleifera	Elaeis_guineensis))))))	Kingia_australis);
(((Reinhardtia_gracilis	((Oenocarpus_bataua	Roystonea_regia)	((((Geonoma_undata	(Kentiopsis_piersoniorum	(Dictyosperma_album	((Veitchia_spiralis	(Burretiokentia_grandiflora	Dypsis_decaryi))	Hydriastele_microspadix))))	((Pseudophoenix_vinifera	(((Chamaedorea_seifrizii	(Iriartea_deltoidea	Serenoa_repens))	Sabal_domingensis)	Phoenix_dactylifera))	Leopoldinia_pulchra))	Nypa_fruticans)	(((Bactris_major	(Attalea_speciosa	(Elaeis_oleifera	Elaeis_guineensis)))	((Reinhardtia_paiewonskiana	Reinhardtia_latisecta)	(Oenocarpus_minor	Reinhardtia_simplex)))	((Podococcus_barteri	(Calamus_caryotoides	(Prestoea_acuminata	Sclerosperma_profizianum)))	Orania_palindan)))))	Manicaria_saccifera)	Kingia_australis);
((Reinhardtia_gracilis	(((Geonoma_undata	(Hydriastele_microspadix	((Kentiopsis_piersoniorum	Dictyosperma_album)	(Veitchia_spiralis	(Burretiokentia_grandiflora	Dypsis_decaryi)))))	(((Serenoa_repens	(Phoenix_dactylifera	(Manicaria_saccifera	Sabal_domingensis)))	((Oenocarpus_minor	Pseudophoenix_vinifera)	(Chamaedorea_seifrizii	Iriartea_deltoidea)))	Leopoldinia_pulchra))	(Nypa_fruticans	(((Orania_palindan	Sclerosperma_profizianum)	(Prestoea_acuminata	(Podococcus_barteri	Calamus_caryotoides)))	((Oenocarpus_bataua	Roystonea_regia)	((Bactris_major	(Attalea_speciosa	(Elaeis_oleifera	Elaeis_guineensis)))	((Reinhardtia_paiewonskiana	Reinhardtia_latisecta)	Reinhardtia_simplex)))))))	Kingia_australis);
((Reinhardtia_gracilis	(((Reinhardtia_paiewonskiana	Reinhardtia_latisecta)	Reinhardtia_simplex)	(((Geonoma_undata	(((Hydriastele_microspadix	((Kentiopsis_piersoniorum	Dictyosperma_album)	(Veitchia_spiralis	(Manicaria_saccifera	(Burretiokentia_grandiflora	Dypsis_decaryi)))))	Prestoea_acuminata)	((Podococcus_barteri	Orania_palindan)	Sclerosperma_profizianum)))	(((Calamus_caryotoides	(Oenocarpus_minor	Nypa_fruticans))	((Serenoa_repens	(Phoenix_dactylifera	((Pseudophoenix_vinifera	Chamaedorea_seifrizii)	Sabal_domingensis)))	(Iriartea_deltoidea	Leopoldinia_pulchra)))	(Oenocarpus_bataua	Roystonea_regia)))	(Bactris_major	(Attalea_speciosa	(Elaeis_oleifera	Elaeis_guineensis))))))	Kingia_australis);
((Reinhardtia_gracilis	(Roystonea_regia	((((Bactris_major	(Attalea_speciosa	(Elaeis_oleifera	Elaeis_guineensis)))	((Reinhardtia_paiewonskiana	(Reinhardtia_latisecta	Reinhardtia_simplex))	Oenocarpus_bataua))	(Podococcus_barteri	(Orania_palindan	(Prestoea_acuminata	Sclerosperma_profizianum))))	((Calamus_caryotoides	Nypa_fruticans)	(((Pseudophoenix_vinifera	(((Manicaria_saccifera	Oenocarpus_minor)	Phoenix_dactylifera)	Sabal_domingensis))	((Geonoma_undata	(((Hydriastele_microspadix	Kentiopsis_piersoniorum)	Dictyosperma_album)	(Veitchia_spiralis	(Burretiokentia_grandiflora	Dypsis_decaryi))))	Chamaedorea_seifrizii))	(Serenoa_repens	(Iriartea_deltoidea	Leopoldinia_pulchra)))))))	Kingia_australis);
((Reinhardtia_gracilis	(((Oenocarpus_bataua	Roystonea_regia)	(((((Sabal_domingensis	(Chamaedorea_seifrizii	Serenoa_repens))	(Manicaria_saccifera	Phoenix_dactylifera))	Pseudophoenix_vinifera)	((Bactris_major	(Attalea_speciosa	(Elaeis_oleifera	Elaeis_guineensis)))	((Reinhardtia_paiewonskiana	Reinhardtia_latisecta)	Reinhardtia_simplex)))	(((Iriartea_deltoidea	Leopoldinia_pulchra)	(Nypa_fruticans	Oenocarpus_minor))	((Geonoma_undata	(((Dictyosperma_album	Hydriastele_microspadix)	Veitchia_spiralis)	(Kentiopsis_piersoniorum	(Burretiokentia_grandiflora	Dypsis_decaryi))))	((Prestoea_acuminata	Sclerosperma_profizianum)	(Podococcus_barteri	Orania_palindan))))))	Calamus_caryotoides))	Kingia_australis);
((Reinhardtia_gracilis	(Oenocarpus_minor	(((((Sabal_domingensis	Phoenix_dactylifera)	Serenoa_repens)	(((Iriartea_deltoidea	Leopoldinia_pulchra)	Chamaedorea_seifrizii)	Pseudophoenix_vinifera))	((((((Reinhardtia_paiewonskiana	Reinhardtia_latisecta)	Reinhardtia_simplex)	(Bactris_major	(Attalea_speciosa	(Elaeis_oleifera	Elaeis_guineensis))))	(((Podococcus_barteri	Orania_palindan)	((Geonoma_undata	(Kentiopsis_piersoniorum	((Veitchia_spiralis	(Burretiokentia_grandiflora	Dypsis_decaryi))	(Dictyosperma_album	Hydriastele_microspadix))))	(Prestoea_acuminata	Sclerosperma_profizianum)))	Roystonea_regia))	Calamus_caryotoides)	(Manicaria_saccifera	Oenocarpus_bataua)))	Nypa_fruticans)))	Kingia_australis);
((Reinhardtia_gracilis	((Reinhardtia_paiewonskiana	Reinhardtia_latisecta)	(Reinhardtia_simplex	(((Bactris_major	(Attalea_speciosa	(Elaeis_oleifera	Elaeis_guineensis)))	(((Nypa_fruticans	(((Iriartea_deltoidea	Chamaedorea_seifrizii)	(Pseudophoenix_vinifera	((Sabal_domingensis	Serenoa_repens)	Phoenix_dactylifera)))	Leopoldinia_pulchra))	((Calamus_caryotoides	Podococcus_barteri)	((Orania_palindan	(Geonoma_undata	(Oenocarpus_minor	(Kentiopsis_piersoniorum	((((Manicaria_saccifera	Burretiokentia_grandiflora)	Dypsis_decaryi)	(Dictyosperma_album	Hydriastele_microspadix))	Veitchia_spiralis)))))	(Prestoea_acuminata	Sclerosperma_profizianum))))	Roystonea_regia))	Oenocarpus_bataua))))	Kingia_australis);
((Reinhardtia_gracilis	(Orania_palindan	(Podococcus_barteri	((((((Oenocarpus_bataua	Roystonea_regia)	Nypa_fruticans)	((((Reinhardtia_paiewonskiana	Reinhardtia_latisecta)	Reinhardtia_simplex)	(Bactris_major	(Attalea_speciosa	(Leopoldinia_pulchra	(Elaeis_oleifera	Elaeis_guineensis)))))	((Iriartea_deltoidea	Chamaedorea_seifrizii)	(Pseudophoenix_vinifera	((Sabal_domingensis	Serenoa_repens)	Phoenix_dactylifera)))))	(Geonoma_undata	((Manicaria_saccifera	Oenocarpus_minor)	(((Veitchia_spiralis	(Kentiopsis_piersoniorum	Dictyosperma_album))	Hydriastele_microspadix)	(Prestoea_acuminata	(Burretiokentia_grandiflora	Dypsis_decaryi))))))	Sclerosperma_profizianum)	Calamus_caryotoides))))	Kingia_australis);
((((Reinhardtia_simplex	(Reinhardtia_paiewonskiana	Reinhardtia_latisecta))	((Attalea_speciosa	((Elaeis_guineensis	Elaeis_oleifera)	Bactris_major))	(((((Podococcus_barteri	Calamus_caryotoides)	Orania_palindan)	(Pseudophoenix_vinifera	((((Manicaria_saccifera	Oenocarpus_minor)	Geonoma_undata)	(((Hydriastele_microspadix	Dictyosperma_album)	((Dypsis_decaryi	Burretiokentia_grandiflora)	Veitchia_spiralis))	Kentiopsis_piersoniorum))	(Leopoldinia_pulchra	Oenocarpus_bataua))))	(Prestoea_acuminata	Sclerosperma_profizianum))	((((Iriartea_deltoidea	Chamaedorea_seifrizii)	(Serenoa_repens	(Phoenix_dactylifera	Sabal_domingensis)))	Nypa_fruticans)	Roystonea_regia))))	Reinhardtia_gracilis)	Kingia_australis);
(((Nypa_fruticans	((Roystonea_regia	(((Reinhardtia_simplex	(Reinhardtia_paiewonskiana	Reinhardtia_latisecta))	(Attalea_speciosa	((Elaeis_guineensis	Elaeis_oleifera)	Bactris_major)))	((((Leopoldinia_pulchra	((Manicaria_saccifera	Oenocarpus_minor)	(Kentiopsis_piersoniorum	((Hydriastele_microspadix	((Dypsis_decaryi	Burretiokentia_grandiflora)	Veitchia_spiralis))	Dictyosperma_album))))	Geonoma_undata)	Oenocarpus_bataua)	((Orania_palindan	(Podococcus_barteri	Calamus_caryotoides))	(Prestoea_acuminata	Sclerosperma_profizianum)))))	((Pseudophoenix_vinifera	(Iriartea_deltoidea	Chamaedorea_seifrizii))	(Serenoa_repens	(Phoenix_dactylifera	Sabal_domingensis)))))	Reinhardtia_gracilis)	Kingia_australis);
(((Reinhardtia_paiewonskiana	(Reinhardtia_latisecta	((((((Chamaedorea_seifrizii	(Pseudophoenix_vinifera	Iriartea_deltoidea))	(Serenoa_repens	(Phoenix_dactylifera	Sabal_domingensis)))	(Oenocarpus_minor	Nypa_fruticans))	((Oenocarpus_bataua	Roystonea_regia)	(((Orania_palindan	((Leopoldinia_pulchra	(((Dypsis_decaryi	(Manicaria_saccifera	Burretiokentia_grandiflora))	Veitchia_spiralis)	(Dictyosperma_album	(Hydriastele_microspadix	Kentiopsis_piersoniorum))))	Geonoma_undata))	(Prestoea_acuminata	Sclerosperma_profizianum))	(Podococcus_barteri	Calamus_caryotoides))))	(Bactris_major	(Attalea_speciosa	(Elaeis_guineensis	Elaeis_oleifera))))	Reinhardtia_simplex)))	Reinhardtia_gracilis)	Kingia_australis);
(((((((Calamus_caryotoides	Nypa_fruticans)	((((Podococcus_barteri	Orania_palindan)	(((Oenocarpus_bataua	Leopoldinia_pulchra)	(Geonoma_undata	(Hydriastele_microspadix	((Dictyosperma_album	Kentiopsis_piersoniorum)	((Dypsis_decaryi	Burretiokentia_grandiflora)	Veitchia_spiralis)))))	(Prestoea_acuminata	Sclerosperma_profizianum)))	(Manicaria_saccifera	Oenocarpus_minor))	Roystonea_regia))	((((Iriartea_deltoidea	Serenoa_repens)	Sabal_domingensis)	(Phoenix_dactylifera	Chamaedorea_seifrizii))	Pseudophoenix_vinifera))	(Attalea_speciosa	((Elaeis_guineensis	Elaeis_oleifera)	Bactris_major)))	(Reinhardtia_simplex	(Reinhardtia_paiewonskiana	Reinhardtia_latisecta)))	Reinhardtia_gracilis)	Kingia_australis);
(((((((Calamus_caryotoides	(Iriartea_deltoidea	Nypa_fruticans))	((((Podococcus_barteri	Orania_palindan)	(Sclerosperma_profizianum	(((Oenocarpus_bataua	Leopoldinia_pulchra)	(Kentiopsis_piersoniorum	((((Dypsis_decaryi	Burretiokentia_grandiflora)	Veitchia_spiralis)	Hydriastele_microspadix)	Dictyosperma_album)))	Prestoea_acuminata)))	Geonoma_undata)	Roystonea_regia))	(((Sabal_domingensis	(Manicaria_saccifera	Phoenix_dactylifera))	Serenoa_repens)	(Oenocarpus_minor	(Chamaedorea_seifrizii	Pseudophoenix_vinifera))))	(Bactris_major	(Attalea_speciosa	(Elaeis_guineensis	Elaeis_oleifera))))	(Reinhardtia_simplex	(Reinhardtia_paiewonskiana	Reinhardtia_latisecta)))	Reinhardtia_gracilis)	Kingia_australis);
(((((((Calamus_caryotoides	Podococcus_barteri)	Orania_palindan)	(((Nypa_fruticans	Sclerosperma_profizianum)	((((Manicaria_saccifera	Phoenix_dactylifera)	(Serenoa_repens	Sabal_domingensis))	(Chamaedorea_seifrizii	(Pseudophoenix_vinifera	(Leopoldinia_pulchra	Iriartea_deltoidea))))	((Oenocarpus_minor	Geonoma_undata)	(Prestoea_acuminata	(((Dypsis_decaryi	Burretiokentia_grandiflora)	Veitchia_spiralis)	((Hydriastele_microspadix	Dictyosperma_album)	Kentiopsis_piersoniorum))))))	(Oenocarpus_bataua	Roystonea_regia)))	(Bactris_major	(Attalea_speciosa	(Elaeis_guineensis	Elaeis_oleifera))))	(Reinhardtia_simplex	(Reinhardtia_paiewonskiana	Reinhardtia_latisecta)))	Reinhardtia_gracilis)	Kingia_australis);
(((Roystonea_regia	(((((Bactris_major	(Attalea_speciosa	(Elaeis_guineensis	Elaeis_oleifera)))	(Reinhardtia_simplex	(Reinhardtia_paiewonskiana	Reinhardtia_latisecta)))	(Sclerosperma_profizianum	(Orania_palindan	Podococcus_barteri)))	(Nypa_fruticans	(((Phoenix_dactylifera	((Iriartea_deltoidea	Serenoa_repens)	Sabal_domingensis))	((Manicaria_saccifera	Oenocarpus_minor)	(Chamaedorea_seifrizii	Pseudophoenix_vinifera)))	(Geonoma_undata	((Oenocarpus_bataua	Leopoldinia_pulchra)	(Prestoea_acuminata	(((Dypsis_decaryi	Veitchia_spiralis)	Hydriastele_microspadix)	((Burretiokentia_grandiflora	Dictyosperma_album)	Kentiopsis_piersoniorum))))))))	Calamus_caryotoides))	Reinhardtia_gracilis)	Kingia_australis);
(((((Phoenix_dactylifera	(((Manicaria_saccifera	Oenocarpus_minor)	Pseudophoenix_vinifera)	Sabal_domingensis))	(Chamaedorea_seifrizii	Serenoa_repens))	((((Oenocarpus_bataua	Roystonea_regia)	(((Bactris_major	(Attalea_speciosa	(Elaeis_guineensis	Elaeis_oleifera)))	(Reinhardtia_simplex	(Reinhardtia_paiewonskiana	Reinhardtia_latisecta)))	(Sclerosperma_profizianum	(Orania_palindan	(Calamus_caryotoides	Podococcus_barteri)))))	(Iriartea_deltoidea	Nypa_fruticans))	(Leopoldinia_pulchra	(Geonoma_undata	(Prestoea_acuminata	((((Burretiokentia_grandiflora	Dypsis_decaryi)	Veitchia_spiralis)	Hydriastele_microspadix)	(Dictyosperma_album	Kentiopsis_piersoniorum)))))))	Reinhardtia_gracilis)	Kingia_australis);
((((Prestoea_acuminata	Sclerosperma_profizianum)	(((Nypa_fruticans	((Phoenix_dactylifera	(((Manicaria_saccifera	Oenocarpus_minor)	Pseudophoenix_vinifera)	Sabal_domingensis))	((Iriartea_deltoidea	Chamaedorea_seifrizii)	Serenoa_repens)))	((Bactris_major	(Attalea_speciosa	(Elaeis_guineensis	Elaeis_oleifera)))	(Reinhardtia_simplex	(Reinhardtia_paiewonskiana	Reinhardtia_latisecta))))	(Geonoma_undata	((Roystonea_regia	((((((Burretiokentia_grandiflora	Dypsis_decaryi)	Veitchia_spiralis)	Hydriastele_microspadix)	(Dictyosperma_album	Kentiopsis_piersoniorum))	Leopoldinia_pulchra)	Oenocarpus_bataua))	((Calamus_caryotoides	Podococcus_barteri)	Orania_palindan)))))	Reinhardtia_gracilis)	Kingia_australis);
(((Oenocarpus_minor	(Nypa_fruticans	(((Iriartea_deltoidea	Chamaedorea_seifrizii)	((Phoenix_dactylifera	(Serenoa_repens	Sabal_domingensis))	Pseudophoenix_vinifera))	(((Geonoma_undata	((Kentiopsis_piersoniorum	((((Burretiokentia_grandiflora	Dypsis_decaryi)	Veitchia_spiralis)	Hydriastele_microspadix)	Dictyosperma_album))	Leopoldinia_pulchra))	((Podococcus_barteri	Orania_palindan)	(Prestoea_acuminata	Sclerosperma_profizianum)))	((Calamus_caryotoides	Roystonea_regia)	((Bactris_major	(((Manicaria_saccifera	Oenocarpus_bataua)	Attalea_speciosa)	(Elaeis_guineensis	Elaeis_oleifera)))	(Reinhardtia_simplex	(Reinhardtia_paiewonskiana	Reinhardtia_latisecta))))))))	Reinhardtia_gracilis)	Kingia_australis);
((((Reinhardtia_simplex	(Reinhardtia_paiewonskiana	Reinhardtia_latisecta))	(((Bactris_major	(Attalea_speciosa	(Elaeis_guineensis	Elaeis_oleifera)))	(((Serenoa_repens	(Phoenix_dactylifera	Sabal_domingensis))	((Pseudophoenix_vinifera	Iriartea_deltoidea)	(Manicaria_saccifera	Chamaedorea_seifrizii)))	((Calamus_caryotoides	Nypa_fruticans)	(Roystonea_regia	(Podococcus_barteri	((Leopoldinia_pulchra	(((Kentiopsis_piersoniorum	Dictyosperma_album)	((Veitchia_spiralis	(Dypsis_decaryi	Burretiokentia_grandiflora))	(Oenocarpus_minor	Hydriastele_microspadix)))	Geonoma_undata))	((Prestoea_acuminata	Sclerosperma_profizianum)	Orania_palindan)))))))	Oenocarpus_bataua))	Reinhardtia_gracilis)	Kingia_australis);
((((((Leopoldinia_pulchra	((Iriartea_deltoidea	Chamaedorea_seifrizii)	Pseudophoenix_vinifera))	((Serenoa_repens	Sabal_domingensis)	(Phoenix_dactylifera	Oenocarpus_minor)))	(((Prestoea_acuminata	((Kentiopsis_piersoniorum	Dictyosperma_album)	((Veitchia_spiralis	(Manicaria_saccifera	(Dypsis_decaryi	Burretiokentia_grandiflora)))	Hydriastele_microspadix)))	Geonoma_undata)	((Roystonea_regia	(Sclerosperma_profizianum	Orania_palindan))	((Calamus_caryotoides	Podococcus_barteri)	((Oenocarpus_bataua	(Reinhardtia_simplex	(Reinhardtia_paiewonskiana	Reinhardtia_latisecta)))	(Attalea_speciosa	((Elaeis_guineensis	Elaeis_oleifera)	Bactris_major)))))))	Nypa_fruticans)	Reinhardtia_gracilis)	Kingia_australis);
((((Reinhardtia_paiewonskiana	Reinhardtia_latisecta)	((((Attalea_speciosa	((Elaeis_guineensis	Elaeis_oleifera)	Bactris_major))	(((((Prestoea_acuminata	Sclerosperma_profizianum)	Orania_palindan)	(Calamus_caryotoides	Podococcus_barteri))	(Nypa_fruticans	((((Iriartea_deltoidea	Chamaedorea_seifrizii)	((Sabal_domingensis	Phoenix_dactylifera)	(Pseudophoenix_vinifera	Serenoa_repens)))	Leopoldinia_pulchra)	(Geonoma_undata	((((Kentiopsis_piersoniorum	Hydriastele_microspadix)	Dictyosperma_album)	Veitchia_spiralis)	(Manicaria_saccifera	(Dypsis_decaryi	Burretiokentia_grandiflora)))))))	(Oenocarpus_bataua	Roystonea_regia)))	Oenocarpus_minor)	Reinhardtia_simplex))	Reinhardtia_gracilis)	Kingia_australis);
(((Oenocarpus_minor	((Pseudophoenix_vinifera	((Serenoa_repens	Sabal_domingensis)	(Chamaedorea_seifrizii	Phoenix_dactylifera)))	((Leopoldinia_pulchra	Iriartea_deltoidea)	((Geonoma_undata	(((Hydriastele_microspadix	Dictyosperma_album)	(Kentiopsis_piersoniorum	Veitchia_spiralis))	((Manicaria_saccifera	Oenocarpus_bataua)	(Dypsis_decaryi	Burretiokentia_grandiflora))))	((Roystonea_regia	((((Reinhardtia_paiewonskiana	Reinhardtia_latisecta)	Reinhardtia_simplex)	(Bactris_major	(Attalea_speciosa	(Elaeis_guineensis	Elaeis_oleifera))))	((Prestoea_acuminata	Sclerosperma_profizianum)	(Calamus_caryotoides	(Podococcus_barteri	Orania_palindan)))))	Nypa_fruticans)))))	Reinhardtia_gracilis)	Kingia_australis);
(((Nypa_fruticans	((((Pseudophoenix_vinifera	(Leopoldinia_pulchra	Iriartea_deltoidea))	((Chamaedorea_seifrizii	Oenocarpus_minor)	((Serenoa_repens	Sabal_domingensis)	Phoenix_dactylifera)))	(Geonoma_undata	(((Hydriastele_microspadix	(Manicaria_saccifera	Dictyosperma_album))	Kentiopsis_piersoniorum)	(Veitchia_spiralis	(Dypsis_decaryi	Burretiokentia_grandiflora)))))	((Oenocarpus_bataua	Roystonea_regia)	((((Reinhardtia_paiewonskiana	Reinhardtia_latisecta)	Reinhardtia_simplex)	(Attalea_speciosa	((Elaeis_guineensis	Elaeis_oleifera)	Bactris_major)))	((Prestoea_acuminata	Sclerosperma_profizianum)	(Orania_palindan	(Calamus_caryotoides	Podococcus_barteri)))))))	Reinhardtia_gracilis)	Kingia_australis);
((((Nypa_fruticans	((((Iriartea_deltoidea	Chamaedorea_seifrizii)	(((Pseudophoenix_vinifera	Sabal_domingensis)	(Manicaria_saccifera	Phoenix_dactylifera))	Serenoa_repens))	(Geonoma_undata	(((Veitchia_spiralis	(Dypsis_decaryi	(Leopoldinia_pulchra	Burretiokentia_grandiflora)))	((Kentiopsis_piersoniorum	Hydriastele_microspadix)	Oenocarpus_bataua))	Dictyosperma_album)))	(Roystonea_regia	((((Reinhardtia_paiewonskiana	Reinhardtia_latisecta)	Reinhardtia_simplex)	(Attalea_speciosa	((Elaeis_guineensis	Elaeis_oleifera)	Bactris_major)))	((Prestoea_acuminata	Sclerosperma_profizianum)	(Orania_palindan	(Calamus_caryotoides	Podococcus_barteri)))))))	Oenocarpus_minor)	Reinhardtia_gracilis)	Kingia_australis);
(((((((Leopoldinia_pulchra	((Iriartea_deltoidea	Chamaedorea_seifrizii)	(((Sabal_domingensis	(Phoenix_dactylifera	(Manicaria_saccifera	Oenocarpus_minor)))	Serenoa_repens)	Pseudophoenix_vinifera)))	(Geonoma_undata	(((Veitchia_spiralis	(Dypsis_decaryi	Burretiokentia_grandiflora))	(Kentiopsis_piersoniorum	Hydriastele_microspadix))	Dictyosperma_album)))	(((Prestoea_acuminata	Sclerosperma_profizianum)	(Orania_palindan	Podococcus_barteri))	((Oenocarpus_bataua	Roystonea_regia)	(((Reinhardtia_paiewonskiana	Reinhardtia_latisecta)	Reinhardtia_simplex)	(Attalea_speciosa	((Elaeis_guineensis	Elaeis_oleifera)	Bactris_major))))))	Nypa_fruticans)	Calamus_caryotoides)	Reinhardtia_gracilis)	Kingia_australis);
((((((((Veitchia_spiralis	(Dypsis_decaryi	Burretiokentia_grandiflora))	((Kentiopsis_piersoniorum	Hydriastele_microspadix)	Dictyosperma_album))	(((Iriartea_deltoidea	Leopoldinia_pulchra)	(Chamaedorea_seifrizii	((Manicaria_saccifera	Oenocarpus_minor)	Pseudophoenix_vinifera)))	((Sabal_domingensis	Serenoa_repens)	Phoenix_dactylifera)))	(((Oenocarpus_bataua	((Reinhardtia_paiewonskiana	Reinhardtia_latisecta)	Reinhardtia_simplex))	(Attalea_speciosa	((Elaeis_guineensis	Elaeis_oleifera)	Bactris_major)))	((Geonoma_undata	((Prestoea_acuminata	Sclerosperma_profizianum)	(Orania_palindan	Podococcus_barteri)))	Roystonea_regia)))	Nypa_fruticans)	Calamus_caryotoides)	Reinhardtia_gracilis)	Kingia_australis);
(((Reinhardtia_paiewonskiana	(Reinhardtia_latisecta	(Reinhardtia_simplex	((Bactris_major	(Attalea_speciosa	(Elaeis_guineensis	Elaeis_oleifera)))	(((Prestoea_acuminata	Sclerosperma_profizianum)	(Orania_palindan	Podococcus_barteri))	(((Calamus_caryotoides	(Oenocarpus_minor	Nypa_fruticans))	((Geonoma_undata	(Kentiopsis_piersoniorum	((Dictyosperma_album	Hydriastele_microspadix)	(Veitchia_spiralis	(Dypsis_decaryi	Burretiokentia_grandiflora)))))	(((Iriartea_deltoidea	(Chamaedorea_seifrizii	Pseudophoenix_vinifera))	(((Manicaria_saccifera	Sabal_domingensis)	Serenoa_repens)	Phoenix_dactylifera))	Leopoldinia_pulchra)))	(Oenocarpus_bataua	Roystonea_regia)))))))	Reinhardtia_gracilis)	Kingia_australis);
(((Roystonea_regia	(((Calamus_caryotoides	Nypa_fruticans)	(((Prestoea_acuminata	Sclerosperma_profizianum)	Orania_palindan)	(Podococcus_barteri	(Geonoma_undata	((Manicaria_saccifera	Oenocarpus_bataua)	((Iriartea_deltoidea	Leopoldinia_pulchra)	((Dypsis_decaryi	Burretiokentia_grandiflora)	(Veitchia_spiralis	((Dictyosperma_album	Hydriastele_microspadix)	Kentiopsis_piersoniorum)))))))))	(((Oenocarpus_minor	(Chamaedorea_seifrizii	Pseudophoenix_vinifera))	((Sabal_domingensis	Serenoa_repens)	Phoenix_dactylifera))	(((Reinhardtia_paiewonskiana	Reinhardtia_latisecta)	Reinhardtia_simplex)	(Bactris_major	(Attalea_speciosa	(Elaeis_guineensis	Elaeis_oleifera)))))))	Reinhardtia_gracilis)	Kingia_australis);
((((Reinhardtia_paiewonskiana	Reinhardtia_latisecta)	(((Bactris_major	((Elaeis_oleifera	Elaeis_guineensis)	Attalea_speciosa))	((Nypa_fruticans	((((Manicaria_saccifera	Oenocarpus_minor)	Pseudophoenix_vinifera)	(Phoenix_dactylifera	(Sabal_domingensis	Serenoa_repens)))	((Leopoldinia_pulchra	Iriartea_deltoidea)	Chamaedorea_seifrizii)))	((Calamus_caryotoides	Roystonea_regia)	((Orania_palindan	Podococcus_barteri)	((Geonoma_undata	(((Kentiopsis_piersoniorum	(Hydriastele_microspadix	Dictyosperma_album))	((Burretiokentia_grandiflora	Dypsis_decaryi)	Veitchia_spiralis))	Oenocarpus_bataua))	(Prestoea_acuminata	Sclerosperma_profizianum))))))	Reinhardtia_simplex))	Reinhardtia_gracilis)	Kingia_australis);
(((Roystonea_regia	(((Oenocarpus_minor	Nypa_fruticans)	(((((Dictyosperma_album	(Kentiopsis_piersoniorum	Prestoea_acuminata))	((Burretiokentia_grandiflora	Dypsis_decaryi)	Veitchia_spiralis))	Hydriastele_microspadix)	(Sclerosperma_profizianum	(Orania_palindan	(Calamus_caryotoides	Podococcus_barteri))))	Geonoma_undata))	(((Oenocarpus_bataua	((Reinhardtia_paiewonskiana	Reinhardtia_latisecta)	Reinhardtia_simplex))	(Bactris_major	((Elaeis_oleifera	Elaeis_guineensis)	Attalea_speciosa)))	((Pseudophoenix_vinifera	((Manicaria_saccifera	Phoenix_dactylifera)	(Sabal_domingensis	Serenoa_repens)))	((Leopoldinia_pulchra	Iriartea_deltoidea)	Chamaedorea_seifrizii)))))	Reinhardtia_gracilis)	Kingia_australis);
((((Chamaedorea_seifrizii	(Iriartea_deltoidea	Serenoa_repens))	((((((Oenocarpus_minor	((Dictyosperma_album	(Hydriastele_microspadix	(Prestoea_acuminata	Kentiopsis_piersoniorum)))	((Burretiokentia_grandiflora	Dypsis_decaryi)	Veitchia_spiralis)))	Geonoma_undata)	((Manicaria_saccifera	Oenocarpus_bataua)	Leopoldinia_pulchra))	(Nypa_fruticans	((Sclerosperma_profizianum	(((Reinhardtia_paiewonskiana	Reinhardtia_latisecta)	Reinhardtia_simplex)	(Bactris_major	((Elaeis_oleifera	Elaeis_guineensis)	Attalea_speciosa))))	((Calamus_caryotoides	Podococcus_barteri)	Roystonea_regia))))	Orania_palindan)	((Sabal_domingensis	Pseudophoenix_vinifera)	Phoenix_dactylifera)))	Reinhardtia_gracilis)	Kingia_australis);
(((Roystonea_regia	(((((((Sabal_domingensis	Serenoa_repens)	Phoenix_dactylifera)	(Pseudophoenix_vinifera	Iriartea_deltoidea))	(((Manicaria_saccifera	Oenocarpus_minor)	Chamaedorea_seifrizii)	(((Prestoea_acuminata	Sclerosperma_profizianum)	Orania_palindan)	(((Veitchia_spiralis	((Kentiopsis_piersoniorum	(Leopoldinia_pulchra	(Burretiokentia_grandiflora	Dypsis_decaryi)))	(Hydriastele_microspadix	Dictyosperma_album)))	Oenocarpus_bataua)	Geonoma_undata))))	Nypa_fruticans)	(((Reinhardtia_paiewonskiana	Reinhardtia_latisecta)	Reinhardtia_simplex)	(Bactris_major	((Elaeis_oleifera	Elaeis_guineensis)	Attalea_speciosa))))	(Calamus_caryotoides	Podococcus_barteri)))	Reinhardtia_gracilis)	Kingia_australis);
(((Roystonea_regia	((((((Sabal_domingensis	Phoenix_dactylifera)	Serenoa_repens)	Pseudophoenix_vinifera)	(((Oenocarpus_minor	Chamaedorea_seifrizii)	(Orania_palindan	((((Veitchia_spiralis	(Manicaria_saccifera	(Burretiokentia_grandiflora	Dypsis_decaryi)))	((Kentiopsis_piersoniorum	Hydriastele_microspadix)	Dictyosperma_album))	Geonoma_undata)	(Prestoea_acuminata	Sclerosperma_profizianum))))	Nypa_fruticans))	(((Reinhardtia_paiewonskiana	(Oenocarpus_bataua	Reinhardtia_latisecta))	Reinhardtia_simplex)	((Bactris_major	((Leopoldinia_pulchra	Iriartea_deltoidea)	(Elaeis_oleifera	Elaeis_guineensis)))	Attalea_speciosa)))	(Calamus_caryotoides	Podococcus_barteri)))	Reinhardtia_gracilis)	Kingia_australis);
(((((Sclerosperma_profizianum	Prestoea_acuminata)	((Podococcus_barteri	Orania_palindan)	(((((((Burretiokentia_grandiflora	Dypsis_decaryi)	Kentiopsis_piersoniorum)	(Veitchia_spiralis	(Hydriastele_microspadix	Dictyosperma_album)))	(Oenocarpus_minor	Geonoma_undata))	((Leopoldinia_pulchra	Iriartea_deltoidea)	((((Chamaedorea_seifrizii	Pseudophoenix_vinifera)	Sabal_domingensis)	(Manicaria_saccifera	Phoenix_dactylifera))	Serenoa_repens)))	Nypa_fruticans)	(((Oenocarpus_bataua	(Reinhardtia_paiewonskiana	(Reinhardtia_simplex	Reinhardtia_latisecta)))	(Bactris_major	((Elaeis_oleifera	Elaeis_guineensis)	Attalea_speciosa)))	Roystonea_regia))))	Calamus_caryotoides)	Reinhardtia_gracilis)	Kingia_australis);
((((Reinhardtia_latisecta	Reinhardtia_paiewonskiana)	(((Bactris_major	((Elaeis_oleifera	Elaeis_guineensis)	Attalea_speciosa))	((Roystonea_regia	((Sclerosperma_profizianum	Prestoea_acuminata)	((Calamus_caryotoides	Podococcus_barteri)	Orania_palindan)))	(((Pseudophoenix_vinifera	(((Dictyosperma_album	(Hydriastele_microspadix	Kentiopsis_piersoniorum))	(Veitchia_spiralis	((Manicaria_saccifera	Burretiokentia_grandiflora)	Dypsis_decaryi)))	(Geonoma_undata	Oenocarpus_bataua)))	(((Phoenix_dactylifera	Sabal_domingensis)	((Leopoldinia_pulchra	Iriartea_deltoidea)	Serenoa_repens))	(Oenocarpus_minor	Chamaedorea_seifrizii)))	Nypa_fruticans)))	Reinhardtia_simplex))	Reinhardtia_gracilis)	Kingia_australis);
(((((Reinhardtia_latisecta	Reinhardtia_paiewonskiana)	Reinhardtia_simplex)	((Bactris_major	((Elaeis_oleifera	Elaeis_guineensis)	Attalea_speciosa))	((Roystonea_regia	((Sclerosperma_profizianum	Prestoea_acuminata)	((Calamus_caryotoides	Podococcus_barteri)	Orania_palindan)))	((((Iriartea_deltoidea	Pseudophoenix_vinifera)	(((Manicaria_saccifera	Phoenix_dactylifera)	Sabal_domingensis)	Serenoa_repens))	((Oenocarpus_minor	Chamaedorea_seifrizii)	(((Veitchia_spiralis	(Dictyosperma_album	(Kentiopsis_piersoniorum	Hydriastele_microspadix)))	(Burretiokentia_grandiflora	Dypsis_decaryi))	(Geonoma_undata	(Leopoldinia_pulchra	Oenocarpus_bataua)))))	Nypa_fruticans))))	Reinhardtia_gracilis)	Kingia_australis);
(((((Reinhardtia_latisecta	Reinhardtia_paiewonskiana)	Reinhardtia_simplex)	((Bactris_major	((Elaeis_oleifera	Elaeis_guineensis)	Attalea_speciosa))	((Roystonea_regia	((Sclerosperma_profizianum	Prestoea_acuminata)	(Podococcus_barteri	Orania_palindan)))	(((((Chamaedorea_seifrizii	Iriartea_deltoidea)	(((Manicaria_saccifera	Oenocarpus_bataua)	Leopoldinia_pulchra)	Pseudophoenix_vinifera))	(((Oenocarpus_minor	Phoenix_dactylifera)	Sabal_domingensis)	Serenoa_repens))	((Kentiopsis_piersoniorum	(((Hydriastele_microspadix	(Burretiokentia_grandiflora	Dypsis_decaryi))	Dictyosperma_album)	Veitchia_spiralis))	Geonoma_undata))	(Calamus_caryotoides	Nypa_fruticans)))))	Reinhardtia_gracilis)	Kingia_australis);
(((((Reinhardtia_latisecta	Reinhardtia_paiewonskiana)	Reinhardtia_simplex)	((Bactris_major	((Elaeis_oleifera	Elaeis_guineensis)	Attalea_speciosa))	(((((((Manicaria_saccifera	Oenocarpus_minor)	Chamaedorea_seifrizii)	(Iriartea_deltoidea	Leopoldinia_pulchra))	((Pseudophoenix_vinifera	(Oenocarpus_bataua	(((Kentiopsis_piersoniorum	Hydriastele_microspadix)	Dictyosperma_album)	((Burretiokentia_grandiflora	Dypsis_decaryi)	Veitchia_spiralis))))	Geonoma_undata))	((Phoenix_dactylifera	Sabal_domingensis)	Serenoa_repens))	Nypa_fruticans)	(((Sclerosperma_profizianum	Prestoea_acuminata)	((Calamus_caryotoides	Podococcus_barteri)	Orania_palindan))	Roystonea_regia))))	Reinhardtia_gracilis)	Kingia_australis);
((((Roystonea_regia	Oenocarpus_bataua)	((Geonoma_undata	(((((Kentiopsis_piersoniorum	Hydriastele_microspadix)	(Veitchia_spiralis	(Dypsis_decaryi	Burretiokentia_grandiflora)))	Dictyosperma_album)	(Iriartea_deltoidea	Leopoldinia_pulchra))	((Podococcus_barteri	Orania_palindan)	(Sclerosperma_profizianum	Prestoea_acuminata))))	(((Reinhardtia_simplex	(Reinhardtia_paiewonskiana	Reinhardtia_latisecta))	(Bactris_major	(Attalea_speciosa	(Elaeis_guineensis	Elaeis_oleifera))))	(Calamus_caryotoides	(Nypa_fruticans	((((Oenocarpus_minor	Manicaria_saccifera)	Chamaedorea_seifrizii)	Pseudophoenix_vinifera)	(Serenoa_repens	(Phoenix_dactylifera	Sabal_domingensis))))))))	Reinhardtia_gracilis)	Kingia_australis);
(((Roystonea_regia	((Nypa_fruticans	((Iriartea_deltoidea	Chamaedorea_seifrizii)	(((Oenocarpus_minor	Manicaria_saccifera)	Phoenix_dactylifera)	(Serenoa_repens	Sabal_domingensis))))	(((((Pseudophoenix_vinifera	(Leopoldinia_pulchra	Oenocarpus_bataua))	(((Hydriastele_microspadix	(Veitchia_spiralis	(Dypsis_decaryi	Burretiokentia_grandiflora)))	(Kentiopsis_piersoniorum	Dictyosperma_album))	Prestoea_acuminata))	((Podococcus_barteri	Orania_palindan)	(Sclerosperma_profizianum	Calamus_caryotoides)))	((Reinhardtia_simplex	(Reinhardtia_paiewonskiana	Reinhardtia_latisecta))	(Attalea_speciosa	((Elaeis_guineensis	Elaeis_oleifera)	Bactris_major))))	Geonoma_undata)))	Reinhardtia_gracilis)	Kingia_australis);
((((Oenocarpus_bataua	Roystonea_regia)	((((Podococcus_barteri	Orania_palindan)	Sclerosperma_profizianum)	(((Reinhardtia_simplex	(Reinhardtia_paiewonskiana	Reinhardtia_latisecta))	(Bactris_major	(Attalea_speciosa	(Elaeis_guineensis	Elaeis_oleifera))))	(((((Serenoa_repens	Iriartea_deltoidea)	(Phoenix_dactylifera	((Chamaedorea_seifrizii	((Oenocarpus_minor	Manicaria_saccifera)	Pseudophoenix_vinifera))	Sabal_domingensis)))	Leopoldinia_pulchra)	(Geonoma_undata	(Prestoea_acuminata	(Kentiopsis_piersoniorum	((Dictyosperma_album	Hydriastele_microspadix)	(Veitchia_spiralis	(Dypsis_decaryi	Burretiokentia_grandiflora)))))))	Nypa_fruticans)))	Calamus_caryotoides))	Reinhardtia_gracilis)	Kingia_australis);
((((((Geonoma_undata	(((Dictyosperma_album	Hydriastele_microspadix)	(Veitchia_spiralis	(Dypsis_decaryi	Burretiokentia_grandiflora)))	Kentiopsis_piersoniorum))	((((Roystonea_regia	(Nypa_fruticans	(((Serenoa_repens	(Sabal_domingensis	Phoenix_dactylifera))	(Chamaedorea_seifrizii	(Oenocarpus_minor	Pseudophoenix_vinifera)))	(Iriartea_deltoidea	Leopoldinia_pulchra))))	(Calamus_caryotoides	Manicaria_saccifera))	((Oenocarpus_bataua	(Reinhardtia_simplex	(Reinhardtia_paiewonskiana	Reinhardtia_latisecta)))	(Bactris_major	(Attalea_speciosa	(Elaeis_guineensis	Elaeis_oleifera)))))	(Podococcus_barteri	Orania_palindan)))	Prestoea_acuminata)	Sclerosperma_profizianum)	Reinhardtia_gracilis)	Kingia_australis);
(((Roystonea_regia	(((((Iriartea_deltoidea	Chamaedorea_seifrizii)	Pseudophoenix_vinifera)	((Serenoa_repens	Sabal_domingensis)	Phoenix_dactylifera))	((Oenocarpus_bataua	(Reinhardtia_simplex	(Reinhardtia_paiewonskiana	Reinhardtia_latisecta)))	(Bactris_major	(Attalea_speciosa	(Elaeis_guineensis	Elaeis_oleifera)))))	((Calamus_caryotoides	Nypa_fruticans)	((Podococcus_barteri	Orania_palindan)	((Prestoea_acuminata	Sclerosperma_profizianum)	(((Manicaria_saccifera	Oenocarpus_minor)	Geonoma_undata)	(Leopoldinia_pulchra	((Kentiopsis_piersoniorum	(Dypsis_decaryi	Burretiokentia_grandiflora))	(Dictyosperma_album	(Hydriastele_microspadix	Veitchia_spiralis))))))))))	Reinhardtia_gracilis)	Kingia_australis);
((((Reinhardtia_paiewonskiana	Reinhardtia_latisecta)	(((Bactris_major	(Attalea_speciosa	(Elaeis_guineensis	Elaeis_oleifera)))	((((Iriartea_deltoidea	Chamaedorea_seifrizii)	(Pseudophoenix_vinifera	((Serenoa_repens	Sabal_domingensis)	Phoenix_dactylifera)))	Nypa_fruticans)	((Prestoea_acuminata	Sclerosperma_profizianum)	((Calamus_caryotoides	Podococcus_barteri)	(Roystonea_regia	(Orania_palindan	((Oenocarpus_minor	Geonoma_undata)	(Leopoldinia_pulchra	((((Hydriastele_microspadix	Dictyosperma_album)	Kentiopsis_piersoniorum)	Veitchia_spiralis)	((Manicaria_saccifera	Oenocarpus_bataua)	(Dypsis_decaryi	Burretiokentia_grandiflora)))))))))))	Reinhardtia_simplex))	Reinhardtia_gracilis)	Kingia_australis);
(((Roystonea_regia	(((Orania_palindan	(Geonoma_undata	(Leopoldinia_pulchra	((((Hydriastele_microspadix	(Prestoea_acuminata	Dictyosperma_album))	Veitchia_spiralis)	Kentiopsis_piersoniorum)	((Manicaria_saccifera	Oenocarpus_bataua)	(Dypsis_decaryi	Burretiokentia_grandiflora))))))	((Calamus_caryotoides	Sclerosperma_profizianum)	Podococcus_barteri))	(((Reinhardtia_simplex	(Reinhardtia_paiewonskiana	Reinhardtia_latisecta))	(Bactris_major	(Attalea_speciosa	(Elaeis_guineensis	Elaeis_oleifera))))	((((Iriartea_deltoidea	Chamaedorea_seifrizii)	(Oenocarpus_minor	Pseudophoenix_vinifera))	((Sabal_domingensis	Phoenix_dactylifera)	Serenoa_repens))	Nypa_fruticans))))	Reinhardtia_gracilis)	Kingia_australis);
(((Reinhardtia_simplex	((Reinhardtia_paiewonskiana	Reinhardtia_latisecta)	((Bactris_major	(Attalea_speciosa	(Elaeis_guineensis	Elaeis_oleifera)))	(((Iriartea_deltoidea	Nypa_fruticans)	(Pseudophoenix_vinifera	(Chamaedorea_seifrizii	((Sabal_domingensis	Phoenix_dactylifera)	Serenoa_repens))))	(Roystonea_regia	((Prestoea_acuminata	Sclerosperma_profizianum)	((Calamus_caryotoides	Podococcus_barteri)	(Orania_palindan	(((Leopoldinia_pulchra	(Manicaria_saccifera	Oenocarpus_bataua))	(Kentiopsis_piersoniorum	(((Dypsis_decaryi	Burretiokentia_grandiflora)	Veitchia_spiralis)	(Hydriastele_microspadix	Dictyosperma_album))))	(Oenocarpus_minor	Geonoma_undata))))))))))	Reinhardtia_gracilis)	Kingia_australis);
(((Roystonea_regia	((((((Iriartea_deltoidea	Pseudophoenix_vinifera)	Chamaedorea_seifrizii)	((Sabal_domingensis	Phoenix_dactylifera)	Serenoa_repens))	((Oenocarpus_minor	Geonoma_undata)	(((Manicaria_saccifera	Oenocarpus_bataua)	(Reinhardtia_simplex	(Reinhardtia_latisecta	Reinhardtia_paiewonskiana)))	(Bactris_major	(Attalea_speciosa	(Elaeis_guineensis	Elaeis_oleifera))))))	((Podococcus_barteri	(Calamus_caryotoides	Sclerosperma_profizianum))	(Orania_palindan	(((((Dypsis_decaryi	Burretiokentia_grandiflora)	Veitchia_spiralis)	Hydriastele_microspadix)	((Kentiopsis_piersoniorum	Prestoea_acuminata)	Dictyosperma_album))	Leopoldinia_pulchra))))	Nypa_fruticans))	Reinhardtia_gracilis)	Kingia_australis);
((((Reinhardtia_simplex	(Reinhardtia_latisecta	Reinhardtia_paiewonskiana))	((Bactris_major	(Attalea_speciosa	(Elaeis_guineensis	Elaeis_oleifera)))	((Nypa_fruticans	(((Iriartea_deltoidea	Pseudophoenix_vinifera)	((Manicaria_saccifera	Oenocarpus_minor)	Chamaedorea_seifrizii))	((Serenoa_repens	Sabal_domingensis)	Phoenix_dactylifera)))	((((Geonoma_undata	((Kentiopsis_piersoniorum	((Leopoldinia_pulchra	Dictyosperma_album)	(((Dypsis_decaryi	Burretiokentia_grandiflora)	Veitchia_spiralis)	Hydriastele_microspadix)))	Prestoea_acuminata))	(Sclerosperma_profizianum	Orania_palindan))	(Oenocarpus_bataua	Roystonea_regia))	(Podococcus_barteri	Calamus_caryotoides)))))	Reinhardtia_gracilis)	Kingia_australis);
(((Nypa_fruticans	(((Roystonea_regia	((Prestoea_acuminata	((Oenocarpus_minor	((Chamaedorea_seifrizii	Pseudophoenix_vinifera)	((Phoenix_dactylifera	Serenoa_repens)	Sabal_domingensis)))	(Geonoma_undata	(Oenocarpus_bataua	(((Hydriastele_microspadix	Dictyosperma_album)	((((Leopoldinia_pulchra	Iriartea_deltoidea)	Manicaria_saccifera)	(Burretiokentia_grandiflora	Dypsis_decaryi))	Veitchia_spiralis))	Kentiopsis_piersoniorum)))))	((Calamus_caryotoides	((Bactris_major	(Attalea_speciosa	(Elaeis_guineensis	Elaeis_oleifera)))	(Reinhardtia_simplex	(Reinhardtia_latisecta	Reinhardtia_paiewonskiana))))	Orania_palindan)))	Sclerosperma_profizianum)	Podococcus_barteri))	Reinhardtia_gracilis)	Kingia_australis);
((((Podococcus_barteri	(Orania_palindan	((Calamus_caryotoides	((Oenocarpus_bataua	Roystonea_regia)	((((Iriartea_deltoidea	(Chamaedorea_seifrizii	(Pseudophoenix_vinifera	(Manicaria_saccifera	Oenocarpus_minor))))	((Serenoa_repens	Sabal_domingensis)	Phoenix_dactylifera))	(Leopoldinia_pulchra	(Geonoma_undata	((Veitchia_spiralis	((Hydriastele_microspadix	Dictyosperma_album)	Kentiopsis_piersoniorum))	((Burretiokentia_grandiflora	Dypsis_decaryi)	Prestoea_acuminata)))))	Nypa_fruticans)))	((Bactris_major	(Attalea_speciosa	(Elaeis_guineensis	Elaeis_oleifera)))	(Reinhardtia_simplex	(Reinhardtia_latisecta	Reinhardtia_paiewonskiana))))))	Sclerosperma_profizianum)	Reinhardtia_gracilis)	Kingia_australis);
(((Reinhardtia_paiewonskiana	(((Reinhardtia_simplex	((((Sclerosperma_profizianum	Podococcus_barteri)	Orania_palindan)	(Roystonea_regia	(((Leopoldinia_pulchra	((((Chamaedorea_seifrizii	((Iriartea_deltoidea	Pseudophoenix_vinifera)	(Manicaria_saccifera	Oenocarpus_minor)))	Sabal_domingensis)	Phoenix_dactylifera)	Serenoa_repens))	(Geonoma_undata	(((Hydriastele_microspadix	(((Burretiokentia_grandiflora	Dypsis_decaryi)	Prestoea_acuminata)	Veitchia_spiralis))	Dictyosperma_album)	Kentiopsis_piersoniorum)))	(Calamus_caryotoides	Nypa_fruticans))))	(Bactris_major	(Attalea_speciosa	(Elaeis_guineensis	Elaeis_oleifera)))))	Oenocarpus_bataua)	Reinhardtia_latisecta))	Reinhardtia_gracilis)	Kingia_australis);
(((Sclerosperma_profizianum	((Podococcus_barteri	Orania_palindan)	((Roystonea_regia	((Calamus_caryotoides	Nypa_fruticans)	((Bactris_major	(Attalea_speciosa	(Elaeis_guineensis	Elaeis_oleifera)))	((Reinhardtia_paiewonskiana	Reinhardtia_latisecta)	Reinhardtia_simplex))))	(((((Serenoa_repens	Sabal_domingensis)	Phoenix_dactylifera)	Pseudophoenix_vinifera)	(Iriartea_deltoidea	Chamaedorea_seifrizii))	(((Oenocarpus_bataua	Leopoldinia_pulchra)	(Oenocarpus_minor	Geonoma_undata))	(((Hydriastele_microspadix	((Manicaria_saccifera	(Burretiokentia_grandiflora	Dypsis_decaryi))	Veitchia_spiralis))	(Prestoea_acuminata	Dictyosperma_album))	Kentiopsis_piersoniorum))))))	Reinhardtia_gracilis)	Kingia_australis);
(((Reinhardtia_paiewonskiana	(Reinhardtia_latisecta	(Reinhardtia_simplex	(((Orania_palindan	Sclerosperma_profizianum)	((Roystonea_regia	(Nypa_fruticans	(((((Serenoa_repens	Sabal_domingensis)	(Manicaria_saccifera	Phoenix_dactylifera))	Pseudophoenix_vinifera)	(Iriartea_deltoidea	Chamaedorea_seifrizii))	(((Oenocarpus_bataua	Leopoldinia_pulchra)	Geonoma_undata)	(((Oenocarpus_minor	Hydriastele_microspadix)	((Burretiokentia_grandiflora	Dypsis_decaryi)	Veitchia_spiralis))	((Prestoea_acuminata	Dictyosperma_album)	Kentiopsis_piersoniorum))))))	(Calamus_caryotoides	Podococcus_barteri)))	(Bactris_major	(Attalea_speciosa	(Elaeis_guineensis	Elaeis_oleifera)))))))	Reinhardtia_gracilis)	Kingia_australis);
((((Reinhardtia_paiewonskiana	Reinhardtia_latisecta)	(Reinhardtia_simplex	((((Oenocarpus_minor	Nypa_fruticans)	((Geonoma_undata	((((Calamus_caryotoides	Podococcus_barteri)	Orania_palindan)	Sclerosperma_profizianum)	((((Kentiopsis_piersoniorum	(Prestoea_acuminata	Hydriastele_microspadix))	Dictyosperma_album)	(Leopoldinia_pulchra	Veitchia_spiralis))	((Burretiokentia_grandiflora	Dypsis_decaryi)	Iriartea_deltoidea))))	(Oenocarpus_bataua	Roystonea_regia)))	(Chamaedorea_seifrizii	(((Serenoa_repens	(Manicaria_saccifera	Sabal_domingensis))	Phoenix_dactylifera)	Pseudophoenix_vinifera)))	(Bactris_major	(Attalea_speciosa	(Elaeis_guineensis	Elaeis_oleifera))))))	Reinhardtia_gracilis)	Kingia_australis);
(((Nypa_fruticans	(((Chamaedorea_seifrizii	(((Serenoa_repens	Sabal_domingensis)	((Manicaria_saccifera	Oenocarpus_minor)	Phoenix_dactylifera))	Pseudophoenix_vinifera))	(((Bactris_major	(Attalea_speciosa	(Elaeis_guineensis	Elaeis_oleifera)))	((Reinhardtia_latisecta	Reinhardtia_paiewonskiana)	Reinhardtia_simplex))	((((Podococcus_barteri	Orania_palindan)	Sclerosperma_profizianum)	(((Iriartea_deltoidea	Leopoldinia_pulchra)	((Kentiopsis_piersoniorum	((Hydriastele_microspadix	((Burretiokentia_grandiflora	Dypsis_decaryi)	Veitchia_spiralis))	Dictyosperma_album))	Prestoea_acuminata))	Geonoma_undata))	(Oenocarpus_bataua	Roystonea_regia))))	Calamus_caryotoides))	Reinhardtia_gracilis)	Kingia_australis);
((((Nypa_fruticans	(((Serenoa_repens	Chamaedorea_seifrizii)	((Pseudophoenix_vinifera	(Manicaria_saccifera	Sabal_domingensis))	Phoenix_dactylifera))	((Calamus_caryotoides	(Oenocarpus_bataua	Roystonea_regia))	(((Bactris_major	(Attalea_speciosa	(Elaeis_guineensis	Elaeis_oleifera)))	((Reinhardtia_latisecta	Reinhardtia_paiewonskiana)	Reinhardtia_simplex))	(((Podococcus_barteri	Orania_palindan)	(Prestoea_acuminata	Sclerosperma_profizianum))	((Kentiopsis_piersoniorum	((((Iriartea_deltoidea	Leopoldinia_pulchra)	(Burretiokentia_grandiflora	Dypsis_decaryi))	Veitchia_spiralis)	(Dictyosperma_album	Hydriastele_microspadix)))	Geonoma_undata))))))	Oenocarpus_minor)	Reinhardtia_gracilis)	Kingia_australis);
((((Nypa_fruticans	((((Pseudophoenix_vinifera	Sabal_domingensis)	Chamaedorea_seifrizii)	(Phoenix_dactylifera	Serenoa_repens))	(Roystonea_regia	(((Bactris_major	(Attalea_speciosa	(Elaeis_guineensis	Elaeis_oleifera)))	((Reinhardtia_latisecta	Reinhardtia_paiewonskiana)	Reinhardtia_simplex))	(((Calamus_caryotoides	Podococcus_barteri)	Orania_palindan)	(Sclerosperma_profizianum	((Prestoea_acuminata	Oenocarpus_bataua)	((((Iriartea_deltoidea	Leopoldinia_pulchra)	(Manicaria_saccifera	(Burretiokentia_grandiflora	Dypsis_decaryi)))	(Kentiopsis_piersoniorum	((Dictyosperma_album	Hydriastele_microspadix)	Veitchia_spiralis)))	Geonoma_undata))))))))	Oenocarpus_minor)	Reinhardtia_gracilis)	Kingia_australis);
(((((Sabal_domingensis	Phoenix_dactylifera)	Serenoa_repens)	(((Oenocarpus_minor	Pseudophoenix_vinifera)	Chamaedorea_seifrizii)	((((((Manicaria_saccifera	Oenocarpus_bataua)	Roystonea_regia)	Sclerosperma_profizianum)	(((Bactris_major	(Attalea_speciosa	(Elaeis_guineensis	Elaeis_oleifera)))	((Reinhardtia_latisecta	Reinhardtia_paiewonskiana)	Reinhardtia_simplex))	(Calamus_caryotoides	Podococcus_barteri)))	Nypa_fruticans)	(Orania_palindan	((Iriartea_deltoidea	Leopoldinia_pulchra)	((((Hydriastele_microspadix	Kentiopsis_piersoniorum)	(Veitchia_spiralis	Dictyosperma_album))	((Burretiokentia_grandiflora	Dypsis_decaryi)	Prestoea_acuminata))	Geonoma_undata))))))	Reinhardtia_gracilis)	Kingia_australis);
((Reinhardtia_gracilis	(((Pseudophoenix_vinifera	((Geonoma_undata	(Oenocarpus_minor	(Leopoldinia_pulchra	((Hydriastele_microspadix	Kentiopsis_piersoniorum)	((Veitchia_spiralis	(Burretiokentia_grandiflora	Dypsis_decaryi))	Dictyosperma_album)))))	((Serenoa_repens	Sabal_domingensis)	(Manicaria_saccifera	Phoenix_dactylifera))))	(Iriartea_deltoidea	Chamaedorea_seifrizii))	((((((Elaeis_oleifera	Elaeis_guineensis)	Attalea_speciosa)	Bactris_major)	(Oenocarpus_bataua	((Reinhardtia_latisecta	Reinhardtia_paiewonskiana)	Reinhardtia_simplex)))	(Roystonea_regia	((Podococcus_barteri	Orania_palindan)	(Calamus_caryotoides	(Prestoea_acuminata	Sclerosperma_profizianum)))))	Nypa_fruticans)))	Kingia_australis);
((Reinhardtia_gracilis	((Nypa_fruticans	((((Geonoma_undata	((Burretiokentia_grandiflora	Dypsis_decaryi)	(((Kentiopsis_piersoniorum	Dictyosperma_album)	Hydriastele_microspadix)	Veitchia_spiralis)))	((Podococcus_barteri	Orania_palindan)	(Prestoea_acuminata	Sclerosperma_profizianum)))	(Roystonea_regia	(((((Serenoa_repens	Sabal_domingensis)	((Manicaria_saccifera	Phoenix_dactylifera)	Pseudophoenix_vinifera))	(Oenocarpus_bataua	Leopoldinia_pulchra))	(Iriartea_deltoidea	Chamaedorea_seifrizii))	((((Elaeis_oleifera	Elaeis_guineensis)	Attalea_speciosa)	Bactris_major)	((Reinhardtia_latisecta	Reinhardtia_paiewonskiana)	Reinhardtia_simplex)))))	Calamus_caryotoides))	Oenocarpus_minor))	Kingia_australis);
((Reinhardtia_gracilis	(((Reinhardtia_latisecta	Reinhardtia_paiewonskiana)	Reinhardtia_simplex)	((((Calamus_caryotoides	Podococcus_barteri)	Orania_palindan)	(Prestoea_acuminata	((Nypa_fruticans	((((((Iriartea_deltoidea	Serenoa_repens)	Sabal_domingensis)	(Manicaria_saccifera	Phoenix_dactylifera))	(Chamaedorea_seifrizii	(Oenocarpus_minor	Pseudophoenix_vinifera)))	Leopoldinia_pulchra)	((((Dictyosperma_album	Hydriastele_microspadix)	(Veitchia_spiralis	(Burretiokentia_grandiflora	Dypsis_decaryi)))	Kentiopsis_piersoniorum)	Geonoma_undata)))	(Sclerosperma_profizianum	(Oenocarpus_bataua	Roystonea_regia)))))	(((Elaeis_oleifera	Elaeis_guineensis)	Attalea_speciosa)	Bactris_major))))	Kingia_australis);
((Reinhardtia_gracilis	(Roystonea_regia	((((Calamus_caryotoides	Podococcus_barteri)	Orania_palindan)	Sclerosperma_profizianum)	(((Iriartea_deltoidea	Nypa_fruticans)	((((Kentiopsis_piersoniorum	(Burretiokentia_grandiflora	Dypsis_decaryi))	((Dictyosperma_album	Hydriastele_microspadix)	Veitchia_spiralis))	((Prestoea_acuminata	Geonoma_undata)	((Manicaria_saccifera	Oenocarpus_bataua)	Leopoldinia_pulchra)))	(((Serenoa_repens	Sabal_domingensis)	Phoenix_dactylifera)	(Chamaedorea_seifrizii	(Oenocarpus_minor	Pseudophoenix_vinifera)))))	((((Elaeis_oleifera	Elaeis_guineensis)	Attalea_speciosa)	Bactris_major)	((Reinhardtia_latisecta	Reinhardtia_paiewonskiana)	Reinhardtia_simplex))))))	Kingia_australis);
((Reinhardtia_gracilis	(Reinhardtia_latisecta	(Reinhardtia_paiewonskiana	(Reinhardtia_simplex	((((((Calamus_caryotoides	(Iriartea_deltoidea	Nypa_fruticans))	((Podococcus_barteri	Orania_palindan)	(((((Kentiopsis_piersoniorum	(((Manicaria_saccifera	Oenocarpus_minor)	Hydriastele_microspadix)	(Veitchia_spiralis	(Burretiokentia_grandiflora	Dypsis_decaryi))))	Dictyosperma_album)	(Oenocarpus_bataua	Leopoldinia_pulchra))	Geonoma_undata)	Prestoea_acuminata)))	Roystonea_regia)	Sclerosperma_profizianum)	(((Serenoa_repens	Sabal_domingensis)	(Chamaedorea_seifrizii	Phoenix_dactylifera))	Pseudophoenix_vinifera))	(((Elaeis_oleifera	Elaeis_guineensis)	Attalea_speciosa)	Bactris_major))))))	Kingia_australis);
((Reinhardtia_gracilis	(Roystonea_regia	(((((Serenoa_repens	Sabal_domingensis)	(Manicaria_saccifera	Phoenix_dactylifera))	(Oenocarpus_minor	(Chamaedorea_seifrizii	Pseudophoenix_vinifera)))	(Iriartea_deltoidea	Nypa_fruticans))	(Calamus_caryotoides	(((((Elaeis_oleifera	Elaeis_guineensis)	Attalea_speciosa)	Bactris_major)	((Reinhardtia_latisecta	Reinhardtia_paiewonskiana)	Reinhardtia_simplex))	((Podococcus_barteri	((Prestoea_acuminata	Sclerosperma_profizianum)	Orania_palindan))	((((Kentiopsis_piersoniorum	Hydriastele_microspadix)	((Veitchia_spiralis	(Burretiokentia_grandiflora	Dypsis_decaryi))	Dictyosperma_album))	(Oenocarpus_bataua	Leopoldinia_pulchra))	Geonoma_undata)))))))	Kingia_australis);
((Reinhardtia_gracilis	(((Reinhardtia_latisecta	Reinhardtia_paiewonskiana)	((Manicaria_saccifera	Oenocarpus_minor)	Reinhardtia_simplex))	(((((((Iriartea_deltoidea	Serenoa_repens)	Sabal_domingensis)	Phoenix_dactylifera)	Pseudophoenix_vinifera)	Chamaedorea_seifrizii)	(Podococcus_barteri	((Calamus_caryotoides	Nypa_fruticans)	(((Prestoea_acuminata	Sclerosperma_profizianum)	(Orania_palindan	(((((Veitchia_spiralis	Dictyosperma_album)	(Kentiopsis_piersoniorum	Hydriastele_microspadix))	(Burretiokentia_grandiflora	Dypsis_decaryi))	(Oenocarpus_bataua	Leopoldinia_pulchra))	Geonoma_undata)))	Roystonea_regia))))	(((Elaeis_oleifera	Elaeis_guineensis)	Attalea_speciosa)	Bactris_major))))	Kingia_australis);
((Reinhardtia_gracilis	((Reinhardtia_latisecta	(Reinhardtia_paiewonskiana	Reinhardtia_simplex))	(((Roystonea_regia	((((((Serenoa_repens	Sabal_domingensis)	Phoenix_dactylifera)	(Pseudophoenix_vinifera	(Manicaria_saccifera	Oenocarpus_minor)))	(Chamaedorea_seifrizii	(Leopoldinia_pulchra	Iriartea_deltoidea)))	(Geonoma_undata	((((Hydriastele_microspadix	Dictyosperma_album)	((Oenocarpus_bataua	(Burretiokentia_grandiflora	Dypsis_decaryi))	Kentiopsis_piersoniorum))	Veitchia_spiralis)	Prestoea_acuminata)))	Nypa_fruticans))	(Orania_palindan	(Sclerosperma_profizianum	(Calamus_caryotoides	Podococcus_barteri))))	(((Elaeis_oleifera	Elaeis_guineensis)	Attalea_speciosa)	Bactris_major))))	Kingia_australis);
((Reinhardtia_gracilis	(((((Serenoa_repens	Sabal_domingensis)	Phoenix_dactylifera)	(Pseudophoenix_vinifera	Oenocarpus_minor))	(Chamaedorea_seifrizii	Iriartea_deltoidea))	((Leopoldinia_pulchra	(Geonoma_undata	((Hydriastele_microspadix	((Dictyosperma_album	((Burretiokentia_grandiflora	Dypsis_decaryi)	Kentiopsis_piersoniorum))	Veitchia_spiralis))	Prestoea_acuminata)))	(Nypa_fruticans	(Roystonea_regia	(((Podococcus_barteri	(Calamus_caryotoides	Sclerosperma_profizianum))	Orania_palindan)	((((Elaeis_oleifera	Elaeis_guineensis)	Attalea_speciosa)	Bactris_major)	(((Manicaria_saccifera	Oenocarpus_bataua)	(Reinhardtia_latisecta	Reinhardtia_paiewonskiana))	Reinhardtia_simplex))))))))	Kingia_australis);
((Reinhardtia_gracilis	(((Reinhardtia_latisecta	Reinhardtia_paiewonskiana)	Reinhardtia_simplex)	(((((Chamaedorea_seifrizii	((Sclerosperma_profizianum	(Orania_palindan	(Calamus_caryotoides	Podococcus_barteri)))	((Geonoma_undata	((Prestoea_acuminata	(((Veitchia_spiralis	(Burretiokentia_grandiflora	Dypsis_decaryi))	Hydriastele_microspadix)	(Dictyosperma_album	Kentiopsis_piersoniorum)))	Oenocarpus_bataua))	Leopoldinia_pulchra)))	(((Serenoa_repens	Sabal_domingensis)	Phoenix_dactylifera)	Pseudophoenix_vinifera))	(Iriartea_deltoidea	((Manicaria_saccifera	Oenocarpus_minor)	Nypa_fruticans)))	Roystonea_regia)	(((Elaeis_oleifera	Elaeis_guineensis)	Attalea_speciosa)	Bactris_major))))	Kingia_australis);
(((Roystonea_regia	(((Orania_palindan	Podococcus_barteri)	(Calamus_caryotoides	Sclerosperma_profizianum))	(((((((Serenoa_repens	Sabal_domingensis)	Phoenix_dactylifera)	Chamaedorea_seifrizii)	((Leopoldinia_pulchra	Iriartea_deltoidea)	Pseudophoenix_vinifera))	(Geonoma_undata	((((Manicaria_saccifera	(Burretiokentia_grandiflora	Dypsis_decaryi))	Veitchia_spiralis)	((Kentiopsis_piersoniorum	Hydriastele_microspadix)	Dictyosperma_album))	Prestoea_acuminata)))	(Nypa_fruticans	Oenocarpus_minor))	((Oenocarpus_bataua	(Reinhardtia_paiewonskiana	(Reinhardtia_simplex	Reinhardtia_latisecta)))	((Attalea_speciosa	(Elaeis_oleifera	Elaeis_guineensis))	Bactris_major)))))	Reinhardtia_gracilis)	Kingia_australis);
((((Reinhardtia_paiewonskiana	Reinhardtia_latisecta)	(Reinhardtia_simplex	(((Attalea_speciosa	(Elaeis_oleifera	Elaeis_guineensis))	Bactris_major)	(((((Pseudophoenix_vinifera	((Serenoa_repens	Sabal_domingensis)	Phoenix_dactylifera))	Chamaedorea_seifrizii)	(Geonoma_undata	(Iriartea_deltoidea	(Leopoldinia_pulchra	(((Prestoea_acuminata	(Burretiokentia_grandiflora	Dypsis_decaryi))	Veitchia_spiralis)	(Dictyosperma_album	(Kentiopsis_piersoniorum	Hydriastele_microspadix)))))))	(Orania_palindan	Sclerosperma_profizianum))	((Calamus_caryotoides	(Oenocarpus_bataua	Roystonea_regia))	(Podococcus_barteri	(Nypa_fruticans	(Manicaria_saccifera	Oenocarpus_minor))))))))	Reinhardtia_gracilis)	Kingia_australis);
(((Roystonea_regia	(((Orania_palindan	(Leopoldinia_pulchra	(Geonoma_undata	((Kentiopsis_piersoniorum	((Dictyosperma_album	Hydriastele_microspadix)	((Burretiokentia_grandiflora	Dypsis_decaryi)	Veitchia_spiralis)))	Prestoea_acuminata))))	Iriartea_deltoidea)	((Calamus_caryotoides	Sclerosperma_profizianum)	((((Attalea_speciosa	(Elaeis_oleifera	Elaeis_guineensis))	Bactris_major)	((Podococcus_barteri	Nypa_fruticans)	(Oenocarpus_bataua	((Reinhardtia_paiewonskiana	Reinhardtia_latisecta)	Reinhardtia_simplex))))	((Chamaedorea_seifrizii	Pseudophoenix_vinifera)	((Manicaria_saccifera	Oenocarpus_minor)	((Serenoa_repens	Sabal_domingensis)	Phoenix_dactylifera)))))))	Reinhardtia_gracilis)	Kingia_australis);
(((Roystonea_regia	((((((Attalea_speciosa	(Elaeis_oleifera	Elaeis_guineensis))	Bactris_major)	((Reinhardtia_paiewonskiana	Reinhardtia_latisecta)	(Oenocarpus_minor	Reinhardtia_simplex)))	Podococcus_barteri)	(Nypa_fruticans	((((Chamaedorea_seifrizii	Pseudophoenix_vinifera)	((Sabal_domingensis	Phoenix_dactylifera)	(Iriartea_deltoidea	Serenoa_repens)))	(Leopoldinia_pulchra	(Geonoma_undata	((((Manicaria_saccifera	(Burretiokentia_grandiflora	Dypsis_decaryi))	Veitchia_spiralis)	((Hydriastele_microspadix	Kentiopsis_piersoniorum)	Dictyosperma_album))	Oenocarpus_bataua))))	Orania_palindan)))	(Calamus_caryotoides	(Prestoea_acuminata	Sclerosperma_profizianum))))	Reinhardtia_gracilis)	Kingia_australis);
(((((Oenocarpus_minor	(Iriartea_deltoidea	Nypa_fruticans))	(((Geonoma_undata	(Prestoea_acuminata	(((Burretiokentia_grandiflora	Dypsis_decaryi)	Veitchia_spiralis)	((Hydriastele_microspadix	Kentiopsis_piersoniorum)	Dictyosperma_album))))	(Leopoldinia_pulchra	(Manicaria_saccifera	Oenocarpus_bataua)))	(((Sabal_domingensis	(Chamaedorea_seifrizii	Pseudophoenix_vinifera))	Phoenix_dactylifera)	Serenoa_repens)))	((((Podococcus_barteri	Orania_palindan)	Sclerosperma_profizianum)	(((Attalea_speciosa	(Elaeis_oleifera	Elaeis_guineensis))	Bactris_major)	(Reinhardtia_paiewonskiana	(Reinhardtia_latisecta	Reinhardtia_simplex))))	(Roystonea_regia	Calamus_caryotoides)))	Reinhardtia_gracilis)	Kingia_australis);
(((((((((Sabal_domingensis	(Manicaria_saccifera	Phoenix_dactylifera))	Serenoa_repens)	((Chamaedorea_seifrizii	(Pseudophoenix_vinifera	Oenocarpus_minor))	(Iriartea_deltoidea	Leopoldinia_pulchra)))	(((Attalea_speciosa	(Elaeis_oleifera	Elaeis_guineensis))	Bactris_major)	(Nypa_fruticans	(Oenocarpus_bataua	(Reinhardtia_simplex	(Reinhardtia_paiewonskiana	Reinhardtia_latisecta))))))	((((Kentiopsis_piersoniorum	(Dictyosperma_album	(Hydriastele_microspadix	((Burretiokentia_grandiflora	Dypsis_decaryi)	Veitchia_spiralis))))	Prestoea_acuminata)	Geonoma_undata)	((Podococcus_barteri	Orania_palindan)	Sclerosperma_profizianum)))	Calamus_caryotoides)	Roystonea_regia)	Reinhardtia_gracilis)	Kingia_australis);
(((((Reinhardtia_paiewonskiana	Reinhardtia_latisecta)	Reinhardtia_simplex)	((((Nypa_fruticans	((Chamaedorea_seifrizii	(Pseudophoenix_vinifera	(Iriartea_deltoidea	Leopoldinia_pulchra)))	(((Sabal_domingensis	((Manicaria_saccifera	Oenocarpus_minor)	Phoenix_dactylifera))	Serenoa_repens)	((Kentiopsis_piersoniorum	((Hydriastele_microspadix	Dictyosperma_album)	((Burretiokentia_grandiflora	Dypsis_decaryi)	Veitchia_spiralis)))	Geonoma_undata))))	((Calamus_caryotoides	Podococcus_barteri)	(Oenocarpus_bataua	Roystonea_regia)))	(Orania_palindan	(Prestoea_acuminata	Sclerosperma_profizianum)))	((Bactris_major	(Elaeis_oleifera	Elaeis_guineensis))	Attalea_speciosa)))	Reinhardtia_gracilis)	Kingia_australis);
(((((Reinhardtia_paiewonskiana	Reinhardtia_latisecta)	Reinhardtia_simplex)	(((((Manicaria_saccifera	Oenocarpus_bataua)	(Roystonea_regia	Calamus_caryotoides))	(((((((Burretiokentia_grandiflora	Dypsis_decaryi)	Dictyosperma_album)	Veitchia_spiralis)	(Kentiopsis_piersoniorum	Hydriastele_microspadix))	Geonoma_undata)	Orania_palindan)	((Prestoea_acuminata	Sclerosperma_profizianum)	Podococcus_barteri)))	((Oenocarpus_minor	Nypa_fruticans)	(((Serenoa_repens	Sabal_domingensis)	Phoenix_dactylifera)	(Chamaedorea_seifrizii	(Pseudophoenix_vinifera	(Iriartea_deltoidea	Leopoldinia_pulchra))))))	(Bactris_major	((Elaeis_oleifera	Elaeis_guineensis)	Attalea_speciosa))))	Reinhardtia_gracilis)	Kingia_australis);
((((Roystonea_regia	(Calamus_caryotoides	(((((Reinhardtia_paiewonskiana	Reinhardtia_latisecta)	Reinhardtia_simplex)	(Bactris_major	((Elaeis_oleifera	Elaeis_guineensis)	Attalea_speciosa)))	((Leopoldinia_pulchra	((Pseudophoenix_vinifera	((Sabal_domingensis	(Manicaria_saccifera	Phoenix_dactylifera))	Serenoa_repens))	Chamaedorea_seifrizii))	(Iriartea_deltoidea	Nypa_fruticans)))	(((Oenocarpus_bataua	Geonoma_undata)	(Kentiopsis_piersoniorum	(((Burretiokentia_grandiflora	Dypsis_decaryi)	Veitchia_spiralis)	(Dictyosperma_album	Hydriastele_microspadix))))	((Orania_palindan	Podococcus_barteri)	(Prestoea_acuminata	Sclerosperma_profizianum))))))	Oenocarpus_minor)	Reinhardtia_gracilis)	Kingia_australis);
(((Roystonea_regia	((((Bactris_major	((Elaeis_oleifera	Elaeis_guineensis)	Attalea_speciosa))	(((Reinhardtia_paiewonskiana	Reinhardtia_latisecta)	Reinhardtia_simplex)	Geonoma_undata))	((((Pseudophoenix_vinifera	((Manicaria_saccifera	Oenocarpus_bataua)	Leopoldinia_pulchra))	(Chamaedorea_seifrizii	Iriartea_deltoidea))	(((Kentiopsis_piersoniorum	((Hydriastele_microspadix	((Burretiokentia_grandiflora	Dypsis_decaryi)	Veitchia_spiralis))	Dictyosperma_album))	(Sabal_domingensis	Phoenix_dactylifera))	Serenoa_repens))	(Oenocarpus_minor	Nypa_fruticans)))	(((Calamus_caryotoides	Prestoea_acuminata)	Sclerosperma_profizianum)	(Podococcus_barteri	Orania_palindan))))	Reinhardtia_gracilis)	Kingia_australis);
((Reinhardtia_gracilis	(Roystonea_regia	((((((Serenoa_repens	Sabal_domingensis)	(Phoenix_dactylifera	Oenocarpus_minor))	(Pseudophoenix_vinifera	Chamaedorea_seifrizii))	((Oenocarpus_bataua	(Reinhardtia_simplex	(Reinhardtia_latisecta	Reinhardtia_paiewonskiana)))	(Bactris_major	(Attalea_speciosa	(Elaeis_guineensis	Elaeis_oleifera)))))	(Calamus_caryotoides	(Iriartea_deltoidea	Nypa_fruticans)))	((Prestoea_acuminata	Sclerosperma_profizianum)	(((Geonoma_undata	((Veitchia_spiralis	(Manicaria_saccifera	(Leopoldinia_pulchra	(Dypsis_decaryi	Burretiokentia_grandiflora))))	(Dictyosperma_album	(Kentiopsis_piersoniorum	Hydriastele_microspadix))))	Orania_palindan)	Podococcus_barteri)))))	Kingia_australis);
((Reinhardtia_gracilis	((Roystonea_regia	(((((Podococcus_barteri	Orania_palindan)	(Prestoea_acuminata	Sclerosperma_profizianum))	((Reinhardtia_simplex	(Reinhardtia_latisecta	Reinhardtia_paiewonskiana))	(Bactris_major	(Attalea_speciosa	(Elaeis_guineensis	Elaeis_oleifera)))))	(((Leopoldinia_pulchra	(Serenoa_repens	((Manicaria_saccifera	Phoenix_dactylifera)	(Sabal_domingensis	Pseudophoenix_vinifera))))	(Chamaedorea_seifrizii	((((Dypsis_decaryi	Burretiokentia_grandiflora)	Kentiopsis_piersoniorum)	((Hydriastele_microspadix	Dictyosperma_album)	Veitchia_spiralis))	(Geonoma_undata	Oenocarpus_bataua))))	(Iriartea_deltoidea	Nypa_fruticans)))	Calamus_caryotoides))	Oenocarpus_minor))	Kingia_australis);
((Reinhardtia_gracilis	(Roystonea_regia	(((Reinhardtia_simplex	(Reinhardtia_latisecta	Reinhardtia_paiewonskiana))	((Bactris_major	(Attalea_speciosa	(Elaeis_guineensis	Elaeis_oleifera)))	(((Podococcus_barteri	Orania_palindan)	((((Manicaria_saccifera	Oenocarpus_minor)	(((Veitchia_spiralis	Dictyosperma_album)	(Hydriastele_microspadix	Kentiopsis_piersoniorum))	(Dypsis_decaryi	Burretiokentia_grandiflora)))	Geonoma_undata)	(Prestoea_acuminata	Sclerosperma_profizianum)))	(((Chamaedorea_seifrizii	(Pseudophoenix_vinifera	(Iriartea_deltoidea	Leopoldinia_pulchra)))	(Phoenix_dactylifera	(Serenoa_repens	Sabal_domingensis)))	(Calamus_caryotoides	Nypa_fruticans)))))	Oenocarpus_bataua)))	Kingia_australis);
((Reinhardtia_gracilis	((Reinhardtia_simplex	(Reinhardtia_latisecta	Reinhardtia_paiewonskiana))	((Bactris_major	(Attalea_speciosa	(Elaeis_guineensis	Elaeis_oleifera)))	(((((Calamus_caryotoides	Podococcus_barteri)	Orania_palindan)	((((Dictyosperma_album	(Hydriastele_microspadix	((Veitchia_spiralis	(Dypsis_decaryi	Burretiokentia_grandiflora))	Manicaria_saccifera)))	Kentiopsis_piersoniorum)	Geonoma_undata)	(Prestoea_acuminata	Sclerosperma_profizianum)))	(Oenocarpus_bataua	Roystonea_regia))	(((Pseudophoenix_vinifera	((Iriartea_deltoidea	Leopoldinia_pulchra)	Chamaedorea_seifrizii))	(Phoenix_dactylifera	(Serenoa_repens	Sabal_domingensis)))	(Oenocarpus_minor	Nypa_fruticans))))))	Kingia_australis);
((Reinhardtia_gracilis	((((Bactris_major	(Attalea_speciosa	(Elaeis_guineensis	Elaeis_oleifera)))	((((((Leopoldinia_pulchra	Pseudophoenix_vinifera)	(Iriartea_deltoidea	Chamaedorea_seifrizii))	((Phoenix_dactylifera	Sabal_domingensis)	Serenoa_repens))	Nypa_fruticans)	((Podococcus_barteri	((Orania_palindan	(((Kentiopsis_piersoniorum	(Dictyosperma_album	(Hydriastele_microspadix	Oenocarpus_bataua)))	(Veitchia_spiralis	(Dypsis_decaryi	Burretiokentia_grandiflora)))	Prestoea_acuminata))	Sclerosperma_profizianum))	Geonoma_undata))	(Calamus_caryotoides	(Manicaria_saccifera	Roystonea_regia))))	(Oenocarpus_minor	Reinhardtia_simplex))	(Reinhardtia_latisecta	Reinhardtia_paiewonskiana)))	Kingia_australis);
((Reinhardtia_gracilis	(((Reinhardtia_latisecta	Reinhardtia_paiewonskiana)	((Bactris_major	(Attalea_speciosa	(Elaeis_guineensis	Elaeis_oleifera)))	(((((Iriartea_deltoidea	Pseudophoenix_vinifera)	((Oenocarpus_minor	Manicaria_saccifera)	Chamaedorea_seifrizii))	((Leopoldinia_pulchra	((Geonoma_undata	(Hydriastele_microspadix	((Dictyosperma_album	(Kentiopsis_piersoniorum	(Dypsis_decaryi	Burretiokentia_grandiflora)))	Veitchia_spiralis)))	Prestoea_acuminata))	((Phoenix_dactylifera	Sabal_domingensis)	Serenoa_repens)))	(((Podococcus_barteri	Sclerosperma_profizianum)	Orania_palindan)	(Calamus_caryotoides	Roystonea_regia)))	Nypa_fruticans)))	(Reinhardtia_simplex	Oenocarpus_bataua)))	Kingia_australis);
((Reinhardtia_gracilis	((Reinhardtia_latisecta	Reinhardtia_paiewonskiana)	((((Attalea_speciosa	((Elaeis_guineensis	Elaeis_oleifera)	Bactris_major))	((((((Leopoldinia_pulchra	((Hydriastele_microspadix	((Dypsis_decaryi	Burretiokentia_grandiflora)	Veitchia_spiralis))	(Dictyosperma_album	(Prestoea_acuminata	Kentiopsis_piersoniorum))))	Geonoma_undata)	(Phoenix_dactylifera	(Serenoa_repens	Sabal_domingensis)))	((Pseudophoenix_vinifera	(Oenocarpus_minor	Manicaria_saccifera))	Chamaedorea_seifrizii))	(Nypa_fruticans	Iriartea_deltoidea))	((Sclerosperma_profizianum	(Orania_palindan	Podococcus_barteri))	(Calamus_caryotoides	Roystonea_regia))))	Oenocarpus_bataua)	Reinhardtia_simplex)))	Kingia_australis);
((Reinhardtia_gracilis	((Reinhardtia_latisecta	Reinhardtia_paiewonskiana)	(((Bactris_major	(Attalea_speciosa	(Elaeis_guineensis	Elaeis_oleifera)))	((Sclerosperma_profizianum	(Orania_palindan	(Calamus_caryotoides	Podococcus_barteri)))	((((Leopoldinia_pulchra	((Oenocarpus_bataua	(((Dictyosperma_album	Hydriastele_microspadix)	((Dypsis_decaryi	Burretiokentia_grandiflora)	Veitchia_spiralis))	(Prestoea_acuminata	Kentiopsis_piersoniorum)))	Geonoma_undata))	((Phoenix_dactylifera	(Serenoa_repens	Sabal_domingensis))	(Iriartea_deltoidea	((Pseudophoenix_vinifera	(Oenocarpus_minor	Manicaria_saccifera))	Chamaedorea_seifrizii))))	Nypa_fruticans)	Roystonea_regia)))	Reinhardtia_simplex)))	Kingia_australis);
((Reinhardtia_gracilis	(Sclerosperma_profizianum	(((Orania_palindan	Podococcus_barteri)	Calamus_caryotoides)	((((((((((Manicaria_saccifera	Phoenix_dactylifera)	Sabal_domingensis)	Serenoa_repens)	(Iriartea_deltoidea	((Pseudophoenix_vinifera	Oenocarpus_minor)	Chamaedorea_seifrizii)))	Leopoldinia_pulchra)	(((Kentiopsis_piersoniorum	(Dictyosperma_album	((Dypsis_decaryi	Burretiokentia_grandiflora)	Veitchia_spiralis)))	Hydriastele_microspadix)	Geonoma_undata))	Nypa_fruticans)	(Oenocarpus_bataua	Roystonea_regia))	(((Reinhardtia_latisecta	Reinhardtia_paiewonskiana)	Reinhardtia_simplex)	(Bactris_major	(Attalea_speciosa	(Elaeis_guineensis	Elaeis_oleifera)))))	Prestoea_acuminata))))	Kingia_australis);
((Reinhardtia_gracilis	(Roystonea_regia	((((Phoenix_dactylifera	Sabal_domingensis)	Serenoa_repens)	((Pseudophoenix_vinifera	(Manicaria_saccifera	Oenocarpus_minor))	Chamaedorea_seifrizii))	(((((Reinhardtia_simplex	Reinhardtia_latisecta)	Reinhardtia_paiewonskiana)	(Bactris_major	(Attalea_speciosa	(Elaeis_guineensis	Elaeis_oleifera))))	(Calamus_caryotoides	Nypa_fruticans))	(((Prestoea_acuminata	Sclerosperma_profizianum)	(Podococcus_barteri	Orania_palindan))	((((Kentiopsis_piersoniorum	Hydriastele_microspadix)	(Dictyosperma_album	(Iriartea_deltoidea	Leopoldinia_pulchra)))	((Dypsis_decaryi	Burretiokentia_grandiflora)	Veitchia_spiralis))	(Geonoma_undata	Oenocarpus_bataua)))))))	Kingia_australis);
((Reinhardtia_gracilis	(Reinhardtia_latisecta	((Oenocarpus_bataua	(((((Calamus_caryotoides	Nypa_fruticans)	(Roystonea_regia	(((Geonoma_undata	((Leopoldinia_pulchra	Iriartea_deltoidea)	((Dictyosperma_album	((Prestoea_acuminata	Kentiopsis_piersoniorum)	Hydriastele_microspadix))	(Veitchia_spiralis	(Burretiokentia_grandiflora	Dypsis_decaryi)))))	Sclerosperma_profizianum)	(Podococcus_barteri	Orania_palindan))))	(((Manicaria_saccifera	Oenocarpus_minor)	(Pseudophoenix_vinifera	Chamaedorea_seifrizii))	(Phoenix_dactylifera	(Serenoa_repens	Sabal_domingensis))))	(Bactris_major	(Attalea_speciosa	(Elaeis_oleifera	Elaeis_guineensis))))	Reinhardtia_simplex))	Reinhardtia_paiewonskiana)))	Kingia_australis);
((Reinhardtia_gracilis	(Roystonea_regia	((((Podococcus_barteri	Orania_palindan)	(Prestoea_acuminata	Sclerosperma_profizianum))	(((Iriartea_deltoidea	(Chamaedorea_seifrizii	(Oenocarpus_minor	Pseudophoenix_vinifera)))	((Geonoma_undata	(Leopoldinia_pulchra	(((Hydriastele_microspadix	(Veitchia_spiralis	(Burretiokentia_grandiflora	Dypsis_decaryi)))	Dictyosperma_album)	Kentiopsis_piersoniorum)))	((Manicaria_saccifera	Phoenix_dactylifera)	(Serenoa_repens	Sabal_domingensis))))	((Bactris_major	(Attalea_speciosa	(Elaeis_oleifera	Elaeis_guineensis)))	(Oenocarpus_bataua	(Reinhardtia_simplex	(Reinhardtia_latisecta	Reinhardtia_paiewonskiana))))))	(Calamus_caryotoides	Nypa_fruticans))))	Kingia_australis);
((Reinhardtia_gracilis	(((Oenocarpus_bataua	Roystonea_regia)	((((Bactris_major	(Attalea_speciosa	(Elaeis_oleifera	Elaeis_guineensis)))	((Leopoldinia_pulchra	(((Manicaria_saccifera	Phoenix_dactylifera)	(Serenoa_repens	Sabal_domingensis))	((Pseudophoenix_vinifera	Iriartea_deltoidea)	Chamaedorea_seifrizii)))	Nypa_fruticans))	(Geonoma_undata	(((((((Burretiokentia_grandiflora	Dypsis_decaryi)	Veitchia_spiralis)	Hydriastele_microspadix)	(Dictyosperma_album	Kentiopsis_piersoniorum))	Prestoea_acuminata)	Oenocarpus_minor)	(Sclerosperma_profizianum	(Podococcus_barteri	Orania_palindan)))))	(Reinhardtia_simplex	(Reinhardtia_latisecta	Reinhardtia_paiewonskiana))))	Calamus_caryotoides))	Kingia_australis);
((Reinhardtia_gracilis	((Oenocarpus_bataua	((Bactris_major	(Attalea_speciosa	(Elaeis_oleifera	Elaeis_guineensis)))	((Roystonea_regia	((((Sclerosperma_profizianum	Orania_palindan)	((Geonoma_undata	Prestoea_acuminata)	((Kentiopsis_piersoniorum	(Veitchia_spiralis	((Hydriastele_microspadix	Dictyosperma_album)	(Burretiokentia_grandiflora	Dypsis_decaryi))))	Leopoldinia_pulchra)))	((((Manicaria_saccifera	Oenocarpus_minor)	Phoenix_dactylifera)	(Serenoa_repens	Sabal_domingensis))	((Pseudophoenix_vinifera	Iriartea_deltoidea)	Chamaedorea_seifrizii)))	Nypa_fruticans))	(Calamus_caryotoides	Podococcus_barteri))))	(Reinhardtia_simplex	(Reinhardtia_latisecta	Reinhardtia_paiewonskiana))))	Kingia_australis);
((Reinhardtia_gracilis	(((Bactris_major	(Attalea_speciosa	(Elaeis_oleifera	Elaeis_guineensis)))	((Roystonea_regia	(((Oenocarpus_bataua	Leopoldinia_pulchra)	(((Phoenix_dactylifera	Sabal_domingensis)	((Pseudophoenix_vinifera	Chamaedorea_seifrizii)	(Manicaria_saccifera	Oenocarpus_minor)))	(Serenoa_repens	Iriartea_deltoidea)))	Nypa_fruticans))	(((Calamus_caryotoides	Podococcus_barteri)	((Prestoea_acuminata	Sclerosperma_profizianum)	Orania_palindan))	(Geonoma_undata	((Veitchia_spiralis	(Dictyosperma_album	(Hydriastele_microspadix	Kentiopsis_piersoniorum)))	(Burretiokentia_grandiflora	Dypsis_decaryi))))))	(Reinhardtia_simplex	(Reinhardtia_latisecta	Reinhardtia_paiewonskiana))))	Kingia_australis);
((Reinhardtia_gracilis	(((((((Geonoma_undata	Leopoldinia_pulchra)	(Oenocarpus_bataua	Roystonea_regia))	(((Oenocarpus_minor	((Hydriastele_microspadix	Kentiopsis_piersoniorum)	(((Burretiokentia_grandiflora	Dypsis_decaryi)	Veitchia_spiralis)	Dictyosperma_album)))	(Prestoea_acuminata	Sclerosperma_profizianum))	Orania_palindan))	Calamus_caryotoides)	(((((Manicaria_saccifera	Phoenix_dactylifera)	(Serenoa_repens	Sabal_domingensis))	Pseudophoenix_vinifera)	(Chamaedorea_seifrizii	Iriartea_deltoidea))	(Bactris_major	(Attalea_speciosa	(Elaeis_oleifera	Elaeis_guineensis)))))	(Podococcus_barteri	Nypa_fruticans))	(Reinhardtia_simplex	(Reinhardtia_latisecta	Reinhardtia_paiewonskiana))))	Kingia_australis);
((Reinhardtia_gracilis	((Oenocarpus_bataua	Roystonea_regia)	((((((Geonoma_undata	((Burretiokentia_grandiflora	Dypsis_decaryi)	(Veitchia_spiralis	(Dictyosperma_album	(Hydriastele_microspadix	Kentiopsis_piersoniorum)))))	(Prestoea_acuminata	Sclerosperma_profizianum))	(Podococcus_barteri	Orania_palindan))	((Leopoldinia_pulchra	((((Oenocarpus_minor	(Manicaria_saccifera	Phoenix_dactylifera))	(Serenoa_repens	Sabal_domingensis))	Pseudophoenix_vinifera)	(Chamaedorea_seifrizii	Iriartea_deltoidea)))	Nypa_fruticans))	((Bactris_major	(Attalea_speciosa	(Elaeis_oleifera	Elaeis_guineensis)))	(Reinhardtia_paiewonskiana	(Reinhardtia_latisecta	Reinhardtia_simplex))))	Calamus_caryotoides)))	Kingia_australis);
((Reinhardtia_gracilis	((Reinhardtia_simplex	(Reinhardtia_paiewonskiana	Reinhardtia_latisecta))	((((((Oenocarpus_bataua	Leopoldinia_pulchra)	(Pseudophoenix_vinifera	((Manicaria_saccifera	Phoenix_dactylifera)	(((Chamaedorea_seifrizii	Iriartea_deltoidea)	Serenoa_repens)	Sabal_domingensis))))	(Oenocarpus_minor	Nypa_fruticans))	Roystonea_regia)	(((Orania_palindan	(Geonoma_undata	(((Hydriastele_microspadix	Kentiopsis_piersoniorum)	(Dictyosperma_album	Veitchia_spiralis))	(Burretiokentia_grandiflora	Dypsis_decaryi))))	(Prestoea_acuminata	Sclerosperma_profizianum))	(Calamus_caryotoides	Podococcus_barteri)))	(Bactris_major	(Attalea_speciosa	(Elaeis_oleifera	Elaeis_guineensis))))))	Kingia_australis);
((Reinhardtia_gracilis	(Calamus_caryotoides	(Nypa_fruticans	((((((Prestoea_acuminata	Sclerosperma_profizianum)	(Orania_palindan	(((Kentiopsis_piersoniorum	Hydriastele_microspadix)	((Manicaria_saccifera	(Burretiokentia_grandiflora	Dypsis_decaryi))	Dictyosperma_album))	Veitchia_spiralis)))	Podococcus_barteri)	Geonoma_undata)	(((Bactris_major	(Attalea_speciosa	(Elaeis_oleifera	Elaeis_guineensis)))	(Reinhardtia_simplex	(Reinhardtia_paiewonskiana	Reinhardtia_latisecta)))	(Oenocarpus_bataua	Roystonea_regia)))	(((Iriartea_deltoidea	Leopoldinia_pulchra)	Chamaedorea_seifrizii)	(Pseudophoenix_vinifera	((Sabal_domingensis	(Oenocarpus_minor	Phoenix_dactylifera))	Serenoa_repens)))))))	Kingia_australis);
((Reinhardtia_gracilis	((((((Iriartea_deltoidea	Chamaedorea_seifrizii)	(Pseudophoenix_vinifera	(Sabal_domingensis	Phoenix_dactylifera)))	Serenoa_repens)	(Oenocarpus_bataua	Leopoldinia_pulchra))	(Nypa_fruticans	((((Bactris_major	(Attalea_speciosa	(Elaeis_oleifera	Elaeis_guineensis)))	(Reinhardtia_simplex	(Reinhardtia_paiewonskiana	Reinhardtia_latisecta)))	((((Orania_palindan	(Prestoea_acuminata	(((Hydriastele_microspadix	(Veitchia_spiralis	(Burretiokentia_grandiflora	Dypsis_decaryi)))	(Dictyosperma_album	Manicaria_saccifera))	Kentiopsis_piersoniorum)))	Sclerosperma_profizianum)	(Calamus_caryotoides	Podococcus_barteri))	Geonoma_undata))	Roystonea_regia)))	Oenocarpus_minor))	Kingia_australis);
(((((Reinhardtia_latisecta	Reinhardtia_paiewonskiana)	Reinhardtia_simplex)	((Attalea_speciosa	((Elaeis_guineensis	Elaeis_oleifera)	Bactris_major))	((Oenocarpus_bataua	Roystonea_regia)	(((Orania_palindan	Podococcus_barteri)	Sclerosperma_profizianum)	(((Geonoma_undata	((((Hydriastele_microspadix	Dictyosperma_album)	Veitchia_spiralis)	((Dypsis_decaryi	Burretiokentia_grandiflora)	Kentiopsis_piersoniorum))	Prestoea_acuminata))	(((Pseudophoenix_vinifera	(Iriartea_deltoidea	Chamaedorea_seifrizii))	((((Oenocarpus_minor	Manicaria_saccifera)	Phoenix_dactylifera)	Sabal_domingensis)	Serenoa_repens))	Leopoldinia_pulchra))	(Nypa_fruticans	Calamus_caryotoides))))))	Reinhardtia_gracilis)	Kingia_australis);
(((Sclerosperma_profizianum	(((((((((Serenoa_repens	Sabal_domingensis)	Phoenix_dactylifera)	Pseudophoenix_vinifera)	Chamaedorea_seifrizii)	(Iriartea_deltoidea	Leopoldinia_pulchra))	Nypa_fruticans)	(((Reinhardtia_latisecta	Reinhardtia_paiewonskiana)	Reinhardtia_simplex)	(Bactris_major	(Attalea_speciosa	(Elaeis_guineensis	Elaeis_oleifera)))))	((Calamus_caryotoides	Podococcus_barteri)	(Oenocarpus_bataua	Roystonea_regia)))	((Geonoma_undata	((Oenocarpus_minor	Manicaria_saccifera)	((Kentiopsis_piersoniorum	((Hydriastele_microspadix	(Veitchia_spiralis	(Dypsis_decaryi	Burretiokentia_grandiflora)))	Dictyosperma_album))	Prestoea_acuminata)))	Orania_palindan)))	Reinhardtia_gracilis)	Kingia_australis);
(((((Attalea_speciosa	((Elaeis_guineensis	Elaeis_oleifera)	Bactris_major))	((((Nypa_fruticans	Calamus_caryotoides)	(((Oenocarpus_minor	(Pseudophoenix_vinifera	Chamaedorea_seifrizii))	((Sabal_domingensis	Phoenix_dactylifera)	(Iriartea_deltoidea	Serenoa_repens)))	Leopoldinia_pulchra))	((Manicaria_saccifera	Oenocarpus_bataua)	Roystonea_regia))	((((Geonoma_undata	(((Veitchia_spiralis	(Dypsis_decaryi	Burretiokentia_grandiflora))	(Dictyosperma_album	(Hydriastele_microspadix	Kentiopsis_piersoniorum)))	Prestoea_acuminata))	Orania_palindan)	Podococcus_barteri)	Sclerosperma_profizianum)))	((Reinhardtia_latisecta	Reinhardtia_paiewonskiana)	Reinhardtia_simplex))	Reinhardtia_gracilis)	Kingia_australis);
(((Calamus_caryotoides	(Roystonea_regia	(((((Manicaria_saccifera	Oenocarpus_bataua)	Leopoldinia_pulchra)	(Geonoma_undata	(((Dypsis_decaryi	Burretiokentia_grandiflora)	((Dictyosperma_album	(Hydriastele_microspadix	Kentiopsis_piersoniorum))	Veitchia_spiralis))	Prestoea_acuminata)))	((Podococcus_barteri	Orania_palindan)	Sclerosperma_profizianum))	(((Iriartea_deltoidea	Nypa_fruticans)	((Chamaedorea_seifrizii	(Oenocarpus_minor	Pseudophoenix_vinifera))	((Sabal_domingensis	Phoenix_dactylifera)	Serenoa_repens)))	(((Reinhardtia_latisecta	Reinhardtia_paiewonskiana)	Reinhardtia_simplex)	(Bactris_major	(Attalea_speciosa	(Elaeis_guineensis	Elaeis_oleifera))))))))	Reinhardtia_gracilis)	Kingia_australis);
(((((Iriartea_deltoidea	Chamaedorea_seifrizii)	(((Serenoa_repens	Sabal_domingensis)	Phoenix_dactylifera)	Pseudophoenix_vinifera))	((Orania_palindan	(Leopoldinia_pulchra	((((Manicaria_saccifera	(Dypsis_decaryi	Burretiokentia_grandiflora))	(Veitchia_spiralis	(Dictyosperma_album	(Hydriastele_microspadix	Kentiopsis_piersoniorum))))	Prestoea_acuminata)	Geonoma_undata)))	(((Podococcus_barteri	((Calamus_caryotoides	Sclerosperma_profizianum)	Roystonea_regia))	((((Oenocarpus_bataua	Reinhardtia_latisecta)	Reinhardtia_paiewonskiana)	Reinhardtia_simplex)	(Bactris_major	(Attalea_speciosa	(Elaeis_guineensis	Elaeis_oleifera)))))	(Oenocarpus_minor	Nypa_fruticans))))	Reinhardtia_gracilis)	Kingia_australis);
(((((Oenocarpus_minor	Nypa_fruticans)	((((Reinhardtia_latisecta	Reinhardtia_paiewonskiana)	Reinhardtia_simplex)	(Bactris_major	(Attalea_speciosa	(Elaeis_guineensis	Elaeis_oleifera))))	((Leopoldinia_pulchra	(((Phoenix_dactylifera	(Sabal_domingensis	Oenocarpus_bataua))	(Serenoa_repens	Iriartea_deltoidea))	(Chamaedorea_seifrizii	Pseudophoenix_vinifera)))	((Calamus_caryotoides	Podococcus_barteri)	(((Prestoea_acuminata	Sclerosperma_profizianum)	Orania_palindan)	(((Dictyosperma_album	(Hydriastele_microspadix	Kentiopsis_piersoniorum))	((Dypsis_decaryi	(Manicaria_saccifera	Burretiokentia_grandiflora))	Veitchia_spiralis))	Geonoma_undata))))))	Roystonea_regia)	Reinhardtia_gracilis)	Kingia_australis);
(((((Reinhardtia_latisecta	Reinhardtia_paiewonskiana)	Reinhardtia_simplex)	((Bactris_major	(Attalea_speciosa	(Elaeis_guineensis	Elaeis_oleifera)))	((((Calamus_caryotoides	Nypa_fruticans)	((Oenocarpus_bataua	Leopoldinia_pulchra)	(Iriartea_deltoidea	((Serenoa_repens	Phoenix_dactylifera)	(Sabal_domingensis	(Chamaedorea_seifrizii	Pseudophoenix_vinifera))))))	Roystonea_regia)	(((Prestoea_acuminata	Sclerosperma_profizianum)	(Podococcus_barteri	Orania_palindan))	((((Dictyosperma_album	Kentiopsis_piersoniorum)	((Dypsis_decaryi	Burretiokentia_grandiflora)	Veitchia_spiralis))	((Manicaria_saccifera	Oenocarpus_minor)	Hydriastele_microspadix))	Geonoma_undata)))))	Reinhardtia_gracilis)	Kingia_australis);
(((Roystonea_regia	(((Nypa_fruticans	((Leopoldinia_pulchra	((Phoenix_dactylifera	(Serenoa_repens	Sabal_domingensis))	(Pseudophoenix_vinifera	(Oenocarpus_minor	(Iriartea_deltoidea	Chamaedorea_seifrizii)))))	((((Manicaria_saccifera	Oenocarpus_bataua)	(Dypsis_decaryi	Burretiokentia_grandiflora))	((Hydriastele_microspadix	Dictyosperma_album)	(Kentiopsis_piersoniorum	Veitchia_spiralis)))	Geonoma_undata)))	(((Calamus_caryotoides	Prestoea_acuminata)	Sclerosperma_profizianum)	(Podococcus_barteri	Orania_palindan)))	(((Reinhardtia_latisecta	Reinhardtia_paiewonskiana)	Reinhardtia_simplex)	(Bactris_major	(Attalea_speciosa	(Elaeis_guineensis	Elaeis_oleifera))))))	Reinhardtia_gracilis)	Kingia_australis);
(((Iriartea_deltoidea	(Leopoldinia_pulchra	((((Phoenix_dactylifera	Sabal_domingensis)	Serenoa_repens)	((Chamaedorea_seifrizii	Pseudophoenix_vinifera)	(Manicaria_saccifera	Oenocarpus_minor)))	((((Oenocarpus_bataua	((Reinhardtia_latisecta	Reinhardtia_paiewonskiana)	Reinhardtia_simplex))	(Bactris_major	(Attalea_speciosa	(Elaeis_guineensis	Elaeis_oleifera))))	((Calamus_caryotoides	Roystonea_regia)	((((Kentiopsis_piersoniorum	(Dictyosperma_album	((Veitchia_spiralis	(Dypsis_decaryi	Burretiokentia_grandiflora))	Hydriastele_microspadix)))	Geonoma_undata)	(Prestoea_acuminata	Sclerosperma_profizianum))	(Podococcus_barteri	Orania_palindan))))	Nypa_fruticans))))	Reinhardtia_gracilis)	Kingia_australis);
((((Reinhardtia_latisecta	(Reinhardtia_paiewonskiana	Reinhardtia_simplex))	(((Attalea_speciosa	((Elaeis_guineensis	Elaeis_oleifera)	Bactris_major))	(((Nypa_fruticans	Calamus_caryotoides)	(((Chamaedorea_seifrizii	Iriartea_deltoidea)	(Pseudophoenix_vinifera	(Manicaria_saccifera	Oenocarpus_minor)))	(Leopoldinia_pulchra	((Phoenix_dactylifera	(Serenoa_repens	Sabal_domingensis))	(((Dictyosperma_album	((Hydriastele_microspadix	Kentiopsis_piersoniorum)	(Veitchia_spiralis	(Dypsis_decaryi	Burretiokentia_grandiflora))))	Prestoea_acuminata)	Geonoma_undata)))))	(Roystonea_regia	((Podococcus_barteri	Orania_palindan)	Sclerosperma_profizianum))))	Oenocarpus_bataua))	Reinhardtia_gracilis)	Kingia_australis);
((Reinhardtia_gracilis	(Sclerosperma_profizianum	((Podococcus_barteri	Orania_palindan)	((Roystonea_regia	((((Bactris_major	(Attalea_speciosa	(Elaeis_oleifera	Elaeis_guineensis)))	(Oenocarpus_bataua	(Reinhardtia_latisecta	(Reinhardtia_paiewonskiana	Reinhardtia_simplex))))	((Pseudophoenix_vinifera	((Serenoa_repens	Sabal_domingensis)	Phoenix_dactylifera))	(Chamaedorea_seifrizii	Iriartea_deltoidea)))	(Calamus_caryotoides	Nypa_fruticans)))	(((Leopoldinia_pulchra	((Veitchia_spiralis	(Dypsis_decaryi	Burretiokentia_grandiflora))	((((Manicaria_saccifera	Oenocarpus_minor)	Hydriastele_microspadix)	Kentiopsis_piersoniorum)	Dictyosperma_album)))	Prestoea_acuminata)	Geonoma_undata)))))	Kingia_australis);
((Reinhardtia_gracilis	(Calamus_caryotoides	(Roystonea_regia	((((Orania_palindan	(Geonoma_undata	(Oenocarpus_bataua	(Leopoldinia_pulchra	((Kentiopsis_piersoniorum	((Hydriastele_microspadix	Dictyosperma_album)	(Veitchia_spiralis	(Manicaria_saccifera	(Dypsis_decaryi	Burretiokentia_grandiflora)))))	Prestoea_acuminata)))))	Podococcus_barteri)	Sclerosperma_profizianum)	((((Pseudophoenix_vinifera	((Sabal_domingensis	Phoenix_dactylifera)	Serenoa_repens))	(Chamaedorea_seifrizii	Iriartea_deltoidea))	Nypa_fruticans)	((Bactris_major	(Attalea_speciosa	(Elaeis_oleifera	Elaeis_guineensis)))	((Oenocarpus_minor	Reinhardtia_simplex)	(Reinhardtia_latisecta	Reinhardtia_paiewonskiana))))))))	Kingia_australis);
((Reinhardtia_gracilis	(Calamus_caryotoides	((((Roystonea_regia	(Orania_palindan	((Bactris_major	(Attalea_speciosa	(Elaeis_oleifera	Elaeis_guineensis)))	((Reinhardtia_paiewonskiana	Reinhardtia_latisecta)	Reinhardtia_simplex))))	((Geonoma_undata	Oenocarpus_bataua)	(((Chamaedorea_seifrizii	Pseudophoenix_vinifera)	((Sabal_domingensis	Phoenix_dactylifera)	Serenoa_repens))	((((Manicaria_saccifera	Oenocarpus_minor)	Nypa_fruticans)	Iriartea_deltoidea)	(Leopoldinia_pulchra	((Dictyosperma_album	Kentiopsis_piersoniorum)	((Veitchia_spiralis	(Dypsis_decaryi	Burretiokentia_grandiflora))	Hydriastele_microspadix)))))))	Podococcus_barteri)	(Prestoea_acuminata	Sclerosperma_profizianum))))	Kingia_australis);
((Reinhardtia_gracilis	(((Reinhardtia_paiewonskiana	Reinhardtia_latisecta)	Reinhardtia_simplex)	((((Orania_palindan	(Podococcus_barteri	(Sclerosperma_profizianum	Calamus_caryotoides)))	Roystonea_regia)	((((Iriartea_deltoidea	Chamaedorea_seifrizii)	(Oenocarpus_minor	Pseudophoenix_vinifera))	(((Sabal_domingensis	(Manicaria_saccifera	Phoenix_dactylifera))	Serenoa_repens)	(((Oenocarpus_bataua	Prestoea_acuminata)	Geonoma_undata)	(Leopoldinia_pulchra	(((Dypsis_decaryi	Burretiokentia_grandiflora)	Kentiopsis_piersoniorum)	(Veitchia_spiralis	(Hydriastele_microspadix	Dictyosperma_album)))))))	Nypa_fruticans))	(Bactris_major	(Attalea_speciosa	(Elaeis_oleifera	Elaeis_guineensis))))))	Kingia_australis);
((Reinhardtia_gracilis	(Roystonea_regia	(((((((Iriartea_deltoidea	Chamaedorea_seifrizii)	Pseudophoenix_vinifera)	((Sabal_domingensis	(Oenocarpus_minor	(Manicaria_saccifera	Phoenix_dactylifera)))	Serenoa_repens))	(Geonoma_undata	((Oenocarpus_bataua	Leopoldinia_pulchra)	(Prestoea_acuminata	((Hydriastele_microspadix	Kentiopsis_piersoniorum)	(Dictyosperma_album	(Veitchia_spiralis	(Dypsis_decaryi	Burretiokentia_grandiflora))))))))	(Calamus_caryotoides	Nypa_fruticans))	((Bactris_major	(Attalea_speciosa	(Elaeis_oleifera	Elaeis_guineensis)))	((Reinhardtia_simplex	Reinhardtia_latisecta)	Reinhardtia_paiewonskiana)))	((Orania_palindan	Sclerosperma_profizianum)	Podococcus_barteri))))	Kingia_australis);
((Reinhardtia_gracilis	(Roystonea_regia	((((((((Manicaria_saccifera	Oenocarpus_minor)	Pseudophoenix_vinifera)	((Sabal_domingensis	Serenoa_repens)	Phoenix_dactylifera))	((Chamaedorea_seifrizii	Iriartea_deltoidea)	Leopoldinia_pulchra))	(Geonoma_undata	(((Kentiopsis_piersoniorum	Hydriastele_microspadix)	(Dictyosperma_album	(Prestoea_acuminata	(Dypsis_decaryi	Burretiokentia_grandiflora))))	Veitchia_spiralis)))	(Calamus_caryotoides	Nypa_fruticans))	((Bactris_major	(Attalea_speciosa	(Elaeis_oleifera	Elaeis_guineensis)))	(Oenocarpus_bataua	(Reinhardtia_simplex	(Reinhardtia_latisecta	Reinhardtia_paiewonskiana)))))	(Sclerosperma_profizianum	(Podococcus_barteri	Orania_palindan)))))	Kingia_australis);
((Reinhardtia_gracilis	(Nypa_fruticans	(((((Sabal_domingensis	Pseudophoenix_vinifera)	Phoenix_dactylifera)	((Serenoa_repens	((Manicaria_saccifera	Oenocarpus_minor)	Chamaedorea_seifrizii))	(Iriartea_deltoidea	(Oenocarpus_bataua	Leopoldinia_pulchra))))	((Geonoma_undata	((Kentiopsis_piersoniorum	Hydriastele_microspadix)	(Dictyosperma_album	((Dypsis_decaryi	Burretiokentia_grandiflora)	Veitchia_spiralis))))	Prestoea_acuminata))	((Calamus_caryotoides	Roystonea_regia)	(((Bactris_major	(Attalea_speciosa	(Elaeis_oleifera	Elaeis_guineensis)))	(Reinhardtia_simplex	(Reinhardtia_latisecta	Reinhardtia_paiewonskiana)))	(Sclerosperma_profizianum	(Podococcus_barteri	Orania_palindan)))))))	Kingia_australis);
((Reinhardtia_gracilis	(((Roystonea_regia	(((Geonoma_undata	((Serenoa_repens	Chamaedorea_seifrizii)	((Sabal_domingensis	Pseudophoenix_vinifera)	(Manicaria_saccifera	Phoenix_dactylifera))))	((Bactris_major	(Attalea_speciosa	(Elaeis_oleifera	Elaeis_guineensis)))	(Oenocarpus_bataua	((Reinhardtia_latisecta	Reinhardtia_paiewonskiana)	Reinhardtia_simplex))))	(((Podococcus_barteri	Calamus_caryotoides)	Sclerosperma_profizianum)	Orania_palindan)))	((Nypa_fruticans	(Iriartea_deltoidea	Leopoldinia_pulchra))	(((Dypsis_decaryi	Burretiokentia_grandiflora)	(Veitchia_spiralis	((Kentiopsis_piersoniorum	Hydriastele_microspadix)	Dictyosperma_album)))	Prestoea_acuminata)))	Oenocarpus_minor))	Kingia_australis);
((Reinhardtia_gracilis	(((((((Orania_palindan	Podococcus_barteri)	(Calamus_caryotoides	(Prestoea_acuminata	Sclerosperma_profizianum)))	((Bactris_major	(Attalea_speciosa	(Elaeis_oleifera	Elaeis_guineensis)))	((Reinhardtia_latisecta	Reinhardtia_paiewonskiana)	Reinhardtia_simplex)))	(Oenocarpus_bataua	Roystonea_regia))	((((Chamaedorea_seifrizii	(Sabal_domingensis	Pseudophoenix_vinifera))	(Manicaria_saccifera	Phoenix_dactylifera))	Serenoa_repens)	(Geonoma_undata	((Iriartea_deltoidea	Leopoldinia_pulchra)	((Kentiopsis_piersoniorum	Dictyosperma_album)	(Hydriastele_microspadix	(Veitchia_spiralis	(Dypsis_decaryi	Burretiokentia_grandiflora))))))))	Nypa_fruticans)	Oenocarpus_minor))	Kingia_australis);
((Reinhardtia_gracilis	(((Chamaedorea_seifrizii	((Iriartea_deltoidea	Serenoa_repens)	Sabal_domingensis))	(Manicaria_saccifera	Phoenix_dactylifera))	(((Leopoldinia_pulchra	Oenocarpus_bataua)	(Geonoma_undata	(Oenocarpus_minor	((Veitchia_spiralis	(Dypsis_decaryi	Burretiokentia_grandiflora))	((Hydriastele_microspadix	Kentiopsis_piersoniorum)	Dictyosperma_album)))))	((Nypa_fruticans	Pseudophoenix_vinifera)	(((((Bactris_major	(Attalea_speciosa	(Elaeis_oleifera	Elaeis_guineensis)))	((Reinhardtia_latisecta	Reinhardtia_paiewonskiana)	Reinhardtia_simplex))	(Orania_palindan	(Calamus_caryotoides	(Prestoea_acuminata	Sclerosperma_profizianum))))	Podococcus_barteri)	Roystonea_regia)))))	Kingia_australis);
(((Nypa_fruticans	(((Roystonea_regia	(((Prestoea_acuminata	Sclerosperma_profizianum)	(Podococcus_barteri	Orania_palindan))	Calamus_caryotoides))	((((Elaeis_guineensis	Elaeis_oleifera)	Attalea_speciosa)	Bactris_major)	(Reinhardtia_simplex	(Reinhardtia_latisecta	Reinhardtia_paiewonskiana))))	((Leopoldinia_pulchra	(Geonoma_undata	((Kentiopsis_piersoniorum	Dictyosperma_album)	(Hydriastele_microspadix	(((Manicaria_saccifera	Oenocarpus_bataua)	(Burretiokentia_grandiflora	Dypsis_decaryi))	Veitchia_spiralis)))))	(((Sabal_domingensis	(Iriartea_deltoidea	Serenoa_repens))	Phoenix_dactylifera)	((Pseudophoenix_vinifera	Oenocarpus_minor)	Chamaedorea_seifrizii)))))	Reinhardtia_gracilis)	Kingia_australis);
(((Reinhardtia_simplex	((Reinhardtia_latisecta	Reinhardtia_paiewonskiana)	(((((Prestoea_acuminata	Sclerosperma_profizianum)	(Podococcus_barteri	Orania_palindan))	((Calamus_caryotoides	Roystonea_regia)	((((Geonoma_undata	((((Manicaria_saccifera	(Burretiokentia_grandiflora	Dypsis_decaryi))	Veitchia_spiralis)	Hydriastele_microspadix)	(Dictyosperma_album	Kentiopsis_piersoniorum)))	Oenocarpus_minor)	(Leopoldinia_pulchra	((Iriartea_deltoidea	Serenoa_repens)	((Sabal_domingensis	(Pseudophoenix_vinifera	Chamaedorea_seifrizii))	Phoenix_dactylifera))))	Nypa_fruticans)))	(((Elaeis_guineensis	Elaeis_oleifera)	Attalea_speciosa)	Bactris_major))	Oenocarpus_bataua)))	Reinhardtia_gracilis)	Kingia_australis);
((((Prestoea_acuminata	Sclerosperma_profizianum)	(((((Orania_palindan	(((Geonoma_undata	((((Burretiokentia_grandiflora	Dypsis_decaryi)	Veitchia_spiralis)	Hydriastele_microspadix)	(Dictyosperma_album	Kentiopsis_piersoniorum)))	(Oenocarpus_bataua	Leopoldinia_pulchra))	(Iriartea_deltoidea	((((Manicaria_saccifera	Oenocarpus_minor)	Pseudophoenix_vinifera)	(Phoenix_dactylifera	(Serenoa_repens	Sabal_domingensis)))	Chamaedorea_seifrizii))))	Roystonea_regia)	((((Elaeis_guineensis	Elaeis_oleifera)	Attalea_speciosa)	Bactris_major)	(Reinhardtia_simplex	(Reinhardtia_latisecta	Reinhardtia_paiewonskiana))))	(Podococcus_barteri	Nypa_fruticans))	Calamus_caryotoides))	Reinhardtia_gracilis)	Kingia_australis);
(((Nypa_fruticans	(((((Prestoea_acuminata	Sclerosperma_profizianum)	Orania_palindan)	(((Burretiokentia_grandiflora	Dypsis_decaryi)	(Veitchia_spiralis	(Dictyosperma_album	(Hydriastele_microspadix	Kentiopsis_piersoniorum))))	Geonoma_undata))	((Oenocarpus_bataua	Leopoldinia_pulchra)	(Iriartea_deltoidea	((((Manicaria_saccifera	Oenocarpus_minor)	Pseudophoenix_vinifera)	(Phoenix_dactylifera	(Serenoa_repens	Sabal_domingensis)))	Chamaedorea_seifrizii))))	((Calamus_caryotoides	Podococcus_barteri)	(((((Elaeis_guineensis	Elaeis_oleifera)	Attalea_speciosa)	Bactris_major)	((Reinhardtia_simplex	Reinhardtia_latisecta)	Reinhardtia_paiewonskiana))	Roystonea_regia))))	Reinhardtia_gracilis)	Kingia_australis);
((((Calamus_caryotoides	Nypa_fruticans)	(((((Podococcus_barteri	(Sclerosperma_profizianum	Orania_palindan))	(((Manicaria_saccifera	Oenocarpus_minor)	(Prestoea_acuminata	((Hydriastele_microspadix	Kentiopsis_piersoniorum)	(Dictyosperma_album	((Burretiokentia_grandiflora	Dypsis_decaryi)	Veitchia_spiralis)))))	Geonoma_undata))	((((Elaeis_guineensis	Elaeis_oleifera)	Attalea_speciosa)	Bactris_major)	(Reinhardtia_simplex	(Reinhardtia_latisecta	Reinhardtia_paiewonskiana))))	(Oenocarpus_bataua	Roystonea_regia))	(((Leopoldinia_pulchra	Iriartea_deltoidea)	Chamaedorea_seifrizii)	((Phoenix_dactylifera	Sabal_domingensis)	(Pseudophoenix_vinifera	Serenoa_repens)))))	Reinhardtia_gracilis)	Kingia_australis);
((((((((Manicaria_saccifera	Phoenix_dactylifera)	(Serenoa_repens	Sabal_domingensis))	((Oenocarpus_minor	(Pseudophoenix_vinifera	Chamaedorea_seifrizii))	Iriartea_deltoidea))	((((Elaeis_guineensis	Elaeis_oleifera)	Attalea_speciosa)	Bactris_major)	(Oenocarpus_bataua	(Reinhardtia_simplex	(Reinhardtia_latisecta	Reinhardtia_paiewonskiana)))))	((((Leopoldinia_pulchra	((Veitchia_spiralis	(Dictyosperma_album	Kentiopsis_piersoniorum))	((Burretiokentia_grandiflora	Dypsis_decaryi)	Hydriastele_microspadix)))	Geonoma_undata)	Orania_palindan)	((Calamus_caryotoides	Podococcus_barteri)	((Prestoea_acuminata	Sclerosperma_profizianum)	Nypa_fruticans))))	Roystonea_regia)	Reinhardtia_gracilis)	Kingia_australis);
(((((Oenocarpus_bataua	(Reinhardtia_simplex	(Reinhardtia_latisecta	Reinhardtia_paiewonskiana)))	((((((Orania_palindan	Podococcus_barteri)	(Prestoea_acuminata	Sclerosperma_profizianum))	((Geonoma_undata	((Hydriastele_microspadix	((Burretiokentia_grandiflora	Dypsis_decaryi)	Veitchia_spiralis))	(Dictyosperma_album	Kentiopsis_piersoniorum)))	(Iriartea_deltoidea	Leopoldinia_pulchra)))	(Calamus_caryotoides	Roystonea_regia))	(Nypa_fruticans	(((((Manicaria_saccifera	Phoenix_dactylifera)	Sabal_domingensis)	Serenoa_repens)	Pseudophoenix_vinifera)	Chamaedorea_seifrizii)))	(Attalea_speciosa	(Bactris_major	(Elaeis_guineensis	Elaeis_oleifera)))))	Oenocarpus_minor)	Reinhardtia_gracilis)	Kingia_australis);
(((((Reinhardtia_latisecta	Reinhardtia_paiewonskiana)	Reinhardtia_simplex)	((((Orania_palindan	(Calamus_caryotoides	Podococcus_barteri))	Sclerosperma_profizianum)	(((Oenocarpus_minor	Nypa_fruticans)	((Geonoma_undata	(((Kentiopsis_piersoniorum	Prestoea_acuminata)	(((Burretiokentia_grandiflora	Dypsis_decaryi)	Veitchia_spiralis)	(Hydriastele_microspadix	Dictyosperma_album)))	(Iriartea_deltoidea	Leopoldinia_pulchra)))	(((Phoenix_dactylifera	(Serenoa_repens	(Manicaria_saccifera	Sabal_domingensis)))	Pseudophoenix_vinifera)	Chamaedorea_seifrizii)))	(Oenocarpus_bataua	Roystonea_regia)))	(Bactris_major	((Elaeis_guineensis	Elaeis_oleifera)	Attalea_speciosa))))	Reinhardtia_gracilis)	Kingia_australis);
(((Sclerosperma_profizianum	((((Calamus_caryotoides	Podococcus_barteri)	((Nypa_fruticans	(((Oenocarpus_bataua	(((Dictyosperma_album	((Burretiokentia_grandiflora	Dypsis_decaryi)	Veitchia_spiralis))	((Hydriastele_microspadix	Kentiopsis_piersoniorum)	Prestoea_acuminata))	Leopoldinia_pulchra))	Geonoma_undata)	((Phoenix_dactylifera	(((Manicaria_saccifera	Oenocarpus_minor)	(Pseudophoenix_vinifera	Chamaedorea_seifrizii))	Sabal_domingensis))	(Iriartea_deltoidea	Serenoa_repens))))	Roystonea_regia))	((Bactris_major	((Elaeis_guineensis	Elaeis_oleifera)	Attalea_speciosa))	((Reinhardtia_latisecta	Reinhardtia_paiewonskiana)	Reinhardtia_simplex)))	Orania_palindan))	Reinhardtia_gracilis)	Kingia_australis);
(((Roystonea_regia	((Nypa_fruticans	((Calamus_caryotoides	Podococcus_barteri)	(Orania_palindan	Sclerosperma_profizianum)))	(((((Manicaria_saccifera	Leopoldinia_pulchra)	((((Hydriastele_microspadix	((Burretiokentia_grandiflora	Dypsis_decaryi)	Veitchia_spiralis))	Dictyosperma_album)	Kentiopsis_piersoniorum)	Prestoea_acuminata))	Geonoma_undata)	((((Oenocarpus_minor	Phoenix_dactylifera)	(Serenoa_repens	Sabal_domingensis))	Pseudophoenix_vinifera)	(Iriartea_deltoidea	Chamaedorea_seifrizii)))	((Bactris_major	((Elaeis_guineensis	Elaeis_oleifera)	Attalea_speciosa))	(Oenocarpus_bataua	((Reinhardtia_latisecta	Reinhardtia_paiewonskiana)	Reinhardtia_simplex))))))	Reinhardtia_gracilis)	Kingia_australis);
(((Roystonea_regia	(((((Chamaedorea_seifrizii	((Leopoldinia_pulchra	Iriartea_deltoidea)	Pseudophoenix_vinifera))	(((Manicaria_saccifera	Phoenix_dactylifera)	Sabal_domingensis)	Serenoa_repens))	((((Oenocarpus_minor	Hydriastele_microspadix)	((Kentiopsis_piersoniorum	Dictyosperma_album)	(Veitchia_spiralis	(Burretiokentia_grandiflora	Dypsis_decaryi))))	Geonoma_undata)	Prestoea_acuminata))	Nypa_fruticans)	(((Orania_palindan	Sclerosperma_profizianum)	((Bactris_major	(Attalea_speciosa	(Elaeis_guineensis	Elaeis_oleifera)))	(Oenocarpus_bataua	(Reinhardtia_simplex	(Reinhardtia_latisecta	Reinhardtia_paiewonskiana)))))	(Podococcus_barteri	Calamus_caryotoides))))	Reinhardtia_gracilis)	Kingia_australis);
(((((Reinhardtia_simplex	(Reinhardtia_latisecta	Reinhardtia_paiewonskiana))	((Attalea_speciosa	((((Podococcus_barteri	Calamus_caryotoides)	Orania_palindan)	Sclerosperma_profizianum)	(Roystonea_regia	(((((Pseudophoenix_vinifera	Iriartea_deltoidea)	Chamaedorea_seifrizii)	(Phoenix_dactylifera	(Serenoa_repens	Sabal_domingensis)))	((Oenocarpus_bataua	Leopoldinia_pulchra)	(Geonoma_undata	(((((Veitchia_spiralis	((Manicaria_saccifera	Burretiokentia_grandiflora)	Dypsis_decaryi))	Hydriastele_microspadix)	Dictyosperma_album)	Kentiopsis_piersoniorum)	Prestoea_acuminata))))	Nypa_fruticans))))	(Bactris_major	(Elaeis_guineensis	Elaeis_oleifera))))	Oenocarpus_minor)	Reinhardtia_gracilis)	Kingia_australis);
(((((Reinhardtia_latisecta	Reinhardtia_paiewonskiana)	Reinhardtia_simplex)	(((((Podococcus_barteri	Calamus_caryotoides)	Orania_palindan)	Sclerosperma_profizianum)	((Nypa_fruticans	(((((Manicaria_saccifera	Oenocarpus_minor)	(Pseudophoenix_vinifera	Chamaedorea_seifrizii))	Iriartea_deltoidea)	(Phoenix_dactylifera	(Serenoa_repens	Sabal_domingensis)))	((Geonoma_undata	(Oenocarpus_bataua	Leopoldinia_pulchra))	(((((Veitchia_spiralis	(Burretiokentia_grandiflora	Dypsis_decaryi))	Hydriastele_microspadix)	Dictyosperma_album)	Kentiopsis_piersoniorum)	Prestoea_acuminata))))	Roystonea_regia))	(Bactris_major	(Attalea_speciosa	(Elaeis_guineensis	Elaeis_oleifera)))))	Reinhardtia_gracilis)	Kingia_australis);
(((Roystonea_regia	((((Nypa_fruticans	((((Manicaria_saccifera	Oenocarpus_minor)	Pseudophoenix_vinifera)	(Chamaedorea_seifrizii	Iriartea_deltoidea))	(Phoenix_dactylifera	(Serenoa_repens	Sabal_domingensis))))	((Bactris_major	(Attalea_speciosa	(Elaeis_guineensis	Elaeis_oleifera)))	((Reinhardtia_latisecta	Reinhardtia_paiewonskiana)	Reinhardtia_simplex)))	((((Geonoma_undata	Oenocarpus_bataua)	((Veitchia_spiralis	(Dictyosperma_album	Hydriastele_microspadix))	(Kentiopsis_piersoniorum	(Burretiokentia_grandiflora	Dypsis_decaryi))))	Leopoldinia_pulchra)	((Sclerosperma_profizianum	(Podococcus_barteri	Orania_palindan))	Prestoea_acuminata)))	Calamus_caryotoides))	Reinhardtia_gracilis)	Kingia_australis);
(((Roystonea_regia	(((((Bactris_major	(Attalea_speciosa	(Elaeis_guineensis	Elaeis_oleifera)))	((Reinhardtia_simplex	(Reinhardtia_latisecta	Reinhardtia_paiewonskiana))	Oenocarpus_bataua))	((Orania_palindan	(((((Burretiokentia_grandiflora	Dypsis_decaryi)	(((Kentiopsis_piersoniorum	Dictyosperma_album)	Hydriastele_microspadix)	Veitchia_spiralis))	Leopoldinia_pulchra)	Prestoea_acuminata)	Geonoma_undata))	(Sclerosperma_profizianum	Podococcus_barteri)))	(((Manicaria_saccifera	Oenocarpus_minor)	Nypa_fruticans)	((Pseudophoenix_vinifera	(Chamaedorea_seifrizii	Iriartea_deltoidea))	(Phoenix_dactylifera	(Serenoa_repens	Sabal_domingensis)))))	Calamus_caryotoides))	Reinhardtia_gracilis)	Kingia_australis);
((((Calamus_caryotoides	Nypa_fruticans)	(((Iriartea_deltoidea	(Pseudophoenix_vinifera	(Oenocarpus_minor	Chamaedorea_seifrizii)))	((Manicaria_saccifera	Phoenix_dactylifera)	(Serenoa_repens	Sabal_domingensis)))	((Oenocarpus_bataua	Roystonea_regia)	(((Bactris_major	(Attalea_speciosa	(Elaeis_guineensis	Elaeis_oleifera)))	(Reinhardtia_simplex	(Reinhardtia_latisecta	Reinhardtia_paiewonskiana)))	(((Orania_palindan	(((Dictyosperma_album	Kentiopsis_piersoniorum)	(((Burretiokentia_grandiflora	Dypsis_decaryi)	Veitchia_spiralis)	Hydriastele_microspadix))	Leopoldinia_pulchra))	(Prestoea_acuminata	Sclerosperma_profizianum))	(Podococcus_barteri	Geonoma_undata))))))	Reinhardtia_gracilis)	Kingia_australis);
((((Oenocarpus_bataua	(Reinhardtia_simplex	(Reinhardtia_latisecta	Reinhardtia_paiewonskiana)))	(((Roystonea_regia	((Geonoma_undata	((Prestoea_acuminata	((Dictyosperma_album	Kentiopsis_piersoniorum)	(((Burretiokentia_grandiflora	Dypsis_decaryi)	Veitchia_spiralis)	Hydriastele_microspadix)))	Leopoldinia_pulchra))	((Podococcus_barteri	Orania_palindan)	Sclerosperma_profizianum)))	((Calamus_caryotoides	Nypa_fruticans)	((Sabal_domingensis	(Pseudophoenix_vinifera	((Manicaria_saccifera	Oenocarpus_minor)	Chamaedorea_seifrizii)))	(Phoenix_dactylifera	(Iriartea_deltoidea	Serenoa_repens)))))	(Bactris_major	(Attalea_speciosa	(Elaeis_guineensis	Elaeis_oleifera)))))	Reinhardtia_gracilis)	Kingia_australis);
(((Oenocarpus_minor	(Reinhardtia_simplex	((Reinhardtia_latisecta	Reinhardtia_paiewonskiana)	((((Podococcus_barteri	Orania_palindan)	Sclerosperma_profizianum)	(((((Geonoma_undata	(Prestoea_acuminata	((Dictyosperma_album	Kentiopsis_piersoniorum)	(((Burretiokentia_grandiflora	Dypsis_decaryi)	Veitchia_spiralis)	Hydriastele_microspadix))))	(((Chamaedorea_seifrizii	(Pseudophoenix_vinifera	Iriartea_deltoidea))	(Phoenix_dactylifera	(Sabal_domingensis	Serenoa_repens)))	Leopoldinia_pulchra))	(Calamus_caryotoides	Nypa_fruticans))	Manicaria_saccifera)	(Oenocarpus_bataua	Roystonea_regia)))	(Attalea_speciosa	((Elaeis_guineensis	Elaeis_oleifera)	Bactris_major))))))	Reinhardtia_gracilis)	Kingia_australis);
(((Calamus_caryotoides	(Roystonea_regia	(((((Podococcus_barteri	Orania_palindan)	Sclerosperma_profizianum)	(Geonoma_undata	((Oenocarpus_bataua	Leopoldinia_pulchra)	(((Manicaria_saccifera	(Burretiokentia_grandiflora	Dypsis_decaryi))	Kentiopsis_piersoniorum)	((Veitchia_spiralis	Prestoea_acuminata)	(Dictyosperma_album	Hydriastele_microspadix))))))	(((((Elaeis_guineensis	Elaeis_oleifera)	Bactris_major)	Attalea_speciosa)	(Reinhardtia_simplex	(Reinhardtia_latisecta	Reinhardtia_paiewonskiana)))	((Chamaedorea_seifrizii	(Pseudophoenix_vinifera	Iriartea_deltoidea))	(((Oenocarpus_minor	Phoenix_dactylifera)	Sabal_domingensis)	Serenoa_repens))))	Nypa_fruticans)))	Reinhardtia_gracilis)	Kingia_australis);
(((((Manicaria_saccifera	Oenocarpus_bataua)	Roystonea_regia)	(((Calamus_caryotoides	Nypa_fruticans)	(((((Elaeis_guineensis	Elaeis_oleifera)	Bactris_major)	Attalea_speciosa)	(Reinhardtia_simplex	(Reinhardtia_latisecta	Reinhardtia_paiewonskiana)))	(Leopoldinia_pulchra	(((Iriartea_deltoidea	Oenocarpus_minor)	Chamaedorea_seifrizii)	(Pseudophoenix_vinifera	(Phoenix_dactylifera	(Serenoa_repens	Sabal_domingensis)))))))	(((Podococcus_barteri	Orania_palindan)	Sclerosperma_profizianum)	(Geonoma_undata	((((Hydriastele_microspadix	Dictyosperma_album)	Kentiopsis_piersoniorum)	(Veitchia_spiralis	(Burretiokentia_grandiflora	Dypsis_decaryi)))	Prestoea_acuminata)))))	Reinhardtia_gracilis)	Kingia_australis);
((Reinhardtia_gracilis	(Orania_palindan	((Sclerosperma_profizianum	Prestoea_acuminata)	(((Calamus_caryotoides	Podococcus_barteri)	(Roystonea_regia	((Oenocarpus_minor	(((Geonoma_undata	((Oenocarpus_bataua	Leopoldinia_pulchra)	((((Burretiokentia_grandiflora	Dypsis_decaryi)	Veitchia_spiralis)	(Kentiopsis_piersoniorum	Dictyosperma_album))	Hydriastele_microspadix)))	(Serenoa_repens	(Sabal_domingensis	(Manicaria_saccifera	Phoenix_dactylifera))))	(Chamaedorea_seifrizii	(Pseudophoenix_vinifera	Iriartea_deltoidea))))	Nypa_fruticans)))	((Reinhardtia_simplex	(Reinhardtia_latisecta	Reinhardtia_paiewonskiana))	((Attalea_speciosa	(Elaeis_oleifera	Elaeis_guineensis))	Bactris_major))))))	Kingia_australis);
((Reinhardtia_gracilis	((((Chamaedorea_seifrizii	((Serenoa_repens	Sabal_domingensis)	(Manicaria_saccifera	Phoenix_dactylifera)))	(Pseudophoenix_vinifera	(Iriartea_deltoidea	Leopoldinia_pulchra)))	((((Reinhardtia_simplex	(Reinhardtia_latisecta	Reinhardtia_paiewonskiana))	((Attalea_speciosa	(Elaeis_oleifera	Elaeis_guineensis))	Bactris_major))	((Oenocarpus_bataua	Roystonea_regia)	((Orania_palindan	(Calamus_caryotoides	Podococcus_barteri))	Sclerosperma_profizianum)))	((Geonoma_undata	(Prestoea_acuminata	(((Dictyosperma_album	Hydriastele_microspadix)	Veitchia_spiralis)	(Kentiopsis_piersoniorum	(Burretiokentia_grandiflora	Dypsis_decaryi)))))	Oenocarpus_minor)))	Nypa_fruticans))	Kingia_australis);
((Reinhardtia_gracilis	((Iriartea_deltoidea	Leopoldinia_pulchra)	(((((Serenoa_repens	Sabal_domingensis)	Phoenix_dactylifera)	((((Oenocarpus_bataua	(Reinhardtia_simplex	(Reinhardtia_latisecta	Reinhardtia_paiewonskiana)))	((Attalea_speciosa	(Elaeis_oleifera	Elaeis_guineensis))	Bactris_major))	(Roystonea_regia	((Sclerosperma_profizianum	(Geonoma_undata	((Prestoea_acuminata	(Burretiokentia_grandiflora	Dypsis_decaryi))	((Kentiopsis_piersoniorum	Veitchia_spiralis)	(Dictyosperma_album	Hydriastele_microspadix)))))	(Orania_palindan	Podococcus_barteri))))	(Calamus_caryotoides	Nypa_fruticans)))	((Manicaria_saccifera	Oenocarpus_minor)	Chamaedorea_seifrizii))	Pseudophoenix_vinifera)))	Kingia_australis);
((Reinhardtia_gracilis	((Reinhardtia_latisecta	Reinhardtia_paiewonskiana)	(((Roystonea_regia	(((Nypa_fruticans	((((Serenoa_repens	Pseudophoenix_vinifera)	(Sabal_domingensis	(Oenocarpus_minor	Phoenix_dactylifera)))	((Geonoma_undata	(Prestoea_acuminata	((((Manicaria_saccifera	(Iriartea_deltoidea	(Burretiokentia_grandiflora	Dypsis_decaryi)))	Veitchia_spiralis)	Kentiopsis_piersoniorum)	(Dictyosperma_album	Hydriastele_microspadix))))	Chamaedorea_seifrizii))	Leopoldinia_pulchra))	((((Elaeis_oleifera	Elaeis_guineensis)	Bactris_major)	Attalea_speciosa)	(Orania_palindan	Sclerosperma_profizianum)))	(Calamus_caryotoides	Podococcus_barteri)))	Oenocarpus_bataua)	Reinhardtia_simplex)))	Kingia_australis);
((Reinhardtia_gracilis	(Reinhardtia_paiewonskiana	((Reinhardtia_simplex	(((((Geonoma_undata	(Prestoea_acuminata	((Kentiopsis_piersoniorum	((Manicaria_saccifera	Burretiokentia_grandiflora)	Dypsis_decaryi))	((Hydriastele_microspadix	Dictyosperma_album)	Veitchia_spiralis))))	((Podococcus_barteri	Orania_palindan)	(Calamus_caryotoides	Sclerosperma_profizianum)))	((Nypa_fruticans	(Leopoldinia_pulchra	(((Oenocarpus_minor	Chamaedorea_seifrizii)	(Iriartea_deltoidea	Pseudophoenix_vinifera))	((Serenoa_repens	Sabal_domingensis)	Phoenix_dactylifera))))	Roystonea_regia))	(Bactris_major	(Attalea_speciosa	(Elaeis_oleifera	Elaeis_guineensis))))	Oenocarpus_bataua))	Reinhardtia_latisecta)))	Kingia_australis);
((Reinhardtia_gracilis	(((Calamus_caryotoides	Nypa_fruticans)	((((Chamaedorea_seifrizii	((Leopoldinia_pulchra	Iriartea_deltoidea)	Pseudophoenix_vinifera))	((Sabal_domingensis	Phoenix_dactylifera)	Serenoa_repens))	(((Veitchia_spiralis	(((Kentiopsis_piersoniorum	Oenocarpus_bataua)	((Burretiokentia_grandiflora	Dypsis_decaryi)	Manicaria_saccifera))	(Hydriastele_microspadix	Dictyosperma_album)))	Prestoea_acuminata)	Geonoma_undata))	(Roystonea_regia	(((Podococcus_barteri	Orania_palindan)	Sclerosperma_profizianum)	((Bactris_major	(Attalea_speciosa	(Elaeis_oleifera	Elaeis_guineensis)))	((Reinhardtia_latisecta	Reinhardtia_paiewonskiana)	Reinhardtia_simplex))))))	Oenocarpus_minor))	Kingia_australis);
((Reinhardtia_gracilis	(Oenocarpus_minor	((((((Chamaedorea_seifrizii	(Iriartea_deltoidea	Pseudophoenix_vinifera))	((Sabal_domingensis	(Manicaria_saccifera	Phoenix_dactylifera))	Serenoa_repens))	(Oenocarpus_bataua	Leopoldinia_pulchra))	(((Prestoea_acuminata	Kentiopsis_piersoniorum)	((Dictyosperma_album	Hydriastele_microspadix)	(Veitchia_spiralis	(Burretiokentia_grandiflora	Dypsis_decaryi))))	Geonoma_undata))	(((Bactris_major	(Attalea_speciosa	(Elaeis_oleifera	Elaeis_guineensis)))	((Reinhardtia_latisecta	Reinhardtia_paiewonskiana)	Reinhardtia_simplex))	(Roystonea_regia	((Calamus_caryotoides	Podococcus_barteri)	(Orania_palindan	Sclerosperma_profizianum)))))	Nypa_fruticans)))	Kingia_australis);
((Reinhardtia_gracilis	((Oenocarpus_minor	Nypa_fruticans)	((((((Chamaedorea_seifrizii	(Iriartea_deltoidea	Pseudophoenix_vinifera))	((Serenoa_repens	Sabal_domingensis)	Phoenix_dactylifera))	Leopoldinia_pulchra)	(((((Manicaria_saccifera	Burretiokentia_grandiflora)	Dypsis_decaryi)	Kentiopsis_piersoniorum)	((Dictyosperma_album	(Veitchia_spiralis	Hydriastele_microspadix))	Prestoea_acuminata))	Geonoma_undata))	((Sclerosperma_profizianum	(Podococcus_barteri	Orania_palindan))	(((Attalea_speciosa	((Elaeis_oleifera	Elaeis_guineensis)	Bactris_major))	((Oenocarpus_bataua	(Reinhardtia_latisecta	Reinhardtia_paiewonskiana))	Reinhardtia_simplex))	Roystonea_regia)))	Calamus_caryotoides)))	Kingia_australis);
((Reinhardtia_gracilis	(Calamus_caryotoides	(Roystonea_regia	(((Sclerosperma_profizianum	(Podococcus_barteri	Orania_palindan))	((Bactris_major	(Attalea_speciosa	(Elaeis_oleifera	Elaeis_guineensis)))	((Reinhardtia_latisecta	Reinhardtia_paiewonskiana)	Reinhardtia_simplex)))	(Nypa_fruticans	((((Iriartea_deltoidea	Serenoa_repens)	Sabal_domingensis)	((Oenocarpus_minor	Chamaedorea_seifrizii)	Phoenix_dactylifera))	(Pseudophoenix_vinifera	(((Manicaria_saccifera	Oenocarpus_bataua)	(Leopoldinia_pulchra	(Kentiopsis_piersoniorum	((Dictyosperma_album	Hydriastele_microspadix)	(Veitchia_spiralis	(Prestoea_acuminata	(Burretiokentia_grandiflora	Dypsis_decaryi)))))))	Geonoma_undata))))))))	Kingia_australis);
((Reinhardtia_gracilis	(Sclerosperma_profizianum	(Orania_palindan	(((Nypa_fruticans	((Oenocarpus_minor	(Pseudophoenix_vinifera	(Serenoa_repens	(Sabal_domingensis	Phoenix_dactylifera))))	(Chamaedorea_seifrizii	((Oenocarpus_bataua	(((Kentiopsis_piersoniorum	(Burretiokentia_grandiflora	Dictyosperma_album))	(Hydriastele_microspadix	(Veitchia_spiralis	((Iriartea_deltoidea	Leopoldinia_pulchra)	(Manicaria_saccifera	Dypsis_decaryi)))))	Prestoea_acuminata))	Geonoma_undata))))	(((Bactris_major	(Attalea_speciosa	(Elaeis_oleifera	Elaeis_guineensis)))	((Reinhardtia_latisecta	Reinhardtia_paiewonskiana)	Reinhardtia_simplex))	(Podococcus_barteri	Calamus_caryotoides)))	Roystonea_regia))))	Kingia_australis);
((Reinhardtia_gracilis	(Reinhardtia_paiewonskiana	(Reinhardtia_simplex	(((((Elaeis_oleifera	Elaeis_guineensis)	Attalea_speciosa)	Bactris_major)	((Nypa_fruticans	((((Iriartea_deltoidea	(Oenocarpus_minor	Chamaedorea_seifrizii))	Pseudophoenix_vinifera)	(Serenoa_repens	(Phoenix_dactylifera	Sabal_domingensis)))	Leopoldinia_pulchra))	((Calamus_caryotoides	Roystonea_regia)	(((Geonoma_undata	(((Dictyosperma_album	((Manicaria_saccifera	Oenocarpus_bataua)	Kentiopsis_piersoniorum))	(Veitchia_spiralis	(Burretiokentia_grandiflora	Dypsis_decaryi)))	Hydriastele_microspadix))	(Prestoea_acuminata	Sclerosperma_profizianum))	(Podococcus_barteri	Orania_palindan)))))	Reinhardtia_latisecta))))	Kingia_australis);
((Reinhardtia_gracilis	((Roystonea_regia	((Oenocarpus_bataua	((Reinhardtia_latisecta	Reinhardtia_paiewonskiana)	Reinhardtia_simplex))	((Nypa_fruticans	((((Leopoldinia_pulchra	Iriartea_deltoidea)	Chamaedorea_seifrizii)	Pseudophoenix_vinifera)	(Phoenix_dactylifera	(Serenoa_repens	Sabal_domingensis))))	((((Geonoma_undata	(Prestoea_acuminata	((Dictyosperma_album	(Hydriastele_microspadix	Kentiopsis_piersoniorum))	(Veitchia_spiralis	(Manicaria_saccifera	(Burretiokentia_grandiflora	Dypsis_decaryi))))))	Sclerosperma_profizianum)	((Calamus_caryotoides	Podococcus_barteri)	Orania_palindan))	(Attalea_speciosa	(Bactris_major	(Elaeis_oleifera	Elaeis_guineensis)))))))	Oenocarpus_minor))	Kingia_australis);
((Reinhardtia_gracilis	(((Reinhardtia_latisecta	Reinhardtia_paiewonskiana)	Reinhardtia_simplex)	((((Calamus_caryotoides	Podococcus_barteri)	Orania_palindan)	(((Oenocarpus_bataua	Roystonea_regia)	(Nypa_fruticans	((Pseudophoenix_vinifera	(Leopoldinia_pulchra	Iriartea_deltoidea))	((Geonoma_undata	(Prestoea_acuminata	(((((Burretiokentia_grandiflora	Dypsis_decaryi)	Dictyosperma_album)	Hydriastele_microspadix)	Veitchia_spiralis)	Kentiopsis_piersoniorum)))	((((Manicaria_saccifera	Oenocarpus_minor)	Phoenix_dactylifera)	Sabal_domingensis)	(Chamaedorea_seifrizii	Serenoa_repens))))))	Sclerosperma_profizianum))	(Bactris_major	((Elaeis_oleifera	Elaeis_guineensis)	Attalea_speciosa)))))	Kingia_australis);
((Reinhardtia_gracilis	(((((((Manicaria_saccifera	Oenocarpus_minor)	Chamaedorea_seifrizii)	Pseudophoenix_vinifera)	(Phoenix_dactylifera	Sabal_domingensis))	Serenoa_repens)	(((Roystonea_regia	(Podococcus_barteri	(Orania_palindan	Sclerosperma_profizianum)))	(Calamus_caryotoides	((Bactris_major	((Elaeis_oleifera	Elaeis_guineensis)	Attalea_speciosa))	(Oenocarpus_bataua	((Reinhardtia_latisecta	Reinhardtia_paiewonskiana)	Reinhardtia_simplex)))))	(Leopoldinia_pulchra	(Geonoma_undata	(((Prestoea_acuminata	Kentiopsis_piersoniorum)	Dictyosperma_album)	(((Burretiokentia_grandiflora	Dypsis_decaryi)	Veitchia_spiralis)	Hydriastele_microspadix))))))	(Iriartea_deltoidea	Nypa_fruticans)))	Kingia_australis);
((Reinhardtia_gracilis	(Nypa_fruticans	(((Roystonea_regia	(Sclerosperma_profizianum	((Calamus_caryotoides	Podococcus_barteri)	Orania_palindan)))	((((Elaeis_oleifera	Elaeis_guineensis)	Attalea_speciosa)	Bactris_major)	(Oenocarpus_bataua	((Reinhardtia_latisecta	Reinhardtia_paiewonskiana)	Reinhardtia_simplex))))	((((Oenocarpus_minor	Chamaedorea_seifrizii)	Pseudophoenix_vinifera)	(Phoenix_dactylifera	(Serenoa_repens	Sabal_domingensis)))	((Iriartea_deltoidea	Leopoldinia_pulchra)	(Geonoma_undata	(((Kentiopsis_piersoniorum	(Hydriastele_microspadix	Dictyosperma_album))	(((Manicaria_saccifera	Burretiokentia_grandiflora)	Dypsis_decaryi)	Veitchia_spiralis))	Prestoea_acuminata)))))))	Kingia_australis);
((Reinhardtia_gracilis	((Nypa_fruticans	(((((Manicaria_saccifera	Oenocarpus_bataua)	Roystonea_regia)	(Sclerosperma_profizianum	((Calamus_caryotoides	Podococcus_barteri)	Orania_palindan)))	((((Elaeis_oleifera	Elaeis_guineensis)	Attalea_speciosa)	Bactris_major)	((Reinhardtia_latisecta	Reinhardtia_paiewonskiana)	Reinhardtia_simplex)))	(((Pseudophoenix_vinifera	(Phoenix_dactylifera	(Serenoa_repens	Sabal_domingensis)))	(Iriartea_deltoidea	Chamaedorea_seifrizii))	(Leopoldinia_pulchra	(Geonoma_undata	((Kentiopsis_piersoniorum	(((Burretiokentia_grandiflora	Dypsis_decaryi)	Veitchia_spiralis)	(Hydriastele_microspadix	Dictyosperma_album)))	Prestoea_acuminata))))))	Oenocarpus_minor))	Kingia_australis);
(((Reinhardtia_gracilis	(Roystonea_regia	(((((((Oenocarpus_minor	Pseudophoenix_vinifera)	Chamaedorea_seifrizii)	((Leopoldinia_pulchra	Iriartea_deltoidea)	(Phoenix_dactylifera	(Serenoa_repens	Sabal_domingensis))))	(Geonoma_undata	((((((Burretiokentia_grandiflora	Dypsis_decaryi)	Veitchia_spiralis)	Hydriastele_microspadix)	Dictyosperma_album)	Kentiopsis_piersoniorum)	Prestoea_acuminata)))	(Calamus_caryotoides	Nypa_fruticans))	(((Sclerosperma_profizianum	Orania_palindan)	((((Elaeis_oleifera	Elaeis_guineensis)	Attalea_speciosa)	Bactris_major)	((Reinhardtia_latisecta	Reinhardtia_paiewonskiana)	Reinhardtia_simplex)))	Podococcus_barteri))	Oenocarpus_bataua)))	Manicaria_saccifera)	Kingia_australis);
((Reinhardtia_gracilis	(Roystonea_regia	((((Calamus_caryotoides	Podococcus_barteri)	Sclerosperma_profizianum)	Orania_palindan)	(((((((Manicaria_saccifera	Oenocarpus_minor)	Pseudophoenix_vinifera)	Iriartea_deltoidea)	(Phoenix_dactylifera	((Chamaedorea_seifrizii	Serenoa_repens)	Sabal_domingensis)))	(Geonoma_undata	((Veitchia_spiralis	(Prestoea_acuminata	(Leopoldinia_pulchra	(Burretiokentia_grandiflora	Dypsis_decaryi))))	((Kentiopsis_piersoniorum	Hydriastele_microspadix)	Dictyosperma_album))))	Nypa_fruticans)	((((Elaeis_oleifera	Elaeis_guineensis)	Attalea_speciosa)	Bactris_major)	(Oenocarpus_bataua	((Reinhardtia_latisecta	Reinhardtia_paiewonskiana)	Reinhardtia_simplex)))))))	Kingia_australis);
((Reinhardtia_gracilis	((Reinhardtia_latisecta	Reinhardtia_paiewonskiana)	(Reinhardtia_simplex	((((Oenocarpus_bataua	Roystonea_regia)	((Geonoma_undata	(((Kentiopsis_piersoniorum	Hydriastele_microspadix)	((Veitchia_spiralis	(Burretiokentia_grandiflora	Dypsis_decaryi))	Dictyosperma_album))	Leopoldinia_pulchra))	((Prestoea_acuminata	(Calamus_caryotoides	Sclerosperma_profizianum))	(Orania_palindan	Podococcus_barteri))))	(((Iriartea_deltoidea	(Pseudophoenix_vinifera	(Chamaedorea_seifrizii	Oenocarpus_minor)))	((Manicaria_saccifera	Phoenix_dactylifera)	(Serenoa_repens	Sabal_domingensis)))	Nypa_fruticans))	(((Elaeis_oleifera	Elaeis_guineensis)	Attalea_speciosa)	Bactris_major)))))	Kingia_australis);
((Reinhardtia_gracilis	((Reinhardtia_latisecta	Reinhardtia_paiewonskiana)	(Reinhardtia_simplex	((((Oenocarpus_bataua	Roystonea_regia)	((((Leopoldinia_pulchra	Iriartea_deltoidea)	((Manicaria_saccifera	Phoenix_dactylifera)	(Serenoa_repens	((Pseudophoenix_vinifera	(Chamaedorea_seifrizii	Oenocarpus_minor))	Sabal_domingensis))))	(Geonoma_undata	(((Dictyosperma_album	Veitchia_spiralis)	(Burretiokentia_grandiflora	Dypsis_decaryi))	(Kentiopsis_piersoniorum	Hydriastele_microspadix))))	Nypa_fruticans))	(Orania_palindan	(Podococcus_barteri	(Prestoea_acuminata	(Calamus_caryotoides	Sclerosperma_profizianum)))))	(((Elaeis_oleifera	Elaeis_guineensis)	Attalea_speciosa)	Bactris_major)))))	Kingia_australis);
