# Supplementary material for: Data supporting the nuclear phylogenomics of the palm subfamily Arecoideae (Arecaceae)
Source: Data Brief. 2016 Mar 2;7:532–6. doi: 10.1016/j.dib.2016.02.063 (PMC4796708; doi:10.1016/j.dib.2016.02.063)
Supplement: Supplementary file 5 — Supplementary material [file mmc5.zip › RAxML_bootstrap.Elaeis_2291.raxml.tre]

(((((((Heterospathe_cagayanensis	(Hydriastele_microspadix	(Dictyosperma_album	((Dypsis_decaryi	Kentiopsis_piersoniorum)	Veitchia_spiralis))))	(Geonoma_undata	((Prestoea_acuminata	(Oenocarpus_minor	Oenocarpus_bataua))	Pelagodoxa_henryana)))	Manicaria_saccifera)	Roystonea_regia)	Leopoldinia_pulchra)	((Phoenix_dactylifera	(Serenoa_repens	Sabal_domingensis))	(Nypa_fruticans	((Pseudophoenix_vinifera	(((Orania_palindan	Podococcus_barteri)	Sclerosperma_profizianum)	(((Reinhardtia_gracilis	Reinhardtia_simplex)	(Reinhardtia_latisecta	Reinhardtia_paiewonskiana))	((Elaeis_guineensis	Elaeis_oleifera)	(Bactris_major	Attalea_speciosa)))))	Iriartea_deltoidea))))	Calamus_caryotoides);
(((((((((Leopoldinia_pulchra	((Prestoea_acuminata	(Oenocarpus_minor	Oenocarpus_bataua))	Pelagodoxa_henryana))	((Dictyosperma_album	Dypsis_decaryi)	((Heterospathe_cagayanensis	(Kentiopsis_piersoniorum	Veitchia_spiralis))	Hydriastele_microspadix)))	Manicaria_saccifera)	Geonoma_undata)	Roystonea_regia)	(Phoenix_dactylifera	(Serenoa_repens	Sabal_domingensis)))	Nypa_fruticans)	(Iriartea_deltoidea	(Pseudophoenix_vinifera	((Podococcus_barteri	(Sclerosperma_profizianum	Orania_palindan))	(((Reinhardtia_gracilis	Reinhardtia_simplex)	(Reinhardtia_latisecta	Reinhardtia_paiewonskiana))	((Elaeis_guineensis	Elaeis_oleifera)	(Bactris_major	Attalea_speciosa)))))))	Calamus_caryotoides);
(((Elaeis_guineensis	Elaeis_oleifera)	((((Phoenix_dactylifera	(Serenoa_repens	Sabal_domingensis))	((Manicaria_saccifera	((Prestoea_acuminata	(Oenocarpus_minor	Oenocarpus_bataua))	Roystonea_regia))	(Leopoldinia_pulchra	((Geonoma_undata	Pelagodoxa_henryana)	((Hydriastele_microspadix	(Dypsis_decaryi	((Kentiopsis_piersoniorum	Veitchia_spiralis)	Dictyosperma_album)))	Heterospathe_cagayanensis)))))	Pseudophoenix_vinifera)	((Nypa_fruticans	(Sclerosperma_profizianum	(Orania_palindan	Podococcus_barteri)))	((Iriartea_deltoidea	((Reinhardtia_gracilis	Reinhardtia_simplex)	(Reinhardtia_latisecta	Reinhardtia_paiewonskiana)))	(Bactris_major	Attalea_speciosa)))))	Calamus_caryotoides);
(((((Nypa_fruticans	Iriartea_deltoidea)	((Phoenix_dactylifera	(Serenoa_repens	Sabal_domingensis))	((Manicaria_saccifera	((((Pelagodoxa_henryana	Geonoma_undata)	Leopoldinia_pulchra)	(Prestoea_acuminata	(Oenocarpus_minor	Oenocarpus_bataua)))	(((Dypsis_decaryi	Hydriastele_microspadix)	((Kentiopsis_piersoniorum	Veitchia_spiralis)	Dictyosperma_album))	Heterospathe_cagayanensis)))	Roystonea_regia)))	(Pseudophoenix_vinifera	((Podococcus_barteri	(Sclerosperma_profizianum	Orania_palindan))	((Reinhardtia_simplex	(Reinhardtia_latisecta	Reinhardtia_paiewonskiana))	((Bactris_major	Attalea_speciosa)	(Elaeis_guineensis	Elaeis_oleifera))))))	Reinhardtia_gracilis)	Calamus_caryotoides);
((Nypa_fruticans	(((Manicaria_saccifera	((((Pelagodoxa_henryana	(Prestoea_acuminata	(Oenocarpus_minor	Oenocarpus_bataua)))	Geonoma_undata)	Leopoldinia_pulchra)	((Dypsis_decaryi	((Kentiopsis_piersoniorum	Veitchia_spiralis)	Dictyosperma_album))	(Hydriastele_microspadix	Heterospathe_cagayanensis))))	Roystonea_regia)	((Phoenix_dactylifera	(Serenoa_repens	Sabal_domingensis))	(Pseudophoenix_vinifera	(Iriartea_deltoidea	((((Reinhardtia_gracilis	Reinhardtia_simplex)	(Reinhardtia_latisecta	Reinhardtia_paiewonskiana))	((Bactris_major	Attalea_speciosa)	(Elaeis_guineensis	Elaeis_oleifera)))	(Orania_palindan	(Podococcus_barteri	Sclerosperma_profizianum))))))))	Calamus_caryotoides);
((Nypa_fruticans	((Iriartea_deltoidea	(((Podococcus_barteri	Sclerosperma_profizianum)	((((Reinhardtia_gracilis	Reinhardtia_simplex)	(Reinhardtia_latisecta	Reinhardtia_paiewonskiana))	((Bactris_major	Attalea_speciosa)	(Elaeis_guineensis	Elaeis_oleifera)))	Orania_palindan))	Pseudophoenix_vinifera))	((Phoenix_dactylifera	(Serenoa_repens	Sabal_domingensis))	((Manicaria_saccifera	((Prestoea_acuminata	(Oenocarpus_minor	Oenocarpus_bataua))	(((Pelagodoxa_henryana	Geonoma_undata)	(((Dypsis_decaryi	Hydriastele_microspadix)	((Kentiopsis_piersoniorum	Veitchia_spiralis)	Dictyosperma_album))	Heterospathe_cagayanensis))	Leopoldinia_pulchra)))	Roystonea_regia))))	Calamus_caryotoides);
((Orania_palindan	(Podococcus_barteri	(Sclerosperma_profizianum	((((Reinhardtia_simplex	(Reinhardtia_latisecta	Reinhardtia_paiewonskiana))	((Bactris_major	Attalea_speciosa)	(Elaeis_guineensis	Elaeis_oleifera)))	Reinhardtia_gracilis)	(Pseudophoenix_vinifera	((((Phoenix_dactylifera	(Serenoa_repens	Sabal_domingensis))	((Manicaria_saccifera	((Pelagodoxa_henryana	(Prestoea_acuminata	(Oenocarpus_minor	Oenocarpus_bataua)))	((((Hydriastele_microspadix	((Kentiopsis_piersoniorum	Veitchia_spiralis)	Dictyosperma_album))	Heterospathe_cagayanensis)	Dypsis_decaryi)	(Geonoma_undata	Leopoldinia_pulchra))))	Roystonea_regia))	Nypa_fruticans)	Iriartea_deltoidea))))))	Calamus_caryotoides);
((((Sabal_domingensis	(Phoenix_dactylifera	Serenoa_repens))	(((Manicaria_saccifera	((((Hydriastele_microspadix	(Dypsis_decaryi	((Heterospathe_cagayanensis	Kentiopsis_piersoniorum)	Veitchia_spiralis)))	Dictyosperma_album)	(Geonoma_undata	Pelagodoxa_henryana))	(Prestoea_acuminata	(Oenocarpus_minor	Oenocarpus_bataua))))	Roystonea_regia)	Leopoldinia_pulchra))	((((Orania_palindan	Podococcus_barteri)	Sclerosperma_profizianum)	((Reinhardtia_gracilis	(Reinhardtia_simplex	(Reinhardtia_latisecta	Reinhardtia_paiewonskiana)))	((Bactris_major	Attalea_speciosa)	(Elaeis_guineensis	Elaeis_oleifera))))	(Pseudophoenix_vinifera	(Iriartea_deltoidea	Nypa_fruticans))))	Calamus_caryotoides);
((((Nypa_fruticans	(Phoenix_dactylifera	(Serenoa_repens	Sabal_domingensis)))	((((Orania_palindan	Podococcus_barteri)	Sclerosperma_profizianum)	((Reinhardtia_gracilis	(Reinhardtia_simplex	(Reinhardtia_latisecta	Reinhardtia_paiewonskiana)))	((Bactris_major	Attalea_speciosa)	(Elaeis_guineensis	Elaeis_oleifera))))	(Pseudophoenix_vinifera	Iriartea_deltoidea)))	((Manicaria_saccifera	(((Heterospathe_cagayanensis	((Kentiopsis_piersoniorum	(Dictyosperma_album	Veitchia_spiralis))	(Dypsis_decaryi	Hydriastele_microspadix)))	(Geonoma_undata	(Leopoldinia_pulchra	Pelagodoxa_henryana)))	(Prestoea_acuminata	(Oenocarpus_minor	Oenocarpus_bataua))))	Roystonea_regia))	Calamus_caryotoides);
(((Nypa_fruticans	((Iriartea_deltoidea	(((Manicaria_saccifera	((((Geonoma_undata	Pelagodoxa_henryana)	Leopoldinia_pulchra)	(Heterospathe_cagayanensis	((Dypsis_decaryi	(Kentiopsis_piersoniorum	(Dictyosperma_album	Veitchia_spiralis)))	Hydriastele_microspadix)))	(Prestoea_acuminata	(Oenocarpus_minor	Oenocarpus_bataua))))	Roystonea_regia)	(Phoenix_dactylifera	(Serenoa_repens	Sabal_domingensis))))	(((Podococcus_barteri	Sclerosperma_profizianum)	(Orania_palindan	((Reinhardtia_simplex	(Reinhardtia_latisecta	Reinhardtia_paiewonskiana))	((Bactris_major	Attalea_speciosa)	(Elaeis_guineensis	Elaeis_oleifera)))))	Pseudophoenix_vinifera)))	Reinhardtia_gracilis)	Calamus_caryotoides);
((Orania_palindan	((((Elaeis_guineensis	(Reinhardtia_gracilis	Elaeis_oleifera))	(Bactris_major	Attalea_speciosa))	((Reinhardtia_latisecta	Reinhardtia_paiewonskiana)	Reinhardtia_simplex))	((Iriartea_deltoidea	(((Phoenix_dactylifera	(Serenoa_repens	Sabal_domingensis))	((Manicaria_saccifera	((((((Oenocarpus_bataua	Oenocarpus_minor)	Prestoea_acuminata)	Geonoma_undata)	Pelagodoxa_henryana)	Leopoldinia_pulchra)	(Heterospathe_cagayanensis	(Dictyosperma_album	((Dypsis_decaryi	(Veitchia_spiralis	Kentiopsis_piersoniorum))	Hydriastele_microspadix)))))	Roystonea_regia))	Pseudophoenix_vinifera))	(Podococcus_barteri	(Nypa_fruticans	Sclerosperma_profizianum)))))	Calamus_caryotoides);
((Orania_palindan	((((((Elaeis_guineensis	Elaeis_oleifera)	(Bactris_major	Attalea_speciosa))	((Reinhardtia_latisecta	Reinhardtia_paiewonskiana)	(Reinhardtia_gracilis	Reinhardtia_simplex)))	((Iriartea_deltoidea	((Nypa_fruticans	(Phoenix_dactylifera	(Serenoa_repens	Sabal_domingensis)))	((Manicaria_saccifera	(((Oenocarpus_bataua	Oenocarpus_minor)	Prestoea_acuminata)	((Dictyosperma_album	(((Dypsis_decaryi	Heterospathe_cagayanensis)	(Veitchia_spiralis	Kentiopsis_piersoniorum))	Hydriastele_microspadix))	(Leopoldinia_pulchra	(Pelagodoxa_henryana	Geonoma_undata)))))	Roystonea_regia)))	Pseudophoenix_vinifera))	Podococcus_barteri)	Sclerosperma_profizianum))	Calamus_caryotoides);
((Iriartea_deltoidea	((((Phoenix_dactylifera	(Serenoa_repens	Sabal_domingensis))	((Manicaria_saccifera	(((Oenocarpus_bataua	Oenocarpus_minor)	Prestoea_acuminata)	((Dictyosperma_album	((Heterospathe_cagayanensis	(Dypsis_decaryi	(Veitchia_spiralis	Kentiopsis_piersoniorum)))	Hydriastele_microspadix))	(Leopoldinia_pulchra	(Pelagodoxa_henryana	Geonoma_undata)))))	Roystonea_regia))	(Pseudophoenix_vinifera	((Orania_palindan	(Podococcus_barteri	Sclerosperma_profizianum))	(((Elaeis_guineensis	Elaeis_oleifera)	(Bactris_major	Attalea_speciosa))	((Reinhardtia_latisecta	Reinhardtia_paiewonskiana)	(Reinhardtia_gracilis	Reinhardtia_simplex))))))	Nypa_fruticans))	Calamus_caryotoides);
((Orania_palindan	((Podococcus_barteri	Sclerosperma_profizianum)	(((((Elaeis_guineensis	Elaeis_oleifera)	(Bactris_major	Attalea_speciosa))	((Reinhardtia_latisecta	Reinhardtia_paiewonskiana)	Reinhardtia_simplex))	Reinhardtia_gracilis)	((((Nypa_fruticans	(Phoenix_dactylifera	(Serenoa_repens	Sabal_domingensis)))	(((Manicaria_saccifera	(((Oenocarpus_bataua	Oenocarpus_minor)	Prestoea_acuminata)	((((Dictyosperma_album	Hydriastele_microspadix)	((Dypsis_decaryi	(Heterospathe_cagayanensis	Kentiopsis_piersoniorum))	Veitchia_spiralis))	Geonoma_undata)	Pelagodoxa_henryana)))	Roystonea_regia)	Leopoldinia_pulchra))	Iriartea_deltoidea)	Pseudophoenix_vinifera))))	Calamus_caryotoides);
((Nypa_fruticans	((Phoenix_dactylifera	Sabal_domingensis)	(((Manicaria_saccifera	(((Oenocarpus_bataua	(Serenoa_repens	Oenocarpus_minor))	Prestoea_acuminata)	((((Hydriastele_microspadix	(Kentiopsis_piersoniorum	Veitchia_spiralis))	(Dypsis_decaryi	Dictyosperma_album))	Heterospathe_cagayanensis)	(Leopoldinia_pulchra	(Geonoma_undata	Pelagodoxa_henryana)))))	Roystonea_regia)	((((Orania_palindan	(Podococcus_barteri	Sclerosperma_profizianum))	(((Reinhardtia_latisecta	Reinhardtia_paiewonskiana)	Reinhardtia_simplex)	(Attalea_speciosa	(((Elaeis_guineensis	Elaeis_oleifera)	Bactris_major)	Reinhardtia_gracilis))))	Pseudophoenix_vinifera)	Iriartea_deltoidea))))	Calamus_caryotoides);
((Nypa_fruticans	((Phoenix_dactylifera	Sabal_domingensis)	((((Manicaria_saccifera	(((Pelagodoxa_henryana	Leopoldinia_pulchra)	(Geonoma_undata	(Prestoea_acuminata	(Oenocarpus_bataua	Oenocarpus_minor))))	(Hydriastele_microspadix	(Dictyosperma_album	((Dypsis_decaryi	Heterospathe_cagayanensis)	(Kentiopsis_piersoniorum	Veitchia_spiralis))))))	Roystonea_regia)	Serenoa_repens)	((((Sclerosperma_profizianum	(Orania_palindan	Podococcus_barteri))	(((Reinhardtia_latisecta	Reinhardtia_paiewonskiana)	(Reinhardtia_gracilis	Reinhardtia_simplex))	((Bactris_major	Attalea_speciosa)	(Elaeis_guineensis	Elaeis_oleifera))))	Pseudophoenix_vinifera)	Iriartea_deltoidea))))	Calamus_caryotoides);
((Nypa_fruticans	((Serenoa_repens	(Phoenix_dactylifera	Sabal_domingensis))	(((Manicaria_saccifera	(((Pelagodoxa_henryana	Leopoldinia_pulchra)	(Geonoma_undata	(Prestoea_acuminata	(Oenocarpus_bataua	Oenocarpus_minor))))	(Dictyosperma_album	((((Hydriastele_microspadix	Heterospathe_cagayanensis)	Veitchia_spiralis)	Dypsis_decaryi)	Kentiopsis_piersoniorum))))	Roystonea_regia)	((((Reinhardtia_gracilis	(Podococcus_barteri	(Sclerosperma_profizianum	Orania_palindan)))	(((Reinhardtia_latisecta	Reinhardtia_paiewonskiana)	Reinhardtia_simplex)	((Bactris_major	Attalea_speciosa)	(Elaeis_guineensis	Elaeis_oleifera))))	Pseudophoenix_vinifera)	Iriartea_deltoidea))))	Calamus_caryotoides);
((((((Podococcus_barteri	Sclerosperma_profizianum)	(Orania_palindan	((Reinhardtia_gracilis	((Reinhardtia_latisecta	Reinhardtia_paiewonskiana)	Reinhardtia_simplex))	((Bactris_major	Attalea_speciosa)	(Elaeis_guineensis	Elaeis_oleifera)))))	Pseudophoenix_vinifera)	Iriartea_deltoidea)	((Nypa_fruticans	(Serenoa_repens	(Phoenix_dactylifera	Sabal_domingensis)))	((Manicaria_saccifera	(((Pelagodoxa_henryana	Leopoldinia_pulchra)	(Geonoma_undata	(Prestoea_acuminata	(Oenocarpus_bataua	Oenocarpus_minor))))	((Dypsis_decaryi	(Hydriastele_microspadix	(Dictyosperma_album	(Veitchia_spiralis	Kentiopsis_piersoniorum))))	Heterospathe_cagayanensis)))	Roystonea_regia)))	Calamus_caryotoides);
((Nypa_fruticans	((Serenoa_repens	(Phoenix_dactylifera	Sabal_domingensis))	(((Manicaria_saccifera	(((Pelagodoxa_henryana	Leopoldinia_pulchra)	(Geonoma_undata	(Prestoea_acuminata	(Oenocarpus_bataua	Oenocarpus_minor))))	((Dypsis_decaryi	(Hydriastele_microspadix	(Dictyosperma_album	(Veitchia_spiralis	Kentiopsis_piersoniorum))))	Heterospathe_cagayanensis)))	Roystonea_regia)	(((Iriartea_deltoidea	((Orania_palindan	(Podococcus_barteri	Sclerosperma_profizianum))	(((Reinhardtia_latisecta	Reinhardtia_paiewonskiana)	Reinhardtia_simplex)	((Bactris_major	Attalea_speciosa)	(Elaeis_guineensis	Elaeis_oleifera)))))	Reinhardtia_gracilis)	Pseudophoenix_vinifera))))	Calamus_caryotoides);
((Nypa_fruticans	(((Serenoa_repens	(Phoenix_dactylifera	Sabal_domingensis))	(Iriartea_deltoidea	(Pseudophoenix_vinifera	((Podococcus_barteri	(Sclerosperma_profizianum	Orania_palindan))	((Reinhardtia_gracilis	((Bactris_major	Attalea_speciosa)	(Elaeis_guineensis	Elaeis_oleifera)))	((Reinhardtia_latisecta	Reinhardtia_paiewonskiana)	Reinhardtia_simplex))))))	((Manicaria_saccifera	((Geonoma_undata	((Oenocarpus_bataua	Oenocarpus_minor)	((Prestoea_acuminata	Pelagodoxa_henryana)	Leopoldinia_pulchra)))	((Hydriastele_microspadix	((Dypsis_decaryi	Dictyosperma_album)	(Veitchia_spiralis	Kentiopsis_piersoniorum)))	Heterospathe_cagayanensis)))	Roystonea_regia)))	Calamus_caryotoides);
((Orania_palindan	((((Pseudophoenix_vinifera	(((Roystonea_regia	(Manicaria_saccifera	((Geonoma_undata	((Pelagodoxa_henryana	Leopoldinia_pulchra)	(Prestoea_acuminata	(Oenocarpus_bataua	Oenocarpus_minor))))	(Heterospathe_cagayanensis	(Dypsis_decaryi	((Kentiopsis_piersoniorum	(Dictyosperma_album	Veitchia_spiralis))	Hydriastele_microspadix))))))	((Serenoa_repens	Phoenix_dactylifera)	(Nypa_fruticans	Sabal_domingensis)))	Iriartea_deltoidea))	((((Elaeis_oleifera	Elaeis_guineensis)	(Attalea_speciosa	Bactris_major))	Reinhardtia_gracilis)	((Reinhardtia_paiewonskiana	Reinhardtia_latisecta)	Reinhardtia_simplex)))	Sclerosperma_profizianum)	Podococcus_barteri))	Calamus_caryotoides);
(((Nypa_fruticans	(((Orania_palindan	Podococcus_barteri)	Sclerosperma_profizianum)	((Pseudophoenix_vinifera	(Iriartea_deltoidea	((Phoenix_dactylifera	(Serenoa_repens	Sabal_domingensis))	(Roystonea_regia	(Manicaria_saccifera	((Prestoea_acuminata	(Oenocarpus_bataua	Oenocarpus_minor))	(((Geonoma_undata	Pelagodoxa_henryana)	Leopoldinia_pulchra)	((((Dypsis_decaryi	Heterospathe_cagayanensis)	(Kentiopsis_piersoniorum	Veitchia_spiralis))	Hydriastele_microspadix)	Dictyosperma_album))))))))	(((Elaeis_oleifera	Elaeis_guineensis)	(Attalea_speciosa	Bactris_major))	((Reinhardtia_paiewonskiana	Reinhardtia_latisecta)	Reinhardtia_simplex)))))	Reinhardtia_gracilis)	Calamus_caryotoides);
((((Nypa_fruticans	((Sabal_domingensis	(Phoenix_dactylifera	Serenoa_repens))	(Roystonea_regia	(Manicaria_saccifera	(((Prestoea_acuminata	(Oenocarpus_bataua	Oenocarpus_minor))	((Geonoma_undata	Pelagodoxa_henryana)	Leopoldinia_pulchra))	((((Dypsis_decaryi	Heterospathe_cagayanensis)	(Kentiopsis_piersoniorum	Veitchia_spiralis))	Hydriastele_microspadix)	Dictyosperma_album))))))	(Pseudophoenix_vinifera	((((Reinhardtia_paiewonskiana	Reinhardtia_latisecta)	(Reinhardtia_gracilis	Reinhardtia_simplex))	(((Elaeis_oleifera	Elaeis_guineensis)	Bactris_major)	Attalea_speciosa))	((Orania_palindan	Podococcus_barteri)	Sclerosperma_profizianum))))	Iriartea_deltoidea)	Calamus_caryotoides);
((Phoenix_dactylifera	((Serenoa_repens	Sabal_domingensis)	(((Iriartea_deltoidea	((((Reinhardtia_paiewonskiana	Reinhardtia_latisecta)	Reinhardtia_simplex)	((((Reinhardtia_gracilis	Elaeis_oleifera)	Elaeis_guineensis)	Bactris_major)	Attalea_speciosa))	((Orania_palindan	Podococcus_barteri)	Sclerosperma_profizianum)))	Pseudophoenix_vinifera)	(Nypa_fruticans	(Roystonea_regia	(Manicaria_saccifera	((((Prestoea_acuminata	(Oenocarpus_bataua	Oenocarpus_minor))	(Geonoma_undata	Pelagodoxa_henryana))	((((Dypsis_decaryi	Heterospathe_cagayanensis)	(Kentiopsis_piersoniorum	Veitchia_spiralis))	Hydriastele_microspadix)	Dictyosperma_album))	Leopoldinia_pulchra)))))))	Calamus_caryotoides);
((Nypa_fruticans	(((((Elaeis_oleifera	Elaeis_guineensis)	Bactris_major)	(((Orania_palindan	(Podococcus_barteri	Sclerosperma_profizianum))	Attalea_speciosa)	((Reinhardtia_paiewonskiana	Reinhardtia_latisecta)	(Reinhardtia_gracilis	Reinhardtia_simplex))))	Pseudophoenix_vinifera)	(Iriartea_deltoidea	((Roystonea_regia	(Manicaria_saccifera	(((((Oenocarpus_minor	Oenocarpus_bataua)	Prestoea_acuminata)	Geonoma_undata)	((Dypsis_decaryi	((Kentiopsis_piersoniorum	Veitchia_spiralis)	Dictyosperma_album))	(Hydriastele_microspadix	Heterospathe_cagayanensis)))	(Leopoldinia_pulchra	Pelagodoxa_henryana))))	(Phoenix_dactylifera	(Serenoa_repens	Sabal_domingensis))))))	Calamus_caryotoides);
((Nypa_fruticans	(((Phoenix_dactylifera	(Serenoa_repens	Sabal_domingensis))	(Roystonea_regia	((Manicaria_saccifera	Leopoldinia_pulchra)	(((Oenocarpus_minor	Oenocarpus_bataua)	Prestoea_acuminata)	((Dypsis_decaryi	(((Heterospathe_cagayanensis	(Veitchia_spiralis	Kentiopsis_piersoniorum))	Dictyosperma_album)	Hydriastele_microspadix))	(Geonoma_undata	Pelagodoxa_henryana))))))	(Iriartea_deltoidea	(((Podococcus_barteri	(Sclerosperma_profizianum	Orania_palindan))	(((Reinhardtia_paiewonskiana	Reinhardtia_latisecta)	Reinhardtia_simplex)	(Reinhardtia_gracilis	((Elaeis_oleifera	Elaeis_guineensis)	(Attalea_speciosa	Bactris_major)))))	Pseudophoenix_vinifera))))	Calamus_caryotoides);
((Reinhardtia_gracilis	(Nypa_fruticans	(((Roystonea_regia	(Manicaria_saccifera	((Geonoma_undata	(Pelagodoxa_henryana	((Oenocarpus_minor	Oenocarpus_bataua)	Prestoea_acuminata)))	((Hydriastele_microspadix	(Dictyosperma_album	((Dypsis_decaryi	Veitchia_spiralis)	Kentiopsis_piersoniorum)))	Heterospathe_cagayanensis))))	Leopoldinia_pulchra)	((Iriartea_deltoidea	((Podococcus_barteri	(Sclerosperma_profizianum	Orania_palindan))	((((Reinhardtia_paiewonskiana	Reinhardtia_latisecta)	Reinhardtia_simplex)	((Elaeis_oleifera	Elaeis_guineensis)	(Attalea_speciosa	Bactris_major)))	Pseudophoenix_vinifera)))	(Phoenix_dactylifera	(Serenoa_repens	Sabal_domingensis))))))	Calamus_caryotoides);
(((((Nypa_fruticans	Iriartea_deltoidea)	(Roystonea_regia	(Manicaria_saccifera	(((Oenocarpus_minor	Oenocarpus_bataua)	Prestoea_acuminata)	(Leopoldinia_pulchra	((Pelagodoxa_henryana	Geonoma_undata)	((((Hydriastele_microspadix	Dictyosperma_album)	Dypsis_decaryi)	(Veitchia_spiralis	Kentiopsis_piersoniorum))	Heterospathe_cagayanensis)))))))	(((Orania_palindan	(Podococcus_barteri	Sclerosperma_profizianum))	(((Reinhardtia_paiewonskiana	Reinhardtia_latisecta)	(Reinhardtia_gracilis	Reinhardtia_simplex))	(Attalea_speciosa	Bactris_major)))	(Elaeis_oleifera	Elaeis_guineensis)))	(Pseudophoenix_vinifera	(Phoenix_dactylifera	(Serenoa_repens	Sabal_domingensis))))	Calamus_caryotoides);
(((Roystonea_regia	(Manicaria_saccifera	(((((Oenocarpus_minor	Oenocarpus_bataua)	Prestoea_acuminata)	Pelagodoxa_henryana)	Leopoldinia_pulchra)	(Geonoma_undata	((Hydriastele_microspadix	Dictyosperma_album)	(Dypsis_decaryi	(Heterospathe_cagayanensis	(Veitchia_spiralis	Kentiopsis_piersoniorum))))))))	((Phoenix_dactylifera	(Serenoa_repens	Sabal_domingensis))	(Pseudophoenix_vinifera	((Nypa_fruticans	Iriartea_deltoidea)	((Orania_palindan	(Podococcus_barteri	Sclerosperma_profizianum))	(((Reinhardtia_paiewonskiana	Reinhardtia_latisecta)	(Reinhardtia_gracilis	Reinhardtia_simplex))	((Elaeis_oleifera	Elaeis_guineensis)	(Attalea_speciosa	Bactris_major))))))))	Calamus_caryotoides);
((Orania_palindan	(((Iriartea_deltoidea	Nypa_fruticans)	Podococcus_barteri)	((Sclerosperma_profizianum	(((Roystonea_regia	(Manicaria_saccifera	((((Oenocarpus_minor	Oenocarpus_bataua)	Prestoea_acuminata)	(Pelagodoxa_henryana	Leopoldinia_pulchra))	((Heterospathe_cagayanensis	(Dictyosperma_album	(Hydriastele_microspadix	(Dypsis_decaryi	(Veitchia_spiralis	Kentiopsis_piersoniorum)))))	Geonoma_undata))))	(Phoenix_dactylifera	(Serenoa_repens	Sabal_domingensis)))	Pseudophoenix_vinifera))	(((Reinhardtia_paiewonskiana	Reinhardtia_latisecta)	(Reinhardtia_gracilis	Reinhardtia_simplex))	((Elaeis_oleifera	Elaeis_guineensis)	(Attalea_speciosa	Bactris_major))))))	Calamus_caryotoides);
((Nypa_fruticans	((Phoenix_dactylifera	(Sabal_domingensis	Serenoa_repens))	((((Prestoea_acuminata	(Oenocarpus_minor	Oenocarpus_bataua))	((Dypsis_decaryi	Roystonea_regia)	Manicaria_saccifera))	(((Pelagodoxa_henryana	Geonoma_undata)	Leopoldinia_pulchra)	((Heterospathe_cagayanensis	((Kentiopsis_piersoniorum	(Veitchia_spiralis	Dictyosperma_album))	Hydriastele_microspadix))	Reinhardtia_gracilis)))	(Pseudophoenix_vinifera	(((((Elaeis_guineensis	Elaeis_oleifera)	(Attalea_speciosa	Bactris_major))	(Reinhardtia_simplex	(Reinhardtia_paiewonskiana	Reinhardtia_latisecta)))	(Sclerosperma_profizianum	(Podococcus_barteri	Orania_palindan)))	Iriartea_deltoidea)))))	Calamus_caryotoides);
((Nypa_fruticans	((Phoenix_dactylifera	(Sabal_domingensis	Serenoa_repens))	((Roystonea_regia	(((Heterospathe_cagayanensis	((((Veitchia_spiralis	Kentiopsis_piersoniorum)	Dictyosperma_album)	Hydriastele_microspadix)	Dypsis_decaryi))	((Prestoea_acuminata	(Oenocarpus_minor	Oenocarpus_bataua))	(Leopoldinia_pulchra	(Pelagodoxa_henryana	Geonoma_undata))))	Manicaria_saccifera))	((((Reinhardtia_gracilis	(Reinhardtia_simplex	(Reinhardtia_paiewonskiana	Reinhardtia_latisecta)))	(((Elaeis_guineensis	Elaeis_oleifera)	Bactris_major)	Attalea_speciosa))	(Sclerosperma_profizianum	(Podococcus_barteri	Orania_palindan)))	(Iriartea_deltoidea	Pseudophoenix_vinifera)))))	Calamus_caryotoides);
((Nypa_fruticans	((Phoenix_dactylifera	(Sabal_domingensis	Serenoa_repens))	((Roystonea_regia	(((Leopoldinia_pulchra	(Heterospathe_cagayanensis	(((Veitchia_spiralis	Kentiopsis_piersoniorum)	Dictyosperma_album)	Hydriastele_microspadix)))	(Dypsis_decaryi	((Prestoea_acuminata	(Oenocarpus_minor	Oenocarpus_bataua))	(Pelagodoxa_henryana	Geonoma_undata))))	Manicaria_saccifera))	((((Reinhardtia_simplex	(Reinhardtia_paiewonskiana	Reinhardtia_latisecta))	((Elaeis_guineensis	(Reinhardtia_gracilis	Elaeis_oleifera))	(Bactris_major	Attalea_speciosa)))	(Podococcus_barteri	(Orania_palindan	Sclerosperma_profizianum)))	(Iriartea_deltoidea	Pseudophoenix_vinifera)))))	Calamus_caryotoides);
((((((((Reinhardtia_simplex	(Reinhardtia_paiewonskiana	Reinhardtia_latisecta))	((Elaeis_guineensis	Elaeis_oleifera)	(Bactris_major	Attalea_speciosa)))	(Podococcus_barteri	(Orania_palindan	Sclerosperma_profizianum)))	(Iriartea_deltoidea	Pseudophoenix_vinifera))	((Roystonea_regia	(Serenoa_repens	((((Veitchia_spiralis	(Dictyosperma_album	Kentiopsis_piersoniorum))	(Dypsis_decaryi	(Hydriastele_microspadix	Heterospathe_cagayanensis)))	((Prestoea_acuminata	(Oenocarpus_minor	Oenocarpus_bataua))	(Leopoldinia_pulchra	(Pelagodoxa_henryana	Geonoma_undata))))	Manicaria_saccifera)))	(Phoenix_dactylifera	Sabal_domingensis)))	Nypa_fruticans)	Reinhardtia_gracilis)	Calamus_caryotoides);
(((((((Reinhardtia_simplex	(Reinhardtia_paiewonskiana	Reinhardtia_latisecta))	((Elaeis_guineensis	Elaeis_oleifera)	(Bactris_major	Attalea_speciosa)))	(Podococcus_barteri	(Orania_palindan	Sclerosperma_profizianum)))	(Iriartea_deltoidea	Pseudophoenix_vinifera))	((Roystonea_regia	(((((Hydriastele_microspadix	((Veitchia_spiralis	Kentiopsis_piersoniorum)	Dictyosperma_album))	Dypsis_decaryi)	Heterospathe_cagayanensis)	(Leopoldinia_pulchra	((Pelagodoxa_henryana	Geonoma_undata)	(Serenoa_repens	((Oenocarpus_minor	Oenocarpus_bataua)	(Prestoea_acuminata	Reinhardtia_gracilis))))))	Manicaria_saccifera))	(Phoenix_dactylifera	Sabal_domingensis)))	Nypa_fruticans)	Calamus_caryotoides);
((((Roystonea_regia	(((Leopoldinia_pulchra	(((Hydriastele_microspadix	Dictyosperma_album)	(Heterospathe_cagayanensis	((Dypsis_decaryi	Veitchia_spiralis)	Kentiopsis_piersoniorum)))	(Pelagodoxa_henryana	Geonoma_undata)))	(((Reinhardtia_gracilis	Oenocarpus_minor)	Oenocarpus_bataua)	Prestoea_acuminata))	Manicaria_saccifera))	(Phoenix_dactylifera	(Serenoa_repens	Sabal_domingensis)))	((Iriartea_deltoidea	Nypa_fruticans)	(((Orania_palindan	((Reinhardtia_simplex	(Reinhardtia_paiewonskiana	Reinhardtia_latisecta))	(Attalea_speciosa	((Elaeis_guineensis	Elaeis_oleifera)	Bactris_major))))	(Podococcus_barteri	Sclerosperma_profizianum))	Pseudophoenix_vinifera)))	Calamus_caryotoides);
((((Roystonea_regia	(((((Leopoldinia_pulchra	Pelagodoxa_henryana)	((Prestoea_acuminata	Reinhardtia_gracilis)	(Oenocarpus_minor	Oenocarpus_bataua)))	((Dypsis_decaryi	((Heterospathe_cagayanensis	Kentiopsis_piersoniorum)	Veitchia_spiralis))	(Hydriastele_microspadix	Dictyosperma_album)))	Geonoma_undata)	Manicaria_saccifera))	(Phoenix_dactylifera	(Serenoa_repens	Sabal_domingensis)))	((((Reinhardtia_simplex	(Reinhardtia_paiewonskiana	Reinhardtia_latisecta))	((Elaeis_guineensis	Elaeis_oleifera)	(Bactris_major	Attalea_speciosa)))	(Orania_palindan	(Sclerosperma_profizianum	Podococcus_barteri)))	(Pseudophoenix_vinifera	(Iriartea_deltoidea	Nypa_fruticans))))	Calamus_caryotoides);
(((Roystonea_regia	(((((((Kentiopsis_piersoniorum	Veitchia_spiralis)	Hydriastele_microspadix)	(Dypsis_decaryi	Dictyosperma_album))	Heterospathe_cagayanensis)	(Leopoldinia_pulchra	(Prestoea_acuminata	(Geonoma_undata	Pelagodoxa_henryana))))	(Oenocarpus_minor	Oenocarpus_bataua))	Manicaria_saccifera))	((Phoenix_dactylifera	(Serenoa_repens	Sabal_domingensis))	(((((Reinhardtia_gracilis	((Elaeis_guineensis	Elaeis_oleifera)	(Bactris_major	Attalea_speciosa)))	(Reinhardtia_simplex	(Reinhardtia_paiewonskiana	Reinhardtia_latisecta)))	(Orania_palindan	(Sclerosperma_profizianum	Podococcus_barteri)))	(Pseudophoenix_vinifera	Iriartea_deltoidea))	Nypa_fruticans)))	Calamus_caryotoides);
((((Roystonea_regia	(((((Geonoma_undata	Pelagodoxa_henryana)	(Prestoea_acuminata	(Oenocarpus_minor	Oenocarpus_bataua)))	((((Dypsis_decaryi	Kentiopsis_piersoniorum)	Veitchia_spiralis)	(Hydriastele_microspadix	Heterospathe_cagayanensis))	Dictyosperma_album))	Leopoldinia_pulchra)	Manicaria_saccifera))	(Phoenix_dactylifera	(Serenoa_repens	Sabal_domingensis)))	((((((Elaeis_guineensis	Elaeis_oleifera)	(Bactris_major	Attalea_speciosa))	((Reinhardtia_gracilis	Reinhardtia_simplex)	(Reinhardtia_paiewonskiana	Reinhardtia_latisecta)))	(Orania_palindan	(Sclerosperma_profizianum	Podococcus_barteri)))	Pseudophoenix_vinifera)	(Iriartea_deltoidea	Nypa_fruticans)))	Calamus_caryotoides);
(((((Roystonea_regia	((((((((Dypsis_decaryi	Kentiopsis_piersoniorum)	Veitchia_spiralis)	Heterospathe_cagayanensis)	Hydriastele_microspadix)	Dictyosperma_album)	(Leopoldinia_pulchra	(Geonoma_undata	Pelagodoxa_henryana)))	(Prestoea_acuminata	(Oenocarpus_minor	Oenocarpus_bataua)))	Manicaria_saccifera))	(Phoenix_dactylifera	(Serenoa_repens	Sabal_domingensis)))	((((Elaeis_guineensis	Elaeis_oleifera)	(Bactris_major	Attalea_speciosa))	((Reinhardtia_simplex	(Reinhardtia_paiewonskiana	Reinhardtia_latisecta))	(Reinhardtia_gracilis	(Orania_palindan	(Sclerosperma_profizianum	Podococcus_barteri)))))	(Pseudophoenix_vinifera	Iriartea_deltoidea)))	Nypa_fruticans)	Calamus_caryotoides);
((Reinhardtia_gracilis	(((Serenoa_repens	Sabal_domingensis)	Phoenix_dactylifera)	(((((Geonoma_undata	(((Hydriastele_microspadix	(Dictyosperma_album	(Veitchia_spiralis	Kentiopsis_piersoniorum)))	Dypsis_decaryi)	Heterospathe_cagayanensis))	(Leopoldinia_pulchra	(((Oenocarpus_minor	Oenocarpus_bataua)	Prestoea_acuminata)	Pelagodoxa_henryana)))	Manicaria_saccifera)	Roystonea_regia)	((Nypa_fruticans	Iriartea_deltoidea)	(Pseudophoenix_vinifera	((Sclerosperma_profizianum	Podococcus_barteri)	((((Elaeis_oleifera	Elaeis_guineensis)	(Bactris_major	Attalea_speciosa))	(Reinhardtia_simplex	(Reinhardtia_paiewonskiana	Reinhardtia_latisecta)))	Orania_palindan)))))))	Calamus_caryotoides);
(((((((Geonoma_undata	((Dictyosperma_album	((Veitchia_spiralis	(Dypsis_decaryi	Hydriastele_microspadix))	Kentiopsis_piersoniorum))	Heterospathe_cagayanensis))	(Leopoldinia_pulchra	(((Oenocarpus_minor	(Serenoa_repens	Oenocarpus_bataua))	Prestoea_acuminata)	Pelagodoxa_henryana)))	Manicaria_saccifera)	Roystonea_regia)	(Sabal_domingensis	Phoenix_dactylifera))	((Nypa_fruticans	Iriartea_deltoidea)	(Pseudophoenix_vinifera	((Sclerosperma_profizianum	(Orania_palindan	Podococcus_barteri))	(((Elaeis_oleifera	Elaeis_guineensis)	((Reinhardtia_gracilis	Bactris_major)	Attalea_speciosa))	(Reinhardtia_simplex	(Reinhardtia_paiewonskiana	Reinhardtia_latisecta)))))))	Calamus_caryotoides);
((Orania_palindan	((Podococcus_barteri	(Nypa_fruticans	Sclerosperma_profizianum))	((((Elaeis_oleifera	Elaeis_guineensis)	(Bactris_major	Attalea_speciosa))	(Reinhardtia_simplex	(Reinhardtia_paiewonskiana	Reinhardtia_latisecta)))	(((Reinhardtia_gracilis	Iriartea_deltoidea)	(((Serenoa_repens	Sabal_domingensis)	Phoenix_dactylifera)	((((((Dictyosperma_album	((Heterospathe_cagayanensis	(Veitchia_spiralis	Kentiopsis_piersoniorum))	Hydriastele_microspadix))	Dypsis_decaryi)	((Geonoma_undata	Pelagodoxa_henryana)	Leopoldinia_pulchra))	((Oenocarpus_minor	Oenocarpus_bataua)	Prestoea_acuminata))	Manicaria_saccifera)	Roystonea_regia)))	Pseudophoenix_vinifera))))	Calamus_caryotoides);
(((Serenoa_repens	((((((Geonoma_undata	Pelagodoxa_henryana)	Leopoldinia_pulchra)	((Oenocarpus_minor	Oenocarpus_bataua)	Prestoea_acuminata))	(Heterospathe_cagayanensis	((Kentiopsis_piersoniorum	(Dypsis_decaryi	Veitchia_spiralis))	(Dictyosperma_album	Hydriastele_microspadix))))	Manicaria_saccifera)	Roystonea_regia))	(((Pseudophoenix_vinifera	((Orania_palindan	(Podococcus_barteri	Sclerosperma_profizianum))	((Reinhardtia_gracilis	((Elaeis_oleifera	Elaeis_guineensis)	(Bactris_major	Attalea_speciosa)))	(Reinhardtia_simplex	(Reinhardtia_paiewonskiana	Reinhardtia_latisecta)))))	(Nypa_fruticans	Iriartea_deltoidea))	(Sabal_domingensis	Phoenix_dactylifera)))	Calamus_caryotoides);
((((Nypa_fruticans	(((Geonoma_undata	((Roystonea_regia	(((Prestoea_acuminata	Pelagodoxa_henryana)	(Oenocarpus_bataua	(Serenoa_repens	Oenocarpus_minor)))	((((Hydriastele_microspadix	Heterospathe_cagayanensis)	(Kentiopsis_piersoniorum	Veitchia_spiralis))	Dictyosperma_album)	Dypsis_decaryi)))	Manicaria_saccifera))	Leopoldinia_pulchra)	(Sabal_domingensis	Phoenix_dactylifera)))	Iriartea_deltoidea)	(((Orania_palindan	(Podococcus_barteri	Sclerosperma_profizianum))	(((Elaeis_oleifera	Elaeis_guineensis)	(Bactris_major	Attalea_speciosa))	((Reinhardtia_gracilis	Reinhardtia_simplex)	(Reinhardtia_paiewonskiana	Reinhardtia_latisecta))))	Pseudophoenix_vinifera))	Calamus_caryotoides);
(((((Serenoa_repens	Sabal_domingensis)	Phoenix_dactylifera)	((Iriartea_deltoidea	(((Orania_palindan	(Podococcus_barteri	Sclerosperma_profizianum))	(((Elaeis_oleifera	Elaeis_guineensis)	(Bactris_major	Attalea_speciosa))	((Reinhardtia_gracilis	Reinhardtia_simplex)	(Reinhardtia_paiewonskiana	Reinhardtia_latisecta))))	Pseudophoenix_vinifera))	(Roystonea_regia	(Manicaria_saccifera	((((Leopoldinia_pulchra	Pelagodoxa_henryana)	(Geonoma_undata	(Oenocarpus_bataua	Oenocarpus_minor)))	(Dictyosperma_album	(Hydriastele_microspadix	(Heterospathe_cagayanensis	(Kentiopsis_piersoniorum	(Veitchia_spiralis	Dypsis_decaryi))))))	Prestoea_acuminata)))))	Nypa_fruticans)	Calamus_caryotoides);
((Orania_palindan	((((Reinhardtia_gracilis	Reinhardtia_simplex)	(Reinhardtia_paiewonskiana	Reinhardtia_latisecta))	((Elaeis_oleifera	Elaeis_guineensis)	(Bactris_major	Attalea_speciosa)))	((Pseudophoenix_vinifera	((((Roystonea_regia	(Manicaria_saccifera	((Prestoea_acuminata	(Oenocarpus_bataua	Oenocarpus_minor))	((Dictyosperma_album	(Hydriastele_microspadix	((Dypsis_decaryi	(Heterospathe_cagayanensis	Kentiopsis_piersoniorum))	Veitchia_spiralis)))	(Pelagodoxa_henryana	Geonoma_undata)))))	Leopoldinia_pulchra)	((Serenoa_repens	Sabal_domingensis)	Phoenix_dactylifera))	(Iriartea_deltoidea	Nypa_fruticans)))	(Podococcus_barteri	Sclerosperma_profizianum))))	Calamus_caryotoides);
((Nypa_fruticans	(((Roystonea_regia	(Leopoldinia_pulchra	((Manicaria_saccifera	(Prestoea_acuminata	(Oenocarpus_bataua	Oenocarpus_minor)))	((Pelagodoxa_henryana	Geonoma_undata)	((Dictyosperma_album	((Kentiopsis_piersoniorum	(Veitchia_spiralis	Dypsis_decaryi))	Hydriastele_microspadix))	Heterospathe_cagayanensis)))))	((Serenoa_repens	Sabal_domingensis)	Phoenix_dactylifera))	((Iriartea_deltoidea	((Podococcus_barteri	Sclerosperma_profizianum)	(Orania_palindan	(((Reinhardtia_gracilis	Reinhardtia_simplex)	(Reinhardtia_paiewonskiana	Reinhardtia_latisecta))	((Elaeis_oleifera	Elaeis_guineensis)	(Bactris_major	Attalea_speciosa))))))	Pseudophoenix_vinifera)))	Calamus_caryotoides);
(((Roystonea_regia	(Manicaria_saccifera	(((Leopoldinia_pulchra	(Pelagodoxa_henryana	Geonoma_undata))	(Dictyosperma_album	(((Dypsis_decaryi	Heterospathe_cagayanensis)	(Kentiopsis_piersoniorum	Veitchia_spiralis))	Hydriastele_microspadix)))	(Prestoea_acuminata	(Oenocarpus_bataua	Oenocarpus_minor)))))	(((Serenoa_repens	Sabal_domingensis)	Phoenix_dactylifera)	(Pseudophoenix_vinifera	((Iriartea_deltoidea	Nypa_fruticans)	(((Elaeis_oleifera	Elaeis_guineensis)	Bactris_major)	(Reinhardtia_gracilis	((Attalea_speciosa	(Orania_palindan	(Podococcus_barteri	Sclerosperma_profizianum)))	(Reinhardtia_simplex	(Reinhardtia_paiewonskiana	Reinhardtia_latisecta)))))))))	Calamus_caryotoides);
(((((((Podococcus_barteri	(Sclerosperma_profizianum	Orania_palindan))	(((Reinhardtia_gracilis	Reinhardtia_simplex)	(Reinhardtia_paiewonskiana	Reinhardtia_latisecta))	((Elaeis_oleifera	Elaeis_guineensis)	(Attalea_speciosa	Bactris_major))))	Iriartea_deltoidea)	Pseudophoenix_vinifera)	(((Serenoa_repens	Sabal_domingensis)	Phoenix_dactylifera)	(Roystonea_regia	(Manicaria_saccifera	(((Leopoldinia_pulchra	(Pelagodoxa_henryana	Geonoma_undata))	((Dictyosperma_album	(Hydriastele_microspadix	(Dypsis_decaryi	(Veitchia_spiralis	Kentiopsis_piersoniorum))))	Heterospathe_cagayanensis))	(Prestoea_acuminata	(Oenocarpus_bataua	Oenocarpus_minor)))))))	Nypa_fruticans)	Calamus_caryotoides);
((Orania_palindan	((Podococcus_barteri	Sclerosperma_profizianum)	(((Reinhardtia_simplex	(Reinhardtia_latisecta	Reinhardtia_paiewonskiana))	(Bactris_major	Attalea_speciosa))	((Elaeis_guineensis	Elaeis_oleifera)	((((((Serenoa_repens	Phoenix_dactylifera)	Sabal_domingensis)	Nypa_fruticans)	(Roystonea_regia	((((Reinhardtia_gracilis	Geonoma_undata)	(((Dypsis_decaryi	Hydriastele_microspadix)	((Veitchia_spiralis	Kentiopsis_piersoniorum)	Dictyosperma_album))	Heterospathe_cagayanensis))	(((Prestoea_acuminata	(Oenocarpus_minor	Oenocarpus_bataua))	Pelagodoxa_henryana)	Leopoldinia_pulchra))	Manicaria_saccifera)))	Pseudophoenix_vinifera)	Iriartea_deltoidea)))))	Calamus_caryotoides);
((((((Serenoa_repens	Phoenix_dactylifera)	Sabal_domingensis)	(Roystonea_regia	(((((Hydriastele_microspadix	(Dypsis_decaryi	(Veitchia_spiralis	Kentiopsis_piersoniorum)))	Dictyosperma_album)	Heterospathe_cagayanensis)	((Geonoma_undata	(Prestoea_acuminata	(Oenocarpus_minor	Oenocarpus_bataua)))	(Pelagodoxa_henryana	Leopoldinia_pulchra)))	Manicaria_saccifera)))	(Pseudophoenix_vinifera	((Podococcus_barteri	((Nypa_fruticans	Sclerosperma_profizianum)	Orania_palindan))	((Reinhardtia_gracilis	(Reinhardtia_simplex	(Reinhardtia_latisecta	Reinhardtia_paiewonskiana)))	((Elaeis_guineensis	Elaeis_oleifera)	(Bactris_major	Attalea_speciosa))))))	Iriartea_deltoidea)	Calamus_caryotoides);
((Orania_palindan	((((Iriartea_deltoidea	((Phoenix_dactylifera	(Sabal_domingensis	Serenoa_repens))	((Roystonea_regia	(((((Hydriastele_microspadix	(Veitchia_spiralis	Kentiopsis_piersoniorum))	(Dypsis_decaryi	Dictyosperma_album))	Heterospathe_cagayanensis)	((Geonoma_undata	(Prestoea_acuminata	(Oenocarpus_minor	Oenocarpus_bataua)))	Pelagodoxa_henryana))	Manicaria_saccifera))	Leopoldinia_pulchra)))	Pseudophoenix_vinifera)	(((Reinhardtia_latisecta	Reinhardtia_paiewonskiana)	(Reinhardtia_gracilis	Reinhardtia_simplex))	((Elaeis_guineensis	Elaeis_oleifera)	(Bactris_major	Attalea_speciosa))))	(Podococcus_barteri	(Nypa_fruticans	Sclerosperma_profizianum))))	Calamus_caryotoides);
((Nypa_fruticans	(((((Elaeis_guineensis	Elaeis_oleifera)	Bactris_major)	(((Podococcus_barteri	Sclerosperma_profizianum)	Orania_palindan)	(Attalea_speciosa	((Reinhardtia_latisecta	Reinhardtia_paiewonskiana)	(Reinhardtia_gracilis	Reinhardtia_simplex)))))	(Iriartea_deltoidea	((Phoenix_dactylifera	(Sabal_domingensis	Serenoa_repens))	(Roystonea_regia	((((((Dypsis_decaryi	Dictyosperma_album)	(Hydriastele_microspadix	Veitchia_spiralis))	Kentiopsis_piersoniorum)	Heterospathe_cagayanensis)	((Leopoldinia_pulchra	(Prestoea_acuminata	(Geonoma_undata	Pelagodoxa_henryana)))	(Oenocarpus_minor	Oenocarpus_bataua)))	Manicaria_saccifera)))))	Pseudophoenix_vinifera))	Calamus_caryotoides);
((Nypa_fruticans	(((Serenoa_repens	(Roystonea_regia	(((((((Dictyosperma_album	Dypsis_decaryi)	(Veitchia_spiralis	Kentiopsis_piersoniorum))	(Hydriastele_microspadix	Heterospathe_cagayanensis))	(Pelagodoxa_henryana	Geonoma_undata))	Leopoldinia_pulchra)	(Prestoea_acuminata	(Oenocarpus_bataua	Oenocarpus_minor)))	Manicaria_saccifera)))	(Phoenix_dactylifera	Sabal_domingensis))	((((Sclerosperma_profizianum	(Orania_palindan	Podococcus_barteri))	((Reinhardtia_gracilis	((Reinhardtia_latisecta	Reinhardtia_paiewonskiana)	Reinhardtia_simplex))	((Elaeis_guineensis	Elaeis_oleifera)	(Attalea_speciosa	Bactris_major))))	Pseudophoenix_vinifera)	Iriartea_deltoidea)))	Calamus_caryotoides);
((((Phoenix_dactylifera	Sabal_domingensis)	(((((Nypa_fruticans	Sclerosperma_profizianum)	(Orania_palindan	Podococcus_barteri))	(((Reinhardtia_latisecta	Reinhardtia_paiewonskiana)	Reinhardtia_simplex)	(Attalea_speciosa	(Bactris_major	(Elaeis_guineensis	(Reinhardtia_gracilis	Elaeis_oleifera))))))	Pseudophoenix_vinifera)	Iriartea_deltoidea))	(Roystonea_regia	((((Leopoldinia_pulchra	Pelagodoxa_henryana)	(Geonoma_undata	(Prestoea_acuminata	((Oenocarpus_bataua	Serenoa_repens)	Oenocarpus_minor))))	((((Dypsis_decaryi	Heterospathe_cagayanensis)	(Veitchia_spiralis	Kentiopsis_piersoniorum))	Hydriastele_microspadix)	Dictyosperma_album))	Manicaria_saccifera)))	Calamus_caryotoides);
((Pseudophoenix_vinifera	((Iriartea_deltoidea	(Nypa_fruticans	((Roystonea_regia	((((Leopoldinia_pulchra	Pelagodoxa_henryana)	(Geonoma_undata	(Prestoea_acuminata	(Oenocarpus_bataua	Oenocarpus_minor))))	((Heterospathe_cagayanensis	((Veitchia_spiralis	Kentiopsis_piersoniorum)	(Hydriastele_microspadix	Dypsis_decaryi)))	Dictyosperma_album))	Manicaria_saccifera))	(Phoenix_dactylifera	(Serenoa_repens	Sabal_domingensis)))))	((Sclerosperma_profizianum	(Orania_palindan	Podococcus_barteri))	((Reinhardtia_gracilis	((Reinhardtia_latisecta	Reinhardtia_paiewonskiana)	Reinhardtia_simplex))	((Elaeis_guineensis	Elaeis_oleifera)	(Attalea_speciosa	Bactris_major))))))	Calamus_caryotoides);
(((Nypa_fruticans	((Phoenix_dactylifera	Sabal_domingensis)	(Roystonea_regia	(Serenoa_repens	((((Prestoea_acuminata	((Leopoldinia_pulchra	Oenocarpus_bataua)	Oenocarpus_minor))	(Pelagodoxa_henryana	Geonoma_undata))	((((Dypsis_decaryi	Heterospathe_cagayanensis)	(Veitchia_spiralis	Kentiopsis_piersoniorum))	Hydriastele_microspadix)	Dictyosperma_album))	Manicaria_saccifera)))))	((((Sclerosperma_profizianum	(Orania_palindan	Podococcus_barteri))	(((Reinhardtia_latisecta	Reinhardtia_paiewonskiana)	(Reinhardtia_gracilis	Reinhardtia_simplex))	(Attalea_speciosa	Bactris_major)))	(Elaeis_guineensis	Elaeis_oleifera))	(Iriartea_deltoidea	Pseudophoenix_vinifera)))	Calamus_caryotoides);
((Nypa_fruticans	(((Sabal_domingensis	(Serenoa_repens	Phoenix_dactylifera))	(Roystonea_regia	((((((Prestoea_acuminata	(Oenocarpus_bataua	Oenocarpus_minor))	Geonoma_undata)	Pelagodoxa_henryana)	((((Dypsis_decaryi	Heterospathe_cagayanensis)	(Veitchia_spiralis	Kentiopsis_piersoniorum))	Hydriastele_microspadix)	Dictyosperma_album))	Leopoldinia_pulchra)	Manicaria_saccifera)))	(Iriartea_deltoidea	(((Sclerosperma_profizianum	(Orania_palindan	Podococcus_barteri))	((((Reinhardtia_latisecta	Reinhardtia_paiewonskiana)	Reinhardtia_simplex)	((Elaeis_guineensis	Elaeis_oleifera)	(Attalea_speciosa	Bactris_major)))	Reinhardtia_gracilis))	Pseudophoenix_vinifera))))	Calamus_caryotoides);
((Nypa_fruticans	(((Sabal_domingensis	Phoenix_dactylifera)	(Roystonea_regia	(((((Dypsis_decaryi	((Dictyosperma_album	(Veitchia_spiralis	Kentiopsis_piersoniorum))	Hydriastele_microspadix))	Heterospathe_cagayanensis)	((Prestoea_acuminata	(Oenocarpus_bataua	Oenocarpus_minor))	(Pelagodoxa_henryana	Geonoma_undata)))	Leopoldinia_pulchra)	Manicaria_saccifera)))	(Iriartea_deltoidea	(((Podococcus_barteri	(Sclerosperma_profizianum	Orania_palindan))	(((Serenoa_repens	Attalea_speciosa)	(Bactris_major	(Elaeis_guineensis	Elaeis_oleifera)))	((Reinhardtia_simplex	Reinhardtia_gracilis)	(Reinhardtia_latisecta	Reinhardtia_paiewonskiana))))	Pseudophoenix_vinifera))))	Calamus_caryotoides);
((Nypa_fruticans	((Serenoa_repens	(Phoenix_dactylifera	Sabal_domingensis))	((((Sclerosperma_profizianum	Podococcus_barteri)	((((Bactris_major	Attalea_speciosa)	(Elaeis_oleifera	Elaeis_guineensis))	((Reinhardtia_gracilis	Reinhardtia_simplex)	(Reinhardtia_paiewonskiana	Reinhardtia_latisecta)))	Orania_palindan))	(Iriartea_deltoidea	Pseudophoenix_vinifera))	((Manicaria_saccifera	Roystonea_regia)	((((((Heterospathe_cagayanensis	Kentiopsis_piersoniorum)	Dypsis_decaryi)	Veitchia_spiralis)	Dictyosperma_album)	Hydriastele_microspadix)	(((Geonoma_undata	Pelagodoxa_henryana)	Leopoldinia_pulchra)	((Oenocarpus_bataua	Oenocarpus_minor)	Prestoea_acuminata)))))))	Calamus_caryotoides);
((Orania_palindan	(Sclerosperma_profizianum	(Podococcus_barteri	(((Reinhardtia_simplex	(Reinhardtia_paiewonskiana	Reinhardtia_latisecta))	(Reinhardtia_gracilis	((Bactris_major	Attalea_speciosa)	(Elaeis_oleifera	Elaeis_guineensis))))	((Iriartea_deltoidea	Pseudophoenix_vinifera)	((Roystonea_regia	(Manicaria_saccifera	(((((Hydriastele_microspadix	Heterospathe_cagayanensis)	(Kentiopsis_piersoniorum	Veitchia_spiralis))	Dictyosperma_album)	Dypsis_decaryi)	(((Geonoma_undata	Pelagodoxa_henryana)	Leopoldinia_pulchra)	(Serenoa_repens	((Oenocarpus_bataua	Oenocarpus_minor)	Prestoea_acuminata))))))	((Sabal_domingensis	Phoenix_dactylifera)	Nypa_fruticans)))))))	Calamus_caryotoides);
((Orania_palindan	(Sclerosperma_profizianum	(Podococcus_barteri	((((Reinhardtia_gracilis	Reinhardtia_simplex)	(Reinhardtia_paiewonskiana	Reinhardtia_latisecta))	((Bactris_major	Attalea_speciosa)	(Elaeis_oleifera	Elaeis_guineensis)))	((Iriartea_deltoidea	Pseudophoenix_vinifera)	((Roystonea_regia	((((Geonoma_undata	((Oenocarpus_minor	Oenocarpus_bataua)	Prestoea_acuminata))	(Pelagodoxa_henryana	Leopoldinia_pulchra))	Manicaria_saccifera)	(((Dypsis_decaryi	(Kentiopsis_piersoniorum	Veitchia_spiralis))	(Hydriastele_microspadix	Dictyosperma_album))	Heterospathe_cagayanensis)))	((Sabal_domingensis	(Serenoa_repens	Phoenix_dactylifera))	Nypa_fruticans)))))))	Calamus_caryotoides);
((Phoenix_dactylifera	((((Roystonea_regia	((((((Dypsis_decaryi	((Kentiopsis_piersoniorum	Veitchia_spiralis)	Hydriastele_microspadix))	Dictyosperma_album)	Heterospathe_cagayanensis)	(Serenoa_repens	(Pelagodoxa_henryana	Leopoldinia_pulchra)))	(Geonoma_undata	((Oenocarpus_minor	Oenocarpus_bataua)	Prestoea_acuminata)))	Manicaria_saccifera))	Nypa_fruticans)	(((Orania_palindan	(Sclerosperma_profizianum	Podococcus_barteri))	(((Reinhardtia_gracilis	Reinhardtia_simplex)	(Reinhardtia_paiewonskiana	Reinhardtia_latisecta))	((Bactris_major	Attalea_speciosa)	(Elaeis_oleifera	Elaeis_guineensis))))	(Iriartea_deltoidea	Pseudophoenix_vinifera)))	Sabal_domingensis))	Calamus_caryotoides);
(((((Iriartea_deltoidea	(Pseudophoenix_vinifera	((Sclerosperma_profizianum	Podococcus_barteri)	(Orania_palindan	((Reinhardtia_simplex	(Reinhardtia_paiewonskiana	Reinhardtia_latisecta))	((Bactris_major	Attalea_speciosa)	(Elaeis_oleifera	Elaeis_guineensis)))))))	(((Roystonea_regia	Manicaria_saccifera)	(((Dypsis_decaryi	Heterospathe_cagayanensis)	((Dictyosperma_album	(Kentiopsis_piersoniorum	Veitchia_spiralis))	Hydriastele_microspadix))	(((Leopoldinia_pulchra	Pelagodoxa_henryana)	((Oenocarpus_bataua	Oenocarpus_minor)	Prestoea_acuminata))	Geonoma_undata)))	((Serenoa_repens	Sabal_domingensis)	Phoenix_dactylifera)))	Nypa_fruticans)	Reinhardtia_gracilis)	Calamus_caryotoides);
(((((Iriartea_deltoidea	(Pseudophoenix_vinifera	((Sclerosperma_profizianum	Podococcus_barteri)	(Orania_palindan	((Reinhardtia_simplex	(Reinhardtia_paiewonskiana	Reinhardtia_latisecta))	(((Bactris_major	Attalea_speciosa)	(Elaeis_oleifera	Elaeis_guineensis))	Reinhardtia_gracilis))))))	((Serenoa_repens	Sabal_domingensis)	Phoenix_dactylifera))	(Roystonea_regia	((((Dypsis_decaryi	Heterospathe_cagayanensis)	((Dictyosperma_album	(Kentiopsis_piersoniorum	Veitchia_spiralis))	Hydriastele_microspadix))	(((Oenocarpus_bataua	Oenocarpus_minor)	Prestoea_acuminata)	((Pelagodoxa_henryana	Geonoma_undata)	Leopoldinia_pulchra)))	Manicaria_saccifera)))	Nypa_fruticans)	Calamus_caryotoides);
(((((((Orania_palindan	(Sclerosperma_profizianum	Podococcus_barteri))	((Reinhardtia_simplex	(Reinhardtia_paiewonskiana	Reinhardtia_latisecta))	((Reinhardtia_gracilis	(Bactris_major	(Elaeis_oleifera	Elaeis_guineensis)))	Attalea_speciosa)))	Pseudophoenix_vinifera)	Iriartea_deltoidea)	(((Roystonea_regia	(((Heterospathe_cagayanensis	((Dictyosperma_album	((Dypsis_decaryi	Kentiopsis_piersoniorum)	Veitchia_spiralis))	Hydriastele_microspadix))	(((Oenocarpus_bataua	Oenocarpus_minor)	Prestoea_acuminata)	(Pelagodoxa_henryana	Geonoma_undata)))	Manicaria_saccifera))	Leopoldinia_pulchra)	((Serenoa_repens	Sabal_domingensis)	Phoenix_dactylifera)))	Nypa_fruticans)	Calamus_caryotoides);
((((Roystonea_regia	((((Hydriastele_microspadix	(Dictyosperma_album	(Heterospathe_cagayanensis	(Dypsis_decaryi	(Kentiopsis_piersoniorum	Veitchia_spiralis)))))	(((Oenocarpus_bataua	Oenocarpus_minor)	Prestoea_acuminata)	Geonoma_undata))	Pelagodoxa_henryana)	Manicaria_saccifera))	Leopoldinia_pulchra)	(((Serenoa_repens	Sabal_domingensis)	Phoenix_dactylifera)	(((((Nypa_fruticans	Sclerosperma_profizianum)	(Podococcus_barteri	Orania_palindan))	(((Reinhardtia_gracilis	Reinhardtia_simplex)	(Reinhardtia_paiewonskiana	Reinhardtia_latisecta))	((Elaeis_oleifera	Elaeis_guineensis)	(Bactris_major	Attalea_speciosa))))	Pseudophoenix_vinifera)	Iriartea_deltoidea)))	Calamus_caryotoides);
(((((((Nypa_fruticans	Sclerosperma_profizianum)	(Podococcus_barteri	Orania_palindan))	((Reinhardtia_simplex	(Reinhardtia_paiewonskiana	Reinhardtia_latisecta))	(((Bactris_major	Attalea_speciosa)	(Elaeis_oleifera	Elaeis_guineensis))	Reinhardtia_gracilis)))	Pseudophoenix_vinifera)	Iriartea_deltoidea)	(((Serenoa_repens	Sabal_domingensis)	Phoenix_dactylifera)	(Roystonea_regia	(((((Oenocarpus_bataua	Oenocarpus_minor)	Prestoea_acuminata)	((Pelagodoxa_henryana	Geonoma_undata)	Leopoldinia_pulchra))	(((Dypsis_decaryi	(Kentiopsis_piersoniorum	(Dictyosperma_album	Veitchia_spiralis)))	Hydriastele_microspadix)	Heterospathe_cagayanensis))	Manicaria_saccifera))))	Calamus_caryotoides);
((((((Sclerosperma_profizianum	(Podococcus_barteri	Orania_palindan))	((Reinhardtia_simplex	(Reinhardtia_paiewonskiana	Reinhardtia_latisecta))	(((Bactris_major	Attalea_speciosa)	(Elaeis_oleifera	Elaeis_guineensis))	Reinhardtia_gracilis)))	Pseudophoenix_vinifera)	Iriartea_deltoidea)	((((Serenoa_repens	Sabal_domingensis)	Phoenix_dactylifera)	(Roystonea_regia	((((((Oenocarpus_bataua	Oenocarpus_minor)	Prestoea_acuminata)	(Pelagodoxa_henryana	Leopoldinia_pulchra))	Geonoma_undata)	(((((Kentiopsis_piersoniorum	Veitchia_spiralis)	Dictyosperma_album)	Hydriastele_microspadix)	Dypsis_decaryi)	Heterospathe_cagayanensis))	Manicaria_saccifera)))	Nypa_fruticans))	Calamus_caryotoides);
((((((Roystonea_regia	(Manicaria_saccifera	(((Leopoldinia_pulchra	(((Oenocarpus_bataua	Serenoa_repens)	Oenocarpus_minor)	Prestoea_acuminata))	(Pelagodoxa_henryana	Geonoma_undata))	(Heterospathe_cagayanensis	(Hydriastele_microspadix	(Dictyosperma_album	(Veitchia_spiralis	(Dypsis_decaryi	Kentiopsis_piersoniorum))))))))	(Sabal_domingensis	Phoenix_dactylifera))	Iriartea_deltoidea)	(((((Reinhardtia_paiewonskiana	Reinhardtia_latisecta)	Reinhardtia_simplex)	(Attalea_speciosa	(Bactris_major	((Reinhardtia_gracilis	Elaeis_oleifera)	Elaeis_guineensis))))	(Sclerosperma_profizianum	(Podococcus_barteri	Orania_palindan)))	Pseudophoenix_vinifera))	Nypa_fruticans)	Calamus_caryotoides);
((Orania_palindan	((Sclerosperma_profizianum	Podococcus_barteri)	(((Iriartea_deltoidea	((Roystonea_regia	(Manicaria_saccifera	(((Oenocarpus_minor	Oenocarpus_bataua)	Prestoea_acuminata)	(Leopoldinia_pulchra	((Geonoma_undata	(Heterospathe_cagayanensis	(Hydriastele_microspadix	(Dictyosperma_album	(Veitchia_spiralis	(Dypsis_decaryi	Kentiopsis_piersoniorum))))))	Pelagodoxa_henryana)))))	((Nypa_fruticans	(Serenoa_repens	Sabal_domingensis))	Phoenix_dactylifera)))	Pseudophoenix_vinifera)	(((Reinhardtia_paiewonskiana	Reinhardtia_latisecta)	(Reinhardtia_gracilis	Reinhardtia_simplex))	((Elaeis_oleifera	Elaeis_guineensis)	(Attalea_speciosa	Bactris_major))))))	Calamus_caryotoides);
((Orania_palindan	((((((Iriartea_deltoidea	((Roystonea_regia	(Manicaria_saccifera	(((Dictyosperma_album	Hydriastele_microspadix)	(Heterospathe_cagayanensis	(Veitchia_spiralis	(Dypsis_decaryi	Kentiopsis_piersoniorum))))	((Pelagodoxa_henryana	Geonoma_undata)	(Leopoldinia_pulchra	((Oenocarpus_minor	Oenocarpus_bataua)	Prestoea_acuminata))))))	((Serenoa_repens	Sabal_domingensis)	Phoenix_dactylifera)))	Nypa_fruticans)	Pseudophoenix_vinifera)	(((Reinhardtia_paiewonskiana	Reinhardtia_latisecta)	(Reinhardtia_gracilis	Reinhardtia_simplex))	((Elaeis_oleifera	Elaeis_guineensis)	(Attalea_speciosa	Bactris_major))))	Sclerosperma_profizianum)	Podococcus_barteri))	Calamus_caryotoides);
((Orania_palindan	(((Nypa_fruticans	Sclerosperma_profizianum)	Podococcus_barteri)	(((Iriartea_deltoidea	(((Roystonea_regia	(Manicaria_saccifera	(((((Veitchia_spiralis	Kentiopsis_piersoniorum)	Dictyosperma_album)	(Dypsis_decaryi	Hydriastele_microspadix))	Heterospathe_cagayanensis)	(Pelagodoxa_henryana	(Geonoma_undata	((Oenocarpus_minor	Oenocarpus_bataua)	Prestoea_acuminata))))))	Leopoldinia_pulchra)	((Serenoa_repens	Sabal_domingensis)	Phoenix_dactylifera)))	Pseudophoenix_vinifera)	(((Reinhardtia_paiewonskiana	Reinhardtia_latisecta)	(Reinhardtia_gracilis	Reinhardtia_simplex))	((Elaeis_oleifera	Elaeis_guineensis)	(Attalea_speciosa	Bactris_major))))))	Calamus_caryotoides);
((Orania_palindan	(Podococcus_barteri	(Sclerosperma_profizianum	(Nypa_fruticans	(((Iriartea_deltoidea	((Roystonea_regia	(Serenoa_repens	(Manicaria_saccifera	(((Oenocarpus_minor	Oenocarpus_bataua)	Prestoea_acuminata)	((Leopoldinia_pulchra	(Geonoma_undata	Pelagodoxa_henryana))	(((Dypsis_decaryi	(Hydriastele_microspadix	(Veitchia_spiralis	Kentiopsis_piersoniorum)))	Dictyosperma_album)	Heterospathe_cagayanensis))))))	(Sabal_domingensis	Phoenix_dactylifera)))	Pseudophoenix_vinifera)	(((Reinhardtia_paiewonskiana	Reinhardtia_latisecta)	Reinhardtia_simplex)	(((Reinhardtia_gracilis	Elaeis_oleifera)	Elaeis_guineensis)	(Attalea_speciosa	Bactris_major))))))))	Calamus_caryotoides);
((Orania_palindan	(Podococcus_barteri	(Sclerosperma_profizianum	(((Nypa_fruticans	Iriartea_deltoidea)	((Serenoa_repens	(((Roystonea_regia	Manicaria_saccifera)	((Oenocarpus_minor	Oenocarpus_bataua)	Prestoea_acuminata))	((Geonoma_undata	Pelagodoxa_henryana)	((((Dypsis_decaryi	(Leopoldinia_pulchra	Hydriastele_microspadix))	Veitchia_spiralis)	(Kentiopsis_piersoniorum	Dictyosperma_album))	Heterospathe_cagayanensis))))	(Pseudophoenix_vinifera	(Sabal_domingensis	Phoenix_dactylifera))))	(((Reinhardtia_paiewonskiana	Reinhardtia_latisecta)	(Reinhardtia_gracilis	Reinhardtia_simplex))	((Elaeis_oleifera	Elaeis_guineensis)	(Attalea_speciosa	Bactris_major)))))))	Calamus_caryotoides);
((Orania_palindan	((Podococcus_barteri	(Nypa_fruticans	Sclerosperma_profizianum))	(((Pseudophoenix_vinifera	Iriartea_deltoidea)	(((Manicaria_saccifera	(((((Hydriastele_microspadix	Veitchia_spiralis)	Kentiopsis_piersoniorum)	Dictyosperma_album)	Heterospathe_cagayanensis)	((Leopoldinia_pulchra	Pelagodoxa_henryana)	((Geonoma_undata	(Oenocarpus_minor	Oenocarpus_bataua))	Prestoea_acuminata))))	(Dypsis_decaryi	Roystonea_regia))	(Serenoa_repens	(Sabal_domingensis	Phoenix_dactylifera))))	(((Reinhardtia_paiewonskiana	Reinhardtia_latisecta)	Reinhardtia_simplex)	(((Elaeis_oleifera	Elaeis_guineensis)	(Attalea_speciosa	Bactris_major))	Reinhardtia_gracilis)))))	Calamus_caryotoides);
((Nypa_fruticans	((((Manicaria_saccifera	(((Oenocarpus_minor	Oenocarpus_bataua)	Prestoea_acuminata)	(((((Dictyosperma_album	(Veitchia_spiralis	Kentiopsis_piersoniorum))	Hydriastele_microspadix)	Dypsis_decaryi)	Heterospathe_cagayanensis)	((Geonoma_undata	Pelagodoxa_henryana)	Leopoldinia_pulchra))))	Roystonea_regia)	(Serenoa_repens	(Sabal_domingensis	Phoenix_dactylifera)))	((Pseudophoenix_vinifera	((((Reinhardtia_paiewonskiana	Reinhardtia_latisecta)	(Reinhardtia_gracilis	Reinhardtia_simplex))	((Elaeis_oleifera	Elaeis_guineensis)	(Attalea_speciosa	Bactris_major)))	((Podococcus_barteri	Orania_palindan)	Sclerosperma_profizianum)))	Iriartea_deltoidea)))	Calamus_caryotoides);
((((((Manicaria_saccifera	Leopoldinia_pulchra)	((((Kentiopsis_piersoniorum	(Dictyosperma_album	Veitchia_spiralis))	Hydriastele_microspadix)	(Dypsis_decaryi	(Heterospathe_cagayanensis	((Oenocarpus_minor	Oenocarpus_bataua)	Prestoea_acuminata))))	(Geonoma_undata	Pelagodoxa_henryana)))	Roystonea_regia)	(Serenoa_repens	(Sabal_domingensis	Phoenix_dactylifera)))	((Pseudophoenix_vinifera	((Elaeis_oleifera	Elaeis_guineensis)	(((Reinhardtia_simplex	Reinhardtia_gracilis)	((Attalea_speciosa	((Orania_palindan	Sclerosperma_profizianum)	Bactris_major))	Podococcus_barteri))	(Reinhardtia_paiewonskiana	Reinhardtia_latisecta))))	(Iriartea_deltoidea	Nypa_fruticans)))	Calamus_caryotoides);
((((Serenoa_repens	(Sabal_domingensis	Phoenix_dactylifera))	(((Manicaria_saccifera	((Leopoldinia_pulchra	(Pelagodoxa_henryana	((Oenocarpus_minor	Oenocarpus_bataua)	Prestoea_acuminata)))	(Geonoma_undata	(((Heterospathe_cagayanensis	((Veitchia_spiralis	Kentiopsis_piersoniorum)	Dictyosperma_album))	Hydriastele_microspadix)	Dypsis_decaryi))))	Roystonea_regia)	(((Orania_palindan	(Podococcus_barteri	Sclerosperma_profizianum))	(((Reinhardtia_gracilis	Reinhardtia_simplex)	(Reinhardtia_paiewonskiana	Reinhardtia_latisecta))	((Attalea_speciosa	Bactris_major)	(Elaeis_oleifera	Elaeis_guineensis))))	(Iriartea_deltoidea	Pseudophoenix_vinifera))))	Nypa_fruticans)	Calamus_caryotoides);
(((Reinhardtia_gracilis	((Roystonea_regia	(Manicaria_saccifera	(((Hydriastele_microspadix	(Dictyosperma_album	((Veitchia_spiralis	Kentiopsis_piersoniorum)	(Heterospathe_cagayanensis	Dypsis_decaryi))))	(Leopoldinia_pulchra	(Geonoma_undata	Pelagodoxa_henryana)))	(Prestoea_acuminata	(Oenocarpus_minor	Oenocarpus_bataua)))))	((Serenoa_repens	(Phoenix_dactylifera	Sabal_domingensis))	(Iriartea_deltoidea	(Pseudophoenix_vinifera	((Podococcus_barteri	(Orania_palindan	Sclerosperma_profizianum))	((Reinhardtia_simplex	(Reinhardtia_paiewonskiana	Reinhardtia_latisecta))	((Attalea_speciosa	Bactris_major)	(Elaeis_oleifera	Elaeis_guineensis)))))))))	Nypa_fruticans)	Calamus_caryotoides);
(((((Phoenix_dactylifera	Sabal_domingensis)	(Roystonea_regia	((Leopoldinia_pulchra	Manicaria_saccifera)	(((((Dypsis_decaryi	Hydriastele_microspadix)	(Dictyosperma_album	(Veitchia_spiralis	Kentiopsis_piersoniorum)))	Heterospathe_cagayanensis)	(Geonoma_undata	Pelagodoxa_henryana))	(Prestoea_acuminata	(Oenocarpus_minor	Oenocarpus_bataua))))))	(Iriartea_deltoidea	(Pseudophoenix_vinifera	((Sclerosperma_profizianum	(Podococcus_barteri	Orania_palindan))	(((Reinhardtia_gracilis	Reinhardtia_simplex)	(Reinhardtia_paiewonskiana	Reinhardtia_latisecta))	(((Serenoa_repens	Attalea_speciosa)	Bactris_major)	(Elaeis_oleifera	Elaeis_guineensis)))))))	Nypa_fruticans)	Calamus_caryotoides);
(((((Phoenix_dactylifera	(Serenoa_repens	Sabal_domingensis))	(Roystonea_regia	(Manicaria_saccifera	(Pelagodoxa_henryana	((((Hydriastele_microspadix	(Heterospathe_cagayanensis	((Veitchia_spiralis	Kentiopsis_piersoniorum)	Dypsis_decaryi)))	Dictyosperma_album)	((Geonoma_undata	(Oenocarpus_minor	Oenocarpus_bataua))	Prestoea_acuminata))	Leopoldinia_pulchra)))))	(Iriartea_deltoidea	(Pseudophoenix_vinifera	((Orania_palindan	(Sclerosperma_profizianum	Podococcus_barteri))	((Reinhardtia_gracilis	(Reinhardtia_simplex	(Reinhardtia_paiewonskiana	Reinhardtia_latisecta)))	(Attalea_speciosa	(Bactris_major	(Elaeis_oleifera	Elaeis_guineensis))))))))	Nypa_fruticans)	Calamus_caryotoides);
(((Roystonea_regia	(Manicaria_saccifera	((((Geonoma_undata	Pelagodoxa_henryana)	Leopoldinia_pulchra)	((Hydriastele_microspadix	(Dypsis_decaryi	Dictyosperma_album))	((Heterospathe_cagayanensis	Kentiopsis_piersoniorum)	Veitchia_spiralis)))	((Oenocarpus_minor	Oenocarpus_bataua)	Prestoea_acuminata))))	(((Pseudophoenix_vinifera	(((Nypa_fruticans	Sclerosperma_profizianum)	Podococcus_barteri)	(((Reinhardtia_simplex	(Reinhardtia_paiewonskiana	Reinhardtia_latisecta))	(((Elaeis_oleifera	Elaeis_guineensis)	(Attalea_speciosa	Bactris_major))	Reinhardtia_gracilis))	Orania_palindan)))	Iriartea_deltoidea)	(Phoenix_dactylifera	(Serenoa_repens	Sabal_domingensis))))	Calamus_caryotoides);
(((((((Sclerosperma_profizianum	(Orania_palindan	Podococcus_barteri))	((Reinhardtia_simplex	(Reinhardtia_paiewonskiana	Reinhardtia_latisecta))	((((Elaeis_oleifera	Elaeis_guineensis)	Bactris_major)	Attalea_speciosa)	Reinhardtia_gracilis)))	Pseudophoenix_vinifera)	Iriartea_deltoidea)	((Phoenix_dactylifera	Sabal_domingensis)	(Roystonea_regia	(Manicaria_saccifera	(((Pelagodoxa_henryana	Leopoldinia_pulchra)	(Geonoma_undata	(((Dypsis_decaryi	Hydriastele_microspadix)	(Dictyosperma_album	(Veitchia_spiralis	Kentiopsis_piersoniorum)))	Heterospathe_cagayanensis)))	(Serenoa_repens	((Oenocarpus_minor	Oenocarpus_bataua)	Prestoea_acuminata)))))))	Nypa_fruticans)	Calamus_caryotoides);
(((Reinhardtia_gracilis	Nypa_fruticans)	((((Sclerosperma_profizianum	(Orania_palindan	Podococcus_barteri))	((Reinhardtia_simplex	(Reinhardtia_paiewonskiana	Reinhardtia_latisecta))	((Elaeis_oleifera	Elaeis_guineensis)	(Bactris_major	Attalea_speciosa))))	(Pseudophoenix_vinifera	Iriartea_deltoidea))	((Phoenix_dactylifera	(Serenoa_repens	Sabal_domingensis))	(Roystonea_regia	(Manicaria_saccifera	((((Geonoma_undata	Pelagodoxa_henryana)	Leopoldinia_pulchra)	((Hydriastele_microspadix	(Dictyosperma_album	((Dypsis_decaryi	Veitchia_spiralis)	Kentiopsis_piersoniorum)))	Heterospathe_cagayanensis))	((Oenocarpus_minor	Oenocarpus_bataua)	Prestoea_acuminata)))))))	Calamus_caryotoides);
((Nypa_fruticans	((Sabal_domingensis	(Phoenix_dactylifera	Serenoa_repens))	((Roystonea_regia	(Manicaria_saccifera	((((Pelagodoxa_henryana	Leopoldinia_pulchra)	((Oenocarpus_minor	Oenocarpus_bataua)	Prestoea_acuminata))	Geonoma_undata)	((Dypsis_decaryi	(Hydriastele_microspadix	((Dictyosperma_album	Kentiopsis_piersoniorum)	Veitchia_spiralis)))	Heterospathe_cagayanensis))))	(((Orania_palindan	(Podococcus_barteri	Sclerosperma_profizianum))	((Reinhardtia_simplex	(Reinhardtia_paiewonskiana	Reinhardtia_latisecta))	(Reinhardtia_gracilis	(Attalea_speciosa	((Elaeis_oleifera	Elaeis_guineensis)	Bactris_major)))))	(Pseudophoenix_vinifera	Iriartea_deltoidea)))))	Calamus_caryotoides);
((Orania_palindan	(Podococcus_barteri	(((((Iriartea_deltoidea	(Reinhardtia_simplex	(Reinhardtia_paiewonskiana	Reinhardtia_latisecta)))	((Elaeis_oleifera	Elaeis_guineensis)	(Bactris_major	Attalea_speciosa)))	(Pseudophoenix_vinifera	((Sabal_domingensis	(Phoenix_dactylifera	Serenoa_repens))	(Roystonea_regia	(Manicaria_saccifera	((Leopoldinia_pulchra	(((Oenocarpus_minor	Oenocarpus_bataua)	Prestoea_acuminata)	(Pelagodoxa_henryana	Geonoma_undata)))	((Dypsis_decaryi	((Veitchia_spiralis	Hydriastele_microspadix)	(Dictyosperma_album	Kentiopsis_piersoniorum)))	Heterospathe_cagayanensis)))))))	Reinhardtia_gracilis)	(Nypa_fruticans	Sclerosperma_profizianum))))	Calamus_caryotoides);
(((Sabal_domingensis	(Phoenix_dactylifera	Serenoa_repens))	(((((((Sclerosperma_profizianum	Orania_palindan)	Podococcus_barteri)	(((Elaeis_oleifera	Elaeis_guineensis)	(Bactris_major	Attalea_speciosa))	(Reinhardtia_simplex	(Reinhardtia_paiewonskiana	(Reinhardtia_gracilis	Reinhardtia_latisecta)))))	Pseudophoenix_vinifera)	Iriartea_deltoidea)	(Roystonea_regia	(Manicaria_saccifera	(((Oenocarpus_minor	Oenocarpus_bataua)	Prestoea_acuminata)	(((Pelagodoxa_henryana	Geonoma_undata)	((((Hydriastele_microspadix	(Veitchia_spiralis	Kentiopsis_piersoniorum))	Dictyosperma_album)	Dypsis_decaryi)	Heterospathe_cagayanensis))	Leopoldinia_pulchra)))))	Nypa_fruticans))	Calamus_caryotoides);
(((Roystonea_regia	(Manicaria_saccifera	(((Pelagodoxa_henryana	Geonoma_undata)	((Oenocarpus_minor	Oenocarpus_bataua)	Prestoea_acuminata))	(Leopoldinia_pulchra	((Hydriastele_microspadix	((Veitchia_spiralis	(Dypsis_decaryi	Kentiopsis_piersoniorum))	Dictyosperma_album))	Heterospathe_cagayanensis)))))	((Phoenix_dactylifera	(Serenoa_repens	Sabal_domingensis))	(((((Sclerosperma_profizianum	Orania_palindan)	Podococcus_barteri)	(((Elaeis_oleifera	Elaeis_guineensis)	(Bactris_major	Attalea_speciosa))	((Reinhardtia_simplex	(Reinhardtia_paiewonskiana	Reinhardtia_latisecta))	Reinhardtia_gracilis)))	Pseudophoenix_vinifera)	(Iriartea_deltoidea	Nypa_fruticans))))	Calamus_caryotoides);
(((Iriartea_deltoidea	((Nypa_fruticans	(Pseudophoenix_vinifera	((((Attalea_speciosa	Bactris_major)	(Elaeis_oleifera	Elaeis_guineensis))	((Reinhardtia_gracilis	Reinhardtia_simplex)	(Reinhardtia_paiewonskiana	Reinhardtia_latisecta)))	(Podococcus_barteri	(Sclerosperma_profizianum	Orania_palindan)))))	(((((Prestoea_acuminata	(Oenocarpus_minor	Oenocarpus_bataua))	Roystonea_regia)	Manicaria_saccifera)	((Pelagodoxa_henryana	Geonoma_undata)	((Heterospathe_cagayanensis	((Dictyosperma_album	(Veitchia_spiralis	Kentiopsis_piersoniorum))	(Dypsis_decaryi	Hydriastele_microspadix)))	Leopoldinia_pulchra)))	(Phoenix_dactylifera	Sabal_domingensis))))	Serenoa_repens)	Calamus_caryotoides);
((Nypa_fruticans	(((((Reinhardtia_gracilis	((Attalea_speciosa	Bactris_major)	(Elaeis_oleifera	Elaeis_guineensis)))	((Reinhardtia_simplex	(Reinhardtia_paiewonskiana	Reinhardtia_latisecta))	(Podococcus_barteri	(Sclerosperma_profizianum	Orania_palindan))))	Iriartea_deltoidea)	Pseudophoenix_vinifera)	((Roystonea_regia	(((Pelagodoxa_henryana	(Geonoma_undata	(Serenoa_repens	((Oenocarpus_minor	Oenocarpus_bataua)	Prestoea_acuminata))))	(Leopoldinia_pulchra	((((Veitchia_spiralis	Kentiopsis_piersoniorum)	(Dypsis_decaryi	Heterospathe_cagayanensis))	Hydriastele_microspadix)	Dictyosperma_album)))	Manicaria_saccifera))	(Phoenix_dactylifera	Sabal_domingensis))))	Calamus_caryotoides);
((Nypa_fruticans	(((((Podococcus_barteri	Sclerosperma_profizianum)	(Orania_palindan	(((Attalea_speciosa	Bactris_major)	((Reinhardtia_gracilis	Elaeis_oleifera)	Elaeis_guineensis))	(Reinhardtia_simplex	(Reinhardtia_paiewonskiana	Reinhardtia_latisecta)))))	Iriartea_deltoidea)	Pseudophoenix_vinifera)	((Roystonea_regia	(((Pelagodoxa_henryana	(Geonoma_undata	((Oenocarpus_minor	Oenocarpus_bataua)	Prestoea_acuminata)))	(Leopoldinia_pulchra	((((Veitchia_spiralis	Kentiopsis_piersoniorum)	(Dypsis_decaryi	Heterospathe_cagayanensis))	Hydriastele_microspadix)	Dictyosperma_album)))	Manicaria_saccifera))	(Phoenix_dactylifera	(Serenoa_repens	Sabal_domingensis)))))	Calamus_caryotoides);
((((((((Attalea_speciosa	Bactris_major)	(Elaeis_oleifera	Elaeis_guineensis))	((Reinhardtia_simplex	(Reinhardtia_paiewonskiana	Reinhardtia_latisecta))	((Orania_palindan	(Sclerosperma_profizianum	Podococcus_barteri))	Reinhardtia_gracilis)))	Pseudophoenix_vinifera)	((Roystonea_regia	(((((Geonoma_undata	Pelagodoxa_henryana)	Leopoldinia_pulchra)	((((Veitchia_spiralis	Kentiopsis_piersoniorum)	(Dypsis_decaryi	Heterospathe_cagayanensis))	Hydriastele_microspadix)	Dictyosperma_album))	((Oenocarpus_minor	Oenocarpus_bataua)	Prestoea_acuminata))	Manicaria_saccifera))	(Phoenix_dactylifera	(Serenoa_repens	Sabal_domingensis))))	Nypa_fruticans)	Iriartea_deltoidea)	Calamus_caryotoides);
((Bactris_major	(((Elaeis_oleifera	Elaeis_guineensis)	((Reinhardtia_simplex	(Reinhardtia_paiewonskiana	Reinhardtia_latisecta))	((Podococcus_barteri	(Orania_palindan	Sclerosperma_profizianum))	(Reinhardtia_gracilis	((Pseudophoenix_vinifera	((Serenoa_repens	(Roystonea_regia	((((Hydriastele_microspadix	((Dypsis_decaryi	(Kentiopsis_piersoniorum	Veitchia_spiralis))	Dictyosperma_album))	Heterospathe_cagayanensis)	(Pelagodoxa_henryana	(Leopoldinia_pulchra	(Geonoma_undata	((Oenocarpus_minor	Oenocarpus_bataua)	Prestoea_acuminata)))))	Manicaria_saccifera)))	(Phoenix_dactylifera	Sabal_domingensis)))	(Nypa_fruticans	Iriartea_deltoidea))))))	Attalea_speciosa))	Calamus_caryotoides);
((Orania_palindan	(Sclerosperma_profizianum	((((Pseudophoenix_vinifera	((Roystonea_regia	(((Leopoldinia_pulchra	(((Oenocarpus_minor	(Serenoa_repens	Oenocarpus_bataua))	Prestoea_acuminata)	(Pelagodoxa_henryana	Geonoma_undata)))	(((Hydriastele_microspadix	((Kentiopsis_piersoniorum	Veitchia_spiralis)	Dictyosperma_album))	Heterospathe_cagayanensis)	Dypsis_decaryi))	Manicaria_saccifera))	(Phoenix_dactylifera	Sabal_domingensis)))	(((Attalea_speciosa	Bactris_major)	(Elaeis_oleifera	Elaeis_guineensis))	((Reinhardtia_gracilis	Reinhardtia_simplex)	(Reinhardtia_paiewonskiana	Reinhardtia_latisecta))))	(Iriartea_deltoidea	Nypa_fruticans))	Podococcus_barteri)))	Calamus_caryotoides);
((Orania_palindan	(Sclerosperma_profizianum	(((((Nypa_fruticans	(Roystonea_regia	((((((Oenocarpus_minor	Oenocarpus_bataua)	Prestoea_acuminata)	Pelagodoxa_henryana)	((Dypsis_decaryi	(Veitchia_spiralis	(Dictyosperma_album	Kentiopsis_piersoniorum)))	(Heterospathe_cagayanensis	(Geonoma_undata	Hydriastele_microspadix))))	Leopoldinia_pulchra)	Manicaria_saccifera)))	(Phoenix_dactylifera	(Serenoa_repens	Sabal_domingensis)))	(Iriartea_deltoidea	Pseudophoenix_vinifera))	((((Attalea_speciosa	Bactris_major)	(Elaeis_oleifera	Elaeis_guineensis))	(Reinhardtia_simplex	(Reinhardtia_paiewonskiana	Reinhardtia_latisecta)))	Reinhardtia_gracilis))	Podococcus_barteri)))	Calamus_caryotoides);
((Orania_palindan	(Sclerosperma_profizianum	(((((Nypa_fruticans	(Roystonea_regia	((((Geonoma_undata	((Oenocarpus_minor	Oenocarpus_bataua)	Prestoea_acuminata))	(Leopoldinia_pulchra	Pelagodoxa_henryana))	(((Veitchia_spiralis	Dictyosperma_album)	Kentiopsis_piersoniorum)	((Heterospathe_cagayanensis	Hydriastele_microspadix)	Dypsis_decaryi)))	Manicaria_saccifera)))	(Phoenix_dactylifera	(Serenoa_repens	Sabal_domingensis)))	(Iriartea_deltoidea	Pseudophoenix_vinifera))	(((Attalea_speciosa	Bactris_major)	(Elaeis_oleifera	Elaeis_guineensis))	((Reinhardtia_gracilis	Reinhardtia_simplex)	(Reinhardtia_paiewonskiana	Reinhardtia_latisecta))))	Podococcus_barteri)))	Calamus_caryotoides);
((Orania_palindan	((Sclerosperma_profizianum	Podococcus_barteri)	(((((Serenoa_repens	(Leopoldinia_pulchra	(Manicaria_saccifera	((Roystonea_regia	(Pelagodoxa_henryana	((Oenocarpus_minor	Oenocarpus_bataua)	Prestoea_acuminata)))	(Geonoma_undata	(((Dypsis_decaryi	Hydriastele_microspadix)	(Veitchia_spiralis	(Dictyosperma_album	Kentiopsis_piersoniorum)))	Heterospathe_cagayanensis))))))	(Phoenix_dactylifera	Sabal_domingensis))	(Iriartea_deltoidea	Nypa_fruticans))	Pseudophoenix_vinifera)	((Reinhardtia_simplex	(Reinhardtia_paiewonskiana	Reinhardtia_latisecta))	((((Reinhardtia_gracilis	Elaeis_oleifera)	Elaeis_guineensis)	Bactris_major)	Attalea_speciosa)))))	Calamus_caryotoides);
((((Iriartea_deltoidea	(Pseudophoenix_vinifera	(((Elaeis_oleifera	Elaeis_guineensis)	Bactris_major)	((Attalea_speciosa	(Reinhardtia_simplex	(Reinhardtia_paiewonskiana	Reinhardtia_latisecta)))	(Orania_palindan	(Sclerosperma_profizianum	Podococcus_barteri))))))	(((Manicaria_saccifera	(((Dictyosperma_album	Hydriastele_microspadix)	(Heterospathe_cagayanensis	((Veitchia_spiralis	Kentiopsis_piersoniorum)	Dypsis_decaryi)))	(((Oenocarpus_minor	Oenocarpus_bataua)	Prestoea_acuminata)	(Leopoldinia_pulchra	(Geonoma_undata	Pelagodoxa_henryana)))))	Roystonea_regia)	(Phoenix_dactylifera	(Serenoa_repens	Sabal_domingensis))))	(Reinhardtia_gracilis	Nypa_fruticans))	Calamus_caryotoides);
((Nypa_fruticans	(((Phoenix_dactylifera	(Serenoa_repens	Sabal_domingensis))	((((Hydriastele_microspadix	(((Dypsis_decaryi	Heterospathe_cagayanensis)	(Kentiopsis_piersoniorum	Veitchia_spiralis))	Dictyosperma_album))	(((Geonoma_undata	Pelagodoxa_henryana)	Leopoldinia_pulchra)	((Oenocarpus_minor	Oenocarpus_bataua)	Prestoea_acuminata)))	Manicaria_saccifera)	Roystonea_regia))	((((((Bactris_major	Attalea_speciosa)	(Elaeis_oleifera	Elaeis_guineensis))	((Reinhardtia_gracilis	Reinhardtia_simplex)	(Reinhardtia_paiewonskiana	Reinhardtia_latisecta)))	(Orania_palindan	(Sclerosperma_profizianum	Podococcus_barteri)))	Pseudophoenix_vinifera)	Iriartea_deltoidea)))	Calamus_caryotoides);
((Nypa_fruticans	(((((Serenoa_repens	(((Hydriastele_microspadix	((Heterospathe_cagayanensis	(Dypsis_decaryi	(Kentiopsis_piersoniorum	Veitchia_spiralis)))	Dictyosperma_album))	(((Geonoma_undata	Pelagodoxa_henryana)	Leopoldinia_pulchra)	((Oenocarpus_minor	Oenocarpus_bataua)	Prestoea_acuminata)))	Manicaria_saccifera))	Roystonea_regia)	(Phoenix_dactylifera	Sabal_domingensis))	Iriartea_deltoidea)	(((((Bactris_major	Attalea_speciosa)	(Elaeis_oleifera	Elaeis_guineensis))	((Reinhardtia_gracilis	Reinhardtia_simplex)	(Reinhardtia_paiewonskiana	Reinhardtia_latisecta)))	(Orania_palindan	(Sclerosperma_profizianum	Podococcus_barteri)))	Pseudophoenix_vinifera)))	Calamus_caryotoides);
((Nypa_fruticans	(((Serenoa_repens	(Phoenix_dactylifera	Sabal_domingensis))	(((((((Hydriastele_microspadix	(((Kentiopsis_piersoniorum	Veitchia_spiralis)	Dictyosperma_album)	Dypsis_decaryi))	Heterospathe_cagayanensis)	(Geonoma_undata	Pelagodoxa_henryana))	((Oenocarpus_minor	Oenocarpus_bataua)	Prestoea_acuminata))	Manicaria_saccifera)	Roystonea_regia)	Leopoldinia_pulchra))	((((((Bactris_major	Attalea_speciosa)	(Elaeis_oleifera	Elaeis_guineensis))	(Reinhardtia_simplex	(Reinhardtia_paiewonskiana	Reinhardtia_latisecta)))	Reinhardtia_gracilis)	(Sclerosperma_profizianum	(Podococcus_barteri	Orania_palindan)))	(Pseudophoenix_vinifera	Iriartea_deltoidea))))	Calamus_caryotoides);
(((Pseudophoenix_vinifera	((((Bactris_major	Attalea_speciosa)	(Elaeis_oleifera	Elaeis_guineensis))	((Reinhardtia_gracilis	Reinhardtia_simplex)	(Reinhardtia_paiewonskiana	Reinhardtia_latisecta)))	(Sclerosperma_profizianum	(Podococcus_barteri	Orania_palindan))))	((Iriartea_deltoidea	Nypa_fruticans)	((Phoenix_dactylifera	Sabal_domingensis)	(Serenoa_repens	(((((((Kentiopsis_piersoniorum	Veitchia_spiralis)	((Dypsis_decaryi	Dictyosperma_album)	Heterospathe_cagayanensis))	Hydriastele_microspadix)	(Geonoma_undata	(Leopoldinia_pulchra	Pelagodoxa_henryana)))	((Oenocarpus_minor	Oenocarpus_bataua)	Prestoea_acuminata))	Manicaria_saccifera)	Roystonea_regia)))))	Calamus_caryotoides);
((((Serenoa_repens	(Phoenix_dactylifera	Sabal_domingensis))	(((((Reinhardtia_gracilis	(Leopoldinia_pulchra	(Pelagodoxa_henryana	((Oenocarpus_minor	Oenocarpus_bataua)	Prestoea_acuminata))))	(((((Kentiopsis_piersoniorum	Veitchia_spiralis)	Dictyosperma_album)	Hydriastele_microspadix)	(Dypsis_decaryi	Heterospathe_cagayanensis))	Geonoma_undata))	Manicaria_saccifera)	Roystonea_regia)	(Iriartea_deltoidea	(Pseudophoenix_vinifera	(((Attalea_speciosa	(Reinhardtia_simplex	(Reinhardtia_paiewonskiana	Reinhardtia_latisecta)))	(Podococcus_barteri	(Orania_palindan	Sclerosperma_profizianum)))	(Bactris_major	(Elaeis_oleifera	Elaeis_guineensis)))))))	Nypa_fruticans)	Calamus_caryotoides);
((((Pseudophoenix_vinifera	((Orania_palindan	(Sclerosperma_profizianum	Podococcus_barteri))	(((Attalea_speciosa	Bactris_major)	(Elaeis_guineensis	Elaeis_oleifera))	(Reinhardtia_simplex	(Reinhardtia_paiewonskiana	Reinhardtia_latisecta)))))	(((Phoenix_dactylifera	Sabal_domingensis)	(Iriartea_deltoidea	Nypa_fruticans))	((Serenoa_repens	(((((Oenocarpus_minor	Oenocarpus_bataua)	Prestoea_acuminata)	(Leopoldinia_pulchra	Pelagodoxa_henryana))	(((((Kentiopsis_piersoniorum	Veitchia_spiralis)	Dictyosperma_album)	(Dypsis_decaryi	Hydriastele_microspadix))	Heterospathe_cagayanensis)	Geonoma_undata))	Manicaria_saccifera))	Roystonea_regia)))	Reinhardtia_gracilis)	Calamus_caryotoides);
(((Orania_palindan	(((Nypa_fruticans	Sclerosperma_profizianum)	Podococcus_barteri)	((((Attalea_speciosa	Bactris_major)	(Elaeis_guineensis	Elaeis_oleifera))	(Reinhardtia_simplex	(Reinhardtia_paiewonskiana	Reinhardtia_latisecta)))	(Pseudophoenix_vinifera	(Iriartea_deltoidea	((Phoenix_dactylifera	Sabal_domingensis)	((Serenoa_repens	((((Geonoma_undata	((Oenocarpus_minor	Oenocarpus_bataua)	Prestoea_acuminata))	(Leopoldinia_pulchra	Pelagodoxa_henryana))	((((Veitchia_spiralis	(Kentiopsis_piersoniorum	Dypsis_decaryi))	Dictyosperma_album)	Hydriastele_microspadix)	Heterospathe_cagayanensis))	Manicaria_saccifera))	Roystonea_regia)))))))	Reinhardtia_gracilis)	Calamus_caryotoides);
((Nypa_fruticans	(((Serenoa_repens	(((((Pelagodoxa_henryana	Geonoma_undata)	((Oenocarpus_minor	Oenocarpus_bataua)	Prestoea_acuminata))	(Leopoldinia_pulchra	(Dictyosperma_album	(Hydriastele_microspadix	((Veitchia_spiralis	Kentiopsis_piersoniorum)	(Dypsis_decaryi	Heterospathe_cagayanensis))))))	Manicaria_saccifera)	Roystonea_regia))	(Phoenix_dactylifera	Sabal_domingensis))	(((((Podococcus_barteri	Orania_palindan)	Sclerosperma_profizianum)	((Reinhardtia_simplex	(Reinhardtia_paiewonskiana	Reinhardtia_latisecta))	(Reinhardtia_gracilis	((Attalea_speciosa	Bactris_major)	(Elaeis_guineensis	Elaeis_oleifera)))))	Pseudophoenix_vinifera)	Iriartea_deltoidea)))	Calamus_caryotoides);
((Phoenix_dactylifera	(Serenoa_repens	((Nypa_fruticans	Sabal_domingensis)	(((((Orania_palindan	(Sclerosperma_profizianum	Podococcus_barteri))	((Reinhardtia_simplex	(Reinhardtia_paiewonskiana	Reinhardtia_latisecta))	(Reinhardtia_gracilis	((Attalea_speciosa	Bactris_major)	(Elaeis_guineensis	Elaeis_oleifera)))))	Pseudophoenix_vinifera)	Iriartea_deltoidea)	(((((Leopoldinia_pulchra	Pelagodoxa_henryana)	((Oenocarpus_minor	Oenocarpus_bataua)	Prestoea_acuminata))	(((((Veitchia_spiralis	(Kentiopsis_piersoniorum	Dypsis_decaryi))	Dictyosperma_album)	Hydriastele_microspadix)	Heterospathe_cagayanensis)	Geonoma_undata))	Manicaria_saccifera)	Roystonea_regia)))))	Calamus_caryotoides);
((Orania_palindan	((Sclerosperma_profizianum	Podococcus_barteri)	(((((Reinhardtia_gracilis	Reinhardtia_simplex)	(Reinhardtia_paiewonskiana	Reinhardtia_latisecta))	(Attalea_speciosa	(Bactris_major	(Elaeis_guineensis	Elaeis_oleifera))))	(Pseudophoenix_vinifera	((((((Heterospathe_cagayanensis	((Kentiopsis_piersoniorum	(Hydriastele_microspadix	Veitchia_spiralis))	Dictyosperma_album))	Dypsis_decaryi)	(Leopoldinia_pulchra	(Geonoma_undata	Pelagodoxa_henryana)))	((((Serenoa_repens	Oenocarpus_minor)	Oenocarpus_bataua)	Prestoea_acuminata)	Manicaria_saccifera))	Roystonea_regia)	(Sabal_domingensis	Phoenix_dactylifera))))	(Iriartea_deltoidea	Nypa_fruticans))))	Calamus_caryotoides);
((Nypa_fruticans	((((Manicaria_saccifera	(((Prestoea_acuminata	(Oenocarpus_minor	Oenocarpus_bataua))	((Pelagodoxa_henryana	Geonoma_undata)	Leopoldinia_pulchra))	(((((Dypsis_decaryi	Kentiopsis_piersoniorum)	Veitchia_spiralis)	Heterospathe_cagayanensis)	Hydriastele_microspadix)	Dictyosperma_album)))	Roystonea_regia)	((Serenoa_repens	Phoenix_dactylifera)	Sabal_domingensis))	((((((Reinhardtia_paiewonskiana	Reinhardtia_latisecta)	(Reinhardtia_gracilis	Reinhardtia_simplex))	((Elaeis_guineensis	Elaeis_oleifera)	(Attalea_speciosa	Bactris_major)))	(Sclerosperma_profizianum	(Orania_palindan	Podococcus_barteri)))	Pseudophoenix_vinifera)	Iriartea_deltoidea)))	Calamus_caryotoides);
(((Reinhardtia_gracilis	Orania_palindan)	(((Pseudophoenix_vinifera	(Iriartea_deltoidea	((Nypa_fruticans	(Phoenix_dactylifera	(Sabal_domingensis	Serenoa_repens)))	(((Manicaria_saccifera	((Oenocarpus_minor	Oenocarpus_bataua)	(((((Kentiopsis_piersoniorum	(Dypsis_decaryi	Veitchia_spiralis))	Heterospathe_cagayanensis)	Hydriastele_microspadix)	Dictyosperma_album)	((Prestoea_acuminata	Pelagodoxa_henryana)	Geonoma_undata))))	Roystonea_regia)	Leopoldinia_pulchra))))	(((Reinhardtia_paiewonskiana	Reinhardtia_latisecta)	Reinhardtia_simplex)	((Elaeis_guineensis	Elaeis_oleifera)	(Attalea_speciosa	Bactris_major))))	(Sclerosperma_profizianum	Podococcus_barteri)))	Calamus_caryotoides);
((((Phoenix_dactylifera	(Sabal_domingensis	Serenoa_repens))	(((Manicaria_saccifera	((Prestoea_acuminata	(Oenocarpus_minor	Oenocarpus_bataua))	((((Dypsis_decaryi	Hydriastele_microspadix)	((Kentiopsis_piersoniorum	Veitchia_spiralis)	Dictyosperma_album))	Heterospathe_cagayanensis)	(Leopoldinia_pulchra	(Pelagodoxa_henryana	Geonoma_undata)))))	Roystonea_regia)	(((((Elaeis_guineensis	Elaeis_oleifera)	(Attalea_speciosa	Bactris_major))	(((Orania_palindan	(Nypa_fruticans	Sclerosperma_profizianum))	Podococcus_barteri)	((Reinhardtia_paiewonskiana	Reinhardtia_latisecta)	Reinhardtia_simplex)))	Pseudophoenix_vinifera)	Iriartea_deltoidea)))	Reinhardtia_gracilis)	Calamus_caryotoides);
((Orania_palindan	(((Nypa_fruticans	Sclerosperma_profizianum)	Podococcus_barteri)	(((Reinhardtia_gracilis	((Elaeis_guineensis	Elaeis_oleifera)	(Attalea_speciosa	Bactris_major)))	((Reinhardtia_paiewonskiana	Reinhardtia_latisecta)	Reinhardtia_simplex))	(Pseudophoenix_vinifera	(((Phoenix_dactylifera	Sabal_domingensis)	((Manicaria_saccifera	((Leopoldinia_pulchra	(((Serenoa_repens	(Prestoea_acuminata	(Oenocarpus_minor	Oenocarpus_bataua)))	Pelagodoxa_henryana)	Geonoma_undata))	((Hydriastele_microspadix	(Dypsis_decaryi	(Veitchia_spiralis	(Kentiopsis_piersoniorum	Dictyosperma_album))))	Heterospathe_cagayanensis)))	Roystonea_regia))	Iriartea_deltoidea)))))	Calamus_caryotoides);
(((((Phoenix_dactylifera	(Serenoa_repens	Sabal_domingensis))	((Manicaria_saccifera	((((Dictyosperma_album	Hydriastele_microspadix)	(Veitchia_spiralis	(Dypsis_decaryi	Kentiopsis_piersoniorum)))	Heterospathe_cagayanensis)	(((Prestoea_acuminata	(Oenocarpus_minor	Oenocarpus_bataua))	Geonoma_undata)	(Pelagodoxa_henryana	Leopoldinia_pulchra))))	Roystonea_regia))	(Iriartea_deltoidea	(((Orania_palindan	(Sclerosperma_profizianum	Podococcus_barteri))	((Reinhardtia_gracilis	((Elaeis_guineensis	Elaeis_oleifera)	(Attalea_speciosa	Bactris_major)))	((Reinhardtia_paiewonskiana	Reinhardtia_latisecta)	Reinhardtia_simplex)))	Pseudophoenix_vinifera)))	Nypa_fruticans)	Calamus_caryotoides);
((Orania_palindan	(((((Reinhardtia_gracilis	((Elaeis_guineensis	Elaeis_oleifera)	(Attalea_speciosa	Bactris_major)))	((Reinhardtia_paiewonskiana	Reinhardtia_latisecta)	Reinhardtia_simplex))	(Pseudophoenix_vinifera	((Nypa_fruticans	((Phoenix_dactylifera	(Serenoa_repens	Sabal_domingensis))	((Manicaria_saccifera	((Heterospathe_cagayanensis	((Veitchia_spiralis	(Dictyosperma_album	Kentiopsis_piersoniorum))	(Dypsis_decaryi	Hydriastele_microspadix)))	((Leopoldinia_pulchra	(Pelagodoxa_henryana	(Prestoea_acuminata	(Oenocarpus_minor	Oenocarpus_bataua))))	Geonoma_undata)))	Roystonea_regia)))	Iriartea_deltoidea)))	Sclerosperma_profizianum)	Podococcus_barteri))	Calamus_caryotoides);
((Orania_palindan	(Sclerosperma_profizianum	((((((Elaeis_guineensis	Elaeis_oleifera)	Bactris_major)	Attalea_speciosa)	(Reinhardtia_gracilis	((Reinhardtia_paiewonskiana	Reinhardtia_latisecta)	Reinhardtia_simplex)))	(Pseudophoenix_vinifera	(((((Manicaria_saccifera	((Heterospathe_cagayanensis	(Dypsis_decaryi	(((Veitchia_spiralis	Kentiopsis_piersoniorum)	Dictyosperma_album)	Hydriastele_microspadix)))	((Prestoea_acuminata	(Oenocarpus_minor	Oenocarpus_bataua))	((Pelagodoxa_henryana	Geonoma_undata)	Leopoldinia_pulchra))))	Roystonea_regia)	Nypa_fruticans)	(Sabal_domingensis	(Phoenix_dactylifera	Serenoa_repens)))	Iriartea_deltoidea)))	Podococcus_barteri)))	Calamus_caryotoides);
(((((((Elaeis_guineensis	Elaeis_oleifera)	(Bactris_major	Attalea_speciosa))	(((Reinhardtia_paiewonskiana	Reinhardtia_latisecta)	(Reinhardtia_gracilis	Reinhardtia_simplex))	((Nypa_fruticans	Sclerosperma_profizianum)	(Podococcus_barteri	Orania_palindan))))	Pseudophoenix_vinifera)	Iriartea_deltoidea)	(((Manicaria_saccifera	((Heterospathe_cagayanensis	(Dypsis_decaryi	(((Veitchia_spiralis	Kentiopsis_piersoniorum)	Dictyosperma_album)	Hydriastele_microspadix)))	((Prestoea_acuminata	(Oenocarpus_minor	Oenocarpus_bataua))	((Pelagodoxa_henryana	Geonoma_undata)	Leopoldinia_pulchra))))	Roystonea_regia)	(Phoenix_dactylifera	(Serenoa_repens	Sabal_domingensis))))	Calamus_caryotoides);
(((((((Orania_palindan	(Sclerosperma_profizianum	Podococcus_barteri))	(((Bactris_major	Attalea_speciosa)	Reinhardtia_gracilis)	((Reinhardtia_paiewonskiana	Reinhardtia_latisecta)	Reinhardtia_simplex)))	(Elaeis_guineensis	Elaeis_oleifera))	Pseudophoenix_vinifera)	(Nypa_fruticans	Iriartea_deltoidea))	(((Manicaria_saccifera	((Heterospathe_cagayanensis	(Dypsis_decaryi	(((Veitchia_spiralis	Kentiopsis_piersoniorum)	Dictyosperma_album)	Hydriastele_microspadix)))	((Prestoea_acuminata	(Oenocarpus_minor	Oenocarpus_bataua))	((Pelagodoxa_henryana	Geonoma_undata)	Leopoldinia_pulchra))))	Roystonea_regia)	(Phoenix_dactylifera	(Serenoa_repens	Sabal_domingensis))))	Calamus_caryotoides);
(((((Manicaria_saccifera	((((Heterospathe_cagayanensis	(Dypsis_decaryi	(Veitchia_spiralis	Kentiopsis_piersoniorum)))	Hydriastele_microspadix)	Dictyosperma_album)	((Pelagodoxa_henryana	(Prestoea_acuminata	(Oenocarpus_minor	Oenocarpus_bataua)))	(Geonoma_undata	Leopoldinia_pulchra))))	Roystonea_regia)	(Sabal_domingensis	(Phoenix_dactylifera	Serenoa_repens)))	((((Nypa_fruticans	(Sclerosperma_profizianum	(Podococcus_barteri	Orania_palindan)))	((((Elaeis_guineensis	(Reinhardtia_gracilis	Elaeis_oleifera))	Bactris_major)	Attalea_speciosa)	((Reinhardtia_paiewonskiana	Reinhardtia_latisecta)	Reinhardtia_simplex)))	Pseudophoenix_vinifera)	Iriartea_deltoidea))	Calamus_caryotoides);
((Iriartea_deltoidea	((((((((Hydriastele_microspadix	(Dictyosperma_album	(Kentiopsis_piersoniorum	(Veitchia_spiralis	Dypsis_decaryi))))	Heterospathe_cagayanensis)	(Leopoldinia_pulchra	((Prestoea_acuminata	(Oenocarpus_minor	Oenocarpus_bataua))	(Geonoma_undata	Pelagodoxa_henryana))))	Manicaria_saccifera)	Roystonea_regia)	(Nypa_fruticans	(Phoenix_dactylifera	(Sabal_domingensis	Serenoa_repens))))	((Reinhardtia_gracilis	(((Bactris_major	Attalea_speciosa)	(Elaeis_oleifera	Elaeis_guineensis))	((Reinhardtia_paiewonskiana	Reinhardtia_latisecta)	Reinhardtia_simplex)))	(Podococcus_barteri	(Sclerosperma_profizianum	Orania_palindan))))	Pseudophoenix_vinifera))	Calamus_caryotoides);
((Orania_palindan	(Podococcus_barteri	(((Pseudophoenix_vinifera	((((((Geonoma_undata	((Heterospathe_cagayanensis	Hydriastele_microspadix)	(Dypsis_decaryi	(Dictyosperma_album	(Kentiopsis_piersoniorum	Veitchia_spiralis)))))	(Pelagodoxa_henryana	((Prestoea_acuminata	(Oenocarpus_minor	Oenocarpus_bataua))	Leopoldinia_pulchra)))	Manicaria_saccifera)	Roystonea_regia)	(Nypa_fruticans	(Phoenix_dactylifera	(Sabal_domingensis	Serenoa_repens))))	Iriartea_deltoidea))	(((Reinhardtia_paiewonskiana	Reinhardtia_latisecta)	Reinhardtia_simplex)	(Reinhardtia_gracilis	((Bactris_major	Attalea_speciosa)	(Elaeis_oleifera	Elaeis_guineensis)))))	Sclerosperma_profizianum)))	Calamus_caryotoides);
((Orania_palindan	((Podococcus_barteri	Sclerosperma_profizianum)	((Pseudophoenix_vinifera	((Iriartea_deltoidea	Nypa_fruticans)	(((((Heterospathe_cagayanensis	(Hydriastele_microspadix	(Dypsis_decaryi	(Dictyosperma_album	(Kentiopsis_piersoniorum	Veitchia_spiralis)))))	((Prestoea_acuminata	(Oenocarpus_minor	Oenocarpus_bataua))	(Leopoldinia_pulchra	(Geonoma_undata	Pelagodoxa_henryana))))	Manicaria_saccifera)	Roystonea_regia)	(Phoenix_dactylifera	(Sabal_domingensis	Serenoa_repens)))))	(((Reinhardtia_paiewonskiana	Reinhardtia_latisecta)	(Reinhardtia_gracilis	Reinhardtia_simplex))	((Bactris_major	Attalea_speciosa)	(Elaeis_oleifera	Elaeis_guineensis))))))	Calamus_caryotoides);
(((((((((Heterospathe_cagayanensis	(Hydriastele_microspadix	(Dictyosperma_album	((Kentiopsis_piersoniorum	Veitchia_spiralis)	Dypsis_decaryi))))	Geonoma_undata)	((Oenocarpus_minor	(Oenocarpus_bataua	Prestoea_acuminata))	(Leopoldinia_pulchra	Pelagodoxa_henryana)))	Manicaria_saccifera)	Roystonea_regia)	(Phoenix_dactylifera	(Sabal_domingensis	Serenoa_repens)))	((((((Reinhardtia_paiewonskiana	Reinhardtia_latisecta)	(Reinhardtia_gracilis	Reinhardtia_simplex))	((Bactris_major	Attalea_speciosa)	(Elaeis_oleifera	Elaeis_guineensis)))	(Orania_palindan	(Podococcus_barteri	Sclerosperma_profizianum)))	Pseudophoenix_vinifera)	Iriartea_deltoidea))	Nypa_fruticans)	Calamus_caryotoides);
((Pseudophoenix_vinifera	(((Iriartea_deltoidea	Nypa_fruticans)	(((((((Dypsis_decaryi	((Veitchia_spiralis	Kentiopsis_piersoniorum)	Heterospathe_cagayanensis))	Hydriastele_microspadix)	Dictyosperma_album)	((Geonoma_undata	((Oenocarpus_minor	Oenocarpus_bataua)	Prestoea_acuminata))	(Leopoldinia_pulchra	Pelagodoxa_henryana)))	Manicaria_saccifera)	Roystonea_regia)	(Phoenix_dactylifera	(Sabal_domingensis	Serenoa_repens))))	(((((Reinhardtia_paiewonskiana	Reinhardtia_latisecta)	Reinhardtia_simplex)	((Bactris_major	Attalea_speciosa)	(Elaeis_oleifera	Elaeis_guineensis)))	Reinhardtia_gracilis)	(Sclerosperma_profizianum	(Orania_palindan	Podococcus_barteri)))))	Calamus_caryotoides);
((((((Iriartea_deltoidea	(((((Reinhardtia_paiewonskiana	Reinhardtia_latisecta)	Reinhardtia_simplex)	((Bactris_major	Attalea_speciosa)	(Elaeis_oleifera	Elaeis_guineensis)))	Reinhardtia_gracilis)	(Orania_palindan	(Podococcus_barteri	Sclerosperma_profizianum))))	Pseudophoenix_vinifera)	(((((((Veitchia_spiralis	Kentiopsis_piersoniorum)	Dictyosperma_album)	(Dypsis_decaryi	(Hydriastele_microspadix	Heterospathe_cagayanensis)))	(Geonoma_undata	(((Oenocarpus_minor	Oenocarpus_bataua)	Prestoea_acuminata)	Pelagodoxa_henryana)))	Manicaria_saccifera)	Roystonea_regia)	Leopoldinia_pulchra))	(Phoenix_dactylifera	(Sabal_domingensis	Serenoa_repens)))	Nypa_fruticans)	Calamus_caryotoides);
((((((Nypa_fruticans	Iriartea_deltoidea)	(((Bactris_major	Attalea_speciosa)	(Elaeis_oleifera	Elaeis_guineensis))	((Sclerosperma_profizianum	(Orania_palindan	Podococcus_barteri))	((Reinhardtia_paiewonskiana	Reinhardtia_latisecta)	(Reinhardtia_gracilis	Reinhardtia_simplex)))))	Pseudophoenix_vinifera)	(((Leopoldinia_pulchra	((((Hydriastele_microspadix	((Veitchia_spiralis	Kentiopsis_piersoniorum)	Dictyosperma_album))	Dypsis_decaryi)	Heterospathe_cagayanensis)	(Geonoma_undata	(((Oenocarpus_minor	Oenocarpus_bataua)	Prestoea_acuminata)	Pelagodoxa_henryana))))	Manicaria_saccifera)	Roystonea_regia))	(Phoenix_dactylifera	(Sabal_domingensis	Serenoa_repens)))	Calamus_caryotoides);
(((Phoenix_dactylifera	(Sabal_domingensis	Serenoa_repens))	((Iriartea_deltoidea	(((Orania_palindan	(Podococcus_barteri	(Nypa_fruticans	Sclerosperma_profizianum)))	(((Reinhardtia_paiewonskiana	(Reinhardtia_gracilis	Reinhardtia_latisecta))	Reinhardtia_simplex)	((Bactris_major	Attalea_speciosa)	(Elaeis_oleifera	Elaeis_guineensis))))	Pseudophoenix_vinifera))	(((((((Veitchia_spiralis	Kentiopsis_piersoniorum)	Dictyosperma_album)	Hydriastele_microspadix)	(Dypsis_decaryi	Heterospathe_cagayanensis))	((Prestoea_acuminata	(Oenocarpus_minor	Oenocarpus_bataua))	(Leopoldinia_pulchra	(Geonoma_undata	Pelagodoxa_henryana))))	Manicaria_saccifera)	Roystonea_regia)))	Calamus_caryotoides);
((Nypa_fruticans	(((Serenoa_repens	Sabal_domingensis)	Phoenix_dactylifera)	((Iriartea_deltoidea	(((Orania_palindan	(Podococcus_barteri	Sclerosperma_profizianum))	(((Reinhardtia_paiewonskiana	Reinhardtia_latisecta)	Reinhardtia_simplex)	((Reinhardtia_gracilis	(Bactris_major	Attalea_speciosa))	(Elaeis_oleifera	Elaeis_guineensis))))	Pseudophoenix_vinifera))	((((Leopoldinia_pulchra	(((Veitchia_spiralis	(Heterospathe_cagayanensis	Kentiopsis_piersoniorum))	(Dypsis_decaryi	Hydriastele_microspadix))	Dictyosperma_album))	((Prestoea_acuminata	(Oenocarpus_minor	Oenocarpus_bataua))	(Geonoma_undata	Pelagodoxa_henryana)))	Manicaria_saccifera)	Roystonea_regia))))	Calamus_caryotoides);
((((Sabal_domingensis	(Phoenix_dactylifera	Serenoa_repens))	((((((Hydriastele_microspadix	Dictyosperma_album)	(((Veitchia_spiralis	Kentiopsis_piersoniorum)	Heterospathe_cagayanensis)	Dypsis_decaryi))	(Geonoma_undata	(Prestoea_acuminata	(Oenocarpus_minor	Oenocarpus_bataua))))	(Leopoldinia_pulchra	Pelagodoxa_henryana))	Manicaria_saccifera)	Roystonea_regia))	((Iriartea_deltoidea	((Orania_palindan	(Nypa_fruticans	(Podococcus_barteri	Sclerosperma_profizianum)))	((Reinhardtia_gracilis	((Reinhardtia_paiewonskiana	Reinhardtia_latisecta)	Reinhardtia_simplex))	(Attalea_speciosa	(Bactris_major	(Elaeis_oleifera	Elaeis_guineensis))))))	Pseudophoenix_vinifera))	Calamus_caryotoides);
((Orania_palindan	(((((Reinhardtia_simplex	(Reinhardtia_paiewonskiana	Reinhardtia_latisecta))	(Reinhardtia_gracilis	((Elaeis_oleifera	Elaeis_guineensis)	(Attalea_speciosa	Bactris_major))))	((Pseudophoenix_vinifera	(Nypa_fruticans	((Phoenix_dactylifera	(Sabal_domingensis	Serenoa_repens))	(Roystonea_regia	(Manicaria_saccifera	((((Oenocarpus_minor	Oenocarpus_bataua)	Geonoma_undata)	(Leopoldinia_pulchra	(Pelagodoxa_henryana	Prestoea_acuminata)))	(Heterospathe_cagayanensis	((Hydriastele_microspadix	(Dypsis_decaryi	(Veitchia_spiralis	Kentiopsis_piersoniorum)))	Dictyosperma_album))))))))	Iriartea_deltoidea))	Podococcus_barteri)	Sclerosperma_profizianum))	Calamus_caryotoides);
((Nypa_fruticans	((((((Podococcus_barteri	Sclerosperma_profizianum)	Orania_palindan)	((Reinhardtia_simplex	(Reinhardtia_paiewonskiana	Reinhardtia_latisecta))	(Reinhardtia_gracilis	((Elaeis_oleifera	Elaeis_guineensis)	(Attalea_speciosa	Bactris_major)))))	Pseudophoenix_vinifera)	((Phoenix_dactylifera	Sabal_domingensis)	(Roystonea_regia	(Manicaria_saccifera	(((Prestoea_acuminata	(Oenocarpus_minor	(Serenoa_repens	Oenocarpus_bataua)))	Geonoma_undata)	((Hydriastele_microspadix	((Dypsis_decaryi	Heterospathe_cagayanensis)	((Veitchia_spiralis	Kentiopsis_piersoniorum)	Dictyosperma_album)))	(Leopoldinia_pulchra	Pelagodoxa_henryana)))))))	Iriartea_deltoidea))	Calamus_caryotoides);
((Orania_palindan	((Podococcus_barteri	(Nypa_fruticans	Sclerosperma_profizianum))	((((Reinhardtia_simplex	(Reinhardtia_paiewonskiana	Reinhardtia_latisecta))	((Elaeis_oleifera	Elaeis_guineensis)	(Attalea_speciosa	Bactris_major)))	((Pseudophoenix_vinifera	((Roystonea_regia	(((Prestoea_acuminata	(Oenocarpus_minor	Oenocarpus_bataua))	((Leopoldinia_pulchra	(Geonoma_undata	Pelagodoxa_henryana))	(Heterospathe_cagayanensis	(Hydriastele_microspadix	((Veitchia_spiralis	(Dypsis_decaryi	Kentiopsis_piersoniorum))	Dictyosperma_album)))))	Manicaria_saccifera))	(Phoenix_dactylifera	(Serenoa_repens	Sabal_domingensis))))	Iriartea_deltoidea))	Reinhardtia_gracilis)))	Calamus_caryotoides);
((((Phoenix_dactylifera	Sabal_domingensis)	(((Pseudophoenix_vinifera	((((Elaeis_oleifera	Elaeis_guineensis)	(Attalea_speciosa	Bactris_major))	(Reinhardtia_gracilis	(Reinhardtia_simplex	(Reinhardtia_paiewonskiana	Reinhardtia_latisecta))))	(Orania_palindan	(Podococcus_barteri	Sclerosperma_profizianum))))	Iriartea_deltoidea)	(Roystonea_regia	(((((Pelagodoxa_henryana	Leopoldinia_pulchra)	(Serenoa_repens	(Prestoea_acuminata	(Oenocarpus_minor	Oenocarpus_bataua))))	(Hydriastele_microspadix	(((Dypsis_decaryi	Heterospathe_cagayanensis)	(Veitchia_spiralis	Kentiopsis_piersoniorum))	Dictyosperma_album)))	Geonoma_undata)	Manicaria_saccifera))))	Nypa_fruticans)	Calamus_caryotoides);
(((((Serenoa_repens	Phoenix_dactylifera)	Sabal_domingensis)	(((Pseudophoenix_vinifera	((((Elaeis_oleifera	Elaeis_guineensis)	(Attalea_speciosa	Bactris_major))	(Reinhardtia_simplex	(Reinhardtia_paiewonskiana	(Reinhardtia_gracilis	Reinhardtia_latisecta))))	(Podococcus_barteri	(Sclerosperma_profizianum	Orania_palindan))))	Iriartea_deltoidea)	(Roystonea_regia	(((Prestoea_acuminata	(Oenocarpus_minor	Oenocarpus_bataua))	Manicaria_saccifera)	((Pelagodoxa_henryana	Leopoldinia_pulchra)	(((((Veitchia_spiralis	Kentiopsis_piersoniorum)	(Dictyosperma_album	Hydriastele_microspadix))	Dypsis_decaryi)	Heterospathe_cagayanensis)	Geonoma_undata))))))	Nypa_fruticans)	Calamus_caryotoides);
((((((Serenoa_repens	Phoenix_dactylifera)	Sabal_domingensis)	((Pseudophoenix_vinifera	(((((Reinhardtia_gracilis	Elaeis_oleifera)	Elaeis_guineensis)	(Attalea_speciosa	Bactris_major))	(Reinhardtia_simplex	(Reinhardtia_paiewonskiana	Reinhardtia_latisecta)))	((Podococcus_barteri	Sclerosperma_profizianum)	Orania_palindan)))	(Roystonea_regia	(((((Geonoma_undata	Pelagodoxa_henryana)	Leopoldinia_pulchra)	(Dypsis_decaryi	((Dictyosperma_album	Hydriastele_microspadix)	(Veitchia_spiralis	(Heterospathe_cagayanensis	Kentiopsis_piersoniorum)))))	(Prestoea_acuminata	(Oenocarpus_minor	Oenocarpus_bataua)))	Manicaria_saccifera))))	Iriartea_deltoidea)	Nypa_fruticans)	Calamus_caryotoides);
((((Roystonea_regia	(((Prestoea_acuminata	(Oenocarpus_minor	Oenocarpus_bataua))	(((Geonoma_undata	Pelagodoxa_henryana)	((((Veitchia_spiralis	Kentiopsis_piersoniorum)	Dictyosperma_album)	(Hydriastele_microspadix	Dypsis_decaryi))	Heterospathe_cagayanensis))	Leopoldinia_pulchra))	Manicaria_saccifera))	((Serenoa_repens	Phoenix_dactylifera)	Sabal_domingensis))	((Iriartea_deltoidea	(((Orania_palindan	(((Elaeis_oleifera	Elaeis_guineensis)	(Attalea_speciosa	Bactris_major))	((Reinhardtia_gracilis	Reinhardtia_simplex)	(Reinhardtia_paiewonskiana	Reinhardtia_latisecta))))	(Podococcus_barteri	Sclerosperma_profizianum))	Pseudophoenix_vinifera))	Nypa_fruticans))	Calamus_caryotoides);
(((Nypa_fruticans	Iriartea_deltoidea)	(((((Elaeis_oleifera	Elaeis_guineensis)	(Attalea_speciosa	Bactris_major))	((Reinhardtia_simplex	(Reinhardtia_paiewonskiana	Reinhardtia_latisecta))	(Reinhardtia_gracilis	(Orania_palindan	(Podococcus_barteri	Sclerosperma_profizianum)))))	Pseudophoenix_vinifera)	((Roystonea_regia	(((((Geonoma_undata	Pelagodoxa_henryana)	(Prestoea_acuminata	(Oenocarpus_minor	Oenocarpus_bataua)))	Leopoldinia_pulchra)	((((Veitchia_spiralis	Kentiopsis_piersoniorum)	Dictyosperma_album)	(Hydriastele_microspadix	Dypsis_decaryi))	Heterospathe_cagayanensis))	Manicaria_saccifera))	((Serenoa_repens	Phoenix_dactylifera)	Sabal_domingensis))))	Calamus_caryotoides);
((((Roystonea_regia	(((Geonoma_undata	(((Heterospathe_cagayanensis	Kentiopsis_piersoniorum)	((Dypsis_decaryi	Hydriastele_microspadix)	Dictyosperma_album))	Veitchia_spiralis))	(((Leopoldinia_pulchra	Pelagodoxa_henryana)	(Serenoa_repens	(Prestoea_acuminata	(Oenocarpus_minor	Oenocarpus_bataua))))	Reinhardtia_gracilis))	Manicaria_saccifera))	((Phoenix_dactylifera	Sabal_domingensis)	((((Elaeis_oleifera	Elaeis_guineensis)	Bactris_major)	((Attalea_speciosa	(Reinhardtia_simplex	(Reinhardtia_paiewonskiana	Reinhardtia_latisecta)))	(Orania_palindan	(Podococcus_barteri	Sclerosperma_profizianum))))	Pseudophoenix_vinifera)))	(Nypa_fruticans	Iriartea_deltoidea))	Calamus_caryotoides);
(((((((Elaeis_oleifera	Elaeis_guineensis)	Bactris_major)	((Attalea_speciosa	(Reinhardtia_simplex	(Reinhardtia_paiewonskiana	Reinhardtia_latisecta)))	(Orania_palindan	(Podococcus_barteri	Sclerosperma_profizianum))))	Pseudophoenix_vinifera)	((Nypa_fruticans	Iriartea_deltoidea)	((Roystonea_regia	((((((((Dictyosperma_album	(Kentiopsis_piersoniorum	Veitchia_spiralis))	Hydriastele_microspadix)	Dypsis_decaryi)	Heterospathe_cagayanensis)	(Geonoma_undata	(Prestoea_acuminata	(Oenocarpus_minor	Oenocarpus_bataua))))	(Leopoldinia_pulchra	Pelagodoxa_henryana))	Manicaria_saccifera)	Serenoa_repens))	(Phoenix_dactylifera	Sabal_domingensis))))	Reinhardtia_gracilis)	Calamus_caryotoides);
(((((((((Pelagodoxa_henryana	(Prestoea_acuminata	(Geonoma_undata	(Oenocarpus_bataua	Oenocarpus_minor))))	((((Hydriastele_microspadix	Heterospathe_cagayanensis)	Veitchia_spiralis)	(Dypsis_decaryi	Dictyosperma_album))	Kentiopsis_piersoniorum))	Manicaria_saccifera)	Roystonea_regia)	Leopoldinia_pulchra)	(Serenoa_repens	(Phoenix_dactylifera	Sabal_domingensis)))	(((((Bactris_major	Attalea_speciosa)	(Elaeis_guineensis	(Reinhardtia_gracilis	Elaeis_oleifera)))	(Reinhardtia_simplex	(Reinhardtia_paiewonskiana	Reinhardtia_latisecta)))	((Podococcus_barteri	(Nypa_fruticans	Sclerosperma_profizianum))	Orania_palindan))	Pseudophoenix_vinifera))	Iriartea_deltoidea)	Calamus_caryotoides);
(((((((((Bactris_major	Attalea_speciosa)	(Elaeis_guineensis	Elaeis_oleifera))	(Reinhardtia_gracilis	(((Podococcus_barteri	Sclerosperma_profizianum)	Orania_palindan)	(Reinhardtia_simplex	(Reinhardtia_paiewonskiana	Reinhardtia_latisecta)))))	Nypa_fruticans)	Pseudophoenix_vinifera)	Iriartea_deltoidea)	(Serenoa_repens	(Phoenix_dactylifera	Sabal_domingensis)))	((((((Leopoldinia_pulchra	Pelagodoxa_henryana)	(Prestoea_acuminata	(Oenocarpus_bataua	Oenocarpus_minor)))	Geonoma_undata)	(Heterospathe_cagayanensis	(((Kentiopsis_piersoniorum	Veitchia_spiralis)	Dictyosperma_album)	(Dypsis_decaryi	Hydriastele_microspadix))))	Manicaria_saccifera)	Roystonea_regia))	Calamus_caryotoides);
((Nypa_fruticans	((((((Leopoldinia_pulchra	(Geonoma_undata	Pelagodoxa_henryana))	(Prestoea_acuminata	(Oenocarpus_bataua	Oenocarpus_minor)))	(Dictyosperma_album	((Hydriastele_microspadix	Dypsis_decaryi)	(Heterospathe_cagayanensis	(Kentiopsis_piersoniorum	Veitchia_spiralis)))))	Manicaria_saccifera)	Roystonea_regia)	(((((Sclerosperma_profizianum	(Orania_palindan	Podococcus_barteri))	((Reinhardtia_simplex	(Reinhardtia_paiewonskiana	Reinhardtia_latisecta))	((Bactris_major	Attalea_speciosa)	(Elaeis_guineensis	(Reinhardtia_gracilis	Elaeis_oleifera)))))	Pseudophoenix_vinifera)	Iriartea_deltoidea)	(Serenoa_repens	(Phoenix_dactylifera	Sabal_domingensis)))))	Calamus_caryotoides);
((Orania_palindan	(((Reinhardtia_gracilis	((Bactris_major	Attalea_speciosa)	(Elaeis_guineensis	Elaeis_oleifera)))	(Reinhardtia_simplex	(Reinhardtia_paiewonskiana	Reinhardtia_latisecta)))	((Pseudophoenix_vinifera	((Iriartea_deltoidea	Nypa_fruticans)	(((((((Leopoldinia_pulchra	Pelagodoxa_henryana)	(Prestoea_acuminata	(Oenocarpus_bataua	Oenocarpus_minor)))	Geonoma_undata)	(((((Dypsis_decaryi	Veitchia_spiralis)	Kentiopsis_piersoniorum)	Dictyosperma_album)	Hydriastele_microspadix)	Heterospathe_cagayanensis))	Manicaria_saccifera)	Roystonea_regia)	(Serenoa_repens	(Phoenix_dactylifera	Sabal_domingensis)))))	(Sclerosperma_profizianum	Podococcus_barteri))))	Calamus_caryotoides);
(((Iriartea_deltoidea	Nypa_fruticans)	((((Manicaria_saccifera	Roystonea_regia)	(((((Dictyosperma_album	Hydriastele_microspadix)	(Veitchia_spiralis	Kentiopsis_piersoniorum))	(Dypsis_decaryi	Heterospathe_cagayanensis))	(Pelagodoxa_henryana	((Prestoea_acuminata	(Oenocarpus_bataua	Oenocarpus_minor))	Geonoma_undata)))	Leopoldinia_pulchra))	(Serenoa_repens	(Phoenix_dactylifera	Sabal_domingensis)))	(((Sclerosperma_profizianum	(Podococcus_barteri	Orania_palindan))	(((Bactris_major	Attalea_speciosa)	(Elaeis_guineensis	Elaeis_oleifera))	((Reinhardtia_gracilis	Reinhardtia_simplex)	(Reinhardtia_paiewonskiana	Reinhardtia_latisecta))))	Pseudophoenix_vinifera)))	Calamus_caryotoides);
((Orania_palindan	((Sclerosperma_profizianum	Podococcus_barteri)	(((((Bactris_major	Attalea_speciosa)	(Elaeis_guineensis	Elaeis_oleifera))	(Reinhardtia_simplex	(Reinhardtia_paiewonskiana	Reinhardtia_latisecta)))	Reinhardtia_gracilis)	(((Iriartea_deltoidea	Nypa_fruticans)	((Phoenix_dactylifera	Sabal_domingensis)	((Serenoa_repens	((Manicaria_saccifera	(((Pelagodoxa_henryana	Geonoma_undata)	((((Dictyosperma_album	Hydriastele_microspadix)	(Veitchia_spiralis	Kentiopsis_piersoniorum))	Dypsis_decaryi)	Heterospathe_cagayanensis))	(Prestoea_acuminata	(Oenocarpus_bataua	Oenocarpus_minor))))	Roystonea_regia))	Leopoldinia_pulchra)))	Pseudophoenix_vinifera))))	Calamus_caryotoides);
(((Serenoa_repens	(((Roystonea_regia	((Oenocarpus_minor	Oenocarpus_bataua)	Prestoea_acuminata))	Manicaria_saccifera)	((Leopoldinia_pulchra	(Pelagodoxa_henryana	Geonoma_undata))	((Hydriastele_microspadix	Dictyosperma_album)	(Heterospathe_cagayanensis	(Dypsis_decaryi	(Veitchia_spiralis	Kentiopsis_piersoniorum)))))))	(((Pseudophoenix_vinifera	((Orania_palindan	(Sclerosperma_profizianum	Podococcus_barteri))	((Reinhardtia_gracilis	((Bactris_major	Attalea_speciosa)	(Elaeis_guineensis	Elaeis_oleifera)))	(Reinhardtia_simplex	(Reinhardtia_paiewonskiana	Reinhardtia_latisecta)))))	(Iriartea_deltoidea	Nypa_fruticans))	(Phoenix_dactylifera	Sabal_domingensis)))	Calamus_caryotoides);
((Orania_palindan	((Sclerosperma_profizianum	Podococcus_barteri)	((((Attalea_speciosa	(Reinhardtia_gracilis	Bactris_major))	(Elaeis_guineensis	Elaeis_oleifera))	(Reinhardtia_simplex	(Reinhardtia_paiewonskiana	Reinhardtia_latisecta)))	(Iriartea_deltoidea	(Pseudophoenix_vinifera	((Phoenix_dactylifera	((Nypa_fruticans	Sabal_domingensis)	Serenoa_repens))	((((Roystonea_regia	(Pelagodoxa_henryana	((Oenocarpus_minor	Oenocarpus_bataua)	Prestoea_acuminata)))	Manicaria_saccifera)	((((Dictyosperma_album	(Veitchia_spiralis	Kentiopsis_piersoniorum))	(Hydriastele_microspadix	Dypsis_decaryi))	Heterospathe_cagayanensis)	Geonoma_undata))	Leopoldinia_pulchra)))))))	Calamus_caryotoides);
((((((Orania_palindan	(Sclerosperma_profizianum	Podococcus_barteri))	(((Attalea_speciosa	Bactris_major)	(Elaeis_guineensis	Elaeis_oleifera))	(Reinhardtia_simplex	(Reinhardtia_paiewonskiana	Reinhardtia_latisecta))))	Pseudophoenix_vinifera)	((((((((Dypsis_decaryi	Dictyosperma_album)	(Veitchia_spiralis	Kentiopsis_piersoniorum))	Hydriastele_microspadix)	Heterospathe_cagayanensis)	((Leopoldinia_pulchra	(Geonoma_undata	Pelagodoxa_henryana))	(Serenoa_repens	((Oenocarpus_minor	Oenocarpus_bataua)	Prestoea_acuminata))))	Manicaria_saccifera)	Roystonea_regia)	((Nypa_fruticans	Iriartea_deltoidea)	(Sabal_domingensis	Phoenix_dactylifera))))	Reinhardtia_gracilis)	Calamus_caryotoides);
((Orania_palindan	(((Nypa_fruticans	Sclerosperma_profizianum)	Podococcus_barteri)	((((Attalea_speciosa	(Reinhardtia_gracilis	Bactris_major))	(Elaeis_guineensis	Elaeis_oleifera))	(Reinhardtia_simplex	(Reinhardtia_paiewonskiana	Reinhardtia_latisecta)))	(Pseudophoenix_vinifera	(((Manicaria_saccifera	(((((Dictyosperma_album	(Veitchia_spiralis	Kentiopsis_piersoniorum))	Hydriastele_microspadix)	Heterospathe_cagayanensis)	((Leopoldinia_pulchra	Pelagodoxa_henryana)	(Geonoma_undata	((Oenocarpus_minor	Oenocarpus_bataua)	Prestoea_acuminata))))	(Dypsis_decaryi	Roystonea_regia)))	((Serenoa_repens	Sabal_domingensis)	Phoenix_dactylifera))	Iriartea_deltoidea)))))	Calamus_caryotoides);
((((((Roystonea_regia	(Reinhardtia_gracilis	((((Oenocarpus_bataua	Oenocarpus_minor)	Prestoea_acuminata)	((Pelagodoxa_henryana	Geonoma_undata)	((Dictyosperma_album	(Kentiopsis_piersoniorum	Veitchia_spiralis))	((Dypsis_decaryi	Hydriastele_microspadix)	Heterospathe_cagayanensis))))	Manicaria_saccifera)))	Leopoldinia_pulchra)	((Sabal_domingensis	Phoenix_dactylifera)	Serenoa_repens))	(Iriartea_deltoidea	(Pseudophoenix_vinifera	(((Elaeis_oleifera	Elaeis_guineensis)	(Bactris_major	Attalea_speciosa))	((Reinhardtia_simplex	(Reinhardtia_latisecta	Reinhardtia_paiewonskiana))	(Orania_palindan	(Sclerosperma_profizianum	Podococcus_barteri)))))))	Nypa_fruticans)	Calamus_caryotoides);
(((((Roystonea_regia	((((((Leopoldinia_pulchra	Oenocarpus_bataua)	Oenocarpus_minor)	Prestoea_acuminata)	(Pelagodoxa_henryana	Geonoma_undata))	(Heterospathe_cagayanensis	(Dictyosperma_album	(Hydriastele_microspadix	(Dypsis_decaryi	(Kentiopsis_piersoniorum	Veitchia_spiralis))))))	Manicaria_saccifera))	((Sabal_domingensis	Phoenix_dactylifera)	Serenoa_repens))	(Iriartea_deltoidea	(Pseudophoenix_vinifera	((Podococcus_barteri	(Orania_palindan	Sclerosperma_profizianum))	((Elaeis_oleifera	Elaeis_guineensis)	(((Reinhardtia_simplex	(Reinhardtia_latisecta	Reinhardtia_paiewonskiana))	(Bactris_major	Attalea_speciosa))	Reinhardtia_gracilis))))))	Nypa_fruticans)	Calamus_caryotoides);
(((((Roystonea_regia	((((((Oenocarpus_bataua	Oenocarpus_minor)	Prestoea_acuminata)	(Pelagodoxa_henryana	Geonoma_undata))	Leopoldinia_pulchra)	(Hydriastele_microspadix	((Heterospathe_cagayanensis	Kentiopsis_piersoniorum)	((Dypsis_decaryi	Dictyosperma_album)	Veitchia_spiralis))))	Manicaria_saccifera))	((Sabal_domingensis	Phoenix_dactylifera)	Serenoa_repens))	(Iriartea_deltoidea	(Pseudophoenix_vinifera	((Sclerosperma_profizianum	(Podococcus_barteri	Orania_palindan))	((Reinhardtia_gracilis	(Reinhardtia_simplex	(Reinhardtia_latisecta	Reinhardtia_paiewonskiana)))	((Elaeis_oleifera	Elaeis_guineensis)	(Bactris_major	Attalea_speciosa)))))))	Nypa_fruticans)	Calamus_caryotoides);
(((((Iriartea_deltoidea	(Pseudophoenix_vinifera	((Sclerosperma_profizianum	(Podococcus_barteri	Orania_palindan))	((Reinhardtia_simplex	(Reinhardtia_latisecta	Reinhardtia_paiewonskiana))	((Elaeis_oleifera	Elaeis_guineensis)	(Bactris_major	Attalea_speciosa))))))	((Roystonea_regia	(((Geonoma_undata	(((Oenocarpus_minor	Oenocarpus_bataua)	Prestoea_acuminata)	(Leopoldinia_pulchra	Pelagodoxa_henryana)))	((Hydriastele_microspadix	(Dypsis_decaryi	(Kentiopsis_piersoniorum	(Veitchia_spiralis	Dictyosperma_album))))	Heterospathe_cagayanensis))	Manicaria_saccifera))	((Sabal_domingensis	Phoenix_dactylifera)	Serenoa_repens)))	Nypa_fruticans)	Reinhardtia_gracilis)	Calamus_caryotoides);
(((((Pseudophoenix_vinifera	((Orania_palindan	(Sclerosperma_profizianum	Podococcus_barteri))	(((Reinhardtia_gracilis	Reinhardtia_simplex)	(Reinhardtia_latisecta	Reinhardtia_paiewonskiana))	((Elaeis_oleifera	Elaeis_guineensis)	(Bactris_major	Attalea_speciosa)))))	(Nypa_fruticans	Iriartea_deltoidea))	(Sabal_domingensis	(Serenoa_repens	Phoenix_dactylifera)))	(Roystonea_regia	((((Oenocarpus_minor	Oenocarpus_bataua)	Prestoea_acuminata)	(((Heterospathe_cagayanensis	Kentiopsis_piersoniorum)	((Veitchia_spiralis	Dictyosperma_album)	(Dypsis_decaryi	Hydriastele_microspadix)))	(Geonoma_undata	(Pelagodoxa_henryana	Leopoldinia_pulchra))))	Manicaria_saccifera)))	Calamus_caryotoides);
((((Roystonea_regia	(((((Oenocarpus_minor	Oenocarpus_bataua)	Prestoea_acuminata)	((Geonoma_undata	Pelagodoxa_henryana)	Leopoldinia_pulchra))	((((Dypsis_decaryi	(Veitchia_spiralis	Kentiopsis_piersoniorum))	Hydriastele_microspadix)	Dictyosperma_album)	Heterospathe_cagayanensis))	Manicaria_saccifera))	((Pseudophoenix_vinifera	((Orania_palindan	(Sclerosperma_profizianum	Podococcus_barteri))	((Reinhardtia_simplex	((Reinhardtia_latisecta	Reinhardtia_paiewonskiana)	Reinhardtia_gracilis))	((Elaeis_oleifera	Elaeis_guineensis)	(Bactris_major	Attalea_speciosa)))))	(Nypa_fruticans	Iriartea_deltoidea)))	(Sabal_domingensis	(Serenoa_repens	Phoenix_dactylifera)))	Calamus_caryotoides);
((Orania_palindan	((Reinhardtia_gracilis	Podococcus_barteri)	(Sclerosperma_profizianum	(((Reinhardtia_simplex	(Reinhardtia_latisecta	Reinhardtia_paiewonskiana))	((Elaeis_oleifera	Elaeis_guineensis)	(Bactris_major	Attalea_speciosa)))	((Iriartea_deltoidea	((Nypa_fruticans	(Sabal_domingensis	(Serenoa_repens	Phoenix_dactylifera)))	(Roystonea_regia	(((((Oenocarpus_minor	Oenocarpus_bataua)	Prestoea_acuminata)	((Geonoma_undata	Pelagodoxa_henryana)	Leopoldinia_pulchra))	((((Veitchia_spiralis	Kentiopsis_piersoniorum)	(Dictyosperma_album	Hydriastele_microspadix))	Dypsis_decaryi)	Heterospathe_cagayanensis))	Manicaria_saccifera))))	Pseudophoenix_vinifera)))))	Calamus_caryotoides);
((Nypa_fruticans	((Sabal_domingensis	(Serenoa_repens	Phoenix_dactylifera))	((Roystonea_regia	(((((Oenocarpus_minor	Oenocarpus_bataua)	Prestoea_acuminata)	(Pelagodoxa_henryana	Leopoldinia_pulchra))	(Geonoma_undata	((((Dictyosperma_album	Dypsis_decaryi)	(Veitchia_spiralis	Kentiopsis_piersoniorum))	Hydriastele_microspadix)	Heterospathe_cagayanensis)))	Manicaria_saccifera))	((Pseudophoenix_vinifera	(((Orania_palindan	Sclerosperma_profizianum)	Podococcus_barteri)	(((Reinhardtia_gracilis	Reinhardtia_simplex)	(Reinhardtia_latisecta	Reinhardtia_paiewonskiana))	((Elaeis_oleifera	Elaeis_guineensis)	(Bactris_major	Attalea_speciosa)))))	Iriartea_deltoidea))))	Calamus_caryotoides);
(((Iriartea_deltoidea	((Sabal_domingensis	Phoenix_dactylifera)	((Roystonea_regia	((Leopoldinia_pulchra	(((Geonoma_undata	(Serenoa_repens	((Oenocarpus_minor	Oenocarpus_bataua)	Prestoea_acuminata)))	Pelagodoxa_henryana)	(Dictyosperma_album	(Hydriastele_microspadix	(Veitchia_spiralis	(Dypsis_decaryi	(Heterospathe_cagayanensis	Kentiopsis_piersoniorum)))))))	Manicaria_saccifera))	(Pseudophoenix_vinifera	(((Elaeis_oleifera	Elaeis_guineensis)	(Bactris_major	Attalea_speciosa))	((Orania_palindan	((Nypa_fruticans	Sclerosperma_profizianum)	Podococcus_barteri))	(Reinhardtia_simplex	(Reinhardtia_latisecta	Reinhardtia_paiewonskiana))))))))	Reinhardtia_gracilis)	Calamus_caryotoides);
((((Sabal_domingensis	Phoenix_dactylifera)	((Iriartea_deltoidea	(Pseudophoenix_vinifera	((Orania_palindan	(Sclerosperma_profizianum	Podococcus_barteri))	(((Reinhardtia_gracilis	Reinhardtia_simplex)	(Reinhardtia_latisecta	Reinhardtia_paiewonskiana))	((Elaeis_oleifera	Elaeis_guineensis)	(Bactris_major	Attalea_speciosa))))))	Nypa_fruticans))	(Roystonea_regia	((((((Veitchia_spiralis	(Dypsis_decaryi	Kentiopsis_piersoniorum))	Dictyosperma_album)	Hydriastele_microspadix)	Heterospathe_cagayanensis)	((Geonoma_undata	((Serenoa_repens	((Oenocarpus_minor	Oenocarpus_bataua)	Prestoea_acuminata))	Pelagodoxa_henryana))	Leopoldinia_pulchra))	Manicaria_saccifera)))	Calamus_caryotoides);
((Orania_palindan	((((((Elaeis_guineensis	Elaeis_oleifera)	(Attalea_speciosa	Bactris_major))	((Reinhardtia_latisecta	Reinhardtia_paiewonskiana)	Reinhardtia_simplex))	(Pseudophoenix_vinifera	(Iriartea_deltoidea	((Reinhardtia_gracilis	Nypa_fruticans)	((Serenoa_repens	(Phoenix_dactylifera	Sabal_domingensis))	(((Dypsis_decaryi	Roystonea_regia)	(Manicaria_saccifera	(((Heterospathe_cagayanensis	((Dictyosperma_album	(Kentiopsis_piersoniorum	Veitchia_spiralis))	Hydriastele_microspadix))	(Geonoma_undata	(Prestoea_acuminata	(Oenocarpus_minor	Oenocarpus_bataua))))	Pelagodoxa_henryana)))	Leopoldinia_pulchra))))))	Sclerosperma_profizianum)	Podococcus_barteri))	Calamus_caryotoides);
((Orania_palindan	(Sclerosperma_profizianum	(((((Elaeis_guineensis	Elaeis_oleifera)	(Attalea_speciosa	Bactris_major))	((Reinhardtia_latisecta	Reinhardtia_paiewonskiana)	Reinhardtia_simplex))	((Reinhardtia_gracilis	Pseudophoenix_vinifera)	(Iriartea_deltoidea	(Nypa_fruticans	((Phoenix_dactylifera	(Sabal_domingensis	Serenoa_repens))	((Manicaria_saccifera	(Roystonea_regia	((Prestoea_acuminata	(Oenocarpus_minor	Oenocarpus_bataua))	(Leopoldinia_pulchra	Pelagodoxa_henryana))))	((Heterospathe_cagayanensis	((Kentiopsis_piersoniorum	((Dypsis_decaryi	Dictyosperma_album)	Veitchia_spiralis))	Hydriastele_microspadix))	Geonoma_undata)))))))	Podococcus_barteri)))	Calamus_caryotoides);
((Nypa_fruticans	(((Phoenix_dactylifera	(Sabal_domingensis	Serenoa_repens))	((Manicaria_saccifera	((Geonoma_undata	(Prestoea_acuminata	(Oenocarpus_minor	Oenocarpus_bataua)))	((((Hydriastele_microspadix	Dictyosperma_album)	((Heterospathe_cagayanensis	Kentiopsis_piersoniorum)	Veitchia_spiralis))	Dypsis_decaryi)	(Leopoldinia_pulchra	Pelagodoxa_henryana))))	Roystonea_regia))	(((Podococcus_barteri	(Orania_palindan	Sclerosperma_profizianum))	((((Elaeis_guineensis	Elaeis_oleifera)	(Attalea_speciosa	Bactris_major))	Reinhardtia_gracilis)	((Reinhardtia_latisecta	Reinhardtia_paiewonskiana)	Reinhardtia_simplex)))	(Pseudophoenix_vinifera	Iriartea_deltoidea))))	Calamus_caryotoides);
((Nypa_fruticans	((((Phoenix_dactylifera	(Sabal_domingensis	Serenoa_repens))	((Manicaria_saccifera	(((Prestoea_acuminata	(Oenocarpus_minor	Oenocarpus_bataua))	(Geonoma_undata	Pelagodoxa_henryana))	(Leopoldinia_pulchra	((((Veitchia_spiralis	Kentiopsis_piersoniorum)	Dictyosperma_album)	(Hydriastele_microspadix	Dypsis_decaryi))	Heterospathe_cagayanensis))))	Roystonea_regia))	(Iriartea_deltoidea	((((Elaeis_guineensis	Elaeis_oleifera)	Bactris_major)	(((Reinhardtia_latisecta	Reinhardtia_paiewonskiana)	Reinhardtia_simplex)	(Attalea_speciosa	(Orania_palindan	(Sclerosperma_profizianum	Podococcus_barteri)))))	Pseudophoenix_vinifera)))	Reinhardtia_gracilis))	Calamus_caryotoides);
(((Phoenix_dactylifera	(Sabal_domingensis	Serenoa_repens))	((((Iriartea_deltoidea	Nypa_fruticans)	((Sclerosperma_profizianum	(Podococcus_barteri	Orania_palindan))	(Reinhardtia_gracilis	((Attalea_speciosa	((Elaeis_guineensis	Elaeis_oleifera)	Bactris_major))	((Reinhardtia_latisecta	Reinhardtia_paiewonskiana)	Reinhardtia_simplex)))))	Pseudophoenix_vinifera)	((Manicaria_saccifera	(((Prestoea_acuminata	(Oenocarpus_minor	Oenocarpus_bataua))	(Geonoma_undata	Pelagodoxa_henryana))	(Leopoldinia_pulchra	((((Veitchia_spiralis	(Dypsis_decaryi	Kentiopsis_piersoniorum))	Dictyosperma_album)	Hydriastele_microspadix)	Heterospathe_cagayanensis))))	Roystonea_regia)))	Calamus_caryotoides);
((((Phoenix_dactylifera	Sabal_domingensis)	((Pseudophoenix_vinifera	((Sclerosperma_profizianum	(Podococcus_barteri	Orania_palindan))	(((Elaeis_guineensis	Elaeis_oleifera)	(Bactris_major	Attalea_speciosa))	((Reinhardtia_latisecta	Reinhardtia_paiewonskiana)	Reinhardtia_simplex))))	((Manicaria_saccifera	(((Leopoldinia_pulchra	(Geonoma_undata	(Prestoea_acuminata	Pelagodoxa_henryana)))	(Reinhardtia_gracilis	((Oenocarpus_minor	Serenoa_repens)	Oenocarpus_bataua)))	(((((Veitchia_spiralis	Kentiopsis_piersoniorum)	Dypsis_decaryi)	Hydriastele_microspadix)	Dictyosperma_album)	Heterospathe_cagayanensis)))	Roystonea_regia)))	(Iriartea_deltoidea	Nypa_fruticans))	Calamus_caryotoides);
((((((Nypa_fruticans	((Orania_palindan	Podococcus_barteri)	Sclerosperma_profizianum))	(((Elaeis_guineensis	Elaeis_oleifera)	Bactris_major)	(Attalea_speciosa	((Reinhardtia_latisecta	Reinhardtia_paiewonskiana)	(Reinhardtia_gracilis	Reinhardtia_simplex)))))	(Pseudophoenix_vinifera	Iriartea_deltoidea))	((Manicaria_saccifera	(((Leopoldinia_pulchra	Pelagodoxa_henryana)	(((Oenocarpus_minor	Prestoea_acuminata)	Oenocarpus_bataua)	Geonoma_undata))	(((((Dictyosperma_album	Veitchia_spiralis)	Kentiopsis_piersoniorum)	Hydriastele_microspadix)	Dypsis_decaryi)	Heterospathe_cagayanensis)))	Roystonea_regia))	(Phoenix_dactylifera	(Serenoa_repens	Sabal_domingensis)))	Calamus_caryotoides);
((((((((Bactris_major	Attalea_speciosa)	((Reinhardtia_latisecta	Reinhardtia_paiewonskiana)	Reinhardtia_simplex))	(Orania_palindan	(Podococcus_barteri	Sclerosperma_profizianum)))	(Iriartea_deltoidea	(Elaeis_guineensis	Elaeis_oleifera)))	(Pseudophoenix_vinifera	(((Manicaria_saccifera	(((Prestoea_acuminata	(Leopoldinia_pulchra	Pelagodoxa_henryana))	((Oenocarpus_minor	Oenocarpus_bataua)	Geonoma_undata))	((Heterospathe_cagayanensis	(Dypsis_decaryi	(Kentiopsis_piersoniorum	Veitchia_spiralis)))	(Dictyosperma_album	Hydriastele_microspadix))))	Roystonea_regia)	(Phoenix_dactylifera	(Serenoa_repens	Sabal_domingensis)))))	Nypa_fruticans)	Reinhardtia_gracilis)	Calamus_caryotoides);
((Orania_palindan	((((((Bactris_major	Attalea_speciosa)	((Reinhardtia_latisecta	Reinhardtia_paiewonskiana)	Reinhardtia_simplex))	(Elaeis_guineensis	(Reinhardtia_gracilis	Elaeis_oleifera)))	(((Nypa_fruticans	Iriartea_deltoidea)	(((Manicaria_saccifera	((((Prestoea_acuminata	(Oenocarpus_minor	Oenocarpus_bataua))	(Leopoldinia_pulchra	Pelagodoxa_henryana))	Geonoma_undata)	(Heterospathe_cagayanensis	((Dypsis_decaryi	(Dictyosperma_album	(Kentiopsis_piersoniorum	Veitchia_spiralis)))	Hydriastele_microspadix))))	Roystonea_regia)	(Phoenix_dactylifera	(Serenoa_repens	Sabal_domingensis))))	Pseudophoenix_vinifera))	Podococcus_barteri)	Sclerosperma_profizianum))	Calamus_caryotoides);
((Nypa_fruticans	(((Manicaria_saccifera	((((Geonoma_undata	Pelagodoxa_henryana)	Leopoldinia_pulchra)	(Prestoea_acuminata	(Oenocarpus_minor	Oenocarpus_bataua)))	(Heterospathe_cagayanensis	((Kentiopsis_piersoniorum	(Dypsis_decaryi	Veitchia_spiralis))	(Dictyosperma_album	Hydriastele_microspadix)))))	Roystonea_regia)	((Phoenix_dactylifera	(Serenoa_repens	Sabal_domingensis))	((Pseudophoenix_vinifera	((Sclerosperma_profizianum	(Orania_palindan	Podococcus_barteri))	(((Reinhardtia_latisecta	Reinhardtia_paiewonskiana)	Reinhardtia_simplex)	(((Bactris_major	(Elaeis_guineensis	Elaeis_oleifera))	Attalea_speciosa)	Reinhardtia_gracilis))))	Iriartea_deltoidea))))	Calamus_caryotoides);
((Orania_palindan	(((((Attalea_speciosa	(Bactris_major	((Reinhardtia_gracilis	Elaeis_oleifera)	Elaeis_guineensis)))	((Reinhardtia_latisecta	Reinhardtia_paiewonskiana)	Reinhardtia_simplex))	(Iriartea_deltoidea	(Pseudophoenix_vinifera	(Nypa_fruticans	((Phoenix_dactylifera	Sabal_domingensis)	((Roystonea_regia	(((Pelagodoxa_henryana	(Geonoma_undata	(Serenoa_repens	((Oenocarpus_minor	Oenocarpus_bataua)	Prestoea_acuminata))))	(Heterospathe_cagayanensis	((Hydriastele_microspadix	(Dypsis_decaryi	(Kentiopsis_piersoniorum	Veitchia_spiralis)))	Dictyosperma_album)))	Manicaria_saccifera))	Leopoldinia_pulchra))))))	Podococcus_barteri)	Sclerosperma_profizianum))	Calamus_caryotoides);
((Orania_palindan	((Podococcus_barteri	((Pseudophoenix_vinifera	(Nypa_fruticans	((Phoenix_dactylifera	(Serenoa_repens	Sabal_domingensis))	(Roystonea_regia	((((Oenocarpus_minor	Oenocarpus_bataua)	Prestoea_acuminata)	Manicaria_saccifera)	(((Pelagodoxa_henryana	Geonoma_undata)	(Heterospathe_cagayanensis	((Dictyosperma_album	Hydriastele_microspadix)	((Dypsis_decaryi	Veitchia_spiralis)	Kentiopsis_piersoniorum))))	Leopoldinia_pulchra))))))	(Iriartea_deltoidea	Sclerosperma_profizianum)))	((((Reinhardtia_latisecta	Reinhardtia_paiewonskiana)	Reinhardtia_simplex)	Reinhardtia_gracilis)	(Attalea_speciosa	(Bactris_major	(Elaeis_oleifera	Elaeis_guineensis))))))	Calamus_caryotoides);
((Nypa_fruticans	(((((Podococcus_barteri	(Orania_palindan	Sclerosperma_profizianum))	((((Reinhardtia_gracilis	Reinhardtia_latisecta)	Reinhardtia_paiewonskiana)	Reinhardtia_simplex)	((Elaeis_oleifera	Elaeis_guineensis)	(Attalea_speciosa	Bactris_major))))	Pseudophoenix_vinifera)	((Phoenix_dactylifera	Sabal_domingensis)	(Roystonea_regia	(Serenoa_repens	(((((Pelagodoxa_henryana	Geonoma_undata)	Leopoldinia_pulchra)	(Heterospathe_cagayanensis	((Kentiopsis_piersoniorum	(Veitchia_spiralis	Dictyosperma_album))	(Dypsis_decaryi	Hydriastele_microspadix))))	((Oenocarpus_minor	Oenocarpus_bataua)	Prestoea_acuminata))	Manicaria_saccifera)))))	Iriartea_deltoidea))	Calamus_caryotoides);
(((Phoenix_dactylifera	Sabal_domingensis)	((Roystonea_regia	(Serenoa_repens	(((((Pelagodoxa_henryana	Geonoma_undata)	Leopoldinia_pulchra)	((Dictyosperma_album	Heterospathe_cagayanensis)	(((Kentiopsis_piersoniorum	Veitchia_spiralis)	Dypsis_decaryi)	Hydriastele_microspadix)))	((Oenocarpus_minor	Oenocarpus_bataua)	Prestoea_acuminata))	Manicaria_saccifera)))	((((Orania_palindan	(Sclerosperma_profizianum	Podococcus_barteri))	(((Reinhardtia_latisecta	Reinhardtia_paiewonskiana)	(Reinhardtia_gracilis	Reinhardtia_simplex))	((Elaeis_oleifera	Elaeis_guineensis)	(Attalea_speciosa	Bactris_major))))	(Iriartea_deltoidea	Nypa_fruticans))	Pseudophoenix_vinifera)))	Calamus_caryotoides);
(((((Phoenix_dactylifera	Serenoa_repens)	Sabal_domingensis)	((Roystonea_regia	(((Leopoldinia_pulchra	((Pelagodoxa_henryana	Geonoma_undata)	((Oenocarpus_minor	Oenocarpus_bataua)	Prestoea_acuminata)))	((((Hydriastele_microspadix	Dictyosperma_album)	Veitchia_spiralis)	(Kentiopsis_piersoniorum	Dypsis_decaryi))	Heterospathe_cagayanensis))	Manicaria_saccifera))	((((Sclerosperma_profizianum	(Podococcus_barteri	Orania_palindan))	(((Reinhardtia_latisecta	Reinhardtia_paiewonskiana)	(Reinhardtia_gracilis	Reinhardtia_simplex))	((Elaeis_oleifera	Elaeis_guineensis)	(Attalea_speciosa	Bactris_major))))	Iriartea_deltoidea)	Pseudophoenix_vinifera)))	Nypa_fruticans)	Calamus_caryotoides);
((Orania_palindan	((((Reinhardtia_latisecta	Reinhardtia_paiewonskiana)	(Reinhardtia_gracilis	Reinhardtia_simplex))	((Elaeis_oleifera	Elaeis_guineensis)	(Attalea_speciosa	Bactris_major)))	(((Iriartea_deltoidea	((((Phoenix_dactylifera	Serenoa_repens)	Sabal_domingensis)	(Roystonea_regia	(((((Oenocarpus_minor	Oenocarpus_bataua)	Prestoea_acuminata)	(Leopoldinia_pulchra	(Pelagodoxa_henryana	Geonoma_undata)))	((((Dypsis_decaryi	(Veitchia_spiralis	Dictyosperma_album))	Kentiopsis_piersoniorum)	Hydriastele_microspadix)	Heterospathe_cagayanensis))	Manicaria_saccifera)))	Nypa_fruticans))	Pseudophoenix_vinifera)	(Sclerosperma_profizianum	Podococcus_barteri))))	Calamus_caryotoides);
(((Phoenix_dactylifera	(Serenoa_repens	Sabal_domingensis))	((Roystonea_regia	(((((Oenocarpus_minor	Oenocarpus_bataua)	Prestoea_acuminata)	(Leopoldinia_pulchra	(Pelagodoxa_henryana	Geonoma_undata)))	(((Heterospathe_cagayanensis	(Dypsis_decaryi	(Veitchia_spiralis	Kentiopsis_piersoniorum)))	Hydriastele_microspadix)	Dictyosperma_album))	Manicaria_saccifera))	((Pseudophoenix_vinifera	(((Nypa_fruticans	Sclerosperma_profizianum)	Podococcus_barteri)	(Orania_palindan	(((Reinhardtia_latisecta	Reinhardtia_paiewonskiana)	Reinhardtia_simplex)	(((Reinhardtia_gracilis	Elaeis_oleifera)	Elaeis_guineensis)	(Attalea_speciosa	Bactris_major))))))	Iriartea_deltoidea)))	Calamus_caryotoides);
((Orania_palindan	((Podococcus_barteri	Sclerosperma_profizianum)	((((Reinhardtia_latisecta	Reinhardtia_paiewonskiana)	(Reinhardtia_gracilis	Reinhardtia_simplex))	((Elaeis_oleifera	Elaeis_guineensis)	(Attalea_speciosa	Bactris_major)))	((Pseudophoenix_vinifera	((Phoenix_dactylifera	(Nypa_fruticans	(Serenoa_repens	Sabal_domingensis)))	(Roystonea_regia	(((Leopoldinia_pulchra	((Pelagodoxa_henryana	Geonoma_undata)	((Oenocarpus_minor	Oenocarpus_bataua)	Prestoea_acuminata)))	((Hydriastele_microspadix	((Dypsis_decaryi	(Dictyosperma_album	Kentiopsis_piersoniorum))	Veitchia_spiralis))	Heterospathe_cagayanensis))	Manicaria_saccifera))))	Iriartea_deltoidea))))	Calamus_caryotoides);
((Orania_palindan	((Podococcus_barteri	Sclerosperma_profizianum)	((((Reinhardtia_latisecta	Reinhardtia_paiewonskiana)	(Reinhardtia_gracilis	Reinhardtia_simplex))	((Elaeis_oleifera	Elaeis_guineensis)	(Attalea_speciosa	Bactris_major)))	((Pseudophoenix_vinifera	(Nypa_fruticans	(((Serenoa_repens	Sabal_domingensis)	Phoenix_dactylifera)	(Roystonea_regia	((((Pelagodoxa_henryana	Leopoldinia_pulchra)	(Geonoma_undata	((Oenocarpus_minor	Oenocarpus_bataua)	Prestoea_acuminata)))	((((Kentiopsis_piersoniorum	Veitchia_spiralis)	Dictyosperma_album)	(Dypsis_decaryi	Hydriastele_microspadix))	Heterospathe_cagayanensis))	Manicaria_saccifera)))))	Iriartea_deltoidea))))	Calamus_caryotoides);
((Nypa_fruticans	((((((Reinhardtia_gracilis	Elaeis_oleifera)	Elaeis_guineensis)	(Attalea_speciosa	Bactris_major))	((Podococcus_barteri	(Orania_palindan	Sclerosperma_profizianum))	(Iriartea_deltoidea	((Reinhardtia_latisecta	Reinhardtia_paiewonskiana)	Reinhardtia_simplex))))	Pseudophoenix_vinifera)	(Leopoldinia_pulchra	(((Serenoa_repens	Sabal_domingensis)	Phoenix_dactylifera)	(((((Oenocarpus_minor	Oenocarpus_bataua)	Prestoea_acuminata)	Roystonea_regia)	Manicaria_saccifera)	((Pelagodoxa_henryana	Geonoma_undata)	(((((Heterospathe_cagayanensis	Dypsis_decaryi)	Kentiopsis_piersoniorum)	Veitchia_spiralis)	Hydriastele_microspadix)	Dictyosperma_album)))))))	Calamus_caryotoides);
(((Sclerosperma_profizianum	(((Pseudophoenix_vinifera	((((Sabal_domingensis	(Phoenix_dactylifera	Serenoa_repens))	(Roystonea_regia	(Manicaria_saccifera	(((Prestoea_acuminata	(Oenocarpus_minor	Oenocarpus_bataua))	((Geonoma_undata	Pelagodoxa_henryana)	Leopoldinia_pulchra))	((Hydriastele_microspadix	((Dictyosperma_album	Dypsis_decaryi)	(Veitchia_spiralis	Kentiopsis_piersoniorum)))	Heterospathe_cagayanensis)))))	Nypa_fruticans)	Iriartea_deltoidea))	((((Elaeis_oleifera	Elaeis_guineensis)	(Attalea_speciosa	Bactris_major))	(Reinhardtia_simplex	(Reinhardtia_paiewonskiana	Reinhardtia_latisecta)))	Reinhardtia_gracilis))	Podococcus_barteri))	Orania_palindan)	Calamus_caryotoides);
(((Sclerosperma_profizianum	(((Pseudophoenix_vinifera	((((Phoenix_dactylifera	(Serenoa_repens	Sabal_domingensis))	((Roystonea_regia	(((Prestoea_acuminata	(Oenocarpus_minor	Oenocarpus_bataua))	Manicaria_saccifera)	((Geonoma_undata	Pelagodoxa_henryana)	(((Dypsis_decaryi	Hydriastele_microspadix)	(Dictyosperma_album	(Veitchia_spiralis	Kentiopsis_piersoniorum)))	Heterospathe_cagayanensis))))	Leopoldinia_pulchra))	Nypa_fruticans)	Iriartea_deltoidea))	(((Elaeis_oleifera	Elaeis_guineensis)	(Attalea_speciosa	Bactris_major))	((Reinhardtia_gracilis	Reinhardtia_simplex)	(Reinhardtia_paiewonskiana	Reinhardtia_latisecta))))	Podococcus_barteri))	Orania_palindan)	Calamus_caryotoides);
((Nypa_fruticans	((((Pseudophoenix_vinifera	((((Elaeis_oleifera	Elaeis_guineensis)	(Attalea_speciosa	Bactris_major))	(Reinhardtia_simplex	(Reinhardtia_paiewonskiana	Reinhardtia_latisecta)))	(Sclerosperma_profizianum	(Podococcus_barteri	Orania_palindan))))	Iriartea_deltoidea)	((Phoenix_dactylifera	Sabal_domingensis)	(Roystonea_regia	((((Geonoma_undata	(((Dypsis_decaryi	Hydriastele_microspadix)	(Dictyosperma_album	(Veitchia_spiralis	Kentiopsis_piersoniorum)))	Heterospathe_cagayanensis))	(Pelagodoxa_henryana	Leopoldinia_pulchra))	(Prestoea_acuminata	(Oenocarpus_minor	(Serenoa_repens	Oenocarpus_bataua))))	Manicaria_saccifera))))	Reinhardtia_gracilis))	Calamus_caryotoides);
((Nypa_fruticans	(((Pseudophoenix_vinifera	((((Elaeis_oleifera	Elaeis_guineensis)	(Attalea_speciosa	Bactris_major))	(Reinhardtia_simplex	(Reinhardtia_paiewonskiana	Reinhardtia_latisecta)))	(Sclerosperma_profizianum	(Podococcus_barteri	Orania_palindan))))	Iriartea_deltoidea)	((Phoenix_dactylifera	(Serenoa_repens	Sabal_domingensis))	(Roystonea_regia	(((((Prestoea_acuminata	(Oenocarpus_minor	Oenocarpus_bataua))	(Geonoma_undata	Pelagodoxa_henryana))	Leopoldinia_pulchra)	((Dypsis_decaryi	(Reinhardtia_gracilis	((Dictyosperma_album	Veitchia_spiralis)	Kentiopsis_piersoniorum)))	(Heterospathe_cagayanensis	Hydriastele_microspadix)))	Manicaria_saccifera)))))	Calamus_caryotoides);
((Nypa_fruticans	((Pseudophoenix_vinifera	((((((Reinhardtia_gracilis	Elaeis_oleifera)	Elaeis_guineensis)	(Attalea_speciosa	Bactris_major))	(Reinhardtia_simplex	(Reinhardtia_paiewonskiana	Reinhardtia_latisecta)))	(Sclerosperma_profizianum	(Podococcus_barteri	Orania_palindan)))	Iriartea_deltoidea))	((Phoenix_dactylifera	(Serenoa_repens	Sabal_domingensis))	(((Roystonea_regia	Manicaria_saccifera)	((Geonoma_undata	(Pelagodoxa_henryana	(Prestoea_acuminata	(Oenocarpus_minor	Oenocarpus_bataua))))	(((Heterospathe_cagayanensis	(Dypsis_decaryi	(Kentiopsis_piersoniorum	Veitchia_spiralis)))	Dictyosperma_album)	Hydriastele_microspadix)))	Leopoldinia_pulchra))))	Calamus_caryotoides);
((Orania_palindan	((((Iriartea_deltoidea	((Phoenix_dactylifera	(Serenoa_repens	Sabal_domingensis))	((Manicaria_saccifera	(((Geonoma_undata	(Prestoea_acuminata	(Oenocarpus_minor	Oenocarpus_bataua)))	(Pelagodoxa_henryana	Leopoldinia_pulchra))	((Dypsis_decaryi	((Kentiopsis_piersoniorum	Veitchia_spiralis)	(Dictyosperma_album	Hydriastele_microspadix)))	Heterospathe_cagayanensis)))	Roystonea_regia)))	Pseudophoenix_vinifera)	(((Elaeis_oleifera	Elaeis_guineensis)	(Attalea_speciosa	Bactris_major))	(Reinhardtia_simplex	(Reinhardtia_paiewonskiana	(Reinhardtia_gracilis	Reinhardtia_latisecta)))))	((Nypa_fruticans	Sclerosperma_profizianum)	Podococcus_barteri)))	Calamus_caryotoides);
(((Phoenix_dactylifera	(Serenoa_repens	Sabal_domingensis))	(((Manicaria_saccifera	((Geonoma_undata	(((Dictyosperma_album	Dypsis_decaryi)	((Kentiopsis_piersoniorum	Veitchia_spiralis)	Hydriastele_microspadix))	Heterospathe_cagayanensis))	((Pelagodoxa_henryana	Leopoldinia_pulchra)	(Prestoea_acuminata	(Oenocarpus_minor	Oenocarpus_bataua)))))	Roystonea_regia)	((Pseudophoenix_vinifera	((((Elaeis_oleifera	Elaeis_guineensis)	(Attalea_speciosa	Bactris_major))	((Reinhardtia_gracilis	Reinhardtia_simplex)	(Reinhardtia_paiewonskiana	Reinhardtia_latisecta)))	((Orania_palindan	Sclerosperma_profizianum)	Podococcus_barteri)))	(Nypa_fruticans	Iriartea_deltoidea))))	Calamus_caryotoides);
((Orania_palindan	((((((Nypa_fruticans	Iriartea_deltoidea)	((Phoenix_dactylifera	Sabal_domingensis)	((Manicaria_saccifera	(((Geonoma_undata	(Pelagodoxa_henryana	Leopoldinia_pulchra))	((Dypsis_decaryi	((Kentiopsis_piersoniorum	Veitchia_spiralis)	(Dictyosperma_album	Hydriastele_microspadix)))	Heterospathe_cagayanensis))	(Serenoa_repens	(Prestoea_acuminata	(Oenocarpus_minor	Oenocarpus_bataua)))))	Roystonea_regia)))	Pseudophoenix_vinifera)	((((Reinhardtia_gracilis	Elaeis_oleifera)	Elaeis_guineensis)	(Attalea_speciosa	Bactris_major))	(Reinhardtia_simplex	(Reinhardtia_paiewonskiana	Reinhardtia_latisecta))))	Sclerosperma_profizianum)	Podococcus_barteri))	Calamus_caryotoides);
((((Nypa_fruticans	Iriartea_deltoidea)	((Phoenix_dactylifera	(Serenoa_repens	Sabal_domingensis))	((Manicaria_saccifera	((((Geonoma_undata	Pelagodoxa_henryana)	((Dypsis_decaryi	((Kentiopsis_piersoniorum	Veitchia_spiralis)	(Dictyosperma_album	Hydriastele_microspadix)))	Heterospathe_cagayanensis))	Leopoldinia_pulchra)	(Prestoea_acuminata	(Oenocarpus_minor	Oenocarpus_bataua))))	Roystonea_regia)))	(((Orania_palindan	(((Elaeis_oleifera	Elaeis_guineensis)	(Attalea_speciosa	Bactris_major))	(Reinhardtia_gracilis	(Reinhardtia_simplex	(Reinhardtia_paiewonskiana	Reinhardtia_latisecta)))))	(Sclerosperma_profizianum	Podococcus_barteri))	Pseudophoenix_vinifera))	Calamus_caryotoides);
(((((Phoenix_dactylifera	(Serenoa_repens	Sabal_domingensis))	((Manicaria_saccifera	(((Leopoldinia_pulchra	(Geonoma_undata	Pelagodoxa_henryana))	(Prestoea_acuminata	(Oenocarpus_minor	Oenocarpus_bataua)))	(((Heterospathe_cagayanensis	(Kentiopsis_piersoniorum	(Veitchia_spiralis	Dypsis_decaryi)))	Hydriastele_microspadix)	Dictyosperma_album)))	Roystonea_regia))	(((Orania_palindan	(((Elaeis_oleifera	Elaeis_guineensis)	(Attalea_speciosa	Bactris_major))	(Reinhardtia_simplex	(Reinhardtia_paiewonskiana	Reinhardtia_latisecta))))	(Sclerosperma_profizianum	Podococcus_barteri))	(Pseudophoenix_vinifera	(Nypa_fruticans	Iriartea_deltoidea))))	Reinhardtia_gracilis)	Calamus_caryotoides);
((Nypa_fruticans	(((Phoenix_dactylifera	(Sabal_domingensis	Serenoa_repens))	(Roystonea_regia	(Manicaria_saccifera	((((Heterospathe_cagayanensis	Hydriastele_microspadix)	(Dictyosperma_album	(Kentiopsis_piersoniorum	Veitchia_spiralis)))	Dypsis_decaryi)	((Leopoldinia_pulchra	(Geonoma_undata	Pelagodoxa_henryana))	(Prestoea_acuminata	(Oenocarpus_bataua	Oenocarpus_minor)))))))	((Pseudophoenix_vinifera	(((((Bactris_major	Attalea_speciosa)	(Elaeis_oleifera	Elaeis_guineensis))	(Reinhardtia_simplex	(Reinhardtia_latisecta	Reinhardtia_paiewonskiana)))	Reinhardtia_gracilis)	((Orania_palindan	Sclerosperma_profizianum)	Podococcus_barteri)))	Iriartea_deltoidea)))	Calamus_caryotoides);
((Geonoma_undata	(Pelagodoxa_henryana	((((Prestoea_acuminata	(Oenocarpus_bataua	Oenocarpus_minor))	(((((Nypa_fruticans	((((((Bactris_major	Attalea_speciosa)	((Reinhardtia_gracilis	Elaeis_oleifera)	Elaeis_guineensis))	(Reinhardtia_simplex	(Reinhardtia_latisecta	Reinhardtia_paiewonskiana)))	(Orania_palindan	(Sclerosperma_profizianum	Podococcus_barteri)))	Pseudophoenix_vinifera)	Iriartea_deltoidea))	(Phoenix_dactylifera	Sabal_domingensis))	Serenoa_repens)	Roystonea_regia)	Manicaria_saccifera))	(Heterospathe_cagayanensis	(((Hydriastele_microspadix	(Kentiopsis_piersoniorum	Veitchia_spiralis))	Dictyosperma_album)	Dypsis_decaryi)))	Leopoldinia_pulchra)))	Calamus_caryotoides);
((Orania_palindan	(Sclerosperma_profizianum	((((((((Phoenix_dactylifera	Serenoa_repens)	Sabal_domingensis)	(Roystonea_regia	(Manicaria_saccifera	((((Heterospathe_cagayanensis	((Dypsis_decaryi	Kentiopsis_piersoniorum)	Veitchia_spiralis))	(Dictyosperma_album	Hydriastele_microspadix))	(Leopoldinia_pulchra	(Geonoma_undata	Pelagodoxa_henryana)))	((Oenocarpus_bataua	Oenocarpus_minor)	Prestoea_acuminata)))))	Pseudophoenix_vinifera)	Iriartea_deltoidea)	(((Bactris_major	Attalea_speciosa)	(Elaeis_oleifera	Elaeis_guineensis))	((Reinhardtia_gracilis	Reinhardtia_simplex)	(Reinhardtia_latisecta	Reinhardtia_paiewonskiana))))	Nypa_fruticans)	Podococcus_barteri)))	Calamus_caryotoides);
((Orania_palindan	(Sclerosperma_profizianum	((((Iriartea_deltoidea	((Phoenix_dactylifera	Sabal_domingensis)	(Nypa_fruticans	(Roystonea_regia	(Manicaria_saccifera	((((((Dypsis_decaryi	(Hydriastele_microspadix	Heterospathe_cagayanensis))	Kentiopsis_piersoniorum)	(Dictyosperma_album	Veitchia_spiralis))	(Leopoldinia_pulchra	Pelagodoxa_henryana))	((Serenoa_repens	(Oenocarpus_bataua	Oenocarpus_minor))	Prestoea_acuminata))	Geonoma_undata))))))	Pseudophoenix_vinifera)	(((Bactris_major	Attalea_speciosa)	(Elaeis_oleifera	Elaeis_guineensis))	((Reinhardtia_gracilis	Reinhardtia_simplex)	(Reinhardtia_latisecta	Reinhardtia_paiewonskiana))))	Podococcus_barteri)))	Calamus_caryotoides);
(((Pseudophoenix_vinifera	((((Bactris_major	Attalea_speciosa)	(Elaeis_oleifera	Elaeis_guineensis))	(Reinhardtia_simplex	(Reinhardtia_latisecta	Reinhardtia_paiewonskiana)))	((Iriartea_deltoidea	Nypa_fruticans)	(Orania_palindan	(Sclerosperma_profizianum	Podococcus_barteri)))))	((Phoenix_dactylifera	(Serenoa_repens	Sabal_domingensis))	(Reinhardtia_gracilis	(Roystonea_regia	(Manicaria_saccifera	((((Dictyosperma_album	(((Dypsis_decaryi	Kentiopsis_piersoniorum)	Veitchia_spiralis)	Heterospathe_cagayanensis))	Hydriastele_microspadix)	(Leopoldinia_pulchra	(Geonoma_undata	Pelagodoxa_henryana)))	((Oenocarpus_bataua	Oenocarpus_minor)	Prestoea_acuminata)))))))	Calamus_caryotoides);
((Orania_palindan	(((((Iriartea_deltoidea	((Phoenix_dactylifera	(Serenoa_repens	Sabal_domingensis))	(Roystonea_regia	(Manicaria_saccifera	((((Dictyosperma_album	(Kentiopsis_piersoniorum	Veitchia_spiralis))	(Dypsis_decaryi	Hydriastele_microspadix))	Heterospathe_cagayanensis)	(Geonoma_undata	(((Oenocarpus_bataua	Oenocarpus_minor)	Prestoea_acuminata)	(Leopoldinia_pulchra	Pelagodoxa_henryana))))))))	Pseudophoenix_vinifera)	((((Bactris_major	Attalea_speciosa)	(Elaeis_oleifera	Elaeis_guineensis))	Reinhardtia_gracilis)	(Reinhardtia_simplex	(Reinhardtia_latisecta	Reinhardtia_paiewonskiana))))	(Nypa_fruticans	Sclerosperma_profizianum))	Podococcus_barteri))	Calamus_caryotoides);
((Phoenix_dactylifera	(((Roystonea_regia	(Manicaria_saccifera	((Hydriastele_microspadix	(((Heterospathe_cagayanensis	(Veitchia_spiralis	Kentiopsis_piersoniorum))	Dypsis_decaryi)	Dictyosperma_album))	(Geonoma_undata	(((Oenocarpus_bataua	Oenocarpus_minor)	Prestoea_acuminata)	(Leopoldinia_pulchra	Pelagodoxa_henryana))))))	((Pseudophoenix_vinifera	((((Bactris_major	Attalea_speciosa)	(Elaeis_oleifera	Elaeis_guineensis))	((Reinhardtia_gracilis	Reinhardtia_simplex)	(Reinhardtia_latisecta	Reinhardtia_paiewonskiana)))	(Sclerosperma_profizianum	(Podococcus_barteri	Orania_palindan))))	Iriartea_deltoidea))	((Nypa_fruticans	Sabal_domingensis)	Serenoa_repens)))	Calamus_caryotoides);
((((Sabal_domingensis	Phoenix_dactylifera)	((Iriartea_deltoidea	Nypa_fruticans)	(Serenoa_repens	((Roystonea_regia	(Manicaria_saccifera	(((Geonoma_undata	((Oenocarpus_bataua	Oenocarpus_minor)	Prestoea_acuminata))	Pelagodoxa_henryana)	((((Dypsis_decaryi	Hydriastele_microspadix)	(Veitchia_spiralis	Dictyosperma_album))	Kentiopsis_piersoniorum)	Heterospathe_cagayanensis))))	Leopoldinia_pulchra))))	(Pseudophoenix_vinifera	((((Attalea_speciosa	((Elaeis_oleifera	Elaeis_guineensis)	Bactris_major))	(Reinhardtia_simplex	(Reinhardtia_latisecta	Reinhardtia_paiewonskiana)))	Reinhardtia_gracilis)	(Podococcus_barteri	(Orania_palindan	Sclerosperma_profizianum)))))	Calamus_caryotoides);
(((Iriartea_deltoidea	(Pseudophoenix_vinifera	(((((Elaeis_oleifera	Elaeis_guineensis)	(Bactris_major	Attalea_speciosa))	(Reinhardtia_simplex	(Reinhardtia_latisecta	Reinhardtia_paiewonskiana)))	Reinhardtia_gracilis)	(Orania_palindan	(Sclerosperma_profizianum	Podococcus_barteri)))))	((Roystonea_regia	(Manicaria_saccifera	(Leopoldinia_pulchra	((((Oenocarpus_bataua	Oenocarpus_minor)	Prestoea_acuminata)	Pelagodoxa_henryana)	(Geonoma_undata	((((Kentiopsis_piersoniorum	Dypsis_decaryi)	(Veitchia_spiralis	Dictyosperma_album))	Hydriastele_microspadix)	Heterospathe_cagayanensis))))))	((Nypa_fruticans	(Serenoa_repens	Sabal_domingensis))	Phoenix_dactylifera)))	Calamus_caryotoides);
((Nypa_fruticans	(((Iriartea_deltoidea	(Pseudophoenix_vinifera	((((Elaeis_oleifera	Elaeis_guineensis)	(Bactris_major	Attalea_speciosa))	((Reinhardtia_gracilis	Reinhardtia_simplex)	(Reinhardtia_latisecta	Reinhardtia_paiewonskiana)))	(Podococcus_barteri	(Orania_palindan	Sclerosperma_profizianum)))))	((Roystonea_regia	(Manicaria_saccifera	((((Dypsis_decaryi	(Kentiopsis_piersoniorum	(Veitchia_spiralis	Dictyosperma_album)))	Hydriastele_microspadix)	Heterospathe_cagayanensis)	((Geonoma_undata	((Oenocarpus_bataua	Oenocarpus_minor)	Prestoea_acuminata))	Pelagodoxa_henryana))))	Leopoldinia_pulchra))	((Phoenix_dactylifera	Sabal_domingensis)	Serenoa_repens)))	Calamus_caryotoides);
((((Manicaria_saccifera	((Leopoldinia_pulchra	(((Oenocarpus_bataua	Oenocarpus_minor)	Prestoea_acuminata)	(Geonoma_undata	Pelagodoxa_henryana)))	((Hydriastele_microspadix	Heterospathe_cagayanensis)	(Dypsis_decaryi	(Dictyosperma_album	(Veitchia_spiralis	Kentiopsis_piersoniorum))))))	Roystonea_regia)	((Sabal_domingensis	(Phoenix_dactylifera	Serenoa_repens))	(Pseudophoenix_vinifera	(Iriartea_deltoidea	((Orania_palindan	((Sclerosperma_profizianum	Nypa_fruticans)	Podococcus_barteri))	(((Elaeis_guineensis	Elaeis_oleifera)	(Bactris_major	Attalea_speciosa))	((Reinhardtia_gracilis	Reinhardtia_simplex)	(Reinhardtia_latisecta	Reinhardtia_paiewonskiana))))))))	Calamus_caryotoides);
((Orania_palindan	(Sclerosperma_profizianum	(((((Elaeis_guineensis	Elaeis_oleifera)	(Bactris_major	Attalea_speciosa))	((Reinhardtia_gracilis	Reinhardtia_simplex)	(Reinhardtia_latisecta	Reinhardtia_paiewonskiana)))	(((Nypa_fruticans	(((Manicaria_saccifera	(((Oenocarpus_bataua	Oenocarpus_minor)	Prestoea_acuminata)	((Leopoldinia_pulchra	((Hydriastele_microspadix	Heterospathe_cagayanensis)	((Dypsis_decaryi	Dictyosperma_album)	(Veitchia_spiralis	Kentiopsis_piersoniorum))))	(Geonoma_undata	Pelagodoxa_henryana))))	Roystonea_regia)	(Phoenix_dactylifera	(Serenoa_repens	Sabal_domingensis))))	Pseudophoenix_vinifera)	Iriartea_deltoidea))	Podococcus_barteri)))	Calamus_caryotoides);
((Nypa_fruticans	((((Manicaria_saccifera	((((Geonoma_undata	Pelagodoxa_henryana)	Leopoldinia_pulchra)	((Oenocarpus_bataua	Oenocarpus_minor)	Prestoea_acuminata))	((Hydriastele_microspadix	((Dypsis_decaryi	Veitchia_spiralis)	(Heterospathe_cagayanensis	Kentiopsis_piersoniorum)))	Dictyosperma_album)))	Roystonea_regia)	(Phoenix_dactylifera	(Serenoa_repens	Sabal_domingensis)))	((((Bactris_major	Attalea_speciosa)	(Elaeis_guineensis	Elaeis_oleifera))	(((Orania_palindan	(Sclerosperma_profizianum	Podococcus_barteri))	(Reinhardtia_simplex	(Reinhardtia_latisecta	Reinhardtia_paiewonskiana)))	Reinhardtia_gracilis))	(Pseudophoenix_vinifera	Iriartea_deltoidea))))	Calamus_caryotoides);
((Orania_palindan	(((Nypa_fruticans	Sclerosperma_profizianum)	Podococcus_barteri)	((Reinhardtia_simplex	(Reinhardtia_latisecta	Reinhardtia_paiewonskiana))	(Reinhardtia_gracilis	(((Bactris_major	Attalea_speciosa)	(Elaeis_guineensis	Elaeis_oleifera))	(Pseudophoenix_vinifera	(Iriartea_deltoidea	(((Manicaria_saccifera	(((Dictyosperma_album	((Dypsis_decaryi	(Veitchia_spiralis	Kentiopsis_piersoniorum))	Heterospathe_cagayanensis))	Hydriastele_microspadix)	((Pelagodoxa_henryana	Leopoldinia_pulchra)	(Geonoma_undata	((Oenocarpus_bataua	Oenocarpus_minor)	Prestoea_acuminata)))))	Roystonea_regia)	(Phoenix_dactylifera	(Serenoa_repens	Sabal_domingensis))))))))))	Calamus_caryotoides);
((Orania_palindan	((((Reinhardtia_simplex	(Reinhardtia_latisecta	Reinhardtia_paiewonskiana))	((Bactris_major	Attalea_speciosa)	(Elaeis_guineensis	(Reinhardtia_gracilis	Elaeis_oleifera))))	(Pseudophoenix_vinifera	((Nypa_fruticans	Iriartea_deltoidea)	(((Manicaria_saccifera	((((Dictyosperma_album	(Hydriastele_microspadix	(Dypsis_decaryi	(Veitchia_spiralis	Kentiopsis_piersoniorum))))	Heterospathe_cagayanensis)	((Pelagodoxa_henryana	Leopoldinia_pulchra)	((Oenocarpus_bataua	Oenocarpus_minor)	Prestoea_acuminata)))	Geonoma_undata))	Roystonea_regia)	(Sabal_domingensis	(Phoenix_dactylifera	Serenoa_repens))))))	(Podococcus_barteri	Sclerosperma_profizianum)))	Calamus_caryotoides);
((Orania_palindan	((((Reinhardtia_simplex	(Reinhardtia_latisecta	Reinhardtia_paiewonskiana))	(((Bactris_major	Attalea_speciosa)	(Elaeis_guineensis	Elaeis_oleifera))	Reinhardtia_gracilis))	(Pseudophoenix_vinifera	(Iriartea_deltoidea	((Nypa_fruticans	((Manicaria_saccifera	((((Hydriastele_microspadix	(Dictyosperma_album	(Veitchia_spiralis	Kentiopsis_piersoniorum)))	Dypsis_decaryi)	Heterospathe_cagayanensis)	(((Geonoma_undata	Pelagodoxa_henryana)	Leopoldinia_pulchra)	((Oenocarpus_bataua	Oenocarpus_minor)	Prestoea_acuminata))))	Roystonea_regia))	(Phoenix_dactylifera	(Serenoa_repens	Sabal_domingensis))))))	(Podococcus_barteri	Sclerosperma_profizianum)))	Calamus_caryotoides);
((Orania_palindan	(Podococcus_barteri	(((((Reinhardtia_gracilis	Reinhardtia_simplex)	(Reinhardtia_latisecta	Reinhardtia_paiewonskiana))	((Bactris_major	Attalea_speciosa)	(Elaeis_guineensis	Elaeis_oleifera)))	(Pseudophoenix_vinifera	(Iriartea_deltoidea	((Nypa_fruticans	((Manicaria_saccifera	((((Dypsis_decaryi	Dictyosperma_album)	((Veitchia_spiralis	Kentiopsis_piersoniorum)	Hydriastele_microspadix))	Heterospathe_cagayanensis)	(((Pelagodoxa_henryana	Leopoldinia_pulchra)	((Oenocarpus_bataua	Oenocarpus_minor)	Prestoea_acuminata))	Geonoma_undata)))	Roystonea_regia))	(Phoenix_dactylifera	(Serenoa_repens	Sabal_domingensis))))))	Sclerosperma_profizianum)))	Calamus_caryotoides);
((Nypa_fruticans	((Sabal_domingensis	(Phoenix_dactylifera	Serenoa_repens))	(((((Sclerosperma_profizianum	(Orania_palindan	Podococcus_barteri))	(((Reinhardtia_gracilis	Reinhardtia_simplex)	(Reinhardtia_latisecta	Reinhardtia_paiewonskiana))	((Bactris_major	Attalea_speciosa)	(Elaeis_guineensis	Elaeis_oleifera))))	Pseudophoenix_vinifera)	Iriartea_deltoidea)	((Manicaria_saccifera	((Leopoldinia_pulchra	(((Oenocarpus_bataua	Oenocarpus_minor)	Prestoea_acuminata)	(Geonoma_undata	Pelagodoxa_henryana)))	(((Dictyosperma_album	Veitchia_spiralis)	Kentiopsis_piersoniorum)	(Hydriastele_microspadix	Heterospathe_cagayanensis))))	(Dypsis_decaryi	Roystonea_regia)))))	Calamus_caryotoides);
((Orania_palindan	(Podococcus_barteri	(((((Reinhardtia_gracilis	Reinhardtia_simplex)	(Reinhardtia_latisecta	Reinhardtia_paiewonskiana))	((Bactris_major	Attalea_speciosa)	(Elaeis_guineensis	Elaeis_oleifera)))	(Pseudophoenix_vinifera	(Iriartea_deltoidea	(Nypa_fruticans	((((Manicaria_saccifera	((((Oenocarpus_bataua	Oenocarpus_minor)	Prestoea_acuminata)	(Geonoma_undata	Pelagodoxa_henryana))	(((Hydriastele_microspadix	Dypsis_decaryi)	(Kentiopsis_piersoniorum	(Dictyosperma_album	Veitchia_spiralis)))	Heterospathe_cagayanensis)))	Roystonea_regia)	Leopoldinia_pulchra)	(Phoenix_dactylifera	(Serenoa_repens	Sabal_domingensis)))))))	Sclerosperma_profizianum)))	Calamus_caryotoides);
((Orania_palindan	((((Reinhardtia_gracilis	Reinhardtia_simplex)	(Reinhardtia_latisecta	Reinhardtia_paiewonskiana))	((Bactris_major	Attalea_speciosa)	(Elaeis_guineensis	Elaeis_oleifera)))	((((((Sabal_domingensis	Serenoa_repens)	Phoenix_dactylifera)	Pseudophoenix_vinifera)	((Manicaria_saccifera	(((Oenocarpus_bataua	Oenocarpus_minor)	Prestoea_acuminata)	((Leopoldinia_pulchra	(((Dypsis_decaryi	Hydriastele_microspadix)	Dictyosperma_album)	(Heterospathe_cagayanensis	(Kentiopsis_piersoniorum	Veitchia_spiralis))))	(Geonoma_undata	Pelagodoxa_henryana))))	Roystonea_regia))	Iriartea_deltoidea)	(Podococcus_barteri	(Nypa_fruticans	Sclerosperma_profizianum)))))	Calamus_caryotoides);
((Orania_palindan	((Podococcus_barteri	(Nypa_fruticans	Sclerosperma_profizianum))	((((Iriartea_deltoidea	((((Prestoea_acuminata	(Oenocarpus_minor	Oenocarpus_bataua))	((Leopoldinia_pulchra	(Heterospathe_cagayanensis	((Dypsis_decaryi	(Kentiopsis_piersoniorum	Veitchia_spiralis))	(Hydriastele_microspadix	Dictyosperma_album))))	(Pelagodoxa_henryana	Geonoma_undata)))	Manicaria_saccifera)	Roystonea_regia))	(Phoenix_dactylifera	(Serenoa_repens	Sabal_domingensis)))	Pseudophoenix_vinifera)	((((Attalea_speciosa	Bactris_major)	(Elaeis_guineensis	Elaeis_oleifera))	Reinhardtia_gracilis)	(Reinhardtia_simplex	(Reinhardtia_paiewonskiana	Reinhardtia_latisecta))))))	Calamus_caryotoides);
(((Nypa_fruticans	((Phoenix_dactylifera	Sabal_domingensis)	((Iriartea_deltoidea	(Pseudophoenix_vinifera	((((Attalea_speciosa	Bactris_major)	(Elaeis_guineensis	Elaeis_oleifera))	(Reinhardtia_simplex	(Reinhardtia_paiewonskiana	Reinhardtia_latisecta)))	(Podococcus_barteri	(Sclerosperma_profizianum	Orania_palindan)))))	(((((Serenoa_repens	Leopoldinia_pulchra)	(Pelagodoxa_henryana	(Geonoma_undata	(Prestoea_acuminata	(Oenocarpus_minor	Oenocarpus_bataua)))))	(Dictyosperma_album	(Hydriastele_microspadix	(Heterospathe_cagayanensis	((Dypsis_decaryi	Kentiopsis_piersoniorum)	Veitchia_spiralis)))))	Manicaria_saccifera)	Roystonea_regia))))	Reinhardtia_gracilis)	Calamus_caryotoides);
((Pseudophoenix_vinifera	(((((Attalea_speciosa	Bactris_major)	(Elaeis_guineensis	(Elaeis_oleifera	Reinhardtia_gracilis)))	(Reinhardtia_simplex	(Reinhardtia_paiewonskiana	Reinhardtia_latisecta)))	(Podococcus_barteri	(Sclerosperma_profizianum	Orania_palindan)))	((((((Leopoldinia_pulchra	(Prestoea_acuminata	Pelagodoxa_henryana))	((Geonoma_undata	(Oenocarpus_minor	Oenocarpus_bataua))	((Hydriastele_microspadix	(((Veitchia_spiralis	Kentiopsis_piersoniorum)	Dictyosperma_album)	Dypsis_decaryi))	Heterospathe_cagayanensis)))	Manicaria_saccifera)	Roystonea_regia)	((Serenoa_repens	Phoenix_dactylifera)	(Nypa_fruticans	Sabal_domingensis)))	Iriartea_deltoidea)))	Calamus_caryotoides);
((Orania_palindan	(Podococcus_barteri	(((((((((Dypsis_decaryi	(((Hydriastele_microspadix	((Veitchia_spiralis	Kentiopsis_piersoniorum)	Dictyosperma_album))	Heterospathe_cagayanensis)	(Pelagodoxa_henryana	Geonoma_undata)))	Leopoldinia_pulchra)	((Roystonea_regia	(Prestoea_acuminata	(Oenocarpus_minor	Oenocarpus_bataua)))	Manicaria_saccifera))	(Phoenix_dactylifera	(Serenoa_repens	Sabal_domingensis)))	Iriartea_deltoidea)	Nypa_fruticans)	Pseudophoenix_vinifera)	(((Attalea_speciosa	Bactris_major)	(Elaeis_guineensis	Elaeis_oleifera))	(Reinhardtia_gracilis	(Reinhardtia_simplex	(Reinhardtia_paiewonskiana	Reinhardtia_latisecta)))))	Sclerosperma_profizianum)))	Calamus_caryotoides);
((Orania_palindan	(((((((Nypa_fruticans	(Roystonea_regia	(((((Hydriastele_microspadix	(Dypsis_decaryi	(Veitchia_spiralis	Kentiopsis_piersoniorum)))	Dictyosperma_album)	Heterospathe_cagayanensis)	((Prestoea_acuminata	(Oenocarpus_minor	Oenocarpus_bataua))	(Leopoldinia_pulchra	(Pelagodoxa_henryana	Geonoma_undata))))	Manicaria_saccifera)))	(Sabal_domingensis	(Serenoa_repens	Phoenix_dactylifera)))	Iriartea_deltoidea)	Pseudophoenix_vinifera)	(((Attalea_speciosa	Bactris_major)	(Elaeis_guineensis	Elaeis_oleifera))	(Reinhardtia_gracilis	(Reinhardtia_simplex	(Reinhardtia_paiewonskiana	Reinhardtia_latisecta)))))	Podococcus_barteri)	Sclerosperma_profizianum))	Calamus_caryotoides);
((Orania_palindan	((Podococcus_barteri	(Nypa_fruticans	Sclerosperma_profizianum))	(((Iriartea_deltoidea	((Roystonea_regia	(((Leopoldinia_pulchra	(Hydriastele_microspadix	(Dictyosperma_album	((Dypsis_decaryi	Heterospathe_cagayanensis)	(Kentiopsis_piersoniorum	Veitchia_spiralis)))))	((Serenoa_repens	(Prestoea_acuminata	(Oenocarpus_minor	Oenocarpus_bataua)))	(Pelagodoxa_henryana	Geonoma_undata)))	Manicaria_saccifera))	(Sabal_domingensis	Phoenix_dactylifera)))	Pseudophoenix_vinifera)	(((Attalea_speciosa	Bactris_major)	(Elaeis_guineensis	Elaeis_oleifera))	(Reinhardtia_gracilis	(Reinhardtia_simplex	(Reinhardtia_paiewonskiana	Reinhardtia_latisecta)))))))	Calamus_caryotoides);
(((Pseudophoenix_vinifera	((((Attalea_speciosa	Bactris_major)	(Elaeis_guineensis	Elaeis_oleifera))	((Reinhardtia_gracilis	Reinhardtia_simplex)	(Reinhardtia_paiewonskiana	Reinhardtia_latisecta)))	((Podococcus_barteri	Sclerosperma_profizianum)	Orania_palindan)))	(Iriartea_deltoidea	(Nypa_fruticans	((Roystonea_regia	(((((Prestoea_acuminata	(Oenocarpus_minor	Oenocarpus_bataua))	Geonoma_undata)	(Pelagodoxa_henryana	Leopoldinia_pulchra))	(Hydriastele_microspadix	(Dictyosperma_album	(Dypsis_decaryi	((Heterospathe_cagayanensis	Kentiopsis_piersoniorum)	Veitchia_spiralis)))))	Manicaria_saccifera))	((Serenoa_repens	Sabal_domingensis)	Phoenix_dactylifera)))))	Calamus_caryotoides);
((Nypa_fruticans	(((Roystonea_regia	((((Dictyosperma_album	((Dypsis_decaryi	(Kentiopsis_piersoniorum	Veitchia_spiralis))	Hydriastele_microspadix))	Heterospathe_cagayanensis)	((((Oenocarpus_minor	Oenocarpus_bataua)	Prestoea_acuminata)	(Pelagodoxa_henryana	Geonoma_undata))	Leopoldinia_pulchra))	Manicaria_saccifera))	((Serenoa_repens	Sabal_domingensis)	Phoenix_dactylifera))	((Pseudophoenix_vinifera	((((Attalea_speciosa	Reinhardtia_gracilis)	(Bactris_major	(Elaeis_guineensis	Elaeis_oleifera)))	(Reinhardtia_simplex	(Reinhardtia_paiewonskiana	Reinhardtia_latisecta)))	(Sclerosperma_profizianum	(Orania_palindan	Podococcus_barteri))))	Iriartea_deltoidea)))	Calamus_caryotoides);
((Nypa_fruticans	(((Roystonea_regia	(((Dictyosperma_album	((Heterospathe_cagayanensis	(Kentiopsis_piersoniorum	(Veitchia_spiralis	Dypsis_decaryi)))	Hydriastele_microspadix))	(((Oenocarpus_minor	Oenocarpus_bataua)	Prestoea_acuminata)	((Pelagodoxa_henryana	Geonoma_undata)	Leopoldinia_pulchra)))	Manicaria_saccifera))	((Serenoa_repens	Sabal_domingensis)	Phoenix_dactylifera))	(Pseudophoenix_vinifera	(((Podococcus_barteri	(Sclerosperma_profizianum	Orania_palindan))	(((Bactris_major	Attalea_speciosa)	((Elaeis_guineensis	Reinhardtia_gracilis)	Elaeis_oleifera))	(Reinhardtia_simplex	(Reinhardtia_paiewonskiana	Reinhardtia_latisecta))))	Iriartea_deltoidea))))	Calamus_caryotoides);
((Nypa_fruticans	(((Roystonea_regia	((((Leopoldinia_pulchra	Pelagodoxa_henryana)	(Geonoma_undata	(Dictyosperma_album	(((Heterospathe_cagayanensis	(Kentiopsis_piersoniorum	Veitchia_spiralis))	Dypsis_decaryi)	Hydriastele_microspadix))))	((Oenocarpus_minor	Oenocarpus_bataua)	Prestoea_acuminata))	Manicaria_saccifera))	((Serenoa_repens	Sabal_domingensis)	Phoenix_dactylifera))	(Pseudophoenix_vinifera	(((Orania_palindan	(Podococcus_barteri	Sclerosperma_profizianum))	(((Bactris_major	Attalea_speciosa)	(Elaeis_guineensis	Elaeis_oleifera))	((Reinhardtia_gracilis	Reinhardtia_simplex)	(Reinhardtia_paiewonskiana	Reinhardtia_latisecta))))	Iriartea_deltoidea))))	Calamus_caryotoides);
(((((Nypa_fruticans	Iriartea_deltoidea)	(((((Bactris_major	Attalea_speciosa)	(Elaeis_oleifera	Elaeis_guineensis))	Reinhardtia_gracilis)	(Reinhardtia_simplex	(Reinhardtia_latisecta	Reinhardtia_paiewonskiana)))	(Orania_palindan	(Sclerosperma_profizianum	Podococcus_barteri))))	(Roystonea_regia	(Manicaria_saccifera	(Leopoldinia_pulchra	(((Dictyosperma_album	((Heterospathe_cagayanensis	(Veitchia_spiralis	(Dypsis_decaryi	Kentiopsis_piersoniorum)))	Hydriastele_microspadix))	Geonoma_undata)	(Pelagodoxa_henryana	(Serenoa_repens	((Oenocarpus_bataua	Oenocarpus_minor)	Prestoea_acuminata))))))))	((Phoenix_dactylifera	Sabal_domingensis)	Pseudophoenix_vinifera))	Calamus_caryotoides);
((Nypa_fruticans	(((Roystonea_regia	(Manicaria_saccifera	((((Dypsis_decaryi	(Hydriastele_microspadix	(Dictyosperma_album	(Veitchia_spiralis	Kentiopsis_piersoniorum))))	Heterospathe_cagayanensis)	(Leopoldinia_pulchra	(Geonoma_undata	Pelagodoxa_henryana)))	((Oenocarpus_minor	Oenocarpus_bataua)	Prestoea_acuminata))))	Serenoa_repens)	((Phoenix_dactylifera	Sabal_domingensis)	(Iriartea_deltoidea	(Pseudophoenix_vinifera	(((((Bactris_major	Attalea_speciosa)	(Elaeis_oleifera	Elaeis_guineensis))	Reinhardtia_gracilis)	(Reinhardtia_simplex	(Reinhardtia_latisecta	Reinhardtia_paiewonskiana)))	(Sclerosperma_profizianum	(Podococcus_barteri	Orania_palindan))))))))	Calamus_caryotoides);
((Orania_palindan	((((Bactris_major	Attalea_speciosa)	((Reinhardtia_gracilis	Elaeis_oleifera)	Elaeis_guineensis))	(Reinhardtia_simplex	(Reinhardtia_latisecta	Reinhardtia_paiewonskiana)))	((Sclerosperma_profizianum	Podococcus_barteri)	((Iriartea_deltoidea	Pseudophoenix_vinifera)	((Nypa_fruticans	(Serenoa_repens	(Phoenix_dactylifera	Sabal_domingensis)))	(Roystonea_regia	(Manicaria_saccifera	((Geonoma_undata	(((Oenocarpus_minor	Oenocarpus_bataua)	Prestoea_acuminata)	(Leopoldinia_pulchra	Pelagodoxa_henryana)))	((Hydriastele_microspadix	((Kentiopsis_piersoniorum	(Dictyosperma_album	Veitchia_spiralis))	Dypsis_decaryi))	Heterospathe_cagayanensis)))))))))	Calamus_caryotoides);
(((Phoenix_dactylifera	Sabal_domingensis)	((Roystonea_regia	(Manicaria_saccifera	((Leopoldinia_pulchra	(((Geonoma_undata	Pelagodoxa_henryana)	Serenoa_repens)	((Oenocarpus_minor	Oenocarpus_bataua)	Prestoea_acuminata)))	((Hydriastele_microspadix	(((Dypsis_decaryi	Kentiopsis_piersoniorum)	Veitchia_spiralis)	Dictyosperma_album))	Heterospathe_cagayanensis))))	(((Iriartea_deltoidea	Nypa_fruticans)	((((Bactris_major	Attalea_speciosa)	(Elaeis_oleifera	Elaeis_guineensis))	((Reinhardtia_gracilis	Reinhardtia_simplex)	(Reinhardtia_latisecta	Reinhardtia_paiewonskiana)))	((Orania_palindan	Sclerosperma_profizianum)	Podococcus_barteri)))	Pseudophoenix_vinifera)))	Calamus_caryotoides);
((Iriartea_deltoidea	((((((Bactris_major	Attalea_speciosa)	(Elaeis_oleifera	Elaeis_guineensis))	((Reinhardtia_gracilis	Reinhardtia_simplex)	(Reinhardtia_latisecta	Reinhardtia_paiewonskiana)))	((Orania_palindan	Sclerosperma_profizianum)	Podococcus_barteri))	Pseudophoenix_vinifera)	(Nypa_fruticans	(((Serenoa_repens	Phoenix_dactylifera)	Sabal_domingensis)	(Roystonea_regia	(Manicaria_saccifera	((((Hydriastele_microspadix	((Kentiopsis_piersoniorum	Veitchia_spiralis)	Dypsis_decaryi))	Dictyosperma_album)	Heterospathe_cagayanensis)	((Geonoma_undata	((Oenocarpus_minor	Oenocarpus_bataua)	Prestoea_acuminata))	(Pelagodoxa_henryana	Leopoldinia_pulchra)))))))))	Calamus_caryotoides);
((((Phoenix_dactylifera	((Nypa_fruticans	Sabal_domingensis)	Serenoa_repens))	((Roystonea_regia	(Manicaria_saccifera	(((Oenocarpus_minor	Oenocarpus_bataua)	Prestoea_acuminata)	((Geonoma_undata	Pelagodoxa_henryana)	(Leopoldinia_pulchra	((Hydriastele_microspadix	Dictyosperma_album)	(Heterospathe_cagayanensis	(Dypsis_decaryi	(Kentiopsis_piersoniorum	Veitchia_spiralis)))))))))	((((((Bactris_major	Attalea_speciosa)	(Elaeis_oleifera	Elaeis_guineensis))	(Reinhardtia_simplex	(Reinhardtia_latisecta	Reinhardtia_paiewonskiana)))	(Sclerosperma_profizianum	(Podococcus_barteri	Orania_palindan)))	Pseudophoenix_vinifera)	Iriartea_deltoidea)))	Reinhardtia_gracilis)	Calamus_caryotoides);
((Orania_palindan	((((Pseudophoenix_vinifera	(Iriartea_deltoidea	((((Serenoa_repens	Sabal_domingensis)	Phoenix_dactylifera)	(Roystonea_regia	(Manicaria_saccifera	(Reinhardtia_gracilis	(((Geonoma_undata	((Oenocarpus_minor	Oenocarpus_bataua)	Prestoea_acuminata))	(Leopoldinia_pulchra	Pelagodoxa_henryana))	((Hydriastele_microspadix	(Dictyosperma_album	((Dypsis_decaryi	Kentiopsis_piersoniorum)	Veitchia_spiralis)))	Heterospathe_cagayanensis))))))	Nypa_fruticans)))	(((Bactris_major	Attalea_speciosa)	(Elaeis_oleifera	Elaeis_guineensis))	(Reinhardtia_simplex	(Reinhardtia_latisecta	Reinhardtia_paiewonskiana))))	Sclerosperma_profizianum)	Podococcus_barteri))	Calamus_caryotoides);
(((((Serenoa_repens	Sabal_domingensis)	Phoenix_dactylifera)	(Roystonea_regia	(Manicaria_saccifera	(((Hydriastele_microspadix	(Dypsis_decaryi	(Kentiopsis_piersoniorum	Veitchia_spiralis)))	(Dictyosperma_album	Heterospathe_cagayanensis))	(((Pelagodoxa_henryana	Geonoma_undata)	((Oenocarpus_minor	Oenocarpus_bataua)	Prestoea_acuminata))	Leopoldinia_pulchra)))))	(Pseudophoenix_vinifera	((((Bactris_major	Attalea_speciosa)	(Elaeis_oleifera	Elaeis_guineensis))	(Reinhardtia_simplex	(Reinhardtia_latisecta	Reinhardtia_paiewonskiana)))	(Reinhardtia_gracilis	((Iriartea_deltoidea	Nypa_fruticans)	((Orania_palindan	Sclerosperma_profizianum)	Podococcus_barteri))))))	Calamus_caryotoides);
(((((Serenoa_repens	Sabal_domingensis)	Phoenix_dactylifera)	(Roystonea_regia	(Manicaria_saccifera	((((((Dypsis_decaryi	Kentiopsis_piersoniorum)	Veitchia_spiralis)	Dictyosperma_album)	(Hydriastele_microspadix	Heterospathe_cagayanensis))	Leopoldinia_pulchra)	((Geonoma_undata	((Oenocarpus_minor	Oenocarpus_bataua)	Prestoea_acuminata))	Pelagodoxa_henryana)))))	(Pseudophoenix_vinifera	(((((Bactris_major	Attalea_speciosa)	(Elaeis_oleifera	Elaeis_guineensis))	(Reinhardtia_gracilis	(Reinhardtia_simplex	(Reinhardtia_latisecta	Reinhardtia_paiewonskiana))))	((Orania_palindan	(Nypa_fruticans	Sclerosperma_profizianum))	Podococcus_barteri))	Iriartea_deltoidea)))	Calamus_caryotoides);
((Orania_palindan	(((((Iriartea_deltoidea	((Roystonea_regia	(Manicaria_saccifera	((((((Kentiopsis_piersoniorum	Veitchia_spiralis)	Dypsis_decaryi)	(Hydriastele_microspadix	Heterospathe_cagayanensis))	Dictyosperma_album)	(((Oenocarpus_minor	Oenocarpus_bataua)	Prestoea_acuminata)	(Leopoldinia_pulchra	Pelagodoxa_henryana)))	Geonoma_undata)))	((Serenoa_repens	Sabal_domingensis)	Phoenix_dactylifera)))	Pseudophoenix_vinifera)	(((Bactris_major	Attalea_speciosa)	(Elaeis_oleifera	Elaeis_guineensis))	(Reinhardtia_gracilis	(Reinhardtia_simplex	(Reinhardtia_latisecta	Reinhardtia_paiewonskiana)))))	(Nypa_fruticans	Sclerosperma_profizianum))	Podococcus_barteri))	Calamus_caryotoides);
(((Sabal_domingensis	(Serenoa_repens	Phoenix_dactylifera))	((Pseudophoenix_vinifera	(Iriartea_deltoidea	(((Attalea_speciosa	((Elaeis_oleifera	Elaeis_guineensis)	Bactris_major))	((Reinhardtia_paiewonskiana	Reinhardtia_latisecta)	(Reinhardtia_gracilis	Reinhardtia_simplex)))	(Orania_palindan	(Podococcus_barteri	(Nypa_fruticans	Sclerosperma_profizianum))))))	(((((Geonoma_undata	((Oenocarpus_minor	Oenocarpus_bataua)	Prestoea_acuminata))	(Pelagodoxa_henryana	Leopoldinia_pulchra))	((Hydriastele_microspadix	(Dypsis_decaryi	((Veitchia_spiralis	Kentiopsis_piersoniorum)	Dictyosperma_album)))	Heterospathe_cagayanensis))	Manicaria_saccifera)	Roystonea_regia)))	Calamus_caryotoides);
(((Pseudophoenix_vinifera	((Nypa_fruticans	Iriartea_deltoidea)	((Podococcus_barteri	Sclerosperma_profizianum)	((((Reinhardtia_paiewonskiana	Reinhardtia_latisecta)	Reinhardtia_simplex)	(Reinhardtia_gracilis	((Elaeis_oleifera	Elaeis_guineensis)	(Bactris_major	Attalea_speciosa))))	Orania_palindan))))	((Phoenix_dactylifera	(Sabal_domingensis	Serenoa_repens))	(((((Oenocarpus_minor	Oenocarpus_bataua)	Prestoea_acuminata)	((((Dypsis_decaryi	Hydriastele_microspadix)	((Veitchia_spiralis	Kentiopsis_piersoniorum)	Dictyosperma_album))	Heterospathe_cagayanensis)	((Geonoma_undata	Pelagodoxa_henryana)	Leopoldinia_pulchra)))	Manicaria_saccifera)	Roystonea_regia)))	Calamus_caryotoides);
((Orania_palindan	((Podococcus_barteri	(Sclerosperma_profizianum	Nypa_fruticans))	((Pseudophoenix_vinifera	(((Phoenix_dactylifera	(Sabal_domingensis	Serenoa_repens))	((((Hydriastele_microspadix	((((Dypsis_decaryi	Veitchia_spiralis)	Kentiopsis_piersoniorum)	Dictyosperma_album)	Heterospathe_cagayanensis))	(Leopoldinia_pulchra	(Geonoma_undata	(Pelagodoxa_henryana	((Oenocarpus_minor	Oenocarpus_bataua)	Prestoea_acuminata)))))	Manicaria_saccifera)	Roystonea_regia))	Iriartea_deltoidea))	(((Reinhardtia_paiewonskiana	Reinhardtia_latisecta)	Reinhardtia_simplex)	(((Reinhardtia_gracilis	Elaeis_oleifera)	Elaeis_guineensis)	(Bactris_major	Attalea_speciosa))))))	Calamus_caryotoides);
((((((((Hydriastele_microspadix	(((Veitchia_spiralis	(Dypsis_decaryi	Kentiopsis_piersoniorum))	Dictyosperma_album)	Heterospathe_cagayanensis))	Geonoma_undata)	((Leopoldinia_pulchra	Pelagodoxa_henryana)	((Oenocarpus_minor	Oenocarpus_bataua)	Prestoea_acuminata)))	Manicaria_saccifera)	Roystonea_regia)	(Phoenix_dactylifera	(Sabal_domingensis	Serenoa_repens)))	((Nypa_fruticans	Iriartea_deltoidea)	((((Reinhardtia_gracilis	((Reinhardtia_paiewonskiana	Reinhardtia_latisecta)	Reinhardtia_simplex))	((Elaeis_oleifera	Elaeis_guineensis)	(Bactris_major	Attalea_speciosa)))	((Orania_palindan	Podococcus_barteri)	Sclerosperma_profizianum))	Pseudophoenix_vinifera)))	Calamus_caryotoides);
((Nypa_fruticans	((Iriartea_deltoidea	((((((Leopoldinia_pulchra	(Pelagodoxa_henryana	Geonoma_undata))	(Dypsis_decaryi	((Hydriastele_microspadix	((Veitchia_spiralis	Dictyosperma_album)	Kentiopsis_piersoniorum))	Heterospathe_cagayanensis)))	((Oenocarpus_minor	Oenocarpus_bataua)	Prestoea_acuminata))	Manicaria_saccifera)	Roystonea_regia)	(Phoenix_dactylifera	(Sabal_domingensis	Serenoa_repens))))	(((((Reinhardtia_paiewonskiana	Reinhardtia_latisecta)	Reinhardtia_simplex)	((Elaeis_oleifera	Elaeis_guineensis)	(Attalea_speciosa	(Reinhardtia_gracilis	Bactris_major))))	(Podococcus_barteri	(Sclerosperma_profizianum	Orania_palindan)))	Pseudophoenix_vinifera)))	Calamus_caryotoides);
((((Phoenix_dactylifera	(Sabal_domingensis	Serenoa_repens))	((Iriartea_deltoidea	((((Elaeis_oleifera	Elaeis_guineensis)	Bactris_major)	(((Podococcus_barteri	(Sclerosperma_profizianum	Orania_palindan))	Reinhardtia_gracilis)	(Attalea_speciosa	((Reinhardtia_paiewonskiana	Reinhardtia_latisecta)	Reinhardtia_simplex))))	Pseudophoenix_vinifera))	(((((Leopoldinia_pulchra	(Pelagodoxa_henryana	Geonoma_undata))	(((Heterospathe_cagayanensis	Hydriastele_microspadix)	(Dypsis_decaryi	(Kentiopsis_piersoniorum	Veitchia_spiralis)))	Dictyosperma_album))	((Oenocarpus_minor	Oenocarpus_bataua)	Prestoea_acuminata))	Manicaria_saccifera)	Roystonea_regia)))	Nypa_fruticans)	Calamus_caryotoides);
((((((Phoenix_dactylifera	Sabal_domingensis)	((((Podococcus_barteri	(Sclerosperma_profizianum	Orania_palindan))	(((Reinhardtia_paiewonskiana	Reinhardtia_latisecta)	Reinhardtia_simplex)	((Elaeis_oleifera	Elaeis_guineensis)	(Attalea_speciosa	Bactris_major))))	Pseudophoenix_vinifera)	Iriartea_deltoidea))	((Serenoa_repens	((((Leopoldinia_pulchra	(Pelagodoxa_henryana	Geonoma_undata))	((Hydriastele_microspadix	Dictyosperma_album)	((Dypsis_decaryi	Heterospathe_cagayanensis)	(Kentiopsis_piersoniorum	Veitchia_spiralis))))	((Oenocarpus_minor	Oenocarpus_bataua)	Prestoea_acuminata))	Manicaria_saccifera))	Roystonea_regia))	Nypa_fruticans)	Reinhardtia_gracilis)	Calamus_caryotoides);
((Nypa_fruticans	(Serenoa_repens	(((Phoenix_dactylifera	Sabal_domingensis)	((((Podococcus_barteri	(Sclerosperma_profizianum	Orania_palindan))	(((Reinhardtia_paiewonskiana	Reinhardtia_latisecta)	Reinhardtia_simplex)	(Attalea_speciosa	(Bactris_major	(Elaeis_oleifera	Elaeis_guineensis)))))	Pseudophoenix_vinifera)	Iriartea_deltoidea))	(Roystonea_regia	((((Hydriastele_microspadix	Dictyosperma_album)	(Heterospathe_cagayanensis	((Dypsis_decaryi	Kentiopsis_piersoniorum)	Veitchia_spiralis)))	((((Pelagodoxa_henryana	Geonoma_undata)	((Oenocarpus_minor	Oenocarpus_bataua)	Prestoea_acuminata))	Reinhardtia_gracilis)	Leopoldinia_pulchra))	Manicaria_saccifera)))))	Calamus_caryotoides);
((((Iriartea_deltoidea	((Nypa_fruticans	(Podococcus_barteri	(Sclerosperma_profizianum	Orania_palindan)))	(((Attalea_speciosa	Bactris_major)	(Elaeis_oleifera	Elaeis_guineensis))	((Reinhardtia_paiewonskiana	Reinhardtia_latisecta)	(Reinhardtia_gracilis	Reinhardtia_simplex)))))	Pseudophoenix_vinifera)	((Roystonea_regia	((((Hydriastele_microspadix	(Kentiopsis_piersoniorum	((Veitchia_spiralis	Dypsis_decaryi)	Dictyosperma_album)))	Heterospathe_cagayanensis)	((Geonoma_undata	(Pelagodoxa_henryana	((Oenocarpus_minor	Oenocarpus_bataua)	Prestoea_acuminata)))	Leopoldinia_pulchra))	Manicaria_saccifera))	(Serenoa_repens	(Phoenix_dactylifera	Sabal_domingensis))))	Calamus_caryotoides);
((Orania_palindan	(((Attalea_speciosa	Bactris_major)	(Elaeis_oleifera	Elaeis_guineensis))	(((Reinhardtia_paiewonskiana	Reinhardtia_latisecta)	Reinhardtia_simplex)	(((Pseudophoenix_vinifera	(((Sabal_domingensis	(Serenoa_repens	Phoenix_dactylifera))	(Roystonea_regia	(((((Dypsis_decaryi	Hydriastele_microspadix)	(Kentiopsis_piersoniorum	(Veitchia_spiralis	Dictyosperma_album)))	Heterospathe_cagayanensis)	((Geonoma_undata	(Pelagodoxa_henryana	((Oenocarpus_minor	Oenocarpus_bataua)	Prestoea_acuminata)))	Leopoldinia_pulchra))	Manicaria_saccifera)))	Iriartea_deltoidea))	(Podococcus_barteri	(Nypa_fruticans	Sclerosperma_profizianum)))	Reinhardtia_gracilis))))	Calamus_caryotoides);
((((Podococcus_barteri	Sclerosperma_profizianum)	(((((Bactris_major	Attalea_speciosa)	(Elaeis_guineensis	Elaeis_oleifera))	(Reinhardtia_simplex	(Reinhardtia_latisecta	Reinhardtia_paiewonskiana)))	(Pseudophoenix_vinifera	((Iriartea_deltoidea	Nypa_fruticans)	((Roystonea_regia	(Manicaria_saccifera	((Geonoma_undata	((Pelagodoxa_henryana	(Serenoa_repens	(Prestoea_acuminata	(Oenocarpus_bataua	Oenocarpus_minor))))	Leopoldinia_pulchra))	(Heterospathe_cagayanensis	((Dypsis_decaryi	Hydriastele_microspadix)	(Dictyosperma_album	(Kentiopsis_piersoniorum	Veitchia_spiralis)))))))	(Phoenix_dactylifera	Sabal_domingensis)))))	Reinhardtia_gracilis))	Orania_palindan)	Calamus_caryotoides);
(((((Roystonea_regia	(Manicaria_saccifera	((Heterospathe_cagayanensis	(Hydriastele_microspadix	((Dypsis_decaryi	Dictyosperma_album)	(Kentiopsis_piersoniorum	Veitchia_spiralis))))	(Leopoldinia_pulchra	((Prestoea_acuminata	(Oenocarpus_bataua	Oenocarpus_minor))	(Geonoma_undata	Pelagodoxa_henryana))))))	Serenoa_repens)	(Phoenix_dactylifera	Sabal_domingensis))	(((((Orania_palindan	Podococcus_barteri)	Sclerosperma_profizianum)	(((Bactris_major	Attalea_speciosa)	(Elaeis_guineensis	Elaeis_oleifera))	((Reinhardtia_gracilis	Reinhardtia_simplex)	(Reinhardtia_latisecta	Reinhardtia_paiewonskiana))))	Pseudophoenix_vinifera)	(Iriartea_deltoidea	Nypa_fruticans)))	Calamus_caryotoides);
((Orania_palindan	(((((Reinhardtia_simplex	(Reinhardtia_latisecta	Reinhardtia_paiewonskiana))	(Reinhardtia_gracilis	((Bactris_major	Attalea_speciosa)	(Elaeis_guineensis	Elaeis_oleifera))))	((((Roystonea_regia	(Manicaria_saccifera	((((Pelagodoxa_henryana	(Prestoea_acuminata	(Oenocarpus_bataua	Oenocarpus_minor)))	Geonoma_undata)	Leopoldinia_pulchra)	(Heterospathe_cagayanensis	((Dypsis_decaryi	Hydriastele_microspadix)	(Dictyosperma_album	(Kentiopsis_piersoniorum	Veitchia_spiralis)))))))	(Nypa_fruticans	(Phoenix_dactylifera	(Serenoa_repens	Sabal_domingensis))))	Iriartea_deltoidea)	Pseudophoenix_vinifera))	Podococcus_barteri)	Sclerosperma_profizianum))	Calamus_caryotoides);
((Orania_palindan	(((((Reinhardtia_simplex	(Reinhardtia_latisecta	Reinhardtia_paiewonskiana))	((Bactris_major	Attalea_speciosa)	(Elaeis_guineensis	Elaeis_oleifera)))	((Iriartea_deltoidea	((Roystonea_regia	(Manicaria_saccifera	(((Pelagodoxa_henryana	(((Oenocarpus_minor	Oenocarpus_bataua)	Prestoea_acuminata)	(Reinhardtia_gracilis	Geonoma_undata)))	Leopoldinia_pulchra)	(Heterospathe_cagayanensis	((Dypsis_decaryi	Hydriastele_microspadix)	(Dictyosperma_album	(Kentiopsis_piersoniorum	Veitchia_spiralis)))))))	(Phoenix_dactylifera	(Serenoa_repens	Sabal_domingensis))))	Pseudophoenix_vinifera))	Podococcus_barteri)	(Nypa_fruticans	Sclerosperma_profizianum)))	Calamus_caryotoides);
(((((((Orania_palindan	(Podococcus_barteri	Sclerosperma_profizianum))	((Reinhardtia_simplex	(Reinhardtia_latisecta	Reinhardtia_paiewonskiana))	Attalea_speciosa))	(Bactris_major	(Elaeis_guineensis	Elaeis_oleifera)))	((Iriartea_deltoidea	((Phoenix_dactylifera	(Serenoa_repens	Sabal_domingensis))	(Roystonea_regia	(Manicaria_saccifera	((((Dictyosperma_album	(Kentiopsis_piersoniorum	Veitchia_spiralis))	(Dypsis_decaryi	Hydriastele_microspadix))	Heterospathe_cagayanensis)	(((Pelagodoxa_henryana	((Oenocarpus_minor	Oenocarpus_bataua)	Prestoea_acuminata))	Geonoma_undata)	Leopoldinia_pulchra))))))	Pseudophoenix_vinifera))	Nypa_fruticans)	Reinhardtia_gracilis)	Calamus_caryotoides);
((((((((Pelagodoxa_henryana	Geonoma_undata)	(((((Dictyosperma_album	Kentiopsis_piersoniorum)	Veitchia_spiralis)	Heterospathe_cagayanensis)	Dypsis_decaryi)	Hydriastele_microspadix))	Leopoldinia_pulchra)	(Manicaria_saccifera	(((Oenocarpus_minor	Oenocarpus_bataua)	Prestoea_acuminata)	Roystonea_regia)))	(Iriartea_deltoidea	(((Sclerosperma_profizianum	(Orania_palindan	Podococcus_barteri))	((Reinhardtia_gracilis	(Reinhardtia_simplex	(Reinhardtia_latisecta	Reinhardtia_paiewonskiana)))	((Attalea_speciosa	Bactris_major)	(Elaeis_guineensis	Elaeis_oleifera))))	Pseudophoenix_vinifera)))	(Phoenix_dactylifera	(Serenoa_repens	Sabal_domingensis)))	Nypa_fruticans)	Calamus_caryotoides);
((((((((Manicaria_saccifera	((((Oenocarpus_minor	Oenocarpus_bataua)	Prestoea_acuminata)	(Pelagodoxa_henryana	Geonoma_undata))	((((Kentiopsis_piersoniorum	(Dypsis_decaryi	Veitchia_spiralis))	Heterospathe_cagayanensis)	Dictyosperma_album)	Hydriastele_microspadix)))	Roystonea_regia)	Leopoldinia_pulchra)	(Phoenix_dactylifera	(Serenoa_repens	Sabal_domingensis)))	Iriartea_deltoidea)	(((Sclerosperma_profizianum	Podococcus_barteri)	(Orania_palindan	((Reinhardtia_simplex	(Reinhardtia_latisecta	Reinhardtia_paiewonskiana))	(((Attalea_speciosa	Bactris_major)	(Elaeis_guineensis	Elaeis_oleifera))	Reinhardtia_gracilis))))	Pseudophoenix_vinifera))	Nypa_fruticans)	Calamus_caryotoides);
(((((Iriartea_deltoidea	((Nypa_fruticans	(((((Oenocarpus_minor	Oenocarpus_bataua)	Prestoea_acuminata)	(Serenoa_repens	((Leopoldinia_pulchra	(Pelagodoxa_henryana	Geonoma_undata))	((((Kentiopsis_piersoniorum	(Dypsis_decaryi	Veitchia_spiralis))	Dictyosperma_album)	Hydriastele_microspadix)	Heterospathe_cagayanensis))))	Manicaria_saccifera)	Roystonea_regia))	(Phoenix_dactylifera	Sabal_domingensis)))	(((Orania_palindan	Sclerosperma_profizianum)	Podococcus_barteri)	((Reinhardtia_simplex	(Reinhardtia_latisecta	Reinhardtia_paiewonskiana))	((Attalea_speciosa	Bactris_major)	(Elaeis_guineensis	Elaeis_oleifera)))))	Pseudophoenix_vinifera)	Reinhardtia_gracilis)	Calamus_caryotoides);
((Orania_palindan	(((((Reinhardtia_simplex	(Reinhardtia_latisecta	Reinhardtia_paiewonskiana))	((Attalea_speciosa	Bactris_major)	(Elaeis_guineensis	Elaeis_oleifera)))	(Pseudophoenix_vinifera	(Iriartea_deltoidea	((((((Oenocarpus_minor	Oenocarpus_bataua)	Prestoea_acuminata)	((Leopoldinia_pulchra	(Pelagodoxa_henryana	Geonoma_undata))	((((Kentiopsis_piersoniorum	Veitchia_spiralis)	Dictyosperma_album)	(Dypsis_decaryi	Hydriastele_microspadix))	Heterospathe_cagayanensis)))	Manicaria_saccifera)	Roystonea_regia)	((Reinhardtia_gracilis	Nypa_fruticans)	(Phoenix_dactylifera	(Serenoa_repens	Sabal_domingensis)))))))	Sclerosperma_profizianum)	Podococcus_barteri))	Calamus_caryotoides);
(((Reinhardtia_gracilis	((((Orania_palindan	(Sclerosperma_profizianum	Podococcus_barteri))	(Attalea_speciosa	(Reinhardtia_simplex	(Reinhardtia_latisecta	Reinhardtia_paiewonskiana))))	(Bactris_major	(Elaeis_guineensis	Elaeis_oleifera)))	Pseudophoenix_vinifera))	(Iriartea_deltoidea	(Nypa_fruticans	((((((((Oenocarpus_minor	Oenocarpus_bataua)	Prestoea_acuminata)	(Pelagodoxa_henryana	Geonoma_undata))	(((Heterospathe_cagayanensis	(Dypsis_decaryi	(Kentiopsis_piersoniorum	Veitchia_spiralis)))	Dictyosperma_album)	Hydriastele_microspadix))	Manicaria_saccifera)	Roystonea_regia)	Leopoldinia_pulchra)	(Phoenix_dactylifera	(Serenoa_repens	Sabal_domingensis))))))	Calamus_caryotoides);
((((((Orania_palindan	(Podococcus_barteri	Sclerosperma_profizianum))	((Reinhardtia_simplex	(Reinhardtia_latisecta	Reinhardtia_paiewonskiana))	Attalea_speciosa))	(Bactris_major	(Elaeis_oleifera	Elaeis_guineensis)))	((((((((Heterospathe_cagayanensis	(Hydriastele_microspadix	(((Veitchia_spiralis	Dictyosperma_album)	Kentiopsis_piersoniorum)	Dypsis_decaryi)))	Leopoldinia_pulchra)	(((Prestoea_acuminata	(Oenocarpus_bataua	Oenocarpus_minor))	Geonoma_undata)	Pelagodoxa_henryana))	Manicaria_saccifera)	Roystonea_regia)	(Serenoa_repens	(Sabal_domingensis	Phoenix_dactylifera)))	Pseudophoenix_vinifera)	(Nypa_fruticans	Iriartea_deltoidea)))	Reinhardtia_gracilis)	Calamus_caryotoides);
((Orania_palindan	(Podococcus_barteri	(((((Reinhardtia_gracilis	((Elaeis_oleifera	Elaeis_guineensis)	(Attalea_speciosa	Bactris_major)))	(Reinhardtia_simplex	(Reinhardtia_latisecta	Reinhardtia_paiewonskiana)))	((Iriartea_deltoidea	((((((Heterospathe_cagayanensis	(((Veitchia_spiralis	Kentiopsis_piersoniorum)	Dictyosperma_album)	Hydriastele_microspadix))	Dypsis_decaryi)	(Geonoma_undata	((Leopoldinia_pulchra	Pelagodoxa_henryana)	((Oenocarpus_minor	Oenocarpus_bataua)	Prestoea_acuminata))))	Manicaria_saccifera)	Roystonea_regia)	(Serenoa_repens	(Sabal_domingensis	Phoenix_dactylifera))))	Pseudophoenix_vinifera))	Nypa_fruticans)	Sclerosperma_profizianum)))	Calamus_caryotoides);
((((Iriartea_deltoidea	(Pseudophoenix_vinifera	((Podococcus_barteri	(Sclerosperma_profizianum	Orania_palindan))	(((Elaeis_oleifera	Elaeis_guineensis)	(Attalea_speciosa	(Nypa_fruticans	Bactris_major)))	(Reinhardtia_simplex	(Reinhardtia_latisecta	Reinhardtia_paiewonskiana))))))	((Leopoldinia_pulchra	(((Geonoma_undata	((Heterospathe_cagayanensis	Dypsis_decaryi)	(((Veitchia_spiralis	Kentiopsis_piersoniorum)	Dictyosperma_album)	Hydriastele_microspadix)))	(Roystonea_regia	(Pelagodoxa_henryana	((Oenocarpus_minor	Oenocarpus_bataua)	Prestoea_acuminata))))	Manicaria_saccifera))	(Phoenix_dactylifera	(Serenoa_repens	Sabal_domingensis))))	Reinhardtia_gracilis)	Calamus_caryotoides);
((((((Nypa_fruticans	((((Geonoma_undata	Pelagodoxa_henryana)	(Heterospathe_cagayanensis	((((Veitchia_spiralis	Kentiopsis_piersoniorum)	Dypsis_decaryi)	Hydriastele_microspadix)	Dictyosperma_album)))	Leopoldinia_pulchra)	((((Oenocarpus_minor	Oenocarpus_bataua)	Prestoea_acuminata)	Manicaria_saccifera)	Roystonea_regia)))	(Phoenix_dactylifera	(Serenoa_repens	Sabal_domingensis)))	Iriartea_deltoidea)	Pseudophoenix_vinifera)	(((Podococcus_barteri	Orania_palindan)	Sclerosperma_profizianum)	((Reinhardtia_simplex	(Reinhardtia_latisecta	Reinhardtia_paiewonskiana))	((Elaeis_oleifera	Elaeis_guineensis)	((Attalea_speciosa	Bactris_major)	Reinhardtia_gracilis)))))	Calamus_caryotoides);
((((Pseudophoenix_vinifera	(((Podococcus_barteri	Orania_palindan)	Sclerosperma_profizianum)	((Reinhardtia_simplex	(Reinhardtia_latisecta	Reinhardtia_paiewonskiana))	((Elaeis_oleifera	Elaeis_guineensis)	(Bactris_major	(Reinhardtia_gracilis	Attalea_speciosa))))))	Iriartea_deltoidea)	((Nypa_fruticans	((((((((Oenocarpus_minor	Serenoa_repens)	Oenocarpus_bataua)	Prestoea_acuminata)	Geonoma_undata)	(Leopoldinia_pulchra	Pelagodoxa_henryana))	(Heterospathe_cagayanensis	(((Veitchia_spiralis	Kentiopsis_piersoniorum)	(Dictyosperma_album	Hydriastele_microspadix))	Dypsis_decaryi)))	Manicaria_saccifera)	Roystonea_regia))	(Phoenix_dactylifera	Sabal_domingensis)))	Calamus_caryotoides);
((Orania_palindan	((Sclerosperma_profizianum	Podococcus_barteri)	(((Reinhardtia_simplex	(Reinhardtia_latisecta	Reinhardtia_paiewonskiana))	((Elaeis_oleifera	Elaeis_guineensis)	(Bactris_major	Attalea_speciosa)))	((Iriartea_deltoidea	(((Reinhardtia_gracilis	Nypa_fruticans)	(((((((Oenocarpus_minor	Oenocarpus_bataua)	Prestoea_acuminata)	Geonoma_undata)	(Leopoldinia_pulchra	Pelagodoxa_henryana))	(Heterospathe_cagayanensis	(Hydriastele_microspadix	(Dypsis_decaryi	((Veitchia_spiralis	Kentiopsis_piersoniorum)	Dictyosperma_album)))))	Manicaria_saccifera)	Roystonea_regia))	(Phoenix_dactylifera	(Serenoa_repens	Sabal_domingensis))))	Pseudophoenix_vinifera))))	Calamus_caryotoides);
((Nypa_fruticans	((Phoenix_dactylifera	(Serenoa_repens	Sabal_domingensis))	(((Pseudophoenix_vinifera	((Podococcus_barteri	(Orania_palindan	Sclerosperma_profizianum))	((Reinhardtia_gracilis	(Reinhardtia_simplex	(Reinhardtia_latisecta	Reinhardtia_paiewonskiana)))	((Elaeis_oleifera	Elaeis_guineensis)	(Bactris_major	Attalea_speciosa)))))	Iriartea_deltoidea)	((((Hydriastele_microspadix	((Heterospathe_cagayanensis	(Kentiopsis_piersoniorum	(Veitchia_spiralis	Dypsis_decaryi)))	Dictyosperma_album))	((Leopoldinia_pulchra	(Geonoma_undata	Pelagodoxa_henryana))	((Oenocarpus_minor	Oenocarpus_bataua)	Prestoea_acuminata)))	Manicaria_saccifera)	Roystonea_regia))))	Calamus_caryotoides);
((Nypa_fruticans	((Iriartea_deltoidea	((Phoenix_dactylifera	Sabal_domingensis)	(((((Pelagodoxa_henryana	(Serenoa_repens	((Oenocarpus_minor	Oenocarpus_bataua)	Prestoea_acuminata)))	(Geonoma_undata	(((Dypsis_decaryi	Hydriastele_microspadix)	(Dictyosperma_album	(Kentiopsis_piersoniorum	Veitchia_spiralis)))	Heterospathe_cagayanensis)))	Leopoldinia_pulchra)	Manicaria_saccifera)	Roystonea_regia)))	(Pseudophoenix_vinifera	(((Orania_palindan	(Sclerosperma_profizianum	Podococcus_barteri))	(((Reinhardtia_gracilis	Reinhardtia_simplex)	(Reinhardtia_latisecta	Reinhardtia_paiewonskiana))	(Bactris_major	Attalea_speciosa)))	(Elaeis_oleifera	Elaeis_guineensis)))))	Calamus_caryotoides);
((Nypa_fruticans	(((((((((Dypsis_decaryi	Hydriastele_microspadix)	(Dictyosperma_album	(Kentiopsis_piersoniorum	Veitchia_spiralis)))	Heterospathe_cagayanensis)	(Leopoldinia_pulchra	(Geonoma_undata	Pelagodoxa_henryana)))	((Oenocarpus_minor	Oenocarpus_bataua)	Prestoea_acuminata))	Manicaria_saccifera)	Roystonea_regia)	(Iriartea_deltoidea	(Pseudophoenix_vinifera	(((Orania_palindan	(Sclerosperma_profizianum	Podococcus_barteri))	(((Reinhardtia_gracilis	Reinhardtia_simplex)	(Reinhardtia_latisecta	Reinhardtia_paiewonskiana))	(Bactris_major	Attalea_speciosa)))	(Elaeis_oleifera	Elaeis_guineensis)))))	(Phoenix_dactylifera	(Serenoa_repens	Sabal_domingensis))))	Calamus_caryotoides);
((Phoenix_dactylifera	(Sabal_domingensis	((Reinhardtia_gracilis	Nypa_fruticans)	(((Serenoa_repens	(((Leopoldinia_pulchra	((Geonoma_undata	Pelagodoxa_henryana)	((Oenocarpus_minor	Oenocarpus_bataua)	Prestoea_acuminata)))	(((Dypsis_decaryi	Hydriastele_microspadix)	(Dictyosperma_album	(Kentiopsis_piersoniorum	Veitchia_spiralis)))	Heterospathe_cagayanensis))	Manicaria_saccifera))	Roystonea_regia)	(Iriartea_deltoidea	(Pseudophoenix_vinifera	((Podococcus_barteri	(Orania_palindan	Sclerosperma_profizianum))	((Reinhardtia_simplex	(Reinhardtia_latisecta	Reinhardtia_paiewonskiana))	((Elaeis_oleifera	Elaeis_guineensis)	(Bactris_major	Attalea_speciosa))))))))))	Calamus_caryotoides);
((Nypa_fruticans	((((Serenoa_repens	Sabal_domingensis)	Phoenix_dactylifera)	(Roystonea_regia	((((Leopoldinia_pulchra	Pelagodoxa_henryana)	(((Oenocarpus_minor	Oenocarpus_bataua)	Prestoea_acuminata)	Geonoma_undata))	(Heterospathe_cagayanensis	((Dypsis_decaryi	Hydriastele_microspadix)	(Dictyosperma_album	(Veitchia_spiralis	Kentiopsis_piersoniorum)))))	Manicaria_saccifera)))	(Iriartea_deltoidea	(((((Elaeis_guineensis	Elaeis_oleifera)	(Attalea_speciosa	Bactris_major))	((Reinhardtia_gracilis	Reinhardtia_simplex)	(Reinhardtia_paiewonskiana	Reinhardtia_latisecta)))	(Orania_palindan	(Sclerosperma_profizianum	Podococcus_barteri)))	Pseudophoenix_vinifera))))	Calamus_caryotoides);
((((Iriartea_deltoidea	(((((Elaeis_guineensis	Elaeis_oleifera)	(Attalea_speciosa	Bactris_major))	((Reinhardtia_gracilis	Reinhardtia_simplex)	(Reinhardtia_paiewonskiana	Reinhardtia_latisecta)))	(Orania_palindan	((Nypa_fruticans	Sclerosperma_profizianum)	Podococcus_barteri)))	Pseudophoenix_vinifera))	(Roystonea_regia	(((((Pelagodoxa_henryana	(Serenoa_repens	((Oenocarpus_minor	Oenocarpus_bataua)	Prestoea_acuminata)))	Geonoma_undata)	(Heterospathe_cagayanensis	(Hydriastele_microspadix	((Dictyosperma_album	(Dypsis_decaryi	Kentiopsis_piersoniorum))	Veitchia_spiralis))))	Leopoldinia_pulchra)	Manicaria_saccifera)))	(Sabal_domingensis	Phoenix_dactylifera))	Calamus_caryotoides);
(((((Iriartea_deltoidea	(((((Elaeis_guineensis	Elaeis_oleifera)	(Attalea_speciosa	Bactris_major))	((Reinhardtia_gracilis	Reinhardtia_simplex)	(Reinhardtia_paiewonskiana	Reinhardtia_latisecta)))	(Podococcus_barteri	(Orania_palindan	Sclerosperma_profizianum)))	Pseudophoenix_vinifera))	(Roystonea_regia	((((Oenocarpus_minor	Oenocarpus_bataua)	Prestoea_acuminata)	(Leopoldinia_pulchra	(((Hydriastele_microspadix	(Heterospathe_cagayanensis	(Dypsis_decaryi	(Kentiopsis_piersoniorum	Veitchia_spiralis))))	Dictyosperma_album)	(Pelagodoxa_henryana	Geonoma_undata))))	Manicaria_saccifera)))	((Serenoa_repens	Sabal_domingensis)	Phoenix_dactylifera))	Nypa_fruticans)	Calamus_caryotoides);
((((((((Orania_palindan	((Attalea_speciosa	(Bactris_major	(Elaeis_guineensis	Elaeis_oleifera)))	((Reinhardtia_gracilis	Reinhardtia_simplex)	(Reinhardtia_paiewonskiana	Reinhardtia_latisecta))))	(Podococcus_barteri	Sclerosperma_profizianum))	Pseudophoenix_vinifera)	Iriartea_deltoidea)	((Serenoa_repens	Sabal_domingensis)	Phoenix_dactylifera))	(Roystonea_regia	(((Leopoldinia_pulchra	((((Oenocarpus_minor	Oenocarpus_bataua)	Prestoea_acuminata)	Pelagodoxa_henryana)	Geonoma_undata))	(((Dictyosperma_album	(Kentiopsis_piersoniorum	Veitchia_spiralis))	Hydriastele_microspadix)	(Dypsis_decaryi	Heterospathe_cagayanensis)))	Manicaria_saccifera)))	Nypa_fruticans)	Calamus_caryotoides);
((((((((Elaeis_guineensis	Elaeis_oleifera)	(Attalea_speciosa	Bactris_major))	((Reinhardtia_gracilis	Reinhardtia_simplex)	(Reinhardtia_paiewonskiana	Reinhardtia_latisecta)))	(Podococcus_barteri	(Orania_palindan	(Nypa_fruticans	Sclerosperma_profizianum))))	Pseudophoenix_vinifera)	Iriartea_deltoidea)	(((Serenoa_repens	Sabal_domingensis)	Phoenix_dactylifera)	(Roystonea_regia	((Leopoldinia_pulchra	((Geonoma_undata	(((((Veitchia_spiralis	Kentiopsis_piersoniorum)	Dictyosperma_album)	Dypsis_decaryi)	Hydriastele_microspadix)	Heterospathe_cagayanensis))	(((Oenocarpus_minor	Oenocarpus_bataua)	Prestoea_acuminata)	Pelagodoxa_henryana)))	Manicaria_saccifera))))	Calamus_caryotoides);
((Reinhardtia_gracilis	((Orania_palindan	Sclerosperma_profizianum)	(((Pseudophoenix_vinifera	((Nypa_fruticans	Iriartea_deltoidea)	((Sabal_domingensis	(Phoenix_dactylifera	Serenoa_repens))	(Roystonea_regia	(((Dictyosperma_album	((Dypsis_decaryi	((Heterospathe_cagayanensis	Kentiopsis_piersoniorum)	Veitchia_spiralis))	Hydriastele_microspadix))	((Leopoldinia_pulchra	(Geonoma_undata	((Oenocarpus_minor	Oenocarpus_bataua)	Prestoea_acuminata)))	Pelagodoxa_henryana))	Manicaria_saccifera)))))	(((Elaeis_guineensis	Elaeis_oleifera)	(Attalea_speciosa	Bactris_major))	(Reinhardtia_simplex	(Reinhardtia_paiewonskiana	Reinhardtia_latisecta))))	Podococcus_barteri)))	Calamus_caryotoides);
((Nypa_fruticans	(((((Elaeis_guineensis	Elaeis_oleifera)	(((Attalea_speciosa	Bactris_major)	(Reinhardtia_simplex	(Reinhardtia_paiewonskiana	Reinhardtia_latisecta)))	(Orania_palindan	(Podococcus_barteri	Sclerosperma_profizianum))))	Pseudophoenix_vinifera)	(((Sabal_domingensis	(Phoenix_dactylifera	Serenoa_repens))	(Roystonea_regia	((((((Veitchia_spiralis	(Dypsis_decaryi	Kentiopsis_piersoniorum))	Dictyosperma_album)	Hydriastele_microspadix)	Heterospathe_cagayanensis)	(Leopoldinia_pulchra	((Pelagodoxa_henryana	Geonoma_undata)	((Oenocarpus_minor	Oenocarpus_bataua)	Prestoea_acuminata))))	Manicaria_saccifera)))	Iriartea_deltoidea))	Reinhardtia_gracilis))	Calamus_caryotoides);
(((Nypa_fruticans	(((Sabal_domingensis	Phoenix_dactylifera)	(Serenoa_repens	(Roystonea_regia	((((Leopoldinia_pulchra	(((Veitchia_spiralis	((Dictyosperma_album	Hydriastele_microspadix)	Kentiopsis_piersoniorum))	Dypsis_decaryi)	Heterospathe_cagayanensis))	Pelagodoxa_henryana)	(Geonoma_undata	((Oenocarpus_minor	Oenocarpus_bataua)	Prestoea_acuminata)))	Manicaria_saccifera))))	(((Elaeis_guineensis	Elaeis_oleifera)	(((Attalea_speciosa	Bactris_major)	(Reinhardtia_simplex	(Reinhardtia_paiewonskiana	Reinhardtia_latisecta)))	(Orania_palindan	(Podococcus_barteri	Sclerosperma_profizianum))))	(Pseudophoenix_vinifera	Iriartea_deltoidea))))	Reinhardtia_gracilis)	Calamus_caryotoides);
(((Nypa_fruticans	((((Serenoa_repens	Phoenix_dactylifera)	Sabal_domingensis)	(Roystonea_regia	((((Leopoldinia_pulchra	Pelagodoxa_henryana)	(Geonoma_undata	((Oenocarpus_minor	Oenocarpus_bataua)	Prestoea_acuminata)))	(Heterospathe_cagayanensis	((Hydriastele_microspadix	Dictyosperma_album)	(Dypsis_decaryi	(Kentiopsis_piersoniorum	Veitchia_spiralis)))))	Manicaria_saccifera)))	((Iriartea_deltoidea	Pseudophoenix_vinifera)	((((Elaeis_guineensis	Elaeis_oleifera)	(Attalea_speciosa	Bactris_major))	(Reinhardtia_simplex	(Reinhardtia_paiewonskiana	Reinhardtia_latisecta)))	(Podococcus_barteri	(Sclerosperma_profizianum	Orania_palindan))))))	Reinhardtia_gracilis)	Calamus_caryotoides);
(((((Serenoa_repens	Phoenix_dactylifera)	Sabal_domingensis)	(Nypa_fruticans	(Roystonea_regia	(((((Oenocarpus_minor	Oenocarpus_bataua)	Prestoea_acuminata)	(Pelagodoxa_henryana	Geonoma_undata))	(Leopoldinia_pulchra	(Dypsis_decaryi	((Dictyosperma_album	Hydriastele_microspadix)	(Heterospathe_cagayanensis	(Kentiopsis_piersoniorum	Veitchia_spiralis))))))	Manicaria_saccifera))))	((Iriartea_deltoidea	Pseudophoenix_vinifera)	((((Elaeis_guineensis	Elaeis_oleifera)	(Attalea_speciosa	Bactris_major))	(Reinhardtia_gracilis	(Reinhardtia_simplex	(Reinhardtia_paiewonskiana	Reinhardtia_latisecta))))	(Podococcus_barteri	(Sclerosperma_profizianum	Orania_palindan)))))	Calamus_caryotoides);
((Orania_palindan	(((((Pseudophoenix_vinifera	(Nypa_fruticans	Iriartea_deltoidea))	((((Manicaria_saccifera	(Reinhardtia_gracilis	((((Dictyosperma_album	(Veitchia_spiralis	Kentiopsis_piersoniorum))	(Dypsis_decaryi	Hydriastele_microspadix))	Heterospathe_cagayanensis)	(((Prestoea_acuminata	(Oenocarpus_bataua	Oenocarpus_minor))	Pelagodoxa_henryana)	Geonoma_undata))))	Roystonea_regia)	Leopoldinia_pulchra)	(Serenoa_repens	(Sabal_domingensis	Phoenix_dactylifera))))	(((Bactris_major	Attalea_speciosa)	(Elaeis_oleifera	Elaeis_guineensis))	((Reinhardtia_latisecta	Reinhardtia_paiewonskiana)	Reinhardtia_simplex)))	Podococcus_barteri)	Sclerosperma_profizianum))	Calamus_caryotoides);
((Orania_palindan	(((((Pseudophoenix_vinifera	(Iriartea_deltoidea	((((Manicaria_saccifera	((((Dictyosperma_album	(Veitchia_spiralis	(Dypsis_decaryi	Kentiopsis_piersoniorum)))	Hydriastele_microspadix)	Heterospathe_cagayanensis)	(((Prestoea_acuminata	(Oenocarpus_bataua	Oenocarpus_minor))	(Leopoldinia_pulchra	Pelagodoxa_henryana))	Geonoma_undata)))	Roystonea_regia)	Serenoa_repens)	(Sabal_domingensis	Phoenix_dactylifera))))	(Reinhardtia_gracilis	((Attalea_speciosa	((Elaeis_oleifera	Elaeis_guineensis)	Bactris_major))	((Reinhardtia_latisecta	Reinhardtia_paiewonskiana)	Reinhardtia_simplex))))	Nypa_fruticans)	Podococcus_barteri)	Sclerosperma_profizianum))	Calamus_caryotoides);
((Orania_palindan	((Podococcus_barteri	Sclerosperma_profizianum)	((Pseudophoenix_vinifera	(Iriartea_deltoidea	((Sabal_domingensis	(Serenoa_repens	Phoenix_dactylifera))	(Nypa_fruticans	((Manicaria_saccifera	((Prestoea_acuminata	(Oenocarpus_bataua	Oenocarpus_minor))	(((Leopoldinia_pulchra	Pelagodoxa_henryana)	Geonoma_undata)	((Dictyosperma_album	(Hydriastele_microspadix	(Dypsis_decaryi	(Kentiopsis_piersoniorum	Veitchia_spiralis))))	Heterospathe_cagayanensis))))	Roystonea_regia)))))	(Reinhardtia_gracilis	(((Elaeis_oleifera	Elaeis_guineensis)	(Bactris_major	Attalea_speciosa))	((Reinhardtia_latisecta	Reinhardtia_paiewonskiana)	Reinhardtia_simplex))))))	Calamus_caryotoides);
((Orania_palindan	(Podococcus_barteri	(((((Pseudophoenix_vinifera	(Phoenix_dactylifera	(Sabal_domingensis	Serenoa_repens)))	(Iriartea_deltoidea	((Manicaria_saccifera	(Geonoma_undata	(((Pelagodoxa_henryana	(Prestoea_acuminata	(Oenocarpus_bataua	Oenocarpus_minor)))	Leopoldinia_pulchra)	((Dictyosperma_album	Hydriastele_microspadix)	(((Dypsis_decaryi	Kentiopsis_piersoniorum)	Veitchia_spiralis)	Heterospathe_cagayanensis)))))	Roystonea_regia)))	(((Reinhardtia_latisecta	Reinhardtia_paiewonskiana)	Reinhardtia_simplex)	(Reinhardtia_gracilis	((Elaeis_oleifera	Elaeis_guineensis)	(Bactris_major	Attalea_speciosa)))))	Nypa_fruticans)	Sclerosperma_profizianum)))	Calamus_caryotoides);
((Orania_palindan	(Podococcus_barteri	((((((Reinhardtia_latisecta	Reinhardtia_paiewonskiana)	Reinhardtia_simplex)	((Elaeis_oleifera	Elaeis_guineensis)	(Bactris_major	Attalea_speciosa)))	(Iriartea_deltoidea	(((Phoenix_dactylifera	Sabal_domingensis)	(Reinhardtia_gracilis	((Manicaria_saccifera	(Geonoma_undata	((Pelagodoxa_henryana	(Serenoa_repens	(Prestoea_acuminata	(Oenocarpus_bataua	Oenocarpus_minor))))	(Leopoldinia_pulchra	((Dictyosperma_album	Hydriastele_microspadix)	((Kentiopsis_piersoniorum	Veitchia_spiralis)	(Dypsis_decaryi	Heterospathe_cagayanensis)))))))	Roystonea_regia)))	Pseudophoenix_vinifera)))	Nypa_fruticans)	Sclerosperma_profizianum)))	Calamus_caryotoides);
(((((Manicaria_saccifera	(((((Kentiopsis_piersoniorum	Veitchia_spiralis)	Dictyosperma_album)	(Dypsis_decaryi	Hydriastele_microspadix))	Heterospathe_cagayanensis)	(Leopoldinia_pulchra	((Geonoma_undata	Pelagodoxa_henryana)	(Prestoea_acuminata	(Oenocarpus_bataua	Oenocarpus_minor))))))	Roystonea_regia)	(((Pseudophoenix_vinifera	((((Reinhardtia_latisecta	Reinhardtia_paiewonskiana)	Reinhardtia_simplex)	((Elaeis_oleifera	Elaeis_guineensis)	(Bactris_major	Attalea_speciosa)))	(Orania_palindan	(Podococcus_barteri	Sclerosperma_profizianum))))	(Nypa_fruticans	Iriartea_deltoidea))	(Phoenix_dactylifera	(Serenoa_repens	Sabal_domingensis))))	Reinhardtia_gracilis)	Calamus_caryotoides);
((Orania_palindan	((((Pseudophoenix_vinifera	((Nypa_fruticans	(Phoenix_dactylifera	Sabal_domingensis))	(Serenoa_repens	((Manicaria_saccifera	(((((Dypsis_decaryi	(Hydriastele_microspadix	(Kentiopsis_piersoniorum	Veitchia_spiralis)))	Dictyosperma_album)	Heterospathe_cagayanensis)	(Geonoma_undata	(Leopoldinia_pulchra	Pelagodoxa_henryana)))	(Prestoea_acuminata	(Oenocarpus_bataua	Oenocarpus_minor))))	Roystonea_regia))))	Iriartea_deltoidea)	(((Reinhardtia_latisecta	Reinhardtia_paiewonskiana)	Reinhardtia_simplex)	(((Reinhardtia_gracilis	Elaeis_oleifera)	Elaeis_guineensis)	(Bactris_major	Attalea_speciosa))))	(Podococcus_barteri	Sclerosperma_profizianum)))	Calamus_caryotoides);
((((Phoenix_dactylifera	(Serenoa_repens	Sabal_domingensis))	((Manicaria_saccifera	(((Hydriastele_microspadix	(((Dypsis_decaryi	Kentiopsis_piersoniorum)	Veitchia_spiralis)	Dictyosperma_album))	Heterospathe_cagayanensis)	(((Pelagodoxa_henryana	Geonoma_undata)	Leopoldinia_pulchra)	(Prestoea_acuminata	(Oenocarpus_bataua	Oenocarpus_minor)))))	Roystonea_regia))	((Iriartea_deltoidea	(((Reinhardtia_gracilis	((Reinhardtia_latisecta	Reinhardtia_paiewonskiana)	Reinhardtia_simplex))	((Elaeis_oleifera	Elaeis_guineensis)	(Bactris_major	Attalea_speciosa)))	((Nypa_fruticans	Sclerosperma_profizianum)	(Podococcus_barteri	Orania_palindan))))	Pseudophoenix_vinifera))	Calamus_caryotoides);
((Reinhardtia_gracilis	(Nypa_fruticans	((Phoenix_dactylifera	(Serenoa_repens	Sabal_domingensis))	(((((Prestoea_acuminata	(Oenocarpus_bataua	Oenocarpus_minor))	Manicaria_saccifera)	(((Geonoma_undata	Pelagodoxa_henryana)	Leopoldinia_pulchra)	((Hydriastele_microspadix	(Dypsis_decaryi	((Kentiopsis_piersoniorum	Veitchia_spiralis)	Dictyosperma_album)))	Heterospathe_cagayanensis)))	Roystonea_regia)	(Iriartea_deltoidea	(((((Reinhardtia_latisecta	Reinhardtia_paiewonskiana)	Reinhardtia_simplex)	((Elaeis_oleifera	Elaeis_guineensis)	(Bactris_major	Attalea_speciosa)))	(Podococcus_barteri	(Orania_palindan	Sclerosperma_profizianum)))	Pseudophoenix_vinifera))))))	Calamus_caryotoides);
(((Phoenix_dactylifera	(Nypa_fruticans	(Serenoa_repens	Sabal_domingensis)))	((((((Pelagodoxa_henryana	Leopoldinia_pulchra)	((Hydriastele_microspadix	((Dypsis_decaryi	(Kentiopsis_piersoniorum	Veitchia_spiralis))	Heterospathe_cagayanensis))	Dictyosperma_album))	(Geonoma_undata	(Prestoea_acuminata	(Oenocarpus_bataua	Oenocarpus_minor))))	Manicaria_saccifera)	Roystonea_regia)	(Pseudophoenix_vinifera	(Iriartea_deltoidea	((((Reinhardtia_latisecta	Reinhardtia_paiewonskiana)	Reinhardtia_simplex)	(Attalea_speciosa	((Elaeis_oleifera	Elaeis_guineensis)	(Reinhardtia_gracilis	Bactris_major))))	(Sclerosperma_profizianum	(Podococcus_barteri	Orania_palindan)))))))	Calamus_caryotoides);
((Orania_palindan	(Sclerosperma_profizianum	(((((Nypa_fruticans	(((Phoenix_dactylifera	Sabal_domingensis)	Serenoa_repens)	(Roystonea_regia	(Manicaria_saccifera	((Leopoldinia_pulchra	((Pelagodoxa_henryana	Geonoma_undata)	(Heterospathe_cagayanensis	((Hydriastele_microspadix	((Veitchia_spiralis	Kentiopsis_piersoniorum)	Dypsis_decaryi))	Dictyosperma_album))))	(Prestoea_acuminata	(Oenocarpus_bataua	Oenocarpus_minor)))))))	Iriartea_deltoidea)	Pseudophoenix_vinifera)	(Reinhardtia_gracilis	(((Attalea_speciosa	Bactris_major)	(Elaeis_oleifera	Elaeis_guineensis))	(Reinhardtia_simplex	(Reinhardtia_latisecta	Reinhardtia_paiewonskiana)))))	Podococcus_barteri)))	Calamus_caryotoides);
((Orania_palindan	((((Nypa_fruticans	Sclerosperma_profizianum)	Podococcus_barteri)	((((Phoenix_dactylifera	Sabal_domingensis)	(Roystonea_regia	(Manicaria_saccifera	(((Serenoa_repens	(Prestoea_acuminata	(Oenocarpus_bataua	Oenocarpus_minor)))	(Leopoldinia_pulchra	(Pelagodoxa_henryana	Geonoma_undata)))	(Heterospathe_cagayanensis	((Hydriastele_microspadix	((Veitchia_spiralis	Kentiopsis_piersoniorum)	Dypsis_decaryi))	Dictyosperma_album))))))	(Reinhardtia_gracilis	Iriartea_deltoidea))	Pseudophoenix_vinifera))	((Attalea_speciosa	(Bactris_major	(Elaeis_oleifera	Elaeis_guineensis)))	(Reinhardtia_simplex	(Reinhardtia_latisecta	Reinhardtia_paiewonskiana)))))	Calamus_caryotoides);
(((((Serenoa_repens	(Phoenix_dactylifera	Sabal_domingensis))	(Roystonea_regia	((Leopoldinia_pulchra	((Geonoma_undata	((Prestoea_acuminata	(Oenocarpus_bataua	Oenocarpus_minor))	Pelagodoxa_henryana))	(Heterospathe_cagayanensis	((((Veitchia_spiralis	Kentiopsis_piersoniorum)	Hydriastele_microspadix)	Dypsis_decaryi)	Dictyosperma_album))))	Manicaria_saccifera)))	(((Iriartea_deltoidea	(Elaeis_oleifera	Elaeis_guineensis))	(((Attalea_speciosa	Bactris_major)	((Reinhardtia_gracilis	Reinhardtia_simplex)	(Reinhardtia_latisecta	Reinhardtia_paiewonskiana)))	(Orania_palindan	(Sclerosperma_profizianum	Podococcus_barteri))))	Pseudophoenix_vinifera))	Nypa_fruticans)	Calamus_caryotoides);
((Nypa_fruticans	(((Serenoa_repens	(Phoenix_dactylifera	Sabal_domingensis))	(Roystonea_regia	(((Leopoldinia_pulchra	((Pelagodoxa_henryana	Geonoma_undata)	(Prestoea_acuminata	(Oenocarpus_bataua	Oenocarpus_minor))))	(Heterospathe_cagayanensis	(((Veitchia_spiralis	Kentiopsis_piersoniorum)	(Dictyosperma_album	Hydriastele_microspadix))	Dypsis_decaryi)))	Manicaria_saccifera)))	((((Podococcus_barteri	(Orania_palindan	Sclerosperma_profizianum))	(((Attalea_speciosa	Bactris_major)	(Elaeis_oleifera	Elaeis_guineensis))	((Reinhardtia_gracilis	Reinhardtia_simplex)	(Reinhardtia_latisecta	Reinhardtia_paiewonskiana))))	Pseudophoenix_vinifera)	Iriartea_deltoidea)))	Calamus_caryotoides);
(((((((Sclerosperma_profizianum	(Podococcus_barteri	Orania_palindan))	((Attalea_speciosa	(Bactris_major	(Elaeis_oleifera	Elaeis_guineensis)))	((Reinhardtia_gracilis	Reinhardtia_simplex)	(Reinhardtia_latisecta	Reinhardtia_paiewonskiana))))	Pseudophoenix_vinifera)	((Roystonea_regia	(((Leopoldinia_pulchra	((Pelagodoxa_henryana	Geonoma_undata)	(Prestoea_acuminata	(Oenocarpus_bataua	Oenocarpus_minor))))	(((Hydriastele_microspadix	Heterospathe_cagayanensis)	Dypsis_decaryi)	((Veitchia_spiralis	Kentiopsis_piersoniorum)	Dictyosperma_album)))	Manicaria_saccifera))	Serenoa_repens))	(Phoenix_dactylifera	Sabal_domingensis))	(Nypa_fruticans	Iriartea_deltoidea))	Calamus_caryotoides);
((Reinhardtia_gracilis	((((Iriartea_deltoidea	((Orania_palindan	(Sclerosperma_profizianum	Podococcus_barteri))	(((Elaeis_oleifera	Elaeis_guineensis)	(Attalea_speciosa	Bactris_major))	(Reinhardtia_simplex	(Reinhardtia_latisecta	Reinhardtia_paiewonskiana)))))	(Roystonea_regia	(Manicaria_saccifera	((Serenoa_repens	(Prestoea_acuminata	(Oenocarpus_bataua	Oenocarpus_minor)))	((((Dictyosperma_album	Veitchia_spiralis)	Kentiopsis_piersoniorum)	(Hydriastele_microspadix	(Heterospathe_cagayanensis	Dypsis_decaryi)))	((Pelagodoxa_henryana	Geonoma_undata)	Leopoldinia_pulchra))))))	(Pseudophoenix_vinifera	(Phoenix_dactylifera	Sabal_domingensis)))	Nypa_fruticans))	Calamus_caryotoides);
((Reinhardtia_gracilis	(((((((Sclerosperma_profizianum	(Podococcus_barteri	Orania_palindan))	((Attalea_speciosa	(Bactris_major	(Elaeis_oleifera	Elaeis_guineensis)))	(Reinhardtia_simplex	(Reinhardtia_latisecta	Reinhardtia_paiewonskiana))))	Iriartea_deltoidea)	Pseudophoenix_vinifera)	(Roystonea_regia	(Manicaria_saccifera	((Geonoma_undata	((Pelagodoxa_henryana	Leopoldinia_pulchra)	(Prestoea_acuminata	(Oenocarpus_bataua	Oenocarpus_minor))))	(((Dypsis_decaryi	(Dictyosperma_album	(Veitchia_spiralis	Kentiopsis_piersoniorum)))	Hydriastele_microspadix)	Heterospathe_cagayanensis)))))	((Serenoa_repens	Phoenix_dactylifera)	Sabal_domingensis))	Nypa_fruticans))	Calamus_caryotoides);
(((((((((Elaeis_oleifera	Elaeis_guineensis)	(Attalea_speciosa	Bactris_major))	(((Reinhardtia_gracilis	Reinhardtia_simplex)	(Reinhardtia_latisecta	Reinhardtia_paiewonskiana))	(Podococcus_barteri	(Orania_palindan	Sclerosperma_profizianum))))	Iriartea_deltoidea)	Pseudophoenix_vinifera)	((Serenoa_repens	Phoenix_dactylifera)	Sabal_domingensis))	(Roystonea_regia	(Manicaria_saccifera	((Geonoma_undata	((Dypsis_decaryi	((Dictyosperma_album	(Veitchia_spiralis	Kentiopsis_piersoniorum))	Hydriastele_microspadix))	Heterospathe_cagayanensis))	((Pelagodoxa_henryana	((Oenocarpus_bataua	Oenocarpus_minor)	Prestoea_acuminata))	Leopoldinia_pulchra)))))	Nypa_fruticans)	Calamus_caryotoides);
(((Iriartea_deltoidea	(((Sclerosperma_profizianum	Podococcus_barteri)	(Orania_palindan	((((Elaeis_oleifera	Elaeis_guineensis)	(Attalea_speciosa	Bactris_major))	Reinhardtia_gracilis)	(Reinhardtia_simplex	(Reinhardtia_latisecta	Reinhardtia_paiewonskiana)))))	Pseudophoenix_vinifera))	((Phoenix_dactylifera	Sabal_domingensis)	((Serenoa_repens	(Roystonea_regia	(Manicaria_saccifera	((Geonoma_undata	(((Dictyosperma_album	(Veitchia_spiralis	(Dypsis_decaryi	Kentiopsis_piersoniorum)))	Hydriastele_microspadix)	Heterospathe_cagayanensis))	(((Oenocarpus_bataua	Oenocarpus_minor)	Prestoea_acuminata)	(Leopoldinia_pulchra	Pelagodoxa_henryana))))))	Nypa_fruticans)))	Calamus_caryotoides);
((Orania_palindan	(Podococcus_barteri	((((Pseudophoenix_vinifera	(Iriartea_deltoidea	((Roystonea_regia	(Manicaria_saccifera	((((Dypsis_decaryi	(Dictyosperma_album	(Veitchia_spiralis	Kentiopsis_piersoniorum)))	Hydriastele_microspadix)	Heterospathe_cagayanensis)	((Geonoma_undata	((Oenocarpus_bataua	Oenocarpus_minor)	Prestoea_acuminata))	(Leopoldinia_pulchra	Pelagodoxa_henryana)))))	(Phoenix_dactylifera	(Serenoa_repens	Sabal_domingensis)))))	((Elaeis_oleifera	Elaeis_guineensis)	(Attalea_speciosa	Bactris_major)))	((Reinhardtia_gracilis	Reinhardtia_simplex)	(Reinhardtia_latisecta	Reinhardtia_paiewonskiana)))	(Nypa_fruticans	Sclerosperma_profizianum))))	Calamus_caryotoides);
((Orania_palindan	((((((Reinhardtia_gracilis	Nypa_fruticans)	((Leopoldinia_pulchra	(Serenoa_repens	((Manicaria_saccifera	((Heterospathe_cagayanensis	((Dypsis_decaryi	Hydriastele_microspadix)	(Dictyosperma_album	(Kentiopsis_piersoniorum	Veitchia_spiralis))))	(Geonoma_undata	((Prestoea_acuminata	Pelagodoxa_henryana)	(Oenocarpus_bataua	Oenocarpus_minor)))))	Roystonea_regia)))	(Phoenix_dactylifera	Sabal_domingensis)))	Pseudophoenix_vinifera)	(((Elaeis_oleifera	Elaeis_guineensis)	(Attalea_speciosa	Bactris_major))	(Iriartea_deltoidea	(Reinhardtia_simplex	(Reinhardtia_latisecta	Reinhardtia_paiewonskiana)))))	Podococcus_barteri)	Sclerosperma_profizianum))	Calamus_caryotoides);
((Orania_palindan	((Podococcus_barteri	Sclerosperma_profizianum)	((((Reinhardtia_simplex	(Reinhardtia_latisecta	Reinhardtia_paiewonskiana))	(Reinhardtia_gracilis	(Attalea_speciosa	(Bactris_major	(Elaeis_oleifera	Elaeis_guineensis)))))	((Pseudophoenix_vinifera	(((Manicaria_saccifera	(((((Prestoea_acuminata	Oenocarpus_bataua)	Oenocarpus_minor)	(Leopoldinia_pulchra	Pelagodoxa_henryana))	(((Heterospathe_cagayanensis	((Dypsis_decaryi	Kentiopsis_piersoniorum)	Veitchia_spiralis))	Dictyosperma_album)	Hydriastele_microspadix))	Geonoma_undata))	Roystonea_regia)	(Phoenix_dactylifera	(Serenoa_repens	Sabal_domingensis))))	Iriartea_deltoidea))	Nypa_fruticans)))	Calamus_caryotoides);
((((((Manicaria_saccifera	(((Geonoma_undata	(Prestoea_acuminata	(Oenocarpus_bataua	Oenocarpus_minor)))	(Leopoldinia_pulchra	Pelagodoxa_henryana))	(((Hydriastele_microspadix	(Kentiopsis_piersoniorum	Veitchia_spiralis))	(Dypsis_decaryi	Dictyosperma_album))	Heterospathe_cagayanensis)))	Roystonea_regia)	(Phoenix_dactylifera	(Serenoa_repens	Sabal_domingensis)))	((((Sclerosperma_profizianum	(Podococcus_barteri	Orania_palindan))	(((Reinhardtia_gracilis	Reinhardtia_simplex)	(Reinhardtia_latisecta	Reinhardtia_paiewonskiana))	((Elaeis_oleifera	Elaeis_guineensis)	(Attalea_speciosa	Bactris_major))))	Iriartea_deltoidea)	Pseudophoenix_vinifera))	Nypa_fruticans)	Calamus_caryotoides);
((((((Manicaria_saccifera	(((Geonoma_undata	(Prestoea_acuminata	(Oenocarpus_bataua	Oenocarpus_minor)))	(Leopoldinia_pulchra	Pelagodoxa_henryana))	(((Hydriastele_microspadix	(Kentiopsis_piersoniorum	Veitchia_spiralis))	Dictyosperma_album)	Heterospathe_cagayanensis)))	(Dypsis_decaryi	Roystonea_regia))	(Phoenix_dactylifera	(Serenoa_repens	Sabal_domingensis)))	(Iriartea_deltoidea	(Pseudophoenix_vinifera	((Sclerosperma_profizianum	(Podococcus_barteri	Orania_palindan))	((Reinhardtia_simplex	(Reinhardtia_latisecta	Reinhardtia_paiewonskiana))	(((Elaeis_oleifera	Elaeis_guineensis)	(Attalea_speciosa	Bactris_major))	Reinhardtia_gracilis))))))	Nypa_fruticans)	Calamus_caryotoides);
((Orania_palindan	((((((Reinhardtia_gracilis	Reinhardtia_simplex)	(Reinhardtia_latisecta	Reinhardtia_paiewonskiana))	((Elaeis_oleifera	Elaeis_guineensis)	(Attalea_speciosa	Bactris_major)))	(((((Manicaria_saccifera	(((Leopoldinia_pulchra	(Geonoma_undata	(Prestoea_acuminata	(Oenocarpus_bataua	Oenocarpus_minor))))	Pelagodoxa_henryana)	(Dypsis_decaryi	((Heterospathe_cagayanensis	Hydriastele_microspadix)	((Kentiopsis_piersoniorum	Veitchia_spiralis)	Dictyosperma_album)))))	Roystonea_regia)	(Phoenix_dactylifera	(Serenoa_repens	Sabal_domingensis)))	Iriartea_deltoidea)	Pseudophoenix_vinifera))	(Nypa_fruticans	Sclerosperma_profizianum))	Podococcus_barteri))	Calamus_caryotoides);
((((Phoenix_dactylifera	(Serenoa_repens	Sabal_domingensis))	((Pseudophoenix_vinifera	(((Orania_palindan	Podococcus_barteri)	Sclerosperma_profizianum)	(((Elaeis_oleifera	Elaeis_guineensis)	(Attalea_speciosa	Bactris_major))	((Reinhardtia_simplex	(Reinhardtia_latisecta	Reinhardtia_paiewonskiana))	Reinhardtia_gracilis))))	((Manicaria_saccifera	(((Prestoea_acuminata	(Oenocarpus_bataua	Oenocarpus_minor))	(Pelagodoxa_henryana	Geonoma_undata))	(Leopoldinia_pulchra	(Dypsis_decaryi	((((Kentiopsis_piersoniorum	Veitchia_spiralis)	Heterospathe_cagayanensis)	Hydriastele_microspadix)	Dictyosperma_album)))))	Roystonea_regia)))	(Nypa_fruticans	Iriartea_deltoidea))	Calamus_caryotoides);
((((Pseudophoenix_vinifera	(((Elaeis_oleifera	Elaeis_guineensis)	(Attalea_speciosa	Bactris_major))	((Reinhardtia_simplex	(Reinhardtia_latisecta	Reinhardtia_paiewonskiana))	((Orania_palindan	Podococcus_barteri)	(Nypa_fruticans	Sclerosperma_profizianum)))))	((((Manicaria_saccifera	Roystonea_regia)	((Prestoea_acuminata	((Serenoa_repens	Oenocarpus_bataua)	Oenocarpus_minor))	((Geonoma_undata	Pelagodoxa_henryana)	(((Dypsis_decaryi	((Dictyosperma_album	(Kentiopsis_piersoniorum	Veitchia_spiralis))	Hydriastele_microspadix))	Heterospathe_cagayanensis)	Leopoldinia_pulchra))))	(Phoenix_dactylifera	Sabal_domingensis))	Iriartea_deltoidea))	Reinhardtia_gracilis)	Calamus_caryotoides);
(((Nypa_fruticans	((Iriartea_deltoidea	((((Elaeis_oleifera	Elaeis_guineensis)	Bactris_major)	((Attalea_speciosa	(Reinhardtia_simplex	(Reinhardtia_latisecta	Reinhardtia_paiewonskiana)))	(Orania_palindan	(Sclerosperma_profizianum	Podococcus_barteri))))	Pseudophoenix_vinifera))	((Serenoa_repens	(Phoenix_dactylifera	Sabal_domingensis))	((((Geonoma_undata	((Leopoldinia_pulchra	Pelagodoxa_henryana)	(Prestoea_acuminata	(Oenocarpus_bataua	Oenocarpus_minor))))	(Dictyosperma_album	(((Kentiopsis_piersoniorum	Veitchia_spiralis)	(Dypsis_decaryi	Heterospathe_cagayanensis))	Hydriastele_microspadix)))	Manicaria_saccifera)	Roystonea_regia))))	Reinhardtia_gracilis)	Calamus_caryotoides);
((Nypa_fruticans	(((Iriartea_deltoidea	(((Orania_palindan	(Sclerosperma_profizianum	Podococcus_barteri))	((Elaeis_oleifera	Elaeis_guineensis)	(((Reinhardtia_simplex	(Reinhardtia_latisecta	Reinhardtia_paiewonskiana))	(Bactris_major	Attalea_speciosa))	Reinhardtia_gracilis)))	Pseudophoenix_vinifera))	(Phoenix_dactylifera	(Sabal_domingensis	Serenoa_repens)))	((((Leopoldinia_pulchra	(Pelagodoxa_henryana	Geonoma_undata))	((Dypsis_decaryi	(Dictyosperma_album	(Kentiopsis_piersoniorum	Veitchia_spiralis)))	(Heterospathe_cagayanensis	Hydriastele_microspadix)))	Manicaria_saccifera)	((Prestoea_acuminata	(Oenocarpus_bataua	Oenocarpus_minor))	Roystonea_regia))))	Calamus_caryotoides);
((Nypa_fruticans	((Orania_palindan	(Sclerosperma_profizianum	Podococcus_barteri))	(((Reinhardtia_simplex	(Reinhardtia_latisecta	Reinhardtia_paiewonskiana))	((Bactris_major	Attalea_speciosa)	((Reinhardtia_gracilis	Elaeis_oleifera)	Elaeis_guineensis)))	((Pseudophoenix_vinifera	(((((((Prestoea_acuminata	(Oenocarpus_bataua	Oenocarpus_minor))	Geonoma_undata)	Pelagodoxa_henryana)	(((Dypsis_decaryi	(Hydriastele_microspadix	((Kentiopsis_piersoniorum	Veitchia_spiralis)	Dictyosperma_album)))	Heterospathe_cagayanensis)	Leopoldinia_pulchra))	Manicaria_saccifera)	Roystonea_regia)	(Phoenix_dactylifera	(Sabal_domingensis	Serenoa_repens))))	Iriartea_deltoidea))))	Calamus_caryotoides);
((Orania_palindan	(Sclerosperma_profizianum	((Reinhardtia_gracilis	(((Pseudophoenix_vinifera	((Nypa_fruticans	(Phoenix_dactylifera	(Serenoa_repens	Sabal_domingensis)))	(Roystonea_regia	(Manicaria_saccifera	((Leopoldinia_pulchra	((Hydriastele_microspadix	Dictyosperma_album)	((Kentiopsis_piersoniorum	(Dypsis_decaryi	Veitchia_spiralis))	Heterospathe_cagayanensis)))	(Pelagodoxa_henryana	((Prestoea_acuminata	(Oenocarpus_bataua	Oenocarpus_minor))	Geonoma_undata)))))))	Iriartea_deltoidea)	(((Elaeis_oleifera	Elaeis_guineensis)	(Attalea_speciosa	Bactris_major))	((Reinhardtia_paiewonskiana	Reinhardtia_latisecta)	Reinhardtia_simplex))))	Podococcus_barteri)))	Calamus_caryotoides);
((Nypa_fruticans	((Phoenix_dactylifera	Sabal_domingensis)	((Serenoa_repens	((Roystonea_regia	Manicaria_saccifera)	((Geonoma_undata	((((Kentiopsis_piersoniorum	Veitchia_spiralis)	Dictyosperma_album)	(Dypsis_decaryi	Hydriastele_microspadix))	Heterospathe_cagayanensis))	(((Prestoea_acuminata	Leopoldinia_pulchra)	Pelagodoxa_henryana)	(Oenocarpus_bataua	Oenocarpus_minor)))))	((Iriartea_deltoidea	(((((Elaeis_oleifera	Elaeis_guineensis)	(Attalea_speciosa	Bactris_major))	((Reinhardtia_paiewonskiana	Reinhardtia_latisecta)	(Reinhardtia_gracilis	Reinhardtia_simplex)))	Orania_palindan)	(Sclerosperma_profizianum	Podococcus_barteri)))	Pseudophoenix_vinifera))))	Calamus_caryotoides);
((Nypa_fruticans	(Iriartea_deltoidea	((Phoenix_dactylifera	(Serenoa_repens	Sabal_domingensis))	(((((Elaeis_oleifera	Elaeis_guineensis)	(Attalea_speciosa	Bactris_major))	(((Reinhardtia_paiewonskiana	Reinhardtia_latisecta)	(Reinhardtia_gracilis	Reinhardtia_simplex))	((Podococcus_barteri	Sclerosperma_profizianum)	Orania_palindan)))	Pseudophoenix_vinifera)	(Roystonea_regia	(((((((Hydriastele_microspadix	(Dypsis_decaryi	(Kentiopsis_piersoniorum	Veitchia_spiralis)))	Heterospathe_cagayanensis)	Dictyosperma_album)	(Geonoma_undata	(Prestoea_acuminata	(Oenocarpus_bataua	Oenocarpus_minor))))	Leopoldinia_pulchra)	Pelagodoxa_henryana)	Manicaria_saccifera))))))	Calamus_caryotoides);
((Nypa_fruticans	((Phoenix_dactylifera	(Serenoa_repens	Sabal_domingensis))	((Iriartea_deltoidea	(((Podococcus_barteri	Sclerosperma_profizianum)	(Orania_palindan	((Reinhardtia_gracilis	((Elaeis_oleifera	Elaeis_guineensis)	(Attalea_speciosa	Bactris_major)))	((Reinhardtia_paiewonskiana	Reinhardtia_latisecta)	Reinhardtia_simplex))))	Pseudophoenix_vinifera))	(Roystonea_regia	(((((Dictyosperma_album	Hydriastele_microspadix)	((Kentiopsis_piersoniorum	(Dypsis_decaryi	Veitchia_spiralis))	Heterospathe_cagayanensis))	(Leopoldinia_pulchra	(Geonoma_undata	Pelagodoxa_henryana)))	(Prestoea_acuminata	(Oenocarpus_bataua	Oenocarpus_minor)))	Manicaria_saccifera)))))	Calamus_caryotoides);
((((Nypa_fruticans	Iriartea_deltoidea)	((((Orania_palindan	Podococcus_barteri)	Sclerosperma_profizianum)	(((Elaeis_oleifera	Elaeis_guineensis)	(Attalea_speciosa	Bactris_major))	((Reinhardtia_paiewonskiana	Reinhardtia_latisecta)	(Reinhardtia_gracilis	Reinhardtia_simplex))))	Pseudophoenix_vinifera))	((Roystonea_regia	((Leopoldinia_pulchra	((Pelagodoxa_henryana	((Oenocarpus_minor	Oenocarpus_bataua)	Prestoea_acuminata))	((((((Dypsis_decaryi	Kentiopsis_piersoniorum)	Veitchia_spiralis)	Dictyosperma_album)	Hydriastele_microspadix)	Heterospathe_cagayanensis)	Geonoma_undata)))	Manicaria_saccifera))	(Phoenix_dactylifera	(Serenoa_repens	Sabal_domingensis))))	Calamus_caryotoides);
(((Pseudophoenix_vinifera	((Nypa_fruticans	Iriartea_deltoidea)	((Podococcus_barteri	Sclerosperma_profizianum)	(Orania_palindan	((Reinhardtia_gracilis	((Elaeis_oleifera	Elaeis_guineensis)	(Attalea_speciosa	Bactris_major)))	((Reinhardtia_paiewonskiana	Reinhardtia_latisecta)	Reinhardtia_simplex))))))	((Roystonea_regia	(((((Leopoldinia_pulchra	Pelagodoxa_henryana)	((Oenocarpus_minor	Oenocarpus_bataua)	Prestoea_acuminata))	Geonoma_undata)	(((((Kentiopsis_piersoniorum	Veitchia_spiralis)	Dictyosperma_album)	Hydriastele_microspadix)	Heterospathe_cagayanensis)	Dypsis_decaryi))	Manicaria_saccifera))	(Phoenix_dactylifera	(Serenoa_repens	Sabal_domingensis))))	Calamus_caryotoides);
((Orania_palindan	((Sclerosperma_profizianum	((((Elaeis_oleifera	Elaeis_guineensis)	(Attalea_speciosa	Bactris_major))	((Reinhardtia_paiewonskiana	Reinhardtia_latisecta)	Reinhardtia_simplex))	(Iriartea_deltoidea	((((((((Reinhardtia_gracilis	((Oenocarpus_minor	Oenocarpus_bataua)	Prestoea_acuminata))	(Pelagodoxa_henryana	(Dypsis_decaryi	Roystonea_regia)))	Manicaria_saccifera)	(Geonoma_undata	(((Kentiopsis_piersoniorum	(Dictyosperma_album	Veitchia_spiralis))	Hydriastele_microspadix)	Heterospathe_cagayanensis)))	Leopoldinia_pulchra)	(Phoenix_dactylifera	(Serenoa_repens	Sabal_domingensis)))	Nypa_fruticans)	Pseudophoenix_vinifera))))	Podococcus_barteri))	Calamus_caryotoides);
((Orania_palindan	(((Nypa_fruticans	Sclerosperma_profizianum)	Podococcus_barteri)	(((Attalea_speciosa	(Bactris_major	(Elaeis_oleifera	Elaeis_guineensis)))	((Reinhardtia_paiewonskiana	Reinhardtia_latisecta)	(Reinhardtia_gracilis	Reinhardtia_simplex)))	(((((Manicaria_saccifera	((Leopoldinia_pulchra	Pelagodoxa_henryana)	((((Oenocarpus_minor	Oenocarpus_bataua)	Prestoea_acuminata)	Geonoma_undata)	(((Hydriastele_microspadix	(Dypsis_decaryi	(Kentiopsis_piersoniorum	Veitchia_spiralis)))	Dictyosperma_album)	Heterospathe_cagayanensis))))	Roystonea_regia)	(Phoenix_dactylifera	(Serenoa_repens	Sabal_domingensis)))	Iriartea_deltoidea)	Pseudophoenix_vinifera))))	Calamus_caryotoides);
(((((Manicaria_saccifera	((Geonoma_undata	(Leopoldinia_pulchra	(Pelagodoxa_henryana	((Oenocarpus_minor	Oenocarpus_bataua)	Prestoea_acuminata))))	((((Kentiopsis_piersoniorum	Dictyosperma_album)	Veitchia_spiralis)	(Dypsis_decaryi	Hydriastele_microspadix))	Heterospathe_cagayanensis)))	Roystonea_regia)	(Phoenix_dactylifera	(Serenoa_repens	Sabal_domingensis)))	(((Nypa_fruticans	Iriartea_deltoidea)	Pseudophoenix_vinifera)	((Orania_palindan	(Sclerosperma_profizianum	Podococcus_barteri))	(((Elaeis_oleifera	(Reinhardtia_gracilis	Elaeis_guineensis))	(Attalea_speciosa	Bactris_major))	((Reinhardtia_paiewonskiana	Reinhardtia_latisecta)	Reinhardtia_simplex)))))	Calamus_caryotoides);
((((((Manicaria_saccifera	((Leopoldinia_pulchra	Pelagodoxa_henryana)	((Geonoma_undata	((Oenocarpus_bataua	(Oenocarpus_minor	Serenoa_repens))	Prestoea_acuminata))	((((Dypsis_decaryi	Dictyosperma_album)	Hydriastele_microspadix)	(Kentiopsis_piersoniorum	Veitchia_spiralis))	Heterospathe_cagayanensis))))	Roystonea_regia)	(Phoenix_dactylifera	Sabal_domingensis))	((Iriartea_deltoidea	Pseudophoenix_vinifera)	((Orania_palindan	(Sclerosperma_profizianum	Podococcus_barteri))	(((Elaeis_oleifera	Elaeis_guineensis)	(Attalea_speciosa	(Bactris_major	Reinhardtia_gracilis)))	((Reinhardtia_paiewonskiana	Reinhardtia_latisecta)	Reinhardtia_simplex)))))	Nypa_fruticans)	Calamus_caryotoides);
((Orania_palindan	((Nypa_fruticans	Sclerosperma_profizianum)	(((Pseudophoenix_vinifera	(Iriartea_deltoidea	((Roystonea_regia	(Manicaria_saccifera	((Heterospathe_cagayanensis	(Hydriastele_microspadix	(Dypsis_decaryi	(Dictyosperma_album	(Kentiopsis_piersoniorum	Veitchia_spiralis)))))	(Leopoldinia_pulchra	((((Oenocarpus_minor	Oenocarpus_bataua)	Prestoea_acuminata)	Pelagodoxa_henryana)	Geonoma_undata)))))	(Serenoa_repens	(Phoenix_dactylifera	Sabal_domingensis)))))	(((Reinhardtia_simplex	Reinhardtia_gracilis)	(Reinhardtia_latisecta	Reinhardtia_paiewonskiana))	((Elaeis_guineensis	Elaeis_oleifera)	(Attalea_speciosa	Bactris_major))))	Podococcus_barteri)))	Calamus_caryotoides);
((((((Nypa_fruticans	Iriartea_deltoidea)	(((Reinhardtia_simplex	(Reinhardtia_latisecta	Reinhardtia_paiewonskiana))	((Elaeis_guineensis	Elaeis_oleifera)	(Bactris_major	(Reinhardtia_gracilis	Attalea_speciosa))))	(Sclerosperma_profizianum	(Podococcus_barteri	Orania_palindan))))	Pseudophoenix_vinifera)	(((Roystonea_regia	(Manicaria_saccifera	(((Oenocarpus_minor	Oenocarpus_bataua)	Prestoea_acuminata)	((Heterospathe_cagayanensis	((Hydriastele_microspadix	(Kentiopsis_piersoniorum	Veitchia_spiralis))	(Dypsis_decaryi	Dictyosperma_album)))	(Geonoma_undata	Pelagodoxa_henryana)))))	Leopoldinia_pulchra)	Serenoa_repens))	(Phoenix_dactylifera	Sabal_domingensis))	Calamus_caryotoides);
((Nypa_fruticans	(((((((Oenocarpus_minor	Oenocarpus_bataua)	Prestoea_acuminata)	Roystonea_regia)	Manicaria_saccifera)	((Leopoldinia_pulchra	(Geonoma_undata	Pelagodoxa_henryana))	(Dictyosperma_album	(Hydriastele_microspadix	((Dypsis_decaryi	Heterospathe_cagayanensis)	(Kentiopsis_piersoniorum	Veitchia_spiralis))))))	(Serenoa_repens	(Phoenix_dactylifera	Sabal_domingensis)))	(((((Reinhardtia_gracilis	(Reinhardtia_simplex	(Reinhardtia_latisecta	Reinhardtia_paiewonskiana)))	((Elaeis_guineensis	Elaeis_oleifera)	(Bactris_major	Attalea_speciosa)))	(Podococcus_barteri	(Orania_palindan	Sclerosperma_profizianum)))	Pseudophoenix_vinifera)	Iriartea_deltoidea)))	Calamus_caryotoides);
((Orania_palindan	(Sclerosperma_profizianum	(((Bactris_major	Attalea_speciosa)	(((Reinhardtia_latisecta	Reinhardtia_paiewonskiana)	(Reinhardtia_gracilis	Reinhardtia_simplex))	((Pseudophoenix_vinifera	(Iriartea_deltoidea	(Nypa_fruticans	(((((((Oenocarpus_minor	Oenocarpus_bataua)	Prestoea_acuminata)	((Geonoma_undata	Pelagodoxa_henryana)	Leopoldinia_pulchra))	((Hydriastele_microspadix	(Dictyosperma_album	(Kentiopsis_piersoniorum	(Dypsis_decaryi	Veitchia_spiralis))))	Heterospathe_cagayanensis))	Manicaria_saccifera)	Roystonea_regia)	((Serenoa_repens	Sabal_domingensis)	Phoenix_dactylifera)))))	(Elaeis_guineensis	Elaeis_oleifera))))	Podococcus_barteri)))	Calamus_caryotoides);
((Orania_palindan	((Sclerosperma_profizianum	Podococcus_barteri)	((Reinhardtia_gracilis	(((Elaeis_guineensis	Elaeis_oleifera)	(Bactris_major	Attalea_speciosa))	((Reinhardtia_latisecta	Reinhardtia_paiewonskiana)	Reinhardtia_simplex)))	(Pseudophoenix_vinifera	(Iriartea_deltoidea	(Nypa_fruticans	(((Serenoa_repens	((((Geonoma_undata	Pelagodoxa_henryana)	Leopoldinia_pulchra)	(((Hydriastele_microspadix	(Dictyosperma_album	(Kentiopsis_piersoniorum	Veitchia_spiralis)))	Dypsis_decaryi)	Heterospathe_cagayanensis))	(((Oenocarpus_minor	Oenocarpus_bataua)	Prestoea_acuminata)	Manicaria_saccifera)))	Roystonea_regia)	(Sabal_domingensis	Phoenix_dactylifera))))))))	Calamus_caryotoides);
((Nypa_fruticans	(((Serenoa_repens	Iriartea_deltoidea)	(((Sclerosperma_profizianum	(Podococcus_barteri	Orania_palindan))	(Reinhardtia_gracilis	(((Elaeis_guineensis	Elaeis_oleifera)	(Bactris_major	Attalea_speciosa))	((Reinhardtia_latisecta	Reinhardtia_paiewonskiana)	Reinhardtia_simplex))))	Pseudophoenix_vinifera))	((Sabal_domingensis	Phoenix_dactylifera)	((((((Geonoma_undata	Pelagodoxa_henryana)	((Oenocarpus_minor	Oenocarpus_bataua)	Prestoea_acuminata))	(Dictyosperma_album	((Hydriastele_microspadix	Heterospathe_cagayanensis)	(Kentiopsis_piersoniorum	Veitchia_spiralis))))	(Dypsis_decaryi	Roystonea_regia))	Manicaria_saccifera)	Leopoldinia_pulchra))))	Calamus_caryotoides);
(((Nypa_fruticans	(((((Sclerosperma_profizianum	Podococcus_barteri)	(Orania_palindan	((Attalea_speciosa	((Elaeis_guineensis	Elaeis_oleifera)	Bactris_major))	((Reinhardtia_latisecta	Reinhardtia_paiewonskiana)	Reinhardtia_simplex))))	Pseudophoenix_vinifera)	Iriartea_deltoidea)	((Sabal_domingensis	Phoenix_dactylifera)	(Serenoa_repens	(((Leopoldinia_pulchra	Manicaria_saccifera)	(((Pelagodoxa_henryana	Geonoma_undata)	((((Dypsis_decaryi	Kentiopsis_piersoniorum)	Veitchia_spiralis)	Dictyosperma_album)	(Hydriastele_microspadix	Heterospathe_cagayanensis)))	((Oenocarpus_minor	Oenocarpus_bataua)	Prestoea_acuminata)))	Roystonea_regia)))))	Reinhardtia_gracilis)	Calamus_caryotoides);
((Nypa_fruticans	(((((Sclerosperma_profizianum	Podococcus_barteri)	(Orania_palindan	(((Elaeis_guineensis	Elaeis_oleifera)	(Bactris_major	Attalea_speciosa))	(Reinhardtia_gracilis	((Reinhardtia_latisecta	Reinhardtia_paiewonskiana)	Reinhardtia_simplex)))))	Pseudophoenix_vinifera)	Iriartea_deltoidea)	((Phoenix_dactylifera	(Sabal_domingensis	Serenoa_repens))	((Manicaria_saccifera	Roystonea_regia)	(((Pelagodoxa_henryana	Geonoma_undata)	((Oenocarpus_minor	Oenocarpus_bataua)	Prestoea_acuminata))	(Leopoldinia_pulchra	((((Dypsis_decaryi	Kentiopsis_piersoniorum)	Veitchia_spiralis)	Dictyosperma_album)	(Hydriastele_microspadix	Heterospathe_cagayanensis))))))))	Calamus_caryotoides);
((Orania_palindan	((((((Elaeis_guineensis	Elaeis_oleifera)	(Bactris_major	Attalea_speciosa))	(Reinhardtia_gracilis	((Reinhardtia_latisecta	Reinhardtia_paiewonskiana)	Reinhardtia_simplex)))	((Pseudophoenix_vinifera	((Nypa_fruticans	((((((Leopoldinia_pulchra	Pelagodoxa_henryana)	((Oenocarpus_minor	Oenocarpus_bataua)	Prestoea_acuminata))	Geonoma_undata)	((Hydriastele_microspadix	(((Kentiopsis_piersoniorum	Veitchia_spiralis)	Dictyosperma_album)	Dypsis_decaryi))	Heterospathe_cagayanensis))	Manicaria_saccifera)	Roystonea_regia))	(Phoenix_dactylifera	(Sabal_domingensis	Serenoa_repens))))	Iriartea_deltoidea))	Sclerosperma_profizianum)	Podococcus_barteri))	Calamus_caryotoides);
((Orania_palindan	((((((Elaeis_guineensis	Elaeis_oleifera)	(Bactris_major	Attalea_speciosa))	((Reinhardtia_latisecta	Reinhardtia_paiewonskiana)	Reinhardtia_simplex))	((Pseudophoenix_vinifera	Iriartea_deltoidea)	((Reinhardtia_gracilis	Nypa_fruticans)	(((Serenoa_repens	(((((Pelagodoxa_henryana	((Oenocarpus_minor	Oenocarpus_bataua)	Prestoea_acuminata))	Geonoma_undata)	Leopoldinia_pulchra)	((Hydriastele_microspadix	(((Veitchia_spiralis	Dictyosperma_album)	Kentiopsis_piersoniorum)	Dypsis_decaryi))	Heterospathe_cagayanensis))	Manicaria_saccifera))	Roystonea_regia)	(Phoenix_dactylifera	Sabal_domingensis)))))	Sclerosperma_profizianum)	Podococcus_barteri))	Calamus_caryotoides);
((Orania_palindan	(Sclerosperma_profizianum	((((((Bactris_major	Attalea_speciosa)	(Elaeis_oleifera	Elaeis_guineensis))	((Reinhardtia_simplex	(Reinhardtia_latisecta	Reinhardtia_paiewonskiana))	Reinhardtia_gracilis))	(Pseudophoenix_vinifera	((Phoenix_dactylifera	(Sabal_domingensis	Serenoa_repens))	(Roystonea_regia	(Manicaria_saccifera	(((Prestoea_acuminata	(Oenocarpus_bataua	Oenocarpus_minor))	(Leopoldinia_pulchra	Pelagodoxa_henryana))	(Geonoma_undata	(Heterospathe_cagayanensis	((Hydriastele_microspadix	((Kentiopsis_piersoniorum	Veitchia_spiralis)	Dictyosperma_album))	Dypsis_decaryi)))))))))	(Nypa_fruticans	Iriartea_deltoidea))	Podococcus_barteri)))	Calamus_caryotoides);
(((((Nypa_fruticans	Iriartea_deltoidea)	(Pseudophoenix_vinifera	((((Bactris_major	Attalea_speciosa)	(Elaeis_oleifera	Elaeis_guineensis))	(Reinhardtia_simplex	(Reinhardtia_latisecta	Reinhardtia_paiewonskiana)))	(Podococcus_barteri	(Orania_palindan	Sclerosperma_profizianum)))))	(Phoenix_dactylifera	Sabal_domingensis))	((Roystonea_regia	(Manicaria_saccifera	(((Serenoa_repens	(Prestoea_acuminata	(Oenocarpus_bataua	Oenocarpus_minor)))	(Leopoldinia_pulchra	Pelagodoxa_henryana))	(Geonoma_undata	(Heterospathe_cagayanensis	((Dypsis_decaryi	Hydriastele_microspadix)	((Kentiopsis_piersoniorum	Veitchia_spiralis)	Dictyosperma_album)))))))	Reinhardtia_gracilis))	Calamus_caryotoides);
(((((Pseudophoenix_vinifera	((Orania_palindan	(Reinhardtia_gracilis	(((Bactris_major	Attalea_speciosa)	(Elaeis_oleifera	Elaeis_guineensis))	(Reinhardtia_simplex	(Reinhardtia_latisecta	Reinhardtia_paiewonskiana)))))	(Podococcus_barteri	Sclerosperma_profizianum)))	Iriartea_deltoidea)	((Roystonea_regia	(Manicaria_saccifera	(((((Prestoea_acuminata	Pelagodoxa_henryana)	Leopoldinia_pulchra)	(Oenocarpus_bataua	Oenocarpus_minor))	Geonoma_undata)	(Heterospathe_cagayanensis	((Dypsis_decaryi	Hydriastele_microspadix)	((Kentiopsis_piersoniorum	Veitchia_spiralis)	Dictyosperma_album))))))	(Serenoa_repens	(Phoenix_dactylifera	Sabal_domingensis))))	Nypa_fruticans)	Calamus_caryotoides);
(((((Serenoa_repens	((((Heterospathe_cagayanensis	(Hydriastele_microspadix	(Dypsis_decaryi	((Kentiopsis_piersoniorum	Veitchia_spiralis)	Dictyosperma_album))))	Geonoma_undata)	(Manicaria_saccifera	((Pelagodoxa_henryana	Roystonea_regia)	(Prestoea_acuminata	(Oenocarpus_bataua	Oenocarpus_minor)))))	Leopoldinia_pulchra))	((((((Bactris_major	Attalea_speciosa)	((Reinhardtia_gracilis	Elaeis_oleifera)	Elaeis_guineensis))	(Reinhardtia_simplex	(Reinhardtia_latisecta	Reinhardtia_paiewonskiana)))	(Podococcus_barteri	(Sclerosperma_profizianum	Orania_palindan)))	Pseudophoenix_vinifera)	Iriartea_deltoidea))	(Phoenix_dactylifera	Sabal_domingensis))	Nypa_fruticans)	Calamus_caryotoides);
((Serenoa_repens	(((((((Bactris_major	Attalea_speciosa)	(Elaeis_oleifera	Elaeis_guineensis))	(Reinhardtia_gracilis	(Reinhardtia_simplex	(Reinhardtia_latisecta	Reinhardtia_paiewonskiana))))	(Orania_palindan	(Podococcus_barteri	(Nypa_fruticans	Sclerosperma_profizianum))))	Pseudophoenix_vinifera)	Iriartea_deltoidea)	((Roystonea_regia	((((Pelagodoxa_henryana	Geonoma_undata)	(Hydriastele_microspadix	(((Dypsis_decaryi	Heterospathe_cagayanensis)	(Kentiopsis_piersoniorum	Veitchia_spiralis))	Dictyosperma_album)))	((Prestoea_acuminata	(Oenocarpus_bataua	Oenocarpus_minor))	Leopoldinia_pulchra))	Manicaria_saccifera))	(Phoenix_dactylifera	Sabal_domingensis))))	Calamus_caryotoides);
((((((Iriartea_deltoidea	(Elaeis_oleifera	Elaeis_guineensis))	(((Orania_palindan	(Podococcus_barteri	Sclerosperma_profizianum))	(Bactris_major	Attalea_speciosa))	((Reinhardtia_simplex	(Reinhardtia_latisecta	Reinhardtia_paiewonskiana))	Reinhardtia_gracilis)))	Pseudophoenix_vinifera)	(((Roystonea_regia	(((Pelagodoxa_henryana	(Geonoma_undata	(Prestoea_acuminata	(Oenocarpus_bataua	Oenocarpus_minor))))	((((Dictyosperma_album	(Kentiopsis_piersoniorum	Veitchia_spiralis))	Dypsis_decaryi)	Hydriastele_microspadix)	Heterospathe_cagayanensis))	Manicaria_saccifera))	Leopoldinia_pulchra)	(Serenoa_repens	(Phoenix_dactylifera	Sabal_domingensis))))	Nypa_fruticans)	Calamus_caryotoides);
((((Roystonea_regia	(((Prestoea_acuminata	(Leopoldinia_pulchra	Pelagodoxa_henryana))	(((Hydriastele_microspadix	Dictyosperma_album)	((Heterospathe_cagayanensis	(Kentiopsis_piersoniorum	Veitchia_spiralis))	Dypsis_decaryi))	(Geonoma_undata	(Oenocarpus_bataua	Oenocarpus_minor))))	Manicaria_saccifera))	((Serenoa_repens	Sabal_domingensis)	Phoenix_dactylifera))	(((((Elaeis_oleifera	Elaeis_guineensis)	(Bactris_major	Attalea_speciosa))	((Reinhardtia_simplex	(Reinhardtia_latisecta	Reinhardtia_paiewonskiana))	Reinhardtia_gracilis))	(Orania_palindan	(Podococcus_barteri	Sclerosperma_profizianum)))	((Iriartea_deltoidea	Nypa_fruticans)	Pseudophoenix_vinifera)))	Calamus_caryotoides);
(((((Phoenix_dactylifera	Sabal_domingensis)	Serenoa_repens)	((Roystonea_regia	(((((Geonoma_undata	Pelagodoxa_henryana)	(Prestoea_acuminata	(Oenocarpus_bataua	Oenocarpus_minor)))	((Dictyosperma_album	Hydriastele_microspadix)	(Veitchia_spiralis	(Dypsis_decaryi	(Heterospathe_cagayanensis	Kentiopsis_piersoniorum)))))	Leopoldinia_pulchra)	Manicaria_saccifera))	((((Attalea_speciosa	((Elaeis_oleifera	Elaeis_guineensis)	Bactris_major))	((Reinhardtia_gracilis	Reinhardtia_simplex)	(Reinhardtia_latisecta	Reinhardtia_paiewonskiana)))	(Orania_palindan	(Podococcus_barteri	Sclerosperma_profizianum)))	(Iriartea_deltoidea	Pseudophoenix_vinifera))))	Nypa_fruticans)	Calamus_caryotoides);
((Orania_palindan	((((Elaeis_oleifera	Elaeis_guineensis)	((Bactris_major	Attalea_speciosa)	Reinhardtia_gracilis))	(Iriartea_deltoidea	(Reinhardtia_simplex	(Reinhardtia_latisecta	Reinhardtia_paiewonskiana))))	((Pseudophoenix_vinifera	((Phoenix_dactylifera	Sabal_domingensis)	(Serenoa_repens	(Roystonea_regia	((((Leopoldinia_pulchra	(Geonoma_undata	Pelagodoxa_henryana))	(Prestoea_acuminata	(Oenocarpus_bataua	Oenocarpus_minor)))	(Heterospathe_cagayanensis	(((Veitchia_spiralis	Kentiopsis_piersoniorum)	Dictyosperma_album)	(Hydriastele_microspadix	Dypsis_decaryi))))	Manicaria_saccifera)))))	(Podococcus_barteri	(Nypa_fruticans	Sclerosperma_profizianum)))))	Calamus_caryotoides);
((Orania_palindan	((Podococcus_barteri	Sclerosperma_profizianum)	(Nypa_fruticans	((Reinhardtia_gracilis	(((Elaeis_oleifera	Elaeis_guineensis)	(Bactris_major	Attalea_speciosa))	(Reinhardtia_simplex	(Reinhardtia_latisecta	Reinhardtia_paiewonskiana))))	((Iriartea_deltoidea	(((Phoenix_dactylifera	Serenoa_repens)	Sabal_domingensis)	(Roystonea_regia	((((Leopoldinia_pulchra	(Prestoea_acuminata	Pelagodoxa_henryana))	(Geonoma_undata	(Oenocarpus_bataua	Oenocarpus_minor)))	(Heterospathe_cagayanensis	(((Dypsis_decaryi	Kentiopsis_piersoniorum)	(Veitchia_spiralis	Dictyosperma_album))	Hydriastele_microspadix)))	Manicaria_saccifera))))	Pseudophoenix_vinifera)))))	Calamus_caryotoides);
((Orania_palindan	(Sclerosperma_profizianum	(((((Reinhardtia_latisecta	Reinhardtia_paiewonskiana)	Reinhardtia_simplex)	((Elaeis_oleifera	Elaeis_guineensis)	(Attalea_speciosa	(Bactris_major	Reinhardtia_gracilis))))	(Pseudophoenix_vinifera	(((Iriartea_deltoidea	Nypa_fruticans)	(Phoenix_dactylifera	(Serenoa_repens	Sabal_domingensis)))	(Roystonea_regia	(((Prestoea_acuminata	(Oenocarpus_bataua	Oenocarpus_minor))	Manicaria_saccifera)	((Leopoldinia_pulchra	(Geonoma_undata	Pelagodoxa_henryana))	(Heterospathe_cagayanensis	((Dictyosperma_album	(Veitchia_spiralis	Kentiopsis_piersoniorum))	(Dypsis_decaryi	Hydriastele_microspadix)))))))))	Podococcus_barteri)))	Calamus_caryotoides);
((Orania_palindan	(((Nypa_fruticans	Sclerosperma_profizianum)	Podococcus_barteri)	(((Attalea_speciosa	((Reinhardtia_latisecta	Reinhardtia_paiewonskiana)	Reinhardtia_simplex))	(((Elaeis_oleifera	Elaeis_guineensis)	Bactris_major)	Reinhardtia_gracilis))	((Pseudophoenix_vinifera	((Phoenix_dactylifera	(Serenoa_repens	Sabal_domingensis))	(Roystonea_regia	((((Geonoma_undata	(Pelagodoxa_henryana	Leopoldinia_pulchra))	(Prestoea_acuminata	(Oenocarpus_bataua	Oenocarpus_minor)))	(Heterospathe_cagayanensis	(Dictyosperma_album	((Dypsis_decaryi	Hydriastele_microspadix)	(Veitchia_spiralis	Kentiopsis_piersoniorum)))))	Manicaria_saccifera))))	Iriartea_deltoidea))))	Calamus_caryotoides);
((Orania_palindan	((Sclerosperma_profizianum	Podococcus_barteri)	((((Reinhardtia_latisecta	Reinhardtia_paiewonskiana)	Reinhardtia_simplex)	((Elaeis_oleifera	Elaeis_guineensis)	(Bactris_major	Attalea_speciosa)))	(Pseudophoenix_vinifera	(((Nypa_fruticans	Iriartea_deltoidea)	(Phoenix_dactylifera	Sabal_domingensis))	(Roystonea_regia	(((((Reinhardtia_gracilis	Geonoma_undata)	((Hydriastele_microspadix	Dictyosperma_album)	(Heterospathe_cagayanensis	(Veitchia_spiralis	(Dypsis_decaryi	Kentiopsis_piersoniorum)))))	((Prestoea_acuminata	Pelagodoxa_henryana)	Leopoldinia_pulchra))	((Serenoa_repens	Oenocarpus_bataua)	Oenocarpus_minor))	Manicaria_saccifera)))))))	Calamus_caryotoides);
((Orania_palindan	(Sclerosperma_profizianum	(((((Reinhardtia_latisecta	Reinhardtia_paiewonskiana)	Reinhardtia_simplex)	(((Reinhardtia_gracilis	Elaeis_oleifera)	Elaeis_guineensis)	(Bactris_major	Attalea_speciosa)))	(Pseudophoenix_vinifera	(((Nypa_fruticans	(Phoenix_dactylifera	(Serenoa_repens	Sabal_domingensis)))	(Roystonea_regia	((((Geonoma_undata	Pelagodoxa_henryana)	((Heterospathe_cagayanensis	(Dictyosperma_album	(Hydriastele_microspadix	((Kentiopsis_piersoniorum	Veitchia_spiralis)	Dypsis_decaryi))))	Leopoldinia_pulchra))	(Prestoea_acuminata	(Oenocarpus_bataua	Oenocarpus_minor)))	Manicaria_saccifera)))	Iriartea_deltoidea)))	Podococcus_barteri)))	Calamus_caryotoides);
((Orania_palindan	(Sclerosperma_profizianum	((((Reinhardtia_gracilis	((Reinhardtia_latisecta	Reinhardtia_paiewonskiana)	Reinhardtia_simplex))	((Elaeis_oleifera	Elaeis_guineensis)	(Bactris_major	Attalea_speciosa)))	(Pseudophoenix_vinifera	((Nypa_fruticans	((Serenoa_repens	(Roystonea_regia	((((Leopoldinia_pulchra	Pelagodoxa_henryana)	(Geonoma_undata	(Prestoea_acuminata	(Oenocarpus_bataua	Oenocarpus_minor))))	(Heterospathe_cagayanensis	(Dictyosperma_album	(Hydriastele_microspadix	((Kentiopsis_piersoniorum	Veitchia_spiralis)	Dypsis_decaryi)))))	Manicaria_saccifera)))	(Phoenix_dactylifera	Sabal_domingensis)))	Iriartea_deltoidea)))	Podococcus_barteri)))	Calamus_caryotoides);
((Nypa_fruticans	(((Serenoa_repens	(Roystonea_regia	(((((Oenocarpus_minor	Oenocarpus_bataua)	Prestoea_acuminata)	Pelagodoxa_henryana)	(Leopoldinia_pulchra	(Geonoma_undata	(Heterospathe_cagayanensis	((Dypsis_decaryi	Dictyosperma_album)	(Hydriastele_microspadix	(Kentiopsis_piersoniorum	Veitchia_spiralis)))))))	Manicaria_saccifera)))	(Phoenix_dactylifera	Sabal_domingensis))	(Iriartea_deltoidea	(((Podococcus_barteri	(Orania_palindan	Sclerosperma_profizianum))	(((Reinhardtia_latisecta	Reinhardtia_paiewonskiana)	Reinhardtia_simplex)	(((Reinhardtia_gracilis	Elaeis_oleifera)	Elaeis_guineensis)	(Bactris_major	Attalea_speciosa))))	Pseudophoenix_vinifera))))	Calamus_caryotoides);
((Orania_palindan	(Sclerosperma_profizianum	((((Reinhardtia_gracilis	((Reinhardtia_latisecta	Reinhardtia_paiewonskiana)	Reinhardtia_simplex))	((Elaeis_oleifera	Elaeis_guineensis)	(Bactris_major	Attalea_speciosa)))	(Pseudophoenix_vinifera	((Nypa_fruticans	((Roystonea_regia	((((Geonoma_undata	(Heterospathe_cagayanensis	((Dypsis_decaryi	Hydriastele_microspadix)	(Dictyosperma_album	(Kentiopsis_piersoniorum	Veitchia_spiralis)))))	Leopoldinia_pulchra)	(((Oenocarpus_minor	Oenocarpus_bataua)	Prestoea_acuminata)	Pelagodoxa_henryana))	Manicaria_saccifera))	(Phoenix_dactylifera	(Serenoa_repens	Sabal_domingensis))))	Iriartea_deltoidea)))	Podococcus_barteri)))	Calamus_caryotoides);
((((Iriartea_deltoidea	((((Elaeis_oleifera	Elaeis_guineensis)	(Bactris_major	Attalea_speciosa))	((Orania_palindan	((Nypa_fruticans	Sclerosperma_profizianum)	Podococcus_barteri))	((Reinhardtia_latisecta	Reinhardtia_paiewonskiana)	Reinhardtia_simplex)))	Pseudophoenix_vinifera))	((Roystonea_regia	((((Leopoldinia_pulchra	Pelagodoxa_henryana)	(Geonoma_undata	((Oenocarpus_minor	Oenocarpus_bataua)	Prestoea_acuminata)))	(((Dictyosperma_album	(Kentiopsis_piersoniorum	Veitchia_spiralis))	(Hydriastele_microspadix	Heterospathe_cagayanensis))	Dypsis_decaryi))	Manicaria_saccifera))	(Phoenix_dactylifera	(Serenoa_repens	Sabal_domingensis))))	Reinhardtia_gracilis)	Calamus_caryotoides);
(((((Pseudophoenix_vinifera	(((Roystonea_regia	(((((Oenocarpus_minor	Oenocarpus_bataua)	Prestoea_acuminata)	(Pelagodoxa_henryana	Geonoma_undata))	(Leopoldinia_pulchra	((Dictyosperma_album	(Kentiopsis_piersoniorum	Veitchia_spiralis))	(Dypsis_decaryi	(Hydriastele_microspadix	Heterospathe_cagayanensis)))))	Manicaria_saccifera))	(Phoenix_dactylifera	(Serenoa_repens	Sabal_domingensis)))	Iriartea_deltoidea))	((Orania_palindan	(Sclerosperma_profizianum	Podococcus_barteri))	(((Reinhardtia_latisecta	Reinhardtia_paiewonskiana)	Reinhardtia_simplex)	((Elaeis_oleifera	Elaeis_guineensis)	(Bactris_major	Attalea_speciosa)))))	Reinhardtia_gracilis)	Nypa_fruticans)	Calamus_caryotoides);
(((Reinhardtia_gracilis	(((Pseudophoenix_vinifera	((Sclerosperma_profizianum	(Podococcus_barteri	Orania_palindan))	(((Reinhardtia_latisecta	Reinhardtia_paiewonskiana)	Reinhardtia_simplex)	((Elaeis_oleifera	Elaeis_guineensis)	(Bactris_major	Attalea_speciosa)))))	Iriartea_deltoidea)	((Roystonea_regia	((((Oenocarpus_minor	Oenocarpus_bataua)	Prestoea_acuminata)	(Leopoldinia_pulchra	((((Dictyosperma_album	(Hydriastele_microspadix	(Kentiopsis_piersoniorum	Veitchia_spiralis)))	Dypsis_decaryi)	Heterospathe_cagayanensis)	(Pelagodoxa_henryana	Geonoma_undata))))	Manicaria_saccifera))	(Phoenix_dactylifera	(Serenoa_repens	Sabal_domingensis)))))	Nypa_fruticans)	Calamus_caryotoides);
((Orania_palindan	((((Reinhardtia_gracilis	Reinhardtia_simplex)	(Reinhardtia_latisecta	Reinhardtia_paiewonskiana))	((Elaeis_oleifera	Elaeis_guineensis)	(Bactris_major	Attalea_speciosa)))	((Podococcus_barteri	Sclerosperma_profizianum)	((((Phoenix_dactylifera	Sabal_domingensis)	Nypa_fruticans)	(((Heterospathe_cagayanensis	(Hydriastele_microspadix	(Dypsis_decaryi	((Dictyosperma_album	Veitchia_spiralis)	Kentiopsis_piersoniorum))))	Geonoma_undata)	(((Roystonea_regia	Serenoa_repens)	Manicaria_saccifera)	((Pelagodoxa_henryana	Leopoldinia_pulchra)	((Oenocarpus_minor	Oenocarpus_bataua)	Prestoea_acuminata)))))	(Iriartea_deltoidea	Pseudophoenix_vinifera)))))	Calamus_caryotoides);
((Phoenix_dactylifera	(Sabal_domingensis	((((Iriartea_deltoidea	Nypa_fruticans)	(Pseudophoenix_vinifera	((((Reinhardtia_gracilis	Reinhardtia_simplex)	(Reinhardtia_latisecta	Reinhardtia_paiewonskiana))	((Elaeis_oleifera	Elaeis_guineensis)	(Bactris_major	Attalea_speciosa)))	(Orania_palindan	(Podococcus_barteri	Sclerosperma_profizianum)))))	((Manicaria_saccifera	((Hydriastele_microspadix	(Dictyosperma_album	(Heterospathe_cagayanensis	(Dypsis_decaryi	(Veitchia_spiralis	Kentiopsis_piersoniorum)))))	((Pelagodoxa_henryana	Leopoldinia_pulchra)	(((Oenocarpus_minor	Oenocarpus_bataua)	Prestoea_acuminata)	Geonoma_undata))))	Roystonea_regia))	Serenoa_repens)))	Calamus_caryotoides);
((Orania_palindan	(((((((Serenoa_repens	(((Leopoldinia_pulchra	(((Hydriastele_microspadix	((Kentiopsis_piersoniorum	(Veitchia_spiralis	Dictyosperma_album))	Dypsis_decaryi))	Heterospathe_cagayanensis)	(((Oenocarpus_minor	Oenocarpus_bataua)	Geonoma_undata)	(Prestoea_acuminata	Pelagodoxa_henryana))))	Manicaria_saccifera)	Roystonea_regia))	(Sabal_domingensis	Phoenix_dactylifera))	Iriartea_deltoidea)	Pseudophoenix_vinifera)	((Reinhardtia_simplex	((Reinhardtia_gracilis	Reinhardtia_latisecta)	Reinhardtia_paiewonskiana))	((Elaeis_oleifera	Elaeis_guineensis)	(Bactris_major	Attalea_speciosa))))	Podococcus_barteri)	(Nypa_fruticans	Sclerosperma_profizianum)))	Calamus_caryotoides);
((Orania_palindan	((((((Manicaria_saccifera	((((Dictyosperma_album	Hydriastele_microspadix)	(Kentiopsis_piersoniorum	(Veitchia_spiralis	Dypsis_decaryi)))	Heterospathe_cagayanensis)	((Geonoma_undata	Pelagodoxa_henryana)	((Serenoa_repens	(Prestoea_acuminata	(Oenocarpus_minor	Oenocarpus_bataua)))	Leopoldinia_pulchra))))	Roystonea_regia)	((Nypa_fruticans	Sabal_domingensis)	Phoenix_dactylifera))	((Reinhardtia_gracilis	Pseudophoenix_vinifera)	Iriartea_deltoidea))	(Podococcus_barteri	Sclerosperma_profizianum))	((Reinhardtia_simplex	(Reinhardtia_latisecta	Reinhardtia_paiewonskiana))	(Attalea_speciosa	((Elaeis_oleifera	Elaeis_guineensis)	Bactris_major)))))	Calamus_caryotoides);
((Orania_palindan	((Podococcus_barteri	(Nypa_fruticans	Sclerosperma_profizianum))	((Pseudophoenix_vinifera	(Iriartea_deltoidea	(((Manicaria_saccifera	((((Hydriastele_microspadix	(Dypsis_decaryi	(Dictyosperma_album	(Kentiopsis_piersoniorum	Veitchia_spiralis))))	Heterospathe_cagayanensis)	((Geonoma_undata	Pelagodoxa_henryana)	Leopoldinia_pulchra))	(Prestoea_acuminata	(Oenocarpus_minor	Oenocarpus_bataua))))	Roystonea_regia)	(Serenoa_repens	(Phoenix_dactylifera	Sabal_domingensis)))))	((Reinhardtia_simplex	(Reinhardtia_latisecta	Reinhardtia_paiewonskiana))	(((Elaeis_oleifera	Elaeis_guineensis)	(Bactris_major	Attalea_speciosa))	Reinhardtia_gracilis)))))	Calamus_caryotoides);
(((((((Reinhardtia_simplex	(Reinhardtia_latisecta	Reinhardtia_paiewonskiana))	(((Elaeis_oleifera	Elaeis_guineensis)	(Bactris_major	Attalea_speciosa))	Reinhardtia_gracilis))	(Sclerosperma_profizianum	(Orania_palindan	Podococcus_barteri)))	Pseudophoenix_vinifera)	(((Manicaria_saccifera	((((Geonoma_undata	Pelagodoxa_henryana)	Leopoldinia_pulchra)	((Oenocarpus_minor	(Serenoa_repens	Oenocarpus_bataua))	Prestoea_acuminata))	((Heterospathe_cagayanensis	((Dypsis_decaryi	Veitchia_spiralis)	Kentiopsis_piersoniorum))	(Dictyosperma_album	Hydriastele_microspadix))))	Roystonea_regia)	(Phoenix_dactylifera	Sabal_domingensis)))	(Nypa_fruticans	Iriartea_deltoidea))	Calamus_caryotoides);
(((Iriartea_deltoidea	((((Reinhardtia_simplex	(Reinhardtia_latisecta	Reinhardtia_paiewonskiana))	(((Elaeis_oleifera	Elaeis_guineensis)	(Bactris_major	Attalea_speciosa))	Reinhardtia_gracilis))	(Sclerosperma_profizianum	(Orania_palindan	Podococcus_barteri)))	Pseudophoenix_vinifera))	((((Manicaria_saccifera	((Pelagodoxa_henryana	Leopoldinia_pulchra)	((((Hydriastele_microspadix	(Veitchia_spiralis	(Kentiopsis_piersoniorum	Dictyosperma_album)))	Dypsis_decaryi)	Heterospathe_cagayanensis)	(Geonoma_undata	((Oenocarpus_bataua	(Oenocarpus_minor	Serenoa_repens))	Prestoea_acuminata)))))	Roystonea_regia)	(Phoenix_dactylifera	Sabal_domingensis))	Nypa_fruticans))	Calamus_caryotoides);
((Orania_palindan	(Podococcus_barteri	(((Pseudophoenix_vinifera	((((Manicaria_saccifera	(Reinhardtia_gracilis	((((Oenocarpus_bataua	Oenocarpus_minor)	Prestoea_acuminata)	((Geonoma_undata	Pelagodoxa_henryana)	Leopoldinia_pulchra))	(((Hydriastele_microspadix	((Veitchia_spiralis	Dypsis_decaryi)	Kentiopsis_piersoniorum))	Dictyosperma_album)	Heterospathe_cagayanensis))))	Roystonea_regia)	(Phoenix_dactylifera	(Serenoa_repens	Sabal_domingensis)))	(Iriartea_deltoidea	Nypa_fruticans)))	((Reinhardtia_simplex	(Reinhardtia_latisecta	Reinhardtia_paiewonskiana))	((Elaeis_oleifera	Elaeis_guineensis)	(Bactris_major	Attalea_speciosa))))	Sclerosperma_profizianum)))	Calamus_caryotoides);
((Orania_palindan	(((((Pseudophoenix_vinifera	((Reinhardtia_simplex	(Reinhardtia_latisecta	Reinhardtia_paiewonskiana))	((Elaeis_oleifera	Elaeis_guineensis)	(Bactris_major	Attalea_speciosa))))	(((Manicaria_saccifera	((Geonoma_undata	Reinhardtia_gracilis)	((((Oenocarpus_bataua	Oenocarpus_minor)	Prestoea_acuminata)	(Pelagodoxa_henryana	Leopoldinia_pulchra))	(((Hydriastele_microspadix	(Dictyosperma_album	(Veitchia_spiralis	Kentiopsis_piersoniorum)))	Dypsis_decaryi)	Heterospathe_cagayanensis))))	Roystonea_regia)	(Phoenix_dactylifera	(Serenoa_repens	Sabal_domingensis))))	(Iriartea_deltoidea	Nypa_fruticans))	Podococcus_barteri)	Sclerosperma_profizianum))	Calamus_caryotoides);
((((((Pseudophoenix_vinifera	(Iriartea_deltoidea	Nypa_fruticans))	(((Orania_palindan	Sclerosperma_profizianum)	Podococcus_barteri)	((Reinhardtia_simplex	(Reinhardtia_latisecta	Reinhardtia_paiewonskiana))	((Elaeis_oleifera	Elaeis_guineensis)	(Bactris_major	Attalea_speciosa)))))	((Manicaria_saccifera	(((Serenoa_repens	((Oenocarpus_minor	Oenocarpus_bataua)	Prestoea_acuminata))	((Geonoma_undata	Pelagodoxa_henryana)	Leopoldinia_pulchra))	(((Dictyosperma_album	(Veitchia_spiralis	Kentiopsis_piersoniorum))	(Hydriastele_microspadix	Dypsis_decaryi))	Heterospathe_cagayanensis)))	Roystonea_regia))	(Phoenix_dactylifera	Sabal_domingensis))	Reinhardtia_gracilis)	Calamus_caryotoides);
((Nypa_fruticans	(((Sabal_domingensis	Phoenix_dactylifera)	Serenoa_repens)	((Pseudophoenix_vinifera	(Iriartea_deltoidea	((Elaeis_oleifera	Elaeis_guineensis)	(((Orania_palindan	Podococcus_barteri)	Sclerosperma_profizianum)	((Bactris_major	Attalea_speciosa)	(Reinhardtia_simplex	(Reinhardtia_latisecta	Reinhardtia_paiewonskiana)))))))	((((Reinhardtia_gracilis	Manicaria_saccifera)	(((Pelagodoxa_henryana	Geonoma_undata)	(Prestoea_acuminata	(Oenocarpus_bataua	Oenocarpus_minor)))	(Dictyosperma_album	(Hydriastele_microspadix	(Dypsis_decaryi	(Kentiopsis_piersoniorum	(Heterospathe_cagayanensis	Veitchia_spiralis)))))))	Roystonea_regia)	Leopoldinia_pulchra))))	Calamus_caryotoides);
((Orania_palindan	((Podococcus_barteri	(Nypa_fruticans	Sclerosperma_profizianum))	(((((Bactris_major	Attalea_speciosa)	(Elaeis_oleifera	Elaeis_guineensis))	(Reinhardtia_simplex	(Reinhardtia_latisecta	Reinhardtia_paiewonskiana)))	Iriartea_deltoidea)	((((((Manicaria_saccifera	(Roystonea_regia	(Prestoea_acuminata	(Oenocarpus_bataua	Oenocarpus_minor))))	Reinhardtia_gracilis)	((Pelagodoxa_henryana	Geonoma_undata)	(((((Dypsis_decaryi	Kentiopsis_piersoniorum)	Veitchia_spiralis)	Dictyosperma_album)	Hydriastele_microspadix)	Heterospathe_cagayanensis)))	Leopoldinia_pulchra)	((Sabal_domingensis	Phoenix_dactylifera)	Serenoa_repens))	Pseudophoenix_vinifera))))	Calamus_caryotoides);
((Orania_palindan	(((Nypa_fruticans	(((Attalea_speciosa	((Elaeis_oleifera	Elaeis_guineensis)	Bactris_major))	((Reinhardtia_gracilis	Reinhardtia_simplex)	(Reinhardtia_latisecta	Reinhardtia_paiewonskiana)))	((((((Dypsis_decaryi	Roystonea_regia)	((Prestoea_acuminata	(Oenocarpus_bataua	Oenocarpus_minor))	Manicaria_saccifera))	((Leopoldinia_pulchra	(Pelagodoxa_henryana	Geonoma_undata))	((((Kentiopsis_piersoniorum	Veitchia_spiralis)	Hydriastele_microspadix)	Dictyosperma_album)	Heterospathe_cagayanensis)))	((Sabal_domingensis	Phoenix_dactylifera)	Serenoa_repens))	Pseudophoenix_vinifera)	Iriartea_deltoidea)))	Sclerosperma_profizianum)	Podococcus_barteri))	Calamus_caryotoides);
((Nypa_fruticans	((((Manicaria_saccifera	(((Leopoldinia_pulchra	Pelagodoxa_henryana)	((((Veitchia_spiralis	(Dypsis_decaryi	Kentiopsis_piersoniorum))	Dictyosperma_album)	Hydriastele_microspadix)	Heterospathe_cagayanensis))	((Prestoea_acuminata	(Oenocarpus_bataua	Oenocarpus_minor))	Geonoma_undata)))	Roystonea_regia)	((Sabal_domingensis	Phoenix_dactylifera)	Serenoa_repens))	((Pseudophoenix_vinifera	((Sclerosperma_profizianum	Podococcus_barteri)	((((Elaeis_oleifera	Elaeis_guineensis)	Bactris_major)	((Reinhardtia_gracilis	(Reinhardtia_simplex	(Reinhardtia_latisecta	Reinhardtia_paiewonskiana)))	Attalea_speciosa))	Orania_palindan)))	Iriartea_deltoidea)))	Calamus_caryotoides);
((((Manicaria_saccifera	(((Leopoldinia_pulchra	Pelagodoxa_henryana)	((Prestoea_acuminata	(Oenocarpus_bataua	Oenocarpus_minor))	Geonoma_undata))	(((((Veitchia_spiralis	Kentiopsis_piersoniorum)	Dictyosperma_album)	Hydriastele_microspadix)	Dypsis_decaryi)	Heterospathe_cagayanensis)))	Roystonea_regia)	((Sabal_domingensis	(Phoenix_dactylifera	Serenoa_repens))	(((Pseudophoenix_vinifera	((Sclerosperma_profizianum	Podococcus_barteri)	((((Reinhardtia_gracilis	(Elaeis_oleifera	Elaeis_guineensis))	(Attalea_speciosa	Bactris_major))	(Reinhardtia_simplex	(Reinhardtia_latisecta	Reinhardtia_paiewonskiana)))	Orania_palindan)))	Iriartea_deltoidea)	Nypa_fruticans)))	Calamus_caryotoides);
((Orania_palindan	((Podococcus_barteri	Sclerosperma_profizianum)	(((Bactris_major	(Elaeis_oleifera	Elaeis_guineensis))	(Attalea_speciosa	((Reinhardtia_gracilis	Reinhardtia_simplex)	(Reinhardtia_latisecta	Reinhardtia_paiewonskiana))))	(Pseudophoenix_vinifera	(Iriartea_deltoidea	(Nypa_fruticans	(((Manicaria_saccifera	(((Leopoldinia_pulchra	Pelagodoxa_henryana)	((Prestoea_acuminata	(Oenocarpus_bataua	Oenocarpus_minor))	Geonoma_undata))	((((Kentiopsis_piersoniorum	(Dictyosperma_album	Veitchia_spiralis))	Hydriastele_microspadix)	Dypsis_decaryi)	Heterospathe_cagayanensis)))	Roystonea_regia)	(Phoenix_dactylifera	(Serenoa_repens	Sabal_domingensis)))))))))	Calamus_caryotoides);
((Orania_palindan	(((((Reinhardtia_gracilis	(Reinhardtia_simplex	(Reinhardtia_latisecta	Reinhardtia_paiewonskiana)))	((Elaeis_oleifera	Elaeis_guineensis)	(Bactris_major	Attalea_speciosa)))	(Pseudophoenix_vinifera	(Iriartea_deltoidea	(Nypa_fruticans	(((Manicaria_saccifera	(((Leopoldinia_pulchra	Pelagodoxa_henryana)	((Prestoea_acuminata	(Oenocarpus_bataua	Oenocarpus_minor))	Geonoma_undata))	(((Kentiopsis_piersoniorum	(Dictyosperma_album	Veitchia_spiralis))	Hydriastele_microspadix)	(Dypsis_decaryi	Heterospathe_cagayanensis))))	Roystonea_regia)	(Phoenix_dactylifera	(Serenoa_repens	Sabal_domingensis)))))))	Podococcus_barteri)	Sclerosperma_profizianum))	Calamus_caryotoides);
((((Sabal_domingensis	Serenoa_repens)	Phoenix_dactylifera)	(((Iriartea_deltoidea	Nypa_fruticans)	(Reinhardtia_gracilis	(((Orania_palindan	(Podococcus_barteri	Sclerosperma_profizianum))	((Reinhardtia_simplex	(Reinhardtia_latisecta	Reinhardtia_paiewonskiana))	((Elaeis_oleifera	Elaeis_guineensis)	(Bactris_major	Attalea_speciosa))))	Pseudophoenix_vinifera)))	((Manicaria_saccifera	(((Oenocarpus_bataua	Oenocarpus_minor)	Prestoea_acuminata)	Roystonea_regia))	(Leopoldinia_pulchra	((Pelagodoxa_henryana	Geonoma_undata)	((((Kentiopsis_piersoniorum	Veitchia_spiralis)	Dictyosperma_album)	(Dypsis_decaryi	Hydriastele_microspadix))	Heterospathe_cagayanensis))))))	Calamus_caryotoides);
((Orania_palindan	(Podococcus_barteri	((((Pseudophoenix_vinifera	((Serenoa_repens	((Manicaria_saccifera	((((Oenocarpus_bataua	Oenocarpus_minor)	Prestoea_acuminata)	(Leopoldinia_pulchra	(Pelagodoxa_henryana	Geonoma_undata)))	(((((Dypsis_decaryi	Kentiopsis_piersoniorum)	Veitchia_spiralis)	Dictyosperma_album)	Hydriastele_microspadix)	Heterospathe_cagayanensis)))	Roystonea_regia))	(Sabal_domingensis	Phoenix_dactylifera)))	((Reinhardtia_simplex	(Reinhardtia_latisecta	Reinhardtia_paiewonskiana))	((Elaeis_oleifera	Elaeis_guineensis)	(Bactris_major	Attalea_speciosa))))	(Iriartea_deltoidea	Nypa_fruticans))	(Reinhardtia_gracilis	Sclerosperma_profizianum))))	Calamus_caryotoides);
((Nypa_fruticans	((((Iriartea_deltoidea	Pseudophoenix_vinifera)	((Sclerosperma_profizianum	Podococcus_barteri)	(Orania_palindan	((Elaeis_oleifera	Elaeis_guineensis)	((Bactris_major	Attalea_speciosa)	((Reinhardtia_gracilis	Reinhardtia_simplex)	(Reinhardtia_latisecta	Reinhardtia_paiewonskiana)))))))	(Serenoa_repens	(((((Dictyosperma_album	Hydriastele_microspadix)	(Veitchia_spiralis	(Kentiopsis_piersoniorum	Heterospathe_cagayanensis)))	((((Oenocarpus_bataua	Oenocarpus_minor)	Prestoea_acuminata)	(Pelagodoxa_henryana	Geonoma_undata))	Manicaria_saccifera))	(Dypsis_decaryi	Roystonea_regia))	Leopoldinia_pulchra)))	(Sabal_domingensis	Phoenix_dactylifera)))	Calamus_caryotoides);
((Orania_palindan	(Podococcus_barteri	(((Pseudophoenix_vinifera	(Iriartea_deltoidea	((Phoenix_dactylifera	(Nypa_fruticans	Sabal_domingensis))	((((((Serenoa_repens	Oenocarpus_minor)	Oenocarpus_bataua)	Prestoea_acuminata)	Roystonea_regia)	Manicaria_saccifera)	((((Dypsis_decaryi	((Veitchia_spiralis	Kentiopsis_piersoniorum)	Dictyosperma_album))	Hydriastele_microspadix)	Heterospathe_cagayanensis)	(Leopoldinia_pulchra	(Pelagodoxa_henryana	Geonoma_undata)))))))	((Reinhardtia_gracilis	((Bactris_major	Attalea_speciosa)	(Elaeis_oleifera	Elaeis_guineensis)))	(Reinhardtia_simplex	(Reinhardtia_latisecta	Reinhardtia_paiewonskiana))))	Sclerosperma_profizianum)))	Calamus_caryotoides);
((((((((Reinhardtia_gracilis	((Bactris_major	Attalea_speciosa)	(Elaeis_oleifera	Elaeis_guineensis)))	(Reinhardtia_simplex	(Reinhardtia_latisecta	Reinhardtia_paiewonskiana)))	(Orania_palindan	(Podococcus_barteri	(Nypa_fruticans	Sclerosperma_profizianum))))	Pseudophoenix_vinifera)	Iriartea_deltoidea)	((((((((Dypsis_decaryi	Heterospathe_cagayanensis)	(Veitchia_spiralis	Kentiopsis_piersoniorum))	Dictyosperma_album)	Hydriastele_microspadix)	(Leopoldinia_pulchra	(Pelagodoxa_henryana	Geonoma_undata)))	(((Oenocarpus_minor	Oenocarpus_bataua)	Prestoea_acuminata)	Serenoa_repens))	Manicaria_saccifera)	Roystonea_regia))	(Phoenix_dactylifera	Sabal_domingensis))	Calamus_caryotoides);
((Orania_palindan	(Podococcus_barteri	((Reinhardtia_gracilis	Sclerosperma_profizianum)	((((Nypa_fruticans	(((((Dictyosperma_album	(((Dypsis_decaryi	Heterospathe_cagayanensis)	(Veitchia_spiralis	Kentiopsis_piersoniorum))	Hydriastele_microspadix))	(((Oenocarpus_minor	Oenocarpus_bataua)	Geonoma_undata)	((Leopoldinia_pulchra	Pelagodoxa_henryana)	Prestoea_acuminata)))	Manicaria_saccifera)	Roystonea_regia)	(Phoenix_dactylifera	(Serenoa_repens	Sabal_domingensis))))	Pseudophoenix_vinifera)	Iriartea_deltoidea)	(((Bactris_major	Attalea_speciosa)	(Elaeis_oleifera	Elaeis_guineensis))	(Reinhardtia_simplex	(Reinhardtia_latisecta	Reinhardtia_paiewonskiana)))))))	Calamus_caryotoides);
((Phoenix_dactylifera	(Sabal_domingensis	(((((((Bactris_major	Attalea_speciosa)	((Reinhardtia_gracilis	Elaeis_oleifera)	Elaeis_guineensis))	(Reinhardtia_simplex	(Reinhardtia_latisecta	Reinhardtia_paiewonskiana)))	(Orania_palindan	(Sclerosperma_profizianum	Podococcus_barteri)))	(Pseudophoenix_vinifera	Iriartea_deltoidea))	Nypa_fruticans)	(Serenoa_repens	((((Prestoea_acuminata	(Oenocarpus_bataua	Oenocarpus_minor))	(((Heterospathe_cagayanensis	(Hydriastele_microspadix	(((Dypsis_decaryi	Veitchia_spiralis)	Kentiopsis_piersoniorum)	Dictyosperma_album)))	Leopoldinia_pulchra)	(Geonoma_undata	Pelagodoxa_henryana)))	Manicaria_saccifera)	Roystonea_regia)))))	Calamus_caryotoides);
((Nypa_fruticans	((((((((Prestoea_acuminata	(Oenocarpus_bataua	Oenocarpus_minor))	(Geonoma_undata	Pelagodoxa_henryana))	Leopoldinia_pulchra)	(Heterospathe_cagayanensis	((Dypsis_decaryi	Hydriastele_microspadix)	((Veitchia_spiralis	Kentiopsis_piersoniorum)	Dictyosperma_album))))	Manicaria_saccifera)	Roystonea_regia)	((Sabal_domingensis	Serenoa_repens)	Phoenix_dactylifera))	(((Sclerosperma_profizianum	Podococcus_barteri)	((((Bactris_major	Attalea_speciosa)	(Elaeis_oleifera	Elaeis_guineensis))	(Reinhardtia_simplex	((Reinhardtia_latisecta	Reinhardtia_paiewonskiana)	Reinhardtia_gracilis)))	Orania_palindan))	(Pseudophoenix_vinifera	Iriartea_deltoidea))))	Calamus_caryotoides);
((Orania_palindan	((Podococcus_barteri	(Nypa_fruticans	Sclerosperma_profizianum))	(((Reinhardtia_simplex	(Reinhardtia_latisecta	Reinhardtia_paiewonskiana))	(Reinhardtia_gracilis	(Attalea_speciosa	((Elaeis_oleifera	Elaeis_guineensis)	Bactris_major))))	((Pseudophoenix_vinifera	Iriartea_deltoidea)	((((((Prestoea_acuminata	(Oenocarpus_bataua	Oenocarpus_minor))	(Pelagodoxa_henryana	Leopoldinia_pulchra))	((Heterospathe_cagayanensis	(Hydriastele_microspadix	(Dypsis_decaryi	((Veitchia_spiralis	Kentiopsis_piersoniorum)	Dictyosperma_album))))	Geonoma_undata))	Manicaria_saccifera)	Roystonea_regia)	((Sabal_domingensis	Serenoa_repens)	Phoenix_dactylifera))))))	Calamus_caryotoides);
((Orania_palindan	(((Pseudophoenix_vinifera	(((((((Prestoea_acuminata	(Oenocarpus_bataua	Oenocarpus_minor))	((Geonoma_undata	Pelagodoxa_henryana)	Leopoldinia_pulchra))	(Heterospathe_cagayanensis	(Hydriastele_microspadix	(((Dypsis_decaryi	Veitchia_spiralis)	Kentiopsis_piersoniorum)	Dictyosperma_album))))	Manicaria_saccifera)	Roystonea_regia)	((Sabal_domingensis	Serenoa_repens)	Phoenix_dactylifera))	(Nypa_fruticans	Iriartea_deltoidea)))	(Podococcus_barteri	Sclerosperma_profizianum))	(((Reinhardtia_gracilis	Reinhardtia_simplex)	(Reinhardtia_latisecta	Reinhardtia_paiewonskiana))	((Elaeis_oleifera	Elaeis_guineensis)	(Bactris_major	Attalea_speciosa)))))	Calamus_caryotoides);
((Orania_palindan	(Podococcus_barteri	((((Reinhardtia_simplex	(Reinhardtia_latisecta	Reinhardtia_paiewonskiana))	((Elaeis_oleifera	Elaeis_guineensis)	((Reinhardtia_gracilis	Bactris_major)	Attalea_speciosa)))	(Pseudophoenix_vinifera	(((Nypa_fruticans	((((Prestoea_acuminata	(Oenocarpus_bataua	Oenocarpus_minor))	((Leopoldinia_pulchra	(Heterospathe_cagayanensis	(Hydriastele_microspadix	((Dypsis_decaryi	(Veitchia_spiralis	Kentiopsis_piersoniorum))	Dictyosperma_album))))	(Geonoma_undata	Pelagodoxa_henryana)))	Manicaria_saccifera)	Roystonea_regia))	(Sabal_domingensis	(Serenoa_repens	Phoenix_dactylifera)))	Iriartea_deltoidea)))	Sclerosperma_profizianum)))	Calamus_caryotoides);
((Nypa_fruticans	((Iriartea_deltoidea	(((Orania_palindan	(Podococcus_barteri	Sclerosperma_profizianum))	((Reinhardtia_gracilis	(Reinhardtia_simplex	(Reinhardtia_latisecta	Reinhardtia_paiewonskiana)))	((Elaeis_oleifera	Elaeis_guineensis)	(Bactris_major	Attalea_speciosa))))	Pseudophoenix_vinifera))	(((Manicaria_saccifera	Roystonea_regia)	((((Leopoldinia_pulchra	(Pelagodoxa_henryana	Prestoea_acuminata))	(Oenocarpus_bataua	Oenocarpus_minor))	Geonoma_undata)	(Heterospathe_cagayanensis	((Dypsis_decaryi	((Veitchia_spiralis	Kentiopsis_piersoniorum)	Dictyosperma_album))	Hydriastele_microspadix))))	(Sabal_domingensis	(Serenoa_repens	Phoenix_dactylifera)))))	Calamus_caryotoides);
((Orania_palindan	((Podococcus_barteri	Sclerosperma_profizianum)	(((Reinhardtia_simplex	(Reinhardtia_latisecta	Reinhardtia_paiewonskiana))	((Elaeis_oleifera	Elaeis_guineensis)	(Bactris_major	Attalea_speciosa)))	(Pseudophoenix_vinifera	((((Roystonea_regia	((Manicaria_saccifera	((Heterospathe_cagayanensis	(((Hydriastele_microspadix	(Veitchia_spiralis	Kentiopsis_piersoniorum))	Dictyosperma_album)	Dypsis_decaryi))	((Leopoldinia_pulchra	(Geonoma_undata	Pelagodoxa_henryana))	(Prestoea_acuminata	(Oenocarpus_bataua	Oenocarpus_minor)))))	Serenoa_repens))	(Sabal_domingensis	Phoenix_dactylifera))	Reinhardtia_gracilis)	(Iriartea_deltoidea	Nypa_fruticans))))))	Calamus_caryotoides);
((Orania_palindan	((((Attalea_speciosa	Bactris_major)	(Elaeis_oleifera	Elaeis_guineensis))	(Reinhardtia_gracilis	(Reinhardtia_simplex	(Reinhardtia_latisecta	Reinhardtia_paiewonskiana))))	((Pseudophoenix_vinifera	((((((Geonoma_undata	((Pelagodoxa_henryana	Leopoldinia_pulchra)	(Serenoa_repens	((Oenocarpus_minor	Oenocarpus_bataua)	Prestoea_acuminata))))	((Dictyosperma_album	(Heterospathe_cagayanensis	(Dypsis_decaryi	(Veitchia_spiralis	Kentiopsis_piersoniorum))))	Hydriastele_microspadix))	Manicaria_saccifera)	Roystonea_regia)	(Sabal_domingensis	Phoenix_dactylifera))	Iriartea_deltoidea))	(Podococcus_barteri	(Nypa_fruticans	Sclerosperma_profizianum)))))	Calamus_caryotoides);
(((((Serenoa_repens	(Sabal_domingensis	Phoenix_dactylifera))	((((((Attalea_speciosa	Bactris_major)	(Elaeis_oleifera	Elaeis_guineensis))	((Reinhardtia_gracilis	Reinhardtia_simplex)	(Reinhardtia_latisecta	Reinhardtia_paiewonskiana)))	(Sclerosperma_profizianum	(Orania_palindan	Podococcus_barteri)))	Pseudophoenix_vinifera)	Iriartea_deltoidea))	((((((Oenocarpus_minor	Oenocarpus_bataua)	Prestoea_acuminata)	(Geonoma_undata	Pelagodoxa_henryana))	(Leopoldinia_pulchra	(((Hydriastele_microspadix	Heterospathe_cagayanensis)	((Dictyosperma_album	Veitchia_spiralis)	Kentiopsis_piersoniorum))	Dypsis_decaryi)))	Manicaria_saccifera)	Roystonea_regia))	Nypa_fruticans)	Calamus_caryotoides);
((Orania_palindan	((((Pseudophoenix_vinifera	(Iriartea_deltoidea	((((Manicaria_saccifera	(((Dictyosperma_album	(Heterospathe_cagayanensis	(Veitchia_spiralis	(Dypsis_decaryi	Kentiopsis_piersoniorum))))	Hydriastele_microspadix)	((Leopoldinia_pulchra	Pelagodoxa_henryana)	(((Oenocarpus_minor	Oenocarpus_bataua)	Prestoea_acuminata)	Geonoma_undata))))	Roystonea_regia)	Nypa_fruticans)	(Serenoa_repens	(Sabal_domingensis	Phoenix_dactylifera)))))	(((Attalea_speciosa	Bactris_major)	(Elaeis_oleifera	Elaeis_guineensis))	((Reinhardtia_gracilis	Reinhardtia_simplex)	(Reinhardtia_latisecta	Reinhardtia_paiewonskiana))))	Podococcus_barteri)	Sclerosperma_profizianum))	Calamus_caryotoides);
(((Nypa_fruticans	(((Serenoa_repens	(Sabal_domingensis	Phoenix_dactylifera))	((((((Attalea_speciosa	Bactris_major)	(Elaeis_oleifera	Elaeis_guineensis))	(Reinhardtia_simplex	(Reinhardtia_latisecta	Reinhardtia_paiewonskiana)))	(Podococcus_barteri	(Sclerosperma_profizianum	Orania_palindan)))	Pseudophoenix_vinifera)	Iriartea_deltoidea))	((Manicaria_saccifera	(((((Dypsis_decaryi	Dictyosperma_album)	(Heterospathe_cagayanensis	(Veitchia_spiralis	Kentiopsis_piersoniorum)))	Hydriastele_microspadix)	(Leopoldinia_pulchra	(Geonoma_undata	Pelagodoxa_henryana)))	((Oenocarpus_minor	Oenocarpus_bataua)	Prestoea_acuminata)))	Roystonea_regia)))	Reinhardtia_gracilis)	Calamus_caryotoides);
((Phoenix_dactylifera	((Serenoa_repens	(Nypa_fruticans	Sabal_domingensis))	(((((Orania_palindan	(((Attalea_speciosa	Bactris_major)	(Elaeis_oleifera	Elaeis_guineensis))	(Reinhardtia_gracilis	(Reinhardtia_simplex	(Reinhardtia_latisecta	Reinhardtia_paiewonskiana)))))	(Podococcus_barteri	Sclerosperma_profizianum))	Pseudophoenix_vinifera)	Iriartea_deltoidea)	((Dypsis_decaryi	(((Heterospathe_cagayanensis	((Dictyosperma_album	(Veitchia_spiralis	Kentiopsis_piersoniorum))	Hydriastele_microspadix))	(Geonoma_undata	Pelagodoxa_henryana))	((((Oenocarpus_minor	Oenocarpus_bataua)	Prestoea_acuminata)	Manicaria_saccifera)	Roystonea_regia)))	Leopoldinia_pulchra))))	Calamus_caryotoides);
((Orania_palindan	((Sclerosperma_profizianum	Podococcus_barteri)	((((Nypa_fruticans	Iriartea_deltoidea)	((Reinhardtia_gracilis	((((Heterospathe_cagayanensis	((Dypsis_decaryi	Hydriastele_microspadix)	(Dictyosperma_album	(Veitchia_spiralis	Kentiopsis_piersoniorum))))	(Leopoldinia_pulchra	(Geonoma_undata	Pelagodoxa_henryana)))	((Oenocarpus_minor	Oenocarpus_bataua)	Prestoea_acuminata))	(Roystonea_regia	Manicaria_saccifera)))	(Phoenix_dactylifera	(Serenoa_repens	Sabal_domingensis))))	Pseudophoenix_vinifera)	(((Attalea_speciosa	Bactris_major)	(Elaeis_oleifera	Elaeis_guineensis))	(Reinhardtia_simplex	(Reinhardtia_latisecta	Reinhardtia_paiewonskiana))))))	Calamus_caryotoides);
(((Phoenix_dactylifera	Sabal_domingensis)	(((Pseudophoenix_vinifera	((((Reinhardtia_simplex	(Reinhardtia_latisecta	Reinhardtia_paiewonskiana))	(Reinhardtia_gracilis	((Attalea_speciosa	Bactris_major)	(Elaeis_oleifera	Elaeis_guineensis))))	Orania_palindan)	(Podococcus_barteri	Sclerosperma_profizianum)))	Iriartea_deltoidea)	((Serenoa_repens	(Roystonea_regia	(((Geonoma_undata	(Pelagodoxa_henryana	((Oenocarpus_minor	Oenocarpus_bataua)	Prestoea_acuminata)))	(Leopoldinia_pulchra	(Heterospathe_cagayanensis	((Hydriastele_microspadix	(Dictyosperma_album	(Veitchia_spiralis	Kentiopsis_piersoniorum)))	Dypsis_decaryi))))	Manicaria_saccifera)))	Nypa_fruticans)))	Calamus_caryotoides);
((Orania_palindan	(((Podococcus_barteri	(Nypa_fruticans	Sclerosperma_profizianum))	(((Iriartea_deltoidea	(Roystonea_regia	(Manicaria_saccifera	(Reinhardtia_gracilis	((Geonoma_undata	(Pelagodoxa_henryana	((Oenocarpus_minor	Oenocarpus_bataua)	Prestoea_acuminata)))	(Leopoldinia_pulchra	(Heterospathe_cagayanensis	(Hydriastele_microspadix	(Dictyosperma_album	((Dypsis_decaryi	Veitchia_spiralis)	Kentiopsis_piersoniorum))))))))))	(Serenoa_repens	(Phoenix_dactylifera	Sabal_domingensis)))	Pseudophoenix_vinifera))	((Reinhardtia_simplex	(Reinhardtia_latisecta	Reinhardtia_paiewonskiana))	((Attalea_speciosa	Bactris_major)	(Elaeis_oleifera	Elaeis_guineensis)))))	Calamus_caryotoides);
(((((((Roystonea_regia	(Manicaria_saccifera	(((Oenocarpus_minor	Oenocarpus_bataua)	Prestoea_acuminata)	((((Heterospathe_cagayanensis	(Hydriastele_microspadix	(Dictyosperma_album	(Veitchia_spiralis	Kentiopsis_piersoniorum))))	Dypsis_decaryi)	Geonoma_undata)	(Leopoldinia_pulchra	Pelagodoxa_henryana)))))	(Serenoa_repens	(Phoenix_dactylifera	Sabal_domingensis)))	Iriartea_deltoidea)	(Pseudophoenix_vinifera	((((Reinhardtia_simplex	(Reinhardtia_latisecta	Reinhardtia_paiewonskiana))	((Attalea_speciosa	Bactris_major)	(Elaeis_oleifera	Elaeis_guineensis)))	Orania_palindan)	(Podococcus_barteri	Sclerosperma_profizianum))))	Reinhardtia_gracilis)	Nypa_fruticans)	Calamus_caryotoides);
((Orania_palindan	(Sclerosperma_profizianum	(Podococcus_barteri	((((Elaeis_oleifera	Elaeis_guineensis)	((((Roystonea_regia	(Manicaria_saccifera	(((Oenocarpus_minor	Oenocarpus_bataua)	Prestoea_acuminata)	((Heterospathe_cagayanensis	((Dypsis_decaryi	Hydriastele_microspadix)	(Dictyosperma_album	(Veitchia_spiralis	Kentiopsis_piersoniorum))))	(Leopoldinia_pulchra	(Geonoma_undata	Pelagodoxa_henryana))))))	(Serenoa_repens	(Phoenix_dactylifera	Sabal_domingensis)))	Iriartea_deltoidea)	Pseudophoenix_vinifera))	((Reinhardtia_simplex	(Reinhardtia_latisecta	Reinhardtia_paiewonskiana))	(Attalea_speciosa	(Bactris_major	Reinhardtia_gracilis))))	Nypa_fruticans))))	Calamus_caryotoides);
((Nypa_fruticans	((((((((Heterospathe_cagayanensis	((Dypsis_decaryi	Kentiopsis_piersoniorum)	(Veitchia_spiralis	(Dictyosperma_album	Hydriastele_microspadix))))	(Geonoma_undata	Pelagodoxa_henryana))	(Leopoldinia_pulchra	(Prestoea_acuminata	(Oenocarpus_minor	Oenocarpus_bataua))))	Manicaria_saccifera)	Roystonea_regia)	(Serenoa_repens	(Phoenix_dactylifera	Sabal_domingensis)))	(((Sclerosperma_profizianum	(Podococcus_barteri	Orania_palindan))	(((Elaeis_guineensis	Elaeis_oleifera)	Bactris_major)	(Attalea_speciosa	((Reinhardtia_paiewonskiana	Reinhardtia_latisecta)	(Reinhardtia_gracilis	Reinhardtia_simplex)))))	Pseudophoenix_vinifera))	Iriartea_deltoidea))	Calamus_caryotoides);
((Orania_palindan	(((Nypa_fruticans	Sclerosperma_profizianum)	Podococcus_barteri)	((((Elaeis_guineensis	Elaeis_oleifera)	(Attalea_speciosa	Bactris_major))	((Reinhardtia_paiewonskiana	Reinhardtia_latisecta)	(Reinhardtia_gracilis	Reinhardtia_simplex)))	(Pseudophoenix_vinifera	((Iriartea_deltoidea	((((Pelagodoxa_henryana	((Heterospathe_cagayanensis	(Hydriastele_microspadix	((Dictyosperma_album	(Kentiopsis_piersoniorum	Veitchia_spiralis))	Dypsis_decaryi)))	(Geonoma_undata	(Prestoea_acuminata	(Oenocarpus_minor	Oenocarpus_bataua)))))	Manicaria_saccifera)	Roystonea_regia)	Leopoldinia_pulchra))	(Serenoa_repens	(Phoenix_dactylifera	Sabal_domingensis)))))))	Calamus_caryotoides);
(((Serenoa_repens	(Phoenix_dactylifera	Sabal_domingensis))	((((((Prestoea_acuminata	(Oenocarpus_minor	Oenocarpus_bataua))	((Geonoma_undata	Pelagodoxa_henryana)	Leopoldinia_pulchra))	((Dictyosperma_album	(Kentiopsis_piersoniorum	Veitchia_spiralis))	((Heterospathe_cagayanensis	Hydriastele_microspadix)	Dypsis_decaryi)))	Manicaria_saccifera)	Roystonea_regia)	((((((Elaeis_guineensis	Elaeis_oleifera)	(Attalea_speciosa	Bactris_major))	(Reinhardtia_simplex	((Reinhardtia_paiewonskiana	Reinhardtia_latisecta)	Reinhardtia_gracilis)))	Orania_palindan)	((Nypa_fruticans	Sclerosperma_profizianum)	Podococcus_barteri))	(Pseudophoenix_vinifera	Iriartea_deltoidea))))	Calamus_caryotoides);
((((((((Reinhardtia_simplex	(Reinhardtia_paiewonskiana	Reinhardtia_latisecta))	(Reinhardtia_gracilis	(Attalea_speciosa	Bactris_major)))	(Orania_palindan	(Sclerosperma_profizianum	Podococcus_barteri)))	(Elaeis_guineensis	Elaeis_oleifera))	(Pseudophoenix_vinifera	Iriartea_deltoidea))	((Serenoa_repens	(Phoenix_dactylifera	Sabal_domingensis))	(((((Prestoea_acuminata	(Oenocarpus_minor	Oenocarpus_bataua))	((Geonoma_undata	Pelagodoxa_henryana)	Leopoldinia_pulchra))	((Heterospathe_cagayanensis	(Kentiopsis_piersoniorum	Veitchia_spiralis))	(Dictyosperma_album	Hydriastele_microspadix)))	Manicaria_saccifera)	(Dypsis_decaryi	Roystonea_regia))))	Nypa_fruticans)	Calamus_caryotoides);
(((((Sclerosperma_profizianum	Podococcus_barteri)	(((Reinhardtia_simplex	(Reinhardtia_paiewonskiana	Reinhardtia_latisecta))	((Elaeis_guineensis	(Reinhardtia_gracilis	Elaeis_oleifera))	(Attalea_speciosa	Bactris_major)))	Orania_palindan))	(Pseudophoenix_vinifera	Iriartea_deltoidea))	((Roystonea_regia	((((Prestoea_acuminata	(Oenocarpus_minor	Oenocarpus_bataua))	((Geonoma_undata	Pelagodoxa_henryana)	Leopoldinia_pulchra))	((Heterospathe_cagayanensis	((Kentiopsis_piersoniorum	Veitchia_spiralis)	Dypsis_decaryi))	(Dictyosperma_album	Hydriastele_microspadix)))	Manicaria_saccifera))	((Serenoa_repens	(Phoenix_dactylifera	Sabal_domingensis))	Nypa_fruticans)))	Calamus_caryotoides);
(((((Serenoa_repens	(Roystonea_regia	((((Prestoea_acuminata	(Oenocarpus_minor	Oenocarpus_bataua))	((Geonoma_undata	Pelagodoxa_henryana)	Leopoldinia_pulchra))	((((Kentiopsis_piersoniorum	(Veitchia_spiralis	Dictyosperma_album))	Dypsis_decaryi)	Hydriastele_microspadix)	Heterospathe_cagayanensis))	Manicaria_saccifera)))	((Phoenix_dactylifera	Sabal_domingensis)	Nypa_fruticans))	((Iriartea_deltoidea	Pseudophoenix_vinifera)	((Sclerosperma_profizianum	(Orania_palindan	Podococcus_barteri))	((Reinhardtia_simplex	(Reinhardtia_paiewonskiana	Reinhardtia_latisecta))	((Elaeis_guineensis	Elaeis_oleifera)	(Attalea_speciosa	Bactris_major))))))	Reinhardtia_gracilis)	Calamus_caryotoides);
(((((Podococcus_barteri	(Sclerosperma_profizianum	Orania_palindan))	((Reinhardtia_simplex	(Reinhardtia_paiewonskiana	Reinhardtia_latisecta))	((Elaeis_guineensis	(Reinhardtia_gracilis	Elaeis_oleifera))	(Attalea_speciosa	Bactris_major))))	(((Phoenix_dactylifera	(Serenoa_repens	Sabal_domingensis))	(Iriartea_deltoidea	(Roystonea_regia	((((Prestoea_acuminata	(Oenocarpus_minor	Oenocarpus_bataua))	((Geonoma_undata	Pelagodoxa_henryana)	Leopoldinia_pulchra))	((((Dypsis_decaryi	Kentiopsis_piersoniorum)	(Veitchia_spiralis	Dictyosperma_album))	Hydriastele_microspadix)	Heterospathe_cagayanensis))	Manicaria_saccifera))))	Pseudophoenix_vinifera))	Nypa_fruticans)	Calamus_caryotoides);
((Orania_palindan	((Podococcus_barteri	(Nypa_fruticans	Sclerosperma_profizianum))	(((Reinhardtia_gracilis	(Reinhardtia_simplex	(Reinhardtia_paiewonskiana	Reinhardtia_latisecta)))	((Elaeis_guineensis	Elaeis_oleifera)	(Attalea_speciosa	Bactris_major)))	(((Phoenix_dactylifera	(Serenoa_repens	Sabal_domingensis))	(Roystonea_regia	(((((Prestoea_acuminata	(Oenocarpus_minor	Oenocarpus_bataua))	(Pelagodoxa_henryana	Leopoldinia_pulchra))	Geonoma_undata)	(((Dypsis_decaryi	((Kentiopsis_piersoniorum	Veitchia_spiralis)	Dictyosperma_album))	Hydriastele_microspadix)	Heterospathe_cagayanensis))	Manicaria_saccifera)))	(Pseudophoenix_vinifera	Iriartea_deltoidea)))))	Calamus_caryotoides);
((Nypa_fruticans	(((Phoenix_dactylifera	Sabal_domingensis)	(Serenoa_repens	(Roystonea_regia	(((Leopoldinia_pulchra	((Pelagodoxa_henryana	Geonoma_undata)	(Prestoea_acuminata	(Oenocarpus_minor	Oenocarpus_bataua))))	(((Dypsis_decaryi	((Kentiopsis_piersoniorum	Veitchia_spiralis)	Dictyosperma_album))	Hydriastele_microspadix)	Heterospathe_cagayanensis))	Manicaria_saccifera))))	((Pseudophoenix_vinifera	Iriartea_deltoidea)	(((Elaeis_guineensis	Elaeis_oleifera)	Bactris_major)	((Orania_palindan	(Sclerosperma_profizianum	Podococcus_barteri))	(Attalea_speciosa	((Reinhardtia_paiewonskiana	Reinhardtia_latisecta)	(Reinhardtia_gracilis	Reinhardtia_simplex))))))))	Calamus_caryotoides);
((((Pseudophoenix_vinifera	(Iriartea_deltoidea	((Sclerosperma_profizianum	(Podococcus_barteri	Orania_palindan))	(((Reinhardtia_paiewonskiana	Reinhardtia_latisecta)	Reinhardtia_simplex)	(Attalea_speciosa	(Bactris_major	(Elaeis_guineensis	Elaeis_oleifera)))))))	(Serenoa_repens	(Phoenix_dactylifera	(Sabal_domingensis	Nypa_fruticans))))	(Roystonea_regia	((((Prestoea_acuminata	(Oenocarpus_minor	Oenocarpus_bataua))	((Leopoldinia_pulchra	(((Heterospathe_cagayanensis	(Dypsis_decaryi	(Kentiopsis_piersoniorum	Veitchia_spiralis)))	Dictyosperma_album)	Hydriastele_microspadix))	(Pelagodoxa_henryana	Geonoma_undata)))	Manicaria_saccifera)	Reinhardtia_gracilis)))	Calamus_caryotoides);
((((((((Heterospathe_cagayanensis	((Kentiopsis_piersoniorum	Veitchia_spiralis)	Dypsis_decaryi))	Dictyosperma_album)	Hydriastele_microspadix)	(((Prestoea_acuminata	(Oenocarpus_bataua	(Oenocarpus_minor	Reinhardtia_gracilis)))	(Geonoma_undata	Pelagodoxa_henryana))	Leopoldinia_pulchra))	Manicaria_saccifera)	Roystonea_regia)	((Pseudophoenix_vinifera	(((Elaeis_oleifera	Elaeis_guineensis)	Bactris_major)	((Orania_palindan	((Nypa_fruticans	Sclerosperma_profizianum)	Podococcus_barteri))	(Attalea_speciosa	(Iriartea_deltoidea	(Reinhardtia_simplex	(Reinhardtia_paiewonskiana	Reinhardtia_latisecta)))))))	(Phoenix_dactylifera	(Sabal_domingensis	Serenoa_repens))))	Calamus_caryotoides);
((Orania_palindan	(((Nypa_fruticans	Sclerosperma_profizianum)	Podococcus_barteri)	(((((Sabal_domingensis	(Serenoa_repens	Phoenix_dactylifera))	(((((Dypsis_decaryi	(Hydriastele_microspadix	(Dictyosperma_album	(Kentiopsis_piersoniorum	Veitchia_spiralis))))	Heterospathe_cagayanensis)	((Geonoma_undata	(Pelagodoxa_henryana	(Prestoea_acuminata	(Oenocarpus_bataua	Oenocarpus_minor))))	Leopoldinia_pulchra))	Manicaria_saccifera)	Roystonea_regia))	Pseudophoenix_vinifera)	Iriartea_deltoidea)	(Reinhardtia_gracilis	(((Elaeis_oleifera	Elaeis_guineensis)	(Attalea_speciosa	Bactris_major))	(Reinhardtia_simplex	(Reinhardtia_paiewonskiana	Reinhardtia_latisecta)))))))	Calamus_caryotoides);
((Orania_palindan	((Sclerosperma_profizianum	Podococcus_barteri)	((Iriartea_deltoidea	Nypa_fruticans)	((((Phoenix_dactylifera	(Sabal_domingensis	Serenoa_repens))	((((Prestoea_acuminata	(Reinhardtia_gracilis	(Oenocarpus_bataua	Oenocarpus_minor)))	(((Hydriastele_microspadix	(Dictyosperma_album	Dypsis_decaryi))	((Kentiopsis_piersoniorum	Veitchia_spiralis)	Heterospathe_cagayanensis))	(Leopoldinia_pulchra	(Geonoma_undata	Pelagodoxa_henryana))))	Manicaria_saccifera)	Roystonea_regia))	Pseudophoenix_vinifera)	(((Elaeis_oleifera	Elaeis_guineensis)	(Attalea_speciosa	Bactris_major))	(Reinhardtia_simplex	(Reinhardtia_paiewonskiana	Reinhardtia_latisecta)))))))	Calamus_caryotoides);
((Orania_palindan	(((Nypa_fruticans	Sclerosperma_profizianum)	Podococcus_barteri)	(((((Phoenix_dactylifera	Sabal_domingensis)	(Serenoa_repens	((((Prestoea_acuminata	(Oenocarpus_bataua	Oenocarpus_minor))	((Heterospathe_cagayanensis	((Kentiopsis_piersoniorum	(Dictyosperma_album	Veitchia_spiralis))	(Dypsis_decaryi	Hydriastele_microspadix)))	(Leopoldinia_pulchra	(Geonoma_undata	Pelagodoxa_henryana))))	Manicaria_saccifera)	Roystonea_regia)))	Iriartea_deltoidea)	Pseudophoenix_vinifera)	(((Elaeis_oleifera	Elaeis_guineensis)	(Attalea_speciosa	Bactris_major))	((Reinhardtia_gracilis	Reinhardtia_simplex)	(Reinhardtia_paiewonskiana	Reinhardtia_latisecta))))))	Calamus_caryotoides);
((((Phoenix_dactylifera	Sabal_domingensis)	((Serenoa_repens	(((Manicaria_saccifera	Roystonea_regia)	(((Heterospathe_cagayanensis	(((Dypsis_decaryi	(Kentiopsis_piersoniorum	Veitchia_spiralis))	Dictyosperma_album)	Hydriastele_microspadix))	(Geonoma_undata	Pelagodoxa_henryana))	(Prestoea_acuminata	(Oenocarpus_bataua	Oenocarpus_minor))))	Leopoldinia_pulchra))	(Iriartea_deltoidea	(Pseudophoenix_vinifera	(((Elaeis_oleifera	Elaeis_guineensis)	((Attalea_speciosa	Bactris_major)	((Reinhardtia_gracilis	Reinhardtia_simplex)	(Reinhardtia_paiewonskiana	Reinhardtia_latisecta))))	(Podococcus_barteri	(Orania_palindan	Sclerosperma_profizianum)))))))	Nypa_fruticans)	Calamus_caryotoides);
((((Pseudophoenix_vinifera	(((Reinhardtia_simplex	(Reinhardtia_paiewonskiana	Reinhardtia_latisecta))	((Reinhardtia_gracilis	(Elaeis_oleifera	Elaeis_guineensis))	(Attalea_speciosa	Bactris_major)))	(Sclerosperma_profizianum	(Podococcus_barteri	Orania_palindan))))	(((((((Heterospathe_cagayanensis	((Dypsis_decaryi	Dictyosperma_album)	((Kentiopsis_piersoniorum	Veitchia_spiralis)	Hydriastele_microspadix)))	(Leopoldinia_pulchra	(Geonoma_undata	Pelagodoxa_henryana)))	(Prestoea_acuminata	(Oenocarpus_bataua	Oenocarpus_minor)))	Manicaria_saccifera)	Roystonea_regia)	Iriartea_deltoidea)	(Serenoa_repens	(Phoenix_dactylifera	Sabal_domingensis))))	Nypa_fruticans)	Calamus_caryotoides);
(((Pseudophoenix_vinifera	((((Reinhardtia_gracilis	(Reinhardtia_simplex	(Reinhardtia_paiewonskiana	Reinhardtia_latisecta)))	((Elaeis_oleifera	Elaeis_guineensis)	(Attalea_speciosa	Bactris_major)))	(Sclerosperma_profizianum	(Podococcus_barteri	Orania_palindan)))	((((((Heterospathe_cagayanensis	(Dictyosperma_album	((Dypsis_decaryi	(Kentiopsis_piersoniorum	Veitchia_spiralis))	Hydriastele_microspadix)))	(Leopoldinia_pulchra	(Geonoma_undata	Pelagodoxa_henryana)))	(Prestoea_acuminata	(Oenocarpus_bataua	Oenocarpus_minor)))	Manicaria_saccifera)	Roystonea_regia)	(Sabal_domingensis	(Serenoa_repens	Phoenix_dactylifera)))))	(Iriartea_deltoidea	Nypa_fruticans))	Calamus_caryotoides);
((Orania_palindan	((((Reinhardtia_gracilis	Reinhardtia_simplex)	(Reinhardtia_paiewonskiana	Reinhardtia_latisecta))	((Elaeis_oleifera	Elaeis_guineensis)	(Attalea_speciosa	Bactris_major)))	((Sclerosperma_profizianum	Podococcus_barteri)	(((Iriartea_deltoidea	Nypa_fruticans)	(((((Heterospathe_cagayanensis	((Dictyosperma_album	(Kentiopsis_piersoniorum	Veitchia_spiralis))	(Dypsis_decaryi	Hydriastele_microspadix)))	((Prestoea_acuminata	(Oenocarpus_bataua	Oenocarpus_minor))	(Leopoldinia_pulchra	(Geonoma_undata	Pelagodoxa_henryana))))	Manicaria_saccifera)	Roystonea_regia)	(Sabal_domingensis	(Serenoa_repens	Phoenix_dactylifera))))	Pseudophoenix_vinifera))))	Calamus_caryotoides);
(((((Pseudophoenix_vinifera	((Orania_palindan	((Reinhardtia_simplex	(Reinhardtia_paiewonskiana	Reinhardtia_latisecta))	(((Reinhardtia_gracilis	Elaeis_oleifera)	Elaeis_guineensis)	(Attalea_speciosa	Bactris_major))))	(Sclerosperma_profizianum	Podococcus_barteri)))	(Iriartea_deltoidea	Nypa_fruticans))	((((Dictyosperma_album	((((Dypsis_decaryi	Heterospathe_cagayanensis)	Kentiopsis_piersoniorum)	Veitchia_spiralis)	Hydriastele_microspadix))	((Prestoea_acuminata	(Oenocarpus_bataua	Oenocarpus_minor))	(Leopoldinia_pulchra	(Geonoma_undata	Pelagodoxa_henryana))))	Manicaria_saccifera)	Roystonea_regia))	(Sabal_domingensis	(Serenoa_repens	Phoenix_dactylifera)))	Calamus_caryotoides);
((Nypa_fruticans	((((((((((Dypsis_decaryi	Veitchia_spiralis)	Kentiopsis_piersoniorum)	(Dictyosperma_album	Hydriastele_microspadix))	Heterospathe_cagayanensis)	((Prestoea_acuminata	(Oenocarpus_bataua	Oenocarpus_minor))	Geonoma_undata))	(Leopoldinia_pulchra	Pelagodoxa_henryana))	Manicaria_saccifera)	Roystonea_regia)	(Sabal_domingensis	(Serenoa_repens	Phoenix_dactylifera)))	((((((Reinhardtia_simplex	(Reinhardtia_paiewonskiana	Reinhardtia_latisecta))	((Elaeis_oleifera	Elaeis_guineensis)	(Attalea_speciosa	Bactris_major)))	Reinhardtia_gracilis)	(Sclerosperma_profizianum	(Orania_palindan	Podococcus_barteri)))	Pseudophoenix_vinifera)	Iriartea_deltoidea)))	Calamus_caryotoides);
((Orania_palindan	(((((Bactris_major	Attalea_speciosa)	(Elaeis_guineensis	Elaeis_oleifera))	(Reinhardtia_gracilis	(Reinhardtia_simplex	(Reinhardtia_latisecta	Reinhardtia_paiewonskiana))))	(((((((((Hydriastele_microspadix	Dictyosperma_album)	((Dypsis_decaryi	Kentiopsis_piersoniorum)	Veitchia_spiralis))	Heterospathe_cagayanensis)	((Leopoldinia_pulchra	Pelagodoxa_henryana)	((Prestoea_acuminata	(Oenocarpus_minor	Oenocarpus_bataua))	Geonoma_undata)))	Manicaria_saccifera)	Roystonea_regia)	(Phoenix_dactylifera	((Nypa_fruticans	Sabal_domingensis)	Serenoa_repens)))	Iriartea_deltoidea)	Pseudophoenix_vinifera))	(Podococcus_barteri	Sclerosperma_profizianum)))	Calamus_caryotoides);
((Iriartea_deltoidea	((((((((((Dictyosperma_album	(Kentiopsis_piersoniorum	Veitchia_spiralis))	Hydriastele_microspadix)	Dypsis_decaryi)	Heterospathe_cagayanensis)	((Serenoa_repens	(Prestoea_acuminata	(Oenocarpus_minor	Oenocarpus_bataua)))	(Geonoma_undata	Pelagodoxa_henryana)))	Leopoldinia_pulchra)	Manicaria_saccifera)	Roystonea_regia)	(Sabal_domingensis	Phoenix_dactylifera))	(((Bactris_major	(Elaeis_guineensis	Elaeis_oleifera))	((Attalea_speciosa	(Reinhardtia_simplex	(Reinhardtia_latisecta	Reinhardtia_paiewonskiana)))	(Reinhardtia_gracilis	((Podococcus_barteri	(Nypa_fruticans	Sclerosperma_profizianum))	Orania_palindan))))	Pseudophoenix_vinifera)))	Calamus_caryotoides);
((((((((((((Dictyosperma_album	(Kentiopsis_piersoniorum	Veitchia_spiralis))	Hydriastele_microspadix)	Dypsis_decaryi)	Heterospathe_cagayanensis)	(Geonoma_undata	Pelagodoxa_henryana))	Leopoldinia_pulchra)	(Prestoea_acuminata	(Oenocarpus_minor	Oenocarpus_bataua)))	Manicaria_saccifera)	Roystonea_regia)	((Serenoa_repens	(Sabal_domingensis	Phoenix_dactylifera))	((((Sclerosperma_profizianum	(Orania_palindan	Podococcus_barteri))	(((Attalea_speciosa	Bactris_major)	(Elaeis_guineensis	Elaeis_oleifera))	(Reinhardtia_simplex	(Reinhardtia_latisecta	Reinhardtia_paiewonskiana))))	Pseudophoenix_vinifera)	(Nypa_fruticans	Iriartea_deltoidea))))	Reinhardtia_gracilis)	Calamus_caryotoides);
(((((Sclerosperma_profizianum	(Orania_palindan	Podococcus_barteri))	((Reinhardtia_simplex	(Reinhardtia_latisecta	Reinhardtia_paiewonskiana))	(Attalea_speciosa	(Bactris_major	(Elaeis_guineensis	Elaeis_oleifera)))))	(Reinhardtia_gracilis	Pseudophoenix_vinifera))	((Nypa_fruticans	Iriartea_deltoidea)	((((((((((Kentiopsis_piersoniorum	(Veitchia_spiralis	Dictyosperma_album))	Hydriastele_microspadix)	Dypsis_decaryi)	Heterospathe_cagayanensis)	(Geonoma_undata	Pelagodoxa_henryana))	Leopoldinia_pulchra)	(Prestoea_acuminata	(Oenocarpus_minor	Oenocarpus_bataua)))	Manicaria_saccifera)	Roystonea_regia)	(Serenoa_repens	(Sabal_domingensis	Phoenix_dactylifera)))))	Calamus_caryotoides);
((Orania_palindan	(((Reinhardtia_gracilis	(Reinhardtia_simplex	(Reinhardtia_latisecta	Reinhardtia_paiewonskiana)))	((Elaeis_guineensis	Elaeis_oleifera)	(Attalea_speciosa	Bactris_major)))	(((Nypa_fruticans	Sclerosperma_profizianum)	Podococcus_barteri)	((Pseudophoenix_vinifera	(((Manicaria_saccifera	((Prestoea_acuminata	(Oenocarpus_minor	Oenocarpus_bataua))	Roystonea_regia))	((((Heterospathe_cagayanensis	(Kentiopsis_piersoniorum	Veitchia_spiralis))	(Hydriastele_microspadix	(Dictyosperma_album	Dypsis_decaryi)))	(Geonoma_undata	Pelagodoxa_henryana))	Leopoldinia_pulchra))	((Serenoa_repens	Phoenix_dactylifera)	Sabal_domingensis)))	Iriartea_deltoidea))))	Calamus_caryotoides);
((Nypa_fruticans	((Phoenix_dactylifera	Sabal_domingensis)	(((Iriartea_deltoidea	((((Reinhardtia_latisecta	Reinhardtia_paiewonskiana)	(Reinhardtia_gracilis	Reinhardtia_simplex))	((Elaeis_guineensis	Elaeis_oleifera)	(Attalea_speciosa	Bactris_major)))	(Sclerosperma_profizianum	(Podococcus_barteri	Orania_palindan))))	Pseudophoenix_vinifera)	(Roystonea_regia	(Manicaria_saccifera	(((Heterospathe_cagayanensis	((Dypsis_decaryi	(Kentiopsis_piersoniorum	(Dictyosperma_album	Veitchia_spiralis)))	Hydriastele_microspadix))	(Geonoma_undata	((Prestoea_acuminata	((Serenoa_repens	Oenocarpus_minor)	Oenocarpus_bataua))	Pelagodoxa_henryana)))	Leopoldinia_pulchra))))))	Calamus_caryotoides);
((Orania_palindan	(((Pseudophoenix_vinifera	(Iriartea_deltoidea	(((Phoenix_dactylifera	Serenoa_repens)	Sabal_domingensis)	(Roystonea_regia	(Manicaria_saccifera	(((Dypsis_decaryi	Heterospathe_cagayanensis)	((Kentiopsis_piersoniorum	(Dictyosperma_album	Veitchia_spiralis))	Hydriastele_microspadix))	(Geonoma_undata	((Prestoea_acuminata	(Oenocarpus_minor	Oenocarpus_bataua))	(Leopoldinia_pulchra	Pelagodoxa_henryana)))))))))	(((Reinhardtia_latisecta	Reinhardtia_paiewonskiana)	(Reinhardtia_gracilis	Reinhardtia_simplex))	((Elaeis_guineensis	Elaeis_oleifera)	(Attalea_speciosa	Bactris_major))))	((Nypa_fruticans	Sclerosperma_profizianum)	Podococcus_barteri)))	Calamus_caryotoides);
(((Nypa_fruticans	(((Phoenix_dactylifera	Serenoa_repens)	Sabal_domingensis)	(Roystonea_regia	(Manicaria_saccifera	((((Pelagodoxa_henryana	Leopoldinia_pulchra)	Geonoma_undata)	(Prestoea_acuminata	(Oenocarpus_minor	Oenocarpus_bataua)))	((((Dypsis_decaryi	Heterospathe_cagayanensis)	(Kentiopsis_piersoniorum	Veitchia_spiralis))	Hydriastele_microspadix)	Dictyosperma_album))))))	(((((((Elaeis_guineensis	Elaeis_oleifera)	(Attalea_speciosa	Bactris_major))	Reinhardtia_gracilis)	((Reinhardtia_latisecta	Reinhardtia_paiewonskiana)	Reinhardtia_simplex))	(Podococcus_barteri	(Orania_palindan	Sclerosperma_profizianum)))	Pseudophoenix_vinifera)	Iriartea_deltoidea))	Calamus_caryotoides);
(((Roystonea_regia	(Manicaria_saccifera	(((Prestoea_acuminata	(Oenocarpus_minor	Oenocarpus_bataua))	(Leopoldinia_pulchra	(Pelagodoxa_henryana	Geonoma_undata)))	(Serenoa_repens	(((Heterospathe_cagayanensis	(((Kentiopsis_piersoniorum	Veitchia_spiralis)	Reinhardtia_gracilis)	Dypsis_decaryi))	Hydriastele_microspadix)	Dictyosperma_album)))))	((((((Elaeis_guineensis	Elaeis_oleifera)	(Attalea_speciosa	Bactris_major))	(((Reinhardtia_latisecta	Reinhardtia_paiewonskiana)	Reinhardtia_simplex)	(Sclerosperma_profizianum	(Podococcus_barteri	Orania_palindan))))	Pseudophoenix_vinifera)	(Iriartea_deltoidea	Nypa_fruticans))	(Phoenix_dactylifera	Sabal_domingensis)))	Calamus_caryotoides);
((Nypa_fruticans	((Phoenix_dactylifera	(Serenoa_repens	Sabal_domingensis))	((Roystonea_regia	(((Prestoea_acuminata	(Oenocarpus_minor	Oenocarpus_bataua))	(((Hydriastele_microspadix	(((Kentiopsis_piersoniorum	Veitchia_spiralis)	Dictyosperma_album)	Dypsis_decaryi))	Heterospathe_cagayanensis)	(Leopoldinia_pulchra	(Pelagodoxa_henryana	Geonoma_undata))))	Manicaria_saccifera))	(((Podococcus_barteri	((Sclerosperma_profizianum	Orania_palindan)	(Reinhardtia_gracilis	(((Elaeis_guineensis	Elaeis_oleifera)	(Attalea_speciosa	Bactris_major))	((Reinhardtia_latisecta	Reinhardtia_paiewonskiana)	Reinhardtia_simplex)))))	Pseudophoenix_vinifera)	Iriartea_deltoidea))))	Calamus_caryotoides);
((Pseudophoenix_vinifera	((((Nypa_fruticans	(Sabal_domingensis	Phoenix_dactylifera))	((Serenoa_repens	((((Oenocarpus_bataua	Oenocarpus_minor)	Prestoea_acuminata)	(((Heterospathe_cagayanensis	(Hydriastele_microspadix	((Kentiopsis_piersoniorum	(Veitchia_spiralis	Dypsis_decaryi))	Dictyosperma_album)))	Leopoldinia_pulchra)	(Pelagodoxa_henryana	Geonoma_undata)))	Manicaria_saccifera))	Roystonea_regia))	Iriartea_deltoidea)	((Sclerosperma_profizianum	(Podococcus_barteri	Orania_palindan))	((((Elaeis_oleifera	Elaeis_guineensis)	(Bactris_major	Attalea_speciosa))	((Reinhardtia_latisecta	Reinhardtia_paiewonskiana)	Reinhardtia_simplex))	Reinhardtia_gracilis))))	Calamus_caryotoides);
((Nypa_fruticans	(((Pseudophoenix_vinifera	((Sclerosperma_profizianum	(Podococcus_barteri	Orania_palindan))	((((Elaeis_oleifera	Elaeis_guineensis)	(Bactris_major	Attalea_speciosa))	((Reinhardtia_latisecta	Reinhardtia_paiewonskiana)	Reinhardtia_simplex))	Reinhardtia_gracilis)))	(((Serenoa_repens	Sabal_domingensis)	Phoenix_dactylifera)	((((((Oenocarpus_bataua	Oenocarpus_minor)	Prestoea_acuminata)	(Pelagodoxa_henryana	Geonoma_undata))	(Leopoldinia_pulchra	(Heterospathe_cagayanensis	((Dictyosperma_album	Hydriastele_microspadix)	((Dypsis_decaryi	Veitchia_spiralis)	Kentiopsis_piersoniorum)))))	Manicaria_saccifera)	Roystonea_regia)))	Iriartea_deltoidea))	Calamus_caryotoides);
((Nypa_fruticans	((((Pseudophoenix_vinifera	(Iriartea_deltoidea	((Orania_palindan	(Sclerosperma_profizianum	Podococcus_barteri))	(((Elaeis_oleifera	Elaeis_guineensis)	(Bactris_major	Attalea_speciosa))	((Reinhardtia_latisecta	Reinhardtia_paiewonskiana)	Reinhardtia_simplex)))))	((Serenoa_repens	Sabal_domingensis)	Phoenix_dactylifera))	((((((Oenocarpus_bataua	Oenocarpus_minor)	Prestoea_acuminata)	(Pelagodoxa_henryana	Geonoma_undata))	(Leopoldinia_pulchra	((Dypsis_decaryi	Heterospathe_cagayanensis)	(((Dictyosperma_album	Hydriastele_microspadix)	Veitchia_spiralis)	Kentiopsis_piersoniorum))))	Manicaria_saccifera)	Roystonea_regia))	Reinhardtia_gracilis))	Calamus_caryotoides);
((Orania_palindan	((((((Elaeis_oleifera	Elaeis_guineensis)	(Bactris_major	Attalea_speciosa))	((Reinhardtia_latisecta	Reinhardtia_paiewonskiana)	(Reinhardtia_gracilis	Reinhardtia_simplex)))	((((((Serenoa_repens	Sabal_domingensis)	Phoenix_dactylifera)	(((((((Oenocarpus_bataua	Oenocarpus_minor)	Prestoea_acuminata)	(Leopoldinia_pulchra	Pelagodoxa_henryana))	Geonoma_undata)	(Heterospathe_cagayanensis	((Dictyosperma_album	(Kentiopsis_piersoniorum	(Dypsis_decaryi	Veitchia_spiralis)))	Hydriastele_microspadix)))	Manicaria_saccifera)	Roystonea_regia))	Nypa_fruticans)	Iriartea_deltoidea)	Pseudophoenix_vinifera))	Sclerosperma_profizianum)	Podococcus_barteri))	Calamus_caryotoides);
((Nypa_fruticans	((Iriartea_deltoidea	(Pseudophoenix_vinifera	((Podococcus_barteri	(Orania_palindan	Sclerosperma_profizianum))	((((Reinhardtia_gracilis	Elaeis_oleifera)	Elaeis_guineensis)	(Bactris_major	Attalea_speciosa))	((Reinhardtia_latisecta	Reinhardtia_paiewonskiana)	Reinhardtia_simplex)))))	((Sabal_domingensis	Phoenix_dactylifera)	(Serenoa_repens	(((Prestoea_acuminata	(((Geonoma_undata	(Oenocarpus_bataua	Oenocarpus_minor))	(Leopoldinia_pulchra	Pelagodoxa_henryana))	(Dictyosperma_album	((Heterospathe_cagayanensis	((Dypsis_decaryi	Kentiopsis_piersoniorum)	Veitchia_spiralis))	Hydriastele_microspadix))))	Manicaria_saccifera)	Roystonea_regia)))))	Calamus_caryotoides);
((Orania_palindan	(Sclerosperma_profizianum	((((Pseudophoenix_vinifera	(((Serenoa_repens	Sabal_domingensis)	Phoenix_dactylifera)	((((Geonoma_undata	((Prestoea_acuminata	(Oenocarpus_bataua	Oenocarpus_minor))	(Leopoldinia_pulchra	Pelagodoxa_henryana)))	(((Hydriastele_microspadix	((Veitchia_spiralis	Kentiopsis_piersoniorum)	Dictyosperma_album))	Dypsis_decaryi)	Heterospathe_cagayanensis))	Manicaria_saccifera)	Roystonea_regia)))	(((Reinhardtia_latisecta	Reinhardtia_paiewonskiana)	(Reinhardtia_gracilis	Reinhardtia_simplex))	(((Elaeis_oleifera	Elaeis_guineensis)	Bactris_major)	Attalea_speciosa)))	(Iriartea_deltoidea	Nypa_fruticans))	Podococcus_barteri)))	Calamus_caryotoides);
((Orania_palindan	(Sclerosperma_profizianum	(((Pseudophoenix_vinifera	((Iriartea_deltoidea	(Reinhardtia_gracilis	Nypa_fruticans))	((Sabal_domingensis	Phoenix_dactylifera)	(Serenoa_repens	((((((Pelagodoxa_henryana	Geonoma_undata)	(((Hydriastele_microspadix	((Veitchia_spiralis	Kentiopsis_piersoniorum)	Dypsis_decaryi))	Dictyosperma_album)	Heterospathe_cagayanensis))	Leopoldinia_pulchra)	(Prestoea_acuminata	(Oenocarpus_bataua	Oenocarpus_minor)))	Manicaria_saccifera)	Roystonea_regia)))))	(((Reinhardtia_latisecta	Reinhardtia_paiewonskiana)	Reinhardtia_simplex)	((Elaeis_oleifera	Elaeis_guineensis)	(Bactris_major	Attalea_speciosa))))	Podococcus_barteri)))	Calamus_caryotoides);
((Nypa_fruticans	(((Serenoa_repens	Phoenix_dactylifera)	Sabal_domingensis)	((((((Reinhardtia_latisecta	Reinhardtia_paiewonskiana)	Reinhardtia_simplex)	((Elaeis_oleifera	Elaeis_guineensis)	(Attalea_speciosa	(Reinhardtia_gracilis	Bactris_major))))	(Orania_palindan	(Sclerosperma_profizianum	Podococcus_barteri)))	(Iriartea_deltoidea	Pseudophoenix_vinifera))	((((((Dictyosperma_album	Hydriastele_microspadix)	(((Kentiopsis_piersoniorum	Dypsis_decaryi)	Heterospathe_cagayanensis)	Veitchia_spiralis))	(Geonoma_undata	(Prestoea_acuminata	(Oenocarpus_bataua	Oenocarpus_minor))))	(Pelagodoxa_henryana	Leopoldinia_pulchra))	Manicaria_saccifera)	Roystonea_regia))))	Calamus_caryotoides);
((Nypa_fruticans	(((Serenoa_repens	Phoenix_dactylifera)	Sabal_domingensis)	(((((Reinhardtia_gracilis	((Reinhardtia_latisecta	Reinhardtia_paiewonskiana)	Reinhardtia_simplex))	((Elaeis_oleifera	Elaeis_guineensis)	(Attalea_speciosa	Bactris_major)))	(Podococcus_barteri	(Orania_palindan	Sclerosperma_profizianum)))	(Iriartea_deltoidea	Pseudophoenix_vinifera))	((((((Geonoma_undata	(Oenocarpus_bataua	Oenocarpus_minor))	(Prestoea_acuminata	Pelagodoxa_henryana))	Leopoldinia_pulchra)	((((Dictyosperma_album	Hydriastele_microspadix)	(Kentiopsis_piersoniorum	Veitchia_spiralis))	Dypsis_decaryi)	Heterospathe_cagayanensis))	Manicaria_saccifera)	Roystonea_regia))))	Calamus_caryotoides);
(((((Serenoa_repens	(Manicaria_saccifera	(((((((Dictyosperma_album	(Kentiopsis_piersoniorum	Veitchia_spiralis))	Hydriastele_microspadix)	Dypsis_decaryi)	Heterospathe_cagayanensis)	((Prestoea_acuminata	(Oenocarpus_bataua	Oenocarpus_minor))	(Geonoma_undata	Pelagodoxa_henryana)))	Leopoldinia_pulchra)	Roystonea_regia)))	(((((Elaeis_oleifera	Elaeis_guineensis)	(Attalea_speciosa	Bactris_major))	((Podococcus_barteri	(Orania_palindan	Sclerosperma_profizianum))	((Reinhardtia_latisecta	Reinhardtia_paiewonskiana)	Reinhardtia_simplex)))	(Iriartea_deltoidea	Pseudophoenix_vinifera))	(Phoenix_dactylifera	Sabal_domingensis)))	Nypa_fruticans)	Reinhardtia_gracilis)	Calamus_caryotoides);
(((Sclerosperma_profizianum	(((((Bactris_major	Attalea_speciosa)	(Elaeis_oleifera	Elaeis_guineensis))	(Reinhardtia_simplex	(Reinhardtia_paiewonskiana	Reinhardtia_latisecta)))	((Pseudophoenix_vinifera	((Phoenix_dactylifera	(Serenoa_repens	Sabal_domingensis))	(Nypa_fruticans	(Roystonea_regia	(Manicaria_saccifera	(((Reinhardtia_gracilis	(Pelagodoxa_henryana	Leopoldinia_pulchra))	(Geonoma_undata	(Prestoea_acuminata	(Oenocarpus_bataua	Oenocarpus_minor))))	((Hydriastele_microspadix	((Dypsis_decaryi	(Dictyosperma_album	Veitchia_spiralis))	Kentiopsis_piersoniorum))	Heterospathe_cagayanensis)))))))	Iriartea_deltoidea))	Podococcus_barteri))	Orania_palindan)	Calamus_caryotoides);
((Nypa_fruticans	((Roystonea_regia	(Manicaria_saccifera	(((((Heterospathe_cagayanensis	(Veitchia_spiralis	Kentiopsis_piersoniorum))	Dypsis_decaryi)	Hydriastele_microspadix)	Dictyosperma_album)	(((Pelagodoxa_henryana	Geonoma_undata)	(Serenoa_repens	((Oenocarpus_minor	Oenocarpus_bataua)	Prestoea_acuminata)))	Leopoldinia_pulchra))))	(((Iriartea_deltoidea	((Podococcus_barteri	Sclerosperma_profizianum)	(Orania_palindan	(((Bactris_major	Attalea_speciosa)	(Elaeis_oleifera	Elaeis_guineensis))	((Reinhardtia_gracilis	Reinhardtia_simplex)	(Reinhardtia_paiewonskiana	Reinhardtia_latisecta))))))	Pseudophoenix_vinifera)	(Phoenix_dactylifera	Sabal_domingensis))))	Calamus_caryotoides);
((Nypa_fruticans	((Roystonea_regia	(Manicaria_saccifera	(((Heterospathe_cagayanensis	(((Dictyosperma_album	(Veitchia_spiralis	Kentiopsis_piersoniorum))	Dypsis_decaryi)	Hydriastele_microspadix))	((Pelagodoxa_henryana	Geonoma_undata)	Leopoldinia_pulchra))	((Oenocarpus_minor	Oenocarpus_bataua)	Prestoea_acuminata))))	(((Iriartea_deltoidea	((Podococcus_barteri	(Sclerosperma_profizianum	Orania_palindan))	((((Bactris_major	Attalea_speciosa)	(Elaeis_oleifera	Elaeis_guineensis))	(Reinhardtia_simplex	(Reinhardtia_paiewonskiana	Reinhardtia_latisecta)))	Reinhardtia_gracilis)))	Pseudophoenix_vinifera)	(Phoenix_dactylifera	(Serenoa_repens	Sabal_domingensis)))))	Calamus_caryotoides);
((Iriartea_deltoidea	(((Orania_palindan	(Podococcus_barteri	Sclerosperma_profizianum))	(((Bactris_major	Attalea_speciosa)	(Elaeis_oleifera	Elaeis_guineensis))	(Reinhardtia_simplex	(Reinhardtia_paiewonskiana	Reinhardtia_latisecta))))	(Pseudophoenix_vinifera	((Roystonea_regia	(Manicaria_saccifera	((Geonoma_undata	((Oenocarpus_minor	Oenocarpus_bataua)	(Prestoea_acuminata	Reinhardtia_gracilis)))	((Pelagodoxa_henryana	Leopoldinia_pulchra)	((Dictyosperma_album	(Heterospathe_cagayanensis	(Dypsis_decaryi	(Kentiopsis_piersoniorum	Veitchia_spiralis))))	Hydriastele_microspadix)))))	(Nypa_fruticans	(Phoenix_dactylifera	(Serenoa_repens	Sabal_domingensis)))))))	Calamus_caryotoides);
((Nypa_fruticans	(((Roystonea_regia	(Manicaria_saccifera	(((Leopoldinia_pulchra	(Pelagodoxa_henryana	Geonoma_undata))	(Serenoa_repens	((Oenocarpus_minor	Oenocarpus_bataua)	Prestoea_acuminata)))	(Dypsis_decaryi	((Heterospathe_cagayanensis	(Dictyosperma_album	(Kentiopsis_piersoniorum	Veitchia_spiralis)))	Hydriastele_microspadix)))))	(((Iriartea_deltoidea	((Orania_palindan	(Podococcus_barteri	Sclerosperma_profizianum))	((Attalea_speciosa	((Elaeis_oleifera	Elaeis_guineensis)	Bactris_major))	(Reinhardtia_simplex	(Reinhardtia_paiewonskiana	Reinhardtia_latisecta)))))	Pseudophoenix_vinifera)	(Phoenix_dactylifera	Sabal_domingensis)))	Reinhardtia_gracilis))	Calamus_caryotoides);
((Orania_palindan	(((Iriartea_deltoidea	(Reinhardtia_simplex	(Reinhardtia_paiewonskiana	Reinhardtia_latisecta)))	((Reinhardtia_gracilis	(Attalea_speciosa	Bactris_major))	(Elaeis_oleifera	Elaeis_guineensis)))	(((Nypa_fruticans	(((Roystonea_regia	(Manicaria_saccifera	(((Leopoldinia_pulchra	(Pelagodoxa_henryana	Geonoma_undata))	((Oenocarpus_minor	Oenocarpus_bataua)	Prestoea_acuminata))	(Heterospathe_cagayanensis	(((Kentiopsis_piersoniorum	Veitchia_spiralis)	Dictyosperma_album)	(Dypsis_decaryi	Hydriastele_microspadix))))))	Serenoa_repens)	(Phoenix_dactylifera	Sabal_domingensis)))	Pseudophoenix_vinifera)	(Podococcus_barteri	Sclerosperma_profizianum))))	Calamus_caryotoides);
((Nypa_fruticans	((((Roystonea_regia	(Manicaria_saccifera	(Geonoma_undata	((((Veitchia_spiralis	(Heterospathe_cagayanensis	Kentiopsis_piersoniorum))	Dictyosperma_album)	(Dypsis_decaryi	Hydriastele_microspadix))	((Leopoldinia_pulchra	Pelagodoxa_henryana)	((Oenocarpus_minor	Oenocarpus_bataua)	Prestoea_acuminata))))))	Serenoa_repens)	(Phoenix_dactylifera	Sabal_domingensis))	((((Orania_palindan	Podococcus_barteri)	Sclerosperma_profizianum)	(((Reinhardtia_gracilis	Reinhardtia_simplex)	(Reinhardtia_paiewonskiana	Reinhardtia_latisecta))	(Attalea_speciosa	(Bactris_major	(Elaeis_oleifera	Elaeis_guineensis)))))	(Iriartea_deltoidea	Pseudophoenix_vinifera))))	Calamus_caryotoides);
(((Roystonea_regia	(Manicaria_saccifera	((Pelagodoxa_henryana	Leopoldinia_pulchra)	(((Kentiopsis_piersoniorum	Veitchia_spiralis)	((Dypsis_decaryi	(Hydriastele_microspadix	Heterospathe_cagayanensis))	Dictyosperma_album))	(Geonoma_undata	((Oenocarpus_minor	Oenocarpus_bataua)	Prestoea_acuminata))))))	((Phoenix_dactylifera	(Serenoa_repens	Sabal_domingensis))	((((Orania_palindan	(Podococcus_barteri	Sclerosperma_profizianum))	((Reinhardtia_simplex	(Reinhardtia_paiewonskiana	Reinhardtia_latisecta))	(Attalea_speciosa	(Bactris_major	((Reinhardtia_gracilis	Elaeis_oleifera)	Elaeis_guineensis)))))	Pseudophoenix_vinifera)	(Iriartea_deltoidea	Nypa_fruticans))))	Calamus_caryotoides);
(((((((Orania_palindan	(Podococcus_barteri	Sclerosperma_profizianum))	((Reinhardtia_simplex	(Reinhardtia_paiewonskiana	Reinhardtia_latisecta))	(Attalea_speciosa	(Bactris_major	(Elaeis_oleifera	Elaeis_guineensis)))))	Pseudophoenix_vinifera)	((Nypa_fruticans	(Serenoa_repens	(Roystonea_regia	((Manicaria_saccifera	(((Dypsis_decaryi	(Hydriastele_microspadix	(Kentiopsis_piersoniorum	(Dictyosperma_album	Veitchia_spiralis))))	Heterospathe_cagayanensis)	(Geonoma_undata	(Pelagodoxa_henryana	Leopoldinia_pulchra))))	((Oenocarpus_minor	Oenocarpus_bataua)	Prestoea_acuminata)))))	(Phoenix_dactylifera	Sabal_domingensis)))	Iriartea_deltoidea)	Reinhardtia_gracilis)	Calamus_caryotoides);
((Orania_palindan	(Podococcus_barteri	(((((Pseudophoenix_vinifera	((Roystonea_regia	(Manicaria_saccifera	((((Geonoma_undata	Pelagodoxa_henryana)	Leopoldinia_pulchra)	(((Hydriastele_microspadix	(Dypsis_decaryi	(Kentiopsis_piersoniorum	Veitchia_spiralis)))	Dictyosperma_album)	Heterospathe_cagayanensis))	((Oenocarpus_minor	Oenocarpus_bataua)	Prestoea_acuminata))))	(Serenoa_repens	(Phoenix_dactylifera	Sabal_domingensis))))	(Iriartea_deltoidea	Nypa_fruticans))	((Bactris_major	Attalea_speciosa)	(Elaeis_oleifera	Elaeis_guineensis)))	((Reinhardtia_gracilis	Reinhardtia_simplex)	(Reinhardtia_paiewonskiana	Reinhardtia_latisecta)))	Sclerosperma_profizianum)))	Calamus_caryotoides);
(((Sclerosperma_profizianum	(((((Reinhardtia_latisecta	Reinhardtia_paiewonskiana)	Reinhardtia_simplex)	((Bactris_major	Attalea_speciosa)	(Elaeis_guineensis	Elaeis_oleifera)))	(Iriartea_deltoidea	(Pseudophoenix_vinifera	((Nypa_fruticans	((Roystonea_regia	(Serenoa_repens	(Manicaria_saccifera	((Geonoma_undata	((Heterospathe_cagayanensis	(Kentiopsis_piersoniorum	(Veitchia_spiralis	Dypsis_decaryi)))	(Dictyosperma_album	Hydriastele_microspadix)))	(Leopoldinia_pulchra	(Pelagodoxa_henryana	((Oenocarpus_bataua	Oenocarpus_minor)	Prestoea_acuminata)))))))	Reinhardtia_gracilis))	(Sabal_domingensis	Phoenix_dactylifera)))))	Podococcus_barteri))	Orania_palindan)	Calamus_caryotoides);
(((Nypa_fruticans	Iriartea_deltoidea)	((Pseudophoenix_vinifera	((Bactris_major	(Elaeis_guineensis	Elaeis_oleifera))	((Orania_palindan	(Sclerosperma_profizianum	Podococcus_barteri))	(Attalea_speciosa	((Reinhardtia_latisecta	Reinhardtia_paiewonskiana)	Reinhardtia_simplex)))))	((Roystonea_regia	(Manicaria_saccifera	((((Dictyosperma_album	(Kentiopsis_piersoniorum	Veitchia_spiralis))	(Dypsis_decaryi	Hydriastele_microspadix))	Heterospathe_cagayanensis)	(((Oenocarpus_bataua	Oenocarpus_minor)	Prestoea_acuminata)	(Leopoldinia_pulchra	((Reinhardtia_gracilis	Geonoma_undata)	Pelagodoxa_henryana))))))	((Serenoa_repens	Sabal_domingensis)	Phoenix_dactylifera))))	Calamus_caryotoides);
((Reinhardtia_gracilis	(Iriartea_deltoidea	((((Roystonea_regia	(Manicaria_saccifera	((((Oenocarpus_bataua	Oenocarpus_minor)	Geonoma_undata)	((Prestoea_acuminata	Pelagodoxa_henryana)	Leopoldinia_pulchra))	(((Hydriastele_microspadix	((Kentiopsis_piersoniorum	Veitchia_spiralis)	Dypsis_decaryi))	Dictyosperma_album)	Heterospathe_cagayanensis))))	((Serenoa_repens	Sabal_domingensis)	Phoenix_dactylifera))	Pseudophoenix_vinifera)	(((Nypa_fruticans	Sclerosperma_profizianum)	Podococcus_barteri)	((((Reinhardtia_latisecta	Reinhardtia_paiewonskiana)	Reinhardtia_simplex)	((Attalea_speciosa	Bactris_major)	(Elaeis_guineensis	Elaeis_oleifera)))	Orania_palindan)))))	Calamus_caryotoides);
((Nypa_fruticans	((Roystonea_regia	(((Leopoldinia_pulchra	((Pelagodoxa_henryana	Geonoma_undata)	(((Dypsis_decaryi	Hydriastele_microspadix)	((Dictyosperma_album	Veitchia_spiralis)	Kentiopsis_piersoniorum))	Heterospathe_cagayanensis)))	Manicaria_saccifera)	(Prestoea_acuminata	(Oenocarpus_bataua	Oenocarpus_minor))))	(((Serenoa_repens	Sabal_domingensis)	Phoenix_dactylifera)	((((Sclerosperma_profizianum	Orania_palindan)	Podococcus_barteri)	((Reinhardtia_gracilis	((Attalea_speciosa	Bactris_major)	(Elaeis_guineensis	Elaeis_oleifera)))	((Reinhardtia_latisecta	Reinhardtia_paiewonskiana)	Reinhardtia_simplex)))	(Iriartea_deltoidea	Pseudophoenix_vinifera)))))	Calamus_caryotoides);
((Nypa_fruticans	((((Roystonea_regia	(Manicaria_saccifera	(((Prestoea_acuminata	(Pelagodoxa_henryana	Geonoma_undata))	((Dictyosperma_album	((Veitchia_spiralis	(Heterospathe_cagayanensis	Kentiopsis_piersoniorum))	Dypsis_decaryi))	Hydriastele_microspadix))	(Oenocarpus_bataua	Oenocarpus_minor))))	Leopoldinia_pulchra)	((Serenoa_repens	Sabal_domingensis)	Phoenix_dactylifera))	(((Orania_palindan	(Podococcus_barteri	Sclerosperma_profizianum))	((Reinhardtia_gracilis	((Attalea_speciosa	Bactris_major)	(Elaeis_guineensis	Elaeis_oleifera)))	((Reinhardtia_latisecta	Reinhardtia_paiewonskiana)	Reinhardtia_simplex)))	(Iriartea_deltoidea	Pseudophoenix_vinifera))))	Calamus_caryotoides);
(((Nypa_fruticans	(((Roystonea_regia	(Manicaria_saccifera	(((Prestoea_acuminata	(Oenocarpus_bataua	Oenocarpus_minor))	((Pelagodoxa_henryana	Geonoma_undata)	Leopoldinia_pulchra))	(Dictyosperma_album	(Hydriastele_microspadix	((Dypsis_decaryi	Heterospathe_cagayanensis)	(Kentiopsis_piersoniorum	Veitchia_spiralis)))))))	((Serenoa_repens	Sabal_domingensis)	Phoenix_dactylifera))	(((Orania_palindan	(Podococcus_barteri	Sclerosperma_profizianum))	(((Attalea_speciosa	Bactris_major)	(Elaeis_guineensis	Elaeis_oleifera))	((Reinhardtia_latisecta	Reinhardtia_paiewonskiana)	Reinhardtia_simplex)))	(Iriartea_deltoidea	Pseudophoenix_vinifera))))	Reinhardtia_gracilis)	Calamus_caryotoides);
((Nypa_fruticans	(((Roystonea_regia	(Manicaria_saccifera	(((Prestoea_acuminata	(Oenocarpus_bataua	Oenocarpus_minor))	(Pelagodoxa_henryana	Leopoldinia_pulchra))	(Geonoma_undata	(((Dypsis_decaryi	Hydriastele_microspadix)	(Dictyosperma_album	(Kentiopsis_piersoniorum	Veitchia_spiralis)))	Heterospathe_cagayanensis)))))	(Sabal_domingensis	(Phoenix_dactylifera	Serenoa_repens)))	(Iriartea_deltoidea	(Pseudophoenix_vinifera	((Orania_palindan	(Podococcus_barteri	Sclerosperma_profizianum))	(((Attalea_speciosa	Bactris_major)	(Elaeis_guineensis	Elaeis_oleifera))	(Reinhardtia_gracilis	((Reinhardtia_latisecta	Reinhardtia_paiewonskiana)	Reinhardtia_simplex))))))))	Calamus_caryotoides);
(((Roystonea_regia	(Manicaria_saccifera	(((Geonoma_undata	((Oenocarpus_bataua	Oenocarpus_minor)	(Pelagodoxa_henryana	Prestoea_acuminata)))	Leopoldinia_pulchra)	(((Dypsis_decaryi	Hydriastele_microspadix)	(Dictyosperma_album	(Kentiopsis_piersoniorum	Veitchia_spiralis)))	Heterospathe_cagayanensis))))	((Sabal_domingensis	(Phoenix_dactylifera	Serenoa_repens))	((Pseudophoenix_vinifera	((Podococcus_barteri	(Nypa_fruticans	Sclerosperma_profizianum))	(Orania_palindan	(((Reinhardtia_latisecta	Reinhardtia_paiewonskiana)	Reinhardtia_simplex)	((Elaeis_guineensis	(Reinhardtia_gracilis	Elaeis_oleifera))	(Attalea_speciosa	Bactris_major))))))	Iriartea_deltoidea)))	Calamus_caryotoides);
(((Pseudophoenix_vinifera	(Sabal_domingensis	(Phoenix_dactylifera	Serenoa_repens)))	((Roystonea_regia	(Manicaria_saccifera	((Prestoea_acuminata	(Oenocarpus_bataua	Oenocarpus_minor))	(Leopoldinia_pulchra	((((Hydriastele_microspadix	(Dictyosperma_album	(Kentiopsis_piersoniorum	Veitchia_spiralis)))	Heterospathe_cagayanensis)	Dypsis_decaryi)	(Pelagodoxa_henryana	Geonoma_undata))))))	((Nypa_fruticans	Iriartea_deltoidea)	((Podococcus_barteri	Sclerosperma_profizianum)	(Orania_palindan	(((Reinhardtia_latisecta	Reinhardtia_paiewonskiana)	(Reinhardtia_gracilis	Reinhardtia_simplex))	((Elaeis_guineensis	Elaeis_oleifera)	(Attalea_speciosa	Bactris_major))))))))	Calamus_caryotoides);
((Nypa_fruticans	((Roystonea_regia	(Manicaria_saccifera	(((Leopoldinia_pulchra	Pelagodoxa_henryana)	(Prestoea_acuminata	(Oenocarpus_bataua	Oenocarpus_minor)))	(((Hydriastele_microspadix	(Dictyosperma_album	((Dypsis_decaryi	Kentiopsis_piersoniorum)	Veitchia_spiralis)))	Heterospathe_cagayanensis)	Geonoma_undata))))	((((Orania_palindan	(Podococcus_barteri	Sclerosperma_profizianum))	(((Reinhardtia_latisecta	Reinhardtia_paiewonskiana)	Reinhardtia_simplex)	(((Elaeis_guineensis	Elaeis_oleifera)	(Attalea_speciosa	Bactris_major))	Reinhardtia_gracilis)))	(Pseudophoenix_vinifera	Iriartea_deltoidea))	(Phoenix_dactylifera	(Serenoa_repens	Sabal_domingensis)))))	Calamus_caryotoides);
((((Nypa_fruticans	Sclerosperma_profizianum)	(((Iriartea_deltoidea	(Pseudophoenix_vinifera	((Serenoa_repens	(Phoenix_dactylifera	Sabal_domingensis))	(Roystonea_regia	(Manicaria_saccifera	(((Leopoldinia_pulchra	(Pelagodoxa_henryana	Geonoma_undata))	(Dictyosperma_album	(((Hydriastele_microspadix	Heterospathe_cagayanensis)	Dypsis_decaryi)	(Veitchia_spiralis	Kentiopsis_piersoniorum))))	((Oenocarpus_bataua	Oenocarpus_minor)	Prestoea_acuminata)))))))	((Reinhardtia_simplex	(Reinhardtia_paiewonskiana	Reinhardtia_latisecta))	(((Elaeis_oleifera	Elaeis_guineensis)	(Bactris_major	Attalea_speciosa))	Reinhardtia_gracilis)))	Podococcus_barteri))	Orania_palindan)	Calamus_caryotoides);
((((Nypa_fruticans	Sclerosperma_profizianum)	(((Pseudophoenix_vinifera	((Iriartea_deltoidea	(Serenoa_repens	(Phoenix_dactylifera	Sabal_domingensis)))	(Roystonea_regia	(Manicaria_saccifera	(((Leopoldinia_pulchra	Pelagodoxa_henryana)	((Dypsis_decaryi	(((Dictyosperma_album	Hydriastele_microspadix)	Veitchia_spiralis)	Kentiopsis_piersoniorum))	Heterospathe_cagayanensis))	(Geonoma_undata	((Oenocarpus_bataua	Oenocarpus_minor)	Prestoea_acuminata)))))))	((Reinhardtia_simplex	(Reinhardtia_paiewonskiana	Reinhardtia_latisecta))	(((Elaeis_oleifera	Elaeis_guineensis)	(Bactris_major	Attalea_speciosa))	Reinhardtia_gracilis)))	Podococcus_barteri))	Orania_palindan)	Calamus_caryotoides);
((((Serenoa_repens	(Phoenix_dactylifera	Sabal_domingensis))	(Roystonea_regia	(Manicaria_saccifera	(((((Oenocarpus_bataua	Oenocarpus_minor)	Prestoea_acuminata)	(Leopoldinia_pulchra	Pelagodoxa_henryana))	Geonoma_undata)	(((Dypsis_decaryi	((Veitchia_spiralis	Kentiopsis_piersoniorum)	Heterospathe_cagayanensis))	Hydriastele_microspadix)	Dictyosperma_album)))))	(Iriartea_deltoidea	(((((Reinhardtia_gracilis	Reinhardtia_simplex)	(Reinhardtia_paiewonskiana	Reinhardtia_latisecta))	((Elaeis_oleifera	Elaeis_guineensis)	(Bactris_major	Attalea_speciosa)))	(Orania_palindan	((Nypa_fruticans	Sclerosperma_profizianum)	Podococcus_barteri)))	Pseudophoenix_vinifera)))	Calamus_caryotoides);
((Orania_palindan	(((Nypa_fruticans	Sclerosperma_profizianum)	Podococcus_barteri)	((Pseudophoenix_vinifera	(((Serenoa_repens	(Phoenix_dactylifera	Sabal_domingensis))	(Roystonea_regia	(Manicaria_saccifera	(((((Oenocarpus_bataua	Oenocarpus_minor)	Prestoea_acuminata)	Leopoldinia_pulchra)	(Pelagodoxa_henryana	Geonoma_undata))	((Hydriastele_microspadix	(Veitchia_spiralis	Dictyosperma_album))	((Kentiopsis_piersoniorum	Heterospathe_cagayanensis)	Dypsis_decaryi))))))	Iriartea_deltoidea))	((Reinhardtia_simplex	(Reinhardtia_paiewonskiana	Reinhardtia_latisecta))	(((Reinhardtia_gracilis	Elaeis_oleifera)	Elaeis_guineensis)	(Bactris_major	Attalea_speciosa))))))	Calamus_caryotoides);
(((((((((Reinhardtia_simplex	(Reinhardtia_paiewonskiana	Reinhardtia_latisecta))	((Elaeis_oleifera	Elaeis_guineensis)	(Bactris_major	Attalea_speciosa)))	(Orania_palindan	(Sclerosperma_profizianum	Podococcus_barteri)))	Pseudophoenix_vinifera)	Iriartea_deltoidea)	((Roystonea_regia	(Manicaria_saccifera	(((Oenocarpus_bataua	Oenocarpus_minor)	Prestoea_acuminata)	(((((Kentiopsis_piersoniorum	(Dypsis_decaryi	Veitchia_spiralis))	Dictyosperma_album)	Hydriastele_microspadix)	Heterospathe_cagayanensis)	(Leopoldinia_pulchra	(Pelagodoxa_henryana	Geonoma_undata))))))	(Serenoa_repens	(Phoenix_dactylifera	Sabal_domingensis))))	Nypa_fruticans)	Reinhardtia_gracilis)	Calamus_caryotoides);
(((((((Orania_palindan	(((Reinhardtia_gracilis	Reinhardtia_simplex)	(Reinhardtia_paiewonskiana	Reinhardtia_latisecta))	(Attalea_speciosa	((Elaeis_oleifera	Elaeis_guineensis)	Bactris_major))))	(Sclerosperma_profizianum	Podococcus_barteri))	Pseudophoenix_vinifera)	Iriartea_deltoidea)	((Roystonea_regia	(Manicaria_saccifera	((((Serenoa_repens	((Oenocarpus_bataua	Oenocarpus_minor)	Prestoea_acuminata))	(Pelagodoxa_henryana	Geonoma_undata))	(((((Dypsis_decaryi	Kentiopsis_piersoniorum)	Veitchia_spiralis)	Dictyosperma_album)	Hydriastele_microspadix)	Heterospathe_cagayanensis))	Leopoldinia_pulchra)))	(Phoenix_dactylifera	Sabal_domingensis)))	Nypa_fruticans)	Calamus_caryotoides);
(((((Dypsis_decaryi	Roystonea_regia)	(Manicaria_saccifera	(((((Oenocarpus_bataua	Oenocarpus_minor)	Prestoea_acuminata)	(Pelagodoxa_henryana	(Serenoa_repens	Geonoma_undata)))	((Hydriastele_microspadix	Dictyosperma_album)	((Heterospathe_cagayanensis	Kentiopsis_piersoniorum)	Veitchia_spiralis)))	Leopoldinia_pulchra)))	(Phoenix_dactylifera	(Nypa_fruticans	Sabal_domingensis)))	((((Orania_palindan	(((Reinhardtia_gracilis	Reinhardtia_simplex)	(Reinhardtia_paiewonskiana	Reinhardtia_latisecta))	((Elaeis_oleifera	Elaeis_guineensis)	(Bactris_major	Attalea_speciosa))))	(Sclerosperma_profizianum	Podococcus_barteri))	Pseudophoenix_vinifera)	Iriartea_deltoidea))	Calamus_caryotoides);
(((((Elaeis_oleifera	Elaeis_guineensis)	((Reinhardtia_gracilis	((Bactris_major	Attalea_speciosa)	(Reinhardtia_simplex	(Reinhardtia_paiewonskiana	Reinhardtia_latisecta))))	(Nypa_fruticans	(Sclerosperma_profizianum	(Orania_palindan	Podococcus_barteri)))))	Pseudophoenix_vinifera)	(Iriartea_deltoidea	((Roystonea_regia	(Manicaria_saccifera	((((Oenocarpus_bataua	Oenocarpus_minor)	Prestoea_acuminata)	(Leopoldinia_pulchra	Pelagodoxa_henryana))	((((Dypsis_decaryi	Hydriastele_microspadix)	((Veitchia_spiralis	Kentiopsis_piersoniorum)	Dictyosperma_album))	Heterospathe_cagayanensis)	Geonoma_undata))))	((Serenoa_repens	Sabal_domingensis)	Phoenix_dactylifera))))	Calamus_caryotoides);
((((Roystonea_regia	(Manicaria_saccifera	(((Dypsis_decaryi	(Veitchia_spiralis	(Hydriastele_microspadix	Dictyosperma_album)))	(Heterospathe_cagayanensis	Kentiopsis_piersoniorum))	(Leopoldinia_pulchra	((Geonoma_undata	((Oenocarpus_minor	Oenocarpus_bataua)	Prestoea_acuminata))	Pelagodoxa_henryana)))))	(((Serenoa_repens	Sabal_domingensis)	Phoenix_dactylifera)	(((((Sclerosperma_profizianum	Podococcus_barteri)	Orania_palindan)	((((Elaeis_oleifera	Elaeis_guineensis)	Bactris_major)	(Reinhardtia_gracilis	Attalea_speciosa))	(Reinhardtia_simplex	(Reinhardtia_paiewonskiana	Reinhardtia_latisecta))))	Pseudophoenix_vinifera)	Iriartea_deltoidea)))	Nypa_fruticans)	Calamus_caryotoides);
(((((((Sclerosperma_profizianum	Podococcus_barteri)	Orania_palindan)	((((Reinhardtia_gracilis	Elaeis_oleifera)	Elaeis_guineensis)	(Bactris_major	Attalea_speciosa))	(Reinhardtia_simplex	(Reinhardtia_paiewonskiana	Reinhardtia_latisecta))))	Pseudophoenix_vinifera)	(Nypa_fruticans	Iriartea_deltoidea))	((Roystonea_regia	(Manicaria_saccifera	(((Leopoldinia_pulchra	(Pelagodoxa_henryana	Geonoma_undata))	(((((Kentiopsis_piersoniorum	Veitchia_spiralis)	Dypsis_decaryi)	Hydriastele_microspadix)	Dictyosperma_album)	Heterospathe_cagayanensis))	((Oenocarpus_minor	Oenocarpus_bataua)	Prestoea_acuminata))))	(Sabal_domingensis	(Phoenix_dactylifera	Serenoa_repens))))	Calamus_caryotoides);
((((((((Dictyosperma_album	((Dypsis_decaryi	((Heterospathe_cagayanensis	Kentiopsis_piersoniorum)	Veitchia_spiralis))	Hydriastele_microspadix))	(((Oenocarpus_bataua	Oenocarpus_minor)	Prestoea_acuminata)	(Leopoldinia_pulchra	(Geonoma_undata	Pelagodoxa_henryana))))	Manicaria_saccifera)	Roystonea_regia)	(Serenoa_repens	(Phoenix_dactylifera	Sabal_domingensis)))	(Pseudophoenix_vinifera	(Iriartea_deltoidea	(((Bactris_major	(Elaeis_oleifera	Elaeis_guineensis))	Reinhardtia_gracilis)	((Attalea_speciosa	((Reinhardtia_latisecta	Reinhardtia_paiewonskiana)	Reinhardtia_simplex))	(Orania_palindan	(Sclerosperma_profizianum	Podococcus_barteri)))))))	Nypa_fruticans)	Calamus_caryotoides);
(((((Serenoa_repens	((((((Oenocarpus_bataua	Oenocarpus_minor)	Prestoea_acuminata)	(Leopoldinia_pulchra	Pelagodoxa_henryana))	((((Dypsis_decaryi	Hydriastele_microspadix)	(Dictyosperma_album	(Kentiopsis_piersoniorum	Veitchia_spiralis)))	Heterospathe_cagayanensis)	Geonoma_undata))	Manicaria_saccifera)	Roystonea_regia))	(Phoenix_dactylifera	Sabal_domingensis))	((Pseudophoenix_vinifera	((Podococcus_barteri	(Orania_palindan	Sclerosperma_profizianum))	((((Attalea_speciosa	Bactris_major)	(Elaeis_oleifera	Elaeis_guineensis))	Reinhardtia_gracilis)	((Reinhardtia_latisecta	Reinhardtia_paiewonskiana)	Reinhardtia_simplex))))	Iriartea_deltoidea))	Nypa_fruticans)	Calamus_caryotoides);
((((((((Leopoldinia_pulchra	((Geonoma_undata	Pelagodoxa_henryana)	((Oenocarpus_bataua	Oenocarpus_minor)	Prestoea_acuminata)))	(Hydriastele_microspadix	(Dictyosperma_album	(((Veitchia_spiralis	Heterospathe_cagayanensis)	Kentiopsis_piersoniorum)	Dypsis_decaryi))))	Manicaria_saccifera)	Roystonea_regia)	(Phoenix_dactylifera	(Serenoa_repens	Sabal_domingensis)))	((((Podococcus_barteri	(Orania_palindan	Sclerosperma_profizianum))	(((Attalea_speciosa	Bactris_major)	((Reinhardtia_gracilis	Elaeis_oleifera)	Elaeis_guineensis))	((Reinhardtia_latisecta	Reinhardtia_paiewonskiana)	Reinhardtia_simplex)))	Pseudophoenix_vinifera)	Iriartea_deltoidea))	Nypa_fruticans)	Calamus_caryotoides);
(((((((((((Oenocarpus_bataua	Oenocarpus_minor)	Prestoea_acuminata)	(Leopoldinia_pulchra	Pelagodoxa_henryana))	((Dictyosperma_album	(Kentiopsis_piersoniorum	Veitchia_spiralis))	(Dypsis_decaryi	(Hydriastele_microspadix	Heterospathe_cagayanensis))))	Geonoma_undata)	Manicaria_saccifera)	Roystonea_regia)	(Phoenix_dactylifera	(Serenoa_repens	Sabal_domingensis)))	(Iriartea_deltoidea	(((Podococcus_barteri	Sclerosperma_profizianum)	(Orania_palindan	((((Attalea_speciosa	Bactris_major)	(Elaeis_oleifera	Elaeis_guineensis))	Reinhardtia_gracilis)	((Reinhardtia_latisecta	Reinhardtia_paiewonskiana)	Reinhardtia_simplex))))	Pseudophoenix_vinifera)))	Nypa_fruticans)	Calamus_caryotoides);
((Orania_palindan	(Podococcus_barteri	((((((Serenoa_repens	(((((Oenocarpus_bataua	Oenocarpus_minor)	Prestoea_acuminata)	((Heterospathe_cagayanensis	(((Kentiopsis_piersoniorum	Veitchia_spiralis)	(Hydriastele_microspadix	Dypsis_decaryi))	Dictyosperma_album))	(Leopoldinia_pulchra	(Geonoma_undata	Pelagodoxa_henryana))))	Manicaria_saccifera)	Roystonea_regia))	(Phoenix_dactylifera	Sabal_domingensis))	Pseudophoenix_vinifera)	Iriartea_deltoidea)	(((Bactris_major	(Elaeis_oleifera	Elaeis_guineensis))	Attalea_speciosa)	((Reinhardtia_latisecta	Reinhardtia_paiewonskiana)	(Reinhardtia_gracilis	Reinhardtia_simplex))))	(Nypa_fruticans	Sclerosperma_profizianum))))	Calamus_caryotoides);
(((((((Geonoma_undata	((Oenocarpus_bataua	Oenocarpus_minor)	Prestoea_acuminata))	((Leopoldinia_pulchra	Pelagodoxa_henryana)	((Hydriastele_microspadix	Dictyosperma_album)	((Heterospathe_cagayanensis	(Kentiopsis_piersoniorum	Veitchia_spiralis))	Dypsis_decaryi))))	Manicaria_saccifera)	Roystonea_regia)	(Phoenix_dactylifera	(Serenoa_repens	Sabal_domingensis)))	(Pseudophoenix_vinifera	((Nypa_fruticans	Iriartea_deltoidea)	(((((Elaeis_oleifera	Elaeis_guineensis)	(Attalea_speciosa	Bactris_major))	((Reinhardtia_latisecta	Reinhardtia_paiewonskiana)	Reinhardtia_simplex))	Reinhardtia_gracilis)	(Sclerosperma_profizianum	(Orania_palindan	Podococcus_barteri))))))	Calamus_caryotoides);
((((((((Prestoea_acuminata	(Leopoldinia_pulchra	Pelagodoxa_henryana))	((Oenocarpus_bataua	Oenocarpus_minor)	Geonoma_undata))	((Hydriastele_microspadix	Dictyosperma_album)	((Dypsis_decaryi	Heterospathe_cagayanensis)	(Kentiopsis_piersoniorum	Veitchia_spiralis))))	Manicaria_saccifera)	Roystonea_regia)	(Phoenix_dactylifera	(Serenoa_repens	Sabal_domingensis)))	(Pseudophoenix_vinifera	((Nypa_fruticans	Iriartea_deltoidea)	((Orania_palindan	((((Elaeis_oleifera	Elaeis_guineensis)	(Attalea_speciosa	Bactris_major))	Reinhardtia_gracilis)	((Reinhardtia_latisecta	Reinhardtia_paiewonskiana)	Reinhardtia_simplex)))	(Sclerosperma_profizianum	Podococcus_barteri)))))	Calamus_caryotoides);
((((((((Sclerosperma_profizianum	Podococcus_barteri)	Orania_palindan)	(((Elaeis_oleifera	Elaeis_guineensis)	(Attalea_speciosa	Bactris_major))	((Reinhardtia_latisecta	Reinhardtia_paiewonskiana)	Reinhardtia_simplex)))	Reinhardtia_gracilis)	Pseudophoenix_vinifera)	(((Serenoa_repens	(((((Heterospathe_cagayanensis	(Dypsis_decaryi	(Hydriastele_microspadix	((Kentiopsis_piersoniorum	Veitchia_spiralis)	Dictyosperma_album))))	(Geonoma_undata	Pelagodoxa_henryana))	Leopoldinia_pulchra)	(Prestoea_acuminata	(Oenocarpus_bataua	Oenocarpus_minor)))	Manicaria_saccifera))	Roystonea_regia)	(Phoenix_dactylifera	Sabal_domingensis)))	(Nypa_fruticans	Iriartea_deltoidea))	Calamus_caryotoides);
(((((((Sclerosperma_profizianum	Podococcus_barteri)	Orania_palindan)	(((Elaeis_oleifera	Elaeis_guineensis)	(Attalea_speciosa	Bactris_major))	((Reinhardtia_latisecta	Reinhardtia_paiewonskiana)	(Reinhardtia_gracilis	Reinhardtia_simplex))))	Pseudophoenix_vinifera)	(((Nypa_fruticans	Iriartea_deltoidea)	(((((Geonoma_undata	Pelagodoxa_henryana)	(Prestoea_acuminata	(Oenocarpus_bataua	Oenocarpus_minor)))	(Leopoldinia_pulchra	(Heterospathe_cagayanensis	((Dypsis_decaryi	((Hydriastele_microspadix	Kentiopsis_piersoniorum)	Veitchia_spiralis))	Dictyosperma_album))))	Manicaria_saccifera)	Roystonea_regia))	(Phoenix_dactylifera	Sabal_domingensis)))	Serenoa_repens)	Calamus_caryotoides);
(((((Pseudophoenix_vinifera	(((Elaeis_oleifera	Elaeis_guineensis)	(Attalea_speciosa	Bactris_major))	(((Reinhardtia_latisecta	Reinhardtia_paiewonskiana)	Reinhardtia_simplex)	(((Nypa_fruticans	Sclerosperma_profizianum)	Podococcus_barteri)	Orania_palindan))))	Iriartea_deltoidea)	(((((((Geonoma_undata	(Prestoea_acuminata	(Oenocarpus_bataua	Oenocarpus_minor)))	Serenoa_repens)	(Leopoldinia_pulchra	Pelagodoxa_henryana))	(Dypsis_decaryi	((Veitchia_spiralis	(Dictyosperma_album	Kentiopsis_piersoniorum))	(Heterospathe_cagayanensis	Hydriastele_microspadix))))	Manicaria_saccifera)	Roystonea_regia)	(Phoenix_dactylifera	Sabal_domingensis)))	Reinhardtia_gracilis)	Calamus_caryotoides);
((Nypa_fruticans	((((((((Elaeis_guineensis	Elaeis_oleifera)	(Bactris_major	Attalea_speciosa))	Reinhardtia_gracilis)	(Reinhardtia_simplex	(Reinhardtia_latisecta	Reinhardtia_paiewonskiana)))	(Sclerosperma_profizianum	(Podococcus_barteri	Orania_palindan)))	Pseudophoenix_vinifera)	(Iriartea_deltoidea	((Manicaria_saccifera	(((Geonoma_undata	(((Oenocarpus_minor	Oenocarpus_bataua)	Prestoea_acuminata)	Pelagodoxa_henryana))	Leopoldinia_pulchra)	((Hydriastele_microspadix	((Veitchia_spiralis	(Dictyosperma_album	Kentiopsis_piersoniorum))	Dypsis_decaryi))	Heterospathe_cagayanensis)))	Roystonea_regia)))	(Phoenix_dactylifera	(Serenoa_repens	Sabal_domingensis))))	Calamus_caryotoides);
((Orania_palindan	(((Sclerosperma_profizianum	Reinhardtia_gracilis)	(((Iriartea_deltoidea	((Serenoa_repens	((Manicaria_saccifera	(((((Oenocarpus_minor	Oenocarpus_bataua)	Prestoea_acuminata)	Pelagodoxa_henryana)	Leopoldinia_pulchra)	(Geonoma_undata	(((Hydriastele_microspadix	(Veitchia_spiralis	(Dictyosperma_album	Kentiopsis_piersoniorum)))	Dypsis_decaryi)	Heterospathe_cagayanensis))))	Roystonea_regia))	((Phoenix_dactylifera	Sabal_domingensis)	Nypa_fruticans)))	Pseudophoenix_vinifera)	(((Elaeis_guineensis	Elaeis_oleifera)	(Bactris_major	Attalea_speciosa))	(Reinhardtia_simplex	(Reinhardtia_latisecta	Reinhardtia_paiewonskiana)))))	Podococcus_barteri))	Calamus_caryotoides);
((Orania_palindan	(((((((Manicaria_saccifera	(((((Oenocarpus_minor	Oenocarpus_bataua)	Prestoea_acuminata)	(Geonoma_undata	Pelagodoxa_henryana))	Leopoldinia_pulchra)	((Heterospathe_cagayanensis	Dypsis_decaryi)	((Hydriastele_microspadix	(Dictyosperma_album	Kentiopsis_piersoniorum))	Veitchia_spiralis))))	Roystonea_regia)	(Serenoa_repens	(Phoenix_dactylifera	Sabal_domingensis)))	(Iriartea_deltoidea	Nypa_fruticans))	Pseudophoenix_vinifera)	(((Elaeis_guineensis	Elaeis_oleifera)	(Reinhardtia_gracilis	(Bactris_major	Attalea_speciosa)))	(Reinhardtia_simplex	(Reinhardtia_latisecta	Reinhardtia_paiewonskiana))))	(Sclerosperma_profizianum	Podococcus_barteri)))	Calamus_caryotoides);
(((Nypa_fruticans	(((Manicaria_saccifera	Roystonea_regia)	(((((Oenocarpus_minor	Oenocarpus_bataua)	Prestoea_acuminata)	(Leopoldinia_pulchra	Pelagodoxa_henryana))	Geonoma_undata)	(Heterospathe_cagayanensis	(((Kentiopsis_piersoniorum	(Veitchia_spiralis	Dypsis_decaryi))	Dictyosperma_album)	Hydriastele_microspadix))))	(Sabal_domingensis	(Serenoa_repens	Phoenix_dactylifera))))	(Iriartea_deltoidea	(Pseudophoenix_vinifera	((((Elaeis_guineensis	Elaeis_oleifera)	(Bactris_major	Attalea_speciosa))	((Reinhardtia_gracilis	Reinhardtia_simplex)	(Reinhardtia_latisecta	Reinhardtia_paiewonskiana)))	((Sclerosperma_profizianum	Podococcus_barteri)	Orania_palindan)))))	Calamus_caryotoides);
((Orania_palindan	((((((((Sabal_domingensis	(Serenoa_repens	Phoenix_dactylifera))	(Roystonea_regia	(Manicaria_saccifera	((Heterospathe_cagayanensis	((((Kentiopsis_piersoniorum	Veitchia_spiralis)	Dictyosperma_album)	Hydriastele_microspadix)	Dypsis_decaryi))	((((Oenocarpus_minor	Oenocarpus_bataua)	Prestoea_acuminata)	(Leopoldinia_pulchra	Pelagodoxa_henryana))	Geonoma_undata)))))	(Iriartea_deltoidea	Nypa_fruticans))	Pseudophoenix_vinifera)	(((Elaeis_guineensis	Elaeis_oleifera)	(Bactris_major	Attalea_speciosa))	(Reinhardtia_simplex	(Reinhardtia_latisecta	Reinhardtia_paiewonskiana))))	Reinhardtia_gracilis)	Sclerosperma_profizianum)	Podococcus_barteri))	Calamus_caryotoides);
((Nypa_fruticans	((Podococcus_barteri	(Orania_palindan	Sclerosperma_profizianum))	((Pseudophoenix_vinifera	(Iriartea_deltoidea	((Sabal_domingensis	Phoenix_dactylifera)	(Serenoa_repens	((Roystonea_regia	Manicaria_saccifera)	((Heterospathe_cagayanensis	(((Dypsis_decaryi	Kentiopsis_piersoniorum)	Veitchia_spiralis)	(Dictyosperma_album	Hydriastele_microspadix)))	((((Oenocarpus_minor	Oenocarpus_bataua)	Prestoea_acuminata)	(Pelagodoxa_henryana	Geonoma_undata))	Leopoldinia_pulchra)))))))	(((Elaeis_guineensis	Elaeis_oleifera)	(Reinhardtia_gracilis	(Bactris_major	Attalea_speciosa)))	(Reinhardtia_simplex	(Reinhardtia_latisecta	Reinhardtia_paiewonskiana))))))	Calamus_caryotoides);
(((((Sabal_domingensis	(Serenoa_repens	Phoenix_dactylifera))	((Manicaria_saccifera	((Heterospathe_cagayanensis	((Dictyosperma_album	(Kentiopsis_piersoniorum	Veitchia_spiralis))	(Dypsis_decaryi	Hydriastele_microspadix)))	(((Oenocarpus_minor	Oenocarpus_bataua)	Prestoea_acuminata)	((Pelagodoxa_henryana	Geonoma_undata)	Leopoldinia_pulchra))))	Roystonea_regia))	((((((Elaeis_guineensis	Elaeis_oleifera)	(Bactris_major	Attalea_speciosa))	(Reinhardtia_gracilis	(Reinhardtia_simplex	(Reinhardtia_latisecta	Reinhardtia_paiewonskiana))))	(Podococcus_barteri	(Orania_palindan	Sclerosperma_profizianum)))	Pseudophoenix_vinifera)	Iriartea_deltoidea))	Nypa_fruticans)	Calamus_caryotoides);
((Orania_palindan	(Sclerosperma_profizianum	(((Pseudophoenix_vinifera	((Iriartea_deltoidea	Nypa_fruticans)	((Sabal_domingensis	Phoenix_dactylifera)	(Serenoa_repens	((Manicaria_saccifera	(((Oenocarpus_minor	Oenocarpus_bataua)	Prestoea_acuminata)	((Heterospathe_cagayanensis	((Dictyosperma_album	((Dypsis_decaryi	Kentiopsis_piersoniorum)	Veitchia_spiralis))	Hydriastele_microspadix))	((Pelagodoxa_henryana	Geonoma_undata)	Leopoldinia_pulchra))))	Roystonea_regia)))))	(((Elaeis_guineensis	Elaeis_oleifera)	(Bactris_major	Attalea_speciosa))	(Reinhardtia_gracilis	(Reinhardtia_simplex	(Reinhardtia_latisecta	Reinhardtia_paiewonskiana)))))	Podococcus_barteri)))	Calamus_caryotoides);
((Orania_palindan	(Sclerosperma_profizianum	((((Pseudophoenix_vinifera	(Iriartea_deltoidea	(((Serenoa_repens	Sabal_domingensis)	Phoenix_dactylifera)	((Manicaria_saccifera	((Leopoldinia_pulchra	((Oenocarpus_minor	Oenocarpus_bataua)	Prestoea_acuminata))	((Heterospathe_cagayanensis	((Dypsis_decaryi	(Dictyosperma_album	(Kentiopsis_piersoniorum	Veitchia_spiralis)))	Hydriastele_microspadix))	(Pelagodoxa_henryana	Geonoma_undata))))	Roystonea_regia))))	(((Elaeis_guineensis	Elaeis_oleifera)	(Bactris_major	Attalea_speciosa))	(Reinhardtia_gracilis	(Reinhardtia_simplex	(Reinhardtia_latisecta	Reinhardtia_paiewonskiana)))))	Nypa_fruticans)	Podococcus_barteri)))	Calamus_caryotoides);
((Orania_palindan	(((Sclerosperma_profizianum	Nypa_fruticans)	Podococcus_barteri)	((((Pseudophoenix_vinifera	(Iriartea_deltoidea	((Sabal_domingensis	Phoenix_dactylifera)	(Serenoa_repens	((Manicaria_saccifera	((Leopoldinia_pulchra	(((Oenocarpus_minor	Oenocarpus_bataua)	Prestoea_acuminata)	(Pelagodoxa_henryana	Geonoma_undata)))	(((((Heterospathe_cagayanensis	Kentiopsis_piersoniorum)	Veitchia_spiralis)	Hydriastele_microspadix)	Dictyosperma_album)	Dypsis_decaryi)))	Roystonea_regia)))))	((Elaeis_guineensis	Elaeis_oleifera)	(Bactris_major	Attalea_speciosa)))	(Reinhardtia_simplex	(Reinhardtia_latisecta	Reinhardtia_paiewonskiana)))	Reinhardtia_gracilis)))	Calamus_caryotoides);
((Orania_palindan	((((((Iriartea_deltoidea	(Nypa_fruticans	(((((Oenocarpus_bataua	Oenocarpus_minor)	Prestoea_acuminata)	((Reinhardtia_gracilis	(Geonoma_undata	(((((Veitchia_spiralis	Kentiopsis_piersoniorum)	Dypsis_decaryi)	Hydriastele_microspadix)	Dictyosperma_album)	Heterospathe_cagayanensis)))	(Leopoldinia_pulchra	Pelagodoxa_henryana)))	Manicaria_saccifera)	Roystonea_regia)))	(Sabal_domingensis	(Serenoa_repens	Phoenix_dactylifera)))	Pseudophoenix_vinifera)	(((Bactris_major	Attalea_speciosa)	(Elaeis_oleifera	Elaeis_guineensis))	(Reinhardtia_simplex	(Reinhardtia_latisecta	Reinhardtia_paiewonskiana))))	Sclerosperma_profizianum)	Podococcus_barteri))	Calamus_caryotoides);
((((Serenoa_repens	((((Geonoma_undata	((Oenocarpus_bataua	Oenocarpus_minor)	Prestoea_acuminata))	(((Dictyosperma_album	(Kentiopsis_piersoniorum	(Dypsis_decaryi	Veitchia_spiralis)))	Hydriastele_microspadix)	Heterospathe_cagayanensis))	(Leopoldinia_pulchra	Pelagodoxa_henryana))	Manicaria_saccifera))	Roystonea_regia)	((Phoenix_dactylifera	Sabal_domingensis)	(Iriartea_deltoidea	((Nypa_fruticans	Pseudophoenix_vinifera)	((((Bactris_major	Attalea_speciosa)	((Reinhardtia_gracilis	Elaeis_oleifera)	Elaeis_guineensis))	(Reinhardtia_simplex	(Reinhardtia_latisecta	Reinhardtia_paiewonskiana)))	((Sclerosperma_profizianum	Podococcus_barteri)	Orania_palindan))))))	Calamus_caryotoides);
((Orania_palindan	((((Iriartea_deltoidea	(Serenoa_repens	((((((Leopoldinia_pulchra	Pelagodoxa_henryana)	(Geonoma_undata	((Oenocarpus_bataua	Oenocarpus_minor)	Prestoea_acuminata)))	((Dictyosperma_album	(Heterospathe_cagayanensis	(Dypsis_decaryi	(Veitchia_spiralis	Kentiopsis_piersoniorum))))	Hydriastele_microspadix))	Manicaria_saccifera)	Roystonea_regia)	(Phoenix_dactylifera	Sabal_domingensis))))	(Nypa_fruticans	Pseudophoenix_vinifera))	(((Bactris_major	Attalea_speciosa)	((Reinhardtia_gracilis	Elaeis_oleifera)	Elaeis_guineensis))	(Reinhardtia_simplex	(Reinhardtia_latisecta	Reinhardtia_paiewonskiana))))	(Sclerosperma_profizianum	Podococcus_barteri)))	Calamus_caryotoides);
(((((((Roystonea_regia	(((Dictyosperma_album	(Dypsis_decaryi	((Hydriastele_microspadix	Heterospathe_cagayanensis)	Kentiopsis_piersoniorum)))	Veitchia_spiralis)	(Pelagodoxa_henryana	((Oenocarpus_bataua	Oenocarpus_minor)	Prestoea_acuminata))))	Geonoma_undata)	Manicaria_saccifera)	Leopoldinia_pulchra)	((Phoenix_dactylifera	(Serenoa_repens	Sabal_domingensis))	(((Iriartea_deltoidea	Nypa_fruticans)	Pseudophoenix_vinifera)	((((Bactris_major	Attalea_speciosa)	(Elaeis_oleifera	Elaeis_guineensis))	(Reinhardtia_simplex	(Reinhardtia_latisecta	Reinhardtia_paiewonskiana)))	((Sclerosperma_profizianum	Podococcus_barteri)	Orania_palindan)))))	Reinhardtia_gracilis)	Calamus_caryotoides);
((Orania_palindan	((Sclerosperma_profizianum	Podococcus_barteri)	(((Nypa_fruticans	(((Roystonea_regia	(Manicaria_saccifera	(((((Hydriastele_microspadix	Dictyosperma_album)	(Kentiopsis_piersoniorum	Veitchia_spiralis))	Heterospathe_cagayanensis)	Dypsis_decaryi)	((Geonoma_undata	Pelagodoxa_henryana)	((Oenocarpus_bataua	Oenocarpus_minor)	Prestoea_acuminata)))))	Leopoldinia_pulchra)	(Phoenix_dactylifera	(Serenoa_repens	Sabal_domingensis))))	(Iriartea_deltoidea	Pseudophoenix_vinifera))	(((Bactris_major	Attalea_speciosa)	(Elaeis_oleifera	Elaeis_guineensis))	((Reinhardtia_gracilis	Reinhardtia_simplex)	(Reinhardtia_latisecta	Reinhardtia_paiewonskiana))))))	Calamus_caryotoides);
(((Reinhardtia_gracilis	(((Roystonea_regia	(Manicaria_saccifera	(Leopoldinia_pulchra	(((((Dypsis_decaryi	(Kentiopsis_piersoniorum	Veitchia_spiralis))	Hydriastele_microspadix)	Dictyosperma_album)	Heterospathe_cagayanensis)	(Prestoea_acuminata	((Geonoma_undata	Pelagodoxa_henryana)	(Oenocarpus_bataua	Oenocarpus_minor)))))))	(Phoenix_dactylifera	(Serenoa_repens	Sabal_domingensis)))	((Iriartea_deltoidea	Pseudophoenix_vinifera)	((Orania_palindan	(((Bactris_major	Attalea_speciosa)	(Elaeis_oleifera	Elaeis_guineensis))	(Reinhardtia_simplex	(Reinhardtia_latisecta	Reinhardtia_paiewonskiana))))	(Sclerosperma_profizianum	Podococcus_barteri)))))	Nypa_fruticans)	Calamus_caryotoides);
((Orania_palindan	(Sclerosperma_profizianum	(Podococcus_barteri	((Iriartea_deltoidea	(Pseudophoenix_vinifera	(Nypa_fruticans	((Roystonea_regia	(Manicaria_saccifera	((((Heterospathe_cagayanensis	(Kentiopsis_piersoniorum	(Veitchia_spiralis	Dypsis_decaryi)))	Hydriastele_microspadix)	Dictyosperma_album)	((((Prestoea_acuminata	Pelagodoxa_henryana)	Geonoma_undata)	Leopoldinia_pulchra)	(Oenocarpus_bataua	Oenocarpus_minor)))))	(Phoenix_dactylifera	(Serenoa_repens	Sabal_domingensis))))))	(((Elaeis_oleifera	Elaeis_guineensis)	(Reinhardtia_gracilis	(Bactris_major	Attalea_speciosa)))	(Reinhardtia_simplex	(Reinhardtia_latisecta	Reinhardtia_paiewonskiana)))))))	Calamus_caryotoides);
((((Leopoldinia_pulchra	Geonoma_undata)	Pelagodoxa_henryana)	((Prestoea_acuminata	(Oenocarpus_bataua	Oenocarpus_minor))	((((((Phoenix_dactylifera	Sabal_domingensis)	((((((((Reinhardtia_gracilis	Elaeis_oleifera)	Elaeis_guineensis)	(Bactris_major	Attalea_speciosa))	(Reinhardtia_simplex	(Reinhardtia_latisecta	Reinhardtia_paiewonskiana)))	(Orania_palindan	(Sclerosperma_profizianum	Podococcus_barteri)))	Iriartea_deltoidea)	Pseudophoenix_vinifera)	Nypa_fruticans))	Serenoa_repens)	Roystonea_regia)	Manicaria_saccifera)	((((Dictyosperma_album	(Kentiopsis_piersoniorum	Veitchia_spiralis))	Hydriastele_microspadix)	Dypsis_decaryi)	Heterospathe_cagayanensis))))	Calamus_caryotoides);
((Nypa_fruticans	(((Serenoa_repens	Sabal_domingensis)	Phoenix_dactylifera)	((Roystonea_regia	(Manicaria_saccifera	((((Dypsis_decaryi	(Dictyosperma_album	(Kentiopsis_piersoniorum	Veitchia_spiralis)))	Hydriastele_microspadix)	Heterospathe_cagayanensis)	(((Prestoea_acuminata	(Oenocarpus_bataua	Oenocarpus_minor))	(Pelagodoxa_henryana	Geonoma_undata))	Leopoldinia_pulchra))))	((Pseudophoenix_vinifera	(((((Reinhardtia_gracilis	Elaeis_oleifera)	Elaeis_guineensis)	(Bactris_major	Attalea_speciosa))	(Reinhardtia_simplex	(Reinhardtia_latisecta	Reinhardtia_paiewonskiana)))	(Orania_palindan	(Sclerosperma_profizianum	Podococcus_barteri))))	Iriartea_deltoidea))))	Calamus_caryotoides);
((Orania_palindan	((Sclerosperma_profizianum	Podococcus_barteri)	((Iriartea_deltoidea	(((Nypa_fruticans	((Serenoa_repens	Sabal_domingensis)	Phoenix_dactylifera))	(((((Pelagodoxa_henryana	(Prestoea_acuminata	(Oenocarpus_bataua	Oenocarpus_minor)))	Roystonea_regia)	Manicaria_saccifera)	(Geonoma_undata	(((Dypsis_decaryi	(Dictyosperma_album	(Veitchia_spiralis	Kentiopsis_piersoniorum)))	Hydriastele_microspadix)	Heterospathe_cagayanensis)))	Leopoldinia_pulchra))	Pseudophoenix_vinifera))	(((Elaeis_oleifera	Elaeis_guineensis)	(Bactris_major	Attalea_speciosa))	(Reinhardtia_gracilis	(Reinhardtia_simplex	(Reinhardtia_latisecta	Reinhardtia_paiewonskiana)))))))	Calamus_caryotoides);
(((Nypa_fruticans	(((Serenoa_repens	Sabal_domingensis)	Phoenix_dactylifera)	(Roystonea_regia	((((Hydriastele_microspadix	(Dypsis_decaryi	(Dictyosperma_album	(Heterospathe_cagayanensis	(Kentiopsis_piersoniorum	Veitchia_spiralis)))))	((Prestoea_acuminata	(Oenocarpus_minor	Oenocarpus_bataua))	Geonoma_undata))	(Leopoldinia_pulchra	Pelagodoxa_henryana))	Manicaria_saccifera))))	((((Sclerosperma_profizianum	Podococcus_barteri)	((((Bactris_major	(Elaeis_guineensis	Elaeis_oleifera))	Attalea_speciosa)	((Reinhardtia_gracilis	Reinhardtia_simplex)	(Reinhardtia_latisecta	Reinhardtia_paiewonskiana)))	Orania_palindan))	Pseudophoenix_vinifera)	Iriartea_deltoidea))	Calamus_caryotoides);
((((((Orania_palindan	(Podococcus_barteri	Sclerosperma_profizianum))	(((Elaeis_guineensis	Elaeis_oleifera)	(Attalea_speciosa	Bactris_major))	((Reinhardtia_gracilis	Reinhardtia_simplex)	(Reinhardtia_latisecta	Reinhardtia_paiewonskiana))))	Pseudophoenix_vinifera)	(Iriartea_deltoidea	((Sabal_domingensis	Phoenix_dactylifera)	(Roystonea_regia	(Serenoa_repens	(((((Hydriastele_microspadix	(Dypsis_decaryi	((Kentiopsis_piersoniorum	Veitchia_spiralis)	Dictyosperma_album)))	Heterospathe_cagayanensis)	((Prestoea_acuminata	(Oenocarpus_minor	Oenocarpus_bataua))	Geonoma_undata))	(Leopoldinia_pulchra	Pelagodoxa_henryana))	Manicaria_saccifera))))))	Nypa_fruticans)	Calamus_caryotoides);
((((((Orania_palindan	((((Elaeis_guineensis	Elaeis_oleifera)	(Attalea_speciosa	Bactris_major))	(Reinhardtia_simplex	(Reinhardtia_latisecta	Reinhardtia_paiewonskiana)))	Reinhardtia_gracilis))	((Iriartea_deltoidea	Sclerosperma_profizianum)	Podococcus_barteri))	Pseudophoenix_vinifera)	((Serenoa_repens	(Sabal_domingensis	Phoenix_dactylifera))	(Roystonea_regia	(((((Hydriastele_microspadix	((Kentiopsis_piersoniorum	(Dypsis_decaryi	Veitchia_spiralis))	Dictyosperma_album))	Heterospathe_cagayanensis)	((Prestoea_acuminata	(Oenocarpus_minor	Oenocarpus_bataua))	Geonoma_undata))	(Leopoldinia_pulchra	Pelagodoxa_henryana))	Manicaria_saccifera))))	Nypa_fruticans)	Calamus_caryotoides);
((Orania_palindan	(Podococcus_barteri	((((Pseudophoenix_vinifera	((Serenoa_repens	(Sabal_domingensis	Phoenix_dactylifera))	(Roystonea_regia	((((((Dypsis_decaryi	Hydriastele_microspadix)	((Kentiopsis_piersoniorum	Veitchia_spiralis)	Dictyosperma_album))	Heterospathe_cagayanensis)	((Prestoea_acuminata	(Oenocarpus_minor	Oenocarpus_bataua))	Geonoma_undata))	(Leopoldinia_pulchra	Pelagodoxa_henryana))	Manicaria_saccifera))))	(Iriartea_deltoidea	Nypa_fruticans))	((Attalea_speciosa	(Bactris_major	(Elaeis_guineensis	(Reinhardtia_gracilis	Elaeis_oleifera))))	(Reinhardtia_simplex	(Reinhardtia_latisecta	Reinhardtia_paiewonskiana))))	Sclerosperma_profizianum)))	Calamus_caryotoides);
((Orania_palindan	(Sclerosperma_profizianum	(Podococcus_barteri	((((Pseudophoenix_vinifera	(Reinhardtia_gracilis	((Phoenix_dactylifera	(Serenoa_repens	Sabal_domingensis))	(Roystonea_regia	(((((Hydriastele_microspadix	Dictyosperma_album)	((Kentiopsis_piersoniorum	(Heterospathe_cagayanensis	Veitchia_spiralis))	Dypsis_decaryi))	((Prestoea_acuminata	(Oenocarpus_minor	Oenocarpus_bataua))	Geonoma_undata))	(Leopoldinia_pulchra	Pelagodoxa_henryana))	Manicaria_saccifera)))))	(((Elaeis_guineensis	Elaeis_oleifera)	(Attalea_speciosa	Bactris_major))	(Reinhardtia_simplex	(Reinhardtia_latisecta	Reinhardtia_paiewonskiana))))	Iriartea_deltoidea)	Nypa_fruticans))))	Calamus_caryotoides);
((Orania_palindan	(Sclerosperma_profizianum	(Podococcus_barteri	((Pseudophoenix_vinifera	(Iriartea_deltoidea	((Reinhardtia_gracilis	Nypa_fruticans)	((Roystonea_regia	((((Heterospathe_cagayanensis	(Dypsis_decaryi	(((Dictyosperma_album	Veitchia_spiralis)	Kentiopsis_piersoniorum)	Hydriastele_microspadix)))	(Leopoldinia_pulchra	(Geonoma_undata	Pelagodoxa_henryana)))	(Prestoea_acuminata	(Oenocarpus_minor	Oenocarpus_bataua)))	Manicaria_saccifera))	(Phoenix_dactylifera	(Serenoa_repens	Sabal_domingensis))))))	(((Elaeis_guineensis	Elaeis_oleifera)	(Attalea_speciosa	Bactris_major))	(Reinhardtia_simplex	(Reinhardtia_latisecta	Reinhardtia_paiewonskiana)))))))	Calamus_caryotoides);
((((Serenoa_repens	((Roystonea_regia	Manicaria_saccifera)	(((Geonoma_undata	(Prestoea_acuminata	(Oenocarpus_minor	Oenocarpus_bataua)))	((((Hydriastele_microspadix	Dypsis_decaryi)	(Kentiopsis_piersoniorum	Veitchia_spiralis))	Dictyosperma_album)	Heterospathe_cagayanensis))	(Leopoldinia_pulchra	Pelagodoxa_henryana))))	(Phoenix_dactylifera	Sabal_domingensis))	((Pseudophoenix_vinifera	((((Elaeis_guineensis	Elaeis_oleifera)	(Reinhardtia_gracilis	(Attalea_speciosa	Bactris_major)))	(Reinhardtia_simplex	(Reinhardtia_latisecta	Reinhardtia_paiewonskiana)))	(Sclerosperma_profizianum	(Podococcus_barteri	Orania_palindan))))	(Iriartea_deltoidea	Nypa_fruticans)))	Calamus_caryotoides);
((((Serenoa_repens	Sabal_domingensis)	Phoenix_dactylifera)	((Nypa_fruticans	((Manicaria_saccifera	((Prestoea_acuminata	(Oenocarpus_minor	Oenocarpus_bataua))	(Leopoldinia_pulchra	(Pelagodoxa_henryana	(Geonoma_undata	((Hydriastele_microspadix	(Dypsis_decaryi	(Veitchia_spiralis	(Heterospathe_cagayanensis	Kentiopsis_piersoniorum))))	Dictyosperma_album))))))	Roystonea_regia))	((Pseudophoenix_vinifera	((((Elaeis_guineensis	Elaeis_oleifera)	(Bactris_major	(Reinhardtia_gracilis	Attalea_speciosa)))	(Reinhardtia_simplex	(Reinhardtia_latisecta	Reinhardtia_paiewonskiana)))	(Orania_palindan	(Sclerosperma_profizianum	Podococcus_barteri))))	Iriartea_deltoidea)))	Calamus_caryotoides);
((Orania_palindan	(((Nypa_fruticans	Sclerosperma_profizianum)	Podococcus_barteri)	(((Pseudophoenix_vinifera	(((Manicaria_saccifera	((Prestoea_acuminata	(Oenocarpus_minor	(Serenoa_repens	Oenocarpus_bataua)))	(Leopoldinia_pulchra	((Pelagodoxa_henryana	Geonoma_undata)	((Hydriastele_microspadix	((Veitchia_spiralis	(Dypsis_decaryi	Kentiopsis_piersoniorum))	Heterospathe_cagayanensis))	Dictyosperma_album)))))	Roystonea_regia)	(Sabal_domingensis	Phoenix_dactylifera)))	Iriartea_deltoidea)	(((Elaeis_guineensis	(Reinhardtia_gracilis	Elaeis_oleifera))	(Bactris_major	Attalea_speciosa))	(Reinhardtia_simplex	(Reinhardtia_latisecta	Reinhardtia_paiewonskiana))))))	Calamus_caryotoides);
(((((Manicaria_saccifera	(((Prestoea_acuminata	(Oenocarpus_minor	Oenocarpus_bataua))	(Leopoldinia_pulchra	(Pelagodoxa_henryana	Geonoma_undata)))	((Hydriastele_microspadix	((Dypsis_decaryi	(Veitchia_spiralis	Kentiopsis_piersoniorum))	Heterospathe_cagayanensis))	Dictyosperma_album)))	Serenoa_repens)	Roystonea_regia)	((Sabal_domingensis	Phoenix_dactylifera)	(((Nypa_fruticans	Iriartea_deltoidea)	((((Elaeis_guineensis	Elaeis_oleifera)	(Bactris_major	Attalea_speciosa))	(Reinhardtia_simplex	((Reinhardtia_gracilis	Reinhardtia_latisecta)	Reinhardtia_paiewonskiana)))	(Podococcus_barteri	(Orania_palindan	Sclerosperma_profizianum))))	Pseudophoenix_vinifera)))	Calamus_caryotoides);
((((Pseudophoenix_vinifera	((Iriartea_deltoidea	Nypa_fruticans)	((Elaeis_oleifera	Elaeis_guineensis)	((Sclerosperma_profizianum	(Podococcus_barteri	Orania_palindan))	(((Reinhardtia_gracilis	Reinhardtia_simplex)	(Reinhardtia_latisecta	Reinhardtia_paiewonskiana))	(Bactris_major	Attalea_speciosa))))))	(Phoenix_dactylifera	(Serenoa_repens	Sabal_domingensis)))	(Roystonea_regia	(Manicaria_saccifera	((Geonoma_undata	((Leopoldinia_pulchra	Pelagodoxa_henryana)	((Oenocarpus_bataua	Oenocarpus_minor)	Prestoea_acuminata)))	(Hydriastele_microspadix	(((Veitchia_spiralis	Kentiopsis_piersoniorum)	Dictyosperma_album)	(Dypsis_decaryi	Heterospathe_cagayanensis)))))))	Calamus_caryotoides);
((Nypa_fruticans	(((Phoenix_dactylifera	(Serenoa_repens	Sabal_domingensis))	(Roystonea_regia	(Manicaria_saccifera	(((Geonoma_undata	((((Veitchia_spiralis	Kentiopsis_piersoniorum)	Dictyosperma_album)	Hydriastele_microspadix)	(Dypsis_decaryi	Heterospathe_cagayanensis)))	(Pelagodoxa_henryana	((Oenocarpus_bataua	Oenocarpus_minor)	Prestoea_acuminata)))	Leopoldinia_pulchra))))	(Pseudophoenix_vinifera	(Iriartea_deltoidea	((Elaeis_oleifera	(Reinhardtia_gracilis	Elaeis_guineensis))	((Sclerosperma_profizianum	(Podococcus_barteri	Orania_palindan))	((Reinhardtia_simplex	(Reinhardtia_latisecta	Reinhardtia_paiewonskiana))	(Bactris_major	Attalea_speciosa))))))))	Calamus_caryotoides);
((((Podococcus_barteri	(Orania_palindan	Sclerosperma_profizianum))	(((Reinhardtia_gracilis	Reinhardtia_simplex)	(Reinhardtia_latisecta	Reinhardtia_paiewonskiana))	((Elaeis_oleifera	Elaeis_guineensis)	(Bactris_major	Attalea_speciosa))))	(((Nypa_fruticans	((Phoenix_dactylifera	Sabal_domingensis)	(Roystonea_regia	(Serenoa_repens	(Manicaria_saccifera	(((Geonoma_undata	(Pelagodoxa_henryana	((Oenocarpus_bataua	Oenocarpus_minor)	Prestoea_acuminata)))	(((((Veitchia_spiralis	Kentiopsis_piersoniorum)	Dictyosperma_album)	Hydriastele_microspadix)	Heterospathe_cagayanensis)	Dypsis_decaryi))	Leopoldinia_pulchra))))))	Pseudophoenix_vinifera)	Iriartea_deltoidea))	Calamus_caryotoides);
((Nypa_fruticans	(((Phoenix_dactylifera	(Serenoa_repens	Sabal_domingensis))	(Roystonea_regia	(Manicaria_saccifera	((Geonoma_undata	((Leopoldinia_pulchra	Pelagodoxa_henryana)	((Oenocarpus_bataua	Oenocarpus_minor)	Prestoea_acuminata)))	((((Hydriastele_microspadix	(Veitchia_spiralis	Kentiopsis_piersoniorum))	Dictyosperma_album)	Dypsis_decaryi)	Heterospathe_cagayanensis)))))	((((Elaeis_oleifera	Elaeis_guineensis)	((((Reinhardtia_gracilis	Reinhardtia_simplex)	(Reinhardtia_latisecta	Reinhardtia_paiewonskiana))	(Sclerosperma_profizianum	(Orania_palindan	Podococcus_barteri)))	(Bactris_major	Attalea_speciosa)))	Iriartea_deltoidea)	Pseudophoenix_vinifera)))	Calamus_caryotoides);
((Orania_palindan	((Podococcus_barteri	(Nypa_fruticans	Sclerosperma_profizianum))	((((Reinhardtia_gracilis	Reinhardtia_simplex)	(Reinhardtia_latisecta	Reinhardtia_paiewonskiana))	((Bactris_major	Attalea_speciosa)	(Elaeis_oleifera	Elaeis_guineensis)))	(Pseudophoenix_vinifera	(Iriartea_deltoidea	((Phoenix_dactylifera	(Serenoa_repens	Sabal_domingensis))	(Roystonea_regia	(Manicaria_saccifera	(((Oenocarpus_bataua	Oenocarpus_minor)	Prestoea_acuminata)	(Leopoldinia_pulchra	((Pelagodoxa_henryana	Geonoma_undata)	(((Veitchia_spiralis	Kentiopsis_piersoniorum)	(Dictyosperma_album	Hydriastele_microspadix))	(Dypsis_decaryi	Heterospathe_cagayanensis)))))))))))))	Calamus_caryotoides);
(((((Roystonea_regia	((Manicaria_saccifera	((Oenocarpus_bataua	Oenocarpus_minor)	Prestoea_acuminata))	(((Leopoldinia_pulchra	Pelagodoxa_henryana)	Geonoma_undata)	(((Dypsis_decaryi	((Dictyosperma_album	Veitchia_spiralis)	Kentiopsis_piersoniorum))	Hydriastele_microspadix)	Heterospathe_cagayanensis))))	(Phoenix_dactylifera	(Serenoa_repens	Sabal_domingensis)))	((Pseudophoenix_vinifera	((Podococcus_barteri	(Sclerosperma_profizianum	Orania_palindan))	((Reinhardtia_simplex	(Reinhardtia_latisecta	Reinhardtia_paiewonskiana))	((Bactris_major	Attalea_speciosa)	(Reinhardtia_gracilis	(Elaeis_oleifera	Elaeis_guineensis))))))	Iriartea_deltoidea))	Nypa_fruticans)	Calamus_caryotoides);
(((((Roystonea_regia	(((((Dypsis_decaryi	((Dictyosperma_album	Veitchia_spiralis)	Kentiopsis_piersoniorum))	Hydriastele_microspadix)	Heterospathe_cagayanensis)	(Geonoma_undata	(((Oenocarpus_bataua	Oenocarpus_minor)	Prestoea_acuminata)	(Leopoldinia_pulchra	Pelagodoxa_henryana))))	Manicaria_saccifera))	(Phoenix_dactylifera	(Serenoa_repens	Sabal_domingensis)))	((Pseudophoenix_vinifera	((Sclerosperma_profizianum	(Orania_palindan	Podococcus_barteri))	(((Reinhardtia_gracilis	Reinhardtia_simplex)	(Reinhardtia_latisecta	Reinhardtia_paiewonskiana))	((Bactris_major	Attalea_speciosa)	(Elaeis_oleifera	Elaeis_guineensis)))))	Iriartea_deltoidea))	Nypa_fruticans)	Calamus_caryotoides);
((Orania_palindan	(Podococcus_barteri	(((((Reinhardtia_simplex	(Reinhardtia_latisecta	Reinhardtia_paiewonskiana))	((Bactris_major	Attalea_speciosa)	(Elaeis_oleifera	Elaeis_guineensis)))	((Iriartea_deltoidea	((Roystonea_regia	((((((Hydriastele_microspadix	(Veitchia_spiralis	Kentiopsis_piersoniorum))	Dictyosperma_album)	Dypsis_decaryi)	Heterospathe_cagayanensis)	((Leopoldinia_pulchra	(Geonoma_undata	Pelagodoxa_henryana))	((Oenocarpus_bataua	Oenocarpus_minor)	Prestoea_acuminata)))	Manicaria_saccifera))	(Phoenix_dactylifera	(Serenoa_repens	Sabal_domingensis))))	Pseudophoenix_vinifera))	Reinhardtia_gracilis)	(Nypa_fruticans	Sclerosperma_profizianum))))	Calamus_caryotoides);
((Orania_palindan	(((((Reinhardtia_gracilis	(Reinhardtia_simplex	(Reinhardtia_latisecta	Reinhardtia_paiewonskiana)))	((Elaeis_oleifera	Elaeis_guineensis)	(Bactris_major	Attalea_speciosa)))	(Pseudophoenix_vinifera	(Iriartea_deltoidea	(Nypa_fruticans	((Roystonea_regia	(((((Dypsis_decaryi	Dictyosperma_album)	((Veitchia_spiralis	Kentiopsis_piersoniorum)	Hydriastele_microspadix))	Heterospathe_cagayanensis)	((Leopoldinia_pulchra	(Geonoma_undata	Pelagodoxa_henryana))	((Oenocarpus_bataua	Oenocarpus_minor)	Prestoea_acuminata)))	Manicaria_saccifera))	(Phoenix_dactylifera	(Serenoa_repens	Sabal_domingensis)))))))	Podococcus_barteri)	Sclerosperma_profizianum))	Calamus_caryotoides);
((Nypa_fruticans	(((Roystonea_regia	(((((Heterospathe_cagayanensis	Dypsis_decaryi)	(Hydriastele_microspadix	(Dictyosperma_album	(Veitchia_spiralis	Kentiopsis_piersoniorum))))	Geonoma_undata)	((Leopoldinia_pulchra	Pelagodoxa_henryana)	((Oenocarpus_bataua	Oenocarpus_minor)	Prestoea_acuminata)))	Manicaria_saccifera))	((Phoenix_dactylifera	(Serenoa_repens	Sabal_domingensis))	Iriartea_deltoidea))	(((Orania_palindan	(Podococcus_barteri	Sclerosperma_profizianum))	((Reinhardtia_gracilis	(Attalea_speciosa	(Reinhardtia_simplex	(Reinhardtia_latisecta	Reinhardtia_paiewonskiana))))	((Elaeis_oleifera	Elaeis_guineensis)	Bactris_major)))	Pseudophoenix_vinifera)))	Calamus_caryotoides);
