# Supplementary material for: Data supporting the nuclear phylogenomics of the palm subfamily Arecoideae (Arecaceae)
Source: Data Brief. 2016 Mar 2;7:532–6. doi: 10.1016/j.dib.2016.02.063 (PMC4796708; doi:10.1016/j.dib.2016.02.063)
Supplement: Supplementary file 5 — Supplementary material [file mmc5.zip › RAxML_bootstrap.Elaeis_231.raxml.tre]

(((((Pelagodoxa_henryana	Manicaria_saccifera)	((((((Dictyosperma_album	Hydriastele_microspadix)	Heterospathe_cagayanensis)	Burretiokentia_grandiflora)	((Veitchia_spiralis	Kentiopsis_piersoniorum)	Dypsis_decaryi))	((((Orania_palindan	((((Iriartea_deltoidea	Pseudophoenix_vinifera)	(Podococcus_barteri	Phoenix_dactylifera))	(Calamus_caryotoides	(Sabal_domingensis	Nypa_fruticans)))	(Chamaedorea_seifrizii	Roystonea_regia)))	Serenoa_repens)	Sclerosperma_profizianum)	(((Bactris_major	(Elaeis_oleifera	Elaeis_guineensis))	Attalea_speciosa)	((Reinhardtia_simplex	Reinhardtia_gracilis)	(Reinhardtia_latisecta	Reinhardtia_paiewonskiana)))))	((Oenocarpus_minor	Oenocarpus_bataua)	Prestoea_acuminata)))	Geonoma_undata)	Leopoldinia_pulchra)	Kingia_australis);
((((Pelagodoxa_henryana	Manicaria_saccifera)	((((((Dictyosperma_album	Dypsis_decaryi)	(Hydriastele_microspadix	(Veitchia_spiralis	Kentiopsis_piersoniorum)))	Heterospathe_cagayanensis)	(((((Podococcus_barteri	Phoenix_dactylifera)	((Sabal_domingensis	((Serenoa_repens	(Nypa_fruticans	Pseudophoenix_vinifera))	(Chamaedorea_seifrizii	Roystonea_regia)))	Burretiokentia_grandiflora))	(Orania_palindan	Sclerosperma_profizianum))	(((Bactris_major	(Elaeis_oleifera	Elaeis_guineensis))	Attalea_speciosa)	((Reinhardtia_simplex	Reinhardtia_gracilis)	(Reinhardtia_latisecta	Reinhardtia_paiewonskiana))))	(Calamus_caryotoides	Iriartea_deltoidea)))	((Oenocarpus_minor	Oenocarpus_bataua)	Prestoea_acuminata))	Geonoma_undata))	Leopoldinia_pulchra)	Kingia_australis);
((((Manicaria_saccifera	(Pelagodoxa_henryana	Geonoma_undata))	(((Calamus_caryotoides	((Dypsis_decaryi	(((Veitchia_spiralis	Kentiopsis_piersoniorum)	(Burretiokentia_grandiflora	Heterospathe_cagayanensis))	Dictyosperma_album))	Hydriastele_microspadix))	((((Sabal_domingensis	Serenoa_repens)	(Nypa_fruticans	Pseudophoenix_vinifera))	Roystonea_regia)	(((Orania_palindan	Sclerosperma_profizianum)	(((Bactris_major	(Elaeis_oleifera	Elaeis_guineensis))	Attalea_speciosa)	(Chamaedorea_seifrizii	((Reinhardtia_simplex	Reinhardtia_gracilis)	(Reinhardtia_latisecta	Reinhardtia_paiewonskiana)))))	(Podococcus_barteri	(Iriartea_deltoidea	Phoenix_dactylifera)))))	((Oenocarpus_minor	Oenocarpus_bataua)	Prestoea_acuminata)))	Leopoldinia_pulchra)	Kingia_australis);
(((((Geonoma_undata	((((Dypsis_decaryi	Hydriastele_microspadix)	(((Veitchia_spiralis	(Burretiokentia_grandiflora	Kentiopsis_piersoniorum))	Heterospathe_cagayanensis)	Dictyosperma_album))	((Iriartea_deltoidea	Calamus_caryotoides)	((((Bactris_major	(Elaeis_oleifera	Elaeis_guineensis))	Attalea_speciosa)	(Chamaedorea_seifrizii	((Reinhardtia_simplex	Reinhardtia_gracilis)	(Reinhardtia_latisecta	Reinhardtia_paiewonskiana))))	(((Phoenix_dactylifera	((((Sabal_domingensis	Serenoa_repens)	Pseudophoenix_vinifera)	Roystonea_regia)	Nypa_fruticans))	Orania_palindan)	(Podococcus_barteri	Sclerosperma_profizianum)))))	((Oenocarpus_minor	Oenocarpus_bataua)	Prestoea_acuminata)))	Pelagodoxa_henryana)	Manicaria_saccifera)	Leopoldinia_pulchra)	Kingia_australis);
((((Geonoma_undata	(((Dypsis_decaryi	((Dictyosperma_album	Hydriastele_microspadix)	((Kentiopsis_piersoniorum	(Veitchia_spiralis	Burretiokentia_grandiflora))	Heterospathe_cagayanensis)))	((((Bactris_major	(Elaeis_oleifera	Elaeis_guineensis))	Attalea_speciosa)	((Reinhardtia_simplex	Reinhardtia_gracilis)	(Reinhardtia_latisecta	Reinhardtia_paiewonskiana)))	(((((Sabal_domingensis	(Nypa_fruticans	Serenoa_repens))	Pseudophoenix_vinifera)	(Roystonea_regia	(Chamaedorea_seifrizii	(Calamus_caryotoides	Iriartea_deltoidea))))	Phoenix_dactylifera)	(Podococcus_barteri	(Orania_palindan	Sclerosperma_profizianum)))))	((Oenocarpus_minor	Oenocarpus_bataua)	Prestoea_acuminata)))	(Pelagodoxa_henryana	Manicaria_saccifera))	Leopoldinia_pulchra)	Kingia_australis);
((((Pelagodoxa_henryana	Manicaria_saccifera)	((((Sclerosperma_profizianum	(Podococcus_barteri	Orania_palindan))	(((Nypa_fruticans	(Roystonea_regia	((Pseudophoenix_vinifera	Sabal_domingensis)	Serenoa_repens)))	(((Bactris_major	(Elaeis_oleifera	Elaeis_guineensis))	Attalea_speciosa)	(Chamaedorea_seifrizii	((Reinhardtia_simplex	Reinhardtia_gracilis)	(Reinhardtia_latisecta	Reinhardtia_paiewonskiana)))))	Phoenix_dactylifera))	(Calamus_caryotoides	Iriartea_deltoidea))	((((Oenocarpus_minor	Oenocarpus_bataua)	Prestoea_acuminata)	((((Kentiopsis_piersoniorum	Veitchia_spiralis)	(Heterospathe_cagayanensis	Burretiokentia_grandiflora))	Dictyosperma_album)	(Dypsis_decaryi	Hydriastele_microspadix)))	Geonoma_undata)))	Leopoldinia_pulchra)	Kingia_australis);
(((Geonoma_undata	((Pelagodoxa_henryana	Manicaria_saccifera)	(((Oenocarpus_minor	Oenocarpus_bataua)	Prestoea_acuminata)	(((((Kentiopsis_piersoniorum	Veitchia_spiralis)	(Heterospathe_cagayanensis	Burretiokentia_grandiflora))	Dypsis_decaryi)	(Dictyosperma_album	Hydriastele_microspadix))	(((Chamaedorea_seifrizii	Roystonea_regia)	(((Bactris_major	(Elaeis_oleifera	Elaeis_guineensis))	Attalea_speciosa)	((Reinhardtia_simplex	Reinhardtia_gracilis)	(Reinhardtia_latisecta	Reinhardtia_paiewonskiana))))	((Sclerosperma_profizianum	(Podococcus_barteri	Orania_palindan))	(Iriartea_deltoidea	(((Serenoa_repens	(Phoenix_dactylifera	Sabal_domingensis))	Nypa_fruticans)	(Pseudophoenix_vinifera	Calamus_caryotoides)))))))))	Leopoldinia_pulchra)	Kingia_australis);
(((Geonoma_undata	((Pelagodoxa_henryana	Manicaria_saccifera)	(((Oenocarpus_minor	Oenocarpus_bataua)	Prestoea_acuminata)	((Dypsis_decaryi	(((Hydriastele_microspadix	((Burretiokentia_grandiflora	Veitchia_spiralis)	Kentiopsis_piersoniorum))	Dictyosperma_album)	Heterospathe_cagayanensis))	((Iriartea_deltoidea	((((Chamaedorea_seifrizii	Roystonea_regia)	(Phoenix_dactylifera	(Sabal_domingensis	(Nypa_fruticans	Serenoa_repens))))	Pseudophoenix_vinifera)	Calamus_caryotoides))	((((Bactris_major	(Elaeis_oleifera	Elaeis_guineensis))	Attalea_speciosa)	((Reinhardtia_simplex	Reinhardtia_gracilis)	(Reinhardtia_latisecta	Reinhardtia_paiewonskiana)))	(Sclerosperma_profizianum	(Podococcus_barteri	Orania_palindan))))))))	Leopoldinia_pulchra)	Kingia_australis);
((((((Iriartea_deltoidea	(Roystonea_regia	(Pseudophoenix_vinifera	Sabal_domingensis)))	(((Serenoa_repens	Phoenix_dactylifera)	(Sclerosperma_profizianum	(Podococcus_barteri	Orania_palindan)))	(Chamaedorea_seifrizii	((Nypa_fruticans	((Bactris_major	(Elaeis_oleifera	Elaeis_guineensis))	Attalea_speciosa))	((Reinhardtia_simplex	Reinhardtia_gracilis)	(Reinhardtia_latisecta	Reinhardtia_paiewonskiana))))))	(((Oenocarpus_minor	Oenocarpus_bataua)	Prestoea_acuminata)	(Dypsis_decaryi	(((Veitchia_spiralis	Heterospathe_cagayanensis)	Dictyosperma_album)	(Hydriastele_microspadix	(Calamus_caryotoides	(Burretiokentia_grandiflora	Kentiopsis_piersoniorum)))))))	(Pelagodoxa_henryana	(Geonoma_undata	Manicaria_saccifera)))	Leopoldinia_pulchra)	Kingia_australis);
((((Calamus_caryotoides	Geonoma_undata)	((((Oenocarpus_minor	Oenocarpus_bataua)	Prestoea_acuminata)	(((Dypsis_decaryi	Dictyosperma_album)	(Hydriastele_microspadix	((Burretiokentia_grandiflora	Kentiopsis_piersoniorum)	(Veitchia_spiralis	Heterospathe_cagayanensis))))	((((Sclerosperma_profizianum	((Orania_palindan	Podococcus_barteri)	Pseudophoenix_vinifera))	(Roystonea_regia	(Chamaedorea_seifrizii	(((Bactris_major	(Elaeis_oleifera	Elaeis_guineensis))	Attalea_speciosa)	(((Reinhardtia_simplex	Reinhardtia_gracilis)	(Reinhardtia_latisecta	Reinhardtia_paiewonskiana))	Nypa_fruticans)))))	(Phoenix_dactylifera	(Serenoa_repens	Sabal_domingensis)))	Iriartea_deltoidea)))	(Pelagodoxa_henryana	Manicaria_saccifera)))	Leopoldinia_pulchra)	Kingia_australis);
((Leopoldinia_pulchra	((Pelagodoxa_henryana	(Manicaria_saccifera	Geonoma_undata))	(((((((Podococcus_barteri	Pseudophoenix_vinifera)	Orania_palindan)	Sclerosperma_profizianum)	(Phoenix_dactylifera	(Sabal_domingensis	(Nypa_fruticans	Serenoa_repens))))	((Iriartea_deltoidea	Calamus_caryotoides)	(Roystonea_regia	(Chamaedorea_seifrizii	((Attalea_speciosa	(Bactris_major	(Elaeis_oleifera	Elaeis_guineensis)))	((Reinhardtia_simplex	Reinhardtia_gracilis)	(Reinhardtia_latisecta	Reinhardtia_paiewonskiana)))))))	(Hydriastele_microspadix	(Dypsis_decaryi	(Dictyosperma_album	(Heterospathe_cagayanensis	(Veitchia_spiralis	(Burretiokentia_grandiflora	Kentiopsis_piersoniorum)))))))	((Oenocarpus_bataua	Oenocarpus_minor)	Prestoea_acuminata))))	Kingia_australis);
((Leopoldinia_pulchra	((Pelagodoxa_henryana	(Manicaria_saccifera	Geonoma_undata))	((((Podococcus_barteri	Orania_palindan)	(Pseudophoenix_vinifera	Sclerosperma_profizianum))	(Iriartea_deltoidea	(((Calamus_caryotoides	(Phoenix_dactylifera	(Sabal_domingensis	Nypa_fruticans)))	Serenoa_repens)	(Roystonea_regia	(Chamaedorea_seifrizii	((Attalea_speciosa	(Bactris_major	(Elaeis_oleifera	Elaeis_guineensis)))	((Reinhardtia_simplex	Reinhardtia_gracilis)	(Reinhardtia_latisecta	Reinhardtia_paiewonskiana))))))))	(((Heterospathe_cagayanensis	((Hydriastele_microspadix	(Veitchia_spiralis	Kentiopsis_piersoniorum))	Dictyosperma_album))	Dypsis_decaryi)	((Oenocarpus_bataua	Oenocarpus_minor)	(Prestoea_acuminata	Burretiokentia_grandiflora))))))	Kingia_australis);
((Leopoldinia_pulchra	((Pelagodoxa_henryana	Manicaria_saccifera)	(Geonoma_undata	(((Oenocarpus_bataua	Oenocarpus_minor)	Prestoea_acuminata)	(((((Nypa_fruticans	(Phoenix_dactylifera	(Sabal_domingensis	Serenoa_repens)))	(Roystonea_regia	Pseudophoenix_vinifera))	Iriartea_deltoidea)	(((Attalea_speciosa	(Bactris_major	(Elaeis_oleifera	Elaeis_guineensis)))	(((Reinhardtia_simplex	Reinhardtia_gracilis)	(Reinhardtia_latisecta	Reinhardtia_paiewonskiana))	Chamaedorea_seifrizii))	((Podococcus_barteri	Orania_palindan)	Sclerosperma_profizianum)))	(((Hydriastele_microspadix	(Calamus_caryotoides	(Kentiopsis_piersoniorum	(Veitchia_spiralis	Burretiokentia_grandiflora))))	(Dictyosperma_album	Heterospathe_cagayanensis))	Dypsis_decaryi))))))	Kingia_australis);
((Leopoldinia_pulchra	(Geonoma_undata	((((Iriartea_deltoidea	(Calamus_caryotoides	(((Serenoa_repens	Nypa_fruticans)	Phoenix_dactylifera)	((Pseudophoenix_vinifera	Sabal_domingensis)	Roystonea_regia))))	(((Attalea_speciosa	(Bactris_major	(Elaeis_oleifera	Elaeis_guineensis)))	(((Reinhardtia_simplex	Reinhardtia_gracilis)	(Reinhardtia_latisecta	Reinhardtia_paiewonskiana))	Chamaedorea_seifrizii))	((Podococcus_barteri	Orania_palindan)	Sclerosperma_profizianum)))	((Dictyosperma_album	((Dypsis_decaryi	(Veitchia_spiralis	Heterospathe_cagayanensis))	(Hydriastele_microspadix	(Kentiopsis_piersoniorum	Burretiokentia_grandiflora))))	((Oenocarpus_bataua	Oenocarpus_minor)	Prestoea_acuminata)))	(Pelagodoxa_henryana	Manicaria_saccifera))))	Kingia_australis);
((Leopoldinia_pulchra	((((Oenocarpus_bataua	Oenocarpus_minor)	Prestoea_acuminata)	((((Iriartea_deltoidea	Chamaedorea_seifrizii)	(((Elaeis_oleifera	Elaeis_guineensis)	(Attalea_speciosa	Bactris_major))	((Reinhardtia_simplex	Reinhardtia_gracilis)	(Reinhardtia_latisecta	Reinhardtia_paiewonskiana))))	((Podococcus_barteri	Sclerosperma_profizianum)	(Orania_palindan	(((Sabal_domingensis	((Serenoa_repens	Nypa_fruticans)	Phoenix_dactylifera))	Pseudophoenix_vinifera)	(Roystonea_regia	Calamus_caryotoides)))))	(Dictyosperma_album	((Dypsis_decaryi	Heterospathe_cagayanensis)	(Hydriastele_microspadix	(Veitchia_spiralis	(Kentiopsis_piersoniorum	Burretiokentia_grandiflora)))))))	(Pelagodoxa_henryana	(Geonoma_undata	Manicaria_saccifera))))	Kingia_australis);
((Leopoldinia_pulchra	(((((Oenocarpus_bataua	Oenocarpus_minor)	Prestoea_acuminata)	((((Sabal_domingensis	(Serenoa_repens	Phoenix_dactylifera))	((Iriartea_deltoidea	Chamaedorea_seifrizii)	((Nypa_fruticans	Pseudophoenix_vinifera)	(Roystonea_regia	Calamus_caryotoides))))	(((Attalea_speciosa	(Bactris_major	(Elaeis_oleifera	Elaeis_guineensis)))	((Reinhardtia_simplex	(Burretiokentia_grandiflora	Reinhardtia_gracilis))	(Reinhardtia_latisecta	Reinhardtia_paiewonskiana)))	((Orania_palindan	Podococcus_barteri)	Sclerosperma_profizianum)))	(Heterospathe_cagayanensis	((Dypsis_decaryi	Dictyosperma_album)	(Hydriastele_microspadix	(Veitchia_spiralis	Kentiopsis_piersoniorum))))))	(Pelagodoxa_henryana	Manicaria_saccifera))	Geonoma_undata))	Kingia_australis);
((Leopoldinia_pulchra	(((Iriartea_deltoidea	((Chamaedorea_seifrizii	((Attalea_speciosa	(Bactris_major	(Elaeis_oleifera	Elaeis_guineensis)))	((Reinhardtia_simplex	Reinhardtia_gracilis)	(Reinhardtia_latisecta	Reinhardtia_paiewonskiana))))	(((Calamus_caryotoides	Orania_palindan)	((Roystonea_regia	(Nypa_fruticans	(Phoenix_dactylifera	(Sabal_domingensis	Serenoa_repens))))	Pseudophoenix_vinifera))	(Podococcus_barteri	Sclerosperma_profizianum))))	(((Hydriastele_microspadix	Dypsis_decaryi)	((((Burretiokentia_grandiflora	Heterospathe_cagayanensis)	Veitchia_spiralis)	Kentiopsis_piersoniorum)	Dictyosperma_album))	((Oenocarpus_bataua	Oenocarpus_minor)	Prestoea_acuminata)))	(Pelagodoxa_henryana	(Manicaria_saccifera	Geonoma_undata))))	Kingia_australis);
((Leopoldinia_pulchra	(Pelagodoxa_henryana	((Manicaria_saccifera	Geonoma_undata)	(((Oenocarpus_bataua	Oenocarpus_minor)	Prestoea_acuminata)	(((Iriartea_deltoidea	((Attalea_speciosa	(Bactris_major	(Elaeis_oleifera	Elaeis_guineensis)))	((Reinhardtia_simplex	Reinhardtia_gracilis)	(Reinhardtia_latisecta	Reinhardtia_paiewonskiana))))	((Sclerosperma_profizianum	Podococcus_barteri)	(Orania_palindan	((((Sabal_domingensis	(Serenoa_repens	Nypa_fruticans))	Phoenix_dactylifera)	(Chamaedorea_seifrizii	(Calamus_caryotoides	Roystonea_regia)))	Pseudophoenix_vinifera))))	((((Burretiokentia_grandiflora	Kentiopsis_piersoniorum)	Hydriastele_microspadix)	(Dictyosperma_album	Dypsis_decaryi))	(Veitchia_spiralis	Heterospathe_cagayanensis)))))))	Kingia_australis);
((Leopoldinia_pulchra	((Manicaria_saccifera	(Pelagodoxa_henryana	Geonoma_undata))	(((Oenocarpus_bataua	Oenocarpus_minor)	Prestoea_acuminata)	((((Chamaedorea_seifrizii	Roystonea_regia)	((Attalea_speciosa	(Bactris_major	(Elaeis_oleifera	Elaeis_guineensis)))	((Reinhardtia_simplex	Reinhardtia_gracilis)	(Reinhardtia_latisecta	Reinhardtia_paiewonskiana))))	((Sclerosperma_profizianum	(Orania_palindan	Podococcus_barteri))	((Iriartea_deltoidea	Calamus_caryotoides)	(Pseudophoenix_vinifera	((Sabal_domingensis	(Serenoa_repens	Nypa_fruticans))	Phoenix_dactylifera)))))	(((((Veitchia_spiralis	Kentiopsis_piersoniorum)	Hydriastele_microspadix)	Dictyosperma_album)	(Burretiokentia_grandiflora	Heterospathe_cagayanensis))	Dypsis_decaryi)))))	Kingia_australis);
((Leopoldinia_pulchra	(((Manicaria_saccifera	Pelagodoxa_henryana)	(((Oenocarpus_bataua	Oenocarpus_minor)	Prestoea_acuminata)	((((Calamus_caryotoides	Iriartea_deltoidea)	(((((Reinhardtia_simplex	Reinhardtia_gracilis)	(Reinhardtia_latisecta	Reinhardtia_paiewonskiana))	(Attalea_speciosa	(Bactris_major	(Elaeis_oleifera	Elaeis_guineensis))))	Chamaedorea_seifrizii)	((((Nypa_fruticans	Pseudophoenix_vinifera)	Roystonea_regia)	((Serenoa_repens	Phoenix_dactylifera)	Sabal_domingensis))	Sclerosperma_profizianum)))	(Orania_palindan	Podococcus_barteri))	(((Hydriastele_microspadix	Dictyosperma_album)	((Veitchia_spiralis	Kentiopsis_piersoniorum)	(Burretiokentia_grandiflora	Heterospathe_cagayanensis)))	Dypsis_decaryi))))	Geonoma_undata))	Kingia_australis);
((Leopoldinia_pulchra	((Pelagodoxa_henryana	(Geonoma_undata	Manicaria_saccifera))	(((((Pseudophoenix_vinifera	Sabal_domingensis)	(Calamus_caryotoides	Roystonea_regia))	(Serenoa_repens	Nypa_fruticans))	((Iriartea_deltoidea	Phoenix_dactylifera)	((Sclerosperma_profizianum	(Podococcus_barteri	Orania_palindan))	((Attalea_speciosa	((Elaeis_oleifera	Elaeis_guineensis)	Bactris_major))	(Chamaedorea_seifrizii	((Reinhardtia_simplex	(Burretiokentia_grandiflora	Reinhardtia_gracilis))	(Reinhardtia_paiewonskiana	Reinhardtia_latisecta)))))))	(((Heterospathe_cagayanensis	(((Veitchia_spiralis	Kentiopsis_piersoniorum)	Hydriastele_microspadix)	Dictyosperma_album))	Dypsis_decaryi)	((Oenocarpus_minor	Oenocarpus_bataua)	Prestoea_acuminata)))))	Kingia_australis);
((Leopoldinia_pulchra	(((Pelagodoxa_henryana	Manicaria_saccifera)	((((Chamaedorea_seifrizii	((Attalea_speciosa	((Elaeis_oleifera	Elaeis_guineensis)	Bactris_major))	((Reinhardtia_simplex	(Burretiokentia_grandiflora	Reinhardtia_gracilis))	(Reinhardtia_paiewonskiana	Reinhardtia_latisecta))))	(((Podococcus_barteri	Phoenix_dactylifera)	Sclerosperma_profizianum)	(Orania_palindan	((Sabal_domingensis	(Serenoa_repens	Nypa_fruticans))	(Roystonea_regia	Pseudophoenix_vinifera)))))	Iriartea_deltoidea)	(((((Heterospathe_cagayanensis	Veitchia_spiralis)	Kentiopsis_piersoniorum)	(Dictyosperma_album	Hydriastele_microspadix))	Dypsis_decaryi)	((Oenocarpus_minor	Oenocarpus_bataua)	Prestoea_acuminata))))	(Calamus_caryotoides	Geonoma_undata)))	Kingia_australis);
((Leopoldinia_pulchra	(((Pelagodoxa_henryana	Manicaria_saccifera)	((((Iriartea_deltoidea	Phoenix_dactylifera)	(((Roystonea_regia	(Chamaedorea_seifrizii	((Attalea_speciosa	((Elaeis_oleifera	Elaeis_guineensis)	Bactris_major))	((Reinhardtia_simplex	(Burretiokentia_grandiflora	Reinhardtia_gracilis))	(Reinhardtia_paiewonskiana	Reinhardtia_latisecta)))))	(Orania_palindan	(Podococcus_barteri	Sclerosperma_profizianum)))	((Sabal_domingensis	(Serenoa_repens	Nypa_fruticans))	Pseudophoenix_vinifera)))	Calamus_caryotoides)	((((Heterospathe_cagayanensis	(Veitchia_spiralis	Kentiopsis_piersoniorum))	Hydriastele_microspadix)	(Dypsis_decaryi	Dictyosperma_album))	((Oenocarpus_minor	Oenocarpus_bataua)	Prestoea_acuminata))))	Geonoma_undata))	Kingia_australis);
((Leopoldinia_pulchra	(((Burretiokentia_grandiflora	Pelagodoxa_henryana)	(Geonoma_undata	Manicaria_saccifera))	((((((Attalea_speciosa	((Elaeis_oleifera	Elaeis_guineensis)	Bactris_major))	((Reinhardtia_simplex	Reinhardtia_gracilis)	(Reinhardtia_paiewonskiana	Reinhardtia_latisecta)))	(Sclerosperma_profizianum	(Orania_palindan	Podococcus_barteri)))	(Pseudophoenix_vinifera	((Chamaedorea_seifrizii	Roystonea_regia)	(Phoenix_dactylifera	(Sabal_domingensis	(Serenoa_repens	Nypa_fruticans))))))	Iriartea_deltoidea)	(((Heterospathe_cagayanensis	(Dictyosperma_album	Hydriastele_microspadix))	((Veitchia_spiralis	(Calamus_caryotoides	Kentiopsis_piersoniorum))	Dypsis_decaryi))	((Oenocarpus_minor	Oenocarpus_bataua)	Prestoea_acuminata)))))	Kingia_australis);
((Leopoldinia_pulchra	((Pelagodoxa_henryana	(Geonoma_undata	Manicaria_saccifera))	(((((Reinhardtia_simplex	Reinhardtia_gracilis)	(Reinhardtia_paiewonskiana	Reinhardtia_latisecta))	(Calamus_caryotoides	(Attalea_speciosa	((Elaeis_oleifera	Elaeis_guineensis)	Bactris_major))))	(Sclerosperma_profizianum	((Orania_palindan	(((Chamaedorea_seifrizii	Roystonea_regia)	(Pseudophoenix_vinifera	(Sabal_domingensis	(Serenoa_repens	Nypa_fruticans))))	(Iriartea_deltoidea	Phoenix_dactylifera)))	Podococcus_barteri)))	((((Heterospathe_cagayanensis	(Veitchia_spiralis	(Burretiokentia_grandiflora	Kentiopsis_piersoniorum)))	(Dictyosperma_album	Hydriastele_microspadix))	Dypsis_decaryi)	((Oenocarpus_minor	Oenocarpus_bataua)	Prestoea_acuminata)))))	Kingia_australis);
((Leopoldinia_pulchra	(((Pelagodoxa_henryana	Manicaria_saccifera)	(((Oenocarpus_minor	Oenocarpus_bataua)	Prestoea_acuminata)	(((Phoenix_dactylifera	((((Podococcus_barteri	Orania_palindan)	Sclerosperma_profizianum)	(Roystonea_regia	(Pseudophoenix_vinifera	(Sabal_domingensis	(Serenoa_repens	Nypa_fruticans)))))	(Chamaedorea_seifrizii	(((Reinhardtia_simplex	(Burretiokentia_grandiflora	Reinhardtia_gracilis))	(Reinhardtia_paiewonskiana	Reinhardtia_latisecta))	(Attalea_speciosa	((Elaeis_oleifera	Elaeis_guineensis)	Bactris_major))))))	(Iriartea_deltoidea	Calamus_caryotoides))	((Hydriastele_microspadix	Dictyosperma_album)	(Dypsis_decaryi	((Heterospathe_cagayanensis	Veitchia_spiralis)	Kentiopsis_piersoniorum))))))	Geonoma_undata))	Kingia_australis);
((Leopoldinia_pulchra	(((Pelagodoxa_henryana	Manicaria_saccifera)	(((Oenocarpus_minor	Oenocarpus_bataua)	Prestoea_acuminata)	((((Orania_palindan	Sclerosperma_profizianum)	(((Chamaedorea_seifrizii	Roystonea_regia)	(Serenoa_repens	((Nypa_fruticans	Pseudophoenix_vinifera)	Sabal_domingensis)))	((((Reinhardtia_simplex	(Burretiokentia_grandiflora	Reinhardtia_gracilis))	(Reinhardtia_paiewonskiana	Reinhardtia_latisecta))	(Attalea_speciosa	((Elaeis_oleifera	Elaeis_guineensis)	Bactris_major)))	(Podococcus_barteri	Phoenix_dactylifera))))	Iriartea_deltoidea)	(((Hydriastele_microspadix	(Veitchia_spiralis	Kentiopsis_piersoniorum))	(Dypsis_decaryi	Dictyosperma_album))	Heterospathe_cagayanensis))))	(Calamus_caryotoides	Geonoma_undata)))	Kingia_australis);
((Leopoldinia_pulchra	((Pelagodoxa_henryana	(Geonoma_undata	Manicaria_saccifera))	(((Oenocarpus_minor	Oenocarpus_bataua)	Prestoea_acuminata)	((((((Phoenix_dactylifera	(Sabal_domingensis	Serenoa_repens))	((Chamaedorea_seifrizii	Nypa_fruticans)	Pseudophoenix_vinifera))	Roystonea_regia)	((((Reinhardtia_simplex	Reinhardtia_gracilis)	(Reinhardtia_paiewonskiana	Reinhardtia_latisecta))	(Attalea_speciosa	((Elaeis_oleifera	Elaeis_guineensis)	Bactris_major)))	((Sclerosperma_profizianum	Podococcus_barteri)	Orania_palindan)))	(Calamus_caryotoides	Iriartea_deltoidea))	((Dictyosperma_album	(Heterospathe_cagayanensis	(Hydriastele_microspadix	(Veitchia_spiralis	(Burretiokentia_grandiflora	Kentiopsis_piersoniorum)))))	Dypsis_decaryi)))))	Kingia_australis);
((Leopoldinia_pulchra	((Pelagodoxa_henryana	(Geonoma_undata	Manicaria_saccifera))	(((Sclerosperma_profizianum	(Podococcus_barteri	Orania_palindan))	(((Calamus_caryotoides	((Pseudophoenix_vinifera	(Chamaedorea_seifrizii	Roystonea_regia))	(Phoenix_dactylifera	(Sabal_domingensis	Serenoa_repens))))	Nypa_fruticans)	((Iriartea_deltoidea	((Reinhardtia_simplex	Reinhardtia_gracilis)	(Reinhardtia_paiewonskiana	Reinhardtia_latisecta)))	(Attalea_speciosa	((Elaeis_oleifera	Elaeis_guineensis)	Bactris_major)))))	((((Heterospathe_cagayanensis	((Burretiokentia_grandiflora	Kentiopsis_piersoniorum)	Veitchia_spiralis))	Dypsis_decaryi)	(Dictyosperma_album	Hydriastele_microspadix))	((Oenocarpus_minor	Oenocarpus_bataua)	Prestoea_acuminata)))))	Kingia_australis);
((Leopoldinia_pulchra	((Pelagodoxa_henryana	(Geonoma_undata	Manicaria_saccifera))	((Iriartea_deltoidea	(((Chamaedorea_seifrizii	((Reinhardtia_simplex	Reinhardtia_gracilis)	(Reinhardtia_paiewonskiana	Reinhardtia_latisecta)))	((Elaeis_oleifera	Elaeis_guineensis)	(Bactris_major	Attalea_speciosa)))	(((Pseudophoenix_vinifera	(Phoenix_dactylifera	(Sabal_domingensis	(Nypa_fruticans	Serenoa_repens))))	(Roystonea_regia	Calamus_caryotoides))	(Sclerosperma_profizianum	(Podococcus_barteri	Orania_palindan)))))	(((((Burretiokentia_grandiflora	Kentiopsis_piersoniorum)	(Veitchia_spiralis	Heterospathe_cagayanensis))	Dypsis_decaryi)	(Dictyosperma_album	Hydriastele_microspadix))	((Oenocarpus_minor	Oenocarpus_bataua)	Prestoea_acuminata)))))	Kingia_australis);
((((((Prestoea_acuminata	(Oenocarpus_minor	Oenocarpus_bataua))	(((((Calamus_caryotoides	Veitchia_spiralis)	Kentiopsis_piersoniorum)	Hydriastele_microspadix)	(Dictyosperma_album	Dypsis_decaryi))	Heterospathe_cagayanensis))	(((((Sabal_domingensis	(Nypa_fruticans	Serenoa_repens))	Pseudophoenix_vinifera)	Roystonea_regia)	(((Podococcus_barteri	Orania_palindan)	Sclerosperma_profizianum)	(Chamaedorea_seifrizii	(((Reinhardtia_latisecta	Reinhardtia_paiewonskiana)	(Reinhardtia_simplex	(Burretiokentia_grandiflora	Reinhardtia_gracilis)))	(Attalea_speciosa	(Bactris_major	(Elaeis_guineensis	Elaeis_oleifera)))))))	(Iriartea_deltoidea	Phoenix_dactylifera)))	((Geonoma_undata	Manicaria_saccifera)	Pelagodoxa_henryana))	Leopoldinia_pulchra)	Kingia_australis);
((((((((Veitchia_spiralis	Kentiopsis_piersoniorum)	Hydriastele_microspadix)	((Heterospathe_cagayanensis	Dictyosperma_album)	Dypsis_decaryi))	((((((Reinhardtia_latisecta	Reinhardtia_paiewonskiana)	(Reinhardtia_simplex	Reinhardtia_gracilis))	(Attalea_speciosa	(Bactris_major	(Elaeis_guineensis	Elaeis_oleifera))))	((((Serenoa_repens	Nypa_fruticans)	(((Phoenix_dactylifera	((Calamus_caryotoides	Sabal_domingensis)	Pseudophoenix_vinifera))	(Chamaedorea_seifrizii	Roystonea_regia))	Orania_palindan))	Burretiokentia_grandiflora)	(Podococcus_barteri	Sclerosperma_profizianum)))	Iriartea_deltoidea)	(Prestoea_acuminata	(Oenocarpus_minor	Oenocarpus_bataua))))	(Manicaria_saccifera	Pelagodoxa_henryana))	Geonoma_undata)	Leopoldinia_pulchra)	Kingia_australis);
((((Pelagodoxa_henryana	(((Prestoea_acuminata	(Oenocarpus_minor	Oenocarpus_bataua))	((Hydriastele_microspadix	((Dypsis_decaryi	Dictyosperma_album)	(Heterospathe_cagayanensis	(Veitchia_spiralis	(Burretiokentia_grandiflora	Kentiopsis_piersoniorum)))))	(((((Reinhardtia_latisecta	Reinhardtia_paiewonskiana)	(Reinhardtia_simplex	Reinhardtia_gracilis))	(Attalea_speciosa	(Bactris_major	(Elaeis_guineensis	Elaeis_oleifera))))	((((Serenoa_repens	Nypa_fruticans)	(((Sabal_domingensis	Phoenix_dactylifera)	Pseudophoenix_vinifera)	(Chamaedorea_seifrizii	Roystonea_regia)))	(Podococcus_barteri	Orania_palindan))	Sclerosperma_profizianum))	Iriartea_deltoidea)))	Manicaria_saccifera))	(Calamus_caryotoides	Geonoma_undata))	Leopoldinia_pulchra)	Kingia_australis);
(((Calamus_caryotoides	(Geonoma_undata	(((Prestoea_acuminata	(Oenocarpus_minor	Oenocarpus_bataua))	((Dictyosperma_album	((Dypsis_decaryi	Heterospathe_cagayanensis)	(Veitchia_spiralis	(Kentiopsis_piersoniorum	Hydriastele_microspadix))))	(((((Serenoa_repens	Nypa_fruticans)	((Sabal_domingensis	Pseudophoenix_vinifera)	(Chamaedorea_seifrizii	Roystonea_regia)))	Orania_palindan)	Phoenix_dactylifera)	(Iriartea_deltoidea	(((Reinhardtia_latisecta	Reinhardtia_paiewonskiana)	(Reinhardtia_simplex	Reinhardtia_gracilis))	(Sclerosperma_profizianum	(Podococcus_barteri	(Attalea_speciosa	(Bactris_major	(Elaeis_guineensis	Elaeis_oleifera))))))))))	(Manicaria_saccifera	(Burretiokentia_grandiflora	Pelagodoxa_henryana)))))	Leopoldinia_pulchra)	Kingia_australis);
(((Geonoma_undata	(((Prestoea_acuminata	(Oenocarpus_minor	Oenocarpus_bataua))	((((((Veitchia_spiralis	Kentiopsis_piersoniorum)	Hydriastele_microspadix)	Dypsis_decaryi)	Dictyosperma_album)	Heterospathe_cagayanensis)	(((Podococcus_barteri	Orania_palindan)	Sclerosperma_profizianum)	(((Attalea_speciosa	(Bactris_major	(Elaeis_guineensis	Elaeis_oleifera)))	(Chamaedorea_seifrizii	((Reinhardtia_latisecta	Reinhardtia_paiewonskiana)	(Reinhardtia_simplex	Reinhardtia_gracilis))))	(((Calamus_caryotoides	Roystonea_regia)	((Sabal_domingensis	Nypa_fruticans)	(Serenoa_repens	Pseudophoenix_vinifera)))	((Burretiokentia_grandiflora	Iriartea_deltoidea)	Phoenix_dactylifera))))))	(Manicaria_saccifera	Pelagodoxa_henryana)))	Leopoldinia_pulchra)	Kingia_australis);
(((Geonoma_undata	((((Prestoea_acuminata	(Oenocarpus_minor	Oenocarpus_bataua))	(((Heterospathe_cagayanensis	(Veitchia_spiralis	((Burretiokentia_grandiflora	(Calamus_caryotoides	Kentiopsis_piersoniorum))	Hydriastele_microspadix)))	Dictyosperma_album)	Dypsis_decaryi))	(Chamaedorea_seifrizii	((Iriartea_deltoidea	Phoenix_dactylifera)	((((Bactris_major	((Elaeis_guineensis	Elaeis_oleifera)	Attalea_speciosa))	((Reinhardtia_latisecta	Reinhardtia_paiewonskiana)	(Reinhardtia_simplex	Reinhardtia_gracilis)))	((Podococcus_barteri	Orania_palindan)	Sclerosperma_profizianum))	((Serenoa_repens	Nypa_fruticans)	((Pseudophoenix_vinifera	Sabal_domingensis)	Roystonea_regia))))))	(Manicaria_saccifera	Pelagodoxa_henryana)))	Leopoldinia_pulchra)	Kingia_australis);
(((Geonoma_undata	((((Prestoea_acuminata	(Oenocarpus_minor	Oenocarpus_bataua))	((((Kentiopsis_piersoniorum	Burretiokentia_grandiflora)	(Veitchia_spiralis	Heterospathe_cagayanensis))	(Hydriastele_microspadix	Dictyosperma_album))	Dypsis_decaryi))	((Calamus_caryotoides	(((Chamaedorea_seifrizii	(Nypa_fruticans	((Attalea_speciosa	(Bactris_major	(Elaeis_guineensis	Elaeis_oleifera)))	((Reinhardtia_latisecta	Reinhardtia_paiewonskiana)	(Reinhardtia_simplex	Reinhardtia_gracilis)))))	(Roystonea_regia	((Podococcus_barteri	Orania_palindan)	Sclerosperma_profizianum)))	((Serenoa_repens	(Phoenix_dactylifera	Sabal_domingensis))	Iriartea_deltoidea)))	Pseudophoenix_vinifera))	(Manicaria_saccifera	Pelagodoxa_henryana)))	Leopoldinia_pulchra)	Kingia_australis);
(((Pelagodoxa_henryana	((((Prestoea_acuminata	(Oenocarpus_minor	Oenocarpus_bataua))	(((Hydriastele_microspadix	(Veitchia_spiralis	Kentiopsis_piersoniorum))	(Dypsis_decaryi	Dictyosperma_album))	Heterospathe_cagayanensis))	((((Podococcus_barteri	Orania_palindan)	Sclerosperma_profizianum)	(((Attalea_speciosa	(Bactris_major	(Elaeis_guineensis	Elaeis_oleifera)))	(Chamaedorea_seifrizii	((Reinhardtia_latisecta	Reinhardtia_paiewonskiana)	(Reinhardtia_simplex	(Burretiokentia_grandiflora	Reinhardtia_gracilis)))))	((Calamus_caryotoides	(Roystonea_regia	(Pseudophoenix_vinifera	Nypa_fruticans)))	(Serenoa_repens	(Phoenix_dactylifera	Sabal_domingensis)))))	Iriartea_deltoidea))	(Geonoma_undata	Manicaria_saccifera)))	Leopoldinia_pulchra)	Kingia_australis);
(((Geonoma_undata	((Pelagodoxa_henryana	Manicaria_saccifera)	((((Hydriastele_microspadix	(Veitchia_spiralis	Kentiopsis_piersoniorum))	(Dypsis_decaryi	Dictyosperma_album))	Heterospathe_cagayanensis)	((((Podococcus_barteri	Orania_palindan)	Sclerosperma_profizianum)	((Iriartea_deltoidea	((Pseudophoenix_vinifera	((Roystonea_regia	(Serenoa_repens	Phoenix_dactylifera))	Sabal_domingensis))	(Burretiokentia_grandiflora	Calamus_caryotoides)))	(Nypa_fruticans	((Attalea_speciosa	(Bactris_major	(Elaeis_guineensis	Elaeis_oleifera)))	(Chamaedorea_seifrizii	((Reinhardtia_latisecta	Reinhardtia_paiewonskiana)	(Reinhardtia_simplex	Reinhardtia_gracilis)))))))	(Prestoea_acuminata	(Oenocarpus_minor	Oenocarpus_bataua))))))	Leopoldinia_pulchra)	Kingia_australis);
(((Geonoma_undata	((Pelagodoxa_henryana	Manicaria_saccifera)	((Calamus_caryotoides	(((Hydriastele_microspadix	Dictyosperma_album)	((Veitchia_spiralis	(Burretiokentia_grandiflora	Kentiopsis_piersoniorum))	Heterospathe_cagayanensis))	Dypsis_decaryi))	(((Phoenix_dactylifera	Iriartea_deltoidea)	((((Podococcus_barteri	((Chamaedorea_seifrizii	Nypa_fruticans)	Roystonea_regia))	((Attalea_speciosa	(Bactris_major	(Elaeis_guineensis	Elaeis_oleifera)))	((Reinhardtia_latisecta	Reinhardtia_paiewonskiana)	(Reinhardtia_simplex	Reinhardtia_gracilis))))	(Orania_palindan	Sclerosperma_profizianum))	(Pseudophoenix_vinifera	(Serenoa_repens	Sabal_domingensis))))	(Prestoea_acuminata	(Oenocarpus_minor	Oenocarpus_bataua))))))	Leopoldinia_pulchra)	Kingia_australis);
(((((((Dypsis_decaryi	((Heterospathe_cagayanensis	Dictyosperma_album)	(Hydriastele_microspadix	(Veitchia_spiralis	Kentiopsis_piersoniorum))))	(((Chamaedorea_seifrizii	(((Reinhardtia_latisecta	Reinhardtia_paiewonskiana)	((Burretiokentia_grandiflora	Reinhardtia_gracilis)	Reinhardtia_simplex))	(Attalea_speciosa	(Bactris_major	(Elaeis_oleifera	Elaeis_guineensis)))))	((Sclerosperma_profizianum	(Podococcus_barteri	Orania_palindan))	Phoenix_dactylifera))	(((Nypa_fruticans	(Sabal_domingensis	(Roystonea_regia	(Serenoa_repens	Pseudophoenix_vinifera))))	Calamus_caryotoides)	Iriartea_deltoidea)))	((Oenocarpus_bataua	Oenocarpus_minor)	Prestoea_acuminata))	(Manicaria_saccifera	Pelagodoxa_henryana))	Geonoma_undata)	Leopoldinia_pulchra)	Kingia_australis);
(((((((Dypsis_decaryi	(Hydriastele_microspadix	(Dictyosperma_album	((Veitchia_spiralis	(Kentiopsis_piersoniorum	Burretiokentia_grandiflora))	Heterospathe_cagayanensis))))	((((((Nypa_fruticans	Chamaedorea_seifrizii)	(((Reinhardtia_latisecta	Reinhardtia_paiewonskiana)	(Reinhardtia_gracilis	Reinhardtia_simplex))	(Attalea_speciosa	(Bactris_major	(Elaeis_oleifera	Elaeis_guineensis)))))	(Sclerosperma_profizianum	(Podococcus_barteri	Orania_palindan)))	Serenoa_repens)	((Pseudophoenix_vinifera	Roystonea_regia)	Sabal_domingensis))	(Phoenix_dactylifera	Iriartea_deltoidea)))	((Oenocarpus_bataua	Oenocarpus_minor)	Prestoea_acuminata))	(Manicaria_saccifera	Pelagodoxa_henryana))	(Calamus_caryotoides	Geonoma_undata))	Leopoldinia_pulchra)	Kingia_australis);
(((((((Chamaedorea_seifrizii	((Iriartea_deltoidea	((Reinhardtia_latisecta	Reinhardtia_paiewonskiana)	(Reinhardtia_gracilis	Reinhardtia_simplex)))	(Attalea_speciosa	(Bactris_major	(Elaeis_oleifera	Elaeis_guineensis)))))	(Calamus_caryotoides	((Sclerosperma_profizianum	((Phoenix_dactylifera	Podococcus_barteri)	Orania_palindan))	((Serenoa_repens	(Nypa_fruticans	Roystonea_regia))	(Sabal_domingensis	Pseudophoenix_vinifera)))))	(((Oenocarpus_bataua	Oenocarpus_minor)	Prestoea_acuminata)	(Dypsis_decaryi	((Dictyosperma_album	Heterospathe_cagayanensis)	(Hydriastele_microspadix	((Kentiopsis_piersoniorum	Burretiokentia_grandiflora)	Veitchia_spiralis))))))	(Manicaria_saccifera	Pelagodoxa_henryana))	Geonoma_undata)	Leopoldinia_pulchra)	Kingia_australis);
(((((((Oenocarpus_bataua	Oenocarpus_minor)	Prestoea_acuminata)	((((Dictyosperma_album	Heterospathe_cagayanensis)	(Hydriastele_microspadix	(Kentiopsis_piersoniorum	Veitchia_spiralis)))	Dypsis_decaryi)	((Orania_palindan	((Serenoa_repens	Nypa_fruticans)	((Chamaedorea_seifrizii	Roystonea_regia)	(((Calamus_caryotoides	(Sabal_domingensis	Pseudophoenix_vinifera))	Iriartea_deltoidea)	Phoenix_dactylifera))))	((Sclerosperma_profizianum	Podococcus_barteri)	(((Reinhardtia_latisecta	Reinhardtia_paiewonskiana)	((Burretiokentia_grandiflora	Reinhardtia_gracilis)	Reinhardtia_simplex))	(Attalea_speciosa	(Bactris_major	(Elaeis_oleifera	Elaeis_guineensis))))))))	(Manicaria_saccifera	Pelagodoxa_henryana))	Geonoma_undata)	Leopoldinia_pulchra)	Kingia_australis);
((((((Oenocarpus_bataua	Oenocarpus_minor)	Prestoea_acuminata)	((((Dictyosperma_album	Heterospathe_cagayanensis)	(Hydriastele_microspadix	(Kentiopsis_piersoniorum	Veitchia_spiralis)))	Dypsis_decaryi)	((Orania_palindan	(Sclerosperma_profizianum	Podococcus_barteri))	(((Attalea_speciosa	(Bactris_major	(Elaeis_oleifera	Elaeis_guineensis)))	(Chamaedorea_seifrizii	(Iriartea_deltoidea	((Reinhardtia_latisecta	Reinhardtia_paiewonskiana)	((Burretiokentia_grandiflora	Reinhardtia_gracilis)	Reinhardtia_simplex)))))	(Calamus_caryotoides	(Pseudophoenix_vinifera	((Phoenix_dactylifera	((Sabal_domingensis	Serenoa_repens)	Nypa_fruticans))	Roystonea_regia)))))))	((Geonoma_undata	Manicaria_saccifera)	Pelagodoxa_henryana))	Leopoldinia_pulchra)	Kingia_australis);
(((((Burretiokentia_grandiflora	Pelagodoxa_henryana)	(((((Pseudophoenix_vinifera	(Roystonea_regia	(Phoenix_dactylifera	((Nypa_fruticans	Serenoa_repens)	Sabal_domingensis))))	Calamus_caryotoides)	(Iriartea_deltoidea	((Orania_palindan	(Sclerosperma_profizianum	Podococcus_barteri))	((Attalea_speciosa	(Bactris_major	(Elaeis_oleifera	Elaeis_guineensis)))	(Chamaedorea_seifrizii	((Reinhardtia_latisecta	Reinhardtia_paiewonskiana)	(Reinhardtia_gracilis	Reinhardtia_simplex)))))))	(((Oenocarpus_bataua	Oenocarpus_minor)	Prestoea_acuminata)	(Dypsis_decaryi	((Kentiopsis_piersoniorum	Veitchia_spiralis)	(Heterospathe_cagayanensis	(Dictyosperma_album	Hydriastele_microspadix))))))	Manicaria_saccifera))	Geonoma_undata)	Leopoldinia_pulchra)	Kingia_australis);
(((((Geonoma_undata	Manicaria_saccifera)	Pelagodoxa_henryana)	(((Oenocarpus_bataua	Oenocarpus_minor)	Prestoea_acuminata)	((Hydriastele_microspadix	((Dictyosperma_album	(Heterospathe_cagayanensis	((Burretiokentia_grandiflora	Kentiopsis_piersoniorum)	Veitchia_spiralis)))	Dypsis_decaryi))	(Iriartea_deltoidea	((((Serenoa_repens	(Pseudophoenix_vinifera	Sabal_domingensis))	(Calamus_caryotoides	Roystonea_regia))	Phoenix_dactylifera)	((Orania_palindan	(Sclerosperma_profizianum	Podococcus_barteri))	((Chamaedorea_seifrizii	Nypa_fruticans)	(((Reinhardtia_latisecta	Reinhardtia_paiewonskiana)	(Reinhardtia_gracilis	Reinhardtia_simplex))	(Attalea_speciosa	(Bactris_major	(Elaeis_oleifera	Elaeis_guineensis)))))))))))	Leopoldinia_pulchra)	Kingia_australis);
(((((Manicaria_saccifera	Pelagodoxa_henryana)	(((Iriartea_deltoidea	Phoenix_dactylifera)	(Calamus_caryotoides	(((Sclerosperma_profizianum	(Podococcus_barteri	Orania_palindan))	(Roystonea_regia	(((Nypa_fruticans	((Attalea_speciosa	(Bactris_major	(Elaeis_oleifera	Elaeis_guineensis)))	((Reinhardtia_latisecta	Reinhardtia_paiewonskiana)	(Reinhardtia_gracilis	Reinhardtia_simplex))))	Burretiokentia_grandiflora)	Chamaedorea_seifrizii)))	(Pseudophoenix_vinifera	(Sabal_domingensis	Serenoa_repens)))))	(((Oenocarpus_bataua	Oenocarpus_minor)	Prestoea_acuminata)	((Dictyosperma_album	(Hydriastele_microspadix	(Kentiopsis_piersoniorum	Veitchia_spiralis)))	(Dypsis_decaryi	Heterospathe_cagayanensis)))))	Geonoma_undata)	Leopoldinia_pulchra)	Kingia_australis);
((((((Calamus_caryotoides	Geonoma_undata)	Pelagodoxa_henryana)	Manicaria_saccifera)	(((Oenocarpus_bataua	Oenocarpus_minor)	Prestoea_acuminata)	((Dypsis_decaryi	((Dictyosperma_album	Hydriastele_microspadix)	(Heterospathe_cagayanensis	(Veitchia_spiralis	(Burretiokentia_grandiflora	Kentiopsis_piersoniorum)))))	((Sclerosperma_profizianum	Orania_palindan)	(((Podococcus_barteri	Phoenix_dactylifera)	(((Iriartea_deltoidea	Chamaedorea_seifrizii)	Roystonea_regia)	((Nypa_fruticans	Serenoa_repens)	(Sabal_domingensis	Pseudophoenix_vinifera))))	((Attalea_speciosa	(Bactris_major	(Elaeis_oleifera	Elaeis_guineensis)))	((Reinhardtia_latisecta	Reinhardtia_paiewonskiana)	(Reinhardtia_gracilis	Reinhardtia_simplex))))))))	Leopoldinia_pulchra)	Kingia_australis);
(((Geonoma_undata	((Pelagodoxa_henryana	Manicaria_saccifera)	(((Chamaedorea_seifrizii	((Attalea_speciosa	(Bactris_major	(Elaeis_oleifera	Elaeis_guineensis)))	((Reinhardtia_latisecta	Reinhardtia_paiewonskiana)	(Reinhardtia_gracilis	Reinhardtia_simplex))))	(((Calamus_caryotoides	(Sclerosperma_profizianum	(Iriartea_deltoidea	(Podococcus_barteri	Phoenix_dactylifera))))	(Orania_palindan	((Nypa_fruticans	Serenoa_repens)	(Roystonea_regia	(Sabal_domingensis	Pseudophoenix_vinifera)))))	Burretiokentia_grandiflora))	(((Oenocarpus_bataua	Oenocarpus_minor)	Prestoea_acuminata)	(Heterospathe_cagayanensis	((Hydriastele_microspadix	(Veitchia_spiralis	Kentiopsis_piersoniorum))	(Dypsis_decaryi	Dictyosperma_album)))))))	Leopoldinia_pulchra)	Kingia_australis);
((Leopoldinia_pulchra	(((Pelagodoxa_henryana	Manicaria_saccifera)	((Prestoea_acuminata	(Oenocarpus_minor	Oenocarpus_bataua))	(((Burretiokentia_grandiflora	Heterospathe_cagayanensis)	((Dypsis_decaryi	Dictyosperma_album)	(Hydriastele_microspadix	(Veitchia_spiralis	Kentiopsis_piersoniorum))))	((((Phoenix_dactylifera	Sabal_domingensis)	(Calamus_caryotoides	(Roystonea_regia	Pseudophoenix_vinifera)))	Iriartea_deltoidea)	((((Serenoa_repens	Nypa_fruticans)	(Attalea_speciosa	((Elaeis_oleifera	Elaeis_guineensis)	Bactris_major)))	(Chamaedorea_seifrizii	((Reinhardtia_simplex	Reinhardtia_gracilis)	(Reinhardtia_paiewonskiana	Reinhardtia_latisecta))))	(Sclerosperma_profizianum	(Podococcus_barteri	Orania_palindan)))))))	Geonoma_undata))	Kingia_australis);
((Leopoldinia_pulchra	(((Pelagodoxa_henryana	Manicaria_saccifera)	((Prestoea_acuminata	(Oenocarpus_minor	Oenocarpus_bataua))	(((Dictyosperma_album	(Veitchia_spiralis	(Heterospathe_cagayanensis	(Burretiokentia_grandiflora	(Hydriastele_microspadix	Kentiopsis_piersoniorum)))))	Dypsis_decaryi)	(((Bactris_major	(Attalea_speciosa	(Elaeis_oleifera	Elaeis_guineensis)))	((Reinhardtia_simplex	Reinhardtia_gracilis)	(Reinhardtia_paiewonskiana	Reinhardtia_latisecta)))	(((Sclerosperma_profizianum	(Podococcus_barteri	Orania_palindan))	(((Chamaedorea_seifrizii	Roystonea_regia)	(Pseudophoenix_vinifera	(Phoenix_dactylifera	(Serenoa_repens	Sabal_domingensis))))	Nypa_fruticans))	(Iriartea_deltoidea	Calamus_caryotoides))))))	Geonoma_undata))	Kingia_australis);
((Leopoldinia_pulchra	((Pelagodoxa_henryana	(Geonoma_undata	Manicaria_saccifera))	((Prestoea_acuminata	(Oenocarpus_minor	Oenocarpus_bataua))	((Calamus_caryotoides	((((Veitchia_spiralis	Kentiopsis_piersoniorum)	(Heterospathe_cagayanensis	Burretiokentia_grandiflora))	(Hydriastele_microspadix	Dictyosperma_album))	Dypsis_decaryi))	(Iriartea_deltoidea	((Sclerosperma_profizianum	(Podococcus_barteri	Orania_palindan))	((Pseudophoenix_vinifera	((Serenoa_repens	(Sabal_domingensis	Phoenix_dactylifera))	Roystonea_regia))	(((Attalea_speciosa	((Elaeis_oleifera	Elaeis_guineensis)	Bactris_major))	((Reinhardtia_simplex	Reinhardtia_gracilis)	(Reinhardtia_paiewonskiana	Reinhardtia_latisecta)))	(Chamaedorea_seifrizii	Nypa_fruticans)))))))))	Kingia_australis);
((Leopoldinia_pulchra	((Manicaria_saccifera	(((((Iriartea_deltoidea	(Nypa_fruticans	((Phoenix_dactylifera	Roystonea_regia)	(Pseudophoenix_vinifera	Sabal_domingensis))))	((((Elaeis_oleifera	Elaeis_guineensis)	(Bactris_major	Attalea_speciosa))	((Reinhardtia_simplex	(Burretiokentia_grandiflora	Reinhardtia_gracilis))	(Reinhardtia_paiewonskiana	Reinhardtia_latisecta)))	(Serenoa_repens	(Sclerosperma_profizianum	(Podococcus_barteri	Orania_palindan)))))	((Prestoea_acuminata	(Oenocarpus_minor	Oenocarpus_bataua))	(((Heterospathe_cagayanensis	Dictyosperma_album)	(Hydriastele_microspadix	(Veitchia_spiralis	(Calamus_caryotoides	Kentiopsis_piersoniorum))))	Dypsis_decaryi)))	Chamaedorea_seifrizii)	Pelagodoxa_henryana))	Geonoma_undata))	Kingia_australis);
((Leopoldinia_pulchra	((((Phoenix_dactylifera	((Calamus_caryotoides	Iriartea_deltoidea)	((((Sabal_domingensis	Roystonea_regia)	(Serenoa_repens	(Chamaedorea_seifrizii	Pseudophoenix_vinifera)))	Nypa_fruticans)	(((Attalea_speciosa	((Elaeis_oleifera	Elaeis_guineensis)	Bactris_major))	((Reinhardtia_simplex	(Burretiokentia_grandiflora	Reinhardtia_gracilis))	(Reinhardtia_paiewonskiana	Reinhardtia_latisecta)))	(Sclerosperma_profizianum	(Podococcus_barteri	Orania_palindan))))))	((Prestoea_acuminata	(Oenocarpus_minor	Oenocarpus_bataua))	((Heterospathe_cagayanensis	(Hydriastele_microspadix	Dictyosperma_album))	((Veitchia_spiralis	Kentiopsis_piersoniorum)	Dypsis_decaryi))))	(Pelagodoxa_henryana	Manicaria_saccifera))	Geonoma_undata))	Kingia_australis);
((Leopoldinia_pulchra	((((((Sclerosperma_profizianum	(Podococcus_barteri	Orania_palindan))	((Chamaedorea_seifrizii	((Attalea_speciosa	((Elaeis_oleifera	Elaeis_guineensis)	Bactris_major))	((Reinhardtia_simplex	(Burretiokentia_grandiflora	Reinhardtia_gracilis))	(Reinhardtia_paiewonskiana	Reinhardtia_latisecta))))	((Roystonea_regia	((Nypa_fruticans	Serenoa_repens)	(Pseudophoenix_vinifera	Sabal_domingensis)))	(Iriartea_deltoidea	Phoenix_dactylifera))))	((Prestoea_acuminata	(Oenocarpus_minor	Oenocarpus_bataua))	((Dictyosperma_album	(Dypsis_decaryi	(Hydriastele_microspadix	(Veitchia_spiralis	Kentiopsis_piersoniorum))))	Heterospathe_cagayanensis)))	(Pelagodoxa_henryana	Manicaria_saccifera))	Geonoma_undata)	Calamus_caryotoides))	Kingia_australis);
((Leopoldinia_pulchra	((((Prestoea_acuminata	(Oenocarpus_minor	Oenocarpus_bataua))	((((Dictyosperma_album	Dypsis_decaryi)	(Veitchia_spiralis	Heterospathe_cagayanensis))	(Hydriastele_microspadix	Kentiopsis_piersoniorum))	(((((((Pseudophoenix_vinifera	Sabal_domingensis)	(Chamaedorea_seifrizii	Roystonea_regia))	(Phoenix_dactylifera	(Nypa_fruticans	Serenoa_repens)))	Orania_palindan)	(Sclerosperma_profizianum	Podococcus_barteri))	((Bactris_major	(Attalea_speciosa	(Elaeis_oleifera	Elaeis_guineensis)))	((Reinhardtia_simplex	Reinhardtia_gracilis)	(Reinhardtia_paiewonskiana	Reinhardtia_latisecta))))	((Burretiokentia_grandiflora	Calamus_caryotoides)	Iriartea_deltoidea))))	(Pelagodoxa_henryana	Manicaria_saccifera))	Geonoma_undata))	Kingia_australis);
((Leopoldinia_pulchra	(((Prestoea_acuminata	(Oenocarpus_minor	Oenocarpus_bataua))	((((Hydriastele_microspadix	(Veitchia_spiralis	(Burretiokentia_grandiflora	Kentiopsis_piersoniorum)))	(Dictyosperma_album	Heterospathe_cagayanensis))	Dypsis_decaryi)	((Sclerosperma_profizianum	(((((Reinhardtia_simplex	Reinhardtia_gracilis)	(Reinhardtia_paiewonskiana	Reinhardtia_latisecta))	Calamus_caryotoides)	(Attalea_speciosa	((Elaeis_oleifera	Elaeis_guineensis)	Bactris_major)))	(Chamaedorea_seifrizii	Iriartea_deltoidea)))	(((Pseudophoenix_vinifera	(Podococcus_barteri	Roystonea_regia))	(Phoenix_dactylifera	((Nypa_fruticans	Serenoa_repens)	Sabal_domingensis)))	Orania_palindan))))	(Pelagodoxa_henryana	(Geonoma_undata	Manicaria_saccifera))))	Kingia_australis);
((Leopoldinia_pulchra	(((Prestoea_acuminata	(Oenocarpus_minor	Oenocarpus_bataua))	(((Dypsis_decaryi	((Heterospathe_cagayanensis	Veitchia_spiralis)	(Burretiokentia_grandiflora	Kentiopsis_piersoniorum)))	(Dictyosperma_album	Hydriastele_microspadix))	((((Reinhardtia_simplex	Reinhardtia_gracilis)	(Reinhardtia_paiewonskiana	Reinhardtia_latisecta))	(Bactris_major	(Attalea_speciosa	(Elaeis_oleifera	Elaeis_guineensis))))	(Iriartea_deltoidea	((((((Chamaedorea_seifrizii	Roystonea_regia)	(Phoenix_dactylifera	((Nypa_fruticans	Serenoa_repens)	Sabal_domingensis)))	Pseudophoenix_vinifera)	Calamus_caryotoides)	Orania_palindan)	(Podococcus_barteri	Sclerosperma_profizianum))))))	(Geonoma_undata	(Manicaria_saccifera	Pelagodoxa_henryana))))	Kingia_australis);
((Leopoldinia_pulchra	(((Geonoma_undata	Manicaria_saccifera)	Pelagodoxa_henryana)	(((Dictyosperma_album	((Hydriastele_microspadix	(Veitchia_spiralis	(Burretiokentia_grandiflora	Kentiopsis_piersoniorum)))	Heterospathe_cagayanensis))	Dypsis_decaryi)	(((((Iriartea_deltoidea	Phoenix_dactylifera)	(Nypa_fruticans	((Chamaedorea_seifrizii	Roystonea_regia)	((Serenoa_repens	Sabal_domingensis)	Pseudophoenix_vinifera))))	(Orania_palindan	Calamus_caryotoides))	((((Reinhardtia_simplex	Reinhardtia_gracilis)	(Reinhardtia_paiewonskiana	Reinhardtia_latisecta))	(Attalea_speciosa	((Elaeis_oleifera	Elaeis_guineensis)	Bactris_major)))	(Podococcus_barteri	Sclerosperma_profizianum)))	(Prestoea_acuminata	(Oenocarpus_minor	Oenocarpus_bataua))))))	Kingia_australis);
((Leopoldinia_pulchra	(Geonoma_undata	((Pelagodoxa_henryana	Manicaria_saccifera)	(((Prestoea_acuminata	(Oenocarpus_minor	Oenocarpus_bataua))	(((Dypsis_decaryi	Dictyosperma_album)	(Hydriastele_microspadix	(Kentiopsis_piersoniorum	Veitchia_spiralis)))	Heterospathe_cagayanensis))	(((Iriartea_deltoidea	((Reinhardtia_paiewonskiana	Reinhardtia_latisecta)	(Reinhardtia_simplex	(Burretiokentia_grandiflora	Reinhardtia_gracilis))))	(Calamus_caryotoides	(Attalea_speciosa	((Elaeis_guineensis	Elaeis_oleifera)	Bactris_major))))	(Sclerosperma_profizianum	(((Phoenix_dactylifera	Podococcus_barteri)	((Nypa_fruticans	Serenoa_repens)	Orania_palindan))	((Sabal_domingensis	(Roystonea_regia	Chamaedorea_seifrizii))	Pseudophoenix_vinifera))))))))	Kingia_australis);
((Leopoldinia_pulchra	((Pelagodoxa_henryana	(Geonoma_undata	Manicaria_saccifera))	(((Veitchia_spiralis	Heterospathe_cagayanensis)	((Hydriastele_microspadix	Dictyosperma_album)	(Kentiopsis_piersoniorum	Dypsis_decaryi)))	((((Chamaedorea_seifrizii	((Attalea_speciosa	((Elaeis_guineensis	Elaeis_oleifera)	Bactris_major))	(Calamus_caryotoides	((Reinhardtia_paiewonskiana	Reinhardtia_latisecta)	(Reinhardtia_simplex	(Burretiokentia_grandiflora	Reinhardtia_gracilis))))))	(Sclerosperma_profizianum	(((Phoenix_dactylifera	Podococcus_barteri)	Orania_palindan)	(((Nypa_fruticans	Serenoa_repens)	Sabal_domingensis)	(Roystonea_regia	Pseudophoenix_vinifera)))))	Iriartea_deltoidea)	(Prestoea_acuminata	(Oenocarpus_minor	Oenocarpus_bataua))))))	Kingia_australis);
((Leopoldinia_pulchra	((Pelagodoxa_henryana	(Geonoma_undata	Manicaria_saccifera))	(((((Burretiokentia_grandiflora	((Attalea_speciosa	((Elaeis_guineensis	Elaeis_oleifera)	Bactris_major))	(Chamaedorea_seifrizii	((Reinhardtia_paiewonskiana	Reinhardtia_latisecta)	(Reinhardtia_simplex	Reinhardtia_gracilis)))))	(((Nypa_fruticans	Sabal_domingensis)	(Roystonea_regia	(Serenoa_repens	Pseudophoenix_vinifera)))	Phoenix_dactylifera))	((Orania_palindan	Podococcus_barteri)	Sclerosperma_profizianum))	(Calamus_caryotoides	Iriartea_deltoidea))	((Prestoea_acuminata	(Oenocarpus_minor	Oenocarpus_bataua))	(Dypsis_decaryi	((Heterospathe_cagayanensis	(Hydriastele_microspadix	Dictyosperma_album))	(Veitchia_spiralis	Kentiopsis_piersoniorum)))))))	Kingia_australis);
((Leopoldinia_pulchra	(((Pelagodoxa_henryana	Manicaria_saccifera)	((((Calamus_caryotoides	Prestoea_acuminata)	(Oenocarpus_minor	Oenocarpus_bataua))	((Hydriastele_microspadix	Dictyosperma_album)	(((Heterospathe_cagayanensis	Veitchia_spiralis)	Kentiopsis_piersoniorum)	Dypsis_decaryi)))	(((((Attalea_speciosa	((Elaeis_guineensis	Elaeis_oleifera)	Bactris_major))	((Reinhardtia_paiewonskiana	Reinhardtia_latisecta)	(Reinhardtia_simplex	(Burretiokentia_grandiflora	Reinhardtia_gracilis))))	(Sclerosperma_profizianum	(((Serenoa_repens	Nypa_fruticans)	((Podococcus_barteri	Roystonea_regia)	(Sabal_domingensis	Pseudophoenix_vinifera)))	Orania_palindan)))	(Iriartea_deltoidea	Phoenix_dactylifera))	Chamaedorea_seifrizii)))	Geonoma_undata))	Kingia_australis);
((Leopoldinia_pulchra	(((Pelagodoxa_henryana	Manicaria_saccifera)	((Prestoea_acuminata	(Oenocarpus_minor	Oenocarpus_bataua))	(((Heterospathe_cagayanensis	(Dypsis_decaryi	Dictyosperma_album))	(Hydriastele_microspadix	(Veitchia_spiralis	Kentiopsis_piersoniorum)))	((((Bactris_major	(Attalea_speciosa	(Elaeis_guineensis	Elaeis_oleifera)))	((Reinhardtia_paiewonskiana	Reinhardtia_latisecta)	(Reinhardtia_simplex	Reinhardtia_gracilis)))	((Burretiokentia_grandiflora	(((Calamus_caryotoides	Phoenix_dactylifera)	Podococcus_barteri)	Sclerosperma_profizianum))	((Roystonea_regia	((Serenoa_repens	Sabal_domingensis)	(Chamaedorea_seifrizii	(Nypa_fruticans	Pseudophoenix_vinifera))))	Orania_palindan)))	Iriartea_deltoidea))))	Geonoma_undata))	Kingia_australis);
((Leopoldinia_pulchra	(((Pelagodoxa_henryana	Manicaria_saccifera)	((((Calamus_caryotoides	(((Nypa_fruticans	Pseudophoenix_vinifera)	(((Sabal_domingensis	Serenoa_repens)	Phoenix_dactylifera)	Roystonea_regia))	((Sclerosperma_profizianum	(Podococcus_barteri	Orania_palindan))	((Attalea_speciosa	((Elaeis_guineensis	Elaeis_oleifera)	Bactris_major))	((Reinhardtia_paiewonskiana	Reinhardtia_latisecta)	(Reinhardtia_simplex	Reinhardtia_gracilis))))))	Iriartea_deltoidea)	Chamaedorea_seifrizii)	((Prestoea_acuminata	(Oenocarpus_minor	Oenocarpus_bataua))	((Burretiokentia_grandiflora	Heterospathe_cagayanensis)	(((Hydriastele_microspadix	(Veitchia_spiralis	Kentiopsis_piersoniorum))	Dypsis_decaryi)	Dictyosperma_album)))))	Geonoma_undata))	Kingia_australis);
((Leopoldinia_pulchra	(((Pelagodoxa_henryana	Manicaria_saccifera)	((Prestoea_acuminata	(Oenocarpus_minor	Oenocarpus_bataua))	(((((Veitchia_spiralis	(Burretiokentia_grandiflora	Kentiopsis_piersoniorum))	Heterospathe_cagayanensis)	Dypsis_decaryi)	(Hydriastele_microspadix	Dictyosperma_album))	(((((Attalea_speciosa	((Elaeis_guineensis	Elaeis_oleifera)	Bactris_major))	((Reinhardtia_paiewonskiana	Reinhardtia_latisecta)	(Reinhardtia_simplex	Reinhardtia_gracilis)))	(Chamaedorea_seifrizii	Nypa_fruticans))	((Calamus_caryotoides	Iriartea_deltoidea)	(((Sabal_domingensis	Serenoa_repens)	Phoenix_dactylifera)	(Pseudophoenix_vinifera	Roystonea_regia))))	(Sclerosperma_profizianum	(Podococcus_barteri	Orania_palindan))))))	Geonoma_undata))	Kingia_australis);
((Leopoldinia_pulchra	(((Pelagodoxa_henryana	Manicaria_saccifera)	((Prestoea_acuminata	(Oenocarpus_minor	Oenocarpus_bataua))	((Hydriastele_microspadix	(Dictyosperma_album	(((Veitchia_spiralis	Heterospathe_cagayanensis)	(Burretiokentia_grandiflora	Kentiopsis_piersoniorum))	Dypsis_decaryi)))	((((Orania_palindan	(((Nypa_fruticans	Phoenix_dactylifera)	(Roystonea_regia	Calamus_caryotoides))	((Chamaedorea_seifrizii	Pseudophoenix_vinifera)	(Sabal_domingensis	Serenoa_repens))))	(Sclerosperma_profizianum	Iriartea_deltoidea))	Podococcus_barteri)	((Attalea_speciosa	((Elaeis_guineensis	Elaeis_oleifera)	Bactris_major))	((Reinhardtia_paiewonskiana	Reinhardtia_latisecta)	(Reinhardtia_simplex	Reinhardtia_gracilis)))))))	Geonoma_undata))	Kingia_australis);
((Leopoldinia_pulchra	((((Pelagodoxa_henryana	Manicaria_saccifera)	((((Dictyosperma_album	Heterospathe_cagayanensis)	(Hydriastele_microspadix	((Burretiokentia_grandiflora	Kentiopsis_piersoniorum)	Veitchia_spiralis)))	Dypsis_decaryi)	((((Orania_palindan	((Iriartea_deltoidea	(Phoenix_dactylifera	Podococcus_barteri))	(Sabal_domingensis	((Roystonea_regia	Chamaedorea_seifrizii)	((Serenoa_repens	Nypa_fruticans)	Pseudophoenix_vinifera)))))	Sclerosperma_profizianum)	((Attalea_speciosa	((Elaeis_guineensis	Elaeis_oleifera)	Bactris_major))	((Reinhardtia_paiewonskiana	Reinhardtia_latisecta)	(Reinhardtia_simplex	Reinhardtia_gracilis))))	(Prestoea_acuminata	(Oenocarpus_minor	Oenocarpus_bataua)))))	Geonoma_undata)	Calamus_caryotoides))	Kingia_australis);
((Leopoldinia_pulchra	((Pelagodoxa_henryana	((Calamus_caryotoides	Geonoma_undata)	Manicaria_saccifera))	(((Iriartea_deltoidea	Phoenix_dactylifera)	((((Attalea_speciosa	((Elaeis_guineensis	Elaeis_oleifera)	Bactris_major))	((Reinhardtia_paiewonskiana	Reinhardtia_latisecta)	(Reinhardtia_simplex	Reinhardtia_gracilis)))	(Chamaedorea_seifrizii	Nypa_fruticans))	((Roystonea_regia	((Sabal_domingensis	Serenoa_repens)	Pseudophoenix_vinifera))	(Podococcus_barteri	(Orania_palindan	Sclerosperma_profizianum)))))	((Prestoea_acuminata	(Oenocarpus_minor	Oenocarpus_bataua))	(Dypsis_decaryi	(((Hydriastele_microspadix	((Burretiokentia_grandiflora	Kentiopsis_piersoniorum)	Veitchia_spiralis))	Heterospathe_cagayanensis)	Dictyosperma_album))))))	Kingia_australis);
((((Manicaria_saccifera	Pelagodoxa_henryana)	(((Geonoma_undata	((Oenocarpus_minor	Oenocarpus_bataua)	Prestoea_acuminata))	((Hydriastele_microspadix	Kentiopsis_piersoniorum)	((Dictyosperma_album	Dypsis_decaryi)	(Veitchia_spiralis	Heterospathe_cagayanensis))))	((((Bactris_major	(Elaeis_guineensis	Elaeis_oleifera))	Attalea_speciosa)	(((Burretiokentia_grandiflora	Reinhardtia_gracilis)	Reinhardtia_simplex)	(Reinhardtia_latisecta	Reinhardtia_paiewonskiana)))	(((Orania_palindan	Calamus_caryotoides)	(((Pseudophoenix_vinifera	(Serenoa_repens	Sabal_domingensis))	((Chamaedorea_seifrizii	Iriartea_deltoidea)	Roystonea_regia))	Nypa_fruticans))	(Sclerosperma_profizianum	(Phoenix_dactylifera	Podococcus_barteri))))))	Leopoldinia_pulchra)	Kingia_australis);
(((((Manicaria_saccifera	Pelagodoxa_henryana)	(((Oenocarpus_minor	Oenocarpus_bataua)	Prestoea_acuminata)	(((Dictyosperma_album	Hydriastele_microspadix)	((((Burretiokentia_grandiflora	Kentiopsis_piersoniorum)	Heterospathe_cagayanensis)	Veitchia_spiralis)	Dypsis_decaryi))	((((Phoenix_dactylifera	((Nypa_fruticans	Serenoa_repens)	Sabal_domingensis))	Pseudophoenix_vinifera)	(Iriartea_deltoidea	Calamus_caryotoides))	((Orania_palindan	(Podococcus_barteri	Sclerosperma_profizianum))	((Chamaedorea_seifrizii	(((Bactris_major	(Elaeis_guineensis	Elaeis_oleifera))	Attalea_speciosa)	((Reinhardtia_gracilis	Reinhardtia_simplex)	(Reinhardtia_latisecta	Reinhardtia_paiewonskiana))))	Roystonea_regia))))))	Geonoma_undata)	Leopoldinia_pulchra)	Kingia_australis);
(((((Geonoma_undata	Manicaria_saccifera)	Pelagodoxa_henryana)	(((Oenocarpus_minor	Oenocarpus_bataua)	Prestoea_acuminata)	((Dypsis_decaryi	((Dictyosperma_album	Hydriastele_microspadix)	((Burretiokentia_grandiflora	Kentiopsis_piersoniorum)	(Heterospathe_cagayanensis	Veitchia_spiralis))))	(((((Orania_palindan	(Podococcus_barteri	Sclerosperma_profizianum))	(Nypa_fruticans	((((Bactris_major	(Elaeis_guineensis	Elaeis_oleifera))	Attalea_speciosa)	((Reinhardtia_gracilis	Reinhardtia_simplex)	(Reinhardtia_latisecta	Reinhardtia_paiewonskiana)))	(Roystonea_regia	Chamaedorea_seifrizii))))	(Serenoa_repens	(Sabal_domingensis	Pseudophoenix_vinifera)))	Iriartea_deltoidea)	(Calamus_caryotoides	Phoenix_dactylifera)))))	Leopoldinia_pulchra)	Kingia_australis);
(((((Geonoma_undata	Manicaria_saccifera)	Pelagodoxa_henryana)	(((Oenocarpus_minor	Oenocarpus_bataua)	Prestoea_acuminata)	((Hydriastele_microspadix	(Dypsis_decaryi	((((Veitchia_spiralis	Kentiopsis_piersoniorum)	Burretiokentia_grandiflora)	Heterospathe_cagayanensis)	Dictyosperma_album)))	(((((Bactris_major	(Elaeis_guineensis	Elaeis_oleifera))	Attalea_speciosa)	((Reinhardtia_gracilis	Reinhardtia_simplex)	(Reinhardtia_latisecta	Reinhardtia_paiewonskiana)))	((Sclerosperma_profizianum	Podococcus_barteri)	(Orania_palindan	(Roystonea_regia	Serenoa_repens))))	(((Calamus_caryotoides	Pseudophoenix_vinifera)	Nypa_fruticans)	(Sabal_domingensis	((Chamaedorea_seifrizii	Iriartea_deltoidea)	Phoenix_dactylifera)))))))	Leopoldinia_pulchra)	Kingia_australis);
(((((Manicaria_saccifera	Pelagodoxa_henryana)	(((Oenocarpus_minor	Oenocarpus_bataua)	Prestoea_acuminata)	((((Dypsis_decaryi	(Heterospathe_cagayanensis	Veitchia_spiralis))	Dictyosperma_album)	(Hydriastele_microspadix	Kentiopsis_piersoniorum))	((((Iriartea_deltoidea	Phoenix_dactylifera)	(((Bactris_major	(Elaeis_guineensis	Elaeis_oleifera))	Attalea_speciosa)	((Reinhardtia_gracilis	Reinhardtia_simplex)	(Reinhardtia_latisecta	Reinhardtia_paiewonskiana))))	((Orania_palindan	Sclerosperma_profizianum)	Podococcus_barteri))	((Sabal_domingensis	(Serenoa_repens	Pseudophoenix_vinifera))	(Nypa_fruticans	((Burretiokentia_grandiflora	Calamus_caryotoides)	(Chamaedorea_seifrizii	Roystonea_regia))))))))	Geonoma_undata)	Leopoldinia_pulchra)	Kingia_australis);
(((((Manicaria_saccifera	Pelagodoxa_henryana)	(((Oenocarpus_minor	Oenocarpus_bataua)	Prestoea_acuminata)	((Heterospathe_cagayanensis	(Dypsis_decaryi	(Dictyosperma_album	(Hydriastele_microspadix	(Veitchia_spiralis	Kentiopsis_piersoniorum)))))	(((Sabal_domingensis	Pseudophoenix_vinifera)	(Calamus_caryotoides	(Iriartea_deltoidea	Phoenix_dactylifera)))	(((Bactris_major	(((Burretiokentia_grandiflora	Elaeis_guineensis)	Elaeis_oleifera)	Attalea_speciosa))	((Reinhardtia_gracilis	Reinhardtia_simplex)	(Reinhardtia_latisecta	Reinhardtia_paiewonskiana)))	((Sclerosperma_profizianum	(Podococcus_barteri	Orania_palindan))	(((Chamaedorea_seifrizii	Roystonea_regia)	Serenoa_repens)	Nypa_fruticans)))))))	Geonoma_undata)	Leopoldinia_pulchra)	Kingia_australis);
(((Pelagodoxa_henryana	((((Oenocarpus_minor	Oenocarpus_bataua)	Prestoea_acuminata)	(((Heterospathe_cagayanensis	(Dypsis_decaryi	Dictyosperma_album))	(Hydriastele_microspadix	(Veitchia_spiralis	Kentiopsis_piersoniorum)))	(((Attalea_speciosa	(Bactris_major	(Elaeis_guineensis	Elaeis_oleifera)))	(Iriartea_deltoidea	(((Burretiokentia_grandiflora	Reinhardtia_gracilis)	Reinhardtia_simplex)	(Reinhardtia_latisecta	Reinhardtia_paiewonskiana))))	(Sclerosperma_profizianum	((((Sabal_domingensis	(Serenoa_repens	Nypa_fruticans))	Phoenix_dactylifera)	(Chamaedorea_seifrizii	Roystonea_regia))	(Pseudophoenix_vinifera	((Calamus_caryotoides	Orania_palindan)	Podococcus_barteri)))))))	(Manicaria_saccifera	Geonoma_undata)))	Leopoldinia_pulchra)	Kingia_australis);
((((((Sclerosperma_profizianum	(((Iriartea_deltoidea	((Calamus_caryotoides	((Chamaedorea_seifrizii	Pseudophoenix_vinifera)	Nypa_fruticans))	((Sabal_domingensis	Serenoa_repens)	Phoenix_dactylifera)))	(Podococcus_barteri	Roystonea_regia))	Orania_palindan))	((Attalea_speciosa	(Bactris_major	(Elaeis_guineensis	Elaeis_oleifera)))	((Reinhardtia_gracilis	Reinhardtia_simplex)	(Reinhardtia_latisecta	Reinhardtia_paiewonskiana))))	(((Oenocarpus_minor	Oenocarpus_bataua)	Prestoea_acuminata)	(Dypsis_decaryi	((Dictyosperma_album	Hydriastele_microspadix)	((Veitchia_spiralis	(Burretiokentia_grandiflora	Kentiopsis_piersoniorum))	Heterospathe_cagayanensis)))))	((Geonoma_undata	Manicaria_saccifera)	Pelagodoxa_henryana))	Leopoldinia_pulchra)	Kingia_australis);
(((((((Oenocarpus_minor	Oenocarpus_bataua)	Prestoea_acuminata)	((Dypsis_decaryi	Hydriastele_microspadix)	(((Veitchia_spiralis	(Burretiokentia_grandiflora	Kentiopsis_piersoniorum))	Heterospathe_cagayanensis)	(Calamus_caryotoides	Dictyosperma_album))))	((Iriartea_deltoidea	(((Roystonea_regia	((Nypa_fruticans	(Sabal_domingensis	Serenoa_repens))	Pseudophoenix_vinifera))	(Orania_palindan	(Podococcus_barteri	Sclerosperma_profizianum)))	(Chamaedorea_seifrizii	(((Reinhardtia_gracilis	Reinhardtia_simplex)	(Reinhardtia_latisecta	Reinhardtia_paiewonskiana))	(Attalea_speciosa	(Bactris_major	(Elaeis_guineensis	Elaeis_oleifera)))))))	Phoenix_dactylifera))	(Geonoma_undata	(Manicaria_saccifera	Pelagodoxa_henryana)))	Leopoldinia_pulchra)	Kingia_australis);
((((((Oenocarpus_minor	Oenocarpus_bataua)	Prestoea_acuminata)	(((((Heterospathe_cagayanensis	Dictyosperma_album)	(Hydriastele_microspadix	Kentiopsis_piersoniorum))	Dypsis_decaryi)	Veitchia_spiralis)	(((((Burretiokentia_grandiflora	Reinhardtia_gracilis)	Reinhardtia_simplex)	(Reinhardtia_latisecta	Reinhardtia_paiewonskiana))	(Attalea_speciosa	(Bactris_major	(Elaeis_guineensis	Elaeis_oleifera))))	(((((Calamus_caryotoides	Sabal_domingensis)	((Chamaedorea_seifrizii	Roystonea_regia)	Pseudophoenix_vinifera))	(Phoenix_dactylifera	(Nypa_fruticans	Serenoa_repens)))	(Orania_palindan	(Podococcus_barteri	Sclerosperma_profizianum)))	Iriartea_deltoidea))))	(Geonoma_undata	(Manicaria_saccifera	Pelagodoxa_henryana)))	Leopoldinia_pulchra)	Kingia_australis);
((((Pelagodoxa_henryana	(Geonoma_undata	Manicaria_saccifera))	((Prestoea_acuminata	(Oenocarpus_minor	Oenocarpus_bataua))	((((((Bactris_major	(Elaeis_guineensis	Elaeis_oleifera))	Attalea_speciosa)	((Reinhardtia_simplex	Reinhardtia_gracilis)	(Reinhardtia_paiewonskiana	Reinhardtia_latisecta)))	((Orania_palindan	((((Sabal_domingensis	(Nypa_fruticans	Serenoa_repens))	Phoenix_dactylifera)	(Roystonea_regia	Chamaedorea_seifrizii))	Pseudophoenix_vinifera))	(Podococcus_barteri	Sclerosperma_profizianum)))	(Calamus_caryotoides	Iriartea_deltoidea))	(((Dictyosperma_album	((Burretiokentia_grandiflora	Kentiopsis_piersoniorum)	(Heterospathe_cagayanensis	Veitchia_spiralis)))	Dypsis_decaryi)	Hydriastele_microspadix))))	Leopoldinia_pulchra)	Kingia_australis);
((((Pelagodoxa_henryana	Manicaria_saccifera)	(Geonoma_undata	((Prestoea_acuminata	(Oenocarpus_minor	Oenocarpus_bataua))	((((Podococcus_barteri	(Orania_palindan	Sclerosperma_profizianum))	(((Bactris_major	(Elaeis_guineensis	Elaeis_oleifera))	Attalea_speciosa)	((Reinhardtia_simplex	Reinhardtia_gracilis)	(Reinhardtia_paiewonskiana	Reinhardtia_latisecta))))	(Iriartea_deltoidea	((Roystonea_regia	Calamus_caryotoides)	((Chamaedorea_seifrizii	Pseudophoenix_vinifera)	((Sabal_domingensis	(Nypa_fruticans	Serenoa_repens))	Phoenix_dactylifera)))))	(Dypsis_decaryi	((Dictyosperma_album	Hydriastele_microspadix)	(Kentiopsis_piersoniorum	((Burretiokentia_grandiflora	Heterospathe_cagayanensis)	Veitchia_spiralis))))))))	Leopoldinia_pulchra)	Kingia_australis);
((((Pelagodoxa_henryana	Manicaria_saccifera)	(Geonoma_undata	((Prestoea_acuminata	(Oenocarpus_minor	Oenocarpus_bataua))	((((Podococcus_barteri	(Orania_palindan	Sclerosperma_profizianum))	((Bactris_major	((Elaeis_guineensis	Elaeis_oleifera)	Attalea_speciosa))	((Reinhardtia_simplex	Reinhardtia_gracilis)	(Reinhardtia_paiewonskiana	Reinhardtia_latisecta))))	((Pseudophoenix_vinifera	((Chamaedorea_seifrizii	Roystonea_regia)	((Sabal_domingensis	(Nypa_fruticans	Serenoa_repens))	Phoenix_dactylifera)))	(Iriartea_deltoidea	Calamus_caryotoides)))	((Dypsis_decaryi	Dictyosperma_album)	((Hydriastele_microspadix	(Burretiokentia_grandiflora	Kentiopsis_piersoniorum))	(Heterospathe_cagayanensis	Veitchia_spiralis)))))))	Leopoldinia_pulchra)	Kingia_australis);
(((Geonoma_undata	(((Prestoea_acuminata	(Oenocarpus_minor	Oenocarpus_bataua))	(((((Attalea_speciosa	(Bactris_major	(Elaeis_guineensis	Elaeis_oleifera)))	((Reinhardtia_simplex	Reinhardtia_gracilis)	(Reinhardtia_paiewonskiana	Reinhardtia_latisecta)))	(Sclerosperma_profizianum	(Podococcus_barteri	Orania_palindan)))	(((Calamus_caryotoides	((Sabal_domingensis	(Nypa_fruticans	Serenoa_repens))	Phoenix_dactylifera))	(Pseudophoenix_vinifera	(Chamaedorea_seifrizii	Roystonea_regia)))	Iriartea_deltoidea))	((Dictyosperma_album	(Hydriastele_microspadix	(Veitchia_spiralis	(Burretiokentia_grandiflora	Kentiopsis_piersoniorum))))	(Heterospathe_cagayanensis	Dypsis_decaryi))))	(Pelagodoxa_henryana	Manicaria_saccifera)))	Leopoldinia_pulchra)	Kingia_australis);
((((((((Roystonea_regia	((Sabal_domingensis	Pseudophoenix_vinifera)	Serenoa_repens))	((Sclerosperma_profizianum	(Podococcus_barteri	Orania_palindan))	((Nypa_fruticans	Chamaedorea_seifrizii)	(((Reinhardtia_simplex	Reinhardtia_gracilis)	(Reinhardtia_paiewonskiana	Reinhardtia_latisecta))	(Attalea_speciosa	(Bactris_major	(Elaeis_guineensis	Elaeis_oleifera)))))))	(Iriartea_deltoidea	(Phoenix_dactylifera	(Burretiokentia_grandiflora	Calamus_caryotoides))))	(((Dictyosperma_album	(Dypsis_decaryi	(Hydriastele_microspadix	(Veitchia_spiralis	Kentiopsis_piersoniorum))))	Heterospathe_cagayanensis)	(Prestoea_acuminata	(Oenocarpus_minor	Oenocarpus_bataua))))	(Pelagodoxa_henryana	Manicaria_saccifera))	Geonoma_undata)	Leopoldinia_pulchra)	Kingia_australis);
((((((Dictyosperma_album	((Hydriastele_microspadix	(Kentiopsis_piersoniorum	(Veitchia_spiralis	Burretiokentia_grandiflora)))	Heterospathe_cagayanensis))	Dypsis_decaryi)	((Prestoea_acuminata	(Oenocarpus_minor	Oenocarpus_bataua))	((Sclerosperma_profizianum	(Podococcus_barteri	Orania_palindan))	(((((Roystonea_regia	Chamaedorea_seifrizii)	Phoenix_dactylifera)	(Pseudophoenix_vinifera	((Nypa_fruticans	Serenoa_repens)	Sabal_domingensis)))	(((Reinhardtia_simplex	Reinhardtia_gracilis)	(Reinhardtia_paiewonskiana	Reinhardtia_latisecta))	(Attalea_speciosa	(Bactris_major	(Elaeis_guineensis	Elaeis_oleifera)))))	(Iriartea_deltoidea	Calamus_caryotoides)))))	(Pelagodoxa_henryana	(Geonoma_undata	Manicaria_saccifera)))	Leopoldinia_pulchra)	Kingia_australis);
(((((Manicaria_saccifera	Pelagodoxa_henryana)	((Prestoea_acuminata	(Oenocarpus_minor	Oenocarpus_bataua))	(((Iriartea_deltoidea	Calamus_caryotoides)	(((Podococcus_barteri	Sclerosperma_profizianum)	(Orania_palindan	((Roystonea_regia	(Nypa_fruticans	Chamaedorea_seifrizii))	(Pseudophoenix_vinifera	(Phoenix_dactylifera	(Serenoa_repens	Sabal_domingensis))))))	(((Reinhardtia_simplex	Reinhardtia_gracilis)	(Reinhardtia_paiewonskiana	Reinhardtia_latisecta))	(Attalea_speciosa	(Bactris_major	(Elaeis_guineensis	Elaeis_oleifera))))))	((((Hydriastele_microspadix	(Veitchia_spiralis	(Burretiokentia_grandiflora	Kentiopsis_piersoniorum)))	Dictyosperma_album)	Heterospathe_cagayanensis)	Dypsis_decaryi))))	Geonoma_undata)	Leopoldinia_pulchra)	Kingia_australis);
((((Manicaria_saccifera	(Burretiokentia_grandiflora	Pelagodoxa_henryana))	(((Prestoea_acuminata	(Oenocarpus_minor	Oenocarpus_bataua))	(((((Reinhardtia_simplex	Reinhardtia_gracilis)	(Reinhardtia_paiewonskiana	Reinhardtia_latisecta))	(Attalea_speciosa	(Bactris_major	(Elaeis_guineensis	Elaeis_oleifera))))	((((Phoenix_dactylifera	((Podococcus_barteri	Roystonea_regia)	(Nypa_fruticans	(Calamus_caryotoides	Chamaedorea_seifrizii))))	Iriartea_deltoidea)	((Serenoa_repens	Sabal_domingensis)	(Sclerosperma_profizianum	Pseudophoenix_vinifera)))	Orania_palindan))	((((Hydriastele_microspadix	(Veitchia_spiralis	Kentiopsis_piersoniorum))	Dictyosperma_album)	Heterospathe_cagayanensis)	Dypsis_decaryi)))	Geonoma_undata))	Leopoldinia_pulchra)	Kingia_australis);
(((Geonoma_undata	(((Prestoea_acuminata	(Oenocarpus_minor	Oenocarpus_bataua))	((((Iriartea_deltoidea	((Reinhardtia_simplex	(Burretiokentia_grandiflora	Reinhardtia_gracilis))	(Reinhardtia_paiewonskiana	Reinhardtia_latisecta)))	(Bactris_major	((Elaeis_guineensis	Elaeis_oleifera)	Attalea_speciosa)))	((((Roystonea_regia	Calamus_caryotoides)	(Nypa_fruticans	(Pseudophoenix_vinifera	Chamaedorea_seifrizii)))	((Sabal_domingensis	Serenoa_repens)	Phoenix_dactylifera))	(Podococcus_barteri	(Sclerosperma_profizianum	Orania_palindan))))	((((Veitchia_spiralis	Heterospathe_cagayanensis)	Dictyosperma_album)	(Hydriastele_microspadix	Kentiopsis_piersoniorum))	Dypsis_decaryi)))	(Pelagodoxa_henryana	Manicaria_saccifera)))	Leopoldinia_pulchra)	Kingia_australis);
(((Geonoma_undata	(((Prestoea_acuminata	(Oenocarpus_minor	Oenocarpus_bataua))	(((Chamaedorea_seifrizii	(((Reinhardtia_simplex	Reinhardtia_gracilis)	(Reinhardtia_paiewonskiana	Reinhardtia_latisecta))	(Attalea_speciosa	(Bactris_major	(Elaeis_guineensis	Elaeis_oleifera)))))	(Sclerosperma_profizianum	((Orania_palindan	(Phoenix_dactylifera	Podococcus_barteri))	(Roystonea_regia	((Nypa_fruticans	Serenoa_repens)	(((Calamus_caryotoides	Sabal_domingensis)	Pseudophoenix_vinifera)	Iriartea_deltoidea))))))	(((Hydriastele_microspadix	(Burretiokentia_grandiflora	Kentiopsis_piersoniorum))	(Veitchia_spiralis	Heterospathe_cagayanensis))	(Dypsis_decaryi	Dictyosperma_album))))	(Pelagodoxa_henryana	Manicaria_saccifera)))	Leopoldinia_pulchra)	Kingia_australis);
((Leopoldinia_pulchra	((((Prestoea_acuminata	(Oenocarpus_bataua	Oenocarpus_minor))	((((Kentiopsis_piersoniorum	Veitchia_spiralis)	Dypsis_decaryi)	(Heterospathe_cagayanensis	(Dictyosperma_album	Hydriastele_microspadix)))	((((Sclerosperma_profizianum	(Podococcus_barteri	Orania_palindan))	(((Bactris_major	(Elaeis_guineensis	Elaeis_oleifera))	Attalea_speciosa)	(Chamaedorea_seifrizii	((Reinhardtia_paiewonskiana	Reinhardtia_latisecta)	(Reinhardtia_gracilis	Reinhardtia_simplex)))))	(((Nypa_fruticans	Pseudophoenix_vinifera)	(Serenoa_repens	Sabal_domingensis))	Roystonea_regia))	(Phoenix_dactylifera	Iriartea_deltoidea))))	(Manicaria_saccifera	(Burretiokentia_grandiflora	Pelagodoxa_henryana)))	(Calamus_caryotoides	Geonoma_undata)))	Kingia_australis);
((Leopoldinia_pulchra	(((Prestoea_acuminata	(Oenocarpus_bataua	Oenocarpus_minor))	((((Kentiopsis_piersoniorum	Veitchia_spiralis)	Dypsis_decaryi)	(Heterospathe_cagayanensis	(Dictyosperma_album	Hydriastele_microspadix)))	(((((Bactris_major	((Elaeis_guineensis	Elaeis_oleifera)	Attalea_speciosa))	((Reinhardtia_paiewonskiana	Reinhardtia_latisecta)	((Burretiokentia_grandiflora	Reinhardtia_gracilis)	Reinhardtia_simplex)))	Sclerosperma_profizianum)	(Orania_palindan	((((Chamaedorea_seifrizii	Nypa_fruticans)	Pseudophoenix_vinifera)	(Serenoa_repens	Sabal_domingensis))	Roystonea_regia)))	(Calamus_caryotoides	((Podococcus_barteri	Phoenix_dactylifera)	Iriartea_deltoidea)))))	((Geonoma_undata	Manicaria_saccifera)	Pelagodoxa_henryana)))	Kingia_australis);
((Leopoldinia_pulchra	(((Prestoea_acuminata	(Oenocarpus_bataua	Oenocarpus_minor))	((Calamus_caryotoides	(Hydriastele_microspadix	((Dypsis_decaryi	Dictyosperma_album)	(Heterospathe_cagayanensis	(Veitchia_spiralis	(Burretiokentia_grandiflora	Kentiopsis_piersoniorum))))))	(Iriartea_deltoidea	(((Attalea_speciosa	(Bactris_major	(Elaeis_guineensis	Elaeis_oleifera)))	((Reinhardtia_paiewonskiana	Reinhardtia_latisecta)	(Reinhardtia_gracilis	Reinhardtia_simplex)))	((Orania_palindan	(((Pseudophoenix_vinifera	(Serenoa_repens	Sabal_domingensis))	(Chamaedorea_seifrizii	Roystonea_regia))	Nypa_fruticans))	(Sclerosperma_profizianum	(Podococcus_barteri	Phoenix_dactylifera)))))))	((Geonoma_undata	Manicaria_saccifera)	Pelagodoxa_henryana)))	Kingia_australis);
((Leopoldinia_pulchra	(Geonoma_undata	(Pelagodoxa_henryana	(Manicaria_saccifera	((Prestoea_acuminata	(Oenocarpus_bataua	Oenocarpus_minor))	(((Heterospathe_cagayanensis	(Veitchia_spiralis	(Burretiokentia_grandiflora	Kentiopsis_piersoniorum)))	((Hydriastele_microspadix	Dictyosperma_album)	Dypsis_decaryi))	(Iriartea_deltoidea	((((((Calamus_caryotoides	Attalea_speciosa)	(Bactris_major	(Elaeis_guineensis	Elaeis_oleifera)))	((Reinhardtia_paiewonskiana	Reinhardtia_latisecta)	(Reinhardtia_gracilis	Reinhardtia_simplex)))	(((Pseudophoenix_vinifera	(Serenoa_repens	Sabal_domingensis))	(Chamaedorea_seifrizii	Roystonea_regia))	(Nypa_fruticans	(Podococcus_barteri	Phoenix_dactylifera))))	Sclerosperma_profizianum)	Orania_palindan))))))))	Kingia_australis);
((Leopoldinia_pulchra	(((((Sabal_domingensis	(Serenoa_repens	Nypa_fruticans))	(((((Elaeis_guineensis	Elaeis_oleifera)	Bactris_major)	Attalea_speciosa)	((Reinhardtia_paiewonskiana	Reinhardtia_latisecta)	(Reinhardtia_gracilis	Reinhardtia_simplex)))	(Iriartea_deltoidea	((Pseudophoenix_vinifera	(Chamaedorea_seifrizii	Roystonea_regia))	((Podococcus_barteri	Phoenix_dactylifera)	Calamus_caryotoides)))))	(Sclerosperma_profizianum	Orania_palindan))	((Prestoea_acuminata	(Oenocarpus_bataua	Oenocarpus_minor))	((((Burretiokentia_grandiflora	Heterospathe_cagayanensis)	(Veitchia_spiralis	Kentiopsis_piersoniorum))	Dictyosperma_album)	(Dypsis_decaryi	Hydriastele_microspadix))))	(Pelagodoxa_henryana	(Geonoma_undata	Manicaria_saccifera))))	Kingia_australis);
((Leopoldinia_pulchra	((((((Iriartea_deltoidea	(Podococcus_barteri	Phoenix_dactylifera))	((Pseudophoenix_vinifera	(Nypa_fruticans	(Sabal_domingensis	Calamus_caryotoides)))	Roystonea_regia))	((((Elaeis_guineensis	Elaeis_oleifera)	Bactris_major)	Attalea_speciosa)	(Chamaedorea_seifrizii	((Reinhardtia_paiewonskiana	Reinhardtia_latisecta)	(Reinhardtia_gracilis	Reinhardtia_simplex)))))	(Serenoa_repens	(Sclerosperma_profizianum	Orania_palindan)))	((Prestoea_acuminata	(Oenocarpus_bataua	Oenocarpus_minor))	(Dictyosperma_album	((Dypsis_decaryi	Hydriastele_microspadix)	((Veitchia_spiralis	(Burretiokentia_grandiflora	Heterospathe_cagayanensis))	Kentiopsis_piersoniorum)))))	(Pelagodoxa_henryana	(Geonoma_undata	Manicaria_saccifera))))	Kingia_australis);
((Leopoldinia_pulchra	(((Manicaria_saccifera	Pelagodoxa_henryana)	((((Pseudophoenix_vinifera	(Phoenix_dactylifera	((Serenoa_repens	Nypa_fruticans)	Sabal_domingensis)))	(((((Calamus_caryotoides	Roystonea_regia)	((Podococcus_barteri	(((Elaeis_guineensis	Elaeis_oleifera)	Bactris_major)	Attalea_speciosa))	((Reinhardtia_paiewonskiana	Reinhardtia_latisecta)	(Reinhardtia_gracilis	Reinhardtia_simplex))))	Chamaedorea_seifrizii)	Sclerosperma_profizianum)	Orania_palindan))	Iriartea_deltoidea)	((Prestoea_acuminata	(Oenocarpus_bataua	Oenocarpus_minor))	((Dictyosperma_album	Hydriastele_microspadix)	((Heterospathe_cagayanensis	((Burretiokentia_grandiflora	Kentiopsis_piersoniorum)	Veitchia_spiralis))	Dypsis_decaryi)))))	Geonoma_undata))	Kingia_australis);
((Leopoldinia_pulchra	(((Manicaria_saccifera	Geonoma_undata)	Pelagodoxa_henryana)	((Prestoea_acuminata	(Oenocarpus_bataua	Oenocarpus_minor))	(((Dictyosperma_album	Hydriastele_microspadix)	((Heterospathe_cagayanensis	((Burretiokentia_grandiflora	Kentiopsis_piersoniorum)	Veitchia_spiralis))	Dypsis_decaryi))	((((((Reinhardtia_paiewonskiana	Reinhardtia_latisecta)	(Reinhardtia_gracilis	Reinhardtia_simplex))	(((Elaeis_guineensis	Elaeis_oleifera)	Bactris_major)	Attalea_speciosa))	Chamaedorea_seifrizii)	Iriartea_deltoidea)	((Podococcus_barteri	(Sclerosperma_profizianum	Orania_palindan))	((((Serenoa_repens	Sabal_domingensis)	Pseudophoenix_vinifera)	Calamus_caryotoides)	(Phoenix_dactylifera	(Nypa_fruticans	Roystonea_regia)))))))))	Kingia_australis);
((Leopoldinia_pulchra	(((Manicaria_saccifera	Geonoma_undata)	Pelagodoxa_henryana)	(((Iriartea_deltoidea	((Sclerosperma_profizianum	(Orania_palindan	((Serenoa_repens	Sabal_domingensis)	(Nypa_fruticans	Pseudophoenix_vinifera))))	((Podococcus_barteri	Roystonea_regia)	((((Reinhardtia_paiewonskiana	Reinhardtia_latisecta)	(Reinhardtia_gracilis	Reinhardtia_simplex))	(((Elaeis_guineensis	Elaeis_oleifera)	Bactris_major)	Attalea_speciosa))	Chamaedorea_seifrizii))))	(Calamus_caryotoides	Phoenix_dactylifera))	((Prestoea_acuminata	(Oenocarpus_bataua	Oenocarpus_minor))	(Dypsis_decaryi	((Dictyosperma_album	Hydriastele_microspadix)	(Heterospathe_cagayanensis	((Burretiokentia_grandiflora	Kentiopsis_piersoniorum)	Veitchia_spiralis))))))))	Kingia_australis);
((Leopoldinia_pulchra	(((Manicaria_saccifera	Pelagodoxa_henryana)	((Prestoea_acuminata	(Oenocarpus_bataua	Oenocarpus_minor))	((((Dictyosperma_album	Hydriastele_microspadix)	((Burretiokentia_grandiflora	Kentiopsis_piersoniorum)	(Veitchia_spiralis	Heterospathe_cagayanensis)))	Dypsis_decaryi)	(((Orania_palindan	(((Phoenix_dactylifera	(Sabal_domingensis	(Serenoa_repens	Nypa_fruticans)))	(Chamaedorea_seifrizii	Roystonea_regia))	Pseudophoenix_vinifera))	(Sclerosperma_profizianum	(((Reinhardtia_paiewonskiana	Reinhardtia_latisecta)	(Reinhardtia_gracilis	Reinhardtia_simplex))	(Podococcus_barteri	(((Elaeis_guineensis	Elaeis_oleifera)	Bactris_major)	Attalea_speciosa)))))	(Iriartea_deltoidea	Calamus_caryotoides)))))	Geonoma_undata))	Kingia_australis);
(((((Geonoma_undata	Manicaria_saccifera)	Pelagodoxa_henryana)	(((((Hydriastele_microspadix	(Veitchia_spiralis	(Kentiopsis_piersoniorum	Burretiokentia_grandiflora)))	(Dictyosperma_album	Dypsis_decaryi))	Heterospathe_cagayanensis)	(Prestoea_acuminata	(Oenocarpus_minor	Oenocarpus_bataua)))	(((Calamus_caryotoides	Sclerosperma_profizianum)	Orania_palindan)	((Phoenix_dactylifera	(((Sabal_domingensis	Serenoa_repens)	Pseudophoenix_vinifera)	((Nypa_fruticans	Chamaedorea_seifrizii)	Roystonea_regia)))	((Iriartea_deltoidea	((Reinhardtia_latisecta	Reinhardtia_paiewonskiana)	(Reinhardtia_gracilis	Reinhardtia_simplex)))	(Podococcus_barteri	((Bactris_major	(Elaeis_oleifera	Elaeis_guineensis))	Attalea_speciosa)))))))	Leopoldinia_pulchra)	Kingia_australis);
(((((Manicaria_saccifera	Pelagodoxa_henryana)	((Prestoea_acuminata	(Oenocarpus_minor	Oenocarpus_bataua))	((((((Reinhardtia_latisecta	Reinhardtia_paiewonskiana)	(Reinhardtia_gracilis	Reinhardtia_simplex))	((Bactris_major	(Elaeis_oleifera	Elaeis_guineensis))	Attalea_speciosa))	((Phoenix_dactylifera	Sclerosperma_profizianum)	(Orania_palindan	((Podococcus_barteri	(Roystonea_regia	Chamaedorea_seifrizii))	((Nypa_fruticans	Serenoa_repens)	(Pseudophoenix_vinifera	Sabal_domingensis))))))	Iriartea_deltoidea)	((Heterospathe_cagayanensis	Dypsis_decaryi)	((Hydriastele_microspadix	(Veitchia_spiralis	((Calamus_caryotoides	Kentiopsis_piersoniorum)	Burretiokentia_grandiflora)))	Dictyosperma_album)))))	Geonoma_undata)	Leopoldinia_pulchra)	Kingia_australis);
(((((Manicaria_saccifera	Pelagodoxa_henryana)	((((Sclerosperma_profizianum	(Podococcus_barteri	Orania_palindan))	((((Phoenix_dactylifera	Sabal_domingensis)	Serenoa_repens)	Roystonea_regia)	(Chamaedorea_seifrizii	(Pseudophoenix_vinifera	Nypa_fruticans))))	(((Reinhardtia_latisecta	Reinhardtia_paiewonskiana)	(Reinhardtia_gracilis	Reinhardtia_simplex))	((Bactris_major	(Elaeis_oleifera	Elaeis_guineensis))	Attalea_speciosa)))	(Iriartea_deltoidea	((((Dypsis_decaryi	((Burretiokentia_grandiflora	Hydriastele_microspadix)	(Veitchia_spiralis	Kentiopsis_piersoniorum)))	Dictyosperma_album)	Heterospathe_cagayanensis)	(Prestoea_acuminata	(Oenocarpus_minor	Oenocarpus_bataua))))))	(Geonoma_undata	Calamus_caryotoides))	Leopoldinia_pulchra)	Kingia_australis);
((((Manicaria_saccifera	(Geonoma_undata	Pelagodoxa_henryana))	((Prestoea_acuminata	(Oenocarpus_minor	Oenocarpus_bataua))	((((Nypa_fruticans	(((Reinhardtia_latisecta	Reinhardtia_paiewonskiana)	(Reinhardtia_gracilis	Reinhardtia_simplex))	((Bactris_major	(Elaeis_oleifera	Elaeis_guineensis))	Attalea_speciosa)))	(Sclerosperma_profizianum	(Orania_palindan	((((Sabal_domingensis	Serenoa_repens)	Pseudophoenix_vinifera)	Phoenix_dactylifera)	(Podococcus_barteri	(Roystonea_regia	Chamaedorea_seifrizii))))))	(Calamus_caryotoides	Iriartea_deltoidea))	(((Hydriastele_microspadix	(Veitchia_spiralis	(Burretiokentia_grandiflora	Kentiopsis_piersoniorum)))	(Dypsis_decaryi	Dictyosperma_album))	Heterospathe_cagayanensis))))	Leopoldinia_pulchra)	Kingia_australis);
((((Manicaria_saccifera	(Geonoma_undata	Pelagodoxa_henryana))	(((((((Bactris_major	(Elaeis_oleifera	Elaeis_guineensis))	Attalea_speciosa)	(Podococcus_barteri	Sclerosperma_profizianum))	((Reinhardtia_latisecta	Reinhardtia_paiewonskiana)	(Reinhardtia_gracilis	Reinhardtia_simplex)))	Iriartea_deltoidea)	(Orania_palindan	((Chamaedorea_seifrizii	((Sabal_domingensis	Serenoa_repens)	Pseudophoenix_vinifera))	((Nypa_fruticans	Phoenix_dactylifera)	(Calamus_caryotoides	Roystonea_regia)))))	(((Dictyosperma_album	Hydriastele_microspadix)	(((Heterospathe_cagayanensis	Veitchia_spiralis)	(Burretiokentia_grandiflora	Kentiopsis_piersoniorum))	Dypsis_decaryi))	(Prestoea_acuminata	(Oenocarpus_minor	Oenocarpus_bataua)))))	Leopoldinia_pulchra)	Kingia_australis);
((((((Prestoea_acuminata	(Oenocarpus_minor	Oenocarpus_bataua))	((((((Reinhardtia_latisecta	Reinhardtia_paiewonskiana)	(Reinhardtia_gracilis	Reinhardtia_simplex))	((Bactris_major	(Elaeis_oleifera	Elaeis_guineensis))	Attalea_speciosa))	(Sclerosperma_profizianum	Podococcus_barteri))	((((Nypa_fruticans	Sabal_domingensis)	Orania_palindan)	(Phoenix_dactylifera	((Iriartea_deltoidea	(Calamus_caryotoides	Chamaedorea_seifrizii))	(Serenoa_repens	Pseudophoenix_vinifera))))	Roystonea_regia))	((Dictyosperma_album	Hydriastele_microspadix)	(((Heterospathe_cagayanensis	Veitchia_spiralis)	(Burretiokentia_grandiflora	Kentiopsis_piersoniorum))	Dypsis_decaryi))))	(Manicaria_saccifera	Geonoma_undata))	Pelagodoxa_henryana)	Leopoldinia_pulchra)	Kingia_australis);
(((((Prestoea_acuminata	(Oenocarpus_minor	Oenocarpus_bataua))	(((((((Reinhardtia_latisecta	Reinhardtia_paiewonskiana)	(Reinhardtia_gracilis	Reinhardtia_simplex))	((Burretiokentia_grandiflora	Calamus_caryotoides)	((Bactris_major	(Elaeis_oleifera	Elaeis_guineensis))	Attalea_speciosa)))	Podococcus_barteri)	(Orania_palindan	Sclerosperma_profizianum))	(((Roystonea_regia	(Serenoa_repens	(Sabal_domingensis	Phoenix_dactylifera)))	(Pseudophoenix_vinifera	(Chamaedorea_seifrizii	Nypa_fruticans)))	Iriartea_deltoidea))	((Heterospathe_cagayanensis	Dictyosperma_album)	(Dypsis_decaryi	(Hydriastele_microspadix	(Veitchia_spiralis	Kentiopsis_piersoniorum))))))	(Geonoma_undata	(Pelagodoxa_henryana	Manicaria_saccifera)))	Leopoldinia_pulchra)	Kingia_australis);
(((((Prestoea_acuminata	(Oenocarpus_minor	Oenocarpus_bataua))	((Burretiokentia_grandiflora	(((Orania_palindan	((((Serenoa_repens	Pseudophoenix_vinifera)	Sabal_domingensis)	((Iriartea_deltoidea	Phoenix_dactylifera)	(Calamus_caryotoides	(Roystonea_regia	Chamaedorea_seifrizii))))	Nypa_fruticans))	(Podococcus_barteri	Sclerosperma_profizianum))	(((Reinhardtia_latisecta	Reinhardtia_paiewonskiana)	(Reinhardtia_gracilis	Reinhardtia_simplex))	((Bactris_major	(Elaeis_oleifera	Elaeis_guineensis))	Attalea_speciosa))))	((Hydriastele_microspadix	Dictyosperma_album)	(((Veitchia_spiralis	Kentiopsis_piersoniorum)	Heterospathe_cagayanensis)	Dypsis_decaryi))))	(Geonoma_undata	(Pelagodoxa_henryana	Manicaria_saccifera)))	Leopoldinia_pulchra)	Kingia_australis);
((((((Burretiokentia_grandiflora	Pelagodoxa_henryana)	Manicaria_saccifera)	Geonoma_undata)	(((Podococcus_barteri	(Orania_palindan	Sclerosperma_profizianum))	(Iriartea_deltoidea	(((Chamaedorea_seifrizii	((Reinhardtia_latisecta	Reinhardtia_paiewonskiana)	(Reinhardtia_gracilis	Reinhardtia_simplex)))	(Calamus_caryotoides	((Bactris_major	(Elaeis_oleifera	Elaeis_guineensis))	Attalea_speciosa)))	((((Sabal_domingensis	Phoenix_dactylifera)	Roystonea_regia)	(Serenoa_repens	Pseudophoenix_vinifera))	Nypa_fruticans))))	((Dypsis_decaryi	((Heterospathe_cagayanensis	(Hydriastele_microspadix	Dictyosperma_album))	(Veitchia_spiralis	Kentiopsis_piersoniorum)))	(Prestoea_acuminata	(Oenocarpus_minor	Oenocarpus_bataua)))))	Leopoldinia_pulchra)	Kingia_australis);
(((((Manicaria_saccifera	(Calamus_caryotoides	Geonoma_undata))	Pelagodoxa_henryana)	((((Hydriastele_microspadix	Dictyosperma_album)	((Heterospathe_cagayanensis	(Veitchia_spiralis	(Burretiokentia_grandiflora	Kentiopsis_piersoniorum)))	Dypsis_decaryi))	(Prestoea_acuminata	(Oenocarpus_minor	Oenocarpus_bataua)))	(Iriartea_deltoidea	((Sclerosperma_profizianum	(Podococcus_barteri	Orania_palindan))	((Nypa_fruticans	(((Reinhardtia_latisecta	Reinhardtia_paiewonskiana)	(Reinhardtia_gracilis	Reinhardtia_simplex))	((Bactris_major	(Elaeis_oleifera	Elaeis_guineensis))	Attalea_speciosa)))	((((Sabal_domingensis	Pseudophoenix_vinifera)	Serenoa_repens)	(Chamaedorea_seifrizii	Roystonea_regia))	Phoenix_dactylifera))))))	Leopoldinia_pulchra)	Kingia_australis);
((((((Dictyosperma_album	((((Heterospathe_cagayanensis	Veitchia_spiralis)	Burretiokentia_grandiflora)	Kentiopsis_piersoniorum)	(Dypsis_decaryi	Hydriastele_microspadix)))	(Prestoea_acuminata	(Oenocarpus_bataua	Oenocarpus_minor)))	(((Orania_palindan	((Sabal_domingensis	(Serenoa_repens	(Pseudophoenix_vinifera	Nypa_fruticans)))	((Chamaedorea_seifrizii	Roystonea_regia)	(Phoenix_dactylifera	Calamus_caryotoides))))	((Sclerosperma_profizianum	Podococcus_barteri)	(((Reinhardtia_gracilis	Reinhardtia_simplex)	(Reinhardtia_paiewonskiana	Reinhardtia_latisecta))	(Attalea_speciosa	((Elaeis_oleifera	Elaeis_guineensis)	Bactris_major)))))	Iriartea_deltoidea))	((Manicaria_saccifera	Geonoma_undata)	Pelagodoxa_henryana))	Leopoldinia_pulchra)	Kingia_australis);
((((((Manicaria_saccifera	Pelagodoxa_henryana)	((((Dypsis_decaryi	((Kentiopsis_piersoniorum	Hydriastele_microspadix)	(Heterospathe_cagayanensis	Dictyosperma_album)))	Veitchia_spiralis)	(Prestoea_acuminata	(Oenocarpus_bataua	Oenocarpus_minor)))	((((Roystonea_regia	Pseudophoenix_vinifera)	((Nypa_fruticans	Serenoa_repens)	(Sabal_domingensis	Phoenix_dactylifera)))	((Sclerosperma_profizianum	(Orania_palindan	Podococcus_barteri))	(Chamaedorea_seifrizii	((((Burretiokentia_grandiflora	Reinhardtia_gracilis)	Reinhardtia_simplex)	(Reinhardtia_paiewonskiana	Reinhardtia_latisecta))	(Attalea_speciosa	((Elaeis_oleifera	Elaeis_guineensis)	Bactris_major))))))	Iriartea_deltoidea)))	Geonoma_undata)	Calamus_caryotoides)	Leopoldinia_pulchra)	Kingia_australis);
(((((Manicaria_saccifera	Pelagodoxa_henryana)	((((Heterospathe_cagayanensis	((Veitchia_spiralis	(Burretiokentia_grandiflora	Kentiopsis_piersoniorum))	Hydriastele_microspadix))	(Dictyosperma_album	Dypsis_decaryi))	(Prestoea_acuminata	(Oenocarpus_bataua	Oenocarpus_minor)))	((((Pseudophoenix_vinifera	(Serenoa_repens	Sabal_domingensis))	((Chamaedorea_seifrizii	Roystonea_regia)	Phoenix_dactylifera))	Nypa_fruticans)	(((Sclerosperma_profizianum	(Orania_palindan	Podococcus_barteri))	(((Reinhardtia_gracilis	Reinhardtia_simplex)	(Reinhardtia_paiewonskiana	Reinhardtia_latisecta))	(Attalea_speciosa	((Elaeis_oleifera	Elaeis_guineensis)	Bactris_major))))	(Calamus_caryotoides	Iriartea_deltoidea)))))	Geonoma_undata)	Leopoldinia_pulchra)	Kingia_australis);
(((((Manicaria_saccifera	Geonoma_undata)	Pelagodoxa_henryana)	(((Hydriastele_microspadix	(Dictyosperma_album	(Dypsis_decaryi	((Heterospathe_cagayanensis	Veitchia_spiralis)	(Burretiokentia_grandiflora	Kentiopsis_piersoniorum)))))	(Prestoea_acuminata	(Oenocarpus_bataua	Oenocarpus_minor)))	((((Reinhardtia_gracilis	Reinhardtia_simplex)	(Reinhardtia_paiewonskiana	Reinhardtia_latisecta))	(Attalea_speciosa	((Elaeis_oleifera	Elaeis_guineensis)	Bactris_major)))	((Orania_palindan	((Pseudophoenix_vinifera	(Roystonea_regia	((Serenoa_repens	Sabal_domingensis)	Phoenix_dactylifera)))	(((Calamus_caryotoides	Iriartea_deltoidea)	Chamaedorea_seifrizii)	Nypa_fruticans)))	(Sclerosperma_profizianum	Podococcus_barteri)))))	Leopoldinia_pulchra)	Kingia_australis);
(((((Manicaria_saccifera	Pelagodoxa_henryana)	((Prestoea_acuminata	(Oenocarpus_bataua	Oenocarpus_minor))	((((((Chamaedorea_seifrizii	((Reinhardtia_gracilis	Reinhardtia_simplex)	(Reinhardtia_paiewonskiana	Reinhardtia_latisecta)))	(Attalea_speciosa	((Elaeis_oleifera	Elaeis_guineensis)	Bactris_major)))	((Sclerosperma_profizianum	Podococcus_barteri)	Orania_palindan))	Iriartea_deltoidea)	((Pseudophoenix_vinifera	(((Nypa_fruticans	Serenoa_repens)	Sabal_domingensis)	Phoenix_dactylifera))	(Calamus_caryotoides	Roystonea_regia)))	((Dypsis_decaryi	(((Burretiokentia_grandiflora	Heterospathe_cagayanensis)	Veitchia_spiralis)	Kentiopsis_piersoniorum))	(Hydriastele_microspadix	Dictyosperma_album)))))	Geonoma_undata)	Leopoldinia_pulchra)	Kingia_australis);
(((((Manicaria_saccifera	Pelagodoxa_henryana)	(((Iriartea_deltoidea	((((Reinhardtia_gracilis	Reinhardtia_simplex)	(Reinhardtia_paiewonskiana	Reinhardtia_latisecta))	(Attalea_speciosa	((Elaeis_oleifera	Elaeis_guineensis)	Bactris_major)))	(((Sclerosperma_profizianum	Podococcus_barteri)	Orania_palindan)	(Pseudophoenix_vinifera	(Roystonea_regia	(((Nypa_fruticans	Serenoa_repens)	Sabal_domingensis)	Phoenix_dactylifera))))))	Chamaedorea_seifrizii)	(((Dypsis_decaryi	((Heterospathe_cagayanensis	Veitchia_spiralis)	(Burretiokentia_grandiflora	Kentiopsis_piersoniorum)))	(Hydriastele_microspadix	Dictyosperma_album))	(Prestoea_acuminata	(Oenocarpus_bataua	Oenocarpus_minor)))))	(Calamus_caryotoides	Geonoma_undata))	Leopoldinia_pulchra)	Kingia_australis);
((((((Calamus_caryotoides	Iriartea_deltoidea)	((((Serenoa_repens	Sabal_domingensis)	Pseudophoenix_vinifera)	((Roystonea_regia	(Nypa_fruticans	Chamaedorea_seifrizii))	Phoenix_dactylifera))	((((Reinhardtia_gracilis	Reinhardtia_simplex)	(Reinhardtia_paiewonskiana	Reinhardtia_latisecta))	(Attalea_speciosa	((Elaeis_oleifera	Elaeis_guineensis)	Bactris_major)))	((Sclerosperma_profizianum	Podococcus_barteri)	Orania_palindan))))	((Heterospathe_cagayanensis	((Dypsis_decaryi	Dictyosperma_album)	(Hydriastele_microspadix	(Veitchia_spiralis	Kentiopsis_piersoniorum))))	(Prestoea_acuminata	(Oenocarpus_bataua	Oenocarpus_minor))))	((Burretiokentia_grandiflora	Pelagodoxa_henryana)	(Manicaria_saccifera	Geonoma_undata)))	Leopoldinia_pulchra)	Kingia_australis);
((((((Prestoea_acuminata	(Oenocarpus_bataua	Oenocarpus_minor))	((((Sclerosperma_profizianum	Podococcus_barteri)	Orania_palindan)	(((((Nypa_fruticans	Serenoa_repens)	(Sabal_domingensis	Phoenix_dactylifera))	(Pseudophoenix_vinifera	(Calamus_caryotoides	Roystonea_regia)))	((Chamaedorea_seifrizii	((Reinhardtia_gracilis	Reinhardtia_simplex)	(Reinhardtia_paiewonskiana	Reinhardtia_latisecta)))	(Attalea_speciosa	((Elaeis_oleifera	Elaeis_guineensis)	Bactris_major))))	Iriartea_deltoidea))	((((Veitchia_spiralis	(Burretiokentia_grandiflora	Kentiopsis_piersoniorum))	Heterospathe_cagayanensis)	(Dypsis_decaryi	Dictyosperma_album))	Hydriastele_microspadix)))	(Manicaria_saccifera	Pelagodoxa_henryana))	Geonoma_undata)	Leopoldinia_pulchra)	Kingia_australis);
((((((((Burretiokentia_grandiflora	Kentiopsis_piersoniorum)	Heterospathe_cagayanensis)	(Dictyosperma_album	Hydriastele_microspadix))	(Calamus_caryotoides	Dypsis_decaryi))	Veitchia_spiralis)	(((Prestoea_acuminata	(Oenocarpus_bataua	Oenocarpus_minor))	(Iriartea_deltoidea	(((Sabal_domingensis	(Serenoa_repens	(Nypa_fruticans	Pseudophoenix_vinifera)))	(Phoenix_dactylifera	Roystonea_regia))	(((Sclerosperma_profizianum	Podococcus_barteri)	Orania_palindan)	((Chamaedorea_seifrizii	((Reinhardtia_gracilis	Reinhardtia_simplex)	(Reinhardtia_paiewonskiana	Reinhardtia_latisecta)))	(Attalea_speciosa	((Elaeis_oleifera	Elaeis_guineensis)	Bactris_major)))))))	((Geonoma_undata	Manicaria_saccifera)	Pelagodoxa_henryana)))	Leopoldinia_pulchra)	Kingia_australis);
(((((Geonoma_undata	Manicaria_saccifera)	Pelagodoxa_henryana)	(((Dypsis_decaryi	((Heterospathe_cagayanensis	Veitchia_spiralis)	(Dictyosperma_album	(Kentiopsis_piersoniorum	Hydriastele_microspadix))))	(Prestoea_acuminata	(Oenocarpus_bataua	Oenocarpus_minor)))	(((Calamus_caryotoides	((Sclerosperma_profizianum	(Podococcus_barteri	Orania_palindan))	(((Reinhardtia_gracilis	Reinhardtia_simplex)	(Reinhardtia_paiewonskiana	Reinhardtia_latisecta))	(Attalea_speciosa	((Elaeis_oleifera	Elaeis_guineensis)	Bactris_major)))))	((Sabal_domingensis	Phoenix_dactylifera)	((Roystonea_regia	(Serenoa_repens	(Chamaedorea_seifrizii	(Nypa_fruticans	Pseudophoenix_vinifera))))	Burretiokentia_grandiflora)))	Iriartea_deltoidea)))	Leopoldinia_pulchra)	Kingia_australis);
((Leopoldinia_pulchra	(Geonoma_undata	((Manicaria_saccifera	Pelagodoxa_henryana)	(((((((Reinhardtia_gracilis	Reinhardtia_simplex)	(Reinhardtia_paiewonskiana	Reinhardtia_latisecta))	((Bactris_major	(Elaeis_guineensis	Elaeis_oleifera))	Attalea_speciosa))	(Sclerosperma_profizianum	(Podococcus_barteri	Orania_palindan)))	((Pseudophoenix_vinifera	((Chamaedorea_seifrizii	Roystonea_regia)	((Sabal_domingensis	Serenoa_repens)	Phoenix_dactylifera)))	Nypa_fruticans))	(Calamus_caryotoides	Iriartea_deltoidea))	(((Oenocarpus_bataua	Oenocarpus_minor)	Prestoea_acuminata)	(((Hydriastele_microspadix	(Veitchia_spiralis	(Kentiopsis_piersoniorum	Burretiokentia_grandiflora)))	(Dictyosperma_album	Heterospathe_cagayanensis))	Dypsis_decaryi))))))	Kingia_australis);
((Leopoldinia_pulchra	(((Geonoma_undata	Manicaria_saccifera)	Pelagodoxa_henryana)	(((Iriartea_deltoidea	((((Sabal_domingensis	(Nypa_fruticans	Serenoa_repens))	Phoenix_dactylifera)	Roystonea_regia)	Pseudophoenix_vinifera))	(Burretiokentia_grandiflora	((Chamaedorea_seifrizii	(((Reinhardtia_gracilis	Reinhardtia_simplex)	(Reinhardtia_paiewonskiana	Reinhardtia_latisecta))	((Bactris_major	(Elaeis_guineensis	Elaeis_oleifera))	Attalea_speciosa)))	(Sclerosperma_profizianum	(Podococcus_barteri	Orania_palindan)))))	(((Oenocarpus_bataua	Oenocarpus_minor)	Prestoea_acuminata)	((Dypsis_decaryi	(Veitchia_spiralis	(Calamus_caryotoides	Kentiopsis_piersoniorum)))	((Dictyosperma_album	Hydriastele_microspadix)	Heterospathe_cagayanensis))))))	Kingia_australis);
((Leopoldinia_pulchra	(((Geonoma_undata	Manicaria_saccifera)	Pelagodoxa_henryana)	(((Oenocarpus_bataua	Oenocarpus_minor)	Prestoea_acuminata)	(((Dypsis_decaryi	((Heterospathe_cagayanensis	Veitchia_spiralis)	(Burretiokentia_grandiflora	Kentiopsis_piersoniorum)))	(Dictyosperma_album	Hydriastele_microspadix))	((((Bactris_major	(Elaeis_guineensis	Elaeis_oleifera))	Attalea_speciosa)	(Chamaedorea_seifrizii	((Reinhardtia_gracilis	Reinhardtia_simplex)	(Reinhardtia_paiewonskiana	Reinhardtia_latisecta))))	(((Sclerosperma_profizianum	(Podococcus_barteri	Orania_palindan))	((((Sabal_domingensis	Serenoa_repens)	Phoenix_dactylifera)	Nypa_fruticans)	((Calamus_caryotoides	Roystonea_regia)	Pseudophoenix_vinifera)))	Iriartea_deltoidea))))))	Kingia_australis);
((Leopoldinia_pulchra	(((Manicaria_saccifera	Pelagodoxa_henryana)	((Phoenix_dactylifera	((Iriartea_deltoidea	Calamus_caryotoides)	((((Roystonea_regia	Chamaedorea_seifrizii)	(((Reinhardtia_gracilis	Reinhardtia_simplex)	(Reinhardtia_paiewonskiana	Reinhardtia_latisecta))	((Bactris_major	(Elaeis_guineensis	Elaeis_oleifera))	Attalea_speciosa)))	(Sclerosperma_profizianum	(Podococcus_barteri	Orania_palindan)))	(Pseudophoenix_vinifera	(Sabal_domingensis	(Serenoa_repens	Nypa_fruticans))))))	(((Oenocarpus_bataua	Oenocarpus_minor)	Prestoea_acuminata)	((Heterospathe_cagayanensis	Dypsis_decaryi)	((Hydriastele_microspadix	(Veitchia_spiralis	(Burretiokentia_grandiflora	Kentiopsis_piersoniorum)))	Dictyosperma_album)))))	Geonoma_undata))	Kingia_australis);
((Leopoldinia_pulchra	(((Manicaria_saccifera	Pelagodoxa_henryana)	(((Phoenix_dactylifera	Iriartea_deltoidea)	(Calamus_caryotoides	(((((Bactris_major	(Elaeis_guineensis	Elaeis_oleifera))	Attalea_speciosa)	(Chamaedorea_seifrizii	((Reinhardtia_gracilis	Reinhardtia_simplex)	(Reinhardtia_paiewonskiana	Reinhardtia_latisecta))))	(Sclerosperma_profizianum	(Podococcus_barteri	Orania_palindan)))	((Roystonea_regia	(Serenoa_repens	(Pseudophoenix_vinifera	Sabal_domingensis)))	Nypa_fruticans))))	(((Oenocarpus_bataua	Oenocarpus_minor)	Prestoea_acuminata)	((Dypsis_decaryi	((Burretiokentia_grandiflora	Kentiopsis_piersoniorum)	(Heterospathe_cagayanensis	Veitchia_spiralis)))	(Dictyosperma_album	Hydriastele_microspadix)))))	Geonoma_undata))	Kingia_australis);
((Leopoldinia_pulchra	((Pelagodoxa_henryana	Manicaria_saccifera)	(Geonoma_undata	(((Oenocarpus_bataua	Oenocarpus_minor)	Prestoea_acuminata)	(((Dypsis_decaryi	((Veitchia_spiralis	Kentiopsis_piersoniorum)	(Heterospathe_cagayanensis	Burretiokentia_grandiflora)))	(Dictyosperma_album	Hydriastele_microspadix))	(((Roystonea_regia	(((Bactris_major	(Elaeis_guineensis	Elaeis_oleifera))	Attalea_speciosa)	((Reinhardtia_gracilis	Reinhardtia_simplex)	(Reinhardtia_paiewonskiana	Reinhardtia_latisecta))))	((Sclerosperma_profizianum	Orania_palindan)	(((Serenoa_repens	Pseudophoenix_vinifera)	(Sabal_domingensis	(Chamaedorea_seifrizii	Nypa_fruticans)))	(Podococcus_barteri	Phoenix_dactylifera))))	(Calamus_caryotoides	Iriartea_deltoidea)))))))	Kingia_australis);
((Leopoldinia_pulchra	(Geonoma_undata	(((((((Bactris_major	(Elaeis_guineensis	Elaeis_oleifera))	Attalea_speciosa)	((Reinhardtia_gracilis	Reinhardtia_simplex)	(Reinhardtia_paiewonskiana	Reinhardtia_latisecta)))	(Sclerosperma_profizianum	((Orania_palindan	((Chamaedorea_seifrizii	Roystonea_regia)	((Sabal_domingensis	Pseudophoenix_vinifera)	(Serenoa_repens	Nypa_fruticans))))	(Podococcus_barteri	Phoenix_dactylifera))))	(Calamus_caryotoides	Iriartea_deltoidea))	(((Oenocarpus_bataua	Oenocarpus_minor)	Prestoea_acuminata)	(((Dictyosperma_album	Heterospathe_cagayanensis)	((Veitchia_spiralis	(Burretiokentia_grandiflora	Kentiopsis_piersoniorum))	Hydriastele_microspadix))	Dypsis_decaryi)))	(Pelagodoxa_henryana	Manicaria_saccifera))))	Kingia_australis);
((Leopoldinia_pulchra	(((((Veitchia_spiralis	Kentiopsis_piersoniorum)	Hydriastele_microspadix)	(Dictyosperma_album	Heterospathe_cagayanensis))	Dypsis_decaryi)	(((((Calamus_caryotoides	(Chamaedorea_seifrizii	Roystonea_regia))	(Pseudophoenix_vinifera	(Serenoa_repens	Sabal_domingensis)))	Nypa_fruticans)	((Iriartea_deltoidea	Phoenix_dactylifera)	((((Bactris_major	(Elaeis_guineensis	Elaeis_oleifera))	Attalea_speciosa)	(((Burretiokentia_grandiflora	Reinhardtia_gracilis)	Reinhardtia_simplex)	(Reinhardtia_paiewonskiana	Reinhardtia_latisecta)))	(Sclerosperma_profizianum	(Orania_palindan	Podococcus_barteri)))))	(((Geonoma_undata	Pelagodoxa_henryana)	Manicaria_saccifera)	((Oenocarpus_bataua	Oenocarpus_minor)	Prestoea_acuminata)))))	Kingia_australis);
((Leopoldinia_pulchra	((Pelagodoxa_henryana	(Manicaria_saccifera	Geonoma_undata))	((((Dypsis_decaryi	Heterospathe_cagayanensis)	(((Veitchia_spiralis	Kentiopsis_piersoniorum)	Hydriastele_microspadix)	Dictyosperma_album))	((Oenocarpus_bataua	Oenocarpus_minor)	Prestoea_acuminata))	((((((Pseudophoenix_vinifera	(Serenoa_repens	Sabal_domingensis))	(Iriartea_deltoidea	Chamaedorea_seifrizii))	Roystonea_regia)	Nypa_fruticans)	((Calamus_caryotoides	Burretiokentia_grandiflora)	((((Elaeis_guineensis	Elaeis_oleifera)	(Attalea_speciosa	Bactris_major))	((Reinhardtia_gracilis	Reinhardtia_simplex)	(Reinhardtia_paiewonskiana	Reinhardtia_latisecta)))	(Sclerosperma_profizianum	(Orania_palindan	Podococcus_barteri)))))	Phoenix_dactylifera))))	Kingia_australis);
((Leopoldinia_pulchra	((Pelagodoxa_henryana	(Manicaria_saccifera	Geonoma_undata))	(((Oenocarpus_bataua	Oenocarpus_minor)	Prestoea_acuminata)	(((((((Pseudophoenix_vinifera	Nypa_fruticans)	(Iriartea_deltoidea	Chamaedorea_seifrizii))	Roystonea_regia)	(Phoenix_dactylifera	(Serenoa_repens	Sabal_domingensis)))	Calamus_caryotoides)	(Burretiokentia_grandiflora	(((Bactris_major	((Elaeis_guineensis	Elaeis_oleifera)	Attalea_speciosa))	((Reinhardtia_gracilis	Reinhardtia_simplex)	(Reinhardtia_paiewonskiana	Reinhardtia_latisecta)))	(Sclerosperma_profizianum	(Orania_palindan	Podococcus_barteri)))))	((Dypsis_decaryi	(Veitchia_spiralis	Kentiopsis_piersoniorum))	((Hydriastele_microspadix	Dictyosperma_album)	Heterospathe_cagayanensis))))))	Kingia_australis);
(((Geonoma_undata	((Manicaria_saccifera	Pelagodoxa_henryana)	(((Prestoea_acuminata	(Oenocarpus_bataua	Oenocarpus_minor))	(((((Nypa_fruticans	Phoenix_dactylifera)	(((Sabal_domingensis	Serenoa_repens)	Pseudophoenix_vinifera)	Roystonea_regia))	((Sclerosperma_profizianum	(Podococcus_barteri	Orania_palindan))	((Bactris_major	((Elaeis_guineensis	Elaeis_oleifera)	Attalea_speciosa))	(Burretiokentia_grandiflora	((Reinhardtia_gracilis	Reinhardtia_simplex)	(Reinhardtia_latisecta	Reinhardtia_paiewonskiana))))))	(Iriartea_deltoidea	Calamus_caryotoides))	(Dypsis_decaryi	((Hydriastele_microspadix	(Kentiopsis_piersoniorum	Veitchia_spiralis))	(Heterospathe_cagayanensis	Dictyosperma_album)))))	Chamaedorea_seifrizii)))	Leopoldinia_pulchra)	Kingia_australis);
((((Manicaria_saccifera	(Pelagodoxa_henryana	Geonoma_undata))	((Prestoea_acuminata	(Oenocarpus_bataua	Oenocarpus_minor))	(((((Attalea_speciosa	(Bactris_major	(Elaeis_guineensis	Elaeis_oleifera)))	(Chamaedorea_seifrizii	((Reinhardtia_gracilis	Reinhardtia_simplex)	(Reinhardtia_latisecta	Reinhardtia_paiewonskiana))))	((Sclerosperma_profizianum	(Podococcus_barteri	Orania_palindan))	((((Nypa_fruticans	Serenoa_repens)	Sabal_domingensis)	Pseudophoenix_vinifera)	Roystonea_regia)))	(Phoenix_dactylifera	Iriartea_deltoidea))	(Calamus_caryotoides	(Hydriastele_microspadix	(Dypsis_decaryi	(Dictyosperma_album	(((Burretiokentia_grandiflora	Kentiopsis_piersoniorum)	Veitchia_spiralis)	Heterospathe_cagayanensis))))))))	Leopoldinia_pulchra)	Kingia_australis);
((((Pelagodoxa_henryana	(Geonoma_undata	Manicaria_saccifera))	(((((((Burretiokentia_grandiflora	Reinhardtia_gracilis)	Reinhardtia_simplex)	(Reinhardtia_latisecta	Reinhardtia_paiewonskiana))	(Attalea_speciosa	(Bactris_major	(Elaeis_guineensis	Elaeis_oleifera))))	((Sclerosperma_profizianum	Podococcus_barteri)	(Orania_palindan	(((Serenoa_repens	(Chamaedorea_seifrizii	Pseudophoenix_vinifera))	((Phoenix_dactylifera	(Calamus_caryotoides	Roystonea_regia))	Sabal_domingensis))	Nypa_fruticans))))	Iriartea_deltoidea)	((((Dictyosperma_album	Dypsis_decaryi)	(Kentiopsis_piersoniorum	Hydriastele_microspadix))	(Veitchia_spiralis	Heterospathe_cagayanensis))	(Prestoea_acuminata	(Oenocarpus_bataua	Oenocarpus_minor)))))	Leopoldinia_pulchra)	Kingia_australis);
((((Pelagodoxa_henryana	(Geonoma_undata	Manicaria_saccifera))	((Prestoea_acuminata	(Oenocarpus_bataua	Oenocarpus_minor))	(((Iriartea_deltoidea	(Calamus_caryotoides	((Nypa_fruticans	Pseudophoenix_vinifera)	(Sabal_domingensis	(Phoenix_dactylifera	Serenoa_repens)))))	(((Roystonea_regia	Chamaedorea_seifrizii)	((((Burretiokentia_grandiflora	Reinhardtia_gracilis)	Reinhardtia_simplex)	(Reinhardtia_latisecta	Reinhardtia_paiewonskiana))	(Attalea_speciosa	(Bactris_major	(Elaeis_guineensis	Elaeis_oleifera)))))	(Sclerosperma_profizianum	(Orania_palindan	Podococcus_barteri))))	(((Dictyosperma_album	Dypsis_decaryi)	(Kentiopsis_piersoniorum	Hydriastele_microspadix))	(Veitchia_spiralis	Heterospathe_cagayanensis)))))	Leopoldinia_pulchra)	Kingia_australis);
(((((Pelagodoxa_henryana	Manicaria_saccifera)	((Prestoea_acuminata	(Oenocarpus_bataua	Oenocarpus_minor))	((((((Orania_palindan	(((Phoenix_dactylifera	(Serenoa_repens	Nypa_fruticans))	Sabal_domingensis)	(Roystonea_regia	Pseudophoenix_vinifera)))	Iriartea_deltoidea)	Sclerosperma_profizianum)	((Chamaedorea_seifrizii	((Reinhardtia_gracilis	Reinhardtia_simplex)	(Reinhardtia_latisecta	Reinhardtia_paiewonskiana)))	(Attalea_speciosa	(Bactris_major	(Elaeis_guineensis	Elaeis_oleifera)))))	Podococcus_barteri)	(((Dypsis_decaryi	Dictyosperma_album)	Hydriastele_microspadix)	((Kentiopsis_piersoniorum	Veitchia_spiralis)	(Burretiokentia_grandiflora	Heterospathe_cagayanensis))))))	(Calamus_caryotoides	Geonoma_undata))	Leopoldinia_pulchra)	Kingia_australis);
(((Calamus_caryotoides	((Dypsis_decaryi	((Dictyosperma_album	(Hydriastele_microspadix	(Kentiopsis_piersoniorum	Veitchia_spiralis)))	Heterospathe_cagayanensis))	(((Pelagodoxa_henryana	(Geonoma_undata	Manicaria_saccifera))	(Prestoea_acuminata	(Oenocarpus_bataua	Oenocarpus_minor)))	(((((Sabal_domingensis	Serenoa_repens)	((Nypa_fruticans	Pseudophoenix_vinifera)	Chamaedorea_seifrizii))	(Phoenix_dactylifera	Roystonea_regia))	(((Podococcus_barteri	Orania_palindan)	Sclerosperma_profizianum)	((((Burretiokentia_grandiflora	Reinhardtia_gracilis)	Reinhardtia_simplex)	(Reinhardtia_latisecta	Reinhardtia_paiewonskiana))	(Attalea_speciosa	(Bactris_major	(Elaeis_guineensis	Elaeis_oleifera))))))	Iriartea_deltoidea))))	Leopoldinia_pulchra)	Kingia_australis);
(((((Manicaria_saccifera	(Calamus_caryotoides	Geonoma_undata))	Pelagodoxa_henryana)	(((Prestoea_acuminata	(Oenocarpus_bataua	Oenocarpus_minor))	(((Roystonea_regia	((Podococcus_barteri	Orania_palindan)	Sclerosperma_profizianum))	(Chamaedorea_seifrizii	((((Burretiokentia_grandiflora	Reinhardtia_gracilis)	Reinhardtia_simplex)	(Reinhardtia_latisecta	Reinhardtia_paiewonskiana))	(Attalea_speciosa	(Bactris_major	(Elaeis_guineensis	Elaeis_oleifera))))))	(Iriartea_deltoidea	(((Pseudophoenix_vinifera	Sabal_domingensis)	(Serenoa_repens	Nypa_fruticans))	Phoenix_dactylifera))))	((Hydriastele_microspadix	Dictyosperma_album)	((Kentiopsis_piersoniorum	(Heterospathe_cagayanensis	Veitchia_spiralis))	Dypsis_decaryi))))	Leopoldinia_pulchra)	Kingia_australis);
(((Geonoma_undata	((Pelagodoxa_henryana	Manicaria_saccifera)	((Prestoea_acuminata	(Oenocarpus_bataua	Oenocarpus_minor))	((((Attalea_speciosa	(Bactris_major	(Elaeis_guineensis	Elaeis_oleifera)))	(Chamaedorea_seifrizii	(((Burretiokentia_grandiflora	Reinhardtia_gracilis)	Reinhardtia_simplex)	(Reinhardtia_latisecta	Reinhardtia_paiewonskiana))))	(((((Sabal_domingensis	(Serenoa_repens	Nypa_fruticans))	Phoenix_dactylifera)	(Roystonea_regia	Pseudophoenix_vinifera))	((Podococcus_barteri	Orania_palindan)	Sclerosperma_profizianum))	(Calamus_caryotoides	Iriartea_deltoidea)))	(((Hydriastele_microspadix	(Veitchia_spiralis	Kentiopsis_piersoniorum))	Dictyosperma_album)	(Heterospathe_cagayanensis	Dypsis_decaryi))))))	Leopoldinia_pulchra)	Kingia_australis);
((((Pelagodoxa_henryana	Manicaria_saccifera)	(((Prestoea_acuminata	(Oenocarpus_bataua	Oenocarpus_minor))	((((Calamus_caryotoides	(Attalea_speciosa	(Bactris_major	(Elaeis_guineensis	Elaeis_oleifera))))	(Iriartea_deltoidea	((Reinhardtia_gracilis	Reinhardtia_simplex)	(Reinhardtia_latisecta	Reinhardtia_paiewonskiana))))	((Orania_palindan	((Pseudophoenix_vinifera	(Sabal_domingensis	Serenoa_repens))	(Nypa_fruticans	(Phoenix_dactylifera	(Chamaedorea_seifrizii	Roystonea_regia)))))	(Sclerosperma_profizianum	Podococcus_barteri)))	(((Dypsis_decaryi	Dictyosperma_album)	Heterospathe_cagayanensis)	(Hydriastele_microspadix	(Veitchia_spiralis	(Kentiopsis_piersoniorum	Burretiokentia_grandiflora))))))	Geonoma_undata))	Leopoldinia_pulchra)	Kingia_australis);
((((Pelagodoxa_henryana	(Geonoma_undata	Manicaria_saccifera))	((Orania_palindan	(Iriartea_deltoidea	(Sclerosperma_profizianum	(((Chamaedorea_seifrizii	Roystonea_regia)	(Pseudophoenix_vinifera	(Sabal_domingensis	(Nypa_fruticans	Serenoa_repens))))	(((Calamus_caryotoides	(Attalea_speciosa	(Bactris_major	(Elaeis_guineensis	Elaeis_oleifera))))	((Reinhardtia_gracilis	Reinhardtia_simplex)	(Reinhardtia_latisecta	Reinhardtia_paiewonskiana)))	(Podococcus_barteri	Phoenix_dactylifera))))))	((Hydriastele_microspadix	((Dypsis_decaryi	Dictyosperma_album)	(Heterospathe_cagayanensis	((Kentiopsis_piersoniorum	Burretiokentia_grandiflora)	Veitchia_spiralis))))	(Prestoea_acuminata	(Oenocarpus_bataua	Oenocarpus_minor)))))	Leopoldinia_pulchra)	Kingia_australis);
((((Pelagodoxa_henryana	(Manicaria_saccifera	Geonoma_undata))	(Chamaedorea_seifrizii	((((Oenocarpus_minor	Oenocarpus_bataua)	Prestoea_acuminata)	((Hydriastele_microspadix	(Kentiopsis_piersoniorum	Veitchia_spiralis))	((Heterospathe_cagayanensis	Dypsis_decaryi)	Dictyosperma_album)))	((((Pseudophoenix_vinifera	(Sabal_domingensis	(Nypa_fruticans	Serenoa_repens)))	Roystonea_regia)	(((Podococcus_barteri	Orania_palindan)	Sclerosperma_profizianum)	((Attalea_speciosa	(Bactris_major	(Elaeis_guineensis	Elaeis_oleifera)))	((Reinhardtia_simplex	Reinhardtia_gracilis)	(Reinhardtia_latisecta	Reinhardtia_paiewonskiana)))))	((Iriartea_deltoidea	Phoenix_dactylifera)	(Burretiokentia_grandiflora	Calamus_caryotoides))))))	Leopoldinia_pulchra)	Kingia_australis);
((((Pelagodoxa_henryana	(Manicaria_saccifera	Geonoma_undata))	(((Oenocarpus_minor	Oenocarpus_bataua)	Prestoea_acuminata)	((((Hydriastele_microspadix	(Veitchia_spiralis	Kentiopsis_piersoniorum))	(Dypsis_decaryi	Dictyosperma_album))	(Burretiokentia_grandiflora	Heterospathe_cagayanensis))	((((Attalea_speciosa	(Bactris_major	(Elaeis_guineensis	Elaeis_oleifera)))	((Reinhardtia_simplex	Reinhardtia_gracilis)	(Reinhardtia_latisecta	Reinhardtia_paiewonskiana)))	((Podococcus_barteri	Orania_palindan)	Sclerosperma_profizianum))	(((Pseudophoenix_vinifera	(Sabal_domingensis	Serenoa_repens))	(Calamus_caryotoides	(Chamaedorea_seifrizii	Roystonea_regia)))	((Iriartea_deltoidea	Phoenix_dactylifera)	Nypa_fruticans))))))	Leopoldinia_pulchra)	Kingia_australis);
(((((Pelagodoxa_henryana	Manicaria_saccifera)	(((((Attalea_speciosa	(Bactris_major	(Elaeis_guineensis	Elaeis_oleifera)))	((Reinhardtia_simplex	Reinhardtia_gracilis)	(Reinhardtia_latisecta	Reinhardtia_paiewonskiana)))	((Podococcus_barteri	Orania_palindan)	Sclerosperma_profizianum))	(((((Phoenix_dactylifera	Sabal_domingensis)	Nypa_fruticans)	(Chamaedorea_seifrizii	(Pseudophoenix_vinifera	(Calamus_caryotoides	Serenoa_repens))))	Roystonea_regia)	Iriartea_deltoidea))	(((Oenocarpus_minor	Oenocarpus_bataua)	Prestoea_acuminata)	(((Veitchia_spiralis	(Burretiokentia_grandiflora	Heterospathe_cagayanensis))	(Hydriastele_microspadix	Kentiopsis_piersoniorum))	(Dypsis_decaryi	Dictyosperma_album)))))	Geonoma_undata)	Leopoldinia_pulchra)	Kingia_australis);
((((Geonoma_undata	(Manicaria_saccifera	Pelagodoxa_henryana))	((((Attalea_speciosa	(Bactris_major	(Elaeis_guineensis	Elaeis_oleifera)))	((Calamus_caryotoides	Iriartea_deltoidea)	((Reinhardtia_simplex	Reinhardtia_gracilis)	(Reinhardtia_latisecta	Reinhardtia_paiewonskiana))))	(((Podococcus_barteri	Orania_palindan)	Sclerosperma_profizianum)	(((Chamaedorea_seifrizii	Nypa_fruticans)	Pseudophoenix_vinifera)	((Phoenix_dactylifera	(Serenoa_repens	Sabal_domingensis))	Roystonea_regia))))	(((Oenocarpus_minor	Oenocarpus_bataua)	Prestoea_acuminata)	(((Kentiopsis_piersoniorum	((Burretiokentia_grandiflora	Heterospathe_cagayanensis)	Veitchia_spiralis))	(Hydriastele_microspadix	Dictyosperma_album))	Dypsis_decaryi))))	Leopoldinia_pulchra)	Kingia_australis);
((((Pelagodoxa_henryana	(Geonoma_undata	Manicaria_saccifera))	(((Oenocarpus_minor	Oenocarpus_bataua)	Prestoea_acuminata)	(((((Veitchia_spiralis	Kentiopsis_piersoniorum)	(Heterospathe_cagayanensis	Burretiokentia_grandiflora))	(Hydriastele_microspadix	Dictyosperma_album))	Dypsis_decaryi)	(((Attalea_speciosa	(Bactris_major	(Elaeis_guineensis	Elaeis_oleifera)))	(Chamaedorea_seifrizii	((Reinhardtia_simplex	Reinhardtia_gracilis)	(Reinhardtia_latisecta	Reinhardtia_paiewonskiana))))	((((((Podococcus_barteri	Orania_palindan)	Sclerosperma_profizianum)	((((Serenoa_repens	Sabal_domingensis)	Pseudophoenix_vinifera)	Roystonea_regia)	Nypa_fruticans))	Phoenix_dactylifera)	Calamus_caryotoides)	Iriartea_deltoidea)))))	Leopoldinia_pulchra)	Kingia_australis);
((((Pelagodoxa_henryana	(Geonoma_undata	Manicaria_saccifera))	(((Iriartea_deltoidea	Phoenix_dactylifera)	((Podococcus_barteri	(Sclerosperma_profizianum	((Attalea_speciosa	(Bactris_major	(Elaeis_guineensis	Elaeis_oleifera)))	(Chamaedorea_seifrizii	((Reinhardtia_simplex	Reinhardtia_gracilis)	(Reinhardtia_latisecta	Reinhardtia_paiewonskiana))))))	(Orania_palindan	((((Serenoa_repens	Sabal_domingensis)	Pseudophoenix_vinifera)	Roystonea_regia)	Nypa_fruticans))))	(((Oenocarpus_minor	Oenocarpus_bataua)	Prestoea_acuminata)	(Dypsis_decaryi	(Heterospathe_cagayanensis	(Dictyosperma_album	(Hydriastele_microspadix	(Veitchia_spiralis	(Burretiokentia_grandiflora	(Calamus_caryotoides	Kentiopsis_piersoniorum))))))))))	Leopoldinia_pulchra)	Kingia_australis);
(((((Pelagodoxa_henryana	Manicaria_saccifera)	((((Orania_palindan	(Podococcus_barteri	Sclerosperma_profizianum))	((Attalea_speciosa	(Bactris_major	(Elaeis_guineensis	Elaeis_oleifera)))	(Chamaedorea_seifrizii	((Reinhardtia_simplex	Reinhardtia_gracilis)	(Reinhardtia_latisecta	Reinhardtia_paiewonskiana)))))	(((Phoenix_dactylifera	(Roystonea_regia	(Serenoa_repens	Nypa_fruticans)))	(Pseudophoenix_vinifera	Sabal_domingensis))	(Calamus_caryotoides	Iriartea_deltoidea)))	(((Oenocarpus_minor	Oenocarpus_bataua)	Prestoea_acuminata)	((Hydriastele_microspadix	Dypsis_decaryi)	((Kentiopsis_piersoniorum	(Veitchia_spiralis	(Burretiokentia_grandiflora	Heterospathe_cagayanensis)))	Dictyosperma_album)))))	Geonoma_undata)	Leopoldinia_pulchra)	Kingia_australis);
(((((Pelagodoxa_henryana	Manicaria_saccifera)	(((Orania_palindan	(((((Calamus_caryotoides	Phoenix_dactylifera)	Podococcus_barteri)	((Attalea_speciosa	(Bactris_major	(Elaeis_guineensis	Elaeis_oleifera)))	((Reinhardtia_simplex	(Burretiokentia_grandiflora	Reinhardtia_gracilis))	(Reinhardtia_latisecta	Reinhardtia_paiewonskiana))))	((Chamaedorea_seifrizii	Nypa_fruticans)	(Roystonea_regia	(Serenoa_repens	(Pseudophoenix_vinifera	Sabal_domingensis)))))	Sclerosperma_profizianum))	Iriartea_deltoidea)	(((Oenocarpus_minor	Oenocarpus_bataua)	Prestoea_acuminata)	(((Dypsis_decaryi	Dictyosperma_album)	(Hydriastele_microspadix	Kentiopsis_piersoniorum))	(Veitchia_spiralis	Heterospathe_cagayanensis)))))	Geonoma_undata)	Leopoldinia_pulchra)	Kingia_australis);
(((((Pelagodoxa_henryana	Manicaria_saccifera)	(((Oenocarpus_minor	Oenocarpus_bataua)	Prestoea_acuminata)	((Dypsis_decaryi	((Heterospathe_cagayanensis	(Hydriastele_microspadix	(Veitchia_spiralis	(Burretiokentia_grandiflora	Kentiopsis_piersoniorum))))	Dictyosperma_album))	((((Nypa_fruticans	(Roystonea_regia	((Calamus_caryotoides	Chamaedorea_seifrizii)	(Pseudophoenix_vinifera	(Sabal_domingensis	Serenoa_repens)))))	Orania_palindan)	((Sclerosperma_profizianum	(Phoenix_dactylifera	Podococcus_barteri))	(Attalea_speciosa	(Bactris_major	(Elaeis_guineensis	Elaeis_oleifera)))))	(Iriartea_deltoidea	((Reinhardtia_simplex	Reinhardtia_gracilis)	(Reinhardtia_latisecta	Reinhardtia_paiewonskiana)))))))	Geonoma_undata)	Leopoldinia_pulchra)	Kingia_australis);
((((Pelagodoxa_henryana	Manicaria_saccifera)	((((Oenocarpus_minor	Oenocarpus_bataua)	Prestoea_acuminata)	(((Dypsis_decaryi	(((Heterospathe_cagayanensis	Veitchia_spiralis)	(Burretiokentia_grandiflora	Kentiopsis_piersoniorum))	Dictyosperma_album))	Hydriastele_microspadix)	((((Sclerosperma_profizianum	(Orania_palindan	Podococcus_barteri))	(((Reinhardtia_simplex	Reinhardtia_gracilis)	(Reinhardtia_latisecta	Reinhardtia_paiewonskiana))	(Attalea_speciosa	(Bactris_major	(Elaeis_guineensis	Elaeis_oleifera)))))	((Pseudophoenix_vinifera	((Calamus_caryotoides	Chamaedorea_seifrizii)	Nypa_fruticans))	(((Sabal_domingensis	Serenoa_repens)	Phoenix_dactylifera)	Roystonea_regia)))	Iriartea_deltoidea)))	Geonoma_undata))	Leopoldinia_pulchra)	Kingia_australis);
((Leopoldinia_pulchra	(((Manicaria_saccifera	Geonoma_undata)	Pelagodoxa_henryana)	((Prestoea_acuminata	(Oenocarpus_minor	Oenocarpus_bataua))	(((Dictyosperma_album	Hydriastele_microspadix)	((Kentiopsis_piersoniorum	(Heterospathe_cagayanensis	(Burretiokentia_grandiflora	Veitchia_spiralis)))	Dypsis_decaryi))	((((Phoenix_dactylifera	(Sabal_domingensis	Serenoa_repens))	(Roystonea_regia	(Chamaedorea_seifrizii	(Nypa_fruticans	Pseudophoenix_vinifera))))	(Calamus_caryotoides	Iriartea_deltoidea))	((((Reinhardtia_gracilis	Reinhardtia_simplex)	(Reinhardtia_latisecta	Reinhardtia_paiewonskiana))	(Attalea_speciosa	((Elaeis_oleifera	Elaeis_guineensis)	Bactris_major)))	(Sclerosperma_profizianum	(Podococcus_barteri	Orania_palindan))))))))	Kingia_australis);
((Leopoldinia_pulchra	(((Manicaria_saccifera	Geonoma_undata)	Pelagodoxa_henryana)	((((Sclerosperma_profizianum	(Podococcus_barteri	Orania_palindan))	(((Roystonea_regia	(Phoenix_dactylifera	(Sabal_domingensis	(Nypa_fruticans	Serenoa_repens))))	((Burretiokentia_grandiflora	Calamus_caryotoides)	Pseudophoenix_vinifera))	(Chamaedorea_seifrizii	(((Reinhardtia_gracilis	Reinhardtia_simplex)	(Reinhardtia_latisecta	Reinhardtia_paiewonskiana))	(Bactris_major	(Attalea_speciosa	(Elaeis_oleifera	Elaeis_guineensis)))))))	Iriartea_deltoidea)	((Prestoea_acuminata	(Oenocarpus_minor	Oenocarpus_bataua))	(Heterospathe_cagayanensis	((Hydriastele_microspadix	(Veitchia_spiralis	Kentiopsis_piersoniorum))	(Dypsis_decaryi	Dictyosperma_album)))))))	Kingia_australis);
((Leopoldinia_pulchra	((Manicaria_saccifera	(Pelagodoxa_henryana	((((Prestoea_acuminata	(Oenocarpus_minor	Oenocarpus_bataua))	((Dictyosperma_album	Hydriastele_microspadix)	((Heterospathe_cagayanensis	(Kentiopsis_piersoniorum	(Burretiokentia_grandiflora	Veitchia_spiralis)))	Dypsis_decaryi)))	Chamaedorea_seifrizii)	((((Phoenix_dactylifera	(Sabal_domingensis	(Nypa_fruticans	Serenoa_repens)))	((Roystonea_regia	Calamus_caryotoides)	Pseudophoenix_vinifera))	Iriartea_deltoidea)	((((Reinhardtia_gracilis	Reinhardtia_simplex)	(Reinhardtia_latisecta	Reinhardtia_paiewonskiana))	(Attalea_speciosa	((Elaeis_oleifera	Elaeis_guineensis)	Bactris_major)))	(Sclerosperma_profizianum	(Podococcus_barteri	Orania_palindan)))))))	Geonoma_undata))	Kingia_australis);
((Leopoldinia_pulchra	(((Prestoea_acuminata	(Oenocarpus_minor	Oenocarpus_bataua))	(((Dictyosperma_album	Hydriastele_microspadix)	((Heterospathe_cagayanensis	(Veitchia_spiralis	(Kentiopsis_piersoniorum	Burretiokentia_grandiflora)))	Dypsis_decaryi))	(((Pseudophoenix_vinifera	((Phoenix_dactylifera	(Sabal_domingensis	(Nypa_fruticans	Serenoa_repens)))	(Chamaedorea_seifrizii	(Roystonea_regia	Calamus_caryotoides))))	Iriartea_deltoidea)	((((Reinhardtia_gracilis	Reinhardtia_simplex)	(Reinhardtia_latisecta	Reinhardtia_paiewonskiana))	(Attalea_speciosa	((Elaeis_oleifera	Elaeis_guineensis)	Bactris_major)))	(Sclerosperma_profizianum	(Podococcus_barteri	Orania_palindan))))))	((Geonoma_undata	Manicaria_saccifera)	Pelagodoxa_henryana)))	Kingia_australis);
((Leopoldinia_pulchra	(((((((Reinhardtia_gracilis	Reinhardtia_simplex)	(Reinhardtia_latisecta	Reinhardtia_paiewonskiana))	(Attalea_speciosa	((Elaeis_oleifera	Elaeis_guineensis)	Bactris_major)))	(Sclerosperma_profizianum	((Podococcus_barteri	Orania_palindan)	(((Chamaedorea_seifrizii	Roystonea_regia)	((Phoenix_dactylifera	(Sabal_domingensis	Serenoa_repens))	Nypa_fruticans))	Pseudophoenix_vinifera))))	(Calamus_caryotoides	Iriartea_deltoidea))	((Prestoea_acuminata	(Oenocarpus_minor	Oenocarpus_bataua))	((Dictyosperma_album	Hydriastele_microspadix)	((Heterospathe_cagayanensis	(Veitchia_spiralis	(Kentiopsis_piersoniorum	Burretiokentia_grandiflora)))	Dypsis_decaryi))))	((Geonoma_undata	Manicaria_saccifera)	Pelagodoxa_henryana)))	Kingia_australis);
((Leopoldinia_pulchra	(((((Sclerosperma_profizianum	((Iriartea_deltoidea	((Reinhardtia_gracilis	Reinhardtia_simplex)	(Reinhardtia_latisecta	Reinhardtia_paiewonskiana)))	(Attalea_speciosa	((Elaeis_oleifera	Elaeis_guineensis)	Bactris_major))))	((Podococcus_barteri	Orania_palindan)	(((Nypa_fruticans	Pseudophoenix_vinifera)	(Calamus_caryotoides	Roystonea_regia))	(Phoenix_dactylifera	(Sabal_domingensis	Serenoa_repens)))))	Chamaedorea_seifrizii)	((Prestoea_acuminata	(Oenocarpus_minor	Oenocarpus_bataua))	((Heterospathe_cagayanensis	(Dictyosperma_album	(Burretiokentia_grandiflora	Hydriastele_microspadix)))	((Veitchia_spiralis	Kentiopsis_piersoniorum)	Dypsis_decaryi))))	((Geonoma_undata	Manicaria_saccifera)	Pelagodoxa_henryana)))	Kingia_australis);
((Leopoldinia_pulchra	(((((((Roystonea_regia	(Calamus_caryotoides	Phoenix_dactylifera))	(Pseudophoenix_vinifera	((Serenoa_repens	Nypa_fruticans)	Sabal_domingensis)))	Iriartea_deltoidea)	((Sclerosperma_profizianum	(Podococcus_barteri	Orania_palindan))	((Chamaedorea_seifrizii	((Reinhardtia_gracilis	Reinhardtia_simplex)	(Reinhardtia_latisecta	Reinhardtia_paiewonskiana)))	(Attalea_speciosa	((Elaeis_oleifera	Elaeis_guineensis)	Bactris_major)))))	((Prestoea_acuminata	(Oenocarpus_minor	Oenocarpus_bataua))	((Hydriastele_microspadix	(Veitchia_spiralis	(Burretiokentia_grandiflora	Kentiopsis_piersoniorum)))	((Dypsis_decaryi	Dictyosperma_album)	Heterospathe_cagayanensis))))	(Manicaria_saccifera	Pelagodoxa_henryana))	Geonoma_undata))	Kingia_australis);
((Leopoldinia_pulchra	(((((Calamus_caryotoides	Iriartea_deltoidea)	((Sclerosperma_profizianum	(Podococcus_barteri	Orania_palindan))	(((Chamaedorea_seifrizii	((Reinhardtia_gracilis	Reinhardtia_simplex)	(Reinhardtia_latisecta	Reinhardtia_paiewonskiana)))	((Elaeis_oleifera	Elaeis_guineensis)	(Bactris_major	Attalea_speciosa)))	(Phoenix_dactylifera	(((Pseudophoenix_vinifera	(Serenoa_repens	Sabal_domingensis))	Roystonea_regia)	Nypa_fruticans)))))	((Prestoea_acuminata	(Oenocarpus_minor	Oenocarpus_bataua))	((Heterospathe_cagayanensis	(Veitchia_spiralis	(Burretiokentia_grandiflora	Kentiopsis_piersoniorum)))	((Dictyosperma_album	Hydriastele_microspadix)	Dypsis_decaryi))))	(Manicaria_saccifera	Pelagodoxa_henryana))	Geonoma_undata))	Kingia_australis);
((Leopoldinia_pulchra	(((((Sclerosperma_profizianum	Orania_palindan)	((((Calamus_caryotoides	Phoenix_dactylifera)	Podococcus_barteri)	(Iriartea_deltoidea	((Pseudophoenix_vinifera	(Serenoa_repens	Sabal_domingensis))	Roystonea_regia)))	(Burretiokentia_grandiflora	(Nypa_fruticans	((Chamaedorea_seifrizii	((Reinhardtia_gracilis	Reinhardtia_simplex)	(Reinhardtia_latisecta	Reinhardtia_paiewonskiana)))	(Attalea_speciosa	((Elaeis_oleifera	Elaeis_guineensis)	Bactris_major)))))))	((Prestoea_acuminata	(Oenocarpus_minor	Oenocarpus_bataua))	(Dypsis_decaryi	((Hydriastele_microspadix	(Veitchia_spiralis	Kentiopsis_piersoniorum))	(Dictyosperma_album	Heterospathe_cagayanensis)))))	(Manicaria_saccifera	Pelagodoxa_henryana))	Geonoma_undata))	Kingia_australis);
((Leopoldinia_pulchra	((((Sclerosperma_profizianum	(Podococcus_barteri	Orania_palindan))	((Phoenix_dactylifera	(((Pseudophoenix_vinifera	(Nypa_fruticans	Serenoa_repens))	Roystonea_regia)	Sabal_domingensis))	(((((Burretiokentia_grandiflora	Reinhardtia_gracilis)	Reinhardtia_simplex)	(Reinhardtia_latisecta	Reinhardtia_paiewonskiana))	(Attalea_speciosa	((Elaeis_oleifera	Elaeis_guineensis)	Bactris_major)))	(Chamaedorea_seifrizii	Calamus_caryotoides))))	(Iriartea_deltoidea	((Prestoea_acuminata	(Oenocarpus_minor	Oenocarpus_bataua))	((Heterospathe_cagayanensis	(Hydriastele_microspadix	Dictyosperma_album))	((Veitchia_spiralis	Kentiopsis_piersoniorum)	Dypsis_decaryi)))))	((Geonoma_undata	Manicaria_saccifera)	Pelagodoxa_henryana)))	Kingia_australis);
((Leopoldinia_pulchra	(((Manicaria_saccifera	Pelagodoxa_henryana)	((((Dictyosperma_album	(Heterospathe_cagayanensis	Dypsis_decaryi))	(Hydriastele_microspadix	((Burretiokentia_grandiflora	Kentiopsis_piersoniorum)	Veitchia_spiralis)))	((Oenocarpus_minor	Oenocarpus_bataua)	Prestoea_acuminata))	(((Iriartea_deltoidea	((Reinhardtia_gracilis	Reinhardtia_simplex)	(Reinhardtia_latisecta	Reinhardtia_paiewonskiana)))	(((Elaeis_guineensis	Elaeis_oleifera)	Bactris_major)	Attalea_speciosa))	(Sclerosperma_profizianum	((((Pseudophoenix_vinifera	((Chamaedorea_seifrizii	Roystonea_regia)	(((Sabal_domingensis	Serenoa_repens)	Nypa_fruticans)	Phoenix_dactylifera)))	Calamus_caryotoides)	Orania_palindan)	Podococcus_barteri)))))	Geonoma_undata))	Kingia_australis);
((Leopoldinia_pulchra	(((Manicaria_saccifera	Pelagodoxa_henryana)	((((Dypsis_decaryi	(Heterospathe_cagayanensis	((Burretiokentia_grandiflora	Kentiopsis_piersoniorum)	Veitchia_spiralis)))	(Hydriastele_microspadix	Dictyosperma_album))	((Oenocarpus_minor	Oenocarpus_bataua)	Prestoea_acuminata))	((((Orania_palindan	Podococcus_barteri)	Sclerosperma_profizianum)	((((Reinhardtia_gracilis	Reinhardtia_simplex)	(Reinhardtia_latisecta	Reinhardtia_paiewonskiana))	(((Elaeis_guineensis	Elaeis_oleifera)	Bactris_major)	Attalea_speciosa))	(((Sabal_domingensis	Serenoa_repens)	(Nypa_fruticans	Pseudophoenix_vinifera))	((Chamaedorea_seifrizii	Roystonea_regia)	Phoenix_dactylifera))))	(Calamus_caryotoides	Iriartea_deltoidea))))	Geonoma_undata))	Kingia_australis);
((Leopoldinia_pulchra	((Manicaria_saccifera	Pelagodoxa_henryana)	((((Oenocarpus_minor	Oenocarpus_bataua)	Prestoea_acuminata)	(((((Phoenix_dactylifera	Orania_palindan)	((Roystonea_regia	(Chamaedorea_seifrizii	(Serenoa_repens	(Sabal_domingensis	Pseudophoenix_vinifera))))	Nypa_fruticans))	(Podococcus_barteri	Sclerosperma_profizianum))	((Calamus_caryotoides	Iriartea_deltoidea)	(((Reinhardtia_gracilis	Reinhardtia_simplex)	(Reinhardtia_latisecta	Reinhardtia_paiewonskiana))	(((Elaeis_guineensis	Elaeis_oleifera)	Bactris_major)	Attalea_speciosa))))	((Dypsis_decaryi	(Heterospathe_cagayanensis	((Burretiokentia_grandiflora	Kentiopsis_piersoniorum)	Veitchia_spiralis)))	(Hydriastele_microspadix	Dictyosperma_album))))	Geonoma_undata)))	Kingia_australis);
((Leopoldinia_pulchra	(Geonoma_undata	((Manicaria_saccifera	Pelagodoxa_henryana)	(((Oenocarpus_minor	Oenocarpus_bataua)	Prestoea_acuminata)	(((((((Phoenix_dactylifera	(Calamus_caryotoides	(Chamaedorea_seifrizii	Roystonea_regia)))	(Serenoa_repens	(Sabal_domingensis	Pseudophoenix_vinifera)))	Nypa_fruticans)	((Orania_palindan	Podococcus_barteri)	Sclerosperma_profizianum))	Iriartea_deltoidea)	(((Reinhardtia_gracilis	Reinhardtia_simplex)	(Reinhardtia_latisecta	Reinhardtia_paiewonskiana))	(((Elaeis_guineensis	Elaeis_oleifera)	Bactris_major)	Attalea_speciosa)))	(Dypsis_decaryi	((Heterospathe_cagayanensis	((Burretiokentia_grandiflora	Kentiopsis_piersoniorum)	Veitchia_spiralis))	(Hydriastele_microspadix	Dictyosperma_album))))))))	Kingia_australis);
((Leopoldinia_pulchra	((Pelagodoxa_henryana	(Manicaria_saccifera	Geonoma_undata))	(((Oenocarpus_minor	Oenocarpus_bataua)	Prestoea_acuminata)	(((((((Phoenix_dactylifera	(Calamus_caryotoides	Roystonea_regia))	(Chamaedorea_seifrizii	(Pseudophoenix_vinifera	(Serenoa_repens	Sabal_domingensis))))	Nypa_fruticans)	((Orania_palindan	Podococcus_barteri)	Sclerosperma_profizianum))	Iriartea_deltoidea)	(((Reinhardtia_gracilis	Reinhardtia_simplex)	(Reinhardtia_latisecta	Reinhardtia_paiewonskiana))	(((Elaeis_guineensis	Elaeis_oleifera)	Bactris_major)	Attalea_speciosa)))	(Hydriastele_microspadix	(((Heterospathe_cagayanensis	((Burretiokentia_grandiflora	Kentiopsis_piersoniorum)	Veitchia_spiralis))	Dypsis_decaryi)	Dictyosperma_album))))))	Kingia_australis);
((Leopoldinia_pulchra	((Pelagodoxa_henryana	(Manicaria_saccifera	(Calamus_caryotoides	Geonoma_undata)))	(((Oenocarpus_minor	Oenocarpus_bataua)	Prestoea_acuminata)	((((((Podococcus_barteri	Phoenix_dactylifera)	Orania_palindan)	(Nypa_fruticans	(Roystonea_regia	((Iriartea_deltoidea	Chamaedorea_seifrizii)	(Pseudophoenix_vinifera	(Serenoa_repens	Sabal_domingensis))))))	Sclerosperma_profizianum)	(((Reinhardtia_gracilis	Reinhardtia_simplex)	(Reinhardtia_latisecta	Reinhardtia_paiewonskiana))	(((Elaeis_guineensis	Elaeis_oleifera)	Bactris_major)	Attalea_speciosa)))	((Dypsis_decaryi	((Veitchia_spiralis	Heterospathe_cagayanensis)	((Burretiokentia_grandiflora	Kentiopsis_piersoniorum)	Hydriastele_microspadix)))	Dictyosperma_album)))))	Kingia_australis);
((Leopoldinia_pulchra	((Geonoma_undata	(Pelagodoxa_henryana	Manicaria_saccifera))	(((((Roystonea_regia	(Orania_palindan	(((Nypa_fruticans	Serenoa_repens)	(Phoenix_dactylifera	Sabal_domingensis))	(Pseudophoenix_vinifera	Chamaedorea_seifrizii))))	(Podococcus_barteri	Sclerosperma_profizianum))	((((Burretiokentia_grandiflora	Reinhardtia_gracilis)	Reinhardtia_simplex)	(Reinhardtia_latisecta	Reinhardtia_paiewonskiana))	(((Elaeis_guineensis	Elaeis_oleifera)	Bactris_major)	Attalea_speciosa)))	(Iriartea_deltoidea	Calamus_caryotoides))	(((Kentiopsis_piersoniorum	Hydriastele_microspadix)	((Veitchia_spiralis	Heterospathe_cagayanensis)	(Dypsis_decaryi	Dictyosperma_album)))	((Oenocarpus_minor	Oenocarpus_bataua)	Prestoea_acuminata)))))	Kingia_australis);
((Leopoldinia_pulchra	((Geonoma_undata	(Pelagodoxa_henryana	Manicaria_saccifera))	(((Oenocarpus_minor	Oenocarpus_bataua)	Prestoea_acuminata)	(((((Podococcus_barteri	Orania_palindan)	Sclerosperma_profizianum)	((((Iriartea_deltoidea	(Burretiokentia_grandiflora	Calamus_caryotoides))	((Phoenix_dactylifera	Sabal_domingensis)	Pseudophoenix_vinifera))	(Roystonea_regia	Chamaedorea_seifrizii))	(Nypa_fruticans	Serenoa_repens)))	(((Reinhardtia_gracilis	Reinhardtia_simplex)	(Reinhardtia_latisecta	Reinhardtia_paiewonskiana))	(((Elaeis_guineensis	Elaeis_oleifera)	Bactris_major)	Attalea_speciosa)))	((((Kentiopsis_piersoniorum	Hydriastele_microspadix)	(Dictyosperma_album	Heterospathe_cagayanensis))	Dypsis_decaryi)	Veitchia_spiralis)))))	Kingia_australis);
((Leopoldinia_pulchra	((Calamus_caryotoides	Geonoma_undata)	((Pelagodoxa_henryana	Manicaria_saccifera)	(((Oenocarpus_minor	Oenocarpus_bataua)	Prestoea_acuminata)	((((Podococcus_barteri	Orania_palindan)	((((Elaeis_guineensis	Elaeis_oleifera)	Bactris_major)	Attalea_speciosa)	Sclerosperma_profizianum))	((Roystonea_regia	((Pseudophoenix_vinifera	(Chamaedorea_seifrizii	Nypa_fruticans))	(Phoenix_dactylifera	(Sabal_domingensis	Serenoa_repens))))	(Iriartea_deltoidea	((Reinhardtia_gracilis	Reinhardtia_simplex)	(Reinhardtia_latisecta	Reinhardtia_paiewonskiana)))))	((Dictyosperma_album	Hydriastele_microspadix)	((Heterospathe_cagayanensis	((Burretiokentia_grandiflora	Kentiopsis_piersoniorum)	Veitchia_spiralis))	Dypsis_decaryi)))))))	Kingia_australis);
((Leopoldinia_pulchra	(Geonoma_undata	((Pelagodoxa_henryana	Manicaria_saccifera)	(((Oenocarpus_minor	Oenocarpus_bataua)	Prestoea_acuminata)	(((((Podococcus_barteri	(((Elaeis_guineensis	Elaeis_oleifera)	Bactris_major)	Attalea_speciosa))	((((Calamus_caryotoides	((Phoenix_dactylifera	(Sabal_domingensis	Serenoa_repens))	Pseudophoenix_vinifera))	Nypa_fruticans)	(Roystonea_regia	Chamaedorea_seifrizii))	(Iriartea_deltoidea	((Reinhardtia_gracilis	Reinhardtia_simplex)	(Reinhardtia_latisecta	Reinhardtia_paiewonskiana)))))	Sclerosperma_profizianum)	Orania_palindan)	((Dictyosperma_album	Hydriastele_microspadix)	(((Burretiokentia_grandiflora	Heterospathe_cagayanensis)	(Kentiopsis_piersoniorum	Veitchia_spiralis))	Dypsis_decaryi)))))))	Kingia_australis);
((Leopoldinia_pulchra	(Geonoma_undata	((Manicaria_saccifera	Pelagodoxa_henryana)	(((Iriartea_deltoidea	Calamus_caryotoides)	(((Phoenix_dactylifera	(Sabal_domingensis	Serenoa_repens))	(Roystonea_regia	(Nypa_fruticans	(Pseudophoenix_vinifera	Chamaedorea_seifrizii))))	(((Orania_palindan	Podococcus_barteri)	Sclerosperma_profizianum)	(((Bactris_major	(Elaeis_guineensis	Elaeis_oleifera))	Attalea_speciosa)	((Reinhardtia_latisecta	Reinhardtia_paiewonskiana)	(Reinhardtia_gracilis	Reinhardtia_simplex))))))	((Prestoea_acuminata	(Oenocarpus_bataua	Oenocarpus_minor))	((((Heterospathe_cagayanensis	Veitchia_spiralis)	Kentiopsis_piersoniorum)	Burretiokentia_grandiflora)	((Dictyosperma_album	Hydriastele_microspadix)	Dypsis_decaryi)))))))	Kingia_australis);
((Leopoldinia_pulchra	(Geonoma_undata	((Manicaria_saccifera	Pelagodoxa_henryana)	((((((Orania_palindan	Podococcus_barteri)	Sclerosperma_profizianum)	(((Chamaedorea_seifrizii	Roystonea_regia)	Nypa_fruticans)	(((Bactris_major	(Elaeis_guineensis	Elaeis_oleifera))	Attalea_speciosa)	((Reinhardtia_latisecta	Reinhardtia_paiewonskiana)	(Reinhardtia_gracilis	Reinhardtia_simplex)))))	((Phoenix_dactylifera	(Sabal_domingensis	Serenoa_repens))	Pseudophoenix_vinifera))	(Iriartea_deltoidea	(Burretiokentia_grandiflora	Calamus_caryotoides)))	((Prestoea_acuminata	(Oenocarpus_bataua	Oenocarpus_minor))	(((Hydriastele_microspadix	(Veitchia_spiralis	Kentiopsis_piersoniorum))	(Dypsis_decaryi	Dictyosperma_album))	Heterospathe_cagayanensis))))))	Kingia_australis);
((Leopoldinia_pulchra	((Geonoma_undata	(Manicaria_saccifera	Pelagodoxa_henryana))	((Prestoea_acuminata	(Oenocarpus_bataua	Oenocarpus_minor))	((((Veitchia_spiralis	Kentiopsis_piersoniorum)	((Dictyosperma_album	Hydriastele_microspadix)	Heterospathe_cagayanensis))	Dypsis_decaryi)	((((Bactris_major	(Elaeis_guineensis	Elaeis_oleifera))	Attalea_speciosa)	((Reinhardtia_latisecta	Reinhardtia_paiewonskiana)	(Reinhardtia_gracilis	Reinhardtia_simplex)))	(((((Calamus_caryotoides	Roystonea_regia)	(((Phoenix_dactylifera	(Sabal_domingensis	Serenoa_repens))	Nypa_fruticans)	(Chamaedorea_seifrizii	Pseudophoenix_vinifera)))	Burretiokentia_grandiflora)	Iriartea_deltoidea)	((Orania_palindan	Podococcus_barteri)	Sclerosperma_profizianum)))))))	Kingia_australis);
((Leopoldinia_pulchra	((Geonoma_undata	(Manicaria_saccifera	Pelagodoxa_henryana))	((Hydriastele_microspadix	((((Heterospathe_cagayanensis	Veitchia_spiralis)	(Burretiokentia_grandiflora	Kentiopsis_piersoniorum))	Dictyosperma_album)	Dypsis_decaryi))	((((((Pseudophoenix_vinifera	(Sabal_domingensis	Serenoa_repens))	Roystonea_regia)	(((Orania_palindan	Podococcus_barteri)	Sclerosperma_profizianum)	((Nypa_fruticans	Chamaedorea_seifrizii)	(((Bactris_major	(Elaeis_guineensis	Elaeis_oleifera))	Attalea_speciosa)	((Reinhardtia_latisecta	Reinhardtia_paiewonskiana)	(Reinhardtia_gracilis	Reinhardtia_simplex))))))	(Calamus_caryotoides	Phoenix_dactylifera))	Iriartea_deltoidea)	(Prestoea_acuminata	(Oenocarpus_bataua	Oenocarpus_minor))))))	Kingia_australis);
((Leopoldinia_pulchra	((Calamus_caryotoides	Geonoma_undata)	((Manicaria_saccifera	Pelagodoxa_henryana)	(((Prestoea_acuminata	(Oenocarpus_bataua	Oenocarpus_minor))	((((Heterospathe_cagayanensis	Veitchia_spiralis)	(Burretiokentia_grandiflora	Kentiopsis_piersoniorum))	Dypsis_decaryi)	(Dictyosperma_album	Hydriastele_microspadix)))	(((((Orania_palindan	Podococcus_barteri)	Sclerosperma_profizianum)	(((Bactris_major	(Elaeis_guineensis	Elaeis_oleifera))	Attalea_speciosa)	((Reinhardtia_latisecta	Reinhardtia_paiewonskiana)	(Reinhardtia_gracilis	Reinhardtia_simplex))))	((Nypa_fruticans	(Pseudophoenix_vinifera	((Phoenix_dactylifera	(Sabal_domingensis	Serenoa_repens))	Roystonea_regia)))	Iriartea_deltoidea))	Chamaedorea_seifrizii)))))	Kingia_australis);
((Leopoldinia_pulchra	(Geonoma_undata	((Manicaria_saccifera	Pelagodoxa_henryana)	((Prestoea_acuminata	(Oenocarpus_bataua	Oenocarpus_minor))	((((Heterospathe_cagayanensis	(Veitchia_spiralis	(Burretiokentia_grandiflora	Kentiopsis_piersoniorum)))	Dypsis_decaryi)	(Dictyosperma_album	Hydriastele_microspadix))	(((Sclerosperma_profizianum	Podococcus_barteri)	(((Bactris_major	(Elaeis_guineensis	Elaeis_oleifera))	Attalea_speciosa)	((Reinhardtia_latisecta	Reinhardtia_paiewonskiana)	(Reinhardtia_gracilis	Reinhardtia_simplex))))	((Orania_palindan	(((Chamaedorea_seifrizii	Roystonea_regia)	((Calamus_caryotoides	Pseudophoenix_vinifera)	(Phoenix_dactylifera	(Sabal_domingensis	Nypa_fruticans))))	Serenoa_repens))	Iriartea_deltoidea)))))))	Kingia_australis);
((Leopoldinia_pulchra	(((Geonoma_undata	Manicaria_saccifera)	Pelagodoxa_henryana)	((((Iriartea_deltoidea	Phoenix_dactylifera)	((Roystonea_regia	(Sclerosperma_profizianum	(Orania_palindan	Podococcus_barteri)))	((Chamaedorea_seifrizii	(((Bactris_major	(Elaeis_guineensis	Elaeis_oleifera))	Attalea_speciosa)	((Reinhardtia_latisecta	Reinhardtia_paiewonskiana)	(Reinhardtia_gracilis	Reinhardtia_simplex))))	(Pseudophoenix_vinifera	(Nypa_fruticans	Serenoa_repens)))))	Sabal_domingensis)	((Prestoea_acuminata	(Oenocarpus_bataua	Oenocarpus_minor))	(((Heterospathe_cagayanensis	(Veitchia_spiralis	(Calamus_caryotoides	(Burretiokentia_grandiflora	Kentiopsis_piersoniorum))))	Dictyosperma_album)	(Hydriastele_microspadix	Dypsis_decaryi))))))	Kingia_australis);
((Leopoldinia_pulchra	(((Geonoma_undata	Manicaria_saccifera)	Pelagodoxa_henryana)	(((Sclerosperma_profizianum	(Orania_palindan	Podococcus_barteri))	(((Iriartea_deltoidea	Chamaedorea_seifrizii)	((((Bactris_major	(Elaeis_guineensis	Elaeis_oleifera))	Attalea_speciosa)	((Reinhardtia_latisecta	Reinhardtia_paiewonskiana)	(Reinhardtia_gracilis	Reinhardtia_simplex)))	(Calamus_caryotoides	Roystonea_regia)))	(Phoenix_dactylifera	(Pseudophoenix_vinifera	(Sabal_domingensis	(Nypa_fruticans	Serenoa_repens))))))	((Prestoea_acuminata	(Oenocarpus_bataua	Oenocarpus_minor))	((Dictyosperma_album	(Heterospathe_cagayanensis	(Veitchia_spiralis	(Burretiokentia_grandiflora	Kentiopsis_piersoniorum))))	(Hydriastele_microspadix	Dypsis_decaryi))))))	Kingia_australis);
((Leopoldinia_pulchra	(((Geonoma_undata	Manicaria_saccifera)	Pelagodoxa_henryana)	((Prestoea_acuminata	(Oenocarpus_bataua	Oenocarpus_minor))	(((Dictyosperma_album	Hydriastele_microspadix)	(Dypsis_decaryi	(Heterospathe_cagayanensis	(Veitchia_spiralis	(Burretiokentia_grandiflora	Kentiopsis_piersoniorum)))))	(((Calamus_caryotoides	Iriartea_deltoidea)	(((Chamaedorea_seifrizii	Roystonea_regia)	(Nypa_fruticans	((Serenoa_repens	Sabal_domingensis)	Phoenix_dactylifera)))	Pseudophoenix_vinifera))	((Sclerosperma_profizianum	(Orania_palindan	Podococcus_barteri))	(((Bactris_major	(Elaeis_guineensis	Elaeis_oleifera))	Attalea_speciosa)	((Reinhardtia_latisecta	Reinhardtia_paiewonskiana)	(Reinhardtia_gracilis	Reinhardtia_simplex)))))))))	Kingia_australis);
((Leopoldinia_pulchra	(((Manicaria_saccifera	Pelagodoxa_henryana)	((Prestoea_acuminata	(Oenocarpus_bataua	Oenocarpus_minor))	((((Dictyosperma_album	Heterospathe_cagayanensis)	(Hydriastele_microspadix	(Veitchia_spiralis	(Calamus_caryotoides	Kentiopsis_piersoniorum))))	Dypsis_decaryi)	(((Podococcus_barteri	(Sclerosperma_profizianum	Orania_palindan))	((Chamaedorea_seifrizii	Roystonea_regia)	(Nypa_fruticans	(((Bactris_major	(Elaeis_guineensis	Elaeis_oleifera))	Attalea_speciosa)	((Reinhardtia_latisecta	Reinhardtia_paiewonskiana)	((Burretiokentia_grandiflora	Reinhardtia_gracilis)	Reinhardtia_simplex))))))	(Iriartea_deltoidea	(((Serenoa_repens	Sabal_domingensis)	Phoenix_dactylifera)	Pseudophoenix_vinifera))))))	Geonoma_undata))	Kingia_australis);
((((Pelagodoxa_henryana	(Geonoma_undata	Manicaria_saccifera))	(((Prestoea_acuminata	(Oenocarpus_minor	Oenocarpus_bataua))	((Heterospathe_cagayanensis	(Dictyosperma_album	(Hydriastele_microspadix	(Kentiopsis_piersoniorum	(Calamus_caryotoides	Veitchia_spiralis)))))	Dypsis_decaryi))	(Iriartea_deltoidea	((((Reinhardtia_simplex	Reinhardtia_gracilis)	(Reinhardtia_paiewonskiana	Reinhardtia_latisecta))	(Burretiokentia_grandiflora	(Attalea_speciosa	(Bactris_major	(Elaeis_guineensis	Elaeis_oleifera)))))	((Phoenix_dactylifera	(Roystonea_regia	((Serenoa_repens	Sabal_domingensis)	((Nypa_fruticans	Chamaedorea_seifrizii)	Pseudophoenix_vinifera))))	(Podococcus_barteri	(Sclerosperma_profizianum	Orania_palindan)))))))	Leopoldinia_pulchra)	Kingia_australis);
((((Geonoma_undata	(Manicaria_saccifera	Pelagodoxa_henryana))	((Prestoea_acuminata	(Oenocarpus_minor	Oenocarpus_bataua))	((Dypsis_decaryi	(((Burretiokentia_grandiflora	Kentiopsis_piersoniorum)	(Veitchia_spiralis	Heterospathe_cagayanensis))	(Dictyosperma_album	Hydriastele_microspadix)))	((Sclerosperma_profizianum	(Orania_palindan	Podococcus_barteri))	((((Reinhardtia_simplex	Reinhardtia_gracilis)	(Reinhardtia_paiewonskiana	Reinhardtia_latisecta))	(Attalea_speciosa	(Bactris_major	(Elaeis_guineensis	Elaeis_oleifera))))	(((Calamus_caryotoides	(Pseudophoenix_vinifera	Roystonea_regia))	(Iriartea_deltoidea	Chamaedorea_seifrizii))	(Nypa_fruticans	((Serenoa_repens	Sabal_domingensis)	Phoenix_dactylifera))))))))	Leopoldinia_pulchra)	Kingia_australis);
(((Geonoma_undata	((Manicaria_saccifera	Pelagodoxa_henryana)	((Prestoea_acuminata	(Oenocarpus_minor	Oenocarpus_bataua))	((((Hydriastele_microspadix	(Burretiokentia_grandiflora	Kentiopsis_piersoniorum))	(Dypsis_decaryi	(Veitchia_spiralis	Heterospathe_cagayanensis)))	Dictyosperma_album)	(((Sclerosperma_profizianum	(Orania_palindan	Podococcus_barteri))	((((Reinhardtia_simplex	Reinhardtia_gracilis)	(Reinhardtia_paiewonskiana	Reinhardtia_latisecta))	(Attalea_speciosa	(Bactris_major	(Elaeis_guineensis	Elaeis_oleifera))))	(((Pseudophoenix_vinifera	Sabal_domingensis)	Serenoa_repens)	(Phoenix_dactylifera	((Nypa_fruticans	Chamaedorea_seifrizii)	Roystonea_regia)))))	(Calamus_caryotoides	Iriartea_deltoidea))))))	Leopoldinia_pulchra)	Kingia_australis);
(((Geonoma_undata	((Manicaria_saccifera	Pelagodoxa_henryana)	(((((Reinhardtia_simplex	(Burretiokentia_grandiflora	Reinhardtia_gracilis))	(Reinhardtia_paiewonskiana	Reinhardtia_latisecta))	(Attalea_speciosa	(Bactris_major	(Elaeis_guineensis	Elaeis_oleifera))))	((Orania_palindan	((Serenoa_repens	Nypa_fruticans)	(Roystonea_regia	(Iriartea_deltoidea	((Chamaedorea_seifrizii	Pseudophoenix_vinifera)	(Sabal_domingensis	Phoenix_dactylifera))))))	(Podococcus_barteri	Sclerosperma_profizianum)))	((Prestoea_acuminata	(Oenocarpus_minor	Oenocarpus_bataua))	(Dypsis_decaryi	((Hydriastele_microspadix	(Veitchia_spiralis	(Calamus_caryotoides	Kentiopsis_piersoniorum)))	(Heterospathe_cagayanensis	Dictyosperma_album)))))))	Leopoldinia_pulchra)	Kingia_australis);
(((((Geonoma_undata	Manicaria_saccifera)	Pelagodoxa_henryana)	((Prestoea_acuminata	(Oenocarpus_minor	Oenocarpus_bataua))	((Dypsis_decaryi	(((Hydriastele_microspadix	(Burretiokentia_grandiflora	Kentiopsis_piersoniorum))	(Veitchia_spiralis	Heterospathe_cagayanensis))	Dictyosperma_album))	((((Serenoa_repens	Nypa_fruticans)	(((Calamus_caryotoides	Roystonea_regia)	Phoenix_dactylifera)	(Sabal_domingensis	Pseudophoenix_vinifera)))	(Iriartea_deltoidea	(Sclerosperma_profizianum	(Podococcus_barteri	Orania_palindan))))	((Attalea_speciosa	(Bactris_major	(Elaeis_guineensis	Elaeis_oleifera)))	(Chamaedorea_seifrizii	((Reinhardtia_simplex	Reinhardtia_gracilis)	(Reinhardtia_paiewonskiana	Reinhardtia_latisecta))))))))	Leopoldinia_pulchra)	Kingia_australis);
(((((Geonoma_undata	Manicaria_saccifera)	Pelagodoxa_henryana)	((Prestoea_acuminata	(Oenocarpus_minor	Oenocarpus_bataua))	((((Veitchia_spiralis	Kentiopsis_piersoniorum)	Dypsis_decaryi)	(Heterospathe_cagayanensis	(Hydriastele_microspadix	Dictyosperma_album)))	(((Orania_palindan	(Calamus_caryotoides	(((Roystonea_regia	(Chamaedorea_seifrizii	Nypa_fruticans))	Pseudophoenix_vinifera)	(Serenoa_repens	(Phoenix_dactylifera	Sabal_domingensis)))))	(Sclerosperma_profizianum	Podococcus_barteri))	((Attalea_speciosa	(Bactris_major	(Elaeis_guineensis	Elaeis_oleifera)))	(Iriartea_deltoidea	((Reinhardtia_simplex	(Burretiokentia_grandiflora	Reinhardtia_gracilis))	(Reinhardtia_paiewonskiana	Reinhardtia_latisecta))))))))	Leopoldinia_pulchra)	Kingia_australis);
(((((Geonoma_undata	Manicaria_saccifera)	Pelagodoxa_henryana)	((((Calamus_caryotoides	Iriartea_deltoidea)	((Orania_palindan	((((Roystonea_regia	Chamaedorea_seifrizii)	Pseudophoenix_vinifera)	(Phoenix_dactylifera	(Sabal_domingensis	Serenoa_repens)))	Nypa_fruticans))	(Sclerosperma_profizianum	Podococcus_barteri)))	((Attalea_speciosa	(Bactris_major	(Elaeis_guineensis	Elaeis_oleifera)))	((Reinhardtia_simplex	Reinhardtia_gracilis)	(Reinhardtia_paiewonskiana	Reinhardtia_latisecta))))	((Prestoea_acuminata	(Oenocarpus_minor	Oenocarpus_bataua))	(((Hydriastele_microspadix	(Burretiokentia_grandiflora	(Veitchia_spiralis	Kentiopsis_piersoniorum)))	Heterospathe_cagayanensis)	(Dypsis_decaryi	Dictyosperma_album)))))	Leopoldinia_pulchra)	Kingia_australis);
(((((Manicaria_saccifera	Pelagodoxa_henryana)	((((Pseudophoenix_vinifera	(Orania_palindan	Podococcus_barteri))	(Sclerosperma_profizianum	(((Attalea_speciosa	(Bactris_major	(Elaeis_guineensis	Elaeis_oleifera)))	((Reinhardtia_simplex	Reinhardtia_gracilis)	(Reinhardtia_paiewonskiana	Reinhardtia_latisecta)))	(Roystonea_regia	Chamaedorea_seifrizii))))	((Calamus_caryotoides	(Burretiokentia_grandiflora	Iriartea_deltoidea))	(Phoenix_dactylifera	(Sabal_domingensis	(Nypa_fruticans	Serenoa_repens)))))	((Prestoea_acuminata	(Oenocarpus_minor	Oenocarpus_bataua))	((Dictyosperma_album	(Heterospathe_cagayanensis	Dypsis_decaryi))	(Hydriastele_microspadix	(Veitchia_spiralis	Kentiopsis_piersoniorum))))))	Geonoma_undata)	Leopoldinia_pulchra)	Kingia_australis);
((((Manicaria_saccifera	Pelagodoxa_henryana)	(((Prestoea_acuminata	(Oenocarpus_minor	Oenocarpus_bataua))	(((Dypsis_decaryi	Dictyosperma_album)	(Hydriastele_microspadix	(Heterospathe_cagayanensis	(Veitchia_spiralis	(Kentiopsis_piersoniorum	Burretiokentia_grandiflora)))))	(Orania_palindan	(((((Attalea_speciosa	(Bactris_major	(Elaeis_guineensis	Elaeis_oleifera)))	((Reinhardtia_simplex	Reinhardtia_gracilis)	(Reinhardtia_paiewonskiana	Reinhardtia_latisecta)))	((Calamus_caryotoides	Roystonea_regia)	Chamaedorea_seifrizii))	Nypa_fruticans)	((Sclerosperma_profizianum	(Iriartea_deltoidea	(Podococcus_barteri	Phoenix_dactylifera)))	(Serenoa_repens	(Sabal_domingensis	Pseudophoenix_vinifera)))))))	Geonoma_undata))	Leopoldinia_pulchra)	Kingia_australis);
(((Geonoma_undata	((Manicaria_saccifera	Pelagodoxa_henryana)	((((Orania_palindan	(((Pseudophoenix_vinifera	(Serenoa_repens	Sabal_domingensis))	Roystonea_regia)	Nypa_fruticans))	(Chamaedorea_seifrizii	((Attalea_speciosa	(Bactris_major	(Elaeis_guineensis	Elaeis_oleifera)))	((Reinhardtia_simplex	Reinhardtia_gracilis)	(Reinhardtia_paiewonskiana	Reinhardtia_latisecta)))))	((Calamus_caryotoides	Iriartea_deltoidea)	(Sclerosperma_profizianum	(Podococcus_barteri	Phoenix_dactylifera))))	((Prestoea_acuminata	(Oenocarpus_minor	Oenocarpus_bataua))	((Dictyosperma_album	(Dypsis_decaryi	((Veitchia_spiralis	Heterospathe_cagayanensis)	(Burretiokentia_grandiflora	Kentiopsis_piersoniorum))))	Hydriastele_microspadix)))))	Leopoldinia_pulchra)	Kingia_australis);
(((Calamus_caryotoides	(((Pelagodoxa_henryana	Manicaria_saccifera)	((((Pseudophoenix_vinifera	(Serenoa_repens	Sabal_domingensis))	Roystonea_regia)	(((((Podococcus_barteri	Orania_palindan)	Sclerosperma_profizianum)	((Nypa_fruticans	Chamaedorea_seifrizii)	((Attalea_speciosa	(Bactris_major	(Elaeis_oleifera	Elaeis_guineensis)))	((Reinhardtia_latisecta	Reinhardtia_paiewonskiana)	(Reinhardtia_simplex	Reinhardtia_gracilis)))))	Phoenix_dactylifera)	(Burretiokentia_grandiflora	Iriartea_deltoidea)))	((((Kentiopsis_piersoniorum	(Heterospathe_cagayanensis	Veitchia_spiralis))	Dypsis_decaryi)	(Hydriastele_microspadix	Dictyosperma_album))	((Oenocarpus_bataua	Oenocarpus_minor)	Prestoea_acuminata))))	Geonoma_undata))	Leopoldinia_pulchra)	Kingia_australis);
(((((Pelagodoxa_henryana	Manicaria_saccifera)	(((((Sclerosperma_profizianum	Podococcus_barteri)	(((((Nypa_fruticans	Serenoa_repens)	Phoenix_dactylifera)	Sabal_domingensis)	(Pseudophoenix_vinifera	(Calamus_caryotoides	Roystonea_regia)))	(Chamaedorea_seifrizii	Orania_palindan)))	((Attalea_speciosa	(Bactris_major	(Elaeis_oleifera	Elaeis_guineensis)))	((Reinhardtia_latisecta	Reinhardtia_paiewonskiana)	(Reinhardtia_simplex	Reinhardtia_gracilis))))	(Burretiokentia_grandiflora	Iriartea_deltoidea))	((Heterospathe_cagayanensis	(((Veitchia_spiralis	Hydriastele_microspadix)	Kentiopsis_piersoniorum)	(Dypsis_decaryi	Dictyosperma_album)))	((Oenocarpus_bataua	Oenocarpus_minor)	Prestoea_acuminata))))	Geonoma_undata)	Leopoldinia_pulchra)	Kingia_australis);
(((Pelagodoxa_henryana	((Geonoma_undata	Manicaria_saccifera)	(((((Calamus_caryotoides	(Iriartea_deltoidea	Phoenix_dactylifera))	Orania_palindan)	(Nypa_fruticans	(((Chamaedorea_seifrizii	(Sabal_domingensis	Serenoa_repens))	Pseudophoenix_vinifera)	Roystonea_regia)))	(((Attalea_speciosa	(Bactris_major	(Elaeis_oleifera	Elaeis_guineensis)))	(Reinhardtia_paiewonskiana	((Reinhardtia_simplex	(Burretiokentia_grandiflora	Reinhardtia_gracilis))	Reinhardtia_latisecta)))	(Sclerosperma_profizianum	Podococcus_barteri)))	(((Hydriastele_microspadix	Dictyosperma_album)	((Heterospathe_cagayanensis	(Kentiopsis_piersoniorum	Veitchia_spiralis))	Dypsis_decaryi))	((Oenocarpus_bataua	Oenocarpus_minor)	Prestoea_acuminata)))))	Leopoldinia_pulchra)	Kingia_australis);
((((Pelagodoxa_henryana	(Geonoma_undata	Manicaria_saccifera))	((((Pseudophoenix_vinifera	((Iriartea_deltoidea	Chamaedorea_seifrizii)	Roystonea_regia))	((Burretiokentia_grandiflora	Calamus_caryotoides)	(Sabal_domingensis	Phoenix_dactylifera)))	((Nypa_fruticans	((Attalea_speciosa	(Bactris_major	(Elaeis_oleifera	Elaeis_guineensis)))	((Reinhardtia_latisecta	Reinhardtia_paiewonskiana)	(Reinhardtia_gracilis	Reinhardtia_simplex))))	(Serenoa_repens	((Podococcus_barteri	Sclerosperma_profizianum)	Orania_palindan))))	((Dypsis_decaryi	((Hydriastele_microspadix	Dictyosperma_album)	(Kentiopsis_piersoniorum	(Veitchia_spiralis	Heterospathe_cagayanensis))))	((Oenocarpus_bataua	Oenocarpus_minor)	Prestoea_acuminata))))	Leopoldinia_pulchra)	Kingia_australis);
((((Manicaria_saccifera	((((Oenocarpus_bataua	Oenocarpus_minor)	Prestoea_acuminata)	(((((Podococcus_barteri	Sclerosperma_profizianum)	Orania_palindan)	(Calamus_caryotoides	((Pseudophoenix_vinifera	((Chamaedorea_seifrizii	Roystonea_regia)	((Serenoa_repens	(Nypa_fruticans	Sabal_domingensis))	Phoenix_dactylifera)))	(((Reinhardtia_latisecta	Reinhardtia_paiewonskiana)	((Burretiokentia_grandiflora	Reinhardtia_gracilis)	Reinhardtia_simplex))	(Attalea_speciosa	(Bactris_major	(Elaeis_oleifera	Elaeis_guineensis)))))))	Iriartea_deltoidea)	((Hydriastele_microspadix	Kentiopsis_piersoniorum)	((Veitchia_spiralis	Heterospathe_cagayanensis)	(Dypsis_decaryi	Dictyosperma_album)))))	Pelagodoxa_henryana))	Geonoma_undata)	Leopoldinia_pulchra)	Kingia_australis);
((((((Sclerosperma_profizianum	(Orania_palindan	Podococcus_barteri))	(((Nypa_fruticans	((Phoenix_dactylifera	Sabal_domingensis)	Serenoa_repens))	(Pseudophoenix_vinifera	(Chamaedorea_seifrizii	Roystonea_regia)))	((Iriartea_deltoidea	((Reinhardtia_latisecta	Reinhardtia_paiewonskiana)	(Reinhardtia_gracilis	Reinhardtia_simplex)))	(Attalea_speciosa	(Bactris_major	(Elaeis_oleifera	Elaeis_guineensis))))))	((((Hydriastele_microspadix	(Calamus_caryotoides	(Kentiopsis_piersoniorum	(Veitchia_spiralis	Burretiokentia_grandiflora))))	Dictyosperma_album)	(Heterospathe_cagayanensis	Dypsis_decaryi))	((Oenocarpus_bataua	Oenocarpus_minor)	Prestoea_acuminata)))	(Pelagodoxa_henryana	(Geonoma_undata	Manicaria_saccifera)))	Leopoldinia_pulchra)	Kingia_australis);
((((((Oenocarpus_bataua	Oenocarpus_minor)	Prestoea_acuminata)	((((Calamus_caryotoides	(Phoenix_dactylifera	(((Sabal_domingensis	(Nypa_fruticans	Serenoa_repens))	Pseudophoenix_vinifera)	(Chamaedorea_seifrizii	Roystonea_regia))))	(((Reinhardtia_latisecta	Reinhardtia_paiewonskiana)	(Reinhardtia_gracilis	Reinhardtia_simplex))	(Attalea_speciosa	(Bactris_major	(Elaeis_oleifera	Elaeis_guineensis)))))	(Iriartea_deltoidea	(Sclerosperma_profizianum	(Orania_palindan	Podococcus_barteri))))	(Dypsis_decaryi	(((Hydriastele_microspadix	Dictyosperma_album)	Heterospathe_cagayanensis)	(Veitchia_spiralis	(Burretiokentia_grandiflora	Kentiopsis_piersoniorum))))))	(Pelagodoxa_henryana	(Geonoma_undata	Manicaria_saccifera)))	Leopoldinia_pulchra)	Kingia_australis);
((((((((Attalea_speciosa	(Bactris_major	(Elaeis_oleifera	Elaeis_guineensis)))	((Roystonea_regia	(Phoenix_dactylifera	(Sabal_domingensis	Serenoa_repens)))	(Chamaedorea_seifrizii	(Nypa_fruticans	Pseudophoenix_vinifera))))	(Iriartea_deltoidea	((Reinhardtia_latisecta	Reinhardtia_paiewonskiana)	((Burretiokentia_grandiflora	Reinhardtia_gracilis)	Reinhardtia_simplex))))	(Sclerosperma_profizianum	(Orania_palindan	Podococcus_barteri)))	((((((Heterospathe_cagayanensis	Veitchia_spiralis)	(Calamus_caryotoides	Kentiopsis_piersoniorum))	Dypsis_decaryi)	Dictyosperma_album)	Hydriastele_microspadix)	((Oenocarpus_bataua	Oenocarpus_minor)	Prestoea_acuminata)))	(Geonoma_undata	(Manicaria_saccifera	Pelagodoxa_henryana)))	Leopoldinia_pulchra)	Kingia_australis);
((((((Oenocarpus_bataua	Oenocarpus_minor)	Prestoea_acuminata)	(((Calamus_caryotoides	((((Bactris_major	((Elaeis_oleifera	Elaeis_guineensis)	Attalea_speciosa))	Podococcus_barteri)	Sclerosperma_profizianum)	(Iriartea_deltoidea	((Reinhardtia_latisecta	Reinhardtia_paiewonskiana)	(Reinhardtia_gracilis	Reinhardtia_simplex)))))	(Orania_palindan	((Phoenix_dactylifera	(Sabal_domingensis	(Nypa_fruticans	Serenoa_repens)))	(Roystonea_regia	(Chamaedorea_seifrizii	Pseudophoenix_vinifera)))))	(Hydriastele_microspadix	((Heterospathe_cagayanensis	(Veitchia_spiralis	(Burretiokentia_grandiflora	Kentiopsis_piersoniorum)))	(Dypsis_decaryi	Dictyosperma_album)))))	((Geonoma_undata	Manicaria_saccifera)	Pelagodoxa_henryana))	Leopoldinia_pulchra)	Kingia_australis);
((((((((((Podococcus_barteri	Phoenix_dactylifera)	Nypa_fruticans)	(Sabal_domingensis	((Roystonea_regia	Chamaedorea_seifrizii)	Pseudophoenix_vinifera)))	(Serenoa_repens	((Attalea_speciosa	(Bactris_major	(Elaeis_oleifera	Elaeis_guineensis)))	(((Reinhardtia_latisecta	Reinhardtia_paiewonskiana)	((Burretiokentia_grandiflora	Reinhardtia_gracilis)	Reinhardtia_simplex))	Iriartea_deltoidea))))	(Orania_palindan	Sclerosperma_profizianum))	((((Hydriastele_microspadix	(Veitchia_spiralis	(Calamus_caryotoides	Kentiopsis_piersoniorum)))	(Dictyosperma_album	Dypsis_decaryi))	Heterospathe_cagayanensis)	((Oenocarpus_bataua	Oenocarpus_minor)	Prestoea_acuminata)))	(Manicaria_saccifera	Pelagodoxa_henryana))	Geonoma_undata)	Leopoldinia_pulchra)	Kingia_australis);
((Leopoldinia_pulchra	((Pelagodoxa_henryana	(Geonoma_undata	Manicaria_saccifera))	((((Oenocarpus_minor	Oenocarpus_bataua)	Prestoea_acuminata)	((Dypsis_decaryi	(Hydriastele_microspadix	(Veitchia_spiralis	(Burretiokentia_grandiflora	Kentiopsis_piersoniorum))))	(Dictyosperma_album	Heterospathe_cagayanensis)))	((((Phoenix_dactylifera	((Calamus_caryotoides	Sabal_domingensis)	(Serenoa_repens	Nypa_fruticans)))	((Chamaedorea_seifrizii	Roystonea_regia)	Pseudophoenix_vinifera))	((((Reinhardtia_paiewonskiana	Reinhardtia_latisecta)	(Reinhardtia_gracilis	Reinhardtia_simplex))	(Attalea_speciosa	(Bactris_major	(Elaeis_oleifera	Elaeis_guineensis))))	((Orania_palindan	Podococcus_barteri)	Sclerosperma_profizianum)))	Iriartea_deltoidea))))	Kingia_australis);
((Leopoldinia_pulchra	((Pelagodoxa_henryana	(Geonoma_undata	Manicaria_saccifera))	((((Oenocarpus_minor	Oenocarpus_bataua)	Prestoea_acuminata)	(Dypsis_decaryi	((Hydriastele_microspadix	(Veitchia_spiralis	(Calamus_caryotoides	Kentiopsis_piersoniorum)))	(Dictyosperma_album	(Burretiokentia_grandiflora	Heterospathe_cagayanensis)))))	((((Orania_palindan	Podococcus_barteri)	Sclerosperma_profizianum)	((((Serenoa_repens	Sabal_domingensis)	Phoenix_dactylifera)	(Roystonea_regia	Pseudophoenix_vinifera))	((Nypa_fruticans	Chamaedorea_seifrizii)	(((Reinhardtia_paiewonskiana	Reinhardtia_latisecta)	(Reinhardtia_gracilis	Reinhardtia_simplex))	(Bactris_major	((Elaeis_oleifera	Elaeis_guineensis)	Attalea_speciosa))))))	Iriartea_deltoidea))))	Kingia_australis);
((Leopoldinia_pulchra	((Pelagodoxa_henryana	(Geonoma_undata	Manicaria_saccifera))	((((Oenocarpus_minor	Oenocarpus_bataua)	Prestoea_acuminata)	(((Dictyosperma_album	Hydriastele_microspadix)	Dypsis_decaryi)	((Veitchia_spiralis	(Calamus_caryotoides	(Burretiokentia_grandiflora	Kentiopsis_piersoniorum)))	Heterospathe_cagayanensis)))	(((Orania_palindan	Podococcus_barteri)	Sclerosperma_profizianum)	(((((Serenoa_repens	Sabal_domingensis)	Phoenix_dactylifera)	(Roystonea_regia	Pseudophoenix_vinifera))	((Nypa_fruticans	Chamaedorea_seifrizii)	(((Reinhardtia_paiewonskiana	Reinhardtia_latisecta)	(Reinhardtia_gracilis	Reinhardtia_simplex))	(Attalea_speciosa	(Bactris_major	(Elaeis_oleifera	Elaeis_guineensis))))))	Iriartea_deltoidea)))))	Kingia_australis);
((Leopoldinia_pulchra	(((Manicaria_saccifera	Pelagodoxa_henryana)	(Geonoma_undata	Calamus_caryotoides))	((((Oenocarpus_minor	Oenocarpus_bataua)	Prestoea_acuminata)	(Heterospathe_cagayanensis	((Dictyosperma_album	Dypsis_decaryi)	(Hydriastele_microspadix	(Veitchia_spiralis	(Burretiokentia_grandiflora	Kentiopsis_piersoniorum))))))	(Sabal_domingensis	((Iriartea_deltoidea	Phoenix_dactylifera)	((Serenoa_repens	(((Orania_palindan	Podococcus_barteri)	Sclerosperma_profizianum)	((Nypa_fruticans	Chamaedorea_seifrizii)	(Roystonea_regia	(((Reinhardtia_paiewonskiana	Reinhardtia_latisecta)	(Reinhardtia_gracilis	Reinhardtia_simplex))	(Attalea_speciosa	(Bactris_major	(Elaeis_oleifera	Elaeis_guineensis))))))))	Pseudophoenix_vinifera))))))	Kingia_australis);
((Leopoldinia_pulchra	((Pelagodoxa_henryana	(Geonoma_undata	Manicaria_saccifera))	(((Oenocarpus_minor	Oenocarpus_bataua)	Prestoea_acuminata)	(((((Burretiokentia_grandiflora	Heterospathe_cagayanensis)	Veitchia_spiralis)	Kentiopsis_piersoniorum)	((Dictyosperma_album	Hydriastele_microspadix)	Dypsis_decaryi))	(((((Reinhardtia_paiewonskiana	Reinhardtia_latisecta)	(Reinhardtia_gracilis	Reinhardtia_simplex))	(Attalea_speciosa	(Bactris_major	(Elaeis_oleifera	Elaeis_guineensis))))	((Orania_palindan	Podococcus_barteri)	Sclerosperma_profizianum))	(Calamus_caryotoides	(((Serenoa_repens	Sabal_domingensis)	(Roystonea_regia	Pseudophoenix_vinifera))	((Nypa_fruticans	Chamaedorea_seifrizii)	(Iriartea_deltoidea	Phoenix_dactylifera)))))))))	Kingia_australis);
((Leopoldinia_pulchra	((Pelagodoxa_henryana	(Geonoma_undata	Manicaria_saccifera))	(((Oenocarpus_minor	Oenocarpus_bataua)	Prestoea_acuminata)	((Calamus_caryotoides	((((Heterospathe_cagayanensis	(Veitchia_spiralis	(Burretiokentia_grandiflora	Kentiopsis_piersoniorum)))	Dypsis_decaryi)	Dictyosperma_album)	Hydriastele_microspadix))	(Iriartea_deltoidea	((Roystonea_regia	((Orania_palindan	Sabal_domingensis)	((Serenoa_repens	Phoenix_dactylifera)	(Pseudophoenix_vinifera	(Nypa_fruticans	Chamaedorea_seifrizii)))))	((((Reinhardtia_paiewonskiana	Reinhardtia_latisecta)	(Reinhardtia_gracilis	Reinhardtia_simplex))	(Attalea_speciosa	(Bactris_major	(Elaeis_oleifera	Elaeis_guineensis))))	(Podococcus_barteri	Sclerosperma_profizianum))))))))	Kingia_australis);
((Leopoldinia_pulchra	((((Calamus_caryotoides	Iriartea_deltoidea)	((Sclerosperma_profizianum	(((Roystonea_regia	(Phoenix_dactylifera	Podococcus_barteri))	Orania_palindan)	(Pseudophoenix_vinifera	((Serenoa_repens	Nypa_fruticans)	Sabal_domingensis))))	(Chamaedorea_seifrizii	(((Reinhardtia_paiewonskiana	Reinhardtia_latisecta)	((Burretiokentia_grandiflora	Reinhardtia_gracilis)	Reinhardtia_simplex))	(Attalea_speciosa	(Bactris_major	(Elaeis_oleifera	Elaeis_guineensis)))))))	((((Oenocarpus_minor	Oenocarpus_bataua)	Prestoea_acuminata)	(((Hydriastele_microspadix	Dictyosperma_album)	Heterospathe_cagayanensis)	((Veitchia_spiralis	Kentiopsis_piersoniorum)	Dypsis_decaryi)))	Geonoma_undata))	(Pelagodoxa_henryana	Manicaria_saccifera)))	Kingia_australis);
((Leopoldinia_pulchra	((((Oenocarpus_minor	Oenocarpus_bataua)	Prestoea_acuminata)	((((Burretiokentia_grandiflora	Heterospathe_cagayanensis)	(Dictyosperma_album	(Hydriastele_microspadix	(Veitchia_spiralis	(Calamus_caryotoides	Kentiopsis_piersoniorum)))))	Dypsis_decaryi)	(((((Phoenix_dactylifera	(Serenoa_repens	Sabal_domingensis))	(Pseudophoenix_vinifera	Roystonea_regia))	(Chamaedorea_seifrizii	Nypa_fruticans))	(Sclerosperma_profizianum	(Orania_palindan	Podococcus_barteri)))	(Iriartea_deltoidea	(((Reinhardtia_paiewonskiana	Reinhardtia_latisecta)	(Reinhardtia_gracilis	Reinhardtia_simplex))	(Attalea_speciosa	(Bactris_major	(Elaeis_oleifera	Elaeis_guineensis))))))))	(Pelagodoxa_henryana	(Geonoma_undata	Manicaria_saccifera))))	Kingia_australis);
((Leopoldinia_pulchra	(Geonoma_undata	((((((Sclerosperma_profizianum	(Orania_palindan	Podococcus_barteri))	(Nypa_fruticans	(((Chamaedorea_seifrizii	((Reinhardtia_paiewonskiana	Reinhardtia_latisecta)	((Burretiokentia_grandiflora	Reinhardtia_gracilis)	Reinhardtia_simplex)))	(Attalea_speciosa	(Bactris_major	(Elaeis_oleifera	Elaeis_guineensis))))	Roystonea_regia)))	((Calamus_caryotoides	Pseudophoenix_vinifera)	Sabal_domingensis))	(Serenoa_repens	(Iriartea_deltoidea	Phoenix_dactylifera)))	(((Oenocarpus_minor	Oenocarpus_bataua)	Prestoea_acuminata)	(((Hydriastele_microspadix	Kentiopsis_piersoniorum)	((Heterospathe_cagayanensis	Dypsis_decaryi)	Dictyosperma_album))	Veitchia_spiralis)))	(Pelagodoxa_henryana	Manicaria_saccifera))))	Kingia_australis);
((Leopoldinia_pulchra	((((((Sclerosperma_profizianum	((Serenoa_repens	Nypa_fruticans)	Orania_palindan))	((Podococcus_barteri	Phoenix_dactylifera)	((((Reinhardtia_paiewonskiana	Reinhardtia_latisecta)	(Reinhardtia_gracilis	Reinhardtia_simplex))	(Attalea_speciosa	(Bactris_major	(Elaeis_oleifera	Elaeis_guineensis))))	(Chamaedorea_seifrizii	Roystonea_regia))))	(Pseudophoenix_vinifera	Sabal_domingensis))	(Iriartea_deltoidea	Calamus_caryotoides))	(((Oenocarpus_minor	Oenocarpus_bataua)	Prestoea_acuminata)	((Heterospathe_cagayanensis	Dypsis_decaryi)	((Hydriastele_microspadix	(Veitchia_spiralis	(Burretiokentia_grandiflora	Kentiopsis_piersoniorum)))	Dictyosperma_album))))	(Pelagodoxa_henryana	(Geonoma_undata	Manicaria_saccifera))))	Kingia_australis);
((((Pelagodoxa_henryana	(Geonoma_undata	Manicaria_saccifera))	(((Prestoea_acuminata	(Oenocarpus_minor	Oenocarpus_bataua))	((Dictyosperma_album	(Hydriastele_microspadix	(Veitchia_spiralis	(Calamus_caryotoides	Kentiopsis_piersoniorum))))	(Dypsis_decaryi	Heterospathe_cagayanensis)))	(((Orania_palindan	((Podococcus_barteri	Phoenix_dactylifera)	Sclerosperma_profizianum))	(Serenoa_repens	(((Bactris_major	(Elaeis_guineensis	Elaeis_oleifera))	Attalea_speciosa)	((Reinhardtia_simplex	(Burretiokentia_grandiflora	Reinhardtia_gracilis))	(Reinhardtia_latisecta	Reinhardtia_paiewonskiana)))))	(Iriartea_deltoidea	(Sabal_domingensis	((Nypa_fruticans	Pseudophoenix_vinifera)	(Roystonea_regia	Chamaedorea_seifrizii)))))))	Leopoldinia_pulchra)	Kingia_australis);
((((Pelagodoxa_henryana	(Geonoma_undata	Manicaria_saccifera))	(((((Prestoea_acuminata	(Oenocarpus_minor	Oenocarpus_bataua))	(((Dypsis_decaryi	Dictyosperma_album)	(Hydriastele_microspadix	(Veitchia_spiralis	Kentiopsis_piersoniorum)))	Heterospathe_cagayanensis))	((Sclerosperma_profizianum	(Orania_palindan	Podococcus_barteri))	((Chamaedorea_seifrizii	(((Bactris_major	(Elaeis_guineensis	Elaeis_oleifera))	Attalea_speciosa)	((Reinhardtia_simplex	(Burretiokentia_grandiflora	Reinhardtia_gracilis))	(Reinhardtia_latisecta	Reinhardtia_paiewonskiana))))	(Phoenix_dactylifera	(((Serenoa_repens	Nypa_fruticans)	(Pseudophoenix_vinifera	Sabal_domingensis))	Roystonea_regia)))))	Iriartea_deltoidea)	Calamus_caryotoides))	Leopoldinia_pulchra)	Kingia_australis);
((((Pelagodoxa_henryana	Manicaria_saccifera)	(((Prestoea_acuminata	(Oenocarpus_minor	Oenocarpus_bataua))	((((Heterospathe_cagayanensis	Veitchia_spiralis)	(Kentiopsis_piersoniorum	Burretiokentia_grandiflora))	((Dictyosperma_album	Hydriastele_microspadix)	Dypsis_decaryi))	((((Elaeis_guineensis	Elaeis_oleifera)	(Attalea_speciosa	Bactris_major))	(Iriartea_deltoidea	((Reinhardtia_simplex	Reinhardtia_gracilis)	(Reinhardtia_latisecta	Reinhardtia_paiewonskiana))))	((((Calamus_caryotoides	Sclerosperma_profizianum)	Orania_palindan)	(Podococcus_barteri	Phoenix_dactylifera))	((Chamaedorea_seifrizii	Roystonea_regia)	(Pseudophoenix_vinifera	(Sabal_domingensis	(Serenoa_repens	Nypa_fruticans))))))))	Geonoma_undata))	Leopoldinia_pulchra)	Kingia_australis);
((((Geonoma_undata	(Manicaria_saccifera	Pelagodoxa_henryana))	(((((Attalea_speciosa	(Bactris_major	(Elaeis_guineensis	Elaeis_oleifera)))	((Reinhardtia_simplex	Reinhardtia_gracilis)	(Reinhardtia_latisecta	Reinhardtia_paiewonskiana)))	((Orania_palindan	(Phoenix_dactylifera	((Chamaedorea_seifrizii	Roystonea_regia)	(Pseudophoenix_vinifera	(Sabal_domingensis	(Serenoa_repens	Nypa_fruticans))))))	(Sclerosperma_profizianum	Podococcus_barteri)))	Iriartea_deltoidea)	((Prestoea_acuminata	(Oenocarpus_minor	Oenocarpus_bataua))	((((Heterospathe_cagayanensis	Veitchia_spiralis)	(Kentiopsis_piersoniorum	Burretiokentia_grandiflora))	(Dictyosperma_album	Hydriastele_microspadix))	(Dypsis_decaryi	Calamus_caryotoides)))))	Leopoldinia_pulchra)	Kingia_australis);
((((Geonoma_undata	(Manicaria_saccifera	Pelagodoxa_henryana))	((Prestoea_acuminata	(Oenocarpus_minor	Oenocarpus_bataua))	((((((Kentiopsis_piersoniorum	Veitchia_spiralis)	Burretiokentia_grandiflora)	Heterospathe_cagayanensis)	(Dictyosperma_album	Hydriastele_microspadix))	Dypsis_decaryi)	(((Sclerosperma_profizianum	(Orania_palindan	Podococcus_barteri))	((((Attalea_speciosa	(Bactris_major	(Elaeis_guineensis	Elaeis_oleifera)))	((Reinhardtia_simplex	Reinhardtia_gracilis)	(Reinhardtia_latisecta	Reinhardtia_paiewonskiana)))	(Chamaedorea_seifrizii	Nypa_fruticans))	((Phoenix_dactylifera	(Sabal_domingensis	Serenoa_repens))	(Pseudophoenix_vinifera	(Calamus_caryotoides	Roystonea_regia)))))	Iriartea_deltoidea))))	Leopoldinia_pulchra)	Kingia_australis);
(((((Geonoma_undata	Manicaria_saccifera)	Pelagodoxa_henryana)	((((Iriartea_deltoidea	Phoenix_dactylifera)	((Chamaedorea_seifrizii	(Serenoa_repens	Pseudophoenix_vinifera))	(((Attalea_speciosa	(Bactris_major	(Elaeis_guineensis	Elaeis_oleifera)))	((Reinhardtia_simplex	Reinhardtia_gracilis)	(Reinhardtia_latisecta	Reinhardtia_paiewonskiana)))	(Roystonea_regia	(Sclerosperma_profizianum	(Orania_palindan	Podococcus_barteri))))))	(Calamus_caryotoides	(Nypa_fruticans	Sabal_domingensis)))	((Prestoea_acuminata	(Oenocarpus_minor	Oenocarpus_bataua))	((((Heterospathe_cagayanensis	Veitchia_spiralis)	(Burretiokentia_grandiflora	Kentiopsis_piersoniorum))	(Dictyosperma_album	Hydriastele_microspadix))	Dypsis_decaryi))))	Leopoldinia_pulchra)	Kingia_australis);
(((((Manicaria_saccifera	Pelagodoxa_henryana)	((((((Pseudophoenix_vinifera	(Chamaedorea_seifrizii	Nypa_fruticans))	((Calamus_caryotoides	Sabal_domingensis)	Serenoa_repens))	(Roystonea_regia	(Iriartea_deltoidea	(Podococcus_barteri	Phoenix_dactylifera))))	(((Attalea_speciosa	(Bactris_major	(Elaeis_guineensis	Elaeis_oleifera)))	((Reinhardtia_simplex	Reinhardtia_gracilis)	(Reinhardtia_latisecta	Reinhardtia_paiewonskiana)))	Burretiokentia_grandiflora))	(Sclerosperma_profizianum	Orania_palindan))	((Prestoea_acuminata	(Oenocarpus_minor	Oenocarpus_bataua))	((Hydriastele_microspadix	(Veitchia_spiralis	Kentiopsis_piersoniorum))	(Dictyosperma_album	(Heterospathe_cagayanensis	Dypsis_decaryi))))))	Geonoma_undata)	Leopoldinia_pulchra)	Kingia_australis);
(((((Geonoma_undata	Manicaria_saccifera)	Pelagodoxa_henryana)	(((((Chamaedorea_seifrizii	Roystonea_regia)	(Calamus_caryotoides	Phoenix_dactylifera))	((Sabal_domingensis	(Serenoa_repens	Nypa_fruticans))	Pseudophoenix_vinifera))	(((Attalea_speciosa	(Bactris_major	(Elaeis_guineensis	Elaeis_oleifera)))	(Iriartea_deltoidea	((Reinhardtia_simplex	Reinhardtia_gracilis)	(Reinhardtia_latisecta	Reinhardtia_paiewonskiana))))	((Orania_palindan	Podococcus_barteri)	Sclerosperma_profizianum)))	((Prestoea_acuminata	(Oenocarpus_minor	Oenocarpus_bataua))	(Dypsis_decaryi	(((((Burretiokentia_grandiflora	Heterospathe_cagayanensis)	Veitchia_spiralis)	Kentiopsis_piersoniorum)	Dictyosperma_album)	Hydriastele_microspadix)))))	Leopoldinia_pulchra)	Kingia_australis);
(((((Manicaria_saccifera	Pelagodoxa_henryana)	((((((Bactris_major	((Elaeis_guineensis	Elaeis_oleifera)	Attalea_speciosa))	((Reinhardtia_simplex	Reinhardtia_gracilis)	(Reinhardtia_latisecta	Reinhardtia_paiewonskiana)))	((Orania_palindan	Podococcus_barteri)	Sclerosperma_profizianum))	((((Chamaedorea_seifrizii	Roystonea_regia)	Phoenix_dactylifera)	(Sabal_domingensis	(Serenoa_repens	Pseudophoenix_vinifera)))	Nypa_fruticans))	(Calamus_caryotoides	Iriartea_deltoidea))	((Prestoea_acuminata	(Oenocarpus_minor	Oenocarpus_bataua))	(Dypsis_decaryi	((Heterospathe_cagayanensis	(Veitchia_spiralis	(Burretiokentia_grandiflora	Kentiopsis_piersoniorum)))	(Dictyosperma_album	Hydriastele_microspadix))))))	Geonoma_undata)	Leopoldinia_pulchra)	Kingia_australis);
(((((Geonoma_undata	Manicaria_saccifera)	Pelagodoxa_henryana)	((Prestoea_acuminata	(Oenocarpus_minor	Oenocarpus_bataua))	((Dypsis_decaryi	(((Heterospathe_cagayanensis	Veitchia_spiralis)	(Burretiokentia_grandiflora	Kentiopsis_piersoniorum))	(Dictyosperma_album	Hydriastele_microspadix)))	(((((Attalea_speciosa	(Bactris_major	(Elaeis_guineensis	Elaeis_oleifera)))	((Reinhardtia_simplex	Reinhardtia_gracilis)	(Reinhardtia_latisecta	Reinhardtia_paiewonskiana)))	((Orania_palindan	Podococcus_barteri)	Sclerosperma_profizianum))	(((Chamaedorea_seifrizii	Pseudophoenix_vinifera)	(Sabal_domingensis	Serenoa_repens))	((Nypa_fruticans	Phoenix_dactylifera)	(Calamus_caryotoides	Roystonea_regia))))	Iriartea_deltoidea))))	Leopoldinia_pulchra)	Kingia_australis);
((Leopoldinia_pulchra	((Pelagodoxa_henryana	Manicaria_saccifera)	(Geonoma_undata	((Prestoea_acuminata	(Oenocarpus_bataua	Oenocarpus_minor))	(((((Kentiopsis_piersoniorum	Burretiokentia_grandiflora)	(Heterospathe_cagayanensis	Veitchia_spiralis))	(Hydriastele_microspadix	Dictyosperma_album))	Dypsis_decaryi)	(((((Phoenix_dactylifera	Roystonea_regia)	(Pseudophoenix_vinifera	(Sabal_domingensis	(Serenoa_repens	Nypa_fruticans))))	Calamus_caryotoides)	(((Chamaedorea_seifrizii	(Attalea_speciosa	(Bactris_major	(Elaeis_guineensis	Elaeis_oleifera))))	((Reinhardtia_gracilis	Reinhardtia_simplex)	(Reinhardtia_latisecta	Reinhardtia_paiewonskiana)))	(Sclerosperma_profizianum	(Podococcus_barteri	Orania_palindan))))	Iriartea_deltoidea))))))	Kingia_australis);
((Leopoldinia_pulchra	((Pelagodoxa_henryana	(Geonoma_undata	Manicaria_saccifera))	((Prestoea_acuminata	(Oenocarpus_bataua	Oenocarpus_minor))	(((Hydriastele_microspadix	Dictyosperma_album)	(Dypsis_decaryi	((Burretiokentia_grandiflora	Heterospathe_cagayanensis)	(Veitchia_spiralis	Kentiopsis_piersoniorum))))	(((Calamus_caryotoides	Roystonea_regia)	((Pseudophoenix_vinifera	Nypa_fruticans)	(Sabal_domingensis	Serenoa_repens)))	((Iriartea_deltoidea	Phoenix_dactylifera)	(((((Reinhardtia_gracilis	Reinhardtia_simplex)	(Reinhardtia_latisecta	Reinhardtia_paiewonskiana))	((Elaeis_guineensis	Elaeis_oleifera)	(Attalea_speciosa	Bactris_major)))	Chamaedorea_seifrizii)	(Sclerosperma_profizianum	(Podococcus_barteri	Orania_palindan)))))))))	Kingia_australis);
((Leopoldinia_pulchra	((((Pelagodoxa_henryana	Manicaria_saccifera)	((Prestoea_acuminata	(Oenocarpus_bataua	Oenocarpus_minor))	((((Dypsis_decaryi	Dictyosperma_album)	(Heterospathe_cagayanensis	(Veitchia_spiralis	(Burretiokentia_grandiflora	Kentiopsis_piersoniorum))))	Hydriastele_microspadix)	(Iriartea_deltoidea	((((Reinhardtia_gracilis	Reinhardtia_simplex)	(Reinhardtia_latisecta	Reinhardtia_paiewonskiana))	(Attalea_speciosa	(Bactris_major	(Elaeis_guineensis	Elaeis_oleifera))))	((((Phoenix_dactylifera	(Serenoa_repens	Sabal_domingensis))	((Chamaedorea_seifrizii	Roystonea_regia)	Pseudophoenix_vinifera))	Nypa_fruticans)	(Sclerosperma_profizianum	(Podococcus_barteri	Orania_palindan))))))))	Geonoma_undata)	Calamus_caryotoides))	Kingia_australis);
((Leopoldinia_pulchra	(((Pelagodoxa_henryana	Manicaria_saccifera)	((Prestoea_acuminata	(Oenocarpus_bataua	Oenocarpus_minor))	(((Heterospathe_cagayanensis	((Hydriastele_microspadix	(Veitchia_spiralis	(Burretiokentia_grandiflora	Kentiopsis_piersoniorum)))	Dictyosperma_album))	Dypsis_decaryi)	((((((Nypa_fruticans	Serenoa_repens)	Sabal_domingensis)	Pseudophoenix_vinifera)	(Phoenix_dactylifera	(Calamus_caryotoides	Roystonea_regia)))	Iriartea_deltoidea)	((Sclerosperma_profizianum	(Podococcus_barteri	Orania_palindan))	(Chamaedorea_seifrizii	(((Reinhardtia_gracilis	Reinhardtia_simplex)	(Reinhardtia_latisecta	Reinhardtia_paiewonskiana))	(Attalea_speciosa	(Bactris_major	(Elaeis_guineensis	Elaeis_oleifera))))))))))	Geonoma_undata))	Kingia_australis);
((Leopoldinia_pulchra	(((((((Nypa_fruticans	((Attalea_speciosa	(Bactris_major	(Elaeis_guineensis	Elaeis_oleifera)))	(Chamaedorea_seifrizii	(((Burretiokentia_grandiflora	Reinhardtia_gracilis)	Reinhardtia_simplex)	(Reinhardtia_latisecta	Reinhardtia_paiewonskiana)))))	(Calamus_caryotoides	((Phoenix_dactylifera	(Serenoa_repens	Sabal_domingensis))	(Pseudophoenix_vinifera	Roystonea_regia))))	Iriartea_deltoidea)	((Podococcus_barteri	Orania_palindan)	Sclerosperma_profizianum))	((Prestoea_acuminata	(Oenocarpus_bataua	Oenocarpus_minor))	(((Dictyosperma_album	Hydriastele_microspadix)	Heterospathe_cagayanensis)	((Kentiopsis_piersoniorum	Veitchia_spiralis)	Dypsis_decaryi))))	(Pelagodoxa_henryana	Manicaria_saccifera))	Geonoma_undata))	Kingia_australis);
((Leopoldinia_pulchra	(((((Prestoea_acuminata	(Oenocarpus_bataua	Oenocarpus_minor))	((((Hydriastele_microspadix	Kentiopsis_piersoniorum)	(Dictyosperma_album	(Heterospathe_cagayanensis	Dypsis_decaryi)))	Veitchia_spiralis)	((Sabal_domingensis	((Pseudophoenix_vinifera	(Chamaedorea_seifrizii	Nypa_fruticans))	Roystonea_regia))	((((Orania_palindan	Sclerosperma_profizianum)	Serenoa_repens)	((Attalea_speciosa	(Bactris_major	(Elaeis_guineensis	Elaeis_oleifera)))	(((Burretiokentia_grandiflora	Reinhardtia_gracilis)	Reinhardtia_simplex)	(Reinhardtia_latisecta	Reinhardtia_paiewonskiana))))	(Iriartea_deltoidea	(Podococcus_barteri	Phoenix_dactylifera))))))	(Pelagodoxa_henryana	Manicaria_saccifera))	Geonoma_undata)	Calamus_caryotoides))	Kingia_australis);
((Leopoldinia_pulchra	((((((Sclerosperma_profizianum	(Podococcus_barteri	Orania_palindan))	(Chamaedorea_seifrizii	((Attalea_speciosa	(Bactris_major	(Elaeis_guineensis	Elaeis_oleifera)))	((Reinhardtia_gracilis	Reinhardtia_simplex)	(Reinhardtia_latisecta	Reinhardtia_paiewonskiana)))))	(Iriartea_deltoidea	(Calamus_caryotoides	((Pseudophoenix_vinifera	Nypa_fruticans)	(Roystonea_regia	(Phoenix_dactylifera	(Serenoa_repens	Sabal_domingensis)))))))	((Prestoea_acuminata	(Oenocarpus_bataua	Oenocarpus_minor))	((Dypsis_decaryi	Dictyosperma_album)	((Burretiokentia_grandiflora	Heterospathe_cagayanensis)	(Hydriastele_microspadix	(Veitchia_spiralis	Kentiopsis_piersoniorum))))))	(Pelagodoxa_henryana	Manicaria_saccifera))	Geonoma_undata))	Kingia_australis);
((Leopoldinia_pulchra	((((Prestoea_acuminata	(Oenocarpus_bataua	Oenocarpus_minor))	(((Veitchia_spiralis	Heterospathe_cagayanensis)	((Hydriastele_microspadix	Kentiopsis_piersoniorum)	(Dypsis_decaryi	Dictyosperma_album)))	(((Sclerosperma_profizianum	Podococcus_barteri)	((Attalea_speciosa	(Bactris_major	(Elaeis_guineensis	Elaeis_oleifera)))	(((Burretiokentia_grandiflora	Reinhardtia_gracilis)	Reinhardtia_simplex)	(Reinhardtia_latisecta	Reinhardtia_paiewonskiana))))	(Orania_palindan	((((Iriartea_deltoidea	Calamus_caryotoides)	(Phoenix_dactylifera	((Nypa_fruticans	Serenoa_repens)	Sabal_domingensis)))	Pseudophoenix_vinifera)	(Chamaedorea_seifrizii	Roystonea_regia))))))	(Pelagodoxa_henryana	Manicaria_saccifera))	Geonoma_undata))	Kingia_australis);
((Leopoldinia_pulchra	((((Sclerosperma_profizianum	((Podococcus_barteri	(Attalea_speciosa	(Bactris_major	(Elaeis_guineensis	Elaeis_oleifera))))	(Iriartea_deltoidea	(((Burretiokentia_grandiflora	Reinhardtia_gracilis)	Reinhardtia_simplex)	(Reinhardtia_latisecta	Reinhardtia_paiewonskiana)))))	(Orania_palindan	(Calamus_caryotoides	((Phoenix_dactylifera	(Sabal_domingensis	Serenoa_repens))	(Pseudophoenix_vinifera	(Roystonea_regia	(Nypa_fruticans	Chamaedorea_seifrizii)))))))	((Prestoea_acuminata	(Oenocarpus_bataua	Oenocarpus_minor))	((Dypsis_decaryi	Dictyosperma_album)	((Veitchia_spiralis	Heterospathe_cagayanensis)	(Hydriastele_microspadix	Kentiopsis_piersoniorum)))))	(Pelagodoxa_henryana	(Geonoma_undata	Manicaria_saccifera))))	Kingia_australis);
((Leopoldinia_pulchra	((((Orania_palindan	Sclerosperma_profizianum)	(((((Chamaedorea_seifrizii	Iriartea_deltoidea)	((Calamus_caryotoides	Roystonea_regia)	((Attalea_speciosa	(Bactris_major	(Elaeis_guineensis	Elaeis_oleifera)))	((Reinhardtia_gracilis	Reinhardtia_simplex)	(Reinhardtia_latisecta	Reinhardtia_paiewonskiana)))))	Nypa_fruticans)	Burretiokentia_grandiflora)	(((Pseudophoenix_vinifera	Sabal_domingensis)	Serenoa_repens)	(Podococcus_barteri	Phoenix_dactylifera))))	((Prestoea_acuminata	(Oenocarpus_bataua	Oenocarpus_minor))	((((Hydriastele_microspadix	(Veitchia_spiralis	Kentiopsis_piersoniorum))	Dypsis_decaryi)	Dictyosperma_album)	Heterospathe_cagayanensis)))	(Pelagodoxa_henryana	(Geonoma_undata	Manicaria_saccifera))))	Kingia_australis);
(((((Pelagodoxa_henryana	Manicaria_saccifera)	((Prestoea_acuminata	(Oenocarpus_bataua	Oenocarpus_minor))	(((((Attalea_speciosa	(Bactris_major	(Elaeis_oleifera	Elaeis_guineensis)))	((Reinhardtia_simplex	Reinhardtia_gracilis)	(Reinhardtia_paiewonskiana	Reinhardtia_latisecta)))	(Sclerosperma_profizianum	(Orania_palindan	Podococcus_barteri)))	(((Phoenix_dactylifera	(Sabal_domingensis	(Nypa_fruticans	Serenoa_repens)))	((Iriartea_deltoidea	Chamaedorea_seifrizii)	Roystonea_regia))	Pseudophoenix_vinifera))	((Dypsis_decaryi	(Heterospathe_cagayanensis	((Burretiokentia_grandiflora	Kentiopsis_piersoniorum)	Veitchia_spiralis)))	(Dictyosperma_album	Hydriastele_microspadix)))))	(Calamus_caryotoides	Geonoma_undata))	Leopoldinia_pulchra)	Kingia_australis);
(((((Pelagodoxa_henryana	Manicaria_saccifera)	((Prestoea_acuminata	(Oenocarpus_bataua	Oenocarpus_minor))	(((Sclerosperma_profizianum	(Orania_palindan	Podococcus_barteri))	(Iriartea_deltoidea	(((Attalea_speciosa	(Bactris_major	(Elaeis_oleifera	Elaeis_guineensis)))	((Reinhardtia_simplex	(Burretiokentia_grandiflora	Reinhardtia_gracilis))	(Reinhardtia_paiewonskiana	Reinhardtia_latisecta)))	((Phoenix_dactylifera	(Sabal_domingensis	Serenoa_repens))	((Nypa_fruticans	(Pseudophoenix_vinifera	Chamaedorea_seifrizii))	Roystonea_regia)))))	((Dypsis_decaryi	(Kentiopsis_piersoniorum	Veitchia_spiralis))	(Heterospathe_cagayanensis	(Dictyosperma_album	Hydriastele_microspadix))))))	(Calamus_caryotoides	Geonoma_undata))	Leopoldinia_pulchra)	Kingia_australis);
(((((Calamus_caryotoides	Geonoma_undata)	(Manicaria_saccifera	Pelagodoxa_henryana))	(((((Sclerosperma_profizianum	(Orania_palindan	Podococcus_barteri))	(Chamaedorea_seifrizii	((Attalea_speciosa	(Bactris_major	(Elaeis_oleifera	Elaeis_guineensis)))	((Reinhardtia_simplex	(Burretiokentia_grandiflora	Reinhardtia_gracilis))	(Reinhardtia_paiewonskiana	Reinhardtia_latisecta)))))	((Pseudophoenix_vinifera	Sabal_domingensis)	(Roystonea_regia	((Serenoa_repens	Nypa_fruticans)	Phoenix_dactylifera))))	Iriartea_deltoidea)	(((Dypsis_decaryi	Kentiopsis_piersoniorum)	((Dictyosperma_album	Hydriastele_microspadix)	(Heterospathe_cagayanensis	Veitchia_spiralis)))	(Prestoea_acuminata	(Oenocarpus_bataua	Oenocarpus_minor)))))	Leopoldinia_pulchra)	Kingia_australis);
(((Geonoma_undata	((Manicaria_saccifera	Pelagodoxa_henryana)	((((Sclerosperma_profizianum	(Orania_palindan	Podococcus_barteri))	((((Bactris_major	((Elaeis_oleifera	Elaeis_guineensis)	Attalea_speciosa))	(Chamaedorea_seifrizii	((Reinhardtia_simplex	(Burretiokentia_grandiflora	Reinhardtia_gracilis))	(Reinhardtia_paiewonskiana	Reinhardtia_latisecta))))	(((Nypa_fruticans	(Sabal_domingensis	Serenoa_repens))	Phoenix_dactylifera)	(Pseudophoenix_vinifera	Roystonea_regia)))	Iriartea_deltoidea))	(((Dictyosperma_album	Heterospathe_cagayanensis)	(Dypsis_decaryi	((Calamus_caryotoides	Kentiopsis_piersoniorum)	Hydriastele_microspadix)))	Veitchia_spiralis))	(Prestoea_acuminata	(Oenocarpus_bataua	Oenocarpus_minor)))))	Leopoldinia_pulchra)	Kingia_australis);
(((((Dictyosperma_album	(Dypsis_decaryi	Heterospathe_cagayanensis))	((Veitchia_spiralis	Kentiopsis_piersoniorum)	Hydriastele_microspadix))	(((Prestoea_acuminata	(Oenocarpus_bataua	Oenocarpus_minor))	((Geonoma_undata	Manicaria_saccifera)	Pelagodoxa_henryana))	(Iriartea_deltoidea	((Sclerosperma_profizianum	(Orania_palindan	Podococcus_barteri))	(((Attalea_speciosa	(Bactris_major	(Elaeis_oleifera	Elaeis_guineensis)))	((Reinhardtia_simplex	(Burretiokentia_grandiflora	Reinhardtia_gracilis))	(Reinhardtia_paiewonskiana	Reinhardtia_latisecta)))	(((Sabal_domingensis	Pseudophoenix_vinifera)	(Chamaedorea_seifrizii	(Calamus_caryotoides	Roystonea_regia)))	((Nypa_fruticans	Serenoa_repens)	Phoenix_dactylifera)))))))	Leopoldinia_pulchra)	Kingia_australis);
((((Geonoma_undata	(((((Roystonea_regia	((Nypa_fruticans	Serenoa_repens)	(Pseudophoenix_vinifera	Sabal_domingensis)))	((Sclerosperma_profizianum	(Orania_palindan	Podococcus_barteri))	((Attalea_speciosa	(Bactris_major	(Elaeis_oleifera	Elaeis_guineensis)))	(Chamaedorea_seifrizii	((Reinhardtia_simplex	Reinhardtia_gracilis)	(Reinhardtia_paiewonskiana	Reinhardtia_latisecta))))))	(Phoenix_dactylifera	Iriartea_deltoidea))	((((Dictyosperma_album	Dypsis_decaryi)	Hydriastele_microspadix)	(Heterospathe_cagayanensis	(Veitchia_spiralis	(Kentiopsis_piersoniorum	Burretiokentia_grandiflora))))	(Prestoea_acuminata	(Oenocarpus_bataua	Oenocarpus_minor))))	(Pelagodoxa_henryana	Manicaria_saccifera)))	Calamus_caryotoides)	Leopoldinia_pulchra)	Kingia_australis);
(((((((Attalea_speciosa	(Bactris_major	(Elaeis_oleifera	Elaeis_guineensis)))	(Iriartea_deltoidea	((Reinhardtia_simplex	(Burretiokentia_grandiflora	Reinhardtia_gracilis))	(Reinhardtia_paiewonskiana	Reinhardtia_latisecta))))	((((Chamaedorea_seifrizii	Roystonea_regia)	((Sabal_domingensis	(Serenoa_repens	Nypa_fruticans))	Pseudophoenix_vinifera))	(Orania_palindan	(Phoenix_dactylifera	Podococcus_barteri)))	Sclerosperma_profizianum))	(((Dictyosperma_album	(Veitchia_spiralis	Heterospathe_cagayanensis))	((Hydriastele_microspadix	(Calamus_caryotoides	Kentiopsis_piersoniorum))	Dypsis_decaryi))	(Prestoea_acuminata	(Oenocarpus_bataua	Oenocarpus_minor))))	(Pelagodoxa_henryana	(Geonoma_undata	Manicaria_saccifera)))	Leopoldinia_pulchra)	Kingia_australis);
(((((Iriartea_deltoidea	(Orania_palindan	((Roystonea_regia	((Sabal_domingensis	Serenoa_repens)	Pseudophoenix_vinifera))	((Calamus_caryotoides	((Phoenix_dactylifera	Podococcus_barteri)	Sclerosperma_profizianum))	((Nypa_fruticans	Chamaedorea_seifrizii)	((Attalea_speciosa	(Bactris_major	(Elaeis_oleifera	Elaeis_guineensis)))	((Reinhardtia_simplex	Reinhardtia_gracilis)	(Reinhardtia_paiewonskiana	Reinhardtia_latisecta))))))))	((((Heterospathe_cagayanensis	((Burretiokentia_grandiflora	Kentiopsis_piersoniorum)	Veitchia_spiralis))	Dypsis_decaryi)	(Hydriastele_microspadix	Dictyosperma_album))	(Prestoea_acuminata	(Oenocarpus_bataua	Oenocarpus_minor))))	(Geonoma_undata	(Manicaria_saccifera	Pelagodoxa_henryana)))	Leopoldinia_pulchra)	Kingia_australis);
(((Geonoma_undata	((Manicaria_saccifera	Pelagodoxa_henryana)	((Prestoea_acuminata	(Oenocarpus_bataua	Oenocarpus_minor))	(((((Attalea_speciosa	(Bactris_major	(Elaeis_oleifera	Elaeis_guineensis)))	(Chamaedorea_seifrizii	((Reinhardtia_simplex	Reinhardtia_gracilis)	(Reinhardtia_paiewonskiana	Reinhardtia_latisecta))))	(Orania_palindan	(Podococcus_barteri	Sclerosperma_profizianum)))	((Burretiokentia_grandiflora	((Nypa_fruticans	Serenoa_repens)	(Phoenix_dactylifera	Sabal_domingensis)))	((Calamus_caryotoides	Iriartea_deltoidea)	(Roystonea_regia	Pseudophoenix_vinifera))))	((Heterospathe_cagayanensis	Dypsis_decaryi)	((Hydriastele_microspadix	(Kentiopsis_piersoniorum	Veitchia_spiralis))	Dictyosperma_album))))))	Leopoldinia_pulchra)	Kingia_australis);
((((Calamus_caryotoides	Geonoma_undata)	((Manicaria_saccifera	Pelagodoxa_henryana)	((Prestoea_acuminata	(Oenocarpus_bataua	Oenocarpus_minor))	((((Attalea_speciosa	(Bactris_major	(Elaeis_oleifera	Elaeis_guineensis)))	(Chamaedorea_seifrizii	((Reinhardtia_simplex	Reinhardtia_gracilis)	(Reinhardtia_paiewonskiana	Reinhardtia_latisecta))))	((Sclerosperma_profizianum	(Orania_palindan	Podococcus_barteri))	((Roystonea_regia	(Phoenix_dactylifera	(Sabal_domingensis	(Nypa_fruticans	Serenoa_repens))))	Pseudophoenix_vinifera)))	(Iriartea_deltoidea	(((Burretiokentia_grandiflora	Kentiopsis_piersoniorum)	(Veitchia_spiralis	Heterospathe_cagayanensis))	(Dypsis_decaryi	(Hydriastele_microspadix	Dictyosperma_album))))))))	Leopoldinia_pulchra)	Kingia_australis);
(((((Manicaria_saccifera	Pelagodoxa_henryana)	(((((Podococcus_barteri	Orania_palindan)	(Sclerosperma_profizianum	(Roystonea_regia	(Phoenix_dactylifera	Serenoa_repens))))	Iriartea_deltoidea)	((Sabal_domingensis	(Chamaedorea_seifrizii	(Pseudophoenix_vinifera	Nypa_fruticans)))	((Calamus_caryotoides	(Attalea_speciosa	(Bactris_major	(Elaeis_oleifera	Elaeis_guineensis))))	((Reinhardtia_latisecta	Reinhardtia_paiewonskiana)	(Reinhardtia_gracilis	Reinhardtia_simplex)))))	((Dypsis_decaryi	(((Veitchia_spiralis	(Kentiopsis_piersoniorum	Burretiokentia_grandiflora))	Heterospathe_cagayanensis)	(Hydriastele_microspadix	Dictyosperma_album)))	((Oenocarpus_bataua	Oenocarpus_minor)	Prestoea_acuminata))))	Geonoma_undata)	Leopoldinia_pulchra)	Kingia_australis);
((((Manicaria_saccifera	(Pelagodoxa_henryana	((((((Chamaedorea_seifrizii	Roystonea_regia)	((Phoenix_dactylifera	Sabal_domingensis)	((Calamus_caryotoides	Iriartea_deltoidea)	Pseudophoenix_vinifera)))	(Serenoa_repens	Nypa_fruticans))	((Reinhardtia_latisecta	Reinhardtia_paiewonskiana)	(Reinhardtia_gracilis	Reinhardtia_simplex)))	(((Podococcus_barteri	Sclerosperma_profizianum)	((Bactris_major	(Elaeis_oleifera	Elaeis_guineensis))	Attalea_speciosa))	Orania_palindan))	((Dypsis_decaryi	(((Veitchia_spiralis	Heterospathe_cagayanensis)	(Burretiokentia_grandiflora	Kentiopsis_piersoniorum))	(Hydriastele_microspadix	Dictyosperma_album)))	((Oenocarpus_bataua	Oenocarpus_minor)	Prestoea_acuminata)))))	Geonoma_undata)	Leopoldinia_pulchra)	Kingia_australis);
((((((Oenocarpus_bataua	Oenocarpus_minor)	Prestoea_acuminata)	((((Podococcus_barteri	Sclerosperma_profizianum)	((Calamus_caryotoides	Orania_palindan)	((Pseudophoenix_vinifera	(Chamaedorea_seifrizii	Roystonea_regia))	(Phoenix_dactylifera	(Sabal_domingensis	(Serenoa_repens	Nypa_fruticans))))))	(Iriartea_deltoidea	(((Reinhardtia_latisecta	Reinhardtia_paiewonskiana)	(Reinhardtia_gracilis	Reinhardtia_simplex))	((Bactris_major	(Elaeis_oleifera	Elaeis_guineensis))	Attalea_speciosa))))	((Dypsis_decaryi	Hydriastele_microspadix)	(Dictyosperma_album	((Veitchia_spiralis	(Burretiokentia_grandiflora	Heterospathe_cagayanensis))	Kentiopsis_piersoniorum)))))	(Pelagodoxa_henryana	(Manicaria_saccifera	Geonoma_undata)))	Leopoldinia_pulchra)	Kingia_australis);
(((((((Oenocarpus_bataua	Oenocarpus_minor)	Prestoea_acuminata)	((((((Reinhardtia_latisecta	Reinhardtia_paiewonskiana)	((Burretiokentia_grandiflora	Reinhardtia_gracilis)	Reinhardtia_simplex))	Iriartea_deltoidea)	((Orania_palindan	(((((Sabal_domingensis	Serenoa_repens)	Pseudophoenix_vinifera)	(Chamaedorea_seifrizii	Roystonea_regia))	Nypa_fruticans)	Phoenix_dactylifera))	((((Bactris_major	(Elaeis_oleifera	Elaeis_guineensis))	Attalea_speciosa)	Podococcus_barteri)	Sclerosperma_profizianum)))	Calamus_caryotoides)	((Dictyosperma_album	(Hydriastele_microspadix	(Veitchia_spiralis	Kentiopsis_piersoniorum)))	(Dypsis_decaryi	Heterospathe_cagayanensis))))	(Pelagodoxa_henryana	Manicaria_saccifera))	Geonoma_undata)	Leopoldinia_pulchra)	Kingia_australis);
(((((((Oenocarpus_bataua	Oenocarpus_minor)	Prestoea_acuminata)	(((((Calamus_caryotoides	Pseudophoenix_vinifera)	((Sclerosperma_profizianum	Podococcus_barteri)	Orania_palindan))	(Phoenix_dactylifera	(Sabal_domingensis	(Nypa_fruticans	Serenoa_repens))))	(Roystonea_regia	(((((Elaeis_oleifera	Elaeis_guineensis)	Bactris_major)	Attalea_speciosa)	((Reinhardtia_latisecta	Reinhardtia_paiewonskiana)	(Reinhardtia_gracilis	Reinhardtia_simplex)))	(Iriartea_deltoidea	Chamaedorea_seifrizii))))	((Dictyosperma_album	(Heterospathe_cagayanensis	(Hydriastele_microspadix	(Veitchia_spiralis	(Burretiokentia_grandiflora	Kentiopsis_piersoniorum)))))	Dypsis_decaryi)))	(Pelagodoxa_henryana	Manicaria_saccifera))	Geonoma_undata)	Leopoldinia_pulchra)	Kingia_australis);
(((((((((((((Elaeis_oleifera	Elaeis_guineensis)	Bactris_major)	Attalea_speciosa)	((Reinhardtia_latisecta	Reinhardtia_paiewonskiana)	((Burretiokentia_grandiflora	Reinhardtia_gracilis)	Reinhardtia_simplex)))	Sclerosperma_profizianum)	((((Nypa_fruticans	Serenoa_repens)	(Pseudophoenix_vinifera	Sabal_domingensis))	(Podococcus_barteri	(Roystonea_regia	Chamaedorea_seifrizii)))	Orania_palindan))	Phoenix_dactylifera)	Iriartea_deltoidea)	((((Dypsis_decaryi	(Hydriastele_microspadix	Kentiopsis_piersoniorum))	Veitchia_spiralis)	(Heterospathe_cagayanensis	Dictyosperma_album))	((Oenocarpus_bataua	Oenocarpus_minor)	Prestoea_acuminata)))	(Pelagodoxa_henryana	Manicaria_saccifera))	(Calamus_caryotoides	Geonoma_undata))	Leopoldinia_pulchra)	Kingia_australis);
((((((((Serenoa_repens	(Chamaedorea_seifrizii	(Nypa_fruticans	((((Elaeis_oleifera	Elaeis_guineensis)	Bactris_major)	Attalea_speciosa)	((Reinhardtia_latisecta	Reinhardtia_paiewonskiana)	(Reinhardtia_gracilis	Reinhardtia_simplex))))))	(Sclerosperma_profizianum	(Orania_palindan	Podococcus_barteri)))	(Roystonea_regia	((Phoenix_dactylifera	Iriartea_deltoidea)	((Calamus_caryotoides	(Pseudophoenix_vinifera	Sabal_domingensis))	Burretiokentia_grandiflora))))	((Heterospathe_cagayanensis	(((Hydriastele_microspadix	(Kentiopsis_piersoniorum	Veitchia_spiralis))	Dypsis_decaryi)	Dictyosperma_album))	((Oenocarpus_bataua	Oenocarpus_minor)	Prestoea_acuminata)))	(Pelagodoxa_henryana	Manicaria_saccifera))	Geonoma_undata)	Leopoldinia_pulchra)	Kingia_australis);
(((((((Oenocarpus_bataua	Oenocarpus_minor)	Prestoea_acuminata)	((((((Elaeis_oleifera	Elaeis_guineensis)	Bactris_major)	Attalea_speciosa)	(Chamaedorea_seifrizii	((Reinhardtia_latisecta	Reinhardtia_paiewonskiana)	(Reinhardtia_gracilis	Reinhardtia_simplex))))	(Sclerosperma_profizianum	(Roystonea_regia	(((Iriartea_deltoidea	Calamus_caryotoides)	(Pseudophoenix_vinifera	((Podococcus_barteri	Phoenix_dactylifera)	Sabal_domingensis)))	(Orania_palindan	(Nypa_fruticans	Serenoa_repens))))))	((Dictyosperma_album	Hydriastele_microspadix)	((Kentiopsis_piersoniorum	((Burretiokentia_grandiflora	Heterospathe_cagayanensis)	Veitchia_spiralis))	Dypsis_decaryi))))	(Pelagodoxa_henryana	Manicaria_saccifera))	Geonoma_undata)	Leopoldinia_pulchra)	Kingia_australis);
(((((((Oenocarpus_bataua	Oenocarpus_minor)	Prestoea_acuminata)	((((Chamaedorea_seifrizii	Roystonea_regia)	((((Elaeis_oleifera	Elaeis_guineensis)	Bactris_major)	Attalea_speciosa)	((Reinhardtia_latisecta	Reinhardtia_paiewonskiana)	(Reinhardtia_gracilis	Reinhardtia_simplex))))	(((((Phoenix_dactylifera	(Sabal_domingensis	(Nypa_fruticans	Serenoa_repens)))	Pseudophoenix_vinifera)	Iriartea_deltoidea)	Calamus_caryotoides)	((Podococcus_barteri	Orania_palindan)	Sclerosperma_profizianum)))	((Dictyosperma_album	Hydriastele_microspadix)	((Heterospathe_cagayanensis	(Veitchia_spiralis	(Burretiokentia_grandiflora	Kentiopsis_piersoniorum)))	Dypsis_decaryi))))	(Pelagodoxa_henryana	Manicaria_saccifera))	Geonoma_undata)	Leopoldinia_pulchra)	Kingia_australis);
((((((Oenocarpus_bataua	Oenocarpus_minor)	Prestoea_acuminata)	(((((((Elaeis_oleifera	Elaeis_guineensis)	Bactris_major)	Attalea_speciosa)	((Reinhardtia_latisecta	Reinhardtia_paiewonskiana)	(Reinhardtia_gracilis	Reinhardtia_simplex)))	((((Sabal_domingensis	Serenoa_repens)	(Pseudophoenix_vinifera	Chamaedorea_seifrizii))	(Orania_palindan	(Roystonea_regia	(((Phoenix_dactylifera	Podococcus_barteri)	Calamus_caryotoides)	Sclerosperma_profizianum))))	Nypa_fruticans))	Iriartea_deltoidea)	(Dypsis_decaryi	((Dictyosperma_album	Hydriastele_microspadix)	(Heterospathe_cagayanensis	(Veitchia_spiralis	(Burretiokentia_grandiflora	Kentiopsis_piersoniorum)))))))	(Pelagodoxa_henryana	(Manicaria_saccifera	Geonoma_undata)))	Leopoldinia_pulchra)	Kingia_australis);
((Leopoldinia_pulchra	((Pelagodoxa_henryana	(Geonoma_undata	Manicaria_saccifera))	(((Dypsis_decaryi	((Dictyosperma_album	Heterospathe_cagayanensis)	(Hydriastele_microspadix	((Burretiokentia_grandiflora	Kentiopsis_piersoniorum)	Veitchia_spiralis))))	(((Orania_palindan	((((Phoenix_dactylifera	(Sabal_domingensis	(Serenoa_repens	Nypa_fruticans)))	(Calamus_caryotoides	Iriartea_deltoidea))	Pseudophoenix_vinifera)	(Podococcus_barteri	(Chamaedorea_seifrizii	Roystonea_regia))))	Sclerosperma_profizianum)	(((Reinhardtia_simplex	Reinhardtia_gracilis)	(Reinhardtia_latisecta	Reinhardtia_paiewonskiana))	(Attalea_speciosa	((Elaeis_oleifera	Elaeis_guineensis)	Bactris_major)))))	(Prestoea_acuminata	(Oenocarpus_bataua	Oenocarpus_minor)))))	Kingia_australis);
((Leopoldinia_pulchra	(((Pelagodoxa_henryana	Manicaria_saccifera)	((((Dypsis_decaryi	Hydriastele_microspadix)	(Dictyosperma_album	(Kentiopsis_piersoniorum	((Burretiokentia_grandiflora	Heterospathe_cagayanensis)	Veitchia_spiralis))))	((((Chamaedorea_seifrizii	((Reinhardtia_simplex	Reinhardtia_gracilis)	(Reinhardtia_latisecta	Reinhardtia_paiewonskiana)))	(Attalea_speciosa	((Elaeis_oleifera	Elaeis_guineensis)	Bactris_major)))	(Nypa_fruticans	((Podococcus_barteri	Roystonea_regia)	((Pseudophoenix_vinifera	(Phoenix_dactylifera	(Sabal_domingensis	Serenoa_repens)))	(Calamus_caryotoides	Iriartea_deltoidea)))))	(Sclerosperma_profizianum	Orania_palindan)))	(Prestoea_acuminata	(Oenocarpus_bataua	Oenocarpus_minor))))	Geonoma_undata))	Kingia_australis);
((Leopoldinia_pulchra	(((Pelagodoxa_henryana	Manicaria_saccifera)	((((((Burretiokentia_grandiflora	Kentiopsis_piersoniorum)	(Heterospathe_cagayanensis	Veitchia_spiralis))	(Dictyosperma_album	Hydriastele_microspadix))	Dypsis_decaryi)	(((Iriartea_deltoidea	Calamus_caryotoides)	(Pseudophoenix_vinifera	(((Phoenix_dactylifera	Serenoa_repens)	(Chamaedorea_seifrizii	Roystonea_regia))	(Nypa_fruticans	Sabal_domingensis))))	((Podococcus_barteri	(Sclerosperma_profizianum	Orania_palindan))	(((Reinhardtia_simplex	Reinhardtia_gracilis)	(Reinhardtia_latisecta	Reinhardtia_paiewonskiana))	(Attalea_speciosa	((Elaeis_oleifera	Elaeis_guineensis)	Bactris_major))))))	(Prestoea_acuminata	(Oenocarpus_bataua	Oenocarpus_minor))))	Geonoma_undata))	Kingia_australis);
((Leopoldinia_pulchra	((Pelagodoxa_henryana	(Geonoma_undata	Manicaria_saccifera))	(((Chamaedorea_seifrizii	((Attalea_speciosa	((Elaeis_oleifera	(Burretiokentia_grandiflora	Elaeis_guineensis))	Bactris_major))	((Reinhardtia_simplex	Reinhardtia_gracilis)	(Reinhardtia_latisecta	Reinhardtia_paiewonskiana))))	((Orania_palindan	(Podococcus_barteri	Sclerosperma_profizianum))	((Roystonea_regia	(Pseudophoenix_vinifera	(Sabal_domingensis	(Nypa_fruticans	Serenoa_repens))))	(Phoenix_dactylifera	(Iriartea_deltoidea	Calamus_caryotoides)))))	((Prestoea_acuminata	(Oenocarpus_bataua	Oenocarpus_minor))	(Heterospathe_cagayanensis	(Dictyosperma_album	((Hydriastele_microspadix	(Kentiopsis_piersoniorum	Veitchia_spiralis))	Dypsis_decaryi)))))))	Kingia_australis);
((Leopoldinia_pulchra	((Pelagodoxa_henryana	(Geonoma_undata	Manicaria_saccifera))	((((Burretiokentia_grandiflora	((Orania_palindan	((Chamaedorea_seifrizii	Roystonea_regia)	(Pseudophoenix_vinifera	(Sabal_domingensis	(Nypa_fruticans	Serenoa_repens)))))	((Podococcus_barteri	Phoenix_dactylifera)	Sclerosperma_profizianum)))	((Attalea_speciosa	((Elaeis_oleifera	Elaeis_guineensis)	Bactris_major))	((Reinhardtia_simplex	Reinhardtia_gracilis)	(Reinhardtia_latisecta	Reinhardtia_paiewonskiana))))	(Iriartea_deltoidea	Calamus_caryotoides))	((Prestoea_acuminata	(Oenocarpus_bataua	Oenocarpus_minor))	(((Hydriastele_microspadix	Kentiopsis_piersoniorum)	(Veitchia_spiralis	Heterospathe_cagayanensis))	(Dypsis_decaryi	Dictyosperma_album))))))	Kingia_australis);
((Leopoldinia_pulchra	(((Pelagodoxa_henryana	Manicaria_saccifera)	(((((((Burretiokentia_grandiflora	Roystonea_regia)	Pseudophoenix_vinifera)	(Calamus_caryotoides	(Nypa_fruticans	(Sabal_domingensis	Phoenix_dactylifera))))	Iriartea_deltoidea)	(Serenoa_repens	(((Attalea_speciosa	((Elaeis_oleifera	Elaeis_guineensis)	Bactris_major))	((Reinhardtia_simplex	Reinhardtia_gracilis)	(Reinhardtia_latisecta	Reinhardtia_paiewonskiana)))	((Orania_palindan	Podococcus_barteri)	Sclerosperma_profizianum))))	Chamaedorea_seifrizii)	((Prestoea_acuminata	(Oenocarpus_bataua	Oenocarpus_minor))	((Dypsis_decaryi	((Hydriastele_microspadix	Kentiopsis_piersoniorum)	(Heterospathe_cagayanensis	Dictyosperma_album)))	Veitchia_spiralis))))	Geonoma_undata))	Kingia_australis);
((Leopoldinia_pulchra	(((Prestoea_acuminata	(Oenocarpus_bataua	Oenocarpus_minor))	((Heterospathe_cagayanensis	(Dictyosperma_album	((Hydriastele_microspadix	(Veitchia_spiralis	Kentiopsis_piersoniorum))	Dypsis_decaryi)))	(((Attalea_speciosa	((Elaeis_oleifera	Elaeis_guineensis)	Bactris_major))	((Reinhardtia_simplex	(Burretiokentia_grandiflora	Reinhardtia_gracilis))	(Reinhardtia_latisecta	Reinhardtia_paiewonskiana)))	(((Sclerosperma_profizianum	Podococcus_barteri)	(Orania_palindan	((Serenoa_repens	Nypa_fruticans)	(((Calamus_caryotoides	Chamaedorea_seifrizii)	Roystonea_regia)	((Phoenix_dactylifera	Sabal_domingensis)	Pseudophoenix_vinifera)))))	Iriartea_deltoidea))))	((Manicaria_saccifera	Geonoma_undata)	Pelagodoxa_henryana)))	Kingia_australis);
((Leopoldinia_pulchra	((((Iriartea_deltoidea	(Calamus_caryotoides	((Phoenix_dactylifera	Sabal_domingensis)	Pseudophoenix_vinifera)))	(((Serenoa_repens	Nypa_fruticans)	(Sclerosperma_profizianum	(Orania_palindan	Podococcus_barteri)))	((Chamaedorea_seifrizii	((Attalea_speciosa	((Elaeis_oleifera	Elaeis_guineensis)	Bactris_major))	((Reinhardtia_simplex	Reinhardtia_gracilis)	(Reinhardtia_latisecta	Reinhardtia_paiewonskiana))))	Roystonea_regia)))	((Prestoea_acuminata	(Oenocarpus_bataua	Oenocarpus_minor))	((Dictyosperma_album	Hydriastele_microspadix)	(Dypsis_decaryi	(Kentiopsis_piersoniorum	(Heterospathe_cagayanensis	(Burretiokentia_grandiflora	Veitchia_spiralis)))))))	((Geonoma_undata	Manicaria_saccifera)	Pelagodoxa_henryana)))	Kingia_australis);
((Leopoldinia_pulchra	((((Sclerosperma_profizianum	(Orania_palindan	Podococcus_barteri))	((Calamus_caryotoides	Iriartea_deltoidea)	((Chamaedorea_seifrizii	((Attalea_speciosa	((Elaeis_oleifera	Elaeis_guineensis)	Bactris_major))	((Reinhardtia_simplex	(Burretiokentia_grandiflora	Reinhardtia_gracilis))	(Reinhardtia_latisecta	Reinhardtia_paiewonskiana))))	((Phoenix_dactylifera	((Serenoa_repens	Nypa_fruticans)	Sabal_domingensis))	(Roystonea_regia	Pseudophoenix_vinifera)))))	((Prestoea_acuminata	(Oenocarpus_bataua	Oenocarpus_minor))	((Dictyosperma_album	Hydriastele_microspadix)	(Dypsis_decaryi	(Kentiopsis_piersoniorum	(Heterospathe_cagayanensis	Veitchia_spiralis))))))	((Geonoma_undata	Manicaria_saccifera)	Pelagodoxa_henryana)))	Kingia_australis);
((Leopoldinia_pulchra	((((Manicaria_saccifera	Pelagodoxa_henryana)	((Iriartea_deltoidea	(((Sclerosperma_profizianum	(Orania_palindan	Podococcus_barteri))	((Attalea_speciosa	((Elaeis_oleifera	Elaeis_guineensis)	Bactris_major))	((Reinhardtia_simplex	Reinhardtia_gracilis)	(Reinhardtia_latisecta	Reinhardtia_paiewonskiana))))	((Nypa_fruticans	(Phoenix_dactylifera	(Serenoa_repens	Sabal_domingensis)))	((Chamaedorea_seifrizii	Roystonea_regia)	Pseudophoenix_vinifera))))	((Prestoea_acuminata	(Oenocarpus_bataua	Oenocarpus_minor))	((Heterospathe_cagayanensis	(Veitchia_spiralis	(Burretiokentia_grandiflora	Kentiopsis_piersoniorum)))	(Hydriastele_microspadix	(Dictyosperma_album	Dypsis_decaryi))))))	Calamus_caryotoides)	Geonoma_undata))	Kingia_australis);
(((((Pelagodoxa_henryana	Manicaria_saccifera)	(((((((Chamaedorea_seifrizii	Pseudophoenix_vinifera)	Sabal_domingensis)	Roystonea_regia)	(Phoenix_dactylifera	(Serenoa_repens	Nypa_fruticans)))	(Iriartea_deltoidea	Calamus_caryotoides))	((Sclerosperma_profizianum	(Podococcus_barteri	Orania_palindan))	(((Reinhardtia_simplex	Reinhardtia_gracilis)	(Reinhardtia_paiewonskiana	Reinhardtia_latisecta))	(Attalea_speciosa	(Bactris_major	(Elaeis_oleifera	Elaeis_guineensis))))))	((Dypsis_decaryi	(((Heterospathe_cagayanensis	Veitchia_spiralis)	(Hydriastele_microspadix	(Burretiokentia_grandiflora	Kentiopsis_piersoniorum)))	Dictyosperma_album))	(Prestoea_acuminata	(Oenocarpus_bataua	Oenocarpus_minor)))))	Geonoma_undata)	Leopoldinia_pulchra)	Kingia_australis);
((((((Pelagodoxa_henryana	Manicaria_saccifera)	((Prestoea_acuminata	(Oenocarpus_bataua	Oenocarpus_minor))	((Iriartea_deltoidea	(((((Chamaedorea_seifrizii	Roystonea_regia)	((Serenoa_repens	Nypa_fruticans)	((Pseudophoenix_vinifera	Sabal_domingensis)	Phoenix_dactylifera)))	Orania_palindan)	(Sclerosperma_profizianum	Podococcus_barteri))	(((Reinhardtia_simplex	Reinhardtia_gracilis)	(Reinhardtia_paiewonskiana	Reinhardtia_latisecta))	(Attalea_speciosa	(Bactris_major	(Elaeis_oleifera	Elaeis_guineensis))))))	((Dypsis_decaryi	Hydriastele_microspadix)	(Dictyosperma_album	((Burretiokentia_grandiflora	Kentiopsis_piersoniorum)	(Heterospathe_cagayanensis	Veitchia_spiralis)))))))	Geonoma_undata)	Calamus_caryotoides)	Leopoldinia_pulchra)	Kingia_australis);
(((((Prestoea_acuminata	(Oenocarpus_bataua	Oenocarpus_minor))	((((Sclerosperma_profizianum	((Orania_palindan	((Serenoa_repens	Nypa_fruticans)	((Chamaedorea_seifrizii	Roystonea_regia)	(Pseudophoenix_vinifera	Sabal_domingensis))))	(Podococcus_barteri	Phoenix_dactylifera)))	(((Reinhardtia_simplex	Reinhardtia_gracilis)	(Reinhardtia_paiewonskiana	Reinhardtia_latisecta))	(Attalea_speciosa	(Bactris_major	(Elaeis_oleifera	Elaeis_guineensis)))))	(Calamus_caryotoides	Iriartea_deltoidea))	(Hydriastele_microspadix	(Dypsis_decaryi	(Dictyosperma_album	((Burretiokentia_grandiflora	Kentiopsis_piersoniorum)	(Heterospathe_cagayanensis	Veitchia_spiralis)))))))	(Pelagodoxa_henryana	(Geonoma_undata	Manicaria_saccifera)))	Leopoldinia_pulchra)	Kingia_australis);
(((((Prestoea_acuminata	(Oenocarpus_bataua	Oenocarpus_minor))	(((((Podococcus_barteri	Sclerosperma_profizianum)	(Orania_palindan	(((Chamaedorea_seifrizii	Roystonea_regia)	(Pseudophoenix_vinifera	(Sabal_domingensis	(Serenoa_repens	Nypa_fruticans))))	Phoenix_dactylifera)))	(((Reinhardtia_simplex	Reinhardtia_gracilis)	(Reinhardtia_paiewonskiana	Reinhardtia_latisecta))	(Attalea_speciosa	(Bactris_major	(Elaeis_oleifera	Elaeis_guineensis)))))	((Burretiokentia_grandiflora	Calamus_caryotoides)	Iriartea_deltoidea))	(((Kentiopsis_piersoniorum	(Heterospathe_cagayanensis	Veitchia_spiralis))	Dypsis_decaryi)	(Dictyosperma_album	Hydriastele_microspadix))))	(Pelagodoxa_henryana	(Geonoma_undata	Manicaria_saccifera)))	Leopoldinia_pulchra)	Kingia_australis);
((((((((((Podococcus_barteri	Sclerosperma_profizianum)	Orania_palindan)	((Chamaedorea_seifrizii	((Reinhardtia_simplex	Reinhardtia_gracilis)	(Reinhardtia_paiewonskiana	Reinhardtia_latisecta)))	(Attalea_speciosa	(Bactris_major	(Elaeis_oleifera	Elaeis_guineensis)))))	(Calamus_caryotoides	(Burretiokentia_grandiflora	Iriartea_deltoidea)))	((Roystonea_regia	((Serenoa_repens	Sabal_domingensis)	Pseudophoenix_vinifera))	(Nypa_fruticans	Phoenix_dactylifera)))	((Heterospathe_cagayanensis	((Dypsis_decaryi	Dictyosperma_album)	(Hydriastele_microspadix	(Kentiopsis_piersoniorum	Veitchia_spiralis))))	(Prestoea_acuminata	(Oenocarpus_bataua	Oenocarpus_minor))))	(Pelagodoxa_henryana	Manicaria_saccifera))	Geonoma_undata)	Leopoldinia_pulchra)	Kingia_australis);
(((((Prestoea_acuminata	(Oenocarpus_bataua	Oenocarpus_minor))	(((Chamaedorea_seifrizii	(((Reinhardtia_simplex	Reinhardtia_gracilis)	(Reinhardtia_paiewonskiana	Reinhardtia_latisecta))	(Attalea_speciosa	(Bactris_major	(Elaeis_oleifera	Elaeis_guineensis)))))	((((Podococcus_barteri	Sclerosperma_profizianum)	Orania_palindan)	(Nypa_fruticans	(((Phoenix_dactylifera	(Serenoa_repens	Sabal_domingensis))	Pseudophoenix_vinifera)	(Calamus_caryotoides	Roystonea_regia))))	Iriartea_deltoidea))	(Dypsis_decaryi	((((Kentiopsis_piersoniorum	Veitchia_spiralis)	(Burretiokentia_grandiflora	Heterospathe_cagayanensis))	Hydriastele_microspadix)	Dictyosperma_album))))	(Pelagodoxa_henryana	(Geonoma_undata	Manicaria_saccifera)))	Leopoldinia_pulchra)	Kingia_australis);
((Geonoma_undata	((Manicaria_saccifera	((Leopoldinia_pulchra	((((((Hydriastele_microspadix	(Kentiopsis_piersoniorum	Veitchia_spiralis))	Dictyosperma_album)	Heterospathe_cagayanensis)	Dypsis_decaryi)	(Prestoea_acuminata	(Oenocarpus_bataua	Oenocarpus_minor)))	(Iriartea_deltoidea	(((Pseudophoenix_vinifera	(Podococcus_barteri	Orania_palindan))	Sclerosperma_profizianum)	((Chamaedorea_seifrizii	(((Reinhardtia_simplex	Reinhardtia_gracilis)	(Reinhardtia_paiewonskiana	Reinhardtia_latisecta))	(Attalea_speciosa	(Bactris_major	(Elaeis_oleifera	Elaeis_guineensis)))))	((Roystonea_regia	Phoenix_dactylifera)	((Nypa_fruticans	Serenoa_repens)	Sabal_domingensis)))))))	(Burretiokentia_grandiflora	Pelagodoxa_henryana)))	Calamus_caryotoides))	Kingia_australis);
((Leopoldinia_pulchra	((((Prestoea_acuminata	(Oenocarpus_bataua	Oenocarpus_minor))	((((((Reinhardtia_simplex	Reinhardtia_gracilis)	(Reinhardtia_paiewonskiana	Reinhardtia_latisecta))	(Attalea_speciosa	(Bactris_major	(Elaeis_oleifera	Elaeis_guineensis))))	Iriartea_deltoidea)	((((((Chamaedorea_seifrizii	(Pseudophoenix_vinifera	Nypa_fruticans))	(Phoenix_dactylifera	(Serenoa_repens	Sabal_domingensis)))	(Calamus_caryotoides	Orania_palindan))	Roystonea_regia)	Sclerosperma_profizianum)	Podococcus_barteri))	((((Kentiopsis_piersoniorum	(Burretiokentia_grandiflora	Veitchia_spiralis))	Heterospathe_cagayanensis)	(Dictyosperma_album	Hydriastele_microspadix))	Dypsis_decaryi)))	(Manicaria_saccifera	Pelagodoxa_henryana))	Geonoma_undata))	Kingia_australis);
((Leopoldinia_pulchra	(Manicaria_saccifera	(Pelagodoxa_henryana	((Geonoma_undata	((Prestoea_acuminata	(Oenocarpus_bataua	Oenocarpus_minor))	(((Kentiopsis_piersoniorum	((Heterospathe_cagayanensis	Veitchia_spiralis)	Burretiokentia_grandiflora))	(Dictyosperma_album	(Calamus_caryotoides	Hydriastele_microspadix)))	Dypsis_decaryi)))	(((Attalea_speciosa	(Bactris_major	(Elaeis_oleifera	Elaeis_guineensis)))	(Chamaedorea_seifrizii	((Reinhardtia_simplex	Reinhardtia_gracilis)	(Reinhardtia_paiewonskiana	Reinhardtia_latisecta))))	(((((Pseudophoenix_vinifera	(Serenoa_repens	Nypa_fruticans))	Sabal_domingensis)	Roystonea_regia)	Orania_palindan)	((Iriartea_deltoidea	(Podococcus_barteri	Phoenix_dactylifera))	Sclerosperma_profizianum)))))))	Kingia_australis);
((Leopoldinia_pulchra	((Geonoma_undata	(Pelagodoxa_henryana	Manicaria_saccifera))	((Calamus_caryotoides	(Sabal_domingensis	((Orania_palindan	Sclerosperma_profizianum)	(((Iriartea_deltoidea	(Pseudophoenix_vinifera	(Podococcus_barteri	Phoenix_dactylifera)))	(Serenoa_repens	Nypa_fruticans))	(Roystonea_regia	(Chamaedorea_seifrizii	((Attalea_speciosa	(Bactris_major	(Elaeis_oleifera	Elaeis_guineensis)))	((Reinhardtia_simplex	Reinhardtia_gracilis)	(Reinhardtia_paiewonskiana	Reinhardtia_latisecta)))))))))	((Prestoea_acuminata	(Oenocarpus_bataua	Oenocarpus_minor))	((Hydriastele_microspadix	Dictyosperma_album)	(Dypsis_decaryi	((Burretiokentia_grandiflora	Kentiopsis_piersoniorum)	(Heterospathe_cagayanensis	Veitchia_spiralis))))))))	Kingia_australis);
(((((Pelagodoxa_henryana	Manicaria_saccifera)	(((Sclerosperma_profizianum	Orania_palindan)	(Calamus_caryotoides	(Iriartea_deltoidea	((((Reinhardtia_paiewonskiana	Reinhardtia_latisecta)	(Reinhardtia_simplex	Reinhardtia_gracilis))	(((Elaeis_oleifera	Elaeis_guineensis)	Bactris_major)	Attalea_speciosa))	((Pseudophoenix_vinifera	(Sabal_domingensis	Serenoa_repens))	(((Podococcus_barteri	Phoenix_dactylifera)	(Chamaedorea_seifrizii	Roystonea_regia))	Nypa_fruticans))))))	((Prestoea_acuminata	(Oenocarpus_minor	Oenocarpus_bataua))	(Dypsis_decaryi	(((Kentiopsis_piersoniorum	Veitchia_spiralis)	(Burretiokentia_grandiflora	Heterospathe_cagayanensis))	(Hydriastele_microspadix	Dictyosperma_album))))))	Geonoma_undata)	Leopoldinia_pulchra)	Kingia_australis);
((((Pelagodoxa_henryana	(Geonoma_undata	Manicaria_saccifera))	((Prestoea_acuminata	(Oenocarpus_minor	Oenocarpus_bataua))	((((Hydriastele_microspadix	(Kentiopsis_piersoniorum	(Veitchia_spiralis	Burretiokentia_grandiflora)))	(Dypsis_decaryi	Heterospathe_cagayanensis))	Dictyosperma_album)	((Sclerosperma_profizianum	Orania_palindan)	((Iriartea_deltoidea	((Reinhardtia_paiewonskiana	Reinhardtia_latisecta)	(Reinhardtia_simplex	Reinhardtia_gracilis)))	(((Calamus_caryotoides	Phoenix_dactylifera)	(Nypa_fruticans	(Roystonea_regia	(Chamaedorea_seifrizii	(Pseudophoenix_vinifera	(Sabal_domingensis	Serenoa_repens))))))	((((Elaeis_oleifera	Elaeis_guineensis)	Bactris_major)	Attalea_speciosa)	Podococcus_barteri)))))))	Leopoldinia_pulchra)	Kingia_australis);
(((((Pelagodoxa_henryana	Manicaria_saccifera)	(((((Kentiopsis_piersoniorum	((Heterospathe_cagayanensis	Burretiokentia_grandiflora)	Veitchia_spiralis))	Dictyosperma_album)	Dypsis_decaryi)	Hydriastele_microspadix)	(((Orania_palindan	(Phoenix_dactylifera	(Nypa_fruticans	(Roystonea_regia	((Iriartea_deltoidea	(Calamus_caryotoides	Chamaedorea_seifrizii))	(Pseudophoenix_vinifera	(Sabal_domingensis	Serenoa_repens)))))))	(Sclerosperma_profizianum	(((((Elaeis_oleifera	Elaeis_guineensis)	Bactris_major)	Attalea_speciosa)	Podococcus_barteri)	((Reinhardtia_paiewonskiana	Reinhardtia_latisecta)	(Reinhardtia_simplex	Reinhardtia_gracilis)))))	(Prestoea_acuminata	(Oenocarpus_minor	Oenocarpus_bataua)))))	Geonoma_undata)	Leopoldinia_pulchra)	Kingia_australis);
(((((Pelagodoxa_henryana	Manicaria_saccifera)	((((Phoenix_dactylifera	(Sabal_domingensis	Nypa_fruticans))	Iriartea_deltoidea)	((((((((Elaeis_oleifera	Elaeis_guineensis)	Bactris_major)	Attalea_speciosa)	Podococcus_barteri)	((Reinhardtia_paiewonskiana	Reinhardtia_latisecta)	(Reinhardtia_simplex	Reinhardtia_gracilis)))	Roystonea_regia)	Orania_palindan)	((Sclerosperma_profizianum	Pseudophoenix_vinifera)	(Chamaedorea_seifrizii	Serenoa_repens))))	((Prestoea_acuminata	(Oenocarpus_minor	Oenocarpus_bataua))	((((Burretiokentia_grandiflora	Kentiopsis_piersoniorum)	(Heterospathe_cagayanensis	Veitchia_spiralis))	Dypsis_decaryi)	(Dictyosperma_album	Hydriastele_microspadix)))))	(Calamus_caryotoides	Geonoma_undata))	Leopoldinia_pulchra)	Kingia_australis);
(((((Pelagodoxa_henryana	Manicaria_saccifera)	(((Phoenix_dactylifera	(Calamus_caryotoides	Iriartea_deltoidea))	(((Nypa_fruticans	(Chamaedorea_seifrizii	Roystonea_regia))	(Serenoa_repens	(Pseudophoenix_vinifera	Sabal_domingensis)))	(((Sclerosperma_profizianum	Podococcus_barteri)	((((Elaeis_oleifera	Elaeis_guineensis)	Bactris_major)	Attalea_speciosa)	((Reinhardtia_paiewonskiana	Reinhardtia_latisecta)	(Reinhardtia_simplex	Reinhardtia_gracilis))))	Orania_palindan)))	((Prestoea_acuminata	(Oenocarpus_minor	Oenocarpus_bataua))	((((Burretiokentia_grandiflora	Kentiopsis_piersoniorum)	(Heterospathe_cagayanensis	Veitchia_spiralis))	Dypsis_decaryi)	(Dictyosperma_album	Hydriastele_microspadix)))))	Geonoma_undata)	Leopoldinia_pulchra)	Kingia_australis);
((((Pelagodoxa_henryana	(Geonoma_undata	Manicaria_saccifera))	(((Heterospathe_cagayanensis	(Hydriastele_microspadix	(Kentiopsis_piersoniorum	(Calamus_caryotoides	Veitchia_spiralis))))	(Dypsis_decaryi	Dictyosperma_album))	((Orania_palindan	((((Nypa_fruticans	((((Elaeis_oleifera	Elaeis_guineensis)	Bactris_major)	Attalea_speciosa)	((Reinhardtia_paiewonskiana	Reinhardtia_latisecta)	(Reinhardtia_simplex	Reinhardtia_gracilis))))	Burretiokentia_grandiflora)	((Serenoa_repens	(Podococcus_barteri	Phoenix_dactylifera))	Sclerosperma_profizianum))	((((Iriartea_deltoidea	Chamaedorea_seifrizii)	Roystonea_regia)	Pseudophoenix_vinifera)	Sabal_domingensis)))	(Prestoea_acuminata	(Oenocarpus_minor	Oenocarpus_bataua)))))	Leopoldinia_pulchra)	Kingia_australis);
((((Calamus_caryotoides	Geonoma_undata)	((Manicaria_saccifera	Pelagodoxa_henryana)	((Iriartea_deltoidea	(((((Serenoa_repens	(Roystonea_regia	(Nypa_fruticans	Pseudophoenix_vinifera)))	(Sabal_domingensis	Phoenix_dactylifera))	Chamaedorea_seifrizii)	((((Elaeis_oleifera	Elaeis_guineensis)	Bactris_major)	Attalea_speciosa)	((Reinhardtia_paiewonskiana	Reinhardtia_latisecta)	(Reinhardtia_simplex	Reinhardtia_gracilis))))	((Podococcus_barteri	Orania_palindan)	Sclerosperma_profizianum)))	((Prestoea_acuminata	(Oenocarpus_minor	Oenocarpus_bataua))	(Dypsis_decaryi	((Heterospathe_cagayanensis	(Hydriastele_microspadix	((Burretiokentia_grandiflora	Kentiopsis_piersoniorum)	Veitchia_spiralis)))	Dictyosperma_album))))))	Leopoldinia_pulchra)	Kingia_australis);
((((Manicaria_saccifera	(Geonoma_undata	Pelagodoxa_henryana))	(((Calamus_caryotoides	Iriartea_deltoidea)	(((((Serenoa_repens	(Sabal_domingensis	Pseudophoenix_vinifera))	(Phoenix_dactylifera	Roystonea_regia))	Nypa_fruticans)	(Chamaedorea_seifrizii	(((Elaeis_oleifera	Elaeis_guineensis)	(Bactris_major	Attalea_speciosa))	((Reinhardtia_paiewonskiana	Reinhardtia_latisecta)	(Reinhardtia_simplex	Reinhardtia_gracilis)))))	((Podococcus_barteri	Orania_palindan)	Sclerosperma_profizianum)))	((Prestoea_acuminata	(Oenocarpus_minor	Oenocarpus_bataua))	(Heterospathe_cagayanensis	((Hydriastele_microspadix	((Burretiokentia_grandiflora	Kentiopsis_piersoniorum)	Veitchia_spiralis))	(Dictyosperma_album	Dypsis_decaryi))))))	Leopoldinia_pulchra)	Kingia_australis);
((((Pelagodoxa_henryana	Manicaria_saccifera)	(Geonoma_undata	((Prestoea_acuminata	(Oenocarpus_minor	Oenocarpus_bataua))	((Dypsis_decaryi	(Heterospathe_cagayanensis	((Hydriastele_microspadix	((Burretiokentia_grandiflora	Kentiopsis_piersoniorum)	Veitchia_spiralis))	Dictyosperma_album)))	(((((Nypa_fruticans	Pseudophoenix_vinifera)	(Serenoa_repens	Sabal_domingensis))	Phoenix_dactylifera)	(Calamus_caryotoides	Iriartea_deltoidea))	((Roystonea_regia	((Attalea_speciosa	((Elaeis_oleifera	Elaeis_guineensis)	Bactris_major))	(((Reinhardtia_paiewonskiana	Reinhardtia_latisecta)	(Reinhardtia_simplex	Reinhardtia_gracilis))	Chamaedorea_seifrizii)))	((Podococcus_barteri	Orania_palindan)	Sclerosperma_profizianum)))))))	Leopoldinia_pulchra)	Kingia_australis);
((((Pelagodoxa_henryana	Manicaria_saccifera)	(Geonoma_undata	((Prestoea_acuminata	(Oenocarpus_minor	Oenocarpus_bataua))	((((Calamus_caryotoides	(Kentiopsis_piersoniorum	Veitchia_spiralis))	Dypsis_decaryi)	((Dictyosperma_album	Hydriastele_microspadix)	Heterospathe_cagayanensis))	(Iriartea_deltoidea	(((Chamaedorea_seifrizii	((Attalea_speciosa	((Elaeis_oleifera	Elaeis_guineensis)	Bactris_major))	((Reinhardtia_paiewonskiana	Reinhardtia_latisecta)	(Reinhardtia_simplex	(Burretiokentia_grandiflora	Reinhardtia_gracilis)))))	((Podococcus_barteri	Orania_palindan)	Sclerosperma_profizianum))	(Pseudophoenix_vinifera	(((Sabal_domingensis	(Nypa_fruticans	Serenoa_repens))	Phoenix_dactylifera)	Roystonea_regia))))))))	Leopoldinia_pulchra)	Kingia_australis);
((Leopoldinia_pulchra	(((Pelagodoxa_henryana	Manicaria_saccifera)	((((Sclerosperma_profizianum	(Pseudophoenix_vinifera	(Podococcus_barteri	Orania_palindan)))	((Chamaedorea_seifrizii	(((Reinhardtia_gracilis	Reinhardtia_simplex)	(Reinhardtia_paiewonskiana	Reinhardtia_latisecta))	(Attalea_speciosa	(Bactris_major	(Elaeis_oleifera	Elaeis_guineensis)))))	((Roystonea_regia	Calamus_caryotoides)	(Phoenix_dactylifera	(Sabal_domingensis	(Serenoa_repens	Nypa_fruticans))))))	Iriartea_deltoidea)	((Prestoea_acuminata	(Oenocarpus_bataua	Oenocarpus_minor))	((Dypsis_decaryi	((Heterospathe_cagayanensis	Veitchia_spiralis)	(Burretiokentia_grandiflora	Kentiopsis_piersoniorum)))	(Dictyosperma_album	Hydriastele_microspadix)))))	Geonoma_undata))	Kingia_australis);
((Leopoldinia_pulchra	((Pelagodoxa_henryana	Manicaria_saccifera)	(Geonoma_undata	((Prestoea_acuminata	(Oenocarpus_bataua	Oenocarpus_minor))	((Dypsis_decaryi	((Dictyosperma_album	Hydriastele_microspadix)	(Heterospathe_cagayanensis	(Veitchia_spiralis	(Burretiokentia_grandiflora	Kentiopsis_piersoniorum)))))	((Iriartea_deltoidea	((((Chamaedorea_seifrizii	Roystonea_regia)	(Phoenix_dactylifera	(Sabal_domingensis	(Serenoa_repens	Nypa_fruticans))))	Pseudophoenix_vinifera)	Calamus_caryotoides))	((((Reinhardtia_gracilis	Reinhardtia_simplex)	(Reinhardtia_paiewonskiana	Reinhardtia_latisecta))	(Attalea_speciosa	(Bactris_major	(Elaeis_oleifera	Elaeis_guineensis))))	(Podococcus_barteri	(Orania_palindan	Sclerosperma_profizianum)))))))))	Kingia_australis);
((Leopoldinia_pulchra	(Geonoma_undata	((Manicaria_saccifera	Pelagodoxa_henryana)	((Prestoea_acuminata	(Oenocarpus_bataua	Oenocarpus_minor))	((((Heterospathe_cagayanensis	Veitchia_spiralis)	Dictyosperma_album)	((Hydriastele_microspadix	(Burretiokentia_grandiflora	Kentiopsis_piersoniorum))	Dypsis_decaryi))	((Iriartea_deltoidea	((Phoenix_dactylifera	(Sabal_domingensis	(Serenoa_repens	Nypa_fruticans)))	((Chamaedorea_seifrizii	Roystonea_regia)	Pseudophoenix_vinifera)))	(Calamus_caryotoides	((((Reinhardtia_gracilis	Reinhardtia_simplex)	(Reinhardtia_paiewonskiana	Reinhardtia_latisecta))	(Bactris_major	((Elaeis_oleifera	Elaeis_guineensis)	Attalea_speciosa)))	(Podococcus_barteri	(Orania_palindan	Sclerosperma_profizianum))))))))))	Kingia_australis);
((Leopoldinia_pulchra	((Manicaria_saccifera	Pelagodoxa_henryana)	(((Prestoea_acuminata	(Oenocarpus_bataua	Oenocarpus_minor))	((Dypsis_decaryi	((Dictyosperma_album	(Hydriastele_microspadix	(Veitchia_spiralis	(Burretiokentia_grandiflora	Kentiopsis_piersoniorum))))	Heterospathe_cagayanensis))	(Iriartea_deltoidea	(((Chamaedorea_seifrizii	((Reinhardtia_gracilis	Reinhardtia_simplex)	(Reinhardtia_paiewonskiana	Reinhardtia_latisecta)))	(Attalea_speciosa	(Bactris_major	(Elaeis_oleifera	Elaeis_guineensis))))	(((Pseudophoenix_vinifera	(Sabal_domingensis	(Serenoa_repens	Nypa_fruticans)))	((Roystonea_regia	Calamus_caryotoides)	Phoenix_dactylifera))	(Sclerosperma_profizianum	(Podococcus_barteri	Orania_palindan)))))))	Geonoma_undata)))	Kingia_australis);
((Leopoldinia_pulchra	(((Geonoma_undata	Manicaria_saccifera)	Pelagodoxa_henryana)	((Prestoea_acuminata	(Oenocarpus_bataua	Oenocarpus_minor))	((((Dictyosperma_album	Hydriastele_microspadix)	(Heterospathe_cagayanensis	(Veitchia_spiralis	(Burretiokentia_grandiflora	Kentiopsis_piersoniorum))))	Dypsis_decaryi)	(((Sclerosperma_profizianum	(((Chamaedorea_seifrizii	Nypa_fruticans)	(((Reinhardtia_gracilis	Reinhardtia_simplex)	(Reinhardtia_paiewonskiana	Reinhardtia_latisecta))	(Attalea_speciosa	(Bactris_major	(Elaeis_oleifera	Elaeis_guineensis)))))	(Orania_palindan	((Pseudophoenix_vinifera	(Sabal_domingensis	Serenoa_repens))	(Roystonea_regia	Calamus_caryotoides)))))	Iriartea_deltoidea)	(Podococcus_barteri	Phoenix_dactylifera))))))	Kingia_australis);
((Leopoldinia_pulchra	(((((Podococcus_barteri	Iriartea_deltoidea)	Phoenix_dactylifera)	(((Chamaedorea_seifrizii	((Reinhardtia_gracilis	Reinhardtia_simplex)	(Reinhardtia_paiewonskiana	Reinhardtia_latisecta)))	(Attalea_speciosa	(Bactris_major	(Elaeis_oleifera	Elaeis_guineensis))))	(((Calamus_caryotoides	Orania_palindan)	((Serenoa_repens	Nypa_fruticans)	((Pseudophoenix_vinifera	Sabal_domingensis)	Roystonea_regia)))	Sclerosperma_profizianum)))	((Prestoea_acuminata	(Oenocarpus_bataua	Oenocarpus_minor))	(((Dictyosperma_album	Hydriastele_microspadix)	((Veitchia_spiralis	Heterospathe_cagayanensis)	(Burretiokentia_grandiflora	Kentiopsis_piersoniorum)))	Dypsis_decaryi)))	(Pelagodoxa_henryana	(Manicaria_saccifera	Geonoma_undata))))	Kingia_australis);
((Leopoldinia_pulchra	(((Prestoea_acuminata	(Oenocarpus_bataua	Oenocarpus_minor))	(((Dictyosperma_album	Hydriastele_microspadix)	((Heterospathe_cagayanensis	((Burretiokentia_grandiflora	Kentiopsis_piersoniorum)	Veitchia_spiralis))	Dypsis_decaryi))	(((Chamaedorea_seifrizii	((Reinhardtia_gracilis	Reinhardtia_simplex)	(Reinhardtia_paiewonskiana	Reinhardtia_latisecta)))	(Attalea_speciosa	(Bactris_major	(Elaeis_oleifera	Elaeis_guineensis))))	(((Iriartea_deltoidea	Calamus_caryotoides)	(Phoenix_dactylifera	((Roystonea_regia	((Serenoa_repens	Nypa_fruticans)	Pseudophoenix_vinifera))	Sabal_domingensis)))	(Sclerosperma_profizianum	(Orania_palindan	Podococcus_barteri))))))	(Pelagodoxa_henryana	(Manicaria_saccifera	Geonoma_undata))))	Kingia_australis);
((Leopoldinia_pulchra	(((Prestoea_acuminata	(Oenocarpus_bataua	Oenocarpus_minor))	(((((Burretiokentia_grandiflora	Kentiopsis_piersoniorum)	Veitchia_spiralis)	Hydriastele_microspadix)	((Dypsis_decaryi	Dictyosperma_album)	Heterospathe_cagayanensis))	((((Reinhardtia_gracilis	Reinhardtia_simplex)	(Reinhardtia_paiewonskiana	Reinhardtia_latisecta))	(Attalea_speciosa	(Bactris_major	(Elaeis_oleifera	Elaeis_guineensis))))	((Iriartea_deltoidea	Calamus_caryotoides)	((((Pseudophoenix_vinifera	(Nypa_fruticans	Chamaedorea_seifrizii))	Roystonea_regia)	((Sabal_domingensis	Serenoa_repens)	Phoenix_dactylifera))	(Sclerosperma_profizianum	(Orania_palindan	Podococcus_barteri)))))))	(Pelagodoxa_henryana	(Manicaria_saccifera	Geonoma_undata))))	Kingia_australis);
((Leopoldinia_pulchra	(((((((Reinhardtia_gracilis	Reinhardtia_simplex)	(Reinhardtia_paiewonskiana	Reinhardtia_latisecta))	(Attalea_speciosa	(Bactris_major	(Elaeis_oleifera	Elaeis_guineensis))))	Sclerosperma_profizianum)	((Orania_palindan	(((Serenoa_repens	Pseudophoenix_vinifera)	(Sabal_domingensis	Nypa_fruticans))	((Podococcus_barteri	Phoenix_dactylifera)	(Chamaedorea_seifrizii	Roystonea_regia))))	Iriartea_deltoidea))	((Prestoea_acuminata	(Oenocarpus_bataua	Oenocarpus_minor))	(Dypsis_decaryi	((Heterospathe_cagayanensis	(((Burretiokentia_grandiflora	Kentiopsis_piersoniorum)	Veitchia_spiralis)	Hydriastele_microspadix))	Dictyosperma_album))))	((Calamus_caryotoides	Geonoma_undata)	(Pelagodoxa_henryana	Manicaria_saccifera))))	Kingia_australis);
((Leopoldinia_pulchra	(((Pelagodoxa_henryana	Manicaria_saccifera)	((Prestoea_acuminata	(Oenocarpus_bataua	Oenocarpus_minor))	((((Dypsis_decaryi	(((Burretiokentia_grandiflora	Kentiopsis_piersoniorum)	Veitchia_spiralis)	Hydriastele_microspadix))	Dictyosperma_album)	Heterospathe_cagayanensis)	(Calamus_caryotoides	(((((Reinhardtia_gracilis	Reinhardtia_simplex)	(Reinhardtia_paiewonskiana	Reinhardtia_latisecta))	(Attalea_speciosa	(Bactris_major	(Elaeis_oleifera	Elaeis_guineensis))))	(Sclerosperma_profizianum	(Podococcus_barteri	Orania_palindan)))	((((Chamaedorea_seifrizii	Roystonea_regia)	Phoenix_dactylifera)	((Nypa_fruticans	Pseudophoenix_vinifera)	(Sabal_domingensis	Serenoa_repens)))	Iriartea_deltoidea))))))	Geonoma_undata))	Kingia_australis);
(((((Geonoma_undata	Manicaria_saccifera)	Pelagodoxa_henryana)	(((Calamus_caryotoides	Iriartea_deltoidea)	((((Pseudophoenix_vinifera	Roystonea_regia)	(((Nypa_fruticans	Serenoa_repens)	Sabal_domingensis)	Phoenix_dactylifera))	((Podococcus_barteri	(Attalea_speciosa	(Bactris_major	(Elaeis_guineensis	Elaeis_oleifera))))	(Chamaedorea_seifrizii	((Reinhardtia_paiewonskiana	Reinhardtia_latisecta)	(Reinhardtia_simplex	Reinhardtia_gracilis)))))	(Orania_palindan	Sclerosperma_profizianum)))	(((((Burretiokentia_grandiflora	Heterospathe_cagayanensis)	(Kentiopsis_piersoniorum	Veitchia_spiralis))	Dypsis_decaryi)	(Dictyosperma_album	Hydriastele_microspadix))	(Prestoea_acuminata	(Oenocarpus_minor	Oenocarpus_bataua)))))	Leopoldinia_pulchra)	Kingia_australis);
((((((Calamus_caryotoides	Geonoma_undata)	Manicaria_saccifera)	Pelagodoxa_henryana)	((Iriartea_deltoidea	((((Chamaedorea_seifrizii	((Attalea_speciosa	(Bactris_major	(Elaeis_guineensis	Elaeis_oleifera)))	((Reinhardtia_paiewonskiana	Reinhardtia_latisecta)	(Reinhardtia_simplex	Reinhardtia_gracilis))))	(Roystonea_regia	((Nypa_fruticans	Serenoa_repens)	(Burretiokentia_grandiflora	(Sabal_domingensis	Phoenix_dactylifera)))))	((Podococcus_barteri	Orania_palindan)	Sclerosperma_profizianum))	Pseudophoenix_vinifera))	((((Kentiopsis_piersoniorum	(Heterospathe_cagayanensis	Veitchia_spiralis))	Dypsis_decaryi)	(Dictyosperma_album	Hydriastele_microspadix))	(Prestoea_acuminata	(Oenocarpus_minor	Oenocarpus_bataua)))))	Leopoldinia_pulchra)	Kingia_australis);
(((Geonoma_undata	(Manicaria_saccifera	(Pelagodoxa_henryana	((((((Pseudophoenix_vinifera	Roystonea_regia)	((Nypa_fruticans	Serenoa_repens)	(Sabal_domingensis	Phoenix_dactylifera)))	((Burretiokentia_grandiflora	Iriartea_deltoidea)	Calamus_caryotoides))	((Attalea_speciosa	(Bactris_major	(Elaeis_guineensis	Elaeis_oleifera)))	(((Reinhardtia_paiewonskiana	Reinhardtia_latisecta)	(Reinhardtia_simplex	Reinhardtia_gracilis))	Chamaedorea_seifrizii)))	((Podococcus_barteri	Orania_palindan)	Sclerosperma_profizianum))	((Hydriastele_microspadix	(((Kentiopsis_piersoniorum	Veitchia_spiralis)	Heterospathe_cagayanensis)	(Dypsis_decaryi	Dictyosperma_album)))	(Prestoea_acuminata	(Oenocarpus_minor	Oenocarpus_bataua)))))))	Leopoldinia_pulchra)	Kingia_australis);
(((((((((Nypa_fruticans	Serenoa_repens)	Phoenix_dactylifera)	(Sabal_domingensis	((Chamaedorea_seifrizii	Pseudophoenix_vinifera)	Roystonea_regia)))	(((Attalea_speciosa	(Bactris_major	(Elaeis_guineensis	Elaeis_oleifera)))	((Reinhardtia_paiewonskiana	Reinhardtia_latisecta)	(Reinhardtia_simplex	Reinhardtia_gracilis)))	((Podococcus_barteri	Orania_palindan)	Sclerosperma_profizianum)))	(Calamus_caryotoides	Iriartea_deltoidea))	(((Dictyosperma_album	((Burretiokentia_grandiflora	(Kentiopsis_piersoniorum	Veitchia_spiralis))	Hydriastele_microspadix))	(Dypsis_decaryi	Heterospathe_cagayanensis))	(Prestoea_acuminata	(Oenocarpus_minor	Oenocarpus_bataua))))	((Geonoma_undata	Manicaria_saccifera)	Pelagodoxa_henryana))	Leopoldinia_pulchra)	Kingia_australis);
((((((Pseudophoenix_vinifera	((Podococcus_barteri	Orania_palindan)	Sclerosperma_profizianum))	((((Calamus_caryotoides	Iriartea_deltoidea)	Chamaedorea_seifrizii)	(Roystonea_regia	((Attalea_speciosa	(Bactris_major	(Elaeis_guineensis	Elaeis_oleifera)))	((Reinhardtia_paiewonskiana	Reinhardtia_latisecta)	(Reinhardtia_simplex	Reinhardtia_gracilis)))))	((Nypa_fruticans	Serenoa_repens)	(Sabal_domingensis	Phoenix_dactylifera))))	((Dypsis_decaryi	(Dictyosperma_album	(Hydriastele_microspadix	((Burretiokentia_grandiflora	Heterospathe_cagayanensis)	(Kentiopsis_piersoniorum	Veitchia_spiralis)))))	(Prestoea_acuminata	(Oenocarpus_minor	Oenocarpus_bataua))))	(Geonoma_undata	(Manicaria_saccifera	Pelagodoxa_henryana)))	Leopoldinia_pulchra)	Kingia_australis);
((((((Pseudophoenix_vinifera	((Podococcus_barteri	Orania_palindan)	Sclerosperma_profizianum))	((Roystonea_regia	((Attalea_speciosa	(Bactris_major	(Elaeis_guineensis	Elaeis_oleifera)))	((Reinhardtia_paiewonskiana	Reinhardtia_latisecta)	(Reinhardtia_simplex	Reinhardtia_gracilis))))	(((Iriartea_deltoidea	Chamaedorea_seifrizii)	Calamus_caryotoides)	((Nypa_fruticans	(Sabal_domingensis	Serenoa_repens))	Phoenix_dactylifera))))	((((Dictyosperma_album	Heterospathe_cagayanensis)	(((Kentiopsis_piersoniorum	Veitchia_spiralis)	Burretiokentia_grandiflora)	Hydriastele_microspadix))	Dypsis_decaryi)	(Prestoea_acuminata	(Oenocarpus_minor	Oenocarpus_bataua))))	(Geonoma_undata	(Manicaria_saccifera	Pelagodoxa_henryana)))	Leopoldinia_pulchra)	Kingia_australis);
(((Geonoma_undata	((Manicaria_saccifera	Pelagodoxa_henryana)	(((((Roystonea_regia	((Calamus_caryotoides	(Iriartea_deltoidea	Chamaedorea_seifrizii))	(Pseudophoenix_vinifera	((Nypa_fruticans	Serenoa_repens)	(Phoenix_dactylifera	Sabal_domingensis)))))	Orania_palindan)	Podococcus_barteri)	(((Attalea_speciosa	(Bactris_major	(Elaeis_guineensis	Elaeis_oleifera)))	((Reinhardtia_paiewonskiana	Reinhardtia_latisecta)	(Reinhardtia_simplex	Reinhardtia_gracilis)))	Sclerosperma_profizianum))	(((Dypsis_decaryi	(Dictyosperma_album	Hydriastele_microspadix))	((Veitchia_spiralis	(Burretiokentia_grandiflora	Kentiopsis_piersoniorum))	Heterospathe_cagayanensis))	(Prestoea_acuminata	(Oenocarpus_minor	Oenocarpus_bataua))))))	Leopoldinia_pulchra)	Kingia_australis);
(((((Geonoma_undata	Manicaria_saccifera)	Pelagodoxa_henryana)	(((((Phoenix_dactylifera	(((Nypa_fruticans	Chamaedorea_seifrizii)	Pseudophoenix_vinifera)	(Sabal_domingensis	Serenoa_repens)))	Roystonea_regia)	(((Attalea_speciosa	(Bactris_major	(Elaeis_guineensis	Elaeis_oleifera)))	(Iriartea_deltoidea	((Reinhardtia_paiewonskiana	Reinhardtia_latisecta)	(Reinhardtia_simplex	Reinhardtia_gracilis))))	Podococcus_barteri))	(Sclerosperma_profizianum	(Calamus_caryotoides	Orania_palindan)))	(((Dictyosperma_album	Hydriastele_microspadix)	((Kentiopsis_piersoniorum	(Heterospathe_cagayanensis	(Burretiokentia_grandiflora	Veitchia_spiralis)))	Dypsis_decaryi))	(Prestoea_acuminata	(Oenocarpus_minor	Oenocarpus_bataua)))))	Leopoldinia_pulchra)	Kingia_australis);
((((Manicaria_saccifera	Pelagodoxa_henryana)	(Geonoma_undata	((Prestoea_acuminata	(Oenocarpus_minor	Oenocarpus_bataua))	(((((Phoenix_dactylifera	((Serenoa_repens	Nypa_fruticans)	(Sabal_domingensis	Burretiokentia_grandiflora)))	((Roystonea_regia	Calamus_caryotoides)	Pseudophoenix_vinifera))	Iriartea_deltoidea)	((Chamaedorea_seifrizii	((Attalea_speciosa	(Bactris_major	(Elaeis_guineensis	Elaeis_oleifera)))	((Reinhardtia_paiewonskiana	Reinhardtia_latisecta)	(Reinhardtia_simplex	Reinhardtia_gracilis))))	((Podococcus_barteri	Orania_palindan)	Sclerosperma_profizianum)))	(Dypsis_decaryi	((Heterospathe_cagayanensis	Dictyosperma_album)	(Hydriastele_microspadix	(Kentiopsis_piersoniorum	Veitchia_spiralis))))))))	Leopoldinia_pulchra)	Kingia_australis);
(((((Manicaria_saccifera	Pelagodoxa_henryana)	((Prestoea_acuminata	(Oenocarpus_minor	Oenocarpus_bataua))	(((((Phoenix_dactylifera	(Roystonea_regia	Chamaedorea_seifrizii))	(Pseudophoenix_vinifera	((Serenoa_repens	Nypa_fruticans)	Sabal_domingensis)))	(((Reinhardtia_paiewonskiana	Reinhardtia_latisecta)	(Reinhardtia_simplex	Reinhardtia_gracilis))	Iriartea_deltoidea))	(((Podococcus_barteri	Orania_palindan)	Sclerosperma_profizianum)	(Attalea_speciosa	(Bactris_major	(Elaeis_guineensis	Elaeis_oleifera)))))	(Calamus_caryotoides	(((Kentiopsis_piersoniorum	((Burretiokentia_grandiflora	Heterospathe_cagayanensis)	Veitchia_spiralis))	(Dictyosperma_album	Hydriastele_microspadix))	Dypsis_decaryi)))))	Geonoma_undata)	Leopoldinia_pulchra)	Kingia_australis);
((((Pelagodoxa_henryana	(Geonoma_undata	Manicaria_saccifera))	((Prestoea_acuminata	(Oenocarpus_minor	Oenocarpus_bataua))	(((Hydriastele_microspadix	Dypsis_decaryi)	(Dictyosperma_album	(Heterospathe_cagayanensis	(Veitchia_spiralis	(Burretiokentia_grandiflora	Kentiopsis_piersoniorum)))))	((((((Elaeis_oleifera	Elaeis_guineensis)	Bactris_major)	Attalea_speciosa)	((Reinhardtia_latisecta	Reinhardtia_paiewonskiana)	(Reinhardtia_gracilis	Reinhardtia_simplex)))	((((Serenoa_repens	(Sabal_domingensis	Phoenix_dactylifera))	((Nypa_fruticans	Pseudophoenix_vinifera)	(Chamaedorea_seifrizii	Roystonea_regia)))	Orania_palindan)	(Sclerosperma_profizianum	Podococcus_barteri)))	(Iriartea_deltoidea	Calamus_caryotoides)))))	Leopoldinia_pulchra)	Kingia_australis);
((((Pelagodoxa_henryana	(Geonoma_undata	Manicaria_saccifera))	((Prestoea_acuminata	(Oenocarpus_minor	Oenocarpus_bataua))	((((Dictyosperma_album	(Hydriastele_microspadix	(Veitchia_spiralis	Kentiopsis_piersoniorum)))	Heterospathe_cagayanensis)	Dypsis_decaryi)	(((((Bactris_major	(Elaeis_oleifera	Elaeis_guineensis))	Attalea_speciosa)	((Reinhardtia_latisecta	Reinhardtia_paiewonskiana)	((Burretiokentia_grandiflora	Reinhardtia_gracilis)	Reinhardtia_simplex)))	(((Roystonea_regia	(Pseudophoenix_vinifera	((Chamaedorea_seifrizii	Calamus_caryotoides)	Sabal_domingensis)))	(Serenoa_repens	Nypa_fruticans))	(Sclerosperma_profizianum	(Orania_palindan	Podococcus_barteri))))	(Phoenix_dactylifera	Iriartea_deltoidea)))))	Leopoldinia_pulchra)	Kingia_australis);
(((((Burretiokentia_grandiflora	Pelagodoxa_henryana)	(Geonoma_undata	Manicaria_saccifera))	(((((Sclerosperma_profizianum	Orania_palindan)	(Roystonea_regia	(Pseudophoenix_vinifera	(Sabal_domingensis	(Serenoa_repens	Nypa_fruticans)))))	(((Bactris_major	(Elaeis_oleifera	Elaeis_guineensis))	Attalea_speciosa)	(Chamaedorea_seifrizii	(Iriartea_deltoidea	((Reinhardtia_latisecta	Reinhardtia_paiewonskiana)	(Reinhardtia_gracilis	Reinhardtia_simplex))))))	(Calamus_caryotoides	(Podococcus_barteri	Phoenix_dactylifera)))	((Prestoea_acuminata	(Oenocarpus_minor	Oenocarpus_bataua))	((((Hydriastele_microspadix	(Veitchia_spiralis	Kentiopsis_piersoniorum))	Dypsis_decaryi)	Dictyosperma_album)	Heterospathe_cagayanensis))))	Leopoldinia_pulchra)	Kingia_australis);
((((((Manicaria_saccifera	Pelagodoxa_henryana)	(((Phoenix_dactylifera	(((((Elaeis_oleifera	Elaeis_guineensis)	Bactris_major)	Attalea_speciosa)	((Reinhardtia_latisecta	Reinhardtia_paiewonskiana)	(Reinhardtia_gracilis	Reinhardtia_simplex)))	((Sclerosperma_profizianum	(Podococcus_barteri	Orania_palindan))	((Roystonea_regia	(Pseudophoenix_vinifera	(Sabal_domingensis	(Serenoa_repens	Nypa_fruticans))))	Iriartea_deltoidea))))	((Prestoea_acuminata	(Oenocarpus_minor	Oenocarpus_bataua))	(((((Burretiokentia_grandiflora	Heterospathe_cagayanensis)	Veitchia_spiralis)	Kentiopsis_piersoniorum)	(Dictyosperma_album	Hydriastele_microspadix))	Dypsis_decaryi)))	Chamaedorea_seifrizii))	Geonoma_undata)	Calamus_caryotoides)	Leopoldinia_pulchra)	Kingia_australis);
(((((Manicaria_saccifera	Pelagodoxa_henryana)	((Prestoea_acuminata	(Oenocarpus_minor	Oenocarpus_bataua))	(((Dypsis_decaryi	(Veitchia_spiralis	Kentiopsis_piersoniorum))	(Heterospathe_cagayanensis	(Dictyosperma_album	Hydriastele_microspadix)))	(((Phoenix_dactylifera	((Serenoa_repens	Nypa_fruticans)	Sabal_domingensis))	((Calamus_caryotoides	Roystonea_regia)	Pseudophoenix_vinifera))	(((Sclerosperma_profizianum	(Podococcus_barteri	Orania_palindan))	(((Elaeis_oleifera	Elaeis_guineensis)	Bactris_major)	Attalea_speciosa))	(Chamaedorea_seifrizii	(Iriartea_deltoidea	((Reinhardtia_latisecta	Reinhardtia_paiewonskiana)	((Burretiokentia_grandiflora	Reinhardtia_gracilis)	Reinhardtia_simplex)))))))))	Geonoma_undata)	Leopoldinia_pulchra)	Kingia_australis);
(((Geonoma_undata	(((((Iriartea_deltoidea	(((Roystonea_regia	(Phoenix_dactylifera	(Serenoa_repens	Sabal_domingensis)))	(Calamus_caryotoides	Pseudophoenix_vinifera))	(Burretiokentia_grandiflora	(Chamaedorea_seifrizii	(Nypa_fruticans	((((Elaeis_oleifera	Elaeis_guineensis)	Bactris_major)	Attalea_speciosa)	((Reinhardtia_latisecta	Reinhardtia_paiewonskiana)	(Reinhardtia_gracilis	Reinhardtia_simplex))))))))	(Sclerosperma_profizianum	(Podococcus_barteri	Orania_palindan)))	((Prestoea_acuminata	(Oenocarpus_minor	Oenocarpus_bataua))	((Dictyosperma_album	(Heterospathe_cagayanensis	(Hydriastele_microspadix	(Kentiopsis_piersoniorum	Veitchia_spiralis))))	Dypsis_decaryi)))	Manicaria_saccifera)	Pelagodoxa_henryana))	Leopoldinia_pulchra)	Kingia_australis);
(((Geonoma_undata	(((Prestoea_acuminata	(Oenocarpus_minor	Oenocarpus_bataua))	((Calamus_caryotoides	((Hydriastele_microspadix	((Burretiokentia_grandiflora	Kentiopsis_piersoniorum)	Veitchia_spiralis))	((Dypsis_decaryi	Dictyosperma_album)	Heterospathe_cagayanensis)))	(Iriartea_deltoidea	((((((Elaeis_oleifera	Elaeis_guineensis)	Bactris_major)	Attalea_speciosa)	(Chamaedorea_seifrizii	((Reinhardtia_latisecta	Reinhardtia_paiewonskiana)	(Reinhardtia_gracilis	Reinhardtia_simplex))))	(Sclerosperma_profizianum	(Podococcus_barteri	Orania_palindan)))	((Phoenix_dactylifera	((Nypa_fruticans	Serenoa_repens)	Sabal_domingensis))	(Pseudophoenix_vinifera	Roystonea_regia))))))	(Manicaria_saccifera	Pelagodoxa_henryana)))	Leopoldinia_pulchra)	Kingia_australis);
(((((Prestoea_acuminata	(Oenocarpus_minor	Oenocarpus_bataua))	((((Dypsis_decaryi	Dictyosperma_album)	(Heterospathe_cagayanensis	((Burretiokentia_grandiflora	Kentiopsis_piersoniorum)	Veitchia_spiralis)))	Hydriastele_microspadix)	((Sclerosperma_profizianum	(Podococcus_barteri	Orania_palindan))	(((((Phoenix_dactylifera	(Pseudophoenix_vinifera	(Serenoa_repens	Sabal_domingensis)))	(Chamaedorea_seifrizii	Roystonea_regia))	(Calamus_caryotoides	Nypa_fruticans))	((((Elaeis_oleifera	Elaeis_guineensis)	Bactris_major)	Attalea_speciosa)	((Reinhardtia_latisecta	Reinhardtia_paiewonskiana)	(Reinhardtia_gracilis	Reinhardtia_simplex))))	Iriartea_deltoidea))))	((Geonoma_undata	Manicaria_saccifera)	Pelagodoxa_henryana))	Leopoldinia_pulchra)	Kingia_australis);
(((((((Pseudophoenix_vinifera	(Serenoa_repens	Sabal_domingensis))	((Calamus_caryotoides	Roystonea_regia)	(Iriartea_deltoidea	Phoenix_dactylifera)))	(((Chamaedorea_seifrizii	Nypa_fruticans)	((((Elaeis_oleifera	Elaeis_guineensis)	Bactris_major)	Attalea_speciosa)	((Reinhardtia_latisecta	Reinhardtia_paiewonskiana)	(Reinhardtia_gracilis	Reinhardtia_simplex))))	(Sclerosperma_profizianum	(Podococcus_barteri	Orania_palindan))))	((Prestoea_acuminata	(Oenocarpus_minor	Oenocarpus_bataua))	((Dypsis_decaryi	((Veitchia_spiralis	Heterospathe_cagayanensis)	(Burretiokentia_grandiflora	Kentiopsis_piersoniorum)))	(Dictyosperma_album	Hydriastele_microspadix))))	((Geonoma_undata	Manicaria_saccifera)	Pelagodoxa_henryana))	Leopoldinia_pulchra)	Kingia_australis);
(((((Prestoea_acuminata	(Oenocarpus_minor	Oenocarpus_bataua))	(((Dypsis_decaryi	((Kentiopsis_piersoniorum	Veitchia_spiralis)	(Burretiokentia_grandiflora	Heterospathe_cagayanensis)))	(Dictyosperma_album	Hydriastele_microspadix))	((((Phoenix_dactylifera	Calamus_caryotoides)	(((((Elaeis_oleifera	Elaeis_guineensis)	Bactris_major)	Attalea_speciosa)	((Reinhardtia_latisecta	Reinhardtia_paiewonskiana)	(Reinhardtia_gracilis	Reinhardtia_simplex)))	(Sclerosperma_profizianum	(Podococcus_barteri	Orania_palindan))))	Iriartea_deltoidea)	((Chamaedorea_seifrizii	Roystonea_regia)	(((Nypa_fruticans	Pseudophoenix_vinifera)	Serenoa_repens)	Sabal_domingensis)))))	((Geonoma_undata	Manicaria_saccifera)	Pelagodoxa_henryana))	Leopoldinia_pulchra)	Kingia_australis);
((((Pelagodoxa_henryana	(Manicaria_saccifera	Geonoma_undata))	((((Iriartea_deltoidea	Calamus_caryotoides)	(((Chamaedorea_seifrizii	(Nypa_fruticans	Pseudophoenix_vinifera))	Roystonea_regia)	(Phoenix_dactylifera	(Sabal_domingensis	Serenoa_repens))))	(((((Elaeis_oleifera	Elaeis_guineensis)	Bactris_major)	Attalea_speciosa)	(((Burretiokentia_grandiflora	Reinhardtia_gracilis)	Reinhardtia_simplex)	(Reinhardtia_latisecta	Reinhardtia_paiewonskiana)))	((Podococcus_barteri	Orania_palindan)	Sclerosperma_profizianum)))	(((Oenocarpus_bataua	Oenocarpus_minor)	Prestoea_acuminata)	(Heterospathe_cagayanensis	((Dictyosperma_album	Dypsis_decaryi)	(Hydriastele_microspadix	(Veitchia_spiralis	Kentiopsis_piersoniorum)))))))	Leopoldinia_pulchra)	Kingia_australis);
((((Pelagodoxa_henryana	(Manicaria_saccifera	Geonoma_undata))	((((Podococcus_barteri	Orania_palindan)	Sclerosperma_profizianum)	((((Roystonea_regia	(Phoenix_dactylifera	(Sabal_domingensis	Serenoa_repens)))	(Nypa_fruticans	Pseudophoenix_vinifera))	Burretiokentia_grandiflora)	((Iriartea_deltoidea	(Chamaedorea_seifrizii	Calamus_caryotoides))	((((Elaeis_oleifera	Elaeis_guineensis)	Bactris_major)	Attalea_speciosa)	((Reinhardtia_gracilis	Reinhardtia_simplex)	(Reinhardtia_latisecta	Reinhardtia_paiewonskiana))))))	(((Oenocarpus_bataua	Oenocarpus_minor)	Prestoea_acuminata)	((Dypsis_decaryi	Heterospathe_cagayanensis)	(Dictyosperma_album	(Hydriastele_microspadix	(Veitchia_spiralis	Kentiopsis_piersoniorum)))))))	Leopoldinia_pulchra)	Kingia_australis);
(((((Pelagodoxa_henryana	Manicaria_saccifera)	(((Oenocarpus_bataua	Oenocarpus_minor)	Prestoea_acuminata)	(((Dictyosperma_album	Hydriastele_microspadix)	(Dypsis_decaryi	(Heterospathe_cagayanensis	(Veitchia_spiralis	Kentiopsis_piersoniorum))))	(((Iriartea_deltoidea	Phoenix_dactylifera)	(((Sabal_domingensis	Nypa_fruticans)	(Serenoa_repens	Pseudophoenix_vinifera))	(Calamus_caryotoides	Roystonea_regia)))	((Chamaedorea_seifrizii	(((Elaeis_oleifera	Elaeis_guineensis)	(Bactris_major	Attalea_speciosa))	(((Burretiokentia_grandiflora	Reinhardtia_gracilis)	Reinhardtia_simplex)	(Reinhardtia_latisecta	Reinhardtia_paiewonskiana))))	((Podococcus_barteri	Orania_palindan)	Sclerosperma_profizianum))))))	Geonoma_undata)	Leopoldinia_pulchra)	Kingia_australis);
(((((Pelagodoxa_henryana	Geonoma_undata)	Manicaria_saccifera)	(((Oenocarpus_bataua	Oenocarpus_minor)	Prestoea_acuminata)	(((Calamus_caryotoides	Dypsis_decaryi)	((Heterospathe_cagayanensis	(Veitchia_spiralis	(Kentiopsis_piersoniorum	Burretiokentia_grandiflora)))	(Dictyosperma_album	Hydriastele_microspadix)))	(((Roystonea_regia	(((Attalea_speciosa	((Elaeis_oleifera	Elaeis_guineensis)	Bactris_major))	((Reinhardtia_gracilis	Reinhardtia_simplex)	(Reinhardtia_latisecta	Reinhardtia_paiewonskiana)))	Chamaedorea_seifrizii))	((Podococcus_barteri	Orania_palindan)	Sclerosperma_profizianum))	((Iriartea_deltoidea	Phoenix_dactylifera)	((Serenoa_repens	Nypa_fruticans)	(Sabal_domingensis	Pseudophoenix_vinifera)))))))	Leopoldinia_pulchra)	Kingia_australis);
((((((Oenocarpus_bataua	Oenocarpus_minor)	Prestoea_acuminata)	(((Dypsis_decaryi	Heterospathe_cagayanensis)	((Hydriastele_microspadix	(Veitchia_spiralis	Kentiopsis_piersoniorum))	Dictyosperma_album))	(((Attalea_speciosa	((Elaeis_oleifera	Elaeis_guineensis)	Bactris_major))	(((Burretiokentia_grandiflora	Reinhardtia_gracilis)	Reinhardtia_simplex)	(Reinhardtia_latisecta	Reinhardtia_paiewonskiana)))	((Podococcus_barteri	(Orania_palindan	Sclerosperma_profizianum))	(((((Iriartea_deltoidea	(Calamus_caryotoides	Chamaedorea_seifrizii))	(Nypa_fruticans	Pseudophoenix_vinifera))	(Sabal_domingensis	Phoenix_dactylifera))	Roystonea_regia)	Serenoa_repens)))))	((Geonoma_undata	Manicaria_saccifera)	Pelagodoxa_henryana))	Leopoldinia_pulchra)	Kingia_australis);
(((((((Oenocarpus_bataua	Oenocarpus_minor)	Prestoea_acuminata)	((Heterospathe_cagayanensis	(((Hydriastele_microspadix	(Veitchia_spiralis	Kentiopsis_piersoniorum))	Dypsis_decaryi)	Dictyosperma_album))	((((((Chamaedorea_seifrizii	Nypa_fruticans)	Pseudophoenix_vinifera)	(Serenoa_repens	(Sabal_domingensis	Phoenix_dactylifera)))	(Calamus_caryotoides	Roystonea_regia))	(((Attalea_speciosa	((Elaeis_oleifera	Elaeis_guineensis)	Bactris_major))	(((Burretiokentia_grandiflora	Reinhardtia_gracilis)	Reinhardtia_simplex)	(Reinhardtia_latisecta	Reinhardtia_paiewonskiana)))	(Podococcus_barteri	(Orania_palindan	Sclerosperma_profizianum))))	Iriartea_deltoidea)))	(Manicaria_saccifera	Pelagodoxa_henryana))	Geonoma_undata)	Leopoldinia_pulchra)	Kingia_australis);
(((Pelagodoxa_henryana	((Manicaria_saccifera	Geonoma_undata)	(((Oenocarpus_bataua	Oenocarpus_minor)	Prestoea_acuminata)	((Heterospathe_cagayanensis	(((Hydriastele_microspadix	(Veitchia_spiralis	Kentiopsis_piersoniorum))	Dypsis_decaryi)	Dictyosperma_album))	(((((Sabal_domingensis	Phoenix_dactylifera)	(Roystonea_regia	Pseudophoenix_vinifera))	(Nypa_fruticans	(Burretiokentia_grandiflora	Serenoa_repens)))	(((Attalea_speciosa	((Elaeis_oleifera	Elaeis_guineensis)	Bactris_major))	(Chamaedorea_seifrizii	((Reinhardtia_gracilis	Reinhardtia_simplex)	(Reinhardtia_latisecta	Reinhardtia_paiewonskiana))))	(Sclerosperma_profizianum	(Podococcus_barteri	Orania_palindan))))	(Calamus_caryotoides	Iriartea_deltoidea))))))	Leopoldinia_pulchra)	Kingia_australis);
(((((((Sclerosperma_profizianum	(((((Nypa_fruticans	Serenoa_repens)	Sabal_domingensis)	Phoenix_dactylifera)	(Pseudophoenix_vinifera	(Roystonea_regia	Podococcus_barteri)))	Orania_palindan))	((Chamaedorea_seifrizii	Iriartea_deltoidea)	((Calamus_caryotoides	(Bactris_major	(Attalea_speciosa	(Elaeis_oleifera	Elaeis_guineensis))))	((Reinhardtia_gracilis	Reinhardtia_simplex)	(Reinhardtia_latisecta	Reinhardtia_paiewonskiana)))))	(((Oenocarpus_bataua	Oenocarpus_minor)	Prestoea_acuminata)	(((Veitchia_spiralis	(Burretiokentia_grandiflora	Heterospathe_cagayanensis))	(Hydriastele_microspadix	Kentiopsis_piersoniorum))	(Dypsis_decaryi	Dictyosperma_album))))	(Pelagodoxa_henryana	Manicaria_saccifera))	Geonoma_undata)	Leopoldinia_pulchra)	Kingia_australis);
((((((Oenocarpus_bataua	Oenocarpus_minor)	Prestoea_acuminata)	((((Heterospathe_cagayanensis	Dypsis_decaryi)	(Veitchia_spiralis	Kentiopsis_piersoniorum))	(Dictyosperma_album	Hydriastele_microspadix))	((((Attalea_speciosa	((Elaeis_oleifera	Elaeis_guineensis)	Bactris_major))	(((Burretiokentia_grandiflora	Reinhardtia_gracilis)	Reinhardtia_simplex)	(Reinhardtia_latisecta	Reinhardtia_paiewonskiana)))	((Calamus_caryotoides	Iriartea_deltoidea)	((Pseudophoenix_vinifera	((Chamaedorea_seifrizii	Roystonea_regia)	(((Nypa_fruticans	Serenoa_repens)	Sabal_domingensis)	Phoenix_dactylifera)))	Orania_palindan)))	(Podococcus_barteri	Sclerosperma_profizianum))))	(Pelagodoxa_henryana	(Geonoma_undata	Manicaria_saccifera)))	Leopoldinia_pulchra)	Kingia_australis);
((((((Oenocarpus_bataua	Oenocarpus_minor)	Prestoea_acuminata)	((((Dictyosperma_album	Heterospathe_cagayanensis)	(Hydriastele_microspadix	(Veitchia_spiralis	(Calamus_caryotoides	Kentiopsis_piersoniorum))))	Dypsis_decaryi)	(Iriartea_deltoidea	((Sclerosperma_profizianum	(Orania_palindan	Podococcus_barteri))	((Nypa_fruticans	((Chamaedorea_seifrizii	(Attalea_speciosa	((Elaeis_oleifera	Elaeis_guineensis)	Bactris_major)))	(((Burretiokentia_grandiflora	Reinhardtia_gracilis)	Reinhardtia_simplex)	(Reinhardtia_latisecta	Reinhardtia_paiewonskiana))))	(Pseudophoenix_vinifera	(Roystonea_regia	((Serenoa_repens	Sabal_domingensis)	Phoenix_dactylifera))))))))	(Pelagodoxa_henryana	(Geonoma_undata	Manicaria_saccifera)))	Leopoldinia_pulchra)	Kingia_australis);
(((((Geonoma_undata	Manicaria_saccifera)	Pelagodoxa_henryana)	(((((((Roystonea_regia	((Sabal_domingensis	Phoenix_dactylifera)	(Serenoa_repens	Nypa_fruticans)))	(Sclerosperma_profizianum	((Orania_palindan	Podococcus_barteri)	Pseudophoenix_vinifera)))	((((Elaeis_guineensis	Elaeis_oleifera)	Bactris_major)	Attalea_speciosa)	(Chamaedorea_seifrizii	((Reinhardtia_gracilis	Reinhardtia_simplex)	(Reinhardtia_paiewonskiana	Reinhardtia_latisecta)))))	Iriartea_deltoidea)	Calamus_caryotoides)	(Dypsis_decaryi	(((Burretiokentia_grandiflora	Heterospathe_cagayanensis)	(Veitchia_spiralis	Kentiopsis_piersoniorum))	(Hydriastele_microspadix	Dictyosperma_album))))	(Prestoea_acuminata	(Oenocarpus_bataua	Oenocarpus_minor))))	Leopoldinia_pulchra)	Kingia_australis);
((((Calamus_caryotoides	(Hydriastele_microspadix	(Dypsis_decaryi	(Dictyosperma_album	((Burretiokentia_grandiflora	Kentiopsis_piersoniorum)	(Heterospathe_cagayanensis	Veitchia_spiralis))))))	(((Prestoea_acuminata	(Oenocarpus_bataua	Oenocarpus_minor))	(Pelagodoxa_henryana	(Geonoma_undata	Manicaria_saccifera)))	((((((Chamaedorea_seifrizii	Roystonea_regia)	(Podococcus_barteri	(Phoenix_dactylifera	Serenoa_repens)))	((Sabal_domingensis	Orania_palindan)	Sclerosperma_profizianum))	(Nypa_fruticans	Pseudophoenix_vinifera))	((((Elaeis_guineensis	Elaeis_oleifera)	Bactris_major)	Attalea_speciosa)	((Reinhardtia_gracilis	Reinhardtia_simplex)	(Reinhardtia_paiewonskiana	Reinhardtia_latisecta))))	Iriartea_deltoidea)))	Leopoldinia_pulchra)	Kingia_australis);
((((Geonoma_undata	Manicaria_saccifera)	((((((Orania_palindan	((Serenoa_repens	Nypa_fruticans)	(((Pseudophoenix_vinifera	Sabal_domingensis)	((Calamus_caryotoides	Chamaedorea_seifrizii)	Roystonea_regia))	(Podococcus_barteri	Phoenix_dactylifera))))	Sclerosperma_profizianum)	((((Elaeis_guineensis	Elaeis_oleifera)	Bactris_major)	Attalea_speciosa)	(Iriartea_deltoidea	((Reinhardtia_gracilis	Reinhardtia_simplex)	(Reinhardtia_paiewonskiana	Reinhardtia_latisecta)))))	((Dictyosperma_album	Hydriastele_microspadix)	(Dypsis_decaryi	((Burretiokentia_grandiflora	Kentiopsis_piersoniorum)	(Heterospathe_cagayanensis	Veitchia_spiralis)))))	(Prestoea_acuminata	(Oenocarpus_bataua	Oenocarpus_minor)))	Pelagodoxa_henryana))	Leopoldinia_pulchra)	Kingia_australis);
(((Geonoma_undata	((((((((Elaeis_guineensis	Elaeis_oleifera)	Bactris_major)	Attalea_speciosa)	((Reinhardtia_gracilis	Reinhardtia_simplex)	(Reinhardtia_paiewonskiana	Reinhardtia_latisecta)))	((Podococcus_barteri	Sclerosperma_profizianum)	(Iriartea_deltoidea	(Orania_palindan	((Calamus_caryotoides	Roystonea_regia)	((Chamaedorea_seifrizii	Pseudophoenix_vinifera)	((Phoenix_dactylifera	Sabal_domingensis)	(Serenoa_repens	Nypa_fruticans))))))))	((Dypsis_decaryi	(((Burretiokentia_grandiflora	Kentiopsis_piersoniorum)	(Heterospathe_cagayanensis	Veitchia_spiralis))	Dictyosperma_album))	Hydriastele_microspadix))	(Prestoea_acuminata	(Oenocarpus_bataua	Oenocarpus_minor)))	(Manicaria_saccifera	Pelagodoxa_henryana)))	Leopoldinia_pulchra)	Kingia_australis);
(((Geonoma_undata	((((((Phoenix_dactylifera	Iriartea_deltoidea)	(Pseudophoenix_vinifera	(((((Chamaedorea_seifrizii	Nypa_fruticans)	((((Elaeis_guineensis	Elaeis_oleifera)	Bactris_major)	Attalea_speciosa)	((Reinhardtia_gracilis	Reinhardtia_simplex)	(Reinhardtia_paiewonskiana	Reinhardtia_latisecta))))	Roystonea_regia)	(Sclerosperma_profizianum	(Orania_palindan	Podococcus_barteri)))	Serenoa_repens)))	Burretiokentia_grandiflora)	Sabal_domingensis)	(((Heterospathe_cagayanensis	((Dypsis_decaryi	(Hydriastele_microspadix	(Calamus_caryotoides	Kentiopsis_piersoniorum)))	Dictyosperma_album))	Veitchia_spiralis)	(Prestoea_acuminata	(Oenocarpus_bataua	Oenocarpus_minor))))	(Manicaria_saccifera	Pelagodoxa_henryana)))	Leopoldinia_pulchra)	Kingia_australis);
(((((Prestoea_acuminata	(Oenocarpus_bataua	Oenocarpus_minor))	(((Iriartea_deltoidea	((Sclerosperma_profizianum	(Orania_palindan	Podococcus_barteri))	((((Serenoa_repens	(Nypa_fruticans	Pseudophoenix_vinifera))	Roystonea_regia)	(Phoenix_dactylifera	Sabal_domingensis))	((((Elaeis_guineensis	Elaeis_oleifera)	Bactris_major)	Attalea_speciosa)	(((Reinhardtia_gracilis	Reinhardtia_simplex)	(Reinhardtia_paiewonskiana	Reinhardtia_latisecta))	Chamaedorea_seifrizii)))))	Calamus_caryotoides)	((((Veitchia_spiralis	Kentiopsis_piersoniorum)	(Burretiokentia_grandiflora	Heterospathe_cagayanensis))	(Hydriastele_microspadix	Dictyosperma_album))	Dypsis_decaryi)))	((Geonoma_undata	Manicaria_saccifera)	Pelagodoxa_henryana))	Leopoldinia_pulchra)	Kingia_australis);
((((((Prestoea_acuminata	(Oenocarpus_bataua	Oenocarpus_minor))	(((Sclerosperma_profizianum	(Orania_palindan	Podococcus_barteri))	(((Serenoa_repens	Nypa_fruticans)	((Iriartea_deltoidea	Phoenix_dactylifera)	((Calamus_caryotoides	Roystonea_regia)	(Sabal_domingensis	Pseudophoenix_vinifera))))	((((Elaeis_guineensis	Elaeis_oleifera)	Bactris_major)	Attalea_speciosa)	((((Burretiokentia_grandiflora	Reinhardtia_gracilis)	Reinhardtia_simplex)	(Reinhardtia_paiewonskiana	Reinhardtia_latisecta))	Chamaedorea_seifrizii))))	(((Veitchia_spiralis	Kentiopsis_piersoniorum)	Dypsis_decaryi)	(Heterospathe_cagayanensis	(Hydriastele_microspadix	Dictyosperma_album)))))	(Manicaria_saccifera	Pelagodoxa_henryana))	Geonoma_undata)	Leopoldinia_pulchra)	Kingia_australis);
(((((Prestoea_acuminata	(Oenocarpus_bataua	Oenocarpus_minor))	(((((Calamus_caryotoides	(((Elaeis_guineensis	Elaeis_oleifera)	Bactris_major)	Attalea_speciosa))	((((Burretiokentia_grandiflora	Reinhardtia_gracilis)	Reinhardtia_simplex)	(Reinhardtia_paiewonskiana	Reinhardtia_latisecta))	Chamaedorea_seifrizii))	(Sclerosperma_profizianum	((Podococcus_barteri	Orania_palindan)	((((Serenoa_repens	Nypa_fruticans)	Sabal_domingensis)	Phoenix_dactylifera)	(Roystonea_regia	Pseudophoenix_vinifera)))))	Iriartea_deltoidea)	((Dypsis_decaryi	(Dictyosperma_album	(Hydriastele_microspadix	(Veitchia_spiralis	Kentiopsis_piersoniorum))))	Heterospathe_cagayanensis)))	((Geonoma_undata	Manicaria_saccifera)	Pelagodoxa_henryana))	Leopoldinia_pulchra)	Kingia_australis);
(((((Dictyosperma_album	((Veitchia_spiralis	Heterospathe_cagayanensis)	(Dypsis_decaryi	(Hydriastele_microspadix	Kentiopsis_piersoniorum))))	((Chamaedorea_seifrizii	(((((Elaeis_guineensis	Elaeis_oleifera)	Bactris_major)	Attalea_speciosa)	(Iriartea_deltoidea	(((Burretiokentia_grandiflora	Reinhardtia_gracilis)	Reinhardtia_simplex)	(Reinhardtia_paiewonskiana	Reinhardtia_latisecta))))	(((Nypa_fruticans	Pseudophoenix_vinifera)	((Calamus_caryotoides	Serenoa_repens)	Sabal_domingensis))	((Phoenix_dactylifera	Roystonea_regia)	((Podococcus_barteri	Sclerosperma_profizianum)	Orania_palindan)))))	(Prestoea_acuminata	(Oenocarpus_bataua	Oenocarpus_minor))))	((Geonoma_undata	Manicaria_saccifera)	Pelagodoxa_henryana))	Leopoldinia_pulchra)	Kingia_australis);
(((((Prestoea_acuminata	(Oenocarpus_bataua	Oenocarpus_minor))	(((Dypsis_decaryi	(Burretiokentia_grandiflora	((Heterospathe_cagayanensis	Veitchia_spiralis)	Kentiopsis_piersoniorum)))	(Dictyosperma_album	Hydriastele_microspadix))	((((Roystonea_regia	((Phoenix_dactylifera	Iriartea_deltoidea)	(Sabal_domingensis	(Calamus_caryotoides	(Nypa_fruticans	Pseudophoenix_vinifera)))))	Serenoa_repens)	((((Elaeis_guineensis	Elaeis_oleifera)	Bactris_major)	Attalea_speciosa)	(Chamaedorea_seifrizii	((Reinhardtia_gracilis	Reinhardtia_simplex)	(Reinhardtia_paiewonskiana	Reinhardtia_latisecta)))))	(Sclerosperma_profizianum	(Podococcus_barteri	Orania_palindan)))))	((Geonoma_undata	Manicaria_saccifera)	Pelagodoxa_henryana))	Leopoldinia_pulchra)	Kingia_australis);
((Leopoldinia_pulchra	(((Calamus_caryotoides	Geonoma_undata)	(Manicaria_saccifera	Pelagodoxa_henryana))	((((Oenocarpus_minor	Oenocarpus_bataua)	Prestoea_acuminata)	((Dictyosperma_album	(Hydriastele_microspadix	(Kentiopsis_piersoniorum	Veitchia_spiralis)))	(Dypsis_decaryi	Heterospathe_cagayanensis)))	((((Podococcus_barteri	Orania_palindan)	Sclerosperma_profizianum)	((((Reinhardtia_latisecta	Reinhardtia_paiewonskiana)	(Reinhardtia_simplex	(Burretiokentia_grandiflora	Reinhardtia_gracilis)))	(Attalea_speciosa	(Bactris_major	(Elaeis_oleifera	Elaeis_guineensis))))	(Phoenix_dactylifera	(((Pseudophoenix_vinifera	(Sabal_domingensis	Serenoa_repens))	Roystonea_regia)	(Chamaedorea_seifrizii	Nypa_fruticans)))))	Iriartea_deltoidea))))	Kingia_australis);
((Leopoldinia_pulchra	((Geonoma_undata	(Manicaria_saccifera	Pelagodoxa_henryana))	((((Oenocarpus_minor	Oenocarpus_bataua)	Prestoea_acuminata)	((Dypsis_decaryi	((Burretiokentia_grandiflora	Heterospathe_cagayanensis)	(Kentiopsis_piersoniorum	Veitchia_spiralis)))	(Hydriastele_microspadix	Dictyosperma_album)))	(((Podococcus_barteri	Orania_palindan)	Sclerosperma_profizianum)	((((Reinhardtia_latisecta	Reinhardtia_paiewonskiana)	(Reinhardtia_simplex	Reinhardtia_gracilis))	(Attalea_speciosa	(Bactris_major	(Elaeis_oleifera	Elaeis_guineensis))))	((((Calamus_caryotoides	Iriartea_deltoidea)	((Phoenix_dactylifera	(Sabal_domingensis	Serenoa_repens))	Pseudophoenix_vinifera))	Roystonea_regia)	(Chamaedorea_seifrizii	Nypa_fruticans)))))))	Kingia_australis);
((Leopoldinia_pulchra	(((Calamus_caryotoides	Geonoma_undata)	(Manicaria_saccifera	Pelagodoxa_henryana))	((((Oenocarpus_minor	Oenocarpus_bataua)	Prestoea_acuminata)	(((Dictyosperma_album	Dypsis_decaryi)	Heterospathe_cagayanensis)	(Hydriastele_microspadix	(Kentiopsis_piersoniorum	Veitchia_spiralis))))	(((Podococcus_barteri	Orania_palindan)	Sclerosperma_profizianum)	((Chamaedorea_seifrizii	((Iriartea_deltoidea	((Reinhardtia_latisecta	Reinhardtia_paiewonskiana)	(Reinhardtia_simplex	(Burretiokentia_grandiflora	Reinhardtia_gracilis))))	(Attalea_speciosa	(Bactris_major	(Elaeis_oleifera	Elaeis_guineensis)))))	((Phoenix_dactylifera	Sabal_domingensis)	(Roystonea_regia	((Nypa_fruticans	Serenoa_repens)	Pseudophoenix_vinifera))))))))	Kingia_australis);
((Leopoldinia_pulchra	((Geonoma_undata	(Manicaria_saccifera	Pelagodoxa_henryana))	((((((Dictyosperma_album	Heterospathe_cagayanensis)	(Hydriastele_microspadix	((Calamus_caryotoides	Kentiopsis_piersoniorum)	Veitchia_spiralis)))	Dypsis_decaryi)	((((Reinhardtia_latisecta	Reinhardtia_paiewonskiana)	(Reinhardtia_simplex	Reinhardtia_gracilis))	(Attalea_speciosa	(Bactris_major	(Elaeis_oleifera	Elaeis_guineensis))))	((Orania_palindan	(((Pseudophoenix_vinifera	Nypa_fruticans)	(Sabal_domingensis	Serenoa_repens))	(Phoenix_dactylifera	(Chamaedorea_seifrizii	Roystonea_regia))))	(Sclerosperma_profizianum	Podococcus_barteri))))	(Burretiokentia_grandiflora	Iriartea_deltoidea))	((Oenocarpus_minor	Oenocarpus_bataua)	Prestoea_acuminata))))	Kingia_australis);
((Leopoldinia_pulchra	((Geonoma_undata	(Manicaria_saccifera	Pelagodoxa_henryana))	(((Orania_palindan	((Iriartea_deltoidea	((Sabal_domingensis	((Chamaedorea_seifrizii	Roystonea_regia)	(Serenoa_repens	Phoenix_dactylifera)))	Pseudophoenix_vinifera))	Nypa_fruticans))	((Sclerosperma_profizianum	Podococcus_barteri)	(((Reinhardtia_latisecta	Reinhardtia_paiewonskiana)	(Reinhardtia_simplex	(Burretiokentia_grandiflora	Reinhardtia_gracilis)))	(Attalea_speciosa	(Bactris_major	(Elaeis_oleifera	Elaeis_guineensis))))))	(((Oenocarpus_minor	Oenocarpus_bataua)	Prestoea_acuminata)	((Dictyosperma_album	(Hydriastele_microspadix	((Calamus_caryotoides	Kentiopsis_piersoniorum)	Veitchia_spiralis)))	(Heterospathe_cagayanensis	Dypsis_decaryi))))))	Kingia_australis);
((Leopoldinia_pulchra	(((((Sclerosperma_profizianum	((Orania_palindan	Podococcus_barteri)	(Phoenix_dactylifera	Serenoa_repens)))	(((Reinhardtia_latisecta	Reinhardtia_paiewonskiana)	(Reinhardtia_simplex	(Burretiokentia_grandiflora	Reinhardtia_gracilis)))	(Attalea_speciosa	(Bactris_major	(Elaeis_oleifera	Elaeis_guineensis)))))	(Iriartea_deltoidea	((Pseudophoenix_vinifera	((Nypa_fruticans	Chamaedorea_seifrizii)	Roystonea_regia))	Sabal_domingensis)))	Calamus_caryotoides)	((Geonoma_undata	(((Oenocarpus_minor	Oenocarpus_bataua)	Prestoea_acuminata)	(((Heterospathe_cagayanensis	Dictyosperma_album)	(Hydriastele_microspadix	(Kentiopsis_piersoniorum	Veitchia_spiralis)))	Dypsis_decaryi)))	(Manicaria_saccifera	Pelagodoxa_henryana))))	Kingia_australis);
((Leopoldinia_pulchra	((Geonoma_undata	((Manicaria_saccifera	Pelagodoxa_henryana)	((((Sclerosperma_profizianum	(Podococcus_barteri	Orania_palindan))	(Chamaedorea_seifrizii	(((Reinhardtia_latisecta	Reinhardtia_paiewonskiana)	(Reinhardtia_simplex	Reinhardtia_gracilis))	(Attalea_speciosa	(Bactris_major	(Elaeis_oleifera	Elaeis_guineensis))))))	((Phoenix_dactylifera	(((Sabal_domingensis	Pseudophoenix_vinifera)	Serenoa_repens)	(Nypa_fruticans	Roystonea_regia)))	Iriartea_deltoidea))	(((Oenocarpus_minor	Oenocarpus_bataua)	Prestoea_acuminata)	((Dictyosperma_album	((Burretiokentia_grandiflora	Kentiopsis_piersoniorum)	(Heterospathe_cagayanensis	Veitchia_spiralis)))	(Hydriastele_microspadix	Dypsis_decaryi))))))	Calamus_caryotoides))	Kingia_australis);
((Leopoldinia_pulchra	(Geonoma_undata	((Manicaria_saccifera	Pelagodoxa_henryana)	(((Oenocarpus_minor	Oenocarpus_bataua)	Prestoea_acuminata)	(((Dypsis_decaryi	Dictyosperma_album)	((Hydriastele_microspadix	(Burretiokentia_grandiflora	Kentiopsis_piersoniorum))	(Heterospathe_cagayanensis	Veitchia_spiralis)))	(((Calamus_caryotoides	Iriartea_deltoidea)	((Serenoa_repens	(Phoenix_dactylifera	Sabal_domingensis))	(Roystonea_regia	Pseudophoenix_vinifera)))	((Sclerosperma_profizianum	(Podococcus_barteri	Orania_palindan))	((Nypa_fruticans	Chamaedorea_seifrizii)	(((Reinhardtia_latisecta	Reinhardtia_paiewonskiana)	(Reinhardtia_simplex	Reinhardtia_gracilis))	(Attalea_speciosa	(Bactris_major	(Elaeis_oleifera	Elaeis_guineensis))))))))))))	Kingia_australis);
((Leopoldinia_pulchra	(Geonoma_undata	((Manicaria_saccifera	Pelagodoxa_henryana)	(((Oenocarpus_minor	Oenocarpus_bataua)	Prestoea_acuminata)	(((Hydriastele_microspadix	Kentiopsis_piersoniorum)	((Heterospathe_cagayanensis	Veitchia_spiralis)	(Dypsis_decaryi	Dictyosperma_album)))	(((Calamus_caryotoides	Iriartea_deltoidea)	((Sabal_domingensis	(Nypa_fruticans	Serenoa_repens))	Pseudophoenix_vinifera))	((Orania_palindan	(Sclerosperma_profizianum	(Phoenix_dactylifera	Podococcus_barteri)))	(Roystonea_regia	((Attalea_speciosa	(Bactris_major	(Elaeis_oleifera	Elaeis_guineensis)))	(Chamaedorea_seifrizii	((Reinhardtia_latisecta	Reinhardtia_paiewonskiana)	(Reinhardtia_simplex	(Burretiokentia_grandiflora	Reinhardtia_gracilis)))))))))))))	Kingia_australis);
((Leopoldinia_pulchra	(((Geonoma_undata	Manicaria_saccifera)	Pelagodoxa_henryana)	(((Oenocarpus_minor	Oenocarpus_bataua)	Prestoea_acuminata)	((Hydriastele_microspadix	((Heterospathe_cagayanensis	(Veitchia_spiralis	(Burretiokentia_grandiflora	Kentiopsis_piersoniorum)))	(Dypsis_decaryi	Dictyosperma_album)))	(Iriartea_deltoidea	(((Calamus_caryotoides	(Roystonea_regia	(Nypa_fruticans	(Chamaedorea_seifrizii	Pseudophoenix_vinifera))))	(Phoenix_dactylifera	Sabal_domingensis))	((Serenoa_repens	((Orania_palindan	Podococcus_barteri)	Sclerosperma_profizianum))	((Attalea_speciosa	(Bactris_major	(Elaeis_oleifera	Elaeis_guineensis)))	((Reinhardtia_latisecta	Reinhardtia_paiewonskiana)	(Reinhardtia_simplex	Reinhardtia_gracilis))))))))))	Kingia_australis);
((((Pelagodoxa_henryana	(Manicaria_saccifera	Geonoma_undata))	(((((Pseudophoenix_vinifera	(Serenoa_repens	Sabal_domingensis))	((Nypa_fruticans	(Roystonea_regia	(Chamaedorea_seifrizii	(((Reinhardtia_latisecta	Reinhardtia_paiewonskiana)	(Reinhardtia_gracilis	Reinhardtia_simplex))	(Attalea_speciosa	(Bactris_major	(Elaeis_oleifera	Elaeis_guineensis)))))))	(Sclerosperma_profizianum	(Podococcus_barteri	Orania_palindan))))	Iriartea_deltoidea)	(Calamus_caryotoides	Phoenix_dactylifera))	((((Hydriastele_microspadix	(Kentiopsis_piersoniorum	Burretiokentia_grandiflora))	((Veitchia_spiralis	Heterospathe_cagayanensis)	Dictyosperma_album))	Dypsis_decaryi)	((Oenocarpus_minor	Oenocarpus_bataua)	Prestoea_acuminata))))	Leopoldinia_pulchra)	Kingia_australis);
(((((Hydriastele_microspadix	(Calamus_caryotoides	(Veitchia_spiralis	(Kentiopsis_piersoniorum	Burretiokentia_grandiflora))))	((Heterospathe_cagayanensis	Dictyosperma_album)	Dypsis_decaryi))	(((Pelagodoxa_henryana	(Manicaria_saccifera	Geonoma_undata))	((Oenocarpus_minor	Oenocarpus_bataua)	Prestoea_acuminata))	((((Iriartea_deltoidea	(Pseudophoenix_vinifera	(((Nypa_fruticans	Serenoa_repens)	Phoenix_dactylifera)	Sabal_domingensis)))	Roystonea_regia)	((Chamaedorea_seifrizii	((Reinhardtia_latisecta	Reinhardtia_paiewonskiana)	(Reinhardtia_gracilis	Reinhardtia_simplex)))	(Attalea_speciosa	(Bactris_major	(Elaeis_oleifera	Elaeis_guineensis)))))	(Sclerosperma_profizianum	(Podococcus_barteri	Orania_palindan)))))	Leopoldinia_pulchra)	Kingia_australis);
((((Pelagodoxa_henryana	Manicaria_saccifera)	((Geonoma_undata	((((Dictyosperma_album	Hydriastele_microspadix)	((Veitchia_spiralis	Kentiopsis_piersoniorum)	(Burretiokentia_grandiflora	Heterospathe_cagayanensis)))	Dypsis_decaryi)	((Oenocarpus_minor	Oenocarpus_bataua)	Prestoea_acuminata)))	((((((Pseudophoenix_vinifera	(Nypa_fruticans	(Serenoa_repens	Sabal_domingensis)))	Roystonea_regia)	Phoenix_dactylifera)	Iriartea_deltoidea)	((Sclerosperma_profizianum	(Podococcus_barteri	Orania_palindan))	((Chamaedorea_seifrizii	((Reinhardtia_latisecta	Reinhardtia_paiewonskiana)	(Reinhardtia_gracilis	Reinhardtia_simplex)))	(Attalea_speciosa	(Bactris_major	(Elaeis_oleifera	Elaeis_guineensis))))))	Calamus_caryotoides)))	Leopoldinia_pulchra)	Kingia_australis);
((((((((Dictyosperma_album	Hydriastele_microspadix)	(((Veitchia_spiralis	(Burretiokentia_grandiflora	Kentiopsis_piersoniorum))	Heterospathe_cagayanensis)	Dypsis_decaryi))	((Oenocarpus_minor	Oenocarpus_bataua)	Prestoea_acuminata))	(((Sclerosperma_profizianum	Orania_palindan)	(((Chamaedorea_seifrizii	((Reinhardtia_latisecta	Reinhardtia_paiewonskiana)	(Reinhardtia_gracilis	Reinhardtia_simplex)))	(Attalea_speciosa	(Bactris_major	(Elaeis_oleifera	Elaeis_guineensis))))	((Pseudophoenix_vinifera	(Nypa_fruticans	(Serenoa_repens	Sabal_domingensis)))	(Roystonea_regia	(Podococcus_barteri	Phoenix_dactylifera)))))	(Iriartea_deltoidea	Calamus_caryotoides)))	(Pelagodoxa_henryana	Manicaria_saccifera))	Geonoma_undata)	Leopoldinia_pulchra)	Kingia_australis);
(((((((Dypsis_decaryi	Heterospathe_cagayanensis)	((Hydriastele_microspadix	(Veitchia_spiralis	Kentiopsis_piersoniorum))	Dictyosperma_album))	((Oenocarpus_minor	Oenocarpus_bataua)	Prestoea_acuminata))	(((((Phoenix_dactylifera	Podococcus_barteri)	Sclerosperma_profizianum)	Orania_palindan)	(Nypa_fruticans	((Calamus_caryotoides	Roystonea_regia)	((((Reinhardtia_latisecta	Reinhardtia_paiewonskiana)	(Reinhardtia_gracilis	Reinhardtia_simplex))	(Attalea_speciosa	(Bactris_major	(Elaeis_oleifera	Elaeis_guineensis))))	Chamaedorea_seifrizii))))	((Burretiokentia_grandiflora	Iriartea_deltoidea)	(Pseudophoenix_vinifera	(Serenoa_repens	Sabal_domingensis)))))	(Geonoma_undata	(Manicaria_saccifera	Pelagodoxa_henryana)))	Leopoldinia_pulchra)	Kingia_australis);
((((((Oenocarpus_minor	Oenocarpus_bataua)	Prestoea_acuminata)	((Iriartea_deltoidea	((((Reinhardtia_latisecta	Reinhardtia_paiewonskiana)	((Burretiokentia_grandiflora	Reinhardtia_gracilis)	Reinhardtia_simplex))	(Attalea_speciosa	(Bactris_major	(Elaeis_oleifera	Elaeis_guineensis))))	((Sclerosperma_profizianum	(Orania_palindan	Podococcus_barteri))	((Nypa_fruticans	(Phoenix_dactylifera	(Serenoa_repens	Sabal_domingensis)))	(Pseudophoenix_vinifera	(Roystonea_regia	Chamaedorea_seifrizii))))))	(Dypsis_decaryi	((Hydriastele_microspadix	(Veitchia_spiralis	(Calamus_caryotoides	Kentiopsis_piersoniorum)))	(Dictyosperma_album	Heterospathe_cagayanensis)))))	(Geonoma_undata	(Manicaria_saccifera	Pelagodoxa_henryana)))	Leopoldinia_pulchra)	Kingia_australis);
((((Pelagodoxa_henryana	(Geonoma_undata	Manicaria_saccifera))	(((Oenocarpus_minor	Oenocarpus_bataua)	Prestoea_acuminata)	(((Calamus_caryotoides	Iriartea_deltoidea)	((((Reinhardtia_latisecta	Reinhardtia_paiewonskiana)	((Burretiokentia_grandiflora	Reinhardtia_gracilis)	Reinhardtia_simplex))	(Attalea_speciosa	(Bactris_major	(Elaeis_oleifera	Elaeis_guineensis))))	(Sclerosperma_profizianum	((Orania_palindan	(((Chamaedorea_seifrizii	(Pseudophoenix_vinifera	Nypa_fruticans))	Roystonea_regia)	(Phoenix_dactylifera	(Serenoa_repens	Sabal_domingensis))))	Podococcus_barteri))))	((Dypsis_decaryi	(Veitchia_spiralis	Kentiopsis_piersoniorum))	((Hydriastele_microspadix	Dictyosperma_album)	Heterospathe_cagayanensis)))))	Leopoldinia_pulchra)	Kingia_australis);
((((Pelagodoxa_henryana	(Geonoma_undata	Manicaria_saccifera))	(((Oenocarpus_minor	Oenocarpus_bataua)	Prestoea_acuminata)	((Iriartea_deltoidea	(((Chamaedorea_seifrizii	(((Reinhardtia_latisecta	Reinhardtia_paiewonskiana)	(Reinhardtia_gracilis	Reinhardtia_simplex))	(Attalea_speciosa	(Bactris_major	(Elaeis_oleifera	Elaeis_guineensis)))))	((Phoenix_dactylifera	((Nypa_fruticans	Serenoa_repens)	Sabal_domingensis))	(Pseudophoenix_vinifera	(Calamus_caryotoides	Roystonea_regia))))	((Podococcus_barteri	Orania_palindan)	Sclerosperma_profizianum)))	((Dypsis_decaryi	((Heterospathe_cagayanensis	Veitchia_spiralis)	(Burretiokentia_grandiflora	Kentiopsis_piersoniorum)))	(Hydriastele_microspadix	Dictyosperma_album)))))	Leopoldinia_pulchra)	Kingia_australis);
(((((Pelagodoxa_henryana	Manicaria_saccifera)	(((Oenocarpus_minor	Oenocarpus_bataua)	Prestoea_acuminata)	(((((Pseudophoenix_vinifera	((Nypa_fruticans	Serenoa_repens)	Sabal_domingensis))	(((Podococcus_barteri	Orania_palindan)	Sclerosperma_profizianum)	((Calamus_caryotoides	Roystonea_regia)	(Chamaedorea_seifrizii	(((Reinhardtia_latisecta	Reinhardtia_paiewonskiana)	(Reinhardtia_gracilis	Reinhardtia_simplex))	(Attalea_speciosa	(Bactris_major	(Elaeis_oleifera	Elaeis_guineensis))))))))	Phoenix_dactylifera)	(Burretiokentia_grandiflora	Iriartea_deltoidea))	((((Hydriastele_microspadix	Dictyosperma_album)	Heterospathe_cagayanensis)	Dypsis_decaryi)	(Veitchia_spiralis	Kentiopsis_piersoniorum)))))	Geonoma_undata)	Leopoldinia_pulchra)	Kingia_australis);
(((((Pelagodoxa_henryana	Manicaria_saccifera)	((((Orania_palindan	(Sclerosperma_profizianum	Podococcus_barteri))	((Iriartea_deltoidea	(Nypa_fruticans	((Burretiokentia_grandiflora	(Roystonea_regia	Chamaedorea_seifrizii))	(((Reinhardtia_latisecta	Reinhardtia_paiewonskiana)	(Reinhardtia_gracilis	Reinhardtia_simplex))	(Attalea_speciosa	(Bactris_major	(Elaeis_oleifera	Elaeis_guineensis)))))))	(Serenoa_repens	(Sabal_domingensis	Pseudophoenix_vinifera))))	(Calamus_caryotoides	Phoenix_dactylifera))	((((Dictyosperma_album	((Kentiopsis_piersoniorum	Hydriastele_microspadix)	Dypsis_decaryi))	Heterospathe_cagayanensis)	Veitchia_spiralis)	((Oenocarpus_minor	Oenocarpus_bataua)	Prestoea_acuminata))))	Geonoma_undata)	Leopoldinia_pulchra)	Kingia_australis);
((Leopoldinia_pulchra	(((((Dictyosperma_album	Hydriastele_microspadix)	(Dypsis_decaryi	((Kentiopsis_piersoniorum	Veitchia_spiralis)	(Burretiokentia_grandiflora	Heterospathe_cagayanensis))))	((Oenocarpus_minor	Oenocarpus_bataua)	Prestoea_acuminata))	((((Iriartea_deltoidea	(Phoenix_dactylifera	Nypa_fruticans))	(Sabal_domingensis	(Calamus_caryotoides	(Pseudophoenix_vinifera	Roystonea_regia))))	(((Sclerosperma_profizianum	(Orania_palindan	Podococcus_barteri))	(((Bactris_major	(Elaeis_oleifera	Elaeis_guineensis))	Attalea_speciosa)	((Reinhardtia_simplex	Reinhardtia_gracilis)	(Reinhardtia_paiewonskiana	Reinhardtia_latisecta))))	Serenoa_repens))	Chamaedorea_seifrizii))	(Pelagodoxa_henryana	(Geonoma_undata	Manicaria_saccifera))))	Kingia_australis);
((Leopoldinia_pulchra	(((Geonoma_undata	(((Dictyosperma_album	Hydriastele_microspadix)	(Dypsis_decaryi	((Kentiopsis_piersoniorum	(Burretiokentia_grandiflora	Veitchia_spiralis))	Heterospathe_cagayanensis)))	((Oenocarpus_minor	Oenocarpus_bataua)	Prestoea_acuminata)))	(((Phoenix_dactylifera	Iriartea_deltoidea)	Calamus_caryotoides)	((Roystonea_regia	(Pseudophoenix_vinifera	(Sabal_domingensis	(Serenoa_repens	Nypa_fruticans))))	((Sclerosperma_profizianum	(Orania_palindan	Podococcus_barteri))	(((Bactris_major	(Elaeis_oleifera	Elaeis_guineensis))	Attalea_speciosa)	(Chamaedorea_seifrizii	((Reinhardtia_simplex	Reinhardtia_gracilis)	(Reinhardtia_paiewonskiana	Reinhardtia_latisecta))))))))	(Pelagodoxa_henryana	Manicaria_saccifera)))	Kingia_australis);
((Leopoldinia_pulchra	((((Oenocarpus_minor	Oenocarpus_bataua)	Prestoea_acuminata)	(((((Podococcus_barteri	Phoenix_dactylifera)	Iriartea_deltoidea)	Calamus_caryotoides)	((((Bactris_major	(Elaeis_oleifera	Elaeis_guineensis))	Attalea_speciosa)	((Reinhardtia_simplex	Reinhardtia_gracilis)	(Reinhardtia_paiewonskiana	Reinhardtia_latisecta)))	((Orania_palindan	((Chamaedorea_seifrizii	Roystonea_regia)	(Pseudophoenix_vinifera	(Sabal_domingensis	(Serenoa_repens	Nypa_fruticans)))))	Sclerosperma_profizianum)))	((Dictyosperma_album	Hydriastele_microspadix)	(Dypsis_decaryi	((Kentiopsis_piersoniorum	(Heterospathe_cagayanensis	Veitchia_spiralis))	Burretiokentia_grandiflora)))))	(Pelagodoxa_henryana	(Geonoma_undata	Manicaria_saccifera))))	Kingia_australis);
((Leopoldinia_pulchra	(Geonoma_undata	((((Oenocarpus_minor	Oenocarpus_bataua)	Prestoea_acuminata)	((((((Bactris_major	(Elaeis_oleifera	Elaeis_guineensis))	Attalea_speciosa)	((Reinhardtia_simplex	Reinhardtia_gracilis)	(Reinhardtia_paiewonskiana	Reinhardtia_latisecta)))	((((Sabal_domingensis	Serenoa_repens)	Pseudophoenix_vinifera)	(Orania_palindan	(((Roystonea_regia	(Nypa_fruticans	Chamaedorea_seifrizii))	Podococcus_barteri)	Phoenix_dactylifera)))	Sclerosperma_profizianum))	Iriartea_deltoidea)	(Calamus_caryotoides	(Dypsis_decaryi	((((Burretiokentia_grandiflora	Kentiopsis_piersoniorum)	Veitchia_spiralis)	Heterospathe_cagayanensis)	(Dictyosperma_album	Hydriastele_microspadix))))))	(Pelagodoxa_henryana	Manicaria_saccifera))))	Kingia_australis);
((Leopoldinia_pulchra	((Pelagodoxa_henryana	Manicaria_saccifera)	(Geonoma_undata	(((Oenocarpus_minor	Oenocarpus_bataua)	Prestoea_acuminata)	(((((((Bactris_major	(Elaeis_oleifera	Elaeis_guineensis))	Attalea_speciosa)	(((Reinhardtia_simplex	(Burretiokentia_grandiflora	Reinhardtia_gracilis))	(Reinhardtia_paiewonskiana	Reinhardtia_latisecta))	Chamaedorea_seifrizii))	(Phoenix_dactylifera	(Nypa_fruticans	(((Sabal_domingensis	Serenoa_repens)	Pseudophoenix_vinifera)	Roystonea_regia))))	(Calamus_caryotoides	Iriartea_deltoidea))	((Podococcus_barteri	Orania_palindan)	Sclerosperma_profizianum))	((((Hydriastele_microspadix	(Kentiopsis_piersoniorum	Veitchia_spiralis))	Dictyosperma_album)	Dypsis_decaryi)	Heterospathe_cagayanensis))))))	Kingia_australis);
((Leopoldinia_pulchra	((Pelagodoxa_henryana	(Geonoma_undata	Manicaria_saccifera))	(((Oenocarpus_minor	Oenocarpus_bataua)	Prestoea_acuminata)	((((((Bactris_major	(Elaeis_oleifera	Elaeis_guineensis))	Attalea_speciosa)	((Reinhardtia_simplex	Reinhardtia_gracilis)	(Reinhardtia_paiewonskiana	Reinhardtia_latisecta)))	((Nypa_fruticans	Phoenix_dactylifera)	((((Calamus_caryotoides	Chamaedorea_seifrizii)	Iriartea_deltoidea)	((Sabal_domingensis	Serenoa_repens)	Pseudophoenix_vinifera))	Roystonea_regia)))	((Podococcus_barteri	Orania_palindan)	Sclerosperma_profizianum))	(((Hydriastele_microspadix	(Kentiopsis_piersoniorum	Veitchia_spiralis))	Dictyosperma_album)	((Burretiokentia_grandiflora	Heterospathe_cagayanensis)	Dypsis_decaryi))))))	Kingia_australis);
((Leopoldinia_pulchra	(((((((Burretiokentia_grandiflora	Iriartea_deltoidea)	((Pseudophoenix_vinifera	(Roystonea_regia	Chamaedorea_seifrizii))	((Sabal_domingensis	Phoenix_dactylifera)	(Serenoa_repens	Nypa_fruticans))))	(((Podococcus_barteri	Orania_palindan)	Sclerosperma_profizianum)	(((Bactris_major	(Elaeis_oleifera	Elaeis_guineensis))	Attalea_speciosa)	((Reinhardtia_simplex	Reinhardtia_gracilis)	(Reinhardtia_paiewonskiana	Reinhardtia_latisecta)))))	(((Dypsis_decaryi	(Kentiopsis_piersoniorum	Veitchia_spiralis))	((Hydriastele_microspadix	Dictyosperma_album)	Heterospathe_cagayanensis))	((Oenocarpus_minor	Oenocarpus_bataua)	Prestoea_acuminata)))	Manicaria_saccifera)	Pelagodoxa_henryana)	(Calamus_caryotoides	Geonoma_undata)))	Kingia_australis);
((Leopoldinia_pulchra	(((((Oenocarpus_minor	Oenocarpus_bataua)	Prestoea_acuminata)	(((((Bactris_major	(Elaeis_oleifera	Elaeis_guineensis))	Attalea_speciosa)	(Chamaedorea_seifrizii	((Reinhardtia_simplex	Reinhardtia_gracilis)	(Reinhardtia_paiewonskiana	Reinhardtia_latisecta))))	((((Calamus_caryotoides	Orania_palindan)	((Pseudophoenix_vinifera	Roystonea_regia)	(Phoenix_dactylifera	((Serenoa_repens	Nypa_fruticans)	Sabal_domingensis))))	Iriartea_deltoidea)	(Podococcus_barteri	Sclerosperma_profizianum)))	((Dypsis_decaryi	((Burretiokentia_grandiflora	Kentiopsis_piersoniorum)	(Heterospathe_cagayanensis	Veitchia_spiralis)))	(Hydriastele_microspadix	Dictyosperma_album))))	(Manicaria_saccifera	Pelagodoxa_henryana))	Geonoma_undata))	Kingia_australis);
((Leopoldinia_pulchra	(((((Oenocarpus_minor	Oenocarpus_bataua)	Prestoea_acuminata)	(((Phoenix_dactylifera	(((Serenoa_repens	Nypa_fruticans)	(Sabal_domingensis	Pseudophoenix_vinifera))	((Sclerosperma_profizianum	(Orania_palindan	Podococcus_barteri))	(Roystonea_regia	(Chamaedorea_seifrizii	(((Reinhardtia_simplex	(Burretiokentia_grandiflora	Reinhardtia_gracilis))	(Reinhardtia_paiewonskiana	Reinhardtia_latisecta))	((Bactris_major	(Elaeis_oleifera	Elaeis_guineensis))	Attalea_speciosa)))))))	Iriartea_deltoidea)	((Hydriastele_microspadix	((Calamus_caryotoides	Kentiopsis_piersoniorum)	Veitchia_spiralis))	((Dypsis_decaryi	Dictyosperma_album)	Heterospathe_cagayanensis))))	(Manicaria_saccifera	Pelagodoxa_henryana))	Geonoma_undata))	Kingia_australis);
((Leopoldinia_pulchra	(((((Iriartea_deltoidea	((Nypa_fruticans	(Phoenix_dactylifera	Sabal_domingensis))	(Pseudophoenix_vinifera	(Calamus_caryotoides	Roystonea_regia))))	((Sclerosperma_profizianum	(Orania_palindan	Podococcus_barteri))	(Serenoa_repens	(((Elaeis_oleifera	Elaeis_guineensis)	(Attalea_speciosa	Bactris_major))	(Chamaedorea_seifrizii	((Reinhardtia_simplex	(Burretiokentia_grandiflora	Reinhardtia_gracilis))	(Reinhardtia_paiewonskiana	Reinhardtia_latisecta)))))))	(((Hydriastele_microspadix	(Dictyosperma_album	(Heterospathe_cagayanensis	(Kentiopsis_piersoniorum	Veitchia_spiralis))))	Dypsis_decaryi)	((Oenocarpus_minor	Oenocarpus_bataua)	Prestoea_acuminata)))	(Manicaria_saccifera	Pelagodoxa_henryana))	Geonoma_undata))	Kingia_australis);
((Leopoldinia_pulchra	(((Manicaria_saccifera	Pelagodoxa_henryana)	((Prestoea_acuminata	(Oenocarpus_minor	Oenocarpus_bataua))	(((Hydriastele_microspadix	((((Kentiopsis_piersoniorum	Burretiokentia_grandiflora)	Veitchia_spiralis)	Heterospathe_cagayanensis)	Dictyosperma_album))	Dypsis_decaryi)	(((Iriartea_deltoidea	Chamaedorea_seifrizii)	((((Elaeis_oleifera	Elaeis_guineensis)	Bactris_major)	Attalea_speciosa)	((Reinhardtia_simplex	Reinhardtia_gracilis)	(Reinhardtia_paiewonskiana	Reinhardtia_latisecta))))	(Sclerosperma_profizianum	(((Podococcus_barteri	Orania_palindan)	Pseudophoenix_vinifera)	((Roystonea_regia	Calamus_caryotoides)	(Phoenix_dactylifera	((Serenoa_repens	Nypa_fruticans)	Sabal_domingensis)))))))))	Geonoma_undata))	Kingia_australis);
((Leopoldinia_pulchra	(((Geonoma_undata	Manicaria_saccifera)	Pelagodoxa_henryana)	((Prestoea_acuminata	(Oenocarpus_minor	Oenocarpus_bataua))	((Hydriastele_microspadix	((((Kentiopsis_piersoniorum	Burretiokentia_grandiflora)	Veitchia_spiralis)	Heterospathe_cagayanensis)	(Dypsis_decaryi	Dictyosperma_album)))	((((((Elaeis_oleifera	Elaeis_guineensis)	Bactris_major)	Attalea_speciosa)	((Reinhardtia_simplex	Reinhardtia_gracilis)	(Reinhardtia_paiewonskiana	Reinhardtia_latisecta)))	((((Pseudophoenix_vinifera	((Serenoa_repens	Nypa_fruticans)	Sabal_domingensis))	((Chamaedorea_seifrizii	Roystonea_regia)	(Phoenix_dactylifera	Podococcus_barteri)))	Orania_palindan)	Sclerosperma_profizianum))	(Calamus_caryotoides	Iriartea_deltoidea))))))	Kingia_australis);
((Leopoldinia_pulchra	(((Manicaria_saccifera	Pelagodoxa_henryana)	((Prestoea_acuminata	(Oenocarpus_minor	Oenocarpus_bataua))	((((Heterospathe_cagayanensis	Dictyosperma_album)	Dypsis_decaryi)	(Hydriastele_microspadix	(Kentiopsis_piersoniorum	Veitchia_spiralis)))	(((((Pseudophoenix_vinifera	((Serenoa_repens	Nypa_fruticans)	Sabal_domingensis))	((Chamaedorea_seifrizii	Roystonea_regia)	(Iriartea_deltoidea	(Phoenix_dactylifera	Podococcus_barteri))))	Orania_palindan)	Sclerosperma_profizianum)	((((Elaeis_oleifera	Elaeis_guineensis)	Bactris_major)	Attalea_speciosa)	((Reinhardtia_simplex	(Burretiokentia_grandiflora	Reinhardtia_gracilis))	(Reinhardtia_paiewonskiana	Reinhardtia_latisecta)))))))	(Calamus_caryotoides	Geonoma_undata)))	Kingia_australis);
((Leopoldinia_pulchra	((((((((((Chamaedorea_seifrizii	Pseudophoenix_vinifera)	(Serenoa_repens	Sabal_domingensis))	(Nypa_fruticans	Roystonea_regia))	Orania_palindan)	(Sclerosperma_profizianum	((((Elaeis_oleifera	Elaeis_guineensis)	Bactris_major)	Attalea_speciosa)	((Reinhardtia_simplex	(Burretiokentia_grandiflora	Reinhardtia_gracilis))	(Reinhardtia_paiewonskiana	Reinhardtia_latisecta)))))	(Phoenix_dactylifera	Podococcus_barteri))	Calamus_caryotoides)	Iriartea_deltoidea)	((Prestoea_acuminata	(Oenocarpus_minor	Oenocarpus_bataua))	((Dypsis_decaryi	Heterospathe_cagayanensis)	(Dictyosperma_album	(Hydriastele_microspadix	(Kentiopsis_piersoniorum	Veitchia_spiralis))))))	(Pelagodoxa_henryana	(Manicaria_saccifera	Geonoma_undata))))	Kingia_australis);
((Leopoldinia_pulchra	((((Orania_palindan	Sclerosperma_profizianum)	((((Roystonea_regia	(Phoenix_dactylifera	(Serenoa_repens	Sabal_domingensis)))	((Pseudophoenix_vinifera	Nypa_fruticans)	Burretiokentia_grandiflora))	Podococcus_barteri)	((Calamus_caryotoides	Chamaedorea_seifrizii)	((((Elaeis_oleifera	Elaeis_guineensis)	Bactris_major)	Attalea_speciosa)	(Iriartea_deltoidea	((Reinhardtia_simplex	Reinhardtia_gracilis)	(Reinhardtia_paiewonskiana	Reinhardtia_latisecta)))))))	((Prestoea_acuminata	(Oenocarpus_minor	Oenocarpus_bataua))	(Dypsis_decaryi	((Dictyosperma_album	((Heterospathe_cagayanensis	Kentiopsis_piersoniorum)	Veitchia_spiralis))	Hydriastele_microspadix))))	(Geonoma_undata	(Pelagodoxa_henryana	Manicaria_saccifera))))	Kingia_australis);
((Leopoldinia_pulchra	((Geonoma_undata	((Pelagodoxa_henryana	Manicaria_saccifera)	((Prestoea_acuminata	(Oenocarpus_minor	Oenocarpus_bataua))	(((((Hydriastele_microspadix	(Kentiopsis_piersoniorum	Veitchia_spiralis))	Dictyosperma_album)	Heterospathe_cagayanensis)	Dypsis_decaryi)	((Chamaedorea_seifrizii	((((Elaeis_oleifera	Elaeis_guineensis)	Bactris_major)	Attalea_speciosa)	((Reinhardtia_simplex	(Burretiokentia_grandiflora	Reinhardtia_gracilis))	(Reinhardtia_paiewonskiana	Reinhardtia_latisecta))))	(((Orania_palindan	((Roystonea_regia	Pseudophoenix_vinifera)	(Phoenix_dactylifera	((Nypa_fruticans	Serenoa_repens)	Sabal_domingensis))))	Iriartea_deltoidea)	(Podococcus_barteri	Sclerosperma_profizianum)))))))	Calamus_caryotoides))	Kingia_australis);
((Leopoldinia_pulchra	(((Iriartea_deltoidea	((((((Elaeis_oleifera	Elaeis_guineensis)	Bactris_major)	Attalea_speciosa)	((Reinhardtia_simplex	Reinhardtia_gracilis)	(Reinhardtia_paiewonskiana	Reinhardtia_latisecta)))	Nypa_fruticans)	(Sclerosperma_profizianum	(((Podococcus_barteri	Phoenix_dactylifera)	Orania_palindan)	(Roystonea_regia	(Chamaedorea_seifrizii	(Serenoa_repens	(Sabal_domingensis	Pseudophoenix_vinifera))))))))	((Prestoea_acuminata	(Oenocarpus_minor	Oenocarpus_bataua))	(((Dictyosperma_album	Hydriastele_microspadix)	(Heterospathe_cagayanensis	(Veitchia_spiralis	(Kentiopsis_piersoniorum	Burretiokentia_grandiflora))))	Dypsis_decaryi)))	((Calamus_caryotoides	Geonoma_undata)	(Manicaria_saccifera	Pelagodoxa_henryana))))	Kingia_australis);
((Leopoldinia_pulchra	((Calamus_caryotoides	Geonoma_undata)	((Manicaria_saccifera	Pelagodoxa_henryana)	((Prestoea_acuminata	(Oenocarpus_minor	Oenocarpus_bataua))	((Dypsis_decaryi	((Dictyosperma_album	(Veitchia_spiralis	Heterospathe_cagayanensis))	(Hydriastele_microspadix	Kentiopsis_piersoniorum)))	(Iriartea_deltoidea	((Roystonea_regia	((Nypa_fruticans	Pseudophoenix_vinifera)	(Sabal_domingensis	Serenoa_repens)))	((Chamaedorea_seifrizii	((((Elaeis_oleifera	Elaeis_guineensis)	Bactris_major)	Attalea_speciosa)	((Reinhardtia_simplex	(Burretiokentia_grandiflora	Reinhardtia_gracilis))	(Reinhardtia_paiewonskiana	Reinhardtia_latisecta))))	((Sclerosperma_profizianum	(Podococcus_barteri	Phoenix_dactylifera))	Orania_palindan)))))))))	Kingia_australis);
((Leopoldinia_pulchra	(Calamus_caryotoides	((Manicaria_saccifera	Pelagodoxa_henryana)	(Geonoma_undata	((Prestoea_acuminata	(Oenocarpus_minor	Oenocarpus_bataua))	(((Dictyosperma_album	(Dypsis_decaryi	(Kentiopsis_piersoniorum	(Veitchia_spiralis	(Burretiokentia_grandiflora	Heterospathe_cagayanensis)))))	Hydriastele_microspadix)	(((((Podococcus_barteri	Phoenix_dactylifera)	Orania_palindan)	(Roystonea_regia	(Pseudophoenix_vinifera	(Sabal_domingensis	Serenoa_repens))))	(Nypa_fruticans	(Chamaedorea_seifrizii	((((Elaeis_oleifera	Elaeis_guineensis)	Bactris_major)	Attalea_speciosa)	((Reinhardtia_simplex	Reinhardtia_gracilis)	(Reinhardtia_paiewonskiana	Reinhardtia_latisecta))))))	(Iriartea_deltoidea	Sclerosperma_profizianum))))))))	Kingia_australis);
((Leopoldinia_pulchra	(Calamus_caryotoides	(((Manicaria_saccifera	Pelagodoxa_henryana)	((Prestoea_acuminata	(Oenocarpus_minor	Oenocarpus_bataua))	(((((Burretiokentia_grandiflora	Kentiopsis_piersoniorum)	(Veitchia_spiralis	Heterospathe_cagayanensis))	(Hydriastele_microspadix	Dictyosperma_album))	Dypsis_decaryi)	((((Roystonea_regia	(Pseudophoenix_vinifera	Sabal_domingensis))	(Nypa_fruticans	Serenoa_repens))	((Podococcus_barteri	(Orania_palindan	Sclerosperma_profizianum))	((((Elaeis_oleifera	Elaeis_guineensis)	Bactris_major)	Attalea_speciosa)	((Reinhardtia_simplex	Reinhardtia_gracilis)	(Reinhardtia_paiewonskiana	Reinhardtia_latisecta)))))	((Iriartea_deltoidea	Chamaedorea_seifrizii)	Phoenix_dactylifera)))))	Geonoma_undata)))	Kingia_australis);
(((((((Chamaedorea_seifrizii	(((Bactris_major	(Elaeis_oleifera	Elaeis_guineensis))	Attalea_speciosa)	((Reinhardtia_latisecta	Reinhardtia_paiewonskiana)	(Reinhardtia_simplex	Reinhardtia_gracilis))))	(((Roystonea_regia	Calamus_caryotoides)	(Nypa_fruticans	Pseudophoenix_vinifera))	(Sabal_domingensis	(Serenoa_repens	Phoenix_dactylifera))))	(Iriartea_deltoidea	((Orania_palindan	Podococcus_barteri)	Sclerosperma_profizianum)))	(((Oenocarpus_bataua	Oenocarpus_minor)	Prestoea_acuminata)	((Dictyosperma_album	(Heterospathe_cagayanensis	(Veitchia_spiralis	(Burretiokentia_grandiflora	Kentiopsis_piersoniorum))))	(Dypsis_decaryi	Hydriastele_microspadix))))	((Manicaria_saccifera	Pelagodoxa_henryana)	Geonoma_undata))	Leopoldinia_pulchra)	Kingia_australis);
((((Pelagodoxa_henryana	(Geonoma_undata	Manicaria_saccifera))	(((((Calamus_caryotoides	(Iriartea_deltoidea	(Podococcus_barteri	Phoenix_dactylifera)))	Sclerosperma_profizianum)	((Chamaedorea_seifrizii	Orania_palindan)	((Roystonea_regia	(Sabal_domingensis	Pseudophoenix_vinifera))	(Serenoa_repens	Nypa_fruticans))))	(((Bactris_major	(Elaeis_oleifera	Elaeis_guineensis))	Attalea_speciosa)	((Reinhardtia_latisecta	Reinhardtia_paiewonskiana)	(Reinhardtia_simplex	Reinhardtia_gracilis))))	(((Oenocarpus_bataua	Oenocarpus_minor)	Prestoea_acuminata)	((Dypsis_decaryi	(((Burretiokentia_grandiflora	Heterospathe_cagayanensis)	Veitchia_spiralis)	Kentiopsis_piersoniorum))	(Dictyosperma_album	Hydriastele_microspadix)))))	Leopoldinia_pulchra)	Kingia_australis);
(((((Pelagodoxa_henryana	Manicaria_saccifera)	(((Oenocarpus_bataua	Oenocarpus_minor)	Prestoea_acuminata)	((((Veitchia_spiralis	(Burretiokentia_grandiflora	Kentiopsis_piersoniorum))	Hydriastele_microspadix)	((Dypsis_decaryi	Heterospathe_cagayanensis)	Dictyosperma_album))	(Iriartea_deltoidea	((Calamus_caryotoides	((Sclerosperma_profizianum	(Orania_palindan	Podococcus_barteri))	((Phoenix_dactylifera	Nypa_fruticans)	((Chamaedorea_seifrizii	Roystonea_regia)	(Pseudophoenix_vinifera	(Serenoa_repens	Sabal_domingensis))))))	(((Bactris_major	(Elaeis_oleifera	Elaeis_guineensis))	Attalea_speciosa)	((Reinhardtia_latisecta	Reinhardtia_paiewonskiana)	(Reinhardtia_simplex	Reinhardtia_gracilis))))))))	Geonoma_undata)	Leopoldinia_pulchra)	Kingia_australis);
((((((Oenocarpus_bataua	Oenocarpus_minor)	Prestoea_acuminata)	((((Veitchia_spiralis	(Burretiokentia_grandiflora	Kentiopsis_piersoniorum))	Hydriastele_microspadix)	((Dypsis_decaryi	Heterospathe_cagayanensis)	Dictyosperma_album))	(((Sclerosperma_profizianum	Podococcus_barteri)	(Phoenix_dactylifera	(Orania_palindan	(Roystonea_regia	(Pseudophoenix_vinifera	(Sabal_domingensis	(Serenoa_repens	Nypa_fruticans)))))))	(Iriartea_deltoidea	(((Bactris_major	(Elaeis_oleifera	Elaeis_guineensis))	(Calamus_caryotoides	Attalea_speciosa))	(Chamaedorea_seifrizii	((Reinhardtia_latisecta	Reinhardtia_paiewonskiana)	(Reinhardtia_simplex	Reinhardtia_gracilis))))))))	(Pelagodoxa_henryana	(Geonoma_undata	Manicaria_saccifera)))	Leopoldinia_pulchra)	Kingia_australis);
((((Manicaria_saccifera	Pelagodoxa_henryana)	(Geonoma_undata	(((Oenocarpus_bataua	Oenocarpus_minor)	Prestoea_acuminata)	(((((Veitchia_spiralis	(Burretiokentia_grandiflora	Kentiopsis_piersoniorum))	Hydriastele_microspadix)	(Heterospathe_cagayanensis	Dictyosperma_album))	Dypsis_decaryi)	(((((Bactris_major	(Elaeis_oleifera	Elaeis_guineensis))	Attalea_speciosa)	(Chamaedorea_seifrizii	((Reinhardtia_latisecta	Reinhardtia_paiewonskiana)	(Reinhardtia_simplex	Reinhardtia_gracilis))))	((Orania_palindan	Sclerosperma_profizianum)	Podococcus_barteri))	(Iriartea_deltoidea	(((Calamus_caryotoides	Roystonea_regia)	((Serenoa_repens	Phoenix_dactylifera)	Sabal_domingensis))	(Pseudophoenix_vinifera	Nypa_fruticans))))))))	Leopoldinia_pulchra)	Kingia_australis);
((((((Kentiopsis_piersoniorum	((Burretiokentia_grandiflora	Heterospathe_cagayanensis)	Veitchia_spiralis))	(Dictyosperma_album	Hydriastele_microspadix))	Dypsis_decaryi)	(((Chamaedorea_seifrizii	(((Reinhardtia_latisecta	Reinhardtia_paiewonskiana)	(Reinhardtia_simplex	Reinhardtia_gracilis))	((Bactris_major	(Elaeis_oleifera	Elaeis_guineensis))	Attalea_speciosa)))	(((Orania_palindan	Sclerosperma_profizianum)	Calamus_caryotoides)	((((Pseudophoenix_vinifera	(Serenoa_repens	Sabal_domingensis))	Roystonea_regia)	Nypa_fruticans)	(Iriartea_deltoidea	(Phoenix_dactylifera	Podococcus_barteri)))))	(((Geonoma_undata	Manicaria_saccifera)	Pelagodoxa_henryana)	((Oenocarpus_bataua	Oenocarpus_minor)	Prestoea_acuminata))))	Leopoldinia_pulchra)	Kingia_australis);
(((((Geonoma_undata	Manicaria_saccifera)	Pelagodoxa_henryana)	(((Hydriastele_microspadix	((Heterospathe_cagayanensis	(Veitchia_spiralis	(Burretiokentia_grandiflora	Kentiopsis_piersoniorum)))	(Dypsis_decaryi	Dictyosperma_album)))	((Oenocarpus_bataua	Oenocarpus_minor)	Prestoea_acuminata))	(((Podococcus_barteri	Orania_palindan)	Sclerosperma_profizianum)	(((((Reinhardtia_latisecta	Reinhardtia_paiewonskiana)	(Reinhardtia_simplex	Reinhardtia_gracilis))	((Bactris_major	(Elaeis_oleifera	Elaeis_guineensis))	Attalea_speciosa))	((((Sabal_domingensis	Calamus_caryotoides)	Phoenix_dactylifera)	(Pseudophoenix_vinifera	(Chamaedorea_seifrizii	Roystonea_regia)))	(Serenoa_repens	Nypa_fruticans)))	Iriartea_deltoidea))))	Leopoldinia_pulchra)	Kingia_australis);
(((((Geonoma_undata	Manicaria_saccifera)	Pelagodoxa_henryana)	((((((Veitchia_spiralis	Kentiopsis_piersoniorum)	Hydriastele_microspadix)	Dictyosperma_album)	((Heterospathe_cagayanensis	Burretiokentia_grandiflora)	Dypsis_decaryi))	((Oenocarpus_bataua	Oenocarpus_minor)	Prestoea_acuminata))	((((((Pseudophoenix_vinifera	(Sabal_domingensis	Serenoa_repens))	Roystonea_regia)	Calamus_caryotoides)	((Podococcus_barteri	Orania_palindan)	Sclerosperma_profizianum))	((Chamaedorea_seifrizii	Nypa_fruticans)	(((Reinhardtia_latisecta	Reinhardtia_paiewonskiana)	(Reinhardtia_simplex	Reinhardtia_gracilis))	((Bactris_major	(Elaeis_oleifera	Elaeis_guineensis))	Attalea_speciosa))))	(Iriartea_deltoidea	Phoenix_dactylifera))))	Leopoldinia_pulchra)	Kingia_australis);
(((((Geonoma_undata	Manicaria_saccifera)	Pelagodoxa_henryana)	(((Dypsis_decaryi	((((Burretiokentia_grandiflora	Kentiopsis_piersoniorum)	Hydriastele_microspadix)	(Veitchia_spiralis	Heterospathe_cagayanensis))	Dictyosperma_album))	((Oenocarpus_bataua	Oenocarpus_minor)	Prestoea_acuminata))	(((Podococcus_barteri	Orania_palindan)	Sclerosperma_profizianum)	(((((Reinhardtia_latisecta	Reinhardtia_paiewonskiana)	(Reinhardtia_simplex	Reinhardtia_gracilis))	((Bactris_major	(Elaeis_oleifera	Elaeis_guineensis))	Attalea_speciosa))	(Phoenix_dactylifera	((Sabal_domingensis	(Nypa_fruticans	Serenoa_repens))	(Pseudophoenix_vinifera	(Chamaedorea_seifrizii	Roystonea_regia)))))	(Iriartea_deltoidea	Calamus_caryotoides)))))	Leopoldinia_pulchra)	Kingia_australis);
(((Geonoma_undata	(((Manicaria_saccifera	Pelagodoxa_henryana)	(((((Dypsis_decaryi	Hydriastele_microspadix)	((Burretiokentia_grandiflora	Heterospathe_cagayanensis)	(Veitchia_spiralis	Kentiopsis_piersoniorum)))	Dictyosperma_album)	((Oenocarpus_bataua	Oenocarpus_minor)	Prestoea_acuminata))	((((Podococcus_barteri	Orania_palindan)	Sclerosperma_profizianum)	((Nypa_fruticans	((Iriartea_deltoidea	((Reinhardtia_latisecta	Reinhardtia_paiewonskiana)	(Reinhardtia_simplex	Reinhardtia_gracilis)))	((Bactris_major	(Elaeis_oleifera	Elaeis_guineensis))	Attalea_speciosa)))	Phoenix_dactylifera))	((Chamaedorea_seifrizii	Roystonea_regia)	((Sabal_domingensis	Serenoa_repens)	Pseudophoenix_vinifera)))))	Calamus_caryotoides))	Leopoldinia_pulchra)	Kingia_australis);
((((((Oenocarpus_minor	Oenocarpus_bataua)	Prestoea_acuminata)	(((Iriartea_deltoidea	(Phoenix_dactylifera	(((Serenoa_repens	Sabal_domingensis)	Pseudophoenix_vinifera)	(Roystonea_regia	(Nypa_fruticans	(Calamus_caryotoides	Chamaedorea_seifrizii))))))	(((Podococcus_barteri	Orania_palindan)	Sclerosperma_profizianum)	((Attalea_speciosa	((Elaeis_guineensis	Elaeis_oleifera)	Bactris_major))	((Reinhardtia_paiewonskiana	Reinhardtia_latisecta)	(Reinhardtia_simplex	Reinhardtia_gracilis)))))	((Heterospathe_cagayanensis	((Hydriastele_microspadix	(Veitchia_spiralis	(Burretiokentia_grandiflora	Kentiopsis_piersoniorum)))	Dictyosperma_album))	Dypsis_decaryi)))	((Manicaria_saccifera	Geonoma_undata)	Pelagodoxa_henryana))	Leopoldinia_pulchra)	Kingia_australis);
((((((((Attalea_speciosa	((Elaeis_guineensis	Elaeis_oleifera)	Bactris_major))	(Chamaedorea_seifrizii	((Reinhardtia_paiewonskiana	Reinhardtia_latisecta)	(Reinhardtia_simplex	Reinhardtia_gracilis))))	((((Pseudophoenix_vinifera	((Calamus_caryotoides	Burretiokentia_grandiflora)	Roystonea_regia))	(((Serenoa_repens	Nypa_fruticans)	Phoenix_dactylifera)	Sabal_domingensis))	((Podococcus_barteri	Orania_palindan)	Sclerosperma_profizianum))	Iriartea_deltoidea))	((Hydriastele_microspadix	((Dypsis_decaryi	((Heterospathe_cagayanensis	Veitchia_spiralis)	Kentiopsis_piersoniorum))	Dictyosperma_album))	((Oenocarpus_minor	Oenocarpus_bataua)	Prestoea_acuminata)))	(Manicaria_saccifera	Pelagodoxa_henryana))	Geonoma_undata)	Leopoldinia_pulchra)	Kingia_australis);
((((((Oenocarpus_minor	Oenocarpus_bataua)	Prestoea_acuminata)	(((Iriartea_deltoidea	Phoenix_dactylifera)	((((Roystonea_regia	(Serenoa_repens	Nypa_fruticans))	Pseudophoenix_vinifera)	Sabal_domingensis)	(((Attalea_speciosa	((Elaeis_guineensis	Elaeis_oleifera)	Bactris_major))	(Chamaedorea_seifrizii	((Reinhardtia_paiewonskiana	Reinhardtia_latisecta)	(Reinhardtia_simplex	Reinhardtia_gracilis))))	(Orania_palindan	(Sclerosperma_profizianum	Podococcus_barteri)))))	(Hydriastele_microspadix	(Dypsis_decaryi	(((Heterospathe_cagayanensis	Veitchia_spiralis)	(Burretiokentia_grandiflora	Kentiopsis_piersoniorum))	Dictyosperma_album)))))	(((Calamus_caryotoides	Geonoma_undata)	Manicaria_saccifera)	Pelagodoxa_henryana))	Leopoldinia_pulchra)	Kingia_australis);
(((Geonoma_undata	((Manicaria_saccifera	Pelagodoxa_henryana)	(((Iriartea_deltoidea	(((Phoenix_dactylifera	(Sabal_domingensis	(Serenoa_repens	Nypa_fruticans)))	((Chamaedorea_seifrizii	Roystonea_regia)	Pseudophoenix_vinifera))	(((Attalea_speciosa	((Elaeis_guineensis	Elaeis_oleifera)	Bactris_major))	((Reinhardtia_paiewonskiana	Reinhardtia_latisecta)	(Reinhardtia_simplex	Reinhardtia_gracilis)))	(Orania_palindan	(Sclerosperma_profizianum	Podococcus_barteri)))))	Calamus_caryotoides)	((Hydriastele_microspadix	(((Heterospathe_cagayanensis	Veitchia_spiralis)	(Burretiokentia_grandiflora	Kentiopsis_piersoniorum))	(Dypsis_decaryi	Dictyosperma_album)))	((Oenocarpus_minor	Oenocarpus_bataua)	Prestoea_acuminata)))))	Leopoldinia_pulchra)	Kingia_australis);
(((((Geonoma_undata	Manicaria_saccifera)	Pelagodoxa_henryana)	((((Heterospathe_cagayanensis	Dictyosperma_album)	(((Burretiokentia_grandiflora	Kentiopsis_piersoniorum)	Veitchia_spiralis)	Hydriastele_microspadix))	Dypsis_decaryi)	(((Oenocarpus_minor	Oenocarpus_bataua)	Prestoea_acuminata)	(((((Sabal_domingensis	Nypa_fruticans)	(Iriartea_deltoidea	Phoenix_dactylifera))	Calamus_caryotoides)	Pseudophoenix_vinifera)	((Serenoa_repens	((Roystonea_regia	Podococcus_barteri)	(Orania_palindan	Sclerosperma_profizianum)))	(Chamaedorea_seifrizii	(((Elaeis_guineensis	Elaeis_oleifera)	(Bactris_major	Attalea_speciosa))	((Reinhardtia_paiewonskiana	Reinhardtia_latisecta)	(Reinhardtia_simplex	Reinhardtia_gracilis)))))))))	Leopoldinia_pulchra)	Kingia_australis);
(((((Manicaria_saccifera	Pelagodoxa_henryana)	((Iriartea_deltoidea	((Chamaedorea_seifrizii	(((Elaeis_guineensis	Elaeis_oleifera)	(Bactris_major	Attalea_speciosa))	((Reinhardtia_paiewonskiana	Reinhardtia_latisecta)	(Reinhardtia_simplex	Reinhardtia_gracilis))))	((Nypa_fruticans	(Calamus_caryotoides	((Roystonea_regia	((Serenoa_repens	Sabal_domingensis)	Phoenix_dactylifera))	Pseudophoenix_vinifera)))	((Orania_palindan	Podococcus_barteri)	Sclerosperma_profizianum))))	(((((Heterospathe_cagayanensis	Burretiokentia_grandiflora)	(Kentiopsis_piersoniorum	Veitchia_spiralis))	Dypsis_decaryi)	(Dictyosperma_album	Hydriastele_microspadix))	((Oenocarpus_minor	Oenocarpus_bataua)	Prestoea_acuminata))))	Geonoma_undata)	Leopoldinia_pulchra)	Kingia_australis);
(((((Geonoma_undata	Manicaria_saccifera)	Pelagodoxa_henryana)	(((Oenocarpus_minor	Oenocarpus_bataua)	Prestoea_acuminata)	(((((Chamaedorea_seifrizii	Nypa_fruticans)	(Roystonea_regia	((Sabal_domingensis	Serenoa_repens)	Pseudophoenix_vinifera)))	(((Orania_palindan	Podococcus_barteri)	Sclerosperma_profizianum)	((Attalea_speciosa	((Elaeis_guineensis	Elaeis_oleifera)	Bactris_major))	((Reinhardtia_paiewonskiana	Reinhardtia_latisecta)	(Reinhardtia_simplex	(Burretiokentia_grandiflora	Reinhardtia_gracilis))))))	(Calamus_caryotoides	(Iriartea_deltoidea	Phoenix_dactylifera)))	((Dictyosperma_album	Heterospathe_cagayanensis)	((Hydriastele_microspadix	(Kentiopsis_piersoniorum	Veitchia_spiralis))	Dypsis_decaryi)))))	Leopoldinia_pulchra)	Kingia_australis);
(((((Geonoma_undata	Manicaria_saccifera)	Pelagodoxa_henryana)	(((Oenocarpus_minor	Oenocarpus_bataua)	Prestoea_acuminata)	(((((Iriartea_deltoidea	(Roystonea_regia	((Orania_palindan	Podococcus_barteri)	Sclerosperma_profizianum)))	(Serenoa_repens	(Sabal_domingensis	Phoenix_dactylifera)))	(Chamaedorea_seifrizii	(Pseudophoenix_vinifera	Nypa_fruticans)))	((Attalea_speciosa	((Elaeis_guineensis	Elaeis_oleifera)	Bactris_major))	((Reinhardtia_paiewonskiana	Reinhardtia_latisecta)	(Reinhardtia_simplex	Reinhardtia_gracilis))))	(((Calamus_caryotoides	Dypsis_decaryi)	(Kentiopsis_piersoniorum	((Burretiokentia_grandiflora	Heterospathe_cagayanensis)	Veitchia_spiralis)))	(Dictyosperma_album	Hydriastele_microspadix)))))	Leopoldinia_pulchra)	Kingia_australis);
(((((Geonoma_undata	Manicaria_saccifera)	Pelagodoxa_henryana)	((((Orania_palindan	Podococcus_barteri)	Sclerosperma_profizianum)	(((((Attalea_speciosa	((Elaeis_guineensis	Elaeis_oleifera)	Bactris_major))	(Chamaedorea_seifrizii	((Reinhardtia_paiewonskiana	Reinhardtia_latisecta)	(Reinhardtia_simplex	(Burretiokentia_grandiflora	Reinhardtia_gracilis)))))	(((Nypa_fruticans	Serenoa_repens)	Phoenix_dactylifera)	(Sabal_domingensis	(Roystonea_regia	Pseudophoenix_vinifera))))	Calamus_caryotoides)	Iriartea_deltoidea))	((((Dypsis_decaryi	(Kentiopsis_piersoniorum	Veitchia_spiralis))	Heterospathe_cagayanensis)	(Dictyosperma_album	Hydriastele_microspadix))	((Oenocarpus_minor	Oenocarpus_bataua)	Prestoea_acuminata))))	Leopoldinia_pulchra)	Kingia_australis);
(((((Geonoma_undata	Manicaria_saccifera)	Pelagodoxa_henryana)	(((Sclerosperma_profizianum	(((Podococcus_barteri	(Attalea_speciosa	((Elaeis_guineensis	Elaeis_oleifera)	Bactris_major)))	(Iriartea_deltoidea	((Reinhardtia_paiewonskiana	Reinhardtia_latisecta)	(Reinhardtia_simplex	Reinhardtia_gracilis))))	Chamaedorea_seifrizii))	(Orania_palindan	(((Nypa_fruticans	Serenoa_repens)	Sabal_domingensis)	(Phoenix_dactylifera	(Calamus_caryotoides	(Roystonea_regia	Pseudophoenix_vinifera))))))	(((((Veitchia_spiralis	(Heterospathe_cagayanensis	Burretiokentia_grandiflora))	Kentiopsis_piersoniorum)	(Dictyosperma_album	Hydriastele_microspadix))	Dypsis_decaryi)	((Oenocarpus_minor	Oenocarpus_bataua)	Prestoea_acuminata))))	Leopoldinia_pulchra)	Kingia_australis);
((((Pelagodoxa_henryana	(Geonoma_undata	Manicaria_saccifera))	((Prestoea_acuminata	(Oenocarpus_minor	Oenocarpus_bataua))	((((Phoenix_dactylifera	((Nypa_fruticans	Sabal_domingensis)	(Serenoa_repens	Pseudophoenix_vinifera)))	(Iriartea_deltoidea	(Burretiokentia_grandiflora	Calamus_caryotoides)))	((((Reinhardtia_paiewonskiana	Reinhardtia_latisecta)	(Reinhardtia_gracilis	Reinhardtia_simplex))	(Attalea_speciosa	(Bactris_major	(Elaeis_oleifera	Elaeis_guineensis))))	(Orania_palindan	(((Chamaedorea_seifrizii	Roystonea_regia)	Podococcus_barteri)	Sclerosperma_profizianum))))	((Dypsis_decaryi	(Veitchia_spiralis	Kentiopsis_piersoniorum))	(Heterospathe_cagayanensis	(Hydriastele_microspadix	Dictyosperma_album))))))	Leopoldinia_pulchra)	Kingia_australis);
((((Pelagodoxa_henryana	(Geonoma_undata	Manicaria_saccifera))	((Prestoea_acuminata	(Oenocarpus_minor	Oenocarpus_bataua))	(((((Nypa_fruticans	(Chamaedorea_seifrizii	Roystonea_regia))	Phoenix_dactylifera)	((Serenoa_repens	Sabal_domingensis)	Pseudophoenix_vinifera))	(Iriartea_deltoidea	((((Reinhardtia_paiewonskiana	Reinhardtia_latisecta)	((Burretiokentia_grandiflora	Reinhardtia_gracilis)	Reinhardtia_simplex))	(Attalea_speciosa	(Bactris_major	(Elaeis_oleifera	Elaeis_guineensis))))	(Podococcus_barteri	(Sclerosperma_profizianum	Orania_palindan)))))	((Hydriastele_microspadix	(Veitchia_spiralis	Kentiopsis_piersoniorum))	((Calamus_caryotoides	Heterospathe_cagayanensis)	(Dypsis_decaryi	Dictyosperma_album))))))	Leopoldinia_pulchra)	Kingia_australis);
((((((Hydriastele_microspadix	(Veitchia_spiralis	(Calamus_caryotoides	(Burretiokentia_grandiflora	Kentiopsis_piersoniorum))))	(Dypsis_decaryi	Dictyosperma_album))	Heterospathe_cagayanensis)	((((Geonoma_undata	Pelagodoxa_henryana)	Manicaria_saccifera)	(Prestoea_acuminata	(Oenocarpus_minor	Oenocarpus_bataua)))	(((Orania_palindan	(Phoenix_dactylifera	(Roystonea_regia	(Serenoa_repens	(Sabal_domingensis	Pseudophoenix_vinifera)))))	(((Podococcus_barteri	(Attalea_speciosa	(Bactris_major	(Elaeis_oleifera	Elaeis_guineensis))))	(Iriartea_deltoidea	((Reinhardtia_paiewonskiana	Reinhardtia_latisecta)	(Reinhardtia_gracilis	Reinhardtia_simplex))))	(Chamaedorea_seifrizii	Nypa_fruticans)))	Sclerosperma_profizianum)))	Leopoldinia_pulchra)	Kingia_australis);
(((((Geonoma_undata	Pelagodoxa_henryana)	Manicaria_saccifera)	((((Hydriastele_microspadix	((Burretiokentia_grandiflora	Veitchia_spiralis)	Kentiopsis_piersoniorum))	((Dypsis_decaryi	Heterospathe_cagayanensis)	Dictyosperma_album))	(Prestoea_acuminata	(Oenocarpus_minor	Oenocarpus_bataua)))	(((((((Reinhardtia_paiewonskiana	Reinhardtia_latisecta)	(Reinhardtia_gracilis	Reinhardtia_simplex))	(Attalea_speciosa	(Bactris_major	(Elaeis_oleifera	Elaeis_guineensis))))	Nypa_fruticans)	(((Chamaedorea_seifrizii	Roystonea_regia)	(Iriartea_deltoidea	(Sabal_domingensis	Pseudophoenix_vinifera)))	((Podococcus_barteri	(Serenoa_repens	Phoenix_dactylifera))	Orania_palindan)))	Sclerosperma_profizianum)	Calamus_caryotoides)))	Leopoldinia_pulchra)	Kingia_australis);
(((((Pelagodoxa_henryana	Manicaria_saccifera)	(((Dypsis_decaryi	((Dictyosperma_album	(Burretiokentia_grandiflora	Heterospathe_cagayanensis))	(Hydriastele_microspadix	(Calamus_caryotoides	(Veitchia_spiralis	Kentiopsis_piersoniorum)))))	(Prestoea_acuminata	(Oenocarpus_minor	Oenocarpus_bataua)))	((((Nypa_fruticans	Sabal_domingensis)	(Pseudophoenix_vinifera	((Iriartea_deltoidea	Chamaedorea_seifrizii)	Roystonea_regia)))	(((Podococcus_barteri	Orania_palindan)	Sclerosperma_profizianum)	((((Reinhardtia_paiewonskiana	Reinhardtia_latisecta)	(Reinhardtia_gracilis	Reinhardtia_simplex))	(Attalea_speciosa	(Bactris_major	(Elaeis_oleifera	Elaeis_guineensis))))	Serenoa_repens)))	Phoenix_dactylifera)))	Geonoma_undata)	Leopoldinia_pulchra)	Kingia_australis);
((((Pelagodoxa_henryana	(Geonoma_undata	Manicaria_saccifera))	((Prestoea_acuminata	(Oenocarpus_minor	Oenocarpus_bataua))	(((Iriartea_deltoidea	(Calamus_caryotoides	(((Nypa_fruticans	((Serenoa_repens	(Phoenix_dactylifera	Sabal_domingensis))	(Roystonea_regia	Pseudophoenix_vinifera)))	Orania_palindan)	(Sclerosperma_profizianum	Podococcus_barteri))))	((Chamaedorea_seifrizii	((Reinhardtia_paiewonskiana	Reinhardtia_latisecta)	((Burretiokentia_grandiflora	Reinhardtia_gracilis)	Reinhardtia_simplex)))	(Bactris_major	((Elaeis_oleifera	Elaeis_guineensis)	Attalea_speciosa))))	(((Dypsis_decaryi	Dictyosperma_album)	(Hydriastele_microspadix	(Veitchia_spiralis	Kentiopsis_piersoniorum)))	Heterospathe_cagayanensis))))	Leopoldinia_pulchra)	Kingia_australis);
((((Pelagodoxa_henryana	(Geonoma_undata	Manicaria_saccifera))	((Prestoea_acuminata	(Oenocarpus_minor	Oenocarpus_bataua))	(((((((Reinhardtia_paiewonskiana	Reinhardtia_latisecta)	(Reinhardtia_gracilis	Reinhardtia_simplex))	(Attalea_speciosa	(Bactris_major	(Elaeis_oleifera	Elaeis_guineensis))))	((Podococcus_barteri	Sclerosperma_profizianum)	Orania_palindan))	(Nypa_fruticans	((Serenoa_repens	(Phoenix_dactylifera	Sabal_domingensis))	((Chamaedorea_seifrizii	Roystonea_regia)	Pseudophoenix_vinifera))))	Iriartea_deltoidea)	(Calamus_caryotoides	(Hydriastele_microspadix	((Dictyosperma_album	((Burretiokentia_grandiflora	Heterospathe_cagayanensis)	(Veitchia_spiralis	Kentiopsis_piersoniorum)))	Dypsis_decaryi))))))	Leopoldinia_pulchra)	Kingia_australis);
(((((Pelagodoxa_henryana	Manicaria_saccifera)	((((Podococcus_barteri	Sclerosperma_profizianum)	Orania_palindan)	((Iriartea_deltoidea	((Attalea_speciosa	(Bactris_major	(Elaeis_oleifera	Elaeis_guineensis)))	(Chamaedorea_seifrizii	((Reinhardtia_paiewonskiana	Reinhardtia_latisecta)	(Reinhardtia_gracilis	Reinhardtia_simplex)))))	((Pseudophoenix_vinifera	(Sabal_domingensis	(Serenoa_repens	Nypa_fruticans)))	(Phoenix_dactylifera	Roystonea_regia))))	((((Burretiokentia_grandiflora	Heterospathe_cagayanensis)	Dypsis_decaryi)	(Dictyosperma_album	(Hydriastele_microspadix	(Veitchia_spiralis	Kentiopsis_piersoniorum))))	(Prestoea_acuminata	(Oenocarpus_minor	Oenocarpus_bataua)))))	(Calamus_caryotoides	Geonoma_undata))	Leopoldinia_pulchra)	Kingia_australis);
(((((Pelagodoxa_henryana	Manicaria_saccifera)	((Sclerosperma_profizianum	(((Nypa_fruticans	(Attalea_speciosa	(Bactris_major	(Elaeis_oleifera	Elaeis_guineensis))))	((Reinhardtia_paiewonskiana	Reinhardtia_latisecta)	(Reinhardtia_gracilis	Reinhardtia_simplex)))	(Orania_palindan	(((Podococcus_barteri	((Serenoa_repens	Sabal_domingensis)	Phoenix_dactylifera))	(Pseudophoenix_vinifera	(Chamaedorea_seifrizii	Roystonea_regia)))	(Iriartea_deltoidea	Calamus_caryotoides)))))	((((Hydriastele_microspadix	(Burretiokentia_grandiflora	Kentiopsis_piersoniorum))	(Veitchia_spiralis	Heterospathe_cagayanensis))	(Dictyosperma_album	Dypsis_decaryi))	(Prestoea_acuminata	(Oenocarpus_minor	Oenocarpus_bataua)))))	Geonoma_undata)	Leopoldinia_pulchra)	Kingia_australis);
((((Pelagodoxa_henryana	(Geonoma_undata	Manicaria_saccifera))	((Prestoea_acuminata	(Oenocarpus_minor	Oenocarpus_bataua))	(((Calamus_caryotoides	Iriartea_deltoidea)	(((((Serenoa_repens	Sabal_domingensis)	Phoenix_dactylifera)	((Nypa_fruticans	Pseudophoenix_vinifera)	Chamaedorea_seifrizii))	Roystonea_regia)	((((Elaeis_oleifera	Elaeis_guineensis)	(Attalea_speciosa	Bactris_major))	((Reinhardtia_paiewonskiana	Reinhardtia_latisecta)	(Reinhardtia_gracilis	Reinhardtia_simplex)))	(Sclerosperma_profizianum	(Podococcus_barteri	Orania_palindan)))))	((((Burretiokentia_grandiflora	Kentiopsis_piersoniorum)	(Heterospathe_cagayanensis	Veitchia_spiralis))	Dypsis_decaryi)	(Hydriastele_microspadix	Dictyosperma_album)))))	Leopoldinia_pulchra)	Kingia_australis);
((Leopoldinia_pulchra	(((Manicaria_saccifera	Pelagodoxa_henryana)	((((Orania_palindan	((Calamus_caryotoides	Sabal_domingensis)	(Serenoa_repens	Nypa_fruticans)))	((Iriartea_deltoidea	(Phoenix_dactylifera	Podococcus_barteri))	(Pseudophoenix_vinifera	(Roystonea_regia	Chamaedorea_seifrizii))))	(Sclerosperma_profizianum	((Bactris_major	((Elaeis_guineensis	Elaeis_oleifera)	Attalea_speciosa))	((Reinhardtia_gracilis	Reinhardtia_simplex)	(Reinhardtia_latisecta	Reinhardtia_paiewonskiana)))))	((Prestoea_acuminata	(Oenocarpus_bataua	Oenocarpus_minor))	((Dypsis_decaryi	Heterospathe_cagayanensis)	(Dictyosperma_album	(Hydriastele_microspadix	((Burretiokentia_grandiflora	Veitchia_spiralis)	Kentiopsis_piersoniorum)))))))	Geonoma_undata))	Kingia_australis);
((Leopoldinia_pulchra	((((Manicaria_saccifera	Pelagodoxa_henryana)	((((Chamaedorea_seifrizii	((Attalea_speciosa	(Bactris_major	(Elaeis_guineensis	Elaeis_oleifera)))	((Reinhardtia_gracilis	Reinhardtia_simplex)	(Reinhardtia_latisecta	Reinhardtia_paiewonskiana))))	(Sclerosperma_profizianum	(Iriartea_deltoidea	(Phoenix_dactylifera	Podococcus_barteri))))	((Sabal_domingensis	(Roystonea_regia	(Serenoa_repens	(Pseudophoenix_vinifera	Nypa_fruticans))))	Orania_palindan))	((Prestoea_acuminata	(Oenocarpus_bataua	Oenocarpus_minor))	(Hydriastele_microspadix	(((Burretiokentia_grandiflora	Heterospathe_cagayanensis)	(Veitchia_spiralis	Kentiopsis_piersoniorum))	(Dypsis_decaryi	Dictyosperma_album))))))	Geonoma_undata)	Calamus_caryotoides))	Kingia_australis);
((Leopoldinia_pulchra	(((Manicaria_saccifera	Pelagodoxa_henryana)	(((((Attalea_speciosa	(Bactris_major	(Elaeis_guineensis	Elaeis_oleifera)))	((Reinhardtia_gracilis	Reinhardtia_simplex)	(Reinhardtia_latisecta	Reinhardtia_paiewonskiana)))	((Burretiokentia_grandiflora	Calamus_caryotoides)	(Sclerosperma_profizianum	(Iriartea_deltoidea	(Phoenix_dactylifera	Podococcus_barteri)))))	(((Roystonea_regia	Nypa_fruticans)	((Sabal_domingensis	Serenoa_repens)	(Chamaedorea_seifrizii	Pseudophoenix_vinifera)))	Orania_palindan))	((Prestoea_acuminata	(Oenocarpus_bataua	Oenocarpus_minor))	(Heterospathe_cagayanensis	(((Hydriastele_microspadix	Kentiopsis_piersoniorum)	Veitchia_spiralis)	(Dypsis_decaryi	Dictyosperma_album))))))	Geonoma_undata))	Kingia_australis);
((Leopoldinia_pulchra	(((Manicaria_saccifera	Pelagodoxa_henryana)	((((Sclerosperma_profizianum	(Orania_palindan	Podococcus_barteri))	(Chamaedorea_seifrizii	((Attalea_speciosa	(Bactris_major	(Elaeis_guineensis	Elaeis_oleifera)))	((Reinhardtia_gracilis	Reinhardtia_simplex)	(Reinhardtia_latisecta	Reinhardtia_paiewonskiana)))))	(((Calamus_caryotoides	Burretiokentia_grandiflora)	(((Sabal_domingensis	(Serenoa_repens	Nypa_fruticans))	Phoenix_dactylifera)	(Roystonea_regia	Pseudophoenix_vinifera)))	Iriartea_deltoidea))	((Prestoea_acuminata	(Oenocarpus_bataua	Oenocarpus_minor))	((Heterospathe_cagayanensis	Veitchia_spiralis)	((Dypsis_decaryi	Dictyosperma_album)	(Hydriastele_microspadix	Kentiopsis_piersoniorum))))))	Geonoma_undata))	Kingia_australis);
((Leopoldinia_pulchra	(((Geonoma_undata	Manicaria_saccifera)	Pelagodoxa_henryana)	((Prestoea_acuminata	(Oenocarpus_bataua	Oenocarpus_minor))	(((Hydriastele_microspadix	((Kentiopsis_piersoniorum	(Veitchia_spiralis	Burretiokentia_grandiflora))	Heterospathe_cagayanensis))	(Dypsis_decaryi	Dictyosperma_album))	(((Iriartea_deltoidea	((Reinhardtia_gracilis	Reinhardtia_simplex)	(Reinhardtia_latisecta	Reinhardtia_paiewonskiana)))	(Sclerosperma_profizianum	(Calamus_caryotoides	(Attalea_speciosa	(Bactris_major	(Elaeis_guineensis	Elaeis_oleifera))))))	((Orania_palindan	((((Sabal_domingensis	(Serenoa_repens	Nypa_fruticans))	Phoenix_dactylifera)	Chamaedorea_seifrizii)	(Roystonea_regia	Pseudophoenix_vinifera)))	Podococcus_barteri))))))	Kingia_australis);
((Leopoldinia_pulchra	((Manicaria_saccifera	Pelagodoxa_henryana)	(Geonoma_undata	((Prestoea_acuminata	(Oenocarpus_bataua	Oenocarpus_minor))	((Hydriastele_microspadix	(((((Kentiopsis_piersoniorum	Veitchia_spiralis)	Burretiokentia_grandiflora)	Heterospathe_cagayanensis)	Dictyosperma_album)	Dypsis_decaryi))	(((Nypa_fruticans	((Attalea_speciosa	(Bactris_major	(Elaeis_guineensis	Elaeis_oleifera)))	((Reinhardtia_gracilis	Reinhardtia_simplex)	(Reinhardtia_latisecta	Reinhardtia_paiewonskiana))))	(((Roystonea_regia	Chamaedorea_seifrizii)	(((Calamus_caryotoides	Iriartea_deltoidea)	Pseudophoenix_vinifera)	(Phoenix_dactylifera	Sabal_domingensis)))	Serenoa_repens))	(Podococcus_barteri	(Sclerosperma_profizianum	Orania_palindan))))))))	Kingia_australis);
((Leopoldinia_pulchra	((Pelagodoxa_henryana	(Manicaria_saccifera	Geonoma_undata))	(((Iriartea_deltoidea	(((((Serenoa_repens	(Phoenix_dactylifera	Sabal_domingensis))	(Roystonea_regia	Chamaedorea_seifrizii))	Pseudophoenix_vinifera)	Nypa_fruticans)	Calamus_caryotoides))	(((Podococcus_barteri	Orania_palindan)	Sclerosperma_profizianum)	((Attalea_speciosa	(Bactris_major	(Elaeis_guineensis	Elaeis_oleifera)))	((Reinhardtia_gracilis	Reinhardtia_simplex)	(Reinhardtia_latisecta	Reinhardtia_paiewonskiana)))))	((Prestoea_acuminata	(Oenocarpus_bataua	Oenocarpus_minor))	((Hydriastele_microspadix	Dictyosperma_album)	(Dypsis_decaryi	((Kentiopsis_piersoniorum	Burretiokentia_grandiflora)	(Veitchia_spiralis	Heterospathe_cagayanensis))))))))	Kingia_australis);
((Leopoldinia_pulchra	(Manicaria_saccifera	((Geonoma_undata	(((Dictyosperma_album	(Hydriastele_microspadix	(Kentiopsis_piersoniorum	Veitchia_spiralis)))	(Heterospathe_cagayanensis	Dypsis_decaryi))	((((Attalea_speciosa	(Bactris_major	(Elaeis_guineensis	Elaeis_oleifera)))	(Iriartea_deltoidea	(((Burretiokentia_grandiflora	Reinhardtia_gracilis)	Reinhardtia_simplex)	(Reinhardtia_latisecta	Reinhardtia_paiewonskiana))))	((Orania_palindan	((Pseudophoenix_vinifera	((Calamus_caryotoides	Roystonea_regia)	Chamaedorea_seifrizii))	(Sabal_domingensis	((Nypa_fruticans	Serenoa_repens)	Phoenix_dactylifera))))	(Podococcus_barteri	Sclerosperma_profizianum)))	(Prestoea_acuminata	(Oenocarpus_bataua	Oenocarpus_minor)))))	Pelagodoxa_henryana)))	Kingia_australis);
((Leopoldinia_pulchra	(Geonoma_undata	((Manicaria_saccifera	Pelagodoxa_henryana)	((Prestoea_acuminata	(Oenocarpus_bataua	Oenocarpus_minor))	(((Dictyosperma_album	(Hydriastele_microspadix	(Kentiopsis_piersoniorum	Veitchia_spiralis)))	(Heterospathe_cagayanensis	Dypsis_decaryi))	((((Sabal_domingensis	Nypa_fruticans)	(Pseudophoenix_vinifera	(Calamus_caryotoides	Roystonea_regia)))	((Serenoa_repens	((Orania_palindan	Podococcus_barteri)	Sclerosperma_profizianum))	(Chamaedorea_seifrizii	(((Elaeis_guineensis	Elaeis_oleifera)	(Attalea_speciosa	Bactris_major))	(((Burretiokentia_grandiflora	Reinhardtia_gracilis)	Reinhardtia_simplex)	(Reinhardtia_latisecta	Reinhardtia_paiewonskiana))))))	(Phoenix_dactylifera	Iriartea_deltoidea)))))))	Kingia_australis);
((Leopoldinia_pulchra	(((Geonoma_undata	Manicaria_saccifera)	Pelagodoxa_henryana)	((((((Burretiokentia_grandiflora	((Phoenix_dactylifera	((Nypa_fruticans	Serenoa_repens)	Sabal_domingensis))	(((Chamaedorea_seifrizii	Calamus_caryotoides)	Roystonea_regia)	Pseudophoenix_vinifera)))	Orania_palindan)	(Podococcus_barteri	Sclerosperma_profizianum))	((Attalea_speciosa	(Bactris_major	(Elaeis_guineensis	Elaeis_oleifera)))	((Reinhardtia_gracilis	Reinhardtia_simplex)	(Reinhardtia_latisecta	Reinhardtia_paiewonskiana))))	Iriartea_deltoidea)	((Prestoea_acuminata	(Oenocarpus_bataua	Oenocarpus_minor))	((Dypsis_decaryi	Heterospathe_cagayanensis)	(Dictyosperma_album	(Hydriastele_microspadix	(Kentiopsis_piersoniorum	Veitchia_spiralis))))))))	Kingia_australis);
((((((Prestoea_acuminata	(Oenocarpus_minor	Oenocarpus_bataua))	(Dictyosperma_album	(((Veitchia_spiralis	Heterospathe_cagayanensis)	(Hydriastele_microspadix	(Burretiokentia_grandiflora	Kentiopsis_piersoniorum)))	Dypsis_decaryi)))	(((Pseudophoenix_vinifera	((Phoenix_dactylifera	(Sabal_domingensis	(Nypa_fruticans	Serenoa_repens)))	(Chamaedorea_seifrizii	Roystonea_regia)))	(Calamus_caryotoides	Iriartea_deltoidea))	(((Attalea_speciosa	(Bactris_major	(Elaeis_oleifera	Elaeis_guineensis)))	((Reinhardtia_simplex	Reinhardtia_gracilis)	(Reinhardtia_paiewonskiana	Reinhardtia_latisecta)))	((Podococcus_barteri	Orania_palindan)	Sclerosperma_profizianum))))	(Pelagodoxa_henryana	(Geonoma_undata	Manicaria_saccifera)))	Leopoldinia_pulchra)	Kingia_australis);
(((((Manicaria_saccifera	Pelagodoxa_henryana)	((Prestoea_acuminata	(Oenocarpus_minor	Oenocarpus_bataua))	(((Hydriastele_microspadix	Kentiopsis_piersoniorum)	((Veitchia_spiralis	Heterospathe_cagayanensis)	(Dypsis_decaryi	Dictyosperma_album)))	(((((((Burretiokentia_grandiflora	Calamus_caryotoides)	(Attalea_speciosa	(Bactris_major	(Elaeis_oleifera	Elaeis_guineensis))))	(Chamaedorea_seifrizii	((Reinhardtia_simplex	Reinhardtia_gracilis)	(Reinhardtia_paiewonskiana	Reinhardtia_latisecta))))	(Pseudophoenix_vinifera	((Phoenix_dactylifera	(Sabal_domingensis	(Nypa_fruticans	Serenoa_repens)))	Roystonea_regia)))	Sclerosperma_profizianum)	Iriartea_deltoidea)	(Podococcus_barteri	Orania_palindan)))))	Geonoma_undata)	Leopoldinia_pulchra)	Kingia_australis);
(((((Geonoma_undata	Manicaria_saccifera)	Pelagodoxa_henryana)	((Prestoea_acuminata	(Oenocarpus_minor	Oenocarpus_bataua))	((((Hydriastele_microspadix	(Calamus_caryotoides	(Burretiokentia_grandiflora	Kentiopsis_piersoniorum)))	((Veitchia_spiralis	Heterospathe_cagayanensis)	Dictyosperma_album))	Dypsis_decaryi)	(Iriartea_deltoidea	(Orania_palindan	(((((Pseudophoenix_vinifera	Sabal_domingensis)	(Nypa_fruticans	Serenoa_repens))	Roystonea_regia)	(Sclerosperma_profizianum	(Podococcus_barteri	Phoenix_dactylifera)))	(Chamaedorea_seifrizii	(((Reinhardtia_simplex	Reinhardtia_gracilis)	(Reinhardtia_paiewonskiana	Reinhardtia_latisecta))	(((Elaeis_oleifera	Elaeis_guineensis)	Bactris_major)	Attalea_speciosa)))))))))	Leopoldinia_pulchra)	Kingia_australis);
(((((Geonoma_undata	Manicaria_saccifera)	Pelagodoxa_henryana)	(((Sclerosperma_profizianum	(Podococcus_barteri	Phoenix_dactylifera))	(((Iriartea_deltoidea	((Reinhardtia_simplex	Reinhardtia_gracilis)	(Reinhardtia_paiewonskiana	Reinhardtia_latisecta)))	((((Elaeis_oleifera	Elaeis_guineensis)	Bactris_major)	Attalea_speciosa)	Chamaedorea_seifrizii))	((Calamus_caryotoides	Orania_palindan)	((Pseudophoenix_vinifera	((Sabal_domingensis	Serenoa_repens)	Nypa_fruticans))	Roystonea_regia))))	((Prestoea_acuminata	(Oenocarpus_minor	Oenocarpus_bataua))	((Hydriastele_microspadix	(((Burretiokentia_grandiflora	Kentiopsis_piersoniorum)	(Veitchia_spiralis	Heterospathe_cagayanensis))	Dypsis_decaryi))	Dictyosperma_album))))	Leopoldinia_pulchra)	Kingia_australis);
(((((Geonoma_undata	Manicaria_saccifera)	Pelagodoxa_henryana)	((Prestoea_acuminata	(Oenocarpus_minor	Oenocarpus_bataua))	((((Kentiopsis_piersoniorum	(Veitchia_spiralis	(Burretiokentia_grandiflora	Heterospathe_cagayanensis)))	Dypsis_decaryi)	(Dictyosperma_album	Hydriastele_microspadix))	(((((Reinhardtia_simplex	Reinhardtia_gracilis)	(Reinhardtia_paiewonskiana	Reinhardtia_latisecta))	(((Elaeis_oleifera	Elaeis_guineensis)	Bactris_major)	Attalea_speciosa))	(((Podococcus_barteri	Phoenix_dactylifera)	(((Chamaedorea_seifrizii	Roystonea_regia)	(Pseudophoenix_vinifera	Sabal_domingensis))	(Serenoa_repens	Nypa_fruticans)))	(Orania_palindan	Sclerosperma_profizianum)))	(Iriartea_deltoidea	Calamus_caryotoides)))))	Leopoldinia_pulchra)	Kingia_australis);
(((((Manicaria_saccifera	Pelagodoxa_henryana)	((Prestoea_acuminata	(Oenocarpus_minor	Oenocarpus_bataua))	((((Kentiopsis_piersoniorum	(Veitchia_spiralis	(Burretiokentia_grandiflora	Heterospathe_cagayanensis)))	Dypsis_decaryi)	(Dictyosperma_album	Hydriastele_microspadix))	((Sclerosperma_profizianum	Podococcus_barteri)	(((Calamus_caryotoides	Orania_palindan)	((Pseudophoenix_vinifera	((Serenoa_repens	Nypa_fruticans)	Sabal_domingensis))	(Phoenix_dactylifera	(Chamaedorea_seifrizii	Roystonea_regia))))	((Iriartea_deltoidea	((Reinhardtia_simplex	Reinhardtia_gracilis)	(Reinhardtia_paiewonskiana	Reinhardtia_latisecta)))	(((Elaeis_oleifera	Elaeis_guineensis)	Bactris_major)	Attalea_speciosa)))))))	Geonoma_undata)	Leopoldinia_pulchra)	Kingia_australis);
((((((Sclerosperma_profizianum	(((Reinhardtia_simplex	Reinhardtia_gracilis)	(Reinhardtia_paiewonskiana	Reinhardtia_latisecta))	(((Elaeis_oleifera	Elaeis_guineensis)	Bactris_major)	Attalea_speciosa)))	(Orania_palindan	((Pseudophoenix_vinifera	((Serenoa_repens	Nypa_fruticans)	Sabal_domingensis))	((Podococcus_barteri	Phoenix_dactylifera)	((Chamaedorea_seifrizii	Iriartea_deltoidea)	(Calamus_caryotoides	Roystonea_regia))))))	((Prestoea_acuminata	(Oenocarpus_minor	Oenocarpus_bataua))	(Dypsis_decaryi	((Dictyosperma_album	Hydriastele_microspadix)	((Veitchia_spiralis	(Kentiopsis_piersoniorum	Burretiokentia_grandiflora))	Heterospathe_cagayanensis)))))	((Manicaria_saccifera	Geonoma_undata)	Pelagodoxa_henryana))	Leopoldinia_pulchra)	Kingia_australis);
((((((Calamus_caryotoides	Iriartea_deltoidea)	((Orania_palindan	Sclerosperma_profizianum)	((((Phoenix_dactylifera	(Serenoa_repens	Sabal_domingensis))	((Pseudophoenix_vinifera	Podococcus_barteri)	(Roystonea_regia	Chamaedorea_seifrizii)))	Nypa_fruticans)	(((Reinhardtia_simplex	Reinhardtia_gracilis)	(Reinhardtia_paiewonskiana	Reinhardtia_latisecta))	(((Elaeis_oleifera	Elaeis_guineensis)	Bactris_major)	Attalea_speciosa)))))	((Prestoea_acuminata	(Oenocarpus_minor	Oenocarpus_bataua))	((Dictyosperma_album	Hydriastele_microspadix)	(((Veitchia_spiralis	Kentiopsis_piersoniorum)	(Burretiokentia_grandiflora	Heterospathe_cagayanensis))	Dypsis_decaryi))))	((Manicaria_saccifera	Geonoma_undata)	Pelagodoxa_henryana))	Leopoldinia_pulchra)	Kingia_australis);
(((((((Podococcus_barteri	(Orania_palindan	Sclerosperma_profizianum))	(((Nypa_fruticans	(Phoenix_dactylifera	(Serenoa_repens	Sabal_domingensis)))	((Roystonea_regia	Chamaedorea_seifrizii)	Pseudophoenix_vinifera))	(((Reinhardtia_simplex	Reinhardtia_gracilis)	(Reinhardtia_paiewonskiana	Reinhardtia_latisecta))	(((Elaeis_oleifera	Elaeis_guineensis)	Bactris_major)	Attalea_speciosa))))	(Calamus_caryotoides	Iriartea_deltoidea))	((Prestoea_acuminata	(Oenocarpus_minor	Oenocarpus_bataua))	((Dictyosperma_album	Hydriastele_microspadix)	(((Veitchia_spiralis	(Burretiokentia_grandiflora	Heterospathe_cagayanensis))	Kentiopsis_piersoniorum)	Dypsis_decaryi))))	((Manicaria_saccifera	Geonoma_undata)	Pelagodoxa_henryana))	Leopoldinia_pulchra)	Kingia_australis);
(((((Prestoea_acuminata	(Oenocarpus_minor	Oenocarpus_bataua))	((Dypsis_decaryi	((Dictyosperma_album	Hydriastele_microspadix)	((Veitchia_spiralis	(Burretiokentia_grandiflora	Heterospathe_cagayanensis))	Kentiopsis_piersoniorum)))	((((Phoenix_dactylifera	(Serenoa_repens	Sabal_domingensis))	((Calamus_caryotoides	Roystonea_regia)	(Nypa_fruticans	Pseudophoenix_vinifera)))	((Chamaedorea_seifrizii	((Reinhardtia_simplex	Reinhardtia_gracilis)	(Reinhardtia_paiewonskiana	Reinhardtia_latisecta)))	(((Elaeis_oleifera	Elaeis_guineensis)	Bactris_major)	Attalea_speciosa)))	((Sclerosperma_profizianum	(Podococcus_barteri	Orania_palindan))	Iriartea_deltoidea))))	((Manicaria_saccifera	Geonoma_undata)	Pelagodoxa_henryana))	Leopoldinia_pulchra)	Kingia_australis);
((Leopoldinia_pulchra	((Pelagodoxa_henryana	(Geonoma_undata	Manicaria_saccifera))	((Prestoea_acuminata	(Oenocarpus_bataua	Oenocarpus_minor))	((((Iriartea_deltoidea	Phoenix_dactylifera)	(((Sabal_domingensis	(Nypa_fruticans	Serenoa_repens))	Pseudophoenix_vinifera)	(Roystonea_regia	Calamus_caryotoides)))	(((Orania_palindan	Podococcus_barteri)	Sclerosperma_profizianum)	((Chamaedorea_seifrizii	((Reinhardtia_latisecta	Reinhardtia_paiewonskiana)	(Reinhardtia_simplex	Reinhardtia_gracilis)))	(Attalea_speciosa	(Bactris_major	(Elaeis_guineensis	Elaeis_oleifera))))))	((Dypsis_decaryi	(((Heterospathe_cagayanensis	Veitchia_spiralis)	Kentiopsis_piersoniorum)	Burretiokentia_grandiflora))	(Hydriastele_microspadix	Dictyosperma_album))))))	Kingia_australis);
((Leopoldinia_pulchra	(((Pelagodoxa_henryana	Manicaria_saccifera)	((Prestoea_acuminata	(Oenocarpus_bataua	Oenocarpus_minor))	(((Iriartea_deltoidea	(Phoenix_dactylifera	(Serenoa_repens	(Pseudophoenix_vinifera	Sabal_domingensis))))	(((Orania_palindan	Podococcus_barteri)	Sclerosperma_profizianum)	((Chamaedorea_seifrizii	Roystonea_regia)	((Nypa_fruticans	(Attalea_speciosa	(Bactris_major	(Elaeis_guineensis	Elaeis_oleifera))))	((Reinhardtia_latisecta	Reinhardtia_paiewonskiana)	(Reinhardtia_simplex	(Burretiokentia_grandiflora	Reinhardtia_gracilis)))))))	((Dictyosperma_album	(Heterospathe_cagayanensis	Veitchia_spiralis))	((Hydriastele_microspadix	(Calamus_caryotoides	Kentiopsis_piersoniorum))	Dypsis_decaryi)))))	Geonoma_undata))	Kingia_australis);
((Leopoldinia_pulchra	(((Pelagodoxa_henryana	Manicaria_saccifera)	((Prestoea_acuminata	(Oenocarpus_bataua	Oenocarpus_minor))	(((((Chamaedorea_seifrizii	Nypa_fruticans)	(Bactris_major	((Elaeis_guineensis	Elaeis_oleifera)	Attalea_speciosa)))	(Iriartea_deltoidea	((Reinhardtia_latisecta	Reinhardtia_paiewonskiana)	(Reinhardtia_simplex	(Burretiokentia_grandiflora	Reinhardtia_gracilis)))))	(((Phoenix_dactylifera	(Serenoa_repens	Sabal_domingensis))	(Roystonea_regia	Pseudophoenix_vinifera))	((Orania_palindan	Podococcus_barteri)	Sclerosperma_profizianum)))	((Hydriastele_microspadix	(Veitchia_spiralis	(Calamus_caryotoides	Kentiopsis_piersoniorum)))	(Heterospathe_cagayanensis	(Dypsis_decaryi	Dictyosperma_album))))))	Geonoma_undata))	Kingia_australis);
((Leopoldinia_pulchra	((Pelagodoxa_henryana	(Geonoma_undata	Manicaria_saccifera))	((((((Phoenix_dactylifera	((Nypa_fruticans	Serenoa_repens)	Sabal_domingensis))	Roystonea_regia)	(Chamaedorea_seifrizii	((Attalea_speciosa	(Bactris_major	(Elaeis_guineensis	Elaeis_oleifera)))	((Reinhardtia_latisecta	Reinhardtia_paiewonskiana)	(Reinhardtia_simplex	Reinhardtia_gracilis)))))	(Iriartea_deltoidea	Calamus_caryotoides))	((Pseudophoenix_vinifera	(Orania_palindan	Podococcus_barteri))	Sclerosperma_profizianum))	((Dypsis_decaryi	((Dictyosperma_album	Hydriastele_microspadix)	(Heterospathe_cagayanensis	(Burretiokentia_grandiflora	(Veitchia_spiralis	Kentiopsis_piersoniorum)))))	(Prestoea_acuminata	(Oenocarpus_bataua	Oenocarpus_minor))))))	Kingia_australis);
((Leopoldinia_pulchra	((Pelagodoxa_henryana	(Geonoma_undata	Manicaria_saccifera))	((Prestoea_acuminata	(Oenocarpus_bataua	Oenocarpus_minor))	((((((Chamaedorea_seifrizii	((Attalea_speciosa	(Bactris_major	(Elaeis_guineensis	Elaeis_oleifera)))	((Reinhardtia_latisecta	Reinhardtia_paiewonskiana)	(Reinhardtia_simplex	Reinhardtia_gracilis))))	Calamus_caryotoides)	(Sclerosperma_profizianum	(Podococcus_barteri	Orania_palindan)))	((Phoenix_dactylifera	((Nypa_fruticans	Serenoa_repens)	Sabal_domingensis))	(Pseudophoenix_vinifera	Roystonea_regia)))	Iriartea_deltoidea)	(Hydriastele_microspadix	((((Heterospathe_cagayanensis	(Burretiokentia_grandiflora	Kentiopsis_piersoniorum))	Veitchia_spiralis)	Dictyosperma_album)	Dypsis_decaryi))))))	Kingia_australis);
((Leopoldinia_pulchra	((Pelagodoxa_henryana	(Geonoma_undata	Manicaria_saccifera))	((Prestoea_acuminata	(Oenocarpus_bataua	Oenocarpus_minor))	((((((Podococcus_barteri	Orania_palindan)	Sclerosperma_profizianum)	((Attalea_speciosa	(Bactris_major	(Elaeis_guineensis	Elaeis_oleifera)))	((Reinhardtia_latisecta	Reinhardtia_paiewonskiana)	(Reinhardtia_simplex	Reinhardtia_gracilis))))	(((Phoenix_dactylifera	(Serenoa_repens	Sabal_domingensis))	Nypa_fruticans)	(Pseudophoenix_vinifera	(Chamaedorea_seifrizii	Roystonea_regia))))	(Calamus_caryotoides	Iriartea_deltoidea))	(((Dictyosperma_album	Heterospathe_cagayanensis)	(Hydriastele_microspadix	((Kentiopsis_piersoniorum	Burretiokentia_grandiflora)	Veitchia_spiralis)))	Dypsis_decaryi)))))	Kingia_australis);
((Leopoldinia_pulchra	(((Pelagodoxa_henryana	Manicaria_saccifera)	(((((Chamaedorea_seifrizii	((Attalea_speciosa	(Bactris_major	(Elaeis_guineensis	Elaeis_oleifera)))	((Reinhardtia_latisecta	Reinhardtia_paiewonskiana)	(Reinhardtia_simplex	Reinhardtia_gracilis))))	(((Serenoa_repens	Sabal_domingensis)	(Pseudophoenix_vinifera	Nypa_fruticans))	(Phoenix_dactylifera	(Roystonea_regia	Calamus_caryotoides))))	Iriartea_deltoidea)	((Podococcus_barteri	Orania_palindan)	Sclerosperma_profizianum))	(((Dypsis_decaryi	Heterospathe_cagayanensis)	(Dictyosperma_album	((Hydriastele_microspadix	(Kentiopsis_piersoniorum	Burretiokentia_grandiflora))	Veitchia_spiralis)))	(Prestoea_acuminata	(Oenocarpus_bataua	Oenocarpus_minor)))))	Geonoma_undata))	Kingia_australis);
((Leopoldinia_pulchra	(((Prestoea_acuminata	(Oenocarpus_bataua	Oenocarpus_minor))	((((((Attalea_speciosa	(Bactris_major	(Elaeis_guineensis	Elaeis_oleifera)))	(Iriartea_deltoidea	((Reinhardtia_latisecta	Reinhardtia_paiewonskiana)	(Reinhardtia_simplex	Reinhardtia_gracilis))))	(Nypa_fruticans	Chamaedorea_seifrizii))	((Roystonea_regia	Calamus_caryotoides)	(((Serenoa_repens	Phoenix_dactylifera)	Sabal_domingensis)	Pseudophoenix_vinifera)))	(Burretiokentia_grandiflora	(Podococcus_barteri	(Orania_palindan	Sclerosperma_profizianum))))	((Heterospathe_cagayanensis	Dypsis_decaryi)	(Dictyosperma_album	(Hydriastele_microspadix	(Veitchia_spiralis	Kentiopsis_piersoniorum))))))	(Pelagodoxa_henryana	(Geonoma_undata	Manicaria_saccifera))))	Kingia_australis);
((Leopoldinia_pulchra	((((Prestoea_acuminata	(Oenocarpus_bataua	Oenocarpus_minor))	((((((((Serenoa_repens	Phoenix_dactylifera)	Sabal_domingensis)	((Roystonea_regia	Calamus_caryotoides)	(Nypa_fruticans	Pseudophoenix_vinifera)))	(Chamaedorea_seifrizii	Iriartea_deltoidea))	(Podococcus_barteri	Orania_palindan))	Sclerosperma_profizianum)	((Attalea_speciosa	(Bactris_major	(Elaeis_guineensis	Elaeis_oleifera)))	((Reinhardtia_latisecta	Reinhardtia_paiewonskiana)	(Reinhardtia_simplex	Reinhardtia_gracilis))))	((Dypsis_decaryi	((Burretiokentia_grandiflora	Heterospathe_cagayanensis)	(Veitchia_spiralis	Kentiopsis_piersoniorum)))	(Dictyosperma_album	Hydriastele_microspadix))))	(Pelagodoxa_henryana	Manicaria_saccifera))	Geonoma_undata))	Kingia_australis);
((Leopoldinia_pulchra	(((Prestoea_acuminata	(Oenocarpus_bataua	Oenocarpus_minor))	(((((Attalea_speciosa	(Bactris_major	(Elaeis_guineensis	Elaeis_oleifera)))	((Reinhardtia_latisecta	Reinhardtia_paiewonskiana)	(Reinhardtia_simplex	(Burretiokentia_grandiflora	Reinhardtia_gracilis))))	(Podococcus_barteri	(Orania_palindan	Sclerosperma_profizianum)))	((((Serenoa_repens	Phoenix_dactylifera)	Sabal_domingensis)	((Chamaedorea_seifrizii	(Nypa_fruticans	Pseudophoenix_vinifera))	Roystonea_regia))	Iriartea_deltoidea))	(((Dictyosperma_album	Heterospathe_cagayanensis)	(Hydriastele_microspadix	(Veitchia_spiralis	(Calamus_caryotoides	Kentiopsis_piersoniorum))))	Dypsis_decaryi)))	(Pelagodoxa_henryana	(Manicaria_saccifera	Geonoma_undata))))	Kingia_australis);
(((((Pelagodoxa_henryana	Manicaria_saccifera)	((((Hydriastele_microspadix	(Dictyosperma_album	(((Kentiopsis_piersoniorum	Veitchia_spiralis)	Burretiokentia_grandiflora)	Heterospathe_cagayanensis)))	Dypsis_decaryi)	((Sclerosperma_profizianum	(Pseudophoenix_vinifera	(Podococcus_barteri	Orania_palindan)))	(((((((Reinhardtia_simplex	Reinhardtia_gracilis)	(Reinhardtia_paiewonskiana	Reinhardtia_latisecta))	(Nypa_fruticans	(Attalea_speciosa	((Elaeis_guineensis	Elaeis_oleifera)	Bactris_major))))	Chamaedorea_seifrizii)	(Calamus_caryotoides	Roystonea_regia))	((Serenoa_repens	Sabal_domingensis)	Phoenix_dactylifera))	Iriartea_deltoidea)))	(Prestoea_acuminata	(Oenocarpus_bataua	Oenocarpus_minor))))	Geonoma_undata)	Leopoldinia_pulchra)	Kingia_australis);
((((((Sclerosperma_profizianum	(Podococcus_barteri	((Pseudophoenix_vinifera	(Roystonea_regia	(((Nypa_fruticans	Serenoa_repens)	Sabal_domingensis)	Phoenix_dactylifera)))	Orania_palindan)))	((((Reinhardtia_simplex	Reinhardtia_gracilis)	(Reinhardtia_paiewonskiana	Reinhardtia_latisecta))	(Attalea_speciosa	((Elaeis_guineensis	Elaeis_oleifera)	Bactris_major)))	(Iriartea_deltoidea	Chamaedorea_seifrizii)))	((Prestoea_acuminata	(Oenocarpus_bataua	Oenocarpus_minor))	((((Veitchia_spiralis	(Kentiopsis_piersoniorum	Burretiokentia_grandiflora))	Hydriastele_microspadix)	(Dypsis_decaryi	Dictyosperma_album))	(Calamus_caryotoides	Heterospathe_cagayanensis))))	((Manicaria_saccifera	Geonoma_undata)	Pelagodoxa_henryana))	Leopoldinia_pulchra)	Kingia_australis);
(((((((((Reinhardtia_simplex	Reinhardtia_gracilis)	(Reinhardtia_paiewonskiana	Reinhardtia_latisecta))	(Attalea_speciosa	((Elaeis_guineensis	Elaeis_oleifera)	Bactris_major)))	((Calamus_caryotoides	Iriartea_deltoidea)	((((Nypa_fruticans	Serenoa_repens)	Sabal_domingensis)	Phoenix_dactylifera)	(Roystonea_regia	(Pseudophoenix_vinifera	Chamaedorea_seifrizii)))))	((Orania_palindan	Podococcus_barteri)	Sclerosperma_profizianum))	((Prestoea_acuminata	(Oenocarpus_bataua	Oenocarpus_minor))	((Heterospathe_cagayanensis	(Hydriastele_microspadix	(Veitchia_spiralis	(Kentiopsis_piersoniorum	Burretiokentia_grandiflora))))	(Dypsis_decaryi	Dictyosperma_album))))	((Manicaria_saccifera	Geonoma_undata)	Pelagodoxa_henryana))	Leopoldinia_pulchra)	Kingia_australis);
((((((Iriartea_deltoidea	((Sabal_domingensis	Phoenix_dactylifera)	((Nypa_fruticans	(Calamus_caryotoides	Roystonea_regia))	(Serenoa_repens	Pseudophoenix_vinifera))))	(((Chamaedorea_seifrizii	((Reinhardtia_simplex	Reinhardtia_gracilis)	(Reinhardtia_paiewonskiana	Reinhardtia_latisecta)))	(Attalea_speciosa	((Elaeis_guineensis	Elaeis_oleifera)	Bactris_major)))	((Orania_palindan	Podococcus_barteri)	Sclerosperma_profizianum)))	((Prestoea_acuminata	(Oenocarpus_bataua	Oenocarpus_minor))	((((Kentiopsis_piersoniorum	Burretiokentia_grandiflora)	(Heterospathe_cagayanensis	Veitchia_spiralis))	(Dictyosperma_album	Hydriastele_microspadix))	Dypsis_decaryi)))	((Manicaria_saccifera	Geonoma_undata)	Pelagodoxa_henryana))	Leopoldinia_pulchra)	Kingia_australis);
((((Manicaria_saccifera	(Pelagodoxa_henryana	(((((Chamaedorea_seifrizii	((((Reinhardtia_simplex	Reinhardtia_gracilis)	(Reinhardtia_paiewonskiana	Reinhardtia_latisecta))	(Bactris_major	(Attalea_speciosa	(Elaeis_guineensis	Elaeis_oleifera))))	Nypa_fruticans))	((Orania_palindan	Podococcus_barteri)	Sclerosperma_profizianum))	((Calamus_caryotoides	Roystonea_regia)	((Sabal_domingensis	Serenoa_repens)	Pseudophoenix_vinifera)))	(Iriartea_deltoidea	Phoenix_dactylifera))	((Prestoea_acuminata	(Oenocarpus_bataua	Oenocarpus_minor))	((Dypsis_decaryi	Hydriastele_microspadix)	((Kentiopsis_piersoniorum	((Burretiokentia_grandiflora	Heterospathe_cagayanensis)	Veitchia_spiralis))	Dictyosperma_album))))))	Geonoma_undata)	Leopoldinia_pulchra)	Kingia_australis);
((((((Prestoea_acuminata	(Oenocarpus_bataua	Oenocarpus_minor))	((Calamus_caryotoides	(((Hydriastele_microspadix	Kentiopsis_piersoniorum)	((Heterospathe_cagayanensis	Dypsis_decaryi)	Dictyosperma_album))	Veitchia_spiralis))	((((Sabal_domingensis	(Nypa_fruticans	Serenoa_repens))	Pseudophoenix_vinifera)	((Roystonea_regia	(Chamaedorea_seifrizii	(((Reinhardtia_simplex	(Burretiokentia_grandiflora	Reinhardtia_gracilis))	(Reinhardtia_paiewonskiana	Reinhardtia_latisecta))	(Attalea_speciosa	((Elaeis_guineensis	Elaeis_oleifera)	Bactris_major)))))	((Orania_palindan	Podococcus_barteri)	Sclerosperma_profizianum)))	(Iriartea_deltoidea	Phoenix_dactylifera))))	(Manicaria_saccifera	Pelagodoxa_henryana))	Geonoma_undata)	Leopoldinia_pulchra)	Kingia_australis);
(((((((Sabal_domingensis	Nypa_fruticans)	(Pseudophoenix_vinifera	Roystonea_regia))	((Iriartea_deltoidea	Phoenix_dactylifera)	(((Chamaedorea_seifrizii	(((Reinhardtia_simplex	(Burretiokentia_grandiflora	Reinhardtia_gracilis))	(Reinhardtia_paiewonskiana	Reinhardtia_latisecta))	((Elaeis_guineensis	Elaeis_oleifera)	(Bactris_major	Attalea_speciosa))))	Serenoa_repens)	((Orania_palindan	Podococcus_barteri)	Sclerosperma_profizianum))))	((Prestoea_acuminata	(Oenocarpus_bataua	Oenocarpus_minor))	((Dictyosperma_album	(Dypsis_decaryi	(Hydriastele_microspadix	Kentiopsis_piersoniorum)))	(Heterospathe_cagayanensis	Veitchia_spiralis))))	(((Calamus_caryotoides	Geonoma_undata)	Pelagodoxa_henryana)	Manicaria_saccifera))	Leopoldinia_pulchra)	Kingia_australis);
(((Geonoma_undata	((Pelagodoxa_henryana	Manicaria_saccifera)	((((((Reinhardtia_simplex	(Burretiokentia_grandiflora	Reinhardtia_gracilis))	(Reinhardtia_paiewonskiana	Reinhardtia_latisecta))	(Attalea_speciosa	((Elaeis_guineensis	Elaeis_oleifera)	Bactris_major)))	((Orania_palindan	Podococcus_barteri)	Sclerosperma_profizianum))	(((Iriartea_deltoidea	Phoenix_dactylifera)	(Calamus_caryotoides	Roystonea_regia))	((Serenoa_repens	Sabal_domingensis)	(Pseudophoenix_vinifera	(Nypa_fruticans	Chamaedorea_seifrizii)))))	((Prestoea_acuminata	(Oenocarpus_bataua	Oenocarpus_minor))	((Dictyosperma_album	Hydriastele_microspadix)	(Dypsis_decaryi	(Heterospathe_cagayanensis	(Veitchia_spiralis	Kentiopsis_piersoniorum))))))))	Leopoldinia_pulchra)	Kingia_australis);
((((((Pelagodoxa_henryana	Manicaria_saccifera)	((Iriartea_deltoidea	(((((Reinhardtia_simplex	Reinhardtia_gracilis)	(Reinhardtia_paiewonskiana	Reinhardtia_latisecta))	(Attalea_speciosa	((Elaeis_guineensis	Elaeis_oleifera)	Bactris_major)))	((Orania_palindan	Podococcus_barteri)	Sclerosperma_profizianum))	(Phoenix_dactylifera	((Chamaedorea_seifrizii	Roystonea_regia)	((Serenoa_repens	Sabal_domingensis)	(Pseudophoenix_vinifera	Nypa_fruticans))))))	((Prestoea_acuminata	(Oenocarpus_bataua	Oenocarpus_minor))	((Dictyosperma_album	Hydriastele_microspadix)	(Dypsis_decaryi	(Heterospathe_cagayanensis	(Veitchia_spiralis	(Burretiokentia_grandiflora	Kentiopsis_piersoniorum))))))))	Geonoma_undata)	Calamus_caryotoides)	Leopoldinia_pulchra)	Kingia_australis);
(((((Pelagodoxa_henryana	Manicaria_saccifera)	((Prestoea_acuminata	(Oenocarpus_bataua	Oenocarpus_minor))	(((Dypsis_decaryi	Dictyosperma_album)	((Hydriastele_microspadix	(Burretiokentia_grandiflora	Kentiopsis_piersoniorum))	(Heterospathe_cagayanensis	Veitchia_spiralis)))	(((Calamus_caryotoides	Iriartea_deltoidea)	((Orania_palindan	(Podococcus_barteri	Pseudophoenix_vinifera))	Sclerosperma_profizianum))	((Roystonea_regia	((Phoenix_dactylifera	(Serenoa_repens	Sabal_domingensis))	Nypa_fruticans))	((Chamaedorea_seifrizii	((Reinhardtia_simplex	Reinhardtia_gracilis)	(Reinhardtia_paiewonskiana	Reinhardtia_latisecta)))	(Attalea_speciosa	((Elaeis_guineensis	Elaeis_oleifera)	Bactris_major))))))))	Geonoma_undata)	Leopoldinia_pulchra)	Kingia_australis);
((Leopoldinia_pulchra	(((((((Veitchia_spiralis	Kentiopsis_piersoniorum)	Hydriastele_microspadix)	Dictyosperma_album)	(Dypsis_decaryi	Heterospathe_cagayanensis))	((Oenocarpus_bataua	Oenocarpus_minor)	Prestoea_acuminata))	((Iriartea_deltoidea	((Calamus_caryotoides	Phoenix_dactylifera)	((Sclerosperma_profizianum	(Orania_palindan	Podococcus_barteri))	(Nypa_fruticans	((Chamaedorea_seifrizii	Roystonea_regia)	(((Reinhardtia_latisecta	Reinhardtia_paiewonskiana)	(Reinhardtia_simplex	(Burretiokentia_grandiflora	Reinhardtia_gracilis)))	(Attalea_speciosa	(Bactris_major	(Elaeis_oleifera	Elaeis_guineensis)))))))))	((Sabal_domingensis	Pseudophoenix_vinifera)	Serenoa_repens)))	(Pelagodoxa_henryana	(Manicaria_saccifera	Geonoma_undata))))	Kingia_australis);
((Leopoldinia_pulchra	((((Oenocarpus_bataua	Oenocarpus_minor)	Prestoea_acuminata)	(((Iriartea_deltoidea	(((Reinhardtia_latisecta	Reinhardtia_paiewonskiana)	(Reinhardtia_simplex	Reinhardtia_gracilis))	(Attalea_speciosa	(Bactris_major	(Elaeis_oleifera	Elaeis_guineensis)))))	(((Phoenix_dactylifera	(((Pseudophoenix_vinifera	(Serenoa_repens	Sabal_domingensis))	(Chamaedorea_seifrizii	Roystonea_regia))	Nypa_fruticans))	(Sclerosperma_profizianum	(Calamus_caryotoides	Orania_palindan)))	Podococcus_barteri))	(((Hydriastele_microspadix	Dypsis_decaryi)	Dictyosperma_album)	((Burretiokentia_grandiflora	Heterospathe_cagayanensis)	(Veitchia_spiralis	Kentiopsis_piersoniorum)))))	(Pelagodoxa_henryana	(Manicaria_saccifera	Geonoma_undata))))	Kingia_australis);
((Leopoldinia_pulchra	(((((((Pseudophoenix_vinifera	Sabal_domingensis)	(Chamaedorea_seifrizii	(Calamus_caryotoides	Roystonea_regia)))	(Serenoa_repens	Nypa_fruticans))	((Sclerosperma_profizianum	(Orania_palindan	Podococcus_barteri))	(((Reinhardtia_latisecta	Reinhardtia_paiewonskiana)	(Reinhardtia_simplex	Reinhardtia_gracilis))	(Attalea_speciosa	(Bactris_major	(Elaeis_oleifera	Elaeis_guineensis))))))	(Iriartea_deltoidea	Phoenix_dactylifera))	(((Hydriastele_microspadix	Dictyosperma_album)	(Dypsis_decaryi	(Heterospathe_cagayanensis	(Veitchia_spiralis	(Burretiokentia_grandiflora	Kentiopsis_piersoniorum)))))	((Oenocarpus_bataua	Oenocarpus_minor)	Prestoea_acuminata)))	(Pelagodoxa_henryana	(Manicaria_saccifera	Geonoma_undata))))	Kingia_australis);
((Leopoldinia_pulchra	(((((Iriartea_deltoidea	(Pseudophoenix_vinifera	(Chamaedorea_seifrizii	Roystonea_regia)))	(Phoenix_dactylifera	((Serenoa_repens	Nypa_fruticans)	Sabal_domingensis)))	((Sclerosperma_profizianum	(Orania_palindan	Podococcus_barteri))	(((Reinhardtia_latisecta	Reinhardtia_paiewonskiana)	(Reinhardtia_simplex	Reinhardtia_gracilis))	(Attalea_speciosa	(Bactris_major	(Elaeis_oleifera	Elaeis_guineensis))))))	(((Hydriastele_microspadix	Dictyosperma_album)	((Calamus_caryotoides	Dypsis_decaryi)	((Heterospathe_cagayanensis	Veitchia_spiralis)	(Burretiokentia_grandiflora	Kentiopsis_piersoniorum))))	((Oenocarpus_bataua	Oenocarpus_minor)	Prestoea_acuminata)))	(Pelagodoxa_henryana	(Manicaria_saccifera	Geonoma_undata))))	Kingia_australis);
((Leopoldinia_pulchra	((((Manicaria_saccifera	Pelagodoxa_henryana)	(((Oenocarpus_bataua	Oenocarpus_minor)	Prestoea_acuminata)	((((((Reinhardtia_latisecta	Reinhardtia_paiewonskiana)	(Reinhardtia_simplex	Reinhardtia_gracilis))	(Attalea_speciosa	(Bactris_major	(Elaeis_oleifera	Elaeis_guineensis))))	(((Sabal_domingensis	(Pseudophoenix_vinifera	(Chamaedorea_seifrizii	Roystonea_regia)))	(Phoenix_dactylifera	(Serenoa_repens	Nypa_fruticans)))	(Sclerosperma_profizianum	(Orania_palindan	Podococcus_barteri))))	Iriartea_deltoidea)	(((Heterospathe_cagayanensis	(Veitchia_spiralis	(Kentiopsis_piersoniorum	Burretiokentia_grandiflora)))	Dypsis_decaryi)	(Hydriastele_microspadix	Dictyosperma_album)))))	Geonoma_undata)	Calamus_caryotoides))	Kingia_australis);
((Leopoldinia_pulchra	(((Manicaria_saccifera	Pelagodoxa_henryana)	(((Oenocarpus_bataua	Oenocarpus_minor)	Prestoea_acuminata)	((((Orania_palindan	(((Podococcus_barteri	Roystonea_regia)	Pseudophoenix_vinifera)	(Phoenix_dactylifera	(Sabal_domingensis	(Serenoa_repens	Nypa_fruticans)))))	Sclerosperma_profizianum)	(Iriartea_deltoidea	((Chamaedorea_seifrizii	((Reinhardtia_latisecta	Reinhardtia_paiewonskiana)	(Reinhardtia_simplex	Reinhardtia_gracilis)))	(Attalea_speciosa	(Calamus_caryotoides	(Bactris_major	(Elaeis_oleifera	Elaeis_guineensis)))))))	((Dictyosperma_album	((Hydriastele_microspadix	(Kentiopsis_piersoniorum	Burretiokentia_grandiflora))	(Heterospathe_cagayanensis	Veitchia_spiralis)))	Dypsis_decaryi))))	Geonoma_undata))	Kingia_australis);
((Leopoldinia_pulchra	((((Calamus_caryotoides	Geonoma_undata)	Manicaria_saccifera)	Pelagodoxa_henryana)	(((Oenocarpus_bataua	Oenocarpus_minor)	Prestoea_acuminata)	((((Orania_palindan	((((Podococcus_barteri	Roystonea_regia)	(Serenoa_repens	(Sabal_domingensis	Pseudophoenix_vinifera)))	(Chamaedorea_seifrizii	Nypa_fruticans))	Phoenix_dactylifera))	Sclerosperma_profizianum)	((Iriartea_deltoidea	((Reinhardtia_latisecta	Reinhardtia_paiewonskiana)	(Reinhardtia_simplex	(Burretiokentia_grandiflora	Reinhardtia_gracilis))))	(Attalea_speciosa	((Elaeis_oleifera	Elaeis_guineensis)	Bactris_major))))	((Hydriastele_microspadix	Dictyosperma_album)	((Dypsis_decaryi	Kentiopsis_piersoniorum)	(Heterospathe_cagayanensis	Veitchia_spiralis)))))))	Kingia_australis);
((Leopoldinia_pulchra	(Geonoma_undata	((Manicaria_saccifera	Pelagodoxa_henryana)	((Chamaedorea_seifrizii	((Oenocarpus_bataua	Oenocarpus_minor)	Prestoea_acuminata))	(((((Iriartea_deltoidea	((Reinhardtia_latisecta	Reinhardtia_paiewonskiana)	(Reinhardtia_simplex	Reinhardtia_gracilis)))	(Attalea_speciosa	((Elaeis_oleifera	Elaeis_guineensis)	Bactris_major)))	(((Burretiokentia_grandiflora	Calamus_caryotoides)	(Podococcus_barteri	Phoenix_dactylifera))	Sclerosperma_profizianum))	(Orania_palindan	(Roystonea_regia	(Pseudophoenix_vinifera	((Nypa_fruticans	Serenoa_repens)	Sabal_domingensis)))))	((Heterospathe_cagayanensis	(Dictyosperma_album	(Hydriastele_microspadix	(Kentiopsis_piersoniorum	Veitchia_spiralis))))	Dypsis_decaryi))))))	Kingia_australis);
((Leopoldinia_pulchra	(Geonoma_undata	((Manicaria_saccifera	Pelagodoxa_henryana)	(((Oenocarpus_bataua	Oenocarpus_minor)	Prestoea_acuminata)	(((Iriartea_deltoidea	(Podococcus_barteri	Phoenix_dactylifera))	(((Chamaedorea_seifrizii	(((Reinhardtia_latisecta	Reinhardtia_paiewonskiana)	(Reinhardtia_simplex	Reinhardtia_gracilis))	(Attalea_speciosa	((Elaeis_oleifera	Elaeis_guineensis)	Bactris_major))))	(Orania_palindan	((Calamus_caryotoides	Roystonea_regia)	(Pseudophoenix_vinifera	((Nypa_fruticans	Serenoa_repens)	Sabal_domingensis)))))	Sclerosperma_profizianum))	((Dictyosperma_album	(((Burretiokentia_grandiflora	Kentiopsis_piersoniorum)	(Heterospathe_cagayanensis	Veitchia_spiralis))	Dypsis_decaryi))	Hydriastele_microspadix))))))	Kingia_australis);
((Leopoldinia_pulchra	(Geonoma_undata	((Manicaria_saccifera	Pelagodoxa_henryana)	((((Pseudophoenix_vinifera	((Calamus_caryotoides	Iriartea_deltoidea)	Sabal_domingensis))	Roystonea_regia)	((Serenoa_repens	((Podococcus_barteri	Phoenix_dactylifera)	Orania_palindan))	((Chamaedorea_seifrizii	((((Reinhardtia_latisecta	Reinhardtia_paiewonskiana)	(Reinhardtia_simplex	Reinhardtia_gracilis))	(Attalea_speciosa	((Elaeis_oleifera	Elaeis_guineensis)	Bactris_major)))	Nypa_fruticans))	Sclerosperma_profizianum)))	(((Dictyosperma_album	(Heterospathe_cagayanensis	Veitchia_spiralis))	(Dypsis_decaryi	((Burretiokentia_grandiflora	Kentiopsis_piersoniorum)	Hydriastele_microspadix)))	((Oenocarpus_bataua	Oenocarpus_minor)	Prestoea_acuminata))))))	Kingia_australis);
((Leopoldinia_pulchra	((Pelagodoxa_henryana	(Geonoma_undata	Manicaria_saccifera))	((Prestoea_acuminata	(Oenocarpus_minor	Oenocarpus_bataua))	(((((Podococcus_barteri	Orania_palindan)	Sclerosperma_profizianum)	(((((Elaeis_guineensis	Elaeis_oleifera)	Bactris_major)	Attalea_speciosa)	(((Burretiokentia_grandiflora	Reinhardtia_gracilis)	Reinhardtia_simplex)	(Reinhardtia_latisecta	Reinhardtia_paiewonskiana)))	Serenoa_repens))	(Iriartea_deltoidea	((Phoenix_dactylifera	Sabal_domingensis)	(((Chamaedorea_seifrizii	Nypa_fruticans)	Pseudophoenix_vinifera)	(Roystonea_regia	Calamus_caryotoides)))))	(Dypsis_decaryi	((Heterospathe_cagayanensis	Dictyosperma_album)	(Hydriastele_microspadix	(Veitchia_spiralis	Kentiopsis_piersoniorum))))))))	Kingia_australis);
((Leopoldinia_pulchra	((Geonoma_undata	(Manicaria_saccifera	Pelagodoxa_henryana))	((Prestoea_acuminata	(Oenocarpus_minor	Oenocarpus_bataua))	((((Podococcus_barteri	Orania_palindan)	Sclerosperma_profizianum)	(((((Elaeis_guineensis	Elaeis_oleifera)	Bactris_major)	Attalea_speciosa)	((Reinhardtia_gracilis	Reinhardtia_simplex)	(Reinhardtia_latisecta	Reinhardtia_paiewonskiana)))	(Serenoa_repens	(((Phoenix_dactylifera	((Chamaedorea_seifrizii	Nypa_fruticans)	Sabal_domingensis))	(Pseudophoenix_vinifera	Iriartea_deltoidea))	Roystonea_regia))))	(Calamus_caryotoides	((Dypsis_decaryi	Hydriastele_microspadix)	(Dictyosperma_album	((Heterospathe_cagayanensis	Veitchia_spiralis)	(Burretiokentia_grandiflora	Kentiopsis_piersoniorum)))))))))	Kingia_australis);
((Leopoldinia_pulchra	((Calamus_caryotoides	Geonoma_undata)	(((Prestoea_acuminata	(Oenocarpus_minor	Oenocarpus_bataua))	(((Iriartea_deltoidea	((((Elaeis_guineensis	Elaeis_oleifera)	Bactris_major)	Attalea_speciosa)	(((Burretiokentia_grandiflora	Reinhardtia_gracilis)	Reinhardtia_simplex)	(Reinhardtia_latisecta	Reinhardtia_paiewonskiana))))	((Orania_palindan	((((Nypa_fruticans	Serenoa_repens)	(Phoenix_dactylifera	Sabal_domingensis))	(Chamaedorea_seifrizii	Roystonea_regia))	Pseudophoenix_vinifera))	(Sclerosperma_profizianum	Podococcus_barteri)))	((Heterospathe_cagayanensis	Dypsis_decaryi)	(Dictyosperma_album	(Hydriastele_microspadix	(Veitchia_spiralis	Kentiopsis_piersoniorum))))))	(Manicaria_saccifera	Pelagodoxa_henryana))))	Kingia_australis);
((Leopoldinia_pulchra	(((Geonoma_undata	(Prestoea_acuminata	(Oenocarpus_minor	Oenocarpus_bataua)))	(Manicaria_saccifera	Pelagodoxa_henryana))	((((((Elaeis_guineensis	Elaeis_oleifera)	Bactris_major)	Attalea_speciosa)	((Iriartea_deltoidea	Chamaedorea_seifrizii)	((Reinhardtia_gracilis	Reinhardtia_simplex)	(Reinhardtia_latisecta	Reinhardtia_paiewonskiana))))	((Orania_palindan	(((((Pseudophoenix_vinifera	Sabal_domingensis)	Serenoa_repens)	Phoenix_dactylifera)	(Calamus_caryotoides	Roystonea_regia))	Nypa_fruticans))	(Sclerosperma_profizianum	Podococcus_barteri)))	((Dictyosperma_album	Hydriastele_microspadix)	(((Heterospathe_cagayanensis	Veitchia_spiralis)	(Burretiokentia_grandiflora	Kentiopsis_piersoniorum))	Dypsis_decaryi)))))	Kingia_australis);
((Leopoldinia_pulchra	(Geonoma_undata	(((Prestoea_acuminata	(Oenocarpus_minor	Oenocarpus_bataua))	((((Sclerosperma_profizianum	(Orania_palindan	Podococcus_barteri))	(((Nypa_fruticans	(((Elaeis_guineensis	Elaeis_oleifera)	Bactris_major)	Attalea_speciosa))	(Chamaedorea_seifrizii	((Reinhardtia_gracilis	Reinhardtia_simplex)	(Reinhardtia_latisecta	Reinhardtia_paiewonskiana))))	((Sabal_domingensis	(Serenoa_repens	Pseudophoenix_vinifera))	(Roystonea_regia	Phoenix_dactylifera))))	Iriartea_deltoidea)	(((Dictyosperma_album	Hydriastele_microspadix)	((Burretiokentia_grandiflora	Kentiopsis_piersoniorum)	(Heterospathe_cagayanensis	Veitchia_spiralis)))	(Calamus_caryotoides	Dypsis_decaryi))))	(Manicaria_saccifera	Pelagodoxa_henryana))))	Kingia_australis);
((Leopoldinia_pulchra	(((Prestoea_acuminata	(Oenocarpus_minor	Oenocarpus_bataua))	((((((Nypa_fruticans	Serenoa_repens)	(Sabal_domingensis	Phoenix_dactylifera))	(Pseudophoenix_vinifera	Roystonea_regia))	(Podococcus_barteri	(Sclerosperma_profizianum	(Calamus_caryotoides	Orania_palindan))))	(((Chamaedorea_seifrizii	(((Elaeis_guineensis	Elaeis_oleifera)	Bactris_major)	Attalea_speciosa))	((Reinhardtia_gracilis	Reinhardtia_simplex)	(Reinhardtia_latisecta	Reinhardtia_paiewonskiana)))	(Burretiokentia_grandiflora	Iriartea_deltoidea)))	((Dictyosperma_album	((Kentiopsis_piersoniorum	(Heterospathe_cagayanensis	Veitchia_spiralis))	Dypsis_decaryi))	Hydriastele_microspadix)))	(Pelagodoxa_henryana	(Manicaria_saccifera	Geonoma_undata))))	Kingia_australis);
((Leopoldinia_pulchra	(((Prestoea_acuminata	(Oenocarpus_minor	Oenocarpus_bataua))	((((Orania_palindan	((Podococcus_barteri	Phoenix_dactylifera)	(Sclerosperma_profizianum	Calamus_caryotoides)))	((Nypa_fruticans	Serenoa_repens)	((Chamaedorea_seifrizii	Roystonea_regia)	(Pseudophoenix_vinifera	Sabal_domingensis))))	((((Elaeis_guineensis	Elaeis_oleifera)	Bactris_major)	Attalea_speciosa)	(Iriartea_deltoidea	((Reinhardtia_gracilis	Reinhardtia_simplex)	(Reinhardtia_latisecta	Reinhardtia_paiewonskiana)))))	((Dictyosperma_album	((Veitchia_spiralis	(Burretiokentia_grandiflora	Kentiopsis_piersoniorum))	Hydriastele_microspadix))	(Heterospathe_cagayanensis	Dypsis_decaryi))))	(Pelagodoxa_henryana	(Manicaria_saccifera	Geonoma_undata))))	Kingia_australis);
((Leopoldinia_pulchra	(((Prestoea_acuminata	(Oenocarpus_minor	Oenocarpus_bataua))	(((Iriartea_deltoidea	Calamus_caryotoides)	((((Sclerosperma_profizianum	Orania_palindan)	(Podococcus_barteri	Phoenix_dactylifera))	((Chamaedorea_seifrizii	Roystonea_regia)	((Pseudophoenix_vinifera	Sabal_domingensis)	(Nypa_fruticans	Serenoa_repens))))	((((Elaeis_guineensis	Elaeis_oleifera)	Bactris_major)	Attalea_speciosa)	((Reinhardtia_gracilis	Reinhardtia_simplex)	(Reinhardtia_latisecta	Reinhardtia_paiewonskiana)))))	((Hydriastele_microspadix	((Kentiopsis_piersoniorum	(Burretiokentia_grandiflora	(Heterospathe_cagayanensis	Veitchia_spiralis)))	Dictyosperma_album))	Dypsis_decaryi)))	(Pelagodoxa_henryana	(Manicaria_saccifera	Geonoma_undata))))	Kingia_australis);
((Leopoldinia_pulchra	(((Prestoea_acuminata	(Oenocarpus_minor	Oenocarpus_bataua))	(((Sclerosperma_profizianum	(Podococcus_barteri	Orania_palindan))	((((Iriartea_deltoidea	Phoenix_dactylifera)	(Calamus_caryotoides	(Chamaedorea_seifrizii	Roystonea_regia)))	(Pseudophoenix_vinifera	(Nypa_fruticans	(Sabal_domingensis	Serenoa_repens))))	((((Elaeis_guineensis	Elaeis_oleifera)	Bactris_major)	Attalea_speciosa)	(((Burretiokentia_grandiflora	Reinhardtia_gracilis)	Reinhardtia_simplex)	(Reinhardtia_latisecta	Reinhardtia_paiewonskiana)))))	((Heterospathe_cagayanensis	(Dictyosperma_album	Hydriastele_microspadix))	(Dypsis_decaryi	(Kentiopsis_piersoniorum	Veitchia_spiralis)))))	(Pelagodoxa_henryana	(Manicaria_saccifera	Geonoma_undata))))	Kingia_australis);
((Leopoldinia_pulchra	((((((((Elaeis_guineensis	Elaeis_oleifera)	Bactris_major)	Attalea_speciosa)	(((Reinhardtia_gracilis	Reinhardtia_simplex)	(Reinhardtia_latisecta	Reinhardtia_paiewonskiana))	(((Iriartea_deltoidea	(((Serenoa_repens	Sabal_domingensis)	Roystonea_regia)	(Nypa_fruticans	Pseudophoenix_vinifera)))	Orania_palindan)	((Calamus_caryotoides	(Podococcus_barteri	Phoenix_dactylifera))	Sclerosperma_profizianum))))	(((Dypsis_decaryi	Dictyosperma_album)	((Hydriastele_microspadix	(Burretiokentia_grandiflora	Kentiopsis_piersoniorum))	(Heterospathe_cagayanensis	Veitchia_spiralis)))	(Prestoea_acuminata	(Oenocarpus_minor	Oenocarpus_bataua))))	Chamaedorea_seifrizii)	(Pelagodoxa_henryana	Manicaria_saccifera))	Geonoma_undata))	Kingia_australis);
((Leopoldinia_pulchra	((Manicaria_saccifera	Pelagodoxa_henryana)	((((Oenocarpus_minor	Oenocarpus_bataua)	Prestoea_acuminata)	((((Attalea_speciosa	(Bactris_major	(Elaeis_guineensis	Elaeis_oleifera)))	((Reinhardtia_gracilis	Reinhardtia_simplex)	(Reinhardtia_paiewonskiana	Reinhardtia_latisecta)))	(Sclerosperma_profizianum	(Orania_palindan	((Roystonea_regia	(Pseudophoenix_vinifera	(Sabal_domingensis	(Nypa_fruticans	Serenoa_repens))))	(Calamus_caryotoides	((Podococcus_barteri	Phoenix_dactylifera)	(Iriartea_deltoidea	Chamaedorea_seifrizii)))))))	((Hydriastele_microspadix	Dictyosperma_album)	(((Veitchia_spiralis	(Burretiokentia_grandiflora	Kentiopsis_piersoniorum))	Heterospathe_cagayanensis)	Dypsis_decaryi))))	Geonoma_undata)))	Kingia_australis);
((Leopoldinia_pulchra	((Calamus_caryotoides	Geonoma_undata)	((Manicaria_saccifera	Pelagodoxa_henryana)	((((Pseudophoenix_vinifera	((Phoenix_dactylifera	(Sabal_domingensis	(Nypa_fruticans	Serenoa_repens)))	(Chamaedorea_seifrizii	Roystonea_regia)))	(Iriartea_deltoidea	(((Burretiokentia_grandiflora	Reinhardtia_gracilis)	Reinhardtia_simplex)	(Reinhardtia_paiewonskiana	Reinhardtia_latisecta))))	((Attalea_speciosa	(Bactris_major	(Elaeis_guineensis	Elaeis_oleifera)))	(Sclerosperma_profizianum	(Orania_palindan	Podococcus_barteri))))	(((Veitchia_spiralis	Heterospathe_cagayanensis)	((Dictyosperma_album	Dypsis_decaryi)	(Hydriastele_microspadix	Kentiopsis_piersoniorum)))	((Oenocarpus_minor	Oenocarpus_bataua)	Prestoea_acuminata))))))	Kingia_australis);
((Leopoldinia_pulchra	((Calamus_caryotoides	Geonoma_undata)	((Manicaria_saccifera	Pelagodoxa_henryana)	((Iriartea_deltoidea	((((Nypa_fruticans	Pseudophoenix_vinifera)	((Phoenix_dactylifera	(Sabal_domingensis	Serenoa_repens))	(Chamaedorea_seifrizii	Roystonea_regia)))	(((Reinhardtia_gracilis	Reinhardtia_simplex)	(Reinhardtia_paiewonskiana	Reinhardtia_latisecta))	(Attalea_speciosa	(Bactris_major	(Elaeis_guineensis	Elaeis_oleifera)))))	(Sclerosperma_profizianum	(Orania_palindan	Podococcus_barteri))))	(((Oenocarpus_minor	Oenocarpus_bataua)	Prestoea_acuminata)	((Dictyosperma_album	Hydriastele_microspadix)	(((Veitchia_spiralis	Kentiopsis_piersoniorum)	(Burretiokentia_grandiflora	Heterospathe_cagayanensis))	Dypsis_decaryi)))))))	Kingia_australis);
((Leopoldinia_pulchra	(((Orania_palindan	(((((Reinhardtia_gracilis	Reinhardtia_simplex)	(Reinhardtia_paiewonskiana	Reinhardtia_latisecta))	(Attalea_speciosa	(Bactris_major	(Elaeis_guineensis	Elaeis_oleifera))))	(((Chamaedorea_seifrizii	Nypa_fruticans)	(Roystonea_regia	(((Phoenix_dactylifera	(Sabal_domingensis	Serenoa_repens))	Pseudophoenix_vinifera)	(Iriartea_deltoidea	Calamus_caryotoides))))	Podococcus_barteri))	Sclerosperma_profizianum))	(((Oenocarpus_minor	Oenocarpus_bataua)	Prestoea_acuminata)	((Dictyosperma_album	Hydriastele_microspadix)	(((Veitchia_spiralis	(Burretiokentia_grandiflora	Kentiopsis_piersoniorum))	Heterospathe_cagayanensis)	Dypsis_decaryi))))	((Geonoma_undata	Manicaria_saccifera)	Pelagodoxa_henryana)))	Kingia_australis);
((Leopoldinia_pulchra	((Geonoma_undata	((((((Burretiokentia_grandiflora	Reinhardtia_gracilis)	Reinhardtia_simplex)	(Reinhardtia_paiewonskiana	Reinhardtia_latisecta))	(Attalea_speciosa	(Bactris_major	(Elaeis_guineensis	Elaeis_oleifera))))	(Sclerosperma_profizianum	(((((Sabal_domingensis	Pseudophoenix_vinifera)	(Phoenix_dactylifera	Calamus_caryotoides))	(Chamaedorea_seifrizii	Iriartea_deltoidea))	(Podococcus_barteri	((Nypa_fruticans	Serenoa_repens)	Roystonea_regia)))	Orania_palindan)))	(((Oenocarpus_minor	Oenocarpus_bataua)	Prestoea_acuminata)	(((Hydriastele_microspadix	(Veitchia_spiralis	Kentiopsis_piersoniorum))	Dictyosperma_album)	(Dypsis_decaryi	Heterospathe_cagayanensis)))))	(Manicaria_saccifera	Pelagodoxa_henryana)))	Kingia_australis);
((Leopoldinia_pulchra	((Calamus_caryotoides	Geonoma_undata)	((Manicaria_saccifera	Pelagodoxa_henryana)	(((Oenocarpus_minor	Oenocarpus_bataua)	Prestoea_acuminata)	((Dypsis_decaryi	((Heterospathe_cagayanensis	(Veitchia_spiralis	(Burretiokentia_grandiflora	Kentiopsis_piersoniorum)))	(Hydriastele_microspadix	Dictyosperma_album)))	(Orania_palindan	((((Iriartea_deltoidea	((Reinhardtia_gracilis	Reinhardtia_simplex)	(Reinhardtia_paiewonskiana	Reinhardtia_latisecta)))	(Attalea_speciosa	(Bactris_major	(Elaeis_guineensis	Elaeis_oleifera))))	((Podococcus_barteri	Phoenix_dactylifera)	(((Chamaedorea_seifrizii	Roystonea_regia)	(Serenoa_repens	(Pseudophoenix_vinifera	Sabal_domingensis)))	Nypa_fruticans)))	Sclerosperma_profizianum)))))))	Kingia_australis);
((Leopoldinia_pulchra	(Geonoma_undata	((Manicaria_saccifera	Pelagodoxa_henryana)	(((Sclerosperma_profizianum	(Podococcus_barteri	Orania_palindan))	(((Iriartea_deltoidea	((Reinhardtia_gracilis	Reinhardtia_simplex)	(Reinhardtia_paiewonskiana	Reinhardtia_latisecta)))	(Attalea_speciosa	(Bactris_major	(Elaeis_guineensis	Elaeis_oleifera))))	(((Calamus_caryotoides	(Chamaedorea_seifrizii	Roystonea_regia))	((Sabal_domingensis	(Serenoa_repens	Nypa_fruticans))	Pseudophoenix_vinifera))	Phoenix_dactylifera)))	(((Oenocarpus_minor	Oenocarpus_bataua)	Prestoea_acuminata)	((Hydriastele_microspadix	Dictyosperma_album)	(((Veitchia_spiralis	Heterospathe_cagayanensis)	(Burretiokentia_grandiflora	Kentiopsis_piersoniorum))	Dypsis_decaryi)))))))	Kingia_australis);
((Leopoldinia_pulchra	((((Sclerosperma_profizianum	((Pseudophoenix_vinifera	(Roystonea_regia	(Phoenix_dactylifera	(Sabal_domingensis	(Serenoa_repens	Nypa_fruticans)))))	(Podococcus_barteri	Orania_palindan)))	(((Calamus_caryotoides	(Attalea_speciosa	(Bactris_major	(Elaeis_guineensis	Elaeis_oleifera))))	(Iriartea_deltoidea	((Reinhardtia_gracilis	Reinhardtia_simplex)	(Reinhardtia_paiewonskiana	Reinhardtia_latisecta))))	Chamaedorea_seifrizii))	(((Oenocarpus_minor	Oenocarpus_bataua)	Prestoea_acuminata)	((Dypsis_decaryi	Dictyosperma_album)	((Hydriastele_microspadix	(Kentiopsis_piersoniorum	(Veitchia_spiralis	Burretiokentia_grandiflora)))	Heterospathe_cagayanensis))))	((Manicaria_saccifera	Geonoma_undata)	Pelagodoxa_henryana)))	Kingia_australis);
((Leopoldinia_pulchra	((((Oenocarpus_minor	Oenocarpus_bataua)	Prestoea_acuminata)	((((Dictyosperma_album	Dypsis_decaryi)	Heterospathe_cagayanensis)	(Hydriastele_microspadix	(Kentiopsis_piersoniorum	Veitchia_spiralis)))	(((Sclerosperma_profizianum	(Orania_palindan	Podococcus_barteri))	(((Attalea_speciosa	(Bactris_major	(Elaeis_guineensis	Elaeis_oleifera)))	((((Burretiokentia_grandiflora	Reinhardtia_gracilis)	Reinhardtia_simplex)	(Reinhardtia_paiewonskiana	Reinhardtia_latisecta))	Chamaedorea_seifrizii))	((Roystonea_regia	(Pseudophoenix_vinifera	(Serenoa_repens	Sabal_domingensis)))	(Phoenix_dactylifera	Nypa_fruticans))))	Iriartea_deltoidea)))	((Manicaria_saccifera	(Calamus_caryotoides	Geonoma_undata))	Pelagodoxa_henryana)))	Kingia_australis);
((Leopoldinia_pulchra	((((Sclerosperma_profizianum	(Orania_palindan	Podococcus_barteri))	((((Attalea_speciosa	(Bactris_major	(Elaeis_guineensis	Elaeis_oleifera)))	(Iriartea_deltoidea	((Reinhardtia_gracilis	Reinhardtia_simplex)	(Reinhardtia_paiewonskiana	Reinhardtia_latisecta))))	((Roystonea_regia	(((Chamaedorea_seifrizii	Pseudophoenix_vinifera)	Nypa_fruticans)	(Serenoa_repens	Sabal_domingensis)))	Phoenix_dactylifera))	(Burretiokentia_grandiflora	Calamus_caryotoides)))	(((Oenocarpus_minor	Oenocarpus_bataua)	Prestoea_acuminata)	(Heterospathe_cagayanensis	(((Hydriastele_microspadix	(Kentiopsis_piersoniorum	Veitchia_spiralis))	Dypsis_decaryi)	Dictyosperma_album))))	(Pelagodoxa_henryana	(Geonoma_undata	Manicaria_saccifera))))	Kingia_australis);
((Leopoldinia_pulchra	(((Geonoma_undata	Manicaria_saccifera)	Pelagodoxa_henryana)	(((Oenocarpus_bataua	Oenocarpus_minor)	Prestoea_acuminata)	(((Sclerosperma_profizianum	(Podococcus_barteri	Orania_palindan))	(((((Reinhardtia_latisecta	Reinhardtia_paiewonskiana)	(Reinhardtia_gracilis	Reinhardtia_simplex))	(Calamus_caryotoides	(Attalea_speciosa	(Bactris_major	(Elaeis_guineensis	Elaeis_oleifera)))))	(Iriartea_deltoidea	Chamaedorea_seifrizii))	(Phoenix_dactylifera	((Pseudophoenix_vinifera	(Sabal_domingensis	(Nypa_fruticans	Serenoa_repens)))	Roystonea_regia))))	((Heterospathe_cagayanensis	(Dictyosperma_album	(Hydriastele_microspadix	(Burretiokentia_grandiflora	(Veitchia_spiralis	Kentiopsis_piersoniorum)))))	Dypsis_decaryi)))))	Kingia_australis);
((Leopoldinia_pulchra	(((Geonoma_undata	Manicaria_saccifera)	Pelagodoxa_henryana)	((((((Calamus_caryotoides	((Reinhardtia_latisecta	Reinhardtia_paiewonskiana)	(Reinhardtia_gracilis	Reinhardtia_simplex)))	(Attalea_speciosa	(Bactris_major	(Elaeis_guineensis	Elaeis_oleifera))))	((((Phoenix_dactylifera	(Sabal_domingensis	Serenoa_repens))	Roystonea_regia)	Pseudophoenix_vinifera)	(Chamaedorea_seifrizii	Nypa_fruticans)))	Iriartea_deltoidea)	(Sclerosperma_profizianum	(Podococcus_barteri	Orania_palindan)))	((Heterospathe_cagayanensis	((Hydriastele_microspadix	(Veitchia_spiralis	(Kentiopsis_piersoniorum	Burretiokentia_grandiflora)))	(Dypsis_decaryi	Dictyosperma_album)))	((Oenocarpus_bataua	Oenocarpus_minor)	Prestoea_acuminata)))))	Kingia_australis);
((Leopoldinia_pulchra	(((Geonoma_undata	Manicaria_saccifera)	Pelagodoxa_henryana)	(((Calamus_caryotoides	Iriartea_deltoidea)	((Sclerosperma_profizianum	((Orania_palindan	((((Chamaedorea_seifrizii	Pseudophoenix_vinifera)	(Serenoa_repens	Nypa_fruticans))	Sabal_domingensis)	(Podococcus_barteri	Phoenix_dactylifera)))	Roystonea_regia))	(((Reinhardtia_latisecta	Reinhardtia_paiewonskiana)	((Burretiokentia_grandiflora	Reinhardtia_gracilis)	Reinhardtia_simplex))	(Attalea_speciosa	(Bactris_major	(Elaeis_guineensis	Elaeis_oleifera))))))	((((Hydriastele_microspadix	(Veitchia_spiralis	Kentiopsis_piersoniorum))	(Dictyosperma_album	Heterospathe_cagayanensis))	Dypsis_decaryi)	((Oenocarpus_bataua	Oenocarpus_minor)	Prestoea_acuminata)))))	Kingia_australis);
((Leopoldinia_pulchra	(((Geonoma_undata	Manicaria_saccifera)	Pelagodoxa_henryana)	(((Oenocarpus_bataua	Oenocarpus_minor)	Prestoea_acuminata)	((((((Serenoa_repens	Nypa_fruticans)	((Roystonea_regia	Chamaedorea_seifrizii)	(Pseudophoenix_vinifera	Sabal_domingensis)))	((Orania_palindan	Podococcus_barteri)	Phoenix_dactylifera))	(((Reinhardtia_latisecta	Reinhardtia_paiewonskiana)	(Reinhardtia_gracilis	Reinhardtia_simplex))	((Attalea_speciosa	Bactris_major)	(Elaeis_guineensis	Elaeis_oleifera))))	((Calamus_caryotoides	Iriartea_deltoidea)	Sclerosperma_profizianum))	((Dypsis_decaryi	(Hydriastele_microspadix	(Veitchia_spiralis	Kentiopsis_piersoniorum)))	(Dictyosperma_album	(Burretiokentia_grandiflora	Heterospathe_cagayanensis)))))))	Kingia_australis);
((Leopoldinia_pulchra	((((Sclerosperma_profizianum	(Sabal_domingensis	(((Chamaedorea_seifrizii	(((Reinhardtia_latisecta	Reinhardtia_paiewonskiana)	(Reinhardtia_gracilis	Reinhardtia_simplex))	(Attalea_speciosa	(Bactris_major	(Elaeis_guineensis	Elaeis_oleifera)))))	(Podococcus_barteri	Phoenix_dactylifera))	((Pseudophoenix_vinifera	(Nypa_fruticans	Serenoa_repens))	Roystonea_regia))))	Orania_palindan)	(Calamus_caryotoides	Iriartea_deltoidea))	(((Dypsis_decaryi	((Veitchia_spiralis	(Burretiokentia_grandiflora	Kentiopsis_piersoniorum))	Heterospathe_cagayanensis))	(Dictyosperma_album	Hydriastele_microspadix))	(((Geonoma_undata	Manicaria_saccifera)	Pelagodoxa_henryana)	((Oenocarpus_bataua	Oenocarpus_minor)	Prestoea_acuminata)))))	Kingia_australis);
((Leopoldinia_pulchra	((Geonoma_undata	(Manicaria_saccifera	Pelagodoxa_henryana))	((((Orania_palindan	(((Pseudophoenix_vinifera	(Phoenix_dactylifera	(Sabal_domingensis	Serenoa_repens)))	(Calamus_caryotoides	Roystonea_regia))	(Chamaedorea_seifrizii	Nypa_fruticans)))	(((Sclerosperma_profizianum	(Podococcus_barteri	(Attalea_speciosa	(Bactris_major	(Elaeis_guineensis	Elaeis_oleifera)))))	((Reinhardtia_latisecta	Reinhardtia_paiewonskiana)	(Reinhardtia_gracilis	Reinhardtia_simplex)))	Iriartea_deltoidea))	((Oenocarpus_bataua	Oenocarpus_minor)	Prestoea_acuminata))	(((Hydriastele_microspadix	(Veitchia_spiralis	(Burretiokentia_grandiflora	Kentiopsis_piersoniorum)))	(Dictyosperma_album	Heterospathe_cagayanensis))	Dypsis_decaryi))))	Kingia_australis);
((Leopoldinia_pulchra	(((Pelagodoxa_henryana	Manicaria_saccifera)	(((Calamus_caryotoides	Iriartea_deltoidea)	(((Orania_palindan	((Phoenix_dactylifera	(Sabal_domingensis	(Nypa_fruticans	Serenoa_repens)))	((Chamaedorea_seifrizii	Roystonea_regia)	Pseudophoenix_vinifera)))	(Podococcus_barteri	Sclerosperma_profizianum))	((Attalea_speciosa	(Bactris_major	(Elaeis_guineensis	Elaeis_oleifera)))	((Reinhardtia_latisecta	Reinhardtia_paiewonskiana)	(Reinhardtia_gracilis	Reinhardtia_simplex)))))	(((Oenocarpus_bataua	Oenocarpus_minor)	Prestoea_acuminata)	((Dypsis_decaryi	Dictyosperma_album)	(((Burretiokentia_grandiflora	Kentiopsis_piersoniorum)	Hydriastele_microspadix)	(Heterospathe_cagayanensis	Veitchia_spiralis))))))	Geonoma_undata))	Kingia_australis);
((Leopoldinia_pulchra	(((Manicaria_saccifera	Pelagodoxa_henryana)	(Geonoma_undata	(((Oenocarpus_bataua	Oenocarpus_minor)	Prestoea_acuminata)	((((Dictyosperma_album	((Heterospathe_cagayanensis	Veitchia_spiralis)	(Burretiokentia_grandiflora	Kentiopsis_piersoniorum)))	Dypsis_decaryi)	Hydriastele_microspadix)	((Orania_palindan	(Sclerosperma_profizianum	Podococcus_barteri))	(((Attalea_speciosa	(Bactris_major	(Elaeis_guineensis	Elaeis_oleifera)))	((Reinhardtia_latisecta	Reinhardtia_paiewonskiana)	(Reinhardtia_gracilis	Reinhardtia_simplex)))	(Serenoa_repens	((Nypa_fruticans	Chamaedorea_seifrizii)	(Roystonea_regia	((Iriartea_deltoidea	Phoenix_dactylifera)	(Sabal_domingensis	Pseudophoenix_vinifera)))))))))))	Calamus_caryotoides))	Kingia_australis);
((Leopoldinia_pulchra	((Manicaria_saccifera	Pelagodoxa_henryana)	(Geonoma_undata	(((Oenocarpus_bataua	Oenocarpus_minor)	Prestoea_acuminata)	((((Hydriastele_microspadix	Dictyosperma_album)	((Heterospathe_cagayanensis	Veitchia_spiralis)	(Burretiokentia_grandiflora	Kentiopsis_piersoniorum)))	Dypsis_decaryi)	((Iriartea_deltoidea	((Calamus_caryotoides	Roystonea_regia)	((Phoenix_dactylifera	(Sabal_domingensis	Serenoa_repens))	((Pseudophoenix_vinifera	Nypa_fruticans)	Chamaedorea_seifrizii))))	((Podococcus_barteri	(Orania_palindan	Sclerosperma_profizianum))	((Attalea_speciosa	(Bactris_major	(Elaeis_guineensis	Elaeis_oleifera)))	((Reinhardtia_latisecta	Reinhardtia_paiewonskiana)	(Reinhardtia_gracilis	Reinhardtia_simplex))))))))))	Kingia_australis);
((Leopoldinia_pulchra	(Geonoma_undata	((Pelagodoxa_henryana	Manicaria_saccifera)	((((((((Serenoa_repens	Nypa_fruticans)	Sabal_domingensis)	Pseudophoenix_vinifera)	(Phoenix_dactylifera	(Roystonea_regia	Chamaedorea_seifrizii)))	((Attalea_speciosa	(Bactris_major	(Elaeis_guineensis	Elaeis_oleifera)))	((Reinhardtia_latisecta	Reinhardtia_paiewonskiana)	(Reinhardtia_gracilis	Reinhardtia_simplex))))	((Podococcus_barteri	Sclerosperma_profizianum)	Orania_palindan))	(Calamus_caryotoides	Iriartea_deltoidea))	(((Oenocarpus_bataua	Oenocarpus_minor)	Prestoea_acuminata)	((Hydriastele_microspadix	Dypsis_decaryi)	(((Heterospathe_cagayanensis	Veitchia_spiralis)	(Burretiokentia_grandiflora	Kentiopsis_piersoniorum))	Dictyosperma_album)))))))	Kingia_australis);
(((((((Oenocarpus_minor	Oenocarpus_bataua)	Prestoea_acuminata)	(Dypsis_decaryi	((Dictyosperma_album	(Hydriastele_microspadix	(Veitchia_spiralis	Kentiopsis_piersoniorum)))	Heterospathe_cagayanensis)))	(((Calamus_caryotoides	Roystonea_regia)	(Pseudophoenix_vinifera	Sabal_domingensis))	(Iriartea_deltoidea	((((Attalea_speciosa	((Elaeis_guineensis	Elaeis_oleifera)	Bactris_major))	(Burretiokentia_grandiflora	((Reinhardtia_gracilis	Reinhardtia_simplex)	(Reinhardtia_latisecta	Reinhardtia_paiewonskiana))))	(Nypa_fruticans	Chamaedorea_seifrizii))	((Phoenix_dactylifera	Serenoa_repens)	(Sclerosperma_profizianum	(Orania_palindan	Podococcus_barteri)))))))	((Geonoma_undata	Pelagodoxa_henryana)	Manicaria_saccifera))	Leopoldinia_pulchra)	Kingia_australis);
(((((((Oenocarpus_minor	Oenocarpus_bataua)	Prestoea_acuminata)	(((Dypsis_decaryi	Dictyosperma_album)	(Heterospathe_cagayanensis	(Veitchia_spiralis	(Burretiokentia_grandiflora	Kentiopsis_piersoniorum))))	Hydriastele_microspadix))	(((Sclerosperma_profizianum	Podococcus_barteri)	(((Calamus_caryotoides	Attalea_speciosa)	((Elaeis_guineensis	Elaeis_oleifera)	Bactris_major))	((Reinhardtia_gracilis	Reinhardtia_simplex)	(Reinhardtia_latisecta	Reinhardtia_paiewonskiana))))	(((Iriartea_deltoidea	Chamaedorea_seifrizii)	(Roystonea_regia	Pseudophoenix_vinifera))	(Orania_palindan	(((Nypa_fruticans	Serenoa_repens)	Sabal_domingensis)	Phoenix_dactylifera)))))	((Geonoma_undata	Manicaria_saccifera)	Pelagodoxa_henryana))	Leopoldinia_pulchra)	Kingia_australis);
((((((Calamus_caryotoides	((Oenocarpus_minor	Oenocarpus_bataua)	Prestoea_acuminata))	((Dictyosperma_album	(Dypsis_decaryi	((Heterospathe_cagayanensis	Veitchia_spiralis)	Kentiopsis_piersoniorum)))	Hydriastele_microspadix))	(((((Nypa_fruticans	(Chamaedorea_seifrizii	Roystonea_regia))	Phoenix_dactylifera)	((Serenoa_repens	Sabal_domingensis)	Pseudophoenix_vinifera))	(((Orania_palindan	(Sclerosperma_profizianum	Podococcus_barteri))	((Attalea_speciosa	((Elaeis_guineensis	Elaeis_oleifera)	Bactris_major))	((Reinhardtia_gracilis	Reinhardtia_simplex)	(Reinhardtia_latisecta	Reinhardtia_paiewonskiana))))	Burretiokentia_grandiflora))	Iriartea_deltoidea))	((Geonoma_undata	Manicaria_saccifera)	Pelagodoxa_henryana))	Leopoldinia_pulchra)	Kingia_australis);
(((((((Oenocarpus_minor	Oenocarpus_bataua)	Prestoea_acuminata)	((((Dictyosperma_album	Dypsis_decaryi)	((Veitchia_spiralis	(Burretiokentia_grandiflora	Heterospathe_cagayanensis))	Kentiopsis_piersoniorum))	Hydriastele_microspadix)	((Sclerosperma_profizianum	(Podococcus_barteri	Orania_palindan))	(((((Reinhardtia_gracilis	Reinhardtia_simplex)	(Reinhardtia_latisecta	Reinhardtia_paiewonskiana))	(Attalea_speciosa	((Elaeis_guineensis	Elaeis_oleifera)	Bactris_major)))	(Chamaedorea_seifrizii	Nypa_fruticans))	((Calamus_caryotoides	Iriartea_deltoidea)	(Pseudophoenix_vinifera	(((Serenoa_repens	Phoenix_dactylifera)	Sabal_domingensis)	Roystonea_regia)))))))	(Manicaria_saccifera	Pelagodoxa_henryana))	Geonoma_undata)	Leopoldinia_pulchra)	Kingia_australis);
(((((((Oenocarpus_minor	Oenocarpus_bataua)	Prestoea_acuminata)	((((Dictyosperma_album	Heterospathe_cagayanensis)	(Hydriastele_microspadix	(Kentiopsis_piersoniorum	(Veitchia_spiralis	Burretiokentia_grandiflora))))	Dypsis_decaryi)	(Orania_palindan	((Iriartea_deltoidea	((Roystonea_regia	((Pseudophoenix_vinifera	Serenoa_repens)	Sabal_domingensis))	(((Podococcus_barteri	Phoenix_dactylifera)	(Calamus_caryotoides	Nypa_fruticans))	Sclerosperma_profizianum)))	((Chamaedorea_seifrizii	((Reinhardtia_gracilis	Reinhardtia_simplex)	(Reinhardtia_latisecta	Reinhardtia_paiewonskiana)))	(Attalea_speciosa	((Elaeis_guineensis	Elaeis_oleifera)	Bactris_major)))))))	(Manicaria_saccifera	Pelagodoxa_henryana))	Geonoma_undata)	Leopoldinia_pulchra)	Kingia_australis);
(((((((Oenocarpus_minor	Oenocarpus_bataua)	Prestoea_acuminata)	(((Dictyosperma_album	(Dypsis_decaryi	Heterospathe_cagayanensis))	(Hydriastele_microspadix	(Kentiopsis_piersoniorum	(Veitchia_spiralis	Burretiokentia_grandiflora))))	(((Sclerosperma_profizianum	Orania_palindan)	((Roystonea_regia	((Nypa_fruticans	Serenoa_repens)	(Sabal_domingensis	Pseudophoenix_vinifera)))	((Podococcus_barteri	Phoenix_dactylifera)	((Chamaedorea_seifrizii	((Reinhardtia_gracilis	Reinhardtia_simplex)	(Reinhardtia_latisecta	Reinhardtia_paiewonskiana)))	(Attalea_speciosa	((Elaeis_guineensis	Elaeis_oleifera)	Bactris_major))))))	(Calamus_caryotoides	Iriartea_deltoidea))))	(Manicaria_saccifera	Pelagodoxa_henryana))	Geonoma_undata)	Leopoldinia_pulchra)	Kingia_australis);
((((((Oenocarpus_minor	Oenocarpus_bataua)	Prestoea_acuminata)	((Calamus_caryotoides	((Kentiopsis_piersoniorum	(Heterospathe_cagayanensis	(Veitchia_spiralis	Burretiokentia_grandiflora)))	((Dypsis_decaryi	Dictyosperma_album)	Hydriastele_microspadix)))	((Phoenix_dactylifera	(Sabal_domingensis	(Nypa_fruticans	Serenoa_repens)))	((Pseudophoenix_vinifera	(((Chamaedorea_seifrizii	Roystonea_regia)	(((Reinhardtia_gracilis	Reinhardtia_simplex)	(Reinhardtia_latisecta	Reinhardtia_paiewonskiana))	(Attalea_speciosa	((Elaeis_guineensis	Elaeis_oleifera)	Bactris_major))))	(Sclerosperma_profizianum	(Orania_palindan	Podococcus_barteri))))	Iriartea_deltoidea))))	((Geonoma_undata	Manicaria_saccifera)	Pelagodoxa_henryana))	Leopoldinia_pulchra)	Kingia_australis);
(((((Heterospathe_cagayanensis	Dypsis_decaryi)	((Hydriastele_microspadix	((Calamus_caryotoides	Kentiopsis_piersoniorum)	Veitchia_spiralis))	Dictyosperma_album))	((((((Serenoa_repens	(Phoenix_dactylifera	Sabal_domingensis))	(Roystonea_regia	((Nypa_fruticans	Pseudophoenix_vinifera)	Chamaedorea_seifrizii)))	((((Burretiokentia_grandiflora	Reinhardtia_gracilis)	Reinhardtia_simplex)	(Reinhardtia_latisecta	Reinhardtia_paiewonskiana))	(Attalea_speciosa	((Elaeis_guineensis	Elaeis_oleifera)	Bactris_major))))	(Sclerosperma_profizianum	(Orania_palindan	Podococcus_barteri)))	Iriartea_deltoidea)	(((Geonoma_undata	Manicaria_saccifera)	Pelagodoxa_henryana)	((Oenocarpus_minor	Oenocarpus_bataua)	Prestoea_acuminata))))	Leopoldinia_pulchra)	Kingia_australis);
(((((Geonoma_undata	Manicaria_saccifera)	Pelagodoxa_henryana)	(((Oenocarpus_minor	Oenocarpus_bataua)	Prestoea_acuminata)	((Dypsis_decaryi	((Dictyosperma_album	Hydriastele_microspadix)	(Heterospathe_cagayanensis	((Kentiopsis_piersoniorum	(Burretiokentia_grandiflora	Calamus_caryotoides))	Veitchia_spiralis))))	(((Sclerosperma_profizianum	(Orania_palindan	Podococcus_barteri))	((((Phoenix_dactylifera	(Sabal_domingensis	Serenoa_repens))	(Roystonea_regia	Pseudophoenix_vinifera))	(Chamaedorea_seifrizii	Nypa_fruticans))	(((Reinhardtia_gracilis	Reinhardtia_simplex)	(Reinhardtia_latisecta	Reinhardtia_paiewonskiana))	(Attalea_speciosa	((Elaeis_guineensis	Elaeis_oleifera)	Bactris_major)))))	Iriartea_deltoidea))))	Leopoldinia_pulchra)	Kingia_australis);
(((((((((Orania_palindan	(((Pseudophoenix_vinifera	(Sabal_domingensis	Serenoa_repens))	Roystonea_regia)	Nypa_fruticans))	(Sclerosperma_profizianum	((Chamaedorea_seifrizii	(((Burretiokentia_grandiflora	Reinhardtia_gracilis)	Reinhardtia_simplex)	(Reinhardtia_latisecta	Reinhardtia_paiewonskiana)))	(Attalea_speciosa	((Elaeis_guineensis	Elaeis_oleifera)	Bactris_major)))))	(((Podococcus_barteri	Phoenix_dactylifera)	Iriartea_deltoidea)	Calamus_caryotoides))	(((Oenocarpus_minor	Oenocarpus_bataua)	Prestoea_acuminata)	((Dictyosperma_album	Hydriastele_microspadix)	(Heterospathe_cagayanensis	(Dypsis_decaryi	(Kentiopsis_piersoniorum	Veitchia_spiralis))))))	Manicaria_saccifera)	Pelagodoxa_henryana)	Geonoma_undata)	Leopoldinia_pulchra)	Kingia_australis);
((Leopoldinia_pulchra	(Geonoma_undata	(((((((Hydriastele_microspadix	Kentiopsis_piersoniorum)	(Heterospathe_cagayanensis	Dictyosperma_album))	Dypsis_decaryi)	Veitchia_spiralis)	(Prestoea_acuminata	(Oenocarpus_bataua	Oenocarpus_minor)))	((((Podococcus_barteri	Orania_palindan)	Sclerosperma_profizianum)	((((Burretiokentia_grandiflora	Reinhardtia_gracilis)	Reinhardtia_simplex)	(Reinhardtia_latisecta	Reinhardtia_paiewonskiana))	(Attalea_speciosa	(Bactris_major	(Elaeis_guineensis	Elaeis_oleifera)))))	(Iriartea_deltoidea	((((Nypa_fruticans	Chamaedorea_seifrizii)	Roystonea_regia)	(Sabal_domingensis	(Serenoa_repens	Phoenix_dactylifera)))	(Calamus_caryotoides	Pseudophoenix_vinifera)))))	(Manicaria_saccifera	Pelagodoxa_henryana))))	Kingia_australis);
((Leopoldinia_pulchra	(((((Dictyosperma_album	Hydriastele_microspadix)	(((Calamus_caryotoides	Kentiopsis_piersoniorum)	(Heterospathe_cagayanensis	Veitchia_spiralis))	Dypsis_decaryi))	(Prestoea_acuminata	(Oenocarpus_bataua	Oenocarpus_minor)))	((Iriartea_deltoidea	Phoenix_dactylifera)	(((Nypa_fruticans	Serenoa_repens)	(Sabal_domingensis	Pseudophoenix_vinifera))	(Burretiokentia_grandiflora	(((Podococcus_barteri	Orania_palindan)	Sclerosperma_profizianum)	((Chamaedorea_seifrizii	Roystonea_regia)	(((Reinhardtia_gracilis	Reinhardtia_simplex)	(Reinhardtia_latisecta	Reinhardtia_paiewonskiana))	(Attalea_speciosa	(Bactris_major	(Elaeis_guineensis	Elaeis_oleifera))))))))))	(Pelagodoxa_henryana	(Manicaria_saccifera	Geonoma_undata))))	Kingia_australis);
((Leopoldinia_pulchra	((((Prestoea_acuminata	(Oenocarpus_bataua	Oenocarpus_minor))	((Phoenix_dactylifera	((Serenoa_repens	(((Podococcus_barteri	Orania_palindan)	Sclerosperma_profizianum)	((Chamaedorea_seifrizii	(Calamus_caryotoides	Roystonea_regia))	(((Reinhardtia_gracilis	Reinhardtia_simplex)	(Reinhardtia_latisecta	Reinhardtia_paiewonskiana))	(Nypa_fruticans	(Attalea_speciosa	(Bactris_major	(Elaeis_guineensis	Elaeis_oleifera))))))))	(Iriartea_deltoidea	(Sabal_domingensis	Pseudophoenix_vinifera))))	(Dypsis_decaryi	((Dictyosperma_album	Hydriastele_microspadix)	((Burretiokentia_grandiflora	Kentiopsis_piersoniorum)	(Heterospathe_cagayanensis	Veitchia_spiralis))))))	(Pelagodoxa_henryana	Manicaria_saccifera))	Geonoma_undata))	Kingia_australis);
((Leopoldinia_pulchra	((((Prestoea_acuminata	(Oenocarpus_bataua	Oenocarpus_minor))	(((Chamaedorea_seifrizii	((Iriartea_deltoidea	((Reinhardtia_gracilis	Reinhardtia_simplex)	(Reinhardtia_latisecta	Reinhardtia_paiewonskiana)))	(Attalea_speciosa	(Bactris_major	(Elaeis_guineensis	Elaeis_oleifera)))))	((((Roystonea_regia	(Sabal_domingensis	Pseudophoenix_vinifera))	(Nypa_fruticans	(Calamus_caryotoides	Serenoa_repens)))	Sclerosperma_profizianum)	((Phoenix_dactylifera	Podococcus_barteri)	Orania_palindan)))	(Dypsis_decaryi	((Dictyosperma_album	Hydriastele_microspadix)	(Heterospathe_cagayanensis	(Veitchia_spiralis	(Burretiokentia_grandiflora	Kentiopsis_piersoniorum)))))))	(Pelagodoxa_henryana	Manicaria_saccifera))	Geonoma_undata))	Kingia_australis);
((Leopoldinia_pulchra	(Geonoma_undata	((Manicaria_saccifera	(Burretiokentia_grandiflora	Pelagodoxa_henryana))	(((Serenoa_repens	Phoenix_dactylifera)	((((Podococcus_barteri	Orania_palindan)	Sclerosperma_profizianum)	(((Attalea_speciosa	(Bactris_major	(Elaeis_guineensis	Elaeis_oleifera)))	((Reinhardtia_gracilis	Reinhardtia_simplex)	(Reinhardtia_latisecta	Reinhardtia_paiewonskiana)))	Chamaedorea_seifrizii))	(((Pseudophoenix_vinifera	Roystonea_regia)	(Nypa_fruticans	Sabal_domingensis))	Iriartea_deltoidea)))	(((((Hydriastele_microspadix	(Veitchia_spiralis	(Calamus_caryotoides	Kentiopsis_piersoniorum)))	Dypsis_decaryi)	Dictyosperma_album)	Heterospathe_cagayanensis)	(Prestoea_acuminata	(Oenocarpus_bataua	Oenocarpus_minor)))))))	Kingia_australis);
((Leopoldinia_pulchra	(Geonoma_undata	((Manicaria_saccifera	Pelagodoxa_henryana)	((((((Podococcus_barteri	Orania_palindan)	Sclerosperma_profizianum)	((Attalea_speciosa	(Bactris_major	(Elaeis_guineensis	Elaeis_oleifera)))	(((Burretiokentia_grandiflora	Reinhardtia_gracilis)	Reinhardtia_simplex)	(Reinhardtia_latisecta	Reinhardtia_paiewonskiana))))	(((((Nypa_fruticans	Serenoa_repens)	Phoenix_dactylifera)	Sabal_domingensis)	(Chamaedorea_seifrizii	Roystonea_regia))	Pseudophoenix_vinifera))	Iriartea_deltoidea)	((((Hydriastele_microspadix	(Veitchia_spiralis	(Calamus_caryotoides	Kentiopsis_piersoniorum)))	(Dypsis_decaryi	Dictyosperma_album))	Heterospathe_cagayanensis)	(Prestoea_acuminata	(Oenocarpus_bataua	Oenocarpus_minor)))))))	Kingia_australis);
((Leopoldinia_pulchra	(Pelagodoxa_henryana	((Geonoma_undata	((Prestoea_acuminata	(Oenocarpus_bataua	Oenocarpus_minor))	((Iriartea_deltoidea	((((Podococcus_barteri	Orania_palindan)	Sclerosperma_profizianum)	(Chamaedorea_seifrizii	((Attalea_speciosa	(Bactris_major	(Elaeis_guineensis	Elaeis_oleifera)))	((Reinhardtia_gracilis	Reinhardtia_simplex)	(Reinhardtia_latisecta	Reinhardtia_paiewonskiana)))))	((Phoenix_dactylifera	(Roystonea_regia	Calamus_caryotoides))	(Pseudophoenix_vinifera	((Nypa_fruticans	Serenoa_repens)	Sabal_domingensis)))))	(Hydriastele_microspadix	(Dypsis_decaryi	(Dictyosperma_album	((Burretiokentia_grandiflora	Kentiopsis_piersoniorum)	(Veitchia_spiralis	Heterospathe_cagayanensis))))))))	Manicaria_saccifera)))	Kingia_australis);
((Leopoldinia_pulchra	(((((((((Podococcus_barteri	Orania_palindan)	Sclerosperma_profizianum)	((Nypa_fruticans	((Attalea_speciosa	(Bactris_major	(Elaeis_guineensis	Elaeis_oleifera)))	((Reinhardtia_gracilis	Reinhardtia_simplex)	(Reinhardtia_latisecta	Reinhardtia_paiewonskiana))))	Serenoa_repens))	(Roystonea_regia	(Pseudophoenix_vinifera	Sabal_domingensis)))	((Chamaedorea_seifrizii	Iriartea_deltoidea)	Phoenix_dactylifera))	((((Dictyosperma_album	Heterospathe_cagayanensis)	(((Burretiokentia_grandiflora	Kentiopsis_piersoniorum)	Veitchia_spiralis)	Hydriastele_microspadix))	Dypsis_decaryi)	(Prestoea_acuminata	(Oenocarpus_bataua	Oenocarpus_minor))))	(Manicaria_saccifera	Pelagodoxa_henryana))	Geonoma_undata)	Calamus_caryotoides))	Kingia_australis);
((Leopoldinia_pulchra	((((((Attalea_speciosa	(Bactris_major	(Elaeis_guineensis	Elaeis_oleifera)))	(Calamus_caryotoides	(Chamaedorea_seifrizii	((Reinhardtia_gracilis	Reinhardtia_simplex)	(Reinhardtia_latisecta	Reinhardtia_paiewonskiana)))))	((Orania_palindan	(Sabal_domingensis	((Podococcus_barteri	Roystonea_regia)	(Serenoa_repens	(Nypa_fruticans	Pseudophoenix_vinifera)))))	Sclerosperma_profizianum))	(Iriartea_deltoidea	Phoenix_dactylifera))	(((Dictyosperma_album	Hydriastele_microspadix)	(((Kentiopsis_piersoniorum	Veitchia_spiralis)	(Burretiokentia_grandiflora	Heterospathe_cagayanensis))	Dypsis_decaryi))	(Prestoea_acuminata	(Oenocarpus_bataua	Oenocarpus_minor))))	(Pelagodoxa_henryana	(Manicaria_saccifera	Geonoma_undata))))	Kingia_australis);
((Leopoldinia_pulchra	((((Prestoea_acuminata	(Oenocarpus_bataua	Oenocarpus_minor))	((((Sclerosperma_profizianum	(Orania_palindan	Podococcus_barteri))	(((Chamaedorea_seifrizii	(Bactris_major	((Elaeis_guineensis	Elaeis_oleifera)	Attalea_speciosa)))	((Reinhardtia_gracilis	Reinhardtia_simplex)	(Reinhardtia_latisecta	Reinhardtia_paiewonskiana)))	((Pseudophoenix_vinifera	Roystonea_regia)	(Phoenix_dactylifera	(Sabal_domingensis	(Serenoa_repens	Nypa_fruticans))))))	(Iriartea_deltoidea	Calamus_caryotoides))	(((Dictyosperma_album	Dypsis_decaryi)	((Burretiokentia_grandiflora	Kentiopsis_piersoniorum)	(Veitchia_spiralis	Heterospathe_cagayanensis)))	Hydriastele_microspadix)))	(Pelagodoxa_henryana	Manicaria_saccifera))	Geonoma_undata))	Kingia_australis);
