# Supplementary material for: Data supporting the nuclear phylogenomics of the palm subfamily Arecoideae (Arecaceae)
Source: Data Brief. 2016 Mar 2;7:532–6. doi: 10.1016/j.dib.2016.02.063 (PMC4796708; doi:10.1016/j.dib.2016.02.063)
Supplement: Supplementary file 5 — Supplementary material [file mmc5.zip › RAxML_bootstrap.Elaeis_2339.raxml.tre]

((Nypa_fruticans	(Orania_palindan	(((Roystonea_regia	(Podococcus_barteri	Sclerosperma_profizianum))	((Pseudophoenix_vinifera	(Sabal_domingensis	Phoenix_dactylifera))	(((Heterospathe_cagayanensis	(Dictyosperma_album	(Kentiopsis_piersoniorum	Veitchia_spiralis)))	((Oenocarpus_bataua	Oenocarpus_minor)	Prestoea_acuminata))	(Pelagodoxa_henryana	Serenoa_repens))))	((Reinhardtia_paiewonskiana	(Reinhardtia_gracilis	Reinhardtia_simplex))	(Attalea_speciosa	Iriartea_deltoidea)))))	Kingia_australis);
((Nypa_fruticans	((Reinhardtia_paiewonskiana	Reinhardtia_simplex)	(Reinhardtia_gracilis	(Attalea_speciosa	(Pseudophoenix_vinifera	(((Serenoa_repens	Roystonea_regia)	((Podococcus_barteri	Sclerosperma_profizianum)	Iriartea_deltoidea))	((Orania_palindan	(Sabal_domingensis	Phoenix_dactylifera))	(((((Heterospathe_cagayanensis	Veitchia_spiralis)	((Oenocarpus_bataua	Oenocarpus_minor)	Kentiopsis_piersoniorum))	Prestoea_acuminata)	Dictyosperma_album)	Pelagodoxa_henryana))))))))	Kingia_australis);
((Nypa_fruticans	((Pseudophoenix_vinifera	(Reinhardtia_paiewonskiana	(Reinhardtia_gracilis	Reinhardtia_simplex)))	(((Iriartea_deltoidea	(Podococcus_barteri	(Serenoa_repens	Sclerosperma_profizianum)))	Roystonea_regia)	(((((Heterospathe_cagayanensis	(Dictyosperma_album	(Kentiopsis_piersoniorum	Veitchia_spiralis)))	((Oenocarpus_bataua	Oenocarpus_minor)	Prestoea_acuminata))	Pelagodoxa_henryana)	(Orania_palindan	(Sabal_domingensis	Phoenix_dactylifera)))	Attalea_speciosa))))	Kingia_australis);
((Nypa_fruticans	((Podococcus_barteri	((Orania_palindan	(Pseudophoenix_vinifera	((((Dictyosperma_album	(Kentiopsis_piersoniorum	Veitchia_spiralis))	((Oenocarpus_bataua	Oenocarpus_minor)	Prestoea_acuminata))	(Serenoa_repens	Pelagodoxa_henryana))	(Sabal_domingensis	Phoenix_dactylifera))))	(Roystonea_regia	(((Reinhardtia_gracilis	Reinhardtia_simplex)	Reinhardtia_paiewonskiana)	(Heterospathe_cagayanensis	(Iriartea_deltoidea	Attalea_speciosa))))))	Sclerosperma_profizianum))	Kingia_australis);
((Sabal_domingensis	(Phoenix_dactylifera	(((Heterospathe_cagayanensis	((Serenoa_repens	Iriartea_deltoidea)	Attalea_speciosa))	((((Pseudophoenix_vinifera	((Reinhardtia_gracilis	Reinhardtia_simplex)	Reinhardtia_paiewonskiana))	(Sclerosperma_profizianum	Nypa_fruticans))	Orania_palindan)	(Podococcus_barteri	Roystonea_regia)))	(((Dictyosperma_album	(Kentiopsis_piersoniorum	Veitchia_spiralis))	((Oenocarpus_bataua	Oenocarpus_minor)	Prestoea_acuminata))	Pelagodoxa_henryana))))	Kingia_australis);
(((Sabal_domingensis	((Podococcus_barteri	(Iriartea_deltoidea	Sclerosperma_profizianum))	((Orania_palindan	(Roystonea_regia	(Attalea_speciosa	(Pelagodoxa_henryana	((Pseudophoenix_vinifera	Phoenix_dactylifera)	(Serenoa_repens	((((Oenocarpus_bataua	Oenocarpus_minor)	Prestoea_acuminata)	((Heterospathe_cagayanensis	Veitchia_spiralis)	Kentiopsis_piersoniorum))	Dictyosperma_album)))))))	((Reinhardtia_gracilis	Reinhardtia_simplex)	Reinhardtia_paiewonskiana))))	Nypa_fruticans)	Kingia_australis);
(((Sabal_domingensis	(((Podococcus_barteri	Sclerosperma_profizianum)	Iriartea_deltoidea)	(((Reinhardtia_simplex	Reinhardtia_paiewonskiana)	(((Orania_palindan	((Serenoa_repens	(Heterospathe_cagayanensis	Attalea_speciosa))	((Pelagodoxa_henryana	((Dictyosperma_album	(Kentiopsis_piersoniorum	Veitchia_spiralis))	((Oenocarpus_bataua	Oenocarpus_minor)	Prestoea_acuminata)))	Phoenix_dactylifera)))	Roystonea_regia)	Pseudophoenix_vinifera))	Reinhardtia_gracilis)))	Nypa_fruticans)	Kingia_australis);
((Sabal_domingensis	(Phoenix_dactylifera	((((((Sclerosperma_profizianum	(Podococcus_barteri	Serenoa_repens))	(Iriartea_deltoidea	(Nypa_fruticans	Roystonea_regia)))	((Heterospathe_cagayanensis	(Pseudophoenix_vinifera	(Reinhardtia_gracilis	(Reinhardtia_simplex	Reinhardtia_paiewonskiana))))	Orania_palindan))	((Dictyosperma_album	(Kentiopsis_piersoniorum	Veitchia_spiralis))	((Oenocarpus_bataua	Oenocarpus_minor)	Prestoea_acuminata)))	Pelagodoxa_henryana)	Attalea_speciosa)))	Kingia_australis);
((Nypa_fruticans	((Pseudophoenix_vinifera	(Reinhardtia_paiewonskiana	(Reinhardtia_gracilis	Reinhardtia_simplex)))	(((Sclerosperma_profizianum	Podococcus_barteri)	(Iriartea_deltoidea	Roystonea_regia))	((Veitchia_spiralis	Orania_palindan)	((((Serenoa_repens	Pelagodoxa_henryana)	(Dictyosperma_album	Kentiopsis_piersoniorum))	((Oenocarpus_bataua	Oenocarpus_minor)	Prestoea_acuminata))	((Sabal_domingensis	Phoenix_dactylifera)	(Heterospathe_cagayanensis	Attalea_speciosa)))))))	Kingia_australis);
((Phoenix_dactylifera	((Heterospathe_cagayanensis	(Iriartea_deltoidea	Attalea_speciosa))	((((Nypa_fruticans	Roystonea_regia)	((Reinhardtia_gracilis	Reinhardtia_simplex)	((Pseudophoenix_vinifera	(Reinhardtia_paiewonskiana	Orania_palindan))	(Sabal_domingensis	(Sclerosperma_profizianum	Podococcus_barteri)))))	Pelagodoxa_henryana)	(((Oenocarpus_bataua	Oenocarpus_minor)	Prestoea_acuminata)	((Serenoa_repens	Dictyosperma_album)	(Veitchia_spiralis	Kentiopsis_piersoniorum))))))	Kingia_australis);
((((Heterospathe_cagayanensis	(Kentiopsis_piersoniorum	Veitchia_spiralis))	(Prestoea_acuminata	(Oenocarpus_minor	Oenocarpus_bataua)))	(Dictyosperma_album	((((Orania_palindan	(Sabal_domingensis	(Serenoa_repens	Pelagodoxa_henryana)))	((((Nypa_fruticans	(Reinhardtia_paiewonskiana	(Reinhardtia_gracilis	Reinhardtia_simplex)))	((Podococcus_barteri	Sclerosperma_profizianum)	Iriartea_deltoidea))	Pseudophoenix_vinifera)	Roystonea_regia))	Phoenix_dactylifera)	Attalea_speciosa)))	Kingia_australis);
((Orania_palindan	((Reinhardtia_paiewonskiana	(Reinhardtia_gracilis	Reinhardtia_simplex))	((Nypa_fruticans	Roystonea_regia)	((Sclerosperma_profizianum	(Sabal_domingensis	(Serenoa_repens	Pelagodoxa_henryana)))	(Podococcus_barteri	(((((Dictyosperma_album	(Kentiopsis_piersoniorum	Veitchia_spiralis))	(Prestoea_acuminata	(Oenocarpus_minor	Oenocarpus_bataua)))	Pseudophoenix_vinifera)	Phoenix_dactylifera)	(Heterospathe_cagayanensis	(Iriartea_deltoidea	Attalea_speciosa))))))))	Kingia_australis);
(((Sabal_domingensis	(((Pseudophoenix_vinifera	(Reinhardtia_paiewonskiana	(Reinhardtia_gracilis	Reinhardtia_simplex)))	((Podococcus_barteri	Roystonea_regia)	(Orania_palindan	((((Dictyosperma_album	(Kentiopsis_piersoniorum	Veitchia_spiralis))	(Prestoea_acuminata	(Oenocarpus_minor	Oenocarpus_bataua)))	(Pelagodoxa_henryana	Phoenix_dactylifera))	(Heterospathe_cagayanensis	Attalea_speciosa)))))	(Iriartea_deltoidea	(Serenoa_repens	Sclerosperma_profizianum))))	Nypa_fruticans)	Kingia_australis);
(((Pseudophoenix_vinifera	(((((Iriartea_deltoidea	Attalea_speciosa)	(Reinhardtia_paiewonskiana	(Reinhardtia_gracilis	Reinhardtia_simplex)))	(Roystonea_regia	(Podococcus_barteri	Sclerosperma_profizianum)))	Orania_palindan)	(Serenoa_repens	(((((Dictyosperma_album	(Heterospathe_cagayanensis	Veitchia_spiralis))	Kentiopsis_piersoniorum)	(Prestoea_acuminata	(Oenocarpus_minor	Oenocarpus_bataua)))	Pelagodoxa_henryana)	(Sabal_domingensis	Phoenix_dactylifera)))))	Nypa_fruticans)	Kingia_australis);
(((Roystonea_regia	(((((((Dictyosperma_album	(Kentiopsis_piersoniorum	Veitchia_spiralis))	(Prestoea_acuminata	(Oenocarpus_minor	Oenocarpus_bataua)))	Pelagodoxa_henryana)	Phoenix_dactylifera)	(Sabal_domingensis	(Pseudophoenix_vinifera	Orania_palindan)))	(((Serenoa_repens	(Heterospathe_cagayanensis	Attalea_speciosa))	Iriartea_deltoidea)	(Reinhardtia_paiewonskiana	Reinhardtia_simplex)))	(Reinhardtia_gracilis	(Podococcus_barteri	Sclerosperma_profizianum))))	Nypa_fruticans)	Kingia_australis);
((((Heterospathe_cagayanensis	(Dictyosperma_album	(Kentiopsis_piersoniorum	Veitchia_spiralis)))	(Prestoea_acuminata	(Oenocarpus_minor	Oenocarpus_bataua)))	(Pelagodoxa_henryana	(Phoenix_dactylifera	((Sabal_domingensis	Pseudophoenix_vinifera)	((Orania_palindan	(Podococcus_barteri	(Roystonea_regia	((Reinhardtia_paiewonskiana	(Reinhardtia_simplex	Reinhardtia_gracilis))	(Nypa_fruticans	((Serenoa_repens	Iriartea_deltoidea)	Sclerosperma_profizianum))))))	Attalea_speciosa)))))	Kingia_australis);
((Nypa_fruticans	(Roystonea_regia	((((Reinhardtia_paiewonskiana	(Reinhardtia_simplex	Reinhardtia_gracilis))	Sclerosperma_profizianum)	(Iriartea_deltoidea	Serenoa_repens))	(Podococcus_barteri	(((Attalea_speciosa	(Sabal_domingensis	Phoenix_dactylifera))	(Pseudophoenix_vinifera	(((Dictyosperma_album	((Kentiopsis_piersoniorum	Heterospathe_cagayanensis)	Veitchia_spiralis))	(Prestoea_acuminata	(Oenocarpus_minor	Oenocarpus_bataua)))	Pelagodoxa_henryana)))	Orania_palindan)))))	Kingia_australis);
((Roystonea_regia	(((Orania_palindan	(Reinhardtia_paiewonskiana	(Reinhardtia_simplex	Reinhardtia_gracilis)))	(Nypa_fruticans	(Sabal_domingensis	(Podococcus_barteri	Sclerosperma_profizianum))))	((Pseudophoenix_vinifera	(Phoenix_dactylifera	(((Prestoea_acuminata	(Oenocarpus_minor	Oenocarpus_bataua))	(Dictyosperma_album	(((Serenoa_repens	Kentiopsis_piersoniorum)	Heterospathe_cagayanensis)	Veitchia_spiralis)))	Pelagodoxa_henryana)))	(Iriartea_deltoidea	Attalea_speciosa))))	Kingia_australis);
((((Prestoea_acuminata	(Oenocarpus_minor	Oenocarpus_bataua))	(Dictyosperma_album	(Kentiopsis_piersoniorum	Veitchia_spiralis)))	(((((Heterospathe_cagayanensis	Attalea_speciosa)	(Reinhardtia_paiewonskiana	(Reinhardtia_simplex	Reinhardtia_gracilis)))	((Nypa_fruticans	Roystonea_regia)	((Podococcus_barteri	Iriartea_deltoidea)	Sclerosperma_profizianum)))	Orania_palindan)	(((Serenoa_repens	Pelagodoxa_henryana)	Pseudophoenix_vinifera)	(Sabal_domingensis	Phoenix_dactylifera))))	Kingia_australis);
((((Prestoea_acuminata	(Oenocarpus_minor	Oenocarpus_bataua))	(Serenoa_repens	(Dictyosperma_album	(Heterospathe_cagayanensis	(Kentiopsis_piersoniorum	Veitchia_spiralis)))))	((((((Podococcus_barteri	Roystonea_regia)	Orania_palindan)	((Reinhardtia_paiewonskiana	(Reinhardtia_simplex	Reinhardtia_gracilis))	(Sclerosperma_profizianum	Nypa_fruticans)))	(Pseudophoenix_vinifera	(Sabal_domingensis	Pelagodoxa_henryana)))	Phoenix_dactylifera)	(Iriartea_deltoidea	Attalea_speciosa)))	Kingia_australis);
(((Heterospathe_cagayanensis	(Iriartea_deltoidea	Attalea_speciosa))	((Prestoea_acuminata	((Phoenix_dactylifera	Orania_palindan)	(((Nypa_fruticans	(Sabal_domingensis	(Serenoa_repens	Pelagodoxa_henryana)))	(Pseudophoenix_vinifera	((Reinhardtia_paiewonskiana	Reinhardtia_simplex)	Reinhardtia_gracilis)))	(Podococcus_barteri	(Sclerosperma_profizianum	((Oenocarpus_bataua	Oenocarpus_minor)	Roystonea_regia))))))	((Kentiopsis_piersoniorum	Veitchia_spiralis)	Dictyosperma_album)))	Kingia_australis);
((((((((Prestoea_acuminata	(Oenocarpus_bataua	Oenocarpus_minor))	Roystonea_regia)	Pseudophoenix_vinifera)	((Heterospathe_cagayanensis	(Iriartea_deltoidea	Attalea_speciosa))	((Orania_palindan	(Reinhardtia_paiewonskiana	Serenoa_repens))	(Reinhardtia_simplex	Reinhardtia_gracilis))))	(Sclerosperma_profizianum	(Podococcus_barteri	((Pelagodoxa_henryana	Phoenix_dactylifera)	((Kentiopsis_piersoniorum	Veitchia_spiralis)	Dictyosperma_album)))))	Nypa_fruticans)	Sabal_domingensis)	Kingia_australis);
((((((Orania_palindan	(((Reinhardtia_paiewonskiana	(Reinhardtia_simplex	Reinhardtia_gracilis))	(Heterospathe_cagayanensis	(Roystonea_regia	(Podococcus_barteri	((Serenoa_repens	Iriartea_deltoidea)	Sclerosperma_profizianum)))))	Attalea_speciosa))	((Phoenix_dactylifera	((Kentiopsis_piersoniorum	Veitchia_spiralis)	Dictyosperma_album))	(Prestoea_acuminata	(Oenocarpus_bataua	Oenocarpus_minor))))	(Pelagodoxa_henryana	Pseudophoenix_vinifera))	Nypa_fruticans)	Sabal_domingensis)	Kingia_australis);
((((((((Serenoa_repens	Kentiopsis_piersoniorum)	Veitchia_spiralis)	Dictyosperma_album)	(Prestoea_acuminata	(Oenocarpus_bataua	Oenocarpus_minor)))	(Phoenix_dactylifera	Pelagodoxa_henryana))	((((Reinhardtia_simplex	Reinhardtia_gracilis)	Reinhardtia_paiewonskiana)	(Iriartea_deltoidea	(Heterospathe_cagayanensis	Attalea_speciosa)))	((Orania_palindan	(Pseudophoenix_vinifera	(Nypa_fruticans	(Podococcus_barteri	Sclerosperma_profizianum))))	Roystonea_regia)))	Sabal_domingensis)	Kingia_australis);
((Roystonea_regia	((Orania_palindan	((Phoenix_dactylifera	Sabal_domingensis)	(Pseudophoenix_vinifera	((((Kentiopsis_piersoniorum	Veitchia_spiralis)	Dictyosperma_album)	(Prestoea_acuminata	(Oenocarpus_bataua	Oenocarpus_minor)))	(Serenoa_repens	Pelagodoxa_henryana)))))	(((Nypa_fruticans	(Reinhardtia_simplex	Reinhardtia_gracilis))	(Reinhardtia_paiewonskiana	(Iriartea_deltoidea	(Heterospathe_cagayanensis	Attalea_speciosa))))	(Podococcus_barteri	Sclerosperma_profizianum))))	Kingia_australis);
(((Roystonea_regia	(((((Serenoa_repens	Pelagodoxa_henryana)	((Dictyosperma_album	((Heterospathe_cagayanensis	(Kentiopsis_piersoniorum	Veitchia_spiralis))	(Prestoea_acuminata	(Oenocarpus_bataua	Oenocarpus_minor))))	Attalea_speciosa))	(Pseudophoenix_vinifera	(Orania_palindan	(Phoenix_dactylifera	Sabal_domingensis))))	(Reinhardtia_paiewonskiana	(Reinhardtia_simplex	Reinhardtia_gracilis)))	(Iriartea_deltoidea	(Podococcus_barteri	Sclerosperma_profizianum))))	Nypa_fruticans)	Kingia_australis);
((((Serenoa_repens	Sabal_domingensis)	(Sclerosperma_profizianum	((Heterospathe_cagayanensis	((Roystonea_regia	Orania_palindan)	(((Attalea_speciosa	Iriartea_deltoidea)	((Phoenix_dactylifera	Pelagodoxa_henryana)	(Dictyosperma_album	((Kentiopsis_piersoniorum	Veitchia_spiralis)	(Prestoea_acuminata	(Oenocarpus_bataua	Oenocarpus_minor))))))	Podococcus_barteri)))	((Reinhardtia_paiewonskiana	(Reinhardtia_simplex	Reinhardtia_gracilis))	Pseudophoenix_vinifera))))	Nypa_fruticans)	Kingia_australis);
((((Podococcus_barteri	Sclerosperma_profizianum)	((((((((Pseudophoenix_vinifera	((((Veitchia_spiralis	Kentiopsis_piersoniorum)	Dictyosperma_album)	(Prestoea_acuminata	(Oenocarpus_bataua	Oenocarpus_minor)))	(Phoenix_dactylifera	(Serenoa_repens	Pelagodoxa_henryana))))	Sabal_domingensis)	Orania_palindan)	(Heterospathe_cagayanensis	Attalea_speciosa))	Iriartea_deltoidea)	Roystonea_regia)	(Reinhardtia_paiewonskiana	Reinhardtia_simplex))	Reinhardtia_gracilis))	Nypa_fruticans)	Kingia_australis);
(((Prestoea_acuminata	(Oenocarpus_bataua	Oenocarpus_minor))	((((Heterospathe_cagayanensis	(Veitchia_spiralis	Kentiopsis_piersoniorum))	Dictyosperma_album)	Attalea_speciosa)	((((((Iriartea_deltoidea	Sclerosperma_profizianum)	Nypa_fruticans)	Podococcus_barteri)	((Reinhardtia_paiewonskiana	(Reinhardtia_gracilis	Reinhardtia_simplex))	Pseudophoenix_vinifera))	(Roystonea_regia	(Serenoa_repens	Pelagodoxa_henryana)))	(Orania_palindan	(Sabal_domingensis	Phoenix_dactylifera)))))	Kingia_australis);
((((Heterospathe_cagayanensis	Attalea_speciosa)	(((Pseudophoenix_vinifera	(Reinhardtia_gracilis	(Reinhardtia_paiewonskiana	Reinhardtia_simplex)))	((Orania_palindan	(Sabal_domingensis	Phoenix_dactylifera))	((((Veitchia_spiralis	Kentiopsis_piersoniorum)	Dictyosperma_album)	(Prestoea_acuminata	(Oenocarpus_bataua	Oenocarpus_minor)))	(Serenoa_repens	Pelagodoxa_henryana))))	(Roystonea_regia	(Iriartea_deltoidea	(Podococcus_barteri	Sclerosperma_profizianum)))))	Nypa_fruticans)	Kingia_australis);
((Attalea_speciosa	(Iriartea_deltoidea	((((Podococcus_barteri	Sclerosperma_profizianum)	(Pseudophoenix_vinifera	((Sabal_domingensis	Phoenix_dactylifera)	((((Dictyosperma_album	Kentiopsis_piersoniorum)	Veitchia_spiralis)	(Prestoea_acuminata	(Oenocarpus_bataua	Oenocarpus_minor)))	(Serenoa_repens	Pelagodoxa_henryana)))))	((Heterospathe_cagayanensis	(Nypa_fruticans	Roystonea_regia))	Orania_palindan))	(Reinhardtia_paiewonskiana	(Reinhardtia_simplex	Reinhardtia_gracilis)))))	Kingia_australis);
(((Pseudophoenix_vinifera	((((((Dictyosperma_album	Veitchia_spiralis)	Kentiopsis_piersoniorum)	(Prestoea_acuminata	(Oenocarpus_bataua	Oenocarpus_minor)))	(Serenoa_repens	Pelagodoxa_henryana))	(Orania_palindan	(Sabal_domingensis	Phoenix_dactylifera)))	(((Reinhardtia_paiewonskiana	(Reinhardtia_simplex	Reinhardtia_gracilis))	((Heterospathe_cagayanensis	Attalea_speciosa)	Iriartea_deltoidea))	(Roystonea_regia	(Podococcus_barteri	Sclerosperma_profizianum)))))	Nypa_fruticans)	Kingia_australis);
((Sabal_domingensis	(Phoenix_dactylifera	((((Dictyosperma_album	((Heterospathe_cagayanensis	Kentiopsis_piersoniorum)	Veitchia_spiralis))	(Prestoea_acuminata	(Oenocarpus_bataua	Oenocarpus_minor)))	Pelagodoxa_henryana)	(((((Orania_palindan	Reinhardtia_paiewonskiana)	(Nypa_fruticans	(Reinhardtia_simplex	Reinhardtia_gracilis)))	(Attalea_speciosa	Roystonea_regia))	((Podococcus_barteri	(Iriartea_deltoidea	Sclerosperma_profizianum))	Serenoa_repens))	Pseudophoenix_vinifera))))	Kingia_australis);
((((Heterospathe_cagayanensis	Veitchia_spiralis)	((Dictyosperma_album	((Phoenix_dactylifera	Pelagodoxa_henryana)	(Orania_palindan	(((Roystonea_regia	(Attalea_speciosa	Iriartea_deltoidea))	Serenoa_repens)	((((Sclerosperma_profizianum	Podococcus_barteri)	Nypa_fruticans)	Sabal_domingensis)	(Pseudophoenix_vinifera	(Reinhardtia_simplex	(Reinhardtia_gracilis	Reinhardtia_paiewonskiana))))))))	(Kentiopsis_piersoniorum	(Oenocarpus_bataua	Oenocarpus_minor))))	Prestoea_acuminata)	Kingia_australis);
((((Phoenix_dactylifera	(Serenoa_repens	Pelagodoxa_henryana))	((((Nypa_fruticans	Roystonea_regia)	((Reinhardtia_paiewonskiana	(Reinhardtia_simplex	Reinhardtia_gracilis))	((Iriartea_deltoidea	(Sclerosperma_profizianum	Podococcus_barteri))	Sabal_domingensis)))	(Orania_palindan	Pseudophoenix_vinifera))	(Heterospathe_cagayanensis	Attalea_speciosa)))	((Dictyosperma_album	(Kentiopsis_piersoniorum	(Prestoea_acuminata	(Oenocarpus_bataua	Oenocarpus_minor))))	Veitchia_spiralis))	Kingia_australis);
(((((Roystonea_regia	((Sclerosperma_profizianum	(Serenoa_repens	Iriartea_deltoidea))	Podococcus_barteri))	(Reinhardtia_paiewonskiana	Reinhardtia_simplex))	((Orania_palindan	(Attalea_speciosa	((((Prestoea_acuminata	(Oenocarpus_bataua	Oenocarpus_minor))	(Heterospathe_cagayanensis	Veitchia_spiralis))	(Kentiopsis_piersoniorum	Dictyosperma_album))	((Sabal_domingensis	Phoenix_dactylifera)	(Pseudophoenix_vinifera	Pelagodoxa_henryana)))))	Reinhardtia_gracilis))	Nypa_fruticans)	Kingia_australis);
((Sabal_domingensis	(Pseudophoenix_vinifera	(((((Heterospathe_cagayanensis	Attalea_speciosa)	((Reinhardtia_paiewonskiana	(Reinhardtia_gracilis	Reinhardtia_simplex))	Nypa_fruticans))	(Roystonea_regia	((Sclerosperma_profizianum	Podococcus_barteri)	Iriartea_deltoidea)))	Orania_palindan)	(((Prestoea_acuminata	(Oenocarpus_bataua	Oenocarpus_minor))	(Dictyosperma_album	(Kentiopsis_piersoniorum	Veitchia_spiralis)))	(Phoenix_dactylifera	(Serenoa_repens	Pelagodoxa_henryana))))))	Kingia_australis);
((Sabal_domingensis	((((((Heterospathe_cagayanensis	Attalea_speciosa)	(Reinhardtia_paiewonskiana	((Reinhardtia_gracilis	Reinhardtia_simplex)	Nypa_fruticans)))	(Roystonea_regia	((Sclerosperma_profizianum	Podococcus_barteri)	Iriartea_deltoidea)))	Orania_palindan)	(((Serenoa_repens	Pelagodoxa_henryana)	(((Prestoea_acuminata	(Oenocarpus_bataua	Oenocarpus_minor))	(Dictyosperma_album	Kentiopsis_piersoniorum))	Veitchia_spiralis))	Pseudophoenix_vinifera))	Phoenix_dactylifera))	Kingia_australis);
(((Sabal_domingensis	((Pseudophoenix_vinifera	(Phoenix_dactylifera	(Pelagodoxa_henryana	((Prestoea_acuminata	(Oenocarpus_bataua	Oenocarpus_minor))	((Veitchia_spiralis	(Serenoa_repens	Kentiopsis_piersoniorum))	Dictyosperma_album)))))	(Orania_palindan	(Roystonea_regia	(((Heterospathe_cagayanensis	Attalea_speciosa)	(Sclerosperma_profizianum	Podococcus_barteri))	(((Reinhardtia_gracilis	Reinhardtia_simplex)	Reinhardtia_paiewonskiana)	Iriartea_deltoidea))))))	Nypa_fruticans)	Kingia_australis);
((((Reinhardtia_simplex	Reinhardtia_paiewonskiana)	(Reinhardtia_gracilis	((Orania_palindan	((((Iriartea_deltoidea	Sclerosperma_profizianum)	Podococcus_barteri)	Roystonea_regia)	((Sabal_domingensis	((Serenoa_repens	Pelagodoxa_henryana)	((Prestoea_acuminata	(Oenocarpus_bataua	Oenocarpus_minor))	(Veitchia_spiralis	(Kentiopsis_piersoniorum	Dictyosperma_album)))))	(Pseudophoenix_vinifera	Phoenix_dactylifera))))	(Heterospathe_cagayanensis	Attalea_speciosa))))	Nypa_fruticans)	Kingia_australis);
((Roystonea_regia	((Orania_palindan	((((Serenoa_repens	Pelagodoxa_henryana)	Phoenix_dactylifera)	((Prestoea_acuminata	(Oenocarpus_bataua	Oenocarpus_minor))	(Dictyosperma_album	(Kentiopsis_piersoniorum	Veitchia_spiralis))))	Sabal_domingensis))	(((Heterospathe_cagayanensis	Attalea_speciosa)	(Iriartea_deltoidea	(Podococcus_barteri	Sclerosperma_profizianum)))	(((Reinhardtia_simplex	Reinhardtia_paiewonskiana)	(Pseudophoenix_vinifera	Reinhardtia_gracilis))	Nypa_fruticans))))	Kingia_australis);
(((((((Serenoa_repens	Pelagodoxa_henryana)	(Sabal_domingensis	Phoenix_dactylifera))	(Pseudophoenix_vinifera	(((Kentiopsis_piersoniorum	Veitchia_spiralis)	(Prestoea_acuminata	(Oenocarpus_bataua	Oenocarpus_minor)))	Dictyosperma_album)))	((Attalea_speciosa	((Reinhardtia_gracilis	Reinhardtia_simplex)	Reinhardtia_paiewonskiana))	((Nypa_fruticans	Roystonea_regia)	((Podococcus_barteri	Sclerosperma_profizianum)	Iriartea_deltoidea))))	Heterospathe_cagayanensis)	Orania_palindan)	Kingia_australis);
(((Roystonea_regia	(((Nypa_fruticans	(Iriartea_deltoidea	(Podococcus_barteri	Sclerosperma_profizianum)))	(Heterospathe_cagayanensis	(Pseudophoenix_vinifera	((Reinhardtia_gracilis	Reinhardtia_simplex)	Reinhardtia_paiewonskiana))))	(((Serenoa_repens	Pelagodoxa_henryana)	((Sabal_domingensis	Phoenix_dactylifera)	Attalea_speciosa))	((Prestoea_acuminata	(Oenocarpus_bataua	Oenocarpus_minor))	((Kentiopsis_piersoniorum	Veitchia_spiralis)	Dictyosperma_album)))))	Orania_palindan)	Kingia_australis);
((Sabal_domingensis	(Phoenix_dactylifera	(((Heterospathe_cagayanensis	(Iriartea_deltoidea	Attalea_speciosa))	((Prestoea_acuminata	(Oenocarpus_bataua	Oenocarpus_minor))	((Kentiopsis_piersoniorum	Veitchia_spiralis)	Dictyosperma_album)))	(((Roystonea_regia	(Serenoa_repens	Pelagodoxa_henryana))	(Orania_palindan	((Nypa_fruticans	Sclerosperma_profizianum)	(Pseudophoenix_vinifera	((Reinhardtia_gracilis	Reinhardtia_simplex)	Reinhardtia_paiewonskiana)))))	Podococcus_barteri))))	Kingia_australis);
((Sabal_domingensis	(Nypa_fruticans	(((Iriartea_deltoidea	Attalea_speciosa)	((((Prestoea_acuminata	(Oenocarpus_bataua	Oenocarpus_minor))	Veitchia_spiralis)	((Kentiopsis_piersoniorum	Dictyosperma_album)	Pelagodoxa_henryana))	Phoenix_dactylifera))	(((Pseudophoenix_vinifera	((Reinhardtia_gracilis	Reinhardtia_simplex)	Reinhardtia_paiewonskiana))	Orania_palindan)	((Roystonea_regia	(Serenoa_repens	(Podococcus_barteri	Sclerosperma_profizianum)))	Heterospathe_cagayanensis)))))	Kingia_australis);
((Sabal_domingensis	(Nypa_fruticans	(((((Kentiopsis_piersoniorum	(Dictyosperma_album	(Heterospathe_cagayanensis	Veitchia_spiralis)))	(Prestoea_acuminata	(Oenocarpus_bataua	Oenocarpus_minor)))	(Phoenix_dactylifera	Pelagodoxa_henryana))	(((((Serenoa_repens	Iriartea_deltoidea)	Attalea_speciosa)	(Reinhardtia_simplex	Reinhardtia_paiewonskiana))	Orania_palindan)	(Roystonea_regia	(Podococcus_barteri	Sclerosperma_profizianum))))	(Pseudophoenix_vinifera	Reinhardtia_gracilis))))	Kingia_australis);
((Prestoea_acuminata	(((Phoenix_dactylifera	Pelagodoxa_henryana)	(((((Podococcus_barteri	((Nypa_fruticans	Roystonea_regia)	(Reinhardtia_gracilis	((Serenoa_repens	Iriartea_deltoidea)	Sclerosperma_profizianum))))	(Attalea_speciosa	(Reinhardtia_simplex	Reinhardtia_paiewonskiana)))	Orania_palindan)	Pseudophoenix_vinifera)	Sabal_domingensis))	(((Kentiopsis_piersoniorum	(Oenocarpus_bataua	Oenocarpus_minor))	Heterospathe_cagayanensis)	(Veitchia_spiralis	Dictyosperma_album))))	Kingia_australis);
((Sabal_domingensis	(Orania_palindan	((Pseudophoenix_vinifera	((Roystonea_regia	(Iriartea_deltoidea	Sclerosperma_profizianum))	(Nypa_fruticans	(Reinhardtia_gracilis	(Reinhardtia_simplex	Reinhardtia_paiewonskiana)))))	((((Serenoa_repens	Pelagodoxa_henryana)	((((Heterospathe_cagayanensis	Veitchia_spiralis)	(Kentiopsis_piersoniorum	(Oenocarpus_bataua	Oenocarpus_minor)))	Prestoea_acuminata)	Dictyosperma_album))	Phoenix_dactylifera)	(Podococcus_barteri	Attalea_speciosa)))))	Kingia_australis);
((Nypa_fruticans	((Pseudophoenix_vinifera	(Reinhardtia_paiewonskiana	(Reinhardtia_gracilis	Reinhardtia_simplex)))	(((Podococcus_barteri	Orania_palindan)	(Roystonea_regia	(((Heterospathe_cagayanensis	Iriartea_deltoidea)	(((Sabal_domingensis	Phoenix_dactylifera)	Attalea_speciosa)	Dictyosperma_album))	((Serenoa_repens	Pelagodoxa_henryana)	((Veitchia_spiralis	(Kentiopsis_piersoniorum	(Oenocarpus_bataua	Oenocarpus_minor)))	Prestoea_acuminata)))))	Sclerosperma_profizianum)))	Kingia_australis);
((Orania_palindan	((((Podococcus_barteri	Sclerosperma_profizianum)	((Heterospathe_cagayanensis	Attalea_speciosa)	(Reinhardtia_paiewonskiana	Reinhardtia_simplex)))	(Nypa_fruticans	(Roystonea_regia	Reinhardtia_gracilis)))	((((Sabal_domingensis	Phoenix_dactylifera)	Pseudophoenix_vinifera)	((Serenoa_repens	Pelagodoxa_henryana)	((Dictyosperma_album	(Kentiopsis_piersoniorum	Veitchia_spiralis))	(Prestoea_acuminata	(Oenocarpus_bataua	Oenocarpus_minor)))))	Iriartea_deltoidea)))	Kingia_australis);
((((((Reinhardtia_gracilis	Pseudophoenix_vinifera)	(Reinhardtia_paiewonskiana	Reinhardtia_simplex))	(((((Phoenix_dactylifera	Pelagodoxa_henryana)	(((Veitchia_spiralis	Kentiopsis_piersoniorum)	Dictyosperma_album)	((Oenocarpus_minor	Oenocarpus_bataua)	Prestoea_acuminata)))	(Heterospathe_cagayanensis	Attalea_speciosa))	Sabal_domingensis)	Orania_palindan))	(Roystonea_regia	((Serenoa_repens	(Sclerosperma_profizianum	Iriartea_deltoidea))	Podococcus_barteri)))	Nypa_fruticans)	Kingia_australis);
(((((((Pseudophoenix_vinifera	(((Dictyosperma_album	Kentiopsis_piersoniorum)	Veitchia_spiralis)	((Oenocarpus_minor	Oenocarpus_bataua)	Prestoea_acuminata)))	Pelagodoxa_henryana)	(((Nypa_fruticans	Heterospathe_cagayanensis)	Attalea_speciosa)	(Reinhardtia_paiewonskiana	(Reinhardtia_simplex	Reinhardtia_gracilis))))	(Orania_palindan	(Roystonea_regia	(((Serenoa_repens	Podococcus_barteri)	Sclerosperma_profizianum)	Iriartea_deltoidea))))	Phoenix_dactylifera)	Sabal_domingensis)	Kingia_australis);
((Nypa_fruticans	(((Orania_palindan	((Roystonea_regia	Podococcus_barteri)	(((Heterospathe_cagayanensis	Attalea_speciosa)	(Phoenix_dactylifera	Sabal_domingensis))	(((Veitchia_spiralis	(Dictyosperma_album	((Oenocarpus_minor	Oenocarpus_bataua)	Kentiopsis_piersoniorum)))	Prestoea_acuminata)	Pelagodoxa_henryana))))	((Reinhardtia_simplex	Reinhardtia_paiewonskiana)	(Pseudophoenix_vinifera	Reinhardtia_gracilis)))	(Sclerosperma_profizianum	(Iriartea_deltoidea	Serenoa_repens))))	Kingia_australis);
((((((Kentiopsis_piersoniorum	Veitchia_spiralis)	Dictyosperma_album)	(Sabal_domingensis	Pelagodoxa_henryana))	((Oenocarpus_minor	Oenocarpus_bataua)	Prestoea_acuminata))	(Attalea_speciosa	((((Orania_palindan	Phoenix_dactylifera)	(((Reinhardtia_paiewonskiana	(Reinhardtia_gracilis	Reinhardtia_simplex))	Pseudophoenix_vinifera)	((Serenoa_repens	(Sclerosperma_profizianum	Iriartea_deltoidea))	Nypa_fruticans)))	(Roystonea_regia	Podococcus_barteri))	Heterospathe_cagayanensis)))	Kingia_australis);
((((Oenocarpus_minor	Oenocarpus_bataua)	Prestoea_acuminata)	((Heterospathe_cagayanensis	((Kentiopsis_piersoniorum	Veitchia_spiralis)	Dictyosperma_album))	((Iriartea_deltoidea	Attalea_speciosa)	((Orania_palindan	((Serenoa_repens	Sabal_domingensis)	Phoenix_dactylifera))	((Podococcus_barteri	((Reinhardtia_paiewonskiana	(Reinhardtia_gracilis	Reinhardtia_simplex))	Pseudophoenix_vinifera))	((Pelagodoxa_henryana	Sclerosperma_profizianum)	(Nypa_fruticans	Roystonea_regia)))))))	Kingia_australis);
(((Pseudophoenix_vinifera	(((Reinhardtia_paiewonskiana	Reinhardtia_simplex)	(Reinhardtia_gracilis	(Podococcus_barteri	Sclerosperma_profizianum)))	(((((Heterospathe_cagayanensis	(Kentiopsis_piersoniorum	Veitchia_spiralis))	((Oenocarpus_minor	Oenocarpus_bataua)	Prestoea_acuminata))	Dictyosperma_album)	(Serenoa_repens	Pelagodoxa_henryana))	((Roystonea_regia	Orania_palindan)	((Iriartea_deltoidea	Attalea_speciosa)	(Sabal_domingensis	Phoenix_dactylifera))))))	Nypa_fruticans)	Kingia_australis);
((((Oenocarpus_minor	Oenocarpus_bataua)	Prestoea_acuminata)	((Dictyosperma_album	(((Pelagodoxa_henryana	((Attalea_speciosa	Sabal_domingensis)	Phoenix_dactylifera))	((((Reinhardtia_paiewonskiana	(Reinhardtia_gracilis	Reinhardtia_simplex))	(Orania_palindan	Serenoa_repens))	(Podococcus_barteri	Sclerosperma_profizianum))	(Iriartea_deltoidea	(Nypa_fruticans	Roystonea_regia))))	Pseudophoenix_vinifera))	(Kentiopsis_piersoniorum	(Heterospathe_cagayanensis	Veitchia_spiralis))))	Kingia_australis);
((Attalea_speciosa	((((Oenocarpus_minor	Oenocarpus_bataua)	Prestoea_acuminata)	(Heterospathe_cagayanensis	((Veitchia_spiralis	Kentiopsis_piersoniorum)	Dictyosperma_album)))	((((Reinhardtia_paiewonskiana	(Reinhardtia_gracilis	Reinhardtia_simplex))	Pseudophoenix_vinifera)	(((Roystonea_regia	Pelagodoxa_henryana)	((Sclerosperma_profizianum	Iriartea_deltoidea)	Podococcus_barteri))	Nypa_fruticans))	(Orania_palindan	(Sabal_domingensis	(Serenoa_repens	Phoenix_dactylifera))))))	Kingia_australis);
((((Oenocarpus_minor	Oenocarpus_bataua)	Prestoea_acuminata)	(((Veitchia_spiralis	Kentiopsis_piersoniorum)	Dictyosperma_album)	(((Sabal_domingensis	Phoenix_dactylifera)	(Podococcus_barteri	(((((Reinhardtia_paiewonskiana	(Reinhardtia_gracilis	Reinhardtia_simplex))	Pseudophoenix_vinifera)	((Iriartea_deltoidea	Sclerosperma_profizianum)	(Serenoa_repens	Nypa_fruticans)))	Roystonea_regia)	(Orania_palindan	(Attalea_speciosa	Heterospathe_cagayanensis)))))	Pelagodoxa_henryana)))	Kingia_australis);
((Veitchia_spiralis	((Prestoea_acuminata	(Kentiopsis_piersoniorum	(Oenocarpus_minor	Oenocarpus_bataua)))	(Dictyosperma_album	(((Serenoa_repens	(Pelagodoxa_henryana	(Sabal_domingensis	Phoenix_dactylifera)))	(Nypa_fruticans	(Roystonea_regia	(((((Iriartea_deltoidea	Attalea_speciosa)	Heterospathe_cagayanensis)	(Sclerosperma_profizianum	Podococcus_barteri))	Orania_palindan)	(Reinhardtia_paiewonskiana	(Reinhardtia_gracilis	Reinhardtia_simplex))))))	Pseudophoenix_vinifera))))	Kingia_australis);
((((Phoenix_dactylifera	(Attalea_speciosa	(((Reinhardtia_simplex	Reinhardtia_gracilis)	Reinhardtia_paiewonskiana)	((((Dictyosperma_album	(Heterospathe_cagayanensis	(Kentiopsis_piersoniorum	Veitchia_spiralis)))	((Oenocarpus_bataua	Oenocarpus_minor)	Prestoea_acuminata))	(Serenoa_repens	Pelagodoxa_henryana))	((((Podococcus_barteri	Sclerosperma_profizianum)	Iriartea_deltoidea)	Roystonea_regia)	(Orania_palindan	Pseudophoenix_vinifera))))))	Nypa_fruticans)	Sabal_domingensis)	Kingia_australis);
(((Sclerosperma_profizianum	(((Nypa_fruticans	Roystonea_regia)	((Reinhardtia_simplex	Reinhardtia_gracilis)	((Orania_palindan	Reinhardtia_paiewonskiana)	((Pseudophoenix_vinifera	((((Dictyosperma_album	((Heterospathe_cagayanensis	Veitchia_spiralis)	Kentiopsis_piersoniorum))	((Oenocarpus_bataua	Oenocarpus_minor)	Prestoea_acuminata))	(Serenoa_repens	Pelagodoxa_henryana))	Phoenix_dactylifera))	(Iriartea_deltoidea	Attalea_speciosa)))))	Podococcus_barteri))	Sabal_domingensis)	Kingia_australis);
((((((((Pseudophoenix_vinifera	Orania_palindan)	((((Oenocarpus_bataua	Oenocarpus_minor)	Prestoea_acuminata)	(Serenoa_repens	Pelagodoxa_henryana))	(Phoenix_dactylifera	(Dictyosperma_album	(Veitchia_spiralis	Kentiopsis_piersoniorum)))))	((Reinhardtia_paiewonskiana	(Reinhardtia_simplex	Reinhardtia_gracilis))	(Heterospathe_cagayanensis	Attalea_speciosa)))	(Nypa_fruticans	Roystonea_regia))	Iriartea_deltoidea)	(Podococcus_barteri	Sclerosperma_profizianum))	Sabal_domingensis)	Kingia_australis);
(((Sabal_domingensis	((Phoenix_dactylifera	(Pelagodoxa_henryana	(((Oenocarpus_bataua	Oenocarpus_minor)	Prestoea_acuminata)	(((Dictyosperma_album	(Kentiopsis_piersoniorum	Veitchia_spiralis))	Heterospathe_cagayanensis)	Serenoa_repens))))	(Pseudophoenix_vinifera	(((Roystonea_regia	((Iriartea_deltoidea	(Podococcus_barteri	Sclerosperma_profizianum))	Attalea_speciosa))	(Reinhardtia_simplex	Reinhardtia_gracilis))	(Reinhardtia_paiewonskiana	Orania_palindan)))))	Nypa_fruticans)	Kingia_australis);
(((Roystonea_regia	((((((Sabal_domingensis	Phoenix_dactylifera)	Pelagodoxa_henryana)	(Pseudophoenix_vinifera	((Prestoea_acuminata	((Dictyosperma_album	Kentiopsis_piersoniorum)	(Oenocarpus_bataua	Oenocarpus_minor)))	Veitchia_spiralis)))	Orania_palindan)	((Podococcus_barteri	((Reinhardtia_paiewonskiana	Reinhardtia_simplex)	(Heterospathe_cagayanensis	Attalea_speciosa)))	Reinhardtia_gracilis))	((Serenoa_repens	Iriartea_deltoidea)	Sclerosperma_profizianum)))	Nypa_fruticans)	Kingia_australis);
(((Podococcus_barteri	Sclerosperma_profizianum)	((Nypa_fruticans	Roystonea_regia)	(((Reinhardtia_paiewonskiana	(Reinhardtia_gracilis	Reinhardtia_simplex))	((Serenoa_repens	Iriartea_deltoidea)	(Heterospathe_cagayanensis	Attalea_speciosa)))	((((Sabal_domingensis	Phoenix_dactylifera)	Orania_palindan)	((Prestoea_acuminata	(Oenocarpus_bataua	Oenocarpus_minor))	(Pelagodoxa_henryana	((Veitchia_spiralis	Kentiopsis_piersoniorum)	Dictyosperma_album))))	Pseudophoenix_vinifera))))	Kingia_australis);
((((Prestoea_acuminata	(Oenocarpus_bataua	Oenocarpus_minor))	((Heterospathe_cagayanensis	Attalea_speciosa)	((Veitchia_spiralis	Kentiopsis_piersoniorum)	Dictyosperma_album)))	(((Sabal_domingensis	Phoenix_dactylifera)	Pelagodoxa_henryana)	(((((Reinhardtia_paiewonskiana	(Reinhardtia_gracilis	Reinhardtia_simplex))	Pseudophoenix_vinifera)	((Podococcus_barteri	Sclerosperma_profizianum)	((Iriartea_deltoidea	Serenoa_repens)	Roystonea_regia)))	Orania_palindan)	Nypa_fruticans)))	Kingia_australis);
(((Dictyosperma_album	(Kentiopsis_piersoniorum	Veitchia_spiralis))	((Prestoea_acuminata	(Oenocarpus_bataua	Oenocarpus_minor))	(Pelagodoxa_henryana	((Sabal_domingensis	((Orania_palindan	((Nypa_fruticans	(Podococcus_barteri	(Serenoa_repens	(Iriartea_deltoidea	Sclerosperma_profizianum))))	(Pseudophoenix_vinifera	(Reinhardtia_paiewonskiana	(Reinhardtia_gracilis	Reinhardtia_simplex)))))	((Heterospathe_cagayanensis	Attalea_speciosa)	Roystonea_regia)))	Phoenix_dactylifera))))	Kingia_australis);
((Sabal_domingensis	(((((Pseudophoenix_vinifera	Dictyosperma_album)	((Kentiopsis_piersoniorum	Veitchia_spiralis)	(Prestoea_acuminata	(Oenocarpus_bataua	Oenocarpus_minor))))	(Serenoa_repens	Pelagodoxa_henryana))	((Orania_palindan	(((Sclerosperma_profizianum	((Nypa_fruticans	Roystonea_regia)	Iriartea_deltoidea))	(Reinhardtia_gracilis	(Reinhardtia_simplex	Reinhardtia_paiewonskiana)))	(Heterospathe_cagayanensis	Attalea_speciosa)))	Podococcus_barteri))	Phoenix_dactylifera))	Kingia_australis);
((Sabal_domingensis	(Nypa_fruticans	(Orania_palindan	((((Podococcus_barteri	((Prestoea_acuminata	(Oenocarpus_bataua	Oenocarpus_minor))	((Heterospathe_cagayanensis	(Iriartea_deltoidea	Attalea_speciosa))	(Phoenix_dactylifera	(Dictyosperma_album	(Kentiopsis_piersoniorum	Veitchia_spiralis))))))	Pseudophoenix_vinifera)	(Reinhardtia_paiewonskiana	(Reinhardtia_gracilis	Reinhardtia_simplex)))	(Sclerosperma_profizianum	((Serenoa_repens	Pelagodoxa_henryana)	Roystonea_regia))))))	Kingia_australis);
((((((Serenoa_repens	(((Dictyosperma_album	Veitchia_spiralis)	Kentiopsis_piersoniorum)	(Prestoea_acuminata	(Oenocarpus_minor	Oenocarpus_bataua))))	(Pseudophoenix_vinifera	Pelagodoxa_henryana))	((((Nypa_fruticans	Roystonea_regia)	(((Attalea_speciosa	Iriartea_deltoidea)	(Sclerosperma_profizianum	Podococcus_barteri))	(Reinhardtia_simplex	(Reinhardtia_paiewonskiana	Orania_palindan))))	Reinhardtia_gracilis)	Heterospathe_cagayanensis))	Phoenix_dactylifera)	Sabal_domingensis)	Kingia_australis);
((Serenoa_repens	((Pelagodoxa_henryana	(Podococcus_barteri	(Phoenix_dactylifera	(Sabal_domingensis	(Pseudophoenix_vinifera	((((Reinhardtia_gracilis	Reinhardtia_simplex)	Reinhardtia_paiewonskiana)	((Nypa_fruticans	Roystonea_regia)	((Attalea_speciosa	Iriartea_deltoidea)	Sclerosperma_profizianum)))	Orania_palindan))))))	((Kentiopsis_piersoniorum	((Veitchia_spiralis	Heterospathe_cagayanensis)	Dictyosperma_album))	(Prestoea_acuminata	(Oenocarpus_minor	Oenocarpus_bataua)))))	Kingia_australis);
((((((Dictyosperma_album	Veitchia_spiralis)	Kentiopsis_piersoniorum)	(Prestoea_acuminata	(Oenocarpus_minor	Oenocarpus_bataua)))	((Nypa_fruticans	Roystonea_regia)	(Serenoa_repens	Pelagodoxa_henryana)))	(((Phoenix_dactylifera	(Reinhardtia_paiewonskiana	Orania_palindan))	(((Heterospathe_cagayanensis	Attalea_speciosa)	Iriartea_deltoidea)	(Podococcus_barteri	Sclerosperma_profizianum)))	((Reinhardtia_simplex	(Reinhardtia_gracilis	Pseudophoenix_vinifera))	Sabal_domingensis)))	Kingia_australis);
(((Veitchia_spiralis	(Kentiopsis_piersoniorum	(Prestoea_acuminata	(Oenocarpus_minor	Oenocarpus_bataua))))	(Dictyosperma_album	((Serenoa_repens	Pelagodoxa_henryana)	((Orania_palindan	(((Iriartea_deltoidea	Roystonea_regia)	(Podococcus_barteri	Sclerosperma_profizianum))	(Heterospathe_cagayanensis	(((Reinhardtia_paiewonskiana	Reinhardtia_simplex)	(Reinhardtia_gracilis	Pseudophoenix_vinifera))	Nypa_fruticans))))	(Attalea_speciosa	(Sabal_domingensis	Phoenix_dactylifera))))))	Kingia_australis);
((Sabal_domingensis	(Phoenix_dactylifera	((((Heterospathe_cagayanensis	(Dictyosperma_album	(Kentiopsis_piersoniorum	Veitchia_spiralis)))	(Prestoea_acuminata	(Oenocarpus_minor	Oenocarpus_bataua)))	(Serenoa_repens	Pelagodoxa_henryana))	((Attalea_speciosa	Iriartea_deltoidea)	((((Reinhardtia_gracilis	Reinhardtia_simplex)	(Nypa_fruticans	Pseudophoenix_vinifera))	Sclerosperma_profizianum)	(Roystonea_regia	(Podococcus_barteri	(Reinhardtia_paiewonskiana	Orania_palindan))))))))	Kingia_australis);
((Sabal_domingensis	(Phoenix_dactylifera	((Attalea_speciosa	Iriartea_deltoidea)	((Podococcus_barteri	(((Heterospathe_cagayanensis	(Dictyosperma_album	(Kentiopsis_piersoniorum	Veitchia_spiralis)))	(Prestoea_acuminata	(Oenocarpus_minor	Oenocarpus_bataua)))	(Serenoa_repens	Pelagodoxa_henryana)))	((Orania_palindan	((Nypa_fruticans	Sclerosperma_profizianum)	(Pseudophoenix_vinifera	(Reinhardtia_gracilis	(Reinhardtia_paiewonskiana	Reinhardtia_simplex)))))	Roystonea_regia)))))	Kingia_australis);
(((Prestoea_acuminata	(Oenocarpus_minor	Oenocarpus_bataua))	(((Serenoa_repens	Pelagodoxa_henryana)	(((Orania_palindan	(Sabal_domingensis	Phoenix_dactylifera))	((Roystonea_regia	Podococcus_barteri)	(((Heterospathe_cagayanensis	Nypa_fruticans)	Pseudophoenix_vinifera)	((Reinhardtia_paiewonskiana	(Reinhardtia_simplex	Reinhardtia_gracilis))	(Iriartea_deltoidea	Sclerosperma_profizianum)))))	Attalea_speciosa))	(Dictyosperma_album	(Kentiopsis_piersoniorum	Veitchia_spiralis))))	Kingia_australis);
((Nypa_fruticans	(Sabal_domingensis	(Pseudophoenix_vinifera	((((Dictyosperma_album	(Kentiopsis_piersoniorum	Veitchia_spiralis))	(Prestoea_acuminata	(Oenocarpus_minor	Oenocarpus_bataua)))	(Phoenix_dactylifera	(Serenoa_repens	Pelagodoxa_henryana)))	(((Roystonea_regia	(Podococcus_barteri	Sclerosperma_profizianum))	(Reinhardtia_paiewonskiana	(Reinhardtia_simplex	Reinhardtia_gracilis)))	((Heterospathe_cagayanensis	(Iriartea_deltoidea	Attalea_speciosa))	Orania_palindan))))))	Kingia_australis);
((Sabal_domingensis	((((Serenoa_repens	((Prestoea_acuminata	(Oenocarpus_minor	Oenocarpus_bataua))	(Dictyosperma_album	(Kentiopsis_piersoniorum	Veitchia_spiralis))))	Pelagodoxa_henryana)	((((Heterospathe_cagayanensis	Orania_palindan)	((Nypa_fruticans	(Reinhardtia_paiewonskiana	(Reinhardtia_simplex	Reinhardtia_gracilis)))	(Iriartea_deltoidea	Attalea_speciosa)))	(Roystonea_regia	Sclerosperma_profizianum))	Podococcus_barteri))	(Phoenix_dactylifera	Pseudophoenix_vinifera)))	Kingia_australis);
(((Orania_palindan	(((Roystonea_regia	(Iriartea_deltoidea	Attalea_speciosa))	((Sclerosperma_profizianum	Pseudophoenix_vinifera)	(Nypa_fruticans	(Reinhardtia_paiewonskiana	(Reinhardtia_simplex	Reinhardtia_gracilis)))))	((Sabal_domingensis	Phoenix_dactylifera)	((((Prestoea_acuminata	(Oenocarpus_minor	Oenocarpus_bataua))	(Heterospathe_cagayanensis	(Dictyosperma_album	(Kentiopsis_piersoniorum	Veitchia_spiralis))))	Serenoa_repens)	Pelagodoxa_henryana))))	Podococcus_barteri)	Kingia_australis);
((((((Phoenix_dactylifera	Pelagodoxa_henryana)	(Dictyosperma_album	((Prestoea_acuminata	(Oenocarpus_bataua	Oenocarpus_minor))	((Heterospathe_cagayanensis	(Serenoa_repens	Veitchia_spiralis))	Kentiopsis_piersoniorum))))	(Pseudophoenix_vinifera	((Roystonea_regia	(Attalea_speciosa	(Reinhardtia_gracilis	(Iriartea_deltoidea	(Reinhardtia_simplex	Reinhardtia_paiewonskiana)))))	((Podococcus_barteri	Sclerosperma_profizianum)	Orania_palindan))))	Nypa_fruticans)	Sabal_domingensis)	Kingia_australis);
((Roystonea_regia	((((((Pseudophoenix_vinifera	(Pelagodoxa_henryana	Heterospathe_cagayanensis))	Attalea_speciosa)	((Reinhardtia_paiewonskiana	(Reinhardtia_gracilis	Reinhardtia_simplex))	(((Podococcus_barteri	Serenoa_repens)	Iriartea_deltoidea)	Sclerosperma_profizianum)))	((((Veitchia_spiralis	Kentiopsis_piersoniorum)	Dictyosperma_album)	Orania_palindan)	(Sabal_domingensis	Phoenix_dactylifera)))	(Prestoea_acuminata	(Oenocarpus_bataua	Oenocarpus_minor)))	Nypa_fruticans))	Kingia_australis);
((Attalea_speciosa	(((((Reinhardtia_paiewonskiana	Orania_palindan)	((Serenoa_repens	Pelagodoxa_henryana)	Phoenix_dactylifera))	(Sabal_domingensis	((Veitchia_spiralis	Kentiopsis_piersoniorum)	Dictyosperma_album)))	Pseudophoenix_vinifera)	(((Heterospathe_cagayanensis	((Iriartea_deltoidea	Sclerosperma_profizianum)	Podococcus_barteri))	(Reinhardtia_gracilis	Reinhardtia_simplex))	((Prestoea_acuminata	(Oenocarpus_bataua	Oenocarpus_minor))	(Nypa_fruticans	Roystonea_regia)))))	Kingia_australis);
((Phoenix_dactylifera	((((Sabal_domingensis	Pseudophoenix_vinifera)	((Orania_palindan	(Roystonea_regia	(Nypa_fruticans	((Reinhardtia_gracilis	(Reinhardtia_paiewonskiana	Reinhardtia_simplex))	(Iriartea_deltoidea	Sclerosperma_profizianum)))))	Attalea_speciosa))	Podococcus_barteri)	(Pelagodoxa_henryana	(((Serenoa_repens	Prestoea_acuminata)	(Oenocarpus_bataua	Oenocarpus_minor))	(Heterospathe_cagayanensis	((Kentiopsis_piersoniorum	Dictyosperma_album)	Veitchia_spiralis))))))	Kingia_australis);
((Nypa_fruticans	(Sabal_domingensis	(Pseudophoenix_vinifera	(((((Iriartea_deltoidea	(Sclerosperma_profizianum	Podococcus_barteri))	Roystonea_regia)	(Attalea_speciosa	(Reinhardtia_paiewonskiana	(Reinhardtia_simplex	Reinhardtia_gracilis))))	Orania_palindan)	(((Serenoa_repens	Pelagodoxa_henryana)	Phoenix_dactylifera)	((Heterospathe_cagayanensis	Veitchia_spiralis)	(Prestoea_acuminata	((Kentiopsis_piersoniorum	Dictyosperma_album)	(Oenocarpus_bataua	Oenocarpus_minor)))))))))	Kingia_australis);
((Orania_palindan	(((((Sclerosperma_profizianum	Podococcus_barteri)	Iriartea_deltoidea)	(Nypa_fruticans	Roystonea_regia))	(Reinhardtia_gracilis	(Reinhardtia_paiewonskiana	Reinhardtia_simplex)))	((Pseudophoenix_vinifera	(Serenoa_repens	Pelagodoxa_henryana))	(Sabal_domingensis	(((Heterospathe_cagayanensis	Attalea_speciosa)	(((Kentiopsis_piersoniorum	Dictyosperma_album)	Veitchia_spiralis)	((Oenocarpus_bataua	Oenocarpus_minor)	Prestoea_acuminata)))	Phoenix_dactylifera)))))	Kingia_australis);
(((((Sclerosperma_profizianum	Podococcus_barteri)	(((Roystonea_regia	(Serenoa_repens	Pelagodoxa_henryana))	((((Heterospathe_cagayanensis	(Iriartea_deltoidea	Attalea_speciosa))	((Dictyosperma_album	(Kentiopsis_piersoniorum	Veitchia_spiralis))	((Oenocarpus_bataua	Oenocarpus_minor)	Prestoea_acuminata)))	Phoenix_dactylifera)	(Pseudophoenix_vinifera	Orania_palindan)))	(Reinhardtia_paiewonskiana	(Reinhardtia_simplex	Reinhardtia_gracilis))))	Sabal_domingensis)	Nypa_fruticans)	Kingia_australis);
((((Reinhardtia_paiewonskiana	Reinhardtia_simplex)	((Sclerosperma_profizianum	Reinhardtia_gracilis)	((Orania_palindan	((Podococcus_barteri	Iriartea_deltoidea)	((((Attalea_speciosa	(Dictyosperma_album	((Kentiopsis_piersoniorum	Veitchia_spiralis)	((Oenocarpus_bataua	Oenocarpus_minor)	Prestoea_acuminata))))	(Pseudophoenix_vinifera	Phoenix_dactylifera))	(Sabal_domingensis	(Serenoa_repens	Pelagodoxa_henryana)))	Heterospathe_cagayanensis)))	Roystonea_regia)))	Nypa_fruticans)	Kingia_australis);
((((Reinhardtia_paiewonskiana	(Reinhardtia_gracilis	Reinhardtia_simplex))	((Podococcus_barteri	(Serenoa_repens	Sclerosperma_profizianum))	(((Attalea_speciosa	Iriartea_deltoidea)	(((((Pseudophoenix_vinifera	Phoenix_dactylifera)	(Sabal_domingensis	Pelagodoxa_henryana))	Dictyosperma_album)	((Heterospathe_cagayanensis	(Kentiopsis_piersoniorum	Veitchia_spiralis))	((Oenocarpus_bataua	Oenocarpus_minor)	Prestoea_acuminata)))	Orania_palindan))	Roystonea_regia)))	Nypa_fruticans)	Kingia_australis);
((Roystonea_regia	(((Nypa_fruticans	(Reinhardtia_gracilis	(Reinhardtia_simplex	Reinhardtia_paiewonskiana)))	((Serenoa_repens	Iriartea_deltoidea)	(Podococcus_barteri	Sclerosperma_profizianum)))	(Heterospathe_cagayanensis	(Attalea_speciosa	((((Phoenix_dactylifera	Sabal_domingensis)	(Pelagodoxa_henryana	((Dictyosperma_album	(Kentiopsis_piersoniorum	Veitchia_spiralis))	((Oenocarpus_bataua	Oenocarpus_minor)	Prestoea_acuminata))))	Pseudophoenix_vinifera)	Orania_palindan)))))	Kingia_australis);
((Attalea_speciosa	((((Podococcus_barteri	(((Phoenix_dactylifera	Sabal_domingensis)	((((Oenocarpus_bataua	Oenocarpus_minor)	Prestoea_acuminata)	(Dictyosperma_album	(Kentiopsis_piersoniorum	(Heterospathe_cagayanensis	Veitchia_spiralis))))	(Serenoa_repens	Pelagodoxa_henryana)))	(Nypa_fruticans	(Reinhardtia_gracilis	Pseudophoenix_vinifera))))	Orania_palindan)	(Sclerosperma_profizianum	(Roystonea_regia	Iriartea_deltoidea)))	(Reinhardtia_simplex	Reinhardtia_paiewonskiana)))	Kingia_australis);
((((Dictyosperma_album	(Kentiopsis_piersoniorum	Veitchia_spiralis))	Heterospathe_cagayanensis)	((Attalea_speciosa	(((Roystonea_regia	Pelagodoxa_henryana)	((((((Podococcus_barteri	Sclerosperma_profizianum)	Iriartea_deltoidea)	(Nypa_fruticans	(Reinhardtia_gracilis	Pseudophoenix_vinifera)))	Serenoa_repens)	(Reinhardtia_simplex	Reinhardtia_paiewonskiana))	(Phoenix_dactylifera	Sabal_domingensis)))	Orania_palindan))	((Oenocarpus_bataua	Oenocarpus_minor)	Prestoea_acuminata)))	Kingia_australis);
((Roystonea_regia	(Pelagodoxa_henryana	(((Podococcus_barteri	(Pseudophoenix_vinifera	(Serenoa_repens	((Reinhardtia_gracilis	Reinhardtia_simplex)	Reinhardtia_paiewonskiana))))	((Iriartea_deltoidea	Sclerosperma_profizianum)	Nypa_fruticans))	(((Attalea_speciosa	(Dictyosperma_album	(Kentiopsis_piersoniorum	(Heterospathe_cagayanensis	Veitchia_spiralis))))	((Oenocarpus_bataua	Oenocarpus_minor)	Prestoea_acuminata))	(Orania_palindan	(Phoenix_dactylifera	Sabal_domingensis))))))	Kingia_australis);
((Attalea_speciosa	((((((Pseudophoenix_vinifera	((Reinhardtia_simplex	Reinhardtia_paiewonskiana)	Reinhardtia_gracilis))	Nypa_fruticans)	Sclerosperma_profizianum)	((Orania_palindan	(Phoenix_dactylifera	Sabal_domingensis))	(Podococcus_barteri	(Roystonea_regia	(Serenoa_repens	Pelagodoxa_henryana)))))	((Heterospathe_cagayanensis	(((Oenocarpus_bataua	Oenocarpus_minor)	Kentiopsis_piersoniorum)	Veitchia_spiralis))	(Dictyosperma_album	Prestoea_acuminata)))	Iriartea_deltoidea))	Kingia_australis);
((Podococcus_barteri	((((Roystonea_regia	(Serenoa_repens	Pelagodoxa_henryana))	(Orania_palindan	(Phoenix_dactylifera	Sabal_domingensis)))	(((Pseudophoenix_vinifera	(Reinhardtia_paiewonskiana	(Reinhardtia_gracilis	Reinhardtia_simplex)))	Nypa_fruticans)	Sclerosperma_profizianum))	((Heterospathe_cagayanensis	(Iriartea_deltoidea	Attalea_speciosa))	((Dictyosperma_album	(Kentiopsis_piersoniorum	Veitchia_spiralis))	((Oenocarpus_bataua	Oenocarpus_minor)	Prestoea_acuminata)))))	Kingia_australis);
((((((((Orania_palindan	(Phoenix_dactylifera	Sabal_domingensis))	(Pelagodoxa_henryana	((Dictyosperma_album	(Kentiopsis_piersoniorum	Veitchia_spiralis))	((Oenocarpus_bataua	Oenocarpus_minor)	Prestoea_acuminata))))	(Heterospathe_cagayanensis	Attalea_speciosa))	Podococcus_barteri)	(Pseudophoenix_vinifera	(Reinhardtia_paiewonskiana	(Reinhardtia_gracilis	Reinhardtia_simplex))))	((Sclerosperma_profizianum	(Roystonea_regia	Iriartea_deltoidea))	Serenoa_repens))	Nypa_fruticans)	Kingia_australis);
(((Pseudophoenix_vinifera	(((Podococcus_barteri	(((Heterospathe_cagayanensis	Attalea_speciosa)	(Reinhardtia_paiewonskiana	(Reinhardtia_gracilis	Reinhardtia_simplex)))	Iriartea_deltoidea))	(Sclerosperma_profizianum	Roystonea_regia))	((Orania_palindan	(Phoenix_dactylifera	Sabal_domingensis))	((Serenoa_repens	Pelagodoxa_henryana)	((Dictyosperma_album	(Kentiopsis_piersoniorum	Veitchia_spiralis))	((Oenocarpus_bataua	Oenocarpus_minor)	Prestoea_acuminata))))))	Nypa_fruticans)	Kingia_australis);
((Roystonea_regia	(((Reinhardtia_gracilis	((Reinhardtia_paiewonskiana	Reinhardtia_simplex)	Nypa_fruticans))	(Sclerosperma_profizianum	Iriartea_deltoidea))	((Podococcus_barteri	((Heterospathe_cagayanensis	Attalea_speciosa)	(((Phoenix_dactylifera	Sabal_domingensis)	((Serenoa_repens	Pelagodoxa_henryana)	((Dictyosperma_album	(Kentiopsis_piersoniorum	Veitchia_spiralis))	((Oenocarpus_bataua	Oenocarpus_minor)	Prestoea_acuminata))))	Pseudophoenix_vinifera)))	Orania_palindan)))	Kingia_australis);
(((Orania_palindan	(Roystonea_regia	(Iriartea_deltoidea	((Sabal_domingensis	(Podococcus_barteri	Sclerosperma_profizianum))	(Nypa_fruticans	(Reinhardtia_gracilis	((Heterospathe_cagayanensis	Attalea_speciosa)	(Reinhardtia_paiewonskiana	Reinhardtia_simplex))))))))	((Phoenix_dactylifera	Pseudophoenix_vinifera)	((Serenoa_repens	Pelagodoxa_henryana)	(Dictyosperma_album	((Kentiopsis_piersoniorum	Veitchia_spiralis)	((Oenocarpus_bataua	Oenocarpus_minor)	Prestoea_acuminata))))))	Kingia_australis);
((((Podococcus_barteri	(Reinhardtia_paiewonskiana	((Iriartea_deltoidea	(Heterospathe_cagayanensis	Attalea_speciosa))	(Reinhardtia_gracilis	Reinhardtia_simplex))))	((Serenoa_repens	(Nypa_fruticans	Sclerosperma_profizianum))	(Orania_palindan	(((Phoenix_dactylifera	Sabal_domingensis)	Pseudophoenix_vinifera)	(Pelagodoxa_henryana	(((Veitchia_spiralis	Kentiopsis_piersoniorum)	Dictyosperma_album)	((Oenocarpus_bataua	Oenocarpus_minor)	Prestoea_acuminata)))))))	Roystonea_regia)	Kingia_australis);
((Sabal_domingensis	(((((Sclerosperma_profizianum	Podococcus_barteri)	((Reinhardtia_paiewonskiana	(Reinhardtia_simplex	Reinhardtia_gracilis))	((Heterospathe_cagayanensis	Attalea_speciosa)	Iriartea_deltoidea)))	(Orania_palindan	((Roystonea_regia	Nypa_fruticans)	Pseudophoenix_vinifera)))	((Serenoa_repens	Pelagodoxa_henryana)	((Prestoea_acuminata	(Oenocarpus_bataua	Oenocarpus_minor))	(Dictyosperma_album	(Kentiopsis_piersoniorum	Veitchia_spiralis)))))	Phoenix_dactylifera))	Kingia_australis);
((((Reinhardtia_gracilis	(Reinhardtia_paiewonskiana	Reinhardtia_simplex))	Attalea_speciosa)	((((Serenoa_repens	(Iriartea_deltoidea	Sclerosperma_profizianum))	Podococcus_barteri)	(Roystonea_regia	Nypa_fruticans))	((Pseudophoenix_vinifera	(Pelagodoxa_henryana	((Prestoea_acuminata	(Oenocarpus_bataua	Oenocarpus_minor))	(((Veitchia_spiralis	Heterospathe_cagayanensis)	Dictyosperma_album)	Kentiopsis_piersoniorum))))	(Orania_palindan	(Sabal_domingensis	Phoenix_dactylifera)))))	Kingia_australis);
(((Prestoea_acuminata	(Oenocarpus_bataua	Oenocarpus_minor))	(((Veitchia_spiralis	Dictyosperma_album)	Kentiopsis_piersoniorum)	(((((Podococcus_barteri	((Iriartea_deltoidea	Attalea_speciosa)	Roystonea_regia))	(Orania_palindan	((Reinhardtia_paiewonskiana	Reinhardtia_simplex)	((Reinhardtia_gracilis	Pseudophoenix_vinifera)	(Sclerosperma_profizianum	Nypa_fruticans)))))	Heterospathe_cagayanensis)	(Sabal_domingensis	Phoenix_dactylifera))	(Serenoa_repens	Pelagodoxa_henryana))))	Kingia_australis);
((Sabal_domingensis	((Pelagodoxa_henryana	((Prestoea_acuminata	(Oenocarpus_bataua	Oenocarpus_minor))	((Kentiopsis_piersoniorum	Veitchia_spiralis)	Dictyosperma_album)))	((Phoenix_dactylifera	Pseudophoenix_vinifera)	(Nypa_fruticans	(Orania_palindan	((Podococcus_barteri	((Heterospathe_cagayanensis	Attalea_speciosa)	(Reinhardtia_paiewonskiana	(Reinhardtia_gracilis	Reinhardtia_simplex))))	((Serenoa_repens	Iriartea_deltoidea)	(Roystonea_regia	Sclerosperma_profizianum))))))))	Kingia_australis);
((((Roystonea_regia	(Podococcus_barteri	(Sclerosperma_profizianum	(Serenoa_repens	Iriartea_deltoidea))))	(((Pelagodoxa_henryana	((Prestoea_acuminata	(Oenocarpus_bataua	Oenocarpus_minor))	((Kentiopsis_piersoniorum	Veitchia_spiralis)	Dictyosperma_album)))	((Orania_palindan	(Sabal_domingensis	Phoenix_dactylifera))	Pseudophoenix_vinifera))	((Heterospathe_cagayanensis	Attalea_speciosa)	(Reinhardtia_paiewonskiana	(Reinhardtia_gracilis	Reinhardtia_simplex)))))	Nypa_fruticans)	Kingia_australis);
(((Prestoea_acuminata	(Oenocarpus_bataua	Oenocarpus_minor))	((Dictyosperma_album	((Phoenix_dactylifera	Pseudophoenix_vinifera)	((Attalea_speciosa	(((((Podococcus_barteri	Sclerosperma_profizianum)	Iriartea_deltoidea)	(Nypa_fruticans	Roystonea_regia))	(Reinhardtia_gracilis	(Reinhardtia_simplex	Reinhardtia_paiewonskiana)))	Orania_palindan))	((Serenoa_repens	Pelagodoxa_henryana)	Sabal_domingensis))))	(Heterospathe_cagayanensis	(Kentiopsis_piersoniorum	Veitchia_spiralis))))	Kingia_australis);
((((Reinhardtia_paiewonskiana	(Reinhardtia_gracilis	Reinhardtia_simplex))	((((((Heterospathe_cagayanensis	Attalea_speciosa)	(Sabal_domingensis	Phoenix_dactylifera))	Orania_palindan)	(((Dictyosperma_album	(Kentiopsis_piersoniorum	Veitchia_spiralis))	(Prestoea_acuminata	(Oenocarpus_bataua	Oenocarpus_minor)))	(Serenoa_repens	Pelagodoxa_henryana)))	Roystonea_regia)	(Pseudophoenix_vinifera	((Podococcus_barteri	Sclerosperma_profizianum)	Iriartea_deltoidea))))	Nypa_fruticans)	Kingia_australis);
(((((Reinhardtia_gracilis	(Reinhardtia_simplex	Reinhardtia_paiewonskiana))	(Heterospathe_cagayanensis	(Iriartea_deltoidea	Attalea_speciosa)))	(((Sclerosperma_profizianum	Roystonea_regia)	Podococcus_barteri)	(Orania_palindan	((((Dictyosperma_album	(Kentiopsis_piersoniorum	Veitchia_spiralis))	(Prestoea_acuminata	(Oenocarpus_bataua	Oenocarpus_minor)))	(Sabal_domingensis	Phoenix_dactylifera))	(Pseudophoenix_vinifera	(Serenoa_repens	Pelagodoxa_henryana))))))	Nypa_fruticans)	Kingia_australis);
(((Sabal_domingensis	(((((Iriartea_deltoidea	(Podococcus_barteri	Sclerosperma_profizianum))	Roystonea_regia)	((Heterospathe_cagayanensis	Attalea_speciosa)	(Reinhardtia_gracilis	(Reinhardtia_simplex	Reinhardtia_paiewonskiana))))	Orania_palindan)	(Pseudophoenix_vinifera	(Phoenix_dactylifera	((Serenoa_repens	Pelagodoxa_henryana)	((Dictyosperma_album	(Kentiopsis_piersoniorum	Veitchia_spiralis))	(Prestoea_acuminata	(Oenocarpus_bataua	Oenocarpus_minor))))))))	Nypa_fruticans)	Kingia_australis);
(((((Serenoa_repens	Sclerosperma_profizianum)	Podococcus_barteri)	((Roystonea_regia	((Heterospathe_cagayanensis	(Iriartea_deltoidea	Attalea_speciosa))	((Reinhardtia_gracilis	Reinhardtia_simplex)	Reinhardtia_paiewonskiana)))	(Orania_palindan	((Sabal_domingensis	Phoenix_dactylifera)	(Pseudophoenix_vinifera	(((Veitchia_spiralis	(Kentiopsis_piersoniorum	(Prestoea_acuminata	(Oenocarpus_bataua	Oenocarpus_minor))))	Dictyosperma_album)	Pelagodoxa_henryana))))))	Nypa_fruticans)	Kingia_australis);
(((Roystonea_regia	(((Iriartea_deltoidea	(((Veitchia_spiralis	(Dictyosperma_album	Kentiopsis_piersoniorum))	((Oenocarpus_minor	(Serenoa_repens	Oenocarpus_bataua))	Prestoea_acuminata))	Pelagodoxa_henryana))	((Pseudophoenix_vinifera	Orania_palindan)	(Sabal_domingensis	Phoenix_dactylifera)))	((Heterospathe_cagayanensis	(Attalea_speciosa	(Podococcus_barteri	Sclerosperma_profizianum)))	(Reinhardtia_paiewonskiana	(Reinhardtia_simplex	Reinhardtia_gracilis)))))	Nypa_fruticans)	Kingia_australis);
(((Heterospathe_cagayanensis	(((Serenoa_repens	Kentiopsis_piersoniorum)	Veitchia_spiralis)	Dictyosperma_album))	(((Oenocarpus_minor	Oenocarpus_bataua)	Prestoea_acuminata)	((((((Reinhardtia_paiewonskiana	Iriartea_deltoidea)	Orania_palindan)	(Sabal_domingensis	Phoenix_dactylifera))	(Podococcus_barteri	(Sclerosperma_profizianum	(Nypa_fruticans	(Pseudophoenix_vinifera	(Reinhardtia_simplex	Reinhardtia_gracilis))))))	(Pelagodoxa_henryana	Roystonea_regia))	Attalea_speciosa)))	Kingia_australis);
((Nypa_fruticans	(Roystonea_regia	((Pseudophoenix_vinifera	(Reinhardtia_paiewonskiana	(Reinhardtia_simplex	Reinhardtia_gracilis)))	(((Orania_palindan	Phoenix_dactylifera)	((((Kentiopsis_piersoniorum	Veitchia_spiralis)	Dictyosperma_album)	((Oenocarpus_minor	Oenocarpus_bataua)	Prestoea_acuminata))	(Sabal_domingensis	(Serenoa_repens	Pelagodoxa_henryana))))	(Podococcus_barteri	(Heterospathe_cagayanensis	(Attalea_speciosa	(Iriartea_deltoidea	Sclerosperma_profizianum))))))))	Kingia_australis);
((Nypa_fruticans	(Roystonea_regia	(Heterospathe_cagayanensis	(((((Reinhardtia_paiewonskiana	(Reinhardtia_gracilis	(Serenoa_repens	Reinhardtia_simplex)))	Attalea_speciosa)	(Podococcus_barteri	Sclerosperma_profizianum))	(((Pseudophoenix_vinifera	(((Kentiopsis_piersoniorum	Veitchia_spiralis)	Dictyosperma_album)	((Oenocarpus_minor	Oenocarpus_bataua)	Prestoea_acuminata)))	(Iriartea_deltoidea	(Phoenix_dactylifera	Sabal_domingensis)))	Pelagodoxa_henryana))	Orania_palindan))))	Kingia_australis);
(((Serenoa_repens	Pelagodoxa_henryana)	((((Reinhardtia_paiewonskiana	(Reinhardtia_gracilis	Reinhardtia_simplex))	Pseudophoenix_vinifera)	((Iriartea_deltoidea	Nypa_fruticans)	(Sabal_domingensis	Sclerosperma_profizianum)))	(((Podococcus_barteri	Roystonea_regia)	((Oenocarpus_minor	Oenocarpus_bataua)	Prestoea_acuminata))	((Heterospathe_cagayanensis	Attalea_speciosa)	(Phoenix_dactylifera	(Orania_palindan	((Kentiopsis_piersoniorum	Veitchia_spiralis)	Dictyosperma_album)))))))	Kingia_australis);
(((((Kentiopsis_piersoniorum	Veitchia_spiralis)	Dictyosperma_album)	((Oenocarpus_minor	Oenocarpus_bataua)	Prestoea_acuminata))	(((Pseudophoenix_vinifera	(Sabal_domingensis	Phoenix_dactylifera))	(((((Sclerosperma_profizianum	Podococcus_barteri)	Iriartea_deltoidea)	Roystonea_regia)	(Nypa_fruticans	Orania_palindan))	((Reinhardtia_paiewonskiana	(Reinhardtia_gracilis	Reinhardtia_simplex))	(Attalea_speciosa	Heterospathe_cagayanensis))))	(Serenoa_repens	Pelagodoxa_henryana)))	Kingia_australis);
((Sabal_domingensis	(Phoenix_dactylifera	(((Iriartea_deltoidea	Attalea_speciosa)	Heterospathe_cagayanensis)	(((Serenoa_repens	Pelagodoxa_henryana)	(((Veitchia_spiralis	Dictyosperma_album)	Kentiopsis_piersoniorum)	((Oenocarpus_minor	Oenocarpus_bataua)	Prestoea_acuminata)))	((Pseudophoenix_vinifera	Orania_palindan)	(((Sclerosperma_profizianum	Podococcus_barteri)	Roystonea_regia)	(Nypa_fruticans	(Reinhardtia_gracilis	(Reinhardtia_simplex	Reinhardtia_paiewonskiana)))))))))	Kingia_australis);
((Nypa_fruticans	((((Sabal_domingensis	(Pseudophoenix_vinifera	Orania_palindan))	((Serenoa_repens	Pelagodoxa_henryana)	((Phoenix_dactylifera	((Heterospathe_cagayanensis	(Kentiopsis_piersoniorum	Veitchia_spiralis))	Dictyosperma_album))	((Oenocarpus_minor	Oenocarpus_bataua)	Prestoea_acuminata))))	((Sclerosperma_profizianum	Podococcus_barteri)	Roystonea_regia))	((Iriartea_deltoidea	Attalea_speciosa)	(Reinhardtia_paiewonskiana	(Reinhardtia_gracilis	Reinhardtia_simplex)))))	Kingia_australis);
(((((Heterospathe_cagayanensis	Attalea_speciosa)	(((Pseudophoenix_vinifera	((Oenocarpus_minor	Oenocarpus_bataua)	Prestoea_acuminata))	(((Serenoa_repens	Kentiopsis_piersoniorum)	Veitchia_spiralis)	Dictyosperma_album))	(((Roystonea_regia	(Sclerosperma_profizianum	Podococcus_barteri))	(((Reinhardtia_paiewonskiana	Reinhardtia_simplex)	Reinhardtia_gracilis)	Iriartea_deltoidea))	(Pelagodoxa_henryana	Orania_palindan))))	Phoenix_dactylifera)	(Sabal_domingensis	Nypa_fruticans))	Kingia_australis);
(((Roystonea_regia	((Iriartea_deltoidea	Attalea_speciosa)	(((Reinhardtia_simplex	Reinhardtia_gracilis)	((Sclerosperma_profizianum	(Pseudophoenix_vinifera	((Phoenix_dactylifera	Sabal_domingensis)	((Serenoa_repens	Pelagodoxa_henryana)	(((Oenocarpus_minor	Oenocarpus_bataua)	Prestoea_acuminata)	(Dictyosperma_album	(Heterospathe_cagayanensis	(Kentiopsis_piersoniorum	Veitchia_spiralis))))))))	(Reinhardtia_paiewonskiana	Orania_palindan)))	Podococcus_barteri)))	Nypa_fruticans)	Kingia_australis);
(((((Reinhardtia_gracilis	Sclerosperma_profizianum)	Podococcus_barteri)	(Roystonea_regia	(((Attalea_speciosa	Iriartea_deltoidea)	(Reinhardtia_simplex	Reinhardtia_paiewonskiana))	(((Pseudophoenix_vinifera	(Serenoa_repens	Pelagodoxa_henryana))	(Orania_palindan	(Phoenix_dactylifera	Sabal_domingensis)))	((Heterospathe_cagayanensis	(Dictyosperma_album	(Veitchia_spiralis	Kentiopsis_piersoniorum)))	((Oenocarpus_minor	Oenocarpus_bataua)	Prestoea_acuminata))))))	Nypa_fruticans)	Kingia_australis);
((Sabal_domingensis	(((((((Heterospathe_cagayanensis	(Kentiopsis_piersoniorum	Veitchia_spiralis))	((Oenocarpus_minor	Oenocarpus_bataua)	Prestoea_acuminata))	Dictyosperma_album)	(Serenoa_repens	Pelagodoxa_henryana))	(((Orania_palindan	Reinhardtia_paiewonskiana)	((Pseudophoenix_vinifera	(Reinhardtia_simplex	Reinhardtia_gracilis))	((Podococcus_barteri	Sclerosperma_profizianum)	Nypa_fruticans)))	Roystonea_regia))	(Attalea_speciosa	Iriartea_deltoidea))	Phoenix_dactylifera))	Kingia_australis);
((Sabal_domingensis	(((((((Dictyosperma_album	Veitchia_spiralis)	((Kentiopsis_piersoniorum	(Oenocarpus_minor	Oenocarpus_bataua))	Prestoea_acuminata))	(Serenoa_repens	Pelagodoxa_henryana))	Orania_palindan)	(((Pseudophoenix_vinifera	(Reinhardtia_paiewonskiana	(Reinhardtia_simplex	Reinhardtia_gracilis)))	((Podococcus_barteri	(Iriartea_deltoidea	Sclerosperma_profizianum))	Nypa_fruticans))	Roystonea_regia))	(Heterospathe_cagayanensis	Attalea_speciosa))	Phoenix_dactylifera))	Kingia_australis);
(((((Kentiopsis_piersoniorum	Dictyosperma_album)	Veitchia_spiralis)	((Oenocarpus_minor	Oenocarpus_bataua)	Prestoea_acuminata))	((Phoenix_dactylifera	Pelagodoxa_henryana)	((Heterospathe_cagayanensis	((Podococcus_barteri	Sclerosperma_profizianum)	(((Nypa_fruticans	Roystonea_regia)	Orania_palindan)	((Serenoa_repens	(Iriartea_deltoidea	Attalea_speciosa))	(Reinhardtia_paiewonskiana	(Reinhardtia_simplex	Reinhardtia_gracilis))))))	(Pseudophoenix_vinifera	Sabal_domingensis))))	Kingia_australis);
((((Oenocarpus_minor	Oenocarpus_bataua)	Prestoea_acuminata)	(((((Pseudophoenix_vinifera	Phoenix_dactylifera)	Sabal_domingensis)	(Orania_palindan	((Roystonea_regia	((Nypa_fruticans	(Reinhardtia_paiewonskiana	(Reinhardtia_simplex	Reinhardtia_gracilis)))	(Iriartea_deltoidea	(Sclerosperma_profizianum	Podococcus_barteri))))	(Heterospathe_cagayanensis	Attalea_speciosa))))	(Serenoa_repens	Pelagodoxa_henryana))	((Veitchia_spiralis	Kentiopsis_piersoniorum)	Dictyosperma_album)))	Kingia_australis);
((((Oenocarpus_minor	Oenocarpus_bataua)	Prestoea_acuminata)	((((Pseudophoenix_vinifera	(Sabal_domingensis	Phoenix_dactylifera))	(Serenoa_repens	Pelagodoxa_henryana))	((Heterospathe_cagayanensis	Attalea_speciosa)	(Orania_palindan	(Roystonea_regia	((((Sclerosperma_profizianum	Podococcus_barteri)	Nypa_fruticans)	(Reinhardtia_paiewonskiana	(Reinhardtia_simplex	Reinhardtia_gracilis)))	Iriartea_deltoidea)))))	((Veitchia_spiralis	Kentiopsis_piersoniorum)	Dictyosperma_album)))	Kingia_australis);
((Nypa_fruticans	(((((Sclerosperma_profizianum	Podococcus_barteri)	Iriartea_deltoidea)	(Reinhardtia_paiewonskiana	(Reinhardtia_simplex	Reinhardtia_gracilis)))	(Attalea_speciosa	((Roystonea_regia	((((((Veitchia_spiralis	Kentiopsis_piersoniorum)	Heterospathe_cagayanensis)	Dictyosperma_album)	((Oenocarpus_minor	Oenocarpus_bataua)	Prestoea_acuminata))	(Phoenix_dactylifera	(Serenoa_repens	Pelagodoxa_henryana)))	Sabal_domingensis))	Orania_palindan)))	Pseudophoenix_vinifera))	Kingia_australis);
((Nypa_fruticans	(((Heterospathe_cagayanensis	Attalea_speciosa)	(Sclerosperma_profizianum	Iriartea_deltoidea))	(((Reinhardtia_simplex	Reinhardtia_gracilis)	(((((((Veitchia_spiralis	(Dictyosperma_album	Kentiopsis_piersoniorum))	((Oenocarpus_minor	Oenocarpus_bataua)	Prestoea_acuminata))	(Phoenix_dactylifera	(Serenoa_repens	Pelagodoxa_henryana)))	Pseudophoenix_vinifera)	Sabal_domingensis)	Podococcus_barteri)	(Reinhardtia_paiewonskiana	Orania_palindan)))	Roystonea_regia)))	Kingia_australis);
((Nypa_fruticans	((Podococcus_barteri	((((Heterospathe_cagayanensis	(Attalea_speciosa	Iriartea_deltoidea))	((Veitchia_spiralis	((Oenocarpus_minor	Oenocarpus_bataua)	(Dictyosperma_album	Kentiopsis_piersoniorum)))	Prestoea_acuminata))	(Pseudophoenix_vinifera	Phoenix_dactylifera))	(Sabal_domingensis	(Serenoa_repens	Pelagodoxa_henryana))))	(((Reinhardtia_paiewonskiana	Reinhardtia_simplex)	Reinhardtia_gracilis)	(Orania_palindan	(Sclerosperma_profizianum	Roystonea_regia)))))	Kingia_australis);
((Sabal_domingensis	(Phoenix_dactylifera	(((Serenoa_repens	Pelagodoxa_henryana)	((Orania_palindan	((Sclerosperma_profizianum	Nypa_fruticans)	(Pseudophoenix_vinifera	((Reinhardtia_paiewonskiana	Reinhardtia_simplex)	Reinhardtia_gracilis))))	(Roystonea_regia	((Attalea_speciosa	Iriartea_deltoidea)	Podococcus_barteri))))	(((Heterospathe_cagayanensis	Veitchia_spiralis)	Prestoea_acuminata)	((Oenocarpus_minor	Oenocarpus_bataua)	(Dictyosperma_album	Kentiopsis_piersoniorum))))))	Kingia_australis);
((Sabal_domingensis	(((Pelagodoxa_henryana	((Prestoea_acuminata	(Oenocarpus_minor	Oenocarpus_bataua))	(Heterospathe_cagayanensis	(Dictyosperma_album	(Kentiopsis_piersoniorum	Veitchia_spiralis)))))	((((Nypa_fruticans	(Podococcus_barteri	Sclerosperma_profizianum))	(Reinhardtia_paiewonskiana	(Reinhardtia_simplex	Reinhardtia_gracilis)))	Roystonea_regia)	Orania_palindan))	(((Serenoa_repens	Iriartea_deltoidea)	Attalea_speciosa)	(Pseudophoenix_vinifera	Phoenix_dactylifera))))	Kingia_australis);
(((Sabal_domingensis	((((Prestoea_acuminata	(Oenocarpus_minor	Oenocarpus_bataua))	(Dictyosperma_album	(Kentiopsis_piersoniorum	Veitchia_spiralis)))	((Podococcus_barteri	(((Roystonea_regia	(Heterospathe_cagayanensis	(Reinhardtia_paiewonskiana	(Reinhardtia_simplex	Reinhardtia_gracilis))))	(((Serenoa_repens	Iriartea_deltoidea)	Sclerosperma_profizianum)	Attalea_speciosa))	Orania_palindan))	(Pseudophoenix_vinifera	Pelagodoxa_henryana)))	Phoenix_dactylifera))	Nypa_fruticans)	Kingia_australis);
(((Sabal_domingensis	(((Heterospathe_cagayanensis	((Roystonea_regia	(((Podococcus_barteri	Sclerosperma_profizianum)	(Attalea_speciosa	Iriartea_deltoidea))	Serenoa_repens))	(Reinhardtia_simplex	Reinhardtia_gracilis)))	(Reinhardtia_paiewonskiana	Orania_palindan))	(Pseudophoenix_vinifera	(((Dictyosperma_album	(Kentiopsis_piersoniorum	Veitchia_spiralis))	Phoenix_dactylifera)	(Pelagodoxa_henryana	(Prestoea_acuminata	(Oenocarpus_minor	Oenocarpus_bataua)))))))	Nypa_fruticans)	Kingia_australis);
((Sabal_domingensis	(Phoenix_dactylifera	((Pelagodoxa_henryana	((Dictyosperma_album	(Kentiopsis_piersoniorum	Veitchia_spiralis))	(Prestoea_acuminata	(Oenocarpus_minor	Oenocarpus_bataua))))	(((Orania_palindan	(((Attalea_speciosa	Iriartea_deltoidea)	Roystonea_regia)	(Heterospathe_cagayanensis	((Reinhardtia_paiewonskiana	(Reinhardtia_gracilis	(Serenoa_repens	Reinhardtia_simplex)))	(Nypa_fruticans	Sclerosperma_profizianum)))))	Podococcus_barteri)	Pseudophoenix_vinifera))))	Kingia_australis);
(((Prestoea_acuminata	(Oenocarpus_minor	Oenocarpus_bataua))	((((Heterospathe_cagayanensis	Attalea_speciosa)	Iriartea_deltoidea)	(Dictyosperma_album	(Phoenix_dactylifera	(((Orania_palindan	Roystonea_regia)	((Pseudophoenix_vinifera	(Reinhardtia_gracilis	(Reinhardtia_simplex	Reinhardtia_paiewonskiana)))	(Nypa_fruticans	(Sabal_domingensis	(Podococcus_barteri	Sclerosperma_profizianum)))))	(Serenoa_repens	Pelagodoxa_henryana)))))	(Kentiopsis_piersoniorum	Veitchia_spiralis)))	Kingia_australis);
((Attalea_speciosa	(((Pelagodoxa_henryana	(Orania_palindan	(Sabal_domingensis	Phoenix_dactylifera)))	(Roystonea_regia	(((Pseudophoenix_vinifera	(Reinhardtia_paiewonskiana	(Reinhardtia_gracilis	Reinhardtia_simplex)))	((Serenoa_repens	Iriartea_deltoidea)	(Nypa_fruticans	Sclerosperma_profizianum)))	Podococcus_barteri)))	((((Kentiopsis_piersoniorum	Dictyosperma_album)	Veitchia_spiralis)	Heterospathe_cagayanensis)	(Prestoea_acuminata	(Oenocarpus_minor	Oenocarpus_bataua)))))	Kingia_australis);
((Roystonea_regia	((Pseudophoenix_vinifera	((Orania_palindan	(Phoenix_dactylifera	Sabal_domingensis))	(((Prestoea_acuminata	(Oenocarpus_minor	Oenocarpus_bataua))	((Heterospathe_cagayanensis	(Veitchia_spiralis	Kentiopsis_piersoniorum))	Dictyosperma_album))	(Serenoa_repens	Pelagodoxa_henryana))))	(((Reinhardtia_paiewonskiana	Reinhardtia_simplex)	(Iriartea_deltoidea	Attalea_speciosa))	((Podococcus_barteri	Sclerosperma_profizianum)	(Nypa_fruticans	Reinhardtia_gracilis)))))	Kingia_australis);
((Nypa_fruticans	(((((Pseudophoenix_vinifera	Orania_palindan)	(Phoenix_dactylifera	Sabal_domingensis))	(((Reinhardtia_paiewonskiana	(Reinhardtia_gracilis	Reinhardtia_simplex))	(Iriartea_deltoidea	Attalea_speciosa))	(Podococcus_barteri	Sclerosperma_profizianum)))	(((Prestoea_acuminata	(Oenocarpus_minor	Oenocarpus_bataua))	((Heterospathe_cagayanensis	(Veitchia_spiralis	Kentiopsis_piersoniorum))	Dictyosperma_album))	(Serenoa_repens	Pelagodoxa_henryana)))	Roystonea_regia))	Kingia_australis);
((Prestoea_acuminata	(((Dictyosperma_album	Kentiopsis_piersoniorum)	(Oenocarpus_minor	Oenocarpus_bataua))	((((Serenoa_repens	Pelagodoxa_henryana)	(Pseudophoenix_vinifera	(((Orania_palindan	Phoenix_dactylifera)	Sabal_domingensis)	((((Nypa_fruticans	(Reinhardtia_gracilis	Reinhardtia_simplex))	Reinhardtia_paiewonskiana)	(Iriartea_deltoidea	Attalea_speciosa))	(Roystonea_regia	(Podococcus_barteri	Sclerosperma_profizianum))))))	Heterospathe_cagayanensis)	Veitchia_spiralis)))	Kingia_australis);
((((Kentiopsis_piersoniorum	(Oenocarpus_minor	Oenocarpus_bataua))	Prestoea_acuminata)	(((Iriartea_deltoidea	(Heterospathe_cagayanensis	Attalea_speciosa))	(((((Nypa_fruticans	((Reinhardtia_gracilis	Reinhardtia_simplex)	Reinhardtia_paiewonskiana))	((Podococcus_barteri	Sclerosperma_profizianum)	Pseudophoenix_vinifera))	Roystonea_regia)	Orania_palindan)	((Phoenix_dactylifera	Sabal_domingensis)	(Serenoa_repens	Pelagodoxa_henryana))))	(Dictyosperma_album	Veitchia_spiralis)))	Kingia_australis);
((Nypa_fruticans	(Roystonea_regia	(((Sabal_domingensis	(Podococcus_barteri	Sclerosperma_profizianum))	((Iriartea_deltoidea	Attalea_speciosa)	(Reinhardtia_paiewonskiana	(Reinhardtia_gracilis	Reinhardtia_simplex))))	(((((Serenoa_repens	Pelagodoxa_henryana)	((Veitchia_spiralis	(Prestoea_acuminata	(Oenocarpus_minor	Oenocarpus_bataua)))	(Kentiopsis_piersoniorum	Dictyosperma_album)))	Phoenix_dactylifera)	Heterospathe_cagayanensis)	(Pseudophoenix_vinifera	Orania_palindan)))))	Kingia_australis);
((Nypa_fruticans	(((Reinhardtia_paiewonskiana	(Reinhardtia_gracilis	Reinhardtia_simplex))	(Roystonea_regia	((Sclerosperma_profizianum	(Iriartea_deltoidea	Serenoa_repens))	Podococcus_barteri)))	((((Attalea_speciosa	Phoenix_dactylifera)	(Sabal_domingensis	Pelagodoxa_henryana))	((Pseudophoenix_vinifera	(Dictyosperma_album	(Kentiopsis_piersoniorum	(Heterospathe_cagayanensis	Veitchia_spiralis))))	(Prestoea_acuminata	(Oenocarpus_minor	Oenocarpus_bataua))))	Orania_palindan)))	Kingia_australis);
((Sabal_domingensis	(Phoenix_dactylifera	((Pseudophoenix_vinifera	(Serenoa_repens	Pelagodoxa_henryana))	(((Dictyosperma_album	(Kentiopsis_piersoniorum	Veitchia_spiralis))	(Prestoea_acuminata	(Oenocarpus_minor	Oenocarpus_bataua)))	((Heterospathe_cagayanensis	Attalea_speciosa)	(Orania_palindan	((((Sclerosperma_profizianum	Podococcus_barteri)	Nypa_fruticans)	((Reinhardtia_paiewonskiana	(Reinhardtia_gracilis	Reinhardtia_simplex))	Iriartea_deltoidea))	Roystonea_regia)))))))	Kingia_australis);
((Nypa_fruticans	((((Reinhardtia_gracilis	Reinhardtia_simplex)	(((Roystonea_regia	Podococcus_barteri)	(Reinhardtia_paiewonskiana	Orania_palindan))	(((Phoenix_dactylifera	Sabal_domingensis)	((Serenoa_repens	Pelagodoxa_henryana)	((Dictyosperma_album	(Heterospathe_cagayanensis	(Kentiopsis_piersoniorum	Veitchia_spiralis)))	(Prestoea_acuminata	(Oenocarpus_minor	Oenocarpus_bataua)))))	Pseudophoenix_vinifera)))	(Iriartea_deltoidea	Attalea_speciosa))	Sclerosperma_profizianum))	Kingia_australis);
((Nypa_fruticans	(Roystonea_regia	((((Podococcus_barteri	Sclerosperma_profizianum)	(Attalea_speciosa	((Reinhardtia_paiewonskiana	(Reinhardtia_simplex	Reinhardtia_gracilis))	Iriartea_deltoidea)))	Orania_palindan)	(((Phoenix_dactylifera	Sabal_domingensis)	((Serenoa_repens	Pelagodoxa_henryana)	((((Kentiopsis_piersoniorum	Veitchia_spiralis)	Dictyosperma_album)	Heterospathe_cagayanensis)	(Prestoea_acuminata	(Oenocarpus_minor	Oenocarpus_bataua)))))	Pseudophoenix_vinifera))))	Kingia_australis);
((Nypa_fruticans	(Roystonea_regia	((((((Pseudophoenix_vinifera	(((Kentiopsis_piersoniorum	Veitchia_spiralis)	Dictyosperma_album)	(Prestoea_acuminata	(Oenocarpus_minor	Oenocarpus_bataua))))	((Serenoa_repens	Pelagodoxa_henryana)	(Phoenix_dactylifera	Sabal_domingensis)))	(Reinhardtia_simplex	Reinhardtia_gracilis))	(Reinhardtia_paiewonskiana	Orania_palindan))	(Heterospathe_cagayanensis	(Podococcus_barteri	Sclerosperma_profizianum)))	(Iriartea_deltoidea	Attalea_speciosa))))	Kingia_australis);
((Nypa_fruticans	(((Podococcus_barteri	((Serenoa_repens	Iriartea_deltoidea)	Sclerosperma_profizianum))	(Orania_palindan	(Roystonea_regia	((Attalea_speciosa	(Phoenix_dactylifera	Sabal_domingensis))	(Pelagodoxa_henryana	((Heterospathe_cagayanensis	((Kentiopsis_piersoniorum	Veitchia_spiralis)	Dictyosperma_album))	(Prestoea_acuminata	(Oenocarpus_minor	Oenocarpus_bataua))))))))	((Reinhardtia_paiewonskiana	Reinhardtia_simplex)	(Reinhardtia_gracilis	Pseudophoenix_vinifera))))	Kingia_australis);
((Nypa_fruticans	((Sabal_domingensis	Pelagodoxa_henryana)	((Roystonea_regia	((Sclerosperma_profizianum	(Podococcus_barteri	Serenoa_repens))	Iriartea_deltoidea))	((Orania_palindan	(Pseudophoenix_vinifera	((Reinhardtia_simplex	Reinhardtia_paiewonskiana)	Reinhardtia_gracilis)))	(Phoenix_dactylifera	(Attalea_speciosa	((Heterospathe_cagayanensis	((Kentiopsis_piersoniorum	Veitchia_spiralis)	Dictyosperma_album))	(Prestoea_acuminata	(Oenocarpus_minor	Oenocarpus_bataua)))))))))	Kingia_australis);
((Nypa_fruticans	(Sabal_domingensis	((Orania_palindan	(((Reinhardtia_simplex	Reinhardtia_paiewonskiana)	((Sclerosperma_profizianum	(Serenoa_repens	Iriartea_deltoidea))	Podococcus_barteri))	Roystonea_regia))	((Reinhardtia_gracilis	Pseudophoenix_vinifera)	((Pelagodoxa_henryana	(Prestoea_acuminata	(Oenocarpus_minor	Oenocarpus_bataua)))	((Attalea_speciosa	Phoenix_dactylifera)	((Veitchia_spiralis	(Kentiopsis_piersoniorum	Heterospathe_cagayanensis))	Dictyosperma_album)))))))	Kingia_australis);
((((Prestoea_acuminata	(Oenocarpus_minor	Oenocarpus_bataua))	(((Veitchia_spiralis	Kentiopsis_piersoniorum)	Dictyosperma_album)	Heterospathe_cagayanensis))	((Iriartea_deltoidea	Attalea_speciosa)	((((Serenoa_repens	Pelagodoxa_henryana)	(Orania_palindan	(Sabal_domingensis	Phoenix_dactylifera)))	((Pseudophoenix_vinifera	((Reinhardtia_gracilis	Reinhardtia_simplex)	Reinhardtia_paiewonskiana))	((Sclerosperma_profizianum	Podococcus_barteri)	Nypa_fruticans)))	Roystonea_regia)))	Kingia_australis);
(((Phoenix_dactylifera	((Heterospathe_cagayanensis	Attalea_speciosa)	((Podococcus_barteri	(((Dictyosperma_album	Veitchia_spiralis)	(Prestoea_acuminata	(Kentiopsis_piersoniorum	(Oenocarpus_minor	Oenocarpus_bataua))))	(Serenoa_repens	Pelagodoxa_henryana)))	((Orania_palindan	Pseudophoenix_vinifera)	((Reinhardtia_gracilis	(Reinhardtia_simplex	Reinhardtia_paiewonskiana))	(Sclerosperma_profizianum	((Nypa_fruticans	Roystonea_regia)	Iriartea_deltoidea)))))))	Sabal_domingensis)	Kingia_australis);
((Nypa_fruticans	((((Sabal_domingensis	Phoenix_dactylifera)	(Heterospathe_cagayanensis	Attalea_speciosa))	(((Roystonea_regia	((Iriartea_deltoidea	Serenoa_repens)	(Sclerosperma_profizianum	Podococcus_barteri)))	Orania_palindan)	((Reinhardtia_gracilis	(Reinhardtia_simplex	Reinhardtia_paiewonskiana))	Pseudophoenix_vinifera)))	((Dictyosperma_album	((Prestoea_acuminata	(Oenocarpus_minor	Oenocarpus_bataua))	(Kentiopsis_piersoniorum	Veitchia_spiralis)))	Pelagodoxa_henryana)))	Kingia_australis);
((Nypa_fruticans	(((Heterospathe_cagayanensis	(Iriartea_deltoidea	Attalea_speciosa))	((Orania_palindan	(Sabal_domingensis	Phoenix_dactylifera))	(((Dictyosperma_album	(Veitchia_spiralis	(Prestoea_acuminata	(Kentiopsis_piersoniorum	(Oenocarpus_minor	Oenocarpus_bataua)))))	Serenoa_repens)	(Roystonea_regia	Pelagodoxa_henryana))))	((Sclerosperma_profizianum	Podococcus_barteri)	((Reinhardtia_paiewonskiana	(Reinhardtia_gracilis	Reinhardtia_simplex))	Pseudophoenix_vinifera))))	Kingia_australis);
((Prestoea_acuminata	(Veitchia_spiralis	(((Podococcus_barteri	((((Sclerosperma_profizianum	(Heterospathe_cagayanensis	(Iriartea_deltoidea	Attalea_speciosa)))	(((Reinhardtia_paiewonskiana	Orania_palindan)	(Sabal_domingensis	Phoenix_dactylifera))	((Reinhardtia_gracilis	Reinhardtia_simplex)	Pseudophoenix_vinifera)))	Roystonea_regia)	Nypa_fruticans))	(Serenoa_repens	Pelagodoxa_henryana))	((Dictyosperma_album	Kentiopsis_piersoniorum)	(Oenocarpus_minor	Oenocarpus_bataua)))))	Kingia_australis);
((Nypa_fruticans	((Serenoa_repens	Sclerosperma_profizianum)	(((Iriartea_deltoidea	(Podococcus_barteri	(((Orania_palindan	(Sabal_domingensis	Phoenix_dactylifera))	(((Dictyosperma_album	(Veitchia_spiralis	Kentiopsis_piersoniorum))	(Prestoea_acuminata	(Oenocarpus_minor	Oenocarpus_bataua)))	Pseudophoenix_vinifera))	((Heterospathe_cagayanensis	Attalea_speciosa)	Pelagodoxa_henryana))))	Roystonea_regia)	(Reinhardtia_gracilis	(Reinhardtia_paiewonskiana	Reinhardtia_simplex)))))	Kingia_australis);
(((((Prestoea_acuminata	(Oenocarpus_minor	Oenocarpus_bataua))	(Dictyosperma_album	Kentiopsis_piersoniorum))	Veitchia_spiralis)	((((Serenoa_repens	Orania_palindan)	((Roystonea_regia	Podococcus_barteri)	(((Sclerosperma_profizianum	(Reinhardtia_simplex	Reinhardtia_gracilis))	Nypa_fruticans)	Reinhardtia_paiewonskiana)))	((Attalea_speciosa	Iriartea_deltoidea)	Heterospathe_cagayanensis))	((Pseudophoenix_vinifera	Pelagodoxa_henryana)	(Sabal_domingensis	Phoenix_dactylifera))))	Kingia_australis);
(((Prestoea_acuminata	(Oenocarpus_minor	Oenocarpus_bataua))	((Dictyosperma_album	(Veitchia_spiralis	Kentiopsis_piersoniorum))	(((Attalea_speciosa	Iriartea_deltoidea)	Heterospathe_cagayanensis)	((((Serenoa_repens	Pelagodoxa_henryana)	((Sabal_domingensis	Phoenix_dactylifera)	Orania_palindan))	((Podococcus_barteri	Sclerosperma_profizianum)	((Pseudophoenix_vinifera	(Reinhardtia_gracilis	(Reinhardtia_paiewonskiana	Reinhardtia_simplex)))	Nypa_fruticans)))	Roystonea_regia))))	Kingia_australis);
((Sabal_domingensis	(Phoenix_dactylifera	(((((Attalea_speciosa	Iriartea_deltoidea)	Heterospathe_cagayanensis)	Orania_palindan)	(Pseudophoenix_vinifera	(((Serenoa_repens	(Podococcus_barteri	Sclerosperma_profizianum))	(Reinhardtia_gracilis	(Reinhardtia_paiewonskiana	Reinhardtia_simplex)))	(Roystonea_regia	Nypa_fruticans))))	(Pelagodoxa_henryana	(((Veitchia_spiralis	Kentiopsis_piersoniorum)	(Prestoea_acuminata	(Oenocarpus_minor	Oenocarpus_bataua)))	Dictyosperma_album)))))	Kingia_australis);
(((Iriartea_deltoidea	Sabal_domingensis)	(((((Pseudophoenix_vinifera	(Reinhardtia_paiewonskiana	(Reinhardtia_simplex	Reinhardtia_gracilis)))	Roystonea_regia)	(((((Prestoea_acuminata	(Oenocarpus_minor	Oenocarpus_bataua))	((Veitchia_spiralis	Kentiopsis_piersoniorum)	Dictyosperma_album))	(Serenoa_repens	Pelagodoxa_henryana))	Phoenix_dactylifera)	Orania_palindan))	((Attalea_speciosa	Heterospathe_cagayanensis)	(Podococcus_barteri	Sclerosperma_profizianum)))	Nypa_fruticans))	Kingia_australis);
((Phoenix_dactylifera	(((Sabal_domingensis	Pelagodoxa_henryana)	((Prestoea_acuminata	(Oenocarpus_minor	Oenocarpus_bataua))	(Heterospathe_cagayanensis	(Serenoa_repens	((Veitchia_spiralis	Kentiopsis_piersoniorum)	Dictyosperma_album)))))	(((Iriartea_deltoidea	Attalea_speciosa)	Roystonea_regia)	(((Pseudophoenix_vinifera	(Reinhardtia_paiewonskiana	(Reinhardtia_simplex	Reinhardtia_gracilis)))	((Podococcus_barteri	Sclerosperma_profizianum)	Nypa_fruticans))	Orania_palindan))))	Kingia_australis);
((((((Oenocarpus_bataua	Oenocarpus_minor)	Prestoea_acuminata)	(Dictyosperma_album	(((Serenoa_repens	Pelagodoxa_henryana)	(Phoenix_dactylifera	Attalea_speciosa))	(Orania_palindan	(((Iriartea_deltoidea	(Podococcus_barteri	Sclerosperma_profizianum))	Roystonea_regia)	(((Reinhardtia_gracilis	(Reinhardtia_paiewonskiana	Reinhardtia_simplex))	Pseudophoenix_vinifera)	Sabal_domingensis))))))	(Heterospathe_cagayanensis	Veitchia_spiralis))	(Kentiopsis_piersoniorum	Nypa_fruticans))	Kingia_australis);
((((Oenocarpus_bataua	Oenocarpus_minor)	Prestoea_acuminata)	((Dictyosperma_album	((Pelagodoxa_henryana	(Phoenix_dactylifera	Attalea_speciosa))	((((Heterospathe_cagayanensis	Nypa_fruticans)	(Sabal_domingensis	((Serenoa_repens	(Podococcus_barteri	Sclerosperma_profizianum))	Iriartea_deltoidea)))	((Reinhardtia_paiewonskiana	(Reinhardtia_simplex	Reinhardtia_gracilis))	Pseudophoenix_vinifera))	(Roystonea_regia	Orania_palindan))))	(Kentiopsis_piersoniorum	Veitchia_spiralis)))	Kingia_australis);
((Nypa_fruticans	((((Reinhardtia_paiewonskiana	(Reinhardtia_simplex	Reinhardtia_gracilis))	(Orania_palindan	((((Oenocarpus_bataua	Oenocarpus_minor)	Prestoea_acuminata)	Roystonea_regia)	((Podococcus_barteri	(Serenoa_repens	Pelagodoxa_henryana))	((Heterospathe_cagayanensis	((Kentiopsis_piersoniorum	Veitchia_spiralis)	Dictyosperma_album))	(Phoenix_dactylifera	Attalea_speciosa))))))	(Sabal_domingensis	(Sclerosperma_profizianum	Iriartea_deltoidea)))	Pseudophoenix_vinifera))	Kingia_australis);
(((Nypa_fruticans	(Pseudophoenix_vinifera	((Sclerosperma_profizianum	(Reinhardtia_paiewonskiana	(Reinhardtia_simplex	Reinhardtia_gracilis)))	((((Oenocarpus_bataua	Oenocarpus_minor)	Prestoea_acuminata)	Roystonea_regia)	(Orania_palindan	(Podococcus_barteri	((Heterospathe_cagayanensis	((Kentiopsis_piersoniorum	Veitchia_spiralis)	Dictyosperma_album))	((Serenoa_repens	Pelagodoxa_henryana)	(Phoenix_dactylifera	(Iriartea_deltoidea	Attalea_speciosa))))))))))	Sabal_domingensis)	Kingia_australis);
(((Pseudophoenix_vinifera	((Orania_palindan	(((Nypa_fruticans	Roystonea_regia)	(Podococcus_barteri	((Iriartea_deltoidea	Serenoa_repens)	Sclerosperma_profizianum)))	(Reinhardtia_paiewonskiana	(Reinhardtia_simplex	Reinhardtia_gracilis))))	((((Oenocarpus_bataua	Oenocarpus_minor)	Prestoea_acuminata)	(Heterospathe_cagayanensis	((Kentiopsis_piersoniorum	Veitchia_spiralis)	Dictyosperma_album)))	(Pelagodoxa_henryana	(Phoenix_dactylifera	Attalea_speciosa)))))	Sabal_domingensis)	Kingia_australis);
((((Oenocarpus_bataua	Oenocarpus_minor)	Prestoea_acuminata)	(((Kentiopsis_piersoniorum	Veitchia_spiralis)	Dictyosperma_album)	(((Podococcus_barteri	(Roystonea_regia	((Orania_palindan	(Heterospathe_cagayanensis	Attalea_speciosa))	(((Reinhardtia_paiewonskiana	Reinhardtia_simplex)	Pseudophoenix_vinifera)	((Nypa_fruticans	Reinhardtia_gracilis)	((Iriartea_deltoidea	Sclerosperma_profizianum)	Serenoa_repens))))))	(Pelagodoxa_henryana	Sabal_domingensis))	Phoenix_dactylifera)))	Kingia_australis);
((((Oenocarpus_bataua	Oenocarpus_minor)	Prestoea_acuminata)	((((Heterospathe_cagayanensis	Kentiopsis_piersoniorum)	Veitchia_spiralis)	Dictyosperma_album)	((((Nypa_fruticans	Pseudophoenix_vinifera)	((Reinhardtia_gracilis	((Iriartea_deltoidea	Sclerosperma_profizianum)	Serenoa_repens))	(Reinhardtia_paiewonskiana	Reinhardtia_simplex)))	(Roystonea_regia	(Podococcus_barteri	Orania_palindan)))	(Pelagodoxa_henryana	(Attalea_speciosa	(Sabal_domingensis	Phoenix_dactylifera))))))	Kingia_australis);
((((Oenocarpus_bataua	Oenocarpus_minor)	Prestoea_acuminata)	((((Sabal_domingensis	(((Podococcus_barteri	(((Reinhardtia_paiewonskiana	Reinhardtia_simplex)	(Pseudophoenix_vinifera	Reinhardtia_gracilis))	(Nypa_fruticans	Sclerosperma_profizianum)))	Orania_palindan)	((Iriartea_deltoidea	Attalea_speciosa)	Roystonea_regia)))	Phoenix_dactylifera)	(Serenoa_repens	Pelagodoxa_henryana))	((Dictyosperma_album	(Kentiopsis_piersoniorum	Veitchia_spiralis))	Heterospathe_cagayanensis)))	Kingia_australis);
((Podococcus_barteri	((Sabal_domingensis	(Attalea_speciosa	Phoenix_dactylifera))	((((Pseudophoenix_vinifera	(Reinhardtia_paiewonskiana	(Reinhardtia_gracilis	(Iriartea_deltoidea	Reinhardtia_simplex))))	(Nypa_fruticans	Sclerosperma_profizianum))	(Orania_palindan	Roystonea_regia))	((((Prestoea_acuminata	((Dictyosperma_album	Veitchia_spiralis)	Heterospathe_cagayanensis))	(Kentiopsis_piersoniorum	(Oenocarpus_bataua	Oenocarpus_minor)))	Serenoa_repens)	Pelagodoxa_henryana))))	Kingia_australis);
((Nypa_fruticans	((((((Oenocarpus_bataua	Oenocarpus_minor)	Prestoea_acuminata)	(Kentiopsis_piersoniorum	(Dictyosperma_album	Veitchia_spiralis)))	(Heterospathe_cagayanensis	(Serenoa_repens	Pelagodoxa_henryana)))	((((Pseudophoenix_vinifera	Orania_palindan)	Podococcus_barteri)	(Sabal_domingensis	(Attalea_speciosa	Phoenix_dactylifera)))	((Reinhardtia_paiewonskiana	Reinhardtia_simplex)	((Iriartea_deltoidea	Roystonea_regia)	Sclerosperma_profizianum))))	Reinhardtia_gracilis))	Kingia_australis);
((Attalea_speciosa	(((((Sabal_domingensis	(Iriartea_deltoidea	Sclerosperma_profizianum))	(Nypa_fruticans	(Pseudophoenix_vinifera	(Reinhardtia_paiewonskiana	(Reinhardtia_simplex	Reinhardtia_gracilis)))))	((Phoenix_dactylifera	(((Prestoea_acuminata	(Oenocarpus_bataua	Oenocarpus_minor))	(Heterospathe_cagayanensis	(Veitchia_spiralis	(Kentiopsis_piersoniorum	Dictyosperma_album))))	(Serenoa_repens	Pelagodoxa_henryana)))	Roystonea_regia))	Orania_palindan)	Podococcus_barteri))	Kingia_australis);
(((Sabal_domingensis	(Pseudophoenix_vinifera	(((Roystonea_regia	(((Reinhardtia_paiewonskiana	Attalea_speciosa)	((Iriartea_deltoidea	Reinhardtia_simplex)	Reinhardtia_gracilis))	(Podococcus_barteri	(Serenoa_repens	Sclerosperma_profizianum))))	Orania_palindan)	(Phoenix_dactylifera	(((Prestoea_acuminata	(Oenocarpus_bataua	Oenocarpus_minor))	(((Heterospathe_cagayanensis	Kentiopsis_piersoniorum)	Veitchia_spiralis)	Dictyosperma_album))	Pelagodoxa_henryana)))))	Nypa_fruticans)	Kingia_australis);
(((((((Roystonea_regia	(((Reinhardtia_paiewonskiana	(Reinhardtia_gracilis	Reinhardtia_simplex))	((Podococcus_barteri	Sclerosperma_profizianum)	Serenoa_repens))	Iriartea_deltoidea))	Attalea_speciosa)	Orania_palindan)	(Phoenix_dactylifera	(((Prestoea_acuminata	(Oenocarpus_bataua	Oenocarpus_minor))	(Dictyosperma_album	((Kentiopsis_piersoniorum	Veitchia_spiralis)	Heterospathe_cagayanensis)))	Pelagodoxa_henryana)))	Sabal_domingensis)	(Nypa_fruticans	Pseudophoenix_vinifera))	Kingia_australis);
(((((((Serenoa_repens	Pelagodoxa_henryana)	((((Prestoea_acuminata	(Oenocarpus_bataua	Oenocarpus_minor))	(Dictyosperma_album	(Kentiopsis_piersoniorum	Veitchia_spiralis)))	(Heterospathe_cagayanensis	(Iriartea_deltoidea	Attalea_speciosa)))	Phoenix_dactylifera))	(Orania_palindan	Pseudophoenix_vinifera))	((Roystonea_regia	(Podococcus_barteri	Sclerosperma_profizianum))	(Reinhardtia_paiewonskiana	(Reinhardtia_gracilis	Reinhardtia_simplex))))	Sabal_domingensis)	Nypa_fruticans)	Kingia_australis);
((Orania_palindan	(Podococcus_barteri	(((Roystonea_regia	((Sabal_domingensis	Phoenix_dactylifera)	Attalea_speciosa))	(((Serenoa_repens	Pelagodoxa_henryana)	((Prestoea_acuminata	(Oenocarpus_bataua	Oenocarpus_minor))	(Dictyosperma_album	(Kentiopsis_piersoniorum	Veitchia_spiralis))))	(((Pseudophoenix_vinifera	Sclerosperma_profizianum)	((Reinhardtia_gracilis	(Reinhardtia_simplex	Reinhardtia_paiewonskiana))	Nypa_fruticans))	Heterospathe_cagayanensis)))	Iriartea_deltoidea)))	Kingia_australis);
((((Prestoea_acuminata	(Oenocarpus_bataua	Oenocarpus_minor))	(Heterospathe_cagayanensis	(Dictyosperma_album	(Kentiopsis_piersoniorum	Veitchia_spiralis))))	((((Sabal_domingensis	Phoenix_dactylifera)	((Serenoa_repens	Iriartea_deltoidea)	Attalea_speciosa))	((((Podococcus_barteri	Sclerosperma_profizianum)	((Pseudophoenix_vinifera	(Reinhardtia_gracilis	(Reinhardtia_simplex	Reinhardtia_paiewonskiana)))	Nypa_fruticans))	Roystonea_regia)	Orania_palindan))	Pelagodoxa_henryana))	Kingia_australis);
((Nypa_fruticans	((((((Pseudophoenix_vinifera	(Sabal_domingensis	Phoenix_dactylifera))	(((((Prestoea_acuminata	(Oenocarpus_bataua	Oenocarpus_minor))	((Kentiopsis_piersoniorum	Heterospathe_cagayanensis)	Veitchia_spiralis))	Dictyosperma_album)	(Serenoa_repens	Pelagodoxa_henryana))	Iriartea_deltoidea))	Podococcus_barteri)	Orania_palindan)	(Roystonea_regia	Sclerosperma_profizianum))	(Attalea_speciosa	(Reinhardtia_paiewonskiana	(Reinhardtia_gracilis	Reinhardtia_simplex)))))	Kingia_australis);
((((((Kentiopsis_piersoniorum	Veitchia_spiralis)	Dictyosperma_album)	(Prestoea_acuminata	(Oenocarpus_bataua	Oenocarpus_minor)))	(Pelagodoxa_henryana	(((Roystonea_regia	(Serenoa_repens	(Iriartea_deltoidea	Sclerosperma_profizianum)))	((Heterospathe_cagayanensis	Attalea_speciosa)	(Reinhardtia_paiewonskiana	(Reinhardtia_gracilis	Reinhardtia_simplex))))	((Orania_palindan	(Sabal_domingensis	Phoenix_dactylifera))	(Pseudophoenix_vinifera	Nypa_fruticans)))))	Podococcus_barteri)	Kingia_australis);
((Attalea_speciosa	((Reinhardtia_paiewonskiana	(Reinhardtia_gracilis	Reinhardtia_simplex))	(((Nypa_fruticans	Roystonea_regia)	(Iriartea_deltoidea	(Sclerosperma_profizianum	(Podococcus_barteri	Serenoa_repens))))	(((((Heterospathe_cagayanensis	((Kentiopsis_piersoniorum	Veitchia_spiralis)	Dictyosperma_album))	Phoenix_dactylifera)	Pelagodoxa_henryana)	(Prestoea_acuminata	(Oenocarpus_bataua	Oenocarpus_minor)))	((Pseudophoenix_vinifera	Orania_palindan)	Sabal_domingensis)))))	Kingia_australis);
((((Dictyosperma_album	(Veitchia_spiralis	(Kentiopsis_piersoniorum	Heterospathe_cagayanensis)))	(Prestoea_acuminata	(Oenocarpus_bataua	Oenocarpus_minor)))	(Serenoa_repens	((((Sclerosperma_profizianum	Podococcus_barteri)	(Nypa_fruticans	Pseudophoenix_vinifera))	(Reinhardtia_paiewonskiana	(Reinhardtia_gracilis	Reinhardtia_simplex)))	((Roystonea_regia	(Pelagodoxa_henryana	((Iriartea_deltoidea	Attalea_speciosa)	(Sabal_domingensis	Phoenix_dactylifera))))	Orania_palindan))))	Kingia_australis);
((Podococcus_barteri	((((Sabal_domingensis	(Reinhardtia_gracilis	((((Oenocarpus_bataua	Oenocarpus_minor)	Prestoea_acuminata)	((Kentiopsis_piersoniorum	Dictyosperma_album)	(Heterospathe_cagayanensis	Veitchia_spiralis)))	((Pelagodoxa_henryana	Pseudophoenix_vinifera)	(Phoenix_dactylifera	(Iriartea_deltoidea	Attalea_speciosa))))))	Nypa_fruticans)	((Roystonea_regia	(Serenoa_repens	Sclerosperma_profizianum))	(Reinhardtia_paiewonskiana	Reinhardtia_simplex)))	Orania_palindan))	Kingia_australis);
(((((((Roystonea_regia	(Podococcus_barteri	(Serenoa_repens	Sclerosperma_profizianum)))	((Heterospathe_cagayanensis	(Iriartea_deltoidea	Attalea_speciosa))	(Reinhardtia_paiewonskiana	(Reinhardtia_simplex	Reinhardtia_gracilis))))	Orania_palindan)	(Pseudophoenix_vinifera	((((Kentiopsis_piersoniorum	(Oenocarpus_bataua	Oenocarpus_minor))	(Veitchia_spiralis	Prestoea_acuminata))	Pelagodoxa_henryana)	(Dictyosperma_album	Phoenix_dactylifera))))	Nypa_fruticans)	Sabal_domingensis)	Kingia_australis);
((((((((((Reinhardtia_paiewonskiana	(Reinhardtia_simplex	Reinhardtia_gracilis))	Sclerosperma_profizianum)	(Pseudophoenix_vinifera	Nypa_fruticans))	Orania_palindan)	Roystonea_regia)	Sabal_domingensis)	Podococcus_barteri)	(Serenoa_repens	Pelagodoxa_henryana))	(((((Attalea_speciosa	Heterospathe_cagayanensis)	Iriartea_deltoidea)	Phoenix_dactylifera)	(Dictyosperma_album	(Kentiopsis_piersoniorum	Veitchia_spiralis)))	((Oenocarpus_bataua	Oenocarpus_minor)	Prestoea_acuminata)))	Kingia_australis);
(((((Iriartea_deltoidea	(Attalea_speciosa	(Sabal_domingensis	Phoenix_dactylifera)))	(Dictyosperma_album	((Serenoa_repens	((Oenocarpus_bataua	Oenocarpus_minor)	Prestoea_acuminata))	(Heterospathe_cagayanensis	(Kentiopsis_piersoniorum	Veitchia_spiralis)))))	(((Podococcus_barteri	Sclerosperma_profizianum)	(Roystonea_regia	Pelagodoxa_henryana))	((Pseudophoenix_vinifera	(Reinhardtia_paiewonskiana	(Reinhardtia_simplex	Reinhardtia_gracilis)))	Orania_palindan)))	Nypa_fruticans)	Kingia_australis);
(((((Iriartea_deltoidea	(Podococcus_barteri	Sclerosperma_profizianum))	((Heterospathe_cagayanensis	(Pseudophoenix_vinifera	(Reinhardtia_gracilis	(Reinhardtia_paiewonskiana	Reinhardtia_simplex))))	(((Orania_palindan	Phoenix_dactylifera)	(Roystonea_regia	(Serenoa_repens	Pelagodoxa_henryana)))	((((Oenocarpus_bataua	Oenocarpus_minor)	Prestoea_acuminata)	(Dictyosperma_album	(Kentiopsis_piersoniorum	Veitchia_spiralis)))	Attalea_speciosa))))	Sabal_domingensis)	Nypa_fruticans)	Kingia_australis);
((Attalea_speciosa	(((Phoenix_dactylifera	(Pelagodoxa_henryana	(((Oenocarpus_bataua	Oenocarpus_minor)	Prestoea_acuminata)	(Heterospathe_cagayanensis	(Dictyosperma_album	((Kentiopsis_piersoniorum	Veitchia_spiralis)	Serenoa_repens))))))	((Pseudophoenix_vinifera	Orania_palindan)	(((Nypa_fruticans	Roystonea_regia)	(Sabal_domingensis	(Podococcus_barteri	Sclerosperma_profizianum)))	(Reinhardtia_paiewonskiana	(Reinhardtia_simplex	Reinhardtia_gracilis)))))	Iriartea_deltoidea))	Kingia_australis);
(((((((Pseudophoenix_vinifera	((Orania_palindan	Phoenix_dactylifera)	((Serenoa_repens	Pelagodoxa_henryana)	(((Oenocarpus_bataua	Oenocarpus_minor)	Prestoea_acuminata)	((Dictyosperma_album	Kentiopsis_piersoniorum)	Veitchia_spiralis)))))	((Heterospathe_cagayanensis	Attalea_speciosa)	(Reinhardtia_paiewonskiana	(Reinhardtia_simplex	Reinhardtia_gracilis))))	(Nypa_fruticans	Roystonea_regia))	Iriartea_deltoidea)	(Podococcus_barteri	Sclerosperma_profizianum))	Sabal_domingensis)	Kingia_australis);
(((((Podococcus_barteri	(Sclerosperma_profizianum	(Serenoa_repens	Iriartea_deltoidea)))	(((((Dictyosperma_album	(Kentiopsis_piersoniorum	Veitchia_spiralis))	((Heterospathe_cagayanensis	Attalea_speciosa)	Phoenix_dactylifera))	Orania_palindan)	((Pelagodoxa_henryana	((Oenocarpus_bataua	Oenocarpus_minor)	Prestoea_acuminata))	Roystonea_regia))	(Pseudophoenix_vinifera	((Reinhardtia_paiewonskiana	Reinhardtia_simplex)	Reinhardtia_gracilis))))	Nypa_fruticans)	Sabal_domingensis)	Kingia_australis);
(((Attalea_speciosa	(Iriartea_deltoidea	Heterospathe_cagayanensis))	((((Serenoa_repens	Pelagodoxa_henryana)	((Dictyosperma_album	(Kentiopsis_piersoniorum	Veitchia_spiralis))	(Orania_palindan	Phoenix_dactylifera)))	((Pseudophoenix_vinifera	((Reinhardtia_paiewonskiana	Reinhardtia_simplex)	Reinhardtia_gracilis))	(Nypa_fruticans	(Sabal_domingensis	(Sclerosperma_profizianum	Podococcus_barteri)))))	((Prestoea_acuminata	(Oenocarpus_bataua	Oenocarpus_minor))	Roystonea_regia)))	Kingia_australis);
((Sabal_domingensis	((((((Prestoea_acuminata	(Oenocarpus_bataua	Oenocarpus_minor))	(Heterospathe_cagayanensis	(Dictyosperma_album	(Kentiopsis_piersoniorum	Veitchia_spiralis))))	(Serenoa_repens	Pelagodoxa_henryana))	Phoenix_dactylifera)	((Orania_palindan	((Reinhardtia_paiewonskiana	(Reinhardtia_simplex	Reinhardtia_gracilis))	((Sclerosperma_profizianum	Podococcus_barteri)	Nypa_fruticans)))	(Roystonea_regia	(Attalea_speciosa	Iriartea_deltoidea))))	Pseudophoenix_vinifera))	Kingia_australis);
(((Sabal_domingensis	(((((((Roystonea_regia	(Podococcus_barteri	(Iriartea_deltoidea	Sclerosperma_profizianum)))	Serenoa_repens)	Orania_palindan)	((Reinhardtia_gracilis	(Reinhardtia_simplex	Reinhardtia_paiewonskiana))	Attalea_speciosa))	(Pelagodoxa_henryana	(((((Oenocarpus_bataua	Oenocarpus_minor)	Prestoea_acuminata)	(Heterospathe_cagayanensis	Veitchia_spiralis))	Kentiopsis_piersoniorum)	Dictyosperma_album)))	Pseudophoenix_vinifera)	Phoenix_dactylifera))	Nypa_fruticans)	Kingia_australis);
((Roystonea_regia	((Pseudophoenix_vinifera	(((Reinhardtia_simplex	Reinhardtia_paiewonskiana)	((Podococcus_barteri	Sclerosperma_profizianum)	(Nypa_fruticans	Sabal_domingensis)))	Reinhardtia_gracilis))	(Orania_palindan	(((Iriartea_deltoidea	(Heterospathe_cagayanensis	Attalea_speciosa))	Phoenix_dactylifera)	((Serenoa_repens	Pelagodoxa_henryana)	(((Oenocarpus_bataua	Oenocarpus_minor)	Prestoea_acuminata)	(Kentiopsis_piersoniorum	(Dictyosperma_album	Veitchia_spiralis))))))))	Kingia_australis);
((Sabal_domingensis	(Phoenix_dactylifera	((Podococcus_barteri	((Roystonea_regia	((((Reinhardtia_gracilis	(Reinhardtia_simplex	Reinhardtia_paiewonskiana))	Sclerosperma_profizianum)	(Nypa_fruticans	Pseudophoenix_vinifera))	Orania_palindan))	((Serenoa_repens	Pelagodoxa_henryana)	(((Kentiopsis_piersoniorum	Veitchia_spiralis)	(Dictyosperma_album	Heterospathe_cagayanensis))	((Oenocarpus_bataua	Oenocarpus_minor)	Prestoea_acuminata)))))	(Iriartea_deltoidea	Attalea_speciosa))))	Kingia_australis);
((Sabal_domingensis	(((Phoenix_dactylifera	((Serenoa_repens	Pelagodoxa_henryana)	((Veitchia_spiralis	((Kentiopsis_piersoniorum	Dictyosperma_album)	(Oenocarpus_bataua	Oenocarpus_minor)))	Prestoea_acuminata)))	((Orania_palindan	(((Heterospathe_cagayanensis	(Iriartea_deltoidea	Attalea_speciosa))	((Reinhardtia_simplex	Reinhardtia_paiewonskiana)	Reinhardtia_gracilis))	(Roystonea_regia	(Podococcus_barteri	Sclerosperma_profizianum))))	Pseudophoenix_vinifera))	Nypa_fruticans))	Kingia_australis);
(((Sabal_domingensis	Phoenix_dactylifera)	(((Serenoa_repens	Pelagodoxa_henryana)	(((Veitchia_spiralis	(Kentiopsis_piersoniorum	(Oenocarpus_bataua	Oenocarpus_minor)))	Prestoea_acuminata)	Dictyosperma_album))	((((((Reinhardtia_paiewonskiana	Orania_palindan)	Iriartea_deltoidea)	(Reinhardtia_simplex	Reinhardtia_gracilis))	(Nypa_fruticans	Roystonea_regia))	((Sclerosperma_profizianum	(Heterospathe_cagayanensis	Attalea_speciosa))	Podococcus_barteri))	Pseudophoenix_vinifera)))	Kingia_australis);
((Sabal_domingensis	((Pelagodoxa_henryana	(Iriartea_deltoidea	(((Phoenix_dactylifera	((Dictyosperma_album	(Kentiopsis_piersoniorum	Veitchia_spiralis))	(Reinhardtia_paiewonskiana	Orania_palindan)))	Serenoa_repens)	((((Prestoea_acuminata	(Oenocarpus_bataua	Oenocarpus_minor))	Roystonea_regia)	((Podococcus_barteri	Sclerosperma_profizianum)	(Heterospathe_cagayanensis	Attalea_speciosa)))	(Pseudophoenix_vinifera	(Reinhardtia_simplex	Reinhardtia_gracilis))))))	Nypa_fruticans))	Kingia_australis);
((Prestoea_acuminata	((Dictyosperma_album	Veitchia_spiralis)	((((Serenoa_repens	Pelagodoxa_henryana)	Phoenix_dactylifera)	(((Nypa_fruticans	Pseudophoenix_vinifera)	Sabal_domingensis)	((Roystonea_regia	(Podococcus_barteri	Sclerosperma_profizianum))	((Reinhardtia_paiewonskiana	Orania_palindan)	((Heterospathe_cagayanensis	(Iriartea_deltoidea	Attalea_speciosa))	(Reinhardtia_simplex	Reinhardtia_gracilis))))))	((Oenocarpus_bataua	Oenocarpus_minor)	Kentiopsis_piersoniorum))))	Kingia_australis);
(((((Heterospathe_cagayanensis	(Iriartea_deltoidea	Attalea_speciosa))	((Reinhardtia_paiewonskiana	Orania_palindan)	(Roystonea_regia	(((Phoenix_dactylifera	(Nypa_fruticans	Pseudophoenix_vinifera))	(Reinhardtia_simplex	Reinhardtia_gracilis))	(Sabal_domingensis	(Sclerosperma_profizianum	(Serenoa_repens	Pelagodoxa_henryana)))))))	((Dictyosperma_album	(Kentiopsis_piersoniorum	Veitchia_spiralis))	((Oenocarpus_bataua	Oenocarpus_minor)	Prestoea_acuminata)))	Podococcus_barteri)	Kingia_australis);
(((((((Oenocarpus_bataua	Oenocarpus_minor)	Prestoea_acuminata)	(((Dictyosperma_album	(Kentiopsis_piersoniorum	Veitchia_spiralis))	Orania_palindan)	((Sabal_domingensis	Phoenix_dactylifera)	Pelagodoxa_henryana)))	Pseudophoenix_vinifera)	(((Heterospathe_cagayanensis	((Serenoa_repens	Iriartea_deltoidea)	Attalea_speciosa))	(Reinhardtia_paiewonskiana	(Reinhardtia_simplex	Reinhardtia_gracilis)))	((Nypa_fruticans	Roystonea_regia)	Sclerosperma_profizianum)))	Podococcus_barteri)	Kingia_australis);
((((Heterospathe_cagayanensis	((Nypa_fruticans	(((Oenocarpus_bataua	Oenocarpus_minor)	Prestoea_acuminata)	(((Dictyosperma_album	(Kentiopsis_piersoniorum	Veitchia_spiralis))	Orania_palindan)	((Sabal_domingensis	Phoenix_dactylifera)	(Serenoa_repens	Pelagodoxa_henryana)))))	Pseudophoenix_vinifera))	(((Iriartea_deltoidea	Attalea_speciosa)	(Reinhardtia_paiewonskiana	(Reinhardtia_simplex	Reinhardtia_gracilis)))	(Sclerosperma_profizianum	Roystonea_regia)))	Podococcus_barteri)	Kingia_australis);
((((Pseudophoenix_vinifera	((Reinhardtia_paiewonskiana	Reinhardtia_simplex)	Reinhardtia_gracilis))	((((Sclerosperma_profizianum	Iriartea_deltoidea)	Roystonea_regia)	Serenoa_repens)	((Podococcus_barteri	((Pelagodoxa_henryana	((Sabal_domingensis	Phoenix_dactylifera)	Attalea_speciosa))	(Dictyosperma_album	((Veitchia_spiralis	Kentiopsis_piersoniorum)	(((Oenocarpus_minor	Oenocarpus_bataua)	Prestoea_acuminata)	Heterospathe_cagayanensis)))))	Orania_palindan)))	Nypa_fruticans)	Kingia_australis);
(((Sabal_domingensis	(Phoenix_dactylifera	((Heterospathe_cagayanensis	Attalea_speciosa)	(((Dictyosperma_album	(Veitchia_spiralis	(Prestoea_acuminata	(Kentiopsis_piersoniorum	(Oenocarpus_minor	Oenocarpus_bataua)))))	(Serenoa_repens	Pelagodoxa_henryana))	(((((Reinhardtia_paiewonskiana	(Reinhardtia_simplex	Reinhardtia_gracilis))	((Podococcus_barteri	Sclerosperma_profizianum)	Roystonea_regia))	Orania_palindan)	Iriartea_deltoidea)	Pseudophoenix_vinifera)))))	Nypa_fruticans)	Kingia_australis);
((Sabal_domingensis	(Phoenix_dactylifera	(((Nypa_fruticans	Roystonea_regia)	(((Reinhardtia_paiewonskiana	(Reinhardtia_simplex	Reinhardtia_gracilis))	Orania_palindan)	((Podococcus_barteri	Sclerosperma_profizianum)	(Iriartea_deltoidea	(Attalea_speciosa	Heterospathe_cagayanensis)))))	((Pseudophoenix_vinifera	Pelagodoxa_henryana)	(((Dictyosperma_album	(Veitchia_spiralis	Kentiopsis_piersoniorum))	Serenoa_repens)	(Prestoea_acuminata	(Oenocarpus_minor	Oenocarpus_bataua)))))))	Kingia_australis);
(((Prestoea_acuminata	(Oenocarpus_minor	Oenocarpus_bataua))	((Pelagodoxa_henryana	(((((((Reinhardtia_simplex	Reinhardtia_gracilis)	Reinhardtia_paiewonskiana)	(Attalea_speciosa	Heterospathe_cagayanensis))	(Roystonea_regia	(Iriartea_deltoidea	(Podococcus_barteri	(Serenoa_repens	Sclerosperma_profizianum)))))	Orania_palindan)	(Nypa_fruticans	Pseudophoenix_vinifera))	(Sabal_domingensis	Phoenix_dactylifera)))	(Dictyosperma_album	(Veitchia_spiralis	Kentiopsis_piersoniorum))))	Kingia_australis);
((Sabal_domingensis	(Phoenix_dactylifera	((Pelagodoxa_henryana	((Orania_palindan	(((Reinhardtia_simplex	Reinhardtia_gracilis)	Reinhardtia_paiewonskiana)	(Attalea_speciosa	Iriartea_deltoidea)))	((Nypa_fruticans	Roystonea_regia)	(Podococcus_barteri	(Serenoa_repens	Sclerosperma_profizianum)))))	(Pseudophoenix_vinifera	((Heterospathe_cagayanensis	((Dictyosperma_album	Veitchia_spiralis)	Kentiopsis_piersoniorum))	(Prestoea_acuminata	(Oenocarpus_minor	Oenocarpus_bataua)))))))	Kingia_australis);
((Sabal_domingensis	(Phoenix_dactylifera	((Nypa_fruticans	Pseudophoenix_vinifera)	((((Reinhardtia_simplex	Reinhardtia_gracilis)	Reinhardtia_paiewonskiana)	(Orania_palindan	(Roystonea_regia	((Podococcus_barteri	Sclerosperma_profizianum)	((Attalea_speciosa	Iriartea_deltoidea)	Heterospathe_cagayanensis)))))	((((((Oenocarpus_minor	Oenocarpus_bataua)	Kentiopsis_piersoniorum)	Dictyosperma_album)	Veitchia_spiralis)	Prestoea_acuminata)	(Serenoa_repens	Pelagodoxa_henryana))))))	Kingia_australis);
((Nypa_fruticans	(Roystonea_regia	(((Reinhardtia_simplex	Reinhardtia_gracilis)	Reinhardtia_paiewonskiana)	(((((Prestoea_acuminata	(Veitchia_spiralis	((Oenocarpus_minor	Oenocarpus_bataua)	(Kentiopsis_piersoniorum	Dictyosperma_album))))	((Serenoa_repens	Pelagodoxa_henryana)	(Sabal_domingensis	Phoenix_dactylifera)))	Pseudophoenix_vinifera)	Orania_palindan)	((Podococcus_barteri	(Iriartea_deltoidea	Sclerosperma_profizianum))	(Attalea_speciosa	Heterospathe_cagayanensis))))))	Kingia_australis);
(((Prestoea_acuminata	(Oenocarpus_minor	Oenocarpus_bataua))	(((Veitchia_spiralis	Kentiopsis_piersoniorum)	Dictyosperma_album)	((Serenoa_repens	Pelagodoxa_henryana)	(((Pseudophoenix_vinifera	(((((Sclerosperma_profizianum	(Podococcus_barteri	Iriartea_deltoidea))	(Nypa_fruticans	Roystonea_regia))	((Reinhardtia_simplex	Reinhardtia_gracilis)	Reinhardtia_paiewonskiana))	(Attalea_speciosa	Heterospathe_cagayanensis))	Orania_palindan))	Sabal_domingensis)	Phoenix_dactylifera))))	Kingia_australis);
((Sabal_domingensis	((((Orania_palindan	((((Dictyosperma_album	(Prestoea_acuminata	((Heterospathe_cagayanensis	Veitchia_spiralis)	(Kentiopsis_piersoniorum	(Oenocarpus_minor	Oenocarpus_bataua)))))	(Attalea_speciosa	Phoenix_dactylifera))	Podococcus_barteri)	((Reinhardtia_gracilis	Sclerosperma_profizianum)	((Reinhardtia_simplex	Reinhardtia_paiewonskiana)	(Pseudophoenix_vinifera	Nypa_fruticans)))))	Roystonea_regia)	Iriartea_deltoidea)	(Serenoa_repens	Pelagodoxa_henryana)))	Kingia_australis);
((Phoenix_dactylifera	(((Serenoa_repens	Pelagodoxa_henryana)	(Dictyosperma_album	((Prestoea_acuminata	Veitchia_spiralis)	(Kentiopsis_piersoniorum	(Oenocarpus_minor	Oenocarpus_bataua)))))	(((((((Heterospathe_cagayanensis	(Iriartea_deltoidea	Attalea_speciosa))	((Reinhardtia_gracilis	Reinhardtia_simplex)	Reinhardtia_paiewonskiana))	Podococcus_barteri)	(Sclerosperma_profizianum	(Nypa_fruticans	Roystonea_regia)))	Orania_palindan)	Sabal_domingensis)	Pseudophoenix_vinifera)))	Kingia_australis);
((Nypa_fruticans	(Reinhardtia_gracilis	((Reinhardtia_paiewonskiana	Reinhardtia_simplex)	(((((Orania_palindan	Pseudophoenix_vinifera)	(Pelagodoxa_henryana	(Attalea_speciosa	(Sabal_domingensis	Phoenix_dactylifera))))	(((Oenocarpus_bataua	Oenocarpus_minor)	Prestoea_acuminata)	(Heterospathe_cagayanensis	(Dictyosperma_album	(Kentiopsis_piersoniorum	Veitchia_spiralis)))))	Roystonea_regia)	((Iriartea_deltoidea	Serenoa_repens)	(Podococcus_barteri	Sclerosperma_profizianum))))))	Kingia_australis);
((((((Heterospathe_cagayanensis	Attalea_speciosa)	(Iriartea_deltoidea	(Phoenix_dactylifera	Sabal_domingensis)))	((Nypa_fruticans	((Reinhardtia_gracilis	Reinhardtia_simplex)	(Pseudophoenix_vinifera	Sclerosperma_profizianum)))	Reinhardtia_paiewonskiana))	(Podococcus_barteri	(Orania_palindan	(((Oenocarpus_bataua	Oenocarpus_minor)	Prestoea_acuminata)	((Dictyosperma_album	(Kentiopsis_piersoniorum	Veitchia_spiralis))	Serenoa_repens)))))	(Roystonea_regia	Pelagodoxa_henryana))	Kingia_australis);
((Nypa_fruticans	((Podococcus_barteri	(Sclerosperma_profizianum	(Serenoa_repens	Iriartea_deltoidea)))	((Heterospathe_cagayanensis	((Attalea_speciosa	(Phoenix_dactylifera	Sabal_domingensis))	((Pelagodoxa_henryana	(((Oenocarpus_bataua	Oenocarpus_minor)	Prestoea_acuminata)	(Dictyosperma_album	(Kentiopsis_piersoniorum	Veitchia_spiralis))))	(Orania_palindan	Roystonea_regia))))	(Pseudophoenix_vinifera	(Reinhardtia_paiewonskiana	(Reinhardtia_gracilis	Reinhardtia_simplex))))))	Kingia_australis);
((Sabal_domingensis	((((Podococcus_barteri	((Pseudophoenix_vinifera	(((Oenocarpus_bataua	Oenocarpus_minor)	Prestoea_acuminata)	(Kentiopsis_piersoniorum	(Heterospathe_cagayanensis	Veitchia_spiralis))))	Dictyosperma_album))	Phoenix_dactylifera)	(((Attalea_speciosa	(Reinhardtia_paiewonskiana	(Reinhardtia_gracilis	Reinhardtia_simplex)))	((Nypa_fruticans	Roystonea_regia)	(Sclerosperma_profizianum	(Serenoa_repens	Iriartea_deltoidea))))	Orania_palindan))	Pelagodoxa_henryana))	Kingia_australis);
(((((Oenocarpus_bataua	Oenocarpus_minor)	Prestoea_acuminata)	(Dictyosperma_album	((Kentiopsis_piersoniorum	Veitchia_spiralis)	Heterospathe_cagayanensis)))	((Podococcus_barteri	((((Sabal_domingensis	Phoenix_dactylifera)	Orania_palindan)	(((Attalea_speciosa	(Sclerosperma_profizianum	Iriartea_deltoidea))	Roystonea_regia)	(Pseudophoenix_vinifera	(Reinhardtia_paiewonskiana	(Reinhardtia_gracilis	Reinhardtia_simplex)))))	Nypa_fruticans))	(Serenoa_repens	Pelagodoxa_henryana)))	Kingia_australis);
((Nypa_fruticans	((Sclerosperma_profizianum	(Pseudophoenix_vinifera	((Reinhardtia_paiewonskiana	Reinhardtia_simplex)	Reinhardtia_gracilis)))	((Roystonea_regia	(((Heterospathe_cagayanensis	(Iriartea_deltoidea	Attalea_speciosa))	(((Oenocarpus_bataua	Oenocarpus_minor)	Prestoea_acuminata)	(Dictyosperma_album	((Serenoa_repens	Kentiopsis_piersoniorum)	Veitchia_spiralis))))	Podococcus_barteri))	(Pelagodoxa_henryana	((Sabal_domingensis	Phoenix_dactylifera)	Orania_palindan)))))	Kingia_australis);
((Nypa_fruticans	((Heterospathe_cagayanensis	(Podococcus_barteri	Sclerosperma_profizianum))	((Roystonea_regia	(((((Sabal_domingensis	Phoenix_dactylifera)	(Serenoa_repens	Pelagodoxa_henryana))	(Iriartea_deltoidea	Attalea_speciosa))	(((Oenocarpus_bataua	Oenocarpus_minor)	Prestoea_acuminata)	(Dictyosperma_album	(Kentiopsis_piersoniorum	Veitchia_spiralis))))	Orania_palindan))	(Pseudophoenix_vinifera	((Reinhardtia_paiewonskiana	Reinhardtia_simplex)	Reinhardtia_gracilis)))))	Kingia_australis);
(((Veitchia_spiralis	(Kentiopsis_piersoniorum	((Oenocarpus_bataua	Oenocarpus_minor)	Prestoea_acuminata)))	(((((Orania_palindan	Roystonea_regia)	((Pseudophoenix_vinifera	(Reinhardtia_paiewonskiana	(Reinhardtia_simplex	Reinhardtia_gracilis)))	((Heterospathe_cagayanensis	Nypa_fruticans)	Sclerosperma_profizianum)))	Podococcus_barteri)	((Phoenix_dactylifera	(Sabal_domingensis	(Serenoa_repens	Pelagodoxa_henryana)))	(Iriartea_deltoidea	Attalea_speciosa)))	Dictyosperma_album))	Kingia_australis);
((((Veitchia_spiralis	Kentiopsis_piersoniorum)	Dictyosperma_album)	((((((Orania_palindan	((((Pseudophoenix_vinifera	(Reinhardtia_paiewonskiana	(Reinhardtia_simplex	Reinhardtia_gracilis)))	Nypa_fruticans)	(Sclerosperma_profizianum	Roystonea_regia))	Podococcus_barteri))	Sabal_domingensis)	(Heterospathe_cagayanensis	((Serenoa_repens	Iriartea_deltoidea)	Attalea_speciosa)))	Phoenix_dactylifera)	Pelagodoxa_henryana)	((Oenocarpus_bataua	Oenocarpus_minor)	Prestoea_acuminata)))	Kingia_australis);
(((Pelagodoxa_henryana	(((Pseudophoenix_vinifera	(Oenocarpus_bataua	Oenocarpus_minor))	(Serenoa_repens	Kentiopsis_piersoniorum))	(Prestoea_acuminata	(Phoenix_dactylifera	(Dictyosperma_album	Veitchia_spiralis)))))	((((((Iriartea_deltoidea	(Podococcus_barteri	Sclerosperma_profizianum))	(Nypa_fruticans	Roystonea_regia))	Orania_palindan)	((Reinhardtia_paiewonskiana	Reinhardtia_simplex)	(Heterospathe_cagayanensis	Attalea_speciosa)))	Sabal_domingensis)	Reinhardtia_gracilis))	Kingia_australis);
(((((Reinhardtia_simplex	Reinhardtia_paiewonskiana)	(Pseudophoenix_vinifera	Reinhardtia_gracilis))	((Roystonea_regia	(Podococcus_barteri	(Serenoa_repens	(Iriartea_deltoidea	Sclerosperma_profizianum))))	((((Prestoea_acuminata	(((Oenocarpus_bataua	Oenocarpus_minor)	(Kentiopsis_piersoniorum	Dictyosperma_album))	Veitchia_spiralis))	Pelagodoxa_henryana)	(Heterospathe_cagayanensis	Attalea_speciosa))	(Orania_palindan	(Sabal_domingensis	Phoenix_dactylifera)))))	Nypa_fruticans)	Kingia_australis);
((((((((Heterospathe_cagayanensis	Podococcus_barteri)	Orania_palindan)	(Roystonea_regia	((Pseudophoenix_vinifera	(((Prestoea_acuminata	(((Oenocarpus_bataua	Oenocarpus_minor)	(Kentiopsis_piersoniorum	(Serenoa_repens	Dictyosperma_album)))	Veitchia_spiralis))	Pelagodoxa_henryana)	(Sabal_domingensis	Phoenix_dactylifera)))	Attalea_speciosa)))	(Reinhardtia_simplex	Reinhardtia_paiewonskiana))	Reinhardtia_gracilis)	(Sclerosperma_profizianum	Iriartea_deltoidea))	Nypa_fruticans)	Kingia_australis);
((Prestoea_acuminata	(((Oenocarpus_bataua	Oenocarpus_minor)	((Veitchia_spiralis	Kentiopsis_piersoniorum)	Dictyosperma_album))	((((Iriartea_deltoidea	(Heterospathe_cagayanensis	(Reinhardtia_paiewonskiana	Orania_palindan)))	Roystonea_regia)	((Reinhardtia_gracilis	Reinhardtia_simplex)	(Nypa_fruticans	(Podococcus_barteri	Sclerosperma_profizianum))))	(((Serenoa_repens	Pelagodoxa_henryana)	Pseudophoenix_vinifera)	((Sabal_domingensis	Phoenix_dactylifera)	Attalea_speciosa)))))	Kingia_australis);
((Roystonea_regia	((((Podococcus_barteri	(Serenoa_repens	Sclerosperma_profizianum))	Iriartea_deltoidea)	((((Phoenix_dactylifera	(Pelagodoxa_henryana	(((Prestoea_acuminata	(Oenocarpus_bataua	Oenocarpus_minor))	(Veitchia_spiralis	Kentiopsis_piersoniorum))	Dictyosperma_album)))	Pseudophoenix_vinifera)	Sabal_domingensis)	(Orania_palindan	((Heterospathe_cagayanensis	Attalea_speciosa)	(Reinhardtia_paiewonskiana	(Reinhardtia_gracilis	Reinhardtia_simplex))))))	Nypa_fruticans))	Kingia_australis);
((Attalea_speciosa	((Reinhardtia_paiewonskiana	(Reinhardtia_gracilis	Reinhardtia_simplex))	(((Nypa_fruticans	Roystonea_regia)	((Podococcus_barteri	Sclerosperma_profizianum)	Iriartea_deltoidea))	((Pseudophoenix_vinifera	((Sabal_domingensis	Phoenix_dactylifera)	((Serenoa_repens	Pelagodoxa_henryana)	((Prestoea_acuminata	(Oenocarpus_bataua	Oenocarpus_minor))	(Heterospathe_cagayanensis	((Veitchia_spiralis	Kentiopsis_piersoniorum)	Dictyosperma_album))))))	Orania_palindan))))	Kingia_australis);
(((((Serenoa_repens	Pelagodoxa_henryana)	(Nypa_fruticans	Roystonea_regia))	(Pseudophoenix_vinifera	((Sclerosperma_profizianum	((Reinhardtia_paiewonskiana	(Heterospathe_cagayanensis	(Iriartea_deltoidea	Attalea_speciosa)))	(Reinhardtia_gracilis	Reinhardtia_simplex)))	((((Veitchia_spiralis	Dictyosperma_album)	Orania_palindan)	(Sabal_domingensis	Phoenix_dactylifera))	(Prestoea_acuminata	(Kentiopsis_piersoniorum	(Oenocarpus_bataua	Oenocarpus_minor)))))))	Podococcus_barteri)	Kingia_australis);
((Roystonea_regia	(((Sclerosperma_profizianum	((Iriartea_deltoidea	(Attalea_speciosa	Heterospathe_cagayanensis))	((Reinhardtia_gracilis	Reinhardtia_simplex)	Reinhardtia_paiewonskiana)))	((Orania_palindan	((((Serenoa_repens	Pelagodoxa_henryana)	(((Kentiopsis_piersoniorum	Veitchia_spiralis)	Dictyosperma_album)	(Prestoea_acuminata	(Oenocarpus_bataua	Oenocarpus_minor))))	Phoenix_dactylifera)	(Sabal_domingensis	Pseudophoenix_vinifera)))	Podococcus_barteri))	Nypa_fruticans))	Kingia_australis);
((Roystonea_regia	(((((Serenoa_repens	Iriartea_deltoidea)	(Sclerosperma_profizianum	Podococcus_barteri))	((Orania_palindan	((Attalea_speciosa	(Pelagodoxa_henryana	(Pseudophoenix_vinifera	Phoenix_dactylifera)))	(((Heterospathe_cagayanensis	(Kentiopsis_piersoniorum	Veitchia_spiralis))	Dictyosperma_album)	(Prestoea_acuminata	(Oenocarpus_bataua	Oenocarpus_minor)))))	Sabal_domingensis))	((Reinhardtia_gracilis	Reinhardtia_simplex)	Reinhardtia_paiewonskiana))	Nypa_fruticans))	Kingia_australis);
((Roystonea_regia	((Reinhardtia_paiewonskiana	Orania_palindan)	((Nypa_fruticans	((Podococcus_barteri	Sclerosperma_profizianum)	(Iriartea_deltoidea	Attalea_speciosa)))	((Pseudophoenix_vinifera	(((Pelagodoxa_henryana	Serenoa_repens)	(Sabal_domingensis	Phoenix_dactylifera))	((((Kentiopsis_piersoniorum	Heterospathe_cagayanensis)	Veitchia_spiralis)	Dictyosperma_album)	(Prestoea_acuminata	(Oenocarpus_bataua	Oenocarpus_minor)))))	(Reinhardtia_gracilis	Reinhardtia_simplex)))))	Kingia_australis);
(((Sabal_domingensis	((((Reinhardtia_paiewonskiana	Orania_palindan)	((Nypa_fruticans	(Reinhardtia_simplex	(Reinhardtia_gracilis	Pseudophoenix_vinifera)))	(Podococcus_barteri	Sclerosperma_profizianum)))	((Iriartea_deltoidea	Attalea_speciosa)	Roystonea_regia))	((Pelagodoxa_henryana	(Dictyosperma_album	(((Kentiopsis_piersoniorum	Heterospathe_cagayanensis)	Veitchia_spiralis)	(Prestoea_acuminata	(Oenocarpus_bataua	Oenocarpus_minor)))))	Phoenix_dactylifera)))	Serenoa_repens)	Kingia_australis);
((Sabal_domingensis	((((((Heterospathe_cagayanensis	Attalea_speciosa)	((Reinhardtia_gracilis	(Reinhardtia_simplex	Serenoa_repens))	Reinhardtia_paiewonskiana))	Iriartea_deltoidea)	(Nypa_fruticans	(Sclerosperma_profizianum	Podococcus_barteri)))	(Roystonea_regia	Orania_palindan))	(((Phoenix_dactylifera	Pelagodoxa_henryana)	(((Kentiopsis_piersoniorum	Veitchia_spiralis)	Dictyosperma_album)	(Prestoea_acuminata	(Oenocarpus_minor	Oenocarpus_bataua))))	Pseudophoenix_vinifera)))	Kingia_australis);
((((Heterospathe_cagayanensis	((Kentiopsis_piersoniorum	Veitchia_spiralis)	Dictyosperma_album))	(Prestoea_acuminata	(Oenocarpus_minor	Oenocarpus_bataua)))	(((Pseudophoenix_vinifera	Sabal_domingensis)	(((((Reinhardtia_gracilis	Reinhardtia_simplex)	Reinhardtia_paiewonskiana)	(Attalea_speciosa	(Nypa_fruticans	(Sclerosperma_profizianum	Podococcus_barteri))))	Roystonea_regia)	(Iriartea_deltoidea	Orania_palindan)))	(Phoenix_dactylifera	(Serenoa_repens	Pelagodoxa_henryana))))	Kingia_australis);
(((((Roystonea_regia	((Sclerosperma_profizianum	Podococcus_barteri)	Iriartea_deltoidea))	((Reinhardtia_gracilis	Reinhardtia_simplex)	Reinhardtia_paiewonskiana))	(Orania_palindan	((((Sabal_domingensis	Phoenix_dactylifera)	Attalea_speciosa)	(Pseudophoenix_vinifera	(Serenoa_repens	Pelagodoxa_henryana)))	(Heterospathe_cagayanensis	(((Kentiopsis_piersoniorum	Veitchia_spiralis)	Dictyosperma_album)	(Prestoea_acuminata	(Oenocarpus_minor	Oenocarpus_bataua)))))))	Nypa_fruticans)	Kingia_australis);
((((Attalea_speciosa	(((Serenoa_repens	Pelagodoxa_henryana)	(Veitchia_spiralis	((Kentiopsis_piersoniorum	Dictyosperma_album)	Heterospathe_cagayanensis)))	(Prestoea_acuminata	(Oenocarpus_minor	Oenocarpus_bataua))))	(((Reinhardtia_gracilis	Reinhardtia_simplex)	(Roystonea_regia	(Sclerosperma_profizianum	Podococcus_barteri)))	(((Sabal_domingensis	Phoenix_dactylifera)	Pseudophoenix_vinifera)	((Iriartea_deltoidea	Reinhardtia_paiewonskiana)	Orania_palindan))))	Nypa_fruticans)	Kingia_australis);
(((Serenoa_repens	Pelagodoxa_henryana)	(((Heterospathe_cagayanensis	(Dictyosperma_album	(Kentiopsis_piersoniorum	Veitchia_spiralis)))	(Prestoea_acuminata	(Oenocarpus_minor	Oenocarpus_bataua)))	((Reinhardtia_gracilis	(Sabal_domingensis	(((Attalea_speciosa	((Iriartea_deltoidea	Sclerosperma_profizianum)	Podococcus_barteri))	((Reinhardtia_simplex	Reinhardtia_paiewonskiana)	(Nypa_fruticans	Roystonea_regia)))	Orania_palindan)))	(Phoenix_dactylifera	Pseudophoenix_vinifera))))	Kingia_australis);
((Prestoea_acuminata	((Heterospathe_cagayanensis	Veitchia_spiralis)	((Kentiopsis_piersoniorum	(Oenocarpus_minor	Oenocarpus_bataua))	(Dictyosperma_album	(((((Orania_palindan	(Roystonea_regia	(Sclerosperma_profizianum	Podococcus_barteri)))	((Reinhardtia_simplex	Reinhardtia_paiewonskiana)	(Attalea_speciosa	Iriartea_deltoidea)))	(Nypa_fruticans	(Pseudophoenix_vinifera	Reinhardtia_gracilis)))	(Sabal_domingensis	Phoenix_dactylifera))	(Serenoa_repens	Pelagodoxa_henryana))))))	Kingia_australis);
((Roystonea_regia	((((Iriartea_deltoidea	Sclerosperma_profizianum)	(Nypa_fruticans	(Pseudophoenix_vinifera	Reinhardtia_gracilis)))	(Podococcus_barteri	((Reinhardtia_simplex	Reinhardtia_paiewonskiana)	(Heterospathe_cagayanensis	Attalea_speciosa))))	(((Serenoa_repens	Pelagodoxa_henryana)	((Prestoea_acuminata	(Oenocarpus_minor	Oenocarpus_bataua))	((Veitchia_spiralis	Kentiopsis_piersoniorum)	Dictyosperma_album)))	(Orania_palindan	(Sabal_domingensis	Phoenix_dactylifera)))))	Kingia_australis);
(((Nypa_fruticans	(Pseudophoenix_vinifera	(((Reinhardtia_paiewonskiana	(Reinhardtia_gracilis	Reinhardtia_simplex))	(((Attalea_speciosa	Phoenix_dactylifera)	(((Serenoa_repens	Pelagodoxa_henryana)	((Prestoea_acuminata	(Oenocarpus_minor	Oenocarpus_bataua))	(((Veitchia_spiralis	Kentiopsis_piersoniorum)	Heterospathe_cagayanensis)	Dictyosperma_album)))	Orania_palindan))	Roystonea_regia))	(Podococcus_barteri	(Iriartea_deltoidea	Sclerosperma_profizianum)))))	Sabal_domingensis)	Kingia_australis);
((Attalea_speciosa	(Iriartea_deltoidea	((Podococcus_barteri	Sclerosperma_profizianum)	(((((Reinhardtia_paiewonskiana	Reinhardtia_simplex)	Reinhardtia_gracilis)	((Sabal_domingensis	(((Serenoa_repens	Pelagodoxa_henryana)	((Prestoea_acuminata	(Oenocarpus_minor	Oenocarpus_bataua))	((Veitchia_spiralis	Kentiopsis_piersoniorum)	Dictyosperma_album)))	Phoenix_dactylifera))	Pseudophoenix_vinifera))	Nypa_fruticans)	((Roystonea_regia	Heterospathe_cagayanensis)	Orania_palindan)))))	Kingia_australis);
((Sabal_domingensis	(Phoenix_dactylifera	(((((Veitchia_spiralis	Kentiopsis_piersoniorum)	(Prestoea_acuminata	(Oenocarpus_minor	Oenocarpus_bataua)))	Dictyosperma_album)	((((Heterospathe_cagayanensis	Attalea_speciosa)	(((Reinhardtia_paiewonskiana	(Reinhardtia_simplex	Reinhardtia_gracilis))	(Podococcus_barteri	(Iriartea_deltoidea	Sclerosperma_profizianum)))	(Nypa_fruticans	Roystonea_regia)))	Orania_palindan)	Pseudophoenix_vinifera))	(Serenoa_repens	Pelagodoxa_henryana))))	Kingia_australis);
(((((Veitchia_spiralis	(((Oenocarpus_bataua	Oenocarpus_minor)	Prestoea_acuminata)	(Kentiopsis_piersoniorum	Dictyosperma_album)))	Pelagodoxa_henryana)	Phoenix_dactylifera)	((((Podococcus_barteri	(Serenoa_repens	Sclerosperma_profizianum))	((Nypa_fruticans	Roystonea_regia)	((Reinhardtia_gracilis	(Reinhardtia_paiewonskiana	Reinhardtia_simplex))	(Sabal_domingensis	Pseudophoenix_vinifera))))	Orania_palindan)	(Iriartea_deltoidea	(Heterospathe_cagayanensis	Attalea_speciosa))))	Kingia_australis);
(((Nypa_fruticans	((((Serenoa_repens	Pelagodoxa_henryana)	Phoenix_dactylifera)	(((Heterospathe_cagayanensis	Veitchia_spiralis)	((Oenocarpus_bataua	Oenocarpus_minor)	Prestoea_acuminata))	(Kentiopsis_piersoniorum	Dictyosperma_album)))	((Pseudophoenix_vinifera	(Reinhardtia_paiewonskiana	Orania_palindan))	((Attalea_speciosa	Iriartea_deltoidea)	((Roystonea_regia	(Podococcus_barteri	Sclerosperma_profizianum))	(Reinhardtia_simplex	Reinhardtia_gracilis))))))	Sabal_domingensis)	Kingia_australis);
(((Roystonea_regia	(((Podococcus_barteri	((((Veitchia_spiralis	Kentiopsis_piersoniorum)	Dictyosperma_album)	((Oenocarpus_bataua	Oenocarpus_minor)	Prestoea_acuminata))	((Serenoa_repens	Pelagodoxa_henryana)	Phoenix_dactylifera)))	(Heterospathe_cagayanensis	(Attalea_speciosa	Iriartea_deltoidea)))	((Sclerosperma_profizianum	(Pseudophoenix_vinifera	(Nypa_fruticans	((Reinhardtia_paiewonskiana	Reinhardtia_simplex)	Reinhardtia_gracilis))))	Orania_palindan)))	Sabal_domingensis)	Kingia_australis);
(((((Orania_palindan	(((Reinhardtia_paiewonskiana	Heterospathe_cagayanensis)	Attalea_speciosa)	Roystonea_regia))	((((Podococcus_barteri	Sclerosperma_profizianum)	Nypa_fruticans)	((Reinhardtia_simplex	Reinhardtia_gracilis)	Pseudophoenix_vinifera))	Iriartea_deltoidea))	(((((Veitchia_spiralis	Kentiopsis_piersoniorum)	Dictyosperma_album)	((Oenocarpus_bataua	Oenocarpus_minor)	Prestoea_acuminata))	(Serenoa_repens	Pelagodoxa_henryana))	Phoenix_dactylifera))	Sabal_domingensis)	Kingia_australis);
((Nypa_fruticans	((((Reinhardtia_gracilis	((Reinhardtia_paiewonskiana	Reinhardtia_simplex)	(Pseudophoenix_vinifera	(((((Oenocarpus_bataua	Oenocarpus_minor)	Prestoea_acuminata)	(Serenoa_repens	Pelagodoxa_henryana))	(Orania_palindan	((Veitchia_spiralis	Kentiopsis_piersoniorum)	Dictyosperma_album)))	(((Heterospathe_cagayanensis	Attalea_speciosa)	(Sabal_domingensis	Phoenix_dactylifera))	Podococcus_barteri)))))	Sclerosperma_profizianum)	Iriartea_deltoidea)	Roystonea_regia))	Kingia_australis);
((((Oenocarpus_bataua	Oenocarpus_minor)	Prestoea_acuminata)	(((Heterospathe_cagayanensis	(Iriartea_deltoidea	Attalea_speciosa))	((Phoenix_dactylifera	Pelagodoxa_henryana)	((Roystonea_regia	Orania_palindan)	(((Podococcus_barteri	Sclerosperma_profizianum)	Nypa_fruticans)	(Pseudophoenix_vinifera	(Reinhardtia_gracilis	(Reinhardtia_paiewonskiana	Reinhardtia_simplex)))))))	(Sabal_domingensis	(((Serenoa_repens	Veitchia_spiralis)	Kentiopsis_piersoniorum)	Dictyosperma_album))))	Kingia_australis);
((Nypa_fruticans	(((((Podococcus_barteri	Roystonea_regia)	((Orania_palindan	((Pseudophoenix_vinifera	Sabal_domingensis)	(((Serenoa_repens	Pelagodoxa_henryana)	(((Veitchia_spiralis	Kentiopsis_piersoniorum)	Dictyosperma_album)	((Oenocarpus_bataua	Oenocarpus_minor)	Prestoea_acuminata)))	Phoenix_dactylifera)))	(Heterospathe_cagayanensis	Attalea_speciosa)))	Iriartea_deltoidea)	(Reinhardtia_paiewonskiana	(Reinhardtia_simplex	Reinhardtia_gracilis)))	Sclerosperma_profizianum))	Kingia_australis);
((Roystonea_regia	(((Heterospathe_cagayanensis	(Iriartea_deltoidea	Attalea_speciosa))	(((Pseudophoenix_vinifera	Sabal_domingensis)	(((Serenoa_repens	Pelagodoxa_henryana)	(((Veitchia_spiralis	Kentiopsis_piersoniorum)	Dictyosperma_album)	((Oenocarpus_bataua	Oenocarpus_minor)	Prestoea_acuminata)))	Phoenix_dactylifera))	Orania_palindan))	((Sclerosperma_profizianum	((Reinhardtia_paiewonskiana	(Reinhardtia_simplex	Reinhardtia_gracilis))	Nypa_fruticans))	Podococcus_barteri)))	Kingia_australis);
((Roystonea_regia	(((Attalea_speciosa	Heterospathe_cagayanensis)	Podococcus_barteri)	(((Pseudophoenix_vinifera	(Reinhardtia_paiewonskiana	(Reinhardtia_simplex	Reinhardtia_gracilis)))	((Sabal_domingensis	((Serenoa_repens	Iriartea_deltoidea)	Sclerosperma_profizianum))	Nypa_fruticans))	((Phoenix_dactylifera	Orania_palindan)	(Pelagodoxa_henryana	((Veitchia_spiralis	(((Oenocarpus_bataua	Oenocarpus_minor)	Kentiopsis_piersoniorum)	Dictyosperma_album))	Prestoea_acuminata))))))	Kingia_australis);
((Roystonea_regia	((((Reinhardtia_paiewonskiana	(Reinhardtia_simplex	Reinhardtia_gracilis))	(Attalea_speciosa	(Nypa_fruticans	Heterospathe_cagayanensis)))	(((((Serenoa_repens	Pelagodoxa_henryana)	(((Veitchia_spiralis	Dictyosperma_album)	Kentiopsis_piersoniorum)	((Oenocarpus_bataua	Oenocarpus_minor)	Prestoea_acuminata)))	Pseudophoenix_vinifera)	(Sabal_domingensis	Phoenix_dactylifera))	Orania_palindan))	(Podococcus_barteri	(Iriartea_deltoidea	Sclerosperma_profizianum))))	Kingia_australis);
(((((Orania_palindan	(Phoenix_dactylifera	Sabal_domingensis))	((Pseudophoenix_vinifera	(Roystonea_regia	(Iriartea_deltoidea	(Podococcus_barteri	Sclerosperma_profizianum))))	((Reinhardtia_gracilis	(Reinhardtia_paiewonskiana	Reinhardtia_simplex))	Attalea_speciosa)))	(((((Oenocarpus_bataua	Oenocarpus_minor)	Prestoea_acuminata)	Dictyosperma_album)	(Veitchia_spiralis	(Heterospathe_cagayanensis	Kentiopsis_piersoniorum)))	(Serenoa_repens	Pelagodoxa_henryana)))	Nypa_fruticans)	Kingia_australis);
((((Podococcus_barteri	Sclerosperma_profizianum)	(((((((((Oenocarpus_bataua	Oenocarpus_minor)	Prestoea_acuminata)	(Dictyosperma_album	(Kentiopsis_piersoniorum	Veitchia_spiralis)))	(Phoenix_dactylifera	(Sabal_domingensis	(Serenoa_repens	Pelagodoxa_henryana))))	Pseudophoenix_vinifera)	Orania_palindan)	((Reinhardtia_paiewonskiana	(Reinhardtia_simplex	Reinhardtia_gracilis))	(Heterospathe_cagayanensis	Attalea_speciosa)))	Roystonea_regia)	Iriartea_deltoidea))	Nypa_fruticans)	Kingia_australis);
((((((Sclerosperma_profizianum	(Heterospathe_cagayanensis	(Iriartea_deltoidea	Attalea_speciosa)))	(Podococcus_barteri	Reinhardtia_simplex))	((((((Serenoa_repens	Pelagodoxa_henryana)	((Dictyosperma_album	(Kentiopsis_piersoniorum	Veitchia_spiralis))	((Oenocarpus_bataua	Oenocarpus_minor)	Prestoea_acuminata)))	((Phoenix_dactylifera	Sabal_domingensis)	Pseudophoenix_vinifera))	Orania_palindan)	Reinhardtia_paiewonskiana)	Reinhardtia_gracilis))	Roystonea_regia)	Nypa_fruticans)	Kingia_australis);
((((((Reinhardtia_gracilis	Reinhardtia_simplex)	Reinhardtia_paiewonskiana)	(Pseudophoenix_vinifera	(Roystonea_regia	((((Heterospathe_cagayanensis	(Dictyosperma_album	(Kentiopsis_piersoniorum	Veitchia_spiralis)))	((Oenocarpus_bataua	Oenocarpus_minor)	Prestoea_acuminata))	((Serenoa_repens	Pelagodoxa_henryana)	(Attalea_speciosa	(Phoenix_dactylifera	Sabal_domingensis))))	Orania_palindan))))	(Iriartea_deltoidea	(Podococcus_barteri	Sclerosperma_profizianum)))	Nypa_fruticans)	Kingia_australis);
(((Sclerosperma_profizianum	(Attalea_speciosa	(Roystonea_regia	((Reinhardtia_gracilis	Reinhardtia_simplex)	(((Iriartea_deltoidea	Podococcus_barteri)	((((Dictyosperma_album	(Kentiopsis_piersoniorum	(Heterospathe_cagayanensis	Veitchia_spiralis)))	((Oenocarpus_bataua	Oenocarpus_minor)	Prestoea_acuminata))	Pelagodoxa_henryana)	(Pseudophoenix_vinifera	(Phoenix_dactylifera	(Serenoa_repens	Sabal_domingensis)))))	(Reinhardtia_paiewonskiana	Orania_palindan))))))	Nypa_fruticans)	Kingia_australis);
((((Sclerosperma_profizianum	((Pseudophoenix_vinifera	((Reinhardtia_gracilis	Reinhardtia_simplex)	Reinhardtia_paiewonskiana))	((((((Dictyosperma_album	(Kentiopsis_piersoniorum	Veitchia_spiralis))	Heterospathe_cagayanensis)	((Oenocarpus_bataua	Oenocarpus_minor)	Prestoea_acuminata))	(Serenoa_repens	Pelagodoxa_henryana))	Attalea_speciosa)	((Iriartea_deltoidea	(Orania_palindan	Phoenix_dactylifera))	(Podococcus_barteri	Roystonea_regia)))))	Sabal_domingensis)	Nypa_fruticans)	Kingia_australis);
(((Attalea_speciosa	((Dictyosperma_album	(Kentiopsis_piersoniorum	Veitchia_spiralis))	Heterospathe_cagayanensis))	(((Oenocarpus_bataua	Oenocarpus_minor)	Prestoea_acuminata)	((((Pelagodoxa_henryana	Sabal_domingensis)	((Reinhardtia_gracilis	Orania_palindan)	((Roystonea_regia	(((Serenoa_repens	Podococcus_barteri)	Sclerosperma_profizianum)	Iriartea_deltoidea))	(Reinhardtia_simplex	Reinhardtia_paiewonskiana))))	(Nypa_fruticans	Pseudophoenix_vinifera))	Phoenix_dactylifera)))	Kingia_australis);
((((Oenocarpus_bataua	Oenocarpus_minor)	Prestoea_acuminata)	(((Pseudophoenix_vinifera	(((Nypa_fruticans	Roystonea_regia)	(((Reinhardtia_gracilis	Reinhardtia_simplex)	Reinhardtia_paiewonskiana)	Orania_palindan))	((Podococcus_barteri	Sclerosperma_profizianum)	(Attalea_speciosa	Iriartea_deltoidea))))	((Serenoa_repens	Pelagodoxa_henryana)	(Sabal_domingensis	Phoenix_dactylifera)))	((Dictyosperma_album	(Kentiopsis_piersoniorum	Veitchia_spiralis))	Heterospathe_cagayanensis)))	Kingia_australis);
(((((Dictyosperma_album	(Kentiopsis_piersoniorum	Veitchia_spiralis))	Heterospathe_cagayanensis)	((Oenocarpus_bataua	Oenocarpus_minor)	Prestoea_acuminata))	((Attalea_speciosa	Iriartea_deltoidea)	((Serenoa_repens	Pelagodoxa_henryana)	((((Phoenix_dactylifera	Orania_palindan)	(Podococcus_barteri	((Reinhardtia_gracilis	(Reinhardtia_simplex	Reinhardtia_paiewonskiana))	Pseudophoenix_vinifera)))	Nypa_fruticans)	((Sabal_domingensis	Sclerosperma_profizianum)	Roystonea_regia)))))	Kingia_australis);
((Nypa_fruticans	(Roystonea_regia	((Orania_palindan	(((Sabal_domingensis	Pelagodoxa_henryana)	(((((Veitchia_spiralis	Heterospathe_cagayanensis)	(Kentiopsis_piersoniorum	Dictyosperma_album))	((Oenocarpus_bataua	Oenocarpus_minor)	Prestoea_acuminata))	(Attalea_speciosa	(Serenoa_repens	Iriartea_deltoidea)))	(Pseudophoenix_vinifera	Phoenix_dactylifera)))	(Reinhardtia_paiewonskiana	(Reinhardtia_gracilis	Reinhardtia_simplex))))	(Sclerosperma_profizianum	Podococcus_barteri))))	Kingia_australis);
(((Dictyosperma_album	((Kentiopsis_piersoniorum	Heterospathe_cagayanensis)	Veitchia_spiralis))	((Pelagodoxa_henryana	(Pseudophoenix_vinifera	(((Sabal_domingensis	Phoenix_dactylifera)	Attalea_speciosa)	(Orania_palindan	(((Nypa_fruticans	(Reinhardtia_gracilis	(Reinhardtia_paiewonskiana	Reinhardtia_simplex)))	((Serenoa_repens	Iriartea_deltoidea)	(Podococcus_barteri	Sclerosperma_profizianum)))	Roystonea_regia)))))	((Oenocarpus_bataua	Oenocarpus_minor)	Prestoea_acuminata)))	Kingia_australis);
((((((Pelagodoxa_henryana	Pseudophoenix_vinifera)	(((Reinhardtia_paiewonskiana	Reinhardtia_simplex)	((Iriartea_deltoidea	((Serenoa_repens	Podococcus_barteri)	Sclerosperma_profizianum))	(Nypa_fruticans	Roystonea_regia)))	Heterospathe_cagayanensis))	(Reinhardtia_gracilis	(Orania_palindan	(Sabal_domingensis	Phoenix_dactylifera))))	Attalea_speciosa)	(((Oenocarpus_bataua	Oenocarpus_minor)	Prestoea_acuminata)	((Veitchia_spiralis	Kentiopsis_piersoniorum)	Dictyosperma_album)))	Kingia_australis);
((((Serenoa_repens	Pelagodoxa_henryana)	(((Heterospathe_cagayanensis	Pseudophoenix_vinifera)	(((Reinhardtia_paiewonskiana	(Reinhardtia_simplex	Reinhardtia_gracilis))	(((Nypa_fruticans	Roystonea_regia)	Iriartea_deltoidea)	(Podococcus_barteri	Sclerosperma_profizianum)))	Orania_palindan))	((Phoenix_dactylifera	Attalea_speciosa)	Sabal_domingensis)))	(((Oenocarpus_bataua	Oenocarpus_minor)	Prestoea_acuminata)	((Veitchia_spiralis	Kentiopsis_piersoniorum)	Dictyosperma_album)))	Kingia_australis);
(((((((Nypa_fruticans	((Podococcus_barteri	Sclerosperma_profizianum)	Pseudophoenix_vinifera))	(Reinhardtia_paiewonskiana	(Reinhardtia_simplex	Reinhardtia_gracilis)))	((Serenoa_repens	Pelagodoxa_henryana)	Roystonea_regia))	Orania_palindan)	(Sabal_domingensis	Phoenix_dactylifera))	(((Oenocarpus_bataua	Oenocarpus_minor)	Prestoea_acuminata)	((Iriartea_deltoidea	Attalea_speciosa)	((Heterospathe_cagayanensis	(Veitchia_spiralis	Kentiopsis_piersoniorum))	Dictyosperma_album))))	Kingia_australis);
((Sabal_domingensis	(Phoenix_dactylifera	((((Heterospathe_cagayanensis	((Veitchia_spiralis	Kentiopsis_piersoniorum)	Dictyosperma_album))	((Oenocarpus_bataua	Oenocarpus_minor)	Prestoea_acuminata))	(((Serenoa_repens	Pelagodoxa_henryana)	Roystonea_regia)	(Orania_palindan	((Nypa_fruticans	(Podococcus_barteri	Sclerosperma_profizianum))	(Pseudophoenix_vinifera	(Reinhardtia_paiewonskiana	(Reinhardtia_simplex	Reinhardtia_gracilis)))))))	(Iriartea_deltoidea	Attalea_speciosa))))	Kingia_australis);
(((((Reinhardtia_gracilis	((Iriartea_deltoidea	(Serenoa_repens	Sclerosperma_profizianum))	(Heterospathe_cagayanensis	Attalea_speciosa)))	Podococcus_barteri)	(((((Oenocarpus_bataua	Oenocarpus_minor)	Prestoea_acuminata)	(Orania_palindan	((Veitchia_spiralis	Kentiopsis_piersoniorum)	Dictyosperma_album)))	((Pseudophoenix_vinifera	Pelagodoxa_henryana)	(Sabal_domingensis	Phoenix_dactylifera)))	(Reinhardtia_paiewonskiana	Reinhardtia_simplex)))	(Nypa_fruticans	Roystonea_regia))	Kingia_australis);
(((((Veitchia_spiralis	Kentiopsis_piersoniorum)	Dictyosperma_album)	((Oenocarpus_bataua	Oenocarpus_minor)	Prestoea_acuminata))	((Serenoa_repens	Pelagodoxa_henryana)	(((Heterospathe_cagayanensis	(Iriartea_deltoidea	Attalea_speciosa))	((Nypa_fruticans	Roystonea_regia)	((Reinhardtia_gracilis	(Reinhardtia_paiewonskiana	Reinhardtia_simplex))	(Podococcus_barteri	Sclerosperma_profizianum))))	((Orania_palindan	(Sabal_domingensis	Phoenix_dactylifera))	Pseudophoenix_vinifera))))	Kingia_australis);
((Nypa_fruticans	(Roystonea_regia	(Iriartea_deltoidea	((Podococcus_barteri	((Reinhardtia_gracilis	(Reinhardtia_paiewonskiana	Reinhardtia_simplex))	(((Sabal_domingensis	Pseudophoenix_vinifera)	((Serenoa_repens	Pelagodoxa_henryana)	(Phoenix_dactylifera	(((Veitchia_spiralis	Kentiopsis_piersoniorum)	Dictyosperma_album)	((Oenocarpus_bataua	Oenocarpus_minor)	Prestoea_acuminata)))))	Orania_palindan)))	((Attalea_speciosa	Heterospathe_cagayanensis)	Sclerosperma_profizianum)))))	Kingia_australis);
((Nypa_fruticans	(Sabal_domingensis	(Pseudophoenix_vinifera	((((Serenoa_repens	Pelagodoxa_henryana)	Phoenix_dactylifera)	(((Veitchia_spiralis	Kentiopsis_piersoniorum)	Dictyosperma_album)	((Oenocarpus_bataua	Oenocarpus_minor)	Prestoea_acuminata)))	(Orania_palindan	((Roystonea_regia	(Podococcus_barteri	Sclerosperma_profizianum))	((Reinhardtia_paiewonskiana	(Reinhardtia_simplex	Reinhardtia_gracilis))	((Iriartea_deltoidea	Attalea_speciosa)	Heterospathe_cagayanensis))))))))	Kingia_australis);
((Nypa_fruticans	(Sabal_domingensis	(Pseudophoenix_vinifera	((((Pelagodoxa_henryana	(((Veitchia_spiralis	Kentiopsis_piersoniorum)	Dictyosperma_album)	((Oenocarpus_bataua	Oenocarpus_minor)	Prestoea_acuminata)))	Phoenix_dactylifera)	Podococcus_barteri)	((Orania_palindan	((Iriartea_deltoidea	(Roystonea_regia	(Serenoa_repens	Sclerosperma_profizianum)))	(Reinhardtia_paiewonskiana	(Reinhardtia_simplex	Reinhardtia_gracilis))))	(Attalea_speciosa	Heterospathe_cagayanensis))))))	Kingia_australis);
((Nypa_fruticans	(Sabal_domingensis	(Phoenix_dactylifera	((Orania_palindan	(((Podococcus_barteri	(((Heterospathe_cagayanensis	Attalea_speciosa)	(Reinhardtia_paiewonskiana	(Reinhardtia_simplex	Reinhardtia_gracilis)))	Sclerosperma_profizianum))	Roystonea_regia)	Iriartea_deltoidea))	((Serenoa_repens	Pelagodoxa_henryana)	(Pseudophoenix_vinifera	((Dictyosperma_album	(Kentiopsis_piersoniorum	Veitchia_spiralis))	(Prestoea_acuminata	(Oenocarpus_bataua	Oenocarpus_minor)))))))))	Kingia_australis);
((Nypa_fruticans	((((Iriartea_deltoidea	(((Prestoea_acuminata	(Oenocarpus_bataua	Oenocarpus_minor))	(Heterospathe_cagayanensis	(Phoenix_dactylifera	(Dictyosperma_album	(Kentiopsis_piersoniorum	Veitchia_spiralis)))))	(Serenoa_repens	Pelagodoxa_henryana)))	((Orania_palindan	(Attalea_speciosa	(Reinhardtia_paiewonskiana	(Reinhardtia_simplex	Reinhardtia_gracilis))))	(Roystonea_regia	(Podococcus_barteri	Sclerosperma_profizianum))))	Pseudophoenix_vinifera)	Sabal_domingensis))	Kingia_australis);
((((Dictyosperma_album	(Heterospathe_cagayanensis	(Kentiopsis_piersoniorum	Veitchia_spiralis)))	(Prestoea_acuminata	(Oenocarpus_bataua	Oenocarpus_minor)))	(Pelagodoxa_henryana	((Pseudophoenix_vinifera	(Sabal_domingensis	Phoenix_dactylifera))	(((Serenoa_repens	((Nypa_fruticans	Roystonea_regia)	((Podococcus_barteri	Sclerosperma_profizianum)	Iriartea_deltoidea)))	(Reinhardtia_paiewonskiana	(Reinhardtia_simplex	Reinhardtia_gracilis)))	(Orania_palindan	Attalea_speciosa)))))	Kingia_australis);
(((((Pseudophoenix_vinifera	((Orania_palindan	((Heterospathe_cagayanensis	Attalea_speciosa)	(Reinhardtia_paiewonskiana	(Reinhardtia_simplex	Reinhardtia_gracilis))))	((Iriartea_deltoidea	Roystonea_regia)	((Podococcus_barteri	Sclerosperma_profizianum)	Serenoa_repens))))	((Phoenix_dactylifera	((Prestoea_acuminata	(Oenocarpus_bataua	Oenocarpus_minor))	(Dictyosperma_album	(Kentiopsis_piersoniorum	Veitchia_spiralis))))	Pelagodoxa_henryana))	Nypa_fruticans)	Sabal_domingensis)	Kingia_australis);
(((((Heterospathe_cagayanensis	Attalea_speciosa)	(Reinhardtia_paiewonskiana	(Reinhardtia_simplex	Reinhardtia_gracilis)))	(Roystonea_regia	(Podococcus_barteri	(Iriartea_deltoidea	Sclerosperma_profizianum))))	((Nypa_fruticans	((Pseudophoenix_vinifera	Orania_palindan)	(Phoenix_dactylifera	Sabal_domingensis)))	(((Prestoea_acuminata	(Oenocarpus_bataua	Oenocarpus_minor))	(Dictyosperma_album	(Kentiopsis_piersoniorum	Veitchia_spiralis)))	(Serenoa_repens	Pelagodoxa_henryana))))	Kingia_australis);
(((((Orania_palindan	Phoenix_dactylifera)	((Pseudophoenix_vinifera	((((Heterospathe_cagayanensis	Attalea_speciosa)	Podococcus_barteri)	(Roystonea_regia	Sclerosperma_profizianum))	(Reinhardtia_paiewonskiana	(Reinhardtia_simplex	Reinhardtia_gracilis))))	((Prestoea_acuminata	((Dictyosperma_album	Veitchia_spiralis)	(((Oenocarpus_bataua	Oenocarpus_minor)	Kentiopsis_piersoniorum)	Iriartea_deltoidea)))	(Serenoa_repens	Pelagodoxa_henryana))))	Sabal_domingensis)	Nypa_fruticans)	Kingia_australis);
((Roystonea_regia	(((Podococcus_barteri	((Heterospathe_cagayanensis	Attalea_speciosa)	((Reinhardtia_simplex	Reinhardtia_gracilis)	Reinhardtia_paiewonskiana)))	((Nypa_fruticans	Sclerosperma_profizianum)	Orania_palindan))	((Iriartea_deltoidea	(((Sabal_domingensis	Serenoa_repens)	Phoenix_dactylifera)	((((Prestoea_acuminata	(Oenocarpus_bataua	Oenocarpus_minor))	(Veitchia_spiralis	Kentiopsis_piersoniorum))	Dictyosperma_album)	Pelagodoxa_henryana)))	Pseudophoenix_vinifera)))	Kingia_australis);
(((Roystonea_regia	((((Nypa_fruticans	(Reinhardtia_simplex	Reinhardtia_gracilis))	Sclerosperma_profizianum)	(Heterospathe_cagayanensis	(Iriartea_deltoidea	Attalea_speciosa)))	(((Reinhardtia_paiewonskiana	Orania_palindan)	Serenoa_repens)	((Pseudophoenix_vinifera	Phoenix_dactylifera)	(Sabal_domingensis	(((Prestoea_acuminata	(Oenocarpus_bataua	Oenocarpus_minor))	(Dictyosperma_album	(Veitchia_spiralis	Kentiopsis_piersoniorum)))	Pelagodoxa_henryana))))))	Podococcus_barteri)	Kingia_australis);
((((((Pseudophoenix_vinifera	Pelagodoxa_henryana)	Heterospathe_cagayanensis)	((Roystonea_regia	(Podococcus_barteri	Sclerosperma_profizianum))	((Orania_palindan	((((Iriartea_deltoidea	(Serenoa_repens	Attalea_speciosa))	Phoenix_dactylifera)	(Dictyosperma_album	(Veitchia_spiralis	Kentiopsis_piersoniorum)))	(Prestoea_acuminata	(Oenocarpus_bataua	Oenocarpus_minor))))	(Reinhardtia_paiewonskiana	(Reinhardtia_simplex	Reinhardtia_gracilis)))))	Nypa_fruticans)	Sabal_domingensis)	Kingia_australis);
((Orania_palindan	((Iriartea_deltoidea	(Roystonea_regia	((Podococcus_barteri	Sclerosperma_profizianum)	(Nypa_fruticans	(Reinhardtia_gracilis	(Reinhardtia_paiewonskiana	Reinhardtia_simplex))))))	(Pseudophoenix_vinifera	((Attalea_speciosa	(Sabal_domingensis	Phoenix_dactylifera))	((Serenoa_repens	Pelagodoxa_henryana)	(Dictyosperma_album	((Heterospathe_cagayanensis	(Veitchia_spiralis	Kentiopsis_piersoniorum))	(Prestoea_acuminata	(Oenocarpus_bataua	Oenocarpus_minor)))))))))	Kingia_australis);
((Orania_palindan	((((Sabal_domingensis	(Pseudophoenix_vinifera	(((((Dictyosperma_album	Veitchia_spiralis)	Kentiopsis_piersoniorum)	((Oenocarpus_bataua	Oenocarpus_minor)	Prestoea_acuminata))	(Serenoa_repens	Pelagodoxa_henryana))	Phoenix_dactylifera)))	Podococcus_barteri)	(((Reinhardtia_paiewonskiana	(Reinhardtia_simplex	Reinhardtia_gracilis))	Nypa_fruticans)	(Roystonea_regia	Sclerosperma_profizianum)))	(Heterospathe_cagayanensis	(Iriartea_deltoidea	Attalea_speciosa))))	Kingia_australis);
(((((Reinhardtia_paiewonskiana	(Reinhardtia_simplex	Reinhardtia_gracilis))	Nypa_fruticans)	(((Roystonea_regia	Heterospathe_cagayanensis)	(Iriartea_deltoidea	((Serenoa_repens	Sclerosperma_profizianum)	Podococcus_barteri)))	(Orania_palindan	(Sabal_domingensis	(Pseudophoenix_vinifera	((((Veitchia_spiralis	(Kentiopsis_piersoniorum	((Oenocarpus_bataua	Oenocarpus_minor)	Prestoea_acuminata)))	Dictyosperma_album)	Pelagodoxa_henryana)	Phoenix_dactylifera))))))	Attalea_speciosa)	Kingia_australis);
((Nypa_fruticans	(Roystonea_regia	((Pelagodoxa_henryana	(Iriartea_deltoidea	Sclerosperma_profizianum))	(((Heterospathe_cagayanensis	Podococcus_barteri)	((Pseudophoenix_vinifera	((Reinhardtia_paiewonskiana	Reinhardtia_simplex)	Reinhardtia_gracilis))	((((Veitchia_spiralis	Kentiopsis_piersoniorum)	Dictyosperma_album)	((Oenocarpus_bataua	Oenocarpus_minor)	Prestoea_acuminata))	(Attalea_speciosa	Serenoa_repens))))	((Sabal_domingensis	Phoenix_dactylifera)	Orania_palindan)))))	Kingia_australis);
(((Pelagodoxa_henryana	Serenoa_repens)	(((((Pseudophoenix_vinifera	(Reinhardtia_paiewonskiana	(Reinhardtia_simplex	Reinhardtia_gracilis)))	((Nypa_fruticans	Roystonea_regia)	(Iriartea_deltoidea	Sclerosperma_profizianum)))	((Heterospathe_cagayanensis	Attalea_speciosa)	(((Veitchia_spiralis	Kentiopsis_piersoniorum)	Dictyosperma_album)	((Oenocarpus_bataua	Oenocarpus_minor)	Prestoea_acuminata))))	((Sabal_domingensis	Phoenix_dactylifera)	Orania_palindan))	Podococcus_barteri))	Kingia_australis);
((Attalea_speciosa	(((Sabal_domingensis	Phoenix_dactylifera)	((Heterospathe_cagayanensis	(Pelagodoxa_henryana	((Serenoa_repens	((Veitchia_spiralis	Kentiopsis_piersoniorum)	Dictyosperma_album))	((Oenocarpus_bataua	Oenocarpus_minor)	Prestoea_acuminata))))	(Orania_palindan	(((Reinhardtia_paiewonskiana	Reinhardtia_simplex)	(Reinhardtia_gracilis	Pseudophoenix_vinifera))	((Nypa_fruticans	Roystonea_regia)	(Podococcus_barteri	Sclerosperma_profizianum))))))	Iriartea_deltoidea))	Kingia_australis);
((((((Veitchia_spiralis	Kentiopsis_piersoniorum)	Dictyosperma_album)	((Oenocarpus_bataua	Oenocarpus_minor)	Prestoea_acuminata))	(((Roystonea_regia	(Serenoa_repens	Pelagodoxa_henryana))	(((Nypa_fruticans	(Podococcus_barteri	(Iriartea_deltoidea	Sclerosperma_profizianum)))	(Reinhardtia_paiewonskiana	(Reinhardtia_gracilis	Reinhardtia_simplex)))	Pseudophoenix_vinifera))	((Sabal_domingensis	Phoenix_dactylifera)	Orania_palindan)))	(Attalea_speciosa	Heterospathe_cagayanensis))	Kingia_australis);
(((((((Veitchia_spiralis	Kentiopsis_piersoniorum)	Dictyosperma_album)	((Oenocarpus_bataua	Oenocarpus_minor)	Prestoea_acuminata))	(((Serenoa_repens	Pelagodoxa_henryana)	(((((Podococcus_barteri	Sclerosperma_profizianum)	Iriartea_deltoidea)	(Roystonea_regia	Nypa_fruticans))	(Reinhardtia_paiewonskiana	(Reinhardtia_gracilis	Reinhardtia_simplex)))	Pseudophoenix_vinifera))	(Phoenix_dactylifera	Orania_palindan)))	(Attalea_speciosa	Heterospathe_cagayanensis))	Sabal_domingensis)	Kingia_australis);
(((Roystonea_regia	(Serenoa_repens	Pelagodoxa_henryana))	((((Iriartea_deltoidea	Attalea_speciosa)	Heterospathe_cagayanensis)	((Prestoea_acuminata	(Oenocarpus_bataua	Oenocarpus_minor))	((Veitchia_spiralis	Kentiopsis_piersoniorum)	Dictyosperma_album)))	(((Sabal_domingensis	Phoenix_dactylifera)	Orania_palindan)	(((Podococcus_barteri	Sclerosperma_profizianum)	Nypa_fruticans)	((Reinhardtia_gracilis	(Reinhardtia_simplex	Reinhardtia_paiewonskiana))	Pseudophoenix_vinifera)))))	Kingia_australis);
((((((((Iriartea_deltoidea	Attalea_speciosa)	Heterospathe_cagayanensis)	(Phoenix_dactylifera	(((Prestoea_acuminata	(Oenocarpus_bataua	Oenocarpus_minor))	((Veitchia_spiralis	Kentiopsis_piersoniorum)	Dictyosperma_album))	(Serenoa_repens	Pelagodoxa_henryana))))	(((Sabal_domingensis	Sclerosperma_profizianum)	Nypa_fruticans)	((Reinhardtia_gracilis	(Reinhardtia_simplex	Reinhardtia_paiewonskiana))	Pseudophoenix_vinifera)))	Roystonea_regia)	Podococcus_barteri)	Orania_palindan)	Kingia_australis);
(((Pelagodoxa_henryana	((Prestoea_acuminata	(Oenocarpus_bataua	Oenocarpus_minor))	(((Phoenix_dactylifera	(Serenoa_repens	((Veitchia_spiralis	Kentiopsis_piersoniorum)	Dictyosperma_album)))	Orania_palindan)	(((Iriartea_deltoidea	Attalea_speciosa)	Roystonea_regia)	((Nypa_fruticans	(Heterospathe_cagayanensis	(Podococcus_barteri	Sclerosperma_profizianum)))	((Reinhardtia_paiewonskiana	(Reinhardtia_gracilis	Reinhardtia_simplex))	Pseudophoenix_vinifera))))))	Sabal_domingensis)	Kingia_australis);
((Phoenix_dactylifera	(Sabal_domingensis	(Attalea_speciosa	(Podococcus_barteri	(((Pseudophoenix_vinifera	(Reinhardtia_paiewonskiana	(Reinhardtia_gracilis	Reinhardtia_simplex)))	(Nypa_fruticans	(Sclerosperma_profizianum	(Roystonea_regia	Iriartea_deltoidea))))	(Orania_palindan	(((Prestoea_acuminata	(Oenocarpus_minor	Oenocarpus_bataua))	(((Heterospathe_cagayanensis	Kentiopsis_piersoniorum)	Veitchia_spiralis)	Dictyosperma_album))	(Serenoa_repens	Pelagodoxa_henryana))))))))	Kingia_australis);
((Orania_palindan	(Roystonea_regia	((Phoenix_dactylifera	(((Prestoea_acuminata	(Oenocarpus_minor	Oenocarpus_bataua))	(Dictyosperma_album	(Heterospathe_cagayanensis	(Kentiopsis_piersoniorum	Veitchia_spiralis))))	Pelagodoxa_henryana))	(((Sabal_domingensis	(Podococcus_barteri	Sclerosperma_profizianum))	((Pseudophoenix_vinifera	((Reinhardtia_paiewonskiana	Reinhardtia_simplex)	Reinhardtia_gracilis))	Nypa_fruticans))	(Attalea_speciosa	(Iriartea_deltoidea	Serenoa_repens))))))	Kingia_australis);
((Attalea_speciosa	((Reinhardtia_paiewonskiana	Reinhardtia_simplex)	(((Heterospathe_cagayanensis	(Nypa_fruticans	Roystonea_regia))	(Iriartea_deltoidea	((Serenoa_repens	Podococcus_barteri)	Sclerosperma_profizianum)))	(Reinhardtia_gracilis	((((((Kentiopsis_piersoniorum	Veitchia_spiralis)	(Prestoea_acuminata	(Oenocarpus_minor	Oenocarpus_bataua)))	Dictyosperma_album)	Pelagodoxa_henryana)	Pseudophoenix_vinifera)	((Sabal_domingensis	Phoenix_dactylifera)	Orania_palindan))))))	Kingia_australis);
((Sabal_domingensis	((((Phoenix_dactylifera	((Veitchia_spiralis	Kentiopsis_piersoniorum)	Dictyosperma_album))	(Prestoea_acuminata	(Oenocarpus_minor	Oenocarpus_bataua)))	Pelagodoxa_henryana)	((Roystonea_regia	((((Iriartea_deltoidea	(Podococcus_barteri	(Serenoa_repens	Sclerosperma_profizianum)))	((Pseudophoenix_vinifera	Reinhardtia_gracilis)	(Reinhardtia_paiewonskiana	Reinhardtia_simplex)))	Nypa_fruticans)	Orania_palindan))	(Heterospathe_cagayanensis	Attalea_speciosa))))	Kingia_australis);
((Roystonea_regia	((Podococcus_barteri	(((Heterospathe_cagayanensis	Attalea_speciosa)	(((Sabal_domingensis	(Sclerosperma_profizianum	(Iriartea_deltoidea	Serenoa_repens)))	((Reinhardtia_gracilis	(Reinhardtia_paiewonskiana	Reinhardtia_simplex))	Nypa_fruticans))	Pseudophoenix_vinifera))	(Orania_palindan	((Pelagodoxa_henryana	Phoenix_dactylifera)	((Veitchia_spiralis	Kentiopsis_piersoniorum)	Dictyosperma_album)))))	(Prestoea_acuminata	(Oenocarpus_minor	Oenocarpus_bataua))))	Kingia_australis);
(((Heterospathe_cagayanensis	Attalea_speciosa)	((Prestoea_acuminata	(Oenocarpus_minor	Oenocarpus_bataua))	(((Podococcus_barteri	((Pelagodoxa_henryana	(Serenoa_repens	Roystonea_regia))	((Sabal_domingensis	((Iriartea_deltoidea	Sclerosperma_profizianum)	Nypa_fruticans))	(Pseudophoenix_vinifera	(Reinhardtia_paiewonskiana	(Reinhardtia_simplex	Reinhardtia_gracilis))))))	(Orania_palindan	Phoenix_dactylifera))	((Veitchia_spiralis	Kentiopsis_piersoniorum)	Dictyosperma_album))))	Kingia_australis);
((Sabal_domingensis	(((((Serenoa_repens	(Iriartea_deltoidea	Sclerosperma_profizianum))	Nypa_fruticans)	(Pseudophoenix_vinifera	(Reinhardtia_paiewonskiana	(Reinhardtia_simplex	Reinhardtia_gracilis))))	(((((((Prestoea_acuminata	(Oenocarpus_minor	Oenocarpus_bataua))	(Veitchia_spiralis	Kentiopsis_piersoniorum))	Dictyosperma_album)	Pelagodoxa_henryana)	Phoenix_dactylifera)	(Heterospathe_cagayanensis	Attalea_speciosa))	(Podococcus_barteri	Orania_palindan)))	Roystonea_regia))	Kingia_australis);
((((((Nypa_fruticans	Pseudophoenix_vinifera)	((Roystonea_regia	(((Iriartea_deltoidea	Sclerosperma_profizianum)	Serenoa_repens)	Podococcus_barteri))	(Reinhardtia_paiewonskiana	(Reinhardtia_simplex	Reinhardtia_gracilis))))	(((Pelagodoxa_henryana	Phoenix_dactylifera)	((Veitchia_spiralis	Dictyosperma_album)	(Prestoea_acuminata	(Kentiopsis_piersoniorum	(Oenocarpus_minor	Oenocarpus_bataua)))))	Orania_palindan))	(Heterospathe_cagayanensis	Attalea_speciosa))	Sabal_domingensis)	Kingia_australis);
((Roystonea_regia	(Attalea_speciosa	(((Orania_palindan	((Nypa_fruticans	(Iriartea_deltoidea	(Serenoa_repens	Sclerosperma_profizianum)))	((Pseudophoenix_vinifera	Reinhardtia_gracilis)	(Reinhardtia_paiewonskiana	Reinhardtia_simplex))))	(Sabal_domingensis	((Pelagodoxa_henryana	Phoenix_dactylifera)	((((Veitchia_spiralis	Heterospathe_cagayanensis)	(Kentiopsis_piersoniorum	(Oenocarpus_minor	Oenocarpus_bataua)))	Prestoea_acuminata)	Dictyosperma_album))))	Podococcus_barteri)))	Kingia_australis);
(((Orania_palindan	((Roystonea_regia	((Pelagodoxa_henryana	((Iriartea_deltoidea	Attalea_speciosa)	(Sabal_domingensis	Phoenix_dactylifera)))	(((Kentiopsis_piersoniorum	(Dictyosperma_album	Veitchia_spiralis))	Heterospathe_cagayanensis)	((Oenocarpus_minor	Oenocarpus_bataua)	Prestoea_acuminata))))	((Nypa_fruticans	(Serenoa_repens	Sclerosperma_profizianum))	(Pseudophoenix_vinifera	(Reinhardtia_gracilis	(Reinhardtia_paiewonskiana	Reinhardtia_simplex))))))	Podococcus_barteri)	Kingia_australis);
((((Reinhardtia_paiewonskiana	(Reinhardtia_simplex	Reinhardtia_gracilis))	((Roystonea_regia	((Heterospathe_cagayanensis	(Attalea_speciosa	Iriartea_deltoidea))	(((Phoenix_dactylifera	((Serenoa_repens	Pelagodoxa_henryana)	(((Veitchia_spiralis	Kentiopsis_piersoniorum)	Dictyosperma_album)	((Oenocarpus_bataua	Oenocarpus_minor)	Prestoea_acuminata))))	(Sabal_domingensis	Pseudophoenix_vinifera))	Orania_palindan)))	(Podococcus_barteri	Sclerosperma_profizianum)))	Nypa_fruticans)	Kingia_australis);
((((((Pseudophoenix_vinifera	(Serenoa_repens	Pelagodoxa_henryana))	((Sabal_domingensis	Phoenix_dactylifera)	(Attalea_speciosa	Iriartea_deltoidea)))	(Orania_palindan	(((Podococcus_barteri	Sclerosperma_profizianum)	(Nypa_fruticans	(Reinhardtia_paiewonskiana	(Reinhardtia_simplex	Reinhardtia_gracilis))))	Roystonea_regia)))	Dictyosperma_album)	((Heterospathe_cagayanensis	(Kentiopsis_piersoniorum	Veitchia_spiralis))	((Oenocarpus_bataua	Oenocarpus_minor)	Prestoea_acuminata)))	Kingia_australis);
((((((Reinhardtia_paiewonskiana	(Reinhardtia_simplex	Reinhardtia_gracilis))	(Roystonea_regia	(Podococcus_barteri	Sclerosperma_profizianum)))	(((Serenoa_repens	Pelagodoxa_henryana)	((Sabal_domingensis	Phoenix_dactylifera)	(Attalea_speciosa	Iriartea_deltoidea)))	(Pseudophoenix_vinifera	Orania_palindan)))	(Dictyosperma_album	(((Kentiopsis_piersoniorum	Heterospathe_cagayanensis)	Veitchia_spiralis)	((Oenocarpus_bataua	Oenocarpus_minor)	Prestoea_acuminata))))	Nypa_fruticans)	Kingia_australis);
((Sabal_domingensis	(Phoenix_dactylifera	((Attalea_speciosa	Iriartea_deltoidea)	((((Heterospathe_cagayanensis	((Kentiopsis_piersoniorum	Veitchia_spiralis)	Dictyosperma_album))	((Oenocarpus_bataua	Oenocarpus_minor)	Prestoea_acuminata))	(Serenoa_repens	Pelagodoxa_henryana))	(Orania_palindan	((Roystonea_regia	Podococcus_barteri)	((Sclerosperma_profizianum	Pseudophoenix_vinifera)	(Nypa_fruticans	((Reinhardtia_paiewonskiana	Reinhardtia_simplex)	Reinhardtia_gracilis)))))))))	Kingia_australis);
((Sabal_domingensis	(Sclerosperma_profizianum	(((Reinhardtia_paiewonskiana	Orania_palindan)	((Roystonea_regia	Podococcus_barteri)	((Iriartea_deltoidea	Attalea_speciosa)	((((((Heterospathe_cagayanensis	Veitchia_spiralis)	Kentiopsis_piersoniorum)	((Oenocarpus_bataua	Oenocarpus_minor)	Prestoea_acuminata))	Dictyosperma_album)	(Serenoa_repens	Pelagodoxa_henryana))	Phoenix_dactylifera))))	((Reinhardtia_simplex	Reinhardtia_gracilis)	(Pseudophoenix_vinifera	Nypa_fruticans)))))	Kingia_australis);
((Sabal_domingensis	(Orania_palindan	(((((((Heterospathe_cagayanensis	Veitchia_spiralis)	Kentiopsis_piersoniorum)	((Oenocarpus_bataua	Oenocarpus_minor)	Prestoea_acuminata))	Dictyosperma_album)	(Serenoa_repens	Pelagodoxa_henryana))	Phoenix_dactylifera)	((((Reinhardtia_paiewonskiana	(Reinhardtia_simplex	Reinhardtia_gracilis))	((Podococcus_barteri	Sclerosperma_profizianum)	Pseudophoenix_vinifera))	(Nypa_fruticans	Roystonea_regia))	(Iriartea_deltoidea	Attalea_speciosa)))))	Kingia_australis);
((Sabal_domingensis	((((Dictyosperma_album	(Veitchia_spiralis	Kentiopsis_piersoniorum))	Heterospathe_cagayanensis)	((Oenocarpus_bataua	Oenocarpus_minor)	Prestoea_acuminata))	((((Orania_palindan	((Serenoa_repens	Pelagodoxa_henryana)	Phoenix_dactylifera))	((Pseudophoenix_vinifera	Nypa_fruticans)	((Podococcus_barteri	Sclerosperma_profizianum)	(Reinhardtia_paiewonskiana	(Reinhardtia_simplex	Reinhardtia_gracilis)))))	Roystonea_regia)	(Iriartea_deltoidea	Attalea_speciosa))))	Kingia_australis);
((Sabal_domingensis	(Phoenix_dactylifera	(((((Orania_palindan	(Nypa_fruticans	((Iriartea_deltoidea	Sclerosperma_profizianum)	(Pseudophoenix_vinifera	((Reinhardtia_paiewonskiana	Reinhardtia_simplex)	Reinhardtia_gracilis)))))	Roystonea_regia)	(Heterospathe_cagayanensis	Attalea_speciosa))	Podococcus_barteri)	(((Dictyosperma_album	(Veitchia_spiralis	Kentiopsis_piersoniorum))	((Oenocarpus_bataua	Oenocarpus_minor)	Prestoea_acuminata))	(Serenoa_repens	Pelagodoxa_henryana)))))	Kingia_australis);
((Sabal_domingensis	(Phoenix_dactylifera	((((Pseudophoenix_vinifera	((Reinhardtia_paiewonskiana	(Reinhardtia_simplex	Reinhardtia_gracilis))	((Nypa_fruticans	Roystonea_regia)	Sclerosperma_profizianum)))	(Podococcus_barteri	(Iriartea_deltoidea	Attalea_speciosa)))	Orania_palindan)	(((Dictyosperma_album	(Heterospathe_cagayanensis	(Veitchia_spiralis	Kentiopsis_piersoniorum)))	((Oenocarpus_bataua	Oenocarpus_minor)	Prestoea_acuminata))	(Serenoa_repens	Pelagodoxa_henryana)))))	Kingia_australis);
((Sabal_domingensis	(Phoenix_dactylifera	(((Serenoa_repens	Iriartea_deltoidea)	Attalea_speciosa)	((((((Veitchia_spiralis	Kentiopsis_piersoniorum)	Dictyosperma_album)	Heterospathe_cagayanensis)	((Oenocarpus_bataua	Oenocarpus_minor)	Prestoea_acuminata))	Pelagodoxa_henryana)	((Roystonea_regia	Orania_palindan)	(((Reinhardtia_paiewonskiana	(Reinhardtia_gracilis	Reinhardtia_simplex))	Pseudophoenix_vinifera)	(Nypa_fruticans	(Podococcus_barteri	Sclerosperma_profizianum))))))))	Kingia_australis);
((Sabal_domingensis	(Phoenix_dactylifera	((((Attalea_speciosa	Roystonea_regia)	Podococcus_barteri)	(Orania_palindan	(((Iriartea_deltoidea	Sclerosperma_profizianum)	Nypa_fruticans)	(Pseudophoenix_vinifera	(Reinhardtia_gracilis	(Reinhardtia_paiewonskiana	Reinhardtia_simplex))))))	(((Serenoa_repens	Pelagodoxa_henryana)	(Prestoea_acuminata	(Oenocarpus_bataua	Oenocarpus_minor)))	(((Kentiopsis_piersoniorum	Veitchia_spiralis)	Dictyosperma_album)	Heterospathe_cagayanensis)))))	Kingia_australis);
((Sabal_domingensis	(Phoenix_dactylifera	((Orania_palindan	((((Podococcus_barteri	Sclerosperma_profizianum)	(Pseudophoenix_vinifera	Nypa_fruticans))	(Reinhardtia_gracilis	(Reinhardtia_paiewonskiana	Reinhardtia_simplex)))	((Attalea_speciosa	Iriartea_deltoidea)	Roystonea_regia)))	(((((Kentiopsis_piersoniorum	Veitchia_spiralis)	Dictyosperma_album)	Heterospathe_cagayanensis)	(Prestoea_acuminata	(Oenocarpus_bataua	Oenocarpus_minor)))	(Pelagodoxa_henryana	Serenoa_repens)))))	Kingia_australis);
((Nypa_fruticans	(((Pseudophoenix_vinifera	(Reinhardtia_paiewonskiana	Reinhardtia_simplex))	(((Attalea_speciosa	Iriartea_deltoidea)	Heterospathe_cagayanensis)	((Roystonea_regia	(Orania_palindan	((((((Kentiopsis_piersoniorum	Veitchia_spiralis)	Dictyosperma_album)	(Prestoea_acuminata	(Oenocarpus_bataua	Oenocarpus_minor)))	(Pelagodoxa_henryana	Serenoa_repens))	Phoenix_dactylifera)	Sabal_domingensis)))	Podococcus_barteri)))	(Reinhardtia_gracilis	Sclerosperma_profizianum)))	Kingia_australis);
((((Kentiopsis_piersoniorum	Veitchia_spiralis)	(Prestoea_acuminata	(Oenocarpus_bataua	Oenocarpus_minor)))	(((((Pelagodoxa_henryana	(Serenoa_repens	Sabal_domingensis))	(Attalea_speciosa	Iriartea_deltoidea))	Phoenix_dactylifera)	(Podococcus_barteri	((((Sclerosperma_profizianum	Nypa_fruticans)	(Pseudophoenix_vinifera	(Reinhardtia_paiewonskiana	(Reinhardtia_gracilis	Reinhardtia_simplex))))	Heterospathe_cagayanensis)	(Orania_palindan	Roystonea_regia))))	Dictyosperma_album))	Kingia_australis);
((Sabal_domingensis	((Attalea_speciosa	Phoenix_dactylifera)	(((Serenoa_repens	Pelagodoxa_henryana)	((Heterospathe_cagayanensis	(Dictyosperma_album	(Kentiopsis_piersoniorum	Veitchia_spiralis)))	(Prestoea_acuminata	(Oenocarpus_bataua	Oenocarpus_minor))))	(((((Podococcus_barteri	Sclerosperma_profizianum)	(Iriartea_deltoidea	(Roystonea_regia	Nypa_fruticans)))	(Reinhardtia_paiewonskiana	(Reinhardtia_gracilis	Reinhardtia_simplex)))	Orania_palindan)	Pseudophoenix_vinifera))))	Kingia_australis);
(((Serenoa_repens	Pelagodoxa_henryana)	((Sclerosperma_profizianum	((Reinhardtia_paiewonskiana	(Iriartea_deltoidea	(Reinhardtia_gracilis	Reinhardtia_simplex)))	((Roystonea_regia	Nypa_fruticans)	Pseudophoenix_vinifera)))	((((Podococcus_barteri	(Dictyosperma_album	(((Oenocarpus_bataua	Oenocarpus_minor)	Kentiopsis_piersoniorum)	(Heterospathe_cagayanensis	Veitchia_spiralis))))	Prestoea_acuminata)	Attalea_speciosa)	(Orania_palindan	(Sabal_domingensis	Phoenix_dactylifera)))))	Kingia_australis);
((Sabal_domingensis	(Phoenix_dactylifera	((Pseudophoenix_vinifera	((((Reinhardtia_paiewonskiana	(Reinhardtia_gracilis	Reinhardtia_simplex))	Podococcus_barteri)	((Roystonea_regia	Nypa_fruticans)	Orania_palindan))	((Heterospathe_cagayanensis	(Iriartea_deltoidea	Attalea_speciosa))	Sclerosperma_profizianum)))	((Serenoa_repens	Pelagodoxa_henryana)	(((Prestoea_acuminata	(Oenocarpus_bataua	Oenocarpus_minor))	(Veitchia_spiralis	Kentiopsis_piersoniorum))	Dictyosperma_album)))))	Kingia_australis);
((((Prestoea_acuminata	(Oenocarpus_bataua	Oenocarpus_minor))	(Dictyosperma_album	((((((Serenoa_repens	(Podococcus_barteri	Sclerosperma_profizianum))	Iriartea_deltoidea)	(Nypa_fruticans	Heterospathe_cagayanensis))	(((Reinhardtia_paiewonskiana	Reinhardtia_simplex)	Reinhardtia_gracilis)	Pseudophoenix_vinifera))	(Roystonea_regia	Orania_palindan))	((Attalea_speciosa	Phoenix_dactylifera)	(Sabal_domingensis	Pelagodoxa_henryana)))))	(Veitchia_spiralis	Kentiopsis_piersoniorum))	Kingia_australis);
(((Dictyosperma_album	((((Orania_palindan	Roystonea_regia)	((((Iriartea_deltoidea	Sclerosperma_profizianum)	(Pseudophoenix_vinifera	Nypa_fruticans))	((Reinhardtia_paiewonskiana	Reinhardtia_simplex)	Reinhardtia_gracilis))	(Attalea_speciosa	(Sabal_domingensis	Phoenix_dactylifera))))	Podococcus_barteri)	(Serenoa_repens	Pelagodoxa_henryana)))	((Heterospathe_cagayanensis	Veitchia_spiralis)	(Prestoea_acuminata	(Kentiopsis_piersoniorum	(Oenocarpus_bataua	Oenocarpus_minor)))))	Kingia_australis);
(((Sabal_domingensis	(Phoenix_dactylifera	(((Podococcus_barteri	Sclerosperma_profizianum)	(((Prestoea_acuminata	Orania_palindan)	(Reinhardtia_paiewonskiana	(Reinhardtia_simplex	Reinhardtia_gracilis)))	((Roystonea_regia	(Serenoa_repens	Pelagodoxa_henryana))	(Pseudophoenix_vinifera	(Oenocarpus_bataua	Oenocarpus_minor)))))	((Heterospathe_cagayanensis	(Iriartea_deltoidea	Attalea_speciosa))	(Dictyosperma_album	(Kentiopsis_piersoniorum	Veitchia_spiralis))))))	Nypa_fruticans)	Kingia_australis);
(((Roystonea_regia	((Sclerosperma_profizianum	((Reinhardtia_gracilis	(Reinhardtia_simplex	Reinhardtia_paiewonskiana))	(Orania_palindan	(((Pseudophoenix_vinifera	(Sabal_domingensis	Phoenix_dactylifera))	(((((Heterospathe_cagayanensis	Kentiopsis_piersoniorum)	Veitchia_spiralis)	Dictyosperma_album)	(Prestoea_acuminata	(Oenocarpus_bataua	Oenocarpus_minor)))	(Serenoa_repens	Pelagodoxa_henryana)))	Podococcus_barteri))))	(Iriartea_deltoidea	Attalea_speciosa)))	Nypa_fruticans)	Kingia_australis);
(((Roystonea_regia	((Podococcus_barteri	Sclerosperma_profizianum)	(((Reinhardtia_paiewonskiana	(Reinhardtia_gracilis	Reinhardtia_simplex))	(Iriartea_deltoidea	Attalea_speciosa))	(((Dictyosperma_album	((Heterospathe_cagayanensis	(Kentiopsis_piersoniorum	Veitchia_spiralis))	(Prestoea_acuminata	(Oenocarpus_bataua	Oenocarpus_minor))))	(Serenoa_repens	Pelagodoxa_henryana))	(Pseudophoenix_vinifera	((Orania_palindan	Phoenix_dactylifera)	Sabal_domingensis))))))	Nypa_fruticans)	Kingia_australis);
(((((Sabal_domingensis	(Podococcus_barteri	Sclerosperma_profizianum))	((Pseudophoenix_vinifera	(Reinhardtia_paiewonskiana	(Reinhardtia_gracilis	Reinhardtia_simplex)))	((Orania_palindan	(((((Serenoa_repens	Kentiopsis_piersoniorum)	Dictyosperma_album)	Veitchia_spiralis)	(Prestoea_acuminata	(Oenocarpus_bataua	Oenocarpus_minor)))	(Phoenix_dactylifera	(Iriartea_deltoidea	Attalea_speciosa))))	(Roystonea_regia	Pelagodoxa_henryana))))	Heterospathe_cagayanensis)	Nypa_fruticans)	Kingia_australis);
((Sabal_domingensis	((Pseudophoenix_vinifera	(Phoenix_dactylifera	((Serenoa_repens	Pelagodoxa_henryana)	((Heterospathe_cagayanensis	(Dictyosperma_album	(Kentiopsis_piersoniorum	Veitchia_spiralis)))	(Prestoea_acuminata	(Oenocarpus_bataua	Oenocarpus_minor))))))	((((Iriartea_deltoidea	Attalea_speciosa)	(Podococcus_barteri	Sclerosperma_profizianum))	((Reinhardtia_gracilis	Reinhardtia_simplex)	(Reinhardtia_paiewonskiana	Orania_palindan)))	(Roystonea_regia	Nypa_fruticans))))	Kingia_australis);
((((((((Kentiopsis_piersoniorum	Heterospathe_cagayanensis)	(Dictyosperma_album	Veitchia_spiralis))	(Prestoea_acuminata	(Oenocarpus_bataua	Oenocarpus_minor)))	(Pseudophoenix_vinifera	(((Sabal_domingensis	Phoenix_dactylifera)	Attalea_speciosa)	(Serenoa_repens	Pelagodoxa_henryana))))	((Iriartea_deltoidea	(Roystonea_regia	(Podococcus_barteri	Sclerosperma_profizianum)))	((Reinhardtia_gracilis	Reinhardtia_simplex)	Reinhardtia_paiewonskiana)))	Orania_palindan)	Nypa_fruticans)	Kingia_australis);
((Sabal_domingensis	(Phoenix_dactylifera	((Iriartea_deltoidea	(Heterospathe_cagayanensis	Attalea_speciosa))	((((((Reinhardtia_gracilis	Reinhardtia_simplex)	Pseudophoenix_vinifera)	(Nypa_fruticans	(Podococcus_barteri	Sclerosperma_profizianum)))	(Reinhardtia_paiewonskiana	Orania_palindan))	Roystonea_regia)	((Serenoa_repens	Pelagodoxa_henryana)	(((Prestoea_acuminata	(Oenocarpus_bataua	Oenocarpus_minor))	Dictyosperma_album)	(Kentiopsis_piersoniorum	Veitchia_spiralis)))))))	Kingia_australis);
((Sabal_domingensis	((Phoenix_dactylifera	((Heterospathe_cagayanensis	Attalea_speciosa)	(((Serenoa_repens	Pelagodoxa_henryana)	((((Sclerosperma_profizianum	Iriartea_deltoidea)	(Podococcus_barteri	(Reinhardtia_paiewonskiana	(Reinhardtia_gracilis	Reinhardtia_simplex))))	(Roystonea_regia	(Prestoea_acuminata	(Oenocarpus_bataua	Oenocarpus_minor))))	(Pseudophoenix_vinifera	Orania_palindan)))	((Veitchia_spiralis	Kentiopsis_piersoniorum)	Dictyosperma_album))))	Nypa_fruticans))	Kingia_australis);
((Sabal_domingensis	((Phoenix_dactylifera	((Heterospathe_cagayanensis	Attalea_speciosa)	(((Pseudophoenix_vinifera	(Reinhardtia_paiewonskiana	(Reinhardtia_gracilis	Reinhardtia_simplex)))	(Iriartea_deltoidea	Sclerosperma_profizianum))	((Roystonea_regia	Pelagodoxa_henryana)	(((((Veitchia_spiralis	Kentiopsis_piersoniorum)	Dictyosperma_album)	Serenoa_repens)	(Prestoea_acuminata	(Oenocarpus_bataua	Oenocarpus_minor)))	(Orania_palindan	Podococcus_barteri))))))	Nypa_fruticans))	Kingia_australis);
(((Prestoea_acuminata	(Oenocarpus_bataua	Oenocarpus_minor))	(((((Sabal_domingensis	Phoenix_dactylifera)	((Iriartea_deltoidea	(Heterospathe_cagayanensis	Attalea_speciosa))	Serenoa_repens))	((Orania_palindan	((Pseudophoenix_vinifera	(Reinhardtia_paiewonskiana	(Reinhardtia_gracilis	Reinhardtia_simplex)))	(Nypa_fruticans	(Podococcus_barteri	Sclerosperma_profizianum))))	Roystonea_regia))	Pelagodoxa_henryana)	((Veitchia_spiralis	Kentiopsis_piersoniorum)	Dictyosperma_album)))	Kingia_australis);
(((Prestoea_acuminata	(Oenocarpus_bataua	Oenocarpus_minor))	(((Roystonea_regia	(((((Iriartea_deltoidea	Attalea_speciosa)	Heterospathe_cagayanensis)	(Reinhardtia_paiewonskiana	Reinhardtia_simplex))	((Nypa_fruticans	Pseudophoenix_vinifera)	((Podococcus_barteri	Sclerosperma_profizianum)	Reinhardtia_gracilis)))	(Orania_palindan	(Sabal_domingensis	Phoenix_dactylifera))))	Pelagodoxa_henryana)	(((Veitchia_spiralis	Kentiopsis_piersoniorum)	Dictyosperma_album)	Serenoa_repens)))	Kingia_australis);
(((Prestoea_acuminata	(Oenocarpus_minor	Oenocarpus_bataua))	(((Serenoa_repens	Pelagodoxa_henryana)	(Pseudophoenix_vinifera	(((Sabal_domingensis	Phoenix_dactylifera)	Orania_palindan)	(((Roystonea_regia	Sclerosperma_profizianum)	((Heterospathe_cagayanensis	(Iriartea_deltoidea	Attalea_speciosa))	((Reinhardtia_paiewonskiana	Reinhardtia_simplex)	(Reinhardtia_gracilis	Nypa_fruticans))))	Podococcus_barteri))))	(Dictyosperma_album	(Kentiopsis_piersoniorum	Veitchia_spiralis))))	Kingia_australis);
(((Prestoea_acuminata	(Oenocarpus_minor	Oenocarpus_bataua))	(((Phoenix_dactylifera	Pelagodoxa_henryana)	(Pseudophoenix_vinifera	(Sabal_domingensis	(Attalea_speciosa	((((Reinhardtia_paiewonskiana	(Reinhardtia_simplex	Reinhardtia_gracilis))	(((Podococcus_barteri	Sclerosperma_profizianum)	Serenoa_repens)	(Iriartea_deltoidea	Nypa_fruticans)))	Roystonea_regia)	Orania_palindan)))))	(Heterospathe_cagayanensis	(Dictyosperma_album	(Kentiopsis_piersoniorum	Veitchia_spiralis)))))	Kingia_australis);
(((Sabal_domingensis	(((Reinhardtia_paiewonskiana	Reinhardtia_simplex)	(Reinhardtia_gracilis	Pseudophoenix_vinifera))	(Roystonea_regia	((((Podococcus_barteri	Sclerosperma_profizianum)	(Attalea_speciosa	Iriartea_deltoidea))	Orania_palindan)	(((Heterospathe_cagayanensis	(Dictyosperma_album	(Kentiopsis_piersoniorum	Veitchia_spiralis)))	(Prestoea_acuminata	(Oenocarpus_minor	Oenocarpus_bataua)))	(Phoenix_dactylifera	(Serenoa_repens	Pelagodoxa_henryana)))))))	Nypa_fruticans)	Kingia_australis);
((((Reinhardtia_paiewonskiana	(Reinhardtia_simplex	Reinhardtia_gracilis))	(((((((Sabal_domingensis	Phoenix_dactylifera)	(Serenoa_repens	Pelagodoxa_henryana))	Pseudophoenix_vinifera)	(((Heterospathe_cagayanensis	Veitchia_spiralis)	(Prestoea_acuminata	(Kentiopsis_piersoniorum	(Oenocarpus_minor	Oenocarpus_bataua))))	Dictyosperma_album))	Attalea_speciosa)	(Orania_palindan	Podococcus_barteri))	(Roystonea_regia	(Sclerosperma_profizianum	Iriartea_deltoidea))))	Nypa_fruticans)	Kingia_australis);
(((((Pseudophoenix_vinifera	Reinhardtia_gracilis)	(((Attalea_speciosa	(Reinhardtia_paiewonskiana	Reinhardtia_simplex))	(Orania_palindan	(Phoenix_dactylifera	(((Kentiopsis_piersoniorum	(Dictyosperma_album	(Veitchia_spiralis	Heterospathe_cagayanensis)))	(Prestoea_acuminata	(Oenocarpus_minor	Oenocarpus_bataua)))	(Serenoa_repens	Pelagodoxa_henryana)))))	(Roystonea_regia	((Podococcus_barteri	Sclerosperma_profizianum)	Iriartea_deltoidea))))	Nypa_fruticans)	Sabal_domingensis)	Kingia_australis);
(((((((((Prestoea_acuminata	(Oenocarpus_minor	Oenocarpus_bataua))	Roystonea_regia)	(Heterospathe_cagayanensis	((Dictyosperma_album	(Kentiopsis_piersoniorum	Veitchia_spiralis))	(((Serenoa_repens	Pelagodoxa_henryana)	Attalea_speciosa)	Phoenix_dactylifera))))	Orania_palindan)	(Podococcus_barteri	(Pseudophoenix_vinifera	(Reinhardtia_paiewonskiana	(Reinhardtia_simplex	Reinhardtia_gracilis)))))	(Sclerosperma_profizianum	Iriartea_deltoidea))	Nypa_fruticans)	Sabal_domingensis)	Kingia_australis);
(((Prestoea_acuminata	(Oenocarpus_minor	Oenocarpus_bataua))	((Kentiopsis_piersoniorum	Veitchia_spiralis)	((((Pelagodoxa_henryana	Attalea_speciosa)	Phoenix_dactylifera)	((Roystonea_regia	(Orania_palindan	(((Heterospathe_cagayanensis	(Nypa_fruticans	Pseudophoenix_vinifera))	(Podococcus_barteri	(Sclerosperma_profizianum	(Serenoa_repens	Iriartea_deltoidea))))	(Reinhardtia_paiewonskiana	(Reinhardtia_simplex	Reinhardtia_gracilis)))))	Sabal_domingensis))	Dictyosperma_album)))	Kingia_australis);
((Sabal_domingensis	((((Serenoa_repens	Pelagodoxa_henryana)	(((Kentiopsis_piersoniorum	Veitchia_spiralis)	Dictyosperma_album)	(Prestoea_acuminata	(Oenocarpus_minor	Oenocarpus_bataua))))	((Orania_palindan	(((Nypa_fruticans	Sclerosperma_profizianum)	((Reinhardtia_paiewonskiana	Reinhardtia_simplex)	(Reinhardtia_gracilis	Pseudophoenix_vinifera)))	(Podococcus_barteri	((Iriartea_deltoidea	Attalea_speciosa)	Roystonea_regia))))	Heterospathe_cagayanensis))	Phoenix_dactylifera))	Kingia_australis);
(((Sabal_domingensis	((Pseudophoenix_vinifera	Phoenix_dactylifera)	(((((Reinhardtia_paiewonskiana	Orania_palindan)	(Podococcus_barteri	(Sclerosperma_profizianum	(Iriartea_deltoidea	(Attalea_speciosa	Heterospathe_cagayanensis)))))	(Reinhardtia_gracilis	Reinhardtia_simplex))	(Roystonea_regia	Pelagodoxa_henryana))	(Dictyosperma_album	((Veitchia_spiralis	(Prestoea_acuminata	(Oenocarpus_minor	Oenocarpus_bataua)))	(Kentiopsis_piersoniorum	Serenoa_repens))))))	Nypa_fruticans)	Kingia_australis);
(((Roystonea_regia	(Serenoa_repens	Pelagodoxa_henryana))	((Pseudophoenix_vinifera	((Reinhardtia_paiewonskiana	(Reinhardtia_gracilis	Reinhardtia_simplex))	(Nypa_fruticans	(Sclerosperma_profizianum	Podococcus_barteri))))	(((Iriartea_deltoidea	(Attalea_speciosa	Heterospathe_cagayanensis))	Sabal_domingensis)	((Phoenix_dactylifera	((Dictyosperma_album	(Veitchia_spiralis	Kentiopsis_piersoniorum))	(Prestoea_acuminata	(Oenocarpus_minor	Oenocarpus_bataua))))	Orania_palindan))))	Kingia_australis);
((Sabal_domingensis	(((Orania_palindan	((((Attalea_speciosa	(Serenoa_repens	Iriartea_deltoidea))	(Podococcus_barteri	Sclerosperma_profizianum))	Roystonea_regia)	((Reinhardtia_gracilis	Reinhardtia_simplex)	Reinhardtia_paiewonskiana)))	(Pseudophoenix_vinifera	((Phoenix_dactylifera	Pelagodoxa_henryana)	(((Heterospathe_cagayanensis	(Veitchia_spiralis	Kentiopsis_piersoniorum))	(Prestoea_acuminata	(Oenocarpus_minor	Oenocarpus_bataua)))	Dictyosperma_album))))	Nypa_fruticans))	Kingia_australis);
((Orania_palindan	(((Podococcus_barteri	Phoenix_dactylifera)	(((Heterospathe_cagayanensis	(Dictyosperma_album	Veitchia_spiralis))	(Prestoea_acuminata	(Kentiopsis_piersoniorum	(Oenocarpus_minor	Oenocarpus_bataua))))	(Serenoa_repens	Pelagodoxa_henryana)))	((((Reinhardtia_gracilis	Reinhardtia_simplex)	Reinhardtia_paiewonskiana)	(Attalea_speciosa	Iriartea_deltoidea))	((Roystonea_regia	Nypa_fruticans)	((Sabal_domingensis	Sclerosperma_profizianum)	Pseudophoenix_vinifera)))))	Kingia_australis);
((Nypa_fruticans	((Serenoa_repens	(Podococcus_barteri	Sclerosperma_profizianum))	(((Roystonea_regia	((Pseudophoenix_vinifera	((Sabal_domingensis	Phoenix_dactylifera)	(((Heterospathe_cagayanensis	(Dictyosperma_album	(Kentiopsis_piersoniorum	Veitchia_spiralis)))	((Oenocarpus_minor	Oenocarpus_bataua)	Prestoea_acuminata))	Pelagodoxa_henryana)))	Orania_palindan))	(Reinhardtia_gracilis	(Reinhardtia_simplex	Reinhardtia_paiewonskiana)))	(Attalea_speciosa	Iriartea_deltoidea))))	Kingia_australis);
((Sabal_domingensis	((Orania_palindan	((Roystonea_regia	(((Podococcus_barteri	Sclerosperma_profizianum)	(Iriartea_deltoidea	Serenoa_repens))	(Nypa_fruticans	(Reinhardtia_paiewonskiana	(Reinhardtia_gracilis	Reinhardtia_simplex)))))	Attalea_speciosa))	(Pseudophoenix_vinifera	((Phoenix_dactylifera	Pelagodoxa_henryana)	((Heterospathe_cagayanensis	(Dictyosperma_album	(Kentiopsis_piersoniorum	Veitchia_spiralis)))	((Oenocarpus_minor	Oenocarpus_bataua)	Prestoea_acuminata))))))	Kingia_australis);
((Nypa_fruticans	((Roystonea_regia	((Podococcus_barteri	((((Attalea_speciosa	(Sabal_domingensis	Phoenix_dactylifera))	(Serenoa_repens	Pelagodoxa_henryana))	Pseudophoenix_vinifera)	((Dictyosperma_album	((Heterospathe_cagayanensis	Kentiopsis_piersoniorum)	Veitchia_spiralis))	((Oenocarpus_minor	Oenocarpus_bataua)	Prestoea_acuminata))))	(Reinhardtia_paiewonskiana	Orania_palindan)))	((Sclerosperma_profizianum	Iriartea_deltoidea)	(Reinhardtia_gracilis	Reinhardtia_simplex))))	Kingia_australis);
(((Nypa_fruticans	(((((Dictyosperma_album	((Kentiopsis_piersoniorum	Veitchia_spiralis)	Heterospathe_cagayanensis))	((Oenocarpus_minor	Oenocarpus_bataua)	Prestoea_acuminata))	((Attalea_speciosa	Phoenix_dactylifera)	Pelagodoxa_henryana))	(Pseudophoenix_vinifera	Orania_palindan))	((Roystonea_regia	(((Serenoa_repens	Podococcus_barteri)	Sclerosperma_profizianum)	Iriartea_deltoidea))	(Reinhardtia_paiewonskiana	(Reinhardtia_gracilis	Reinhardtia_simplex)))))	Sabal_domingensis)	Kingia_australis);
(((Nypa_fruticans	((((Phoenix_dactylifera	((Dictyosperma_album	((Kentiopsis_piersoniorum	Veitchia_spiralis)	((Oenocarpus_minor	Oenocarpus_bataua)	Prestoea_acuminata)))	Pelagodoxa_henryana))	Attalea_speciosa)	(Pseudophoenix_vinifera	Orania_palindan))	((Reinhardtia_paiewonskiana	(Reinhardtia_gracilis	Reinhardtia_simplex))	(Heterospathe_cagayanensis	(Roystonea_regia	(((Serenoa_repens	Podococcus_barteri)	Sclerosperma_profizianum)	Iriartea_deltoidea))))))	Sabal_domingensis)	Kingia_australis);
((((((((Kentiopsis_piersoniorum	Veitchia_spiralis)	Dictyosperma_album)	((Oenocarpus_minor	Oenocarpus_bataua)	Prestoea_acuminata))	(Phoenix_dactylifera	(Serenoa_repens	Pelagodoxa_henryana)))	Pseudophoenix_vinifera)	(((Heterospathe_cagayanensis	(Iriartea_deltoidea	Attalea_speciosa))	Roystonea_regia)	((Reinhardtia_paiewonskiana	Orania_palindan)	(Nypa_fruticans	((Reinhardtia_gracilis	Reinhardtia_simplex)	(Podococcus_barteri	Sclerosperma_profizianum))))))	Sabal_domingensis)	Kingia_australis);
(((((Pseudophoenix_vinifera	((Dictyosperma_album	((Kentiopsis_piersoniorum	Veitchia_spiralis)	((Oenocarpus_minor	Oenocarpus_bataua)	Prestoea_acuminata)))	Pelagodoxa_henryana))	(((Heterospathe_cagayanensis	((Serenoa_repens	Iriartea_deltoidea)	Attalea_speciosa))	(((Podococcus_barteri	Sclerosperma_profizianum)	(Reinhardtia_gracilis	Reinhardtia_simplex))	(Roystonea_regia	Nypa_fruticans)))	(Reinhardtia_paiewonskiana	Orania_palindan)))	Phoenix_dactylifera)	Sabal_domingensis)	Kingia_australis);
((Attalea_speciosa	(((Reinhardtia_paiewonskiana	Orania_palindan)	(((((Heterospathe_cagayanensis	((Veitchia_spiralis	Kentiopsis_piersoniorum)	Dictyosperma_album))	((Oenocarpus_minor	Oenocarpus_bataua)	Prestoea_acuminata))	(Serenoa_repens	Pelagodoxa_henryana))	(Phoenix_dactylifera	Sabal_domingensis))	Pseudophoenix_vinifera))	(((Roystonea_regia	Nypa_fruticans)	((Sclerosperma_profizianum	Podococcus_barteri)	Iriartea_deltoidea))	(Reinhardtia_gracilis	Reinhardtia_simplex))))	Kingia_australis);
((Sabal_domingensis	((Heterospathe_cagayanensis	Attalea_speciosa)	(((Podococcus_barteri	(Serenoa_repens	Pelagodoxa_henryana))	(((Phoenix_dactylifera	Orania_palindan)	Roystonea_regia)	(((Iriartea_deltoidea	(Nypa_fruticans	Sclerosperma_profizianum))	(Reinhardtia_paiewonskiana	(Reinhardtia_gracilis	Reinhardtia_simplex)))	Pseudophoenix_vinifera)))	(((Dictyosperma_album	Kentiopsis_piersoniorum)	Veitchia_spiralis)	((Oenocarpus_minor	Oenocarpus_bataua)	Prestoea_acuminata)))))	Kingia_australis);
((Sabal_domingensis	((((Heterospathe_cagayanensis	Attalea_speciosa)	Roystonea_regia)	((Phoenix_dactylifera	Orania_palindan)	((((Dictyosperma_album	(Kentiopsis_piersoniorum	Veitchia_spiralis))	((Oenocarpus_minor	Oenocarpus_bataua)	Prestoea_acuminata))	(Serenoa_repens	Pelagodoxa_henryana))	((Nypa_fruticans	Pseudophoenix_vinifera)	((Reinhardtia_gracilis	(Reinhardtia_simplex	Reinhardtia_paiewonskiana))	(Iriartea_deltoidea	Sclerosperma_profizianum))))))	Podococcus_barteri))	Kingia_australis);
((Sabal_domingensis	((Serenoa_repens	Pelagodoxa_henryana)	((Phoenix_dactylifera	((Pseudophoenix_vinifera	(Reinhardtia_paiewonskiana	(Reinhardtia_gracilis	Reinhardtia_simplex)))	(Orania_palindan	(((Iriartea_deltoidea	Attalea_speciosa)	(Sclerosperma_profizianum	Heterospathe_cagayanensis))	(Roystonea_regia	Nypa_fruticans)))))	((Podococcus_barteri	(Dictyosperma_album	(Kentiopsis_piersoniorum	Veitchia_spiralis)))	((Oenocarpus_minor	Oenocarpus_bataua)	Prestoea_acuminata)))))	Kingia_australis);
((Sabal_domingensis	((Roystonea_regia	(((Reinhardtia_paiewonskiana	(Reinhardtia_gracilis	Reinhardtia_simplex))	Orania_palindan)	(((Iriartea_deltoidea	Attalea_speciosa)	(Podococcus_barteri	Sclerosperma_profizianum))	(((Serenoa_repens	Pelagodoxa_henryana)	(((Heterospathe_cagayanensis	Veitchia_spiralis)	((Kentiopsis_piersoniorum	(Oenocarpus_minor	Oenocarpus_bataua))	Prestoea_acuminata))	Dictyosperma_album))	(Pseudophoenix_vinifera	Phoenix_dactylifera)))))	Nypa_fruticans))	Kingia_australis);
((((Oenocarpus_minor	Oenocarpus_bataua)	Prestoea_acuminata)	(((((Sabal_domingensis	Phoenix_dactylifera)	(Orania_palindan	((Heterospathe_cagayanensis	(Iriartea_deltoidea	Attalea_speciosa))	(Roystonea_regia	((Nypa_fruticans	(Reinhardtia_paiewonskiana	(Reinhardtia_gracilis	Reinhardtia_simplex)))	(Podococcus_barteri	Sclerosperma_profizianum))))))	Pseudophoenix_vinifera)	(Serenoa_repens	Pelagodoxa_henryana))	((Veitchia_spiralis	Kentiopsis_piersoniorum)	Dictyosperma_album)))	Kingia_australis);
(((((Veitchia_spiralis	Kentiopsis_piersoniorum)	Dictyosperma_album)	((Oenocarpus_minor	Oenocarpus_bataua)	Prestoea_acuminata))	(((Sabal_domingensis	(((Orania_palindan	((Heterospathe_cagayanensis	(Iriartea_deltoidea	Attalea_speciosa))	((Nypa_fruticans	(Reinhardtia_paiewonskiana	(Reinhardtia_gracilis	Reinhardtia_simplex)))	Sclerosperma_profizianum)))	Roystonea_regia)	Podococcus_barteri))	Pseudophoenix_vinifera)	(Phoenix_dactylifera	(Serenoa_repens	Pelagodoxa_henryana))))	Kingia_australis);
(((((Veitchia_spiralis	Kentiopsis_piersoniorum)	Dictyosperma_album)	((Oenocarpus_minor	Oenocarpus_bataua)	Prestoea_acuminata))	(Pelagodoxa_henryana	(((Sabal_domingensis	(((((Roystonea_regia	Nypa_fruticans)	(Iriartea_deltoidea	Attalea_speciosa))	((Reinhardtia_paiewonskiana	(Reinhardtia_gracilis	Reinhardtia_simplex))	Heterospathe_cagayanensis))	((Sclerosperma_profizianum	Serenoa_repens)	Podococcus_barteri))	Orania_palindan))	Pseudophoenix_vinifera)	Phoenix_dactylifera)))	Kingia_australis);
((Nypa_fruticans	(((Iriartea_deltoidea	Attalea_speciosa)	((((Heterospathe_cagayanensis	Pseudophoenix_vinifera)	((Phoenix_dactylifera	(Serenoa_repens	Pelagodoxa_henryana))	(((Veitchia_spiralis	Kentiopsis_piersoniorum)	Dictyosperma_album)	((Oenocarpus_minor	Oenocarpus_bataua)	Prestoea_acuminata))))	Sabal_domingensis)	(((Reinhardtia_paiewonskiana	(Reinhardtia_gracilis	Reinhardtia_simplex))	(Podococcus_barteri	Sclerosperma_profizianum))	Orania_palindan)))	Roystonea_regia))	Kingia_australis);
((Nypa_fruticans	(Sabal_domingensis	((((Attalea_speciosa	(Reinhardtia_paiewonskiana	(Reinhardtia_gracilis	Reinhardtia_simplex)))	(Roystonea_regia	(Iriartea_deltoidea	(Sclerosperma_profizianum	Podococcus_barteri))))	Orania_palindan)	(Pseudophoenix_vinifera	((Phoenix_dactylifera	(Serenoa_repens	Pelagodoxa_henryana))	((Heterospathe_cagayanensis	((Veitchia_spiralis	Kentiopsis_piersoniorum)	Dictyosperma_album))	((Oenocarpus_minor	Oenocarpus_bataua)	Prestoea_acuminata)))))))	Kingia_australis);
((((Oenocarpus_minor	Oenocarpus_bataua)	Prestoea_acuminata)	(((((((Reinhardtia_paiewonskiana	Orania_palindan)	(Reinhardtia_simplex	(((Podococcus_barteri	Sclerosperma_profizianum)	Reinhardtia_gracilis)	(Serenoa_repens	Nypa_fruticans))))	(Roystonea_regia	(Attalea_speciosa	Iriartea_deltoidea)))	Pseudophoenix_vinifera)	(Sabal_domingensis	Phoenix_dactylifera))	Pelagodoxa_henryana)	(Heterospathe_cagayanensis	((Veitchia_spiralis	Kentiopsis_piersoniorum)	Dictyosperma_album))))	Kingia_australis);
((((Oenocarpus_bataua	Oenocarpus_minor)	Prestoea_acuminata)	(((Pelagodoxa_henryana	(((Orania_palindan	(Roystonea_regia	((Sclerosperma_profizianum	Nypa_fruticans)	(Pseudophoenix_vinifera	(Reinhardtia_paiewonskiana	(Reinhardtia_simplex	Reinhardtia_gracilis))))))	((Serenoa_repens	(Phoenix_dactylifera	Sabal_domingensis))	(Iriartea_deltoidea	Attalea_speciosa)))	Podococcus_barteri))	Dictyosperma_album)	(Kentiopsis_piersoniorum	(Heterospathe_cagayanensis	Veitchia_spiralis))))	Kingia_australis);
((Sabal_domingensis	(Pseudophoenix_vinifera	(((Orania_palindan	((Reinhardtia_gracilis	(Podococcus_barteri	Sclerosperma_profizianum))	Nypa_fruticans))	(((Iriartea_deltoidea	Attalea_speciosa)	(Reinhardtia_paiewonskiana	Reinhardtia_simplex))	Roystonea_regia))	(Phoenix_dactylifera	((((Oenocarpus_bataua	Oenocarpus_minor)	Prestoea_acuminata)	(Dictyosperma_album	((Veitchia_spiralis	Kentiopsis_piersoniorum)	Heterospathe_cagayanensis)))	(Serenoa_repens	Pelagodoxa_henryana))))))	Kingia_australis);
((Sabal_domingensis	((((((Reinhardtia_simplex	Pseudophoenix_vinifera)	(Roystonea_regia	((Heterospathe_cagayanensis	Attalea_speciosa)	(Podococcus_barteri	(Sclerosperma_profizianum	Reinhardtia_gracilis)))))	(Orania_palindan	Reinhardtia_paiewonskiana))	Iriartea_deltoidea)	(Serenoa_repens	(Phoenix_dactylifera	((((Oenocarpus_bataua	Oenocarpus_minor)	Prestoea_acuminata)	((Veitchia_spiralis	Kentiopsis_piersoniorum)	Dictyosperma_album))	Pelagodoxa_henryana))))	Nypa_fruticans))	Kingia_australis);
((Sabal_domingensis	(((((Reinhardtia_gracilis	Reinhardtia_simplex)	Reinhardtia_paiewonskiana)	(((Heterospathe_cagayanensis	Attalea_speciosa)	(Serenoa_repens	(Iriartea_deltoidea	Sclerosperma_profizianum)))	((Orania_palindan	Podococcus_barteri)	((((Oenocarpus_bataua	Oenocarpus_minor)	Prestoea_acuminata)	((Pelagodoxa_henryana	Phoenix_dactylifera)	((Veitchia_spiralis	Kentiopsis_piersoniorum)	Dictyosperma_album)))	Roystonea_regia))))	Pseudophoenix_vinifera)	Nypa_fruticans))	Kingia_australis);
((((Orania_palindan	((Nypa_fruticans	(((Reinhardtia_gracilis	Reinhardtia_simplex)	Reinhardtia_paiewonskiana)	Pseudophoenix_vinifera))	(Podococcus_barteri	Sclerosperma_profizianum)))	((((Veitchia_spiralis	Kentiopsis_piersoniorum)	Dictyosperma_album)	((Oenocarpus_bataua	Oenocarpus_minor)	Prestoea_acuminata))	((Iriartea_deltoidea	Roystonea_regia)	(Serenoa_repens	Pelagodoxa_henryana))))	(((Heterospathe_cagayanensis	Attalea_speciosa)	Phoenix_dactylifera)	Sabal_domingensis))	Kingia_australis);
(((Pelagodoxa_henryana	(((Phoenix_dactylifera	Sabal_domingensis)	(Orania_palindan	(((Heterospathe_cagayanensis	Attalea_speciosa)	((Reinhardtia_gracilis	Reinhardtia_simplex)	Reinhardtia_paiewonskiana))	((Iriartea_deltoidea	((Serenoa_repens	Podococcus_barteri)	Sclerosperma_profizianum))	(Nypa_fruticans	Roystonea_regia)))))	Pseudophoenix_vinifera))	(((Veitchia_spiralis	Kentiopsis_piersoniorum)	Dictyosperma_album)	((Oenocarpus_bataua	Oenocarpus_minor)	Prestoea_acuminata)))	Kingia_australis);
((Attalea_speciosa	((((Roystonea_regia	(((Pseudophoenix_vinifera	(((Veitchia_spiralis	Dictyosperma_album)	Kentiopsis_piersoniorum)	((Oenocarpus_bataua	Oenocarpus_minor)	Prestoea_acuminata)))	((Phoenix_dactylifera	Sabal_domingensis)	Pelagodoxa_henryana))	Orania_palindan))	((Reinhardtia_gracilis	Reinhardtia_simplex)	Reinhardtia_paiewonskiana))	Podococcus_barteri)	((Sclerosperma_profizianum	(Nypa_fruticans	Heterospathe_cagayanensis))	(Iriartea_deltoidea	Serenoa_repens))))	Kingia_australis);
(((((Podococcus_barteri	Sclerosperma_profizianum)	((Reinhardtia_paiewonskiana	Orania_palindan)	(((((((Veitchia_spiralis	Dictyosperma_album)	Kentiopsis_piersoniorum)	((Oenocarpus_bataua	Oenocarpus_minor)	Prestoea_acuminata))	(Phoenix_dactylifera	(Serenoa_repens	Pelagodoxa_henryana)))	Sabal_domingensis)	Pseudophoenix_vinifera)	((Attalea_speciosa	Iriartea_deltoidea)	Roystonea_regia))))	(Heterospathe_cagayanensis	(Reinhardtia_gracilis	Reinhardtia_simplex)))	Nypa_fruticans)	Kingia_australis);
(((((Heterospathe_cagayanensis	Kentiopsis_piersoniorum)	(Veitchia_spiralis	Dictyosperma_album))	((Oenocarpus_bataua	Oenocarpus_minor)	Prestoea_acuminata))	((((Attalea_speciosa	Iriartea_deltoidea)	(Phoenix_dactylifera	Sabal_domingensis))	((((Sclerosperma_profizianum	(Serenoa_repens	Pelagodoxa_henryana))	Orania_palindan)	((Pseudophoenix_vinifera	((Reinhardtia_paiewonskiana	Reinhardtia_simplex)	Reinhardtia_gracilis))	Nypa_fruticans))	Roystonea_regia))	Podococcus_barteri))	Kingia_australis);
((Podococcus_barteri	(((((((Heterospathe_cagayanensis	Attalea_speciosa)	Iriartea_deltoidea)	(Reinhardtia_paiewonskiana	(Reinhardtia_simplex	Reinhardtia_gracilis)))	(Phoenix_dactylifera	Sabal_domingensis))	Orania_palindan)	((Nypa_fruticans	Roystonea_regia)	(Sclerosperma_profizianum	Pelagodoxa_henryana)))	(Pseudophoenix_vinifera	(((Kentiopsis_piersoniorum	(Serenoa_repens	Veitchia_spiralis))	Dictyosperma_album)	((Oenocarpus_bataua	Oenocarpus_minor)	Prestoea_acuminata)))))	Kingia_australis);
((((((((((Oenocarpus_bataua	Oenocarpus_minor)	Prestoea_acuminata)	(Dictyosperma_album	(Veitchia_spiralis	Kentiopsis_piersoniorum)))	(Serenoa_repens	Pelagodoxa_henryana))	(Roystonea_regia	(((Pseudophoenix_vinifera	(Reinhardtia_gracilis	Reinhardtia_simplex))	(Podococcus_barteri	Sclerosperma_profizianum))	((Reinhardtia_paiewonskiana	Orania_palindan)	Iriartea_deltoidea))))	(Heterospathe_cagayanensis	Attalea_speciosa))	Phoenix_dactylifera)	Nypa_fruticans)	Sabal_domingensis)	Kingia_australis);
((Orania_palindan	((Heterospathe_cagayanensis	Attalea_speciosa)	((Pseudophoenix_vinifera	(((Serenoa_repens	Pelagodoxa_henryana)	(Sabal_domingensis	Phoenix_dactylifera))	(((Oenocarpus_bataua	Oenocarpus_minor)	Prestoea_acuminata)	(Dictyosperma_album	(Veitchia_spiralis	Kentiopsis_piersoniorum)))))	(Podococcus_barteri	(((Nypa_fruticans	(Reinhardtia_paiewonskiana	(Reinhardtia_gracilis	Reinhardtia_simplex)))	(Iriartea_deltoidea	Sclerosperma_profizianum))	Roystonea_regia)))))	Kingia_australis);
((((Oenocarpus_bataua	Oenocarpus_minor)	Prestoea_acuminata)	((Heterospathe_cagayanensis	(Dictyosperma_album	(Veitchia_spiralis	Kentiopsis_piersoniorum)))	((((Nypa_fruticans	(Reinhardtia_gracilis	(Reinhardtia_simplex	Reinhardtia_paiewonskiana)))	Pseudophoenix_vinifera)	(Orania_palindan	((Iriartea_deltoidea	(Podococcus_barteri	Sclerosperma_profizianum))	Roystonea_regia)))	((Serenoa_repens	Pelagodoxa_henryana)	(Attalea_speciosa	(Sabal_domingensis	Phoenix_dactylifera))))))	Kingia_australis);
((Attalea_speciosa	(((((Veitchia_spiralis	Kentiopsis_piersoniorum)	((Oenocarpus_bataua	Oenocarpus_minor)	Prestoea_acuminata))	Dictyosperma_album)	(((((Podococcus_barteri	Sclerosperma_profizianum)	((Reinhardtia_paiewonskiana	(Reinhardtia_gracilis	Reinhardtia_simplex))	Pseudophoenix_vinifera))	(Heterospathe_cagayanensis	(Nypa_fruticans	Roystonea_regia)))	(Orania_palindan	(Sabal_domingensis	Phoenix_dactylifera)))	(Serenoa_repens	Pelagodoxa_henryana)))	Iriartea_deltoidea))	Kingia_australis);
((Nypa_fruticans	(((Iriartea_deltoidea	Roystonea_regia)	(Podococcus_barteri	Sclerosperma_profizianum))	(((Reinhardtia_paiewonskiana	(Reinhardtia_gracilis	Reinhardtia_simplex))	(Heterospathe_cagayanensis	Attalea_speciosa))	(((Pseudophoenix_vinifera	(((Serenoa_repens	Pelagodoxa_henryana)	(Veitchia_spiralis	(Prestoea_acuminata	((Dictyosperma_album	Kentiopsis_piersoniorum)	(Oenocarpus_bataua	Oenocarpus_minor)))))	Phoenix_dactylifera))	Sabal_domingensis)	Orania_palindan))))	Kingia_australis);
((Nypa_fruticans	((((Iriartea_deltoidea	Attalea_speciosa)	(Sabal_domingensis	Phoenix_dactylifera))	(Pseudophoenix_vinifera	(Pelagodoxa_henryana	((Serenoa_repens	(Prestoea_acuminata	(Heterospathe_cagayanensis	(Dictyosperma_album	Veitchia_spiralis))))	(Kentiopsis_piersoniorum	(Oenocarpus_bataua	Oenocarpus_minor))))))	((((Podococcus_barteri	Sclerosperma_profizianum)	Roystonea_regia)	(Reinhardtia_paiewonskiana	(Reinhardtia_gracilis	Reinhardtia_simplex)))	Orania_palindan)))	Kingia_australis);
((Orania_palindan	(Podococcus_barteri	(((Roystonea_regia	(Iriartea_deltoidea	Sclerosperma_profizianum))	((Reinhardtia_paiewonskiana	(Reinhardtia_gracilis	Reinhardtia_simplex))	Nypa_fruticans))	((Pseudophoenix_vinifera	((Pelagodoxa_henryana	(((Oenocarpus_bataua	Oenocarpus_minor)	Prestoea_acuminata)	(Dictyosperma_album	((Kentiopsis_piersoniorum	Veitchia_spiralis)	Heterospathe_cagayanensis))))	(Sabal_domingensis	Phoenix_dactylifera)))	(Serenoa_repens	Attalea_speciosa)))))	Kingia_australis);
(((((Oenocarpus_bataua	Oenocarpus_minor)	Prestoea_acuminata)	(((Dictyosperma_album	Kentiopsis_piersoniorum)	(Veitchia_spiralis	Heterospathe_cagayanensis))	((((Roystonea_regia	(Iriartea_deltoidea	Attalea_speciosa))	(((Nypa_fruticans	Sclerosperma_profizianum)	(Reinhardtia_gracilis	Reinhardtia_simplex))	(Reinhardtia_paiewonskiana	Orania_palindan)))	((Phoenix_dactylifera	Pseudophoenix_vinifera)	Sabal_domingensis))	(Serenoa_repens	Pelagodoxa_henryana))))	Podococcus_barteri)	Kingia_australis);
((((Oenocarpus_bataua	Oenocarpus_minor)	Prestoea_acuminata)	(((Dictyosperma_album	(Veitchia_spiralis	Kentiopsis_piersoniorum))	Heterospathe_cagayanensis)	((((Orania_palindan	((Roystonea_regia	Attalea_speciosa)	((Nypa_fruticans	(Reinhardtia_paiewonskiana	(Reinhardtia_gracilis	Reinhardtia_simplex)))	((Sclerosperma_profizianum	Podococcus_barteri)	Iriartea_deltoidea))))	Pseudophoenix_vinifera)	(Sabal_domingensis	Phoenix_dactylifera))	(Serenoa_repens	Pelagodoxa_henryana))))	Kingia_australis);
((Sabal_domingensis	(Phoenix_dactylifera	(((Orania_palindan	((((Sclerosperma_profizianum	Podococcus_barteri)	Iriartea_deltoidea)	((Reinhardtia_paiewonskiana	(Reinhardtia_gracilis	Reinhardtia_simplex))	Nypa_fruticans))	Roystonea_regia))	(Heterospathe_cagayanensis	Attalea_speciosa))	(Pseudophoenix_vinifera	((((Veitchia_spiralis	Kentiopsis_piersoniorum)	((Oenocarpus_bataua	Oenocarpus_minor)	Prestoea_acuminata))	Dictyosperma_album)	(Serenoa_repens	Pelagodoxa_henryana))))))	Kingia_australis);
((Nypa_fruticans	((Serenoa_repens	(((Podococcus_barteri	Sclerosperma_profizianum)	(((((((Prestoea_acuminata	(Oenocarpus_bataua	Oenocarpus_minor))	Veitchia_spiralis)	Kentiopsis_piersoniorum)	Dictyosperma_album)	(Iriartea_deltoidea	Attalea_speciosa))	((Reinhardtia_gracilis	Pseudophoenix_vinifera)	Phoenix_dactylifera))	(Orania_palindan	((Roystonea_regia	Pelagodoxa_henryana)	Heterospathe_cagayanensis))))	(Reinhardtia_paiewonskiana	Reinhardtia_simplex)))	Sabal_domingensis))	Kingia_australis);
((Nypa_fruticans	((((Attalea_speciosa	((Reinhardtia_gracilis	Reinhardtia_simplex)	Reinhardtia_paiewonskiana))	(Podococcus_barteri	Sclerosperma_profizianum))	(Pseudophoenix_vinifera	((Iriartea_deltoidea	(((Phoenix_dactylifera	(((((Prestoea_acuminata	(Oenocarpus_bataua	Oenocarpus_minor))	Veitchia_spiralis)	Kentiopsis_piersoniorum)	Dictyosperma_album)	(Serenoa_repens	Pelagodoxa_henryana)))	Orania_palindan)	Roystonea_regia))	Heterospathe_cagayanensis)))	Sabal_domingensis))	Kingia_australis);
((Veitchia_spiralis	(((Kentiopsis_piersoniorum	Dictyosperma_album)	(Pelagodoxa_henryana	((Roystonea_regia	((Attalea_speciosa	Heterospathe_cagayanensis)	(((Pseudophoenix_vinifera	((Reinhardtia_gracilis	Reinhardtia_simplex)	Reinhardtia_paiewonskiana))	(Iriartea_deltoidea	(Podococcus_barteri	(Serenoa_repens	Sclerosperma_profizianum))))	Nypa_fruticans)))	((Sabal_domingensis	Phoenix_dactylifera)	Orania_palindan))))	(Prestoea_acuminata	(Oenocarpus_bataua	Oenocarpus_minor))))	Kingia_australis);
((((((Pseudophoenix_vinifera	((Sabal_domingensis	Phoenix_dactylifera)	Orania_palindan))	((((Kentiopsis_piersoniorum	(Prestoea_acuminata	(Oenocarpus_bataua	Oenocarpus_minor)))	Veitchia_spiralis)	Dictyosperma_album)	(Serenoa_repens	Pelagodoxa_henryana)))	((Heterospathe_cagayanensis	(Iriartea_deltoidea	Attalea_speciosa))	((Reinhardtia_gracilis	Reinhardtia_simplex)	Reinhardtia_paiewonskiana)))	(Nypa_fruticans	Roystonea_regia))	(Podococcus_barteri	Sclerosperma_profizianum))	Kingia_australis);
((((Orania_palindan	(((Pseudophoenix_vinifera	Nypa_fruticans)	((Reinhardtia_gracilis	(Reinhardtia_simplex	Reinhardtia_paiewonskiana))	(Sabal_domingensis	(Podococcus_barteri	Sclerosperma_profizianum))))	Iriartea_deltoidea))	((Phoenix_dactylifera	(((Prestoea_acuminata	(Oenocarpus_bataua	Oenocarpus_minor))	(Dictyosperma_album	(Kentiopsis_piersoniorum	Veitchia_spiralis)))	(Serenoa_repens	Pelagodoxa_henryana)))	(Heterospathe_cagayanensis	Attalea_speciosa)))	Roystonea_regia)	Kingia_australis);
(((((((((Dictyosperma_album	Kentiopsis_piersoniorum)	Veitchia_spiralis)	(Prestoea_acuminata	(Oenocarpus_bataua	Oenocarpus_minor)))	(Serenoa_repens	Pelagodoxa_henryana))	(Sabal_domingensis	Phoenix_dactylifera))	((((Heterospathe_cagayanensis	Attalea_speciosa)	((Reinhardtia_gracilis	Reinhardtia_simplex)	Reinhardtia_paiewonskiana))	Roystonea_regia)	Orania_palindan))	(Pseudophoenix_vinifera	(Podococcus_barteri	(Sclerosperma_profizianum	Iriartea_deltoidea))))	Nypa_fruticans)	Kingia_australis);
(((((((Iriartea_deltoidea	(Heterospathe_cagayanensis	Attalea_speciosa))	(Serenoa_repens	(Sclerosperma_profizianum	Podococcus_barteri)))	((Reinhardtia_gracilis	Reinhardtia_simplex)	Reinhardtia_paiewonskiana))	((Orania_palindan	Pseudophoenix_vinifera)	(((Sabal_domingensis	Phoenix_dactylifera)	Pelagodoxa_henryana)	((Dictyosperma_album	(Kentiopsis_piersoniorum	Veitchia_spiralis))	(Prestoea_acuminata	(Oenocarpus_bataua	Oenocarpus_minor))))))	Roystonea_regia)	Nypa_fruticans)	Kingia_australis);
((((Dictyosperma_album	(Kentiopsis_piersoniorum	(Heterospathe_cagayanensis	Veitchia_spiralis)))	(Prestoea_acuminata	(Oenocarpus_bataua	Oenocarpus_minor)))	(((((Sclerosperma_profizianum	Roystonea_regia)	(((Iriartea_deltoidea	Attalea_speciosa)	(Nypa_fruticans	((Reinhardtia_gracilis	Reinhardtia_simplex)	Reinhardtia_paiewonskiana)))	Podococcus_barteri))	Orania_palindan)	((Sabal_domingensis	Phoenix_dactylifera)	(Serenoa_repens	Pelagodoxa_henryana)))	Pseudophoenix_vinifera))	Kingia_australis);
((Nypa_fruticans	((Podococcus_barteri	Sclerosperma_profizianum)	(Roystonea_regia	(((Heterospathe_cagayanensis	((Serenoa_repens	Iriartea_deltoidea)	Attalea_speciosa))	((Reinhardtia_gracilis	Reinhardtia_simplex)	Reinhardtia_paiewonskiana))	(Orania_palindan	(((Sabal_domingensis	Phoenix_dactylifera)	(Pseudophoenix_vinifera	Pelagodoxa_henryana))	(((Dictyosperma_album	Veitchia_spiralis)	Kentiopsis_piersoniorum)	(Prestoea_acuminata	(Oenocarpus_bataua	Oenocarpus_minor)))))))))	Kingia_australis);
((((Reinhardtia_simplex	Reinhardtia_paiewonskiana)	(Heterospathe_cagayanensis	(Iriartea_deltoidea	Attalea_speciosa)))	((Orania_palindan	(((Reinhardtia_gracilis	((Sabal_domingensis	Phoenix_dactylifera)	(Serenoa_repens	Pelagodoxa_henryana)))	Pseudophoenix_vinifera)	((Prestoea_acuminata	(Oenocarpus_bataua	Oenocarpus_minor))	((Veitchia_spiralis	Kentiopsis_piersoniorum)	Dictyosperma_album))))	((Podococcus_barteri	Sclerosperma_profizianum)	(Nypa_fruticans	Roystonea_regia))))	Kingia_australis);
(((Orania_palindan	(((((Sclerosperma_profizianum	Podococcus_barteri)	Nypa_fruticans)	(Pseudophoenix_vinifera	(Reinhardtia_gracilis	(Reinhardtia_simplex	Reinhardtia_paiewonskiana))))	Iriartea_deltoidea)	((((Oenocarpus_minor	Oenocarpus_bataua)	Prestoea_acuminata)	Roystonea_regia)	((Dictyosperma_album	(Heterospathe_cagayanensis	(Kentiopsis_piersoniorum	Veitchia_spiralis)))	((Attalea_speciosa	Phoenix_dactylifera)	(Serenoa_repens	Pelagodoxa_henryana))))))	Sabal_domingensis)	Kingia_australis);
((Nypa_fruticans	((((Heterospathe_cagayanensis	(Reinhardtia_gracilis	Pseudophoenix_vinifera))	(Reinhardtia_simplex	Reinhardtia_paiewonskiana))	((Orania_palindan	((((Dictyosperma_album	Kentiopsis_piersoniorum)	Veitchia_spiralis)	((Oenocarpus_minor	Oenocarpus_bataua)	Prestoea_acuminata))	((Sabal_domingensis	Phoenix_dactylifera)	(Serenoa_repens	Pelagodoxa_henryana))))	(Roystonea_regia	Attalea_speciosa)))	((Iriartea_deltoidea	Sclerosperma_profizianum)	Podococcus_barteri)))	Kingia_australis);
((((Oenocarpus_minor	Oenocarpus_bataua)	Prestoea_acuminata)	(((Dictyosperma_album	Kentiopsis_piersoniorum)	(Heterospathe_cagayanensis	Veitchia_spiralis))	(((Orania_palindan	(Sabal_domingensis	((Iriartea_deltoidea	Attalea_speciosa)	Phoenix_dactylifera)))	(Podococcus_barteri	(Nypa_fruticans	((Reinhardtia_simplex	Reinhardtia_paiewonskiana)	(Reinhardtia_gracilis	(Roystonea_regia	Sclerosperma_profizianum))))))	(Pseudophoenix_vinifera	(Serenoa_repens	Pelagodoxa_henryana)))))	Kingia_australis);
((Nypa_fruticans	(((Heterospathe_cagayanensis	(Iriartea_deltoidea	Attalea_speciosa))	((Pelagodoxa_henryana	(((((Oenocarpus_minor	Oenocarpus_bataua)	Prestoea_acuminata)	Kentiopsis_piersoniorum)	Veitchia_spiralis)	Dictyosperma_album))	Phoenix_dactylifera))	(Podococcus_barteri	((Roystonea_regia	(Sclerosperma_profizianum	Sabal_domingensis))	((Reinhardtia_gracilis	Reinhardtia_simplex)	(Pseudophoenix_vinifera	(Reinhardtia_paiewonskiana	(Serenoa_repens	Orania_palindan))))))))	Kingia_australis);
((((Iriartea_deltoidea	Attalea_speciosa)	(((Orania_palindan	(((Reinhardtia_paiewonskiana	(Reinhardtia_gracilis	Reinhardtia_simplex))	((Podococcus_barteri	Sclerosperma_profizianum)	Nypa_fruticans))	(Heterospathe_cagayanensis	Pseudophoenix_vinifera)))	Roystonea_regia)	((Phoenix_dactylifera	Sabal_domingensis)	(Serenoa_repens	Pelagodoxa_henryana))))	(((Kentiopsis_piersoniorum	Veitchia_spiralis)	Dictyosperma_album)	((Oenocarpus_minor	Oenocarpus_bataua)	Prestoea_acuminata)))	Kingia_australis);
(((Phoenix_dactylifera	Sabal_domingensis)	(((Veitchia_spiralis	((Oenocarpus_minor	Oenocarpus_bataua)	Prestoea_acuminata))	(Kentiopsis_piersoniorum	Dictyosperma_album))	((Serenoa_repens	Pelagodoxa_henryana)	(((((Reinhardtia_paiewonskiana	(Reinhardtia_gracilis	Reinhardtia_simplex))	(Iriartea_deltoidea	Attalea_speciosa))	Roystonea_regia)	Orania_palindan)	(((Pseudophoenix_vinifera	(Sclerosperma_profizianum	Nypa_fruticans))	Heterospathe_cagayanensis)	Podococcus_barteri)))))	Kingia_australis);
(((Sclerosperma_profizianum	((((Serenoa_repens	(Roystonea_regia	Pelagodoxa_henryana))	((Podococcus_barteri	(((Veitchia_spiralis	((Oenocarpus_minor	Oenocarpus_bataua)	Prestoea_acuminata))	Kentiopsis_piersoniorum)	Dictyosperma_album))	((Heterospathe_cagayanensis	(Iriartea_deltoidea	Attalea_speciosa))	(Phoenix_dactylifera	Sabal_domingensis))))	(Reinhardtia_paiewonskiana	Orania_palindan))	(Pseudophoenix_vinifera	(Reinhardtia_simplex	Reinhardtia_gracilis))))	Nypa_fruticans)	Kingia_australis);
((Roystonea_regia	(((Serenoa_repens	((Reinhardtia_paiewonskiana	(Iriartea_deltoidea	Nypa_fruticans))	((Podococcus_barteri	Sclerosperma_profizianum)	(Pseudophoenix_vinifera	(Reinhardtia_simplex	Reinhardtia_gracilis)))))	(((Pelagodoxa_henryana	(((Oenocarpus_minor	Oenocarpus_bataua)	Prestoea_acuminata)	((Veitchia_spiralis	Kentiopsis_piersoniorum)	Dictyosperma_album)))	(Phoenix_dactylifera	Sabal_domingensis))	(Heterospathe_cagayanensis	Attalea_speciosa)))	Orania_palindan))	Kingia_australis);
((Attalea_speciosa	(Phoenix_dactylifera	(Sabal_domingensis	((Pseudophoenix_vinifera	((Serenoa_repens	Pelagodoxa_henryana)	(((Heterospathe_cagayanensis	(Veitchia_spiralis	Kentiopsis_piersoniorum))	((Oenocarpus_minor	Oenocarpus_bataua)	Prestoea_acuminata))	Dictyosperma_album)))	((Orania_palindan	Roystonea_regia)	((((Iriartea_deltoidea	Podococcus_barteri)	Sclerosperma_profizianum)	(Reinhardtia_gracilis	Nypa_fruticans))	(Reinhardtia_paiewonskiana	Reinhardtia_simplex)))))))	Kingia_australis);
((((((((Heterospathe_cagayanensis	(Veitchia_spiralis	Kentiopsis_piersoniorum))	((Oenocarpus_minor	Oenocarpus_bataua)	Prestoea_acuminata))	Dictyosperma_album)	((((Nypa_fruticans	Pseudophoenix_vinifera)	((Podococcus_barteri	(Sclerosperma_profizianum	(Serenoa_repens	Iriartea_deltoidea)))	(Reinhardtia_gracilis	(Reinhardtia_paiewonskiana	Reinhardtia_simplex))))	Orania_palindan)	(Pelagodoxa_henryana	Roystonea_regia)))	Attalea_speciosa)	Phoenix_dactylifera)	Sabal_domingensis)	Kingia_australis);
((Attalea_speciosa	((((Serenoa_repens	Pelagodoxa_henryana)	Phoenix_dactylifera)	((Prestoea_acuminata	(Oenocarpus_minor	Oenocarpus_bataua))	(Dictyosperma_album	(Kentiopsis_piersoniorum	(Heterospathe_cagayanensis	Veitchia_spiralis)))))	(((Sabal_domingensis	((Roystonea_regia	(Podococcus_barteri	Sclerosperma_profizianum))	Iriartea_deltoidea))	(Nypa_fruticans	(Pseudophoenix_vinifera	(Reinhardtia_paiewonskiana	(Reinhardtia_gracilis	Reinhardtia_simplex)))))	Orania_palindan)))	Kingia_australis);
((Nypa_fruticans	((Serenoa_repens	Roystonea_regia)	(Orania_palindan	(((Heterospathe_cagayanensis	Attalea_speciosa)	((Pelagodoxa_henryana	(Prestoea_acuminata	(((Dictyosperma_album	Kentiopsis_piersoniorum)	(Oenocarpus_minor	Oenocarpus_bataua))	Veitchia_spiralis)))	Phoenix_dactylifera))	((Sabal_domingensis	(Sclerosperma_profizianum	(Iriartea_deltoidea	Podococcus_barteri)))	(Pseudophoenix_vinifera	(Reinhardtia_paiewonskiana	(Reinhardtia_gracilis	Reinhardtia_simplex))))))))	Kingia_australis);
((((Kentiopsis_piersoniorum	(Veitchia_spiralis	Dictyosperma_album))	((Oenocarpus_minor	Oenocarpus_bataua)	Prestoea_acuminata))	((Heterospathe_cagayanensis	Attalea_speciosa)	(((Reinhardtia_paiewonskiana	Reinhardtia_simplex)	(Reinhardtia_gracilis	Pseudophoenix_vinifera))	((Orania_palindan	(Sabal_domingensis	Phoenix_dactylifera))	(((Serenoa_repens	Pelagodoxa_henryana)	(Nypa_fruticans	Roystonea_regia))	(Podococcus_barteri	(Sclerosperma_profizianum	Iriartea_deltoidea)))))))	Kingia_australis);
((Sabal_domingensis	(Phoenix_dactylifera	((Pseudophoenix_vinifera	((((Heterospathe_cagayanensis	Attalea_speciosa)	(Nypa_fruticans	(Reinhardtia_paiewonskiana	(Reinhardtia_gracilis	Reinhardtia_simplex))))	(Roystonea_regia	(Iriartea_deltoidea	(Sclerosperma_profizianum	Podococcus_barteri))))	Orania_palindan))	((Serenoa_repens	Pelagodoxa_henryana)	(((Oenocarpus_minor	Oenocarpus_bataua)	Prestoea_acuminata)	(Dictyosperma_album	(Kentiopsis_piersoniorum	Veitchia_spiralis)))))))	Kingia_australis);
(((Iriartea_deltoidea	Attalea_speciosa)	(((Reinhardtia_gracilis	Reinhardtia_simplex)	Reinhardtia_paiewonskiana)	((Sclerosperma_profizianum	Podococcus_barteri)	(((Heterospathe_cagayanensis	Roystonea_regia)	Orania_palindan)	((((Serenoa_repens	Pelagodoxa_henryana)	(((Oenocarpus_minor	Oenocarpus_bataua)	Prestoea_acuminata)	(Dictyosperma_album	(Kentiopsis_piersoniorum	Veitchia_spiralis))))	(Sabal_domingensis	Phoenix_dactylifera))	(Nypa_fruticans	Pseudophoenix_vinifera))))))	Kingia_australis);
((Sabal_domingensis	(Pseudophoenix_vinifera	(((((Heterospathe_cagayanensis	Attalea_speciosa)	((Reinhardtia_gracilis	Reinhardtia_simplex)	Reinhardtia_paiewonskiana))	((Nypa_fruticans	Roystonea_regia)	((Iriartea_deltoidea	Sclerosperma_profizianum)	Podococcus_barteri)))	Orania_palindan)	((((Serenoa_repens	Pelagodoxa_henryana)	Phoenix_dactylifera)	Dictyosperma_album)	((((Oenocarpus_minor	Oenocarpus_bataua)	Kentiopsis_piersoniorum)	Veitchia_spiralis)	Prestoea_acuminata)))))	Kingia_australis);
((((((((((Oenocarpus_minor	Oenocarpus_bataua)	Prestoea_acuminata)	Pelagodoxa_henryana)	(Dictyosperma_album	(Veitchia_spiralis	Kentiopsis_piersoniorum)))	(Pseudophoenix_vinifera	(Sabal_domingensis	Phoenix_dactylifera)))	Orania_palindan)	(Roystonea_regia	(Iriartea_deltoidea	(Serenoa_repens	Sclerosperma_profizianum))))	((Heterospathe_cagayanensis	Attalea_speciosa)	(Nypa_fruticans	((Reinhardtia_gracilis	Reinhardtia_simplex)	Reinhardtia_paiewonskiana))))	Podococcus_barteri)	Kingia_australis);
((Orania_palindan	(((Roystonea_regia	(((Podococcus_barteri	Sclerosperma_profizianum)	Nypa_fruticans)	(Pseudophoenix_vinifera	(Reinhardtia_gracilis	Reinhardtia_simplex))))	(((Iriartea_deltoidea	(Heterospathe_cagayanensis	Attalea_speciosa))	(Sabal_domingensis	Phoenix_dactylifera))	((Dictyosperma_album	((Veitchia_spiralis	Kentiopsis_piersoniorum)	((Oenocarpus_minor	Oenocarpus_bataua)	Prestoea_acuminata)))	(Serenoa_repens	Pelagodoxa_henryana))))	Reinhardtia_paiewonskiana))	Kingia_australis);
((((((Serenoa_repens	Pelagodoxa_henryana)	((Attalea_speciosa	((Orania_palindan	Roystonea_regia)	((((Podococcus_barteri	(Iriartea_deltoidea	Sclerosperma_profizianum))	Nypa_fruticans)	(Pseudophoenix_vinifera	(Reinhardtia_paiewonskiana	(Reinhardtia_gracilis	Reinhardtia_simplex))))	Sabal_domingensis)))	Phoenix_dactylifera))	Dictyosperma_album)	((Heterospathe_cagayanensis	Veitchia_spiralis)	Kentiopsis_piersoniorum))	((Oenocarpus_minor	Oenocarpus_bataua)	Prestoea_acuminata))	Kingia_australis);
((Nypa_fruticans	(Attalea_speciosa	(((Reinhardtia_gracilis	(Reinhardtia_simplex	Reinhardtia_paiewonskiana))	(((Roystonea_regia	(Podococcus_barteri	Sclerosperma_profizianum))	(((Serenoa_repens	Pelagodoxa_henryana)	((Dictyosperma_album	(Kentiopsis_piersoniorum	Veitchia_spiralis))	((Oenocarpus_minor	Oenocarpus_bataua)	Prestoea_acuminata)))	((Orania_palindan	Pseudophoenix_vinifera)	(Sabal_domingensis	Phoenix_dactylifera))))	Heterospathe_cagayanensis))	Iriartea_deltoidea)))	Kingia_australis);
((((((((Sclerosperma_profizianum	Podococcus_barteri)	Nypa_fruticans)	(Pseudophoenix_vinifera	(Reinhardtia_paiewonskiana	(Reinhardtia_gracilis	Reinhardtia_simplex))))	(Roystonea_regia	Orania_palindan))	((Serenoa_repens	Pelagodoxa_henryana)	Phoenix_dactylifera))	((Attalea_speciosa	Iriartea_deltoidea)	((Veitchia_spiralis	Heterospathe_cagayanensis)	(Prestoea_acuminata	((Oenocarpus_minor	Oenocarpus_bataua)	(Dictyosperma_album	Kentiopsis_piersoniorum))))))	Sabal_domingensis)	Kingia_australis);
(((((((Heterospathe_cagayanensis	Attalea_speciosa)	Iriartea_deltoidea)	(Sclerosperma_profizianum	Podococcus_barteri))	(((Orania_palindan	(((Pelagodoxa_henryana	((((Oenocarpus_minor	Oenocarpus_bataua)	(Dictyosperma_album	Kentiopsis_piersoniorum))	Veitchia_spiralis)	Prestoea_acuminata))	Phoenix_dactylifera)	Serenoa_repens))	Sabal_domingensis)	(Pseudophoenix_vinifera	(Reinhardtia_paiewonskiana	(Reinhardtia_gracilis	Reinhardtia_simplex)))))	Roystonea_regia)	Nypa_fruticans)	Kingia_australis);
((((((Podococcus_barteri	Iriartea_deltoidea)	Roystonea_regia)	Sclerosperma_profizianum)	((((Pseudophoenix_vinifera	Orania_palindan)	(((Serenoa_repens	Pelagodoxa_henryana)	((((Oenocarpus_minor	Oenocarpus_bataua)	(Dictyosperma_album	Kentiopsis_piersoniorum))	Veitchia_spiralis)	Prestoea_acuminata))	Phoenix_dactylifera))	(Sabal_domingensis	(Heterospathe_cagayanensis	Attalea_speciosa)))	(Reinhardtia_paiewonskiana	(Reinhardtia_gracilis	Reinhardtia_simplex))))	Nypa_fruticans)	Kingia_australis);
(((Sabal_domingensis	(((((Serenoa_repens	Pelagodoxa_henryana)	Roystonea_regia)	((Pseudophoenix_vinifera	(Reinhardtia_gracilis	Reinhardtia_simplex))	(Reinhardtia_paiewonskiana	Orania_palindan)))	((Phoenix_dactylifera	((Prestoea_acuminata	(Oenocarpus_minor	Oenocarpus_bataua))	(Dictyosperma_album	(Veitchia_spiralis	Kentiopsis_piersoniorum))))	(Heterospathe_cagayanensis	(Iriartea_deltoidea	Attalea_speciosa))))	(Podococcus_barteri	Sclerosperma_profizianum)))	Nypa_fruticans)	Kingia_australis);
((((Prestoea_acuminata	(Oenocarpus_minor	Oenocarpus_bataua))	(Dictyosperma_album	(Veitchia_spiralis	Kentiopsis_piersoniorum)))	((((Heterospathe_cagayanensis	Attalea_speciosa)	(Roystonea_regia	(((((Reinhardtia_simplex	Reinhardtia_gracilis)	Pseudophoenix_vinifera)	((Podococcus_barteri	(Sclerosperma_profizianum	Iriartea_deltoidea))	Sabal_domingensis))	Nypa_fruticans)	(Reinhardtia_paiewonskiana	Orania_palindan))))	Phoenix_dactylifera)	(Serenoa_repens	Pelagodoxa_henryana)))	Kingia_australis);
((((Prestoea_acuminata	(Oenocarpus_minor	Oenocarpus_bataua))	((((Heterospathe_cagayanensis	Attalea_speciosa)	((Orania_palindan	Podococcus_barteri)	(Roystonea_regia	(((Serenoa_repens	((Reinhardtia_paiewonskiana	(Reinhardtia_simplex	Reinhardtia_gracilis))	Pseudophoenix_vinifera))	(Sclerosperma_profizianum	Nypa_fruticans))	Iriartea_deltoidea))))	(Sabal_domingensis	Phoenix_dactylifera))	Pelagodoxa_henryana))	(Dictyosperma_album	(Veitchia_spiralis	Kentiopsis_piersoniorum)))	Kingia_australis);
((((Dictyosperma_album	(Heterospathe_cagayanensis	(Veitchia_spiralis	Kentiopsis_piersoniorum)))	(Prestoea_acuminata	(Oenocarpus_minor	Oenocarpus_bataua)))	(Attalea_speciosa	((Orania_palindan	(Sabal_domingensis	Phoenix_dactylifera))	((Pelagodoxa_henryana	Roystonea_regia)	((Pseudophoenix_vinifera	(Reinhardtia_gracilis	(Reinhardtia_paiewonskiana	Reinhardtia_simplex)))	((Podococcus_barteri	(Serenoa_repens	(Iriartea_deltoidea	Sclerosperma_profizianum)))	Nypa_fruticans))))))	Kingia_australis);
((Attalea_speciosa	(((Reinhardtia_gracilis	Serenoa_repens)	(Reinhardtia_paiewonskiana	Reinhardtia_simplex))	(((Orania_palindan	Iriartea_deltoidea)	(Pseudophoenix_vinifera	(Sabal_domingensis	((Pelagodoxa_henryana	Phoenix_dactylifera)	((Prestoea_acuminata	(Oenocarpus_minor	Oenocarpus_bataua))	(((Veitchia_spiralis	Kentiopsis_piersoniorum)	Dictyosperma_album)	Heterospathe_cagayanensis))))))	((Podococcus_barteri	Sclerosperma_profizianum)	(Nypa_fruticans	Roystonea_regia)))))	Kingia_australis);
((Phoenix_dactylifera	((((Prestoea_acuminata	(Oenocarpus_minor	Oenocarpus_bataua))	(((Veitchia_spiralis	Kentiopsis_piersoniorum)	Dictyosperma_album)	Heterospathe_cagayanensis))	(Attalea_speciosa	(Orania_palindan	((Roystonea_regia	Sabal_domingensis)	(Nypa_fruticans	((Podococcus_barteri	((Iriartea_deltoidea	Serenoa_repens)	Sclerosperma_profizianum))	(Pseudophoenix_vinifera	(Reinhardtia_paiewonskiana	(Reinhardtia_gracilis	Reinhardtia_simplex)))))))))	Pelagodoxa_henryana))	Kingia_australis);
(((Phoenix_dactylifera	((((Prestoea_acuminata	(Oenocarpus_minor	Oenocarpus_bataua))	((Veitchia_spiralis	Kentiopsis_piersoniorum)	Dictyosperma_album))	(Attalea_speciosa	(Orania_palindan	(Roystonea_regia	(((Pseudophoenix_vinifera	(Reinhardtia_paiewonskiana	(Reinhardtia_gracilis	Reinhardtia_simplex)))	(Nypa_fruticans	(((Iriartea_deltoidea	Serenoa_repens)	Podococcus_barteri)	Sclerosperma_profizianum)))	Heterospathe_cagayanensis)))))	Pelagodoxa_henryana))	Sabal_domingensis)	Kingia_australis);
((((Dictyosperma_album	(Kentiopsis_piersoniorum	Veitchia_spiralis))	Heterospathe_cagayanensis)	(((Serenoa_repens	Pelagodoxa_henryana)	((((Reinhardtia_paiewonskiana	(((Reinhardtia_gracilis	Reinhardtia_simplex)	Pseudophoenix_vinifera)	((Podococcus_barteri	Sclerosperma_profizianum)	Nypa_fruticans)))	Orania_palindan)	(Roystonea_regia	(Iriartea_deltoidea	Attalea_speciosa)))	(Sabal_domingensis	Phoenix_dactylifera)))	(Prestoea_acuminata	(Oenocarpus_minor	Oenocarpus_bataua))))	Kingia_australis);
((((Kentiopsis_piersoniorum	Veitchia_spiralis)	Heterospathe_cagayanensis)	((Prestoea_acuminata	(Oenocarpus_minor	Oenocarpus_bataua))	(Dictyosperma_album	((Serenoa_repens	Pelagodoxa_henryana)	((((((Reinhardtia_paiewonskiana	(Reinhardtia_gracilis	Reinhardtia_simplex))	Pseudophoenix_vinifera)	((Podococcus_barteri	Sclerosperma_profizianum)	Nypa_fruticans))	Orania_palindan)	Roystonea_regia)	((Sabal_domingensis	Phoenix_dactylifera)	(Iriartea_deltoidea	Attalea_speciosa)))))))	Kingia_australis);
(((Serenoa_repens	Attalea_speciosa)	(((Prestoea_acuminata	(Oenocarpus_minor	Oenocarpus_bataua))	(Heterospathe_cagayanensis	((Veitchia_spiralis	Kentiopsis_piersoniorum)	Dictyosperma_album)))	((Phoenix_dactylifera	Orania_palindan)	(((Pelagodoxa_henryana	(Nypa_fruticans	Roystonea_regia))	((Podococcus_barteri	(Iriartea_deltoidea	Sclerosperma_profizianum))	Sabal_domingensis))	((Reinhardtia_paiewonskiana	Reinhardtia_simplex)	(Pseudophoenix_vinifera	Reinhardtia_gracilis))))))	Kingia_australis);
(((((((Pseudophoenix_vinifera	(Reinhardtia_paiewonskiana	(Reinhardtia_simplex	Reinhardtia_gracilis)))	(Nypa_fruticans	(Podococcus_barteri	(Iriartea_deltoidea	Sclerosperma_profizianum))))	Roystonea_regia)	((Serenoa_repens	Pelagodoxa_henryana)	((Sabal_domingensis	Phoenix_dactylifera)	Orania_palindan)))	Attalea_speciosa)	((Prestoea_acuminata	(Oenocarpus_minor	Oenocarpus_bataua))	(Heterospathe_cagayanensis	((Veitchia_spiralis	Kentiopsis_piersoniorum)	Dictyosperma_album))))	Kingia_australis);
(((((Prestoea_acuminata	(Oenocarpus_minor	Oenocarpus_bataua))	((Veitchia_spiralis	Kentiopsis_piersoniorum)	Dictyosperma_album))	((Pseudophoenix_vinifera	((((Reinhardtia_paiewonskiana	(Reinhardtia_simplex	Reinhardtia_gracilis))	((Iriartea_deltoidea	(Sclerosperma_profizianum	(Podococcus_barteri	Serenoa_repens)))	Roystonea_regia))	Nypa_fruticans)	Heterospathe_cagayanensis))	(Pelagodoxa_henryana	((Sabal_domingensis	Phoenix_dactylifera)	Orania_palindan))))	Attalea_speciosa)	Kingia_australis);
(((Attalea_speciosa	((Heterospathe_cagayanensis	(((Sclerosperma_profizianum	Podococcus_barteri)	(((Phoenix_dactylifera	Sabal_domingensis)	(((Serenoa_repens	Pelagodoxa_henryana)	((Prestoea_acuminata	(Oenocarpus_minor	Oenocarpus_bataua))	((Veitchia_spiralis	Kentiopsis_piersoniorum)	Dictyosperma_album)))	Pseudophoenix_vinifera))	Orania_palindan))	(Nypa_fruticans	Roystonea_regia)))	(Reinhardtia_paiewonskiana	(Reinhardtia_simplex	Reinhardtia_gracilis))))	Iriartea_deltoidea)	Kingia_australis);
((Sabal_domingensis	(Nypa_fruticans	((((Reinhardtia_paiewonskiana	(Reinhardtia_simplex	Reinhardtia_gracilis))	(Heterospathe_cagayanensis	Attalea_speciosa))	((Orania_palindan	(((Sclerosperma_profizianum	Podococcus_barteri)	Iriartea_deltoidea)	Pseudophoenix_vinifera))	((Serenoa_repens	Pelagodoxa_henryana)	((Kentiopsis_piersoniorum	(Prestoea_acuminata	(Oenocarpus_minor	Oenocarpus_bataua)))	(Veitchia_spiralis	(Dictyosperma_album	Phoenix_dactylifera))))))	Roystonea_regia)))	Kingia_australis);
((Sabal_domingensis	(Nypa_fruticans	((((((Prestoea_acuminata	(Oenocarpus_minor	Oenocarpus_bataua))	(Dictyosperma_album	(Veitchia_spiralis	Kentiopsis_piersoniorum)))	(Serenoa_repens	Pelagodoxa_henryana))	Pseudophoenix_vinifera)	((Iriartea_deltoidea	(Orania_palindan	(((Sclerosperma_profizianum	Podococcus_barteri)	Roystonea_regia)	((Reinhardtia_paiewonskiana	(Reinhardtia_simplex	Reinhardtia_gracilis))	Attalea_speciosa))))	Heterospathe_cagayanensis))	Phoenix_dactylifera)))	Kingia_australis);
((Nypa_fruticans	((Orania_palindan	((Roystonea_regia	((Serenoa_repens	Iriartea_deltoidea)	Sclerosperma_profizianum))	((Reinhardtia_paiewonskiana	(Reinhardtia_simplex	Reinhardtia_gracilis))	Attalea_speciosa)))	(((Pseudophoenix_vinifera	((((Heterospathe_cagayanensis	Veitchia_spiralis)	(Prestoea_acuminata	(Kentiopsis_piersoniorum	(Oenocarpus_minor	Oenocarpus_bataua))))	Dictyosperma_album)	Pelagodoxa_henryana))	(Sabal_domingensis	Phoenix_dactylifera))	Podococcus_barteri)))	Kingia_australis);
(((Roystonea_regia	(((Heterospathe_cagayanensis	Attalea_speciosa)	(((((Dictyosperma_album	Kentiopsis_piersoniorum)	Veitchia_spiralis)	((Oenocarpus_minor	Oenocarpus_bataua)	Prestoea_acuminata))	(Serenoa_repens	Pelagodoxa_henryana))	Phoenix_dactylifera))	(Orania_palindan	(Pseudophoenix_vinifera	(((Iriartea_deltoidea	(Sclerosperma_profizianum	(Reinhardtia_gracilis	Podococcus_barteri)))	Nypa_fruticans)	(Reinhardtia_paiewonskiana	Reinhardtia_simplex))))))	Sabal_domingensis)	Kingia_australis);
((Podococcus_barteri	(((Prestoea_acuminata	(Oenocarpus_minor	Oenocarpus_bataua))	((Pelagodoxa_henryana	Heterospathe_cagayanensis)	(Dictyosperma_album	(Kentiopsis_piersoniorum	Veitchia_spiralis))))	((((Nypa_fruticans	(Sclerosperma_profizianum	Serenoa_repens))	(Pseudophoenix_vinifera	(Reinhardtia_gracilis	(Reinhardtia_paiewonskiana	Reinhardtia_simplex))))	(Roystonea_regia	Orania_palindan))	((Iriartea_deltoidea	Attalea_speciosa)	(Phoenix_dactylifera	Sabal_domingensis)))))	Kingia_australis);
((((((Sabal_domingensis	(Pseudophoenix_vinifera	((((Nypa_fruticans	(Podococcus_barteri	Sclerosperma_profizianum))	(Reinhardtia_paiewonskiana	(Reinhardtia_simplex	Reinhardtia_gracilis)))	(Roystonea_regia	(Heterospathe_cagayanensis	(Iriartea_deltoidea	Attalea_speciosa))))	Orania_palindan)))	((Serenoa_repens	Pelagodoxa_henryana)	Phoenix_dactylifera))	Kentiopsis_piersoniorum)	(Dictyosperma_album	Veitchia_spiralis))	(Prestoea_acuminata	(Oenocarpus_minor	Oenocarpus_bataua)))	Kingia_australis);
(((Attalea_speciosa	((((Serenoa_repens	Pelagodoxa_henryana)	(Sabal_domingensis	Phoenix_dactylifera))	(Pseudophoenix_vinifera	((Prestoea_acuminata	(Oenocarpus_minor	Oenocarpus_bataua))	((Dictyosperma_album	Veitchia_spiralis)	(Heterospathe_cagayanensis	Kentiopsis_piersoniorum)))))	(Orania_palindan	((Roystonea_regia	((Podococcus_barteri	Sclerosperma_profizianum)	Iriartea_deltoidea))	(Reinhardtia_paiewonskiana	(Reinhardtia_simplex	Reinhardtia_gracilis))))))	Nypa_fruticans)	Kingia_australis);
(((Sabal_domingensis	((((Heterospathe_cagayanensis	Attalea_speciosa)	((Phoenix_dactylifera	(Pelagodoxa_henryana	((Prestoea_acuminata	((Kentiopsis_piersoniorum	(Oenocarpus_minor	Oenocarpus_bataua))	Veitchia_spiralis))	Dictyosperma_album)))	Pseudophoenix_vinifera))	Orania_palindan)	((Reinhardtia_paiewonskiana	(Reinhardtia_simplex	Reinhardtia_gracilis))	(Roystonea_regia	(Serenoa_repens	((Podococcus_barteri	Sclerosperma_profizianum)	Iriartea_deltoidea))))))	Nypa_fruticans)	Kingia_australis);
(((Heterospathe_cagayanensis	(Veitchia_spiralis	(Kentiopsis_piersoniorum	Dictyosperma_album)))	((Prestoea_acuminata	(Oenocarpus_minor	Oenocarpus_bataua))	((Attalea_speciosa	(Pelagodoxa_henryana	(Sabal_domingensis	Phoenix_dactylifera)))	((Reinhardtia_paiewonskiana	Orania_palindan)	(((Nypa_fruticans	((Serenoa_repens	(Sclerosperma_profizianum	Iriartea_deltoidea))	Podococcus_barteri))	((Reinhardtia_simplex	Reinhardtia_gracilis)	Pseudophoenix_vinifera))	Roystonea_regia)))))	Kingia_australis);
((Nypa_fruticans	((((Heterospathe_cagayanensis	(Veitchia_spiralis	(Kentiopsis_piersoniorum	Dictyosperma_album)))	(Prestoea_acuminata	(Oenocarpus_minor	Oenocarpus_bataua)))	((Pseudophoenix_vinifera	(Serenoa_repens	Pelagodoxa_henryana))	(Attalea_speciosa	(Phoenix_dactylifera	Sabal_domingensis))))	(Orania_palindan	((Roystonea_regia	((Podococcus_barteri	Sclerosperma_profizianum)	Iriartea_deltoidea))	(Reinhardtia_simplex	(Reinhardtia_gracilis	Reinhardtia_paiewonskiana))))))	Kingia_australis);
((Orania_palindan	(((((Heterospathe_cagayanensis	(Veitchia_spiralis	Kentiopsis_piersoniorum))	Dictyosperma_album)	(Prestoea_acuminata	(Oenocarpus_minor	Oenocarpus_bataua)))	(((Sabal_domingensis	(Serenoa_repens	Pelagodoxa_henryana))	((Iriartea_deltoidea	Attalea_speciosa)	(Pseudophoenix_vinifera	Phoenix_dactylifera)))	((Podococcus_barteri	Sclerosperma_profizianum)	(Nypa_fruticans	Roystonea_regia))))	(Reinhardtia_gracilis	(Reinhardtia_paiewonskiana	Reinhardtia_simplex))))	Kingia_australis);
(((Sabal_domingensis	(((((Reinhardtia_paiewonskiana	(Reinhardtia_simplex	Reinhardtia_gracilis))	(Sclerosperma_profizianum	Orania_palindan))	(Podococcus_barteri	Roystonea_regia))	(Iriartea_deltoidea	(Attalea_speciosa	(((((Heterospathe_cagayanensis	Kentiopsis_piersoniorum)	Dictyosperma_album)	Veitchia_spiralis)	(Prestoea_acuminata	(Oenocarpus_minor	Oenocarpus_bataua)))	Phoenix_dactylifera))))	(Pseudophoenix_vinifera	(Serenoa_repens	Pelagodoxa_henryana))))	Nypa_fruticans)	Kingia_australis);
(((Roystonea_regia	((((Iriartea_deltoidea	Attalea_speciosa)	(Podococcus_barteri	Sclerosperma_profizianum))	((Reinhardtia_simplex	Reinhardtia_gracilis)	(Reinhardtia_paiewonskiana	Orania_palindan)))	(((Pseudophoenix_vinifera	Sabal_domingensis)	(Phoenix_dactylifera	(((Prestoea_acuminata	(Oenocarpus_minor	Oenocarpus_bataua))	(Dictyosperma_album	(Kentiopsis_piersoniorum	Veitchia_spiralis)))	(Serenoa_repens	Pelagodoxa_henryana))))	Heterospathe_cagayanensis)))	Nypa_fruticans)	Kingia_australis);
((Veitchia_spiralis	((Serenoa_repens	Prestoea_acuminata)	((Kentiopsis_piersoniorum	(Oenocarpus_minor	Oenocarpus_bataua))	(((Pseudophoenix_vinifera	((Iriartea_deltoidea	Nypa_fruticans)	((Reinhardtia_paiewonskiana	Orania_palindan)	(Roystonea_regia	(((Heterospathe_cagayanensis	Attalea_speciosa)	(Podococcus_barteri	Sclerosperma_profizianum))	(Reinhardtia_simplex	Reinhardtia_gracilis))))))	(Pelagodoxa_henryana	(Sabal_domingensis	Phoenix_dactylifera)))	Dictyosperma_album))))	Kingia_australis);
((Prestoea_acuminata	((((Oenocarpus_bataua	Oenocarpus_minor)	(Dictyosperma_album	Kentiopsis_piersoniorum))	Veitchia_spiralis)	((Orania_palindan	((Heterospathe_cagayanensis	((Iriartea_deltoidea	(Podococcus_barteri	Sclerosperma_profizianum))	(Nypa_fruticans	Roystonea_regia)))	(Attalea_speciosa	(Reinhardtia_paiewonskiana	(Reinhardtia_simplex	Reinhardtia_gracilis)))))	((Sabal_domingensis	Phoenix_dactylifera)	(Pseudophoenix_vinifera	(Serenoa_repens	Pelagodoxa_henryana))))))	Kingia_australis);
(((Dictyosperma_album	(Veitchia_spiralis	Kentiopsis_piersoniorum))	((Prestoea_acuminata	(Oenocarpus_bataua	Oenocarpus_minor))	((Pseudophoenix_vinifera	((Orania_palindan	(((Podococcus_barteri	Sclerosperma_profizianum)	(Nypa_fruticans	Roystonea_regia))	((Heterospathe_cagayanensis	Attalea_speciosa)	(Reinhardtia_paiewonskiana	(Reinhardtia_simplex	Reinhardtia_gracilis)))))	Iriartea_deltoidea))	((Sabal_domingensis	Phoenix_dactylifera)	(Serenoa_repens	Pelagodoxa_henryana)))))	Kingia_australis);
((Pelagodoxa_henryana	(((Dictyosperma_album	(Veitchia_spiralis	(Serenoa_repens	Kentiopsis_piersoniorum)))	(Prestoea_acuminata	(Oenocarpus_bataua	Oenocarpus_minor)))	(((Sabal_domingensis	Phoenix_dactylifera)	Orania_palindan)	((((Podococcus_barteri	(Iriartea_deltoidea	Sclerosperma_profizianum))	(Nypa_fruticans	Roystonea_regia))	(((Reinhardtia_simplex	Reinhardtia_gracilis)	Reinhardtia_paiewonskiana)	(Heterospathe_cagayanensis	Attalea_speciosa)))	Pseudophoenix_vinifera))))	Kingia_australis);
((Sabal_domingensis	((((((((Podococcus_barteri	Sclerosperma_profizianum)	Roystonea_regia)	Iriartea_deltoidea)	Orania_palindan)	(Pseudophoenix_vinifera	(Reinhardtia_gracilis	(Reinhardtia_paiewonskiana	Reinhardtia_simplex))))	(Pelagodoxa_henryana	((((Veitchia_spiralis	Kentiopsis_piersoniorum)	Heterospathe_cagayanensis)	Dictyosperma_album)	(Prestoea_acuminata	(Oenocarpus_bataua	Oenocarpus_minor)))))	((Attalea_speciosa	Serenoa_repens)	Phoenix_dactylifera))	Nypa_fruticans))	Kingia_australis);
((Orania_palindan	((((Sabal_domingensis	Phoenix_dactylifera)	(Iriartea_deltoidea	Attalea_speciosa))	((((Reinhardtia_paiewonskiana	(Reinhardtia_simplex	Reinhardtia_gracilis))	((Podococcus_barteri	Sclerosperma_profizianum)	Pseudophoenix_vinifera))	(Nypa_fruticans	Roystonea_regia))	Heterospathe_cagayanensis))	(Pelagodoxa_henryana	(((Veitchia_spiralis	(Serenoa_repens	Kentiopsis_piersoniorum))	Dictyosperma_album)	(Prestoea_acuminata	(Oenocarpus_bataua	Oenocarpus_minor))))))	Kingia_australis);
(((Prestoea_acuminata	(Oenocarpus_bataua	Oenocarpus_minor))	(((((Sabal_domingensis	Phoenix_dactylifera)	(Podococcus_barteri	(((Heterospathe_cagayanensis	(Iriartea_deltoidea	Attalea_speciosa))	(((Nypa_fruticans	Sclerosperma_profizianum)	(Reinhardtia_gracilis	(Reinhardtia_paiewonskiana	Reinhardtia_simplex)))	Roystonea_regia))	Orania_palindan)))	Pseudophoenix_vinifera)	(Serenoa_repens	Pelagodoxa_henryana))	((Veitchia_spiralis	Kentiopsis_piersoniorum)	Dictyosperma_album)))	Kingia_australis);
(((Prestoea_acuminata	(Oenocarpus_bataua	Oenocarpus_minor))	((((Nypa_fruticans	Pseudophoenix_vinifera)	((((Heterospathe_cagayanensis	(Iriartea_deltoidea	Attalea_speciosa))	(Reinhardtia_paiewonskiana	(Reinhardtia_simplex	Reinhardtia_gracilis)))	(Roystonea_regia	(Podococcus_barteri	Sclerosperma_profizianum)))	Orania_palindan))	((Serenoa_repens	Pelagodoxa_henryana)	(Sabal_domingensis	Phoenix_dactylifera)))	((Veitchia_spiralis	Kentiopsis_piersoniorum)	Dictyosperma_album)))	Kingia_australis);
(((Prestoea_acuminata	(Oenocarpus_bataua	Oenocarpus_minor))	(((Dictyosperma_album	Pelagodoxa_henryana)	((((Phoenix_dactylifera	Sabal_domingensis)	(Heterospathe_cagayanensis	Attalea_speciosa))	(Roystonea_regia	((Nypa_fruticans	Pseudophoenix_vinifera)	((Reinhardtia_paiewonskiana	(Reinhardtia_simplex	Reinhardtia_gracilis))	((Podococcus_barteri	(Serenoa_repens	Sclerosperma_profizianum))	Iriartea_deltoidea)))))	Orania_palindan))	(Veitchia_spiralis	Kentiopsis_piersoniorum)))	Kingia_australis);
((Nypa_fruticans	(Sabal_domingensis	(((Pelagodoxa_henryana	Roystonea_regia)	(((Phoenix_dactylifera	Pseudophoenix_vinifera)	((Dictyosperma_album	((Prestoea_acuminata	((Serenoa_repens	Oenocarpus_bataua)	Oenocarpus_minor))	(Veitchia_spiralis	Kentiopsis_piersoniorum)))	(Iriartea_deltoidea	(Heterospathe_cagayanensis	Attalea_speciosa))))	((Reinhardtia_paiewonskiana	Reinhardtia_simplex)	(Orania_palindan	Reinhardtia_gracilis))))	(Podococcus_barteri	Sclerosperma_profizianum))))	Kingia_australis);
((Nypa_fruticans	(Sabal_domingensis	((((Roystonea_regia	((Serenoa_repens	Iriartea_deltoidea)	Sclerosperma_profizianum))	(Reinhardtia_paiewonskiana	(Reinhardtia_gracilis	Reinhardtia_simplex)))	((Pseudophoenix_vinifera	Orania_palindan)	(((Dictyosperma_album	((Veitchia_spiralis	Prestoea_acuminata)	(Kentiopsis_piersoniorum	(Oenocarpus_bataua	Oenocarpus_minor))))	(Pelagodoxa_henryana	(Attalea_speciosa	Phoenix_dactylifera)))	Heterospathe_cagayanensis)))	Podococcus_barteri)))	Kingia_australis);
((Podococcus_barteri	(Roystonea_regia	(((((Pseudophoenix_vinifera	(((Dictyosperma_album	(Kentiopsis_piersoniorum	Veitchia_spiralis))	((Oenocarpus_bataua	Oenocarpus_minor)	Prestoea_acuminata))	(Serenoa_repens	Pelagodoxa_henryana)))	(Phoenix_dactylifera	Sabal_domingensis))	(Heterospathe_cagayanensis	(Iriartea_deltoidea	Attalea_speciosa)))	(Nypa_fruticans	((Reinhardtia_gracilis	(Reinhardtia_paiewonskiana	Reinhardtia_simplex))	Sclerosperma_profizianum)))	Orania_palindan)))	Kingia_australis);
((((((Pelagodoxa_henryana	(((Serenoa_repens	Iriartea_deltoidea)	Attalea_speciosa)	(Phoenix_dactylifera	Sabal_domingensis)))	(Roystonea_regia	(((Reinhardtia_paiewonskiana	(Reinhardtia_simplex	Reinhardtia_gracilis))	((Podococcus_barteri	Sclerosperma_profizianum)	Nypa_fruticans))	Orania_palindan)))	Pseudophoenix_vinifera)	(Kentiopsis_piersoniorum	((Veitchia_spiralis	Heterospathe_cagayanensis)	Dictyosperma_album)))	((Oenocarpus_bataua	Oenocarpus_minor)	Prestoea_acuminata))	Kingia_australis);
(((((((Sabal_domingensis	(Serenoa_repens	Pelagodoxa_henryana))	((Iriartea_deltoidea	Attalea_speciosa)	Phoenix_dactylifera))	(Orania_palindan	(Roystonea_regia	(((Podococcus_barteri	Sclerosperma_profizianum)	Nypa_fruticans)	(Reinhardtia_paiewonskiana	(Reinhardtia_simplex	Reinhardtia_gracilis))))))	Pseudophoenix_vinifera)	((Kentiopsis_piersoniorum	(Veitchia_spiralis	Dictyosperma_album))	Heterospathe_cagayanensis))	((Oenocarpus_bataua	Oenocarpus_minor)	Prestoea_acuminata))	Kingia_australis);
((Nypa_fruticans	(Roystonea_regia	(Sclerosperma_profizianum	(((Pseudophoenix_vinifera	(Reinhardtia_paiewonskiana	(Reinhardtia_simplex	Reinhardtia_gracilis)))	((((((Kentiopsis_piersoniorum	(Veitchia_spiralis	Dictyosperma_album))	Heterospathe_cagayanensis)	((Oenocarpus_bataua	Oenocarpus_minor)	Prestoea_acuminata))	Podococcus_barteri)	Pelagodoxa_henryana)	(((Serenoa_repens	Iriartea_deltoidea)	Attalea_speciosa)	(Sabal_domingensis	Phoenix_dactylifera))))	Orania_palindan))))	Kingia_australis);
((Nypa_fruticans	(Sabal_domingensis	((((Podococcus_barteri	((Phoenix_dactylifera	(((Dictyosperma_album	(Kentiopsis_piersoniorum	(Oenocarpus_bataua	Oenocarpus_minor)))	(Veitchia_spiralis	Heterospathe_cagayanensis))	Prestoea_acuminata))	(Iriartea_deltoidea	Attalea_speciosa)))	Sclerosperma_profizianum)	(Orania_palindan	((Serenoa_repens	Pelagodoxa_henryana)	Roystonea_regia)))	(Pseudophoenix_vinifera	(Reinhardtia_paiewonskiana	(Reinhardtia_simplex	Reinhardtia_gracilis))))))	Kingia_australis);
((((Podococcus_barteri	Sclerosperma_profizianum)	(Attalea_speciosa	Iriartea_deltoidea))	(Heterospathe_cagayanensis	((Nypa_fruticans	Roystonea_regia)	((Reinhardtia_paiewonskiana	(Reinhardtia_simplex	Reinhardtia_gracilis))	((Sabal_domingensis	(((Serenoa_repens	Pelagodoxa_henryana)	Phoenix_dactylifera)	(((Oenocarpus_bataua	Oenocarpus_minor)	Prestoea_acuminata)	(Dictyosperma_album	(Kentiopsis_piersoniorum	Veitchia_spiralis)))))	(Pseudophoenix_vinifera	Orania_palindan))))))	Kingia_australis);
(((((Oenocarpus_bataua	Oenocarpus_minor)	Prestoea_acuminata)	((Pelagodoxa_henryana	((Orania_palindan	((Attalea_speciosa	Iriartea_deltoidea)	((Serenoa_repens	Roystonea_regia)	(Sclerosperma_profizianum	(Nypa_fruticans	(Reinhardtia_paiewonskiana	(Reinhardtia_simplex	Reinhardtia_gracilis)))))))	(Pseudophoenix_vinifera	(Sabal_domingensis	Phoenix_dactylifera))))	(Dictyosperma_album	(Heterospathe_cagayanensis	(Kentiopsis_piersoniorum	Veitchia_spiralis)))))	Podococcus_barteri)	Kingia_australis);
(((((Veitchia_spiralis	Kentiopsis_piersoniorum)	Dictyosperma_album)	((Oenocarpus_bataua	Oenocarpus_minor)	Prestoea_acuminata))	((Serenoa_repens	Pelagodoxa_henryana)	((((Podococcus_barteri	(Iriartea_deltoidea	Sclerosperma_profizianum))	Roystonea_regia)	((Reinhardtia_paiewonskiana	(Reinhardtia_simplex	Reinhardtia_gracilis))	(Attalea_speciosa	Heterospathe_cagayanensis)))	((Nypa_fruticans	Pseudophoenix_vinifera)	(Orania_palindan	(Sabal_domingensis	Phoenix_dactylifera))))))	Kingia_australis);
(((Sabal_domingensis	((((Phoenix_dactylifera	(Serenoa_repens	Pelagodoxa_henryana))	(((Veitchia_spiralis	Kentiopsis_piersoniorum)	Dictyosperma_album)	((Oenocarpus_bataua	Oenocarpus_minor)	Prestoea_acuminata)))	((Orania_palindan	Reinhardtia_gracilis)	(((((Podococcus_barteri	Sclerosperma_profizianum)	Roystonea_regia)	Iriartea_deltoidea)	(Reinhardtia_paiewonskiana	Reinhardtia_simplex))	(Attalea_speciosa	Heterospathe_cagayanensis))))	Pseudophoenix_vinifera))	Nypa_fruticans)	Kingia_australis);
((((((Iriartea_deltoidea	((((Serenoa_repens	Pelagodoxa_henryana)	(((Veitchia_spiralis	(Heterospathe_cagayanensis	Kentiopsis_piersoniorum))	Dictyosperma_album)	((Oenocarpus_bataua	Oenocarpus_minor)	Prestoea_acuminata)))	((Attalea_speciosa	(Sabal_domingensis	Phoenix_dactylifera))	Orania_palindan))	Roystonea_regia))	(Reinhardtia_gracilis	(Reinhardtia_paiewonskiana	Reinhardtia_simplex)))	(Podococcus_barteri	Sclerosperma_profizianum))	Pseudophoenix_vinifera)	Nypa_fruticans)	Kingia_australis);
(((((((((Veitchia_spiralis	Kentiopsis_piersoniorum)	Dictyosperma_album)	((Oenocarpus_minor	Oenocarpus_bataua)	Prestoea_acuminata))	(Heterospathe_cagayanensis	(Iriartea_deltoidea	Attalea_speciosa)))	(Orania_palindan	(Sabal_domingensis	Phoenix_dactylifera)))	(Podococcus_barteri	((Serenoa_repens	Pelagodoxa_henryana)	Roystonea_regia)))	((Reinhardtia_simplex	Reinhardtia_paiewonskiana)	(Pseudophoenix_vinifera	(Sclerosperma_profizianum	Reinhardtia_gracilis))))	Nypa_fruticans)	Kingia_australis);
((((((Sclerosperma_profizianum	((((Attalea_speciosa	((Reinhardtia_gracilis	Reinhardtia_simplex)	Reinhardtia_paiewonskiana))	Podococcus_barteri)	Roystonea_regia)	Orania_palindan))	Iriartea_deltoidea)	(Pseudophoenix_vinifera	((Serenoa_repens	(Pelagodoxa_henryana	((Heterospathe_cagayanensis	((Veitchia_spiralis	Kentiopsis_piersoniorum)	Dictyosperma_album))	((Oenocarpus_minor	Oenocarpus_bataua)	Prestoea_acuminata))))	Phoenix_dactylifera)))	Nypa_fruticans)	Sabal_domingensis)	Kingia_australis);
(((Roystonea_regia	(Attalea_speciosa	(((((Iriartea_deltoidea	((Serenoa_repens	Sclerosperma_profizianum)	Podococcus_barteri))	Nypa_fruticans)	(((Reinhardtia_gracilis	Reinhardtia_simplex)	Reinhardtia_paiewonskiana)	Pseudophoenix_vinifera))	Heterospathe_cagayanensis)	(((Oenocarpus_minor	Oenocarpus_bataua)	Prestoea_acuminata)	((Pelagodoxa_henryana	Phoenix_dactylifera)	(Orania_palindan	((Veitchia_spiralis	Kentiopsis_piersoniorum)	Dictyosperma_album)))))))	Sabal_domingensis)	Kingia_australis);
(((((Sclerosperma_profizianum	Podococcus_barteri)	(((Reinhardtia_gracilis	Reinhardtia_simplex)	Reinhardtia_paiewonskiana)	Pseudophoenix_vinifera))	((Roystonea_regia	(Orania_palindan	((((Veitchia_spiralis	Kentiopsis_piersoniorum)	Dictyosperma_album)	Pelagodoxa_henryana)	((Oenocarpus_minor	Oenocarpus_bataua)	Prestoea_acuminata))))	((Sabal_domingensis	Phoenix_dactylifera)	((Attalea_speciosa	Iriartea_deltoidea)	(Serenoa_repens	Heterospathe_cagayanensis)))))	Nypa_fruticans)	Kingia_australis);
((Podococcus_barteri	((((Sabal_domingensis	Phoenix_dactylifera)	(Attalea_speciosa	Iriartea_deltoidea))	Heterospathe_cagayanensis)	((((Prestoea_acuminata	(Oenocarpus_bataua	Oenocarpus_minor))	Roystonea_regia)	(Serenoa_repens	Pelagodoxa_henryana))	((Orania_palindan	((Veitchia_spiralis	Kentiopsis_piersoniorum)	Dictyosperma_album))	((Sclerosperma_profizianum	(Pseudophoenix_vinifera	(Reinhardtia_gracilis	(Reinhardtia_simplex	Reinhardtia_paiewonskiana))))	Nypa_fruticans)))))	Kingia_australis);
((Sabal_domingensis	(Phoenix_dactylifera	((((((Veitchia_spiralis	((Oenocarpus_bataua	Oenocarpus_minor)	Kentiopsis_piersoniorum))	Prestoea_acuminata)	Heterospathe_cagayanensis)	(((((Attalea_speciosa	Iriartea_deltoidea)	(Reinhardtia_paiewonskiana	(Reinhardtia_gracilis	Reinhardtia_simplex)))	(Sclerosperma_profizianum	Podococcus_barteri))	(Nypa_fruticans	Roystonea_regia))	Orania_palindan))	((Serenoa_repens	Pelagodoxa_henryana)	Pseudophoenix_vinifera))	Dictyosperma_album)))	Kingia_australis);
((Sabal_domingensis	(Pseudophoenix_vinifera	(((Orania_palindan	((Nypa_fruticans	Roystonea_regia)	(((Attalea_speciosa	Iriartea_deltoidea)	(Reinhardtia_paiewonskiana	(Reinhardtia_gracilis	Reinhardtia_simplex)))	(Sclerosperma_profizianum	Podococcus_barteri))))	Heterospathe_cagayanensis)	((Phoenix_dactylifera	(Serenoa_repens	Pelagodoxa_henryana))	(Dictyosperma_album	((Veitchia_spiralis	((Oenocarpus_bataua	Oenocarpus_minor)	Kentiopsis_piersoniorum))	Prestoea_acuminata))))))	Kingia_australis);
((Nypa_fruticans	(Roystonea_regia	((Sclerosperma_profizianum	Podococcus_barteri)	(((Heterospathe_cagayanensis	(Attalea_speciosa	(Serenoa_repens	Iriartea_deltoidea)))	(Reinhardtia_paiewonskiana	(Reinhardtia_gracilis	Reinhardtia_simplex)))	((((Sabal_domingensis	Phoenix_dactylifera)	(Pelagodoxa_henryana	Pseudophoenix_vinifera))	((Dictyosperma_album	(Veitchia_spiralis	Kentiopsis_piersoniorum))	(Prestoea_acuminata	(Oenocarpus_bataua	Oenocarpus_minor))))	Orania_palindan)))))	Kingia_australis);
((Nypa_fruticans	(Roystonea_regia	(((Sclerosperma_profizianum	(Iriartea_deltoidea	Podococcus_barteri))	Pseudophoenix_vinifera)	(((Heterospathe_cagayanensis	Attalea_speciosa)	(Reinhardtia_paiewonskiana	(Reinhardtia_gracilis	Reinhardtia_simplex)))	((((Sabal_domingensis	Phoenix_dactylifera)	(Serenoa_repens	Pelagodoxa_henryana))	Orania_palindan)	((((Oenocarpus_bataua	Oenocarpus_minor)	(Kentiopsis_piersoniorum	Dictyosperma_album))	Veitchia_spiralis)	Prestoea_acuminata))))))	Kingia_australis);
((Orania_palindan	(((((Heterospathe_cagayanensis	(Kentiopsis_piersoniorum	(Dictyosperma_album	Veitchia_spiralis)))	(Attalea_speciosa	(Sabal_domingensis	Phoenix_dactylifera)))	(Prestoea_acuminata	(Oenocarpus_bataua	Oenocarpus_minor)))	((Serenoa_repens	Pelagodoxa_henryana)	(Nypa_fruticans	Roystonea_regia)))	((Podococcus_barteri	(Sclerosperma_profizianum	Iriartea_deltoidea))	((Reinhardtia_gracilis	(Reinhardtia_paiewonskiana	Reinhardtia_simplex))	Pseudophoenix_vinifera))))	Kingia_australis);
(((Prestoea_acuminata	(Oenocarpus_minor	Oenocarpus_bataua))	((Dictyosperma_album	((Phoenix_dactylifera	(((Heterospathe_cagayanensis	((Serenoa_repens	Iriartea_deltoidea)	Attalea_speciosa))	((Pseudophoenix_vinifera	(Reinhardtia_paiewonskiana	(Reinhardtia_simplex	Reinhardtia_gracilis)))	((Sclerosperma_profizianum	Podococcus_barteri)	Nypa_fruticans)))	(Orania_palindan	(Roystonea_regia	Sabal_domingensis))))	Pelagodoxa_henryana))	(Kentiopsis_piersoniorum	Veitchia_spiralis)))	Kingia_australis);
((Attalea_speciosa	((((Heterospathe_cagayanensis	(Pseudophoenix_vinifera	(Reinhardtia_gracilis	(Reinhardtia_paiewonskiana	Reinhardtia_simplex))))	(((Iriartea_deltoidea	Sclerosperma_profizianum)	Podococcus_barteri)	Nypa_fruticans))	(((Sabal_domingensis	Phoenix_dactylifera)	Orania_palindan)	(((Serenoa_repens	Pelagodoxa_henryana)	((Kentiopsis_piersoniorum	Veitchia_spiralis)	(Prestoea_acuminata	(Oenocarpus_minor	Oenocarpus_bataua))))	Dictyosperma_album)))	Roystonea_regia))	Kingia_australis);
((((Oenocarpus_minor	Oenocarpus_bataua)	Kentiopsis_piersoniorum)	(Prestoea_acuminata	((Heterospathe_cagayanensis	Veitchia_spiralis)	(Dictyosperma_album	((Pseudophoenix_vinifera	(((Sclerosperma_profizianum	Podococcus_barteri)	(Orania_palindan	((Iriartea_deltoidea	Attalea_speciosa)	(Reinhardtia_paiewonskiana	(Reinhardtia_gracilis	Reinhardtia_simplex)))))	(Nypa_fruticans	Roystonea_regia)))	((Sabal_domingensis	Phoenix_dactylifera)	(Serenoa_repens	Pelagodoxa_henryana)))))))	Kingia_australis);
((Roystonea_regia	(((Orania_palindan	(Phoenix_dactylifera	Sabal_domingensis))	(Iriartea_deltoidea	((Reinhardtia_paiewonskiana	(Reinhardtia_gracilis	Reinhardtia_simplex))	(Pseudophoenix_vinifera	(Nypa_fruticans	(Sclerosperma_profizianum	Podococcus_barteri))))))	(((Serenoa_repens	Pelagodoxa_henryana)	((Prestoea_acuminata	(Oenocarpus_minor	Oenocarpus_bataua))	(Dictyosperma_album	(Kentiopsis_piersoniorum	Veitchia_spiralis))))	(Heterospathe_cagayanensis	Attalea_speciosa))))	Kingia_australis);
((Nypa_fruticans	(((Heterospathe_cagayanensis	Attalea_speciosa)	((Prestoea_acuminata	(Oenocarpus_minor	Oenocarpus_bataua))	((((Dictyosperma_album	(Kentiopsis_piersoniorum	Veitchia_spiralis))	(Pseudophoenix_vinifera	Orania_palindan))	((Serenoa_repens	Pelagodoxa_henryana)	(Phoenix_dactylifera	Sabal_domingensis)))	((Iriartea_deltoidea	(Sclerosperma_profizianum	Podococcus_barteri))	Roystonea_regia))))	(Reinhardtia_paiewonskiana	(Reinhardtia_gracilis	Reinhardtia_simplex))))	Kingia_australis);
((Attalea_speciosa	((Dictyosperma_album	(Kentiopsis_piersoniorum	Veitchia_spiralis))	((Iriartea_deltoidea	(((Serenoa_repens	Pelagodoxa_henryana)	Heterospathe_cagayanensis)	((((Pseudophoenix_vinifera	Orania_palindan)	(Phoenix_dactylifera	Sabal_domingensis))	((Sclerosperma_profizianum	Podococcus_barteri)	(Nypa_fruticans	Roystonea_regia)))	(Reinhardtia_paiewonskiana	(Reinhardtia_gracilis	Reinhardtia_simplex)))))	(Prestoea_acuminata	(Oenocarpus_minor	Oenocarpus_bataua)))))	Kingia_australis);
((((Iriartea_deltoidea	(((Nypa_fruticans	Roystonea_regia)	((Reinhardtia_paiewonskiana	(Reinhardtia_gracilis	Reinhardtia_simplex))	(Sclerosperma_profizianum	Podococcus_barteri)))	Orania_palindan))	((Heterospathe_cagayanensis	Pseudophoenix_vinifera)	(((Prestoea_acuminata	(Oenocarpus_minor	Oenocarpus_bataua))	(Dictyosperma_album	(Kentiopsis_piersoniorum	Veitchia_spiralis)))	((Serenoa_repens	Attalea_speciosa)	(Phoenix_dactylifera	Pelagodoxa_henryana)))))	Sabal_domingensis)	Kingia_australis);
((Nypa_fruticans	(((Sclerosperma_profizianum	((Podococcus_barteri	Serenoa_repens)	Iriartea_deltoidea))	((Reinhardtia_paiewonskiana	(Reinhardtia_gracilis	Reinhardtia_simplex))	((Orania_palindan	(Sabal_domingensis	(((((Prestoea_acuminata	(Oenocarpus_minor	Oenocarpus_bataua))	(Dictyosperma_album	(Heterospathe_cagayanensis	(Kentiopsis_piersoniorum	Veitchia_spiralis))))	Pelagodoxa_henryana)	Phoenix_dactylifera)	Attalea_speciosa)))	Pseudophoenix_vinifera)))	Roystonea_regia))	Kingia_australis);
(((Sabal_domingensis	Phoenix_dactylifera)	((Podococcus_barteri	((Pseudophoenix_vinifera	(((Roystonea_regia	Nypa_fruticans)	Sclerosperma_profizianum)	(Reinhardtia_gracilis	(Reinhardtia_simplex	Reinhardtia_paiewonskiana))))	(Orania_palindan	(((Prestoea_acuminata	(Oenocarpus_minor	Oenocarpus_bataua))	(Veitchia_spiralis	(Kentiopsis_piersoniorum	Dictyosperma_album)))	(Serenoa_repens	Pelagodoxa_henryana)))))	(Heterospathe_cagayanensis	(Iriartea_deltoidea	Attalea_speciosa))))	Kingia_australis);
(((((Phoenix_dactylifera	(Iriartea_deltoidea	Attalea_speciosa))	(((Pseudophoenix_vinifera	Orania_palindan)	(((Veitchia_spiralis	Prestoea_acuminata)	((Kentiopsis_piersoniorum	Dictyosperma_album)	(Oenocarpus_minor	Oenocarpus_bataua)))	(Serenoa_repens	Pelagodoxa_henryana)))	((Reinhardtia_paiewonskiana	(Reinhardtia_gracilis	Reinhardtia_simplex))	((Roystonea_regia	(Podococcus_barteri	Sclerosperma_profizianum))	Heterospathe_cagayanensis))))	Nypa_fruticans)	Sabal_domingensis)	Kingia_australis);
(((Nypa_fruticans	Pseudophoenix_vinifera)	((Orania_palindan	(Sabal_domingensis	Phoenix_dactylifera))	(((Serenoa_repens	Pelagodoxa_henryana)	(((Oenocarpus_bataua	Oenocarpus_minor)	Prestoea_acuminata)	((Kentiopsis_piersoniorum	Veitchia_spiralis)	Dictyosperma_album)))	((Roystonea_regia	(Podococcus_barteri	(Iriartea_deltoidea	Sclerosperma_profizianum)))	((Reinhardtia_paiewonskiana	Reinhardtia_simplex)	(Reinhardtia_gracilis	(Heterospathe_cagayanensis	Attalea_speciosa)))))))	Kingia_australis);
(((((Oenocarpus_bataua	Oenocarpus_minor)	Prestoea_acuminata)	(((Heterospathe_cagayanensis	Kentiopsis_piersoniorum)	Veitchia_spiralis)	Dictyosperma_album))	(Attalea_speciosa	(Roystonea_regia	(((Orania_palindan	(Sabal_domingensis	Phoenix_dactylifera))	(Serenoa_repens	Pelagodoxa_henryana))	((Pseudophoenix_vinifera	(Reinhardtia_paiewonskiana	(Iriartea_deltoidea	(Reinhardtia_simplex	Reinhardtia_gracilis))))	(Nypa_fruticans	(Podococcus_barteri	Sclerosperma_profizianum)))))))	Kingia_australis);
((((Dictyosperma_album	Veitchia_spiralis)	((Heterospathe_cagayanensis	Attalea_speciosa)	Kentiopsis_piersoniorum))	(((Oenocarpus_bataua	Oenocarpus_minor)	Prestoea_acuminata)	((Serenoa_repens	Pelagodoxa_henryana)	((Iriartea_deltoidea	((Pseudophoenix_vinifera	(Reinhardtia_paiewonskiana	(Reinhardtia_simplex	Reinhardtia_gracilis)))	((Roystonea_regia	Nypa_fruticans)	(Podococcus_barteri	Sclerosperma_profizianum))))	(Orania_palindan	(Sabal_domingensis	Phoenix_dactylifera))))))	Kingia_australis);
((Sabal_domingensis	(Phoenix_dactylifera	(((((((Oenocarpus_bataua	Oenocarpus_minor)	Prestoea_acuminata)	(Serenoa_repens	Pelagodoxa_henryana))	Podococcus_barteri)	((Roystonea_regia	(Iriartea_deltoidea	Sclerosperma_profizianum))	(Nypa_fruticans	((Reinhardtia_paiewonskiana	(Reinhardtia_simplex	Reinhardtia_gracilis))	Pseudophoenix_vinifera))))	(Heterospathe_cagayanensis	Attalea_speciosa))	(Orania_palindan	(Dictyosperma_album	(Kentiopsis_piersoniorum	Veitchia_spiralis))))))	Kingia_australis);
((((((Reinhardtia_paiewonskiana	(Reinhardtia_simplex	Reinhardtia_gracilis))	(Heterospathe_cagayanensis	(Iriartea_deltoidea	Attalea_speciosa)))	((Roystonea_regia	(Podococcus_barteri	Sclerosperma_profizianum))	Orania_palindan))	(Pseudophoenix_vinifera	((((Dictyosperma_album	(Kentiopsis_piersoniorum	Veitchia_spiralis))	((Oenocarpus_bataua	Oenocarpus_minor)	Prestoea_acuminata))	(Serenoa_repens	Pelagodoxa_henryana))	(Sabal_domingensis	Phoenix_dactylifera))))	Nypa_fruticans)	Kingia_australis);
((Veitchia_spiralis	(((Kentiopsis_piersoniorum	(Oenocarpus_bataua	Oenocarpus_minor))	((Dictyosperma_album	(Serenoa_repens	Pelagodoxa_henryana))	((Orania_palindan	(Roystonea_regia	(((Reinhardtia_paiewonskiana	Reinhardtia_simplex)	Nypa_fruticans)	(Pseudophoenix_vinifera	(Reinhardtia_gracilis	(Podococcus_barteri	Sclerosperma_profizianum))))))	((Sabal_domingensis	Phoenix_dactylifera)	(Heterospathe_cagayanensis	(Iriartea_deltoidea	Attalea_speciosa))))))	Prestoea_acuminata))	Kingia_australis);
((Phoenix_dactylifera	((Pelagodoxa_henryana	(((Serenoa_repens	Veitchia_spiralis)	(Prestoea_acuminata	(Oenocarpus_bataua	Oenocarpus_minor)))	(Kentiopsis_piersoniorum	Dictyosperma_album)))	(((Roystonea_regia	Orania_palindan)	(((Reinhardtia_gracilis	(Reinhardtia_paiewonskiana	Reinhardtia_simplex))	Pseudophoenix_vinifera)	(Nypa_fruticans	(Podococcus_barteri	Sclerosperma_profizianum))))	(Sabal_domingensis	(Heterospathe_cagayanensis	(Iriartea_deltoidea	Attalea_speciosa))))))	Kingia_australis);
((Sabal_domingensis	((Phoenix_dactylifera	(Pelagodoxa_henryana	((Prestoea_acuminata	(Oenocarpus_bataua	Oenocarpus_minor))	((Veitchia_spiralis	Kentiopsis_piersoniorum)	Dictyosperma_album))))	(((Roystonea_regia	Orania_palindan)	((Heterospathe_cagayanensis	((Serenoa_repens	Iriartea_deltoidea)	Attalea_speciosa))	(((Reinhardtia_paiewonskiana	(Reinhardtia_simplex	Reinhardtia_gracilis))	Pseudophoenix_vinifera)	(Nypa_fruticans	Sclerosperma_profizianum))))	Podococcus_barteri)))	Kingia_australis);
(((Roystonea_regia	((((((Attalea_speciosa	(Phoenix_dactylifera	(Serenoa_repens	Pelagodoxa_henryana)))	((Prestoea_acuminata	(Oenocarpus_bataua	Oenocarpus_minor))	(Heterospathe_cagayanensis	((Veitchia_spiralis	Kentiopsis_piersoniorum)	Dictyosperma_album))))	(((Reinhardtia_gracilis	(Reinhardtia_paiewonskiana	Reinhardtia_simplex))	Pseudophoenix_vinifera)	Orania_palindan))	Sabal_domingensis)	(Podococcus_barteri	Sclerosperma_profizianum))	Iriartea_deltoidea))	Nypa_fruticans)	Kingia_australis);
(((((Pseudophoenix_vinifera	((((Podococcus_barteri	((Pelagodoxa_henryana	(((Kentiopsis_piersoniorum	Dictyosperma_album)	Veitchia_spiralis)	(Prestoea_acuminata	(Oenocarpus_bataua	Oenocarpus_minor))))	(Sabal_domingensis	Phoenix_dactylifera)))	(Heterospathe_cagayanensis	Attalea_speciosa))	(Roystonea_regia	Orania_palindan))	(Reinhardtia_paiewonskiana	Reinhardtia_simplex)))	Reinhardtia_gracilis)	(Serenoa_repens	(Iriartea_deltoidea	Sclerosperma_profizianum)))	Nypa_fruticans)	Kingia_australis);
((Prestoea_acuminata	((Oenocarpus_minor	Oenocarpus_bataua)	((((Roystonea_regia	Attalea_speciosa)	(Podococcus_barteri	((Orania_palindan	(Phoenix_dactylifera	Sabal_domingensis))	(((Iriartea_deltoidea	Sclerosperma_profizianum)	((Reinhardtia_paiewonskiana	(Reinhardtia_simplex	Reinhardtia_gracilis))	Pseudophoenix_vinifera))	Nypa_fruticans))))	(Serenoa_repens	Pelagodoxa_henryana))	((Heterospathe_cagayanensis	(Kentiopsis_piersoniorum	Veitchia_spiralis))	Dictyosperma_album))))	Kingia_australis);
(((((((Roystonea_regia	((Attalea_speciosa	Iriartea_deltoidea)	(Podococcus_barteri	Sclerosperma_profizianum)))	(Reinhardtia_paiewonskiana	(Reinhardtia_simplex	Reinhardtia_gracilis)))	Nypa_fruticans)	(Pseudophoenix_vinifera	(Orania_palindan	(Phoenix_dactylifera	Sabal_domingensis))))	((Kentiopsis_piersoniorum	Dictyosperma_album)	(Serenoa_repens	Pelagodoxa_henryana)))	((Heterospathe_cagayanensis	Veitchia_spiralis)	(Prestoea_acuminata	(Oenocarpus_minor	Oenocarpus_bataua))))	Kingia_australis);
((Nypa_fruticans	(Pseudophoenix_vinifera	((Pelagodoxa_henryana	((((Heterospathe_cagayanensis	(Attalea_speciosa	(Serenoa_repens	Iriartea_deltoidea)))	((Podococcus_barteri	Sclerosperma_profizianum)	Roystonea_regia))	(Prestoea_acuminata	(Oenocarpus_minor	Oenocarpus_bataua)))	(((Reinhardtia_paiewonskiana	Orania_palindan)	((Veitchia_spiralis	Kentiopsis_piersoniorum)	Dictyosperma_album))	(Phoenix_dactylifera	Sabal_domingensis))))	(Reinhardtia_simplex	Reinhardtia_gracilis))))	Kingia_australis);
(((Nypa_fruticans	((((((Phoenix_dactylifera	(Pelagodoxa_henryana	(((Veitchia_spiralis	Kentiopsis_piersoniorum)	Dictyosperma_album)	(Prestoea_acuminata	(Oenocarpus_minor	Oenocarpus_bataua)))))	Orania_palindan)	((Attalea_speciosa	Iriartea_deltoidea)	Serenoa_repens))	((Pseudophoenix_vinifera	(Reinhardtia_paiewonskiana	(Reinhardtia_simplex	Reinhardtia_gracilis)))	(Podococcus_barteri	Sclerosperma_profizianum)))	Heterospathe_cagayanensis)	Roystonea_regia))	Sabal_domingensis)	Kingia_australis);
(((Nypa_fruticans	((Podococcus_barteri	(((Pseudophoenix_vinifera	(Reinhardtia_paiewonskiana	(Reinhardtia_simplex	Reinhardtia_gracilis)))	((((Dictyosperma_album	(Heterospathe_cagayanensis	Kentiopsis_piersoniorum))	Veitchia_spiralis)	(Prestoea_acuminata	(Oenocarpus_minor	Oenocarpus_bataua)))	((Sclerosperma_profizianum	Iriartea_deltoidea)	Pelagodoxa_henryana)))	((Serenoa_repens	Roystonea_regia)	Orania_palindan)))	(Attalea_speciosa	Phoenix_dactylifera)))	Sabal_domingensis)	Kingia_australis);
((Attalea_speciosa	((((((Pseudophoenix_vinifera	(Reinhardtia_paiewonskiana	(Reinhardtia_simplex	Reinhardtia_gracilis)))	((Podococcus_barteri	Sclerosperma_profizianum)	Nypa_fruticans))	(Heterospathe_cagayanensis	Serenoa_repens))	((Pelagodoxa_henryana	Roystonea_regia)	((Sabal_domingensis	Phoenix_dactylifera)	Orania_palindan)))	(((Veitchia_spiralis	Kentiopsis_piersoniorum)	Dictyosperma_album)	(Prestoea_acuminata	(Oenocarpus_minor	Oenocarpus_bataua))))	Iriartea_deltoidea))	Kingia_australis);
(((Heterospathe_cagayanensis	Attalea_speciosa)	((Reinhardtia_paiewonskiana	(Reinhardtia_simplex	Reinhardtia_gracilis))	(Pseudophoenix_vinifera	((((Serenoa_repens	Pelagodoxa_henryana)	(Dictyosperma_album	((Veitchia_spiralis	Kentiopsis_piersoniorum)	(Prestoea_acuminata	(Oenocarpus_minor	Oenocarpus_bataua)))))	((Sabal_domingensis	Phoenix_dactylifera)	Orania_palindan))	((Nypa_fruticans	Roystonea_regia)	(Iriartea_deltoidea	(Podococcus_barteri	Sclerosperma_profizianum)))))))	Kingia_australis);
(((Pseudophoenix_vinifera	(((Serenoa_repens	Pelagodoxa_henryana)	((Dictyosperma_album	(Kentiopsis_piersoniorum	Veitchia_spiralis))	(Prestoea_acuminata	(Oenocarpus_minor	Oenocarpus_bataua))))	((Orania_palindan	(Sabal_domingensis	Phoenix_dactylifera))	((((Iriartea_deltoidea	(Podococcus_barteri	Sclerosperma_profizianum))	(Heterospathe_cagayanensis	Attalea_speciosa))	(Reinhardtia_paiewonskiana	(Reinhardtia_simplex	Reinhardtia_gracilis)))	Roystonea_regia))))	Nypa_fruticans)	Kingia_australis);
((((Reinhardtia_gracilis	(((Iriartea_deltoidea	Reinhardtia_simplex)	Reinhardtia_paiewonskiana)	Attalea_speciosa))	((Roystonea_regia	(Podococcus_barteri	Sclerosperma_profizianum))	(((Heterospathe_cagayanensis	(Dictyosperma_album	Veitchia_spiralis))	(Kentiopsis_piersoniorum	(Prestoea_acuminata	(Oenocarpus_minor	Oenocarpus_bataua))))	((Pseudophoenix_vinifera	Orania_palindan)	(((Serenoa_repens	Pelagodoxa_henryana)	Sabal_domingensis)	Phoenix_dactylifera)))))	Nypa_fruticans)	Kingia_australis);
(((((Dictyosperma_album	((Heterospathe_cagayanensis	Kentiopsis_piersoniorum)	Veitchia_spiralis))	(((Iriartea_deltoidea	Attalea_speciosa)	(Phoenix_dactylifera	Serenoa_repens))	Pelagodoxa_henryana))	((((Nypa_fruticans	((Reinhardtia_gracilis	Reinhardtia_simplex)	Reinhardtia_paiewonskiana))	(Sclerosperma_profizianum	Pseudophoenix_vinifera))	Orania_palindan)	((Roystonea_regia	(Prestoea_acuminata	(Oenocarpus_minor	Oenocarpus_bataua)))	Podococcus_barteri)))	Sabal_domingensis)	Kingia_australis);
