# Supplementary material for: Data supporting the nuclear phylogenomics of the palm subfamily Arecoideae (Arecaceae)
Source: Data Brief. 2016 Mar 2;7:532–6. doi: 10.1016/j.dib.2016.02.063 (PMC4796708; doi:10.1016/j.dib.2016.02.063)
Supplement: Supplementary file 5 — Supplementary material [file mmc5.zip › RAxML_bootstrap.Elaeis_2363.raxml.tre]

((Pseudophoenix_vinifera	(((((((Prestoea_acuminata	(Oenocarpus_bataua	Oenocarpus_minor))	((Kentiopsis_piersoniorum	(Burretiokentia_grandiflora	Heterospathe_cagayanensis))	((Dictyosperma_album	Dypsis_decaryi)	Hydriastele_microspadix)))	((Veitchia_spiralis	Geonoma_undata)	Pelagodoxa_henryana))	Leopoldinia_pulchra)	((Manicaria_saccifera	(((Reinhardtia_paiewonskiana	Reinhardtia_latisecta)	(Reinhardtia_gracilis	Reinhardtia_simplex))	((Bactris_major	Attalea_speciosa)	(Elaeis_guineensis	Elaeis_oleifera))))	(Roystonea_regia	(Sclerosperma_profizianum	Orania_palindan))))	(Podococcus_barteri	Iriartea_deltoidea))	(((Sabal_domingensis	Serenoa_repens)	Phoenix_dactylifera)	(Chamaedorea_seifrizii	Nypa_fruticans))))	Kingia_australis);
((Phoenix_dactylifera	(((Pseudophoenix_vinifera	Serenoa_repens)	(((((((((Dictyosperma_album	Dypsis_decaryi)	((Kentiopsis_piersoniorum	Heterospathe_cagayanensis)	Hydriastele_microspadix))	Burretiokentia_grandiflora)	(Prestoea_acuminata	(Oenocarpus_bataua	Oenocarpus_minor)))	Leopoldinia_pulchra)	(Geonoma_undata	Pelagodoxa_henryana))	((Nypa_fruticans	(Manicaria_saccifera	(((Reinhardtia_paiewonskiana	Reinhardtia_latisecta)	(Reinhardtia_gracilis	Reinhardtia_simplex))	(Bactris_major	(Attalea_speciosa	(Elaeis_guineensis	Elaeis_oleifera))))))	(Roystonea_regia	((Podococcus_barteri	Sclerosperma_profizianum)	(Veitchia_spiralis	Orania_palindan)))))	Iriartea_deltoidea)	Chamaedorea_seifrizii))	Sabal_domingensis))	Kingia_australis);
((Sabal_domingensis	((Phoenix_dactylifera	Serenoa_repens)	((Chamaedorea_seifrizii	Nypa_fruticans)	((((Manicaria_saccifera	((Geonoma_undata	((((Heterospathe_cagayanensis	(Dictyosperma_album	(Burretiokentia_grandiflora	Dypsis_decaryi)))	Kentiopsis_piersoniorum)	Hydriastele_microspadix)	(Prestoea_acuminata	(Oenocarpus_bataua	Oenocarpus_minor))))	((Veitchia_spiralis	Leopoldinia_pulchra)	Pelagodoxa_henryana)))	(((Sclerosperma_profizianum	Orania_palindan)	Roystonea_regia)	((Podococcus_barteri	Pseudophoenix_vinifera)	(((Reinhardtia_paiewonskiana	Reinhardtia_latisecta)	(Reinhardtia_gracilis	Reinhardtia_simplex))	(Attalea_speciosa	(Elaeis_guineensis	Elaeis_oleifera))))))	Bactris_major)	Iriartea_deltoidea))))	Kingia_australis);
((Orania_palindan	(Roystonea_regia	((((Bactris_major	Pseudophoenix_vinifera)	(((Reinhardtia_paiewonskiana	Reinhardtia_latisecta)	(Reinhardtia_gracilis	Reinhardtia_simplex))	(Attalea_speciosa	(Elaeis_guineensis	Elaeis_oleifera))))	((Podococcus_barteri	Sclerosperma_profizianum)	((Iriartea_deltoidea	(((Sabal_domingensis	Phoenix_dactylifera)	(Serenoa_repens	Chamaedorea_seifrizii))	Nypa_fruticans))	Manicaria_saccifera)))	((Leopoldinia_pulchra	(((Hydriastele_microspadix	(Kentiopsis_piersoniorum	(Burretiokentia_grandiflora	Heterospathe_cagayanensis)))	(Dictyosperma_album	Dypsis_decaryi))	(Prestoea_acuminata	(Oenocarpus_bataua	Oenocarpus_minor))))	(Geonoma_undata	(Veitchia_spiralis	Pelagodoxa_henryana))))))	Kingia_australis);
((Oenocarpus_minor	(Oenocarpus_bataua	((((Geonoma_undata	(Veitchia_spiralis	Pelagodoxa_henryana))	((((Iriartea_deltoidea	((Sclerosperma_profizianum	(Podococcus_barteri	Orania_palindan))	Roystonea_regia))	((((Reinhardtia_paiewonskiana	Reinhardtia_latisecta)	(Reinhardtia_gracilis	Reinhardtia_simplex))	(Bactris_major	(Attalea_speciosa	(Elaeis_guineensis	Elaeis_oleifera))))	Pseudophoenix_vinifera))	((Chamaedorea_seifrizii	Nypa_fruticans)	((Serenoa_repens	Sabal_domingensis)	Phoenix_dactylifera)))	Manicaria_saccifera))	((Hydriastele_microspadix	(Kentiopsis_piersoniorum	(Burretiokentia_grandiflora	Heterospathe_cagayanensis)))	(Dictyosperma_album	Dypsis_decaryi)))	(Leopoldinia_pulchra	Prestoea_acuminata))))	Kingia_australis);
((Chamaedorea_seifrizii	((Nypa_fruticans	Pseudophoenix_vinifera)	(((Manicaria_saccifera	((((Veitchia_spiralis	Leopoldinia_pulchra)	Pelagodoxa_henryana)	((((((Burretiokentia_grandiflora	Hydriastele_microspadix)	Heterospathe_cagayanensis)	Kentiopsis_piersoniorum)	Dictyosperma_album)	Dypsis_decaryi)	(Prestoea_acuminata	(Oenocarpus_minor	Oenocarpus_bataua))))	Geonoma_undata))	((Iriartea_deltoidea	((Sclerosperma_profizianum	Orania_palindan)	Roystonea_regia))	(((Reinhardtia_paiewonskiana	Reinhardtia_latisecta)	(Reinhardtia_gracilis	Reinhardtia_simplex))	((Elaeis_guineensis	Elaeis_oleifera)	(Bactris_major	(Podococcus_barteri	Attalea_speciosa))))))	(Sabal_domingensis	(Phoenix_dactylifera	Serenoa_repens)))))	Kingia_australis);
(((Oenocarpus_minor	Oenocarpus_bataua)	((((Geonoma_undata	(((((Podococcus_barteri	Pseudophoenix_vinifera)	(Manicaria_saccifera	(((Reinhardtia_paiewonskiana	Reinhardtia_latisecta)	(Reinhardtia_gracilis	Reinhardtia_simplex))	(Bactris_major	(Attalea_speciosa	(Elaeis_guineensis	Elaeis_oleifera))))))	(Orania_palindan	(Sclerosperma_profizianum	Roystonea_regia)))	Iriartea_deltoidea)	(Nypa_fruticans	(Phoenix_dactylifera	(Serenoa_repens	Sabal_domingensis)))))	(Chamaedorea_seifrizii	((Veitchia_spiralis	Leopoldinia_pulchra)	Pelagodoxa_henryana)))	(((((Dypsis_decaryi	Burretiokentia_grandiflora)	Heterospathe_cagayanensis)	Kentiopsis_piersoniorum)	Hydriastele_microspadix)	Dictyosperma_album))	Prestoea_acuminata))	Kingia_australis);
((((Chamaedorea_seifrizii	Nypa_fruticans)	(Phoenix_dactylifera	((Pseudophoenix_vinifera	Serenoa_repens)	Sabal_domingensis)))	(((Manicaria_saccifera	(((Veitchia_spiralis	Leopoldinia_pulchra)	Pelagodoxa_henryana)	(Geonoma_undata	((((Kentiopsis_piersoniorum	(Heterospathe_cagayanensis	Dictyosperma_album))	(Dypsis_decaryi	Hydriastele_microspadix))	Burretiokentia_grandiflora)	(Prestoea_acuminata	(Oenocarpus_minor	Oenocarpus_bataua))))))	((((Reinhardtia_paiewonskiana	Reinhardtia_latisecta)	(Reinhardtia_gracilis	Reinhardtia_simplex))	((Elaeis_guineensis	Elaeis_oleifera)	(Bactris_major	(Podococcus_barteri	Attalea_speciosa))))	(Orania_palindan	(Sclerosperma_profizianum	Roystonea_regia))))	Iriartea_deltoidea))	Kingia_australis);
((Pseudophoenix_vinifera	((((((Geonoma_undata	((Leopoldinia_pulchra	(Veitchia_spiralis	Pelagodoxa_henryana))	((Dictyosperma_album	((((Dypsis_decaryi	Burretiokentia_grandiflora)	Kentiopsis_piersoniorum)	Heterospathe_cagayanensis)	Hydriastele_microspadix))	(Prestoea_acuminata	(Oenocarpus_minor	Oenocarpus_bataua)))))	Manicaria_saccifera)	((((Reinhardtia_paiewonskiana	Reinhardtia_latisecta)	(Reinhardtia_gracilis	Reinhardtia_simplex))	((Elaeis_guineensis	Elaeis_oleifera)	(Bactris_major	Attalea_speciosa)))	(Roystonea_regia	((Podococcus_barteri	Orania_palindan)	Sclerosperma_profizianum))))	Iriartea_deltoidea)	Chamaedorea_seifrizii)	(Nypa_fruticans	((Sabal_domingensis	Phoenix_dactylifera)	Serenoa_repens))))	Kingia_australis);
((Chamaedorea_seifrizii	((Nypa_fruticans	(Phoenix_dactylifera	(Serenoa_repens	Sabal_domingensis)))	((((Iriartea_deltoidea	((Veitchia_spiralis	Roystonea_regia)	((Podococcus_barteri	Orania_palindan)	Sclerosperma_profizianum)))	((((Reinhardtia_paiewonskiana	Reinhardtia_latisecta)	(Reinhardtia_gracilis	Reinhardtia_simplex))	((Elaeis_guineensis	Elaeis_oleifera)	Attalea_speciosa))	(Bactris_major	Pseudophoenix_vinifera)))	((Leopoldinia_pulchra	Pelagodoxa_henryana)	(Geonoma_undata	((((((Dypsis_decaryi	Burretiokentia_grandiflora)	Kentiopsis_piersoniorum)	Heterospathe_cagayanensis)	Dictyosperma_album)	Hydriastele_microspadix)	(Prestoea_acuminata	(Oenocarpus_minor	Oenocarpus_bataua))))))	Manicaria_saccifera)))	Kingia_australis);
((Sabal_domingensis	(Phoenix_dactylifera	((Nypa_fruticans	((((Roystonea_regia	(Orania_palindan	Sclerosperma_profizianum))	(((Podococcus_barteri	Pseudophoenix_vinifera)	((Attalea_speciosa	(Elaeis_guineensis	Elaeis_oleifera))	((Reinhardtia_paiewonskiana	Reinhardtia_latisecta)	(Reinhardtia_gracilis	Reinhardtia_simplex))))	Bactris_major))	(((Leopoldinia_pulchra	Pelagodoxa_henryana)	(Veitchia_spiralis	Geonoma_undata))	(Manicaria_saccifera	(((Oenocarpus_bataua	Oenocarpus_minor)	Prestoea_acuminata)	(Dypsis_decaryi	(Dictyosperma_album	(Hydriastele_microspadix	(Burretiokentia_grandiflora	(Kentiopsis_piersoniorum	Heterospathe_cagayanensis)))))))))	Iriartea_deltoidea))	(Chamaedorea_seifrizii	Serenoa_repens))))	Kingia_australis);
((((Chamaedorea_seifrizii	Serenoa_repens)	(Nypa_fruticans	(((Iriartea_deltoidea	(Roystonea_regia	(Orania_palindan	(Podococcus_barteri	Sclerosperma_profizianum))))	((Bactris_major	(Attalea_speciosa	(Elaeis_guineensis	Elaeis_oleifera)))	((Reinhardtia_paiewonskiana	Reinhardtia_latisecta)	(Reinhardtia_gracilis	Reinhardtia_simplex))))	((Pelagodoxa_henryana	(Leopoldinia_pulchra	((((Oenocarpus_bataua	Oenocarpus_minor)	Prestoea_acuminata)	(Dypsis_decaryi	(Dictyosperma_album	(Hydriastele_microspadix	(Burretiokentia_grandiflora	(Kentiopsis_piersoniorum	Heterospathe_cagayanensis))))))	Geonoma_undata)))	Manicaria_saccifera))))	((Pseudophoenix_vinifera	(Sabal_domingensis	Phoenix_dactylifera))	Veitchia_spiralis))	Kingia_australis);
(((((((Roystonea_regia	((Veitchia_spiralis	Orania_palindan)	(Podococcus_barteri	Sclerosperma_profizianum)))	(((Attalea_speciosa	(Elaeis_guineensis	Elaeis_oleifera))	((Reinhardtia_paiewonskiana	Reinhardtia_latisecta)	(Reinhardtia_gracilis	Reinhardtia_simplex)))	Bactris_major))	(((Leopoldinia_pulchra	Pelagodoxa_henryana)	((((Oenocarpus_bataua	Oenocarpus_minor)	Prestoea_acuminata)	(Dictyosperma_album	(Hydriastele_microspadix	((Dypsis_decaryi	Burretiokentia_grandiflora)	(Kentiopsis_piersoniorum	Heterospathe_cagayanensis)))))	Geonoma_undata))	Manicaria_saccifera))	Iriartea_deltoidea)	(((Pseudophoenix_vinifera	Serenoa_repens)	Sabal_domingensis)	Phoenix_dactylifera))	(Chamaedorea_seifrizii	Nypa_fruticans))	Kingia_australis);
((Orania_palindan	((Podococcus_barteri	Sclerosperma_profizianum)	(((((Bactris_major	Attalea_speciosa)	(Elaeis_guineensis	Elaeis_oleifera))	((Reinhardtia_paiewonskiana	Reinhardtia_latisecta)	(Reinhardtia_gracilis	Reinhardtia_simplex)))	((((Leopoldinia_pulchra	Pelagodoxa_henryana)	(((Oenocarpus_bataua	Oenocarpus_minor)	Prestoea_acuminata)	((Dictyosperma_album	(Hydriastele_microspadix	(Kentiopsis_piersoniorum	(Burretiokentia_grandiflora	Heterospathe_cagayanensis))))	(Veitchia_spiralis	Dypsis_decaryi))))	(Geonoma_undata	Manicaria_saccifera))	(Iriartea_deltoidea	((((Serenoa_repens	Sabal_domingensis)	Phoenix_dactylifera)	(Chamaedorea_seifrizii	Nypa_fruticans))	Pseudophoenix_vinifera))))	Roystonea_regia)))	Kingia_australis);
((Orania_palindan	(Podococcus_barteri	((Roystonea_regia	(((((Leopoldinia_pulchra	((Pelagodoxa_henryana	(Veitchia_spiralis	Geonoma_undata))	(((Oenocarpus_bataua	Oenocarpus_minor)	Prestoea_acuminata)	((Dictyosperma_album	(Hydriastele_microspadix	(Kentiopsis_piersoniorum	(Burretiokentia_grandiflora	Heterospathe_cagayanensis))))	Dypsis_decaryi))))	((Sabal_domingensis	((Nypa_fruticans	Phoenix_dactylifera)	(Serenoa_repens	Chamaedorea_seifrizii)))	Pseudophoenix_vinifera))	Manicaria_saccifera)	(((Bactris_major	Attalea_speciosa)	(Elaeis_guineensis	Elaeis_oleifera))	((Reinhardtia_paiewonskiana	Reinhardtia_latisecta)	(Reinhardtia_gracilis	Reinhardtia_simplex))))	Iriartea_deltoidea))	Sclerosperma_profizianum)))	Kingia_australis);
((((Serenoa_repens	Chamaedorea_seifrizii)	(Nypa_fruticans	((((((Pseudophoenix_vinifera	(((Bactris_major	(Podococcus_barteri	Attalea_speciosa))	(Elaeis_guineensis	Elaeis_oleifera))	((Reinhardtia_paiewonskiana	Reinhardtia_latisecta)	(Reinhardtia_gracilis	Reinhardtia_simplex))))	((Sclerosperma_profizianum	Orania_palindan)	Roystonea_regia))	Iriartea_deltoidea)	Pelagodoxa_henryana)	((((Oenocarpus_bataua	Oenocarpus_minor)	Prestoea_acuminata)	Leopoldinia_pulchra)	((((Burretiokentia_grandiflora	Dictyosperma_album)	Dypsis_decaryi)	(Hydriastele_microspadix	Heterospathe_cagayanensis))	Kentiopsis_piersoniorum)))	(Manicaria_saccifera	(Veitchia_spiralis	Geonoma_undata)))))	(Phoenix_dactylifera	Sabal_domingensis))	Kingia_australis);
(((Serenoa_repens	Chamaedorea_seifrizii)	(((Veitchia_spiralis	((((((Podococcus_barteri	Sclerosperma_profizianum)	Orania_palindan)	Roystonea_regia)	((Pseudophoenix_vinifera	((Attalea_speciosa	(Elaeis_guineensis	Elaeis_oleifera))	((Reinhardtia_paiewonskiana	Reinhardtia_latisecta)	(Reinhardtia_gracilis	Reinhardtia_simplex))))	Bactris_major))	(Manicaria_saccifera	((Geonoma_undata	(((Dictyosperma_album	Dypsis_decaryi)	(Hydriastele_microspadix	((Kentiopsis_piersoniorum	Burretiokentia_grandiflora)	Heterospathe_cagayanensis)))	((Oenocarpus_bataua	Oenocarpus_minor)	Prestoea_acuminata)))	(Leopoldinia_pulchra	Pelagodoxa_henryana))))	Iriartea_deltoidea))	Nypa_fruticans)	(Phoenix_dactylifera	Sabal_domingensis)))	Kingia_australis);
((Orania_palindan	(Roystonea_regia	(((Podococcus_barteri	Pseudophoenix_vinifera)	Sclerosperma_profizianum)	(((Chamaedorea_seifrizii	((Veitchia_spiralis	Geonoma_undata)	((((Dictyosperma_album	Dypsis_decaryi)	(Hydriastele_microspadix	((Kentiopsis_piersoniorum	Burretiokentia_grandiflora)	Heterospathe_cagayanensis)))	((Oenocarpus_bataua	Oenocarpus_minor)	Prestoea_acuminata))	(Leopoldinia_pulchra	Pelagodoxa_henryana))))	(Iriartea_deltoidea	((Nypa_fruticans	Manicaria_saccifera)	((Bactris_major	(Attalea_speciosa	(Elaeis_guineensis	Elaeis_oleifera)))	((Reinhardtia_paiewonskiana	Reinhardtia_latisecta)	(Reinhardtia_gracilis	Reinhardtia_simplex))))))	(Phoenix_dactylifera	(Sabal_domingensis	Serenoa_repens))))))	Kingia_australis);
((Oenocarpus_minor	((Prestoea_acuminata	(((Geonoma_undata	(Veitchia_spiralis	Pelagodoxa_henryana))	(((Iriartea_deltoidea	((Phoenix_dactylifera	(Sabal_domingensis	Serenoa_repens))	(Chamaedorea_seifrizii	Nypa_fruticans)))	(Bactris_major	((Roystonea_regia	(Sclerosperma_profizianum	((Podococcus_barteri	Pseudophoenix_vinifera)	Orania_palindan)))	((Attalea_speciosa	(Elaeis_guineensis	Elaeis_oleifera))	((Reinhardtia_paiewonskiana	Reinhardtia_latisecta)	(Reinhardtia_gracilis	Reinhardtia_simplex))))))	Manicaria_saccifera))	((Dypsis_decaryi	Hydriastele_microspadix)	(Dictyosperma_album	((Kentiopsis_piersoniorum	Burretiokentia_grandiflora)	(Leopoldinia_pulchra	Heterospathe_cagayanensis))))))	Oenocarpus_bataua))	Kingia_australis);
(((Sabal_domingensis	(Serenoa_repens	((((Chamaedorea_seifrizii	Nypa_fruticans)	Iriartea_deltoidea)	(((Roystonea_regia	(Sclerosperma_profizianum	Orania_palindan))	(Bactris_major	(((Podococcus_barteri	Attalea_speciosa)	(Elaeis_guineensis	Elaeis_oleifera))	((Reinhardtia_paiewonskiana	Reinhardtia_latisecta)	(Reinhardtia_gracilis	Reinhardtia_simplex)))))	(Manicaria_saccifera	(Geonoma_undata	(((Pelagodoxa_henryana	(Dypsis_decaryi	(Dictyosperma_album	(Hydriastele_microspadix	((Kentiopsis_piersoniorum	Burretiokentia_grandiflora)	Heterospathe_cagayanensis)))))	((Oenocarpus_bataua	Oenocarpus_minor)	Prestoea_acuminata))	(Leopoldinia_pulchra	Veitchia_spiralis))))))	Phoenix_dactylifera)))	Pseudophoenix_vinifera)	Kingia_australis);
(((Oenocarpus_bataua	Oenocarpus_minor)	(Prestoea_acuminata	((((Manicaria_saccifera	((Iriartea_deltoidea	(((Pseudophoenix_vinifera	(((Reinhardtia_gracilis	Reinhardtia_simplex)	(Reinhardtia_paiewonskiana	Reinhardtia_latisecta))	((Elaeis_oleifera	Elaeis_guineensis)	Attalea_speciosa)))	Bactris_major)	((Orania_palindan	(Podococcus_barteri	Sclerosperma_profizianum))	Roystonea_regia)))	(((Serenoa_repens	Sabal_domingensis)	Phoenix_dactylifera)	Nypa_fruticans)))	Chamaedorea_seifrizii)	((Leopoldinia_pulchra	(Veitchia_spiralis	Pelagodoxa_henryana))	Geonoma_undata))	((Kentiopsis_piersoniorum	(Dictyosperma_album	(Hydriastele_microspadix	(Heterospathe_cagayanensis	Burretiokentia_grandiflora))))	Dypsis_decaryi))))	Kingia_australis);
((Orania_palindan	((((((Iriartea_deltoidea	(Chamaedorea_seifrizii	((Serenoa_repens	(Sabal_domingensis	Phoenix_dactylifera))	(Pseudophoenix_vinifera	Nypa_fruticans))))	(((Pelagodoxa_henryana	Geonoma_undata)	(Leopoldinia_pulchra	(((Dypsis_decaryi	Dictyosperma_album)	(Hydriastele_microspadix	((Burretiokentia_grandiflora	Heterospathe_cagayanensis)	Kentiopsis_piersoniorum)))	((Oenocarpus_bataua	Oenocarpus_minor)	Prestoea_acuminata))))	Manicaria_saccifera))	((((Reinhardtia_gracilis	Reinhardtia_simplex)	(Reinhardtia_paiewonskiana	Reinhardtia_latisecta))	((Elaeis_oleifera	Elaeis_guineensis)	(Podococcus_barteri	Attalea_speciosa)))	Bactris_major))	Sclerosperma_profizianum)	Veitchia_spiralis)	Roystonea_regia))	Kingia_australis);
(((Chamaedorea_seifrizii	((Phoenix_dactylifera	((Pseudophoenix_vinifera	Serenoa_repens)	Sabal_domingensis))	Nypa_fruticans))	(((((Leopoldinia_pulchra	((Dypsis_decaryi	Dictyosperma_album)	(Hydriastele_microspadix	((Heterospathe_cagayanensis	Kentiopsis_piersoniorum)	Burretiokentia_grandiflora))))	(Prestoea_acuminata	(Oenocarpus_bataua	Oenocarpus_minor)))	((Iriartea_deltoidea	(Roystonea_regia	(Sclerosperma_profizianum	Orania_palindan)))	(((Podococcus_barteri	(Reinhardtia_gracilis	Reinhardtia_simplex))	(Reinhardtia_paiewonskiana	Reinhardtia_latisecta))	(Bactris_major	((Elaeis_oleifera	Elaeis_guineensis)	Attalea_speciosa)))))	(Geonoma_undata	(Veitchia_spiralis	Pelagodoxa_henryana)))	Manicaria_saccifera))	Kingia_australis);
((Pseudophoenix_vinifera	((Phoenix_dactylifera	(Serenoa_repens	Sabal_domingensis))	((Chamaedorea_seifrizii	Nypa_fruticans)	(((((((Geonoma_undata	(Prestoea_acuminata	(Oenocarpus_bataua	Oenocarpus_minor)))	((Dypsis_decaryi	Dictyosperma_album)	(Hydriastele_microspadix	((Heterospathe_cagayanensis	Kentiopsis_piersoniorum)	Burretiokentia_grandiflora))))	(Leopoldinia_pulchra	(Veitchia_spiralis	Pelagodoxa_henryana)))	Manicaria_saccifera)	(((Reinhardtia_gracilis	Reinhardtia_simplex)	(Reinhardtia_paiewonskiana	Reinhardtia_latisecta))	((Elaeis_oleifera	Elaeis_guineensis)	((Podococcus_barteri	Attalea_speciosa)	Bactris_major))))	(Roystonea_regia	(Sclerosperma_profizianum	Orania_palindan)))	Iriartea_deltoidea))))	Kingia_australis);
((Sabal_domingensis	((Serenoa_repens	((Pseudophoenix_vinifera	Nypa_fruticans)	((((Chamaedorea_seifrizii	(((Geonoma_undata	(Prestoea_acuminata	(Oenocarpus_bataua	Oenocarpus_minor)))	(((Veitchia_spiralis	Dypsis_decaryi)	Dictyosperma_album)	(Hydriastele_microspadix	((Burretiokentia_grandiflora	Heterospathe_cagayanensis)	Kentiopsis_piersoniorum))))	(Leopoldinia_pulchra	Pelagodoxa_henryana)))	Manicaria_saccifera)	(Sclerosperma_profizianum	Orania_palindan))	(((((Reinhardtia_gracilis	Reinhardtia_simplex)	(Reinhardtia_paiewonskiana	Reinhardtia_latisecta))	((Elaeis_oleifera	Elaeis_guineensis)	Attalea_speciosa))	Bactris_major)	(Roystonea_regia	(Podococcus_barteri	Iriartea_deltoidea))))))	Phoenix_dactylifera))	Kingia_australis);
((Serenoa_repens	((((Chamaedorea_seifrizii	(((((Roystonea_regia	((Podococcus_barteri	Sclerosperma_profizianum)	Orania_palindan))	(((Reinhardtia_gracilis	Reinhardtia_simplex)	(Reinhardtia_paiewonskiana	Reinhardtia_latisecta))	((Elaeis_oleifera	Elaeis_guineensis)	(Bactris_major	Attalea_speciosa))))	((Leopoldinia_pulchra	((Prestoea_acuminata	(Oenocarpus_bataua	Oenocarpus_minor))	((Hydriastele_microspadix	(Veitchia_spiralis	Dypsis_decaryi))	(((Burretiokentia_grandiflora	Heterospathe_cagayanensis)	Kentiopsis_piersoniorum)	Dictyosperma_album))))	(Geonoma_undata	Pelagodoxa_henryana)))	Manicaria_saccifera)	Iriartea_deltoidea))	(Pseudophoenix_vinifera	Nypa_fruticans))	Phoenix_dactylifera)	Sabal_domingensis))	Kingia_australis);
((Phoenix_dactylifera	((Sabal_domingensis	Serenoa_repens)	((Iriartea_deltoidea	(Nypa_fruticans	Chamaedorea_seifrizii))	(((Roystonea_regia	(Sclerosperma_profizianum	Orania_palindan))	((Pseudophoenix_vinifera	(((Reinhardtia_gracilis	Reinhardtia_simplex)	(Reinhardtia_paiewonskiana	Reinhardtia_latisecta))	((Elaeis_oleifera	Elaeis_guineensis)	(Podococcus_barteri	Attalea_speciosa))))	Bactris_major))	(Manicaria_saccifera	((Leopoldinia_pulchra	((Prestoea_acuminata	(Oenocarpus_bataua	Oenocarpus_minor))	((Hydriastele_microspadix	((Burretiokentia_grandiflora	Heterospathe_cagayanensis)	Kentiopsis_piersoniorum))	(Dypsis_decaryi	Dictyosperma_album))))	(Geonoma_undata	(Veitchia_spiralis	Pelagodoxa_henryana))))))))	Kingia_australis);
(((Iriartea_deltoidea	(((Roystonea_regia	(Sclerosperma_profizianum	Orania_palindan))	(Manicaria_saccifera	(Pseudophoenix_vinifera	(((Reinhardtia_gracilis	Reinhardtia_simplex)	(Reinhardtia_paiewonskiana	Reinhardtia_latisecta))	((Elaeis_oleifera	Elaeis_guineensis)	(Bactris_major	(Podococcus_barteri	Attalea_speciosa)))))))	((Leopoldinia_pulchra	((Prestoea_acuminata	(Oenocarpus_bataua	Oenocarpus_minor))	((Dictyosperma_album	(Kentiopsis_piersoniorum	(Burretiokentia_grandiflora	Heterospathe_cagayanensis)))	(Dypsis_decaryi	Hydriastele_microspadix))))	((Veitchia_spiralis	Geonoma_undata)	Pelagodoxa_henryana))))	((Phoenix_dactylifera	(Sabal_domingensis	Serenoa_repens))	(Nypa_fruticans	Chamaedorea_seifrizii)))	Kingia_australis);
((Sabal_domingensis	(((Nypa_fruticans	((((Iriartea_deltoidea	((Roystonea_regia	Sclerosperma_profizianum)	(Podococcus_barteri	Orania_palindan)))	(((Reinhardtia_gracilis	Reinhardtia_simplex)	(Reinhardtia_paiewonskiana	Reinhardtia_latisecta))	(Bactris_major	(Attalea_speciosa	(Elaeis_oleifera	Elaeis_guineensis)))))	(Manicaria_saccifera	(((Prestoea_acuminata	(Oenocarpus_bataua	Oenocarpus_minor))	(((Kentiopsis_piersoniorum	Heterospathe_cagayanensis)	Burretiokentia_grandiflora)	((Dictyosperma_album	Dypsis_decaryi)	Hydriastele_microspadix)))	(Leopoldinia_pulchra	((Veitchia_spiralis	Geonoma_undata)	Pelagodoxa_henryana)))))	Pseudophoenix_vinifera))	(Chamaedorea_seifrizii	Serenoa_repens))	Phoenix_dactylifera))	Kingia_australis);
(((Chamaedorea_seifrizii	Serenoa_repens)	((Pseudophoenix_vinifera	(Phoenix_dactylifera	Sabal_domingensis))	(Nypa_fruticans	(((Manicaria_saccifera	(((Reinhardtia_gracilis	Reinhardtia_simplex)	(Reinhardtia_paiewonskiana	Reinhardtia_latisecta))	(Attalea_speciosa	(Elaeis_oleifera	Elaeis_guineensis))))	(((Roystonea_regia	Sclerosperma_profizianum)	(Podococcus_barteri	Orania_palindan))	((((Prestoea_acuminata	(Oenocarpus_bataua	Oenocarpus_minor))	(Leopoldinia_pulchra	(((Dypsis_decaryi	(Heterospathe_cagayanensis	Hydriastele_microspadix))	Dictyosperma_album)	(Kentiopsis_piersoniorum	Burretiokentia_grandiflora))))	((Veitchia_spiralis	Geonoma_undata)	Pelagodoxa_henryana))	Bactris_major)))	Iriartea_deltoidea))))	Kingia_australis);
((((Sabal_domingensis	Phoenix_dactylifera)	(Nypa_fruticans	(((Manicaria_saccifera	((((Dictyosperma_album	(Burretiokentia_grandiflora	(Kentiopsis_piersoniorum	Heterospathe_cagayanensis)))	(Dypsis_decaryi	Hydriastele_microspadix))	(Prestoea_acuminata	(Oenocarpus_bataua	Oenocarpus_minor)))	Leopoldinia_pulchra))	((Veitchia_spiralis	Pelagodoxa_henryana)	Geonoma_undata))	((Iriartea_deltoidea	((Podococcus_barteri	Orania_palindan)	(Sclerosperma_profizianum	Roystonea_regia)))	(Pseudophoenix_vinifera	(((Reinhardtia_latisecta	Reinhardtia_paiewonskiana)	(Reinhardtia_gracilis	Reinhardtia_simplex))	(Bactris_major	((Elaeis_guineensis	Elaeis_oleifera)	Attalea_speciosa))))))))	(Serenoa_repens	Chamaedorea_seifrizii))	Kingia_australis);
(((Sabal_domingensis	(((((Chamaedorea_seifrizii	Nypa_fruticans)	Iriartea_deltoidea)	((Manicaria_saccifera	(Geonoma_undata	((Pelagodoxa_henryana	Leopoldinia_pulchra)	(((Dictyosperma_album	Hydriastele_microspadix)	((Dypsis_decaryi	Burretiokentia_grandiflora)	(Kentiopsis_piersoniorum	Heterospathe_cagayanensis)))	(Prestoea_acuminata	(Oenocarpus_bataua	Oenocarpus_minor))))))	((Veitchia_spiralis	(Roystonea_regia	((Podococcus_barteri	Orania_palindan)	Sclerosperma_profizianum)))	(((Reinhardtia_latisecta	Reinhardtia_paiewonskiana)	(Reinhardtia_gracilis	Reinhardtia_simplex))	(Bactris_major	((Elaeis_guineensis	Elaeis_oleifera)	Attalea_speciosa))))))	Phoenix_dactylifera)	Serenoa_repens))	Pseudophoenix_vinifera)	Kingia_australis);
(((Veitchia_spiralis	Orania_palindan)	((Podococcus_barteri	Sclerosperma_profizianum)	((((Pseudophoenix_vinifera	(((Reinhardtia_latisecta	Reinhardtia_paiewonskiana)	(Reinhardtia_gracilis	Reinhardtia_simplex))	((Elaeis_guineensis	Elaeis_oleifera)	Attalea_speciosa)))	Bactris_major)	((((Phoenix_dactylifera	Sabal_domingensis)	Serenoa_repens)	((Chamaedorea_seifrizii	Nypa_fruticans)	Iriartea_deltoidea))	(Manicaria_saccifera	((Geonoma_undata	Pelagodoxa_henryana)	((Leopoldinia_pulchra	(Prestoea_acuminata	(Oenocarpus_bataua	Oenocarpus_minor)))	(Kentiopsis_piersoniorum	((Dypsis_decaryi	Dictyosperma_album)	((Burretiokentia_grandiflora	Heterospathe_cagayanensis)	Hydriastele_microspadix))))))))	Roystonea_regia)))	Kingia_australis);
(((((Nypa_fruticans	(Iriartea_deltoidea	((Manicaria_saccifera	((((Prestoea_acuminata	(Oenocarpus_bataua	Oenocarpus_minor))	((Dypsis_decaryi	Dictyosperma_album)	(Kentiopsis_piersoniorum	((Burretiokentia_grandiflora	Heterospathe_cagayanensis)	Hydriastele_microspadix))))	(Geonoma_undata	Leopoldinia_pulchra))	Pelagodoxa_henryana))	((((Reinhardtia_latisecta	Reinhardtia_paiewonskiana)	(Reinhardtia_gracilis	Reinhardtia_simplex))	(Bactris_major	((Elaeis_guineensis	Elaeis_oleifera)	Attalea_speciosa)))	((Veitchia_spiralis	Orania_palindan)	(Sclerosperma_profizianum	Roystonea_regia))))))	(Phoenix_dactylifera	(Sabal_domingensis	Serenoa_repens)))	Chamaedorea_seifrizii)	(Podococcus_barteri	Pseudophoenix_vinifera))	Kingia_australis);
((Iriartea_deltoidea	((((Manicaria_saccifera	(((Prestoea_acuminata	(Oenocarpus_bataua	Oenocarpus_minor))	((Burretiokentia_grandiflora	(Dypsis_decaryi	(Dictyosperma_album	((Kentiopsis_piersoniorum	Heterospathe_cagayanensis)	Hydriastele_microspadix))))	Leopoldinia_pulchra))	((Veitchia_spiralis	Pelagodoxa_henryana)	Geonoma_undata)))	((Serenoa_repens	(Phoenix_dactylifera	Sabal_domingensis))	(Nypa_fruticans	Chamaedorea_seifrizii)))	(((Reinhardtia_latisecta	Reinhardtia_paiewonskiana)	(Reinhardtia_gracilis	Reinhardtia_simplex))	(Bactris_major	((Elaeis_guineensis	Elaeis_oleifera)	Attalea_speciosa))))	((Podococcus_barteri	Pseudophoenix_vinifera)	((Sclerosperma_profizianum	Orania_palindan)	Roystonea_regia))))	Kingia_australis);
(((Serenoa_repens	Chamaedorea_seifrizii)	((Nypa_fruticans	((((((Manicaria_saccifera	(((Reinhardtia_latisecta	Reinhardtia_paiewonskiana)	(Reinhardtia_gracilis	Reinhardtia_simplex))	((Elaeis_guineensis	Elaeis_oleifera)	Attalea_speciosa)))	((Sclerosperma_profizianum	Orania_palindan)	Roystonea_regia))	(((Prestoea_acuminata	(Oenocarpus_bataua	Oenocarpus_minor))	((Leopoldinia_pulchra	Dypsis_decaryi)	(Dictyosperma_album	(((Burretiokentia_grandiflora	Kentiopsis_piersoniorum)	Heterospathe_cagayanensis)	Hydriastele_microspadix))))	((Veitchia_spiralis	Pelagodoxa_henryana)	Geonoma_undata)))	Bactris_major)	Iriartea_deltoidea)	(Podococcus_barteri	Pseudophoenix_vinifera)))	(Phoenix_dactylifera	Sabal_domingensis)))	Kingia_australis);
((Iriartea_deltoidea	(((Pseudophoenix_vinifera	(((Reinhardtia_latisecta	Reinhardtia_paiewonskiana)	(Reinhardtia_gracilis	Reinhardtia_simplex))	((Elaeis_guineensis	Elaeis_oleifera)	(Bactris_major	Attalea_speciosa))))	((Manicaria_saccifera	((((Prestoea_acuminata	(Oenocarpus_bataua	Oenocarpus_minor))	(((((Burretiokentia_grandiflora	Kentiopsis_piersoniorum)	Heterospathe_cagayanensis)	Hydriastele_microspadix)	Dictyosperma_album)	Dypsis_decaryi))	(Pelagodoxa_henryana	Geonoma_undata))	(Veitchia_spiralis	Leopoldinia_pulchra)))	(((Podococcus_barteri	Sclerosperma_profizianum)	Orania_palindan)	Roystonea_regia)))	((Serenoa_repens	(Phoenix_dactylifera	Sabal_domingensis))	(Nypa_fruticans	Chamaedorea_seifrizii))))	Kingia_australis);
((Sabal_domingensis	(((Serenoa_repens	Chamaedorea_seifrizii)	((Iriartea_deltoidea	((((Pseudophoenix_vinifera	(((Reinhardtia_latisecta	Reinhardtia_paiewonskiana)	(Reinhardtia_gracilis	Reinhardtia_simplex))	((Elaeis_guineensis	Elaeis_oleifera)	Attalea_speciosa)))	Bactris_major)	((Podococcus_barteri	Orania_palindan)	(Roystonea_regia	Sclerosperma_profizianum)))	(Manicaria_saccifera	(((Leopoldinia_pulchra	((Prestoea_acuminata	(Oenocarpus_bataua	Oenocarpus_minor))	((Dictyosperma_album	Dypsis_decaryi)	(((Burretiokentia_grandiflora	Kentiopsis_piersoniorum)	Heterospathe_cagayanensis)	Hydriastele_microspadix))))	(Veitchia_spiralis	Pelagodoxa_henryana))	Geonoma_undata))))	Nypa_fruticans))	Phoenix_dactylifera))	Kingia_australis);
(((Iriartea_deltoidea	(Manicaria_saccifera	((Bactris_major	((((Prestoea_acuminata	(Oenocarpus_bataua	Oenocarpus_minor))	((Dictyosperma_album	((Veitchia_spiralis	Leopoldinia_pulchra)	Dypsis_decaryi))	(((Burretiokentia_grandiflora	Kentiopsis_piersoniorum)	Heterospathe_cagayanensis)	Hydriastele_microspadix)))	Geonoma_undata)	Pelagodoxa_henryana))	((Pseudophoenix_vinifera	(((Reinhardtia_latisecta	Reinhardtia_paiewonskiana)	(Reinhardtia_gracilis	Reinhardtia_simplex))	((Elaeis_guineensis	Elaeis_oleifera)	(Podococcus_barteri	Attalea_speciosa))))	(Roystonea_regia	(Sclerosperma_profizianum	Orania_palindan))))))	(Chamaedorea_seifrizii	((Phoenix_dactylifera	(Serenoa_repens	Sabal_domingensis))	Nypa_fruticans)))	Kingia_australis);
(((Oenocarpus_bataua	Oenocarpus_minor)	((((Dictyosperma_album	(Leopoldinia_pulchra	Dypsis_decaryi))	(((Burretiokentia_grandiflora	Kentiopsis_piersoniorum)	Heterospathe_cagayanensis)	Hydriastele_microspadix))	((((Iriartea_deltoidea	((Pseudophoenix_vinifera	(((Reinhardtia_latisecta	Reinhardtia_paiewonskiana)	(Reinhardtia_gracilis	Reinhardtia_simplex))	(Bactris_major	((Elaeis_guineensis	Elaeis_oleifera)	Attalea_speciosa))))	(Roystonea_regia	(Sclerosperma_profizianum	(Podococcus_barteri	Orania_palindan)))))	((Phoenix_dactylifera	(Serenoa_repens	Sabal_domingensis))	(Nypa_fruticans	Chamaedorea_seifrizii)))	Manicaria_saccifera)	((Veitchia_spiralis	Pelagodoxa_henryana)	Geonoma_undata)))	Prestoea_acuminata))	Kingia_australis);
(((Serenoa_repens	Chamaedorea_seifrizii)	((Pseudophoenix_vinifera	(Phoenix_dactylifera	Sabal_domingensis))	(Nypa_fruticans	(((((Orania_palindan	Sclerosperma_profizianum)	Roystonea_regia)	(((Reinhardtia_paiewonskiana	Reinhardtia_latisecta)	(Reinhardtia_gracilis	Reinhardtia_simplex))	(Bactris_major	((Elaeis_oleifera	Elaeis_guineensis)	(Attalea_speciosa	Podococcus_barteri)))))	(Manicaria_saccifera	((((Dictyosperma_album	Dypsis_decaryi)	(Hydriastele_microspadix	((Heterospathe_cagayanensis	Kentiopsis_piersoniorum)	Burretiokentia_grandiflora)))	(Leopoldinia_pulchra	(Prestoea_acuminata	(Oenocarpus_bataua	Oenocarpus_minor))))	(Geonoma_undata	(Veitchia_spiralis	Pelagodoxa_henryana)))))	Iriartea_deltoidea))))	Kingia_australis);
((Iriartea_deltoidea	((Nypa_fruticans	Chamaedorea_seifrizii)	(((((Orania_palindan	Podococcus_barteri)	(Sclerosperma_profizianum	Roystonea_regia))	((((Reinhardtia_paiewonskiana	Reinhardtia_latisecta)	(Reinhardtia_gracilis	Reinhardtia_simplex))	((Elaeis_oleifera	Elaeis_guineensis)	Attalea_speciosa))	Bactris_major))	(Manicaria_saccifera	((((((Burretiokentia_grandiflora	Hydriastele_microspadix)	(Heterospathe_cagayanensis	Kentiopsis_piersoniorum))	Dictyosperma_album)	Dypsis_decaryi)	(Prestoea_acuminata	(Oenocarpus_bataua	Oenocarpus_minor)))	(Leopoldinia_pulchra	(Geonoma_undata	(Veitchia_spiralis	Pelagodoxa_henryana))))))	(Pseudophoenix_vinifera	(Serenoa_repens	(Phoenix_dactylifera	Sabal_domingensis))))))	Kingia_australis);
((((Orania_palindan	((((Geonoma_undata	(Veitchia_spiralis	Pelagodoxa_henryana))	(Leopoldinia_pulchra	(((Dictyosperma_album	Dypsis_decaryi)	(Hydriastele_microspadix	(Heterospathe_cagayanensis	(Burretiokentia_grandiflora	Kentiopsis_piersoniorum))))	(Prestoea_acuminata	(Oenocarpus_bataua	Oenocarpus_minor)))))	(((Sclerosperma_profizianum	((Chamaedorea_seifrizii	Nypa_fruticans)	(Pseudophoenix_vinifera	(Serenoa_repens	(Phoenix_dactylifera	Sabal_domingensis)))))	Bactris_major)	Manicaria_saccifera))	(((Reinhardtia_paiewonskiana	Reinhardtia_latisecta)	(Reinhardtia_gracilis	Reinhardtia_simplex))	((Elaeis_oleifera	Elaeis_guineensis)	Attalea_speciosa))))	(Roystonea_regia	Podococcus_barteri))	Iriartea_deltoidea)	Kingia_australis);
((((Manicaria_saccifera	(Pseudophoenix_vinifera	(((Geonoma_undata	Pelagodoxa_henryana)	(Leopoldinia_pulchra	((Dictyosperma_album	(((Heterospathe_cagayanensis	Kentiopsis_piersoniorum)	(Burretiokentia_grandiflora	Dypsis_decaryi))	Hydriastele_microspadix))	(Prestoea_acuminata	(Oenocarpus_bataua	Oenocarpus_minor)))))	((Iriartea_deltoidea	((Veitchia_spiralis	Roystonea_regia)	(Sclerosperma_profizianum	(Podococcus_barteri	Orania_palindan))))	(Bactris_major	(((Reinhardtia_paiewonskiana	Reinhardtia_latisecta)	(Reinhardtia_gracilis	Reinhardtia_simplex))	((Elaeis_oleifera	Elaeis_guineensis)	Attalea_speciosa)))))))	(Phoenix_dactylifera	(Sabal_domingensis	Serenoa_repens)))	(Chamaedorea_seifrizii	Nypa_fruticans))	Kingia_australis);
((((((Manicaria_saccifera	((((Veitchia_spiralis	Geonoma_undata)	Pelagodoxa_henryana)	(Leopoldinia_pulchra	((((((Heterospathe_cagayanensis	Kentiopsis_piersoniorum)	Burretiokentia_grandiflora)	Hydriastele_microspadix)	Dictyosperma_album)	Dypsis_decaryi)	(Prestoea_acuminata	(Oenocarpus_bataua	Oenocarpus_minor)))))	((Roystonea_regia	(Orania_palindan	(Sclerosperma_profizianum	Podococcus_barteri)))	(((Reinhardtia_paiewonskiana	Reinhardtia_latisecta)	(Reinhardtia_gracilis	Reinhardtia_simplex))	(Bactris_major	(Attalea_speciosa	(Elaeis_oleifera	Elaeis_guineensis)))))))	Iriartea_deltoidea)	(Phoenix_dactylifera	(Sabal_domingensis	Serenoa_repens)))	(Chamaedorea_seifrizii	Nypa_fruticans))	Pseudophoenix_vinifera)	Kingia_australis);
(((Phoenix_dactylifera	(Sabal_domingensis	Serenoa_repens))	((Chamaedorea_seifrizii	Nypa_fruticans)	(((((Veitchia_spiralis	(Pelagodoxa_henryana	(Geonoma_undata	((((((Heterospathe_cagayanensis	Kentiopsis_piersoniorum)	Burretiokentia_grandiflora)	Hydriastele_microspadix)	Dictyosperma_album)	(Leopoldinia_pulchra	Dypsis_decaryi))	(Prestoea_acuminata	(Oenocarpus_bataua	Oenocarpus_minor))))))	Bactris_major)	((Roystonea_regia	((Podococcus_barteri	Orania_palindan)	Sclerosperma_profizianum))	(Manicaria_saccifera	(((Reinhardtia_paiewonskiana	Reinhardtia_latisecta)	(Reinhardtia_gracilis	Reinhardtia_simplex))	(Attalea_speciosa	(Elaeis_oleifera	Elaeis_guineensis))))))	Iriartea_deltoidea)	Pseudophoenix_vinifera)))	Kingia_australis);
((Iriartea_deltoidea	(((Manicaria_saccifera	((Leopoldinia_pulchra	((Veitchia_spiralis	Geonoma_undata)	Pelagodoxa_henryana))	((Dypsis_decaryi	(((Heterospathe_cagayanensis	(Burretiokentia_grandiflora	Kentiopsis_piersoniorum))	Hydriastele_microspadix)	Dictyosperma_album))	(Prestoea_acuminata	(Oenocarpus_bataua	Oenocarpus_minor)))))	((Pseudophoenix_vinifera	(((Reinhardtia_paiewonskiana	Reinhardtia_latisecta)	(Reinhardtia_gracilis	Reinhardtia_simplex))	((Bactris_major	Attalea_speciosa)	(Elaeis_oleifera	Elaeis_guineensis))))	((Podococcus_barteri	Orania_palindan)	(Sclerosperma_profizianum	Roystonea_regia))))	(((Phoenix_dactylifera	Sabal_domingensis)	Serenoa_repens)	(Chamaedorea_seifrizii	Nypa_fruticans))))	Kingia_australis);
((Bactris_major	(((Orania_palindan	((Podococcus_barteri	Sclerosperma_profizianum)	Roystonea_regia))	((((((Dypsis_decaryi	Dictyosperma_album)	((Heterospathe_cagayanensis	(Burretiokentia_grandiflora	Kentiopsis_piersoniorum))	Hydriastele_microspadix))	(Prestoea_acuminata	(Oenocarpus_bataua	Oenocarpus_minor)))	Leopoldinia_pulchra)	((Veitchia_spiralis	Geonoma_undata)	Pelagodoxa_henryana))	(Manicaria_saccifera	(((Phoenix_dactylifera	Sabal_domingensis)	(Pseudophoenix_vinifera	Serenoa_repens))	(Iriartea_deltoidea	(Chamaedorea_seifrizii	Nypa_fruticans))))))	(((Reinhardtia_paiewonskiana	Reinhardtia_latisecta)	(Reinhardtia_gracilis	Reinhardtia_simplex))	(Attalea_speciosa	(Elaeis_oleifera	Elaeis_guineensis)))))	Kingia_australis);
((Sabal_domingensis	((((Chamaedorea_seifrizii	Nypa_fruticans)	((((((Reinhardtia_paiewonskiana	Reinhardtia_latisecta)	(Reinhardtia_gracilis	Reinhardtia_simplex))	((Elaeis_oleifera	Elaeis_guineensis)	(Bactris_major	Attalea_speciosa)))	(Roystonea_regia	((Podococcus_barteri	Orania_palindan)	Sclerosperma_profizianum)))	(Manicaria_saccifera	((Leopoldinia_pulchra	(((Dypsis_decaryi	Dictyosperma_album)	((Heterospathe_cagayanensis	(Burretiokentia_grandiflora	Kentiopsis_piersoniorum))	Hydriastele_microspadix))	(Prestoea_acuminata	(Oenocarpus_bataua	Oenocarpus_minor))))	((Veitchia_spiralis	Geonoma_undata)	Pelagodoxa_henryana))))	Iriartea_deltoidea))	Phoenix_dactylifera)	(Serenoa_repens	Pseudophoenix_vinifera)))	Kingia_australis);
((Iriartea_deltoidea	(((Serenoa_repens	(Sabal_domingensis	Phoenix_dactylifera))	(Chamaedorea_seifrizii	Nypa_fruticans))	(((Pseudophoenix_vinifera	(((Reinhardtia_paiewonskiana	Reinhardtia_latisecta)	(Reinhardtia_gracilis	Reinhardtia_simplex))	(((Elaeis_oleifera	Elaeis_guineensis)	Attalea_speciosa)	Bactris_major)))	(Roystonea_regia	((Podococcus_barteri	Orania_palindan)	Sclerosperma_profizianum)))	(Manicaria_saccifera	((Leopoldinia_pulchra	(((Dypsis_decaryi	Dictyosperma_album)	((Heterospathe_cagayanensis	Kentiopsis_piersoniorum)	(Burretiokentia_grandiflora	Hydriastele_microspadix)))	(Prestoea_acuminata	(Oenocarpus_bataua	Oenocarpus_minor))))	(Geonoma_undata	(Pelagodoxa_henryana	Veitchia_spiralis)))))))	Kingia_australis);
((((Chamaedorea_seifrizii	Nypa_fruticans)	(((((Veitchia_spiralis	Pelagodoxa_henryana)	Geonoma_undata)	(Manicaria_saccifera	((Leopoldinia_pulchra	((Dypsis_decaryi	Dictyosperma_album)	((Burretiokentia_grandiflora	(Kentiopsis_piersoniorum	Heterospathe_cagayanensis))	Hydriastele_microspadix)))	(Prestoea_acuminata	(Oenocarpus_bataua	Oenocarpus_minor)))))	((((Attalea_speciosa	(Elaeis_oleifera	Elaeis_guineensis))	((Reinhardtia_gracilis	Reinhardtia_simplex)	(Reinhardtia_paiewonskiana	Reinhardtia_latisecta)))	Pseudophoenix_vinifera)	(((Sclerosperma_profizianum	Orania_palindan)	Roystonea_regia)	Bactris_major)))	((Serenoa_repens	Phoenix_dactylifera)	Sabal_domingensis)))	(Iriartea_deltoidea	Podococcus_barteri))	Kingia_australis);
((Sabal_domingensis	((((((((Pelagodoxa_henryana	Leopoldinia_pulchra)	((Dictyosperma_album	((Burretiokentia_grandiflora	(Kentiopsis_piersoniorum	Heterospathe_cagayanensis))	(Dypsis_decaryi	Hydriastele_microspadix)))	(Prestoea_acuminata	(Oenocarpus_bataua	Oenocarpus_minor))))	Geonoma_undata)	Manicaria_saccifera)	((((Attalea_speciosa	(Elaeis_oleifera	Elaeis_guineensis))	((Reinhardtia_gracilis	Reinhardtia_simplex)	(Reinhardtia_paiewonskiana	Reinhardtia_latisecta)))	(Iriartea_deltoidea	(Orania_palindan	(Roystonea_regia	(Podococcus_barteri	Sclerosperma_profizianum)))))	Bactris_major))	(Veitchia_spiralis	(Chamaedorea_seifrizii	Nypa_fruticans)))	(Serenoa_repens	Pseudophoenix_vinifera))	Phoenix_dactylifera))	Kingia_australis);
(((Chamaedorea_seifrizii	Serenoa_repens)	((((((((Dypsis_decaryi	Dictyosperma_album)	Hydriastele_microspadix)	(Kentiopsis_piersoniorum	(Burretiokentia_grandiflora	Heterospathe_cagayanensis)))	(Prestoea_acuminata	(Oenocarpus_bataua	Oenocarpus_minor)))	(Leopoldinia_pulchra	((Veitchia_spiralis	Geonoma_undata)	Pelagodoxa_henryana)))	((Manicaria_saccifera	((Bactris_major	(Attalea_speciosa	(Elaeis_oleifera	Elaeis_guineensis)))	(Pseudophoenix_vinifera	((Reinhardtia_gracilis	Reinhardtia_simplex)	(Reinhardtia_paiewonskiana	Reinhardtia_latisecta)))))	(Iriartea_deltoidea	(Roystonea_regia	((Podococcus_barteri	Sclerosperma_profizianum)	Orania_palindan)))))	Nypa_fruticans)	(Phoenix_dactylifera	Sabal_domingensis)))	Kingia_australis);
((Sabal_domingensis	((Chamaedorea_seifrizii	Serenoa_repens)	(((((Manicaria_saccifera	((Leopoldinia_pulchra	((Dypsis_decaryi	Hydriastele_microspadix)	(Dictyosperma_album	(Kentiopsis_piersoniorum	(Burretiokentia_grandiflora	Heterospathe_cagayanensis)))))	(Prestoea_acuminata	(Oenocarpus_bataua	Oenocarpus_minor))))	((Veitchia_spiralis	Geonoma_undata)	Pelagodoxa_henryana))	(((Bactris_major	(Attalea_speciosa	(Elaeis_oleifera	Elaeis_guineensis)))	((Reinhardtia_gracilis	Reinhardtia_simplex)	(Reinhardtia_paiewonskiana	Reinhardtia_latisecta)))	(Iriartea_deltoidea	(Roystonea_regia	(Sclerosperma_profizianum	(Podococcus_barteri	Orania_palindan))))))	(Pseudophoenix_vinifera	Nypa_fruticans))	Phoenix_dactylifera)))	Kingia_australis);
((((((((Leopoldinia_pulchra	(((Dictyosperma_album	Dypsis_decaryi)	((Kentiopsis_piersoniorum	Heterospathe_cagayanensis)	Hydriastele_microspadix))	Burretiokentia_grandiflora))	(Prestoea_acuminata	(Oenocarpus_bataua	Oenocarpus_minor)))	((Veitchia_spiralis	Geonoma_undata)	Pelagodoxa_henryana))	Manicaria_saccifera)	(((Podococcus_barteri	Pseudophoenix_vinifera)	((Bactris_major	(Attalea_speciosa	(Elaeis_oleifera	Elaeis_guineensis)))	((Reinhardtia_gracilis	Reinhardtia_simplex)	(Reinhardtia_paiewonskiana	Reinhardtia_latisecta))))	(Roystonea_regia	(Sclerosperma_profizianum	Orania_palindan))))	(Nypa_fruticans	Iriartea_deltoidea))	((Phoenix_dactylifera	(Sabal_domingensis	Serenoa_repens))	Chamaedorea_seifrizii))	Kingia_australis);
((Chamaedorea_seifrizii	(((((((((((((Dypsis_decaryi	Burretiokentia_grandiflora)	Kentiopsis_piersoniorum)	Heterospathe_cagayanensis)	(Hydriastele_microspadix	Dictyosperma_album))	(Prestoea_acuminata	(Oenocarpus_bataua	Oenocarpus_minor)))	(Geonoma_undata	Pelagodoxa_henryana))	(Veitchia_spiralis	Leopoldinia_pulchra))	Manicaria_saccifera)	(Pseudophoenix_vinifera	(((Bactris_major	Attalea_speciosa)	(Elaeis_oleifera	Elaeis_guineensis))	((Reinhardtia_gracilis	Reinhardtia_simplex)	(Reinhardtia_paiewonskiana	Reinhardtia_latisecta)))))	(Roystonea_regia	(Sclerosperma_profizianum	(Podococcus_barteri	Orania_palindan))))	Iriartea_deltoidea)	(Serenoa_repens	(Phoenix_dactylifera	Sabal_domingensis)))	Nypa_fruticans))	Kingia_australis);
((Chamaedorea_seifrizii	((Phoenix_dactylifera	(Sabal_domingensis	Serenoa_repens))	(((((((((Heterospathe_cagayanensis	Burretiokentia_grandiflora)	Kentiopsis_piersoniorum)	((Dypsis_decaryi	Hydriastele_microspadix)	Dictyosperma_album))	(Prestoea_acuminata	(Oenocarpus_bataua	Oenocarpus_minor)))	(Geonoma_undata	(Veitchia_spiralis	Pelagodoxa_henryana)))	Leopoldinia_pulchra)	(Iriartea_deltoidea	(((((Podococcus_barteri	Attalea_speciosa)	(Elaeis_oleifera	Elaeis_guineensis))	((Reinhardtia_gracilis	Reinhardtia_simplex)	(Reinhardtia_paiewonskiana	Reinhardtia_latisecta)))	Bactris_major)	(Roystonea_regia	(Sclerosperma_profizianum	Orania_palindan)))))	Manicaria_saccifera)	(Pseudophoenix_vinifera	Nypa_fruticans))))	Kingia_australis);
((Sabal_domingensis	(Serenoa_repens	(((((((Chamaedorea_seifrizii	Pelagodoxa_henryana)	((Leopoldinia_pulchra	(Hydriastele_microspadix	(((Kentiopsis_piersoniorum	((Veitchia_spiralis	Dypsis_decaryi)	Burretiokentia_grandiflora))	Heterospathe_cagayanensis)	Dictyosperma_album)))	(Prestoea_acuminata	(Oenocarpus_bataua	Oenocarpus_minor))))	Geonoma_undata)	((Manicaria_saccifera	((((Elaeis_oleifera	Elaeis_guineensis)	Attalea_speciosa)	Bactris_major)	((Reinhardtia_gracilis	Reinhardtia_simplex)	(Reinhardtia_paiewonskiana	Reinhardtia_latisecta))))	(Roystonea_regia	(Sclerosperma_profizianum	(Podococcus_barteri	Orania_palindan)))))	Iriartea_deltoidea)	(Pseudophoenix_vinifera	Nypa_fruticans))	Phoenix_dactylifera)))	Kingia_australis);
((Sabal_domingensis	(Serenoa_repens	(((((Podococcus_barteri	Pseudophoenix_vinifera)	(((Manicaria_saccifera	((Leopoldinia_pulchra	((Prestoea_acuminata	(Oenocarpus_bataua	Oenocarpus_minor))	(Dypsis_decaryi	((Hydriastele_microspadix	((Kentiopsis_piersoniorum	Burretiokentia_grandiflora)	Heterospathe_cagayanensis))	Dictyosperma_album))))	((Veitchia_spiralis	Pelagodoxa_henryana)	Geonoma_undata)))	(((((Elaeis_oleifera	Elaeis_guineensis)	Attalea_speciosa)	Bactris_major)	((Reinhardtia_gracilis	Reinhardtia_simplex)	(Reinhardtia_paiewonskiana	Reinhardtia_latisecta)))	(Roystonea_regia	(Sclerosperma_profizianum	Orania_palindan))))	Iriartea_deltoidea))	Chamaedorea_seifrizii)	Nypa_fruticans)	Phoenix_dactylifera)))	Kingia_australis);
((Iriartea_deltoidea	((((((Elaeis_oleifera	Elaeis_guineensis)	Attalea_speciosa)	Bactris_major)	((Reinhardtia_gracilis	Reinhardtia_simplex)	(Reinhardtia_paiewonskiana	Reinhardtia_latisecta)))	(Roystonea_regia	(Sclerosperma_profizianum	Orania_palindan)))	((Manicaria_saccifera	((((Veitchia_spiralis	Pelagodoxa_henryana)	Geonoma_undata)	((Prestoea_acuminata	(Oenocarpus_bataua	Oenocarpus_minor))	((Dypsis_decaryi	Hydriastele_microspadix)	(Dictyosperma_album	((Kentiopsis_piersoniorum	Burretiokentia_grandiflora)	Heterospathe_cagayanensis)))))	Leopoldinia_pulchra))	((Chamaedorea_seifrizii	Nypa_fruticans)	((Phoenix_dactylifera	(Sabal_domingensis	Serenoa_repens))	(Podococcus_barteri	Pseudophoenix_vinifera))))))	Kingia_australis);
((((((Pseudophoenix_vinifera	((((Reinhardtia_simplex	Reinhardtia_gracilis)	(Reinhardtia_paiewonskiana	Reinhardtia_latisecta))	(Attalea_speciosa	(Elaeis_guineensis	Elaeis_oleifera)))	Bactris_major))	(Leopoldinia_pulchra	((Manicaria_saccifera	((Prestoea_acuminata	(Oenocarpus_minor	Oenocarpus_bataua))	((((Kentiopsis_piersoniorum	Heterospathe_cagayanensis)	(Dypsis_decaryi	Burretiokentia_grandiflora))	Hydriastele_microspadix)	Dictyosperma_album)))	(Pelagodoxa_henryana	(Veitchia_spiralis	Geonoma_undata)))))	((Orania_palindan	(Podococcus_barteri	Sclerosperma_profizianum))	Roystonea_regia))	Iriartea_deltoidea)	(Nypa_fruticans	(Chamaedorea_seifrizii	(Phoenix_dactylifera	(Serenoa_repens	Sabal_domingensis)))))	Kingia_australis);
((Orania_palindan	((Sclerosperma_profizianum	Roystonea_regia)	((((((Pseudophoenix_vinifera	(Serenoa_repens	(Sabal_domingensis	Phoenix_dactylifera)))	(Nypa_fruticans	Chamaedorea_seifrizii))	(((Prestoea_acuminata	(Oenocarpus_minor	Oenocarpus_bataua))	((Dypsis_decaryi	Dictyosperma_album)	((Kentiopsis_piersoniorum	(Burretiokentia_grandiflora	Heterospathe_cagayanensis))	Hydriastele_microspadix)))	(Leopoldinia_pulchra	(Pelagodoxa_henryana	(Veitchia_spiralis	Geonoma_undata)))))	Manicaria_saccifera)	Iriartea_deltoidea)	(((Reinhardtia_simplex	Reinhardtia_gracilis)	(Reinhardtia_paiewonskiana	Reinhardtia_latisecta))	(Bactris_major	((Podococcus_barteri	Attalea_speciosa)	(Elaeis_guineensis	Elaeis_oleifera)))))))	Kingia_australis);
(((((Sabal_domingensis	(Pseudophoenix_vinifera	Serenoa_repens))	Phoenix_dactylifera)	(Nypa_fruticans	Chamaedorea_seifrizii))	(Iriartea_deltoidea	((((((Veitchia_spiralis	Pelagodoxa_henryana)	Geonoma_undata)	Leopoldinia_pulchra)	((Prestoea_acuminata	(Oenocarpus_minor	Oenocarpus_bataua))	((Dypsis_decaryi	Dictyosperma_album)	((Kentiopsis_piersoniorum	(Burretiokentia_grandiflora	Heterospathe_cagayanensis))	Hydriastele_microspadix))))	((((Reinhardtia_simplex	Reinhardtia_gracilis)	(Reinhardtia_paiewonskiana	Reinhardtia_latisecta))	(Bactris_major	(Attalea_speciosa	(Elaeis_guineensis	Elaeis_oleifera))))	(((Sclerosperma_profizianum	Roystonea_regia)	Orania_palindan)	Podococcus_barteri)))	Manicaria_saccifera)))	Kingia_australis);
((Oenocarpus_minor	(Oenocarpus_bataua	((((Leopoldinia_pulchra	Dypsis_decaryi)	((Dictyosperma_album	(Kentiopsis_piersoniorum	(Burretiokentia_grandiflora	Heterospathe_cagayanensis)))	Hydriastele_microspadix))	(((((((Podococcus_barteri	Pseudophoenix_vinifera)	(((Reinhardtia_simplex	Reinhardtia_gracilis)	(Reinhardtia_paiewonskiana	Reinhardtia_latisecta))	(Attalea_speciosa	(Elaeis_guineensis	Elaeis_oleifera))))	(Roystonea_regia	(Orania_palindan	Sclerosperma_profizianum)))	(((((Serenoa_repens	Chamaedorea_seifrizii)	Phoenix_dactylifera)	Sabal_domingensis)	Nypa_fruticans)	Iriartea_deltoidea))	Bactris_major)	((Veitchia_spiralis	Pelagodoxa_henryana)	Geonoma_undata))	Manicaria_saccifera))	Prestoea_acuminata)))	Kingia_australis);
((Chamaedorea_seifrizii	((Nypa_fruticans	(Iriartea_deltoidea	(((Leopoldinia_pulchra	((Pelagodoxa_henryana	(Veitchia_spiralis	Geonoma_undata))	((Prestoea_acuminata	(Oenocarpus_minor	Oenocarpus_bataua))	((Dypsis_decaryi	Dictyosperma_album)	(((Kentiopsis_piersoniorum	Heterospathe_cagayanensis)	Burretiokentia_grandiflora)	Hydriastele_microspadix)))))	Manicaria_saccifera)	((Bactris_major	(((Reinhardtia_simplex	Reinhardtia_gracilis)	(Reinhardtia_paiewonskiana	Reinhardtia_latisecta))	(Attalea_speciosa	(Elaeis_guineensis	Elaeis_oleifera))))	((Orania_palindan	Podococcus_barteri)	(Sclerosperma_profizianum	Roystonea_regia))))))	((Pseudophoenix_vinifera	Serenoa_repens)	(Phoenix_dactylifera	Sabal_domingensis))))	Kingia_australis);
((Chamaedorea_seifrizii	((Nypa_fruticans	(Iriartea_deltoidea	((((Veitchia_spiralis	Leopoldinia_pulchra)	((Pelagodoxa_henryana	Geonoma_undata)	((Prestoea_acuminata	(Oenocarpus_minor	Oenocarpus_bataua))	(Dictyosperma_album	(((Kentiopsis_piersoniorum	Heterospathe_cagayanensis)	(Dypsis_decaryi	Burretiokentia_grandiflora))	Hydriastele_microspadix)))))	Manicaria_saccifera)	((Bactris_major	(((Reinhardtia_simplex	Reinhardtia_gracilis)	(Reinhardtia_paiewonskiana	Reinhardtia_latisecta))	(Attalea_speciosa	(Elaeis_guineensis	Elaeis_oleifera))))	(Roystonea_regia	(Orania_palindan	(Podococcus_barteri	Sclerosperma_profizianum)))))))	((Pseudophoenix_vinifera	Serenoa_repens)	(Phoenix_dactylifera	Sabal_domingensis))))	Kingia_australis);
((Sabal_domingensis	((((Pseudophoenix_vinifera	(((Orania_palindan	((Roystonea_regia	(Podococcus_barteri	Iriartea_deltoidea))	((((Reinhardtia_simplex	Reinhardtia_gracilis)	(Reinhardtia_paiewonskiana	Reinhardtia_latisecta))	((Bactris_major	Attalea_speciosa)	(Elaeis_guineensis	Elaeis_oleifera)))	Manicaria_saccifera)))	((Leopoldinia_pulchra	((Prestoea_acuminata	(Oenocarpus_minor	Oenocarpus_bataua))	(((((Kentiopsis_piersoniorum	Heterospathe_cagayanensis)	Burretiokentia_grandiflora)	Hydriastele_microspadix)	Dictyosperma_album)	Dypsis_decaryi)))	((Veitchia_spiralis	Pelagodoxa_henryana)	Geonoma_undata)))	Sclerosperma_profizianum))	(Chamaedorea_seifrizii	Nypa_fruticans))	Phoenix_dactylifera)	Serenoa_repens))	Kingia_australis);
((Phoenix_dactylifera	(((Pseudophoenix_vinifera	Serenoa_repens)	Sabal_domingensis)	(((((Roystonea_regia	(Sclerosperma_profizianum	(Podococcus_barteri	Orania_palindan)))	((((Reinhardtia_simplex	Reinhardtia_gracilis)	(Reinhardtia_paiewonskiana	Reinhardtia_latisecta))	(Bactris_major	(Attalea_speciosa	(Elaeis_guineensis	Elaeis_oleifera))))	Manicaria_saccifera))	(Geonoma_undata	(((Prestoea_acuminata	(Oenocarpus_minor	Oenocarpus_bataua))	((Dictyosperma_album	Dypsis_decaryi)	(((Kentiopsis_piersoniorum	Heterospathe_cagayanensis)	Burretiokentia_grandiflora)	Hydriastele_microspadix)))	(Leopoldinia_pulchra	(Veitchia_spiralis	Pelagodoxa_henryana)))))	Iriartea_deltoidea)	(Chamaedorea_seifrizii	Nypa_fruticans))))	Kingia_australis);
(((((((Podococcus_barteri	Orania_palindan)	(Roystonea_regia	Sclerosperma_profizianum))	(((Reinhardtia_simplex	Reinhardtia_gracilis)	(Reinhardtia_paiewonskiana	Reinhardtia_latisecta))	((Elaeis_guineensis	Elaeis_oleifera)	(Bactris_major	Attalea_speciosa))))	(Manicaria_saccifera	((((Prestoea_acuminata	(Oenocarpus_minor	Oenocarpus_bataua))	((((Kentiopsis_piersoniorum	Heterospathe_cagayanensis)	Hydriastele_microspadix)	(Dypsis_decaryi	Dictyosperma_album))	Burretiokentia_grandiflora))	Geonoma_undata)	(Leopoldinia_pulchra	(Veitchia_spiralis	Pelagodoxa_henryana)))))	Iriartea_deltoidea)	(((Chamaedorea_seifrizii	Nypa_fruticans)	(Phoenix_dactylifera	(Serenoa_repens	Sabal_domingensis)))	Pseudophoenix_vinifera))	Kingia_australis);
((Sabal_domingensis	((((Iriartea_deltoidea	(Nypa_fruticans	Chamaedorea_seifrizii))	((Manicaria_saccifera	((Leopoldinia_pulchra	((Prestoea_acuminata	(Oenocarpus_minor	Oenocarpus_bataua))	((Dictyosperma_album	(Hydriastele_microspadix	((Burretiokentia_grandiflora	Kentiopsis_piersoniorum)	Heterospathe_cagayanensis)))	Dypsis_decaryi)))	((Veitchia_spiralis	Pelagodoxa_henryana)	Geonoma_undata)))	(((Sclerosperma_profizianum	(Orania_palindan	Podococcus_barteri))	Roystonea_regia)	(Pseudophoenix_vinifera	(((Reinhardtia_simplex	Reinhardtia_gracilis)	(Reinhardtia_paiewonskiana	Reinhardtia_latisecta))	((Elaeis_guineensis	Elaeis_oleifera)	(Bactris_major	Attalea_speciosa)))))))	Phoenix_dactylifera)	Serenoa_repens))	Kingia_australis);
((Chamaedorea_seifrizii	(Nypa_fruticans	((((Serenoa_repens	Pseudophoenix_vinifera)	(Phoenix_dactylifera	Sabal_domingensis))	((((Sclerosperma_profizianum	(Podococcus_barteri	Orania_palindan))	Roystonea_regia)	(Bactris_major	((Attalea_speciosa	(Elaeis_guineensis	Elaeis_oleifera))	((Reinhardtia_gracilis	Reinhardtia_simplex)	(Reinhardtia_paiewonskiana	Reinhardtia_latisecta)))))	((((Leopoldinia_pulchra	(Prestoea_acuminata	(Oenocarpus_bataua	Oenocarpus_minor)))	((Dictyosperma_album	((Burretiokentia_grandiflora	(Heterospathe_cagayanensis	Kentiopsis_piersoniorum))	Hydriastele_microspadix))	(Veitchia_spiralis	Dypsis_decaryi)))	(Geonoma_undata	Pelagodoxa_henryana))	Manicaria_saccifera)))	Iriartea_deltoidea)))	Kingia_australis);
((Sabal_domingensis	((Serenoa_repens	Pseudophoenix_vinifera)	((((((((((Prestoea_acuminata	(Oenocarpus_bataua	Oenocarpus_minor))	((Hydriastele_microspadix	(Heterospathe_cagayanensis	Kentiopsis_piersoniorum))	(Dictyosperma_album	(Dypsis_decaryi	Burretiokentia_grandiflora))))	(Veitchia_spiralis	Leopoldinia_pulchra))	(Geonoma_undata	Pelagodoxa_henryana))	(((Sclerosperma_profizianum	Orania_palindan)	Roystonea_regia)	((Bactris_major	(Attalea_speciosa	(Elaeis_guineensis	Elaeis_oleifera)))	((Reinhardtia_gracilis	Reinhardtia_simplex)	(Reinhardtia_paiewonskiana	Reinhardtia_latisecta)))))	Manicaria_saccifera)	(Podococcus_barteri	Iriartea_deltoidea))	Nypa_fruticans)	Chamaedorea_seifrizii)	Phoenix_dactylifera)))	Kingia_australis);
((Sabal_domingensis	(((((Manicaria_saccifera	(((Veitchia_spiralis	(Geonoma_undata	Pelagodoxa_henryana))	Leopoldinia_pulchra)	((Prestoea_acuminata	(Oenocarpus_bataua	Oenocarpus_minor))	(((Hydriastele_microspadix	(Heterospathe_cagayanensis	Kentiopsis_piersoniorum))	(Dictyosperma_album	Dypsis_decaryi))	Burretiokentia_grandiflora))))	((Iriartea_deltoidea	(Orania_palindan	(Roystonea_regia	Sclerosperma_profizianum)))	((Podococcus_barteri	Pseudophoenix_vinifera)	((Bactris_major	(Attalea_speciosa	(Elaeis_guineensis	Elaeis_oleifera)))	((Reinhardtia_gracilis	Reinhardtia_simplex)	(Reinhardtia_paiewonskiana	Reinhardtia_latisecta))))))	Nypa_fruticans)	(Serenoa_repens	Chamaedorea_seifrizii))	Phoenix_dactylifera))	Kingia_australis);
((Iriartea_deltoidea	((Chamaedorea_seifrizii	Nypa_fruticans)	(((Bactris_major	((Geonoma_undata	(Pelagodoxa_henryana	Veitchia_spiralis))	(((Prestoea_acuminata	(Oenocarpus_bataua	Oenocarpus_minor))	Leopoldinia_pulchra)	((Dictyosperma_album	(Heterospathe_cagayanensis	(Burretiokentia_grandiflora	Kentiopsis_piersoniorum)))	(Dypsis_decaryi	Hydriastele_microspadix)))))	(((Sclerosperma_profizianum	(Podococcus_barteri	Orania_palindan))	Roystonea_regia)	(Manicaria_saccifera	((Attalea_speciosa	(Elaeis_guineensis	Elaeis_oleifera))	((Reinhardtia_gracilis	Reinhardtia_simplex)	(Reinhardtia_paiewonskiana	Reinhardtia_latisecta))))))	((Pseudophoenix_vinifera	Serenoa_repens)	(Phoenix_dactylifera	Sabal_domingensis)))))	Kingia_australis);
((((Chamaedorea_seifrizii	Serenoa_repens)	(Nypa_fruticans	(((Manicaria_saccifera	((Geonoma_undata	Pelagodoxa_henryana)	((((Heterospathe_cagayanensis	(Kentiopsis_piersoniorum	(Burretiokentia_grandiflora	Hydriastele_microspadix)))	(Dictyosperma_album	Dypsis_decaryi))	(Prestoea_acuminata	(Oenocarpus_bataua	Oenocarpus_minor)))	Leopoldinia_pulchra)))	((((Veitchia_spiralis	Podococcus_barteri)	Orania_palindan)	(Roystonea_regia	Sclerosperma_profizianum))	(Pseudophoenix_vinifera	((Bactris_major	(Attalea_speciosa	(Elaeis_guineensis	Elaeis_oleifera)))	((Reinhardtia_gracilis	Reinhardtia_simplex)	(Reinhardtia_paiewonskiana	Reinhardtia_latisecta))))))	Iriartea_deltoidea)))	(Phoenix_dactylifera	Sabal_domingensis))	Kingia_australis);
(((Manicaria_saccifera	((Bactris_major	(Attalea_speciosa	(Elaeis_guineensis	Elaeis_oleifera)))	((Reinhardtia_gracilis	Reinhardtia_simplex)	(Reinhardtia_paiewonskiana	Reinhardtia_latisecta))))	(((Iriartea_deltoidea	Roystonea_regia)	(Orania_palindan	(Podococcus_barteri	Sclerosperma_profizianum)))	(((Geonoma_undata	((Veitchia_spiralis	Leopoldinia_pulchra)	Pelagodoxa_henryana))	((((Kentiopsis_piersoniorum	(Burretiokentia_grandiflora	Heterospathe_cagayanensis))	Hydriastele_microspadix)	(Dictyosperma_album	Dypsis_decaryi))	(Prestoea_acuminata	(Oenocarpus_bataua	Oenocarpus_minor))))	(((Phoenix_dactylifera	(Pseudophoenix_vinifera	Sabal_domingensis))	(Chamaedorea_seifrizii	Serenoa_repens))	Nypa_fruticans))))	Kingia_australis);
((((Phoenix_dactylifera	(Pseudophoenix_vinifera	Sabal_domingensis))	(Chamaedorea_seifrizii	Serenoa_repens))	(((Podococcus_barteri	Iriartea_deltoidea)	Nypa_fruticans)	((Manicaria_saccifera	((Geonoma_undata	(Leopoldinia_pulchra	(Veitchia_spiralis	Pelagodoxa_henryana)))	((((Heterospathe_cagayanensis	Hydriastele_microspadix)	Kentiopsis_piersoniorum)	(Burretiokentia_grandiflora	(Dictyosperma_album	Dypsis_decaryi)))	(Prestoea_acuminata	(Oenocarpus_bataua	Oenocarpus_minor)))))	((Orania_palindan	(Sclerosperma_profizianum	Roystonea_regia))	((Bactris_major	(Attalea_speciosa	(Elaeis_guineensis	Elaeis_oleifera)))	((Reinhardtia_gracilis	Reinhardtia_simplex)	(Reinhardtia_paiewonskiana	Reinhardtia_latisecta)))))))	Kingia_australis);
((((Nypa_fruticans	((Phoenix_dactylifera	Sabal_domingensis)	(Chamaedorea_seifrizii	Serenoa_repens)))	Pseudophoenix_vinifera)	(Iriartea_deltoidea	(((Pelagodoxa_henryana	Geonoma_undata)	((Leopoldinia_pulchra	Manicaria_saccifera)	(((((((Kentiopsis_piersoniorum	Heterospathe_cagayanensis)	Burretiokentia_grandiflora)	Hydriastele_microspadix)	Veitchia_spiralis)	Dictyosperma_album)	Dypsis_decaryi)	(Prestoea_acuminata	(Oenocarpus_bataua	Oenocarpus_minor)))))	((((Sclerosperma_profizianum	Podococcus_barteri)	Orania_palindan)	Roystonea_regia)	((Bactris_major	(Attalea_speciosa	(Elaeis_guineensis	Elaeis_oleifera)))	((Reinhardtia_gracilis	Reinhardtia_simplex)	(Reinhardtia_paiewonskiana	Reinhardtia_latisecta)))))))	Kingia_australis);
((((((((Bactris_major	((((Veitchia_spiralis	Pelagodoxa_henryana)	Geonoma_undata)	((((((Kentiopsis_piersoniorum	Heterospathe_cagayanensis)	Burretiokentia_grandiflora)	Hydriastele_microspadix)	Dictyosperma_album)	(Leopoldinia_pulchra	Dypsis_decaryi))	(Prestoea_acuminata	(Oenocarpus_bataua	Oenocarpus_minor))))	(Iriartea_deltoidea	(((((Podococcus_barteri	Attalea_speciosa)	(Elaeis_guineensis	Elaeis_oleifera))	((Reinhardtia_gracilis	Reinhardtia_simplex)	(Reinhardtia_paiewonskiana	Reinhardtia_latisecta)))	Manicaria_saccifera)	(Sclerosperma_profizianum	(Orania_palindan	Roystonea_regia))))))	Chamaedorea_seifrizii)	Nypa_fruticans)	Pseudophoenix_vinifera)	Phoenix_dactylifera)	Serenoa_repens)	Sabal_domingensis)	Kingia_australis);
((Pseudophoenix_vinifera	((Phoenix_dactylifera	Sabal_domingensis)	(((Iriartea_deltoidea	(((((((((Kentiopsis_piersoniorum	Heterospathe_cagayanensis)	Burretiokentia_grandiflora)	Hydriastele_microspadix)	(Dypsis_decaryi	Dictyosperma_album))	(Prestoea_acuminata	(Oenocarpus_bataua	Oenocarpus_minor)))	Leopoldinia_pulchra)	((Veitchia_spiralis	Pelagodoxa_henryana)	Geonoma_undata))	(((Bactris_major	((Podococcus_barteri	Attalea_speciosa)	(Elaeis_guineensis	Elaeis_oleifera)))	((Reinhardtia_gracilis	Reinhardtia_simplex)	(Reinhardtia_paiewonskiana	Reinhardtia_latisecta)))	(Roystonea_regia	(Sclerosperma_profizianum	Orania_palindan))))	Manicaria_saccifera))	(Serenoa_repens	Chamaedorea_seifrizii))	Nypa_fruticans)))	Kingia_australis);
(((Chamaedorea_seifrizii	Nypa_fruticans)	(((Pseudophoenix_vinifera	Serenoa_repens)	(Sabal_domingensis	Phoenix_dactylifera))	((((Orania_palindan	(Podococcus_barteri	Sclerosperma_profizianum))	(Veitchia_spiralis	Roystonea_regia))	((Bactris_major	((Elaeis_guineensis	Elaeis_oleifera)	Attalea_speciosa))	((Reinhardtia_gracilis	Reinhardtia_simplex)	(Reinhardtia_latisecta	Reinhardtia_paiewonskiana))))	((((((((Burretiokentia_grandiflora	Heterospathe_cagayanensis)	Kentiopsis_piersoniorum)	Hydriastele_microspadix)	(Dypsis_decaryi	Dictyosperma_album))	(Prestoea_acuminata	(Oenocarpus_minor	Oenocarpus_bataua)))	(Leopoldinia_pulchra	(Pelagodoxa_henryana	Geonoma_undata)))	Manicaria_saccifera)	Iriartea_deltoidea))))	Kingia_australis);
((Oenocarpus_minor	(Oenocarpus_bataua	(((((Chamaedorea_seifrizii	Pelagodoxa_henryana)	Geonoma_undata)	(Manicaria_saccifera	((Nypa_fruticans	((Serenoa_repens	Sabal_domingensis)	Phoenix_dactylifera))	(((Podococcus_barteri	Iriartea_deltoidea)	((Orania_palindan	Sclerosperma_profizianum)	(Veitchia_spiralis	Roystonea_regia)))	((Pseudophoenix_vinifera	(((Elaeis_guineensis	Elaeis_oleifera)	Attalea_speciosa)	((Reinhardtia_gracilis	Reinhardtia_simplex)	(Reinhardtia_latisecta	Reinhardtia_paiewonskiana))))	Bactris_major)))))	(((Heterospathe_cagayanensis	(Burretiokentia_grandiflora	Kentiopsis_piersoniorum))	Hydriastele_microspadix)	(Dypsis_decaryi	Dictyosperma_album)))	(Leopoldinia_pulchra	Prestoea_acuminata))))	Kingia_australis);
(((((Podococcus_barteri	Pseudophoenix_vinifera)	(((Elaeis_guineensis	Elaeis_oleifera)	(Bactris_major	Attalea_speciosa))	((Reinhardtia_gracilis	Reinhardtia_simplex)	(Reinhardtia_latisecta	Reinhardtia_paiewonskiana))))	(((((Leopoldinia_pulchra	(Prestoea_acuminata	(Oenocarpus_minor	Oenocarpus_bataua)))	(((Heterospathe_cagayanensis	(Burretiokentia_grandiflora	Kentiopsis_piersoniorum))	(Dypsis_decaryi	Hydriastele_microspadix))	Dictyosperma_album))	Manicaria_saccifera)	((Chamaedorea_seifrizii	Nypa_fruticans)	((Serenoa_repens	Sabal_domingensis)	Phoenix_dactylifera)))	(((Veitchia_spiralis	Pelagodoxa_henryana)	Geonoma_undata)	Iriartea_deltoidea)))	((Orania_palindan	Sclerosperma_profizianum)	Roystonea_regia))	Kingia_australis);
(((Chamaedorea_seifrizii	Nypa_fruticans)	((Serenoa_repens	(Sabal_domingensis	Phoenix_dactylifera))	(((((((Elaeis_guineensis	Elaeis_oleifera)	(Bactris_major	Attalea_speciosa))	(((Reinhardtia_gracilis	Reinhardtia_simplex)	(Reinhardtia_latisecta	Reinhardtia_paiewonskiana))	(Podococcus_barteri	Pseudophoenix_vinifera)))	(Iriartea_deltoidea	(Roystonea_regia	(Sclerosperma_profizianum	Orania_palindan))))	(Pelagodoxa_henryana	(((((Heterospathe_cagayanensis	(Burretiokentia_grandiflora	Kentiopsis_piersoniorum))	Hydriastele_microspadix)	Dictyosperma_album)	Dypsis_decaryi)	((Prestoea_acuminata	(Oenocarpus_minor	Oenocarpus_bataua))	(Veitchia_spiralis	Leopoldinia_pulchra)))))	Geonoma_undata)	Manicaria_saccifera)))	Kingia_australis);
((Sabal_domingensis	(((((Iriartea_deltoidea	(((Veitchia_spiralis	(Roystonea_regia	Orania_palindan))	(((Elaeis_guineensis	Elaeis_oleifera)	(Podococcus_barteri	Attalea_speciosa))	((Reinhardtia_gracilis	Reinhardtia_simplex)	(Reinhardtia_latisecta	Reinhardtia_paiewonskiana))))	(((Leopoldinia_pulchra	Pelagodoxa_henryana)	(((((Heterospathe_cagayanensis	(Burretiokentia_grandiflora	Kentiopsis_piersoniorum))	Hydriastele_microspadix)	Dictyosperma_album)	Dypsis_decaryi)	(Prestoea_acuminata	(Oenocarpus_minor	Oenocarpus_bataua))))	(Manicaria_saccifera	(Sclerosperma_profizianum	(Bactris_major	Geonoma_undata))))))	(Chamaedorea_seifrizii	Nypa_fruticans))	Pseudophoenix_vinifera)	Phoenix_dactylifera)	Serenoa_repens))	Kingia_australis);
((Iriartea_deltoidea	((((Roystonea_regia	(((Sclerosperma_profizianum	(Veitchia_spiralis	Orania_palindan))	((((((Dypsis_decaryi	Hydriastele_microspadix)	(Burretiokentia_grandiflora	Dictyosperma_album))	(Heterospathe_cagayanensis	Kentiopsis_piersoniorum))	(Prestoea_acuminata	(Oenocarpus_minor	Oenocarpus_bataua)))	Geonoma_undata)	(Leopoldinia_pulchra	Pelagodoxa_henryana)))	((Bactris_major	((Elaeis_guineensis	Elaeis_oleifera)	Attalea_speciosa))	((Reinhardtia_gracilis	Reinhardtia_simplex)	(Reinhardtia_latisecta	Reinhardtia_paiewonskiana)))))	Manicaria_saccifera)	((((Serenoa_repens	Pseudophoenix_vinifera)	(Phoenix_dactylifera	Sabal_domingensis))	Nypa_fruticans)	Chamaedorea_seifrizii))	Podococcus_barteri))	Kingia_australis);
(((Chamaedorea_seifrizii	Serenoa_repens)	((Nypa_fruticans	(((Iriartea_deltoidea	(Roystonea_regia	(Sclerosperma_profizianum	(Podococcus_barteri	Orania_palindan))))	((Attalea_speciosa	(Bactris_major	(Elaeis_guineensis	Elaeis_oleifera)))	((Reinhardtia_gracilis	Reinhardtia_simplex)	(Reinhardtia_latisecta	Reinhardtia_paiewonskiana))))	(Manicaria_saccifera	(((Prestoea_acuminata	(Oenocarpus_minor	Oenocarpus_bataua))	Geonoma_undata)	(((((Burretiokentia_grandiflora	Heterospathe_cagayanensis)	Kentiopsis_piersoniorum)	Hydriastele_microspadix)	(Dictyosperma_album	Dypsis_decaryi))	(Leopoldinia_pulchra	(Veitchia_spiralis	Pelagodoxa_henryana)))))))	(Pseudophoenix_vinifera	(Sabal_domingensis	Phoenix_dactylifera))))	Kingia_australis);
((Chamaedorea_seifrizii	((Nypa_fruticans	((((Roystonea_regia	((Podococcus_barteri	Sclerosperma_profizianum)	Orania_palindan))	((Pseudophoenix_vinifera	((Attalea_speciosa	(Elaeis_guineensis	Elaeis_oleifera))	((Reinhardtia_gracilis	Reinhardtia_simplex)	(Reinhardtia_latisecta	Reinhardtia_paiewonskiana))))	Bactris_major))	(Manicaria_saccifera	(((((Oenocarpus_minor	Oenocarpus_bataua)	Prestoea_acuminata)	(((((Burretiokentia_grandiflora	Heterospathe_cagayanensis)	Kentiopsis_piersoniorum)	Hydriastele_microspadix)	Dictyosperma_album)	Dypsis_decaryi))	((Veitchia_spiralis	Leopoldinia_pulchra)	Pelagodoxa_henryana))	Geonoma_undata)))	Iriartea_deltoidea))	(Phoenix_dactylifera	(Serenoa_repens	Sabal_domingensis))))	Kingia_australis);
((Sabal_domingensis	(((((((Roystonea_regia	(Sclerosperma_profizianum	Orania_palindan))	(((Bactris_major	(Podococcus_barteri	Attalea_speciosa))	(Elaeis_guineensis	Elaeis_oleifera))	((Reinhardtia_gracilis	Reinhardtia_simplex)	(Reinhardtia_latisecta	Reinhardtia_paiewonskiana))))	((((((Oenocarpus_minor	Oenocarpus_bataua)	Prestoea_acuminata)	((((Heterospathe_cagayanensis	Kentiopsis_piersoniorum)	Burretiokentia_grandiflora)	(Dypsis_decaryi	Hydriastele_microspadix))	Dictyosperma_album))	Manicaria_saccifera)	(Pelagodoxa_henryana	Geonoma_undata))	(Veitchia_spiralis	Leopoldinia_pulchra)))	((Nypa_fruticans	Chamaedorea_seifrizii)	Iriartea_deltoidea))	Pseudophoenix_vinifera)	Phoenix_dactylifera)	Serenoa_repens))	Kingia_australis);
((Sabal_domingensis	((((Nypa_fruticans	Pseudophoenix_vinifera)	((((Roystonea_regia	((Podococcus_barteri	Sclerosperma_profizianum)	Orania_palindan))	(((Bactris_major	Attalea_speciosa)	(Elaeis_guineensis	Elaeis_oleifera))	((Reinhardtia_gracilis	Reinhardtia_simplex)	(Reinhardtia_latisecta	Reinhardtia_paiewonskiana))))	(((Leopoldinia_pulchra	(((Oenocarpus_minor	Oenocarpus_bataua)	Prestoea_acuminata)	(Dypsis_decaryi	((((Heterospathe_cagayanensis	Kentiopsis_piersoniorum)	Burretiokentia_grandiflora)	Hydriastele_microspadix)	Dictyosperma_album))))	((Veitchia_spiralis	Pelagodoxa_henryana)	Geonoma_undata))	Manicaria_saccifera))	Iriartea_deltoidea))	Phoenix_dactylifera)	(Chamaedorea_seifrizii	Serenoa_repens)))	Kingia_australis);
(((((Pseudophoenix_vinifera	Serenoa_repens)	(Phoenix_dactylifera	Sabal_domingensis))	(((((Reinhardtia_simplex	Reinhardtia_gracilis)	(Reinhardtia_paiewonskiana	Reinhardtia_latisecta))	((Bactris_major	(Elaeis_guineensis	Elaeis_oleifera))	(Podococcus_barteri	Attalea_speciosa)))	(Orania_palindan	(Roystonea_regia	Sclerosperma_profizianum)))	((((((Dictyosperma_album	Dypsis_decaryi)	(Hydriastele_microspadix	(Burretiokentia_grandiflora	(Kentiopsis_piersoniorum	Heterospathe_cagayanensis))))	((Oenocarpus_minor	Oenocarpus_bataua)	Prestoea_acuminata))	Leopoldinia_pulchra)	(Geonoma_undata	(Veitchia_spiralis	Pelagodoxa_henryana)))	Manicaria_saccifera)))	(Iriartea_deltoidea	(Chamaedorea_seifrizii	Nypa_fruticans)))	Kingia_australis);
((((Manicaria_saccifera	(((Reinhardtia_simplex	Reinhardtia_gracilis)	(Reinhardtia_paiewonskiana	Reinhardtia_latisecta))	((Elaeis_guineensis	Elaeis_oleifera)	Attalea_speciosa)))	((Roystonea_regia	(Sclerosperma_profizianum	(Podococcus_barteri	Orania_palindan)))	Iriartea_deltoidea))	((Bactris_major	(Pseudophoenix_vinifera	((Serenoa_repens	(Phoenix_dactylifera	Sabal_domingensis))	(Chamaedorea_seifrizii	Nypa_fruticans))))	((((((Hydriastele_microspadix	Heterospathe_cagayanensis)	(Dictyosperma_album	Kentiopsis_piersoniorum))	Dypsis_decaryi)	Burretiokentia_grandiflora)	((Oenocarpus_minor	Oenocarpus_bataua)	Prestoea_acuminata))	(Leopoldinia_pulchra	(Geonoma_undata	(Veitchia_spiralis	Pelagodoxa_henryana))))))	Kingia_australis);
((Sabal_domingensis	(((Nypa_fruticans	(((Iriartea_deltoidea	((((Reinhardtia_simplex	Reinhardtia_gracilis)	(Reinhardtia_paiewonskiana	Reinhardtia_latisecta))	((Elaeis_guineensis	Elaeis_oleifera)	(Bactris_major	Attalea_speciosa)))	(Roystonea_regia	(Sclerosperma_profizianum	Orania_palindan))))	(Podococcus_barteri	Pseudophoenix_vinifera))	((((Oenocarpus_minor	Oenocarpus_bataua)	Prestoea_acuminata)	(Leopoldinia_pulchra	(((Hydriastele_microspadix	((Kentiopsis_piersoniorum	Burretiokentia_grandiflora)	Heterospathe_cagayanensis))	(Dypsis_decaryi	Dictyosperma_album))	Manicaria_saccifera)))	(Geonoma_undata	(Veitchia_spiralis	Pelagodoxa_henryana)))))	(Chamaedorea_seifrizii	Serenoa_repens))	Phoenix_dactylifera))	Kingia_australis);
((Bactris_major	(((Podococcus_barteri	Attalea_speciosa)	(Elaeis_guineensis	Elaeis_oleifera))	((((((Veitchia_spiralis	Roystonea_regia)	Sclerosperma_profizianum)	Orania_palindan)	Iriartea_deltoidea)	((((Pseudophoenix_vinifera	Serenoa_repens)	(Phoenix_dactylifera	Sabal_domingensis))	(Chamaedorea_seifrizii	Nypa_fruticans))	(((Geonoma_undata	Pelagodoxa_henryana)	(Leopoldinia_pulchra	(((Hydriastele_microspadix	((Kentiopsis_piersoniorum	Burretiokentia_grandiflora)	Heterospathe_cagayanensis))	(Dypsis_decaryi	Dictyosperma_album))	(Prestoea_acuminata	(Oenocarpus_minor	Oenocarpus_bataua)))))	Manicaria_saccifera)))	((Reinhardtia_simplex	Reinhardtia_gracilis)	(Reinhardtia_paiewonskiana	Reinhardtia_latisecta)))))	Kingia_australis);
(((Serenoa_repens	Chamaedorea_seifrizii)	((Nypa_fruticans	((((Leopoldinia_pulchra	(Geonoma_undata	Pelagodoxa_henryana))	(Manicaria_saccifera	(((Hydriastele_microspadix	(Kentiopsis_piersoniorum	(Burretiokentia_grandiflora	Heterospathe_cagayanensis)))	(Dypsis_decaryi	Dictyosperma_album))	(Prestoea_acuminata	(Oenocarpus_minor	Oenocarpus_bataua)))))	(((Podococcus_barteri	Pseudophoenix_vinifera)	(((Reinhardtia_simplex	Reinhardtia_gracilis)	(Reinhardtia_paiewonskiana	Reinhardtia_latisecta))	((Elaeis_guineensis	Elaeis_oleifera)	(Bactris_major	Attalea_speciosa))))	(Veitchia_spiralis	((Sclerosperma_profizianum	Orania_palindan)	Roystonea_regia))))	Iriartea_deltoidea))	(Phoenix_dactylifera	Sabal_domingensis)))	Kingia_australis);
((Sabal_domingensis	(Phoenix_dactylifera	((((Chamaedorea_seifrizii	Nypa_fruticans)	Iriartea_deltoidea)	((((Geonoma_undata	(Veitchia_spiralis	Pelagodoxa_henryana))	(Leopoldinia_pulchra	(((Hydriastele_microspadix	(Kentiopsis_piersoniorum	(Burretiokentia_grandiflora	Heterospathe_cagayanensis)))	(Dypsis_decaryi	Dictyosperma_album))	(Prestoea_acuminata	(Oenocarpus_minor	Oenocarpus_bataua)))))	Manicaria_saccifera)	((((Reinhardtia_simplex	Reinhardtia_gracilis)	(Reinhardtia_paiewonskiana	Reinhardtia_latisecta))	((Elaeis_guineensis	Elaeis_oleifera)	(Bactris_major	(Podococcus_barteri	Attalea_speciosa))))	((Sclerosperma_profizianum	Roystonea_regia)	Orania_palindan))))	(Serenoa_repens	Pseudophoenix_vinifera))))	Kingia_australis);
((Iriartea_deltoidea	(((Pseudophoenix_vinifera	(((Reinhardtia_simplex	Reinhardtia_gracilis)	(Reinhardtia_paiewonskiana	Reinhardtia_latisecta))	(Bactris_major	(Attalea_speciosa	(Elaeis_guineensis	Elaeis_oleifera)))))	(Roystonea_regia	((Podococcus_barteri	Orania_palindan)	Sclerosperma_profizianum)))	((Chamaedorea_seifrizii	(Nypa_fruticans	((Phoenix_dactylifera	Sabal_domingensis)	Serenoa_repens)))	(((Geonoma_undata	(Veitchia_spiralis	Pelagodoxa_henryana))	(((Hydriastele_microspadix	((Kentiopsis_piersoniorum	Heterospathe_cagayanensis)	Burretiokentia_grandiflora))	(Dypsis_decaryi	Dictyosperma_album))	(Prestoea_acuminata	(Oenocarpus_minor	Oenocarpus_bataua))))	(Leopoldinia_pulchra	Manicaria_saccifera)))))	Kingia_australis);
(((Nypa_fruticans	(Phoenix_dactylifera	(Sabal_domingensis	Serenoa_repens)))	((((((Podococcus_barteri	Pseudophoenix_vinifera)	(((Reinhardtia_simplex	Reinhardtia_gracilis)	(Reinhardtia_paiewonskiana	Reinhardtia_latisecta))	(Bactris_major	(Attalea_speciosa	(Elaeis_guineensis	Elaeis_oleifera)))))	(Roystonea_regia	(Orania_palindan	Sclerosperma_profizianum)))	((Geonoma_undata	(((Dypsis_decaryi	(Hydriastele_microspadix	(Dictyosperma_album	(Kentiopsis_piersoniorum	(Burretiokentia_grandiflora	Heterospathe_cagayanensis)))))	(Prestoea_acuminata	(Oenocarpus_minor	Oenocarpus_bataua)))	(Leopoldinia_pulchra	(Veitchia_spiralis	Pelagodoxa_henryana))))	Manicaria_saccifera))	Iriartea_deltoidea)	Chamaedorea_seifrizii))	Kingia_australis);
((((Phoenix_dactylifera	Sabal_domingensis)	(Nypa_fruticans	(((((Bactris_major	(Manicaria_saccifera	(((Reinhardtia_simplex	Reinhardtia_gracilis)	(Reinhardtia_paiewonskiana	Reinhardtia_latisecta))	(Attalea_speciosa	(Elaeis_guineensis	Elaeis_oleifera)))))	(Roystonea_regia	((Podococcus_barteri	Orania_palindan)	Sclerosperma_profizianum)))	(((Veitchia_spiralis	Leopoldinia_pulchra)	(Geonoma_undata	(((Dypsis_decaryi	Dictyosperma_album)	((Kentiopsis_piersoniorum	(Burretiokentia_grandiflora	Heterospathe_cagayanensis))	Hydriastele_microspadix))	(Prestoea_acuminata	(Oenocarpus_minor	Oenocarpus_bataua)))))	Pelagodoxa_henryana))	Iriartea_deltoidea)	Pseudophoenix_vinifera)))	(Serenoa_repens	Chamaedorea_seifrizii))	Kingia_australis);
((((Serenoa_repens	(Phoenix_dactylifera	Sabal_domingensis))	(((((Manicaria_saccifera	(((Reinhardtia_simplex	Reinhardtia_gracilis)	(Reinhardtia_paiewonskiana	Reinhardtia_latisecta))	(Bactris_major	(Attalea_speciosa	(Elaeis_guineensis	Elaeis_oleifera)))))	(Roystonea_regia	(Orania_palindan	Sclerosperma_profizianum)))	((Geonoma_undata	((((Veitchia_spiralis	Leopoldinia_pulchra)	Dypsis_decaryi)	((((Kentiopsis_piersoniorum	Heterospathe_cagayanensis)	Burretiokentia_grandiflora)	Hydriastele_microspadix)	Dictyosperma_album))	(Prestoea_acuminata	(Oenocarpus_minor	Oenocarpus_bataua))))	Pelagodoxa_henryana))	(Podococcus_barteri	Iriartea_deltoidea))	Pseudophoenix_vinifera))	(Nypa_fruticans	Chamaedorea_seifrizii))	Kingia_australis);
((((Nypa_fruticans	(((((((((Dictyosperma_album	Dypsis_decaryi)	Hydriastele_microspadix)	(Heterospathe_cagayanensis	(Kentiopsis_piersoniorum	Burretiokentia_grandiflora)))	((Oenocarpus_bataua	Oenocarpus_minor)	Prestoea_acuminata))	(Leopoldinia_pulchra	(Veitchia_spiralis	Pelagodoxa_henryana)))	Geonoma_undata)	Manicaria_saccifera)	(((((Elaeis_guineensis	Elaeis_oleifera)	(Podococcus_barteri	Attalea_speciosa))	((Reinhardtia_gracilis	Reinhardtia_simplex)	(Reinhardtia_paiewonskiana	Reinhardtia_latisecta)))	Bactris_major)	(Orania_palindan	(Sclerosperma_profizianum	Roystonea_regia))))	Iriartea_deltoidea))	(Pseudophoenix_vinifera	((Sabal_domingensis	Serenoa_repens)	Phoenix_dactylifera)))	Chamaedorea_seifrizii)	Kingia_australis);
((Pseudophoenix_vinifera	((Serenoa_repens	(Phoenix_dactylifera	Sabal_domingensis))	(Chamaedorea_seifrizii	(Nypa_fruticans	(Iriartea_deltoidea	(((Geonoma_undata	(((Dypsis_decaryi	(Burretiokentia_grandiflora	Dictyosperma_album))	(Kentiopsis_piersoniorum	(Heterospathe_cagayanensis	Hydriastele_microspadix)))	((Oenocarpus_bataua	Oenocarpus_minor)	Prestoea_acuminata)))	((Veitchia_spiralis	Leopoldinia_pulchra)	Pelagodoxa_henryana))	((Manicaria_saccifera	(((Elaeis_guineensis	Elaeis_oleifera)	(Bactris_major	Attalea_speciosa))	((Reinhardtia_gracilis	Reinhardtia_simplex)	(Reinhardtia_paiewonskiana	Reinhardtia_latisecta))))	(Roystonea_regia	((Sclerosperma_profizianum	Orania_palindan)	Podococcus_barteri)))))))))	Kingia_australis);
((Pseudophoenix_vinifera	((Phoenix_dactylifera	(Sabal_domingensis	Serenoa_repens))	((Chamaedorea_seifrizii	((Podococcus_barteri	Iriartea_deltoidea)	(((((((Dypsis_decaryi	Burretiokentia_grandiflora)	(Kentiopsis_piersoniorum	Heterospathe_cagayanensis))	Dictyosperma_album)	Hydriastele_microspadix)	((Oenocarpus_bataua	Oenocarpus_minor)	Prestoea_acuminata))	((Geonoma_undata	Pelagodoxa_henryana)	(Manicaria_saccifera	Leopoldinia_pulchra)))	(((Bactris_major	(Attalea_speciosa	(Elaeis_guineensis	Elaeis_oleifera)))	((Reinhardtia_gracilis	Reinhardtia_simplex)	(Reinhardtia_paiewonskiana	Reinhardtia_latisecta)))	(Orania_palindan	((Veitchia_spiralis	Roystonea_regia)	Sclerosperma_profizianum))))))	Nypa_fruticans)))	Kingia_australis);
((Nypa_fruticans	((((((((Leopoldinia_pulchra	Pelagodoxa_henryana)	((((Veitchia_spiralis	Dypsis_decaryi)	Burretiokentia_grandiflora)	(Dictyosperma_album	(Hydriastele_microspadix	(Kentiopsis_piersoniorum	Heterospathe_cagayanensis))))	((Oenocarpus_bataua	Oenocarpus_minor)	Prestoea_acuminata)))	Geonoma_undata)	Manicaria_saccifera)	((Bactris_major	((Attalea_speciosa	(Elaeis_guineensis	Elaeis_oleifera))	((Reinhardtia_gracilis	Reinhardtia_simplex)	(Reinhardtia_paiewonskiana	Reinhardtia_latisecta))))	((Podococcus_barteri	Pseudophoenix_vinifera)	((Sclerosperma_profizianum	Orania_palindan)	Roystonea_regia))))	(Serenoa_repens	(Phoenix_dactylifera	Sabal_domingensis)))	Iriartea_deltoidea)	Chamaedorea_seifrizii))	Kingia_australis);
(((((((Veitchia_spiralis	Pelagodoxa_henryana)	Geonoma_undata)	((Leopoldinia_pulchra	(Burretiokentia_grandiflora	(Dypsis_decaryi	(Hydriastele_microspadix	((Kentiopsis_piersoniorum	Heterospathe_cagayanensis)	Dictyosperma_album)))))	((Oenocarpus_bataua	Oenocarpus_minor)	Prestoea_acuminata)))	((Manicaria_saccifera	((Bactris_major	((Podococcus_barteri	Attalea_speciosa)	(Elaeis_guineensis	Elaeis_oleifera)))	((Reinhardtia_gracilis	Reinhardtia_simplex)	(Reinhardtia_paiewonskiana	Reinhardtia_latisecta))))	(Iriartea_deltoidea	((Sclerosperma_profizianum	Roystonea_regia)	Orania_palindan))))	(Chamaedorea_seifrizii	Nypa_fruticans))	(Pseudophoenix_vinifera	(Serenoa_repens	(Phoenix_dactylifera	Sabal_domingensis))))	Kingia_australis);
((Iriartea_deltoidea	(((Chamaedorea_seifrizii	Nypa_fruticans)	(Pseudophoenix_vinifera	(Serenoa_repens	(Phoenix_dactylifera	Sabal_domingensis))))	((Manicaria_saccifera	(((Veitchia_spiralis	Pelagodoxa_henryana)	Geonoma_undata)	((((Leopoldinia_pulchra	Dypsis_decaryi)	(Hydriastele_microspadix	(Burretiokentia_grandiflora	(Kentiopsis_piersoniorum	Heterospathe_cagayanensis))))	Dictyosperma_album)	((Oenocarpus_bataua	Oenocarpus_minor)	Prestoea_acuminata))))	((Roystonea_regia	((Sclerosperma_profizianum	Orania_palindan)	Podococcus_barteri))	(Bactris_major	((Attalea_speciosa	(Elaeis_guineensis	Elaeis_oleifera))	((Reinhardtia_gracilis	Reinhardtia_simplex)	(Reinhardtia_paiewonskiana	Reinhardtia_latisecta))))))))	Kingia_australis);
(((Pseudophoenix_vinifera	((Phoenix_dactylifera	Sabal_domingensis)	((((Manicaria_saccifera	((Pelagodoxa_henryana	Geonoma_undata)	(((Hydriastele_microspadix	((((Dypsis_decaryi	Burretiokentia_grandiflora)	Kentiopsis_piersoniorum)	Heterospathe_cagayanensis)	Dictyosperma_album))	((Oenocarpus_bataua	Oenocarpus_minor)	Prestoea_acuminata))	(Veitchia_spiralis	Leopoldinia_pulchra))))	((Roystonea_regia	((Podococcus_barteri	Sclerosperma_profizianum)	Orania_palindan))	(((Bactris_major	Attalea_speciosa)	(Elaeis_guineensis	Elaeis_oleifera))	((Reinhardtia_gracilis	Reinhardtia_simplex)	(Reinhardtia_paiewonskiana	Reinhardtia_latisecta)))))	Iriartea_deltoidea)	Nypa_fruticans)))	(Chamaedorea_seifrizii	Serenoa_repens))	Kingia_australis);
(((Podococcus_barteri	Orania_palindan)	(((((Nypa_fruticans	((Chamaedorea_seifrizii	Serenoa_repens)	(Pseudophoenix_vinifera	(Phoenix_dactylifera	Sabal_domingensis))))	((((Kentiopsis_piersoniorum	((Hydriastele_microspadix	Heterospathe_cagayanensis)	(Dypsis_decaryi	Dictyosperma_album)))	Burretiokentia_grandiflora)	((Oenocarpus_bataua	Oenocarpus_minor)	Prestoea_acuminata))	(Leopoldinia_pulchra	((Veitchia_spiralis	Pelagodoxa_henryana)	Geonoma_undata))))	Manicaria_saccifera)	((((Attalea_speciosa	(Elaeis_guineensis	Elaeis_oleifera))	((Reinhardtia_gracilis	Reinhardtia_simplex)	(Reinhardtia_paiewonskiana	Reinhardtia_latisecta)))	Bactris_major)	Iriartea_deltoidea))	(Sclerosperma_profizianum	Roystonea_regia)))	Kingia_australis);
((Phoenix_dactylifera	(Sabal_domingensis	((Chamaedorea_seifrizii	Serenoa_repens)	(((Bactris_major	(((Veitchia_spiralis	Geonoma_undata)	Manicaria_saccifera)	((Iriartea_deltoidea	(((Attalea_speciosa	(Elaeis_guineensis	Elaeis_oleifera))	((Reinhardtia_gracilis	Reinhardtia_simplex)	(Reinhardtia_paiewonskiana	Reinhardtia_latisecta)))	(Orania_palindan	Roystonea_regia)))	((Pelagodoxa_henryana	((Leopoldinia_pulchra	Dypsis_decaryi)	((((Kentiopsis_piersoniorum	Heterospathe_cagayanensis)	Burretiokentia_grandiflora)	Hydriastele_microspadix)	Dictyosperma_album)))	((Oenocarpus_bataua	Oenocarpus_minor)	Prestoea_acuminata)))))	Sclerosperma_profizianum)	(Nypa_fruticans	(Pseudophoenix_vinifera	Podococcus_barteri))))))	Kingia_australis);
((Sabal_domingensis	(((Chamaedorea_seifrizii	Serenoa_repens)	(((Manicaria_saccifera	(((Geonoma_undata	(Veitchia_spiralis	Pelagodoxa_henryana))	((((Dypsis_decaryi	Dictyosperma_album)	(((Kentiopsis_piersoniorum	Heterospathe_cagayanensis)	Burretiokentia_grandiflora)	Hydriastele_microspadix))	((Oenocarpus_bataua	Oenocarpus_minor)	Prestoea_acuminata))	Leopoldinia_pulchra))	(((Bactris_major	(Attalea_speciosa	(Elaeis_guineensis	Elaeis_oleifera)))	((Reinhardtia_gracilis	Reinhardtia_simplex)	(Reinhardtia_paiewonskiana	Reinhardtia_latisecta)))	(Iriartea_deltoidea	((Sclerosperma_profizianum	(Podococcus_barteri	Orania_palindan))	Roystonea_regia)))))	Nypa_fruticans)	Pseudophoenix_vinifera))	Phoenix_dactylifera))	Kingia_australis);
((Pseudophoenix_vinifera	((Serenoa_repens	(Sabal_domingensis	Phoenix_dactylifera))	((Chamaedorea_seifrizii	Nypa_fruticans)	(Iriartea_deltoidea	(((Bactris_major	(((Reinhardtia_simplex	Reinhardtia_gracilis)	(Reinhardtia_paiewonskiana	Reinhardtia_latisecta))	((Podococcus_barteri	Attalea_speciosa)	(Elaeis_oleifera	Elaeis_guineensis))))	(Veitchia_spiralis	(Roystonea_regia	(Orania_palindan	Sclerosperma_profizianum))))	(Manicaria_saccifera	((Pelagodoxa_henryana	Geonoma_undata)	(((Dypsis_decaryi	Dictyosperma_album)	(Hydriastele_microspadix	((Kentiopsis_piersoniorum	Heterospathe_cagayanensis)	Burretiokentia_grandiflora)))	(Leopoldinia_pulchra	((Oenocarpus_bataua	Oenocarpus_minor)	Prestoea_acuminata))))))))))	Kingia_australis);
((((Pseudophoenix_vinifera	Serenoa_repens)	(Sabal_domingensis	Phoenix_dactylifera))	(Chamaedorea_seifrizii	(Nypa_fruticans	((Iriartea_deltoidea	(((Sclerosperma_profizianum	Roystonea_regia)	(Orania_palindan	Podococcus_barteri))	(Bactris_major	(((Reinhardtia_simplex	Reinhardtia_gracilis)	(Reinhardtia_paiewonskiana	Reinhardtia_latisecta))	(Attalea_speciosa	(Elaeis_oleifera	Elaeis_guineensis))))))	(Manicaria_saccifera	(Leopoldinia_pulchra	(((Dypsis_decaryi	(Dictyosperma_album	((Kentiopsis_piersoniorum	(Burretiokentia_grandiflora	Heterospathe_cagayanensis))	Hydriastele_microspadix)))	((Oenocarpus_bataua	Oenocarpus_minor)	Prestoea_acuminata))	((Veitchia_spiralis	Pelagodoxa_henryana)	Geonoma_undata))))))))	Kingia_australis);
((Iriartea_deltoidea	((Nypa_fruticans	(((Serenoa_repens	Sabal_domingensis)	Phoenix_dactylifera)	Chamaedorea_seifrizii))	(((Roystonea_regia	((Orania_palindan	Podococcus_barteri)	Sclerosperma_profizianum))	(Pseudophoenix_vinifera	(Bactris_major	(((Reinhardtia_simplex	Reinhardtia_gracilis)	(Reinhardtia_paiewonskiana	Reinhardtia_latisecta))	(Attalea_speciosa	(Elaeis_oleifera	Elaeis_guineensis))))))	(Manicaria_saccifera	(Geonoma_undata	(Leopoldinia_pulchra	((Veitchia_spiralis	Pelagodoxa_henryana)	((Dypsis_decaryi	(Dictyosperma_album	((Kentiopsis_piersoniorum	(Burretiokentia_grandiflora	Heterospathe_cagayanensis))	Hydriastele_microspadix)))	((Oenocarpus_bataua	Oenocarpus_minor)	Prestoea_acuminata)))))))))	Kingia_australis);
((Sabal_domingensis	(((Chamaedorea_seifrizii	((((Manicaria_saccifera	((Pelagodoxa_henryana	(Veitchia_spiralis	Geonoma_undata))	((Leopoldinia_pulchra	(((Kentiopsis_piersoniorum	Burretiokentia_grandiflora)	Heterospathe_cagayanensis)	((Dictyosperma_album	Dypsis_decaryi)	Hydriastele_microspadix)))	((Oenocarpus_bataua	Oenocarpus_minor)	Prestoea_acuminata))))	((((Bactris_major	Attalea_speciosa)	(Elaeis_oleifera	Elaeis_guineensis))	((Podococcus_barteri	Pseudophoenix_vinifera)	((Reinhardtia_simplex	Reinhardtia_gracilis)	(Reinhardtia_paiewonskiana	Reinhardtia_latisecta))))	(Roystonea_regia	(Orania_palindan	Sclerosperma_profizianum))))	Iriartea_deltoidea)	Nypa_fruticans))	Serenoa_repens)	Phoenix_dactylifera))	Kingia_australis);
((Iriartea_deltoidea	(((((Manicaria_saccifera	((Pelagodoxa_henryana	(Veitchia_spiralis	Geonoma_undata))	(Leopoldinia_pulchra	(((Dictyosperma_album	(Kentiopsis_piersoniorum	(Burretiokentia_grandiflora	Heterospathe_cagayanensis)))	(Dypsis_decaryi	Hydriastele_microspadix))	((Oenocarpus_bataua	Oenocarpus_minor)	Prestoea_acuminata)))))	((((Attalea_speciosa	(Elaeis_oleifera	Elaeis_guineensis))	((Reinhardtia_simplex	Reinhardtia_gracilis)	(Reinhardtia_paiewonskiana	Reinhardtia_latisecta)))	(Pseudophoenix_vinifera	Bactris_major))	(Roystonea_regia	(Orania_palindan	Sclerosperma_profizianum))))	(Phoenix_dactylifera	(Serenoa_repens	Sabal_domingensis)))	(Chamaedorea_seifrizii	Nypa_fruticans))	Podococcus_barteri))	Kingia_australis);
((((Podococcus_barteri	Pseudophoenix_vinifera)	(((Manicaria_saccifera	((Geonoma_undata	(Pelagodoxa_henryana	Veitchia_spiralis))	((((Leopoldinia_pulchra	Dypsis_decaryi)	Dictyosperma_album)	((Kentiopsis_piersoniorum	(Burretiokentia_grandiflora	Heterospathe_cagayanensis))	Hydriastele_microspadix))	((Oenocarpus_bataua	Oenocarpus_minor)	Prestoea_acuminata))))	((((Bactris_major	Attalea_speciosa)	(Elaeis_oleifera	Elaeis_guineensis))	((Reinhardtia_simplex	Reinhardtia_gracilis)	(Reinhardtia_paiewonskiana	Reinhardtia_latisecta)))	(Iriartea_deltoidea	(Orania_palindan	(Sclerosperma_profizianum	Roystonea_regia)))))	Nypa_fruticans))	((Sabal_domingensis	Phoenix_dactylifera)	(Serenoa_repens	Chamaedorea_seifrizii)))	Kingia_australis);
((Chamaedorea_seifrizii	(((((Manicaria_saccifera	(Geonoma_undata	(Pelagodoxa_henryana	((((Kentiopsis_piersoniorum	(Burretiokentia_grandiflora	Heterospathe_cagayanensis))	(((Veitchia_spiralis	Leopoldinia_pulchra)	Dypsis_decaryi)	Dictyosperma_album))	Hydriastele_microspadix)	((Oenocarpus_bataua	Oenocarpus_minor)	Prestoea_acuminata)))))	((((Attalea_speciosa	(Elaeis_oleifera	Elaeis_guineensis))	((Reinhardtia_simplex	Reinhardtia_gracilis)	(Reinhardtia_paiewonskiana	Reinhardtia_latisecta)))	Bactris_major)	(Roystonea_regia	((Sclerosperma_profizianum	Podococcus_barteri)	Orania_palindan))))	Iriartea_deltoidea)	((Pseudophoenix_vinifera	(Serenoa_repens	Sabal_domingensis))	Phoenix_dactylifera))	Nypa_fruticans))	Kingia_australis);
((Chamaedorea_seifrizii	(((Pseudophoenix_vinifera	(((Manicaria_saccifera	((((((Hydriastele_microspadix	(Kentiopsis_piersoniorum	(Heterospathe_cagayanensis	Burretiokentia_grandiflora)))	Dictyosperma_album)	Dypsis_decaryi)	((Oenocarpus_bataua	Oenocarpus_minor)	Prestoea_acuminata))	Leopoldinia_pulchra)	(Geonoma_undata	(Veitchia_spiralis	Pelagodoxa_henryana))))	((((Reinhardtia_simplex	Reinhardtia_gracilis)	(Reinhardtia_paiewonskiana	Reinhardtia_latisecta))	(Bactris_major	(Attalea_speciosa	(Elaeis_oleifera	Elaeis_guineensis))))	(Podococcus_barteri	(Orania_palindan	(Roystonea_regia	Sclerosperma_profizianum)))))	Iriartea_deltoidea))	((Sabal_domingensis	Phoenix_dactylifera)	Serenoa_repens))	Nypa_fruticans))	Kingia_australis);
((Sabal_domingensis	(Phoenix_dactylifera	((Nypa_fruticans	((((Geonoma_undata	(Leopoldinia_pulchra	Pelagodoxa_henryana))	(Manicaria_saccifera	(((((Veitchia_spiralis	Dypsis_decaryi)	Hydriastele_microspadix)	(Kentiopsis_piersoniorum	(Heterospathe_cagayanensis	Burretiokentia_grandiflora)))	Dictyosperma_album)	((Oenocarpus_bataua	Oenocarpus_minor)	Prestoea_acuminata))))	((Bactris_major	(((Reinhardtia_simplex	Reinhardtia_gracilis)	(Reinhardtia_paiewonskiana	Reinhardtia_latisecta))	(Attalea_speciosa	(Elaeis_oleifera	Elaeis_guineensis))))	(Iriartea_deltoidea	(Roystonea_regia	(Sclerosperma_profizianum	Orania_palindan)))))	(Podococcus_barteri	Pseudophoenix_vinifera)))	(Chamaedorea_seifrizii	Serenoa_repens))))	Kingia_australis);
(((Oenocarpus_bataua	Oenocarpus_minor)	(Prestoea_acuminata	((((((Sclerosperma_profizianum	Roystonea_regia)	(Podococcus_barteri	Orania_palindan))	(((Reinhardtia_simplex	Reinhardtia_gracilis)	(Reinhardtia_paiewonskiana	Reinhardtia_latisecta))	((Attalea_speciosa	(Elaeis_oleifera	Elaeis_guineensis))	Bactris_major)))	(Manicaria_saccifera	(((Chamaedorea_seifrizii	Nypa_fruticans)	Iriartea_deltoidea)	((Pseudophoenix_vinifera	Sabal_domingensis)	(Phoenix_dactylifera	Serenoa_repens)))))	((Veitchia_spiralis	Pelagodoxa_henryana)	Geonoma_undata))	(((Leopoldinia_pulchra	Dypsis_decaryi)	Dictyosperma_album)	(Hydriastele_microspadix	((Kentiopsis_piersoniorum	Burretiokentia_grandiflora)	Heterospathe_cagayanensis))))))	Kingia_australis);
((Sabal_domingensis	(Phoenix_dactylifera	((Serenoa_repens	Chamaedorea_seifrizii)	(Nypa_fruticans	(((((((Reinhardtia_simplex	Reinhardtia_gracilis)	(Reinhardtia_latisecta	Reinhardtia_paiewonskiana))	((Bactris_major	(Podococcus_barteri	Attalea_speciosa))	(Elaeis_oleifera	Elaeis_guineensis)))	Pseudophoenix_vinifera)	(Orania_palindan	(Roystonea_regia	Sclerosperma_profizianum)))	(Manicaria_saccifera	(Leopoldinia_pulchra	((Veitchia_spiralis	(Pelagodoxa_henryana	Geonoma_undata))	((Prestoea_acuminata	(Oenocarpus_bataua	Oenocarpus_minor))	(((Kentiopsis_piersoniorum	(Dypsis_decaryi	Burretiokentia_grandiflora))	Heterospathe_cagayanensis)	(Hydriastele_microspadix	Dictyosperma_album)))))))	Iriartea_deltoidea)))))	Kingia_australis);
(((Serenoa_repens	(((((Podococcus_barteri	Pseudophoenix_vinifera)	Nypa_fruticans)	(((Manicaria_saccifera	(Leopoldinia_pulchra	(((Veitchia_spiralis	Pelagodoxa_henryana)	Geonoma_undata)	((Prestoea_acuminata	(Oenocarpus_bataua	Oenocarpus_minor))	((((Heterospathe_cagayanensis	Burretiokentia_grandiflora)	Kentiopsis_piersoniorum)	(Hydriastele_microspadix	Dictyosperma_album))	Dypsis_decaryi)))))	((Roystonea_regia	(Sclerosperma_profizianum	Orania_palindan))	((((Reinhardtia_simplex	Reinhardtia_gracilis)	(Reinhardtia_latisecta	Reinhardtia_paiewonskiana))	(Attalea_speciosa	(Elaeis_oleifera	Elaeis_guineensis)))	Bactris_major)))	Iriartea_deltoidea))	Chamaedorea_seifrizii)	Phoenix_dactylifera))	Sabal_domingensis)	Kingia_australis);
(((Podococcus_barteri	Iriartea_deltoidea)	((Chamaedorea_seifrizii	((Phoenix_dactylifera	(Sabal_domingensis	Serenoa_repens))	Nypa_fruticans))	((Manicaria_saccifera	(Geonoma_undata	((Pelagodoxa_henryana	Leopoldinia_pulchra)	(((Dypsis_decaryi	((Burretiokentia_grandiflora	(Heterospathe_cagayanensis	Kentiopsis_piersoniorum))	Hydriastele_microspadix))	Dictyosperma_album)	(Prestoea_acuminata	(Oenocarpus_bataua	Oenocarpus_minor))))))	((Roystonea_regia	(Sclerosperma_profizianum	(Veitchia_spiralis	Orania_palindan)))	(Pseudophoenix_vinifera	(((Reinhardtia_simplex	Reinhardtia_gracilis)	(Reinhardtia_latisecta	Reinhardtia_paiewonskiana))	(Bactris_major	(Attalea_speciosa	(Elaeis_oleifera	Elaeis_guineensis)))))))))	Kingia_australis);
(((Phoenix_dactylifera	Sabal_domingensis)	(Veitchia_spiralis	((Nypa_fruticans	((((Manicaria_saccifera	((Pelagodoxa_henryana	Leopoldinia_pulchra)	((((Dypsis_decaryi	Hydriastele_microspadix)	(Burretiokentia_grandiflora	(Heterospathe_cagayanensis	Kentiopsis_piersoniorum)))	Dictyosperma_album)	(Prestoea_acuminata	(Geonoma_undata	(Oenocarpus_bataua	Oenocarpus_minor))))))	((Roystonea_regia	(Sclerosperma_profizianum	Orania_palindan))	((((Reinhardtia_simplex	Reinhardtia_gracilis)	(Reinhardtia_latisecta	Reinhardtia_paiewonskiana))	(Attalea_speciosa	(Elaeis_oleifera	Elaeis_guineensis)))	Bactris_major)))	Iriartea_deltoidea)	(Podococcus_barteri	Pseudophoenix_vinifera)))	(Serenoa_repens	Chamaedorea_seifrizii))))	Kingia_australis);
(((((((((((Burretiokentia_grandiflora	Heterospathe_cagayanensis)	Kentiopsis_piersoniorum)	Hydriastele_microspadix)	((Veitchia_spiralis	Dypsis_decaryi)	Dictyosperma_album))	(Prestoea_acuminata	(Oenocarpus_bataua	Oenocarpus_minor)))	(Geonoma_undata	(Pelagodoxa_henryana	Leopoldinia_pulchra)))	((Roystonea_regia	(Sclerosperma_profizianum	Orania_palindan))	(Pseudophoenix_vinifera	(((Reinhardtia_simplex	Reinhardtia_gracilis)	(Reinhardtia_latisecta	Reinhardtia_paiewonskiana))	(((Elaeis_oleifera	Elaeis_guineensis)	(Podococcus_barteri	Attalea_speciosa))	Bactris_major)))))	Manicaria_saccifera)	Iriartea_deltoidea)	((Phoenix_dactylifera	(Serenoa_repens	Sabal_domingensis))	(Nypa_fruticans	Chamaedorea_seifrizii)))	Kingia_australis);
((Sabal_domingensis	(((Nypa_fruticans	((((((((((Heterospathe_cagayanensis	Kentiopsis_piersoniorum)	Burretiokentia_grandiflora)	Hydriastele_microspadix)	Dictyosperma_album)	Dypsis_decaryi)	(Prestoea_acuminata	(Oenocarpus_bataua	Oenocarpus_minor)))	(Geonoma_undata	(Pelagodoxa_henryana	Leopoldinia_pulchra)))	((Veitchia_spiralis	((Roystonea_regia	Sclerosperma_profizianum)	(Orania_palindan	Podococcus_barteri)))	((Bactris_major	Pseudophoenix_vinifera)	(((Reinhardtia_simplex	Reinhardtia_gracilis)	(Reinhardtia_latisecta	Reinhardtia_paiewonskiana))	((Elaeis_oleifera	Elaeis_guineensis)	Attalea_speciosa)))))	Manicaria_saccifera)	Iriartea_deltoidea))	(Serenoa_repens	Chamaedorea_seifrizii))	Phoenix_dactylifera))	Kingia_australis);
((Sabal_domingensis	(((Nypa_fruticans	((Manicaria_saccifera	(((Pelagodoxa_henryana	Leopoldinia_pulchra)	((((((Burretiokentia_grandiflora	Heterospathe_cagayanensis)	Kentiopsis_piersoniorum)	Hydriastele_microspadix)	Dictyosperma_album)	(Veitchia_spiralis	Dypsis_decaryi))	(Prestoea_acuminata	(Oenocarpus_bataua	Oenocarpus_minor))))	Geonoma_undata))	((Iriartea_deltoidea	((Sclerosperma_profizianum	(Orania_palindan	Podococcus_barteri))	Roystonea_regia))	(Pseudophoenix_vinifera	(((Reinhardtia_simplex	Reinhardtia_gracilis)	(Reinhardtia_latisecta	Reinhardtia_paiewonskiana))	(Bactris_major	((Elaeis_oleifera	Elaeis_guineensis)	Attalea_speciosa)))))))	(Serenoa_repens	Chamaedorea_seifrizii))	Phoenix_dactylifera))	Kingia_australis);
((Sabal_domingensis	(Phoenix_dactylifera	((((((Sclerosperma_profizianum	(Orania_palindan	Podococcus_barteri))	Roystonea_regia)	((((((((Heterospathe_cagayanensis	Kentiopsis_piersoniorum)	Burretiokentia_grandiflora)	Dictyosperma_album)	(Hydriastele_microspadix	Dypsis_decaryi))	(Prestoea_acuminata	(Oenocarpus_bataua	Oenocarpus_minor)))	(Manicaria_saccifera	(Geonoma_undata	(Veitchia_spiralis	Pelagodoxa_henryana))))	Leopoldinia_pulchra)	(Pseudophoenix_vinifera	(((Reinhardtia_simplex	Reinhardtia_gracilis)	(Reinhardtia_latisecta	Reinhardtia_paiewonskiana))	(Bactris_major	((Elaeis_oleifera	Elaeis_guineensis)	Attalea_speciosa))))))	Iriartea_deltoidea)	(Chamaedorea_seifrizii	Nypa_fruticans))	Serenoa_repens)))	Kingia_australis);
((Iriartea_deltoidea	((Nypa_fruticans	Chamaedorea_seifrizii)	((((Orania_palindan	(Roystonea_regia	Sclerosperma_profizianum))	(((Podococcus_barteri	Pseudophoenix_vinifera)	(((Reinhardtia_simplex	Reinhardtia_gracilis)	(Reinhardtia_latisecta	Reinhardtia_paiewonskiana))	((Elaeis_oleifera	Elaeis_guineensis)	Attalea_speciosa)))	Bactris_major))	(((((Dypsis_decaryi	Dictyosperma_album)	((Kentiopsis_piersoniorum	Heterospathe_cagayanensis)	Hydriastele_microspadix))	Burretiokentia_grandiflora)	(Prestoea_acuminata	(Oenocarpus_bataua	Oenocarpus_minor)))	((Leopoldinia_pulchra	Manicaria_saccifera)	(Geonoma_undata	(Veitchia_spiralis	Pelagodoxa_henryana)))))	(Serenoa_repens	(Sabal_domingensis	Phoenix_dactylifera)))))	Kingia_australis);
(((Prestoea_acuminata	(Oenocarpus_bataua	Oenocarpus_minor))	((((Manicaria_saccifera	(((Serenoa_repens	(Sabal_domingensis	Phoenix_dactylifera))	(Iriartea_deltoidea	(Nypa_fruticans	Chamaedorea_seifrizii)))	((Roystonea_regia	(Sclerosperma_profizianum	Orania_palindan))	((Podococcus_barteri	Pseudophoenix_vinifera)	(((Reinhardtia_simplex	Reinhardtia_gracilis)	(Reinhardtia_latisecta	Reinhardtia_paiewonskiana))	((Elaeis_oleifera	Elaeis_guineensis)	(Bactris_major	Attalea_speciosa)))))))	(Geonoma_undata	(Veitchia_spiralis	Pelagodoxa_henryana)))	Leopoldinia_pulchra)	((Kentiopsis_piersoniorum	(Burretiokentia_grandiflora	Heterospathe_cagayanensis))	((Dypsis_decaryi	Hydriastele_microspadix)	Dictyosperma_album))))	Kingia_australis);
(((Pseudophoenix_vinifera	((((Pelagodoxa_henryana	Geonoma_undata)	((Dypsis_decaryi	(Dictyosperma_album	(((Burretiokentia_grandiflora	Kentiopsis_piersoniorum)	Heterospathe_cagayanensis)	Hydriastele_microspadix)))	((Prestoea_acuminata	(Oenocarpus_minor	Oenocarpus_bataua))	Leopoldinia_pulchra)))	(((((Veitchia_spiralis	Orania_palindan)	Sclerosperma_profizianum)	Roystonea_regia)	Iriartea_deltoidea)	(Bactris_major	(((Podococcus_barteri	Attalea_speciosa)	(Elaeis_oleifera	Elaeis_guineensis))	((Reinhardtia_gracilis	Reinhardtia_simplex)	(Reinhardtia_paiewonskiana	Reinhardtia_latisecta))))))	Manicaria_saccifera))	((Chamaedorea_seifrizii	Nypa_fruticans)	((Serenoa_repens	Sabal_domingensis)	Phoenix_dactylifera)))	Kingia_australis);
((Manicaria_saccifera	((((((Serenoa_repens	Sabal_domingensis)	Phoenix_dactylifera)	(Nypa_fruticans	Chamaedorea_seifrizii))	(Bactris_major	(((Veitchia_spiralis	Pelagodoxa_henryana)	Geonoma_undata)	((((Leopoldinia_pulchra	Dypsis_decaryi)	Dictyosperma_album)	(((Burretiokentia_grandiflora	Kentiopsis_piersoniorum)	Heterospathe_cagayanensis)	Hydriastele_microspadix))	(Prestoea_acuminata	(Oenocarpus_minor	Oenocarpus_bataua))))))	(((Orania_palindan	Sclerosperma_profizianum)	Roystonea_regia)	Iriartea_deltoidea))	(Pseudophoenix_vinifera	(((Podococcus_barteri	Attalea_speciosa)	(Elaeis_oleifera	Elaeis_guineensis))	((Reinhardtia_gracilis	Reinhardtia_simplex)	(Reinhardtia_paiewonskiana	Reinhardtia_latisecta))))))	Kingia_australis);
((Phoenix_dactylifera	(((Iriartea_deltoidea	(Nypa_fruticans	Chamaedorea_seifrizii))	(((((Veitchia_spiralis	Pelagodoxa_henryana)	Geonoma_undata)	(((Dypsis_decaryi	((((Burretiokentia_grandiflora	Kentiopsis_piersoniorum)	Heterospathe_cagayanensis)	Hydriastele_microspadix)	Dictyosperma_album))	(Prestoea_acuminata	(Oenocarpus_minor	Oenocarpus_bataua)))	Leopoldinia_pulchra))	((((Podococcus_barteri	Orania_palindan)	Sclerosperma_profizianum)	Roystonea_regia)	(Pseudophoenix_vinifera	((Bactris_major	(Attalea_speciosa	(Elaeis_oleifera	Elaeis_guineensis)))	((Reinhardtia_gracilis	Reinhardtia_simplex)	(Reinhardtia_paiewonskiana	Reinhardtia_latisecta))))))	Manicaria_saccifera))	(Serenoa_repens	Sabal_domingensis)))	Kingia_australis);
(((Phoenix_dactylifera	(((Nypa_fruticans	Chamaedorea_seifrizii)	(((((Dypsis_decaryi	((((Burretiokentia_grandiflora	Kentiopsis_piersoniorum)	Heterospathe_cagayanensis)	Hydriastele_microspadix)	Dictyosperma_album))	(Prestoea_acuminata	(Oenocarpus_minor	Oenocarpus_bataua)))	(((Veitchia_spiralis	Leopoldinia_pulchra)	Pelagodoxa_henryana)	Geonoma_undata))	Manicaria_saccifera)	((Iriartea_deltoidea	(((Podococcus_barteri	Orania_palindan)	Sclerosperma_profizianum)	Roystonea_regia))	(((Attalea_speciosa	(Elaeis_oleifera	Elaeis_guineensis))	((Reinhardtia_gracilis	Reinhardtia_simplex)	(Reinhardtia_paiewonskiana	Reinhardtia_latisecta)))	Bactris_major))))	(Pseudophoenix_vinifera	Serenoa_repens)))	Sabal_domingensis)	Kingia_australis);
((Chamaedorea_seifrizii	(((((((Veitchia_spiralis	Pelagodoxa_henryana)	Geonoma_undata)	(((Leopoldinia_pulchra	(Prestoea_acuminata	(Oenocarpus_minor	Oenocarpus_bataua)))	(((Kentiopsis_piersoniorum	Heterospathe_cagayanensis)	Hydriastele_microspadix)	((Dypsis_decaryi	Burretiokentia_grandiflora)	Dictyosperma_album)))	Manicaria_saccifera))	(((Orania_palindan	Sclerosperma_profizianum)	Roystonea_regia)	((Bactris_major	((Podococcus_barteri	Attalea_speciosa)	(Elaeis_oleifera	Elaeis_guineensis)))	((Reinhardtia_gracilis	Reinhardtia_simplex)	(Reinhardtia_paiewonskiana	Reinhardtia_latisecta)))))	Iriartea_deltoidea)	((Pseudophoenix_vinifera	Serenoa_repens)	(Sabal_domingensis	Phoenix_dactylifera)))	Nypa_fruticans))	Kingia_australis);
((Sabal_domingensis	(Phoenix_dactylifera	(((Nypa_fruticans	Chamaedorea_seifrizii)	(Pseudophoenix_vinifera	((((Pelagodoxa_henryana	Geonoma_undata)	(Leopoldinia_pulchra	(((((Burretiokentia_grandiflora	Kentiopsis_piersoniorum)	Heterospathe_cagayanensis)	Hydriastele_microspadix)	(Dypsis_decaryi	Dictyosperma_album))	(Prestoea_acuminata	(Oenocarpus_minor	Oenocarpus_bataua)))))	((((Veitchia_spiralis	Orania_palindan)	(Podococcus_barteri	Sclerosperma_profizianum))	Roystonea_regia)	(Manicaria_saccifera	((Bactris_major	(Attalea_speciosa	(Elaeis_oleifera	Elaeis_guineensis)))	((Reinhardtia_gracilis	Reinhardtia_simplex)	(Reinhardtia_paiewonskiana	Reinhardtia_latisecta))))))	Iriartea_deltoidea)))	Serenoa_repens)))	Kingia_australis);
((((Chamaedorea_seifrizii	(Nypa_fruticans	(((Manicaria_saccifera	(Leopoldinia_pulchra	((((Hydriastele_microspadix	Dypsis_decaryi)	(Dictyosperma_album	((Burretiokentia_grandiflora	Kentiopsis_piersoniorum)	Heterospathe_cagayanensis)))	(Prestoea_acuminata	(Oenocarpus_minor	Oenocarpus_bataua)))	((Veitchia_spiralis	Pelagodoxa_henryana)	Geonoma_undata))))	(((Sclerosperma_profizianum	Roystonea_regia)	Orania_palindan)	(((Elaeis_oleifera	Elaeis_guineensis)	(Bactris_major	(Podococcus_barteri	Attalea_speciosa)))	((Reinhardtia_gracilis	Reinhardtia_simplex)	(Reinhardtia_paiewonskiana	Reinhardtia_latisecta)))))	Iriartea_deltoidea)))	(Serenoa_repens	(Pseudophoenix_vinifera	Sabal_domingensis)))	Phoenix_dactylifera)	Kingia_australis);
((((Nypa_fruticans	(((Manicaria_saccifera	((Pelagodoxa_henryana	Geonoma_undata)	((((((Burretiokentia_grandiflora	Kentiopsis_piersoniorum)	Heterospathe_cagayanensis)	Hydriastele_microspadix)	(Dypsis_decaryi	Dictyosperma_album))	(Prestoea_acuminata	(Oenocarpus_minor	Oenocarpus_bataua)))	(Veitchia_spiralis	Leopoldinia_pulchra))))	((Roystonea_regia	((Podococcus_barteri	Orania_palindan)	Sclerosperma_profizianum))	((Bactris_major	(Attalea_speciosa	(Elaeis_oleifera	Elaeis_guineensis)))	((Reinhardtia_gracilis	Reinhardtia_simplex)	(Reinhardtia_paiewonskiana	Reinhardtia_latisecta)))))	Iriartea_deltoidea))	((Serenoa_repens	(Sabal_domingensis	Phoenix_dactylifera))	Pseudophoenix_vinifera))	Chamaedorea_seifrizii)	Kingia_australis);
((Phoenix_dactylifera	(((Chamaedorea_seifrizii	Nypa_fruticans)	(((((Podococcus_barteri	Orania_palindan)	Sclerosperma_profizianum)	(Manicaria_saccifera	(Geonoma_undata	((Pelagodoxa_henryana	Leopoldinia_pulchra)	(((Hydriastele_microspadix	((Veitchia_spiralis	Dypsis_decaryi)	Dictyosperma_album))	((Burretiokentia_grandiflora	Kentiopsis_piersoniorum)	Heterospathe_cagayanensis))	(Prestoea_acuminata	(Oenocarpus_minor	Oenocarpus_bataua)))))))	(Roystonea_regia	((Bactris_major	(Attalea_speciosa	(Elaeis_oleifera	Elaeis_guineensis)))	((Reinhardtia_gracilis	Reinhardtia_simplex)	(Reinhardtia_paiewonskiana	Reinhardtia_latisecta)))))	Iriartea_deltoidea))	((Pseudophoenix_vinifera	Serenoa_repens)	Sabal_domingensis)))	Kingia_australis);
((Phoenix_dactylifera	(((Chamaedorea_seifrizii	Nypa_fruticans)	(((Manicaria_saccifera	(((Geonoma_undata	Pelagodoxa_henryana)	(Veitchia_spiralis	Leopoldinia_pulchra))	((((Hydriastele_microspadix	Dypsis_decaryi)	((Burretiokentia_grandiflora	Kentiopsis_piersoniorum)	Heterospathe_cagayanensis))	Dictyosperma_album)	(Prestoea_acuminata	(Oenocarpus_minor	Oenocarpus_bataua)))))	((Orania_palindan	((Podococcus_barteri	Sclerosperma_profizianum)	Roystonea_regia))	(Bactris_major	((Attalea_speciosa	(Elaeis_oleifera	Elaeis_guineensis))	((Pseudophoenix_vinifera	(Reinhardtia_gracilis	Reinhardtia_simplex))	(Reinhardtia_paiewonskiana	Reinhardtia_latisecta))))))	Iriartea_deltoidea))	(Serenoa_repens	Sabal_domingensis)))	Kingia_australis);
((Pseudophoenix_vinifera	(Sabal_domingensis	(Serenoa_repens	(Phoenix_dactylifera	((Chamaedorea_seifrizii	Nypa_fruticans)	(((((Sclerosperma_profizianum	(Orania_palindan	Podococcus_barteri))	Roystonea_regia)	(Bactris_major	((Attalea_speciosa	(Elaeis_guineensis	Elaeis_oleifera))	((Reinhardtia_gracilis	Reinhardtia_simplex)	(Reinhardtia_paiewonskiana	Reinhardtia_latisecta)))))	(Manicaria_saccifera	((((Dictyosperma_album	(Dypsis_decaryi	(Hydriastele_microspadix	(Kentiopsis_piersoniorum	Heterospathe_cagayanensis))))	Burretiokentia_grandiflora)	((Veitchia_spiralis	Leopoldinia_pulchra)	(Prestoea_acuminata	(Oenocarpus_minor	Oenocarpus_bataua))))	(Pelagodoxa_henryana	Geonoma_undata))))	Iriartea_deltoidea))))))	Kingia_australis);
(((Sabal_domingensis	Phoenix_dactylifera)	(((((Iriartea_deltoidea	((Sclerosperma_profizianum	(Orania_palindan	Podococcus_barteri))	Roystonea_regia))	(Bactris_major	((Attalea_speciosa	(Elaeis_guineensis	Elaeis_oleifera))	((Reinhardtia_gracilis	Reinhardtia_simplex)	(Reinhardtia_paiewonskiana	Reinhardtia_latisecta)))))	(Manicaria_saccifera	((((Prestoea_acuminata	(Oenocarpus_minor	Oenocarpus_bataua))	Leopoldinia_pulchra)	((((Heterospathe_cagayanensis	(Dypsis_decaryi	Burretiokentia_grandiflora))	Kentiopsis_piersoniorum)	Hydriastele_microspadix)	Dictyosperma_album))	((Veitchia_spiralis	Pelagodoxa_henryana)	Geonoma_undata))))	Nypa_fruticans)	(Pseudophoenix_vinifera	(Serenoa_repens	Chamaedorea_seifrizii))))	Kingia_australis);
(((Serenoa_repens	Chamaedorea_seifrizii)	((Sabal_domingensis	Phoenix_dactylifera)	(((((Orania_palindan	(Roystonea_regia	Sclerosperma_profizianum))	((Bactris_major	((Podococcus_barteri	Attalea_speciosa)	(Elaeis_guineensis	Elaeis_oleifera)))	((Reinhardtia_gracilis	Reinhardtia_simplex)	(Reinhardtia_paiewonskiana	Reinhardtia_latisecta))))	(Manicaria_saccifera	((((Prestoea_acuminata	(Oenocarpus_minor	Oenocarpus_bataua))	Leopoldinia_pulchra)	((((Heterospathe_cagayanensis	Kentiopsis_piersoniorum)	Burretiokentia_grandiflora)	(Dypsis_decaryi	Hydriastele_microspadix))	Dictyosperma_album))	((Veitchia_spiralis	Pelagodoxa_henryana)	Geonoma_undata))))	Iriartea_deltoidea)	(Pseudophoenix_vinifera	Nypa_fruticans))))	Kingia_australis);
((Chamaedorea_seifrizii	(((Pseudophoenix_vinifera	Nypa_fruticans)	(((Manicaria_saccifera	((Attalea_speciosa	(Elaeis_guineensis	Elaeis_oleifera))	((Reinhardtia_gracilis	Reinhardtia_simplex)	(Reinhardtia_paiewonskiana	Reinhardtia_latisecta))))	(Iriartea_deltoidea	((Podococcus_barteri	Orania_palindan)	(Roystonea_regia	Sclerosperma_profizianum))))	(((((Veitchia_spiralis	Pelagodoxa_henryana)	Geonoma_undata)	Leopoldinia_pulchra)	((Prestoea_acuminata	(Oenocarpus_minor	Oenocarpus_bataua))	((Heterospathe_cagayanensis	Hydriastele_microspadix)	(Dictyosperma_album	(Kentiopsis_piersoniorum	(Burretiokentia_grandiflora	Dypsis_decaryi))))))	Bactris_major)))	(Phoenix_dactylifera	(Serenoa_repens	Sabal_domingensis))))	Kingia_australis);
((Sabal_domingensis	((((Chamaedorea_seifrizii	Nypa_fruticans)	(((Bactris_major	(Pseudophoenix_vinifera	(((Podococcus_barteri	Attalea_speciosa)	(Elaeis_guineensis	Elaeis_oleifera))	((Reinhardtia_gracilis	Reinhardtia_simplex)	(Reinhardtia_paiewonskiana	Reinhardtia_latisecta)))))	(Iriartea_deltoidea	(Orania_palindan	(Roystonea_regia	Sclerosperma_profizianum))))	(Manicaria_saccifera	((((Prestoea_acuminata	(Oenocarpus_minor	Oenocarpus_bataua))	((Dictyosperma_album	Dypsis_decaryi)	(Hydriastele_microspadix	((Burretiokentia_grandiflora	Heterospathe_cagayanensis)	Kentiopsis_piersoniorum))))	((Veitchia_spiralis	Pelagodoxa_henryana)	Geonoma_undata))	Leopoldinia_pulchra))))	Phoenix_dactylifera)	Serenoa_repens))	Kingia_australis);
((((Chamaedorea_seifrizii	Nypa_fruticans)	((((Bactris_major	((Podococcus_barteri	Pseudophoenix_vinifera)	((Attalea_speciosa	(Elaeis_guineensis	Elaeis_oleifera))	((Reinhardtia_gracilis	Reinhardtia_simplex)	(Reinhardtia_paiewonskiana	Reinhardtia_latisecta)))))	(Roystonea_regia	(Sclerosperma_profizianum	Orania_palindan)))	(Manicaria_saccifera	(((Prestoea_acuminata	(Oenocarpus_minor	Oenocarpus_bataua))	(Leopoldinia_pulchra	(Dictyosperma_album	((Dypsis_decaryi	Hydriastele_microspadix)	((Burretiokentia_grandiflora	Heterospathe_cagayanensis)	Kentiopsis_piersoniorum)))))	((Veitchia_spiralis	Pelagodoxa_henryana)	Geonoma_undata))))	Iriartea_deltoidea))	(Serenoa_repens	(Sabal_domingensis	Phoenix_dactylifera)))	Kingia_australis);
((Sabal_domingensis	((((Chamaedorea_seifrizii	Nypa_fruticans)	((((Bactris_major	((Attalea_speciosa	(Elaeis_guineensis	Elaeis_oleifera))	((Reinhardtia_gracilis	Reinhardtia_simplex)	(Reinhardtia_paiewonskiana	Reinhardtia_latisecta))))	((Podococcus_barteri	Orania_palindan)	(Roystonea_regia	Sclerosperma_profizianum)))	(Manicaria_saccifera	((((Prestoea_acuminata	(Oenocarpus_minor	Oenocarpus_bataua))	(((Dictyosperma_album	Dypsis_decaryi)	Hydriastele_microspadix)	((Burretiokentia_grandiflora	Heterospathe_cagayanensis)	Kentiopsis_piersoniorum)))	Leopoldinia_pulchra)	((Veitchia_spiralis	Pelagodoxa_henryana)	Geonoma_undata))))	Iriartea_deltoidea))	Phoenix_dactylifera)	(Pseudophoenix_vinifera	Serenoa_repens)))	Kingia_australis);
(((((Pseudophoenix_vinifera	Serenoa_repens)	((Iriartea_deltoidea	(Chamaedorea_seifrizii	Nypa_fruticans))	((Podococcus_barteri	(Manicaria_saccifera	((((Prestoea_acuminata	(Oenocarpus_minor	Oenocarpus_bataua))	((Dypsis_decaryi	Hydriastele_microspadix)	(Dictyosperma_album	((Burretiokentia_grandiflora	Heterospathe_cagayanensis)	Kentiopsis_piersoniorum))))	Leopoldinia_pulchra)	((Veitchia_spiralis	Pelagodoxa_henryana)	Geonoma_undata))))	((Bactris_major	((Attalea_speciosa	(Elaeis_guineensis	Elaeis_oleifera))	((Reinhardtia_gracilis	Reinhardtia_simplex)	(Reinhardtia_paiewonskiana	Reinhardtia_latisecta))))	(Orania_palindan	(Roystonea_regia	Sclerosperma_profizianum))))))	Phoenix_dactylifera)	Sabal_domingensis)	Kingia_australis);
(((Oenocarpus_minor	Oenocarpus_bataua)	((((((Bactris_major	((Elaeis_guineensis	Elaeis_oleifera)	(Podococcus_barteri	Attalea_speciosa)))	((Reinhardtia_gracilis	Reinhardtia_simplex)	(Reinhardtia_paiewonskiana	Reinhardtia_latisecta)))	(Iriartea_deltoidea	(Roystonea_regia	(Sclerosperma_profizianum	Orania_palindan))))	((Pelagodoxa_henryana	Geonoma_undata)	(Manicaria_saccifera	((((Phoenix_dactylifera	Sabal_domingensis)	Serenoa_repens)	Pseudophoenix_vinifera)	(Chamaedorea_seifrizii	Nypa_fruticans)))))	((Veitchia_spiralis	Leopoldinia_pulchra)	(((((Burretiokentia_grandiflora	Kentiopsis_piersoniorum)	Heterospathe_cagayanensis)	Hydriastele_microspadix)	Dictyosperma_album)	Dypsis_decaryi)))	Prestoea_acuminata))	Kingia_australis);
((Orania_palindan	((((((((Phoenix_dactylifera	(Sabal_domingensis	Serenoa_repens))	(Nypa_fruticans	Pseudophoenix_vinifera))	Chamaedorea_seifrizii)	Iriartea_deltoidea)	(Geonoma_undata	(((((((Burretiokentia_grandiflora	Kentiopsis_piersoniorum)	Heterospathe_cagayanensis)	Hydriastele_microspadix)	Dictyosperma_album)	Dypsis_decaryi)	(Prestoea_acuminata	(Oenocarpus_minor	Oenocarpus_bataua)))	((Veitchia_spiralis	Leopoldinia_pulchra)	Pelagodoxa_henryana))))	(((Bactris_major	((Elaeis_guineensis	Elaeis_oleifera)	Attalea_speciosa))	((Reinhardtia_gracilis	Reinhardtia_simplex)	(Reinhardtia_paiewonskiana	Reinhardtia_latisecta)))	Manicaria_saccifera))	Roystonea_regia)	(Podococcus_barteri	Sclerosperma_profizianum)))	Kingia_australis);
((Pseudophoenix_vinifera	(((Nypa_fruticans	Chamaedorea_seifrizii)	(Phoenix_dactylifera	(Serenoa_repens	Sabal_domingensis)))	((((((Reinhardtia_gracilis	Reinhardtia_simplex)	(Reinhardtia_latisecta	Reinhardtia_paiewonskiana))	(Bactris_major	(Attalea_speciosa	(Elaeis_oleifera	Elaeis_guineensis))))	(Roystonea_regia	(Sclerosperma_profizianum	(Orania_palindan	Podococcus_barteri))))	(Manicaria_saccifera	((((((Burretiokentia_grandiflora	Dictyosperma_album)	((Hydriastele_microspadix	Heterospathe_cagayanensis)	Kentiopsis_piersoniorum))	(Veitchia_spiralis	Dypsis_decaryi))	(Prestoea_acuminata	(Oenocarpus_bataua	Oenocarpus_minor)))	(Leopoldinia_pulchra	Pelagodoxa_henryana))	Geonoma_undata)))	Iriartea_deltoidea)))	Kingia_australis);
((((Nypa_fruticans	Chamaedorea_seifrizii)	(Serenoa_repens	(Sabal_domingensis	Phoenix_dactylifera)))	(((((Roystonea_regia	Sclerosperma_profizianum)	Orania_palindan)	Iriartea_deltoidea)	((((Reinhardtia_gracilis	Reinhardtia_simplex)	(Reinhardtia_latisecta	Reinhardtia_paiewonskiana))	(Bactris_major	(Attalea_speciosa	(Elaeis_oleifera	Elaeis_guineensis))))	(Pseudophoenix_vinifera	Podococcus_barteri)))	(Manicaria_saccifera	((Leopoldinia_pulchra	Pelagodoxa_henryana)	(((((Veitchia_spiralis	Dypsis_decaryi)	Dictyosperma_album)	(Hydriastele_microspadix	((Kentiopsis_piersoniorum	Burretiokentia_grandiflora)	Heterospathe_cagayanensis)))	(Prestoea_acuminata	(Oenocarpus_bataua	Oenocarpus_minor)))	Geonoma_undata)))))	Kingia_australis);
(((((((Sclerosperma_profizianum	Orania_palindan)	Roystonea_regia)	(((((Reinhardtia_gracilis	Reinhardtia_simplex)	(Reinhardtia_latisecta	Reinhardtia_paiewonskiana))	(Attalea_speciosa	(Elaeis_oleifera	Elaeis_guineensis)))	(Pseudophoenix_vinifera	Podococcus_barteri))	Bactris_major))	(((Leopoldinia_pulchra	Manicaria_saccifera)	(((((Burretiokentia_grandiflora	Dypsis_decaryi)	Dictyosperma_album)	(Hydriastele_microspadix	(Veitchia_spiralis	(Kentiopsis_piersoniorum	Heterospathe_cagayanensis))))	(Prestoea_acuminata	(Oenocarpus_bataua	Oenocarpus_minor)))	Geonoma_undata))	Pelagodoxa_henryana))	Iriartea_deltoidea)	((Nypa_fruticans	(Sabal_domingensis	Phoenix_dactylifera))	(Serenoa_repens	Chamaedorea_seifrizii)))	Kingia_australis);
((Iriartea_deltoidea	((((Serenoa_repens	Sabal_domingensis)	Phoenix_dactylifera)	(Nypa_fruticans	Chamaedorea_seifrizii))	((((Orania_palindan	(Roystonea_regia	Sclerosperma_profizianum))	Veitchia_spiralis)	((((Reinhardtia_gracilis	Reinhardtia_simplex)	(Reinhardtia_latisecta	Reinhardtia_paiewonskiana))	((Bactris_major	Attalea_speciosa)	(Elaeis_oleifera	Elaeis_guineensis)))	(Pseudophoenix_vinifera	Podococcus_barteri)))	(Manicaria_saccifera	((((Dypsis_decaryi	Dictyosperma_album)	(Hydriastele_microspadix	((Burretiokentia_grandiflora	Kentiopsis_piersoniorum)	Heterospathe_cagayanensis)))	(Prestoea_acuminata	(Oenocarpus_bataua	Oenocarpus_minor)))	(Leopoldinia_pulchra	(Geonoma_undata	Pelagodoxa_henryana)))))))	Kingia_australis);
(((Nypa_fruticans	Chamaedorea_seifrizii)	(((((Orania_palindan	(Roystonea_regia	Sclerosperma_profizianum))	(((((Reinhardtia_gracilis	Reinhardtia_simplex)	(Reinhardtia_latisecta	Reinhardtia_paiewonskiana))	(Attalea_speciosa	(Elaeis_oleifera	Elaeis_guineensis)))	Pseudophoenix_vinifera)	Bactris_major))	(Podococcus_barteri	Iriartea_deltoidea))	(Manicaria_saccifera	(((Geonoma_undata	(Prestoea_acuminata	(Oenocarpus_bataua	Oenocarpus_minor)))	((((Veitchia_spiralis	Dypsis_decaryi)	Hydriastele_microspadix)	((Burretiokentia_grandiflora	Heterospathe_cagayanensis)	Dictyosperma_album))	Kentiopsis_piersoniorum))	(Pelagodoxa_henryana	Leopoldinia_pulchra))))	((Serenoa_repens	Sabal_domingensis)	Phoenix_dactylifera)))	Kingia_australis);
((Sabal_domingensis	((Phoenix_dactylifera	(((((Manicaria_saccifera	(((Pelagodoxa_henryana	Geonoma_undata)	((Prestoea_acuminata	(Oenocarpus_bataua	Oenocarpus_minor))	((Hydriastele_microspadix	(Heterospathe_cagayanensis	(Burretiokentia_grandiflora	Kentiopsis_piersoniorum)))	(Dypsis_decaryi	Dictyosperma_album))))	(Leopoldinia_pulchra	Veitchia_spiralis)))	((Orania_palindan	(Roystonea_regia	Sclerosperma_profizianum))	(((Bactris_major	Attalea_speciosa)	(Elaeis_oleifera	Elaeis_guineensis))	((Podococcus_barteri	Pseudophoenix_vinifera)	((Reinhardtia_gracilis	Reinhardtia_simplex)	(Reinhardtia_latisecta	Reinhardtia_paiewonskiana))))))	Iriartea_deltoidea)	Chamaedorea_seifrizii)	Nypa_fruticans))	Serenoa_repens))	Kingia_australis);
((((Nypa_fruticans	Chamaedorea_seifrizii)	((((Geonoma_undata	((Leopoldinia_pulchra	Pelagodoxa_henryana)	((Prestoea_acuminata	(Oenocarpus_bataua	Oenocarpus_minor))	((((Burretiokentia_grandiflora	Hydriastele_microspadix)	Heterospathe_cagayanensis)	Kentiopsis_piersoniorum)	(Dypsis_decaryi	Dictyosperma_album)))))	(((Sclerosperma_profizianum	((Veitchia_spiralis	Orania_palindan)	Podococcus_barteri))	Roystonea_regia)	(Pseudophoenix_vinifera	(((Reinhardtia_gracilis	Reinhardtia_simplex)	(Reinhardtia_latisecta	Reinhardtia_paiewonskiana))	((Bactris_major	Attalea_speciosa)	(Elaeis_oleifera	Elaeis_guineensis))))))	Manicaria_saccifera)	((Serenoa_repens	Sabal_domingensis)	Phoenix_dactylifera)))	Iriartea_deltoidea)	Kingia_australis);
(((Sclerosperma_profizianum	Orania_palindan)	(Roystonea_regia	((((Reinhardtia_gracilis	Reinhardtia_simplex)	(Reinhardtia_latisecta	Reinhardtia_paiewonskiana))	((Bactris_major	Attalea_speciosa)	(Elaeis_oleifera	Elaeis_guineensis)))	((((Podococcus_barteri	Pseudophoenix_vinifera)	(((Serenoa_repens	Sabal_domingensis)	Phoenix_dactylifera)	(Nypa_fruticans	Chamaedorea_seifrizii)))	Iriartea_deltoidea)	(((((Heterospathe_cagayanensis	Kentiopsis_piersoniorum)	Hydriastele_microspadix)	((Burretiokentia_grandiflora	Dypsis_decaryi)	Dictyosperma_album))	(Prestoea_acuminata	(Oenocarpus_bataua	Oenocarpus_minor)))	((Manicaria_saccifera	Geonoma_undata)	(Leopoldinia_pulchra	(Veitchia_spiralis	Pelagodoxa_henryana))))))))	Kingia_australis);
((Phoenix_dactylifera	(((Nypa_fruticans	(((Pelagodoxa_henryana	(Veitchia_spiralis	Geonoma_undata))	((Leopoldinia_pulchra	Manicaria_saccifera)	((((Heterospathe_cagayanensis	(Burretiokentia_grandiflora	Kentiopsis_piersoniorum))	Hydriastele_microspadix)	(Dypsis_decaryi	Dictyosperma_album))	(Prestoea_acuminata	(Oenocarpus_bataua	Oenocarpus_minor)))))	((Iriartea_deltoidea	((Sclerosperma_profizianum	(Podococcus_barteri	Orania_palindan))	Roystonea_regia))	(Pseudophoenix_vinifera	(((Reinhardtia_gracilis	Reinhardtia_simplex)	(Reinhardtia_latisecta	Reinhardtia_paiewonskiana))	(Bactris_major	(Attalea_speciosa	(Elaeis_oleifera	Elaeis_guineensis))))))))	(Chamaedorea_seifrizii	Serenoa_repens))	Sabal_domingensis))	Kingia_australis);
(((Sabal_domingensis	Phoenix_dactylifera)	((((((((Leopoldinia_pulchra	(((((Burretiokentia_grandiflora	Hydriastele_microspadix)	Kentiopsis_piersoniorum)	Heterospathe_cagayanensis)	(Dypsis_decaryi	Dictyosperma_album))	(Prestoea_acuminata	(Oenocarpus_bataua	Oenocarpus_minor))))	(Geonoma_undata	(Pelagodoxa_henryana	Veitchia_spiralis)))	Manicaria_saccifera)	((((Reinhardtia_gracilis	Reinhardtia_simplex)	(Reinhardtia_latisecta	Reinhardtia_paiewonskiana))	(Bactris_major	((Podococcus_barteri	Attalea_speciosa)	(Elaeis_oleifera	Elaeis_guineensis))))	((Sclerosperma_profizianum	Orania_palindan)	Roystonea_regia)))	Iriartea_deltoidea)	Pseudophoenix_vinifera)	Nypa_fruticans)	(Chamaedorea_seifrizii	Serenoa_repens)))	Kingia_australis);
((((((Iriartea_deltoidea	(Nypa_fruticans	Chamaedorea_seifrizii))	(((((Sclerosperma_profizianum	Orania_palindan)	Roystonea_regia)	(((Reinhardtia_gracilis	Reinhardtia_simplex)	(Reinhardtia_paiewonskiana	Reinhardtia_latisecta))	((Podococcus_barteri	Pseudophoenix_vinifera)	(Bactris_major	(Attalea_speciosa	(Elaeis_guineensis	Elaeis_oleifera))))))	((((Dypsis_decaryi	(Dictyosperma_album	(Hydriastele_microspadix	((Kentiopsis_piersoniorum	Heterospathe_cagayanensis)	Burretiokentia_grandiflora))))	(Prestoea_acuminata	(Oenocarpus_minor	Oenocarpus_bataua)))	((Pelagodoxa_henryana	Geonoma_undata)	Leopoldinia_pulchra))	Manicaria_saccifera))	Veitchia_spiralis))	Phoenix_dactylifera)	Serenoa_repens)	Sabal_domingensis)	Kingia_australis);
((Phoenix_dactylifera	((Sabal_domingensis	(Pseudophoenix_vinifera	Serenoa_repens))	((Iriartea_deltoidea	(Nypa_fruticans	Chamaedorea_seifrizii))	(((((Podococcus_barteri	Sclerosperma_profizianum)	Orania_palindan)	Roystonea_regia)	(((Reinhardtia_gracilis	Reinhardtia_simplex)	(Reinhardtia_paiewonskiana	Reinhardtia_latisecta))	(Bactris_major	(Attalea_speciosa	(Elaeis_guineensis	Elaeis_oleifera)))))	(((((Dypsis_decaryi	Dictyosperma_album)	(Hydriastele_microspadix	((Burretiokentia_grandiflora	Kentiopsis_piersoniorum)	Heterospathe_cagayanensis)))	(Prestoea_acuminata	(Oenocarpus_minor	Oenocarpus_bataua)))	(Pelagodoxa_henryana	Geonoma_undata))	(Manicaria_saccifera	(Veitchia_spiralis	Leopoldinia_pulchra)))))))	Kingia_australis);
((((Nypa_fruticans	(((((Leopoldinia_pulchra	Pelagodoxa_henryana)	((((Dypsis_decaryi	Hydriastele_microspadix)	((Burretiokentia_grandiflora	Kentiopsis_piersoniorum)	Heterospathe_cagayanensis))	Dictyosperma_album)	(Prestoea_acuminata	(Oenocarpus_minor	Oenocarpus_bataua))))	((Iriartea_deltoidea	(Orania_palindan	(Roystonea_regia	((Veitchia_spiralis	Podococcus_barteri)	Sclerosperma_profizianum))))	(Pseudophoenix_vinifera	(((Reinhardtia_gracilis	Reinhardtia_simplex)	(Reinhardtia_paiewonskiana	Reinhardtia_latisecta))	(Attalea_speciosa	(Elaeis_guineensis	Elaeis_oleifera))))))	(Geonoma_undata	Bactris_major))	Manicaria_saccifera))	Chamaedorea_seifrizii)	(Phoenix_dactylifera	(Sabal_domingensis	Serenoa_repens)))	Kingia_australis);
((((((Manicaria_saccifera	((((Hydriastele_microspadix	(Heterospathe_cagayanensis	Kentiopsis_piersoniorum))	((Dypsis_decaryi	Burretiokentia_grandiflora)	Dictyosperma_album))	(Prestoea_acuminata	(Oenocarpus_minor	Oenocarpus_bataua)))	(Leopoldinia_pulchra	(Geonoma_undata	(Veitchia_spiralis	Pelagodoxa_henryana)))))	(((Podococcus_barteri	Pseudophoenix_vinifera)	(((Reinhardtia_gracilis	Reinhardtia_simplex)	(Reinhardtia_paiewonskiana	Reinhardtia_latisecta))	(Bactris_major	(Attalea_speciosa	(Elaeis_guineensis	Elaeis_oleifera)))))	((Sclerosperma_profizianum	Orania_palindan)	Roystonea_regia)))	Iriartea_deltoidea)	Nypa_fruticans)	(Chamaedorea_seifrizii	(Phoenix_dactylifera	(Sabal_domingensis	Serenoa_repens))))	Kingia_australis);
((Oenocarpus_minor	(Oenocarpus_bataua	((((Geonoma_undata	(Veitchia_spiralis	Pelagodoxa_henryana))	(((Manicaria_saccifera	((Podococcus_barteri	Pseudophoenix_vinifera)	(((Reinhardtia_gracilis	Reinhardtia_simplex)	(Reinhardtia_paiewonskiana	Reinhardtia_latisecta))	(Attalea_speciosa	(Elaeis_guineensis	Elaeis_oleifera)))))	(Iriartea_deltoidea	((Sclerosperma_profizianum	Orania_palindan)	Roystonea_regia)))	(Bactris_major	(((Phoenix_dactylifera	(Sabal_domingensis	Serenoa_repens))	Chamaedorea_seifrizii)	Nypa_fruticans))))	(Leopoldinia_pulchra	(((Hydriastele_microspadix	(Heterospathe_cagayanensis	(Burretiokentia_grandiflora	Kentiopsis_piersoniorum)))	Dictyosperma_album)	Dypsis_decaryi)))	Prestoea_acuminata)))	Kingia_australis);
((Sabal_domingensis	(Serenoa_repens	((Chamaedorea_seifrizii	((Pseudophoenix_vinifera	Nypa_fruticans)	(((Manicaria_saccifera	((Leopoldinia_pulchra	((((Hydriastele_microspadix	(Heterospathe_cagayanensis	Kentiopsis_piersoniorum))	Dypsis_decaryi)	(Burretiokentia_grandiflora	Dictyosperma_album))	(Prestoea_acuminata	(Oenocarpus_minor	Oenocarpus_bataua))))	(Geonoma_undata	(Veitchia_spiralis	Pelagodoxa_henryana))))	((((Reinhardtia_gracilis	Reinhardtia_simplex)	(Reinhardtia_paiewonskiana	Reinhardtia_latisecta))	((Bactris_major	Attalea_speciosa)	(Elaeis_guineensis	Elaeis_oleifera)))	((Sclerosperma_profizianum	(Podococcus_barteri	Orania_palindan))	Roystonea_regia)))	Iriartea_deltoidea)))	Phoenix_dactylifera)))	Kingia_australis);
(((((Manicaria_saccifera	(((Hydriastele_microspadix	(Dictyosperma_album	(Heterospathe_cagayanensis	((Dypsis_decaryi	Burretiokentia_grandiflora)	Kentiopsis_piersoniorum))))	(Prestoea_acuminata	(Oenocarpus_minor	Oenocarpus_bataua)))	(Leopoldinia_pulchra	(Geonoma_undata	(Veitchia_spiralis	Pelagodoxa_henryana)))))	((((Reinhardtia_gracilis	Reinhardtia_simplex)	(Reinhardtia_paiewonskiana	Reinhardtia_latisecta))	(Bactris_major	(Attalea_speciosa	(Elaeis_guineensis	Elaeis_oleifera))))	(Iriartea_deltoidea	((Orania_palindan	(Sclerosperma_profizianum	Podococcus_barteri))	Roystonea_regia))))	Chamaedorea_seifrizii)	((Pseudophoenix_vinifera	Nypa_fruticans)	(Phoenix_dactylifera	(Sabal_domingensis	Serenoa_repens))))	Kingia_australis);
((Iriartea_deltoidea	((Nypa_fruticans	Chamaedorea_seifrizii)	(((Manicaria_saccifera	((((((Burretiokentia_grandiflora	Kentiopsis_piersoniorum)	Heterospathe_cagayanensis)	Hydriastele_microspadix)	(Dictyosperma_album	Dypsis_decaryi))	(Prestoea_acuminata	(Oenocarpus_minor	Oenocarpus_bataua)))	(Leopoldinia_pulchra	(Pelagodoxa_henryana	(Veitchia_spiralis	Geonoma_undata)))))	((Pseudophoenix_vinifera	(((Reinhardtia_gracilis	Reinhardtia_simplex)	(Reinhardtia_paiewonskiana	Reinhardtia_latisecta))	(Bactris_major	(Attalea_speciosa	(Elaeis_guineensis	Elaeis_oleifera)))))	((Sclerosperma_profizianum	(Podococcus_barteri	Orania_palindan))	Roystonea_regia)))	(Phoenix_dactylifera	(Sabal_domingensis	Serenoa_repens)))))	Kingia_australis);
((((Chamaedorea_seifrizii	Serenoa_repens)	((((Manicaria_saccifera	(Podococcus_barteri	(((Reinhardtia_gracilis	Reinhardtia_simplex)	(Reinhardtia_paiewonskiana	Reinhardtia_latisecta))	((Elaeis_guineensis	Elaeis_oleifera)	(Bactris_major	Attalea_speciosa)))))	(((Sclerosperma_profizianum	Orania_palindan)	Roystonea_regia)	(((Leopoldinia_pulchra	(Prestoea_acuminata	(Oenocarpus_minor	Oenocarpus_bataua)))	(Hydriastele_microspadix	(((Kentiopsis_piersoniorum	Heterospathe_cagayanensis)	(Dypsis_decaryi	Burretiokentia_grandiflora))	Dictyosperma_album)))	(Pelagodoxa_henryana	(Veitchia_spiralis	Geonoma_undata)))))	Iriartea_deltoidea)	Nypa_fruticans))	(Phoenix_dactylifera	(Pseudophoenix_vinifera	Sabal_domingensis)))	Kingia_australis);
((Sabal_domingensis	(Serenoa_repens	(Phoenix_dactylifera	((((((Podococcus_barteri	Pseudophoenix_vinifera)	(((Reinhardtia_gracilis	Reinhardtia_simplex)	(Reinhardtia_paiewonskiana	Reinhardtia_latisecta))	((Elaeis_guineensis	Elaeis_oleifera)	(Bactris_major	Attalea_speciosa))))	(((Sclerosperma_profizianum	(Veitchia_spiralis	Orania_palindan))	Roystonea_regia)	Iriartea_deltoidea))	(((Leopoldinia_pulchra	Pelagodoxa_henryana)	Geonoma_undata)	(Chamaedorea_seifrizii	((Prestoea_acuminata	(Oenocarpus_minor	Oenocarpus_bataua))	((Dypsis_decaryi	Hydriastele_microspadix)	(((Kentiopsis_piersoniorum	Heterospathe_cagayanensis)	Burretiokentia_grandiflora)	Dictyosperma_album))))))	Manicaria_saccifera)	Nypa_fruticans))))	Kingia_australis);
((Sabal_domingensis	((((Chamaedorea_seifrizii	Nypa_fruticans)	(Bactris_major	(((Iriartea_deltoidea	((Podococcus_barteri	Orania_palindan)	(Roystonea_regia	Sclerosperma_profizianum)))	(Manicaria_saccifera	(Pseudophoenix_vinifera	(((Reinhardtia_paiewonskiana	Reinhardtia_latisecta)	(Reinhardtia_gracilis	Reinhardtia_simplex))	((Elaeis_guineensis	Elaeis_oleifera)	Attalea_speciosa)))))	(((((Oenocarpus_minor	Oenocarpus_bataua)	Prestoea_acuminata)	((((Kentiopsis_piersoniorum	Heterospathe_cagayanensis)	Burretiokentia_grandiflora)	Hydriastele_microspadix)	(Dictyosperma_album	(Leopoldinia_pulchra	Dypsis_decaryi))))	Geonoma_undata)	(Veitchia_spiralis	Pelagodoxa_henryana)))))	Phoenix_dactylifera)	Serenoa_repens))	Kingia_australis);
((((((Roystonea_regia	(Sclerosperma_profizianum	(Podococcus_barteri	Orania_palindan)))	((((Elaeis_guineensis	Elaeis_oleifera)	Attalea_speciosa)	((Reinhardtia_paiewonskiana	Reinhardtia_latisecta)	(Reinhardtia_gracilis	Reinhardtia_simplex)))	(Bactris_major	Pseudophoenix_vinifera)))	((Manicaria_saccifera	(((Oenocarpus_minor	Oenocarpus_bataua)	Prestoea_acuminata)	((((Kentiopsis_piersoniorum	Heterospathe_cagayanensis)	Hydriastele_microspadix)	(Dictyosperma_album	Dypsis_decaryi))	Burretiokentia_grandiflora)))	(Leopoldinia_pulchra	((Veitchia_spiralis	Pelagodoxa_henryana)	Geonoma_undata))))	Iriartea_deltoidea)	((Phoenix_dactylifera	(Serenoa_repens	Sabal_domingensis))	(Chamaedorea_seifrizii	Nypa_fruticans)))	Kingia_australis);
((Orania_palindan	((((((((Elaeis_guineensis	Elaeis_oleifera)	Attalea_speciosa)	((Reinhardtia_paiewonskiana	Reinhardtia_latisecta)	(Reinhardtia_gracilis	Reinhardtia_simplex)))	Bactris_major)	(((Pelagodoxa_henryana	Geonoma_undata)	(Leopoldinia_pulchra	(((Oenocarpus_minor	Oenocarpus_bataua)	Prestoea_acuminata)	(Dypsis_decaryi	((((Burretiokentia_grandiflora	Kentiopsis_piersoniorum)	Heterospathe_cagayanensis)	Hydriastele_microspadix)	Dictyosperma_album)))))	(Manicaria_saccifera	(((Pseudophoenix_vinifera	(Phoenix_dactylifera	Sabal_domingensis))	Nypa_fruticans)	(Serenoa_repens	Chamaedorea_seifrizii)))))	Iriartea_deltoidea)	Roystonea_regia)	((Veitchia_spiralis	Podococcus_barteri)	Sclerosperma_profizianum)))	Kingia_australis);
(((((Iriartea_deltoidea	(Roystonea_regia	(Orania_palindan	Sclerosperma_profizianum)))	((Podococcus_barteri	Pseudophoenix_vinifera)	(((Elaeis_guineensis	Elaeis_oleifera)	(Bactris_major	Attalea_speciosa))	((Reinhardtia_paiewonskiana	Reinhardtia_latisecta)	(Reinhardtia_gracilis	Reinhardtia_simplex)))))	(((Leopoldinia_pulchra	(((Oenocarpus_minor	Oenocarpus_bataua)	Prestoea_acuminata)	((Dypsis_decaryi	Dictyosperma_album)	(((Burretiokentia_grandiflora	Kentiopsis_piersoniorum)	Heterospathe_cagayanensis)	Hydriastele_microspadix))))	((Veitchia_spiralis	Pelagodoxa_henryana)	Geonoma_undata))	Manicaria_saccifera))	((Nypa_fruticans	Chamaedorea_seifrizii)	(Serenoa_repens	(Phoenix_dactylifera	Sabal_domingensis))))	Kingia_australis);
(((Orania_palindan	Sclerosperma_profizianum)	(((((Podococcus_barteri	Pseudophoenix_vinifera)	((Bactris_major	(Attalea_speciosa	(Elaeis_guineensis	Elaeis_oleifera)))	((Reinhardtia_paiewonskiana	Reinhardtia_latisecta)	(Reinhardtia_gracilis	Reinhardtia_simplex))))	((Manicaria_saccifera	(Nypa_fruticans	((Chamaedorea_seifrizii	Serenoa_repens)	(Phoenix_dactylifera	Sabal_domingensis))))	((((Oenocarpus_minor	Oenocarpus_bataua)	Prestoea_acuminata)	((Burretiokentia_grandiflora	(Dypsis_decaryi	Dictyosperma_album))	((Kentiopsis_piersoniorum	Heterospathe_cagayanensis)	Hydriastele_microspadix)))	(((Veitchia_spiralis	Leopoldinia_pulchra)	Pelagodoxa_henryana)	Geonoma_undata))))	Iriartea_deltoidea)	Roystonea_regia))	Kingia_australis);
(((Manicaria_saccifera	(((((Oenocarpus_minor	Oenocarpus_bataua)	Prestoea_acuminata)	(((Dictyosperma_album	((Burretiokentia_grandiflora	Kentiopsis_piersoniorum)	Heterospathe_cagayanensis))	Hydriastele_microspadix)	(Leopoldinia_pulchra	Dypsis_decaryi)))	(Geonoma_undata	(Veitchia_spiralis	Pelagodoxa_henryana)))	((Iriartea_deltoidea	(Chamaedorea_seifrizii	Nypa_fruticans))	(Phoenix_dactylifera	(Serenoa_repens	Sabal_domingensis)))))	((Roystonea_regia	(Orania_palindan	Sclerosperma_profizianum))	((Podococcus_barteri	Pseudophoenix_vinifera)	(((Elaeis_guineensis	Elaeis_oleifera)	(Bactris_major	Attalea_speciosa))	((Reinhardtia_paiewonskiana	Reinhardtia_latisecta)	(Reinhardtia_gracilis	Reinhardtia_simplex))))))	Kingia_australis);
(((((((Geonoma_undata	((Leopoldinia_pulchra	Pelagodoxa_henryana)	(Veitchia_spiralis	(((Oenocarpus_minor	Oenocarpus_bataua)	Prestoea_acuminata)	((Dictyosperma_album	((Kentiopsis_piersoniorum	(Dypsis_decaryi	Burretiokentia_grandiflora))	Heterospathe_cagayanensis))	Hydriastele_microspadix)))))	(((((Elaeis_guineensis	Elaeis_oleifera)	Attalea_speciosa)	((Reinhardtia_paiewonskiana	Reinhardtia_latisecta)	(Reinhardtia_gracilis	Reinhardtia_simplex)))	Bactris_major)	(Roystonea_regia	(Orania_palindan	Sclerosperma_profizianum))))	Manicaria_saccifera)	(Iriartea_deltoidea	Podococcus_barteri))	(Pseudophoenix_vinifera	Nypa_fruticans))	(Chamaedorea_seifrizii	(Phoenix_dactylifera	(Serenoa_repens	Sabal_domingensis))))	Kingia_australis);
(((((((Pseudophoenix_vinifera	(((Elaeis_guineensis	Elaeis_oleifera)	Attalea_speciosa)	((Reinhardtia_paiewonskiana	Reinhardtia_latisecta)	(Reinhardtia_gracilis	Reinhardtia_simplex))))	Bactris_major)	(Veitchia_spiralis	(Roystonea_regia	(Orania_palindan	(Podococcus_barteri	Sclerosperma_profizianum)))))	((Geonoma_undata	(Pelagodoxa_henryana	(((Oenocarpus_minor	Oenocarpus_bataua)	Prestoea_acuminata)	(Leopoldinia_pulchra	((Dictyosperma_album	((Kentiopsis_piersoniorum	(Dypsis_decaryi	Burretiokentia_grandiflora))	Heterospathe_cagayanensis))	Hydriastele_microspadix)))))	Manicaria_saccifera))	Iriartea_deltoidea)	(Chamaedorea_seifrizii	((Phoenix_dactylifera	(Sabal_domingensis	Serenoa_repens))	Nypa_fruticans)))	Kingia_australis);
((Phoenix_dactylifera	(Sabal_domingensis	(Veitchia_spiralis	((Serenoa_repens	Chamaedorea_seifrizii)	((((Pseudophoenix_vinifera	(((Elaeis_guineensis	Elaeis_oleifera)	(Bactris_major	Attalea_speciosa))	((Reinhardtia_paiewonskiana	Reinhardtia_latisecta)	(Reinhardtia_gracilis	Reinhardtia_simplex))))	((Geonoma_undata	(Pelagodoxa_henryana	(Leopoldinia_pulchra	(((Dictyosperma_album	(Hydriastele_microspadix	((Burretiokentia_grandiflora	Kentiopsis_piersoniorum)	Heterospathe_cagayanensis)))	Dypsis_decaryi)	((Oenocarpus_minor	Oenocarpus_bataua)	Prestoea_acuminata)))))	(Iriartea_deltoidea	(Roystonea_regia	(Orania_palindan	(Podococcus_barteri	Sclerosperma_profizianum))))))	Manicaria_saccifera)	Nypa_fruticans)))))	Kingia_australis);
(((Sabal_domingensis	Serenoa_repens)	((((((((((Elaeis_guineensis	Elaeis_oleifera)	(Attalea_speciosa	((Reinhardtia_paiewonskiana	Reinhardtia_latisecta)	(Reinhardtia_gracilis	Reinhardtia_simplex))))	Bactris_major)	(Podococcus_barteri	(Orania_palindan	(Sclerosperma_profizianum	Roystonea_regia))))	(((Pelagodoxa_henryana	Leopoldinia_pulchra)	Geonoma_undata)	(Manicaria_saccifera	(((Dictyosperma_album	Dypsis_decaryi)	(Hydriastele_microspadix	((Burretiokentia_grandiflora	Kentiopsis_piersoniorum)	Heterospathe_cagayanensis)))	((Oenocarpus_minor	Oenocarpus_bataua)	Prestoea_acuminata)))))	Iriartea_deltoidea)	Pseudophoenix_vinifera)	Veitchia_spiralis)	(Chamaedorea_seifrizii	Nypa_fruticans))	Phoenix_dactylifera))	Kingia_australis);
((Chamaedorea_seifrizii	(Nypa_fruticans	(((Pseudophoenix_vinifera	Serenoa_repens)	(Phoenix_dactylifera	Sabal_domingensis))	((((((((Dypsis_decaryi	Dictyosperma_album)	(Hydriastele_microspadix	(Kentiopsis_piersoniorum	(Burretiokentia_grandiflora	Heterospathe_cagayanensis))))	(Prestoea_acuminata	(Oenocarpus_minor	Oenocarpus_bataua)))	Leopoldinia_pulchra)	((Veitchia_spiralis	Pelagodoxa_henryana)	Geonoma_undata))	Manicaria_saccifera)	((Roystonea_regia	(Sclerosperma_profizianum	Orania_palindan))	((Bactris_major	((Podococcus_barteri	Attalea_speciosa)	(Elaeis_guineensis	Elaeis_oleifera)))	((Reinhardtia_gracilis	Reinhardtia_simplex)	(Reinhardtia_paiewonskiana	Reinhardtia_latisecta)))))	Iriartea_deltoidea))))	Kingia_australis);
(((Serenoa_repens	(Phoenix_dactylifera	Sabal_domingensis))	((Pseudophoenix_vinifera	((((((Dypsis_decaryi	Dictyosperma_album)	(Hydriastele_microspadix	(Kentiopsis_piersoniorum	(Burretiokentia_grandiflora	Heterospathe_cagayanensis))))	(Prestoea_acuminata	(Oenocarpus_minor	Oenocarpus_bataua)))	(((Leopoldinia_pulchra	Veitchia_spiralis)	Pelagodoxa_henryana)	(Geonoma_undata	Manicaria_saccifera)))	((Roystonea_regia	(Sclerosperma_profizianum	(Podococcus_barteri	Orania_palindan)))	(((Elaeis_guineensis	Elaeis_oleifera)	(Bactris_major	Attalea_speciosa))	((Reinhardtia_gracilis	Reinhardtia_simplex)	(Reinhardtia_paiewonskiana	Reinhardtia_latisecta)))))	Iriartea_deltoidea))	(Chamaedorea_seifrizii	Nypa_fruticans)))	Kingia_australis);
((Pseudophoenix_vinifera	((Manicaria_saccifera	(((((Leopoldinia_pulchra	((Dypsis_decaryi	Dictyosperma_album)	(Hydriastele_microspadix	((Burretiokentia_grandiflora	Kentiopsis_piersoniorum)	Heterospathe_cagayanensis))))	(Prestoea_acuminata	(Oenocarpus_minor	Oenocarpus_bataua)))	((Pelagodoxa_henryana	Veitchia_spiralis)	Geonoma_undata))	((Orania_palindan	(Roystonea_regia	(Podococcus_barteri	Sclerosperma_profizianum)))	(((Attalea_speciosa	(Elaeis_guineensis	Elaeis_oleifera))	Bactris_major)	((Reinhardtia_gracilis	Reinhardtia_simplex)	(Reinhardtia_paiewonskiana	Reinhardtia_latisecta)))))	Iriartea_deltoidea))	((Chamaedorea_seifrizii	Nypa_fruticans)	(Serenoa_repens	(Phoenix_dactylifera	Sabal_domingensis)))))	Kingia_australis);
(((Podococcus_barteri	Orania_palindan)	((((((Attalea_speciosa	(Elaeis_guineensis	Elaeis_oleifera))	Bactris_major)	((Reinhardtia_gracilis	Reinhardtia_simplex)	(Reinhardtia_paiewonskiana	Reinhardtia_latisecta)))	((Iriartea_deltoidea	(Chamaedorea_seifrizii	((Phoenix_dactylifera	((Serenoa_repens	Pseudophoenix_vinifera)	Sabal_domingensis))	Nypa_fruticans)))	(((Leopoldinia_pulchra	(Pelagodoxa_henryana	Geonoma_undata))	((((Veitchia_spiralis	Dypsis_decaryi)	Dictyosperma_album)	(Hydriastele_microspadix	((Burretiokentia_grandiflora	Kentiopsis_piersoniorum)	Heterospathe_cagayanensis)))	(Prestoea_acuminata	(Oenocarpus_minor	Oenocarpus_bataua))))	Manicaria_saccifera)))	Roystonea_regia)	Sclerosperma_profizianum))	Kingia_australis);
((Sabal_domingensis	(((Nypa_fruticans	((((((Leopoldinia_pulchra	((Veitchia_spiralis	Pelagodoxa_henryana)	Geonoma_undata))	((((Burretiokentia_grandiflora	Hydriastele_microspadix)	(Kentiopsis_piersoniorum	(Dictyosperma_album	Heterospathe_cagayanensis)))	Dypsis_decaryi)	(Prestoea_acuminata	(Oenocarpus_minor	Oenocarpus_bataua))))	Manicaria_saccifera)	((Roystonea_regia	(Sclerosperma_profizianum	(Podococcus_barteri	Orania_palindan)))	(((Elaeis_guineensis	Elaeis_oleifera)	(Bactris_major	Attalea_speciosa))	((Reinhardtia_gracilis	Reinhardtia_simplex)	(Reinhardtia_paiewonskiana	Reinhardtia_latisecta)))))	Iriartea_deltoidea)	Chamaedorea_seifrizii))	Phoenix_dactylifera)	(Serenoa_repens	Pseudophoenix_vinifera)))	Kingia_australis);
((Phoenix_dactylifera	((Serenoa_repens	Sabal_domingensis)	((Nypa_fruticans	Chamaedorea_seifrizii)	((Podococcus_barteri	Pseudophoenix_vinifera)	((((Leopoldinia_pulchra	(((Veitchia_spiralis	Pelagodoxa_henryana)	Geonoma_undata)	((Manicaria_saccifera	((Dictyosperma_album	Dypsis_decaryi)	(((Burretiokentia_grandiflora	Kentiopsis_piersoniorum)	Heterospathe_cagayanensis)	Hydriastele_microspadix)))	(Prestoea_acuminata	(Oenocarpus_minor	Oenocarpus_bataua)))))	(Roystonea_regia	(Orania_palindan	Sclerosperma_profizianum)))	(((Elaeis_guineensis	Elaeis_oleifera)	(Bactris_major	Attalea_speciosa))	((Reinhardtia_gracilis	Reinhardtia_simplex)	(Reinhardtia_paiewonskiana	Reinhardtia_latisecta))))	Iriartea_deltoidea)))))	Kingia_australis);
((Orania_palindan	((Sclerosperma_profizianum	(((((((Elaeis_guineensis	Elaeis_oleifera)	Attalea_speciosa)	((Reinhardtia_gracilis	Reinhardtia_simplex)	(Reinhardtia_paiewonskiana	Reinhardtia_latisecta)))	Bactris_major)	(((Manicaria_saccifera	(Veitchia_spiralis	Geonoma_undata))	(((((Phoenix_dactylifera	Sabal_domingensis)	Serenoa_repens)	Pseudophoenix_vinifera)	Chamaedorea_seifrizii)	Nypa_fruticans))	((Pelagodoxa_henryana	Leopoldinia_pulchra)	((((Dictyosperma_album	Dypsis_decaryi)	Hydriastele_microspadix)	((Burretiokentia_grandiflora	Kentiopsis_piersoniorum)	Heterospathe_cagayanensis))	(Prestoea_acuminata	(Oenocarpus_minor	Oenocarpus_bataua))))))	Iriartea_deltoidea)	Roystonea_regia))	Podococcus_barteri))	Kingia_australis);
(((Pseudophoenix_vinifera	((Sabal_domingensis	Serenoa_repens)	Phoenix_dactylifera))	(((((((Veitchia_spiralis	Pelagodoxa_henryana)	Leopoldinia_pulchra)	(Geonoma_undata	(((Dictyosperma_album	Dypsis_decaryi)	(((Burretiokentia_grandiflora	Kentiopsis_piersoniorum)	Heterospathe_cagayanensis)	Hydriastele_microspadix))	(Prestoea_acuminata	(Oenocarpus_minor	Oenocarpus_bataua)))))	((Roystonea_regia	((Podococcus_barteri	Orania_palindan)	Sclerosperma_profizianum))	(Manicaria_saccifera	(((Elaeis_guineensis	Elaeis_oleifera)	(Bactris_major	Attalea_speciosa))	((Reinhardtia_gracilis	Reinhardtia_simplex)	(Reinhardtia_paiewonskiana	Reinhardtia_latisecta))))))	Iriartea_deltoidea)	Nypa_fruticans)	Chamaedorea_seifrizii))	Kingia_australis);
((((((((((Geonoma_undata	Pelagodoxa_henryana)	(((Prestoea_acuminata	(Oenocarpus_minor	Oenocarpus_bataua))	((Dictyosperma_album	Dypsis_decaryi)	(((Burretiokentia_grandiflora	Kentiopsis_piersoniorum)	Heterospathe_cagayanensis)	Hydriastele_microspadix)))	Leopoldinia_pulchra))	((Veitchia_spiralis	(((Podococcus_barteri	Sclerosperma_profizianum)	Roystonea_regia)	Orania_palindan))	(((Elaeis_guineensis	Elaeis_oleifera)	(Bactris_major	Attalea_speciosa))	((Reinhardtia_gracilis	Reinhardtia_simplex)	(Reinhardtia_paiewonskiana	Reinhardtia_latisecta)))))	Manicaria_saccifera)	Iriartea_deltoidea)	Nypa_fruticans)	(Sabal_domingensis	Phoenix_dactylifera))	(Serenoa_repens	Chamaedorea_seifrizii))	Pseudophoenix_vinifera)	Kingia_australis);
((((Sabal_domingensis	Phoenix_dactylifera)	(Serenoa_repens	Chamaedorea_seifrizii))	((Geonoma_undata	(((Prestoea_acuminata	(Oenocarpus_minor	Oenocarpus_bataua))	(((((Burretiokentia_grandiflora	Kentiopsis_piersoniorum)	Heterospathe_cagayanensis)	Hydriastele_microspadix)	Dictyosperma_album)	(Veitchia_spiralis	Dypsis_decaryi)))	(Leopoldinia_pulchra	Pelagodoxa_henryana)))	((Iriartea_deltoidea	((Sclerosperma_profizianum	(Podococcus_barteri	Orania_palindan))	Roystonea_regia))	(Pseudophoenix_vinifera	((Nypa_fruticans	Manicaria_saccifera)	(((Elaeis_guineensis	Elaeis_oleifera)	(Bactris_major	Attalea_speciosa))	((Reinhardtia_gracilis	Reinhardtia_simplex)	(Reinhardtia_paiewonskiana	Reinhardtia_latisecta))))))))	Kingia_australis);
(((Serenoa_repens	(((Chamaedorea_seifrizii	Nypa_fruticans)	(Pseudophoenix_vinifera	(((Bactris_major	(((((((Kentiopsis_piersoniorum	Dictyosperma_album)	(Heterospathe_cagayanensis	Hydriastele_microspadix))	Dypsis_decaryi)	Burretiokentia_grandiflora)	(Prestoea_acuminata	(Oenocarpus_bataua	Oenocarpus_minor)))	(Pelagodoxa_henryana	(Geonoma_undata	Veitchia_spiralis)))	Leopoldinia_pulchra))	((Manicaria_saccifera	(((Reinhardtia_paiewonskiana	Reinhardtia_latisecta)	(Reinhardtia_simplex	Reinhardtia_gracilis))	(Attalea_speciosa	(Elaeis_guineensis	Elaeis_oleifera))))	(((Roystonea_regia	Sclerosperma_profizianum)	Orania_palindan)	Podococcus_barteri)))	Iriartea_deltoidea)))	Phoenix_dactylifera))	Sabal_domingensis)	Kingia_australis);
(((Chamaedorea_seifrizii	((Nypa_fruticans	((((((Reinhardtia_paiewonskiana	Reinhardtia_latisecta)	(Reinhardtia_simplex	Reinhardtia_gracilis))	((Bactris_major	Attalea_speciosa)	(Elaeis_guineensis	Elaeis_oleifera)))	(Roystonea_regia	(Sclerosperma_profizianum	Orania_palindan)))	(Manicaria_saccifera	(((Hydriastele_microspadix	((((Burretiokentia_grandiflora	Dypsis_decaryi)	Kentiopsis_piersoniorum)	Heterospathe_cagayanensis)	Dictyosperma_album))	(Leopoldinia_pulchra	(Prestoea_acuminata	(Oenocarpus_bataua	Oenocarpus_minor))))	(Pelagodoxa_henryana	(Veitchia_spiralis	Geonoma_undata)))))	Iriartea_deltoidea))	(Podococcus_barteri	Pseudophoenix_vinifera)))	(Phoenix_dactylifera	(Sabal_domingensis	Serenoa_repens)))	Kingia_australis);
(((Sabal_domingensis	Serenoa_repens)	(((Nypa_fruticans	Chamaedorea_seifrizii)	(((((Geonoma_undata	((((Dypsis_decaryi	Hydriastele_microspadix)	(Dictyosperma_album	((Heterospathe_cagayanensis	Burretiokentia_grandiflora)	Kentiopsis_piersoniorum)))	((Oenocarpus_bataua	Oenocarpus_minor)	Prestoea_acuminata))	Leopoldinia_pulchra))	(Veitchia_spiralis	Pelagodoxa_henryana))	((((Podococcus_barteri	Pseudophoenix_vinifera)	(((Reinhardtia_paiewonskiana	Reinhardtia_latisecta)	(Reinhardtia_simplex	Reinhardtia_gracilis))	(Attalea_speciosa	(Elaeis_guineensis	Elaeis_oleifera))))	Bactris_major)	((Roystonea_regia	Sclerosperma_profizianum)	Orania_palindan)))	Manicaria_saccifera)	Iriartea_deltoidea))	Phoenix_dactylifera))	Kingia_australis);
(((Oenocarpus_bataua	Oenocarpus_minor)	(Prestoea_acuminata	((Leopoldinia_pulchra	((((Phoenix_dactylifera	(Sabal_domingensis	Serenoa_repens))	(Nypa_fruticans	Chamaedorea_seifrizii))	(Manicaria_saccifera	(Iriartea_deltoidea	(((Podococcus_barteri	Pseudophoenix_vinifera)	(((Reinhardtia_paiewonskiana	Reinhardtia_latisecta)	(Reinhardtia_simplex	Reinhardtia_gracilis))	((Bactris_major	Attalea_speciosa)	(Elaeis_guineensis	Elaeis_oleifera))))	(Roystonea_regia	(Sclerosperma_profizianum	Orania_palindan))))))	((Veitchia_spiralis	Pelagodoxa_henryana)	Geonoma_undata)))	((((Heterospathe_cagayanensis	Burretiokentia_grandiflora)	Kentiopsis_piersoniorum)	Hydriastele_microspadix)	(Dypsis_decaryi	Dictyosperma_album)))))	Kingia_australis);
((Orania_palindan	((Sclerosperma_profizianum	((((((Reinhardtia_paiewonskiana	Reinhardtia_latisecta)	(Reinhardtia_simplex	Reinhardtia_gracilis))	(Attalea_speciosa	(Elaeis_guineensis	Elaeis_oleifera)))	Bactris_major)	(Iriartea_deltoidea	(((((Veitchia_spiralis	Pelagodoxa_henryana)	Geonoma_undata)	(((((Kentiopsis_piersoniorum	Burretiokentia_grandiflora)	Heterospathe_cagayanensis)	(Dictyosperma_album	(Dypsis_decaryi	Hydriastele_microspadix)))	((Oenocarpus_bataua	Oenocarpus_minor)	Prestoea_acuminata))	Leopoldinia_pulchra))	((Pseudophoenix_vinifera	(Serenoa_repens	(Phoenix_dactylifera	Sabal_domingensis)))	(Nypa_fruticans	Chamaedorea_seifrizii)))	Manicaria_saccifera)))	Roystonea_regia))	Podococcus_barteri))	Kingia_australis);
((Sabal_domingensis	((((Chamaedorea_seifrizii	(Nypa_fruticans	Pseudophoenix_vinifera))	((((Roystonea_regia	((Podococcus_barteri	Orania_palindan)	Sclerosperma_profizianum))	((((Reinhardtia_paiewonskiana	Reinhardtia_latisecta)	(Reinhardtia_simplex	Reinhardtia_gracilis))	(Attalea_speciosa	(Elaeis_guineensis	Elaeis_oleifera)))	Bactris_major))	((Pelagodoxa_henryana	(Manicaria_saccifera	(Veitchia_spiralis	Geonoma_undata)))	(Leopoldinia_pulchra	((((Hydriastele_microspadix	((Kentiopsis_piersoniorum	Burretiokentia_grandiflora)	Heterospathe_cagayanensis))	Dictyosperma_album)	Dypsis_decaryi)	((Oenocarpus_bataua	Oenocarpus_minor)	Prestoea_acuminata)))))	Iriartea_deltoidea))	Serenoa_repens)	Phoenix_dactylifera))	Kingia_australis);
((Sabal_domingensis	((((Chamaedorea_seifrizii	Nypa_fruticans)	((Podococcus_barteri	Pseudophoenix_vinifera)	((((Roystonea_regia	(Orania_palindan	Sclerosperma_profizianum))	((((Reinhardtia_paiewonskiana	Reinhardtia_latisecta)	(Reinhardtia_simplex	Reinhardtia_gracilis))	(Attalea_speciosa	(Elaeis_guineensis	Elaeis_oleifera)))	Bactris_major))	(((Leopoldinia_pulchra	Manicaria_saccifera)	(((Hydriastele_microspadix	Dypsis_decaryi)	(Dictyosperma_album	((Burretiokentia_grandiflora	Heterospathe_cagayanensis)	Kentiopsis_piersoniorum)))	((Oenocarpus_bataua	Oenocarpus_minor)	Prestoea_acuminata)))	(Pelagodoxa_henryana	(Veitchia_spiralis	Geonoma_undata))))	Iriartea_deltoidea)))	Serenoa_repens)	Phoenix_dactylifera))	Kingia_australis);
((Sabal_domingensis	((((((Iriartea_deltoidea	((Roystonea_regia	(Orania_palindan	(Podococcus_barteri	Sclerosperma_profizianum)))	(Manicaria_saccifera	(((Reinhardtia_paiewonskiana	Reinhardtia_latisecta)	(Reinhardtia_simplex	Reinhardtia_gracilis))	((Bactris_major	Attalea_speciosa)	(Elaeis_guineensis	Elaeis_oleifera))))))	(((Leopoldinia_pulchra	((Hydriastele_microspadix	Dypsis_decaryi)	(Dictyosperma_album	((Burretiokentia_grandiflora	Heterospathe_cagayanensis)	Kentiopsis_piersoniorum))))	((Oenocarpus_bataua	Oenocarpus_minor)	Prestoea_acuminata))	(Geonoma_undata	(Pelagodoxa_henryana	Veitchia_spiralis))))	Chamaedorea_seifrizii)	(Pseudophoenix_vinifera	Nypa_fruticans))	Serenoa_repens)	Phoenix_dactylifera))	Kingia_australis);
((Bactris_major	(((Iriartea_deltoidea	((Phoenix_dactylifera	(Serenoa_repens	Sabal_domingensis))	(Nypa_fruticans	Chamaedorea_seifrizii)))	(Manicaria_saccifera	(((Dypsis_decaryi	(((Burretiokentia_grandiflora	Hydriastele_microspadix)	(Heterospathe_cagayanensis	Kentiopsis_piersoniorum))	Dictyosperma_album))	(Leopoldinia_pulchra	((Oenocarpus_bataua	Oenocarpus_minor)	Prestoea_acuminata)))	(Geonoma_undata	(Veitchia_spiralis	Pelagodoxa_henryana)))))	((Pseudophoenix_vinifera	(((Reinhardtia_paiewonskiana	Reinhardtia_latisecta)	(Reinhardtia_simplex	Reinhardtia_gracilis))	(Attalea_speciosa	(Elaeis_guineensis	Elaeis_oleifera))))	((Podococcus_barteri	Orania_palindan)	(Sclerosperma_profizianum	Roystonea_regia)))))	Kingia_australis);
(((Iriartea_deltoidea	((Manicaria_saccifera	((((Dypsis_decaryi	Dictyosperma_album)	(Hydriastele_microspadix	(Burretiokentia_grandiflora	(Kentiopsis_piersoniorum	Heterospathe_cagayanensis))))	(Leopoldinia_pulchra	((Oenocarpus_bataua	Oenocarpus_minor)	Prestoea_acuminata)))	(Geonoma_undata	Pelagodoxa_henryana)))	((((Reinhardtia_paiewonskiana	Reinhardtia_latisecta)	(Reinhardtia_simplex	Reinhardtia_gracilis))	(Bactris_major	(Attalea_speciosa	(Elaeis_guineensis	Elaeis_oleifera))))	((Sclerosperma_profizianum	Orania_palindan)	Roystonea_regia))))	((((Serenoa_repens	Chamaedorea_seifrizii)	(Sabal_domingensis	Phoenix_dactylifera))	Veitchia_spiralis)	((Podococcus_barteri	Pseudophoenix_vinifera)	Nypa_fruticans)))	Kingia_australis);
(((Manicaria_saccifera	((Attalea_speciosa	(Elaeis_guineensis	Elaeis_oleifera))	((Reinhardtia_simplex	Reinhardtia_gracilis)	(Reinhardtia_paiewonskiana	Reinhardtia_latisecta))))	((Iriartea_deltoidea	((Sclerosperma_profizianum	(Podococcus_barteri	Orania_palindan))	Roystonea_regia))	((((Nypa_fruticans	Chamaedorea_seifrizii)	((Pseudophoenix_vinifera	Serenoa_repens)	(Phoenix_dactylifera	Sabal_domingensis)))	(Bactris_major	Geonoma_undata))	(((Veitchia_spiralis	Leopoldinia_pulchra)	Pelagodoxa_henryana)	(((Dictyosperma_album	(Hydriastele_microspadix	(Heterospathe_cagayanensis	(Kentiopsis_piersoniorum	Burretiokentia_grandiflora))))	Dypsis_decaryi)	(Prestoea_acuminata	(Oenocarpus_bataua	Oenocarpus_minor)))))))	Kingia_australis);
((Phoenix_dactylifera	((Sabal_domingensis	(Pseudophoenix_vinifera	Serenoa_repens))	(((((Geonoma_undata	(Leopoldinia_pulchra	Pelagodoxa_henryana))	(((Dictyosperma_album	Dypsis_decaryi)	(Hydriastele_microspadix	(Heterospathe_cagayanensis	(Kentiopsis_piersoniorum	Burretiokentia_grandiflora))))	(Prestoea_acuminata	(Oenocarpus_bataua	Oenocarpus_minor))))	((Manicaria_saccifera	(((Elaeis_guineensis	Elaeis_oleifera)	(Bactris_major	Attalea_speciosa))	((Reinhardtia_simplex	Reinhardtia_gracilis)	(Reinhardtia_paiewonskiana	Reinhardtia_latisecta))))	((Orania_palindan	(Sclerosperma_profizianum	Podococcus_barteri))	(Veitchia_spiralis	Roystonea_regia))))	Iriartea_deltoidea)	(Nypa_fruticans	Chamaedorea_seifrizii))))	Kingia_australis);
(((Nypa_fruticans	Chamaedorea_seifrizii)	(((Phoenix_dactylifera	Sabal_domingensis)	Serenoa_repens)	((((Geonoma_undata	Pelagodoxa_henryana)	(((Veitchia_spiralis	Leopoldinia_pulchra)	(((Heterospathe_cagayanensis	Kentiopsis_piersoniorum)	(Burretiokentia_grandiflora	(Dictyosperma_album	Dypsis_decaryi)))	Hydriastele_microspadix))	(Prestoea_acuminata	(Oenocarpus_bataua	Oenocarpus_minor))))	((Pseudophoenix_vinifera	(Manicaria_saccifera	((Bactris_major	(Attalea_speciosa	(Elaeis_guineensis	Elaeis_oleifera)))	((Reinhardtia_simplex	Reinhardtia_gracilis)	(Reinhardtia_paiewonskiana	Reinhardtia_latisecta)))))	(((Orania_palindan	Sclerosperma_profizianum)	Roystonea_regia)	Podococcus_barteri)))	Iriartea_deltoidea)))	Kingia_australis);
((((((Manicaria_saccifera	((Geonoma_undata	(Veitchia_spiralis	Pelagodoxa_henryana))	((((Dictyosperma_album	(((Kentiopsis_piersoniorum	Burretiokentia_grandiflora)	Heterospathe_cagayanensis)	Hydriastele_microspadix))	Dypsis_decaryi)	(Prestoea_acuminata	(Oenocarpus_bataua	Oenocarpus_minor)))	Leopoldinia_pulchra)))	((((Elaeis_guineensis	Elaeis_oleifera)	(Bactris_major	Attalea_speciosa))	((Reinhardtia_simplex	Reinhardtia_gracilis)	(Reinhardtia_paiewonskiana	Reinhardtia_latisecta)))	((Orania_palindan	(Podococcus_barteri	Sclerosperma_profizianum))	Roystonea_regia)))	Iriartea_deltoidea)	Chamaedorea_seifrizii)	(Nypa_fruticans	((Phoenix_dactylifera	(Pseudophoenix_vinifera	Sabal_domingensis))	Serenoa_repens)))	Kingia_australis);
(((Orania_palindan	Podococcus_barteri)	((Sclerosperma_profizianum	Roystonea_regia)	(((Iriartea_deltoidea	(((Phoenix_dactylifera	Sabal_domingensis)	Serenoa_repens)	(Chamaedorea_seifrizii	Nypa_fruticans)))	(Pseudophoenix_vinifera	(((Reinhardtia_simplex	Reinhardtia_gracilis)	(Reinhardtia_paiewonskiana	Reinhardtia_latisecta))	(Bactris_major	((Elaeis_guineensis	Elaeis_oleifera)	Attalea_speciosa)))))	(Manicaria_saccifera	((Veitchia_spiralis	Geonoma_undata)	(((((Kentiopsis_piersoniorum	Burretiokentia_grandiflora)	Heterospathe_cagayanensis)	(Hydriastele_microspadix	(Dictyosperma_album	Dypsis_decaryi)))	(Prestoea_acuminata	(Oenocarpus_bataua	Oenocarpus_minor)))	(Pelagodoxa_henryana	Leopoldinia_pulchra)))))))	Kingia_australis);
((Sabal_domingensis	(Phoenix_dactylifera	(Serenoa_repens	((Chamaedorea_seifrizii	Nypa_fruticans)	((((Leopoldinia_pulchra	(Manicaria_saccifera	(((Veitchia_spiralis	Dypsis_decaryi)	((((Kentiopsis_piersoniorum	Burretiokentia_grandiflora)	Heterospathe_cagayanensis)	Hydriastele_microspadix)	Dictyosperma_album))	(Prestoea_acuminata	(Oenocarpus_bataua	Oenocarpus_minor)))))	(Geonoma_undata	Pelagodoxa_henryana))	(((((Podococcus_barteri	Pseudophoenix_vinifera)	(((Reinhardtia_simplex	Reinhardtia_gracilis)	(Reinhardtia_paiewonskiana	Reinhardtia_latisecta))	Attalea_speciosa))	(Elaeis_guineensis	Elaeis_oleifera))	Bactris_major)	(Orania_palindan	(Sclerosperma_profizianum	Roystonea_regia))))	Iriartea_deltoidea)))))	Kingia_australis);
((((Nypa_fruticans	((((((Veitchia_spiralis	Pelagodoxa_henryana)	Leopoldinia_pulchra)	((Manicaria_saccifera	((Kentiopsis_piersoniorum	Heterospathe_cagayanensis)	((Burretiokentia_grandiflora	Hydriastele_microspadix)	(Dypsis_decaryi	Dictyosperma_album))))	(Prestoea_acuminata	(Oenocarpus_bataua	Oenocarpus_minor))))	Geonoma_undata)	((Pseudophoenix_vinifera	(((Reinhardtia_simplex	Reinhardtia_gracilis)	(Reinhardtia_paiewonskiana	Reinhardtia_latisecta))	(Bactris_major	((Elaeis_guineensis	Elaeis_oleifera)	Attalea_speciosa))))	(Roystonea_regia	(Orania_palindan	Sclerosperma_profizianum))))	(Podococcus_barteri	Iriartea_deltoidea)))	Chamaedorea_seifrizii)	((Sabal_domingensis	Phoenix_dactylifera)	Serenoa_repens))	Kingia_australis);
((((((Leopoldinia_pulchra	((Dypsis_decaryi	(((Kentiopsis_piersoniorum	(Burretiokentia_grandiflora	Heterospathe_cagayanensis))	Hydriastele_microspadix)	Dictyosperma_album))	(Prestoea_acuminata	(Oenocarpus_bataua	Oenocarpus_minor))))	((Veitchia_spiralis	Pelagodoxa_henryana)	Geonoma_undata))	Manicaria_saccifera)	((((Podococcus_barteri	Pseudophoenix_vinifera)	(((Reinhardtia_simplex	Reinhardtia_gracilis)	(Reinhardtia_paiewonskiana	Reinhardtia_latisecta))	((Elaeis_guineensis	Elaeis_oleifera)	Attalea_speciosa)))	Bactris_major)	(Roystonea_regia	(Orania_palindan	Sclerosperma_profizianum))))	(Iriartea_deltoidea	(((Serenoa_repens	Sabal_domingensis)	Phoenix_dactylifera)	(Nypa_fruticans	Chamaedorea_seifrizii))))	Kingia_australis);
((Phoenix_dactylifera	(((Nypa_fruticans	Chamaedorea_seifrizii)	(Manicaria_saccifera	((((Leopoldinia_pulchra	(((Burretiokentia_grandiflora	Dypsis_decaryi)	(((Kentiopsis_piersoniorum	Heterospathe_cagayanensis)	Hydriastele_microspadix)	Dictyosperma_album))	(Prestoea_acuminata	(Oenocarpus_bataua	Oenocarpus_minor))))	((Veitchia_spiralis	Pelagodoxa_henryana)	Geonoma_undata))	((Iriartea_deltoidea	(Roystonea_regia	(Orania_palindan	Sclerosperma_profizianum)))	(((Reinhardtia_simplex	Reinhardtia_gracilis)	(Reinhardtia_paiewonskiana	Reinhardtia_latisecta))	((Elaeis_guineensis	Elaeis_oleifera)	(Podococcus_barteri	Attalea_speciosa)))))	Bactris_major)))	((Pseudophoenix_vinifera	Serenoa_repens)	Sabal_domingensis)))	Kingia_australis);
((((Iriartea_deltoidea	(((Pseudophoenix_vinifera	Serenoa_repens)	(Sabal_domingensis	Phoenix_dactylifera))	(Roystonea_regia	(Orania_palindan	Sclerosperma_profizianum))))	(Bactris_major	((Chamaedorea_seifrizii	(Veitchia_spiralis	Pelagodoxa_henryana))	((Leopoldinia_pulchra	((Dypsis_decaryi	((((Burretiokentia_grandiflora	Kentiopsis_piersoniorum)	Heterospathe_cagayanensis)	Hydriastele_microspadix)	Dictyosperma_album))	(Prestoea_acuminata	(Oenocarpus_bataua	Oenocarpus_minor))))	Geonoma_undata))))	((Nypa_fruticans	Manicaria_saccifera)	(((Reinhardtia_simplex	Reinhardtia_gracilis)	(Reinhardtia_paiewonskiana	Reinhardtia_latisecta))	((Elaeis_guineensis	Elaeis_oleifera)	(Podococcus_barteri	Attalea_speciosa)))))	Kingia_australis);
(((Nypa_fruticans	Chamaedorea_seifrizii)	(((Pseudophoenix_vinifera	Serenoa_repens)	(Sabal_domingensis	Phoenix_dactylifera))	(Bactris_major	(((Iriartea_deltoidea	((Roystonea_regia	(Sclerosperma_profizianum	(Podococcus_barteri	(Veitchia_spiralis	Orania_palindan))))	(((Elaeis_guineensis	Elaeis_oleifera)	Attalea_speciosa)	((Reinhardtia_paiewonskiana	Reinhardtia_latisecta)	(Reinhardtia_gracilis	Reinhardtia_simplex)))))	((Leopoldinia_pulchra	(Geonoma_undata	Pelagodoxa_henryana))	(((((Heterospathe_cagayanensis	Burretiokentia_grandiflora)	Kentiopsis_piersoniorum)	Hydriastele_microspadix)	(Dypsis_decaryi	Dictyosperma_album))	(Prestoea_acuminata	(Oenocarpus_minor	Oenocarpus_bataua)))))	Manicaria_saccifera))))	Kingia_australis);
(((Prestoea_acuminata	(Oenocarpus_minor	Oenocarpus_bataua))	(((((Iriartea_deltoidea	(((Pseudophoenix_vinifera	Podococcus_barteri)	Nypa_fruticans)	Chamaedorea_seifrizii))	((Serenoa_repens	Sabal_domingensis)	Phoenix_dactylifera))	((Roystonea_regia	(Sclerosperma_profizianum	Orania_palindan))	((Bactris_major	((Elaeis_guineensis	Elaeis_oleifera)	Attalea_speciosa))	((Reinhardtia_paiewonskiana	Reinhardtia_latisecta)	(Reinhardtia_gracilis	Reinhardtia_simplex)))))	((Geonoma_undata	(Veitchia_spiralis	Pelagodoxa_henryana))	Manicaria_saccifera))	(Leopoldinia_pulchra	((((Kentiopsis_piersoniorum	(Dypsis_decaryi	Burretiokentia_grandiflora))	Heterospathe_cagayanensis)	Dictyosperma_album)	Hydriastele_microspadix))))	Kingia_australis);
(((((Pseudophoenix_vinifera	Podococcus_barteri)	(Iriartea_deltoidea	((((((Elaeis_guineensis	Elaeis_oleifera)	Attalea_speciosa)	((Reinhardtia_paiewonskiana	Reinhardtia_latisecta)	(Reinhardtia_gracilis	Reinhardtia_simplex)))	Bactris_major)	((Geonoma_undata	Manicaria_saccifera)	(Pelagodoxa_henryana	((Veitchia_spiralis	Leopoldinia_pulchra)	((((Burretiokentia_grandiflora	(Kentiopsis_piersoniorum	Heterospathe_cagayanensis))	Hydriastele_microspadix)	(Dictyosperma_album	Dypsis_decaryi))	(Prestoea_acuminata	(Oenocarpus_minor	Oenocarpus_bataua)))))))	(Roystonea_regia	(Sclerosperma_profizianum	Orania_palindan)))))	((Sabal_domingensis	Serenoa_repens)	Phoenix_dactylifera))	(Nypa_fruticans	Chamaedorea_seifrizii))	Kingia_australis);
((Iriartea_deltoidea	((((((Reinhardtia_paiewonskiana	Reinhardtia_latisecta)	(Reinhardtia_gracilis	Reinhardtia_simplex))	(Bactris_major	((Elaeis_guineensis	Elaeis_oleifera)	Attalea_speciosa)))	(Orania_palindan	(Roystonea_regia	Sclerosperma_profizianum)))	(Manicaria_saccifera	((Geonoma_undata	(Pelagodoxa_henryana	Veitchia_spiralis))	(Leopoldinia_pulchra	(((((Kentiopsis_piersoniorum	Heterospathe_cagayanensis)	Hydriastele_microspadix)	(Dictyosperma_album	Dypsis_decaryi))	Burretiokentia_grandiflora)	(Prestoea_acuminata	(Oenocarpus_minor	Oenocarpus_bataua)))))))	(Chamaedorea_seifrizii	(((Sabal_domingensis	Serenoa_repens)	Phoenix_dactylifera)	((Pseudophoenix_vinifera	Podococcus_barteri)	Nypa_fruticans)))))	Kingia_australis);
((Sabal_domingensis	((((Iriartea_deltoidea	((((Pseudophoenix_vinifera	(((Reinhardtia_paiewonskiana	Reinhardtia_latisecta)	(Reinhardtia_gracilis	Reinhardtia_simplex))	((Elaeis_guineensis	Elaeis_oleifera)	Attalea_speciosa)))	(((Podococcus_barteri	Sclerosperma_profizianum)	Orania_palindan)	Roystonea_regia))	Bactris_major)	(Manicaria_saccifera	((Geonoma_undata	(Pelagodoxa_henryana	Veitchia_spiralis))	(Leopoldinia_pulchra	((((Burretiokentia_grandiflora	(Kentiopsis_piersoniorum	Heterospathe_cagayanensis))	Hydriastele_microspadix)	(Dictyosperma_album	Dypsis_decaryi))	(Prestoea_acuminata	(Oenocarpus_minor	Oenocarpus_bataua))))))))	Nypa_fruticans)	(Chamaedorea_seifrizii	Serenoa_repens))	Phoenix_dactylifera))	Kingia_australis);
((Sabal_domingensis	(Phoenix_dactylifera	(Serenoa_repens	((Chamaedorea_seifrizii	Nypa_fruticans)	((Podococcus_barteri	Pseudophoenix_vinifera)	((((((Reinhardtia_paiewonskiana	Reinhardtia_latisecta)	(Reinhardtia_gracilis	Reinhardtia_simplex))	((Elaeis_guineensis	Elaeis_oleifera)	Attalea_speciosa))	(Iriartea_deltoidea	((Sclerosperma_profizianum	Orania_palindan)	Roystonea_regia)))	(((Leopoldinia_pulchra	Manicaria_saccifera)	((((Kentiopsis_piersoniorum	Heterospathe_cagayanensis)	Hydriastele_microspadix)	(Burretiokentia_grandiflora	(Dictyosperma_album	Dypsis_decaryi)))	(Prestoea_acuminata	(Oenocarpus_minor	Oenocarpus_bataua))))	(Geonoma_undata	(Veitchia_spiralis	Pelagodoxa_henryana))))	Bactris_major))))))	Kingia_australis);
((Sabal_domingensis	(Phoenix_dactylifera	(Serenoa_repens	((Chamaedorea_seifrizii	Nypa_fruticans)	((((Leopoldinia_pulchra	(((Burretiokentia_grandiflora	Dictyosperma_album)	(((Heterospathe_cagayanensis	Hydriastele_microspadix)	Kentiopsis_piersoniorum)	Dypsis_decaryi))	(Prestoea_acuminata	(Oenocarpus_minor	Oenocarpus_bataua))))	(Geonoma_undata	(Veitchia_spiralis	Pelagodoxa_henryana)))	(Bactris_major	(Manicaria_saccifera	((Pseudophoenix_vinifera	(((Reinhardtia_paiewonskiana	Reinhardtia_latisecta)	(Reinhardtia_gracilis	Reinhardtia_simplex))	((Elaeis_guineensis	Elaeis_oleifera)	(Podococcus_barteri	Attalea_speciosa))))	((Sclerosperma_profizianum	Orania_palindan)	Roystonea_regia)))))	Iriartea_deltoidea)))))	Kingia_australis);
((((Nypa_fruticans	(((Manicaria_saccifera	(Leopoldinia_pulchra	((((Dypsis_decaryi	Burretiokentia_grandiflora)	Dictyosperma_album)	((Heterospathe_cagayanensis	Hydriastele_microspadix)	Kentiopsis_piersoniorum))	(Prestoea_acuminata	(Oenocarpus_minor	Oenocarpus_bataua)))))	(Geonoma_undata	(Veitchia_spiralis	Pelagodoxa_henryana)))	(((Bactris_major	(((Reinhardtia_paiewonskiana	Reinhardtia_latisecta)	(Reinhardtia_gracilis	Reinhardtia_simplex))	((Elaeis_guineensis	Elaeis_oleifera)	Attalea_speciosa)))	Podococcus_barteri)	(Iriartea_deltoidea	((Sclerosperma_profizianum	Orania_palindan)	Roystonea_regia)))))	(Pseudophoenix_vinifera	((Serenoa_repens	Sabal_domingensis)	Phoenix_dactylifera)))	Chamaedorea_seifrizii)	Kingia_australis);
((((Podococcus_barteri	Sclerosperma_profizianum)	Orania_palindan)	(Roystonea_regia	((((((Pseudophoenix_vinifera	((Serenoa_repens	Sabal_domingensis)	Phoenix_dactylifera))	(Chamaedorea_seifrizii	Nypa_fruticans))	(((Veitchia_spiralis	Leopoldinia_pulchra)	((Prestoea_acuminata	(Oenocarpus_minor	Oenocarpus_bataua))	((((Heterospathe_cagayanensis	Kentiopsis_piersoniorum)	Burretiokentia_grandiflora)	(Dypsis_decaryi	Hydriastele_microspadix))	Dictyosperma_album)))	(Geonoma_undata	Pelagodoxa_henryana)))	Manicaria_saccifera)	(Bactris_major	(((Reinhardtia_paiewonskiana	Reinhardtia_latisecta)	(Reinhardtia_gracilis	Reinhardtia_simplex))	((Elaeis_guineensis	Elaeis_oleifera)	Attalea_speciosa))))	Iriartea_deltoidea)))	Kingia_australis);
(((Veitchia_spiralis	Orania_palindan)	(Podococcus_barteri	(Sclerosperma_profizianum	(Roystonea_regia	((Bactris_major	(((Reinhardtia_paiewonskiana	Reinhardtia_latisecta)	(Reinhardtia_gracilis	Reinhardtia_simplex))	((Elaeis_guineensis	Elaeis_oleifera)	Attalea_speciosa)))	((Iriartea_deltoidea	((Phoenix_dactylifera	((Serenoa_repens	Pseudophoenix_vinifera)	Sabal_domingensis))	(Chamaedorea_seifrizii	Nypa_fruticans)))	(Manicaria_saccifera	(((Prestoea_acuminata	(Oenocarpus_minor	Oenocarpus_bataua))	((Dypsis_decaryi	Dictyosperma_album)	(Hydriastele_microspadix	((Burretiokentia_grandiflora	Heterospathe_cagayanensis)	Kentiopsis_piersoniorum))))	(Geonoma_undata	(Leopoldinia_pulchra	Pelagodoxa_henryana))))))))))	Kingia_australis);
((Iriartea_deltoidea	(((((Serenoa_repens	Chamaedorea_seifrizii)	((Sabal_domingensis	Phoenix_dactylifera)	Veitchia_spiralis))	Nypa_fruticans)	(Podococcus_barteri	Pseudophoenix_vinifera))	(((Bactris_major	(((Reinhardtia_simplex	Reinhardtia_gracilis)	(Reinhardtia_paiewonskiana	Reinhardtia_latisecta))	(Attalea_speciosa	(Elaeis_guineensis	Elaeis_oleifera))))	((Sclerosperma_profizianum	Orania_palindan)	Roystonea_regia))	(((Leopoldinia_pulchra	Pelagodoxa_henryana)	(Geonoma_undata	((Dictyosperma_album	((Hydriastele_microspadix	((Burretiokentia_grandiflora	Heterospathe_cagayanensis)	Kentiopsis_piersoniorum))	Dypsis_decaryi))	(Prestoea_acuminata	(Oenocarpus_minor	Oenocarpus_bataua)))))	Manicaria_saccifera))))	Kingia_australis);
(((Sabal_domingensis	(Phoenix_dactylifera	((Nypa_fruticans	(((((Reinhardtia_simplex	Reinhardtia_gracilis)	(Reinhardtia_paiewonskiana	Reinhardtia_latisecta))	((Bactris_major	Attalea_speciosa)	(Elaeis_guineensis	Elaeis_oleifera)))	(Iriartea_deltoidea	((Sclerosperma_profizianum	(Podococcus_barteri	Orania_palindan))	Roystonea_regia)))	(((Geonoma_undata	Pelagodoxa_henryana)	((Veitchia_spiralis	Leopoldinia_pulchra)	((((Hydriastele_microspadix	(Heterospathe_cagayanensis	(Burretiokentia_grandiflora	Kentiopsis_piersoniorum)))	Dictyosperma_album)	Dypsis_decaryi)	(Prestoea_acuminata	(Oenocarpus_minor	Oenocarpus_bataua)))))	Manicaria_saccifera)))	(Serenoa_repens	Chamaedorea_seifrizii))))	Pseudophoenix_vinifera)	Kingia_australis);
((((((Manicaria_saccifera	(((Reinhardtia_simplex	Reinhardtia_gracilis)	(Reinhardtia_paiewonskiana	Reinhardtia_latisecta))	(Bactris_major	(Attalea_speciosa	(Elaeis_guineensis	Elaeis_oleifera)))))	((Sclerosperma_profizianum	(Podococcus_barteri	Orania_palindan))	Roystonea_regia))	((((((Kentiopsis_piersoniorum	(Heterospathe_cagayanensis	Hydriastele_microspadix))	Dictyosperma_album)	(Veitchia_spiralis	Dypsis_decaryi))	Burretiokentia_grandiflora)	(Prestoea_acuminata	(Oenocarpus_minor	Oenocarpus_bataua)))	(Leopoldinia_pulchra	(Geonoma_undata	Pelagodoxa_henryana))))	Iriartea_deltoidea)	((((Pseudophoenix_vinifera	Sabal_domingensis)	Phoenix_dactylifera)	Serenoa_repens)	(Chamaedorea_seifrizii	Nypa_fruticans)))	Kingia_australis);
((((((((((((Dypsis_decaryi	Burretiokentia_grandiflora)	Heterospathe_cagayanensis)	Kentiopsis_piersoniorum)	Dictyosperma_album)	Hydriastele_microspadix)	(Prestoea_acuminata	(Oenocarpus_minor	Oenocarpus_bataua)))	(Geonoma_undata	(Veitchia_spiralis	Pelagodoxa_henryana)))	Leopoldinia_pulchra)	(((Sclerosperma_profizianum	(Podococcus_barteri	Orania_palindan))	Roystonea_regia)	(Manicaria_saccifera	((Pseudophoenix_vinifera	Bactris_major)	((Attalea_speciosa	(Elaeis_guineensis	Elaeis_oleifera))	((Reinhardtia_simplex	Reinhardtia_gracilis)	(Reinhardtia_paiewonskiana	Reinhardtia_latisecta)))))))	Iriartea_deltoidea)	(((Sabal_domingensis	Serenoa_repens)	Phoenix_dactylifera)	(Chamaedorea_seifrizii	Nypa_fruticans)))	Kingia_australis);
((Iriartea_deltoidea	(((Manicaria_saccifera	(Geonoma_undata	((((((Heterospathe_cagayanensis	Kentiopsis_piersoniorum)	(Dypsis_decaryi	Burretiokentia_grandiflora))	Dictyosperma_album)	Hydriastele_microspadix)	(Prestoea_acuminata	(Oenocarpus_minor	Oenocarpus_bataua)))	(Leopoldinia_pulchra	Pelagodoxa_henryana))))	(((Sclerosperma_profizianum	(Podococcus_barteri	(Veitchia_spiralis	Orania_palindan)))	Roystonea_regia)	((Pseudophoenix_vinifera	Bactris_major)	((Attalea_speciosa	(Elaeis_guineensis	Elaeis_oleifera))	((Reinhardtia_simplex	Reinhardtia_gracilis)	(Reinhardtia_paiewonskiana	Reinhardtia_latisecta))))))	(Nypa_fruticans	((Sabal_domingensis	(Chamaedorea_seifrizii	Serenoa_repens))	Phoenix_dactylifera))))	Kingia_australis);
((Sabal_domingensis	((Chamaedorea_seifrizii	Serenoa_repens)	(Phoenix_dactylifera	(((Iriartea_deltoidea	((Geonoma_undata	(((((Hydriastele_microspadix	((Burretiokentia_grandiflora	Heterospathe_cagayanensis)	Kentiopsis_piersoniorum))	Dictyosperma_album)	Dypsis_decaryi)	(Prestoea_acuminata	(Oenocarpus_minor	Oenocarpus_bataua)))	(Leopoldinia_pulchra	Pelagodoxa_henryana)))	(((Sclerosperma_profizianum	(Podococcus_barteri	(Veitchia_spiralis	Orania_palindan)))	Roystonea_regia)	(Manicaria_saccifera	((Bactris_major	(Attalea_speciosa	(Elaeis_guineensis	Elaeis_oleifera)))	((Reinhardtia_simplex	Reinhardtia_gracilis)	(Reinhardtia_paiewonskiana	Reinhardtia_latisecta)))))))	Pseudophoenix_vinifera)	Nypa_fruticans))))	Kingia_australis);
((Sabal_domingensis	(Serenoa_repens	(Phoenix_dactylifera	((Chamaedorea_seifrizii	Nypa_fruticans)	(Pseudophoenix_vinifera	(Iriartea_deltoidea	(((Bactris_major	Geonoma_undata)	(((((Hydriastele_microspadix	((Burretiokentia_grandiflora	Heterospathe_cagayanensis)	Kentiopsis_piersoniorum))	Dictyosperma_album)	Dypsis_decaryi)	(Prestoea_acuminata	(Oenocarpus_minor	Oenocarpus_bataua)))	((Veitchia_spiralis	Leopoldinia_pulchra)	Pelagodoxa_henryana)))	((((Sclerosperma_profizianum	Podococcus_barteri)	Orania_palindan)	Roystonea_regia)	(Manicaria_saccifera	((Attalea_speciosa	(Elaeis_guineensis	Elaeis_oleifera))	((Reinhardtia_simplex	Reinhardtia_gracilis)	(Reinhardtia_paiewonskiana	Reinhardtia_latisecta))))))))))))	Kingia_australis);
((Phoenix_dactylifera	(((Chamaedorea_seifrizii	Nypa_fruticans)	(Pseudophoenix_vinifera	((((((Hydriastele_microspadix	((Burretiokentia_grandiflora	Heterospathe_cagayanensis)	Kentiopsis_piersoniorum))	Dictyosperma_album)	(Leopoldinia_pulchra	Dypsis_decaryi))	(Prestoea_acuminata	(Oenocarpus_minor	Oenocarpus_bataua)))	(Geonoma_undata	(Veitchia_spiralis	Pelagodoxa_henryana)))	((Iriartea_deltoidea	(((Sclerosperma_profizianum	Podococcus_barteri)	Orania_palindan)	Roystonea_regia))	(Manicaria_saccifera	(((Bactris_major	Attalea_speciosa)	(Elaeis_guineensis	Elaeis_oleifera))	((Reinhardtia_simplex	Reinhardtia_gracilis)	(Reinhardtia_paiewonskiana	Reinhardtia_latisecta))))))))	(Sabal_domingensis	Serenoa_repens)))	Kingia_australis);
((((Pseudophoenix_vinifera	(((((((Hydriastele_microspadix	(Heterospathe_cagayanensis	(Burretiokentia_grandiflora	Kentiopsis_piersoniorum)))	Dictyosperma_album)	(Leopoldinia_pulchra	Dypsis_decaryi))	(Prestoea_acuminata	(Oenocarpus_minor	Oenocarpus_bataua)))	(Geonoma_undata	(Veitchia_spiralis	Pelagodoxa_henryana)))	((Iriartea_deltoidea	(((Sclerosperma_profizianum	Podococcus_barteri)	Orania_palindan)	Roystonea_regia))	(Manicaria_saccifera	((Attalea_speciosa	(Elaeis_guineensis	Elaeis_oleifera))	((Reinhardtia_simplex	Reinhardtia_gracilis)	(Reinhardtia_paiewonskiana	Reinhardtia_latisecta))))))	Bactris_major))	((Sabal_domingensis	Serenoa_repens)	Phoenix_dactylifera))	(Chamaedorea_seifrizii	Nypa_fruticans))	Kingia_australis);
((((((Manicaria_saccifera	((Geonoma_undata	(Veitchia_spiralis	Pelagodoxa_henryana))	(((Dypsis_decaryi	((Hydriastele_microspadix	(Heterospathe_cagayanensis	(Burretiokentia_grandiflora	Kentiopsis_piersoniorum)))	Dictyosperma_album))	(Prestoea_acuminata	(Oenocarpus_minor	Oenocarpus_bataua)))	Leopoldinia_pulchra)))	(((Sclerosperma_profizianum	Orania_palindan)	Roystonea_regia)	(Bactris_major	((Podococcus_barteri	Pseudophoenix_vinifera)	((Attalea_speciosa	(Elaeis_guineensis	Elaeis_oleifera))	((Reinhardtia_simplex	Reinhardtia_gracilis)	(Reinhardtia_paiewonskiana	Reinhardtia_latisecta)))))))	Iriartea_deltoidea)	((Sabal_domingensis	Serenoa_repens)	Phoenix_dactylifera))	(Chamaedorea_seifrizii	Nypa_fruticans))	Kingia_australis);
((Phoenix_dactylifera	((((((Manicaria_saccifera	((Bactris_major	((Elaeis_oleifera	Elaeis_guineensis)	Attalea_speciosa))	((Reinhardtia_gracilis	Reinhardtia_simplex)	(Reinhardtia_latisecta	Reinhardtia_paiewonskiana))))	(Iriartea_deltoidea	((Veitchia_spiralis	Roystonea_regia)	(Sclerosperma_profizianum	(Orania_palindan	Podococcus_barteri)))))	(((Leopoldinia_pulchra	((Hydriastele_microspadix	((Heterospathe_cagayanensis	(Burretiokentia_grandiflora	Kentiopsis_piersoniorum))	(Dictyosperma_album	Dypsis_decaryi)))	((Oenocarpus_bataua	Oenocarpus_minor)	Prestoea_acuminata)))	(Pelagodoxa_henryana	Geonoma_undata))	Chamaedorea_seifrizii))	(Pseudophoenix_vinifera	Nypa_fruticans))	Serenoa_repens)	Sabal_domingensis))	Kingia_australis);
((Iriartea_deltoidea	(((Podococcus_barteri	Pseudophoenix_vinifera)	((Chamaedorea_seifrizii	Nypa_fruticans)	((Serenoa_repens	Sabal_domingensis)	Phoenix_dactylifera)))	(((((Elaeis_oleifera	Elaeis_guineensis)	(Attalea_speciosa	Bactris_major))	((Reinhardtia_gracilis	Reinhardtia_simplex)	(Reinhardtia_latisecta	Reinhardtia_paiewonskiana)))	((Sclerosperma_profizianum	Roystonea_regia)	Orania_palindan))	((((Dypsis_decaryi	((Hydriastele_microspadix	(Heterospathe_cagayanensis	(Burretiokentia_grandiflora	Kentiopsis_piersoniorum)))	Dictyosperma_album))	(Leopoldinia_pulchra	((Oenocarpus_bataua	Oenocarpus_minor)	Prestoea_acuminata)))	Manicaria_saccifera)	((Veitchia_spiralis	Pelagodoxa_henryana)	Geonoma_undata)))))	Kingia_australis);
((Sabal_domingensis	((Phoenix_dactylifera	((Iriartea_deltoidea	(((Pseudophoenix_vinifera	(((Reinhardtia_gracilis	Reinhardtia_simplex)	(Reinhardtia_latisecta	Reinhardtia_paiewonskiana))	(Bactris_major	((Elaeis_oleifera	Elaeis_guineensis)	Attalea_speciosa))))	(((Podococcus_barteri	Sclerosperma_profizianum)	Roystonea_regia)	Orania_palindan))	(((Leopoldinia_pulchra	((Dypsis_decaryi	((Hydriastele_microspadix	((Burretiokentia_grandiflora	Heterospathe_cagayanensis)	Kentiopsis_piersoniorum))	Dictyosperma_album))	((Oenocarpus_bataua	Oenocarpus_minor)	Prestoea_acuminata)))	((Veitchia_spiralis	Pelagodoxa_henryana)	Geonoma_undata))	Manicaria_saccifera)))	(Chamaedorea_seifrizii	Nypa_fruticans)))	Serenoa_repens))	Kingia_australis);
((Sabal_domingensis	(Phoenix_dactylifera	((((Iriartea_deltoidea	(((((Reinhardtia_gracilis	Reinhardtia_simplex)	(Reinhardtia_latisecta	Reinhardtia_paiewonskiana))	((Elaeis_oleifera	Elaeis_guineensis)	(Attalea_speciosa	Bactris_major)))	(Roystonea_regia	((Sclerosperma_profizianum	Podococcus_barteri)	Orania_palindan)))	(((Pelagodoxa_henryana	(Geonoma_undata	((Oenocarpus_bataua	Oenocarpus_minor)	Prestoea_acuminata)))	((Leopoldinia_pulchra	(Veitchia_spiralis	Dypsis_decaryi))	((Hydriastele_microspadix	((Burretiokentia_grandiflora	Heterospathe_cagayanensis)	Kentiopsis_piersoniorum))	Dictyosperma_album)))	Manicaria_saccifera)))	Chamaedorea_seifrizii)	(Pseudophoenix_vinifera	Nypa_fruticans))	Serenoa_repens)))	Kingia_australis);
((Sabal_domingensis	(Phoenix_dactylifera	(((Nypa_fruticans	Pseudophoenix_vinifera)	(Iriartea_deltoidea	(((((Reinhardtia_gracilis	Reinhardtia_simplex)	(Reinhardtia_latisecta	Reinhardtia_paiewonskiana))	((Elaeis_oleifera	Elaeis_guineensis)	(Attalea_speciosa	Bactris_major)))	(Roystonea_regia	((Sclerosperma_profizianum	Podococcus_barteri)	Orania_palindan)))	(Manicaria_saccifera	(((Geonoma_undata	Pelagodoxa_henryana)	Veitchia_spiralis)	(Leopoldinia_pulchra	((Dypsis_decaryi	((Hydriastele_microspadix	((Burretiokentia_grandiflora	Heterospathe_cagayanensis)	Kentiopsis_piersoniorum))	Dictyosperma_album))	((Oenocarpus_bataua	Oenocarpus_minor)	Prestoea_acuminata))))))))	(Serenoa_repens	Chamaedorea_seifrizii))))	Kingia_australis);
((Phoenix_dactylifera	(((Nypa_fruticans	(Pseudophoenix_vinifera	(Iriartea_deltoidea	((((((Reinhardtia_gracilis	Reinhardtia_simplex)	(Reinhardtia_latisecta	Reinhardtia_paiewonskiana))	((Elaeis_oleifera	Elaeis_guineensis)	Attalea_speciosa))	Bactris_major)	((Sclerosperma_profizianum	Roystonea_regia)	(Podococcus_barteri	Orania_palindan)))	(Manicaria_saccifera	((((Veitchia_spiralis	Dypsis_decaryi)	((Hydriastele_microspadix	((Burretiokentia_grandiflora	Heterospathe_cagayanensis)	Kentiopsis_piersoniorum))	Dictyosperma_album))	(Leopoldinia_pulchra	((Oenocarpus_bataua	Oenocarpus_minor)	Prestoea_acuminata)))	(Geonoma_undata	Pelagodoxa_henryana)))))))	(Serenoa_repens	Chamaedorea_seifrizii))	Sabal_domingensis))	Kingia_australis);
((Sabal_domingensis	(((((Nypa_fruticans	Chamaedorea_seifrizii)	(Leopoldinia_pulchra	(((Dypsis_decaryi	((Hydriastele_microspadix	(Heterospathe_cagayanensis	(Burretiokentia_grandiflora	Kentiopsis_piersoniorum)))	Dictyosperma_album))	((Oenocarpus_bataua	Oenocarpus_minor)	Prestoea_acuminata))	(Geonoma_undata	(Veitchia_spiralis	Pelagodoxa_henryana)))))	(((Iriartea_deltoidea	(Roystonea_regia	(Orania_palindan	(Podococcus_barteri	Sclerosperma_profizianum))))	((((Reinhardtia_gracilis	Reinhardtia_simplex)	(Reinhardtia_latisecta	Reinhardtia_paiewonskiana))	((Elaeis_oleifera	Elaeis_guineensis)	Attalea_speciosa))	(Pseudophoenix_vinifera	Bactris_major)))	Manicaria_saccifera))	Phoenix_dactylifera)	Serenoa_repens))	Kingia_australis);
((Bactris_major	((((Phoenix_dactylifera	(Serenoa_repens	Sabal_domingensis))	(Nypa_fruticans	Chamaedorea_seifrizii))	Manicaria_saccifera)	(((Leopoldinia_pulchra	(((Dypsis_decaryi	Dictyosperma_album)	(Hydriastele_microspadix	(Heterospathe_cagayanensis	(Burretiokentia_grandiflora	Kentiopsis_piersoniorum))))	((Oenocarpus_bataua	Oenocarpus_minor)	Prestoea_acuminata)))	(Geonoma_undata	(Veitchia_spiralis	Pelagodoxa_henryana)))	(Iriartea_deltoidea	((Roystonea_regia	(Orania_palindan	Sclerosperma_profizianum))	((((Reinhardtia_gracilis	Reinhardtia_simplex)	(Reinhardtia_latisecta	Reinhardtia_paiewonskiana))	((Elaeis_oleifera	Elaeis_guineensis)	(Podococcus_barteri	Attalea_speciosa)))	Pseudophoenix_vinifera))))))	Kingia_australis);
(((((((Manicaria_saccifera	((Geonoma_undata	(Veitchia_spiralis	Pelagodoxa_henryana))	((Leopoldinia_pulchra	((Oenocarpus_bataua	Oenocarpus_minor)	Prestoea_acuminata))	(((Dypsis_decaryi	Dictyosperma_album)	(Kentiopsis_piersoniorum	(Hydriastele_microspadix	Heterospathe_cagayanensis)))	Burretiokentia_grandiflora))))	((Roystonea_regia	(Orania_palindan	Sclerosperma_profizianum))	((((Reinhardtia_gracilis	Reinhardtia_simplex)	(Reinhardtia_latisecta	Reinhardtia_paiewonskiana))	(Bactris_major	((Elaeis_oleifera	Elaeis_guineensis)	Attalea_speciosa)))	(Podococcus_barteri	Pseudophoenix_vinifera))))	(Nypa_fruticans	Iriartea_deltoidea))	(Serenoa_repens	Chamaedorea_seifrizii))	Phoenix_dactylifera)	Sabal_domingensis)	Kingia_australis);
(((((Manicaria_saccifera	((Geonoma_undata	(Veitchia_spiralis	Pelagodoxa_henryana))	((Leopoldinia_pulchra	((Oenocarpus_bataua	Oenocarpus_minor)	Prestoea_acuminata))	((Dypsis_decaryi	Dictyosperma_album)	(((Burretiokentia_grandiflora	Heterospathe_cagayanensis)	Kentiopsis_piersoniorum)	Hydriastele_microspadix)))))	((Roystonea_regia	((Podococcus_barteri	Orania_palindan)	Sclerosperma_profizianum))	(((Attalea_speciosa	(Pseudophoenix_vinifera	((Reinhardtia_gracilis	Reinhardtia_simplex)	(Reinhardtia_latisecta	Reinhardtia_paiewonskiana))))	(Elaeis_oleifera	Elaeis_guineensis))	Bactris_major)))	(Nypa_fruticans	Iriartea_deltoidea))	((Serenoa_repens	Chamaedorea_seifrizii)	(Phoenix_dactylifera	Sabal_domingensis)))	Kingia_australis);
((Sabal_domingensis	((((Nypa_fruticans	Chamaedorea_seifrizii)	((((Iriartea_deltoidea	(Roystonea_regia	(Sclerosperma_profizianum	Orania_palindan)))	(Pseudophoenix_vinifera	(((Reinhardtia_paiewonskiana	Reinhardtia_latisecta)	(Reinhardtia_gracilis	Reinhardtia_simplex))	(Bactris_major	((Elaeis_oleifera	Elaeis_guineensis)	(Podococcus_barteri	Attalea_speciosa))))))	((Geonoma_undata	Pelagodoxa_henryana)	(Leopoldinia_pulchra	(((Veitchia_spiralis	Dypsis_decaryi)	(Dictyosperma_album	(Hydriastele_microspadix	((Burretiokentia_grandiflora	Heterospathe_cagayanensis)	Kentiopsis_piersoniorum))))	((Oenocarpus_bataua	Oenocarpus_minor)	Prestoea_acuminata)))))	Manicaria_saccifera))	Serenoa_repens)	Phoenix_dactylifera))	Kingia_australis);
(((Phoenix_dactylifera	(Pseudophoenix_vinifera	Sabal_domingensis))	((Serenoa_repens	Chamaedorea_seifrizii)	(Nypa_fruticans	(Iriartea_deltoidea	(((Roystonea_regia	((Podococcus_barteri	Sclerosperma_profizianum)	(Veitchia_spiralis	Orania_palindan)))	((((Reinhardtia_paiewonskiana	Reinhardtia_latisecta)	(Reinhardtia_gracilis	Reinhardtia_simplex))	((Elaeis_oleifera	Elaeis_guineensis)	Attalea_speciosa))	Bactris_major))	((Geonoma_undata	((Leopoldinia_pulchra	Pelagodoxa_henryana)	((Dypsis_decaryi	(Dictyosperma_album	((Burretiokentia_grandiflora	Hydriastele_microspadix)	(Kentiopsis_piersoniorum	Heterospathe_cagayanensis))))	((Oenocarpus_bataua	Oenocarpus_minor)	Prestoea_acuminata))))	Manicaria_saccifera))))))	Kingia_australis);
((Sabal_domingensis	(Serenoa_repens	((Pseudophoenix_vinifera	((Nypa_fruticans	Chamaedorea_seifrizii)	(((Iriartea_deltoidea	(Roystonea_regia	((Podococcus_barteri	Sclerosperma_profizianum)	Orania_palindan)))	(((Reinhardtia_paiewonskiana	Reinhardtia_latisecta)	(Reinhardtia_gracilis	Reinhardtia_simplex))	((Attalea_speciosa	(Elaeis_oleifera	Elaeis_guineensis))	Bactris_major)))	(((Leopoldinia_pulchra	(((Dypsis_decaryi	Dictyosperma_album)	(Kentiopsis_piersoniorum	((Burretiokentia_grandiflora	Hydriastele_microspadix)	Heterospathe_cagayanensis)))	((Oenocarpus_bataua	Oenocarpus_minor)	Prestoea_acuminata)))	(Geonoma_undata	(Veitchia_spiralis	Pelagodoxa_henryana)))	Manicaria_saccifera))))	Phoenix_dactylifera)))	Kingia_australis);
(((((((Geonoma_undata	((((Dypsis_decaryi	Dictyosperma_album)	Hydriastele_microspadix)	((Kentiopsis_piersoniorum	Burretiokentia_grandiflora)	Heterospathe_cagayanensis))	((Oenocarpus_bataua	Oenocarpus_minor)	Prestoea_acuminata)))	Leopoldinia_pulchra)	(Veitchia_spiralis	Pelagodoxa_henryana))	((Phoenix_dactylifera	(Sabal_domingensis	Serenoa_repens))	(Nypa_fruticans	Chamaedorea_seifrizii)))	Manicaria_saccifera)	((Iriartea_deltoidea	(Roystonea_regia	((Podococcus_barteri	Sclerosperma_profizianum)	Orania_palindan)))	(Pseudophoenix_vinifera	(((Reinhardtia_paiewonskiana	Reinhardtia_latisecta)	(Reinhardtia_gracilis	Reinhardtia_simplex))	((Attalea_speciosa	(Elaeis_oleifera	Elaeis_guineensis))	Bactris_major)))))	Kingia_australis);
((Sabal_domingensis	((Phoenix_dactylifera	(((Nypa_fruticans	Iriartea_deltoidea)	((((Veitchia_spiralis	Roystonea_regia)	((Podococcus_barteri	Sclerosperma_profizianum)	Orania_palindan))	(((Reinhardtia_paiewonskiana	Reinhardtia_latisecta)	(Reinhardtia_gracilis	Reinhardtia_simplex))	((Attalea_speciosa	(Elaeis_oleifera	Elaeis_guineensis))	Bactris_major)))	(((Geonoma_undata	((Oenocarpus_bataua	Oenocarpus_minor)	Prestoea_acuminata))	(Leopoldinia_pulchra	Pelagodoxa_henryana))	((Dypsis_decaryi	((Hydriastele_microspadix	((Kentiopsis_piersoniorum	Burretiokentia_grandiflora)	Heterospathe_cagayanensis))	Dictyosperma_album))	Manicaria_saccifera))))	(Chamaedorea_seifrizii	Serenoa_repens)))	Pseudophoenix_vinifera))	Kingia_australis);
((Sabal_domingensis	(Phoenix_dactylifera	(((Nypa_fruticans	Manicaria_saccifera)	(Iriartea_deltoidea	(((Pelagodoxa_henryana	(Veitchia_spiralis	Geonoma_undata))	(((Dypsis_decaryi	((Hydriastele_microspadix	((Kentiopsis_piersoniorum	Burretiokentia_grandiflora)	Heterospathe_cagayanensis))	Dictyosperma_album))	((Oenocarpus_bataua	Oenocarpus_minor)	Prestoea_acuminata))	Leopoldinia_pulchra))	((Pseudophoenix_vinifera	(Roystonea_regia	(Sclerosperma_profizianum	Orania_palindan)))	(((Reinhardtia_paiewonskiana	Reinhardtia_latisecta)	(Reinhardtia_gracilis	Reinhardtia_simplex))	(((Podococcus_barteri	Attalea_speciosa)	(Elaeis_oleifera	Elaeis_guineensis))	Bactris_major))))))	(Chamaedorea_seifrizii	Serenoa_repens))))	Kingia_australis);
((Orania_palindan	((((((Reinhardtia_paiewonskiana	Reinhardtia_latisecta)	(Reinhardtia_gracilis	Reinhardtia_simplex))	((Attalea_speciosa	(Elaeis_oleifera	Elaeis_guineensis))	Bactris_major))	(((((Chamaedorea_seifrizii	((Veitchia_spiralis	Leopoldinia_pulchra)	Pelagodoxa_henryana))	(Geonoma_undata	((((Dypsis_decaryi	Hydriastele_microspadix)	((Kentiopsis_piersoniorum	Burretiokentia_grandiflora)	Heterospathe_cagayanensis))	Dictyosperma_album)	((Oenocarpus_bataua	Oenocarpus_minor)	Prestoea_acuminata))))	Manicaria_saccifera)	(Nypa_fruticans	(((Serenoa_repens	Sabal_domingensis)	Phoenix_dactylifera)	Pseudophoenix_vinifera)))	Iriartea_deltoidea))	Roystonea_regia)	(Podococcus_barteri	Sclerosperma_profizianum)))	Kingia_australis);
((Pseudophoenix_vinifera	((Veitchia_spiralis	((Nypa_fruticans	(Iriartea_deltoidea	((((Geonoma_undata	Pelagodoxa_henryana)	(Leopoldinia_pulchra	((Dypsis_decaryi	(Dictyosperma_album	(Hydriastele_microspadix	((Kentiopsis_piersoniorum	Burretiokentia_grandiflora)	Heterospathe_cagayanensis))))	((Oenocarpus_bataua	Oenocarpus_minor)	Prestoea_acuminata))))	(Roystonea_regia	((Podococcus_barteri	Sclerosperma_profizianum)	Orania_palindan)))	(Manicaria_saccifera	(((Reinhardtia_paiewonskiana	Reinhardtia_latisecta)	(Reinhardtia_gracilis	Reinhardtia_simplex))	((Attalea_speciosa	(Elaeis_oleifera	Elaeis_guineensis))	Bactris_major))))))	(Serenoa_repens	Chamaedorea_seifrizii)))	(Sabal_domingensis	Phoenix_dactylifera)))	Kingia_australis);
((Sabal_domingensis	((Veitchia_spiralis	Phoenix_dactylifera)	(((Nypa_fruticans	Pseudophoenix_vinifera)	((Iriartea_deltoidea	(((Roystonea_regia	(Sclerosperma_profizianum	Orania_palindan))	(((Reinhardtia_paiewonskiana	Reinhardtia_latisecta)	(Reinhardtia_gracilis	Reinhardtia_simplex))	((Attalea_speciosa	(Elaeis_oleifera	Elaeis_guineensis))	Bactris_major)))	(Manicaria_saccifera	((Geonoma_undata	Pelagodoxa_henryana)	(Leopoldinia_pulchra	(((Podococcus_barteri	Dypsis_decaryi)	(Dictyosperma_album	(Hydriastele_microspadix	((Kentiopsis_piersoniorum	Burretiokentia_grandiflora)	Heterospathe_cagayanensis))))	((Oenocarpus_bataua	Oenocarpus_minor)	Prestoea_acuminata)))))))	Chamaedorea_seifrizii))	Serenoa_repens)))	Kingia_australis);
(((Orania_palindan	((Manicaria_saccifera	((Iriartea_deltoidea	((Chamaedorea_seifrizii	(Leopoldinia_pulchra	((Geonoma_undata	Pelagodoxa_henryana)	((Dypsis_decaryi	(Dictyosperma_album	(Hydriastele_microspadix	((Kentiopsis_piersoniorum	Burretiokentia_grandiflora)	Heterospathe_cagayanensis))))	((Oenocarpus_bataua	Oenocarpus_minor)	Prestoea_acuminata)))))	(((Phoenix_dactylifera	Sabal_domingensis)	Serenoa_repens)	Nypa_fruticans)))	(Pseudophoenix_vinifera	(((Reinhardtia_paiewonskiana	Reinhardtia_latisecta)	(Reinhardtia_gracilis	Reinhardtia_simplex))	((Attalea_speciosa	(Elaeis_oleifera	Elaeis_guineensis))	Bactris_major)))))	(Podococcus_barteri	Sclerosperma_profizianum)))	(Veitchia_spiralis	Roystonea_regia))	Kingia_australis);
((Phoenix_dactylifera	((Chamaedorea_seifrizii	Serenoa_repens)	((((((Bactris_major	(((Elaeis_oleifera	Elaeis_guineensis)	Attalea_speciosa)	(((Reinhardtia_latisecta	Reinhardtia_paiewonskiana)	(Reinhardtia_gracilis	Reinhardtia_simplex))	(Podococcus_barteri	Pseudophoenix_vinifera))))	((Sclerosperma_profizianum	Orania_palindan)	Roystonea_regia))	((Geonoma_undata	((Veitchia_spiralis	Pelagodoxa_henryana)	Leopoldinia_pulchra))	(Manicaria_saccifera	(((Hydriastele_microspadix	(Kentiopsis_piersoniorum	(Heterospathe_cagayanensis	Burretiokentia_grandiflora)))	(Dypsis_decaryi	Dictyosperma_album))	(Prestoea_acuminata	(Oenocarpus_minor	Oenocarpus_bataua))))))	Iriartea_deltoidea)	Nypa_fruticans)	Sabal_domingensis)))	Kingia_australis);
((Chamaedorea_seifrizii	(((Phoenix_dactylifera	(Sabal_domingensis	Serenoa_repens))	(((((Bactris_major	(((Elaeis_oleifera	Elaeis_guineensis)	Attalea_speciosa)	((Reinhardtia_latisecta	Reinhardtia_paiewonskiana)	(Reinhardtia_gracilis	Reinhardtia_simplex))))	(Veitchia_spiralis	(Orania_palindan	((Podococcus_barteri	Sclerosperma_profizianum)	Roystonea_regia))))	((Geonoma_undata	((((Hydriastele_microspadix	(Kentiopsis_piersoniorum	(Heterospathe_cagayanensis	Burretiokentia_grandiflora)))	(Dypsis_decaryi	Dictyosperma_album))	(Prestoea_acuminata	(Oenocarpus_minor	Oenocarpus_bataua)))	(Pelagodoxa_henryana	Leopoldinia_pulchra)))	Manicaria_saccifera))	Iriartea_deltoidea)	Pseudophoenix_vinifera))	Nypa_fruticans))	Kingia_australis);
((Iriartea_deltoidea	(((Nypa_fruticans	Chamaedorea_seifrizii)	(((Pseudophoenix_vinifera	Sabal_domingensis)	Serenoa_repens)	Phoenix_dactylifera))	((((Bactris_major	((Elaeis_oleifera	Elaeis_guineensis)	Attalea_speciosa))	((Reinhardtia_latisecta	Reinhardtia_paiewonskiana)	(Reinhardtia_gracilis	Reinhardtia_simplex)))	(Roystonea_regia	((Podococcus_barteri	Orania_palindan)	Sclerosperma_profizianum)))	(((((((Dypsis_decaryi	Hydriastele_microspadix)	((Kentiopsis_piersoniorum	Heterospathe_cagayanensis)	Burretiokentia_grandiflora))	Dictyosperma_album)	(Prestoea_acuminata	(Oenocarpus_minor	Oenocarpus_bataua)))	Leopoldinia_pulchra)	(Geonoma_undata	(Veitchia_spiralis	Pelagodoxa_henryana)))	Manicaria_saccifera))))	Kingia_australis);
((Oenocarpus_minor	(Oenocarpus_bataua	(((((((Iriartea_deltoidea	(Roystonea_regia	((Podococcus_barteri	Orania_palindan)	Sclerosperma_profizianum)))	(Bactris_major	(((Elaeis_oleifera	Elaeis_guineensis)	Attalea_speciosa)	((Reinhardtia_latisecta	Reinhardtia_paiewonskiana)	(Reinhardtia_gracilis	Reinhardtia_simplex)))))	(((Nypa_fruticans	Chamaedorea_seifrizii)	(Phoenix_dactylifera	(Serenoa_repens	Sabal_domingensis)))	Pseudophoenix_vinifera))	((Veitchia_spiralis	Pelagodoxa_henryana)	(Geonoma_undata	Manicaria_saccifera)))	Leopoldinia_pulchra)	(((Dypsis_decaryi	Dictyosperma_album)	((Burretiokentia_grandiflora	Heterospathe_cagayanensis)	Hydriastele_microspadix))	Kentiopsis_piersoniorum))	Prestoea_acuminata)))	Kingia_australis);
((Oenocarpus_minor	(Oenocarpus_bataua	((((((((Iriartea_deltoidea	(Orania_palindan	((Podococcus_barteri	Sclerosperma_profizianum)	Roystonea_regia)))	(Bactris_major	(((Elaeis_oleifera	Elaeis_guineensis)	Attalea_speciosa)	((Reinhardtia_latisecta	Reinhardtia_paiewonskiana)	(Reinhardtia_gracilis	Reinhardtia_simplex)))))	(((Nypa_fruticans	Chamaedorea_seifrizii)	(Serenoa_repens	(Sabal_domingensis	Phoenix_dactylifera)))	Pseudophoenix_vinifera))	(Geonoma_undata	(Pelagodoxa_henryana	Veitchia_spiralis)))	Leopoldinia_pulchra)	Manicaria_saccifera)	((Dictyosperma_album	(((Burretiokentia_grandiflora	Kentiopsis_piersoniorum)	Heterospathe_cagayanensis)	Hydriastele_microspadix))	Dypsis_decaryi))	Prestoea_acuminata)))	Kingia_australis);
((Iriartea_deltoidea	(((Nypa_fruticans	Chamaedorea_seifrizii)	(Phoenix_dactylifera	(Serenoa_repens	Sabal_domingensis)))	(((Geonoma_undata	(Pelagodoxa_henryana	Veitchia_spiralis))	(Leopoldinia_pulchra	((Prestoea_acuminata	(Oenocarpus_minor	Oenocarpus_bataua))	((Dictyosperma_album	(((Burretiokentia_grandiflora	Kentiopsis_piersoniorum)	Heterospathe_cagayanensis)	Hydriastele_microspadix))	Dypsis_decaryi))))	(((Pseudophoenix_vinifera	Podococcus_barteri)	(Orania_palindan	(Sclerosperma_profizianum	Roystonea_regia)))	(Manicaria_saccifera	((Bactris_major	(Attalea_speciosa	(Elaeis_oleifera	Elaeis_guineensis)))	((Reinhardtia_latisecta	Reinhardtia_paiewonskiana)	(Reinhardtia_gracilis	Reinhardtia_simplex))))))))	Kingia_australis);
((Oenocarpus_minor	(Oenocarpus_bataua	(((((Dictyosperma_album	((Kentiopsis_piersoniorum	Heterospathe_cagayanensis)	Hydriastele_microspadix))	(Leopoldinia_pulchra	Dypsis_decaryi))	Burretiokentia_grandiflora)	(((((Iriartea_deltoidea	(Roystonea_regia	(Orania_palindan	(Podococcus_barteri	Sclerosperma_profizianum))))	(((Elaeis_oleifera	Elaeis_guineensis)	(Bactris_major	Attalea_speciosa))	((Reinhardtia_latisecta	Reinhardtia_paiewonskiana)	(Reinhardtia_gracilis	Reinhardtia_simplex))))	(Chamaedorea_seifrizii	((Phoenix_dactylifera	((Serenoa_repens	Sabal_domingensis)	Pseudophoenix_vinifera))	Nypa_fruticans)))	Manicaria_saccifera)	(Geonoma_undata	(Pelagodoxa_henryana	Veitchia_spiralis))))	Prestoea_acuminata)))	Kingia_australis);
((Sabal_domingensis	(((Serenoa_repens	Chamaedorea_seifrizii)	(((Manicaria_saccifera	((Geonoma_undata	(Pelagodoxa_henryana	Veitchia_spiralis))	((Prestoea_acuminata	(Oenocarpus_minor	Oenocarpus_bataua))	(((Burretiokentia_grandiflora	Dictyosperma_album)	((Kentiopsis_piersoniorum	Heterospathe_cagayanensis)	Hydriastele_microspadix))	(Leopoldinia_pulchra	Dypsis_decaryi)))))	((Iriartea_deltoidea	((Roystonea_regia	(Pseudophoenix_vinifera	Podococcus_barteri))	(Sclerosperma_profizianum	Orania_palindan)))	((((Elaeis_oleifera	Elaeis_guineensis)	Attalea_speciosa)	((Reinhardtia_latisecta	Reinhardtia_paiewonskiana)	(Reinhardtia_gracilis	Reinhardtia_simplex)))	Bactris_major)))	Nypa_fruticans))	Phoenix_dactylifera))	Kingia_australis);
(((Iriartea_deltoidea	(Roystonea_regia	(Sclerosperma_profizianum	Orania_palindan)))	(((((Podococcus_barteri	Attalea_speciosa)	(Elaeis_oleifera	Elaeis_guineensis))	Bactris_major)	((Reinhardtia_latisecta	Reinhardtia_paiewonskiana)	(Reinhardtia_gracilis	Reinhardtia_simplex)))	(((Phoenix_dactylifera	(Serenoa_repens	Sabal_domingensis))	(Nypa_fruticans	Pseudophoenix_vinifera))	(Manicaria_saccifera	((Geonoma_undata	(Chamaedorea_seifrizii	(Leopoldinia_pulchra	Pelagodoxa_henryana)))	((Prestoea_acuminata	(Oenocarpus_minor	Oenocarpus_bataua))	(Dypsis_decaryi	((Veitchia_spiralis	Dictyosperma_album)	(((Burretiokentia_grandiflora	Kentiopsis_piersoniorum)	Heterospathe_cagayanensis)	Hydriastele_microspadix)))))))))	Kingia_australis);
((Sabal_domingensis	((((Nypa_fruticans	((((Pelagodoxa_henryana	(Iriartea_deltoidea	((Orania_palindan	(Roystonea_regia	Sclerosperma_profizianum))	(((Elaeis_oleifera	Elaeis_guineensis)	(Bactris_major	(Podococcus_barteri	Attalea_speciosa)))	(Pseudophoenix_vinifera	((Reinhardtia_latisecta	Reinhardtia_paiewonskiana)	(Reinhardtia_gracilis	Reinhardtia_simplex)))))))	(Leopoldinia_pulchra	(((Veitchia_spiralis	Dypsis_decaryi)	(Dictyosperma_album	(((Burretiokentia_grandiflora	Kentiopsis_piersoniorum)	Heterospathe_cagayanensis)	Hydriastele_microspadix)))	(Prestoea_acuminata	(Oenocarpus_minor	Oenocarpus_bataua)))))	Geonoma_undata)	Manicaria_saccifera))	Chamaedorea_seifrizii)	Phoenix_dactylifera)	Serenoa_repens))	Kingia_australis);
((Orania_palindan	(((Roystonea_regia	(((Iriartea_deltoidea	(((Serenoa_repens	Chamaedorea_seifrizii)	(Phoenix_dactylifera	Sabal_domingensis))	(Pseudophoenix_vinifera	Nypa_fruticans)))	(((((Oenocarpus_minor	Oenocarpus_bataua)	Prestoea_acuminata)	((((Heterospathe_cagayanensis	(Burretiokentia_grandiflora	Kentiopsis_piersoniorum))	Hydriastele_microspadix)	Dictyosperma_album)	Dypsis_decaryi))	(Geonoma_undata	((Veitchia_spiralis	Leopoldinia_pulchra)	Pelagodoxa_henryana)))	Manicaria_saccifera))	(((Reinhardtia_gracilis	Reinhardtia_simplex)	(Reinhardtia_latisecta	Reinhardtia_paiewonskiana))	((Attalea_speciosa	(Elaeis_guineensis	Elaeis_oleifera))	Bactris_major))))	Sclerosperma_profizianum)	Podococcus_barteri))	Kingia_australis);
(((((Phoenix_dactylifera	Sabal_domingensis)	(Serenoa_repens	Pseudophoenix_vinifera))	(Chamaedorea_seifrizii	Nypa_fruticans))	(((((Leopoldinia_pulchra	((Oenocarpus_minor	Oenocarpus_bataua)	Prestoea_acuminata))	((Dictyosperma_album	(Burretiokentia_grandiflora	Dypsis_decaryi))	(Hydriastele_microspadix	(Heterospathe_cagayanensis	Kentiopsis_piersoniorum))))	((Pelagodoxa_henryana	Veitchia_spiralis)	Geonoma_undata))	((Manicaria_saccifera	(((Reinhardtia_gracilis	Reinhardtia_simplex)	(Reinhardtia_latisecta	Reinhardtia_paiewonskiana))	((Attalea_speciosa	(Elaeis_guineensis	Elaeis_oleifera))	Bactris_major)))	(Orania_palindan	(Roystonea_regia	(Podococcus_barteri	Sclerosperma_profizianum)))))	Iriartea_deltoidea))	Kingia_australis);
((Sabal_domingensis	(((((((Manicaria_saccifera	((Leopoldinia_pulchra	(Veitchia_spiralis	Pelagodoxa_henryana))	((((Oenocarpus_minor	Oenocarpus_bataua)	Prestoea_acuminata)	(Hydriastele_microspadix	((Heterospathe_cagayanensis	((Burretiokentia_grandiflora	Dypsis_decaryi)	Kentiopsis_piersoniorum))	Dictyosperma_album)))	Geonoma_undata)))	((((Reinhardtia_gracilis	Reinhardtia_simplex)	(Reinhardtia_latisecta	Reinhardtia_paiewonskiana))	((Elaeis_guineensis	Elaeis_oleifera)	(Bactris_major	Attalea_speciosa)))	(Orania_palindan	(Roystonea_regia	Sclerosperma_profizianum))))	Iriartea_deltoidea)	(Podococcus_barteri	Pseudophoenix_vinifera))	(Chamaedorea_seifrizii	Nypa_fruticans))	Phoenix_dactylifera)	Serenoa_repens))	Kingia_australis);
(((Oenocarpus_minor	Oenocarpus_bataua)	(Prestoea_acuminata	((Hydriastele_microspadix	((Heterospathe_cagayanensis	((Burretiokentia_grandiflora	Dypsis_decaryi)	Kentiopsis_piersoniorum))	Dictyosperma_album))	((((Veitchia_spiralis	Pelagodoxa_henryana)	Geonoma_undata)	(((((Podococcus_barteri	Pseudophoenix_vinifera)	(((Reinhardtia_gracilis	Reinhardtia_simplex)	(Reinhardtia_latisecta	Reinhardtia_paiewonskiana))	(Bactris_major	(Attalea_speciosa	(Elaeis_guineensis	Elaeis_oleifera)))))	(Iriartea_deltoidea	(Orania_palindan	(Roystonea_regia	Sclerosperma_profizianum))))	((Chamaedorea_seifrizii	Nypa_fruticans)	(Serenoa_repens	(Sabal_domingensis	Phoenix_dactylifera))))	Manicaria_saccifera))	Leopoldinia_pulchra))))	Kingia_australis);
((Orania_palindan	((((((Iriartea_deltoidea	(Chamaedorea_seifrizii	Nypa_fruticans))	(Serenoa_repens	(Sabal_domingensis	Phoenix_dactylifera)))	(Manicaria_saccifera	((((Oenocarpus_minor	Oenocarpus_bataua)	(Leopoldinia_pulchra	Prestoea_acuminata))	((((Heterospathe_cagayanensis	(Burretiokentia_grandiflora	Kentiopsis_piersoniorum))	Hydriastele_microspadix)	Dictyosperma_album)	Dypsis_decaryi))	(Pelagodoxa_henryana	Geonoma_undata))))	((Podococcus_barteri	Pseudophoenix_vinifera)	(((Reinhardtia_gracilis	Reinhardtia_simplex)	(Reinhardtia_latisecta	Reinhardtia_paiewonskiana))	(Bactris_major	(Attalea_speciosa	(Elaeis_guineensis	Elaeis_oleifera))))))	(Veitchia_spiralis	Roystonea_regia))	Sclerosperma_profizianum))	Kingia_australis);
(((Chamaedorea_seifrizii	(Phoenix_dactylifera	(Serenoa_repens	Sabal_domingensis)))	(((((Geonoma_undata	((((Oenocarpus_minor	Oenocarpus_bataua)	Prestoea_acuminata)	((Heterospathe_cagayanensis	(Burretiokentia_grandiflora	Kentiopsis_piersoniorum))	((Dictyosperma_album	Dypsis_decaryi)	Hydriastele_microspadix)))	(Veitchia_spiralis	Leopoldinia_pulchra)))	(Manicaria_saccifera	Pelagodoxa_henryana))	((((Pseudophoenix_vinifera	((Reinhardtia_latisecta	Reinhardtia_paiewonskiana)	(Reinhardtia_gracilis	Reinhardtia_simplex)))	(Attalea_speciosa	(Elaeis_guineensis	Elaeis_oleifera)))	Bactris_major)	(Roystonea_regia	(Sclerosperma_profizianum	(Podococcus_barteri	Orania_palindan)))))	Iriartea_deltoidea)	Nypa_fruticans))	Kingia_australis);
((((Nypa_fruticans	Chamaedorea_seifrizii)	(Serenoa_repens	(Sabal_domingensis	Phoenix_dactylifera)))	((((Manicaria_saccifera	(((Oenocarpus_minor	Oenocarpus_bataua)	Prestoea_acuminata)	(Hydriastele_microspadix	(Dictyosperma_album	(Heterospathe_cagayanensis	((Dypsis_decaryi	Burretiokentia_grandiflora)	Kentiopsis_piersoniorum))))))	(Leopoldinia_pulchra	((Veitchia_spiralis	Geonoma_undata)	Pelagodoxa_henryana)))	(((((Reinhardtia_latisecta	Reinhardtia_paiewonskiana)	(Reinhardtia_gracilis	Reinhardtia_simplex))	((Podococcus_barteri	Attalea_speciosa)	(Elaeis_guineensis	Elaeis_oleifera)))	Pseudophoenix_vinifera)	(Iriartea_deltoidea	(Orania_palindan	(Roystonea_regia	Sclerosperma_profizianum)))))	Bactris_major))	Kingia_australis);
((Sabal_domingensis	(Phoenix_dactylifera	((((((((Oenocarpus_minor	Oenocarpus_bataua)	Prestoea_acuminata)	(Leopoldinia_pulchra	(((Heterospathe_cagayanensis	Hydriastele_microspadix)	(Dictyosperma_album	(Dypsis_decaryi	Burretiokentia_grandiflora)))	Kentiopsis_piersoniorum)))	(Geonoma_undata	Pelagodoxa_henryana))	Manicaria_saccifera)	(((Bactris_major	(Attalea_speciosa	(Elaeis_guineensis	Elaeis_oleifera)))	((Podococcus_barteri	Pseudophoenix_vinifera)	((Reinhardtia_latisecta	Reinhardtia_paiewonskiana)	(Reinhardtia_gracilis	Reinhardtia_simplex))))	(Iriartea_deltoidea	(Sclerosperma_profizianum	(Orania_palindan	(Veitchia_spiralis	Roystonea_regia))))))	(Nypa_fruticans	Chamaedorea_seifrizii))	Serenoa_repens)))	Kingia_australis);
(((Oenocarpus_minor	Oenocarpus_bataua)	(Prestoea_acuminata	((Dypsis_decaryi	((Hydriastele_microspadix	(Veitchia_spiralis	((Burretiokentia_grandiflora	Kentiopsis_piersoniorum)	Heterospathe_cagayanensis)))	Dictyosperma_album))	((Geonoma_undata	(Leopoldinia_pulchra	Pelagodoxa_henryana))	(((Nypa_fruticans	Chamaedorea_seifrizii)	((Serenoa_repens	Pseudophoenix_vinifera)	(Sabal_domingensis	Phoenix_dactylifera)))	(((((((Reinhardtia_latisecta	Reinhardtia_paiewonskiana)	(Reinhardtia_gracilis	Reinhardtia_simplex))	((Elaeis_guineensis	Elaeis_oleifera)	(Bactris_major	Attalea_speciosa)))	Podococcus_barteri)	Manicaria_saccifera)	((Orania_palindan	Sclerosperma_profizianum)	Roystonea_regia))	Iriartea_deltoidea))))))	Kingia_australis);
((Sabal_domingensis	(Phoenix_dactylifera	(Serenoa_repens	((((((Geonoma_undata	(((Veitchia_spiralis	Leopoldinia_pulchra)	((Dypsis_decaryi	((Hydriastele_microspadix	((Burretiokentia_grandiflora	Kentiopsis_piersoniorum)	Heterospathe_cagayanensis))	Dictyosperma_album))	((Oenocarpus_minor	Oenocarpus_bataua)	Prestoea_acuminata)))	Pelagodoxa_henryana))	(((((Reinhardtia_latisecta	Reinhardtia_paiewonskiana)	(Reinhardtia_gracilis	Reinhardtia_simplex))	((Elaeis_guineensis	Elaeis_oleifera)	Attalea_speciosa))	Manicaria_saccifera)	((Orania_palindan	(Podococcus_barteri	Sclerosperma_profizianum))	Roystonea_regia)))	Bactris_major)	Iriartea_deltoidea)	(Nypa_fruticans	Chamaedorea_seifrizii))	Pseudophoenix_vinifera))))	Kingia_australis);
(((Veitchia_spiralis	Orania_palindan)	((((((Iriartea_deltoidea	((Serenoa_repens	(Sabal_domingensis	Phoenix_dactylifera))	(Nypa_fruticans	Chamaedorea_seifrizii)))	(Manicaria_saccifera	((Leopoldinia_pulchra	Pelagodoxa_henryana)	((((Dictyosperma_album	Dypsis_decaryi)	((Burretiokentia_grandiflora	Hydriastele_microspadix)	(Heterospathe_cagayanensis	Kentiopsis_piersoniorum)))	(Prestoea_acuminata	(Oenocarpus_minor	Oenocarpus_bataua)))	Geonoma_undata))))	(Pseudophoenix_vinifera	(((Reinhardtia_gracilis	Reinhardtia_simplex)	(Reinhardtia_paiewonskiana	Reinhardtia_latisecta))	((Bactris_major	Attalea_speciosa)	(Elaeis_oleifera	Elaeis_guineensis)))))	Roystonea_regia)	Sclerosperma_profizianum)	Podococcus_barteri))	Kingia_australis);
(((Oenocarpus_minor	Oenocarpus_bataua)	(((Leopoldinia_pulchra	((Geonoma_undata	Pelagodoxa_henryana)	(((((Podococcus_barteri	Pseudophoenix_vinifera)	(((Reinhardtia_gracilis	Reinhardtia_simplex)	(Reinhardtia_paiewonskiana	Reinhardtia_latisecta))	(Bactris_major	(Attalea_speciosa	(Elaeis_oleifera	Elaeis_guineensis)))))	((Veitchia_spiralis	Roystonea_regia)	(Sclerosperma_profizianum	Orania_palindan)))	(Iriartea_deltoidea	(((Chamaedorea_seifrizii	Serenoa_repens)	(Sabal_domingensis	Phoenix_dactylifera))	Nypa_fruticans)))	Manicaria_saccifera)))	((((Dictyosperma_album	Heterospathe_cagayanensis)	Kentiopsis_piersoniorum)	(Hydriastele_microspadix	Dypsis_decaryi))	Burretiokentia_grandiflora))	Prestoea_acuminata))	Kingia_australis);
((Orania_palindan	((((Iriartea_deltoidea	(Manicaria_saccifera	((((Serenoa_repens	Sabal_domingensis)	Phoenix_dactylifera)	(Nypa_fruticans	Chamaedorea_seifrizii))	((Leopoldinia_pulchra	Pelagodoxa_henryana)	(Geonoma_undata	(((Hydriastele_microspadix	(Veitchia_spiralis	Dictyosperma_album))	(Heterospathe_cagayanensis	((Dypsis_decaryi	Burretiokentia_grandiflora)	Kentiopsis_piersoniorum)))	(Prestoea_acuminata	(Oenocarpus_minor	Oenocarpus_bataua))))))))	((Bactris_major	Pseudophoenix_vinifera)	(((Reinhardtia_gracilis	Reinhardtia_simplex)	(Reinhardtia_paiewonskiana	Reinhardtia_latisecta))	(Attalea_speciosa	(Elaeis_oleifera	Elaeis_guineensis)))))	(Sclerosperma_profizianum	Roystonea_regia))	Podococcus_barteri))	Kingia_australis);
((Sabal_domingensis	((Phoenix_dactylifera	((Nypa_fruticans	Chamaedorea_seifrizii)	((((Veitchia_spiralis	Leopoldinia_pulchra)	Pelagodoxa_henryana)	(Geonoma_undata	((((Hydriastele_microspadix	(Heterospathe_cagayanensis	(Burretiokentia_grandiflora	Kentiopsis_piersoniorum)))	Dictyosperma_album)	Dypsis_decaryi)	(Prestoea_acuminata	(Oenocarpus_minor	Oenocarpus_bataua)))))	(Bactris_major	((Manicaria_saccifera	(Pseudophoenix_vinifera	(((Reinhardtia_gracilis	Reinhardtia_simplex)	(Reinhardtia_paiewonskiana	Reinhardtia_latisecta))	(Attalea_speciosa	(Elaeis_oleifera	Elaeis_guineensis)))))	((Roystonea_regia	((Sclerosperma_profizianum	Podococcus_barteri)	Orania_palindan))	Iriartea_deltoidea))))))	Serenoa_repens))	Kingia_australis);
(((((Serenoa_repens	(Sabal_domingensis	Phoenix_dactylifera))	(Nypa_fruticans	Chamaedorea_seifrizii))	(((Geonoma_undata	Pelagodoxa_henryana)	(Leopoldinia_pulchra	(Manicaria_saccifera	(((Dictyosperma_album	Dypsis_decaryi)	(Hydriastele_microspadix	(Heterospathe_cagayanensis	(Burretiokentia_grandiflora	Kentiopsis_piersoniorum))))	(Prestoea_acuminata	(Oenocarpus_minor	Oenocarpus_bataua))))))	((Pseudophoenix_vinifera	(((Reinhardtia_gracilis	Reinhardtia_simplex)	(Reinhardtia_paiewonskiana	Reinhardtia_latisecta))	((Bactris_major	Attalea_speciosa)	(Elaeis_oleifera	Elaeis_guineensis))))	(Roystonea_regia	((Sclerosperma_profizianum	Podococcus_barteri)	(Veitchia_spiralis	Orania_palindan))))))	Iriartea_deltoidea)	Kingia_australis);
((Orania_palindan	((((((Phoenix_dactylifera	((Pseudophoenix_vinifera	Serenoa_repens)	Sabal_domingensis))	(Iriartea_deltoidea	(Nypa_fruticans	Chamaedorea_seifrizii)))	(((Geonoma_undata	(Veitchia_spiralis	Pelagodoxa_henryana))	Manicaria_saccifera)	((Leopoldinia_pulchra	(Prestoea_acuminata	(Oenocarpus_minor	Oenocarpus_bataua)))	((Dictyosperma_album	(Hydriastele_microspadix	Dypsis_decaryi))	(Heterospathe_cagayanensis	(Burretiokentia_grandiflora	Kentiopsis_piersoniorum))))))	(((Reinhardtia_gracilis	Reinhardtia_simplex)	(Reinhardtia_paiewonskiana	Reinhardtia_latisecta))	(Bactris_major	(Attalea_speciosa	(Elaeis_oleifera	Elaeis_guineensis)))))	Roystonea_regia)	(Sclerosperma_profizianum	Podococcus_barteri)))	Kingia_australis);
((Chamaedorea_seifrizii	((Iriartea_deltoidea	(((Roystonea_regia	(Sclerosperma_profizianum	(Podococcus_barteri	Orania_palindan)))	((Pseudophoenix_vinifera	(((Reinhardtia_gracilis	Reinhardtia_simplex)	(Reinhardtia_paiewonskiana	Reinhardtia_latisecta))	(Attalea_speciosa	(Elaeis_oleifera	Elaeis_guineensis))))	Bactris_major))	((Leopoldinia_pulchra	((Geonoma_undata	Manicaria_saccifera)	(Veitchia_spiralis	Pelagodoxa_henryana)))	((Prestoea_acuminata	(Oenocarpus_minor	Oenocarpus_bataua))	(((Hydriastele_microspadix	(Heterospathe_cagayanensis	(Burretiokentia_grandiflora	Kentiopsis_piersoniorum)))	Dictyosperma_album)	Dypsis_decaryi)))))	((Phoenix_dactylifera	(Serenoa_repens	Sabal_domingensis))	Nypa_fruticans)))	Kingia_australis);
((Orania_palindan	((((Leopoldinia_pulchra	(Geonoma_undata	(Veitchia_spiralis	Pelagodoxa_henryana)))	((Prestoea_acuminata	(Oenocarpus_minor	Oenocarpus_bataua))	((((Hydriastele_microspadix	(Heterospathe_cagayanensis	Kentiopsis_piersoniorum))	Dictyosperma_album)	Dypsis_decaryi)	Burretiokentia_grandiflora)))	((Iriartea_deltoidea	Roystonea_regia)	((((Reinhardtia_gracilis	Reinhardtia_simplex)	(Reinhardtia_paiewonskiana	Reinhardtia_latisecta))	(Bactris_major	((Podococcus_barteri	Attalea_speciosa)	(Elaeis_oleifera	Elaeis_guineensis))))	(Manicaria_saccifera	((Pseudophoenix_vinifera	(Serenoa_repens	(Sabal_domingensis	Phoenix_dactylifera)))	(Nypa_fruticans	Chamaedorea_seifrizii))))))	Sclerosperma_profizianum))	Kingia_australis);
(((((Phoenix_dactylifera	(Serenoa_repens	Sabal_domingensis))	Pseudophoenix_vinifera)	(Nypa_fruticans	Chamaedorea_seifrizii))	(((Iriartea_deltoidea	((Orania_palindan	Sclerosperma_profizianum)	Roystonea_regia))	(((Reinhardtia_gracilis	Reinhardtia_simplex)	(Reinhardtia_paiewonskiana	Reinhardtia_latisecta))	(Bactris_major	((Podococcus_barteri	Attalea_speciosa)	(Elaeis_oleifera	Elaeis_guineensis)))))	((((Geonoma_undata	Pelagodoxa_henryana)	((Prestoea_acuminata	(Oenocarpus_minor	Oenocarpus_bataua))	((Hydriastele_microspadix	(Heterospathe_cagayanensis	((Dypsis_decaryi	Burretiokentia_grandiflora)	Kentiopsis_piersoniorum)))	Dictyosperma_album)))	(Veitchia_spiralis	Leopoldinia_pulchra))	Manicaria_saccifera)))	Kingia_australis);
((Phoenix_dactylifera	((Serenoa_repens	Sabal_domingensis)	(Nypa_fruticans	(Chamaedorea_seifrizii	((((((Podococcus_barteri	Orania_palindan)	Sclerosperma_profizianum)	Roystonea_regia)	(Bactris_major	(Pseudophoenix_vinifera	(((Reinhardtia_gracilis	Reinhardtia_simplex)	(Reinhardtia_paiewonskiana	Reinhardtia_latisecta))	(Attalea_speciosa	(Elaeis_oleifera	Elaeis_guineensis))))))	(((Geonoma_undata	(Prestoea_acuminata	(Oenocarpus_minor	Oenocarpus_bataua)))	(Veitchia_spiralis	Pelagodoxa_henryana))	(Manicaria_saccifera	((((Dypsis_decaryi	Hydriastele_microspadix)	((Leopoldinia_pulchra	Burretiokentia_grandiflora)	Heterospathe_cagayanensis))	Kentiopsis_piersoniorum)	Dictyosperma_album))))	Iriartea_deltoidea)))))	Kingia_australis);
((Oenocarpus_minor	(Oenocarpus_bataua	(Prestoea_acuminata	(Leopoldinia_pulchra	(((Kentiopsis_piersoniorum	(Hydriastele_microspadix	Heterospathe_cagayanensis))	((Burretiokentia_grandiflora	Dypsis_decaryi)	Dictyosperma_album))	(((((((Reinhardtia_paiewonskiana	Reinhardtia_latisecta)	(Reinhardtia_simplex	Reinhardtia_gracilis))	(Bactris_major	((Elaeis_oleifera	Elaeis_guineensis)	Attalea_speciosa)))	(Roystonea_regia	(Orania_palindan	(Podococcus_barteri	Sclerosperma_profizianum))))	((Iriartea_deltoidea	(Chamaedorea_seifrizii	Nypa_fruticans))	((Pseudophoenix_vinifera	Serenoa_repens)	(Sabal_domingensis	Phoenix_dactylifera))))	Manicaria_saccifera)	(Geonoma_undata	(Veitchia_spiralis	Pelagodoxa_henryana))))))))	Kingia_australis);
((Chamaedorea_seifrizii	(Nypa_fruticans	((Phoenix_dactylifera	(Serenoa_repens	Sabal_domingensis))	(Pseudophoenix_vinifera	((Iriartea_deltoidea	((Bactris_major	(((Elaeis_oleifera	Elaeis_guineensis)	Attalea_speciosa)	((Reinhardtia_paiewonskiana	Reinhardtia_latisecta)	(Reinhardtia_simplex	Reinhardtia_gracilis))))	(Roystonea_regia	(Orania_palindan	(Podococcus_barteri	Sclerosperma_profizianum)))))	((((Oenocarpus_minor	Oenocarpus_bataua)	Prestoea_acuminata)	((Hydriastele_microspadix	Dictyosperma_album)	((Dypsis_decaryi	Burretiokentia_grandiflora)	(Kentiopsis_piersoniorum	Heterospathe_cagayanensis))))	(((Geonoma_undata	Pelagodoxa_henryana)	Manicaria_saccifera)	(Veitchia_spiralis	Leopoldinia_pulchra))))))))	Kingia_australis);
((Pseudophoenix_vinifera	((((Chamaedorea_seifrizii	Nypa_fruticans)	Iriartea_deltoidea)	((Bactris_major	(((Sclerosperma_profizianum	Roystonea_regia)	(Orania_palindan	Podococcus_barteri))	((((Elaeis_oleifera	Elaeis_guineensis)	Attalea_speciosa)	((Reinhardtia_paiewonskiana	Reinhardtia_latisecta)	(Reinhardtia_simplex	Reinhardtia_gracilis)))	Manicaria_saccifera)))	((Geonoma_undata	(((Oenocarpus_minor	Oenocarpus_bataua)	Prestoea_acuminata)	((Hydriastele_microspadix	Dictyosperma_album)	(((Veitchia_spiralis	Dypsis_decaryi)	Burretiokentia_grandiflora)	(Kentiopsis_piersoniorum	Heterospathe_cagayanensis)))))	(Leopoldinia_pulchra	Pelagodoxa_henryana))))	(Phoenix_dactylifera	(Serenoa_repens	Sabal_domingensis))))	Kingia_australis);
((Chamaedorea_seifrizii	(Nypa_fruticans	((((((Sclerosperma_profizianum	Roystonea_regia)	Orania_palindan)	(((Bactris_major	((Elaeis_oleifera	Elaeis_guineensis)	(Podococcus_barteri	Attalea_speciosa)))	((Reinhardtia_paiewonskiana	Reinhardtia_latisecta)	(Reinhardtia_simplex	Reinhardtia_gracilis)))	Manicaria_saccifera))	(((((Oenocarpus_minor	Oenocarpus_bataua)	Prestoea_acuminata)	Leopoldinia_pulchra)	((Dypsis_decaryi	Dictyosperma_album)	(Hydriastele_microspadix	(Heterospathe_cagayanensis	(Burretiokentia_grandiflora	Kentiopsis_piersoniorum)))))	((Veitchia_spiralis	Pelagodoxa_henryana)	Geonoma_undata)))	Iriartea_deltoidea)	((Pseudophoenix_vinifera	Serenoa_repens)	(Sabal_domingensis	Phoenix_dactylifera)))))	Kingia_australis);
((((Manicaria_saccifera	(((Pelagodoxa_henryana	Geonoma_undata)	(Leopoldinia_pulchra	(((Oenocarpus_minor	Oenocarpus_bataua)	Prestoea_acuminata)	((Heterospathe_cagayanensis	((Dypsis_decaryi	Burretiokentia_grandiflora)	Kentiopsis_piersoniorum))	(Hydriastele_microspadix	Dictyosperma_album)))))	(((Sclerosperma_profizianum	Roystonea_regia)	(Podococcus_barteri	(Veitchia_spiralis	Orania_palindan)))	(Bactris_major	(Pseudophoenix_vinifera	(((Elaeis_oleifera	Elaeis_guineensis)	Attalea_speciosa)	((Reinhardtia_paiewonskiana	Reinhardtia_latisecta)	(Reinhardtia_simplex	Reinhardtia_gracilis))))))))	Iriartea_deltoidea)	(((Serenoa_repens	Sabal_domingensis)	Phoenix_dactylifera)	(Chamaedorea_seifrizii	Nypa_fruticans)))	Kingia_australis);
((Iriartea_deltoidea	(((Chamaedorea_seifrizii	Nypa_fruticans)	(Pseudophoenix_vinifera	((Serenoa_repens	Sabal_domingensis)	Phoenix_dactylifera)))	((Manicaria_saccifera	(((Leopoldinia_pulchra	(((Heterospathe_cagayanensis	((Dypsis_decaryi	Burretiokentia_grandiflora)	Kentiopsis_piersoniorum))	(Hydriastele_microspadix	Dictyosperma_album))	((Oenocarpus_minor	Oenocarpus_bataua)	Prestoea_acuminata)))	Pelagodoxa_henryana)	Geonoma_undata))	((((Veitchia_spiralis	Orania_palindan)	(Podococcus_barteri	Sclerosperma_profizianum))	Roystonea_regia)	((Bactris_major	((Elaeis_oleifera	Elaeis_guineensis)	Attalea_speciosa))	((Reinhardtia_paiewonskiana	Reinhardtia_latisecta)	(Reinhardtia_simplex	Reinhardtia_gracilis)))))))	Kingia_australis);
(((((Iriartea_deltoidea	((Orania_palindan	(Sclerosperma_profizianum	Roystonea_regia))	Veitchia_spiralis))	((Podococcus_barteri	Pseudophoenix_vinifera)	((Bactris_major	((Elaeis_oleifera	Elaeis_guineensis)	Attalea_speciosa))	((Reinhardtia_paiewonskiana	Reinhardtia_latisecta)	(Reinhardtia_simplex	Reinhardtia_gracilis)))))	(Manicaria_saccifera	((Leopoldinia_pulchra	(((Heterospathe_cagayanensis	((Dypsis_decaryi	Burretiokentia_grandiflora)	Kentiopsis_piersoniorum))	(Hydriastele_microspadix	Dictyosperma_album))	((Oenocarpus_minor	Oenocarpus_bataua)	Prestoea_acuminata)))	(Pelagodoxa_henryana	Geonoma_undata))))	((Chamaedorea_seifrizii	Nypa_fruticans)	((Sabal_domingensis	Phoenix_dactylifera)	Serenoa_repens)))	Kingia_australis);
(((Phoenix_dactylifera	((((Iriartea_deltoidea	((((Sclerosperma_profizianum	Podococcus_barteri)	Orania_palindan)	Roystonea_regia)	(Pseudophoenix_vinifera	((Bactris_major	((Elaeis_oleifera	Elaeis_guineensis)	Attalea_speciosa))	((Reinhardtia_paiewonskiana	Reinhardtia_latisecta)	(Reinhardtia_simplex	Reinhardtia_gracilis))))))	((Geonoma_undata	(((Heterospathe_cagayanensis	(Burretiokentia_grandiflora	Kentiopsis_piersoniorum))	(Hydriastele_microspadix	(Dictyosperma_album	Dypsis_decaryi)))	((Oenocarpus_minor	Oenocarpus_bataua)	Prestoea_acuminata)))	(Leopoldinia_pulchra	(Veitchia_spiralis	Pelagodoxa_henryana))))	Manicaria_saccifera)	(Chamaedorea_seifrizii	Nypa_fruticans)))	(Serenoa_repens	Sabal_domingensis))	Kingia_australis);
(((Phoenix_dactylifera	(Serenoa_repens	(((((((((Dictyosperma_album	Dypsis_decaryi)	((Heterospathe_cagayanensis	(Burretiokentia_grandiflora	Kentiopsis_piersoniorum))	Hydriastele_microspadix))	((Oenocarpus_minor	Oenocarpus_bataua)	Prestoea_acuminata))	Leopoldinia_pulchra)	(Geonoma_undata	(Veitchia_spiralis	Pelagodoxa_henryana)))	((((Podococcus_barteri	Orania_palindan)	(Roystonea_regia	Sclerosperma_profizianum))	((Attalea_speciosa	(Bactris_major	(Elaeis_oleifera	Elaeis_guineensis)))	((Reinhardtia_paiewonskiana	Reinhardtia_latisecta)	(Reinhardtia_simplex	Reinhardtia_gracilis))))	Iriartea_deltoidea))	Manicaria_saccifera)	Pseudophoenix_vinifera)	(Chamaedorea_seifrizii	Nypa_fruticans))))	Sabal_domingensis)	Kingia_australis);
((((((Podococcus_barteri	Orania_palindan)	(Manicaria_saccifera	Roystonea_regia))	((Bactris_major	((Elaeis_oleifera	Elaeis_guineensis)	Attalea_speciosa))	((Reinhardtia_paiewonskiana	Reinhardtia_latisecta)	(Reinhardtia_simplex	Reinhardtia_gracilis))))	((Sclerosperma_profizianum	((((Sabal_domingensis	Phoenix_dactylifera)	(Chamaedorea_seifrizii	Serenoa_repens))	Nypa_fruticans)	Pseudophoenix_vinifera))	((((Heterospathe_cagayanensis	(Burretiokentia_grandiflora	Kentiopsis_piersoniorum))	(Dictyosperma_album	(Hydriastele_microspadix	Dypsis_decaryi)))	((Oenocarpus_minor	Oenocarpus_bataua)	Prestoea_acuminata))	(Leopoldinia_pulchra	(Geonoma_undata	(Veitchia_spiralis	Pelagodoxa_henryana))))))	Iriartea_deltoidea)	Kingia_australis);
(((Sabal_domingensis	Pseudophoenix_vinifera)	((Phoenix_dactylifera	Serenoa_repens)	((Chamaedorea_seifrizii	Nypa_fruticans)	((((((Prestoea_acuminata	(Oenocarpus_minor	Oenocarpus_bataua))	((Veitchia_spiralis	Dypsis_decaryi)	(((Burretiokentia_grandiflora	(Heterospathe_cagayanensis	Kentiopsis_piersoniorum))	Hydriastele_microspadix)	Dictyosperma_album)))	(Pelagodoxa_henryana	Leopoldinia_pulchra))	Geonoma_undata)	Manicaria_saccifera)	((Iriartea_deltoidea	(Roystonea_regia	(Orania_palindan	Sclerosperma_profizianum)))	((Bactris_major	((Podococcus_barteri	Attalea_speciosa)	(Elaeis_guineensis	Elaeis_oleifera)))	((Reinhardtia_gracilis	Reinhardtia_simplex)	(Reinhardtia_latisecta	Reinhardtia_paiewonskiana))))))))	Kingia_australis);
((Bactris_major	((Attalea_speciosa	(Elaeis_guineensis	Elaeis_oleifera))	(((Reinhardtia_gracilis	Reinhardtia_simplex)	(Reinhardtia_latisecta	Reinhardtia_paiewonskiana))	((Iriartea_deltoidea	(Roystonea_regia	(Orania_palindan	((Podococcus_barteri	Pseudophoenix_vinifera)	Sclerosperma_profizianum))))	((((Veitchia_spiralis	Pelagodoxa_henryana)	Geonoma_undata)	((Prestoea_acuminata	(Oenocarpus_minor	Oenocarpus_bataua))	(Leopoldinia_pulchra	(((Heterospathe_cagayanensis	(Burretiokentia_grandiflora	Kentiopsis_piersoniorum))	(Dypsis_decaryi	Hydriastele_microspadix))	Dictyosperma_album))))	(((Phoenix_dactylifera	(Serenoa_repens	Sabal_domingensis))	(Chamaedorea_seifrizii	Nypa_fruticans))	Manicaria_saccifera))))))	Kingia_australis);
((((Serenoa_repens	(Sabal_domingensis	Phoenix_dactylifera))	((Pseudophoenix_vinifera	Nypa_fruticans)	((((((Elaeis_guineensis	Elaeis_oleifera)	Attalea_speciosa)	((Reinhardtia_gracilis	Reinhardtia_simplex)	(Reinhardtia_latisecta	Reinhardtia_paiewonskiana)))	Bactris_major)	((Podococcus_barteri	Iriartea_deltoidea)	(Roystonea_regia	(Orania_palindan	Sclerosperma_profizianum))))	(Manicaria_saccifera	(((Prestoea_acuminata	(Oenocarpus_minor	Oenocarpus_bataua))	((Dictyosperma_album	Dypsis_decaryi)	((Heterospathe_cagayanensis	(Burretiokentia_grandiflora	Kentiopsis_piersoniorum))	Hydriastele_microspadix)))	((Pelagodoxa_henryana	Geonoma_undata)	(Veitchia_spiralis	Leopoldinia_pulchra)))))))	Chamaedorea_seifrizii)	Kingia_australis);
((Sabal_domingensis	((Phoenix_dactylifera	((Chamaedorea_seifrizii	Nypa_fruticans)	((((Bactris_major	(Pseudophoenix_vinifera	(((Reinhardtia_gracilis	Reinhardtia_simplex)	(Reinhardtia_latisecta	Reinhardtia_paiewonskiana))	((Elaeis_guineensis	Elaeis_oleifera)	Attalea_speciosa))))	((Sclerosperma_profizianum	Roystonea_regia)	(Orania_palindan	Podococcus_barteri)))	(Manicaria_saccifera	((((Prestoea_acuminata	(Oenocarpus_minor	Oenocarpus_bataua))	Leopoldinia_pulchra)	((((Heterospathe_cagayanensis	(Burretiokentia_grandiflora	Kentiopsis_piersoniorum))	Hydriastele_microspadix)	Dictyosperma_album)	Dypsis_decaryi))	(Pelagodoxa_henryana	(Geonoma_undata	Veitchia_spiralis)))))	Iriartea_deltoidea)))	Serenoa_repens))	Kingia_australis);
((Sabal_domingensis	((Phoenix_dactylifera	(((((((Podococcus_barteri	Pseudophoenix_vinifera)	(((Reinhardtia_gracilis	Reinhardtia_simplex)	(Reinhardtia_latisecta	Reinhardtia_paiewonskiana))	((Elaeis_guineensis	Elaeis_oleifera)	(Bactris_major	Attalea_speciosa))))	((Sclerosperma_profizianum	Roystonea_regia)	Orania_palindan))	(Manicaria_saccifera	(((Prestoea_acuminata	(Oenocarpus_minor	Oenocarpus_bataua))	((Dictyosperma_album	(Leopoldinia_pulchra	Dypsis_decaryi))	((Heterospathe_cagayanensis	(Burretiokentia_grandiflora	Kentiopsis_piersoniorum))	Hydriastele_microspadix)))	(Geonoma_undata	(Veitchia_spiralis	Pelagodoxa_henryana)))))	Iriartea_deltoidea)	Chamaedorea_seifrizii)	Nypa_fruticans))	Serenoa_repens))	Kingia_australis);
((Chamaedorea_seifrizii	(((Pseudophoenix_vinifera	(Serenoa_repens	Sabal_domingensis))	Phoenix_dactylifera)	(Nypa_fruticans	((((((Reinhardtia_gracilis	Reinhardtia_simplex)	(Reinhardtia_latisecta	Reinhardtia_paiewonskiana))	((Elaeis_guineensis	Elaeis_oleifera)	(Bactris_major	Attalea_speciosa)))	(Roystonea_regia	(Orania_palindan	(Podococcus_barteri	Sclerosperma_profizianum))))	(Manicaria_saccifera	(((Leopoldinia_pulchra	(((Heterospathe_cagayanensis	(Burretiokentia_grandiflora	Kentiopsis_piersoniorum))	Hydriastele_microspadix)	(Dictyosperma_album	Dypsis_decaryi)))	(Prestoea_acuminata	(Oenocarpus_minor	Oenocarpus_bataua)))	(Geonoma_undata	(Veitchia_spiralis	Pelagodoxa_henryana)))))	Iriartea_deltoidea))))	Kingia_australis);
((Sabal_domingensis	(Serenoa_repens	(Phoenix_dactylifera	((Nypa_fruticans	Chamaedorea_seifrizii)	((((Pseudophoenix_vinifera	(((Reinhardtia_gracilis	Reinhardtia_simplex)	(Reinhardtia_latisecta	Reinhardtia_paiewonskiana))	(Bactris_major	(Attalea_speciosa	(Elaeis_guineensis	Elaeis_oleifera)))))	(Roystonea_regia	(Orania_palindan	Sclerosperma_profizianum)))	((((Veitchia_spiralis	Leopoldinia_pulchra)	Pelagodoxa_henryana)	(((((Heterospathe_cagayanensis	(Burretiokentia_grandiflora	Kentiopsis_piersoniorum))	Hydriastele_microspadix)	(Dictyosperma_album	Dypsis_decaryi))	(Prestoea_acuminata	(Oenocarpus_minor	Oenocarpus_bataua)))	Geonoma_undata))	Manicaria_saccifera))	(Podococcus_barteri	Iriartea_deltoidea))))))	Kingia_australis);
(((Nypa_fruticans	(((Roystonea_regia	(Orania_palindan	(Podococcus_barteri	Sclerosperma_profizianum)))	((Manicaria_saccifera	(((Reinhardtia_gracilis	Reinhardtia_simplex)	(Reinhardtia_latisecta	Reinhardtia_paiewonskiana))	(Bactris_major	(Attalea_speciosa	(Elaeis_guineensis	Elaeis_oleifera)))))	((((((Heterospathe_cagayanensis	(Burretiokentia_grandiflora	Kentiopsis_piersoniorum))	Hydriastele_microspadix)	(Dictyosperma_album	(Veitchia_spiralis	Dypsis_decaryi)))	(Prestoea_acuminata	(Oenocarpus_minor	Oenocarpus_bataua)))	(Leopoldinia_pulchra	Pelagodoxa_henryana))	Geonoma_undata)))	Iriartea_deltoidea))	((Pseudophoenix_vinifera	(Serenoa_repens	(Phoenix_dactylifera	Sabal_domingensis)))	Chamaedorea_seifrizii))	Kingia_australis);
(((Nypa_fruticans	(Chamaedorea_seifrizii	(((((Pseudophoenix_vinifera	((Reinhardtia_gracilis	Reinhardtia_simplex)	(Reinhardtia_latisecta	Reinhardtia_paiewonskiana)))	(Bactris_major	(Attalea_speciosa	(Elaeis_guineensis	Elaeis_oleifera))))	(((Sclerosperma_profizianum	Roystonea_regia)	(Orania_palindan	Podococcus_barteri))	Iriartea_deltoidea))	((Leopoldinia_pulchra	(Pelagodoxa_henryana	Geonoma_undata))	((((((Veitchia_spiralis	Heterospathe_cagayanensis)	(Burretiokentia_grandiflora	Kentiopsis_piersoniorum))	Hydriastele_microspadix)	Dictyosperma_album)	Dypsis_decaryi)	(Prestoea_acuminata	(Oenocarpus_minor	Oenocarpus_bataua)))))	Manicaria_saccifera)))	(Phoenix_dactylifera	(Sabal_domingensis	Serenoa_repens)))	Kingia_australis);
(((Chamaedorea_seifrizii	Serenoa_repens)	((Phoenix_dactylifera	Sabal_domingensis)	(((Podococcus_barteri	Pseudophoenix_vinifera)	Nypa_fruticans)	((((((((Heterospathe_cagayanensis	Burretiokentia_grandiflora)	Kentiopsis_piersoniorum)	Hydriastele_microspadix)	Dictyosperma_album)	Dypsis_decaryi)	(((Veitchia_spiralis	Pelagodoxa_henryana)	Geonoma_undata)	((Leopoldinia_pulchra	Prestoea_acuminata)	(Oenocarpus_minor	Oenocarpus_bataua))))	Manicaria_saccifera)	(((((Reinhardtia_gracilis	Reinhardtia_simplex)	(Reinhardtia_latisecta	Reinhardtia_paiewonskiana))	(Bactris_major	(Attalea_speciosa	(Elaeis_guineensis	Elaeis_oleifera))))	((Sclerosperma_profizianum	Roystonea_regia)	Orania_palindan))	Iriartea_deltoidea)))))	Kingia_australis);
((Sabal_domingensis	(Serenoa_repens	((((Nypa_fruticans	Chamaedorea_seifrizii)	Iriartea_deltoidea)	(((((((Elaeis_oleifera	Elaeis_guineensis)	(Podococcus_barteri	Attalea_speciosa))	((Reinhardtia_latisecta	Reinhardtia_paiewonskiana)	(Reinhardtia_simplex	Reinhardtia_gracilis)))	Pseudophoenix_vinifera)	((Orania_palindan	Sclerosperma_profizianum)	Roystonea_regia))	Bactris_major)	(((Pelagodoxa_henryana	(Veitchia_spiralis	Geonoma_undata))	((Dictyosperma_album	((Dypsis_decaryi	Hydriastele_microspadix)	(Kentiopsis_piersoniorum	(Heterospathe_cagayanensis	Burretiokentia_grandiflora))))	(Leopoldinia_pulchra	(Prestoea_acuminata	(Oenocarpus_bataua	Oenocarpus_minor)))))	Manicaria_saccifera)))	Phoenix_dactylifera)))	Kingia_australis);
((Chamaedorea_seifrizii	((((((Veitchia_spiralis	Pelagodoxa_henryana)	Geonoma_undata)	(Iriartea_deltoidea	(((Orania_palindan	Sclerosperma_profizianum)	Roystonea_regia)	((((Podococcus_barteri	Attalea_speciosa)	(Bactris_major	(Elaeis_oleifera	Elaeis_guineensis)))	((Reinhardtia_latisecta	Reinhardtia_paiewonskiana)	(Reinhardtia_simplex	Reinhardtia_gracilis)))	Pseudophoenix_vinifera))))	(((Dypsis_decaryi	Dictyosperma_album)	(Hydriastele_microspadix	((Kentiopsis_piersoniorum	Burretiokentia_grandiflora)	Heterospathe_cagayanensis)))	(Leopoldinia_pulchra	(Prestoea_acuminata	(Oenocarpus_bataua	Oenocarpus_minor)))))	Manicaria_saccifera)	((Serenoa_repens	(Phoenix_dactylifera	Sabal_domingensis))	Nypa_fruticans)))	Kingia_australis);
(((Phoenix_dactylifera	((Nypa_fruticans	Chamaedorea_seifrizii)	(((((Attalea_speciosa	(Elaeis_oleifera	Elaeis_guineensis))	((Reinhardtia_latisecta	Reinhardtia_paiewonskiana)	(Reinhardtia_simplex	Reinhardtia_gracilis)))	(Iriartea_deltoidea	((Orania_palindan	(Podococcus_barteri	Sclerosperma_profizianum))	Roystonea_regia)))	Bactris_major)	(Manicaria_saccifera	((((Dypsis_decaryi	((((Burretiokentia_grandiflora	Hydriastele_microspadix)	Heterospathe_cagayanensis)	Kentiopsis_piersoniorum)	Dictyosperma_album))	(Prestoea_acuminata	(Oenocarpus_bataua	Oenocarpus_minor)))	(Leopoldinia_pulchra	(Veitchia_spiralis	Pelagodoxa_henryana)))	Geonoma_undata)))))	((Pseudophoenix_vinifera	Serenoa_repens)	Sabal_domingensis))	Kingia_australis);
((((Serenoa_repens	((Nypa_fruticans	Chamaedorea_seifrizii)	(((((Bactris_major	(Attalea_speciosa	(Elaeis_oleifera	Elaeis_guineensis)))	((Reinhardtia_latisecta	Reinhardtia_paiewonskiana)	(Reinhardtia_simplex	Reinhardtia_gracilis)))	(((Veitchia_spiralis	Orania_palindan)	Podococcus_barteri)	(Sclerosperma_profizianum	Roystonea_regia)))	(Leopoldinia_pulchra	((((((Kentiopsis_piersoniorum	Hydriastele_microspadix)	Heterospathe_cagayanensis)	((Dypsis_decaryi	Burretiokentia_grandiflora)	Dictyosperma_album))	(Prestoea_acuminata	(Oenocarpus_bataua	Oenocarpus_minor)))	Pelagodoxa_henryana)	(Manicaria_saccifera	Geonoma_undata))))	Iriartea_deltoidea)))	Phoenix_dactylifera)	(Pseudophoenix_vinifera	Sabal_domingensis))	Kingia_australis);
(((Phoenix_dactylifera	(((Nypa_fruticans	Chamaedorea_seifrizii)	(((Manicaria_saccifera	(Geonoma_undata	(((((((Kentiopsis_piersoniorum	Burretiokentia_grandiflora)	Heterospathe_cagayanensis)	Hydriastele_microspadix)	Dictyosperma_album)	Dypsis_decaryi)	(Prestoea_acuminata	(Oenocarpus_bataua	Oenocarpus_minor)))	(Leopoldinia_pulchra	(Veitchia_spiralis	Pelagodoxa_henryana)))))	((Bactris_major	((Attalea_speciosa	(Elaeis_oleifera	Elaeis_guineensis))	((Reinhardtia_latisecta	Reinhardtia_paiewonskiana)	(Reinhardtia_simplex	Reinhardtia_gracilis))))	(Roystonea_regia	((Orania_palindan	Podococcus_barteri)	Sclerosperma_profizianum))))	Iriartea_deltoidea))	(Serenoa_repens	Pseudophoenix_vinifera)))	Sabal_domingensis)	Kingia_australis);
(((Phoenix_dactylifera	(Serenoa_repens	(((Nypa_fruticans	Chamaedorea_seifrizii)	(((Geonoma_undata	(((Manicaria_saccifera	(((((Kentiopsis_piersoniorum	Burretiokentia_grandiflora)	Heterospathe_cagayanensis)	Hydriastele_microspadix)	Dictyosperma_album)	(Leopoldinia_pulchra	Dypsis_decaryi)))	(Prestoea_acuminata	(Oenocarpus_bataua	Oenocarpus_minor)))	(Veitchia_spiralis	Pelagodoxa_henryana)))	(((Bactris_major	((Elaeis_oleifera	Elaeis_guineensis)	Attalea_speciosa))	((Reinhardtia_latisecta	Reinhardtia_paiewonskiana)	(Reinhardtia_simplex	Reinhardtia_gracilis)))	((Orania_palindan	Podococcus_barteri)	(Sclerosperma_profizianum	Roystonea_regia))))	Iriartea_deltoidea))	Pseudophoenix_vinifera)))	Sabal_domingensis)	Kingia_australis);
((((Sabal_domingensis	(Serenoa_repens	Chamaedorea_seifrizii))	(Nypa_fruticans	((((((Dypsis_decaryi	(Dictyosperma_album	(((Kentiopsis_piersoniorum	Burretiokentia_grandiflora)	Heterospathe_cagayanensis)	Hydriastele_microspadix)))	(Prestoea_acuminata	(Oenocarpus_bataua	Oenocarpus_minor)))	Geonoma_undata)	(Leopoldinia_pulchra	(Veitchia_spiralis	Pelagodoxa_henryana)))	Manicaria_saccifera)	((Pseudophoenix_vinifera	(((Elaeis_oleifera	Elaeis_guineensis)	((Podococcus_barteri	Attalea_speciosa)	Bactris_major))	((Reinhardtia_latisecta	Reinhardtia_paiewonskiana)	(Reinhardtia_simplex	Reinhardtia_gracilis))))	(Iriartea_deltoidea	(Roystonea_regia	(Orania_palindan	Sclerosperma_profizianum)))))))	Phoenix_dactylifera)	Kingia_australis);
(((Podococcus_barteri	Iriartea_deltoidea)	(((Veitchia_spiralis	(Roystonea_regia	(Orania_palindan	Sclerosperma_profizianum)))	(((Elaeis_oleifera	Elaeis_guineensis)	Attalea_speciosa)	((Reinhardtia_latisecta	Reinhardtia_paiewonskiana)	(Reinhardtia_simplex	Reinhardtia_gracilis))))	((Bactris_major	((((Pseudophoenix_vinifera	Serenoa_repens)	(Phoenix_dactylifera	Sabal_domingensis))	Chamaedorea_seifrizii)	Nypa_fruticans))	(((((Dypsis_decaryi	(Dictyosperma_album	(((Kentiopsis_piersoniorum	Burretiokentia_grandiflora)	Heterospathe_cagayanensis)	Hydriastele_microspadix)))	(Prestoea_acuminata	(Oenocarpus_bataua	Oenocarpus_minor)))	Geonoma_undata)	(Leopoldinia_pulchra	Pelagodoxa_henryana))	Manicaria_saccifera))))	Kingia_australis);
(((((((Nypa_fruticans	Chamaedorea_seifrizii)	(((Geonoma_undata	Pelagodoxa_henryana)	Veitchia_spiralis)	(Manicaria_saccifera	((Dypsis_decaryi	(Dictyosperma_album	(((Kentiopsis_piersoniorum	Burretiokentia_grandiflora)	Heterospathe_cagayanensis)	Hydriastele_microspadix)))	(Leopoldinia_pulchra	(Prestoea_acuminata	(Oenocarpus_bataua	Oenocarpus_minor)))))))	((Iriartea_deltoidea	(Roystonea_regia	(Orania_palindan	Sclerosperma_profizianum)))	(Pseudophoenix_vinifera	((Bactris_major	((Elaeis_oleifera	Elaeis_guineensis)	(Podococcus_barteri	Attalea_speciosa)))	((Reinhardtia_latisecta	Reinhardtia_paiewonskiana)	(Reinhardtia_simplex	Reinhardtia_gracilis))))))	Phoenix_dactylifera)	Serenoa_repens)	Sabal_domingensis)	Kingia_australis);
((Iriartea_deltoidea	(((Pseudophoenix_vinifera	Nypa_fruticans)	((Serenoa_repens	Chamaedorea_seifrizii)	(Phoenix_dactylifera	Sabal_domingensis)))	(((Roystonea_regia	(Orania_palindan	(Podococcus_barteri	Sclerosperma_profizianum)))	((Bactris_major	((Elaeis_oleifera	Elaeis_guineensis)	Attalea_speciosa))	((Reinhardtia_latisecta	Reinhardtia_paiewonskiana)	(Reinhardtia_simplex	Reinhardtia_gracilis))))	((((Veitchia_spiralis	Pelagodoxa_henryana)	Leopoldinia_pulchra)	(Geonoma_undata	(((Dypsis_decaryi	Dictyosperma_album)	(((Kentiopsis_piersoniorum	Burretiokentia_grandiflora)	Heterospathe_cagayanensis)	Hydriastele_microspadix))	(Prestoea_acuminata	(Oenocarpus_bataua	Oenocarpus_minor)))))	Manicaria_saccifera))))	Kingia_australis);
((((Serenoa_repens	Sabal_domingensis)	Phoenix_dactylifera)	(((((Podococcus_barteri	Pseudophoenix_vinifera)	((Bactris_major	(Attalea_speciosa	(Elaeis_oleifera	Elaeis_guineensis)))	((Reinhardtia_paiewonskiana	Reinhardtia_latisecta)	(Reinhardtia_gracilis	Reinhardtia_simplex))))	(Iriartea_deltoidea	(Roystonea_regia	(Orania_palindan	Sclerosperma_profizianum))))	(((((Hydriastele_microspadix	(Burretiokentia_grandiflora	(Kentiopsis_piersoniorum	Heterospathe_cagayanensis)))	Dictyosperma_album)	Dypsis_decaryi)	(Prestoea_acuminata	(Oenocarpus_bataua	Oenocarpus_minor)))	(((Manicaria_saccifera	Geonoma_undata)	(Veitchia_spiralis	Pelagodoxa_henryana))	Leopoldinia_pulchra)))	(Nypa_fruticans	Chamaedorea_seifrizii)))	Kingia_australis);
((Sabal_domingensis	((Phoenix_dactylifera	((((Pseudophoenix_vinifera	(((Elaeis_oleifera	Elaeis_guineensis)	(Bactris_major	(Podococcus_barteri	Attalea_speciosa)))	((Reinhardtia_paiewonskiana	Reinhardtia_latisecta)	(Reinhardtia_gracilis	Reinhardtia_simplex))))	(Iriartea_deltoidea	(Roystonea_regia	(Orania_palindan	Sclerosperma_profizianum))))	((Manicaria_saccifera	Geonoma_undata)	(Leopoldinia_pulchra	((((Burretiokentia_grandiflora	Dictyosperma_album)	((Hydriastele_microspadix	(Kentiopsis_piersoniorum	Heterospathe_cagayanensis))	(Veitchia_spiralis	Dypsis_decaryi)))	(Prestoea_acuminata	(Oenocarpus_bataua	Oenocarpus_minor)))	Pelagodoxa_henryana))))	(Nypa_fruticans	Chamaedorea_seifrizii)))	Serenoa_repens))	Kingia_australis);
((Chamaedorea_seifrizii	(((Serenoa_repens	(Sabal_domingensis	Phoenix_dactylifera))	((Iriartea_deltoidea	((Roystonea_regia	(Orania_palindan	Sclerosperma_profizianum))	((Bactris_major	Pseudophoenix_vinifera)	(((Elaeis_oleifera	Elaeis_guineensis)	(Podococcus_barteri	Attalea_speciosa))	((Reinhardtia_paiewonskiana	Reinhardtia_latisecta)	(Reinhardtia_gracilis	Reinhardtia_simplex))))))	(Manicaria_saccifera	((Leopoldinia_pulchra	((((Burretiokentia_grandiflora	Dictyosperma_album)	(Hydriastele_microspadix	(Kentiopsis_piersoniorum	Heterospathe_cagayanensis)))	Dypsis_decaryi)	(Prestoea_acuminata	(Oenocarpus_bataua	Oenocarpus_minor))))	(Geonoma_undata	(Veitchia_spiralis	Pelagodoxa_henryana))))))	Nypa_fruticans))	Kingia_australis);
((Orania_palindan	((Sclerosperma_profizianum	(((Pseudophoenix_vinifera	(((Elaeis_oleifera	Elaeis_guineensis)	(Bactris_major	Attalea_speciosa))	((Reinhardtia_paiewonskiana	Reinhardtia_latisecta)	(Reinhardtia_gracilis	Reinhardtia_simplex))))	(((Nypa_fruticans	((Chamaedorea_seifrizii	Serenoa_repens)	(Sabal_domingensis	Phoenix_dactylifera)))	Iriartea_deltoidea)	(Manicaria_saccifera	(Geonoma_undata	((((Dictyosperma_album	Dypsis_decaryi)	(Hydriastele_microspadix	((Burretiokentia_grandiflora	Kentiopsis_piersoniorum)	Heterospathe_cagayanensis)))	(Prestoea_acuminata	(Oenocarpus_bataua	Oenocarpus_minor)))	(Leopoldinia_pulchra	(Veitchia_spiralis	Pelagodoxa_henryana)))))))	Roystonea_regia))	Podococcus_barteri))	Kingia_australis);
((Chamaedorea_seifrizii	(Nypa_fruticans	(((((Leopoldinia_pulchra	Manicaria_saccifera)	((Pelagodoxa_henryana	(Veitchia_spiralis	Geonoma_undata))	(((Dictyosperma_album	Dypsis_decaryi)	(Hydriastele_microspadix	((Burretiokentia_grandiflora	Kentiopsis_piersoniorum)	Heterospathe_cagayanensis)))	(Prestoea_acuminata	(Oenocarpus_bataua	Oenocarpus_minor)))))	(Bactris_major	(((Pseudophoenix_vinifera	Roystonea_regia)	((Orania_palindan	Podococcus_barteri)	Sclerosperma_profizianum))	(((Elaeis_oleifera	Elaeis_guineensis)	Attalea_speciosa)	((Reinhardtia_paiewonskiana	Reinhardtia_latisecta)	(Reinhardtia_gracilis	Reinhardtia_simplex))))))	((Serenoa_repens	Sabal_domingensis)	Phoenix_dactylifera))	Iriartea_deltoidea)))	Kingia_australis);
((((Pseudophoenix_vinifera	Serenoa_repens)	(Sabal_domingensis	Phoenix_dactylifera))	(((Iriartea_deltoidea	((Manicaria_saccifera	((Pelagodoxa_henryana	Geonoma_undata)	(Leopoldinia_pulchra	(((Hydriastele_microspadix	(((Burretiokentia_grandiflora	Kentiopsis_piersoniorum)	Heterospathe_cagayanensis)	Dictyosperma_album))	(Veitchia_spiralis	Dypsis_decaryi))	(Prestoea_acuminata	(Oenocarpus_bataua	Oenocarpus_minor))))))	((Roystonea_regia	(Orania_palindan	(Podococcus_barteri	Sclerosperma_profizianum)))	((((Elaeis_oleifera	Elaeis_guineensis)	Attalea_speciosa)	((Reinhardtia_paiewonskiana	Reinhardtia_latisecta)	(Reinhardtia_gracilis	Reinhardtia_simplex)))	Bactris_major))))	Nypa_fruticans)	Chamaedorea_seifrizii))	Kingia_australis);
((((Serenoa_repens	Chamaedorea_seifrizii)	(((((Leopoldinia_pulchra	(Veitchia_spiralis	Pelagodoxa_henryana))	(((Hydriastele_microspadix	((Kentiopsis_piersoniorum	Heterospathe_cagayanensis)	(Dypsis_decaryi	(Burretiokentia_grandiflora	Dictyosperma_album))))	(Prestoea_acuminata	(Oenocarpus_bataua	Oenocarpus_minor)))	Geonoma_undata))	(Iriartea_deltoidea	((Roystonea_regia	(Orania_palindan	Sclerosperma_profizianum))	((((Elaeis_oleifera	Elaeis_guineensis)	(Attalea_speciosa	Bactris_major))	((Reinhardtia_paiewonskiana	Reinhardtia_latisecta)	(Reinhardtia_gracilis	Reinhardtia_simplex)))	(Podococcus_barteri	Pseudophoenix_vinifera)))))	Manicaria_saccifera)	Nypa_fruticans))	(Sabal_domingensis	Phoenix_dactylifera))	Kingia_australis);
((Orania_palindan	((Podococcus_barteri	Sclerosperma_profizianum)	(((((((Elaeis_oleifera	Elaeis_guineensis)	Attalea_speciosa)	((Reinhardtia_paiewonskiana	Reinhardtia_latisecta)	(Reinhardtia_gracilis	Reinhardtia_simplex)))	Pseudophoenix_vinifera)	Bactris_major)	(Iriartea_deltoidea	(((((((Kentiopsis_piersoniorum	((Dictyosperma_album	(Heterospathe_cagayanensis	Hydriastele_microspadix))	Dypsis_decaryi))	Burretiokentia_grandiflora)	(Prestoea_acuminata	(Oenocarpus_bataua	Oenocarpus_minor)))	Leopoldinia_pulchra)	((Veitchia_spiralis	Pelagodoxa_henryana)	Geonoma_undata))	Manicaria_saccifera)	(Chamaedorea_seifrizii	(Nypa_fruticans	(Serenoa_repens	(Sabal_domingensis	Phoenix_dactylifera)))))))	Roystonea_regia)))	Kingia_australis);
(((((Manicaria_saccifera	((Iriartea_deltoidea	((Bactris_major	((Elaeis_oleifera	Elaeis_guineensis)	Attalea_speciosa))	((Reinhardtia_paiewonskiana	Reinhardtia_latisecta)	(Reinhardtia_gracilis	Reinhardtia_simplex))))	((Podococcus_barteri	(((Veitchia_spiralis	Pelagodoxa_henryana)	Geonoma_undata)	(((((Heterospathe_cagayanensis	(Burretiokentia_grandiflora	Kentiopsis_piersoniorum))	Hydriastele_microspadix)	Dictyosperma_album)	Dypsis_decaryi)	((Leopoldinia_pulchra	Prestoea_acuminata)	(Oenocarpus_bataua	Oenocarpus_minor)))))	(Roystonea_regia	(Orania_palindan	Sclerosperma_profizianum)))))	Nypa_fruticans)	(Phoenix_dactylifera	((Pseudophoenix_vinifera	Serenoa_repens)	Sabal_domingensis)))	Chamaedorea_seifrizii)	Kingia_australis);
(((((Pseudophoenix_vinifera	Nypa_fruticans)	(((Phoenix_dactylifera	Sabal_domingensis)	Serenoa_repens)	Chamaedorea_seifrizii))	((Manicaria_saccifera	(((Pelagodoxa_henryana	Geonoma_undata)	((Hydriastele_microspadix	(((Kentiopsis_piersoniorum	(Dypsis_decaryi	Burretiokentia_grandiflora))	Heterospathe_cagayanensis)	Dictyosperma_album))	(Prestoea_acuminata	(Oenocarpus_bataua	Oenocarpus_minor))))	(Veitchia_spiralis	Leopoldinia_pulchra)))	((Roystonea_regia	((Podococcus_barteri	Orania_palindan)	Sclerosperma_profizianum))	(((Elaeis_oleifera	Elaeis_guineensis)	(Attalea_speciosa	Bactris_major))	((Reinhardtia_paiewonskiana	Reinhardtia_latisecta)	(Reinhardtia_gracilis	Reinhardtia_simplex))))))	Iriartea_deltoidea)	Kingia_australis);
((Sabal_domingensis	(Phoenix_dactylifera	(((Chamaedorea_seifrizii	Serenoa_repens)	Veitchia_spiralis)	((((Iriartea_deltoidea	(((Sclerosperma_profizianum	Podococcus_barteri)	Orania_palindan)	Roystonea_regia))	((Bactris_major	((Elaeis_guineensis	Elaeis_oleifera)	Attalea_speciosa))	(Pseudophoenix_vinifera	((Reinhardtia_latisecta	Reinhardtia_paiewonskiana)	(Reinhardtia_gracilis	Reinhardtia_simplex)))))	(Manicaria_saccifera	(((Leopoldinia_pulchra	((((Hydriastele_microspadix	((Burretiokentia_grandiflora	Kentiopsis_piersoniorum)	Heterospathe_cagayanensis))	Dictyosperma_album)	Dypsis_decaryi)	((Oenocarpus_minor	Oenocarpus_bataua)	Prestoea_acuminata)))	Pelagodoxa_henryana)	Geonoma_undata)))	Nypa_fruticans))))	Kingia_australis);
((Iriartea_deltoidea	((Pseudophoenix_vinifera	(Nypa_fruticans	((Sabal_domingensis	Phoenix_dactylifera)	(Chamaedorea_seifrizii	Serenoa_repens))))	(((((Sclerosperma_profizianum	Podococcus_barteri)	Orania_palindan)	(Veitchia_spiralis	Roystonea_regia))	((Bactris_major	((Elaeis_guineensis	Elaeis_oleifera)	Attalea_speciosa))	((Reinhardtia_latisecta	Reinhardtia_paiewonskiana)	(Reinhardtia_gracilis	Reinhardtia_simplex))))	(Manicaria_saccifera	(((((Hydriastele_microspadix	(((Burretiokentia_grandiflora	Kentiopsis_piersoniorum)	Heterospathe_cagayanensis)	Dictyosperma_album))	Dypsis_decaryi)	((Oenocarpus_minor	Oenocarpus_bataua)	Prestoea_acuminata))	Leopoldinia_pulchra)	(Pelagodoxa_henryana	Geonoma_undata))))))	Kingia_australis);
((Phoenix_dactylifera	((Serenoa_repens	Sabal_domingensis)	(((Nypa_fruticans	Chamaedorea_seifrizii)	(((((Bactris_major	((Elaeis_guineensis	Elaeis_oleifera)	Attalea_speciosa))	((Reinhardtia_latisecta	Reinhardtia_paiewonskiana)	(Reinhardtia_gracilis	Reinhardtia_simplex)))	((Podococcus_barteri	Iriartea_deltoidea)	((Sclerosperma_profizianum	Orania_palindan)	Roystonea_regia)))	((((Oenocarpus_minor	Oenocarpus_bataua)	Prestoea_acuminata)	(Leopoldinia_pulchra	(((Kentiopsis_piersoniorum	Heterospathe_cagayanensis)	Hydriastele_microspadix)	((Dypsis_decaryi	Burretiokentia_grandiflora)	Dictyosperma_album))))	((Veitchia_spiralis	Pelagodoxa_henryana)	Geonoma_undata)))	Manicaria_saccifera))	Pseudophoenix_vinifera)))	Kingia_australis);
((Phoenix_dactylifera	((((((((Veitchia_spiralis	Pelagodoxa_henryana)	Geonoma_undata)	((((Oenocarpus_minor	Oenocarpus_bataua)	Prestoea_acuminata)	((((Kentiopsis_piersoniorum	(Burretiokentia_grandiflora	Heterospathe_cagayanensis))	Hydriastele_microspadix)	Dictyosperma_album)	Dypsis_decaryi))	Leopoldinia_pulchra))	(((Nypa_fruticans	Manicaria_saccifera)	(((Elaeis_guineensis	Elaeis_oleifera)	Attalea_speciosa)	((Reinhardtia_latisecta	Reinhardtia_paiewonskiana)	(Reinhardtia_gracilis	Reinhardtia_simplex))))	(Iriartea_deltoidea	((Sclerosperma_profizianum	(Podococcus_barteri	Orania_palindan))	Roystonea_regia))))	Bactris_major)	Pseudophoenix_vinifera)	(Chamaedorea_seifrizii	Serenoa_repens))	Sabal_domingensis))	Kingia_australis);
((((Sabal_domingensis	Phoenix_dactylifera)	Serenoa_repens)	((((Veitchia_spiralis	Pelagodoxa_henryana)	Geonoma_undata)	(Leopoldinia_pulchra	((((Burretiokentia_grandiflora	Dypsis_decaryi)	Dictyosperma_album)	((Hydriastele_microspadix	Heterospathe_cagayanensis)	Kentiopsis_piersoniorum))	((Oenocarpus_minor	Oenocarpus_bataua)	Prestoea_acuminata))))	((((Chamaedorea_seifrizii	Nypa_fruticans)	Manicaria_saccifera)	(Pseudophoenix_vinifera	((Bactris_major	((Elaeis_guineensis	Elaeis_oleifera)	Attalea_speciosa))	((Reinhardtia_latisecta	Reinhardtia_paiewonskiana)	(Reinhardtia_gracilis	Reinhardtia_simplex)))))	(Iriartea_deltoidea	((Sclerosperma_profizianum	(Podococcus_barteri	Orania_palindan))	Roystonea_regia)))))	Kingia_australis);
((Oenocarpus_minor	(Oenocarpus_bataua	(Prestoea_acuminata	((((((Pseudophoenix_vinifera	(((Elaeis_guineensis	Elaeis_oleifera)	Attalea_speciosa)	((Reinhardtia_latisecta	Reinhardtia_paiewonskiana)	(Reinhardtia_gracilis	Reinhardtia_simplex))))	((Orania_palindan	(Sclerosperma_profizianum	Podococcus_barteri))	Roystonea_regia))	((((Iriartea_deltoidea	(Chamaedorea_seifrizii	Nypa_fruticans))	((Sabal_domingensis	Serenoa_repens)	Phoenix_dactylifera))	Bactris_major)	Manicaria_saccifera))	(Pelagodoxa_henryana	Geonoma_undata))	(Veitchia_spiralis	Leopoldinia_pulchra))	(Hydriastele_microspadix	(Dictyosperma_album	((Heterospathe_cagayanensis	Kentiopsis_piersoniorum)	(Burretiokentia_grandiflora	Dypsis_decaryi))))))))	Kingia_australis);
((Sabal_domingensis	(Serenoa_repens	(Phoenix_dactylifera	((Manicaria_saccifera	((((Veitchia_spiralis	Leopoldinia_pulchra)	Pelagodoxa_henryana)	(((Chamaedorea_seifrizii	Nypa_fruticans)	Geonoma_undata)	((Hydriastele_microspadix	((Dypsis_decaryi	Dictyosperma_album)	((Heterospathe_cagayanensis	Kentiopsis_piersoniorum)	Burretiokentia_grandiflora)))	((Oenocarpus_minor	Oenocarpus_bataua)	Prestoea_acuminata))))	((Podococcus_barteri	(((Elaeis_guineensis	Elaeis_oleifera)	(Bactris_major	Attalea_speciosa))	((Reinhardtia_latisecta	Reinhardtia_paiewonskiana)	(Reinhardtia_gracilis	Reinhardtia_simplex))))	(Iriartea_deltoidea	((Orania_palindan	Sclerosperma_profizianum)	Roystonea_regia)))))	Pseudophoenix_vinifera))))	Kingia_australis);
((Sabal_domingensis	(((Chamaedorea_seifrizii	Serenoa_repens)	Phoenix_dactylifera)	(((Manicaria_saccifera	(Leopoldinia_pulchra	((((Oenocarpus_minor	Oenocarpus_bataua)	Prestoea_acuminata)	((Hydriastele_microspadix	((Burretiokentia_grandiflora	Heterospathe_cagayanensis)	Kentiopsis_piersoniorum))	(Dypsis_decaryi	Dictyosperma_album)))	(Geonoma_undata	(Veitchia_spiralis	Pelagodoxa_henryana)))))	((((Elaeis_guineensis	Elaeis_oleifera)	(Bactris_major	Attalea_speciosa))	((Reinhardtia_latisecta	Reinhardtia_paiewonskiana)	(Reinhardtia_gracilis	Reinhardtia_simplex)))	(Iriartea_deltoidea	(((Podococcus_barteri	Orania_palindan)	Sclerosperma_profizianum)	Roystonea_regia))))	(Nypa_fruticans	Pseudophoenix_vinifera))))	Kingia_australis);
((Sabal_domingensis	(((Chamaedorea_seifrizii	((((Manicaria_saccifera	((Leopoldinia_pulchra	(((Oenocarpus_minor	Oenocarpus_bataua)	Prestoea_acuminata)	(Dypsis_decaryi	((Hydriastele_microspadix	((Burretiokentia_grandiflora	Heterospathe_cagayanensis)	Kentiopsis_piersoniorum))	Dictyosperma_album))))	(Geonoma_undata	(Veitchia_spiralis	Pelagodoxa_henryana))))	((((Elaeis_guineensis	Elaeis_oleifera)	Attalea_speciosa)	((Reinhardtia_latisecta	Reinhardtia_paiewonskiana)	(Reinhardtia_gracilis	Reinhardtia_simplex)))	((Podococcus_barteri	Orania_palindan)	(Sclerosperma_profizianum	Roystonea_regia))))	Bactris_major)	Iriartea_deltoidea))	(Nypa_fruticans	Pseudophoenix_vinifera))	(Phoenix_dactylifera	Serenoa_repens)))	Kingia_australis);
((((Manicaria_saccifera	((((Oenocarpus_minor	Oenocarpus_bataua)	Prestoea_acuminata)	((Leopoldinia_pulchra	Dypsis_decaryi)	(((Burretiokentia_grandiflora	Hydriastele_microspadix)	(Kentiopsis_piersoniorum	Heterospathe_cagayanensis))	Dictyosperma_album)))	(Geonoma_undata	(Veitchia_spiralis	Pelagodoxa_henryana))))	((Phoenix_dactylifera	(Serenoa_repens	Sabal_domingensis))	(Nypa_fruticans	Chamaedorea_seifrizii)))	(((Orania_palindan	(Sclerosperma_profizianum	Roystonea_regia))	((Podococcus_barteri	Pseudophoenix_vinifera)	((Bactris_major	((Elaeis_guineensis	Elaeis_oleifera)	Attalea_speciosa))	((Reinhardtia_latisecta	Reinhardtia_paiewonskiana)	(Reinhardtia_gracilis	Reinhardtia_simplex)))))	Iriartea_deltoidea))	Kingia_australis);
((((((Iriartea_deltoidea	(((((Attalea_speciosa	(Elaeis_guineensis	Elaeis_oleifera))	((Reinhardtia_paiewonskiana	Reinhardtia_latisecta)	(Reinhardtia_gracilis	Reinhardtia_simplex)))	Podococcus_barteri)	Bactris_major)	((Orania_palindan	Sclerosperma_profizianum)	Roystonea_regia)))	Manicaria_saccifera)	((((Oenocarpus_minor	Oenocarpus_bataua)	Prestoea_acuminata)	(((Heterospathe_cagayanensis	(Burretiokentia_grandiflora	Kentiopsis_piersoniorum))	(Dypsis_decaryi	Hydriastele_microspadix))	Dictyosperma_album))	((Pelagodoxa_henryana	(Veitchia_spiralis	Geonoma_undata))	Leopoldinia_pulchra)))	Nypa_fruticans)	((Serenoa_repens	Chamaedorea_seifrizii)	(Pseudophoenix_vinifera	(Phoenix_dactylifera	Sabal_domingensis))))	Kingia_australis);
((Phoenix_dactylifera	((Serenoa_repens	Sabal_domingensis)	((Chamaedorea_seifrizii	Nypa_fruticans)	(((((Podococcus_barteri	Orania_palindan)	Sclerosperma_profizianum)	(Veitchia_spiralis	Roystonea_regia))	((Pseudophoenix_vinifera	((Bactris_major	(Attalea_speciosa	(Elaeis_guineensis	Elaeis_oleifera)))	((Reinhardtia_paiewonskiana	Reinhardtia_latisecta)	(Reinhardtia_gracilis	Reinhardtia_simplex))))	(Manicaria_saccifera	((Leopoldinia_pulchra	Pelagodoxa_henryana)	((((Oenocarpus_minor	Oenocarpus_bataua)	Prestoea_acuminata)	(((Kentiopsis_piersoniorum	(Burretiokentia_grandiflora	(Dypsis_decaryi	Hydriastele_microspadix)))	Heterospathe_cagayanensis)	Dictyosperma_album))	Geonoma_undata)))))	Iriartea_deltoidea))))	Kingia_australis);
((Phoenix_dactylifera	((Serenoa_repens	Sabal_domingensis)	((Chamaedorea_seifrizii	Nypa_fruticans)	(((((Orania_palindan	(Sclerosperma_profizianum	Roystonea_regia))	(((((Oenocarpus_minor	Oenocarpus_bataua)	Prestoea_acuminata)	((Dypsis_decaryi	Dictyosperma_album)	(Hydriastele_microspadix	(Kentiopsis_piersoniorum	(Burretiokentia_grandiflora	Heterospathe_cagayanensis)))))	Geonoma_undata)	((Veitchia_spiralis	Pelagodoxa_henryana)	Iriartea_deltoidea)))	(((Podococcus_barteri	Pseudophoenix_vinifera)	((Attalea_speciosa	(Elaeis_guineensis	Elaeis_oleifera))	((Reinhardtia_paiewonskiana	Reinhardtia_latisecta)	(Reinhardtia_gracilis	Reinhardtia_simplex))))	Bactris_major))	Leopoldinia_pulchra)	Manicaria_saccifera))))	Kingia_australis);
(((Oenocarpus_minor	Oenocarpus_bataua)	(Prestoea_acuminata	((Dictyosperma_album	((Dypsis_decaryi	Hydriastele_microspadix)	(Kentiopsis_piersoniorum	(Burretiokentia_grandiflora	Heterospathe_cagayanensis))))	(((Veitchia_spiralis	Leopoldinia_pulchra)	Pelagodoxa_henryana)	(Geonoma_undata	((((Phoenix_dactylifera	(Serenoa_repens	Sabal_domingensis))	(Chamaedorea_seifrizii	Nypa_fruticans))	((Iriartea_deltoidea	(Roystonea_regia	(Orania_palindan	Sclerosperma_profizianum)))	((Podococcus_barteri	Pseudophoenix_vinifera)	((Bactris_major	(Attalea_speciosa	(Elaeis_guineensis	Elaeis_oleifera)))	((Reinhardtia_paiewonskiana	Reinhardtia_latisecta)	(Reinhardtia_gracilis	Reinhardtia_simplex))))))	Manicaria_saccifera))))))	Kingia_australis);
((Iriartea_deltoidea	(((Sabal_domingensis	(Phoenix_dactylifera	Serenoa_repens))	(Chamaedorea_seifrizii	Nypa_fruticans))	(((Leopoldinia_pulchra	(Pelagodoxa_henryana	Veitchia_spiralis))	((Geonoma_undata	((Oenocarpus_minor	Oenocarpus_bataua)	Prestoea_acuminata))	(Manicaria_saccifera	((Dypsis_decaryi	Dictyosperma_album)	(Hydriastele_microspadix	((Kentiopsis_piersoniorum	Heterospathe_cagayanensis)	Burretiokentia_grandiflora))))))	((Orania_palindan	(Sclerosperma_profizianum	Roystonea_regia))	(((Podococcus_barteri	Pseudophoenix_vinifera)	((Attalea_speciosa	(Elaeis_guineensis	Elaeis_oleifera))	((Reinhardtia_paiewonskiana	Reinhardtia_latisecta)	(Reinhardtia_gracilis	Reinhardtia_simplex))))	Bactris_major)))))	Kingia_australis);
((Chamaedorea_seifrizii	(Nypa_fruticans	(((((((Veitchia_spiralis	Pelagodoxa_henryana)	Geonoma_undata)	(((Oenocarpus_minor	Oenocarpus_bataua)	Prestoea_acuminata)	(Leopoldinia_pulchra	(((Dypsis_decaryi	Dictyosperma_album)	(Hydriastele_microspadix	(Kentiopsis_piersoniorum	Heterospathe_cagayanensis)))	Burretiokentia_grandiflora))))	Manicaria_saccifera)	((Roystonea_regia	(Orania_palindan	Sclerosperma_profizianum))	((Bactris_major	((Podococcus_barteri	Attalea_speciosa)	(Elaeis_guineensis	Elaeis_oleifera)))	((Reinhardtia_paiewonskiana	Reinhardtia_latisecta)	(Reinhardtia_gracilis	Reinhardtia_simplex)))))	Iriartea_deltoidea)	((Pseudophoenix_vinifera	Serenoa_repens)	(Sabal_domingensis	Phoenix_dactylifera)))))	Kingia_australis);
((Sabal_domingensis	(Phoenix_dactylifera	((Nypa_fruticans	((((((Leopoldinia_pulchra	Pelagodoxa_henryana)	(((Oenocarpus_minor	Oenocarpus_bataua)	Prestoea_acuminata)	((Dypsis_decaryi	Dictyosperma_album)	(Hydriastele_microspadix	(Kentiopsis_piersoniorum	(Burretiokentia_grandiflora	Heterospathe_cagayanensis))))))	Geonoma_undata)	Manicaria_saccifera)	(((Veitchia_spiralis	Orania_palindan)	((Podococcus_barteri	Sclerosperma_profizianum)	Roystonea_regia))	(Pseudophoenix_vinifera	((Bactris_major	(Attalea_speciosa	(Elaeis_guineensis	Elaeis_oleifera)))	((Reinhardtia_paiewonskiana	Reinhardtia_latisecta)	(Reinhardtia_gracilis	Reinhardtia_simplex))))))	Iriartea_deltoidea))	(Chamaedorea_seifrizii	Serenoa_repens))))	Kingia_australis);
(((((((Pelagodoxa_henryana	(((Oenocarpus_minor	Oenocarpus_bataua)	Prestoea_acuminata)	((Veitchia_spiralis	Leopoldinia_pulchra)	(Dictyosperma_album	(((Kentiopsis_piersoniorum	Heterospathe_cagayanensis)	(Dypsis_decaryi	Burretiokentia_grandiflora))	Hydriastele_microspadix)))))	Geonoma_undata)	Manicaria_saccifera)	((Orania_palindan	(Sclerosperma_profizianum	Roystonea_regia))	(((Attalea_speciosa	(Elaeis_guineensis	Elaeis_oleifera))	((Reinhardtia_paiewonskiana	Reinhardtia_latisecta)	(Reinhardtia_gracilis	Reinhardtia_simplex)))	Bactris_major)))	(Podococcus_barteri	Iriartea_deltoidea))	(Pseudophoenix_vinifera	((Phoenix_dactylifera	(Serenoa_repens	Sabal_domingensis))	(Chamaedorea_seifrizii	Nypa_fruticans))))	Kingia_australis);
((Orania_palindan	((Podococcus_barteri	Sclerosperma_profizianum)	(((((Attalea_speciosa	(Elaeis_guineensis	Elaeis_oleifera))	((Reinhardtia_paiewonskiana	Reinhardtia_latisecta)	(Reinhardtia_gracilis	Reinhardtia_simplex)))	Bactris_major)	((Iriartea_deltoidea	(Pseudophoenix_vinifera	((Phoenix_dactylifera	(Serenoa_repens	Sabal_domingensis))	(Chamaedorea_seifrizii	Nypa_fruticans))))	(Manicaria_saccifera	((((Oenocarpus_minor	Oenocarpus_bataua)	Prestoea_acuminata)	(Leopoldinia_pulchra	((((Kentiopsis_piersoniorum	(Burretiokentia_grandiflora	Heterospathe_cagayanensis))	Hydriastele_microspadix)	Dictyosperma_album)	Dypsis_decaryi)))	((Veitchia_spiralis	Pelagodoxa_henryana)	Geonoma_undata)))))	Roystonea_regia)))	Kingia_australis);
(((Oenocarpus_minor	Oenocarpus_bataua)	(Prestoea_acuminata	(((Kentiopsis_piersoniorum	(Burretiokentia_grandiflora	Heterospathe_cagayanensis))	((Dictyosperma_album	Dypsis_decaryi)	Hydriastele_microspadix))	(Leopoldinia_pulchra	((Veitchia_spiralis	Geonoma_undata)	(Pelagodoxa_henryana	(((((Roystonea_regia	Sclerosperma_profizianum)	Orania_palindan)	((Bactris_major	(Attalea_speciosa	(Elaeis_guineensis	Elaeis_oleifera)))	((Reinhardtia_paiewonskiana	Reinhardtia_latisecta)	(Reinhardtia_gracilis	Reinhardtia_simplex))))	(Iriartea_deltoidea	((Chamaedorea_seifrizii	Nypa_fruticans)	((Podococcus_barteri	Pseudophoenix_vinifera)	(Phoenix_dactylifera	(Serenoa_repens	Sabal_domingensis))))))	Manicaria_saccifera)))))))	Kingia_australis);
((Pseudophoenix_vinifera	(((Serenoa_repens	Chamaedorea_seifrizii)	(Nypa_fruticans	(Iriartea_deltoidea	((((((Oenocarpus_bataua	Oenocarpus_minor)	Prestoea_acuminata)	((Dypsis_decaryi	Dictyosperma_album)	(Hydriastele_microspadix	((Kentiopsis_piersoniorum	Heterospathe_cagayanensis)	Burretiokentia_grandiflora))))	((Veitchia_spiralis	Leopoldinia_pulchra)	Pelagodoxa_henryana))	Geonoma_undata)	((Roystonea_regia	((Podococcus_barteri	Sclerosperma_profizianum)	Orania_palindan))	(Manicaria_saccifera	(((Reinhardtia_gracilis	Reinhardtia_simplex)	(Reinhardtia_latisecta	Reinhardtia_paiewonskiana))	((Bactris_major	Attalea_speciosa)	(Elaeis_oleifera	Elaeis_guineensis)))))))))	(Sabal_domingensis	Phoenix_dactylifera)))	Kingia_australis);
((Pseudophoenix_vinifera	(((Phoenix_dactylifera	((((Iriartea_deltoidea	((Roystonea_regia	((Podococcus_barteri	Sclerosperma_profizianum)	Orania_palindan))	(Bactris_major	(((Reinhardtia_gracilis	Reinhardtia_simplex)	(Reinhardtia_latisecta	Reinhardtia_paiewonskiana))	(Attalea_speciosa	(Elaeis_oleifera	Elaeis_guineensis))))))	((Geonoma_undata	(((Oenocarpus_bataua	Oenocarpus_minor)	Prestoea_acuminata)	(((Veitchia_spiralis	Dypsis_decaryi)	Dictyosperma_album)	(Hydriastele_microspadix	(Kentiopsis_piersoniorum	(Burretiokentia_grandiflora	Heterospathe_cagayanensis))))))	(Leopoldinia_pulchra	Pelagodoxa_henryana)))	Manicaria_saccifera)	(Nypa_fruticans	Chamaedorea_seifrizii)))	Serenoa_repens)	Sabal_domingensis))	Kingia_australis);
(((Sabal_domingensis	(Serenoa_repens	Pseudophoenix_vinifera))	((Nypa_fruticans	(((((Roystonea_regia	((Podococcus_barteri	Sclerosperma_profizianum)	Orania_palindan))	(Bactris_major	(((Reinhardtia_gracilis	Reinhardtia_simplex)	(Reinhardtia_latisecta	Reinhardtia_paiewonskiana))	(Attalea_speciosa	(Elaeis_oleifera	Elaeis_guineensis)))))	(Manicaria_saccifera	((((Veitchia_spiralis	Pelagodoxa_henryana)	Geonoma_undata)	(((Oenocarpus_bataua	Oenocarpus_minor)	Prestoea_acuminata)	((Dictyosperma_album	(Hydriastele_microspadix	((Burretiokentia_grandiflora	Kentiopsis_piersoniorum)	Heterospathe_cagayanensis)))	Dypsis_decaryi)))	Leopoldinia_pulchra)))	Iriartea_deltoidea)	Chamaedorea_seifrizii))	Phoenix_dactylifera))	Kingia_australis);
((Sabal_domingensis	((Chamaedorea_seifrizii	Serenoa_repens)	(Phoenix_dactylifera	(Nypa_fruticans	(Pseudophoenix_vinifera	((((((Reinhardtia_gracilis	Reinhardtia_simplex)	(Reinhardtia_latisecta	Reinhardtia_paiewonskiana))	(Bactris_major	(Attalea_speciosa	(Elaeis_oleifera	Elaeis_guineensis))))	(Iriartea_deltoidea	((Podococcus_barteri	Sclerosperma_profizianum)	(Orania_palindan	Roystonea_regia))))	Manicaria_saccifera)	(((Veitchia_spiralis	Leopoldinia_pulchra)	Pelagodoxa_henryana)	((((Oenocarpus_bataua	Oenocarpus_minor)	Prestoea_acuminata)	((Dictyosperma_album	Dypsis_decaryi)	(Hydriastele_microspadix	((Burretiokentia_grandiflora	Kentiopsis_piersoniorum)	Heterospathe_cagayanensis))))	Geonoma_undata))))))))	Kingia_australis);
(((Chamaedorea_seifrizii	((((((Sclerosperma_profizianum	(Orania_palindan	Podococcus_barteri))	Roystonea_regia)	((((Reinhardtia_gracilis	Reinhardtia_simplex)	(Reinhardtia_latisecta	Reinhardtia_paiewonskiana))	(Attalea_speciosa	(Elaeis_oleifera	Elaeis_guineensis)))	(Nypa_fruticans	Manicaria_saccifera)))	Bactris_major)	(((Geonoma_undata	(Veitchia_spiralis	Pelagodoxa_henryana))	(((Oenocarpus_bataua	Oenocarpus_minor)	Prestoea_acuminata)	(((Hydriastele_microspadix	((Burretiokentia_grandiflora	Kentiopsis_piersoniorum)	Heterospathe_cagayanensis))	Dictyosperma_album)	Dypsis_decaryi)))	Leopoldinia_pulchra))	Iriartea_deltoidea))	((Phoenix_dactylifera	(Sabal_domingensis	Serenoa_repens))	Pseudophoenix_vinifera))	Kingia_australis);
(((Chamaedorea_seifrizii	(((Manicaria_saccifera	((((Sclerosperma_profizianum	Orania_palindan)	Roystonea_regia)	(((Reinhardtia_gracilis	Reinhardtia_simplex)	(Reinhardtia_latisecta	Reinhardtia_paiewonskiana))	((Bactris_major	(Podococcus_barteri	Attalea_speciosa))	(Elaeis_oleifera	Elaeis_guineensis))))	((Geonoma_undata	(Veitchia_spiralis	Pelagodoxa_henryana))	(((Oenocarpus_bataua	Oenocarpus_minor)	Prestoea_acuminata)	(Leopoldinia_pulchra	(((Hydriastele_microspadix	((Burretiokentia_grandiflora	Kentiopsis_piersoniorum)	Heterospathe_cagayanensis))	Dictyosperma_album)	Dypsis_decaryi))))))	Iriartea_deltoidea)	Nypa_fruticans))	((Phoenix_dactylifera	(Sabal_domingensis	Serenoa_repens))	Pseudophoenix_vinifera))	Kingia_australis);
((Sabal_domingensis	((((Nypa_fruticans	(Podococcus_barteri	Pseudophoenix_vinifera))	(Manicaria_saccifera	((Iriartea_deltoidea	(((((Reinhardtia_gracilis	Reinhardtia_simplex)	(Reinhardtia_latisecta	Reinhardtia_paiewonskiana))	(Attalea_speciosa	(Elaeis_oleifera	Elaeis_guineensis)))	(((((Hydriastele_microspadix	Heterospathe_cagayanensis)	(Kentiopsis_piersoniorum	((Dypsis_decaryi	Burretiokentia_grandiflora)	(Veitchia_spiralis	Dictyosperma_album))))	((Oenocarpus_bataua	Oenocarpus_minor)	Prestoea_acuminata))	(Geonoma_undata	Pelagodoxa_henryana))	Leopoldinia_pulchra))	((Sclerosperma_profizianum	Orania_palindan)	Roystonea_regia)))	Bactris_major)))	(Chamaedorea_seifrizii	Serenoa_repens))	Phoenix_dactylifera))	Kingia_australis);
((Chamaedorea_seifrizii	((((Sabal_domingensis	Phoenix_dactylifera)	Serenoa_repens)	((((Bactris_major	(Pseudophoenix_vinifera	(((Reinhardtia_gracilis	Reinhardtia_simplex)	(Reinhardtia_latisecta	Reinhardtia_paiewonskiana))	(Attalea_speciosa	(Elaeis_oleifera	Elaeis_guineensis)))))	((Sclerosperma_profizianum	(Podococcus_barteri	Orania_palindan))	Roystonea_regia))	(Manicaria_saccifera	(((((Dypsis_decaryi	Hydriastele_microspadix)	(Dictyosperma_album	(Heterospathe_cagayanensis	(Burretiokentia_grandiflora	Kentiopsis_piersoniorum))))	((Oenocarpus_bataua	Oenocarpus_minor)	Prestoea_acuminata))	(Geonoma_undata	(Pelagodoxa_henryana	Veitchia_spiralis)))	Leopoldinia_pulchra)))	Iriartea_deltoidea))	Nypa_fruticans))	Kingia_australis);
((Phoenix_dactylifera	((((Nypa_fruticans	(Manicaria_saccifera	(((Leopoldinia_pulchra	(Hydriastele_microspadix	(Dictyosperma_album	((Kentiopsis_piersoniorum	(Dypsis_decaryi	Burretiokentia_grandiflora))	Heterospathe_cagayanensis))))	((Oenocarpus_bataua	Oenocarpus_minor)	Prestoea_acuminata))	(Geonoma_undata	(Chamaedorea_seifrizii	(Pelagodoxa_henryana	Veitchia_spiralis))))))	((((Elaeis_oleifera	Elaeis_guineensis)	(((Reinhardtia_gracilis	Reinhardtia_simplex)	(Reinhardtia_latisecta	Reinhardtia_paiewonskiana))	(Pseudophoenix_vinifera	Attalea_speciosa)))	(Iriartea_deltoidea	((Orania_palindan	(Sclerosperma_profizianum	Podococcus_barteri))	Roystonea_regia)))	Bactris_major))	Serenoa_repens)	Sabal_domingensis))	Kingia_australis);
((Phoenix_dactylifera	((Serenoa_repens	Sabal_domingensis)	((Iriartea_deltoidea	(((Manicaria_saccifera	Geonoma_undata)	((Leopoldinia_pulchra	Pelagodoxa_henryana)	((((Veitchia_spiralis	Dypsis_decaryi)	(Dictyosperma_album	Burretiokentia_grandiflora))	((Kentiopsis_piersoniorum	Heterospathe_cagayanensis)	Hydriastele_microspadix))	((Oenocarpus_bataua	Oenocarpus_minor)	Prestoea_acuminata))))	(((Orania_palindan	Sclerosperma_profizianum)	Roystonea_regia)	((((Reinhardtia_gracilis	Reinhardtia_simplex)	(Reinhardtia_latisecta	Reinhardtia_paiewonskiana))	((Bactris_major	Attalea_speciosa)	(Elaeis_oleifera	Elaeis_guineensis)))	(Podococcus_barteri	Pseudophoenix_vinifera)))))	(Chamaedorea_seifrizii	Nypa_fruticans))))	Kingia_australis);
(((Podococcus_barteri	Orania_palindan)	((Roystonea_regia	(((Pseudophoenix_vinifera	(((Reinhardtia_paiewonskiana	Reinhardtia_latisecta)	(Reinhardtia_gracilis	Reinhardtia_simplex))	(Bactris_major	(Attalea_speciosa	(Elaeis_guineensis	Elaeis_oleifera)))))	((Manicaria_saccifera	(((Veitchia_spiralis	Pelagodoxa_henryana)	Geonoma_undata)	((Prestoea_acuminata	(Oenocarpus_minor	Oenocarpus_bataua))	((Burretiokentia_grandiflora	Dypsis_decaryi)	(Leopoldinia_pulchra	(((Heterospathe_cagayanensis	Kentiopsis_piersoniorum)	Hydriastele_microspadix)	Dictyosperma_album))))))	(Chamaedorea_seifrizii	(Nypa_fruticans	(Serenoa_repens	(Phoenix_dactylifera	Sabal_domingensis))))))	Iriartea_deltoidea))	Sclerosperma_profizianum))	Kingia_australis);
((Iriartea_deltoidea	((((Sclerosperma_profizianum	(Podococcus_barteri	Orania_palindan))	Roystonea_regia)	(Pseudophoenix_vinifera	(((Reinhardtia_paiewonskiana	Reinhardtia_latisecta)	(Reinhardtia_gracilis	Reinhardtia_simplex))	((Elaeis_guineensis	Elaeis_oleifera)	(Bactris_major	Attalea_speciosa)))))	((Manicaria_saccifera	((((Prestoea_acuminata	(Oenocarpus_minor	Oenocarpus_bataua))	((((Heterospathe_cagayanensis	(Burretiokentia_grandiflora	Kentiopsis_piersoniorum))	Hydriastele_microspadix)	Dictyosperma_album)	Dypsis_decaryi))	(Veitchia_spiralis	Leopoldinia_pulchra))	(Pelagodoxa_henryana	Geonoma_undata)))	((Serenoa_repens	(Phoenix_dactylifera	Sabal_domingensis))	(Chamaedorea_seifrizii	Nypa_fruticans)))))	Kingia_australis);
((((Pseudophoenix_vinifera	(Phoenix_dactylifera	(Sabal_domingensis	Serenoa_repens)))	(Chamaedorea_seifrizii	Nypa_fruticans))	((Iriartea_deltoidea	((Podococcus_barteri	(Orania_palindan	(Roystonea_regia	Sclerosperma_profizianum)))	(((Reinhardtia_paiewonskiana	Reinhardtia_latisecta)	(Reinhardtia_gracilis	Reinhardtia_simplex))	((Elaeis_guineensis	Elaeis_oleifera)	(Bactris_major	Attalea_speciosa)))))	(Manicaria_saccifera	(((Pelagodoxa_henryana	Geonoma_undata)	((Prestoea_acuminata	(Oenocarpus_minor	Oenocarpus_bataua))	((((Heterospathe_cagayanensis	(Burretiokentia_grandiflora	Kentiopsis_piersoniorum))	Hydriastele_microspadix)	Dictyosperma_album)	Dypsis_decaryi)))	(Veitchia_spiralis	Leopoldinia_pulchra)))))	Kingia_australis);
(((Phoenix_dactylifera	(Sabal_domingensis	Serenoa_repens))	((((Orania_palindan	(Roystonea_regia	Sclerosperma_profizianum))	((Podococcus_barteri	Pseudophoenix_vinifera)	(((Reinhardtia_paiewonskiana	Reinhardtia_latisecta)	(Reinhardtia_gracilis	Reinhardtia_simplex))	((Elaeis_guineensis	Elaeis_oleifera)	(Bactris_major	Attalea_speciosa)))))	(Manicaria_saccifera	((Pelagodoxa_henryana	(Veitchia_spiralis	Geonoma_undata))	(Leopoldinia_pulchra	(((((Heterospathe_cagayanensis	(Burretiokentia_grandiflora	Kentiopsis_piersoniorum))	Hydriastele_microspadix)	Dictyosperma_album)	Dypsis_decaryi)	(Prestoea_acuminata	(Oenocarpus_minor	Oenocarpus_bataua)))))))	(Iriartea_deltoidea	(Chamaedorea_seifrizii	Nypa_fruticans))))	Kingia_australis);
(((Orania_palindan	Sclerosperma_profizianum)	(Roystonea_regia	((((((Pelagodoxa_henryana	Leopoldinia_pulchra)	((((Heterospathe_cagayanensis	(Burretiokentia_grandiflora	Kentiopsis_piersoniorum))	((Veitchia_spiralis	Dypsis_decaryi)	Hydriastele_microspadix))	Dictyosperma_album)	(Prestoea_acuminata	(Oenocarpus_minor	Oenocarpus_bataua))))	(Chamaedorea_seifrizii	Geonoma_undata))	Manicaria_saccifera)	(Nypa_fruticans	((Sabal_domingensis	Serenoa_repens)	Phoenix_dactylifera)))	(Iriartea_deltoidea	(((Podococcus_barteri	Pseudophoenix_vinifera)	(((Reinhardtia_paiewonskiana	Reinhardtia_latisecta)	(Reinhardtia_gracilis	Reinhardtia_simplex))	((Elaeis_guineensis	Elaeis_oleifera)	Attalea_speciosa)))	Bactris_major)))))	Kingia_australis);
(((Chamaedorea_seifrizii	Nypa_fruticans)	(((Manicaria_saccifera	(((((((Heterospathe_cagayanensis	(Burretiokentia_grandiflora	Kentiopsis_piersoniorum))	Hydriastele_microspadix)	Dypsis_decaryi)	Dictyosperma_album)	(Prestoea_acuminata	(Oenocarpus_minor	Oenocarpus_bataua)))	Leopoldinia_pulchra)	((Veitchia_spiralis	Pelagodoxa_henryana)	Geonoma_undata)))	(((Podococcus_barteri	Pseudophoenix_vinifera)	(((Reinhardtia_paiewonskiana	Reinhardtia_latisecta)	(Reinhardtia_gracilis	Reinhardtia_simplex))	(Bactris_major	((Elaeis_guineensis	Elaeis_oleifera)	Attalea_speciosa))))	((Orania_palindan	(Sclerosperma_profizianum	Roystonea_regia))	Iriartea_deltoidea)))	((Sabal_domingensis	Serenoa_repens)	Phoenix_dactylifera)))	Kingia_australis);
((Chamaedorea_seifrizii	(((Pseudophoenix_vinifera	Nypa_fruticans)	(((Manicaria_saccifera	(((Veitchia_spiralis	Leopoldinia_pulchra)	Pelagodoxa_henryana)	((((Hydriastele_microspadix	(Dictyosperma_album	Dypsis_decaryi))	(Heterospathe_cagayanensis	(Burretiokentia_grandiflora	Kentiopsis_piersoniorum)))	(Prestoea_acuminata	(Oenocarpus_minor	Oenocarpus_bataua)))	Geonoma_undata)))	(((((Reinhardtia_paiewonskiana	Reinhardtia_latisecta)	(Reinhardtia_gracilis	Reinhardtia_simplex))	((Elaeis_guineensis	Elaeis_oleifera)	Attalea_speciosa))	Bactris_major)	(Roystonea_regia	(Orania_palindan	(Podococcus_barteri	Sclerosperma_profizianum)))))	Iriartea_deltoidea))	((Sabal_domingensis	Serenoa_repens)	Phoenix_dactylifera)))	Kingia_australis);
((Iriartea_deltoidea	((((Prestoea_acuminata	(Oenocarpus_minor	Oenocarpus_bataua))	((Pelagodoxa_henryana	(Veitchia_spiralis	Geonoma_undata))	(((Heterospathe_cagayanensis	(Burretiokentia_grandiflora	Kentiopsis_piersoniorum))	Hydriastele_microspadix)	(Dictyosperma_album	(Leopoldinia_pulchra	Dypsis_decaryi)))))	(Bactris_major	(Manicaria_saccifera	(((Pseudophoenix_vinifera	(Sabal_domingensis	Phoenix_dactylifera))	(Serenoa_repens	Chamaedorea_seifrizii))	Nypa_fruticans))))	(((Podococcus_barteri	Orania_palindan)	(Roystonea_regia	Sclerosperma_profizianum))	(((Reinhardtia_paiewonskiana	Reinhardtia_latisecta)	(Reinhardtia_gracilis	Reinhardtia_simplex))	((Elaeis_guineensis	Elaeis_oleifera)	Attalea_speciosa)))))	Kingia_australis);
((Orania_palindan	(((Iriartea_deltoidea	((Manicaria_saccifera	(((Reinhardtia_paiewonskiana	Reinhardtia_latisecta)	(Reinhardtia_gracilis	Reinhardtia_simplex))	((Elaeis_guineensis	Elaeis_oleifera)	Attalea_speciosa)))	((((Pelagodoxa_henryana	Leopoldinia_pulchra)	((Veitchia_spiralis	Geonoma_undata)	((Prestoea_acuminata	(Oenocarpus_minor	Oenocarpus_bataua))	(Dypsis_decaryi	(((Heterospathe_cagayanensis	(Burretiokentia_grandiflora	Kentiopsis_piersoniorum))	Hydriastele_microspadix)	Dictyosperma_album)))))	Bactris_major)	(Pseudophoenix_vinifera	((Chamaedorea_seifrizii	Nypa_fruticans)	((Serenoa_repens	Sabal_domingensis)	Phoenix_dactylifera))))))	Roystonea_regia)	(Podococcus_barteri	Sclerosperma_profizianum)))	Kingia_australis);
((Orania_palindan	(((((Bactris_major	(((Reinhardtia_paiewonskiana	Reinhardtia_latisecta)	(Reinhardtia_gracilis	Reinhardtia_simplex))	((Elaeis_guineensis	Elaeis_oleifera)	Attalea_speciosa)))	(((Pelagodoxa_henryana	Leopoldinia_pulchra)	((Manicaria_saccifera	Geonoma_undata)	((Prestoea_acuminata	(Oenocarpus_minor	Oenocarpus_bataua))	(Dypsis_decaryi	(((Heterospathe_cagayanensis	(Burretiokentia_grandiflora	Kentiopsis_piersoniorum))	Hydriastele_microspadix)	Dictyosperma_album)))))	(Iriartea_deltoidea	((Chamaedorea_seifrizii	Nypa_fruticans)	(((Serenoa_repens	Sabal_domingensis)	Phoenix_dactylifera)	Pseudophoenix_vinifera)))))	Veitchia_spiralis)	Roystonea_regia)	(Podococcus_barteri	Sclerosperma_profizianum)))	Kingia_australis);
((((Chamaedorea_seifrizii	Nypa_fruticans)	(Phoenix_dactylifera	(Serenoa_repens	Sabal_domingensis)))	(((((Podococcus_barteri	Pseudophoenix_vinifera)	((((Elaeis_guineensis	Elaeis_oleifera)	Attalea_speciosa)	((Reinhardtia_gracilis	Reinhardtia_simplex)	(Reinhardtia_latisecta	Reinhardtia_paiewonskiana)))	Bactris_major))	(Sclerosperma_profizianum	(Roystonea_regia	Orania_palindan)))	(Manicaria_saccifera	(Leopoldinia_pulchra	(((Veitchia_spiralis	Pelagodoxa_henryana)	Geonoma_undata)	((((((Heterospathe_cagayanensis	Burretiokentia_grandiflora)	Kentiopsis_piersoniorum)	Hydriastele_microspadix)	Dictyosperma_album)	Dypsis_decaryi)	(Prestoea_acuminata	(Oenocarpus_minor	Oenocarpus_bataua)))))))	Iriartea_deltoidea))	Kingia_australis);
((Chamaedorea_seifrizii	(Nypa_fruticans	((Phoenix_dactylifera	(Serenoa_repens	Sabal_domingensis))	((((((Veitchia_spiralis	Roystonea_regia)	(Orania_palindan	Sclerosperma_profizianum))	((((Elaeis_guineensis	Elaeis_oleifera)	Attalea_speciosa)	((Reinhardtia_gracilis	Reinhardtia_simplex)	(Reinhardtia_latisecta	Reinhardtia_paiewonskiana)))	Bactris_major))	(Manicaria_saccifera	((Leopoldinia_pulchra	Pelagodoxa_henryana)	(Geonoma_undata	((((((Heterospathe_cagayanensis	Burretiokentia_grandiflora)	Kentiopsis_piersoniorum)	Hydriastele_microspadix)	Dictyosperma_album)	Dypsis_decaryi)	(Prestoea_acuminata	(Oenocarpus_minor	Oenocarpus_bataua)))))))	Iriartea_deltoidea)	(Podococcus_barteri	Pseudophoenix_vinifera)))))	Kingia_australis);
((Sabal_domingensis	(((Chamaedorea_seifrizii	Serenoa_repens)	((((Iriartea_deltoidea	(Roystonea_regia	(Orania_palindan	(Podococcus_barteri	Sclerosperma_profizianum))))	((Pseudophoenix_vinifera	(((Elaeis_guineensis	Elaeis_oleifera)	Attalea_speciosa)	((Reinhardtia_gracilis	Reinhardtia_simplex)	(Reinhardtia_latisecta	Reinhardtia_paiewonskiana))))	Bactris_major))	(Manicaria_saccifera	(((Leopoldinia_pulchra	(Veitchia_spiralis	Pelagodoxa_henryana))	Geonoma_undata)	(((((Heterospathe_cagayanensis	Burretiokentia_grandiflora)	Kentiopsis_piersoniorum)	(Dypsis_decaryi	Hydriastele_microspadix))	Dictyosperma_album)	(Prestoea_acuminata	(Oenocarpus_minor	Oenocarpus_bataua))))))	Nypa_fruticans))	Phoenix_dactylifera))	Kingia_australis);
((((Nypa_fruticans	Chamaedorea_seifrizii)	((Serenoa_repens	Phoenix_dactylifera)	Sabal_domingensis))	((((Roystonea_regia	(Orania_palindan	(Podococcus_barteri	Sclerosperma_profizianum)))	((Bactris_major	((Elaeis_guineensis	Elaeis_oleifera)	Attalea_speciosa))	(((Reinhardtia_gracilis	Reinhardtia_simplex)	(Reinhardtia_latisecta	Reinhardtia_paiewonskiana))	Pseudophoenix_vinifera)))	(Manicaria_saccifera	(((((((Heterospathe_cagayanensis	Burretiokentia_grandiflora)	Kentiopsis_piersoniorum)	((Veitchia_spiralis	Dypsis_decaryi)	Hydriastele_microspadix))	Dictyosperma_album)	(Prestoea_acuminata	(Oenocarpus_minor	Oenocarpus_bataua)))	(Leopoldinia_pulchra	Pelagodoxa_henryana))	Geonoma_undata)))	Iriartea_deltoidea))	Kingia_australis);
((Sabal_domingensis	(((Serenoa_repens	Chamaedorea_seifrizii)	(((((Roystonea_regia	(Orania_palindan	Sclerosperma_profizianum))	(((Elaeis_guineensis	Elaeis_oleifera)	((Podococcus_barteri	Attalea_speciosa)	Bactris_major))	((Reinhardtia_gracilis	Reinhardtia_simplex)	(Reinhardtia_latisecta	Reinhardtia_paiewonskiana))))	(Manicaria_saccifera	((((((Heterospathe_cagayanensis	Kentiopsis_piersoniorum)	Burretiokentia_grandiflora)	(Dypsis_decaryi	Hydriastele_microspadix))	Dictyosperma_album)	(Prestoea_acuminata	(Leopoldinia_pulchra	(Oenocarpus_minor	Oenocarpus_bataua))))	((Geonoma_undata	Veitchia_spiralis)	Pelagodoxa_henryana))))	Iriartea_deltoidea)	(Pseudophoenix_vinifera	Nypa_fruticans)))	Phoenix_dactylifera))	Kingia_australis);
((Sabal_domingensis	((((((Pelagodoxa_henryana	Geonoma_undata)	(Leopoldinia_pulchra	((Prestoea_acuminata	(Oenocarpus_minor	Oenocarpus_bataua))	(((((Kentiopsis_piersoniorum	Burretiokentia_grandiflora)	Heterospathe_cagayanensis)	Hydriastele_microspadix)	Dictyosperma_album)	(Veitchia_spiralis	Dypsis_decaryi)))))	((Iriartea_deltoidea	(Roystonea_regia	(Orania_palindan	(Podococcus_barteri	Sclerosperma_profizianum))))	(Manicaria_saccifera	((Attalea_speciosa	(Bactris_major	(Elaeis_guineensis	Elaeis_oleifera)))	((Reinhardtia_gracilis	Reinhardtia_simplex)	(Reinhardtia_latisecta	Reinhardtia_paiewonskiana))))))	(Nypa_fruticans	Chamaedorea_seifrizii))	Phoenix_dactylifera)	(Pseudophoenix_vinifera	Serenoa_repens)))	Kingia_australis);
(((Nypa_fruticans	Chamaedorea_seifrizii)	(((Phoenix_dactylifera	Sabal_domingensis)	Serenoa_repens)	((((Manicaria_saccifera	(Pelagodoxa_henryana	Geonoma_undata))	((Prestoea_acuminata	(Oenocarpus_minor	Oenocarpus_bataua))	((Dictyosperma_album	(Hydriastele_microspadix	(Kentiopsis_piersoniorum	(Burretiokentia_grandiflora	Heterospathe_cagayanensis))))	(Leopoldinia_pulchra	Dypsis_decaryi))))	(((Veitchia_spiralis	Orania_palindan)	(Sclerosperma_profizianum	Roystonea_regia))	(Pseudophoenix_vinifera	((Bactris_major	((Elaeis_guineensis	Elaeis_oleifera)	(Podococcus_barteri	Attalea_speciosa)))	((Reinhardtia_gracilis	Reinhardtia_simplex)	(Reinhardtia_latisecta	Reinhardtia_paiewonskiana))))))	Iriartea_deltoidea)))	Kingia_australis);
((((Chamaedorea_seifrizii	Serenoa_repens)	((Pseudophoenix_vinifera	((Manicaria_saccifera	(((Prestoea_acuminata	(Oenocarpus_minor	Oenocarpus_bataua))	((Dictyosperma_album	(Hydriastele_microspadix	(Kentiopsis_piersoniorum	(Burretiokentia_grandiflora	Heterospathe_cagayanensis))))	Dypsis_decaryi))	(Leopoldinia_pulchra	(Pelagodoxa_henryana	(Veitchia_spiralis	Geonoma_undata)))))	((Iriartea_deltoidea	(Roystonea_regia	(Podococcus_barteri	(Sclerosperma_profizianum	Orania_palindan))))	(((Elaeis_guineensis	Elaeis_oleifera)	(Attalea_speciosa	Bactris_major))	((Reinhardtia_gracilis	Reinhardtia_simplex)	(Reinhardtia_latisecta	Reinhardtia_paiewonskiana))))))	Nypa_fruticans))	(Phoenix_dactylifera	Sabal_domingensis))	Kingia_australis);
((Oenocarpus_minor	(Oenocarpus_bataua	((((Dictyosperma_album	(Hydriastele_microspadix	(Kentiopsis_piersoniorum	(Burretiokentia_grandiflora	Heterospathe_cagayanensis))))	Dypsis_decaryi)	(Pelagodoxa_henryana	(((((Pseudophoenix_vinifera	(Phoenix_dactylifera	(Serenoa_repens	Sabal_domingensis)))	Veitchia_spiralis)	(Manicaria_saccifera	((Iriartea_deltoidea	(Roystonea_regia	((Podococcus_barteri	Sclerosperma_profizianum)	Orania_palindan)))	((Bactris_major	((Elaeis_guineensis	Elaeis_oleifera)	Attalea_speciosa))	((Reinhardtia_gracilis	Reinhardtia_simplex)	(Reinhardtia_latisecta	Reinhardtia_paiewonskiana))))))	Leopoldinia_pulchra)	(Chamaedorea_seifrizii	(Nypa_fruticans	Geonoma_undata)))))	Prestoea_acuminata)))	Kingia_australis);
((Phoenix_dactylifera	(Sabal_domingensis	((((((Leopoldinia_pulchra	(Manicaria_saccifera	(((Prestoea_acuminata	(Oenocarpus_minor	Oenocarpus_bataua))	(Dictyosperma_album	((Dypsis_decaryi	Hydriastele_microspadix)	((Kentiopsis_piersoniorum	Heterospathe_cagayanensis)	Burretiokentia_grandiflora))))	(Geonoma_undata	(Veitchia_spiralis	Pelagodoxa_henryana)))))	(Roystonea_regia	((Podococcus_barteri	Sclerosperma_profizianum)	Orania_palindan)))	((Bactris_major	((Elaeis_guineensis	Elaeis_oleifera)	Attalea_speciosa))	(Pseudophoenix_vinifera	((Reinhardtia_gracilis	Reinhardtia_simplex)	(Reinhardtia_latisecta	Reinhardtia_paiewonskiana)))))	Iriartea_deltoidea)	Nypa_fruticans)	(Serenoa_repens	Chamaedorea_seifrizii))))	Kingia_australis);
((Orania_palindan	((((((Elaeis_guineensis	Elaeis_oleifera)	Attalea_speciosa)	((Reinhardtia_latisecta	Reinhardtia_paiewonskiana)	(Reinhardtia_gracilis	Reinhardtia_simplex)))	(((Manicaria_saccifera	((Leopoldinia_pulchra	(Geonoma_undata	(Veitchia_spiralis	Pelagodoxa_henryana)))	(((Oenocarpus_minor	Oenocarpus_bataua)	Prestoea_acuminata)	(Hydriastele_microspadix	(Dictyosperma_album	(Heterospathe_cagayanensis	((Burretiokentia_grandiflora	Dypsis_decaryi)	Kentiopsis_piersoniorum)))))))	(Bactris_major	(((Pseudophoenix_vinifera	Serenoa_repens)	(Sabal_domingensis	Phoenix_dactylifera))	(Nypa_fruticans	Chamaedorea_seifrizii))))	Iriartea_deltoidea))	Roystonea_regia)	(Sclerosperma_profizianum	Podococcus_barteri)))	Kingia_australis);
((Sabal_domingensis	((Phoenix_dactylifera	(Pseudophoenix_vinifera	((Nypa_fruticans	Chamaedorea_seifrizii)	(((((Elaeis_guineensis	Elaeis_oleifera)	(Bactris_major	Attalea_speciosa))	((Reinhardtia_latisecta	Reinhardtia_paiewonskiana)	(Reinhardtia_gracilis	Reinhardtia_simplex)))	(Iriartea_deltoidea	(Roystonea_regia	((Sclerosperma_profizianum	Podococcus_barteri)	Orania_palindan))))	(((((Oenocarpus_minor	Oenocarpus_bataua)	Prestoea_acuminata)	((Dictyosperma_album	Dypsis_decaryi)	((Burretiokentia_grandiflora	(Kentiopsis_piersoniorum	Heterospathe_cagayanensis))	Hydriastele_microspadix)))	((Geonoma_undata	(Veitchia_spiralis	Pelagodoxa_henryana))	Leopoldinia_pulchra))	Manicaria_saccifera)))))	Serenoa_repens))	Kingia_australis);
((Sabal_domingensis	(((Nypa_fruticans	Phoenix_dactylifera)	(Chamaedorea_seifrizii	Serenoa_repens))	(((((Geonoma_undata	(Veitchia_spiralis	Pelagodoxa_henryana))	((((Oenocarpus_minor	Oenocarpus_bataua)	Prestoea_acuminata)	(Dictyosperma_album	((Burretiokentia_grandiflora	(Kentiopsis_piersoniorum	Heterospathe_cagayanensis))	(Dypsis_decaryi	Hydriastele_microspadix))))	(Leopoldinia_pulchra	Manicaria_saccifera)))	(((Sclerosperma_profizianum	Podococcus_barteri)	(Orania_palindan	Roystonea_regia))	((((Elaeis_guineensis	Elaeis_oleifera)	Attalea_speciosa)	((Reinhardtia_latisecta	Reinhardtia_paiewonskiana)	(Reinhardtia_gracilis	Reinhardtia_simplex)))	Bactris_major)))	Iriartea_deltoidea)	Pseudophoenix_vinifera)))	Kingia_australis);
(((Phoenix_dactylifera	Sabal_domingensis)	((Chamaedorea_seifrizii	Serenoa_repens)	(Nypa_fruticans	((((Manicaria_saccifera	((((Oenocarpus_minor	Oenocarpus_bataua)	Prestoea_acuminata)	((Burretiokentia_grandiflora	Dictyosperma_album)	((Kentiopsis_piersoniorum	Dypsis_decaryi)	(Heterospathe_cagayanensis	Hydriastele_microspadix))))	(Geonoma_undata	(Leopoldinia_pulchra	Pelagodoxa_henryana))))	(((Sclerosperma_profizianum	(Veitchia_spiralis	Roystonea_regia))	(Podococcus_barteri	Orania_palindan))	((Attalea_speciosa	(((Reinhardtia_latisecta	Reinhardtia_paiewonskiana)	(Reinhardtia_gracilis	Reinhardtia_simplex))	(Elaeis_guineensis	Elaeis_oleifera)))	Bactris_major)))	Iriartea_deltoidea)	Pseudophoenix_vinifera))))	Kingia_australis);
(((Oenocarpus_minor	Oenocarpus_bataua)	(Prestoea_acuminata	(((((Heterospathe_cagayanensis	(Burretiokentia_grandiflora	Kentiopsis_piersoniorum))	Hydriastele_microspadix)	Dictyosperma_album)	Dypsis_decaryi)	(((Veitchia_spiralis	Geonoma_undata)	((((Iriartea_deltoidea	(((Podococcus_barteri	Sclerosperma_profizianum)	Orania_palindan)	Roystonea_regia))	(Pseudophoenix_vinifera	(((Reinhardtia_latisecta	Reinhardtia_paiewonskiana)	(Reinhardtia_gracilis	Reinhardtia_simplex))	(Bactris_major	((Elaeis_guineensis	Elaeis_oleifera)	Attalea_speciosa)))))	(Nypa_fruticans	(Sabal_domingensis	(Serenoa_repens	Phoenix_dactylifera))))	Manicaria_saccifera))	(Chamaedorea_seifrizii	(Leopoldinia_pulchra	Pelagodoxa_henryana))))))	Kingia_australis);
((Chamaedorea_seifrizii	(((((((((Oenocarpus_minor	Oenocarpus_bataua)	Prestoea_acuminata)	((Heterospathe_cagayanensis	(Burretiokentia_grandiflora	Kentiopsis_piersoniorum))	((Dictyosperma_album	Dypsis_decaryi)	Hydriastele_microspadix)))	(Leopoldinia_pulchra	Manicaria_saccifera))	(Geonoma_undata	(Veitchia_spiralis	Pelagodoxa_henryana)))	(((Sclerosperma_profizianum	(Podococcus_barteri	Orania_palindan))	Roystonea_regia)	(((Reinhardtia_latisecta	Reinhardtia_paiewonskiana)	(Reinhardtia_gracilis	Reinhardtia_simplex))	(Bactris_major	((Elaeis_guineensis	Elaeis_oleifera)	Attalea_speciosa)))))	Iriartea_deltoidea)	Nypa_fruticans)	((Pseudophoenix_vinifera	Serenoa_repens)	(Phoenix_dactylifera	Sabal_domingensis))))	Kingia_australis);
(((((((((Leopoldinia_pulchra	((((Oenocarpus_minor	Oenocarpus_bataua)	Prestoea_acuminata)	((Dictyosperma_album	(Burretiokentia_grandiflora	Dypsis_decaryi))	((Kentiopsis_piersoniorum	Heterospathe_cagayanensis)	Hydriastele_microspadix)))	(Geonoma_undata	(Veitchia_spiralis	Pelagodoxa_henryana))))	Manicaria_saccifera)	(((Sclerosperma_profizianum	(Podococcus_barteri	Orania_palindan))	Roystonea_regia)	(Pseudophoenix_vinifera	(((Reinhardtia_latisecta	Reinhardtia_paiewonskiana)	(Reinhardtia_gracilis	Reinhardtia_simplex))	(Bactris_major	((Elaeis_guineensis	Elaeis_oleifera)	Attalea_speciosa))))))	Iriartea_deltoidea)	Nypa_fruticans)	(Serenoa_repens	Chamaedorea_seifrizii))	Phoenix_dactylifera)	Sabal_domingensis)	Kingia_australis);
((Chamaedorea_seifrizii	((((((((Geonoma_undata	((((Burretiokentia_grandiflora	Kentiopsis_piersoniorum)	Heterospathe_cagayanensis)	((Dictyosperma_album	Dypsis_decaryi)	Hydriastele_microspadix))	((Oenocarpus_minor	Oenocarpus_bataua)	Prestoea_acuminata)))	Leopoldinia_pulchra)	(Veitchia_spiralis	Pelagodoxa_henryana))	Manicaria_saccifera)	(((Sclerosperma_profizianum	(Podococcus_barteri	Orania_palindan))	Roystonea_regia)	(Pseudophoenix_vinifera	(((Reinhardtia_latisecta	Reinhardtia_paiewonskiana)	(Reinhardtia_gracilis	Reinhardtia_simplex))	(Bactris_major	((Elaeis_guineensis	Elaeis_oleifera)	Attalea_speciosa))))))	Iriartea_deltoidea)	Nypa_fruticans)	(Phoenix_dactylifera	(Serenoa_repens	Sabal_domingensis))))	Kingia_australis);
((Orania_palindan	(Sclerosperma_profizianum	((Roystonea_regia	(((((((Phoenix_dactylifera	Sabal_domingensis)	(Serenoa_repens	Chamaedorea_seifrizii))	Nypa_fruticans)	Manicaria_saccifera)	((Leopoldinia_pulchra	(((Dypsis_decaryi	(((Burretiokentia_grandiflora	Kentiopsis_piersoniorum)	Heterospathe_cagayanensis)	Hydriastele_microspadix))	Dictyosperma_album)	((Oenocarpus_minor	Oenocarpus_bataua)	Prestoea_acuminata)))	((Veitchia_spiralis	Pelagodoxa_henryana)	Geonoma_undata)))	(Pseudophoenix_vinifera	(((Reinhardtia_latisecta	Reinhardtia_paiewonskiana)	(Reinhardtia_gracilis	Reinhardtia_simplex))	((Elaeis_guineensis	Elaeis_oleifera)	(Attalea_speciosa	Bactris_major)))))	Iriartea_deltoidea))	Podococcus_barteri)))	Kingia_australis);
(((((((((((Dypsis_decaryi	Hydriastele_microspadix)	((Burretiokentia_grandiflora	Kentiopsis_piersoniorum)	Heterospathe_cagayanensis))	Dictyosperma_album)	((Oenocarpus_minor	Oenocarpus_bataua)	(Leopoldinia_pulchra	Prestoea_acuminata)))	(Pelagodoxa_henryana	Geonoma_undata))	Manicaria_saccifera)	((Podococcus_barteri	Pseudophoenix_vinifera)	(((Reinhardtia_latisecta	Reinhardtia_paiewonskiana)	(Reinhardtia_gracilis	Reinhardtia_simplex))	((Elaeis_guineensis	Elaeis_oleifera)	(Attalea_speciosa	Bactris_major)))))	((Orania_palindan	Sclerosperma_profizianum)	Roystonea_regia))	((Veitchia_spiralis	(Phoenix_dactylifera	(Serenoa_repens	Sabal_domingensis)))	(Nypa_fruticans	Chamaedorea_seifrizii)))	Iriartea_deltoidea)	Kingia_australis);
((Oenocarpus_minor	((Prestoea_acuminata	(((Dictyosperma_album	Dypsis_decaryi)	(Hydriastele_microspadix	(Burretiokentia_grandiflora	(Kentiopsis_piersoniorum	Heterospathe_cagayanensis))))	(Leopoldinia_pulchra	((((Manicaria_saccifera	(((Reinhardtia_paiewonskiana	Reinhardtia_latisecta)	(Reinhardtia_gracilis	Reinhardtia_simplex))	(Bactris_major	((Elaeis_guineensis	Elaeis_oleifera)	Attalea_speciosa))))	(Podococcus_barteri	(Orania_palindan	(Roystonea_regia	Sclerosperma_profizianum))))	((((Sabal_domingensis	Phoenix_dactylifera)	(Chamaedorea_seifrizii	Serenoa_repens))	(Nypa_fruticans	Pseudophoenix_vinifera))	Iriartea_deltoidea))	((Veitchia_spiralis	Geonoma_undata)	Pelagodoxa_henryana)))))	Oenocarpus_bataua))	Kingia_australis);
(((Podococcus_barteri	Orania_palindan)	(((((((((Pseudophoenix_vinifera	Serenoa_repens)	Sabal_domingensis)	Phoenix_dactylifera)	((Nypa_fruticans	Chamaedorea_seifrizii)	Iriartea_deltoidea))	Manicaria_saccifera)	(((Veitchia_spiralis	Leopoldinia_pulchra)	Pelagodoxa_henryana)	(Geonoma_undata	(((Oenocarpus_bataua	Oenocarpus_minor)	Prestoea_acuminata)	(((Hydriastele_microspadix	(Kentiopsis_piersoniorum	(Burretiokentia_grandiflora	Heterospathe_cagayanensis)))	Dictyosperma_album)	Dypsis_decaryi)))))	(Bactris_major	(((Reinhardtia_paiewonskiana	Reinhardtia_latisecta)	(Reinhardtia_gracilis	Reinhardtia_simplex))	((Elaeis_guineensis	Elaeis_oleifera)	Attalea_speciosa))))	Roystonea_regia)	Sclerosperma_profizianum))	Kingia_australis);
((Prestoea_acuminata	(((Manicaria_saccifera	(Dypsis_decaryi	(Dictyosperma_album	(Hydriastele_microspadix	(Kentiopsis_piersoniorum	(Burretiokentia_grandiflora	Heterospathe_cagayanensis))))))	((((((Reinhardtia_paiewonskiana	Reinhardtia_latisecta)	(Reinhardtia_gracilis	Reinhardtia_simplex))	((Elaeis_guineensis	Elaeis_oleifera)	(Bactris_major	Attalea_speciosa)))	((Podococcus_barteri	Iriartea_deltoidea)	((Sclerosperma_profizianum	(Veitchia_spiralis	Roystonea_regia))	Orania_palindan)))	((((Pseudophoenix_vinifera	Sabal_domingensis)	Phoenix_dactylifera)	Serenoa_repens)	(Nypa_fruticans	Chamaedorea_seifrizii)))	((Leopoldinia_pulchra	Pelagodoxa_henryana)	Geonoma_undata)))	(Oenocarpus_bataua	Oenocarpus_minor)))	Kingia_australis);
(((Nypa_fruticans	Chamaedorea_seifrizii)	((((Pelagodoxa_henryana	(Geonoma_undata	((((Dypsis_decaryi	Dictyosperma_album)	Hydriastele_microspadix)	(Kentiopsis_piersoniorum	(Burretiokentia_grandiflora	Heterospathe_cagayanensis)))	(Leopoldinia_pulchra	((Oenocarpus_bataua	Oenocarpus_minor)	Prestoea_acuminata)))))	Manicaria_saccifera)	(((((Reinhardtia_paiewonskiana	Reinhardtia_latisecta)	(Reinhardtia_gracilis	Reinhardtia_simplex))	((Elaeis_guineensis	Elaeis_oleifera)	Attalea_speciosa))	Bactris_major)	((Podococcus_barteri	Iriartea_deltoidea)	((Sclerosperma_profizianum	Roystonea_regia)	(Veitchia_spiralis	Orania_palindan)))))	(((Serenoa_repens	Pseudophoenix_vinifera)	Sabal_domingensis)	Phoenix_dactylifera)))	Kingia_australis);
((Pseudophoenix_vinifera	(((Nypa_fruticans	Chamaedorea_seifrizii)	(((((Leopoldinia_pulchra	Pelagodoxa_henryana)	(Geonoma_undata	(((Dictyosperma_album	((Burretiokentia_grandiflora	Hydriastele_microspadix)	(Kentiopsis_piersoniorum	Heterospathe_cagayanensis)))	(Veitchia_spiralis	Dypsis_decaryi))	((Oenocarpus_bataua	Oenocarpus_minor)	Prestoea_acuminata))))	Manicaria_saccifera)	(((((Reinhardtia_paiewonskiana	Reinhardtia_latisecta)	(Reinhardtia_gracilis	Reinhardtia_simplex))	((Elaeis_guineensis	Elaeis_oleifera)	Attalea_speciosa))	Bactris_major)	(((Podococcus_barteri	Sclerosperma_profizianum)	Roystonea_regia)	Orania_palindan)))	Iriartea_deltoidea))	((Serenoa_repens	Sabal_domingensis)	Phoenix_dactylifera)))	Kingia_australis);
((Iriartea_deltoidea	(((Sabal_domingensis	(Phoenix_dactylifera	Serenoa_repens))	(Nypa_fruticans	Chamaedorea_seifrizii))	(((((((Dypsis_decaryi	Dictyosperma_album)	(Hydriastele_microspadix	((Burretiokentia_grandiflora	Kentiopsis_piersoniorum)	Heterospathe_cagayanensis)))	((Oenocarpus_bataua	Oenocarpus_minor)	Prestoea_acuminata))	Leopoldinia_pulchra)	((Veitchia_spiralis	Pelagodoxa_henryana)	Geonoma_undata))	Manicaria_saccifera)	(((Podococcus_barteri	Pseudophoenix_vinifera)	(((Reinhardtia_paiewonskiana	Reinhardtia_latisecta)	(Reinhardtia_gracilis	Reinhardtia_simplex))	((Bactris_major	Attalea_speciosa)	(Elaeis_guineensis	Elaeis_oleifera))))	(Roystonea_regia	(Orania_palindan	Sclerosperma_profizianum))))))	Kingia_australis);
((Iriartea_deltoidea	(((Sabal_domingensis	(Phoenix_dactylifera	Serenoa_repens))	(Nypa_fruticans	Chamaedorea_seifrizii))	(((((Veitchia_spiralis	Pelagodoxa_henryana)	Geonoma_undata)	(Leopoldinia_pulchra	((Dypsis_decaryi	((Hydriastele_microspadix	((Burretiokentia_grandiflora	Kentiopsis_piersoniorum)	Heterospathe_cagayanensis))	Dictyosperma_album))	((Oenocarpus_bataua	Oenocarpus_minor)	Prestoea_acuminata))))	Manicaria_saccifera)	((((Podococcus_barteri	Pseudophoenix_vinifera)	(((Reinhardtia_paiewonskiana	Reinhardtia_latisecta)	(Reinhardtia_gracilis	Reinhardtia_simplex))	(Attalea_speciosa	(Elaeis_guineensis	Elaeis_oleifera))))	Bactris_major)	(Roystonea_regia	(Orania_palindan	Sclerosperma_profizianum))))))	Kingia_australis);
(((Nypa_fruticans	Chamaedorea_seifrizii)	((((((Leopoldinia_pulchra	Pelagodoxa_henryana)	(((Dictyosperma_album	(Hydriastele_microspadix	(((Dypsis_decaryi	Burretiokentia_grandiflora)	Kentiopsis_piersoniorum)	Heterospathe_cagayanensis)))	((Oenocarpus_bataua	Oenocarpus_minor)	Prestoea_acuminata))	Geonoma_undata))	Manicaria_saccifera)	(((Podococcus_barteri	Pseudophoenix_vinifera)	(((Reinhardtia_paiewonskiana	Reinhardtia_latisecta)	(Reinhardtia_gracilis	Reinhardtia_simplex))	(Bactris_major	(Attalea_speciosa	(Elaeis_guineensis	Elaeis_oleifera)))))	((Veitchia_spiralis	Roystonea_regia)	(Orania_palindan	Sclerosperma_profizianum))))	Iriartea_deltoidea)	(Serenoa_repens	(Sabal_domingensis	Phoenix_dactylifera))))	Kingia_australis);
((((Oenocarpus_bataua	(((Geonoma_undata	(((Podococcus_barteri	Pseudophoenix_vinifera)	(Manicaria_saccifera	(((Reinhardtia_paiewonskiana	Reinhardtia_latisecta)	(Reinhardtia_gracilis	Reinhardtia_simplex))	(Bactris_major	(Attalea_speciosa	(Elaeis_guineensis	Elaeis_oleifera))))))	(((Sclerosperma_profizianum	Roystonea_regia)	Orania_palindan)	(Iriartea_deltoidea	((Phoenix_dactylifera	(Sabal_domingensis	Serenoa_repens))	(Nypa_fruticans	Chamaedorea_seifrizii))))))	((Leopoldinia_pulchra	Pelagodoxa_henryana)	Veitchia_spiralis))	(Dictyosperma_album	(Hydriastele_microspadix	(((Dypsis_decaryi	Burretiokentia_grandiflora)	Kentiopsis_piersoniorum)	Heterospathe_cagayanensis)))))	Oenocarpus_minor)	Prestoea_acuminata)	Kingia_australis);
((Phoenix_dactylifera	((Nypa_fruticans	((((Manicaria_saccifera	(((Veitchia_spiralis	Pelagodoxa_henryana)	Geonoma_undata)	(Leopoldinia_pulchra	(((Dictyosperma_album	Dypsis_decaryi)	(Hydriastele_microspadix	(Burretiokentia_grandiflora	(Kentiopsis_piersoniorum	Heterospathe_cagayanensis))))	((Oenocarpus_bataua	Oenocarpus_minor)	Prestoea_acuminata)))))	(Roystonea_regia	(Orania_palindan	Sclerosperma_profizianum)))	(((Podococcus_barteri	Pseudophoenix_vinifera)	(((Reinhardtia_paiewonskiana	Reinhardtia_latisecta)	(Reinhardtia_gracilis	Reinhardtia_simplex))	(Attalea_speciosa	(Elaeis_guineensis	Elaeis_oleifera))))	Bactris_major))	Iriartea_deltoidea))	(Sabal_domingensis	(Chamaedorea_seifrizii	Serenoa_repens))))	Kingia_australis);
((Orania_palindan	((((((((Pseudophoenix_vinifera	Bactris_major)	((Attalea_speciosa	(Elaeis_oleifera	Elaeis_guineensis))	((Reinhardtia_simplex	Reinhardtia_gracilis)	(Reinhardtia_latisecta	Reinhardtia_paiewonskiana))))	((Manicaria_saccifera	((((Prestoea_acuminata	(Oenocarpus_bataua	Oenocarpus_minor))	(Dypsis_decaryi	((Hydriastele_microspadix	(Kentiopsis_piersoniorum	(Burretiokentia_grandiflora	Heterospathe_cagayanensis)))	Dictyosperma_album)))	Geonoma_undata)	(Leopoldinia_pulchra	Pelagodoxa_henryana)))	((Chamaedorea_seifrizii	Nypa_fruticans)	(Sabal_domingensis	(Phoenix_dactylifera	Serenoa_repens)))))	Iriartea_deltoidea)	Veitchia_spiralis)	Roystonea_regia)	Sclerosperma_profizianum)	Podococcus_barteri))	Kingia_australis);
((Prestoea_acuminata	((Oenocarpus_bataua	Oenocarpus_minor)	(((Veitchia_spiralis	Dypsis_decaryi)	((Hydriastele_microspadix	(Kentiopsis_piersoniorum	(Burretiokentia_grandiflora	Heterospathe_cagayanensis)))	Dictyosperma_album))	(((Geonoma_undata	Manicaria_saccifera)	(((Pseudophoenix_vinifera	Nypa_fruticans)	((Chamaedorea_seifrizii	Serenoa_repens)	(Sabal_domingensis	Phoenix_dactylifera)))	((Iriartea_deltoidea	(Roystonea_regia	(Sclerosperma_profizianum	Orania_palindan)))	(((Bactris_major	(Podococcus_barteri	Attalea_speciosa))	(Elaeis_oleifera	Elaeis_guineensis))	((Reinhardtia_simplex	Reinhardtia_gracilis)	(Reinhardtia_latisecta	Reinhardtia_paiewonskiana))))))	(Leopoldinia_pulchra	Pelagodoxa_henryana)))))	Kingia_australis);
((Sabal_domingensis	(Phoenix_dactylifera	(((((Iriartea_deltoidea	(Roystonea_regia	(Sclerosperma_profizianum	Orania_palindan)))	(((Podococcus_barteri	Pseudophoenix_vinifera)	(((Reinhardtia_simplex	Reinhardtia_gracilis)	(Reinhardtia_latisecta	Reinhardtia_paiewonskiana))	(Attalea_speciosa	(Elaeis_oleifera	Elaeis_guineensis))))	Bactris_major))	((((Prestoea_acuminata	(Oenocarpus_bataua	Oenocarpus_minor))	((Hydriastele_microspadix	(Kentiopsis_piersoniorum	(Burretiokentia_grandiflora	Heterospathe_cagayanensis)))	(Dypsis_decaryi	Dictyosperma_album)))	(Leopoldinia_pulchra	Manicaria_saccifera))	(Geonoma_undata	(Veitchia_spiralis	Pelagodoxa_henryana))))	Nypa_fruticans)	(Chamaedorea_seifrizii	Serenoa_repens))))	Kingia_australis);
((((((Roystonea_regia	((Podococcus_barteri	Sclerosperma_profizianum)	Orania_palindan))	(((Reinhardtia_simplex	Reinhardtia_gracilis)	(Reinhardtia_latisecta	Reinhardtia_paiewonskiana))	((Bactris_major	Attalea_speciosa)	(Elaeis_oleifera	Elaeis_guineensis))))	(((((((Hydriastele_microspadix	Heterospathe_cagayanensis)	Kentiopsis_piersoniorum)	(Burretiokentia_grandiflora	Dictyosperma_album))	Dypsis_decaryi)	(Prestoea_acuminata	(Oenocarpus_bataua	Oenocarpus_minor)))	Leopoldinia_pulchra)	((Veitchia_spiralis	Pelagodoxa_henryana)	(Geonoma_undata	Manicaria_saccifera))))	Iriartea_deltoidea)	((Nypa_fruticans	Chamaedorea_seifrizii)	(((Pseudophoenix_vinifera	Serenoa_repens)	Sabal_domingensis)	Phoenix_dactylifera)))	Kingia_australis);
(((((((Roystonea_regia	(Sclerosperma_profizianum	Orania_palindan))	((Pseudophoenix_vinifera	Podococcus_barteri)	((((Reinhardtia_simplex	Reinhardtia_gracilis)	(Reinhardtia_latisecta	Reinhardtia_paiewonskiana))	(Attalea_speciosa	(Elaeis_oleifera	Elaeis_guineensis)))	Bactris_major)))	((Geonoma_undata	(Veitchia_spiralis	Pelagodoxa_henryana))	(Leopoldinia_pulchra	(((Dypsis_decaryi	(Hydriastele_microspadix	(Heterospathe_cagayanensis	(Burretiokentia_grandiflora	Kentiopsis_piersoniorum))))	Dictyosperma_album)	(Prestoea_acuminata	(Oenocarpus_bataua	Oenocarpus_minor))))))	Manicaria_saccifera)	Iriartea_deltoidea)	((Nypa_fruticans	Chamaedorea_seifrizii)	((Sabal_domingensis	Phoenix_dactylifera)	Serenoa_repens)))	Kingia_australis);
((Sabal_domingensis	(((Nypa_fruticans	((((((((Pseudophoenix_vinifera	(Bactris_major	((Podococcus_barteri	Attalea_speciosa)	(Elaeis_oleifera	Elaeis_guineensis))))	((Reinhardtia_simplex	Reinhardtia_gracilis)	(Reinhardtia_latisecta	Reinhardtia_paiewonskiana)))	(Veitchia_spiralis	(Orania_palindan	(Roystonea_regia	Sclerosperma_profizianum))))	Iriartea_deltoidea)	Geonoma_undata)	Manicaria_saccifera)	(((Leopoldinia_pulchra	Pelagodoxa_henryana)	(Prestoea_acuminata	(Oenocarpus_bataua	Oenocarpus_minor)))	((Dypsis_decaryi	Dictyosperma_album)	(Hydriastele_microspadix	(Heterospathe_cagayanensis	(Burretiokentia_grandiflora	Kentiopsis_piersoniorum))))))	Chamaedorea_seifrizii))	Phoenix_dactylifera)	Serenoa_repens))	Kingia_australis);
((Dictyosperma_album	(((Dypsis_decaryi	Hydriastele_microspadix)	(Heterospathe_cagayanensis	(Burretiokentia_grandiflora	Kentiopsis_piersoniorum)))	((Prestoea_acuminata	(Oenocarpus_bataua	Oenocarpus_minor))	(Leopoldinia_pulchra	((Manicaria_saccifera	(((Orania_palindan	(Roystonea_regia	Sclerosperma_profizianum))	(((Podococcus_barteri	Pseudophoenix_vinifera)	((Attalea_speciosa	(Elaeis_oleifera	Elaeis_guineensis))	((Reinhardtia_simplex	Reinhardtia_gracilis)	(Reinhardtia_latisecta	Reinhardtia_paiewonskiana))))	Bactris_major))	(Iriartea_deltoidea	(Nypa_fruticans	(Chamaedorea_seifrizii	(Phoenix_dactylifera	(Serenoa_repens	Sabal_domingensis)))))))	((Veitchia_spiralis	Pelagodoxa_henryana)	Geonoma_undata))))))	Kingia_australis);
((((Phoenix_dactylifera	Sabal_domingensis)	(Serenoa_repens	Chamaedorea_seifrizii))	(Nypa_fruticans	(((Iriartea_deltoidea	((Podococcus_barteri	Orania_palindan)	(Roystonea_regia	Sclerosperma_profizianum)))	((Pseudophoenix_vinifera	((Attalea_speciosa	(Elaeis_oleifera	Elaeis_guineensis))	((Reinhardtia_simplex	Reinhardtia_gracilis)	(Reinhardtia_latisecta	Reinhardtia_paiewonskiana))))	Bactris_major))	((Manicaria_saccifera	((Geonoma_undata	(((Heterospathe_cagayanensis	((Dypsis_decaryi	Burretiokentia_grandiflora)	Kentiopsis_piersoniorum))	(Hydriastele_microspadix	Dictyosperma_album))	(Prestoea_acuminata	(Oenocarpus_bataua	Oenocarpus_minor))))	(Pelagodoxa_henryana	Leopoldinia_pulchra)))	Veitchia_spiralis))))	Kingia_australis);
((Sabal_domingensis	(((((((((Roystonea_regia	(Sclerosperma_profizianum	(Podococcus_barteri	Orania_palindan)))	(((Bactris_major	Attalea_speciosa)	(Elaeis_oleifera	Elaeis_guineensis))	((Reinhardtia_simplex	Reinhardtia_gracilis)	(Reinhardtia_latisecta	Reinhardtia_paiewonskiana))))	(Manicaria_saccifera	((Geonoma_undata	(Veitchia_spiralis	Pelagodoxa_henryana))	((Burretiokentia_grandiflora	((Dictyosperma_album	Dypsis_decaryi)	(Hydriastele_microspadix	(Kentiopsis_piersoniorum	Heterospathe_cagayanensis))))	((Oenocarpus_bataua	(Oenocarpus_minor	Prestoea_acuminata))	Leopoldinia_pulchra)))))	Iriartea_deltoidea)	Chamaedorea_seifrizii)	Nypa_fruticans)	Pseudophoenix_vinifera)	Serenoa_repens)	Phoenix_dactylifera))	Kingia_australis);
((Orania_palindan	(((((((Pseudophoenix_vinifera	((Attalea_speciosa	(Elaeis_oleifera	Elaeis_guineensis))	((Reinhardtia_simplex	Reinhardtia_gracilis)	(Reinhardtia_latisecta	Reinhardtia_paiewonskiana))))	Bactris_major)	((((Chamaedorea_seifrizii	Manicaria_saccifera)	Geonoma_undata)	((((Dictyosperma_album	Dypsis_decaryi)	(Hydriastele_microspadix	((Burretiokentia_grandiflora	Kentiopsis_piersoniorum)	Heterospathe_cagayanensis)))	((Oenocarpus_bataua	Oenocarpus_minor)	Prestoea_acuminata))	(Leopoldinia_pulchra	Pelagodoxa_henryana)))	(Nypa_fruticans	(Phoenix_dactylifera	(Serenoa_repens	Sabal_domingensis)))))	Iriartea_deltoidea)	Veitchia_spiralis)	Roystonea_regia)	(Sclerosperma_profizianum	Podococcus_barteri)))	Kingia_australis);
((((Chamaedorea_seifrizii	Nypa_fruticans)	((Pseudophoenix_vinifera	Serenoa_repens)	(Phoenix_dactylifera	Sabal_domingensis)))	((Manicaria_saccifera	((Veitchia_spiralis	Leopoldinia_pulchra)	((Pelagodoxa_henryana	Geonoma_undata)	(((Oenocarpus_minor	Oenocarpus_bataua)	Prestoea_acuminata)	((((Heterospathe_cagayanensis	(Burretiokentia_grandiflora	Kentiopsis_piersoniorum))	Hydriastele_microspadix)	Dictyosperma_album)	Dypsis_decaryi)))))	(((Orania_palindan	(Roystonea_regia	(Podococcus_barteri	Sclerosperma_profizianum)))	Iriartea_deltoidea)	((Bactris_major	(Attalea_speciosa	(Elaeis_oleifera	Elaeis_guineensis)))	((Reinhardtia_paiewonskiana	Reinhardtia_latisecta)	(Reinhardtia_gracilis	Reinhardtia_simplex))))))	Kingia_australis);
(((((Orania_palindan	(Roystonea_regia	Sclerosperma_profizianum))	(Podococcus_barteri	Iriartea_deltoidea))	(Pseudophoenix_vinifera	(((Elaeis_oleifera	Elaeis_guineensis)	(Bactris_major	Attalea_speciosa))	((Reinhardtia_paiewonskiana	Reinhardtia_latisecta)	(Reinhardtia_gracilis	Reinhardtia_simplex)))))	(((Chamaedorea_seifrizii	Nypa_fruticans)	(Phoenix_dactylifera	(Sabal_domingensis	Serenoa_repens)))	(Manicaria_saccifera	(((((Oenocarpus_minor	Oenocarpus_bataua)	Prestoea_acuminata)	((((Heterospathe_cagayanensis	(Burretiokentia_grandiflora	Kentiopsis_piersoniorum))	Hydriastele_microspadix)	Dictyosperma_album)	Dypsis_decaryi))	Leopoldinia_pulchra)	((Veitchia_spiralis	Pelagodoxa_henryana)	Geonoma_undata)))))	Kingia_australis);
((Sabal_domingensis	(Serenoa_repens	(((Iriartea_deltoidea	(((((((Oenocarpus_minor	Oenocarpus_bataua)	Prestoea_acuminata)	((Heterospathe_cagayanensis	(Burretiokentia_grandiflora	(Leopoldinia_pulchra	Kentiopsis_piersoniorum)))	((Dictyosperma_album	Dypsis_decaryi)	Hydriastele_microspadix)))	Manicaria_saccifera)	(Pelagodoxa_henryana	Geonoma_undata))	((Podococcus_barteri	Pseudophoenix_vinifera)	((Bactris_major	(Attalea_speciosa	(Elaeis_oleifera	Elaeis_guineensis)))	((Reinhardtia_paiewonskiana	Reinhardtia_latisecta)	(Reinhardtia_gracilis	Reinhardtia_simplex)))))	(Orania_palindan	(Roystonea_regia	Sclerosperma_profizianum))))	((Veitchia_spiralis	Chamaedorea_seifrizii)	Nypa_fruticans))	Phoenix_dactylifera)))	Kingia_australis);
(((Iriartea_deltoidea	((((Pseudophoenix_vinifera	((Attalea_speciosa	(Elaeis_oleifera	Elaeis_guineensis))	((Reinhardtia_paiewonskiana	Reinhardtia_latisecta)	(Reinhardtia_gracilis	Reinhardtia_simplex))))	Bactris_major)	(Roystonea_regia	((Podococcus_barteri	Sclerosperma_profizianum)	Orania_palindan)))	((((Veitchia_spiralis	Leopoldinia_pulchra)	Pelagodoxa_henryana)	(Geonoma_undata	(((Oenocarpus_minor	Oenocarpus_bataua)	Prestoea_acuminata)	((Dictyosperma_album	Dypsis_decaryi)	((Heterospathe_cagayanensis	(Burretiokentia_grandiflora	Kentiopsis_piersoniorum))	Hydriastele_microspadix)))))	Manicaria_saccifera)))	((Chamaedorea_seifrizii	Nypa_fruticans)	(Phoenix_dactylifera	(Sabal_domingensis	Serenoa_repens))))	Kingia_australis);
(((Chamaedorea_seifrizii	Nypa_fruticans)	((Iriartea_deltoidea	(((((Podococcus_barteri	Pseudophoenix_vinifera)	((Attalea_speciosa	(Elaeis_oleifera	Elaeis_guineensis))	((Reinhardtia_paiewonskiana	Reinhardtia_latisecta)	(Reinhardtia_gracilis	Reinhardtia_simplex))))	Bactris_major)	(Sclerosperma_profizianum	(Orania_palindan	Roystonea_regia)))	((((((Dictyosperma_album	Dypsis_decaryi)	((Heterospathe_cagayanensis	(Burretiokentia_grandiflora	Kentiopsis_piersoniorum))	Hydriastele_microspadix))	((Oenocarpus_minor	Oenocarpus_bataua)	Prestoea_acuminata))	Leopoldinia_pulchra)	Manicaria_saccifera)	(Geonoma_undata	(Veitchia_spiralis	Pelagodoxa_henryana)))))	(Serenoa_repens	(Phoenix_dactylifera	Sabal_domingensis))))	Kingia_australis);
((Phoenix_dactylifera	(Sabal_domingensis	((((Chamaedorea_seifrizii	Nypa_fruticans)	((((((Dictyosperma_album	Dypsis_decaryi)	((Heterospathe_cagayanensis	(Burretiokentia_grandiflora	Kentiopsis_piersoniorum))	Hydriastele_microspadix))	((Oenocarpus_minor	Oenocarpus_bataua)	Prestoea_acuminata))	Leopoldinia_pulchra)	(Geonoma_undata	Pelagodoxa_henryana))	((Manicaria_saccifera	(((Bactris_major	(Podococcus_barteri	Attalea_speciosa))	(Elaeis_oleifera	Elaeis_guineensis))	((Reinhardtia_paiewonskiana	Reinhardtia_latisecta)	(Reinhardtia_gracilis	Reinhardtia_simplex))))	(Iriartea_deltoidea	(Orania_palindan	((Veitchia_spiralis	Roystonea_regia)	Sclerosperma_profizianum))))))	Pseudophoenix_vinifera)	Serenoa_repens)))	Kingia_australis);
((Sabal_domingensis	((Phoenix_dactylifera	((Chamaedorea_seifrizii	Nypa_fruticans)	(((Manicaria_saccifera	(((Geonoma_undata	Pelagodoxa_henryana)	Veitchia_spiralis)	(((Oenocarpus_minor	Oenocarpus_bataua)	Prestoea_acuminata)	((((Heterospathe_cagayanensis	(Burretiokentia_grandiflora	Kentiopsis_piersoniorum))	Hydriastele_microspadix)	Dictyosperma_album)	(Leopoldinia_pulchra	Dypsis_decaryi)))))	((Pseudophoenix_vinifera	((Bactris_major	(Attalea_speciosa	(Elaeis_oleifera	Elaeis_guineensis)))	((Reinhardtia_paiewonskiana	Reinhardtia_latisecta)	(Reinhardtia_gracilis	Reinhardtia_simplex))))	((Roystonea_regia	Sclerosperma_profizianum)	(Podococcus_barteri	Orania_palindan))))	Iriartea_deltoidea)))	Serenoa_repens))	Kingia_australis);
((Sabal_domingensis	(Phoenix_dactylifera	(((Chamaedorea_seifrizii	Nypa_fruticans)	(((Manicaria_saccifera	(Pelagodoxa_henryana	(Geonoma_undata	(Leopoldinia_pulchra	(((Oenocarpus_minor	Oenocarpus_bataua)	Prestoea_acuminata)	((Dypsis_decaryi	Dictyosperma_album)	((Heterospathe_cagayanensis	(Burretiokentia_grandiflora	Kentiopsis_piersoniorum))	Hydriastele_microspadix)))))))	(((Podococcus_barteri	Pseudophoenix_vinifera)	((Bactris_major	(Attalea_speciosa	(Elaeis_oleifera	Elaeis_guineensis)))	((Reinhardtia_paiewonskiana	Reinhardtia_latisecta)	(Reinhardtia_gracilis	Reinhardtia_simplex))))	((Veitchia_spiralis	Roystonea_regia)	(Sclerosperma_profizianum	Orania_palindan))))	Iriartea_deltoidea))	Serenoa_repens)))	Kingia_australis);
((Iriartea_deltoidea	(((Manicaria_saccifera	(Pelagodoxa_henryana	((((Oenocarpus_minor	Oenocarpus_bataua)	Prestoea_acuminata)	(Dictyosperma_album	((Heterospathe_cagayanensis	(Burretiokentia_grandiflora	Kentiopsis_piersoniorum))	(Dypsis_decaryi	Hydriastele_microspadix))))	((Veitchia_spiralis	Leopoldinia_pulchra)	Geonoma_undata))))	(((Podococcus_barteri	Pseudophoenix_vinifera)	((Bactris_major	(Attalea_speciosa	(Elaeis_oleifera	Elaeis_guineensis)))	((Reinhardtia_paiewonskiana	Reinhardtia_latisecta)	(Reinhardtia_gracilis	Reinhardtia_simplex))))	((Roystonea_regia	Sclerosperma_profizianum)	Orania_palindan)))	((Sabal_domingensis	Phoenix_dactylifera)	((Serenoa_repens	Chamaedorea_seifrizii)	Nypa_fruticans))))	Kingia_australis);
(((Serenoa_repens	Sabal_domingensis)	(Phoenix_dactylifera	(((Iriartea_deltoidea	(Manicaria_saccifera	((Pelagodoxa_henryana	((((Oenocarpus_minor	Oenocarpus_bataua)	Prestoea_acuminata)	(Leopoldinia_pulchra	(Dictyosperma_album	((Heterospathe_cagayanensis	(Burretiokentia_grandiflora	Kentiopsis_piersoniorum))	(Dypsis_decaryi	Hydriastele_microspadix)))))	Geonoma_undata))	((((Elaeis_oleifera	Elaeis_guineensis)	(Bactris_major	Attalea_speciosa))	(((Reinhardtia_paiewonskiana	Reinhardtia_latisecta)	(Reinhardtia_gracilis	Reinhardtia_simplex))	Podococcus_barteri))	((Roystonea_regia	Sclerosperma_profizianum)	(Veitchia_spiralis	Orania_palindan))))))	(Chamaedorea_seifrizii	Nypa_fruticans))	Pseudophoenix_vinifera)))	Kingia_australis);
(((Serenoa_repens	Chamaedorea_seifrizii)	((Nypa_fruticans	(((((Pseudophoenix_vinifera	(((Reinhardtia_paiewonskiana	Reinhardtia_latisecta)	(Reinhardtia_gracilis	Reinhardtia_simplex))	((Elaeis_oleifera	Elaeis_guineensis)	Attalea_speciosa)))	Bactris_major)	((Podococcus_barteri	Orania_palindan)	(Sclerosperma_profizianum	Roystonea_regia)))	((Geonoma_undata	(Veitchia_spiralis	Pelagodoxa_henryana))	(Leopoldinia_pulchra	((Manicaria_saccifera	((Burretiokentia_grandiflora	Dypsis_decaryi)	(Dictyosperma_album	(Hydriastele_microspadix	(Heterospathe_cagayanensis	Kentiopsis_piersoniorum)))))	(Prestoea_acuminata	(Oenocarpus_bataua	Oenocarpus_minor))))))	Iriartea_deltoidea))	(Phoenix_dactylifera	Sabal_domingensis)))	Kingia_australis);
((Orania_palindan	(Sclerosperma_profizianum	(((((((((Hydriastele_microspadix	(((Burretiokentia_grandiflora	Dictyosperma_album)	Dypsis_decaryi)	(Kentiopsis_piersoniorum	Heterospathe_cagayanensis)))	(Prestoea_acuminata	(Oenocarpus_bataua	Oenocarpus_minor)))	Geonoma_undata)	(Chamaedorea_seifrizii	(Leopoldinia_pulchra	Pelagodoxa_henryana)))	Manicaria_saccifera)	((Phoenix_dactylifera	(Sabal_domingensis	Serenoa_repens))	((Podococcus_barteri	Pseudophoenix_vinifera)	Nypa_fruticans)))	((((Reinhardtia_paiewonskiana	Reinhardtia_latisecta)	(Reinhardtia_gracilis	Reinhardtia_simplex))	((Elaeis_oleifera	Elaeis_guineensis)	Attalea_speciosa))	Bactris_major))	Iriartea_deltoidea)	(Veitchia_spiralis	Roystonea_regia))))	Kingia_australis);
((((((((Reinhardtia_paiewonskiana	Reinhardtia_latisecta)	(Reinhardtia_gracilis	Reinhardtia_simplex))	((Attalea_speciosa	(Elaeis_oleifera	Elaeis_guineensis))	Bactris_major))	(Roystonea_regia	(Orania_palindan	(Podococcus_barteri	Sclerosperma_profizianum))))	Iriartea_deltoidea)	(((Veitchia_spiralis	Geonoma_undata)	Pelagodoxa_henryana)	(((((Dypsis_decaryi	Dictyosperma_album)	(Hydriastele_microspadix	((Burretiokentia_grandiflora	Kentiopsis_piersoniorum)	Heterospathe_cagayanensis)))	(Prestoea_acuminata	(Oenocarpus_bataua	Oenocarpus_minor)))	Leopoldinia_pulchra)	Manicaria_saccifera)))	(((Pseudophoenix_vinifera	Phoenix_dactylifera)	(Sabal_domingensis	Serenoa_repens))	(Chamaedorea_seifrizii	Nypa_fruticans)))	Kingia_australis);
((((Manicaria_saccifera	(((Geonoma_undata	Pelagodoxa_henryana)	(((Dypsis_decaryi	Dictyosperma_album)	(Hydriastele_microspadix	((Burretiokentia_grandiflora	Kentiopsis_piersoniorum)	Heterospathe_cagayanensis)))	(Prestoea_acuminata	(Oenocarpus_bataua	Oenocarpus_minor))))	Leopoldinia_pulchra))	((((Reinhardtia_paiewonskiana	Reinhardtia_latisecta)	(Reinhardtia_gracilis	Reinhardtia_simplex))	((Podococcus_barteri	Attalea_speciosa)	((Elaeis_oleifera	Elaeis_guineensis)	Bactris_major)))	(((Sclerosperma_profizianum	(Veitchia_spiralis	Roystonea_regia))	Orania_palindan)	Iriartea_deltoidea)))	(((Phoenix_dactylifera	Sabal_domingensis)	Serenoa_repens)	(Chamaedorea_seifrizii	(Pseudophoenix_vinifera	Nypa_fruticans))))	Kingia_australis);
((Orania_palindan	(((((Iriartea_deltoidea	(((Phoenix_dactylifera	Sabal_domingensis)	(Pseudophoenix_vinifera	Serenoa_repens))	(Chamaedorea_seifrizii	Nypa_fruticans)))	(Manicaria_saccifera	(((Leopoldinia_pulchra	Pelagodoxa_henryana)	((Dictyosperma_album	((Hydriastele_microspadix	Veitchia_spiralis)	(((Dypsis_decaryi	Burretiokentia_grandiflora)	Kentiopsis_piersoniorum)	Heterospathe_cagayanensis)))	(Prestoea_acuminata	(Oenocarpus_bataua	Oenocarpus_minor))))	Geonoma_undata)))	((((Reinhardtia_paiewonskiana	Reinhardtia_latisecta)	(Reinhardtia_gracilis	Reinhardtia_simplex))	((Podococcus_barteri	Attalea_speciosa)	(Elaeis_oleifera	Elaeis_guineensis)))	Bactris_major))	Sclerosperma_profizianum)	Roystonea_regia))	Kingia_australis);
((Orania_palindan	(((((((((Sabal_domingensis	Pseudophoenix_vinifera)	(Phoenix_dactylifera	Nypa_fruticans))	(Serenoa_repens	Chamaedorea_seifrizii))	(Manicaria_saccifera	((Geonoma_undata	Pelagodoxa_henryana)	(Leopoldinia_pulchra	(((Dictyosperma_album	Dypsis_decaryi)	(Hydriastele_microspadix	((Burretiokentia_grandiflora	Kentiopsis_piersoniorum)	Heterospathe_cagayanensis)))	(Prestoea_acuminata	(Oenocarpus_bataua	Oenocarpus_minor)))))))	Iriartea_deltoidea)	(((Reinhardtia_paiewonskiana	Reinhardtia_latisecta)	(Reinhardtia_gracilis	Reinhardtia_simplex))	(((Elaeis_oleifera	Elaeis_guineensis)	Attalea_speciosa)	Bactris_major)))	(Podococcus_barteri	Sclerosperma_profizianum))	Veitchia_spiralis)	Roystonea_regia))	Kingia_australis);
((Sabal_domingensis	((((Pseudophoenix_vinifera	Nypa_fruticans)	((((Geonoma_undata	(Veitchia_spiralis	Pelagodoxa_henryana))	(Leopoldinia_pulchra	((((Dictyosperma_album	Dypsis_decaryi)	(Hydriastele_microspadix	(Kentiopsis_piersoniorum	Heterospathe_cagayanensis)))	Burretiokentia_grandiflora)	(Prestoea_acuminata	(Oenocarpus_bataua	Oenocarpus_minor)))))	((Roystonea_regia	(Orania_palindan	(Podococcus_barteri	Sclerosperma_profizianum)))	((((Reinhardtia_paiewonskiana	Reinhardtia_latisecta)	(Reinhardtia_gracilis	Reinhardtia_simplex))	(((Elaeis_oleifera	Elaeis_guineensis)	Attalea_speciosa)	Bactris_major))	Manicaria_saccifera)))	Iriartea_deltoidea))	(Serenoa_repens	Chamaedorea_seifrizii))	Phoenix_dactylifera))	Kingia_australis);
((Sabal_domingensis	((((((Manicaria_saccifera	(Pelagodoxa_henryana	(Geonoma_undata	((Veitchia_spiralis	Leopoldinia_pulchra)	((((Dypsis_decaryi	Hydriastele_microspadix)	(Kentiopsis_piersoniorum	Heterospathe_cagayanensis))	(Burretiokentia_grandiflora	Dictyosperma_album))	(Prestoea_acuminata	(Oenocarpus_bataua	Oenocarpus_minor)))))))	((Roystonea_regia	(Orania_palindan	Sclerosperma_profizianum))	(Bactris_major	(((Reinhardtia_paiewonskiana	Reinhardtia_latisecta)	(Reinhardtia_gracilis	Reinhardtia_simplex))	((Elaeis_oleifera	Elaeis_guineensis)	(Podococcus_barteri	Attalea_speciosa))))))	Iriartea_deltoidea)	(Serenoa_repens	Chamaedorea_seifrizii))	(Nypa_fruticans	Phoenix_dactylifera))	Pseudophoenix_vinifera))	Kingia_australis);
((((((Roystonea_regia	(Orania_palindan	Sclerosperma_profizianum))	(Manicaria_saccifera	(((Reinhardtia_paiewonskiana	Reinhardtia_latisecta)	(Reinhardtia_gracilis	Reinhardtia_simplex))	(Bactris_major	(Attalea_speciosa	(Elaeis_oleifera	Elaeis_guineensis))))))	Podococcus_barteri)	(((((Phoenix_dactylifera	Sabal_domingensis)	(Serenoa_repens	Chamaedorea_seifrizii))	Nypa_fruticans)	Pseudophoenix_vinifera)	(((((Dictyosperma_album	Hydriastele_microspadix)	(((Dypsis_decaryi	Burretiokentia_grandiflora)	Kentiopsis_piersoniorum)	Heterospathe_cagayanensis))	(Prestoea_acuminata	(Oenocarpus_bataua	Oenocarpus_minor)))	Leopoldinia_pulchra)	(Geonoma_undata	(Veitchia_spiralis	Pelagodoxa_henryana)))))	Iriartea_deltoidea)	Kingia_australis);
((Sabal_domingensis	(Phoenix_dactylifera	(((Chamaedorea_seifrizii	((((Roystonea_regia	(Orania_palindan	(Podococcus_barteri	Sclerosperma_profizianum)))	(Manicaria_saccifera	(((Reinhardtia_paiewonskiana	Reinhardtia_latisecta)	(Reinhardtia_gracilis	Reinhardtia_simplex))	(Attalea_speciosa	(Elaeis_oleifera	Elaeis_guineensis)))))	(Bactris_major	(((((Hydriastele_microspadix	((Burretiokentia_grandiflora	Kentiopsis_piersoniorum)	Heterospathe_cagayanensis))	Dictyosperma_album)	Dypsis_decaryi)	((Leopoldinia_pulchra	Prestoea_acuminata)	(Oenocarpus_bataua	Oenocarpus_minor)))	(Geonoma_undata	(Veitchia_spiralis	Pelagodoxa_henryana)))))	Iriartea_deltoidea))	(Pseudophoenix_vinifera	Nypa_fruticans))	Serenoa_repens)))	Kingia_australis);
((Orania_palindan	((((Bactris_major	(Pseudophoenix_vinifera	(((Elaeis_oleifera	Elaeis_guineensis)	Attalea_speciosa)	((Reinhardtia_paiewonskiana	Reinhardtia_latisecta)	(Reinhardtia_gracilis	Reinhardtia_simplex)))))	((Iriartea_deltoidea	(Nypa_fruticans	((Sabal_domingensis	Phoenix_dactylifera)	(Chamaedorea_seifrizii	Serenoa_repens))))	(Manicaria_saccifera	((Leopoldinia_pulchra	((((Dypsis_decaryi	Hydriastele_microspadix)	Dictyosperma_album)	(Kentiopsis_piersoniorum	(Burretiokentia_grandiflora	Heterospathe_cagayanensis)))	(Prestoea_acuminata	(Oenocarpus_minor	Oenocarpus_bataua))))	(Geonoma_undata	(Veitchia_spiralis	Pelagodoxa_henryana))))))	Roystonea_regia)	(Sclerosperma_profizianum	Podococcus_barteri)))	Kingia_australis);
((Orania_palindan	(((((Bactris_major	((Elaeis_oleifera	Elaeis_guineensis)	Attalea_speciosa))	((Reinhardtia_paiewonskiana	Reinhardtia_latisecta)	(Reinhardtia_gracilis	Reinhardtia_simplex)))	((Iriartea_deltoidea	((((Serenoa_repens	(Pseudophoenix_vinifera	Sabal_domingensis))	Phoenix_dactylifera)	Nypa_fruticans)	Chamaedorea_seifrizii))	(Manicaria_saccifera	((Leopoldinia_pulchra	(((Dypsis_decaryi	Dictyosperma_album)	(Hydriastele_microspadix	((Kentiopsis_piersoniorum	Heterospathe_cagayanensis)	Burretiokentia_grandiflora)))	(Prestoea_acuminata	(Oenocarpus_minor	Oenocarpus_bataua))))	((Veitchia_spiralis	Geonoma_undata)	Pelagodoxa_henryana)))))	Roystonea_regia)	(Sclerosperma_profizianum	Podococcus_barteri)))	Kingia_australis);
((((Phoenix_dactylifera	(Serenoa_repens	Sabal_domingensis))	Nypa_fruticans)	((((Bactris_major	(Pseudophoenix_vinifera	(((Reinhardtia_paiewonskiana	Reinhardtia_latisecta)	(Reinhardtia_gracilis	Reinhardtia_simplex))	((Elaeis_oleifera	Elaeis_guineensis)	Attalea_speciosa))))	((Roystonea_regia	(Sclerosperma_profizianum	Orania_palindan))	(Podococcus_barteri	Iriartea_deltoidea)))	(((((Hydriastele_microspadix	(Kentiopsis_piersoniorum	Heterospathe_cagayanensis))	((Burretiokentia_grandiflora	Dypsis_decaryi)	Dictyosperma_album))	(Prestoea_acuminata	(Oenocarpus_minor	Oenocarpus_bataua)))	Manicaria_saccifera)	(Geonoma_undata	((Veitchia_spiralis	Leopoldinia_pulchra)	Pelagodoxa_henryana))))	Chamaedorea_seifrizii))	Kingia_australis);
((Sabal_domingensis	((((Nypa_fruticans	Chamaedorea_seifrizii)	((((((((Reinhardtia_paiewonskiana	Reinhardtia_latisecta)	(Reinhardtia_gracilis	Reinhardtia_simplex))	((Elaeis_oleifera	Elaeis_guineensis)	Attalea_speciosa))	(Orania_palindan	(Roystonea_regia	(Podococcus_barteri	Sclerosperma_profizianum))))	(((Veitchia_spiralis	Geonoma_undata)	Pelagodoxa_henryana)	(((Leopoldinia_pulchra	(Prestoea_acuminata	(Oenocarpus_minor	Oenocarpus_bataua)))	(((Dictyosperma_album	Kentiopsis_piersoniorum)	(Hydriastele_microspadix	(Burretiokentia_grandiflora	Heterospathe_cagayanensis)))	Dypsis_decaryi))	Manicaria_saccifera)))	Bactris_major)	Iriartea_deltoidea)	Pseudophoenix_vinifera))	Phoenix_dactylifera)	Serenoa_repens))	Kingia_australis);
(((((Pseudophoenix_vinifera	Serenoa_repens)	Sabal_domingensis)	(Chamaedorea_seifrizii	((((((((Prestoea_acuminata	(Oenocarpus_minor	Oenocarpus_bataua))	((Dictyosperma_album	(Hydriastele_microspadix	(Kentiopsis_piersoniorum	(Burretiokentia_grandiflora	Heterospathe_cagayanensis))))	Dypsis_decaryi))	((Veitchia_spiralis	Leopoldinia_pulchra)	Pelagodoxa_henryana))	Geonoma_undata)	Manicaria_saccifera)	((Bactris_major	(((Reinhardtia_paiewonskiana	Reinhardtia_latisecta)	(Reinhardtia_gracilis	Reinhardtia_simplex))	((Elaeis_oleifera	Elaeis_guineensis)	(Podococcus_barteri	Attalea_speciosa))))	((Orania_palindan	Sclerosperma_profizianum)	Roystonea_regia)))	Iriartea_deltoidea)	Nypa_fruticans)))	Phoenix_dactylifera)	Kingia_australis);
(((((((Pelagodoxa_henryana	Geonoma_undata)	((Veitchia_spiralis	Leopoldinia_pulchra)	((Prestoea_acuminata	(Oenocarpus_minor	Oenocarpus_bataua))	((Kentiopsis_piersoniorum	(Dictyosperma_album	(Hydriastele_microspadix	(Burretiokentia_grandiflora	Heterospathe_cagayanensis))))	Dypsis_decaryi))))	Manicaria_saccifera)	((Pseudophoenix_vinifera	(((Reinhardtia_paiewonskiana	Reinhardtia_latisecta)	(Reinhardtia_gracilis	Reinhardtia_simplex))	((Bactris_major	(Elaeis_oleifera	Elaeis_guineensis))	Attalea_speciosa)))	((Orania_palindan	(Podococcus_barteri	Sclerosperma_profizianum))	Roystonea_regia)))	((Phoenix_dactylifera	Sabal_domingensis)	Serenoa_repens))	((Iriartea_deltoidea	Chamaedorea_seifrizii)	Nypa_fruticans))	Kingia_australis);
((Chamaedorea_seifrizii	((Nypa_fruticans	(Phoenix_dactylifera	(Sabal_domingensis	Serenoa_repens)))	((Podococcus_barteri	Iriartea_deltoidea)	((((Pelagodoxa_henryana	(Veitchia_spiralis	Leopoldinia_pulchra))	(Geonoma_undata	((Prestoea_acuminata	(Oenocarpus_minor	Oenocarpus_bataua))	(((Dypsis_decaryi	Dictyosperma_album)	Hydriastele_microspadix)	((Heterospathe_cagayanensis	Kentiopsis_piersoniorum)	Burretiokentia_grandiflora)))))	Manicaria_saccifera)	(((Bactris_major	Pseudophoenix_vinifera)	(((Reinhardtia_paiewonskiana	Reinhardtia_latisecta)	(Reinhardtia_gracilis	Reinhardtia_simplex))	((Elaeis_oleifera	Elaeis_guineensis)	Attalea_speciosa)))	(Sclerosperma_profizianum	(Roystonea_regia	Orania_palindan)))))))	Kingia_australis);
(((Serenoa_repens	(Phoenix_dactylifera	Sabal_domingensis))	((Chamaedorea_seifrizii	Nypa_fruticans)	(((((Pseudophoenix_vinifera	(((Reinhardtia_paiewonskiana	Reinhardtia_latisecta)	(Reinhardtia_gracilis	Reinhardtia_simplex))	((Elaeis_oleifera	Elaeis_guineensis)	(Bactris_major	(Podococcus_barteri	Attalea_speciosa)))))	(Iriartea_deltoidea	(Roystonea_regia	(Orania_palindan	Sclerosperma_profizianum))))	(Pelagodoxa_henryana	((Prestoea_acuminata	(Oenocarpus_minor	Oenocarpus_bataua))	((((Veitchia_spiralis	Leopoldinia_pulchra)	Dypsis_decaryi)	Dictyosperma_album)	(((Burretiokentia_grandiflora	Heterospathe_cagayanensis)	Kentiopsis_piersoniorum)	Hydriastele_microspadix)))))	Geonoma_undata)	Manicaria_saccifera)))	Kingia_australis);
((Sabal_domingensis	((((Iriartea_deltoidea	(Chamaedorea_seifrizii	Nypa_fruticans))	((((Podococcus_barteri	Pseudophoenix_vinifera)	(((Reinhardtia_paiewonskiana	Reinhardtia_latisecta)	(Reinhardtia_gracilis	Reinhardtia_simplex))	((Elaeis_oleifera	Elaeis_guineensis)	(Bactris_major	Attalea_speciosa))))	(Orania_palindan	(Sclerosperma_profizianum	Roystonea_regia)))	((Manicaria_saccifera	(Leopoldinia_pulchra	((Prestoea_acuminata	(Oenocarpus_minor	Oenocarpus_bataua))	(((Dictyosperma_album	Heterospathe_cagayanensis)	Kentiopsis_piersoniorum)	((Burretiokentia_grandiflora	Dypsis_decaryi)	Hydriastele_microspadix)))))	(Geonoma_undata	(Veitchia_spiralis	Pelagodoxa_henryana)))))	Serenoa_repens)	Phoenix_dactylifera))	Kingia_australis);
((Iriartea_deltoidea	((Chamaedorea_seifrizii	Nypa_fruticans)	(((((Podococcus_barteri	Pseudophoenix_vinifera)	((((Reinhardtia_paiewonskiana	Reinhardtia_latisecta)	(Reinhardtia_gracilis	Reinhardtia_simplex))	((Elaeis_oleifera	Elaeis_guineensis)	Attalea_speciosa))	Bactris_major))	(Roystonea_regia	(Orania_palindan	Sclerosperma_profizianum)))	(Manicaria_saccifera	((Geonoma_undata	((Prestoea_acuminata	(Oenocarpus_minor	Oenocarpus_bataua))	((Hydriastele_microspadix	((Burretiokentia_grandiflora	Heterospathe_cagayanensis)	Kentiopsis_piersoniorum))	(Dictyosperma_album	(Veitchia_spiralis	Dypsis_decaryi)))))	(Leopoldinia_pulchra	Pelagodoxa_henryana))))	(Phoenix_dactylifera	(Serenoa_repens	Sabal_domingensis)))))	Kingia_australis);
(((Chamaedorea_seifrizii	Nypa_fruticans)	(((Iriartea_deltoidea	(((Orania_palindan	(Podococcus_barteri	Sclerosperma_profizianum))	Roystonea_regia)	((Bactris_major	(Attalea_speciosa	(Elaeis_guineensis	Elaeis_oleifera)))	(Pseudophoenix_vinifera	((Reinhardtia_paiewonskiana	Reinhardtia_latisecta)	(Reinhardtia_simplex	Reinhardtia_gracilis))))))	((((((Heterospathe_cagayanensis	Kentiopsis_piersoniorum)	(Burretiokentia_grandiflora	Hydriastele_microspadix))	((Veitchia_spiralis	Dypsis_decaryi)	Dictyosperma_album))	(Prestoea_acuminata	(Oenocarpus_minor	Oenocarpus_bataua)))	(Geonoma_undata	Manicaria_saccifera))	(Leopoldinia_pulchra	Pelagodoxa_henryana)))	(Serenoa_repens	(Phoenix_dactylifera	Sabal_domingensis))))	Kingia_australis);
((Sabal_domingensis	(Serenoa_repens	((Chamaedorea_seifrizii	((((Pseudophoenix_vinifera	(((Reinhardtia_paiewonskiana	Reinhardtia_latisecta)	(Reinhardtia_simplex	Reinhardtia_gracilis))	(Attalea_speciosa	(Elaeis_guineensis	Elaeis_oleifera))))	(((Orania_palindan	(Podococcus_barteri	Sclerosperma_profizianum))	Roystonea_regia)	(Bactris_major	(((Veitchia_spiralis	Pelagodoxa_henryana)	Geonoma_undata)	((((Dictyosperma_album	(Hydriastele_microspadix	((Kentiopsis_piersoniorum	Heterospathe_cagayanensis)	Burretiokentia_grandiflora)))	Dypsis_decaryi)	(Prestoea_acuminata	(Oenocarpus_minor	(Leopoldinia_pulchra	Oenocarpus_bataua))))	Manicaria_saccifera)))))	Iriartea_deltoidea)	Nypa_fruticans))	Phoenix_dactylifera)))	Kingia_australis);
((Sabal_domingensis	((((Serenoa_repens	Chamaedorea_seifrizii)	(((((Podococcus_barteri	(((Reinhardtia_paiewonskiana	Reinhardtia_latisecta)	(Reinhardtia_simplex	Reinhardtia_gracilis))	((Bactris_major	Attalea_speciosa)	(Elaeis_guineensis	Elaeis_oleifera))))	(Orania_palindan	(Sclerosperma_profizianum	Roystonea_regia)))	((((Veitchia_spiralis	Geonoma_undata)	(((Dictyosperma_album	Dypsis_decaryi)	(Hydriastele_microspadix	((Burretiokentia_grandiflora	Kentiopsis_piersoniorum)	Heterospathe_cagayanensis)))	(Prestoea_acuminata	(Oenocarpus_minor	Oenocarpus_bataua))))	(Leopoldinia_pulchra	Pelagodoxa_henryana))	Manicaria_saccifera))	Iriartea_deltoidea)	Nypa_fruticans))	Phoenix_dactylifera)	Pseudophoenix_vinifera))	Kingia_australis);
(((Nypa_fruticans	((Pseudophoenix_vinifera	Chamaedorea_seifrizii)	(((((Veitchia_spiralis	Pelagodoxa_henryana)	((Leopoldinia_pulchra	(Prestoea_acuminata	(Oenocarpus_minor	Oenocarpus_bataua)))	(((Hydriastele_microspadix	((Burretiokentia_grandiflora	Kentiopsis_piersoniorum)	Heterospathe_cagayanensis))	Dictyosperma_album)	Dypsis_decaryi)))	(Geonoma_undata	Manicaria_saccifera))	((Roystonea_regia	((Podococcus_barteri	Orania_palindan)	Sclerosperma_profizianum))	((((Reinhardtia_paiewonskiana	Reinhardtia_latisecta)	(Reinhardtia_simplex	Reinhardtia_gracilis))	(Attalea_speciosa	(Elaeis_guineensis	Elaeis_oleifera)))	Bactris_major)))	Iriartea_deltoidea)))	(Phoenix_dactylifera	(Serenoa_repens	Sabal_domingensis)))	Kingia_australis);
((((Leopoldinia_pulchra	(((Manicaria_saccifera	(((Iriartea_deltoidea	(Roystonea_regia	((Podococcus_barteri	Orania_palindan)	Sclerosperma_profizianum)))	((((Reinhardtia_paiewonskiana	Reinhardtia_latisecta)	(Reinhardtia_simplex	Reinhardtia_gracilis))	(Attalea_speciosa	(Elaeis_guineensis	Elaeis_oleifera)))	Bactris_major))	(Chamaedorea_seifrizii	(Nypa_fruticans	(Pseudophoenix_vinifera	(Phoenix_dactylifera	(Serenoa_repens	Sabal_domingensis)))))))	(Geonoma_undata	(Veitchia_spiralis	Pelagodoxa_henryana)))	(((((Hydriastele_microspadix	Heterospathe_cagayanensis)	Dictyosperma_album)	Dypsis_decaryi)	Kentiopsis_piersoniorum)	Burretiokentia_grandiflora)))	Prestoea_acuminata)	(Oenocarpus_minor	Oenocarpus_bataua))	Kingia_australis);
((Pseudophoenix_vinifera	((((((Geonoma_undata	(Veitchia_spiralis	Pelagodoxa_henryana))	((((Hydriastele_microspadix	((Kentiopsis_piersoniorum	Burretiokentia_grandiflora)	Heterospathe_cagayanensis))	Dictyosperma_album)	(Leopoldinia_pulchra	Dypsis_decaryi))	(Prestoea_acuminata	(Oenocarpus_minor	Oenocarpus_bataua))))	Manicaria_saccifera)	((Orania_palindan	(Sclerosperma_profizianum	Roystonea_regia))	((((Reinhardtia_paiewonskiana	Reinhardtia_latisecta)	(Reinhardtia_simplex	Reinhardtia_gracilis))	((Podococcus_barteri	Attalea_speciosa)	(Elaeis_guineensis	Elaeis_oleifera)))	Bactris_major)))	Iriartea_deltoidea)	((Phoenix_dactylifera	(Serenoa_repens	Sabal_domingensis))	(Chamaedorea_seifrizii	Nypa_fruticans))))	Kingia_australis);
((Iriartea_deltoidea	(((Phoenix_dactylifera	(Serenoa_repens	Sabal_domingensis))	(Chamaedorea_seifrizii	Nypa_fruticans))	((((Leopoldinia_pulchra	((Hydriastele_microspadix	((Kentiopsis_piersoniorum	Heterospathe_cagayanensis)	Burretiokentia_grandiflora))	(Dypsis_decaryi	Dictyosperma_album)))	(Prestoea_acuminata	(Oenocarpus_minor	Oenocarpus_bataua)))	(Pelagodoxa_henryana	((Veitchia_spiralis	Geonoma_undata)	Manicaria_saccifera)))	((Roystonea_regia	((Podococcus_barteri	Orania_palindan)	Sclerosperma_profizianum))	(Pseudophoenix_vinifera	(((Reinhardtia_paiewonskiana	Reinhardtia_latisecta)	(Reinhardtia_simplex	Reinhardtia_gracilis))	((Bactris_major	Attalea_speciosa)	(Elaeis_guineensis	Elaeis_oleifera))))))))	Kingia_australis);
((Sabal_domingensis	(Phoenix_dactylifera	((Nypa_fruticans	((((((((Hydriastele_microspadix	Heterospathe_cagayanensis)	(Kentiopsis_piersoniorum	(Dypsis_decaryi	Dictyosperma_album)))	Burretiokentia_grandiflora)	((Prestoea_acuminata	(Oenocarpus_minor	Oenocarpus_bataua))	Leopoldinia_pulchra))	(Pelagodoxa_henryana	(Veitchia_spiralis	Geonoma_undata)))	Manicaria_saccifera)	((Roystonea_regia	(Orania_palindan	Sclerosperma_profizianum))	(((Podococcus_barteri	Pseudophoenix_vinifera)	(((Reinhardtia_paiewonskiana	Reinhardtia_latisecta)	(Reinhardtia_simplex	Reinhardtia_gracilis))	(Attalea_speciosa	(Elaeis_guineensis	Elaeis_oleifera))))	Bactris_major)))	Iriartea_deltoidea))	(Chamaedorea_seifrizii	Serenoa_repens))))	Kingia_australis);
(((Chamaedorea_seifrizii	Serenoa_repens)	((Sabal_domingensis	Phoenix_dactylifera)	((Nypa_fruticans	((Manicaria_saccifera	((Iriartea_deltoidea	(Roystonea_regia	(Orania_palindan	(Podococcus_barteri	Sclerosperma_profizianum))))	((((Reinhardtia_paiewonskiana	Reinhardtia_latisecta)	(Reinhardtia_simplex	Reinhardtia_gracilis))	(Attalea_speciosa	(Elaeis_guineensis	Elaeis_oleifera)))	Bactris_major)))	((Prestoea_acuminata	(Oenocarpus_minor	Oenocarpus_bataua))	(((Dictyosperma_album	Dypsis_decaryi)	(Hydriastele_microspadix	((Kentiopsis_piersoniorum	Heterospathe_cagayanensis)	Burretiokentia_grandiflora)))	(((Veitchia_spiralis	Leopoldinia_pulchra)	Pelagodoxa_henryana)	Geonoma_undata)))))	Pseudophoenix_vinifera)))	Kingia_australis);
((Orania_palindan	(Sclerosperma_profizianum	(((Manicaria_saccifera	(((Reinhardtia_paiewonskiana	Reinhardtia_latisecta)	(Reinhardtia_simplex	Reinhardtia_gracilis))	(((Elaeis_guineensis	Elaeis_oleifera)	Attalea_speciosa)	Bactris_major)))	(((((Podococcus_barteri	Pseudophoenix_vinifera)	((Serenoa_repens	(Sabal_domingensis	Phoenix_dactylifera))	(Nypa_fruticans	Chamaedorea_seifrizii)))	Veitchia_spiralis)	(Geonoma_undata	((Leopoldinia_pulchra	(((Dictyosperma_album	(Kentiopsis_piersoniorum	((Dypsis_decaryi	Burretiokentia_grandiflora)	Heterospathe_cagayanensis)))	Hydriastele_microspadix)	(Prestoea_acuminata	(Oenocarpus_minor	Oenocarpus_bataua))))	Pelagodoxa_henryana)))	Iriartea_deltoidea))	Roystonea_regia)))	Kingia_australis);
((Sabal_domingensis	(Phoenix_dactylifera	((Chamaedorea_seifrizii	Serenoa_repens)	(((((Roystonea_regia	(Sclerosperma_profizianum	Orania_palindan))	((Podococcus_barteri	Pseudophoenix_vinifera)	((Bactris_major	(Attalea_speciosa	(Elaeis_guineensis	Elaeis_oleifera)))	((Reinhardtia_paiewonskiana	Reinhardtia_latisecta)	(Reinhardtia_gracilis	Reinhardtia_simplex)))))	((((Geonoma_undata	Veitchia_spiralis)	Pelagodoxa_henryana)	(((Dictyosperma_album	(Leopoldinia_pulchra	Dypsis_decaryi))	(((Kentiopsis_piersoniorum	Burretiokentia_grandiflora)	Heterospathe_cagayanensis)	Hydriastele_microspadix))	(Prestoea_acuminata	(Oenocarpus_bataua	Oenocarpus_minor))))	Manicaria_saccifera))	Iriartea_deltoidea)	Nypa_fruticans))))	Kingia_australis);
((((((Roystonea_regia	(Sclerosperma_profizianum	(Podococcus_barteri	Orania_palindan)))	((Pseudophoenix_vinifera	((Attalea_speciosa	(Elaeis_guineensis	Elaeis_oleifera))	((Reinhardtia_paiewonskiana	Reinhardtia_latisecta)	(Reinhardtia_gracilis	Reinhardtia_simplex))))	Bactris_major))	(((Geonoma_undata	(Veitchia_spiralis	Pelagodoxa_henryana))	(Leopoldinia_pulchra	(((Dictyosperma_album	((Kentiopsis_piersoniorum	(Dypsis_decaryi	Burretiokentia_grandiflora))	Heterospathe_cagayanensis))	Hydriastele_microspadix)	(Oenocarpus_bataua	(Oenocarpus_minor	Prestoea_acuminata)))))	Manicaria_saccifera))	Iriartea_deltoidea)	(((Serenoa_repens	Sabal_domingensis)	Phoenix_dactylifera)	(Nypa_fruticans	Chamaedorea_seifrizii)))	Kingia_australis);
((Orania_palindan	(Podococcus_barteri	(((((Attalea_speciosa	(Elaeis_guineensis	Elaeis_oleifera))	((Reinhardtia_paiewonskiana	Reinhardtia_latisecta)	(Reinhardtia_gracilis	Reinhardtia_simplex)))	Bactris_major)	(((Pseudophoenix_vinifera	(((Serenoa_repens	Sabal_domingensis)	Phoenix_dactylifera)	(Nypa_fruticans	Chamaedorea_seifrizii)))	(((Geonoma_undata	Pelagodoxa_henryana)	(Manicaria_saccifera	(((Oenocarpus_bataua	Oenocarpus_minor)	Prestoea_acuminata)	((Dictyosperma_album	((Kentiopsis_piersoniorum	Heterospathe_cagayanensis)	Hydriastele_microspadix))	(Dypsis_decaryi	Burretiokentia_grandiflora)))))	(Veitchia_spiralis	Leopoldinia_pulchra)))	Iriartea_deltoidea))	(Roystonea_regia	Sclerosperma_profizianum))))	Kingia_australis);
((((Serenoa_repens	(Sabal_domingensis	Phoenix_dactylifera))	(Nypa_fruticans	Chamaedorea_seifrizii))	(Pseudophoenix_vinifera	((((Geonoma_undata	(Veitchia_spiralis	Pelagodoxa_henryana))	((Manicaria_saccifera	(((Oenocarpus_bataua	Oenocarpus_minor)	Prestoea_acuminata)	((Dypsis_decaryi	Dictyosperma_album)	((Burretiokentia_grandiflora	(Kentiopsis_piersoniorum	Heterospathe_cagayanensis))	Hydriastele_microspadix))))	Leopoldinia_pulchra))	((Roystonea_regia	(Sclerosperma_profizianum	(Podococcus_barteri	Orania_palindan)))	(((Attalea_speciosa	(Elaeis_guineensis	Elaeis_oleifera))	((Reinhardtia_paiewonskiana	Reinhardtia_latisecta)	(Reinhardtia_gracilis	Reinhardtia_simplex)))	Bactris_major)))	Iriartea_deltoidea)))	Kingia_australis);
(((Sabal_domingensis	Phoenix_dactylifera)	(((Nypa_fruticans	Chamaedorea_seifrizii)	(((((((Oenocarpus_bataua	Oenocarpus_minor)	Prestoea_acuminata)	(Dypsis_decaryi	(((Burretiokentia_grandiflora	(Kentiopsis_piersoniorum	Heterospathe_cagayanensis))	Hydriastele_microspadix)	Dictyosperma_album)))	(Geonoma_undata	(Leopoldinia_pulchra	Pelagodoxa_henryana)))	Manicaria_saccifera)	((Roystonea_regia	(Sclerosperma_profizianum	(Veitchia_spiralis	Orania_palindan)))	((Bactris_major	((Podococcus_barteri	Attalea_speciosa)	(Elaeis_guineensis	Elaeis_oleifera)))	((Reinhardtia_paiewonskiana	Reinhardtia_latisecta)	(Reinhardtia_gracilis	Reinhardtia_simplex)))))	Iriartea_deltoidea))	(Pseudophoenix_vinifera	Serenoa_repens)))	Kingia_australis);
((Oenocarpus_minor	((Prestoea_acuminata	(((Leopoldinia_pulchra	(Geonoma_undata	(Pelagodoxa_henryana	Veitchia_spiralis)))	(((Roystonea_regia	((Podococcus_barteri	Sclerosperma_profizianum)	Orania_palindan))	(Manicaria_saccifera	(Pseudophoenix_vinifera	(((Elaeis_guineensis	Elaeis_oleifera)	(Bactris_major	Attalea_speciosa))	((Reinhardtia_paiewonskiana	Reinhardtia_latisecta)	(Reinhardtia_gracilis	Reinhardtia_simplex))))))	(((Nypa_fruticans	Chamaedorea_seifrizii)	Iriartea_deltoidea)	(Serenoa_repens	(Sabal_domingensis	Phoenix_dactylifera)))))	(((Dypsis_decaryi	Burretiokentia_grandiflora)	(Kentiopsis_piersoniorum	Heterospathe_cagayanensis))	(Hydriastele_microspadix	Dictyosperma_album))))	Oenocarpus_bataua))	Kingia_australis);
((Iriartea_deltoidea	((((Sabal_domingensis	Phoenix_dactylifera)	(Pseudophoenix_vinifera	Serenoa_repens))	(((((Podococcus_barteri	Orania_palindan)	(Roystonea_regia	Sclerosperma_profizianum))	(((Elaeis_guineensis	Elaeis_oleifera)	(Bactris_major	Attalea_speciosa))	((Reinhardtia_paiewonskiana	Reinhardtia_latisecta)	(Reinhardtia_gracilis	Reinhardtia_simplex))))	Manicaria_saccifera)	(((Leopoldinia_pulchra	(Dypsis_decaryi	((Hydriastele_microspadix	(Kentiopsis_piersoniorum	(Burretiokentia_grandiflora	Heterospathe_cagayanensis)))	Dictyosperma_album)))	((Oenocarpus_bataua	Oenocarpus_minor)	Prestoea_acuminata))	(Geonoma_undata	(Pelagodoxa_henryana	Veitchia_spiralis)))))	(Nypa_fruticans	Chamaedorea_seifrizii)))	Kingia_australis);
(((Sabal_domingensis	Phoenix_dactylifera)	((Serenoa_repens	Chamaedorea_seifrizii)	((((((Roystonea_regia	((Podococcus_barteri	Sclerosperma_profizianum)	Orania_palindan))	(Pseudophoenix_vinifera	(((Elaeis_guineensis	Elaeis_oleifera)	(Bactris_major	Attalea_speciosa))	((Reinhardtia_paiewonskiana	Reinhardtia_latisecta)	(Reinhardtia_gracilis	Reinhardtia_simplex)))))	(Manicaria_saccifera	((Leopoldinia_pulchra	((Dypsis_decaryi	((Hydriastele_microspadix	(Kentiopsis_piersoniorum	(Burretiokentia_grandiflora	Heterospathe_cagayanensis)))	Dictyosperma_album))	((Oenocarpus_bataua	Oenocarpus_minor)	Prestoea_acuminata)))	(Geonoma_undata	Pelagodoxa_henryana))))	Iriartea_deltoidea)	Nypa_fruticans)	Veitchia_spiralis)))	Kingia_australis);
(((Phoenix_dactylifera	(Sabal_domingensis	Serenoa_repens))	((Chamaedorea_seifrizii	Nypa_fruticans)	(Pseudophoenix_vinifera	((((((Dypsis_decaryi	((Hydriastele_microspadix	(Kentiopsis_piersoniorum	Heterospathe_cagayanensis))	Dictyosperma_album))	Burretiokentia_grandiflora)	(Leopoldinia_pulchra	((Oenocarpus_bataua	Oenocarpus_minor)	Prestoea_acuminata)))	(Geonoma_undata	(Veitchia_spiralis	Pelagodoxa_henryana)))	((Roystonea_regia	((Podococcus_barteri	Orania_palindan)	Sclerosperma_profizianum))	(Manicaria_saccifera	(((Elaeis_guineensis	Elaeis_oleifera)	(Bactris_major	Attalea_speciosa))	((Reinhardtia_paiewonskiana	Reinhardtia_latisecta)	(Reinhardtia_gracilis	Reinhardtia_simplex))))))	Iriartea_deltoidea))))	Kingia_australis);
((((Serenoa_repens	(Phoenix_dactylifera	((Iriartea_deltoidea	(Chamaedorea_seifrizii	Nypa_fruticans))	(((Manicaria_saccifera	((Dypsis_decaryi	((Hydriastele_microspadix	((Burretiokentia_grandiflora	Kentiopsis_piersoniorum)	Heterospathe_cagayanensis))	Dictyosperma_album))	(Leopoldinia_pulchra	((Oenocarpus_bataua	Oenocarpus_minor)	Prestoea_acuminata))))	(Geonoma_undata	Pelagodoxa_henryana))	(((Veitchia_spiralis	Orania_palindan)	(Sclerosperma_profizianum	Roystonea_regia))	((((Elaeis_guineensis	Elaeis_oleifera)	Attalea_speciosa)	((Reinhardtia_paiewonskiana	Reinhardtia_latisecta)	(Reinhardtia_gracilis	Reinhardtia_simplex)))	Bactris_major))))))	Sabal_domingensis)	(Podococcus_barteri	Pseudophoenix_vinifera))	Kingia_australis);
((Chamaedorea_seifrizii	(Nypa_fruticans	(((((Leopoldinia_pulchra	Pelagodoxa_henryana)	(((Prestoea_acuminata	(Oenocarpus_bataua	Oenocarpus_minor))	((Hydriastele_microspadix	(Kentiopsis_piersoniorum	Heterospathe_cagayanensis))	(Dictyosperma_album	(Burretiokentia_grandiflora	Dypsis_decaryi))))	Geonoma_undata))	((Iriartea_deltoidea	((Sclerosperma_profizianum	(Veitchia_spiralis	Orania_palindan))	Roystonea_regia))	(((Podococcus_barteri	Pseudophoenix_vinifera)	(((Reinhardtia_latisecta	Reinhardtia_paiewonskiana)	(Reinhardtia_gracilis	Reinhardtia_simplex))	(Attalea_speciosa	(Elaeis_oleifera	Elaeis_guineensis))))	Bactris_major)))	Manicaria_saccifera)	((Serenoa_repens	Sabal_domingensis)	Phoenix_dactylifera))))	Kingia_australis);
((Oenocarpus_minor	(((((Hydriastele_microspadix	(Dictyosperma_album	Dypsis_decaryi))	((Kentiopsis_piersoniorum	Heterospathe_cagayanensis)	Burretiokentia_grandiflora))	((Leopoldinia_pulchra	((((Iriartea_deltoidea	((Podococcus_barteri	Orania_palindan)	(Roystonea_regia	Sclerosperma_profizianum)))	((((Reinhardtia_latisecta	Reinhardtia_paiewonskiana)	(Reinhardtia_gracilis	Reinhardtia_simplex))	(Attalea_speciosa	(Elaeis_oleifera	Elaeis_guineensis)))	(Bactris_major	Pseudophoenix_vinifera)))	((Chamaedorea_seifrizii	(Sabal_domingensis	(Serenoa_repens	Phoenix_dactylifera)))	Nypa_fruticans))	Manicaria_saccifera))	((Veitchia_spiralis	Geonoma_undata)	Pelagodoxa_henryana)))	Prestoea_acuminata)	Oenocarpus_bataua))	Kingia_australis);
((Sabal_domingensis	(Serenoa_repens	(((Nypa_fruticans	Chamaedorea_seifrizii)	((Manicaria_saccifera	((((Prestoea_acuminata	(Oenocarpus_bataua	Oenocarpus_minor))	(Dypsis_decaryi	(Dictyosperma_album	(Hydriastele_microspadix	(Kentiopsis_piersoniorum	(Burretiokentia_grandiflora	Heterospathe_cagayanensis))))))	((Veitchia_spiralis	Pelagodoxa_henryana)	Leopoldinia_pulchra))	Geonoma_undata))	(Iriartea_deltoidea	((Roystonea_regia	((Podococcus_barteri	Sclerosperma_profizianum)	Orania_palindan))	((((Reinhardtia_latisecta	Reinhardtia_paiewonskiana)	(Reinhardtia_gracilis	Reinhardtia_simplex))	(Attalea_speciosa	(Elaeis_oleifera	Elaeis_guineensis)))	(Bactris_major	Pseudophoenix_vinifera))))))	Phoenix_dactylifera)))	Kingia_australis);
(((Nypa_fruticans	Chamaedorea_seifrizii)	(((((((Manicaria_saccifera	((Veitchia_spiralis	Pelagodoxa_henryana)	Geonoma_undata))	(Leopoldinia_pulchra	((Prestoea_acuminata	(Oenocarpus_bataua	Oenocarpus_minor))	(Dypsis_decaryi	(Dictyosperma_album	(Hydriastele_microspadix	(Kentiopsis_piersoniorum	(Burretiokentia_grandiflora	Heterospathe_cagayanensis))))))))	(((Podococcus_barteri	Orania_palindan)	(Roystonea_regia	Sclerosperma_profizianum))	(((Reinhardtia_latisecta	Reinhardtia_paiewonskiana)	(Reinhardtia_gracilis	Reinhardtia_simplex))	(Attalea_speciosa	(Elaeis_oleifera	Elaeis_guineensis)))))	Bactris_major)	Iriartea_deltoidea)	Pseudophoenix_vinifera)	(Serenoa_repens	(Phoenix_dactylifera	Sabal_domingensis))))	Kingia_australis);
((Chamaedorea_seifrizii	((Nypa_fruticans	Pseudophoenix_vinifera)	((((((Manicaria_saccifera	((Prestoea_acuminata	(Oenocarpus_bataua	Oenocarpus_minor))	((Dypsis_decaryi	Dictyosperma_album)	(Hydriastele_microspadix	(Kentiopsis_piersoniorum	(Burretiokentia_grandiflora	Heterospathe_cagayanensis))))))	(Veitchia_spiralis	Leopoldinia_pulchra))	(Pelagodoxa_henryana	Geonoma_undata))	((Orania_palindan	(Roystonea_regia	Sclerosperma_profizianum))	(((Reinhardtia_latisecta	Reinhardtia_paiewonskiana)	(Reinhardtia_gracilis	Reinhardtia_simplex))	(Bactris_major	((Podococcus_barteri	Attalea_speciosa)	(Elaeis_oleifera	Elaeis_guineensis))))))	Iriartea_deltoidea)	((Sabal_domingensis	Serenoa_repens)	Phoenix_dactylifera))))	Kingia_australis);
((Phoenix_dactylifera	((((((Leopoldinia_pulchra	((Prestoea_acuminata	(Oenocarpus_bataua	Oenocarpus_minor))	((Dypsis_decaryi	Dictyosperma_album)	(Hydriastele_microspadix	(Kentiopsis_piersoniorum	(Burretiokentia_grandiflora	Heterospathe_cagayanensis))))))	(Pelagodoxa_henryana	Geonoma_undata))	Manicaria_saccifera)	((Pseudophoenix_vinifera	(((Reinhardtia_latisecta	Reinhardtia_paiewonskiana)	(Reinhardtia_gracilis	Reinhardtia_simplex))	(Bactris_major	(Attalea_speciosa	(Elaeis_oleifera	Elaeis_guineensis)))))	(Podococcus_barteri	((Roystonea_regia	(Sclerosperma_profizianum	Orania_palindan))	Veitchia_spiralis))))	(Iriartea_deltoidea	(Chamaedorea_seifrizii	Nypa_fruticans)))	(Sabal_domingensis	Serenoa_repens)))	Kingia_australis);
((Iriartea_deltoidea	(((((((Prestoea_acuminata	(Oenocarpus_bataua	Oenocarpus_minor))	((((Kentiopsis_piersoniorum	(Dypsis_decaryi	Burretiokentia_grandiflora))	Heterospathe_cagayanensis)	Dictyosperma_album)	Hydriastele_microspadix))	(Leopoldinia_pulchra	Pelagodoxa_henryana))	Geonoma_undata)	Manicaria_saccifera)	(((((Reinhardtia_latisecta	Reinhardtia_paiewonskiana)	(Reinhardtia_gracilis	Reinhardtia_simplex))	(Attalea_speciosa	(Elaeis_oleifera	Elaeis_guineensis)))	Bactris_major)	(Roystonea_regia	(Sclerosperma_profizianum	(Veitchia_spiralis	Orania_palindan)))))	((Podococcus_barteri	Pseudophoenix_vinifera)	((Chamaedorea_seifrizii	Nypa_fruticans)	(Serenoa_repens	(Phoenix_dactylifera	Sabal_domingensis))))))	Kingia_australis);
((((Chamaedorea_seifrizii	(Nypa_fruticans	(Serenoa_repens	(Phoenix_dactylifera	Sabal_domingensis))))	Pseudophoenix_vinifera)	(Iriartea_deltoidea	(Podococcus_barteri	((Manicaria_saccifera	(((Reinhardtia_latisecta	Reinhardtia_paiewonskiana)	(Reinhardtia_gracilis	Reinhardtia_simplex))	((Bactris_major	Attalea_speciosa)	(Elaeis_oleifera	Elaeis_guineensis))))	(((Leopoldinia_pulchra	(Veitchia_spiralis	Pelagodoxa_henryana))	(((Prestoea_acuminata	(Oenocarpus_bataua	Oenocarpus_minor))	((((Kentiopsis_piersoniorum	(Dypsis_decaryi	Burretiokentia_grandiflora))	Heterospathe_cagayanensis)	Dictyosperma_album)	Hydriastele_microspadix))	Geonoma_undata))	((Roystonea_regia	Sclerosperma_profizianum)	Orania_palindan))))))	Kingia_australis);
((Orania_palindan	((((((Nypa_fruticans	Manicaria_saccifera)	(Pseudophoenix_vinifera	(((Reinhardtia_latisecta	Reinhardtia_paiewonskiana)	(Reinhardtia_gracilis	Reinhardtia_simplex))	(Attalea_speciosa	(Elaeis_oleifera	Elaeis_guineensis)))))	(Iriartea_deltoidea	((Leopoldinia_pulchra	(((Prestoea_acuminata	(Oenocarpus_bataua	Oenocarpus_minor))	(Dypsis_decaryi	((Hydriastele_microspadix	(Burretiokentia_grandiflora	(Kentiopsis_piersoniorum	Heterospathe_cagayanensis)))	Dictyosperma_album)))	((Veitchia_spiralis	Pelagodoxa_henryana)	Geonoma_undata)))	(Bactris_major	(Chamaedorea_seifrizii	(Serenoa_repens	(Phoenix_dactylifera	Sabal_domingensis)))))))	Roystonea_regia)	Sclerosperma_profizianum)	Podococcus_barteri))	Kingia_australis);
(((Podococcus_barteri	Iriartea_deltoidea)	(((Sclerosperma_profizianum	Orania_palindan)	(((((Prestoea_acuminata	(Oenocarpus_bataua	Oenocarpus_minor))	((Leopoldinia_pulchra	Dypsis_decaryi)	((Hydriastele_microspadix	(Kentiopsis_piersoniorum	(Burretiokentia_grandiflora	Heterospathe_cagayanensis)))	Dictyosperma_album)))	((Veitchia_spiralis	Pelagodoxa_henryana)	Geonoma_undata))	(Chamaedorea_seifrizii	((Phoenix_dactylifera	(Sabal_domingensis	Serenoa_repens))	(Pseudophoenix_vinifera	Nypa_fruticans))))	(Manicaria_saccifera	(((Reinhardtia_latisecta	Reinhardtia_paiewonskiana)	(Reinhardtia_gracilis	Reinhardtia_simplex))	(Bactris_major	(Attalea_speciosa	(Elaeis_oleifera	Elaeis_guineensis)))))))	Roystonea_regia))	Kingia_australis);
(((Phoenix_dactylifera	(Sabal_domingensis	Serenoa_repens))	((Chamaedorea_seifrizii	Nypa_fruticans)	(Pseudophoenix_vinifera	(((Iriartea_deltoidea	((Sclerosperma_profizianum	Roystonea_regia)	(Podococcus_barteri	Orania_palindan)))	(((Bactris_major	Attalea_speciosa)	(Elaeis_guineensis	Elaeis_oleifera))	((Reinhardtia_latisecta	Reinhardtia_paiewonskiana)	(Reinhardtia_gracilis	Reinhardtia_simplex))))	((Leopoldinia_pulchra	(((Dictyosperma_album	Dypsis_decaryi)	(Hydriastele_microspadix	((Heterospathe_cagayanensis	Kentiopsis_piersoniorum)	Burretiokentia_grandiflora)))	(Prestoea_acuminata	(Oenocarpus_bataua	Oenocarpus_minor))))	((Veitchia_spiralis	Pelagodoxa_henryana)	(Manicaria_saccifera	Geonoma_undata)))))))	Kingia_australis);
((Roystonea_regia	(((((Podococcus_barteri	Pseudophoenix_vinifera)	((Attalea_speciosa	(Elaeis_guineensis	Elaeis_oleifera))	((Reinhardtia_latisecta	Reinhardtia_paiewonskiana)	(Reinhardtia_gracilis	Reinhardtia_simplex))))	Bactris_major)	(Iriartea_deltoidea	((Phoenix_dactylifera	(Sabal_domingensis	Serenoa_repens))	Nypa_fruticans)))	((Sclerosperma_profizianum	Orania_palindan)	(((((Leopoldinia_pulchra	Prestoea_acuminata)	(Oenocarpus_bataua	Oenocarpus_minor))	((Dictyosperma_album	Dypsis_decaryi)	(Hydriastele_microspadix	((Heterospathe_cagayanensis	Kentiopsis_piersoniorum)	Burretiokentia_grandiflora))))	(Chamaedorea_seifrizii	((Pelagodoxa_henryana	Veitchia_spiralis)	Geonoma_undata)))	Manicaria_saccifera))))	Kingia_australis);
((Sabal_domingensis	((Phoenix_dactylifera	(Nypa_fruticans	(((Sclerosperma_profizianum	Roystonea_regia)	((((((Veitchia_spiralis	(Chamaedorea_seifrizii	Pelagodoxa_henryana))	Geonoma_undata)	(((Prestoea_acuminata	(Oenocarpus_bataua	Oenocarpus_minor))	((Dictyosperma_album	Dypsis_decaryi)	(Hydriastele_microspadix	((Heterospathe_cagayanensis	Kentiopsis_piersoniorum)	Burretiokentia_grandiflora))))	Leopoldinia_pulchra))	Manicaria_saccifera)	Orania_palindan)	(((Podococcus_barteri	Pseudophoenix_vinifera)	((Attalea_speciosa	(Elaeis_guineensis	Elaeis_oleifera))	((Reinhardtia_latisecta	Reinhardtia_paiewonskiana)	(Reinhardtia_gracilis	Reinhardtia_simplex))))	Bactris_major)))	Iriartea_deltoidea)))	Serenoa_repens))	Kingia_australis);
((Phoenix_dactylifera	(((Nypa_fruticans	(((((((Podococcus_barteri	Orania_palindan)	Sclerosperma_profizianum)	Roystonea_regia)	((Bactris_major	(Attalea_speciosa	(Elaeis_guineensis	Elaeis_oleifera)))	((Reinhardtia_latisecta	Reinhardtia_paiewonskiana)	(Reinhardtia_gracilis	Reinhardtia_simplex))))	(((((Prestoea_acuminata	(Oenocarpus_bataua	Oenocarpus_minor))	(((Hydriastele_microspadix	((Heterospathe_cagayanensis	Kentiopsis_piersoniorum)	Burretiokentia_grandiflora))	Dictyosperma_album)	Dypsis_decaryi))	Chamaedorea_seifrizii)	(Geonoma_undata	(Leopoldinia_pulchra	(Veitchia_spiralis	Pelagodoxa_henryana))))	Manicaria_saccifera))	Iriartea_deltoidea)	Pseudophoenix_vinifera))	Serenoa_repens)	Sabal_domingensis))	Kingia_australis);
(((Phoenix_dactylifera	(Serenoa_repens	Sabal_domingensis))	((Iriartea_deltoidea	(Chamaedorea_seifrizii	Nypa_fruticans))	(((Orania_palindan	(Sclerosperma_profizianum	Roystonea_regia))	((Podococcus_barteri	Pseudophoenix_vinifera)	((Bactris_major	(Attalea_speciosa	(Elaeis_guineensis	Elaeis_oleifera)))	((Reinhardtia_latisecta	Reinhardtia_paiewonskiana)	(Reinhardtia_gracilis	Reinhardtia_simplex)))))	(((Leopoldinia_pulchra	((Prestoea_acuminata	(Oenocarpus_bataua	Oenocarpus_minor))	(((Hydriastele_microspadix	((Heterospathe_cagayanensis	Kentiopsis_piersoniorum)	Burretiokentia_grandiflora))	Dictyosperma_album)	Dypsis_decaryi)))	(Geonoma_undata	(Veitchia_spiralis	Pelagodoxa_henryana)))	Manicaria_saccifera))))	Kingia_australis);
((Chamaedorea_seifrizii	(((Phoenix_dactylifera	Sabal_domingensis)	Serenoa_repens)	(((((Orania_palindan	(Sclerosperma_profizianum	(Veitchia_spiralis	Roystonea_regia)))	((Podococcus_barteri	Pseudophoenix_vinifera)	((Bactris_major	(Attalea_speciosa	(Elaeis_guineensis	Elaeis_oleifera)))	((Reinhardtia_latisecta	Reinhardtia_paiewonskiana)	(Reinhardtia_gracilis	Reinhardtia_simplex)))))	(((((((Hydriastele_microspadix	((Heterospathe_cagayanensis	Kentiopsis_piersoniorum)	Burretiokentia_grandiflora))	Dictyosperma_album)	Dypsis_decaryi)	Prestoea_acuminata)	(Oenocarpus_bataua	Oenocarpus_minor))	(Geonoma_undata	(Leopoldinia_pulchra	Pelagodoxa_henryana)))	Manicaria_saccifera))	Iriartea_deltoidea)	Nypa_fruticans)))	Kingia_australis);
(((Nypa_fruticans	Chamaedorea_seifrizii)	((Phoenix_dactylifera	(Sabal_domingensis	Serenoa_repens))	(((((Orania_palindan	Sclerosperma_profizianum)	Roystonea_regia)	(Pseudophoenix_vinifera	(((Elaeis_guineensis	Elaeis_oleifera)	(Bactris_major	(Podococcus_barteri	Attalea_speciosa)))	((Reinhardtia_latisecta	Reinhardtia_paiewonskiana)	(Reinhardtia_gracilis	Reinhardtia_simplex)))))	((Leopoldinia_pulchra	((((Dictyosperma_album	Dypsis_decaryi)	(Hydriastele_microspadix	((Heterospathe_cagayanensis	Kentiopsis_piersoniorum)	Burretiokentia_grandiflora)))	(Prestoea_acuminata	(Oenocarpus_minor	Oenocarpus_bataua)))	((Veitchia_spiralis	Pelagodoxa_henryana)	Geonoma_undata)))	Manicaria_saccifera))	Iriartea_deltoidea)))	Kingia_australis);
(((Nypa_fruticans	Chamaedorea_seifrizii)	((Serenoa_repens	(Phoenix_dactylifera	Sabal_domingensis))	(((((Orania_palindan	Sclerosperma_profizianum)	Roystonea_regia)	(Pseudophoenix_vinifera	((Bactris_major	((Podococcus_barteri	Attalea_speciosa)	(Elaeis_guineensis	Elaeis_oleifera)))	((Reinhardtia_latisecta	Reinhardtia_paiewonskiana)	(Reinhardtia_gracilis	Reinhardtia_simplex)))))	(((Leopoldinia_pulchra	((Dictyosperma_album	(Hydriastele_microspadix	((Heterospathe_cagayanensis	Kentiopsis_piersoniorum)	(Dypsis_decaryi	Burretiokentia_grandiflora))))	(Prestoea_acuminata	(Oenocarpus_minor	Oenocarpus_bataua))))	((Veitchia_spiralis	Pelagodoxa_henryana)	Geonoma_undata))	Manicaria_saccifera))	Iriartea_deltoidea)))	Kingia_australis);
((Iriartea_deltoidea	(Chamaedorea_seifrizii	((((((Orania_palindan	Sclerosperma_profizianum)	Roystonea_regia)	((Podococcus_barteri	Pseudophoenix_vinifera)	((Bactris_major	(Attalea_speciosa	(Elaeis_guineensis	Elaeis_oleifera)))	((Reinhardtia_latisecta	Reinhardtia_paiewonskiana)	(Reinhardtia_gracilis	Reinhardtia_simplex)))))	((((Veitchia_spiralis	Pelagodoxa_henryana)	Geonoma_undata)	((Leopoldinia_pulchra	((Dictyosperma_album	Dypsis_decaryi)	(Hydriastele_microspadix	(Heterospathe_cagayanensis	(Burretiokentia_grandiflora	Kentiopsis_piersoniorum)))))	(Prestoea_acuminata	(Oenocarpus_minor	Oenocarpus_bataua))))	Manicaria_saccifera))	(Phoenix_dactylifera	(Sabal_domingensis	Serenoa_repens)))	Nypa_fruticans)))	Kingia_australis);
((Orania_palindan	((Podococcus_barteri	Sclerosperma_profizianum)	(Roystonea_regia	((((((Veitchia_spiralis	Pelagodoxa_henryana)	Geonoma_undata)	(Leopoldinia_pulchra	(((Dictyosperma_album	Dypsis_decaryi)	(Hydriastele_microspadix	(Heterospathe_cagayanensis	(Burretiokentia_grandiflora	Kentiopsis_piersoniorum))))	(Prestoea_acuminata	(Oenocarpus_minor	Oenocarpus_bataua)))))	(Pseudophoenix_vinifera	(((Nypa_fruticans	Chamaedorea_seifrizii)	(Serenoa_repens	(Phoenix_dactylifera	Sabal_domingensis)))	Manicaria_saccifera)))	((Bactris_major	(Attalea_speciosa	(Elaeis_guineensis	Elaeis_oleifera)))	((Reinhardtia_latisecta	Reinhardtia_paiewonskiana)	(Reinhardtia_gracilis	Reinhardtia_simplex))))	Iriartea_deltoidea))))	Kingia_australis);
((Sabal_domingensis	(Phoenix_dactylifera	(((Nypa_fruticans	Chamaedorea_seifrizii)	((((((Dypsis_decaryi	((((Burretiokentia_grandiflora	Heterospathe_cagayanensis)	Kentiopsis_piersoniorum)	Hydriastele_microspadix)	Dictyosperma_album))	Leopoldinia_pulchra)	((Geonoma_undata	(Veitchia_spiralis	Pelagodoxa_henryana))	(Prestoea_acuminata	(Oenocarpus_minor	Oenocarpus_bataua))))	(Iriartea_deltoidea	((Orania_palindan	((Podococcus_barteri	Pseudophoenix_vinifera)	Sclerosperma_profizianum))	Roystonea_regia)))	(((Reinhardtia_latisecta	Reinhardtia_paiewonskiana)	(Reinhardtia_simplex	Reinhardtia_gracilis))	((Elaeis_oleifera	Elaeis_guineensis)	(Bactris_major	Attalea_speciosa))))	Manicaria_saccifera))	Serenoa_repens)))	Kingia_australis);
((Sabal_domingensis	(Phoenix_dactylifera	((((Podococcus_barteri	Pseudophoenix_vinifera)	Nypa_fruticans)	((((Roystonea_regia	(Orania_palindan	Sclerosperma_profizianum))	((((Reinhardtia_latisecta	Reinhardtia_paiewonskiana)	(Reinhardtia_simplex	Reinhardtia_gracilis))	((Elaeis_oleifera	Elaeis_guineensis)	Attalea_speciosa))	Bactris_major))	(Manicaria_saccifera	(((Leopoldinia_pulchra	(Veitchia_spiralis	Pelagodoxa_henryana))	Geonoma_undata)	((((Kentiopsis_piersoniorum	(Dypsis_decaryi	Dictyosperma_album))	(Heterospathe_cagayanensis	Hydriastele_microspadix))	Burretiokentia_grandiflora)	(Prestoea_acuminata	(Oenocarpus_minor	Oenocarpus_bataua))))))	Iriartea_deltoidea))	(Serenoa_repens	Chamaedorea_seifrizii))))	Kingia_australis);
((Sabal_domingensis	((Serenoa_repens	Chamaedorea_seifrizii)	(((((((Sclerosperma_profizianum	Roystonea_regia)	(Orania_palindan	(Podococcus_barteri	Pseudophoenix_vinifera)))	(((Reinhardtia_latisecta	Reinhardtia_paiewonskiana)	(Reinhardtia_simplex	Reinhardtia_gracilis))	((Elaeis_oleifera	Elaeis_guineensis)	(Bactris_major	Attalea_speciosa))))	(Manicaria_saccifera	((((((Hydriastele_microspadix	((Burretiokentia_grandiflora	Heterospathe_cagayanensis)	Kentiopsis_piersoniorum))	Dictyosperma_album)	Dypsis_decaryi)	(Prestoea_acuminata	(Oenocarpus_minor	Oenocarpus_bataua)))	Leopoldinia_pulchra)	((Veitchia_spiralis	Pelagodoxa_henryana)	Geonoma_undata))))	Iriartea_deltoidea)	Nypa_fruticans)	Phoenix_dactylifera)))	Kingia_australis);
((Chamaedorea_seifrizii	(Iriartea_deltoidea	(Nypa_fruticans	((((Roystonea_regia	(Sclerosperma_profizianum	Orania_palindan))	((Podococcus_barteri	Pseudophoenix_vinifera)	((Bactris_major	(Attalea_speciosa	(Elaeis_oleifera	Elaeis_guineensis)))	((Reinhardtia_latisecta	Reinhardtia_paiewonskiana)	(Reinhardtia_simplex	Reinhardtia_gracilis)))))	(Manicaria_saccifera	(((((Dictyosperma_album	Dypsis_decaryi)	(Hydriastele_microspadix	((Burretiokentia_grandiflora	Heterospathe_cagayanensis)	Kentiopsis_piersoniorum)))	(Prestoea_acuminata	(Oenocarpus_minor	Oenocarpus_bataua)))	Leopoldinia_pulchra)	((Veitchia_spiralis	Pelagodoxa_henryana)	Geonoma_undata))))	(Phoenix_dactylifera	(Sabal_domingensis	Serenoa_repens))))))	Kingia_australis);
((((Chamaedorea_seifrizii	Serenoa_repens)	(Nypa_fruticans	((((Iriartea_deltoidea	(Orania_palindan	((Veitchia_spiralis	Roystonea_regia)	Sclerosperma_profizianum)))	((Podococcus_barteri	Pseudophoenix_vinifera)	(((Bactris_major	Attalea_speciosa)	(Elaeis_oleifera	Elaeis_guineensis))	((Reinhardtia_latisecta	Reinhardtia_paiewonskiana)	(Reinhardtia_simplex	Reinhardtia_gracilis)))))	((((Dictyosperma_album	Dypsis_decaryi)	(Hydriastele_microspadix	((Burretiokentia_grandiflora	Heterospathe_cagayanensis)	Kentiopsis_piersoniorum)))	(Prestoea_acuminata	(Oenocarpus_minor	Oenocarpus_bataua)))	((Leopoldinia_pulchra	Pelagodoxa_henryana)	Geonoma_undata)))	Manicaria_saccifera)))	(Phoenix_dactylifera	Sabal_domingensis))	Kingia_australis);
((Sabal_domingensis	(((Pseudophoenix_vinifera	Serenoa_repens)	((Chamaedorea_seifrizii	Nypa_fruticans)	(((((Orania_palindan	Sclerosperma_profizianum)	Roystonea_regia)	(Podococcus_barteri	((Bactris_major	(Attalea_speciosa	(Elaeis_oleifera	Elaeis_guineensis)))	((Reinhardtia_latisecta	Reinhardtia_paiewonskiana)	(Reinhardtia_simplex	Reinhardtia_gracilis)))))	(Manicaria_saccifera	((Leopoldinia_pulchra	((((Hydriastele_microspadix	((Burretiokentia_grandiflora	Heterospathe_cagayanensis)	Kentiopsis_piersoniorum))	Dictyosperma_album)	Dypsis_decaryi)	(Prestoea_acuminata	(Oenocarpus_minor	Oenocarpus_bataua))))	(Geonoma_undata	(Pelagodoxa_henryana	Veitchia_spiralis)))))	Iriartea_deltoidea)))	Phoenix_dactylifera))	Kingia_australis);
(((((Nypa_fruticans	Pseudophoenix_vinifera)	((Serenoa_repens	Chamaedorea_seifrizii)	(Sabal_domingensis	Phoenix_dactylifera)))	((Manicaria_saccifera	((Leopoldinia_pulchra	((((Burretiokentia_grandiflora	Hydriastele_microspadix)	(Kentiopsis_piersoniorum	Heterospathe_cagayanensis))	Dictyosperma_album)	Dypsis_decaryi))	((Prestoea_acuminata	(Oenocarpus_minor	Oenocarpus_bataua))	(Geonoma_undata	(Pelagodoxa_henryana	Veitchia_spiralis)))))	(((((Podococcus_barteri	Attalea_speciosa)	(Elaeis_oleifera	Elaeis_guineensis))	((Reinhardtia_latisecta	Reinhardtia_paiewonskiana)	(Reinhardtia_simplex	Reinhardtia_gracilis)))	Bactris_major)	(Orania_palindan	(Sclerosperma_profizianum	Roystonea_regia)))))	Iriartea_deltoidea)	Kingia_australis);
((Phoenix_dactylifera	(((((((Pelagodoxa_henryana	Geonoma_undata)	((Leopoldinia_pulchra	((Dictyosperma_album	(Veitchia_spiralis	Dypsis_decaryi))	(((Burretiokentia_grandiflora	Kentiopsis_piersoniorum)	Heterospathe_cagayanensis)	Hydriastele_microspadix)))	(Prestoea_acuminata	(Oenocarpus_minor	Oenocarpus_bataua))))	(Iriartea_deltoidea	(((Bactris_major	(Attalea_speciosa	(Elaeis_oleifera	Elaeis_guineensis)))	((Reinhardtia_latisecta	Reinhardtia_paiewonskiana)	(Reinhardtia_simplex	Reinhardtia_gracilis)))	(Pseudophoenix_vinifera	((Orania_palindan	(Sclerosperma_profizianum	Podococcus_barteri))	Roystonea_regia)))))	Manicaria_saccifera)	Nypa_fruticans)	(Serenoa_repens	Chamaedorea_seifrizii))	Sabal_domingensis))	Kingia_australis);
(((Sabal_domingensis	(Phoenix_dactylifera	(Serenoa_repens	(((((Pelagodoxa_henryana	Geonoma_undata)	((((((Burretiokentia_grandiflora	Kentiopsis_piersoniorum)	Heterospathe_cagayanensis)	Hydriastele_microspadix)	Dictyosperma_album)	(Leopoldinia_pulchra	(Veitchia_spiralis	Dypsis_decaryi)))	(Prestoea_acuminata	(Oenocarpus_minor	Oenocarpus_bataua))))	((Manicaria_saccifera	((Bactris_major	(Attalea_speciosa	(Elaeis_oleifera	Elaeis_guineensis)))	((Reinhardtia_latisecta	Reinhardtia_paiewonskiana)	(Reinhardtia_simplex	Reinhardtia_gracilis))))	((Orania_palindan	(Sclerosperma_profizianum	Podococcus_barteri))	Roystonea_regia)))	Iriartea_deltoidea)	(Nypa_fruticans	Chamaedorea_seifrizii)))))	Pseudophoenix_vinifera)	Kingia_australis);
(((((((Manicaria_saccifera	((Leopoldinia_pulchra	(((Dypsis_decaryi	Dictyosperma_album)	(((Burretiokentia_grandiflora	Kentiopsis_piersoniorum)	Heterospathe_cagayanensis)	Hydriastele_microspadix))	(Prestoea_acuminata	(Oenocarpus_minor	Oenocarpus_bataua))))	((Veitchia_spiralis	Pelagodoxa_henryana)	Geonoma_undata)))	((((Elaeis_oleifera	Elaeis_guineensis)	(Bactris_major	Attalea_speciosa))	((Reinhardtia_latisecta	Reinhardtia_paiewonskiana)	(Reinhardtia_simplex	Reinhardtia_gracilis)))	((Sclerosperma_profizianum	(Podococcus_barteri	Orania_palindan))	Roystonea_regia)))	Iriartea_deltoidea)	(Nypa_fruticans	Chamaedorea_seifrizii))	(Phoenix_dactylifera	(Serenoa_repens	Sabal_domingensis)))	Pseudophoenix_vinifera)	Kingia_australis);
((Chamaedorea_seifrizii	((Pseudophoenix_vinifera	Nypa_fruticans)	(((((Iriartea_deltoidea	Podococcus_barteri)	(((Attalea_speciosa	(Elaeis_guineensis	Elaeis_oleifera))	((Reinhardtia_gracilis	Reinhardtia_simplex)	(Reinhardtia_latisecta	Reinhardtia_paiewonskiana)))	(Orania_palindan	Roystonea_regia)))	(((((Veitchia_spiralis	Pelagodoxa_henryana)	Geonoma_undata)	((Leopoldinia_pulchra	(Prestoea_acuminata	(Oenocarpus_minor	Oenocarpus_bataua)))	((((Dypsis_decaryi	Burretiokentia_grandiflora)	(Kentiopsis_piersoniorum	Heterospathe_cagayanensis))	Dictyosperma_album)	Hydriastele_microspadix)))	Manicaria_saccifera)	Sclerosperma_profizianum))	Bactris_major)	((Serenoa_repens	Sabal_domingensis)	Phoenix_dactylifera))))	Kingia_australis);
((Sabal_domingensis	(Phoenix_dactylifera	(((Chamaedorea_seifrizii	Nypa_fruticans)	((((((Orania_palindan	((Podococcus_barteri	Sclerosperma_profizianum)	Roystonea_regia))	Iriartea_deltoidea)	(Pseudophoenix_vinifera	((Attalea_speciosa	(Elaeis_guineensis	Elaeis_oleifera))	((Reinhardtia_gracilis	Reinhardtia_simplex)	(Reinhardtia_latisecta	Reinhardtia_paiewonskiana)))))	(((Veitchia_spiralis	Pelagodoxa_henryana)	Geonoma_undata)	((Prestoea_acuminata	(Oenocarpus_minor	Oenocarpus_bataua))	(((((Leopoldinia_pulchra	Dypsis_decaryi)	Burretiokentia_grandiflora)	(Kentiopsis_piersoniorum	Heterospathe_cagayanensis))	Dictyosperma_album)	Hydriastele_microspadix))))	Bactris_major)	Manicaria_saccifera))	Serenoa_repens)))	Kingia_australis);
(((((Chamaedorea_seifrizii	Nypa_fruticans)	(Iriartea_deltoidea	(Veitchia_spiralis	(((Pelagodoxa_henryana	Geonoma_undata)	(Manicaria_saccifera	(Leopoldinia_pulchra	((Prestoea_acuminata	(Oenocarpus_minor	Oenocarpus_bataua))	((Dictyosperma_album	Dypsis_decaryi)	(Hydriastele_microspadix	((Kentiopsis_piersoniorum	Heterospathe_cagayanensis)	Burretiokentia_grandiflora)))))))	((Roystonea_regia	(Orania_palindan	Sclerosperma_profizianum))	((((Reinhardtia_gracilis	Reinhardtia_simplex)	(Reinhardtia_latisecta	Reinhardtia_paiewonskiana))	(Bactris_major	(Attalea_speciosa	(Elaeis_guineensis	Elaeis_oleifera))))	(Podococcus_barteri	Pseudophoenix_vinifera)))))))	(Serenoa_repens	Sabal_domingensis))	Phoenix_dactylifera)	Kingia_australis);
(((Iriartea_deltoidea	(((Roystonea_regia	(Orania_palindan	(Podococcus_barteri	Sclerosperma_profizianum)))	(((Reinhardtia_gracilis	Reinhardtia_simplex)	(Reinhardtia_latisecta	Reinhardtia_paiewonskiana))	(Bactris_major	(Attalea_speciosa	(Elaeis_guineensis	Elaeis_oleifera)))))	(Manicaria_saccifera	((Geonoma_undata	(Veitchia_spiralis	Pelagodoxa_henryana))	((Prestoea_acuminata	(Oenocarpus_minor	Oenocarpus_bataua))	(Leopoldinia_pulchra	(((Heterospathe_cagayanensis	(Hydriastele_microspadix	(Dictyosperma_album	Dypsis_decaryi)))	Kentiopsis_piersoniorum)	Burretiokentia_grandiflora)))))))	(Chamaedorea_seifrizii	(((Serenoa_repens	Sabal_domingensis)	Phoenix_dactylifera)	(Pseudophoenix_vinifera	Nypa_fruticans))))	Kingia_australis);
((((Serenoa_repens	Sabal_domingensis)	Phoenix_dactylifera)	((Nypa_fruticans	(Iriartea_deltoidea	(((Sclerosperma_profizianum	(Roystonea_regia	Orania_palindan))	(((Bactris_major	Attalea_speciosa)	(Elaeis_guineensis	Elaeis_oleifera))	((Podococcus_barteri	Pseudophoenix_vinifera)	((Reinhardtia_gracilis	Reinhardtia_simplex)	(Reinhardtia_latisecta	Reinhardtia_paiewonskiana)))))	(((Geonoma_undata	(Veitchia_spiralis	Pelagodoxa_henryana))	(Prestoea_acuminata	(Oenocarpus_minor	Oenocarpus_bataua)))	(Manicaria_saccifera	((Leopoldinia_pulchra	Dypsis_decaryi)	((Hydriastele_microspadix	((Kentiopsis_piersoniorum	Heterospathe_cagayanensis)	Burretiokentia_grandiflora))	Dictyosperma_album)))))))	Chamaedorea_seifrizii))	Kingia_australis);
((((((Serenoa_repens	Sabal_domingensis)	Phoenix_dactylifera)	Chamaedorea_seifrizii)	Nypa_fruticans)	(Iriartea_deltoidea	(((Orania_palindan	(Sclerosperma_profizianum	Roystonea_regia))	((Podococcus_barteri	Pseudophoenix_vinifera)	(((Reinhardtia_gracilis	Reinhardtia_simplex)	(Reinhardtia_latisecta	Reinhardtia_paiewonskiana))	((Bactris_major	Attalea_speciosa)	(Elaeis_guineensis	Elaeis_oleifera)))))	((((((Dypsis_decaryi	(Hydriastele_microspadix	(Kentiopsis_piersoniorum	(Dictyosperma_album	Heterospathe_cagayanensis))))	Burretiokentia_grandiflora)	(Prestoea_acuminata	(Oenocarpus_minor	Oenocarpus_bataua)))	(Geonoma_undata	(Veitchia_spiralis	Pelagodoxa_henryana)))	Leopoldinia_pulchra)	Manicaria_saccifera))))	Kingia_australis);
((Sabal_domingensis	(Phoenix_dactylifera	((((((((((((Burretiokentia_grandiflora	(Kentiopsis_piersoniorum	Heterospathe_cagayanensis))	Hydriastele_microspadix)	Dictyosperma_album)	Dypsis_decaryi)	(Prestoea_acuminata	(Oenocarpus_minor	Oenocarpus_bataua)))	((Veitchia_spiralis	Leopoldinia_pulchra)	Pelagodoxa_henryana))	((Iriartea_deltoidea	(Roystonea_regia	(Orania_palindan	Sclerosperma_profizianum)))	((((Reinhardtia_gracilis	Reinhardtia_simplex)	(Reinhardtia_latisecta	Reinhardtia_paiewonskiana))	((Podococcus_barteri	Attalea_speciosa)	(Elaeis_guineensis	Elaeis_oleifera)))	Bactris_major)))	Manicaria_saccifera)	Geonoma_undata)	Chamaedorea_seifrizii)	(Pseudophoenix_vinifera	Nypa_fruticans))	Serenoa_repens)))	Kingia_australis);
(((Chamaedorea_seifrizii	((((Geonoma_undata	(Veitchia_spiralis	Pelagodoxa_henryana))	(Leopoldinia_pulchra	(Manicaria_saccifera	(((((Kentiopsis_piersoniorum	(Burretiokentia_grandiflora	Heterospathe_cagayanensis))	Hydriastele_microspadix)	Dictyosperma_album)	Dypsis_decaryi)	(Prestoea_acuminata	(Oenocarpus_minor	Oenocarpus_bataua))))))	((Roystonea_regia	(Orania_palindan	Sclerosperma_profizianum))	(((Pseudophoenix_vinifera	((Reinhardtia_gracilis	Reinhardtia_simplex)	(Reinhardtia_latisecta	Reinhardtia_paiewonskiana)))	((Podococcus_barteri	Attalea_speciosa)	(Elaeis_guineensis	Elaeis_oleifera)))	Bactris_major)))	Iriartea_deltoidea))	(Nypa_fruticans	((Serenoa_repens	Sabal_domingensis)	Phoenix_dactylifera)))	Kingia_australis);
((((Iriartea_deltoidea	((Podococcus_barteri	Orania_palindan)	(Sclerosperma_profizianum	Roystonea_regia)))	(((Reinhardtia_gracilis	Reinhardtia_simplex)	(Reinhardtia_latisecta	Reinhardtia_paiewonskiana))	(((Elaeis_guineensis	Elaeis_oleifera)	Attalea_speciosa)	Bactris_major)))	((((Sabal_domingensis	Phoenix_dactylifera)	(Veitchia_spiralis	(Serenoa_repens	Chamaedorea_seifrizii)))	(Pseudophoenix_vinifera	Nypa_fruticans))	(((((((Kentiopsis_piersoniorum	(Burretiokentia_grandiflora	Heterospathe_cagayanensis))	Hydriastele_microspadix)	Dictyosperma_album)	Dypsis_decaryi)	(Leopoldinia_pulchra	(Prestoea_acuminata	(Oenocarpus_minor	Oenocarpus_bataua))))	(Geonoma_undata	Pelagodoxa_henryana))	Manicaria_saccifera)))	Kingia_australis);
((Phoenix_dactylifera	(((Serenoa_repens	Chamaedorea_seifrizii)	(Nypa_fruticans	((((Leopoldinia_pulchra	(((((Kentiopsis_piersoniorum	(Burretiokentia_grandiflora	Heterospathe_cagayanensis))	Hydriastele_microspadix)	Dictyosperma_album)	Dypsis_decaryi)	(Prestoea_acuminata	(Oenocarpus_minor	Oenocarpus_bataua))))	(Geonoma_undata	(Veitchia_spiralis	Pelagodoxa_henryana)))	((Iriartea_deltoidea	((Orania_palindan	Sclerosperma_profizianum)	Roystonea_regia))	(Manicaria_saccifera	(((Reinhardtia_gracilis	Reinhardtia_simplex)	(Reinhardtia_latisecta	Reinhardtia_paiewonskiana))	((Elaeis_guineensis	Elaeis_oleifera)	(Podococcus_barteri	Attalea_speciosa))))))	Bactris_major)))	(Pseudophoenix_vinifera	Sabal_domingensis)))	Kingia_australis);
(((Phoenix_dactylifera	Sabal_domingensis)	((Serenoa_repens	Chamaedorea_seifrizii)	(Nypa_fruticans	((((((Leopoldinia_pulchra	(((Dypsis_decaryi	Hydriastele_microspadix)	Dictyosperma_album)	(Heterospathe_cagayanensis	(Kentiopsis_piersoniorum	Burretiokentia_grandiflora))))	(Prestoea_acuminata	(Oenocarpus_minor	Oenocarpus_bataua)))	((Veitchia_spiralis	Pelagodoxa_henryana)	Geonoma_undata))	Manicaria_saccifera)	(((Sclerosperma_profizianum	Orania_palindan)	Roystonea_regia)	(Bactris_major	(Pseudophoenix_vinifera	(((Podococcus_barteri	Attalea_speciosa)	(Elaeis_oleifera	Elaeis_guineensis))	((Reinhardtia_latisecta	Reinhardtia_paiewonskiana)	(Reinhardtia_gracilis	Reinhardtia_simplex)))))))	Iriartea_deltoidea))))	Kingia_australis);
((((((Podococcus_barteri	Pseudophoenix_vinifera)	Orania_palindan)	(Roystonea_regia	Sclerosperma_profizianum))	(((Attalea_speciosa	(Elaeis_oleifera	Elaeis_guineensis))	((Reinhardtia_latisecta	Reinhardtia_paiewonskiana)	(Reinhardtia_gracilis	Reinhardtia_simplex)))	Bactris_major))	(((Phoenix_dactylifera	(Serenoa_repens	Sabal_domingensis))	((Nypa_fruticans	Chamaedorea_seifrizii)	Iriartea_deltoidea))	(((((((Dypsis_decaryi	Dictyosperma_album)	(Hydriastele_microspadix	(Kentiopsis_piersoniorum	Heterospathe_cagayanensis)))	Burretiokentia_grandiflora)	(Prestoea_acuminata	(Oenocarpus_minor	Oenocarpus_bataua)))	((Veitchia_spiralis	Pelagodoxa_henryana)	Geonoma_undata))	Leopoldinia_pulchra)	Manicaria_saccifera)))	Kingia_australis);
((Dictyosperma_album	(Dypsis_decaryi	(((Prestoea_acuminata	(Oenocarpus_minor	Oenocarpus_bataua))	(((Manicaria_saccifera	(((Iriartea_deltoidea	((Orania_palindan	Sclerosperma_profizianum)	(Veitchia_spiralis	Roystonea_regia)))	(((Bactris_major	Attalea_speciosa)	(Elaeis_oleifera	Elaeis_guineensis))	((Reinhardtia_latisecta	Reinhardtia_paiewonskiana)	(Reinhardtia_gracilis	Reinhardtia_simplex))))	(((Podococcus_barteri	Pseudophoenix_vinifera)	(Serenoa_repens	(Sabal_domingensis	Phoenix_dactylifera)))	(Chamaedorea_seifrizii	Nypa_fruticans))))	(Pelagodoxa_henryana	Leopoldinia_pulchra))	Geonoma_undata))	(Hydriastele_microspadix	((Burretiokentia_grandiflora	Kentiopsis_piersoniorum)	Heterospathe_cagayanensis)))))	Kingia_australis);
((((((Phoenix_dactylifera	(Serenoa_repens	Sabal_domingensis))	(Chamaedorea_seifrizii	Nypa_fruticans))	((Geonoma_undata	(Veitchia_spiralis	Pelagodoxa_henryana))	(Leopoldinia_pulchra	((Dypsis_decaryi	(((Burretiokentia_grandiflora	Kentiopsis_piersoniorum)	Heterospathe_cagayanensis)	(Dictyosperma_album	Hydriastele_microspadix)))	(Prestoea_acuminata	(Oenocarpus_minor	Oenocarpus_bataua))))))	(Iriartea_deltoidea	(((Podococcus_barteri	Orania_palindan)	Sclerosperma_profizianum)	Roystonea_regia)))	(Pseudophoenix_vinifera	(Manicaria_saccifera	(((Bactris_major	Attalea_speciosa)	(Elaeis_oleifera	Elaeis_guineensis))	((Reinhardtia_latisecta	Reinhardtia_paiewonskiana)	(Reinhardtia_gracilis	Reinhardtia_simplex))))))	Kingia_australis);
((Iriartea_deltoidea	(((Serenoa_repens	(Sabal_domingensis	Phoenix_dactylifera))	Nypa_fruticans)	(((Geonoma_undata	(Leopoldinia_pulchra	(Chamaedorea_seifrizii	Pelagodoxa_henryana)))	((((Burretiokentia_grandiflora	Kentiopsis_piersoniorum)	Heterospathe_cagayanensis)	(Dictyosperma_album	((Veitchia_spiralis	Dypsis_decaryi)	Hydriastele_microspadix)))	(Prestoea_acuminata	(Oenocarpus_minor	Oenocarpus_bataua))))	((((Podococcus_barteri	Orania_palindan)	Sclerosperma_profizianum)	Roystonea_regia)	(Manicaria_saccifera	((Bactris_major	(Attalea_speciosa	(Elaeis_oleifera	Elaeis_guineensis)))	(Pseudophoenix_vinifera	((Reinhardtia_latisecta	Reinhardtia_paiewonskiana)	(Reinhardtia_gracilis	Reinhardtia_simplex)))))))))	Kingia_australis);
(((Prestoea_acuminata	(Oenocarpus_minor	Oenocarpus_bataua))	((((Geonoma_undata	(Veitchia_spiralis	Pelagodoxa_henryana))	((Manicaria_saccifera	((Phoenix_dactylifera	(Serenoa_repens	Sabal_domingensis))	(Chamaedorea_seifrizii	Nypa_fruticans)))	((Pseudophoenix_vinifera	(((Reinhardtia_latisecta	Reinhardtia_paiewonskiana)	(Reinhardtia_gracilis	Reinhardtia_simplex))	(Bactris_major	(Attalea_speciosa	(Elaeis_oleifera	Elaeis_guineensis)))))	(Iriartea_deltoidea	(((Podococcus_barteri	Orania_palindan)	Sclerosperma_profizianum)	Roystonea_regia)))))	Leopoldinia_pulchra)	(((Kentiopsis_piersoniorum	Dypsis_decaryi)	((Heterospathe_cagayanensis	Hydriastele_microspadix)	Dictyosperma_album))	Burretiokentia_grandiflora)))	Kingia_australis);
(((Oenocarpus_minor	Oenocarpus_bataua)	(((Manicaria_saccifera	((Geonoma_undata	Pelagodoxa_henryana)	(Leopoldinia_pulchra	(((Pseudophoenix_vinifera	((Phoenix_dactylifera	(Serenoa_repens	Sabal_domingensis))	Nypa_fruticans))	Chamaedorea_seifrizii)	((((Reinhardtia_latisecta	Reinhardtia_paiewonskiana)	(Reinhardtia_gracilis	Reinhardtia_simplex))	(Bactris_major	((Podococcus_barteri	Attalea_speciosa)	(Elaeis_oleifera	Elaeis_guineensis))))	(Iriartea_deltoidea	(((Veitchia_spiralis	Orania_palindan)	Sclerosperma_profizianum)	Roystonea_regia)))))))	(((Heterospathe_cagayanensis	(Burretiokentia_grandiflora	Kentiopsis_piersoniorum))	Hydriastele_microspadix)	(Dypsis_decaryi	Dictyosperma_album)))	Prestoea_acuminata))	Kingia_australis);
((((Podococcus_barteri	(Orania_palindan	Sclerosperma_profizianum))	Roystonea_regia)	((((((((((Heterospathe_cagayanensis	(Burretiokentia_grandiflora	Kentiopsis_piersoniorum))	Hydriastele_microspadix)	(Dypsis_decaryi	Dictyosperma_album))	(Prestoea_acuminata	(Oenocarpus_minor	Oenocarpus_bataua)))	(Geonoma_undata	(Chamaedorea_seifrizii	(Veitchia_spiralis	Pelagodoxa_henryana))))	Leopoldinia_pulchra)	Manicaria_saccifera)	((Phoenix_dactylifera	(Serenoa_repens	Sabal_domingensis))	Nypa_fruticans))	(Pseudophoenix_vinifera	(((Reinhardtia_latisecta	Reinhardtia_paiewonskiana)	(Reinhardtia_gracilis	Reinhardtia_simplex))	(Bactris_major	(Attalea_speciosa	(Elaeis_oleifera	Elaeis_guineensis))))))	Iriartea_deltoidea))	Kingia_australis);
((Bactris_major	((Podococcus_barteri	Attalea_speciosa)	(((((Iriartea_deltoidea	((Veitchia_spiralis	Orania_palindan)	(Roystonea_regia	Sclerosperma_profizianum)))	(((((Leopoldinia_pulchra	(Prestoea_acuminata	(Oenocarpus_minor	Oenocarpus_bataua)))	(((Heterospathe_cagayanensis	(Burretiokentia_grandiflora	Kentiopsis_piersoniorum))	Hydriastele_microspadix)	(Dypsis_decaryi	Dictyosperma_album)))	(Geonoma_undata	Pelagodoxa_henryana))	Manicaria_saccifera)	((Phoenix_dactylifera	(Serenoa_repens	Sabal_domingensis))	(Chamaedorea_seifrizii	Nypa_fruticans))))	Pseudophoenix_vinifera)	((Reinhardtia_latisecta	Reinhardtia_paiewonskiana)	(Reinhardtia_gracilis	Reinhardtia_simplex)))	(Elaeis_oleifera	Elaeis_guineensis))))	Kingia_australis);
((Roystonea_regia	(((Iriartea_deltoidea	((Manicaria_saccifera	((Phoenix_dactylifera	(Serenoa_repens	Sabal_domingensis))	(Nypa_fruticans	Chamaedorea_seifrizii)))	(((Prestoea_acuminata	(Oenocarpus_minor	Oenocarpus_bataua))	(Leopoldinia_pulchra	((Burretiokentia_grandiflora	Dypsis_decaryi)	(((Heterospathe_cagayanensis	Kentiopsis_piersoniorum)	Hydriastele_microspadix)	Dictyosperma_album))))	(Pelagodoxa_henryana	(Veitchia_spiralis	Geonoma_undata)))))	((Pseudophoenix_vinifera	(((Reinhardtia_latisecta	Reinhardtia_paiewonskiana)	(Reinhardtia_gracilis	Reinhardtia_simplex))	((Podococcus_barteri	Attalea_speciosa)	(Elaeis_oleifera	Elaeis_guineensis))))	Bactris_major))	(Sclerosperma_profizianum	Orania_palindan)))	Kingia_australis);
