# Supplementary material for: Data supporting the nuclear phylogenomics of the palm subfamily Arecoideae (Arecaceae)
Source: Data Brief. 2016 Mar 2;7:532–6. doi: 10.1016/j.dib.2016.02.063 (PMC4796708; doi:10.1016/j.dib.2016.02.063)
Supplement: Supplementary file 5 — Supplementary material [file mmc5.zip › RAxML_bootstrap.Elaeis_237.raxml.tre]

((Nypa_fruticans	(Serenoa_repens	((Phoenix_dactylifera	Sabal_domingensis)	(Chamaedorea_seifrizii	((Geonoma_undata	(Pelagodoxa_henryana	(Oenocarpus_minor	Oenocarpus_bataua)))	((Pseudophoenix_vinifera	(((Hydriastele_microspadix	(((Heterospathe_cagayanensis	Veitchia_spiralis)	Dypsis_decaryi)	((Dictyosperma_album	Kentiopsis_piersoniorum)	Burretiokentia_grandiflora)))	Leopoldinia_pulchra)	Manicaria_saccifera))	((((Bactris_major	Attalea_speciosa)	(Elaeis_oleifera	Elaeis_guineensis))	((Reinhardtia_gracilis	Reinhardtia_simplex)	(Reinhardtia_paiewonskiana	Reinhardtia_latisecta)))	((Roystonea_regia	Iriartea_deltoidea)	(Prestoea_acuminata	((Orania_palindan	Podococcus_barteri)	Sclerosperma_profizianum))))))))))	Calamus_caryotoides);
((Nypa_fruticans	(Serenoa_repens	((Phoenix_dactylifera	Sabal_domingensis)	((((((Bactris_major	Attalea_speciosa)	(Elaeis_oleifera	Elaeis_guineensis))	((Reinhardtia_gracilis	Reinhardtia_simplex)	(Reinhardtia_paiewonskiana	Reinhardtia_latisecta)))	Chamaedorea_seifrizii)	((Roystonea_regia	Iriartea_deltoidea)	(((Orania_palindan	Podococcus_barteri)	Sclerosperma_profizianum)	(Prestoea_acuminata	(((Leopoldinia_pulchra	Pelagodoxa_henryana)	((Oenocarpus_minor	Oenocarpus_bataua)	Geonoma_undata))	(((((Dictyosperma_album	(Kentiopsis_piersoniorum	Burretiokentia_grandiflora))	Hydriastele_microspadix)	(Dypsis_decaryi	Veitchia_spiralis))	Heterospathe_cagayanensis)	Manicaria_saccifera))))))	Pseudophoenix_vinifera))))	Calamus_caryotoides);
((Chamaedorea_seifrizii	(((((Phoenix_dactylifera	Sabal_domingensis)	(Pseudophoenix_vinifera	(Nypa_fruticans	Serenoa_repens)))	Iriartea_deltoidea)	((((Leopoldinia_pulchra	Geonoma_undata)	(Pelagodoxa_henryana	(Oenocarpus_minor	Oenocarpus_bataua)))	(((((Burretiokentia_grandiflora	(Kentiopsis_piersoniorum	Hydriastele_microspadix))	(Dictyosperma_album	(Heterospathe_cagayanensis	Veitchia_spiralis)))	Dypsis_decaryi)	Manicaria_saccifera)	Prestoea_acuminata))	(((Orania_palindan	Podococcus_barteri)	Sclerosperma_profizianum)	Roystonea_regia)))	(((Bactris_major	Attalea_speciosa)	(Elaeis_oleifera	Elaeis_guineensis))	((Reinhardtia_gracilis	Reinhardtia_simplex)	(Reinhardtia_paiewonskiana	Reinhardtia_latisecta)))))	Calamus_caryotoides);
((Iriartea_deltoidea	((((Orania_palindan	Podococcus_barteri)	Sclerosperma_profizianum)	(((((Bactris_major	Attalea_speciosa)	(Elaeis_oleifera	Elaeis_guineensis))	((Reinhardtia_gracilis	Reinhardtia_simplex)	(Reinhardtia_paiewonskiana	Reinhardtia_latisecta)))	(Prestoea_acuminata	(((Leopoldinia_pulchra	Geonoma_undata)	(Pelagodoxa_henryana	(Oenocarpus_minor	Oenocarpus_bataua)))	(((Hydriastele_microspadix	((Dictyosperma_album	Kentiopsis_piersoniorum)	((Burretiokentia_grandiflora	Heterospathe_cagayanensis)	Veitchia_spiralis)))	Dypsis_decaryi)	Manicaria_saccifera))))	Roystonea_regia))	(Chamaedorea_seifrizii	((Phoenix_dactylifera	Sabal_domingensis)	(Pseudophoenix_vinifera	(Nypa_fruticans	Serenoa_repens))))))	Calamus_caryotoides);
(((Geonoma_undata	((Leopoldinia_pulchra	Pelagodoxa_henryana)	(Oenocarpus_minor	Oenocarpus_bataua)))	(((Phoenix_dactylifera	Sabal_domingensis)	(Pseudophoenix_vinifera	(Iriartea_deltoidea	(Nypa_fruticans	Serenoa_repens))))	(((Sclerosperma_profizianum	Roystonea_regia)	(((Orania_palindan	Prestoea_acuminata)	((Hydriastele_microspadix	(((Dictyosperma_album	Kentiopsis_piersoniorum)	((Burretiokentia_grandiflora	Heterospathe_cagayanensis)	Veitchia_spiralis))	Dypsis_decaryi))	Manicaria_saccifera))	(Podococcus_barteri	(((Bactris_major	Attalea_speciosa)	(Elaeis_oleifera	Elaeis_guineensis))	((Reinhardtia_gracilis	Reinhardtia_simplex)	(Reinhardtia_paiewonskiana	Reinhardtia_latisecta))))))	Chamaedorea_seifrizii)))	Calamus_caryotoides);
((Chamaedorea_seifrizii	((((((Prestoea_acuminata	(Orania_palindan	(Manicaria_saccifera	(((Hydriastele_microspadix	((Dictyosperma_album	Kentiopsis_piersoniorum)	(Heterospathe_cagayanensis	Veitchia_spiralis)))	Burretiokentia_grandiflora)	Dypsis_decaryi))))	(Pseudophoenix_vinifera	(((Bactris_major	Attalea_speciosa)	(Elaeis_oleifera	Elaeis_guineensis))	((Reinhardtia_gracilis	Reinhardtia_simplex)	(Reinhardtia_paiewonskiana	Reinhardtia_latisecta)))))	(Sclerosperma_profizianum	Roystonea_regia))	(Podococcus_barteri	(Pelagodoxa_henryana	((Oenocarpus_minor	Oenocarpus_bataua)	(Leopoldinia_pulchra	Geonoma_undata)))))	((Phoenix_dactylifera	Sabal_domingensis)	(Nypa_fruticans	Serenoa_repens)))	Iriartea_deltoidea))	Calamus_caryotoides);
((Veitchia_spiralis	((Burretiokentia_grandiflora	((Dypsis_decaryi	((Roystonea_regia	(((((Bactris_major	Attalea_speciosa)	(Elaeis_oleifera	Elaeis_guineensis))	((Reinhardtia_gracilis	Reinhardtia_simplex)	(Reinhardtia_paiewonskiana	Reinhardtia_latisecta)))	(((Pelagodoxa_henryana	(Pseudophoenix_vinifera	((Phoenix_dactylifera	Sabal_domingensis)	(Nypa_fruticans	Serenoa_repens))))	((Oenocarpus_minor	Oenocarpus_bataua)	(Leopoldinia_pulchra	Geonoma_undata)))	Chamaedorea_seifrizii))	((Orania_palindan	(Prestoea_acuminata	Sclerosperma_profizianum))	(Podococcus_barteri	Iriartea_deltoidea))))	Manicaria_saccifera))	((Dictyosperma_album	Kentiopsis_piersoniorum)	Hydriastele_microspadix)))	Heterospathe_cagayanensis))	Calamus_caryotoides);
(((((Leopoldinia_pulchra	Pelagodoxa_henryana)	(Oenocarpus_minor	Oenocarpus_bataua))	Geonoma_undata)	((((((Bactris_major	Attalea_speciosa)	(Elaeis_oleifera	Elaeis_guineensis))	((Reinhardtia_gracilis	Reinhardtia_simplex)	(Reinhardtia_paiewonskiana	Reinhardtia_latisecta)))	((Sclerosperma_profizianum	(Podococcus_barteri	Orania_palindan))	((Prestoea_acuminata	(Chamaedorea_seifrizii	(Manicaria_saccifera	((Hydriastele_microspadix	(((Burretiokentia_grandiflora	Heterospathe_cagayanensis)	Veitchia_spiralis)	(Dictyosperma_album	Kentiopsis_piersoniorum)))	Dypsis_decaryi))))	(Iriartea_deltoidea	Roystonea_regia))))	((Phoenix_dactylifera	Sabal_domingensis)	(Nypa_fruticans	Serenoa_repens)))	Pseudophoenix_vinifera))	Calamus_caryotoides);
((((Pelagodoxa_henryana	(Oenocarpus_minor	Oenocarpus_bataua))	(Geonoma_undata	((((((Bactris_major	Attalea_speciosa)	(Elaeis_oleifera	Elaeis_guineensis))	((Reinhardtia_gracilis	Reinhardtia_simplex)	(Reinhardtia_paiewonskiana	Reinhardtia_latisecta)))	(Chamaedorea_seifrizii	Iriartea_deltoidea))	(((Podococcus_barteri	Orania_palindan)	(Sclerosperma_profizianum	Roystonea_regia))	(Prestoea_acuminata	(Manicaria_saccifera	((((Dictyosperma_album	Kentiopsis_piersoniorum)	Hydriastele_microspadix)	((Burretiokentia_grandiflora	Heterospathe_cagayanensis)	Veitchia_spiralis))	Dypsis_decaryi)))))	(((Phoenix_dactylifera	Sabal_domingensis)	(Nypa_fruticans	Serenoa_repens))	Pseudophoenix_vinifera))))	Leopoldinia_pulchra)	Calamus_caryotoides);
((Elaeis_guineensis	(((((Reinhardtia_gracilis	Reinhardtia_simplex)	(Reinhardtia_paiewonskiana	Reinhardtia_latisecta))	((Chamaedorea_seifrizii	Iriartea_deltoidea)	(((Sclerosperma_profizianum	Roystonea_regia)	((Manicaria_saccifera	((Hydriastele_microspadix	(((Heterospathe_cagayanensis	Veitchia_spiralis)	Dictyosperma_album)	(Burretiokentia_grandiflora	Kentiopsis_piersoniorum)))	Dypsis_decaryi))	(Prestoea_acuminata	Orania_palindan)))	(Podococcus_barteri	(((Pelagodoxa_henryana	((Phoenix_dactylifera	Sabal_domingensis)	(Nypa_fruticans	Serenoa_repens)))	Pseudophoenix_vinifera)	((Leopoldinia_pulchra	Geonoma_undata)	(Oenocarpus_minor	Oenocarpus_bataua)))))))	(Bactris_major	Attalea_speciosa))	Elaeis_oleifera))	Calamus_caryotoides);
((((Manicaria_saccifera	(Dypsis_decaryi	(((Dictyosperma_album	Kentiopsis_piersoniorum)	Hydriastele_microspadix)	(Veitchia_spiralis	(Burretiokentia_grandiflora	Heterospathe_cagayanensis)))))	(Prestoea_acuminata	(Roystonea_regia	(((Chamaedorea_seifrizii	(((Attalea_speciosa	Bactris_major)	(Elaeis_oleifera	Elaeis_guineensis))	((Reinhardtia_paiewonskiana	Reinhardtia_latisecta)	(Reinhardtia_simplex	Reinhardtia_gracilis))))	(((Serenoa_repens	Nypa_fruticans)	(Phoenix_dactylifera	Sabal_domingensis))	Pseudophoenix_vinifera))	((Sclerosperma_profizianum	(Orania_palindan	Podococcus_barteri))	Iriartea_deltoidea)))))	(((Oenocarpus_minor	Oenocarpus_bataua)	Pelagodoxa_henryana)	(Leopoldinia_pulchra	Geonoma_undata)))	Calamus_caryotoides);
(((((Iriartea_deltoidea	((Serenoa_repens	Nypa_fruticans)	(Phoenix_dactylifera	Sabal_domingensis)))	Pseudophoenix_vinifera)	(((((Attalea_speciosa	(Chamaedorea_seifrizii	Bactris_major))	(Elaeis_oleifera	Elaeis_guineensis))	((Reinhardtia_paiewonskiana	Reinhardtia_latisecta)	(Reinhardtia_simplex	Reinhardtia_gracilis)))	(((Manicaria_saccifera	(Dypsis_decaryi	((Burretiokentia_grandiflora	((Dictyosperma_album	Kentiopsis_piersoniorum)	Hydriastele_microspadix))	(Veitchia_spiralis	Heterospathe_cagayanensis))))	Prestoea_acuminata)	(Orania_palindan	Podococcus_barteri)))	(Sclerosperma_profizianum	Roystonea_regia)))	(((Oenocarpus_minor	Oenocarpus_bataua)	Pelagodoxa_henryana)	(Leopoldinia_pulchra	Geonoma_undata)))	Calamus_caryotoides);
((((Manicaria_saccifera	(Dypsis_decaryi	(((Dictyosperma_album	Kentiopsis_piersoniorum)	Hydriastele_microspadix)	(Veitchia_spiralis	(Burretiokentia_grandiflora	Heterospathe_cagayanensis)))))	Prestoea_acuminata)	((Iriartea_deltoidea	Podococcus_barteri)	((Sclerosperma_profizianum	Roystonea_regia)	(Orania_palindan	((((((Serenoa_repens	Nypa_fruticans)	(Phoenix_dactylifera	Sabal_domingensis))	Pseudophoenix_vinifera)	Chamaedorea_seifrizii)	(((Oenocarpus_minor	Oenocarpus_bataua)	(Leopoldinia_pulchra	Pelagodoxa_henryana))	Geonoma_undata))	(((Attalea_speciosa	Bactris_major)	(Elaeis_oleifera	Elaeis_guineensis))	((Reinhardtia_paiewonskiana	Reinhardtia_latisecta)	(Reinhardtia_simplex	Reinhardtia_gracilis))))))))	Calamus_caryotoides);
(((Dypsis_decaryi	(((Burretiokentia_grandiflora	Heterospathe_cagayanensis)	Hydriastele_microspadix)	(Veitchia_spiralis	(Dictyosperma_album	Kentiopsis_piersoniorum))))	((Prestoea_acuminata	((((Oenocarpus_minor	Oenocarpus_bataua)	(Leopoldinia_pulchra	Pelagodoxa_henryana))	Geonoma_undata)	((((Attalea_speciosa	Bactris_major)	(Elaeis_oleifera	Elaeis_guineensis))	((Reinhardtia_paiewonskiana	Reinhardtia_latisecta)	(Reinhardtia_simplex	Reinhardtia_gracilis)))	((Roystonea_regia	((((Serenoa_repens	Nypa_fruticans)	(Phoenix_dactylifera	Sabal_domingensis))	Pseudophoenix_vinifera)	(Chamaedorea_seifrizii	Iriartea_deltoidea)))	((Orania_palindan	Podococcus_barteri)	Sclerosperma_profizianum)))))	Manicaria_saccifera))	Calamus_caryotoides);
((Iriartea_deltoidea	(((Serenoa_repens	Nypa_fruticans)	(Phoenix_dactylifera	Sabal_domingensis))	(((Pelagodoxa_henryana	(Geonoma_undata	(Oenocarpus_minor	Oenocarpus_bataua)))	(((Leopoldinia_pulchra	Orania_palindan)	Podococcus_barteri)	((Roystonea_regia	((Manicaria_saccifera	(Dypsis_decaryi	(Hydriastele_microspadix	((Veitchia_spiralis	(Dictyosperma_album	Kentiopsis_piersoniorum))	(Burretiokentia_grandiflora	Heterospathe_cagayanensis)))))	Prestoea_acuminata))	((Chamaedorea_seifrizii	Sclerosperma_profizianum)	(((Attalea_speciosa	Bactris_major)	(Elaeis_oleifera	Elaeis_guineensis))	((Reinhardtia_paiewonskiana	Reinhardtia_latisecta)	(Reinhardtia_simplex	Reinhardtia_gracilis)))))))	Pseudophoenix_vinifera)))	Calamus_caryotoides);
((((Leopoldinia_pulchra	Geonoma_undata)	((Oenocarpus_minor	Oenocarpus_bataua)	Pelagodoxa_henryana))	((((Orania_palindan	Podococcus_barteri)	Sclerosperma_profizianum)	((((Attalea_speciosa	Bactris_major)	(Elaeis_oleifera	Elaeis_guineensis))	((Reinhardtia_paiewonskiana	Reinhardtia_latisecta)	(Reinhardtia_simplex	Reinhardtia_gracilis)))	(Roystonea_regia	((Manicaria_saccifera	(Dypsis_decaryi	(((Kentiopsis_piersoniorum	(Dictyosperma_album	(Heterospathe_cagayanensis	Veitchia_spiralis)))	Burretiokentia_grandiflora)	Hydriastele_microspadix)))	Prestoea_acuminata))))	(Pseudophoenix_vinifera	(Iriartea_deltoidea	(Chamaedorea_seifrizii	((Serenoa_repens	Nypa_fruticans)	(Phoenix_dactylifera	Sabal_domingensis)))))))	Calamus_caryotoides);
(((Geonoma_undata	(Leopoldinia_pulchra	(((Manicaria_saccifera	(Dypsis_decaryi	(((((Dictyosperma_album	Veitchia_spiralis)	Heterospathe_cagayanensis)	Kentiopsis_piersoniorum)	Hydriastele_microspadix)	Burretiokentia_grandiflora)))	Prestoea_acuminata)	((((Pseudophoenix_vinifera	(Iriartea_deltoidea	((Serenoa_repens	Nypa_fruticans)	(Phoenix_dactylifera	Sabal_domingensis))))	Chamaedorea_seifrizii)	(Roystonea_regia	((Orania_palindan	Podococcus_barteri)	Sclerosperma_profizianum)))	(((Attalea_speciosa	Bactris_major)	(Elaeis_oleifera	Elaeis_guineensis))	((Reinhardtia_paiewonskiana	Reinhardtia_latisecta)	(Reinhardtia_simplex	Reinhardtia_gracilis)))))))	((Oenocarpus_minor	Oenocarpus_bataua)	Pelagodoxa_henryana))	Calamus_caryotoides);
(((Dypsis_decaryi	((Veitchia_spiralis	(Burretiokentia_grandiflora	Heterospathe_cagayanensis))	((Dictyosperma_album	Kentiopsis_piersoniorum)	Hydriastele_microspadix)))	((Prestoea_acuminata	((Iriartea_deltoidea	Podococcus_barteri)	((Roystonea_regia	Sclerosperma_profizianum)	(((Pseudophoenix_vinifera	((Serenoa_repens	Nypa_fruticans)	(Phoenix_dactylifera	Sabal_domingensis)))	((Geonoma_undata	(Oenocarpus_minor	Oenocarpus_bataua))	(Leopoldinia_pulchra	Pelagodoxa_henryana)))	(Orania_palindan	(Chamaedorea_seifrizii	((Bactris_major	(Elaeis_oleifera	Elaeis_guineensis))	(Attalea_speciosa	((Reinhardtia_paiewonskiana	Reinhardtia_latisecta)	(Reinhardtia_simplex	Reinhardtia_gracilis))))))))))	Manicaria_saccifera))	Calamus_caryotoides);
((((Geonoma_undata	(Oenocarpus_minor	Oenocarpus_bataua))	(Leopoldinia_pulchra	Pelagodoxa_henryana))	(((Chamaedorea_seifrizii	(((Reinhardtia_paiewonskiana	Reinhardtia_latisecta)	(Reinhardtia_simplex	Reinhardtia_gracilis))	((Bactris_major	(Elaeis_oleifera	Elaeis_guineensis))	Attalea_speciosa)))	(((Orania_palindan	((Manicaria_saccifera	(Dypsis_decaryi	((Veitchia_spiralis	Heterospathe_cagayanensis)	(Burretiokentia_grandiflora	((Dictyosperma_album	Kentiopsis_piersoniorum)	Hydriastele_microspadix)))))	Prestoea_acuminata))	(Iriartea_deltoidea	Podococcus_barteri))	(Roystonea_regia	Sclerosperma_profizianum)))	(Pseudophoenix_vinifera	((Serenoa_repens	Nypa_fruticans)	(Phoenix_dactylifera	Sabal_domingensis)))))	Calamus_caryotoides);
(((Geonoma_undata	((Oenocarpus_minor	Oenocarpus_bataua)	(Leopoldinia_pulchra	Pelagodoxa_henryana)))	(((Manicaria_saccifera	(Dypsis_decaryi	((Veitchia_spiralis	Heterospathe_cagayanensis)	(Hydriastele_microspadix	(Burretiokentia_grandiflora	(Dictyosperma_album	Kentiopsis_piersoniorum))))))	Prestoea_acuminata)	((((Podococcus_barteri	(Sclerosperma_profizianum	Orania_palindan))	((Pseudophoenix_vinifera	((Serenoa_repens	Nypa_fruticans)	(Phoenix_dactylifera	Sabal_domingensis)))	(Chamaedorea_seifrizii	Iriartea_deltoidea)))	Roystonea_regia)	(((Reinhardtia_paiewonskiana	Reinhardtia_latisecta)	(Reinhardtia_simplex	Reinhardtia_gracilis))	((Elaeis_oleifera	Elaeis_guineensis)	(Attalea_speciosa	Bactris_major))))))	Calamus_caryotoides);
(((Orania_palindan	((((Reinhardtia_paiewonskiana	Reinhardtia_latisecta)	(Reinhardtia_gracilis	Reinhardtia_simplex))	((Attalea_speciosa	Bactris_major)	(Elaeis_oleifera	Elaeis_guineensis)))	(((((Pseudophoenix_vinifera	Nypa_fruticans)	((Sabal_domingensis	Phoenix_dactylifera)	Serenoa_repens))	Podococcus_barteri)	(((Prestoea_acuminata	(((((Dictyosperma_album	Kentiopsis_piersoniorum)	((Heterospathe_cagayanensis	Hydriastele_microspadix)	Veitchia_spiralis))	Burretiokentia_grandiflora)	Dypsis_decaryi)	Manicaria_saccifera))	((Leopoldinia_pulchra	Geonoma_undata)	((Oenocarpus_minor	Oenocarpus_bataua)	Pelagodoxa_henryana)))	Chamaedorea_seifrizii))	(Roystonea_regia	Sclerosperma_profizianum))))	Iriartea_deltoidea)	Calamus_caryotoides);
((((Leopoldinia_pulchra	Pelagodoxa_henryana)	(Geonoma_undata	(Oenocarpus_minor	Oenocarpus_bataua)))	(((((Iriartea_deltoidea	((Nypa_fruticans	Chamaedorea_seifrizii)	(Sabal_domingensis	(Phoenix_dactylifera	Serenoa_repens))))	Pseudophoenix_vinifera)	(((Reinhardtia_paiewonskiana	Reinhardtia_latisecta)	(Reinhardtia_gracilis	Reinhardtia_simplex))	((Attalea_speciosa	Bactris_major)	(Elaeis_oleifera	Elaeis_guineensis))))	(Roystonea_regia	(Sclerosperma_profizianum	(Podococcus_barteri	Orania_palindan))))	(Prestoea_acuminata	(((((Burretiokentia_grandiflora	(Dictyosperma_album	Kentiopsis_piersoniorum))	Hydriastele_microspadix)	(Heterospathe_cagayanensis	Veitchia_spiralis))	Dypsis_decaryi)	Manicaria_saccifera))))	Calamus_caryotoides);
((((Geonoma_undata	Leopoldinia_pulchra)	((Oenocarpus_minor	Oenocarpus_bataua)	Pelagodoxa_henryana))	((Roystonea_regia	(((((Orania_palindan	(((Hydriastele_microspadix	(((Burretiokentia_grandiflora	Heterospathe_cagayanensis)	Veitchia_spiralis)	(Dictyosperma_album	Kentiopsis_piersoniorum)))	Dypsis_decaryi)	Manicaria_saccifera))	Sclerosperma_profizianum)	(((Reinhardtia_paiewonskiana	Reinhardtia_latisecta)	(Reinhardtia_gracilis	Reinhardtia_simplex))	((Attalea_speciosa	Bactris_major)	(Elaeis_oleifera	Elaeis_guineensis))))	((((Serenoa_repens	Nypa_fruticans)	Pseudophoenix_vinifera)	(Phoenix_dactylifera	Sabal_domingensis))	(Chamaedorea_seifrizii	Iriartea_deltoidea)))	Podococcus_barteri))	Prestoea_acuminata))	Calamus_caryotoides);
(((((Hydriastele_microspadix	((Dictyosperma_album	Kentiopsis_piersoniorum)	(Heterospathe_cagayanensis	Veitchia_spiralis)))	Burretiokentia_grandiflora)	Dypsis_decaryi)	((((Pelagodoxa_henryana	((Geonoma_undata	Leopoldinia_pulchra)	(Oenocarpus_minor	Oenocarpus_bataua)))	(((Sclerosperma_profizianum	Roystonea_regia)	(Podococcus_barteri	Orania_palindan))	(((Chamaedorea_seifrizii	Iriartea_deltoidea)	((Serenoa_repens	Nypa_fruticans)	(Phoenix_dactylifera	Sabal_domingensis)))	((((Reinhardtia_paiewonskiana	Reinhardtia_latisecta)	(Reinhardtia_gracilis	Reinhardtia_simplex))	((Attalea_speciosa	Bactris_major)	(Elaeis_oleifera	Elaeis_guineensis)))	Pseudophoenix_vinifera))))	Prestoea_acuminata)	Manicaria_saccifera))	Calamus_caryotoides);
((Iriartea_deltoidea	(((Pseudophoenix_vinifera	((Serenoa_repens	Nypa_fruticans)	(Phoenix_dactylifera	Sabal_domingensis)))	((((Reinhardtia_paiewonskiana	Reinhardtia_latisecta)	(Reinhardtia_gracilis	Reinhardtia_simplex))	((Attalea_speciosa	Bactris_major)	(Elaeis_oleifera	Elaeis_guineensis)))	((((Prestoea_acuminata	(Manicaria_saccifera	(((Hydriastele_microspadix	((Dictyosperma_album	Kentiopsis_piersoniorum)	Burretiokentia_grandiflora))	(Heterospathe_cagayanensis	Veitchia_spiralis))	Dypsis_decaryi)))	(Pelagodoxa_henryana	((Geonoma_undata	Leopoldinia_pulchra)	(Oenocarpus_minor	Oenocarpus_bataua))))	(Sclerosperma_profizianum	Roystonea_regia))	(Podococcus_barteri	Orania_palindan))))	Chamaedorea_seifrizii))	Calamus_caryotoides);
((((Oenocarpus_minor	Oenocarpus_bataua)	(Leopoldinia_pulchra	Pelagodoxa_henryana))	((((((Reinhardtia_paiewonskiana	Reinhardtia_latisecta)	(Reinhardtia_gracilis	Reinhardtia_simplex))	((Attalea_speciosa	Bactris_major)	(Elaeis_oleifera	Elaeis_guineensis)))	((Prestoea_acuminata	(Manicaria_saccifera	(((Hydriastele_microspadix	(Dictyosperma_album	Kentiopsis_piersoniorum))	((Burretiokentia_grandiflora	Heterospathe_cagayanensis)	Veitchia_spiralis))	Dypsis_decaryi)))	((Sclerosperma_profizianum	(Podococcus_barteri	Orania_palindan))	Roystonea_regia)))	(Pseudophoenix_vinifera	(((Phoenix_dactylifera	Sabal_domingensis)	(Serenoa_repens	Nypa_fruticans))	(Chamaedorea_seifrizii	Iriartea_deltoidea))))	Geonoma_undata))	Calamus_caryotoides);
(((Geonoma_undata	(((Pseudophoenix_vinifera	Nypa_fruticans)	((Serenoa_repens	Phoenix_dactylifera)	Sabal_domingensis))	(Chamaedorea_seifrizii	((((Reinhardtia_paiewonskiana	Reinhardtia_latisecta)	(Reinhardtia_gracilis	Reinhardtia_simplex))	((Attalea_speciosa	Bactris_major)	(Elaeis_oleifera	Elaeis_guineensis)))	(((Prestoea_acuminata	((Manicaria_saccifera	(((Hydriastele_microspadix	Kentiopsis_piersoniorum)	((Burretiokentia_grandiflora	Heterospathe_cagayanensis)	(Dictyosperma_album	Veitchia_spiralis)))	Dypsis_decaryi))	(Orania_palindan	Leopoldinia_pulchra)))	(Sclerosperma_profizianum	(Podococcus_barteri	Iriartea_deltoidea)))	Roystonea_regia)))))	((Oenocarpus_minor	Oenocarpus_bataua)	Pelagodoxa_henryana))	Calamus_caryotoides);
((((Veitchia_spiralis	((Dictyosperma_album	Kentiopsis_piersoniorum)	((Burretiokentia_grandiflora	Heterospathe_cagayanensis)	Hydriastele_microspadix)))	Dypsis_decaryi)	(((((((Reinhardtia_paiewonskiana	Reinhardtia_latisecta)	(Reinhardtia_gracilis	Reinhardtia_simplex))	((Attalea_speciosa	Bactris_major)	(Elaeis_oleifera	Elaeis_guineensis)))	((Roystonea_regia	(((Leopoldinia_pulchra	Geonoma_undata)	((Oenocarpus_minor	Oenocarpus_bataua)	Pelagodoxa_henryana))	(((Nypa_fruticans	Serenoa_repens)	(Phoenix_dactylifera	Sabal_domingensis))	(Iriartea_deltoidea	Pseudophoenix_vinifera))))	(Orania_palindan	(Sclerosperma_profizianum	Podococcus_barteri))))	Chamaedorea_seifrizii)	Prestoea_acuminata)	Manicaria_saccifera))	Calamus_caryotoides);
(((((Veitchia_spiralis	((Dictyosperma_album	Kentiopsis_piersoniorum)	Hydriastele_microspadix))	(Burretiokentia_grandiflora	Heterospathe_cagayanensis))	Dypsis_decaryi)	(((((Pelagodoxa_henryana	Leopoldinia_pulchra)	((Oenocarpus_minor	Oenocarpus_bataua)	Geonoma_undata))	(((((Reinhardtia_paiewonskiana	Reinhardtia_latisecta)	(Reinhardtia_gracilis	Reinhardtia_simplex))	((Attalea_speciosa	Bactris_major)	(Elaeis_oleifera	Elaeis_guineensis)))	((Iriartea_deltoidea	Chamaedorea_seifrizii)	(((Nypa_fruticans	Serenoa_repens)	(Phoenix_dactylifera	Sabal_domingensis))	Pseudophoenix_vinifera)))	(Roystonea_regia	(Sclerosperma_profizianum	(Podococcus_barteri	Orania_palindan)))))	Prestoea_acuminata)	Manicaria_saccifera))	Calamus_caryotoides);
((Iriartea_deltoidea	(Chamaedorea_seifrizii	((Nypa_fruticans	(Serenoa_repens	(Phoenix_dactylifera	Sabal_domingensis)))	((((Leopoldinia_pulchra	Geonoma_undata)	((Oenocarpus_minor	Oenocarpus_bataua)	Pelagodoxa_henryana))	Pseudophoenix_vinifera)	((((((Reinhardtia_paiewonskiana	Reinhardtia_latisecta)	(Reinhardtia_gracilis	Reinhardtia_simplex))	((Attalea_speciosa	Bactris_major)	(Elaeis_oleifera	Elaeis_guineensis)))	(Prestoea_acuminata	(Orania_palindan	(Manicaria_saccifera	(((((Dictyosperma_album	Kentiopsis_piersoniorum)	Hydriastele_microspadix)	(Heterospathe_cagayanensis	Veitchia_spiralis))	Burretiokentia_grandiflora)	Dypsis_decaryi)))))	Roystonea_regia)	(Sclerosperma_profizianum	Podococcus_barteri))))))	Calamus_caryotoides);
((Iriartea_deltoidea	((Chamaedorea_seifrizii	((Phoenix_dactylifera	Sabal_domingensis)	(Serenoa_repens	Nypa_fruticans)))	((((Bactris_major	((Elaeis_guineensis	Elaeis_oleifera)	(Attalea_speciosa	((Reinhardtia_gracilis	Reinhardtia_simplex)	(Reinhardtia_paiewonskiana	Reinhardtia_latisecta)))))	(((Sclerosperma_profizianum	Roystonea_regia)	(Prestoea_acuminata	(Manicaria_saccifera	(Dypsis_decaryi	((Hydriastele_microspadix	((Burretiokentia_grandiflora	Kentiopsis_piersoniorum)	Dictyosperma_album))	(Heterospathe_cagayanensis	Veitchia_spiralis))))))	(Podococcus_barteri	Orania_palindan)))	((Leopoldinia_pulchra	Geonoma_undata)	(Pelagodoxa_henryana	(Oenocarpus_minor	Oenocarpus_bataua))))	Pseudophoenix_vinifera)))	Calamus_caryotoides);
(((Geonoma_undata	((Leopoldinia_pulchra	Pelagodoxa_henryana)	(Oenocarpus_minor	Oenocarpus_bataua)))	((Pseudophoenix_vinifera	((Phoenix_dactylifera	Sabal_domingensis)	(Serenoa_repens	Nypa_fruticans)))	(((Prestoea_acuminata	(Chamaedorea_seifrizii	(Manicaria_saccifera	(Dypsis_decaryi	(((Hydriastele_microspadix	Kentiopsis_piersoniorum)	(Dictyosperma_album	Veitchia_spiralis))	(Heterospathe_cagayanensis	Burretiokentia_grandiflora))))))	(((Attalea_speciosa	((Reinhardtia_gracilis	Reinhardtia_simplex)	(Reinhardtia_paiewonskiana	Reinhardtia_latisecta)))	(Bactris_major	(Elaeis_guineensis	Elaeis_oleifera)))	Iriartea_deltoidea))	(Roystonea_regia	(Orania_palindan	(Podococcus_barteri	Sclerosperma_profizianum))))))	Calamus_caryotoides);
(((Geonoma_undata	(((Pseudophoenix_vinifera	((Phoenix_dactylifera	Sabal_domingensis)	(Serenoa_repens	Nypa_fruticans)))	(((((Reinhardtia_gracilis	Reinhardtia_simplex)	(Reinhardtia_paiewonskiana	Reinhardtia_latisecta))	((Attalea_speciosa	Bactris_major)	(Elaeis_guineensis	Elaeis_oleifera)))	((Orania_palindan	(Podococcus_barteri	Sclerosperma_profizianum))	(Roystonea_regia	(Iriartea_deltoidea	(Prestoea_acuminata	(Manicaria_saccifera	(Burretiokentia_grandiflora	(Hydriastele_microspadix	((Dypsis_decaryi	(Heterospathe_cagayanensis	Veitchia_spiralis))	(Dictyosperma_album	Kentiopsis_piersoniorum))))))))))	Chamaedorea_seifrizii))	(Pelagodoxa_henryana	(Oenocarpus_minor	Oenocarpus_bataua))))	Leopoldinia_pulchra)	Calamus_caryotoides);
(((((((((Reinhardtia_gracilis	Reinhardtia_simplex)	(Reinhardtia_paiewonskiana	Reinhardtia_latisecta))	((Attalea_speciosa	Bactris_major)	(Elaeis_guineensis	Elaeis_oleifera)))	((Orania_palindan	(Podococcus_barteri	Sclerosperma_profizianum))	((Prestoea_acuminata	(Manicaria_saccifera	((Hydriastele_microspadix	(((Burretiokentia_grandiflora	Heterospathe_cagayanensis)	Veitchia_spiralis)	(Dictyosperma_album	Kentiopsis_piersoniorum)))	Dypsis_decaryi)))	Roystonea_regia)))	(Pseudophoenix_vinifera	((Pelagodoxa_henryana	(Oenocarpus_minor	Oenocarpus_bataua))	(Leopoldinia_pulchra	Geonoma_undata))))	Iriartea_deltoidea)	((Phoenix_dactylifera	Sabal_domingensis)	(Serenoa_repens	Nypa_fruticans)))	Chamaedorea_seifrizii)	Calamus_caryotoides);
((Leopoldinia_pulchra	((((Oenocarpus_minor	Oenocarpus_bataua)	Geonoma_undata)	Pelagodoxa_henryana)	((Iriartea_deltoidea	(Pseudophoenix_vinifera	((Phoenix_dactylifera	Sabal_domingensis)	(Serenoa_repens	Nypa_fruticans))))	(((Chamaedorea_seifrizii	(((Reinhardtia_gracilis	Reinhardtia_simplex)	(Reinhardtia_paiewonskiana	Reinhardtia_latisecta))	((Attalea_speciosa	Bactris_major)	(Elaeis_guineensis	Elaeis_oleifera))))	(Sclerosperma_profizianum	(Orania_palindan	Podococcus_barteri)))	((Prestoea_acuminata	(Manicaria_saccifera	((Hydriastele_microspadix	(((Burretiokentia_grandiflora	Heterospathe_cagayanensis)	Veitchia_spiralis)	(Dictyosperma_album	Kentiopsis_piersoniorum)))	Dypsis_decaryi)))	Roystonea_regia)))))	Calamus_caryotoides);
(((((Leopoldinia_pulchra	Geonoma_undata)	((Pseudophoenix_vinifera	((Phoenix_dactylifera	Sabal_domingensis)	(Serenoa_repens	Nypa_fruticans)))	((((Prestoea_acuminata	(Manicaria_saccifera	((Hydriastele_microspadix	(((Burretiokentia_grandiflora	Heterospathe_cagayanensis)	Veitchia_spiralis)	(Dictyosperma_album	Kentiopsis_piersoniorum)))	Dypsis_decaryi)))	(Sclerosperma_profizianum	(Orania_palindan	Podococcus_barteri)))	((((Reinhardtia_gracilis	Reinhardtia_simplex)	(Reinhardtia_paiewonskiana	Reinhardtia_latisecta))	((Attalea_speciosa	Bactris_major)	(Elaeis_guineensis	Elaeis_oleifera)))	(Iriartea_deltoidea	Roystonea_regia)))	Chamaedorea_seifrizii)))	(Oenocarpus_minor	Oenocarpus_bataua))	Pelagodoxa_henryana)	Calamus_caryotoides);
((((Pseudophoenix_vinifera	((Phoenix_dactylifera	Sabal_domingensis)	(Serenoa_repens	Nypa_fruticans)))	((((Prestoea_acuminata	(Manicaria_saccifera	(((Hydriastele_microspadix	((Heterospathe_cagayanensis	Veitchia_spiralis)	(Dictyosperma_album	Kentiopsis_piersoniorum)))	Burretiokentia_grandiflora)	Dypsis_decaryi)))	(Iriartea_deltoidea	(Podococcus_barteri	Sclerosperma_profizianum)))	((((Reinhardtia_gracilis	Reinhardtia_simplex)	(Reinhardtia_paiewonskiana	Reinhardtia_latisecta))	((Attalea_speciosa	Bactris_major)	(Elaeis_guineensis	Elaeis_oleifera)))	(Orania_palindan	Roystonea_regia)))	Chamaedorea_seifrizii))	((Leopoldinia_pulchra	Pelagodoxa_henryana)	(Geonoma_undata	(Oenocarpus_minor	Oenocarpus_bataua))))	Calamus_caryotoides);
(((((Pseudophoenix_vinifera	((Phoenix_dactylifera	Sabal_domingensis)	(Serenoa_repens	Nypa_fruticans)))	((((((Podococcus_barteri	Orania_palindan)	Roystonea_regia)	(((Reinhardtia_gracilis	Reinhardtia_simplex)	(Reinhardtia_paiewonskiana	Reinhardtia_latisecta))	((Attalea_speciosa	Bactris_major)	(Elaeis_guineensis	Elaeis_oleifera))))	(Prestoea_acuminata	(Manicaria_saccifera	((((((Heterospathe_cagayanensis	Veitchia_spiralis)	Dictyosperma_album)	Kentiopsis_piersoniorum)	Burretiokentia_grandiflora)	Dypsis_decaryi)	Hydriastele_microspadix))))	(Iriartea_deltoidea	Sclerosperma_profizianum))	Chamaedorea_seifrizii))	Geonoma_undata)	((Oenocarpus_minor	Oenocarpus_bataua)	(Leopoldinia_pulchra	Pelagodoxa_henryana)))	Calamus_caryotoides);
(((((Pseudophoenix_vinifera	((Phoenix_dactylifera	Sabal_domingensis)	(Serenoa_repens	Nypa_fruticans)))	(((((Reinhardtia_gracilis	Reinhardtia_simplex)	(Reinhardtia_paiewonskiana	Reinhardtia_latisecta))	((Attalea_speciosa	Bactris_major)	(Elaeis_guineensis	Elaeis_oleifera)))	((Prestoea_acuminata	(Sclerosperma_profizianum	(Podococcus_barteri	Orania_palindan)))	((Manicaria_saccifera	((((Heterospathe_cagayanensis	Veitchia_spiralis)	Dictyosperma_album)	((Kentiopsis_piersoniorum	Burretiokentia_grandiflora)	Hydriastele_microspadix))	Dypsis_decaryi))	(Roystonea_regia	Iriartea_deltoidea))))	Chamaedorea_seifrizii))	(Oenocarpus_minor	Oenocarpus_bataua))	((Leopoldinia_pulchra	Geonoma_undata)	Pelagodoxa_henryana))	Calamus_caryotoides);
((Leopoldinia_pulchra	(Prestoea_acuminata	((Manicaria_saccifera	(((Heterospathe_cagayanensis	Veitchia_spiralis)	(((Dictyosperma_album	Kentiopsis_piersoniorum)	Hydriastele_microspadix)	Burretiokentia_grandiflora))	Dypsis_decaryi))	(((Roystonea_regia	(((Chamaedorea_seifrizii	(Pseudophoenix_vinifera	((Phoenix_dactylifera	Sabal_domingensis)	(Serenoa_repens	Nypa_fruticans))))	(((Reinhardtia_gracilis	Reinhardtia_simplex)	(Reinhardtia_paiewonskiana	Reinhardtia_latisecta))	((Attalea_speciosa	Bactris_major)	(Elaeis_guineensis	Elaeis_oleifera))))	(Sclerosperma_profizianum	(Podococcus_barteri	Orania_palindan))))	Iriartea_deltoidea)	(((Oenocarpus_minor	Oenocarpus_bataua)	Pelagodoxa_henryana)	Geonoma_undata)))))	Calamus_caryotoides);
((((Pelagodoxa_henryana	(Oenocarpus_minor	Oenocarpus_bataua))	(Geonoma_undata	Leopoldinia_pulchra))	((Manicaria_saccifera	(((Veitchia_spiralis	(Burretiokentia_grandiflora	Heterospathe_cagayanensis))	(Hydriastele_microspadix	(Kentiopsis_piersoniorum	Dictyosperma_album)))	Dypsis_decaryi))	((Roystonea_regia	(((Sclerosperma_profizianum	Orania_palindan)	Podococcus_barteri)	(((Pseudophoenix_vinifera	((Phoenix_dactylifera	((Nypa_fruticans	Serenoa_repens)	Sabal_domingensis))	Iriartea_deltoidea))	Chamaedorea_seifrizii)	(((Bactris_major	Attalea_speciosa)	(Elaeis_oleifera	Elaeis_guineensis))	((Reinhardtia_gracilis	Reinhardtia_simplex)	(Reinhardtia_paiewonskiana	Reinhardtia_latisecta))))))	Prestoea_acuminata)))	Calamus_caryotoides);
((Iriartea_deltoidea	(((Pseudophoenix_vinifera	((Pelagodoxa_henryana	(Oenocarpus_minor	Oenocarpus_bataua))	Geonoma_undata))	((((Leopoldinia_pulchra	Orania_palindan)	Podococcus_barteri)	((Sclerosperma_profizianum	Roystonea_regia)	(Prestoea_acuminata	(Chamaedorea_seifrizii	(Manicaria_saccifera	(((((Kentiopsis_piersoniorum	Dictyosperma_album)	(Veitchia_spiralis	Heterospathe_cagayanensis))	Hydriastele_microspadix)	Burretiokentia_grandiflora)	Dypsis_decaryi))))))	(((Bactris_major	Attalea_speciosa)	(Elaeis_oleifera	Elaeis_guineensis))	((Reinhardtia_gracilis	Reinhardtia_simplex)	(Reinhardtia_paiewonskiana	Reinhardtia_latisecta)))))	((Nypa_fruticans	Serenoa_repens)	(Phoenix_dactylifera	Sabal_domingensis))))	Calamus_caryotoides);
((((Pelagodoxa_henryana	(Oenocarpus_minor	Oenocarpus_bataua))	(Leopoldinia_pulchra	Geonoma_undata))	(((Iriartea_deltoidea	Chamaedorea_seifrizii)	(((((Bactris_major	Attalea_speciosa)	(Elaeis_oleifera	Elaeis_guineensis))	((Reinhardtia_gracilis	Reinhardtia_simplex)	(Reinhardtia_paiewonskiana	Reinhardtia_latisecta)))	(((Manicaria_saccifera	(((Veitchia_spiralis	Heterospathe_cagayanensis)	(Hydriastele_microspadix	((Burretiokentia_grandiflora	Kentiopsis_piersoniorum)	Dictyosperma_album)))	Dypsis_decaryi))	(Prestoea_acuminata	Orania_palindan))	Podococcus_barteri))	(Sclerosperma_profizianum	Roystonea_regia)))	(Pseudophoenix_vinifera	(((Nypa_fruticans	Serenoa_repens)	Phoenix_dactylifera)	Sabal_domingensis))))	Calamus_caryotoides);
((((Pelagodoxa_henryana	(Oenocarpus_minor	Oenocarpus_bataua))	Geonoma_undata)	(((Leopoldinia_pulchra	((Manicaria_saccifera	(((Veitchia_spiralis	(Burretiokentia_grandiflora	Heterospathe_cagayanensis))	(Hydriastele_microspadix	(Kentiopsis_piersoniorum	Dictyosperma_album)))	Dypsis_decaryi))	Prestoea_acuminata))	(((Iriartea_deltoidea	Chamaedorea_seifrizii)	(((Bactris_major	Attalea_speciosa)	(Elaeis_oleifera	Elaeis_guineensis))	((Reinhardtia_gracilis	Reinhardtia_simplex)	(Reinhardtia_paiewonskiana	Reinhardtia_latisecta))))	(((Orania_palindan	Podococcus_barteri)	Sclerosperma_profizianum)	Roystonea_regia)))	((Pseudophoenix_vinifera	Nypa_fruticans)	(Serenoa_repens	(Phoenix_dactylifera	Sabal_domingensis)))))	Calamus_caryotoides);
((Chamaedorea_seifrizii	(((Phoenix_dactylifera	Serenoa_repens)	Sabal_domingensis)	((Pseudophoenix_vinifera	(((((Bactris_major	Attalea_speciosa)	(Elaeis_oleifera	Elaeis_guineensis))	((Reinhardtia_gracilis	Reinhardtia_simplex)	(Reinhardtia_paiewonskiana	Reinhardtia_latisecta)))	(((Orania_palindan	Podococcus_barteri)	Sclerosperma_profizianum)	(Roystonea_regia	((Manicaria_saccifera	((Burretiokentia_grandiflora	(Hydriastele_microspadix	(Kentiopsis_piersoniorum	Dictyosperma_album)))	(Heterospathe_cagayanensis	(Veitchia_spiralis	Dypsis_decaryi))))	Prestoea_acuminata))))	(Geonoma_undata	(Pelagodoxa_henryana	(Oenocarpus_minor	Oenocarpus_bataua)))))	((Leopoldinia_pulchra	Iriartea_deltoidea)	Nypa_fruticans))))	Calamus_caryotoides);
((Iriartea_deltoidea	(((Nypa_fruticans	Serenoa_repens)	(Phoenix_dactylifera	Sabal_domingensis))	(Pseudophoenix_vinifera	((((((Bactris_major	Attalea_speciosa)	(Elaeis_oleifera	Elaeis_guineensis))	((Reinhardtia_gracilis	Reinhardtia_simplex)	(Reinhardtia_paiewonskiana	Reinhardtia_latisecta)))	(Leopoldinia_pulchra	(Orania_palindan	Podococcus_barteri)))	((Sclerosperma_profizianum	Roystonea_regia)	(Chamaedorea_seifrizii	(Manicaria_saccifera	((((Hydriastele_microspadix	(Kentiopsis_piersoniorum	Burretiokentia_grandiflora))	(Heterospathe_cagayanensis	(Dictyosperma_album	Veitchia_spiralis)))	Dypsis_decaryi)	Prestoea_acuminata)))))	((Oenocarpus_minor	Oenocarpus_bataua)	(Geonoma_undata	Pelagodoxa_henryana))))))	Calamus_caryotoides);
((Iriartea_deltoidea	((((Nypa_fruticans	Serenoa_repens)	(Phoenix_dactylifera	Sabal_domingensis))	(Pseudophoenix_vinifera	(((((Bactris_major	Attalea_speciosa)	(Elaeis_oleifera	Elaeis_guineensis))	((Reinhardtia_gracilis	Reinhardtia_simplex)	(Reinhardtia_paiewonskiana	Reinhardtia_latisecta)))	((Leopoldinia_pulchra	(Orania_palindan	Podococcus_barteri))	((Sclerosperma_profizianum	Roystonea_regia)	((Manicaria_saccifera	(((Hydriastele_microspadix	(Dictyosperma_album	Kentiopsis_piersoniorum))	((Heterospathe_cagayanensis	Burretiokentia_grandiflora)	Veitchia_spiralis))	Dypsis_decaryi))	Prestoea_acuminata))))	(Geonoma_undata	(Pelagodoxa_henryana	(Oenocarpus_minor	Oenocarpus_bataua))))))	Chamaedorea_seifrizii))	Calamus_caryotoides);
((((Oenocarpus_minor	Oenocarpus_bataua)	(Geonoma_undata	Pelagodoxa_henryana))	((((Nypa_fruticans	Serenoa_repens)	(Phoenix_dactylifera	Sabal_domingensis))	Pseudophoenix_vinifera)	((((Leopoldinia_pulchra	((Manicaria_saccifera	(((Hydriastele_microspadix	(Dictyosperma_album	Kentiopsis_piersoniorum))	((Heterospathe_cagayanensis	Burretiokentia_grandiflora)	Veitchia_spiralis))	Dypsis_decaryi))	Prestoea_acuminata))	Roystonea_regia)	((Iriartea_deltoidea	Chamaedorea_seifrizii)	(((Bactris_major	Attalea_speciosa)	(Elaeis_oleifera	Elaeis_guineensis))	((Reinhardtia_gracilis	Reinhardtia_simplex)	(Reinhardtia_paiewonskiana	Reinhardtia_latisecta)))))	(Sclerosperma_profizianum	(Orania_palindan	Podococcus_barteri)))))	Calamus_caryotoides);
((((Oenocarpus_minor	Oenocarpus_bataua)	Geonoma_undata)	((Leopoldinia_pulchra	Pelagodoxa_henryana)	(((Manicaria_saccifera	(((Hydriastele_microspadix	(Dictyosperma_album	(Burretiokentia_grandiflora	Kentiopsis_piersoniorum)))	(Heterospathe_cagayanensis	Veitchia_spiralis))	Dypsis_decaryi))	Prestoea_acuminata)	((Sclerosperma_profizianum	Podococcus_barteri)	((Iriartea_deltoidea	Roystonea_regia)	((Pseudophoenix_vinifera	(((Bactris_major	Attalea_speciosa)	(Elaeis_oleifera	Elaeis_guineensis))	((Reinhardtia_gracilis	Reinhardtia_simplex)	(Reinhardtia_paiewonskiana	Reinhardtia_latisecta))))	((Orania_palindan	(Chamaedorea_seifrizii	(Nypa_fruticans	Serenoa_repens)))	(Phoenix_dactylifera	Sabal_domingensis))))))))	Calamus_caryotoides);
(((((Chamaedorea_seifrizii	Iriartea_deltoidea)	((Phoenix_dactylifera	Sabal_domingensis)	(Nypa_fruticans	Serenoa_repens)))	(Pseudophoenix_vinifera	((((Manicaria_saccifera	((Hydriastele_microspadix	(Veitchia_spiralis	((Dictyosperma_album	Kentiopsis_piersoniorum)	(Burretiokentia_grandiflora	Heterospathe_cagayanensis))))	Dypsis_decaryi))	Prestoea_acuminata)	(((Bactris_major	Attalea_speciosa)	(Elaeis_oleifera	Elaeis_guineensis))	((Reinhardtia_gracilis	Reinhardtia_simplex)	(Reinhardtia_paiewonskiana	Reinhardtia_latisecta))))	(Roystonea_regia	(Sclerosperma_profizianum	(Orania_palindan	Podococcus_barteri))))))	(((Oenocarpus_minor	Oenocarpus_bataua)	Pelagodoxa_henryana)	(Leopoldinia_pulchra	Geonoma_undata)))	Calamus_caryotoides);
((Chamaedorea_seifrizii	((((Phoenix_dactylifera	Sabal_domingensis)	(Nypa_fruticans	Serenoa_repens))	(((((Leopoldinia_pulchra	Pelagodoxa_henryana)	((Oenocarpus_bataua	Oenocarpus_minor)	Geonoma_undata))	(Pseudophoenix_vinifera	(((Hydriastele_microspadix	((Dictyosperma_album	(Heterospathe_cagayanensis	Veitchia_spiralis))	(Burretiokentia_grandiflora	Kentiopsis_piersoniorum)))	Dypsis_decaryi)	Manicaria_saccifera)))	(Roystonea_regia	(Prestoea_acuminata	(Orania_palindan	(Podococcus_barteri	Sclerosperma_profizianum)))))	(((Elaeis_oleifera	Elaeis_guineensis)	(Bactris_major	Attalea_speciosa))	((Reinhardtia_paiewonskiana	Reinhardtia_latisecta)	(Reinhardtia_simplex	Reinhardtia_gracilis)))))	Iriartea_deltoidea))	Calamus_caryotoides);
((((Geonoma_undata	Leopoldinia_pulchra)	(Pelagodoxa_henryana	(Oenocarpus_bataua	Oenocarpus_minor)))	((((Orania_palindan	Podococcus_barteri)	(Sclerosperma_profizianum	Roystonea_regia))	((((Iriartea_deltoidea	Chamaedorea_seifrizii)	((Phoenix_dactylifera	Sabal_domingensis)	(Nypa_fruticans	Serenoa_repens)))	Pseudophoenix_vinifera)	(((Elaeis_oleifera	Elaeis_guineensis)	(Bactris_major	Attalea_speciosa))	((Reinhardtia_paiewonskiana	Reinhardtia_latisecta)	(Reinhardtia_simplex	Reinhardtia_gracilis)))))	((((((Burretiokentia_grandiflora	Heterospathe_cagayanensis)	Veitchia_spiralis)	(Hydriastele_microspadix	(Dictyosperma_album	Kentiopsis_piersoniorum)))	Dypsis_decaryi)	Manicaria_saccifera)	Prestoea_acuminata)))	Calamus_caryotoides);
(((((Heterospathe_cagayanensis	Veitchia_spiralis)	((Hydriastele_microspadix	(Dictyosperma_album	Kentiopsis_piersoniorum))	Burretiokentia_grandiflora))	Dypsis_decaryi)	(Manicaria_saccifera	(Prestoea_acuminata	((((Orania_palindan	Podococcus_barteri)	Sclerosperma_profizianum)	Iriartea_deltoidea)	(Roystonea_regia	((((Elaeis_oleifera	Elaeis_guineensis)	(Bactris_major	Attalea_speciosa))	((Reinhardtia_paiewonskiana	Reinhardtia_latisecta)	(Reinhardtia_simplex	Reinhardtia_gracilis)))	(((Chamaedorea_seifrizii	(((Phoenix_dactylifera	Sabal_domingensis)	Serenoa_repens)	Nypa_fruticans))	Pseudophoenix_vinifera)	((Geonoma_undata	Leopoldinia_pulchra)	(Pelagodoxa_henryana	(Oenocarpus_bataua	Oenocarpus_minor))))))))))	Calamus_caryotoides);
((Iriartea_deltoidea	(((Manicaria_saccifera	(Prestoea_acuminata	((((Dictyosperma_album	(Burretiokentia_grandiflora	Kentiopsis_piersoniorum))	Hydriastele_microspadix)	(Heterospathe_cagayanensis	Veitchia_spiralis))	Dypsis_decaryi)))	Roystonea_regia)	(((Orania_palindan	Podococcus_barteri)	Sclerosperma_profizianum)	((((Elaeis_oleifera	Elaeis_guineensis)	(Bactris_major	Attalea_speciosa))	((Reinhardtia_paiewonskiana	Reinhardtia_latisecta)	(Reinhardtia_simplex	Reinhardtia_gracilis)))	(((((Serenoa_repens	Nypa_fruticans)	(Phoenix_dactylifera	Sabal_domingensis))	Pseudophoenix_vinifera)	((Geonoma_undata	Leopoldinia_pulchra)	(Pelagodoxa_henryana	(Oenocarpus_bataua	Oenocarpus_minor))))	Chamaedorea_seifrizii)))))	Calamus_caryotoides);
(((Geonoma_undata	Leopoldinia_pulchra)	((Pelagodoxa_henryana	(Oenocarpus_bataua	Oenocarpus_minor))	(((Manicaria_saccifera	((Hydriastele_microspadix	(((Burretiokentia_grandiflora	Heterospathe_cagayanensis)	Veitchia_spiralis)	(Dictyosperma_album	Kentiopsis_piersoniorum)))	Dypsis_decaryi))	Prestoea_acuminata)	((Roystonea_regia	(((Orania_palindan	Podococcus_barteri)	Sclerosperma_profizianum)	((Iriartea_deltoidea	((Serenoa_repens	Nypa_fruticans)	(Phoenix_dactylifera	Sabal_domingensis)))	Chamaedorea_seifrizii)))	(Pseudophoenix_vinifera	(((Elaeis_oleifera	Elaeis_guineensis)	(Bactris_major	Attalea_speciosa))	((Reinhardtia_paiewonskiana	Reinhardtia_latisecta)	(Reinhardtia_simplex	Reinhardtia_gracilis))))))))	Calamus_caryotoides);
((((((Manicaria_saccifera	((((Burretiokentia_grandiflora	Heterospathe_cagayanensis)	Veitchia_spiralis)	((Dictyosperma_album	Kentiopsis_piersoniorum)	Hydriastele_microspadix))	Dypsis_decaryi))	(((((Bactris_major	Attalea_speciosa)	(((Reinhardtia_paiewonskiana	Reinhardtia_latisecta)	(Reinhardtia_simplex	Reinhardtia_gracilis))	(Elaeis_oleifera	Elaeis_guineensis)))	((Pseudophoenix_vinifera	((Serenoa_repens	Nypa_fruticans)	(Phoenix_dactylifera	Sabal_domingensis)))	(Chamaedorea_seifrizii	Orania_palindan)))	(Sclerosperma_profizianum	Roystonea_regia))	((Oenocarpus_bataua	Oenocarpus_minor)	(Geonoma_undata	Leopoldinia_pulchra))))	(Pelagodoxa_henryana	Prestoea_acuminata))	Podococcus_barteri)	Iriartea_deltoidea)	Calamus_caryotoides);
((((((Burretiokentia_grandiflora	Heterospathe_cagayanensis)	Veitchia_spiralis)	((Dictyosperma_album	Kentiopsis_piersoniorum)	Hydriastele_microspadix))	Dypsis_decaryi)	((Manicaria_saccifera	(Prestoea_acuminata	Pelagodoxa_henryana))	(Roystonea_regia	(((Podococcus_barteri	Iriartea_deltoidea)	(Sclerosperma_profizianum	Orania_palindan))	((((Reinhardtia_paiewonskiana	Reinhardtia_latisecta)	(Reinhardtia_simplex	Reinhardtia_gracilis))	((Elaeis_oleifera	Elaeis_guineensis)	(Bactris_major	Attalea_speciosa)))	((Chamaedorea_seifrizii	(((Serenoa_repens	Nypa_fruticans)	(Phoenix_dactylifera	Sabal_domingensis))	Pseudophoenix_vinifera))	((Oenocarpus_bataua	Oenocarpus_minor)	(Geonoma_undata	Leopoldinia_pulchra))))))))	Calamus_caryotoides);
(((((Pelagodoxa_henryana	(((Iriartea_deltoidea	Podococcus_barteri)	((Sclerosperma_profizianum	(Orania_palindan	Roystonea_regia))	((Chamaedorea_seifrizii	(((Serenoa_repens	Nypa_fruticans)	(Phoenix_dactylifera	Sabal_domingensis))	Pseudophoenix_vinifera))	(((Reinhardtia_paiewonskiana	Reinhardtia_latisecta)	(Reinhardtia_simplex	Reinhardtia_gracilis))	((Elaeis_oleifera	Elaeis_guineensis)	(Bactris_major	Attalea_speciosa))))))	(Prestoea_acuminata	(Manicaria_saccifera	(((Heterospathe_cagayanensis	Veitchia_spiralis)	((Dictyosperma_album	(Burretiokentia_grandiflora	Kentiopsis_piersoniorum))	Hydriastele_microspadix))	Dypsis_decaryi)))))	Geonoma_undata)	(Oenocarpus_bataua	Oenocarpus_minor))	Leopoldinia_pulchra)	Calamus_caryotoides);
(((Manicaria_saccifera	(((Heterospathe_cagayanensis	Veitchia_spiralis)	((Dictyosperma_album	(Burretiokentia_grandiflora	Kentiopsis_piersoniorum))	Hydriastele_microspadix))	Dypsis_decaryi))	((((Pelagodoxa_henryana	(Oenocarpus_bataua	Oenocarpus_minor))	(Leopoldinia_pulchra	Geonoma_undata))	((Sclerosperma_profizianum	(Orania_palindan	Podococcus_barteri))	(((((Reinhardtia_paiewonskiana	Reinhardtia_latisecta)	(Reinhardtia_simplex	Reinhardtia_gracilis))	((Elaeis_oleifera	Elaeis_guineensis)	(Bactris_major	Attalea_speciosa)))	(((Chamaedorea_seifrizii	((Serenoa_repens	Nypa_fruticans)	(Phoenix_dactylifera	Sabal_domingensis)))	Iriartea_deltoidea)	Pseudophoenix_vinifera))	Roystonea_regia)))	Prestoea_acuminata))	Calamus_caryotoides);
((Leopoldinia_pulchra	(((Geonoma_undata	(Pelagodoxa_henryana	(Oenocarpus_bataua	Oenocarpus_minor)))	Prestoea_acuminata)	((((Sclerosperma_profizianum	(Orania_palindan	Podococcus_barteri))	((Chamaedorea_seifrizii	(((Reinhardtia_paiewonskiana	Reinhardtia_latisecta)	(Reinhardtia_simplex	Reinhardtia_gracilis))	((Elaeis_oleifera	Elaeis_guineensis)	(Bactris_major	Attalea_speciosa))))	((((Serenoa_repens	Nypa_fruticans)	(Phoenix_dactylifera	Sabal_domingensis))	Iriartea_deltoidea)	Pseudophoenix_vinifera)))	Roystonea_regia)	(Manicaria_saccifera	((((Burretiokentia_grandiflora	Heterospathe_cagayanensis)	Veitchia_spiralis)	((Dictyosperma_album	Kentiopsis_piersoniorum)	Hydriastele_microspadix))	Dypsis_decaryi)))))	Calamus_caryotoides);
((((((Oenocarpus_bataua	Oenocarpus_minor)	Pelagodoxa_henryana)	Geonoma_undata)	(((Manicaria_saccifera	((((Dictyosperma_album	Kentiopsis_piersoniorum)	Hydriastele_microspadix)	(Veitchia_spiralis	(Heterospathe_cagayanensis	Burretiokentia_grandiflora)))	Dypsis_decaryi))	Prestoea_acuminata)	((((Chamaedorea_seifrizii	(Pseudophoenix_vinifera	((Nypa_fruticans	Serenoa_repens)	(Sabal_domingensis	Phoenix_dactylifera))))	(((Reinhardtia_latisecta	Reinhardtia_paiewonskiana)	(Reinhardtia_simplex	Reinhardtia_gracilis))	((Elaeis_guineensis	Elaeis_oleifera)	(Attalea_speciosa	Bactris_major))))	(Roystonea_regia	(Podococcus_barteri	Orania_palindan)))	(Sclerosperma_profizianum	Iriartea_deltoidea))))	Leopoldinia_pulchra)	Calamus_caryotoides);
((((((((((Reinhardtia_latisecta	Reinhardtia_paiewonskiana)	(Reinhardtia_simplex	Reinhardtia_gracilis))	((Elaeis_guineensis	Elaeis_oleifera)	(Attalea_speciosa	Bactris_major)))	Roystonea_regia)	(((Manicaria_saccifera	((((Dictyosperma_album	Kentiopsis_piersoniorum)	Hydriastele_microspadix)	(Veitchia_spiralis	(Heterospathe_cagayanensis	Burretiokentia_grandiflora)))	Dypsis_decaryi))	Prestoea_acuminata)	(Sclerosperma_profizianum	(Podococcus_barteri	Orania_palindan))))	(Pseudophoenix_vinifera	(((Nypa_fruticans	Serenoa_repens)	Iriartea_deltoidea)	(Chamaedorea_seifrizii	(Sabal_domingensis	Phoenix_dactylifera)))))	((Oenocarpus_bataua	Oenocarpus_minor)	Pelagodoxa_henryana))	Geonoma_undata)	Leopoldinia_pulchra)	Calamus_caryotoides);
((Chamaedorea_seifrizii	(((((Sabal_domingensis	Phoenix_dactylifera)	(Nypa_fruticans	Serenoa_repens))	Pseudophoenix_vinifera)	((((Reinhardtia_latisecta	Reinhardtia_paiewonskiana)	(Reinhardtia_simplex	Reinhardtia_gracilis))	((Elaeis_guineensis	Elaeis_oleifera)	(Attalea_speciosa	Bactris_major)))	(Roystonea_regia	((Podococcus_barteri	(Iriartea_deltoidea	Sclerosperma_profizianum))	(((Geonoma_undata	((Oenocarpus_bataua	Oenocarpus_minor)	Pelagodoxa_henryana))	(Orania_palindan	(Manicaria_saccifera	((((Dictyosperma_album	Kentiopsis_piersoniorum)	Hydriastele_microspadix)	(Veitchia_spiralis	(Heterospathe_cagayanensis	Burretiokentia_grandiflora)))	Dypsis_decaryi))))	Prestoea_acuminata)))))	Leopoldinia_pulchra))	Calamus_caryotoides);
(((Leopoldinia_pulchra	Iriartea_deltoidea)	(((Sabal_domingensis	Phoenix_dactylifera)	((Chamaedorea_seifrizii	Nypa_fruticans)	Serenoa_repens))	(Pseudophoenix_vinifera	(((((Reinhardtia_latisecta	Reinhardtia_paiewonskiana)	(Reinhardtia_simplex	Reinhardtia_gracilis))	((Elaeis_guineensis	Elaeis_oleifera)	(Attalea_speciosa	Bactris_major)))	(((Manicaria_saccifera	((((Hydriastele_microspadix	(Dictyosperma_album	Kentiopsis_piersoniorum))	Burretiokentia_grandiflora)	(Veitchia_spiralis	Heterospathe_cagayanensis))	Dypsis_decaryi))	Prestoea_acuminata)	((Sclerosperma_profizianum	(Orania_palindan	Podococcus_barteri))	Roystonea_regia)))	(Geonoma_undata	((Oenocarpus_bataua	Oenocarpus_minor)	Pelagodoxa_henryana))))))	Calamus_caryotoides);
((((Leopoldinia_pulchra	Geonoma_undata)	((Oenocarpus_bataua	Oenocarpus_minor)	Pelagodoxa_henryana))	((Pseudophoenix_vinifera	((Sabal_domingensis	Phoenix_dactylifera)	(Iriartea_deltoidea	(Nypa_fruticans	Serenoa_repens))))	(((((Reinhardtia_latisecta	Reinhardtia_paiewonskiana)	(Reinhardtia_simplex	Reinhardtia_gracilis))	((Elaeis_guineensis	Elaeis_oleifera)	(Attalea_speciosa	Bactris_major)))	(Prestoea_acuminata	(Sclerosperma_profizianum	(Orania_palindan	Podococcus_barteri))))	((Chamaedorea_seifrizii	(Manicaria_saccifera	((Hydriastele_microspadix	((Kentiopsis_piersoniorum	Burretiokentia_grandiflora)	((Veitchia_spiralis	Dictyosperma_album)	Heterospathe_cagayanensis)))	Dypsis_decaryi)))	Roystonea_regia))))	Calamus_caryotoides);
((((Oenocarpus_bataua	Oenocarpus_minor)	(((Sclerosperma_profizianum	Roystonea_regia)	(((Prestoea_acuminata	Orania_palindan)	(Manicaria_saccifera	((((Kentiopsis_piersoniorum	(Dictyosperma_album	(Heterospathe_cagayanensis	Veitchia_spiralis)))	Hydriastele_microspadix)	Burretiokentia_grandiflora)	Dypsis_decaryi)))	(((Reinhardtia_latisecta	Reinhardtia_paiewonskiana)	(Reinhardtia_simplex	Reinhardtia_gracilis))	((Elaeis_guineensis	Elaeis_oleifera)	(Attalea_speciosa	Bactris_major)))))	(Chamaedorea_seifrizii	(((Iriartea_deltoidea	Pelagodoxa_henryana)	((Sabal_domingensis	Phoenix_dactylifera)	(Nypa_fruticans	Serenoa_repens)))	Pseudophoenix_vinifera))))	((Podococcus_barteri	Geonoma_undata)	Leopoldinia_pulchra))	Calamus_caryotoides);
(((((((Heterospathe_cagayanensis	Veitchia_spiralis)	(Kentiopsis_piersoniorum	Dictyosperma_album))	Hydriastele_microspadix)	Burretiokentia_grandiflora)	Dypsis_decaryi)	(((((Roystonea_regia	(((Chamaedorea_seifrizii	Iriartea_deltoidea)	((Sabal_domingensis	Phoenix_dactylifera)	(Nypa_fruticans	Serenoa_repens)))	(Sclerosperma_profizianum	(Podococcus_barteri	Orania_palindan))))	Pseudophoenix_vinifera)	((Geonoma_undata	((Oenocarpus_bataua	Oenocarpus_minor)	(Pelagodoxa_henryana	Leopoldinia_pulchra)))	((Attalea_speciosa	((Reinhardtia_latisecta	Reinhardtia_paiewonskiana)	(Reinhardtia_simplex	Reinhardtia_gracilis)))	((Elaeis_guineensis	Elaeis_oleifera)	Bactris_major))))	Prestoea_acuminata)	Manicaria_saccifera))	Calamus_caryotoides);
(((Pelagodoxa_henryana	((Geonoma_undata	Leopoldinia_pulchra)	(Oenocarpus_bataua	Oenocarpus_minor)))	((((Roystonea_regia	(((Reinhardtia_latisecta	Reinhardtia_paiewonskiana)	(Reinhardtia_simplex	Reinhardtia_gracilis))	((Elaeis_guineensis	Elaeis_oleifera)	(Attalea_speciosa	Bactris_major))))	(Sclerosperma_profizianum	(Podococcus_barteri	Orania_palindan)))	(Prestoea_acuminata	(Manicaria_saccifera	((((Burretiokentia_grandiflora	Heterospathe_cagayanensis)	Veitchia_spiralis)	((Dictyosperma_album	Kentiopsis_piersoniorum)	Hydriastele_microspadix))	Dypsis_decaryi))))	((Chamaedorea_seifrizii	Iriartea_deltoidea)	(((Sabal_domingensis	Phoenix_dactylifera)	Pseudophoenix_vinifera)	(Nypa_fruticans	Serenoa_repens)))))	Calamus_caryotoides);
(((((Leopoldinia_pulchra	Pelagodoxa_henryana)	(Oenocarpus_bataua	Oenocarpus_minor))	Geonoma_undata)	((Manicaria_saccifera	(((Dictyosperma_album	Kentiopsis_piersoniorum)	(Burretiokentia_grandiflora	Hydriastele_microspadix))	(Dypsis_decaryi	(Heterospathe_cagayanensis	Veitchia_spiralis))))	((Prestoea_acuminata	(Sclerosperma_profizianum	(Podococcus_barteri	Orania_palindan)))	((((Chamaedorea_seifrizii	(((Sabal_domingensis	Phoenix_dactylifera)	(Nypa_fruticans	Serenoa_repens))	Pseudophoenix_vinifera))	Iriartea_deltoidea)	Roystonea_regia)	(((Reinhardtia_latisecta	Reinhardtia_paiewonskiana)	(Reinhardtia_simplex	Reinhardtia_gracilis))	((Elaeis_guineensis	Elaeis_oleifera)	(Attalea_speciosa	Bactris_major)))))))	Calamus_caryotoides);
((Nypa_fruticans	((Sabal_domingensis	(Phoenix_dactylifera	Serenoa_repens))	(((((Orania_palindan	(Manicaria_saccifera	(Dypsis_decaryi	((Dictyosperma_album	(Heterospathe_cagayanensis	Veitchia_spiralis))	(Hydriastele_microspadix	(Kentiopsis_piersoniorum	Burretiokentia_grandiflora))))))	((Iriartea_deltoidea	Sclerosperma_profizianum)	(((Prestoea_acuminata	((Leopoldinia_pulchra	Pelagodoxa_henryana)	((Oenocarpus_bataua	Oenocarpus_minor)	Geonoma_undata)))	Podococcus_barteri)	Roystonea_regia)))	(((Elaeis_guineensis	Elaeis_oleifera)	(Bactris_major	Attalea_speciosa))	((Reinhardtia_latisecta	Reinhardtia_paiewonskiana)	(Reinhardtia_simplex	Reinhardtia_gracilis))))	Chamaedorea_seifrizii)	Pseudophoenix_vinifera)))	Calamus_caryotoides);
((Leopoldinia_pulchra	((Geonoma_undata	((Oenocarpus_minor	Oenocarpus_bataua)	Pelagodoxa_henryana))	((((((Chamaedorea_seifrizii	((Sabal_domingensis	Phoenix_dactylifera)	(Serenoa_repens	Nypa_fruticans)))	Iriartea_deltoidea)	(Pseudophoenix_vinifera	(((Elaeis_guineensis	Elaeis_oleifera)	(Bactris_major	Attalea_speciosa))	((Reinhardtia_simplex	Reinhardtia_gracilis)	(Reinhardtia_paiewonskiana	Reinhardtia_latisecta)))))	((Sclerosperma_profizianum	Podococcus_barteri)	Roystonea_regia))	Prestoea_acuminata)	(Orania_palindan	(Manicaria_saccifera	(Dypsis_decaryi	(((Burretiokentia_grandiflora	Hydriastele_microspadix)	(Kentiopsis_piersoniorum	Dictyosperma_album))	(Veitchia_spiralis	Heterospathe_cagayanensis))))))))	Calamus_caryotoides);
((Leopoldinia_pulchra	(Iriartea_deltoidea	((((Sabal_domingensis	Phoenix_dactylifera)	(Serenoa_repens	Nypa_fruticans))	((Sclerosperma_profizianum	(Orania_palindan	Podococcus_barteri))	(((Pseudophoenix_vinifera	(((Elaeis_guineensis	Elaeis_oleifera)	(Bactris_major	Attalea_speciosa))	((Reinhardtia_simplex	Reinhardtia_gracilis)	(Reinhardtia_paiewonskiana	Reinhardtia_latisecta))))	((Geonoma_undata	((Oenocarpus_minor	Oenocarpus_bataua)	Pelagodoxa_henryana))	(Prestoea_acuminata	(Manicaria_saccifera	(Dypsis_decaryi	(((Burretiokentia_grandiflora	Hydriastele_microspadix)	(Kentiopsis_piersoniorum	Dictyosperma_album))	(Veitchia_spiralis	Heterospathe_cagayanensis)))))))	Roystonea_regia)))	Chamaedorea_seifrizii)))	Calamus_caryotoides);
((Leopoldinia_pulchra	(Iriartea_deltoidea	(((Geonoma_undata	((Oenocarpus_minor	Oenocarpus_bataua)	Pelagodoxa_henryana))	(Prestoea_acuminata	(Manicaria_saccifera	(Dypsis_decaryi	(((Burretiokentia_grandiflora	Hydriastele_microspadix)	(Kentiopsis_piersoniorum	Dictyosperma_album))	(Veitchia_spiralis	Heterospathe_cagayanensis))))))	(((Sclerosperma_profizianum	Roystonea_regia)	(Orania_palindan	Podococcus_barteri))	((((Sabal_domingensis	Phoenix_dactylifera)	(Serenoa_repens	Nypa_fruticans))	Pseudophoenix_vinifera)	(Chamaedorea_seifrizii	(((Elaeis_guineensis	Elaeis_oleifera)	(Bactris_major	Attalea_speciosa))	((Reinhardtia_simplex	Reinhardtia_gracilis)	(Reinhardtia_paiewonskiana	Reinhardtia_latisecta)))))))))	Calamus_caryotoides);
(((Dypsis_decaryi	(((Hydriastele_microspadix	(Kentiopsis_piersoniorum	Dictyosperma_album))	(Veitchia_spiralis	Heterospathe_cagayanensis))	Burretiokentia_grandiflora))	((((Roystonea_regia	(Iriartea_deltoidea	(Prestoea_acuminata	(Sclerosperma_profizianum	(Orania_palindan	Podococcus_barteri)))))	((((Pseudophoenix_vinifera	((Phoenix_dactylifera	Sabal_domingensis)	Serenoa_repens))	Nypa_fruticans)	Chamaedorea_seifrizii)	(((Elaeis_guineensis	Elaeis_oleifera)	(Bactris_major	Attalea_speciosa))	((Reinhardtia_simplex	Reinhardtia_gracilis)	(Reinhardtia_paiewonskiana	Reinhardtia_latisecta)))))	((Pelagodoxa_henryana	Leopoldinia_pulchra)	(Geonoma_undata	(Oenocarpus_minor	Oenocarpus_bataua))))	Manicaria_saccifera))	Calamus_caryotoides);
((((Hydriastele_microspadix	(Kentiopsis_piersoniorum	Dictyosperma_album))	((Veitchia_spiralis	Heterospathe_cagayanensis)	(Dypsis_decaryi	Burretiokentia_grandiflora)))	(((((Sclerosperma_profizianum	(Orania_palindan	Podococcus_barteri))	((Roystonea_regia	Iriartea_deltoidea)	(((((Phoenix_dactylifera	Sabal_domingensis)	(Serenoa_repens	Nypa_fruticans))	Chamaedorea_seifrizii)	Pseudophoenix_vinifera)	(((Elaeis_guineensis	Elaeis_oleifera)	Bactris_major)	(Attalea_speciosa	((Reinhardtia_simplex	Reinhardtia_gracilis)	(Reinhardtia_paiewonskiana	Reinhardtia_latisecta)))))))	((Pelagodoxa_henryana	Geonoma_undata)	(Oenocarpus_minor	Oenocarpus_bataua)))	Leopoldinia_pulchra)	(Prestoea_acuminata	Manicaria_saccifera)))	Calamus_caryotoides);
((((((Orania_palindan	Podococcus_barteri)	((((Geonoma_undata	Leopoldinia_pulchra)	(Pelagodoxa_henryana	(Oenocarpus_minor	Oenocarpus_bataua)))	(((Chamaedorea_seifrizii	Iriartea_deltoidea)	((Phoenix_dactylifera	Sabal_domingensis)	(Serenoa_repens	Nypa_fruticans)))	Pseudophoenix_vinifera))	((Bactris_major	((Elaeis_guineensis	Elaeis_oleifera)	Attalea_speciosa))	((Reinhardtia_simplex	Reinhardtia_gracilis)	(Reinhardtia_paiewonskiana	Reinhardtia_latisecta)))))	(Roystonea_regia	Sclerosperma_profizianum))	(Manicaria_saccifera	(Dypsis_decaryi	((Burretiokentia_grandiflora	(Hydriastele_microspadix	(Kentiopsis_piersoniorum	Dictyosperma_album)))	(Veitchia_spiralis	Heterospathe_cagayanensis)))))	Prestoea_acuminata)	Calamus_caryotoides);
((Leopoldinia_pulchra	(((((Phoenix_dactylifera	Sabal_domingensis)	(Serenoa_repens	Nypa_fruticans))	Pseudophoenix_vinifera)	(((Manicaria_saccifera	(Dypsis_decaryi	(Hydriastele_microspadix	(Heterospathe_cagayanensis	(Burretiokentia_grandiflora	(Kentiopsis_piersoniorum	(Dictyosperma_album	Veitchia_spiralis)))))))	Prestoea_acuminata)	((Roystonea_regia	Sclerosperma_profizianum)	((Orania_palindan	Podococcus_barteri)	((Iriartea_deltoidea	Chamaedorea_seifrizii)	((Bactris_major	((Elaeis_guineensis	Elaeis_oleifera)	Attalea_speciosa))	((Reinhardtia_simplex	Reinhardtia_gracilis)	(Reinhardtia_paiewonskiana	Reinhardtia_latisecta))))))))	((Pelagodoxa_henryana	(Oenocarpus_minor	Oenocarpus_bataua))	Geonoma_undata)))	Calamus_caryotoides);
((Nypa_fruticans	((((((Chamaedorea_seifrizii	(((Bactris_major	((Elaeis_guineensis	Elaeis_oleifera)	Attalea_speciosa))	((Reinhardtia_simplex	Reinhardtia_gracilis)	(Reinhardtia_paiewonskiana	Reinhardtia_latisecta)))	(((Roystonea_regia	Sclerosperma_profizianum)	((Manicaria_saccifera	(Dypsis_decaryi	(Hydriastele_microspadix	(((Burretiokentia_grandiflora	Heterospathe_cagayanensis)	(Kentiopsis_piersoniorum	Dictyosperma_album))	Veitchia_spiralis))))	Prestoea_acuminata))	(Orania_palindan	(Leopoldinia_pulchra	Podococcus_barteri)))))	((Oenocarpus_minor	Oenocarpus_bataua)	Geonoma_undata))	(Pelagodoxa_henryana	Pseudophoenix_vinifera))	Iriartea_deltoidea)	(Phoenix_dactylifera	Sabal_domingensis))	Serenoa_repens))	Calamus_caryotoides);
(((((Leopoldinia_pulchra	Pelagodoxa_henryana)	(Oenocarpus_minor	Oenocarpus_bataua))	Geonoma_undata)	(((((Chamaedorea_seifrizii	((Attalea_speciosa	(Bactris_major	(Elaeis_guineensis	Elaeis_oleifera)))	((Reinhardtia_simplex	Reinhardtia_gracilis)	(Reinhardtia_paiewonskiana	Reinhardtia_latisecta))))	((Orania_palindan	(Manicaria_saccifera	(Dypsis_decaryi	((Veitchia_spiralis	Heterospathe_cagayanensis)	(((Kentiopsis_piersoniorum	Dictyosperma_album)	Hydriastele_microspadix)	Burretiokentia_grandiflora)))))	Prestoea_acuminata))	(Sclerosperma_profizianum	Podococcus_barteri))	Roystonea_regia)	(Pseudophoenix_vinifera	(Iriartea_deltoidea	((Phoenix_dactylifera	Sabal_domingensis)	(Serenoa_repens	Nypa_fruticans))))))	Calamus_caryotoides);
((((Leopoldinia_pulchra	Geonoma_undata)	((Oenocarpus_minor	Oenocarpus_bataua)	Pelagodoxa_henryana))	((((Iriartea_deltoidea	(Chamaedorea_seifrizii	((Phoenix_dactylifera	Sabal_domingensis)	(Serenoa_repens	Nypa_fruticans))))	(Sclerosperma_profizianum	Roystonea_regia))	(Podococcus_barteri	(Pseudophoenix_vinifera	((Attalea_speciosa	(Bactris_major	(Elaeis_guineensis	Elaeis_oleifera)))	((Reinhardtia_simplex	Reinhardtia_gracilis)	(Reinhardtia_paiewonskiana	Reinhardtia_latisecta))))))	((Manicaria_saccifera	(Dypsis_decaryi	(Hydriastele_microspadix	(Kentiopsis_piersoniorum	(Burretiokentia_grandiflora	(Veitchia_spiralis	(Heterospathe_cagayanensis	Dictyosperma_album)))))))	(Prestoea_acuminata	Orania_palindan))))	Calamus_caryotoides);
(((Geonoma_undata	((Leopoldinia_pulchra	Pelagodoxa_henryana)	(Oenocarpus_minor	Oenocarpus_bataua)))	((Pseudophoenix_vinifera	((Chamaedorea_seifrizii	(Nypa_fruticans	Serenoa_repens))	(Iriartea_deltoidea	(Phoenix_dactylifera	Sabal_domingensis))))	((((Sclerosperma_profizianum	Orania_palindan)	Podococcus_barteri)	(((Elaeis_guineensis	Elaeis_oleifera)	(Attalea_speciosa	Bactris_major))	((Reinhardtia_simplex	Reinhardtia_gracilis)	(Reinhardtia_latisecta	Reinhardtia_paiewonskiana))))	(((((Burretiokentia_grandiflora	(((Heterospathe_cagayanensis	(Dictyosperma_album	Veitchia_spiralis))	Kentiopsis_piersoniorum)	Hydriastele_microspadix))	Dypsis_decaryi)	Manicaria_saccifera)	Prestoea_acuminata)	Roystonea_regia))))	Calamus_caryotoides);
(((Oenocarpus_minor	Oenocarpus_bataua)	(Geonoma_undata	(((Pseudophoenix_vinifera	(((Roystonea_regia	(Podococcus_barteri	Orania_palindan))	Sclerosperma_profizianum)	((((Elaeis_guineensis	Elaeis_oleifera)	(Attalea_speciosa	Bactris_major))	((Reinhardtia_simplex	Reinhardtia_gracilis)	(Reinhardtia_latisecta	Reinhardtia_paiewonskiana)))	(((((((Dictyosperma_album	Kentiopsis_piersoniorum)	(Heterospathe_cagayanensis	Veitchia_spiralis))	Hydriastele_microspadix)	Burretiokentia_grandiflora)	Dypsis_decaryi)	Manicaria_saccifera)	Prestoea_acuminata))))	(((Phoenix_dactylifera	Sabal_domingensis)	(Nypa_fruticans	Serenoa_repens))	(Chamaedorea_seifrizii	Iriartea_deltoidea)))	(Leopoldinia_pulchra	Pelagodoxa_henryana))))	Calamus_caryotoides);
((Iriartea_deltoidea	((((Geonoma_undata	((Leopoldinia_pulchra	Pelagodoxa_henryana)	(Oenocarpus_minor	Oenocarpus_bataua)))	((Roystonea_regia	((((Dypsis_decaryi	(Hydriastele_microspadix	(Dictyosperma_album	Kentiopsis_piersoniorum)))	((Burretiokentia_grandiflora	Heterospathe_cagayanensis)	Veitchia_spiralis))	Manicaria_saccifera)	Prestoea_acuminata))	((Orania_palindan	(Podococcus_barteri	Sclerosperma_profizianum))	(((Elaeis_guineensis	Elaeis_oleifera)	(Attalea_speciosa	Bactris_major))	((Reinhardtia_simplex	Reinhardtia_gracilis)	(Reinhardtia_latisecta	Reinhardtia_paiewonskiana))))))	(Pseudophoenix_vinifera	((Phoenix_dactylifera	Sabal_domingensis)	(Nypa_fruticans	Serenoa_repens))))	Chamaedorea_seifrizii))	Calamus_caryotoides);
(((Chamaedorea_seifrizii	((Dypsis_decaryi	(((Kentiopsis_piersoniorum	(Heterospathe_cagayanensis	(Dictyosperma_album	Veitchia_spiralis)))	Hydriastele_microspadix)	Burretiokentia_grandiflora))	Manicaria_saccifera))	(Prestoea_acuminata	(((Sclerosperma_profizianum	(Orania_palindan	Podococcus_barteri))	((((Elaeis_guineensis	Elaeis_oleifera)	(Attalea_speciosa	Bactris_major))	((Reinhardtia_simplex	Reinhardtia_gracilis)	(Reinhardtia_latisecta	Reinhardtia_paiewonskiana)))	((Iriartea_deltoidea	Roystonea_regia)	Leopoldinia_pulchra)))	(((Geonoma_undata	(Pelagodoxa_henryana	(Oenocarpus_minor	Oenocarpus_bataua)))	((Phoenix_dactylifera	Sabal_domingensis)	(Nypa_fruticans	Serenoa_repens)))	Pseudophoenix_vinifera))))	Calamus_caryotoides);
(((Nypa_fruticans	Serenoa_repens)	((Phoenix_dactylifera	Sabal_domingensis)	(Pseudophoenix_vinifera	((((((Dypsis_decaryi	(((Burretiokentia_grandiflora	Heterospathe_cagayanensis)	Veitchia_spiralis)	(Hydriastele_microspadix	(Dictyosperma_album	Kentiopsis_piersoniorum))))	Manicaria_saccifera)	((Orania_palindan	Prestoea_acuminata)	Leopoldinia_pulchra))	(Roystonea_regia	(Sclerosperma_profizianum	Podococcus_barteri)))	((((Elaeis_guineensis	Elaeis_oleifera)	(Attalea_speciosa	Bactris_major))	((Reinhardtia_simplex	Reinhardtia_gracilis)	(Reinhardtia_latisecta	Reinhardtia_paiewonskiana)))	(Chamaedorea_seifrizii	Iriartea_deltoidea)))	((Oenocarpus_minor	Oenocarpus_bataua)	(Geonoma_undata	Pelagodoxa_henryana))))))	Calamus_caryotoides);
(((Dypsis_decaryi	((Heterospathe_cagayanensis	Veitchia_spiralis)	(Hydriastele_microspadix	(Dictyosperma_album	(Burretiokentia_grandiflora	Kentiopsis_piersoniorum)))))	(Manicaria_saccifera	(Prestoea_acuminata	(Roystonea_regia	(((Chamaedorea_seifrizii	(((Pelagodoxa_henryana	(Oenocarpus_minor	Oenocarpus_bataua))	(Geonoma_undata	Leopoldinia_pulchra))	((Nypa_fruticans	Serenoa_repens)	(Iriartea_deltoidea	(Pseudophoenix_vinifera	(Phoenix_dactylifera	Sabal_domingensis))))))	(Bactris_major	((Attalea_speciosa	((Reinhardtia_simplex	Reinhardtia_gracilis)	(Reinhardtia_latisecta	Reinhardtia_paiewonskiana)))	(Elaeis_guineensis	Elaeis_oleifera))))	(Sclerosperma_profizianum	(Orania_palindan	Podococcus_barteri)))))))	Calamus_caryotoides);
((Iriartea_deltoidea	(((Phoenix_dactylifera	Sabal_domingensis)	(Pseudophoenix_vinifera	((Leopoldinia_pulchra	(Chamaedorea_seifrizii	(((Reinhardtia_simplex	Reinhardtia_gracilis)	(Reinhardtia_latisecta	Reinhardtia_paiewonskiana))	((Elaeis_guineensis	Elaeis_oleifera)	(Bactris_major	Attalea_speciosa)))))	((Roystonea_regia	(Sclerosperma_profizianum	(Orania_palindan	Podococcus_barteri)))	((((Dypsis_decaryi	(((Burretiokentia_grandiflora	Heterospathe_cagayanensis)	Veitchia_spiralis)	(Hydriastele_microspadix	(Dictyosperma_album	Kentiopsis_piersoniorum))))	Manicaria_saccifera)	Prestoea_acuminata)	((Pelagodoxa_henryana	(Oenocarpus_minor	Oenocarpus_bataua))	Geonoma_undata))))))	(Nypa_fruticans	Serenoa_repens)))	Calamus_caryotoides);
(((Oenocarpus_minor	Oenocarpus_bataua)	((((((Dypsis_decaryi	(Heterospathe_cagayanensis	(Dictyosperma_album	Veitchia_spiralis)))	(Burretiokentia_grandiflora	(Hydriastele_microspadix	Kentiopsis_piersoniorum)))	Manicaria_saccifera)	((((((Chamaedorea_seifrizii	((Phoenix_dactylifera	Sabal_domingensis)	(Nypa_fruticans	Serenoa_repens)))	Iriartea_deltoidea)	Podococcus_barteri)	((Roystonea_regia	Sclerosperma_profizianum)	Pseudophoenix_vinifera))	(((Reinhardtia_simplex	Reinhardtia_gracilis)	(Reinhardtia_latisecta	Reinhardtia_paiewonskiana))	((Elaeis_guineensis	Elaeis_oleifera)	(Bactris_major	Attalea_speciosa))))	(Orania_palindan	Prestoea_acuminata)))	(Leopoldinia_pulchra	Geonoma_undata))	Pelagodoxa_henryana))	Calamus_caryotoides);
(((((Chamaedorea_seifrizii	(((((Burretiokentia_grandiflora	Heterospathe_cagayanensis)	((Veitchia_spiralis	Dictyosperma_album)	Kentiopsis_piersoniorum))	Dypsis_decaryi)	Hydriastele_microspadix)	Manicaria_saccifera))	(((Iriartea_deltoidea	((Podococcus_barteri	Orania_palindan)	Prestoea_acuminata))	(Roystonea_regia	Sclerosperma_profizianum))	(((Reinhardtia_simplex	Reinhardtia_gracilis)	(Reinhardtia_latisecta	Reinhardtia_paiewonskiana))	((Elaeis_guineensis	Elaeis_oleifera)	(Bactris_major	Attalea_speciosa)))))	(Pseudophoenix_vinifera	(Nypa_fruticans	(Serenoa_repens	(Phoenix_dactylifera	Sabal_domingensis)))))	((Leopoldinia_pulchra	Geonoma_undata)	(Pelagodoxa_henryana	(Oenocarpus_minor	Oenocarpus_bataua))))	Calamus_caryotoides);
(((Geonoma_undata	(Pelagodoxa_henryana	(Oenocarpus_minor	Oenocarpus_bataua)))	(Pseudophoenix_vinifera	(((Serenoa_repens	Nypa_fruticans)	(Phoenix_dactylifera	Sabal_domingensis))	(((Leopoldinia_pulchra	Orania_palindan)	((Dypsis_decaryi	((Burretiokentia_grandiflora	(Hydriastele_microspadix	(Kentiopsis_piersoniorum	Dictyosperma_album)))	(Veitchia_spiralis	Heterospathe_cagayanensis)))	Manicaria_saccifera))	(((Roystonea_regia	Sclerosperma_profizianum)	(Podococcus_barteri	Prestoea_acuminata))	((Chamaedorea_seifrizii	Iriartea_deltoidea)	(((Reinhardtia_simplex	Reinhardtia_gracilis)	(Reinhardtia_latisecta	Reinhardtia_paiewonskiana))	((Elaeis_guineensis	Elaeis_oleifera)	(Bactris_major	Attalea_speciosa)))))))))	Calamus_caryotoides);
((((((Oenocarpus_bataua	Oenocarpus_minor)	Pelagodoxa_henryana)	Geonoma_undata)	((((Bactris_major	Attalea_speciosa)	(((Reinhardtia_latisecta	Reinhardtia_paiewonskiana)	(Reinhardtia_gracilis	Reinhardtia_simplex))	(Elaeis_oleifera	Elaeis_guineensis)))	(((Manicaria_saccifera	(Dypsis_decaryi	((Veitchia_spiralis	((Hydriastele_microspadix	(Dictyosperma_album	Kentiopsis_piersoniorum))	Burretiokentia_grandiflora))	Heterospathe_cagayanensis)))	(Prestoea_acuminata	Orania_palindan))	((Sclerosperma_profizianum	Roystonea_regia)	(Iriartea_deltoidea	Podococcus_barteri))))	(Chamaedorea_seifrizii	(Pseudophoenix_vinifera	((Nypa_fruticans	Serenoa_repens)	(Phoenix_dactylifera	Sabal_domingensis))))))	Leopoldinia_pulchra)	Calamus_caryotoides);
(((Dypsis_decaryi	(Hydriastele_microspadix	((Dictyosperma_album	Kentiopsis_piersoniorum)	(Veitchia_spiralis	(Heterospathe_cagayanensis	Burretiokentia_grandiflora)))))	((Prestoea_acuminata	((Iriartea_deltoidea	(((Reinhardtia_latisecta	Reinhardtia_paiewonskiana)	(Reinhardtia_gracilis	Reinhardtia_simplex))	(((Elaeis_oleifera	Elaeis_guineensis)	Attalea_speciosa)	Bactris_major)))	((Chamaedorea_seifrizii	((Pseudophoenix_vinifera	((Nypa_fruticans	Serenoa_repens)	(Phoenix_dactylifera	Sabal_domingensis)))	(((Oenocarpus_bataua	Oenocarpus_minor)	Pelagodoxa_henryana)	(Leopoldinia_pulchra	Geonoma_undata))))	(Roystonea_regia	((Orania_palindan	Podococcus_barteri)	Sclerosperma_profizianum)))))	Manicaria_saccifera))	Calamus_caryotoides);
(((Dypsis_decaryi	((Veitchia_spiralis	(Heterospathe_cagayanensis	Burretiokentia_grandiflora))	(Hydriastele_microspadix	(Dictyosperma_album	Kentiopsis_piersoniorum))))	((Prestoea_acuminata	(((Iriartea_deltoidea	((Pseudophoenix_vinifera	(Chamaedorea_seifrizii	((Nypa_fruticans	Serenoa_repens)	(Phoenix_dactylifera	Sabal_domingensis))))	(((Oenocarpus_bataua	Oenocarpus_minor)	Pelagodoxa_henryana)	(Leopoldinia_pulchra	Geonoma_undata))))	(Bactris_major	((Attalea_speciosa	((Reinhardtia_latisecta	Reinhardtia_paiewonskiana)	(Reinhardtia_gracilis	Reinhardtia_simplex)))	(Elaeis_oleifera	Elaeis_guineensis))))	(Roystonea_regia	((Orania_palindan	Podococcus_barteri)	Sclerosperma_profizianum))))	Manicaria_saccifera))	Calamus_caryotoides);
((Nypa_fruticans	(Serenoa_repens	(((Phoenix_dactylifera	Sabal_domingensis)	((((Geonoma_undata	(Oenocarpus_bataua	Oenocarpus_minor))	(Leopoldinia_pulchra	Pelagodoxa_henryana))	((((((Reinhardtia_latisecta	Reinhardtia_paiewonskiana)	(Reinhardtia_gracilis	Reinhardtia_simplex))	((Attalea_speciosa	Bactris_major)	(Elaeis_oleifera	Elaeis_guineensis)))	((Manicaria_saccifera	(Dypsis_decaryi	((Hydriastele_microspadix	((Dictyosperma_album	Kentiopsis_piersoniorum)	(Veitchia_spiralis	Heterospathe_cagayanensis)))	Burretiokentia_grandiflora)))	Prestoea_acuminata))	(((Orania_palindan	Podococcus_barteri)	Sclerosperma_profizianum)	Roystonea_regia))	Chamaedorea_seifrizii))	Pseudophoenix_vinifera))	Iriartea_deltoidea)))	Calamus_caryotoides);
((((((((((Iriartea_deltoidea	Podococcus_barteri)	Orania_palindan)	Sclerosperma_profizianum)	Roystonea_regia)	(((Nypa_fruticans	Chamaedorea_seifrizii)	(((Reinhardtia_latisecta	Reinhardtia_paiewonskiana)	(Reinhardtia_gracilis	Reinhardtia_simplex))	((Attalea_speciosa	Bactris_major)	(Elaeis_oleifera	Elaeis_guineensis))))	((Manicaria_saccifera	(Dypsis_decaryi	((Hydriastele_microspadix	((Dictyosperma_album	Kentiopsis_piersoniorum)	(Veitchia_spiralis	Heterospathe_cagayanensis)))	Burretiokentia_grandiflora)))	Prestoea_acuminata)))	((Serenoa_repens	Phoenix_dactylifera)	Sabal_domingensis))	Pseudophoenix_vinifera)	(Leopoldinia_pulchra	Geonoma_undata))	((Oenocarpus_bataua	Oenocarpus_minor)	Pelagodoxa_henryana))	Calamus_caryotoides);
((Nypa_fruticans	(((Phoenix_dactylifera	Sabal_domingensis)	((Pseudophoenix_vinifera	Iriartea_deltoidea)	(((Leopoldinia_pulchra	Geonoma_undata)	((Oenocarpus_bataua	Oenocarpus_minor)	Pelagodoxa_henryana))	((((Chamaedorea_seifrizii	(((Reinhardtia_latisecta	Reinhardtia_paiewonskiana)	(Reinhardtia_gracilis	Reinhardtia_simplex))	((Attalea_speciosa	Bactris_major)	(Elaeis_oleifera	Elaeis_guineensis))))	((Manicaria_saccifera	(Dypsis_decaryi	(Hydriastele_microspadix	((Dictyosperma_album	Kentiopsis_piersoniorum)	(Veitchia_spiralis	(Burretiokentia_grandiflora	Heterospathe_cagayanensis))))))	Prestoea_acuminata))	Roystonea_regia)	(Orania_palindan	(Sclerosperma_profizianum	Podococcus_barteri))))))	Serenoa_repens))	Calamus_caryotoides);
((Nypa_fruticans	(((Phoenix_dactylifera	Sabal_domingensis)	((Pseudophoenix_vinifera	(Pelagodoxa_henryana	((Geonoma_undata	((Oenocarpus_bataua	Oenocarpus_minor)	Leopoldinia_pulchra))	((Roystonea_regia	(Sclerosperma_profizianum	(Podococcus_barteri	Orania_palindan)))	((((Reinhardtia_latisecta	Reinhardtia_paiewonskiana)	(Reinhardtia_gracilis	Reinhardtia_simplex))	(Bactris_major	((Elaeis_oleifera	Elaeis_guineensis)	Attalea_speciosa)))	((Chamaedorea_seifrizii	(Manicaria_saccifera	(Dypsis_decaryi	(((Heterospathe_cagayanensis	(Veitchia_spiralis	Dictyosperma_album))	(Kentiopsis_piersoniorum	Burretiokentia_grandiflora))	Hydriastele_microspadix))))	Prestoea_acuminata))))))	Iriartea_deltoidea))	Serenoa_repens))	Calamus_caryotoides);
((Iriartea_deltoidea	(((Chamaedorea_seifrizii	(Serenoa_repens	Nypa_fruticans))	(Phoenix_dactylifera	Sabal_domingensis))	((Pseudophoenix_vinifera	(((((Reinhardtia_latisecta	Reinhardtia_paiewonskiana)	(Reinhardtia_gracilis	Reinhardtia_simplex))	(Bactris_major	((Elaeis_oleifera	Elaeis_guineensis)	Attalea_speciosa)))	((Manicaria_saccifera	(Dypsis_decaryi	((((Dictyosperma_album	Kentiopsis_piersoniorum)	Burretiokentia_grandiflora)	Hydriastele_microspadix)	(Heterospathe_cagayanensis	Veitchia_spiralis))))	(Leopoldinia_pulchra	Prestoea_acuminata)))	((Sclerosperma_profizianum	(Podococcus_barteri	Orania_palindan))	Roystonea_regia)))	(Geonoma_undata	(Pelagodoxa_henryana	(Oenocarpus_bataua	Oenocarpus_minor))))))	Calamus_caryotoides);
(((Dypsis_decaryi	(Hydriastele_microspadix	((Heterospathe_cagayanensis	Veitchia_spiralis)	((Dictyosperma_album	Kentiopsis_piersoniorum)	Burretiokentia_grandiflora))))	(Manicaria_saccifera	(Prestoea_acuminata	(((((Reinhardtia_latisecta	Reinhardtia_paiewonskiana)	(Reinhardtia_gracilis	Reinhardtia_simplex))	((Elaeis_oleifera	Elaeis_guineensis)	(Attalea_speciosa	Bactris_major)))	((Sclerosperma_profizianum	(Leopoldinia_pulchra	(Podococcus_barteri	Orania_palindan)))	(((Geonoma_undata	(Pelagodoxa_henryana	(Oenocarpus_bataua	Oenocarpus_minor)))	((Iriartea_deltoidea	((Serenoa_repens	Nypa_fruticans)	(Phoenix_dactylifera	Sabal_domingensis)))	Pseudophoenix_vinifera))	Roystonea_regia)))	Chamaedorea_seifrizii))))	Calamus_caryotoides);
(((((((Sclerosperma_profizianum	(Podococcus_barteri	Orania_palindan))	((Chamaedorea_seifrizii	(((((Reinhardtia_latisecta	Reinhardtia_paiewonskiana)	(Reinhardtia_gracilis	Reinhardtia_simplex))	(Elaeis_oleifera	Elaeis_guineensis))	Attalea_speciosa)	Bactris_major))	(Roystonea_regia	((Iriartea_deltoidea	((Serenoa_repens	Nypa_fruticans)	(Phoenix_dactylifera	Sabal_domingensis)))	Pseudophoenix_vinifera))))	(((Dypsis_decaryi	((Heterospathe_cagayanensis	Veitchia_spiralis)	(Hydriastele_microspadix	(Dictyosperma_album	(Burretiokentia_grandiflora	Kentiopsis_piersoniorum)))))	Manicaria_saccifera)	Prestoea_acuminata))	Leopoldinia_pulchra)	Geonoma_undata)	(Pelagodoxa_henryana	(Oenocarpus_bataua	Oenocarpus_minor)))	Calamus_caryotoides);
((((Oenocarpus_minor	Oenocarpus_bataua)	((Leopoldinia_pulchra	Pelagodoxa_henryana)	Geonoma_undata))	(((((((Elaeis_oleifera	Elaeis_guineensis)	(Attalea_speciosa	Bactris_major))	((Reinhardtia_paiewonskiana	Reinhardtia_latisecta)	(Reinhardtia_gracilis	Reinhardtia_simplex)))	(Prestoea_acuminata	((((Hydriastele_microspadix	((Heterospathe_cagayanensis	Veitchia_spiralis)	(Dictyosperma_album	Kentiopsis_piersoniorum)))	Burretiokentia_grandiflora)	Dypsis_decaryi)	Manicaria_saccifera)))	((Sclerosperma_profizianum	Roystonea_regia)	(Podococcus_barteri	Orania_palindan)))	Pseudophoenix_vinifera)	((Iriartea_deltoidea	Chamaedorea_seifrizii)	((Phoenix_dactylifera	Sabal_domingensis)	(Serenoa_repens	Nypa_fruticans)))))	Calamus_caryotoides);
((Prestoea_acuminata	(((((Heterospathe_cagayanensis	Veitchia_spiralis)	((Dictyosperma_album	Kentiopsis_piersoniorum)	(Burretiokentia_grandiflora	Hydriastele_microspadix)))	Dypsis_decaryi)	Manicaria_saccifera)	((((Leopoldinia_pulchra	(Podococcus_barteri	Orania_palindan))	((Sclerosperma_profizianum	Roystonea_regia)	Iriartea_deltoidea))	((((Chamaedorea_seifrizii	(Phoenix_dactylifera	Sabal_domingensis))	(Serenoa_repens	Nypa_fruticans))	Pseudophoenix_vinifera)	(((Elaeis_oleifera	Elaeis_guineensis)	(Attalea_speciosa	Bactris_major))	((Reinhardtia_paiewonskiana	Reinhardtia_latisecta)	(Reinhardtia_gracilis	Reinhardtia_simplex)))))	(Geonoma_undata	((Oenocarpus_minor	Oenocarpus_bataua)	Pelagodoxa_henryana)))))	Calamus_caryotoides);
((((Leopoldinia_pulchra	Geonoma_undata)	((Oenocarpus_minor	Oenocarpus_bataua)	Pelagodoxa_henryana))	(((Nypa_fruticans	(Serenoa_repens	(Phoenix_dactylifera	Sabal_domingensis)))	(Iriartea_deltoidea	Chamaedorea_seifrizii))	(Pseudophoenix_vinifera	(((Sclerosperma_profizianum	(Podococcus_barteri	Orania_palindan))	((((Elaeis_oleifera	Elaeis_guineensis)	(Attalea_speciosa	Bactris_major))	((Reinhardtia_paiewonskiana	Reinhardtia_latisecta)	(Reinhardtia_gracilis	Reinhardtia_simplex)))	(Prestoea_acuminata	((((((Heterospathe_cagayanensis	Veitchia_spiralis)	(Dictyosperma_album	Kentiopsis_piersoniorum))	Hydriastele_microspadix)	Burretiokentia_grandiflora)	Dypsis_decaryi)	Manicaria_saccifera))))	Roystonea_regia))))	Calamus_caryotoides);
((((Geonoma_undata	(Oenocarpus_minor	Oenocarpus_bataua))	(Leopoldinia_pulchra	Pelagodoxa_henryana))	((Pseudophoenix_vinifera	((Nypa_fruticans	Serenoa_repens)	(Phoenix_dactylifera	Sabal_domingensis)))	((Sclerosperma_profizianum	(Podococcus_barteri	Orania_palindan))	(((Iriartea_deltoidea	Chamaedorea_seifrizii)	(((Elaeis_oleifera	Elaeis_guineensis)	(Attalea_speciosa	Bactris_major))	((Reinhardtia_paiewonskiana	Reinhardtia_latisecta)	(Reinhardtia_gracilis	Reinhardtia_simplex))))	(Roystonea_regia	(Prestoea_acuminata	((((Heterospathe_cagayanensis	Veitchia_spiralis)	((Dictyosperma_album	Kentiopsis_piersoniorum)	(Hydriastele_microspadix	Burretiokentia_grandiflora)))	Dypsis_decaryi)	Manicaria_saccifera)))))))	Calamus_caryotoides);
((((Geonoma_undata	(Oenocarpus_minor	Oenocarpus_bataua))	(Leopoldinia_pulchra	Pelagodoxa_henryana))	((Pseudophoenix_vinifera	((Nypa_fruticans	Serenoa_repens)	(Phoenix_dactylifera	Sabal_domingensis)))	(((Iriartea_deltoidea	Sclerosperma_profizianum)	((Roystonea_regia	Podococcus_barteri)	((((Elaeis_oleifera	Elaeis_guineensis)	(Attalea_speciosa	Bactris_major))	((Reinhardtia_paiewonskiana	Reinhardtia_latisecta)	(Reinhardtia_gracilis	Reinhardtia_simplex)))	(Prestoea_acuminata	(Orania_palindan	(((Veitchia_spiralis	(((Heterospathe_cagayanensis	Burretiokentia_grandiflora)	(Dictyosperma_album	Kentiopsis_piersoniorum))	Hydriastele_microspadix))	Dypsis_decaryi)	Manicaria_saccifera))))))	Chamaedorea_seifrizii)))	Calamus_caryotoides);
((Pseudophoenix_vinifera	(((Nypa_fruticans	Serenoa_repens)	((((Chamaedorea_seifrizii	(((Elaeis_oleifera	Elaeis_guineensis)	(Attalea_speciosa	Bactris_major))	((Reinhardtia_paiewonskiana	Reinhardtia_latisecta)	(Reinhardtia_gracilis	Reinhardtia_simplex))))	Roystonea_regia)	(((Geonoma_undata	Leopoldinia_pulchra)	(Pelagodoxa_henryana	(Oenocarpus_minor	Oenocarpus_bataua)))	((((((Heterospathe_cagayanensis	Burretiokentia_grandiflora)	Veitchia_spiralis)	((Dictyosperma_album	Kentiopsis_piersoniorum)	Hydriastele_microspadix))	Dypsis_decaryi)	Manicaria_saccifera)	(Prestoea_acuminata	Orania_palindan))))	((Podococcus_barteri	Iriartea_deltoidea)	Sclerosperma_profizianum)))	(Phoenix_dactylifera	Sabal_domingensis)))	Calamus_caryotoides);
(((Geonoma_undata	((Leopoldinia_pulchra	Pelagodoxa_henryana)	(Oenocarpus_minor	Oenocarpus_bataua)))	(((((Podococcus_barteri	(Sclerosperma_profizianum	Orania_palindan))	((((((Heterospathe_cagayanensis	(Dictyosperma_album	Veitchia_spiralis))	(Hydriastele_microspadix	(Burretiokentia_grandiflora	Kentiopsis_piersoniorum)))	Dypsis_decaryi)	Manicaria_saccifera)	Prestoea_acuminata)	Roystonea_regia))	(((Elaeis_oleifera	Elaeis_guineensis)	(Attalea_speciosa	Bactris_major))	((Reinhardtia_paiewonskiana	Reinhardtia_latisecta)	(Reinhardtia_gracilis	Reinhardtia_simplex))))	Pseudophoenix_vinifera)	(Iriartea_deltoidea	(Chamaedorea_seifrizii	(((Nypa_fruticans	Serenoa_repens)	Sabal_domingensis)	Phoenix_dactylifera)))))	Calamus_caryotoides);
((Pseudophoenix_vinifera	((Chamaedorea_seifrizii	((Nypa_fruticans	Serenoa_repens)	(Phoenix_dactylifera	Sabal_domingensis)))	((Iriartea_deltoidea	((Sclerosperma_profizianum	(Orania_palindan	Podococcus_barteri))	(((((Heterospathe_cagayanensis	Veitchia_spiralis)	((Dictyosperma_album	Kentiopsis_piersoniorum)	(Hydriastele_microspadix	Burretiokentia_grandiflora)))	Dypsis_decaryi)	Manicaria_saccifera)	(Prestoea_acuminata	(Roystonea_regia	(Geonoma_undata	((Leopoldinia_pulchra	Pelagodoxa_henryana)	(Oenocarpus_minor	Oenocarpus_bataua))))))))	(((Elaeis_oleifera	Elaeis_guineensis)	(Attalea_speciosa	Bactris_major))	((Reinhardtia_paiewonskiana	Reinhardtia_latisecta)	(Reinhardtia_gracilis	Reinhardtia_simplex))))))	Calamus_caryotoides);
((((Oenocarpus_minor	Oenocarpus_bataua)	Geonoma_undata)	(((Pseudophoenix_vinifera	((Nypa_fruticans	Serenoa_repens)	(Phoenix_dactylifera	Sabal_domingensis)))	(Chamaedorea_seifrizii	((((Orania_palindan	(Podococcus_barteri	(Prestoea_acuminata	Sclerosperma_profizianum)))	(((((Burretiokentia_grandiflora	Heterospathe_cagayanensis)	Veitchia_spiralis)	((Dictyosperma_album	Kentiopsis_piersoniorum)	Hydriastele_microspadix))	Dypsis_decaryi)	Manicaria_saccifera))	(Iriartea_deltoidea	Roystonea_regia))	(((Elaeis_oleifera	Elaeis_guineensis)	(Attalea_speciosa	Bactris_major))	((Reinhardtia_paiewonskiana	Reinhardtia_latisecta)	(Reinhardtia_gracilis	Reinhardtia_simplex))))))	(Leopoldinia_pulchra	Pelagodoxa_henryana)))	Calamus_caryotoides);
(((((Hydriastele_microspadix	Veitchia_spiralis)	((Dictyosperma_album	Kentiopsis_piersoniorum)	(Burretiokentia_grandiflora	Heterospathe_cagayanensis)))	Dypsis_decaryi)	(Manicaria_saccifera	(((((Elaeis_oleifera	Elaeis_guineensis)	(Attalea_speciosa	Bactris_major))	((Reinhardtia_paiewonskiana	Reinhardtia_latisecta)	(Reinhardtia_gracilis	Reinhardtia_simplex)))	(((Sclerosperma_profizianum	(Orania_palindan	Podococcus_barteri))	Roystonea_regia)	(((Iriartea_deltoidea	Chamaedorea_seifrizii)	((Nypa_fruticans	Serenoa_repens)	(Phoenix_dactylifera	Sabal_domingensis)))	(Pseudophoenix_vinifera	((Pelagodoxa_henryana	(Oenocarpus_minor	Oenocarpus_bataua))	(Leopoldinia_pulchra	Geonoma_undata))))))	Prestoea_acuminata)))	Calamus_caryotoides);
((Nypa_fruticans	(Serenoa_repens	((((((Leopoldinia_pulchra	Pelagodoxa_henryana)	(Geonoma_undata	(Oenocarpus_bataua	Oenocarpus_minor)))	(((Sclerosperma_profizianum	(Orania_palindan	Podococcus_barteri))	(Pseudophoenix_vinifera	(((Elaeis_guineensis	Elaeis_oleifera)	Bactris_major)	(Attalea_speciosa	((Reinhardtia_paiewonskiana	Reinhardtia_latisecta)	(Reinhardtia_gracilis	Reinhardtia_simplex))))))	((((((Kentiopsis_piersoniorum	(Burretiokentia_grandiflora	Hydriastele_microspadix))	(Dictyosperma_album	(Heterospathe_cagayanensis	Veitchia_spiralis)))	Dypsis_decaryi)	Manicaria_saccifera)	Prestoea_acuminata)	Roystonea_regia)))	Iriartea_deltoidea)	Chamaedorea_seifrizii)	(Sabal_domingensis	Phoenix_dactylifera))))	Calamus_caryotoides);
((((Geonoma_undata	((Oenocarpus_bataua	Oenocarpus_minor)	Pelagodoxa_henryana))	(((((Elaeis_guineensis	Elaeis_oleifera)	(Attalea_speciosa	Bactris_major))	((Reinhardtia_paiewonskiana	Reinhardtia_latisecta)	(Reinhardtia_gracilis	Reinhardtia_simplex)))	((Roystonea_regia	(Sclerosperma_profizianum	(Orania_palindan	Podococcus_barteri)))	(Pseudophoenix_vinifera	((Iriartea_deltoidea	(Sabal_domingensis	Phoenix_dactylifera))	(Nypa_fruticans	Serenoa_repens)))))	((Chamaedorea_seifrizii	((((Heterospathe_cagayanensis	Veitchia_spiralis)	((Dictyosperma_album	(Burretiokentia_grandiflora	Kentiopsis_piersoniorum))	Hydriastele_microspadix))	Dypsis_decaryi)	Manicaria_saccifera))	Prestoea_acuminata)))	Leopoldinia_pulchra)	Calamus_caryotoides);
((((((((Elaeis_guineensis	Elaeis_oleifera)	(Attalea_speciosa	Bactris_major))	((Reinhardtia_paiewonskiana	Reinhardtia_latisecta)	(Reinhardtia_gracilis	Reinhardtia_simplex)))	(((((Prestoea_acuminata	(((Hydriastele_microspadix	((Heterospathe_cagayanensis	(Dictyosperma_album	Veitchia_spiralis))	Kentiopsis_piersoniorum))	Burretiokentia_grandiflora)	Dypsis_decaryi))	Manicaria_saccifera)	Pseudophoenix_vinifera)	(Sclerosperma_profizianum	(Orania_palindan	Podococcus_barteri)))	Roystonea_regia))	((Chamaedorea_seifrizii	Iriartea_deltoidea)	((Sabal_domingensis	Phoenix_dactylifera)	(Nypa_fruticans	Serenoa_repens))))	(((Oenocarpus_bataua	Oenocarpus_minor)	Pelagodoxa_henryana)	Geonoma_undata))	Leopoldinia_pulchra)	Calamus_caryotoides);
(((((Veitchia_spiralis	Heterospathe_cagayanensis)	(Burretiokentia_grandiflora	(Hydriastele_microspadix	(Dictyosperma_album	Kentiopsis_piersoniorum))))	Dypsis_decaryi)	(Manicaria_saccifera	((((Podococcus_barteri	(((((Sabal_domingensis	Phoenix_dactylifera)	(Orania_palindan	(Chamaedorea_seifrizii	(Nypa_fruticans	Serenoa_repens))))	Pseudophoenix_vinifera)	(((Elaeis_guineensis	Elaeis_oleifera)	(Attalea_speciosa	Bactris_major))	((Reinhardtia_paiewonskiana	Reinhardtia_latisecta)	(Reinhardtia_gracilis	Reinhardtia_simplex))))	(Iriartea_deltoidea	(Roystonea_regia	Sclerosperma_profizianum))))	((Oenocarpus_bataua	Oenocarpus_minor)	(Geonoma_undata	Leopoldinia_pulchra)))	Pelagodoxa_henryana)	Prestoea_acuminata)))	Calamus_caryotoides);
((Chamaedorea_seifrizii	(((Pseudophoenix_vinifera	(((Roystonea_regia	(Sclerosperma_profizianum	(Orania_palindan	Podococcus_barteri)))	((Elaeis_guineensis	Elaeis_oleifera)	((((Reinhardtia_paiewonskiana	Reinhardtia_latisecta)	(Reinhardtia_gracilis	Reinhardtia_simplex))	Attalea_speciosa)	Bactris_major)))	((Prestoea_acuminata	(((Hydriastele_microspadix	((Dictyosperma_album	Kentiopsis_piersoniorum)	(Veitchia_spiralis	(Burretiokentia_grandiflora	Heterospathe_cagayanensis))))	Dypsis_decaryi)	Manicaria_saccifera))	((Leopoldinia_pulchra	Pelagodoxa_henryana)	(Geonoma_undata	(Oenocarpus_bataua	Oenocarpus_minor))))))	((Sabal_domingensis	Phoenix_dactylifera)	(Nypa_fruticans	Serenoa_repens)))	Iriartea_deltoidea))	Calamus_caryotoides);
((((Leopoldinia_pulchra	Geonoma_undata)	((Oenocarpus_bataua	Oenocarpus_minor)	Pelagodoxa_henryana))	((((Sabal_domingensis	Phoenix_dactylifera)	(Nypa_fruticans	Serenoa_repens))	(Iriartea_deltoidea	Pseudophoenix_vinifera))	(((((Reinhardtia_paiewonskiana	Reinhardtia_latisecta)	(Reinhardtia_gracilis	Reinhardtia_simplex))	((Attalea_speciosa	Bactris_major)	(Elaeis_guineensis	Elaeis_oleifera)))	Chamaedorea_seifrizii)	(Roystonea_regia	((Sclerosperma_profizianum	(Orania_palindan	Podococcus_barteri))	((((Hydriastele_microspadix	(((Dictyosperma_album	Kentiopsis_piersoniorum)	Veitchia_spiralis)	(Burretiokentia_grandiflora	Heterospathe_cagayanensis)))	Dypsis_decaryi)	Manicaria_saccifera)	Prestoea_acuminata))))))	Calamus_caryotoides);
((Nypa_fruticans	(Serenoa_repens	((Chamaedorea_seifrizii	((((Leopoldinia_pulchra	Geonoma_undata)	((Oenocarpus_bataua	Oenocarpus_minor)	Pelagodoxa_henryana))	(Pseudophoenix_vinifera	(((Podococcus_barteri	Roystonea_regia)	(Prestoea_acuminata	(Orania_palindan	((((Hydriastele_microspadix	(Dictyosperma_album	Kentiopsis_piersoniorum))	(Veitchia_spiralis	(Heterospathe_cagayanensis	Burretiokentia_grandiflora)))	Dypsis_decaryi)	Manicaria_saccifera))))	((((Reinhardtia_paiewonskiana	Reinhardtia_latisecta)	(Reinhardtia_gracilis	Reinhardtia_simplex))	((Attalea_speciosa	Bactris_major)	(Elaeis_guineensis	Elaeis_oleifera)))	Sclerosperma_profizianum))))	Iriartea_deltoidea))	(Sabal_domingensis	Phoenix_dactylifera))))	Calamus_caryotoides);
(((((Prestoea_acuminata	(((((Burretiokentia_grandiflora	(Dictyosperma_album	Kentiopsis_piersoniorum))	Hydriastele_microspadix)	(Veitchia_spiralis	Heterospathe_cagayanensis))	Dypsis_decaryi)	Manicaria_saccifera))	((((Iriartea_deltoidea	Orania_palindan)	(Roystonea_regia	Sclerosperma_profizianum))	((Pseudophoenix_vinifera	((Sabal_domingensis	Phoenix_dactylifera)	(Nypa_fruticans	Serenoa_repens)))	Podococcus_barteri))	(Chamaedorea_seifrizii	(((Reinhardtia_paiewonskiana	Reinhardtia_latisecta)	(Reinhardtia_gracilis	Reinhardtia_simplex))	(Attalea_speciosa	(Bactris_major	(Elaeis_guineensis	Elaeis_oleifera)))))))	((Leopoldinia_pulchra	Pelagodoxa_henryana)	(Oenocarpus_bataua	Oenocarpus_minor)))	Geonoma_undata)	Calamus_caryotoides);
((((((((((Reinhardtia_paiewonskiana	Reinhardtia_latisecta)	(Reinhardtia_gracilis	Reinhardtia_simplex))	((Elaeis_guineensis	Elaeis_oleifera)	(Attalea_speciosa	Bactris_major)))	(Roystonea_regia	Orania_palindan))	((Podococcus_barteri	Iriartea_deltoidea)	(Prestoea_acuminata	(Chamaedorea_seifrizii	(((Dypsis_decaryi	(Veitchia_spiralis	Heterospathe_cagayanensis))	((Burretiokentia_grandiflora	(Dictyosperma_album	Kentiopsis_piersoniorum))	Hydriastele_microspadix))	Manicaria_saccifera)))))	Sclerosperma_profizianum)	(Pseudophoenix_vinifera	((Sabal_domingensis	Phoenix_dactylifera)	(Nypa_fruticans	Serenoa_repens))))	((Pelagodoxa_henryana	(Oenocarpus_bataua	Oenocarpus_minor))	Geonoma_undata))	Leopoldinia_pulchra)	Calamus_caryotoides);
((Chamaedorea_seifrizii	(Nypa_fruticans	(Iriartea_deltoidea	(((Sabal_domingensis	Phoenix_dactylifera)	Serenoa_repens)	(((((((Oenocarpus_bataua	Oenocarpus_minor)	(Leopoldinia_pulchra	Geonoma_undata))	(((Dypsis_decaryi	((((Dictyosperma_album	Kentiopsis_piersoniorum)	(Heterospathe_cagayanensis	Veitchia_spiralis))	Hydriastele_microspadix)	Burretiokentia_grandiflora))	Manicaria_saccifera)	(Pelagodoxa_henryana	Prestoea_acuminata)))	(((Reinhardtia_paiewonskiana	Reinhardtia_latisecta)	(Reinhardtia_gracilis	Reinhardtia_simplex))	((Elaeis_guineensis	Elaeis_oleifera)	(Attalea_speciosa	Bactris_major))))	((Orania_palindan	Podococcus_barteri)	Sclerosperma_profizianum))	Roystonea_regia)	Pseudophoenix_vinifera)))))	Calamus_caryotoides);
((Iriartea_deltoidea	(Leopoldinia_pulchra	((((Sabal_domingensis	Phoenix_dactylifera)	(Serenoa_repens	Nypa_fruticans))	Pseudophoenix_vinifera)	((((Oenocarpus_bataua	Oenocarpus_minor)	Pelagodoxa_henryana)	Geonoma_undata)	((((Chamaedorea_seifrizii	Bactris_major)	Attalea_speciosa)	(((Reinhardtia_paiewonskiana	Reinhardtia_latisecta)	(Reinhardtia_simplex	Reinhardtia_gracilis))	(Elaeis_guineensis	Elaeis_oleifera)))	((Roystonea_regia	((Manicaria_saccifera	(Dypsis_decaryi	(((Burretiokentia_grandiflora	Hydriastele_microspadix)	(Dictyosperma_album	Kentiopsis_piersoniorum))	(Heterospathe_cagayanensis	Veitchia_spiralis))))	Prestoea_acuminata))	(Orania_palindan	(Podococcus_barteri	Sclerosperma_profizianum))))))))	Calamus_caryotoides);
(((Dypsis_decaryi	(((Heterospathe_cagayanensis	Veitchia_spiralis)	(Dictyosperma_album	(Burretiokentia_grandiflora	Kentiopsis_piersoniorum)))	Hydriastele_microspadix))	((Prestoea_acuminata	(((Iriartea_deltoidea	(((((Oenocarpus_bataua	Oenocarpus_minor)	Pelagodoxa_henryana)	(Geonoma_undata	Leopoldinia_pulchra))	(Chamaedorea_seifrizii	((Sabal_domingensis	Phoenix_dactylifera)	(Serenoa_repens	Nypa_fruticans))))	Pseudophoenix_vinifera))	Sclerosperma_profizianum)	(((((Elaeis_guineensis	Elaeis_oleifera)	Attalea_speciosa)	Bactris_major)	((Reinhardtia_paiewonskiana	Reinhardtia_latisecta)	(Reinhardtia_simplex	Reinhardtia_gracilis)))	(Podococcus_barteri	(Orania_palindan	Roystonea_regia)))))	Manicaria_saccifera))	Calamus_caryotoides);
((Pseudophoenix_vinifera	((Nypa_fruticans	(Serenoa_repens	(Sabal_domingensis	Phoenix_dactylifera)))	((Chamaedorea_seifrizii	((((Roystonea_regia	Podococcus_barteri)	((Manicaria_saccifera	(Dypsis_decaryi	(Burretiokentia_grandiflora	(((Heterospathe_cagayanensis	(Dictyosperma_album	Veitchia_spiralis))	Kentiopsis_piersoniorum)	Hydriastele_microspadix))))	(Orania_palindan	Prestoea_acuminata)))	((((Elaeis_guineensis	Elaeis_oleifera)	Attalea_speciosa)	Bactris_major)	((Reinhardtia_paiewonskiana	Reinhardtia_latisecta)	(Reinhardtia_simplex	Reinhardtia_gracilis))))	(Iriartea_deltoidea	Sclerosperma_profizianum)))	(((Oenocarpus_bataua	Oenocarpus_minor)	(Leopoldinia_pulchra	Pelagodoxa_henryana))	Geonoma_undata))))	Calamus_caryotoides);
((((Oenocarpus_bataua	Oenocarpus_minor)	Pelagodoxa_henryana)	(Geonoma_undata	((Prestoea_acuminata	(((Iriartea_deltoidea	((Sabal_domingensis	Phoenix_dactylifera)	(Pseudophoenix_vinifera	(Serenoa_repens	Nypa_fruticans))))	Sclerosperma_profizianum)	((Roystonea_regia	Podococcus_barteri)	(Chamaedorea_seifrizii	((((Elaeis_guineensis	Elaeis_oleifera)	Attalea_speciosa)	Bactris_major)	((Reinhardtia_paiewonskiana	Reinhardtia_latisecta)	(Reinhardtia_simplex	Reinhardtia_gracilis)))))))	(Orania_palindan	((Leopoldinia_pulchra	(Dypsis_decaryi	((Veitchia_spiralis	(Dictyosperma_album	Kentiopsis_piersoniorum))	(Hydriastele_microspadix	(Heterospathe_cagayanensis	Burretiokentia_grandiflora)))))	Manicaria_saccifera)))))	Calamus_caryotoides);
((Iriartea_deltoidea	((((Chamaedorea_seifrizii	(Pseudophoenix_vinifera	((Serenoa_repens	(Sabal_domingensis	Phoenix_dactylifera))	Nypa_fruticans)))	(((Elaeis_guineensis	Elaeis_oleifera)	(Attalea_speciosa	Bactris_major))	((Reinhardtia_paiewonskiana	Reinhardtia_latisecta)	(Reinhardtia_simplex	Reinhardtia_gracilis))))	(Roystonea_regia	((Orania_palindan	Podococcus_barteri)	Sclerosperma_profizianum)))	((((Dypsis_decaryi	((Veitchia_spiralis	(Hydriastele_microspadix	(Dictyosperma_album	Kentiopsis_piersoniorum)))	(Heterospathe_cagayanensis	Burretiokentia_grandiflora)))	Manicaria_saccifera)	(((Oenocarpus_bataua	Oenocarpus_minor)	Pelagodoxa_henryana)	(Leopoldinia_pulchra	Geonoma_undata)))	Prestoea_acuminata)))	Calamus_caryotoides);
(((Serenoa_repens	(((Sabal_domingensis	Phoenix_dactylifera)	(Pseudophoenix_vinifera	(((Roystonea_regia	(((Orania_palindan	(Podococcus_barteri	Leopoldinia_pulchra))	Sclerosperma_profizianum)	((Prestoea_acuminata	((Dypsis_decaryi	(Hydriastele_microspadix	((Dictyosperma_album	Kentiopsis_piersoniorum)	(Veitchia_spiralis	(Heterospathe_cagayanensis	Burretiokentia_grandiflora)))))	Manicaria_saccifera))	(((Elaeis_guineensis	Elaeis_oleifera)	(Attalea_speciosa	Bactris_major))	((Reinhardtia_paiewonskiana	Reinhardtia_latisecta)	(Reinhardtia_simplex	Reinhardtia_gracilis))))))	Chamaedorea_seifrizii)	(((Oenocarpus_bataua	Oenocarpus_minor)	Pelagodoxa_henryana)	Geonoma_undata))))	Iriartea_deltoidea))	Nypa_fruticans)	Calamus_caryotoides);
(((((Oenocarpus_bataua	Oenocarpus_minor)	Pelagodoxa_henryana)	Geonoma_undata)	(((((Nypa_fruticans	Serenoa_repens)	Phoenix_dactylifera)	Sabal_domingensis)	Pseudophoenix_vinifera)	((((Sclerosperma_profizianum	Roystonea_regia)	((Prestoea_acuminata	((Hydriastele_microspadix	((Dypsis_decaryi	(Dictyosperma_album	Kentiopsis_piersoniorum))	(Veitchia_spiralis	(Heterospathe_cagayanensis	Burretiokentia_grandiflora))))	Manicaria_saccifera))	(Orania_palindan	(Podococcus_barteri	Leopoldinia_pulchra))))	(((Elaeis_guineensis	Elaeis_oleifera)	(Attalea_speciosa	Bactris_major))	((Reinhardtia_paiewonskiana	Reinhardtia_latisecta)	(Reinhardtia_simplex	Reinhardtia_gracilis))))	(Iriartea_deltoidea	Chamaedorea_seifrizii))))	Calamus_caryotoides);
(((Leopoldinia_pulchra	(Chamaedorea_seifrizii	(((Nypa_fruticans	Serenoa_repens)	(Phoenix_dactylifera	Sabal_domingensis))	((((Prestoea_acuminata	(Orania_palindan	(((Hydriastele_microspadix	((Dictyosperma_album	Kentiopsis_piersoniorum)	(Veitchia_spiralis	(Heterospathe_cagayanensis	Burretiokentia_grandiflora))))	Dypsis_decaryi)	Manicaria_saccifera)))	((Sclerosperma_profizianum	Roystonea_regia)	(((Elaeis_guineensis	Elaeis_oleifera)	(Attalea_speciosa	Bactris_major))	((Reinhardtia_paiewonskiana	Reinhardtia_latisecta)	(Reinhardtia_simplex	Reinhardtia_gracilis)))))	Podococcus_barteri)	((((Oenocarpus_bataua	Oenocarpus_minor)	Pelagodoxa_henryana)	Geonoma_undata)	Pseudophoenix_vinifera)))))	Iriartea_deltoidea)	Calamus_caryotoides);
((((Hydriastele_microspadix	(((Dictyosperma_album	Kentiopsis_piersoniorum)	Veitchia_spiralis)	(Heterospathe_cagayanensis	Burretiokentia_grandiflora)))	Dypsis_decaryi)	(Manicaria_saccifera	((((Iriartea_deltoidea	Podococcus_barteri)	((Chamaedorea_seifrizii	(((Elaeis_guineensis	Elaeis_oleifera)	(Attalea_speciosa	Bactris_major))	((Reinhardtia_paiewonskiana	Reinhardtia_latisecta)	(Reinhardtia_simplex	Reinhardtia_gracilis))))	((Sclerosperma_profizianum	(Orania_palindan	Roystonea_regia))	(((Nypa_fruticans	Serenoa_repens)	(Phoenix_dactylifera	Sabal_domingensis))	Pseudophoenix_vinifera))))	(((Oenocarpus_bataua	Oenocarpus_minor)	Pelagodoxa_henryana)	(Leopoldinia_pulchra	Geonoma_undata)))	Prestoea_acuminata)))	Calamus_caryotoides);
((Leopoldinia_pulchra	(Geonoma_undata	(((Prestoea_acuminata	(((((Dictyosperma_album	Kentiopsis_piersoniorum)	Hydriastele_microspadix)	(Veitchia_spiralis	(Heterospathe_cagayanensis	Burretiokentia_grandiflora)))	Dypsis_decaryi)	Manicaria_saccifera))	((Roystonea_regia	((Sclerosperma_profizianum	(Orania_palindan	Podococcus_barteri))	((Iriartea_deltoidea	((Chamaedorea_seifrizii	(Nypa_fruticans	Serenoa_repens))	(Phoenix_dactylifera	Sabal_domingensis)))	Pseudophoenix_vinifera)))	(((Elaeis_guineensis	Elaeis_oleifera)	(Attalea_speciosa	Bactris_major))	((Reinhardtia_paiewonskiana	Reinhardtia_latisecta)	(Reinhardtia_simplex	Reinhardtia_gracilis)))))	((Oenocarpus_bataua	Oenocarpus_minor)	Pelagodoxa_henryana))))	Calamus_caryotoides);
((((Leopoldinia_pulchra	Geonoma_undata)	((Oenocarpus_minor	Oenocarpus_bataua)	Pelagodoxa_henryana))	(((Chamaedorea_seifrizii	(((Dypsis_decaryi	(Heterospathe_cagayanensis	Veitchia_spiralis))	((Burretiokentia_grandiflora	(Kentiopsis_piersoniorum	Dictyosperma_album))	Hydriastele_microspadix))	Manicaria_saccifera))	((Bactris_major	((Elaeis_oleifera	Elaeis_guineensis)	(Attalea_speciosa	((Reinhardtia_latisecta	Reinhardtia_paiewonskiana)	(Reinhardtia_simplex	Reinhardtia_gracilis)))))	((Prestoea_acuminata	(Orania_palindan	Podococcus_barteri))	(Roystonea_regia	Sclerosperma_profizianum))))	(Pseudophoenix_vinifera	(Iriartea_deltoidea	((Nypa_fruticans	Serenoa_repens)	(Phoenix_dactylifera	Sabal_domingensis))))))	Calamus_caryotoides);
((Iriartea_deltoidea	((((Nypa_fruticans	Serenoa_repens)	(Phoenix_dactylifera	Sabal_domingensis))	(((((Reinhardtia_latisecta	Reinhardtia_paiewonskiana)	(Reinhardtia_simplex	Reinhardtia_gracilis))	((Elaeis_oleifera	Elaeis_guineensis)	(Bactris_major	Attalea_speciosa)))	((Orania_palindan	Podococcus_barteri)	((Prestoea_acuminata	((Dypsis_decaryi	(((Burretiokentia_grandiflora	Heterospathe_cagayanensis)	Veitchia_spiralis)	((Kentiopsis_piersoniorum	Dictyosperma_album)	Hydriastele_microspadix)))	Manicaria_saccifera))	(Roystonea_regia	Sclerosperma_profizianum))))	((Pelagodoxa_henryana	((Leopoldinia_pulchra	Geonoma_undata)	(Oenocarpus_minor	Oenocarpus_bataua)))	Pseudophoenix_vinifera)))	Chamaedorea_seifrizii))	Calamus_caryotoides);
((Iriartea_deltoidea	(((Serenoa_repens	(Phoenix_dactylifera	Sabal_domingensis))	(((Chamaedorea_seifrizii	(((Reinhardtia_latisecta	Reinhardtia_paiewonskiana)	(Reinhardtia_simplex	Reinhardtia_gracilis))	((Elaeis_oleifera	Elaeis_guineensis)	(Bactris_major	Attalea_speciosa))))	((Sclerosperma_profizianum	(Orania_palindan	Podococcus_barteri))	((Prestoea_acuminata	((Dypsis_decaryi	((Hydriastele_microspadix	((Kentiopsis_piersoniorum	Dictyosperma_album)	(Heterospathe_cagayanensis	Veitchia_spiralis)))	Burretiokentia_grandiflora))	Manicaria_saccifera))	Roystonea_regia)))	(((Leopoldinia_pulchra	Geonoma_undata)	((Oenocarpus_minor	Oenocarpus_bataua)	Pelagodoxa_henryana))	Pseudophoenix_vinifera)))	Nypa_fruticans))	Calamus_caryotoides);
((Iriartea_deltoidea	((Pseudophoenix_vinifera	((Chamaedorea_seifrizii	(((Reinhardtia_latisecta	Reinhardtia_paiewonskiana)	(Reinhardtia_simplex	Reinhardtia_gracilis))	(Attalea_speciosa	((Elaeis_oleifera	Elaeis_guineensis)	Bactris_major))))	((((Sclerosperma_profizianum	(Orania_palindan	Podococcus_barteri))	Prestoea_acuminata)	Roystonea_regia)	(((Leopoldinia_pulchra	Pelagodoxa_henryana)	(Geonoma_undata	(Oenocarpus_minor	Oenocarpus_bataua)))	((Dypsis_decaryi	((Heterospathe_cagayanensis	Veitchia_spiralis)	(Hydriastele_microspadix	((Burretiokentia_grandiflora	Kentiopsis_piersoniorum)	Dictyosperma_album))))	Manicaria_saccifera)))))	((Phoenix_dactylifera	Sabal_domingensis)	(Serenoa_repens	Nypa_fruticans))))	Calamus_caryotoides);
(((Geonoma_undata	((Oenocarpus_minor	Oenocarpus_bataua)	(Leopoldinia_pulchra	Pelagodoxa_henryana)))	(((Pseudophoenix_vinifera	((Serenoa_repens	(Phoenix_dactylifera	Sabal_domingensis))	Nypa_fruticans))	Chamaedorea_seifrizii)	((((Reinhardtia_latisecta	Reinhardtia_paiewonskiana)	(Reinhardtia_simplex	Reinhardtia_gracilis))	((Elaeis_oleifera	Elaeis_guineensis)	(Bactris_major	Attalea_speciosa)))	(((Iriartea_deltoidea	(Prestoea_acuminata	((Dypsis_decaryi	((Heterospathe_cagayanensis	Veitchia_spiralis)	(Hydriastele_microspadix	((Burretiokentia_grandiflora	Kentiopsis_piersoniorum)	Dictyosperma_album))))	Manicaria_saccifera)))	Roystonea_regia)	(Sclerosperma_profizianum	(Orania_palindan	Podococcus_barteri))))))	Calamus_caryotoides);
((Iriartea_deltoidea	(((Serenoa_repens	Nypa_fruticans)	(Phoenix_dactylifera	Sabal_domingensis))	(((((Sclerosperma_profizianum	(Orania_palindan	Podococcus_barteri))	Roystonea_regia)	((((Reinhardtia_latisecta	Reinhardtia_paiewonskiana)	(Reinhardtia_simplex	Reinhardtia_gracilis))	((Elaeis_oleifera	Elaeis_guineensis)	(Chamaedorea_seifrizii	(Bactris_major	Attalea_speciosa))))	((Leopoldinia_pulchra	Prestoea_acuminata)	((Dypsis_decaryi	(((Burretiokentia_grandiflora	Kentiopsis_piersoniorum)	Dictyosperma_album)	((Heterospathe_cagayanensis	Veitchia_spiralis)	Hydriastele_microspadix)))	Manicaria_saccifera))))	(((Oenocarpus_minor	Oenocarpus_bataua)	Pelagodoxa_henryana)	Geonoma_undata))	Pseudophoenix_vinifera)))	Calamus_caryotoides);
((Iriartea_deltoidea	(((Serenoa_repens	Nypa_fruticans)	(Phoenix_dactylifera	Sabal_domingensis))	(((((Orania_palindan	Prestoea_acuminata)	((Dypsis_decaryi	(((Burretiokentia_grandiflora	Heterospathe_cagayanensis)	Veitchia_spiralis)	(Hydriastele_microspadix	(Kentiopsis_piersoniorum	Dictyosperma_album))))	Manicaria_saccifera))	((Podococcus_barteri	Roystonea_regia)	(((((Reinhardtia_latisecta	Reinhardtia_paiewonskiana)	(Reinhardtia_simplex	Reinhardtia_gracilis))	((Elaeis_oleifera	Elaeis_guineensis)	(Bactris_major	Attalea_speciosa)))	Chamaedorea_seifrizii)	Sclerosperma_profizianum)))	(((Oenocarpus_minor	Oenocarpus_bataua)	(Leopoldinia_pulchra	Pelagodoxa_henryana))	Geonoma_undata))	Pseudophoenix_vinifera)))	Calamus_caryotoides);
((Nypa_fruticans	(((Phoenix_dactylifera	Sabal_domingensis)	((((Geonoma_undata	Leopoldinia_pulchra)	(Pelagodoxa_henryana	(Oenocarpus_minor	Oenocarpus_bataua)))	(((Sclerosperma_profizianum	Roystonea_regia)	(((Orania_palindan	(((Dypsis_decaryi	(Hydriastele_microspadix	(Kentiopsis_piersoniorum	Dictyosperma_album)))	(Burretiokentia_grandiflora	(Heterospathe_cagayanensis	Veitchia_spiralis)))	Manicaria_saccifera))	Prestoea_acuminata)	((((Reinhardtia_latisecta	Reinhardtia_paiewonskiana)	(Reinhardtia_simplex	Reinhardtia_gracilis))	((Elaeis_oleifera	Elaeis_guineensis)	(Bactris_major	Attalea_speciosa)))	Podococcus_barteri)))	Pseudophoenix_vinifera))	(Chamaedorea_seifrizii	Iriartea_deltoidea)))	Serenoa_repens))	Calamus_caryotoides);
((((Geonoma_undata	(Pelagodoxa_henryana	(Oenocarpus_minor	Oenocarpus_bataua)))	((((Dypsis_decaryi	((Hydriastele_microspadix	((Burretiokentia_grandiflora	Kentiopsis_piersoniorum)	Dictyosperma_album))	(Heterospathe_cagayanensis	Veitchia_spiralis)))	Manicaria_saccifera)	Prestoea_acuminata)	((((Sclerosperma_profizianum	(Orania_palindan	Roystonea_regia))	(Iriartea_deltoidea	((((Serenoa_repens	Nypa_fruticans)	(Phoenix_dactylifera	Sabal_domingensis))	Chamaedorea_seifrizii)	Pseudophoenix_vinifera)))	Podococcus_barteri)	(((Reinhardtia_latisecta	Reinhardtia_paiewonskiana)	(Reinhardtia_simplex	Reinhardtia_gracilis))	((Elaeis_oleifera	Elaeis_guineensis)	(Bactris_major	Attalea_speciosa))))))	Leopoldinia_pulchra)	Calamus_caryotoides);
((((Geonoma_undata	(Pelagodoxa_henryana	(Oenocarpus_minor	Oenocarpus_bataua)))	((((Dypsis_decaryi	(((Burretiokentia_grandiflora	(Kentiopsis_piersoniorum	Dictyosperma_album))	(Heterospathe_cagayanensis	Veitchia_spiralis))	Hydriastele_microspadix))	Manicaria_saccifera)	Prestoea_acuminata)	(((Iriartea_deltoidea	Sclerosperma_profizianum)	(((((Serenoa_repens	Nypa_fruticans)	(Phoenix_dactylifera	Sabal_domingensis))	Pseudophoenix_vinifera)	Chamaedorea_seifrizii)	((Podococcus_barteri	Orania_palindan)	Roystonea_regia)))	(((Reinhardtia_latisecta	Reinhardtia_paiewonskiana)	(Reinhardtia_simplex	Reinhardtia_gracilis))	((Elaeis_oleifera	Elaeis_guineensis)	(Bactris_major	Attalea_speciosa))))))	Leopoldinia_pulchra)	Calamus_caryotoides);
((Chamaedorea_seifrizii	((((Phoenix_dactylifera	Sabal_domingensis)	(Nypa_fruticans	Serenoa_repens))	((((Leopoldinia_pulchra	Geonoma_undata)	((Oenocarpus_minor	Oenocarpus_bataua)	Pelagodoxa_henryana))	((((((((((Dictyosperma_album	Kentiopsis_piersoniorum)	Hydriastele_microspadix)	Veitchia_spiralis)	(Burretiokentia_grandiflora	Heterospathe_cagayanensis))	Dypsis_decaryi)	Manicaria_saccifera)	Prestoea_acuminata)	Podococcus_barteri)	(Roystonea_regia	Sclerosperma_profizianum))	(Orania_palindan	(((Reinhardtia_simplex	Reinhardtia_gracilis)	(Reinhardtia_latisecta	Reinhardtia_paiewonskiana))	(Bactris_major	(Attalea_speciosa	(Elaeis_guineensis	Elaeis_oleifera)))))))	Pseudophoenix_vinifera))	Iriartea_deltoidea))	Calamus_caryotoides);
(((Geonoma_undata	((Oenocarpus_minor	Oenocarpus_bataua)	(Leopoldinia_pulchra	Pelagodoxa_henryana)))	((((((((((Dictyosperma_album	Kentiopsis_piersoniorum)	(Burretiokentia_grandiflora	Hydriastele_microspadix))	Veitchia_spiralis)	Heterospathe_cagayanensis)	Dypsis_decaryi)	Manicaria_saccifera)	(Orania_palindan	Prestoea_acuminata))	(Roystonea_regia	(Iriartea_deltoidea	(Sclerosperma_profizianum	Podococcus_barteri))))	(Chamaedorea_seifrizii	(((Reinhardtia_simplex	Reinhardtia_gracilis)	(Reinhardtia_latisecta	Reinhardtia_paiewonskiana))	(Bactris_major	(Attalea_speciosa	(Elaeis_guineensis	Elaeis_oleifera))))))	(Pseudophoenix_vinifera	((Phoenix_dactylifera	Sabal_domingensis)	(Nypa_fruticans	Serenoa_repens)))))	Calamus_caryotoides);
(((((Podococcus_barteri	((Sclerosperma_profizianum	Roystonea_regia)	((Chamaedorea_seifrizii	(((Reinhardtia_simplex	Reinhardtia_gracilis)	(Reinhardtia_latisecta	Reinhardtia_paiewonskiana))	((Elaeis_guineensis	Elaeis_oleifera)	(Bactris_major	Attalea_speciosa))))	(Iriartea_deltoidea	(Pseudophoenix_vinifera	((Phoenix_dactylifera	Sabal_domingensis)	(Nypa_fruticans	Serenoa_repens)))))))	Prestoea_acuminata)	(((((((Dictyosperma_album	(Burretiokentia_grandiflora	Kentiopsis_piersoniorum))	Hydriastele_microspadix)	Veitchia_spiralis)	Heterospathe_cagayanensis)	Dypsis_decaryi)	Manicaria_saccifera)	Orania_palindan))	(Geonoma_undata	((Oenocarpus_minor	Oenocarpus_bataua)	(Leopoldinia_pulchra	Pelagodoxa_henryana))))	Calamus_caryotoides);
((((Iriartea_deltoidea	((Podococcus_barteri	(Orania_palindan	Prestoea_acuminata))	((Sclerosperma_profizianum	Roystonea_regia)	((((Reinhardtia_simplex	Reinhardtia_gracilis)	(Reinhardtia_latisecta	Reinhardtia_paiewonskiana))	((Elaeis_guineensis	Elaeis_oleifera)	(Bactris_major	Attalea_speciosa)))	(Pseudophoenix_vinifera	(Chamaedorea_seifrizii	((Phoenix_dactylifera	Sabal_domingensis)	(Nypa_fruticans	Serenoa_repens))))))))	((((((Dictyosperma_album	Kentiopsis_piersoniorum)	(Burretiokentia_grandiflora	Hydriastele_microspadix))	Veitchia_spiralis)	Heterospathe_cagayanensis)	Dypsis_decaryi)	Manicaria_saccifera))	(Geonoma_undata	((Oenocarpus_minor	Oenocarpus_bataua)	(Leopoldinia_pulchra	Pelagodoxa_henryana))))	Calamus_caryotoides);
((Pseudophoenix_vinifera	(Roystonea_regia	(((((Reinhardtia_simplex	Reinhardtia_gracilis)	(Reinhardtia_latisecta	Reinhardtia_paiewonskiana))	((Elaeis_guineensis	Elaeis_oleifera)	(Bactris_major	Attalea_speciosa)))	Iriartea_deltoidea)	((Sclerosperma_profizianum	(Orania_palindan	Podococcus_barteri))	((Prestoea_acuminata	(((((Veitchia_spiralis	Heterospathe_cagayanensis)	Hydriastele_microspadix)	(Burretiokentia_grandiflora	(Dictyosperma_album	Kentiopsis_piersoniorum)))	Dypsis_decaryi)	Manicaria_saccifera))	((Chamaedorea_seifrizii	((Phoenix_dactylifera	Sabal_domingensis)	(Nypa_fruticans	Serenoa_repens)))	((Leopoldinia_pulchra	Geonoma_undata)	((Oenocarpus_minor	Oenocarpus_bataua)	Pelagodoxa_henryana))))))))	Calamus_caryotoides);
((Iriartea_deltoidea	(((Phoenix_dactylifera	Sabal_domingensis)	(Nypa_fruticans	Serenoa_repens))	(Pseudophoenix_vinifera	((Pelagodoxa_henryana	((Leopoldinia_pulchra	Geonoma_undata)	(Oenocarpus_minor	Oenocarpus_bataua)))	(((Sclerosperma_profizianum	(Orania_palindan	Podococcus_barteri))	(Roystonea_regia	(Prestoea_acuminata	(((Dictyosperma_album	(Veitchia_spiralis	Heterospathe_cagayanensis))	((Kentiopsis_piersoniorum	(Burretiokentia_grandiflora	Hydriastele_microspadix))	Dypsis_decaryi))	(Chamaedorea_seifrizii	Manicaria_saccifera)))))	(((Reinhardtia_simplex	Reinhardtia_gracilis)	(Reinhardtia_latisecta	Reinhardtia_paiewonskiana))	((Elaeis_guineensis	Elaeis_oleifera)	(Bactris_major	Attalea_speciosa))))))))	Calamus_caryotoides);
((((Leopoldinia_pulchra	Pelagodoxa_henryana)	(Geonoma_undata	(Oenocarpus_minor	Oenocarpus_bataua)))	((((Prestoea_acuminata	((Dypsis_decaryi	(Hydriastele_microspadix	((Burretiokentia_grandiflora	Kentiopsis_piersoniorum)	(Dictyosperma_album	(Veitchia_spiralis	Heterospathe_cagayanensis)))))	Manicaria_saccifera))	(((Iriartea_deltoidea	Chamaedorea_seifrizii)	(((Reinhardtia_simplex	Reinhardtia_gracilis)	(Reinhardtia_latisecta	Reinhardtia_paiewonskiana))	((Elaeis_guineensis	Elaeis_oleifera)	(Bactris_major	Attalea_speciosa))))	(Orania_palindan	(Podococcus_barteri	Roystonea_regia))))	Sclerosperma_profizianum)	(((Phoenix_dactylifera	Sabal_domingensis)	(Nypa_fruticans	Serenoa_repens))	Pseudophoenix_vinifera)))	Calamus_caryotoides);
(((((((Dypsis_decaryi	Veitchia_spiralis)	Heterospathe_cagayanensis)	(Burretiokentia_grandiflora	(Hydriastele_microspadix	(Dictyosperma_album	Kentiopsis_piersoniorum))))	Manicaria_saccifera)	Prestoea_acuminata)	((((Orania_palindan	(Iriartea_deltoidea	((Nypa_fruticans	Serenoa_repens)	((Phoenix_dactylifera	Sabal_domingensis)	Pseudophoenix_vinifera))))	(Chamaedorea_seifrizii	(((Reinhardtia_simplex	Reinhardtia_gracilis)	(Reinhardtia_latisecta	Reinhardtia_paiewonskiana))	(Attalea_speciosa	((Elaeis_guineensis	Elaeis_oleifera)	Bactris_major)))))	(Sclerosperma_profizianum	Roystonea_regia))	(Podococcus_barteri	((Leopoldinia_pulchra	Geonoma_undata)	((Oenocarpus_minor	Oenocarpus_bataua)	Pelagodoxa_henryana)))))	Calamus_caryotoides);
((Nypa_fruticans	(Serenoa_repens	((((Pseudophoenix_vinifera	(((Leopoldinia_pulchra	Geonoma_undata)	((Oenocarpus_minor	Oenocarpus_bataua)	Pelagodoxa_henryana))	((((((Veitchia_spiralis	Heterospathe_cagayanensis)	(Hydriastele_microspadix	(Dictyosperma_album	(Burretiokentia_grandiflora	Kentiopsis_piersoniorum))))	Dypsis_decaryi)	Manicaria_saccifera)	Prestoea_acuminata)	((((Reinhardtia_simplex	Reinhardtia_gracilis)	(Reinhardtia_latisecta	Reinhardtia_paiewonskiana))	((Elaeis_guineensis	Elaeis_oleifera)	(Bactris_major	Attalea_speciosa)))	(Roystonea_regia	((Sclerosperma_profizianum	Orania_palindan)	Podococcus_barteri))))))	(Phoenix_dactylifera	Sabal_domingensis))	Chamaedorea_seifrizii)	Iriartea_deltoidea)))	Calamus_caryotoides);
((Iriartea_deltoidea	(((Phoenix_dactylifera	Sabal_domingensis)	(Nypa_fruticans	Serenoa_repens))	(Pseudophoenix_vinifera	(((((Reinhardtia_simplex	Reinhardtia_gracilis)	(Reinhardtia_latisecta	Reinhardtia_paiewonskiana))	((Elaeis_guineensis	Elaeis_oleifera)	(Bactris_major	Attalea_speciosa)))	((Sclerosperma_profizianum	(Orania_palindan	Podococcus_barteri))	(Roystonea_regia	(Manicaria_saccifera	(Prestoea_acuminata	((((Veitchia_spiralis	Heterospathe_cagayanensis)	Burretiokentia_grandiflora)	(Hydriastele_microspadix	(Dictyosperma_album	Kentiopsis_piersoniorum)))	Dypsis_decaryi))))))	(Chamaedorea_seifrizii	((Leopoldinia_pulchra	Geonoma_undata)	((Oenocarpus_minor	Oenocarpus_bataua)	Pelagodoxa_henryana)))))))	Calamus_caryotoides);
((((Manicaria_saccifera	(((Hydriastele_microspadix	(Kentiopsis_piersoniorum	Dictyosperma_album))	(Dypsis_decaryi	Veitchia_spiralis))	(Heterospathe_cagayanensis	Burretiokentia_grandiflora)))	Prestoea_acuminata)	(Iriartea_deltoidea	((((Sclerosperma_profizianum	Podococcus_barteri)	Orania_palindan)	((((Reinhardtia_gracilis	Reinhardtia_simplex)	(Reinhardtia_paiewonskiana	Reinhardtia_latisecta))	((Attalea_speciosa	Bactris_major)	(Elaeis_oleifera	Elaeis_guineensis)))	((Pseudophoenix_vinifera	(Chamaedorea_seifrizii	((Phoenix_dactylifera	Sabal_domingensis)	(Nypa_fruticans	Serenoa_repens))))	((Leopoldinia_pulchra	Geonoma_undata)	((Oenocarpus_minor	Oenocarpus_bataua)	Pelagodoxa_henryana)))))	Roystonea_regia)))	Calamus_caryotoides);
((((Leopoldinia_pulchra	Pelagodoxa_henryana)	(Geonoma_undata	(Oenocarpus_minor	Oenocarpus_bataua)))	((Chamaedorea_seifrizii	(((Sclerosperma_profizianum	(Podococcus_barteri	Orania_palindan))	((Roystonea_regia	Iriartea_deltoidea)	((Manicaria_saccifera	((((Burretiokentia_grandiflora	Kentiopsis_piersoniorum)	Hydriastele_microspadix)	(Dypsis_decaryi	(Dictyosperma_album	Veitchia_spiralis)))	Heterospathe_cagayanensis))	Prestoea_acuminata)))	(((Reinhardtia_gracilis	Reinhardtia_simplex)	(Reinhardtia_paiewonskiana	Reinhardtia_latisecta))	(Attalea_speciosa	(Bactris_major	(Elaeis_oleifera	Elaeis_guineensis))))))	(Pseudophoenix_vinifera	((Phoenix_dactylifera	Sabal_domingensis)	(Nypa_fruticans	Serenoa_repens)))))	Calamus_caryotoides);
(((((Geonoma_undata	Pelagodoxa_henryana)	(Oenocarpus_minor	Oenocarpus_bataua))	(((Manicaria_saccifera	((((Hydriastele_microspadix	(Kentiopsis_piersoniorum	Dictyosperma_album))	(Heterospathe_cagayanensis	Veitchia_spiralis))	Burretiokentia_grandiflora)	Dypsis_decaryi))	Prestoea_acuminata)	(((Sclerosperma_profizianum	(Podococcus_barteri	Orania_palindan))	((((Reinhardtia_gracilis	Reinhardtia_simplex)	(Reinhardtia_paiewonskiana	Reinhardtia_latisecta))	((Elaeis_oleifera	Elaeis_guineensis)	(Attalea_speciosa	Bactris_major)))	(((Chamaedorea_seifrizii	Iriartea_deltoidea)	((Phoenix_dactylifera	Sabal_domingensis)	(Nypa_fruticans	Serenoa_repens)))	Pseudophoenix_vinifera)))	Roystonea_regia)))	Leopoldinia_pulchra)	Calamus_caryotoides);
((Iriartea_deltoidea	(((((Chamaedorea_seifrizii	((Phoenix_dactylifera	Sabal_domingensis)	(Pseudophoenix_vinifera	(Nypa_fruticans	Serenoa_repens))))	((Pelagodoxa_henryana	(Oenocarpus_minor	Oenocarpus_bataua))	(Leopoldinia_pulchra	Geonoma_undata)))	(Roystonea_regia	((Manicaria_saccifera	((Hydriastele_microspadix	((Kentiopsis_piersoniorum	Dictyosperma_album)	((Burretiokentia_grandiflora	Heterospathe_cagayanensis)	Veitchia_spiralis)))	Dypsis_decaryi))	Prestoea_acuminata)))	(Sclerosperma_profizianum	(Podococcus_barteri	Orania_palindan)))	(((Reinhardtia_gracilis	Reinhardtia_simplex)	(Reinhardtia_paiewonskiana	Reinhardtia_latisecta))	((Elaeis_oleifera	Elaeis_guineensis)	(Attalea_speciosa	Bactris_major)))))	Calamus_caryotoides);
((((Pelagodoxa_henryana	(Oenocarpus_minor	Oenocarpus_bataua))	((((Sclerosperma_profizianum	Roystonea_regia)	(Podococcus_barteri	Orania_palindan))	((((Reinhardtia_gracilis	Reinhardtia_simplex)	(Reinhardtia_paiewonskiana	Reinhardtia_latisecta))	((Elaeis_oleifera	Elaeis_guineensis)	(Attalea_speciosa	Bactris_major)))	((Manicaria_saccifera	(((Heterospathe_cagayanensis	Veitchia_spiralis)	(Hydriastele_microspadix	((Burretiokentia_grandiflora	Kentiopsis_piersoniorum)	Dictyosperma_album)))	Dypsis_decaryi))	Prestoea_acuminata)))	((Iriartea_deltoidea	(Chamaedorea_seifrizii	((Phoenix_dactylifera	Sabal_domingensis)	(Nypa_fruticans	Serenoa_repens))))	Pseudophoenix_vinifera)))	(Leopoldinia_pulchra	Geonoma_undata))	Calamus_caryotoides);
((Iriartea_deltoidea	(((Nypa_fruticans	Chamaedorea_seifrizii)	((Phoenix_dactylifera	Sabal_domingensis)	Serenoa_repens))	(((((Sclerosperma_profizianum	Roystonea_regia)	(Podococcus_barteri	Orania_palindan))	((((Reinhardtia_gracilis	Reinhardtia_simplex)	(Reinhardtia_paiewonskiana	Reinhardtia_latisecta))	((Elaeis_oleifera	Elaeis_guineensis)	(Attalea_speciosa	Bactris_major)))	((Manicaria_saccifera	((((Heterospathe_cagayanensis	Veitchia_spiralis)	(Hydriastele_microspadix	(Kentiopsis_piersoniorum	Dictyosperma_album)))	Burretiokentia_grandiflora)	Dypsis_decaryi))	Prestoea_acuminata)))	((Geonoma_undata	Pelagodoxa_henryana)	(Leopoldinia_pulchra	(Oenocarpus_minor	Oenocarpus_bataua))))	Pseudophoenix_vinifera)))	Calamus_caryotoides);
((Iriartea_deltoidea	(Chamaedorea_seifrizii	((Pseudophoenix_vinifera	((Nypa_fruticans	Serenoa_repens)	(Phoenix_dactylifera	Sabal_domingensis)))	((Sclerosperma_profizianum	(((Manicaria_saccifera	(Hydriastele_microspadix	((Kentiopsis_piersoniorum	Dictyosperma_album)	(Dypsis_decaryi	(Burretiokentia_grandiflora	(Heterospathe_cagayanensis	Veitchia_spiralis))))))	(Orania_palindan	Prestoea_acuminata))	((Geonoma_undata	Leopoldinia_pulchra)	((Oenocarpus_minor	Oenocarpus_bataua)	Pelagodoxa_henryana))))	((((Reinhardtia_gracilis	Reinhardtia_simplex)	(Reinhardtia_paiewonskiana	Reinhardtia_latisecta))	((Elaeis_oleifera	Elaeis_guineensis)	(Attalea_speciosa	Bactris_major)))	(Roystonea_regia	Podococcus_barteri))))))	Calamus_caryotoides);
((Iriartea_deltoidea	((Chamaedorea_seifrizii	(((((Reinhardtia_gracilis	Reinhardtia_simplex)	(Reinhardtia_paiewonskiana	Reinhardtia_latisecta))	((Elaeis_oleifera	Elaeis_guineensis)	(Attalea_speciosa	Bactris_major)))	Podococcus_barteri)	((((Prestoea_acuminata	(Manicaria_saccifera	((Hydriastele_microspadix	((Kentiopsis_piersoniorum	Dictyosperma_album)	(Burretiokentia_grandiflora	(Heterospathe_cagayanensis	Veitchia_spiralis))))	Dypsis_decaryi)))	((Geonoma_undata	Leopoldinia_pulchra)	((Oenocarpus_minor	Oenocarpus_bataua)	Pelagodoxa_henryana)))	Orania_palindan)	(Sclerosperma_profizianum	Roystonea_regia))))	(Pseudophoenix_vinifera	((Nypa_fruticans	Serenoa_repens)	(Phoenix_dactylifera	Sabal_domingensis)))))	Calamus_caryotoides);
((Elaeis_oleifera	(Elaeis_guineensis	((Attalea_speciosa	Bactris_major)	(((Roystonea_regia	(((Prestoea_acuminata	(Orania_palindan	(Manicaria_saccifera	(((Hydriastele_microspadix	((Kentiopsis_piersoniorum	Dictyosperma_album)	Burretiokentia_grandiflora))	(Heterospathe_cagayanensis	Veitchia_spiralis))	Dypsis_decaryi))))	(((Oenocarpus_minor	Oenocarpus_bataua)	(Leopoldinia_pulchra	Pelagodoxa_henryana))	Geonoma_undata))	((Iriartea_deltoidea	Podococcus_barteri)	Sclerosperma_profizianum)))	(((Nypa_fruticans	Serenoa_repens)	(Phoenix_dactylifera	Sabal_domingensis))	(Chamaedorea_seifrizii	Pseudophoenix_vinifera)))	((Reinhardtia_gracilis	Reinhardtia_simplex)	(Reinhardtia_paiewonskiana	Reinhardtia_latisecta))))))	Calamus_caryotoides);
((Chamaedorea_seifrizii	((Attalea_speciosa	Bactris_major)	((((((Iriartea_deltoidea	Roystonea_regia)	((Orania_palindan	Podococcus_barteri)	Sclerosperma_profizianum))	((Prestoea_acuminata	(Manicaria_saccifera	(((Hydriastele_microspadix	((Kentiopsis_piersoniorum	Dictyosperma_album)	Burretiokentia_grandiflora))	(Heterospathe_cagayanensis	Veitchia_spiralis))	Dypsis_decaryi)))	(((Oenocarpus_minor	Oenocarpus_bataua)	Pelagodoxa_henryana)	(Leopoldinia_pulchra	Geonoma_undata))))	(((Nypa_fruticans	Serenoa_repens)	(Phoenix_dactylifera	Sabal_domingensis))	Pseudophoenix_vinifera))	((Reinhardtia_gracilis	Reinhardtia_simplex)	(Reinhardtia_paiewonskiana	Reinhardtia_latisecta)))	(Elaeis_oleifera	Elaeis_guineensis))))	Calamus_caryotoides);
((Nypa_fruticans	(((Serenoa_repens	(Phoenix_dactylifera	Sabal_domingensis))	((((Leopoldinia_pulchra	Geonoma_undata)	((Oenocarpus_minor	Oenocarpus_bataua)	Pelagodoxa_henryana))	(((Orania_palindan	(Podococcus_barteri	Sclerosperma_profizianum))	(((Bactris_major	Attalea_speciosa)	(Elaeis_oleifera	Elaeis_guineensis))	((Reinhardtia_gracilis	Reinhardtia_simplex)	(Reinhardtia_latisecta	Reinhardtia_paiewonskiana))))	((Prestoea_acuminata	((Manicaria_saccifera	Chamaedorea_seifrizii)	(Hydriastele_microspadix	((((Heterospathe_cagayanensis	(Dictyosperma_album	Veitchia_spiralis))	Kentiopsis_piersoniorum)	Burretiokentia_grandiflora)	Dypsis_decaryi))))	Roystonea_regia)))	Pseudophoenix_vinifera))	Iriartea_deltoidea))	Calamus_caryotoides);
((Nypa_fruticans	(((((Leopoldinia_pulchra	Pelagodoxa_henryana)	(Geonoma_undata	(Oenocarpus_minor	Oenocarpus_bataua)))	((Roystonea_regia	(((Bactris_major	Attalea_speciosa)	(Elaeis_oleifera	Elaeis_guineensis))	((Reinhardtia_gracilis	Reinhardtia_simplex)	(Reinhardtia_latisecta	Reinhardtia_paiewonskiana))))	((Prestoea_acuminata	(Manicaria_saccifera	(Dypsis_decaryi	((Kentiopsis_piersoniorum	Hydriastele_microspadix)	(Burretiokentia_grandiflora	(Heterospathe_cagayanensis	(Dictyosperma_album	Veitchia_spiralis)))))))	(Orania_palindan	(Podococcus_barteri	Sclerosperma_profizianum)))))	Pseudophoenix_vinifera)	(((Serenoa_repens	(Phoenix_dactylifera	Sabal_domingensis))	Chamaedorea_seifrizii)	Iriartea_deltoidea)))	Calamus_caryotoides);
((((Leopoldinia_pulchra	Geonoma_undata)	((Oenocarpus_minor	Oenocarpus_bataua)	Pelagodoxa_henryana))	((Pseudophoenix_vinifera	((Iriartea_deltoidea	Chamaedorea_seifrizii)	((Nypa_fruticans	Serenoa_repens)	(Phoenix_dactylifera	Sabal_domingensis))))	((Roystonea_regia	(((Bactris_major	Attalea_speciosa)	(Elaeis_oleifera	Elaeis_guineensis))	((Reinhardtia_gracilis	Reinhardtia_simplex)	(Reinhardtia_latisecta	Reinhardtia_paiewonskiana))))	((Prestoea_acuminata	(Manicaria_saccifera	(Dypsis_decaryi	(((Kentiopsis_piersoniorum	Burretiokentia_grandiflora)	(Heterospathe_cagayanensis	(Dictyosperma_album	Veitchia_spiralis)))	Hydriastele_microspadix))))	(Sclerosperma_profizianum	(Orania_palindan	Podococcus_barteri))))))	Calamus_caryotoides);
((Chamaedorea_seifrizii	((((Nypa_fruticans	Serenoa_repens)	(Phoenix_dactylifera	Sabal_domingensis))	((Geonoma_undata	((Oenocarpus_minor	Oenocarpus_bataua)	Pelagodoxa_henryana))	(Pseudophoenix_vinifera	(((Sclerosperma_profizianum	Podococcus_barteri)	(Prestoea_acuminata	(Orania_palindan	(Leopoldinia_pulchra	(Manicaria_saccifera	((((Heterospathe_cagayanensis	Burretiokentia_grandiflora)	Veitchia_spiralis)	((Dictyosperma_album	Kentiopsis_piersoniorum)	Hydriastele_microspadix))	Dypsis_decaryi))))))	((((Bactris_major	Attalea_speciosa)	(Elaeis_oleifera	Elaeis_guineensis))	((Reinhardtia_gracilis	Reinhardtia_simplex)	(Reinhardtia_latisecta	Reinhardtia_paiewonskiana)))	Roystonea_regia)))))	Iriartea_deltoidea))	Calamus_caryotoides);
((Iriartea_deltoidea	(((Pseudophoenix_vinifera	(Nypa_fruticans	Serenoa_repens))	((((Leopoldinia_pulchra	(Podococcus_barteri	Orania_palindan))	((Chamaedorea_seifrizii	(((Bactris_major	Attalea_speciosa)	(Elaeis_oleifera	Elaeis_guineensis))	((Reinhardtia_gracilis	Reinhardtia_simplex)	(Reinhardtia_latisecta	Reinhardtia_paiewonskiana))))	(Sclerosperma_profizianum	Roystonea_regia)))	((Manicaria_saccifera	((Heterospathe_cagayanensis	Veitchia_spiralis)	((Burretiokentia_grandiflora	((Dictyosperma_album	Kentiopsis_piersoniorum)	Hydriastele_microspadix))	Dypsis_decaryi)))	Prestoea_acuminata))	(((Oenocarpus_minor	Oenocarpus_bataua)	Pelagodoxa_henryana)	Geonoma_undata)))	(Phoenix_dactylifera	Sabal_domingensis)))	Calamus_caryotoides);
(((((Oenocarpus_minor	Oenocarpus_bataua)	(Leopoldinia_pulchra	Pelagodoxa_henryana))	Geonoma_undata)	((((Phoenix_dactylifera	Sabal_domingensis)	Pseudophoenix_vinifera)	(Nypa_fruticans	Serenoa_repens))	(((Podococcus_barteri	Orania_palindan)	(((Manicaria_saccifera	(Dypsis_decaryi	(((Burretiokentia_grandiflora	Heterospathe_cagayanensis)	Veitchia_spiralis)	((Dictyosperma_album	Kentiopsis_piersoniorum)	Hydriastele_microspadix))))	(Prestoea_acuminata	(Sclerosperma_profizianum	Roystonea_regia)))	(Iriartea_deltoidea	Chamaedorea_seifrizii)))	(((Bactris_major	Attalea_speciosa)	(Elaeis_oleifera	Elaeis_guineensis))	((Reinhardtia_gracilis	Reinhardtia_simplex)	(Reinhardtia_latisecta	Reinhardtia_paiewonskiana))))))	Calamus_caryotoides);
((Pseudophoenix_vinifera	(((((Iriartea_deltoidea	Chamaedorea_seifrizii)	(((((Bactris_major	Attalea_speciosa)	(Elaeis_oleifera	Elaeis_guineensis))	((Reinhardtia_gracilis	Reinhardtia_simplex)	(Reinhardtia_latisecta	Reinhardtia_paiewonskiana)))	(Roystonea_regia	((Leopoldinia_pulchra	(Manicaria_saccifera	(Dypsis_decaryi	((Dictyosperma_album	Kentiopsis_piersoniorum)	(Hydriastele_microspadix	((Burretiokentia_grandiflora	Heterospathe_cagayanensis)	Veitchia_spiralis))))))	Prestoea_acuminata)))	(Podococcus_barteri	(Sclerosperma_profizianum	Orania_palindan))))	((Oenocarpus_minor	Oenocarpus_bataua)	Geonoma_undata))	Pelagodoxa_henryana)	((Phoenix_dactylifera	Sabal_domingensis)	(Nypa_fruticans	Serenoa_repens))))	Calamus_caryotoides);
((((((Pseudophoenix_vinifera	(((Bactris_major	Attalea_speciosa)	(Elaeis_oleifera	Elaeis_guineensis))	((Reinhardtia_gracilis	Reinhardtia_simplex)	(Reinhardtia_latisecta	Reinhardtia_paiewonskiana))))	(Sclerosperma_profizianum	((Iriartea_deltoidea	((Phoenix_dactylifera	Sabal_domingensis)	(Nypa_fruticans	Serenoa_repens)))	(Orania_palindan	Roystonea_regia))))	((Oenocarpus_minor	Oenocarpus_bataua)	(Leopoldinia_pulchra	Geonoma_undata)))	(Chamaedorea_seifrizii	(Manicaria_saccifera	(Dypsis_decaryi	((Hydriastele_microspadix	(Burretiokentia_grandiflora	Kentiopsis_piersoniorum))	(Heterospathe_cagayanensis	(Dictyosperma_album	Veitchia_spiralis)))))))	(Prestoea_acuminata	(Podococcus_barteri	Pelagodoxa_henryana)))	Calamus_caryotoides);
((((Pelagodoxa_henryana	(Oenocarpus_minor	Oenocarpus_bataua))	(Leopoldinia_pulchra	Geonoma_undata))	(((((Sclerosperma_profizianum	(Podococcus_barteri	Orania_palindan))	Prestoea_acuminata)	Iriartea_deltoidea)	((((Phoenix_dactylifera	Sabal_domingensis)	(Chamaedorea_seifrizii	(Nypa_fruticans	Serenoa_repens)))	(Pseudophoenix_vinifera	(((Bactris_major	Attalea_speciosa)	(Elaeis_oleifera	Elaeis_guineensis))	((Reinhardtia_gracilis	Reinhardtia_simplex)	(Reinhardtia_latisecta	Reinhardtia_paiewonskiana)))))	Roystonea_regia))	(Manicaria_saccifera	((Hydriastele_microspadix	(Dictyosperma_album	Kentiopsis_piersoniorum))	((Burretiokentia_grandiflora	Heterospathe_cagayanensis)	(Dypsis_decaryi	Veitchia_spiralis))))))	Calamus_caryotoides);
((((Pelagodoxa_henryana	(Oenocarpus_minor	Oenocarpus_bataua))	(Leopoldinia_pulchra	Geonoma_undata))	((((((Chamaedorea_seifrizii	Iriartea_deltoidea)	(((Phoenix_dactylifera	Sabal_domingensis)	(Nypa_fruticans	Serenoa_repens))	Pseudophoenix_vinifera))	(((Bactris_major	Attalea_speciosa)	(Elaeis_oleifera	Elaeis_guineensis))	((Reinhardtia_gracilis	Reinhardtia_simplex)	(Reinhardtia_latisecta	Reinhardtia_paiewonskiana))))	(Roystonea_regia	(Orania_palindan	(Sclerosperma_profizianum	Podococcus_barteri))))	Prestoea_acuminata)	(Manicaria_saccifera	(((Hydriastele_microspadix	(Dictyosperma_album	Kentiopsis_piersoniorum))	((Burretiokentia_grandiflora	Heterospathe_cagayanensis)	Veitchia_spiralis))	Dypsis_decaryi))))	Calamus_caryotoides);
((((Pelagodoxa_henryana	(Oenocarpus_minor	Oenocarpus_bataua))	((((((Hydriastele_microspadix	((Veitchia_spiralis	Heterospathe_cagayanensis)	(Dictyosperma_album	Kentiopsis_piersoniorum)))	Burretiokentia_grandiflora)	Dypsis_decaryi)	Manicaria_saccifera)	(Prestoea_acuminata	(((Orania_palindan	(Podococcus_barteri	Sclerosperma_profizianum))	(Roystonea_regia	(Pseudophoenix_vinifera	(Iriartea_deltoidea	(Chamaedorea_seifrizii	((Serenoa_repens	Nypa_fruticans)	(Phoenix_dactylifera	Sabal_domingensis)))))))	(((Elaeis_oleifera	Elaeis_guineensis)	(Attalea_speciosa	Bactris_major))	((Reinhardtia_latisecta	Reinhardtia_paiewonskiana)	(Reinhardtia_simplex	Reinhardtia_gracilis))))))	Geonoma_undata))	Leopoldinia_pulchra)	Calamus_caryotoides);
(((((Pelagodoxa_henryana	(Oenocarpus_minor	Oenocarpus_bataua))	Geonoma_undata)	((Chamaedorea_seifrizii	(((Prestoea_acuminata	(Orania_palindan	(Leopoldinia_pulchra	(((((Dictyosperma_album	Kentiopsis_piersoniorum)	Hydriastele_microspadix)	(Veitchia_spiralis	(Burretiokentia_grandiflora	Heterospathe_cagayanensis)))	Dypsis_decaryi)	Manicaria_saccifera))))	((Iriartea_deltoidea	(Podococcus_barteri	Sclerosperma_profizianum))	Roystonea_regia))	(((Elaeis_oleifera	Elaeis_guineensis)	(Attalea_speciosa	Bactris_major))	((Reinhardtia_latisecta	Reinhardtia_paiewonskiana)	(Reinhardtia_simplex	Reinhardtia_gracilis)))))	((Serenoa_repens	Nypa_fruticans)	(Phoenix_dactylifera	Sabal_domingensis))))	Pseudophoenix_vinifera)	Calamus_caryotoides);
(((Prestoea_acuminata	(((((Dictyosperma_album	Kentiopsis_piersoniorum)	(Burretiokentia_grandiflora	Hydriastele_microspadix))	(Veitchia_spiralis	Heterospathe_cagayanensis))	Dypsis_decaryi)	Manicaria_saccifera))	((((Leopoldinia_pulchra	Pelagodoxa_henryana)	(Oenocarpus_minor	Oenocarpus_bataua))	Geonoma_undata)	((((Phoenix_dactylifera	Sabal_domingensis)	((Serenoa_repens	Nypa_fruticans)	Chamaedorea_seifrizii))	(Pseudophoenix_vinifera	(((Elaeis_oleifera	Elaeis_guineensis)	(Attalea_speciosa	Bactris_major))	((Reinhardtia_latisecta	Reinhardtia_paiewonskiana)	(Reinhardtia_simplex	Reinhardtia_gracilis)))))	((Podococcus_barteri	(Sclerosperma_profizianum	Orania_palindan))	(Iriartea_deltoidea	Roystonea_regia)))))	Calamus_caryotoides);
((((((Dictyosperma_album	(Burretiokentia_grandiflora	Kentiopsis_piersoniorum))	Hydriastele_microspadix)	(Veitchia_spiralis	Heterospathe_cagayanensis))	Dypsis_decaryi)	(Manicaria_saccifera	(((((Leopoldinia_pulchra	Pelagodoxa_henryana)	(Oenocarpus_minor	Oenocarpus_bataua))	Geonoma_undata)	((((Pseudophoenix_vinifera	((Phoenix_dactylifera	Sabal_domingensis)	(Serenoa_repens	Nypa_fruticans)))	Chamaedorea_seifrizii)	(((Elaeis_oleifera	Elaeis_guineensis)	(Attalea_speciosa	Bactris_major))	((Reinhardtia_latisecta	Reinhardtia_paiewonskiana)	(Reinhardtia_simplex	Reinhardtia_gracilis))))	((Sclerosperma_profizianum	(Orania_palindan	Podococcus_barteri))	(Iriartea_deltoidea	Roystonea_regia))))	Prestoea_acuminata)))	Calamus_caryotoides);
((Nypa_fruticans	(((Chamaedorea_seifrizii	((((Orania_palindan	(Prestoea_acuminata	Podococcus_barteri))	Sclerosperma_profizianum)	(((((((Dictyosperma_album	Veitchia_spiralis)	Heterospathe_cagayanensis)	(Hydriastele_microspadix	(Burretiokentia_grandiflora	Kentiopsis_piersoniorum)))	Dypsis_decaryi)	Manicaria_saccifera)	(((Oenocarpus_minor	Oenocarpus_bataua)	((Pseudophoenix_vinifera	Pelagodoxa_henryana)	Geonoma_undata))	Leopoldinia_pulchra))	(Roystonea_regia	(((Elaeis_oleifera	Elaeis_guineensis)	(Attalea_speciosa	Bactris_major))	((Reinhardtia_latisecta	Reinhardtia_paiewonskiana)	(Reinhardtia_simplex	Reinhardtia_gracilis))))))	Iriartea_deltoidea))	(Phoenix_dactylifera	Sabal_domingensis))	Serenoa_repens))	Calamus_caryotoides);
((((((Veitchia_spiralis	Heterospathe_cagayanensis)	(Hydriastele_microspadix	(Dictyosperma_album	(Burretiokentia_grandiflora	Kentiopsis_piersoniorum))))	Dypsis_decaryi)	Manicaria_saccifera)	((((((Elaeis_oleifera	Elaeis_guineensis)	(Attalea_speciosa	Bactris_major))	((Reinhardtia_latisecta	Reinhardtia_paiewonskiana)	(Reinhardtia_simplex	Reinhardtia_gracilis)))	((Pseudophoenix_vinifera	((Phoenix_dactylifera	Sabal_domingensis)	(Serenoa_repens	(Chamaedorea_seifrizii	Nypa_fruticans))))	(((Pelagodoxa_henryana	(Oenocarpus_minor	Oenocarpus_bataua))	Geonoma_undata)	Leopoldinia_pulchra)))	((Iriartea_deltoidea	((Orania_palindan	Podococcus_barteri)	Sclerosperma_profizianum))	Roystonea_regia))	Prestoea_acuminata))	Calamus_caryotoides);
((((Chamaedorea_seifrizii	((((Veitchia_spiralis	Heterospathe_cagayanensis)	(Hydriastele_microspadix	(Dictyosperma_album	(Burretiokentia_grandiflora	Kentiopsis_piersoniorum))))	Dypsis_decaryi)	Manicaria_saccifera))	(((Bactris_major	((Elaeis_oleifera	Elaeis_guineensis)	Attalea_speciosa))	((Reinhardtia_latisecta	Reinhardtia_paiewonskiana)	(Reinhardtia_simplex	Reinhardtia_gracilis)))	(((((Iriartea_deltoidea	Nypa_fruticans)	Pseudophoenix_vinifera)	(Serenoa_repens	(Phoenix_dactylifera	Sabal_domingensis)))	Roystonea_regia)	(Prestoea_acuminata	((Orania_palindan	Podococcus_barteri)	Sclerosperma_profizianum)))))	((Pelagodoxa_henryana	(Oenocarpus_minor	Oenocarpus_bataua))	(Leopoldinia_pulchra	Geonoma_undata)))	Calamus_caryotoides);
((((Prestoea_acuminata	((((((Veitchia_spiralis	Heterospathe_cagayanensis)	(Dictyosperma_album	Kentiopsis_piersoniorum))	Hydriastele_microspadix)	Burretiokentia_grandiflora)	Dypsis_decaryi)	Manicaria_saccifera))	(((((Elaeis_oleifera	Elaeis_guineensis)	(Attalea_speciosa	Bactris_major))	((Reinhardtia_latisecta	Reinhardtia_paiewonskiana)	(Reinhardtia_simplex	Reinhardtia_gracilis)))	(((Chamaedorea_seifrizii	(((Serenoa_repens	Nypa_fruticans)	Pseudophoenix_vinifera)	(Phoenix_dactylifera	Sabal_domingensis)))	Iriartea_deltoidea)	((Orania_palindan	Podococcus_barteri)	Sclerosperma_profizianum)))	Roystonea_regia))	((Pelagodoxa_henryana	(Oenocarpus_minor	Oenocarpus_bataua))	(Leopoldinia_pulchra	Geonoma_undata)))	Calamus_caryotoides);
((((((((((Elaeis_oleifera	Elaeis_guineensis)	(Attalea_speciosa	Bactris_major))	((Reinhardtia_latisecta	Reinhardtia_paiewonskiana)	(Reinhardtia_simplex	Reinhardtia_gracilis)))	((Sclerosperma_profizianum	Roystonea_regia)	Podococcus_barteri))	((Orania_palindan	Prestoea_acuminata)	(((((Kentiopsis_piersoniorum	Dictyosperma_album)	Hydriastele_microspadix)	(Burretiokentia_grandiflora	(Veitchia_spiralis	Heterospathe_cagayanensis)))	Dypsis_decaryi)	Manicaria_saccifera)))	(Chamaedorea_seifrizii	Iriartea_deltoidea))	(((Phoenix_dactylifera	Sabal_domingensis)	(Serenoa_repens	Nypa_fruticans))	Pseudophoenix_vinifera))	(Leopoldinia_pulchra	Pelagodoxa_henryana))	((Oenocarpus_minor	Oenocarpus_bataua)	Geonoma_undata))	Calamus_caryotoides);
((((Geonoma_undata	((((((((Elaeis_oleifera	Elaeis_guineensis)	Bactris_major)	(Attalea_speciosa	((Reinhardtia_latisecta	Reinhardtia_paiewonskiana)	(Reinhardtia_simplex	Reinhardtia_gracilis))))	(Chamaedorea_seifrizii	Iriartea_deltoidea))	(Sclerosperma_profizianum	Roystonea_regia))	((Orania_palindan	Prestoea_acuminata)	((((((Kentiopsis_piersoniorum	Dictyosperma_album)	Burretiokentia_grandiflora)	(Veitchia_spiralis	Heterospathe_cagayanensis))	Hydriastele_microspadix)	Dypsis_decaryi)	Manicaria_saccifera)))	Podococcus_barteri)	(((Phoenix_dactylifera	Sabal_domingensis)	(Serenoa_repens	Nypa_fruticans))	Pseudophoenix_vinifera)))	(Leopoldinia_pulchra	Pelagodoxa_henryana))	(Oenocarpus_minor	Oenocarpus_bataua))	Calamus_caryotoides);
((((Oenocarpus_minor	Oenocarpus_bataua)	(Leopoldinia_pulchra	Pelagodoxa_henryana))	(Geonoma_undata	(((Manicaria_saccifera	(((Veitchia_spiralis	Heterospathe_cagayanensis)	((Hydriastele_microspadix	(Kentiopsis_piersoniorum	Dictyosperma_album))	Burretiokentia_grandiflora))	Dypsis_decaryi))	Prestoea_acuminata)	(((Sclerosperma_profizianum	(Podococcus_barteri	Orania_palindan))	Roystonea_regia)	(((((Attalea_speciosa	Bactris_major)	(Elaeis_oleifera	Elaeis_guineensis))	((Reinhardtia_simplex	Reinhardtia_gracilis)	(Reinhardtia_latisecta	Reinhardtia_paiewonskiana)))	Pseudophoenix_vinifera)	(((Serenoa_repens	Nypa_fruticans)	(Sabal_domingensis	Phoenix_dactylifera))	(Chamaedorea_seifrizii	Iriartea_deltoidea)))))))	Calamus_caryotoides);
(((Pelagodoxa_henryana	(Oenocarpus_minor	Oenocarpus_bataua))	((Leopoldinia_pulchra	((Manicaria_saccifera	(((Dictyosperma_album	(Veitchia_spiralis	Heterospathe_cagayanensis))	((Burretiokentia_grandiflora	Kentiopsis_piersoniorum)	Hydriastele_microspadix))	Dypsis_decaryi))	(((Podococcus_barteri	Roystonea_regia)	(Sclerosperma_profizianum	((((Attalea_speciosa	Bactris_major)	(Elaeis_oleifera	Elaeis_guineensis))	((Reinhardtia_simplex	Reinhardtia_gracilis)	(Reinhardtia_latisecta	Reinhardtia_paiewonskiana)))	((Pseudophoenix_vinifera	((Serenoa_repens	Nypa_fruticans)	(Sabal_domingensis	Phoenix_dactylifera)))	(Chamaedorea_seifrizii	Iriartea_deltoidea)))))	(Orania_palindan	Prestoea_acuminata))))	Geonoma_undata))	Calamus_caryotoides);
((Geonoma_undata	(((Leopoldinia_pulchra	Podococcus_barteri)	((Manicaria_saccifera	((((Burretiokentia_grandiflora	Heterospathe_cagayanensis)	(Dypsis_decaryi	Kentiopsis_piersoniorum))	(Veitchia_spiralis	Dictyosperma_album))	Hydriastele_microspadix))	(((Sclerosperma_profizianum	Roystonea_regia)	((((Bactris_major	(Elaeis_oleifera	Elaeis_guineensis))	(Attalea_speciosa	((Reinhardtia_simplex	Reinhardtia_gracilis)	(Reinhardtia_latisecta	Reinhardtia_paiewonskiana))))	Chamaedorea_seifrizii)	(Pseudophoenix_vinifera	((Serenoa_repens	Nypa_fruticans)	(Sabal_domingensis	Phoenix_dactylifera)))))	((Orania_palindan	Prestoea_acuminata)	Iriartea_deltoidea))))	(Pelagodoxa_henryana	(Oenocarpus_minor	Oenocarpus_bataua))))	Calamus_caryotoides);
((Pseudophoenix_vinifera	(((Iriartea_deltoidea	Chamaedorea_seifrizii)	((Serenoa_repens	Nypa_fruticans)	(Sabal_domingensis	Phoenix_dactylifera)))	((((Sclerosperma_profizianum	(Orania_palindan	Roystonea_regia))	(((Pelagodoxa_henryana	(Oenocarpus_minor	Oenocarpus_bataua))	(Leopoldinia_pulchra	Geonoma_undata))	(Prestoea_acuminata	(Manicaria_saccifera	((Hydriastele_microspadix	(Kentiopsis_piersoniorum	(Burretiokentia_grandiflora	((Heterospathe_cagayanensis	Veitchia_spiralis)	Dictyosperma_album))))	Dypsis_decaryi)))))	Podococcus_barteri)	(((Reinhardtia_simplex	Reinhardtia_gracilis)	(Reinhardtia_latisecta	Reinhardtia_paiewonskiana))	((Elaeis_oleifera	Elaeis_guineensis)	(Attalea_speciosa	Bactris_major))))))	Calamus_caryotoides);
((Iriartea_deltoidea	((Serenoa_repens	Nypa_fruticans)	((Sabal_domingensis	Phoenix_dactylifera)	(((((Roystonea_regia	(Podococcus_barteri	Sclerosperma_profizianum))	((Orania_palindan	Prestoea_acuminata)	(((Leopoldinia_pulchra	Pelagodoxa_henryana)	((Oenocarpus_minor	Oenocarpus_bataua)	Geonoma_undata))	(Manicaria_saccifera	(((Heterospathe_cagayanensis	Veitchia_spiralis)	(Burretiokentia_grandiflora	(Hydriastele_microspadix	(Dictyosperma_album	Kentiopsis_piersoniorum))))	Dypsis_decaryi)))))	(((Reinhardtia_simplex	Reinhardtia_gracilis)	(Reinhardtia_latisecta	Reinhardtia_paiewonskiana))	((Elaeis_oleifera	Elaeis_guineensis)	(Attalea_speciosa	Bactris_major))))	Pseudophoenix_vinifera)	Chamaedorea_seifrizii))))	Calamus_caryotoides);
(((Geonoma_undata	(Pelagodoxa_henryana	(Oenocarpus_minor	Oenocarpus_bataua)))	((Orania_palindan	((Leopoldinia_pulchra	Manicaria_saccifera)	((((Burretiokentia_grandiflora	Heterospathe_cagayanensis)	Veitchia_spiralis)	(Hydriastele_microspadix	(Dictyosperma_album	Kentiopsis_piersoniorum)))	Dypsis_decaryi)))	((((((Sabal_domingensis	Phoenix_dactylifera)	(Serenoa_repens	(Pseudophoenix_vinifera	Nypa_fruticans)))	Podococcus_barteri)	(Roystonea_regia	Sclerosperma_profizianum))	((Iriartea_deltoidea	Chamaedorea_seifrizii)	(((Reinhardtia_simplex	Reinhardtia_gracilis)	(Reinhardtia_latisecta	Reinhardtia_paiewonskiana))	((Elaeis_oleifera	Elaeis_guineensis)	(Attalea_speciosa	Bactris_major)))))	Prestoea_acuminata)))	Calamus_caryotoides);
(((Leopoldinia_pulchra	Geonoma_undata)	((((Orania_palindan	(Manicaria_saccifera	(((Heterospathe_cagayanensis	Veitchia_spiralis)	((Burretiokentia_grandiflora	Hydriastele_microspadix)	(Dictyosperma_album	Kentiopsis_piersoniorum)))	Dypsis_decaryi)))	Prestoea_acuminata)	(Podococcus_barteri	(((Pseudophoenix_vinifera	((Serenoa_repens	Nypa_fruticans)	(Sabal_domingensis	Phoenix_dactylifera)))	(Chamaedorea_seifrizii	(((Reinhardtia_simplex	Reinhardtia_gracilis)	(Reinhardtia_latisecta	Reinhardtia_paiewonskiana))	((Elaeis_oleifera	Elaeis_guineensis)	(Attalea_speciosa	Bactris_major)))))	(Iriartea_deltoidea	(Roystonea_regia	Sclerosperma_profizianum)))))	(Pelagodoxa_henryana	(Oenocarpus_minor	Oenocarpus_bataua))))	Calamus_caryotoides);
(((Leopoldinia_pulchra	Geonoma_undata)	((((((Podococcus_barteri	Roystonea_regia)	(Chamaedorea_seifrizii	(((Reinhardtia_simplex	Reinhardtia_gracilis)	(Reinhardtia_latisecta	Reinhardtia_paiewonskiana))	((Elaeis_oleifera	Elaeis_guineensis)	(Attalea_speciosa	Bactris_major)))))	(Orania_palindan	(Manicaria_saccifera	(Prestoea_acuminata	(((((Burretiokentia_grandiflora	Heterospathe_cagayanensis)	Veitchia_spiralis)	(Dictyosperma_album	Kentiopsis_piersoniorum))	Hydriastele_microspadix)	Dypsis_decaryi)))))	Sclerosperma_profizianum)	(Pseudophoenix_vinifera	(Iriartea_deltoidea	((Serenoa_repens	Nypa_fruticans)	(Sabal_domingensis	Phoenix_dactylifera)))))	(Pelagodoxa_henryana	(Oenocarpus_minor	Oenocarpus_bataua))))	Calamus_caryotoides);
((Leopoldinia_pulchra	(((((Manicaria_saccifera	(((((Burretiokentia_grandiflora	Heterospathe_cagayanensis)	Veitchia_spiralis)	(Dictyosperma_album	Kentiopsis_piersoniorum))	Hydriastele_microspadix)	Dypsis_decaryi))	(Prestoea_acuminata	Orania_palindan))	(((Podococcus_barteri	Roystonea_regia)	(Sclerosperma_profizianum	((((Serenoa_repens	Nypa_fruticans)	(Sabal_domingensis	Phoenix_dactylifera))	Pseudophoenix_vinifera)	(Chamaedorea_seifrizii	Iriartea_deltoidea))))	(((Reinhardtia_simplex	Reinhardtia_gracilis)	(Reinhardtia_latisecta	Reinhardtia_paiewonskiana))	((Elaeis_oleifera	Elaeis_guineensis)	(Attalea_speciosa	Bactris_major)))))	(Pelagodoxa_henryana	(Oenocarpus_minor	Oenocarpus_bataua)))	Geonoma_undata))	Calamus_caryotoides);
(((((((((Serenoa_repens	Nypa_fruticans)	(Sabal_domingensis	Phoenix_dactylifera))	Pseudophoenix_vinifera)	Chamaedorea_seifrizii)	(((Reinhardtia_simplex	Reinhardtia_gracilis)	(Reinhardtia_latisecta	Reinhardtia_paiewonskiana))	((Elaeis_oleifera	Elaeis_guineensis)	(Attalea_speciosa	Bactris_major))))	(Roystonea_regia	((Manicaria_saccifera	((((Heterospathe_cagayanensis	Veitchia_spiralis)	((Dictyosperma_album	Kentiopsis_piersoniorum)	Hydriastele_microspadix))	Burretiokentia_grandiflora)	Dypsis_decaryi))	(Prestoea_acuminata	Orania_palindan))))	(Iriartea_deltoidea	(Podococcus_barteri	Sclerosperma_profizianum)))	((Pelagodoxa_henryana	(Oenocarpus_minor	Oenocarpus_bataua))	(Geonoma_undata	Leopoldinia_pulchra)))	Calamus_caryotoides);
(((((Phoenix_dactylifera	Sabal_domingensis)	(Nypa_fruticans	Serenoa_repens))	(((((((((Elaeis_guineensis	Elaeis_oleifera)	(Attalea_speciosa	Bactris_major))	((Reinhardtia_simplex	Reinhardtia_gracilis)	(Reinhardtia_paiewonskiana	Reinhardtia_latisecta)))	((Leopoldinia_pulchra	(((Dypsis_decaryi	(Hydriastele_microspadix	((Dictyosperma_album	(Burretiokentia_grandiflora	Kentiopsis_piersoniorum))	(Heterospathe_cagayanensis	Veitchia_spiralis))))	Manicaria_saccifera)	Prestoea_acuminata))	Orania_palindan))	(Roystonea_regia	Sclerosperma_profizianum))	Podococcus_barteri)	Chamaedorea_seifrizii)	((Pelagodoxa_henryana	(Oenocarpus_bataua	Oenocarpus_minor))	Geonoma_undata))	Pseudophoenix_vinifera))	Iriartea_deltoidea)	Calamus_caryotoides);
((((((((Burretiokentia_grandiflora	Heterospathe_cagayanensis)	Veitchia_spiralis)	((Hydriastele_microspadix	(Dictyosperma_album	Kentiopsis_piersoniorum))	Dypsis_decaryi))	Manicaria_saccifera)	((((((Elaeis_guineensis	Elaeis_oleifera)	(Attalea_speciosa	Bactris_major))	((Reinhardtia_simplex	Reinhardtia_gracilis)	(Reinhardtia_paiewonskiana	Reinhardtia_latisecta)))	((Pseudophoenix_vinifera	(Iriartea_deltoidea	((Phoenix_dactylifera	Sabal_domingensis)	(Nypa_fruticans	Serenoa_repens))))	Chamaedorea_seifrizii))	(((Orania_palindan	Roystonea_regia)	Sclerosperma_profizianum)	Podococcus_barteri))	Prestoea_acuminata))	(Geonoma_undata	(Pelagodoxa_henryana	(Oenocarpus_bataua	Oenocarpus_minor))))	Leopoldinia_pulchra)	Calamus_caryotoides);
(((Prestoea_acuminata	(((Dypsis_decaryi	(((Dictyosperma_album	Veitchia_spiralis)	Heterospathe_cagayanensis)	((Hydriastele_microspadix	Kentiopsis_piersoniorum)	Burretiokentia_grandiflora)))	Manicaria_saccifera)	((Sclerosperma_profizianum	(Iriartea_deltoidea	Podococcus_barteri))	((Orania_palindan	Roystonea_regia)	(((Pseudophoenix_vinifera	(Chamaedorea_seifrizii	((Phoenix_dactylifera	Sabal_domingensis)	(Nypa_fruticans	Serenoa_repens))))	((Pelagodoxa_henryana	(Oenocarpus_bataua	Oenocarpus_minor))	Geonoma_undata))	(((Elaeis_guineensis	Elaeis_oleifera)	(Attalea_speciosa	Bactris_major))	((Reinhardtia_simplex	Reinhardtia_gracilis)	(Reinhardtia_paiewonskiana	Reinhardtia_latisecta))))))))	Leopoldinia_pulchra)	Calamus_caryotoides);
((Nypa_fruticans	(Serenoa_repens	(((Pseudophoenix_vinifera	((Pelagodoxa_henryana	((Oenocarpus_bataua	Oenocarpus_minor)	(Leopoldinia_pulchra	Geonoma_undata)))	(((Prestoea_acuminata	((((Burretiokentia_grandiflora	(Veitchia_spiralis	Heterospathe_cagayanensis))	(Hydriastele_microspadix	(Dictyosperma_album	Kentiopsis_piersoniorum)))	Dypsis_decaryi)	Manicaria_saccifera))	Roystonea_regia)	((((Elaeis_guineensis	Elaeis_oleifera)	(Attalea_speciosa	Bactris_major))	((Reinhardtia_simplex	Reinhardtia_gracilis)	(Reinhardtia_paiewonskiana	Reinhardtia_latisecta)))	(Orania_palindan	(Sclerosperma_profizianum	Podococcus_barteri))))))	(Iriartea_deltoidea	Chamaedorea_seifrizii))	(Phoenix_dactylifera	Sabal_domingensis))))	Calamus_caryotoides);
((Iriartea_deltoidea	(((Phoenix_dactylifera	Sabal_domingensis)	(Nypa_fruticans	Serenoa_repens))	((Chamaedorea_seifrizii	(((Pelagodoxa_henryana	(Oenocarpus_bataua	Oenocarpus_minor))	(Leopoldinia_pulchra	Geonoma_undata))	((((Elaeis_guineensis	Elaeis_oleifera)	(Attalea_speciosa	Bactris_major))	((Reinhardtia_simplex	Reinhardtia_gracilis)	(Reinhardtia_paiewonskiana	Reinhardtia_latisecta)))	((Sclerosperma_profizianum	(Podococcus_barteri	Orania_palindan))	((Prestoea_acuminata	(((((Veitchia_spiralis	Heterospathe_cagayanensis)	(Burretiokentia_grandiflora	(Dictyosperma_album	Kentiopsis_piersoniorum)))	Hydriastele_microspadix)	Dypsis_decaryi)	Manicaria_saccifera))	Roystonea_regia)))))	Pseudophoenix_vinifera)))	Calamus_caryotoides);
(((((Dictyosperma_album	Veitchia_spiralis)	Heterospathe_cagayanensis)	((Burretiokentia_grandiflora	Kentiopsis_piersoniorum)	Hydriastele_microspadix))	(Dypsis_decaryi	(Manicaria_saccifera	(((((Sclerosperma_profizianum	(Pseudophoenix_vinifera	((Chamaedorea_seifrizii	Iriartea_deltoidea)	((Phoenix_dactylifera	Sabal_domingensis)	(Nypa_fruticans	Serenoa_repens)))))	(((Elaeis_guineensis	Elaeis_oleifera)	(Attalea_speciosa	Bactris_major))	((Reinhardtia_simplex	Reinhardtia_gracilis)	(Reinhardtia_paiewonskiana	Reinhardtia_latisecta))))	(Roystonea_regia	Podococcus_barteri))	((Pelagodoxa_henryana	(Oenocarpus_bataua	Oenocarpus_minor))	(Leopoldinia_pulchra	Geonoma_undata)))	(Orania_palindan	Prestoea_acuminata)))))	Calamus_caryotoides);
((Leopoldinia_pulchra	((((Orania_palindan	((((Veitchia_spiralis	Heterospathe_cagayanensis)	((Dictyosperma_album	(Burretiokentia_grandiflora	Kentiopsis_piersoniorum))	Hydriastele_microspadix))	Dypsis_decaryi)	Manicaria_saccifera))	(Prestoea_acuminata	(((Podococcus_barteri	((Pseudophoenix_vinifera	(Nypa_fruticans	Serenoa_repens))	(Phoenix_dactylifera	Sabal_domingensis)))	(((Elaeis_guineensis	Elaeis_oleifera)	(Attalea_speciosa	Bactris_major))	((Reinhardtia_simplex	Reinhardtia_gracilis)	(Reinhardtia_paiewonskiana	Reinhardtia_latisecta))))	((Iriartea_deltoidea	Chamaedorea_seifrizii)	(Sclerosperma_profizianum	Roystonea_regia)))))	(Pelagodoxa_henryana	(Oenocarpus_bataua	Oenocarpus_minor)))	Geonoma_undata))	Calamus_caryotoides);
((((((Prestoea_acuminata	((((Veitchia_spiralis	(Dictyosperma_album	Kentiopsis_piersoniorum))	(Hydriastele_microspadix	(Heterospathe_cagayanensis	Burretiokentia_grandiflora)))	Dypsis_decaryi)	Manicaria_saccifera))	(((Elaeis_guineensis	Elaeis_oleifera)	(Attalea_speciosa	Bactris_major))	((Reinhardtia_simplex	Reinhardtia_gracilis)	(Reinhardtia_paiewonskiana	Reinhardtia_latisecta))))	((Orania_palindan	Podococcus_barteri)	(Sclerosperma_profizianum	Roystonea_regia)))	(((Pseudophoenix_vinifera	Nypa_fruticans)	(Serenoa_repens	(Phoenix_dactylifera	Sabal_domingensis)))	(Iriartea_deltoidea	Chamaedorea_seifrizii)))	((Pelagodoxa_henryana	(Oenocarpus_bataua	Oenocarpus_minor))	(Geonoma_undata	Leopoldinia_pulchra)))	Calamus_caryotoides);
((Iriartea_deltoidea	(((Chamaedorea_seifrizii	(Serenoa_repens	Nypa_fruticans))	(Phoenix_dactylifera	Sabal_domingensis))	(Pseudophoenix_vinifera	(((Orania_palindan	Podococcus_barteri)	Sclerosperma_profizianum)	((Roystonea_regia	(((Leopoldinia_pulchra	Pelagodoxa_henryana)	((Oenocarpus_bataua	Oenocarpus_minor)	Geonoma_undata))	(Prestoea_acuminata	((((Burretiokentia_grandiflora	(Dictyosperma_album	Kentiopsis_piersoniorum))	(Hydriastele_microspadix	(Veitchia_spiralis	Heterospathe_cagayanensis)))	Dypsis_decaryi)	Manicaria_saccifera))))	(((Elaeis_guineensis	Elaeis_oleifera)	(Attalea_speciosa	Bactris_major))	((Reinhardtia_simplex	Reinhardtia_gracilis)	(Reinhardtia_paiewonskiana	Reinhardtia_latisecta))))))))	Calamus_caryotoides);
((Leopoldinia_pulchra	(((Pelagodoxa_henryana	(Oenocarpus_bataua	Oenocarpus_minor))	Geonoma_undata)	(((Iriartea_deltoidea	((Serenoa_repens	Nypa_fruticans)	(Phoenix_dactylifera	Sabal_domingensis)))	Pseudophoenix_vinifera)	(((Prestoea_acuminata	((((Hydriastele_microspadix	((Dictyosperma_album	Kentiopsis_piersoniorum)	Burretiokentia_grandiflora))	(Veitchia_spiralis	Heterospathe_cagayanensis))	Dypsis_decaryi)	Manicaria_saccifera))	(Chamaedorea_seifrizii	(((Elaeis_guineensis	Elaeis_oleifera)	(Attalea_speciosa	Bactris_major))	((Reinhardtia_simplex	Reinhardtia_gracilis)	(Reinhardtia_paiewonskiana	Reinhardtia_latisecta)))))	(((Orania_palindan	Podococcus_barteri)	Sclerosperma_profizianum)	Roystonea_regia)))))	Calamus_caryotoides);
(((Iriartea_deltoidea	(((((Reinhardtia_simplex	Reinhardtia_gracilis)	(Reinhardtia_paiewonskiana	Reinhardtia_latisecta))	((Attalea_speciosa	Bactris_major)	(Elaeis_oleifera	Elaeis_guineensis)))	(((Orania_palindan	Podococcus_barteri)	(Sclerosperma_profizianum	Roystonea_regia))	((Prestoea_acuminata	(((((Veitchia_spiralis	Dictyosperma_album)	Heterospathe_cagayanensis)	((Kentiopsis_piersoniorum	Burretiokentia_grandiflora)	Hydriastele_microspadix))	Dypsis_decaryi)	Manicaria_saccifera))	((Pseudophoenix_vinifera	(Nypa_fruticans	((Phoenix_dactylifera	Sabal_domingensis)	Serenoa_repens)))	(Geonoma_undata	((Oenocarpus_bataua	Oenocarpus_minor)	Pelagodoxa_henryana))))))	Chamaedorea_seifrizii))	Leopoldinia_pulchra)	Calamus_caryotoides);
((Pseudophoenix_vinifera	((Iriartea_deltoidea	(Phoenix_dactylifera	Sabal_domingensis))	((Serenoa_repens	Nypa_fruticans)	((Geonoma_undata	((Oenocarpus_bataua	Oenocarpus_minor)	Pelagodoxa_henryana))	((Leopoldinia_pulchra	Podococcus_barteri)	((Sclerosperma_profizianum	Roystonea_regia)	(((Orania_palindan	Prestoea_acuminata)	(Chamaedorea_seifrizii	(((Burretiokentia_grandiflora	((Veitchia_spiralis	Heterospathe_cagayanensis)	((Dictyosperma_album	Kentiopsis_piersoniorum)	Hydriastele_microspadix)))	Dypsis_decaryi)	Manicaria_saccifera)))	(((Reinhardtia_simplex	Reinhardtia_gracilis)	(Reinhardtia_paiewonskiana	Reinhardtia_latisecta))	((Attalea_speciosa	Bactris_major)	(Elaeis_oleifera	Elaeis_guineensis))))))))))	Calamus_caryotoides);
((((Leopoldinia_pulchra	Geonoma_undata)	(Oenocarpus_bataua	Oenocarpus_minor))	(Pelagodoxa_henryana	((Pseudophoenix_vinifera	(Iriartea_deltoidea	((Phoenix_dactylifera	Sabal_domingensis)	(Serenoa_repens	Nypa_fruticans))))	(((((Prestoea_acuminata	((Hydriastele_microspadix	(Dypsis_decaryi	(Veitchia_spiralis	(Heterospathe_cagayanensis	(Dictyosperma_album	(Burretiokentia_grandiflora	Kentiopsis_piersoniorum))))))	Manicaria_saccifera))	Roystonea_regia)	(Sclerosperma_profizianum	(Podococcus_barteri	Orania_palindan)))	(((Reinhardtia_simplex	Reinhardtia_gracilis)	(Reinhardtia_paiewonskiana	Reinhardtia_latisecta))	((Attalea_speciosa	Bactris_major)	(Elaeis_oleifera	Elaeis_guineensis))))	Chamaedorea_seifrizii))))	Calamus_caryotoides);
(((((Pseudophoenix_vinifera	(Iriartea_deltoidea	((Phoenix_dactylifera	Sabal_domingensis)	(Serenoa_repens	Nypa_fruticans))))	(((((Prestoea_acuminata	(((Hydriastele_microspadix	((Dictyosperma_album	Kentiopsis_piersoniorum)	((Heterospathe_cagayanensis	Burretiokentia_grandiflora)	Veitchia_spiralis)))	Dypsis_decaryi)	Manicaria_saccifera))	Roystonea_regia)	(Sclerosperma_profizianum	(Podococcus_barteri	Orania_palindan)))	(((Reinhardtia_simplex	Reinhardtia_gracilis)	(Reinhardtia_paiewonskiana	Reinhardtia_latisecta))	((Attalea_speciosa	Bactris_major)	(Elaeis_oleifera	Elaeis_guineensis))))	Chamaedorea_seifrizii))	(Geonoma_undata	(Pelagodoxa_henryana	(Oenocarpus_bataua	Oenocarpus_minor))))	Leopoldinia_pulchra)	Calamus_caryotoides);
(((Iriartea_deltoidea	(((Phoenix_dactylifera	Sabal_domingensis)	(Serenoa_repens	Nypa_fruticans))	(((((((Reinhardtia_simplex	Reinhardtia_gracilis)	(Reinhardtia_paiewonskiana	Reinhardtia_latisecta))	((Attalea_speciosa	Bactris_major)	(Elaeis_oleifera	Elaeis_guineensis)))	((Orania_palindan	(((((Heterospathe_cagayanensis	Burretiokentia_grandiflora)	Veitchia_spiralis)	(Hydriastele_microspadix	(Dictyosperma_album	Kentiopsis_piersoniorum)))	Dypsis_decaryi)	Manicaria_saccifera))	((Podococcus_barteri	Prestoea_acuminata)	(Sclerosperma_profizianum	Roystonea_regia))))	Chamaedorea_seifrizii)	(Geonoma_undata	(Pelagodoxa_henryana	(Oenocarpus_bataua	Oenocarpus_minor))))	Pseudophoenix_vinifera)))	Leopoldinia_pulchra)	Calamus_caryotoides);
(((Geonoma_undata	((Leopoldinia_pulchra	Pelagodoxa_henryana)	(Oenocarpus_bataua	Oenocarpus_minor)))	((Pseudophoenix_vinifera	(Iriartea_deltoidea	((Phoenix_dactylifera	Sabal_domingensis)	(Serenoa_repens	Nypa_fruticans))))	((((Sclerosperma_profizianum	(Podococcus_barteri	Orania_palindan))	((((Reinhardtia_simplex	Reinhardtia_gracilis)	(Reinhardtia_paiewonskiana	Reinhardtia_latisecta))	((Attalea_speciosa	Bactris_major)	(Elaeis_oleifera	Elaeis_guineensis)))	(Prestoea_acuminata	((((Hydriastele_microspadix	((Dictyosperma_album	Kentiopsis_piersoniorum)	(Heterospathe_cagayanensis	Veitchia_spiralis)))	Burretiokentia_grandiflora)	Dypsis_decaryi)	Manicaria_saccifera))))	Roystonea_regia)	Chamaedorea_seifrizii)))	Calamus_caryotoides);
((Iriartea_deltoidea	((((Phoenix_dactylifera	Sabal_domingensis)	(Serenoa_repens	Nypa_fruticans))	(Pseudophoenix_vinifera	((Bactris_major	((Elaeis_oleifera	Elaeis_guineensis)	(Attalea_speciosa	((Reinhardtia_simplex	Reinhardtia_gracilis)	(Reinhardtia_paiewonskiana	Reinhardtia_latisecta)))))	((Roystonea_regia	(Sclerosperma_profizianum	(Podococcus_barteri	Orania_palindan)))	(((Pelagodoxa_henryana	(Oenocarpus_bataua	Oenocarpus_minor))	(Geonoma_undata	Leopoldinia_pulchra))	(Prestoea_acuminata	(((((Burretiokentia_grandiflora	Heterospathe_cagayanensis)	Veitchia_spiralis)	(Hydriastele_microspadix	(Dictyosperma_album	Kentiopsis_piersoniorum)))	Dypsis_decaryi)	Manicaria_saccifera)))))))	Chamaedorea_seifrizii))	Calamus_caryotoides);
((((((Burretiokentia_grandiflora	Heterospathe_cagayanensis)	Veitchia_spiralis)	(Hydriastele_microspadix	(Dictyosperma_album	Kentiopsis_piersoniorum)))	Dypsis_decaryi)	(Manicaria_saccifera	((((Iriartea_deltoidea	Roystonea_regia)	(Sclerosperma_profizianum	(Podococcus_barteri	Orania_palindan)))	((Chamaedorea_seifrizii	(((Oenocarpus_bataua	Oenocarpus_minor)	(Geonoma_undata	(Leopoldinia_pulchra	Pelagodoxa_henryana)))	(Pseudophoenix_vinifera	((Phoenix_dactylifera	Sabal_domingensis)	(Serenoa_repens	Nypa_fruticans)))))	(((Reinhardtia_simplex	Reinhardtia_gracilis)	(Reinhardtia_paiewonskiana	Reinhardtia_latisecta))	((Attalea_speciosa	Bactris_major)	(Elaeis_oleifera	Elaeis_guineensis)))))	Prestoea_acuminata)))	Calamus_caryotoides);
(((Leopoldinia_pulchra	Geonoma_undata)	((Iriartea_deltoidea	(Oenocarpus_bataua	Oenocarpus_minor))	(((((((Reinhardtia_simplex	Reinhardtia_gracilis)	(Reinhardtia_paiewonskiana	Reinhardtia_latisecta))	((Attalea_speciosa	Bactris_major)	(Elaeis_oleifera	Elaeis_guineensis)))	(Sclerosperma_profizianum	(Podococcus_barteri	Orania_palindan)))	((Prestoea_acuminata	((((Heterospathe_cagayanensis	Veitchia_spiralis)	((Burretiokentia_grandiflora	Hydriastele_microspadix)	(Dictyosperma_album	Kentiopsis_piersoniorum)))	Dypsis_decaryi)	Manicaria_saccifera))	Roystonea_regia))	Chamaedorea_seifrizii)	(((Phoenix_dactylifera	Sabal_domingensis)	(Serenoa_repens	Nypa_fruticans))	(Pseudophoenix_vinifera	Pelagodoxa_henryana)))))	Calamus_caryotoides);
((Pelagodoxa_henryana	(((((Roystonea_regia	(Prestoea_acuminata	(Sclerosperma_profizianum	(Podococcus_barteri	Orania_palindan))))	(((((Veitchia_spiralis	(Hydriastele_microspadix	(Dictyosperma_album	Kentiopsis_piersoniorum)))	(Heterospathe_cagayanensis	Burretiokentia_grandiflora))	Dypsis_decaryi)	Manicaria_saccifera)	(Chamaedorea_seifrizii	(((Reinhardtia_simplex	Reinhardtia_gracilis)	(Reinhardtia_paiewonskiana	Reinhardtia_latisecta))	((Attalea_speciosa	Bactris_major)	(Elaeis_oleifera	Elaeis_guineensis))))))	((Iriartea_deltoidea	((Phoenix_dactylifera	Sabal_domingensis)	(Serenoa_repens	Nypa_fruticans)))	Pseudophoenix_vinifera))	(Leopoldinia_pulchra	Geonoma_undata))	(Oenocarpus_bataua	Oenocarpus_minor)))	Calamus_caryotoides);
(((Prestoea_acuminata	((Pelagodoxa_henryana	(((Oenocarpus_minor	Oenocarpus_bataua)	Geonoma_undata)	((((Serenoa_repens	Phoenix_dactylifera)	Sabal_domingensis)	(Nypa_fruticans	Podococcus_barteri))	((Pseudophoenix_vinifera	(Chamaedorea_seifrizii	((Bactris_major	(Elaeis_oleifera	Elaeis_guineensis))	(Attalea_speciosa	((Reinhardtia_gracilis	Reinhardtia_simplex)	(Reinhardtia_latisecta	Reinhardtia_paiewonskiana))))))	((Orania_palindan	Iriartea_deltoidea)	(Roystonea_regia	Sclerosperma_profizianum))))))	(Manicaria_saccifera	(((Veitchia_spiralis	(Hydriastele_microspadix	((Dictyosperma_album	Kentiopsis_piersoniorum)	Burretiokentia_grandiflora)))	Heterospathe_cagayanensis)	Dypsis_decaryi))))	Leopoldinia_pulchra)	Calamus_caryotoides);
((Nypa_fruticans	(((((((Leopoldinia_pulchra	Pelagodoxa_henryana)	(Oenocarpus_minor	Oenocarpus_bataua))	Geonoma_undata)	((((Orania_palindan	(Manicaria_saccifera	((((Heterospathe_cagayanensis	Veitchia_spiralis)	((Dictyosperma_album	Kentiopsis_piersoniorum)	Burretiokentia_grandiflora))	Hydriastele_microspadix)	Dypsis_decaryi)))	((Roystonea_regia	Sclerosperma_profizianum)	Prestoea_acuminata))	(((((Elaeis_oleifera	Elaeis_guineensis)	Bactris_major)	Attalea_speciosa)	((Reinhardtia_gracilis	Reinhardtia_simplex)	(Reinhardtia_latisecta	Reinhardtia_paiewonskiana)))	(Chamaedorea_seifrizii	Iriartea_deltoidea)))	Podococcus_barteri))	Pseudophoenix_vinifera)	(Phoenix_dactylifera	Sabal_domingensis))	Serenoa_repens))	Calamus_caryotoides);
((Iriartea_deltoidea	((((Phoenix_dactylifera	Sabal_domingensis)	(Serenoa_repens	Nypa_fruticans))	(Pseudophoenix_vinifera	((((((Elaeis_oleifera	Elaeis_guineensis)	Bactris_major)	Attalea_speciosa)	((Reinhardtia_gracilis	Reinhardtia_simplex)	(Reinhardtia_latisecta	Reinhardtia_paiewonskiana)))	((((Leopoldinia_pulchra	Pelagodoxa_henryana)	(Oenocarpus_minor	Oenocarpus_bataua))	Geonoma_undata)	(Prestoea_acuminata	(Manicaria_saccifera	(((((Heterospathe_cagayanensis	Veitchia_spiralis)	Dictyosperma_album)	(Kentiopsis_piersoniorum	Burretiokentia_grandiflora))	Hydriastele_microspadix)	Dypsis_decaryi)))))	(((Roystonea_regia	Orania_palindan)	Sclerosperma_profizianum)	Podococcus_barteri))))	Chamaedorea_seifrizii))	Calamus_caryotoides);
((Iriartea_deltoidea	(((Serenoa_repens	Nypa_fruticans)	((Phoenix_dactylifera	Sabal_domingensis)	(Pseudophoenix_vinifera	((((Elaeis_oleifera	Elaeis_guineensis)	(Bactris_major	Attalea_speciosa))	((Reinhardtia_gracilis	Reinhardtia_simplex)	(Reinhardtia_latisecta	Reinhardtia_paiewonskiana)))	((((Leopoldinia_pulchra	Geonoma_undata)	(Pelagodoxa_henryana	(Oenocarpus_minor	Oenocarpus_bataua)))	(Manicaria_saccifera	((((Veitchia_spiralis	(Dictyosperma_album	(Kentiopsis_piersoniorum	Hydriastele_microspadix)))	(Heterospathe_cagayanensis	Burretiokentia_grandiflora))	Dypsis_decaryi)	Prestoea_acuminata)))	((Sclerosperma_profizianum	(Podococcus_barteri	Orania_palindan))	Roystonea_regia))))))	Chamaedorea_seifrizii))	Calamus_caryotoides);
(((Geonoma_undata	((Leopoldinia_pulchra	Pelagodoxa_henryana)	(Oenocarpus_minor	Oenocarpus_bataua)))	(((Manicaria_saccifera	(((Veitchia_spiralis	(Burretiokentia_grandiflora	((Dictyosperma_album	Kentiopsis_piersoniorum)	Hydriastele_microspadix)))	Heterospathe_cagayanensis)	Dypsis_decaryi))	Prestoea_acuminata)	((Orania_palindan	(Sclerosperma_profizianum	Podococcus_barteri))	((((((Nypa_fruticans	Chamaedorea_seifrizii)	Iriartea_deltoidea)	Pseudophoenix_vinifera)	((Serenoa_repens	Phoenix_dactylifera)	Sabal_domingensis))	(((Elaeis_oleifera	Elaeis_guineensis)	(Bactris_major	Attalea_speciosa))	((Reinhardtia_gracilis	Reinhardtia_simplex)	(Reinhardtia_latisecta	Reinhardtia_paiewonskiana))))	Roystonea_regia))))	Calamus_caryotoides);
((Prestoea_acuminata	((((Sclerosperma_profizianum	(Podococcus_barteri	Orania_palindan))	((((Elaeis_oleifera	Elaeis_guineensis)	(Bactris_major	Attalea_speciosa))	((Reinhardtia_gracilis	Reinhardtia_simplex)	(Reinhardtia_latisecta	Reinhardtia_paiewonskiana)))	(((Leopoldinia_pulchra	Pelagodoxa_henryana)	((Oenocarpus_minor	Oenocarpus_bataua)	Geonoma_undata))	((((Phoenix_dactylifera	Sabal_domingensis)	((Serenoa_repens	Nypa_fruticans)	Chamaedorea_seifrizii))	Iriartea_deltoidea)	Pseudophoenix_vinifera))))	Roystonea_regia)	(Manicaria_saccifera	((Veitchia_spiralis	(((Dictyosperma_album	Kentiopsis_piersoniorum)	Hydriastele_microspadix)	(Burretiokentia_grandiflora	Heterospathe_cagayanensis)))	Dypsis_decaryi))))	Calamus_caryotoides);
((Prestoea_acuminata	((((Roystonea_regia	((((Elaeis_oleifera	Elaeis_guineensis)	(Bactris_major	Attalea_speciosa))	((Reinhardtia_gracilis	Reinhardtia_simplex)	(Reinhardtia_latisecta	Reinhardtia_paiewonskiana)))	Iriartea_deltoidea))	(Sclerosperma_profizianum	(Podococcus_barteri	Orania_palindan)))	((Pseudophoenix_vinifera	(((Phoenix_dactylifera	Sabal_domingensis)	(Serenoa_repens	Nypa_fruticans))	Chamaedorea_seifrizii))	((Leopoldinia_pulchra	Geonoma_undata)	(Pelagodoxa_henryana	(Oenocarpus_minor	Oenocarpus_bataua)))))	(Manicaria_saccifera	(((((Burretiokentia_grandiflora	Heterospathe_cagayanensis)	Veitchia_spiralis)	(Dictyosperma_album	Kentiopsis_piersoniorum))	Hydriastele_microspadix)	Dypsis_decaryi))))	Calamus_caryotoides);
(((Leopoldinia_pulchra	Geonoma_undata)	((Pelagodoxa_henryana	(Oenocarpus_minor	Oenocarpus_bataua))	(((((Sclerosperma_profizianum	(Podococcus_barteri	Orania_palindan))	Roystonea_regia)	(Chamaedorea_seifrizii	(((Elaeis_oleifera	Elaeis_guineensis)	(Bactris_major	Attalea_speciosa))	((Reinhardtia_gracilis	Reinhardtia_simplex)	(Reinhardtia_latisecta	Reinhardtia_paiewonskiana)))))	((Manicaria_saccifera	((((Burretiokentia_grandiflora	Heterospathe_cagayanensis)	Veitchia_spiralis)	((Dictyosperma_album	Kentiopsis_piersoniorum)	Hydriastele_microspadix))	Dypsis_decaryi))	Prestoea_acuminata))	((((Phoenix_dactylifera	Sabal_domingensis)	Serenoa_repens)	(Iriartea_deltoidea	Nypa_fruticans))	Pseudophoenix_vinifera))))	Calamus_caryotoides);
((Leopoldinia_pulchra	((((Pelagodoxa_henryana	(Oenocarpus_minor	Oenocarpus_bataua))	(((((Elaeis_oleifera	Elaeis_guineensis)	(Bactris_major	Attalea_speciosa))	((Reinhardtia_gracilis	Reinhardtia_simplex)	(Reinhardtia_latisecta	Reinhardtia_paiewonskiana)))	((((Chamaedorea_seifrizii	(Manicaria_saccifera	(((Veitchia_spiralis	(Heterospathe_cagayanensis	Dictyosperma_album))	(Kentiopsis_piersoniorum	(Burretiokentia_grandiflora	Hydriastele_microspadix)))	Dypsis_decaryi)))	Prestoea_acuminata)	Roystonea_regia)	(Sclerosperma_profizianum	(Podococcus_barteri	Orania_palindan))))	(((Serenoa_repens	Nypa_fruticans)	(Phoenix_dactylifera	Sabal_domingensis))	Pseudophoenix_vinifera)))	Geonoma_undata)	Iriartea_deltoidea))	Calamus_caryotoides);
((Leopoldinia_pulchra	((((((Elaeis_oleifera	Elaeis_guineensis)	(Bactris_major	Attalea_speciosa))	((Reinhardtia_gracilis	Reinhardtia_simplex)	(Reinhardtia_latisecta	Reinhardtia_paiewonskiana)))	((Sclerosperma_profizianum	(Podococcus_barteri	Orania_palindan))	((Chamaedorea_seifrizii	((Manicaria_saccifera	(((Veitchia_spiralis	(Burretiokentia_grandiflora	Heterospathe_cagayanensis))	((Dictyosperma_album	Kentiopsis_piersoniorum)	Hydriastele_microspadix))	Dypsis_decaryi))	(Pelagodoxa_henryana	Prestoea_acuminata)))	Roystonea_regia)))	(((Serenoa_repens	Nypa_fruticans)	(Iriartea_deltoidea	(Phoenix_dactylifera	Sabal_domingensis)))	Pseudophoenix_vinifera))	(Geonoma_undata	(Oenocarpus_minor	Oenocarpus_bataua))))	Calamus_caryotoides);
((((((Veitchia_spiralis	(Hydriastele_microspadix	(Dictyosperma_album	Kentiopsis_piersoniorum)))	(Heterospathe_cagayanensis	Burretiokentia_grandiflora))	Dypsis_decaryi)	Manicaria_saccifera)	(Prestoea_acuminata	((Iriartea_deltoidea	Sclerosperma_profizianum)	(((Orania_palindan	Roystonea_regia)	((Podococcus_barteri	(((Nypa_fruticans	Serenoa_repens)	(Sabal_domingensis	Phoenix_dactylifera))	Pseudophoenix_vinifera))	(Chamaedorea_seifrizii	(((Oenocarpus_bataua	Oenocarpus_minor)	(Leopoldinia_pulchra	Pelagodoxa_henryana))	Geonoma_undata))))	(((Reinhardtia_gracilis	Reinhardtia_simplex)	(Reinhardtia_latisecta	Reinhardtia_paiewonskiana))	((Attalea_speciosa	Bactris_major)	(Elaeis_oleifera	Elaeis_guineensis)))))))	Calamus_caryotoides);
((Leopoldinia_pulchra	(((Sclerosperma_profizianum	(((Chamaedorea_seifrizii	(((Reinhardtia_gracilis	Reinhardtia_simplex)	(Reinhardtia_latisecta	Reinhardtia_paiewonskiana))	((Attalea_speciosa	Bactris_major)	(Elaeis_oleifera	Elaeis_guineensis))))	(Podococcus_barteri	Roystonea_regia))	(((((Veitchia_spiralis	(Burretiokentia_grandiflora	(Hydriastele_microspadix	(Dictyosperma_album	Kentiopsis_piersoniorum))))	Heterospathe_cagayanensis)	Dypsis_decaryi)	Manicaria_saccifera)	(Orania_palindan	Prestoea_acuminata))))	((Iriartea_deltoidea	((Nypa_fruticans	Serenoa_repens)	(Sabal_domingensis	Phoenix_dactylifera)))	Pseudophoenix_vinifera))	(((Oenocarpus_bataua	Oenocarpus_minor)	Pelagodoxa_henryana)	Geonoma_undata)))	Calamus_caryotoides);
((((Geonoma_undata	(Oenocarpus_bataua	Oenocarpus_minor))	(Leopoldinia_pulchra	Pelagodoxa_henryana))	((((Pseudophoenix_vinifera	(((Veitchia_spiralis	(((Burretiokentia_grandiflora	Heterospathe_cagayanensis)	Hydriastele_microspadix)	(Dictyosperma_album	Kentiopsis_piersoniorum)))	Dypsis_decaryi)	Manicaria_saccifera))	(((Sclerosperma_profizianum	Orania_palindan)	Prestoea_acuminata)	((((Reinhardtia_gracilis	Reinhardtia_simplex)	(Reinhardtia_latisecta	Reinhardtia_paiewonskiana))	((Attalea_speciosa	Bactris_major)	(Elaeis_oleifera	Elaeis_guineensis)))	Iriartea_deltoidea)))	Roystonea_regia)	(Chamaedorea_seifrizii	(Podococcus_barteri	((Nypa_fruticans	Serenoa_repens)	(Sabal_domingensis	Phoenix_dactylifera))))))	Calamus_caryotoides);
(((((Veitchia_spiralis	Heterospathe_cagayanensis)	(Burretiokentia_grandiflora	(Hydriastele_microspadix	(Dictyosperma_album	Kentiopsis_piersoniorum))))	Dypsis_decaryi)	(Manicaria_saccifera	(((((Chamaedorea_seifrizii	((((Reinhardtia_gracilis	Reinhardtia_simplex)	(Reinhardtia_latisecta	Reinhardtia_paiewonskiana))	((Attalea_speciosa	Bactris_major)	(Elaeis_oleifera	Elaeis_guineensis)))	(((Nypa_fruticans	Serenoa_repens)	(Sabal_domingensis	Phoenix_dactylifera))	Pseudophoenix_vinifera)))	((Roystonea_regia	(Podococcus_barteri	Orania_palindan))	Iriartea_deltoidea))	Sclerosperma_profizianum)	((Oenocarpus_bataua	Oenocarpus_minor)	((Geonoma_undata	Leopoldinia_pulchra)	Pelagodoxa_henryana)))	Prestoea_acuminata)))	Calamus_caryotoides);
(((((((Pseudophoenix_vinifera	((((Veitchia_spiralis	Heterospathe_cagayanensis)	((Dictyosperma_album	Kentiopsis_piersoniorum)	(Burretiokentia_grandiflora	Hydriastele_microspadix)))	Dypsis_decaryi)	Manicaria_saccifera))	(((Reinhardtia_gracilis	Reinhardtia_simplex)	(Reinhardtia_latisecta	Reinhardtia_paiewonskiana))	((Attalea_speciosa	Bactris_major)	(Elaeis_oleifera	Elaeis_guineensis))))	((Prestoea_acuminata	(Sclerosperma_profizianum	Orania_palindan))	(Roystonea_regia	Iriartea_deltoidea)))	(((Sabal_domingensis	Phoenix_dactylifera)	Chamaedorea_seifrizii)	(Nypa_fruticans	Serenoa_repens)))	((Podococcus_barteri	Geonoma_undata)	Leopoldinia_pulchra))	(Pelagodoxa_henryana	(Oenocarpus_bataua	Oenocarpus_minor)))	Calamus_caryotoides);
((((((Iriartea_deltoidea	(Chamaedorea_seifrizii	((Sabal_domingensis	Phoenix_dactylifera)	(Nypa_fruticans	Serenoa_repens))))	((((Reinhardtia_gracilis	Reinhardtia_simplex)	(Reinhardtia_latisecta	Reinhardtia_paiewonskiana))	((Attalea_speciosa	Bactris_major)	(Elaeis_oleifera	Elaeis_guineensis)))	((((Podococcus_barteri	Orania_palindan)	(Prestoea_acuminata	Sclerosperma_profizianum))	(((((Burretiokentia_grandiflora	Kentiopsis_piersoniorum)	((Heterospathe_cagayanensis	Veitchia_spiralis)	Dictyosperma_album))	Dypsis_decaryi)	Hydriastele_microspadix)	Manicaria_saccifera))	Roystonea_regia)))	Pseudophoenix_vinifera)	Geonoma_undata)	((Oenocarpus_bataua	Oenocarpus_minor)	(Leopoldinia_pulchra	Pelagodoxa_henryana)))	Calamus_caryotoides);
((((Leopoldinia_pulchra	Geonoma_undata)	(((((Sabal_domingensis	Phoenix_dactylifera)	(Nypa_fruticans	Serenoa_repens))	Iriartea_deltoidea)	Pseudophoenix_vinifera)	(((Chamaedorea_seifrizii	(((Reinhardtia_gracilis	Reinhardtia_simplex)	(Reinhardtia_latisecta	Reinhardtia_paiewonskiana))	((Attalea_speciosa	Bactris_major)	(Elaeis_oleifera	Elaeis_guineensis))))	(Prestoea_acuminata	((((Veitchia_spiralis	Heterospathe_cagayanensis)	(Burretiokentia_grandiflora	((Dictyosperma_album	Kentiopsis_piersoniorum)	Hydriastele_microspadix)))	Dypsis_decaryi)	Manicaria_saccifera)))	((Podococcus_barteri	Orania_palindan)	(Roystonea_regia	Sclerosperma_profizianum)))))	((Oenocarpus_bataua	Oenocarpus_minor)	Pelagodoxa_henryana))	Calamus_caryotoides);
(((((((((((Reinhardtia_gracilis	Reinhardtia_simplex)	(Reinhardtia_latisecta	Reinhardtia_paiewonskiana))	((Attalea_speciosa	Bactris_major)	(Elaeis_oleifera	Elaeis_guineensis)))	(Prestoea_acuminata	((((Veitchia_spiralis	(Burretiokentia_grandiflora	Heterospathe_cagayanensis))	((Dictyosperma_album	Kentiopsis_piersoniorum)	Hydriastele_microspadix))	Dypsis_decaryi)	Manicaria_saccifera)))	(Roystonea_regia	(Sclerosperma_profizianum	(Podococcus_barteri	Orania_palindan))))	((Pseudophoenix_vinifera	(Iriartea_deltoidea	((Sabal_domingensis	Phoenix_dactylifera)	(Nypa_fruticans	Serenoa_repens))))	Chamaedorea_seifrizii))	Geonoma_undata)	Pelagodoxa_henryana)	(Oenocarpus_bataua	Oenocarpus_minor))	Leopoldinia_pulchra)	Calamus_caryotoides);
(((((Pelagodoxa_henryana	(Oenocarpus_bataua	Oenocarpus_minor))	Geonoma_undata)	((((Chamaedorea_seifrizii	(((Reinhardtia_gracilis	Reinhardtia_simplex)	(Reinhardtia_latisecta	Reinhardtia_paiewonskiana))	((Attalea_speciosa	Bactris_major)	(Elaeis_oleifera	Elaeis_guineensis))))	(Podococcus_barteri	(Roystonea_regia	Sclerosperma_profizianum)))	(Prestoea_acuminata	(Orania_palindan	((((Veitchia_spiralis	(Burretiokentia_grandiflora	Heterospathe_cagayanensis))	((Dictyosperma_album	Kentiopsis_piersoniorum)	Hydriastele_microspadix))	Dypsis_decaryi)	Manicaria_saccifera))))	((((Sabal_domingensis	Phoenix_dactylifera)	(Nypa_fruticans	Serenoa_repens))	Pseudophoenix_vinifera)	Iriartea_deltoidea)))	Leopoldinia_pulchra)	Calamus_caryotoides);
((Pseudophoenix_vinifera	((Nypa_fruticans	((Phoenix_dactylifera	Sabal_domingensis)	Serenoa_repens))	(Chamaedorea_seifrizii	((((((Geonoma_undata	Leopoldinia_pulchra)	(Pelagodoxa_henryana	(Oenocarpus_bataua	Oenocarpus_minor)))	((((((Dictyosperma_album	(Heterospathe_cagayanensis	Veitchia_spiralis))	(Burretiokentia_grandiflora	Kentiopsis_piersoniorum))	Hydriastele_microspadix)	Dypsis_decaryi)	Manicaria_saccifera)	(Prestoea_acuminata	Orania_palindan)))	(Sclerosperma_profizianum	(Iriartea_deltoidea	Podococcus_barteri)))	Roystonea_regia)	(((Reinhardtia_gracilis	Reinhardtia_simplex)	(Reinhardtia_latisecta	Reinhardtia_paiewonskiana))	((Attalea_speciosa	Bactris_major)	(Elaeis_oleifera	Elaeis_guineensis)))))))	Calamus_caryotoides);
(((((((Podococcus_barteri	Orania_palindan)	Sclerosperma_profizianum)	(((((Reinhardtia_paiewonskiana	Reinhardtia_latisecta)	(Reinhardtia_simplex	Reinhardtia_gracilis))	(((Elaeis_guineensis	Elaeis_oleifera)	Bactris_major)	Attalea_speciosa))	Chamaedorea_seifrizii)	(Iriartea_deltoidea	(Pseudophoenix_vinifera	((Sabal_domingensis	Phoenix_dactylifera)	(Nypa_fruticans	Serenoa_repens))))))	Roystonea_regia)	(((((Veitchia_spiralis	((Dictyosperma_album	Kentiopsis_piersoniorum)	Hydriastele_microspadix))	(Burretiokentia_grandiflora	Heterospathe_cagayanensis))	Dypsis_decaryi)	Manicaria_saccifera)	Prestoea_acuminata))	(Geonoma_undata	((Leopoldinia_pulchra	Pelagodoxa_henryana)	(Oenocarpus_minor	Oenocarpus_bataua))))	Calamus_caryotoides);
((Iriartea_deltoidea	(((Prestoea_acuminata	(((Geonoma_undata	Leopoldinia_pulchra)	(Pelagodoxa_henryana	(Oenocarpus_minor	Oenocarpus_bataua)))	(Orania_palindan	(((((Dictyosperma_album	Veitchia_spiralis)	(Kentiopsis_piersoniorum	Hydriastele_microspadix))	(Burretiokentia_grandiflora	Heterospathe_cagayanensis))	Dypsis_decaryi)	Manicaria_saccifera))))	(((Pseudophoenix_vinifera	((Sabal_domingensis	Phoenix_dactylifera)	(Nypa_fruticans	Serenoa_repens)))	(((Reinhardtia_paiewonskiana	Reinhardtia_latisecta)	(Reinhardtia_simplex	Reinhardtia_gracilis))	(((Elaeis_guineensis	Elaeis_oleifera)	Bactris_major)	Attalea_speciosa)))	((Roystonea_regia	Sclerosperma_profizianum)	Podococcus_barteri)))	Chamaedorea_seifrizii))	Calamus_caryotoides);
((Nypa_fruticans	(Serenoa_repens	((Sabal_domingensis	Phoenix_dactylifera)	(((Chamaedorea_seifrizii	Iriartea_deltoidea)	((Podococcus_barteri	(((Geonoma_undata	Leopoldinia_pulchra)	(Pelagodoxa_henryana	(Oenocarpus_minor	Oenocarpus_bataua)))	(Prestoea_acuminata	(Roystonea_regia	Sclerosperma_profizianum))))	(((Manicaria_saccifera	((((Kentiopsis_piersoniorum	Burretiokentia_grandiflora)	(Heterospathe_cagayanensis	(Dictyosperma_album	Veitchia_spiralis)))	Hydriastele_microspadix)	Dypsis_decaryi))	Orania_palindan)	(((Reinhardtia_paiewonskiana	Reinhardtia_latisecta)	(Reinhardtia_simplex	Reinhardtia_gracilis))	(((Elaeis_guineensis	Elaeis_oleifera)	Bactris_major)	Attalea_speciosa)))))	Pseudophoenix_vinifera))))	Calamus_caryotoides);
((((Leopoldinia_pulchra	Pelagodoxa_henryana)	((Oenocarpus_minor	Oenocarpus_bataua)	Geonoma_undata))	((Prestoea_acuminata	(Manicaria_saccifera	((((Kentiopsis_piersoniorum	Burretiokentia_grandiflora)	Dypsis_decaryi)	(Heterospathe_cagayanensis	(Dictyosperma_album	Veitchia_spiralis)))	Hydriastele_microspadix)))	((Iriartea_deltoidea	Podococcus_barteri)	((Roystonea_regia	Sclerosperma_profizianum)	((Orania_palindan	((Pseudophoenix_vinifera	Nypa_fruticans)	(Serenoa_repens	(Sabal_domingensis	Phoenix_dactylifera))))	(Chamaedorea_seifrizii	(((Reinhardtia_paiewonskiana	Reinhardtia_latisecta)	(Reinhardtia_simplex	Reinhardtia_gracilis))	((Elaeis_guineensis	Elaeis_oleifera)	(Bactris_major	Attalea_speciosa)))))))))	Calamus_caryotoides);
((Nypa_fruticans	(((Sabal_domingensis	Phoenix_dactylifera)	((((((Podococcus_barteri	Roystonea_regia)	Sclerosperma_profizianum)	(Prestoea_acuminata	((Orania_palindan	(Manicaria_saccifera	((Dypsis_decaryi	((Kentiopsis_piersoniorum	Hydriastele_microspadix)	Dictyosperma_album))	((Burretiokentia_grandiflora	Heterospathe_cagayanensis)	Veitchia_spiralis))))	((Geonoma_undata	Leopoldinia_pulchra)	(Pelagodoxa_henryana	(Oenocarpus_minor	Oenocarpus_bataua))))))	(((Reinhardtia_paiewonskiana	Reinhardtia_latisecta)	(Reinhardtia_simplex	Reinhardtia_gracilis))	((Elaeis_guineensis	Elaeis_oleifera)	(Bactris_major	Attalea_speciosa))))	(Iriartea_deltoidea	Chamaedorea_seifrizii))	Pseudophoenix_vinifera))	Serenoa_repens))	Calamus_caryotoides);
((Iriartea_deltoidea	(Chamaedorea_seifrizii	(((Serenoa_repens	Nypa_fruticans)	(Sabal_domingensis	Phoenix_dactylifera))	(((((Sclerosperma_profizianum	Podococcus_barteri)	(((Reinhardtia_paiewonskiana	Reinhardtia_latisecta)	(Reinhardtia_simplex	Reinhardtia_gracilis))	((Elaeis_guineensis	Elaeis_oleifera)	(Bactris_major	Attalea_speciosa))))	((Prestoea_acuminata	((Orania_palindan	Leopoldinia_pulchra)	(Manicaria_saccifera	(Dypsis_decaryi	((((Kentiopsis_piersoniorum	Dictyosperma_album)	Veitchia_spiralis)	(Burretiokentia_grandiflora	Heterospathe_cagayanensis))	Hydriastele_microspadix)))))	Roystonea_regia))	Pseudophoenix_vinifera)	(Geonoma_undata	(Pelagodoxa_henryana	(Oenocarpus_minor	Oenocarpus_bataua)))))))	Calamus_caryotoides);
((((Sabal_domingensis	(Serenoa_repens	Phoenix_dactylifera))	(((Geonoma_undata	(Pelagodoxa_henryana	(Oenocarpus_minor	Oenocarpus_bataua)))	(Chamaedorea_seifrizii	(((Sclerosperma_profizianum	Roystonea_regia)	(Iriartea_deltoidea	Podococcus_barteri))	((((Reinhardtia_paiewonskiana	Reinhardtia_latisecta)	(Reinhardtia_simplex	Reinhardtia_gracilis))	((Elaeis_guineensis	Elaeis_oleifera)	(Bactris_major	Attalea_speciosa)))	((Leopoldinia_pulchra	(Prestoea_acuminata	(Manicaria_saccifera	(Dypsis_decaryi	(((Heterospathe_cagayanensis	Veitchia_spiralis)	(Burretiokentia_grandiflora	(Kentiopsis_piersoniorum	Dictyosperma_album)))	Hydriastele_microspadix)))))	Orania_palindan)))))	Nypa_fruticans))	Pseudophoenix_vinifera)	Calamus_caryotoides);
((((Leopoldinia_pulchra	Pelagodoxa_henryana)	((Oenocarpus_minor	Oenocarpus_bataua)	Geonoma_undata))	((((Roystonea_regia	((Sclerosperma_profizianum	(Podococcus_barteri	Orania_palindan))	((Prestoea_acuminata	(Dypsis_decaryi	((Burretiokentia_grandiflora	((Kentiopsis_piersoniorum	Dictyosperma_album)	Hydriastele_microspadix))	(Heterospathe_cagayanensis	Veitchia_spiralis))))	Manicaria_saccifera)))	(((Reinhardtia_paiewonskiana	Reinhardtia_latisecta)	(Reinhardtia_simplex	Reinhardtia_gracilis))	((Elaeis_guineensis	Elaeis_oleifera)	(Bactris_major	Attalea_speciosa))))	(Iriartea_deltoidea	(Chamaedorea_seifrizii	((Sabal_domingensis	Phoenix_dactylifera)	(Serenoa_repens	Nypa_fruticans)))))	Pseudophoenix_vinifera))	Calamus_caryotoides);
(((Geonoma_undata	Leopoldinia_pulchra)	((Pelagodoxa_henryana	(Oenocarpus_minor	Oenocarpus_bataua))	(((((Kentiopsis_piersoniorum	Dictyosperma_album)	Hydriastele_microspadix)	(((Burretiokentia_grandiflora	Heterospathe_cagayanensis)	Veitchia_spiralis)	Dypsis_decaryi))	Manicaria_saccifera)	((Orania_palindan	Prestoea_acuminata)	((Podococcus_barteri	((Chamaedorea_seifrizii	(((Reinhardtia_paiewonskiana	Reinhardtia_latisecta)	(Reinhardtia_simplex	Reinhardtia_gracilis))	((Elaeis_guineensis	Elaeis_oleifera)	(Bactris_major	Attalea_speciosa))))	((Iriartea_deltoidea	((Sabal_domingensis	Phoenix_dactylifera)	(Serenoa_repens	Nypa_fruticans)))	Pseudophoenix_vinifera)))	(Roystonea_regia	Sclerosperma_profizianum))))))	Calamus_caryotoides);
(((Pelagodoxa_henryana	(Oenocarpus_minor	Oenocarpus_bataua))	((((((((Reinhardtia_paiewonskiana	Reinhardtia_latisecta)	(Reinhardtia_simplex	Reinhardtia_gracilis))	((Elaeis_guineensis	Elaeis_oleifera)	(Bactris_major	Attalea_speciosa)))	(Prestoea_acuminata	((Dypsis_decaryi	((Burretiokentia_grandiflora	((Kentiopsis_piersoniorum	Dictyosperma_album)	Hydriastele_microspadix))	(Heterospathe_cagayanensis	Veitchia_spiralis)))	Manicaria_saccifera)))	((Sclerosperma_profizianum	(Orania_palindan	Podococcus_barteri))	Roystonea_regia))	Iriartea_deltoidea)	(Chamaedorea_seifrizii	(Pseudophoenix_vinifera	(((Phoenix_dactylifera	Sabal_domingensis)	Serenoa_repens)	Nypa_fruticans))))	(Geonoma_undata	Leopoldinia_pulchra)))	Calamus_caryotoides);
((Iriartea_deltoidea	((((Phoenix_dactylifera	Sabal_domingensis)	(Serenoa_repens	Nypa_fruticans))	Chamaedorea_seifrizii)	(((((Bactris_major	Attalea_speciosa)	(Elaeis_guineensis	Elaeis_oleifera))	((Reinhardtia_paiewonskiana	Reinhardtia_latisecta)	(Reinhardtia_gracilis	Reinhardtia_simplex)))	(((((Leopoldinia_pulchra	Geonoma_undata)	(Pelagodoxa_henryana	(Oenocarpus_minor	Oenocarpus_bataua)))	((Manicaria_saccifera	((((Burretiokentia_grandiflora	(Dictyosperma_album	Kentiopsis_piersoniorum))	Hydriastele_microspadix)	(Veitchia_spiralis	Heterospathe_cagayanensis))	Dypsis_decaryi))	Prestoea_acuminata))	Sclerosperma_profizianum)	(Roystonea_regia	(Orania_palindan	Podococcus_barteri))))	Pseudophoenix_vinifera)))	Calamus_caryotoides);
((Heterospathe_cagayanensis	((Burretiokentia_grandiflora	(((Dictyosperma_album	Kentiopsis_piersoniorum)	Hydriastele_microspadix)	(Dypsis_decaryi	((Prestoea_acuminata	((((Iriartea_deltoidea	Roystonea_regia)	(Sclerosperma_profizianum	(Orania_palindan	Podococcus_barteri)))	((((Phoenix_dactylifera	Sabal_domingensis)	(Serenoa_repens	Nypa_fruticans))	Chamaedorea_seifrizii)	(Pseudophoenix_vinifera	(((Bactris_major	Attalea_speciosa)	(Elaeis_guineensis	Elaeis_oleifera))	((Reinhardtia_paiewonskiana	Reinhardtia_latisecta)	(Reinhardtia_gracilis	Reinhardtia_simplex))))))	(Leopoldinia_pulchra	(Geonoma_undata	(Pelagodoxa_henryana	(Oenocarpus_minor	Oenocarpus_bataua))))))	Manicaria_saccifera))))	Veitchia_spiralis))	Calamus_caryotoides);
((Pseudophoenix_vinifera	(((Serenoa_repens	Nypa_fruticans)	(Phoenix_dactylifera	Sabal_domingensis))	((((Oenocarpus_minor	Oenocarpus_bataua)	(Leopoldinia_pulchra	Geonoma_undata))	((((Manicaria_saccifera	((((Heterospathe_cagayanensis	Burretiokentia_grandiflora)	Dypsis_decaryi)	Veitchia_spiralis)	((Dictyosperma_album	Kentiopsis_piersoniorum)	Hydriastele_microspadix)))	Prestoea_acuminata)	Roystonea_regia)	((Sclerosperma_profizianum	(Orania_palindan	Podococcus_barteri))	((((Bactris_major	Attalea_speciosa)	(Elaeis_guineensis	Elaeis_oleifera))	((Reinhardtia_paiewonskiana	Reinhardtia_latisecta)	(Reinhardtia_gracilis	Reinhardtia_simplex)))	(Chamaedorea_seifrizii	Iriartea_deltoidea)))))	Pelagodoxa_henryana)))	Calamus_caryotoides);
((Prestoea_acuminata	((Iriartea_deltoidea	((((Pseudophoenix_vinifera	((Serenoa_repens	Nypa_fruticans)	(Phoenix_dactylifera	Sabal_domingensis)))	(Chamaedorea_seifrizii	((Pelagodoxa_henryana	(Oenocarpus_minor	Oenocarpus_bataua))	(Leopoldinia_pulchra	Geonoma_undata))))	((Sclerosperma_profizianum	(Orania_palindan	Podococcus_barteri))	(((Bactris_major	Attalea_speciosa)	(Elaeis_guineensis	Elaeis_oleifera))	((Reinhardtia_paiewonskiana	Reinhardtia_latisecta)	(Reinhardtia_gracilis	Reinhardtia_simplex)))))	Roystonea_regia))	(Manicaria_saccifera	(((Heterospathe_cagayanensis	(Dictyosperma_album	Veitchia_spiralis))	(Burretiokentia_grandiflora	(Kentiopsis_piersoniorum	Hydriastele_microspadix)))	Dypsis_decaryi))))	Calamus_caryotoides);
((Nypa_fruticans	((((Phoenix_dactylifera	Sabal_domingensis)	(((((Pelagodoxa_henryana	(Oenocarpus_minor	Oenocarpus_bataua))	(Leopoldinia_pulchra	Geonoma_undata))	((((Manicaria_saccifera	(((Dictyosperma_album	(Veitchia_spiralis	Heterospathe_cagayanensis))	(Hydriastele_microspadix	(Burretiokentia_grandiflora	Kentiopsis_piersoniorum)))	Dypsis_decaryi))	Prestoea_acuminata)	(Roystonea_regia	(((Bactris_major	Attalea_speciosa)	(Elaeis_guineensis	Elaeis_oleifera))	((Reinhardtia_paiewonskiana	Reinhardtia_latisecta)	(Reinhardtia_gracilis	Reinhardtia_simplex)))))	(Sclerosperma_profizianum	(Orania_palindan	Podococcus_barteri))))	Pseudophoenix_vinifera)	Iriartea_deltoidea))	Chamaedorea_seifrizii)	Serenoa_repens))	Calamus_caryotoides);
((((Leopoldinia_pulchra	Pelagodoxa_henryana)	((Oenocarpus_minor	Oenocarpus_bataua)	Geonoma_undata))	((((Chamaedorea_seifrizii	(((Bactris_major	Attalea_speciosa)	(Elaeis_guineensis	Elaeis_oleifera))	((Reinhardtia_paiewonskiana	Reinhardtia_latisecta)	(Reinhardtia_gracilis	Reinhardtia_simplex))))	(Sclerosperma_profizianum	(Orania_palindan	Podococcus_barteri)))	(((Manicaria_saccifera	(((Veitchia_spiralis	Heterospathe_cagayanensis)	((Hydriastele_microspadix	(Dictyosperma_album	Kentiopsis_piersoniorum))	Burretiokentia_grandiflora))	Dypsis_decaryi))	Prestoea_acuminata)	Roystonea_regia))	(Pseudophoenix_vinifera	(((Phoenix_dactylifera	Sabal_domingensis)	Iriartea_deltoidea)	(Serenoa_repens	Nypa_fruticans)))))	Calamus_caryotoides);
((Geonoma_undata	((((((((Iriartea_deltoidea	Chamaedorea_seifrizii)	(((Bactris_major	Attalea_speciosa)	(Elaeis_guineensis	Elaeis_oleifera))	((Reinhardtia_paiewonskiana	Reinhardtia_latisecta)	(Reinhardtia_gracilis	Reinhardtia_simplex))))	(Prestoea_acuminata	((Leopoldinia_pulchra	Orania_palindan)	Podococcus_barteri)))	(Sclerosperma_profizianum	Roystonea_regia))	(Manicaria_saccifera	(((Veitchia_spiralis	Heterospathe_cagayanensis)	((Hydriastele_microspadix	(Dictyosperma_album	Kentiopsis_piersoniorum))	Burretiokentia_grandiflora))	Dypsis_decaryi)))	(Pseudophoenix_vinifera	((Serenoa_repens	(Phoenix_dactylifera	Sabal_domingensis))	Nypa_fruticans)))	Pelagodoxa_henryana)	(Oenocarpus_minor	Oenocarpus_bataua)))	Calamus_caryotoides);
((Chamaedorea_seifrizii	(((((Sclerosperma_profizianum	(Orania_palindan	Podococcus_barteri))	((((Bactris_major	Attalea_speciosa)	(Elaeis_guineensis	Elaeis_oleifera))	((Reinhardtia_paiewonskiana	Reinhardtia_latisecta)	(Reinhardtia_gracilis	Reinhardtia_simplex)))	((Prestoea_acuminata	(Manicaria_saccifera	((Hydriastele_microspadix	((Burretiokentia_grandiflora	Kentiopsis_piersoniorum)	(Dictyosperma_album	(Veitchia_spiralis	Heterospathe_cagayanensis))))	Dypsis_decaryi)))	Roystonea_regia)))	(Pseudophoenix_vinifera	((Pelagodoxa_henryana	Leopoldinia_pulchra)	((Oenocarpus_minor	Oenocarpus_bataua)	Geonoma_undata))))	Iriartea_deltoidea)	((Serenoa_repens	Nypa_fruticans)	(Phoenix_dactylifera	Sabal_domingensis))))	Calamus_caryotoides);
(((((((Serenoa_repens	(Phoenix_dactylifera	Sabal_domingensis))	Nypa_fruticans)	Pseudophoenix_vinifera)	(Chamaedorea_seifrizii	(((Podococcus_barteri	Iriartea_deltoidea)	(((Orania_palindan	Prestoea_acuminata)	(Manicaria_saccifera	((((Burretiokentia_grandiflora	Veitchia_spiralis)	Heterospathe_cagayanensis)	(Hydriastele_microspadix	(Dictyosperma_album	Kentiopsis_piersoniorum)))	Dypsis_decaryi)))	(Roystonea_regia	Sclerosperma_profizianum)))	(((Bactris_major	Attalea_speciosa)	(Elaeis_guineensis	Elaeis_oleifera))	((Reinhardtia_paiewonskiana	Reinhardtia_latisecta)	(Reinhardtia_gracilis	Reinhardtia_simplex))))))	(Geonoma_undata	Leopoldinia_pulchra))	(Pelagodoxa_henryana	(Oenocarpus_minor	Oenocarpus_bataua)))	Calamus_caryotoides);
((((((Serenoa_repens	Nypa_fruticans)	(Phoenix_dactylifera	Sabal_domingensis))	Pseudophoenix_vinifera)	((((Iriartea_deltoidea	Podococcus_barteri)	(Roystonea_regia	Sclerosperma_profizianum))	(((((Veitchia_spiralis	Heterospathe_cagayanensis)	(Burretiokentia_grandiflora	(Hydriastele_microspadix	(Dictyosperma_album	Kentiopsis_piersoniorum))))	Dypsis_decaryi)	Manicaria_saccifera)	Prestoea_acuminata))	((((Bactris_major	Attalea_speciosa)	(Elaeis_guineensis	Elaeis_oleifera))	((Reinhardtia_paiewonskiana	Reinhardtia_latisecta)	(Reinhardtia_gracilis	Reinhardtia_simplex)))	(Orania_palindan	Chamaedorea_seifrizii))))	((Pelagodoxa_henryana	(Oenocarpus_minor	Oenocarpus_bataua))	(Leopoldinia_pulchra	Geonoma_undata)))	Calamus_caryotoides);
((((((Sabal_domingensis	Phoenix_dactylifera)	(Nypa_fruticans	Serenoa_repens))	((((Leopoldinia_pulchra	Orania_palindan)	((((Sclerosperma_profizianum	Podococcus_barteri)	(Prestoea_acuminata	(Geonoma_undata	((Oenocarpus_bataua	Oenocarpus_minor)	Pelagodoxa_henryana))))	Roystonea_regia)	(((((Dictyosperma_album	Kentiopsis_piersoniorum)	Hydriastele_microspadix)	(Veitchia_spiralis	(Burretiokentia_grandiflora	Heterospathe_cagayanensis)))	Dypsis_decaryi)	Manicaria_saccifera)))	(((Reinhardtia_simplex	Reinhardtia_gracilis)	(Reinhardtia_paiewonskiana	Reinhardtia_latisecta))	((Elaeis_oleifera	Elaeis_guineensis)	(Attalea_speciosa	Bactris_major))))	Pseudophoenix_vinifera))	Chamaedorea_seifrizii)	Iriartea_deltoidea)	Calamus_caryotoides);
(((Oenocarpus_bataua	Oenocarpus_minor)	((Leopoldinia_pulchra	Geonoma_undata)	((((((((Reinhardtia_simplex	Reinhardtia_gracilis)	(Reinhardtia_paiewonskiana	Reinhardtia_latisecta))	((Elaeis_oleifera	Elaeis_guineensis)	(Attalea_speciosa	Bactris_major)))	Chamaedorea_seifrizii)	((Prestoea_acuminata	((Hydriastele_microspadix	((Veitchia_spiralis	Heterospathe_cagayanensis)	((Dictyosperma_album	Kentiopsis_piersoniorum)	Burretiokentia_grandiflora)))	Dypsis_decaryi))	Manicaria_saccifera))	((Sclerosperma_profizianum	Roystonea_regia)	(Podococcus_barteri	Orania_palindan)))	(((Nypa_fruticans	Iriartea_deltoidea)	((Sabal_domingensis	Phoenix_dactylifera)	Serenoa_repens))	Pseudophoenix_vinifera))	Pelagodoxa_henryana)))	Calamus_caryotoides);
((Iriartea_deltoidea	((((Phoenix_dactylifera	Sabal_domingensis)	(Serenoa_repens	Nypa_fruticans))	(((Pseudophoenix_vinifera	(Leopoldinia_pulchra	Pelagodoxa_henryana))	((Oenocarpus_bataua	Oenocarpus_minor)	Geonoma_undata))	((((Reinhardtia_simplex	Reinhardtia_gracilis)	(Reinhardtia_paiewonskiana	Reinhardtia_latisecta))	((Elaeis_oleifera	Elaeis_guineensis)	(Attalea_speciosa	Bactris_major)))	(((Prestoea_acuminata	((((Dictyosperma_album	Kentiopsis_piersoniorum)	((Veitchia_spiralis	(Burretiokentia_grandiflora	Heterospathe_cagayanensis))	Hydriastele_microspadix))	Dypsis_decaryi)	Manicaria_saccifera))	Roystonea_regia)	(Sclerosperma_profizianum	(Orania_palindan	Podococcus_barteri))))))	Chamaedorea_seifrizii))	Calamus_caryotoides);
(((((Veitchia_spiralis	(Burretiokentia_grandiflora	Heterospathe_cagayanensis))	(Hydriastele_microspadix	(Dictyosperma_album	Kentiopsis_piersoniorum)))	Dypsis_decaryi)	(Manicaria_saccifera	(((((Sclerosperma_profizianum	(Orania_palindan	Podococcus_barteri))	((Pseudophoenix_vinifera	(((Reinhardtia_simplex	Reinhardtia_gracilis)	(Reinhardtia_paiewonskiana	Reinhardtia_latisecta))	((Elaeis_oleifera	Elaeis_guineensis)	(Attalea_speciosa	Bactris_major))))	((Chamaedorea_seifrizii	Iriartea_deltoidea)	((Phoenix_dactylifera	Sabal_domingensis)	(Serenoa_repens	Nypa_fruticans)))))	Roystonea_regia)	(Geonoma_undata	((Leopoldinia_pulchra	Pelagodoxa_henryana)	(Oenocarpus_bataua	Oenocarpus_minor))))	Prestoea_acuminata)))	Calamus_caryotoides);
((Iriartea_deltoidea	(((Pseudophoenix_vinifera	((((Leopoldinia_pulchra	Pelagodoxa_henryana)	(Oenocarpus_bataua	Oenocarpus_minor))	Geonoma_undata)	((Roystonea_regia	(Prestoea_acuminata	((((((Dictyosperma_album	Kentiopsis_piersoniorum)	(Veitchia_spiralis	Heterospathe_cagayanensis))	Hydriastele_microspadix)	Burretiokentia_grandiflora)	Dypsis_decaryi)	Manicaria_saccifera)))	((((Reinhardtia_simplex	Reinhardtia_gracilis)	(Reinhardtia_paiewonskiana	Reinhardtia_latisecta))	((Elaeis_oleifera	Elaeis_guineensis)	(Attalea_speciosa	Bactris_major)))	(Sclerosperma_profizianum	(Orania_palindan	Podococcus_barteri))))))	((Phoenix_dactylifera	Sabal_domingensis)	(Serenoa_repens	Nypa_fruticans)))	Chamaedorea_seifrizii))	Calamus_caryotoides);
((Iriartea_deltoidea	((((Reinhardtia_simplex	Reinhardtia_gracilis)	(Reinhardtia_paiewonskiana	Reinhardtia_latisecta))	((Elaeis_oleifera	Elaeis_guineensis)	(Attalea_speciosa	Bactris_major)))	(((((Pelagodoxa_henryana	(Oenocarpus_bataua	Oenocarpus_minor))	(Leopoldinia_pulchra	Geonoma_undata))	(Chamaedorea_seifrizii	(Pseudophoenix_vinifera	(((Phoenix_dactylifera	Sabal_domingensis)	Serenoa_repens)	Nypa_fruticans))))	(Sclerosperma_profizianum	(Orania_palindan	Podococcus_barteri)))	(Roystonea_regia	(Prestoea_acuminata	(((((Kentiopsis_piersoniorum	Burretiokentia_grandiflora)	((Dictyosperma_album	Veitchia_spiralis)	Heterospathe_cagayanensis))	Hydriastele_microspadix)	Dypsis_decaryi)	Manicaria_saccifera))))))	Calamus_caryotoides);
((Iriartea_deltoidea	((Chamaedorea_seifrizii	((Serenoa_repens	Nypa_fruticans)	(Phoenix_dactylifera	Sabal_domingensis)))	(((((Sclerosperma_profizianum	(Orania_palindan	Podococcus_barteri))	(Roystonea_regia	(Prestoea_acuminata	((((Veitchia_spiralis	Heterospathe_cagayanensis)	(Hydriastele_microspadix	((Dictyosperma_album	Kentiopsis_piersoniorum)	Burretiokentia_grandiflora)))	Dypsis_decaryi)	Manicaria_saccifera))))	(((Reinhardtia_simplex	Reinhardtia_gracilis)	(Reinhardtia_paiewonskiana	Reinhardtia_latisecta))	((Elaeis_oleifera	Elaeis_guineensis)	(Attalea_speciosa	Bactris_major))))	((Leopoldinia_pulchra	Pelagodoxa_henryana)	((Oenocarpus_bataua	Oenocarpus_minor)	Geonoma_undata)))	Pseudophoenix_vinifera)))	Calamus_caryotoides);
(((((Pelagodoxa_henryana	(Oenocarpus_bataua	Oenocarpus_minor))	Geonoma_undata)	((Pseudophoenix_vinifera	(Nypa_fruticans	(Iriartea_deltoidea	(Serenoa_repens	(Phoenix_dactylifera	Sabal_domingensis)))))	((Podococcus_barteri	Chamaedorea_seifrizii)	(((((Reinhardtia_simplex	Reinhardtia_gracilis)	(Reinhardtia_paiewonskiana	Reinhardtia_latisecta))	((Elaeis_oleifera	Elaeis_guineensis)	(Attalea_speciosa	Bactris_major)))	Orania_palindan)	((Sclerosperma_profizianum	Roystonea_regia)	(Prestoea_acuminata	(((Hydriastele_microspadix	((Dictyosperma_album	Kentiopsis_piersoniorum)	(Veitchia_spiralis	(Burretiokentia_grandiflora	Heterospathe_cagayanensis))))	Dypsis_decaryi)	Manicaria_saccifera)))))))	Leopoldinia_pulchra)	Calamus_caryotoides);
(((((Hydriastele_microspadix	((Dictyosperma_album	Kentiopsis_piersoniorum)	(Veitchia_spiralis	Heterospathe_cagayanensis)))	Burretiokentia_grandiflora)	Dypsis_decaryi)	(Manicaria_saccifera	((Orania_palindan	((((((Leopoldinia_pulchra	Pelagodoxa_henryana)	(Oenocarpus_bataua	Oenocarpus_minor))	Geonoma_undata)	(Podococcus_barteri	((Pseudophoenix_vinifera	(Nypa_fruticans	Serenoa_repens))	(Phoenix_dactylifera	Sabal_domingensis))))	(Sclerosperma_profizianum	Roystonea_regia))	((Iriartea_deltoidea	Chamaedorea_seifrizii)	(((Reinhardtia_simplex	Reinhardtia_gracilis)	(Reinhardtia_paiewonskiana	Reinhardtia_latisecta))	((Elaeis_oleifera	Elaeis_guineensis)	(Attalea_speciosa	Bactris_major))))))	Prestoea_acuminata)))	Calamus_caryotoides);
((Chamaedorea_seifrizii	(((Prestoea_acuminata	(Orania_palindan	((((Hydriastele_microspadix	((Dictyosperma_album	Kentiopsis_piersoniorum)	(Veitchia_spiralis	Heterospathe_cagayanensis)))	Burretiokentia_grandiflora)	Dypsis_decaryi)	Manicaria_saccifera)))	((Roystonea_regia	Podococcus_barteri)	(((((Pelagodoxa_henryana	(Oenocarpus_bataua	Oenocarpus_minor))	(Leopoldinia_pulchra	Geonoma_undata))	(Pseudophoenix_vinifera	((Phoenix_dactylifera	Sabal_domingensis)	(Nypa_fruticans	Serenoa_repens))))	(((Reinhardtia_simplex	Reinhardtia_gracilis)	(Reinhardtia_paiewonskiana	Reinhardtia_latisecta))	((Elaeis_oleifera	Elaeis_guineensis)	(Attalea_speciosa	Bactris_major))))	Sclerosperma_profizianum)))	Iriartea_deltoidea))	Calamus_caryotoides);
(((((Roystonea_regia	(Prestoea_acuminata	(Manicaria_saccifera	(Dypsis_decaryi	((Burretiokentia_grandiflora	(Hydriastele_microspadix	(Dictyosperma_album	Kentiopsis_piersoniorum)))	(Heterospathe_cagayanensis	Veitchia_spiralis))))))	((Podococcus_barteri	(Sclerosperma_profizianum	Orania_palindan))	(((Reinhardtia_paiewonskiana	Reinhardtia_latisecta)	(Reinhardtia_gracilis	Reinhardtia_simplex))	(Attalea_speciosa	((Elaeis_guineensis	Elaeis_oleifera)	Bactris_major)))))	(Pseudophoenix_vinifera	(Iriartea_deltoidea	(((Serenoa_repens	Nypa_fruticans)	(Phoenix_dactylifera	Sabal_domingensis))	Chamaedorea_seifrizii))))	((Pelagodoxa_henryana	(Oenocarpus_bataua	Oenocarpus_minor))	(Leopoldinia_pulchra	Geonoma_undata)))	Calamus_caryotoides);
((Iriartea_deltoidea	(((Serenoa_repens	Nypa_fruticans)	((Phoenix_dactylifera	Sabal_domingensis)	Chamaedorea_seifrizii))	((Pseudophoenix_vinifera	((Pelagodoxa_henryana	(Oenocarpus_bataua	Oenocarpus_minor))	Geonoma_undata))	(Podococcus_barteri	(((((Reinhardtia_paiewonskiana	Reinhardtia_latisecta)	(Reinhardtia_gracilis	Reinhardtia_simplex))	(Attalea_speciosa	((Elaeis_guineensis	Elaeis_oleifera)	Bactris_major)))	(Roystonea_regia	Sclerosperma_profizianum))	(Orania_palindan	((Leopoldinia_pulchra	Prestoea_acuminata)	(Manicaria_saccifera	(Dypsis_decaryi	((Hydriastele_microspadix	(Dictyosperma_album	Kentiopsis_piersoniorum))	((Burretiokentia_grandiflora	Heterospathe_cagayanensis)	Veitchia_spiralis)))))))))))	Calamus_caryotoides);
((((Pelagodoxa_henryana	(Oenocarpus_bataua	Oenocarpus_minor))	Geonoma_undata)	(((((Roystonea_regia	Sclerosperma_profizianum)	(Iriartea_deltoidea	(Leopoldinia_pulchra	Chamaedorea_seifrizii)))	((((Reinhardtia_paiewonskiana	Reinhardtia_latisecta)	(Reinhardtia_gracilis	Reinhardtia_simplex))	(Attalea_speciosa	((Elaeis_guineensis	Elaeis_oleifera)	Bactris_major)))	Podococcus_barteri))	(((Manicaria_saccifera	Orania_palindan)	(Dypsis_decaryi	(Hydriastele_microspadix	((Dictyosperma_album	Kentiopsis_piersoniorum)	((Burretiokentia_grandiflora	Heterospathe_cagayanensis)	Veitchia_spiralis)))))	Prestoea_acuminata))	(((Serenoa_repens	Nypa_fruticans)	(Phoenix_dactylifera	Sabal_domingensis))	Pseudophoenix_vinifera)))	Calamus_caryotoides);
(((((Pelagodoxa_henryana	(Oenocarpus_bataua	Oenocarpus_minor))	Geonoma_undata)	((((((Manicaria_saccifera	(Dypsis_decaryi	(Hydriastele_microspadix	((Dictyosperma_album	Kentiopsis_piersoniorum)	(Burretiokentia_grandiflora	(Heterospathe_cagayanensis	Veitchia_spiralis))))))	Prestoea_acuminata)	Orania_palindan)	Chamaedorea_seifrizii)	(((Roystonea_regia	Podococcus_barteri)	Sclerosperma_profizianum)	(((Reinhardtia_paiewonskiana	Reinhardtia_latisecta)	(Reinhardtia_gracilis	Reinhardtia_simplex))	((Elaeis_guineensis	Elaeis_oleifera)	(Bactris_major	Attalea_speciosa)))))	(Pseudophoenix_vinifera	((Serenoa_repens	Nypa_fruticans)	(Iriartea_deltoidea	(Phoenix_dactylifera	Sabal_domingensis))))))	Leopoldinia_pulchra)	Calamus_caryotoides);
(((((Pelagodoxa_henryana	(Oenocarpus_bataua	Oenocarpus_minor))	Geonoma_undata)	(((Manicaria_saccifera	(Dypsis_decaryi	(((Hydriastele_microspadix	(Dictyosperma_album	Kentiopsis_piersoniorum))	Burretiokentia_grandiflora)	(Heterospathe_cagayanensis	Veitchia_spiralis))))	Prestoea_acuminata)	((((Orania_palindan	Sclerosperma_profizianum)	Podococcus_barteri)	((((Reinhardtia_paiewonskiana	Reinhardtia_latisecta)	(Reinhardtia_gracilis	Reinhardtia_simplex))	((Elaeis_guineensis	Elaeis_oleifera)	(Bactris_major	Attalea_speciosa)))	(Pseudophoenix_vinifera	((Chamaedorea_seifrizii	((Phoenix_dactylifera	Sabal_domingensis)	(Serenoa_repens	Nypa_fruticans)))	Iriartea_deltoidea))))	Roystonea_regia)))	Leopoldinia_pulchra)	Calamus_caryotoides);
((Iriartea_deltoidea	((Chamaedorea_seifrizii	((Roystonea_regia	Podococcus_barteri)	(((Prestoea_acuminata	((Leopoldinia_pulchra	(Geonoma_undata	(Pelagodoxa_henryana	(Oenocarpus_bataua	Oenocarpus_minor))))	(Orania_palindan	(Manicaria_saccifera	(Dypsis_decaryi	((Kentiopsis_piersoniorum	((Heterospathe_cagayanensis	Burretiokentia_grandiflora)	Veitchia_spiralis))	(Hydriastele_microspadix	Dictyosperma_album)))))))	Sclerosperma_profizianum)	(((Reinhardtia_paiewonskiana	Reinhardtia_latisecta)	(Reinhardtia_gracilis	Reinhardtia_simplex))	((Elaeis_guineensis	Elaeis_oleifera)	(Bactris_major	Attalea_speciosa))))))	(((Phoenix_dactylifera	Sabal_domingensis)	(Serenoa_repens	Nypa_fruticans))	Pseudophoenix_vinifera)))	Calamus_caryotoides);
(((Geonoma_undata	((Pelagodoxa_henryana	Leopoldinia_pulchra)	(Oenocarpus_bataua	Oenocarpus_minor)))	(((((Phoenix_dactylifera	Sabal_domingensis)	(Serenoa_repens	Nypa_fruticans))	Pseudophoenix_vinifera)	Iriartea_deltoidea)	((((((Reinhardtia_paiewonskiana	Reinhardtia_latisecta)	(Reinhardtia_gracilis	Reinhardtia_simplex))	((Elaeis_guineensis	Elaeis_oleifera)	(Bactris_major	Attalea_speciosa)))	(Prestoea_acuminata	(Manicaria_saccifera	(Dypsis_decaryi	((((Dictyosperma_album	Kentiopsis_piersoniorum)	Veitchia_spiralis)	Hydriastele_microspadix)	(Heterospathe_cagayanensis	Burretiokentia_grandiflora))))))	((Roystonea_regia	Orania_palindan)	(Podococcus_barteri	Sclerosperma_profizianum)))	Chamaedorea_seifrizii)))	Calamus_caryotoides);
((Prestoea_acuminata	((Chamaedorea_seifrizii	(Manicaria_saccifera	(Dypsis_decaryi	(Hydriastele_microspadix	((Dictyosperma_album	Veitchia_spiralis)	(Kentiopsis_piersoniorum	(Heterospathe_cagayanensis	Burretiokentia_grandiflora)))))))	((((Iriartea_deltoidea	Sclerosperma_profizianum)	(((Reinhardtia_paiewonskiana	Reinhardtia_latisecta)	(Reinhardtia_gracilis	Reinhardtia_simplex))	((Elaeis_guineensis	Elaeis_oleifera)	(Bactris_major	Attalea_speciosa))))	((Roystonea_regia	Orania_palindan)	(Podococcus_barteri	(Pseudophoenix_vinifera	((Serenoa_repens	Nypa_fruticans)	(Phoenix_dactylifera	Sabal_domingensis))))))	((Geonoma_undata	Leopoldinia_pulchra)	((Oenocarpus_bataua	Oenocarpus_minor)	Pelagodoxa_henryana)))))	Calamus_caryotoides);
((Prestoea_acuminata	(((((Sclerosperma_profizianum	(Podococcus_barteri	Orania_palindan))	(Roystonea_regia	Iriartea_deltoidea))	((Pseudophoenix_vinifera	((Serenoa_repens	Nypa_fruticans)	(Phoenix_dactylifera	Sabal_domingensis)))	(Chamaedorea_seifrizii	(((Reinhardtia_paiewonskiana	Reinhardtia_latisecta)	(Reinhardtia_gracilis	Reinhardtia_simplex))	((Elaeis_guineensis	Elaeis_oleifera)	(Bactris_major	Attalea_speciosa))))))	((Geonoma_undata	Leopoldinia_pulchra)	((Oenocarpus_bataua	Oenocarpus_minor)	Pelagodoxa_henryana)))	(((Heterospathe_cagayanensis	Veitchia_spiralis)	((Hydriastele_microspadix	(Dictyosperma_album	Kentiopsis_piersoniorum))	(Burretiokentia_grandiflora	Dypsis_decaryi)))	Manicaria_saccifera)))	Calamus_caryotoides);
(((((Oenocarpus_bataua	Oenocarpus_minor)	(Leopoldinia_pulchra	Pelagodoxa_henryana))	Geonoma_undata)	(((Dypsis_decaryi	(Burretiokentia_grandiflora	((Dictyosperma_album	Kentiopsis_piersoniorum)	((Veitchia_spiralis	Heterospathe_cagayanensis)	Hydriastele_microspadix))))	Manicaria_saccifera)	((((Chamaedorea_seifrizii	((((Serenoa_repens	Nypa_fruticans)	(Phoenix_dactylifera	Sabal_domingensis))	Iriartea_deltoidea)	Pseudophoenix_vinifera))	(Prestoea_acuminata	((Sclerosperma_profizianum	Orania_palindan)	Podococcus_barteri)))	Roystonea_regia)	(((Reinhardtia_paiewonskiana	Reinhardtia_latisecta)	(Reinhardtia_gracilis	Reinhardtia_simplex))	((Elaeis_guineensis	Elaeis_oleifera)	(Bactris_major	Attalea_speciosa))))))	Calamus_caryotoides);
((Iriartea_deltoidea	(((Sabal_domingensis	Phoenix_dactylifera)	(Nypa_fruticans	Serenoa_repens))	(Pseudophoenix_vinifera	(((Leopoldinia_pulchra	Geonoma_undata)	(Pelagodoxa_henryana	(Oenocarpus_minor	Oenocarpus_bataua)))	(((((Elaeis_oleifera	Elaeis_guineensis)	(Bactris_major	Attalea_speciosa))	((Reinhardtia_simplex	Reinhardtia_gracilis)	(Reinhardtia_paiewonskiana	Reinhardtia_latisecta)))	Chamaedorea_seifrizii)	((((Manicaria_saccifera	(Dypsis_decaryi	(((Hydriastele_microspadix	(Dictyosperma_album	Kentiopsis_piersoniorum))	(Heterospathe_cagayanensis	Veitchia_spiralis))	Burretiokentia_grandiflora)))	Prestoea_acuminata)	Roystonea_regia)	((Sclerosperma_profizianum	Podococcus_barteri)	Orania_palindan)))))))	Calamus_caryotoides);
(((Leopoldinia_pulchra	(((((Podococcus_barteri	(Sclerosperma_profizianum	Roystonea_regia))	(((Chamaedorea_seifrizii	Iriartea_deltoidea)	(((Elaeis_oleifera	Elaeis_guineensis)	(Bactris_major	Attalea_speciosa))	((Reinhardtia_simplex	Reinhardtia_gracilis)	(Reinhardtia_paiewonskiana	Reinhardtia_latisecta))))	(Prestoea_acuminata	(Orania_palindan	(Manicaria_saccifera	(Dypsis_decaryi	(Hydriastele_microspadix	(((Burretiokentia_grandiflora	Heterospathe_cagayanensis)	Veitchia_spiralis)	(Dictyosperma_album	Kentiopsis_piersoniorum)))))))))	(((Nypa_fruticans	Serenoa_repens)	(Sabal_domingensis	Phoenix_dactylifera))	Pseudophoenix_vinifera))	Geonoma_undata)	Pelagodoxa_henryana))	(Oenocarpus_minor	Oenocarpus_bataua))	Calamus_caryotoides);
((((((((Chamaedorea_seifrizii	Sclerosperma_profizianum)	Orania_palindan)	(Roystonea_regia	Podococcus_barteri))	(((Prestoea_acuminata	Leopoldinia_pulchra)	(Manicaria_saccifera	(((Dictyosperma_album	(Heterospathe_cagayanensis	Veitchia_spiralis))	Dypsis_decaryi)	((Burretiokentia_grandiflora	Kentiopsis_piersoniorum)	Hydriastele_microspadix))))	(((Elaeis_oleifera	Elaeis_guineensis)	(Bactris_major	Attalea_speciosa))	((Reinhardtia_simplex	Reinhardtia_gracilis)	(Reinhardtia_paiewonskiana	Reinhardtia_latisecta)))))	(Iriartea_deltoidea	(((Nypa_fruticans	Serenoa_repens)	(Sabal_domingensis	Phoenix_dactylifera))	Pseudophoenix_vinifera)))	Geonoma_undata)	(Pelagodoxa_henryana	(Oenocarpus_minor	Oenocarpus_bataua)))	Calamus_caryotoides);
((Geonoma_undata	(((Pseudophoenix_vinifera	(Roystonea_regia	((((Chamaedorea_seifrizii	Iriartea_deltoidea)	((Nypa_fruticans	Serenoa_repens)	(Sabal_domingensis	Phoenix_dactylifera)))	(((Elaeis_oleifera	Elaeis_guineensis)	(Bactris_major	Attalea_speciosa))	((Reinhardtia_simplex	Reinhardtia_gracilis)	(Reinhardtia_paiewonskiana	Reinhardtia_latisecta))))	(Sclerosperma_profizianum	(Podococcus_barteri	Orania_palindan)))))	(Prestoea_acuminata	(Manicaria_saccifera	(Hydriastele_microspadix	(((Dictyosperma_album	Veitchia_spiralis)	Dypsis_decaryi)	((Heterospathe_cagayanensis	Burretiokentia_grandiflora)	Kentiopsis_piersoniorum))))))	((Leopoldinia_pulchra	Pelagodoxa_henryana)	(Oenocarpus_minor	Oenocarpus_bataua))))	Calamus_caryotoides);
((((Leopoldinia_pulchra	Geonoma_undata)	(Pelagodoxa_henryana	(Oenocarpus_minor	Oenocarpus_bataua)))	(((((((Elaeis_oleifera	Elaeis_guineensis)	(Bactris_major	Attalea_speciosa))	((Reinhardtia_simplex	Reinhardtia_gracilis)	(Reinhardtia_paiewonskiana	Reinhardtia_latisecta)))	Roystonea_regia)	((Prestoea_acuminata	(Manicaria_saccifera	(((Dictyosperma_album	(Kentiopsis_piersoniorum	Hydriastele_microspadix))	(Veitchia_spiralis	(Heterospathe_cagayanensis	Burretiokentia_grandiflora)))	Dypsis_decaryi)))	(Sclerosperma_profizianum	(Podococcus_barteri	Orania_palindan))))	Pseudophoenix_vinifera)	((Chamaedorea_seifrizii	Iriartea_deltoidea)	((Nypa_fruticans	Serenoa_repens)	(Sabal_domingensis	Phoenix_dactylifera)))))	Calamus_caryotoides);
((((Geonoma_undata	(Pelagodoxa_henryana	(Oenocarpus_minor	Oenocarpus_bataua)))	(((((Prestoea_acuminata	(Manicaria_saccifera	((Hydriastele_microspadix	(((Kentiopsis_piersoniorum	(Dictyosperma_album	Veitchia_spiralis))	Heterospathe_cagayanensis)	Burretiokentia_grandiflora))	Dypsis_decaryi)))	((Sclerosperma_profizianum	(Orania_palindan	Roystonea_regia))	((((Elaeis_oleifera	Elaeis_guineensis)	Bactris_major)	Attalea_speciosa)	((Reinhardtia_simplex	Reinhardtia_gracilis)	(Reinhardtia_paiewonskiana	Reinhardtia_latisecta)))))	Podococcus_barteri)	Chamaedorea_seifrizii)	((Pseudophoenix_vinifera	(Iriartea_deltoidea	(Sabal_domingensis	Phoenix_dactylifera)))	(Nypa_fruticans	Serenoa_repens))))	Leopoldinia_pulchra)	Calamus_caryotoides);
((Nypa_fruticans	(Serenoa_repens	((Sabal_domingensis	Phoenix_dactylifera)	(Iriartea_deltoidea	((((Leopoldinia_pulchra	Geonoma_undata)	(Pelagodoxa_henryana	(Oenocarpus_minor	Oenocarpus_bataua)))	((((Prestoea_acuminata	Sclerosperma_profizianum)	(Podococcus_barteri	Roystonea_regia))	(Chamaedorea_seifrizii	(((Elaeis_oleifera	Elaeis_guineensis)	(Bactris_major	Attalea_speciosa))	((Reinhardtia_simplex	Reinhardtia_gracilis)	(Reinhardtia_paiewonskiana	Reinhardtia_latisecta)))))	(Orania_palindan	(Manicaria_saccifera	(Dypsis_decaryi	((((Heterospathe_cagayanensis	Veitchia_spiralis)	Burretiokentia_grandiflora)	(Kentiopsis_piersoniorum	Dictyosperma_album))	Hydriastele_microspadix))))))	Pseudophoenix_vinifera)))))	Calamus_caryotoides);
((Iriartea_deltoidea	(((Prestoea_acuminata	(Manicaria_saccifera	(Dypsis_decaryi	(((Burretiokentia_grandiflora	Heterospathe_cagayanensis)	Veitchia_spiralis)	(Dictyosperma_album	(Kentiopsis_piersoniorum	Hydriastele_microspadix))))))	(((Orania_palindan	Roystonea_regia)	Sclerosperma_profizianum)	((((Elaeis_oleifera	Elaeis_guineensis)	(Bactris_major	Attalea_speciosa))	((Reinhardtia_simplex	Reinhardtia_gracilis)	(Reinhardtia_paiewonskiana	Reinhardtia_latisecta)))	((((Nypa_fruticans	Serenoa_repens)	(Chamaedorea_seifrizii	(Sabal_domingensis	Phoenix_dactylifera)))	Pseudophoenix_vinifera)	((Leopoldinia_pulchra	Geonoma_undata)	(Pelagodoxa_henryana	(Oenocarpus_minor	Oenocarpus_bataua)))))))	Podococcus_barteri))	Calamus_caryotoides);
((Nypa_fruticans	((Serenoa_repens	(Phoenix_dactylifera	Sabal_domingensis))	(((Chamaedorea_seifrizii	(((Elaeis_oleifera	Elaeis_guineensis)	(Bactris_major	Attalea_speciosa))	((Reinhardtia_simplex	Reinhardtia_gracilis)	(Reinhardtia_paiewonskiana	Reinhardtia_latisecta))))	(((((Geonoma_undata	((Leopoldinia_pulchra	Pelagodoxa_henryana)	(Oenocarpus_minor	Oenocarpus_bataua)))	(Manicaria_saccifera	(Dypsis_decaryi	(((Heterospathe_cagayanensis	Veitchia_spiralis)	((Kentiopsis_piersoniorum	Dictyosperma_album)	Hydriastele_microspadix))	Burretiokentia_grandiflora))))	(Prestoea_acuminata	(Roystonea_regia	Sclerosperma_profizianum)))	Iriartea_deltoidea)	(Orania_palindan	Podococcus_barteri)))	Pseudophoenix_vinifera)))	Calamus_caryotoides);
((Leopoldinia_pulchra	((((((Prestoea_acuminata	Manicaria_saccifera)	(Dypsis_decaryi	((Dictyosperma_album	(Heterospathe_cagayanensis	Veitchia_spiralis))	((Kentiopsis_piersoniorum	Burretiokentia_grandiflora)	Hydriastele_microspadix))))	(Podococcus_barteri	(((Elaeis_oleifera	Elaeis_guineensis)	(Bactris_major	Attalea_speciosa))	((Reinhardtia_simplex	Reinhardtia_gracilis)	(Reinhardtia_paiewonskiana	Reinhardtia_latisecta)))))	((Orania_palindan	Roystonea_regia)	Sclerosperma_profizianum))	(Pseudophoenix_vinifera	(Iriartea_deltoidea	((Serenoa_repens	(Chamaedorea_seifrizii	Nypa_fruticans))	(Phoenix_dactylifera	Sabal_domingensis)))))	(Geonoma_undata	(Pelagodoxa_henryana	(Oenocarpus_minor	Oenocarpus_bataua)))))	Calamus_caryotoides);
(((Dypsis_decaryi	(((Heterospathe_cagayanensis	Burretiokentia_grandiflora)	Veitchia_spiralis)	(Hydriastele_microspadix	(Kentiopsis_piersoniorum	Dictyosperma_album))))	((Orania_palindan	((((Iriartea_deltoidea	((Nypa_fruticans	Serenoa_repens)	(Phoenix_dactylifera	Sabal_domingensis)))	Pseudophoenix_vinifera)	(Chamaedorea_seifrizii	((Bactris_major	(Elaeis_oleifera	Elaeis_guineensis))	(Attalea_speciosa	((Reinhardtia_paiewonskiana	Reinhardtia_latisecta)	(Reinhardtia_simplex	Reinhardtia_gracilis))))))	((Sclerosperma_profizianum	Roystonea_regia)	((Podococcus_barteri	(((Oenocarpus_bataua	Oenocarpus_minor)	Pelagodoxa_henryana)	(Geonoma_undata	Leopoldinia_pulchra)))	Prestoea_acuminata))))	Manicaria_saccifera))	Calamus_caryotoides);
(((((Oenocarpus_bataua	Oenocarpus_minor)	Pelagodoxa_henryana)	(Geonoma_undata	Leopoldinia_pulchra))	(Prestoea_acuminata	((((Manicaria_saccifera	(Dypsis_decaryi	((Heterospathe_cagayanensis	Veitchia_spiralis)	(Burretiokentia_grandiflora	(Hydriastele_microspadix	(Kentiopsis_piersoniorum	Dictyosperma_album))))))	Pseudophoenix_vinifera)	(((Iriartea_deltoidea	(Chamaedorea_seifrizii	((Nypa_fruticans	Serenoa_repens)	(Phoenix_dactylifera	Sabal_domingensis))))	(Podococcus_barteri	(Orania_palindan	Sclerosperma_profizianum)))	(((Reinhardtia_paiewonskiana	Reinhardtia_latisecta)	(Reinhardtia_simplex	Reinhardtia_gracilis))	((Bactris_major	(Elaeis_oleifera	Elaeis_guineensis))	Attalea_speciosa))))	Roystonea_regia)))	Calamus_caryotoides);
(((Iriartea_deltoidea	((Roystonea_regia	(Orania_palindan	Podococcus_barteri))	(((Pseudophoenix_vinifera	(((Reinhardtia_paiewonskiana	Reinhardtia_latisecta)	(Reinhardtia_simplex	Reinhardtia_gracilis))	((Elaeis_oleifera	Elaeis_guineensis)	(Attalea_speciosa	Bactris_major))))	((((Oenocarpus_bataua	Oenocarpus_minor)	Pelagodoxa_henryana)	(Geonoma_undata	Leopoldinia_pulchra))	(Prestoea_acuminata	(Manicaria_saccifera	(Dypsis_decaryi	(((Burretiokentia_grandiflora	Heterospathe_cagayanensis)	Veitchia_spiralis)	(Hydriastele_microspadix	(Kentiopsis_piersoniorum	Dictyosperma_album))))))))	Sclerosperma_profizianum)))	(Chamaedorea_seifrizii	((Nypa_fruticans	Serenoa_repens)	(Phoenix_dactylifera	Sabal_domingensis))))	Calamus_caryotoides);
(((((Oenocarpus_bataua	Oenocarpus_minor)	Pelagodoxa_henryana)	(Geonoma_undata	Leopoldinia_pulchra))	((Prestoea_acuminata	(Manicaria_saccifera	(Dypsis_decaryi	(((Heterospathe_cagayanensis	Veitchia_spiralis)	(Burretiokentia_grandiflora	(Kentiopsis_piersoniorum	Dictyosperma_album)))	Hydriastele_microspadix))))	((((Reinhardtia_paiewonskiana	Reinhardtia_latisecta)	(Reinhardtia_simplex	Reinhardtia_gracilis))	((Elaeis_oleifera	Elaeis_guineensis)	(Attalea_speciosa	Bactris_major)))	(((((Sclerosperma_profizianum	Orania_palindan)	Podococcus_barteri)	(Pseudophoenix_vinifera	(Iriartea_deltoidea	((Nypa_fruticans	Serenoa_repens)	(Phoenix_dactylifera	Sabal_domingensis)))))	Chamaedorea_seifrizii)	Roystonea_regia))))	Calamus_caryotoides);
(((((Oenocarpus_bataua	Oenocarpus_minor)	(Leopoldinia_pulchra	Pelagodoxa_henryana))	Geonoma_undata)	((((((Reinhardtia_paiewonskiana	Reinhardtia_latisecta)	(Reinhardtia_simplex	Reinhardtia_gracilis))	((Elaeis_oleifera	Elaeis_guineensis)	(Attalea_speciosa	Bactris_major)))	((Orania_palindan	Podococcus_barteri)	(Sclerosperma_profizianum	Roystonea_regia)))	(Prestoea_acuminata	(Manicaria_saccifera	(Dypsis_decaryi	((Veitchia_spiralis	Hydriastele_microspadix)	((Kentiopsis_piersoniorum	Dictyosperma_album)	(Burretiokentia_grandiflora	Heterospathe_cagayanensis)))))))	(Pseudophoenix_vinifera	(((Nypa_fruticans	Chamaedorea_seifrizii)	Iriartea_deltoidea)	(Serenoa_repens	(Phoenix_dactylifera	Sabal_domingensis))))))	Calamus_caryotoides);
((Iriartea_deltoidea	(Chamaedorea_seifrizii	(((Phoenix_dactylifera	Sabal_domingensis)	(Serenoa_repens	Nypa_fruticans))	(Pseudophoenix_vinifera	((((Reinhardtia_paiewonskiana	Reinhardtia_latisecta)	(Reinhardtia_simplex	Reinhardtia_gracilis))	((Elaeis_oleifera	Elaeis_guineensis)	(Attalea_speciosa	Bactris_major)))	(Roystonea_regia	(((((Oenocarpus_bataua	Oenocarpus_minor)	(Leopoldinia_pulchra	Pelagodoxa_henryana))	Geonoma_undata)	(Prestoea_acuminata	(Manicaria_saccifera	(Dypsis_decaryi	(((Burretiokentia_grandiflora	(Kentiopsis_piersoniorum	Dictyosperma_album))	Hydriastele_microspadix)	(Heterospathe_cagayanensis	Veitchia_spiralis))))))	(Sclerosperma_profizianum	(Orania_palindan	Podococcus_barteri)))))))))	Calamus_caryotoides);
((Iriartea_deltoidea	((Pelagodoxa_henryana	(((Oenocarpus_bataua	Oenocarpus_minor)	Geonoma_undata)	(((((((Reinhardtia_paiewonskiana	Reinhardtia_latisecta)	(Reinhardtia_simplex	Reinhardtia_gracilis))	((Elaeis_oleifera	Elaeis_guineensis)	(Attalea_speciosa	Bactris_major)))	(Roystonea_regia	Orania_palindan))	((Prestoea_acuminata	(Chamaedorea_seifrizii	(Manicaria_saccifera	(Dypsis_decaryi	(((Kentiopsis_piersoniorum	Dictyosperma_album)	Hydriastele_microspadix)	((Burretiokentia_grandiflora	Heterospathe_cagayanensis)	Veitchia_spiralis))))))	Podococcus_barteri))	(Pseudophoenix_vinifera	(Nypa_fruticans	Sclerosperma_profizianum)))	(Serenoa_repens	(Sabal_domingensis	Phoenix_dactylifera)))))	Leopoldinia_pulchra))	Calamus_caryotoides);
((Iriartea_deltoidea	(((Nypa_fruticans	Serenoa_repens)	(Sabal_domingensis	Phoenix_dactylifera))	(((Orania_palindan	Podococcus_barteri)	Sclerosperma_profizianum)	(Roystonea_regia	((((Pelagodoxa_henryana	(Oenocarpus_bataua	Oenocarpus_minor))	(Leopoldinia_pulchra	Geonoma_undata))	(Manicaria_saccifera	(Prestoea_acuminata	(Dypsis_decaryi	(((Kentiopsis_piersoniorum	Dictyosperma_album)	Hydriastele_microspadix)	((Burretiokentia_grandiflora	Heterospathe_cagayanensis)	Veitchia_spiralis))))))	((((Reinhardtia_paiewonskiana	Reinhardtia_latisecta)	(Reinhardtia_simplex	Reinhardtia_gracilis))	((Elaeis_oleifera	Elaeis_guineensis)	(Attalea_speciosa	Bactris_major)))	(Chamaedorea_seifrizii	Pseudophoenix_vinifera)))))))	Calamus_caryotoides);
((((Sabal_domingensis	(Serenoa_repens	Phoenix_dactylifera))	(((Pseudophoenix_vinifera	Leopoldinia_pulchra)	(Geonoma_undata	(Pelagodoxa_henryana	(Oenocarpus_bataua	Oenocarpus_minor))))	((((Orania_palindan	(Prestoea_acuminata	(((Dypsis_decaryi	(Hydriastele_microspadix	(((Burretiokentia_grandiflora	Heterospathe_cagayanensis)	Veitchia_spiralis)	(Kentiopsis_piersoniorum	Dictyosperma_album))))	Manicaria_saccifera)	Chamaedorea_seifrizii)))	(((Reinhardtia_paiewonskiana	Reinhardtia_latisecta)	(Reinhardtia_simplex	Reinhardtia_gracilis))	((Elaeis_oleifera	Elaeis_guineensis)	(Attalea_speciosa	Bactris_major))))	(Podococcus_barteri	Roystonea_regia))	Sclerosperma_profizianum)))	(Iriartea_deltoidea	Nypa_fruticans))	Calamus_caryotoides);
(((((((((Reinhardtia_paiewonskiana	Reinhardtia_latisecta)	(Reinhardtia_simplex	Reinhardtia_gracilis))	((Elaeis_oleifera	Elaeis_guineensis)	(Attalea_speciosa	Bactris_major)))	(Prestoea_acuminata	((Dypsis_decaryi	((((Heterospathe_cagayanensis	Veitchia_spiralis)	(Kentiopsis_piersoniorum	Dictyosperma_album))	Hydriastele_microspadix)	Burretiokentia_grandiflora))	Manicaria_saccifera)))	((Sclerosperma_profizianum	(Podococcus_barteri	Orania_palindan))	(Iriartea_deltoidea	Roystonea_regia)))	(Pseudophoenix_vinifera	(((Serenoa_repens	Nypa_fruticans)	Chamaedorea_seifrizii)	(Sabal_domingensis	Phoenix_dactylifera))))	(Geonoma_undata	Leopoldinia_pulchra))	(Pelagodoxa_henryana	(Oenocarpus_bataua	Oenocarpus_minor)))	Calamus_caryotoides);
((Iriartea_deltoidea	(((Sabal_domingensis	Phoenix_dactylifera)	(Nypa_fruticans	Serenoa_repens))	(((Geonoma_undata	(Pelagodoxa_henryana	(Oenocarpus_bataua	Oenocarpus_minor)))	((((Manicaria_saccifera	(((Hydriastele_microspadix	(Dictyosperma_album	Kentiopsis_piersoniorum))	((Burretiokentia_grandiflora	Heterospathe_cagayanensis)	Veitchia_spiralis))	Dypsis_decaryi))	(Orania_palindan	Leopoldinia_pulchra))	(((Prestoea_acuminata	Sclerosperma_profizianum)	(Podococcus_barteri	Roystonea_regia))	(((Reinhardtia_simplex	Reinhardtia_gracilis)	(Reinhardtia_latisecta	Reinhardtia_paiewonskiana))	((Elaeis_oleifera	Elaeis_guineensis)	(Bactris_major	Attalea_speciosa)))))	Chamaedorea_seifrizii))	Pseudophoenix_vinifera)))	Calamus_caryotoides);
((((Geonoma_undata	(Oenocarpus_bataua	Oenocarpus_minor))	((Pelagodoxa_henryana	(Prestoea_acuminata	(Manicaria_saccifera	(((Hydriastele_microspadix	(Dictyosperma_album	Kentiopsis_piersoniorum))	((Burretiokentia_grandiflora	Heterospathe_cagayanensis)	Veitchia_spiralis))	Dypsis_decaryi))))	(((((Reinhardtia_simplex	Reinhardtia_gracilis)	(Reinhardtia_latisecta	Reinhardtia_paiewonskiana))	((Elaeis_oleifera	Elaeis_guineensis)	(Bactris_major	Attalea_speciosa)))	(Pseudophoenix_vinifera	(((Sabal_domingensis	Phoenix_dactylifera)	(Nypa_fruticans	Serenoa_repens))	Chamaedorea_seifrizii)))	((Iriartea_deltoidea	Roystonea_regia)	(Sclerosperma_profizianum	(Podococcus_barteri	Orania_palindan))))))	Leopoldinia_pulchra)	Calamus_caryotoides);
(((((Dictyosperma_album	(Heterospathe_cagayanensis	Veitchia_spiralis))	((Hydriastele_microspadix	Kentiopsis_piersoniorum)	Burretiokentia_grandiflora))	Dypsis_decaryi)	((((((Iriartea_deltoidea	Roystonea_regia)	(Sclerosperma_profizianum	(Orania_palindan	(Leopoldinia_pulchra	Podococcus_barteri))))	(((Chamaedorea_seifrizii	Pseudophoenix_vinifera)	(Sabal_domingensis	Phoenix_dactylifera))	((Nypa_fruticans	Serenoa_repens)	(Geonoma_undata	(Pelagodoxa_henryana	(Oenocarpus_bataua	Oenocarpus_minor))))))	(((Reinhardtia_simplex	Reinhardtia_gracilis)	(Reinhardtia_latisecta	Reinhardtia_paiewonskiana))	((Elaeis_oleifera	Elaeis_guineensis)	(Bactris_major	Attalea_speciosa))))	Prestoea_acuminata)	Manicaria_saccifera))	Calamus_caryotoides);
((Heterospathe_cagayanensis	(Veitchia_spiralis	(((Hydriastele_microspadix	(Dypsis_decaryi	((((Iriartea_deltoidea	Podococcus_barteri)	((((Reinhardtia_simplex	Reinhardtia_gracilis)	(Reinhardtia_latisecta	Reinhardtia_paiewonskiana))	((Elaeis_oleifera	Elaeis_guineensis)	(Bactris_major	Attalea_speciosa)))	(((Roystonea_regia	Orania_palindan)	Sclerosperma_profizianum)	(((((Nypa_fruticans	Serenoa_repens)	(Sabal_domingensis	Phoenix_dactylifera))	Pseudophoenix_vinifera)	((Leopoldinia_pulchra	Geonoma_undata)	(Pelagodoxa_henryana	(Oenocarpus_bataua	Oenocarpus_minor))))	Chamaedorea_seifrizii))))	Prestoea_acuminata)	Manicaria_saccifera)))	(Dictyosperma_album	Kentiopsis_piersoniorum))	Burretiokentia_grandiflora)))	Calamus_caryotoides);
((Geonoma_undata	((Pelagodoxa_henryana	(Oenocarpus_bataua	Oenocarpus_minor))	((((Nypa_fruticans	Serenoa_repens)	(Sabal_domingensis	Phoenix_dactylifera))	((((Roystonea_regia	(Chamaedorea_seifrizii	(Leopoldinia_pulchra	Iriartea_deltoidea)))	(((Reinhardtia_simplex	Reinhardtia_gracilis)	(Reinhardtia_latisecta	Reinhardtia_paiewonskiana))	((Elaeis_oleifera	Elaeis_guineensis)	(Bactris_major	Attalea_speciosa))))	((Orania_palindan	Podococcus_barteri)	Sclerosperma_profizianum))	(Prestoea_acuminata	(Manicaria_saccifera	((((Dictyosperma_album	Kentiopsis_piersoniorum)	((Burretiokentia_grandiflora	Heterospathe_cagayanensis)	Veitchia_spiralis))	Hydriastele_microspadix)	Dypsis_decaryi)))))	Pseudophoenix_vinifera)))	Calamus_caryotoides);
((((Leopoldinia_pulchra	Geonoma_undata)	(Pelagodoxa_henryana	(Oenocarpus_bataua	Oenocarpus_minor)))	((((Nypa_fruticans	Serenoa_repens)	(Sabal_domingensis	Phoenix_dactylifera))	(Iriartea_deltoidea	Pseudophoenix_vinifera))	(((Orania_palindan	Podococcus_barteri)	(((Reinhardtia_simplex	Reinhardtia_gracilis)	(Reinhardtia_latisecta	Reinhardtia_paiewonskiana))	((Elaeis_oleifera	Elaeis_guineensis)	(Bactris_major	Attalea_speciosa))))	((Prestoea_acuminata	(Chamaedorea_seifrizii	(Manicaria_saccifera	((((Burretiokentia_grandiflora	Heterospathe_cagayanensis)	Veitchia_spiralis)	(Hydriastele_microspadix	(Dictyosperma_album	Kentiopsis_piersoniorum)))	Dypsis_decaryi))))	(Roystonea_regia	Sclerosperma_profizianum)))))	Calamus_caryotoides);
((Nypa_fruticans	(Serenoa_repens	((Iriartea_deltoidea	(Sabal_domingensis	Phoenix_dactylifera))	(Pseudophoenix_vinifera	(((((Orania_palindan	(Manicaria_saccifera	(((Heterospathe_cagayanensis	Veitchia_spiralis)	((Burretiokentia_grandiflora	Hydriastele_microspadix)	(Dictyosperma_album	Kentiopsis_piersoniorum)))	Dypsis_decaryi)))	(Prestoea_acuminata	Chamaedorea_seifrizii))	(Podococcus_barteri	(((Reinhardtia_simplex	Reinhardtia_gracilis)	(Reinhardtia_latisecta	Reinhardtia_paiewonskiana))	((Elaeis_oleifera	Elaeis_guineensis)	(Bactris_major	Attalea_speciosa)))))	(Roystonea_regia	Sclerosperma_profizianum))	((Leopoldinia_pulchra	Geonoma_undata)	(Pelagodoxa_henryana	(Oenocarpus_bataua	Oenocarpus_minor))))))))	Calamus_caryotoides);
((Chamaedorea_seifrizii	((Nypa_fruticans	Serenoa_repens)	((Iriartea_deltoidea	(Pseudophoenix_vinifera	(((((Prestoea_acuminata	((Orania_palindan	Podococcus_barteri)	Sclerosperma_profizianum))	Roystonea_regia)	(Manicaria_saccifera	(((Heterospathe_cagayanensis	Veitchia_spiralis)	((Burretiokentia_grandiflora	Hydriastele_microspadix)	(Dictyosperma_album	Kentiopsis_piersoniorum)))	Dypsis_decaryi)))	(((Reinhardtia_simplex	Reinhardtia_gracilis)	(Reinhardtia_latisecta	Reinhardtia_paiewonskiana))	((Elaeis_oleifera	Elaeis_guineensis)	(Bactris_major	Attalea_speciosa))))	((Leopoldinia_pulchra	Geonoma_undata)	(Pelagodoxa_henryana	(Oenocarpus_bataua	Oenocarpus_minor))))))	(Sabal_domingensis	Phoenix_dactylifera))))	Calamus_caryotoides);
(((((Heterospathe_cagayanensis	Veitchia_spiralis)	(((Dictyosperma_album	Kentiopsis_piersoniorum)	Hydriastele_microspadix)	Burretiokentia_grandiflora))	Dypsis_decaryi)	((Prestoea_acuminata	((((Reinhardtia_simplex	Reinhardtia_gracilis)	(Reinhardtia_latisecta	Reinhardtia_paiewonskiana))	((Elaeis_oleifera	Elaeis_guineensis)	(Bactris_major	Attalea_speciosa)))	(((Orania_palindan	Podococcus_barteri)	Sclerosperma_profizianum)	(Roystonea_regia	(((Geonoma_undata	(Pelagodoxa_henryana	(Oenocarpus_bataua	Oenocarpus_minor)))	((Pseudophoenix_vinifera	Iriartea_deltoidea)	((Sabal_domingensis	Phoenix_dactylifera)	(Nypa_fruticans	Serenoa_repens))))	(Leopoldinia_pulchra	Chamaedorea_seifrizii))))))	Manicaria_saccifera))	Calamus_caryotoides);
((Chamaedorea_seifrizii	((((Pseudophoenix_vinifera	(((Reinhardtia_simplex	Reinhardtia_gracilis)	(Reinhardtia_latisecta	Reinhardtia_paiewonskiana))	((Elaeis_oleifera	Elaeis_guineensis)	(Bactris_major	Attalea_speciosa))))	(((Orania_palindan	Podococcus_barteri)	Sclerosperma_profizianum)	((((Leopoldinia_pulchra	Geonoma_undata)	(Pelagodoxa_henryana	(Oenocarpus_bataua	Oenocarpus_minor)))	((Manicaria_saccifera	(((((Dictyosperma_album	(Heterospathe_cagayanensis	Veitchia_spiralis))	Kentiopsis_piersoniorum)	Burretiokentia_grandiflora)	Hydriastele_microspadix)	Dypsis_decaryi))	Prestoea_acuminata))	Roystonea_regia)))	((Sabal_domingensis	Phoenix_dactylifera)	(Nypa_fruticans	Serenoa_repens)))	Iriartea_deltoidea))	Calamus_caryotoides);
((Iriartea_deltoidea	(Chamaedorea_seifrizii	(((Nypa_fruticans	Serenoa_repens)	(Phoenix_dactylifera	Sabal_domingensis))	(Pseudophoenix_vinifera	((((Reinhardtia_latisecta	Reinhardtia_paiewonskiana)	(Reinhardtia_simplex	Reinhardtia_gracilis))	((Attalea_speciosa	Bactris_major)	(Elaeis_guineensis	Elaeis_oleifera)))	((Roystonea_regia	((Geonoma_undata	((Leopoldinia_pulchra	Pelagodoxa_henryana)	(Oenocarpus_bataua	Oenocarpus_minor)))	((Manicaria_saccifera	(((Kentiopsis_piersoniorum	Burretiokentia_grandiflora)	Hydriastele_microspadix)	(Dypsis_decaryi	(Dictyosperma_album	(Veitchia_spiralis	Heterospathe_cagayanensis)))))	Prestoea_acuminata)))	(Sclerosperma_profizianum	(Orania_palindan	Podococcus_barteri))))))))	Calamus_caryotoides);
((Nypa_fruticans	(Serenoa_repens	((Phoenix_dactylifera	Sabal_domingensis)	(((Geonoma_undata	((Leopoldinia_pulchra	Pelagodoxa_henryana)	(Oenocarpus_bataua	Oenocarpus_minor)))	(((Prestoea_acuminata	(Sclerosperma_profizianum	(Orania_palindan	Podococcus_barteri)))	((Pseudophoenix_vinifera	(Manicaria_saccifera	(Dypsis_decaryi	((Veitchia_spiralis	Heterospathe_cagayanensis)	(((Dictyosperma_album	Kentiopsis_piersoniorum)	Burretiokentia_grandiflora)	Hydriastele_microspadix)))))	(((Reinhardtia_latisecta	Reinhardtia_paiewonskiana)	(Reinhardtia_simplex	Reinhardtia_gracilis))	((Attalea_speciosa	Bactris_major)	(Elaeis_guineensis	Elaeis_oleifera)))))	Roystonea_regia))	(Iriartea_deltoidea	Chamaedorea_seifrizii)))))	Calamus_caryotoides);
((Pelagodoxa_henryana	((Oenocarpus_bataua	Oenocarpus_minor)	(((((Sclerosperma_profizianum	(Orania_palindan	Podococcus_barteri))	(Roystonea_regia	Iriartea_deltoidea))	((((Reinhardtia_latisecta	Reinhardtia_paiewonskiana)	(Reinhardtia_simplex	Reinhardtia_gracilis))	((Attalea_speciosa	(Chamaedorea_seifrizii	Bactris_major))	(Elaeis_guineensis	Elaeis_oleifera)))	(((Nypa_fruticans	Serenoa_repens)	(Phoenix_dactylifera	Sabal_domingensis))	Pseudophoenix_vinifera)))	(Manicaria_saccifera	(Prestoea_acuminata	(Dypsis_decaryi	((Veitchia_spiralis	Heterospathe_cagayanensis)	(((Dictyosperma_album	Kentiopsis_piersoniorum)	Hydriastele_microspadix)	Burretiokentia_grandiflora))))))	(Geonoma_undata	Leopoldinia_pulchra))))	Calamus_caryotoides);
(((Dypsis_decaryi	(Hydriastele_microspadix	((Dictyosperma_album	Kentiopsis_piersoniorum)	(Burretiokentia_grandiflora	(Veitchia_spiralis	Heterospathe_cagayanensis)))))	(Manicaria_saccifera	((((Geonoma_undata	Leopoldinia_pulchra)	(Pelagodoxa_henryana	(Oenocarpus_bataua	Oenocarpus_minor)))	(((Roystonea_regia	(Iriartea_deltoidea	((Chamaedorea_seifrizii	(Nypa_fruticans	Serenoa_repens))	(Phoenix_dactylifera	Sabal_domingensis))))	(Prestoea_acuminata	(Orania_palindan	(Podococcus_barteri	Sclerosperma_profizianum))))	(((Reinhardtia_latisecta	Reinhardtia_paiewonskiana)	(Reinhardtia_simplex	Reinhardtia_gracilis))	((Attalea_speciosa	Bactris_major)	(Elaeis_guineensis	Elaeis_oleifera)))))	Pseudophoenix_vinifera)))	Calamus_caryotoides);
((Iriartea_deltoidea	(((Chamaedorea_seifrizii	(Nypa_fruticans	Serenoa_repens))	(Phoenix_dactylifera	Sabal_domingensis))	(((Sclerosperma_profizianum	(Orania_palindan	Podococcus_barteri))	(((Prestoea_acuminata	(((Dypsis_decaryi	((Hydriastele_microspadix	Veitchia_spiralis)	((Dictyosperma_album	Kentiopsis_piersoniorum)	(Heterospathe_cagayanensis	Burretiokentia_grandiflora))))	Manicaria_saccifera)	((Geonoma_undata	Leopoldinia_pulchra)	(Pelagodoxa_henryana	(Oenocarpus_bataua	Oenocarpus_minor)))))	(((Reinhardtia_latisecta	Reinhardtia_paiewonskiana)	(Reinhardtia_simplex	Reinhardtia_gracilis))	((Attalea_speciosa	Bactris_major)	(Elaeis_guineensis	Elaeis_oleifera))))	Roystonea_regia))	Pseudophoenix_vinifera)))	Calamus_caryotoides);
((Chamaedorea_seifrizii	(((Phoenix_dactylifera	Sabal_domingensis)	(Nypa_fruticans	Serenoa_repens))	((((Iriartea_deltoidea	Roystonea_regia)	(((Geonoma_undata	(Pelagodoxa_henryana	(Oenocarpus_bataua	Oenocarpus_minor)))	(Prestoea_acuminata	((Dypsis_decaryi	((Veitchia_spiralis	Heterospathe_cagayanensis)	(Hydriastele_microspadix	(Dictyosperma_album	(Burretiokentia_grandiflora	Kentiopsis_piersoniorum)))))	Manicaria_saccifera)))	(Sclerosperma_profizianum	(Leopoldinia_pulchra	(Orania_palindan	Podococcus_barteri)))))	(((Reinhardtia_latisecta	Reinhardtia_paiewonskiana)	(Reinhardtia_simplex	Reinhardtia_gracilis))	((Attalea_speciosa	Bactris_major)	(Elaeis_guineensis	Elaeis_oleifera))))	Pseudophoenix_vinifera)))	Calamus_caryotoides);
(((Dypsis_decaryi	(((Dictyosperma_album	Kentiopsis_piersoniorum)	(Veitchia_spiralis	Heterospathe_cagayanensis))	(Hydriastele_microspadix	Burretiokentia_grandiflora)))	(Manicaria_saccifera	((((Roystonea_regia	((((Pseudophoenix_vinifera	((Phoenix_dactylifera	Sabal_domingensis)	(Nypa_fruticans	Serenoa_repens)))	Chamaedorea_seifrizii)	Iriartea_deltoidea)	(Sclerosperma_profizianum	(Orania_palindan	Podococcus_barteri))))	((Attalea_speciosa	((Reinhardtia_latisecta	Reinhardtia_paiewonskiana)	(Reinhardtia_simplex	Reinhardtia_gracilis)))	(Bactris_major	(Elaeis_guineensis	Elaeis_oleifera))))	(Geonoma_undata	((Leopoldinia_pulchra	Pelagodoxa_henryana)	(Oenocarpus_bataua	Oenocarpus_minor))))	Prestoea_acuminata)))	Calamus_caryotoides);
((Iriartea_deltoidea	((((Phoenix_dactylifera	Sabal_domingensis)	(Nypa_fruticans	Serenoa_repens))	((((Leopoldinia_pulchra	Geonoma_undata)	(Pelagodoxa_henryana	(Oenocarpus_bataua	Oenocarpus_minor)))	(Pseudophoenix_vinifera	((Dypsis_decaryi	((Veitchia_spiralis	Heterospathe_cagayanensis)	((Burretiokentia_grandiflora	Hydriastele_microspadix)	(Dictyosperma_album	Kentiopsis_piersoniorum))))	Manicaria_saccifera)))	((Roystonea_regia	(Prestoea_acuminata	(Sclerosperma_profizianum	(Orania_palindan	Podococcus_barteri))))	(((Reinhardtia_latisecta	Reinhardtia_paiewonskiana)	(Reinhardtia_simplex	Reinhardtia_gracilis))	(Attalea_speciosa	((Elaeis_guineensis	Elaeis_oleifera)	Bactris_major))))))	Chamaedorea_seifrizii))	Calamus_caryotoides);
((Nypa_fruticans	(Serenoa_repens	(((((Geonoma_undata	(Pelagodoxa_henryana	(Oenocarpus_bataua	Oenocarpus_minor)))	((Roystonea_regia	(((Leopoldinia_pulchra	Iriartea_deltoidea)	(Prestoea_acuminata	(Sclerosperma_profizianum	(Orania_palindan	Podococcus_barteri))))	((Dypsis_decaryi	((Veitchia_spiralis	(Burretiokentia_grandiflora	Heterospathe_cagayanensis))	(Hydriastele_microspadix	(Dictyosperma_album	Kentiopsis_piersoniorum))))	Manicaria_saccifera)))	(((Reinhardtia_latisecta	Reinhardtia_paiewonskiana)	(Reinhardtia_simplex	Reinhardtia_gracilis))	((Elaeis_guineensis	Elaeis_oleifera)	(Bactris_major	Attalea_speciosa)))))	Pseudophoenix_vinifera)	(Phoenix_dactylifera	Sabal_domingensis))	Chamaedorea_seifrizii)))	Calamus_caryotoides);
((Leopoldinia_pulchra	(((((((Reinhardtia_latisecta	Reinhardtia_paiewonskiana)	(Reinhardtia_simplex	Reinhardtia_gracilis))	((Elaeis_guineensis	Elaeis_oleifera)	(Bactris_major	Attalea_speciosa)))	((((Iriartea_deltoidea	Chamaedorea_seifrizii)	((Pseudophoenix_vinifera	(Nypa_fruticans	Serenoa_repens))	(Phoenix_dactylifera	Sabal_domingensis)))	Roystonea_regia)	(Sclerosperma_profizianum	(Orania_palindan	Podococcus_barteri))))	(Prestoea_acuminata	((Dypsis_decaryi	(Burretiokentia_grandiflora	(Hydriastele_microspadix	(Veitchia_spiralis	((Dictyosperma_album	Kentiopsis_piersoniorum)	Heterospathe_cagayanensis)))))	Manicaria_saccifera)))	Geonoma_undata)	(Pelagodoxa_henryana	(Oenocarpus_bataua	Oenocarpus_minor))))	Calamus_caryotoides);
(((((((Iriartea_deltoidea	Chamaedorea_seifrizii)	(((Elaeis_guineensis	Elaeis_oleifera)	(Attalea_speciosa	Bactris_major))	((Reinhardtia_latisecta	Reinhardtia_paiewonskiana)	(Reinhardtia_gracilis	Reinhardtia_simplex))))	(Sclerosperma_profizianum	((Orania_palindan	Roystonea_regia)	(Podococcus_barteri	(Pseudophoenix_vinifera	((Sabal_domingensis	Phoenix_dactylifera)	(Nypa_fruticans	Serenoa_repens)))))))	(Prestoea_acuminata	(Manicaria_saccifera	(Dypsis_decaryi	(((Kentiopsis_piersoniorum	Dictyosperma_album)	Hydriastele_microspadix)	(Veitchia_spiralis	(Burretiokentia_grandiflora	Heterospathe_cagayanensis)))))))	Geonoma_undata)	((Oenocarpus_minor	Oenocarpus_bataua)	(Leopoldinia_pulchra	Pelagodoxa_henryana)))	Calamus_caryotoides);
((Prestoea_acuminata	((Manicaria_saccifera	(Dypsis_decaryi	((((Burretiokentia_grandiflora	Kentiopsis_piersoniorum)	Dictyosperma_album)	Hydriastele_microspadix)	(Veitchia_spiralis	Heterospathe_cagayanensis))))	(((Leopoldinia_pulchra	Geonoma_undata)	((Oenocarpus_minor	Oenocarpus_bataua)	Pelagodoxa_henryana))	((((((Sabal_domingensis	Phoenix_dactylifera)	(Nypa_fruticans	Serenoa_repens))	(Iriartea_deltoidea	Chamaedorea_seifrizii))	((Attalea_speciosa	(Bactris_major	(Elaeis_guineensis	Elaeis_oleifera)))	((Reinhardtia_latisecta	Reinhardtia_paiewonskiana)	(Reinhardtia_gracilis	Reinhardtia_simplex))))	Pseudophoenix_vinifera)	((Sclerosperma_profizianum	(Podococcus_barteri	Orania_palindan))	Roystonea_regia)))))	Calamus_caryotoides);
(((Dypsis_decaryi	(Hydriastele_microspadix	((Veitchia_spiralis	(Burretiokentia_grandiflora	Heterospathe_cagayanensis))	(Kentiopsis_piersoniorum	Dictyosperma_album))))	(((((Leopoldinia_pulchra	Geonoma_undata)	((Oenocarpus_minor	Oenocarpus_bataua)	Pelagodoxa_henryana))	(((Chamaedorea_seifrizii	((((Nypa_fruticans	Iriartea_deltoidea)	((Sabal_domingensis	Phoenix_dactylifera)	Serenoa_repens))	Pseudophoenix_vinifera)	(Sclerosperma_profizianum	(Podococcus_barteri	Orania_palindan))))	Roystonea_regia)	(((Elaeis_guineensis	Elaeis_oleifera)	(Attalea_speciosa	Bactris_major))	((Reinhardtia_latisecta	Reinhardtia_paiewonskiana)	(Reinhardtia_gracilis	Reinhardtia_simplex)))))	Prestoea_acuminata)	Manicaria_saccifera))	Calamus_caryotoides);
((Iriartea_deltoidea	(((Chamaedorea_seifrizii	((((Elaeis_guineensis	Elaeis_oleifera)	(Attalea_speciosa	Bactris_major))	((Reinhardtia_latisecta	Reinhardtia_paiewonskiana)	(Reinhardtia_gracilis	Reinhardtia_simplex)))	((Roystonea_regia	(Sclerosperma_profizianum	(Podococcus_barteri	Orania_palindan)))	((Leopoldinia_pulchra	(Prestoea_acuminata	(Manicaria_saccifera	(Dypsis_decaryi	(((Dictyosperma_album	(Burretiokentia_grandiflora	Kentiopsis_piersoniorum))	Hydriastele_microspadix)	(Veitchia_spiralis	Heterospathe_cagayanensis))))))	(Geonoma_undata	((Oenocarpus_minor	Oenocarpus_bataua)	Pelagodoxa_henryana))))))	Pseudophoenix_vinifera)	((Nypa_fruticans	Serenoa_repens)	(Sabal_domingensis	Phoenix_dactylifera))))	Calamus_caryotoides);
((Nypa_fruticans	(Serenoa_repens	((((((Sclerosperma_profizianum	(((((Elaeis_guineensis	Elaeis_oleifera)	(Attalea_speciosa	Bactris_major))	((Reinhardtia_latisecta	Reinhardtia_paiewonskiana)	(Reinhardtia_gracilis	Reinhardtia_simplex)))	((Podococcus_barteri	Orania_palindan)	Roystonea_regia))	(Prestoea_acuminata	(Manicaria_saccifera	(Dypsis_decaryi	(((Dictyosperma_album	Kentiopsis_piersoniorum)	Hydriastele_microspadix)	(Veitchia_spiralis	(Burretiokentia_grandiflora	Heterospathe_cagayanensis))))))))	((Leopoldinia_pulchra	Geonoma_undata)	((Oenocarpus_minor	Oenocarpus_bataua)	Pelagodoxa_henryana)))	Chamaedorea_seifrizii)	Pseudophoenix_vinifera)	(Sabal_domingensis	Phoenix_dactylifera))	Iriartea_deltoidea)))	Calamus_caryotoides);
((((Leopoldinia_pulchra	Geonoma_undata)	((Oenocarpus_minor	Oenocarpus_bataua)	Pelagodoxa_henryana))	(((Pseudophoenix_vinifera	Iriartea_deltoidea)	((Sabal_domingensis	Phoenix_dactylifera)	(Nypa_fruticans	Serenoa_repens)))	(((((Prestoea_acuminata	Podococcus_barteri)	Sclerosperma_profizianum)	Orania_palindan)	(Roystonea_regia	(((Elaeis_guineensis	Elaeis_oleifera)	(Attalea_speciosa	Bactris_major))	((Reinhardtia_latisecta	Reinhardtia_paiewonskiana)	(Reinhardtia_gracilis	Reinhardtia_simplex)))))	(Chamaedorea_seifrizii	(Manicaria_saccifera	(Dypsis_decaryi	((Burretiokentia_grandiflora	((Dictyosperma_album	Kentiopsis_piersoniorum)	Hydriastele_microspadix))	(Veitchia_spiralis	Heterospathe_cagayanensis))))))))	Calamus_caryotoides);
(((Geonoma_undata	(Oenocarpus_minor	Oenocarpus_bataua))	(((Pseudophoenix_vinifera	((Sabal_domingensis	Phoenix_dactylifera)	(Nypa_fruticans	Serenoa_repens)))	(Chamaedorea_seifrizii	((((Prestoea_acuminata	(Manicaria_saccifera	(Dypsis_decaryi	((Hydriastele_microspadix	((Veitchia_spiralis	Heterospathe_cagayanensis)	(Dictyosperma_album	Kentiopsis_piersoniorum)))	Burretiokentia_grandiflora))))	Roystonea_regia)	(Sclerosperma_profizianum	(Orania_palindan	Podococcus_barteri)))	(Iriartea_deltoidea	(((Elaeis_guineensis	Elaeis_oleifera)	(Attalea_speciosa	Bactris_major))	((Reinhardtia_latisecta	Reinhardtia_paiewonskiana)	(Reinhardtia_gracilis	Reinhardtia_simplex)))))))	(Leopoldinia_pulchra	Pelagodoxa_henryana)))	Calamus_caryotoides);
((Iriartea_deltoidea	((((Sabal_domingensis	Phoenix_dactylifera)	(Nypa_fruticans	Serenoa_repens))	Chamaedorea_seifrizii)	(((((((Pelagodoxa_henryana	(Oenocarpus_minor	Oenocarpus_bataua))	(Leopoldinia_pulchra	Geonoma_undata))	(Prestoea_acuminata	(Manicaria_saccifera	((Hydriastele_microspadix	((Veitchia_spiralis	(Burretiokentia_grandiflora	Heterospathe_cagayanensis))	(Dictyosperma_album	Kentiopsis_piersoniorum)))	Dypsis_decaryi))))	(((Elaeis_guineensis	Elaeis_oleifera)	(Attalea_speciosa	Bactris_major))	((Reinhardtia_latisecta	Reinhardtia_paiewonskiana)	(Reinhardtia_gracilis	Reinhardtia_simplex))))	(Podococcus_barteri	(Sclerosperma_profizianum	Orania_palindan)))	Roystonea_regia)	Pseudophoenix_vinifera)))	Calamus_caryotoides);
((Iriartea_deltoidea	((((Sabal_domingensis	Phoenix_dactylifera)	(Nypa_fruticans	Serenoa_repens))	Chamaedorea_seifrizii)	((Roystonea_regia	(Sclerosperma_profizianum	Podococcus_barteri))	(((Orania_palindan	(Manicaria_saccifera	(((Veitchia_spiralis	(Burretiokentia_grandiflora	Heterospathe_cagayanensis))	((Dictyosperma_album	Kentiopsis_piersoniorum)	Hydriastele_microspadix))	Dypsis_decaryi)))	((((Oenocarpus_minor	Oenocarpus_bataua)	Pelagodoxa_henryana)	(Leopoldinia_pulchra	Geonoma_undata))	Prestoea_acuminata))	(Pseudophoenix_vinifera	((Attalea_speciosa	(Bactris_major	(Elaeis_guineensis	Elaeis_oleifera)))	((Reinhardtia_latisecta	Reinhardtia_paiewonskiana)	(Reinhardtia_gracilis	Reinhardtia_simplex))))))))	Calamus_caryotoides);
(((((Oenocarpus_minor	Oenocarpus_bataua)	Pelagodoxa_henryana)	(Leopoldinia_pulchra	Geonoma_undata))	(((((((Elaeis_guineensis	Elaeis_oleifera)	(Attalea_speciosa	Bactris_major))	((Reinhardtia_latisecta	Reinhardtia_paiewonskiana)	(Reinhardtia_gracilis	Reinhardtia_simplex)))	(Orania_palindan	(Sclerosperma_profizianum	Podococcus_barteri)))	(Prestoea_acuminata	(Chamaedorea_seifrizii	(Manicaria_saccifera	((((Dictyosperma_album	Veitchia_spiralis)	Kentiopsis_piersoniorum)	(Hydriastele_microspadix	(Burretiokentia_grandiflora	Heterospathe_cagayanensis)))	Dypsis_decaryi)))))	Roystonea_regia)	((Pseudophoenix_vinifera	Iriartea_deltoidea)	((Sabal_domingensis	Phoenix_dactylifera)	(Nypa_fruticans	Serenoa_repens)))))	Calamus_caryotoides);
((Iriartea_deltoidea	((Chamaedorea_seifrizii	((Sabal_domingensis	Phoenix_dactylifera)	(Nypa_fruticans	Serenoa_repens)))	((Podococcus_barteri	(Pelagodoxa_henryana	((Oenocarpus_bataua	Oenocarpus_minor)	(Leopoldinia_pulchra	Geonoma_undata))))	(((Sclerosperma_profizianum	Roystonea_regia)	(Prestoea_acuminata	(Orania_palindan	((Dypsis_decaryi	((Hydriastele_microspadix	(Kentiopsis_piersoniorum	Dictyosperma_album))	((Burretiokentia_grandiflora	Heterospathe_cagayanensis)	Veitchia_spiralis)))	Manicaria_saccifera))))	(Pseudophoenix_vinifera	((Attalea_speciosa	((Reinhardtia_gracilis	Reinhardtia_simplex)	(Reinhardtia_paiewonskiana	Reinhardtia_latisecta)))	((Elaeis_oleifera	Elaeis_guineensis)	Bactris_major)))))))	Calamus_caryotoides);
((Hydriastele_microspadix	(((Kentiopsis_piersoniorum	Dictyosperma_album)	((Burretiokentia_grandiflora	Heterospathe_cagayanensis)	(Dypsis_decaryi	Veitchia_spiralis)))	((((((Sclerosperma_profizianum	(Podococcus_barteri	Orania_palindan))	(Pseudophoenix_vinifera	(((Chamaedorea_seifrizii	Iriartea_deltoidea)	((Sabal_domingensis	Phoenix_dactylifera)	(Nypa_fruticans	Serenoa_repens)))	((Pelagodoxa_henryana	(Oenocarpus_bataua	Oenocarpus_minor))	(Leopoldinia_pulchra	Geonoma_undata)))))	(((Reinhardtia_gracilis	Reinhardtia_simplex)	(Reinhardtia_paiewonskiana	Reinhardtia_latisecta))	((Elaeis_oleifera	Elaeis_guineensis)	(Attalea_speciosa	Bactris_major))))	Roystonea_regia)	Prestoea_acuminata)	Manicaria_saccifera)))	Calamus_caryotoides);
((Iriartea_deltoidea	(((((Leopoldinia_pulchra	Pelagodoxa_henryana)	((Oenocarpus_bataua	Oenocarpus_minor)	Geonoma_undata))	(((Sclerosperma_profizianum	(Podococcus_barteri	Orania_palindan))	(Roystonea_regia	(Prestoea_acuminata	(Manicaria_saccifera	(((Hydriastele_microspadix	(Kentiopsis_piersoniorum	Dictyosperma_album))	Dypsis_decaryi)	(Veitchia_spiralis	(Burretiokentia_grandiflora	Heterospathe_cagayanensis)))))))	(((Reinhardtia_gracilis	Reinhardtia_simplex)	(Reinhardtia_paiewonskiana	Reinhardtia_latisecta))	((Elaeis_oleifera	Elaeis_guineensis)	(Attalea_speciosa	Bactris_major)))))	Pseudophoenix_vinifera)	(((Sabal_domingensis	Phoenix_dactylifera)	(Nypa_fruticans	Serenoa_repens))	Chamaedorea_seifrizii)))	Calamus_caryotoides);
((Pelagodoxa_henryana	((Oenocarpus_bataua	Oenocarpus_minor)	(Geonoma_undata	(((Sclerosperma_profizianum	Chamaedorea_seifrizii)	((Prestoea_acuminata	(Manicaria_saccifera	(((Hydriastele_microspadix	((Kentiopsis_piersoniorum	Dictyosperma_album)	(Veitchia_spiralis	Heterospathe_cagayanensis)))	Burretiokentia_grandiflora)	Dypsis_decaryi)))	((Roystonea_regia	(Podococcus_barteri	(Leopoldinia_pulchra	Orania_palindan)))	(((Reinhardtia_gracilis	Reinhardtia_simplex)	(Reinhardtia_paiewonskiana	Reinhardtia_latisecta))	((Elaeis_oleifera	Elaeis_guineensis)	(Attalea_speciosa	Bactris_major))))))	(Pseudophoenix_vinifera	(Iriartea_deltoidea	((Sabal_domingensis	Phoenix_dactylifera)	(Nypa_fruticans	Serenoa_repens))))))))	Calamus_caryotoides);
((((Hydriastele_microspadix	((Kentiopsis_piersoniorum	Dictyosperma_album)	(Veitchia_spiralis	(Burretiokentia_grandiflora	Heterospathe_cagayanensis))))	Dypsis_decaryi)	(Prestoea_acuminata	(Manicaria_saccifera	((((((Chamaedorea_seifrizii	Iriartea_deltoidea)	((Sabal_domingensis	Phoenix_dactylifera)	(Nypa_fruticans	Serenoa_repens)))	(Podococcus_barteri	((Pelagodoxa_henryana	(Oenocarpus_bataua	Oenocarpus_minor))	(Leopoldinia_pulchra	Geonoma_undata))))	(Orania_palindan	((Attalea_speciosa	((Reinhardtia_gracilis	Reinhardtia_simplex)	(Reinhardtia_paiewonskiana	Reinhardtia_latisecta)))	((Elaeis_oleifera	Elaeis_guineensis)	Bactris_major))))	(Sclerosperma_profizianum	Roystonea_regia))	Pseudophoenix_vinifera))))	Calamus_caryotoides);
((Pseudophoenix_vinifera	((Chamaedorea_seifrizii	(((Reinhardtia_gracilis	Reinhardtia_simplex)	(Reinhardtia_paiewonskiana	Reinhardtia_latisecta))	((Elaeis_oleifera	Elaeis_guineensis)	(Attalea_speciosa	Bactris_major))))	(Sclerosperma_profizianum	((Prestoea_acuminata	((Podococcus_barteri	(Pelagodoxa_henryana	((Oenocarpus_bataua	Oenocarpus_minor)	(Leopoldinia_pulchra	Geonoma_undata))))	((Orania_palindan	Manicaria_saccifera)	(((Veitchia_spiralis	(Burretiokentia_grandiflora	Heterospathe_cagayanensis))	(Hydriastele_microspadix	(Kentiopsis_piersoniorum	Dictyosperma_album)))	Dypsis_decaryi))))	((Iriartea_deltoidea	((Sabal_domingensis	Phoenix_dactylifera)	(Nypa_fruticans	Serenoa_repens)))	Roystonea_regia)))))	Calamus_caryotoides);
((((Oenocarpus_bataua	Oenocarpus_minor)	Geonoma_undata)	((Leopoldinia_pulchra	Pelagodoxa_henryana)	((Manicaria_saccifera	((((Dictyosperma_album	Veitchia_spiralis)	Heterospathe_cagayanensis)	(Hydriastele_microspadix	(Kentiopsis_piersoniorum	Burretiokentia_grandiflora)))	Dypsis_decaryi))	((Roystonea_regia	((Orania_palindan	(Podococcus_barteri	Sclerosperma_profizianum))	((Iriartea_deltoidea	(((Sabal_domingensis	Phoenix_dactylifera)	(Nypa_fruticans	Serenoa_repens))	Pseudophoenix_vinifera))	(Chamaedorea_seifrizii	(((Reinhardtia_gracilis	Reinhardtia_simplex)	(Reinhardtia_paiewonskiana	Reinhardtia_latisecta))	((Elaeis_oleifera	Elaeis_guineensis)	(Attalea_speciosa	Bactris_major)))))))	Prestoea_acuminata))))	Calamus_caryotoides);
((Iriartea_deltoidea	(((Chamaedorea_seifrizii	(Nypa_fruticans	Serenoa_repens))	(Sabal_domingensis	Phoenix_dactylifera))	((((((Reinhardtia_gracilis	Reinhardtia_simplex)	(Reinhardtia_paiewonskiana	Reinhardtia_latisecta))	((Elaeis_oleifera	Elaeis_guineensis)	(Attalea_speciosa	Bactris_major)))	Pseudophoenix_vinifera)	((((Oenocarpus_bataua	Oenocarpus_minor)	Geonoma_undata)	(Leopoldinia_pulchra	((Manicaria_saccifera	((((Dictyosperma_album	Veitchia_spiralis)	Heterospathe_cagayanensis)	((Hydriastele_microspadix	Kentiopsis_piersoniorum)	Burretiokentia_grandiflora))	Dypsis_decaryi))	((Podococcus_barteri	Pelagodoxa_henryana)	Prestoea_acuminata))))	(Sclerosperma_profizianum	Roystonea_regia)))	Orania_palindan)))	Calamus_caryotoides);
((Iriartea_deltoidea	(((((Reinhardtia_gracilis	Reinhardtia_simplex)	(Reinhardtia_paiewonskiana	Reinhardtia_latisecta))	((Elaeis_oleifera	Elaeis_guineensis)	(Attalea_speciosa	Bactris_major)))	((Prestoea_acuminata	(Manicaria_saccifera	((((Burretiokentia_grandiflora	Heterospathe_cagayanensis)	(Dictyosperma_album	Kentiopsis_piersoniorum))	Hydriastele_microspadix)	(Veitchia_spiralis	Dypsis_decaryi))))	((((((Phoenix_dactylifera	Sabal_domingensis)	(Nypa_fruticans	Serenoa_repens))	Pseudophoenix_vinifera)	(Pelagodoxa_henryana	((Oenocarpus_bataua	Oenocarpus_minor)	(Leopoldinia_pulchra	Geonoma_undata))))	(Sclerosperma_profizianum	(Podococcus_barteri	Orania_palindan)))	Roystonea_regia)))	Chamaedorea_seifrizii))	Calamus_caryotoides);
((Nypa_fruticans	(Serenoa_repens	((((((Sclerosperma_profizianum	(Podococcus_barteri	Orania_palindan))	(Prestoea_acuminata	(Manicaria_saccifera	(((((Dictyosperma_album	Kentiopsis_piersoniorum)	Hydriastele_microspadix)	(Veitchia_spiralis	Heterospathe_cagayanensis))	Burretiokentia_grandiflora)	Dypsis_decaryi))))	(Roystonea_regia	(Iriartea_deltoidea	(((Reinhardtia_gracilis	Reinhardtia_simplex)	(Reinhardtia_paiewonskiana	Reinhardtia_latisecta))	((Elaeis_oleifera	Elaeis_guineensis)	(Attalea_speciosa	Bactris_major))))))	Chamaedorea_seifrizii)	(((Leopoldinia_pulchra	Geonoma_undata)	(Pelagodoxa_henryana	(Oenocarpus_bataua	Oenocarpus_minor)))	Pseudophoenix_vinifera))	(Phoenix_dactylifera	Sabal_domingensis))))	Calamus_caryotoides);
(((Prestoea_acuminata	(((Hydriastele_microspadix	((Kentiopsis_piersoniorum	(Dictyosperma_album	Veitchia_spiralis))	(Burretiokentia_grandiflora	Heterospathe_cagayanensis)))	Dypsis_decaryi)	Manicaria_saccifera))	((Roystonea_regia	Iriartea_deltoidea)	(((Podococcus_barteri	(Sclerosperma_profizianum	Orania_palindan))	(((Sabal_domingensis	Phoenix_dactylifera)	(Chamaedorea_seifrizii	(Serenoa_repens	Nypa_fruticans)))	(Pseudophoenix_vinifera	(((Leopoldinia_pulchra	Pelagodoxa_henryana)	(Oenocarpus_bataua	Oenocarpus_minor))	Geonoma_undata))))	(((Elaeis_oleifera	Elaeis_guineensis)	(Bactris_major	Attalea_speciosa))	((Reinhardtia_simplex	Reinhardtia_gracilis)	(Reinhardtia_paiewonskiana	Reinhardtia_latisecta))))))	Calamus_caryotoides);
(((((Leopoldinia_pulchra	Pelagodoxa_henryana)	(Oenocarpus_bataua	Oenocarpus_minor))	Geonoma_undata)	((((Podococcus_barteri	(Sclerosperma_profizianum	Orania_palindan))	Roystonea_regia)	((Chamaedorea_seifrizii	(((Elaeis_oleifera	Elaeis_guineensis)	(Bactris_major	Attalea_speciosa))	((Reinhardtia_simplex	Reinhardtia_gracilis)	(Reinhardtia_paiewonskiana	Reinhardtia_latisecta))))	(Prestoea_acuminata	((((Hydriastele_microspadix	(Kentiopsis_piersoniorum	Burretiokentia_grandiflora))	((Dictyosperma_album	Veitchia_spiralis)	Heterospathe_cagayanensis))	Dypsis_decaryi)	Manicaria_saccifera))))	((Iriartea_deltoidea	((Sabal_domingensis	Phoenix_dactylifera)	(Serenoa_repens	Nypa_fruticans)))	Pseudophoenix_vinifera)))	Calamus_caryotoides);
((((Hydriastele_microspadix	(((Heterospathe_cagayanensis	Dictyosperma_album)	Veitchia_spiralis)	(Burretiokentia_grandiflora	Kentiopsis_piersoniorum)))	Dypsis_decaryi)	(Manicaria_saccifera	(((Roystonea_regia	((Podococcus_barteri	(Sclerosperma_profizianum	Orania_palindan))	((((Elaeis_oleifera	Elaeis_guineensis)	(Bactris_major	Attalea_speciosa))	((Reinhardtia_simplex	Reinhardtia_gracilis)	(Reinhardtia_paiewonskiana	Reinhardtia_latisecta)))	(((Iriartea_deltoidea	((Sabal_domingensis	Phoenix_dactylifera)	(Serenoa_repens	Nypa_fruticans)))	Pseudophoenix_vinifera)	(((Leopoldinia_pulchra	Pelagodoxa_henryana)	(Oenocarpus_bataua	Oenocarpus_minor))	Geonoma_undata)))))	Prestoea_acuminata)	Chamaedorea_seifrizii)))	Calamus_caryotoides);
((Iriartea_deltoidea	((((Sabal_domingensis	Phoenix_dactylifera)	(Serenoa_repens	Nypa_fruticans))	((((Pelagodoxa_henryana	(Oenocarpus_bataua	Oenocarpus_minor))	(Leopoldinia_pulchra	Geonoma_undata))	(((((Elaeis_oleifera	Elaeis_guineensis)	(Bactris_major	Attalea_speciosa))	((Reinhardtia_simplex	Reinhardtia_gracilis)	(Reinhardtia_paiewonskiana	Reinhardtia_latisecta)))	((Prestoea_acuminata	((((((Dictyosperma_album	Kentiopsis_piersoniorum)	Burretiokentia_grandiflora)	(Heterospathe_cagayanensis	Veitchia_spiralis))	Hydriastele_microspadix)	Dypsis_decaryi)	Manicaria_saccifera))	(Roystonea_regia	Sclerosperma_profizianum)))	(Orania_palindan	Podococcus_barteri)))	Pseudophoenix_vinifera))	Chamaedorea_seifrizii))	Calamus_caryotoides);
((((Pelagodoxa_henryana	(Oenocarpus_bataua	Oenocarpus_minor))	(Leopoldinia_pulchra	Geonoma_undata))	((((Roystonea_regia	Sclerosperma_profizianum)	((((Elaeis_oleifera	Elaeis_guineensis)	(Bactris_major	Attalea_speciosa))	((Reinhardtia_simplex	Reinhardtia_gracilis)	(Reinhardtia_paiewonskiana	Reinhardtia_latisecta)))	Podococcus_barteri))	(Prestoea_acuminata	(Orania_palindan	(((((Dictyosperma_album	Kentiopsis_piersoniorum)	((Burretiokentia_grandiflora	Heterospathe_cagayanensis)	Veitchia_spiralis))	Hydriastele_microspadix)	Dypsis_decaryi)	Manicaria_saccifera))))	((Pseudophoenix_vinifera	(((Sabal_domingensis	Phoenix_dactylifera)	(Serenoa_repens	Nypa_fruticans))	Iriartea_deltoidea))	Chamaedorea_seifrizii)))	Calamus_caryotoides);
((((((Heterospathe_cagayanensis	Veitchia_spiralis)	(Hydriastele_microspadix	(Dictyosperma_album	Kentiopsis_piersoniorum)))	Burretiokentia_grandiflora)	Dypsis_decaryi)	(Manicaria_saccifera	(((Roystonea_regia	(Prestoea_acuminata	(Sclerosperma_profizianum	(Podococcus_barteri	Orania_palindan))))	((((Elaeis_oleifera	Elaeis_guineensis)	(Bactris_major	Attalea_speciosa))	((Reinhardtia_simplex	Reinhardtia_gracilis)	(Reinhardtia_paiewonskiana	Reinhardtia_latisecta)))	((((Sabal_domingensis	Phoenix_dactylifera)	(Serenoa_repens	Nypa_fruticans))	Pseudophoenix_vinifera)	(Chamaedorea_seifrizii	Iriartea_deltoidea))))	((Pelagodoxa_henryana	(Oenocarpus_bataua	Oenocarpus_minor))	(Leopoldinia_pulchra	Geonoma_undata)))))	Calamus_caryotoides);
(((((Oenocarpus_bataua	Oenocarpus_minor)	(Leopoldinia_pulchra	Pelagodoxa_henryana))	Geonoma_undata)	((Prestoea_acuminata	((((Dictyosperma_album	(Heterospathe_cagayanensis	Veitchia_spiralis))	((Burretiokentia_grandiflora	Kentiopsis_piersoniorum)	Hydriastele_microspadix))	Dypsis_decaryi)	Manicaria_saccifera))	(((Sclerosperma_profizianum	(Podococcus_barteri	Orania_palindan))	(Roystonea_regia	Iriartea_deltoidea))	(((((Elaeis_oleifera	Elaeis_guineensis)	(Bactris_major	Attalea_speciosa))	((Reinhardtia_simplex	Reinhardtia_gracilis)	(Reinhardtia_paiewonskiana	Reinhardtia_latisecta)))	Chamaedorea_seifrizii)	(((Sabal_domingensis	Phoenix_dactylifera)	(Serenoa_repens	Nypa_fruticans))	Pseudophoenix_vinifera)))))	Calamus_caryotoides);
((Iriartea_deltoidea	((((Sabal_domingensis	Phoenix_dactylifera)	(Serenoa_repens	Nypa_fruticans))	Pseudophoenix_vinifera)	(((Sclerosperma_profizianum	(Podococcus_barteri	(Leopoldinia_pulchra	Orania_palindan)))	(Roystonea_regia	((((Oenocarpus_bataua	Oenocarpus_minor)	Pelagodoxa_henryana)	Geonoma_undata)	(Prestoea_acuminata	((((Dictyosperma_album	Veitchia_spiralis)	(Heterospathe_cagayanensis	((Burretiokentia_grandiflora	Kentiopsis_piersoniorum)	Hydriastele_microspadix)))	Dypsis_decaryi)	Manicaria_saccifera)))))	((((Elaeis_oleifera	Elaeis_guineensis)	(Bactris_major	Attalea_speciosa))	((Reinhardtia_simplex	Reinhardtia_gracilis)	(Reinhardtia_paiewonskiana	Reinhardtia_latisecta)))	Chamaedorea_seifrizii))))	Calamus_caryotoides);
(((((Dictyosperma_album	(Heterospathe_cagayanensis	Veitchia_spiralis))	(Hydriastele_microspadix	(Burretiokentia_grandiflora	Kentiopsis_piersoniorum)))	Dypsis_decaryi)	(Manicaria_saccifera	(((((Oenocarpus_bataua	Oenocarpus_minor)	Pelagodoxa_henryana)	(Leopoldinia_pulchra	Geonoma_undata))	Prestoea_acuminata)	((Sclerosperma_profizianum	(Podococcus_barteri	Orania_palindan))	(Roystonea_regia	((((Elaeis_oleifera	Elaeis_guineensis)	Bactris_major)	(Attalea_speciosa	((Reinhardtia_simplex	Reinhardtia_gracilis)	(Reinhardtia_paiewonskiana	Reinhardtia_latisecta))))	(Iriartea_deltoidea	(Chamaedorea_seifrizii	(((Sabal_domingensis	Phoenix_dactylifera)	(Serenoa_repens	Nypa_fruticans))	Pseudophoenix_vinifera)))))))))	Calamus_caryotoides);
(((((((Dictyosperma_album	Veitchia_spiralis)	Kentiopsis_piersoniorum)	(Heterospathe_cagayanensis	Burretiokentia_grandiflora))	Hydriastele_microspadix)	Dypsis_decaryi)	(Manicaria_saccifera	(((((Roystonea_regia	((Iriartea_deltoidea	Chamaedorea_seifrizii)	((Sabal_domingensis	Phoenix_dactylifera)	(Serenoa_repens	Nypa_fruticans))))	(Pseudophoenix_vinifera	((Attalea_speciosa	((Elaeis_oleifera	Elaeis_guineensis)	Bactris_major))	((Reinhardtia_simplex	Reinhardtia_gracilis)	(Reinhardtia_paiewonskiana	Reinhardtia_latisecta)))))	(Sclerosperma_profizianum	(Podococcus_barteri	Orania_palindan)))	(Leopoldinia_pulchra	(Pelagodoxa_henryana	(Geonoma_undata	(Oenocarpus_bataua	Oenocarpus_minor)))))	Prestoea_acuminata)))	Calamus_caryotoides);
(((Leopoldinia_pulchra	Geonoma_undata)	(((Oenocarpus_bataua	Oenocarpus_minor)	Pelagodoxa_henryana)	((Prestoea_acuminata	((Dypsis_decaryi	(((Dictyosperma_album	Kentiopsis_piersoniorum)	Hydriastele_microspadix)	((Burretiokentia_grandiflora	Heterospathe_cagayanensis)	Veitchia_spiralis)))	Manicaria_saccifera))	((Roystonea_regia	((((Phoenix_dactylifera	Sabal_domingensis)	(Nypa_fruticans	Serenoa_repens))	(Iriartea_deltoidea	Chamaedorea_seifrizii))	((Orania_palindan	Podococcus_barteri)	Sclerosperma_profizianum)))	(Pseudophoenix_vinifera	(((Reinhardtia_simplex	Reinhardtia_gracilis)	(Reinhardtia_paiewonskiana	Reinhardtia_latisecta))	((Elaeis_guineensis	Elaeis_oleifera)	(Attalea_speciosa	Bactris_major))))))))	Calamus_caryotoides);
((Iriartea_deltoidea	((((Reinhardtia_simplex	Reinhardtia_gracilis)	(Reinhardtia_paiewonskiana	Reinhardtia_latisecta))	((Elaeis_guineensis	Elaeis_oleifera)	(Attalea_speciosa	Bactris_major)))	(((((Dypsis_decaryi	((Hydriastele_microspadix	((Heterospathe_cagayanensis	Veitchia_spiralis)	(Dictyosperma_album	Kentiopsis_piersoniorum)))	Burretiokentia_grandiflora))	Manicaria_saccifera)	(Chamaedorea_seifrizii	((Pseudophoenix_vinifera	(Pelagodoxa_henryana	((Phoenix_dactylifera	Sabal_domingensis)	(Nypa_fruticans	Serenoa_repens))))	((Leopoldinia_pulchra	(Oenocarpus_bataua	Oenocarpus_minor))	Geonoma_undata))))	(Prestoea_acuminata	((Orania_palindan	Podococcus_barteri)	Sclerosperma_profizianum)))	Roystonea_regia)))	Calamus_caryotoides);
((Iriartea_deltoidea	(((Pseudophoenix_vinifera	(((Reinhardtia_simplex	Reinhardtia_gracilis)	(Reinhardtia_paiewonskiana	Reinhardtia_latisecta))	((Elaeis_guineensis	Elaeis_oleifera)	(Attalea_speciosa	Bactris_major))))	((Roystonea_regia	((Chamaedorea_seifrizii	((Phoenix_dactylifera	Sabal_domingensis)	(Nypa_fruticans	Serenoa_repens)))	((Pelagodoxa_henryana	(Oenocarpus_bataua	Oenocarpus_minor))	(Geonoma_undata	Leopoldinia_pulchra))))	((Sclerosperma_profizianum	Orania_palindan)	Podococcus_barteri)))	(Prestoea_acuminata	((Dypsis_decaryi	((Heterospathe_cagayanensis	Veitchia_spiralis)	((Dictyosperma_album	Kentiopsis_piersoniorum)	(Burretiokentia_grandiflora	Hydriastele_microspadix))))	Manicaria_saccifera))))	Calamus_caryotoides);
(((Prestoea_acuminata	((((Chamaedorea_seifrizii	((Pseudophoenix_vinifera	((Phoenix_dactylifera	Sabal_domingensis)	(Nypa_fruticans	Serenoa_repens)))	(((Oenocarpus_bataua	Oenocarpus_minor)	(Leopoldinia_pulchra	Pelagodoxa_henryana))	Geonoma_undata)))	(((Reinhardtia_simplex	Reinhardtia_gracilis)	(Reinhardtia_paiewonskiana	Reinhardtia_latisecta))	((Elaeis_guineensis	Elaeis_oleifera)	(Attalea_speciosa	Bactris_major))))	(Orania_palindan	(Iriartea_deltoidea	Podococcus_barteri)))	(Sclerosperma_profizianum	Roystonea_regia)))	((Dypsis_decaryi	(Hydriastele_microspadix	((((Heterospathe_cagayanensis	Veitchia_spiralis)	Dictyosperma_album)	Kentiopsis_piersoniorum)	Burretiokentia_grandiflora)))	Manicaria_saccifera))	Calamus_caryotoides);
(((Iriartea_deltoidea	((((Orania_palindan	((Dypsis_decaryi	(Hydriastele_microspadix	(((Heterospathe_cagayanensis	Veitchia_spiralis)	Dictyosperma_album)	(Kentiopsis_piersoniorum	Burretiokentia_grandiflora))))	Manicaria_saccifera))	((Chamaedorea_seifrizii	(Pseudophoenix_vinifera	((Phoenix_dactylifera	Sabal_domingensis)	(Nypa_fruticans	Serenoa_repens))))	(Podococcus_barteri	(((Prestoea_acuminata	(Oenocarpus_bataua	Oenocarpus_minor))	Pelagodoxa_henryana)	Geonoma_undata))))	(Roystonea_regia	Sclerosperma_profizianum))	(((Reinhardtia_simplex	Reinhardtia_gracilis)	(Reinhardtia_paiewonskiana	Reinhardtia_latisecta))	((Elaeis_guineensis	Elaeis_oleifera)	(Attalea_speciosa	Bactris_major)))))	Leopoldinia_pulchra)	Calamus_caryotoides);
(((Pelagodoxa_henryana	((Oenocarpus_bataua	Oenocarpus_minor)	(Geonoma_undata	(((Chamaedorea_seifrizii	Iriartea_deltoidea)	((Phoenix_dactylifera	Sabal_domingensis)	(Nypa_fruticans	Serenoa_repens)))	(Pseudophoenix_vinifera	((Orania_palindan	(Podococcus_barteri	Sclerosperma_profizianum))	((((Reinhardtia_simplex	Reinhardtia_gracilis)	(Reinhardtia_paiewonskiana	Reinhardtia_latisecta))	((Elaeis_guineensis	Elaeis_oleifera)	(Attalea_speciosa	Bactris_major)))	(Roystonea_regia	(Prestoea_acuminata	((Heterospathe_cagayanensis	(((Veitchia_spiralis	Dictyosperma_album)	((Burretiokentia_grandiflora	Kentiopsis_piersoniorum)	Hydriastele_microspadix))	Dypsis_decaryi))	Manicaria_saccifera))))))))))	Leopoldinia_pulchra)	Calamus_caryotoides);
((((Geonoma_undata	Leopoldinia_pulchra)	(Pelagodoxa_henryana	(Oenocarpus_bataua	Oenocarpus_minor)))	(((Phoenix_dactylifera	Sabal_domingensis)	(Nypa_fruticans	Serenoa_repens))	(Pseudophoenix_vinifera	((((Orania_palindan	Roystonea_regia)	(Sclerosperma_profizianum	(Iriartea_deltoidea	Podococcus_barteri)))	(Prestoea_acuminata	(Chamaedorea_seifrizii	((Dypsis_decaryi	((Veitchia_spiralis	Heterospathe_cagayanensis)	((Dictyosperma_album	Kentiopsis_piersoniorum)	(Burretiokentia_grandiflora	Hydriastele_microspadix))))	Manicaria_saccifera))))	(((Reinhardtia_simplex	Reinhardtia_gracilis)	(Reinhardtia_paiewonskiana	Reinhardtia_latisecta))	((Elaeis_guineensis	Elaeis_oleifera)	(Attalea_speciosa	Bactris_major)))))))	Calamus_caryotoides);
(((Geonoma_undata	((Leopoldinia_pulchra	Pelagodoxa_henryana)	(Oenocarpus_bataua	Oenocarpus_minor)))	((((Phoenix_dactylifera	Sabal_domingensis)	(Nypa_fruticans	Serenoa_repens))	Pseudophoenix_vinifera)	((((((Sclerosperma_profizianum	Roystonea_regia)	(Iriartea_deltoidea	Podococcus_barteri))	(Prestoea_acuminata	((Dypsis_decaryi	((Veitchia_spiralis	(Burretiokentia_grandiflora	Heterospathe_cagayanensis))	((Dictyosperma_album	Kentiopsis_piersoniorum)	Hydriastele_microspadix)))	Manicaria_saccifera)))	Orania_palindan)	(((Reinhardtia_simplex	Reinhardtia_gracilis)	(Reinhardtia_paiewonskiana	Reinhardtia_latisecta))	((Elaeis_guineensis	Elaeis_oleifera)	(Attalea_speciosa	Bactris_major))))	Chamaedorea_seifrizii)))	Calamus_caryotoides);
(((Geonoma_undata	((((((Reinhardtia_simplex	Reinhardtia_gracilis)	(Reinhardtia_paiewonskiana	Reinhardtia_latisecta))	((Elaeis_guineensis	Elaeis_oleifera)	(Attalea_speciosa	Bactris_major)))	(((Prestoea_acuminata	((Dypsis_decaryi	((Veitchia_spiralis	(Burretiokentia_grandiflora	Heterospathe_cagayanensis))	((Dictyosperma_album	Kentiopsis_piersoniorum)	Hydriastele_microspadix)))	Manicaria_saccifera))	((Sclerosperma_profizianum	Orania_palindan)	Podococcus_barteri))	(Iriartea_deltoidea	Roystonea_regia)))	(Pseudophoenix_vinifera	((Phoenix_dactylifera	Sabal_domingensis)	(Chamaedorea_seifrizii	(Nypa_fruticans	Serenoa_repens)))))	(Pelagodoxa_henryana	(Oenocarpus_bataua	Oenocarpus_minor))))	Leopoldinia_pulchra)	Calamus_caryotoides);
((((Prestoea_acuminata	((Dypsis_decaryi	((Veitchia_spiralis	(Burretiokentia_grandiflora	Heterospathe_cagayanensis))	((Dictyosperma_album	Kentiopsis_piersoniorum)	Hydriastele_microspadix)))	Manicaria_saccifera))	(((Sclerosperma_profizianum	(Orania_palindan	Podococcus_barteri))	((((Reinhardtia_simplex	Reinhardtia_gracilis)	(Reinhardtia_paiewonskiana	Reinhardtia_latisecta))	((Elaeis_guineensis	Elaeis_oleifera)	(Attalea_speciosa	Bactris_major)))	(((Pseudophoenix_vinifera	((Phoenix_dactylifera	Sabal_domingensis)	(Nypa_fruticans	Serenoa_repens)))	Chamaedorea_seifrizii)	((Pelagodoxa_henryana	(Oenocarpus_bataua	Oenocarpus_minor))	(Leopoldinia_pulchra	Geonoma_undata)))))	Roystonea_regia))	Iriartea_deltoidea)	Calamus_caryotoides);
((((((((Sabal_domingensis	Phoenix_dactylifera)	(Nypa_fruticans	Serenoa_repens))	Pseudophoenix_vinifera)	((((Elaeis_oleifera	Elaeis_guineensis)	(Bactris_major	Attalea_speciosa))	((Reinhardtia_paiewonskiana	Reinhardtia_latisecta)	(Reinhardtia_simplex	Reinhardtia_gracilis)))	((Prestoea_acuminata	(Sclerosperma_profizianum	(Orania_palindan	Podococcus_barteri)))	(((((Dypsis_decaryi	(Kentiopsis_piersoniorum	Hydriastele_microspadix))	((Dictyosperma_album	Veitchia_spiralis)	(Burretiokentia_grandiflora	Heterospathe_cagayanensis)))	Manicaria_saccifera)	Chamaedorea_seifrizii)	Roystonea_regia))))	(Geonoma_undata	((Oenocarpus_minor	Oenocarpus_bataua)	Pelagodoxa_henryana)))	Leopoldinia_pulchra)	Iriartea_deltoidea)	Calamus_caryotoides);
((((Oenocarpus_minor	Oenocarpus_bataua)	Pelagodoxa_henryana)	(((((((Elaeis_oleifera	Elaeis_guineensis)	(Bactris_major	Attalea_speciosa))	((Reinhardtia_paiewonskiana	Reinhardtia_latisecta)	(Reinhardtia_simplex	Reinhardtia_gracilis)))	((Orania_palindan	((Dypsis_decaryi	(((Dictyosperma_album	Kentiopsis_piersoniorum)	(Burretiokentia_grandiflora	Hydriastele_microspadix))	(Veitchia_spiralis	Heterospathe_cagayanensis)))	Manicaria_saccifera))	((Sclerosperma_profizianum	Roystonea_regia)	(Prestoea_acuminata	Podococcus_barteri))))	Pseudophoenix_vinifera)	((Nypa_fruticans	(Chamaedorea_seifrizii	Iriartea_deltoidea))	((Sabal_domingensis	Phoenix_dactylifera)	Serenoa_repens)))	(Leopoldinia_pulchra	Geonoma_undata)))	Calamus_caryotoides);
((Iriartea_deltoidea	((((Geonoma_undata	((Oenocarpus_minor	Oenocarpus_bataua)	(Leopoldinia_pulchra	Pelagodoxa_henryana)))	(((Sclerosperma_profizianum	(Podococcus_barteri	Orania_palindan))	(((Elaeis_oleifera	Elaeis_guineensis)	(Bactris_major	Attalea_speciosa))	((Reinhardtia_paiewonskiana	Reinhardtia_latisecta)	(Reinhardtia_simplex	Reinhardtia_gracilis))))	((Prestoea_acuminata	(Chamaedorea_seifrizii	((Dypsis_decaryi	(((Veitchia_spiralis	(Heterospathe_cagayanensis	Burretiokentia_grandiflora))	(Dictyosperma_album	Kentiopsis_piersoniorum))	Hydriastele_microspadix))	Manicaria_saccifera)))	Roystonea_regia)))	Pseudophoenix_vinifera)	((Serenoa_repens	Nypa_fruticans)	(Sabal_domingensis	Phoenix_dactylifera))))	Calamus_caryotoides);
((Geonoma_undata	(((Oenocarpus_minor	Oenocarpus_bataua)	(Leopoldinia_pulchra	Pelagodoxa_henryana))	((Prestoea_acuminata	((Dypsis_decaryi	(((Veitchia_spiralis	(Heterospathe_cagayanensis	Burretiokentia_grandiflora))	(Dictyosperma_album	Kentiopsis_piersoniorum))	Hydriastele_microspadix))	Manicaria_saccifera))	((Sclerosperma_profizianum	Roystonea_regia)	((((Chamaedorea_seifrizii	Iriartea_deltoidea)	((Pseudophoenix_vinifera	(Serenoa_repens	Nypa_fruticans))	(Sabal_domingensis	Phoenix_dactylifera)))	(Podococcus_barteri	Orania_palindan))	(((Elaeis_oleifera	Elaeis_guineensis)	(Bactris_major	Attalea_speciosa))	((Reinhardtia_paiewonskiana	Reinhardtia_latisecta)	(Reinhardtia_simplex	Reinhardtia_gracilis))))))))	Calamus_caryotoides);
((((((Podococcus_barteri	Orania_palindan)	(Sclerosperma_profizianum	Roystonea_regia))	((Prestoea_acuminata	((Dypsis_decaryi	((((Veitchia_spiralis	Heterospathe_cagayanensis)	(Dictyosperma_album	Kentiopsis_piersoniorum))	Hydriastele_microspadix)	Burretiokentia_grandiflora))	Manicaria_saccifera))	((((Elaeis_oleifera	Elaeis_guineensis)	(Bactris_major	Attalea_speciosa))	((Reinhardtia_paiewonskiana	Reinhardtia_latisecta)	(Reinhardtia_simplex	Reinhardtia_gracilis)))	(Chamaedorea_seifrizii	Iriartea_deltoidea))))	(Pseudophoenix_vinifera	((Serenoa_repens	(Sabal_domingensis	Phoenix_dactylifera))	Nypa_fruticans)))	((Leopoldinia_pulchra	Geonoma_undata)	(Pelagodoxa_henryana	(Oenocarpus_minor	Oenocarpus_bataua))))	Calamus_caryotoides);
(((((((((Podococcus_barteri	Orania_palindan)	Sclerosperma_profizianum)	((((Elaeis_oleifera	Elaeis_guineensis)	(Bactris_major	Attalea_speciosa))	((Reinhardtia_paiewonskiana	Reinhardtia_latisecta)	(Reinhardtia_simplex	Reinhardtia_gracilis)))	(Roystonea_regia	Iriartea_deltoidea)))	(Pseudophoenix_vinifera	((Dypsis_decaryi	((Veitchia_spiralis	(Burretiokentia_grandiflora	Heterospathe_cagayanensis))	((Dictyosperma_album	Kentiopsis_piersoniorum)	Hydriastele_microspadix)))	Manicaria_saccifera)))	(Chamaedorea_seifrizii	((Serenoa_repens	Nypa_fruticans)	(Sabal_domingensis	Phoenix_dactylifera))))	Geonoma_undata)	(Prestoea_acuminata	(Pelagodoxa_henryana	(Oenocarpus_minor	Oenocarpus_bataua))))	Leopoldinia_pulchra)	Calamus_caryotoides);
((Iriartea_deltoidea	(((((((Elaeis_oleifera	Elaeis_guineensis)	(Bactris_major	(((Reinhardtia_paiewonskiana	Reinhardtia_latisecta)	(Reinhardtia_simplex	Reinhardtia_gracilis))	Attalea_speciosa)))	Roystonea_regia)	((Pseudophoenix_vinifera	((Serenoa_repens	Nypa_fruticans)	(Sabal_domingensis	Phoenix_dactylifera)))	((Pelagodoxa_henryana	(Oenocarpus_minor	Oenocarpus_bataua))	(Geonoma_undata	Leopoldinia_pulchra))))	((Podococcus_barteri	Orania_palindan)	Sclerosperma_profizianum))	(Prestoea_acuminata	((Dypsis_decaryi	(((Veitchia_spiralis	(Burretiokentia_grandiflora	Heterospathe_cagayanensis))	(Dictyosperma_album	Kentiopsis_piersoniorum))	Hydriastele_microspadix))	Manicaria_saccifera)))	Chamaedorea_seifrizii))	Calamus_caryotoides);
((Nypa_fruticans	(((Sabal_domingensis	Phoenix_dactylifera)	((((Pelagodoxa_henryana	(Oenocarpus_minor	Oenocarpus_bataua))	Geonoma_undata)	(((Podococcus_barteri	Orania_palindan)	Sclerosperma_profizianum)	((((Manicaria_saccifera	(Prestoea_acuminata	(Dypsis_decaryi	((((Dictyosperma_album	Kentiopsis_piersoniorum)	Hydriastele_microspadix)	Burretiokentia_grandiflora)	(Veitchia_spiralis	Heterospathe_cagayanensis)))))	(Chamaedorea_seifrizii	(Leopoldinia_pulchra	Iriartea_deltoidea)))	Roystonea_regia)	(((Reinhardtia_paiewonskiana	Reinhardtia_latisecta)	(Reinhardtia_simplex	Reinhardtia_gracilis))	(((Elaeis_oleifera	Elaeis_guineensis)	Attalea_speciosa)	Bactris_major)))))	Pseudophoenix_vinifera))	Serenoa_repens))	Calamus_caryotoides);
((Leopoldinia_pulchra	(((((((((Chamaedorea_seifrizii	Iriartea_deltoidea)	(Manicaria_saccifera	(Prestoea_acuminata	(Dypsis_decaryi	(((Dictyosperma_album	Kentiopsis_piersoniorum)	Hydriastele_microspadix)	(Veitchia_spiralis	(Burretiokentia_grandiflora	Heterospathe_cagayanensis)))))))	(Sclerosperma_profizianum	(Roystonea_regia	Orania_palindan)))	(((Reinhardtia_paiewonskiana	Reinhardtia_latisecta)	(Reinhardtia_simplex	Reinhardtia_gracilis))	(((Elaeis_oleifera	Elaeis_guineensis)	Attalea_speciosa)	Bactris_major)))	Podococcus_barteri)	((Serenoa_repens	Nypa_fruticans)	(Sabal_domingensis	Phoenix_dactylifera)))	Pseudophoenix_vinifera)	(Pelagodoxa_henryana	(Oenocarpus_minor	Oenocarpus_bataua)))	Geonoma_undata))	Calamus_caryotoides);
(((Dypsis_decaryi	(((Dictyosperma_album	Kentiopsis_piersoniorum)	Hydriastele_microspadix)	(Veitchia_spiralis	(Burretiokentia_grandiflora	Heterospathe_cagayanensis))))	(Manicaria_saccifera	(((((Sclerosperma_profizianum	(Orania_palindan	Podococcus_barteri))	Roystonea_regia)	((((Chamaedorea_seifrizii	Iriartea_deltoidea)	((Serenoa_repens	Nypa_fruticans)	(Sabal_domingensis	Phoenix_dactylifera)))	Pseudophoenix_vinifera)	((Pelagodoxa_henryana	(Leopoldinia_pulchra	(Oenocarpus_minor	Oenocarpus_bataua)))	Geonoma_undata)))	(((Reinhardtia_paiewonskiana	Reinhardtia_latisecta)	(Reinhardtia_simplex	Reinhardtia_gracilis))	((Elaeis_oleifera	Elaeis_guineensis)	(Attalea_speciosa	Bactris_major))))	Prestoea_acuminata)))	Calamus_caryotoides);
((Pseudophoenix_vinifera	(((Phoenix_dactylifera	Sabal_domingensis)	(Nypa_fruticans	Serenoa_repens))	(((((Reinhardtia_paiewonskiana	Reinhardtia_latisecta)	(Reinhardtia_simplex	Reinhardtia_gracilis))	((Attalea_speciosa	Bactris_major)	(Elaeis_oleifera	Elaeis_guineensis)))	(((Prestoea_acuminata	(Manicaria_saccifera	(Dypsis_decaryi	(((Kentiopsis_piersoniorum	Dictyosperma_album)	Hydriastele_microspadix)	((Burretiokentia_grandiflora	Heterospathe_cagayanensis)	Veitchia_spiralis)))))	((Leopoldinia_pulchra	(Oenocarpus_minor	Oenocarpus_bataua))	(Geonoma_undata	Pelagodoxa_henryana)))	(Sclerosperma_profizianum	(Roystonea_regia	(Podococcus_barteri	Orania_palindan)))))	(Chamaedorea_seifrizii	Iriartea_deltoidea))))	Calamus_caryotoides);
((((Pelagodoxa_henryana	Leopoldinia_pulchra)	(Geonoma_undata	(Oenocarpus_minor	Oenocarpus_bataua)))	((Iriartea_deltoidea	(((Sclerosperma_profizianum	(Podococcus_barteri	Orania_palindan))	((Chamaedorea_seifrizii	(Pseudophoenix_vinifera	((Nypa_fruticans	Serenoa_repens)	(Phoenix_dactylifera	Sabal_domingensis))))	(((Reinhardtia_paiewonskiana	Reinhardtia_latisecta)	(Reinhardtia_simplex	Reinhardtia_gracilis))	((Attalea_speciosa	Bactris_major)	(Elaeis_oleifera	Elaeis_guineensis)))))	Roystonea_regia))	(Prestoea_acuminata	(Manicaria_saccifera	(Dypsis_decaryi	(((Kentiopsis_piersoniorum	Dictyosperma_album)	Hydriastele_microspadix)	((Burretiokentia_grandiflora	Heterospathe_cagayanensis)	Veitchia_spiralis)))))))	Calamus_caryotoides);
(((Geonoma_undata	((Oenocarpus_minor	Oenocarpus_bataua)	(Pelagodoxa_henryana	Leopoldinia_pulchra)))	((Pseudophoenix_vinifera	((Nypa_fruticans	Serenoa_repens)	(Phoenix_dactylifera	Sabal_domingensis)))	((Chamaedorea_seifrizii	Iriartea_deltoidea)	((((Reinhardtia_paiewonskiana	Reinhardtia_latisecta)	(Reinhardtia_simplex	Reinhardtia_gracilis))	((Attalea_speciosa	Bactris_major)	(Elaeis_oleifera	Elaeis_guineensis)))	(((Sclerosperma_profizianum	Podococcus_barteri)	Roystonea_regia)	((Orania_palindan	Prestoea_acuminata)	(Manicaria_saccifera	(Dypsis_decaryi	((Hydriastele_microspadix	((Heterospathe_cagayanensis	Veitchia_spiralis)	(Kentiopsis_piersoniorum	Dictyosperma_album)))	Burretiokentia_grandiflora)))))))))	Calamus_caryotoides);
(((((Geonoma_undata	Leopoldinia_pulchra)	((Oenocarpus_minor	Oenocarpus_bataua)	Pelagodoxa_henryana))	((Iriartea_deltoidea	((Nypa_fruticans	Serenoa_repens)	(Phoenix_dactylifera	Sabal_domingensis)))	(((Podococcus_barteri	(Orania_palindan	Sclerosperma_profizianum))	((Chamaedorea_seifrizii	Manicaria_saccifera)	Prestoea_acuminata))	(Roystonea_regia	((((Reinhardtia_paiewonskiana	Reinhardtia_latisecta)	(Reinhardtia_simplex	Reinhardtia_gracilis))	((Attalea_speciosa	Bactris_major)	(Elaeis_oleifera	Elaeis_guineensis)))	((((Dypsis_decaryi	Kentiopsis_piersoniorum)	(Heterospathe_cagayanensis	(Veitchia_spiralis	Dictyosperma_album)))	Burretiokentia_grandiflora)	Hydriastele_microspadix))))))	Pseudophoenix_vinifera)	Calamus_caryotoides);
((Iriartea_deltoidea	((Chamaedorea_seifrizii	((Nypa_fruticans	Serenoa_repens)	(Phoenix_dactylifera	Sabal_domingensis)))	(((Prestoea_acuminata	((Geonoma_undata	((Oenocarpus_minor	Oenocarpus_bataua)	Pelagodoxa_henryana))	((Leopoldinia_pulchra	Orania_palindan)	(Manicaria_saccifera	(((Burretiokentia_grandiflora	Heterospathe_cagayanensis)	Veitchia_spiralis)	(Dypsis_decaryi	((Dictyosperma_album	Kentiopsis_piersoniorum)	Hydriastele_microspadix)))))))	((Podococcus_barteri	(((Reinhardtia_paiewonskiana	Reinhardtia_latisecta)	(Reinhardtia_simplex	Reinhardtia_gracilis))	((Attalea_speciosa	Bactris_major)	(Elaeis_oleifera	Elaeis_guineensis))))	(Sclerosperma_profizianum	Roystonea_regia)))	Pseudophoenix_vinifera)))	Calamus_caryotoides);
((Heterospathe_cagayanensis	(Veitchia_spiralis	(((Dictyosperma_album	Kentiopsis_piersoniorum)	Hydriastele_microspadix)	(Burretiokentia_grandiflora	(Dypsis_decaryi	((((((Chamaedorea_seifrizii	(Sclerosperma_profizianum	Roystonea_regia))	(Pseudophoenix_vinifera	(Iriartea_deltoidea	((Nypa_fruticans	Serenoa_repens)	(Phoenix_dactylifera	Sabal_domingensis)))))	((((Reinhardtia_paiewonskiana	Reinhardtia_latisecta)	(Reinhardtia_simplex	Reinhardtia_gracilis))	((Attalea_speciosa	Bactris_major)	(Elaeis_oleifera	Elaeis_guineensis)))	Podococcus_barteri))	(Orania_palindan	(Leopoldinia_pulchra	Prestoea_acuminata)))	(Geonoma_undata	((Oenocarpus_minor	Oenocarpus_bataua)	Pelagodoxa_henryana)))	Manicaria_saccifera))))))	Calamus_caryotoides);
(((((Oenocarpus_minor	Oenocarpus_bataua)	Geonoma_undata)	(Leopoldinia_pulchra	Pelagodoxa_henryana))	((Pseudophoenix_vinifera	((Chamaedorea_seifrizii	Iriartea_deltoidea)	((Nypa_fruticans	Serenoa_repens)	(Phoenix_dactylifera	Sabal_domingensis))))	((((Orania_palindan	Podococcus_barteri)	Sclerosperma_profizianum)	(Roystonea_regia	(Prestoea_acuminata	(Manicaria_saccifera	((((Heterospathe_cagayanensis	(Dictyosperma_album	Veitchia_spiralis))	(Burretiokentia_grandiflora	Kentiopsis_piersoniorum))	Hydriastele_microspadix)	Dypsis_decaryi)))))	(((Reinhardtia_paiewonskiana	Reinhardtia_latisecta)	(Reinhardtia_simplex	Reinhardtia_gracilis))	((Attalea_speciosa	Bactris_major)	(Elaeis_oleifera	Elaeis_guineensis))))))	Calamus_caryotoides);
((Pseudophoenix_vinifera	((((Nypa_fruticans	Serenoa_repens)	(Phoenix_dactylifera	Sabal_domingensis))	(((Prestoea_acuminata	((Orania_palindan	Manicaria_saccifera)	((Hydriastele_microspadix	(((Heterospathe_cagayanensis	(Dictyosperma_album	Veitchia_spiralis))	Kentiopsis_piersoniorum)	Burretiokentia_grandiflora))	Dypsis_decaryi)))	(Roystonea_regia	((Podococcus_barteri	Sclerosperma_profizianum)	Iriartea_deltoidea)))	(Chamaedorea_seifrizii	(((Reinhardtia_paiewonskiana	Reinhardtia_latisecta)	(Reinhardtia_simplex	Reinhardtia_gracilis))	((Attalea_speciosa	Bactris_major)	(Elaeis_oleifera	Elaeis_guineensis))))))	((Geonoma_undata	Leopoldinia_pulchra)	(Pelagodoxa_henryana	(Oenocarpus_minor	Oenocarpus_bataua)))))	Calamus_caryotoides);
((((((Hydriastele_microspadix	(Dictyosperma_album	Kentiopsis_piersoniorum))	(Veitchia_spiralis	Heterospathe_cagayanensis))	Burretiokentia_grandiflora)	Dypsis_decaryi)	(((Prestoea_acuminata	(((Geonoma_undata	Leopoldinia_pulchra)	(Pelagodoxa_henryana	(Oenocarpus_minor	Oenocarpus_bataua)))	(((Orania_palindan	(Podococcus_barteri	Sclerosperma_profizianum))	(Roystonea_regia	(Iriartea_deltoidea	((Nypa_fruticans	Serenoa_repens)	(Phoenix_dactylifera	Sabal_domingensis)))))	(Pseudophoenix_vinifera	(Bactris_major	((Elaeis_oleifera	Elaeis_guineensis)	(Attalea_speciosa	((Reinhardtia_paiewonskiana	Reinhardtia_latisecta)	(Reinhardtia_simplex	Reinhardtia_gracilis)))))))))	Chamaedorea_seifrizii)	Manicaria_saccifera))	Calamus_caryotoides);
((((Geonoma_undata	Leopoldinia_pulchra)	(Pelagodoxa_henryana	(Oenocarpus_minor	Oenocarpus_bataua)))	((((Nypa_fruticans	Serenoa_repens)	(Phoenix_dactylifera	Sabal_domingensis))	(Chamaedorea_seifrizii	Pseudophoenix_vinifera))	((((Reinhardtia_paiewonskiana	Reinhardtia_latisecta)	(Reinhardtia_simplex	Reinhardtia_gracilis))	((Attalea_speciosa	Bactris_major)	(Elaeis_oleifera	Elaeis_guineensis)))	(((Iriartea_deltoidea	Sclerosperma_profizianum)	((Podococcus_barteri	Roystonea_regia)	Orania_palindan))	((Manicaria_saccifera	(((Hydriastele_microspadix	(Dictyosperma_album	Kentiopsis_piersoniorum))	(Veitchia_spiralis	(Burretiokentia_grandiflora	Heterospathe_cagayanensis)))	Dypsis_decaryi))	Prestoea_acuminata)))))	Calamus_caryotoides);
((Iriartea_deltoidea	(Chamaedorea_seifrizii	(((Phoenix_dactylifera	Sabal_domingensis)	(Nypa_fruticans	Serenoa_repens))	(Pseudophoenix_vinifera	(((Podococcus_barteri	((Roystonea_regia	Sclerosperma_profizianum)	(((((Hydriastele_microspadix	(Dictyosperma_album	Kentiopsis_piersoniorum))	((Burretiokentia_grandiflora	Heterospathe_cagayanensis)	Veitchia_spiralis))	Dypsis_decaryi)	Manicaria_saccifera)	(Orania_palindan	Prestoea_acuminata))))	(((Reinhardtia_paiewonskiana	Reinhardtia_latisecta)	(Reinhardtia_gracilis	Reinhardtia_simplex))	((Elaeis_guineensis	Elaeis_oleifera)	(Attalea_speciosa	Bactris_major))))	((Geonoma_undata	(Oenocarpus_minor	Oenocarpus_bataua))	(Leopoldinia_pulchra	Pelagodoxa_henryana)))))))	Calamus_caryotoides);
(((Leopoldinia_pulchra	Geonoma_undata)	((((Pseudophoenix_vinifera	((((Hydriastele_microspadix	(Dictyosperma_album	Kentiopsis_piersoniorum))	((Burretiokentia_grandiflora	Heterospathe_cagayanensis)	Veitchia_spiralis))	Dypsis_decaryi)	Manicaria_saccifera))	(((((Reinhardtia_paiewonskiana	Reinhardtia_latisecta)	(Reinhardtia_gracilis	Reinhardtia_simplex))	((Elaeis_guineensis	Elaeis_oleifera)	(Attalea_speciosa	Bactris_major)))	(((Iriartea_deltoidea	Chamaedorea_seifrizii)	((Phoenix_dactylifera	Sabal_domingensis)	(Nypa_fruticans	Serenoa_repens)))	Roystonea_regia))	(Orania_palindan	(Sclerosperma_profizianum	Prestoea_acuminata))))	Podococcus_barteri)	(Pelagodoxa_henryana	(Oenocarpus_minor	Oenocarpus_bataua))))	Calamus_caryotoides);
((Iriartea_deltoidea	((((((Podococcus_barteri	Roystonea_regia)	Sclerosperma_profizianum)	(((Orania_palindan	Prestoea_acuminata)	(((Burretiokentia_grandiflora	((Hydriastele_microspadix	(Heterospathe_cagayanensis	Kentiopsis_piersoniorum))	(Dictyosperma_album	Veitchia_spiralis)))	Dypsis_decaryi)	Manicaria_saccifera))	(((Reinhardtia_paiewonskiana	Reinhardtia_latisecta)	(Reinhardtia_gracilis	Reinhardtia_simplex))	((Elaeis_guineensis	Elaeis_oleifera)	(Attalea_speciosa	Bactris_major)))))	(Pseudophoenix_vinifera	((Leopoldinia_pulchra	Pelagodoxa_henryana)	(Geonoma_undata	(Oenocarpus_minor	Oenocarpus_bataua)))))	((Phoenix_dactylifera	Sabal_domingensis)	(Nypa_fruticans	Serenoa_repens)))	Chamaedorea_seifrizii))	Calamus_caryotoides);
(((Iriartea_deltoidea	((((((Sclerosperma_profizianum	((Geonoma_undata	(Oenocarpus_minor	Oenocarpus_bataua))	(((((Burretiokentia_grandiflora	(Veitchia_spiralis	Heterospathe_cagayanensis))	(Hydriastele_microspadix	(Dictyosperma_album	Kentiopsis_piersoniorum)))	Dypsis_decaryi)	Manicaria_saccifera)	(Prestoea_acuminata	Pelagodoxa_henryana))))	Podococcus_barteri)	(Orania_palindan	Roystonea_regia))	(((Reinhardtia_paiewonskiana	Reinhardtia_latisecta)	(Reinhardtia_gracilis	Reinhardtia_simplex))	((Elaeis_guineensis	Elaeis_oleifera)	(Attalea_speciosa	Bactris_major))))	((Pseudophoenix_vinifera	((Phoenix_dactylifera	Sabal_domingensis)	Serenoa_repens))	Nypa_fruticans))	Chamaedorea_seifrizii))	Leopoldinia_pulchra)	Calamus_caryotoides);
((((((((Heterospathe_cagayanensis	(Veitchia_spiralis	Dictyosperma_album))	(Burretiokentia_grandiflora	Kentiopsis_piersoniorum))	Hydriastele_microspadix)	Dypsis_decaryi)	Manicaria_saccifera)	(Prestoea_acuminata	Pelagodoxa_henryana))	((((Orania_palindan	(Podococcus_barteri	Roystonea_regia))	(Sclerosperma_profizianum	(((Reinhardtia_paiewonskiana	Reinhardtia_latisecta)	(Reinhardtia_gracilis	Reinhardtia_simplex))	((Elaeis_guineensis	Elaeis_oleifera)	(Attalea_speciosa	Bactris_major)))))	((Chamaedorea_seifrizii	Iriartea_deltoidea)	(((Phoenix_dactylifera	Sabal_domingensis)	(Serenoa_repens	Nypa_fruticans))	Pseudophoenix_vinifera)))	((Leopoldinia_pulchra	Geonoma_undata)	(Oenocarpus_minor	Oenocarpus_bataua))))	Calamus_caryotoides);
((Leopoldinia_pulchra	(Geonoma_undata	((Pelagodoxa_henryana	(Oenocarpus_minor	Oenocarpus_bataua))	(((((Attalea_speciosa	((Reinhardtia_paiewonskiana	Reinhardtia_latisecta)	(Reinhardtia_gracilis	Reinhardtia_simplex)))	((Elaeis_guineensis	Elaeis_oleifera)	Bactris_major))	((Orania_palindan	((((((Heterospathe_cagayanensis	Burretiokentia_grandiflora)	Veitchia_spiralis)	Hydriastele_microspadix)	(Dictyosperma_album	Kentiopsis_piersoniorum))	Dypsis_decaryi)	Manicaria_saccifera))	Prestoea_acuminata))	((Sclerosperma_profizianum	Roystonea_regia)	Podococcus_barteri))	(((Chamaedorea_seifrizii	Iriartea_deltoidea)	((Phoenix_dactylifera	Sabal_domingensis)	(Serenoa_repens	Nypa_fruticans)))	Pseudophoenix_vinifera)))))	Calamus_caryotoides);
((Leopoldinia_pulchra	(Geonoma_undata	((Pelagodoxa_henryana	(Oenocarpus_minor	Oenocarpus_bataua))	((((((Heterospathe_cagayanensis	Burretiokentia_grandiflora)	Veitchia_spiralis)	(Hydriastele_microspadix	(Dictyosperma_album	Kentiopsis_piersoniorum)))	Dypsis_decaryi)	Manicaria_saccifera)	(Prestoea_acuminata	((Roystonea_regia	Iriartea_deltoidea)	((Podococcus_barteri	(Orania_palindan	Sclerosperma_profizianum))	((((Phoenix_dactylifera	Sabal_domingensis)	(Chamaedorea_seifrizii	(Serenoa_repens	Nypa_fruticans)))	Pseudophoenix_vinifera)	(((Reinhardtia_paiewonskiana	Reinhardtia_latisecta)	(Reinhardtia_gracilis	Reinhardtia_simplex))	((Elaeis_guineensis	Elaeis_oleifera)	(Bactris_major	Attalea_speciosa)))))))))))	Calamus_caryotoides);
((Leopoldinia_pulchra	((Geonoma_undata	(Pelagodoxa_henryana	(Oenocarpus_minor	Oenocarpus_bataua)))	((((((Heterospathe_cagayanensis	Veitchia_spiralis)	(Hydriastele_microspadix	(Dictyosperma_album	(Burretiokentia_grandiflora	Kentiopsis_piersoniorum))))	Dypsis_decaryi)	Manicaria_saccifera)	Prestoea_acuminata)	(((Sclerosperma_profizianum	(Podococcus_barteri	Orania_palindan))	Roystonea_regia)	((Pseudophoenix_vinifera	((Attalea_speciosa	((Reinhardtia_paiewonskiana	Reinhardtia_latisecta)	(Reinhardtia_gracilis	Reinhardtia_simplex)))	((Elaeis_guineensis	Elaeis_oleifera)	Bactris_major)))	(((Phoenix_dactylifera	Sabal_domingensis)	(Serenoa_repens	Nypa_fruticans))	(Iriartea_deltoidea	Chamaedorea_seifrizii)))))))	Calamus_caryotoides);
((((((Hydriastele_microspadix	Kentiopsis_piersoniorum)	(Heterospathe_cagayanensis	(Dictyosperma_album	Veitchia_spiralis)))	Burretiokentia_grandiflora)	Dypsis_decaryi)	(Manicaria_saccifera	(Prestoea_acuminata	((Podococcus_barteri	((Roystonea_regia	Sclerosperma_profizianum)	((((Reinhardtia_paiewonskiana	Reinhardtia_latisecta)	(Reinhardtia_gracilis	Reinhardtia_simplex))	((Elaeis_guineensis	Elaeis_oleifera)	(Attalea_speciosa	Bactris_major)))	(Orania_palindan	((Pseudophoenix_vinifera	((Chamaedorea_seifrizii	(Serenoa_repens	Nypa_fruticans))	(Phoenix_dactylifera	Sabal_domingensis)))	Iriartea_deltoidea)))))	(Geonoma_undata	((Leopoldinia_pulchra	Pelagodoxa_henryana)	(Oenocarpus_minor	Oenocarpus_bataua)))))))	Calamus_caryotoides);
((((Hydriastele_microspadix	(Dictyosperma_album	Kentiopsis_piersoniorum))	(((Burretiokentia_grandiflora	Heterospathe_cagayanensis)	Veitchia_spiralis)	Dypsis_decaryi))	(Manicaria_saccifera	(Prestoea_acuminata	(((Roystonea_regia	Sclerosperma_profizianum)	(((Orania_palindan	Podococcus_barteri)	Iriartea_deltoidea)	((Pseudophoenix_vinifera	((Nypa_fruticans	Chamaedorea_seifrizii)	((Serenoa_repens	Phoenix_dactylifera)	Sabal_domingensis)))	(((Reinhardtia_paiewonskiana	Reinhardtia_latisecta)	(Reinhardtia_gracilis	Reinhardtia_simplex))	((Elaeis_guineensis	Elaeis_oleifera)	(Attalea_speciosa	Bactris_major))))))	(Geonoma_undata	((Leopoldinia_pulchra	Pelagodoxa_henryana)	(Oenocarpus_minor	Oenocarpus_bataua)))))))	Calamus_caryotoides);
((Leopoldinia_pulchra	(Geonoma_undata	((Pelagodoxa_henryana	(Oenocarpus_bataua	Oenocarpus_minor))	((((((Orania_palindan	(Iriartea_deltoidea	Podococcus_barteri))	(Roystonea_regia	Sclerosperma_profizianum))	(((Veitchia_spiralis	((Hydriastele_microspadix	(Dictyosperma_album	(Burretiokentia_grandiflora	Kentiopsis_piersoniorum)))	Heterospathe_cagayanensis))	Dypsis_decaryi)	(Chamaedorea_seifrizii	(Manicaria_saccifera	Prestoea_acuminata))))	(((Elaeis_oleifera	Elaeis_guineensis)	(Bactris_major	Attalea_speciosa))	((Reinhardtia_latisecta	Reinhardtia_paiewonskiana)	(Reinhardtia_simplex	Reinhardtia_gracilis))))	((Sabal_domingensis	Phoenix_dactylifera)	(Serenoa_repens	Nypa_fruticans)))	Pseudophoenix_vinifera))))	Calamus_caryotoides);
((Iriartea_deltoidea	(((Sclerosperma_profizianum	Podococcus_barteri)	(((((Attalea_speciosa	((Elaeis_oleifera	Elaeis_guineensis)	Bactris_major))	((Reinhardtia_latisecta	Reinhardtia_paiewonskiana)	(Reinhardtia_simplex	Reinhardtia_gracilis)))	((Chamaedorea_seifrizii	((Sabal_domingensis	Phoenix_dactylifera)	(Serenoa_repens	Nypa_fruticans)))	Pseudophoenix_vinifera))	(((Leopoldinia_pulchra	Geonoma_undata)	(Pelagodoxa_henryana	(Oenocarpus_bataua	Oenocarpus_minor)))	(Prestoea_acuminata	(((((Burretiokentia_grandiflora	Hydriastele_microspadix)	(Dictyosperma_album	Kentiopsis_piersoniorum))	(Heterospathe_cagayanensis	Veitchia_spiralis))	Dypsis_decaryi)	Manicaria_saccifera))))	Roystonea_regia))	Orania_palindan))	Calamus_caryotoides);
(((Oenocarpus_bataua	Oenocarpus_minor)	(Geonoma_undata	(((((((Prestoea_acuminata	(((((Burretiokentia_grandiflora	Hydriastele_microspadix)	(Dictyosperma_album	Kentiopsis_piersoniorum))	(Heterospathe_cagayanensis	Veitchia_spiralis))	Dypsis_decaryi)	Manicaria_saccifera))	(Sclerosperma_profizianum	(Orania_palindan	Podococcus_barteri)))	Roystonea_regia)	(((Elaeis_oleifera	Elaeis_guineensis)	(Bactris_major	Attalea_speciosa))	((Reinhardtia_latisecta	Reinhardtia_paiewonskiana)	(Reinhardtia_simplex	Reinhardtia_gracilis))))	Pseudophoenix_vinifera)	(Iriartea_deltoidea	(Chamaedorea_seifrizii	((Sabal_domingensis	Phoenix_dactylifera)	(Serenoa_repens	Nypa_fruticans)))))	(Leopoldinia_pulchra	Pelagodoxa_henryana))))	Calamus_caryotoides);
((Iriartea_deltoidea	(((Chamaedorea_seifrizii	Pseudophoenix_vinifera)	(Sabal_domingensis	Phoenix_dactylifera))	((Serenoa_repens	Nypa_fruticans)	(Roystonea_regia	((((Leopoldinia_pulchra	Pelagodoxa_henryana)	((Oenocarpus_bataua	Oenocarpus_minor)	Geonoma_undata))	(Prestoea_acuminata	(((((Hydriastele_microspadix	(Dictyosperma_album	Kentiopsis_piersoniorum))	(Heterospathe_cagayanensis	Veitchia_spiralis))	Burretiokentia_grandiflora)	Dypsis_decaryi)	Manicaria_saccifera)))	((((Elaeis_oleifera	Elaeis_guineensis)	(Bactris_major	Attalea_speciosa))	((Reinhardtia_latisecta	Reinhardtia_paiewonskiana)	(Reinhardtia_simplex	Reinhardtia_gracilis)))	(Sclerosperma_profizianum	(Orania_palindan	Podococcus_barteri))))))))	Calamus_caryotoides);
((Nypa_fruticans	((((Sabal_domingensis	Phoenix_dactylifera)	(Pseudophoenix_vinifera	(((Geonoma_undata	Leopoldinia_pulchra)	(Pelagodoxa_henryana	(Oenocarpus_bataua	Oenocarpus_minor)))	(((Prestoea_acuminata	(Chamaedorea_seifrizii	((((((Burretiokentia_grandiflora	Heterospathe_cagayanensis)	Veitchia_spiralis)	(Dictyosperma_album	Kentiopsis_piersoniorum))	Hydriastele_microspadix)	Dypsis_decaryi)	Manicaria_saccifera)))	(Sclerosperma_profizianum	(Orania_palindan	Podococcus_barteri)))	((((Elaeis_oleifera	Elaeis_guineensis)	(Bactris_major	Attalea_speciosa))	((Reinhardtia_latisecta	Reinhardtia_paiewonskiana)	(Reinhardtia_simplex	Reinhardtia_gracilis)))	Roystonea_regia)))))	Iriartea_deltoidea)	Serenoa_repens))	Calamus_caryotoides);
((Iriartea_deltoidea	(Chamaedorea_seifrizii	(((((((Leopoldinia_pulchra	Pelagodoxa_henryana)	(Geonoma_undata	(Oenocarpus_bataua	Oenocarpus_minor)))	(((((((Dictyosperma_album	Kentiopsis_piersoniorum)	Hydriastele_microspadix)	Burretiokentia_grandiflora)	(Heterospathe_cagayanensis	Veitchia_spiralis))	Dypsis_decaryi)	Manicaria_saccifera)	Prestoea_acuminata))	Roystonea_regia)	(Sclerosperma_profizianum	(Orania_palindan	Podococcus_barteri)))	(((Elaeis_oleifera	Elaeis_guineensis)	(Bactris_major	Attalea_speciosa))	((Reinhardtia_latisecta	Reinhardtia_paiewonskiana)	(Reinhardtia_simplex	Reinhardtia_gracilis))))	(((Serenoa_repens	Nypa_fruticans)	(Sabal_domingensis	Phoenix_dactylifera))	Pseudophoenix_vinifera))))	Calamus_caryotoides);
((((Geonoma_undata	Leopoldinia_pulchra)	(Pelagodoxa_henryana	(Oenocarpus_bataua	Oenocarpus_minor)))	((((Sclerosperma_profizianum	(Orania_palindan	Podococcus_barteri))	Roystonea_regia)	(((Attalea_speciosa	((Elaeis_oleifera	Elaeis_guineensis)	Bactris_major))	((Reinhardtia_latisecta	Reinhardtia_paiewonskiana)	(Reinhardtia_simplex	Reinhardtia_gracilis)))	(((((Kentiopsis_piersoniorum	Hydriastele_microspadix)	((Burretiokentia_grandiflora	Heterospathe_cagayanensis)	(Dictyosperma_album	Veitchia_spiralis)))	Dypsis_decaryi)	Manicaria_saccifera)	Prestoea_acuminata)))	(Pseudophoenix_vinifera	(((Serenoa_repens	Nypa_fruticans)	(Sabal_domingensis	Phoenix_dactylifera))	(Iriartea_deltoidea	Chamaedorea_seifrizii)))))	Calamus_caryotoides);
((Iriartea_deltoidea	(Chamaedorea_seifrizii	((((((Oenocarpus_bataua	Oenocarpus_minor)	(Leopoldinia_pulchra	Pelagodoxa_henryana))	Geonoma_undata)	(((Sclerosperma_profizianum	(Orania_palindan	Podococcus_barteri))	(Roystonea_regia	(((((Burretiokentia_grandiflora	((Dictyosperma_album	Kentiopsis_piersoniorum)	Hydriastele_microspadix))	(Heterospathe_cagayanensis	Veitchia_spiralis))	Dypsis_decaryi)	Manicaria_saccifera)	Prestoea_acuminata)))	((Attalea_speciosa	((Elaeis_oleifera	Elaeis_guineensis)	Bactris_major))	((Reinhardtia_latisecta	Reinhardtia_paiewonskiana)	(Reinhardtia_simplex	Reinhardtia_gracilis)))))	Pseudophoenix_vinifera)	((Serenoa_repens	Nypa_fruticans)	(Sabal_domingensis	Phoenix_dactylifera)))))	Calamus_caryotoides);
(((Leopoldinia_pulchra	Iriartea_deltoidea)	((((((Burretiokentia_grandiflora	((Dictyosperma_album	Kentiopsis_piersoniorum)	Hydriastele_microspadix))	(Heterospathe_cagayanensis	Veitchia_spiralis))	Dypsis_decaryi)	Manicaria_saccifera)	Prestoea_acuminata)	(Roystonea_regia	(((Orania_palindan	(Podococcus_barteri	Sclerosperma_profizianum))	(((Elaeis_oleifera	Elaeis_guineensis)	((Chamaedorea_seifrizii	Bactris_major)	Attalea_speciosa))	((Reinhardtia_latisecta	Reinhardtia_paiewonskiana)	(Reinhardtia_simplex	Reinhardtia_gracilis))))	((((Serenoa_repens	Nypa_fruticans)	(Sabal_domingensis	Phoenix_dactylifera))	Pseudophoenix_vinifera)	(((Oenocarpus_bataua	Oenocarpus_minor)	Pelagodoxa_henryana)	Geonoma_undata))))))	Calamus_caryotoides);
((Leopoldinia_pulchra	(((((Dypsis_decaryi	((Dictyosperma_album	Kentiopsis_piersoniorum)	Hydriastele_microspadix))	((Burretiokentia_grandiflora	Heterospathe_cagayanensis)	Veitchia_spiralis))	Manicaria_saccifera)	((Iriartea_deltoidea	(Roystonea_regia	(((Chamaedorea_seifrizii	(((Elaeis_oleifera	Elaeis_guineensis)	(Bactris_major	Attalea_speciosa))	((Reinhardtia_latisecta	Reinhardtia_paiewonskiana)	(Reinhardtia_simplex	Reinhardtia_gracilis))))	(((Serenoa_repens	Nypa_fruticans)	(Sabal_domingensis	Phoenix_dactylifera))	Pseudophoenix_vinifera))	(Podococcus_barteri	(Sclerosperma_profizianum	Orania_palindan)))))	Prestoea_acuminata))	(((Oenocarpus_bataua	Oenocarpus_minor)	Pelagodoxa_henryana)	Geonoma_undata)))	Calamus_caryotoides);
((Nypa_fruticans	(((Phoenix_dactylifera	Sabal_domingensis)	((Iriartea_deltoidea	((Geonoma_undata	(Pelagodoxa_henryana	(Oenocarpus_bataua	Oenocarpus_minor)))	(Pseudophoenix_vinifera	((((Elaeis_guineensis	Elaeis_oleifera)	(Bactris_major	Attalea_speciosa))	((Reinhardtia_simplex	Reinhardtia_gracilis)	(Reinhardtia_latisecta	Reinhardtia_paiewonskiana)))	((Podococcus_barteri	Roystonea_regia)	((Orania_palindan	(Leopoldinia_pulchra	(Manicaria_saccifera	((((Hydriastele_microspadix	(Dictyosperma_album	Kentiopsis_piersoniorum))	Veitchia_spiralis)	(Burretiokentia_grandiflora	Heterospathe_cagayanensis))	Dypsis_decaryi))))	(Prestoea_acuminata	Sclerosperma_profizianum)))))))	Chamaedorea_seifrizii))	Serenoa_repens))	Calamus_caryotoides);
(((Pelagodoxa_henryana	((Oenocarpus_bataua	Oenocarpus_minor)	(Leopoldinia_pulchra	Geonoma_undata)))	(Chamaedorea_seifrizii	(((Pseudophoenix_vinifera	(Serenoa_repens	Nypa_fruticans))	((Phoenix_dactylifera	Sabal_domingensis)	Iriartea_deltoidea))	(((((Elaeis_guineensis	Elaeis_oleifera)	(Bactris_major	Attalea_speciosa))	((Reinhardtia_simplex	Reinhardtia_gracilis)	(Reinhardtia_latisecta	Reinhardtia_paiewonskiana)))	((Prestoea_acuminata	Orania_palindan)	(Manicaria_saccifera	((((Burretiokentia_grandiflora	Veitchia_spiralis)	Heterospathe_cagayanensis)	(Hydriastele_microspadix	(Dictyosperma_album	Kentiopsis_piersoniorum)))	Dypsis_decaryi))))	((Podococcus_barteri	Sclerosperma_profizianum)	Roystonea_regia)))))	Calamus_caryotoides);
((Nypa_fruticans	((((((Geonoma_undata	((Leopoldinia_pulchra	Pelagodoxa_henryana)	(Oenocarpus_bataua	Oenocarpus_minor)))	(Chamaedorea_seifrizii	(Podococcus_barteri	(((Orania_palindan	(Sclerosperma_profizianum	Roystonea_regia))	(((Elaeis_guineensis	Elaeis_oleifera)	(Bactris_major	Attalea_speciosa))	((Reinhardtia_simplex	Reinhardtia_gracilis)	(Reinhardtia_latisecta	Reinhardtia_paiewonskiana))))	(Prestoea_acuminata	(Manicaria_saccifera	(((Veitchia_spiralis	(Hydriastele_microspadix	(Dictyosperma_album	Kentiopsis_piersoniorum)))	(Heterospathe_cagayanensis	Burretiokentia_grandiflora))	Dypsis_decaryi)))))))	Pseudophoenix_vinifera)	(Phoenix_dactylifera	Sabal_domingensis))	Iriartea_deltoidea)	Serenoa_repens))	Calamus_caryotoides);
(((Prestoea_acuminata	(Chamaedorea_seifrizii	(Manicaria_saccifera	((Veitchia_spiralis	(((Heterospathe_cagayanensis	Burretiokentia_grandiflora)	Hydriastele_microspadix)	(Dictyosperma_album	Kentiopsis_piersoniorum)))	Dypsis_decaryi))))	(((((Elaeis_guineensis	Elaeis_oleifera)	(Bactris_major	Attalea_speciosa))	((Reinhardtia_simplex	Reinhardtia_gracilis)	(Reinhardtia_latisecta	Reinhardtia_paiewonskiana)))	((((Pseudophoenix_vinifera	Iriartea_deltoidea)	((Phoenix_dactylifera	Sabal_domingensis)	(Serenoa_repens	Nypa_fruticans)))	((Leopoldinia_pulchra	Geonoma_undata)	(Pelagodoxa_henryana	(Oenocarpus_bataua	Oenocarpus_minor))))	(Podococcus_barteri	Orania_palindan)))	(Sclerosperma_profizianum	Roystonea_regia)))	Calamus_caryotoides);
(((((((Dictyosperma_album	Kentiopsis_piersoniorum)	(Veitchia_spiralis	Heterospathe_cagayanensis))	Hydriastele_microspadix)	Burretiokentia_grandiflora)	Dypsis_decaryi)	((Manicaria_saccifera	Prestoea_acuminata)	((Iriartea_deltoidea	(((Elaeis_guineensis	Elaeis_oleifera)	(Bactris_major	Attalea_speciosa))	((Reinhardtia_simplex	Reinhardtia_gracilis)	(Reinhardtia_latisecta	Reinhardtia_paiewonskiana))))	((Roystonea_regia	(Podococcus_barteri	(Sclerosperma_profizianum	Orania_palindan)))	(((Pelagodoxa_henryana	((Leopoldinia_pulchra	(Oenocarpus_bataua	Oenocarpus_minor))	Geonoma_undata))	(Chamaedorea_seifrizii	((Phoenix_dactylifera	Sabal_domingensis)	(Serenoa_repens	Nypa_fruticans))))	Pseudophoenix_vinifera)))))	Calamus_caryotoides);
((((((Veitchia_spiralis	(Hydriastele_microspadix	(Dictyosperma_album	Kentiopsis_piersoniorum)))	Dypsis_decaryi)	Heterospathe_cagayanensis)	Burretiokentia_grandiflora)	((Manicaria_saccifera	Prestoea_acuminata)	(((Pelagodoxa_henryana	(Oenocarpus_bataua	Oenocarpus_minor))	(Geonoma_undata	Leopoldinia_pulchra))	((((Iriartea_deltoidea	(Chamaedorea_seifrizii	((Phoenix_dactylifera	Sabal_domingensis)	(Serenoa_repens	Nypa_fruticans))))	((((Elaeis_guineensis	Elaeis_oleifera)	(Bactris_major	Attalea_speciosa))	((Reinhardtia_simplex	Reinhardtia_gracilis)	(Reinhardtia_latisecta	Reinhardtia_paiewonskiana)))	Pseudophoenix_vinifera))	(Orania_palindan	Podococcus_barteri))	(Roystonea_regia	Sclerosperma_profizianum)))))	Calamus_caryotoides);
((((Pelagodoxa_henryana	(Oenocarpus_bataua	Oenocarpus_minor))	Geonoma_undata)	(((((Roystonea_regia	(Orania_palindan	Podococcus_barteri))	(Sclerosperma_profizianum	(Iriartea_deltoidea	(Chamaedorea_seifrizii	((Pseudophoenix_vinifera	(Serenoa_repens	Nypa_fruticans))	(Phoenix_dactylifera	Sabal_domingensis))))))	(((Elaeis_guineensis	Elaeis_oleifera)	(Bactris_major	Attalea_speciosa))	((Reinhardtia_simplex	Reinhardtia_gracilis)	(Reinhardtia_latisecta	Reinhardtia_paiewonskiana))))	(Prestoea_acuminata	(((Hydriastele_microspadix	((Kentiopsis_piersoniorum	Burretiokentia_grandiflora)	(Heterospathe_cagayanensis	(Dictyosperma_album	Veitchia_spiralis))))	Dypsis_decaryi)	Manicaria_saccifera)))	Leopoldinia_pulchra))	Calamus_caryotoides);
((((Pelagodoxa_henryana	(Oenocarpus_bataua	Oenocarpus_minor))	Geonoma_undata)	(((((Prestoea_acuminata	(Chamaedorea_seifrizii	((((Hydriastele_microspadix	((Dictyosperma_album	Kentiopsis_piersoniorum)	Burretiokentia_grandiflora))	(Heterospathe_cagayanensis	Veitchia_spiralis))	Dypsis_decaryi)	Manicaria_saccifera)))	Roystonea_regia)	((Sclerosperma_profizianum	((Leopoldinia_pulchra	Orania_palindan)	Podococcus_barteri))	(((Elaeis_guineensis	Elaeis_oleifera)	(Bactris_major	Attalea_speciosa))	((Reinhardtia_simplex	Reinhardtia_gracilis)	(Reinhardtia_latisecta	Reinhardtia_paiewonskiana)))))	((Nypa_fruticans	Iriartea_deltoidea)	(Serenoa_repens	(Phoenix_dactylifera	Sabal_domingensis))))	Pseudophoenix_vinifera))	Calamus_caryotoides);
((((Oenocarpus_bataua	Oenocarpus_minor)	((Leopoldinia_pulchra	Pelagodoxa_henryana)	Geonoma_undata))	(((Sclerosperma_profizianum	Podococcus_barteri)	(Roystonea_regia	(((Bactris_major	(Attalea_speciosa	(Elaeis_guineensis	Elaeis_oleifera)))	((Reinhardtia_simplex	Reinhardtia_gracilis)	(Reinhardtia_latisecta	Reinhardtia_paiewonskiana)))	((Pseudophoenix_vinifera	((Serenoa_repens	(Phoenix_dactylifera	Sabal_domingensis))	Nypa_fruticans))	(Chamaedorea_seifrizii	Iriartea_deltoidea)))))	((Orania_palindan	Prestoea_acuminata)	((((Heterospathe_cagayanensis	(Dictyosperma_album	Veitchia_spiralis))	(Hydriastele_microspadix	(Kentiopsis_piersoniorum	Burretiokentia_grandiflora)))	Dypsis_decaryi)	Manicaria_saccifera))))	Calamus_caryotoides);
(((Geonoma_undata	((Oenocarpus_bataua	Oenocarpus_minor)	Pelagodoxa_henryana))	(Leopoldinia_pulchra	((((Prestoea_acuminata	Podococcus_barteri)	((Iriartea_deltoidea	Roystonea_regia)	(((((Elaeis_guineensis	Elaeis_oleifera)	(Bactris_major	Attalea_speciosa))	((Reinhardtia_simplex	Reinhardtia_gracilis)	(Reinhardtia_latisecta	Reinhardtia_paiewonskiana)))	(((Serenoa_repens	Nypa_fruticans)	(Phoenix_dactylifera	Sabal_domingensis))	Chamaedorea_seifrizii))	Pseudophoenix_vinifera)))	Sclerosperma_profizianum)	(Orania_palindan	(((((Heterospathe_cagayanensis	Veitchia_spiralis)	(Hydriastele_microspadix	(Dictyosperma_album	Kentiopsis_piersoniorum)))	Burretiokentia_grandiflora)	Dypsis_decaryi)	Manicaria_saccifera)))))	Calamus_caryotoides);
((Leopoldinia_pulchra	(Iriartea_deltoidea	((((((((Veitchia_spiralis	Heterospathe_cagayanensis)	Burretiokentia_grandiflora)	(Hydriastele_microspadix	(Kentiopsis_piersoniorum	Dictyosperma_album)))	Dypsis_decaryi)	Manicaria_saccifera)	Prestoea_acuminata)	(((Sclerosperma_profizianum	(Orania_palindan	Podococcus_barteri))	Roystonea_regia)	((Pseudophoenix_vinifera	((Nypa_fruticans	Serenoa_repens)	(Phoenix_dactylifera	Sabal_domingensis)))	(Chamaedorea_seifrizii	(((Elaeis_guineensis	Elaeis_oleifera)	(Bactris_major	Attalea_speciosa))	((Reinhardtia_gracilis	Reinhardtia_simplex)	(Reinhardtia_latisecta	Reinhardtia_paiewonskiana)))))))	(Geonoma_undata	(Pelagodoxa_henryana	(Oenocarpus_minor	Oenocarpus_bataua))))))	Calamus_caryotoides);
((Iriartea_deltoidea	(((((((Dypsis_decaryi	(Dictyosperma_album	(Veitchia_spiralis	Heterospathe_cagayanensis)))	((Hydriastele_microspadix	Kentiopsis_piersoniorum)	Burretiokentia_grandiflora))	Manicaria_saccifera)	((Sclerosperma_profizianum	(Orania_palindan	Podococcus_barteri))	((Pseudophoenix_vinifera	((Nypa_fruticans	Serenoa_repens)	(Phoenix_dactylifera	Sabal_domingensis)))	(Chamaedorea_seifrizii	((Elaeis_guineensis	Elaeis_oleifera)	(Bactris_major	(((Reinhardtia_gracilis	Reinhardtia_simplex)	(Reinhardtia_latisecta	Reinhardtia_paiewonskiana))	Attalea_speciosa)))))))	Roystonea_regia)	Prestoea_acuminata)	(Geonoma_undata	((Oenocarpus_minor	Oenocarpus_bataua)	(Leopoldinia_pulchra	Pelagodoxa_henryana)))))	Calamus_caryotoides);
((Pelagodoxa_henryana	(((((Prestoea_acuminata	((((Burretiokentia_grandiflora	(Hydriastele_microspadix	(Dictyosperma_album	Kentiopsis_piersoniorum)))	(Heterospathe_cagayanensis	Veitchia_spiralis))	Dypsis_decaryi)	Manicaria_saccifera))	((Podococcus_barteri	(Sclerosperma_profizianum	Orania_palindan))	(((Iriartea_deltoidea	Chamaedorea_seifrizii)	(((Reinhardtia_gracilis	Reinhardtia_simplex)	(Reinhardtia_latisecta	Reinhardtia_paiewonskiana))	((Attalea_speciosa	(Elaeis_guineensis	Elaeis_oleifera))	Bactris_major)))	Roystonea_regia)))	(Pseudophoenix_vinifera	((Nypa_fruticans	Serenoa_repens)	(Phoenix_dactylifera	Sabal_domingensis))))	(Leopoldinia_pulchra	Geonoma_undata))	(Oenocarpus_minor	Oenocarpus_bataua)))	Calamus_caryotoides);
((((Manicaria_saccifera	(Prestoea_acuminata	(((Hydriastele_microspadix	(Dictyosperma_album	(Burretiokentia_grandiflora	Kentiopsis_piersoniorum)))	(Heterospathe_cagayanensis	Veitchia_spiralis))	Dypsis_decaryi)))	((((((Reinhardtia_gracilis	Reinhardtia_simplex)	(Reinhardtia_latisecta	Reinhardtia_paiewonskiana))	((Elaeis_guineensis	Elaeis_oleifera)	(Bactris_major	Attalea_speciosa)))	(Pseudophoenix_vinifera	((Nypa_fruticans	Serenoa_repens)	(Phoenix_dactylifera	Sabal_domingensis))))	((Sclerosperma_profizianum	(Orania_palindan	Podococcus_barteri))	Roystonea_regia))	(Iriartea_deltoidea	Chamaedorea_seifrizii)))	(((Oenocarpus_minor	Oenocarpus_bataua)	(Leopoldinia_pulchra	Pelagodoxa_henryana))	Geonoma_undata))	Calamus_caryotoides);
(((Leopoldinia_pulchra	((Prestoea_acuminata	((Podococcus_barteri	(Sclerosperma_profizianum	Roystonea_regia))	((((Reinhardtia_gracilis	Reinhardtia_simplex)	(Reinhardtia_latisecta	Reinhardtia_paiewonskiana))	((Elaeis_guineensis	Elaeis_oleifera)	(Bactris_major	Attalea_speciosa)))	((Iriartea_deltoidea	Chamaedorea_seifrizii)	(Pseudophoenix_vinifera	((Nypa_fruticans	Serenoa_repens)	(Phoenix_dactylifera	Sabal_domingensis)))))))	(Orania_palindan	(Manicaria_saccifera	((Hydriastele_microspadix	((Heterospathe_cagayanensis	(Burretiokentia_grandiflora	Kentiopsis_piersoniorum))	(Dictyosperma_album	Veitchia_spiralis)))	Dypsis_decaryi)))))	(((Oenocarpus_minor	Oenocarpus_bataua)	Pelagodoxa_henryana)	Geonoma_undata))	Calamus_caryotoides);
(((Prestoea_acuminata	(Manicaria_saccifera	((Hydriastele_microspadix	((Dictyosperma_album	(Heterospathe_cagayanensis	Veitchia_spiralis))	(Burretiokentia_grandiflora	Kentiopsis_piersoniorum)))	Dypsis_decaryi)))	(Roystonea_regia	((Sclerosperma_profizianum	(Orania_palindan	Podococcus_barteri))	(((((Oenocarpus_minor	Oenocarpus_bataua)	Pelagodoxa_henryana)	(Leopoldinia_pulchra	Geonoma_undata))	((Iriartea_deltoidea	Chamaedorea_seifrizii)	(Pseudophoenix_vinifera	((Nypa_fruticans	Serenoa_repens)	(Phoenix_dactylifera	Sabal_domingensis)))))	(((Reinhardtia_gracilis	Reinhardtia_simplex)	(Reinhardtia_latisecta	Reinhardtia_paiewonskiana))	((Elaeis_guineensis	Elaeis_oleifera)	(Bactris_major	Attalea_speciosa)))))))	Calamus_caryotoides);
((Nypa_fruticans	((((Manicaria_saccifera	(((Hydriastele_microspadix	((Heterospathe_cagayanensis	Veitchia_spiralis)	(Dictyosperma_album	(Burretiokentia_grandiflora	Kentiopsis_piersoniorum))))	Dypsis_decaryi)	Prestoea_acuminata))	(((Sclerosperma_profizianum	(Orania_palindan	Podococcus_barteri))	Roystonea_regia)	((Iriartea_deltoidea	Chamaedorea_seifrizii)	(((Reinhardtia_gracilis	Reinhardtia_simplex)	(Reinhardtia_latisecta	Reinhardtia_paiewonskiana))	((Elaeis_guineensis	Elaeis_oleifera)	(Bactris_major	Attalea_speciosa))))))	(Serenoa_repens	(Phoenix_dactylifera	Sabal_domingensis)))	(Pseudophoenix_vinifera	(((Oenocarpus_minor	Oenocarpus_bataua)	Pelagodoxa_henryana)	(Leopoldinia_pulchra	Geonoma_undata)))))	Calamus_caryotoides);
((((Geonoma_undata	(Oenocarpus_minor	Oenocarpus_bataua))	(Leopoldinia_pulchra	Pelagodoxa_henryana))	((((((Attalea_speciosa	((Reinhardtia_gracilis	Reinhardtia_simplex)	(Reinhardtia_latisecta	Reinhardtia_paiewonskiana)))	((Elaeis_guineensis	Elaeis_oleifera)	Bactris_major))	((Prestoea_acuminata	(Sclerosperma_profizianum	Podococcus_barteri))	Roystonea_regia))	(Orania_palindan	(Manicaria_saccifera	(((Heterospathe_cagayanensis	Veitchia_spiralis)	((Dictyosperma_album	Kentiopsis_piersoniorum)	(Burretiokentia_grandiflora	Hydriastele_microspadix)))	Dypsis_decaryi))))	(Iriartea_deltoidea	(Chamaedorea_seifrizii	((Nypa_fruticans	Serenoa_repens)	(Phoenix_dactylifera	Sabal_domingensis)))))	Pseudophoenix_vinifera))	Calamus_caryotoides);
((((Geonoma_undata	(Oenocarpus_minor	Oenocarpus_bataua))	(Leopoldinia_pulchra	Pelagodoxa_henryana))	(((((Reinhardtia_gracilis	Reinhardtia_simplex)	(Reinhardtia_latisecta	Reinhardtia_paiewonskiana))	((Elaeis_guineensis	Elaeis_oleifera)	(Bactris_major	Attalea_speciosa)))	(((Iriartea_deltoidea	Podococcus_barteri)	(Roystonea_regia	Sclerosperma_profizianum))	(Prestoea_acuminata	(Orania_palindan	(Manicaria_saccifera	((((Burretiokentia_grandiflora	Heterospathe_cagayanensis)	Veitchia_spiralis)	((Dictyosperma_album	Kentiopsis_piersoniorum)	Hydriastele_microspadix))	Dypsis_decaryi))))))	((((Phoenix_dactylifera	Sabal_domingensis)	Chamaedorea_seifrizii)	(Nypa_fruticans	Serenoa_repens))	Pseudophoenix_vinifera)))	Calamus_caryotoides);
((((((Sclerosperma_profizianum	((Podococcus_barteri	(Chamaedorea_seifrizii	Iriartea_deltoidea))	(Bactris_major	((((Reinhardtia_gracilis	Reinhardtia_simplex)	(Reinhardtia_latisecta	Reinhardtia_paiewonskiana))	Attalea_speciosa)	(Elaeis_guineensis	Elaeis_oleifera)))))	(((Orania_palindan	Prestoea_acuminata)	(Manicaria_saccifera	(((Heterospathe_cagayanensis	Veitchia_spiralis)	((Dictyosperma_album	Kentiopsis_piersoniorum)	(Burretiokentia_grandiflora	Hydriastele_microspadix)))	Dypsis_decaryi)))	Roystonea_regia))	(((Phoenix_dactylifera	Sabal_domingensis)	(Nypa_fruticans	Serenoa_repens))	Pseudophoenix_vinifera))	(Geonoma_undata	Leopoldinia_pulchra))	(Pelagodoxa_henryana	(Oenocarpus_minor	Oenocarpus_bataua)))	Calamus_caryotoides);
((Iriartea_deltoidea	((Pseudophoenix_vinifera	((((((Orania_palindan	(Manicaria_saccifera	(Dypsis_decaryi	(Heterospathe_cagayanensis	(((Burretiokentia_grandiflora	Hydriastele_microspadix)	(Dictyosperma_album	Kentiopsis_piersoniorum))	Veitchia_spiralis)))))	(Leopoldinia_pulchra	((Pelagodoxa_henryana	(Oenocarpus_bataua	Oenocarpus_minor))	Geonoma_undata)))	Prestoea_acuminata)	(Sclerosperma_profizianum	Roystonea_regia))	Podococcus_barteri)	(Chamaedorea_seifrizii	(((Bactris_major	Attalea_speciosa)	(Elaeis_oleifera	Elaeis_guineensis))	((Reinhardtia_paiewonskiana	Reinhardtia_latisecta)	(Reinhardtia_simplex	Reinhardtia_gracilis))))))	((Phoenix_dactylifera	Sabal_domingensis)	(Nypa_fruticans	Serenoa_repens))))	Calamus_caryotoides);
(((((Oenocarpus_bataua	Oenocarpus_minor)	(Leopoldinia_pulchra	Pelagodoxa_henryana))	Geonoma_undata)	((((Podococcus_barteri	Roystonea_regia)	Sclerosperma_profizianum)	((((Attalea_speciosa	Bactris_major)	(Elaeis_oleifera	Elaeis_guineensis))	((Reinhardtia_paiewonskiana	Reinhardtia_latisecta)	(Reinhardtia_simplex	Reinhardtia_gracilis)))	(Orania_palindan	(Chamaedorea_seifrizii	(((Iriartea_deltoidea	(Nypa_fruticans	Serenoa_repens))	(Phoenix_dactylifera	Sabal_domingensis))	Pseudophoenix_vinifera)))))	(Prestoea_acuminata	(Manicaria_saccifera	((Hydriastele_microspadix	(Dictyosperma_album	Kentiopsis_piersoniorum))	((Veitchia_spiralis	(Burretiokentia_grandiflora	Heterospathe_cagayanensis))	Dypsis_decaryi))))))	Calamus_caryotoides);
((Chamaedorea_seifrizii	((((Phoenix_dactylifera	Sabal_domingensis)	(Iriartea_deltoidea	(Pseudophoenix_vinifera	((((Prestoea_acuminata	(Manicaria_saccifera	((((Hydriastele_microspadix	Kentiopsis_piersoniorum)	(Dictyosperma_album	Veitchia_spiralis))	Dypsis_decaryi)	(Burretiokentia_grandiflora	Heterospathe_cagayanensis))))	Roystonea_regia)	((Sclerosperma_profizianum	(Podococcus_barteri	Orania_palindan))	(((Attalea_speciosa	Bactris_major)	(Elaeis_oleifera	Elaeis_guineensis))	((Reinhardtia_paiewonskiana	Reinhardtia_latisecta)	(Reinhardtia_simplex	Reinhardtia_gracilis)))))	(((Oenocarpus_bataua	Oenocarpus_minor)	Pelagodoxa_henryana)	Geonoma_undata)))))	(Nypa_fruticans	Serenoa_repens))	Leopoldinia_pulchra))	Calamus_caryotoides);
(((((Oenocarpus_bataua	Oenocarpus_minor)	(Leopoldinia_pulchra	Pelagodoxa_henryana))	Geonoma_undata)	((Pseudophoenix_vinifera	(Chamaedorea_seifrizii	((Phoenix_dactylifera	Sabal_domingensis)	(Nypa_fruticans	Serenoa_repens))))	((((Iriartea_deltoidea	(Prestoea_acuminata	(Manicaria_saccifera	(((((Dictyosperma_album	Kentiopsis_piersoniorum)	Hydriastele_microspadix)	(Veitchia_spiralis	Heterospathe_cagayanensis))	Burretiokentia_grandiflora)	Dypsis_decaryi))))	Roystonea_regia)	(Sclerosperma_profizianum	(Podococcus_barteri	Orania_palindan)))	(((Attalea_speciosa	Bactris_major)	(Elaeis_oleifera	Elaeis_guineensis))	((Reinhardtia_paiewonskiana	Reinhardtia_latisecta)	(Reinhardtia_simplex	Reinhardtia_gracilis))))))	Calamus_caryotoides);
((Nypa_fruticans	(Serenoa_repens	(((((((Roystonea_regia	Podococcus_barteri)	((Orania_palindan	((((Attalea_speciosa	Bactris_major)	(Elaeis_oleifera	Elaeis_guineensis))	((Reinhardtia_paiewonskiana	Reinhardtia_latisecta)	(Reinhardtia_simplex	Reinhardtia_gracilis)))	Chamaedorea_seifrizii))	(Prestoea_acuminata	(Manicaria_saccifera	(((Hydriastele_microspadix	((Dictyosperma_album	Kentiopsis_piersoniorum)	Burretiokentia_grandiflora))	(Veitchia_spiralis	Heterospathe_cagayanensis))	Dypsis_decaryi)))))	Sclerosperma_profizianum)	(Pelagodoxa_henryana	((Leopoldinia_pulchra	Geonoma_undata)	(Oenocarpus_bataua	Oenocarpus_minor))))	Pseudophoenix_vinifera)	Iriartea_deltoidea)	(Phoenix_dactylifera	Sabal_domingensis))))	Calamus_caryotoides);
(((((Pelagodoxa_henryana	(Oenocarpus_bataua	Oenocarpus_minor))	(Leopoldinia_pulchra	Geonoma_undata))	(Orania_palindan	(((((Iriartea_deltoidea	Podococcus_barteri)	Pseudophoenix_vinifera)	((Chamaedorea_seifrizii	(Nypa_fruticans	Serenoa_repens))	(Phoenix_dactylifera	Sabal_domingensis)))	(Roystonea_regia	Sclerosperma_profizianum))	(((Attalea_speciosa	Bactris_major)	(Elaeis_oleifera	Elaeis_guineensis))	((Reinhardtia_paiewonskiana	Reinhardtia_latisecta)	(Reinhardtia_simplex	Reinhardtia_gracilis))))))	(Prestoea_acuminata	(Manicaria_saccifera	(((Hydriastele_microspadix	Burretiokentia_grandiflora)	(Kentiopsis_piersoniorum	((Dictyosperma_album	Veitchia_spiralis)	Heterospathe_cagayanensis)))	Dypsis_decaryi))))	Calamus_caryotoides);
(((((((Elaeis_oleifera	Elaeis_guineensis)	((Reinhardtia_paiewonskiana	Reinhardtia_latisecta)	(Reinhardtia_simplex	Reinhardtia_gracilis)))	(Bactris_major	Attalea_speciosa))	(Orania_palindan	Iriartea_deltoidea))	((Roystonea_regia	Sclerosperma_profizianum)	(Chamaedorea_seifrizii	((((Leopoldinia_pulchra	Pelagodoxa_henryana)	(Oenocarpus_bataua	Oenocarpus_minor))	Geonoma_undata)	(Podococcus_barteri	(((Nypa_fruticans	Serenoa_repens)	Pseudophoenix_vinifera)	(Phoenix_dactylifera	Sabal_domingensis)))))))	((Manicaria_saccifera	((Hydriastele_microspadix	((Burretiokentia_grandiflora	Kentiopsis_piersoniorum)	((Dictyosperma_album	Veitchia_spiralis)	Heterospathe_cagayanensis)))	Dypsis_decaryi))	Prestoea_acuminata))	Calamus_caryotoides);
((((Pelagodoxa_henryana	(Oenocarpus_bataua	Oenocarpus_minor))	(Leopoldinia_pulchra	Geonoma_undata))	(((Manicaria_saccifera	(((((Hydriastele_microspadix	(Kentiopsis_piersoniorum	Dictyosperma_album))	Veitchia_spiralis)	Heterospathe_cagayanensis)	Burretiokentia_grandiflora)	Dypsis_decaryi))	Prestoea_acuminata)	(((Roystonea_regia	(Sclerosperma_profizianum	(Podococcus_barteri	Orania_palindan)))	(Iriartea_deltoidea	((Nypa_fruticans	Serenoa_repens)	(Phoenix_dactylifera	Sabal_domingensis))))	((Pseudophoenix_vinifera	Chamaedorea_seifrizii)	(((Attalea_speciosa	Bactris_major)	(Elaeis_oleifera	Elaeis_guineensis))	((Reinhardtia_paiewonskiana	Reinhardtia_latisecta)	(Reinhardtia_simplex	Reinhardtia_gracilis)))))))	Calamus_caryotoides);
((Iriartea_deltoidea	(((Chamaedorea_seifrizii	(Nypa_fruticans	Serenoa_repens))	(Phoenix_dactylifera	Sabal_domingensis))	(((((Attalea_speciosa	Bactris_major)	(Elaeis_oleifera	Elaeis_guineensis))	((Reinhardtia_paiewonskiana	Reinhardtia_latisecta)	(Reinhardtia_simplex	Reinhardtia_gracilis)))	((Roystonea_regia	(((Pelagodoxa_henryana	(Oenocarpus_bataua	Oenocarpus_minor))	(Leopoldinia_pulchra	Geonoma_undata))	((Manicaria_saccifera	(((Hydriastele_microspadix	(Kentiopsis_piersoniorum	Dictyosperma_album))	((Veitchia_spiralis	Heterospathe_cagayanensis)	Burretiokentia_grandiflora))	Dypsis_decaryi))	Prestoea_acuminata)))	(Sclerosperma_profizianum	(Podococcus_barteri	Orania_palindan))))	Pseudophoenix_vinifera)))	Calamus_caryotoides);
((((Pelagodoxa_henryana	(Oenocarpus_bataua	Oenocarpus_minor))	(Leopoldinia_pulchra	Geonoma_undata))	(((Manicaria_saccifera	(((Burretiokentia_grandiflora	(Hydriastele_microspadix	(Kentiopsis_piersoniorum	Dictyosperma_album)))	(Veitchia_spiralis	Heterospathe_cagayanensis))	Dypsis_decaryi))	Prestoea_acuminata)	((((Iriartea_deltoidea	Chamaedorea_seifrizii)	((((Serenoa_repens	Phoenix_dactylifera)	Sabal_domingensis)	Nypa_fruticans)	Pseudophoenix_vinifera))	(((Attalea_speciosa	Bactris_major)	(Elaeis_oleifera	Elaeis_guineensis))	((Reinhardtia_paiewonskiana	Reinhardtia_latisecta)	(Reinhardtia_simplex	Reinhardtia_gracilis))))	(Roystonea_regia	(Sclerosperma_profizianum	(Podococcus_barteri	Orania_palindan))))))	Calamus_caryotoides);
(((((Hydriastele_microspadix	((Veitchia_spiralis	(Heterospathe_cagayanensis	Burretiokentia_grandiflora))	(Dictyosperma_album	Kentiopsis_piersoniorum)))	Dypsis_decaryi)	Manicaria_saccifera)	((Leopoldinia_pulchra	Prestoea_acuminata)	(Pelagodoxa_henryana	((Geonoma_undata	(Oenocarpus_minor	Oenocarpus_bataua))	((((Iriartea_deltoidea	(Roystonea_regia	((Podococcus_barteri	Sclerosperma_profizianum)	Orania_palindan)))	(((Reinhardtia_simplex	Reinhardtia_gracilis)	(Reinhardtia_paiewonskiana	Reinhardtia_latisecta))	((Attalea_speciosa	Bactris_major)	(Elaeis_oleifera	Elaeis_guineensis))))	Chamaedorea_seifrizii)	(Pseudophoenix_vinifera	((Phoenix_dactylifera	Sabal_domingensis)	(Serenoa_repens	Nypa_fruticans))))))))	Calamus_caryotoides);
(((((Pseudophoenix_vinifera	((Phoenix_dactylifera	Sabal_domingensis)	(Serenoa_repens	Nypa_fruticans)))	(Geonoma_undata	(Pelagodoxa_henryana	(Oenocarpus_minor	Oenocarpus_bataua))))	(((Prestoea_acuminata	(Sclerosperma_profizianum	(Orania_palindan	Podococcus_barteri)))	Roystonea_regia)	(((((Reinhardtia_simplex	Reinhardtia_gracilis)	(Reinhardtia_paiewonskiana	Reinhardtia_latisecta))	((Attalea_speciosa	Bactris_major)	(Elaeis_oleifera	Elaeis_guineensis)))	Chamaedorea_seifrizii)	(Leopoldinia_pulchra	((Hydriastele_microspadix	((Dypsis_decaryi	(Veitchia_spiralis	(Heterospathe_cagayanensis	Burretiokentia_grandiflora)))	(Dictyosperma_album	Kentiopsis_piersoniorum)))	Manicaria_saccifera)))))	Iriartea_deltoidea)	Calamus_caryotoides);
((Pseudophoenix_vinifera	((Iriartea_deltoidea	((Serenoa_repens	Phoenix_dactylifera)	Sabal_domingensis))	(((Roystonea_regia	((Chamaedorea_seifrizii	Prestoea_acuminata)	(Leopoldinia_pulchra	((((Veitchia_spiralis	Heterospathe_cagayanensis)	((Dictyosperma_album	(Burretiokentia_grandiflora	Kentiopsis_piersoniorum))	Hydriastele_microspadix))	Dypsis_decaryi)	Manicaria_saccifera))))	((Sclerosperma_profizianum	(Orania_palindan	Podococcus_barteri))	(((Reinhardtia_simplex	Reinhardtia_gracilis)	(Reinhardtia_paiewonskiana	Reinhardtia_latisecta))	((Attalea_speciosa	Bactris_major)	(Elaeis_oleifera	Elaeis_guineensis)))))	(Geonoma_undata	((Nypa_fruticans	Pelagodoxa_henryana)	(Oenocarpus_minor	Oenocarpus_bataua))))))	Calamus_caryotoides);
((((Leopoldinia_pulchra	Geonoma_undata)	(Pelagodoxa_henryana	(Oenocarpus_minor	Oenocarpus_bataua)))	(((Nypa_fruticans	Pseudophoenix_vinifera)	(Serenoa_repens	(Phoenix_dactylifera	Sabal_domingensis)))	(((((Reinhardtia_simplex	Reinhardtia_gracilis)	(Reinhardtia_paiewonskiana	Reinhardtia_latisecta))	((Attalea_speciosa	Bactris_major)	(Elaeis_oleifera	Elaeis_guineensis)))	((Roystonea_regia	(Prestoea_acuminata	(((((Burretiokentia_grandiflora	Heterospathe_cagayanensis)	Hydriastele_microspadix)	(Veitchia_spiralis	(Dictyosperma_album	Kentiopsis_piersoniorum)))	Dypsis_decaryi)	Manicaria_saccifera)))	((Orania_palindan	Podococcus_barteri)	(Iriartea_deltoidea	Sclerosperma_profizianum))))	Chamaedorea_seifrizii)))	Calamus_caryotoides);
((Nypa_fruticans	((Iriartea_deltoidea	((Phoenix_dactylifera	Sabal_domingensis)	(Chamaedorea_seifrizii	((Pseudophoenix_vinifera	(((Reinhardtia_simplex	Reinhardtia_gracilis)	(Reinhardtia_paiewonskiana	Reinhardtia_latisecta))	((Attalea_speciosa	Bactris_major)	(Elaeis_oleifera	Elaeis_guineensis))))	(Roystonea_regia	(((Prestoea_acuminata	((((Burretiokentia_grandiflora	Heterospathe_cagayanensis)	(Veitchia_spiralis	(Hydriastele_microspadix	(Dictyosperma_album	Kentiopsis_piersoniorum))))	Dypsis_decaryi)	Manicaria_saccifera))	(((Leopoldinia_pulchra	Geonoma_undata)	(Oenocarpus_minor	Oenocarpus_bataua))	Pelagodoxa_henryana))	(Sclerosperma_profizianum	(Orania_palindan	Podococcus_barteri))))))))	Serenoa_repens))	Calamus_caryotoides);
((((Geonoma_undata	(Oenocarpus_minor	Oenocarpus_bataua))	(Leopoldinia_pulchra	Pelagodoxa_henryana))	((((Sclerosperma_profizianum	(Orania_palindan	Podococcus_barteri))	(Iriartea_deltoidea	Roystonea_regia))	((Chamaedorea_seifrizii	(((Serenoa_repens	Nypa_fruticans)	(Phoenix_dactylifera	Sabal_domingensis))	Pseudophoenix_vinifera))	(((Reinhardtia_simplex	Reinhardtia_gracilis)	(Reinhardtia_paiewonskiana	Reinhardtia_latisecta))	((Attalea_speciosa	Bactris_major)	(Elaeis_oleifera	Elaeis_guineensis)))))	(Prestoea_acuminata	(((Veitchia_spiralis	((Hydriastele_microspadix	(Dictyosperma_album	Kentiopsis_piersoniorum))	(Burretiokentia_grandiflora	Heterospathe_cagayanensis)))	Dypsis_decaryi)	Manicaria_saccifera))))	Calamus_caryotoides);
((((Hydriastele_microspadix	((Heterospathe_cagayanensis	Veitchia_spiralis)	(Dictyosperma_album	(Burretiokentia_grandiflora	Kentiopsis_piersoniorum))))	Dypsis_decaryi)	(Manicaria_saccifera	(((Sclerosperma_profizianum	Roystonea_regia)	((((((Chamaedorea_seifrizii	Iriartea_deltoidea)	((Serenoa_repens	Nypa_fruticans)	(Phoenix_dactylifera	Sabal_domingensis)))	Pseudophoenix_vinifera)	((Leopoldinia_pulchra	((Oenocarpus_minor	Oenocarpus_bataua)	Pelagodoxa_henryana))	Geonoma_undata))	(Podococcus_barteri	Orania_palindan))	(((Reinhardtia_simplex	Reinhardtia_gracilis)	(Reinhardtia_paiewonskiana	Reinhardtia_latisecta))	((Attalea_speciosa	Bactris_major)	(Elaeis_oleifera	Elaeis_guineensis)))))	Prestoea_acuminata)))	Calamus_caryotoides);
((Geonoma_undata	(Leopoldinia_pulchra	(((Oenocarpus_minor	Oenocarpus_bataua)	Pelagodoxa_henryana)	((((Serenoa_repens	Nypa_fruticans)	(Phoenix_dactylifera	Sabal_domingensis))	Pseudophoenix_vinifera)	(((Prestoea_acuminata	((((Hydriastele_microspadix	((Heterospathe_cagayanensis	Veitchia_spiralis)	(Dictyosperma_album	Kentiopsis_piersoniorum)))	Burretiokentia_grandiflora)	Dypsis_decaryi)	Manicaria_saccifera))	(Iriartea_deltoidea	Roystonea_regia))	((Sclerosperma_profizianum	(Podococcus_barteri	Orania_palindan))	(Chamaedorea_seifrizii	(((Reinhardtia_simplex	Reinhardtia_gracilis)	(Reinhardtia_paiewonskiana	Reinhardtia_latisecta))	((Attalea_speciosa	Bactris_major)	(Elaeis_oleifera	Elaeis_guineensis))))))))))	Calamus_caryotoides);
(((Prestoea_acuminata	((((Heterospathe_cagayanensis	Veitchia_spiralis)	(Burretiokentia_grandiflora	(Hydriastele_microspadix	(Dictyosperma_album	Kentiopsis_piersoniorum))))	Dypsis_decaryi)	Manicaria_saccifera))	((Iriartea_deltoidea	(Orania_palindan	Roystonea_regia))	((((Podococcus_barteri	(((Leopoldinia_pulchra	Geonoma_undata)	(Oenocarpus_minor	Oenocarpus_bataua))	Pelagodoxa_henryana))	(Chamaedorea_seifrizii	((Serenoa_repens	Nypa_fruticans)	(Phoenix_dactylifera	Sabal_domingensis))))	(Pseudophoenix_vinifera	(((Reinhardtia_simplex	Reinhardtia_gracilis)	(Reinhardtia_paiewonskiana	Reinhardtia_latisecta))	((Attalea_speciosa	Bactris_major)	(Elaeis_oleifera	Elaeis_guineensis)))))	Sclerosperma_profizianum)))	Calamus_caryotoides);
((Orania_palindan	(Roystonea_regia	(((Podococcus_barteri	Iriartea_deltoidea)	Sclerosperma_profizianum)	(((Chamaedorea_seifrizii	(((Reinhardtia_simplex	Reinhardtia_gracilis)	(Reinhardtia_paiewonskiana	Reinhardtia_latisecta))	((Attalea_speciosa	Bactris_major)	(Elaeis_oleifera	Elaeis_guineensis))))	((((Oenocarpus_minor	Oenocarpus_bataua)	Pelagodoxa_henryana)	(Leopoldinia_pulchra	Geonoma_undata))	(Prestoea_acuminata	(((Burretiokentia_grandiflora	((Hydriastele_microspadix	(Heterospathe_cagayanensis	Veitchia_spiralis))	(Dictyosperma_album	Kentiopsis_piersoniorum)))	Dypsis_decaryi)	Manicaria_saccifera))))	(((Serenoa_repens	Nypa_fruticans)	(Phoenix_dactylifera	Sabal_domingensis))	Pseudophoenix_vinifera)))))	Calamus_caryotoides);
((Iriartea_deltoidea	((((Nypa_fruticans	Serenoa_repens)	(Sabal_domingensis	Phoenix_dactylifera))	(((((Podococcus_barteri	Orania_palindan)	Roystonea_regia)	(((Manicaria_saccifera	((Hydriastele_microspadix	((Dictyosperma_album	Kentiopsis_piersoniorum)	((Burretiokentia_grandiflora	Heterospathe_cagayanensis)	Veitchia_spiralis)))	Dypsis_decaryi))	Prestoea_acuminata)	(((Elaeis_guineensis	Elaeis_oleifera)	(Bactris_major	Attalea_speciosa))	((Reinhardtia_paiewonskiana	Reinhardtia_latisecta)	(Reinhardtia_simplex	Reinhardtia_gracilis)))))	Sclerosperma_profizianum)	((Leopoldinia_pulchra	(Geonoma_undata	((Oenocarpus_bataua	Oenocarpus_minor)	Pelagodoxa_henryana)))	Pseudophoenix_vinifera)))	Chamaedorea_seifrizii))	Calamus_caryotoides);
((((Leopoldinia_pulchra	Pelagodoxa_henryana)	(Geonoma_undata	(Oenocarpus_bataua	Oenocarpus_minor)))	(((((Nypa_fruticans	Serenoa_repens)	(Sabal_domingensis	Phoenix_dactylifera))	Iriartea_deltoidea)	Pseudophoenix_vinifera)	((((Elaeis_guineensis	Elaeis_oleifera)	(Bactris_major	Attalea_speciosa))	((Reinhardtia_paiewonskiana	Reinhardtia_latisecta)	(Reinhardtia_simplex	Reinhardtia_gracilis)))	((Roystonea_regia	((Chamaedorea_seifrizii	(Manicaria_saccifera	((((Hydriastele_microspadix	Kentiopsis_piersoniorum)	(Dictyosperma_album	Veitchia_spiralis))	(Heterospathe_cagayanensis	Burretiokentia_grandiflora))	Dypsis_decaryi)))	Prestoea_acuminata))	(Orania_palindan	(Podococcus_barteri	Sclerosperma_profizianum))))))	Calamus_caryotoides);
((Chamaedorea_seifrizii	(((Nypa_fruticans	Serenoa_repens)	(Sabal_domingensis	Phoenix_dactylifera))	((((Leopoldinia_pulchra	Geonoma_undata)	((Oenocarpus_bataua	Oenocarpus_minor)	Pelagodoxa_henryana))	((((Elaeis_guineensis	Elaeis_oleifera)	(Bactris_major	Attalea_speciosa))	((Reinhardtia_paiewonskiana	Reinhardtia_latisecta)	(Reinhardtia_simplex	Reinhardtia_gracilis)))	(Iriartea_deltoidea	(((Manicaria_saccifera	((((Hydriastele_microspadix	(Dictyosperma_album	Kentiopsis_piersoniorum))	Veitchia_spiralis)	(Heterospathe_cagayanensis	Burretiokentia_grandiflora))	Dypsis_decaryi))	Prestoea_acuminata)	((Orania_palindan	(Podococcus_barteri	Sclerosperma_profizianum))	Roystonea_regia)))))	Pseudophoenix_vinifera)))	Calamus_caryotoides);
(((Chamaedorea_seifrizii	(((Nypa_fruticans	Serenoa_repens)	(Sabal_domingensis	Phoenix_dactylifera))	(((Geonoma_undata	((Oenocarpus_bataua	Oenocarpus_minor)	Pelagodoxa_henryana))	(((((Manicaria_saccifera	(((((Burretiokentia_grandiflora	(Dictyosperma_album	Kentiopsis_piersoniorum))	Hydriastele_microspadix)	Veitchia_spiralis)	Heterospathe_cagayanensis)	Dypsis_decaryi))	(Leopoldinia_pulchra	Prestoea_acuminata))	Roystonea_regia)	(Sclerosperma_profizianum	(Orania_palindan	Podococcus_barteri)))	(((Elaeis_guineensis	Elaeis_oleifera)	(Bactris_major	Attalea_speciosa))	((Reinhardtia_paiewonskiana	Reinhardtia_latisecta)	(Reinhardtia_simplex	Reinhardtia_gracilis)))))	Pseudophoenix_vinifera)))	Iriartea_deltoidea)	Calamus_caryotoides);
(((Chamaedorea_seifrizii	(((Nypa_fruticans	Serenoa_repens)	(Sabal_domingensis	Phoenix_dactylifera))	((((Leopoldinia_pulchra	Pelagodoxa_henryana)	(Geonoma_undata	(Oenocarpus_bataua	Oenocarpus_minor)))	(((Sclerosperma_profizianum	(Orania_palindan	Podococcus_barteri))	(((Elaeis_guineensis	Elaeis_oleifera)	(Bactris_major	Attalea_speciosa))	((Reinhardtia_paiewonskiana	Reinhardtia_latisecta)	(Reinhardtia_simplex	Reinhardtia_gracilis))))	(((Manicaria_saccifera	(((((Veitchia_spiralis	Heterospathe_cagayanensis)	(Dictyosperma_album	Kentiopsis_piersoniorum))	Hydriastele_microspadix)	Burretiokentia_grandiflora)	Dypsis_decaryi))	Prestoea_acuminata)	Roystonea_regia)))	Pseudophoenix_vinifera)))	Iriartea_deltoidea)	Calamus_caryotoides);
((((((Veitchia_spiralis	(Burretiokentia_grandiflora	Heterospathe_cagayanensis))	(Dictyosperma_album	Kentiopsis_piersoniorum))	Hydriastele_microspadix)	Dypsis_decaryi)	((Prestoea_acuminata	((((((Geonoma_undata	Leopoldinia_pulchra)	(Oenocarpus_bataua	Oenocarpus_minor))	Pelagodoxa_henryana)	(Pseudophoenix_vinifera	((Nypa_fruticans	Serenoa_repens)	(Sabal_domingensis	Phoenix_dactylifera))))	Roystonea_regia)	(((Iriartea_deltoidea	Chamaedorea_seifrizii)	((((Reinhardtia_paiewonskiana	Reinhardtia_latisecta)	(Reinhardtia_simplex	Reinhardtia_gracilis))	Attalea_speciosa)	((Elaeis_guineensis	Elaeis_oleifera)	Bactris_major)))	(Sclerosperma_profizianum	(Orania_palindan	Podococcus_barteri)))))	Manicaria_saccifera))	Calamus_caryotoides);
((((Leopoldinia_pulchra	Chamaedorea_seifrizii)	(((Serenoa_repens	(Sabal_domingensis	Phoenix_dactylifera))	(((((((Reinhardtia_paiewonskiana	Reinhardtia_latisecta)	(Reinhardtia_simplex	Reinhardtia_gracilis))	((Attalea_speciosa	Bactris_major)	(Elaeis_guineensis	Elaeis_oleifera)))	Roystonea_regia)	((Sclerosperma_profizianum	(Orania_palindan	Podococcus_barteri))	((Manicaria_saccifera	(((Veitchia_spiralis	(Burretiokentia_grandiflora	Heterospathe_cagayanensis))	((Dictyosperma_album	Kentiopsis_piersoniorum)	Hydriastele_microspadix))	Dypsis_decaryi))	Prestoea_acuminata)))	(((Oenocarpus_bataua	Oenocarpus_minor)	Pelagodoxa_henryana)	Geonoma_undata))	Pseudophoenix_vinifera))	Iriartea_deltoidea))	Nypa_fruticans)	Calamus_caryotoides);
(((((Chamaedorea_seifrizii	(((((Oenocarpus_bataua	Oenocarpus_minor)	(Leopoldinia_pulchra	Pelagodoxa_henryana))	Geonoma_undata)	(Pseudophoenix_vinifera	(((((Reinhardtia_paiewonskiana	Reinhardtia_latisecta)	(Reinhardtia_simplex	Reinhardtia_gracilis))	((Attalea_speciosa	Bactris_major)	(Elaeis_guineensis	Elaeis_oleifera)))	((Manicaria_saccifera	(((Veitchia_spiralis	Heterospathe_cagayanensis)	((Dictyosperma_album	Kentiopsis_piersoniorum)	(Burretiokentia_grandiflora	Hydriastele_microspadix)))	Dypsis_decaryi))	(Orania_palindan	Prestoea_acuminata)))	(Roystonea_regia	(Sclerosperma_profizianum	Podococcus_barteri)))))	Iriartea_deltoidea))	(Sabal_domingensis	Phoenix_dactylifera))	Serenoa_repens)	Nypa_fruticans)	Calamus_caryotoides);
((Iriartea_deltoidea	(((Roystonea_regia	(Prestoea_acuminata	(Sclerosperma_profizianum	Podococcus_barteri)))	(((Manicaria_saccifera	(((Veitchia_spiralis	(Burretiokentia_grandiflora	Heterospathe_cagayanensis))	((Dictyosperma_album	Kentiopsis_piersoniorum)	Hydriastele_microspadix))	Dypsis_decaryi))	Orania_palindan)	((((Reinhardtia_paiewonskiana	Reinhardtia_latisecta)	(Reinhardtia_simplex	Reinhardtia_gracilis))	((Attalea_speciosa	Bactris_major)	(Elaeis_guineensis	Elaeis_oleifera)))	(((((Oenocarpus_bataua	Oenocarpus_minor)	Pelagodoxa_henryana)	Geonoma_undata)	(Pseudophoenix_vinifera	((Sabal_domingensis	Phoenix_dactylifera)	(Serenoa_repens	Nypa_fruticans))))	Chamaedorea_seifrizii))))	Leopoldinia_pulchra))	Calamus_caryotoides);
(((((Roystonea_regia	(Orania_palindan	(Sclerosperma_profizianum	Podococcus_barteri)))	((((Reinhardtia_paiewonskiana	Reinhardtia_latisecta)	(Reinhardtia_simplex	Reinhardtia_gracilis))	((Attalea_speciosa	Bactris_major)	(Elaeis_guineensis	Elaeis_oleifera)))	((((Sabal_domingensis	Phoenix_dactylifera)	(Serenoa_repens	(Iriartea_deltoidea	Nypa_fruticans)))	Chamaedorea_seifrizii)	((((Oenocarpus_bataua	Oenocarpus_minor)	Pelagodoxa_henryana)	(Leopoldinia_pulchra	Geonoma_undata))	Pseudophoenix_vinifera))))	(Manicaria_saccifera	(((Veitchia_spiralis	Heterospathe_cagayanensis)	((Dictyosperma_album	Kentiopsis_piersoniorum)	(Burretiokentia_grandiflora	Hydriastele_microspadix)))	Dypsis_decaryi)))	Prestoea_acuminata)	Calamus_caryotoides);
((((((Orania_palindan	(((Reinhardtia_gracilis	Reinhardtia_simplex)	(Reinhardtia_latisecta	Reinhardtia_paiewonskiana))	((Elaeis_guineensis	Elaeis_oleifera)	(Attalea_speciosa	Bactris_major))))	((Prestoea_acuminata	(Roystonea_regia	Sclerosperma_profizianum))	(Pseudophoenix_vinifera	((((((Burretiokentia_grandiflora	Kentiopsis_piersoniorum)	Dictyosperma_album)	Hydriastele_microspadix)	(Heterospathe_cagayanensis	Veitchia_spiralis))	Dypsis_decaryi)	Manicaria_saccifera))))	(((Phoenix_dactylifera	Sabal_domingensis)	(Serenoa_repens	Nypa_fruticans))	(Iriartea_deltoidea	Chamaedorea_seifrizii)))	Podococcus_barteri)	(Pelagodoxa_henryana	((Leopoldinia_pulchra	Geonoma_undata)	(Oenocarpus_bataua	Oenocarpus_minor))))	Calamus_caryotoides);
((Iriartea_deltoidea	(Chamaedorea_seifrizii	(((Pseudophoenix_vinifera	((Nypa_fruticans	Serenoa_repens)	(Phoenix_dactylifera	Sabal_domingensis)))	((Pelagodoxa_henryana	(Oenocarpus_bataua	Oenocarpus_minor))	(Leopoldinia_pulchra	Geonoma_undata)))	(((Podococcus_barteri	Orania_palindan)	Sclerosperma_profizianum)	(Roystonea_regia	((((Reinhardtia_gracilis	Reinhardtia_simplex)	(Reinhardtia_latisecta	Reinhardtia_paiewonskiana))	((Elaeis_guineensis	Elaeis_oleifera)	(Attalea_speciosa	Bactris_major)))	(Prestoea_acuminata	((((((Burretiokentia_grandiflora	Kentiopsis_piersoniorum)	Dictyosperma_album)	Hydriastele_microspadix)	(Heterospathe_cagayanensis	Veitchia_spiralis))	Dypsis_decaryi)	Manicaria_saccifera))))))))	Calamus_caryotoides);
((((Manicaria_saccifera	Chamaedorea_seifrizii)	(((((Kentiopsis_piersoniorum	Dictyosperma_album)	Hydriastele_microspadix)	(Heterospathe_cagayanensis	Veitchia_spiralis))	Burretiokentia_grandiflora)	Dypsis_decaryi))	(((((((Reinhardtia_gracilis	Reinhardtia_simplex)	(Reinhardtia_latisecta	Reinhardtia_paiewonskiana))	((Elaeis_guineensis	Elaeis_oleifera)	(Attalea_speciosa	Bactris_major)))	((Pseudophoenix_vinifera	((Nypa_fruticans	Serenoa_repens)	(Phoenix_dactylifera	Sabal_domingensis)))	((Pelagodoxa_henryana	(Oenocarpus_bataua	Oenocarpus_minor))	Geonoma_undata)))	(Leopoldinia_pulchra	(Podococcus_barteri	Orania_palindan)))	(Roystonea_regia	(Iriartea_deltoidea	Sclerosperma_profizianum)))	Prestoea_acuminata))	Calamus_caryotoides);
((((Pelagodoxa_henryana	(Oenocarpus_bataua	Oenocarpus_minor))	((((Prestoea_acuminata	((((Burretiokentia_grandiflora	Hydriastele_microspadix)	((Heterospathe_cagayanensis	(Dictyosperma_album	Veitchia_spiralis))	Kentiopsis_piersoniorum))	Dypsis_decaryi)	Manicaria_saccifera))	((Chamaedorea_seifrizii	(((Reinhardtia_gracilis	Reinhardtia_simplex)	(Reinhardtia_latisecta	Reinhardtia_paiewonskiana))	((Elaeis_guineensis	Elaeis_oleifera)	(Attalea_speciosa	Bactris_major))))	(Roystonea_regia	(Sclerosperma_profizianum	(Podococcus_barteri	Orania_palindan)))))	(Pseudophoenix_vinifera	(Iriartea_deltoidea	((Nypa_fruticans	Serenoa_repens)	(Phoenix_dactylifera	Sabal_domingensis)))))	Geonoma_undata))	Leopoldinia_pulchra)	Calamus_caryotoides);
((Iriartea_deltoidea	((((Nypa_fruticans	Serenoa_repens)	(Phoenix_dactylifera	Sabal_domingensis))	((((Leopoldinia_pulchra	Pelagodoxa_henryana)	(Geonoma_undata	(Oenocarpus_bataua	Oenocarpus_minor)))	((Orania_palindan	((Prestoea_acuminata	(((((Burretiokentia_grandiflora	Heterospathe_cagayanensis)	Hydriastele_microspadix)	((Kentiopsis_piersoniorum	Dictyosperma_album)	Veitchia_spiralis))	Dypsis_decaryi)	Manicaria_saccifera))	Podococcus_barteri))	(((Attalea_speciosa	Bactris_major)	(((Reinhardtia_gracilis	Reinhardtia_simplex)	(Reinhardtia_latisecta	Reinhardtia_paiewonskiana))	(Elaeis_guineensis	Elaeis_oleifera)))	(Roystonea_regia	Sclerosperma_profizianum))))	Pseudophoenix_vinifera))	Chamaedorea_seifrizii))	Calamus_caryotoides);
(((Geonoma_undata	((Oenocarpus_bataua	Oenocarpus_minor)	(Leopoldinia_pulchra	Pelagodoxa_henryana)))	(((Iriartea_deltoidea	Roystonea_regia)	(((Sclerosperma_profizianum	Orania_palindan)	Podococcus_barteri)	((((Nypa_fruticans	Serenoa_repens)	(Phoenix_dactylifera	Sabal_domingensis))	Chamaedorea_seifrizii)	(Pseudophoenix_vinifera	(((Reinhardtia_gracilis	Reinhardtia_simplex)	(Reinhardtia_latisecta	Reinhardtia_paiewonskiana))	((Elaeis_guineensis	Elaeis_oleifera)	(Bactris_major	Attalea_speciosa)))))))	(Prestoea_acuminata	((((Burretiokentia_grandiflora	Heterospathe_cagayanensis)	((Hydriastele_microspadix	(Kentiopsis_piersoniorum	Dictyosperma_album))	Veitchia_spiralis))	Dypsis_decaryi)	Manicaria_saccifera))))	Calamus_caryotoides);
((((Leopoldinia_pulchra	Geonoma_undata)	((Oenocarpus_bataua	Oenocarpus_minor)	Pelagodoxa_henryana))	((((Orania_palindan	Podococcus_barteri)	((Prestoea_acuminata	(((((Burretiokentia_grandiflora	(Heterospathe_cagayanensis	Veitchia_spiralis))	(Kentiopsis_piersoniorum	Dictyosperma_album))	Hydriastele_microspadix)	Dypsis_decaryi)	Manicaria_saccifera))	(Roystonea_regia	Sclerosperma_profizianum)))	(((Reinhardtia_gracilis	Reinhardtia_simplex)	(Reinhardtia_latisecta	Reinhardtia_paiewonskiana))	((Elaeis_guineensis	Elaeis_oleifera)	(Bactris_major	Attalea_speciosa))))	((Pseudophoenix_vinifera	((Nypa_fruticans	Serenoa_repens)	(Phoenix_dactylifera	Sabal_domingensis)))	(Iriartea_deltoidea	Chamaedorea_seifrizii))))	Calamus_caryotoides);
((((Geonoma_undata	((Oenocarpus_bataua	Oenocarpus_minor)	Pelagodoxa_henryana))	(((((Prestoea_acuminata	Orania_palindan)	(Iriartea_deltoidea	Podococcus_barteri))	(((((Heterospathe_cagayanensis	Veitchia_spiralis)	(((Burretiokentia_grandiflora	Kentiopsis_piersoniorum)	Dictyosperma_album)	Hydriastele_microspadix))	Dypsis_decaryi)	Manicaria_saccifera)	(Roystonea_regia	Sclerosperma_profizianum)))	(((Reinhardtia_gracilis	Reinhardtia_simplex)	(Reinhardtia_latisecta	Reinhardtia_paiewonskiana))	((Elaeis_guineensis	Elaeis_oleifera)	(Bactris_major	Attalea_speciosa))))	(Pseudophoenix_vinifera	(Chamaedorea_seifrizii	((Nypa_fruticans	Serenoa_repens)	(Phoenix_dactylifera	Sabal_domingensis))))))	Leopoldinia_pulchra)	Calamus_caryotoides);
((Iriartea_deltoidea	(((Chamaedorea_seifrizii	(Nypa_fruticans	Serenoa_repens))	(Phoenix_dactylifera	Sabal_domingensis))	(((Geonoma_undata	((Oenocarpus_bataua	Oenocarpus_minor)	(Leopoldinia_pulchra	Pelagodoxa_henryana)))	(((Prestoea_acuminata	(((Hydriastele_microspadix	(((Burretiokentia_grandiflora	Heterospathe_cagayanensis)	Veitchia_spiralis)	(Kentiopsis_piersoniorum	Dictyosperma_album)))	Dypsis_decaryi)	Manicaria_saccifera))	Roystonea_regia)	(((Orania_palindan	Podococcus_barteri)	Sclerosperma_profizianum)	(((Reinhardtia_gracilis	Reinhardtia_simplex)	(Reinhardtia_latisecta	Reinhardtia_paiewonskiana))	((Elaeis_guineensis	Elaeis_oleifera)	(Bactris_major	Attalea_speciosa))))))	Pseudophoenix_vinifera)))	Calamus_caryotoides);
((Nypa_fruticans	(Serenoa_repens	((Phoenix_dactylifera	Sabal_domingensis)	(((Iriartea_deltoidea	((((Orania_palindan	Roystonea_regia)	Sclerosperma_profizianum)	(Chamaedorea_seifrizii	(((Reinhardtia_gracilis	Reinhardtia_simplex)	(Reinhardtia_latisecta	Reinhardtia_paiewonskiana))	((Elaeis_guineensis	Elaeis_oleifera)	(Bactris_major	Attalea_speciosa)))))	(((Oenocarpus_bataua	Oenocarpus_minor)	((Geonoma_undata	Leopoldinia_pulchra)	Pelagodoxa_henryana))	(Prestoea_acuminata	(((Hydriastele_microspadix	((Kentiopsis_piersoniorum	Dictyosperma_album)	(Veitchia_spiralis	(Burretiokentia_grandiflora	Heterospathe_cagayanensis))))	Dypsis_decaryi)	Manicaria_saccifera)))))	Podococcus_barteri)	Pseudophoenix_vinifera))))	Calamus_caryotoides);
((Iriartea_deltoidea	((Chamaedorea_seifrizii	((Serenoa_repens	Nypa_fruticans)	(Phoenix_dactylifera	Sabal_domingensis)))	(((Pelagodoxa_henryana	((Oenocarpus_minor	Oenocarpus_bataua)	(Leopoldinia_pulchra	Geonoma_undata)))	((Roystonea_regia	(((Bactris_major	Attalea_speciosa)	(Elaeis_guineensis	Elaeis_oleifera))	((Reinhardtia_paiewonskiana	Reinhardtia_latisecta)	(Reinhardtia_simplex	Reinhardtia_gracilis))))	((Prestoea_acuminata	(Manicaria_saccifera	(Dypsis_decaryi	((Hydriastele_microspadix	((Heterospathe_cagayanensis	Veitchia_spiralis)	(Kentiopsis_piersoniorum	Dictyosperma_album)))	Burretiokentia_grandiflora))))	((Orania_palindan	Podococcus_barteri)	Sclerosperma_profizianum))))	Pseudophoenix_vinifera)))	Calamus_caryotoides);
(((Iriartea_deltoidea	((Geonoma_undata	(Pelagodoxa_henryana	(Oenocarpus_minor	Oenocarpus_bataua)))	((((((Bactris_major	Attalea_speciosa)	(Elaeis_guineensis	Elaeis_oleifera))	((Reinhardtia_paiewonskiana	Reinhardtia_latisecta)	(Reinhardtia_simplex	Reinhardtia_gracilis)))	((Roystonea_regia	(Manicaria_saccifera	((Dypsis_decaryi	(Heterospathe_cagayanensis	Veitchia_spiralis))	(Burretiokentia_grandiflora	(Hydriastele_microspadix	(Kentiopsis_piersoniorum	Dictyosperma_album))))))	(Prestoea_acuminata	(Orania_palindan	(Podococcus_barteri	Sclerosperma_profizianum)))))	((Serenoa_repens	(Chamaedorea_seifrizii	Nypa_fruticans))	(Phoenix_dactylifera	Sabal_domingensis)))	Pseudophoenix_vinifera)))	Leopoldinia_pulchra)	Calamus_caryotoides);
(((Iriartea_deltoidea	((Geonoma_undata	(Pelagodoxa_henryana	(Oenocarpus_minor	Oenocarpus_bataua)))	(((((((Bactris_major	Attalea_speciosa)	(Elaeis_guineensis	Elaeis_oleifera))	((Reinhardtia_paiewonskiana	Reinhardtia_latisecta)	(Reinhardtia_simplex	Reinhardtia_gracilis)))	(Sclerosperma_profizianum	(Orania_palindan	Podococcus_barteri)))	((Prestoea_acuminata	(Manicaria_saccifera	(Dypsis_decaryi	(Burretiokentia_grandiflora	(((Heterospathe_cagayanensis	Veitchia_spiralis)	Hydriastele_microspadix)	(Kentiopsis_piersoniorum	Dictyosperma_album))))))	Roystonea_regia))	((Serenoa_repens	Nypa_fruticans)	(Phoenix_dactylifera	Sabal_domingensis)))	(Chamaedorea_seifrizii	Pseudophoenix_vinifera))))	Leopoldinia_pulchra)	Calamus_caryotoides);
(((Iriartea_deltoidea	(Chamaedorea_seifrizii	(((Serenoa_repens	Nypa_fruticans)	(Phoenix_dactylifera	Sabal_domingensis))	((Pseudophoenix_vinifera	(((Bactris_major	Attalea_speciosa)	(Elaeis_guineensis	Elaeis_oleifera))	((Reinhardtia_paiewonskiana	Reinhardtia_latisecta)	(Reinhardtia_simplex	Reinhardtia_gracilis))))	((Sclerosperma_profizianum	Roystonea_regia)	(Orania_palindan	(((Oenocarpus_minor	Oenocarpus_bataua)	((Podococcus_barteri	Geonoma_undata)	(Prestoea_acuminata	Pelagodoxa_henryana)))	(Manicaria_saccifera	(Dypsis_decaryi	((Heterospathe_cagayanensis	Veitchia_spiralis)	(Burretiokentia_grandiflora	(Hydriastele_microspadix	(Kentiopsis_piersoniorum	Dictyosperma_album)))))))))))))	Leopoldinia_pulchra)	Calamus_caryotoides);
(((Prestoea_acuminata	(Manicaria_saccifera	(Dypsis_decaryi	((Kentiopsis_piersoniorum	Dictyosperma_album)	(((Burretiokentia_grandiflora	Heterospathe_cagayanensis)	Veitchia_spiralis)	Hydriastele_microspadix)))))	(((((Bactris_major	Attalea_speciosa)	(Elaeis_guineensis	Elaeis_oleifera))	((Reinhardtia_paiewonskiana	Reinhardtia_latisecta)	(Reinhardtia_simplex	Reinhardtia_gracilis)))	((((Podococcus_barteri	Orania_palindan)	(Iriartea_deltoidea	(((Serenoa_repens	Nypa_fruticans)	(Phoenix_dactylifera	Sabal_domingensis))	Chamaedorea_seifrizii)))	(Sclerosperma_profizianum	Roystonea_regia))	Pseudophoenix_vinifera))	(Geonoma_undata	((Leopoldinia_pulchra	Pelagodoxa_henryana)	(Oenocarpus_minor	Oenocarpus_bataua)))))	Calamus_caryotoides);
(((((Chamaedorea_seifrizii	(Manicaria_saccifera	(Dypsis_decaryi	((Heterospathe_cagayanensis	Veitchia_spiralis)	(((Kentiopsis_piersoniorum	Dictyosperma_album)	Hydriastele_microspadix)	Burretiokentia_grandiflora)))))	((((Sclerosperma_profizianum	Roystonea_regia)	(Podococcus_barteri	Orania_palindan))	(((Geonoma_undata	(Oenocarpus_minor	Oenocarpus_bataua))	((Pelagodoxa_henryana	Pseudophoenix_vinifera)	((Serenoa_repens	Nypa_fruticans)	(Phoenix_dactylifera	Sabal_domingensis))))	(((Bactris_major	Attalea_speciosa)	(Elaeis_guineensis	Elaeis_oleifera))	((Reinhardtia_paiewonskiana	Reinhardtia_latisecta)	(Reinhardtia_simplex	Reinhardtia_gracilis)))))	Prestoea_acuminata))	Iriartea_deltoidea)	Leopoldinia_pulchra)	Calamus_caryotoides);
((Iriartea_deltoidea	((((Serenoa_repens	Nypa_fruticans)	(Phoenix_dactylifera	Sabal_domingensis))	((Pseudophoenix_vinifera	(((Leopoldinia_pulchra	Pelagodoxa_henryana)	(Oenocarpus_minor	Oenocarpus_bataua))	Geonoma_undata))	(((Orania_palindan	Sclerosperma_profizianum)	Podococcus_barteri)	((((Bactris_major	Attalea_speciosa)	(Elaeis_guineensis	Elaeis_oleifera))	((Reinhardtia_paiewonskiana	Reinhardtia_latisecta)	(Reinhardtia_simplex	Reinhardtia_gracilis)))	((Prestoea_acuminata	(Manicaria_saccifera	(Dypsis_decaryi	((Heterospathe_cagayanensis	Veitchia_spiralis)	(((Burretiokentia_grandiflora	Kentiopsis_piersoniorum)	Dictyosperma_album)	Hydriastele_microspadix)))))	Roystonea_regia)))))	Chamaedorea_seifrizii))	Calamus_caryotoides);
(((Prestoea_acuminata	(Manicaria_saccifera	(Dypsis_decaryi	((Heterospathe_cagayanensis	Veitchia_spiralis)	((Kentiopsis_piersoniorum	Dictyosperma_album)	(Burretiokentia_grandiflora	Hydriastele_microspadix))))))	(Iriartea_deltoidea	((Sclerosperma_profizianum	Roystonea_regia)	((Orania_palindan	Podococcus_barteri)	((((((Phoenix_dactylifera	Sabal_domingensis)	(Serenoa_repens	Nypa_fruticans))	Chamaedorea_seifrizii)	Pseudophoenix_vinifera)	(((Leopoldinia_pulchra	Pelagodoxa_henryana)	(Oenocarpus_minor	Oenocarpus_bataua))	Geonoma_undata))	(((Bactris_major	Attalea_speciosa)	(Elaeis_guineensis	Elaeis_oleifera))	((Reinhardtia_paiewonskiana	Reinhardtia_latisecta)	(Reinhardtia_simplex	Reinhardtia_gracilis))))))))	Calamus_caryotoides);
((((Leopoldinia_pulchra	Geonoma_undata)	(((((Bactris_major	Attalea_speciosa)	(Elaeis_guineensis	Elaeis_oleifera))	((Reinhardtia_paiewonskiana	Reinhardtia_latisecta)	(Reinhardtia_simplex	Reinhardtia_gracilis)))	(((Prestoea_acuminata	(Chamaedorea_seifrizii	(Manicaria_saccifera	(Dypsis_decaryi	((Burretiokentia_grandiflora	(Heterospathe_cagayanensis	Veitchia_spiralis))	((Kentiopsis_piersoniorum	Dictyosperma_album)	Hydriastele_microspadix))))))	(Sclerosperma_profizianum	Roystonea_regia))	(Orania_palindan	(Iriartea_deltoidea	Podococcus_barteri))))	(((Phoenix_dactylifera	Sabal_domingensis)	(Serenoa_repens	Nypa_fruticans))	Pseudophoenix_vinifera)))	(Pelagodoxa_henryana	(Oenocarpus_minor	Oenocarpus_bataua)))	Calamus_caryotoides);
((((Leopoldinia_pulchra	Geonoma_undata)	((Manicaria_saccifera	((Kentiopsis_piersoniorum	(Burretiokentia_grandiflora	Hydriastele_microspadix))	(Dypsis_decaryi	(Dictyosperma_album	(Veitchia_spiralis	Heterospathe_cagayanensis)))))	(((Sclerosperma_profizianum	Roystonea_regia)	((Iriartea_deltoidea	Podococcus_barteri)	(((Chamaedorea_seifrizii	((Phoenix_dactylifera	Sabal_domingensis)	(Serenoa_repens	Nypa_fruticans)))	Pseudophoenix_vinifera)	(((Bactris_major	Attalea_speciosa)	(Elaeis_guineensis	Elaeis_oleifera))	((Reinhardtia_paiewonskiana	Reinhardtia_latisecta)	(Reinhardtia_simplex	Reinhardtia_gracilis))))))	(Prestoea_acuminata	Orania_palindan))))	(Pelagodoxa_henryana	(Oenocarpus_minor	Oenocarpus_bataua)))	Calamus_caryotoides);
((Iriartea_deltoidea	((((Nypa_fruticans	Serenoa_repens)	(Sabal_domingensis	Phoenix_dactylifera))	((Pseudophoenix_vinifera	(((Orania_palindan	(Manicaria_saccifera	((Heterospathe_cagayanensis	Veitchia_spiralis)	(Dypsis_decaryi	(Hydriastele_microspadix	(Dictyosperma_album	(Burretiokentia_grandiflora	Kentiopsis_piersoniorum)))))))	(((Bactris_major	Attalea_speciosa)	(Elaeis_guineensis	Elaeis_oleifera))	((Reinhardtia_paiewonskiana	Reinhardtia_latisecta)	(Reinhardtia_gracilis	Reinhardtia_simplex))))	(Roystonea_regia	(Sclerosperma_profizianum	(Prestoea_acuminata	Podococcus_barteri)))))	(Leopoldinia_pulchra	((Pelagodoxa_henryana	Geonoma_undata)	(Oenocarpus_minor	Oenocarpus_bataua)))))	Chamaedorea_seifrizii))	Calamus_caryotoides);
((Iriartea_deltoidea	((((Nypa_fruticans	Serenoa_repens)	(Sabal_domingensis	Phoenix_dactylifera))	((Pseudophoenix_vinifera	((Roystonea_regia	(Prestoea_acuminata	(Manicaria_saccifera	(Dypsis_decaryi	((Hydriastele_microspadix	(Dictyosperma_album	(Burretiokentia_grandiflora	Kentiopsis_piersoniorum)))	(Heterospathe_cagayanensis	Veitchia_spiralis))))))	((((Bactris_major	Attalea_speciosa)	(Elaeis_guineensis	Elaeis_oleifera))	((Reinhardtia_paiewonskiana	Reinhardtia_latisecta)	(Reinhardtia_gracilis	Reinhardtia_simplex)))	((Orania_palindan	Sclerosperma_profizianum)	Podococcus_barteri))))	((Geonoma_undata	Leopoldinia_pulchra)	(Pelagodoxa_henryana	(Oenocarpus_minor	Oenocarpus_bataua)))))	Chamaedorea_seifrizii))	Calamus_caryotoides);
((Leopoldinia_pulchra	(((Pelagodoxa_henryana	(Oenocarpus_minor	Oenocarpus_bataua))	(((((Chamaedorea_seifrizii	Iriartea_deltoidea)	(Nypa_fruticans	Serenoa_repens))	(Sabal_domingensis	Phoenix_dactylifera))	Pseudophoenix_vinifera)	(((Prestoea_acuminata	(Manicaria_saccifera	(Dypsis_decaryi	((Hydriastele_microspadix	(Dictyosperma_album	Kentiopsis_piersoniorum))	((Burretiokentia_grandiflora	Heterospathe_cagayanensis)	Veitchia_spiralis)))))	((Orania_palindan	Sclerosperma_profizianum)	Podococcus_barteri))	((((Bactris_major	Attalea_speciosa)	(Elaeis_guineensis	Elaeis_oleifera))	((Reinhardtia_paiewonskiana	Reinhardtia_latisecta)	(Reinhardtia_gracilis	Reinhardtia_simplex)))	Roystonea_regia))))	Geonoma_undata))	Calamus_caryotoides);
((Iriartea_deltoidea	(((Nypa_fruticans	Serenoa_repens)	((Sabal_domingensis	Phoenix_dactylifera)	((((Leopoldinia_pulchra	Pelagodoxa_henryana)	((Oenocarpus_minor	Oenocarpus_bataua)	Geonoma_undata))	(((Roystonea_regia	(Prestoea_acuminata	(Manicaria_saccifera	(Dypsis_decaryi	(((Hydriastele_microspadix	Kentiopsis_piersoniorum)	(Heterospathe_cagayanensis	(Dictyosperma_album	Veitchia_spiralis)))	Burretiokentia_grandiflora)))))	(Sclerosperma_profizianum	(Podococcus_barteri	Orania_palindan)))	(((Bactris_major	Attalea_speciosa)	(Elaeis_guineensis	Elaeis_oleifera))	((Reinhardtia_paiewonskiana	Reinhardtia_latisecta)	(Reinhardtia_gracilis	Reinhardtia_simplex)))))	Pseudophoenix_vinifera)))	Chamaedorea_seifrizii))	Calamus_caryotoides);
((Serenoa_repens	(((Sabal_domingensis	Phoenix_dactylifera)	((((Pelagodoxa_henryana	(Oenocarpus_minor	Oenocarpus_bataua))	(Leopoldinia_pulchra	Geonoma_undata))	(((((Bactris_major	Attalea_speciosa)	(Elaeis_guineensis	Elaeis_oleifera))	((Reinhardtia_paiewonskiana	Reinhardtia_latisecta)	(Reinhardtia_gracilis	Reinhardtia_simplex)))	(((Sclerosperma_profizianum	Roystonea_regia)	(Podococcus_barteri	Iriartea_deltoidea))	((Orania_palindan	Prestoea_acuminata)	(Manicaria_saccifera	(Dypsis_decaryi	(((Burretiokentia_grandiflora	(Dictyosperma_album	Kentiopsis_piersoniorum))	Hydriastele_microspadix)	(Heterospathe_cagayanensis	Veitchia_spiralis)))))))	Chamaedorea_seifrizii))	Pseudophoenix_vinifera))	Nypa_fruticans))	Calamus_caryotoides);
(((((Leopoldinia_pulchra	Pelagodoxa_henryana)	(Oenocarpus_minor	Oenocarpus_bataua))	Geonoma_undata)	((Manicaria_saccifera	(Dypsis_decaryi	((Heterospathe_cagayanensis	Veitchia_spiralis)	(Burretiokentia_grandiflora	((Dictyosperma_album	Kentiopsis_piersoniorum)	Hydriastele_microspadix)))))	((Roystonea_regia	((Podococcus_barteri	(Orania_palindan	Sclerosperma_profizianum))	((((Bactris_major	Attalea_speciosa)	(Elaeis_guineensis	Elaeis_oleifera))	((Reinhardtia_paiewonskiana	Reinhardtia_latisecta)	(Reinhardtia_gracilis	Reinhardtia_simplex)))	(((Chamaedorea_seifrizii	((Nypa_fruticans	Serenoa_repens)	(Sabal_domingensis	Phoenix_dactylifera)))	Pseudophoenix_vinifera)	Iriartea_deltoidea))))	Prestoea_acuminata)))	Calamus_caryotoides);
((Nypa_fruticans	(((Sabal_domingensis	Phoenix_dactylifera)	Serenoa_repens)	((Chamaedorea_seifrizii	Iriartea_deltoidea)	(((Podococcus_barteri	(Orania_palindan	Sclerosperma_profizianum))	((((Bactris_major	Attalea_speciosa)	(Elaeis_guineensis	Elaeis_oleifera))	((Reinhardtia_paiewonskiana	Reinhardtia_latisecta)	(Reinhardtia_gracilis	Reinhardtia_simplex)))	(Roystonea_regia	((((Pelagodoxa_henryana	Leopoldinia_pulchra)	Geonoma_undata)	(Oenocarpus_minor	Oenocarpus_bataua))	((Manicaria_saccifera	(Dypsis_decaryi	((Hydriastele_microspadix	((Heterospathe_cagayanensis	Veitchia_spiralis)	(Dictyosperma_album	Kentiopsis_piersoniorum)))	Burretiokentia_grandiflora)))	Prestoea_acuminata)))))	Pseudophoenix_vinifera))))	Calamus_caryotoides);
((Leopoldinia_pulchra	((((Chamaedorea_seifrizii	((Sabal_domingensis	Phoenix_dactylifera)	(Serenoa_repens	Nypa_fruticans)))	((((((Bactris_major	Attalea_speciosa)	(Elaeis_guineensis	Elaeis_oleifera))	((Reinhardtia_paiewonskiana	Reinhardtia_latisecta)	(Reinhardtia_gracilis	Reinhardtia_simplex)))	((Manicaria_saccifera	(Dypsis_decaryi	((Hydriastele_microspadix	((Heterospathe_cagayanensis	Veitchia_spiralis)	(Dictyosperma_album	Kentiopsis_piersoniorum)))	Burretiokentia_grandiflora)))	(Orania_palindan	Prestoea_acuminata)))	((Sclerosperma_profizianum	Roystonea_regia)	(Iriartea_deltoidea	Podococcus_barteri)))	Pseudophoenix_vinifera))	(Pelagodoxa_henryana	Geonoma_undata))	(Oenocarpus_minor	Oenocarpus_bataua)))	Calamus_caryotoides);
(((Pelagodoxa_henryana	(Oenocarpus_minor	Oenocarpus_bataua))	((Leopoldinia_pulchra	Geonoma_undata)	(((Manicaria_saccifera	(Dypsis_decaryi	(((Burretiokentia_grandiflora	Heterospathe_cagayanensis)	Veitchia_spiralis)	((Dictyosperma_album	Kentiopsis_piersoniorum)	Hydriastele_microspadix))))	Prestoea_acuminata)	((Roystonea_regia	(Iriartea_deltoidea	Podococcus_barteri))	(((Pseudophoenix_vinifera	((Sabal_domingensis	Phoenix_dactylifera)	(Serenoa_repens	Nypa_fruticans)))	(Chamaedorea_seifrizii	(((Bactris_major	Attalea_speciosa)	(Elaeis_guineensis	Elaeis_oleifera))	((Reinhardtia_paiewonskiana	Reinhardtia_latisecta)	(Reinhardtia_gracilis	Reinhardtia_simplex)))))	(Sclerosperma_profizianum	Orania_palindan))))))	Calamus_caryotoides);
((Iriartea_deltoidea	((((Sclerosperma_profizianum	(Podococcus_barteri	Orania_palindan))	(((((Bactris_major	Attalea_speciosa)	(Elaeis_guineensis	Elaeis_oleifera))	((Reinhardtia_paiewonskiana	Reinhardtia_latisecta)	(Reinhardtia_gracilis	Reinhardtia_simplex)))	(Prestoea_acuminata	(((Pelagodoxa_henryana	(Oenocarpus_minor	Oenocarpus_bataua))	(Leopoldinia_pulchra	Geonoma_undata))	(Manicaria_saccifera	(Dypsis_decaryi	(Burretiokentia_grandiflora	(((Dictyosperma_album	Kentiopsis_piersoniorum)	(Heterospathe_cagayanensis	Veitchia_spiralis))	Hydriastele_microspadix)))))))	Roystonea_regia))	(Pseudophoenix_vinifera	((Sabal_domingensis	Phoenix_dactylifera)	(Serenoa_repens	Nypa_fruticans))))	Chamaedorea_seifrizii))	Calamus_caryotoides);
((Prestoea_acuminata	((Manicaria_saccifera	(Dypsis_decaryi	((Hydriastele_microspadix	(Dictyosperma_album	Kentiopsis_piersoniorum))	((Veitchia_spiralis	Heterospathe_cagayanensis)	Burretiokentia_grandiflora))))	(((Iriartea_deltoidea	(Pseudophoenix_vinifera	((Serenoa_repens	Nypa_fruticans)	(Sabal_domingensis	Phoenix_dactylifera))))	(((Orania_palindan	Podococcus_barteri)	Sclerosperma_profizianum)	(Roystonea_regia	((((Reinhardtia_gracilis	Reinhardtia_simplex)	(Reinhardtia_latisecta	Reinhardtia_paiewonskiana))	((Elaeis_oleifera	Elaeis_guineensis)	(Bactris_major	Attalea_speciosa)))	Chamaedorea_seifrizii))))	((Leopoldinia_pulchra	Pelagodoxa_henryana)	(Geonoma_undata	(Oenocarpus_bataua	Oenocarpus_minor))))))	Calamus_caryotoides);
(((((Oenocarpus_bataua	Oenocarpus_minor)	Geonoma_undata)	(Leopoldinia_pulchra	Pelagodoxa_henryana))	(((((Orania_palindan	Podococcus_barteri)	Sclerosperma_profizianum)	(((Iriartea_deltoidea	Chamaedorea_seifrizii)	(((Reinhardtia_gracilis	Reinhardtia_simplex)	(Reinhardtia_latisecta	Reinhardtia_paiewonskiana))	((Elaeis_oleifera	Elaeis_guineensis)	(Bactris_major	Attalea_speciosa))))	Roystonea_regia))	(Prestoea_acuminata	(Manicaria_saccifera	(Dypsis_decaryi	((((Veitchia_spiralis	Heterospathe_cagayanensis)	Dictyosperma_album)	(Kentiopsis_piersoniorum	Burretiokentia_grandiflora))	Hydriastele_microspadix)))))	(((Serenoa_repens	Nypa_fruticans)	(Sabal_domingensis	Phoenix_dactylifera))	Pseudophoenix_vinifera)))	Calamus_caryotoides);
(((Geonoma_undata	((Leopoldinia_pulchra	Pelagodoxa_henryana)	(Oenocarpus_bataua	Oenocarpus_minor)))	((((((Reinhardtia_gracilis	Reinhardtia_simplex)	(Reinhardtia_latisecta	Reinhardtia_paiewonskiana))	((Elaeis_oleifera	Elaeis_guineensis)	(Bactris_major	Attalea_speciosa)))	((((Podococcus_barteri	Orania_palindan)	Roystonea_regia)	Sclerosperma_profizianum)	(Iriartea_deltoidea	(Prestoea_acuminata	(Manicaria_saccifera	(Dypsis_decaryi	((Veitchia_spiralis	(Heterospathe_cagayanensis	Burretiokentia_grandiflora))	(Hydriastele_microspadix	(Dictyosperma_album	Kentiopsis_piersoniorum)))))))))	Chamaedorea_seifrizii)	(((Serenoa_repens	Nypa_fruticans)	(Sabal_domingensis	Phoenix_dactylifera))	Pseudophoenix_vinifera)))	Calamus_caryotoides);
(((((((Reinhardtia_gracilis	Reinhardtia_simplex)	(Reinhardtia_latisecta	Reinhardtia_paiewonskiana))	((Elaeis_oleifera	Elaeis_guineensis)	(Bactris_major	Attalea_speciosa)))	((Roystonea_regia	(Sclerosperma_profizianum	(Podococcus_barteri	Orania_palindan)))	(Prestoea_acuminata	(Chamaedorea_seifrizii	(Manicaria_saccifera	(Dypsis_decaryi	(((Veitchia_spiralis	(Heterospathe_cagayanensis	Burretiokentia_grandiflora))	(Dictyosperma_album	Kentiopsis_piersoniorum))	Hydriastele_microspadix)))))))	(((Serenoa_repens	Nypa_fruticans)	(Sabal_domingensis	Phoenix_dactylifera))	(Iriartea_deltoidea	Pseudophoenix_vinifera)))	((Geonoma_undata	Leopoldinia_pulchra)	(Pelagodoxa_henryana	(Oenocarpus_bataua	Oenocarpus_minor))))	Calamus_caryotoides);
(((Leopoldinia_pulchra	Pelagodoxa_henryana)	(((Oenocarpus_bataua	Oenocarpus_minor)	Geonoma_undata)	((((((Reinhardtia_gracilis	Reinhardtia_simplex)	(Reinhardtia_latisecta	Reinhardtia_paiewonskiana))	((Elaeis_oleifera	Elaeis_guineensis)	(Bactris_major	Attalea_speciosa)))	Roystonea_regia)	((Prestoea_acuminata	(Chamaedorea_seifrizii	(Manicaria_saccifera	(Dypsis_decaryi	(((Dictyosperma_album	Veitchia_spiralis)	Kentiopsis_piersoniorum)	((Heterospathe_cagayanensis	Burretiokentia_grandiflora)	Hydriastele_microspadix))))))	(Sclerosperma_profizianum	(Podococcus_barteri	Orania_palindan))))	(((Serenoa_repens	Nypa_fruticans)	(Iriartea_deltoidea	(Sabal_domingensis	Phoenix_dactylifera)))	Pseudophoenix_vinifera))))	Calamus_caryotoides);
((Iriartea_deltoidea	(((Serenoa_repens	Nypa_fruticans)	(Sabal_domingensis	Phoenix_dactylifera))	(((Geonoma_undata	((Leopoldinia_pulchra	Pelagodoxa_henryana)	(Oenocarpus_bataua	Oenocarpus_minor)))	(((Roystonea_regia	(Prestoea_acuminata	(Manicaria_saccifera	(Dypsis_decaryi	(((Hydriastele_microspadix	(Kentiopsis_piersoniorum	Dictyosperma_album))	Burretiokentia_grandiflora)	(Veitchia_spiralis	Heterospathe_cagayanensis))))))	((Sclerosperma_profizianum	(Podococcus_barteri	Orania_palindan))	(((Reinhardtia_gracilis	Reinhardtia_simplex)	(Reinhardtia_latisecta	Reinhardtia_paiewonskiana))	((Elaeis_oleifera	Elaeis_guineensis)	(Bactris_major	Attalea_speciosa)))))	Chamaedorea_seifrizii))	Pseudophoenix_vinifera)))	Calamus_caryotoides);
((Iriartea_deltoidea	(((Serenoa_repens	Nypa_fruticans)	(Sabal_domingensis	Phoenix_dactylifera))	((((Sclerosperma_profizianum	(Podococcus_barteri	Orania_palindan))	((((Reinhardtia_gracilis	Reinhardtia_simplex)	(Reinhardtia_latisecta	Reinhardtia_paiewonskiana))	(Attalea_speciosa	((Elaeis_oleifera	Elaeis_guineensis)	Bactris_major)))	((Geonoma_undata	((Leopoldinia_pulchra	Pelagodoxa_henryana)	(Oenocarpus_bataua	Oenocarpus_minor)))	(Prestoea_acuminata	(Chamaedorea_seifrizii	(Manicaria_saccifera	(Dypsis_decaryi	((Hydriastele_microspadix	(Kentiopsis_piersoniorum	Dictyosperma_album))	(Veitchia_spiralis	(Burretiokentia_grandiflora	Heterospathe_cagayanensis))))))))))	Roystonea_regia)	Pseudophoenix_vinifera)))	Calamus_caryotoides);
((Iriartea_deltoidea	(((Serenoa_repens	Nypa_fruticans)	(Sabal_domingensis	Phoenix_dactylifera))	(((Geonoma_undata	(Pelagodoxa_henryana	(Oenocarpus_bataua	Oenocarpus_minor)))	(((Chamaedorea_seifrizii	Leopoldinia_pulchra)	(((Reinhardtia_gracilis	Reinhardtia_simplex)	(Reinhardtia_latisecta	Reinhardtia_paiewonskiana))	((Elaeis_oleifera	Elaeis_guineensis)	(Bactris_major	Attalea_speciosa))))	((Sclerosperma_profizianum	(Podococcus_barteri	Orania_palindan))	(Roystonea_regia	(Prestoea_acuminata	(Manicaria_saccifera	(Dypsis_decaryi	(Hydriastele_microspadix	((Dictyosperma_album	(Heterospathe_cagayanensis	Veitchia_spiralis))	(Kentiopsis_piersoniorum	Burretiokentia_grandiflora))))))))))	Pseudophoenix_vinifera)))	Calamus_caryotoides);
((Iriartea_deltoidea	((((Serenoa_repens	Nypa_fruticans)	(Sabal_domingensis	Phoenix_dactylifera))	((((((Sclerosperma_profizianum	(Podococcus_barteri	Orania_palindan))	Prestoea_acuminata)	(((Leopoldinia_pulchra	Geonoma_undata)	(Pelagodoxa_henryana	(Oenocarpus_bataua	Oenocarpus_minor)))	(Manicaria_saccifera	(Dypsis_decaryi	((Heterospathe_cagayanensis	Veitchia_spiralis)	(Hydriastele_microspadix	(Burretiokentia_grandiflora	(Dictyosperma_album	Kentiopsis_piersoniorum))))))))	Roystonea_regia)	(((Reinhardtia_gracilis	Reinhardtia_simplex)	(Reinhardtia_latisecta	Reinhardtia_paiewonskiana))	((Elaeis_oleifera	Elaeis_guineensis)	(Bactris_major	Attalea_speciosa))))	Pseudophoenix_vinifera))	Chamaedorea_seifrizii))	Calamus_caryotoides);
((Nypa_fruticans	(((Phoenix_dactylifera	Sabal_domingensis)	((((Sclerosperma_profizianum	(Podococcus_barteri	Orania_palindan))	(Roystonea_regia	(Pseudophoenix_vinifera	((((Geonoma_undata	(Pelagodoxa_henryana	(Oenocarpus_bataua	Oenocarpus_minor)))	Leopoldinia_pulchra)	(Prestoea_acuminata	(Manicaria_saccifera	(((Hydriastele_microspadix	((Dictyosperma_album	Kentiopsis_piersoniorum)	(Heterospathe_cagayanensis	Veitchia_spiralis)))	Burretiokentia_grandiflora)	Dypsis_decaryi))))	(((Reinhardtia_gracilis	Reinhardtia_simplex)	(Reinhardtia_latisecta	Reinhardtia_paiewonskiana))	((Elaeis_oleifera	Elaeis_guineensis)	(Bactris_major	Attalea_speciosa)))))))	Iriartea_deltoidea)	Chamaedorea_seifrizii))	Serenoa_repens))	Calamus_caryotoides);
((Chamaedorea_seifrizii	(Iriartea_deltoidea	(((((Attalea_speciosa	Bactris_major)	(Elaeis_guineensis	Elaeis_oleifera))	((Reinhardtia_simplex	Reinhardtia_gracilis)	(Reinhardtia_paiewonskiana	Reinhardtia_latisecta)))	(((Prestoea_acuminata	(((Leopoldinia_pulchra	Geonoma_undata)	(Pelagodoxa_henryana	(Oenocarpus_minor	Oenocarpus_bataua)))	Podococcus_barteri))	(Sclerosperma_profizianum	Roystonea_regia))	(Orania_palindan	(Pseudophoenix_vinifera	(Manicaria_saccifera	(Dypsis_decaryi	((((Burretiokentia_grandiflora	Heterospathe_cagayanensis)	Veitchia_spiralis)	(Dictyosperma_album	Kentiopsis_piersoniorum))	Hydriastele_microspadix)))))))	((Sabal_domingensis	Phoenix_dactylifera)	(Serenoa_repens	Nypa_fruticans)))))	Calamus_caryotoides);
((Nypa_fruticans	((((Chamaedorea_seifrizii	Iriartea_deltoidea)	((Pseudophoenix_vinifera	(Pelagodoxa_henryana	((Oenocarpus_minor	Oenocarpus_bataua)	Geonoma_undata)))	(((((Attalea_speciosa	Bactris_major)	(Elaeis_guineensis	Elaeis_oleifera))	((Reinhardtia_simplex	Reinhardtia_gracilis)	(Reinhardtia_paiewonskiana	Reinhardtia_latisecta)))	(Prestoea_acuminata	(Manicaria_saccifera	(Dypsis_decaryi	((((Dictyosperma_album	Veitchia_spiralis)	Kentiopsis_piersoniorum)	(Heterospathe_cagayanensis	Burretiokentia_grandiflora))	Hydriastele_microspadix)))))	((Sclerosperma_profizianum	Roystonea_regia)	(Leopoldinia_pulchra	(Podococcus_barteri	Orania_palindan))))))	(Sabal_domingensis	Phoenix_dactylifera))	Serenoa_repens))	Calamus_caryotoides);
((((((Chamaedorea_seifrizii	((Iriartea_deltoidea	((Bactris_major	(Elaeis_guineensis	Elaeis_oleifera))	(Attalea_speciosa	((Reinhardtia_simplex	Reinhardtia_gracilis)	(Reinhardtia_paiewonskiana	Reinhardtia_latisecta)))))	((Prestoea_acuminata	(Manicaria_saccifera	(Dypsis_decaryi	((Hydriastele_microspadix	(Dictyosperma_album	Kentiopsis_piersoniorum))	((Heterospathe_cagayanensis	Burretiokentia_grandiflora)	Veitchia_spiralis)))))	((Sclerosperma_profizianum	Roystonea_regia)	(Leopoldinia_pulchra	(Podococcus_barteri	Orania_palindan))))))	((Sabal_domingensis	Phoenix_dactylifera)	(Serenoa_repens	Nypa_fruticans)))	Pseudophoenix_vinifera)	Geonoma_undata)	(Pelagodoxa_henryana	(Oenocarpus_minor	Oenocarpus_bataua)))	Calamus_caryotoides);
(((Pelagodoxa_henryana	((((Chamaedorea_seifrizii	Leopoldinia_pulchra)	(((Reinhardtia_simplex	Reinhardtia_gracilis)	(Reinhardtia_paiewonskiana	Reinhardtia_latisecta))	((Bactris_major	(Elaeis_guineensis	Elaeis_oleifera))	Attalea_speciosa)))	((Orania_palindan	(Sclerosperma_profizianum	Podococcus_barteri))	((Prestoea_acuminata	(Manicaria_saccifera	(Dypsis_decaryi	((Burretiokentia_grandiflora	Hydriastele_microspadix)	(Kentiopsis_piersoniorum	(Heterospathe_cagayanensis	(Dictyosperma_album	Veitchia_spiralis)))))))	Roystonea_regia)))	((Iriartea_deltoidea	((Sabal_domingensis	Phoenix_dactylifera)	(Serenoa_repens	Nypa_fruticans)))	Pseudophoenix_vinifera)))	(Geonoma_undata	(Oenocarpus_minor	Oenocarpus_bataua)))	Calamus_caryotoides);
((Iriartea_deltoidea	((((Sabal_domingensis	Phoenix_dactylifera)	(Serenoa_repens	Nypa_fruticans))	(((((((Reinhardtia_simplex	Reinhardtia_gracilis)	(Reinhardtia_paiewonskiana	Reinhardtia_latisecta))	((Elaeis_guineensis	Elaeis_oleifera)	(Attalea_speciosa	Bactris_major)))	(Prestoea_acuminata	(Manicaria_saccifera	(Dypsis_decaryi	(Hydriastele_microspadix	((Heterospathe_cagayanensis	Burretiokentia_grandiflora)	((Dictyosperma_album	Kentiopsis_piersoniorum)	Veitchia_spiralis)))))))	((Sclerosperma_profizianum	Roystonea_regia)	(Podococcus_barteri	Orania_palindan)))	(((Oenocarpus_minor	Oenocarpus_bataua)	(Leopoldinia_pulchra	Pelagodoxa_henryana))	Geonoma_undata))	Pseudophoenix_vinifera))	Chamaedorea_seifrizii))	Calamus_caryotoides);
((Leopoldinia_pulchra	(Geonoma_undata	(((Oenocarpus_minor	Oenocarpus_bataua)	Pelagodoxa_henryana)	((Chamaedorea_seifrizii	(((Sclerosperma_profizianum	Roystonea_regia)	((Prestoea_acuminata	(Manicaria_saccifera	(Dypsis_decaryi	((((Heterospathe_cagayanensis	Veitchia_spiralis)	(Dictyosperma_album	Kentiopsis_piersoniorum))	Hydriastele_microspadix)	Burretiokentia_grandiflora))))	Podococcus_barteri))	((((Reinhardtia_simplex	Reinhardtia_gracilis)	(Reinhardtia_paiewonskiana	Reinhardtia_latisecta))	((Elaeis_guineensis	Elaeis_oleifera)	(Attalea_speciosa	Bactris_major)))	(Iriartea_deltoidea	Orania_palindan))))	(((Sabal_domingensis	Phoenix_dactylifera)	(Serenoa_repens	Nypa_fruticans))	Pseudophoenix_vinifera)))))	Calamus_caryotoides);
(((Leopoldinia_pulchra	Geonoma_undata)	(((Oenocarpus_minor	Oenocarpus_bataua)	Pelagodoxa_henryana)	((Chamaedorea_seifrizii	((Manicaria_saccifera	(Dypsis_decaryi	((((Burretiokentia_grandiflora	Heterospathe_cagayanensis)	Veitchia_spiralis)	(Dictyosperma_album	Kentiopsis_piersoniorum))	Hydriastele_microspadix)))	((((Reinhardtia_simplex	Reinhardtia_gracilis)	(Reinhardtia_paiewonskiana	Reinhardtia_latisecta))	((Elaeis_guineensis	Elaeis_oleifera)	(Attalea_speciosa	Bactris_major)))	((Prestoea_acuminata	(Sclerosperma_profizianum	(Podococcus_barteri	Orania_palindan)))	(Roystonea_regia	Iriartea_deltoidea)))))	(((Sabal_domingensis	Phoenix_dactylifera)	(Serenoa_repens	Nypa_fruticans))	Pseudophoenix_vinifera))))	Calamus_caryotoides);
(((Dypsis_decaryi	(((Burretiokentia_grandiflora	Heterospathe_cagayanensis)	Veitchia_spiralis)	((Dictyosperma_album	Kentiopsis_piersoniorum)	Hydriastele_microspadix)))	(Manicaria_saccifera	(((((((Leopoldinia_pulchra	Geonoma_undata)	((Oenocarpus_minor	Oenocarpus_bataua)	Pelagodoxa_henryana))	((((Sabal_domingensis	Phoenix_dactylifera)	(Serenoa_repens	Nypa_fruticans))	Pseudophoenix_vinifera)	Chamaedorea_seifrizii))	(((Reinhardtia_simplex	Reinhardtia_gracilis)	(Reinhardtia_paiewonskiana	Reinhardtia_latisecta))	((Elaeis_guineensis	Elaeis_oleifera)	(Attalea_speciosa	Bactris_major))))	Iriartea_deltoidea)	(((Orania_palindan	Roystonea_regia)	Sclerosperma_profizianum)	Podococcus_barteri))	Prestoea_acuminata)))	Calamus_caryotoides);
((Iriartea_deltoidea	(((Sabal_domingensis	Phoenix_dactylifera)	(Serenoa_repens	Nypa_fruticans))	(Pseudophoenix_vinifera	(((((((Reinhardtia_simplex	Reinhardtia_gracilis)	(Reinhardtia_paiewonskiana	Reinhardtia_latisecta))	((Elaeis_guineensis	Elaeis_oleifera)	(Attalea_speciosa	Bactris_major)))	(Roystonea_regia	((Leopoldinia_pulchra	Prestoea_acuminata)	((Dypsis_decaryi	(((Dictyosperma_album	(Heterospathe_cagayanensis	Veitchia_spiralis))	(Kentiopsis_piersoniorum	Burretiokentia_grandiflora))	Hydriastele_microspadix))	Manicaria_saccifera))))	(Sclerosperma_profizianum	(Podococcus_barteri	Orania_palindan)))	Chamaedorea_seifrizii)	(Geonoma_undata	((Oenocarpus_minor	Oenocarpus_bataua)	Pelagodoxa_henryana))))))	Calamus_caryotoides);
(((Heterospathe_cagayanensis	Veitchia_spiralis)	(((Manicaria_saccifera	((Iriartea_deltoidea	((((Sclerosperma_profizianum	(Podococcus_barteri	Orania_palindan))	(((Reinhardtia_simplex	Reinhardtia_gracilis)	(Reinhardtia_paiewonskiana	Reinhardtia_latisecta))	((Elaeis_guineensis	Elaeis_oleifera)	(Attalea_speciosa	Bactris_major))))	((Pseudophoenix_vinifera	((Chamaedorea_seifrizii	(Serenoa_repens	Nypa_fruticans))	(Sabal_domingensis	Phoenix_dactylifera)))	((Leopoldinia_pulchra	Geonoma_undata)	((Oenocarpus_minor	Oenocarpus_bataua)	Pelagodoxa_henryana))))	Roystonea_regia))	Prestoea_acuminata))	((Dictyosperma_album	Kentiopsis_piersoniorum)	Hydriastele_microspadix))	(Dypsis_decaryi	Burretiokentia_grandiflora)))	Calamus_caryotoides);
((Leopoldinia_pulchra	(((((Phoenix_dactylifera	Sabal_domingensis)	(Serenoa_repens	Nypa_fruticans))	((((Oenocarpus_minor	Oenocarpus_bataua)	Pelagodoxa_henryana)	((((Manicaria_saccifera	(Dypsis_decaryi	(Hydriastele_microspadix	((Veitchia_spiralis	(Burretiokentia_grandiflora	Heterospathe_cagayanensis))	(Kentiopsis_piersoniorum	Dictyosperma_album)))))	((((Bactris_major	Attalea_speciosa)	(Elaeis_oleifera	Elaeis_guineensis))	((Reinhardtia_simplex	Reinhardtia_gracilis)	(Reinhardtia_latisecta	Reinhardtia_paiewonskiana)))	Roystonea_regia))	(Prestoea_acuminata	(Sclerosperma_profizianum	Orania_palindan)))	(Podococcus_barteri	Geonoma_undata)))	Pseudophoenix_vinifera))	Chamaedorea_seifrizii)	Iriartea_deltoidea))	Calamus_caryotoides);
(((((Phoenix_dactylifera	Sabal_domingensis)	(Pseudophoenix_vinifera	((((Oenocarpus_minor	Oenocarpus_bataua)	(Pelagodoxa_henryana	Leopoldinia_pulchra))	Geonoma_undata)	(Chamaedorea_seifrizii	(((Sclerosperma_profizianum	(Podococcus_barteri	Orania_palindan))	Roystonea_regia)	((Prestoea_acuminata	(Manicaria_saccifera	(Dypsis_decaryi	(Hydriastele_microspadix	(((Veitchia_spiralis	Dictyosperma_album)	Heterospathe_cagayanensis)	(Kentiopsis_piersoniorum	Burretiokentia_grandiflora))))))	(((Bactris_major	Attalea_speciosa)	(Elaeis_oleifera	Elaeis_guineensis))	((Reinhardtia_simplex	Reinhardtia_gracilis)	(Reinhardtia_latisecta	Reinhardtia_paiewonskiana)))))))))	(Serenoa_repens	Nypa_fruticans))	Iriartea_deltoidea)	Calamus_caryotoides);
(((Geonoma_undata	Leopoldinia_pulchra)	((Pelagodoxa_henryana	(((Chamaedorea_seifrizii	(((Bactris_major	Attalea_speciosa)	(Elaeis_oleifera	Elaeis_guineensis))	((Reinhardtia_simplex	Reinhardtia_gracilis)	(Reinhardtia_latisecta	Reinhardtia_paiewonskiana))))	(((Podococcus_barteri	Orania_palindan)	(Sclerosperma_profizianum	Roystonea_regia))	(Iriartea_deltoidea	(Prestoea_acuminata	(Manicaria_saccifera	(Dypsis_decaryi	(((Burretiokentia_grandiflora	Heterospathe_cagayanensis)	Veitchia_spiralis)	((Dictyosperma_album	Kentiopsis_piersoniorum)	Hydriastele_microspadix))))))))	(Pseudophoenix_vinifera	((Serenoa_repens	Nypa_fruticans)	(Phoenix_dactylifera	Sabal_domingensis)))))	(Oenocarpus_minor	Oenocarpus_bataua)))	Calamus_caryotoides);
(((Prestoea_acuminata	Orania_palindan)	((Manicaria_saccifera	(Dypsis_decaryi	((Heterospathe_cagayanensis	Veitchia_spiralis)	((Dictyosperma_album	(Burretiokentia_grandiflora	Kentiopsis_piersoniorum))	Hydriastele_microspadix))))	(((Sclerosperma_profizianum	Roystonea_regia)	((Pseudophoenix_vinifera	(((Bactris_major	Attalea_speciosa)	(Elaeis_oleifera	Elaeis_guineensis))	((Reinhardtia_simplex	Reinhardtia_gracilis)	(Reinhardtia_latisecta	Reinhardtia_paiewonskiana))))	Iriartea_deltoidea))	((Chamaedorea_seifrizii	((Serenoa_repens	Nypa_fruticans)	(Phoenix_dactylifera	Sabal_domingensis)))	(Podococcus_barteri	(((Oenocarpus_minor	Oenocarpus_bataua)	(Geonoma_undata	Leopoldinia_pulchra))	Pelagodoxa_henryana))))))	Calamus_caryotoides);
((Iriartea_deltoidea	(Chamaedorea_seifrizii	(((Serenoa_repens	Nypa_fruticans)	(Phoenix_dactylifera	Sabal_domingensis))	((Geonoma_undata	((Pelagodoxa_henryana	Leopoldinia_pulchra)	(Oenocarpus_minor	Oenocarpus_bataua)))	((((((Bactris_major	Attalea_speciosa)	(Elaeis_oleifera	Elaeis_guineensis))	((Reinhardtia_simplex	Reinhardtia_gracilis)	(Reinhardtia_latisecta	Reinhardtia_paiewonskiana)))	((Orania_palindan	(Podococcus_barteri	Roystonea_regia))	(Prestoea_acuminata	(Manicaria_saccifera	(Dypsis_decaryi	(((Dictyosperma_album	Kentiopsis_piersoniorum)	(Hydriastele_microspadix	(Heterospathe_cagayanensis	Veitchia_spiralis)))	Burretiokentia_grandiflora))))))	Sclerosperma_profizianum)	Pseudophoenix_vinifera)))))	Calamus_caryotoides);
((((Pelagodoxa_henryana	Leopoldinia_pulchra)	(Oenocarpus_minor	Oenocarpus_bataua))	(((((Prestoea_acuminata	(Manicaria_saccifera	(Dypsis_decaryi	((Dictyosperma_album	Kentiopsis_piersoniorum)	(Hydriastele_microspadix	((Heterospathe_cagayanensis	Veitchia_spiralis)	Burretiokentia_grandiflora))))))	((Orania_palindan	Podococcus_barteri)	Sclerosperma_profizianum))	((((Bactris_major	Attalea_speciosa)	(Elaeis_oleifera	Elaeis_guineensis))	((Reinhardtia_simplex	Reinhardtia_gracilis)	(Reinhardtia_latisecta	Reinhardtia_paiewonskiana)))	Roystonea_regia))	((Iriartea_deltoidea	(Chamaedorea_seifrizii	((Serenoa_repens	Nypa_fruticans)	(Phoenix_dactylifera	Sabal_domingensis))))	Pseudophoenix_vinifera))	Geonoma_undata))	Calamus_caryotoides);
((((((Prestoea_acuminata	(Manicaria_saccifera	((Hydriastele_microspadix	(Dictyosperma_album	Kentiopsis_piersoniorum))	(Dypsis_decaryi	((Burretiokentia_grandiflora	Heterospathe_cagayanensis)	Veitchia_spiralis)))))	(((Orania_palindan	Podococcus_barteri)	Sclerosperma_profizianum)	((((Bactris_major	(Elaeis_oleifera	Elaeis_guineensis))	(Attalea_speciosa	((Reinhardtia_simplex	Reinhardtia_gracilis)	(Reinhardtia_latisecta	Reinhardtia_paiewonskiana))))	((((Serenoa_repens	Nypa_fruticans)	(Phoenix_dactylifera	Sabal_domingensis))	Pseudophoenix_vinifera)	(Iriartea_deltoidea	Chamaedorea_seifrizii)))	Roystonea_regia)))	(Pelagodoxa_henryana	(Oenocarpus_minor	Oenocarpus_bataua)))	Geonoma_undata)	Leopoldinia_pulchra)	Calamus_caryotoides);
((((((Manicaria_saccifera	(Dypsis_decaryi	((Heterospathe_cagayanensis	Veitchia_spiralis)	(Hydriastele_microspadix	(Dictyosperma_album	(Burretiokentia_grandiflora	Kentiopsis_piersoniorum))))))	((Orania_palindan	Prestoea_acuminata)	((((Podococcus_barteri	Iriartea_deltoidea)	Sclerosperma_profizianum)	((Attalea_speciosa	(Bactris_major	(Elaeis_oleifera	Elaeis_guineensis)))	((Reinhardtia_simplex	Reinhardtia_gracilis)	(Reinhardtia_latisecta	Reinhardtia_paiewonskiana))))	(((Chamaedorea_seifrizii	((Serenoa_repens	Nypa_fruticans)	(Phoenix_dactylifera	Sabal_domingensis)))	Pseudophoenix_vinifera)	Roystonea_regia))))	(Pelagodoxa_henryana	(Oenocarpus_minor	Oenocarpus_bataua)))	Geonoma_undata)	Leopoldinia_pulchra)	Calamus_caryotoides);
((Iriartea_deltoidea	((((Serenoa_repens	Nypa_fruticans)	(Phoenix_dactylifera	Sabal_domingensis))	(Pseudophoenix_vinifera	(((Pelagodoxa_henryana	(Oenocarpus_minor	Oenocarpus_bataua))	(Geonoma_undata	Leopoldinia_pulchra))	(((((Elaeis_oleifera	Elaeis_guineensis)	(Attalea_speciosa	Bactris_major))	((Reinhardtia_simplex	Reinhardtia_gracilis)	(Reinhardtia_latisecta	Reinhardtia_paiewonskiana)))	((Prestoea_acuminata	(Roystonea_regia	Sclerosperma_profizianum))	Podococcus_barteri))	(Orania_palindan	(Manicaria_saccifera	(Dypsis_decaryi	(Hydriastele_microspadix	((Dictyosperma_album	Kentiopsis_piersoniorum)	(Burretiokentia_grandiflora	(Heterospathe_cagayanensis	Veitchia_spiralis)))))))))))	Chamaedorea_seifrizii))	Calamus_caryotoides);
(((Geonoma_undata	Leopoldinia_pulchra)	(((((((Elaeis_oleifera	Elaeis_guineensis)	(Attalea_speciosa	Bactris_major))	((Reinhardtia_simplex	Reinhardtia_gracilis)	(Reinhardtia_latisecta	Reinhardtia_paiewonskiana)))	(Iriartea_deltoidea	((Sclerosperma_profizianum	(Podococcus_barteri	Orania_palindan))	((Prestoea_acuminata	(Manicaria_saccifera	(Dypsis_decaryi	((Heterospathe_cagayanensis	Veitchia_spiralis)	(Burretiokentia_grandiflora	((Dictyosperma_album	Kentiopsis_piersoniorum)	Hydriastele_microspadix))))))	Roystonea_regia))))	Chamaedorea_seifrizii)	(((Serenoa_repens	Nypa_fruticans)	(Phoenix_dactylifera	Sabal_domingensis))	Pseudophoenix_vinifera))	(Pelagodoxa_henryana	(Oenocarpus_minor	Oenocarpus_bataua))))	Calamus_caryotoides);
