# Supplementary material for: Data supporting the nuclear phylogenomics of the palm subfamily Arecoideae (Arecaceae)
Source: Data Brief. 2016 Mar 2;7:532–6. doi: 10.1016/j.dib.2016.02.063 (PMC4796708; doi:10.1016/j.dib.2016.02.063)
Supplement: Supplementary file 5 — Supplementary material [file mmc5.zip › RAxML_bootstrap.Elaeis_2370.raxml.tre]

((Pseudophoenix_vinifera	(Reinhardtia_gracilis	(Phoenix_dactylifera	((((Iriartea_deltoidea	((Nypa_fruticans	Roystonea_regia)	(Podococcus_barteri	(Orania_palindan	Sclerosperma_profizianum))))	((Reinhardtia_paiewonskiana	(Serenoa_repens	(Elaeis_oleifera	Elaeis_guineensis)))	(Sabal_domingensis	(Bactris_major	Attalea_speciosa))))	(((Veitchia_spiralis	((Kentiopsis_piersoniorum	(Dictyosperma_album	Heterospathe_cagayanensis))	(Burretiokentia_grandiflora	Geonoma_undata)))	((Hydriastele_microspadix	Leopoldinia_pulchra)	((Oenocarpus_minor	Oenocarpus_bataua)	Prestoea_acuminata)))	(Pelagodoxa_henryana	Manicaria_saccifera)))	(Reinhardtia_simplex	Reinhardtia_latisecta)))))	Kingia_australis);
(((Elaeis_oleifera	Elaeis_guineensis)	(((((((((Reinhardtia_simplex	(Reinhardtia_paiewonskiana	Reinhardtia_latisecta))	(Sabal_domingensis	(Bactris_major	Attalea_speciosa)))	((Podococcus_barteri	Iriartea_deltoidea)	(Nypa_fruticans	(Roystonea_regia	(Orania_palindan	Sclerosperma_profizianum)))))	((Hydriastele_microspadix	Leopoldinia_pulchra)	((Pseudophoenix_vinifera	Reinhardtia_gracilis)	Phoenix_dactylifera)))	(Oenocarpus_minor	Oenocarpus_bataua))	(Pelagodoxa_henryana	Manicaria_saccifera))	Geonoma_undata)	(Veitchia_spiralis	((Dictyosperma_album	Heterospathe_cagayanensis)	((Prestoea_acuminata	Kentiopsis_piersoniorum)	Burretiokentia_grandiflora))))	Serenoa_repens))	Kingia_australis);
(((Elaeis_oleifera	Elaeis_guineensis)	(((Geonoma_undata	((Oenocarpus_minor	Oenocarpus_bataua)	(Veitchia_spiralis	((Prestoea_acuminata	(Kentiopsis_piersoniorum	(Dictyosperma_album	Heterospathe_cagayanensis)))	Burretiokentia_grandiflora))))	(((Podococcus_barteri	Iriartea_deltoidea)	(Nypa_fruticans	(Roystonea_regia	(Orania_palindan	Sclerosperma_profizianum))))	((Sabal_domingensis	(Bactris_major	(Serenoa_repens	Attalea_speciosa)))	(((((Reinhardtia_simplex	Reinhardtia_latisecta)	(Reinhardtia_paiewonskiana	(Hydriastele_microspadix	Leopoldinia_pulchra)))	Phoenix_dactylifera)	Reinhardtia_gracilis)	Pseudophoenix_vinifera))))	(Pelagodoxa_henryana	Manicaria_saccifera)))	Kingia_australis);
((Pseudophoenix_vinifera	(((Reinhardtia_paiewonskiana	(((((Serenoa_repens	(Elaeis_oleifera	Elaeis_guineensis))	Geonoma_undata)	((Hydriastele_microspadix	Veitchia_spiralis)	((Kentiopsis_piersoniorum	Burretiokentia_grandiflora)	(Dictyosperma_album	Heterospathe_cagayanensis))))	(((Prestoea_acuminata	(Oenocarpus_minor	Oenocarpus_bataua))	Sabal_domingensis)	((Podococcus_barteri	Iriartea_deltoidea)	(Nypa_fruticans	(Roystonea_regia	(Orania_palindan	Sclerosperma_profizianum))))))	(Reinhardtia_simplex	Reinhardtia_latisecta)))	(Leopoldinia_pulchra	(Phoenix_dactylifera	(Pelagodoxa_henryana	Manicaria_saccifera))))	((Bactris_major	Attalea_speciosa)	Reinhardtia_gracilis)))	Kingia_australis);
(((Elaeis_oleifera	Elaeis_guineensis)	((Sabal_domingensis	(((Geonoma_undata	((Veitchia_spiralis	(Kentiopsis_piersoniorum	((Heterospathe_cagayanensis	Dictyosperma_album)	Hydriastele_microspadix)))	(Prestoea_acuminata	(Oenocarpus_minor	Oenocarpus_bataua))))	Burretiokentia_grandiflora)	(((((Phoenix_dactylifera	Pseudophoenix_vinifera)	Leopoldinia_pulchra)	(Pelagodoxa_henryana	Manicaria_saccifera))	((Bactris_major	Attalea_speciosa)	Reinhardtia_gracilis))	((Podococcus_barteri	Iriartea_deltoidea)	(Nypa_fruticans	(Roystonea_regia	(Orania_palindan	((Reinhardtia_simplex	(Reinhardtia_paiewonskiana	Reinhardtia_latisecta))	Sclerosperma_profizianum))))))))	Serenoa_repens))	Kingia_australis);
((Pseudophoenix_vinifera	(((Manicaria_saccifera	Pelagodoxa_henryana)	Leopoldinia_pulchra)	(Phoenix_dactylifera	((((Reinhardtia_simplex	(Reinhardtia_paiewonskiana	Reinhardtia_latisecta))	(Iriartea_deltoidea	(Serenoa_repens	(Elaeis_oleifera	Elaeis_guineensis))))	((Nypa_fruticans	(Roystonea_regia	((Bactris_major	(Attalea_speciosa	Reinhardtia_gracilis))	(Orania_palindan	Sclerosperma_profizianum))))	Sabal_domingensis))	((Prestoea_acuminata	(Oenocarpus_minor	Oenocarpus_bataua))	(Geonoma_undata	((Podococcus_barteri	Veitchia_spiralis)	(Dictyosperma_album	(((Hydriastele_microspadix	Kentiopsis_piersoniorum)	Burretiokentia_grandiflora)	Heterospathe_cagayanensis)))))))))	Kingia_australis);
(((Serenoa_repens	(Elaeis_oleifera	Elaeis_guineensis))	(((Manicaria_saccifera	Pelagodoxa_henryana)	Leopoldinia_pulchra)	(((Phoenix_dactylifera	(((Reinhardtia_simplex	(Reinhardtia_paiewonskiana	Reinhardtia_latisecta))	((((Orania_palindan	Sclerosperma_profizianum)	Roystonea_regia)	(Reinhardtia_gracilis	((Nypa_fruticans	Bactris_major)	Attalea_speciosa)))	Sabal_domingensis))	((Podococcus_barteri	Iriartea_deltoidea)	Pseudophoenix_vinifera)))	Geonoma_undata)	(((Oenocarpus_minor	Oenocarpus_bataua)	Veitchia_spiralis)	((Prestoea_acuminata	((Hydriastele_microspadix	Kentiopsis_piersoniorum)	Burretiokentia_grandiflora))	(Heterospathe_cagayanensis	Dictyosperma_album))))))	Kingia_australis);
(((Serenoa_repens	(Elaeis_oleifera	Elaeis_guineensis))	(Phoenix_dactylifera	(Iriartea_deltoidea	(((Manicaria_saccifera	Pelagodoxa_henryana)	((Prestoea_acuminata	(Oenocarpus_minor	Oenocarpus_bataua))	(Geonoma_undata	((((Leopoldinia_pulchra	(Burretiokentia_grandiflora	Heterospathe_cagayanensis))	Dictyosperma_album)	Kentiopsis_piersoniorum)	(Hydriastele_microspadix	(Podococcus_barteri	Veitchia_spiralis))))))	((((Orania_palindan	Sclerosperma_profizianum)	(Nypa_fruticans	Roystonea_regia))	((Sabal_domingensis	((Reinhardtia_simplex	(Reinhardtia_paiewonskiana	Reinhardtia_latisecta))	(Bactris_major	Attalea_speciosa)))	Reinhardtia_gracilis))	Pseudophoenix_vinifera)))))	Kingia_australis);
(((Elaeis_oleifera	Elaeis_guineensis)	(Veitchia_spiralis	(((((((Reinhardtia_gracilis	((Reinhardtia_simplex	(Reinhardtia_paiewonskiana	Reinhardtia_latisecta))	((Pseudophoenix_vinifera	Phoenix_dactylifera)	Sclerosperma_profizianum)))	((Nypa_fruticans	Bactris_major)	(Serenoa_repens	Attalea_speciosa)))	((Roystonea_regia	Sabal_domingensis)	Orania_palindan))	(Podococcus_barteri	Iriartea_deltoidea))	(Geonoma_undata	(Manicaria_saccifera	Pelagodoxa_henryana)))	(Oenocarpus_minor	Oenocarpus_bataua))	(Kentiopsis_piersoniorum	(Burretiokentia_grandiflora	((Prestoea_acuminata	(Heterospathe_cagayanensis	Dictyosperma_album))	(Hydriastele_microspadix	Leopoldinia_pulchra)))))))	Kingia_australis);
(((Elaeis_oleifera	Elaeis_guineensis)	(Sabal_domingensis	(((Nypa_fruticans	Bactris_major)	(Serenoa_repens	Attalea_speciosa))	((((Leopoldinia_pulchra	Geonoma_undata)	((((Heterospathe_cagayanensis	Kentiopsis_piersoniorum)	(Prestoea_acuminata	Burretiokentia_grandiflora))	(Hydriastele_microspadix	Veitchia_spiralis))	Dictyosperma_album))	((Manicaria_saccifera	Pelagodoxa_henryana)	(Oenocarpus_minor	Oenocarpus_bataua)))	(((Pseudophoenix_vinifera	(Sclerosperma_profizianum	Phoenix_dactylifera))	Reinhardtia_gracilis)	((Reinhardtia_paiewonskiana	(Reinhardtia_simplex	Reinhardtia_latisecta))	(Orania_palindan	(Roystonea_regia	(Podococcus_barteri	Iriartea_deltoidea)))))))))	Kingia_australis);
(((Elaeis_oleifera	Elaeis_guineensis)	((Iriartea_deltoidea	((((Phoenix_dactylifera	Pseudophoenix_vinifera)	(Sclerosperma_profizianum	Reinhardtia_gracilis))	((Reinhardtia_simplex	Reinhardtia_latisecta)	(Orania_palindan	((Reinhardtia_paiewonskiana	(Roystonea_regia	Nypa_fruticans))	(Sabal_domingensis	(Bactris_major	Attalea_speciosa))))))	((((Oenocarpus_bataua	(Prestoea_acuminata	Oenocarpus_minor))	((Podococcus_barteri	Veitchia_spiralis)	(((Heterospathe_cagayanensis	Dictyosperma_album)	(Hydriastele_microspadix	Kentiopsis_piersoniorum))	Burretiokentia_grandiflora)))	Geonoma_undata)	(Leopoldinia_pulchra	(Manicaria_saccifera	Pelagodoxa_henryana)))))	Serenoa_repens))	Kingia_australis);
(((Elaeis_oleifera	Elaeis_guineensis)	(((Veitchia_spiralis	((Heterospathe_cagayanensis	Dictyosperma_album)	((Hydriastele_microspadix	Kentiopsis_piersoniorum)	Burretiokentia_grandiflora)))	Geonoma_undata)	(((Manicaria_saccifera	Pelagodoxa_henryana)	(Podococcus_barteri	((Pseudophoenix_vinifera	(Phoenix_dactylifera	Iriartea_deltoidea))	(((Reinhardtia_simplex	(Reinhardtia_paiewonskiana	Reinhardtia_latisecta))	(((Nypa_fruticans	Reinhardtia_gracilis)	(Orania_palindan	Sclerosperma_profizianum))	Roystonea_regia))	(Sabal_domingensis	(Bactris_major	(Serenoa_repens	Attalea_speciosa)))))))	(Leopoldinia_pulchra	(Prestoea_acuminata	(Oenocarpus_minor	Oenocarpus_bataua))))))	Kingia_australis);
(((Elaeis_oleifera	Elaeis_guineensis)	(((Geonoma_undata	((((Heterospathe_cagayanensis	Veitchia_spiralis)	(Hydriastele_microspadix	Kentiopsis_piersoniorum))	Dictyosperma_album)	((((Manicaria_saccifera	Pelagodoxa_henryana)	(((Iriartea_deltoidea	Podococcus_barteri)	((Pseudophoenix_vinifera	Reinhardtia_simplex)	(((((Orania_palindan	Sclerosperma_profizianum)	Nypa_fruticans)	Roystonea_regia)	Reinhardtia_gracilis)	(Sabal_domingensis	(Bactris_major	Attalea_speciosa)))))	((Reinhardtia_paiewonskiana	Reinhardtia_latisecta)	Phoenix_dactylifera)))	(Prestoea_acuminata	(Oenocarpus_minor	Oenocarpus_bataua)))	Burretiokentia_grandiflora)))	Leopoldinia_pulchra)	Serenoa_repens))	Kingia_australis);
((((Manicaria_saccifera	Pelagodoxa_henryana)	((((Podococcus_barteri	Phoenix_dactylifera)	(Pseudophoenix_vinifera	Iriartea_deltoidea))	(((Orania_palindan	Sclerosperma_profizianum)	((Nypa_fruticans	Roystonea_regia)	Reinhardtia_gracilis))	((Reinhardtia_simplex	(Reinhardtia_paiewonskiana	Reinhardtia_latisecta))	(Sabal_domingensis	(Bactris_major	Attalea_speciosa)))))	((Oenocarpus_minor	Oenocarpus_bataua)	((((Serenoa_repens	(Elaeis_oleifera	Elaeis_guineensis))	Kentiopsis_piersoniorum)	((Heterospathe_cagayanensis	((Prestoea_acuminata	Burretiokentia_grandiflora)	(Hydriastele_microspadix	Veitchia_spiralis)))	Dictyosperma_album))	Geonoma_undata))))	Leopoldinia_pulchra)	Kingia_australis);
((Pelagodoxa_henryana	(((Pseudophoenix_vinifera	(Leopoldinia_pulchra	Phoenix_dactylifera))	((Reinhardtia_gracilis	Sclerosperma_profizianum)	((Roystonea_regia	((Attalea_speciosa	(Nypa_fruticans	Bactris_major))	((((Reinhardtia_simplex	(Reinhardtia_paiewonskiana	Reinhardtia_latisecta))	(((Hydriastele_microspadix	(Oenocarpus_minor	Oenocarpus_bataua))	(((Kentiopsis_piersoniorum	(Prestoea_acuminata	Heterospathe_cagayanensis))	Veitchia_spiralis)	Dictyosperma_album))	((Serenoa_repens	(Elaeis_oleifera	Elaeis_guineensis))	Geonoma_undata)))	Burretiokentia_grandiflora)	(Iriartea_deltoidea	(Podococcus_barteri	Sabal_domingensis)))))	Orania_palindan)))	Manicaria_saccifera))	Kingia_australis);
((Pelagodoxa_henryana	((Phoenix_dactylifera	((((Reinhardtia_paiewonskiana	(Reinhardtia_latisecta	(Nypa_fruticans	((Sclerosperma_profizianum	Orania_palindan)	Roystonea_regia))))	(Podococcus_barteri	Iriartea_deltoidea))	Reinhardtia_simplex)	((Sabal_domingensis	(Attalea_speciosa	Bactris_major))	(((((Leopoldinia_pulchra	(Serenoa_repens	(Elaeis_oleifera	Elaeis_guineensis)))	((Reinhardtia_gracilis	Geonoma_undata)	(Veitchia_spiralis	(((Hydriastele_microspadix	Kentiopsis_piersoniorum)	Heterospathe_cagayanensis)	Dictyosperma_album))))	(Prestoea_acuminata	(Oenocarpus_minor	Oenocarpus_bataua)))	Burretiokentia_grandiflora)	Pseudophoenix_vinifera))))	Manicaria_saccifera))	Kingia_australis);
((Pelagodoxa_henryana	((((Leopoldinia_pulchra	Pseudophoenix_vinifera)	Phoenix_dactylifera)	((Reinhardtia_gracilis	((Sabal_domingensis	(Serenoa_repens	(((Nypa_fruticans	((Sclerosperma_profizianum	Orania_palindan)	Roystonea_regia))	Iriartea_deltoidea)	(Podococcus_barteri	((Reinhardtia_latisecta	Reinhardtia_paiewonskiana)	Reinhardtia_simplex)))))	(((Dictyosperma_album	((Veitchia_spiralis	(Elaeis_oleifera	Elaeis_guineensis))	Heterospathe_cagayanensis))	(Burretiokentia_grandiflora	Geonoma_undata))	((Hydriastele_microspadix	Kentiopsis_piersoniorum)	((Oenocarpus_minor	Oenocarpus_bataua)	Prestoea_acuminata)))))	(Attalea_speciosa	Bactris_major)))	Manicaria_saccifera))	Kingia_australis);
((Pseudophoenix_vinifera	((Phoenix_dactylifera	(((((Serenoa_repens	Attalea_speciosa)	((Reinhardtia_latisecta	(Nypa_fruticans	((Sclerosperma_profizianum	Orania_palindan)	(Reinhardtia_simplex	(Reinhardtia_paiewonskiana	Roystonea_regia)))))	Reinhardtia_gracilis))	Bactris_major)	Sabal_domingensis)	((Manicaria_saccifera	Pelagodoxa_henryana)	(((((Veitchia_spiralis	(Elaeis_oleifera	Elaeis_guineensis))	((Burretiokentia_grandiflora	(Hydriastele_microspadix	Kentiopsis_piersoniorum))	(Heterospathe_cagayanensis	Dictyosperma_album)))	Geonoma_undata)	Leopoldinia_pulchra)	((Oenocarpus_minor	Oenocarpus_bataua)	Prestoea_acuminata)))))	(Podococcus_barteri	Iriartea_deltoidea)))	Kingia_australis);
(((Elaeis_oleifera	Elaeis_guineensis)	(((Iriartea_deltoidea	((Reinhardtia_simplex	Reinhardtia_latisecta)	(((Phoenix_dactylifera	Pseudophoenix_vinifera)	((Manicaria_saccifera	Pelagodoxa_henryana)	((((Burretiokentia_grandiflora	((Heterospathe_cagayanensis	Dictyosperma_album)	Kentiopsis_piersoniorum))	((Leopoldinia_pulchra	Hydriastele_microspadix)	(Podococcus_barteri	Veitchia_spiralis)))	(Oenocarpus_bataua	(Prestoea_acuminata	Oenocarpus_minor)))	Geonoma_undata)))	((((Bactris_major	(Nypa_fruticans	Attalea_speciosa))	Roystonea_regia)	((Reinhardtia_gracilis	Sclerosperma_profizianum)	Orania_palindan))	Sabal_domingensis))))	Reinhardtia_paiewonskiana)	Serenoa_repens))	Kingia_australis);
(((Elaeis_oleifera	Elaeis_guineensis)	(Pseudophoenix_vinifera	((((Podococcus_barteri	(Nypa_fruticans	((Iriartea_deltoidea	(Sclerosperma_profizianum	Orania_palindan))	Roystonea_regia)))	(((Reinhardtia_paiewonskiana	(Reinhardtia_simplex	Reinhardtia_latisecta))	(((Geonoma_undata	Leopoldinia_pulchra)	(Manicaria_saccifera	Pelagodoxa_henryana))	((((Heterospathe_cagayanensis	Dictyosperma_album)	Kentiopsis_piersoniorum)	Veitchia_spiralis)	(Hydriastele_microspadix	(Oenocarpus_bataua	((Oenocarpus_minor	Prestoea_acuminata)	Burretiokentia_grandiflora))))))	Phoenix_dactylifera))	(Sabal_domingensis	(Bactris_major	(Serenoa_repens	Attalea_speciosa))))	Reinhardtia_gracilis)))	Kingia_australis);
((Pseudophoenix_vinifera	(Phoenix_dactylifera	(((Iriartea_deltoidea	Podococcus_barteri)	((Reinhardtia_latisecta	Reinhardtia_simplex)	((((Pelagodoxa_henryana	Manicaria_saccifera)	Geonoma_undata)	((Veitchia_spiralis	(Prestoea_acuminata	((Heterospathe_cagayanensis	Kentiopsis_piersoniorum)	Dictyosperma_album)))	(Burretiokentia_grandiflora	((Oenocarpus_bataua	Oenocarpus_minor)	(Leopoldinia_pulchra	Hydriastele_microspadix)))))	Reinhardtia_paiewonskiana)))	((((Orania_palindan	Sclerosperma_profizianum)	(Nypa_fruticans	Roystonea_regia))	(Reinhardtia_gracilis	(Bactris_major	Attalea_speciosa)))	(((Elaeis_oleifera	Elaeis_guineensis)	Serenoa_repens)	Sabal_domingensis)))))	Kingia_australis);
((Pseudophoenix_vinifera	(((Manicaria_saccifera	(((((Veitchia_spiralis	((Hydriastele_microspadix	Kentiopsis_piersoniorum)	((Dictyosperma_album	Burretiokentia_grandiflora)	Heterospathe_cagayanensis)))	(Prestoea_acuminata	(Oenocarpus_bataua	Oenocarpus_minor)))	Geonoma_undata)	((Elaeis_oleifera	Elaeis_guineensis)	Leopoldinia_pulchra))	Pelagodoxa_henryana))	((((Orania_palindan	Sclerosperma_profizianum)	(Nypa_fruticans	Roystonea_regia))	(Reinhardtia_gracilis	(Sabal_domingensis	(Bactris_major	(Serenoa_repens	Attalea_speciosa)))))	((((Reinhardtia_paiewonskiana	Reinhardtia_latisecta)	Reinhardtia_simplex)	Iriartea_deltoidea)	Podococcus_barteri)))	Phoenix_dactylifera))	Kingia_australis);
((Pseudophoenix_vinifera	((((Orania_palindan	(((Reinhardtia_paiewonskiana	Reinhardtia_latisecta)	Reinhardtia_simplex)	Sclerosperma_profizianum))	(Roystonea_regia	(((Nypa_fruticans	Bactris_major)	Attalea_speciosa)	(Reinhardtia_gracilis	Sabal_domingensis))))	(((Elaeis_oleifera	Elaeis_guineensis)	Iriartea_deltoidea)	Podococcus_barteri))	((((Manicaria_saccifera	Pelagodoxa_henryana)	((Dictyosperma_album	(Leopoldinia_pulchra	(((Hydriastele_microspadix	Kentiopsis_piersoniorum)	Veitchia_spiralis)	((Burretiokentia_grandiflora	Heterospathe_cagayanensis)	Prestoea_acuminata))))	(Oenocarpus_bataua	Oenocarpus_minor)))	Geonoma_undata)	(Phoenix_dactylifera	Serenoa_repens))))	Kingia_australis);
((Manicaria_saccifera	(Pelagodoxa_henryana	((((Podococcus_barteri	Leopoldinia_pulchra)	(Geonoma_undata	(((Kentiopsis_piersoniorum	(Burretiokentia_grandiflora	Heterospathe_cagayanensis))	Dictyosperma_album)	(Veitchia_spiralis	Hydriastele_microspadix))))	(Oenocarpus_bataua	(Prestoea_acuminata	Oenocarpus_minor)))	((((Reinhardtia_paiewonskiana	(Reinhardtia_latisecta	Reinhardtia_simplex))	((Iriartea_deltoidea	((Nypa_fruticans	(Elaeis_oleifera	Elaeis_guineensis))	(Orania_palindan	Sclerosperma_profizianum)))	Roystonea_regia))	(Sabal_domingensis	(Bactris_major	(Serenoa_repens	Attalea_speciosa))))	(Phoenix_dactylifera	(Reinhardtia_gracilis	Pseudophoenix_vinifera))))))	Kingia_australis);
(((Elaeis_oleifera	Elaeis_guineensis)	((((Podococcus_barteri	Iriartea_deltoidea)	((((((Kentiopsis_piersoniorum	(Dictyosperma_album	Heterospathe_cagayanensis))	Burretiokentia_grandiflora)	(Veitchia_spiralis	(Prestoea_acuminata	Hydriastele_microspadix)))	(Oenocarpus_bataua	Oenocarpus_minor))	(Leopoldinia_pulchra	Geonoma_undata))	(Manicaria_saccifera	Pelagodoxa_henryana)))	(Phoenix_dactylifera	(Reinhardtia_gracilis	Pseudophoenix_vinifera)))	((Reinhardtia_paiewonskiana	(((Reinhardtia_latisecta	Reinhardtia_simplex)	Serenoa_repens)	((Sclerosperma_profizianum	(Nypa_fruticans	Orania_palindan))	Roystonea_regia)))	((Bactris_major	Attalea_speciosa)	Sabal_domingensis))))	Kingia_australis);
(((Elaeis_oleifera	Elaeis_guineensis)	((((((((((Kentiopsis_piersoniorum	Heterospathe_cagayanensis)	((Burretiokentia_grandiflora	Hydriastele_microspadix)	Veitchia_spiralis))	Dictyosperma_album)	Geonoma_undata)	(Leopoldinia_pulchra	(Prestoea_acuminata	(Oenocarpus_bataua	Oenocarpus_minor))))	(Manicaria_saccifera	Pelagodoxa_henryana))	Podococcus_barteri)	(((Nypa_fruticans	Roystonea_regia)	(Phoenix_dactylifera	(((Orania_palindan	(Sclerosperma_profizianum	((Reinhardtia_paiewonskiana	Reinhardtia_latisecta)	Reinhardtia_simplex)))	Reinhardtia_gracilis)	Pseudophoenix_vinifera)))	((Bactris_major	Attalea_speciosa)	Sabal_domingensis)))	Iriartea_deltoidea)	Serenoa_repens))	Kingia_australis);
((Pseudophoenix_vinifera	((((Reinhardtia_paiewonskiana	Reinhardtia_latisecta)	Reinhardtia_simplex)	(Serenoa_repens	(((Nypa_fruticans	Roystonea_regia)	(((((Dictyosperma_album	((Veitchia_spiralis	Heterospathe_cagayanensis)	(Kentiopsis_piersoniorum	Hydriastele_microspadix)))	((Elaeis_oleifera	Elaeis_guineensis)	(Burretiokentia_grandiflora	(Podococcus_barteri	(Leopoldinia_pulchra	Geonoma_undata)))))	(Prestoea_acuminata	(Oenocarpus_bataua	Oenocarpus_minor)))	(Manicaria_saccifera	Pelagodoxa_henryana))	(Orania_palindan	((Bactris_major	Attalea_speciosa)	Sabal_domingensis))))	Iriartea_deltoidea)))	((Phoenix_dactylifera	Sclerosperma_profizianum)	Reinhardtia_gracilis)))	Kingia_australis);
((Pseudophoenix_vinifera	((((Reinhardtia_gracilis	Sclerosperma_profizianum)	(((Sabal_domingensis	(Iriartea_deltoidea	((((Leopoldinia_pulchra	Manicaria_saccifera)	(Podococcus_barteri	Pelagodoxa_henryana))	((Reinhardtia_latisecta	Reinhardtia_simplex)	(((Dictyosperma_album	(Kentiopsis_piersoniorum	Heterospathe_cagayanensis))	((Burretiokentia_grandiflora	(Hydriastele_microspadix	Veitchia_spiralis))	Prestoea_acuminata))	((Reinhardtia_paiewonskiana	(Serenoa_repens	(Elaeis_oleifera	Elaeis_guineensis)))	Geonoma_undata))))	(Oenocarpus_bataua	Oenocarpus_minor))))	(Nypa_fruticans	(Roystonea_regia	Orania_palindan)))	Attalea_speciosa))	Bactris_major)	Phoenix_dactylifera))	Kingia_australis);
((Pseudophoenix_vinifera	(((((((Leopoldinia_pulchra	Hydriastele_microspadix)	(Oenocarpus_bataua	Oenocarpus_minor))	(Manicaria_saccifera	Pelagodoxa_henryana))	((((Dictyosperma_album	(Burretiokentia_grandiflora	(Prestoea_acuminata	Heterospathe_cagayanensis)))	Kentiopsis_piersoniorum)	Veitchia_spiralis)	Geonoma_undata))	((((((Sclerosperma_profizianum	Orania_palindan)	(Podococcus_barteri	Iriartea_deltoidea))	((Serenoa_repens	(Elaeis_oleifera	Elaeis_guineensis))	Roystonea_regia))	((Reinhardtia_paiewonskiana	Reinhardtia_latisecta)	Reinhardtia_simplex))	(Attalea_speciosa	(Nypa_fruticans	Bactris_major)))	Sabal_domingensis))	Reinhardtia_gracilis)	Phoenix_dactylifera))	Kingia_australis);
(((Pseudophoenix_vinifera	(((((((Reinhardtia_latisecta	Reinhardtia_simplex)	Sabal_domingensis)	(Attalea_speciosa	Bactris_major))	(((Serenoa_repens	(Sclerosperma_profizianum	Orania_palindan))	(Nypa_fruticans	(Reinhardtia_paiewonskiana	Roystonea_regia)))	Reinhardtia_gracilis))	(Leopoldinia_pulchra	((Manicaria_saccifera	Pelagodoxa_henryana)	(((((Dictyosperma_album	(Burretiokentia_grandiflora	Heterospathe_cagayanensis))	Kentiopsis_piersoniorum)	(Hydriastele_microspadix	Veitchia_spiralis))	Geonoma_undata)	((Oenocarpus_bataua	Oenocarpus_minor)	Prestoea_acuminata)))))	(Podococcus_barteri	Iriartea_deltoidea))	Phoenix_dactylifera))	(Elaeis_oleifera	Elaeis_guineensis))	Kingia_australis);
((Pelagodoxa_henryana	(((((Geonoma_undata	((Serenoa_repens	(Leopoldinia_pulchra	(Elaeis_guineensis	Elaeis_oleifera)))	(((Hydriastele_microspadix	Veitchia_spiralis)	(Heterospathe_cagayanensis	Kentiopsis_piersoniorum))	(Dictyosperma_album	Burretiokentia_grandiflora))))	(Prestoea_acuminata	(Oenocarpus_minor	Oenocarpus_bataua)))	(((Iriartea_deltoidea	Podococcus_barteri)	(((Attalea_speciosa	Bactris_major)	Sabal_domingensis)	(Orania_palindan	((Nypa_fruticans	Roystonea_regia)	(Reinhardtia_gracilis	Sclerosperma_profizianum)))))	(Phoenix_dactylifera	Pseudophoenix_vinifera)))	Manicaria_saccifera)	((Reinhardtia_paiewonskiana	Reinhardtia_latisecta)	Reinhardtia_simplex)))	Kingia_australis);
((Pseudophoenix_vinifera	(Reinhardtia_latisecta	(Reinhardtia_simplex	(Phoenix_dactylifera	((((Attalea_speciosa	Sabal_domingensis)	(Podococcus_barteri	(Iriartea_deltoidea	(((Reinhardtia_paiewonskiana	Roystonea_regia)	((Reinhardtia_gracilis	Sclerosperma_profizianum)	Orania_palindan))	Nypa_fruticans))))	((Burretiokentia_grandiflora	((((Elaeis_guineensis	Elaeis_oleifera)	Geonoma_undata)	(((Dictyosperma_album	Kentiopsis_piersoniorum)	Heterospathe_cagayanensis)	Veitchia_spiralis))	((Leopoldinia_pulchra	Hydriastele_microspadix)	(Oenocarpus_bataua	(Serenoa_repens	(Prestoea_acuminata	Oenocarpus_minor))))))	(Pelagodoxa_henryana	Manicaria_saccifera)))	Bactris_major)))))	Kingia_australis);
((Pelagodoxa_henryana	(Manicaria_saccifera	(((Phoenix_dactylifera	Pseudophoenix_vinifera)	((((Orania_palindan	((Reinhardtia_gracilis	Sclerosperma_profizianum)	((Reinhardtia_paiewonskiana	Reinhardtia_latisecta)	Reinhardtia_simplex)))	(Nypa_fruticans	Roystonea_regia))	((Bactris_major	Attalea_speciosa)	Sabal_domingensis))	((Serenoa_repens	(Elaeis_guineensis	Elaeis_oleifera))	Iriartea_deltoidea)))	(((Heterospathe_cagayanensis	(((Kentiopsis_piersoniorum	Burretiokentia_grandiflora)	((Leopoldinia_pulchra	Hydriastele_microspadix)	(Prestoea_acuminata	(Oenocarpus_minor	Oenocarpus_bataua))))	(Podococcus_barteri	Veitchia_spiralis)))	Dictyosperma_album)	Geonoma_undata))))	Kingia_australis);
(((Serenoa_repens	(Elaeis_guineensis	Elaeis_oleifera))	((((Phoenix_dactylifera	Pseudophoenix_vinifera)	((Podococcus_barteri	(Iriartea_deltoidea	(((Reinhardtia_gracilis	Sclerosperma_profizianum)	Orania_palindan)	(Roystonea_regia	Nypa_fruticans))))	(((((Leopoldinia_pulchra	Hydriastele_microspadix)	(Oenocarpus_minor	Oenocarpus_bataua))	(Burretiokentia_grandiflora	(Veitchia_spiralis	((Heterospathe_cagayanensis	Dictyosperma_album)	(Kentiopsis_piersoniorum	Prestoea_acuminata)))))	Geonoma_undata)	(Pelagodoxa_henryana	Manicaria_saccifera))))	((Reinhardtia_latisecta	Reinhardtia_simplex)	((Bactris_major	Attalea_speciosa)	Sabal_domingensis)))	Reinhardtia_paiewonskiana))	Kingia_australis);
(((Elaeis_guineensis	Elaeis_oleifera)	((((Podococcus_barteri	Veitchia_spiralis)	((Dictyosperma_album	Heterospathe_cagayanensis)	(Hydriastele_microspadix	Kentiopsis_piersoniorum)))	(((Prestoea_acuminata	Oenocarpus_minor)	Oenocarpus_bataua)	(((((Reinhardtia_gracilis	Sclerosperma_profizianum)	Orania_palindan)	(Roystonea_regia	Nypa_fruticans))	((Bactris_major	(Serenoa_repens	Attalea_speciosa))	Sabal_domingensis))	((((Reinhardtia_paiewonskiana	Reinhardtia_latisecta)	Reinhardtia_simplex)	Iriartea_deltoidea)	((Phoenix_dactylifera	Pseudophoenix_vinifera)	(Leopoldinia_pulchra	(Pelagodoxa_henryana	Manicaria_saccifera)))))))	(Burretiokentia_grandiflora	Geonoma_undata)))	Kingia_australis);
((((((Iriartea_deltoidea	(Burretiokentia_grandiflora	(Hydriastele_microspadix	(Oenocarpus_minor	Oenocarpus_bataua))))	((((Sclerosperma_profizianum	Orania_palindan)	((((Leopoldinia_pulchra	Manicaria_saccifera)	Pseudophoenix_vinifera)	Phoenix_dactylifera)	Reinhardtia_gracilis))	(((Nypa_fruticans	Bactris_major)	Attalea_speciosa)	Sabal_domingensis))	Roystonea_regia))	((Geonoma_undata	(Serenoa_repens	(Elaeis_guineensis	Elaeis_oleifera)))	(Dictyosperma_album	((Heterospathe_cagayanensis	((Podococcus_barteri	Veitchia_spiralis)	Prestoea_acuminata))	Kentiopsis_piersoniorum))))	Pelagodoxa_henryana)	((Reinhardtia_paiewonskiana	Reinhardtia_latisecta)	Reinhardtia_simplex))	Kingia_australis);
((((Manicaria_saccifera	((((Podococcus_barteri	Pseudophoenix_vinifera)	(Phoenix_dactylifera	Iriartea_deltoidea))	((((Reinhardtia_simplex	(Reinhardtia_latisecta	(Sclerosperma_profizianum	Orania_palindan)))	(Reinhardtia_gracilis	(Reinhardtia_paiewonskiana	Roystonea_regia)))	((Nypa_fruticans	Bactris_major)	Attalea_speciosa))	Sabal_domingensis))	((Geonoma_undata	(Leopoldinia_pulchra	Serenoa_repens))	(((Hydriastele_microspadix	(Prestoea_acuminata	(Oenocarpus_minor	Oenocarpus_bataua)))	(Dictyosperma_album	((Veitchia_spiralis	Heterospathe_cagayanensis)	Kentiopsis_piersoniorum)))	Burretiokentia_grandiflora))))	Pelagodoxa_henryana)	(Elaeis_guineensis	Elaeis_oleifera))	Kingia_australis);
((Pseudophoenix_vinifera	(Phoenix_dactylifera	(((Sabal_domingensis	(((Reinhardtia_latisecta	Iriartea_deltoidea)	(Reinhardtia_paiewonskiana	(Elaeis_guineensis	Elaeis_oleifera)))	Reinhardtia_simplex))	((Geonoma_undata	(((Podococcus_barteri	Veitchia_spiralis)	(Oenocarpus_minor	Oenocarpus_bataua))	((Prestoea_acuminata	(Burretiokentia_grandiflora	(Heterospathe_cagayanensis	Dictyosperma_album)))	(Hydriastele_microspadix	Kentiopsis_piersoniorum))))	(Leopoldinia_pulchra	(Manicaria_saccifera	Pelagodoxa_henryana))))	((Sclerosperma_profizianum	(Orania_palindan	(Nypa_fruticans	Roystonea_regia)))	((Bactris_major	(Serenoa_repens	Attalea_speciosa))	Reinhardtia_gracilis)))))	Kingia_australis);
(((Elaeis_guineensis	Elaeis_oleifera)	(((((((((Orania_palindan	Sclerosperma_profizianum)	((Reinhardtia_simplex	(Reinhardtia_paiewonskiana	Reinhardtia_latisecta))	(Nypa_fruticans	Roystonea_regia)))	(Reinhardtia_gracilis	Attalea_speciosa))	Bactris_major)	((Leopoldinia_pulchra	Phoenix_dactylifera)	Pseudophoenix_vinifera))	(Sabal_domingensis	(Podococcus_barteri	Iriartea_deltoidea)))	(Geonoma_undata	((Oenocarpus_minor	Oenocarpus_bataua)	(Dictyosperma_album	((Kentiopsis_piersoniorum	Heterospathe_cagayanensis)	((Prestoea_acuminata	(Veitchia_spiralis	Hydriastele_microspadix))	Burretiokentia_grandiflora))))))	(Manicaria_saccifera	Pelagodoxa_henryana))	Serenoa_repens))	Kingia_australis);
(((Elaeis_guineensis	Elaeis_oleifera)	((Veitchia_spiralis	(Hydriastele_microspadix	(((((((Attalea_speciosa	Sabal_domingensis)	((Nypa_fruticans	Roystonea_regia)	(Podococcus_barteri	Iriartea_deltoidea)))	((Reinhardtia_simplex	(Reinhardtia_paiewonskiana	Reinhardtia_latisecta))	(Bactris_major	((Leopoldinia_pulchra	(Manicaria_saccifera	Pelagodoxa_henryana))	(Pseudophoenix_vinifera	(((Orania_palindan	Sclerosperma_profizianum)	Reinhardtia_gracilis)	Phoenix_dactylifera))))))	(Prestoea_acuminata	(Oenocarpus_minor	Oenocarpus_bataua)))	Geonoma_undata)	(Dictyosperma_album	Burretiokentia_grandiflora))	(Kentiopsis_piersoniorum	Heterospathe_cagayanensis))))	Serenoa_repens))	Kingia_australis);
((Pseudophoenix_vinifera	(Phoenix_dactylifera	(((Pelagodoxa_henryana	Manicaria_saccifera)	((((Serenoa_repens	(Elaeis_guineensis	Elaeis_oleifera))	Leopoldinia_pulchra)	Geonoma_undata)	((Hydriastele_microspadix	Veitchia_spiralis)	((Dictyosperma_album	((Heterospathe_cagayanensis	Kentiopsis_piersoniorum)	Burretiokentia_grandiflora))	(Oenocarpus_bataua	(Oenocarpus_minor	Prestoea_acuminata))))))	((Sabal_domingensis	(Reinhardtia_gracilis	(Attalea_speciosa	Bactris_major)))	(((Reinhardtia_latisecta	Reinhardtia_simplex)	Reinhardtia_paiewonskiana)	(Podococcus_barteri	(((Sclerosperma_profizianum	(Nypa_fruticans	Orania_palindan))	Roystonea_regia)	Iriartea_deltoidea)))))))	Kingia_australis);
(((Leopoldinia_pulchra	((((((Pseudophoenix_vinifera	(Reinhardtia_gracilis	Bactris_major))	Phoenix_dactylifera)	(((Serenoa_repens	Attalea_speciosa)	((Elaeis_guineensis	Elaeis_oleifera)	Sabal_domingensis))	((((Podococcus_barteri	Roystonea_regia)	Nypa_fruticans)	(Sclerosperma_profizianum	Orania_palindan))	(Iriartea_deltoidea	Prestoea_acuminata))))	(Oenocarpus_bataua	Oenocarpus_minor))	((Reinhardtia_latisecta	Reinhardtia_simplex)	(((((Dictyosperma_album	Heterospathe_cagayanensis)	(Hydriastele_microspadix	Kentiopsis_piersoniorum))	Burretiokentia_grandiflora)	Veitchia_spiralis)	Geonoma_undata)))	Reinhardtia_paiewonskiana))	(Pelagodoxa_henryana	Manicaria_saccifera))	Kingia_australis);
((Pseudophoenix_vinifera	(Phoenix_dactylifera	(((((Serenoa_repens	Attalea_speciosa)	Bactris_major)	(((((((Reinhardtia_paiewonskiana	Reinhardtia_latisecta)	Reinhardtia_simplex)	Orania_palindan)	(Roystonea_regia	Nypa_fruticans))	(Podococcus_barteri	Iriartea_deltoidea))	((((Prestoea_acuminata	(((Hydriastele_microspadix	Kentiopsis_piersoniorum)	Veitchia_spiralis)	(Burretiokentia_grandiflora	Heterospathe_cagayanensis)))	Dictyosperma_album)	(Oenocarpus_bataua	Oenocarpus_minor))	Geonoma_undata))	(Sabal_domingensis	(Elaeis_guineensis	Elaeis_oleifera))))	(Reinhardtia_gracilis	Sclerosperma_profizianum))	((Pelagodoxa_henryana	Manicaria_saccifera)	Leopoldinia_pulchra))))	Kingia_australis);
((Pseudophoenix_vinifera	(((((((Elaeis_guineensis	Elaeis_oleifera)	Iriartea_deltoidea)	((((((Prestoea_acuminata	(Heterospathe_cagayanensis	(Kentiopsis_piersoniorum	(Burretiokentia_grandiflora	(Hydriastele_microspadix	Veitchia_spiralis)))))	Dictyosperma_album)	(Oenocarpus_bataua	Oenocarpus_minor))	Geonoma_undata)	(Serenoa_repens	Nypa_fruticans))	((Podococcus_barteri	Roystonea_regia)	((Attalea_speciosa	Bactris_major)	Sabal_domingensis))))	Orania_palindan)	(((Reinhardtia_paiewonskiana	Reinhardtia_latisecta)	Reinhardtia_simplex)	Sclerosperma_profizianum))	Phoenix_dactylifera)	(Reinhardtia_gracilis	((Pelagodoxa_henryana	Manicaria_saccifera)	Leopoldinia_pulchra))))	Kingia_australis);
((Pseudophoenix_vinifera	(Phoenix_dactylifera	((((Pelagodoxa_henryana	Manicaria_saccifera)	((((((Dictyosperma_album	Heterospathe_cagayanensis)	((Hydriastele_microspadix	Kentiopsis_piersoniorum)	Burretiokentia_grandiflora))	Veitchia_spiralis)	(Prestoea_acuminata	(Oenocarpus_bataua	Oenocarpus_minor)))	((Elaeis_guineensis	Elaeis_oleifera)	Leopoldinia_pulchra))	Geonoma_undata))	(Sabal_domingensis	((((Serenoa_repens	Attalea_speciosa)	(Nypa_fruticans	Bactris_major))	(Roystonea_regia	((Orania_palindan	Sclerosperma_profizianum)	Reinhardtia_gracilis)))	((Reinhardtia_paiewonskiana	Reinhardtia_latisecta)	Reinhardtia_simplex))))	(Iriartea_deltoidea	Podococcus_barteri))))	Kingia_australis);
((Pseudophoenix_vinifera	(((Phoenix_dactylifera	(Pelagodoxa_henryana	(((Sabal_domingensis	(Attalea_speciosa	(Nypa_fruticans	Bactris_major)))	(Roystonea_regia	(Iriartea_deltoidea	Podococcus_barteri)))	((Reinhardtia_latisecta	Reinhardtia_simplex)	(((Serenoa_repens	Reinhardtia_paiewonskiana)	(Elaeis_guineensis	Elaeis_oleifera))	(Geonoma_undata	((Veitchia_spiralis	(Oenocarpus_bataua	Oenocarpus_minor))	(((Burretiokentia_grandiflora	Kentiopsis_piersoniorum)	(Prestoea_acuminata	(Dictyosperma_album	Heterospathe_cagayanensis)))	Hydriastele_microspadix))))))))	((Orania_palindan	Sclerosperma_profizianum)	Reinhardtia_gracilis))	(Leopoldinia_pulchra	Manicaria_saccifera)))	Kingia_australis);
(((Elaeis_guineensis	Elaeis_oleifera)	((Leopoldinia_pulchra	((Reinhardtia_latisecta	Reinhardtia_simplex)	(Pseudophoenix_vinifera	((Geonoma_undata	((Veitchia_spiralis	((Kentiopsis_piersoniorum	Hydriastele_microspadix)	(Prestoea_acuminata	(Oenocarpus_bataua	Oenocarpus_minor))))	(Dictyosperma_album	(Heterospathe_cagayanensis	Serenoa_repens))))	((((Sabal_domingensis	Bactris_major)	((((Orania_palindan	Sclerosperma_profizianum)	(Attalea_speciosa	Reinhardtia_gracilis))	(Nypa_fruticans	Roystonea_regia))	(Iriartea_deltoidea	Podococcus_barteri)))	((Manicaria_saccifera	Pelagodoxa_henryana)	Phoenix_dactylifera))	Burretiokentia_grandiflora)))))	Reinhardtia_paiewonskiana))	Kingia_australis);
(((Elaeis_guineensis	Elaeis_oleifera)	(Leopoldinia_pulchra	(Geonoma_undata	((((Reinhardtia_simplex	Reinhardtia_latisecta)	Reinhardtia_paiewonskiana)	((((Serenoa_repens	Veitchia_spiralis)	(Burretiokentia_grandiflora	(Prestoea_acuminata	(Kentiopsis_piersoniorum	Hydriastele_microspadix))))	Heterospathe_cagayanensis)	Dictyosperma_album))	(((Manicaria_saccifera	Pelagodoxa_henryana)	(((Podococcus_barteri	Iriartea_deltoidea)	(Phoenix_dactylifera	Pseudophoenix_vinifera))	((Sabal_domingensis	Bactris_major)	(Roystonea_regia	((Orania_palindan	Sclerosperma_profizianum)	(Reinhardtia_gracilis	(Nypa_fruticans	Attalea_speciosa)))))))	(Oenocarpus_bataua	Oenocarpus_minor))))))	Kingia_australis);
((Pseudophoenix_vinifera	((Podococcus_barteri	Iriartea_deltoidea)	(Phoenix_dactylifera	((((((Leopoldinia_pulchra	(Serenoa_repens	(Elaeis_guineensis	Elaeis_oleifera)))	Geonoma_undata)	(Veitchia_spiralis	(Dictyosperma_album	((Kentiopsis_piersoniorum	Hydriastele_microspadix)	Heterospathe_cagayanensis))))	(Prestoea_acuminata	((Burretiokentia_grandiflora	Oenocarpus_bataua)	Oenocarpus_minor)))	(Manicaria_saccifera	Pelagodoxa_henryana))	(((((Reinhardtia_simplex	Reinhardtia_latisecta)	Reinhardtia_paiewonskiana)	(((Orania_palindan	Sclerosperma_profizianum)	Nypa_fruticans)	Roystonea_regia))	Reinhardtia_gracilis)	(Sabal_domingensis	(Attalea_speciosa	Bactris_major)))))))	Kingia_australis);
((Pseudophoenix_vinifera	((((((((Leopoldinia_pulchra	(Serenoa_repens	(Elaeis_guineensis	Elaeis_oleifera)))	Geonoma_undata)	(Veitchia_spiralis	((Dictyosperma_album	(Hydriastele_microspadix	Heterospathe_cagayanensis))	Kentiopsis_piersoniorum)))	(Prestoea_acuminata	(Oenocarpus_bataua	Oenocarpus_minor)))	(Manicaria_saccifera	Pelagodoxa_henryana))	(Sabal_domingensis	(((Nypa_fruticans	(Reinhardtia_paiewonskiana	Roystonea_regia))	((Reinhardtia_simplex	Reinhardtia_latisecta)	(Orania_palindan	Sclerosperma_profizianum)))	(Attalea_speciosa	(Reinhardtia_gracilis	Bactris_major)))))	((Burretiokentia_grandiflora	Iriartea_deltoidea)	Podococcus_barteri))	Phoenix_dactylifera))	Kingia_australis);
((Pseudophoenix_vinifera	(Sabal_domingensis	(((((Orania_palindan	(Nypa_fruticans	Serenoa_repens))	((Reinhardtia_paiewonskiana	Roystonea_regia)	((Iriartea_deltoidea	Podococcus_barteri)	(Reinhardtia_latisecta	Reinhardtia_simplex))))	Sclerosperma_profizianum)	(((((Hydriastele_microspadix	(Oenocarpus_bataua	(Oenocarpus_minor	Prestoea_acuminata)))	(((Heterospathe_cagayanensis	(Dictyosperma_album	Burretiokentia_grandiflora))	(Geonoma_undata	Veitchia_spiralis))	(Kentiopsis_piersoniorum	(Elaeis_oleifera	Elaeis_guineensis))))	Leopoldinia_pulchra)	(Pelagodoxa_henryana	Manicaria_saccifera))	Phoenix_dactylifera))	((Attalea_speciosa	Bactris_major)	Reinhardtia_gracilis))))	Kingia_australis);
((Pseudophoenix_vinifera	((Pelagodoxa_henryana	Manicaria_saccifera)	(((((Orania_palindan	Sclerosperma_profizianum)	(Serenoa_repens	Roystonea_regia))	(Reinhardtia_gracilis	((Bactris_major	Nypa_fruticans)	Attalea_speciosa)))	((((Geonoma_undata	(((Veitchia_spiralis	((Heterospathe_cagayanensis	Dictyosperma_album)	(Kentiopsis_piersoniorum	Hydriastele_microspadix)))	(Prestoea_acuminata	(Oenocarpus_bataua	Oenocarpus_minor)))	Burretiokentia_grandiflora))	(Iriartea_deltoidea	((Reinhardtia_latisecta	Reinhardtia_simplex)	(Reinhardtia_paiewonskiana	(Elaeis_oleifera	Elaeis_guineensis)))))	(Podococcus_barteri	Sabal_domingensis))	Leopoldinia_pulchra))	Phoenix_dactylifera)))	Kingia_australis);
((Pseudophoenix_vinifera	(Sabal_domingensis	(((Iriartea_deltoidea	Podococcus_barteri)	(Phoenix_dactylifera	((((Elaeis_oleifera	Elaeis_guineensis)	Reinhardtia_paiewonskiana)	Reinhardtia_latisecta)	Reinhardtia_simplex)))	((((Orania_palindan	Sclerosperma_profizianum)	Roystonea_regia)	(Reinhardtia_gracilis	((Bactris_major	Nypa_fruticans)	(Serenoa_repens	Attalea_speciosa))))	((Pelagodoxa_henryana	Manicaria_saccifera)	(((Leopoldinia_pulchra	Geonoma_undata)	(Veitchia_spiralis	(Dictyosperma_album	(((Kentiopsis_piersoniorum	Hydriastele_microspadix)	Burretiokentia_grandiflora)	Heterospathe_cagayanensis))))	(Prestoea_acuminata	(Oenocarpus_bataua	Oenocarpus_minor))))))))	Kingia_australis);
((Pseudophoenix_vinifera	(Phoenix_dactylifera	(((((Orania_palindan	Sclerosperma_profizianum)	(Nypa_fruticans	Roystonea_regia))	Reinhardtia_gracilis)	(((Serenoa_repens	Attalea_speciosa)	Sabal_domingensis)	Bactris_major))	(((Reinhardtia_simplex	(Reinhardtia_paiewonskiana	Reinhardtia_latisecta))	Iriartea_deltoidea)	((Pelagodoxa_henryana	Manicaria_saccifera)	(((((Elaeis_oleifera	Elaeis_guineensis)	Geonoma_undata)	(((Hydriastele_microspadix	(Podococcus_barteri	Veitchia_spiralis))	Dictyosperma_album)	((Burretiokentia_grandiflora	Heterospathe_cagayanensis)	Kentiopsis_piersoniorum)))	(Prestoea_acuminata	(Oenocarpus_bataua	Oenocarpus_minor)))	Leopoldinia_pulchra))))))	Kingia_australis);
((Pelagodoxa_henryana	(Manicaria_saccifera	(((Geonoma_undata	((((Hydriastele_microspadix	Kentiopsis_piersoniorum)	(Dictyosperma_album	((Heterospathe_cagayanensis	Burretiokentia_grandiflora)	Prestoea_acuminata)))	Veitchia_spiralis)	(Oenocarpus_bataua	Oenocarpus_minor)))	((((Sclerosperma_profizianum	((Podococcus_barteri	Iriartea_deltoidea)	(Orania_palindan	(Nypa_fruticans	Roystonea_regia))))	Reinhardtia_gracilis)	(Pseudophoenix_vinifera	((Attalea_speciosa	Bactris_major)	Sabal_domingensis)))	Phoenix_dactylifera))	((Reinhardtia_simplex	Reinhardtia_latisecta)	(Reinhardtia_paiewonskiana	(Serenoa_repens	(Leopoldinia_pulchra	(Elaeis_oleifera	Elaeis_guineensis))))))))	Kingia_australis);
((Pseudophoenix_vinifera	((Hydriastele_microspadix	(Oenocarpus_bataua	Oenocarpus_minor))	(((Burretiokentia_grandiflora	Reinhardtia_simplex)	((((Reinhardtia_gracilis	(Roystonea_regia	Sabal_domingensis))	Sclerosperma_profizianum)	Orania_palindan)	((Nypa_fruticans	Attalea_speciosa)	Bactris_major)))	((Iriartea_deltoidea	(Phoenix_dactylifera	(Pelagodoxa_henryana	Manicaria_saccifera)))	(Reinhardtia_latisecta	(Geonoma_undata	((((Dictyosperma_album	Heterospathe_cagayanensis)	Kentiopsis_piersoniorum)	((Podococcus_barteri	Veitchia_spiralis)	Prestoea_acuminata))	((Reinhardtia_paiewonskiana	(Serenoa_repens	(Elaeis_oleifera	Elaeis_guineensis)))	Leopoldinia_pulchra))))))))	Kingia_australis);
(((Pelagodoxa_henryana	(Manicaria_saccifera	(Leopoldinia_pulchra	(((Pseudophoenix_vinifera	(Iriartea_deltoidea	(Serenoa_repens	((Reinhardtia_paiewonskiana	Reinhardtia_latisecta)	Phoenix_dactylifera))))	((Reinhardtia_gracilis	((Nypa_fruticans	Roystonea_regia)	(Orania_palindan	(Sclerosperma_profizianum	Reinhardtia_simplex))))	((Attalea_speciosa	Bactris_major)	Sabal_domingensis)))	(((Oenocarpus_bataua	Oenocarpus_minor)	Prestoea_acuminata)	(Geonoma_undata	(Burretiokentia_grandiflora	(((Podococcus_barteri	Veitchia_spiralis)	(Dictyosperma_album	Heterospathe_cagayanensis))	(Hydriastele_microspadix	Kentiopsis_piersoniorum)))))))))	(Elaeis_oleifera	Elaeis_guineensis))	Kingia_australis);
((((Iriartea_deltoidea	(((Podococcus_barteri	(Nypa_fruticans	Roystonea_regia))	(Orania_palindan	Sclerosperma_profizianum))	(Reinhardtia_simplex	((Reinhardtia_gracilis	(Pseudophoenix_vinifera	((Attalea_speciosa	Bactris_major)	Sabal_domingensis)))	(((Oenocarpus_bataua	Oenocarpus_minor)	(((Leopoldinia_pulchra	Geonoma_undata)	((((Burretiokentia_grandiflora	Dictyosperma_album)	(Heterospathe_cagayanensis	Prestoea_acuminata))	(Hydriastele_microspadix	Kentiopsis_piersoniorum))	Veitchia_spiralis))	(Pelagodoxa_henryana	Manicaria_saccifera)))	(Reinhardtia_latisecta	(Reinhardtia_paiewonskiana	Phoenix_dactylifera)))))))	Serenoa_repens)	(Elaeis_oleifera	Elaeis_guineensis))	Kingia_australis);
((Pseudophoenix_vinifera	(((Reinhardtia_gracilis	Sclerosperma_profizianum)	((((((((Burretiokentia_grandiflora	(Podococcus_barteri	Pelagodoxa_henryana))	((Prestoea_acuminata	(Oenocarpus_bataua	Oenocarpus_minor))	(((Elaeis_oleifera	Elaeis_guineensis)	Geonoma_undata)	(((Hydriastele_microspadix	Kentiopsis_piersoniorum)	(Heterospathe_cagayanensis	Veitchia_spiralis))	Dictyosperma_album))))	(Manicaria_saccifera	Leopoldinia_pulchra))	Iriartea_deltoidea)	Reinhardtia_simplex)	((Attalea_speciosa	Bactris_major)	Sabal_domingensis))	Roystonea_regia)	((Serenoa_repens	Nypa_fruticans)	Orania_palindan)))	((Reinhardtia_latisecta	Reinhardtia_paiewonskiana)	Phoenix_dactylifera)))	Kingia_australis);
((Pseudophoenix_vinifera	(Phoenix_dactylifera	(Sclerosperma_profizianum	((Orania_palindan	(((Nypa_fruticans	Roystonea_regia)	((Attalea_speciosa	Bactris_major)	(((Elaeis_oleifera	Elaeis_guineensis)	Sabal_domingensis)	(((Reinhardtia_latisecta	Reinhardtia_paiewonskiana)	Reinhardtia_simplex)	(((((Burretiokentia_grandiflora	(Prestoea_acuminata	((Podococcus_barteri	Oenocarpus_bataua)	Oenocarpus_minor)))	(((Hydriastele_microspadix	Veitchia_spiralis)	(Kentiopsis_piersoniorum	Heterospathe_cagayanensis))	Dictyosperma_album))	Geonoma_undata)	(Pelagodoxa_henryana	(Manicaria_saccifera	Leopoldinia_pulchra)))	Iriartea_deltoidea)))))	Serenoa_repens))	Reinhardtia_gracilis))))	Kingia_australis);
(((Elaeis_oleifera	Elaeis_guineensis)	((((((((Leopoldinia_pulchra	Hydriastele_microspadix)	((Oenocarpus_bataua	Oenocarpus_minor)	Prestoea_acuminata))	Burretiokentia_grandiflora)	Podococcus_barteri)	Kentiopsis_piersoniorum)	((Dictyosperma_album	Heterospathe_cagayanensis)	(((Reinhardtia_simplex	((((Pseudophoenix_vinifera	Phoenix_dactylifera)	(((Roystonea_regia	(Nypa_fruticans	(Orania_palindan	(Reinhardtia_gracilis	Sclerosperma_profizianum))))	((Bactris_major	Attalea_speciosa)	Sabal_domingensis))	Iriartea_deltoidea))	Reinhardtia_latisecta)	Reinhardtia_paiewonskiana))	(Pelagodoxa_henryana	Manicaria_saccifera))	Geonoma_undata)))	Veitchia_spiralis)	Serenoa_repens))	Kingia_australis);
(((Elaeis_oleifera	Elaeis_guineensis)	((Iriartea_deltoidea	((((Pseudophoenix_vinifera	Phoenix_dactylifera)	((Pelagodoxa_henryana	Manicaria_saccifera)	((Geonoma_undata	Leopoldinia_pulchra)	((Hydriastele_microspadix	(Oenocarpus_bataua	(Oenocarpus_minor	Prestoea_acuminata)))	(Podococcus_barteri	(((Dictyosperma_album	(Heterospathe_cagayanensis	Kentiopsis_piersoniorum))	Veitchia_spiralis)	Burretiokentia_grandiflora))))))	(((Orania_palindan	Sclerosperma_profizianum)	(Reinhardtia_gracilis	(Nypa_fruticans	Roystonea_regia)))	((Bactris_major	Attalea_speciosa)	Sabal_domingensis)))	((Reinhardtia_simplex	Reinhardtia_latisecta)	Reinhardtia_paiewonskiana)))	Serenoa_repens))	Kingia_australis);
((Pseudophoenix_vinifera	((Reinhardtia_simplex	(Reinhardtia_paiewonskiana	Reinhardtia_latisecta))	(((Leopoldinia_pulchra	Manicaria_saccifera)	Phoenix_dactylifera)	(((Iriartea_deltoidea	((Podococcus_barteri	Sabal_domingensis)	(Pelagodoxa_henryana	((((Kentiopsis_piersoniorum	((((Prestoea_acuminata	(Oenocarpus_bataua	Oenocarpus_minor))	Hydriastele_microspadix)	Veitchia_spiralis)	Burretiokentia_grandiflora))	(Dictyosperma_album	Heterospathe_cagayanensis))	(Elaeis_oleifera	Elaeis_guineensis))	Geonoma_undata))))	((((Serenoa_repens	Attalea_speciosa)	Nypa_fruticans)	Roystonea_regia)	((Orania_palindan	Sclerosperma_profizianum)	Reinhardtia_gracilis)))	Bactris_major))))	Kingia_australis);
(((Pseudophoenix_vinifera	(Reinhardtia_latisecta	(((((Geonoma_undata	((Pelagodoxa_henryana	Podococcus_barteri)	Bactris_major))	(Manicaria_saccifera	(((Oenocarpus_bataua	Oenocarpus_minor)	(Prestoea_acuminata	(Veitchia_spiralis	((Hydriastele_microspadix	Kentiopsis_piersoniorum)	(Heterospathe_cagayanensis	Dictyosperma_album)))))	(Phoenix_dactylifera	Iriartea_deltoidea))))	(((Reinhardtia_gracilis	((Serenoa_repens	Attalea_speciosa)	Nypa_fruticans))	Roystonea_regia)	(Orania_palindan	Sclerosperma_profizianum)))	(Burretiokentia_grandiflora	(((Elaeis_oleifera	Elaeis_guineensis)	Leopoldinia_pulchra)	Sabal_domingensis)))	Reinhardtia_simplex)))	Reinhardtia_paiewonskiana)	Kingia_australis);
((Pseudophoenix_vinifera	(((((Reinhardtia_latisecta	Reinhardtia_simplex)	((Prestoea_acuminata	Serenoa_repens)	Iriartea_deltoidea))	(Sabal_domingensis	((Bactris_major	Attalea_speciosa)	(Nypa_fruticans	((Reinhardtia_gracilis	Sclerosperma_profizianum)	(Orania_palindan	Roystonea_regia))))))	(((Geonoma_undata	(Veitchia_spiralis	((Heterospathe_cagayanensis	Dictyosperma_album)	(Burretiokentia_grandiflora	(Kentiopsis_piersoniorum	(Elaeis_oleifera	Elaeis_guineensis))))))	((Oenocarpus_bataua	Oenocarpus_minor)	Hydriastele_microspadix))	((Leopoldinia_pulchra	Manicaria_saccifera)	(Pelagodoxa_henryana	Podococcus_barteri))))	(Reinhardtia_paiewonskiana	Phoenix_dactylifera)))	Kingia_australis);
(((Elaeis_oleifera	Elaeis_guineensis)	(Reinhardtia_paiewonskiana	((Reinhardtia_latisecta	Reinhardtia_simplex)	((((Pseudophoenix_vinifera	((Leopoldinia_pulchra	(Manicaria_saccifera	Pelagodoxa_henryana))	Phoenix_dactylifera))	((Geonoma_undata	(((Burretiokentia_grandiflora	(Hydriastele_microspadix	Kentiopsis_piersoniorum))	(Heterospathe_cagayanensis	Dictyosperma_album))	Veitchia_spiralis))	(Prestoea_acuminata	(Oenocarpus_bataua	Oenocarpus_minor))))	(Podococcus_barteri	Iriartea_deltoidea))	(((((Sclerosperma_profizianum	Orania_palindan)	Nypa_fruticans)	Roystonea_regia)	Reinhardtia_gracilis)	(Sabal_domingensis	((Serenoa_repens	Bactris_major)	Attalea_speciosa)))))))	Kingia_australis);
(((Elaeis_oleifera	Elaeis_guineensis)	(((Geonoma_undata	((((Kentiopsis_piersoniorum	((Prestoea_acuminata	Heterospathe_cagayanensis)	(Dictyosperma_album	Burretiokentia_grandiflora)))	(Hydriastele_microspadix	Veitchia_spiralis))	(Oenocarpus_bataua	Oenocarpus_minor))	((((Manicaria_saccifera	Pelagodoxa_henryana)	Phoenix_dactylifera)	(Leopoldinia_pulchra	(Sabal_domingensis	(Bactris_major	Attalea_speciosa))))	(((Reinhardtia_paiewonskiana	(Reinhardtia_latisecta	Reinhardtia_simplex))	((Podococcus_barteri	Iriartea_deltoidea)	((Sclerosperma_profizianum	Orania_palindan)	(Nypa_fruticans	Roystonea_regia))))	Reinhardtia_gracilis))))	Pseudophoenix_vinifera)	Serenoa_repens))	Kingia_australis);
(((((Geonoma_undata	((Podococcus_barteri	Veitchia_spiralis)	(((Heterospathe_cagayanensis	Burretiokentia_grandiflora)	Dictyosperma_album)	(Prestoea_acuminata	(((Reinhardtia_paiewonskiana	(Reinhardtia_latisecta	Reinhardtia_simplex))	Hydriastele_microspadix)	Kentiopsis_piersoniorum)))))	(Oenocarpus_bataua	Oenocarpus_minor))	(((Nypa_fruticans	Bactris_major)	(((Pseudophoenix_vinifera	Reinhardtia_gracilis)	((Phoenix_dactylifera	(Sclerosperma_profizianum	Orania_palindan))	((Manicaria_saccifera	Pelagodoxa_henryana)	Leopoldinia_pulchra)))	(Serenoa_repens	(Elaeis_oleifera	Elaeis_guineensis))))	((Sabal_domingensis	Attalea_speciosa)	Roystonea_regia)))	Iriartea_deltoidea)	Kingia_australis);
(((Elaeis_oleifera	Elaeis_guineensis)	((((Pseudophoenix_vinifera	Geonoma_undata)	((Oenocarpus_bataua	Oenocarpus_minor)	(((Manicaria_saccifera	Pelagodoxa_henryana)	Phoenix_dactylifera)	((Podococcus_barteri	Iriartea_deltoidea)	((((Reinhardtia_latisecta	Reinhardtia_simplex)	((Nypa_fruticans	(Reinhardtia_paiewonskiana	Roystonea_regia))	(Sclerosperma_profizianum	Orania_palindan)))	((Bactris_major	Attalea_speciosa)	Reinhardtia_gracilis))	Sabal_domingensis)))))	((Veitchia_spiralis	((Dictyosperma_album	Heterospathe_cagayanensis)	(Prestoea_acuminata	((Burretiokentia_grandiflora	Hydriastele_microspadix)	Kentiopsis_piersoniorum))))	Leopoldinia_pulchra))	Serenoa_repens))	Kingia_australis);
((Pelagodoxa_henryana	(((((Pseudophoenix_vinifera	Phoenix_dactylifera)	(Podococcus_barteri	Iriartea_deltoidea))	((Sabal_domingensis	(Bactris_major	(Serenoa_repens	Attalea_speciosa)))	(((Reinhardtia_paiewonskiana	Reinhardtia_latisecta)	Reinhardtia_simplex)	((Nypa_fruticans	(Roystonea_regia	(Sclerosperma_profizianum	Orania_palindan)))	Reinhardtia_gracilis))))	((Burretiokentia_grandiflora	(Prestoea_acuminata	(Oenocarpus_bataua	Oenocarpus_minor)))	(((Veitchia_spiralis	Heterospathe_cagayanensis)	((Hydriastele_microspadix	Kentiopsis_piersoniorum)	Dictyosperma_album))	(Geonoma_undata	(Leopoldinia_pulchra	(Elaeis_oleifera	Elaeis_guineensis))))))	Manicaria_saccifera))	Kingia_australis);
((Pseudophoenix_vinifera	((((((Podococcus_barteri	Veitchia_spiralis)	(Burretiokentia_grandiflora	(Prestoea_acuminata	(Dictyosperma_album	(Heterospathe_cagayanensis	Kentiopsis_piersoniorum)))))	((((Leopoldinia_pulchra	(Hydriastele_microspadix	(Reinhardtia_simplex	(Reinhardtia_paiewonskiana	Reinhardtia_latisecta))))	(Oenocarpus_minor	Oenocarpus_bataua))	(Pelagodoxa_henryana	Manicaria_saccifera))	Geonoma_undata))	(Roystonea_regia	(((Attalea_speciosa	(Bactris_major	Nypa_fruticans))	Sabal_domingensis)	(Orania_palindan	(Reinhardtia_gracilis	Sclerosperma_profizianum)))))	((Serenoa_repens	(Elaeis_guineensis	Elaeis_oleifera))	Iriartea_deltoidea))	Phoenix_dactylifera))	Kingia_australis);
((Pseudophoenix_vinifera	(((((Sabal_domingensis	((Reinhardtia_gracilis	(Attalea_speciosa	Bactris_major))	((Nypa_fruticans	Roystonea_regia)	(Orania_palindan	Sclerosperma_profizianum))))	((Oenocarpus_minor	Oenocarpus_bataua)	(Prestoea_acuminata	((Geonoma_undata	(Veitchia_spiralis	((Heterospathe_cagayanensis	Dictyosperma_album)	(Kentiopsis_piersoniorum	Burretiokentia_grandiflora))))	(Serenoa_repens	(Elaeis_guineensis	Elaeis_oleifera))))))	((Hydriastele_microspadix	(Reinhardtia_paiewonskiana	(Reinhardtia_simplex	Reinhardtia_latisecta)))	(Iriartea_deltoidea	Podococcus_barteri)))	Phoenix_dactylifera)	((Pelagodoxa_henryana	Manicaria_saccifera)	Leopoldinia_pulchra)))	Kingia_australis);
(((Elaeis_guineensis	Elaeis_oleifera)	(((Pseudophoenix_vinifera	((((((Prestoea_acuminata	(Burretiokentia_grandiflora	Oenocarpus_minor))	Oenocarpus_bataua)	(Geonoma_undata	(Veitchia_spiralis	(((Hydriastele_microspadix	Kentiopsis_piersoniorum)	Heterospathe_cagayanensis)	Dictyosperma_album))))	((Pelagodoxa_henryana	Manicaria_saccifera)	Leopoldinia_pulchra))	(Reinhardtia_gracilis	((Podococcus_barteri	(Iriartea_deltoidea	(Reinhardtia_simplex	(Reinhardtia_latisecta	Reinhardtia_paiewonskiana))))	((Nypa_fruticans	(Orania_palindan	Sclerosperma_profizianum))	Roystonea_regia))))	((Attalea_speciosa	Bactris_major)	Sabal_domingensis)))	Phoenix_dactylifera)	Serenoa_repens))	Kingia_australis);
((Pseudophoenix_vinifera	(Reinhardtia_gracilis	((((((Reinhardtia_simplex	(Reinhardtia_latisecta	Reinhardtia_paiewonskiana))	Podococcus_barteri)	Iriartea_deltoidea)	((Nypa_fruticans	(Orania_palindan	Sclerosperma_profizianum))	Roystonea_regia))	((((Prestoea_acuminata	(Oenocarpus_bataua	Oenocarpus_minor))	((((Elaeis_guineensis	Elaeis_oleifera)	Leopoldinia_pulchra)	Geonoma_undata)	((Kentiopsis_piersoniorum	(Hydriastele_microspadix	Veitchia_spiralis))	(Heterospathe_cagayanensis	(Dictyosperma_album	Burretiokentia_grandiflora)))))	(Pelagodoxa_henryana	Manicaria_saccifera))	Phoenix_dactylifera))	(((Serenoa_repens	Attalea_speciosa)	Bactris_major)	Sabal_domingensis))))	Kingia_australis);
((Pelagodoxa_henryana	(Manicaria_saccifera	((((Serenoa_repens	(Elaeis_guineensis	Elaeis_oleifera))	Pseudophoenix_vinifera)	(Phoenix_dactylifera	((((Attalea_speciosa	Bactris_major)	Sabal_domingensis)	Reinhardtia_gracilis)	(((Roystonea_regia	((Orania_palindan	Sclerosperma_profizianum)	Nypa_fruticans))	Iriartea_deltoidea)	(Reinhardtia_simplex	(Reinhardtia_latisecta	Reinhardtia_paiewonskiana))))))	((((Prestoea_acuminata	(Oenocarpus_bataua	Oenocarpus_minor))	((Dictyosperma_album	(Heterospathe_cagayanensis	(Hydriastele_microspadix	Kentiopsis_piersoniorum)))	Veitchia_spiralis))	Burretiokentia_grandiflora)	(Leopoldinia_pulchra	(Podococcus_barteri	Geonoma_undata))))))	Kingia_australis);
((Pelagodoxa_henryana	((Leopoldinia_pulchra	(((Oenocarpus_bataua	Oenocarpus_minor)	(Geonoma_undata	(((Prestoea_acuminata	((Hydriastele_microspadix	Kentiopsis_piersoniorum)	Burretiokentia_grandiflora))	(Heterospathe_cagayanensis	Dictyosperma_album))	Veitchia_spiralis)))	(((Reinhardtia_gracilis	((Phoenix_dactylifera	Sclerosperma_profizianum)	(((Orania_palindan	Nypa_fruticans)	((Sabal_domingensis	Podococcus_barteri)	Iriartea_deltoidea))	Roystonea_regia)))	((Attalea_speciosa	(Serenoa_repens	Bactris_major))	(Reinhardtia_simplex	(Reinhardtia_latisecta	Reinhardtia_paiewonskiana))))	Pseudophoenix_vinifera)))	((Elaeis_guineensis	Elaeis_oleifera)	Manicaria_saccifera)))	Kingia_australis);
(((Elaeis_guineensis	Elaeis_oleifera)	((Sabal_domingensis	(((((Phoenix_dactylifera	Pseudophoenix_vinifera)	(((Prestoea_acuminata	(Oenocarpus_bataua	Oenocarpus_minor))	((((Podococcus_barteri	Iriartea_deltoidea)	Veitchia_spiralis)	Geonoma_undata)	(Kentiopsis_piersoniorum	((Heterospathe_cagayanensis	Burretiokentia_grandiflora)	Dictyosperma_album))))	(((Manicaria_saccifera	Pelagodoxa_henryana)	((Reinhardtia_simplex	(Reinhardtia_latisecta	Reinhardtia_paiewonskiana))	Hydriastele_microspadix))	Leopoldinia_pulchra)))	((Attalea_speciosa	Bactris_major)	Reinhardtia_gracilis))	(Orania_palindan	Sclerosperma_profizianum))	(Roystonea_regia	Nypa_fruticans)))	Serenoa_repens))	Kingia_australis);
((Pelagodoxa_henryana	(((Manicaria_saccifera	Leopoldinia_pulchra)	(((Oenocarpus_bataua	Burretiokentia_grandiflora)	(Oenocarpus_minor	Prestoea_acuminata))	((((Phoenix_dactylifera	Pseudophoenix_vinifera)	((Iriartea_deltoidea	(Reinhardtia_paiewonskiana	(Serenoa_repens	(Elaeis_guineensis	Elaeis_oleifera))))	((((Orania_palindan	(Sclerosperma_profizianum	Reinhardtia_gracilis))	Roystonea_regia)	(Attalea_speciosa	(Nypa_fruticans	Bactris_major)))	Sabal_domingensis)))	(Reinhardtia_simplex	Reinhardtia_latisecta))	(Geonoma_undata	(Veitchia_spiralis	((Dictyosperma_album	Heterospathe_cagayanensis)	(Hydriastele_microspadix	Kentiopsis_piersoniorum)))))))	Podococcus_barteri))	Kingia_australis);
((Pelagodoxa_henryana	(((Oenocarpus_bataua	Oenocarpus_minor)	((((Reinhardtia_gracilis	(Roystonea_regia	(Nypa_fruticans	(Orania_palindan	Sclerosperma_profizianum))))	(Sabal_domingensis	(Attalea_speciosa	Bactris_major)))	((Pseudophoenix_vinifera	(Serenoa_repens	Phoenix_dactylifera))	(Podococcus_barteri	Iriartea_deltoidea)))	(((Leopoldinia_pulchra	((Reinhardtia_paiewonskiana	(Elaeis_guineensis	Elaeis_oleifera))	Reinhardtia_latisecta))	Geonoma_undata)	(Prestoea_acuminata	(Burretiokentia_grandiflora	(Dictyosperma_album	(Heterospathe_cagayanensis	(Veitchia_spiralis	((Reinhardtia_simplex	Hydriastele_microspadix)	Kentiopsis_piersoniorum)))))))))	Manicaria_saccifera))	Kingia_australis);
((Pseudophoenix_vinifera	(Reinhardtia_latisecta	((((Serenoa_repens	Phoenix_dactylifera)	((Podococcus_barteri	Iriartea_deltoidea)	((((Leopoldinia_pulchra	Manicaria_saccifera)	Pelagodoxa_henryana)	(Geonoma_undata	(((Dictyosperma_album	Heterospathe_cagayanensis)	Veitchia_spiralis)	(((Oenocarpus_bataua	Oenocarpus_minor)	Prestoea_acuminata)	((Burretiokentia_grandiflora	Hydriastele_microspadix)	Kentiopsis_piersoniorum)))))	((Elaeis_guineensis	Elaeis_oleifera)	((Reinhardtia_gracilis	((Roystonea_regia	(Nypa_fruticans	(Orania_palindan	Sclerosperma_profizianum)))	Attalea_speciosa))	(Sabal_domingensis	Bactris_major))))))	Reinhardtia_simplex)	Reinhardtia_paiewonskiana)))	Kingia_australis);
((((Elaeis_guineensis	Elaeis_oleifera)	((Phoenix_dactylifera	(((Reinhardtia_gracilis	Attalea_speciosa)	Bactris_major)	Pseudophoenix_vinifera))	(Sabal_domingensis	((((Sclerosperma_profizianum	Orania_palindan)	(Roystonea_regia	Nypa_fruticans))	(((Reinhardtia_paiewonskiana	Reinhardtia_latisecta)	Reinhardtia_simplex)	Iriartea_deltoidea))	(Geonoma_undata	(((Oenocarpus_bataua	(Prestoea_acuminata	(Serenoa_repens	Oenocarpus_minor)))	(Hydriastele_microspadix	(Podococcus_barteri	Veitchia_spiralis)))	((Dictyosperma_album	(Kentiopsis_piersoniorum	Heterospathe_cagayanensis))	Burretiokentia_grandiflora)))))))	((Pelagodoxa_henryana	Manicaria_saccifera)	Leopoldinia_pulchra))	Kingia_australis);
(((Elaeis_guineensis	Elaeis_oleifera)	(((((Veitchia_spiralis	((Dictyosperma_album	Burretiokentia_grandiflora)	((Hydriastele_microspadix	Kentiopsis_piersoniorum)	Heterospathe_cagayanensis)))	Geonoma_undata)	(((Podococcus_barteri	((Pseudophoenix_vinifera	Iriartea_deltoidea)	((Phoenix_dactylifera	(Reinhardtia_paiewonskiana	Reinhardtia_latisecta))	(Reinhardtia_simplex	((Sabal_domingensis	(Attalea_speciosa	Bactris_major))	(Sclerosperma_profizianum	((Orania_palindan	Nypa_fruticans)	(Reinhardtia_gracilis	Roystonea_regia))))))))	(Prestoea_acuminata	(Oenocarpus_minor	Oenocarpus_bataua)))	(Pelagodoxa_henryana	Manicaria_saccifera)))	Leopoldinia_pulchra)	Serenoa_repens))	Kingia_australis);
((Pseudophoenix_vinifera	(Phoenix_dactylifera	((((Orania_palindan	((Roystonea_regia	((Attalea_speciosa	(Nypa_fruticans	Bactris_major))	(Reinhardtia_paiewonskiana	Reinhardtia_latisecta)))	(Reinhardtia_simplex	((Sabal_domingensis	Iriartea_deltoidea)	((((Podococcus_barteri	Pelagodoxa_henryana)	Manicaria_saccifera)	(((Prestoea_acuminata	(Burretiokentia_grandiflora	(Oenocarpus_minor	Oenocarpus_bataua)))	(((Heterospathe_cagayanensis	Dictyosperma_album)	Kentiopsis_piersoniorum)	(Hydriastele_microspadix	Veitchia_spiralis)))	Geonoma_undata))	(Serenoa_repens	Leopoldinia_pulchra))))))	(Elaeis_guineensis	Elaeis_oleifera))	Sclerosperma_profizianum)	Reinhardtia_gracilis)))	Kingia_australis);
(((Elaeis_guineensis	Elaeis_oleifera)	(Iriartea_deltoidea	((Sabal_domingensis	((Nypa_fruticans	((Reinhardtia_gracilis	((Pseudophoenix_vinifera	Phoenix_dactylifera)	Sclerosperma_profizianum))	Orania_palindan))	(Roystonea_regia	(((Serenoa_repens	Attalea_speciosa)	Bactris_major)	((Reinhardtia_paiewonskiana	Reinhardtia_latisecta)	Reinhardtia_simplex)))))	(((Pelagodoxa_henryana	Manicaria_saccifera)	((Leopoldinia_pulchra	(Podococcus_barteri	Geonoma_undata))	((Veitchia_spiralis	Burretiokentia_grandiflora)	((Heterospathe_cagayanensis	Dictyosperma_album)	(Hydriastele_microspadix	Kentiopsis_piersoniorum)))))	(Prestoea_acuminata	(Oenocarpus_minor	Oenocarpus_bataua))))))	Kingia_australis);
((Pseudophoenix_vinifera	(Phoenix_dactylifera	((Sclerosperma_profizianum	Reinhardtia_gracilis)	(((((Orania_palindan	(((Nypa_fruticans	((Serenoa_repens	Reinhardtia_paiewonskiana)	Reinhardtia_latisecta))	Reinhardtia_simplex)	Roystonea_regia))	(Podococcus_barteri	Iriartea_deltoidea))	(Sabal_domingensis	(Attalea_speciosa	Bactris_major)))	(((Leopoldinia_pulchra	(Pelagodoxa_henryana	Manicaria_saccifera))	Geonoma_undata)	((Burretiokentia_grandiflora	(Prestoea_acuminata	(Heterospathe_cagayanensis	Dictyosperma_album)))	(Veitchia_spiralis	((Hydriastele_microspadix	Kentiopsis_piersoniorum)	(Oenocarpus_minor	Oenocarpus_bataua))))))	(Elaeis_guineensis	Elaeis_oleifera)))))	Kingia_australis);
((Pelagodoxa_henryana	(Manicaria_saccifera	(Leopoldinia_pulchra	(Geonoma_undata	(((Oenocarpus_minor	Oenocarpus_bataua)	((((Kentiopsis_piersoniorum	Heterospathe_cagayanensis)	(Hydriastele_microspadix	Veitchia_spiralis))	(Dictyosperma_album	Prestoea_acuminata))	Burretiokentia_grandiflora))	((((Orania_palindan	(Serenoa_repens	(Roystonea_regia	((Reinhardtia_simplex	Reinhardtia_latisecta)	(Reinhardtia_paiewonskiana	(Elaeis_guineensis	Elaeis_oleifera))))))	(Sabal_domingensis	(Attalea_speciosa	(Nypa_fruticans	Bactris_major))))	(Podococcus_barteri	Iriartea_deltoidea))	(((Sclerosperma_profizianum	Reinhardtia_gracilis)	Phoenix_dactylifera)	Pseudophoenix_vinifera)))))))	Kingia_australis);
(((Pelagodoxa_henryana	(Manicaria_saccifera	((((((Oenocarpus_minor	Oenocarpus_bataua)	Prestoea_acuminata)	(Geonoma_undata	((Serenoa_repens	(Leopoldinia_pulchra	(Elaeis_guineensis	Elaeis_oleifera)))	((Dictyosperma_album	Burretiokentia_grandiflora)	((Hydriastele_microspadix	Veitchia_spiralis)	(Heterospathe_cagayanensis	Kentiopsis_piersoniorum))))))	((Orania_palindan	(Nypa_fruticans	Roystonea_regia))	(Sabal_domingensis	(Attalea_speciosa	Bactris_major))))	Iriartea_deltoidea)	(((Phoenix_dactylifera	(Sclerosperma_profizianum	Reinhardtia_gracilis))	Pseudophoenix_vinifera)	(Reinhardtia_simplex	(Reinhardtia_paiewonskiana	Reinhardtia_latisecta))))))	Podococcus_barteri)	Kingia_australis);
((Pseudophoenix_vinifera	(Phoenix_dactylifera	((Sabal_domingensis	((Serenoa_repens	Attalea_speciosa)	Bactris_major))	(((((Podococcus_barteri	Iriartea_deltoidea)	Roystonea_regia)	(Nypa_fruticans	(Orania_palindan	Sclerosperma_profizianum)))	Reinhardtia_gracilis)	(((Oenocarpus_minor	Oenocarpus_bataua)	(Pelagodoxa_henryana	Manicaria_saccifera))	(((Kentiopsis_piersoniorum	((Heterospathe_cagayanensis	Dictyosperma_album)	Prestoea_acuminata))	(Hydriastele_microspadix	Veitchia_spiralis))	((Burretiokentia_grandiflora	((Reinhardtia_simplex	Reinhardtia_latisecta)	(Leopoldinia_pulchra	(Reinhardtia_paiewonskiana	(Elaeis_guineensis	Elaeis_oleifera)))))	Geonoma_undata)))))))	Kingia_australis);
((Pseudophoenix_vinifera	((Orania_palindan	Sclerosperma_profizianum)	(Reinhardtia_gracilis	(Phoenix_dactylifera	((Iriartea_deltoidea	((Veitchia_spiralis	Podococcus_barteri)	(((((Prestoea_acuminata	((Leopoldinia_pulchra	(Elaeis_guineensis	Elaeis_oleifera))	Serenoa_repens))	(Pelagodoxa_henryana	Manicaria_saccifera))	((Dictyosperma_album	(Heterospathe_cagayanensis	(Hydriastele_microspadix	Kentiopsis_piersoniorum)))	Geonoma_undata))	((Oenocarpus_minor	Oenocarpus_bataua)	(Reinhardtia_paiewonskiana	(Reinhardtia_latisecta	Reinhardtia_simplex))))	Burretiokentia_grandiflora)))	((Attalea_speciosa	(Nypa_fruticans	Bactris_major))	(Roystonea_regia	Sabal_domingensis)))))))	Kingia_australis);
(((Elaeis_guineensis	Elaeis_oleifera)	(Iriartea_deltoidea	(Reinhardtia_latisecta	((((Reinhardtia_gracilis	(Attalea_speciosa	(Nypa_fruticans	Bactris_major)))	((Reinhardtia_paiewonskiana	Roystonea_regia)	(Orania_palindan	(Reinhardtia_simplex	Sclerosperma_profizianum))))	Phoenix_dactylifera)	((Geonoma_undata	(Pelagodoxa_henryana	(Manicaria_saccifera	(Leopoldinia_pulchra	Sabal_domingensis))))	(((Veitchia_spiralis	Podococcus_barteri)	(Prestoea_acuminata	((Dictyosperma_album	Heterospathe_cagayanensis)	Burretiokentia_grandiflora)))	((Pseudophoenix_vinifera	(Hydriastele_microspadix	Kentiopsis_piersoniorum))	(Serenoa_repens	(Oenocarpus_minor	Oenocarpus_bataua)))))))))	Kingia_australis);
((((Serenoa_repens	(((Geonoma_undata	(((((((((Iriartea_deltoidea	Podococcus_barteri)	(Roystonea_regia	(Nypa_fruticans	(Sclerosperma_profizianum	Orania_palindan))))	Reinhardtia_gracilis)	((Bactris_major	Attalea_speciosa)	Sabal_domingensis))	((Phoenix_dactylifera	(Reinhardtia_latisecta	Reinhardtia_paiewonskiana))	Pseudophoenix_vinifera))	Reinhardtia_simplex)	(Pelagodoxa_henryana	Manicaria_saccifera))	(((Oenocarpus_minor	Oenocarpus_bataua)	Prestoea_acuminata)	(Kentiopsis_piersoniorum	Hydriastele_microspadix)))	(Heterospathe_cagayanensis	Dictyosperma_album)))	Burretiokentia_grandiflora)	Veitchia_spiralis))	Leopoldinia_pulchra)	(Elaeis_oleifera	Elaeis_guineensis))	Kingia_australis);
((((Serenoa_repens	((((Hydriastele_microspadix	Veitchia_spiralis)	((Dictyosperma_album	Heterospathe_cagayanensis)	(Kentiopsis_piersoniorum	Burretiokentia_grandiflora)))	(((((Pseudophoenix_vinifera	Phoenix_dactylifera)	(Podococcus_barteri	Iriartea_deltoidea))	(Sabal_domingensis	(((Roystonea_regia	Reinhardtia_gracilis)	(Attalea_speciosa	(Nypa_fruticans	Bactris_major)))	(((Reinhardtia_simplex	Reinhardtia_latisecta)	Reinhardtia_paiewonskiana)	(Sclerosperma_profizianum	Orania_palindan)))))	(Pelagodoxa_henryana	Manicaria_saccifera))	((Oenocarpus_minor	Oenocarpus_bataua)	Prestoea_acuminata)))	Geonoma_undata))	Leopoldinia_pulchra)	(Elaeis_oleifera	Elaeis_guineensis))	Kingia_australis);
((((Pelagodoxa_henryana	Manicaria_saccifera)	(((((Hydriastele_microspadix	Veitchia_spiralis)	(Dictyosperma_album	(Kentiopsis_piersoniorum	Heterospathe_cagayanensis)))	(Burretiokentia_grandiflora	((Oenocarpus_minor	Oenocarpus_bataua)	Prestoea_acuminata)))	Geonoma_undata)	((((Attalea_speciosa	(Nypa_fruticans	Bactris_major))	((Sclerosperma_profizianum	Orania_palindan)	(Roystonea_regia	Reinhardtia_gracilis)))	(Reinhardtia_simplex	(Reinhardtia_paiewonskiana	Reinhardtia_latisecta)))	((Leopoldinia_pulchra	Sabal_domingensis)	(Podococcus_barteri	(Iriartea_deltoidea	(Phoenix_dactylifera	Pseudophoenix_vinifera)))))))	(Serenoa_repens	(Elaeis_oleifera	Elaeis_guineensis)))	Kingia_australis);
(((((((((Oenocarpus_minor	Oenocarpus_bataua)	Prestoea_acuminata)	((Leopoldinia_pulchra	Manicaria_saccifera)	(((Podococcus_barteri	Iriartea_deltoidea)	(((Sabal_domingensis	((Serenoa_repens	Attalea_speciosa)	(Nypa_fruticans	Bactris_major)))	Roystonea_regia)	Orania_palindan))	((Reinhardtia_simplex	(Reinhardtia_paiewonskiana	Reinhardtia_latisecta))	((Phoenix_dactylifera	(Pseudophoenix_vinifera	Reinhardtia_gracilis))	Sclerosperma_profizianum)))))	Burretiokentia_grandiflora)	(Dictyosperma_album	(((Hydriastele_microspadix	Kentiopsis_piersoniorum)	Heterospathe_cagayanensis)	Geonoma_undata)))	Pelagodoxa_henryana)	Veitchia_spiralis)	(Elaeis_oleifera	Elaeis_guineensis))	Kingia_australis);
((((Phoenix_dactylifera	(Pseudophoenix_vinifera	((((Attalea_speciosa	(Nypa_fruticans	Bactris_major))	Roystonea_regia)	((Reinhardtia_gracilis	Sclerosperma_profizianum)	Orania_palindan))	(((((((((Reinhardtia_simplex	(Reinhardtia_latisecta	Reinhardtia_paiewonskiana))	Hydriastele_microspadix)	Kentiopsis_piersoniorum)	(Heterospathe_cagayanensis	Dictyosperma_album))	Veitchia_spiralis)	Geonoma_undata)	(Elaeis_oleifera	Elaeis_guineensis))	((Oenocarpus_minor	Oenocarpus_bataua)	Prestoea_acuminata))	(Burretiokentia_grandiflora	(((Serenoa_repens	Sabal_domingensis)	Podococcus_barteri)	Iriartea_deltoidea))))))	(Pelagodoxa_henryana	Manicaria_saccifera))	Leopoldinia_pulchra)	Kingia_australis);
((Pseudophoenix_vinifera	(((((Podococcus_barteri	Iriartea_deltoidea)	((Nypa_fruticans	(Sclerosperma_profizianum	Orania_palindan))	Roystonea_regia))	(Sabal_domingensis	(Serenoa_repens	Phoenix_dactylifera)))	((((Geonoma_undata	((Prestoea_acuminata	(((Hydriastele_microspadix	Kentiopsis_piersoniorum)	Heterospathe_cagayanensis)	Dictyosperma_album))	Veitchia_spiralis))	((Reinhardtia_simplex	Reinhardtia_latisecta)	(Leopoldinia_pulchra	(Reinhardtia_paiewonskiana	(Elaeis_oleifera	Elaeis_guineensis)))))	((Pelagodoxa_henryana	Manicaria_saccifera)	(Oenocarpus_minor	Oenocarpus_bataua)))	Burretiokentia_grandiflora))	((Reinhardtia_gracilis	Attalea_speciosa)	Bactris_major)))	Kingia_australis);
((Pseudophoenix_vinifera	((((((Sclerosperma_profizianum	Orania_palindan)	(Roystonea_regia	Nypa_fruticans))	Reinhardtia_gracilis)	(Sabal_domingensis	(Attalea_speciosa	Bactris_major)))	((((((Serenoa_repens	Pelagodoxa_henryana)	Manicaria_saccifera)	(Geonoma_undata	(((Heterospathe_cagayanensis	(Dictyosperma_album	Burretiokentia_grandiflora))	Kentiopsis_piersoniorum)	((((Reinhardtia_latisecta	Reinhardtia_paiewonskiana)	Reinhardtia_simplex)	Hydriastele_microspadix)	((Elaeis_oleifera	Elaeis_guineensis)	Veitchia_spiralis)))))	(Oenocarpus_minor	Oenocarpus_bataua))	(Prestoea_acuminata	Leopoldinia_pulchra))	(Podococcus_barteri	Iriartea_deltoidea)))	Phoenix_dactylifera))	Kingia_australis);
(((Elaeis_oleifera	Elaeis_guineensis)	((((((Reinhardtia_paiewonskiana	Roystonea_regia)	(((Sclerosperma_profizianum	Orania_palindan)	Nypa_fruticans)	(Podococcus_barteri	Iriartea_deltoidea)))	((Reinhardtia_simplex	Reinhardtia_latisecta)	Reinhardtia_gracilis))	(Sabal_domingensis	(Attalea_speciosa	Bactris_major)))	(Phoenix_dactylifera	Pseudophoenix_vinifera))	((((Pelagodoxa_henryana	Manicaria_saccifera)	Leopoldinia_pulchra)	((Prestoea_acuminata	Oenocarpus_minor)	Oenocarpus_bataua))	(((Veitchia_spiralis	Hydriastele_microspadix)	(Serenoa_repens	(((Burretiokentia_grandiflora	Kentiopsis_piersoniorum)	Heterospathe_cagayanensis)	Dictyosperma_album)))	Geonoma_undata))))	Kingia_australis);
(((Elaeis_oleifera	Elaeis_guineensis)	(((((((((Phoenix_dactylifera	Pseudophoenix_vinifera)	((Reinhardtia_gracilis	(Sclerosperma_profizianum	Orania_palindan))	(Nypa_fruticans	Roystonea_regia)))	Reinhardtia_latisecta)	Reinhardtia_paiewonskiana)	Reinhardtia_simplex)	(Geonoma_undata	(((Leopoldinia_pulchra	(Pelagodoxa_henryana	Manicaria_saccifera))	Podococcus_barteri)	((Oenocarpus_minor	Oenocarpus_bataua)	((((Burretiokentia_grandiflora	(Hydriastele_microspadix	Kentiopsis_piersoniorum))	(Veitchia_spiralis	Heterospathe_cagayanensis))	Dictyosperma_album)	Prestoea_acuminata)))))	(Sabal_domingensis	(Attalea_speciosa	Bactris_major)))	Iriartea_deltoidea)	Serenoa_repens))	Kingia_australis);
(((Elaeis_oleifera	Elaeis_guineensis)	((((Reinhardtia_latisecta	Reinhardtia_simplex)	((Reinhardtia_gracilis	(Phoenix_dactylifera	Pseudophoenix_vinifera))	Reinhardtia_paiewonskiana))	(((Pelagodoxa_henryana	Manicaria_saccifera)	((Geonoma_undata	(((Podococcus_barteri	Veitchia_spiralis)	(((Heterospathe_cagayanensis	Burretiokentia_grandiflora)	(Hydriastele_microspadix	Kentiopsis_piersoniorum))	Dictyosperma_album))	(Prestoea_acuminata	(Oenocarpus_minor	Oenocarpus_bataua))))	Leopoldinia_pulchra))	((Sabal_domingensis	(Attalea_speciosa	Bactris_major))	(((Sclerosperma_profizianum	Orania_palindan)	(Nypa_fruticans	Roystonea_regia))	Iriartea_deltoidea))))	Serenoa_repens))	Kingia_australis);
(((Elaeis_guineensis	Elaeis_oleifera)	((((((Dictyosperma_album	Heterospathe_cagayanensis)	((Prestoea_acuminata	((Hydriastele_microspadix	Kentiopsis_piersoniorum)	(Oenocarpus_minor	Oenocarpus_bataua)))	Veitchia_spiralis))	(Leopoldinia_pulchra	Geonoma_undata))	(((Sabal_domingensis	Bactris_major)	((Attalea_speciosa	Reinhardtia_gracilis)	(((Podococcus_barteri	Iriartea_deltoidea)	((Orania_palindan	Sclerosperma_profizianum)	Nypa_fruticans))	Roystonea_regia)))	(Phoenix_dactylifera	(Burretiokentia_grandiflora	(((Reinhardtia_simplex	Reinhardtia_latisecta)	Pseudophoenix_vinifera)	Reinhardtia_paiewonskiana)))))	(Manicaria_saccifera	Pelagodoxa_henryana))	Serenoa_repens))	Kingia_australis);
((Pelagodoxa_henryana	((((((Hydriastele_microspadix	Veitchia_spiralis)	(Kentiopsis_piersoniorum	(Dictyosperma_album	Heterospathe_cagayanensis)))	((Leopoldinia_pulchra	(Serenoa_repens	(Elaeis_guineensis	Elaeis_oleifera)))	Geonoma_undata))	(((Oenocarpus_minor	Prestoea_acuminata)	Burretiokentia_grandiflora)	Oenocarpus_bataua))	((((Podococcus_barteri	Iriartea_deltoidea)	(Reinhardtia_simplex	(Reinhardtia_paiewonskiana	Reinhardtia_latisecta)))	Phoenix_dactylifera)	((((Reinhardtia_gracilis	((Nypa_fruticans	Bactris_major)	Attalea_speciosa))	Sabal_domingensis)	(Roystonea_regia	(Orania_palindan	Sclerosperma_profizianum)))	Pseudophoenix_vinifera)))	Manicaria_saccifera))	Kingia_australis);
(((Serenoa_repens	(Elaeis_guineensis	Elaeis_oleifera))	((Manicaria_saccifera	Pelagodoxa_henryana)	((((((Oenocarpus_bataua	(Prestoea_acuminata	Oenocarpus_minor))	(Veitchia_spiralis	((Hydriastele_microspadix	Kentiopsis_piersoniorum)	(Dictyosperma_album	Heterospathe_cagayanensis))))	Burretiokentia_grandiflora)	Geonoma_undata)	Leopoldinia_pulchra)	((Podococcus_barteri	Iriartea_deltoidea)	(((Reinhardtia_simplex	(Reinhardtia_paiewonskiana	Reinhardtia_latisecta))	(((((Nypa_fruticans	Bactris_major)	Attalea_speciosa)	(Sclerosperma_profizianum	(Roystonea_regia	Orania_palindan)))	Reinhardtia_gracilis)	Sabal_domingensis))	(Pseudophoenix_vinifera	Phoenix_dactylifera))))))	Kingia_australis);
(((Serenoa_repens	(Elaeis_guineensis	Elaeis_oleifera))	(Geonoma_undata	((Veitchia_spiralis	((Hydriastele_microspadix	Kentiopsis_piersoniorum)	(Dictyosperma_album	Heterospathe_cagayanensis)))	((((((Nypa_fruticans	Bactris_major)	Attalea_speciosa)	(Reinhardtia_gracilis	Roystonea_regia))	(((Reinhardtia_simplex	(Reinhardtia_paiewonskiana	Reinhardtia_latisecta))	Sclerosperma_profizianum)	Orania_palindan))	(((Manicaria_saccifera	Pelagodoxa_henryana)	Leopoldinia_pulchra)	((Phoenix_dactylifera	Iriartea_deltoidea)	(Podococcus_barteri	Sabal_domingensis))))	((Prestoea_acuminata	(Oenocarpus_minor	Oenocarpus_bataua))	(Burretiokentia_grandiflora	Pseudophoenix_vinifera))))))	Kingia_australis);
(((Elaeis_guineensis	Elaeis_oleifera)	(((Bactris_major	Attalea_speciosa)	Sabal_domingensis)	((((((((Prestoea_acuminata	(Oenocarpus_minor	Oenocarpus_bataua))	((Hydriastele_microspadix	Leopoldinia_pulchra)	Pseudophoenix_vinifera))	Kentiopsis_piersoniorum)	(((Burretiokentia_grandiflora	Heterospathe_cagayanensis)	Veitchia_spiralis)	Dictyosperma_album))	Geonoma_undata)	Serenoa_repens)	(Manicaria_saccifera	Pelagodoxa_henryana))	(((Reinhardtia_simplex	(Reinhardtia_paiewonskiana	Reinhardtia_latisecta))	(((Sclerosperma_profizianum	(Reinhardtia_gracilis	Phoenix_dactylifera))	Orania_palindan)	(Nypa_fruticans	Roystonea_regia)))	(Iriartea_deltoidea	Podococcus_barteri)))))	Kingia_australis);
((Pelagodoxa_henryana	(((Podococcus_barteri	(Prestoea_acuminata	(Geonoma_undata	(((Reinhardtia_paiewonskiana	(Reinhardtia_latisecta	(Reinhardtia_simplex	Hydriastele_microspadix)))	Veitchia_spiralis)	((Burretiokentia_grandiflora	Kentiopsis_piersoniorum)	(Dictyosperma_album	Heterospathe_cagayanensis))))))	((Oenocarpus_minor	Oenocarpus_bataua)	((((Sclerosperma_profizianum	(Reinhardtia_gracilis	Phoenix_dactylifera))	Orania_palindan)	(Nypa_fruticans	Roystonea_regia))	((Iriartea_deltoidea	(Serenoa_repens	(Elaeis_guineensis	Elaeis_oleifera)))	((Bactris_major	Attalea_speciosa)	Sabal_domingensis)))))	((Manicaria_saccifera	Pseudophoenix_vinifera)	Leopoldinia_pulchra)))	Kingia_australis);
(((((Manicaria_saccifera	Geonoma_undata)	((((Nypa_fruticans	Bactris_major)	Attalea_speciosa)	(Roystonea_regia	(Leopoldinia_pulchra	Sabal_domingensis)))	(((((Orania_palindan	(Sclerosperma_profizianum	Phoenix_dactylifera))	(Serenoa_repens	(Elaeis_guineensis	Elaeis_oleifera)))	Reinhardtia_gracilis)	Pseudophoenix_vinifera)	Iriartea_deltoidea)))	(((Burretiokentia_grandiflora	(((Kentiopsis_piersoniorum	Heterospathe_cagayanensis)	Dictyosperma_album)	Prestoea_acuminata))	Veitchia_spiralis)	(((Reinhardtia_paiewonskiana	(Reinhardtia_latisecta	Reinhardtia_simplex))	Hydriastele_microspadix)	(Oenocarpus_minor	Oenocarpus_bataua))))	(Podococcus_barteri	Pelagodoxa_henryana))	Kingia_australis);
((Pelagodoxa_henryana	(((((Pseudophoenix_vinifera	((Reinhardtia_paiewonskiana	Reinhardtia_latisecta)	((Reinhardtia_gracilis	((Nypa_fruticans	Roystonea_regia)	(Orania_palindan	Sclerosperma_profizianum)))	((Sabal_domingensis	(Bactris_major	Attalea_speciosa))	Reinhardtia_simplex))))	((Podococcus_barteri	Iriartea_deltoidea)	Phoenix_dactylifera))	((((Serenoa_repens	(Elaeis_guineensis	Elaeis_oleifera))	(Burretiokentia_grandiflora	Geonoma_undata))	((Kentiopsis_piersoniorum	(Heterospathe_cagayanensis	Dictyosperma_album))	(Hydriastele_microspadix	Veitchia_spiralis)))	(Prestoea_acuminata	(Oenocarpus_minor	Oenocarpus_bataua))))	Leopoldinia_pulchra)	Manicaria_saccifera))	Kingia_australis);
(((Elaeis_guineensis	Elaeis_oleifera)	(((Geonoma_undata	(((Heterospathe_cagayanensis	Dictyosperma_album)	Burretiokentia_grandiflora)	(Kentiopsis_piersoniorum	((Prestoea_acuminata	(Oenocarpus_minor	Oenocarpus_bataua))	(Hydriastele_microspadix	(Leopoldinia_pulchra	((Manicaria_saccifera	Pelagodoxa_henryana)	(((((Sabal_domingensis	(Podococcus_barteri	Iriartea_deltoidea))	(Reinhardtia_paiewonskiana	(Nypa_fruticans	Roystonea_regia)))	((Reinhardtia_simplex	Reinhardtia_latisecta)	(Orania_palindan	Sclerosperma_profizianum)))	((Bactris_major	Attalea_speciosa)	Reinhardtia_gracilis))	(Pseudophoenix_vinifera	Phoenix_dactylifera)))))))))	Veitchia_spiralis)	Serenoa_repens))	Kingia_australis);
((Pelagodoxa_henryana	(((((((Burretiokentia_grandiflora	(Prestoea_acuminata	(Veitchia_spiralis	((Reinhardtia_simplex	(Reinhardtia_paiewonskiana	Reinhardtia_latisecta))	Hydriastele_microspadix))))	(Heterospathe_cagayanensis	(Kentiopsis_piersoniorum	Dictyosperma_album)))	Geonoma_undata)	(Oenocarpus_minor	Oenocarpus_bataua))	((Bactris_major	(Sclerosperma_profizianum	(((Podococcus_barteri	Iriartea_deltoidea)	((Roystonea_regia	(Orania_palindan	Nypa_fruticans))	(Sabal_domingensis	Attalea_speciosa)))	Reinhardtia_gracilis)))	(Pseudophoenix_vinifera	Phoenix_dactylifera)))	((Serenoa_repens	(Elaeis_guineensis	Elaeis_oleifera))	Leopoldinia_pulchra))	Manicaria_saccifera))	Kingia_australis);
((Pelagodoxa_henryana	((((Geonoma_undata	(Dictyosperma_album	((Hydriastele_microspadix	Veitchia_spiralis)	(Heterospathe_cagayanensis	Kentiopsis_piersoniorum))))	((Burretiokentia_grandiflora	(Oenocarpus_bataua	(Oenocarpus_minor	Prestoea_acuminata)))	(((Sabal_domingensis	(Attalea_speciosa	Bactris_major))	(((Roystonea_regia	(Nypa_fruticans	Podococcus_barteri))	Iriartea_deltoidea)	(Reinhardtia_simplex	(Sclerosperma_profizianum	Orania_palindan))))	((Leopoldinia_pulchra	Manicaria_saccifera)	(Pseudophoenix_vinifera	(Reinhardtia_gracilis	((Reinhardtia_latisecta	Reinhardtia_paiewonskiana)	Phoenix_dactylifera)))))))	Serenoa_repens)	(Elaeis_oleifera	Elaeis_guineensis)))	Kingia_australis);
((Pseudophoenix_vinifera	(((Manicaria_saccifera	(((((Oenocarpus_bataua	Oenocarpus_minor)	Prestoea_acuminata)	((Serenoa_repens	(Elaeis_oleifera	Elaeis_guineensis))	(Geonoma_undata	((((Hydriastele_microspadix	Kentiopsis_piersoniorum)	(Dictyosperma_album	Burretiokentia_grandiflora))	Heterospathe_cagayanensis)	Veitchia_spiralis))))	Pelagodoxa_henryana)	((Sabal_domingensis	(Attalea_speciosa	Bactris_major))	(((Podococcus_barteri	Iriartea_deltoidea)	((Roystonea_regia	(Sclerosperma_profizianum	Orania_palindan))	Nypa_fruticans))	Reinhardtia_simplex))))	(((Reinhardtia_latisecta	Reinhardtia_paiewonskiana)	Phoenix_dactylifera)	Leopoldinia_pulchra))	Reinhardtia_gracilis))	Kingia_australis);
((Pseudophoenix_vinifera	(((((Podococcus_barteri	Iriartea_deltoidea)	((Roystonea_regia	(Sclerosperma_profizianum	Orania_palindan))	Nypa_fruticans))	(Reinhardtia_simplex	(Reinhardtia_paiewonskiana	Reinhardtia_latisecta)))	((Sabal_domingensis	(Attalea_speciosa	Bactris_major))	(((Geonoma_undata	((Veitchia_spiralis	(Serenoa_repens	(Elaeis_oleifera	Elaeis_guineensis)))	((((Hydriastele_microspadix	Kentiopsis_piersoniorum)	Heterospathe_cagayanensis)	Dictyosperma_album)	Burretiokentia_grandiflora)))	((Oenocarpus_bataua	Oenocarpus_minor)	Prestoea_acuminata))	Pelagodoxa_henryana)))	(Reinhardtia_gracilis	((Manicaria_saccifera	Leopoldinia_pulchra)	Phoenix_dactylifera))))	Kingia_australis);
(((Reinhardtia_gracilis	((Leopoldinia_pulchra	Pseudophoenix_vinifera)	(Phoenix_dactylifera	(((((Reinhardtia_simplex	Reinhardtia_latisecta)	((Sclerosperma_profizianum	(Nypa_fruticans	Orania_palindan))	(Reinhardtia_paiewonskiana	Roystonea_regia)))	(Sabal_domingensis	(Attalea_speciosa	Bactris_major)))	((((Elaeis_oleifera	Elaeis_guineensis)	Serenoa_repens)	(Geonoma_undata	((((Heterospathe_cagayanensis	Dictyosperma_album)	(Hydriastele_microspadix	Kentiopsis_piersoniorum))	Prestoea_acuminata)	(Podococcus_barteri	Veitchia_spiralis))))	((Oenocarpus_bataua	Oenocarpus_minor)	Iriartea_deltoidea)))	Burretiokentia_grandiflora))))	(Pelagodoxa_henryana	Manicaria_saccifera))	Kingia_australis);
((Pseudophoenix_vinifera	((((Reinhardtia_paiewonskiana	(Reinhardtia_simplex	Reinhardtia_latisecta))	(Orania_palindan	(((((Leopoldinia_pulchra	(Pelagodoxa_henryana	Manicaria_saccifera))	(Geonoma_undata	(((((Nypa_fruticans	Veitchia_spiralis)	(Hydriastele_microspadix	Kentiopsis_piersoniorum))	Heterospathe_cagayanensis)	Dictyosperma_album)	((Oenocarpus_bataua	Oenocarpus_minor)	Prestoea_acuminata))))	((Serenoa_repens	(Burretiokentia_grandiflora	Attalea_speciosa))	Bactris_major))	(Roystonea_regia	(Sabal_domingensis	Podococcus_barteri)))	((Elaeis_oleifera	Elaeis_guineensis)	Iriartea_deltoidea))))	Reinhardtia_gracilis)	(Sclerosperma_profizianum	Phoenix_dactylifera)))	Kingia_australis);
((Pseudophoenix_vinifera	((((((((Reinhardtia_simplex	Reinhardtia_latisecta)	((Reinhardtia_paiewonskiana	(Serenoa_repens	(Elaeis_oleifera	Elaeis_guineensis)))	Iriartea_deltoidea))	((((((Kentiopsis_piersoniorum	Dictyosperma_album)	Heterospathe_cagayanensis)	(Podococcus_barteri	Veitchia_spiralis))	Geonoma_undata)	(Oenocarpus_bataua	(Oenocarpus_minor	Prestoea_acuminata)))	(Pelagodoxa_henryana	Burretiokentia_grandiflora)))	(Orania_palindan	(Nypa_fruticans	Attalea_speciosa)))	(Sabal_domingensis	Roystonea_regia))	((Reinhardtia_gracilis	Bactris_major)	Sclerosperma_profizianum))	((Hydriastele_microspadix	Leopoldinia_pulchra)	Manicaria_saccifera))	Phoenix_dactylifera))	Kingia_australis);
((Pelagodoxa_henryana	(((Oenocarpus_bataua	(Oenocarpus_minor	Prestoea_acuminata))	((((Podococcus_barteri	Veitchia_spiralis)	Kentiopsis_piersoniorum)	Heterospathe_cagayanensis)	(Dictyosperma_album	Burretiokentia_grandiflora)))	(Geonoma_undata	(((Attalea_speciosa	Sabal_domingensis)	(((Reinhardtia_gracilis	(Sclerosperma_profizianum	(Bactris_major	(((((Reinhardtia_simplex	(Reinhardtia_paiewonskiana	Reinhardtia_latisecta))	Hydriastele_microspadix)	Leopoldinia_pulchra)	Manicaria_saccifera)	(Phoenix_dactylifera	Pseudophoenix_vinifera)))))	(Roystonea_regia	Nypa_fruticans))	Orania_palindan))	((Serenoa_repens	(Elaeis_oleifera	Elaeis_guineensis))	Iriartea_deltoidea)))))	Kingia_australis);
((Pseudophoenix_vinifera	((Hydriastele_microspadix	Leopoldinia_pulchra)	((((((Sabal_domingensis	((Burretiokentia_grandiflora	Iriartea_deltoidea)	((Podococcus_barteri	Pelagodoxa_henryana)	((Prestoea_acuminata	(Oenocarpus_bataua	Oenocarpus_minor))	((((Dictyosperma_album	Heterospathe_cagayanensis)	Kentiopsis_piersoniorum)	Veitchia_spiralis)	((Serenoa_repens	(Elaeis_oleifera	Elaeis_guineensis))	Geonoma_undata))))))	((((Reinhardtia_paiewonskiana	Reinhardtia_latisecta)	Reinhardtia_simplex)	((Orania_palindan	Roystonea_regia)	Nypa_fruticans))	Attalea_speciosa))	Sclerosperma_profizianum)	Reinhardtia_gracilis)	Bactris_major)	(Phoenix_dactylifera	Manicaria_saccifera))))	Kingia_australis);
(((Elaeis_oleifera	Elaeis_guineensis)	(Phoenix_dactylifera	((Iriartea_deltoidea	Pseudophoenix_vinifera)	((((Reinhardtia_gracilis	(Attalea_speciosa	(Nypa_fruticans	Bactris_major)))	Sabal_domingensis)	((Orania_palindan	Sclerosperma_profizianum)	Roystonea_regia))	((Manicaria_saccifera	Pelagodoxa_henryana)	((((Podococcus_barteri	((Reinhardtia_paiewonskiana	Reinhardtia_latisecta)	Reinhardtia_simplex))	Geonoma_undata)	(Leopoldinia_pulchra	Serenoa_repens))	((Oenocarpus_bataua	Oenocarpus_minor)	((((Dictyosperma_album	Heterospathe_cagayanensis)	(Hydriastele_microspadix	Kentiopsis_piersoniorum))	(Burretiokentia_grandiflora	Veitchia_spiralis))	Prestoea_acuminata))))))))	Kingia_australis);
(((Elaeis_oleifera	Elaeis_guineensis)	((((Sabal_domingensis	Podococcus_barteri)	((((Reinhardtia_latisecta	Reinhardtia_simplex)	Reinhardtia_paiewonskiana)	(((Manicaria_saccifera	Pelagodoxa_henryana)	Burretiokentia_grandiflora)	((((Leopoldinia_pulchra	Hydriastele_microspadix)	(Oenocarpus_bataua	Oenocarpus_minor))	((Dictyosperma_album	(Heterospathe_cagayanensis	(Kentiopsis_piersoniorum	Prestoea_acuminata)))	Veitchia_spiralis))	Geonoma_undata)))	(((Orania_palindan	((Pseudophoenix_vinifera	Phoenix_dactylifera)	(Reinhardtia_gracilis	Sclerosperma_profizianum)))	((Nypa_fruticans	Attalea_speciosa)	Bactris_major))	Roystonea_regia)))	Iriartea_deltoidea)	Serenoa_repens))	Kingia_australis);
(((Serenoa_repens	(Elaeis_oleifera	Elaeis_guineensis))	(((((Prestoea_acuminata	(Oenocarpus_minor	Oenocarpus_bataua))	Burretiokentia_grandiflora)	((Manicaria_saccifera	Pelagodoxa_henryana)	(((Sabal_domingensis	((((Nypa_fruticans	Bactris_major)	Attalea_speciosa)	(((Reinhardtia_paiewonskiana	Reinhardtia_latisecta)	Reinhardtia_simplex)	Reinhardtia_gracilis))	((Sclerosperma_profizianum	Orania_palindan)	Roystonea_regia)))	(Phoenix_dactylifera	(Pseudophoenix_vinifera	Iriartea_deltoidea)))	Podococcus_barteri)))	(Geonoma_undata	((Hydriastele_microspadix	Veitchia_spiralis)	((Dictyosperma_album	Heterospathe_cagayanensis)	Kentiopsis_piersoniorum))))	Leopoldinia_pulchra))	Kingia_australis);
((Pseudophoenix_vinifera	((Iriartea_deltoidea	Podococcus_barteri)	(Phoenix_dactylifera	((Reinhardtia_gracilis	((Reinhardtia_latisecta	(Reinhardtia_simplex	((Bactris_major	Attalea_speciosa)	(Sabal_domingensis	(Nypa_fruticans	((Sclerosperma_profizianum	Orania_palindan)	Roystonea_regia))))))	Reinhardtia_paiewonskiana))	(((Geonoma_undata	(((Hydriastele_microspadix	Veitchia_spiralis)	((Dictyosperma_album	Heterospathe_cagayanensis)	(Kentiopsis_piersoniorum	Burretiokentia_grandiflora)))	((Elaeis_oleifera	Elaeis_guineensis)	Serenoa_repens)))	(Prestoea_acuminata	(Oenocarpus_minor	Oenocarpus_bataua)))	(Leopoldinia_pulchra	(Manicaria_saccifera	Pelagodoxa_henryana)))))))	Kingia_australis);
((Pelagodoxa_henryana	((Leopoldinia_pulchra	Manicaria_saccifera)	(((((Bactris_major	Attalea_speciosa)	(((Reinhardtia_paiewonskiana	(Reinhardtia_latisecta	Reinhardtia_simplex))	Reinhardtia_gracilis)	((Nypa_fruticans	Roystonea_regia)	(Sclerosperma_profizianum	Orania_palindan))))	(Pseudophoenix_vinifera	Phoenix_dactylifera))	((Iriartea_deltoidea	Serenoa_repens)	Sabal_domingensis))	((Geonoma_undata	(((Hydriastele_microspadix	Veitchia_spiralis)	(Kentiopsis_piersoniorum	(Dictyosperma_album	(Heterospathe_cagayanensis	Burretiokentia_grandiflora))))	(Elaeis_oleifera	Elaeis_guineensis)))	(Podococcus_barteri	(Prestoea_acuminata	(Oenocarpus_minor	Oenocarpus_bataua)))))))	Kingia_australis);
(((Pelagodoxa_henryana	((Leopoldinia_pulchra	(((Pseudophoenix_vinifera	Phoenix_dactylifera)	((Bactris_major	(Reinhardtia_simplex	((Reinhardtia_paiewonskiana	Reinhardtia_latisecta)	(Reinhardtia_gracilis	(((Nypa_fruticans	Roystonea_regia)	(Sclerosperma_profizianum	Orania_palindan))	(Sabal_domingensis	Attalea_speciosa))))))	(Serenoa_repens	Iriartea_deltoidea)))	Manicaria_saccifera))	(((Elaeis_oleifera	Elaeis_guineensis)	Geonoma_undata)	((Prestoea_acuminata	(Oenocarpus_minor	Oenocarpus_bataua))	((Hydriastele_microspadix	Veitchia_spiralis)	((Heterospathe_cagayanensis	(Burretiokentia_grandiflora	Dictyosperma_album))	Kentiopsis_piersoniorum))))))	Podococcus_barteri)	Kingia_australis);
(((Pelagodoxa_henryana	Podococcus_barteri)	(Manicaria_saccifera	(Pseudophoenix_vinifera	(Phoenix_dactylifera	((Iriartea_deltoidea	(Oenocarpus_minor	Oenocarpus_bataua))	(((Nypa_fruticans	(Reinhardtia_gracilis	((Sclerosperma_profizianum	Orania_palindan)	Roystonea_regia)))	((Prestoea_acuminata	(Attalea_speciosa	Bactris_major))	Sabal_domingensis))	(((Leopoldinia_pulchra	(Serenoa_repens	(Elaeis_oleifera	Elaeis_guineensis)))	Geonoma_undata)	((((Burretiokentia_grandiflora	(((Hydriastele_microspadix	Reinhardtia_simplex)	(Reinhardtia_paiewonskiana	Reinhardtia_latisecta))	Veitchia_spiralis))	Heterospathe_cagayanensis)	Kentiopsis_piersoniorum)	Dictyosperma_album))))))))	Kingia_australis);
(((Elaeis_oleifera	Elaeis_guineensis)	((((((Kentiopsis_piersoniorum	(Hydriastele_microspadix	Veitchia_spiralis))	Heterospathe_cagayanensis)	Dictyosperma_album)	((((Manicaria_saccifera	Pelagodoxa_henryana)	((((Reinhardtia_gracilis	((Nypa_fruticans	(Orania_palindan	Sclerosperma_profizianum))	Roystonea_regia))	((Attalea_speciosa	Bactris_major)	((Reinhardtia_paiewonskiana	(Reinhardtia_latisecta	Reinhardtia_simplex))	Sabal_domingensis)))	Pseudophoenix_vinifera)	(Phoenix_dactylifera	(Iriartea_deltoidea	Podococcus_barteri))))	(Prestoea_acuminata	(Oenocarpus_minor	Oenocarpus_bataua)))	(Burretiokentia_grandiflora	Geonoma_undata)))	Leopoldinia_pulchra)	Serenoa_repens))	Kingia_australis);
(((Elaeis_oleifera	Elaeis_guineensis)	(Veitchia_spiralis	(((Kentiopsis_piersoniorum	(Burretiokentia_grandiflora	Heterospathe_cagayanensis))	Dictyosperma_album)	((((Manicaria_saccifera	Pelagodoxa_henryana)	(((Reinhardtia_gracilis	((Reinhardtia_paiewonskiana	Reinhardtia_latisecta)	Phoenix_dactylifera))	Pseudophoenix_vinifera)	(((Attalea_speciosa	Bactris_major)	(Sabal_domingensis	Serenoa_repens))	(((Podococcus_barteri	Iriartea_deltoidea)	((Nypa_fruticans	(Orania_palindan	Sclerosperma_profizianum))	Roystonea_regia))	Reinhardtia_simplex))))	(Prestoea_acuminata	(Oenocarpus_minor	Oenocarpus_bataua)))	((Hydriastele_microspadix	Leopoldinia_pulchra)	Geonoma_undata)))))	Kingia_australis);
((Pseudophoenix_vinifera	((((Serenoa_repens	Attalea_speciosa)	Bactris_major)	Sabal_domingensis)	(Reinhardtia_gracilis	((((Reinhardtia_paiewonskiana	(Reinhardtia_simplex	Reinhardtia_latisecta))	((Podococcus_barteri	Iriartea_deltoidea)	((Nypa_fruticans	(Orania_palindan	Sclerosperma_profizianum))	Roystonea_regia)))	(((Prestoea_acuminata	(Oenocarpus_minor	Oenocarpus_bataua))	(((((Leopoldinia_pulchra	(Elaeis_oleifera	Elaeis_guineensis))	Hydriastele_microspadix)	(Veitchia_spiralis	(Kentiopsis_piersoniorum	(Heterospathe_cagayanensis	Dictyosperma_album))))	Geonoma_undata)	Burretiokentia_grandiflora))	(Manicaria_saccifera	Pelagodoxa_henryana)))	Phoenix_dactylifera))))	Kingia_australis);
((Pseudophoenix_vinifera	((Reinhardtia_paiewonskiana	(Reinhardtia_simplex	Reinhardtia_latisecta))	((Iriartea_deltoidea	((((Reinhardtia_gracilis	(Nypa_fruticans	Attalea_speciosa))	(Roystonea_regia	(Orania_palindan	Sclerosperma_profizianum)))	(Bactris_major	Sabal_domingensis))	(Podococcus_barteri	(((((Oenocarpus_bataua	(Prestoea_acuminata	Oenocarpus_minor))	(Leopoldinia_pulchra	(Serenoa_repens	(Elaeis_oleifera	Elaeis_guineensis))))	Geonoma_undata)	(Hydriastele_microspadix	(Veitchia_spiralis	(((Heterospathe_cagayanensis	Kentiopsis_piersoniorum)	Burretiokentia_grandiflora)	Dictyosperma_album))))	(Manicaria_saccifera	Pelagodoxa_henryana)))))	Phoenix_dactylifera)))	Kingia_australis);
((Pseudophoenix_vinifera	(Reinhardtia_gracilis	(((Manicaria_saccifera	Pelagodoxa_henryana)	(Geonoma_undata	((Dictyosperma_album	(Podococcus_barteri	Veitchia_spiralis))	((Hydriastele_microspadix	Kentiopsis_piersoniorum)	(((Burretiokentia_grandiflora	(Serenoa_repens	((Elaeis_oleifera	Elaeis_guineensis)	Leopoldinia_pulchra)))	(Oenocarpus_bataua	(Prestoea_acuminata	Oenocarpus_minor)))	Heterospathe_cagayanensis)))))	((Sabal_domingensis	(Bactris_major	Attalea_speciosa))	(((((Orania_palindan	Sclerosperma_profizianum)	Roystonea_regia)	(Nypa_fruticans	Iriartea_deltoidea))	(Reinhardtia_simplex	(Reinhardtia_paiewonskiana	Reinhardtia_latisecta)))	Phoenix_dactylifera)))))	Kingia_australis);
((Pseudophoenix_vinifera	((((((Orania_palindan	Sclerosperma_profizianum)	((Podococcus_barteri	Iriartea_deltoidea)	(Roystonea_regia	Nypa_fruticans)))	((((Oenocarpus_bataua	Oenocarpus_minor)	((Leopoldinia_pulchra	Geonoma_undata)	(Serenoa_repens	((((Elaeis_guineensis	Elaeis_oleifera)	Kentiopsis_piersoniorum)	((Burretiokentia_grandiflora	Prestoea_acuminata)	(Hydriastele_microspadix	Veitchia_spiralis)))	(Heterospathe_cagayanensis	Dictyosperma_album)))))	(Pelagodoxa_henryana	Manicaria_saccifera))	(Reinhardtia_simplex	(Reinhardtia_latisecta	Reinhardtia_paiewonskiana))))	((Attalea_speciosa	Bactris_major)	Sabal_domingensis))	Phoenix_dactylifera)	Reinhardtia_gracilis))	Kingia_australis);
(((Elaeis_guineensis	Elaeis_oleifera)	((Phoenix_dactylifera	(((Pelagodoxa_henryana	Manicaria_saccifera)	(Geonoma_undata	(Leopoldinia_pulchra	((Oenocarpus_bataua	Oenocarpus_minor)	(((Dictyosperma_album	(Prestoea_acuminata	Heterospathe_cagayanensis))	(Hydriastele_microspadix	Kentiopsis_piersoniorum))	Veitchia_spiralis)))))	((Burretiokentia_grandiflora	(Pseudophoenix_vinifera	((Attalea_speciosa	Bactris_major)	Sabal_domingensis)))	((Podococcus_barteri	Iriartea_deltoidea)	((Reinhardtia_paiewonskiana	((Reinhardtia_gracilis	Roystonea_regia)	Nypa_fruticans))	((Reinhardtia_simplex	Reinhardtia_latisecta)	(Sclerosperma_profizianum	Orania_palindan)))))))	Serenoa_repens))	Kingia_australis);
(((((((((Reinhardtia_gracilis	(Pseudophoenix_vinifera	(Manicaria_saccifera	(Phoenix_dactylifera	Leopoldinia_pulchra))))	((Attalea_speciosa	Bactris_major)	Sabal_domingensis))	((Podococcus_barteri	((Reinhardtia_simplex	(Reinhardtia_paiewonskiana	Reinhardtia_latisecta))	Iriartea_deltoidea))	((Roystonea_regia	Nypa_fruticans)	(Sclerosperma_profizianum	Orania_palindan))))	Serenoa_repens)	Geonoma_undata)	((Dictyosperma_album	Heterospathe_cagayanensis)	((Elaeis_guineensis	Elaeis_oleifera)	Kentiopsis_piersoniorum)))	(Burretiokentia_grandiflora	((Oenocarpus_bataua	(Prestoea_acuminata	Oenocarpus_minor))	(Hydriastele_microspadix	Veitchia_spiralis))))	Pelagodoxa_henryana)	Kingia_australis);
((Pseudophoenix_vinifera	(Phoenix_dactylifera	(Reinhardtia_gracilis	((((((Podococcus_barteri	((Pelagodoxa_henryana	Manicaria_saccifera)	(((Geonoma_undata	(((Heterospathe_cagayanensis	Veitchia_spiralis)	(Burretiokentia_grandiflora	(Kentiopsis_piersoniorum	((Reinhardtia_simplex	(Reinhardtia_paiewonskiana	Reinhardtia_latisecta))	Hydriastele_microspadix))))	Dictyosperma_album))	((Oenocarpus_bataua	Oenocarpus_minor)	Prestoea_acuminata))	Leopoldinia_pulchra)))	Iriartea_deltoidea)	((((Serenoa_repens	Attalea_speciosa)	Bactris_major)	Sabal_domingensis)	Roystonea_regia))	((Elaeis_guineensis	Elaeis_oleifera)	Nypa_fruticans))	Orania_palindan)	Sclerosperma_profizianum))))	Kingia_australis);
((Pelagodoxa_henryana	(((((Kentiopsis_piersoniorum	Hydriastele_microspadix)	((Dictyosperma_album	(((Podococcus_barteri	Veitchia_spiralis)	Heterospathe_cagayanensis)	Geonoma_undata))	Burretiokentia_grandiflora))	((Oenocarpus_bataua	Oenocarpus_minor)	Prestoea_acuminata))	(Iriartea_deltoidea	(((((Reinhardtia_gracilis	(Orania_palindan	Sclerosperma_profizianum))	(((Reinhardtia_simplex	Reinhardtia_latisecta)	Roystonea_regia)	Reinhardtia_paiewonskiana))	(Attalea_speciosa	(Nypa_fruticans	Bactris_major)))	Sabal_domingensis)	(Pseudophoenix_vinifera	((Serenoa_repens	(Elaeis_guineensis	Elaeis_oleifera))	Phoenix_dactylifera)))))	(Leopoldinia_pulchra	Manicaria_saccifera)))	Kingia_australis);
(((Serenoa_repens	(Elaeis_guineensis	Elaeis_oleifera))	(Phoenix_dactylifera	((Orania_palindan	Sclerosperma_profizianum)	((Pseudophoenix_vinifera	(((((Burretiokentia_grandiflora	(((Prestoea_acuminata	(Dictyosperma_album	((Kentiopsis_piersoniorum	Hydriastele_microspadix)	Heterospathe_cagayanensis)))	Veitchia_spiralis)	(Oenocarpus_bataua	Oenocarpus_minor)))	((Leopoldinia_pulchra	(Manicaria_saccifera	Pelagodoxa_henryana))	Geonoma_undata))	Podococcus_barteri)	(Iriartea_deltoidea	(Roystonea_regia	(Sabal_domingensis	(Bactris_major	Attalea_speciosa)))))	(Nypa_fruticans	((Reinhardtia_simplex	Reinhardtia_latisecta)	Reinhardtia_paiewonskiana))))	Reinhardtia_gracilis))))	Kingia_australis);
(((Elaeis_guineensis	Elaeis_oleifera)	((Phoenix_dactylifera	((((Sabal_domingensis	(Bactris_major	Attalea_speciosa))	((((((Burretiokentia_grandiflora	((Prestoea_acuminata	(Kentiopsis_piersoniorum	Hydriastele_microspadix))	(Heterospathe_cagayanensis	Dictyosperma_album)))	Veitchia_spiralis)	(Oenocarpus_bataua	Oenocarpus_minor))	Leopoldinia_pulchra)	(Manicaria_saccifera	Pelagodoxa_henryana))	Geonoma_undata))	((((Orania_palindan	Sclerosperma_profizianum)	Roystonea_regia)	Nypa_fruticans)	(Iriartea_deltoidea	Podococcus_barteri)))	(Reinhardtia_gracilis	((Reinhardtia_simplex	Reinhardtia_latisecta)	(Pseudophoenix_vinifera	Reinhardtia_paiewonskiana)))))	Serenoa_repens))	Kingia_australis);
((Pelagodoxa_henryana	((((Oenocarpus_bataua	(Prestoea_acuminata	Oenocarpus_minor))	(((Leopoldinia_pulchra	(Serenoa_repens	(Elaeis_guineensis	Elaeis_oleifera)))	(Veitchia_spiralis	(Hydriastele_microspadix	((Heterospathe_cagayanensis	Dictyosperma_album)	Kentiopsis_piersoniorum))))	Geonoma_undata))	((Burretiokentia_grandiflora	(((Sabal_domingensis	(Bactris_major	Attalea_speciosa))	(((Reinhardtia_gracilis	Sclerosperma_profizianum)	Orania_palindan)	(Roystonea_regia	Nypa_fruticans)))	(Reinhardtia_simplex	(Reinhardtia_paiewonskiana	Reinhardtia_latisecta))))	(Iriartea_deltoidea	(Podococcus_barteri	(Pseudophoenix_vinifera	Phoenix_dactylifera)))))	Manicaria_saccifera))	Kingia_australis);
(((Elaeis_guineensis	Elaeis_oleifera)	(((((((Hydriastele_microspadix	Kentiopsis_piersoniorum)	Heterospathe_cagayanensis)	Dictyosperma_album)	Veitchia_spiralis)	(Geonoma_undata	Burretiokentia_grandiflora))	(((((Sabal_domingensis	Attalea_speciosa)	(((Roystonea_regia	Nypa_fruticans)	((Podococcus_barteri	((Reinhardtia_simplex	(Reinhardtia_paiewonskiana	Reinhardtia_latisecta))	Sclerosperma_profizianum))	Orania_palindan))	Iriartea_deltoidea))	(Bactris_major	(Reinhardtia_gracilis	(Pseudophoenix_vinifera	Phoenix_dactylifera))))	((Oenocarpus_bataua	Oenocarpus_minor)	Prestoea_acuminata))	((Manicaria_saccifera	Pelagodoxa_henryana)	Leopoldinia_pulchra)))	Serenoa_repens))	Kingia_australis);
((Pseudophoenix_vinifera	(((((Reinhardtia_gracilis	((Nypa_fruticans	(Sclerosperma_profizianum	Orania_palindan))	Roystonea_regia))	(Reinhardtia_simplex	(Reinhardtia_latisecta	Reinhardtia_paiewonskiana)))	((Attalea_speciosa	Bactris_major)	Sabal_domingensis))	((Manicaria_saccifera	Pelagodoxa_henryana)	((Geonoma_undata	(((Burretiokentia_grandiflora	(Kentiopsis_piersoniorum	(Serenoa_repens	(Elaeis_guineensis	Elaeis_oleifera))))	(Veitchia_spiralis	(Hydriastele_microspadix	((Oenocarpus_bataua	Oenocarpus_minor)	Prestoea_acuminata))))	(Heterospathe_cagayanensis	Dictyosperma_album)))	Leopoldinia_pulchra)))	((Podococcus_barteri	Iriartea_deltoidea)	Phoenix_dactylifera)))	Kingia_australis);
(((Elaeis_oleifera	Elaeis_guineensis)	(((Pelagodoxa_henryana	Manicaria_saccifera)	(Geonoma_undata	(((((Bactris_major	(Serenoa_repens	Attalea_speciosa))	Sabal_domingensis)	(((Reinhardtia_latisecta	Reinhardtia_paiewonskiana)	Reinhardtia_simplex)	((Roystonea_regia	Reinhardtia_gracilis)	((Phoenix_dactylifera	Sclerosperma_profizianum)	Orania_palindan))))	((Podococcus_barteri	Iriartea_deltoidea)	Pseudophoenix_vinifera))	((Dictyosperma_album	(((Hydriastele_microspadix	(Nypa_fruticans	Veitchia_spiralis))	Prestoea_acuminata)	(Kentiopsis_piersoniorum	(Heterospathe_cagayanensis	Burretiokentia_grandiflora))))	(Oenocarpus_minor	Oenocarpus_bataua)))))	Leopoldinia_pulchra))	Kingia_australis);
(((Elaeis_oleifera	Elaeis_guineensis)	((((((((((((Sclerosperma_profizianum	Orania_palindan)	Roystonea_regia)	Reinhardtia_gracilis)	(Bactris_major	Attalea_speciosa))	Sabal_domingensis)	(Phoenix_dactylifera	(Pelagodoxa_henryana	Manicaria_saccifera)))	(((Reinhardtia_latisecta	Reinhardtia_paiewonskiana)	Reinhardtia_simplex)	(Nypa_fruticans	(Podococcus_barteri	Iriartea_deltoidea))))	Pseudophoenix_vinifera)	(((Burretiokentia_grandiflora	((Hydriastele_microspadix	Kentiopsis_piersoniorum)	((Oenocarpus_minor	Oenocarpus_bataua)	Prestoea_acuminata)))	(Heterospathe_cagayanensis	Veitchia_spiralis))	Dictyosperma_album))	Geonoma_undata)	Serenoa_repens)	Leopoldinia_pulchra))	Kingia_australis);
(((Elaeis_oleifera	Elaeis_guineensis)	((((Kentiopsis_piersoniorum	(Dictyosperma_album	(Burretiokentia_grandiflora	Heterospathe_cagayanensis)))	(Geonoma_undata	(Prestoea_acuminata	((((((((Sclerosperma_profizianum	Orania_palindan)	(Roystonea_regia	Reinhardtia_gracilis))	(Bactris_major	(Nypa_fruticans	Attalea_speciosa)))	(Pseudophoenix_vinifera	(Phoenix_dactylifera	((Sabal_domingensis	Podococcus_barteri)	Iriartea_deltoidea))))	((Pelagodoxa_henryana	Manicaria_saccifera)	(Hydriastele_microspadix	Leopoldinia_pulchra)))	(Oenocarpus_minor	Oenocarpus_bataua))	Serenoa_repens)	(Reinhardtia_latisecta	Reinhardtia_simplex)))))	Veitchia_spiralis)	Reinhardtia_paiewonskiana))	Kingia_australis);
((Pelagodoxa_henryana	(Manicaria_saccifera	(Leopoldinia_pulchra	(((((((Kentiopsis_piersoniorum	Burretiokentia_grandiflora)	(Veitchia_spiralis	Hydriastele_microspadix))	(Oenocarpus_minor	Oenocarpus_bataua))	Prestoea_acuminata)	(Heterospathe_cagayanensis	Dictyosperma_album))	Geonoma_undata)	((((Elaeis_oleifera	Elaeis_guineensis)	((Serenoa_repens	((Reinhardtia_latisecta	Reinhardtia_simplex)	(((Sclerosperma_profizianum	Orania_palindan)	(Reinhardtia_paiewonskiana	Roystonea_regia))	((Bactris_major	(Nypa_fruticans	Attalea_speciosa))	Reinhardtia_gracilis))))	Sabal_domingensis))	(Podococcus_barteri	Iriartea_deltoidea))	(Pseudophoenix_vinifera	Phoenix_dactylifera))))))	Kingia_australis);
((Pseudophoenix_vinifera	((((((Pelagodoxa_henryana	Manicaria_saccifera)	Leopoldinia_pulchra)	((Prestoea_acuminata	(Oenocarpus_minor	Oenocarpus_bataua))	(Geonoma_undata	((Serenoa_repens	(Elaeis_oleifera	Elaeis_guineensis))	((Podococcus_barteri	Veitchia_spiralis)	((Burretiokentia_grandiflora	((((Reinhardtia_paiewonskiana	Reinhardtia_latisecta)	Reinhardtia_simplex)	Hydriastele_microspadix)	Kentiopsis_piersoniorum))	(Heterospathe_cagayanensis	Dictyosperma_album)))))))	(Iriartea_deltoidea	(((Orania_palindan	((Nypa_fruticans	Bactris_major)	Attalea_speciosa))	Roystonea_regia)	Sabal_domingensis)))	(Reinhardtia_gracilis	Sclerosperma_profizianum))	Phoenix_dactylifera))	Kingia_australis);
((Pelagodoxa_henryana	(Manicaria_saccifera	(Geonoma_undata	((((Oenocarpus_minor	Oenocarpus_bataua)	((((Prestoea_acuminata	(((((Reinhardtia_paiewonskiana	Reinhardtia_latisecta)	Reinhardtia_simplex)	Hydriastele_microspadix)	Kentiopsis_piersoniorum)	Burretiokentia_grandiflora))	Heterospathe_cagayanensis)	Veitchia_spiralis)	Dictyosperma_album))	Leopoldinia_pulchra)	(((Reinhardtia_gracilis	(Pseudophoenix_vinifera	Sabal_domingensis))	(Phoenix_dactylifera	(Serenoa_repens	(Elaeis_oleifera	Elaeis_guineensis))))	((Iriartea_deltoidea	(Roystonea_regia	(Podococcus_barteri	(Orania_palindan	Sclerosperma_profizianum))))	((Nypa_fruticans	Bactris_major)	Attalea_speciosa)))))))	Kingia_australis);
(((Elaeis_oleifera	Elaeis_guineensis)	((((((((Pelagodoxa_henryana	Manicaria_saccifera)	((Leopoldinia_pulchra	Geonoma_undata)	(Veitchia_spiralis	((Prestoea_acuminata	(((((Reinhardtia_paiewonskiana	Reinhardtia_latisecta)	Reinhardtia_simplex)	Hydriastele_microspadix)	Kentiopsis_piersoniorum)	Burretiokentia_grandiflora))	(Dictyosperma_album	Heterospathe_cagayanensis)))))	(Oenocarpus_minor	Oenocarpus_bataua))	(Iriartea_deltoidea	(Sabal_domingensis	Podococcus_barteri)))	Roystonea_regia)	((Nypa_fruticans	Bactris_major)	Attalea_speciosa))	(Orania_palindan	(((Reinhardtia_gracilis	Pseudophoenix_vinifera)	Phoenix_dactylifera)	Sclerosperma_profizianum)))	Serenoa_repens))	Kingia_australis);
((Pelagodoxa_henryana	(Leopoldinia_pulchra	(((((Serenoa_repens	(Elaeis_oleifera	Elaeis_guineensis))	(Geonoma_undata	(((Dictyosperma_album	(Heterospathe_cagayanensis	Kentiopsis_piersoniorum))	Veitchia_spiralis)	Burretiokentia_grandiflora)))	(((Reinhardtia_paiewonskiana	(Reinhardtia_latisecta	Reinhardtia_simplex))	Hydriastele_microspadix)	(Prestoea_acuminata	(Oenocarpus_minor	Oenocarpus_bataua))))	((((Sabal_domingensis	(Bactris_major	Attalea_speciosa))	Pseudophoenix_vinifera)	Phoenix_dactylifera)	((Sclerosperma_profizianum	((Roystonea_regia	(Iriartea_deltoidea	Podococcus_barteri))	(Orania_palindan	Nypa_fruticans)))	Reinhardtia_gracilis)))	Manicaria_saccifera)))	Kingia_australis);
((Pseudophoenix_vinifera	(((((((Hydriastele_microspadix	(Reinhardtia_paiewonskiana	Reinhardtia_latisecta))	Reinhardtia_simplex)	((Serenoa_repens	(Elaeis_oleifera	Elaeis_guineensis))	Leopoldinia_pulchra))	(Manicaria_saccifera	Pelagodoxa_henryana))	(((Prestoea_acuminata	(Oenocarpus_minor	Oenocarpus_bataua))	((Kentiopsis_piersoniorum	((Dictyosperma_album	Burretiokentia_grandiflora)	Heterospathe_cagayanensis))	Veitchia_spiralis))	Geonoma_undata))	((Sabal_domingensis	(Bactris_major	Attalea_speciosa))	((((Nypa_fruticans	Roystonea_regia)	(Iriartea_deltoidea	Podococcus_barteri))	(Orania_palindan	Sclerosperma_profizianum))	Reinhardtia_gracilis)))	Phoenix_dactylifera))	Kingia_australis);
((Pseudophoenix_vinifera	((Phoenix_dactylifera	((Reinhardtia_simplex	Reinhardtia_latisecta)	(Reinhardtia_paiewonskiana	((Leopoldinia_pulchra	(Manicaria_saccifera	Pelagodoxa_henryana))	((Oenocarpus_bataua	(Prestoea_acuminata	Oenocarpus_minor))	(((Serenoa_repens	(Elaeis_oleifera	Elaeis_guineensis))	Geonoma_undata)	((Hydriastele_microspadix	Veitchia_spiralis)	((Burretiokentia_grandiflora	Kentiopsis_piersoniorum)	(Heterospathe_cagayanensis	Dictyosperma_album)))))))))	((Iriartea_deltoidea	Podococcus_barteri)	((Sabal_domingensis	(Bactris_major	Attalea_speciosa))	(((Nypa_fruticans	Roystonea_regia)	(Orania_palindan	Sclerosperma_profizianum))	Reinhardtia_gracilis)))))	Kingia_australis);
(((Oenocarpus_minor	Oenocarpus_bataua)	((((Leopoldinia_pulchra	((Pelagodoxa_henryana	Manicaria_saccifera)	((((Bactris_major	(Serenoa_repens	Attalea_speciosa))	Sabal_domingensis)	((Phoenix_dactylifera	Pseudophoenix_vinifera)	(((Orania_palindan	(Reinhardtia_gracilis	Sclerosperma_profizianum))	(Nypa_fruticans	Roystonea_regia))	(Iriartea_deltoidea	(((Elaeis_oleifera	Elaeis_guineensis)	Reinhardtia_paiewonskiana)	(Reinhardtia_latisecta	Reinhardtia_simplex))))))	Podococcus_barteri)))	Geonoma_undata)	(Veitchia_spiralis	((Kentiopsis_piersoniorum	Hydriastele_microspadix)	(Dictyosperma_album	(Burretiokentia_grandiflora	Heterospathe_cagayanensis)))))	Prestoea_acuminata))	Kingia_australis);
(((Serenoa_repens	(Elaeis_oleifera	Elaeis_guineensis))	(Reinhardtia_paiewonskiana	(((Geonoma_undata	(Dictyosperma_album	((Veitchia_spiralis	Heterospathe_cagayanensis)	(Prestoea_acuminata	(Kentiopsis_piersoniorum	Hydriastele_microspadix)))))	(Leopoldinia_pulchra	(((Pelagodoxa_henryana	Manicaria_saccifera)	(Oenocarpus_minor	(Oenocarpus_bataua	Burretiokentia_grandiflora)))	((Sabal_domingensis	(Bactris_major	Attalea_speciosa))	((Phoenix_dactylifera	(Reinhardtia_gracilis	Pseudophoenix_vinifera))	(((Orania_palindan	Sclerosperma_profizianum)	(Roystonea_regia	(Nypa_fruticans	Podococcus_barteri)))	Iriartea_deltoidea))))))	(Reinhardtia_latisecta	Reinhardtia_simplex))))	Kingia_australis);
((Pelagodoxa_henryana	(Manicaria_saccifera	((Pseudophoenix_vinifera	(Phoenix_dactylifera	(((Sabal_domingensis	(Bactris_major	Attalea_speciosa))	((((Nypa_fruticans	Roystonea_regia)	(Orania_palindan	(Sclerosperma_profizianum	Reinhardtia_gracilis)))	(Reinhardtia_paiewonskiana	(Reinhardtia_latisecta	Reinhardtia_simplex)))	(Podococcus_barteri	Iriartea_deltoidea)))	(((Serenoa_repens	(Elaeis_oleifera	Elaeis_guineensis))	(Geonoma_undata	((Dictyosperma_album	((Kentiopsis_piersoniorum	Hydriastele_microspadix)	Heterospathe_cagayanensis))	(Veitchia_spiralis	Burretiokentia_grandiflora))))	(Prestoea_acuminata	(Oenocarpus_minor	Oenocarpus_bataua))))))	Leopoldinia_pulchra)))	Kingia_australis);
((Pseudophoenix_vinifera	(Phoenix_dactylifera	(((((Reinhardtia_paiewonskiana	(Reinhardtia_latisecta	Reinhardtia_simplex))	Sabal_domingensis)	(Bactris_major	(Reinhardtia_gracilis	Attalea_speciosa)))	((Roystonea_regia	(Nypa_fruticans	(Orania_palindan	Sclerosperma_profizianum)))	(Iriartea_deltoidea	Podococcus_barteri)))	(Burretiokentia_grandiflora	(((Oenocarpus_bataua	(Prestoea_acuminata	Oenocarpus_minor))	(Pelagodoxa_henryana	Manicaria_saccifera))	((Leopoldinia_pulchra	(Serenoa_repens	(Elaeis_oleifera	Elaeis_guineensis)))	(Geonoma_undata	((Dictyosperma_album	((Kentiopsis_piersoniorum	Hydriastele_microspadix)	Heterospathe_cagayanensis))	Veitchia_spiralis))))))))	Kingia_australis);
((Pseudophoenix_vinifera	((Burretiokentia_grandiflora	(Phoenix_dactylifera	(((Reinhardtia_gracilis	(((Reinhardtia_paiewonskiana	Reinhardtia_latisecta)	Reinhardtia_simplex)	(((Nypa_fruticans	(Orania_palindan	Sclerosperma_profizianum))	Roystonea_regia)	(Iriartea_deltoidea	Podococcus_barteri))))	(Sabal_domingensis	(Bactris_major	(Serenoa_repens	Attalea_speciosa))))	(Pelagodoxa_henryana	Manicaria_saccifera))))	((((Prestoea_acuminata	(Oenocarpus_minor	Oenocarpus_bataua))	(((Kentiopsis_piersoniorum	Hydriastele_microspadix)	(Heterospathe_cagayanensis	Dictyosperma_album))	Veitchia_spiralis))	(Leopoldinia_pulchra	(Elaeis_oleifera	Elaeis_guineensis)))	Geonoma_undata)))	Kingia_australis);
(((Elaeis_oleifera	Elaeis_guineensis)	((Leopoldinia_pulchra	Manicaria_saccifera)	((((((Sabal_domingensis	(((Reinhardtia_gracilis	Bactris_major)	(Serenoa_repens	Attalea_speciosa))	((Nypa_fruticans	(Orania_palindan	Sclerosperma_profizianum))	Roystonea_regia)))	(((Reinhardtia_paiewonskiana	Reinhardtia_latisecta)	Reinhardtia_simplex)	Iriartea_deltoidea))	(Phoenix_dactylifera	Pseudophoenix_vinifera))	Podococcus_barteri)	(Geonoma_undata	((Oenocarpus_bataua	(Prestoea_acuminata	Oenocarpus_minor))	((((Dictyosperma_album	Heterospathe_cagayanensis)	Burretiokentia_grandiflora)	Kentiopsis_piersoniorum)	(Hydriastele_microspadix	Veitchia_spiralis)))))	Pelagodoxa_henryana)))	Kingia_australis);
(((Elaeis_oleifera	Elaeis_guineensis)	(Leopoldinia_pulchra	(Geonoma_undata	(((Hydriastele_microspadix	(Prestoea_acuminata	(Oenocarpus_bataua	Oenocarpus_minor)))	((((Phoenix_dactylifera	Pseudophoenix_vinifera)	Iriartea_deltoidea)	(Sabal_domingensis	((Reinhardtia_latisecta	Reinhardtia_simplex)	(Reinhardtia_paiewonskiana	((Serenoa_repens	((Nypa_fruticans	(Orania_palindan	Sclerosperma_profizianum))	Roystonea_regia))	(Reinhardtia_gracilis	(Bactris_major	Attalea_speciosa)))))))	(Manicaria_saccifera	Pelagodoxa_henryana)))	((((Burretiokentia_grandiflora	Heterospathe_cagayanensis)	Kentiopsis_piersoniorum)	Dictyosperma_album)	(Podococcus_barteri	Veitchia_spiralis))))))	Kingia_australis);
((Pseudophoenix_vinifera	(((Manicaria_saccifera	(Phoenix_dactylifera	Iriartea_deltoidea))	(((Reinhardtia_latisecta	Reinhardtia_simplex)	Reinhardtia_paiewonskiana)	(((Sabal_domingensis	Attalea_speciosa)	((Orania_palindan	(Reinhardtia_gracilis	Sclerosperma_profizianum))	Roystonea_regia))	(Nypa_fruticans	Bactris_major))))	(((Pelagodoxa_henryana	(((Serenoa_repens	(Elaeis_oleifera	Elaeis_guineensis))	(Geonoma_undata	(((Heterospathe_cagayanensis	(Burretiokentia_grandiflora	Kentiopsis_piersoniorum))	Dictyosperma_album)	(Hydriastele_microspadix	Veitchia_spiralis))))	(Prestoea_acuminata	(Oenocarpus_bataua	Oenocarpus_minor))))	Leopoldinia_pulchra)	Podococcus_barteri)))	Kingia_australis);
((Pseudophoenix_vinifera	((Manicaria_saccifera	Leopoldinia_pulchra)	(((((((((Serenoa_repens	(Elaeis_oleifera	Elaeis_guineensis))	Geonoma_undata)	Veitchia_spiralis)	((Heterospathe_cagayanensis	Burretiokentia_grandiflora)	Dictyosperma_album))	((Kentiopsis_piersoniorum	Hydriastele_microspadix)	(Prestoea_acuminata	(Oenocarpus_bataua	Oenocarpus_minor))))	Pelagodoxa_henryana)	(Iriartea_deltoidea	Podococcus_barteri))	(Reinhardtia_gracilis	(((Attalea_speciosa	(Nypa_fruticans	Bactris_major))	Sabal_domingensis)	((Orania_palindan	(((Reinhardtia_latisecta	Reinhardtia_simplex)	Reinhardtia_paiewonskiana)	Sclerosperma_profizianum))	Roystonea_regia))))	Phoenix_dactylifera)))	Kingia_australis);
(((Serenoa_repens	(Elaeis_oleifera	Elaeis_guineensis))	((((((((((Nypa_fruticans	((Reinhardtia_latisecta	Reinhardtia_simplex)	Reinhardtia_paiewonskiana))	(Iriartea_deltoidea	Podococcus_barteri))	(Roystonea_regia	(Orania_palindan	Sclerosperma_profizianum)))	Reinhardtia_gracilis)	((Attalea_speciosa	Bactris_major)	Sabal_domingensis))	(Phoenix_dactylifera	Pseudophoenix_vinifera))	(((Pelagodoxa_henryana	Manicaria_saccifera)	Leopoldinia_pulchra)	(Burretiokentia_grandiflora	(Prestoea_acuminata	(Oenocarpus_bataua	Oenocarpus_minor)))))	(Geonoma_undata	(Hydriastele_microspadix	Veitchia_spiralis)))	(Heterospathe_cagayanensis	Dictyosperma_album))	Kentiopsis_piersoniorum))	Kingia_australis);
(((Elaeis_guineensis	Elaeis_oleifera)	(((((((Dictyosperma_album	Heterospathe_cagayanensis)	Kentiopsis_piersoniorum)	Burretiokentia_grandiflora)	Veitchia_spiralis)	((Prestoea_acuminata	(Oenocarpus_bataua	Oenocarpus_minor))	(Leopoldinia_pulchra	Hydriastele_microspadix)))	(((Iriartea_deltoidea	((Podococcus_barteri	Sabal_domingensis)	((Roystonea_regia	(Sclerosperma_profizianum	Orania_palindan))	(((Reinhardtia_paiewonskiana	Reinhardtia_latisecta)	Reinhardtia_simplex)	(Attalea_speciosa	(Nypa_fruticans	Bactris_major))))))	((Manicaria_saccifera	Pelagodoxa_henryana)	(Phoenix_dactylifera	(Reinhardtia_gracilis	Pseudophoenix_vinifera))))	Geonoma_undata))	Serenoa_repens))	Kingia_australis);
(((Elaeis_guineensis	Elaeis_oleifera)	((((((((Iriartea_deltoidea	((Orania_palindan	Nypa_fruticans)	(Roystonea_regia	(Sclerosperma_profizianum	((Reinhardtia_latisecta	Reinhardtia_simplex)	Reinhardtia_paiewonskiana)))))	Podococcus_barteri)	((Reinhardtia_gracilis	Pseudophoenix_vinifera)	Phoenix_dactylifera))	((Attalea_speciosa	Bactris_major)	Sabal_domingensis))	(((Oenocarpus_bataua	Oenocarpus_minor)	(Leopoldinia_pulchra	Hydriastele_microspadix))	(Geonoma_undata	((Kentiopsis_piersoniorum	(Prestoea_acuminata	((Burretiokentia_grandiflora	Dictyosperma_album)	Heterospathe_cagayanensis)))	Veitchia_spiralis))))	Manicaria_saccifera)	Serenoa_repens)	Pelagodoxa_henryana))	Kingia_australis);
((Pseudophoenix_vinifera	((((Manicaria_saccifera	Pelagodoxa_henryana)	(Leopoldinia_pulchra	(((Prestoea_acuminata	(Oenocarpus_bataua	Oenocarpus_minor))	(((Hydriastele_microspadix	Kentiopsis_piersoniorum)	((Heterospathe_cagayanensis	Burretiokentia_grandiflora)	Dictyosperma_album))	Veitchia_spiralis))	Geonoma_undata)))	(((Roystonea_regia	(Iriartea_deltoidea	Podococcus_barteri))	((Sclerosperma_profizianum	((Reinhardtia_latisecta	Reinhardtia_simplex)	Reinhardtia_paiewonskiana))	(Orania_palindan	Nypa_fruticans)))	(Reinhardtia_gracilis	(((Serenoa_repens	Attalea_speciosa)	Bactris_major)	Sabal_domingensis))))	((Elaeis_guineensis	Elaeis_oleifera)	Phoenix_dactylifera)))	Kingia_australis);
((Pelagodoxa_henryana	(((Elaeis_guineensis	Elaeis_oleifera)	Veitchia_spiralis)	(((Hydriastele_microspadix	(Prestoea_acuminata	(Oenocarpus_bataua	Oenocarpus_minor)))	(((((((Nypa_fruticans	Roystonea_regia)	((Podococcus_barteri	Iriartea_deltoidea)	(Sclerosperma_profizianum	(Reinhardtia_paiewonskiana	((Reinhardtia_latisecta	Reinhardtia_simplex)	Orania_palindan)))))	Reinhardtia_gracilis)	((Attalea_speciosa	Bactris_major)	Sabal_domingensis))	(Phoenix_dactylifera	Pseudophoenix_vinifera))	Manicaria_saccifera)	Leopoldinia_pulchra))	((Geonoma_undata	Burretiokentia_grandiflora)	(Kentiopsis_piersoniorum	(Serenoa_repens	(Heterospathe_cagayanensis	Dictyosperma_album)))))))	Kingia_australis);
((Pelagodoxa_henryana	((((((Podococcus_barteri	Iriartea_deltoidea)	(((Sclerosperma_profizianum	Orania_palindan)	((Reinhardtia_paiewonskiana	Reinhardtia_latisecta)	Reinhardtia_simplex))	(Nypa_fruticans	Roystonea_regia)))	(((Serenoa_repens	Attalea_speciosa)	Bactris_major)	Sabal_domingensis))	Reinhardtia_gracilis)	(Phoenix_dactylifera	((Manicaria_saccifera	Pseudophoenix_vinifera)	Leopoldinia_pulchra)))	(((((((Elaeis_guineensis	Elaeis_oleifera)	Veitchia_spiralis)	Heterospathe_cagayanensis)	((Prestoea_acuminata	(Oenocarpus_bataua	Oenocarpus_minor))	(Hydriastele_microspadix	Kentiopsis_piersoniorum)))	Dictyosperma_album)	Geonoma_undata)	Burretiokentia_grandiflora)))	Kingia_australis);
((Pelagodoxa_henryana	((((((((Reinhardtia_paiewonskiana	Reinhardtia_latisecta)	Reinhardtia_simplex)	(Attalea_speciosa	(Nypa_fruticans	Bactris_major)))	(Reinhardtia_gracilis	Roystonea_regia))	(Sclerosperma_profizianum	Orania_palindan))	(Phoenix_dactylifera	((Iriartea_deltoidea	Pseudophoenix_vinifera)	(Podococcus_barteri	Sabal_domingensis))))	(((Veitchia_spiralis	((Burretiokentia_grandiflora	((Heterospathe_cagayanensis	Dictyosperma_album)	Kentiopsis_piersoniorum))	Hydriastele_microspadix))	(Prestoea_acuminata	(Oenocarpus_bataua	Oenocarpus_minor)))	(Geonoma_undata	(Serenoa_repens	((Elaeis_guineensis	Elaeis_oleifera)	Leopoldinia_pulchra)))))	Manicaria_saccifera))	Kingia_australis);
(((Pelagodoxa_henryana	(((Iriartea_deltoidea	(Sabal_domingensis	(Roystonea_regia	((Attalea_speciosa	(Nypa_fruticans	Bactris_major))	(Reinhardtia_gracilis	(Sclerosperma_profizianum	Orania_palindan))))))	((((Pseudophoenix_vinifera	(Reinhardtia_paiewonskiana	Reinhardtia_latisecta))	Reinhardtia_simplex)	(Leopoldinia_pulchra	Manicaria_saccifera))	Phoenix_dactylifera))	((Geonoma_undata	((Serenoa_repens	(Elaeis_guineensis	Elaeis_oleifera))	(((Hydriastele_microspadix	Kentiopsis_piersoniorum)	((Heterospathe_cagayanensis	Burretiokentia_grandiflora)	Veitchia_spiralis))	Dictyosperma_album)))	(Oenocarpus_bataua	(Oenocarpus_minor	Prestoea_acuminata)))))	Podococcus_barteri)	Kingia_australis);
(((Serenoa_repens	((Manicaria_saccifera	Leopoldinia_pulchra)	((Phoenix_dactylifera	Pseudophoenix_vinifera)	(((Sabal_domingensis	(((Nypa_fruticans	Attalea_speciosa)	Bactris_major)	(Roystonea_regia	(Orania_palindan	(Reinhardtia_gracilis	Sclerosperma_profizianum)))))	((Reinhardtia_paiewonskiana	Reinhardtia_latisecta)	Reinhardtia_simplex))	(((Pelagodoxa_henryana	Podococcus_barteri)	(((Veitchia_spiralis	(Burretiokentia_grandiflora	(Dictyosperma_album	Heterospathe_cagayanensis)))	((Hydriastele_microspadix	Kentiopsis_piersoniorum)	(Prestoea_acuminata	(Oenocarpus_bataua	Oenocarpus_minor))))	Geonoma_undata))	Iriartea_deltoidea)))))	(Elaeis_guineensis	Elaeis_oleifera))	Kingia_australis);
(((Iriartea_deltoidea	(((Phoenix_dactylifera	Pseudophoenix_vinifera)	((((Geonoma_undata	(Prestoea_acuminata	((Dictyosperma_album	(Kentiopsis_piersoniorum	(Heterospathe_cagayanensis	Burretiokentia_grandiflora)))	(Veitchia_spiralis	Podococcus_barteri))))	(Pelagodoxa_henryana	Manicaria_saccifera))	((((Reinhardtia_simplex	Hydriastele_microspadix)	(Reinhardtia_paiewonskiana	Reinhardtia_latisecta))	(Oenocarpus_bataua	Oenocarpus_minor))	Leopoldinia_pulchra))	((Reinhardtia_gracilis	Sclerosperma_profizianum)	(Orania_palindan	(((Attalea_speciosa	Bactris_major)	Sabal_domingensis)	(Nypa_fruticans	Roystonea_regia))))))	Serenoa_repens))	(Elaeis_guineensis	Elaeis_oleifera))	Kingia_australis);
(((Pelagodoxa_henryana	Manicaria_saccifera)	((((Pseudophoenix_vinifera	((((Reinhardtia_gracilis	(Orania_palindan	Sclerosperma_profizianum))	(((Attalea_speciosa	(Nypa_fruticans	Bactris_major))	Sabal_domingensis)	Roystonea_regia))	Iriartea_deltoidea)	(((Reinhardtia_paiewonskiana	(Serenoa_repens	(Elaeis_guineensis	Elaeis_oleifera)))	Phoenix_dactylifera)	Reinhardtia_latisecta)))	((Prestoea_acuminata	(Oenocarpus_bataua	Oenocarpus_minor))	((Geonoma_undata	((Veitchia_spiralis	(((Hydriastele_microspadix	Kentiopsis_piersoniorum)	Burretiokentia_grandiflora)	Heterospathe_cagayanensis))	Dictyosperma_album))	Podococcus_barteri)))	Leopoldinia_pulchra)	Reinhardtia_simplex))	Kingia_australis);
((Pseudophoenix_vinifera	((((Prestoea_acuminata	(Oenocarpus_bataua	Oenocarpus_minor))	(((((Kentiopsis_piersoniorum	Heterospathe_cagayanensis)	Dictyosperma_album)	(Hydriastele_microspadix	Veitchia_spiralis))	Burretiokentia_grandiflora)	Geonoma_undata))	(Leopoldinia_pulchra	(Manicaria_saccifera	Pelagodoxa_henryana)))	(Phoenix_dactylifera	(((((Podococcus_barteri	Iriartea_deltoidea)	(Sclerosperma_profizianum	(Roystonea_regia	(Nypa_fruticans	Orania_palindan))))	((Bactris_major	Attalea_speciosa)	(((Elaeis_oleifera	Elaeis_guineensis)	Serenoa_repens)	Sabal_domingensis)))	Reinhardtia_gracilis)	((Reinhardtia_latisecta	Reinhardtia_paiewonskiana)	Reinhardtia_simplex)))))	Kingia_australis);
((Pseudophoenix_vinifera	((Manicaria_saccifera	Pelagodoxa_henryana)	(Phoenix_dactylifera	((Geonoma_undata	(Leopoldinia_pulchra	(((Oenocarpus_bataua	Oenocarpus_minor)	Prestoea_acuminata)	(((Serenoa_repens	(Elaeis_oleifera	Elaeis_guineensis))	Veitchia_spiralis)	(((Hydriastele_microspadix	Kentiopsis_piersoniorum)	Heterospathe_cagayanensis)	(Dictyosperma_album	Burretiokentia_grandiflora))))))	((Podococcus_barteri	Iriartea_deltoidea)	(((Reinhardtia_gracilis	(Attalea_speciosa	(Bactris_major	Sabal_domingensis)))	((Sclerosperma_profizianum	Orania_palindan)	(Nypa_fruticans	(Reinhardtia_paiewonskiana	Roystonea_regia))))	(Reinhardtia_latisecta	Reinhardtia_simplex)))))))	Kingia_australis);
(((Oenocarpus_bataua	Oenocarpus_minor)	((((((Podococcus_barteri	(Iriartea_deltoidea	Reinhardtia_simplex))	((((Reinhardtia_gracilis	Sclerosperma_profizianum)	Orania_palindan)	Nypa_fruticans)	((Reinhardtia_latisecta	((Sabal_domingensis	(Attalea_speciosa	Bactris_major))	Reinhardtia_paiewonskiana))	Roystonea_regia)))	((Pseudophoenix_vinifera	(Leopoldinia_pulchra	(Manicaria_saccifera	Pelagodoxa_henryana)))	Phoenix_dactylifera))	Geonoma_undata)	(((Serenoa_repens	(Elaeis_oleifera	Elaeis_guineensis))	Veitchia_spiralis)	(Kentiopsis_piersoniorum	(Dictyosperma_album	(Burretiokentia_grandiflora	(Prestoea_acuminata	Heterospathe_cagayanensis))))))	Hydriastele_microspadix))	Kingia_australis);
((Pelagodoxa_henryana	(((((((Reinhardtia_simplex	(Reinhardtia_paiewonskiana	Reinhardtia_latisecta))	Hydriastele_microspadix)	((Burretiokentia_grandiflora	(Oenocarpus_bataua	Oenocarpus_minor))	Prestoea_acuminata))	(Geonoma_undata	((Elaeis_oleifera	Elaeis_guineensis)	(Veitchia_spiralis	(Dictyosperma_album	(Kentiopsis_piersoniorum	Heterospathe_cagayanensis))))))	((Podococcus_barteri	((Reinhardtia_gracilis	((Pseudophoenix_vinifera	Phoenix_dactylifera)	Sclerosperma_profizianum))	((Nypa_fruticans	Roystonea_regia)	(Orania_palindan	(Sabal_domingensis	((Serenoa_repens	Attalea_speciosa)	Bactris_major))))))	Iriartea_deltoidea))	Leopoldinia_pulchra)	Manicaria_saccifera))	Kingia_australis);
((((((((Reinhardtia_simplex	Reinhardtia_latisecta)	(Reinhardtia_gracilis	(Orania_palindan	Sclerosperma_profizianum)))	((Reinhardtia_paiewonskiana	Roystonea_regia)	(Sabal_domingensis	(Attalea_speciosa	(Bactris_major	Nypa_fruticans)))))	(Pseudophoenix_vinifera	Phoenix_dactylifera))	(Iriartea_deltoidea	Podococcus_barteri))	(((Leopoldinia_pulchra	Hydriastele_microspadix)	(Oenocarpus_bataua	Oenocarpus_minor))	(Burretiokentia_grandiflora	((((Dictyosperma_album	Heterospathe_cagayanensis)	((Serenoa_repens	(Elaeis_oleifera	Elaeis_guineensis))	Veitchia_spiralis))	Geonoma_undata)	(Prestoea_acuminata	Kentiopsis_piersoniorum)))))	(Manicaria_saccifera	Pelagodoxa_henryana))	Kingia_australis);
((((((Oenocarpus_bataua	Oenocarpus_minor)	((((((Reinhardtia_simplex	(Reinhardtia_paiewonskiana	Reinhardtia_latisecta))	Hydriastele_microspadix)	Kentiopsis_piersoniorum)	(Prestoea_acuminata	(Burretiokentia_grandiflora	Geonoma_undata)))	((Veitchia_spiralis	Dictyosperma_album)	Heterospathe_cagayanensis))	((Serenoa_repens	(Elaeis_oleifera	Elaeis_guineensis))	(((Sabal_domingensis	(((Nypa_fruticans	Roystonea_regia)	(Orania_palindan	Sclerosperma_profizianum))	(Iriartea_deltoidea	Podococcus_barteri)))	(Reinhardtia_gracilis	(Phoenix_dactylifera	Pseudophoenix_vinifera)))	(Attalea_speciosa	Bactris_major)))))	Leopoldinia_pulchra)	Manicaria_saccifera)	Pelagodoxa_henryana)	Kingia_australis);
(((((((((((Nypa_fruticans	Roystonea_regia)	(Orania_palindan	Sclerosperma_profizianum))	(Iriartea_deltoidea	Podococcus_barteri))	(Sabal_domingensis	(Attalea_speciosa	Bactris_major)))	(((Reinhardtia_simplex	Reinhardtia_latisecta)	(((Burretiokentia_grandiflora	(Hydriastele_microspadix	Kentiopsis_piersoniorum))	(Dictyosperma_album	((Prestoea_acuminata	Heterospathe_cagayanensis)	Veitchia_spiralis)))	(Reinhardtia_paiewonskiana	(Serenoa_repens	(Elaeis_oleifera	Elaeis_guineensis)))))	Geonoma_undata))	(Oenocarpus_bataua	Oenocarpus_minor))	(Reinhardtia_gracilis	(Phoenix_dactylifera	Pseudophoenix_vinifera)))	Leopoldinia_pulchra)	Manicaria_saccifera)	Pelagodoxa_henryana)	Kingia_australis);
(((Elaeis_oleifera	Elaeis_guineensis)	(Iriartea_deltoidea	(Pseudophoenix_vinifera	(Phoenix_dactylifera	(((Podococcus_barteri	(Geonoma_undata	(((Oenocarpus_bataua	Oenocarpus_minor)	(Serenoa_repens	((Prestoea_acuminata	(Kentiopsis_piersoniorum	(Burretiokentia_grandiflora	(Dictyosperma_album	Heterospathe_cagayanensis))))	(Veitchia_spiralis	Hydriastele_microspadix))))	Leopoldinia_pulchra)))	(Manicaria_saccifera	Pelagodoxa_henryana))	(Sabal_domingensis	((Reinhardtia_simplex	(Reinhardtia_paiewonskiana	Reinhardtia_latisecta))	((Attalea_speciosa	(Bactris_major	Nypa_fruticans))	(((Orania_palindan	Sclerosperma_profizianum)	Reinhardtia_gracilis)	Roystonea_regia)))))))))	Kingia_australis);
((Pseudophoenix_vinifera	(((((Serenoa_repens	(Sabal_domingensis	(Elaeis_oleifera	Elaeis_guineensis)))	((Podococcus_barteri	Iriartea_deltoidea)	((Geonoma_undata	(((Heterospathe_cagayanensis	Kentiopsis_piersoniorum)	Dictyosperma_album)	((Burretiokentia_grandiflora	(Veitchia_spiralis	((Reinhardtia_paiewonskiana	(Reinhardtia_simplex	Reinhardtia_latisecta))	Hydriastele_microspadix)))	Prestoea_acuminata)))	((Leopoldinia_pulchra	(Manicaria_saccifera	Pelagodoxa_henryana))	(Oenocarpus_bataua	Oenocarpus_minor)))))	((Attalea_speciosa	(Bactris_major	Nypa_fruticans))	Roystonea_regia))	((Orania_palindan	Sclerosperma_profizianum)	Reinhardtia_gracilis))	Phoenix_dactylifera))	Kingia_australis);
((Pelagodoxa_henryana	(((Burretiokentia_grandiflora	(Leopoldinia_pulchra	Geonoma_undata))	(((Oenocarpus_bataua	Oenocarpus_minor)	(Prestoea_acuminata	((Veitchia_spiralis	((Reinhardtia_paiewonskiana	(Reinhardtia_latisecta	Reinhardtia_simplex))	Hydriastele_microspadix))	(Dictyosperma_album	(Kentiopsis_piersoniorum	Heterospathe_cagayanensis)))))	((Phoenix_dactylifera	Pseudophoenix_vinifera)	(((Roystonea_regia	(Podococcus_barteri	Iriartea_deltoidea))	(Orania_palindan	Sclerosperma_profizianum))	((Serenoa_repens	(Sabal_domingensis	(Elaeis_oleifera	Elaeis_guineensis)))	((Attalea_speciosa	(Bactris_major	Nypa_fruticans))	Reinhardtia_gracilis))))))	Manicaria_saccifera))	Kingia_australis);
((Pseudophoenix_vinifera	((((Reinhardtia_gracilis	(Bactris_major	(Serenoa_repens	Attalea_speciosa)))	((Nypa_fruticans	Roystonea_regia)	((Orania_palindan	Sclerosperma_profizianum)	Iriartea_deltoidea)))	((((((Leopoldinia_pulchra	(Elaeis_guineensis	Elaeis_oleifera))	(Geonoma_undata	(Veitchia_spiralis	(Dictyosperma_album	((Kentiopsis_piersoniorum	Hydriastele_microspadix)	(Heterospathe_cagayanensis	Burretiokentia_grandiflora))))))	(Prestoea_acuminata	(Oenocarpus_bataua	Oenocarpus_minor)))	(Pelagodoxa_henryana	Manicaria_saccifera))	(Sabal_domingensis	Podococcus_barteri))	(Reinhardtia_simplex	(Reinhardtia_latisecta	Reinhardtia_paiewonskiana))))	Phoenix_dactylifera))	Kingia_australis);
((Pseudophoenix_vinifera	(((Sclerosperma_profizianum	(((((Elaeis_guineensis	Elaeis_oleifera)	(Geonoma_undata	(((Kentiopsis_piersoniorum	Heterospathe_cagayanensis)	(Dictyosperma_album	Burretiokentia_grandiflora))	(Veitchia_spiralis	Hydriastele_microspadix))))	(Prestoea_acuminata	(Oenocarpus_bataua	Oenocarpus_minor)))	(Leopoldinia_pulchra	(Pelagodoxa_henryana	Manicaria_saccifera)))	(((Nypa_fruticans	Bactris_major)	Attalea_speciosa)	(((Serenoa_repens	(Sabal_domingensis	Podococcus_barteri))	Roystonea_regia)	(Iriartea_deltoidea	(Reinhardtia_simplex	Orania_palindan))))))	((Reinhardtia_latisecta	Reinhardtia_paiewonskiana)	Phoenix_dactylifera))	Reinhardtia_gracilis))	Kingia_australis);
((Pseudophoenix_vinifera	(Iriartea_deltoidea	((Podococcus_barteri	((((Serenoa_repens	(Leopoldinia_pulchra	(Elaeis_guineensis	Elaeis_oleifera)))	(Geonoma_undata	(((Dictyosperma_album	Heterospathe_cagayanensis)	(Burretiokentia_grandiflora	Kentiopsis_piersoniorum))	(Veitchia_spiralis	Hydriastele_microspadix))))	(Prestoea_acuminata	(Oenocarpus_bataua	Oenocarpus_minor)))	(Pelagodoxa_henryana	Manicaria_saccifera)))	(((((Reinhardtia_latisecta	Reinhardtia_paiewonskiana)	Reinhardtia_simplex)	Reinhardtia_gracilis)	(Phoenix_dactylifera	Sclerosperma_profizianum))	(Orania_palindan	(((Nypa_fruticans	Bactris_major)	Attalea_speciosa)	(Roystonea_regia	Sabal_domingensis)))))))	Kingia_australis);
(((Elaeis_guineensis	Elaeis_oleifera)	(Phoenix_dactylifera	((((Pseudophoenix_vinifera	Sabal_domingensis)	(Iriartea_deltoidea	Podococcus_barteri))	((((Oenocarpus_bataua	Oenocarpus_minor)	((Veitchia_spiralis	(Hydriastele_microspadix	((Dictyosperma_album	Burretiokentia_grandiflora)	(Heterospathe_cagayanensis	Kentiopsis_piersoniorum))))	Prestoea_acuminata))	((Pelagodoxa_henryana	Manicaria_saccifera)	Geonoma_undata))	(Serenoa_repens	Leopoldinia_pulchra)))	(((Orania_palindan	(Roystonea_regia	Sclerosperma_profizianum))	(((Reinhardtia_latisecta	Reinhardtia_paiewonskiana)	Reinhardtia_simplex)	Nypa_fruticans))	((Bactris_major	Attalea_speciosa)	Reinhardtia_gracilis)))))	Kingia_australis);
(((Elaeis_guineensis	Elaeis_oleifera)	(((((Pseudophoenix_vinifera	(Reinhardtia_paiewonskiana	Phoenix_dactylifera))	Podococcus_barteri)	((Reinhardtia_simplex	(((((Leopoldinia_pulchra	Hydriastele_microspadix)	(Oenocarpus_bataua	Oenocarpus_minor))	(Veitchia_spiralis	((((Heterospathe_cagayanensis	Burretiokentia_grandiflora)	Prestoea_acuminata)	Dictyosperma_album)	Kentiopsis_piersoniorum)))	(Pelagodoxa_henryana	Manicaria_saccifera))	Geonoma_undata))	Reinhardtia_latisecta))	((Sabal_domingensis	(Bactris_major	Attalea_speciosa))	(Serenoa_repens	(((Orania_palindan	Nypa_fruticans)	(Reinhardtia_gracilis	Sclerosperma_profizianum))	Roystonea_regia))))	Iriartea_deltoidea))	Kingia_australis);
(((Elaeis_guineensis	Elaeis_oleifera)	((((Pelagodoxa_henryana	Manicaria_saccifera)	(Phoenix_dactylifera	((((Burretiokentia_grandiflora	Sabal_domingensis)	Podococcus_barteri)	((((Reinhardtia_paiewonskiana	Reinhardtia_latisecta)	Reinhardtia_simplex)	Iriartea_deltoidea)	(((Orania_palindan	(Reinhardtia_gracilis	Sclerosperma_profizianum))	((Attalea_speciosa	(Nypa_fruticans	Bactris_major))	Roystonea_regia))	(Geonoma_undata	(((Hydriastele_microspadix	Veitchia_spiralis)	(Dictyosperma_album	(Heterospathe_cagayanensis	Kentiopsis_piersoniorum)))	(Prestoea_acuminata	(Oenocarpus_bataua	Oenocarpus_minor)))))))	Pseudophoenix_vinifera)))	Serenoa_repens)	Leopoldinia_pulchra))	Kingia_australis);
(((Elaeis_guineensis	Elaeis_oleifera)	((((Pelagodoxa_henryana	Manicaria_saccifera)	(((Phoenix_dactylifera	Pseudophoenix_vinifera)	((Podococcus_barteri	Iriartea_deltoidea)	((((Nypa_fruticans	Roystonea_regia)	(Orania_palindan	Sclerosperma_profizianum))	(Reinhardtia_gracilis	(Sabal_domingensis	(Attalea_speciosa	Bactris_major))))	((Reinhardtia_latisecta	Reinhardtia_simplex)	Reinhardtia_paiewonskiana))))	((Oenocarpus_bataua	(Oenocarpus_minor	Prestoea_acuminata))	(Geonoma_undata	((((Hydriastele_microspadix	Kentiopsis_piersoniorum)	Veitchia_spiralis)	Dictyosperma_album)	(Heterospathe_cagayanensis	Burretiokentia_grandiflora))))))	Serenoa_repens)	Leopoldinia_pulchra))	Kingia_australis);
(((Serenoa_repens	(Elaeis_guineensis	Elaeis_oleifera))	(((Burretiokentia_grandiflora	(((Sabal_domingensis	(Attalea_speciosa	Bactris_major))	((Iriartea_deltoidea	Podococcus_barteri)	(((Reinhardtia_latisecta	Reinhardtia_simplex)	((Nypa_fruticans	((Reinhardtia_gracilis	Reinhardtia_paiewonskiana)	Roystonea_regia))	(Orania_palindan	Sclerosperma_profizianum)))	(Phoenix_dactylifera	Pseudophoenix_vinifera))))	(Pelagodoxa_henryana	Manicaria_saccifera)))	(Leopoldinia_pulchra	Geonoma_undata))	(((Veitchia_spiralis	((Prestoea_acuminata	(Oenocarpus_bataua	Oenocarpus_minor))	(Hydriastele_microspadix	Kentiopsis_piersoniorum)))	Heterospathe_cagayanensis)	Dictyosperma_album)))	Kingia_australis);
((Pseudophoenix_vinifera	(((((Roystonea_regia	((((Reinhardtia_paiewonskiana	Reinhardtia_latisecta)	Reinhardtia_simplex)	(Attalea_speciosa	(Nypa_fruticans	Bactris_major)))	(Orania_palindan	(Reinhardtia_gracilis	Sclerosperma_profizianum))))	Iriartea_deltoidea)	((Pelagodoxa_henryana	Manicaria_saccifera)	((((Hydriastele_microspadix	Veitchia_spiralis)	(Kentiopsis_piersoniorum	((Dictyosperma_album	Burretiokentia_grandiflora)	Heterospathe_cagayanensis)))	(Prestoea_acuminata	(Oenocarpus_bataua	(Podococcus_barteri	Oenocarpus_minor))))	Geonoma_undata)))	(Leopoldinia_pulchra	Sabal_domingensis))	((Serenoa_repens	(Elaeis_guineensis	Elaeis_oleifera))	Phoenix_dactylifera)))	Kingia_australis);
((Pelagodoxa_henryana	((((Burretiokentia_grandiflora	((Veitchia_spiralis	(((Hydriastele_microspadix	Kentiopsis_piersoniorum)	Heterospathe_cagayanensis)	Dictyosperma_album))	Prestoea_acuminata))	(Serenoa_repens	(Oenocarpus_bataua	Oenocarpus_minor)))	((((Pseudophoenix_vinifera	(Sclerosperma_profizianum	Phoenix_dactylifera))	Reinhardtia_gracilis)	(((Roystonea_regia	Nypa_fruticans)	((((Reinhardtia_latisecta	Reinhardtia_simplex)	(Reinhardtia_paiewonskiana	(Elaeis_guineensis	Elaeis_oleifera)))	Iriartea_deltoidea)	Orania_palindan))	((Attalea_speciosa	Bactris_major)	Sabal_domingensis)))	((Manicaria_saccifera	Leopoldinia_pulchra)	Geonoma_undata)))	Podococcus_barteri))	Kingia_australis);
(((Elaeis_guineensis	Elaeis_oleifera)	(((Geonoma_undata	(Leopoldinia_pulchra	((Pelagodoxa_henryana	Manicaria_saccifera)	(((((Reinhardtia_paiewonskiana	(Reinhardtia_simplex	Reinhardtia_latisecta))	Reinhardtia_gracilis)	((Sabal_domingensis	(Attalea_speciosa	Bactris_major))	(Roystonea_regia	((Sclerosperma_profizianum	Orania_palindan)	Nypa_fruticans))))	(Pseudophoenix_vinifera	Phoenix_dactylifera))	(Iriartea_deltoidea	Podococcus_barteri)))))	((Prestoea_acuminata	(Oenocarpus_minor	Oenocarpus_bataua))	(((Dictyosperma_album	Heterospathe_cagayanensis)	(Kentiopsis_piersoniorum	Burretiokentia_grandiflora))	(Hydriastele_microspadix	Veitchia_spiralis))))	Serenoa_repens))	Kingia_australis);
(((Elaeis_guineensis	Elaeis_oleifera)	(Phoenix_dactylifera	((((((Pelagodoxa_henryana	Manicaria_saccifera)	(Prestoea_acuminata	((((Reinhardtia_paiewonskiana	(Reinhardtia_simplex	Reinhardtia_latisecta))	Hydriastele_microspadix)	Leopoldinia_pulchra)	(Oenocarpus_minor	Oenocarpus_bataua))))	(((Podococcus_barteri	Veitchia_spiralis)	Geonoma_undata)	(Dictyosperma_album	(Kentiopsis_piersoniorum	(Heterospathe_cagayanensis	Burretiokentia_grandiflora)))))	((Sabal_domingensis	((Serenoa_repens	Attalea_speciosa)	Bactris_major))	((Roystonea_regia	((Reinhardtia_gracilis	Sclerosperma_profizianum)	Orania_palindan))	Nypa_fruticans)))	Iriartea_deltoidea)	Pseudophoenix_vinifera)))	Kingia_australis);
(((Podococcus_barteri	((Reinhardtia_paiewonskiana	Phoenix_dactylifera)	(((((((Oenocarpus_minor	Oenocarpus_bataua)	Leopoldinia_pulchra)	Geonoma_undata)	(Veitchia_spiralis	(((Dictyosperma_album	Burretiokentia_grandiflora)	(Heterospathe_cagayanensis	Hydriastele_microspadix))	Kentiopsis_piersoniorum)))	(Pelagodoxa_henryana	Manicaria_saccifera))	((Prestoea_acuminata	((((Roystonea_regia	Nypa_fruticans)	Reinhardtia_gracilis)	(Sclerosperma_profizianum	Orania_palindan))	(Reinhardtia_simplex	Reinhardtia_latisecta)))	(Sabal_domingensis	(Attalea_speciosa	Bactris_major))))	((Serenoa_repens	(Elaeis_guineensis	Elaeis_oleifera))	Iriartea_deltoidea))))	Pseudophoenix_vinifera)	Kingia_australis);
((Pelagodoxa_henryana	(Manicaria_saccifera	(((Pseudophoenix_vinifera	Phoenix_dactylifera)	(((((Sclerosperma_profizianum	Orania_palindan)	(Roystonea_regia	Nypa_fruticans))	((Serenoa_repens	(Elaeis_guineensis	Elaeis_oleifera))	Iriartea_deltoidea))	Reinhardtia_gracilis)	((Reinhardtia_simplex	(Reinhardtia_paiewonskiana	Reinhardtia_latisecta))	(Sabal_domingensis	(Attalea_speciosa	Bactris_major)))))	((Oenocarpus_bataua	(Prestoea_acuminata	Oenocarpus_minor))	((Geonoma_undata	(Podococcus_barteri	Veitchia_spiralis))	((((Dictyosperma_album	Heterospathe_cagayanensis)	Kentiopsis_piersoniorum)	Burretiokentia_grandiflora)	(Hydriastele_microspadix	Leopoldinia_pulchra)))))))	Kingia_australis);
(((Elaeis_guineensis	Elaeis_oleifera)	((((Leopoldinia_pulchra	Geonoma_undata)	Burretiokentia_grandiflora)	(((Pelagodoxa_henryana	Manicaria_saccifera)	(((((Sabal_domingensis	(Attalea_speciosa	Bactris_major))	(Roystonea_regia	((Orania_palindan	(Reinhardtia_gracilis	Sclerosperma_profizianum))	Nypa_fruticans)))	(Reinhardtia_simplex	(Reinhardtia_paiewonskiana	Reinhardtia_latisecta)))	(Iriartea_deltoidea	Pseudophoenix_vinifera))	(Podococcus_barteri	Phoenix_dactylifera)))	(Veitchia_spiralis	((Dictyosperma_album	Heterospathe_cagayanensis)	((Hydriastele_microspadix	(Prestoea_acuminata	(Oenocarpus_minor	Oenocarpus_bataua)))	Kentiopsis_piersoniorum)))))	Serenoa_repens))	Kingia_australis);
((Pseudophoenix_vinifera	(Phoenix_dactylifera	(((((((Geonoma_undata	(Serenoa_repens	(Elaeis_guineensis	Elaeis_oleifera)))	(((Heterospathe_cagayanensis	(Burretiokentia_grandiflora	Dictyosperma_album))	Kentiopsis_piersoniorum)	(Veitchia_spiralis	Hydriastele_microspadix)))	Leopoldinia_pulchra)	(Prestoea_acuminata	(Oenocarpus_minor	Oenocarpus_bataua)))	(Pelagodoxa_henryana	Manicaria_saccifera))	((Sabal_domingensis	Bactris_major)	(((Nypa_fruticans	Roystonea_regia)	((Orania_palindan	(Reinhardtia_gracilis	Sclerosperma_profizianum))	Attalea_speciosa))	((Reinhardtia_simplex	Reinhardtia_latisecta)	Reinhardtia_paiewonskiana))))	(Iriartea_deltoidea	Podococcus_barteri))))	Kingia_australis);
((Pelagodoxa_henryana	(((((Sabal_domingensis	(Attalea_speciosa	Bactris_major))	(((Nypa_fruticans	Roystonea_regia)	(Orania_palindan	(Reinhardtia_gracilis	Sclerosperma_profizianum)))	(Iriartea_deltoidea	Podococcus_barteri)))	((Leopoldinia_pulchra	Manicaria_saccifera)	(Pseudophoenix_vinifera	Phoenix_dactylifera)))	(((Geonoma_undata	((Dictyosperma_album	((Hydriastele_microspadix	Kentiopsis_piersoniorum)	Heterospathe_cagayanensis))	Veitchia_spiralis))	Burretiokentia_grandiflora)	(Prestoea_acuminata	(Oenocarpus_minor	Oenocarpus_bataua))))	((Reinhardtia_simplex	Reinhardtia_latisecta)	((Serenoa_repens	(Elaeis_guineensis	Elaeis_oleifera))	Reinhardtia_paiewonskiana))))	Kingia_australis);
(((Elaeis_guineensis	Elaeis_oleifera)	((((((Sabal_domingensis	(Attalea_speciosa	Bactris_major))	((Sclerosperma_profizianum	Orania_palindan)	(((Iriartea_deltoidea	Podococcus_barteri)	Serenoa_repens)	(Nypa_fruticans	Roystonea_regia))))	Reinhardtia_gracilis)	Phoenix_dactylifera)	(((((Oenocarpus_minor	Oenocarpus_bataua)	(Prestoea_acuminata	(((Heterospathe_cagayanensis	Dictyosperma_album)	(Burretiokentia_grandiflora	Kentiopsis_piersoniorum))	(((Reinhardtia_simplex	(Reinhardtia_paiewonskiana	Reinhardtia_latisecta))	Hydriastele_microspadix)	Veitchia_spiralis))))	Pelagodoxa_henryana)	Geonoma_undata)	(Leopoldinia_pulchra	Manicaria_saccifera)))	Pseudophoenix_vinifera))	Kingia_australis);
((Pseudophoenix_vinifera	((Phoenix_dactylifera	(Serenoa_repens	(Elaeis_guineensis	Elaeis_oleifera)))	((((Sclerosperma_profizianum	Orania_palindan)	((Roystonea_regia	((((Pelagodoxa_henryana	Podococcus_barteri)	Iriartea_deltoidea)	(((Geonoma_undata	Burretiokentia_grandiflora)	(((Oenocarpus_minor	Oenocarpus_bataua)	Prestoea_acuminata)	(Dictyosperma_album	((Veitchia_spiralis	(Hydriastele_microspadix	Kentiopsis_piersoniorum))	Heterospathe_cagayanensis))))	(Reinhardtia_simplex	(Reinhardtia_latisecta	Reinhardtia_paiewonskiana))))	(Sabal_domingensis	(Attalea_speciosa	Bactris_major))))	Nypa_fruticans))	Reinhardtia_gracilis)	(Leopoldinia_pulchra	Manicaria_saccifera))))	Kingia_australis);
((Pseudophoenix_vinifera	(Phoenix_dactylifera	(((Sclerosperma_profizianum	Orania_palindan)	(((Roystonea_regia	(((((Pelagodoxa_henryana	Geonoma_undata)	(((Oenocarpus_minor	Oenocarpus_bataua)	Prestoea_acuminata)	(((Hydriastele_microspadix	(Burretiokentia_grandiflora	(Dictyosperma_album	Heterospathe_cagayanensis)))	Kentiopsis_piersoniorum)	Veitchia_spiralis)))	(Podococcus_barteri	Iriartea_deltoidea))	(((Elaeis_guineensis	Elaeis_oleifera)	Reinhardtia_paiewonskiana)	(Reinhardtia_simplex	Reinhardtia_latisecta)))	(Sabal_domingensis	((Serenoa_repens	Attalea_speciosa)	Bactris_major))))	Nypa_fruticans)	Reinhardtia_gracilis))	(Leopoldinia_pulchra	Manicaria_saccifera))))	Kingia_australis);
(((((Pelagodoxa_henryana	Manicaria_saccifera)	(((Leopoldinia_pulchra	Geonoma_undata)	((Prestoea_acuminata	((Kentiopsis_piersoniorum	(Dictyosperma_album	Heterospathe_cagayanensis))	((Hydriastele_microspadix	Veitchia_spiralis)	Burretiokentia_grandiflora)))	(Oenocarpus_bataua	Oenocarpus_minor)))	(((((((Reinhardtia_paiewonskiana	Phoenix_dactylifera)	Roystonea_regia)	(Nypa_fruticans	Podococcus_barteri))	Reinhardtia_gracilis)	Pseudophoenix_vinifera)	Iriartea_deltoidea)	((Orania_palindan	Sclerosperma_profizianum)	(Reinhardtia_latisecta	(Reinhardtia_simplex	((Attalea_speciosa	Bactris_major)	Sabal_domingensis)))))))	Serenoa_repens)	(Elaeis_oleifera	Elaeis_guineensis))	Kingia_australis);
((((Pelagodoxa_henryana	Manicaria_saccifera)	((((Iriartea_deltoidea	Podococcus_barteri)	(((Attalea_speciosa	(Nypa_fruticans	Roystonea_regia))	(Orania_palindan	((Pseudophoenix_vinifera	Phoenix_dactylifera)	(Reinhardtia_gracilis	Sclerosperma_profizianum))))	((Sabal_domingensis	((Reinhardtia_latisecta	Reinhardtia_paiewonskiana)	Reinhardtia_simplex))	(Serenoa_repens	Bactris_major))))	(Geonoma_undata	((((Kentiopsis_piersoniorum	Heterospathe_cagayanensis)	(Burretiokentia_grandiflora	Dictyosperma_album))	(Hydriastele_microspadix	Veitchia_spiralis))	((Oenocarpus_bataua	Oenocarpus_minor)	Prestoea_acuminata))))	Leopoldinia_pulchra))	(Elaeis_oleifera	Elaeis_guineensis))	Kingia_australis);
((Pelagodoxa_henryana	(((((Reinhardtia_latisecta	Reinhardtia_simplex)	((((Iriartea_deltoidea	Podococcus_barteri)	((Orania_palindan	Nypa_fruticans)	Roystonea_regia))	(((Sclerosperma_profizianum	Reinhardtia_gracilis)	(Bactris_major	(Pseudophoenix_vinifera	Phoenix_dactylifera)))	Attalea_speciosa))	Sabal_domingensis))	Reinhardtia_paiewonskiana)	((((Elaeis_oleifera	Elaeis_guineensis)	Veitchia_spiralis)	(((Kentiopsis_piersoniorum	Burretiokentia_grandiflora)	(Dictyosperma_album	Heterospathe_cagayanensis))	Geonoma_undata))	(Manicaria_saccifera	(Leopoldinia_pulchra	Hydriastele_microspadix))))	((Serenoa_repens	(Oenocarpus_bataua	Oenocarpus_minor))	Prestoea_acuminata)))	Kingia_australis);
((Pseudophoenix_vinifera	(Phoenix_dactylifera	(((Reinhardtia_gracilis	((Bactris_major	Attalea_speciosa)	(((Iriartea_deltoidea	Podococcus_barteri)	(Nypa_fruticans	Roystonea_regia))	(Orania_palindan	Sclerosperma_profizianum))))	Sabal_domingensis)	((((((Hydriastele_microspadix	(Reinhardtia_paiewonskiana	Reinhardtia_latisecta))	Reinhardtia_simplex)	(Oenocarpus_bataua	Oenocarpus_minor))	(((Serenoa_repens	(Elaeis_oleifera	Elaeis_guineensis))	Veitchia_spiralis)	((Burretiokentia_grandiflora	(Prestoea_acuminata	(Dictyosperma_album	(Kentiopsis_piersoniorum	Heterospathe_cagayanensis))))	Geonoma_undata)))	Leopoldinia_pulchra)	(Pelagodoxa_henryana	Manicaria_saccifera)))))	Kingia_australis);
((Pseudophoenix_vinifera	(Phoenix_dactylifera	((((((Geonoma_undata	(((Serenoa_repens	(Elaeis_oleifera	Elaeis_guineensis))	Veitchia_spiralis)	((Dictyosperma_album	(Burretiokentia_grandiflora	Heterospathe_cagayanensis))	Kentiopsis_piersoniorum)))	Leopoldinia_pulchra)	(((Hydriastele_microspadix	Reinhardtia_paiewonskiana)	(Reinhardtia_latisecta	Reinhardtia_simplex))	(Prestoea_acuminata	(Oenocarpus_bataua	Oenocarpus_minor))))	(Pelagodoxa_henryana	Manicaria_saccifera))	((Sabal_domingensis	(Bactris_major	Attalea_speciosa))	((Roystonea_regia	(Nypa_fruticans	(Orania_palindan	Sclerosperma_profizianum)))	Reinhardtia_gracilis)))	(Iriartea_deltoidea	Podococcus_barteri))))	Kingia_australis);
(((Elaeis_oleifera	Elaeis_guineensis)	(Iriartea_deltoidea	(((Sabal_domingensis	((Reinhardtia_latisecta	Reinhardtia_simplex)	(((Nypa_fruticans	Bactris_major)	Attalea_speciosa)	(Roystonea_regia	(Reinhardtia_gracilis	(Orania_palindan	Sclerosperma_profizianum))))))	(Pseudophoenix_vinifera	(Reinhardtia_paiewonskiana	Phoenix_dactylifera)))	(Podococcus_barteri	((((Geonoma_undata	((((Dictyosperma_album	Burretiokentia_grandiflora)	Heterospathe_cagayanensis)	Kentiopsis_piersoniorum)	Veitchia_spiralis))	Serenoa_repens)	((Leopoldinia_pulchra	Hydriastele_microspadix)	(Prestoea_acuminata	(Oenocarpus_bataua	Oenocarpus_minor))))	(Pelagodoxa_henryana	Manicaria_saccifera))))))	Kingia_australis);
(((Elaeis_oleifera	Elaeis_guineensis)	((Geonoma_undata	(Burretiokentia_grandiflora	(((Kentiopsis_piersoniorum	((Heterospathe_cagayanensis	Dictyosperma_album)	Prestoea_acuminata))	Veitchia_spiralis)	(((Leopoldinia_pulchra	(Reinhardtia_simplex	((Reinhardtia_latisecta	Reinhardtia_paiewonskiana)	Hydriastele_microspadix)))	(Oenocarpus_bataua	Oenocarpus_minor))	(((Reinhardtia_gracilis	(((Iriartea_deltoidea	Podococcus_barteri)	((Orania_palindan	Sclerosperma_profizianum)	(Nypa_fruticans	Roystonea_regia)))	(Sabal_domingensis	(Bactris_major	Attalea_speciosa))))	(Pseudophoenix_vinifera	Phoenix_dactylifera))	(Pelagodoxa_henryana	Manicaria_saccifera))))))	Serenoa_repens))	Kingia_australis);
(((Elaeis_oleifera	Elaeis_guineensis)	(((Leopoldinia_pulchra	((Podococcus_barteri	(((Pseudophoenix_vinifera	Phoenix_dactylifera)	Iriartea_deltoidea)	(Sabal_domingensis	((Orania_palindan	(Reinhardtia_gracilis	Sclerosperma_profizianum))	(((Nypa_fruticans	Attalea_speciosa)	Bactris_major)	((Reinhardtia_simplex	(Reinhardtia_latisecta	Reinhardtia_paiewonskiana))	Roystonea_regia))))))	(((Oenocarpus_bataua	Oenocarpus_minor)	(((Kentiopsis_piersoniorum	((Heterospathe_cagayanensis	Burretiokentia_grandiflora)	(Hydriastele_microspadix	Veitchia_spiralis)))	Dictyosperma_album)	Prestoea_acuminata))	Geonoma_undata)))	(Pelagodoxa_henryana	Manicaria_saccifera))	Serenoa_repens))	Kingia_australis);
((Pseudophoenix_vinifera	(Phoenix_dactylifera	(((((Roystonea_regia	(Nypa_fruticans	(Prestoea_acuminata	(Sabal_domingensis	(Attalea_speciosa	Bactris_major)))))	Orania_palindan)	(((((((Reinhardtia_simplex	(Reinhardtia_latisecta	Reinhardtia_paiewonskiana))	Leopoldinia_pulchra)	Hydriastele_microspadix)	(Oenocarpus_bataua	Oenocarpus_minor))	((Podococcus_barteri	Veitchia_spiralis)	(Geonoma_undata	((Dictyosperma_album	Heterospathe_cagayanensis)	(Burretiokentia_grandiflora	Kentiopsis_piersoniorum)))))	(Pelagodoxa_henryana	Manicaria_saccifera))	((Serenoa_repens	(Elaeis_oleifera	Elaeis_guineensis))	Iriartea_deltoidea)))	Reinhardtia_gracilis)	Sclerosperma_profizianum)))	Kingia_australis);
(((Elaeis_oleifera	Elaeis_guineensis)	((((((Prestoea_acuminata	(Oenocarpus_bataua	Oenocarpus_minor))	((Pelagodoxa_henryana	Manicaria_saccifera)	((((Burretiokentia_grandiflora	Dictyosperma_album)	((Veitchia_spiralis	Heterospathe_cagayanensis)	(Hydriastele_microspadix	Kentiopsis_piersoniorum)))	Geonoma_undata)	((Pseudophoenix_vinifera	(Phoenix_dactylifera	(Iriartea_deltoidea	Podococcus_barteri)))	((Sabal_domingensis	(Attalea_speciosa	Bactris_major))	(((Sclerosperma_profizianum	Orania_palindan)	(Roystonea_regia	Nypa_fruticans))	Reinhardtia_gracilis))))))	(Reinhardtia_simplex	Reinhardtia_latisecta))	Reinhardtia_paiewonskiana)	Leopoldinia_pulchra)	Serenoa_repens))	Kingia_australis);
(((Elaeis_oleifera	Elaeis_guineensis)	(((Serenoa_repens	((Prestoea_acuminata	(Oenocarpus_minor	Oenocarpus_bataua))	(((Pseudophoenix_vinifera	(Podococcus_barteri	Sabal_domingensis))	(((Iriartea_deltoidea	((Reinhardtia_paiewonskiana	Reinhardtia_latisecta)	Reinhardtia_simplex))	((Roystonea_regia	(Sclerosperma_profizianum	Orania_palindan))	(Reinhardtia_gracilis	((Nypa_fruticans	Bactris_major)	Attalea_speciosa))))	Phoenix_dactylifera))	(Pelagodoxa_henryana	Manicaria_saccifera))))	(Geonoma_undata	((Dictyosperma_album	(Kentiopsis_piersoniorum	Heterospathe_cagayanensis))	(Burretiokentia_grandiflora	(Hydriastele_microspadix	Veitchia_spiralis)))))	Leopoldinia_pulchra))	Kingia_australis);
(((Serenoa_repens	(Elaeis_oleifera	Elaeis_guineensis))	((Pelagodoxa_henryana	Manicaria_saccifera)	((((((Prestoea_acuminata	(Kentiopsis_piersoniorum	Heterospathe_cagayanensis))	Dictyosperma_album)	Veitchia_spiralis)	((Oenocarpus_bataua	Oenocarpus_minor)	(Leopoldinia_pulchra	Hydriastele_microspadix)))	Burretiokentia_grandiflora)	((((Sabal_domingensis	((Roystonea_regia	((Reinhardtia_gracilis	Sclerosperma_profizianum)	Orania_palindan))	((Nypa_fruticans	Bactris_major)	Attalea_speciosa)))	(Reinhardtia_simplex	(Reinhardtia_latisecta	Reinhardtia_paiewonskiana)))	(Iriartea_deltoidea	(Podococcus_barteri	(Pseudophoenix_vinifera	Phoenix_dactylifera))))	Geonoma_undata))))	Kingia_australis);
((((Leopoldinia_pulchra	Manicaria_saccifera)	(((Prestoea_acuminata	((Serenoa_repens	(Elaeis_oleifera	Elaeis_guineensis))	(Oenocarpus_bataua	Oenocarpus_minor)))	(Geonoma_undata	(Burretiokentia_grandiflora	((Kentiopsis_piersoniorum	((Hydriastele_microspadix	Veitchia_spiralis)	Heterospathe_cagayanensis))	Dictyosperma_album))))	(((Pseudophoenix_vinifera	Phoenix_dactylifera)	(Iriartea_deltoidea	Podococcus_barteri))	(Sabal_domingensis	(((Reinhardtia_simplex	Reinhardtia_latisecta)	Reinhardtia_paiewonskiana)	((Roystonea_regia	((Reinhardtia_gracilis	Sclerosperma_profizianum)	Orania_palindan))	((Nypa_fruticans	Bactris_major)	Attalea_speciosa)))))))	Pelagodoxa_henryana)	Kingia_australis);
((((Dictyosperma_album	(Heterospathe_cagayanensis	(Serenoa_repens	((((Prestoea_acuminata	(Oenocarpus_minor	Oenocarpus_bataua))	(Kentiopsis_piersoniorum	Hydriastele_microspadix))	Burretiokentia_grandiflora)	Veitchia_spiralis))))	(Geonoma_undata	(Leopoldinia_pulchra	(Manicaria_saccifera	((Pseudophoenix_vinifera	((Elaeis_oleifera	Elaeis_guineensis)	Phoenix_dactylifera))	(((Podococcus_barteri	(((Reinhardtia_simplex	Reinhardtia_latisecta)	Reinhardtia_paiewonskiana)	Iriartea_deltoidea))	(Roystonea_regia	(Nypa_fruticans	(Sclerosperma_profizianum	Orania_palindan))))	(Reinhardtia_gracilis	(Sabal_domingensis	(Bactris_major	Attalea_speciosa)))))))))	Pelagodoxa_henryana)	Kingia_australis);
((Pseudophoenix_vinifera	((Phoenix_dactylifera	(Sabal_domingensis	(Bactris_major	(Serenoa_repens	Attalea_speciosa))))	((((Prestoea_acuminata	(Oenocarpus_minor	Oenocarpus_bataua))	(Pelagodoxa_henryana	Manicaria_saccifera))	((Geonoma_undata	((Elaeis_oleifera	Elaeis_guineensis)	(((Hydriastele_microspadix	Veitchia_spiralis)	((Dictyosperma_album	Heterospathe_cagayanensis)	Kentiopsis_piersoniorum))	Burretiokentia_grandiflora)))	Leopoldinia_pulchra))	(Reinhardtia_gracilis	(Nypa_fruticans	((Sclerosperma_profizianum	Orania_palindan)	(((Iriartea_deltoidea	Podococcus_barteri)	(Reinhardtia_simplex	Reinhardtia_latisecta))	(Reinhardtia_paiewonskiana	Roystonea_regia))))))))	Kingia_australis);
((Pseudophoenix_vinifera	((((Nypa_fruticans	Attalea_speciosa)	Bactris_major)	(((Sclerosperma_profizianum	Phoenix_dactylifera)	Reinhardtia_gracilis)	((((Iriartea_deltoidea	Serenoa_repens)	(Podococcus_barteri	Sabal_domingensis))	(Orania_palindan	(Reinhardtia_simplex	(Reinhardtia_paiewonskiana	Reinhardtia_latisecta))))	Roystonea_regia)))	((Pelagodoxa_henryana	Manicaria_saccifera)	(((Veitchia_spiralis	(((Dictyosperma_album	(Burretiokentia_grandiflora	Heterospathe_cagayanensis))	Hydriastele_microspadix)	Kentiopsis_piersoniorum))	((Prestoea_acuminata	(Oenocarpus_minor	Oenocarpus_bataua))	(Geonoma_undata	(Elaeis_oleifera	Elaeis_guineensis))))	Leopoldinia_pulchra))))	Kingia_australis);
((Pelagodoxa_henryana	(Manicaria_saccifera	((Leopoldinia_pulchra	Geonoma_undata)	(((Oenocarpus_minor	Oenocarpus_bataua)	((Hydriastele_microspadix	Veitchia_spiralis)	((Burretiokentia_grandiflora	(Prestoea_acuminata	(Heterospathe_cagayanensis	Dictyosperma_album)))	Kentiopsis_piersoniorum)))	(((Reinhardtia_gracilis	((Roystonea_regia	(Nypa_fruticans	(Orania_palindan	((Podococcus_barteri	Sclerosperma_profizianum)	Phoenix_dactylifera))))	Iriartea_deltoidea))	(((Serenoa_repens	(Elaeis_oleifera	Elaeis_guineensis))	(Sabal_domingensis	(Attalea_speciosa	Bactris_major)))	Pseudophoenix_vinifera))	(Reinhardtia_simplex	(Reinhardtia_paiewonskiana	Reinhardtia_latisecta)))))))	Kingia_australis);
(((Elaeis_oleifera	Elaeis_guineensis)	((Sabal_domingensis	((Reinhardtia_simplex	Reinhardtia_latisecta)	(((Serenoa_repens	Attalea_speciosa)	Bactris_major)	(((Geonoma_undata	((Prestoea_acuminata	(Oenocarpus_minor	Oenocarpus_bataua))	((Hydriastele_microspadix	Veitchia_spiralis)	((Dictyosperma_album	Heterospathe_cagayanensis)	Kentiopsis_piersoniorum))))	(Burretiokentia_grandiflora	(((Pelagodoxa_henryana	Manicaria_saccifera)	Phoenix_dactylifera)	(Leopoldinia_pulchra	(Reinhardtia_gracilis	Pseudophoenix_vinifera)))))	((Podococcus_barteri	Iriartea_deltoidea)	((Nypa_fruticans	Roystonea_regia)	(Orania_palindan	Sclerosperma_profizianum)))))))	Reinhardtia_paiewonskiana))	Kingia_australis);
(((Serenoa_repens	(Elaeis_oleifera	Elaeis_guineensis))	(((Nypa_fruticans	Roystonea_regia)	((((Reinhardtia_simplex	(Reinhardtia_paiewonskiana	Reinhardtia_latisecta))	(((Manicaria_saccifera	Pelagodoxa_henryana)	(Geonoma_undata	(Leopoldinia_pulchra	((Prestoea_acuminata	(Oenocarpus_minor	Oenocarpus_bataua))	((((Hydriastele_microspadix	Kentiopsis_piersoniorum)	(Burretiokentia_grandiflora	Heterospathe_cagayanensis))	Veitchia_spiralis)	Dictyosperma_album)))))	Podococcus_barteri))	(Sabal_domingensis	(Attalea_speciosa	Bactris_major)))	Iriartea_deltoidea))	((Phoenix_dactylifera	(Reinhardtia_gracilis	(Orania_palindan	Sclerosperma_profizianum)))	Pseudophoenix_vinifera)))	Kingia_australis);
(((Elaeis_oleifera	Elaeis_guineensis)	(((((Leopoldinia_pulchra	((Phoenix_dactylifera	(Reinhardtia_gracilis	(Orania_palindan	Sclerosperma_profizianum)))	Pseudophoenix_vinifera))	(((Sabal_domingensis	(Attalea_speciosa	(Nypa_fruticans	Bactris_major)))	((Roystonea_regia	Podococcus_barteri)	Iriartea_deltoidea))	(((Veitchia_spiralis	(((Hydriastele_microspadix	Kentiopsis_piersoniorum)	(Dictyosperma_album	Heterospathe_cagayanensis))	Burretiokentia_grandiflora))	(Oenocarpus_bataua	(Prestoea_acuminata	Oenocarpus_minor)))	Geonoma_undata)))	(Reinhardtia_simplex	(Reinhardtia_paiewonskiana	Reinhardtia_latisecta)))	(Manicaria_saccifera	Pelagodoxa_henryana))	Serenoa_repens))	Kingia_australis);
((Pelagodoxa_henryana	(((Geonoma_undata	(((Elaeis_guineensis	Elaeis_oleifera)	Serenoa_repens)	(Dictyosperma_album	(Burretiokentia_grandiflora	((Heterospathe_cagayanensis	Kentiopsis_piersoniorum)	(Veitchia_spiralis	Hydriastele_microspadix))))))	((Prestoea_acuminata	Oenocarpus_minor)	Oenocarpus_bataua))	((Phoenix_dactylifera	((Reinhardtia_gracilis	(((Orania_palindan	Sclerosperma_profizianum)	((Roystonea_regia	Nypa_fruticans)	(Iriartea_deltoidea	Podococcus_barteri)))	((Sabal_domingensis	(Attalea_speciosa	Bactris_major))	(Reinhardtia_simplex	(Reinhardtia_latisecta	Reinhardtia_paiewonskiana)))))	Pseudophoenix_vinifera))	(Leopoldinia_pulchra	Manicaria_saccifera))))	Kingia_australis);
((Pseudophoenix_vinifera	((((Pelagodoxa_henryana	Manicaria_saccifera)	((Leopoldinia_pulchra	((Veitchia_spiralis	(Burretiokentia_grandiflora	((Heterospathe_cagayanensis	(Kentiopsis_piersoniorum	Hydriastele_microspadix))	Dictyosperma_album)))	(Prestoea_acuminata	(Oenocarpus_minor	Oenocarpus_bataua))))	Geonoma_undata))	(((Elaeis_guineensis	Elaeis_oleifera)	Serenoa_repens)	Phoenix_dactylifera))	((Iriartea_deltoidea	Podococcus_barteri)	((Roystonea_regia	Nypa_fruticans)	((Orania_palindan	Sclerosperma_profizianum)	(((Bactris_major	(Reinhardtia_gracilis	Attalea_speciosa))	Sabal_domingensis)	((Reinhardtia_simplex	Reinhardtia_latisecta)	Reinhardtia_paiewonskiana)))))))	Kingia_australis);
(((Elaeis_guineensis	Elaeis_oleifera)	(((Hydriastele_microspadix	Veitchia_spiralis)	((Heterospathe_cagayanensis	(Kentiopsis_piersoniorum	Burretiokentia_grandiflora))	Dictyosperma_album))	(((Prestoea_acuminata	((Oenocarpus_bataua	Oenocarpus_minor)	Serenoa_repens))	(((Pelagodoxa_henryana	Manicaria_saccifera)	((((((Bactris_major	Attalea_speciosa)	Sabal_domingensis)	(((Roystonea_regia	Podococcus_barteri)	(Iriartea_deltoidea	Nypa_fruticans))	(Orania_palindan	Sclerosperma_profizianum)))	Pseudophoenix_vinifera)	Phoenix_dactylifera)	Reinhardtia_gracilis))	((Reinhardtia_simplex	Reinhardtia_latisecta)	(Reinhardtia_paiewonskiana	Leopoldinia_pulchra))))	Geonoma_undata)))	Kingia_australis);
(((Elaeis_guineensis	Elaeis_oleifera)	((Phoenix_dactylifera	((((((((Veitchia_spiralis	((Heterospathe_cagayanensis	(Hydriastele_microspadix	Kentiopsis_piersoniorum))	Dictyosperma_album))	Geonoma_undata)	(((Oenocarpus_bataua	Oenocarpus_minor)	Prestoea_acuminata)	Burretiokentia_grandiflora))	(Leopoldinia_pulchra	(Pelagodoxa_henryana	Manicaria_saccifera)))	(Podococcus_barteri	Iriartea_deltoidea))	((Sabal_domingensis	((Reinhardtia_gracilis	((Roystonea_regia	Nypa_fruticans)	(Orania_palindan	Sclerosperma_profizianum)))	(Bactris_major	Attalea_speciosa)))	Reinhardtia_simplex))	Pseudophoenix_vinifera)	(Reinhardtia_paiewonskiana	Reinhardtia_latisecta)))	Serenoa_repens))	Kingia_australis);
(((Elaeis_guineensis	Elaeis_oleifera)	(((Geonoma_undata	(((((Podococcus_barteri	Pelagodoxa_henryana)	Manicaria_saccifera)	(Burretiokentia_grandiflora	((Phoenix_dactylifera	(Iriartea_deltoidea	Pseudophoenix_vinifera))	(((Reinhardtia_simplex	(Reinhardtia_paiewonskiana	Reinhardtia_latisecta))	(Roystonea_regia	(((Sclerosperma_profizianum	Orania_palindan)	Nypa_fruticans)	Reinhardtia_gracilis)))	((Bactris_major	Attalea_speciosa)	Sabal_domingensis)))))	((Oenocarpus_bataua	Oenocarpus_minor)	Prestoea_acuminata))	(((Veitchia_spiralis	Heterospathe_cagayanensis)	(Hydriastele_microspadix	Kentiopsis_piersoniorum))	Dictyosperma_album)))	Leopoldinia_pulchra)	Serenoa_repens))	Kingia_australis);
(((Elaeis_guineensis	Elaeis_oleifera)	((Phoenix_dactylifera	(((((Geonoma_undata	((((Hydriastele_microspadix	Veitchia_spiralis)	(Dictyosperma_album	((Kentiopsis_piersoniorum	Burretiokentia_grandiflora)	Heterospathe_cagayanensis)))	(Oenocarpus_bataua	(Oenocarpus_minor	Prestoea_acuminata)))	Leopoldinia_pulchra))	(Pelagodoxa_henryana	Manicaria_saccifera))	((Reinhardtia_simplex	(Reinhardtia_latisecta	Reinhardtia_paiewonskiana))	(Podococcus_barteri	Iriartea_deltoidea)))	((((Roystonea_regia	((Sclerosperma_profizianum	Orania_palindan)	Nypa_fruticans))	Reinhardtia_gracilis)	(Bactris_major	Attalea_speciosa))	Sabal_domingensis))	Pseudophoenix_vinifera))	Serenoa_repens))	Kingia_australis);
(((Pelagodoxa_henryana	Manicaria_saccifera)	(((Prestoea_acuminata	(Oenocarpus_bataua	Oenocarpus_minor))	((Geonoma_undata	(Dictyosperma_album	(((Heterospathe_cagayanensis	Kentiopsis_piersoniorum)	Burretiokentia_grandiflora)	(((Reinhardtia_simplex	(Reinhardtia_latisecta	Reinhardtia_paiewonskiana))	Hydriastele_microspadix)	Veitchia_spiralis))))	(Serenoa_repens	(Leopoldinia_pulchra	(Elaeis_guineensis	Elaeis_oleifera)))))	((Pseudophoenix_vinifera	Phoenix_dactylifera)	(Reinhardtia_gracilis	((Sabal_domingensis	((Sclerosperma_profizianum	Orania_palindan)	((Roystonea_regia	Nypa_fruticans)	(Podococcus_barteri	Iriartea_deltoidea))))	(Bactris_major	Attalea_speciosa))))))	Kingia_australis);
((Pelagodoxa_henryana	(((((Prestoea_acuminata	((Veitchia_spiralis	((Nypa_fruticans	Hydriastele_microspadix)	Burretiokentia_grandiflora))	((Kentiopsis_piersoniorum	Heterospathe_cagayanensis)	Dictyosperma_album)))	(Oenocarpus_bataua	Oenocarpus_minor))	((Reinhardtia_simplex	(Reinhardtia_latisecta	Reinhardtia_paiewonskiana))	((Sabal_domingensis	(Bactris_major	Attalea_speciosa))	((Podococcus_barteri	Roystonea_regia)	(Iriartea_deltoidea	((Serenoa_repens	(Leopoldinia_pulchra	(Elaeis_guineensis	Elaeis_oleifera)))	((((Sclerosperma_profizianum	Phoenix_dactylifera)	Reinhardtia_gracilis)	Pseudophoenix_vinifera)	Orania_palindan)))))))	Geonoma_undata)	Manicaria_saccifera))	Kingia_australis);
((((((((Sabal_domingensis	(Bactris_major	Attalea_speciosa))	(((Leopoldinia_pulchra	Manicaria_saccifera)	(Pseudophoenix_vinifera	(Phoenix_dactylifera	(Reinhardtia_gracilis	Sclerosperma_profizianum))))	(((Orania_palindan	(Reinhardtia_simplex	(Reinhardtia_latisecta	Reinhardtia_paiewonskiana)))	((Podococcus_barteri	Iriartea_deltoidea)	Serenoa_repens))	Roystonea_regia)))	((Veitchia_spiralis	((Kentiopsis_piersoniorum	(Heterospathe_cagayanensis	Nypa_fruticans))	Dictyosperma_album))	(Hydriastele_microspadix	((Oenocarpus_bataua	Oenocarpus_minor)	Prestoea_acuminata))))	Burretiokentia_grandiflora)	Geonoma_undata)	Pelagodoxa_henryana)	(Elaeis_guineensis	Elaeis_oleifera))	Kingia_australis);
((Pelagodoxa_henryana	(Geonoma_undata	((((Pseudophoenix_vinifera	(Hydriastele_microspadix	(Leopoldinia_pulchra	(Phoenix_dactylifera	(Reinhardtia_gracilis	Sclerosperma_profizianum)))))	Manicaria_saccifera)	(Serenoa_repens	(Elaeis_guineensis	Elaeis_oleifera)))	(((Podococcus_barteri	Iriartea_deltoidea)	(Nypa_fruticans	(Orania_palindan	(Roystonea_regia	(Sabal_domingensis	(Bactris_major	Attalea_speciosa))))))	((Kentiopsis_piersoniorum	((Prestoea_acuminata	((Reinhardtia_paiewonskiana	(Reinhardtia_simplex	Reinhardtia_latisecta))	Veitchia_spiralis))	((Oenocarpus_bataua	Oenocarpus_minor)	Burretiokentia_grandiflora)))	(Heterospathe_cagayanensis	Dictyosperma_album))))))	Kingia_australis);
((Pelagodoxa_henryana	(Manicaria_saccifera	((Oenocarpus_bataua	Oenocarpus_minor)	((Iriartea_deltoidea	((Sabal_domingensis	((Reinhardtia_gracilis	(Nypa_fruticans	((Orania_palindan	Sclerosperma_profizianum)	Roystonea_regia)))	((Serenoa_repens	Attalea_speciosa)	Bactris_major)))	(Pseudophoenix_vinifera	((Elaeis_guineensis	Elaeis_oleifera)	Phoenix_dactylifera))))	(Geonoma_undata	((Podococcus_barteri	Veitchia_spiralis)	(Leopoldinia_pulchra	(Prestoea_acuminata	((Dictyosperma_album	Heterospathe_cagayanensis)	((Hydriastele_microspadix	((Reinhardtia_paiewonskiana	Reinhardtia_latisecta)	(Burretiokentia_grandiflora	Reinhardtia_simplex)))	Kentiopsis_piersoniorum))))))))))	Kingia_australis);
(((Serenoa_repens	(Elaeis_guineensis	Elaeis_oleifera))	(Leopoldinia_pulchra	((((((Reinhardtia_paiewonskiana	Reinhardtia_latisecta)	Hydriastele_microspadix)	Reinhardtia_simplex)	((((Pseudophoenix_vinifera	Iriartea_deltoidea)	Phoenix_dactylifera)	((Bactris_major	Sabal_domingensis)	((Reinhardtia_gracilis	(Nypa_fruticans	((Orania_palindan	Sclerosperma_profizianum)	Roystonea_regia)))	Attalea_speciosa)))	(Pelagodoxa_henryana	Manicaria_saccifera)))	Geonoma_undata)	((((Podococcus_barteri	Veitchia_spiralis)	((Heterospathe_cagayanensis	Kentiopsis_piersoniorum)	Dictyosperma_album))	Burretiokentia_grandiflora)	((Oenocarpus_bataua	Oenocarpus_minor)	Prestoea_acuminata)))))	Kingia_australis);
((Manicaria_saccifera	((((Oenocarpus_bataua	Oenocarpus_minor)	(((Veitchia_spiralis	((Dictyosperma_album	Heterospathe_cagayanensis)	(((Reinhardtia_paiewonskiana	Reinhardtia_latisecta)	(Hydriastele_microspadix	Reinhardtia_simplex))	Kentiopsis_piersoniorum)))	((((Elaeis_guineensis	Elaeis_oleifera)	Leopoldinia_pulchra)	Serenoa_repens)	(Burretiokentia_grandiflora	Geonoma_undata)))	Prestoea_acuminata))	(Podococcus_barteri	(((Pseudophoenix_vinifera	Iriartea_deltoidea)	Phoenix_dactylifera)	((Roystonea_regia	((Reinhardtia_gracilis	Nypa_fruticans)	(Orania_palindan	Sclerosperma_profizianum)))	(Sabal_domingensis	(Bactris_major	Attalea_speciosa))))))	Pelagodoxa_henryana))	Kingia_australis);
(((((((Geonoma_undata	((Dictyosperma_album	(Kentiopsis_piersoniorum	(Burretiokentia_grandiflora	Heterospathe_cagayanensis)))	(Hydriastele_microspadix	(Podococcus_barteri	Veitchia_spiralis))))	(((Elaeis_guineensis	Elaeis_oleifera)	Leopoldinia_pulchra)	Serenoa_repens))	(Prestoea_acuminata	(Oenocarpus_bataua	Oenocarpus_minor)))	((((Sabal_domingensis	(((Orania_palindan	Sclerosperma_profizianum)	((Attalea_speciosa	(Nypa_fruticans	Bactris_major))	Reinhardtia_gracilis))	Roystonea_regia))	((Reinhardtia_paiewonskiana	(Reinhardtia_latisecta	Reinhardtia_simplex))	Iriartea_deltoidea))	Phoenix_dactylifera)	Pseudophoenix_vinifera))	Manicaria_saccifera)	Pelagodoxa_henryana)	Kingia_australis);
((Pseudophoenix_vinifera	((Sabal_domingensis	((Reinhardtia_paiewonskiana	(Reinhardtia_latisecta	Reinhardtia_simplex))	((Roystonea_regia	(Attalea_speciosa	(Nypa_fruticans	Bactris_major)))	(Reinhardtia_gracilis	(Orania_palindan	Sclerosperma_profizianum)))))	((Phoenix_dactylifera	Iriartea_deltoidea)	((Manicaria_saccifera	Pelagodoxa_henryana)	((((((Dictyosperma_album	(((Hydriastele_microspadix	Kentiopsis_piersoniorum)	Burretiokentia_grandiflora)	Heterospathe_cagayanensis))	(Podococcus_barteri	Veitchia_spiralis))	Geonoma_undata)	((Elaeis_guineensis	Elaeis_oleifera)	Serenoa_repens))	(Prestoea_acuminata	(Oenocarpus_bataua	Oenocarpus_minor)))	Leopoldinia_pulchra)))))	Kingia_australis);
((Pseudophoenix_vinifera	((((Iriartea_deltoidea	Sabal_domingensis)	Phoenix_dactylifera)	(((Attalea_speciosa	(Nypa_fruticans	Bactris_major))	(Reinhardtia_gracilis	(Roystonea_regia	(Orania_palindan	Sclerosperma_profizianum))))	((Manicaria_saccifera	Pelagodoxa_henryana)	((((((Dictyosperma_album	(Kentiopsis_piersoniorum	((Elaeis_guineensis	Elaeis_oleifera)	Serenoa_repens)))	((Hydriastele_microspadix	Veitchia_spiralis)	Heterospathe_cagayanensis))	(Burretiokentia_grandiflora	Geonoma_undata))	Podococcus_barteri)	((Oenocarpus_bataua	Oenocarpus_minor)	Prestoea_acuminata))	Leopoldinia_pulchra))))	((Reinhardtia_paiewonskiana	Reinhardtia_latisecta)	Reinhardtia_simplex)))	Kingia_australis);
((Pseudophoenix_vinifera	((Reinhardtia_gracilis	((Phoenix_dactylifera	Sclerosperma_profizianum)	((((((Kentiopsis_piersoniorum	(Heterospathe_cagayanensis	Burretiokentia_grandiflora))	Veitchia_spiralis)	Dictyosperma_album)	Geonoma_undata)	(Manicaria_saccifera	Pelagodoxa_henryana))	((((Reinhardtia_simplex	(Reinhardtia_latisecta	Reinhardtia_paiewonskiana))	Hydriastele_microspadix)	((Oenocarpus_bataua	Oenocarpus_minor)	Prestoea_acuminata))	Leopoldinia_pulchra))))	(((Orania_palindan	((Attalea_speciosa	(Nypa_fruticans	Bactris_major))	Podococcus_barteri))	(Roystonea_regia	Sabal_domingensis))	(((Elaeis_guineensis	Elaeis_oleifera)	Serenoa_repens)	Iriartea_deltoidea))))	Kingia_australis);
((Pelagodoxa_henryana	(((((Dictyosperma_album	(Heterospathe_cagayanensis	(Veitchia_spiralis	(Prestoea_acuminata	((Hydriastele_microspadix	Kentiopsis_piersoniorum)	Burretiokentia_grandiflora)))))	(Oenocarpus_bataua	Oenocarpus_minor))	(((Reinhardtia_gracilis	((Sabal_domingensis	(Attalea_speciosa	Bactris_major))	((Sclerosperma_profizianum	Orania_palindan)	(Nypa_fruticans	Roystonea_regia))))	(((Elaeis_guineensis	Elaeis_oleifera)	Serenoa_repens)	Iriartea_deltoidea))	(Pseudophoenix_vinifera	(((Reinhardtia_simplex	Reinhardtia_latisecta)	Reinhardtia_paiewonskiana)	Phoenix_dactylifera))))	(Leopoldinia_pulchra	(Podococcus_barteri	Geonoma_undata)))	Manicaria_saccifera))	Kingia_australis);
((Manicaria_saccifera	(((((Oenocarpus_bataua	(Oenocarpus_minor	Prestoea_acuminata))	(Burretiokentia_grandiflora	(Geonoma_undata	((Hydriastele_microspadix	Veitchia_spiralis)	((Kentiopsis_piersoniorum	Dictyosperma_album)	Heterospathe_cagayanensis)))))	((Pseudophoenix_vinifera	(((Elaeis_guineensis	Elaeis_oleifera)	Serenoa_repens)	Phoenix_dactylifera))	(Iriartea_deltoidea	((((Reinhardtia_paiewonskiana	Roystonea_regia)	((Reinhardtia_gracilis	Sclerosperma_profizianum)	((Reinhardtia_simplex	Reinhardtia_latisecta)	(Attalea_speciosa	(Nypa_fruticans	Bactris_major)))))	Orania_palindan)	Sabal_domingensis))))	(Podococcus_barteri	Pelagodoxa_henryana))	Leopoldinia_pulchra))	Kingia_australis);
((Pelagodoxa_henryana	((((((Phoenix_dactylifera	Pseudophoenix_vinifera)	(((Bactris_major	Attalea_speciosa)	Sabal_domingensis)	(((((((Elaeis_guineensis	Elaeis_oleifera)	Serenoa_repens)	Orania_palindan)	Sclerosperma_profizianum)	(Nypa_fruticans	Roystonea_regia))	Reinhardtia_gracilis)	(Reinhardtia_simplex	(Reinhardtia_paiewonskiana	Reinhardtia_latisecta)))))	Iriartea_deltoidea)	(Prestoea_acuminata	(Oenocarpus_bataua	Oenocarpus_minor)))	((Leopoldinia_pulchra	((Hydriastele_microspadix	(Podococcus_barteri	Veitchia_spiralis))	((Kentiopsis_piersoniorum	(Burretiokentia_grandiflora	Heterospathe_cagayanensis))	Dictyosperma_album)))	Geonoma_undata))	Manicaria_saccifera))	Kingia_australis);
(((Elaeis_oleifera	Elaeis_guineensis)	((Geonoma_undata	(Veitchia_spiralis	((Dictyosperma_album	Heterospathe_cagayanensis)	(Hydriastele_microspadix	Kentiopsis_piersoniorum))))	((((((Burretiokentia_grandiflora	((((Iriartea_deltoidea	Podococcus_barteri)	(Pseudophoenix_vinifera	Phoenix_dactylifera))	(Sabal_domingensis	((Reinhardtia_gracilis	(Roystonea_regia	(Orania_palindan	Sclerosperma_profizianum)))	(Attalea_speciosa	(Nypa_fruticans	Bactris_major)))))	Reinhardtia_simplex))	(Oenocarpus_bataua	(Prestoea_acuminata	Oenocarpus_minor)))	(Pelagodoxa_henryana	Manicaria_saccifera))	Serenoa_repens)	Leopoldinia_pulchra)	(Reinhardtia_latisecta	Reinhardtia_paiewonskiana))))	Kingia_australis);
((Pseudophoenix_vinifera	(Phoenix_dactylifera	((((Reinhardtia_simplex	(Reinhardtia_latisecta	Reinhardtia_paiewonskiana))	((Attalea_speciosa	Nypa_fruticans)	(Roystonea_regia	(Orania_palindan	(Reinhardtia_gracilis	Sclerosperma_profizianum)))))	(Iriartea_deltoidea	((Podococcus_barteri	Sabal_domingensis)	((Oenocarpus_bataua	(Prestoea_acuminata	(Burretiokentia_grandiflora	Oenocarpus_minor)))	((Pelagodoxa_henryana	Manicaria_saccifera)	(((Hydriastele_microspadix	Veitchia_spiralis)	(Dictyosperma_album	(Heterospathe_cagayanensis	Kentiopsis_piersoniorum)))	((Serenoa_repens	(Elaeis_oleifera	Elaeis_guineensis))	(Leopoldinia_pulchra	Geonoma_undata))))))))	Bactris_major)))	Kingia_australis);
(((Elaeis_oleifera	Elaeis_guineensis)	(((Geonoma_undata	(((((Oenocarpus_bataua	Oenocarpus_minor)	((Pelagodoxa_henryana	Manicaria_saccifera)	Leopoldinia_pulchra))	((Pseudophoenix_vinifera	((Sabal_domingensis	(Reinhardtia_gracilis	((Nypa_fruticans	Bactris_major)	Attalea_speciosa)))	(Sclerosperma_profizianum	(Roystonea_regia	Orania_palindan))))	(Phoenix_dactylifera	(Iriartea_deltoidea	Podococcus_barteri))))	(Reinhardtia_simplex	Reinhardtia_latisecta))	(Dictyosperma_album	(((Burretiokentia_grandiflora	(Prestoea_acuminata	Heterospathe_cagayanensis))	Kentiopsis_piersoniorum)	(Hydriastele_microspadix	Veitchia_spiralis)))))	Reinhardtia_paiewonskiana)	Serenoa_repens))	Kingia_australis);
(((Elaeis_oleifera	Elaeis_guineensis)	((Geonoma_undata	(((((((Roystonea_regia	Nypa_fruticans)	Orania_palindan)	(Iriartea_deltoidea	Podococcus_barteri))	((Sabal_domingensis	(Attalea_speciosa	Bactris_major))	(Reinhardtia_simplex	(Reinhardtia_paiewonskiana	Reinhardtia_latisecta))))	(((Leopoldinia_pulchra	Pseudophoenix_vinifera)	(Phoenix_dactylifera	(Reinhardtia_gracilis	Sclerosperma_profizianum)))	(Pelagodoxa_henryana	Manicaria_saccifera)))	(Oenocarpus_bataua	(Prestoea_acuminata	Oenocarpus_minor)))	(((Dictyosperma_album	((Hydriastele_microspadix	Kentiopsis_piersoniorum)	Heterospathe_cagayanensis))	Veitchia_spiralis)	Burretiokentia_grandiflora)))	Serenoa_repens))	Kingia_australis);
(((Elaeis_oleifera	Elaeis_guineensis)	(((Geonoma_undata	(((Oenocarpus_bataua	Oenocarpus_minor)	Prestoea_acuminata)	((((Iriartea_deltoidea	Podococcus_barteri)	Burretiokentia_grandiflora)	(Reinhardtia_paiewonskiana	(((Sabal_domingensis	Bactris_major)	(Attalea_speciosa	(((Reinhardtia_gracilis	Sclerosperma_profizianum)	(Nypa_fruticans	Roystonea_regia))	Orania_palindan)))	(Reinhardtia_latisecta	Reinhardtia_simplex))))	((Phoenix_dactylifera	(Leopoldinia_pulchra	(Pelagodoxa_henryana	Manicaria_saccifera)))	Pseudophoenix_vinifera))))	(Veitchia_spiralis	(Dictyosperma_album	((Hydriastele_microspadix	Kentiopsis_piersoniorum)	Heterospathe_cagayanensis))))	Serenoa_repens))	Kingia_australis);
(((Elaeis_oleifera	Elaeis_guineensis)	(((((Hydriastele_microspadix	Veitchia_spiralis)	(Dictyosperma_album	(Heterospathe_cagayanensis	(Kentiopsis_piersoniorum	Burretiokentia_grandiflora))))	(((((((Sabal_domingensis	Reinhardtia_gracilis)	((Orania_palindan	Sclerosperma_profizianum)	Roystonea_regia))	((Nypa_fruticans	Bactris_major)	Attalea_speciosa))	(Pseudophoenix_vinifera	Phoenix_dactylifera))	(Iriartea_deltoidea	(((Podococcus_barteri	Reinhardtia_paiewonskiana)	Reinhardtia_latisecta)	Reinhardtia_simplex)))	(Pelagodoxa_henryana	Manicaria_saccifera))	(((Oenocarpus_bataua	Oenocarpus_minor)	Prestoea_acuminata)	Leopoldinia_pulchra)))	Geonoma_undata)	Serenoa_repens))	Kingia_australis);
((Pseudophoenix_vinifera	(Iriartea_deltoidea	((Geonoma_undata	((((Reinhardtia_latisecta	Reinhardtia_simplex)	Reinhardtia_paiewonskiana)	(Pelagodoxa_henryana	Manicaria_saccifera))	(Leopoldinia_pulchra	(((Podococcus_barteri	Veitchia_spiralis)	(Kentiopsis_piersoniorum	(Hydriastele_microspadix	(Prestoea_acuminata	(Burretiokentia_grandiflora	(Dictyosperma_album	Heterospathe_cagayanensis))))))	(Oenocarpus_bataua	Oenocarpus_minor)))))	((Sabal_domingensis	((Reinhardtia_gracilis	((Nypa_fruticans	Bactris_major)	Attalea_speciosa))	((Orania_palindan	Sclerosperma_profizianum)	Roystonea_regia)))	((Serenoa_repens	(Elaeis_oleifera	Elaeis_guineensis))	Phoenix_dactylifera)))))	Kingia_australis);
(((Elaeis_oleifera	Elaeis_guineensis)	(((((Iriartea_deltoidea	((Geonoma_undata	((((((Dictyosperma_album	Heterospathe_cagayanensis)	Prestoea_acuminata)	Burretiokentia_grandiflora)	Kentiopsis_piersoniorum)	(Pelagodoxa_henryana	Manicaria_saccifera))	(Leopoldinia_pulchra	(((((Reinhardtia_latisecta	Reinhardtia_simplex)	Reinhardtia_paiewonskiana)	Hydriastele_microspadix)	(Podococcus_barteri	Veitchia_spiralis))	(Oenocarpus_bataua	Oenocarpus_minor)))))	((Bactris_major	Attalea_speciosa)	((Nypa_fruticans	((Orania_palindan	Sclerosperma_profizianum)	Roystonea_regia))	Reinhardtia_gracilis))))	Sabal_domingensis)	Phoenix_dactylifera)	Pseudophoenix_vinifera)	Serenoa_repens))	Kingia_australis);
((Pseudophoenix_vinifera	((((((Nypa_fruticans	Attalea_speciosa)	((Orania_palindan	Sclerosperma_profizianum)	(Reinhardtia_gracilis	Roystonea_regia)))	(((Geonoma_undata	Leopoldinia_pulchra)	((((Reinhardtia_latisecta	Reinhardtia_simplex)	Reinhardtia_paiewonskiana)	(Pelagodoxa_henryana	Manicaria_saccifera))	(((Burretiokentia_grandiflora	((Kentiopsis_piersoniorum	Hydriastele_microspadix)	(Heterospathe_cagayanensis	(Prestoea_acuminata	Veitchia_spiralis))))	Dictyosperma_album)	(Oenocarpus_bataua	Oenocarpus_minor))))	(Iriartea_deltoidea	(Serenoa_repens	(Elaeis_oleifera	Elaeis_guineensis)))))	(Podococcus_barteri	Sabal_domingensis))	Phoenix_dactylifera)	Bactris_major))	Kingia_australis);
((Pelagodoxa_henryana	(Manicaria_saccifera	(((Geonoma_undata	(((Burretiokentia_grandiflora	Dictyosperma_album)	(Kentiopsis_piersoniorum	Heterospathe_cagayanensis))	(Hydriastele_microspadix	Veitchia_spiralis)))	(Prestoea_acuminata	(Oenocarpus_bataua	Oenocarpus_minor)))	(((Phoenix_dactylifera	((Leopoldinia_pulchra	Bactris_major)	Pseudophoenix_vinifera))	((Reinhardtia_latisecta	Reinhardtia_simplex)	((Nypa_fruticans	Attalea_speciosa)	(Roystonea_regia	((Orania_palindan	Sclerosperma_profizianum)	Reinhardtia_gracilis)))))	((Sabal_domingensis	Podococcus_barteri)	(Iriartea_deltoidea	(Reinhardtia_paiewonskiana	(Serenoa_repens	(Elaeis_oleifera	Elaeis_guineensis)))))))))	Kingia_australis);
(((((((Prestoea_acuminata	(Serenoa_repens	(Burretiokentia_grandiflora	Oenocarpus_minor)))	Oenocarpus_bataua)	((Sabal_domingensis	Podococcus_barteri)	(((Bactris_major	((Reinhardtia_gracilis	((Orania_palindan	(Attalea_speciosa	Nypa_fruticans))	Roystonea_regia))	Sclerosperma_profizianum))	(Pseudophoenix_vinifera	(((Reinhardtia_latisecta	Reinhardtia_simplex)	Reinhardtia_paiewonskiana)	Phoenix_dactylifera)))	Iriartea_deltoidea)))	(Leopoldinia_pulchra	(Pelagodoxa_henryana	Manicaria_saccifera)))	(Geonoma_undata	(Veitchia_spiralis	(Kentiopsis_piersoniorum	((Dictyosperma_album	Heterospathe_cagayanensis)	Hydriastele_microspadix)))))	(Elaeis_oleifera	Elaeis_guineensis))	Kingia_australis);
(((Reinhardtia_paiewonskiana	(Reinhardtia_latisecta	(Reinhardtia_simplex	(((((((Serenoa_repens	(Elaeis_oleifera	Elaeis_guineensis))	Iriartea_deltoidea)	(Podococcus_barteri	((Hydriastele_microspadix	(Leopoldinia_pulchra	(Pelagodoxa_henryana	Manicaria_saccifera)))	(Geonoma_undata	((Veitchia_spiralis	((Prestoea_acuminata	(Burretiokentia_grandiflora	Oenocarpus_minor))	Oenocarpus_bataua))	((Kentiopsis_piersoniorum	Dictyosperma_album)	Heterospathe_cagayanensis))))))	(Nypa_fruticans	(Roystonea_regia	Sabal_domingensis)))	(Reinhardtia_gracilis	(Orania_palindan	Sclerosperma_profizianum)))	(Bactris_major	Attalea_speciosa))	Phoenix_dactylifera))))	Pseudophoenix_vinifera)	Kingia_australis);
(((Roystonea_regia	((((Bactris_major	Attalea_speciosa)	Sabal_domingensis)	((Leopoldinia_pulchra	((Geonoma_undata	Burretiokentia_grandiflora)	(((Podococcus_barteri	Veitchia_spiralis)	(Hydriastele_microspadix	(Prestoea_acuminata	(Oenocarpus_bataua	Oenocarpus_minor))))	((Heterospathe_cagayanensis	Dictyosperma_album)	Kentiopsis_piersoniorum))))	((Manicaria_saccifera	Pelagodoxa_henryana)	((Serenoa_repens	(Elaeis_oleifera	Elaeis_guineensis))	Iriartea_deltoidea))))	(Orania_palindan	Nypa_fruticans)))	((Reinhardtia_paiewonskiana	Reinhardtia_gracilis)	(((Reinhardtia_latisecta	Reinhardtia_simplex)	(Pseudophoenix_vinifera	Phoenix_dactylifera))	Sclerosperma_profizianum)))	Kingia_australis);
(((Elaeis_oleifera	Elaeis_guineensis)	(Phoenix_dactylifera	(Pseudophoenix_vinifera	(((((Bactris_major	(Serenoa_repens	Attalea_speciosa))	Sabal_domingensis)	((Reinhardtia_paiewonskiana	Reinhardtia_latisecta)	Reinhardtia_simplex))	((Reinhardtia_gracilis	(Nypa_fruticans	Roystonea_regia))	(Orania_palindan	Sclerosperma_profizianum)))	((((((Podococcus_barteri	Veitchia_spiralis)	((Leopoldinia_pulchra	Hydriastele_microspadix)	(Oenocarpus_bataua	Oenocarpus_minor)))	(Prestoea_acuminata	(Burretiokentia_grandiflora	((Kentiopsis_piersoniorum	Heterospathe_cagayanensis)	Dictyosperma_album))))	Geonoma_undata)	(Manicaria_saccifera	Pelagodoxa_henryana))	Iriartea_deltoidea)))))	Kingia_australis);
((Pseudophoenix_vinifera	(((((((((Reinhardtia_paiewonskiana	Reinhardtia_latisecta)	Reinhardtia_simplex)	((Nypa_fruticans	Attalea_speciosa)	(Orania_palindan	Roystonea_regia)))	Sclerosperma_profizianum)	Reinhardtia_gracilis)	Bactris_major)	(Serenoa_repens	((((Pelagodoxa_henryana	(((Leopoldinia_pulchra	Hydriastele_microspadix)	(Prestoea_acuminata	(Oenocarpus_bataua	Oenocarpus_minor)))	(((Heterospathe_cagayanensis	(Burretiokentia_grandiflora	Kentiopsis_piersoniorum))	Dictyosperma_album)	Veitchia_spiralis)))	Geonoma_undata)	(Elaeis_oleifera	Elaeis_guineensis))	(Sabal_domingensis	(Podococcus_barteri	Iriartea_deltoidea)))))	Phoenix_dactylifera)	Manicaria_saccifera))	Kingia_australis);
((((Pseudophoenix_vinifera	(((((Reinhardtia_simplex	((Oenocarpus_bataua	Oenocarpus_minor)	((((Elaeis_oleifera	Elaeis_guineensis)	Geonoma_undata)	(((Prestoea_acuminata	(Leopoldinia_pulchra	Hydriastele_microspadix))	(Kentiopsis_piersoniorum	(Dictyosperma_album	Heterospathe_cagayanensis)))	(Veitchia_spiralis	Burretiokentia_grandiflora)))	(Manicaria_saccifera	Pelagodoxa_henryana))))	((Iriartea_deltoidea	(((Roystonea_regia	Podococcus_barteri)	((Reinhardtia_latisecta	Reinhardtia_paiewonskiana)	Nypa_fruticans))	(Orania_palindan	Sclerosperma_profizianum)))	Serenoa_repens))	Sabal_domingensis)	Phoenix_dactylifera)	Reinhardtia_gracilis))	Bactris_major)	Attalea_speciosa)	Kingia_australis);
(((Elaeis_oleifera	Elaeis_guineensis)	((((Geonoma_undata	(((((Kentiopsis_piersoniorum	(Dictyosperma_album	Heterospathe_cagayanensis))	(Veitchia_spiralis	Hydriastele_microspadix))	Reinhardtia_simplex)	Prestoea_acuminata)	(((((Roystonea_regia	Iriartea_deltoidea)	(Podococcus_barteri	(Nypa_fruticans	(Orania_palindan	Sclerosperma_profizianum))))	(((Bactris_major	Attalea_speciosa)	Sabal_domingensis)	((Pseudophoenix_vinifera	(Reinhardtia_gracilis	Phoenix_dactylifera))	(Reinhardtia_latisecta	Reinhardtia_paiewonskiana))))	(Manicaria_saccifera	Pelagodoxa_henryana))	(Oenocarpus_bataua	Oenocarpus_minor))))	Burretiokentia_grandiflora)	Leopoldinia_pulchra)	Serenoa_repens))	Kingia_australis);
(((Elaeis_oleifera	Elaeis_guineensis)	(((((Veitchia_spiralis	(((Heterospathe_cagayanensis	(Hydriastele_microspadix	Kentiopsis_piersoniorum))	Dictyosperma_album)	Burretiokentia_grandiflora))	(((Manicaria_saccifera	Pelagodoxa_henryana)	((Iriartea_deltoidea	((((Reinhardtia_latisecta	Reinhardtia_paiewonskiana)	Phoenix_dactylifera)	Pseudophoenix_vinifera)	(Reinhardtia_simplex	((((Reinhardtia_gracilis	Nypa_fruticans)	(Sclerosperma_profizianum	Orania_palindan))	(Attalea_speciosa	(Sabal_domingensis	Bactris_major)))	Roystonea_regia))))	Podococcus_barteri))	(Prestoea_acuminata	(Oenocarpus_bataua	Oenocarpus_minor))))	Geonoma_undata)	Serenoa_repens)	Leopoldinia_pulchra))	Kingia_australis);
(((Elaeis_oleifera	Elaeis_guineensis)	(((((Veitchia_spiralis	((Hydriastele_microspadix	Kentiopsis_piersoniorum)	(Heterospathe_cagayanensis	(Dictyosperma_album	Burretiokentia_grandiflora))))	(((Manicaria_saccifera	Pelagodoxa_henryana)	((Iriartea_deltoidea	(Roystonea_regia	((Sclerosperma_profizianum	Orania_palindan)	Podococcus_barteri)))	(Sabal_domingensis	((((Reinhardtia_gracilis	Pseudophoenix_vinifera)	(Attalea_speciosa	(Nypa_fruticans	Bactris_major)))	Phoenix_dactylifera)	(Reinhardtia_simplex	(Reinhardtia_latisecta	Reinhardtia_paiewonskiana))))))	(Prestoea_acuminata	(Oenocarpus_bataua	Oenocarpus_minor))))	Geonoma_undata)	Serenoa_repens)	Leopoldinia_pulchra))	Kingia_australis);
(((Elaeis_oleifera	Elaeis_guineensis)	((((Veitchia_spiralis	(Kentiopsis_piersoniorum	((Burretiokentia_grandiflora	(Heterospathe_cagayanensis	Dictyosperma_album))	Hydriastele_microspadix)))	((Leopoldinia_pulchra	((Manicaria_saccifera	Pelagodoxa_henryana)	(((((Pseudophoenix_vinifera	Reinhardtia_gracilis)	Phoenix_dactylifera)	(((Reinhardtia_latisecta	(Reinhardtia_paiewonskiana	Roystonea_regia))	((Sclerosperma_profizianum	Orania_palindan)	Nypa_fruticans))	(Podococcus_barteri	Iriartea_deltoidea)))	((Attalea_speciosa	Bactris_major)	Sabal_domingensis))	Reinhardtia_simplex)))	(Oenocarpus_bataua	(Oenocarpus_minor	Prestoea_acuminata))))	Geonoma_undata)	Serenoa_repens))	Kingia_australis);
((Pelagodoxa_henryana	(((((((Podococcus_barteri	Iriartea_deltoidea)	((Orania_palindan	Sclerosperma_profizianum)	(Nypa_fruticans	Roystonea_regia)))	(Sabal_domingensis	(Attalea_speciosa	Burretiokentia_grandiflora)))	((((((Reinhardtia_simplex	(Reinhardtia_latisecta	Reinhardtia_paiewonskiana))	Hydriastele_microspadix)	Leopoldinia_pulchra)	(Prestoea_acuminata	(Oenocarpus_bataua	Oenocarpus_minor)))	(Kentiopsis_piersoniorum	(Heterospathe_cagayanensis	Dictyosperma_album)))	((((Elaeis_guineensis	Elaeis_oleifera)	Serenoa_repens)	Veitchia_spiralis)	Geonoma_undata)))	Phoenix_dactylifera)	((Reinhardtia_gracilis	Bactris_major)	Pseudophoenix_vinifera))	Manicaria_saccifera))	Kingia_australis);
((Pelagodoxa_henryana	(((Phoenix_dactylifera	((Pseudophoenix_vinifera	((((Bactris_major	Attalea_speciosa)	Sabal_domingensis)	(((Orania_palindan	Sclerosperma_profizianum)	(Nypa_fruticans	Roystonea_regia))	Reinhardtia_gracilis))	((Elaeis_guineensis	Elaeis_oleifera)	Serenoa_repens)))	(Podococcus_barteri	Iriartea_deltoidea)))	(((Veitchia_spiralis	(((Reinhardtia_simplex	(Reinhardtia_latisecta	Reinhardtia_paiewonskiana))	Hydriastele_microspadix)	(Prestoea_acuminata	(Oenocarpus_bataua	Oenocarpus_minor))))	((Dictyosperma_album	((Burretiokentia_grandiflora	Kentiopsis_piersoniorum)	Heterospathe_cagayanensis))	Geonoma_undata))	Leopoldinia_pulchra))	Manicaria_saccifera))	Kingia_australis);
((Pelagodoxa_henryana	(((((Kentiopsis_piersoniorum	((Reinhardtia_simplex	(Reinhardtia_latisecta	Reinhardtia_paiewonskiana))	Hydriastele_microspadix))	(Burretiokentia_grandiflora	(Dictyosperma_album	Heterospathe_cagayanensis)))	Veitchia_spiralis)	Geonoma_undata)	((Prestoea_acuminata	(Oenocarpus_bataua	Oenocarpus_minor))	(((Pseudophoenix_vinifera	Bactris_major)	(((Sclerosperma_profizianum	((Attalea_speciosa	(Serenoa_repens	(Sabal_domingensis	(Elaeis_guineensis	Elaeis_oleifera))))	((Orania_palindan	(Roystonea_regia	Nypa_fruticans))	(Podococcus_barteri	Iriartea_deltoidea))))	Reinhardtia_gracilis)	Phoenix_dactylifera))	(Leopoldinia_pulchra	Manicaria_saccifera)))))	Kingia_australis);
((Pseudophoenix_vinifera	(((Pelagodoxa_henryana	Manicaria_saccifera)	(((Dictyosperma_album	((Burretiokentia_grandiflora	Veitchia_spiralis)	(Kentiopsis_piersoniorum	Heterospathe_cagayanensis)))	((Serenoa_repens	(Elaeis_guineensis	Elaeis_oleifera))	(Hydriastele_microspadix	(Prestoea_acuminata	(Oenocarpus_bataua	Oenocarpus_minor)))))	(Leopoldinia_pulchra	Geonoma_undata)))	(((Reinhardtia_gracilis	((Reinhardtia_simplex	(Reinhardtia_latisecta	Reinhardtia_paiewonskiana))	(Roystonea_regia	((Sclerosperma_profizianum	Orania_palindan)	((Podococcus_barteri	Iriartea_deltoidea)	Nypa_fruticans)))))	((Attalea_speciosa	Bactris_major)	Sabal_domingensis))	Phoenix_dactylifera)))	Kingia_australis);
(((Pelagodoxa_henryana	Manicaria_saccifera)	((((Dictyosperma_album	((Veitchia_spiralis	Hydriastele_microspadix)	(((Burretiokentia_grandiflora	(Kentiopsis_piersoniorum	(Serenoa_repens	(Elaeis_guineensis	Elaeis_oleifera))))	(Prestoea_acuminata	(Oenocarpus_bataua	Oenocarpus_minor)))	Heterospathe_cagayanensis)))	Leopoldinia_pulchra)	Geonoma_undata)	(((((Reinhardtia_simplex	Reinhardtia_latisecta)	(((Reinhardtia_gracilis	((Attalea_speciosa	Bactris_major)	Sabal_domingensis))	((Nypa_fruticans	Roystonea_regia)	(Sclerosperma_profizianum	Orania_palindan)))	Reinhardtia_paiewonskiana))	(Podococcus_barteri	Iriartea_deltoidea))	Phoenix_dactylifera)	Pseudophoenix_vinifera)))	Kingia_australis);
((((((Hydriastele_microspadix	(Oenocarpus_bataua	(Oenocarpus_minor	Prestoea_acuminata)))	(Geonoma_undata	(((((Phoenix_dactylifera	Podococcus_barteri)	Iriartea_deltoidea)	((((Reinhardtia_simplex	Reinhardtia_latisecta)	((Reinhardtia_paiewonskiana	Roystonea_regia)	(Sclerosperma_profizianum	(Orania_palindan	(Reinhardtia_gracilis	(Attalea_speciosa	(Nypa_fruticans	Bactris_major)))))))	Sabal_domingensis)	Pseudophoenix_vinifera))	(Pelagodoxa_henryana	Manicaria_saccifera))	((((Heterospathe_cagayanensis	Kentiopsis_piersoniorum)	Burretiokentia_grandiflora)	Dictyosperma_album)	Leopoldinia_pulchra))))	Veitchia_spiralis)	Serenoa_repens)	(Elaeis_guineensis	Elaeis_oleifera))	Kingia_australis);
((Pseudophoenix_vinifera	((Leopoldinia_pulchra	((Sabal_domingensis	(Attalea_speciosa	Bactris_major))	(((Pelagodoxa_henryana	Manicaria_saccifera)	(((Serenoa_repens	(Elaeis_guineensis	Elaeis_oleifera))	((((Dictyosperma_album	Heterospathe_cagayanensis)	(Hydriastele_microspadix	((Burretiokentia_grandiflora	Nypa_fruticans)	Kentiopsis_piersoniorum)))	Veitchia_spiralis)	Geonoma_undata))	((Oenocarpus_bataua	Oenocarpus_minor)	Prestoea_acuminata)))	((Iriartea_deltoidea	Orania_palindan)	(Podococcus_barteri	Roystonea_regia)))))	((Sclerosperma_profizianum	(Reinhardtia_simplex	(Reinhardtia_paiewonskiana	Reinhardtia_latisecta)))	(Reinhardtia_gracilis	Phoenix_dactylifera))))	Kingia_australis);
((Pelagodoxa_henryana	(Manicaria_saccifera	((((Geonoma_undata	(Leopoldinia_pulchra	(Serenoa_repens	(Elaeis_guineensis	Elaeis_oleifera))))	(((((Kentiopsis_piersoniorum	Burretiokentia_grandiflora)	Hydriastele_microspadix)	Heterospathe_cagayanensis)	Dictyosperma_album)	Veitchia_spiralis))	((Oenocarpus_bataua	Oenocarpus_minor)	Prestoea_acuminata))	((((Reinhardtia_simplex	(Reinhardtia_latisecta	Reinhardtia_paiewonskiana))	((Attalea_speciosa	(Bactris_major	Nypa_fruticans))	(Roystonea_regia	(Reinhardtia_gracilis	(Orania_palindan	Sclerosperma_profizianum)))))	Sabal_domingensis)	((Iriartea_deltoidea	Podococcus_barteri)	(Phoenix_dactylifera	Pseudophoenix_vinifera))))))	Kingia_australis);
((Pelagodoxa_henryana	(Manicaria_saccifera	(((Geonoma_undata	((Leopoldinia_pulchra	(Elaeis_guineensis	Elaeis_oleifera))	(((Burretiokentia_grandiflora	(Heterospathe_cagayanensis	Kentiopsis_piersoniorum))	Dictyosperma_album)	(Hydriastele_microspadix	Veitchia_spiralis))))	((Oenocarpus_bataua	Oenocarpus_minor)	Prestoea_acuminata))	((Sabal_domingensis	(Iriartea_deltoidea	Podococcus_barteri))	((Reinhardtia_latisecta	(Reinhardtia_simplex	((Attalea_speciosa	(Bactris_major	Nypa_fruticans))	(Serenoa_repens	(Reinhardtia_paiewonskiana	Roystonea_regia)))))	((Reinhardtia_gracilis	(Orania_palindan	Sclerosperma_profizianum))	(Phoenix_dactylifera	Pseudophoenix_vinifera)))))))	Kingia_australis);
(((Elaeis_guineensis	Elaeis_oleifera)	(((((Dictyosperma_album	((Kentiopsis_piersoniorum	Heterospathe_cagayanensis)	(Hydriastele_microspadix	Veitchia_spiralis)))	Burretiokentia_grandiflora)	((((Oenocarpus_bataua	Oenocarpus_minor)	Prestoea_acuminata)	((((Iriartea_deltoidea	Podococcus_barteri)	(Sabal_domingensis	(((Reinhardtia_latisecta	Reinhardtia_simplex)	Reinhardtia_paiewonskiana)	((Attalea_speciosa	(Bactris_major	Nypa_fruticans))	(Roystonea_regia	(Reinhardtia_gracilis	(Orania_palindan	Sclerosperma_profizianum)))))))	(Pseudophoenix_vinifera	Phoenix_dactylifera))	(Pelagodoxa_henryana	Manicaria_saccifera)))	Geonoma_undata))	Leopoldinia_pulchra)	Serenoa_repens))	Kingia_australis);
(((((Oenocarpus_minor	Oenocarpus_bataua)	Prestoea_acuminata)	(Dictyosperma_album	(Heterospathe_cagayanensis	(Veitchia_spiralis	((Kentiopsis_piersoniorum	Burretiokentia_grandiflora)	Hydriastele_microspadix)))))	(((((Manicaria_saccifera	Pelagodoxa_henryana)	Leopoldinia_pulchra)	((((Iriartea_deltoidea	Podococcus_barteri)	Pseudophoenix_vinifera)	Phoenix_dactylifera)	((Reinhardtia_gracilis	((Nypa_fruticans	(Roystonea_regia	Orania_palindan))	((Reinhardtia_simplex	(Reinhardtia_paiewonskiana	Reinhardtia_latisecta))	Sclerosperma_profizianum)))	(Sabal_domingensis	(Attalea_speciosa	Bactris_major)))))	Geonoma_undata)	(Serenoa_repens	(Elaeis_oleifera	Elaeis_guineensis))))	Kingia_australis);
((Pseudophoenix_vinifera	(((Manicaria_saccifera	Pelagodoxa_henryana)	((Elaeis_oleifera	Elaeis_guineensis)	Leopoldinia_pulchra))	((Phoenix_dactylifera	((Burretiokentia_grandiflora	((((Kentiopsis_piersoniorum	(((Reinhardtia_paiewonskiana	Reinhardtia_latisecta)	Reinhardtia_simplex)	Hydriastele_microspadix))	((Heterospathe_cagayanensis	Prestoea_acuminata)	Dictyosperma_album))	(Oenocarpus_minor	Oenocarpus_bataua))	Geonoma_undata))	((Podococcus_barteri	Veitchia_spiralis)	(Serenoa_repens	Iriartea_deltoidea))))	((Sclerosperma_profizianum	Reinhardtia_gracilis)	(Nypa_fruticans	(Roystonea_regia	(Orania_palindan	(Sabal_domingensis	(Attalea_speciosa	Bactris_major)))))))))	Kingia_australis);
((((Serenoa_repens	((Reinhardtia_gracilis	Phoenix_dactylifera)	(((Orania_palindan	((Roystonea_regia	Podococcus_barteri)	Nypa_fruticans))	(Iriartea_deltoidea	Sclerosperma_profizianum))	((((((((((((Reinhardtia_paiewonskiana	Reinhardtia_latisecta)	Reinhardtia_simplex)	Hydriastele_microspadix)	Veitchia_spiralis)	Kentiopsis_piersoniorum)	(Heterospathe_cagayanensis	Dictyosperma_album))	Geonoma_undata)	Burretiokentia_grandiflora)	Leopoldinia_pulchra)	(Prestoea_acuminata	(Oenocarpus_minor	Oenocarpus_bataua)))	(Manicaria_saccifera	Pelagodoxa_henryana))	(Sabal_domingensis	(Attalea_speciosa	Bactris_major))))))	Pseudophoenix_vinifera)	(Elaeis_oleifera	Elaeis_guineensis))	Kingia_australis);
((Pseudophoenix_vinifera	((((((Sabal_domingensis	(Attalea_speciosa	Bactris_major))	(Nypa_fruticans	(Orania_palindan	Sclerosperma_profizianum)))	Roystonea_regia)	(Iriartea_deltoidea	Podococcus_barteri))	((((((Veitchia_spiralis	(Hydriastele_microspadix	Kentiopsis_piersoniorum))	((Prestoea_acuminata	(Reinhardtia_simplex	(Serenoa_repens	Heterospathe_cagayanensis)))	Burretiokentia_grandiflora))	Dictyosperma_album)	Geonoma_undata)	((Elaeis_oleifera	Elaeis_guineensis)	Leopoldinia_pulchra))	((Oenocarpus_minor	Oenocarpus_bataua)	(Manicaria_saccifera	Pelagodoxa_henryana))))	(Reinhardtia_gracilis	((Reinhardtia_paiewonskiana	Reinhardtia_latisecta)	Phoenix_dactylifera))))	Kingia_australis);
(((Elaeis_oleifera	Elaeis_guineensis)	(((((Manicaria_saccifera	Pelagodoxa_henryana)	((Reinhardtia_latisecta	Reinhardtia_simplex)	((((((Reinhardtia_gracilis	(Sabal_domingensis	(Attalea_speciosa	(Nypa_fruticans	Bactris_major))))	(Orania_palindan	Sclerosperma_profizianum))	Roystonea_regia)	(Iriartea_deltoidea	Podococcus_barteri))	(Reinhardtia_paiewonskiana	Phoenix_dactylifera))	Pseudophoenix_vinifera)))	(Leopoldinia_pulchra	(Prestoea_acuminata	(Oenocarpus_minor	Oenocarpus_bataua))))	((((Heterospathe_cagayanensis	Dictyosperma_album)	((Hydriastele_microspadix	Kentiopsis_piersoniorum)	Burretiokentia_grandiflora))	Veitchia_spiralis)	Geonoma_undata))	Serenoa_repens))	Kingia_australis);
(((Elaeis_oleifera	Elaeis_guineensis)	((Phoenix_dactylifera	(Pseudophoenix_vinifera	(((((Prestoea_acuminata	(Oenocarpus_minor	Oenocarpus_bataua))	(Veitchia_spiralis	((Dictyosperma_album	Heterospathe_cagayanensis)	(Hydriastele_microspadix	(Burretiokentia_grandiflora	Kentiopsis_piersoniorum)))))	Geonoma_undata)	(Leopoldinia_pulchra	(Manicaria_saccifera	Pelagodoxa_henryana)))	(Reinhardtia_gracilis	(((Sabal_domingensis	Attalea_speciosa)	(((Reinhardtia_paiewonskiana	Reinhardtia_latisecta)	Reinhardtia_simplex)	((((Orania_palindan	Sclerosperma_profizianum)	Nypa_fruticans)	(Iriartea_deltoidea	Podococcus_barteri))	Roystonea_regia)))	Bactris_major)))))	Serenoa_repens))	Kingia_australis);
(((Elaeis_oleifera	Elaeis_guineensis)	(((((((Hydriastele_microspadix	Veitchia_spiralis)	Heterospathe_cagayanensis)	Kentiopsis_piersoniorum)	Dictyosperma_album)	Geonoma_undata)	((Oenocarpus_bataua	(Prestoea_acuminata	Oenocarpus_minor))	(Pelagodoxa_henryana	(((Leopoldinia_pulchra	Manicaria_saccifera)	(((Reinhardtia_gracilis	(Phoenix_dactylifera	Pseudophoenix_vinifera))	(((Reinhardtia_paiewonskiana	Reinhardtia_latisecta)	Reinhardtia_simplex)	Sclerosperma_profizianum))	Bactris_major))	(Burretiokentia_grandiflora	(((Nypa_fruticans	Attalea_speciosa)	((Roystonea_regia	(Sabal_domingensis	Podococcus_barteri))	Orania_palindan))	Iriartea_deltoidea))))))	Serenoa_repens))	Kingia_australis);
(((Elaeis_oleifera	Elaeis_guineensis)	(((((((Hydriastele_microspadix	Veitchia_spiralis)	Dictyosperma_album)	(Kentiopsis_piersoniorum	(Burretiokentia_grandiflora	Heterospathe_cagayanensis)))	((Prestoea_acuminata	Oenocarpus_minor)	Oenocarpus_bataua))	(Geonoma_undata	((((Pseudophoenix_vinifera	Sabal_domingensis)	(((Reinhardtia_simplex	(Reinhardtia_latisecta	Reinhardtia_paiewonskiana))	Iriartea_deltoidea)	Podococcus_barteri))	(((Bactris_major	Nypa_fruticans)	Attalea_speciosa)	(Roystonea_regia	(((Phoenix_dactylifera	Sclerosperma_profizianum)	Orania_palindan)	Reinhardtia_gracilis))))	(Pelagodoxa_henryana	Manicaria_saccifera))))	Serenoa_repens)	Leopoldinia_pulchra))	Kingia_australis);
(((Elaeis_oleifera	Elaeis_guineensis)	(Reinhardtia_paiewonskiana	((((Iriartea_deltoidea	(Orania_palindan	Roystonea_regia))	((((Geonoma_undata	(((Podococcus_barteri	Veitchia_spiralis)	((Kentiopsis_piersoniorum	Heterospathe_cagayanensis)	Dictyosperma_album))	Burretiokentia_grandiflora))	((Leopoldinia_pulchra	Hydriastele_microspadix)	(Prestoea_acuminata	(Oenocarpus_minor	Oenocarpus_bataua))))	(Pelagodoxa_henryana	Manicaria_saccifera))	((Serenoa_repens	(Sabal_domingensis	((Bactris_major	Nypa_fruticans)	Attalea_speciosa)))	((Reinhardtia_gracilis	(Pseudophoenix_vinifera	Phoenix_dactylifera))	Sclerosperma_profizianum))))	Reinhardtia_simplex)	Reinhardtia_latisecta)))	Kingia_australis);
((Pelagodoxa_henryana	(Manicaria_saccifera	(((((Podococcus_barteri	Veitchia_spiralis)	((Kentiopsis_piersoniorum	Burretiokentia_grandiflora)	(Heterospathe_cagayanensis	Dictyosperma_album)))	((Leopoldinia_pulchra	Hydriastele_microspadix)	(Prestoea_acuminata	(Oenocarpus_minor	Oenocarpus_bataua))))	Geonoma_undata)	((Pseudophoenix_vinifera	(((Serenoa_repens	(Elaeis_oleifera	Elaeis_guineensis))	Reinhardtia_paiewonskiana)	Phoenix_dactylifera))	(((Sabal_domingensis	(Bactris_major	Attalea_speciosa))	((((Roystonea_regia	Nypa_fruticans)	Iriartea_deltoidea)	(Sclerosperma_profizianum	Orania_palindan))	Reinhardtia_gracilis))	(Reinhardtia_simplex	Reinhardtia_latisecta))))))	Kingia_australis);
(((((((Burretiokentia_grandiflora	(((((Hydriastele_microspadix	Reinhardtia_paiewonskiana)	(Reinhardtia_latisecta	Reinhardtia_simplex))	Veitchia_spiralis)	(Kentiopsis_piersoniorum	Heterospathe_cagayanensis))	Dictyosperma_album))	((Podococcus_barteri	Geonoma_undata)	(((Pseudophoenix_vinifera	Phoenix_dactylifera)	Iriartea_deltoidea)	(Sabal_domingensis	((Reinhardtia_gracilis	((Serenoa_repens	Attalea_speciosa)	(Bactris_major	Nypa_fruticans)))	((Sclerosperma_profizianum	Orania_palindan)	Roystonea_regia))))))	((Oenocarpus_minor	Oenocarpus_bataua)	Prestoea_acuminata))	(Pelagodoxa_henryana	Manicaria_saccifera))	Leopoldinia_pulchra)	(Elaeis_oleifera	Elaeis_guineensis))	Kingia_australis);
(((Pelagodoxa_henryana	Manicaria_saccifera)	((((Geonoma_undata	(((Heterospathe_cagayanensis	Dictyosperma_album)	((Hydriastele_microspadix	Kentiopsis_piersoniorum)	Burretiokentia_grandiflora))	Veitchia_spiralis))	(Leopoldinia_pulchra	(Elaeis_oleifera	Elaeis_guineensis)))	(Oenocarpus_bataua	(Prestoea_acuminata	Oenocarpus_minor)))	(Podococcus_barteri	(((Reinhardtia_paiewonskiana	Reinhardtia_latisecta)	Reinhardtia_simplex)	(((Phoenix_dactylifera	Pseudophoenix_vinifera)	(Sabal_domingensis	(Roystonea_regia	((Reinhardtia_gracilis	((Serenoa_repens	Attalea_speciosa)	(Bactris_major	Nypa_fruticans)))	(Sclerosperma_profizianum	Orania_palindan)))))	Iriartea_deltoidea)))))	Kingia_australis);
((Pseudophoenix_vinifera	((Sclerosperma_profizianum	(((Sabal_domingensis	(Attalea_speciosa	Bactris_major))	((((Leopoldinia_pulchra	Manicaria_saccifera)	(Pelagodoxa_henryana	((Prestoea_acuminata	(Oenocarpus_bataua	Oenocarpus_minor))	(Geonoma_undata	(((Heterospathe_cagayanensis	(Dictyosperma_album	Burretiokentia_grandiflora))	(Hydriastele_microspadix	Kentiopsis_piersoniorum))	((Serenoa_repens	(Elaeis_oleifera	Elaeis_guineensis))	Veitchia_spiralis))))))	Reinhardtia_simplex)	((Orania_palindan	(Nypa_fruticans	Roystonea_regia))	(Iriartea_deltoidea	Podococcus_barteri))))	Reinhardtia_gracilis))	((Reinhardtia_latisecta	Reinhardtia_paiewonskiana)	Phoenix_dactylifera)))	Kingia_australis);
((Pseudophoenix_vinifera	(Phoenix_dactylifera	((((Elaeis_oleifera	Elaeis_guineensis)	(Reinhardtia_latisecta	Reinhardtia_paiewonskiana))	(Reinhardtia_simplex	((Manicaria_saccifera	Pelagodoxa_henryana)	((((((Serenoa_repens	Heterospathe_cagayanensis)	Burretiokentia_grandiflora)	((Prestoea_acuminata	Veitchia_spiralis)	(Hydriastele_microspadix	Kentiopsis_piersoniorum)))	Dictyosperma_album)	(Oenocarpus_bataua	Oenocarpus_minor))	(Leopoldinia_pulchra	Geonoma_undata)))))	(((Sabal_domingensis	(Attalea_speciosa	Bactris_major))	((Reinhardtia_gracilis	(Orania_palindan	Sclerosperma_profizianum))	(Nypa_fruticans	Roystonea_regia)))	(Iriartea_deltoidea	Podococcus_barteri)))))	Kingia_australis);
(((Elaeis_oleifera	Elaeis_guineensis)	((Iriartea_deltoidea	(((Orania_palindan	Sclerosperma_profizianum)	(Reinhardtia_gracilis	Roystonea_regia))	(((Sabal_domingensis	(Attalea_speciosa	Bactris_major))	(((Manicaria_saccifera	Pelagodoxa_henryana)	((((Reinhardtia_simplex	Reinhardtia_latisecta)	Reinhardtia_paiewonskiana)	Geonoma_undata)	(Leopoldinia_pulchra	((((Hydriastele_microspadix	((Prestoea_acuminata	(Heterospathe_cagayanensis	Kentiopsis_piersoniorum))	Burretiokentia_grandiflora))	Dictyosperma_album)	(Nypa_fruticans	Veitchia_spiralis))	(Oenocarpus_bataua	Oenocarpus_minor)))))	Pseudophoenix_vinifera))	(Phoenix_dactylifera	Podococcus_barteri))))	Serenoa_repens))	Kingia_australis);
(((Elaeis_oleifera	Elaeis_guineensis)	((Iriartea_deltoidea	((((Nypa_fruticans	((Orania_palindan	(Reinhardtia_gracilis	Sclerosperma_profizianum))	Roystonea_regia))	(Sabal_domingensis	(Attalea_speciosa	Bactris_major)))	(((Manicaria_saccifera	Pelagodoxa_henryana)	Geonoma_undata)	(((Leopoldinia_pulchra	(((Reinhardtia_simplex	Reinhardtia_latisecta)	Reinhardtia_paiewonskiana)	Hydriastele_microspadix))	(Oenocarpus_bataua	Oenocarpus_minor))	(Veitchia_spiralis	((((Prestoea_acuminata	(Kentiopsis_piersoniorum	Burretiokentia_grandiflora))	Heterospathe_cagayanensis)	Dictyosperma_album)	Podococcus_barteri)))))	(Pseudophoenix_vinifera	Phoenix_dactylifera)))	Serenoa_repens))	Kingia_australis);
(((Elaeis_oleifera	Elaeis_guineensis)	((((((Reinhardtia_gracilis	Sclerosperma_profizianum)	(Pseudophoenix_vinifera	Phoenix_dactylifera))	(((Reinhardtia_simplex	((Podococcus_barteri	Iriartea_deltoidea)	(Orania_palindan	Roystonea_regia)))	(Reinhardtia_latisecta	Reinhardtia_paiewonskiana))	(Sabal_domingensis	((Attalea_speciosa	(Nypa_fruticans	Bactris_major))	Serenoa_repens))))	(Burretiokentia_grandiflora	((Geonoma_undata	((Dictyosperma_album	((Veitchia_spiralis	Heterospathe_cagayanensis)	Kentiopsis_piersoniorum))	(Leopoldinia_pulchra	Hydriastele_microspadix)))	(Prestoea_acuminata	(Oenocarpus_bataua	Oenocarpus_minor)))))	Manicaria_saccifera)	Pelagodoxa_henryana))	Kingia_australis);
(((Elaeis_oleifera	Elaeis_guineensis)	(((Manicaria_saccifera	Pelagodoxa_henryana)	((((Geonoma_undata	(((Heterospathe_cagayanensis	Dictyosperma_album)	Kentiopsis_piersoniorum)	Veitchia_spiralis))	Burretiokentia_grandiflora)	(Prestoea_acuminata	(Iriartea_deltoidea	(((Leopoldinia_pulchra	(((Reinhardtia_paiewonskiana	Reinhardtia_latisecta)	Reinhardtia_simplex)	Hydriastele_microspadix))	(Oenocarpus_bataua	Oenocarpus_minor))	(Phoenix_dactylifera	(((Orania_palindan	(Roystonea_regia	(Sabal_domingensis	(Attalea_speciosa	(Nypa_fruticans	Bactris_major)))))	(Reinhardtia_gracilis	Sclerosperma_profizianum))	Pseudophoenix_vinifera))))))	Podococcus_barteri))	Serenoa_repens))	Kingia_australis);
(((Manicaria_saccifera	Pelagodoxa_henryana)	(Leopoldinia_pulchra	(((Reinhardtia_gracilis	((Orania_palindan	Sclerosperma_profizianum)	(((Reinhardtia_paiewonskiana	Reinhardtia_latisecta)	Reinhardtia_simplex)	(Roystonea_regia	((Sabal_domingensis	(Attalea_speciosa	Bactris_major))	Nypa_fruticans)))))	(((Podococcus_barteri	Iriartea_deltoidea)	Pseudophoenix_vinifera)	Phoenix_dactylifera))	(((Serenoa_repens	(Elaeis_oleifera	Elaeis_guineensis))	(Geonoma_undata	(Dictyosperma_album	(Heterospathe_cagayanensis	((Hydriastele_microspadix	Kentiopsis_piersoniorum)	Veitchia_spiralis)))))	(Prestoea_acuminata	(Burretiokentia_grandiflora	(Oenocarpus_bataua	Oenocarpus_minor)))))))	Kingia_australis);
((Pseudophoenix_vinifera	((((Sabal_domingensis	Iriartea_deltoidea)	((((Reinhardtia_paiewonskiana	Reinhardtia_latisecta)	Reinhardtia_simplex)	(Attalea_speciosa	(Nypa_fruticans	Bactris_major)))	(Roystonea_regia	(Orania_palindan	(Reinhardtia_gracilis	Sclerosperma_profizianum)))))	(((Geonoma_undata	((((Dictyosperma_album	Heterospathe_cagayanensis)	Kentiopsis_piersoniorum)	(Podococcus_barteri	Veitchia_spiralis))	((Hydriastele_microspadix	((Oenocarpus_bataua	Oenocarpus_minor)	Prestoea_acuminata))	Burretiokentia_grandiflora)))	(Serenoa_repens	(Elaeis_oleifera	Elaeis_guineensis)))	((Manicaria_saccifera	Pelagodoxa_henryana)	Leopoldinia_pulchra)))	Phoenix_dactylifera))	Kingia_australis);
((Pseudophoenix_vinifera	((((Geonoma_undata	(((Elaeis_oleifera	Elaeis_guineensis)	Leopoldinia_pulchra)	((((Dictyosperma_album	((Hydriastele_microspadix	Kentiopsis_piersoniorum)	Heterospathe_cagayanensis))	Veitchia_spiralis)	Burretiokentia_grandiflora)	(Prestoea_acuminata	((Serenoa_repens	Oenocarpus_minor)	Oenocarpus_bataua)))))	(Manicaria_saccifera	Pelagodoxa_henryana))	((Podococcus_barteri	Iriartea_deltoidea)	Sabal_domingensis))	(((Reinhardtia_gracilis	(((Reinhardtia_simplex	(Reinhardtia_paiewonskiana	Reinhardtia_latisecta))	Sclerosperma_profizianum)	((Nypa_fruticans	Roystonea_regia)	Orania_palindan)))	(Bactris_major	Attalea_speciosa))	Phoenix_dactylifera)))	Kingia_australis);
((Pelagodoxa_henryana	(((((((Reinhardtia_simplex	Reinhardtia_latisecta)	((Pseudophoenix_vinifera	(((Elaeis_oleifera	Elaeis_guineensis)	(Serenoa_repens	Reinhardtia_paiewonskiana))	Phoenix_dactylifera))	Reinhardtia_gracilis))	(Sabal_domingensis	((Roystonea_regia	(Iriartea_deltoidea	(Orania_palindan	Sclerosperma_profizianum)))	((Nypa_fruticans	Bactris_major)	Attalea_speciosa))))	(Geonoma_undata	(((((Hydriastele_microspadix	Kentiopsis_piersoniorum)	Burretiokentia_grandiflora)	(Heterospathe_cagayanensis	Dictyosperma_album))	Veitchia_spiralis)	(Prestoea_acuminata	(Oenocarpus_minor	Oenocarpus_bataua)))))	Leopoldinia_pulchra)	Manicaria_saccifera)	Podococcus_barteri))	Kingia_australis);
((Pseudophoenix_vinifera	((((Reinhardtia_latisecta	Reinhardtia_paiewonskiana)	Phoenix_dactylifera)	(((Geonoma_undata	(((Podococcus_barteri	Pelagodoxa_henryana)	(((Heterospathe_cagayanensis	Dictyosperma_album)	Kentiopsis_piersoniorum)	Burretiokentia_grandiflora))	((Prestoea_acuminata	(Oenocarpus_minor	Oenocarpus_bataua))	Veitchia_spiralis)))	(Leopoldinia_pulchra	Hydriastele_microspadix))	Manicaria_saccifera))	((Sclerosperma_profizianum	((((Roystonea_regia	Nypa_fruticans)	(Orania_palindan	Iriartea_deltoidea))	((Serenoa_repens	(Elaeis_oleifera	Elaeis_guineensis))	(Sabal_domingensis	Attalea_speciosa)))	Reinhardtia_simplex))	(Reinhardtia_gracilis	Bactris_major))))	Kingia_australis);
((Pseudophoenix_vinifera	((((Reinhardtia_simplex	(Reinhardtia_latisecta	((Elaeis_oleifera	Elaeis_guineensis)	Reinhardtia_paiewonskiana)))	Iriartea_deltoidea)	(Phoenix_dactylifera	((Nypa_fruticans	Bactris_major)	(((Orania_palindan	Sclerosperma_profizianum)	Reinhardtia_gracilis)	(Roystonea_regia	(Sabal_domingensis	(Serenoa_repens	Attalea_speciosa)))))))	((Geonoma_undata	(((Hydriastele_microspadix	((Oenocarpus_bataua	Oenocarpus_minor)	Prestoea_acuminata))	(Veitchia_spiralis	Podococcus_barteri))	((Burretiokentia_grandiflora	Kentiopsis_piersoniorum)	(Heterospathe_cagayanensis	Dictyosperma_album))))	(Leopoldinia_pulchra	(Pelagodoxa_henryana	Manicaria_saccifera)))))	Kingia_australis);
((((Elaeis_oleifera	Elaeis_guineensis)	Serenoa_repens)	((Podococcus_barteri	Sclerosperma_profizianum)	((Nypa_fruticans	((Roystonea_regia	Iriartea_deltoidea)	((((Pseudophoenix_vinifera	Phoenix_dactylifera)	((Reinhardtia_paiewonskiana	Reinhardtia_latisecta)	Reinhardtia_gracilis))	((Sabal_domingensis	(Bactris_major	Attalea_speciosa))	(((Leopoldinia_pulchra	Oenocarpus_bataua)	Oenocarpus_minor)	(((((Kentiopsis_piersoniorum	((Dictyosperma_album	Heterospathe_cagayanensis)	Burretiokentia_grandiflora))	Prestoea_acuminata)	(Hydriastele_microspadix	Veitchia_spiralis))	Geonoma_undata)	(Pelagodoxa_henryana	Manicaria_saccifera)))))	Reinhardtia_simplex)))	Orania_palindan)))	Kingia_australis);
((Pseudophoenix_vinifera	((Phoenix_dactylifera	((Podococcus_barteri	Iriartea_deltoidea)	(((((Dictyosperma_album	Burretiokentia_grandiflora)	((Veitchia_spiralis	(((Reinhardtia_paiewonskiana	(Reinhardtia_simplex	Reinhardtia_latisecta))	Hydriastele_microspadix)	Kentiopsis_piersoniorum))	Heterospathe_cagayanensis))	Prestoea_acuminata)	(((Elaeis_oleifera	Elaeis_guineensis)	Serenoa_repens)	(Leopoldinia_pulchra	Geonoma_undata)))	((Oenocarpus_bataua	Oenocarpus_minor)	(Pelagodoxa_henryana	Manicaria_saccifera)))))	(Reinhardtia_gracilis	(Sclerosperma_profizianum	((Sabal_domingensis	(Bactris_major	Attalea_speciosa))	((Nypa_fruticans	Orania_palindan)	Roystonea_regia))))))	Kingia_australis);
(((Elaeis_oleifera	Elaeis_guineensis)	((Pseudophoenix_vinifera	((((Sabal_domingensis	(Bactris_major	Attalea_speciosa))	((((Reinhardtia_paiewonskiana	(Reinhardtia_simplex	Reinhardtia_latisecta))	Sclerosperma_profizianum)	(Nypa_fruticans	(Orania_palindan	Roystonea_regia)))	Reinhardtia_gracilis))	((Podococcus_barteri	Iriartea_deltoidea)	((Geonoma_undata	((((Prestoea_acuminata	(Heterospathe_cagayanensis	Dictyosperma_album))	(Burretiokentia_grandiflora	Kentiopsis_piersoniorum))	((Leopoldinia_pulchra	Hydriastele_microspadix)	Veitchia_spiralis))	(Oenocarpus_bataua	Oenocarpus_minor)))	(Pelagodoxa_henryana	Manicaria_saccifera))))	Phoenix_dactylifera))	Serenoa_repens))	Kingia_australis);
((Pelagodoxa_henryana	(Manicaria_saccifera	((((Sabal_domingensis	(Bactris_major	Attalea_speciosa))	((((Nypa_fruticans	(Reinhardtia_paiewonskiana	(Reinhardtia_simplex	Reinhardtia_latisecta)))	(Orania_palindan	Sclerosperma_profizianum))	Roystonea_regia)	Reinhardtia_gracilis))	(Phoenix_dactylifera	(Pseudophoenix_vinifera	Iriartea_deltoidea)))	(((Leopoldinia_pulchra	Geonoma_undata)	(((Serenoa_repens	(Elaeis_oleifera	Elaeis_guineensis))	(Podococcus_barteri	Veitchia_spiralis))	(Dictyosperma_album	((Burretiokentia_grandiflora	(Hydriastele_microspadix	Kentiopsis_piersoniorum))	Heterospathe_cagayanensis))))	(Prestoea_acuminata	(Oenocarpus_bataua	Oenocarpus_minor))))))	Kingia_australis);
((Pelagodoxa_henryana	((Leopoldinia_pulchra	Manicaria_saccifera)	(((Pseudophoenix_vinifera	(Iriartea_deltoidea	Podococcus_barteri))	(Phoenix_dactylifera	(Sabal_domingensis	((((Reinhardtia_paiewonskiana	Roystonea_regia)	(Nypa_fruticans	(Orania_palindan	Sclerosperma_profizianum)))	(Reinhardtia_simplex	Reinhardtia_latisecta))	((Reinhardtia_gracilis	Bactris_major)	Attalea_speciosa)))))	((Geonoma_undata	((Serenoa_repens	(Elaeis_oleifera	Elaeis_guineensis))	((((Hydriastele_microspadix	Burretiokentia_grandiflora)	Kentiopsis_piersoniorum)	Veitchia_spiralis)	(Dictyosperma_album	Heterospathe_cagayanensis))))	(Prestoea_acuminata	(Oenocarpus_bataua	Oenocarpus_minor))))))	Kingia_australis);
(((Elaeis_oleifera	Elaeis_guineensis)	((((((Prestoea_acuminata	(Oenocarpus_bataua	Oenocarpus_minor))	((Manicaria_saccifera	Pelagodoxa_henryana)	(Iriartea_deltoidea	((Pseudophoenix_vinifera	Phoenix_dactylifera)	(Sabal_domingensis	((((Reinhardtia_paiewonskiana	(Reinhardtia_simplex	Reinhardtia_latisecta))	Roystonea_regia)	(Orania_palindan	(Reinhardtia_gracilis	Sclerosperma_profizianum)))	((Nypa_fruticans	Bactris_major)	Attalea_speciosa)))))))	(Geonoma_undata	((Dictyosperma_album	Heterospathe_cagayanensis)	((Hydriastele_microspadix	Kentiopsis_piersoniorum)	Burretiokentia_grandiflora))))	(Podococcus_barteri	Veitchia_spiralis))	Serenoa_repens)	Leopoldinia_pulchra))	Kingia_australis);
((((((Leopoldinia_pulchra	((Pelagodoxa_henryana	Manicaria_saccifera)	((Iriartea_deltoidea	Podococcus_barteri)	((((Reinhardtia_paiewonskiana	(Reinhardtia_simplex	Reinhardtia_latisecta))	Reinhardtia_gracilis)	((Roystonea_regia	(Nypa_fruticans	(Orania_palindan	Sclerosperma_profizianum)))	((Bactris_major	Attalea_speciosa)	Sabal_domingensis)))	(Pseudophoenix_vinifera	Phoenix_dactylifera)))))	(Prestoea_acuminata	(Burretiokentia_grandiflora	(Oenocarpus_bataua	Oenocarpus_minor))))	(Geonoma_undata	((Dictyosperma_album	Kentiopsis_piersoniorum)	(Heterospathe_cagayanensis	(Hydriastele_microspadix	Veitchia_spiralis)))))	Serenoa_repens)	(Elaeis_guineensis	Elaeis_oleifera))	Kingia_australis);
(((Pseudophoenix_vinifera	((((Reinhardtia_paiewonskiana	(Reinhardtia_simplex	Reinhardtia_latisecta))	Phoenix_dactylifera)	(Iriartea_deltoidea	((Pelagodoxa_henryana	Manicaria_saccifera)	(Geonoma_undata	((Oenocarpus_bataua	Oenocarpus_minor)	(((((Leopoldinia_pulchra	Kentiopsis_piersoniorum)	Heterospathe_cagayanensis)	Dictyosperma_album)	(Burretiokentia_grandiflora	((Podococcus_barteri	Hydriastele_microspadix)	Veitchia_spiralis)))	Prestoea_acuminata))))))	((Elaeis_guineensis	Elaeis_oleifera)	(((((Nypa_fruticans	Bactris_major)	Attalea_speciosa)	Sabal_domingensis)	(Reinhardtia_gracilis	Roystonea_regia))	(Orania_palindan	Sclerosperma_profizianum)))))	Serenoa_repens)	Kingia_australis);
(((Elaeis_guineensis	Elaeis_oleifera)	((((Dictyosperma_album	(((Prestoea_acuminata	(Hydriastele_microspadix	Kentiopsis_piersoniorum))	(Burretiokentia_grandiflora	Heterospathe_cagayanensis))	Veitchia_spiralis))	(Geonoma_undata	(((Pelagodoxa_henryana	(Leopoldinia_pulchra	Manicaria_saccifera))	(((((Bactris_major	Attalea_speciosa)	Sabal_domingensis)	(Phoenix_dactylifera	(Reinhardtia_gracilis	Pseudophoenix_vinifera)))	(((Podococcus_barteri	(Orania_palindan	Sclerosperma_profizianum))	Roystonea_regia)	(Nypa_fruticans	Iriartea_deltoidea)))	(Oenocarpus_bataua	Oenocarpus_minor)))	(Reinhardtia_simplex	Reinhardtia_latisecta))))	Reinhardtia_paiewonskiana)	Serenoa_repens))	Kingia_australis);
(((Elaeis_guineensis	Elaeis_oleifera)	((((Reinhardtia_latisecta	((Geonoma_undata	((((Burretiokentia_grandiflora	Hydriastele_microspadix)	Prestoea_acuminata)	(Kentiopsis_piersoniorum	(Dictyosperma_album	Heterospathe_cagayanensis)))	Veitchia_spiralis))	(((Oenocarpus_bataua	Oenocarpus_minor)	(Pelagodoxa_henryana	Manicaria_saccifera))	(((((Bactris_major	Attalea_speciosa)	Sabal_domingensis)	(Phoenix_dactylifera	(Reinhardtia_gracilis	Pseudophoenix_vinifera)))	((((Orania_palindan	Sclerosperma_profizianum)	(Nypa_fruticans	Roystonea_regia))	Iriartea_deltoidea)	Podococcus_barteri))	Reinhardtia_simplex))))	Leopoldinia_pulchra)	Reinhardtia_paiewonskiana)	Serenoa_repens))	Kingia_australis);
(((Elaeis_guineensis	Elaeis_oleifera)	((((Serenoa_repens	(Prestoea_acuminata	(Burretiokentia_grandiflora	(Oenocarpus_bataua	Oenocarpus_minor))))	((Dictyosperma_album	(Heterospathe_cagayanensis	(Hydriastele_microspadix	Kentiopsis_piersoniorum)))	Veitchia_spiralis))	(Geonoma_undata	((Pelagodoxa_henryana	Manicaria_saccifera)	((((((Orania_palindan	Sclerosperma_profizianum)	(Nypa_fruticans	Roystonea_regia))	(Iriartea_deltoidea	Podococcus_barteri))	(Attalea_speciosa	Sabal_domingensis))	((Bactris_major	Reinhardtia_gracilis)	(Pseudophoenix_vinifera	Phoenix_dactylifera)))	(Reinhardtia_simplex	(Reinhardtia_latisecta	Reinhardtia_paiewonskiana))))))	Leopoldinia_pulchra))	Kingia_australis);
(((Pelagodoxa_henryana	Manicaria_saccifera)	(((((Serenoa_repens	(Phoenix_dactylifera	(Pseudophoenix_vinifera	Iriartea_deltoidea)))	((Reinhardtia_simplex	(Reinhardtia_latisecta	Reinhardtia_paiewonskiana))	(((Bactris_major	Attalea_speciosa)	Sabal_domingensis)	((Orania_palindan	Sclerosperma_profizianum)	((Nypa_fruticans	Roystonea_regia)	Reinhardtia_gracilis)))))	Podococcus_barteri)	(Oenocarpus_bataua	Oenocarpus_minor))	(((Burretiokentia_grandiflora	Geonoma_undata)	(Leopoldinia_pulchra	(Elaeis_guineensis	Elaeis_oleifera)))	(((Dictyosperma_album	Heterospathe_cagayanensis)	(Prestoea_acuminata	(Hydriastele_microspadix	Kentiopsis_piersoniorum)))	Veitchia_spiralis))))	Kingia_australis);
(((Elaeis_guineensis	Elaeis_oleifera)	((Iriartea_deltoidea	(((((Nypa_fruticans	Bactris_major)	Attalea_speciosa)	((Reinhardtia_latisecta	Reinhardtia_paiewonskiana)	(Reinhardtia_simplex	(Reinhardtia_gracilis	((Phoenix_dactylifera	Pseudophoenix_vinifera)	Sclerosperma_profizianum)))))	(Orania_palindan	Sabal_domingensis))	((((Oenocarpus_bataua	Oenocarpus_minor)	((((Prestoea_acuminata	Dictyosperma_album)	Heterospathe_cagayanensis)	(Hydriastele_microspadix	(Burretiokentia_grandiflora	Kentiopsis_piersoniorum)))	(Podococcus_barteri	Veitchia_spiralis)))	((Leopoldinia_pulchra	(Pelagodoxa_henryana	Manicaria_saccifera))	Geonoma_undata))	Roystonea_regia)))	Serenoa_repens))	Kingia_australis);
(((Elaeis_guineensis	Elaeis_oleifera)	(((Pelagodoxa_henryana	Manicaria_saccifera)	(Geonoma_undata	((((((Leopoldinia_pulchra	Sabal_domingensis)	(((Sclerosperma_profizianum	Orania_palindan)	(Nypa_fruticans	Roystonea_regia))	(Reinhardtia_simplex	(Reinhardtia_latisecta	Reinhardtia_paiewonskiana))))	((Bactris_major	Attalea_speciosa)	Reinhardtia_gracilis))	(Pseudophoenix_vinifera	Phoenix_dactylifera))	(Podococcus_barteri	Iriartea_deltoidea))	((Oenocarpus_bataua	Oenocarpus_minor)	((((Prestoea_acuminata	(Hydriastele_microspadix	Kentiopsis_piersoniorum))	(Dictyosperma_album	Heterospathe_cagayanensis))	Burretiokentia_grandiflora)	Veitchia_spiralis)))))	Serenoa_repens))	Kingia_australis);
(((Elaeis_guineensis	Elaeis_oleifera)	((((((Prestoea_acuminata	(Oenocarpus_bataua	Oenocarpus_minor))	((((Reinhardtia_gracilis	((Attalea_speciosa	Sabal_domingensis)	Bactris_major))	((Podococcus_barteri	Iriartea_deltoidea)	(((Reinhardtia_simplex	(Reinhardtia_latisecta	Reinhardtia_paiewonskiana))	(Sclerosperma_profizianum	Orania_palindan))	(Nypa_fruticans	Roystonea_regia))))	(Pseudophoenix_vinifera	Phoenix_dactylifera))	(Pelagodoxa_henryana	Manicaria_saccifera)))	((Hydriastele_microspadix	Veitchia_spiralis)	((Burretiokentia_grandiflora	(Dictyosperma_album	Heterospathe_cagayanensis))	Kentiopsis_piersoniorum)))	Geonoma_undata)	Leopoldinia_pulchra)	Serenoa_repens))	Kingia_australis);
(((Elaeis_guineensis	Elaeis_oleifera)	(((Burretiokentia_grandiflora	(Oenocarpus_bataua	(Oenocarpus_minor	Prestoea_acuminata)))	((Dictyosperma_album	(Kentiopsis_piersoniorum	Heterospathe_cagayanensis))	(Hydriastele_microspadix	Veitchia_spiralis)))	(Leopoldinia_pulchra	(Geonoma_undata	(((((Serenoa_repens	Attalea_speciosa)	Bactris_major)	Sabal_domingensis)	((Pseudophoenix_vinifera	(Reinhardtia_gracilis	Phoenix_dactylifera))	(((Reinhardtia_paiewonskiana	(Nypa_fruticans	(Reinhardtia_simplex	Reinhardtia_latisecta)))	(Podococcus_barteri	Iriartea_deltoidea))	((Sclerosperma_profizianum	Orania_palindan)	Roystonea_regia))))	(Pelagodoxa_henryana	Manicaria_saccifera))))))	Kingia_australis);
((Serenoa_repens	(((((((Hydriastele_microspadix	Kentiopsis_piersoniorum)	(Heterospathe_cagayanensis	((Veitchia_spiralis	Burretiokentia_grandiflora)	Dictyosperma_album)))	(Oenocarpus_bataua	(Prestoea_acuminata	Oenocarpus_minor)))	((Geonoma_undata	((((Roystonea_regia	(Sclerosperma_profizianum	Orania_palindan))	Podococcus_barteri)	Iriartea_deltoidea)	(((Reinhardtia_gracilis	Pseudophoenix_vinifera)	Phoenix_dactylifera)	(((Nypa_fruticans	Bactris_major)	Attalea_speciosa)	Sabal_domingensis))))	((Reinhardtia_paiewonskiana	Reinhardtia_latisecta)	Reinhardtia_simplex)))	(Pelagodoxa_henryana	Manicaria_saccifera))	Leopoldinia_pulchra)	(Elaeis_oleifera	Elaeis_guineensis)))	Kingia_australis);
((Pelagodoxa_henryana	(Manicaria_saccifera	((Leopoldinia_pulchra	((Elaeis_oleifera	Elaeis_guineensis)	Serenoa_repens))	((((Veitchia_spiralis	(((Hydriastele_microspadix	Kentiopsis_piersoniorum)	Burretiokentia_grandiflora)	(Heterospathe_cagayanensis	Dictyosperma_album)))	Geonoma_undata)	((Oenocarpus_bataua	Oenocarpus_minor)	Prestoea_acuminata))	(((Bactris_major	Attalea_speciosa)	Sabal_domingensis)	(((Reinhardtia_gracilis	(Sclerosperma_profizianum	(Pseudophoenix_vinifera	Phoenix_dactylifera)))	((Reinhardtia_paiewonskiana	Reinhardtia_latisecta)	Reinhardtia_simplex))	(((Nypa_fruticans	Orania_palindan)	(Iriartea_deltoidea	Podococcus_barteri))	Roystonea_regia)))))))	Kingia_australis);
((Pelagodoxa_henryana	(Manicaria_saccifera	(Leopoldinia_pulchra	(Reinhardtia_simplex	((Phoenix_dactylifera	Pseudophoenix_vinifera)	((((Iriartea_deltoidea	Podococcus_barteri)	(Oenocarpus_bataua	Oenocarpus_minor))	(((Veitchia_spiralis	((Burretiokentia_grandiflora	(Prestoea_acuminata	Heterospathe_cagayanensis))	(Hydriastele_microspadix	Kentiopsis_piersoniorum)))	Dictyosperma_album)	(((Elaeis_oleifera	Elaeis_guineensis)	Serenoa_repens)	Geonoma_undata)))	(Reinhardtia_gracilis	((((Reinhardtia_paiewonskiana	Roystonea_regia)	((Reinhardtia_latisecta	Orania_palindan)	Nypa_fruticans))	((Bactris_major	Attalea_speciosa)	Sabal_domingensis))	Sclerosperma_profizianum))))))))	Kingia_australis);
(((Elaeis_oleifera	Elaeis_guineensis)	(Serenoa_repens	(Pelagodoxa_henryana	((((Prestoea_acuminata	(Oenocarpus_bataua	Oenocarpus_minor))	Hydriastele_microspadix)	((Burretiokentia_grandiflora	Geonoma_undata)	(Veitchia_spiralis	(Kentiopsis_piersoniorum	(Dictyosperma_album	Heterospathe_cagayanensis)))))	((Manicaria_saccifera	Leopoldinia_pulchra)	((Reinhardtia_latisecta	(Reinhardtia_simplex	(((Phoenix_dactylifera	Pseudophoenix_vinifera)	(Podococcus_barteri	Iriartea_deltoidea))	(((Orania_palindan	Sclerosperma_profizianum)	(Reinhardtia_gracilis	((Sabal_domingensis	Roystonea_regia)	(Nypa_fruticans	Attalea_speciosa))))	Bactris_major))))	Reinhardtia_paiewonskiana))))))	Kingia_australis);
(((((Veitchia_spiralis	(((Dictyosperma_album	Heterospathe_cagayanensis)	Kentiopsis_piersoniorum)	Prestoea_acuminata))	((Oenocarpus_bataua	Oenocarpus_minor)	Hydriastele_microspadix))	((Burretiokentia_grandiflora	Geonoma_undata)	(Leopoldinia_pulchra	(((Serenoa_repens	(Elaeis_oleifera	Elaeis_guineensis))	(((((((Reinhardtia_latisecta	Reinhardtia_paiewonskiana)	((Bactris_major	Attalea_speciosa)	Sabal_domingensis))	(Orania_palindan	(((Podococcus_barteri	Iriartea_deltoidea)	Nypa_fruticans)	Roystonea_regia)))	Reinhardtia_simplex)	Sclerosperma_profizianum)	Reinhardtia_gracilis)	(Phoenix_dactylifera	Pseudophoenix_vinifera)))	Manicaria_saccifera))))	Pelagodoxa_henryana)	Kingia_australis);
(((Elaeis_oleifera	Elaeis_guineensis)	(((((Phoenix_dactylifera	(((Manicaria_saccifera	Pelagodoxa_henryana)	Geonoma_undata)	((((Oenocarpus_bataua	Oenocarpus_minor)	(Leopoldinia_pulchra	Hydriastele_microspadix))	Veitchia_spiralis)	((Burretiokentia_grandiflora	(Prestoea_acuminata	(Heterospathe_cagayanensis	Dictyosperma_album)))	Kentiopsis_piersoniorum))))	((((Nypa_fruticans	(Sclerosperma_profizianum	Orania_palindan))	Roystonea_regia)	Reinhardtia_gracilis)	(((Bactris_major	Attalea_speciosa)	Sabal_domingensis)	(Reinhardtia_simplex	(Reinhardtia_latisecta	Reinhardtia_paiewonskiana)))))	(Podococcus_barteri	Iriartea_deltoidea))	Pseudophoenix_vinifera)	Serenoa_repens))	Kingia_australis);
(((Elaeis_oleifera	Elaeis_guineensis)	(((((Manicaria_saccifera	Pelagodoxa_henryana)	(((((((Bactris_major	Attalea_speciosa)	Sabal_domingensis)	(((Nypa_fruticans	(Sclerosperma_profizianum	Orania_palindan))	Roystonea_regia)	Reinhardtia_gracilis))	(Phoenix_dactylifera	(Pseudophoenix_vinifera	(Podococcus_barteri	Iriartea_deltoidea))))	Geonoma_undata)	((Oenocarpus_bataua	Oenocarpus_minor)	(((Prestoea_acuminata	((Kentiopsis_piersoniorum	Hydriastele_microspadix)	Burretiokentia_grandiflora))	(Heterospathe_cagayanensis	Dictyosperma_album))	Veitchia_spiralis)))	(Reinhardtia_simplex	Reinhardtia_latisecta)))	Reinhardtia_paiewonskiana)	Serenoa_repens)	Leopoldinia_pulchra))	Kingia_australis);
(((((((((Bactris_major	Attalea_speciosa)	Sabal_domingensis)	((Nypa_fruticans	(Reinhardtia_gracilis	(Sclerosperma_profizianum	Orania_palindan)))	Roystonea_regia))	(((Reinhardtia_simplex	Reinhardtia_latisecta)	((Reinhardtia_paiewonskiana	(Serenoa_repens	(Elaeis_oleifera	Elaeis_guineensis)))	Iriartea_deltoidea))	(Phoenix_dactylifera	Pseudophoenix_vinifera)))	Podococcus_barteri)	(Geonoma_undata	(((Heterospathe_cagayanensis	Burretiokentia_grandiflora)	Dictyosperma_album)	(Veitchia_spiralis	((Kentiopsis_piersoniorum	Hydriastele_microspadix)	(Prestoea_acuminata	(Oenocarpus_bataua	Oenocarpus_minor)))))))	(Leopoldinia_pulchra	Manicaria_saccifera))	Pelagodoxa_henryana)	Kingia_australis);
(((Elaeis_oleifera	Elaeis_guineensis)	(Serenoa_repens	(((Reinhardtia_simplex	((((Pelagodoxa_henryana	((Oenocarpus_bataua	Oenocarpus_minor)	(Prestoea_acuminata	(Burretiokentia_grandiflora	((Kentiopsis_piersoniorum	Hydriastele_microspadix)	(Veitchia_spiralis	(Dictyosperma_album	Heterospathe_cagayanensis)))))))	(((Phoenix_dactylifera	Pseudophoenix_vinifera)	(Leopoldinia_pulchra	Manicaria_saccifera))	Geonoma_undata))	(Podococcus_barteri	Iriartea_deltoidea))	(Sabal_domingensis	(((Sclerosperma_profizianum	Orania_palindan)	(Roystonea_regia	Nypa_fruticans))	((Bactris_major	Reinhardtia_gracilis)	Attalea_speciosa)))))	Reinhardtia_latisecta)	Reinhardtia_paiewonskiana)))	Kingia_australis);
((Pelagodoxa_henryana	(((((Serenoa_repens	(Oenocarpus_bataua	Oenocarpus_minor))	(Burretiokentia_grandiflora	(((Hydriastele_microspadix	Veitchia_spiralis)	Prestoea_acuminata)	((Kentiopsis_piersoniorum	Heterospathe_cagayanensis)	Dictyosperma_album))))	Geonoma_undata)	(((((Iriartea_deltoidea	Roystonea_regia)	(Nypa_fruticans	(Podococcus_barteri	(Sclerosperma_profizianum	Orania_palindan))))	(Sabal_domingensis	Attalea_speciosa))	(Bactris_major	(Pseudophoenix_vinifera	(Phoenix_dactylifera	Reinhardtia_gracilis))))	((Reinhardtia_latisecta	Reinhardtia_simplex)	(Reinhardtia_paiewonskiana	(Elaeis_oleifera	Elaeis_guineensis)))))	(Leopoldinia_pulchra	Manicaria_saccifera)))	Kingia_australis);
((Pelagodoxa_henryana	(Manicaria_saccifera	((((Hydriastele_microspadix	(Prestoea_acuminata	(Oenocarpus_minor	Oenocarpus_bataua)))	(((Heterospathe_cagayanensis	(Serenoa_repens	(Burretiokentia_grandiflora	Kentiopsis_piersoniorum)))	Dictyosperma_album)	(Podococcus_barteri	Veitchia_spiralis)))	(Geonoma_undata	(Leopoldinia_pulchra	(Elaeis_oleifera	Elaeis_guineensis))))	((Iriartea_deltoidea	(((Nypa_fruticans	(Roystonea_regia	(Orania_palindan	Sclerosperma_profizianum)))	Reinhardtia_gracilis)	((Sabal_domingensis	(Bactris_major	Attalea_speciosa))	(Reinhardtia_paiewonskiana	(Reinhardtia_simplex	Reinhardtia_latisecta)))))	(Phoenix_dactylifera	Pseudophoenix_vinifera)))))	Kingia_australis);
((Pelagodoxa_henryana	(Manicaria_saccifera	((((Reinhardtia_simplex	((Reinhardtia_paiewonskiana	Reinhardtia_latisecta)	Leopoldinia_pulchra))	Geonoma_undata)	((((Burretiokentia_grandiflora	Dictyosperma_album)	((Kentiopsis_piersoniorum	Hydriastele_microspadix)	(Heterospathe_cagayanensis	Veitchia_spiralis)))	Prestoea_acuminata)	(Oenocarpus_minor	Oenocarpus_bataua)))	((((Sabal_domingensis	(Bactris_major	Attalea_speciosa))	Pseudophoenix_vinifera)	(((Roystonea_regia	((Orania_palindan	Sclerosperma_profizianum)	Nypa_fruticans))	Reinhardtia_gracilis)	((Serenoa_repens	(Elaeis_oleifera	Elaeis_guineensis))	Phoenix_dactylifera)))	(Podococcus_barteri	Iriartea_deltoidea)))))	Kingia_australis);
(((Pelagodoxa_henryana	Manicaria_saccifera)	((((((((Heterospathe_cagayanensis	Kentiopsis_piersoniorum)	(Veitchia_spiralis	Hydriastele_microspadix))	(Dictyosperma_album	Burretiokentia_grandiflora))	Prestoea_acuminata)	(Oenocarpus_minor	Oenocarpus_bataua))	((((((Reinhardtia_simplex	(Reinhardtia_latisecta	Phoenix_dactylifera))	Pseudophoenix_vinifera)	((Reinhardtia_gracilis	(Sabal_domingensis	Roystonea_regia))	((Bactris_major	(Nypa_fruticans	Attalea_speciosa))	(Orania_palindan	Sclerosperma_profizianum))))	(Reinhardtia_paiewonskiana	(Serenoa_repens	(Elaeis_oleifera	Elaeis_guineensis))))	Iriartea_deltoidea)	Podococcus_barteri))	Geonoma_undata)	Leopoldinia_pulchra))	Kingia_australis);
(((Elaeis_oleifera	Elaeis_guineensis)	(Veitchia_spiralis	(((Kentiopsis_piersoniorum	Heterospathe_cagayanensis)	(Leopoldinia_pulchra	Dictyosperma_album))	(Geonoma_undata	((((Phoenix_dactylifera	(Podococcus_barteri	Iriartea_deltoidea))	(((Reinhardtia_paiewonskiana	(Reinhardtia_simplex	Reinhardtia_latisecta))	((Sabal_domingensis	(Bactris_major	(Serenoa_repens	Attalea_speciosa)))	((Roystonea_regia	(Nypa_fruticans	(Orania_palindan	Sclerosperma_profizianum)))	Reinhardtia_gracilis)))	Pseudophoenix_vinifera))	(Pelagodoxa_henryana	Manicaria_saccifera))	(Hydriastele_microspadix	(Burretiokentia_grandiflora	(Prestoea_acuminata	(Oenocarpus_minor	Oenocarpus_bataua)))))))))	Kingia_australis);
(((Elaeis_oleifera	Elaeis_guineensis)	(((Pelagodoxa_henryana	Manicaria_saccifera)	((((Veitchia_spiralis	((Kentiopsis_piersoniorum	Heterospathe_cagayanensis)	(Burretiokentia_grandiflora	Dictyosperma_album)))	((Leopoldinia_pulchra	Hydriastele_microspadix)	(Prestoea_acuminata	(Oenocarpus_minor	Oenocarpus_bataua))))	Geonoma_undata)	(((Pseudophoenix_vinifera	Phoenix_dactylifera)	(Podococcus_barteri	Iriartea_deltoidea))	((((Reinhardtia_paiewonskiana	Reinhardtia_latisecta)	Reinhardtia_simplex)	Sabal_domingensis)	((Roystonea_regia	(Nypa_fruticans	(Orania_palindan	Sclerosperma_profizianum)))	((Bactris_major	Attalea_speciosa)	Reinhardtia_gracilis))))))	Serenoa_repens))	Kingia_australis);
((Pseudophoenix_vinifera	((((((Serenoa_repens	(Elaeis_oleifera	Elaeis_guineensis))	Iriartea_deltoidea)	((Orania_palindan	Nypa_fruticans)	(Podococcus_barteri	Roystonea_regia)))	((Bactris_major	Attalea_speciosa)	(((Reinhardtia_latisecta	Reinhardtia_simplex)	Reinhardtia_paiewonskiana)	Sabal_domingensis)))	((Pelagodoxa_henryana	Manicaria_saccifera)	(((Geonoma_undata	(Veitchia_spiralis	(((Hydriastele_microspadix	Kentiopsis_piersoniorum)	(Dictyosperma_album	Heterospathe_cagayanensis))	Burretiokentia_grandiflora)))	(Prestoea_acuminata	(Oenocarpus_minor	Oenocarpus_bataua)))	Leopoldinia_pulchra)))	((Sclerosperma_profizianum	Phoenix_dactylifera)	Reinhardtia_gracilis)))	Kingia_australis);
((Pseudophoenix_vinifera	((((Reinhardtia_gracilis	Sabal_domingensis)	(((((Reinhardtia_latisecta	Reinhardtia_simplex)	Sclerosperma_profizianum)	Orania_palindan)	((Reinhardtia_paiewonskiana	Roystonea_regia)	Nypa_fruticans))	(Iriartea_deltoidea	Podococcus_barteri)))	(Bactris_major	Attalea_speciosa))	(Phoenix_dactylifera	((Geonoma_undata	(Leopoldinia_pulchra	((((Oenocarpus_bataua	(Prestoea_acuminata	Oenocarpus_minor))	(Veitchia_spiralis	((Dictyosperma_album	Heterospathe_cagayanensis)	(Hydriastele_microspadix	Kentiopsis_piersoniorum))))	Burretiokentia_grandiflora)	((Elaeis_oleifera	Elaeis_guineensis)	Serenoa_repens))))	(Pelagodoxa_henryana	Manicaria_saccifera)))))	Kingia_australis);
((Pseudophoenix_vinifera	((((Elaeis_oleifera	Elaeis_guineensis)	Serenoa_repens)	Phoenix_dactylifera)	((((((Reinhardtia_latisecta	Reinhardtia_simplex)	(Sclerosperma_profizianum	Orania_palindan))	((Reinhardtia_paiewonskiana	Roystonea_regia)	Nypa_fruticans))	(Iriartea_deltoidea	Podococcus_barteri))	(Sabal_domingensis	((Bactris_major	Attalea_speciosa)	Reinhardtia_gracilis)))	((Geonoma_undata	(((Burretiokentia_grandiflora	Dictyosperma_album)	((Veitchia_spiralis	(((Oenocarpus_bataua	Oenocarpus_minor)	Prestoea_acuminata)	(Hydriastele_microspadix	Kentiopsis_piersoniorum)))	Heterospathe_cagayanensis))	Leopoldinia_pulchra))	(Pelagodoxa_henryana	Manicaria_saccifera)))))	Kingia_australis);
(((Elaeis_oleifera	Elaeis_guineensis)	(Serenoa_repens	((Geonoma_undata	(((((Heterospathe_cagayanensis	Burretiokentia_grandiflora)	Dictyosperma_album)	(Hydriastele_microspadix	Kentiopsis_piersoniorum))	Veitchia_spiralis)	Prestoea_acuminata))	((Oenocarpus_bataua	Oenocarpus_minor)	(((Pelagodoxa_henryana	Manicaria_saccifera)	Leopoldinia_pulchra)	((Reinhardtia_gracilis	(Pseudophoenix_vinifera	Phoenix_dactylifera))	((Sabal_domingensis	(Bactris_major	Attalea_speciosa))	((((Nypa_fruticans	(Reinhardtia_paiewonskiana	Reinhardtia_latisecta))	Roystonea_regia)	((Iriartea_deltoidea	Podococcus_barteri)	(Sclerosperma_profizianum	Orania_palindan)))	Reinhardtia_simplex))))))))	Kingia_australis);
(((Elaeis_oleifera	Elaeis_guineensis)	(Serenoa_repens	(((Geonoma_undata	(((((((Sclerosperma_profizianum	(Phoenix_dactylifera	Pseudophoenix_vinifera))	Reinhardtia_gracilis)	(Reinhardtia_simplex	(Reinhardtia_paiewonskiana	Reinhardtia_latisecta)))	(Orania_palindan	((Roystonea_regia	Sabal_domingensis)	(Attalea_speciosa	(Nypa_fruticans	Bactris_major)))))	(Iriartea_deltoidea	Podococcus_barteri))	(Oenocarpus_bataua	Oenocarpus_minor))	(Pelagodoxa_henryana	Manicaria_saccifera)))	((((Heterospathe_cagayanensis	Burretiokentia_grandiflora)	Dictyosperma_album)	(Prestoea_acuminata	(Hydriastele_microspadix	Kentiopsis_piersoniorum)))	Veitchia_spiralis))	Leopoldinia_pulchra)))	Kingia_australis);
(((((Burretiokentia_grandiflora	((Prestoea_acuminata	(((Phoenix_dactylifera	Pseudophoenix_vinifera)	(Iriartea_deltoidea	Podococcus_barteri))	(Bactris_major	((Roystonea_regia	((Attalea_speciosa	Nypa_fruticans)	((Reinhardtia_gracilis	Sclerosperma_profizianum)	Orania_palindan)))	Sabal_domingensis))))	(Oenocarpus_minor	Oenocarpus_bataua)))	(((Serenoa_repens	(Elaeis_guineensis	Elaeis_oleifera))	Geonoma_undata)	(((((Reinhardtia_latisecta	Reinhardtia_simplex)	Reinhardtia_paiewonskiana)	Hydriastele_microspadix)	Veitchia_spiralis)	(Kentiopsis_piersoniorum	(Dictyosperma_album	Heterospathe_cagayanensis)))))	Leopoldinia_pulchra)	(Pelagodoxa_henryana	Manicaria_saccifera))	Kingia_australis);
(((Reinhardtia_paiewonskiana	(((Podococcus_barteri	((((((((Roystonea_regia	Sabal_domingensis)	(Reinhardtia_gracilis	(Attalea_speciosa	(Nypa_fruticans	Bactris_major))))	(Sclerosperma_profizianum	Orania_palindan))	Iriartea_deltoidea)	(Phoenix_dactylifera	Pseudophoenix_vinifera))	(Reinhardtia_latisecta	Reinhardtia_simplex))	((Pelagodoxa_henryana	Manicaria_saccifera)	Leopoldinia_pulchra))	((Prestoea_acuminata	Oenocarpus_minor)	Oenocarpus_bataua)))	Burretiokentia_grandiflora)	(Geonoma_undata	(Heterospathe_cagayanensis	(((Hydriastele_microspadix	Kentiopsis_piersoniorum)	Veitchia_spiralis)	Dictyosperma_album)))))	(Serenoa_repens	(Elaeis_guineensis	Elaeis_oleifera)))	Kingia_australis);
((((Pelagodoxa_henryana	Manicaria_saccifera)	(((((Dictyosperma_album	(Heterospathe_cagayanensis	(Hydriastele_microspadix	Kentiopsis_piersoniorum)))	Veitchia_spiralis)	(Burretiokentia_grandiflora	(Prestoea_acuminata	((Leopoldinia_pulchra	Oenocarpus_bataua)	Oenocarpus_minor))))	Geonoma_undata)	((((Podococcus_barteri	Iriartea_deltoidea)	((((Reinhardtia_paiewonskiana	Reinhardtia_latisecta)	Reinhardtia_simplex)	Sclerosperma_profizianum)	((Nypa_fruticans	Roystonea_regia)	Orania_palindan)))	(Phoenix_dactylifera	(Sabal_domingensis	Pseudophoenix_vinifera)))	(Reinhardtia_gracilis	(Attalea_speciosa	Bactris_major)))))	(Serenoa_repens	(Elaeis_guineensis	Elaeis_oleifera)))	Kingia_australis);
((Pelagodoxa_henryana	(((Burretiokentia_grandiflora	(((Manicaria_saccifera	((Reinhardtia_gracilis	Bactris_major)	(Pseudophoenix_vinifera	Phoenix_dactylifera)))	(Leopoldinia_pulchra	((Reinhardtia_simplex	(Reinhardtia_latisecta	Reinhardtia_paiewonskiana))	Hydriastele_microspadix)))	((((Roystonea_regia	(Orania_palindan	Sclerosperma_profizianum))	Nypa_fruticans)	(Podococcus_barteri	Iriartea_deltoidea))	(Sabal_domingensis	Attalea_speciosa))))	((((Kentiopsis_piersoniorum	Heterospathe_cagayanensis)	Dictyosperma_album)	((Prestoea_acuminata	Oenocarpus_minor)	Oenocarpus_bataua))	Veitchia_spiralis))	((Serenoa_repens	(Elaeis_guineensis	Elaeis_oleifera))	Geonoma_undata)))	Kingia_australis);
((Pelagodoxa_henryana	(((((((Roystonea_regia	Nypa_fruticans)	(Orania_palindan	Sclerosperma_profizianum))	(Podococcus_barteri	(Serenoa_repens	Iriartea_deltoidea)))	(Sabal_domingensis	(Bactris_major	Attalea_speciosa)))	(Pseudophoenix_vinifera	(((Elaeis_guineensis	Elaeis_oleifera)	Phoenix_dactylifera)	Reinhardtia_gracilis)))	((Reinhardtia_simplex	(Leopoldinia_pulchra	(Reinhardtia_latisecta	Reinhardtia_paiewonskiana)))	((((((Heterospathe_cagayanensis	Veitchia_spiralis)	(Hydriastele_microspadix	Kentiopsis_piersoniorum))	Dictyosperma_album)	(Prestoea_acuminata	(Oenocarpus_minor	Oenocarpus_bataua)))	Geonoma_undata)	Burretiokentia_grandiflora)))	Manicaria_saccifera))	Kingia_australis);
((Pelagodoxa_henryana	((((((Bactris_major	Pseudophoenix_vinifera)	(((((Orania_palindan	Sclerosperma_profizianum)	(Reinhardtia_paiewonskiana	Roystonea_regia))	((Podococcus_barteri	Iriartea_deltoidea)	Nypa_fruticans))	(Sabal_domingensis	Attalea_speciosa))	Reinhardtia_gracilis))	Phoenix_dactylifera)	(Reinhardtia_latisecta	Reinhardtia_simplex))	((Prestoea_acuminata	(Oenocarpus_minor	Oenocarpus_bataua))	(((((Kentiopsis_piersoniorum	(Heterospathe_cagayanensis	Dictyosperma_album))	Burretiokentia_grandiflora)	(((Elaeis_guineensis	Elaeis_oleifera)	Leopoldinia_pulchra)	Hydriastele_microspadix))	Geonoma_undata)	(Serenoa_repens	Veitchia_spiralis))))	Manicaria_saccifera))	Kingia_australis);
((Pseudophoenix_vinifera	((Leopoldinia_pulchra	(Manicaria_saccifera	Pelagodoxa_henryana))	(Phoenix_dactylifera	(((((Oenocarpus_minor	Oenocarpus_bataua)	(Geonoma_undata	((Prestoea_acuminata	((Hydriastele_microspadix	Veitchia_spiralis)	Burretiokentia_grandiflora))	(Dictyosperma_album	(Kentiopsis_piersoniorum	Heterospathe_cagayanensis)))))	Podococcus_barteri)	(((Serenoa_repens	(Elaeis_guineensis	Elaeis_oleifera))	Reinhardtia_paiewonskiana)	Iriartea_deltoidea))	((Reinhardtia_latisecta	Reinhardtia_simplex)	((((Reinhardtia_gracilis	(Orania_palindan	Sclerosperma_profizianum))	Roystonea_regia)	(Attalea_speciosa	(Nypa_fruticans	Bactris_major)))	Sabal_domingensis))))))	Kingia_australis);
((Pelagodoxa_henryana	((((Phoenix_dactylifera	((Reinhardtia_gracilis	(Orania_palindan	Sclerosperma_profizianum))	((((Attalea_speciosa	Bactris_major)	Sabal_domingensis)	((((((Hydriastele_microspadix	(Prestoea_acuminata	(Oenocarpus_minor	Oenocarpus_bataua)))	(Veitchia_spiralis	(Dictyosperma_album	(Kentiopsis_piersoniorum	Heterospathe_cagayanensis))))	Geonoma_undata)	Burretiokentia_grandiflora)	((Nypa_fruticans	Roystonea_regia)	(Iriartea_deltoidea	Podococcus_barteri)))	((Serenoa_repens	(Elaeis_guineensis	Elaeis_oleifera))	Reinhardtia_paiewonskiana)))	(Reinhardtia_latisecta	Reinhardtia_simplex))))	Pseudophoenix_vinifera)	Leopoldinia_pulchra)	Manicaria_saccifera))	Kingia_australis);
(((((Phoenix_dactylifera	(Reinhardtia_gracilis	((Sabal_domingensis	(((Orania_palindan	Sclerosperma_profizianum)	((Nypa_fruticans	Roystonea_regia)	(Iriartea_deltoidea	Podococcus_barteri)))	((Reinhardtia_paiewonskiana	Reinhardtia_latisecta)	Reinhardtia_simplex)))	(Attalea_speciosa	Bactris_major))))	Pseudophoenix_vinifera)	((Prestoea_acuminata	(Oenocarpus_minor	Oenocarpus_bataua))	((((Heterospathe_cagayanensis	(Burretiokentia_grandiflora	(Hydriastele_microspadix	Kentiopsis_piersoniorum)))	Dictyosperma_album)	Veitchia_spiralis)	(Geonoma_undata	(Serenoa_repens	(Elaeis_guineensis	Elaeis_oleifera))))))	(Leopoldinia_pulchra	(Manicaria_saccifera	Pelagodoxa_henryana)))	Kingia_australis);
((Pelagodoxa_henryana	(((((Geonoma_undata	(Serenoa_repens	(Elaeis_guineensis	Elaeis_oleifera)))	((Oenocarpus_bataua	(Prestoea_acuminata	Oenocarpus_minor))	(Dictyosperma_album	((Hydriastele_microspadix	Veitchia_spiralis)	((Burretiokentia_grandiflora	Kentiopsis_piersoniorum)	Heterospathe_cagayanensis)))))	Leopoldinia_pulchra)	(((Sabal_domingensis	(Reinhardtia_gracilis	((Attalea_speciosa	Bactris_major)	(((Orania_palindan	Sclerosperma_profizianum)	(Roystonea_regia	(Iriartea_deltoidea	Podococcus_barteri)))	Nypa_fruticans))))	(Phoenix_dactylifera	Pseudophoenix_vinifera))	(Reinhardtia_paiewonskiana	(Reinhardtia_latisecta	Reinhardtia_simplex))))	Manicaria_saccifera))	Kingia_australis);
((Pseudophoenix_vinifera	(Phoenix_dactylifera	(((Podococcus_barteri	((Pelagodoxa_henryana	Manicaria_saccifera)	((((Leopoldinia_pulchra	(Elaeis_oleifera	Elaeis_guineensis))	Geonoma_undata)	(Veitchia_spiralis	((Heterospathe_cagayanensis	Dictyosperma_album)	((Hydriastele_microspadix	Kentiopsis_piersoniorum)	Burretiokentia_grandiflora))))	((Oenocarpus_minor	Oenocarpus_bataua)	Prestoea_acuminata))))	((Roystonea_regia	Nypa_fruticans)	(((Sclerosperma_profizianum	Reinhardtia_gracilis)	(Reinhardtia_simplex	((Reinhardtia_latisecta	Reinhardtia_paiewonskiana)	((Bactris_major	(Serenoa_repens	Attalea_speciosa))	Sabal_domingensis))))	Orania_palindan)))	Iriartea_deltoidea)))	Kingia_australis);
(((Elaeis_oleifera	Elaeis_guineensis)	((((((Oenocarpus_minor	Oenocarpus_bataua)	Prestoea_acuminata)	((Heterospathe_cagayanensis	Dictyosperma_album)	(Kentiopsis_piersoniorum	((Veitchia_spiralis	Burretiokentia_grandiflora)	Hydriastele_microspadix))))	(Geonoma_undata	(((Phoenix_dactylifera	Pseudophoenix_vinifera)	(((Bactris_major	Attalea_speciosa)	Reinhardtia_gracilis)	(((Reinhardtia_paiewonskiana	(Reinhardtia_latisecta	Reinhardtia_simplex))	(Roystonea_regia	((Sclerosperma_profizianum	Orania_palindan)	((Iriartea_deltoidea	Podococcus_barteri)	Nypa_fruticans))))	Sabal_domingensis)))	(Pelagodoxa_henryana	Manicaria_saccifera))))	Leopoldinia_pulchra)	Serenoa_repens))	Kingia_australis);
(((Elaeis_oleifera	Elaeis_guineensis)	((Iriartea_deltoidea	((((((Bactris_major	Attalea_speciosa)	Sabal_domingensis)	(Roystonea_regia	Nypa_fruticans))	(Orania_palindan	(((Pseudophoenix_vinifera	Phoenix_dactylifera)	(Leopoldinia_pulchra	Manicaria_saccifera))	(Sclerosperma_profizianum	Reinhardtia_gracilis))))	(((Pelagodoxa_henryana	Podococcus_barteri)	((((Burretiokentia_grandiflora	Dictyosperma_album)	((Prestoea_acuminata	Heterospathe_cagayanensis)	Kentiopsis_piersoniorum))	(Veitchia_spiralis	Hydriastele_microspadix))	(Oenocarpus_minor	Oenocarpus_bataua)))	Geonoma_undata))	(Reinhardtia_paiewonskiana	(Reinhardtia_latisecta	Reinhardtia_simplex))))	Serenoa_repens))	Kingia_australis);
(((Elaeis_oleifera	Elaeis_guineensis)	(((Iriartea_deltoidea	(((((Bactris_major	Attalea_speciosa)	Sabal_domingensis)	((Roystonea_regia	(Orania_palindan	((Sclerosperma_profizianum	Reinhardtia_gracilis)	((Pseudophoenix_vinifera	Phoenix_dactylifera)	(Leopoldinia_pulchra	Manicaria_saccifera)))))	Nypa_fruticans))	(Reinhardtia_latisecta	Reinhardtia_simplex))	((Geonoma_undata	Pelagodoxa_henryana)	(((Burretiokentia_grandiflora	(Kentiopsis_piersoniorum	(Dictyosperma_album	Heterospathe_cagayanensis)))	Prestoea_acuminata)	((Oenocarpus_minor	Oenocarpus_bataua)	((Veitchia_spiralis	Podococcus_barteri)	Hydriastele_microspadix))))))	Reinhardtia_paiewonskiana)	Serenoa_repens))	Kingia_australis);
((Pseudophoenix_vinifera	(Phoenix_dactylifera	((Leopoldinia_pulchra	Manicaria_saccifera)	((((((Reinhardtia_paiewonskiana	Reinhardtia_latisecta)	Reinhardtia_simplex)	((Serenoa_repens	(Elaeis_oleifera	Elaeis_guineensis))	Roystonea_regia))	(((Geonoma_undata	(Pelagodoxa_henryana	(((Kentiopsis_piersoniorum	(Heterospathe_cagayanensis	(Burretiokentia_grandiflora	(Dictyosperma_album	Prestoea_acuminata))))	((Veitchia_spiralis	Podococcus_barteri)	Hydriastele_microspadix))	(Oenocarpus_minor	Oenocarpus_bataua))))	Iriartea_deltoidea)	(((Nypa_fruticans	Bactris_major)	Attalea_speciosa)	Sabal_domingensis)))	Orania_palindan)	(Sclerosperma_profizianum	Reinhardtia_gracilis)))))	Kingia_australis);
(((Elaeis_oleifera	Elaeis_guineensis)	((Pelagodoxa_henryana	((Oenocarpus_minor	Oenocarpus_bataua)	((Geonoma_undata	(Veitchia_spiralis	(Dictyosperma_album	((Burretiokentia_grandiflora	(Hydriastele_microspadix	Kentiopsis_piersoniorum))	Heterospathe_cagayanensis))))	((((Reinhardtia_latisecta	Reinhardtia_simplex)	Reinhardtia_paiewonskiana)	(((Prestoea_acuminata	(Pseudophoenix_vinifera	(((Bactris_major	Attalea_speciosa)	((Orania_palindan	Sclerosperma_profizianum)	Reinhardtia_gracilis))	Phoenix_dactylifera)))	Sabal_domingensis)	(Podococcus_barteri	((Nypa_fruticans	Roystonea_regia)	Iriartea_deltoidea))))	(Leopoldinia_pulchra	Manicaria_saccifera)))))	Serenoa_repens))	Kingia_australis);
(((Elaeis_oleifera	Elaeis_guineensis)	((Manicaria_saccifera	Pelagodoxa_henryana)	((((((Reinhardtia_latisecta	Reinhardtia_simplex)	(((Reinhardtia_paiewonskiana	(Nypa_fruticans	Roystonea_regia))	Podococcus_barteri)	Iriartea_deltoidea))	Phoenix_dactylifera)	((Geonoma_undata	Pseudophoenix_vinifera)	(((Dictyosperma_album	((Hydriastele_microspadix	Kentiopsis_piersoniorum)	(Prestoea_acuminata	(Heterospathe_cagayanensis	Burretiokentia_grandiflora))))	Veitchia_spiralis)	(Serenoa_repens	(Oenocarpus_minor	Oenocarpus_bataua)))))	(Sabal_domingensis	(((Orania_palindan	Sclerosperma_profizianum)	Reinhardtia_gracilis)	(Bactris_major	Attalea_speciosa))))	Leopoldinia_pulchra)))	Kingia_australis);
(((((Reinhardtia_gracilis	(((Orania_palindan	Sclerosperma_profizianum)	(((Podococcus_barteri	Iriartea_deltoidea)	Nypa_fruticans)	Roystonea_regia))	((Bactris_major	Attalea_speciosa)	Sabal_domingensis)))	((Reinhardtia_paiewonskiana	Reinhardtia_latisecta)	Reinhardtia_simplex))	((Pseudophoenix_vinifera	(Leopoldinia_pulchra	(Manicaria_saccifera	Burretiokentia_grandiflora)))	((Phoenix_dactylifera	(Serenoa_repens	(Elaeis_oleifera	Elaeis_guineensis)))	(Geonoma_undata	((((Kentiopsis_piersoniorum	Heterospathe_cagayanensis)	Dictyosperma_album)	(Hydriastele_microspadix	Veitchia_spiralis))	(Prestoea_acuminata	(Oenocarpus_minor	Oenocarpus_bataua)))))))	Pelagodoxa_henryana)	Kingia_australis);
(((Elaeis_oleifera	Elaeis_guineensis)	(((((Reinhardtia_simplex	((((Geonoma_undata	(((((Hydriastele_microspadix	Kentiopsis_piersoniorum)	Dictyosperma_album)	Heterospathe_cagayanensis)	Veitchia_spiralis)	(Prestoea_acuminata	(Oenocarpus_minor	Oenocarpus_bataua))))	(((Orania_palindan	Sclerosperma_profizianum)	Nypa_fruticans)	((Podococcus_barteri	Roystonea_regia)	Iriartea_deltoidea)))	(Reinhardtia_gracilis	(Pseudophoenix_vinifera	Phoenix_dactylifera)))	(((Bactris_major	Attalea_speciosa)	Sabal_domingensis)	Burretiokentia_grandiflora)))	((Manicaria_saccifera	Pelagodoxa_henryana)	Reinhardtia_latisecta))	Leopoldinia_pulchra)	Reinhardtia_paiewonskiana)	Serenoa_repens))	Kingia_australis);
(((Manicaria_saccifera	Pelagodoxa_henryana)	((((Prestoea_acuminata	(Oenocarpus_minor	Oenocarpus_bataua))	(Geonoma_undata	((((((Reinhardtia_simplex	(Reinhardtia_latisecta	Reinhardtia_paiewonskiana))	Hydriastele_microspadix)	Kentiopsis_piersoniorum)	(Dictyosperma_album	Burretiokentia_grandiflora))	Heterospathe_cagayanensis)	Veitchia_spiralis)))	(((Bactris_major	(Serenoa_repens	Attalea_speciosa))	(Reinhardtia_gracilis	(((Nypa_fruticans	(Orania_palindan	Sclerosperma_profizianum))	(Roystonea_regia	(Podococcus_barteri	Iriartea_deltoidea)))	((Elaeis_oleifera	Elaeis_guineensis)	Sabal_domingensis))))	(Pseudophoenix_vinifera	Phoenix_dactylifera)))	Leopoldinia_pulchra))	Kingia_australis);
(((Elaeis_oleifera	Elaeis_guineensis)	((((((((Pseudophoenix_vinifera	Phoenix_dactylifera)	((((Reinhardtia_paiewonskiana	Reinhardtia_latisecta)	Reinhardtia_simplex)	Iriartea_deltoidea)	Podococcus_barteri))	(((Attalea_speciosa	(Nypa_fruticans	Bactris_major))	(Roystonea_regia	((Sclerosperma_profizianum	Orania_palindan)	Reinhardtia_gracilis)))	Sabal_domingensis))	(Leopoldinia_pulchra	Manicaria_saccifera))	Pelagodoxa_henryana)	(Oenocarpus_bataua	(Serenoa_repens	(Prestoea_acuminata	Oenocarpus_minor))))	(((Heterospathe_cagayanensis	(Dictyosperma_album	Burretiokentia_grandiflora))	(Hydriastele_microspadix	Kentiopsis_piersoniorum))	Veitchia_spiralis))	Geonoma_undata))	Kingia_australis);
(((Elaeis_oleifera	Elaeis_guineensis)	(Leopoldinia_pulchra	(((((((Burretiokentia_grandiflora	Hydriastele_microspadix)	(Veitchia_spiralis	(Dictyosperma_album	(Kentiopsis_piersoniorum	(Prestoea_acuminata	Heterospathe_cagayanensis)))))	(Oenocarpus_bataua	Oenocarpus_minor))	Geonoma_undata)	(Sabal_domingensis	(((((Orania_palindan	((Nypa_fruticans	(Iriartea_deltoidea	(Serenoa_repens	Podococcus_barteri)))	Roystonea_regia))	(Sclerosperma_profizianum	((Reinhardtia_latisecta	Reinhardtia_simplex)	Reinhardtia_paiewonskiana)))	Reinhardtia_gracilis)	(Attalea_speciosa	Bactris_major))	(Pseudophoenix_vinifera	Phoenix_dactylifera))))	Pelagodoxa_henryana)	Manicaria_saccifera)))	Kingia_australis);
(((Elaeis_oleifera	Elaeis_guineensis)	(Leopoldinia_pulchra	((Pelagodoxa_henryana	Manicaria_saccifera)	(((Prestoea_acuminata	(Oenocarpus_bataua	Oenocarpus_minor))	(Geonoma_undata	((Hydriastele_microspadix	Veitchia_spiralis)	(Dictyosperma_album	(Kentiopsis_piersoniorum	Heterospathe_cagayanensis)))))	(Sabal_domingensis	(((((Pseudophoenix_vinifera	Burretiokentia_grandiflora)	Iriartea_deltoidea)	Phoenix_dactylifera)	Podococcus_barteri)	(Serenoa_repens	(Roystonea_regia	((Orania_palindan	Sclerosperma_profizianum)	((((Reinhardtia_latisecta	Reinhardtia_paiewonskiana)	Reinhardtia_simplex)	Reinhardtia_gracilis)	(Attalea_speciosa	(Nypa_fruticans	Bactris_major))))))))))))	Kingia_australis);
(((Elaeis_oleifera	Elaeis_guineensis)	((Leopoldinia_pulchra	((Pelagodoxa_henryana	Manicaria_saccifera)	((((Dictyosperma_album	((Prestoea_acuminata	((Hydriastele_microspadix	Kentiopsis_piersoniorum)	Burretiokentia_grandiflora))	Heterospathe_cagayanensis))	Veitchia_spiralis)	(Oenocarpus_bataua	Oenocarpus_minor))	((Podococcus_barteri	(((Phoenix_dactylifera	Pseudophoenix_vinifera)	Iriartea_deltoidea)	(Sabal_domingensis	(((Roystonea_regia	Orania_palindan)	(Reinhardtia_gracilis	(((Reinhardtia_latisecta	Reinhardtia_simplex)	Reinhardtia_paiewonskiana)	Sclerosperma_profizianum)))	(Attalea_speciosa	(Nypa_fruticans	Bactris_major))))))	Geonoma_undata))))	Serenoa_repens))	Kingia_australis);
(((Elaeis_oleifera	Elaeis_guineensis)	(((Pelagodoxa_henryana	Manicaria_saccifera)	(((Geonoma_undata	((((Dictyosperma_album	(Kentiopsis_piersoniorum	(Burretiokentia_grandiflora	Heterospathe_cagayanensis)))	Hydriastele_microspadix)	Veitchia_spiralis)	(Oenocarpus_bataua	(Oenocarpus_minor	Prestoea_acuminata))))	Leopoldinia_pulchra)	((Phoenix_dactylifera	Pseudophoenix_vinifera)	(((((Iriartea_deltoidea	Podococcus_barteri)	(Roystonea_regia	Nypa_fruticans))	Orania_palindan)	(((Reinhardtia_paiewonskiana	Reinhardtia_latisecta)	Reinhardtia_simplex)	Sclerosperma_profizianum))	(Reinhardtia_gracilis	(Sabal_domingensis	(Attalea_speciosa	Bactris_major)))))))	Serenoa_repens))	Kingia_australis);
(((Elaeis_oleifera	Elaeis_guineensis)	((Veitchia_spiralis	((((Burretiokentia_grandiflora	Heterospathe_cagayanensis)	(Dictyosperma_album	((((Phoenix_dactylifera	Pseudophoenix_vinifera)	((((Reinhardtia_paiewonskiana	(Reinhardtia_latisecta	Reinhardtia_simplex))	(Attalea_speciosa	(Sabal_domingensis	((Roystonea_regia	Nypa_fruticans)	((Sclerosperma_profizianum	Orania_palindan)	(Iriartea_deltoidea	Podococcus_barteri))))))	Reinhardtia_gracilis)	Bactris_major))	(Leopoldinia_pulchra	(Pelagodoxa_henryana	Manicaria_saccifera)))	Geonoma_undata)))	((Kentiopsis_piersoniorum	Hydriastele_microspadix)	(Oenocarpus_bataua	Oenocarpus_minor)))	Prestoea_acuminata))	Serenoa_repens))	Kingia_australis);
(((Elaeis_oleifera	Elaeis_guineensis)	((Iriartea_deltoidea	(((((Reinhardtia_latisecta	Reinhardtia_paiewonskiana)	Phoenix_dactylifera)	Pseudophoenix_vinifera)	((Reinhardtia_simplex	((Pelagodoxa_henryana	Manicaria_saccifera)	((Geonoma_undata	((Prestoea_acuminata	(Oenocarpus_bataua	Oenocarpus_minor))	((Veitchia_spiralis	((Heterospathe_cagayanensis	(Kentiopsis_piersoniorum	Hydriastele_microspadix))	Dictyosperma_album))	Burretiokentia_grandiflora)))	Podococcus_barteri)))	Leopoldinia_pulchra))	(((Bactris_major	Attalea_speciosa)	Sabal_domingensis)	((Roystonea_regia	Nypa_fruticans)	((Reinhardtia_gracilis	Sclerosperma_profizianum)	Orania_palindan)))))	Serenoa_repens))	Kingia_australis);
((Pseudophoenix_vinifera	(Phoenix_dactylifera	(((Pelagodoxa_henryana	Manicaria_saccifera)	Leopoldinia_pulchra)	(((Podococcus_barteri	Iriartea_deltoidea)	((Reinhardtia_simplex	Reinhardtia_latisecta)	((Reinhardtia_paiewonskiana	Roystonea_regia)	((Reinhardtia_gracilis	Sclerosperma_profizianum)	(Nypa_fruticans	Orania_palindan)))))	((Geonoma_undata	((Prestoea_acuminata	(Oenocarpus_bataua	Oenocarpus_minor))	(((Serenoa_repens	(Elaeis_oleifera	Elaeis_guineensis))	Veitchia_spiralis)	(((Kentiopsis_piersoniorum	Hydriastele_microspadix)	(Heterospathe_cagayanensis	Dictyosperma_album))	Burretiokentia_grandiflora))))	((Bactris_major	Attalea_speciosa)	Sabal_domingensis))))))	Kingia_australis);
(((Elaeis_oleifera	Elaeis_guineensis)	(((Geonoma_undata	(Veitchia_spiralis	((Heterospathe_cagayanensis	Dictyosperma_album)	((Kentiopsis_piersoniorum	Hydriastele_microspadix)	Burretiokentia_grandiflora))))	(((((Bactris_major	Attalea_speciosa)	Sabal_domingensis)	((Roystonea_regia	((Sclerosperma_profizianum	Orania_palindan)	(Nypa_fruticans	Podococcus_barteri)))	((Reinhardtia_simplex	(Reinhardtia_paiewonskiana	Reinhardtia_latisecta))	Iriartea_deltoidea)))	(((Reinhardtia_gracilis	Pseudophoenix_vinifera)	Phoenix_dactylifera)	((Pelagodoxa_henryana	Manicaria_saccifera)	Leopoldinia_pulchra)))	(Oenocarpus_bataua	(Oenocarpus_minor	Prestoea_acuminata))))	Serenoa_repens))	Kingia_australis);
((Pseudophoenix_vinifera	(((Reinhardtia_gracilis	(((Reinhardtia_simplex	Reinhardtia_latisecta)	((((Sclerosperma_profizianum	Orania_palindan)	Nypa_fruticans)	(Reinhardtia_paiewonskiana	Roystonea_regia))	(Podococcus_barteri	Iriartea_deltoidea)))	((Bactris_major	Attalea_speciosa)	Sabal_domingensis)))	Phoenix_dactylifera)	(((Pelagodoxa_henryana	Manicaria_saccifera)	Leopoldinia_pulchra)	(((((Heterospathe_cagayanensis	Dictyosperma_album)	Kentiopsis_piersoniorum)	(Veitchia_spiralis	(Serenoa_repens	(Elaeis_oleifera	Elaeis_guineensis))))	(Burretiokentia_grandiflora	Geonoma_undata))	(Hydriastele_microspadix	((Oenocarpus_bataua	Oenocarpus_minor)	Prestoea_acuminata))))))	Kingia_australis);
(((Elaeis_guineensis	Elaeis_oleifera)	((Serenoa_repens	((Pelagodoxa_henryana	Manicaria_saccifera)	((((Reinhardtia_gracilis	((Orania_palindan	Sclerosperma_profizianum)	(Roystonea_regia	Nypa_fruticans)))	(Sabal_domingensis	(Attalea_speciosa	Bactris_major)))	(Phoenix_dactylifera	((Reinhardtia_paiewonskiana	(Reinhardtia_simplex	Reinhardtia_latisecta))	((Iriartea_deltoidea	((Oenocarpus_bataua	Oenocarpus_minor)	(((Kentiopsis_piersoniorum	(Prestoea_acuminata	(Dictyosperma_album	Burretiokentia_grandiflora)))	Heterospathe_cagayanensis)	((Podococcus_barteri	Veitchia_spiralis)	Hydriastele_microspadix))))	Geonoma_undata))))	Pseudophoenix_vinifera)))	Leopoldinia_pulchra))	Kingia_australis);
((Serenoa_repens	((Elaeis_guineensis	Elaeis_oleifera)	(Geonoma_undata	((Veitchia_spiralis	((Dictyosperma_album	Heterospathe_cagayanensis)	(Hydriastele_microspadix	Kentiopsis_piersoniorum)))	(((Podococcus_barteri	(Burretiokentia_grandiflora	Iriartea_deltoidea))	((Sabal_domingensis	(Attalea_speciosa	Bactris_major))	(((Roystonea_regia	Nypa_fruticans)	Orania_palindan)	(((Pseudophoenix_vinifera	Phoenix_dactylifera)	(Leopoldinia_pulchra	(Pelagodoxa_henryana	Manicaria_saccifera)))	((Reinhardtia_gracilis	Reinhardtia_paiewonskiana)	((Reinhardtia_simplex	Reinhardtia_latisecta)	Sclerosperma_profizianum))))))	(Prestoea_acuminata	(Oenocarpus_bataua	Oenocarpus_minor)))))))	Kingia_australis);
((Pseudophoenix_vinifera	(((((Sabal_domingensis	(Attalea_speciosa	Bactris_major))	((Podococcus_barteri	Iriartea_deltoidea)	((Roystonea_regia	Nypa_fruticans)	Orania_palindan)))	(((Prestoea_acuminata	(Oenocarpus_bataua	Oenocarpus_minor))	(((((Reinhardtia_paiewonskiana	(Reinhardtia_simplex	Reinhardtia_latisecta))	Hydriastele_microspadix)	Veitchia_spiralis)	((Dictyosperma_album	Heterospathe_cagayanensis)	Kentiopsis_piersoniorum))	((Burretiokentia_grandiflora	(Leopoldinia_pulchra	(Serenoa_repens	(Elaeis_guineensis	Elaeis_oleifera))))	Geonoma_undata)))	(Pelagodoxa_henryana	Manicaria_saccifera)))	(Reinhardtia_gracilis	Sclerosperma_profizianum))	Phoenix_dactylifera))	Kingia_australis);
((Pseudophoenix_vinifera	((Phoenix_dactylifera	(((((Serenoa_repens	(Elaeis_guineensis	Elaeis_oleifera))	Roystonea_regia)	((Attalea_speciosa	(Nypa_fruticans	Bactris_major))	Sabal_domingensis))	((Orania_palindan	Sclerosperma_profizianum)	Reinhardtia_gracilis))	(Podococcus_barteri	((((((Reinhardtia_simplex	(Reinhardtia_paiewonskiana	Reinhardtia_latisecta))	Hydriastele_microspadix)	Veitchia_spiralis)	((Heterospathe_cagayanensis	(Burretiokentia_grandiflora	(Prestoea_acuminata	Dictyosperma_album)))	Kentiopsis_piersoniorum))	(Oenocarpus_bataua	Oenocarpus_minor))	((Leopoldinia_pulchra	Geonoma_undata)	(Pelagodoxa_henryana	Manicaria_saccifera))))))	Iriartea_deltoidea))	Kingia_australis);
((Pseudophoenix_vinifera	((Phoenix_dactylifera	(Iriartea_deltoidea	((Serenoa_repens	(Elaeis_guineensis	Elaeis_oleifera))	(((Attalea_speciosa	Bactris_major)	((Roystonea_regia	(Nypa_fruticans	(Orania_palindan	Sclerosperma_profizianum)))	Reinhardtia_gracilis))	Sabal_domingensis))))	((((Pelagodoxa_henryana	(Podococcus_barteri	Geonoma_undata))	((Veitchia_spiralis	(Prestoea_acuminata	(Oenocarpus_bataua	Oenocarpus_minor)))	(Burretiokentia_grandiflora	((Heterospathe_cagayanensis	Kentiopsis_piersoniorum)	Dictyosperma_album))))	(Leopoldinia_pulchra	((Reinhardtia_simplex	(Reinhardtia_paiewonskiana	Reinhardtia_latisecta))	Hydriastele_microspadix)))	Manicaria_saccifera)))	Kingia_australis);
((Pseudophoenix_vinifera	((Phoenix_dactylifera	((Leopoldinia_pulchra	Manicaria_saccifera)	((Reinhardtia_gracilis	Sclerosperma_profizianum)	(((((Sabal_domingensis	(Serenoa_repens	(Elaeis_guineensis	Elaeis_oleifera)))	((Geonoma_undata	((Pelagodoxa_henryana	Podococcus_barteri)	((Veitchia_spiralis	(((Dictyosperma_album	Heterospathe_cagayanensis)	(Hydriastele_microspadix	Kentiopsis_piersoniorum))	Burretiokentia_grandiflora))	((Oenocarpus_bataua	Oenocarpus_minor)	Prestoea_acuminata))))	Iriartea_deltoidea))	(Roystonea_regia	Orania_palindan))	(Nypa_fruticans	Attalea_speciosa))	(Reinhardtia_simplex	(Reinhardtia_paiewonskiana	Reinhardtia_latisecta))))))	Bactris_major))	Kingia_australis);
((Pelagodoxa_henryana	((((Podococcus_barteri	Veitchia_spiralis)	(Dictyosperma_album	(Heterospathe_cagayanensis	(Hydriastele_microspadix	Kentiopsis_piersoniorum))))	(Burretiokentia_grandiflora	((Oenocarpus_bataua	Oenocarpus_minor)	Prestoea_acuminata)))	(((Leopoldinia_pulchra	Manicaria_saccifera)	((Bactris_major	((((Iriartea_deltoidea	((Roystonea_regia	Nypa_fruticans)	(Sclerosperma_profizianum	Orania_palindan)))	(Sabal_domingensis	(Serenoa_repens	Attalea_speciosa)))	Reinhardtia_gracilis)	(Reinhardtia_simplex	(Reinhardtia_paiewonskiana	Reinhardtia_latisecta))))	(Phoenix_dactylifera	Pseudophoenix_vinifera)))	((Elaeis_guineensis	Elaeis_oleifera)	Geonoma_undata))))	Kingia_australis);
((Pelagodoxa_henryana	((((Heterospathe_cagayanensis	(Serenoa_repens	(Elaeis_guineensis	Elaeis_oleifera)))	(((Nypa_fruticans	(Podococcus_barteri	Veitchia_spiralis))	(Hydriastele_microspadix	Kentiopsis_piersoniorum))	Dictyosperma_album))	Geonoma_undata)	(((Sabal_domingensis	Attalea_speciosa)	(((Manicaria_saccifera	(Pseudophoenix_vinifera	(((Leopoldinia_pulchra	Phoenix_dactylifera)	Bactris_major)	Reinhardtia_gracilis)))	Sclerosperma_profizianum)	(Orania_palindan	(Roystonea_regia	((Reinhardtia_simplex	(Reinhardtia_paiewonskiana	Reinhardtia_latisecta))	Iriartea_deltoidea)))))	(Oenocarpus_bataua	((Prestoea_acuminata	Oenocarpus_minor)	Burretiokentia_grandiflora)))))	Kingia_australis);
((Pelagodoxa_henryana	(((Elaeis_guineensis	Elaeis_oleifera)	(Manicaria_saccifera	Leopoldinia_pulchra))	((Geonoma_undata	(((((Nypa_fruticans	Orania_palindan)	Roystonea_regia)	Iriartea_deltoidea)	(Sabal_domingensis	(((Reinhardtia_gracilis	Sclerosperma_profizianum)	(Pseudophoenix_vinifera	Phoenix_dactylifera))	((Attalea_speciosa	Bactris_major)	(Reinhardtia_paiewonskiana	(Reinhardtia_simplex	Reinhardtia_latisecta))))))	(((Podococcus_barteri	Veitchia_spiralis)	(Prestoea_acuminata	(((Hydriastele_microspadix	Kentiopsis_piersoniorum)	(Heterospathe_cagayanensis	Dictyosperma_album))	Burretiokentia_grandiflora)))	(Oenocarpus_bataua	Oenocarpus_minor))))	Serenoa_repens)))	Kingia_australis);
((Pelagodoxa_henryana	((((Leopoldinia_pulchra	(Geonoma_undata	(Burretiokentia_grandiflora	((Dictyosperma_album	(Heterospathe_cagayanensis	Kentiopsis_piersoniorum))	(Hydriastele_microspadix	(Podococcus_barteri	Veitchia_spiralis))))))	((((((Reinhardtia_gracilis	((Nypa_fruticans	Roystonea_regia)	(Orania_palindan	Sclerosperma_profizianum)))	Attalea_speciosa)	Bactris_major)	Sabal_domingensis)	(Iriartea_deltoidea	((Pseudophoenix_vinifera	Prestoea_acuminata)	((Reinhardtia_paiewonskiana	(Serenoa_repens	(Elaeis_guineensis	Elaeis_oleifera)))	Phoenix_dactylifera))))	(Reinhardtia_simplex	Reinhardtia_latisecta)))	(Oenocarpus_bataua	Oenocarpus_minor))	Manicaria_saccifera))	Kingia_australis);
((((Pseudophoenix_vinifera	((((((Attalea_speciosa	Bactris_major)	(((Reinhardtia_paiewonskiana	Reinhardtia_latisecta)	Reinhardtia_simplex)	Sabal_domingensis))	(Iriartea_deltoidea	Podococcus_barteri))	((Leopoldinia_pulchra	(Pelagodoxa_henryana	Manicaria_saccifera))	(Geonoma_undata	((Hydriastele_microspadix	(Prestoea_acuminata	(Oenocarpus_minor	Oenocarpus_bataua)))	(Veitchia_spiralis	(Kentiopsis_piersoniorum	(Dictyosperma_album	(Heterospathe_cagayanensis	Burretiokentia_grandiflora))))))))	(Reinhardtia_gracilis	((Nypa_fruticans	Roystonea_regia)	(Sclerosperma_profizianum	Orania_palindan))))	Phoenix_dactylifera))	Serenoa_repens)	(Elaeis_oleifera	Elaeis_guineensis))	Kingia_australis);
(((Pelagodoxa_henryana	Manicaria_saccifera)	(((Geonoma_undata	(((Oenocarpus_minor	Oenocarpus_bataua)	Prestoea_acuminata)	(Veitchia_spiralis	(Dictyosperma_album	((Burretiokentia_grandiflora	(Serenoa_repens	(Hydriastele_microspadix	Kentiopsis_piersoniorum)))	Heterospathe_cagayanensis)))))	((Phoenix_dactylifera	Pseudophoenix_vinifera)	((Iriartea_deltoidea	Podococcus_barteri)	((((Reinhardtia_latisecta	Reinhardtia_simplex)	(Reinhardtia_paiewonskiana	(Elaeis_oleifera	Elaeis_guineensis)))	(Reinhardtia_gracilis	((Nypa_fruticans	Roystonea_regia)	(Sclerosperma_profizianum	Orania_palindan))))	((Attalea_speciosa	Bactris_major)	Sabal_domingensis)))))	Leopoldinia_pulchra))	Kingia_australis);
((((Pelagodoxa_henryana	(((((Phoenix_dactylifera	Pseudophoenix_vinifera)	((((Reinhardtia_paiewonskiana	(Reinhardtia_latisecta	Reinhardtia_simplex))	(Roystonea_regia	(Sclerosperma_profizianum	(Nypa_fruticans	Orania_palindan))))	(Iriartea_deltoidea	Podococcus_barteri))	(Reinhardtia_gracilis	((Attalea_speciosa	Bactris_major)	Sabal_domingensis))))	(Oenocarpus_bataua	(Prestoea_acuminata	Oenocarpus_minor)))	((Dictyosperma_album	((Veitchia_spiralis	(Hydriastele_microspadix	Kentiopsis_piersoniorum))	(Heterospathe_cagayanensis	Burretiokentia_grandiflora)))	(Serenoa_repens	Geonoma_undata)))	Manicaria_saccifera))	Leopoldinia_pulchra)	(Elaeis_oleifera	Elaeis_guineensis))	Kingia_australis);
((Pseudophoenix_vinifera	((((((Geonoma_undata	((Prestoea_acuminata	(Oenocarpus_minor	Oenocarpus_bataua))	(((Burretiokentia_grandiflora	Dictyosperma_album)	(Kentiopsis_piersoniorum	Heterospathe_cagayanensis))	(Veitchia_spiralis	Hydriastele_microspadix))))	(Podococcus_barteri	Pelagodoxa_henryana))	Leopoldinia_pulchra)	Manicaria_saccifera)	(((Reinhardtia_latisecta	Reinhardtia_simplex)	((Reinhardtia_paiewonskiana	(Serenoa_repens	(Elaeis_oleifera	Elaeis_guineensis)))	Iriartea_deltoidea))	(Sabal_domingensis	((((Sclerosperma_profizianum	Orania_palindan)	(Nypa_fruticans	Roystonea_regia))	Reinhardtia_gracilis)	(Attalea_speciosa	Bactris_major)))))	Phoenix_dactylifera))	Kingia_australis);
((Pseudophoenix_vinifera	((Podococcus_barteri	Phoenix_dactylifera)	(((Burretiokentia_grandiflora	Iriartea_deltoidea)	((((Nypa_fruticans	Bactris_major)	Attalea_speciosa)	Sabal_domingensis)	(Roystonea_regia	((Sclerosperma_profizianum	Orania_palindan)	Reinhardtia_gracilis))))	((((Reinhardtia_latisecta	Reinhardtia_simplex)	((Prestoea_acuminata	(Oenocarpus_minor	Oenocarpus_bataua))	(((Serenoa_repens	(Elaeis_oleifera	Elaeis_guineensis))	Leopoldinia_pulchra)	Reinhardtia_paiewonskiana)))	((Dictyosperma_album	(Veitchia_spiralis	((Hydriastele_microspadix	Kentiopsis_piersoniorum)	Heterospathe_cagayanensis)))	Geonoma_undata))	(Manicaria_saccifera	Pelagodoxa_henryana)))))	Kingia_australis);
((Pseudophoenix_vinifera	((((Reinhardtia_latisecta	Reinhardtia_simplex)	(((Sclerosperma_profizianum	Orania_palindan)	(Iriartea_deltoidea	Roystonea_regia))	((Sabal_domingensis	((Nypa_fruticans	Bactris_major)	Attalea_speciosa))	Reinhardtia_gracilis)))	((Leopoldinia_pulchra	((Manicaria_saccifera	(Podococcus_barteri	Pelagodoxa_henryana))	((Prestoea_acuminata	(Oenocarpus_minor	Oenocarpus_bataua))	((((Veitchia_spiralis	Heterospathe_cagayanensis)	(Dictyosperma_album	Geonoma_undata))	Kentiopsis_piersoniorum)	Hydriastele_microspadix))))	Burretiokentia_grandiflora))	(Phoenix_dactylifera	((Serenoa_repens	(Elaeis_oleifera	Elaeis_guineensis))	Reinhardtia_paiewonskiana))))	Kingia_australis);
((Pelagodoxa_henryana	(((Geonoma_undata	((((Kentiopsis_piersoniorum	(Heterospathe_cagayanensis	(Dictyosperma_album	Burretiokentia_grandiflora)))	Veitchia_spiralis)	Serenoa_repens)	((Elaeis_oleifera	Elaeis_guineensis)	(Oenocarpus_minor	Oenocarpus_bataua))))	(((Pseudophoenix_vinifera	(Podococcus_barteri	(Phoenix_dactylifera	Prestoea_acuminata)))	((Sabal_domingensis	(Bactris_major	Attalea_speciosa))	(Reinhardtia_gracilis	(Sclerosperma_profizianum	((Orania_palindan	(Nypa_fruticans	Roystonea_regia))	Iriartea_deltoidea)))))	(Leopoldinia_pulchra	(((Reinhardtia_paiewonskiana	Reinhardtia_latisecta)	Reinhardtia_simplex)	Hydriastele_microspadix))))	Manicaria_saccifera))	Kingia_australis);
((Pelagodoxa_henryana	(((Leopoldinia_pulchra	((((Pseudophoenix_vinifera	(Phoenix_dactylifera	Reinhardtia_paiewonskiana))	Iriartea_deltoidea)	((Reinhardtia_gracilis	((Orania_palindan	Sclerosperma_profizianum)	(Roystonea_regia	(Sabal_domingensis	((Nypa_fruticans	Bactris_major)	Attalea_speciosa)))))	(Reinhardtia_latisecta	Reinhardtia_simplex)))	(((Veitchia_spiralis	(Serenoa_repens	(Elaeis_oleifera	Elaeis_guineensis)))	((Dictyosperma_album	(Burretiokentia_grandiflora	Heterospathe_cagayanensis))	((Kentiopsis_piersoniorum	Hydriastele_microspadix)	(Oenocarpus_bataua	(Prestoea_acuminata	Oenocarpus_minor)))))	Geonoma_undata)))	Manicaria_saccifera)	Podococcus_barteri))	Kingia_australis);
(((Elaeis_oleifera	Elaeis_guineensis)	((Manicaria_saccifera	Pelagodoxa_henryana)	(Leopoldinia_pulchra	((((((Sclerosperma_profizianum	(Nypa_fruticans	(Orania_palindan	Roystonea_regia)))	(Sabal_domingensis	(Bactris_major	(Serenoa_repens	Attalea_speciosa))))	Reinhardtia_gracilis)	(Phoenix_dactylifera	Pseudophoenix_vinifera))	((Podococcus_barteri	Iriartea_deltoidea)	((Reinhardtia_paiewonskiana	Reinhardtia_latisecta)	Reinhardtia_simplex)))	((Geonoma_undata	(Dictyosperma_album	((Kentiopsis_piersoniorum	(Burretiokentia_grandiflora	Heterospathe_cagayanensis))	(Hydriastele_microspadix	Veitchia_spiralis))))	(Oenocarpus_bataua	(Prestoea_acuminata	Oenocarpus_minor)))))))	Kingia_australis);
((Pseudophoenix_vinifera	((Leopoldinia_pulchra	(((Geonoma_undata	(Veitchia_spiralis	((Heterospathe_cagayanensis	Dictyosperma_album)	(Hydriastele_microspadix	Kentiopsis_piersoniorum))))	(Serenoa_repens	(Elaeis_oleifera	Elaeis_guineensis)))	Burretiokentia_grandiflora))	((Oenocarpus_bataua	(Prestoea_acuminata	Oenocarpus_minor))	((((((Nypa_fruticans	Roystonea_regia)	Orania_palindan)	((Podococcus_barteri	(((Reinhardtia_paiewonskiana	Reinhardtia_latisecta)	Reinhardtia_simplex)	Iriartea_deltoidea))	Sclerosperma_profizianum))	Reinhardtia_gracilis)	((Bactris_major	Attalea_speciosa)	Sabal_domingensis))	(Phoenix_dactylifera	(Manicaria_saccifera	Pelagodoxa_henryana))))))	Kingia_australis);
(((Pelagodoxa_henryana	(((Oenocarpus_bataua	(Prestoea_acuminata	Oenocarpus_minor))	((Hydriastele_microspadix	Veitchia_spiralis)	((Burretiokentia_grandiflora	(Heterospathe_cagayanensis	Kentiopsis_piersoniorum))	Dictyosperma_album)))	(((((Leopoldinia_pulchra	Manicaria_saccifera)	(Pseudophoenix_vinifera	Phoenix_dactylifera))	Reinhardtia_gracilis)	(((((Reinhardtia_paiewonskiana	Reinhardtia_latisecta)	Reinhardtia_simplex)	(Podococcus_barteri	Iriartea_deltoidea))	((Nypa_fruticans	Roystonea_regia)	(Sclerosperma_profizianum	Orania_palindan)))	(Sabal_domingensis	(Bactris_major	(Serenoa_repens	Attalea_speciosa)))))	Geonoma_undata)))	(Elaeis_guineensis	Elaeis_oleifera))	Kingia_australis);
((Pseudophoenix_vinifera	((Phoenix_dactylifera	(((Serenoa_repens	(Elaeis_guineensis	Elaeis_oleifera))	Iriartea_deltoidea)	(((((Reinhardtia_paiewonskiana	Reinhardtia_latisecta)	Reinhardtia_simplex)	Orania_palindan)	((Nypa_fruticans	Roystonea_regia)	(Reinhardtia_gracilis	Sclerosperma_profizianum)))	(Sabal_domingensis	(Bactris_major	Attalea_speciosa)))))	(((((Veitchia_spiralis	((Hydriastele_microspadix	Burretiokentia_grandiflora)	((Heterospathe_cagayanensis	Dictyosperma_album)	Kentiopsis_piersoniorum)))	(Oenocarpus_bataua	(Prestoea_acuminata	Oenocarpus_minor)))	Pelagodoxa_henryana)	(Geonoma_undata	Podococcus_barteri))	(Manicaria_saccifera	Leopoldinia_pulchra))))	Kingia_australis);
((Pseudophoenix_vinifera	((((Iriartea_deltoidea	((((Elaeis_guineensis	Elaeis_oleifera)	Roystonea_regia)	(Reinhardtia_paiewonskiana	Reinhardtia_latisecta))	((Reinhardtia_simplex	(Sabal_domingensis	(Bactris_major	Attalea_speciosa)))	(Orania_palindan	Nypa_fruticans))))	Serenoa_repens)	(Reinhardtia_gracilis	(Phoenix_dactylifera	Sclerosperma_profizianum)))	(((((Oenocarpus_bataua	Oenocarpus_minor)	Prestoea_acuminata)	(Geonoma_undata	((Veitchia_spiralis	(Burretiokentia_grandiflora	(Heterospathe_cagayanensis	Dictyosperma_album)))	(Hydriastele_microspadix	Kentiopsis_piersoniorum))))	(Podococcus_barteri	Pelagodoxa_henryana))	(Manicaria_saccifera	Leopoldinia_pulchra))))	Kingia_australis);
(((Elaeis_guineensis	Elaeis_oleifera)	(Geonoma_undata	((Veitchia_spiralis	(Kentiopsis_piersoniorum	((Heterospathe_cagayanensis	Dictyosperma_album)	Hydriastele_microspadix)))	((((((((Nypa_fruticans	Bactris_major)	Attalea_speciosa)	Reinhardtia_gracilis)	((Sclerosperma_profizianum	Orania_palindan)	Roystonea_regia))	Sabal_domingensis)	((Reinhardtia_simplex	Reinhardtia_latisecta)	Reinhardtia_paiewonskiana))	((Iriartea_deltoidea	Podococcus_barteri)	(((Manicaria_saccifera	Pelagodoxa_henryana)	Phoenix_dactylifera)	((Burretiokentia_grandiflora	Leopoldinia_pulchra)	Pseudophoenix_vinifera))))	(Serenoa_repens	((Oenocarpus_bataua	Oenocarpus_minor)	Prestoea_acuminata))))))	Kingia_australis);
((Pelagodoxa_henryana	((((((((Hydriastele_microspadix	Veitchia_spiralis)	(Kentiopsis_piersoniorum	(Heterospathe_cagayanensis	Dictyosperma_album)))	(Oenocarpus_bataua	(Oenocarpus_minor	Prestoea_acuminata)))	Geonoma_undata)	Burretiokentia_grandiflora)	Leopoldinia_pulchra)	((((Sabal_domingensis	(Bactris_major	Attalea_speciosa))	(Reinhardtia_simplex	(Reinhardtia_paiewonskiana	Reinhardtia_latisecta)))	((Pseudophoenix_vinifera	Reinhardtia_gracilis)	((Serenoa_repens	(Elaeis_guineensis	Elaeis_oleifera))	Phoenix_dactylifera)))	(((Sclerosperma_profizianum	Orania_palindan)	(Roystonea_regia	Nypa_fruticans))	(Iriartea_deltoidea	Podococcus_barteri))))	Manicaria_saccifera))	Kingia_australis);
((Pelagodoxa_henryana	(((((Oenocarpus_bataua	Oenocarpus_minor)	Leopoldinia_pulchra)	((Geonoma_undata	((((Reinhardtia_simplex	Reinhardtia_latisecta)	Hydriastele_microspadix)	Veitchia_spiralis)	((Heterospathe_cagayanensis	Dictyosperma_album)	(Kentiopsis_piersoniorum	Burretiokentia_grandiflora))))	(((Phoenix_dactylifera	Iriartea_deltoidea)	(((Sclerosperma_profizianum	Orania_palindan)	(Reinhardtia_gracilis	((Pseudophoenix_vinifera	Sabal_domingensis)	(Serenoa_repens	(Elaeis_guineensis	Elaeis_oleifera)))))	(Prestoea_acuminata	(Bactris_major	(Nypa_fruticans	Attalea_speciosa)))))	(Reinhardtia_paiewonskiana	Roystonea_regia))))	Manicaria_saccifera)	Podococcus_barteri))	Kingia_australis);
((Pelagodoxa_henryana	((((((Oenocarpus_bataua	(Prestoea_acuminata	Oenocarpus_minor))	(((Hydriastele_microspadix	Veitchia_spiralis)	(Kentiopsis_piersoniorum	Heterospathe_cagayanensis))	(Burretiokentia_grandiflora	Dictyosperma_album)))	Geonoma_undata)	((Reinhardtia_gracilis	(((((Sabal_domingensis	(Serenoa_repens	(Elaeis_guineensis	Elaeis_oleifera)))	((Podococcus_barteri	Iriartea_deltoidea)	(Roystonea_regia	(Sclerosperma_profizianum	Orania_palindan))))	Phoenix_dactylifera)	(Bactris_major	(Nypa_fruticans	Attalea_speciosa)))	Pseudophoenix_vinifera))	(Reinhardtia_paiewonskiana	(Reinhardtia_simplex	Reinhardtia_latisecta))))	Leopoldinia_pulchra)	Manicaria_saccifera))	Kingia_australis);
((Pelagodoxa_henryana	(((((Prestoea_acuminata	(Oenocarpus_minor	Oenocarpus_bataua))	((Dictyosperma_album	((Hydriastele_microspadix	Kentiopsis_piersoniorum)	(Heterospathe_cagayanensis	(Veitchia_spiralis	Burretiokentia_grandiflora))))	Geonoma_undata))	((Sabal_domingensis	((Reinhardtia_simplex	(Reinhardtia_gracilis	(Reinhardtia_latisecta	((Reinhardtia_paiewonskiana	(Serenoa_repens	(Elaeis_guineensis	Elaeis_oleifera)))	Roystonea_regia))))	((Bactris_major	(Nypa_fruticans	Attalea_speciosa))	(Sclerosperma_profizianum	Orania_palindan))))	(Pseudophoenix_vinifera	((Iriartea_deltoidea	Podococcus_barteri)	Phoenix_dactylifera))))	Leopoldinia_pulchra)	Manicaria_saccifera))	Kingia_australis);
((Pelagodoxa_henryana	((((((((((Reinhardtia_paiewonskiana	(Elaeis_guineensis	Elaeis_oleifera))	(Reinhardtia_latisecta	Reinhardtia_simplex))	((Sabal_domingensis	Attalea_speciosa)	Serenoa_repens))	(Roystonea_regia	(Nypa_fruticans	(Orania_palindan	Sclerosperma_profizianum))))	Reinhardtia_gracilis)	Bactris_major)	(Pseudophoenix_vinifera	Phoenix_dactylifera))	(Iriartea_deltoidea	Podococcus_barteri))	((((Veitchia_spiralis	((Hydriastele_microspadix	Kentiopsis_piersoniorum)	((Dictyosperma_album	Prestoea_acuminata)	Heterospathe_cagayanensis)))	(Oenocarpus_minor	Oenocarpus_bataua))	(Burretiokentia_grandiflora	Geonoma_undata))	Leopoldinia_pulchra))	Manicaria_saccifera))	Kingia_australis);
((Pseudophoenix_vinifera	(((((((((Hydriastele_microspadix	Veitchia_spiralis)	(Dictyosperma_album	((Heterospathe_cagayanensis	Kentiopsis_piersoniorum)	Prestoea_acuminata)))	(Oenocarpus_minor	Oenocarpus_bataua))	Leopoldinia_pulchra)	Burretiokentia_grandiflora)	Geonoma_undata)	(Manicaria_saccifera	(Podococcus_barteri	Pelagodoxa_henryana)))	(Phoenix_dactylifera	((Sabal_domingensis	(Bactris_major	(Serenoa_repens	Attalea_speciosa)))	((Reinhardtia_simplex	(Reinhardtia_paiewonskiana	Reinhardtia_latisecta))	(Roystonea_regia	((Nypa_fruticans	Reinhardtia_gracilis)	(Orania_palindan	Sclerosperma_profizianum)))))))	((Elaeis_guineensis	Elaeis_oleifera)	Iriartea_deltoidea)))	Kingia_australis);
(((Elaeis_guineensis	Elaeis_oleifera)	(Serenoa_repens	(Geonoma_undata	((((Prestoea_acuminata	Dictyosperma_album)	(Heterospathe_cagayanensis	(Kentiopsis_piersoniorum	(Veitchia_spiralis	Hydriastele_microspadix))))	Burretiokentia_grandiflora)	(Leopoldinia_pulchra	((Pelagodoxa_henryana	Manicaria_saccifera)	((Iriartea_deltoidea	(((Podococcus_barteri	Phoenix_dactylifera)	Pseudophoenix_vinifera)	((Sabal_domingensis	(Roystonea_regia	(((Reinhardtia_gracilis	(Reinhardtia_latisecta	Reinhardtia_paiewonskiana))	Attalea_speciosa)	(Orania_palindan	Sclerosperma_profizianum))))	(Nypa_fruticans	Bactris_major))))	(Reinhardtia_simplex	(Oenocarpus_minor	Oenocarpus_bataua)))))))))	Kingia_australis);
((Pseudophoenix_vinifera	(Phoenix_dactylifera	((((Podococcus_barteri	Iriartea_deltoidea)	((((Elaeis_guineensis	Elaeis_oleifera)	Serenoa_repens)	Geonoma_undata)	(((Dictyosperma_album	((Heterospathe_cagayanensis	Burretiokentia_grandiflora)	(Hydriastele_microspadix	Kentiopsis_piersoniorum)))	Veitchia_spiralis)	((Oenocarpus_minor	Oenocarpus_bataua)	Prestoea_acuminata))))	((Sabal_domingensis	(((Orania_palindan	(Nypa_fruticans	Roystonea_regia))	Attalea_speciosa)	(Bactris_major	(Reinhardtia_gracilis	Sclerosperma_profizianum))))	(Reinhardtia_simplex	(Reinhardtia_latisecta	Reinhardtia_paiewonskiana))))	((Pelagodoxa_henryana	Manicaria_saccifera)	Leopoldinia_pulchra))))	Kingia_australis);
((Pelagodoxa_henryana	(Podococcus_barteri	((Iriartea_deltoidea	(((((Oenocarpus_minor	Oenocarpus_bataua)	Prestoea_acuminata)	(((Elaeis_guineensis	Elaeis_oleifera)	(Geonoma_undata	Burretiokentia_grandiflora))	(Veitchia_spiralis	((Kentiopsis_piersoniorum	(Heterospathe_cagayanensis	Dictyosperma_album))	Hydriastele_microspadix))))	(Manicaria_saccifera	(Pseudophoenix_vinifera	(Phoenix_dactylifera	Leopoldinia_pulchra))))	((((Attalea_speciosa	Bactris_major)	Sabal_domingensis)	(((Reinhardtia_gracilis	Sclerosperma_profizianum)	Orania_palindan)	(Nypa_fruticans	Roystonea_regia)))	(Reinhardtia_simplex	(Reinhardtia_latisecta	Reinhardtia_paiewonskiana)))))	Serenoa_repens)))	Kingia_australis);
((Pseudophoenix_vinifera	((Manicaria_saccifera	(Sabal_domingensis	(Burretiokentia_grandiflora	((((Phoenix_dactylifera	(Reinhardtia_gracilis	((Reinhardtia_simplex	(Reinhardtia_latisecta	Reinhardtia_paiewonskiana))	Sclerosperma_profizianum)))	(Attalea_speciosa	(Bactris_major	Nypa_fruticans)))	(Roystonea_regia	Orania_palindan))	(((Pelagodoxa_henryana	Podococcus_barteri)	((Oenocarpus_minor	Oenocarpus_bataua)	Prestoea_acuminata))	(Iriartea_deltoidea	(Geonoma_undata	((((Serenoa_repens	(Elaeis_guineensis	Elaeis_oleifera))	Kentiopsis_piersoniorum)	(Veitchia_spiralis	Hydriastele_microspadix))	(Heterospathe_cagayanensis	Dictyosperma_album)))))))))	Leopoldinia_pulchra))	Kingia_australis);
((Pseudophoenix_vinifera	(((Leopoldinia_pulchra	Manicaria_saccifera)	(((Reinhardtia_simplex	(Reinhardtia_latisecta	Reinhardtia_paiewonskiana))	((((Serenoa_repens	Attalea_speciosa)	Bactris_major)	Sabal_domingensis)	(((Reinhardtia_gracilis	(Orania_palindan	Sclerosperma_profizianum))	Nypa_fruticans)	Roystonea_regia)))	((Podococcus_barteri	Iriartea_deltoidea)	((((Oenocarpus_minor	Oenocarpus_bataua)	Prestoea_acuminata)	Pelagodoxa_henryana)	(Geonoma_undata	((Dictyosperma_album	((((Hydriastele_microspadix	Kentiopsis_piersoniorum)	Burretiokentia_grandiflora)	Heterospathe_cagayanensis)	Veitchia_spiralis))	(Elaeis_guineensis	Elaeis_oleifera)))))))	Phoenix_dactylifera))	Kingia_australis);
((Pseudophoenix_vinifera	((Reinhardtia_gracilis	((Orania_palindan	Sclerosperma_profizianum)	Phoenix_dactylifera))	(((Nypa_fruticans	(Serenoa_repens	(Elaeis_guineensis	Elaeis_oleifera)))	(Reinhardtia_paiewonskiana	((Reinhardtia_latisecta	Reinhardtia_simplex)	((Attalea_speciosa	Bactris_major)	Sabal_domingensis))))	(((Podococcus_barteri	((Leopoldinia_pulchra	Manicaria_saccifera)	((Geonoma_undata	(((((Heterospathe_cagayanensis	Kentiopsis_piersoniorum)	Dictyosperma_album)	(Hydriastele_microspadix	Veitchia_spiralis))	Burretiokentia_grandiflora)	((Oenocarpus_minor	Oenocarpus_bataua)	Prestoea_acuminata)))	Pelagodoxa_henryana)))	Roystonea_regia)	Iriartea_deltoidea))))	Kingia_australis);
((Pseudophoenix_vinifera	(((Attalea_speciosa	Bactris_major)	Sabal_domingensis)	((((Reinhardtia_paiewonskiana	Reinhardtia_latisecta)	Reinhardtia_simplex)	(((Iriartea_deltoidea	Podococcus_barteri)	(((Nypa_fruticans	Roystonea_regia)	Orania_palindan)	Sclerosperma_profizianum))	Reinhardtia_gracilis))	(((Manicaria_saccifera	Pelagodoxa_henryana)	(((((Serenoa_repens	(Elaeis_guineensis	Elaeis_oleifera))	Geonoma_undata)	(((Burretiokentia_grandiflora	Dictyosperma_album)	(Heterospathe_cagayanensis	Kentiopsis_piersoniorum))	(Hydriastele_microspadix	Veitchia_spiralis)))	Leopoldinia_pulchra)	((Oenocarpus_minor	Oenocarpus_bataua)	Prestoea_acuminata)))	Phoenix_dactylifera))))	Kingia_australis);
((Pseudophoenix_vinifera	((((Podococcus_barteri	Sabal_domingensis)	Iriartea_deltoidea)	((((Geonoma_undata	((Serenoa_repens	(Elaeis_guineensis	Elaeis_oleifera))	(Pelagodoxa_henryana	((Burretiokentia_grandiflora	((Dictyosperma_album	(Heterospathe_cagayanensis	(Hydriastele_microspadix	Kentiopsis_piersoniorum)))	Veitchia_spiralis))	((Oenocarpus_minor	Oenocarpus_bataua)	Prestoea_acuminata)))))	(Leopoldinia_pulchra	Manicaria_saccifera))	(Reinhardtia_paiewonskiana	(Reinhardtia_latisecta	Reinhardtia_simplex)))	((Reinhardtia_gracilis	((Nypa_fruticans	Attalea_speciosa)	Bactris_major))	((Orania_palindan	Sclerosperma_profizianum)	Roystonea_regia))))	Phoenix_dactylifera))	Kingia_australis);
(((Elaeis_guineensis	Elaeis_oleifera)	((Reinhardtia_paiewonskiana	((Reinhardtia_latisecta	(Reinhardtia_simplex	((Manicaria_saccifera	Pelagodoxa_henryana)	(((((Orania_palindan	Nypa_fruticans)	((Podococcus_barteri	Roystonea_regia)	Iriartea_deltoidea))	(Attalea_speciosa	Sabal_domingensis))	((Oenocarpus_bataua	(Prestoea_acuminata	Oenocarpus_minor))	(Geonoma_undata	((Dictyosperma_album	((Kentiopsis_piersoniorum	Heterospathe_cagayanensis)	Burretiokentia_grandiflora))	(Hydriastele_microspadix	Veitchia_spiralis)))))	((Reinhardtia_gracilis	(Sclerosperma_profizianum	Phoenix_dactylifera))	(Pseudophoenix_vinifera	Bactris_major))))))	Leopoldinia_pulchra))	Serenoa_repens))	Kingia_australis);
((((Reinhardtia_paiewonskiana	(((Reinhardtia_latisecta	Reinhardtia_simplex)	(((Prestoea_acuminata	((Heterospathe_cagayanensis	Dictyosperma_album)	(Hydriastele_microspadix	Kentiopsis_piersoniorum)))	Burretiokentia_grandiflora)	Veitchia_spiralis))	(Geonoma_undata	((((((((Nypa_fruticans	Roystonea_regia)	(Orania_palindan	Sclerosperma_profizianum))	Podococcus_barteri)	Iriartea_deltoidea)	Phoenix_dactylifera)	((Reinhardtia_gracilis	Pseudophoenix_vinifera)	((Bactris_major	Attalea_speciosa)	Sabal_domingensis)))	(Manicaria_saccifera	Pelagodoxa_henryana))	(Oenocarpus_bataua	Oenocarpus_minor)))))	Leopoldinia_pulchra)	(Serenoa_repens	(Elaeis_guineensis	Elaeis_oleifera)))	Kingia_australis);
((Pelagodoxa_henryana	(((((((Kentiopsis_piersoniorum	Heterospathe_cagayanensis)	Dictyosperma_album)	(Veitchia_spiralis	Hydriastele_microspadix))	(Prestoea_acuminata	(Oenocarpus_bataua	Oenocarpus_minor)))	(Geonoma_undata	Leopoldinia_pulchra))	((((((Phoenix_dactylifera	Sclerosperma_profizianum)	(Reinhardtia_simplex	Pseudophoenix_vinifera))	(Reinhardtia_gracilis	(Reinhardtia_paiewonskiana	Reinhardtia_latisecta)))	((Podococcus_barteri	((Nypa_fruticans	Bactris_major)	Attalea_speciosa))	(Orania_palindan	(Roystonea_regia	((Serenoa_repens	(Elaeis_oleifera	Elaeis_guineensis))	Sabal_domingensis)))))	Iriartea_deltoidea)	Burretiokentia_grandiflora))	Manicaria_saccifera))	Kingia_australis);
((Pelagodoxa_henryana	((((((Veitchia_spiralis	((Heterospathe_cagayanensis	Dictyosperma_album)	(Burretiokentia_grandiflora	(Hydriastele_microspadix	Kentiopsis_piersoniorum))))	(Prestoea_acuminata	(Oenocarpus_bataua	Oenocarpus_minor)))	Geonoma_undata)	(Serenoa_repens	((Elaeis_oleifera	Elaeis_guineensis)	Leopoldinia_pulchra)))	((Pseudophoenix_vinifera	((Podococcus_barteri	Iriartea_deltoidea)	(((Reinhardtia_simplex	(Reinhardtia_paiewonskiana	Reinhardtia_latisecta))	(Reinhardtia_gracilis	((Sclerosperma_profizianum	Orania_palindan)	(Roystonea_regia	Nypa_fruticans))))	((Bactris_major	Attalea_speciosa)	Sabal_domingensis))))	Phoenix_dactylifera))	Manicaria_saccifera))	Kingia_australis);
((Pseudophoenix_vinifera	((((Reinhardtia_gracilis	((Bactris_major	(Serenoa_repens	Attalea_speciosa))	(((Reinhardtia_simplex	Reinhardtia_latisecta)	Reinhardtia_paiewonskiana)	Sabal_domingensis)))	((Sclerosperma_profizianum	Orania_palindan)	((Roystonea_regia	Nypa_fruticans)	(Podococcus_barteri	Iriartea_deltoidea))))	((((Manicaria_saccifera	Pelagodoxa_henryana)	Leopoldinia_pulchra)	((Geonoma_undata	(Veitchia_spiralis	(Burretiokentia_grandiflora	((Hydriastele_microspadix	Kentiopsis_piersoniorum)	(Heterospathe_cagayanensis	Dictyosperma_album)))))	(Prestoea_acuminata	(Oenocarpus_bataua	Oenocarpus_minor))))	(Elaeis_oleifera	Elaeis_guineensis)))	Phoenix_dactylifera))	Kingia_australis);
(((Elaeis_oleifera	Elaeis_guineensis)	(((((((((Sabal_domingensis	Podococcus_barteri)	((Pseudophoenix_vinifera	(Burretiokentia_grandiflora	Phoenix_dactylifera))	Iriartea_deltoidea))	(((Reinhardtia_gracilis	(Attalea_speciosa	(Nypa_fruticans	Bactris_major)))	Roystonea_regia)	(Sclerosperma_profizianum	Orania_palindan)))	(Geonoma_undata	(((Veitchia_spiralis	((Hydriastele_microspadix	Kentiopsis_piersoniorum)	Heterospathe_cagayanensis))	Dictyosperma_album)	(Prestoea_acuminata	(Oenocarpus_bataua	Oenocarpus_minor)))))	(Reinhardtia_simplex	Reinhardtia_latisecta))	(Manicaria_saccifera	Pelagodoxa_henryana))	Reinhardtia_paiewonskiana)	Serenoa_repens)	Leopoldinia_pulchra))	Kingia_australis);
((((Manicaria_saccifera	Pelagodoxa_henryana)	(((Prestoea_acuminata	(Oenocarpus_bataua	Oenocarpus_minor))	(Geonoma_undata	((Serenoa_repens	(Elaeis_oleifera	Elaeis_guineensis))	(((Kentiopsis_piersoniorum	(Dictyosperma_album	Heterospathe_cagayanensis))	(Hydriastele_microspadix	Veitchia_spiralis))	Burretiokentia_grandiflora))))	(((Phoenix_dactylifera	(Podococcus_barteri	Iriartea_deltoidea))	Pseudophoenix_vinifera)	((((Attalea_speciosa	(Nypa_fruticans	Bactris_major))	Sabal_domingensis)	Reinhardtia_gracilis)	((Reinhardtia_paiewonskiana	Roystonea_regia)	(Sclerosperma_profizianum	((Reinhardtia_simplex	Reinhardtia_latisecta)	Orania_palindan)))))))	Leopoldinia_pulchra)	Kingia_australis);
((Pseudophoenix_vinifera	((Reinhardtia_paiewonskiana	Phoenix_dactylifera)	(((Reinhardtia_latisecta	(Podococcus_barteri	Iriartea_deltoidea))	(((Reinhardtia_gracilis	(Roystonea_regia	(Orania_palindan	(Nypa_fruticans	(Serenoa_repens	Attalea_speciosa)))))	Sclerosperma_profizianum)	(Bactris_major	Sabal_domingensis)))	(Reinhardtia_simplex	((Leopoldinia_pulchra	(Manicaria_saccifera	Pelagodoxa_henryana))	(Geonoma_undata	((Elaeis_oleifera	Elaeis_guineensis)	((Oenocarpus_bataua	Oenocarpus_minor)	(((Burretiokentia_grandiflora	(Prestoea_acuminata	(Hydriastele_microspadix	Kentiopsis_piersoniorum)))	(Dictyosperma_album	Heterospathe_cagayanensis))	Veitchia_spiralis)))))))))	Kingia_australis);
(((Elaeis_oleifera	Elaeis_guineensis)	(((((Phoenix_dactylifera	(Pseudophoenix_vinifera	(Podococcus_barteri	Iriartea_deltoidea)))	((Reinhardtia_simplex	(Reinhardtia_paiewonskiana	Reinhardtia_latisecta))	((((((Orania_palindan	Sclerosperma_profizianum)	Nypa_fruticans)	Roystonea_regia)	Reinhardtia_gracilis)	Attalea_speciosa)	(Bactris_major	Sabal_domingensis))))	((((Serenoa_repens	Oenocarpus_bataua)	Oenocarpus_minor)	Prestoea_acuminata)	(Manicaria_saccifera	Pelagodoxa_henryana)))	((((Dictyosperma_album	(Heterospathe_cagayanensis	(Hydriastele_microspadix	Kentiopsis_piersoniorum)))	Burretiokentia_grandiflora)	Veitchia_spiralis)	Leopoldinia_pulchra))	Geonoma_undata))	Kingia_australis);
((Pelagodoxa_henryana	(((Leopoldinia_pulchra	(Elaeis_oleifera	Elaeis_guineensis))	((Geonoma_undata	((Phoenix_dactylifera	((Reinhardtia_gracilis	(Sabal_domingensis	(Bactris_major	Attalea_speciosa)))	(Serenoa_repens	((((Orania_palindan	Sclerosperma_profizianum)	((Podococcus_barteri	Iriartea_deltoidea)	Nypa_fruticans))	Roystonea_regia)	((Reinhardtia_simplex	Reinhardtia_latisecta)	Reinhardtia_paiewonskiana)))))	Pseudophoenix_vinifera))	((((Hydriastele_microspadix	Kentiopsis_piersoniorum)	(Heterospathe_cagayanensis	(Burretiokentia_grandiflora	Dictyosperma_album)))	Veitchia_spiralis)	((Oenocarpus_bataua	Oenocarpus_minor)	Prestoea_acuminata))))	Manicaria_saccifera))	Kingia_australis);
((Pelagodoxa_henryana	((((((((Prestoea_acuminata	Heterospathe_cagayanensis)	Dictyosperma_album)	(Hydriastele_microspadix	Kentiopsis_piersoniorum))	Veitchia_spiralis)	((Geonoma_undata	Burretiokentia_grandiflora)	(Leopoldinia_pulchra	(Elaeis_oleifera	Elaeis_guineensis))))	(Oenocarpus_bataua	Oenocarpus_minor))	((Phoenix_dactylifera	((Reinhardtia_gracilis	(Sabal_domingensis	(Bactris_major	Attalea_speciosa)))	((((Podococcus_barteri	Iriartea_deltoidea)	Serenoa_repens)	((Nypa_fruticans	Roystonea_regia)	(Orania_palindan	Sclerosperma_profizianum)))	((Reinhardtia_simplex	Reinhardtia_latisecta)	Reinhardtia_paiewonskiana))))	Pseudophoenix_vinifera))	Manicaria_saccifera))	Kingia_australis);
((Pseudophoenix_vinifera	(Reinhardtia_gracilis	(Phoenix_dactylifera	((((Manicaria_saccifera	Pelagodoxa_henryana)	(((((((Dictyosperma_album	Prestoea_acuminata)	(Burretiokentia_grandiflora	Heterospathe_cagayanensis))	(Hydriastele_microspadix	Kentiopsis_piersoniorum))	Veitchia_spiralis)	(Leopoldinia_pulchra	(Serenoa_repens	(Elaeis_oleifera	Elaeis_guineensis))))	Geonoma_undata)	(Oenocarpus_bataua	Oenocarpus_minor)))	((Podococcus_barteri	Iriartea_deltoidea)	(Sclerosperma_profizianum	(Roystonea_regia	(Nypa_fruticans	Orania_palindan)))))	((((Reinhardtia_simplex	Reinhardtia_latisecta)	Reinhardtia_paiewonskiana)	Sabal_domingensis)	(Bactris_major	Attalea_speciosa))))))	Kingia_australis);
((Pseudophoenix_vinifera	((((Manicaria_saccifera	Pelagodoxa_henryana)	((((((Hydriastele_microspadix	Veitchia_spiralis)	(Burretiokentia_grandiflora	Kentiopsis_piersoniorum))	(Heterospathe_cagayanensis	Dictyosperma_album))	Geonoma_undata)	(Serenoa_repens	(Leopoldinia_pulchra	(Elaeis_guineensis	Elaeis_oleifera))))	(Oenocarpus_bataua	(Prestoea_acuminata	Oenocarpus_minor))))	((((Attalea_speciosa	Sabal_domingensis)	Bactris_major)	Reinhardtia_gracilis)	((Reinhardtia_simplex	(((Iriartea_deltoidea	Podococcus_barteri)	Roystonea_regia)	(Orania_palindan	Nypa_fruticans)))	Sclerosperma_profizianum)))	(Reinhardtia_latisecta	(Reinhardtia_paiewonskiana	Phoenix_dactylifera))))	Kingia_australis);
((Pseudophoenix_vinifera	(((Iriartea_deltoidea	(Podococcus_barteri	((Manicaria_saccifera	Pelagodoxa_henryana)	(((Veitchia_spiralis	(((Hydriastele_microspadix	Kentiopsis_piersoniorum)	Burretiokentia_grandiflora)	(Heterospathe_cagayanensis	Dictyosperma_album)))	Geonoma_undata)	((Leopoldinia_pulchra	(Elaeis_guineensis	Elaeis_oleifera))	(Oenocarpus_bataua	(Prestoea_acuminata	Oenocarpus_minor)))))))	(Serenoa_repens	((((((Attalea_speciosa	(Bactris_major	Nypa_fruticans))	(Reinhardtia_paiewonskiana	Roystonea_regia))	(Reinhardtia_gracilis	(Orania_palindan	Sclerosperma_profizianum)))	Reinhardtia_latisecta)	Reinhardtia_simplex)	Sabal_domingensis)))	Phoenix_dactylifera))	Kingia_australis);
((Pseudophoenix_vinifera	(((((Manicaria_saccifera	Pelagodoxa_henryana)	((Oenocarpus_bataua	(Prestoea_acuminata	Oenocarpus_minor))	(((Burretiokentia_grandiflora	(((Hydriastele_microspadix	Kentiopsis_piersoniorum)	Heterospathe_cagayanensis)	Dictyosperma_album))	((Leopoldinia_pulchra	(Serenoa_repens	(Elaeis_guineensis	Elaeis_oleifera)))	Veitchia_spiralis))	Geonoma_undata)))	(Iriartea_deltoidea	Podococcus_barteri))	Phoenix_dactylifera)	(((((Orania_palindan	Sclerosperma_profizianum)	Reinhardtia_latisecta)	Nypa_fruticans)	(Reinhardtia_simplex	(Reinhardtia_paiewonskiana	Roystonea_regia)))	((Attalea_speciosa	Bactris_major)	(Reinhardtia_gracilis	Sabal_domingensis)))))	Kingia_australis);
((Pseudophoenix_vinifera	((((Attalea_speciosa	Bactris_major)	Sabal_domingensis)	(((Reinhardtia_latisecta	Reinhardtia_simplex)	((((Leopoldinia_pulchra	Manicaria_saccifera)	Pelagodoxa_henryana)	(((Oenocarpus_bataua	Oenocarpus_minor)	Prestoea_acuminata)	Burretiokentia_grandiflora))	(Serenoa_repens	((Geonoma_undata	(Veitchia_spiralis	((Hydriastele_microspadix	Kentiopsis_piersoniorum)	(Heterospathe_cagayanensis	Dictyosperma_album))))	(Reinhardtia_paiewonskiana	(Elaeis_guineensis	Elaeis_oleifera))))))	((Roystonea_regia	(Nypa_fruticans	(Orania_palindan	(Reinhardtia_gracilis	Sclerosperma_profizianum))))	(Iriartea_deltoidea	Podococcus_barteri))))	Phoenix_dactylifera))	Kingia_australis);
((Pseudophoenix_vinifera	((Reinhardtia_gracilis	Bactris_major)	((((Attalea_speciosa	Sabal_domingensis)	(Serenoa_repens	(Elaeis_guineensis	Elaeis_oleifera)))	(((((((Kentiopsis_piersoniorum	((Reinhardtia_paiewonskiana	Hydriastele_microspadix)	(Reinhardtia_latisecta	Reinhardtia_simplex)))	(Burretiokentia_grandiflora	(Veitchia_spiralis	Prestoea_acuminata)))	Heterospathe_cagayanensis)	Dictyosperma_album)	Geonoma_undata)	((Oenocarpus_bataua	Oenocarpus_minor)	(Leopoldinia_pulchra	(Manicaria_saccifera	Pelagodoxa_henryana))))	((Roystonea_regia	(Nypa_fruticans	(Sclerosperma_profizianum	Orania_palindan)))	(Iriartea_deltoidea	Podococcus_barteri))))	Phoenix_dactylifera)))	Kingia_australis);
((Pseudophoenix_vinifera	(Manicaria_saccifera	(((Serenoa_repens	(Elaeis_guineensis	Elaeis_oleifera))	Phoenix_dactylifera)	(((Pelagodoxa_henryana	(((Hydriastele_microspadix	((Reinhardtia_paiewonskiana	Reinhardtia_latisecta)	Reinhardtia_simplex))	(Oenocarpus_bataua	Oenocarpus_minor))	((Dictyosperma_album	(Kentiopsis_piersoniorum	((Heterospathe_cagayanensis	Burretiokentia_grandiflora)	Prestoea_acuminata)))	Veitchia_spiralis)))	(Leopoldinia_pulchra	Geonoma_undata))	((((Reinhardtia_gracilis	(Sabal_domingensis	(Bactris_major	Attalea_speciosa)))	(Roystonea_regia	Nypa_fruticans))	(Sclerosperma_profizianum	Orania_palindan))	(Iriartea_deltoidea	Podococcus_barteri))))))	Kingia_australis);
((Pelagodoxa_henryana	(((((((Nypa_fruticans	Bactris_major)	Attalea_speciosa)	(Reinhardtia_gracilis	(Sclerosperma_profizianum	Orania_palindan)))	Roystonea_regia)	(((Phoenix_dactylifera	Serenoa_repens)	Pseudophoenix_vinifera)	(Iriartea_deltoidea	(Sabal_domingensis	Podococcus_barteri))))	((Leopoldinia_pulchra	(((Elaeis_guineensis	Elaeis_oleifera)	((((Dictyosperma_album	Prestoea_acuminata)	Heterospathe_cagayanensis)	(Burretiokentia_grandiflora	(Kentiopsis_piersoniorum	(Hydriastele_microspadix	(Reinhardtia_paiewonskiana	(Reinhardtia_latisecta	Reinhardtia_simplex))))))	Veitchia_spiralis))	Geonoma_undata))	(Oenocarpus_bataua	Oenocarpus_minor)))	Manicaria_saccifera))	Kingia_australis);
((Pelagodoxa_henryana	((((((((Nypa_fruticans	Bactris_major)	Attalea_speciosa)	(Orania_palindan	(Reinhardtia_gracilis	Sclerosperma_profizianum)))	Roystonea_regia)	((Iriartea_deltoidea	(Phoenix_dactylifera	Pseudophoenix_vinifera))	Sabal_domingensis))	Podococcus_barteri)	(((Reinhardtia_latisecta	Reinhardtia_simplex)	(((Leopoldinia_pulchra	(Reinhardtia_paiewonskiana	(Serenoa_repens	(Elaeis_guineensis	Elaeis_oleifera))))	(((Burretiokentia_grandiflora	Dictyosperma_album)	(Heterospathe_cagayanensis	(Veitchia_spiralis	(Kentiopsis_piersoniorum	Hydriastele_microspadix))))	Prestoea_acuminata))	Geonoma_undata))	(Oenocarpus_bataua	Oenocarpus_minor)))	Manicaria_saccifera))	Kingia_australis);
((Pseudophoenix_vinifera	((((((Iriartea_deltoidea	(Sabal_domingensis	Attalea_speciosa))	Roystonea_regia)	(((((((Hydriastele_microspadix	(Podococcus_barteri	Veitchia_spiralis))	Burretiokentia_grandiflora)	Kentiopsis_piersoniorum)	(Dictyosperma_album	Heterospathe_cagayanensis))	((Oenocarpus_bataua	Oenocarpus_minor)	Prestoea_acuminata))	(Serenoa_repens	(Elaeis_guineensis	Elaeis_oleifera)))	Geonoma_undata))	(((Reinhardtia_paiewonskiana	(Reinhardtia_latisecta	Reinhardtia_simplex))	(Orania_palindan	Sclerosperma_profizianum))	Phoenix_dactylifera))	((Manicaria_saccifera	Pelagodoxa_henryana)	Leopoldinia_pulchra))	((Nypa_fruticans	Bactris_major)	Reinhardtia_gracilis)))	Kingia_australis);
((Pseudophoenix_vinifera	((((Iriartea_deltoidea	(((Manicaria_saccifera	Pelagodoxa_henryana)	Leopoldinia_pulchra)	(((Oenocarpus_bataua	Oenocarpus_minor)	Prestoea_acuminata)	(Geonoma_undata	((Serenoa_repens	(Elaeis_guineensis	Elaeis_oleifera))	(((Burretiokentia_grandiflora	Dictyosperma_album)	(Kentiopsis_piersoniorum	Heterospathe_cagayanensis))	(Hydriastele_microspadix	(Podococcus_barteri	Veitchia_spiralis))))))))	((Reinhardtia_paiewonskiana	Reinhardtia_latisecta)	Reinhardtia_simplex))	((Sabal_domingensis	(Bactris_major	Attalea_speciosa))	(((Roystonea_regia	(Orania_palindan	Sclerosperma_profizianum))	Nypa_fruticans)	Reinhardtia_gracilis)))	Phoenix_dactylifera))	Kingia_australis);
((Pelagodoxa_henryana	(((((Heterospathe_cagayanensis	Burretiokentia_grandiflora)	(((Hydriastele_microspadix	Kentiopsis_piersoniorum)	Prestoea_acuminata)	Veitchia_spiralis))	Dictyosperma_album)	(Oenocarpus_bataua	Oenocarpus_minor))	((((Reinhardtia_simplex	(((Roystonea_regia	((Nypa_fruticans	(Orania_palindan	(Reinhardtia_gracilis	Sclerosperma_profizianum)))	(Serenoa_repens	Attalea_speciosa)))	(Sabal_domingensis	((((Reinhardtia_latisecta	((Elaeis_oleifera	Elaeis_guineensis)	Reinhardtia_paiewonskiana))	Phoenix_dactylifera)	Bactris_major)	Pseudophoenix_vinifera)))	Iriartea_deltoidea))	Geonoma_undata)	(Manicaria_saccifera	Leopoldinia_pulchra))	Podococcus_barteri)))	Kingia_australis);
(((Serenoa_repens	(Elaeis_oleifera	Elaeis_guineensis))	((Pelagodoxa_henryana	Manicaria_saccifera)	(Leopoldinia_pulchra	(((((Prestoea_acuminata	(Hydriastele_microspadix	(((Burretiokentia_grandiflora	Heterospathe_cagayanensis)	Dictyosperma_album)	Kentiopsis_piersoniorum)))	Veitchia_spiralis)	(Oenocarpus_bataua	Oenocarpus_minor))	Geonoma_undata)	((Phoenix_dactylifera	(Podococcus_barteri	Iriartea_deltoidea))	(((Reinhardtia_gracilis	(((Reinhardtia_latisecta	Reinhardtia_simplex)	(Nypa_fruticans	(Reinhardtia_paiewonskiana	Roystonea_regia)))	(Orania_palindan	Sclerosperma_profizianum)))	((Attalea_speciosa	Sabal_domingensis)	Bactris_major))	Pseudophoenix_vinifera))))))	Kingia_australis);
(((((Oenocarpus_bataua	Oenocarpus_minor)	(((Sabal_domingensis	(((Roystonea_regia	Nypa_fruticans)	(Orania_palindan	Sclerosperma_profizianum))	(Attalea_speciosa	(Bactris_major	Reinhardtia_gracilis))))	((Reinhardtia_simplex	((Leopoldinia_pulchra	Manicaria_saccifera)	((Reinhardtia_latisecta	(Reinhardtia_paiewonskiana	Phoenix_dactylifera))	Pseudophoenix_vinifera)))	(Podococcus_barteri	Iriartea_deltoidea)))	Prestoea_acuminata))	(Geonoma_undata	(((Dictyosperma_album	Heterospathe_cagayanensis)	((Kentiopsis_piersoniorum	Hydriastele_microspadix)	Burretiokentia_grandiflora))	((Serenoa_repens	(Elaeis_oleifera	Elaeis_guineensis))	Veitchia_spiralis))))	Pelagodoxa_henryana)	Kingia_australis);
((Pseudophoenix_vinifera	((((Prestoea_acuminata	((Orania_palindan	(((((Heterospathe_cagayanensis	Burretiokentia_grandiflora)	((Serenoa_repens	(Elaeis_oleifera	Elaeis_guineensis))	(Podococcus_barteri	Veitchia_spiralis)))	Dictyosperma_album)	((Kentiopsis_piersoniorum	((Reinhardtia_simplex	Hydriastele_microspadix)	(Reinhardtia_latisecta	Reinhardtia_paiewonskiana)))	Geonoma_undata))	(Pelagodoxa_henryana	(Oenocarpus_bataua	Oenocarpus_minor))))	((Nypa_fruticans	Roystonea_regia)	((Sabal_domingensis	(Attalea_speciosa	Bactris_major))	Iriartea_deltoidea))))	Sclerosperma_profizianum)	(Leopoldinia_pulchra	Manicaria_saccifera))	(Reinhardtia_gracilis	Phoenix_dactylifera)))	Kingia_australis);
((Pelagodoxa_henryana	(((Oenocarpus_bataua	(Prestoea_acuminata	Oenocarpus_minor))	((Leopoldinia_pulchra	Manicaria_saccifera)	((Pseudophoenix_vinifera	Phoenix_dactylifera)	(((((Elaeis_oleifera	Elaeis_guineensis)	Iriartea_deltoidea)	(((Nypa_fruticans	Roystonea_regia)	(Reinhardtia_gracilis	(Orania_palindan	Sclerosperma_profizianum)))	(Sabal_domingensis	((Serenoa_repens	Attalea_speciosa)	Bactris_major))))	(Reinhardtia_latisecta	Reinhardtia_simplex))	Reinhardtia_paiewonskiana))))	(((Hydriastele_microspadix	((Kentiopsis_piersoniorum	(Burretiokentia_grandiflora	Heterospathe_cagayanensis))	Dictyosperma_album))	(Podococcus_barteri	Veitchia_spiralis))	Geonoma_undata)))	Kingia_australis);
((Pseudophoenix_vinifera	((Phoenix_dactylifera	((Sabal_domingensis	(Attalea_speciosa	Bactris_major))	(((Roystonea_regia	((Podococcus_barteri	(Nypa_fruticans	((Reinhardtia_latisecta	Reinhardtia_simplex)	Reinhardtia_paiewonskiana)))	Iriartea_deltoidea))	(Orania_palindan	Sclerosperma_profizianum))	(((Oenocarpus_minor	Oenocarpus_bataua)	Prestoea_acuminata)	(((Veitchia_spiralis	Hydriastele_microspadix)	((Serenoa_repens	(Dictyosperma_album	Heterospathe_cagayanensis))	(Kentiopsis_piersoniorum	Burretiokentia_grandiflora)))	((Elaeis_oleifera	Elaeis_guineensis)	Geonoma_undata))))))	(Reinhardtia_gracilis	(Leopoldinia_pulchra	(Pelagodoxa_henryana	Manicaria_saccifera)))))	Kingia_australis);
((Pseudophoenix_vinifera	(Reinhardtia_gracilis	(Bactris_major	(((Leopoldinia_pulchra	(Pelagodoxa_henryana	Manicaria_saccifera))	Phoenix_dactylifera)	((Reinhardtia_latisecta	Reinhardtia_simplex)	((((Sabal_domingensis	Attalea_speciosa)	(((((Orania_palindan	Sclerosperma_profizianum)	Podococcus_barteri)	Nypa_fruticans)	Iriartea_deltoidea)	Roystonea_regia))	((((Oenocarpus_minor	Oenocarpus_bataua)	Prestoea_acuminata)	(((Veitchia_spiralis	Hydriastele_microspadix)	(Burretiokentia_grandiflora	Kentiopsis_piersoniorum))	(Dictyosperma_album	Heterospathe_cagayanensis)))	Geonoma_undata))	(Reinhardtia_paiewonskiana	(Serenoa_repens	(Elaeis_oleifera	Elaeis_guineensis)))))))))	Kingia_australis);
(((Elaeis_oleifera	Elaeis_guineensis)	((Geonoma_undata	((((Leopoldinia_pulchra	(Pelagodoxa_henryana	Manicaria_saccifera))	((Phoenix_dactylifera	Pseudophoenix_vinifera)	(Reinhardtia_gracilis	((((Nypa_fruticans	Roystonea_regia)	(Orania_palindan	Sclerosperma_profizianum))	((Iriartea_deltoidea	Podococcus_barteri)	((Reinhardtia_paiewonskiana	Reinhardtia_latisecta)	Reinhardtia_simplex)))	((Attalea_speciosa	Bactris_major)	Sabal_domingensis)))))	((Oenocarpus_minor	Oenocarpus_bataua)	Prestoea_acuminata))	((((Kentiopsis_piersoniorum	Burretiokentia_grandiflora)	Heterospathe_cagayanensis)	(Veitchia_spiralis	Hydriastele_microspadix))	Dictyosperma_album)))	Serenoa_repens))	Kingia_australis);
(((Elaeis_oleifera	Elaeis_guineensis)	((((((Hydriastele_microspadix	Kentiopsis_piersoniorum)	Veitchia_spiralis)	(Heterospathe_cagayanensis	Dictyosperma_album))	Geonoma_undata)	(((Pelagodoxa_henryana	Manicaria_saccifera)	((((Attalea_speciosa	Bactris_major)	(Burretiokentia_grandiflora	(Leopoldinia_pulchra	Sabal_domingensis)))	((Reinhardtia_simplex	Iriartea_deltoidea)	(((Podococcus_barteri	((Reinhardtia_paiewonskiana	Reinhardtia_latisecta)	Nypa_fruticans))	Roystonea_regia)	(Orania_palindan	Sclerosperma_profizianum))))	((Reinhardtia_gracilis	Pseudophoenix_vinifera)	Phoenix_dactylifera)))	(Oenocarpus_bataua	(Prestoea_acuminata	Oenocarpus_minor))))	Serenoa_repens))	Kingia_australis);
(((Elaeis_oleifera	Elaeis_guineensis)	(Iriartea_deltoidea	((((((Orania_palindan	Sclerosperma_profizianum)	(Reinhardtia_paiewonskiana	(Reinhardtia_simplex	Reinhardtia_latisecta)))	((Reinhardtia_gracilis	Roystonea_regia)	(Sabal_domingensis	(Attalea_speciosa	(Nypa_fruticans	Bactris_major)))))	((Podococcus_barteri	((Leopoldinia_pulchra	(Geonoma_undata	(((Burretiokentia_grandiflora	Veitchia_spiralis)	(Hydriastele_microspadix	((Oenocarpus_bataua	Oenocarpus_minor)	Prestoea_acuminata)))	((Kentiopsis_piersoniorum	Heterospathe_cagayanensis)	Dictyosperma_album))))	(Pelagodoxa_henryana	Manicaria_saccifera)))	Serenoa_repens))	Pseudophoenix_vinifera)	Phoenix_dactylifera)))	Kingia_australis);
(((Elaeis_guineensis	Elaeis_oleifera)	((Pseudophoenix_vinifera	(Iriartea_deltoidea	(((((Nypa_fruticans	Attalea_speciosa)	Bactris_major)	((Orania_palindan	Sclerosperma_profizianum)	Reinhardtia_gracilis))	(Roystonea_regia	Sabal_domingensis))	(Phoenix_dactylifera	(((((Reinhardtia_simplex	Reinhardtia_latisecta)	Reinhardtia_paiewonskiana)	Leopoldinia_pulchra)	(Geonoma_undata	(Podococcus_barteri	(((Veitchia_spiralis	(Hydriastele_microspadix	Prestoea_acuminata))	(Burretiokentia_grandiflora	((Heterospathe_cagayanensis	Dictyosperma_album)	Kentiopsis_piersoniorum)))	(Oenocarpus_bataua	Oenocarpus_minor)))))	(Pelagodoxa_henryana	Manicaria_saccifera))))))	Serenoa_repens))	Kingia_australis);
(((Elaeis_guineensis	Elaeis_oleifera)	((Leopoldinia_pulchra	(((Pelagodoxa_henryana	Manicaria_saccifera)	(Podococcus_barteri	((Phoenix_dactylifera	Pseudophoenix_vinifera)	(Iriartea_deltoidea	(((((Reinhardtia_paiewonskiana	Reinhardtia_latisecta)	Reinhardtia_simplex)	(Attalea_speciosa	(Nypa_fruticans	Bactris_major)))	((Reinhardtia_gracilis	(Orania_palindan	Sclerosperma_profizianum))	Roystonea_regia))	Sabal_domingensis)))))	(((Prestoea_acuminata	(Oenocarpus_bataua	Oenocarpus_minor))	((Veitchia_spiralis	((Burretiokentia_grandiflora	Heterospathe_cagayanensis)	Dictyosperma_album))	(Hydriastele_microspadix	Kentiopsis_piersoniorum)))	Geonoma_undata)))	Serenoa_repens))	Kingia_australis);
((Pseudophoenix_vinifera	(((((Attalea_speciosa	(Nypa_fruticans	Bactris_major))	((Reinhardtia_gracilis	(Orania_palindan	Sclerosperma_profizianum))	Roystonea_regia))	Sabal_domingensis)	((((Oenocarpus_bataua	Oenocarpus_minor)	(Leopoldinia_pulchra	((Podococcus_barteri	Pelagodoxa_henryana)	Manicaria_saccifera)))	((((Reinhardtia_paiewonskiana	(Elaeis_guineensis	Elaeis_oleifera))	((((((Prestoea_acuminata	Hydriastele_microspadix)	Veitchia_spiralis)	Kentiopsis_piersoniorum)	Heterospathe_cagayanensis)	Dictyosperma_album)	Burretiokentia_grandiflora))	Geonoma_undata)	(Reinhardtia_latisecta	Reinhardtia_simplex)))	(Iriartea_deltoidea	Serenoa_repens)))	Phoenix_dactylifera))	Kingia_australis);
((Pseudophoenix_vinifera	(Reinhardtia_gracilis	((Phoenix_dactylifera	Sclerosperma_profizianum)	((Reinhardtia_latisecta	Reinhardtia_simplex)	((((Pelagodoxa_henryana	Manicaria_saccifera)	(Leopoldinia_pulchra	(Geonoma_undata	((Prestoea_acuminata	(Oenocarpus_bataua	Oenocarpus_minor))	(((Hydriastele_microspadix	Veitchia_spiralis)	Burretiokentia_grandiflora)	((Dictyosperma_album	Heterospathe_cagayanensis)	Kentiopsis_piersoniorum))))))	Podococcus_barteri)	(Iriartea_deltoidea	((Nypa_fruticans	((Serenoa_repens	(Elaeis_guineensis	Elaeis_oleifera))	(Reinhardtia_paiewonskiana	Roystonea_regia)))	(Orania_palindan	(Sabal_domingensis	(Attalea_speciosa	Bactris_major))))))))))	Kingia_australis);
((Pseudophoenix_vinifera	(Phoenix_dactylifera	((((Pelagodoxa_henryana	Manicaria_saccifera)	((Leopoldinia_pulchra	(Geonoma_undata	(((Kentiopsis_piersoniorum	(Heterospathe_cagayanensis	Burretiokentia_grandiflora))	(Veitchia_spiralis	Hydriastele_microspadix))	Dictyosperma_album)))	(Oenocarpus_bataua	(Oenocarpus_minor	Prestoea_acuminata))))	((Sabal_domingensis	Reinhardtia_gracilis)	(Attalea_speciosa	Bactris_major)))	((Podococcus_barteri	Iriartea_deltoidea)	((((Reinhardtia_paiewonskiana	Reinhardtia_latisecta)	Reinhardtia_simplex)	((Sclerosperma_profizianum	Orania_palindan)	(Serenoa_repens	(Nypa_fruticans	(Elaeis_guineensis	Elaeis_oleifera)))))	Roystonea_regia)))))	Kingia_australis);
(((Elaeis_guineensis	Elaeis_oleifera)	(((((Heterospathe_cagayanensis	Dictyosperma_album)	Prestoea_acuminata)	Kentiopsis_piersoniorum)	Burretiokentia_grandiflora)	(((Oenocarpus_bataua	Oenocarpus_minor)	((((Phoenix_dactylifera	((Pelagodoxa_henryana	Manicaria_saccifera)	Leopoldinia_pulchra))	Reinhardtia_gracilis)	Pseudophoenix_vinifera)	((Sabal_domingensis	((Serenoa_repens	Attalea_speciosa)	Bactris_major))	(Iriartea_deltoidea	(Reinhardtia_paiewonskiana	(((Sclerosperma_profizianum	Orania_palindan)	(Nypa_fruticans	Roystonea_regia))	(Reinhardtia_latisecta	Reinhardtia_simplex)))))))	(((Podococcus_barteri	Veitchia_spiralis)	Hydriastele_microspadix)	Geonoma_undata))))	Kingia_australis);
((Pelagodoxa_henryana	(Manicaria_saccifera	(((Pseudophoenix_vinifera	(((Iriartea_deltoidea	((Roystonea_regia	((Podococcus_barteri	Sabal_domingensis)	((Reinhardtia_paiewonskiana	Reinhardtia_latisecta)	Reinhardtia_simplex)))	((Prestoea_acuminata	(Oenocarpus_bataua	Oenocarpus_minor))	(((((Serenoa_repens	(Elaeis_guineensis	Elaeis_oleifera))	Nypa_fruticans)	Veitchia_spiralis)	((((Heterospathe_cagayanensis	Dictyosperma_album)	Kentiopsis_piersoniorum)	Hydriastele_microspadix)	Burretiokentia_grandiflora))	Geonoma_undata))))	(Attalea_speciosa	Bactris_major))	Phoenix_dactylifera))	((Sclerosperma_profizianum	Orania_palindan)	Reinhardtia_gracilis))	Leopoldinia_pulchra)))	Kingia_australis);
(((((((Reinhardtia_simplex	(Reinhardtia_paiewonskiana	Reinhardtia_latisecta))	(Nypa_fruticans	((Podococcus_barteri	Iriartea_deltoidea)	Roystonea_regia)))	((Leopoldinia_pulchra	(Geonoma_undata	(Pelagodoxa_henryana	Manicaria_saccifera)))	((((((Kentiopsis_piersoniorum	Heterospathe_cagayanensis)	(Hydriastele_microspadix	Veitchia_spiralis))	Dictyosperma_album)	Burretiokentia_grandiflora)	Prestoea_acuminata)	(Oenocarpus_bataua	Oenocarpus_minor))))	(Sabal_domingensis	(Attalea_speciosa	Bactris_major)))	(Serenoa_repens	((Phoenix_dactylifera	(Sclerosperma_profizianum	Orania_palindan))	(Reinhardtia_gracilis	Pseudophoenix_vinifera))))	(Elaeis_guineensis	Elaeis_oleifera))	Kingia_australis);
(((((Leopoldinia_pulchra	(Pelagodoxa_henryana	Manicaria_saccifera))	(((Iriartea_deltoidea	(Sabal_domingensis	Podococcus_barteri))	(((Serenoa_repens	(Elaeis_guineensis	Elaeis_oleifera))	Geonoma_undata)	(((Kentiopsis_piersoniorum	(Heterospathe_cagayanensis	(Dictyosperma_album	Burretiokentia_grandiflora)))	(Veitchia_spiralis	Hydriastele_microspadix))	(Prestoea_acuminata	(Oenocarpus_bataua	Oenocarpus_minor)))))	(((Roystonea_regia	((Nypa_fruticans	Attalea_speciosa)	Bactris_major))	(Reinhardtia_paiewonskiana	(Reinhardtia_simplex	Reinhardtia_latisecta)))	Orania_palindan)))	(Phoenix_dactylifera	(Reinhardtia_gracilis	Sclerosperma_profizianum)))	Pseudophoenix_vinifera)	Kingia_australis);
(((Elaeis_guineensis	Elaeis_oleifera)	(((((Reinhardtia_simplex	((Leopoldinia_pulchra	(Pelagodoxa_henryana	Manicaria_saccifera))	((Geonoma_undata	((Podococcus_barteri	Veitchia_spiralis)	((Heterospathe_cagayanensis	Dictyosperma_album)	(((Hydriastele_microspadix	Kentiopsis_piersoniorum)	Prestoea_acuminata)	Burretiokentia_grandiflora))))	(Oenocarpus_bataua	Oenocarpus_minor))))	((Roystonea_regia	(Reinhardtia_paiewonskiana	Reinhardtia_latisecta))	(Sabal_domingensis	((Nypa_fruticans	Attalea_speciosa)	Bactris_major))))	Iriartea_deltoidea)	(Orania_palindan	(((Phoenix_dactylifera	Sclerosperma_profizianum)	Reinhardtia_gracilis)	Pseudophoenix_vinifera)))	Serenoa_repens))	Kingia_australis);
((((((Pseudophoenix_vinifera	Phoenix_dactylifera)	((((Reinhardtia_latisecta	Reinhardtia_simplex)	((((Burretiokentia_grandiflora	((Dictyosperma_album	(Kentiopsis_piersoniorum	Heterospathe_cagayanensis))	((((Oenocarpus_minor	Oenocarpus_bataua)	Prestoea_acuminata)	Hydriastele_microspadix)	Veitchia_spiralis)))	((Podococcus_barteri	Iriartea_deltoidea)	Geonoma_undata))	(Attalea_speciosa	(Reinhardtia_gracilis	(Nypa_fruticans	(Roystonea_regia	(Orania_palindan	Sclerosperma_profizianum))))))	Serenoa_repens))	Reinhardtia_paiewonskiana)	(Pelagodoxa_henryana	Manicaria_saccifera)))	(Sabal_domingensis	Bactris_major))	Leopoldinia_pulchra)	(Elaeis_oleifera	Elaeis_guineensis))	Kingia_australis);
((((Pelagodoxa_henryana	(((Oenocarpus_minor	Oenocarpus_bataua)	Prestoea_acuminata)	((((Heterospathe_cagayanensis	(Burretiokentia_grandiflora	(Hydriastele_microspadix	Veitchia_spiralis)))	Kentiopsis_piersoniorum)	Dictyosperma_album)	(((((Reinhardtia_paiewonskiana	Reinhardtia_latisecta)	Reinhardtia_simplex)	((Phoenix_dactylifera	(Reinhardtia_gracilis	((Leopoldinia_pulchra	Manicaria_saccifera)	Pseudophoenix_vinifera)))	(Attalea_speciosa	Bactris_major)))	(Sabal_domingensis	(((Orania_palindan	Sclerosperma_profizianum)	Nypa_fruticans)	((Podococcus_barteri	Iriartea_deltoidea)	Roystonea_regia))))	Geonoma_undata))))	Serenoa_repens)	(Elaeis_oleifera	Elaeis_guineensis))	Kingia_australis);
(((((Pseudophoenix_vinifera	((Reinhardtia_gracilis	((Orania_palindan	Sclerosperma_profizianum)	((Roystonea_regia	((Attalea_speciosa	Bactris_major)	Sabal_domingensis))	Nypa_fruticans)))	Phoenix_dactylifera))	((((((((((Reinhardtia_paiewonskiana	Reinhardtia_latisecta)	Reinhardtia_simplex)	Hydriastele_microspadix)	Veitchia_spiralis)	Prestoea_acuminata)	((Kentiopsis_piersoniorum	Heterospathe_cagayanensis)	Burretiokentia_grandiflora))	Dictyosperma_album)	((Leopoldinia_pulchra	Manicaria_saccifera)	(Podococcus_barteri	Pelagodoxa_henryana)))	((Oenocarpus_minor	Oenocarpus_bataua)	Geonoma_undata))	Iriartea_deltoidea))	Serenoa_repens)	(Elaeis_oleifera	Elaeis_guineensis))	Kingia_australis);
(((Reinhardtia_paiewonskiana	(((((((Dictyosperma_album	(((Burretiokentia_grandiflora	Heterospathe_cagayanensis)	Serenoa_repens)	(Hydriastele_microspadix	Kentiopsis_piersoniorum)))	Veitchia_spiralis)	Geonoma_undata)	(Prestoea_acuminata	(Oenocarpus_minor	Oenocarpus_bataua)))	((Leopoldinia_pulchra	Manicaria_saccifera)	Pelagodoxa_henryana))	((Sabal_domingensis	(Attalea_speciosa	(Nypa_fruticans	Bactris_major)))	((Phoenix_dactylifera	((Orania_palindan	Sclerosperma_profizianum)	(Pseudophoenix_vinifera	Reinhardtia_gracilis)))	(Iriartea_deltoidea	(Roystonea_regia	Podococcus_barteri)))))	(Reinhardtia_latisecta	Reinhardtia_simplex)))	(Elaeis_oleifera	Elaeis_guineensis))	Kingia_australis);
((Pelagodoxa_henryana	((((Geonoma_undata	(((Reinhardtia_paiewonskiana	Reinhardtia_latisecta)	Reinhardtia_simplex)	(((((Elaeis_oleifera	Elaeis_guineensis)	Serenoa_repens)	(((Sclerosperma_profizianum	(Pseudophoenix_vinifera	Phoenix_dactylifera))	Reinhardtia_gracilis)	Orania_palindan))	(Iriartea_deltoidea	Roystonea_regia))	(Sabal_domingensis	(Attalea_speciosa	(Nypa_fruticans	Bactris_major))))))	(((Podococcus_barteri	Veitchia_spiralis)	((((Hydriastele_microspadix	Kentiopsis_piersoniorum)	Prestoea_acuminata)	Burretiokentia_grandiflora)	(Heterospathe_cagayanensis	Dictyosperma_album)))	(Oenocarpus_minor	Oenocarpus_bataua)))	Leopoldinia_pulchra)	Manicaria_saccifera))	Kingia_australis);
((Pseudophoenix_vinifera	(((Manicaria_saccifera	Pelagodoxa_henryana)	Phoenix_dactylifera)	(Reinhardtia_gracilis	(((((((Heterospathe_cagayanensis	Dictyosperma_album)	(Hydriastele_microspadix	Kentiopsis_piersoniorum))	Burretiokentia_grandiflora)	((((Elaeis_oleifera	Elaeis_guineensis)	Serenoa_repens)	Veitchia_spiralis)	(Prestoea_acuminata	(Oenocarpus_minor	Oenocarpus_bataua))))	Geonoma_undata)	((Sabal_domingensis	Leopoldinia_pulchra)	(Attalea_speciosa	Bactris_major)))	((Podococcus_barteri	Iriartea_deltoidea)	(((Reinhardtia_paiewonskiana	Reinhardtia_latisecta)	Reinhardtia_simplex)	((Sclerosperma_profizianum	Orania_palindan)	(Roystonea_regia	Nypa_fruticans))))))))	Kingia_australis);
((Pelagodoxa_henryana	((((Iriartea_deltoidea	(Pseudophoenix_vinifera	(Burretiokentia_grandiflora	Phoenix_dactylifera)))	(((Reinhardtia_simplex	(Reinhardtia_paiewonskiana	Reinhardtia_latisecta))	(Podococcus_barteri	Sabal_domingensis))	(((Sclerosperma_profizianum	Orania_palindan)	(Reinhardtia_gracilis	(Attalea_speciosa	(Bactris_major	Nypa_fruticans))))	Roystonea_regia)))	(((((Elaeis_oleifera	Elaeis_guineensis)	Serenoa_repens)	Geonoma_undata)	((Dictyosperma_album	((Veitchia_spiralis	(Hydriastele_microspadix	Kentiopsis_piersoniorum))	Heterospathe_cagayanensis))	(Prestoea_acuminata	(Oenocarpus_minor	Oenocarpus_bataua))))	Leopoldinia_pulchra))	Manicaria_saccifera))	Kingia_australis);
((Pelagodoxa_henryana	(((((Podococcus_barteri	Iriartea_deltoidea)	(Roystonea_regia	Nypa_fruticans))	(((Reinhardtia_gracilis	(Orania_palindan	Sclerosperma_profizianum))	(Pseudophoenix_vinifera	Phoenix_dactylifera))	((Attalea_speciosa	Bactris_major)	Sabal_domingensis)))	((Manicaria_saccifera	(Leopoldinia_pulchra	((Reinhardtia_simplex	(Reinhardtia_paiewonskiana	Reinhardtia_latisecta))	Hydriastele_microspadix)))	((((Elaeis_oleifera	Elaeis_guineensis)	Serenoa_repens)	Geonoma_undata)	(((Kentiopsis_piersoniorum	(Burretiokentia_grandiflora	(Prestoea_acuminata	Heterospathe_cagayanensis)))	Dictyosperma_album)	Veitchia_spiralis))))	(Oenocarpus_minor	Oenocarpus_bataua)))	Kingia_australis);
(((Geonoma_undata	((((Dictyosperma_album	Heterospathe_cagayanensis)	(((Reinhardtia_paiewonskiana	Hydriastele_microspadix)	(Reinhardtia_simplex	Reinhardtia_latisecta))	Kentiopsis_piersoniorum))	Veitchia_spiralis)	(((Manicaria_saccifera	Pelagodoxa_henryana)	(Oenocarpus_minor	Oenocarpus_bataua))	(Serenoa_repens	(Burretiokentia_grandiflora	((Phoenix_dactylifera	((Leopoldinia_pulchra	Sabal_domingensis)	Pseudophoenix_vinifera))	((((Roystonea_regia	(Nypa_fruticans	(Orania_palindan	Sclerosperma_profizianum)))	(Podococcus_barteri	Iriartea_deltoidea))	Prestoea_acuminata)	((Attalea_speciosa	Bactris_major)	Reinhardtia_gracilis))))))))	(Elaeis_oleifera	Elaeis_guineensis))	Kingia_australis);
((Pseudophoenix_vinifera	(((Podococcus_barteri	Iriartea_deltoidea)	((((Attalea_speciosa	Bactris_major)	Sabal_domingensis)	(Roystonea_regia	((Orania_palindan	Sclerosperma_profizianum)	Nypa_fruticans)))	Reinhardtia_gracilis))	(((Pelagodoxa_henryana	((Geonoma_undata	((Elaeis_oleifera	Elaeis_guineensis)	(((Veitchia_spiralis	Hydriastele_microspadix)	(((((Oenocarpus_minor	Serenoa_repens)	Oenocarpus_bataua)	Prestoea_acuminata)	Burretiokentia_grandiflora)	Kentiopsis_piersoniorum))	(Dictyosperma_album	Heterospathe_cagayanensis))))	(Reinhardtia_simplex	(Reinhardtia_paiewonskiana	Reinhardtia_latisecta))))	(Leopoldinia_pulchra	Manicaria_saccifera))	Phoenix_dactylifera)))	Kingia_australis);
((Pseudophoenix_vinifera	((((((((Oenocarpus_bataua	Oenocarpus_minor)	((Dictyosperma_album	(Kentiopsis_piersoniorum	(Burretiokentia_grandiflora	(Prestoea_acuminata	Heterospathe_cagayanensis))))	(Hydriastele_microspadix	Veitchia_spiralis)))	Leopoldinia_pulchra)	Podococcus_barteri)	(Manicaria_saccifera	Pelagodoxa_henryana))	Geonoma_undata)	(((Reinhardtia_simplex	Reinhardtia_latisecta)	((Roystonea_regia	(Reinhardtia_gracilis	Sabal_domingensis))	((Orania_palindan	Sclerosperma_profizianum)	(Bactris_major	(Nypa_fruticans	Attalea_speciosa)))))	(Phoenix_dactylifera	((Serenoa_repens	(Elaeis_guineensis	Elaeis_oleifera))	Reinhardtia_paiewonskiana))))	Iriartea_deltoidea))	Kingia_australis);
(((Elaeis_guineensis	Elaeis_oleifera)	((Leopoldinia_pulchra	(((((Iriartea_deltoidea	((Sabal_domingensis	Podococcus_barteri)	(((Roystonea_regia	Nypa_fruticans)	(Attalea_speciosa	Reinhardtia_latisecta))	(((Bactris_major	(Sclerosperma_profizianum	Reinhardtia_gracilis))	Reinhardtia_simplex)	Orania_palindan))))	((Phoenix_dactylifera	Reinhardtia_paiewonskiana)	Pseudophoenix_vinifera))	(Manicaria_saccifera	Pelagodoxa_henryana))	Geonoma_undata)	((Oenocarpus_bataua	(Prestoea_acuminata	Oenocarpus_minor))	((Burretiokentia_grandiflora	(Hydriastele_microspadix	Veitchia_spiralis))	(Kentiopsis_piersoniorum	(Heterospathe_cagayanensis	Dictyosperma_album))))))	Serenoa_repens))	Kingia_australis);
(((Elaeis_guineensis	Elaeis_oleifera)	((Leopoldinia_pulchra	((((Burretiokentia_grandiflora	Geonoma_undata)	((Phoenix_dactylifera	(Reinhardtia_latisecta	((((Podococcus_barteri	Iriartea_deltoidea)	(Sclerosperma_profizianum	((Nypa_fruticans	Orania_palindan)	Roystonea_regia)))	Reinhardtia_simplex)	((Sabal_domingensis	(Bactris_major	Attalea_speciosa))	Reinhardtia_gracilis))))	(Pseudophoenix_vinifera	Reinhardtia_paiewonskiana)))	((Veitchia_spiralis	((Hydriastele_microspadix	Kentiopsis_piersoniorum)	(Heterospathe_cagayanensis	Dictyosperma_album)))	(Prestoea_acuminata	(Oenocarpus_bataua	Oenocarpus_minor))))	(Manicaria_saccifera	Pelagodoxa_henryana)))	Serenoa_repens))	Kingia_australis);
(((Elaeis_guineensis	Elaeis_oleifera)	((Veitchia_spiralis	((((Heterospathe_cagayanensis	Dictyosperma_album)	(Hydriastele_microspadix	Kentiopsis_piersoniorum))	(Leopoldinia_pulchra	Burretiokentia_grandiflora))	(((Oenocarpus_bataua	(Oenocarpus_minor	Prestoea_acuminata))	((Manicaria_saccifera	Pelagodoxa_henryana)	(((Phoenix_dactylifera	Pseudophoenix_vinifera)	(Sabal_domingensis	(Bactris_major	Attalea_speciosa)))	((((Podococcus_barteri	Iriartea_deltoidea)	(Roystonea_regia	((Reinhardtia_gracilis	Nypa_fruticans)	(Orania_palindan	Sclerosperma_profizianum))))	(Reinhardtia_latisecta	Reinhardtia_simplex))	Reinhardtia_paiewonskiana))))	Geonoma_undata)))	Serenoa_repens))	Kingia_australis);
(((Elaeis_guineensis	Elaeis_oleifera)	(Veitchia_spiralis	(((Serenoa_repens	(Dictyosperma_album	(((Leopoldinia_pulchra	Hydriastele_microspadix)	Kentiopsis_piersoniorum)	Heterospathe_cagayanensis)))	Burretiokentia_grandiflora)	(((((Phoenix_dactylifera	Pseudophoenix_vinifera)	(Sabal_domingensis	(((Reinhardtia_paiewonskiana	(Reinhardtia_latisecta	Reinhardtia_simplex))	(((Bactris_major	Attalea_speciosa)	Reinhardtia_gracilis)	Sclerosperma_profizianum))	(Roystonea_regia	(Nypa_fruticans	Orania_palindan)))))	(Podococcus_barteri	Iriartea_deltoidea))	(((Oenocarpus_bataua	Oenocarpus_minor)	Prestoea_acuminata)	(Manicaria_saccifera	Pelagodoxa_henryana)))	Geonoma_undata))))	Kingia_australis);
(((Elaeis_guineensis	Elaeis_oleifera)	(Reinhardtia_paiewonskiana	((Phoenix_dactylifera	((Pseudophoenix_vinifera	Sabal_domingensis)	(((((Reinhardtia_gracilis	(Roystonea_regia	Nypa_fruticans))	(Orania_palindan	Sclerosperma_profizianum))	(Bactris_major	Attalea_speciosa))	Iriartea_deltoidea)	(((((Leopoldinia_pulchra	Serenoa_repens)	Geonoma_undata)	((Veitchia_spiralis	((Heterospathe_cagayanensis	(Dictyosperma_album	Burretiokentia_grandiflora))	(Hydriastele_microspadix	Kentiopsis_piersoniorum)))	(Oenocarpus_bataua	(Oenocarpus_minor	Prestoea_acuminata))))	(Manicaria_saccifera	Pelagodoxa_henryana))	Podococcus_barteri))))	(Reinhardtia_latisecta	Reinhardtia_simplex))))	Kingia_australis);
(((Elaeis_guineensis	Elaeis_oleifera)	((Reinhardtia_paiewonskiana	(((Reinhardtia_simplex	((Bactris_major	Sabal_domingensis)	((((Nypa_fruticans	Attalea_speciosa)	(Orania_palindan	(Reinhardtia_gracilis	Sclerosperma_profizianum)))	Roystonea_regia)	Prestoea_acuminata)))	(((Pseudophoenix_vinifera	Phoenix_dactylifera)	Iriartea_deltoidea)	((((Leopoldinia_pulchra	Hydriastele_microspadix)	(Oenocarpus_bataua	Oenocarpus_minor))	(Manicaria_saccifera	Pelagodoxa_henryana))	(Geonoma_undata	(Veitchia_spiralis	((Dictyosperma_album	Burretiokentia_grandiflora)	((Podococcus_barteri	Heterospathe_cagayanensis)	Kentiopsis_piersoniorum)))))))	Reinhardtia_latisecta))	Serenoa_repens))	Kingia_australis);
(((Elaeis_guineensis	Elaeis_oleifera)	((Reinhardtia_paiewonskiana	((((Pseudophoenix_vinifera	Phoenix_dactylifera)	Reinhardtia_gracilis)	(((Podococcus_barteri	(Iriartea_deltoidea	((Orania_palindan	Sclerosperma_profizianum)	(Nypa_fruticans	Roystonea_regia))))	(Reinhardtia_simplex	((Attalea_speciosa	Bactris_major)	Sabal_domingensis)))	(((((Kentiopsis_piersoniorum	(((Leopoldinia_pulchra	Hydriastele_microspadix)	((Veitchia_spiralis	(Oenocarpus_bataua	Oenocarpus_minor))	Prestoea_acuminata))	Heterospathe_cagayanensis))	Dictyosperma_album)	Geonoma_undata)	(Manicaria_saccifera	Pelagodoxa_henryana))	Burretiokentia_grandiflora)))	Reinhardtia_latisecta))	Serenoa_repens))	Kingia_australis);
(((Elaeis_guineensis	Elaeis_oleifera)	(((((Serenoa_repens	(Dictyosperma_album	(Heterospathe_cagayanensis	(Kentiopsis_piersoniorum	Veitchia_spiralis))))	Burretiokentia_grandiflora)	((Prestoea_acuminata	(Oenocarpus_bataua	Oenocarpus_minor))	(Sabal_domingensis	(((((Pseudophoenix_vinifera	Phoenix_dactylifera)	Manicaria_saccifera)	((Leopoldinia_pulchra	Hydriastele_microspadix)	((Reinhardtia_gracilis	Attalea_speciosa)	Bactris_major)))	Reinhardtia_simplex)	((Podococcus_barteri	(Iriartea_deltoidea	(((Nypa_fruticans	Orania_palindan)	Roystonea_regia)	Sclerosperma_profizianum)))	(Reinhardtia_paiewonskiana	Reinhardtia_latisecta))))))	Geonoma_undata)	Pelagodoxa_henryana))	Kingia_australis);
(((((Geonoma_undata	(((Hydriastele_microspadix	(Prestoea_acuminata	(Oenocarpus_bataua	Oenocarpus_minor)))	(Dictyosperma_album	(Heterospathe_cagayanensis	((Burretiokentia_grandiflora	Kentiopsis_piersoniorum)	Veitchia_spiralis))))	(Manicaria_saccifera	((Pseudophoenix_vinifera	((Phoenix_dactylifera	(Reinhardtia_simplex	(Reinhardtia_paiewonskiana	Reinhardtia_latisecta)))	(((Elaeis_guineensis	Elaeis_oleifera)	Iriartea_deltoidea)	(Sabal_domingensis	((Roystonea_regia	((Orania_palindan	Sclerosperma_profizianum)	Reinhardtia_gracilis))	(Attalea_speciosa	(Nypa_fruticans	Bactris_major)))))))	Leopoldinia_pulchra))))	Serenoa_repens)	Podococcus_barteri)	Pelagodoxa_henryana)	Kingia_australis);
(((Elaeis_guineensis	Elaeis_oleifera)	((((((Sabal_domingensis	((Reinhardtia_gracilis	((Sclerosperma_profizianum	(Nypa_fruticans	Orania_palindan))	Roystonea_regia))	(Attalea_speciosa	Bactris_major)))	((Podococcus_barteri	Iriartea_deltoidea)	(Phoenix_dactylifera	(Pseudophoenix_vinifera	(Leopoldinia_pulchra	(Manicaria_saccifera	Pelagodoxa_henryana))))))	(Burretiokentia_grandiflora	(Reinhardtia_paiewonskiana	((Reinhardtia_latisecta	Reinhardtia_simplex)	Hydriastele_microspadix))))	(Prestoea_acuminata	(Oenocarpus_minor	Oenocarpus_bataua)))	(Geonoma_undata	(Veitchia_spiralis	(Kentiopsis_piersoniorum	(Heterospathe_cagayanensis	Dictyosperma_album)))))	Serenoa_repens))	Kingia_australis);
(((Elaeis_guineensis	Elaeis_oleifera)	(((Geonoma_undata	((((Heterospathe_cagayanensis	Dictyosperma_album)	Kentiopsis_piersoniorum)	Burretiokentia_grandiflora)	(Podococcus_barteri	Veitchia_spiralis)))	((((((Reinhardtia_paiewonskiana	Reinhardtia_latisecta)	Reinhardtia_simplex)	Hydriastele_microspadix)	(Leopoldinia_pulchra	(Manicaria_saccifera	Pelagodoxa_henryana)))	(((Iriartea_deltoidea	(Sabal_domingensis	(((((Nypa_fruticans	Bactris_major)	Reinhardtia_gracilis)	(Sclerosperma_profizianum	Orania_palindan))	Attalea_speciosa)	Roystonea_regia)))	Phoenix_dactylifera)	Pseudophoenix_vinifera))	(Prestoea_acuminata	(Oenocarpus_minor	Oenocarpus_bataua))))	Serenoa_repens))	Kingia_australis);
(((Elaeis_guineensis	Elaeis_oleifera)	(Geonoma_undata	((Veitchia_spiralis	((Burretiokentia_grandiflora	(Heterospathe_cagayanensis	Dictyosperma_album))	Kentiopsis_piersoniorum))	((((Leopoldinia_pulchra	(Manicaria_saccifera	Pelagodoxa_henryana))	(((Pseudophoenix_vinifera	((((Sabal_domingensis	Roystonea_regia)	(Attalea_speciosa	(Nypa_fruticans	Bactris_major)))	Reinhardtia_gracilis)	(Sclerosperma_profizianum	Orania_palindan)))	Phoenix_dactylifera)	(Podococcus_barteri	Iriartea_deltoidea)))	(((Reinhardtia_paiewonskiana	Reinhardtia_latisecta)	Reinhardtia_simplex)	Hydriastele_microspadix))	(Serenoa_repens	(Prestoea_acuminata	(Oenocarpus_minor	Oenocarpus_bataua)))))))	Kingia_australis);
(((Elaeis_guineensis	Elaeis_oleifera)	(((Manicaria_saccifera	Pelagodoxa_henryana)	((Phoenix_dactylifera	(((Attalea_speciosa	Bactris_major)	(Reinhardtia_gracilis	Sclerosperma_profizianum))	((Pseudophoenix_vinifera	(Prestoea_acuminata	(((Reinhardtia_paiewonskiana	Reinhardtia_latisecta)	Reinhardtia_simplex)	Hydriastele_microspadix)))	(((Geonoma_undata	(Oenocarpus_minor	Oenocarpus_bataua))	(((Orania_palindan	(Nypa_fruticans	Roystonea_regia))	(Podococcus_barteri	Iriartea_deltoidea))	(Veitchia_spiralis	((Burretiokentia_grandiflora	Dictyosperma_album)	(Heterospathe_cagayanensis	Kentiopsis_piersoniorum)))))	Sabal_domingensis))))	Leopoldinia_pulchra))	Serenoa_repens))	Kingia_australis);
(((Elaeis_guineensis	Elaeis_oleifera)	(((Prestoea_acuminata	(Oenocarpus_minor	Oenocarpus_bataua))	(Geonoma_undata	((Hydriastele_microspadix	((((Orania_palindan	Sclerosperma_profizianum)	((((Roystonea_regia	(Burretiokentia_grandiflora	(Podococcus_barteri	Sabal_domingensis)))	Iriartea_deltoidea)	(Attalea_speciosa	(Nypa_fruticans	Bactris_major)))	((((Reinhardtia_paiewonskiana	Reinhardtia_latisecta)	Reinhardtia_simplex)	Pseudophoenix_vinifera)	Reinhardtia_gracilis)))	Phoenix_dactylifera)	((Manicaria_saccifera	Pelagodoxa_henryana)	Leopoldinia_pulchra)))	(Veitchia_spiralis	(Kentiopsis_piersoniorum	(Dictyosperma_album	Heterospathe_cagayanensis))))))	Serenoa_repens))	Kingia_australis);
((Pelagodoxa_henryana	(((Pseudophoenix_vinifera	((Reinhardtia_gracilis	(Reinhardtia_simplex	(Reinhardtia_latisecta	(Reinhardtia_paiewonskiana	(((Orania_palindan	Sclerosperma_profizianum)	((Nypa_fruticans	Roystonea_regia)	(Iriartea_deltoidea	Podococcus_barteri)))	(Sabal_domingensis	((Serenoa_repens	Attalea_speciosa)	Bactris_major)))))))	((Elaeis_guineensis	Elaeis_oleifera)	Phoenix_dactylifera)))	((((Oenocarpus_minor	Oenocarpus_bataua)	((Burretiokentia_grandiflora	(Hydriastele_microspadix	Veitchia_spiralis))	((Kentiopsis_piersoniorum	(Dictyosperma_album	Heterospathe_cagayanensis))	Prestoea_acuminata)))	Geonoma_undata)	Leopoldinia_pulchra))	Manicaria_saccifera))	Kingia_australis);
((Pseudophoenix_vinifera	((((((Sclerosperma_profizianum	Reinhardtia_simplex)	(Orania_palindan	(Nypa_fruticans	Roystonea_regia)))	Reinhardtia_gracilis)	(Reinhardtia_latisecta	(Reinhardtia_paiewonskiana	Phoenix_dactylifera)))	((((Geonoma_undata	(Pelagodoxa_henryana	(Veitchia_spiralis	(Dictyosperma_album	(Heterospathe_cagayanensis	Kentiopsis_piersoniorum)))))	(Hydriastele_microspadix	(Prestoea_acuminata	(Oenocarpus_bataua	(Burretiokentia_grandiflora	Oenocarpus_minor)))))	Leopoldinia_pulchra)	Manicaria_saccifera))	((Sabal_domingensis	(Attalea_speciosa	Bactris_major))	((Serenoa_repens	(Elaeis_guineensis	Elaeis_oleifera))	(Iriartea_deltoidea	Podococcus_barteri)))))	Kingia_australis);
(((Pseudophoenix_vinifera	((Reinhardtia_gracilis	(((Pelagodoxa_henryana	Manicaria_saccifera)	((((Oenocarpus_bataua	((Prestoea_acuminata	Oenocarpus_minor)	Burretiokentia_grandiflora))	(Veitchia_spiralis	(Dictyosperma_album	(Heterospathe_cagayanensis	(Hydriastele_microspadix	Kentiopsis_piersoniorum)))))	Geonoma_undata)	Leopoldinia_pulchra))	(((Sclerosperma_profizianum	Orania_palindan)	(((Nypa_fruticans	Podococcus_barteri)	Iriartea_deltoidea)	Roystonea_regia))	((Sabal_domingensis	(Attalea_speciosa	Bactris_major))	(Serenoa_repens	(Elaeis_guineensis	Elaeis_oleifera))))))	Phoenix_dactylifera))	(Reinhardtia_simplex	(Reinhardtia_paiewonskiana	Reinhardtia_latisecta)))	Kingia_australis);
((Pelagodoxa_henryana	(((Oenocarpus_bataua	Oenocarpus_minor)	(((Dictyosperma_album	Prestoea_acuminata)	Burretiokentia_grandiflora)	(Heterospathe_cagayanensis	(Veitchia_spiralis	(Hydriastele_microspadix	Kentiopsis_piersoniorum)))))	(((((((Podococcus_barteri	Iriartea_deltoidea)	(Sclerosperma_profizianum	Orania_palindan))	(Nypa_fruticans	Roystonea_regia))	((Sabal_domingensis	Attalea_speciosa)	(Serenoa_repens	(Elaeis_guineensis	Elaeis_oleifera))))	(Bactris_major	((Phoenix_dactylifera	Pseudophoenix_vinifera)	Reinhardtia_gracilis)))	(Reinhardtia_simplex	(Reinhardtia_latisecta	Reinhardtia_paiewonskiana)))	((Manicaria_saccifera	Leopoldinia_pulchra)	Geonoma_undata))))	Kingia_australis);
((((Manicaria_saccifera	Pelagodoxa_henryana)	((((Reinhardtia_gracilis	((((Roystonea_regia	Nypa_fruticans)	(Podococcus_barteri	Iriartea_deltoidea))	(((Reinhardtia_simplex	(Reinhardtia_latisecta	Reinhardtia_paiewonskiana))	Sclerosperma_profizianum)	Orania_palindan))	Attalea_speciosa))	(Bactris_major	(Sabal_domingensis	(Serenoa_repens	(Elaeis_guineensis	Elaeis_oleifera)))))	(Pseudophoenix_vinifera	Phoenix_dactylifera))	(Geonoma_undata	((Prestoea_acuminata	(Oenocarpus_bataua	Oenocarpus_minor))	(Veitchia_spiralis	((Heterospathe_cagayanensis	(Burretiokentia_grandiflora	Dictyosperma_album))	(Hydriastele_microspadix	Kentiopsis_piersoniorum)))))))	Leopoldinia_pulchra)	Kingia_australis);
(((Pelagodoxa_henryana	Manicaria_saccifera)	(Leopoldinia_pulchra	((Phoenix_dactylifera	(((Iriartea_deltoidea	(Roystonea_regia	(Nypa_fruticans	(Sclerosperma_profizianum	Orania_palindan))))	((Geonoma_undata	((Hydriastele_microspadix	(Oenocarpus_bataua	Oenocarpus_minor))	((((Dictyosperma_album	Heterospathe_cagayanensis)	(Kentiopsis_piersoniorum	Burretiokentia_grandiflora))	Prestoea_acuminata)	(Podococcus_barteri	Veitchia_spiralis))))	(Serenoa_repens	((Reinhardtia_paiewonskiana	(Elaeis_guineensis	Elaeis_oleifera))	((Reinhardtia_simplex	Reinhardtia_latisecta)	Sabal_domingensis)))))	(Bactris_major	(Reinhardtia_gracilis	Attalea_speciosa))))	Pseudophoenix_vinifera)))	Kingia_australis);
(((((Serenoa_repens	(Elaeis_guineensis	Elaeis_oleifera))	(Veitchia_spiralis	Hydriastele_microspadix))	((Burretiokentia_grandiflora	Kentiopsis_piersoniorum)	(Heterospathe_cagayanensis	Dictyosperma_album)))	(((Podococcus_barteri	(Iriartea_deltoidea	(((Nypa_fruticans	Roystonea_regia)	Orania_palindan)	((Attalea_speciosa	Sabal_domingensis)	((((((Pelagodoxa_henryana	Manicaria_saccifera)	Leopoldinia_pulchra)	Pseudophoenix_vinifera)	((Reinhardtia_paiewonskiana	Reinhardtia_latisecta)	Phoenix_dactylifera))	(Bactris_major	Reinhardtia_gracilis))	(Sclerosperma_profizianum	Reinhardtia_simplex))))))	(Oenocarpus_bataua	(Prestoea_acuminata	Oenocarpus_minor)))	Geonoma_undata))	Kingia_australis);
((Pseudophoenix_vinifera	(((Reinhardtia_paiewonskiana	Reinhardtia_latisecta)	Phoenix_dactylifera)	((Bactris_major	(((Reinhardtia_simplex	Sclerosperma_profizianum)	Reinhardtia_gracilis)	(((Attalea_speciosa	Sabal_domingensis)	(Nypa_fruticans	Roystonea_regia))	Orania_palindan)))	((((Leopoldinia_pulchra	(Pelagodoxa_henryana	Manicaria_saccifera))	((Oenocarpus_bataua	Oenocarpus_minor)	(Geonoma_undata	(Veitchia_spiralis	((Hydriastele_microspadix	Kentiopsis_piersoniorum)	((Burretiokentia_grandiflora	(Prestoea_acuminata	Dictyosperma_album))	Heterospathe_cagayanensis))))))	Podococcus_barteri)	((Serenoa_repens	(Elaeis_guineensis	Elaeis_oleifera))	Iriartea_deltoidea)))))	Kingia_australis);
(((Elaeis_guineensis	Elaeis_oleifera)	(((((Serenoa_repens	(Oenocarpus_bataua	Oenocarpus_minor))	(Hydriastele_microspadix	(((Kentiopsis_piersoniorum	Dictyosperma_album)	Heterospathe_cagayanensis)	(Veitchia_spiralis	Prestoea_acuminata))))	Burretiokentia_grandiflora)	((((Iriartea_deltoidea	Podococcus_barteri)	((Bactris_major	(((Sclerosperma_profizianum	Reinhardtia_gracilis)	(((Nypa_fruticans	Attalea_speciosa)	Roystonea_regia)	Orania_palindan))	Sabal_domingensis))	(Pseudophoenix_vinifera	(Leopoldinia_pulchra	Phoenix_dactylifera))))	(Reinhardtia_simplex	(Reinhardtia_paiewonskiana	Reinhardtia_latisecta)))	Geonoma_undata))	(Pelagodoxa_henryana	Manicaria_saccifera)))	Kingia_australis);
((((Phoenix_dactylifera	(((Geonoma_undata	(((Prestoea_acuminata	(Oenocarpus_bataua	Oenocarpus_minor))	(((Dictyosperma_album	Heterospathe_cagayanensis)	Kentiopsis_piersoniorum)	((Podococcus_barteri	Veitchia_spiralis)	Hydriastele_microspadix)))	(Leopoldinia_pulchra	(Serenoa_repens	(Elaeis_guineensis	Elaeis_oleifera)))))	Iriartea_deltoidea)	((Pelagodoxa_henryana	Manicaria_saccifera)	((Sabal_domingensis	(Bactris_major	Attalea_speciosa))	(((Roystonea_regia	((Reinhardtia_gracilis	Orania_palindan)	Nypa_fruticans))	Sclerosperma_profizianum)	((Reinhardtia_latisecta	Reinhardtia_simplex)	Reinhardtia_paiewonskiana))))))	Burretiokentia_grandiflora)	Pseudophoenix_vinifera)	Kingia_australis);
(((Elaeis_guineensis	Elaeis_oleifera)	(Iriartea_deltoidea	(((Pseudophoenix_vinifera	Phoenix_dactylifera)	((Leopoldinia_pulchra	(Geonoma_undata	((Pelagodoxa_henryana	(((Prestoea_acuminata	Oenocarpus_minor)	Oenocarpus_bataua)	(((Dictyosperma_album	Heterospathe_cagayanensis)	Kentiopsis_piersoniorum)	(Veitchia_spiralis	Hydriastele_microspadix))))	Burretiokentia_grandiflora)))	Manicaria_saccifera))	((((Reinhardtia_simplex	(Roystonea_regia	((Sabal_domingensis	(Bactris_major	Attalea_speciosa))	((Nypa_fruticans	(Orania_palindan	(Reinhardtia_gracilis	Sclerosperma_profizianum)))	Serenoa_repens))))	Reinhardtia_latisecta)	Reinhardtia_paiewonskiana)	Podococcus_barteri))))	Kingia_australis);
((Pseudophoenix_vinifera	(Phoenix_dactylifera	((Leopoldinia_pulchra	((Pelagodoxa_henryana	Manicaria_saccifera)	(Geonoma_undata	((Prestoea_acuminata	(Oenocarpus_minor	Oenocarpus_bataua))	(Burretiokentia_grandiflora	(((Dictyosperma_album	Heterospathe_cagayanensis)	Kentiopsis_piersoniorum)	(Veitchia_spiralis	Hydriastele_microspadix)))))))	((((Reinhardtia_paiewonskiana	((Nypa_fruticans	Roystonea_regia)	((Reinhardtia_gracilis	(Sabal_domingensis	(Bactris_major	Attalea_speciosa)))	(Orania_palindan	Sclerosperma_profizianum))))	(Reinhardtia_latisecta	Reinhardtia_simplex))	Podococcus_barteri)	(((Elaeis_guineensis	Elaeis_oleifera)	Serenoa_repens)	Iriartea_deltoidea)))))	Kingia_australis);
(((Pelagodoxa_henryana	Manicaria_saccifera)	(((Leopoldinia_pulchra	(Podococcus_barteri	(Prestoea_acuminata	(Oenocarpus_minor	Oenocarpus_bataua))))	((((Heterospathe_cagayanensis	(Burretiokentia_grandiflora	Dictyosperma_album))	Kentiopsis_piersoniorum)	(Veitchia_spiralis	Hydriastele_microspadix))	Geonoma_undata))	(((Pseudophoenix_vinifera	(((Elaeis_guineensis	Elaeis_oleifera)	Serenoa_repens)	Phoenix_dactylifera))	(Sabal_domingensis	(((Orania_palindan	(Reinhardtia_paiewonskiana	Roystonea_regia))	(((Nypa_fruticans	Bactris_major)	Attalea_speciosa)	(Reinhardtia_gracilis	Sclerosperma_profizianum)))	(Reinhardtia_latisecta	Reinhardtia_simplex))))	Iriartea_deltoidea)))	Kingia_australis);
((Pseudophoenix_vinifera	(Phoenix_dactylifera	(Reinhardtia_gracilis	(Sclerosperma_profizianum	(((Nypa_fruticans	Bactris_major)	Attalea_speciosa)	((Reinhardtia_simplex	(((Reinhardtia_paiewonskiana	Reinhardtia_latisecta)	((Pelagodoxa_henryana	Manicaria_saccifera)	((Leopoldinia_pulchra	Geonoma_undata)	((Oenocarpus_bataua	Oenocarpus_minor)	(((Dictyosperma_album	(Prestoea_acuminata	((Heterospathe_cagayanensis	Kentiopsis_piersoniorum)	Burretiokentia_grandiflora)))	Veitchia_spiralis)	Hydriastele_microspadix)))))	((((Elaeis_guineensis	Elaeis_oleifera)	Serenoa_repens)	Iriartea_deltoidea)	(Podococcus_barteri	Sabal_domingensis))))	(Orania_palindan	Roystonea_regia)))))))	Kingia_australis);
((Pseudophoenix_vinifera	(Phoenix_dactylifera	(Reinhardtia_gracilis	(Sclerosperma_profizianum	((((Sabal_domingensis	((Nypa_fruticans	Bactris_major)	Attalea_speciosa))	(((Pelagodoxa_henryana	Manicaria_saccifera)	(((((Leopoldinia_pulchra	(Elaeis_guineensis	Elaeis_oleifera))	Serenoa_repens)	Geonoma_undata)	((((Hydriastele_microspadix	Veitchia_spiralis)	Burretiokentia_grandiflora)	(Heterospathe_cagayanensis	Kentiopsis_piersoniorum))	(Dictyosperma_album	Prestoea_acuminata)))	(Oenocarpus_bataua	Oenocarpus_minor)))	(Iriartea_deltoidea	Podococcus_barteri)))	(Orania_palindan	Roystonea_regia))	(Reinhardtia_simplex	(Reinhardtia_paiewonskiana	Reinhardtia_latisecta)))))))	Kingia_australis);
((Pseudophoenix_vinifera	((((Leopoldinia_pulchra	(Manicaria_saccifera	Pelagodoxa_henryana))	((Geonoma_undata	(Dictyosperma_album	(Heterospathe_cagayanensis	((Burretiokentia_grandiflora	(Hydriastele_microspadix	Veitchia_spiralis))	Kentiopsis_piersoniorum))))	(Oenocarpus_bataua	(Oenocarpus_minor	Prestoea_acuminata))))	((((Sabal_domingensis	Bactris_major)	(Attalea_speciosa	(Reinhardtia_gracilis	(Nypa_fruticans	((Sclerosperma_profizianum	Orania_palindan)	Roystonea_regia)))))	(Reinhardtia_simplex	(Reinhardtia_latisecta	(Podococcus_barteri	Iriartea_deltoidea))))	(Serenoa_repens	(Elaeis_guineensis	Elaeis_oleifera))))	(Reinhardtia_paiewonskiana	Phoenix_dactylifera)))	Kingia_australis);
(((Elaeis_guineensis	Elaeis_oleifera)	(Pelagodoxa_henryana	(((((Geonoma_undata	(Oenocarpus_bataua	Oenocarpus_minor))	((Podococcus_barteri	(Veitchia_spiralis	Prestoea_acuminata))	((Hydriastele_microspadix	(Kentiopsis_piersoniorum	Burretiokentia_grandiflora))	(Dictyosperma_album	Heterospathe_cagayanensis))))	(((Reinhardtia_paiewonskiana	Reinhardtia_latisecta)	Phoenix_dactylifera)	((Iriartea_deltoidea	Pseudophoenix_vinifera)	(Serenoa_repens	((Nypa_fruticans	((Sclerosperma_profizianum	Orania_palindan)	Roystonea_regia))	(Reinhardtia_gracilis	(Reinhardtia_simplex	((Bactris_major	Attalea_speciosa)	Sabal_domingensis))))))))	Leopoldinia_pulchra)	Manicaria_saccifera)))	Kingia_australis);
(((Elaeis_guineensis	Elaeis_oleifera)	((Leopoldinia_pulchra	((((Dictyosperma_album	Heterospathe_cagayanensis)	((Serenoa_repens	(Podococcus_barteri	Veitchia_spiralis))	(Burretiokentia_grandiflora	((Prestoea_acuminata	(Oenocarpus_bataua	Oenocarpus_minor))	(Nypa_fruticans	(Hydriastele_microspadix	Kentiopsis_piersoniorum))))))	Geonoma_undata)	((((Roystonea_regia	Iriartea_deltoidea)	((((Phoenix_dactylifera	Sclerosperma_profizianum)	Reinhardtia_gracilis)	Pseudophoenix_vinifera)	Orania_palindan))	((Bactris_major	Attalea_speciosa)	Sabal_domingensis))	(Reinhardtia_paiewonskiana	(Reinhardtia_simplex	Reinhardtia_latisecta)))))	(Pelagodoxa_henryana	Manicaria_saccifera)))	Kingia_australis);
(((Elaeis_guineensis	Elaeis_oleifera)	(((((Hydriastele_microspadix	(Prestoea_acuminata	(Oenocarpus_bataua	Oenocarpus_minor)))	(((Dictyosperma_album	Heterospathe_cagayanensis)	Kentiopsis_piersoniorum)	Veitchia_spiralis))	(Geonoma_undata	(Burretiokentia_grandiflora	(((Reinhardtia_simplex	Reinhardtia_latisecta)	(Iriartea_deltoidea	((Sabal_domingensis	(Reinhardtia_gracilis	(Pseudophoenix_vinifera	((Reinhardtia_paiewonskiana	Phoenix_dactylifera)	Roystonea_regia))))	((Orania_palindan	Sclerosperma_profizianum)	((Nypa_fruticans	Bactris_major)	Attalea_speciosa)))))	(Manicaria_saccifera	(Podococcus_barteri	Pelagodoxa_henryana))))))	Serenoa_repens)	Leopoldinia_pulchra))	Kingia_australis);
(((Elaeis_guineensis	Elaeis_oleifera)	(((((Leopoldinia_pulchra	((Dictyosperma_album	Heterospathe_cagayanensis)	Burretiokentia_grandiflora))	(Geonoma_undata	((Podococcus_barteri	((((((Nypa_fruticans	Roystonea_regia)	(Orania_palindan	Sclerosperma_profizianum))	(Sabal_domingensis	(Bactris_major	Attalea_speciosa)))	Reinhardtia_gracilis)	(Reinhardtia_paiewonskiana	(Reinhardtia_simplex	Reinhardtia_latisecta)))	(Iriartea_deltoidea	(Phoenix_dactylifera	Pseudophoenix_vinifera))))	(Manicaria_saccifera	Pelagodoxa_henryana))))	((Kentiopsis_piersoniorum	Hydriastele_microspadix)	(Prestoea_acuminata	(Oenocarpus_bataua	Oenocarpus_minor))))	Veitchia_spiralis)	Serenoa_repens))	Kingia_australis);
((Pseudophoenix_vinifera	((Manicaria_saccifera	Pelagodoxa_henryana)	(Phoenix_dactylifera	((((Sabal_domingensis	(Bactris_major	Attalea_speciosa))	((Reinhardtia_latisecta	Reinhardtia_simplex)	((Reinhardtia_paiewonskiana	((Reinhardtia_gracilis	Nypa_fruticans)	Roystonea_regia))	(Orania_palindan	Sclerosperma_profizianum))))	(Podococcus_barteri	(Geonoma_undata	((((Serenoa_repens	(Elaeis_guineensis	Elaeis_oleifera))	Leopoldinia_pulchra)	Burretiokentia_grandiflora)	((Prestoea_acuminata	(Oenocarpus_bataua	Oenocarpus_minor))	(((Kentiopsis_piersoniorum	Hydriastele_microspadix)	(Dictyosperma_album	Heterospathe_cagayanensis))	Veitchia_spiralis))))))	Iriartea_deltoidea))))	Kingia_australis);
((Pelagodoxa_henryana	(((Phoenix_dactylifera	(((((Nypa_fruticans	Bactris_major)	Attalea_speciosa)	((Orania_palindan	(Reinhardtia_gracilis	(((Reinhardtia_paiewonskiana	Reinhardtia_latisecta)	Reinhardtia_simplex)	Sclerosperma_profizianum)))	(Sabal_domingensis	Roystonea_regia)))	(Podococcus_barteri	(((Leopoldinia_pulchra	Hydriastele_microspadix)	(Prestoea_acuminata	(Oenocarpus_bataua	Oenocarpus_minor)))	((Geonoma_undata	Veitchia_spiralis)	((Kentiopsis_piersoniorum	(Dictyosperma_album	Heterospathe_cagayanensis))	Burretiokentia_grandiflora)))))	((Serenoa_repens	(Elaeis_guineensis	Elaeis_oleifera))	Iriartea_deltoidea)))	Pseudophoenix_vinifera)	Manicaria_saccifera))	Kingia_australis);
((Pseudophoenix_vinifera	((Manicaria_saccifera	Pelagodoxa_henryana)	(Phoenix_dactylifera	((Reinhardtia_gracilis	Sclerosperma_profizianum)	((Sabal_domingensis	(Bactris_major	Attalea_speciosa))	((((Roystonea_regia	Nypa_fruticans)	(Podococcus_barteri	((Serenoa_repens	(Elaeis_guineensis	Elaeis_oleifera))	Iriartea_deltoidea)))	Orania_palindan)	(((Leopoldinia_pulchra	(((Reinhardtia_paiewonskiana	Reinhardtia_latisecta)	Reinhardtia_simplex)	Hydriastele_microspadix))	(Oenocarpus_bataua	Oenocarpus_minor))	(((Veitchia_spiralis	(((Dictyosperma_album	Heterospathe_cagayanensis)	Kentiopsis_piersoniorum)	Prestoea_acuminata))	Burretiokentia_grandiflora)	Geonoma_undata))))))))	Kingia_australis);
((Pseudophoenix_vinifera	(Reinhardtia_gracilis	(Phoenix_dactylifera	((((Sabal_domingensis	(Bactris_major	Attalea_speciosa))	((((Sclerosperma_profizianum	Orania_palindan)	Nypa_fruticans)	(Roystonea_regia	Podococcus_barteri))	Iriartea_deltoidea))	((((Dictyosperma_album	Burretiokentia_grandiflora)	(Kentiopsis_piersoniorum	(Heterospathe_cagayanensis	((Elaeis_guineensis	Elaeis_oleifera)	Veitchia_spiralis))))	Geonoma_undata)	(Prestoea_acuminata	((Serenoa_repens	Oenocarpus_bataua)	Oenocarpus_minor))))	((Leopoldinia_pulchra	(Reinhardtia_paiewonskiana	((Reinhardtia_latisecta	Reinhardtia_simplex)	Hydriastele_microspadix)))	(Manicaria_saccifera	Pelagodoxa_henryana))))))	Kingia_australis);
((Pseudophoenix_vinifera	(Reinhardtia_gracilis	(Phoenix_dactylifera	((((((Bactris_major	(Nypa_fruticans	Attalea_speciosa))	((Sclerosperma_profizianum	Orania_palindan)	Roystonea_regia))	(Iriartea_deltoidea	Sabal_domingensis))	(Prestoea_acuminata	((((Serenoa_repens	(Elaeis_guineensis	Elaeis_oleifera))	(((Dictyosperma_album	Burretiokentia_grandiflora)	(Heterospathe_cagayanensis	Kentiopsis_piersoniorum))	Veitchia_spiralis))	Geonoma_undata)	Podococcus_barteri)))	(Oenocarpus_bataua	Oenocarpus_minor))	((Leopoldinia_pulchra	(((Reinhardtia_paiewonskiana	Reinhardtia_latisecta)	Reinhardtia_simplex)	Hydriastele_microspadix))	(Manicaria_saccifera	Pelagodoxa_henryana))))))	Kingia_australis);
(((Elaeis_guineensis	Elaeis_oleifera)	(Veitchia_spiralis	((((((Geonoma_undata	((Pelagodoxa_henryana	Manicaria_saccifera)	(Pseudophoenix_vinifera	((Reinhardtia_gracilis	((Roystonea_regia	Nypa_fruticans)	(((((Reinhardtia_latisecta	Reinhardtia_paiewonskiana)	Reinhardtia_simplex)	Iriartea_deltoidea)	Podococcus_barteri)	(Sclerosperma_profizianum	Orania_palindan))))	((Sabal_domingensis	(Attalea_speciosa	Bactris_major))	Phoenix_dactylifera)))))	Leopoldinia_pulchra)	((Kentiopsis_piersoniorum	Hydriastele_microspadix)	(Prestoea_acuminata	((Oenocarpus_minor	Oenocarpus_bataua)	Serenoa_repens))))	Heterospathe_cagayanensis)	Dictyosperma_album)	Burretiokentia_grandiflora)))	Kingia_australis);
((Pseudophoenix_vinifera	(Phoenix_dactylifera	(((Orania_palindan	((((((((((Veitchia_spiralis	(Heterospathe_cagayanensis	Burretiokentia_grandiflora))	(Kentiopsis_piersoniorum	Hydriastele_microspadix))	Dictyosperma_album)	(Prestoea_acuminata	(Oenocarpus_minor	Oenocarpus_bataua)))	(Leopoldinia_pulchra	Geonoma_undata))	(Manicaria_saccifera	Pelagodoxa_henryana))	((Reinhardtia_latisecta	Reinhardtia_paiewonskiana)	Reinhardtia_simplex))	Iriartea_deltoidea)	((Roystonea_regia	(Podococcus_barteri	Sabal_domingensis))	(Attalea_speciosa	(Nypa_fruticans	Bactris_major))))	(Serenoa_repens	(Elaeis_guineensis	Elaeis_oleifera))))	Sclerosperma_profizianum)	Reinhardtia_gracilis)))	Kingia_australis);
((Pseudophoenix_vinifera	(Phoenix_dactylifera	(((((Iriartea_deltoidea	Podococcus_barteri)	((((((Serenoa_repens	(Elaeis_guineensis	Elaeis_oleifera))	Leopoldinia_pulchra)	(((Kentiopsis_piersoniorum	Hydriastele_microspadix)	((Heterospathe_cagayanensis	Dictyosperma_album)	Burretiokentia_grandiflora))	Veitchia_spiralis))	Geonoma_undata)	(Manicaria_saccifera	Pelagodoxa_henryana))	(Prestoea_acuminata	(Oenocarpus_minor	Oenocarpus_bataua))))	(((Sabal_domingensis	(Attalea_speciosa	Bactris_major))	((Nypa_fruticans	(Reinhardtia_latisecta	Reinhardtia_simplex))	Reinhardtia_paiewonskiana))	Roystonea_regia))	(Orania_palindan	Sclerosperma_profizianum))	Reinhardtia_gracilis)))	Kingia_australis);
((Pseudophoenix_vinifera	(((Sclerosperma_profizianum	(((Iriartea_deltoidea	Orania_palindan)	Roystonea_regia)	((((Elaeis_guineensis	Elaeis_oleifera)	Sabal_domingensis)	(Attalea_speciosa	(Nypa_fruticans	Bactris_major)))	((((Burretiokentia_grandiflora	((Kentiopsis_piersoniorum	(((Reinhardtia_paiewonskiana	Reinhardtia_latisecta)	Reinhardtia_simplex)	Hydriastele_microspadix))	(Oenocarpus_minor	Oenocarpus_bataua)))	((Heterospathe_cagayanensis	(Prestoea_acuminata	Dictyosperma_album))	(Podococcus_barteri	Veitchia_spiralis)))	(Serenoa_repens	Pelagodoxa_henryana))	((Manicaria_saccifera	Leopoldinia_pulchra)	Geonoma_undata)))))	Phoenix_dactylifera)	Reinhardtia_gracilis))	Kingia_australis);
((Pseudophoenix_vinifera	(((((Reinhardtia_paiewonskiana	Reinhardtia_latisecta)	Reinhardtia_simplex)	((Iriartea_deltoidea	((Sclerosperma_profizianum	Orania_palindan)	(Nypa_fruticans	Roystonea_regia)))	(((Burretiokentia_grandiflora	Sabal_domingensis)	Geonoma_undata)	(((((Kentiopsis_piersoniorum	Hydriastele_microspadix)	(Oenocarpus_minor	Oenocarpus_bataua))	(Podococcus_barteri	Veitchia_spiralis))	((Heterospathe_cagayanensis	Dictyosperma_album)	Prestoea_acuminata))	(Serenoa_repens	(Elaeis_guineensis	Elaeis_oleifera))))))	(((Manicaria_saccifera	Pelagodoxa_henryana)	Leopoldinia_pulchra)	Phoenix_dactylifera))	((Attalea_speciosa	Bactris_major)	Reinhardtia_gracilis)))	Kingia_australis);
((Pseudophoenix_vinifera	(Phoenix_dactylifera	(((Sabal_domingensis	(Orania_palindan	(((Serenoa_repens	(Reinhardtia_gracilis	Sclerosperma_profizianum))	((Nypa_fruticans	Attalea_speciosa)	Bactris_major))	Roystonea_regia)))	(Reinhardtia_paiewonskiana	(Reinhardtia_latisecta	Reinhardtia_simplex)))	((Podococcus_barteri	(((Manicaria_saccifera	Pelagodoxa_henryana)	Leopoldinia_pulchra)	((Geonoma_undata	(((Kentiopsis_piersoniorum	Hydriastele_microspadix)	(Heterospathe_cagayanensis	Dictyosperma_album))	((Elaeis_guineensis	Elaeis_oleifera)	Veitchia_spiralis)))	((Prestoea_acuminata	Burretiokentia_grandiflora)	(Oenocarpus_minor	Oenocarpus_bataua)))))	Iriartea_deltoidea))))	Kingia_australis);
((((Manicaria_saccifera	Pelagodoxa_henryana)	Leopoldinia_pulchra)	(((Reinhardtia_latisecta	Reinhardtia_paiewonskiana)	Phoenix_dactylifera)	(Pseudophoenix_vinifera	(Sclerosperma_profizianum	(((Attalea_speciosa	Bactris_major)	((Roystonea_regia	(((Geonoma_undata	((Hydriastele_microspadix	(Oenocarpus_minor	Oenocarpus_bataua))	(Veitchia_spiralis	(((Heterospathe_cagayanensis	(Kentiopsis_piersoniorum	Prestoea_acuminata))	Dictyosperma_album)	Burretiokentia_grandiflora))))	((Serenoa_repens	(Elaeis_guineensis	Elaeis_oleifera))	Iriartea_deltoidea))	(Podococcus_barteri	Sabal_domingensis)))	((Nypa_fruticans	Orania_palindan)	Reinhardtia_simplex)))	Reinhardtia_gracilis)))))	Kingia_australis);
((Pseudophoenix_vinifera	((Phoenix_dactylifera	(Reinhardtia_gracilis	(Sclerosperma_profizianum	(((((Reinhardtia_simplex	((Iriartea_deltoidea	((Serenoa_repens	(Elaeis_guineensis	Elaeis_oleifera))	((((Hydriastele_microspadix	(Prestoea_acuminata	(Oenocarpus_minor	Oenocarpus_bataua)))	(Podococcus_barteri	Veitchia_spiralis))	(Kentiopsis_piersoniorum	(Dictyosperma_album	Heterospathe_cagayanensis)))	(Burretiokentia_grandiflora	Geonoma_undata))))	Sabal_domingensis))	Reinhardtia_latisecta)	(Reinhardtia_paiewonskiana	Roystonea_regia))	(Attalea_speciosa	(Nypa_fruticans	Bactris_major)))	Orania_palindan))))	((Manicaria_saccifera	Pelagodoxa_henryana)	Leopoldinia_pulchra)))	Kingia_australis);
((Pseudophoenix_vinifera	(((Iriartea_deltoidea	(((((Reinhardtia_latisecta	Reinhardtia_simplex)	Reinhardtia_paiewonskiana)	Reinhardtia_gracilis)	(((Sclerosperma_profizianum	Orania_palindan)	(Nypa_fruticans	Roystonea_regia))	(Attalea_speciosa	Sabal_domingensis)))	Bactris_major))	((((Prestoea_acuminata	(Oenocarpus_bataua	Oenocarpus_minor))	(Pelagodoxa_henryana	((Geonoma_undata	(Serenoa_repens	(Elaeis_guineensis	Elaeis_oleifera)))	((Podococcus_barteri	Veitchia_spiralis)	((Hydriastele_microspadix	Kentiopsis_piersoniorum)	(Heterospathe_cagayanensis	(Burretiokentia_grandiflora	Dictyosperma_album)))))))	Manicaria_saccifera)	Leopoldinia_pulchra))	Phoenix_dactylifera))	Kingia_australis);
((Pelagodoxa_henryana	(((((Orania_palindan	(Roystonea_regia	((Attalea_speciosa	(Nypa_fruticans	Bactris_major))	Sabal_domingensis)))	(Reinhardtia_gracilis	(Sclerosperma_profizianum	((Reinhardtia_latisecta	Reinhardtia_simplex)	Reinhardtia_paiewonskiana))))	((((Oenocarpus_bataua	Oenocarpus_minor)	((Kentiopsis_piersoniorum	(Burretiokentia_grandiflora	(Serenoa_repens	(Elaeis_guineensis	Elaeis_oleifera))))	((Geonoma_undata	(Prestoea_acuminata	(Podococcus_barteri	Veitchia_spiralis)))	(Heterospathe_cagayanensis	Dictyosperma_album))))	Iriartea_deltoidea)	((Pseudophoenix_vinifera	Leopoldinia_pulchra)	Hydriastele_microspadix)))	Phoenix_dactylifera)	Manicaria_saccifera))	Kingia_australis);
