# Supplementary material for: Data supporting the nuclear phylogenomics of the palm subfamily Arecoideae (Arecaceae)
Source: Data Brief. 2016 Mar 2;7:532–6. doi: 10.1016/j.dib.2016.02.063 (PMC4796708; doi:10.1016/j.dib.2016.02.063)
Supplement: Supplementary file 5 — Supplementary material [file mmc5.zip › RAxML_bootstrap.Elaeis_2377.raxml.tre]

((((Serenoa_repens	Phoenix_dactylifera)	Sabal_domingensis)	(Pseudophoenix_vinifera	((((Sclerosperma_profizianum	Podococcus_barteri)	Orania_palindan)	(((Reinhardtia_gracilis	Reinhardtia_latisecta)	Reinhardtia_paiewonskiana)	(Attalea_speciosa	(Bactris_major	(Elaeis_guineensis	Elaeis_oleifera)))))	((Prestoea_acuminata	(Oenocarpus_minor	Oenocarpus_bataua))	(((Dictyosperma_album	Pelagodoxa_henryana)	((Heterospathe_cagayanensis	(Geonoma_undata	Kentiopsis_piersoniorum))	Veitchia_spiralis))	(Dypsis_decaryi	Manicaria_saccifera))))))	Nypa_fruticans);
((((Serenoa_repens	Phoenix_dactylifera)	(Sclerosperma_profizianum	Sabal_domingensis))	((((Pelagodoxa_henryana	(((Dypsis_decaryi	Heterospathe_cagayanensis)	Veitchia_spiralis)	(Dictyosperma_album	Kentiopsis_piersoniorum)))	Geonoma_undata)	(Manicaria_saccifera	(Prestoea_acuminata	(Oenocarpus_minor	Oenocarpus_bataua))))	(Pseudophoenix_vinifera	((Podococcus_barteri	Orania_palindan)	((Elaeis_guineensis	Elaeis_oleifera)	(Attalea_speciosa	((Reinhardtia_latisecta	(Reinhardtia_paiewonskiana	Reinhardtia_gracilis))	Bactris_major)))))))	Nypa_fruticans);
((((Serenoa_repens	Phoenix_dactylifera)	Sabal_domingensis)	(((Prestoea_acuminata	(Oenocarpus_minor	Oenocarpus_bataua))	(((((Kentiopsis_piersoniorum	Heterospathe_cagayanensis)	Veitchia_spiralis)	(Pelagodoxa_henryana	Dictyosperma_album))	Geonoma_undata)	(Dypsis_decaryi	Manicaria_saccifera)))	(Pseudophoenix_vinifera	(Sclerosperma_profizianum	((Podococcus_barteri	Orania_palindan)	(((Reinhardtia_gracilis	Reinhardtia_latisecta)	Reinhardtia_paiewonskiana)	((Bactris_major	(Elaeis_guineensis	Elaeis_oleifera))	Attalea_speciosa)))))))	Nypa_fruticans);
((((Serenoa_repens	(Sclerosperma_profizianum	Phoenix_dactylifera))	Sabal_domingensis)	((((Prestoea_acuminata	(Oenocarpus_minor	Oenocarpus_bataua))	(Pelagodoxa_henryana	Manicaria_saccifera))	(((Dypsis_decaryi	Heterospathe_cagayanensis)	((Kentiopsis_piersoniorum	Veitchia_spiralis)	Dictyosperma_album))	Geonoma_undata))	(Pseudophoenix_vinifera	((Podococcus_barteri	Orania_palindan)	((Reinhardtia_latisecta	(Reinhardtia_paiewonskiana	Reinhardtia_gracilis))	((Bactris_major	(Elaeis_guineensis	Elaeis_oleifera))	Attalea_speciosa))))))	Nypa_fruticans);
((((Serenoa_repens	Phoenix_dactylifera)	Sabal_domingensis)	(((Geonoma_undata	(Manicaria_saccifera	(Prestoea_acuminata	(Oenocarpus_minor	Oenocarpus_bataua))))	((Veitchia_spiralis	(Sclerosperma_profizianum	Kentiopsis_piersoniorum))	((Pelagodoxa_henryana	Dictyosperma_album)	(Dypsis_decaryi	Heterospathe_cagayanensis))))	(Pseudophoenix_vinifera	((Podococcus_barteri	Orania_palindan)	((Reinhardtia_latisecta	(Reinhardtia_paiewonskiana	Reinhardtia_gracilis))	((Bactris_major	(Elaeis_guineensis	Elaeis_oleifera))	Attalea_speciosa))))))	Nypa_fruticans);
(((((Geonoma_undata	((Pelagodoxa_henryana	Dictyosperma_album)	((Dypsis_decaryi	Heterospathe_cagayanensis)	(Veitchia_spiralis	Kentiopsis_piersoniorum))))	((Manicaria_saccifera	Sclerosperma_profizianum)	((Oenocarpus_bataua	Oenocarpus_minor)	Prestoea_acuminata)))	(Pseudophoenix_vinifera	((Podococcus_barteri	Orania_palindan)	((Reinhardtia_latisecta	(Reinhardtia_paiewonskiana	Reinhardtia_gracilis))	((Bactris_major	(Elaeis_guineensis	Elaeis_oleifera))	Attalea_speciosa)))))	(Serenoa_repens	(Phoenix_dactylifera	Sabal_domingensis)))	Nypa_fruticans);
(((Phoenix_dactylifera	(Sabal_domingensis	(((((Oenocarpus_bataua	Oenocarpus_minor)	Prestoea_acuminata)	Manicaria_saccifera)	(Geonoma_undata	(((Kentiopsis_piersoniorum	Pelagodoxa_henryana)	(Dictyosperma_album	Veitchia_spiralis))	(Dypsis_decaryi	Heterospathe_cagayanensis))))	(Pseudophoenix_vinifera	(((Sclerosperma_profizianum	Podococcus_barteri)	Orania_palindan)	((Reinhardtia_latisecta	(Reinhardtia_paiewonskiana	Reinhardtia_gracilis))	((Bactris_major	(Elaeis_guineensis	Elaeis_oleifera))	Attalea_speciosa)))))))	Serenoa_repens)	Nypa_fruticans);
(((Phoenix_dactylifera	((Pelagodoxa_henryana	(((((Oenocarpus_bataua	Oenocarpus_minor)	Prestoea_acuminata)	(Dypsis_decaryi	Manicaria_saccifera))	(Geonoma_undata	((Veitchia_spiralis	Heterospathe_cagayanensis)	((Sclerosperma_profizianum	Kentiopsis_piersoniorum)	Dictyosperma_album))))	(Pseudophoenix_vinifera	((Podococcus_barteri	Orania_palindan)	((Reinhardtia_latisecta	(Reinhardtia_paiewonskiana	Reinhardtia_gracilis))	((Bactris_major	(Elaeis_guineensis	Elaeis_oleifera))	Attalea_speciosa))))))	Sabal_domingensis))	Serenoa_repens)	Nypa_fruticans);
((((((((Veitchia_spiralis	(Dypsis_decaryi	Heterospathe_cagayanensis))	(Kentiopsis_piersoniorum	Dictyosperma_album))	Geonoma_undata)	(((Oenocarpus_bataua	Oenocarpus_minor)	Prestoea_acuminata)	Manicaria_saccifera))	Pelagodoxa_henryana)	(Pseudophoenix_vinifera	((Podococcus_barteri	Orania_palindan)	((Reinhardtia_latisecta	(Reinhardtia_paiewonskiana	Reinhardtia_gracilis))	((Bactris_major	(Elaeis_guineensis	Elaeis_oleifera))	Attalea_speciosa)))))	(Sabal_domingensis	(Serenoa_repens	(Sclerosperma_profizianum	Phoenix_dactylifera))))	Nypa_fruticans);
(((((((Pelagodoxa_henryana	(((Veitchia_spiralis	Kentiopsis_piersoniorum)	(Dypsis_decaryi	Heterospathe_cagayanensis))	Dictyosperma_album))	Geonoma_undata)	(Manicaria_saccifera	Prestoea_acuminata))	(Oenocarpus_bataua	Oenocarpus_minor))	(Pseudophoenix_vinifera	(((Reinhardtia_latisecta	(Reinhardtia_paiewonskiana	Reinhardtia_gracilis))	((Bactris_major	(Elaeis_guineensis	Elaeis_oleifera))	Attalea_speciosa))	(Orania_palindan	(Sclerosperma_profizianum	Podococcus_barteri)))))	(Sabal_domingensis	(Serenoa_repens	Phoenix_dactylifera)))	Nypa_fruticans);
(((((Oenocarpus_minor	(Prestoea_acuminata	Oenocarpus_bataua))	(Manicaria_saccifera	((Kentiopsis_piersoniorum	Geonoma_undata)	(Pelagodoxa_henryana	(((Heterospathe_cagayanensis	Dypsis_decaryi)	Veitchia_spiralis)	Dictyosperma_album)))))	(Pseudophoenix_vinifera	(((Sclerosperma_profizianum	Podococcus_barteri)	Orania_palindan)	((Reinhardtia_latisecta	(Reinhardtia_paiewonskiana	Reinhardtia_gracilis))	(Attalea_speciosa	((Elaeis_oleifera	Elaeis_guineensis)	Bactris_major))))))	((Phoenix_dactylifera	Serenoa_repens)	Sabal_domingensis))	Nypa_fruticans);
((((Pelagodoxa_henryana	(((Geonoma_undata	((((Dictyosperma_album	Kentiopsis_piersoniorum)	Veitchia_spiralis)	Heterospathe_cagayanensis)	Dypsis_decaryi))	Manicaria_saccifera)	(Prestoea_acuminata	(Oenocarpus_bataua	Oenocarpus_minor))))	(Pseudophoenix_vinifera	((Podococcus_barteri	Orania_palindan)	((Reinhardtia_gracilis	(Reinhardtia_latisecta	Reinhardtia_paiewonskiana))	(Attalea_speciosa	((Elaeis_oleifera	Elaeis_guineensis)	Bactris_major))))))	((Phoenix_dactylifera	Serenoa_repens)	(Sclerosperma_profizianum	Sabal_domingensis)))	Nypa_fruticans);
((((((Veitchia_spiralis	(Heterospathe_cagayanensis	(Dictyosperma_album	(Kentiopsis_piersoniorum	(Sclerosperma_profizianum	Geonoma_undata)))))	((Dypsis_decaryi	Manicaria_saccifera)	(Prestoea_acuminata	(Oenocarpus_bataua	Oenocarpus_minor))))	(Pseudophoenix_vinifera	((Podococcus_barteri	Orania_palindan)	((Reinhardtia_latisecta	(Reinhardtia_paiewonskiana	Reinhardtia_gracilis))	(Attalea_speciosa	((Elaeis_oleifera	Elaeis_guineensis)	Bactris_major))))))	((Phoenix_dactylifera	Serenoa_repens)	Sabal_domingensis))	Pelagodoxa_henryana)	Nypa_fruticans);
((((((((Veitchia_spiralis	(Kentiopsis_piersoniorum	Dictyosperma_album))	(Dypsis_decaryi	Heterospathe_cagayanensis))	Sclerosperma_profizianum)	Geonoma_undata)	(Manicaria_saccifera	(Prestoea_acuminata	(Oenocarpus_bataua	Oenocarpus_minor))))	((Pelagodoxa_henryana	Pseudophoenix_vinifera)	((Podococcus_barteri	Orania_palindan)	((Reinhardtia_latisecta	(Reinhardtia_paiewonskiana	Reinhardtia_gracilis))	(Attalea_speciosa	((Elaeis_oleifera	Elaeis_guineensis)	Bactris_major))))))	(Serenoa_repens	(Phoenix_dactylifera	Sabal_domingensis)))	Nypa_fruticans);
((((Pelagodoxa_henryana	((Prestoea_acuminata	(Oenocarpus_bataua	Oenocarpus_minor))	(((Dictyosperma_album	((Kentiopsis_piersoniorum	Veitchia_spiralis)	(Dypsis_decaryi	Heterospathe_cagayanensis)))	Geonoma_undata)	Manicaria_saccifera)))	(Pseudophoenix_vinifera	((Podococcus_barteri	Orania_palindan)	((Reinhardtia_latisecta	(Reinhardtia_paiewonskiana	Reinhardtia_gracilis))	(Attalea_speciosa	((Elaeis_oleifera	Elaeis_guineensis)	Bactris_major))))))	((Sclerosperma_profizianum	Serenoa_repens)	(Phoenix_dactylifera	Sabal_domingensis)))	Nypa_fruticans);
(((((Prestoea_acuminata	(Oenocarpus_bataua	Oenocarpus_minor))	(Manicaria_saccifera	(((Dictyosperma_album	Pelagodoxa_henryana)	((Veitchia_spiralis	Heterospathe_cagayanensis)	(Dypsis_decaryi	Kentiopsis_piersoniorum)))	Geonoma_undata)))	(Pseudophoenix_vinifera	(((Sclerosperma_profizianum	Podococcus_barteri)	Orania_palindan)	((Reinhardtia_gracilis	(Reinhardtia_latisecta	Reinhardtia_paiewonskiana))	(Attalea_speciosa	((Elaeis_oleifera	Elaeis_guineensis)	Bactris_major))))))	((Phoenix_dactylifera	Serenoa_repens)	Sabal_domingensis))	Nypa_fruticans);
((Serenoa_repens	(((((Oenocarpus_bataua	Oenocarpus_minor)	((Prestoea_acuminata	Manicaria_saccifera)	((((Sclerosperma_profizianum	(Dictyosperma_album	Kentiopsis_piersoniorum))	Heterospathe_cagayanensis)	Veitchia_spiralis)	Dypsis_decaryi)))	(Pelagodoxa_henryana	Geonoma_undata))	(Pseudophoenix_vinifera	((Podococcus_barteri	Orania_palindan)	((Reinhardtia_latisecta	(Reinhardtia_paiewonskiana	Reinhardtia_gracilis))	(Attalea_speciosa	((Elaeis_oleifera	Elaeis_guineensis)	Bactris_major))))))	(Phoenix_dactylifera	Sabal_domingensis)))	Nypa_fruticans);
((Serenoa_repens	((((((Prestoea_acuminata	(Oenocarpus_bataua	Oenocarpus_minor))	((((Heterospathe_cagayanensis	Dictyosperma_album)	(Kentiopsis_piersoniorum	Veitchia_spiralis))	Dypsis_decaryi)	Sclerosperma_profizianum))	Manicaria_saccifera)	Geonoma_undata)	(Pseudophoenix_vinifera	((Podococcus_barteri	Orania_palindan)	((Reinhardtia_gracilis	(Reinhardtia_latisecta	Reinhardtia_paiewonskiana))	(Attalea_speciosa	((Elaeis_oleifera	Elaeis_guineensis)	Bactris_major))))))	((Pelagodoxa_henryana	Phoenix_dactylifera)	Sabal_domingensis)))	Nypa_fruticans);
((((Pseudophoenix_vinifera	((Podococcus_barteri	Orania_palindan)	((Reinhardtia_latisecta	(Reinhardtia_paiewonskiana	Reinhardtia_gracilis))	(Bactris_major	(Attalea_speciosa	(Elaeis_oleifera	Elaeis_guineensis))))))	((((((Sclerosperma_profizianum	Kentiopsis_piersoniorum)	((Dictyosperma_album	Heterospathe_cagayanensis)	Veitchia_spiralis))	Dypsis_decaryi)	(Pelagodoxa_henryana	(Prestoea_acuminata	(Oenocarpus_bataua	Oenocarpus_minor))))	Geonoma_undata)	Manicaria_saccifera))	(Sabal_domingensis	(Phoenix_dactylifera	Serenoa_repens)))	Nypa_fruticans);
((((Pseudophoenix_vinifera	((Attalea_speciosa	((Elaeis_oleifera	Elaeis_guineensis)	Bactris_major))	(((Sclerosperma_profizianum	Podococcus_barteri)	Orania_palindan)	(Reinhardtia_latisecta	(Reinhardtia_paiewonskiana	Reinhardtia_gracilis)))))	((Geonoma_undata	((Dictyosperma_album	Pelagodoxa_henryana)	((Dypsis_decaryi	Heterospathe_cagayanensis)	(Kentiopsis_piersoniorum	Veitchia_spiralis))))	(Manicaria_saccifera	(Prestoea_acuminata	(Oenocarpus_bataua	Oenocarpus_minor)))))	(Sabal_domingensis	(Phoenix_dactylifera	Serenoa_repens)))	Nypa_fruticans);
((((Pseudophoenix_vinifera	(((Sclerosperma_profizianum	Podococcus_barteri)	Orania_palindan)	((Attalea_speciosa	(Bactris_major	(Elaeis_oleifera	Elaeis_guineensis)))	(Reinhardtia_latisecta	(Reinhardtia_paiewonskiana	Reinhardtia_gracilis)))))	(((Geonoma_undata	(Prestoea_acuminata	(Oenocarpus_minor	Oenocarpus_bataua)))	Manicaria_saccifera)	((Kentiopsis_piersoniorum	(Dypsis_decaryi	Heterospathe_cagayanensis))	((Pelagodoxa_henryana	Dictyosperma_album)	Veitchia_spiralis))))	((Serenoa_repens	Phoenix_dactylifera)	Sabal_domingensis))	Nypa_fruticans);
((((Pseudophoenix_vinifera	(((Sclerosperma_profizianum	Podococcus_barteri)	Orania_palindan)	((Attalea_speciosa	(Bactris_major	(Elaeis_oleifera	Elaeis_guineensis)))	(Reinhardtia_latisecta	(Reinhardtia_paiewonskiana	Reinhardtia_gracilis)))))	(((Prestoea_acuminata	(Oenocarpus_minor	Oenocarpus_bataua))	Manicaria_saccifera)	((Geonoma_undata	(((Heterospathe_cagayanensis	(Kentiopsis_piersoniorum	Dictyosperma_album))	Veitchia_spiralis)	Dypsis_decaryi))	Pelagodoxa_henryana)))	((Serenoa_repens	Phoenix_dactylifera)	Sabal_domingensis))	Nypa_fruticans);
((((Pseudophoenix_vinifera	(((Sclerosperma_profizianum	Podococcus_barteri)	Orania_palindan)	((Attalea_speciosa	(Bactris_major	(Elaeis_oleifera	Elaeis_guineensis)))	(Reinhardtia_latisecta	(Reinhardtia_paiewonskiana	Reinhardtia_gracilis)))))	(((Prestoea_acuminata	(Oenocarpus_minor	Oenocarpus_bataua))	Manicaria_saccifera)	((((Pelagodoxa_henryana	Dictyosperma_album)	((Geonoma_undata	Heterospathe_cagayanensis)	Veitchia_spiralis))	Kentiopsis_piersoniorum)	Dypsis_decaryi)))	((Serenoa_repens	Phoenix_dactylifera)	Sabal_domingensis))	Nypa_fruticans);
((((Pseudophoenix_vinifera	(((Attalea_speciosa	(Bactris_major	(Elaeis_oleifera	Elaeis_guineensis)))	(Reinhardtia_latisecta	(Reinhardtia_paiewonskiana	Reinhardtia_gracilis)))	(Sclerosperma_profizianum	(Podococcus_barteri	Orania_palindan))))	(Pelagodoxa_henryana	(((Prestoea_acuminata	(Oenocarpus_minor	Oenocarpus_bataua))	(Dypsis_decaryi	Manicaria_saccifera))	((Heterospathe_cagayanensis	(Dictyosperma_album	(Veitchia_spiralis	Kentiopsis_piersoniorum)))	Geonoma_undata))))	((Serenoa_repens	Phoenix_dactylifera)	Sabal_domingensis))	Nypa_fruticans);
((((Pseudophoenix_vinifera	(((Attalea_speciosa	(Bactris_major	(Elaeis_oleifera	Elaeis_guineensis)))	(Reinhardtia_latisecta	(Reinhardtia_paiewonskiana	Reinhardtia_gracilis)))	(Sclerosperma_profizianum	(Podococcus_barteri	Orania_palindan))))	(Manicaria_saccifera	(((Prestoea_acuminata	(Oenocarpus_minor	Oenocarpus_bataua))	Dypsis_decaryi)	(((Heterospathe_cagayanensis	(Veitchia_spiralis	Kentiopsis_piersoniorum))	Geonoma_undata)	Dictyosperma_album))))	(Serenoa_repens	((Pelagodoxa_henryana	Phoenix_dactylifera)	Sabal_domingensis)))	Nypa_fruticans);
((((Pseudophoenix_vinifera	(((Attalea_speciosa	(Bactris_major	(Elaeis_oleifera	Elaeis_guineensis)))	(Reinhardtia_latisecta	(Reinhardtia_paiewonskiana	Reinhardtia_gracilis)))	(Podococcus_barteri	Orania_palindan)))	((((((Pelagodoxa_henryana	Veitchia_spiralis)	Dictyosperma_album)	Heterospathe_cagayanensis)	(Sclerosperma_profizianum	Kentiopsis_piersoniorum))	Geonoma_undata)	((Dypsis_decaryi	Manicaria_saccifera)	(Prestoea_acuminata	(Oenocarpus_minor	Oenocarpus_bataua)))))	((Phoenix_dactylifera	Serenoa_repens)	Sabal_domingensis))	Nypa_fruticans);
(((Serenoa_repens	(Phoenix_dactylifera	Sabal_domingensis))	((((Oenocarpus_bataua	Oenocarpus_minor)	Prestoea_acuminata)	((((Pelagodoxa_henryana	Dictyosperma_album)	((Dypsis_decaryi	Heterospathe_cagayanensis)	(Kentiopsis_piersoniorum	Veitchia_spiralis)))	Geonoma_undata)	Manicaria_saccifera))	(Pseudophoenix_vinifera	((((Elaeis_oleifera	Elaeis_guineensis)	(Attalea_speciosa	Bactris_major))	(Reinhardtia_latisecta	(Reinhardtia_paiewonskiana	Reinhardtia_gracilis)))	((Sclerosperma_profizianum	Podococcus_barteri)	Orania_palindan)))))	Nypa_fruticans);
((Serenoa_repens	(Phoenix_dactylifera	(Sabal_domingensis	(((Oenocarpus_bataua	(Oenocarpus_minor	Prestoea_acuminata))	(((Kentiopsis_piersoniorum	((Pelagodoxa_henryana	Dictyosperma_album)	((Dypsis_decaryi	Heterospathe_cagayanensis)	Veitchia_spiralis)))	Geonoma_undata)	Manicaria_saccifera))	(Pseudophoenix_vinifera	(((Attalea_speciosa	(Bactris_major	(Elaeis_oleifera	Elaeis_guineensis)))	(Reinhardtia_paiewonskiana	(Reinhardtia_gracilis	Reinhardtia_latisecta)))	((Sclerosperma_profizianum	Podococcus_barteri)	Orania_palindan)))))))	Nypa_fruticans);
((((Pelagodoxa_henryana	((Manicaria_saccifera	(Prestoea_acuminata	(Oenocarpus_bataua	Oenocarpus_minor)))	(Geonoma_undata	(Veitchia_spiralis	(((Sclerosperma_profizianum	Kentiopsis_piersoniorum)	Dictyosperma_album)	(Dypsis_decaryi	Heterospathe_cagayanensis))))))	(Pseudophoenix_vinifera	(((Attalea_speciosa	(Bactris_major	(Elaeis_oleifera	Elaeis_guineensis)))	(Reinhardtia_latisecta	(Reinhardtia_paiewonskiana	Reinhardtia_gracilis)))	(Podococcus_barteri	Orania_palindan))))	((Serenoa_repens	Phoenix_dactylifera)	Sabal_domingensis))	Nypa_fruticans);
((((((Pelagodoxa_henryana	Manicaria_saccifera)	(Prestoea_acuminata	(Oenocarpus_bataua	Oenocarpus_minor)))	(Geonoma_undata	((Veitchia_spiralis	(Kentiopsis_piersoniorum	Dictyosperma_album))	(Dypsis_decaryi	Heterospathe_cagayanensis))))	(Pseudophoenix_vinifera	((((Elaeis_oleifera	Elaeis_guineensis)	(Attalea_speciosa	Bactris_major))	(Reinhardtia_latisecta	(Reinhardtia_paiewonskiana	Reinhardtia_gracilis)))	((Sclerosperma_profizianum	Podococcus_barteri)	Orania_palindan))))	((Serenoa_repens	Phoenix_dactylifera)	Sabal_domingensis))	Nypa_fruticans);
(((Sabal_domingensis	(Phoenix_dactylifera	Serenoa_repens))	(((Geonoma_undata	(Prestoea_acuminata	(Oenocarpus_minor	Oenocarpus_bataua)))	(((((Heterospathe_cagayanensis	Dictyosperma_album)	(Veitchia_spiralis	Kentiopsis_piersoniorum))	Dypsis_decaryi)	Pelagodoxa_henryana)	Manicaria_saccifera))	((((Reinhardtia_latisecta	(Reinhardtia_gracilis	Reinhardtia_paiewonskiana))	((Elaeis_guineensis	Elaeis_oleifera)	(Bactris_major	Attalea_speciosa)))	(Podococcus_barteri	(Sclerosperma_profizianum	Orania_palindan)))	Pseudophoenix_vinifera)))	Nypa_fruticans);
(((Sabal_domingensis	(Phoenix_dactylifera	Serenoa_repens))	((((Geonoma_undata	(Manicaria_saccifera	(Oenocarpus_minor	(Oenocarpus_bataua	Prestoea_acuminata))))	(((Heterospathe_cagayanensis	Dypsis_decaryi)	Kentiopsis_piersoniorum)	((Dictyosperma_album	Pelagodoxa_henryana)	Veitchia_spiralis)))	((((Reinhardtia_latisecta	(Reinhardtia_gracilis	Reinhardtia_paiewonskiana))	(Attalea_speciosa	((Elaeis_guineensis	Elaeis_oleifera)	Bactris_major)))	(Podococcus_barteri	Orania_palindan))	Pseudophoenix_vinifera))	Sclerosperma_profizianum))	Nypa_fruticans);
(((Sabal_domingensis	(Phoenix_dactylifera	Serenoa_repens))	((((Geonoma_undata	(Prestoea_acuminata	(Oenocarpus_minor	Oenocarpus_bataua)))	(((Dypsis_decaryi	(Veitchia_spiralis	Kentiopsis_piersoniorum))	(Dictyosperma_album	Pelagodoxa_henryana))	Heterospathe_cagayanensis))	Manicaria_saccifera)	((((Reinhardtia_latisecta	(Reinhardtia_gracilis	Reinhardtia_paiewonskiana))	((Elaeis_guineensis	Elaeis_oleifera)	(Bactris_major	Attalea_speciosa)))	((Sclerosperma_profizianum	Podococcus_barteri)	Orania_palindan))	Pseudophoenix_vinifera)))	Nypa_fruticans);
((((Phoenix_dactylifera	Serenoa_repens)	(Sclerosperma_profizianum	Sabal_domingensis))	(Podococcus_barteri	((Pseudophoenix_vinifera	Orania_palindan)	(((Reinhardtia_latisecta	(Reinhardtia_gracilis	Reinhardtia_paiewonskiana))	(Attalea_speciosa	((Elaeis_guineensis	Elaeis_oleifera)	Bactris_major)))	(((((Geonoma_undata	(((Dictyosperma_album	Pelagodoxa_henryana)	Veitchia_spiralis)	Kentiopsis_piersoniorum))	Manicaria_saccifera)	Heterospathe_cagayanensis)	(Prestoea_acuminata	(Oenocarpus_minor	Oenocarpus_bataua)))	Dypsis_decaryi)))))	Nypa_fruticans);
((((Phoenix_dactylifera	Serenoa_repens)	Sabal_domingensis)	((((Heterospathe_cagayanensis	Prestoea_acuminata)	(Oenocarpus_minor	Oenocarpus_bataua))	((((Veitchia_spiralis	(Geonoma_undata	Kentiopsis_piersoniorum))	(Dictyosperma_album	Pelagodoxa_henryana))	Manicaria_saccifera)	Dypsis_decaryi))	(((Orania_palindan	(Sclerosperma_profizianum	Podococcus_barteri))	((Reinhardtia_latisecta	(Reinhardtia_gracilis	Reinhardtia_paiewonskiana))	(Attalea_speciosa	((Elaeis_guineensis	Elaeis_oleifera)	Bactris_major))))	Pseudophoenix_vinifera)))	Nypa_fruticans);
((((Phoenix_dactylifera	Serenoa_repens)	Sabal_domingensis)	((Sclerosperma_profizianum	(((Orania_palindan	Podococcus_barteri)	((Reinhardtia_latisecta	(Reinhardtia_gracilis	Reinhardtia_paiewonskiana))	(Bactris_major	(Attalea_speciosa	(Elaeis_guineensis	Elaeis_oleifera)))))	Pseudophoenix_vinifera))	((((Veitchia_spiralis	(Dictyosperma_album	Kentiopsis_piersoniorum))	(Heterospathe_cagayanensis	Pelagodoxa_henryana))	Geonoma_undata)	((Dypsis_decaryi	Manicaria_saccifera)	((Prestoea_acuminata	Oenocarpus_bataua)	Oenocarpus_minor)))))	Nypa_fruticans);
(((((Pelagodoxa_henryana	Phoenix_dactylifera)	Serenoa_repens)	Sabal_domingensis)	((((Orania_palindan	Podococcus_barteri)	((Reinhardtia_latisecta	(Reinhardtia_gracilis	Reinhardtia_paiewonskiana))	(Attalea_speciosa	((Elaeis_guineensis	Elaeis_oleifera)	Bactris_major))))	Pseudophoenix_vinifera)	(((Prestoea_acuminata	(Oenocarpus_bataua	Oenocarpus_minor))	Geonoma_undata)	(Manicaria_saccifera	(((Kentiopsis_piersoniorum	(Sclerosperma_profizianum	Veitchia_spiralis))	(Dictyosperma_album	Heterospathe_cagayanensis))	Dypsis_decaryi)))))	Nypa_fruticans);
((((Phoenix_dactylifera	Serenoa_repens)	Sabal_domingensis)	((((Orania_palindan	(Sclerosperma_profizianum	Podococcus_barteri))	((Reinhardtia_latisecta	(Reinhardtia_gracilis	Reinhardtia_paiewonskiana))	(Attalea_speciosa	((Elaeis_guineensis	Elaeis_oleifera)	Bactris_major))))	Pseudophoenix_vinifera)	(((Prestoea_acuminata	(Oenocarpus_bataua	Oenocarpus_minor))	Manicaria_saccifera)	(Geonoma_undata	(((Dictyosperma_album	Pelagodoxa_henryana)	((Dypsis_decaryi	Heterospathe_cagayanensis)	Veitchia_spiralis))	Kentiopsis_piersoniorum)))))	Nypa_fruticans);
((((Phoenix_dactylifera	Serenoa_repens)	(Sclerosperma_profizianum	Sabal_domingensis))	((((Orania_palindan	Podococcus_barteri)	((Reinhardtia_latisecta	(Reinhardtia_gracilis	Reinhardtia_paiewonskiana))	(Attalea_speciosa	((Elaeis_guineensis	Elaeis_oleifera)	Bactris_major))))	Pseudophoenix_vinifera)	(((Prestoea_acuminata	(Oenocarpus_bataua	Oenocarpus_minor))	Manicaria_saccifera)	(Geonoma_undata	(((Veitchia_spiralis	(Heterospathe_cagayanensis	(Dictyosperma_album	Kentiopsis_piersoniorum)))	Dypsis_decaryi)	Pelagodoxa_henryana)))))	Nypa_fruticans);
((((Phoenix_dactylifera	Serenoa_repens)	Sabal_domingensis)	(((Oenocarpus_bataua	Oenocarpus_minor)	((((Dictyosperma_album	Kentiopsis_piersoniorum)	(Veitchia_spiralis	Heterospathe_cagayanensis))	(Prestoea_acuminata	(Manicaria_saccifera	Dypsis_decaryi)))	(Pelagodoxa_henryana	Geonoma_undata)))	(((Orania_palindan	Podococcus_barteri)	((Reinhardtia_gracilis	(Reinhardtia_paiewonskiana	Reinhardtia_latisecta))	((Sclerosperma_profizianum	Attalea_speciosa)	((Elaeis_guineensis	Elaeis_oleifera)	Bactris_major))))	Pseudophoenix_vinifera)))	Nypa_fruticans);
((((Sabal_domingensis	(Serenoa_repens	Phoenix_dactylifera))	Sclerosperma_profizianum)	(((Manicaria_saccifera	((((Dictyosperma_album	Pelagodoxa_henryana)	(Kentiopsis_piersoniorum	(Veitchia_spiralis	(Heterospathe_cagayanensis	Dypsis_decaryi))))	Geonoma_undata)	(Prestoea_acuminata	(Oenocarpus_bataua	Oenocarpus_minor))))	Pseudophoenix_vinifera)	(((Attalea_speciosa	((Elaeis_guineensis	Elaeis_oleifera)	Bactris_major))	(Reinhardtia_gracilis	(Reinhardtia_paiewonskiana	Reinhardtia_latisecta)))	(Podococcus_barteri	Orania_palindan))))	Nypa_fruticans);
(((Sabal_domingensis	((Sclerosperma_profizianum	Serenoa_repens)	Phoenix_dactylifera))	((Manicaria_saccifera	((Geonoma_undata	(Pelagodoxa_henryana	(((Dictyosperma_album	Veitchia_spiralis)	(Dypsis_decaryi	Heterospathe_cagayanensis))	Kentiopsis_piersoniorum)))	(Prestoea_acuminata	(Oenocarpus_bataua	Oenocarpus_minor))))	(Pseudophoenix_vinifera	(((Attalea_speciosa	((Elaeis_guineensis	Elaeis_oleifera)	Bactris_major))	(Reinhardtia_gracilis	(Reinhardtia_paiewonskiana	Reinhardtia_latisecta)))	(Podococcus_barteri	Orania_palindan)))))	Nypa_fruticans);
((((Sclerosperma_profizianum	Sabal_domingensis)	(Serenoa_repens	Phoenix_dactylifera))	(((Dypsis_decaryi	((Pelagodoxa_henryana	Dictyosperma_album)	(Heterospathe_cagayanensis	(Veitchia_spiralis	Kentiopsis_piersoniorum))))	((Geonoma_undata	Manicaria_saccifera)	(Prestoea_acuminata	(Oenocarpus_bataua	Oenocarpus_minor))))	(Pseudophoenix_vinifera	(((Attalea_speciosa	((Elaeis_guineensis	Elaeis_oleifera)	Bactris_major))	(Reinhardtia_latisecta	(Reinhardtia_gracilis	Reinhardtia_paiewonskiana)))	(Podococcus_barteri	Orania_palindan)))))	Nypa_fruticans);
(((Sabal_domingensis	(Serenoa_repens	Phoenix_dactylifera))	((((Veitchia_spiralis	(Heterospathe_cagayanensis	Dypsis_decaryi))	((Pelagodoxa_henryana	Dictyosperma_album)	Kentiopsis_piersoniorum))	((Geonoma_undata	Manicaria_saccifera)	(Prestoea_acuminata	(Oenocarpus_bataua	Oenocarpus_minor))))	(Pseudophoenix_vinifera	(Sclerosperma_profizianum	(((Attalea_speciosa	((Elaeis_guineensis	Elaeis_oleifera)	Bactris_major))	((Reinhardtia_paiewonskiana	Reinhardtia_gracilis)	Reinhardtia_latisecta))	(Podococcus_barteri	Orania_palindan))))))	Nypa_fruticans);
((((Sclerosperma_profizianum	Sabal_domingensis)	(Serenoa_repens	Phoenix_dactylifera))	(((Geonoma_undata	(((Pelagodoxa_henryana	Dictyosperma_album)	(Veitchia_spiralis	(Heterospathe_cagayanensis	Kentiopsis_piersoniorum)))	Dypsis_decaryi))	(Manicaria_saccifera	(Prestoea_acuminata	(Oenocarpus_bataua	Oenocarpus_minor))))	(Pseudophoenix_vinifera	(((Attalea_speciosa	((Elaeis_guineensis	Elaeis_oleifera)	Bactris_major))	((Reinhardtia_paiewonskiana	Reinhardtia_gracilis)	Reinhardtia_latisecta))	(Podococcus_barteri	Orania_palindan)))))	Nypa_fruticans);
((((Phoenix_dactylifera	Sabal_domingensis)	Serenoa_repens)	(((Geonoma_undata	((Prestoea_acuminata	(Oenocarpus_bataua	Oenocarpus_minor))	((((Pelagodoxa_henryana	Dictyosperma_album)	Veitchia_spiralis)	(Kentiopsis_piersoniorum	Heterospathe_cagayanensis))	Dypsis_decaryi)))	Manicaria_saccifera)	(Pseudophoenix_vinifera	(((Attalea_speciosa	((Elaeis_guineensis	Elaeis_oleifera)	Bactris_major))	(Reinhardtia_gracilis	(Reinhardtia_latisecta	Reinhardtia_paiewonskiana)))	((Sclerosperma_profizianum	Podococcus_barteri)	Orania_palindan)))))	Nypa_fruticans);
((((Sabal_domingensis	(Phoenix_dactylifera	Serenoa_repens))	(((Oenocarpus_bataua	Oenocarpus_minor)	(((((Kentiopsis_piersoniorum	(Pelagodoxa_henryana	Dictyosperma_album))	Veitchia_spiralis)	(Dypsis_decaryi	Heterospathe_cagayanensis))	Geonoma_undata)	(Manicaria_saccifera	Prestoea_acuminata)))	(Pseudophoenix_vinifera	(((Attalea_speciosa	((Elaeis_guineensis	Elaeis_oleifera)	Bactris_major))	(Reinhardtia_latisecta	(Reinhardtia_paiewonskiana	Reinhardtia_gracilis)))	(Podococcus_barteri	Orania_palindan)))))	Sclerosperma_profizianum)	Nypa_fruticans);
(((Sabal_domingensis	((Pelagodoxa_henryana	Phoenix_dactylifera)	Serenoa_repens))	(((Sclerosperma_profizianum	((Heterospathe_cagayanensis	(Veitchia_spiralis	(Kentiopsis_piersoniorum	Dictyosperma_album)))	Dypsis_decaryi))	(Geonoma_undata	((Prestoea_acuminata	(Oenocarpus_bataua	Oenocarpus_minor))	Manicaria_saccifera)))	(Pseudophoenix_vinifera	((((Elaeis_guineensis	Elaeis_oleifera)	(Bactris_major	Attalea_speciosa))	(Reinhardtia_latisecta	(Reinhardtia_paiewonskiana	Reinhardtia_gracilis)))	(Podococcus_barteri	Orania_palindan)))))	Nypa_fruticans);
((Serenoa_repens	((((Pelagodoxa_henryana	(((Prestoea_acuminata	(Oenocarpus_bataua	Oenocarpus_minor))	Manicaria_saccifera)	(Geonoma_undata	(((Heterospathe_cagayanensis	(Kentiopsis_piersoniorum	Dictyosperma_album))	Veitchia_spiralis)	Dypsis_decaryi))))	(Pseudophoenix_vinifera	(((Attalea_speciosa	((Elaeis_guineensis	Elaeis_oleifera)	Bactris_major))	(Reinhardtia_latisecta	(Reinhardtia_paiewonskiana	Reinhardtia_gracilis)))	(Podococcus_barteri	Orania_palindan))))	(Phoenix_dactylifera	Sabal_domingensis))	Sclerosperma_profizianum))	Nypa_fruticans);
((((((Prestoea_acuminata	(Oenocarpus_bataua	Oenocarpus_minor))	(Geonoma_undata	(((Veitchia_spiralis	Kentiopsis_piersoniorum)	Heterospathe_cagayanensis)	(Pelagodoxa_henryana	Dictyosperma_album))))	(Dypsis_decaryi	Manicaria_saccifera))	(Pseudophoenix_vinifera	(((Attalea_speciosa	((Elaeis_guineensis	Elaeis_oleifera)	Bactris_major))	(Reinhardtia_latisecta	(Reinhardtia_paiewonskiana	Reinhardtia_gracilis)))	((Sclerosperma_profizianum	Podococcus_barteri)	Orania_palindan))))	((Serenoa_repens	Phoenix_dactylifera)	Sabal_domingensis))	Nypa_fruticans);
((((((Manicaria_saccifera	Geonoma_undata)	(Dictyosperma_album	(Heterospathe_cagayanensis	((Kentiopsis_piersoniorum	Dypsis_decaryi)	(Sclerosperma_profizianum	Veitchia_spiralis)))))	(Prestoea_acuminata	((Oenocarpus_minor	Pelagodoxa_henryana)	Oenocarpus_bataua)))	(Pseudophoenix_vinifera	((Podococcus_barteri	Orania_palindan)	((Reinhardtia_gracilis	(Reinhardtia_latisecta	Reinhardtia_paiewonskiana))	((Elaeis_guineensis	Elaeis_oleifera)	(Attalea_speciosa	Bactris_major))))))	((Serenoa_repens	Phoenix_dactylifera)	Sabal_domingensis))	Nypa_fruticans);
((((((Prestoea_acuminata	(Oenocarpus_minor	Oenocarpus_bataua))	(((Heterospathe_cagayanensis	Dictyosperma_album)	(Pelagodoxa_henryana	Veitchia_spiralis))	(Manicaria_saccifera	Dypsis_decaryi)))	(Kentiopsis_piersoniorum	Geonoma_undata))	(Pseudophoenix_vinifera	(((Sclerosperma_profizianum	Podococcus_barteri)	Orania_palindan)	(((Reinhardtia_gracilis	Reinhardtia_paiewonskiana)	Reinhardtia_latisecta)	(Attalea_speciosa	(Bactris_major	(Elaeis_guineensis	Elaeis_oleifera)))))))	((Serenoa_repens	Phoenix_dactylifera)	Sabal_domingensis))	Nypa_fruticans);
((((((Veitchia_spiralis	((Sclerosperma_profizianum	Kentiopsis_piersoniorum)	Dictyosperma_album))	Geonoma_undata)	((Prestoea_acuminata	Manicaria_saccifera)	((Heterospathe_cagayanensis	Dypsis_decaryi)	(Oenocarpus_minor	Oenocarpus_bataua))))	(Pseudophoenix_vinifera	((Podococcus_barteri	Orania_palindan)	(((Reinhardtia_gracilis	Reinhardtia_paiewonskiana)	Reinhardtia_latisecta)	(Attalea_speciosa	(Bactris_major	(Elaeis_guineensis	Elaeis_oleifera)))))))	(Serenoa_repens	((Pelagodoxa_henryana	Phoenix_dactylifera)	Sabal_domingensis)))	Nypa_fruticans);
((((((Pelagodoxa_henryana	Phoenix_dactylifera)	Serenoa_repens)	Sabal_domingensis)	((Manicaria_saccifera	(Geonoma_undata	(Dypsis_decaryi	(((Heterospathe_cagayanensis	Dictyosperma_album)	Veitchia_spiralis)	(Sclerosperma_profizianum	Kentiopsis_piersoniorum)))))	(Prestoea_acuminata	(Oenocarpus_minor	Oenocarpus_bataua))))	(Pseudophoenix_vinifera	((Podococcus_barteri	Orania_palindan)	(((Reinhardtia_gracilis	Reinhardtia_paiewonskiana)	Reinhardtia_latisecta)	(Attalea_speciosa	(Bactris_major	(Elaeis_guineensis	Elaeis_oleifera)))))))	Nypa_fruticans);
((((((Pelagodoxa_henryana	(Dypsis_decaryi	(((Veitchia_spiralis	Heterospathe_cagayanensis)	Kentiopsis_piersoniorum)	Dictyosperma_album)))	(Prestoea_acuminata	(Oenocarpus_minor	Oenocarpus_bataua)))	(Manicaria_saccifera	Geonoma_undata))	(Pseudophoenix_vinifera	((Sclerosperma_profizianum	(Podococcus_barteri	Orania_palindan))	(((Reinhardtia_gracilis	Reinhardtia_paiewonskiana)	Reinhardtia_latisecta)	(Attalea_speciosa	(Bactris_major	(Elaeis_guineensis	Elaeis_oleifera)))))))	(Serenoa_repens	(Phoenix_dactylifera	Sabal_domingensis)))	Nypa_fruticans);
((Sabal_domingensis	((((((Pelagodoxa_henryana	Dictyosperma_album)	((Kentiopsis_piersoniorum	Veitchia_spiralis)	(Heterospathe_cagayanensis	Dypsis_decaryi)))	(Manicaria_saccifera	(Geonoma_undata	(Prestoea_acuminata	(Oenocarpus_minor	Oenocarpus_bataua)))))	(Pseudophoenix_vinifera	((Podococcus_barteri	Orania_palindan)	(((Reinhardtia_gracilis	Reinhardtia_paiewonskiana)	Reinhardtia_latisecta)	((Sclerosperma_profizianum	Attalea_speciosa)	(Bactris_major	(Elaeis_guineensis	Elaeis_oleifera)))))))	Serenoa_repens)	Phoenix_dactylifera))	Nypa_fruticans);
(((((Geonoma_undata	((Pelagodoxa_henryana	Dictyosperma_album)	(Kentiopsis_piersoniorum	(Veitchia_spiralis	(Heterospathe_cagayanensis	Dypsis_decaryi)))))	(Manicaria_saccifera	(Prestoea_acuminata	(Oenocarpus_minor	Oenocarpus_bataua))))	(Pseudophoenix_vinifera	(((Sclerosperma_profizianum	Podococcus_barteri)	Orania_palindan)	(((Reinhardtia_gracilis	Reinhardtia_paiewonskiana)	Reinhardtia_latisecta)	(Attalea_speciosa	(Bactris_major	(Elaeis_guineensis	Elaeis_oleifera)))))))	(Serenoa_repens	(Phoenix_dactylifera	Sabal_domingensis)))	Nypa_fruticans);
(((((Oenocarpus_minor	Oenocarpus_bataua)	((Geonoma_undata	(Pelagodoxa_henryana	(Dictyosperma_album	((Heterospathe_cagayanensis	Dypsis_decaryi)	(Kentiopsis_piersoniorum	Veitchia_spiralis)))))	(Manicaria_saccifera	Prestoea_acuminata)))	(Pseudophoenix_vinifera	(((Sclerosperma_profizianum	Podococcus_barteri)	Orania_palindan)	(((Reinhardtia_gracilis	Reinhardtia_paiewonskiana)	Reinhardtia_latisecta)	(Attalea_speciosa	(Bactris_major	(Elaeis_guineensis	Elaeis_oleifera)))))))	((Phoenix_dactylifera	Serenoa_repens)	Sabal_domingensis))	Nypa_fruticans);
(((((Prestoea_acuminata	(Oenocarpus_minor	Oenocarpus_bataua))	((((Dictyosperma_album	Pelagodoxa_henryana)	((Kentiopsis_piersoniorum	(Heterospathe_cagayanensis	Veitchia_spiralis))	Dypsis_decaryi))	Geonoma_undata)	Manicaria_saccifera))	(Pseudophoenix_vinifera	(((Sclerosperma_profizianum	Podococcus_barteri)	Orania_palindan)	(((Reinhardtia_gracilis	Reinhardtia_paiewonskiana)	Reinhardtia_latisecta)	((Elaeis_guineensis	Elaeis_oleifera)	(Attalea_speciosa	Bactris_major))))))	((Phoenix_dactylifera	Serenoa_repens)	Sabal_domingensis))	Nypa_fruticans);
(((((((Geonoma_undata	(Kentiopsis_piersoniorum	Veitchia_spiralis))	Heterospathe_cagayanensis)	(Dictyosperma_album	Pelagodoxa_henryana))	((Dypsis_decaryi	Manicaria_saccifera)	(Prestoea_acuminata	(Oenocarpus_minor	Oenocarpus_bataua))))	(Pseudophoenix_vinifera	((Sclerosperma_profizianum	(Podococcus_barteri	Orania_palindan))	(((Reinhardtia_gracilis	Reinhardtia_paiewonskiana)	Reinhardtia_latisecta)	(((Elaeis_guineensis	Elaeis_oleifera)	Bactris_major)	Attalea_speciosa)))))	((Phoenix_dactylifera	Serenoa_repens)	Sabal_domingensis))	Nypa_fruticans);
((((Pseudophoenix_vinifera	(((Sclerosperma_profizianum	Podococcus_barteri)	Orania_palindan)	((Reinhardtia_gracilis	(Reinhardtia_paiewonskiana	Reinhardtia_latisecta))	(Attalea_speciosa	(Bactris_major	(Elaeis_guineensis	Elaeis_oleifera))))))	((Geonoma_undata	(((Heterospathe_cagayanensis	(Kentiopsis_piersoniorum	Dictyosperma_album))	(Pelagodoxa_henryana	Veitchia_spiralis))	Dypsis_decaryi))	((Prestoea_acuminata	(Oenocarpus_minor	Oenocarpus_bataua))	Manicaria_saccifera)))	((Serenoa_repens	Phoenix_dactylifera)	Sabal_domingensis))	Nypa_fruticans);
((((Pseudophoenix_vinifera	(((Sclerosperma_profizianum	Podococcus_barteri)	Orania_palindan)	((Reinhardtia_latisecta	(Reinhardtia_gracilis	Reinhardtia_paiewonskiana))	(Attalea_speciosa	(Bactris_major	(Elaeis_guineensis	Elaeis_oleifera))))))	((Geonoma_undata	((((Pelagodoxa_henryana	Dictyosperma_album)	Veitchia_spiralis)	(Heterospathe_cagayanensis	Dypsis_decaryi))	Kentiopsis_piersoniorum))	((Prestoea_acuminata	(Oenocarpus_minor	Oenocarpus_bataua))	Manicaria_saccifera)))	((Serenoa_repens	Phoenix_dactylifera)	Sabal_domingensis))	Nypa_fruticans);
((((((Podococcus_barteri	Orania_palindan)	((Reinhardtia_latisecta	(Reinhardtia_gracilis	Reinhardtia_paiewonskiana))	(Attalea_speciosa	(Bactris_major	(Elaeis_guineensis	Elaeis_oleifera)))))	((((((Dictyosperma_album	Kentiopsis_piersoniorum)	Heterospathe_cagayanensis)	Veitchia_spiralis)	Geonoma_undata)	((Prestoea_acuminata	(Oenocarpus_minor	Oenocarpus_bataua))	(Dypsis_decaryi	Manicaria_saccifera)))	Pelagodoxa_henryana))	(Sclerosperma_profizianum	Pseudophoenix_vinifera))	((Serenoa_repens	Phoenix_dactylifera)	Sabal_domingensis))	Nypa_fruticans);
((((((Podococcus_barteri	Orania_palindan)	((Reinhardtia_latisecta	(Reinhardtia_gracilis	Reinhardtia_paiewonskiana))	(Attalea_speciosa	(Bactris_major	(Elaeis_guineensis	Elaeis_oleifera)))))	((Prestoea_acuminata	(Oenocarpus_minor	Oenocarpus_bataua))	(((Sclerosperma_profizianum	(((Veitchia_spiralis	Heterospathe_cagayanensis)	(Kentiopsis_piersoniorum	Dypsis_decaryi))	Dictyosperma_album))	Geonoma_undata)	Manicaria_saccifera)))	(Pelagodoxa_henryana	Pseudophoenix_vinifera))	((Serenoa_repens	Phoenix_dactylifera)	Sabal_domingensis))	Nypa_fruticans);
(((((Prestoea_acuminata	(Oenocarpus_minor	Oenocarpus_bataua))	((((Pelagodoxa_henryana	Dictyosperma_album)	((Heterospathe_cagayanensis	Dypsis_decaryi)	(Kentiopsis_piersoniorum	Veitchia_spiralis)))	Manicaria_saccifera)	Geonoma_undata))	((Pseudophoenix_vinifera	((Sclerosperma_profizianum	Podococcus_barteri)	Orania_palindan))	((Reinhardtia_latisecta	(Reinhardtia_gracilis	Reinhardtia_paiewonskiana))	(Attalea_speciosa	(Bactris_major	(Elaeis_guineensis	Elaeis_oleifera))))))	((Serenoa_repens	Phoenix_dactylifera)	Sabal_domingensis))	Nypa_fruticans);
((((((Geonoma_undata	Pelagodoxa_henryana)	(Dypsis_decaryi	(Heterospathe_cagayanensis	(Veitchia_spiralis	(Dictyosperma_album	Kentiopsis_piersoniorum)))))	(Manicaria_saccifera	(Prestoea_acuminata	(Oenocarpus_minor	Oenocarpus_bataua))))	((((Sclerosperma_profizianum	Podococcus_barteri)	Orania_palindan)	((Reinhardtia_latisecta	(Reinhardtia_gracilis	Reinhardtia_paiewonskiana))	(Attalea_speciosa	(Bactris_major	(Elaeis_guineensis	Elaeis_oleifera)))))	Pseudophoenix_vinifera))	((Serenoa_repens	Phoenix_dactylifera)	Sabal_domingensis))	Nypa_fruticans);
(((((Geonoma_undata	(((Veitchia_spiralis	(Dictyosperma_album	Kentiopsis_piersoniorum))	(Heterospathe_cagayanensis	Dypsis_decaryi))	Pelagodoxa_henryana))	(Manicaria_saccifera	(Oenocarpus_minor	(Oenocarpus_bataua	Prestoea_acuminata))))	(((Podococcus_barteri	Orania_palindan)	((Reinhardtia_latisecta	(Reinhardtia_gracilis	Reinhardtia_paiewonskiana))	(Attalea_speciosa	(Bactris_major	(Elaeis_guineensis	Elaeis_oleifera)))))	Pseudophoenix_vinifera))	((Serenoa_repens	Phoenix_dactylifera)	(Sclerosperma_profizianum	Sabal_domingensis)))	Nypa_fruticans);
(((((Oenocarpus_minor	Oenocarpus_bataua)	((Geonoma_undata	(((Veitchia_spiralis	Kentiopsis_piersoniorum)	(Heterospathe_cagayanensis	Dypsis_decaryi))	Dictyosperma_album))	(Prestoea_acuminata	Manicaria_saccifera)))	((((Podococcus_barteri	Orania_palindan)	((Reinhardtia_latisecta	(Reinhardtia_gracilis	Reinhardtia_paiewonskiana))	(Attalea_speciosa	(Bactris_major	(Elaeis_guineensis	Elaeis_oleifera)))))	Pseudophoenix_vinifera)	Sclerosperma_profizianum))	((Serenoa_repens	(Pelagodoxa_henryana	Phoenix_dactylifera))	Sabal_domingensis))	Nypa_fruticans);
(((((Prestoea_acuminata	(Oenocarpus_minor	Oenocarpus_bataua))	((Geonoma_undata	(((Sclerosperma_profizianum	Veitchia_spiralis)	((Heterospathe_cagayanensis	Dypsis_decaryi)	Dictyosperma_album))	Kentiopsis_piersoniorum))	Manicaria_saccifera))	(((Podococcus_barteri	Orania_palindan)	((Reinhardtia_latisecta	(Reinhardtia_gracilis	Reinhardtia_paiewonskiana))	(Attalea_speciosa	(Bactris_major	(Elaeis_guineensis	Elaeis_oleifera)))))	Pseudophoenix_vinifera))	((Serenoa_repens	(Pelagodoxa_henryana	Phoenix_dactylifera))	Sabal_domingensis))	Nypa_fruticans);
((((((Oenocarpus_minor	(Oenocarpus_bataua	Prestoea_acuminata))	((Geonoma_undata	((((Kentiopsis_piersoniorum	Veitchia_spiralis)	(Heterospathe_cagayanensis	Dictyosperma_album))	Dypsis_decaryi)	Sclerosperma_profizianum))	Manicaria_saccifera))	(((Podococcus_barteri	Orania_palindan)	((Reinhardtia_latisecta	(Reinhardtia_gracilis	Reinhardtia_paiewonskiana))	(Attalea_speciosa	(Bactris_major	(Elaeis_guineensis	Elaeis_oleifera)))))	Pseudophoenix_vinifera))	((Pelagodoxa_henryana	Phoenix_dactylifera)	Sabal_domingensis))	Serenoa_repens)	Nypa_fruticans);
(((Sabal_domingensis	(Serenoa_repens	Phoenix_dactylifera))	((Pseudophoenix_vinifera	((((Reinhardtia_gracilis	Reinhardtia_paiewonskiana)	Reinhardtia_latisecta)	(Attalea_speciosa	(Bactris_major	(Elaeis_oleifera	Elaeis_guineensis))))	(Orania_palindan	(Sclerosperma_profizianum	Podococcus_barteri))))	(((((Heterospathe_cagayanensis	Dypsis_decaryi)	((Pelagodoxa_henryana	Dictyosperma_album)	Veitchia_spiralis))	(Kentiopsis_piersoniorum	Geonoma_undata))	(Prestoea_acuminata	(Oenocarpus_bataua	Oenocarpus_minor)))	Manicaria_saccifera)))	Nypa_fruticans);
((((Serenoa_repens	(Sabal_domingensis	Phoenix_dactylifera))	Sclerosperma_profizianum)	((Pseudophoenix_vinifera	((((Reinhardtia_gracilis	Reinhardtia_paiewonskiana)	Reinhardtia_latisecta)	(Attalea_speciosa	(Bactris_major	(Elaeis_oleifera	Elaeis_guineensis))))	(Orania_palindan	Podococcus_barteri)))	((((((Heterospathe_cagayanensis	Dypsis_decaryi)	((Dictyosperma_album	Kentiopsis_piersoniorum)	Veitchia_spiralis))	Pelagodoxa_henryana)	Geonoma_undata)	(Prestoea_acuminata	(Oenocarpus_bataua	Oenocarpus_minor)))	Manicaria_saccifera)))	Nypa_fruticans);
((((Phoenix_dactylifera	Serenoa_repens)	Sabal_domingensis)	((Pseudophoenix_vinifera	((((Reinhardtia_gracilis	Reinhardtia_paiewonskiana)	Reinhardtia_latisecta)	(Attalea_speciosa	(Bactris_major	(Elaeis_oleifera	Elaeis_guineensis))))	(Orania_palindan	(Sclerosperma_profizianum	Podococcus_barteri))))	((((Manicaria_saccifera	Dypsis_decaryi)	((Veitchia_spiralis	((Kentiopsis_piersoniorum	Dictyosperma_album)	Heterospathe_cagayanensis))	Geonoma_undata))	(Prestoea_acuminata	(Oenocarpus_bataua	Oenocarpus_minor)))	Pelagodoxa_henryana)))	Nypa_fruticans);
((Serenoa_repens	((Phoenix_dactylifera	Sabal_domingensis)	((Pseudophoenix_vinifera	((((Reinhardtia_gracilis	Reinhardtia_paiewonskiana)	Reinhardtia_latisecta)	((Elaeis_oleifera	Elaeis_guineensis)	(Attalea_speciosa	Bactris_major)))	(Sclerosperma_profizianum	(Podococcus_barteri	Orania_palindan))))	((((Manicaria_saccifera	Dypsis_decaryi)	((Veitchia_spiralis	(Kentiopsis_piersoniorum	Dictyosperma_album))	(Heterospathe_cagayanensis	Geonoma_undata)))	(Prestoea_acuminata	(Oenocarpus_bataua	Oenocarpus_minor)))	Pelagodoxa_henryana))))	Nypa_fruticans);
(((((Phoenix_dactylifera	Serenoa_repens)	Sabal_domingensis)	Sclerosperma_profizianum)	((Pseudophoenix_vinifera	((((Reinhardtia_gracilis	Reinhardtia_paiewonskiana)	Reinhardtia_latisecta)	((Elaeis_oleifera	Elaeis_guineensis)	(Attalea_speciosa	Bactris_major)))	(Podococcus_barteri	Orania_palindan)))	((Manicaria_saccifera	((Prestoea_acuminata	(Oenocarpus_bataua	Oenocarpus_minor))	Geonoma_undata))	((Veitchia_spiralis	((Dypsis_decaryi	Heterospathe_cagayanensis)	Kentiopsis_piersoniorum))	(Pelagodoxa_henryana	Dictyosperma_album)))))	Nypa_fruticans);
((((Phoenix_dactylifera	Serenoa_repens)	Sabal_domingensis)	((Pseudophoenix_vinifera	((((Reinhardtia_gracilis	Reinhardtia_paiewonskiana)	Reinhardtia_latisecta)	(Attalea_speciosa	(Bactris_major	(Elaeis_oleifera	Elaeis_guineensis))))	((Sclerosperma_profizianum	Podococcus_barteri)	Orania_palindan)))	(Geonoma_undata	(Manicaria_saccifera	(((Veitchia_spiralis	((Dypsis_decaryi	Heterospathe_cagayanensis)	Kentiopsis_piersoniorum))	(Pelagodoxa_henryana	Dictyosperma_album))	(Prestoea_acuminata	(Oenocarpus_bataua	Oenocarpus_minor)))))))	Nypa_fruticans);
((((Phoenix_dactylifera	Serenoa_repens)	(Sclerosperma_profizianum	Sabal_domingensis))	((Pseudophoenix_vinifera	((((Reinhardtia_gracilis	Reinhardtia_paiewonskiana)	Reinhardtia_latisecta)	(Attalea_speciosa	(Bactris_major	(Elaeis_oleifera	Elaeis_guineensis))))	(Podococcus_barteri	Orania_palindan)))	(Manicaria_saccifera	(((Veitchia_spiralis	((Dypsis_decaryi	Heterospathe_cagayanensis)	(Dictyosperma_album	Kentiopsis_piersoniorum)))	(Pelagodoxa_henryana	(Oenocarpus_minor	(Prestoea_acuminata	Oenocarpus_bataua))))	Geonoma_undata))))	Nypa_fruticans);
((Podococcus_barteri	(Orania_palindan	(((((Serenoa_repens	(Phoenix_dactylifera	Sabal_domingensis))	Sclerosperma_profizianum)	(((Prestoea_acuminata	(Oenocarpus_bataua	Oenocarpus_minor))	((Dypsis_decaryi	((Pelagodoxa_henryana	Dictyosperma_album)	((Heterospathe_cagayanensis	Veitchia_spiralis)	Kentiopsis_piersoniorum)))	Geonoma_undata))	Manicaria_saccifera))	Pseudophoenix_vinifera)	(((Reinhardtia_gracilis	Reinhardtia_paiewonskiana)	Reinhardtia_latisecta)	(Attalea_speciosa	(Bactris_major	(Elaeis_oleifera	Elaeis_guineensis)))))))	Nypa_fruticans);
((((Phoenix_dactylifera	Serenoa_repens)	Sabal_domingensis)	((((Kentiopsis_piersoniorum	Geonoma_undata)	(Pelagodoxa_henryana	((Veitchia_spiralis	Dictyosperma_album)	Heterospathe_cagayanensis)))	((Dypsis_decaryi	Manicaria_saccifera)	((Prestoea_acuminata	Oenocarpus_bataua)	Oenocarpus_minor)))	(Pseudophoenix_vinifera	((((Reinhardtia_gracilis	Reinhardtia_paiewonskiana)	Reinhardtia_latisecta)	(Attalea_speciosa	(Bactris_major	(Elaeis_oleifera	Elaeis_guineensis))))	((Sclerosperma_profizianum	Podococcus_barteri)	Orania_palindan)))))	Nypa_fruticans);
(((Sclerosperma_profizianum	((Phoenix_dactylifera	Serenoa_repens)	Sabal_domingensis))	(((Prestoea_acuminata	(Oenocarpus_bataua	Oenocarpus_minor))	(Manicaria_saccifera	(Geonoma_undata	((((Dypsis_decaryi	Heterospathe_cagayanensis)	Veitchia_spiralis)	(Kentiopsis_piersoniorum	Dictyosperma_album))	Pelagodoxa_henryana))))	(Pseudophoenix_vinifera	((((Reinhardtia_gracilis	Reinhardtia_paiewonskiana)	Reinhardtia_latisecta)	(Attalea_speciosa	(Bactris_major	(Elaeis_oleifera	Elaeis_guineensis))))	(Podococcus_barteri	Orania_palindan)))))	Nypa_fruticans);
((((((((Reinhardtia_gracilis	Reinhardtia_latisecta)	Reinhardtia_paiewonskiana)	(Attalea_speciosa	(Bactris_major	(Elaeis_guineensis	Elaeis_oleifera))))	(Podococcus_barteri	Orania_palindan))	Pseudophoenix_vinifera)	((Prestoea_acuminata	(Oenocarpus_minor	Oenocarpus_bataua))	(Manicaria_saccifera	(((Dypsis_decaryi	Pelagodoxa_henryana)	(Dictyosperma_album	(Veitchia_spiralis	Heterospathe_cagayanensis)))	(Kentiopsis_piersoniorum	Geonoma_undata)))))	(Serenoa_repens	((Sclerosperma_profizianum	Phoenix_dactylifera)	Sabal_domingensis)))	Nypa_fruticans);
(((Podococcus_barteri	Orania_palindan)	(Pseudophoenix_vinifera	((((Phoenix_dactylifera	Serenoa_repens)	Sabal_domingensis)	((Prestoea_acuminata	(Oenocarpus_minor	Oenocarpus_bataua))	((Dypsis_decaryi	Manicaria_saccifera)	(Pelagodoxa_henryana	((Veitchia_spiralis	(Heterospathe_cagayanensis	Geonoma_undata))	(Kentiopsis_piersoniorum	Dictyosperma_album))))))	((Reinhardtia_latisecta	(Reinhardtia_paiewonskiana	Reinhardtia_gracilis))	((Sclerosperma_profizianum	Attalea_speciosa)	(Bactris_major	(Elaeis_guineensis	Elaeis_oleifera)))))))	Nypa_fruticans);
((((Phoenix_dactylifera	Serenoa_repens)	Sabal_domingensis)	((((Prestoea_acuminata	(Oenocarpus_minor	Oenocarpus_bataua))	Manicaria_saccifera)	((Dypsis_decaryi	((Pelagodoxa_henryana	Dictyosperma_album)	((Veitchia_spiralis	Kentiopsis_piersoniorum)	Heterospathe_cagayanensis)))	Geonoma_undata))	(Sclerosperma_profizianum	(((Orania_palindan	Podococcus_barteri)	Pseudophoenix_vinifera)	((Reinhardtia_latisecta	(Reinhardtia_paiewonskiana	Reinhardtia_gracilis))	(Attalea_speciosa	(Bactris_major	(Elaeis_guineensis	Elaeis_oleifera))))))))	Nypa_fruticans);
((((Phoenix_dactylifera	Serenoa_repens)	Sabal_domingensis)	((((Heterospathe_cagayanensis	Dypsis_decaryi)	((Pelagodoxa_henryana	Dictyosperma_album)	(Veitchia_spiralis	Kentiopsis_piersoniorum)))	(Geonoma_undata	(((Prestoea_acuminata	Oenocarpus_minor)	Oenocarpus_bataua)	Manicaria_saccifera)))	((Sclerosperma_profizianum	((Orania_palindan	Podococcus_barteri)	(((Reinhardtia_paiewonskiana	Reinhardtia_gracilis)	Reinhardtia_latisecta)	(Attalea_speciosa	(Bactris_major	(Elaeis_guineensis	Elaeis_oleifera))))))	Pseudophoenix_vinifera)))	Nypa_fruticans);
(((((Phoenix_dactylifera	Serenoa_repens)	Sabal_domingensis)	(((Prestoea_acuminata	(Oenocarpus_minor	Oenocarpus_bataua))	(Manicaria_saccifera	((Sclerosperma_profizianum	(((Heterospathe_cagayanensis	Dypsis_decaryi)	Veitchia_spiralis)	(Dictyosperma_album	Kentiopsis_piersoniorum)))	Geonoma_undata)))	(((Orania_palindan	Podococcus_barteri)	((Reinhardtia_paiewonskiana	(Reinhardtia_gracilis	Reinhardtia_latisecta))	(Attalea_speciosa	(Bactris_major	(Elaeis_guineensis	Elaeis_oleifera)))))	Pseudophoenix_vinifera)))	Pelagodoxa_henryana)	Nypa_fruticans);
((((Phoenix_dactylifera	Serenoa_repens)	Sabal_domingensis)	((((Prestoea_acuminata	(Oenocarpus_minor	Oenocarpus_bataua))	(Manicaria_saccifera	((Sclerosperma_profizianum	Kentiopsis_piersoniorum)	Geonoma_undata)))	((Veitchia_spiralis	(Dictyosperma_album	Pelagodoxa_henryana))	(Heterospathe_cagayanensis	Dypsis_decaryi)))	(((Orania_palindan	Podococcus_barteri)	((Reinhardtia_paiewonskiana	(Reinhardtia_gracilis	Reinhardtia_latisecta))	(Attalea_speciosa	(Bactris_major	(Elaeis_guineensis	Elaeis_oleifera)))))	Pseudophoenix_vinifera)))	Nypa_fruticans);
((((Phoenix_dactylifera	Serenoa_repens)	Sabal_domingensis)	((((Prestoea_acuminata	(Oenocarpus_minor	Oenocarpus_bataua))	Manicaria_saccifera)	(Geonoma_undata	(Kentiopsis_piersoniorum	((Veitchia_spiralis	(Dictyosperma_album	Pelagodoxa_henryana))	(Heterospathe_cagayanensis	Dypsis_decaryi)))))	(((Orania_palindan	(Sclerosperma_profizianum	Podococcus_barteri))	((Reinhardtia_latisecta	(Reinhardtia_paiewonskiana	Reinhardtia_gracilis))	((Elaeis_guineensis	Elaeis_oleifera)	(Attalea_speciosa	Bactris_major))))	Pseudophoenix_vinifera)))	Nypa_fruticans);
((((Phoenix_dactylifera	Serenoa_repens)	Sabal_domingensis)	((((Geonoma_undata	(Manicaria_saccifera	Prestoea_acuminata))	(Kentiopsis_piersoniorum	((Veitchia_spiralis	(Dictyosperma_album	Pelagodoxa_henryana))	(Heterospathe_cagayanensis	Dypsis_decaryi))))	(Oenocarpus_minor	Oenocarpus_bataua))	(((Sclerosperma_profizianum	Podococcus_barteri)	(((Reinhardtia_latisecta	(Reinhardtia_paiewonskiana	Reinhardtia_gracilis))	(((Elaeis_guineensis	Elaeis_oleifera)	Bactris_major)	Attalea_speciosa))	Orania_palindan))	Pseudophoenix_vinifera)))	Nypa_fruticans);
((((Phoenix_dactylifera	Serenoa_repens)	Sabal_domingensis)	((((Geonoma_undata	Manicaria_saccifera)	((((Heterospathe_cagayanensis	Dypsis_decaryi)	(Kentiopsis_piersoniorum	Veitchia_spiralis))	Dictyosperma_album)	Pelagodoxa_henryana))	(Prestoea_acuminata	(Oenocarpus_minor	Oenocarpus_bataua)))	(((Orania_palindan	(Podococcus_barteri	Sclerosperma_profizianum))	((Reinhardtia_latisecta	(Reinhardtia_paiewonskiana	Reinhardtia_gracilis))	(((Elaeis_guineensis	Elaeis_oleifera)	Bactris_major)	Attalea_speciosa)))	Pseudophoenix_vinifera)))	Nypa_fruticans);
((((Phoenix_dactylifera	Serenoa_repens)	Sabal_domingensis)	(((Manicaria_saccifera	((Geonoma_undata	((Heterospathe_cagayanensis	Dypsis_decaryi)	((Dictyosperma_album	Kentiopsis_piersoniorum)	Veitchia_spiralis)))	Pelagodoxa_henryana))	(Prestoea_acuminata	(Oenocarpus_minor	Oenocarpus_bataua)))	(((Orania_palindan	(Podococcus_barteri	Sclerosperma_profizianum))	((Reinhardtia_latisecta	(Reinhardtia_paiewonskiana	Reinhardtia_gracilis))	(((Elaeis_guineensis	Elaeis_oleifera)	Bactris_major)	Attalea_speciosa)))	Pseudophoenix_vinifera)))	Nypa_fruticans);
(((Sabal_domingensis	((Pseudophoenix_vinifera	(((Sclerosperma_profizianum	Podococcus_barteri)	Orania_palindan)	((Reinhardtia_paiewonskiana	(Reinhardtia_gracilis	Reinhardtia_latisecta))	(Attalea_speciosa	(Bactris_major	(Elaeis_oleifera	Elaeis_guineensis))))))	((Geonoma_undata	((Heterospathe_cagayanensis	Dypsis_decaryi)	((Dictyosperma_album	Pelagodoxa_henryana)	(Veitchia_spiralis	Kentiopsis_piersoniorum))))	(Manicaria_saccifera	(Prestoea_acuminata	(Oenocarpus_bataua	Oenocarpus_minor))))))	(Serenoa_repens	Phoenix_dactylifera))	Nypa_fruticans);
((((Pseudophoenix_vinifera	((Podococcus_barteri	Orania_palindan)	((Reinhardtia_latisecta	(Reinhardtia_paiewonskiana	Reinhardtia_gracilis))	(Attalea_speciosa	(Bactris_major	(Elaeis_oleifera	Elaeis_guineensis))))))	((Geonoma_undata	((Kentiopsis_piersoniorum	(Veitchia_spiralis	Heterospathe_cagayanensis))	(Dictyosperma_album	Pelagodoxa_henryana)))	((Dypsis_decaryi	Manicaria_saccifera)	(Oenocarpus_minor	(Prestoea_acuminata	Oenocarpus_bataua)))))	(Sclerosperma_profizianum	((Serenoa_repens	Phoenix_dactylifera)	Sabal_domingensis)))	Nypa_fruticans);
((((Pseudophoenix_vinifera	((Podococcus_barteri	Orania_palindan)	((Reinhardtia_latisecta	(Reinhardtia_paiewonskiana	Reinhardtia_gracilis))	(Attalea_speciosa	(Bactris_major	(Elaeis_oleifera	Elaeis_guineensis))))))	((Geonoma_undata	Manicaria_saccifera)	(((Kentiopsis_piersoniorum	Veitchia_spiralis)	((Dypsis_decaryi	Heterospathe_cagayanensis)	(Dictyosperma_album	Pelagodoxa_henryana)))	(Prestoea_acuminata	Oenocarpus_bataua))))	(Sclerosperma_profizianum	((Serenoa_repens	Phoenix_dactylifera)	(Oenocarpus_minor	Sabal_domingensis))))	Nypa_fruticans);
((((Pseudophoenix_vinifera	((Podococcus_barteri	Orania_palindan)	((Reinhardtia_latisecta	(Reinhardtia_paiewonskiana	Reinhardtia_gracilis))	(Attalea_speciosa	(Bactris_major	(Elaeis_oleifera	Elaeis_guineensis))))))	(((Prestoea_acuminata	(Oenocarpus_minor	Oenocarpus_bataua))	Manicaria_saccifera)	((Geonoma_undata	((Dypsis_decaryi	Heterospathe_cagayanensis)	((Kentiopsis_piersoniorum	Dictyosperma_album)	Veitchia_spiralis)))	Pelagodoxa_henryana)))	(Serenoa_repens	((Sabal_domingensis	Phoenix_dactylifera)	Sclerosperma_profizianum)))	Nypa_fruticans);
((((Pseudophoenix_vinifera	(((Sclerosperma_profizianum	Podococcus_barteri)	Orania_palindan)	((Reinhardtia_latisecta	(Reinhardtia_paiewonskiana	Reinhardtia_gracilis))	(Attalea_speciosa	(Bactris_major	(Elaeis_oleifera	Elaeis_guineensis))))))	(((Prestoea_acuminata	(Oenocarpus_minor	Oenocarpus_bataua))	(Dypsis_decaryi	Manicaria_saccifera))	(((Heterospathe_cagayanensis	(Dictyosperma_album	Pelagodoxa_henryana))	Veitchia_spiralis)	(Geonoma_undata	Kentiopsis_piersoniorum))))	((Phoenix_dactylifera	Serenoa_repens)	Sabal_domingensis))	Nypa_fruticans);
((((Pseudophoenix_vinifera	((Podococcus_barteri	Orania_palindan)	((Reinhardtia_latisecta	(Reinhardtia_paiewonskiana	Reinhardtia_gracilis))	(Attalea_speciosa	(Bactris_major	(Elaeis_oleifera	Elaeis_guineensis))))))	((Prestoea_acuminata	(Oenocarpus_minor	Oenocarpus_bataua))	(Manicaria_saccifera	(((Dypsis_decaryi	(Heterospathe_cagayanensis	(Sclerosperma_profizianum	Veitchia_spiralis)))	(Dictyosperma_album	Pelagodoxa_henryana))	(Geonoma_undata	Kentiopsis_piersoniorum)))))	((Phoenix_dactylifera	Serenoa_repens)	Sabal_domingensis))	Nypa_fruticans);
(((((Sclerosperma_profizianum	Podococcus_barteri)	((Pseudophoenix_vinifera	Orania_palindan)	((Reinhardtia_latisecta	(Reinhardtia_paiewonskiana	Reinhardtia_gracilis))	(Attalea_speciosa	(Bactris_major	(Elaeis_oleifera	Elaeis_guineensis))))))	(((Prestoea_acuminata	Manicaria_saccifera)	((((Veitchia_spiralis	Kentiopsis_piersoniorum)	(Dypsis_decaryi	Heterospathe_cagayanensis))	Dictyosperma_album)	(Geonoma_undata	Pelagodoxa_henryana)))	(Oenocarpus_minor	Oenocarpus_bataua)))	(Serenoa_repens	(Phoenix_dactylifera	Sabal_domingensis)))	Nypa_fruticans);
((((((((Veitchia_spiralis	Kentiopsis_piersoniorum)	(Dypsis_decaryi	Heterospathe_cagayanensis))	Dictyosperma_album)	(Geonoma_undata	Pelagodoxa_henryana))	((Prestoea_acuminata	(Oenocarpus_minor	Oenocarpus_bataua))	Manicaria_saccifera))	((Pseudophoenix_vinifera	(((Reinhardtia_latisecta	(Reinhardtia_paiewonskiana	Reinhardtia_gracilis))	(Attalea_speciosa	(Bactris_major	(Elaeis_oleifera	Elaeis_guineensis))))	(Orania_palindan	Podococcus_barteri)))	Sclerosperma_profizianum))	((Phoenix_dactylifera	Serenoa_repens)	Sabal_domingensis))	Nypa_fruticans);
((((((((Pelagodoxa_henryana	Dictyosperma_album)	Dypsis_decaryi)	(Veitchia_spiralis	Heterospathe_cagayanensis))	((Geonoma_undata	(Manicaria_saccifera	Prestoea_acuminata))	(Oenocarpus_minor	Oenocarpus_bataua)))	Kentiopsis_piersoniorum)	(Pseudophoenix_vinifera	(((Reinhardtia_latisecta	(Reinhardtia_paiewonskiana	Reinhardtia_gracilis))	(Bactris_major	((Elaeis_oleifera	Elaeis_guineensis)	Attalea_speciosa)))	(Orania_palindan	Podococcus_barteri))))	((Sclerosperma_profizianum	(Phoenix_dactylifera	Serenoa_repens))	Sabal_domingensis))	Nypa_fruticans);
((((((Pelagodoxa_henryana	Dictyosperma_album)	((Heterospathe_cagayanensis	Dypsis_decaryi)	(Kentiopsis_piersoniorum	Veitchia_spiralis)))	((Prestoea_acuminata	(Oenocarpus_minor	Oenocarpus_bataua))	(Manicaria_saccifera	Geonoma_undata)))	(Pseudophoenix_vinifera	(((Reinhardtia_latisecta	(Reinhardtia_paiewonskiana	Reinhardtia_gracilis))	(Attalea_speciosa	(Bactris_major	(Elaeis_oleifera	Elaeis_guineensis))))	(Orania_palindan	(Sclerosperma_profizianum	Podococcus_barteri)))))	((Phoenix_dactylifera	Serenoa_repens)	Sabal_domingensis))	Nypa_fruticans);
(((Sabal_domingensis	(Serenoa_repens	Phoenix_dactylifera))	((Pseudophoenix_vinifera	(((Reinhardtia_latisecta	(Reinhardtia_paiewonskiana	Reinhardtia_gracilis))	(Attalea_speciosa	((Elaeis_oleifera	Elaeis_guineensis)	Bactris_major)))	(Sclerosperma_profizianum	(Orania_palindan	Podococcus_barteri))))	(((Oenocarpus_minor	Oenocarpus_bataua)	Prestoea_acuminata)	((Geonoma_undata	(Kentiopsis_piersoniorum	((Dictyosperma_album	Pelagodoxa_henryana)	((Dypsis_decaryi	Heterospathe_cagayanensis)	Veitchia_spiralis))))	Manicaria_saccifera))))	Nypa_fruticans);
((Podococcus_barteri	(((((((Oenocarpus_minor	Oenocarpus_bataua)	(Manicaria_saccifera	Prestoea_acuminata))	(Geonoma_undata	(Veitchia_spiralis	((Sclerosperma_profizianum	(Kentiopsis_piersoniorum	Dictyosperma_album))	(Dypsis_decaryi	Heterospathe_cagayanensis)))))	(Pelagodoxa_henryana	(Sabal_domingensis	(Serenoa_repens	Phoenix_dactylifera))))	Pseudophoenix_vinifera)	((Reinhardtia_latisecta	(Reinhardtia_paiewonskiana	Reinhardtia_gracilis))	(Attalea_speciosa	((Elaeis_oleifera	Elaeis_guineensis)	Bactris_major))))	Orania_palindan))	Nypa_fruticans);
(((Sabal_domingensis	(Serenoa_repens	Phoenix_dactylifera))	((Pseudophoenix_vinifera	(Sclerosperma_profizianum	((((Reinhardtia_paiewonskiana	Reinhardtia_latisecta)	Reinhardtia_gracilis)	(Attalea_speciosa	((Elaeis_oleifera	Elaeis_guineensis)	Bactris_major)))	(Orania_palindan	Podococcus_barteri))))	((Manicaria_saccifera	((Prestoea_acuminata	(Oenocarpus_minor	Oenocarpus_bataua))	Geonoma_undata))	((((Pelagodoxa_henryana	Veitchia_spiralis)	(Dypsis_decaryi	Heterospathe_cagayanensis))	Dictyosperma_album)	Kentiopsis_piersoniorum))))	Nypa_fruticans);
(((Sclerosperma_profizianum	(Sabal_domingensis	(Serenoa_repens	Phoenix_dactylifera)))	((Pseudophoenix_vinifera	((((Reinhardtia_gracilis	Reinhardtia_paiewonskiana)	Reinhardtia_latisecta)	(Attalea_speciosa	((Elaeis_oleifera	Elaeis_guineensis)	Bactris_major)))	(Orania_palindan	Podococcus_barteri)))	(((Prestoea_acuminata	(Oenocarpus_minor	Oenocarpus_bataua))	(Dypsis_decaryi	Manicaria_saccifera))	((Geonoma_undata	(Kentiopsis_piersoniorum	(Dictyosperma_album	(Veitchia_spiralis	Heterospathe_cagayanensis))))	Pelagodoxa_henryana))))	Nypa_fruticans);
(((Sabal_domingensis	(Serenoa_repens	(Pelagodoxa_henryana	Phoenix_dactylifera)))	((Pseudophoenix_vinifera	((((Reinhardtia_gracilis	Reinhardtia_paiewonskiana)	Reinhardtia_latisecta)	(Attalea_speciosa	((Elaeis_oleifera	Elaeis_guineensis)	Bactris_major)))	(Orania_palindan	Podococcus_barteri)))	(((Heterospathe_cagayanensis	Dypsis_decaryi)	((Dictyosperma_album	(Kentiopsis_piersoniorum	Sclerosperma_profizianum))	Veitchia_spiralis))	((Geonoma_undata	Manicaria_saccifera)	(Prestoea_acuminata	(Oenocarpus_minor	Oenocarpus_bataua))))))	Nypa_fruticans);
(((Sclerosperma_profizianum	(Sabal_domingensis	(Serenoa_repens	Phoenix_dactylifera)))	((Pseudophoenix_vinifera	((((Reinhardtia_gracilis	Reinhardtia_paiewonskiana)	Reinhardtia_latisecta)	(Attalea_speciosa	((Elaeis_oleifera	Elaeis_guineensis)	Bactris_major)))	(Orania_palindan	Podococcus_barteri)))	(Geonoma_undata	((Prestoea_acuminata	(Oenocarpus_minor	Oenocarpus_bataua))	((Dypsis_decaryi	Manicaria_saccifera)	((Dictyosperma_album	Pelagodoxa_henryana)	(Heterospathe_cagayanensis	(Veitchia_spiralis	Kentiopsis_piersoniorum))))))))	Nypa_fruticans);
((((Sabal_domingensis	(Pelagodoxa_henryana	Phoenix_dactylifera))	((Pseudophoenix_vinifera	((((Reinhardtia_gracilis	Reinhardtia_paiewonskiana)	Reinhardtia_latisecta)	(Attalea_speciosa	((Elaeis_oleifera	Elaeis_guineensis)	Bactris_major)))	(Sclerosperma_profizianum	(Orania_palindan	Podococcus_barteri))))	((Geonoma_undata	((Heterospathe_cagayanensis	(Veitchia_spiralis	Dictyosperma_album))	Kentiopsis_piersoniorum))	((Prestoea_acuminata	(Oenocarpus_minor	Oenocarpus_bataua))	(Dypsis_decaryi	Manicaria_saccifera)))))	Serenoa_repens)	Nypa_fruticans);
((((Pseudophoenix_vinifera	((((Reinhardtia_gracilis	Reinhardtia_paiewonskiana)	Reinhardtia_latisecta)	(Attalea_speciosa	((Elaeis_oleifera	Elaeis_guineensis)	Bactris_major)))	(Orania_palindan	Podococcus_barteri)))	((Geonoma_undata	(((Heterospathe_cagayanensis	(Sclerosperma_profizianum	Kentiopsis_piersoniorum))	Dictyosperma_album)	Veitchia_spiralis))	((Prestoea_acuminata	(Oenocarpus_minor	Oenocarpus_bataua))	(Dypsis_decaryi	(Pelagodoxa_henryana	Manicaria_saccifera)))))	((Phoenix_dactylifera	Serenoa_repens)	Sabal_domingensis))	Nypa_fruticans);
((((Pseudophoenix_vinifera	((((Reinhardtia_gracilis	Reinhardtia_paiewonskiana)	Reinhardtia_latisecta)	(Attalea_speciosa	((Elaeis_oleifera	Elaeis_guineensis)	Bactris_major)))	(Orania_palindan	(Sclerosperma_profizianum	Podococcus_barteri))))	((((Kentiopsis_piersoniorum	Dictyosperma_album)	((Dypsis_decaryi	Heterospathe_cagayanensis)	(Pelagodoxa_henryana	Veitchia_spiralis)))	Geonoma_undata)	((Prestoea_acuminata	(Oenocarpus_minor	Oenocarpus_bataua))	Manicaria_saccifera)))	(Serenoa_repens	(Phoenix_dactylifera	Sabal_domingensis)))	Nypa_fruticans);
((((Pseudophoenix_vinifera	((((Reinhardtia_gracilis	Reinhardtia_paiewonskiana)	Reinhardtia_latisecta)	(Attalea_speciosa	((Elaeis_oleifera	Elaeis_guineensis)	Bactris_major)))	(Orania_palindan	Podococcus_barteri)))	(Geonoma_undata	((Manicaria_saccifera	((Heterospathe_cagayanensis	(Dypsis_decaryi	(Veitchia_spiralis	Kentiopsis_piersoniorum)))	(Dictyosperma_album	Pelagodoxa_henryana)))	((Sclerosperma_profizianum	Prestoea_acuminata)	(Oenocarpus_minor	Oenocarpus_bataua)))))	((Phoenix_dactylifera	Serenoa_repens)	Sabal_domingensis))	Nypa_fruticans);
(((Sabal_domingensis	(Phoenix_dactylifera	Serenoa_repens))	((Pseudophoenix_vinifera	(((Bactris_major	((Elaeis_oleifera	Elaeis_guineensis)	Attalea_speciosa))	(Reinhardtia_latisecta	(Reinhardtia_gracilis	Reinhardtia_paiewonskiana)))	(Sclerosperma_profizianum	(Orania_palindan	Podococcus_barteri))))	((((Pelagodoxa_henryana	Dictyosperma_album)	((Veitchia_spiralis	(Geonoma_undata	Kentiopsis_piersoniorum))	Heterospathe_cagayanensis))	(Dypsis_decaryi	Manicaria_saccifera))	(Prestoea_acuminata	(Oenocarpus_bataua	Oenocarpus_minor)))))	Nypa_fruticans);
(((Sabal_domingensis	(Phoenix_dactylifera	Serenoa_repens))	((Pseudophoenix_vinifera	(((Attalea_speciosa	((Elaeis_oleifera	Elaeis_guineensis)	Bactris_major))	(Reinhardtia_latisecta	(Reinhardtia_gracilis	Reinhardtia_paiewonskiana)))	(Sclerosperma_profizianum	(Orania_palindan	Podococcus_barteri))))	(((((Pelagodoxa_henryana	Dictyosperma_album)	(Dypsis_decaryi	((Veitchia_spiralis	Kentiopsis_piersoniorum)	Heterospathe_cagayanensis)))	Geonoma_undata)	Manicaria_saccifera)	(Prestoea_acuminata	(Oenocarpus_bataua	Oenocarpus_minor)))))	Nypa_fruticans);
((((Sabal_domingensis	(Phoenix_dactylifera	Serenoa_repens))	(((((Elaeis_oleifera	Elaeis_guineensis)	(Bactris_major	Attalea_speciosa))	(((((Pelagodoxa_henryana	Geonoma_undata)	(Veitchia_spiralis	(Heterospathe_cagayanensis	(Dictyosperma_album	Kentiopsis_piersoniorum))))	(Dypsis_decaryi	Manicaria_saccifera))	(Prestoea_acuminata	(Oenocarpus_bataua	Oenocarpus_minor)))	(Reinhardtia_latisecta	(Reinhardtia_gracilis	Reinhardtia_paiewonskiana))))	(Pseudophoenix_vinifera	Orania_palindan))	Podococcus_barteri))	Sclerosperma_profizianum)	Nypa_fruticans);
((Serenoa_repens	((((Attalea_speciosa	((Elaeis_oleifera	Elaeis_guineensis)	Bactris_major))	((((Geonoma_undata	(((Kentiopsis_piersoniorum	Veitchia_spiralis)	(Dypsis_decaryi	Heterospathe_cagayanensis))	(Pelagodoxa_henryana	Dictyosperma_album)))	(Manicaria_saccifera	(Prestoea_acuminata	(Oenocarpus_bataua	Oenocarpus_minor))))	(Reinhardtia_latisecta	(Reinhardtia_gracilis	Reinhardtia_paiewonskiana)))	(Pseudophoenix_vinifera	Orania_palindan)))	(Sclerosperma_profizianum	Podococcus_barteri))	(Phoenix_dactylifera	Sabal_domingensis)))	Nypa_fruticans);
((((((Geonoma_undata	(((Kentiopsis_piersoniorum	Veitchia_spiralis)	(Dypsis_decaryi	Heterospathe_cagayanensis))	(Pelagodoxa_henryana	Dictyosperma_album)))	(Manicaria_saccifera	(Oenocarpus_minor	(Prestoea_acuminata	Oenocarpus_bataua))))	(((Attalea_speciosa	((Elaeis_oleifera	Elaeis_guineensis)	Bactris_major))	(Reinhardtia_gracilis	(Reinhardtia_paiewonskiana	Reinhardtia_latisecta)))	(Pseudophoenix_vinifera	Orania_palindan)))	Podococcus_barteri)	(Phoenix_dactylifera	((Serenoa_repens	Sclerosperma_profizianum)	Sabal_domingensis)))	Nypa_fruticans);
(((Serenoa_repens	(Phoenix_dactylifera	Sabal_domingensis))	((((Veitchia_spiralis	((Dictyosperma_album	Kentiopsis_piersoniorum)	(Dypsis_decaryi	Heterospathe_cagayanensis)))	Pelagodoxa_henryana)	((Manicaria_saccifera	(Prestoea_acuminata	(Oenocarpus_bataua	Oenocarpus_minor)))	Geonoma_undata))	((((Attalea_speciosa	((Elaeis_oleifera	Elaeis_guineensis)	Bactris_major))	(Reinhardtia_latisecta	(Reinhardtia_gracilis	Reinhardtia_paiewonskiana)))	(Orania_palindan	(Sclerosperma_profizianum	Podococcus_barteri)))	Pseudophoenix_vinifera)))	Nypa_fruticans);
((((Serenoa_repens	Phoenix_dactylifera)	Sabal_domingensis)	(Sclerosperma_profizianum	((((((Dypsis_decaryi	Heterospathe_cagayanensis)	(Veitchia_spiralis	Kentiopsis_piersoniorum))	Dictyosperma_album)	Pelagodoxa_henryana)	((Manicaria_saccifera	(Prestoea_acuminata	(Oenocarpus_bataua	Oenocarpus_minor)))	Geonoma_undata))	((((Attalea_speciosa	((Elaeis_oleifera	Elaeis_guineensis)	Bactris_major))	(Reinhardtia_latisecta	(Reinhardtia_gracilis	Reinhardtia_paiewonskiana)))	(Orania_palindan	Podococcus_barteri))	Pseudophoenix_vinifera))))	Nypa_fruticans);
(((Serenoa_repens	(Sclerosperma_profizianum	(Sabal_domingensis	Phoenix_dactylifera)))	(((((((Heterospathe_cagayanensis	Dictyosperma_album)	Veitchia_spiralis)	Kentiopsis_piersoniorum)	Dypsis_decaryi)	(Prestoea_acuminata	(Oenocarpus_bataua	Oenocarpus_minor)))	(Geonoma_undata	(Pelagodoxa_henryana	Manicaria_saccifera)))	((((Attalea_speciosa	((Elaeis_oleifera	Elaeis_guineensis)	Bactris_major))	(Reinhardtia_latisecta	(Reinhardtia_gracilis	Reinhardtia_paiewonskiana)))	(Orania_palindan	Podococcus_barteri))	Pseudophoenix_vinifera)))	Nypa_fruticans);
((((Phoenix_dactylifera	Serenoa_repens)	(Sclerosperma_profizianum	Sabal_domingensis))	((Manicaria_saccifera	(((Pelagodoxa_henryana	((Veitchia_spiralis	(Dictyosperma_album	Kentiopsis_piersoniorum))	(Dypsis_decaryi	Heterospathe_cagayanensis)))	Geonoma_undata)	(Prestoea_acuminata	(Oenocarpus_bataua	Oenocarpus_minor))))	((((Attalea_speciosa	((Elaeis_oleifera	Elaeis_guineensis)	(Reinhardtia_gracilis	Bactris_major)))	(Reinhardtia_latisecta	Reinhardtia_paiewonskiana))	(Orania_palindan	Podococcus_barteri))	Pseudophoenix_vinifera)))	Nypa_fruticans);
((((Phoenix_dactylifera	Serenoa_repens)	Sabal_domingensis)	(((((Veitchia_spiralis	Kentiopsis_piersoniorum)	(Dypsis_decaryi	Heterospathe_cagayanensis))	(Dictyosperma_album	Pelagodoxa_henryana))	(Geonoma_undata	((Prestoea_acuminata	(Oenocarpus_bataua	Oenocarpus_minor))	Manicaria_saccifera)))	(((Attalea_speciosa	((Elaeis_oleifera	Elaeis_guineensis)	Bactris_major))	(Reinhardtia_latisecta	(Reinhardtia_gracilis	Reinhardtia_paiewonskiana)))	((Orania_palindan	(Sclerosperma_profizianum	Podococcus_barteri))	Pseudophoenix_vinifera))))	Nypa_fruticans);
((((Sabal_domingensis	Phoenix_dactylifera)	Serenoa_repens)	((((Sclerosperma_profizianum	(Podococcus_barteri	Orania_palindan))	((Reinhardtia_latisecta	(Reinhardtia_gracilis	Reinhardtia_paiewonskiana))	(Attalea_speciosa	(Bactris_major	(Elaeis_guineensis	Elaeis_oleifera)))))	Pseudophoenix_vinifera)	(((Geonoma_undata	((Oenocarpus_bataua	Oenocarpus_minor)	Prestoea_acuminata))	Manicaria_saccifera)	(Pelagodoxa_henryana	((Dictyosperma_album	(Heterospathe_cagayanensis	(Veitchia_spiralis	Kentiopsis_piersoniorum)))	Dypsis_decaryi)))))	Nypa_fruticans);
(((Sabal_domingensis	(Phoenix_dactylifera	Serenoa_repens))	((((Sclerosperma_profizianum	(Podococcus_barteri	Orania_palindan))	((Reinhardtia_latisecta	(Reinhardtia_gracilis	Reinhardtia_paiewonskiana))	(Attalea_speciosa	(Bactris_major	(Elaeis_guineensis	Elaeis_oleifera)))))	Pseudophoenix_vinifera)	(((Oenocarpus_bataua	Oenocarpus_minor)	Prestoea_acuminata)	((Dypsis_decaryi	Manicaria_saccifera)	((Dictyosperma_album	Pelagodoxa_henryana)	(((Veitchia_spiralis	Heterospathe_cagayanensis)	Kentiopsis_piersoniorum)	Geonoma_undata))))))	Nypa_fruticans);
((Serenoa_repens	((((((Sclerosperma_profizianum	(Podococcus_barteri	Orania_palindan))	((Reinhardtia_latisecta	(Reinhardtia_gracilis	Reinhardtia_paiewonskiana))	(Attalea_speciosa	(Bactris_major	(Elaeis_guineensis	Elaeis_oleifera)))))	Pseudophoenix_vinifera)	((((Manicaria_saccifera	Prestoea_acuminata)	Geonoma_undata)	(Oenocarpus_bataua	Oenocarpus_minor))	(Dypsis_decaryi	((Heterospathe_cagayanensis	(Veitchia_spiralis	Kentiopsis_piersoniorum))	(Pelagodoxa_henryana	Dictyosperma_album)))))	Sabal_domingensis)	Phoenix_dactylifera))	Nypa_fruticans);
((((((Sclerosperma_profizianum	(Podococcus_barteri	Orania_palindan))	((Reinhardtia_latisecta	(Reinhardtia_gracilis	Reinhardtia_paiewonskiana))	(Attalea_speciosa	(Bactris_major	(Elaeis_guineensis	Elaeis_oleifera)))))	Pseudophoenix_vinifera)	((Manicaria_saccifera	((Dypsis_decaryi	(((Heterospathe_cagayanensis	Kentiopsis_piersoniorum)	(Pelagodoxa_henryana	Dictyosperma_album))	Veitchia_spiralis))	Geonoma_undata))	(Prestoea_acuminata	(Oenocarpus_bataua	Oenocarpus_minor))))	(Sabal_domingensis	(Phoenix_dactylifera	Serenoa_repens)))	Nypa_fruticans);
((((((Sclerosperma_profizianum	(Podococcus_barteri	Orania_palindan))	((Reinhardtia_latisecta	(Reinhardtia_gracilis	Reinhardtia_paiewonskiana))	(Attalea_speciosa	(Bactris_major	(Elaeis_guineensis	Elaeis_oleifera)))))	Pseudophoenix_vinifera)	((Manicaria_saccifera	((Dypsis_decaryi	(((Heterospathe_cagayanensis	Kentiopsis_piersoniorum)	(Pelagodoxa_henryana	Dictyosperma_album))	Veitchia_spiralis))	Geonoma_undata))	(Prestoea_acuminata	(Oenocarpus_bataua	Oenocarpus_minor))))	(Sabal_domingensis	(Phoenix_dactylifera	Serenoa_repens)))	Nypa_fruticans);
((Serenoa_repens	(((Sclerosperma_profizianum	Sabal_domingensis)	Phoenix_dactylifera)	((((Podococcus_barteri	Orania_palindan)	((Reinhardtia_latisecta	(Reinhardtia_gracilis	Reinhardtia_paiewonskiana))	((Elaeis_guineensis	Elaeis_oleifera)	(Attalea_speciosa	Bactris_major))))	Pseudophoenix_vinifera)	((Dypsis_decaryi	Manicaria_saccifera)	(((Oenocarpus_bataua	Oenocarpus_minor)	Prestoea_acuminata)	((Kentiopsis_piersoniorum	Geonoma_undata)	(Pelagodoxa_henryana	(Veitchia_spiralis	(Dictyosperma_album	Heterospathe_cagayanensis)))))))))	Nypa_fruticans);
(((Sclerosperma_profizianum	((((Podococcus_barteri	Orania_palindan)	(((Reinhardtia_paiewonskiana	Reinhardtia_gracilis)	Reinhardtia_latisecta)	(((Elaeis_guineensis	Elaeis_oleifera)	Bactris_major)	Attalea_speciosa)))	Pseudophoenix_vinifera)	(((((Dypsis_decaryi	Heterospathe_cagayanensis)	Veitchia_spiralis)	(Kentiopsis_piersoniorum	(Pelagodoxa_henryana	Dictyosperma_album)))	Geonoma_undata)	(((Oenocarpus_bataua	Oenocarpus_minor)	Prestoea_acuminata)	Manicaria_saccifera))))	((Serenoa_repens	Phoenix_dactylifera)	Sabal_domingensis))	Nypa_fruticans);
(((((((Sclerosperma_profizianum	Podococcus_barteri)	Orania_palindan)	(((Reinhardtia_paiewonskiana	Reinhardtia_gracilis)	Reinhardtia_latisecta)	((Elaeis_guineensis	Elaeis_oleifera)	(Bactris_major	Attalea_speciosa))))	Pseudophoenix_vinifera)	((((Dypsis_decaryi	Heterospathe_cagayanensis)	((Veitchia_spiralis	Kentiopsis_piersoniorum)	(Pelagodoxa_henryana	Dictyosperma_album)))	Geonoma_undata)	(((Oenocarpus_bataua	Oenocarpus_minor)	Prestoea_acuminata)	Manicaria_saccifera)))	((Serenoa_repens	Phoenix_dactylifera)	Sabal_domingensis))	Nypa_fruticans);
((((((Podococcus_barteri	Orania_palindan)	(((Reinhardtia_paiewonskiana	Reinhardtia_gracilis)	Reinhardtia_latisecta)	(Attalea_speciosa	((Elaeis_guineensis	Elaeis_oleifera)	Bactris_major))))	Pseudophoenix_vinifera)	(((((Oenocarpus_bataua	Oenocarpus_minor)	Prestoea_acuminata)	Manicaria_saccifera)	Geonoma_undata)	(Dypsis_decaryi	(Heterospathe_cagayanensis	(((Pelagodoxa_henryana	Dictyosperma_album)	Veitchia_spiralis)	Kentiopsis_piersoniorum)))))	((Serenoa_repens	Phoenix_dactylifera)	(Sclerosperma_profizianum	Sabal_domingensis)))	Nypa_fruticans);
(((Sclerosperma_profizianum	((((Podococcus_barteri	Orania_palindan)	(((Reinhardtia_paiewonskiana	Reinhardtia_gracilis)	Reinhardtia_latisecta)	(Attalea_speciosa	((Elaeis_guineensis	Elaeis_oleifera)	Bactris_major))))	Pseudophoenix_vinifera)	(((((Oenocarpus_bataua	Oenocarpus_minor)	Prestoea_acuminata)	Manicaria_saccifera)	Geonoma_undata)	(Dypsis_decaryi	((Pelagodoxa_henryana	Dictyosperma_album)	(Heterospathe_cagayanensis	(Veitchia_spiralis	Kentiopsis_piersoniorum)))))))	((Serenoa_repens	Phoenix_dactylifera)	Sabal_domingensis))	Nypa_fruticans);
((((Pseudophoenix_vinifera	(Sclerosperma_profizianum	((Orania_palindan	Podococcus_barteri)	((Bactris_major	(Attalea_speciosa	(Elaeis_guineensis	Elaeis_oleifera)))	(Reinhardtia_paiewonskiana	(Reinhardtia_latisecta	Reinhardtia_gracilis))))))	(Manicaria_saccifera	((Prestoea_acuminata	(Oenocarpus_minor	Oenocarpus_bataua))	(Geonoma_undata	((Dictyosperma_album	Pelagodoxa_henryana)	(((Dypsis_decaryi	Kentiopsis_piersoniorum)	Heterospathe_cagayanensis)	Veitchia_spiralis))))))	((Phoenix_dactylifera	Serenoa_repens)	Sabal_domingensis))	Nypa_fruticans);
((((Pseudophoenix_vinifera	(Sclerosperma_profizianum	((Orania_palindan	Podococcus_barteri)	((Attalea_speciosa	((Elaeis_guineensis	Elaeis_oleifera)	Bactris_major))	(Reinhardtia_paiewonskiana	(Reinhardtia_latisecta	Reinhardtia_gracilis))))))	(Manicaria_saccifera	((Prestoea_acuminata	(Oenocarpus_minor	Oenocarpus_bataua))	((((Dictyosperma_album	(Dypsis_decaryi	Heterospathe_cagayanensis))	Veitchia_spiralis)	(Kentiopsis_piersoniorum	Geonoma_undata))	Pelagodoxa_henryana))))	((Phoenix_dactylifera	Serenoa_repens)	Sabal_domingensis))	Nypa_fruticans);
((((Pseudophoenix_vinifera	((Orania_palindan	(Sclerosperma_profizianum	Podococcus_barteri))	(((Elaeis_guineensis	Elaeis_oleifera)	(Bactris_major	Attalea_speciosa))	(Reinhardtia_latisecta	(Reinhardtia_gracilis	Reinhardtia_paiewonskiana)))))	((((Prestoea_acuminata	(Oenocarpus_minor	Oenocarpus_bataua))	(Dypsis_decaryi	Manicaria_saccifera))	(Veitchia_spiralis	((Pelagodoxa_henryana	Dictyosperma_album)	(Kentiopsis_piersoniorum	Geonoma_undata))))	Heterospathe_cagayanensis))	(Serenoa_repens	(Phoenix_dactylifera	Sabal_domingensis)))	Nypa_fruticans);
((Serenoa_repens	((Sabal_domingensis	((Pseudophoenix_vinifera	((Orania_palindan	(Sclerosperma_profizianum	Podococcus_barteri))	(((Elaeis_guineensis	Elaeis_oleifera)	(Bactris_major	Attalea_speciosa))	(Reinhardtia_latisecta	(Reinhardtia_gracilis	Reinhardtia_paiewonskiana)))))	((Prestoea_acuminata	(Oenocarpus_minor	Oenocarpus_bataua))	((Dypsis_decaryi	Manicaria_saccifera)	(((Heterospathe_cagayanensis	(Veitchia_spiralis	(Kentiopsis_piersoniorum	Dictyosperma_album)))	Geonoma_undata)	Pelagodoxa_henryana)))))	Phoenix_dactylifera))	Nypa_fruticans);
((((Pseudophoenix_vinifera	((Orania_palindan	Podococcus_barteri)	(((Sclerosperma_profizianum	Attalea_speciosa)	((Elaeis_guineensis	Elaeis_oleifera)	Bactris_major))	(Reinhardtia_latisecta	(Reinhardtia_gracilis	Reinhardtia_paiewonskiana)))))	(((Prestoea_acuminata	Oenocarpus_bataua)	((Dypsis_decaryi	((Kentiopsis_piersoniorum	((Pelagodoxa_henryana	Dictyosperma_album)	Oenocarpus_minor))	(Veitchia_spiralis	Heterospathe_cagayanensis)))	Geonoma_undata))	Manicaria_saccifera))	(Serenoa_repens	(Phoenix_dactylifera	Sabal_domingensis)))	Nypa_fruticans);
((((Phoenix_dactylifera	Serenoa_repens)	Sabal_domingensis)	((Pseudophoenix_vinifera	((Orania_palindan	Podococcus_barteri)	((Attalea_speciosa	((Elaeis_guineensis	Elaeis_oleifera)	Bactris_major))	(Reinhardtia_latisecta	(Reinhardtia_gracilis	Reinhardtia_paiewonskiana)))))	(Sclerosperma_profizianum	(((Pelagodoxa_henryana	(((Heterospathe_cagayanensis	Dypsis_decaryi)	Veitchia_spiralis)	(Dictyosperma_album	Kentiopsis_piersoniorum)))	Manicaria_saccifera)	((Prestoea_acuminata	(Oenocarpus_minor	Oenocarpus_bataua))	Geonoma_undata)))))	Nypa_fruticans);
((((Phoenix_dactylifera	Serenoa_repens)	Sabal_domingensis)	((((Sclerosperma_profizianum	Podococcus_barteri)	(((Elaeis_guineensis	Elaeis_oleifera)	(Bactris_major	Attalea_speciosa))	(Reinhardtia_latisecta	(Reinhardtia_gracilis	Reinhardtia_paiewonskiana))))	(Orania_palindan	Pseudophoenix_vinifera))	(((Prestoea_acuminata	(Oenocarpus_minor	Oenocarpus_bataua))	(((Heterospathe_cagayanensis	Dypsis_decaryi)	Veitchia_spiralis)	(Dictyosperma_album	Kentiopsis_piersoniorum)))	(Manicaria_saccifera	(Pelagodoxa_henryana	Geonoma_undata)))))	Nypa_fruticans);
(((Sabal_domingensis	((Pelagodoxa_henryana	Phoenix_dactylifera)	Serenoa_repens))	((((Orania_palindan	Podococcus_barteri)	((Attalea_speciosa	((Elaeis_guineensis	Elaeis_oleifera)	Bactris_major))	((Reinhardtia_paiewonskiana	Reinhardtia_gracilis)	Reinhardtia_latisecta)))	Pseudophoenix_vinifera)	(((Dictyosperma_album	(Kentiopsis_piersoniorum	Sclerosperma_profizianum))	((Heterospathe_cagayanensis	Dypsis_decaryi)	Veitchia_spiralis))	((Manicaria_saccifera	Geonoma_undata)	(Prestoea_acuminata	(Oenocarpus_minor	Oenocarpus_bataua))))))	Nypa_fruticans);
(((Sabal_domingensis	(Phoenix_dactylifera	Serenoa_repens))	((((Orania_palindan	Podococcus_barteri)	(((Sclerosperma_profizianum	Attalea_speciosa)	((Elaeis_guineensis	Elaeis_oleifera)	Bactris_major))	(Reinhardtia_gracilis	(Reinhardtia_latisecta	Reinhardtia_paiewonskiana))))	Pseudophoenix_vinifera)	((Geonoma_undata	((Pelagodoxa_henryana	Dictyosperma_album)	((Veitchia_spiralis	Kentiopsis_piersoniorum)	(Heterospathe_cagayanensis	Dypsis_decaryi))))	(Manicaria_saccifera	(Prestoea_acuminata	(Oenocarpus_minor	Oenocarpus_bataua))))))	Nypa_fruticans);
(((Sabal_domingensis	(Phoenix_dactylifera	Serenoa_repens))	((((Pseudophoenix_vinifera	Orania_palindan)	(Podococcus_barteri	Sclerosperma_profizianum))	((Attalea_speciosa	((Elaeis_guineensis	Elaeis_oleifera)	Bactris_major))	(Reinhardtia_latisecta	(Reinhardtia_paiewonskiana	Reinhardtia_gracilis))))	((Geonoma_undata	((Prestoea_acuminata	Manicaria_saccifera)	((Pelagodoxa_henryana	Dictyosperma_album)	(Veitchia_spiralis	(Heterospathe_cagayanensis	(Dypsis_decaryi	Kentiopsis_piersoniorum))))))	(Oenocarpus_minor	Oenocarpus_bataua))))	Nypa_fruticans);
((((((Dypsis_decaryi	Manicaria_saccifera)	((Prestoea_acuminata	(Oenocarpus_minor	Oenocarpus_bataua))	((Geonoma_undata	((Heterospathe_cagayanensis	Veitchia_spiralis)	(Kentiopsis_piersoniorum	Dictyosperma_album)))	Pelagodoxa_henryana)))	(Pseudophoenix_vinifera	((Orania_palindan	Podococcus_barteri)	((Reinhardtia_latisecta	(Reinhardtia_paiewonskiana	Reinhardtia_gracilis))	(Attalea_speciosa	((Elaeis_oleifera	Elaeis_guineensis)	Bactris_major))))))	(Sabal_domingensis	(Phoenix_dactylifera	Serenoa_repens)))	Sclerosperma_profizianum)	Nypa_fruticans);
((((((((Sclerosperma_profizianum	(Kentiopsis_piersoniorum	Geonoma_undata))	((Heterospathe_cagayanensis	Veitchia_spiralis)	(Pelagodoxa_henryana	Dictyosperma_album)))	(Dypsis_decaryi	Manicaria_saccifera))	(Prestoea_acuminata	(Oenocarpus_minor	Oenocarpus_bataua)))	((Orania_palindan	Podococcus_barteri)	((Reinhardtia_latisecta	(Reinhardtia_paiewonskiana	Reinhardtia_gracilis))	(Attalea_speciosa	((Elaeis_oleifera	Elaeis_guineensis)	Bactris_major)))))	Pseudophoenix_vinifera)	(Sabal_domingensis	(Phoenix_dactylifera	Serenoa_repens)))	Nypa_fruticans);
((((((((((Dypsis_decaryi	Heterospathe_cagayanensis)	Veitchia_spiralis)	(Kentiopsis_piersoniorum	Dictyosperma_album))	Pelagodoxa_henryana)	Geonoma_undata)	Manicaria_saccifera)	(Prestoea_acuminata	(Oenocarpus_minor	Oenocarpus_bataua)))	(((Sclerosperma_profizianum	(Orania_palindan	Podococcus_barteri))	((Reinhardtia_gracilis	(Reinhardtia_latisecta	Reinhardtia_paiewonskiana))	(Attalea_speciosa	((Elaeis_oleifera	Elaeis_guineensis)	Bactris_major))))	Pseudophoenix_vinifera))	(Sabal_domingensis	(Phoenix_dactylifera	Serenoa_repens)))	Nypa_fruticans);
((((((((Veitchia_spiralis	(Heterospathe_cagayanensis	Kentiopsis_piersoniorum))	(Pelagodoxa_henryana	Dictyosperma_album))	Dypsis_decaryi)	Geonoma_undata)	(Manicaria_saccifera	(Prestoea_acuminata	(Oenocarpus_minor	Oenocarpus_bataua))))	(((Orania_palindan	(Podococcus_barteri	Sclerosperma_profizianum))	((Reinhardtia_latisecta	(Reinhardtia_paiewonskiana	Reinhardtia_gracilis))	((Elaeis_oleifera	Elaeis_guineensis)	(Bactris_major	Attalea_speciosa))))	Pseudophoenix_vinifera))	((Sabal_domingensis	Phoenix_dactylifera)	Serenoa_repens))	Nypa_fruticans);
((((((((Veitchia_spiralis	(Heterospathe_cagayanensis	Kentiopsis_piersoniorum))	(Pelagodoxa_henryana	Dictyosperma_album))	Dypsis_decaryi)	Geonoma_undata)	(Manicaria_saccifera	(Prestoea_acuminata	(Oenocarpus_minor	Oenocarpus_bataua))))	(((Orania_palindan	(Podococcus_barteri	Sclerosperma_profizianum))	((Reinhardtia_latisecta	(Reinhardtia_paiewonskiana	Reinhardtia_gracilis))	(Attalea_speciosa	((Elaeis_oleifera	Elaeis_guineensis)	Bactris_major))))	Pseudophoenix_vinifera))	(Sabal_domingensis	(Phoenix_dactylifera	Serenoa_repens)))	Nypa_fruticans);
((((((((Dypsis_decaryi	Heterospathe_cagayanensis)	(Kentiopsis_piersoniorum	Veitchia_spiralis))	(Pelagodoxa_henryana	Dictyosperma_album))	Geonoma_undata)	(Manicaria_saccifera	(Prestoea_acuminata	(Oenocarpus_minor	Oenocarpus_bataua))))	(((Orania_palindan	(Podococcus_barteri	Sclerosperma_profizianum))	((Reinhardtia_latisecta	(Reinhardtia_paiewonskiana	Reinhardtia_gracilis))	(Attalea_speciosa	((Elaeis_oleifera	Elaeis_guineensis)	Bactris_major))))	Pseudophoenix_vinifera))	(Sabal_domingensis	(Phoenix_dactylifera	Serenoa_repens)))	Nypa_fruticans);
((((((((Dypsis_decaryi	Heterospathe_cagayanensis)	((Geonoma_undata	Kentiopsis_piersoniorum)	Veitchia_spiralis))	(Pelagodoxa_henryana	Dictyosperma_album))	Manicaria_saccifera)	(Prestoea_acuminata	(Oenocarpus_minor	Oenocarpus_bataua)))	((((Orania_palindan	Podococcus_barteri)	((Reinhardtia_latisecta	(Reinhardtia_paiewonskiana	Reinhardtia_gracilis))	(Attalea_speciosa	((Elaeis_oleifera	Elaeis_guineensis)	Bactris_major))))	Pseudophoenix_vinifera)	Sclerosperma_profizianum))	(Sabal_domingensis	(Phoenix_dactylifera	Serenoa_repens)))	Nypa_fruticans);
((((((Geonoma_undata	Manicaria_saccifera)	(Prestoea_acuminata	(Oenocarpus_minor	Oenocarpus_bataua)))	(((Veitchia_spiralis	Kentiopsis_piersoniorum)	(Dypsis_decaryi	Heterospathe_cagayanensis))	(Pelagodoxa_henryana	Dictyosperma_album)))	(((Sclerosperma_profizianum	Podococcus_barteri)	(((Reinhardtia_paiewonskiana	(Reinhardtia_gracilis	Reinhardtia_latisecta))	(Attalea_speciosa	((Elaeis_oleifera	Elaeis_guineensis)	Bactris_major)))	Orania_palindan))	Pseudophoenix_vinifera))	(Sabal_domingensis	(Phoenix_dactylifera	Serenoa_repens)))	Nypa_fruticans);
(((((Prestoea_acuminata	(Oenocarpus_minor	Oenocarpus_bataua))	(Geonoma_undata	(Manicaria_saccifera	((Heterospathe_cagayanensis	Dypsis_decaryi)	((Dictyosperma_album	Veitchia_spiralis)	Kentiopsis_piersoniorum)))))	((((Reinhardtia_latisecta	(Reinhardtia_paiewonskiana	Reinhardtia_gracilis))	(Attalea_speciosa	((Elaeis_oleifera	Elaeis_guineensis)	Bactris_major)))	(Orania_palindan	(Sclerosperma_profizianum	Podococcus_barteri)))	Pseudophoenix_vinifera))	(Sabal_domingensis	((Pelagodoxa_henryana	Phoenix_dactylifera)	Serenoa_repens)))	Nypa_fruticans);
((((((((Reinhardtia_latisecta	(Reinhardtia_paiewonskiana	Reinhardtia_gracilis))	(Attalea_speciosa	((Elaeis_oleifera	Elaeis_guineensis)	Bactris_major)))	(Orania_palindan	Podococcus_barteri))	Pseudophoenix_vinifera)	(((Manicaria_saccifera	Prestoea_acuminata)	(Oenocarpus_minor	Oenocarpus_bataua))	(Geonoma_undata	(Kentiopsis_piersoniorum	(Dictyosperma_album	((Heterospathe_cagayanensis	Dypsis_decaryi)	(Sclerosperma_profizianum	Veitchia_spiralis)))))))	Pelagodoxa_henryana)	(Sabal_domingensis	(Phoenix_dactylifera	Serenoa_repens)))	Nypa_fruticans);
((((Pseudophoenix_vinifera	(((Sclerosperma_profizianum	Podococcus_barteri)	Orania_palindan)	((((Elaeis_guineensis	Elaeis_oleifera)	Bactris_major)	Attalea_speciosa)	(Reinhardtia_gracilis	(Reinhardtia_latisecta	Reinhardtia_paiewonskiana)))))	((Manicaria_saccifera	((Prestoea_acuminata	(Oenocarpus_minor	Oenocarpus_bataua))	(Kentiopsis_piersoniorum	((Dypsis_decaryi	Heterospathe_cagayanensis)	((Pelagodoxa_henryana	Dictyosperma_album)	Veitchia_spiralis)))))	Geonoma_undata))	((Phoenix_dactylifera	Serenoa_repens)	Sabal_domingensis))	Nypa_fruticans);
((((Pseudophoenix_vinifera	(((Sclerosperma_profizianum	Podococcus_barteri)	Orania_palindan)	((((Elaeis_guineensis	Elaeis_oleifera)	Bactris_major)	Attalea_speciosa)	(Reinhardtia_gracilis	(Reinhardtia_latisecta	Reinhardtia_paiewonskiana)))))	((Prestoea_acuminata	(Oenocarpus_minor	Oenocarpus_bataua))	((((Dictyosperma_album	Kentiopsis_piersoniorum)	((Dypsis_decaryi	Heterospathe_cagayanensis)	Veitchia_spiralis))	(Geonoma_undata	Pelagodoxa_henryana))	Manicaria_saccifera)))	((Phoenix_dactylifera	Serenoa_repens)	Sabal_domingensis))	Nypa_fruticans);
((((Pseudophoenix_vinifera	((Podococcus_barteri	Orania_palindan)	((((Elaeis_guineensis	Elaeis_oleifera)	Bactris_major)	Attalea_speciosa)	(Reinhardtia_gracilis	(Reinhardtia_latisecta	Reinhardtia_paiewonskiana)))))	(((Prestoea_acuminata	(Oenocarpus_minor	Oenocarpus_bataua))	((((Dictyosperma_album	Pelagodoxa_henryana)	Veitchia_spiralis)	(Heterospathe_cagayanensis	Kentiopsis_piersoniorum))	Geonoma_undata))	(Dypsis_decaryi	Manicaria_saccifera)))	(Sclerosperma_profizianum	((Phoenix_dactylifera	Serenoa_repens)	Sabal_domingensis)))	Nypa_fruticans);
((((((((Dypsis_decaryi	(Veitchia_spiralis	(Heterospathe_cagayanensis	(Kentiopsis_piersoniorum	(Dictyosperma_album	Pelagodoxa_henryana)))))	Geonoma_undata)	(Manicaria_saccifera	(Prestoea_acuminata	(Oenocarpus_minor	Oenocarpus_bataua))))	(((Sclerosperma_profizianum	Podococcus_barteri)	Orania_palindan)	(((Elaeis_guineensis	Elaeis_oleifera)	(Bactris_major	Attalea_speciosa))	((Reinhardtia_latisecta	Reinhardtia_paiewonskiana)	Reinhardtia_gracilis))))	Pseudophoenix_vinifera)	(Phoenix_dactylifera	Sabal_domingensis))	Serenoa_repens)	Nypa_fruticans);
((((Phoenix_dactylifera	Sabal_domingensis)	Serenoa_repens)	((((((Bactris_major	(Elaeis_oleifera	Elaeis_guineensis))	Attalea_speciosa)	(Reinhardtia_latisecta	(Reinhardtia_paiewonskiana	Reinhardtia_gracilis)))	((Sclerosperma_profizianum	Podococcus_barteri)	Orania_palindan))	Pseudophoenix_vinifera)	(((Manicaria_saccifera	Dypsis_decaryi)	((((Heterospathe_cagayanensis	Veitchia_spiralis)	(Dictyosperma_album	Pelagodoxa_henryana))	Kentiopsis_piersoniorum)	Geonoma_undata))	(Prestoea_acuminata	(Oenocarpus_minor	Oenocarpus_bataua)))))	Nypa_fruticans);
(((Sabal_domingensis	(Phoenix_dactylifera	Serenoa_repens))	((((((Bactris_major	(Elaeis_oleifera	Elaeis_guineensis))	(Sclerosperma_profizianum	Attalea_speciosa))	(Reinhardtia_latisecta	(Reinhardtia_paiewonskiana	Reinhardtia_gracilis)))	(Podococcus_barteri	Orania_palindan))	Pseudophoenix_vinifera)	(((((Dypsis_decaryi	Heterospathe_cagayanensis)	(Veitchia_spiralis	(Kentiopsis_piersoniorum	Dictyosperma_album)))	Geonoma_undata)	(Pelagodoxa_henryana	Manicaria_saccifera))	(Prestoea_acuminata	(Oenocarpus_minor	Oenocarpus_bataua)))))	Nypa_fruticans);
((((Phoenix_dactylifera	Sabal_domingensis)	Serenoa_repens)	((((((Elaeis_oleifera	Elaeis_guineensis)	(Attalea_speciosa	Bactris_major))	(Reinhardtia_latisecta	(Reinhardtia_paiewonskiana	Reinhardtia_gracilis)))	(Podococcus_barteri	Orania_palindan))	Pseudophoenix_vinifera)	((((Sclerosperma_profizianum	Prestoea_acuminata)	Oenocarpus_bataua)	Oenocarpus_minor)	(((((Pelagodoxa_henryana	Dictyosperma_album)	((Dypsis_decaryi	Heterospathe_cagayanensis)	Veitchia_spiralis))	Kentiopsis_piersoniorum)	Geonoma_undata)	Manicaria_saccifera))))	Nypa_fruticans);
((((Phoenix_dactylifera	Sabal_domingensis)	Serenoa_repens)	(((((Attalea_speciosa	(Bactris_major	(Elaeis_oleifera	Elaeis_guineensis)))	(Reinhardtia_latisecta	(Reinhardtia_paiewonskiana	Reinhardtia_gracilis)))	((Sclerosperma_profizianum	Podococcus_barteri)	Orania_palindan))	Pseudophoenix_vinifera)	((Prestoea_acuminata	(Oenocarpus_bataua	Oenocarpus_minor))	((((((Dictyosperma_album	(Dypsis_decaryi	Kentiopsis_piersoniorum))	Veitchia_spiralis)	Heterospathe_cagayanensis)	Pelagodoxa_henryana)	Geonoma_undata)	Manicaria_saccifera))))	Nypa_fruticans);
((Serenoa_repens	((((Pelagodoxa_henryana	Phoenix_dactylifera)	Sabal_domingensis)	(((((Elaeis_oleifera	Elaeis_guineensis)	(Attalea_speciosa	Bactris_major))	(Reinhardtia_latisecta	(Reinhardtia_paiewonskiana	Reinhardtia_gracilis)))	(Pseudophoenix_vinifera	Orania_palindan))	((Oenocarpus_bataua	Oenocarpus_minor)	(((Sclerosperma_profizianum	((((Kentiopsis_piersoniorum	Dictyosperma_album)	Veitchia_spiralis)	Heterospathe_cagayanensis)	Dypsis_decaryi))	Geonoma_undata)	(Manicaria_saccifera	Prestoea_acuminata)))))	Podococcus_barteri))	Nypa_fruticans);
((((Serenoa_repens	Phoenix_dactylifera)	Sabal_domingensis)	(((((Kentiopsis_piersoniorum	Dictyosperma_album)	(Dypsis_decaryi	Heterospathe_cagayanensis))	(Pelagodoxa_henryana	Veitchia_spiralis))	((Prestoea_acuminata	(Oenocarpus_bataua	Oenocarpus_minor))	(Geonoma_undata	Manicaria_saccifera)))	((((Attalea_speciosa	(Bactris_major	(Elaeis_oleifera	Elaeis_guineensis)))	(Reinhardtia_latisecta	(Reinhardtia_paiewonskiana	Reinhardtia_gracilis)))	(Sclerosperma_profizianum	(Podococcus_barteri	Orania_palindan)))	Pseudophoenix_vinifera)))	Nypa_fruticans);
((((Serenoa_repens	Phoenix_dactylifera)	Sabal_domingensis)	(((((Heterospathe_cagayanensis	(Dypsis_decaryi	Kentiopsis_piersoniorum))	Veitchia_spiralis)	(Pelagodoxa_henryana	Dictyosperma_album))	(((Oenocarpus_minor	Oenocarpus_bataua)	Prestoea_acuminata)	(Manicaria_saccifera	Geonoma_undata)))	(Pseudophoenix_vinifera	(((Sclerosperma_profizianum	Podococcus_barteri)	Orania_palindan)	((Reinhardtia_latisecta	(Reinhardtia_paiewonskiana	Reinhardtia_gracilis))	(Attalea_speciosa	((Elaeis_guineensis	Elaeis_oleifera)	Bactris_major)))))))	Nypa_fruticans);
((((Serenoa_repens	Phoenix_dactylifera)	Sabal_domingensis)	((((Oenocarpus_minor	Oenocarpus_bataua)	Prestoea_acuminata)	((Dypsis_decaryi	Manicaria_saccifera)	(Geonoma_undata	((Heterospathe_cagayanensis	(Veitchia_spiralis	(Pelagodoxa_henryana	Dictyosperma_album)))	Kentiopsis_piersoniorum))))	(Pseudophoenix_vinifera	(((Sclerosperma_profizianum	Podococcus_barteri)	Orania_palindan)	((Reinhardtia_latisecta	(Reinhardtia_paiewonskiana	Reinhardtia_gracilis))	(Attalea_speciosa	((Elaeis_guineensis	Elaeis_oleifera)	Bactris_major)))))))	Nypa_fruticans);
(((Sclerosperma_profizianum	((Serenoa_repens	Phoenix_dactylifera)	Sabal_domingensis))	(((((Dictyosperma_album	Veitchia_spiralis)	(Dypsis_decaryi	Heterospathe_cagayanensis))	Pelagodoxa_henryana)	((((Oenocarpus_minor	Oenocarpus_bataua)	Prestoea_acuminata)	Manicaria_saccifera)	(Kentiopsis_piersoniorum	Geonoma_undata)))	(Pseudophoenix_vinifera	((Podococcus_barteri	Orania_palindan)	((Reinhardtia_latisecta	(Reinhardtia_paiewonskiana	Reinhardtia_gracilis))	(Attalea_speciosa	((Elaeis_guineensis	Elaeis_oleifera)	Bactris_major)))))))	Nypa_fruticans);
(((Sabal_domingensis	(((((Dypsis_decaryi	(Kentiopsis_piersoniorum	Sclerosperma_profizianum))	(Dictyosperma_album	Heterospathe_cagayanensis))	Veitchia_spiralis)	(Manicaria_saccifera	(Geonoma_undata	((Oenocarpus_minor	Oenocarpus_bataua)	Prestoea_acuminata))))	(Pseudophoenix_vinifera	((Podococcus_barteri	Orania_palindan)	((Reinhardtia_latisecta	(Reinhardtia_paiewonskiana	Reinhardtia_gracilis))	(Attalea_speciosa	((Elaeis_guineensis	Elaeis_oleifera)	Bactris_major)))))))	(Serenoa_repens	(Pelagodoxa_henryana	Phoenix_dactylifera)))	Nypa_fruticans);
((((Serenoa_repens	Phoenix_dactylifera)	Sabal_domingensis)	((((Oenocarpus_minor	Oenocarpus_bataua)	Prestoea_acuminata)	((Geonoma_undata	(((Heterospathe_cagayanensis	Dypsis_decaryi)	(Veitchia_spiralis	(Pelagodoxa_henryana	Dictyosperma_album)))	Kentiopsis_piersoniorum))	Manicaria_saccifera))	(Pseudophoenix_vinifera	((Sclerosperma_profizianum	(Podococcus_barteri	Orania_palindan))	((Reinhardtia_latisecta	(Reinhardtia_paiewonskiana	Reinhardtia_gracilis))	(Attalea_speciosa	((Elaeis_guineensis	Elaeis_oleifera)	Bactris_major)))))))	Nypa_fruticans);
((((Pelagodoxa_henryana	(Serenoa_repens	Phoenix_dactylifera))	Sabal_domingensis)	((((Oenocarpus_minor	Oenocarpus_bataua)	Prestoea_acuminata)	((Geonoma_undata	(Kentiopsis_piersoniorum	(((Heterospathe_cagayanensis	Dypsis_decaryi)	Dictyosperma_album)	(Sclerosperma_profizianum	Veitchia_spiralis))))	Manicaria_saccifera))	(Pseudophoenix_vinifera	((Podococcus_barteri	Orania_palindan)	((Reinhardtia_latisecta	(Reinhardtia_paiewonskiana	Reinhardtia_gracilis))	(Bactris_major	(Attalea_speciosa	(Elaeis_guineensis	Elaeis_oleifera))))))))	Nypa_fruticans);
((((Phoenix_dactylifera	Sabal_domingensis)	(((Geonoma_undata	((Heterospathe_cagayanensis	Dypsis_decaryi)	(Kentiopsis_piersoniorum	(Veitchia_spiralis	(Pelagodoxa_henryana	Dictyosperma_album)))))	(Manicaria_saccifera	((Oenocarpus_minor	Oenocarpus_bataua)	Prestoea_acuminata)))	(Pseudophoenix_vinifera	((Podococcus_barteri	Orania_palindan)	((Sclerosperma_profizianum	(Reinhardtia_paiewonskiana	(Reinhardtia_gracilis	Reinhardtia_latisecta)))	(Attalea_speciosa	((Elaeis_guineensis	Elaeis_oleifera)	Bactris_major)))))))	Serenoa_repens)	Nypa_fruticans);
((((Phoenix_dactylifera	Sabal_domingensis)	(((Geonoma_undata	(((Heterospathe_cagayanensis	Dypsis_decaryi)	Veitchia_spiralis)	(Kentiopsis_piersoniorum	Dictyosperma_album)))	((Pelagodoxa_henryana	Manicaria_saccifera)	((Oenocarpus_minor	Oenocarpus_bataua)	Prestoea_acuminata)))	(Pseudophoenix_vinifera	((Sclerosperma_profizianum	(Podococcus_barteri	Orania_palindan))	((Reinhardtia_paiewonskiana	(Reinhardtia_gracilis	Reinhardtia_latisecta))	(Attalea_speciosa	((Elaeis_guineensis	Elaeis_oleifera)	Bactris_major)))))))	Serenoa_repens)	Nypa_fruticans);
(((((Orania_palindan	((Reinhardtia_paiewonskiana	(Reinhardtia_gracilis	Reinhardtia_latisecta))	(Attalea_speciosa	((Elaeis_guineensis	Elaeis_oleifera)	Bactris_major))))	((((Dictyosperma_album	Pelagodoxa_henryana)	(((Kentiopsis_piersoniorum	Dypsis_decaryi)	Heterospathe_cagayanensis)	Veitchia_spiralis))	(Manicaria_saccifera	(((Oenocarpus_minor	Oenocarpus_bataua)	Prestoea_acuminata)	Geonoma_undata)))	Pseudophoenix_vinifera))	(Sclerosperma_profizianum	Podococcus_barteri))	(Serenoa_repens	(Phoenix_dactylifera	Sabal_domingensis)))	Nypa_fruticans);
((((((Pseudophoenix_vinifera	Orania_palindan)	((Reinhardtia_latisecta	(Reinhardtia_paiewonskiana	Reinhardtia_gracilis))	(Attalea_speciosa	((Elaeis_guineensis	Elaeis_oleifera)	Bactris_major))))	(Kentiopsis_piersoniorum	(((Dictyosperma_album	Pelagodoxa_henryana)	((Dypsis_decaryi	Heterospathe_cagayanensis)	(Sclerosperma_profizianum	Veitchia_spiralis)))	((Oenocarpus_minor	Oenocarpus_bataua)	((Manicaria_saccifera	Prestoea_acuminata)	Geonoma_undata)))))	(Serenoa_repens	Podococcus_barteri))	(Phoenix_dactylifera	Sabal_domingensis))	Nypa_fruticans);
((((((Oenocarpus_minor	Oenocarpus_bataua)	Prestoea_acuminata)	((Geonoma_undata	Manicaria_saccifera)	((((Veitchia_spiralis	Kentiopsis_piersoniorum)	Dypsis_decaryi)	Heterospathe_cagayanensis)	(Pelagodoxa_henryana	Dictyosperma_album))))	(Pseudophoenix_vinifera	(((Attalea_speciosa	(Bactris_major	(Elaeis_oleifera	Elaeis_guineensis)))	(Reinhardtia_gracilis	(Reinhardtia_paiewonskiana	Reinhardtia_latisecta)))	((Sclerosperma_profizianum	Podococcus_barteri)	Orania_palindan))))	((Serenoa_repens	Phoenix_dactylifera)	Sabal_domingensis))	Nypa_fruticans);
(((((Geonoma_undata	((Kentiopsis_piersoniorum	(Pelagodoxa_henryana	Dictyosperma_album))	(Heterospathe_cagayanensis	Veitchia_spiralis)))	((Manicaria_saccifera	Dypsis_decaryi)	((Oenocarpus_minor	Oenocarpus_bataua)	Prestoea_acuminata)))	(Pseudophoenix_vinifera	(((Attalea_speciosa	(Bactris_major	(Elaeis_oleifera	Elaeis_guineensis)))	(Reinhardtia_gracilis	(Reinhardtia_paiewonskiana	Reinhardtia_latisecta)))	((Sclerosperma_profizianum	Podococcus_barteri)	Orania_palindan))))	((Serenoa_repens	Phoenix_dactylifera)	Sabal_domingensis))	Nypa_fruticans);
(((((Geonoma_undata	((Pelagodoxa_henryana	Dictyosperma_album)	(Veitchia_spiralis	(Heterospathe_cagayanensis	(Sclerosperma_profizianum	Kentiopsis_piersoniorum)))))	((Manicaria_saccifera	Dypsis_decaryi)	((Oenocarpus_minor	Oenocarpus_bataua)	Prestoea_acuminata)))	(Pseudophoenix_vinifera	(((Attalea_speciosa	(Bactris_major	(Elaeis_oleifera	Elaeis_guineensis)))	(Reinhardtia_latisecta	(Reinhardtia_gracilis	Reinhardtia_paiewonskiana)))	(Podococcus_barteri	Orania_palindan))))	((Serenoa_repens	Phoenix_dactylifera)	Sabal_domingensis))	Nypa_fruticans);
((((((Veitchia_spiralis	(Kentiopsis_piersoniorum	(Pelagodoxa_henryana	Dictyosperma_album)))	(Heterospathe_cagayanensis	Dypsis_decaryi))	((Geonoma_undata	(Prestoea_acuminata	Manicaria_saccifera))	(Oenocarpus_minor	Oenocarpus_bataua)))	(Pseudophoenix_vinifera	(((Attalea_speciosa	(Bactris_major	(Elaeis_oleifera	Elaeis_guineensis)))	(Reinhardtia_latisecta	(Reinhardtia_gracilis	Reinhardtia_paiewonskiana)))	((Sclerosperma_profizianum	Podococcus_barteri)	Orania_palindan))))	((Serenoa_repens	Phoenix_dactylifera)	Sabal_domingensis))	Nypa_fruticans);
((((((Geonoma_undata	((Pelagodoxa_henryana	Dictyosperma_album)	((Veitchia_spiralis	Kentiopsis_piersoniorum)	(Heterospathe_cagayanensis	Dypsis_decaryi))))	(Prestoea_acuminata	(Oenocarpus_bataua	Oenocarpus_minor)))	Manicaria_saccifera)	(Pseudophoenix_vinifera	(((Attalea_speciosa	(Bactris_major	(Elaeis_oleifera	Elaeis_guineensis)))	(Reinhardtia_gracilis	(Reinhardtia_paiewonskiana	Reinhardtia_latisecta)))	((Sclerosperma_profizianum	Podococcus_barteri)	Orania_palindan))))	(Serenoa_repens	(Phoenix_dactylifera	Sabal_domingensis)))	Nypa_fruticans);
(((((((Dictyosperma_album	Kentiopsis_piersoniorum)	Veitchia_spiralis)	(Heterospathe_cagayanensis	Dypsis_decaryi))	((Oenocarpus_bataua	(Oenocarpus_minor	Prestoea_acuminata))	(Geonoma_undata	Manicaria_saccifera)))	(Pseudophoenix_vinifera	(((Attalea_speciosa	(Bactris_major	(Elaeis_oleifera	Elaeis_guineensis)))	(Reinhardtia_latisecta	(Reinhardtia_gracilis	Reinhardtia_paiewonskiana)))	(Podococcus_barteri	Orania_palindan))))	((Pelagodoxa_henryana	(Sclerosperma_profizianum	Sabal_domingensis))	(Serenoa_repens	Phoenix_dactylifera)))	Nypa_fruticans);
(((((Oenocarpus_minor	(Prestoea_acuminata	Oenocarpus_bataua))	(Manicaria_saccifera	((((Dictyosperma_album	Pelagodoxa_henryana)	Veitchia_spiralis)	(Geonoma_undata	(Heterospathe_cagayanensis	Kentiopsis_piersoniorum)))	Dypsis_decaryi)))	(Pseudophoenix_vinifera	(((Attalea_speciosa	(Bactris_major	(Elaeis_oleifera	Elaeis_guineensis)))	(Reinhardtia_latisecta	(Reinhardtia_gracilis	Reinhardtia_paiewonskiana)))	(Podococcus_barteri	Orania_palindan))))	((Sclerosperma_profizianum	Sabal_domingensis)	(Serenoa_repens	Phoenix_dactylifera)))	Nypa_fruticans);
(((((Prestoea_acuminata	(Oenocarpus_bataua	Oenocarpus_minor))	(Manicaria_saccifera	((((Dictyosperma_album	Pelagodoxa_henryana)	(Veitchia_spiralis	((Sclerosperma_profizianum	Kentiopsis_piersoniorum)	Heterospathe_cagayanensis)))	Geonoma_undata)	Dypsis_decaryi)))	(Pseudophoenix_vinifera	((((Elaeis_oleifera	Elaeis_guineensis)	(Attalea_speciosa	Bactris_major))	(Reinhardtia_latisecta	(Reinhardtia_gracilis	Reinhardtia_paiewonskiana)))	(Podococcus_barteri	Orania_palindan))))	(Sabal_domingensis	(Serenoa_repens	Phoenix_dactylifera)))	Nypa_fruticans);
((((Manicaria_saccifera	(((((Dictyosperma_album	Pelagodoxa_henryana)	(Veitchia_spiralis	(Kentiopsis_piersoniorum	Heterospathe_cagayanensis)))	Dypsis_decaryi)	Geonoma_undata)	(Prestoea_acuminata	(Oenocarpus_bataua	Oenocarpus_minor))))	(Pseudophoenix_vinifera	((((Elaeis_oleifera	Elaeis_guineensis)	(Attalea_speciosa	Bactris_major))	(Reinhardtia_latisecta	(Reinhardtia_gracilis	Reinhardtia_paiewonskiana)))	((Sclerosperma_profizianum	Podococcus_barteri)	Orania_palindan))))	(Sabal_domingensis	(Serenoa_repens	Phoenix_dactylifera)))	Nypa_fruticans);
(((Serenoa_repens	(Sabal_domingensis	Phoenix_dactylifera))	((((Prestoea_acuminata	(Oenocarpus_bataua	Oenocarpus_minor))	(Dypsis_decaryi	Manicaria_saccifera))	(Geonoma_undata	(((Heterospathe_cagayanensis	(Dictyosperma_album	Pelagodoxa_henryana))	(Veitchia_spiralis	Sclerosperma_profizianum))	Kentiopsis_piersoniorum)))	(Pseudophoenix_vinifera	(((Attalea_speciosa	(Bactris_major	(Elaeis_oleifera	Elaeis_guineensis)))	(Reinhardtia_latisecta	(Reinhardtia_gracilis	Reinhardtia_paiewonskiana)))	(Podococcus_barteri	Orania_palindan)))))	Nypa_fruticans);
(((((Orania_palindan	(Sclerosperma_profizianum	Podococcus_barteri))	((Reinhardtia_latisecta	(Reinhardtia_paiewonskiana	Reinhardtia_gracilis))	(Attalea_speciosa	((Elaeis_guineensis	Elaeis_oleifera)	Bactris_major))))	Pseudophoenix_vinifera)	((((Prestoea_acuminata	(Oenocarpus_minor	Oenocarpus_bataua))	Manicaria_saccifera)	(Geonoma_undata	(((Kentiopsis_piersoniorum	Dictyosperma_album)	Veitchia_spiralis)	(Dypsis_decaryi	Heterospathe_cagayanensis))))	(((Pelagodoxa_henryana	Phoenix_dactylifera)	Sabal_domingensis)	Serenoa_repens)))	Nypa_fruticans);
(((Sabal_domingensis	(Phoenix_dactylifera	Serenoa_repens))	((Orania_palindan	(Sclerosperma_profizianum	Podococcus_barteri))	(((Reinhardtia_latisecta	(Reinhardtia_paiewonskiana	Reinhardtia_gracilis))	(Attalea_speciosa	((Elaeis_guineensis	Elaeis_oleifera)	Bactris_major)))	(Pseudophoenix_vinifera	(((Prestoea_acuminata	(Oenocarpus_minor	Oenocarpus_bataua))	Manicaria_saccifera)	((Kentiopsis_piersoniorum	Geonoma_undata)	(Pelagodoxa_henryana	((Dictyosperma_album	Veitchia_spiralis)	(Dypsis_decaryi	Heterospathe_cagayanensis)))))))))	Nypa_fruticans);
(((((Geonoma_undata	(((Veitchia_spiralis	Kentiopsis_piersoniorum)	(Pelagodoxa_henryana	Dictyosperma_album))	(Dypsis_decaryi	Heterospathe_cagayanensis)))	((Prestoea_acuminata	(Oenocarpus_minor	Oenocarpus_bataua))	Manicaria_saccifera))	(((Orania_palindan	Podococcus_barteri)	((Reinhardtia_latisecta	(Reinhardtia_paiewonskiana	Reinhardtia_gracilis))	(Attalea_speciosa	((Elaeis_guineensis	Elaeis_oleifera)	Bactris_major))))	Pseudophoenix_vinifera))	(Sclerosperma_profizianum	((Phoenix_dactylifera	Serenoa_repens)	Sabal_domingensis)))	Nypa_fruticans);
((((((Kentiopsis_piersoniorum	Geonoma_undata)	(((Pelagodoxa_henryana	Veitchia_spiralis)	(Dypsis_decaryi	Heterospathe_cagayanensis))	Dictyosperma_album))	((Prestoea_acuminata	(Oenocarpus_minor	Oenocarpus_bataua))	Manicaria_saccifera))	(((Orania_palindan	(Sclerosperma_profizianum	Podococcus_barteri))	((Reinhardtia_latisecta	(Reinhardtia_paiewonskiana	Reinhardtia_gracilis))	(Attalea_speciosa	((Elaeis_guineensis	Elaeis_oleifera)	Bactris_major))))	Pseudophoenix_vinifera))	((Phoenix_dactylifera	Serenoa_repens)	Sabal_domingensis))	Nypa_fruticans);
(((((((Dypsis_decaryi	(Heterospathe_cagayanensis	(Dictyosperma_album	(Kentiopsis_piersoniorum	Veitchia_spiralis))))	Pelagodoxa_henryana)	(Manicaria_saccifera	Geonoma_undata))	(Prestoea_acuminata	(Oenocarpus_minor	Oenocarpus_bataua)))	(((Orania_palindan	Podococcus_barteri)	((Reinhardtia_latisecta	(Reinhardtia_paiewonskiana	Reinhardtia_gracilis))	(Attalea_speciosa	((Elaeis_guineensis	Elaeis_oleifera)	Bactris_major))))	Pseudophoenix_vinifera))	((Phoenix_dactylifera	Serenoa_repens)	(Sclerosperma_profizianum	Sabal_domingensis)))	Nypa_fruticans);
(((Serenoa_repens	(Phoenix_dactylifera	Sabal_domingensis))	(((((Dictyosperma_album	((Heterospathe_cagayanensis	Dypsis_decaryi)	Kentiopsis_piersoniorum))	Veitchia_spiralis)	Pelagodoxa_henryana)	(Geonoma_undata	(Manicaria_saccifera	(Prestoea_acuminata	(Oenocarpus_minor	Oenocarpus_bataua)))))	(((Sclerosperma_profizianum	Podococcus_barteri)	(((Reinhardtia_latisecta	(Reinhardtia_paiewonskiana	Reinhardtia_gracilis))	(Attalea_speciosa	((Elaeis_guineensis	Elaeis_oleifera)	Bactris_major)))	Orania_palindan))	Pseudophoenix_vinifera)))	Nypa_fruticans);
(((((Serenoa_repens	Phoenix_dactylifera)	Sabal_domingensis)	Sclerosperma_profizianum)	((((((Dictyosperma_album	Kentiopsis_piersoniorum)	Veitchia_spiralis)	(Heterospathe_cagayanensis	Dypsis_decaryi))	Pelagodoxa_henryana)	(Geonoma_undata	(Manicaria_saccifera	(Prestoea_acuminata	(Oenocarpus_minor	Oenocarpus_bataua)))))	((((Reinhardtia_gracilis	(Reinhardtia_latisecta	Reinhardtia_paiewonskiana))	(Attalea_speciosa	((Elaeis_guineensis	Elaeis_oleifera)	Bactris_major)))	(Orania_palindan	Podococcus_barteri))	Pseudophoenix_vinifera)))	Nypa_fruticans);
((Podococcus_barteri	(((Pseudophoenix_vinifera	((Reinhardtia_latisecta	(Reinhardtia_paiewonskiana	Reinhardtia_gracilis))	(Attalea_speciosa	((Elaeis_guineensis	Elaeis_oleifera)	Bactris_major))))	(((Serenoa_repens	(Pelagodoxa_henryana	Phoenix_dactylifera))	Sabal_domingensis)	(((Sclerosperma_profizianum	((Veitchia_spiralis	(Kentiopsis_piersoniorum	Heterospathe_cagayanensis))	Dictyosperma_album))	Dypsis_decaryi)	(Manicaria_saccifera	(Geonoma_undata	(Prestoea_acuminata	(Oenocarpus_minor	Oenocarpus_bataua)))))))	Orania_palindan))	Nypa_fruticans);
((Podococcus_barteri	((((Reinhardtia_latisecta	(Reinhardtia_paiewonskiana	Reinhardtia_gracilis))	(Attalea_speciosa	((Elaeis_guineensis	Elaeis_oleifera)	Bactris_major)))	((((Serenoa_repens	Phoenix_dactylifera)	Sabal_domingensis)	(Pseudophoenix_vinifera	((Geonoma_undata	(Manicaria_saccifera	(Pelagodoxa_henryana	(((Dictyosperma_album	Kentiopsis_piersoniorum)	(Heterospathe_cagayanensis	Dypsis_decaryi))	Veitchia_spiralis))))	(Prestoea_acuminata	(Oenocarpus_minor	Oenocarpus_bataua)))))	Sclerosperma_profizianum))	Orania_palindan))	Nypa_fruticans);
((Serenoa_repens	(Phoenix_dactylifera	(Sabal_domingensis	(((Geonoma_undata	((Pelagodoxa_henryana	Dictyosperma_album)	((Kentiopsis_piersoniorum	Veitchia_spiralis)	Heterospathe_cagayanensis)))	((Prestoea_acuminata	(Oenocarpus_minor	Oenocarpus_bataua))	(Dypsis_decaryi	Manicaria_saccifera)))	((((Reinhardtia_paiewonskiana	Reinhardtia_gracilis)	Reinhardtia_latisecta)	(Bactris_major	(Attalea_speciosa	(Elaeis_guineensis	Elaeis_oleifera))))	(Pseudophoenix_vinifera	(Sclerosperma_profizianum	(Podococcus_barteri	Orania_palindan))))))))	Nypa_fruticans);
((((Serenoa_repens	Phoenix_dactylifera)	Sabal_domingensis)	(((((Oenocarpus_minor	Oenocarpus_bataua)	Prestoea_acuminata)	Manicaria_saccifera)	((Pelagodoxa_henryana	(Dictyosperma_album	((Veitchia_spiralis	Kentiopsis_piersoniorum)	(Dypsis_decaryi	Heterospathe_cagayanensis))))	Geonoma_undata))	(((((Reinhardtia_gracilis	Reinhardtia_paiewonskiana)	Reinhardtia_latisecta)	((Bactris_major	(Elaeis_oleifera	Elaeis_guineensis))	Attalea_speciosa))	(Orania_palindan	(Sclerosperma_profizianum	Podococcus_barteri)))	Pseudophoenix_vinifera)))	Nypa_fruticans);
((((Serenoa_repens	Phoenix_dactylifera)	Sabal_domingensis)	((((Sclerosperma_profizianum	(Dictyosperma_album	Kentiopsis_piersoniorum))	(((Pelagodoxa_henryana	Veitchia_spiralis)	((Oenocarpus_minor	Oenocarpus_bataua)	Prestoea_acuminata))	(Dypsis_decaryi	Heterospathe_cagayanensis)))	(Manicaria_saccifera	Geonoma_undata))	(((((Reinhardtia_gracilis	Reinhardtia_paiewonskiana)	Reinhardtia_latisecta)	((Bactris_major	(Elaeis_oleifera	Elaeis_guineensis))	Attalea_speciosa))	(Orania_palindan	Podococcus_barteri))	Pseudophoenix_vinifera)))	Nypa_fruticans);
(((Serenoa_repens	(Phoenix_dactylifera	Sabal_domingensis))	((((Veitchia_spiralis	Pelagodoxa_henryana)	((Heterospathe_cagayanensis	(Kentiopsis_piersoniorum	Dictyosperma_album))	Dypsis_decaryi))	((((Oenocarpus_minor	Oenocarpus_bataua)	Prestoea_acuminata)	Geonoma_undata)	Manicaria_saccifera))	(((((Reinhardtia_gracilis	Reinhardtia_paiewonskiana)	Reinhardtia_latisecta)	((Bactris_major	(Elaeis_oleifera	Elaeis_guineensis))	Attalea_speciosa))	(Orania_palindan	(Sclerosperma_profizianum	Podococcus_barteri)))	Pseudophoenix_vinifera)))	Nypa_fruticans);
(((Serenoa_repens	(Phoenix_dactylifera	Sabal_domingensis))	((((Veitchia_spiralis	Pelagodoxa_henryana)	((Kentiopsis_piersoniorum	Dictyosperma_album)	(Dypsis_decaryi	Heterospathe_cagayanensis)))	(Geonoma_undata	(Manicaria_saccifera	((Oenocarpus_minor	Oenocarpus_bataua)	Prestoea_acuminata))))	(((((Reinhardtia_gracilis	Reinhardtia_paiewonskiana)	Reinhardtia_latisecta)	((Bactris_major	(Elaeis_oleifera	Elaeis_guineensis))	Attalea_speciosa))	(Orania_palindan	(Sclerosperma_profizianum	Podococcus_barteri)))	Pseudophoenix_vinifera)))	Nypa_fruticans);
((Serenoa_repens	((Phoenix_dactylifera	Sabal_domingensis)	(((((Oenocarpus_minor	Oenocarpus_bataua)	Prestoea_acuminata)	Manicaria_saccifera)	(Geonoma_undata	((Veitchia_spiralis	((Kentiopsis_piersoniorum	Dictyosperma_album)	(Dypsis_decaryi	Heterospathe_cagayanensis)))	Pelagodoxa_henryana)))	(((((Reinhardtia_gracilis	Reinhardtia_paiewonskiana)	Reinhardtia_latisecta)	(Bactris_major	((Elaeis_oleifera	Elaeis_guineensis)	Attalea_speciosa)))	(Sclerosperma_profizianum	(Podococcus_barteri	Orania_palindan)))	Pseudophoenix_vinifera))))	Nypa_fruticans);
((((((((Reinhardtia_gracilis	Reinhardtia_paiewonskiana)	Reinhardtia_latisecta)	((Bactris_major	(Elaeis_oleifera	Elaeis_guineensis))	(Attalea_speciosa	Sclerosperma_profizianum)))	(Podococcus_barteri	Orania_palindan))	Pseudophoenix_vinifera)	((((Heterospathe_cagayanensis	(Kentiopsis_piersoniorum	(Veitchia_spiralis	Geonoma_undata)))	(Pelagodoxa_henryana	Dictyosperma_album))	Dypsis_decaryi)	((Oenocarpus_minor	Oenocarpus_bataua)	(Manicaria_saccifera	Prestoea_acuminata))))	((Phoenix_dactylifera	Serenoa_repens)	Sabal_domingensis))	Nypa_fruticans);
(((((((((Reinhardtia_gracilis	Reinhardtia_paiewonskiana)	Reinhardtia_latisecta)	((Bactris_major	(Elaeis_oleifera	Elaeis_guineensis))	Attalea_speciosa))	(Sclerosperma_profizianum	(Podococcus_barteri	Orania_palindan)))	Pseudophoenix_vinifera)	((Kentiopsis_piersoniorum	(Veitchia_spiralis	((Heterospathe_cagayanensis	Dypsis_decaryi)	Dictyosperma_album)))	(Geonoma_undata	((Oenocarpus_minor	Oenocarpus_bataua)	(Manicaria_saccifera	Prestoea_acuminata)))))	((Phoenix_dactylifera	Serenoa_repens)	Sabal_domingensis))	Pelagodoxa_henryana)	Nypa_fruticans);
((Serenoa_repens	((Sabal_domingensis	((((((Reinhardtia_gracilis	Reinhardtia_paiewonskiana)	Reinhardtia_latisecta)	((Bactris_major	(Elaeis_oleifera	Elaeis_guineensis))	Attalea_speciosa))	(Sclerosperma_profizianum	(Podococcus_barteri	Orania_palindan)))	Pseudophoenix_vinifera)	((Pelagodoxa_henryana	(Geonoma_undata	((Veitchia_spiralis	((Heterospathe_cagayanensis	Dypsis_decaryi)	Dictyosperma_album))	Kentiopsis_piersoniorum)))	((Prestoea_acuminata	(Oenocarpus_bataua	Oenocarpus_minor))	Manicaria_saccifera))))	Phoenix_dactylifera))	Nypa_fruticans);
((((((((Reinhardtia_gracilis	Reinhardtia_paiewonskiana)	Reinhardtia_latisecta)	((Bactris_major	(Elaeis_oleifera	Elaeis_guineensis))	Attalea_speciosa))	(Sclerosperma_profizianum	(Podococcus_barteri	Orania_palindan)))	Pseudophoenix_vinifera)	((Geonoma_undata	((Heterospathe_cagayanensis	Dypsis_decaryi)	((Dictyosperma_album	Kentiopsis_piersoniorum)	Veitchia_spiralis)))	((Oenocarpus_bataua	(Oenocarpus_minor	Prestoea_acuminata))	Manicaria_saccifera)))	(((Pelagodoxa_henryana	Phoenix_dactylifera)	Serenoa_repens)	Sabal_domingensis))	Nypa_fruticans);
(((((((Reinhardtia_paiewonskiana	Reinhardtia_latisecta)	(((Reinhardtia_gracilis	Bactris_major)	(Elaeis_oleifera	Elaeis_guineensis))	Attalea_speciosa))	(Sclerosperma_profizianum	(Podococcus_barteri	Orania_palindan)))	Pseudophoenix_vinifera)	((Dypsis_decaryi	((Heterospathe_cagayanensis	(Dictyosperma_album	Kentiopsis_piersoniorum))	Veitchia_spiralis))	((Prestoea_acuminata	(Oenocarpus_bataua	Oenocarpus_minor))	(Geonoma_undata	Manicaria_saccifera))))	(((Pelagodoxa_henryana	Phoenix_dactylifera)	Serenoa_repens)	Sabal_domingensis))	Nypa_fruticans);
((((((Podococcus_barteri	Orania_palindan)	((Attalea_speciosa	((Elaeis_oleifera	Elaeis_guineensis)	Bactris_major))	(Reinhardtia_latisecta	(Reinhardtia_paiewonskiana	Reinhardtia_gracilis))))	Pseudophoenix_vinifera)	(Geonoma_undata	(Manicaria_saccifera	(((Dictyosperma_album	(Dypsis_decaryi	((Heterospathe_cagayanensis	Kentiopsis_piersoniorum)	Veitchia_spiralis)))	Pelagodoxa_henryana)	(Prestoea_acuminata	(Oenocarpus_bataua	Oenocarpus_minor))))))	((Phoenix_dactylifera	Serenoa_repens)	(Sclerosperma_profizianum	Sabal_domingensis)))	Nypa_fruticans);
((Podococcus_barteri	(Orania_palindan	((((Attalea_speciosa	((Elaeis_oleifera	Elaeis_guineensis)	Bactris_major))	(Reinhardtia_latisecta	(Reinhardtia_paiewonskiana	Reinhardtia_gracilis)))	Pseudophoenix_vinifera)	(((Pelagodoxa_henryana	Manicaria_saccifera)	((Geonoma_undata	(((Dictyosperma_album	(Heterospathe_cagayanensis	Dypsis_decaryi))	Kentiopsis_piersoniorum)	Veitchia_spiralis))	(Prestoea_acuminata	(Oenocarpus_bataua	Oenocarpus_minor))))	((Phoenix_dactylifera	Serenoa_repens)	(Sclerosperma_profizianum	Sabal_domingensis))))))	Nypa_fruticans);
((((Phoenix_dactylifera	Serenoa_repens)	Sabal_domingensis)	(((Geonoma_undata	(((Heterospathe_cagayanensis	Veitchia_spiralis)	(Pelagodoxa_henryana	Dictyosperma_album))	Kentiopsis_piersoniorum))	((Manicaria_saccifera	Dypsis_decaryi)	(Prestoea_acuminata	(Oenocarpus_bataua	Oenocarpus_minor))))	(((Podococcus_barteri	(Orania_palindan	Sclerosperma_profizianum))	((Attalea_speciosa	((Elaeis_oleifera	Elaeis_guineensis)	Bactris_major))	(Reinhardtia_gracilis	(Reinhardtia_paiewonskiana	Reinhardtia_latisecta))))	Pseudophoenix_vinifera)))	Nypa_fruticans);
((((Phoenix_dactylifera	Serenoa_repens)	Sabal_domingensis)	((((Veitchia_spiralis	(Heterospathe_cagayanensis	(Dictyosperma_album	(Dypsis_decaryi	Kentiopsis_piersoniorum))))	Pelagodoxa_henryana)	((Manicaria_saccifera	(Prestoea_acuminata	(Oenocarpus_bataua	Oenocarpus_minor)))	Geonoma_undata))	(((Podococcus_barteri	(Orania_palindan	Sclerosperma_profizianum))	((Attalea_speciosa	((Elaeis_oleifera	Elaeis_guineensis)	Bactris_major))	(Reinhardtia_latisecta	(Reinhardtia_gracilis	Reinhardtia_paiewonskiana))))	Pseudophoenix_vinifera)))	Nypa_fruticans);
(((Serenoa_repens	(Phoenix_dactylifera	Sabal_domingensis))	(((((Geonoma_undata	(((Heterospathe_cagayanensis	Dypsis_decaryi)	(Dictyosperma_album	Kentiopsis_piersoniorum))	Veitchia_spiralis))	Pelagodoxa_henryana)	(Manicaria_saccifera	(Prestoea_acuminata	(Oenocarpus_bataua	Oenocarpus_minor))))	(((Podococcus_barteri	Orania_palindan)	(((Elaeis_oleifera	Elaeis_guineensis)	(Bactris_major	Attalea_speciosa))	(Reinhardtia_latisecta	(Reinhardtia_gracilis	Reinhardtia_paiewonskiana))))	Pseudophoenix_vinifera))	Sclerosperma_profizianum))	Nypa_fruticans);
(((Serenoa_repens	(Sclerosperma_profizianum	(Phoenix_dactylifera	Sabal_domingensis)))	((((((Heterospathe_cagayanensis	Dypsis_decaryi)	Veitchia_spiralis)	(Pelagodoxa_henryana	Dictyosperma_album))	Kentiopsis_piersoniorum)	(Geonoma_undata	((Prestoea_acuminata	(Oenocarpus_bataua	Oenocarpus_minor))	Manicaria_saccifera)))	(((Podococcus_barteri	Orania_palindan)	((Attalea_speciosa	((Elaeis_oleifera	Elaeis_guineensis)	Bactris_major))	(Reinhardtia_latisecta	(Reinhardtia_gracilis	Reinhardtia_paiewonskiana))))	Pseudophoenix_vinifera)))	Nypa_fruticans);
((((Phoenix_dactylifera	Serenoa_repens)	Sabal_domingensis)	((((Veitchia_spiralis	(Pelagodoxa_henryana	Heterospathe_cagayanensis))	((Kentiopsis_piersoniorum	Dictyosperma_album)	Geonoma_undata))	((Prestoea_acuminata	(Oenocarpus_bataua	Oenocarpus_minor))	(Dypsis_decaryi	Manicaria_saccifera)))	((((Sclerosperma_profizianum	Podococcus_barteri)	Orania_palindan)	((Attalea_speciosa	((Elaeis_oleifera	Elaeis_guineensis)	Bactris_major))	(Reinhardtia_latisecta	(Reinhardtia_gracilis	Reinhardtia_paiewonskiana))))	Pseudophoenix_vinifera)))	Nypa_fruticans);
((((Phoenix_dactylifera	Serenoa_repens)	Sabal_domingensis)	((((Prestoea_acuminata	(Oenocarpus_bataua	Oenocarpus_minor))	(Dypsis_decaryi	Manicaria_saccifera))	(((Heterospathe_cagayanensis	((Pelagodoxa_henryana	Dictyosperma_album)	Veitchia_spiralis))	Kentiopsis_piersoniorum)	Geonoma_undata))	(((Sclerosperma_profizianum	(Podococcus_barteri	Orania_palindan))	((Attalea_speciosa	((Elaeis_oleifera	Elaeis_guineensis)	Bactris_major))	(Reinhardtia_latisecta	(Reinhardtia_gracilis	Reinhardtia_paiewonskiana))))	Pseudophoenix_vinifera)))	Nypa_fruticans);
((((Phoenix_dactylifera	Serenoa_repens)	Sabal_domingensis)	(((Prestoea_acuminata	Manicaria_saccifera)	(((Oenocarpus_bataua	Oenocarpus_minor)	Geonoma_undata)	(((Heterospathe_cagayanensis	(Veitchia_spiralis	Kentiopsis_piersoniorum))	Dypsis_decaryi)	(Pelagodoxa_henryana	Dictyosperma_album))))	(((Podococcus_barteri	Orania_palindan)	(((Elaeis_oleifera	Elaeis_guineensis)	(Bactris_major	(Sclerosperma_profizianum	Attalea_speciosa)))	(Reinhardtia_latisecta	(Reinhardtia_gracilis	Reinhardtia_paiewonskiana))))	Pseudophoenix_vinifera)))	Nypa_fruticans);
((Sabal_domingensis	(((((((Attalea_speciosa	((Elaeis_oleifera	Elaeis_guineensis)	Bactris_major))	(Reinhardtia_latisecta	(Reinhardtia_gracilis	Reinhardtia_paiewonskiana)))	(Pseudophoenix_vinifera	Orania_palindan))	(((((Veitchia_spiralis	(Dictyosperma_album	Kentiopsis_piersoniorum))	(Dypsis_decaryi	Heterospathe_cagayanensis))	Pelagodoxa_henryana)	Manicaria_saccifera)	(Geonoma_undata	(Prestoea_acuminata	(Oenocarpus_bataua	Oenocarpus_minor)))))	(Sclerosperma_profizianum	Podococcus_barteri))	Serenoa_repens)	Phoenix_dactylifera))	Nypa_fruticans);
((((Pseudophoenix_vinifera	((Podococcus_barteri	Orania_palindan)	(((Sclerosperma_profizianum	Attalea_speciosa)	(Bactris_major	(Elaeis_oleifera	Elaeis_guineensis)))	(Reinhardtia_latisecta	(Reinhardtia_paiewonskiana	Reinhardtia_gracilis)))))	(Geonoma_undata	(Manicaria_saccifera	(((Pelagodoxa_henryana	Dictyosperma_album)	((Dypsis_decaryi	Heterospathe_cagayanensis)	(Veitchia_spiralis	Kentiopsis_piersoniorum)))	(Prestoea_acuminata	(Oenocarpus_minor	Oenocarpus_bataua))))))	((Phoenix_dactylifera	Serenoa_repens)	Sabal_domingensis))	Nypa_fruticans);
((((Pseudophoenix_vinifera	(((Sclerosperma_profizianum	Podococcus_barteri)	Orania_palindan)	((Attalea_speciosa	(Bactris_major	(Elaeis_oleifera	Elaeis_guineensis)))	(Reinhardtia_gracilis	(Reinhardtia_latisecta	Reinhardtia_paiewonskiana)))))	((Pelagodoxa_henryana	Manicaria_saccifera)	((Geonoma_undata	((Dypsis_decaryi	Heterospathe_cagayanensis)	(Veitchia_spiralis	(Dictyosperma_album	Kentiopsis_piersoniorum))))	(Prestoea_acuminata	(Oenocarpus_minor	Oenocarpus_bataua)))))	((Phoenix_dactylifera	Serenoa_repens)	Sabal_domingensis))	Nypa_fruticans);
((((Pseudophoenix_vinifera	(((Sclerosperma_profizianum	Podococcus_barteri)	Orania_palindan)	((Attalea_speciosa	((Reinhardtia_gracilis	Bactris_major)	(Elaeis_oleifera	Elaeis_guineensis)))	(Reinhardtia_latisecta	Reinhardtia_paiewonskiana))))	(((((Pelagodoxa_henryana	Heterospathe_cagayanensis)	Dypsis_decaryi)	Veitchia_spiralis)	(Dictyosperma_album	Kentiopsis_piersoniorum))	((Manicaria_saccifera	(Prestoea_acuminata	(Oenocarpus_minor	Oenocarpus_bataua)))	Geonoma_undata)))	(Serenoa_repens	(Phoenix_dactylifera	Sabal_domingensis)))	Nypa_fruticans);
((Serenoa_repens	(Phoenix_dactylifera	(Sabal_domingensis	((Sclerosperma_profizianum	(Pseudophoenix_vinifera	((Podococcus_barteri	Orania_palindan)	((Attalea_speciosa	(Bactris_major	(Elaeis_oleifera	Elaeis_guineensis)))	(Reinhardtia_latisecta	(Reinhardtia_gracilis	Reinhardtia_paiewonskiana))))))	(((((Heterospathe_cagayanensis	Dypsis_decaryi)	Veitchia_spiralis)	(Pelagodoxa_henryana	Dictyosperma_album))	Kentiopsis_piersoniorum)	((Manicaria_saccifera	(Prestoea_acuminata	(Oenocarpus_minor	Oenocarpus_bataua)))	Geonoma_undata))))))	Nypa_fruticans);
((((Pseudophoenix_vinifera	(Sclerosperma_profizianum	((Podococcus_barteri	Orania_palindan)	((Attalea_speciosa	(Bactris_major	(Elaeis_oleifera	Elaeis_guineensis)))	(Reinhardtia_latisecta	(Reinhardtia_gracilis	Reinhardtia_paiewonskiana))))))	(((Geonoma_undata	(Kentiopsis_piersoniorum	(Dictyosperma_album	(Veitchia_spiralis	(Heterospathe_cagayanensis	Dypsis_decaryi)))))	(Prestoea_acuminata	Manicaria_saccifera))	(Oenocarpus_minor	Oenocarpus_bataua)))	((Serenoa_repens	(Pelagodoxa_henryana	Phoenix_dactylifera))	Sabal_domingensis))	Nypa_fruticans);
((((Pseudophoenix_vinifera	(((Sclerosperma_profizianum	Podococcus_barteri)	Orania_palindan)	((Attalea_speciosa	(Bactris_major	(Elaeis_oleifera	Elaeis_guineensis)))	((Reinhardtia_paiewonskiana	Reinhardtia_gracilis)	Reinhardtia_latisecta))))	((Geonoma_undata	(((Pelagodoxa_henryana	Veitchia_spiralis)	Heterospathe_cagayanensis)	(Kentiopsis_piersoniorum	Dictyosperma_album)))	((Prestoea_acuminata	(Oenocarpus_minor	Oenocarpus_bataua))	(Dypsis_decaryi	Manicaria_saccifera))))	((Serenoa_repens	Phoenix_dactylifera)	Sabal_domingensis))	Nypa_fruticans);
((((Pseudophoenix_vinifera	(((Sclerosperma_profizianum	Podococcus_barteri)	Orania_palindan)	((Attalea_speciosa	(Bactris_major	(Elaeis_oleifera	Elaeis_guineensis)))	((Reinhardtia_latisecta	Reinhardtia_gracilis)	Reinhardtia_paiewonskiana))))	((Veitchia_spiralis	(((Kentiopsis_piersoniorum	Geonoma_undata)	Heterospathe_cagayanensis)	Dictyosperma_album))	((Oenocarpus_bataua	(Prestoea_acuminata	Oenocarpus_minor))	(Dypsis_decaryi	Manicaria_saccifera))))	((Serenoa_repens	(Pelagodoxa_henryana	Phoenix_dactylifera))	Sabal_domingensis))	Nypa_fruticans);
((((Pseudophoenix_vinifera	(((Sclerosperma_profizianum	Podococcus_barteri)	Orania_palindan)	((Attalea_speciosa	(Bactris_major	(Elaeis_oleifera	Elaeis_guineensis)))	(Reinhardtia_latisecta	(Reinhardtia_gracilis	Reinhardtia_paiewonskiana)))))	((Prestoea_acuminata	(Oenocarpus_minor	Oenocarpus_bataua))	(Manicaria_saccifera	(((Dictyosperma_album	((Pelagodoxa_henryana	Veitchia_spiralis)	(Heterospathe_cagayanensis	Dypsis_decaryi)))	Kentiopsis_piersoniorum)	Geonoma_undata))))	((Serenoa_repens	Phoenix_dactylifera)	Sabal_domingensis))	Nypa_fruticans);
((((Pseudophoenix_vinifera	(((Sclerosperma_profizianum	Podococcus_barteri)	Orania_palindan)	(((Elaeis_oleifera	Elaeis_guineensis)	(Attalea_speciosa	Bactris_major))	(Reinhardtia_latisecta	(Reinhardtia_gracilis	Reinhardtia_paiewonskiana)))))	((Prestoea_acuminata	(Oenocarpus_minor	Oenocarpus_bataua))	(Manicaria_saccifera	((((Veitchia_spiralis	(Heterospathe_cagayanensis	(Dictyosperma_album	Kentiopsis_piersoniorum)))	Dypsis_decaryi)	Pelagodoxa_henryana)	Geonoma_undata))))	((Serenoa_repens	Phoenix_dactylifera)	Sabal_domingensis))	Nypa_fruticans);
(((Phoenix_dactylifera	(Serenoa_repens	(((Pseudophoenix_vinifera	((Podococcus_barteri	Orania_palindan)	((Attalea_speciosa	(Bactris_major	(Elaeis_oleifera	Elaeis_guineensis)))	(Reinhardtia_latisecta	(Reinhardtia_gracilis	Reinhardtia_paiewonskiana)))))	Sclerosperma_profizianum)	((Prestoea_acuminata	(Oenocarpus_minor	Oenocarpus_bataua))	(Manicaria_saccifera	((((Veitchia_spiralis	Kentiopsis_piersoniorum)	(Heterospathe_cagayanensis	Dypsis_decaryi))	(Dictyosperma_album	Pelagodoxa_henryana))	Geonoma_undata))))))	Sabal_domingensis)	Nypa_fruticans);
((Sclerosperma_profizianum	((((Phoenix_dactylifera	Serenoa_repens)	Sabal_domingensis)	(((Dictyosperma_album	(Pelagodoxa_henryana	Veitchia_spiralis))	(Dypsis_decaryi	Heterospathe_cagayanensis))	(((Prestoea_acuminata	(Oenocarpus_minor	Oenocarpus_bataua))	(Kentiopsis_piersoniorum	Geonoma_undata))	Manicaria_saccifera)))	(Pseudophoenix_vinifera	((Orania_palindan	Podococcus_barteri)	((Attalea_speciosa	(Bactris_major	(Elaeis_oleifera	Elaeis_guineensis)))	(Reinhardtia_latisecta	(Reinhardtia_gracilis	Reinhardtia_paiewonskiana)))))))	Nypa_fruticans);
((((((Prestoea_acuminata	(Oenocarpus_minor	Oenocarpus_bataua))	(Pelagodoxa_henryana	(((Veitchia_spiralis	(Dictyosperma_album	Kentiopsis_piersoniorum))	(Dypsis_decaryi	Heterospathe_cagayanensis))	Geonoma_undata)))	Manicaria_saccifera)	(Pseudophoenix_vinifera	((Orania_palindan	(Sclerosperma_profizianum	Podococcus_barteri))	(((Elaeis_oleifera	Elaeis_guineensis)	(Attalea_speciosa	Bactris_major))	(Reinhardtia_latisecta	(Reinhardtia_gracilis	Reinhardtia_paiewonskiana))))))	((Phoenix_dactylifera	Serenoa_repens)	Sabal_domingensis))	Nypa_fruticans);
((((((((Veitchia_spiralis	Kentiopsis_piersoniorum)	(Pelagodoxa_henryana	Dictyosperma_album))	(Dypsis_decaryi	Heterospathe_cagayanensis))	Geonoma_undata)	(Manicaria_saccifera	(Prestoea_acuminata	(Oenocarpus_minor	Oenocarpus_bataua))))	(Pseudophoenix_vinifera	((Orania_palindan	(Sclerosperma_profizianum	Podococcus_barteri))	((Attalea_speciosa	(Bactris_major	(Elaeis_oleifera	Elaeis_guineensis)))	(Reinhardtia_latisecta	(Reinhardtia_gracilis	Reinhardtia_paiewonskiana))))))	(Serenoa_repens	(Phoenix_dactylifera	Sabal_domingensis)))	Nypa_fruticans);
(((((((Pelagodoxa_henryana	Dictyosperma_album)	((Dypsis_decaryi	Heterospathe_cagayanensis)	(Kentiopsis_piersoniorum	Veitchia_spiralis)))	Geonoma_undata)	(Manicaria_saccifera	(Prestoea_acuminata	(Oenocarpus_minor	Oenocarpus_bataua))))	(Pseudophoenix_vinifera	((Orania_palindan	(Sclerosperma_profizianum	Podococcus_barteri))	((Attalea_speciosa	(Bactris_major	(Elaeis_oleifera	Elaeis_guineensis)))	(Reinhardtia_latisecta	(Reinhardtia_gracilis	Reinhardtia_paiewonskiana))))))	((Phoenix_dactylifera	Serenoa_repens)	Sabal_domingensis))	Nypa_fruticans);
(((Orania_palindan	Podococcus_barteri)	(((Attalea_speciosa	(Bactris_major	(Elaeis_oleifera	Elaeis_guineensis)))	(Reinhardtia_latisecta	(Reinhardtia_gracilis	Reinhardtia_paiewonskiana)))	((((Phoenix_dactylifera	Serenoa_repens)	Sabal_domingensis)	(((((Pelagodoxa_henryana	Dictyosperma_album)	((Sclerosperma_profizianum	Kentiopsis_piersoniorum)	Heterospathe_cagayanensis))	Veitchia_spiralis)	Geonoma_undata)	((Dypsis_decaryi	Manicaria_saccifera)	(Prestoea_acuminata	(Oenocarpus_minor	Oenocarpus_bataua)))))	Pseudophoenix_vinifera)))	Nypa_fruticans);
(((((Phoenix_dactylifera	Serenoa_repens)	Sabal_domingensis)	(((Geonoma_undata	((Veitchia_spiralis	(Dypsis_decaryi	Heterospathe_cagayanensis))	(Dictyosperma_album	Kentiopsis_piersoniorum)))	(Manicaria_saccifera	(Prestoea_acuminata	(Oenocarpus_minor	Oenocarpus_bataua))))	(Pseudophoenix_vinifera	((Orania_palindan	(Sclerosperma_profizianum	Podococcus_barteri))	((Attalea_speciosa	(Bactris_major	(Elaeis_oleifera	Elaeis_guineensis)))	((Reinhardtia_paiewonskiana	Reinhardtia_gracilis)	Reinhardtia_latisecta))))))	Pelagodoxa_henryana)	Nypa_fruticans);
((((Phoenix_dactylifera	Serenoa_repens)	Sabal_domingensis)	((((Dictyosperma_album	Pelagodoxa_henryana)	((Heterospathe_cagayanensis	Dypsis_decaryi)	(Kentiopsis_piersoniorum	Veitchia_spiralis)))	((Manicaria_saccifera	(Prestoea_acuminata	(Oenocarpus_minor	Oenocarpus_bataua)))	Geonoma_undata))	(Pseudophoenix_vinifera	((Orania_palindan	(Sclerosperma_profizianum	Podococcus_barteri))	(((Elaeis_oleifera	Elaeis_guineensis)	(Attalea_speciosa	Bactris_major))	((Reinhardtia_paiewonskiana	Reinhardtia_gracilis)	Reinhardtia_latisecta))))))	Nypa_fruticans);
((Serenoa_repens	((Sabal_domingensis	((((Dypsis_decaryi	Manicaria_saccifera)	(Prestoea_acuminata	(Oenocarpus_minor	Oenocarpus_bataua)))	(Geonoma_undata	((Dictyosperma_album	Pelagodoxa_henryana)	((Heterospathe_cagayanensis	Veitchia_spiralis)	Kentiopsis_piersoniorum))))	(Pseudophoenix_vinifera	((Orania_palindan	(Sclerosperma_profizianum	Podococcus_barteri))	((Attalea_speciosa	(Bactris_major	(Elaeis_oleifera	Elaeis_guineensis)))	(Reinhardtia_gracilis	(Reinhardtia_latisecta	Reinhardtia_paiewonskiana)))))))	Phoenix_dactylifera))	Nypa_fruticans);
((((((Dictyosperma_album	Pelagodoxa_henryana)	((Heterospathe_cagayanensis	Veitchia_spiralis)	Kentiopsis_piersoniorum))	(((Dypsis_decaryi	Manicaria_saccifera)	(Prestoea_acuminata	(Oenocarpus_minor	Oenocarpus_bataua)))	Geonoma_undata))	(Pseudophoenix_vinifera	((Orania_palindan	(Sclerosperma_profizianum	Podococcus_barteri))	((Attalea_speciosa	(Bactris_major	(Elaeis_oleifera	Elaeis_guineensis)))	(Reinhardtia_latisecta	(Reinhardtia_paiewonskiana	Reinhardtia_gracilis))))))	((Phoenix_dactylifera	Serenoa_repens)	Sabal_domingensis))	Nypa_fruticans);
((Podococcus_barteri	(((((Elaeis_oleifera	Elaeis_guineensis)	(Attalea_speciosa	Bactris_major))	(Reinhardtia_latisecta	(Reinhardtia_paiewonskiana	Reinhardtia_gracilis)))	(Sclerosperma_profizianum	((((Phoenix_dactylifera	Serenoa_repens)	Sabal_domingensis)	((Manicaria_saccifera	(Prestoea_acuminata	(Oenocarpus_minor	Oenocarpus_bataua)))	(Geonoma_undata	((Dictyosperma_album	Pelagodoxa_henryana)	(Veitchia_spiralis	(Kentiopsis_piersoniorum	(Dypsis_decaryi	Heterospathe_cagayanensis)))))))	Pseudophoenix_vinifera)))	Orania_palindan))	Nypa_fruticans);
((((Serenoa_repens	(Phoenix_dactylifera	Sabal_domingensis))	Sclerosperma_profizianum)	((Pseudophoenix_vinifera	((Podococcus_barteri	Orania_palindan)	((Attalea_speciosa	((Elaeis_guineensis	Elaeis_oleifera)	Bactris_major))	(Reinhardtia_latisecta	(Reinhardtia_paiewonskiana	Reinhardtia_gracilis)))))	((Prestoea_acuminata	(Oenocarpus_minor	Oenocarpus_bataua))	(((Pelagodoxa_henryana	((Veitchia_spiralis	(Dictyosperma_album	Kentiopsis_piersoniorum))	(Dypsis_decaryi	Heterospathe_cagayanensis)))	Geonoma_undata)	Manicaria_saccifera))))	Nypa_fruticans);
((((Serenoa_repens	Phoenix_dactylifera)	Sabal_domingensis)	((Pseudophoenix_vinifera	(((Sclerosperma_profizianum	Podococcus_barteri)	Orania_palindan)	((Attalea_speciosa	((Elaeis_guineensis	Elaeis_oleifera)	Bactris_major))	(Reinhardtia_latisecta	(Reinhardtia_paiewonskiana	Reinhardtia_gracilis)))))	(((Dypsis_decaryi	(Pelagodoxa_henryana	((Veitchia_spiralis	Heterospathe_cagayanensis)	(Kentiopsis_piersoniorum	Dictyosperma_album))))	Geonoma_undata)	((Prestoea_acuminata	(Oenocarpus_minor	Oenocarpus_bataua))	Manicaria_saccifera))))	Nypa_fruticans);
((((Serenoa_repens	Phoenix_dactylifera)	(Pelagodoxa_henryana	Sabal_domingensis))	((Pseudophoenix_vinifera	((Podococcus_barteri	Orania_palindan)	((Attalea_speciosa	((Elaeis_guineensis	Elaeis_oleifera)	Bactris_major))	((Reinhardtia_paiewonskiana	Reinhardtia_latisecta)	Reinhardtia_gracilis))))	((Prestoea_acuminata	(Dypsis_decaryi	Manicaria_saccifera))	((Oenocarpus_minor	Oenocarpus_bataua)	(Geonoma_undata	(Heterospathe_cagayanensis	(Veitchia_spiralis	((Sclerosperma_profizianum	Kentiopsis_piersoniorum)	Dictyosperma_album))))))))	Nypa_fruticans);
((((Serenoa_repens	(Pelagodoxa_henryana	Phoenix_dactylifera))	Sabal_domingensis)	((((Podococcus_barteri	Orania_palindan)	Sclerosperma_profizianum)	(Pseudophoenix_vinifera	((Attalea_speciosa	((Elaeis_guineensis	Elaeis_oleifera)	Bactris_major))	(Reinhardtia_latisecta	(Reinhardtia_gracilis	Reinhardtia_paiewonskiana)))))	(Manicaria_saccifera	((Prestoea_acuminata	(Oenocarpus_minor	Oenocarpus_bataua))	(Geonoma_undata	((Dypsis_decaryi	Heterospathe_cagayanensis)	(Veitchia_spiralis	(Kentiopsis_piersoniorum	Dictyosperma_album))))))))	Nypa_fruticans);
((((Serenoa_repens	(Pelagodoxa_henryana	Phoenix_dactylifera))	Sabal_domingensis)	(((Podococcus_barteri	Orania_palindan)	(Pseudophoenix_vinifera	((Bactris_major	(Attalea_speciosa	(Elaeis_guineensis	Elaeis_oleifera)))	(Reinhardtia_latisecta	(Reinhardtia_gracilis	Reinhardtia_paiewonskiana)))))	(Manicaria_saccifera	((Prestoea_acuminata	(Oenocarpus_minor	Oenocarpus_bataua))	(Geonoma_undata	(Sclerosperma_profizianum	((Dypsis_decaryi	(Heterospathe_cagayanensis	(Veitchia_spiralis	Kentiopsis_piersoniorum)))	Dictyosperma_album)))))))	Nypa_fruticans);
((((Serenoa_repens	Phoenix_dactylifera)	Sabal_domingensis)	((Dypsis_decaryi	(((Geonoma_undata	(((Veitchia_spiralis	Kentiopsis_piersoniorum)	(Pelagodoxa_henryana	Dictyosperma_album))	Heterospathe_cagayanensis))	Manicaria_saccifera)	(Prestoea_acuminata	(Oenocarpus_minor	Oenocarpus_bataua))))	((((Sclerosperma_profizianum	Podococcus_barteri)	Orania_palindan)	((Bactris_major	(Attalea_speciosa	(Elaeis_guineensis	Elaeis_oleifera)))	(Reinhardtia_latisecta	(Reinhardtia_gracilis	Reinhardtia_paiewonskiana))))	Pseudophoenix_vinifera)))	Nypa_fruticans);
((((Serenoa_repens	Phoenix_dactylifera)	Sabal_domingensis)	((((Geonoma_undata	((Dypsis_decaryi	(Veitchia_spiralis	((Dictyosperma_album	Kentiopsis_piersoniorum)	Heterospathe_cagayanensis)))	Pelagodoxa_henryana))	Manicaria_saccifera)	(Prestoea_acuminata	(Oenocarpus_minor	Oenocarpus_bataua)))	((((Sclerosperma_profizianum	Podococcus_barteri)	Orania_palindan)	((Attalea_speciosa	((Elaeis_guineensis	Elaeis_oleifera)	Bactris_major))	(Reinhardtia_latisecta	(Reinhardtia_gracilis	Reinhardtia_paiewonskiana))))	Pseudophoenix_vinifera)))	Nypa_fruticans);
((((Serenoa_repens	Phoenix_dactylifera)	Sabal_domingensis)	((((Geonoma_undata	((Dypsis_decaryi	(Veitchia_spiralis	((Dictyosperma_album	Kentiopsis_piersoniorum)	Heterospathe_cagayanensis)))	Pelagodoxa_henryana))	Manicaria_saccifera)	(Prestoea_acuminata	(Oenocarpus_minor	Oenocarpus_bataua)))	((((Sclerosperma_profizianum	Podococcus_barteri)	Orania_palindan)	((Attalea_speciosa	((Elaeis_guineensis	Elaeis_oleifera)	Bactris_major))	(Reinhardtia_latisecta	(Reinhardtia_gracilis	Reinhardtia_paiewonskiana))))	Pseudophoenix_vinifera)))	Nypa_fruticans);
((Serenoa_repens	(Phoenix_dactylifera	(Sabal_domingensis	((((Geonoma_undata	((Dypsis_decaryi	(Kentiopsis_piersoniorum	Heterospathe_cagayanensis))	((Dictyosperma_album	Pelagodoxa_henryana)	Veitchia_spiralis)))	Manicaria_saccifera)	(Prestoea_acuminata	(Oenocarpus_minor	Oenocarpus_bataua)))	((((Sclerosperma_profizianum	Podococcus_barteri)	Orania_palindan)	((Attalea_speciosa	((Elaeis_guineensis	Elaeis_oleifera)	Bactris_major))	(Reinhardtia_latisecta	(Reinhardtia_gracilis	Reinhardtia_paiewonskiana))))	Pseudophoenix_vinifera)))))	Nypa_fruticans);
((((((Geonoma_undata	(Kentiopsis_piersoniorum	((Dictyosperma_album	Pelagodoxa_henryana)	((Dypsis_decaryi	Heterospathe_cagayanensis)	(Sclerosperma_profizianum	Veitchia_spiralis)))))	Manicaria_saccifera)	(Prestoea_acuminata	(Oenocarpus_minor	Oenocarpus_bataua)))	(((Podococcus_barteri	Orania_palindan)	((Attalea_speciosa	((Elaeis_guineensis	Elaeis_oleifera)	Bactris_major))	(Reinhardtia_latisecta	(Reinhardtia_gracilis	Reinhardtia_paiewonskiana))))	Pseudophoenix_vinifera))	(Sabal_domingensis	(Serenoa_repens	Phoenix_dactylifera)))	Nypa_fruticans);
((((Serenoa_repens	(Sclerosperma_profizianum	Phoenix_dactylifera))	Sabal_domingensis)	((Pseudophoenix_vinifera	((Orania_palindan	Podococcus_barteri)	((Reinhardtia_latisecta	(Reinhardtia_gracilis	Reinhardtia_paiewonskiana))	(Attalea_speciosa	((Elaeis_oleifera	Elaeis_guineensis)	Bactris_major)))))	(((Manicaria_saccifera	Dypsis_decaryi)	((((Heterospathe_cagayanensis	(Dictyosperma_album	Kentiopsis_piersoniorum))	Veitchia_spiralis)	Geonoma_undata)	Pelagodoxa_henryana))	(Prestoea_acuminata	(Oenocarpus_minor	Oenocarpus_bataua)))))	Nypa_fruticans);
(((Sclerosperma_profizianum	Podococcus_barteri)	(((((Reinhardtia_latisecta	(Reinhardtia_gracilis	Reinhardtia_paiewonskiana))	(Attalea_speciosa	((Elaeis_oleifera	Elaeis_guineensis)	Bactris_major)))	Pseudophoenix_vinifera)	(((Dypsis_decaryi	(((Heterospathe_cagayanensis	Dictyosperma_album)	Veitchia_spiralis)	(Kentiopsis_piersoniorum	Geonoma_undata)))	((Prestoea_acuminata	(Oenocarpus_minor	Oenocarpus_bataua))	Manicaria_saccifera))	((Serenoa_repens	(Pelagodoxa_henryana	Phoenix_dactylifera))	Sabal_domingensis)))	Orania_palindan))	Nypa_fruticans);
(((Sclerosperma_profizianum	Podococcus_barteri)	((((((((Kentiopsis_piersoniorum	Dictyosperma_album)	(Heterospathe_cagayanensis	Dypsis_decaryi))	Veitchia_spiralis)	Geonoma_undata)	((Prestoea_acuminata	(Oenocarpus_minor	Oenocarpus_bataua))	Manicaria_saccifera))	(((Reinhardtia_latisecta	(Reinhardtia_gracilis	Reinhardtia_paiewonskiana))	(Attalea_speciosa	((Elaeis_oleifera	Elaeis_guineensis)	Bactris_major)))	(Pelagodoxa_henryana	Pseudophoenix_vinifera)))	((Serenoa_repens	Phoenix_dactylifera)	Sabal_domingensis))	Orania_palindan))	Nypa_fruticans);
((((Serenoa_repens	Phoenix_dactylifera)	Sabal_domingensis)	((Sclerosperma_profizianum	Podococcus_barteri)	((((Pelagodoxa_henryana	Manicaria_saccifera)	(((Heterospathe_cagayanensis	Prestoea_acuminata)	(Oenocarpus_minor	Oenocarpus_bataua))	(((Geonoma_undata	Kentiopsis_piersoniorum)	Veitchia_spiralis)	Dictyosperma_album)))	Dypsis_decaryi)	(((Reinhardtia_latisecta	(Reinhardtia_gracilis	Reinhardtia_paiewonskiana))	(Bactris_major	(Attalea_speciosa	(Elaeis_oleifera	Elaeis_guineensis))))	(Orania_palindan	Pseudophoenix_vinifera)))))	Nypa_fruticans);
((((Serenoa_repens	Phoenix_dactylifera)	Sabal_domingensis)	(((Dypsis_decaryi	(((Heterospathe_cagayanensis	Veitchia_spiralis)	(Pelagodoxa_henryana	Dictyosperma_album))	Kentiopsis_piersoniorum))	((Prestoea_acuminata	(Oenocarpus_minor	Oenocarpus_bataua))	(Geonoma_undata	Manicaria_saccifera)))	(((Orania_palindan	Podococcus_barteri)	((Reinhardtia_latisecta	(Reinhardtia_gracilis	Reinhardtia_paiewonskiana))	((Sclerosperma_profizianum	Attalea_speciosa)	((Elaeis_oleifera	Elaeis_guineensis)	Bactris_major))))	Pseudophoenix_vinifera)))	Nypa_fruticans);
(((Serenoa_repens	(Phoenix_dactylifera	Sabal_domingensis))	((Pelagodoxa_henryana	((Prestoea_acuminata	Oenocarpus_bataua)	(((Veitchia_spiralis	((Dypsis_decaryi	Heterospathe_cagayanensis)	(Dictyosperma_album	Kentiopsis_piersoniorum)))	Geonoma_undata)	Manicaria_saccifera)))	(Oenocarpus_minor	((((Orania_palindan	Podococcus_barteri)	((Reinhardtia_latisecta	(Reinhardtia_gracilis	Reinhardtia_paiewonskiana))	(Attalea_speciosa	((Elaeis_oleifera	Elaeis_guineensis)	Bactris_major))))	Pseudophoenix_vinifera)	Sclerosperma_profizianum))))	Nypa_fruticans);
(((Sabal_domingensis	(Pelagodoxa_henryana	(Serenoa_repens	Phoenix_dactylifera)))	(((Prestoea_acuminata	(Oenocarpus_minor	Oenocarpus_bataua))	(((Sclerosperma_profizianum	(Dictyosperma_album	(Kentiopsis_piersoniorum	(Heterospathe_cagayanensis	Veitchia_spiralis))))	Geonoma_undata)	(Dypsis_decaryi	Manicaria_saccifera)))	(((Orania_palindan	Podococcus_barteri)	((Reinhardtia_gracilis	(Reinhardtia_paiewonskiana	Reinhardtia_latisecta))	(Attalea_speciosa	((Elaeis_oleifera	Elaeis_guineensis)	Bactris_major))))	Pseudophoenix_vinifera)))	Nypa_fruticans);
((((((Reinhardtia_latisecta	(Reinhardtia_gracilis	Reinhardtia_paiewonskiana))	(Attalea_speciosa	((Elaeis_oleifera	Elaeis_guineensis)	Bactris_major)))	(Orania_palindan	(Sclerosperma_profizianum	Podococcus_barteri)))	Pseudophoenix_vinifera)	(((Geonoma_undata	(Prestoea_acuminata	((Dypsis_decaryi	Heterospathe_cagayanensis)	((Dictyosperma_album	Kentiopsis_piersoniorum)	Veitchia_spiralis))))	((Oenocarpus_minor	Oenocarpus_bataua)	Manicaria_saccifera))	(Sabal_domingensis	((Pelagodoxa_henryana	Phoenix_dactylifera)	Serenoa_repens))))	Nypa_fruticans);
((Serenoa_repens	(((((Manicaria_saccifera	(Prestoea_acuminata	Dypsis_decaryi))	(Oenocarpus_minor	Oenocarpus_bataua))	((((Veitchia_spiralis	Heterospathe_cagayanensis)	(Dictyosperma_album	Pelagodoxa_henryana))	Kentiopsis_piersoniorum)	Geonoma_undata))	((((Reinhardtia_latisecta	(Reinhardtia_gracilis	Reinhardtia_paiewonskiana))	(Attalea_speciosa	((Elaeis_oleifera	Elaeis_guineensis)	Bactris_major)))	(Sclerosperma_profizianum	(Podococcus_barteri	Orania_palindan)))	Pseudophoenix_vinifera))	(Phoenix_dactylifera	Sabal_domingensis)))	Nypa_fruticans);
((((Phoenix_dactylifera	Serenoa_repens)	(((Manicaria_saccifera	(Dypsis_decaryi	(((Pelagodoxa_henryana	Veitchia_spiralis)	Heterospathe_cagayanensis)	(Kentiopsis_piersoniorum	Dictyosperma_album))))	(((Oenocarpus_minor	Oenocarpus_bataua)	Prestoea_acuminata)	Geonoma_undata))	((((Reinhardtia_latisecta	(Reinhardtia_gracilis	Reinhardtia_paiewonskiana))	(Attalea_speciosa	((Elaeis_oleifera	Elaeis_guineensis)	Bactris_major)))	(Sclerosperma_profizianum	(Podococcus_barteri	Orania_palindan)))	Pseudophoenix_vinifera)))	Sabal_domingensis)	Nypa_fruticans);
(((((((Reinhardtia_latisecta	(Reinhardtia_gracilis	Reinhardtia_paiewonskiana))	(Attalea_speciosa	(Bactris_major	(Elaeis_oleifera	Elaeis_guineensis))))	((Sclerosperma_profizianum	Podococcus_barteri)	Orania_palindan))	Pseudophoenix_vinifera)	(((Prestoea_acuminata	(Oenocarpus_minor	Oenocarpus_bataua))	Manicaria_saccifera)	((((Heterospathe_cagayanensis	(Veitchia_spiralis	Pelagodoxa_henryana))	(Kentiopsis_piersoniorum	Dictyosperma_album))	Dypsis_decaryi)	Geonoma_undata)))	((Phoenix_dactylifera	Serenoa_repens)	Sabal_domingensis))	Nypa_fruticans);
(((((((Reinhardtia_latisecta	(Reinhardtia_gracilis	Reinhardtia_paiewonskiana))	(Attalea_speciosa	(Bactris_major	(Elaeis_oleifera	Elaeis_guineensis))))	((Podococcus_barteri	Orania_palindan)	Sclerosperma_profizianum))	Pseudophoenix_vinifera)	(((Prestoea_acuminata	(Oenocarpus_minor	Oenocarpus_bataua))	(Dypsis_decaryi	Manicaria_saccifera))	(((((Dictyosperma_album	Heterospathe_cagayanensis)	Kentiopsis_piersoniorum)	Veitchia_spiralis)	Geonoma_undata)	Pelagodoxa_henryana)))	((Phoenix_dactylifera	Serenoa_repens)	Sabal_domingensis))	Nypa_fruticans);
((((Phoenix_dactylifera	Serenoa_repens)	(((((Reinhardtia_latisecta	(Reinhardtia_gracilis	Reinhardtia_paiewonskiana))	(Attalea_speciosa	(Bactris_major	(Elaeis_oleifera	Elaeis_guineensis))))	((Podococcus_barteri	Orania_palindan)	Sclerosperma_profizianum))	Pseudophoenix_vinifera)	(((Prestoea_acuminata	(Oenocarpus_minor	Oenocarpus_bataua))	(Manicaria_saccifera	Geonoma_undata))	((Kentiopsis_piersoniorum	((Veitchia_spiralis	(Dypsis_decaryi	Heterospathe_cagayanensis))	Dictyosperma_album))	Pelagodoxa_henryana))))	Sabal_domingensis)	Nypa_fruticans);
(((((((Reinhardtia_latisecta	(Reinhardtia_gracilis	Reinhardtia_paiewonskiana))	(Attalea_speciosa	(Bactris_major	(Elaeis_oleifera	Elaeis_guineensis))))	(Podococcus_barteri	Orania_palindan))	Pseudophoenix_vinifera)	(((Prestoea_acuminata	(Oenocarpus_minor	Oenocarpus_bataua))	(Dypsis_decaryi	Manicaria_saccifera))	(Geonoma_undata	(Pelagodoxa_henryana	(((Kentiopsis_piersoniorum	Dictyosperma_album)	Heterospathe_cagayanensis)	Veitchia_spiralis)))))	((Sclerosperma_profizianum	Sabal_domingensis)	(Phoenix_dactylifera	Serenoa_repens)))	Nypa_fruticans);
((((((((Reinhardtia_paiewonskiana	Reinhardtia_gracilis)	Reinhardtia_latisecta)	(Bactris_major	((Elaeis_oleifera	Elaeis_guineensis)	Attalea_speciosa)))	(Orania_palindan	(Sclerosperma_profizianum	Podococcus_barteri)))	Pseudophoenix_vinifera)	(((Prestoea_acuminata	(Oenocarpus_minor	Oenocarpus_bataua))	Manicaria_saccifera)	(Geonoma_undata	(Dypsis_decaryi	((Veitchia_spiralis	(Heterospathe_cagayanensis	Kentiopsis_piersoniorum))	(Dictyosperma_album	Pelagodoxa_henryana))))))	(Sabal_domingensis	(Phoenix_dactylifera	Serenoa_repens)))	Nypa_fruticans);
(((((((((Reinhardtia_paiewonskiana	Reinhardtia_gracilis)	Reinhardtia_latisecta)	(Attalea_speciosa	(Bactris_major	(Elaeis_oleifera	Elaeis_guineensis))))	(Orania_palindan	Podococcus_barteri))	Pseudophoenix_vinifera)	(((Geonoma_undata	(Prestoea_acuminata	(Oenocarpus_minor	Oenocarpus_bataua)))	Manicaria_saccifera)	((Dictyosperma_album	Pelagodoxa_henryana)	((Heterospathe_cagayanensis	Dypsis_decaryi)	(Veitchia_spiralis	Kentiopsis_piersoniorum)))))	Sclerosperma_profizianum)	(Sabal_domingensis	(Phoenix_dactylifera	Serenoa_repens)))	Nypa_fruticans);
((((((((Reinhardtia_paiewonskiana	Reinhardtia_gracilis)	Reinhardtia_latisecta)	(Attalea_speciosa	(Bactris_major	(Elaeis_oleifera	Elaeis_guineensis))))	(Orania_palindan	(Sclerosperma_profizianum	Podococcus_barteri)))	Pseudophoenix_vinifera)	(((Prestoea_acuminata	(Oenocarpus_minor	Oenocarpus_bataua))	Manicaria_saccifera)	(Geonoma_undata	((Dictyosperma_album	Pelagodoxa_henryana)	((Heterospathe_cagayanensis	Dypsis_decaryi)	(Veitchia_spiralis	Kentiopsis_piersoniorum))))))	((Phoenix_dactylifera	Sabal_domingensis)	Serenoa_repens))	Nypa_fruticans);
((((Phoenix_dactylifera	Serenoa_repens)	Sabal_domingensis)	(((((((Reinhardtia_paiewonskiana	Reinhardtia_gracilis)	Reinhardtia_latisecta)	(Attalea_speciosa	(Bactris_major	(Elaeis_oleifera	Elaeis_guineensis))))	(Orania_palindan	Podococcus_barteri))	Pseudophoenix_vinifera)	(Dypsis_decaryi	(((Prestoea_acuminata	(Oenocarpus_minor	Oenocarpus_bataua))	Manicaria_saccifera)	((Dictyosperma_album	Pelagodoxa_henryana)	((Veitchia_spiralis	Kentiopsis_piersoniorum)	(Heterospathe_cagayanensis	Geonoma_undata))))))	Sclerosperma_profizianum))	Nypa_fruticans);
((((Phoenix_dactylifera	Serenoa_repens)	Sabal_domingensis)	(((((Reinhardtia_paiewonskiana	Reinhardtia_gracilis)	Reinhardtia_latisecta)	(Bactris_major	((Elaeis_oleifera	Elaeis_guineensis)	Attalea_speciosa)))	((Pseudophoenix_vinifera	Orania_palindan)	(Sclerosperma_profizianum	Podococcus_barteri)))	((Prestoea_acuminata	(Oenocarpus_minor	Oenocarpus_bataua))	(((Veitchia_spiralis	((Dypsis_decaryi	Heterospathe_cagayanensis)	(Dictyosperma_album	Kentiopsis_piersoniorum)))	(Geonoma_undata	Pelagodoxa_henryana))	Manicaria_saccifera))))	Nypa_fruticans);
(((Sclerosperma_profizianum	((Phoenix_dactylifera	Serenoa_repens)	Sabal_domingensis))	(((Pelagodoxa_henryana	(Prestoea_acuminata	(Oenocarpus_minor	Oenocarpus_bataua)))	(((((Kentiopsis_piersoniorum	Veitchia_spiralis)	Heterospathe_cagayanensis)	Dictyosperma_album)	Geonoma_undata)	(Dypsis_decaryi	Manicaria_saccifera)))	(((Orania_palindan	Podococcus_barteri)	(((Reinhardtia_paiewonskiana	Reinhardtia_gracilis)	Reinhardtia_latisecta)	(Attalea_speciosa	(Bactris_major	(Elaeis_oleifera	Elaeis_guineensis)))))	Pseudophoenix_vinifera)))	Nypa_fruticans);
((((Serenoa_repens	Phoenix_dactylifera)	Sabal_domingensis)	(((((Prestoea_acuminata	(Oenocarpus_minor	Oenocarpus_bataua))	Geonoma_undata)	Manicaria_saccifera)	(((Heterospathe_cagayanensis	(Dypsis_decaryi	Kentiopsis_piersoniorum))	(Pelagodoxa_henryana	Dictyosperma_album))	Veitchia_spiralis))	(((Sclerosperma_profizianum	Podococcus_barteri)	Orania_palindan)	((((Reinhardtia_gracilis	Reinhardtia_paiewonskiana)	Reinhardtia_latisecta)	Pseudophoenix_vinifera)	((Bactris_major	(Elaeis_oleifera	Elaeis_guineensis))	Attalea_speciosa)))))	Nypa_fruticans);
(((((((((Heterospathe_cagayanensis	Veitchia_spiralis)	Kentiopsis_piersoniorum)	(Pelagodoxa_henryana	Dictyosperma_album))	Dypsis_decaryi)	(Geonoma_undata	(Manicaria_saccifera	(Prestoea_acuminata	(Oenocarpus_minor	Oenocarpus_bataua)))))	(((((Reinhardtia_gracilis	Reinhardtia_paiewonskiana)	Reinhardtia_latisecta)	((Bactris_major	(Elaeis_oleifera	Elaeis_guineensis))	Attalea_speciosa))	(Podococcus_barteri	Orania_palindan))	Pseudophoenix_vinifera))	((Serenoa_repens	Phoenix_dactylifera)	Sabal_domingensis))	Sclerosperma_profizianum)	Nypa_fruticans);
((((((((Dictyosperma_album	(Kentiopsis_piersoniorum	Veitchia_spiralis))	(Heterospathe_cagayanensis	Dypsis_decaryi))	Pelagodoxa_henryana)	(Geonoma_undata	Manicaria_saccifera))	(Prestoea_acuminata	(Oenocarpus_minor	Oenocarpus_bataua)))	(((((Reinhardtia_gracilis	Reinhardtia_paiewonskiana)	Reinhardtia_latisecta)	(Bactris_major	((Elaeis_oleifera	Elaeis_guineensis)	Attalea_speciosa)))	((Sclerosperma_profizianum	Podococcus_barteri)	Orania_palindan))	Pseudophoenix_vinifera))	((Serenoa_repens	Phoenix_dactylifera)	Sabal_domingensis))	Nypa_fruticans);
((((((((Kentiopsis_piersoniorum	Sclerosperma_profizianum)	Veitchia_spiralis)	(Heterospathe_cagayanensis	Dypsis_decaryi))	(Pelagodoxa_henryana	Dictyosperma_album))	(Manicaria_saccifera	((Prestoea_acuminata	(Oenocarpus_minor	Oenocarpus_bataua))	Geonoma_undata)))	(((((Reinhardtia_gracilis	Reinhardtia_paiewonskiana)	Reinhardtia_latisecta)	((Bactris_major	(Elaeis_oleifera	Elaeis_guineensis))	Attalea_speciosa))	(Podococcus_barteri	Orania_palindan))	Pseudophoenix_vinifera))	((Serenoa_repens	Phoenix_dactylifera)	Sabal_domingensis))	Nypa_fruticans);
(((((Geonoma_undata	(Oenocarpus_minor	Oenocarpus_bataua))	(Manicaria_saccifera	(((Pelagodoxa_henryana	Dictyosperma_album)	((Kentiopsis_piersoniorum	Veitchia_spiralis)	Heterospathe_cagayanensis))	(Prestoea_acuminata	Dypsis_decaryi))))	(((((Reinhardtia_gracilis	Reinhardtia_paiewonskiana)	Reinhardtia_latisecta)	((Bactris_major	(Elaeis_oleifera	Elaeis_guineensis))	Attalea_speciosa))	((Sclerosperma_profizianum	Podococcus_barteri)	Orania_palindan))	Pseudophoenix_vinifera))	(Serenoa_repens	(Phoenix_dactylifera	Sabal_domingensis)))	Nypa_fruticans);
(((((((Prestoea_acuminata	(Oenocarpus_minor	Oenocarpus_bataua))	(Pelagodoxa_henryana	Manicaria_saccifera))	((((Dictyosperma_album	(Heterospathe_cagayanensis	Dypsis_decaryi))	Veitchia_spiralis)	Kentiopsis_piersoniorum)	Geonoma_undata))	(((Podococcus_barteri	Orania_palindan)	(((Reinhardtia_gracilis	Reinhardtia_paiewonskiana)	Reinhardtia_latisecta)	((Bactris_major	(Elaeis_oleifera	Elaeis_guineensis))	Attalea_speciosa)))	Pseudophoenix_vinifera))	Sclerosperma_profizianum)	(Serenoa_repens	(Phoenix_dactylifera	Sabal_domingensis)))	Nypa_fruticans);
((((((Pelagodoxa_henryana	Manicaria_saccifera)	(Prestoea_acuminata	(Oenocarpus_minor	Oenocarpus_bataua)))	((((Heterospathe_cagayanensis	Dypsis_decaryi)	Veitchia_spiralis)	(Dictyosperma_album	Kentiopsis_piersoniorum))	Geonoma_undata))	((((Sclerosperma_profizianum	Podococcus_barteri)	Orania_palindan)	(((Reinhardtia_gracilis	Reinhardtia_paiewonskiana)	Reinhardtia_latisecta)	((Bactris_major	(Elaeis_oleifera	Elaeis_guineensis))	Attalea_speciosa)))	Pseudophoenix_vinifera))	(Serenoa_repens	(Phoenix_dactylifera	Sabal_domingensis)))	Nypa_fruticans);
(((((Manicaria_saccifera	((((Heterospathe_cagayanensis	Dypsis_decaryi)	Sclerosperma_profizianum)	((Dictyosperma_album	Kentiopsis_piersoniorum)	Veitchia_spiralis))	Geonoma_undata))	(Prestoea_acuminata	(Oenocarpus_minor	Oenocarpus_bataua)))	(((Podococcus_barteri	Orania_palindan)	(((Reinhardtia_gracilis	Reinhardtia_paiewonskiana)	Reinhardtia_latisecta)	((Bactris_major	(Elaeis_oleifera	Elaeis_guineensis))	Attalea_speciosa)))	Pseudophoenix_vinifera))	(((Phoenix_dactylifera	Pelagodoxa_henryana)	Serenoa_repens)	Sabal_domingensis))	Nypa_fruticans);
(((Podococcus_barteri	Orania_palindan)	((((Reinhardtia_gracilis	Reinhardtia_paiewonskiana)	Reinhardtia_latisecta)	((Bactris_major	(Elaeis_oleifera	Elaeis_guineensis))	Attalea_speciosa))	(Pseudophoenix_vinifera	(((Manicaria_saccifera	(Geonoma_undata	((Dictyosperma_album	Kentiopsis_piersoniorum)	(Veitchia_spiralis	(Heterospathe_cagayanensis	Dypsis_decaryi)))))	(Prestoea_acuminata	(Pelagodoxa_henryana	(Oenocarpus_minor	Oenocarpus_bataua))))	(((Phoenix_dactylifera	Serenoa_repens)	Sabal_domingensis)	Sclerosperma_profizianum)))))	Nypa_fruticans);
(((Serenoa_repens	(Phoenix_dactylifera	Sabal_domingensis))	((((Sclerosperma_profizianum	Podococcus_barteri)	Orania_palindan)	(((Reinhardtia_gracilis	Reinhardtia_paiewonskiana)	Reinhardtia_latisecta)	((Bactris_major	(Elaeis_oleifera	Elaeis_guineensis))	Attalea_speciosa)))	(Pseudophoenix_vinifera	(((Dictyosperma_album	Pelagodoxa_henryana)	(Heterospathe_cagayanensis	(Dypsis_decaryi	(Veitchia_spiralis	Kentiopsis_piersoniorum))))	(Geonoma_undata	(Manicaria_saccifera	(Prestoea_acuminata	(Oenocarpus_minor	Oenocarpus_bataua))))))))	Nypa_fruticans);
((((((Prestoea_acuminata	(Oenocarpus_bataua	Oenocarpus_minor))	Manicaria_saccifera)	((Dictyosperma_album	(Veitchia_spiralis	(Dypsis_decaryi	(Pelagodoxa_henryana	Heterospathe_cagayanensis))))	(Sclerosperma_profizianum	(Kentiopsis_piersoniorum	Geonoma_undata))))	(Pseudophoenix_vinifera	((Orania_palindan	Podococcus_barteri)	((Attalea_speciosa	(Bactris_major	(Elaeis_oleifera	Elaeis_guineensis)))	(Reinhardtia_latisecta	(Reinhardtia_paiewonskiana	Reinhardtia_gracilis))))))	((Serenoa_repens	Phoenix_dactylifera)	Sabal_domingensis))	Nypa_fruticans);
(((Pseudophoenix_vinifera	(((Orania_palindan	(Sclerosperma_profizianum	Podococcus_barteri))	((Attalea_speciosa	(Bactris_major	(Elaeis_oleifera	Elaeis_guineensis)))	(Reinhardtia_latisecta	(Reinhardtia_paiewonskiana	Reinhardtia_gracilis))))	(((Pelagodoxa_henryana	Dictyosperma_album)	((Veitchia_spiralis	Kentiopsis_piersoniorum)	(Dypsis_decaryi	Heterospathe_cagayanensis)))	(Geonoma_undata	((Prestoea_acuminata	(Oenocarpus_bataua	Oenocarpus_minor))	Manicaria_saccifera)))))	(Serenoa_repens	(Phoenix_dactylifera	Sabal_domingensis)))	Nypa_fruticans);
(((((Sclerosperma_profizianum	Podococcus_barteri)	(((Attalea_speciosa	(Bactris_major	(Elaeis_oleifera	Elaeis_guineensis)))	(Reinhardtia_latisecta	(Reinhardtia_paiewonskiana	Reinhardtia_gracilis)))	(Orania_palindan	Pseudophoenix_vinifera)))	(((Pelagodoxa_henryana	Dictyosperma_album)	((Veitchia_spiralis	Kentiopsis_piersoniorum)	(Dypsis_decaryi	Heterospathe_cagayanensis)))	(Geonoma_undata	((Prestoea_acuminata	(Oenocarpus_bataua	Oenocarpus_minor))	Manicaria_saccifera))))	(Serenoa_repens	(Phoenix_dactylifera	Sabal_domingensis)))	Nypa_fruticans);
(((((Sclerosperma_profizianum	Podococcus_barteri)	(Pseudophoenix_vinifera	(((Attalea_speciosa	(Bactris_major	(Elaeis_oleifera	Elaeis_guineensis)))	(Reinhardtia_gracilis	(Reinhardtia_latisecta	Reinhardtia_paiewonskiana)))	Orania_palindan)))	(((Kentiopsis_piersoniorum	(Pelagodoxa_henryana	Dictyosperma_album))	(Veitchia_spiralis	(Dypsis_decaryi	Heterospathe_cagayanensis)))	(Geonoma_undata	((Prestoea_acuminata	(Oenocarpus_bataua	Oenocarpus_minor))	Manicaria_saccifera))))	((Serenoa_repens	Phoenix_dactylifera)	Sabal_domingensis))	Nypa_fruticans);
((Serenoa_repens	(Phoenix_dactylifera	((Sclerosperma_profizianum	Sabal_domingensis)	((((Bactris_major	((Elaeis_oleifera	Elaeis_guineensis)	Attalea_speciosa))	(Reinhardtia_gracilis	(Reinhardtia_latisecta	Reinhardtia_paiewonskiana)))	((Orania_palindan	Podococcus_barteri)	Pseudophoenix_vinifera))	((((Veitchia_spiralis	Pelagodoxa_henryana)	Geonoma_undata)	((Dypsis_decaryi	Manicaria_saccifera)	((Kentiopsis_piersoniorum	Dictyosperma_album)	Heterospathe_cagayanensis)))	(Oenocarpus_minor	(Prestoea_acuminata	Oenocarpus_bataua)))))))	Nypa_fruticans);
((Serenoa_repens	((Phoenix_dactylifera	Sabal_domingensis)	((((((Pelagodoxa_henryana	Dictyosperma_album)	((Heterospathe_cagayanensis	(Veitchia_spiralis	Kentiopsis_piersoniorum))	Geonoma_undata))	Dypsis_decaryi)	(Manicaria_saccifera	(Prestoea_acuminata	(Oenocarpus_bataua	Oenocarpus_minor))))	(Pseudophoenix_vinifera	(((Attalea_speciosa	(Bactris_major	(Elaeis_oleifera	Elaeis_guineensis)))	(Reinhardtia_latisecta	(Reinhardtia_paiewonskiana	Reinhardtia_gracilis)))	(Orania_palindan	Podococcus_barteri))))	Sclerosperma_profizianum)))	Nypa_fruticans);
(((((((Pelagodoxa_henryana	Dictyosperma_album)	(((Heterospathe_cagayanensis	Dypsis_decaryi)	Veitchia_spiralis)	Kentiopsis_piersoniorum))	Geonoma_undata)	(Manicaria_saccifera	(Prestoea_acuminata	(Oenocarpus_bataua	Oenocarpus_minor))))	(Pseudophoenix_vinifera	((((Sclerosperma_profizianum	Attalea_speciosa)	(Bactris_major	(Elaeis_oleifera	Elaeis_guineensis)))	(Reinhardtia_latisecta	(Reinhardtia_paiewonskiana	Reinhardtia_gracilis)))	(Orania_palindan	Podococcus_barteri))))	((Serenoa_repens	Phoenix_dactylifera)	Sabal_domingensis))	Nypa_fruticans);
((((((((Heterospathe_cagayanensis	Dypsis_decaryi)	Veitchia_spiralis)	(Kentiopsis_piersoniorum	(Pelagodoxa_henryana	Dictyosperma_album)))	Geonoma_undata)	(Manicaria_saccifera	(Prestoea_acuminata	(Oenocarpus_bataua	Oenocarpus_minor))))	(Pseudophoenix_vinifera	(((Attalea_speciosa	(Bactris_major	(Elaeis_oleifera	Elaeis_guineensis)))	(Reinhardtia_latisecta	(Reinhardtia_paiewonskiana	Reinhardtia_gracilis)))	(Orania_palindan	(Sclerosperma_profizianum	Podococcus_barteri)))))	((Serenoa_repens	Phoenix_dactylifera)	Sabal_domingensis))	Nypa_fruticans);
(((Pseudophoenix_vinifera	((((Bactris_major	((Elaeis_oleifera	Elaeis_guineensis)	Attalea_speciosa))	(Reinhardtia_latisecta	(Reinhardtia_paiewonskiana	Reinhardtia_gracilis)))	(Orania_palindan	Podococcus_barteri))	((((((Heterospathe_cagayanensis	Dypsis_decaryi)	((Dictyosperma_album	Sclerosperma_profizianum)	Kentiopsis_piersoniorum))	Veitchia_spiralis)	Geonoma_undata)	Manicaria_saccifera)	(Prestoea_acuminata	(Oenocarpus_bataua	Oenocarpus_minor)))))	((Serenoa_repens	Phoenix_dactylifera)	(Pelagodoxa_henryana	Sabal_domingensis)))	Nypa_fruticans);
((Podococcus_barteri	(((((Dypsis_decaryi	((Veitchia_spiralis	(Geonoma_undata	Heterospathe_cagayanensis))	((Dictyosperma_album	Sclerosperma_profizianum)	Kentiopsis_piersoniorum)))	(Manicaria_saccifera	(Prestoea_acuminata	(Oenocarpus_bataua	Oenocarpus_minor))))	(((Serenoa_repens	Phoenix_dactylifera)	(Pelagodoxa_henryana	Sabal_domingensis))	Pseudophoenix_vinifera))	((Attalea_speciosa	(Bactris_major	(Elaeis_oleifera	Elaeis_guineensis)))	(Reinhardtia_latisecta	(Reinhardtia_paiewonskiana	Reinhardtia_gracilis))))	Orania_palindan))	Nypa_fruticans);
((Podococcus_barteri	((((Reinhardtia_latisecta	(Reinhardtia_gracilis	Reinhardtia_paiewonskiana))	(Attalea_speciosa	(Bactris_major	(Elaeis_guineensis	Elaeis_oleifera))))	(((Sclerosperma_profizianum	((Serenoa_repens	Phoenix_dactylifera)	Sabal_domingensis))	((Manicaria_saccifera	(Prestoea_acuminata	(Oenocarpus_minor	Oenocarpus_bataua)))	(Geonoma_undata	(((Dypsis_decaryi	Heterospathe_cagayanensis)	Kentiopsis_piersoniorum)	((Pelagodoxa_henryana	Dictyosperma_album)	Veitchia_spiralis)))))	Pseudophoenix_vinifera))	Orania_palindan))	Nypa_fruticans);
((((Serenoa_repens	Phoenix_dactylifera)	Sabal_domingensis)	(((Manicaria_saccifera	(Prestoea_acuminata	(Oenocarpus_minor	Oenocarpus_bataua)))	(Geonoma_undata	((((Dypsis_decaryi	Heterospathe_cagayanensis)	(Dictyosperma_album	Kentiopsis_piersoniorum))	Veitchia_spiralis)	Pelagodoxa_henryana)))	(Pseudophoenix_vinifera	((Orania_palindan	(Sclerosperma_profizianum	Podococcus_barteri))	((Reinhardtia_latisecta	(Reinhardtia_gracilis	Reinhardtia_paiewonskiana))	((Elaeis_guineensis	Elaeis_oleifera)	(Attalea_speciosa	Bactris_major)))))))	Nypa_fruticans);
((((Sabal_domingensis	(Serenoa_repens	Phoenix_dactylifera))	Pelagodoxa_henryana)	(((((Heterospathe_cagayanensis	Dypsis_decaryi)	Manicaria_saccifera)	(Prestoea_acuminata	(Oenocarpus_minor	Oenocarpus_bataua)))	((Kentiopsis_piersoniorum	(Geonoma_undata	(Sclerosperma_profizianum	Veitchia_spiralis)))	Dictyosperma_album))	((Orania_palindan	Podococcus_barteri)	(((Reinhardtia_gracilis	(Reinhardtia_paiewonskiana	Reinhardtia_latisecta))	(Attalea_speciosa	(Bactris_major	(Elaeis_guineensis	Elaeis_oleifera))))	Pseudophoenix_vinifera))))	Nypa_fruticans);
(((Sabal_domingensis	(Serenoa_repens	Phoenix_dactylifera))	(((Orania_palindan	(Sclerosperma_profizianum	Podococcus_barteri))	((Reinhardtia_latisecta	(Reinhardtia_gracilis	Reinhardtia_paiewonskiana))	(Attalea_speciosa	(Bactris_major	(Elaeis_guineensis	Elaeis_oleifera)))))	(Pseudophoenix_vinifera	((Manicaria_saccifera	(Geonoma_undata	((Dictyosperma_album	Pelagodoxa_henryana)	(((Kentiopsis_piersoniorum	Veitchia_spiralis)	Dypsis_decaryi)	Heterospathe_cagayanensis))))	(Prestoea_acuminata	(Oenocarpus_minor	Oenocarpus_bataua))))))	Nypa_fruticans);
((((Pseudophoenix_vinifera	((Orania_palindan	(Sclerosperma_profizianum	Podococcus_barteri))	((Reinhardtia_latisecta	(Reinhardtia_gracilis	Reinhardtia_paiewonskiana))	(Attalea_speciosa	(Bactris_major	(Elaeis_guineensis	Elaeis_oleifera))))))	((Geonoma_undata	(((Dictyosperma_album	Pelagodoxa_henryana)	((Veitchia_spiralis	Heterospathe_cagayanensis)	Kentiopsis_piersoniorum))	Dypsis_decaryi))	((Prestoea_acuminata	(Oenocarpus_minor	Oenocarpus_bataua))	Manicaria_saccifera)))	(Serenoa_repens	(Sabal_domingensis	Phoenix_dactylifera)))	Nypa_fruticans);
(((Sabal_domingensis	(Serenoa_repens	Phoenix_dactylifera))	((Pseudophoenix_vinifera	((Orania_palindan	(Sclerosperma_profizianum	Podococcus_barteri))	((Attalea_speciosa	(Elaeis_guineensis	Elaeis_oleifera))	(Bactris_major	(Reinhardtia_latisecta	(Reinhardtia_gracilis	Reinhardtia_paiewonskiana))))))	((Geonoma_undata	(((Dictyosperma_album	Pelagodoxa_henryana)	(Veitchia_spiralis	(Dypsis_decaryi	Kentiopsis_piersoniorum)))	Heterospathe_cagayanensis))	((Prestoea_acuminata	(Oenocarpus_minor	Oenocarpus_bataua))	Manicaria_saccifera))))	Nypa_fruticans);
(((Sabal_domingensis	(Serenoa_repens	Phoenix_dactylifera))	(Pseudophoenix_vinifera	(((Orania_palindan	(Sclerosperma_profizianum	Podococcus_barteri))	((Attalea_speciosa	(Bactris_major	(Elaeis_guineensis	Elaeis_oleifera)))	((Reinhardtia_latisecta	Reinhardtia_paiewonskiana)	Reinhardtia_gracilis)))	((Geonoma_undata	(Dypsis_decaryi	(Pelagodoxa_henryana	((Heterospathe_cagayanensis	Veitchia_spiralis)	(Dictyosperma_album	Kentiopsis_piersoniorum)))))	((Prestoea_acuminata	(Oenocarpus_minor	Oenocarpus_bataua))	Manicaria_saccifera)))))	Nypa_fruticans);
(((Sabal_domingensis	(Serenoa_repens	(Sclerosperma_profizianum	Phoenix_dactylifera)))	((Pseudophoenix_vinifera	((Orania_palindan	Podococcus_barteri)	((Attalea_speciosa	(Bactris_major	(Elaeis_guineensis	Elaeis_oleifera)))	((Reinhardtia_latisecta	Reinhardtia_paiewonskiana)	Reinhardtia_gracilis))))	((Prestoea_acuminata	(Oenocarpus_minor	Oenocarpus_bataua))	(Manicaria_saccifera	(Dypsis_decaryi	(Pelagodoxa_henryana	((Veitchia_spiralis	(Heterospathe_cagayanensis	(Kentiopsis_piersoniorum	Geonoma_undata)))	Dictyosperma_album)))))))	Nypa_fruticans);
((Serenoa_repens	(Phoenix_dactylifera	(((Pseudophoenix_vinifera	((Orania_palindan	(Sclerosperma_profizianum	Podococcus_barteri))	(((Elaeis_guineensis	Elaeis_oleifera)	(Attalea_speciosa	Bactris_major))	((Reinhardtia_latisecta	Reinhardtia_paiewonskiana)	Reinhardtia_gracilis))))	((Prestoea_acuminata	(Oenocarpus_minor	Oenocarpus_bataua))	(Manicaria_saccifera	((Pelagodoxa_henryana	(((Dictyosperma_album	Kentiopsis_piersoniorum)	(Heterospathe_cagayanensis	Dypsis_decaryi))	Veitchia_spiralis))	Geonoma_undata))))	Sabal_domingensis)))	Nypa_fruticans);
((Serenoa_repens	((Sabal_domingensis	Phoenix_dactylifera)	((Pseudophoenix_vinifera	((Orania_palindan	(Sclerosperma_profizianum	Podococcus_barteri))	(((Attalea_speciosa	(Bactris_major	(Elaeis_guineensis	Elaeis_oleifera)))	(Reinhardtia_latisecta	Reinhardtia_paiewonskiana))	Reinhardtia_gracilis)))	((((Prestoea_acuminata	Oenocarpus_bataua)	Oenocarpus_minor)	((Dictyosperma_album	Pelagodoxa_henryana)	(((Manicaria_saccifera	Dypsis_decaryi)	(Kentiopsis_piersoniorum	Veitchia_spiralis))	Heterospathe_cagayanensis)))	Geonoma_undata))))	Nypa_fruticans);
((((Phoenix_dactylifera	Sabal_domingensis)	(((Manicaria_saccifera	((((Kentiopsis_piersoniorum	Veitchia_spiralis)	(Dypsis_decaryi	Heterospathe_cagayanensis))	Dictyosperma_album)	(Geonoma_undata	Pelagodoxa_henryana)))	((Oenocarpus_minor	Oenocarpus_bataua)	Prestoea_acuminata))	(Pseudophoenix_vinifera	(((Sclerosperma_profizianum	Podococcus_barteri)	Orania_palindan)	((Attalea_speciosa	((Elaeis_oleifera	Elaeis_guineensis)	Bactris_major))	(Reinhardtia_latisecta	(Reinhardtia_gracilis	Reinhardtia_paiewonskiana)))))))	Serenoa_repens)	Nypa_fruticans);
((((Pseudophoenix_vinifera	((Podococcus_barteri	Orania_palindan)	((Attalea_speciosa	((Elaeis_oleifera	Elaeis_guineensis)	Bactris_major))	(Reinhardtia_latisecta	(Reinhardtia_gracilis	Reinhardtia_paiewonskiana)))))	((Manicaria_saccifera	((Pelagodoxa_henryana	Dictyosperma_album)	(Heterospathe_cagayanensis	(Dypsis_decaryi	(Kentiopsis_piersoniorum	Veitchia_spiralis)))))	(((Oenocarpus_minor	Oenocarpus_bataua)	Prestoea_acuminata)	Geonoma_undata)))	((Phoenix_dactylifera	Serenoa_repens)	(Sclerosperma_profizianum	Sabal_domingensis)))	Nypa_fruticans);
((((Sclerosperma_profizianum	(Pseudophoenix_vinifera	((Podococcus_barteri	Orania_palindan)	((Attalea_speciosa	((Elaeis_oleifera	Elaeis_guineensis)	Bactris_major))	(Reinhardtia_latisecta	(Reinhardtia_gracilis	Reinhardtia_paiewonskiana))))))	((((Oenocarpus_minor	Oenocarpus_bataua)	Prestoea_acuminata)	Geonoma_undata)	(((Dypsis_decaryi	(((Dictyosperma_album	Veitchia_spiralis)	Kentiopsis_piersoniorum)	Heterospathe_cagayanensis))	Pelagodoxa_henryana)	Manicaria_saccifera)))	((Phoenix_dactylifera	Serenoa_repens)	Sabal_domingensis))	Nypa_fruticans);
((((Phoenix_dactylifera	Serenoa_repens)	((Pseudophoenix_vinifera	(((Sclerosperma_profizianum	Podococcus_barteri)	Orania_palindan)	((Attalea_speciosa	((Elaeis_oleifera	Elaeis_guineensis)	Bactris_major))	(Reinhardtia_latisecta	(Reinhardtia_gracilis	Reinhardtia_paiewonskiana)))))	(((((Dypsis_decaryi	((Veitchia_spiralis	(Kentiopsis_piersoniorum	Dictyosperma_album))	Heterospathe_cagayanensis))	Pelagodoxa_henryana)	Manicaria_saccifera)	Geonoma_undata)	((Oenocarpus_minor	Oenocarpus_bataua)	Prestoea_acuminata))))	Sabal_domingensis)	Nypa_fruticans);
((((Pseudophoenix_vinifera	(((Sclerosperma_profizianum	Podococcus_barteri)	Orania_palindan)	((Attalea_speciosa	((Elaeis_oleifera	Elaeis_guineensis)	Bactris_major))	(Reinhardtia_latisecta	(Reinhardtia_gracilis	Reinhardtia_paiewonskiana)))))	((Manicaria_saccifera	(((Oenocarpus_minor	Oenocarpus_bataua)	Prestoea_acuminata)	Pelagodoxa_henryana))	(Dypsis_decaryi	(Geonoma_undata	((Kentiopsis_piersoniorum	Dictyosperma_album)	(Heterospathe_cagayanensis	Veitchia_spiralis))))))	((Phoenix_dactylifera	Sabal_domingensis)	Serenoa_repens))	Nypa_fruticans);
((((Pseudophoenix_vinifera	(((Sclerosperma_profizianum	Podococcus_barteri)	Orania_palindan)	((Attalea_speciosa	((Elaeis_oleifera	Elaeis_guineensis)	Bactris_major))	(Reinhardtia_latisecta	(Reinhardtia_gracilis	Reinhardtia_paiewonskiana)))))	(((Dypsis_decaryi	Manicaria_saccifera)	((Oenocarpus_minor	Oenocarpus_bataua)	Prestoea_acuminata))	((((Geonoma_undata	Kentiopsis_piersoniorum)	(Pelagodoxa_henryana	Veitchia_spiralis))	Heterospathe_cagayanensis)	Dictyosperma_album)))	(Sabal_domingensis	(Phoenix_dactylifera	Serenoa_repens)))	Nypa_fruticans);
((((Pseudophoenix_vinifera	((Podococcus_barteri	Orania_palindan)	(((Elaeis_oleifera	Elaeis_guineensis)	(Bactris_major	(Sclerosperma_profizianum	Attalea_speciosa)))	(Reinhardtia_latisecta	(Reinhardtia_gracilis	Reinhardtia_paiewonskiana)))))	(((Manicaria_saccifera	((Kentiopsis_piersoniorum	Dictyosperma_album)	((Dypsis_decaryi	Heterospathe_cagayanensis)	Veitchia_spiralis)))	((Oenocarpus_minor	Oenocarpus_bataua)	Prestoea_acuminata))	(Geonoma_undata	Pelagodoxa_henryana)))	(Sabal_domingensis	(Phoenix_dactylifera	Serenoa_repens)))	Nypa_fruticans);
((Podococcus_barteri	(Orania_palindan	(((Attalea_speciosa	((Elaeis_oleifera	Elaeis_guineensis)	Bactris_major))	(Reinhardtia_latisecta	(Reinhardtia_gracilis	Reinhardtia_paiewonskiana)))	((Sclerosperma_profizianum	(((Manicaria_saccifera	(Pelagodoxa_henryana	((Dictyosperma_album	(Dypsis_decaryi	Heterospathe_cagayanensis))	(Veitchia_spiralis	(Kentiopsis_piersoniorum	Geonoma_undata)))))	((Oenocarpus_minor	Oenocarpus_bataua)	Prestoea_acuminata))	(Sabal_domingensis	(Phoenix_dactylifera	Serenoa_repens))))	Pseudophoenix_vinifera))))	Nypa_fruticans);
((Serenoa_repens	((((Pseudophoenix_vinifera	((Sclerosperma_profizianum	(Podococcus_barteri	Orania_palindan))	((Attalea_speciosa	((Elaeis_oleifera	Elaeis_guineensis)	Bactris_major))	(Reinhardtia_latisecta	(Reinhardtia_gracilis	Reinhardtia_paiewonskiana)))))	(((Dypsis_decaryi	Manicaria_saccifera)	(Pelagodoxa_henryana	(((Heterospathe_cagayanensis	(Dictyosperma_album	Veitchia_spiralis))	Kentiopsis_piersoniorum)	Geonoma_undata)))	((Oenocarpus_minor	Oenocarpus_bataua)	Prestoea_acuminata)))	Sabal_domingensis)	Phoenix_dactylifera))	Nypa_fruticans);
((((Pseudophoenix_vinifera	((Sclerosperma_profizianum	(Podococcus_barteri	Orania_palindan))	((Attalea_speciosa	((Elaeis_oleifera	Elaeis_guineensis)	Bactris_major))	(Reinhardtia_gracilis	(Reinhardtia_paiewonskiana	Reinhardtia_latisecta)))))	(((Pelagodoxa_henryana	Manicaria_saccifera)	((Dypsis_decaryi	((Heterospathe_cagayanensis	Veitchia_spiralis)	(Dictyosperma_album	Kentiopsis_piersoniorum)))	Geonoma_undata))	((Oenocarpus_minor	Oenocarpus_bataua)	Prestoea_acuminata)))	(Sabal_domingensis	(Phoenix_dactylifera	Serenoa_repens)))	Nypa_fruticans);
((((Serenoa_repens	Phoenix_dactylifera)	Sabal_domingensis)	((Podococcus_barteri	(((Reinhardtia_latisecta	(Reinhardtia_gracilis	Reinhardtia_paiewonskiana))	((Bactris_major	(Elaeis_guineensis	Elaeis_oleifera))	Attalea_speciosa))	(Pseudophoenix_vinifera	Orania_palindan)))	(((Dypsis_decaryi	Heterospathe_cagayanensis)	((Kentiopsis_piersoniorum	(Pelagodoxa_henryana	Dictyosperma_album))	(Sclerosperma_profizianum	Veitchia_spiralis)))	((Geonoma_undata	Manicaria_saccifera)	(Prestoea_acuminata	(Oenocarpus_bataua	Oenocarpus_minor))))))	Nypa_fruticans);
((((Serenoa_repens	Phoenix_dactylifera)	Sabal_domingensis)	(((((Reinhardtia_latisecta	(Reinhardtia_gracilis	Reinhardtia_paiewonskiana))	((Bactris_major	(Elaeis_guineensis	Elaeis_oleifera))	Attalea_speciosa))	((Sclerosperma_profizianum	Podococcus_barteri)	Orania_palindan))	Pseudophoenix_vinifera)	((Geonoma_undata	(((Dypsis_decaryi	Heterospathe_cagayanensis)	(Veitchia_spiralis	Kentiopsis_piersoniorum))	(Pelagodoxa_henryana	Dictyosperma_album)))	(Manicaria_saccifera	(Prestoea_acuminata	(Oenocarpus_bataua	Oenocarpus_minor))))))	Nypa_fruticans);
((((Serenoa_repens	Phoenix_dactylifera)	Sabal_domingensis)	(((((Reinhardtia_latisecta	(Reinhardtia_gracilis	Reinhardtia_paiewonskiana))	((Bactris_major	(Elaeis_guineensis	Elaeis_oleifera))	Attalea_speciosa))	((Sclerosperma_profizianum	Podococcus_barteri)	Orania_palindan))	Pseudophoenix_vinifera)	((Geonoma_undata	(((Dypsis_decaryi	Heterospathe_cagayanensis)	(Veitchia_spiralis	Kentiopsis_piersoniorum))	(Pelagodoxa_henryana	Dictyosperma_album)))	(Manicaria_saccifera	(Prestoea_acuminata	(Oenocarpus_bataua	Oenocarpus_minor))))))	Nypa_fruticans);
((((Serenoa_repens	Phoenix_dactylifera)	Sabal_domingensis)	(((((Reinhardtia_latisecta	(Reinhardtia_gracilis	Reinhardtia_paiewonskiana))	(Bactris_major	((Elaeis_guineensis	Elaeis_oleifera)	Attalea_speciosa)))	(Podococcus_barteri	Orania_palindan))	Pseudophoenix_vinifera)	(((Sclerosperma_profizianum	(Heterospathe_cagayanensis	(Veitchia_spiralis	Kentiopsis_piersoniorum)))	(Dypsis_decaryi	(Pelagodoxa_henryana	Dictyosperma_album)))	((Geonoma_undata	Manicaria_saccifera)	(Prestoea_acuminata	(Oenocarpus_bataua	Oenocarpus_minor))))))	Nypa_fruticans);
((((Serenoa_repens	Phoenix_dactylifera)	Sabal_domingensis)	(((((Reinhardtia_latisecta	(Reinhardtia_gracilis	Reinhardtia_paiewonskiana))	((Sclerosperma_profizianum	Attalea_speciosa)	(Bactris_major	(Elaeis_guineensis	Elaeis_oleifera))))	(Podococcus_barteri	Orania_palindan))	Pseudophoenix_vinifera)	((Manicaria_saccifera	(Geonoma_undata	(Prestoea_acuminata	(Oenocarpus_bataua	Oenocarpus_minor))))	((Pelagodoxa_henryana	Dictyosperma_album)	(((Veitchia_spiralis	Kentiopsis_piersoniorum)	Heterospathe_cagayanensis)	Dypsis_decaryi)))))	Nypa_fruticans);
((Podococcus_barteri	(Orania_palindan	(((((Dypsis_decaryi	Manicaria_saccifera)	(Prestoea_acuminata	(Oenocarpus_bataua	Oenocarpus_minor)))	((Heterospathe_cagayanensis	(Kentiopsis_piersoniorum	Geonoma_undata))	((Pelagodoxa_henryana	Dictyosperma_album)	Veitchia_spiralis)))	(Pseudophoenix_vinifera	(Sclerosperma_profizianum	((Serenoa_repens	Phoenix_dactylifera)	Sabal_domingensis))))	((Reinhardtia_latisecta	(Reinhardtia_gracilis	Reinhardtia_paiewonskiana))	(Attalea_speciosa	(Bactris_major	(Elaeis_guineensis	Elaeis_oleifera)))))))	Nypa_fruticans);
((((Serenoa_repens	Phoenix_dactylifera)	Sabal_domingensis)	(((((Reinhardtia_latisecta	(Reinhardtia_gracilis	Reinhardtia_paiewonskiana))	(Attalea_speciosa	(Bactris_major	(Elaeis_guineensis	Elaeis_oleifera))))	(Podococcus_barteri	Orania_palindan))	((Manicaria_saccifera	(Prestoea_acuminata	(Oenocarpus_bataua	Oenocarpus_minor)))	(Dypsis_decaryi	((Sclerosperma_profizianum	(Kentiopsis_piersoniorum	Geonoma_undata))	((Veitchia_spiralis	(Pelagodoxa_henryana	Dictyosperma_album))	Heterospathe_cagayanensis)))))	Pseudophoenix_vinifera))	Nypa_fruticans);
((Serenoa_repens	((Phoenix_dactylifera	Sabal_domingensis)	((Pseudophoenix_vinifera	(((Reinhardtia_paiewonskiana	(Reinhardtia_gracilis	Reinhardtia_latisecta))	(Bactris_major	((Elaeis_guineensis	Elaeis_oleifera)	Attalea_speciosa)))	((Sclerosperma_profizianum	Podococcus_barteri)	Orania_palindan)))	((Dypsis_decaryi	((((Pelagodoxa_henryana	Dictyosperma_album)	Heterospathe_cagayanensis)	Veitchia_spiralis)	Kentiopsis_piersoniorum))	(Geonoma_undata	((Oenocarpus_bataua	Oenocarpus_minor)	(Manicaria_saccifera	Prestoea_acuminata)))))))	Nypa_fruticans);
((((Serenoa_repens	Phoenix_dactylifera)	Sabal_domingensis)	(((Pseudophoenix_vinifera	(((Reinhardtia_latisecta	(Reinhardtia_paiewonskiana	Reinhardtia_gracilis))	(Attalea_speciosa	(Bactris_major	(Elaeis_guineensis	Elaeis_oleifera))))	Orania_palindan))	((((Prestoea_acuminata	Oenocarpus_bataua)	Oenocarpus_minor)	(Manicaria_saccifera	Geonoma_undata))	(Dypsis_decaryi	((Pelagodoxa_henryana	Dictyosperma_album)	((Veitchia_spiralis	Kentiopsis_piersoniorum)	Heterospathe_cagayanensis)))))	(Sclerosperma_profizianum	Podococcus_barteri)))	Nypa_fruticans);
(((Serenoa_repens	(Phoenix_dactylifera	Sabal_domingensis))	(((Dypsis_decaryi	((Veitchia_spiralis	(Dictyosperma_album	Kentiopsis_piersoniorum))	Heterospathe_cagayanensis))	((Prestoea_acuminata	(Oenocarpus_bataua	Oenocarpus_minor))	((Pelagodoxa_henryana	Manicaria_saccifera)	Geonoma_undata)))	(Pseudophoenix_vinifera	((Orania_palindan	(Sclerosperma_profizianum	Podococcus_barteri))	((Reinhardtia_latisecta	(Reinhardtia_paiewonskiana	Reinhardtia_gracilis))	((Elaeis_guineensis	Elaeis_oleifera)	(Attalea_speciosa	Bactris_major)))))))	Nypa_fruticans);
(((Sabal_domingensis	((Serenoa_repens	Phoenix_dactylifera)	Sclerosperma_profizianum))	((Pseudophoenix_vinifera	((Orania_palindan	Podococcus_barteri)	((Reinhardtia_paiewonskiana	(Reinhardtia_gracilis	Reinhardtia_latisecta))	((Bactris_major	(Elaeis_oleifera	Elaeis_guineensis))	Attalea_speciosa))))	(((Pelagodoxa_henryana	Dictyosperma_album)	((Veitchia_spiralis	(Geonoma_undata	Kentiopsis_piersoniorum))	Heterospathe_cagayanensis))	((Dypsis_decaryi	Manicaria_saccifera)	(Prestoea_acuminata	(Oenocarpus_minor	Oenocarpus_bataua))))))	Nypa_fruticans);
((Podococcus_barteri	((((Reinhardtia_latisecta	(Reinhardtia_paiewonskiana	Reinhardtia_gracilis))	(Bactris_major	((Elaeis_oleifera	Elaeis_guineensis)	Attalea_speciosa)))	(((Sclerosperma_profizianum	((Pelagodoxa_henryana	((Veitchia_spiralis	((Dictyosperma_album	Kentiopsis_piersoniorum)	Heterospathe_cagayanensis))	Geonoma_undata))	((Dypsis_decaryi	Manicaria_saccifera)	(Prestoea_acuminata	(Oenocarpus_minor	Oenocarpus_bataua)))))	(Sabal_domingensis	(Serenoa_repens	Phoenix_dactylifera)))	Pseudophoenix_vinifera))	Orania_palindan))	Nypa_fruticans);
((Sclerosperma_profizianum	((Serenoa_repens	(Sabal_domingensis	Phoenix_dactylifera))	((Pseudophoenix_vinifera	((Orania_palindan	Podococcus_barteri)	((Reinhardtia_latisecta	Reinhardtia_paiewonskiana)	(Attalea_speciosa	((Reinhardtia_gracilis	Bactris_major)	(Elaeis_oleifera	Elaeis_guineensis))))))	((Geonoma_undata	(Pelagodoxa_henryana	(Dypsis_decaryi	(Veitchia_spiralis	((Dictyosperma_album	Kentiopsis_piersoniorum)	Heterospathe_cagayanensis)))))	(Manicaria_saccifera	(Prestoea_acuminata	(Oenocarpus_minor	Oenocarpus_bataua)))))))	Nypa_fruticans);
(((Serenoa_repens	(Sabal_domingensis	Phoenix_dactylifera))	((Pseudophoenix_vinifera	((Orania_palindan	(Sclerosperma_profizianum	Podococcus_barteri))	((Reinhardtia_gracilis	(Reinhardtia_latisecta	Reinhardtia_paiewonskiana))	(Attalea_speciosa	(Bactris_major	(Elaeis_oleifera	Elaeis_guineensis))))))	(((Heterospathe_cagayanensis	Dypsis_decaryi)	(Veitchia_spiralis	(Dictyosperma_album	Kentiopsis_piersoniorum)))	((Geonoma_undata	(Pelagodoxa_henryana	Manicaria_saccifera))	(Prestoea_acuminata	(Oenocarpus_minor	Oenocarpus_bataua))))))	Nypa_fruticans);
((((Phoenix_dactylifera	Serenoa_repens)	Sabal_domingensis)	((((((Kentiopsis_piersoniorum	Geonoma_undata)	((Heterospathe_cagayanensis	(Dictyosperma_album	Pelagodoxa_henryana))	Veitchia_spiralis))	(Prestoea_acuminata	(Oenocarpus_minor	Oenocarpus_bataua)))	(Dypsis_decaryi	Manicaria_saccifera))	Pseudophoenix_vinifera)	(((Orania_palindan	Podococcus_barteri)	Sclerosperma_profizianum)	((Reinhardtia_latisecta	(Reinhardtia_paiewonskiana	Reinhardtia_gracilis))	(Attalea_speciosa	(Bactris_major	(Elaeis_oleifera	Elaeis_guineensis)))))))	Nypa_fruticans);
((((Sclerosperma_profizianum	(((Geonoma_undata	((Veitchia_spiralis	((Kentiopsis_piersoniorum	Dictyosperma_album)	(Dypsis_decaryi	Heterospathe_cagayanensis)))	Pelagodoxa_henryana))	(Manicaria_saccifera	(Prestoea_acuminata	(Oenocarpus_minor	Oenocarpus_bataua))))	(Pseudophoenix_vinifera	((Orania_palindan	Podococcus_barteri)	((Reinhardtia_latisecta	(Reinhardtia_paiewonskiana	Reinhardtia_gracilis))	(Attalea_speciosa	(Bactris_major	(Elaeis_oleifera	Elaeis_guineensis))))))))	(Phoenix_dactylifera	Sabal_domingensis))	Serenoa_repens)	Nypa_fruticans);
(((Sabal_domingensis	(Phoenix_dactylifera	Serenoa_repens))	((Pseudophoenix_vinifera	((Sclerosperma_profizianum	(Orania_palindan	Podococcus_barteri))	((Reinhardtia_latisecta	(Reinhardtia_paiewonskiana	Reinhardtia_gracilis))	((Elaeis_oleifera	Elaeis_guineensis)	(Attalea_speciosa	Bactris_major)))))	(((Geonoma_undata	(((Veitchia_spiralis	(Dypsis_decaryi	Heterospathe_cagayanensis))	Dictyosperma_album)	Kentiopsis_piersoniorum))	(Prestoea_acuminata	(Oenocarpus_minor	Oenocarpus_bataua)))	(Manicaria_saccifera	Pelagodoxa_henryana))))	Nypa_fruticans);
(((Sabal_domingensis	(Phoenix_dactylifera	Serenoa_repens))	((Pseudophoenix_vinifera	((Sclerosperma_profizianum	(Orania_palindan	Podococcus_barteri))	((Reinhardtia_latisecta	(Reinhardtia_paiewonskiana	Reinhardtia_gracilis))	(Attalea_speciosa	(Bactris_major	(Elaeis_oleifera	Elaeis_guineensis))))))	(((Dypsis_decaryi	((Pelagodoxa_henryana	Dictyosperma_album)	(Heterospathe_cagayanensis	((Kentiopsis_piersoniorum	Geonoma_undata)	Veitchia_spiralis))))	(Oenocarpus_minor	(Oenocarpus_bataua	Prestoea_acuminata)))	Manicaria_saccifera)))	Nypa_fruticans);
((((Oenocarpus_minor	Sabal_domingensis)	(Phoenix_dactylifera	Serenoa_repens))	((Pseudophoenix_vinifera	((Orania_palindan	(Podococcus_barteri	Sclerosperma_profizianum))	((Reinhardtia_latisecta	(Reinhardtia_paiewonskiana	Reinhardtia_gracilis))	(Attalea_speciosa	(Bactris_major	(Elaeis_oleifera	Elaeis_guineensis))))))	((((Kentiopsis_piersoniorum	(Heterospathe_cagayanensis	Dypsis_decaryi))	((Pelagodoxa_henryana	Dictyosperma_album)	Veitchia_spiralis))	Geonoma_undata)	((Oenocarpus_bataua	Prestoea_acuminata)	Manicaria_saccifera))))	Nypa_fruticans);
(((Sabal_domingensis	(Phoenix_dactylifera	(Pelagodoxa_henryana	Serenoa_repens)))	((Pseudophoenix_vinifera	((Orania_palindan	Podococcus_barteri)	((Reinhardtia_latisecta	(Reinhardtia_paiewonskiana	Reinhardtia_gracilis))	(Attalea_speciosa	(Bactris_major	(Elaeis_oleifera	Elaeis_guineensis))))))	(((Oenocarpus_minor	Oenocarpus_bataua)	Prestoea_acuminata)	(Geonoma_undata	(Manicaria_saccifera	(((Dictyosperma_album	(Sclerosperma_profizianum	Kentiopsis_piersoniorum))	(Heterospathe_cagayanensis	Dypsis_decaryi))	Veitchia_spiralis))))))	Nypa_fruticans);
((Podococcus_barteri	(Orania_palindan	(((((Geonoma_undata	((Prestoea_acuminata	(Oenocarpus_minor	Oenocarpus_bataua))	(Pelagodoxa_henryana	(Dypsis_decaryi	(Heterospathe_cagayanensis	((Kentiopsis_piersoniorum	Dictyosperma_album)	Veitchia_spiralis))))))	Manicaria_saccifera)	((Serenoa_repens	Phoenix_dactylifera)	Sabal_domingensis))	(Pseudophoenix_vinifera	((Reinhardtia_gracilis	(Reinhardtia_paiewonskiana	Reinhardtia_latisecta))	(Attalea_speciosa	(Bactris_major	(Elaeis_guineensis	Elaeis_oleifera))))))	Sclerosperma_profizianum)))	Nypa_fruticans);
(((((Sclerosperma_profizianum	Serenoa_repens)	Phoenix_dactylifera)	Sabal_domingensis)	((((Geonoma_undata	(Dypsis_decaryi	(((Heterospathe_cagayanensis	Kentiopsis_piersoniorum)	Dictyosperma_album)	Veitchia_spiralis)))	(Pelagodoxa_henryana	Manicaria_saccifera))	(Prestoea_acuminata	(Oenocarpus_minor	Oenocarpus_bataua)))	(Pseudophoenix_vinifera	(((Reinhardtia_latisecta	(Reinhardtia_gracilis	Reinhardtia_paiewonskiana))	(Bactris_major	((Elaeis_guineensis	Elaeis_oleifera)	Attalea_speciosa)))	(Podococcus_barteri	Orania_palindan)))))	Nypa_fruticans);
(((((Sclerosperma_profizianum	Serenoa_repens)	Phoenix_dactylifera)	Sabal_domingensis)	(((((Dictyosperma_album	Pelagodoxa_henryana)	((Veitchia_spiralis	Kentiopsis_piersoniorum)	(Heterospathe_cagayanensis	Dypsis_decaryi)))	Manicaria_saccifera)	(((Oenocarpus_bataua	Oenocarpus_minor)	Prestoea_acuminata)	Geonoma_undata))	(Pseudophoenix_vinifera	(((Reinhardtia_latisecta	(Reinhardtia_gracilis	Reinhardtia_paiewonskiana))	(Attalea_speciosa	(Bactris_major	(Elaeis_guineensis	Elaeis_oleifera))))	(Podococcus_barteri	Orania_palindan)))))	Nypa_fruticans);
(((Serenoa_repens	(Phoenix_dactylifera	Sabal_domingensis))	((((Reinhardtia_latisecta	(Reinhardtia_gracilis	Reinhardtia_paiewonskiana))	(Attalea_speciosa	(Bactris_major	(Elaeis_guineensis	Elaeis_oleifera))))	((Sclerosperma_profizianum	Podococcus_barteri)	Orania_palindan))	(((((Kentiopsis_piersoniorum	Geonoma_undata)	((Veitchia_spiralis	(Dictyosperma_album	Pelagodoxa_henryana))	(Heterospathe_cagayanensis	Dypsis_decaryi)))	Manicaria_saccifera)	((Oenocarpus_bataua	Oenocarpus_minor)	Prestoea_acuminata))	Pseudophoenix_vinifera)))	Nypa_fruticans);
((((Phoenix_dactylifera	Serenoa_repens)	Sabal_domingensis)	((((Reinhardtia_latisecta	(Reinhardtia_gracilis	Reinhardtia_paiewonskiana))	(Attalea_speciosa	(Bactris_major	(Elaeis_guineensis	Elaeis_oleifera))))	((Sclerosperma_profizianum	Podococcus_barteri)	Orania_palindan))	(((Geonoma_undata	(((Heterospathe_cagayanensis	Kentiopsis_piersoniorum)	Veitchia_spiralis)	(Dictyosperma_album	Pelagodoxa_henryana)))	((Dypsis_decaryi	Manicaria_saccifera)	((Oenocarpus_bataua	Oenocarpus_minor)	Prestoea_acuminata)))	Pseudophoenix_vinifera)))	Nypa_fruticans);
((((Phoenix_dactylifera	Serenoa_repens)	Sabal_domingensis)	(((((Heterospathe_cagayanensis	Pelagodoxa_henryana)	(Veitchia_spiralis	Dictyosperma_album))	(Geonoma_undata	Kentiopsis_piersoniorum))	((Dypsis_decaryi	Manicaria_saccifera)	((Oenocarpus_bataua	Oenocarpus_minor)	Prestoea_acuminata)))	(Pseudophoenix_vinifera	(((Reinhardtia_latisecta	(Reinhardtia_gracilis	Reinhardtia_paiewonskiana))	(Attalea_speciosa	(Bactris_major	(Elaeis_guineensis	Elaeis_oleifera))))	((Sclerosperma_profizianum	Podococcus_barteri)	Orania_palindan)))))	Nypa_fruticans);
((((Phoenix_dactylifera	Serenoa_repens)	Sabal_domingensis)	(((((Oenocarpus_bataua	Oenocarpus_minor)	Prestoea_acuminata)	(Dypsis_decaryi	Manicaria_saccifera))	((((Kentiopsis_piersoniorum	Veitchia_spiralis)	Heterospathe_cagayanensis)	Geonoma_undata)	(Dictyosperma_album	Pelagodoxa_henryana)))	(Pseudophoenix_vinifera	(((Reinhardtia_latisecta	(Reinhardtia_gracilis	Reinhardtia_paiewonskiana))	((Elaeis_guineensis	Elaeis_oleifera)	(Attalea_speciosa	Bactris_major)))	((Sclerosperma_profizianum	Podococcus_barteri)	Orania_palindan)))))	Nypa_fruticans);
((((Phoenix_dactylifera	(Sclerosperma_profizianum	Serenoa_repens))	Sabal_domingensis)	(((Manicaria_saccifera	Geonoma_undata)	(((Oenocarpus_bataua	Oenocarpus_minor)	Prestoea_acuminata)	((((Heterospathe_cagayanensis	Kentiopsis_piersoniorum)	Veitchia_spiralis)	(Dictyosperma_album	Pelagodoxa_henryana))	Dypsis_decaryi)))	(Pseudophoenix_vinifera	(((Reinhardtia_latisecta	(Reinhardtia_gracilis	Reinhardtia_paiewonskiana))	(Attalea_speciosa	(Bactris_major	(Elaeis_guineensis	Elaeis_oleifera))))	(Podococcus_barteri	Orania_palindan)))))	Nypa_fruticans);
((((Phoenix_dactylifera	Serenoa_repens)	Sabal_domingensis)	((((((Heterospathe_cagayanensis	(Kentiopsis_piersoniorum	Veitchia_spiralis))	(Dictyosperma_album	Pelagodoxa_henryana))	Dypsis_decaryi)	Manicaria_saccifera)	(((Oenocarpus_bataua	Oenocarpus_minor)	Prestoea_acuminata)	Geonoma_undata))	(Pseudophoenix_vinifera	(((Reinhardtia_latisecta	(Reinhardtia_gracilis	Reinhardtia_paiewonskiana))	(Attalea_speciosa	(Bactris_major	(Elaeis_guineensis	Elaeis_oleifera))))	(Sclerosperma_profizianum	(Podococcus_barteri	Orania_palindan))))))	Nypa_fruticans);
((((Phoenix_dactylifera	Serenoa_repens)	Sabal_domingensis)	(((Geonoma_undata	(((Dictyosperma_album	Pelagodoxa_henryana)	(Heterospathe_cagayanensis	Veitchia_spiralis))	Kentiopsis_piersoniorum))	((Prestoea_acuminata	(Dypsis_decaryi	Manicaria_saccifera))	(Oenocarpus_bataua	Oenocarpus_minor)))	(Pseudophoenix_vinifera	((Orania_palindan	((Reinhardtia_latisecta	(Reinhardtia_gracilis	Reinhardtia_paiewonskiana))	(Attalea_speciosa	(Bactris_major	(Elaeis_guineensis	Elaeis_oleifera)))))	(Sclerosperma_profizianum	Podococcus_barteri)))))	Nypa_fruticans);
((((Phoenix_dactylifera	Serenoa_repens)	Sabal_domingensis)	((Pseudophoenix_vinifera	(((Sclerosperma_profizianum	Podococcus_barteri)	Orania_palindan)	((Reinhardtia_latisecta	(Reinhardtia_paiewonskiana	Reinhardtia_gracilis))	(Attalea_speciosa	(Bactris_major	(Elaeis_guineensis	Elaeis_oleifera))))))	(((Pelagodoxa_henryana	Dictyosperma_album)	((Veitchia_spiralis	Kentiopsis_piersoniorum)	Heterospathe_cagayanensis))	(Geonoma_undata	((Dypsis_decaryi	Manicaria_saccifera)	(Prestoea_acuminata	(Oenocarpus_minor	Oenocarpus_bataua)))))))	Nypa_fruticans);
((Serenoa_repens	((Sabal_domingensis	((Pseudophoenix_vinifera	(((Sclerosperma_profizianum	Podococcus_barteri)	Orania_palindan)	((Reinhardtia_latisecta	(Reinhardtia_paiewonskiana	Reinhardtia_gracilis))	(Attalea_speciosa	(Bactris_major	(Elaeis_guineensis	Elaeis_oleifera))))))	((Prestoea_acuminata	(Dypsis_decaryi	((Pelagodoxa_henryana	Dictyosperma_album)	(Geonoma_undata	((Veitchia_spiralis	Kentiopsis_piersoniorum)	Heterospathe_cagayanensis)))))	(Manicaria_saccifera	(Oenocarpus_minor	Oenocarpus_bataua)))))	Phoenix_dactylifera))	Nypa_fruticans);
((((Pseudophoenix_vinifera	((Sclerosperma_profizianum	(Podococcus_barteri	Orania_palindan))	((Reinhardtia_latisecta	(Reinhardtia_paiewonskiana	Reinhardtia_gracilis))	(Attalea_speciosa	(Bactris_major	(Elaeis_guineensis	Elaeis_oleifera))))))	(((Dypsis_decaryi	((Pelagodoxa_henryana	Dictyosperma_album)	((Veitchia_spiralis	Kentiopsis_piersoniorum)	Heterospathe_cagayanensis)))	Geonoma_undata)	(Manicaria_saccifera	(Prestoea_acuminata	(Oenocarpus_minor	Oenocarpus_bataua)))))	((Phoenix_dactylifera	Serenoa_repens)	Sabal_domingensis))	Nypa_fruticans);
((((Pseudophoenix_vinifera	((Sclerosperma_profizianum	(Podococcus_barteri	Orania_palindan))	((Reinhardtia_latisecta	(Reinhardtia_paiewonskiana	Reinhardtia_gracilis))	(Attalea_speciosa	(Bactris_major	(Elaeis_guineensis	Elaeis_oleifera))))))	(((Dypsis_decaryi	(Pelagodoxa_henryana	((Veitchia_spiralis	(Dictyosperma_album	Kentiopsis_piersoniorum))	Heterospathe_cagayanensis)))	Geonoma_undata)	(Manicaria_saccifera	(Prestoea_acuminata	(Oenocarpus_minor	Oenocarpus_bataua)))))	((Phoenix_dactylifera	Serenoa_repens)	Sabal_domingensis))	Nypa_fruticans);
((((Phoenix_dactylifera	Serenoa_repens)	((Pseudophoenix_vinifera	((Podococcus_barteri	Orania_palindan)	(((Reinhardtia_latisecta	Reinhardtia_gracilis)	Reinhardtia_paiewonskiana)	(Attalea_speciosa	(Bactris_major	(Elaeis_guineensis	Elaeis_oleifera))))))	(Sclerosperma_profizianum	((Geonoma_undata	Manicaria_saccifera)	((Prestoea_acuminata	(Oenocarpus_minor	Oenocarpus_bataua))	((Dictyosperma_album	Pelagodoxa_henryana)	(Veitchia_spiralis	((Heterospathe_cagayanensis	Dypsis_decaryi)	Kentiopsis_piersoniorum))))))))	Sabal_domingensis)	Nypa_fruticans);
(((((Manicaria_saccifera	(Geonoma_undata	(Pelagodoxa_henryana	((Veitchia_spiralis	((Heterospathe_cagayanensis	Dypsis_decaryi)	Dictyosperma_album))	Kentiopsis_piersoniorum))))	(Prestoea_acuminata	(Oenocarpus_minor	Oenocarpus_bataua)))	(Pseudophoenix_vinifera	(((Sclerosperma_profizianum	Podococcus_barteri)	Orania_palindan)	((Reinhardtia_latisecta	(Reinhardtia_gracilis	Reinhardtia_paiewonskiana))	(Attalea_speciosa	(Bactris_major	(Elaeis_guineensis	Elaeis_oleifera)))))))	(Sabal_domingensis	(Phoenix_dactylifera	Serenoa_repens)))	Nypa_fruticans);
(((Pseudophoenix_vinifera	((((Sclerosperma_profizianum	Podococcus_barteri)	Orania_palindan)	((Reinhardtia_latisecta	(Reinhardtia_gracilis	Reinhardtia_paiewonskiana))	(Attalea_speciosa	(Bactris_major	(Elaeis_guineensis	Elaeis_oleifera)))))	(((Pelagodoxa_henryana	Dictyosperma_album)	(Dypsis_decaryi	(Heterospathe_cagayanensis	(Veitchia_spiralis	Kentiopsis_piersoniorum))))	((Geonoma_undata	Manicaria_saccifera)	(Prestoea_acuminata	(Oenocarpus_minor	Oenocarpus_bataua))))))	(Sabal_domingensis	(Phoenix_dactylifera	Serenoa_repens)))	Nypa_fruticans);
((((((Pelagodoxa_henryana	Dictyosperma_album)	((Heterospathe_cagayanensis	Dypsis_decaryi)	(Kentiopsis_piersoniorum	Veitchia_spiralis)))	(Manicaria_saccifera	(Geonoma_undata	(Prestoea_acuminata	(Oenocarpus_minor	Oenocarpus_bataua)))))	(Pseudophoenix_vinifera	(((Sclerosperma_profizianum	Podococcus_barteri)	Orania_palindan)	((Reinhardtia_latisecta	(Reinhardtia_gracilis	Reinhardtia_paiewonskiana))	((Elaeis_guineensis	Elaeis_oleifera)	(Attalea_speciosa	Bactris_major))))))	(Sabal_domingensis	(Phoenix_dactylifera	Serenoa_repens)))	Nypa_fruticans);
(((((Geonoma_undata	((Pelagodoxa_henryana	Dictyosperma_album)	(Dypsis_decaryi	(Heterospathe_cagayanensis	(Kentiopsis_piersoniorum	Veitchia_spiralis)))))	(Manicaria_saccifera	(Prestoea_acuminata	(Oenocarpus_minor	Oenocarpus_bataua))))	(Pseudophoenix_vinifera	(((Sclerosperma_profizianum	Podococcus_barteri)	Orania_palindan)	((Reinhardtia_latisecta	(Reinhardtia_gracilis	Reinhardtia_paiewonskiana))	((Elaeis_guineensis	Elaeis_oleifera)	(Attalea_speciosa	Bactris_major))))))	(Sabal_domingensis	(Phoenix_dactylifera	Serenoa_repens)))	Nypa_fruticans);
((((Sclerosperma_profizianum	Podococcus_barteri)	Orania_palindan)	(((Reinhardtia_latisecta	(Reinhardtia_gracilis	Reinhardtia_paiewonskiana))	(Attalea_speciosa	(Bactris_major	(Elaeis_guineensis	Elaeis_oleifera))))	(((Sabal_domingensis	(Phoenix_dactylifera	Serenoa_repens))	(((((Kentiopsis_piersoniorum	Geonoma_undata)	((Pelagodoxa_henryana	Dictyosperma_album)	Veitchia_spiralis))	Heterospathe_cagayanensis)	Dypsis_decaryi)	(Manicaria_saccifera	(Prestoea_acuminata	(Oenocarpus_minor	Oenocarpus_bataua)))))	Pseudophoenix_vinifera)))	Nypa_fruticans);
(((Sabal_domingensis	(Phoenix_dactylifera	Serenoa_repens))	((Pseudophoenix_vinifera	(((Reinhardtia_gracilis	(Reinhardtia_paiewonskiana	Reinhardtia_latisecta))	(Attalea_speciosa	(Bactris_major	(Elaeis_guineensis	Elaeis_oleifera))))	(Sclerosperma_profizianum	(Orania_palindan	Podococcus_barteri))))	((Pelagodoxa_henryana	(Dypsis_decaryi	(Veitchia_spiralis	((Dictyosperma_album	Kentiopsis_piersoniorum)	Heterospathe_cagayanensis))))	(Geonoma_undata	(Manicaria_saccifera	(Prestoea_acuminata	(Oenocarpus_bataua	Oenocarpus_minor)))))))	Nypa_fruticans);
(((Sabal_domingensis	(Phoenix_dactylifera	Serenoa_repens))	((Pseudophoenix_vinifera	(((Reinhardtia_latisecta	(Reinhardtia_gracilis	Reinhardtia_paiewonskiana))	(Attalea_speciosa	(Bactris_major	(Elaeis_guineensis	Elaeis_oleifera))))	(Orania_palindan	(Sclerosperma_profizianum	Podococcus_barteri))))	(((Dypsis_decaryi	Manicaria_saccifera)	(Prestoea_acuminata	(Oenocarpus_bataua	Oenocarpus_minor)))	((((Dictyosperma_album	Pelagodoxa_henryana)	(Veitchia_spiralis	Kentiopsis_piersoniorum))	Heterospathe_cagayanensis)	Geonoma_undata))))	Nypa_fruticans);
(((Sabal_domingensis	(Phoenix_dactylifera	Serenoa_repens))	((Pseudophoenix_vinifera	(((Reinhardtia_latisecta	(Reinhardtia_gracilis	Reinhardtia_paiewonskiana))	(Attalea_speciosa	(Bactris_major	(Elaeis_guineensis	Elaeis_oleifera))))	(Orania_palindan	Podococcus_barteri)))	(Geonoma_undata	(Manicaria_saccifera	((Dypsis_decaryi	((Dictyosperma_album	Pelagodoxa_henryana)	(Veitchia_spiralis	(Heterospathe_cagayanensis	(Sclerosperma_profizianum	Kentiopsis_piersoniorum)))))	(Prestoea_acuminata	(Oenocarpus_bataua	Oenocarpus_minor)))))))	Nypa_fruticans);
((((Phoenix_dactylifera	Sabal_domingensis)	Serenoa_repens)	((Pseudophoenix_vinifera	(((Reinhardtia_latisecta	(Reinhardtia_gracilis	Reinhardtia_paiewonskiana))	(Attalea_speciosa	(Bactris_major	(Elaeis_guineensis	Elaeis_oleifera))))	(Orania_palindan	(Sclerosperma_profizianum	Podococcus_barteri))))	((Prestoea_acuminata	(Oenocarpus_bataua	Oenocarpus_minor))	((Manicaria_saccifera	(((((Heterospathe_cagayanensis	Dypsis_decaryi)	Pelagodoxa_henryana)	Dictyosperma_album)	Kentiopsis_piersoniorum)	Veitchia_spiralis))	Geonoma_undata))))	Nypa_fruticans);
((((Phoenix_dactylifera	Serenoa_repens)	(Sclerosperma_profizianum	Sabal_domingensis))	((((Orania_palindan	Podococcus_barteri)	((Reinhardtia_latisecta	(Reinhardtia_gracilis	Reinhardtia_paiewonskiana))	(Attalea_speciosa	(Bactris_major	(Elaeis_guineensis	Elaeis_oleifera)))))	Pseudophoenix_vinifera)	((Prestoea_acuminata	(Oenocarpus_bataua	Oenocarpus_minor))	(Manicaria_saccifera	((Geonoma_undata	(Veitchia_spiralis	((Heterospathe_cagayanensis	Dypsis_decaryi)	(Kentiopsis_piersoniorum	Dictyosperma_album))))	Pelagodoxa_henryana)))))	Nypa_fruticans);
(((Serenoa_repens	(Phoenix_dactylifera	Sabal_domingensis))	((((Orania_palindan	(Sclerosperma_profizianum	Podococcus_barteri))	((Reinhardtia_latisecta	(Reinhardtia_gracilis	Reinhardtia_paiewonskiana))	(Bactris_major	((Elaeis_guineensis	Elaeis_oleifera)	Attalea_speciosa))))	Pseudophoenix_vinifera)	((Prestoea_acuminata	(Oenocarpus_bataua	Oenocarpus_minor))	((Dypsis_decaryi	Manicaria_saccifera)	((Pelagodoxa_henryana	Veitchia_spiralis)	(Heterospathe_cagayanensis	(Geonoma_undata	(Kentiopsis_piersoniorum	Dictyosperma_album))))))))	Nypa_fruticans);
(((((Serenoa_repens	Phoenix_dactylifera)	Sabal_domingensis)	((((Orania_palindan	Podococcus_barteri)	((Reinhardtia_latisecta	(Reinhardtia_gracilis	Reinhardtia_paiewonskiana))	((Elaeis_guineensis	Elaeis_oleifera)	(Attalea_speciosa	Bactris_major))))	Pseudophoenix_vinifera)	(Pelagodoxa_henryana	(((Prestoea_acuminata	(Oenocarpus_bataua	Oenocarpus_minor))	Manicaria_saccifera)	(Geonoma_undata	(Dypsis_decaryi	(Kentiopsis_piersoniorum	((Dictyosperma_album	Veitchia_spiralis)	Heterospathe_cagayanensis))))))))	Sclerosperma_profizianum)	Nypa_fruticans);
((((Serenoa_repens	Phoenix_dactylifera)	(Sclerosperma_profizianum	Sabal_domingensis))	((((Orania_palindan	Podococcus_barteri)	((Reinhardtia_latisecta	(Reinhardtia_gracilis	Reinhardtia_paiewonskiana))	(Attalea_speciosa	(Bactris_major	(Elaeis_guineensis	Elaeis_oleifera)))))	Pseudophoenix_vinifera)	(((Geonoma_undata	(Prestoea_acuminata	(Oenocarpus_bataua	Oenocarpus_minor)))	Manicaria_saccifera)	(((Heterospathe_cagayanensis	Dypsis_decaryi)	(Pelagodoxa_henryana	Veitchia_spiralis))	(Kentiopsis_piersoniorum	Dictyosperma_album)))))	Nypa_fruticans);
((((((Orania_palindan	Podococcus_barteri)	((Reinhardtia_latisecta	(Reinhardtia_gracilis	Reinhardtia_paiewonskiana))	(Attalea_speciosa	(Bactris_major	(Elaeis_guineensis	Elaeis_oleifera)))))	Pseudophoenix_vinifera)	(Serenoa_repens	(Phoenix_dactylifera	Sabal_domingensis)))	(((Geonoma_undata	(Prestoea_acuminata	(Oenocarpus_bataua	Oenocarpus_minor)))	Manicaria_saccifera)	((Sclerosperma_profizianum	(Kentiopsis_piersoniorum	Dictyosperma_album))	(((Pelagodoxa_henryana	Veitchia_spiralis)	Dypsis_decaryi)	Heterospathe_cagayanensis))))	Nypa_fruticans);
((((Sabal_domingensis	(Sclerosperma_profizianum	((((Orania_palindan	Podococcus_barteri)	((Reinhardtia_latisecta	(Reinhardtia_gracilis	Reinhardtia_paiewonskiana))	(Attalea_speciosa	(Bactris_major	(Elaeis_guineensis	Elaeis_oleifera)))))	Pseudophoenix_vinifera)	((Dypsis_decaryi	((Pelagodoxa_henryana	Dictyosperma_album)	((Veitchia_spiralis	Kentiopsis_piersoniorum)	Heterospathe_cagayanensis)))	(((Prestoea_acuminata	(Oenocarpus_bataua	Oenocarpus_minor))	Manicaria_saccifera)	Geonoma_undata)))))	Phoenix_dactylifera)	Serenoa_repens)	Nypa_fruticans);
((((((((Reinhardtia_paiewonskiana	Reinhardtia_gracilis)	Reinhardtia_latisecta)	(Attalea_speciosa	((Elaeis_oleifera	Elaeis_guineensis)	Bactris_major)))	((Sclerosperma_profizianum	Podococcus_barteri)	Orania_palindan))	Pseudophoenix_vinifera)	((((Prestoea_acuminata	(Oenocarpus_bataua	Oenocarpus_minor))	((Dictyosperma_album	Pelagodoxa_henryana)	(((Heterospathe_cagayanensis	Kentiopsis_piersoniorum)	Veitchia_spiralis)	Dypsis_decaryi)))	Manicaria_saccifera)	Geonoma_undata))	((Serenoa_repens	Phoenix_dactylifera)	Sabal_domingensis))	Nypa_fruticans);
(((((((((Reinhardtia_paiewonskiana	Reinhardtia_gracilis)	Reinhardtia_latisecta)	(Bactris_major	(Attalea_speciosa	(Elaeis_oleifera	Elaeis_guineensis))))	(Podococcus_barteri	Orania_palindan))	Sclerosperma_profizianum)	Pseudophoenix_vinifera)	(((((Veitchia_spiralis	(Kentiopsis_piersoniorum	Dictyosperma_album))	Heterospathe_cagayanensis)	Dypsis_decaryi)	((Prestoea_acuminata	(Oenocarpus_bataua	Oenocarpus_minor))	Geonoma_undata))	(Manicaria_saccifera	Pelagodoxa_henryana)))	((Serenoa_repens	Phoenix_dactylifera)	Sabal_domingensis))	Nypa_fruticans);
((Podococcus_barteri	(((Serenoa_repens	Phoenix_dactylifera)	(Sclerosperma_profizianum	Sabal_domingensis))	(((((Reinhardtia_paiewonskiana	Reinhardtia_gracilis)	Reinhardtia_latisecta)	(Attalea_speciosa	(Bactris_major	(Elaeis_guineensis	Elaeis_oleifera))))	Orania_palindan)	(Pseudophoenix_vinifera	((Dypsis_decaryi	(Prestoea_acuminata	(Oenocarpus_bataua	Oenocarpus_minor)))	(((((Geonoma_undata	Kentiopsis_piersoniorum)	Veitchia_spiralis)	Heterospathe_cagayanensis)	(Dictyosperma_album	Pelagodoxa_henryana))	Manicaria_saccifera))))))	Nypa_fruticans);
((((((Kentiopsis_piersoniorum	((Dypsis_decaryi	Heterospathe_cagayanensis)	Veitchia_spiralis))	(Dictyosperma_album	Pelagodoxa_henryana))	(((Prestoea_acuminata	(Oenocarpus_bataua	Oenocarpus_minor))	Manicaria_saccifera)	Geonoma_undata))	((Sclerosperma_profizianum	((((Reinhardtia_paiewonskiana	Reinhardtia_gracilis)	Reinhardtia_latisecta)	(Attalea_speciosa	(Bactris_major	(Elaeis_guineensis	Elaeis_oleifera))))	(Podococcus_barteri	Orania_palindan)))	Pseudophoenix_vinifera))	((Serenoa_repens	Phoenix_dactylifera)	Sabal_domingensis))	Nypa_fruticans);
((Serenoa_repens	(Phoenix_dactylifera	((((((Veitchia_spiralis	(Heterospathe_cagayanensis	(Dictyosperma_album	Kentiopsis_piersoniorum)))	Pelagodoxa_henryana)	Dypsis_decaryi)	(((Prestoea_acuminata	(Oenocarpus_bataua	Oenocarpus_minor))	Manicaria_saccifera)	Geonoma_undata))	(((((Reinhardtia_paiewonskiana	Reinhardtia_gracilis)	Reinhardtia_latisecta)	(Attalea_speciosa	(Bactris_major	(Elaeis_guineensis	Elaeis_oleifera))))	(Podococcus_barteri	Orania_palindan))	Pseudophoenix_vinifera))	(Sclerosperma_profizianum	Sabal_domingensis))))	Nypa_fruticans);
((((((Dypsis_decaryi	((Kentiopsis_piersoniorum	Heterospathe_cagayanensis)	Veitchia_spiralis))	(Pelagodoxa_henryana	Dictyosperma_album))	((Manicaria_saccifera	Geonoma_undata)	(Prestoea_acuminata	(Oenocarpus_bataua	Oenocarpus_minor))))	(((((Reinhardtia_paiewonskiana	Reinhardtia_gracilis)	Reinhardtia_latisecta)	(Attalea_speciosa	(Bactris_major	(Elaeis_guineensis	Elaeis_oleifera))))	((Sclerosperma_profizianum	Podococcus_barteri)	Orania_palindan))	Pseudophoenix_vinifera))	(Sabal_domingensis	(Phoenix_dactylifera	Serenoa_repens)))	Nypa_fruticans);
(((((Geonoma_undata	((((Heterospathe_cagayanensis	Dypsis_decaryi)	Dictyosperma_album)	Veitchia_spiralis)	Kentiopsis_piersoniorum))	(Manicaria_saccifera	(Prestoea_acuminata	(Oenocarpus_bataua	Oenocarpus_minor))))	(((((Reinhardtia_paiewonskiana	Reinhardtia_gracilis)	Reinhardtia_latisecta)	(Attalea_speciosa	(Bactris_major	(Elaeis_guineensis	Elaeis_oleifera))))	((Sclerosperma_profizianum	Podococcus_barteri)	Orania_palindan))	Pseudophoenix_vinifera))	((Pelagodoxa_henryana	Sabal_domingensis)	(Phoenix_dactylifera	Serenoa_repens)))	Nypa_fruticans);
((((((Prestoea_acuminata	(Oenocarpus_bataua	Oenocarpus_minor))	Geonoma_undata)	((((((Pelagodoxa_henryana	Veitchia_spiralis)	(Sclerosperma_profizianum	Kentiopsis_piersoniorum))	Dictyosperma_album)	Heterospathe_cagayanensis)	Dypsis_decaryi)	Manicaria_saccifera))	(((((Reinhardtia_paiewonskiana	Reinhardtia_gracilis)	Reinhardtia_latisecta)	(Attalea_speciosa	(Bactris_major	(Elaeis_guineensis	Elaeis_oleifera))))	(Podococcus_barteri	Orania_palindan))	Pseudophoenix_vinifera))	(Sabal_domingensis	(Phoenix_dactylifera	Serenoa_repens)))	Nypa_fruticans);
((((Geonoma_undata	(Manicaria_saccifera	((((Dictyosperma_album	(Veitchia_spiralis	(Dypsis_decaryi	Heterospathe_cagayanensis)))	Kentiopsis_piersoniorum)	Pelagodoxa_henryana)	(Prestoea_acuminata	(Oenocarpus_bataua	Oenocarpus_minor)))))	(Sclerosperma_profizianum	((Podococcus_barteri	(Orania_palindan	(((Reinhardtia_paiewonskiana	Reinhardtia_gracilis)	Reinhardtia_latisecta)	(Attalea_speciosa	(Bactris_major	(Elaeis_guineensis	Elaeis_oleifera))))))	Pseudophoenix_vinifera)))	((Phoenix_dactylifera	Sabal_domingensis)	Serenoa_repens))	Nypa_fruticans);
((((((Pelagodoxa_henryana	Dictyosperma_album)	((Dypsis_decaryi	(Prestoea_acuminata	(Oenocarpus_bataua	Oenocarpus_minor)))	Manicaria_saccifera))	(((Geonoma_undata	Kentiopsis_piersoniorum)	Veitchia_spiralis)	Heterospathe_cagayanensis))	(((((Reinhardtia_paiewonskiana	Reinhardtia_gracilis)	Reinhardtia_latisecta)	(Attalea_speciosa	(Bactris_major	(Elaeis_guineensis	Elaeis_oleifera))))	((Sclerosperma_profizianum	Podococcus_barteri)	Orania_palindan))	Pseudophoenix_vinifera))	((Phoenix_dactylifera	Sabal_domingensis)	Serenoa_repens))	Nypa_fruticans);
(((Sabal_domingensis	(Serenoa_repens	Phoenix_dactylifera))	((((Sclerosperma_profizianum	Podococcus_barteri)	(Pseudophoenix_vinifera	Orania_palindan))	((Reinhardtia_latisecta	(Reinhardtia_gracilis	Reinhardtia_paiewonskiana))	(((Elaeis_oleifera	Elaeis_guineensis)	Bactris_major)	Attalea_speciosa)))	((((Oenocarpus_minor	Oenocarpus_bataua)	Prestoea_acuminata)	Geonoma_undata)	(((Dictyosperma_album	Pelagodoxa_henryana)	((Dypsis_decaryi	Heterospathe_cagayanensis)	(Kentiopsis_piersoniorum	Veitchia_spiralis)))	Manicaria_saccifera))))	Nypa_fruticans);
((Sabal_domingensis	(((Sclerosperma_profizianum	Serenoa_repens)	Phoenix_dactylifera)	(((((Oenocarpus_minor	Oenocarpus_bataua)	Prestoea_acuminata)	(Manicaria_saccifera	Geonoma_undata))	((Dictyosperma_album	Pelagodoxa_henryana)	(Heterospathe_cagayanensis	((Dypsis_decaryi	Kentiopsis_piersoniorum)	Veitchia_spiralis))))	((((Reinhardtia_latisecta	(Reinhardtia_gracilis	Reinhardtia_paiewonskiana))	(((Elaeis_oleifera	Elaeis_guineensis)	Bactris_major)	Attalea_speciosa))	(Podococcus_barteri	Orania_palindan))	Pseudophoenix_vinifera))))	Nypa_fruticans);
(((((((Oenocarpus_minor	Oenocarpus_bataua)	Prestoea_acuminata)	(Manicaria_saccifera	Pelagodoxa_henryana))	(Geonoma_undata	((Veitchia_spiralis	(Dictyosperma_album	Kentiopsis_piersoniorum))	(Heterospathe_cagayanensis	Dypsis_decaryi))))	((((Reinhardtia_latisecta	(Reinhardtia_gracilis	Reinhardtia_paiewonskiana))	(((Elaeis_oleifera	Elaeis_guineensis)	Bactris_major)	Attalea_speciosa))	(Podococcus_barteri	Orania_palindan))	Pseudophoenix_vinifera))	((Phoenix_dactylifera	(Sclerosperma_profizianum	Sabal_domingensis))	Serenoa_repens))	Nypa_fruticans);
(((((Pelagodoxa_henryana	((Veitchia_spiralis	(Dictyosperma_album	Kentiopsis_piersoniorum))	(Heterospathe_cagayanensis	Dypsis_decaryi)))	(((Oenocarpus_minor	Oenocarpus_bataua)	Prestoea_acuminata)	(Geonoma_undata	Manicaria_saccifera)))	((((Reinhardtia_latisecta	(Reinhardtia_gracilis	Reinhardtia_paiewonskiana))	(((Elaeis_oleifera	Elaeis_guineensis)	Bactris_major)	Attalea_speciosa))	((Sclerosperma_profizianum	Podococcus_barteri)	Orania_palindan))	Pseudophoenix_vinifera))	(Sabal_domingensis	(Phoenix_dactylifera	Serenoa_repens)))	Nypa_fruticans);
((((((Prestoea_acuminata	Manicaria_saccifera)	(Geonoma_undata	(((Pelagodoxa_henryana	Dictyosperma_album)	((Kentiopsis_piersoniorum	Heterospathe_cagayanensis)	Veitchia_spiralis))	Dypsis_decaryi)))	(Oenocarpus_minor	Oenocarpus_bataua))	((((Reinhardtia_latisecta	(Reinhardtia_gracilis	Reinhardtia_paiewonskiana))	(((Elaeis_oleifera	Elaeis_guineensis)	Bactris_major)	Attalea_speciosa))	((Sclerosperma_profizianum	Podococcus_barteri)	Orania_palindan))	Pseudophoenix_vinifera))	(Sabal_domingensis	(Phoenix_dactylifera	Serenoa_repens)))	Nypa_fruticans);
((((((Sclerosperma_profizianum	((Dictyosperma_album	(Kentiopsis_piersoniorum	Veitchia_spiralis))	Heterospathe_cagayanensis))	Dypsis_decaryi)	((Manicaria_saccifera	(Prestoea_acuminata	(Oenocarpus_bataua	Oenocarpus_minor)))	Geonoma_undata))	((((Reinhardtia_latisecta	(Reinhardtia_gracilis	Reinhardtia_paiewonskiana))	(((Elaeis_oleifera	Elaeis_guineensis)	Bactris_major)	Attalea_speciosa))	(Podococcus_barteri	Orania_palindan))	Pseudophoenix_vinifera))	(Sabal_domingensis	((Pelagodoxa_henryana	Phoenix_dactylifera)	Serenoa_repens)))	Nypa_fruticans);
(((((Geonoma_undata	((Prestoea_acuminata	(((Kentiopsis_piersoniorum	(Veitchia_spiralis	Dictyosperma_album))	Heterospathe_cagayanensis)	Pelagodoxa_henryana))	Dypsis_decaryi))	(Manicaria_saccifera	(Oenocarpus_bataua	Oenocarpus_minor)))	((((Reinhardtia_gracilis	(Reinhardtia_paiewonskiana	Reinhardtia_latisecta))	(((Elaeis_oleifera	Elaeis_guineensis)	Bactris_major)	Attalea_speciosa))	(Podococcus_barteri	Orania_palindan))	Pseudophoenix_vinifera))	(Sclerosperma_profizianum	((Phoenix_dactylifera	Serenoa_repens)	Sabal_domingensis)))	Nypa_fruticans);
(((Sclerosperma_profizianum	(((((Pelagodoxa_henryana	Veitchia_spiralis)	((Heterospathe_cagayanensis	Dypsis_decaryi)	(Dictyosperma_album	(Geonoma_undata	Kentiopsis_piersoniorum))))	Manicaria_saccifera)	(Prestoea_acuminata	(Oenocarpus_bataua	Oenocarpus_minor)))	((((Reinhardtia_latisecta	(Reinhardtia_gracilis	Reinhardtia_paiewonskiana))	(((Elaeis_oleifera	Elaeis_guineensis)	Bactris_major)	Attalea_speciosa))	(Podococcus_barteri	Orania_palindan))	Pseudophoenix_vinifera)))	((Phoenix_dactylifera	Serenoa_repens)	Sabal_domingensis))	Nypa_fruticans);
((((((((Veitchia_spiralis	((Pelagodoxa_henryana	Heterospathe_cagayanensis)	Dypsis_decaryi))	(Kentiopsis_piersoniorum	Dictyosperma_album))	Geonoma_undata)	Manicaria_saccifera)	(Prestoea_acuminata	(Oenocarpus_bataua	Oenocarpus_minor)))	((((Reinhardtia_latisecta	(Reinhardtia_gracilis	Reinhardtia_paiewonskiana))	((Bactris_major	(Elaeis_oleifera	Elaeis_guineensis))	Attalea_speciosa))	((Sclerosperma_profizianum	Podococcus_barteri)	Orania_palindan))	Pseudophoenix_vinifera))	((Phoenix_dactylifera	Serenoa_repens)	Sabal_domingensis))	Nypa_fruticans);
(((((Manicaria_saccifera	(((Heterospathe_cagayanensis	Dypsis_decaryi)	(Kentiopsis_piersoniorum	Veitchia_spiralis))	(Dictyosperma_album	Pelagodoxa_henryana)))	((Prestoea_acuminata	(Oenocarpus_bataua	Oenocarpus_minor))	Geonoma_undata))	(((Sclerosperma_profizianum	Podococcus_barteri)	(Orania_palindan	((Reinhardtia_latisecta	(Reinhardtia_gracilis	Reinhardtia_paiewonskiana))	((Elaeis_oleifera	Elaeis_guineensis)	(Attalea_speciosa	Bactris_major)))))	Pseudophoenix_vinifera))	((Phoenix_dactylifera	Serenoa_repens)	Sabal_domingensis))	Nypa_fruticans);
((((Pseudophoenix_vinifera	(((Sclerosperma_profizianum	Podococcus_barteri)	Orania_palindan)	((((Elaeis_oleifera	Elaeis_guineensis)	Bactris_major)	Attalea_speciosa)	(Reinhardtia_latisecta	(Reinhardtia_gracilis	Reinhardtia_paiewonskiana)))))	((Pelagodoxa_henryana	Manicaria_saccifera)	((Prestoea_acuminata	(Oenocarpus_bataua	Oenocarpus_minor))	(Geonoma_undata	(Veitchia_spiralis	((Dypsis_decaryi	Heterospathe_cagayanensis)	(Kentiopsis_piersoniorum	Dictyosperma_album)))))))	(Serenoa_repens	(Phoenix_dactylifera	Sabal_domingensis)))	Nypa_fruticans);
((((Sclerosperma_profizianum	Podococcus_barteri)	Orania_palindan)	((((Pelagodoxa_henryana	Phoenix_dactylifera)	Serenoa_repens)	Sabal_domingensis)	((Pseudophoenix_vinifera	((((Elaeis_oleifera	Elaeis_guineensis)	Bactris_major)	Attalea_speciosa)	(Reinhardtia_latisecta	(Reinhardtia_gracilis	Reinhardtia_paiewonskiana))))	(((Manicaria_saccifera	Prestoea_acuminata)	(Oenocarpus_bataua	Oenocarpus_minor))	(Geonoma_undata	(Veitchia_spiralis	(Dypsis_decaryi	(Heterospathe_cagayanensis	(Kentiopsis_piersoniorum	Dictyosperma_album)))))))))	Nypa_fruticans);
(((Serenoa_repens	(Phoenix_dactylifera	Sabal_domingensis))	((Heterospathe_cagayanensis	((Prestoea_acuminata	(Oenocarpus_bataua	Oenocarpus_minor))	((Dypsis_decaryi	Manicaria_saccifera)	((Dictyosperma_album	Pelagodoxa_henryana)	(Veitchia_spiralis	(Geonoma_undata	Kentiopsis_piersoniorum))))))	((((Sclerosperma_profizianum	Podococcus_barteri)	Orania_palindan)	((((Elaeis_oleifera	Elaeis_guineensis)	Bactris_major)	Attalea_speciosa)	(Reinhardtia_latisecta	(Reinhardtia_gracilis	Reinhardtia_paiewonskiana))))	Pseudophoenix_vinifera)))	Nypa_fruticans);
((Serenoa_repens	((Phoenix_dactylifera	Sabal_domingensis)	(((((Kentiopsis_piersoniorum	((Veitchia_spiralis	Sclerosperma_profizianum)	((Dypsis_decaryi	Heterospathe_cagayanensis)	Dictyosperma_album)))	Geonoma_undata)	(Prestoea_acuminata	(Oenocarpus_bataua	Oenocarpus_minor)))	(Manicaria_saccifera	Pelagodoxa_henryana))	(((Podococcus_barteri	Orania_palindan)	(((Elaeis_oleifera	Elaeis_guineensis)	(Bactris_major	Attalea_speciosa))	(Reinhardtia_latisecta	(Reinhardtia_gracilis	Reinhardtia_paiewonskiana))))	Pseudophoenix_vinifera))))	Nypa_fruticans);
(((((((Sclerosperma_profizianum	Podococcus_barteri)	Orania_palindan)	((Attalea_speciosa	((Elaeis_oleifera	Elaeis_guineensis)	Bactris_major))	(Reinhardtia_latisecta	(Reinhardtia_gracilis	Reinhardtia_paiewonskiana))))	Pseudophoenix_vinifera)	(Pelagodoxa_henryana	((((((Kentiopsis_piersoniorum	Heterospathe_cagayanensis)	Dictyosperma_album)	Veitchia_spiralis)	Dypsis_decaryi)	Manicaria_saccifera)	((Prestoea_acuminata	(Oenocarpus_bataua	Oenocarpus_minor))	Geonoma_undata))))	((Phoenix_dactylifera	Serenoa_repens)	Sabal_domingensis))	Nypa_fruticans);
(((((((Attalea_speciosa	((Elaeis_oleifera	Elaeis_guineensis)	Bactris_major))	(Reinhardtia_gracilis	(Reinhardtia_paiewonskiana	Reinhardtia_latisecta)))	(Sclerosperma_profizianum	Podococcus_barteri))	(Pseudophoenix_vinifera	Orania_palindan))	(((Prestoea_acuminata	(Oenocarpus_bataua	Oenocarpus_minor))	(Geonoma_undata	(Kentiopsis_piersoniorum	(((Dypsis_decaryi	Heterospathe_cagayanensis)	Veitchia_spiralis)	(Pelagodoxa_henryana	Dictyosperma_album)))))	Manicaria_saccifera))	((Phoenix_dactylifera	Serenoa_repens)	Sabal_domingensis))	Nypa_fruticans);
(((((Podococcus_barteri	((Pseudophoenix_vinifera	Orania_palindan)	((Attalea_speciosa	((Elaeis_oleifera	Elaeis_guineensis)	Bactris_major))	(Reinhardtia_latisecta	(Reinhardtia_gracilis	Reinhardtia_paiewonskiana)))))	Sclerosperma_profizianum)	((((Prestoea_acuminata	(Oenocarpus_bataua	Oenocarpus_minor))	((Veitchia_spiralis	((Dypsis_decaryi	Heterospathe_cagayanensis)	(Kentiopsis_piersoniorum	Dictyosperma_album)))	Pelagodoxa_henryana))	Manicaria_saccifera)	Geonoma_undata))	((Phoenix_dactylifera	Serenoa_repens)	Sabal_domingensis))	Nypa_fruticans);
((Sabal_domingensis	(((Phoenix_dactylifera	Serenoa_repens)	((((Attalea_speciosa	((Elaeis_oleifera	Elaeis_guineensis)	Bactris_major))	(Reinhardtia_latisecta	(Reinhardtia_gracilis	Reinhardtia_paiewonskiana)))	((Orania_palindan	Podococcus_barteri)	Pseudophoenix_vinifera))	(((Prestoea_acuminata	(Oenocarpus_bataua	Oenocarpus_minor))	(Geonoma_undata	((Pelagodoxa_henryana	Dictyosperma_album)	(((Dypsis_decaryi	Heterospathe_cagayanensis)	Kentiopsis_piersoniorum)	Veitchia_spiralis))))	Manicaria_saccifera)))	Sclerosperma_profizianum))	Nypa_fruticans);
((((Pseudophoenix_vinifera	(((Attalea_speciosa	((Elaeis_oleifera	Elaeis_guineensis)	Bactris_major))	(Reinhardtia_latisecta	(Reinhardtia_gracilis	Reinhardtia_paiewonskiana)))	(Orania_palindan	Podococcus_barteri)))	((((Prestoea_acuminata	(Oenocarpus_bataua	Oenocarpus_minor))	Geonoma_undata)	Manicaria_saccifera)	((((Pelagodoxa_henryana	Dictyosperma_album)	(Dypsis_decaryi	Veitchia_spiralis))	Heterospathe_cagayanensis)	Kentiopsis_piersoniorum)))	(Sclerosperma_profizianum	((Phoenix_dactylifera	Serenoa_repens)	Sabal_domingensis)))	Nypa_fruticans);
((((Pseudophoenix_vinifera	((((Elaeis_oleifera	Elaeis_guineensis)	(Bactris_major	Attalea_speciosa))	(Reinhardtia_latisecta	(Reinhardtia_gracilis	Reinhardtia_paiewonskiana)))	(Orania_palindan	Podococcus_barteri)))	(((Prestoea_acuminata	(Oenocarpus_bataua	Oenocarpus_minor))	Manicaria_saccifera)	(Geonoma_undata	((Pelagodoxa_henryana	Dictyosperma_album)	((Heterospathe_cagayanensis	Dypsis_decaryi)	(Veitchia_spiralis	Kentiopsis_piersoniorum))))))	(Sclerosperma_profizianum	((Phoenix_dactylifera	Serenoa_repens)	Sabal_domingensis)))	Nypa_fruticans);
(((Sabal_domingensis	(Serenoa_repens	Phoenix_dactylifera))	((((Sclerosperma_profizianum	Podococcus_barteri)	(Pseudophoenix_vinifera	Orania_palindan))	(((Reinhardtia_paiewonskiana	Reinhardtia_latisecta)	Reinhardtia_gracilis)	((Elaeis_oleifera	Elaeis_guineensis)	(Attalea_speciosa	Bactris_major))))	(((Heterospathe_cagayanensis	((Kentiopsis_piersoniorum	Veitchia_spiralis)	Dypsis_decaryi))	(Dictyosperma_album	Pelagodoxa_henryana))	((Manicaria_saccifera	(Prestoea_acuminata	(Oenocarpus_bataua	Oenocarpus_minor)))	Geonoma_undata))))	Nypa_fruticans);
(((Sabal_domingensis	(Serenoa_repens	Phoenix_dactylifera))	(((((Reinhardtia_latisecta	(Reinhardtia_gracilis	Reinhardtia_paiewonskiana))	((Elaeis_oleifera	Elaeis_guineensis)	(Attalea_speciosa	Bactris_major)))	(Sclerosperma_profizianum	(Podococcus_barteri	Orania_palindan)))	Pseudophoenix_vinifera)	((Prestoea_acuminata	(Oenocarpus_bataua	Oenocarpus_minor))	((Geonoma_undata	((Dypsis_decaryi	((Kentiopsis_piersoniorum	Dictyosperma_album)	(Heterospathe_cagayanensis	Veitchia_spiralis)))	Pelagodoxa_henryana))	Manicaria_saccifera))))	Nypa_fruticans);
(((Sabal_domingensis	(Serenoa_repens	Phoenix_dactylifera))	(((((Reinhardtia_latisecta	(Reinhardtia_gracilis	Reinhardtia_paiewonskiana))	(Attalea_speciosa	(Bactris_major	(Elaeis_oleifera	Elaeis_guineensis))))	(Sclerosperma_profizianum	(Podococcus_barteri	Orania_palindan)))	Pseudophoenix_vinifera)	((Prestoea_acuminata	(Oenocarpus_bataua	Oenocarpus_minor))	((Geonoma_undata	(((Kentiopsis_piersoniorum	Veitchia_spiralis)	Heterospathe_cagayanensis)	((Dictyosperma_album	Pelagodoxa_henryana)	Dypsis_decaryi)))	Manicaria_saccifera))))	Nypa_fruticans);
(((Sabal_domingensis	(Serenoa_repens	Phoenix_dactylifera))	(((((Reinhardtia_latisecta	(Reinhardtia_gracilis	Reinhardtia_paiewonskiana))	(Bactris_major	((Elaeis_oleifera	Elaeis_guineensis)	Attalea_speciosa)))	(Orania_palindan	(Sclerosperma_profizianum	Podococcus_barteri)))	Pseudophoenix_vinifera)	((Prestoea_acuminata	(Oenocarpus_bataua	Oenocarpus_minor))	((((Dictyosperma_album	Pelagodoxa_henryana)	(Veitchia_spiralis	(Kentiopsis_piersoniorum	(Heterospathe_cagayanensis	Dypsis_decaryi))))	Geonoma_undata)	Manicaria_saccifera))))	Nypa_fruticans);
(((Sabal_domingensis	(Serenoa_repens	Phoenix_dactylifera))	(((((Sclerosperma_profizianum	(Reinhardtia_latisecta	(Reinhardtia_gracilis	Reinhardtia_paiewonskiana)))	(Attalea_speciosa	(Bactris_major	(Elaeis_oleifera	Elaeis_guineensis))))	(Orania_palindan	Podococcus_barteri))	Pseudophoenix_vinifera)	((Prestoea_acuminata	(Oenocarpus_minor	Oenocarpus_bataua))	((((Dictyosperma_album	Pelagodoxa_henryana)	((Kentiopsis_piersoniorum	Veitchia_spiralis)	Heterospathe_cagayanensis))	Geonoma_undata)	(Dypsis_decaryi	Manicaria_saccifera)))))	Nypa_fruticans);
((((Sabal_domingensis	Phoenix_dactylifera)	(((((Reinhardtia_latisecta	Reinhardtia_gracilis)	Reinhardtia_paiewonskiana)	(Attalea_speciosa	(Bactris_major	(Elaeis_oleifera	Elaeis_guineensis))))	((Orania_palindan	(Sclerosperma_profizianum	Podococcus_barteri))	Pseudophoenix_vinifera))	(((Oenocarpus_minor	Oenocarpus_bataua)	Prestoea_acuminata)	(((((Dictyosperma_album	Pelagodoxa_henryana)	(Veitchia_spiralis	Kentiopsis_piersoniorum))	(Dypsis_decaryi	Heterospathe_cagayanensis))	Geonoma_undata)	Manicaria_saccifera))))	Serenoa_repens)	Nypa_fruticans);
(((((((Dictyosperma_album	Pelagodoxa_henryana)	((Veitchia_spiralis	Kentiopsis_piersoniorum)	(Dypsis_decaryi	Heterospathe_cagayanensis)))	Geonoma_undata)	(Manicaria_saccifera	((Oenocarpus_minor	Oenocarpus_bataua)	Prestoea_acuminata)))	(((((Reinhardtia_latisecta	Reinhardtia_gracilis)	Reinhardtia_paiewonskiana)	((Elaeis_oleifera	Elaeis_guineensis)	(Attalea_speciosa	Bactris_major)))	(Orania_palindan	(Sclerosperma_profizianum	Podococcus_barteri)))	Pseudophoenix_vinifera))	((Phoenix_dactylifera	Serenoa_repens)	Sabal_domingensis))	Nypa_fruticans);
((((((((Dictyosperma_album	Pelagodoxa_henryana)	((Veitchia_spiralis	Kentiopsis_piersoniorum)	(Dypsis_decaryi	Heterospathe_cagayanensis)))	Geonoma_undata)	(Manicaria_saccifera	((Oenocarpus_minor	Oenocarpus_bataua)	Prestoea_acuminata)))	(((Reinhardtia_latisecta	(Reinhardtia_gracilis	Reinhardtia_paiewonskiana))	(Attalea_speciosa	(Bactris_major	(Elaeis_oleifera	Elaeis_guineensis))))	Pseudophoenix_vinifera))	(Orania_palindan	(Sclerosperma_profizianum	Podococcus_barteri)))	((Phoenix_dactylifera	Serenoa_repens)	Sabal_domingensis))	Nypa_fruticans);
(((((((Veitchia_spiralis	(Dictyosperma_album	Kentiopsis_piersoniorum))	((Pelagodoxa_henryana	Dypsis_decaryi)	Heterospathe_cagayanensis))	Geonoma_undata)	(Manicaria_saccifera	((Oenocarpus_minor	Oenocarpus_bataua)	Prestoea_acuminata)))	(((Sclerosperma_profizianum	(Podococcus_barteri	Orania_palindan))	((Reinhardtia_latisecta	(Reinhardtia_gracilis	Reinhardtia_paiewonskiana))	(Attalea_speciosa	(Bactris_major	(Elaeis_oleifera	Elaeis_guineensis)))))	Pseudophoenix_vinifera))	((Phoenix_dactylifera	Serenoa_repens)	Sabal_domingensis))	Nypa_fruticans);
((((((Dypsis_decaryi	Manicaria_saccifera)	(((Oenocarpus_minor	Oenocarpus_bataua)	Prestoea_acuminata)	((Geonoma_undata	(Heterospathe_cagayanensis	(Kentiopsis_piersoniorum	Veitchia_spiralis)))	(Dictyosperma_album	Pelagodoxa_henryana))))	(((Podococcus_barteri	Orania_palindan)	((Reinhardtia_latisecta	(Reinhardtia_gracilis	Reinhardtia_paiewonskiana))	(Attalea_speciosa	(Bactris_major	(Elaeis_oleifera	Elaeis_guineensis)))))	Pseudophoenix_vinifera))	((Phoenix_dactylifera	Serenoa_repens)	Sabal_domingensis))	Sclerosperma_profizianum)	Nypa_fruticans);
(((Orania_palindan	(((((Elaeis_guineensis	Elaeis_oleifera)	Bactris_major)	Attalea_speciosa)	((Reinhardtia_gracilis	Reinhardtia_paiewonskiana)	Reinhardtia_latisecta))	((Pseudophoenix_vinifera	((Sabal_domingensis	(Phoenix_dactylifera	Serenoa_repens))	((((Pelagodoxa_henryana	Dictyosperma_album)	((Veitchia_spiralis	(Geonoma_undata	Kentiopsis_piersoniorum))	Heterospathe_cagayanensis))	((Oenocarpus_minor	Oenocarpus_bataua)	Prestoea_acuminata))	(Manicaria_saccifera	Dypsis_decaryi))))	Sclerosperma_profizianum)))	Podococcus_barteri)	Nypa_fruticans);
(((Sabal_domingensis	(Phoenix_dactylifera	Serenoa_repens))	((((((Pelagodoxa_henryana	Dictyosperma_album)	((Kentiopsis_piersoniorum	Heterospathe_cagayanensis)	Veitchia_spiralis))	Geonoma_undata)	((Oenocarpus_minor	Oenocarpus_bataua)	Prestoea_acuminata))	(Manicaria_saccifera	Dypsis_decaryi))	(((Sclerosperma_profizianum	(Podococcus_barteri	Orania_palindan))	((((Elaeis_guineensis	Elaeis_oleifera)	Bactris_major)	Attalea_speciosa)	((Reinhardtia_gracilis	Reinhardtia_paiewonskiana)	Reinhardtia_latisecta)))	Pseudophoenix_vinifera)))	Nypa_fruticans);
(((Sabal_domingensis	(Phoenix_dactylifera	Serenoa_repens))	((((((Oenocarpus_minor	Oenocarpus_bataua)	Prestoea_acuminata)	Sclerosperma_profizianum)	Pelagodoxa_henryana)	((Manicaria_saccifera	Dypsis_decaryi)	((((Dictyosperma_album	Kentiopsis_piersoniorum)	Heterospathe_cagayanensis)	Veitchia_spiralis)	Geonoma_undata)))	(((Podococcus_barteri	Orania_palindan)	(((Elaeis_guineensis	Elaeis_oleifera)	(Bactris_major	Attalea_speciosa))	((Reinhardtia_gracilis	Reinhardtia_paiewonskiana)	Reinhardtia_latisecta)))	Pseudophoenix_vinifera)))	Nypa_fruticans);
(((Sabal_domingensis	(Phoenix_dactylifera	Serenoa_repens))	(((((Oenocarpus_minor	Oenocarpus_bataua)	Prestoea_acuminata)	(Manicaria_saccifera	(Pelagodoxa_henryana	((Heterospathe_cagayanensis	Geonoma_undata)	((Sclerosperma_profizianum	(Dictyosperma_album	Kentiopsis_piersoniorum))	Veitchia_spiralis)))))	Dypsis_decaryi)	(((Podococcus_barteri	Orania_palindan)	((Attalea_speciosa	((Elaeis_guineensis	Elaeis_oleifera)	Bactris_major))	((Reinhardtia_gracilis	Reinhardtia_paiewonskiana)	Reinhardtia_latisecta)))	Pseudophoenix_vinifera)))	Nypa_fruticans);
(((Sabal_domingensis	((Pelagodoxa_henryana	Phoenix_dactylifera)	Serenoa_repens))	((((Geonoma_undata	((Kentiopsis_piersoniorum	((Dypsis_decaryi	Heterospathe_cagayanensis)	(Dictyosperma_album	Veitchia_spiralis)))	Sclerosperma_profizianum))	Manicaria_saccifera)	((Oenocarpus_minor	Oenocarpus_bataua)	Prestoea_acuminata))	(((Podococcus_barteri	Orania_palindan)	((Attalea_speciosa	((Elaeis_guineensis	Elaeis_oleifera)	Bactris_major))	((Reinhardtia_gracilis	Reinhardtia_paiewonskiana)	Reinhardtia_latisecta)))	Pseudophoenix_vinifera)))	Nypa_fruticans);
((Serenoa_repens	(((Pelagodoxa_henryana	(((Oenocarpus_minor	Oenocarpus_bataua)	Prestoea_acuminata)	((Geonoma_undata	(Veitchia_spiralis	((Dictyosperma_album	Kentiopsis_piersoniorum)	(Dypsis_decaryi	Heterospathe_cagayanensis))))	Manicaria_saccifera)))	((((Sclerosperma_profizianum	Podococcus_barteri)	Orania_palindan)	((Attalea_speciosa	((Elaeis_guineensis	Elaeis_oleifera)	Bactris_major))	((Reinhardtia_gracilis	Reinhardtia_paiewonskiana)	Reinhardtia_latisecta)))	Pseudophoenix_vinifera))	(Sabal_domingensis	Phoenix_dactylifera)))	Nypa_fruticans);
(((((((Sclerosperma_profizianum	Podococcus_barteri)	Orania_palindan)	((Attalea_speciosa	((Elaeis_guineensis	Elaeis_oleifera)	Bactris_major))	((Reinhardtia_gracilis	Reinhardtia_paiewonskiana)	Reinhardtia_latisecta)))	Pseudophoenix_vinifera)	(Pelagodoxa_henryana	(((Geonoma_undata	((Veitchia_spiralis	(Dictyosperma_album	(Dypsis_decaryi	Heterospathe_cagayanensis)))	Kentiopsis_piersoniorum))	Manicaria_saccifera)	((Oenocarpus_minor	Oenocarpus_bataua)	Prestoea_acuminata))))	(Sabal_domingensis	(Phoenix_dactylifera	Serenoa_repens)))	Nypa_fruticans);
(((((((Sclerosperma_profizianum	Podococcus_barteri)	Orania_palindan)	((Attalea_speciosa	((Elaeis_guineensis	Elaeis_oleifera)	Bactris_major))	((Reinhardtia_gracilis	Reinhardtia_paiewonskiana)	Reinhardtia_latisecta)))	Pseudophoenix_vinifera)	(Pelagodoxa_henryana	(((Geonoma_undata	((Veitchia_spiralis	(Dictyosperma_album	(Dypsis_decaryi	Heterospathe_cagayanensis)))	Kentiopsis_piersoniorum))	Manicaria_saccifera)	((Oenocarpus_minor	Oenocarpus_bataua)	Prestoea_acuminata))))	(Sabal_domingensis	(Phoenix_dactylifera	Serenoa_repens)))	Nypa_fruticans);
(((((((Sclerosperma_profizianum	Podococcus_barteri)	Orania_palindan)	(((Elaeis_guineensis	Elaeis_oleifera)	(Bactris_major	Attalea_speciosa))	((Reinhardtia_gracilis	Reinhardtia_paiewonskiana)	Reinhardtia_latisecta)))	Pseudophoenix_vinifera)	(((Geonoma_undata	(((Pelagodoxa_henryana	Veitchia_spiralis)	(Dypsis_decaryi	Heterospathe_cagayanensis))	(Dictyosperma_album	Kentiopsis_piersoniorum)))	(Prestoea_acuminata	Manicaria_saccifera))	(Oenocarpus_minor	Oenocarpus_bataua)))	(Sabal_domingensis	(Phoenix_dactylifera	Serenoa_repens)))	Nypa_fruticans);
(((((((Sclerosperma_profizianum	Podococcus_barteri)	Orania_palindan)	((Bactris_major	Attalea_speciosa)	(((Reinhardtia_gracilis	Reinhardtia_paiewonskiana)	Reinhardtia_latisecta)	(Elaeis_guineensis	Elaeis_oleifera))))	Pseudophoenix_vinifera)	((Oenocarpus_minor	(Prestoea_acuminata	Oenocarpus_bataua))	((Geonoma_undata	Kentiopsis_piersoniorum)	(((Dypsis_decaryi	Heterospathe_cagayanensis)	((Dictyosperma_album	Pelagodoxa_henryana)	Veitchia_spiralis))	Manicaria_saccifera))))	(Sabal_domingensis	(Phoenix_dactylifera	Serenoa_repens)))	Nypa_fruticans);
((((Phoenix_dactylifera	Sabal_domingensis)	Serenoa_repens)	((Pseudophoenix_vinifera	((Podococcus_barteri	Orania_palindan)	((Reinhardtia_latisecta	(Reinhardtia_paiewonskiana	Reinhardtia_gracilis))	(Attalea_speciosa	((Elaeis_oleifera	Elaeis_guineensis)	Bactris_major)))))	((Sclerosperma_profizianum	(Manicaria_saccifera	Geonoma_undata))	((Prestoea_acuminata	(Oenocarpus_minor	Oenocarpus_bataua))	(Dypsis_decaryi	(((Veitchia_spiralis	Kentiopsis_piersoniorum)	Heterospathe_cagayanensis)	(Pelagodoxa_henryana	Dictyosperma_album)))))))	Nypa_fruticans);
((((Phoenix_dactylifera	Sabal_domingensis)	Serenoa_repens)	((Pseudophoenix_vinifera	((Podococcus_barteri	Orania_palindan)	((Reinhardtia_gracilis	(Reinhardtia_paiewonskiana	Reinhardtia_latisecta))	(Attalea_speciosa	((Elaeis_oleifera	Elaeis_guineensis)	Bactris_major)))))	(((((Sclerosperma_profizianum	Veitchia_spiralis)	(Heterospathe_cagayanensis	Dypsis_decaryi))	(Pelagodoxa_henryana	Dictyosperma_album))	Kentiopsis_piersoniorum)	((Manicaria_saccifera	(Prestoea_acuminata	(Oenocarpus_minor	Oenocarpus_bataua)))	Geonoma_undata))))	Nypa_fruticans);
((Sclerosperma_profizianum	(((Phoenix_dactylifera	Serenoa_repens)	Sabal_domingensis)	((Pseudophoenix_vinifera	((Podococcus_barteri	Orania_palindan)	((Reinhardtia_gracilis	(Reinhardtia_paiewonskiana	Reinhardtia_latisecta))	(Attalea_speciosa	((Elaeis_oleifera	Elaeis_guineensis)	Bactris_major)))))	(((Geonoma_undata	Pelagodoxa_henryana)	(((Heterospathe_cagayanensis	Dypsis_decaryi)	(Dictyosperma_album	Kentiopsis_piersoniorum))	Veitchia_spiralis))	(Manicaria_saccifera	(Prestoea_acuminata	(Oenocarpus_minor	Oenocarpus_bataua)))))))	Nypa_fruticans);
((((Phoenix_dactylifera	Serenoa_repens)	Sabal_domingensis)	(Sclerosperma_profizianum	((Pseudophoenix_vinifera	((Podococcus_barteri	Orania_palindan)	((Reinhardtia_gracilis	(Reinhardtia_paiewonskiana	Reinhardtia_latisecta))	(Attalea_speciosa	((Elaeis_oleifera	Elaeis_guineensis)	Bactris_major)))))	((Geonoma_undata	Manicaria_saccifera)	((Prestoea_acuminata	(Oenocarpus_minor	Oenocarpus_bataua))	((Dictyosperma_album	Pelagodoxa_henryana)	(Dypsis_decaryi	((Kentiopsis_piersoniorum	Veitchia_spiralis)	Heterospathe_cagayanensis))))))))	Nypa_fruticans);
((Serenoa_repens	(Phoenix_dactylifera	(Sabal_domingensis	((Pseudophoenix_vinifera	(Sclerosperma_profizianum	((Podococcus_barteri	Orania_palindan)	(((Reinhardtia_latisecta	Reinhardtia_paiewonskiana)	Reinhardtia_gracilis)	(Attalea_speciosa	((Elaeis_oleifera	Elaeis_guineensis)	Bactris_major))))))	((Manicaria_saccifera	(Oenocarpus_minor	(Oenocarpus_bataua	Prestoea_acuminata)))	(Geonoma_undata	(Dypsis_decaryi	(((Dictyosperma_album	Pelagodoxa_henryana)	(Veitchia_spiralis	Heterospathe_cagayanensis))	Kentiopsis_piersoniorum))))))))	Nypa_fruticans);
((((Pseudophoenix_vinifera	(((Sclerosperma_profizianum	Podococcus_barteri)	Orania_palindan)	(((Reinhardtia_latisecta	Reinhardtia_paiewonskiana)	Reinhardtia_gracilis)	(((Elaeis_oleifera	Elaeis_guineensis)	Bactris_major)	Attalea_speciosa))))	(((Dypsis_decaryi	((Dictyosperma_album	Pelagodoxa_henryana)	(((Heterospathe_cagayanensis	Veitchia_spiralis)	Kentiopsis_piersoniorum)	Geonoma_undata)))	Manicaria_saccifera)	(Prestoea_acuminata	(Oenocarpus_minor	Oenocarpus_bataua))))	((Serenoa_repens	Phoenix_dactylifera)	Sabal_domingensis))	Nypa_fruticans);
((((Pseudophoenix_vinifera	(((Sclerosperma_profizianum	Podococcus_barteri)	Orania_palindan)	((Reinhardtia_latisecta	(Reinhardtia_paiewonskiana	Reinhardtia_gracilis))	(((Elaeis_oleifera	Elaeis_guineensis)	Bactris_major)	Attalea_speciosa))))	((((Dypsis_decaryi	((Dictyosperma_album	Pelagodoxa_henryana)	((Veitchia_spiralis	Kentiopsis_piersoniorum)	Heterospathe_cagayanensis)))	Geonoma_undata)	Manicaria_saccifera)	(Prestoea_acuminata	(Oenocarpus_minor	Oenocarpus_bataua))))	((Serenoa_repens	Phoenix_dactylifera)	Sabal_domingensis))	Nypa_fruticans);
((((Pseudophoenix_vinifera	(((Sclerosperma_profizianum	Podococcus_barteri)	Orania_palindan)	((Reinhardtia_latisecta	(Reinhardtia_paiewonskiana	Reinhardtia_gracilis))	((Elaeis_oleifera	Elaeis_guineensis)	(Bactris_major	Attalea_speciosa)))))	(((((Veitchia_spiralis	Kentiopsis_piersoniorum)	(Dypsis_decaryi	Heterospathe_cagayanensis))	(Dictyosperma_album	Pelagodoxa_henryana))	Geonoma_undata)	(Manicaria_saccifera	(Prestoea_acuminata	(Oenocarpus_minor	Oenocarpus_bataua)))))	((Serenoa_repens	Phoenix_dactylifera)	Sabal_domingensis))	Nypa_fruticans);
((((Sclerosperma_profizianum	Podococcus_barteri)	Orania_palindan)	(((Reinhardtia_latisecta	(Reinhardtia_paiewonskiana	Reinhardtia_gracilis))	(Attalea_speciosa	((Elaeis_oleifera	Elaeis_guineensis)	Bactris_major)))	(((((Oenocarpus_minor	Oenocarpus_bataua)	(Manicaria_saccifera	Prestoea_acuminata))	((((Dictyosperma_album	Kentiopsis_piersoniorum)	Veitchia_spiralis)	(Dypsis_decaryi	Heterospathe_cagayanensis))	Geonoma_undata))	((Serenoa_repens	(Pelagodoxa_henryana	Phoenix_dactylifera))	Sabal_domingensis))	Pseudophoenix_vinifera)))	Nypa_fruticans);
((((Serenoa_repens	Phoenix_dactylifera)	Sabal_domingensis)	((Pseudophoenix_vinifera	(((Sclerosperma_profizianum	Podococcus_barteri)	Orania_palindan)	((Reinhardtia_latisecta	(Reinhardtia_paiewonskiana	Reinhardtia_gracilis))	((Elaeis_oleifera	Elaeis_guineensis)	(Bactris_major	Attalea_speciosa)))))	((((Oenocarpus_bataua	Prestoea_acuminata)	Oenocarpus_minor)	Manicaria_saccifera)	((((Dypsis_decaryi	Heterospathe_cagayanensis)	(Pelagodoxa_henryana	Dictyosperma_album))	(Kentiopsis_piersoniorum	Veitchia_spiralis))	Geonoma_undata))))	Nypa_fruticans);
((((((Orania_palindan	(Sclerosperma_profizianum	Podococcus_barteri))	((Attalea_speciosa	(Bactris_major	(Elaeis_guineensis	Elaeis_oleifera)))	(Reinhardtia_paiewonskiana	(Reinhardtia_gracilis	Reinhardtia_latisecta))))	Pseudophoenix_vinifera)	((Prestoea_acuminata	(Oenocarpus_bataua	Oenocarpus_minor))	(((((Dictyosperma_album	Pelagodoxa_henryana)	(Kentiopsis_piersoniorum	Veitchia_spiralis))	(Heterospathe_cagayanensis	Dypsis_decaryi))	Geonoma_undata)	Manicaria_saccifera)))	(Serenoa_repens	(Phoenix_dactylifera	Sabal_domingensis)))	Nypa_fruticans);
((((Phoenix_dactylifera	Serenoa_repens)	Sabal_domingensis)	(((((Orania_palindan	((Attalea_speciosa	(Bactris_major	(Elaeis_guineensis	Elaeis_oleifera)))	(Reinhardtia_latisecta	(Reinhardtia_paiewonskiana	Reinhardtia_gracilis))))	Pseudophoenix_vinifera)	((Oenocarpus_bataua	Oenocarpus_minor)	((((Geonoma_undata	Kentiopsis_piersoniorum)	Veitchia_spiralis)	(Dictyosperma_album	Pelagodoxa_henryana))	(Heterospathe_cagayanensis	(Prestoea_acuminata	(Dypsis_decaryi	Manicaria_saccifera))))))	Podococcus_barteri)	Sclerosperma_profizianum))	Nypa_fruticans);
((((Phoenix_dactylifera	Serenoa_repens)	Sabal_domingensis)	((((Podococcus_barteri	(Sclerosperma_profizianum	Orania_palindan))	((Attalea_speciosa	(Bactris_major	(Elaeis_guineensis	Elaeis_oleifera)))	(Reinhardtia_latisecta	(Reinhardtia_paiewonskiana	Reinhardtia_gracilis))))	Pseudophoenix_vinifera)	(Pelagodoxa_henryana	((Manicaria_saccifera	(Prestoea_acuminata	(Oenocarpus_bataua	Oenocarpus_minor)))	((Veitchia_spiralis	((Dypsis_decaryi	Heterospathe_cagayanensis)	(Dictyosperma_album	Kentiopsis_piersoniorum)))	Geonoma_undata)))))	Nypa_fruticans);
(((((Pelagodoxa_henryana	Phoenix_dactylifera)	Serenoa_repens)	Sabal_domingensis)	(Pseudophoenix_vinifera	(((Manicaria_saccifera	(Prestoea_acuminata	(Oenocarpus_bataua	Oenocarpus_minor)))	((((Veitchia_spiralis	(Sclerosperma_profizianum	(Dictyosperma_album	Kentiopsis_piersoniorum)))	Heterospathe_cagayanensis)	Dypsis_decaryi)	Geonoma_undata))	((Podococcus_barteri	Orania_palindan)	((Attalea_speciosa	(Bactris_major	(Elaeis_guineensis	Elaeis_oleifera)))	(Reinhardtia_latisecta	(Reinhardtia_paiewonskiana	Reinhardtia_gracilis)))))))	Nypa_fruticans);
(((Serenoa_repens	(Phoenix_dactylifera	Sabal_domingensis))	(((Sclerosperma_profizianum	Kentiopsis_piersoniorum)	((((Dypsis_decaryi	Manicaria_saccifera)	((Dictyosperma_album	Pelagodoxa_henryana)	Veitchia_spiralis))	(Heterospathe_cagayanensis	Geonoma_undata))	(Prestoea_acuminata	(Oenocarpus_bataua	Oenocarpus_minor))))	(Pseudophoenix_vinifera	((Podococcus_barteri	Orania_palindan)	(((Elaeis_guineensis	Elaeis_oleifera)	(Attalea_speciosa	Bactris_major))	(Reinhardtia_latisecta	(Reinhardtia_paiewonskiana	Reinhardtia_gracilis)))))))	Nypa_fruticans);
(((Serenoa_repens	(Phoenix_dactylifera	Sabal_domingensis))	((((Oenocarpus_bataua	(Oenocarpus_minor	Prestoea_acuminata))	((Manicaria_saccifera	Geonoma_undata)	((Heterospathe_cagayanensis	(Dypsis_decaryi	(Kentiopsis_piersoniorum	Veitchia_spiralis)))	(Dictyosperma_album	Pelagodoxa_henryana))))	(Pseudophoenix_vinifera	((Podococcus_barteri	Orania_palindan)	(((Elaeis_guineensis	Elaeis_oleifera)	(Attalea_speciosa	Bactris_major))	(Reinhardtia_latisecta	(Reinhardtia_paiewonskiana	Reinhardtia_gracilis))))))	Sclerosperma_profizianum))	Nypa_fruticans);
((((Phoenix_dactylifera	Serenoa_repens)	Sabal_domingensis)	(((Manicaria_saccifera	(Oenocarpus_minor	(Prestoea_acuminata	Oenocarpus_bataua)))	((Dypsis_decaryi	((Sclerosperma_profizianum	(Kentiopsis_piersoniorum	(Heterospathe_cagayanensis	Veitchia_spiralis)))	(Dictyosperma_album	Pelagodoxa_henryana)))	Geonoma_undata))	(((Podococcus_barteri	Orania_palindan)	((Bactris_major	((Elaeis_guineensis	Elaeis_oleifera)	Attalea_speciosa))	(Reinhardtia_latisecta	(Reinhardtia_paiewonskiana	Reinhardtia_gracilis))))	Pseudophoenix_vinifera)))	Nypa_fruticans);
((((Phoenix_dactylifera	Serenoa_repens)	Sabal_domingensis)	((((Geonoma_undata	(Prestoea_acuminata	(Oenocarpus_bataua	Oenocarpus_minor)))	(Dypsis_decaryi	((Dictyosperma_album	Pelagodoxa_henryana)	((Kentiopsis_piersoniorum	Veitchia_spiralis)	Heterospathe_cagayanensis))))	Manicaria_saccifera)	((((Sclerosperma_profizianum	Podococcus_barteri)	Orania_palindan)	((Attalea_speciosa	(Bactris_major	(Elaeis_guineensis	Elaeis_oleifera)))	(Reinhardtia_latisecta	(Reinhardtia_paiewonskiana	Reinhardtia_gracilis))))	Pseudophoenix_vinifera)))	Nypa_fruticans);
((((Phoenix_dactylifera	Serenoa_repens)	Sabal_domingensis)	((((Prestoea_acuminata	Oenocarpus_minor)	Oenocarpus_bataua)	((((Dictyosperma_album	Pelagodoxa_henryana)	Veitchia_spiralis)	((Geonoma_undata	Kentiopsis_piersoniorum)	Heterospathe_cagayanensis))	(Dypsis_decaryi	Manicaria_saccifera)))	(((Podococcus_barteri	Orania_palindan)	(((Sclerosperma_profizianum	Attalea_speciosa)	(Bactris_major	(Elaeis_guineensis	Elaeis_oleifera)))	(Reinhardtia_latisecta	(Reinhardtia_paiewonskiana	Reinhardtia_gracilis))))	Pseudophoenix_vinifera)))	Nypa_fruticans);
((((Phoenix_dactylifera	Serenoa_repens)	Sabal_domingensis)	((((Dictyosperma_album	Pelagodoxa_henryana)	((Dypsis_decaryi	Heterospathe_cagayanensis)	(Veitchia_spiralis	Kentiopsis_piersoniorum)))	(((Prestoea_acuminata	(Oenocarpus_minor	Oenocarpus_bataua))	Geonoma_undata)	Manicaria_saccifera))	((((Sclerosperma_profizianum	Podococcus_barteri)	Orania_palindan)	((Attalea_speciosa	(Bactris_major	(Elaeis_guineensis	Elaeis_oleifera)))	(Reinhardtia_latisecta	(Reinhardtia_paiewonskiana	Reinhardtia_gracilis))))	Pseudophoenix_vinifera)))	Nypa_fruticans);
(((Podococcus_barteri	Orania_palindan)	(((Reinhardtia_gracilis	(Reinhardtia_paiewonskiana	Reinhardtia_latisecta))	(Attalea_speciosa	(Bactris_major	(Elaeis_guineensis	Elaeis_oleifera))))	(((((Dypsis_decaryi	Manicaria_saccifera)	(Prestoea_acuminata	(Oenocarpus_bataua	Oenocarpus_minor)))	((((Pelagodoxa_henryana	Dictyosperma_album)	Veitchia_spiralis)	Heterospathe_cagayanensis)	(Sclerosperma_profizianum	(Kentiopsis_piersoniorum	Geonoma_undata))))	(Serenoa_repens	(Phoenix_dactylifera	Sabal_domingensis)))	Pseudophoenix_vinifera)))	Nypa_fruticans);
((((Phoenix_dactylifera	Serenoa_repens)	Sabal_domingensis)	((Pseudophoenix_vinifera	((Podococcus_barteri	Orania_palindan)	((Reinhardtia_gracilis	(Reinhardtia_paiewonskiana	Reinhardtia_latisecta))	(Attalea_speciosa	(Bactris_major	(Elaeis_guineensis	Elaeis_oleifera))))))	((Prestoea_acuminata	(Oenocarpus_bataua	Oenocarpus_minor))	(((((Dypsis_decaryi	Heterospathe_cagayanensis)	Veitchia_spiralis)	(Dictyosperma_album	(Sclerosperma_profizianum	Kentiopsis_piersoniorum)))	Geonoma_undata)	(Manicaria_saccifera	Pelagodoxa_henryana)))))	Nypa_fruticans);
((((Phoenix_dactylifera	Serenoa_repens)	Sabal_domingensis)	((Pseudophoenix_vinifera	((Podococcus_barteri	Orania_palindan)	((Reinhardtia_latisecta	(Reinhardtia_gracilis	Reinhardtia_paiewonskiana))	(Attalea_speciosa	(Bactris_major	(Elaeis_guineensis	Elaeis_oleifera))))))	(((((Sclerosperma_profizianum	Kentiopsis_piersoniorum)	(Veitchia_spiralis	(Heterospathe_cagayanensis	(Pelagodoxa_henryana	Dictyosperma_album))))	Dypsis_decaryi)	((Prestoea_acuminata	(Oenocarpus_bataua	Oenocarpus_minor))	Geonoma_undata))	Manicaria_saccifera)))	Nypa_fruticans);
((((Phoenix_dactylifera	Serenoa_repens)	Sabal_domingensis)	(((Pseudophoenix_vinifera	((Reinhardtia_latisecta	(Reinhardtia_gracilis	Reinhardtia_paiewonskiana))	(Attalea_speciosa	(Bactris_major	(Elaeis_guineensis	Elaeis_oleifera)))))	((Sclerosperma_profizianum	Podococcus_barteri)	Orania_palindan))	((Prestoea_acuminata	(Oenocarpus_bataua	Oenocarpus_minor))	((Dypsis_decaryi	Manicaria_saccifera)	(Geonoma_undata	(((Pelagodoxa_henryana	Dictyosperma_album)	Veitchia_spiralis)	(Kentiopsis_piersoniorum	Heterospathe_cagayanensis)))))))	Nypa_fruticans);
((((Phoenix_dactylifera	Serenoa_repens)	(Sclerosperma_profizianum	Sabal_domingensis))	((Pseudophoenix_vinifera	(((Reinhardtia_latisecta	(Reinhardtia_gracilis	Reinhardtia_paiewonskiana))	(Attalea_speciosa	(Bactris_major	(Elaeis_guineensis	Elaeis_oleifera))))	(Podococcus_barteri	Orania_palindan)))	((Prestoea_acuminata	(Oenocarpus_bataua	Oenocarpus_minor))	(Manicaria_saccifera	(Geonoma_undata	((Dypsis_decaryi	Heterospathe_cagayanensis)	((Dictyosperma_album	Kentiopsis_piersoniorum)	(Pelagodoxa_henryana	Veitchia_spiralis))))))))	Nypa_fruticans);
(((Sclerosperma_profizianum	((Phoenix_dactylifera	Serenoa_repens)	Sabal_domingensis))	((Pseudophoenix_vinifera	(((Reinhardtia_latisecta	(Reinhardtia_gracilis	Reinhardtia_paiewonskiana))	(Attalea_speciosa	(Bactris_major	(Elaeis_guineensis	Elaeis_oleifera))))	(Podococcus_barteri	Orania_palindan)))	((Prestoea_acuminata	(Oenocarpus_bataua	Oenocarpus_minor))	(Manicaria_saccifera	(Geonoma_undata	(Dypsis_decaryi	(((Heterospathe_cagayanensis	Kentiopsis_piersoniorum)	Veitchia_spiralis)	(Pelagodoxa_henryana	Dictyosperma_album))))))))	Nypa_fruticans);
((((Phoenix_dactylifera	(Sclerosperma_profizianum	Serenoa_repens))	Sabal_domingensis)	((Pseudophoenix_vinifera	(((Reinhardtia_gracilis	(Reinhardtia_paiewonskiana	Reinhardtia_latisecta))	((Elaeis_guineensis	Elaeis_oleifera)	(Attalea_speciosa	Bactris_major)))	(Podococcus_barteri	Orania_palindan)))	(((Dypsis_decaryi	((Veitchia_spiralis	Heterospathe_cagayanensis)	(Dictyosperma_album	Kentiopsis_piersoniorum)))	Pelagodoxa_henryana)	((Geonoma_undata	(Prestoea_acuminata	(Oenocarpus_bataua	Oenocarpus_minor)))	Manicaria_saccifera))))	Nypa_fruticans);
((Serenoa_repens	((Sabal_domingensis	((Pseudophoenix_vinifera	(((Reinhardtia_latisecta	(Reinhardtia_gracilis	Reinhardtia_paiewonskiana))	(Bactris_major	((Elaeis_guineensis	Elaeis_oleifera)	Attalea_speciosa)))	((Sclerosperma_profizianum	Podococcus_barteri)	Orania_palindan)))	((((Prestoea_acuminata	Manicaria_saccifera)	((Veitchia_spiralis	((Dypsis_decaryi	Heterospathe_cagayanensis)	(Dictyosperma_album	Kentiopsis_piersoniorum)))	Geonoma_undata))	(Oenocarpus_bataua	Oenocarpus_minor))	Pelagodoxa_henryana)))	Phoenix_dactylifera))	Nypa_fruticans);
(((Sclerosperma_profizianum	((Pseudophoenix_vinifera	(((Reinhardtia_latisecta	(Reinhardtia_gracilis	Reinhardtia_paiewonskiana))	(Bactris_major	((Elaeis_guineensis	Elaeis_oleifera)	Attalea_speciosa)))	(Podococcus_barteri	Orania_palindan)))	(((Geonoma_undata	((Veitchia_spiralis	(Dypsis_decaryi	Heterospathe_cagayanensis))	(Kentiopsis_piersoniorum	Dictyosperma_album)))	((Prestoea_acuminata	(Oenocarpus_bataua	Oenocarpus_minor))	Manicaria_saccifera))	Pelagodoxa_henryana)))	((Phoenix_dactylifera	Sabal_domingensis)	Serenoa_repens))	Nypa_fruticans);
((((Pseudophoenix_vinifera	(((Reinhardtia_latisecta	(Reinhardtia_gracilis	Reinhardtia_paiewonskiana))	(Attalea_speciosa	(Bactris_major	(Elaeis_guineensis	Elaeis_oleifera))))	((Sclerosperma_profizianum	Podococcus_barteri)	Orania_palindan)))	(((Geonoma_undata	((Dypsis_decaryi	Heterospathe_cagayanensis)	((Kentiopsis_piersoniorum	Dictyosperma_album)	Veitchia_spiralis)))	((Prestoea_acuminata	(Oenocarpus_bataua	Oenocarpus_minor))	Manicaria_saccifera))	Pelagodoxa_henryana))	((Phoenix_dactylifera	Sabal_domingensis)	Serenoa_repens))	Nypa_fruticans);
((((((Orania_palindan	Podococcus_barteri)	((Reinhardtia_gracilis	(Reinhardtia_latisecta	Reinhardtia_paiewonskiana))	(Attalea_speciosa	(Bactris_major	(Elaeis_oleifera	Elaeis_guineensis)))))	Pseudophoenix_vinifera)	(((Oenocarpus_bataua	Oenocarpus_minor)	Prestoea_acuminata)	((Pelagodoxa_henryana	Manicaria_saccifera)	(Geonoma_undata	((Heterospathe_cagayanensis	Dypsis_decaryi)	(Veitchia_spiralis	(Dictyosperma_album	Kentiopsis_piersoniorum)))))))	((Phoenix_dactylifera	Serenoa_repens)	(Sclerosperma_profizianum	Sabal_domingensis)))	Nypa_fruticans);
((((((Orania_palindan	Podococcus_barteri)	((Reinhardtia_latisecta	(Reinhardtia_paiewonskiana	Reinhardtia_gracilis))	((Sclerosperma_profizianum	Attalea_speciosa)	(Bactris_major	(Elaeis_oleifera	Elaeis_guineensis)))))	Pseudophoenix_vinifera)	((Manicaria_saccifera	((Oenocarpus_bataua	Oenocarpus_minor)	Prestoea_acuminata))	(Geonoma_undata	((((Dictyosperma_album	Pelagodoxa_henryana)	Veitchia_spiralis)	Kentiopsis_piersoniorum)	(Heterospathe_cagayanensis	Dypsis_decaryi)))))	((Phoenix_dactylifera	Serenoa_repens)	Sabal_domingensis))	Nypa_fruticans);
((((((Sclerosperma_profizianum	(Orania_palindan	Podococcus_barteri))	((Reinhardtia_latisecta	(Reinhardtia_paiewonskiana	Reinhardtia_gracilis))	(Attalea_speciosa	(Bactris_major	(Elaeis_oleifera	Elaeis_guineensis)))))	Pseudophoenix_vinifera)	((((Oenocarpus_bataua	Oenocarpus_minor)	Prestoea_acuminata)	Manicaria_saccifera)	(Geonoma_undata	(Dypsis_decaryi	(((Veitchia_spiralis	Kentiopsis_piersoniorum)	Heterospathe_cagayanensis)	Dictyosperma_album)))))	(((Pelagodoxa_henryana	Phoenix_dactylifera)	Serenoa_repens)	Sabal_domingensis))	Nypa_fruticans);
((((((Orania_palindan	Podococcus_barteri)	((Reinhardtia_latisecta	(Reinhardtia_paiewonskiana	Reinhardtia_gracilis))	(Attalea_speciosa	(Bactris_major	(Elaeis_oleifera	Elaeis_guineensis)))))	Pseudophoenix_vinifera)	(Pelagodoxa_henryana	((((Oenocarpus_bataua	Oenocarpus_minor)	Prestoea_acuminata)	Manicaria_saccifera)	(Geonoma_undata	((Heterospathe_cagayanensis	Dypsis_decaryi)	((Veitchia_spiralis	Kentiopsis_piersoniorum)	Dictyosperma_album))))))	(((Sclerosperma_profizianum	Phoenix_dactylifera)	Serenoa_repens)	Sabal_domingensis))	Nypa_fruticans);
((((((Orania_palindan	Podococcus_barteri)	((Reinhardtia_latisecta	(Reinhardtia_paiewonskiana	Reinhardtia_gracilis))	((Elaeis_oleifera	Elaeis_guineensis)	(Attalea_speciosa	Bactris_major))))	Pseudophoenix_vinifera)	((((Oenocarpus_bataua	Oenocarpus_minor)	Prestoea_acuminata)	(Pelagodoxa_henryana	Manicaria_saccifera))	(Geonoma_undata	((Sclerosperma_profizianum	Kentiopsis_piersoniorum)	((Dictyosperma_album	(Heterospathe_cagayanensis	Dypsis_decaryi))	Veitchia_spiralis)))))	(Serenoa_repens	(Phoenix_dactylifera	Sabal_domingensis)))	Nypa_fruticans);
((((((Orania_palindan	Podococcus_barteri)	(((Reinhardtia_latisecta	Reinhardtia_gracilis)	Reinhardtia_paiewonskiana)	(Attalea_speciosa	(Bactris_major	(Elaeis_oleifera	Elaeis_guineensis)))))	Pseudophoenix_vinifera)	(((Dictyosperma_album	(Heterospathe_cagayanensis	(Veitchia_spiralis	(Dypsis_decaryi	Kentiopsis_piersoniorum))))	((Geonoma_undata	((Oenocarpus_bataua	Oenocarpus_minor)	Prestoea_acuminata))	Manicaria_saccifera))	Pelagodoxa_henryana))	(Sabal_domingensis	(Sclerosperma_profizianum	(Serenoa_repens	Phoenix_dactylifera))))	Nypa_fruticans);
((((((Sclerosperma_profizianum	(Podococcus_barteri	Orania_palindan))	((Reinhardtia_latisecta	(Reinhardtia_gracilis	Reinhardtia_paiewonskiana))	(Bactris_major	((Elaeis_oleifera	Elaeis_guineensis)	Attalea_speciosa))))	Pseudophoenix_vinifera)	((((Pelagodoxa_henryana	Dictyosperma_album)	(Veitchia_spiralis	(Heterospathe_cagayanensis	Dypsis_decaryi)))	Kentiopsis_piersoniorum)	((Geonoma_undata	((Oenocarpus_bataua	Oenocarpus_minor)	Prestoea_acuminata))	Manicaria_saccifera)))	(Sabal_domingensis	(Serenoa_repens	Phoenix_dactylifera)))	Nypa_fruticans);
((((((Sclerosperma_profizianum	(Podococcus_barteri	Orania_palindan))	((Reinhardtia_latisecta	(Reinhardtia_gracilis	Reinhardtia_paiewonskiana))	(Attalea_speciosa	(Bactris_major	(Elaeis_oleifera	Elaeis_guineensis)))))	Pseudophoenix_vinifera)	((Geonoma_undata	((Pelagodoxa_henryana	Dictyosperma_album)	((Heterospathe_cagayanensis	Dypsis_decaryi)	(Veitchia_spiralis	Kentiopsis_piersoniorum))))	(((Oenocarpus_bataua	Oenocarpus_minor)	Prestoea_acuminata)	Manicaria_saccifera)))	(Sabal_domingensis	(Serenoa_repens	Phoenix_dactylifera)))	Nypa_fruticans);
((((((Podococcus_barteri	Orania_palindan)	((Sclerosperma_profizianum	(Reinhardtia_latisecta	(Reinhardtia_gracilis	Reinhardtia_paiewonskiana)))	(Bactris_major	((Elaeis_oleifera	Elaeis_guineensis)	Attalea_speciosa))))	Pseudophoenix_vinifera)	((Geonoma_undata	(((Heterospathe_cagayanensis	(Manicaria_saccifera	Dypsis_decaryi))	(Kentiopsis_piersoniorum	Dictyosperma_album))	Veitchia_spiralis))	(((Oenocarpus_bataua	Oenocarpus_minor)	Prestoea_acuminata)	Pelagodoxa_henryana)))	(Sabal_domingensis	(Serenoa_repens	Phoenix_dactylifera)))	Nypa_fruticans);
((((((Sclerosperma_profizianum	(Podococcus_barteri	Orania_palindan))	(((Reinhardtia_latisecta	Reinhardtia_paiewonskiana)	Reinhardtia_gracilis)	(Attalea_speciosa	((Elaeis_oleifera	Elaeis_guineensis)	Bactris_major))))	Pseudophoenix_vinifera)	(((Prestoea_acuminata	(Oenocarpus_bataua	(Pelagodoxa_henryana	Oenocarpus_minor)))	(Geonoma_undata	((Kentiopsis_piersoniorum	((Heterospathe_cagayanensis	Dictyosperma_album)	Veitchia_spiralis))	Dypsis_decaryi)))	Manicaria_saccifera))	(Sabal_domingensis	(Serenoa_repens	Phoenix_dactylifera)))	Nypa_fruticans);
(((((Manicaria_saccifera	((((Dypsis_decaryi	Heterospathe_cagayanensis)	(Veitchia_spiralis	Kentiopsis_piersoniorum))	(Pelagodoxa_henryana	Dictyosperma_album))	Geonoma_undata))	(Prestoea_acuminata	(Oenocarpus_bataua	Oenocarpus_minor)))	(Pseudophoenix_vinifera	((Orania_palindan	(Sclerosperma_profizianum	Podococcus_barteri))	(((Elaeis_guineensis	Elaeis_oleifera)	(Attalea_speciosa	Bactris_major))	(Reinhardtia_gracilis	(Reinhardtia_paiewonskiana	Reinhardtia_latisecta))))))	((Phoenix_dactylifera	Serenoa_repens)	Sabal_domingensis))	Nypa_fruticans);
((((((Pelagodoxa_henryana	Manicaria_saccifera)	(((Dypsis_decaryi	Heterospathe_cagayanensis)	(Veitchia_spiralis	(Dictyosperma_album	Kentiopsis_piersoniorum)))	Geonoma_undata))	(Prestoea_acuminata	(Oenocarpus_bataua	Oenocarpus_minor)))	(Pseudophoenix_vinifera	((Orania_palindan	Podococcus_barteri)	((Attalea_speciosa	(Bactris_major	(Elaeis_guineensis	Elaeis_oleifera)))	(Reinhardtia_latisecta	(Reinhardtia_gracilis	Reinhardtia_paiewonskiana))))))	((Phoenix_dactylifera	Serenoa_repens)	(Sclerosperma_profizianum	Sabal_domingensis)))	Nypa_fruticans);
((((((((Pelagodoxa_henryana	Dictyosperma_album)	((Dypsis_decaryi	Heterospathe_cagayanensis)	(Veitchia_spiralis	Kentiopsis_piersoniorum)))	Geonoma_undata)	Manicaria_saccifera)	(Prestoea_acuminata	(Oenocarpus_bataua	Oenocarpus_minor)))	(Pseudophoenix_vinifera	((Orania_palindan	(Sclerosperma_profizianum	Podococcus_barteri))	((Attalea_speciosa	(Bactris_major	(Elaeis_guineensis	Elaeis_oleifera)))	(Reinhardtia_latisecta	(Reinhardtia_gracilis	Reinhardtia_paiewonskiana))))))	((Phoenix_dactylifera	Serenoa_repens)	Sabal_domingensis))	Nypa_fruticans);
((((((((((Veitchia_spiralis	(Kentiopsis_piersoniorum	Dictyosperma_album))	Heterospathe_cagayanensis)	Dypsis_decaryi)	Pelagodoxa_henryana)	Manicaria_saccifera)	Geonoma_undata)	(Prestoea_acuminata	(Oenocarpus_bataua	Oenocarpus_minor)))	(Pseudophoenix_vinifera	((Orania_palindan	(Sclerosperma_profizianum	Podococcus_barteri))	((Attalea_speciosa	(Bactris_major	(Elaeis_guineensis	Elaeis_oleifera)))	(Reinhardtia_latisecta	(Reinhardtia_gracilis	Reinhardtia_paiewonskiana))))))	((Phoenix_dactylifera	Serenoa_repens)	Sabal_domingensis))	Nypa_fruticans);
((((((((((Veitchia_spiralis	(Kentiopsis_piersoniorum	Dictyosperma_album))	Heterospathe_cagayanensis)	Dypsis_decaryi)	Pelagodoxa_henryana)	Manicaria_saccifera)	Geonoma_undata)	(Prestoea_acuminata	(Oenocarpus_bataua	Oenocarpus_minor)))	(Pseudophoenix_vinifera	((Orania_palindan	(Sclerosperma_profizianum	Podococcus_barteri))	((Attalea_speciosa	(Bactris_major	(Elaeis_guineensis	Elaeis_oleifera)))	(Reinhardtia_latisecta	(Reinhardtia_gracilis	Reinhardtia_paiewonskiana))))))	((Phoenix_dactylifera	Serenoa_repens)	Sabal_domingensis))	Nypa_fruticans);
(((((((((Veitchia_spiralis	(Kentiopsis_piersoniorum	Dictyosperma_album))	Heterospathe_cagayanensis)	Dypsis_decaryi)	Pelagodoxa_henryana)	Geonoma_undata)	((Manicaria_saccifera	Prestoea_acuminata)	(Oenocarpus_bataua	Oenocarpus_minor)))	(Pseudophoenix_vinifera	((Orania_palindan	(Sclerosperma_profizianum	Podococcus_barteri))	((Attalea_speciosa	(Bactris_major	(Elaeis_guineensis	Elaeis_oleifera)))	(Reinhardtia_gracilis	(Reinhardtia_paiewonskiana	Reinhardtia_latisecta))))))	((Phoenix_dactylifera	Serenoa_repens)	Sabal_domingensis))	Nypa_fruticans);
(((((((Dictyosperma_album	Pelagodoxa_henryana)	Heterospathe_cagayanensis)	((Dypsis_decaryi	Kentiopsis_piersoniorum)	Veitchia_spiralis))	(Geonoma_undata	(((Oenocarpus_bataua	Oenocarpus_minor)	Prestoea_acuminata)	Manicaria_saccifera)))	(Pseudophoenix_vinifera	((Orania_palindan	(Sclerosperma_profizianum	Podococcus_barteri))	((Attalea_speciosa	(Bactris_major	(Elaeis_guineensis	Elaeis_oleifera)))	(Reinhardtia_latisecta	(Reinhardtia_gracilis	Reinhardtia_paiewonskiana))))))	((Phoenix_dactylifera	Serenoa_repens)	Sabal_domingensis))	Nypa_fruticans);
((((Phoenix_dactylifera	Serenoa_repens)	((((Oenocarpus_bataua	Oenocarpus_minor)	((((Dictyosperma_album	Pelagodoxa_henryana)	((Heterospathe_cagayanensis	Kentiopsis_piersoniorum)	Veitchia_spiralis))	(Dypsis_decaryi	Prestoea_acuminata))	Manicaria_saccifera))	Geonoma_undata)	((Sclerosperma_profizianum	(Podococcus_barteri	Orania_palindan))	(((Attalea_speciosa	(Bactris_major	(Elaeis_guineensis	Elaeis_oleifera)))	(Reinhardtia_latisecta	(Reinhardtia_gracilis	Reinhardtia_paiewonskiana)))	Pseudophoenix_vinifera))))	Sabal_domingensis)	Nypa_fruticans);
(((Sabal_domingensis	(Phoenix_dactylifera	Serenoa_repens))	((((Prestoea_acuminata	(Oenocarpus_bataua	Oenocarpus_minor))	Pelagodoxa_henryana)	((((Dictyosperma_album	Kentiopsis_piersoniorum)	((Heterospathe_cagayanensis	Dypsis_decaryi)	Veitchia_spiralis))	Geonoma_undata)	Manicaria_saccifera))	((((Sclerosperma_profizianum	Podococcus_barteri)	Orania_palindan)	((Attalea_speciosa	(Bactris_major	(Elaeis_guineensis	Elaeis_oleifera)))	(Reinhardtia_latisecta	(Reinhardtia_gracilis	Reinhardtia_paiewonskiana))))	Pseudophoenix_vinifera)))	Nypa_fruticans);
(((Sclerosperma_profizianum	Podococcus_barteri)	(Orania_palindan	(((Attalea_speciosa	(Bactris_major	(Elaeis_guineensis	Elaeis_oleifera)))	(Reinhardtia_latisecta	(Reinhardtia_gracilis	Reinhardtia_paiewonskiana)))	(Pseudophoenix_vinifera	((Sabal_domingensis	(Phoenix_dactylifera	Serenoa_repens))	((((Pelagodoxa_henryana	Dictyosperma_album)	(Veitchia_spiralis	(Heterospathe_cagayanensis	Kentiopsis_piersoniorum)))	Dypsis_decaryi)	(((Prestoea_acuminata	(Oenocarpus_bataua	Oenocarpus_minor))	Geonoma_undata)	Manicaria_saccifera)))))))	Nypa_fruticans);
(((Sabal_domingensis	(Serenoa_repens	Phoenix_dactylifera))	(((Pelagodoxa_henryana	Pseudophoenix_vinifera)	(((Reinhardtia_paiewonskiana	(Reinhardtia_gracilis	Reinhardtia_latisecta))	(Attalea_speciosa	(Bactris_major	(Elaeis_guineensis	Elaeis_oleifera))))	(Podococcus_barteri	Orania_palindan)))	(((((Sclerosperma_profizianum	Veitchia_spiralis)	Heterospathe_cagayanensis)	(Dypsis_decaryi	(Kentiopsis_piersoniorum	Dictyosperma_album)))	Geonoma_undata)	((Prestoea_acuminata	Manicaria_saccifera)	(Oenocarpus_minor	Oenocarpus_bataua)))))	Nypa_fruticans);
(((Sabal_domingensis	(Serenoa_repens	Phoenix_dactylifera))	((Pseudophoenix_vinifera	(((Reinhardtia_latisecta	(Reinhardtia_paiewonskiana	Reinhardtia_gracilis))	(Attalea_speciosa	(Bactris_major	(Elaeis_guineensis	Elaeis_oleifera))))	((Sclerosperma_profizianum	Podococcus_barteri)	Orania_palindan)))	(((Prestoea_acuminata	(Oenocarpus_bataua	Oenocarpus_minor))	(Dypsis_decaryi	Manicaria_saccifera))	((Dictyosperma_album	Pelagodoxa_henryana)	((Veitchia_spiralis	(Geonoma_undata	Kentiopsis_piersoniorum))	Heterospathe_cagayanensis)))))	Nypa_fruticans);
(((Sabal_domingensis	(Serenoa_repens	Phoenix_dactylifera))	((Pseudophoenix_vinifera	(((Reinhardtia_latisecta	(Reinhardtia_paiewonskiana	Reinhardtia_gracilis))	((Elaeis_guineensis	Elaeis_oleifera)	(Attalea_speciosa	Bactris_major)))	((Sclerosperma_profizianum	Podococcus_barteri)	Orania_palindan)))	((Prestoea_acuminata	Oenocarpus_bataua)	((((Kentiopsis_piersoniorum	(Heterospathe_cagayanensis	(Veitchia_spiralis	(Dictyosperma_album	Pelagodoxa_henryana))))	Dypsis_decaryi)	Manicaria_saccifera)	(Oenocarpus_minor	Geonoma_undata)))))	Nypa_fruticans);
(((Sabal_domingensis	(Serenoa_repens	Phoenix_dactylifera))	((((Oenocarpus_minor	(Prestoea_acuminata	Oenocarpus_bataua))	(((Heterospathe_cagayanensis	Dypsis_decaryi)	(Dictyosperma_album	(Kentiopsis_piersoniorum	Veitchia_spiralis)))	(Pelagodoxa_henryana	Geonoma_undata)))	Manicaria_saccifera)	((Pseudophoenix_vinifera	(((Reinhardtia_latisecta	(Reinhardtia_paiewonskiana	Reinhardtia_gracilis))	(Attalea_speciosa	(Bactris_major	(Elaeis_guineensis	Elaeis_oleifera))))	(Podococcus_barteri	Orania_palindan)))	Sclerosperma_profizianum)))	Nypa_fruticans);
((Podococcus_barteri	((Orania_palindan	((((((Heterospathe_cagayanensis	Dypsis_decaryi)	((Pelagodoxa_henryana	Dictyosperma_album)	Veitchia_spiralis))	((Manicaria_saccifera	Geonoma_undata)	(Prestoea_acuminata	(Oenocarpus_bataua	Oenocarpus_minor))))	(Kentiopsis_piersoniorum	Pseudophoenix_vinifera))	(Sabal_domingensis	(Serenoa_repens	Phoenix_dactylifera)))	((Reinhardtia_latisecta	(Reinhardtia_paiewonskiana	Reinhardtia_gracilis))	(Attalea_speciosa	(Bactris_major	(Elaeis_guineensis	Elaeis_oleifera))))))	Sclerosperma_profizianum))	Nypa_fruticans);
((((Sabal_domingensis	Phoenix_dactylifera)	Serenoa_repens)	((((Prestoea_acuminata	(Dypsis_decaryi	Manicaria_saccifera))	((((Heterospathe_cagayanensis	(Geonoma_undata	Kentiopsis_piersoniorum))	Veitchia_spiralis)	(Pelagodoxa_henryana	Dictyosperma_album))	(Oenocarpus_bataua	Oenocarpus_minor)))	Pseudophoenix_vinifera)	(((Reinhardtia_latisecta	(Reinhardtia_paiewonskiana	Reinhardtia_gracilis))	(Attalea_speciosa	(Bactris_major	(Elaeis_guineensis	Elaeis_oleifera))))	((Sclerosperma_profizianum	Podococcus_barteri)	Orania_palindan))))	Nypa_fruticans);
((((Sabal_domingensis	Phoenix_dactylifera)	Serenoa_repens)	((((Kentiopsis_piersoniorum	((Pelagodoxa_henryana	Dictyosperma_album)	((Dypsis_decaryi	Heterospathe_cagayanensis)	Veitchia_spiralis)))	Geonoma_undata)	((Prestoea_acuminata	(Oenocarpus_bataua	Oenocarpus_minor))	Manicaria_saccifera))	(Pseudophoenix_vinifera	(((Reinhardtia_latisecta	(Reinhardtia_paiewonskiana	Reinhardtia_gracilis))	(Attalea_speciosa	(Bactris_major	(Elaeis_guineensis	Elaeis_oleifera))))	((Sclerosperma_profizianum	Podococcus_barteri)	Orania_palindan)))))	Nypa_fruticans);
(((((Serenoa_repens	Phoenix_dactylifera)	Sclerosperma_profizianum)	Sabal_domingensis)	(((((Veitchia_spiralis	((Kentiopsis_piersoniorum	Dictyosperma_album)	(Dypsis_decaryi	Heterospathe_cagayanensis)))	Geonoma_undata)	Pelagodoxa_henryana)	((Prestoea_acuminata	(Oenocarpus_bataua	Oenocarpus_minor))	Manicaria_saccifera))	(Pseudophoenix_vinifera	(((Reinhardtia_gracilis	(Reinhardtia_latisecta	Reinhardtia_paiewonskiana))	(Attalea_speciosa	(Bactris_major	(Elaeis_guineensis	Elaeis_oleifera))))	(Podococcus_barteri	Orania_palindan)))))	Nypa_fruticans);
((((Serenoa_repens	Phoenix_dactylifera)	Sabal_domingensis)	((((((Pelagodoxa_henryana	Dictyosperma_album)	(Veitchia_spiralis	Kentiopsis_piersoniorum))	(Dypsis_decaryi	Heterospathe_cagayanensis))	Geonoma_undata)	(Manicaria_saccifera	(Prestoea_acuminata	(Oenocarpus_bataua	Oenocarpus_minor))))	(Pseudophoenix_vinifera	(((Reinhardtia_latisecta	(Reinhardtia_paiewonskiana	Reinhardtia_gracilis))	(Attalea_speciosa	(Bactris_major	(Elaeis_guineensis	Elaeis_oleifera))))	((Sclerosperma_profizianum	Podococcus_barteri)	Orania_palindan)))))	Nypa_fruticans);
(((((((Dictyosperma_album	Heterospathe_cagayanensis)	(Pelagodoxa_henryana	Veitchia_spiralis))	(Sclerosperma_profizianum	(Kentiopsis_piersoniorum	Geonoma_undata)))	((Prestoea_acuminata	(Oenocarpus_bataua	Oenocarpus_minor))	(Dypsis_decaryi	Manicaria_saccifera)))	(Pseudophoenix_vinifera	((((Reinhardtia_gracilis	Reinhardtia_latisecta)	Reinhardtia_paiewonskiana)	(Attalea_speciosa	(Bactris_major	(Elaeis_guineensis	Elaeis_oleifera))))	(Podococcus_barteri	Orania_palindan))))	(Serenoa_repens	(Phoenix_dactylifera	Sabal_domingensis)))	Nypa_fruticans);
((((((Dypsis_decaryi	((Dictyosperma_album	Pelagodoxa_henryana)	(((Kentiopsis_piersoniorum	Geonoma_undata)	Veitchia_spiralis)	Heterospathe_cagayanensis)))	Manicaria_saccifera)	(Prestoea_acuminata	(Oenocarpus_bataua	Oenocarpus_minor)))	(Pseudophoenix_vinifera	(((Sclerosperma_profizianum	Podococcus_barteri)	Orania_palindan)	((Reinhardtia_latisecta	(Reinhardtia_gracilis	Reinhardtia_paiewonskiana))	((Bactris_major	(Elaeis_oleifera	Elaeis_guineensis))	Attalea_speciosa)))))	(Serenoa_repens	(Phoenix_dactylifera	Sabal_domingensis)))	Nypa_fruticans);
((((Serenoa_repens	Phoenix_dactylifera)	Sabal_domingensis)	(((Pelagodoxa_henryana	(Dypsis_decaryi	Manicaria_saccifera))	((Prestoea_acuminata	(Oenocarpus_bataua	Oenocarpus_minor))	(((Heterospathe_cagayanensis	Veitchia_spiralis)	(Dictyosperma_album	Kentiopsis_piersoniorum))	Geonoma_undata)))	(Pseudophoenix_vinifera	(((Sclerosperma_profizianum	Podococcus_barteri)	Orania_palindan)	((Reinhardtia_gracilis	(Reinhardtia_paiewonskiana	Reinhardtia_latisecta))	((Bactris_major	(Elaeis_oleifera	Elaeis_guineensis))	Attalea_speciosa))))))	Nypa_fruticans);
((((Serenoa_repens	Phoenix_dactylifera)	Sabal_domingensis)	((((Pelagodoxa_henryana	Veitchia_spiralis)	((Dictyosperma_album	Kentiopsis_piersoniorum)	(Heterospathe_cagayanensis	Dypsis_decaryi)))	((Manicaria_saccifera	(Prestoea_acuminata	(Oenocarpus_bataua	Oenocarpus_minor)))	Geonoma_undata))	(Pseudophoenix_vinifera	(((Sclerosperma_profizianum	Podococcus_barteri)	Orania_palindan)	((Reinhardtia_latisecta	(Reinhardtia_gracilis	Reinhardtia_paiewonskiana))	((Bactris_major	(Elaeis_oleifera	Elaeis_guineensis))	Attalea_speciosa))))))	Nypa_fruticans);
((((Serenoa_repens	Phoenix_dactylifera)	Sabal_domingensis)	((((Prestoea_acuminata	(Oenocarpus_bataua	Oenocarpus_minor))	(Geonoma_undata	(Manicaria_saccifera	((Kentiopsis_piersoniorum	Dictyosperma_album)	(Veitchia_spiralis	(Heterospathe_cagayanensis	Dypsis_decaryi))))))	Pelagodoxa_henryana)	(Pseudophoenix_vinifera	(((Sclerosperma_profizianum	Podococcus_barteri)	Orania_palindan)	((Reinhardtia_latisecta	(Reinhardtia_gracilis	Reinhardtia_paiewonskiana))	((Bactris_major	(Elaeis_oleifera	Elaeis_guineensis))	Attalea_speciosa))))))	Nypa_fruticans);
((((Phoenix_dactylifera	Sabal_domingensis)	(((Prestoea_acuminata	(Oenocarpus_bataua	Oenocarpus_minor))	((Geonoma_undata	(((Veitchia_spiralis	((Dictyosperma_album	Pelagodoxa_henryana)	Kentiopsis_piersoniorum))	Heterospathe_cagayanensis)	Dypsis_decaryi))	Manicaria_saccifera))	((Sclerosperma_profizianum	Podococcus_barteri)	((Pseudophoenix_vinifera	Orania_palindan)	((Reinhardtia_latisecta	(Reinhardtia_gracilis	Reinhardtia_paiewonskiana))	((Bactris_major	(Elaeis_oleifera	Elaeis_guineensis))	Attalea_speciosa))))))	Serenoa_repens)	Nypa_fruticans);
((((Pseudophoenix_vinifera	(((Reinhardtia_latisecta	(Reinhardtia_gracilis	Reinhardtia_paiewonskiana))	((Bactris_major	(Elaeis_oleifera	Elaeis_guineensis))	Attalea_speciosa))	(Orania_palindan	Podococcus_barteri)))	((Dypsis_decaryi	((Prestoea_acuminata	(Oenocarpus_bataua	Oenocarpus_minor))	Manicaria_saccifera))	(((Geonoma_undata	(Veitchia_spiralis	(Sclerosperma_profizianum	Kentiopsis_piersoniorum)))	Heterospathe_cagayanensis)	(Dictyosperma_album	Pelagodoxa_henryana))))	(Serenoa_repens	(Phoenix_dactylifera	Sabal_domingensis)))	Nypa_fruticans);
((((Pseudophoenix_vinifera	(((Reinhardtia_latisecta	(Reinhardtia_gracilis	Reinhardtia_paiewonskiana))	((Bactris_major	(Elaeis_oleifera	Elaeis_guineensis))	Attalea_speciosa))	(Orania_palindan	Podococcus_barteri)))	(((Dictyosperma_album	((Kentiopsis_piersoniorum	Geonoma_undata)	Heterospathe_cagayanensis))	((Prestoea_acuminata	(Oenocarpus_bataua	Oenocarpus_minor))	(Dypsis_decaryi	Manicaria_saccifera)))	(Pelagodoxa_henryana	Veitchia_spiralis)))	(Serenoa_repens	(Phoenix_dactylifera	(Sclerosperma_profizianum	Sabal_domingensis))))	Nypa_fruticans);
((((Pseudophoenix_vinifera	(((Reinhardtia_latisecta	(Reinhardtia_gracilis	Reinhardtia_paiewonskiana))	((Bactris_major	(Elaeis_oleifera	Elaeis_guineensis))	Attalea_speciosa))	(Orania_palindan	Podococcus_barteri)))	(((Prestoea_acuminata	(Oenocarpus_bataua	Oenocarpus_minor))	((Dictyosperma_album	Pelagodoxa_henryana)	((Heterospathe_cagayanensis	Dypsis_decaryi)	(Veitchia_spiralis	Kentiopsis_piersoniorum))))	(Manicaria_saccifera	Geonoma_undata)))	(((Phoenix_dactylifera	Serenoa_repens)	Sabal_domingensis)	Sclerosperma_profizianum))	Nypa_fruticans);
((((Podococcus_barteri	((Orania_palindan	Pseudophoenix_vinifera)	((Reinhardtia_latisecta	(Reinhardtia_gracilis	Reinhardtia_paiewonskiana))	((Bactris_major	(Elaeis_oleifera	Elaeis_guineensis))	Attalea_speciosa))))	((Geonoma_undata	((Dictyosperma_album	Pelagodoxa_henryana)	(Dypsis_decaryi	((Heterospathe_cagayanensis	Veitchia_spiralis)	Kentiopsis_piersoniorum))))	(Manicaria_saccifera	(Prestoea_acuminata	(Oenocarpus_bataua	Oenocarpus_minor)))))	((Phoenix_dactylifera	(Sclerosperma_profizianum	Serenoa_repens))	Sabal_domingensis))	Nypa_fruticans);
((((((Orania_palindan	(Podococcus_barteri	Sclerosperma_profizianum))	((Reinhardtia_latisecta	(Reinhardtia_gracilis	Reinhardtia_paiewonskiana))	((Bactris_major	(Elaeis_oleifera	Elaeis_guineensis))	Attalea_speciosa)))	Pseudophoenix_vinifera)	((((Dictyosperma_album	Pelagodoxa_henryana)	((Heterospathe_cagayanensis	Dypsis_decaryi)	(Veitchia_spiralis	Kentiopsis_piersoniorum)))	Geonoma_undata)	(Manicaria_saccifera	(Prestoea_acuminata	(Oenocarpus_bataua	Oenocarpus_minor)))))	((Phoenix_dactylifera	Serenoa_repens)	Sabal_domingensis))	Nypa_fruticans);
(((((Phoenix_dactylifera	Serenoa_repens)	Sabal_domingensis)	(((Veitchia_spiralis	(Sclerosperma_profizianum	Kentiopsis_piersoniorum))	((Heterospathe_cagayanensis	Dypsis_decaryi)	(Pelagodoxa_henryana	Dictyosperma_album)))	(((Prestoea_acuminata	(Oenocarpus_bataua	Oenocarpus_minor))	Manicaria_saccifera)	Geonoma_undata)))	(Pseudophoenix_vinifera	((Podococcus_barteri	Orania_palindan)	((Attalea_speciosa	((Elaeis_oleifera	Elaeis_guineensis)	Bactris_major))	(Reinhardtia_latisecta	(Reinhardtia_gracilis	Reinhardtia_paiewonskiana))))))	Nypa_fruticans);
(((((Pelagodoxa_henryana	Phoenix_dactylifera)	Serenoa_repens)	Sabal_domingensis)	(((Prestoea_acuminata	(Oenocarpus_bataua	Oenocarpus_minor))	((Geonoma_undata	(((Heterospathe_cagayanensis	Dypsis_decaryi)	((Sclerosperma_profizianum	Kentiopsis_piersoniorum)	Dictyosperma_album))	Veitchia_spiralis))	Manicaria_saccifera))	(Pseudophoenix_vinifera	((Podococcus_barteri	Orania_palindan)	((Attalea_speciosa	((Elaeis_oleifera	Elaeis_guineensis)	Bactris_major))	(Reinhardtia_latisecta	(Reinhardtia_gracilis	Reinhardtia_paiewonskiana)))))))	Nypa_fruticans);
(((((Phoenix_dactylifera	Serenoa_repens)	Sabal_domingensis)	(((Manicaria_saccifera	(Oenocarpus_bataua	Oenocarpus_minor))	(Geonoma_undata	(Prestoea_acuminata	(((Dypsis_decaryi	((Sclerosperma_profizianum	Kentiopsis_piersoniorum)	Dictyosperma_album))	Veitchia_spiralis)	Heterospathe_cagayanensis))))	(Pseudophoenix_vinifera	((Podococcus_barteri	Orania_palindan)	((Attalea_speciosa	((Elaeis_oleifera	Elaeis_guineensis)	Bactris_major))	(Reinhardtia_latisecta	(Reinhardtia_gracilis	Reinhardtia_paiewonskiana)))))))	Pelagodoxa_henryana)	Nypa_fruticans);
(((Sclerosperma_profizianum	((Phoenix_dactylifera	Serenoa_repens)	Sabal_domingensis))	((((Prestoea_acuminata	(Oenocarpus_bataua	Oenocarpus_minor))	Geonoma_undata)	(Manicaria_saccifera	(Pelagodoxa_henryana	((Dictyosperma_album	((Kentiopsis_piersoniorum	Heterospathe_cagayanensis)	Veitchia_spiralis))	Dypsis_decaryi))))	(Pseudophoenix_vinifera	((Podococcus_barteri	Orania_palindan)	((Attalea_speciosa	((Elaeis_oleifera	Elaeis_guineensis)	Bactris_major))	(Reinhardtia_latisecta	(Reinhardtia_gracilis	Reinhardtia_paiewonskiana)))))))	Nypa_fruticans);
((((Phoenix_dactylifera	Serenoa_repens)	Sabal_domingensis)	((((Prestoea_acuminata	(Oenocarpus_bataua	Oenocarpus_minor))	(Manicaria_saccifera	Geonoma_undata))	(Pelagodoxa_henryana	(Veitchia_spiralis	(((Heterospathe_cagayanensis	Dypsis_decaryi)	Dictyosperma_album)	Kentiopsis_piersoniorum))))	(Pseudophoenix_vinifera	(((Sclerosperma_profizianum	Podococcus_barteri)	Orania_palindan)	((Attalea_speciosa	((Elaeis_oleifera	Elaeis_guineensis)	Bactris_major))	(Reinhardtia_latisecta	(Reinhardtia_gracilis	Reinhardtia_paiewonskiana)))))))	Nypa_fruticans);
(((((Sabal_domingensis	Phoenix_dactylifera)	Serenoa_repens)	Sclerosperma_profizianum)	(((Geonoma_undata	(((Prestoea_acuminata	(Oenocarpus_bataua	Oenocarpus_minor))	Pelagodoxa_henryana)	((Veitchia_spiralis	Heterospathe_cagayanensis)	(Dypsis_decaryi	(Dictyosperma_album	Kentiopsis_piersoniorum)))))	Manicaria_saccifera)	(Pseudophoenix_vinifera	((Podococcus_barteri	Orania_palindan)	((Attalea_speciosa	((Elaeis_oleifera	Elaeis_guineensis)	Bactris_major))	(Reinhardtia_latisecta	(Reinhardtia_gracilis	Reinhardtia_paiewonskiana)))))))	Nypa_fruticans);
(((((Geonoma_undata	((Veitchia_spiralis	((Heterospathe_cagayanensis	Dypsis_decaryi)	Dictyosperma_album))	Kentiopsis_piersoniorum))	((Prestoea_acuminata	(Oenocarpus_bataua	Oenocarpus_minor))	(Pelagodoxa_henryana	Manicaria_saccifera)))	(Pseudophoenix_vinifera	((Podococcus_barteri	Orania_palindan)	((Attalea_speciosa	((Elaeis_oleifera	Elaeis_guineensis)	Bactris_major))	(Reinhardtia_latisecta	(Reinhardtia_gracilis	Reinhardtia_paiewonskiana))))))	(Sclerosperma_profizianum	(Sabal_domingensis	(Serenoa_repens	Phoenix_dactylifera))))	Nypa_fruticans);
(((((((Pelagodoxa_henryana	Dictyosperma_album)	(Heterospathe_cagayanensis	(Geonoma_undata	Kentiopsis_piersoniorum)))	Veitchia_spiralis)	((Prestoea_acuminata	(Oenocarpus_bataua	Oenocarpus_minor))	(Dypsis_decaryi	Manicaria_saccifera)))	(Pseudophoenix_vinifera	(((Sclerosperma_profizianum	Podococcus_barteri)	Orania_palindan)	(((Elaeis_oleifera	Elaeis_guineensis)	(Bactris_major	Attalea_speciosa))	(Reinhardtia_latisecta	(Reinhardtia_gracilis	Reinhardtia_paiewonskiana))))))	(Sabal_domingensis	(Serenoa_repens	Phoenix_dactylifera)))	Nypa_fruticans);
(((((Manicaria_saccifera	Geonoma_undata)	((((Pelagodoxa_henryana	Dictyosperma_album)	(Kentiopsis_piersoniorum	Veitchia_spiralis))	(Dypsis_decaryi	Heterospathe_cagayanensis))	(Prestoea_acuminata	(Oenocarpus_bataua	Oenocarpus_minor))))	(Pseudophoenix_vinifera	(((Sclerosperma_profizianum	Podococcus_barteri)	Orania_palindan)	((Attalea_speciosa	((Elaeis_oleifera	Elaeis_guineensis)	Bactris_major))	(Reinhardtia_gracilis	(Reinhardtia_paiewonskiana	Reinhardtia_latisecta))))))	(Sabal_domingensis	(Serenoa_repens	Phoenix_dactylifera)))	Nypa_fruticans);
(((((((((Pelagodoxa_henryana	Dictyosperma_album)	((Kentiopsis_piersoniorum	Sclerosperma_profizianum)	Veitchia_spiralis))	Heterospathe_cagayanensis)	Dypsis_decaryi)	Geonoma_undata)	((Oenocarpus_minor	(Prestoea_acuminata	Oenocarpus_bataua))	Manicaria_saccifera))	(Pseudophoenix_vinifera	((Podococcus_barteri	Orania_palindan)	((Attalea_speciosa	((Elaeis_oleifera	Elaeis_guineensis)	Bactris_major))	(Reinhardtia_latisecta	(Reinhardtia_gracilis	Reinhardtia_paiewonskiana))))))	(Sabal_domingensis	(Serenoa_repens	Phoenix_dactylifera)))	Nypa_fruticans);
(((Sabal_domingensis	(Serenoa_repens	Phoenix_dactylifera))	((Manicaria_saccifera	(((Geonoma_undata	((Dictyosperma_album	Kentiopsis_piersoniorum)	(Veitchia_spiralis	(Heterospathe_cagayanensis	Dypsis_decaryi))))	Pelagodoxa_henryana)	(Prestoea_acuminata	(Oenocarpus_bataua	Oenocarpus_minor))))	(((((Reinhardtia_gracilis	Reinhardtia_paiewonskiana)	Reinhardtia_latisecta)	(((Elaeis_oleifera	Elaeis_guineensis)	Bactris_major)	Attalea_speciosa))	(Podococcus_barteri	(Sclerosperma_profizianum	Orania_palindan)))	Pseudophoenix_vinifera)))	Nypa_fruticans);
(((Sabal_domingensis	(Serenoa_repens	Phoenix_dactylifera))	((Sclerosperma_profizianum	(Pelagodoxa_henryana	(((Dictyosperma_album	Kentiopsis_piersoniorum)	(Veitchia_spiralis	(Heterospathe_cagayanensis	Dypsis_decaryi)))	((Geonoma_undata	(Manicaria_saccifera	Prestoea_acuminata))	(Oenocarpus_bataua	Oenocarpus_minor)))))	(((((Reinhardtia_gracilis	Reinhardtia_paiewonskiana)	Reinhardtia_latisecta)	(((Elaeis_oleifera	Elaeis_guineensis)	Bactris_major)	Attalea_speciosa))	(Podococcus_barteri	Orania_palindan))	Pseudophoenix_vinifera)))	Nypa_fruticans);
(((Sabal_domingensis	(Serenoa_repens	Phoenix_dactylifera))	((((Geonoma_undata	((((Pelagodoxa_henryana	Dictyosperma_album)	Veitchia_spiralis)	(Heterospathe_cagayanensis	Dypsis_decaryi))	Kentiopsis_piersoniorum))	(Prestoea_acuminata	(Oenocarpus_bataua	Oenocarpus_minor)))	Manicaria_saccifera)	(((((Reinhardtia_gracilis	Reinhardtia_paiewonskiana)	Reinhardtia_latisecta)	(((Elaeis_oleifera	Elaeis_guineensis)	Bactris_major)	Attalea_speciosa))	((Sclerosperma_profizianum	Podococcus_barteri)	Orania_palindan))	Pseudophoenix_vinifera)))	Nypa_fruticans);
(((Sabal_domingensis	(Serenoa_repens	Phoenix_dactylifera))	((((Geonoma_undata	((Pelagodoxa_henryana	Dictyosperma_album)	((Heterospathe_cagayanensis	Dypsis_decaryi)	(Veitchia_spiralis	Kentiopsis_piersoniorum))))	(Prestoea_acuminata	(Oenocarpus_bataua	Oenocarpus_minor)))	Manicaria_saccifera)	(((((Reinhardtia_gracilis	Reinhardtia_paiewonskiana)	Reinhardtia_latisecta)	(((Elaeis_oleifera	Elaeis_guineensis)	Bactris_major)	Attalea_speciosa))	((Sclerosperma_profizianum	Podococcus_barteri)	Orania_palindan))	Pseudophoenix_vinifera)))	Nypa_fruticans);
(((Sabal_domingensis	(Serenoa_repens	Phoenix_dactylifera))	((((Dypsis_decaryi	Manicaria_saccifera)	((Kentiopsis_piersoniorum	Geonoma_undata)	((Veitchia_spiralis	Heterospathe_cagayanensis)	(Pelagodoxa_henryana	Dictyosperma_album))))	(Oenocarpus_minor	(Prestoea_acuminata	Oenocarpus_bataua)))	(((((Reinhardtia_gracilis	Reinhardtia_paiewonskiana)	Reinhardtia_latisecta)	(((Elaeis_oleifera	Elaeis_guineensis)	Bactris_major)	Attalea_speciosa))	((Sclerosperma_profizianum	Podococcus_barteri)	Orania_palindan))	Pseudophoenix_vinifera)))	Nypa_fruticans);
(((Sabal_domingensis	(Serenoa_repens	Phoenix_dactylifera))	((((Manicaria_saccifera	(Prestoea_acuminata	(Oenocarpus_bataua	Oenocarpus_minor)))	(((Dypsis_decaryi	Heterospathe_cagayanensis)	(Veitchia_spiralis	Kentiopsis_piersoniorum))	(Pelagodoxa_henryana	Dictyosperma_album)))	Geonoma_undata)	(((((Reinhardtia_gracilis	Reinhardtia_paiewonskiana)	Reinhardtia_latisecta)	(((Elaeis_oleifera	Elaeis_guineensis)	Bactris_major)	Attalea_speciosa))	((Sclerosperma_profizianum	Podococcus_barteri)	Orania_palindan))	Pseudophoenix_vinifera)))	Nypa_fruticans);
(((Sabal_domingensis	(Serenoa_repens	Phoenix_dactylifera))	(((Prestoea_acuminata	(Oenocarpus_bataua	Oenocarpus_minor))	((Geonoma_undata	Pelagodoxa_henryana)	(((Dypsis_decaryi	Heterospathe_cagayanensis)	((Veitchia_spiralis	Dictyosperma_album)	Kentiopsis_piersoniorum))	Manicaria_saccifera)))	((((Reinhardtia_gracilis	(Reinhardtia_paiewonskiana	Reinhardtia_latisecta))	(((Elaeis_oleifera	Elaeis_guineensis)	Bactris_major)	Attalea_speciosa))	((Sclerosperma_profizianum	Podococcus_barteri)	Orania_palindan))	Pseudophoenix_vinifera)))	Nypa_fruticans);
(((Sabal_domingensis	(Serenoa_repens	Phoenix_dactylifera))	((Manicaria_saccifera	((Prestoea_acuminata	(Oenocarpus_bataua	Oenocarpus_minor))	(Geonoma_undata	((Veitchia_spiralis	(Kentiopsis_piersoniorum	(Dypsis_decaryi	Heterospathe_cagayanensis)))	(Pelagodoxa_henryana	Dictyosperma_album)))))	((((Reinhardtia_gracilis	(Reinhardtia_paiewonskiana	Reinhardtia_latisecta))	((Elaeis_oleifera	Elaeis_guineensis)	(Bactris_major	Attalea_speciosa)))	(Sclerosperma_profizianum	(Podococcus_barteri	Orania_palindan)))	Pseudophoenix_vinifera)))	Nypa_fruticans);
(((Sabal_domingensis	(Serenoa_repens	Phoenix_dactylifera))	((((((Veitchia_spiralis	Kentiopsis_piersoniorum)	(Pelagodoxa_henryana	Dictyosperma_album))	(Dypsis_decaryi	Heterospathe_cagayanensis))	Manicaria_saccifera)	((Prestoea_acuminata	(Oenocarpus_bataua	Oenocarpus_minor))	Geonoma_undata))	((((Podococcus_barteri	Orania_palindan)	(Attalea_speciosa	((Elaeis_oleifera	Elaeis_guineensis)	Bactris_major)))	(Sclerosperma_profizianum	(Reinhardtia_latisecta	(Reinhardtia_gracilis	Reinhardtia_paiewonskiana))))	Pseudophoenix_vinifera)))	Nypa_fruticans);
(((Sabal_domingensis	(Serenoa_repens	Phoenix_dactylifera))	((((Geonoma_undata	(((Veitchia_spiralis	Kentiopsis_piersoniorum)	(Pelagodoxa_henryana	Dictyosperma_album))	(Dypsis_decaryi	Heterospathe_cagayanensis)))	Manicaria_saccifera)	(Prestoea_acuminata	(Oenocarpus_bataua	Oenocarpus_minor)))	((((Sclerosperma_profizianum	Podococcus_barteri)	Orania_palindan)	(((Elaeis_oleifera	Elaeis_guineensis)	(Bactris_major	Attalea_speciosa))	(Reinhardtia_latisecta	(Reinhardtia_gracilis	Reinhardtia_paiewonskiana))))	Pseudophoenix_vinifera)))	Nypa_fruticans);
(((((Manicaria_saccifera	((Kentiopsis_piersoniorum	((Dictyosperma_album	Pelagodoxa_henryana)	(Veitchia_spiralis	(Dypsis_decaryi	Heterospathe_cagayanensis))))	Geonoma_undata))	(Prestoea_acuminata	(Oenocarpus_bataua	Oenocarpus_minor)))	(Pseudophoenix_vinifera	(((Sclerosperma_profizianum	Podococcus_barteri)	Orania_palindan)	((Reinhardtia_latisecta	(Reinhardtia_paiewonskiana	Reinhardtia_gracilis))	(Bactris_major	((Elaeis_guineensis	Elaeis_oleifera)	Attalea_speciosa))))))	(Sabal_domingensis	(Serenoa_repens	Phoenix_dactylifera)))	Nypa_fruticans);
(((Pseudophoenix_vinifera	((((Sclerosperma_profizianum	Podococcus_barteri)	Orania_palindan)	((Reinhardtia_latisecta	(Reinhardtia_paiewonskiana	Reinhardtia_gracilis))	(Attalea_speciosa	(Bactris_major	(Elaeis_guineensis	Elaeis_oleifera)))))	((Oenocarpus_minor	(Prestoea_acuminata	Oenocarpus_bataua))	((((Veitchia_spiralis	(Heterospathe_cagayanensis	(Geonoma_undata	Kentiopsis_piersoniorum)))	(Dictyosperma_album	Pelagodoxa_henryana))	Dypsis_decaryi)	Manicaria_saccifera))))	((Phoenix_dactylifera	Sabal_domingensis)	Serenoa_repens))	Nypa_fruticans);
(((Phoenix_dactylifera	(Sabal_domingensis	((Pseudophoenix_vinifera	(((Reinhardtia_latisecta	(Reinhardtia_paiewonskiana	Reinhardtia_gracilis))	(Attalea_speciosa	(Bactris_major	(Elaeis_guineensis	Elaeis_oleifera))))	((Sclerosperma_profizianum	Podococcus_barteri)	Orania_palindan)))	((Geonoma_undata	((Dypsis_decaryi	(Dictyosperma_album	(Heterospathe_cagayanensis	(Kentiopsis_piersoniorum	Veitchia_spiralis))))	Pelagodoxa_henryana))	(Manicaria_saccifera	(Prestoea_acuminata	(Oenocarpus_bataua	Oenocarpus_minor)))))))	Serenoa_repens)	Nypa_fruticans);
((((Pseudophoenix_vinifera	(((Reinhardtia_latisecta	(Reinhardtia_paiewonskiana	Reinhardtia_gracilis))	(Attalea_speciosa	(Bactris_major	(Elaeis_guineensis	Elaeis_oleifera))))	((Sclerosperma_profizianum	Podococcus_barteri)	Orania_palindan)))	(((Prestoea_acuminata	(Oenocarpus_bataua	Oenocarpus_minor))	((Geonoma_undata	(Dypsis_decaryi	(Dictyosperma_album	(Heterospathe_cagayanensis	(Kentiopsis_piersoniorum	Veitchia_spiralis)))))	Manicaria_saccifera))	Pelagodoxa_henryana))	((Serenoa_repens	Phoenix_dactylifera)	Sabal_domingensis))	Nypa_fruticans);
((Serenoa_repens	(((Phoenix_dactylifera	Pelagodoxa_henryana)	Sabal_domingensis)	((Pseudophoenix_vinifera	(((Reinhardtia_latisecta	(Reinhardtia_paiewonskiana	Reinhardtia_gracilis))	(Attalea_speciosa	(Bactris_major	(Elaeis_guineensis	Elaeis_oleifera))))	(Podococcus_barteri	Orania_palindan)))	(((((Heterospathe_cagayanensis	Dypsis_decaryi)	Veitchia_spiralis)	(Dictyosperma_album	(Sclerosperma_profizianum	Kentiopsis_piersoniorum)))	Geonoma_undata)	(((Oenocarpus_bataua	Oenocarpus_minor)	Prestoea_acuminata)	Manicaria_saccifera)))))	Nypa_fruticans);
(((Sclerosperma_profizianum	Podococcus_barteri)	(Orania_palindan	(((((Pelagodoxa_henryana	(Veitchia_spiralis	(Heterospathe_cagayanensis	(Dictyosperma_album	Kentiopsis_piersoniorum))))	Geonoma_undata)	(((Oenocarpus_bataua	Oenocarpus_minor)	Prestoea_acuminata)	(Dypsis_decaryi	Manicaria_saccifera)))	(((Phoenix_dactylifera	Serenoa_repens)	Sabal_domingensis)	Pseudophoenix_vinifera))	((Reinhardtia_gracilis	(Reinhardtia_latisecta	Reinhardtia_paiewonskiana))	(Attalea_speciosa	(Bactris_major	(Elaeis_guineensis	Elaeis_oleifera)))))))	Nypa_fruticans);
((((Phoenix_dactylifera	Serenoa_repens)	Sabal_domingensis)	(Pseudophoenix_vinifera	((((Reinhardtia_gracilis	(Reinhardtia_latisecta	Reinhardtia_paiewonskiana))	(Attalea_speciosa	(Bactris_major	(Elaeis_guineensis	Elaeis_oleifera))))	((Sclerosperma_profizianum	Podococcus_barteri)	Orania_palindan))	(((Veitchia_spiralis	((Dypsis_decaryi	Heterospathe_cagayanensis)	(Dictyosperma_album	Kentiopsis_piersoniorum)))	(Geonoma_undata	Pelagodoxa_henryana))	(((Oenocarpus_bataua	Oenocarpus_minor)	Prestoea_acuminata)	Manicaria_saccifera)))))	Nypa_fruticans);
(((((Sabal_domingensis	Phoenix_dactylifera)	Serenoa_repens)	Sclerosperma_profizianum)	((((Reinhardtia_gracilis	(Reinhardtia_latisecta	Reinhardtia_paiewonskiana))	(Attalea_speciosa	(Bactris_major	(Elaeis_guineensis	Elaeis_oleifera))))	(Podococcus_barteri	Orania_palindan))	(((((Oenocarpus_bataua	Oenocarpus_minor)	Prestoea_acuminata)	(((Veitchia_spiralis	((Dypsis_decaryi	Heterospathe_cagayanensis)	Kentiopsis_piersoniorum))	(Dictyosperma_album	Pelagodoxa_henryana))	Geonoma_undata))	Manicaria_saccifera)	Pseudophoenix_vinifera)))	Nypa_fruticans);
((((Serenoa_repens	Phoenix_dactylifera)	Sabal_domingensis)	(((((((Oenocarpus_bataua	Oenocarpus_minor)	Prestoea_acuminata)	((Veitchia_spiralis	Kentiopsis_piersoniorum)	((Dypsis_decaryi	Heterospathe_cagayanensis)	(Dictyosperma_album	Pelagodoxa_henryana))))	Manicaria_saccifera)	Geonoma_undata)	(Pseudophoenix_vinifera	(((Reinhardtia_latisecta	(Reinhardtia_paiewonskiana	Reinhardtia_gracilis))	(Attalea_speciosa	(Bactris_major	(Elaeis_guineensis	Elaeis_oleifera))))	(Podococcus_barteri	Orania_palindan))))	Sclerosperma_profizianum))	Nypa_fruticans);
((((Serenoa_repens	Phoenix_dactylifera)	Sabal_domingensis)	(((Orania_palindan	((Reinhardtia_latisecta	(Reinhardtia_paiewonskiana	Reinhardtia_gracilis))	((Sclerosperma_profizianum	Attalea_speciosa)	(Bactris_major	(Elaeis_guineensis	Elaeis_oleifera)))))	(((Geonoma_undata	((Veitchia_spiralis	Kentiopsis_piersoniorum)	((Dypsis_decaryi	Heterospathe_cagayanensis)	(Dictyosperma_album	Pelagodoxa_henryana))))	(Manicaria_saccifera	((Oenocarpus_bataua	Oenocarpus_minor)	Prestoea_acuminata)))	Pseudophoenix_vinifera))	Podococcus_barteri))	Nypa_fruticans);
