# Supplementary material for: Data supporting the nuclear phylogenomics of the palm subfamily Arecoideae (Arecaceae)
Source: Data Brief. 2016 Mar 2;7:532–6. doi: 10.1016/j.dib.2016.02.063 (PMC4796708; doi:10.1016/j.dib.2016.02.063)
Supplement: Supplementary file 5 — Supplementary material [file mmc5.zip › RAxML_bootstrap.Elaeis_2388.raxml.tre]

(((Heterospathe_cagayanensis	((((Sclerosperma_profizianum	Orania_palindan)	((Reinhardtia_latisecta	(((Reinhardtia_simplex	((Elaeis_guineensis	Phoenix_dactylifera)	Elaeis_oleifera))	Attalea_speciosa)	(Reinhardtia_gracilis	((Serenoa_repens	((Oenocarpus_bataua	Bactris_major)	Reinhardtia_paiewonskiana))	(((Kentiopsis_piersoniorum	Dypsis_decaryi)	Hydriastele_microspadix)	Sabal_domingensis)))))	(((Nypa_fruticans	Roystonea_regia)	Pseudophoenix_vinifera)	Iriartea_deltoidea)))	(Pelagodoxa_henryana	Geonoma_undata))	Prestoea_acuminata))	Veitchia_spiralis)	Calamus_caryotoides);
(((Heterospathe_cagayanensis	((((Sclerosperma_profizianum	Orania_palindan)	(((Attalea_speciosa	((Serenoa_repens	(((Reinhardtia_simplex	(Elaeis_guineensis	Elaeis_oleifera))	Phoenix_dactylifera)	Reinhardtia_gracilis))	Iriartea_deltoidea))	(Roystonea_regia	(Reinhardtia_latisecta	((Oenocarpus_bataua	Nypa_fruticans)	Pseudophoenix_vinifera))))	((Bactris_major	Reinhardtia_paiewonskiana)	(((Kentiopsis_piersoniorum	Dypsis_decaryi)	Hydriastele_microspadix)	Sabal_domingensis))))	(Pelagodoxa_henryana	Geonoma_undata))	Prestoea_acuminata))	Veitchia_spiralis)	Calamus_caryotoides);
((((Elaeis_guineensis	Elaeis_oleifera)	(Phoenix_dactylifera	Reinhardtia_simplex))	((((Prestoea_acuminata	(Heterospathe_cagayanensis	(((Iriartea_deltoidea	Reinhardtia_latisecta)	Roystonea_regia)	((((Oenocarpus_bataua	Veitchia_spiralis)	(Reinhardtia_gracilis	Attalea_speciosa))	(Pseudophoenix_vinifera	Nypa_fruticans))	(Sclerosperma_profizianum	((Dypsis_decaryi	(Kentiopsis_piersoniorum	(Reinhardtia_paiewonskiana	(Sabal_domingensis	Orania_palindan))))	(Serenoa_repens	Hydriastele_microspadix)))))))	Pelagodoxa_henryana)	Bactris_major)	Geonoma_undata))	Calamus_caryotoides);
((Reinhardtia_simplex	(Elaeis_oleifera	(Phoenix_dactylifera	(Elaeis_guineensis	((((Veitchia_spiralis	Heterospathe_cagayanensis)	((Orania_palindan	Sclerosperma_profizianum)	(Roystonea_regia	((Oenocarpus_bataua	Nypa_fruticans)	(((Attalea_speciosa	((Bactris_major	Reinhardtia_latisecta)	((((((Serenoa_repens	Hydriastele_microspadix)	Reinhardtia_gracilis)	Reinhardtia_paiewonskiana)	Dypsis_decaryi)	Kentiopsis_piersoniorum)	Sabal_domingensis)))	Pseudophoenix_vinifera)	Iriartea_deltoidea)))))	(Prestoea_acuminata	Pelagodoxa_henryana))	Geonoma_undata)))))	Calamus_caryotoides);
(((Veitchia_spiralis	(Heterospathe_cagayanensis	((((((Roystonea_regia	((Serenoa_repens	Iriartea_deltoidea)	((((Reinhardtia_gracilis	Reinhardtia_latisecta)	(Oenocarpus_bataua	Pseudophoenix_vinifera))	(((Reinhardtia_paiewonskiana	Sabal_domingensis)	(Hydriastele_microspadix	(Dypsis_decaryi	Kentiopsis_piersoniorum)))	Bactris_major))	(Attalea_speciosa	Nypa_fruticans))))	Orania_palindan)	Sclerosperma_profizianum)	Pelagodoxa_henryana)	Geonoma_undata)	Prestoea_acuminata)))	((Reinhardtia_simplex	(Phoenix_dactylifera	Elaeis_guineensis))	Elaeis_oleifera))	Calamus_caryotoides);
(((Oenocarpus_bataua	Veitchia_spiralis)	(Heterospathe_cagayanensis	(Prestoea_acuminata	((((Iriartea_deltoidea	((Orania_palindan	((Serenoa_repens	((Sabal_domingensis	(Reinhardtia_paiewonskiana	(Bactris_major	Reinhardtia_gracilis)))	(Hydriastele_microspadix	(Dypsis_decaryi	Kentiopsis_piersoniorum))))	(Reinhardtia_latisecta	(((Reinhardtia_simplex	(Phoenix_dactylifera	Elaeis_guineensis))	Elaeis_oleifera)	Attalea_speciosa))))	Nypa_fruticans))	(Sclerosperma_profizianum	Pseudophoenix_vinifera))	Roystonea_regia)	(Pelagodoxa_henryana	Geonoma_undata)))))	Calamus_caryotoides);
((Heterospathe_cagayanensis	(Prestoea_acuminata	((((((((Reinhardtia_gracilis	Attalea_speciosa)	(Hydriastele_microspadix	(Dypsis_decaryi	Kentiopsis_piersoniorum)))	Sabal_domingensis)	(((Serenoa_repens	((Elaeis_guineensis	(Reinhardtia_simplex	Phoenix_dactylifera))	Elaeis_oleifera))	Pseudophoenix_vinifera)	Iriartea_deltoidea))	Roystonea_regia)	(((Bactris_major	Reinhardtia_paiewonskiana)	(Oenocarpus_bataua	Nypa_fruticans))	Reinhardtia_latisecta))	(Orania_palindan	Sclerosperma_profizianum))	(Pelagodoxa_henryana	(Veitchia_spiralis	Geonoma_undata)))))	Calamus_caryotoides);
(((Heterospathe_cagayanensis	(Prestoea_acuminata	(((Iriartea_deltoidea	((Pseudophoenix_vinifera	(((Serenoa_repens	(((Dypsis_decaryi	Kentiopsis_piersoniorum)	Hydriastele_microspadix)	Sabal_domingensis))	(Reinhardtia_paiewonskiana	Reinhardtia_latisecta))	(Attalea_speciosa	((Bactris_major	(Oenocarpus_bataua	Nypa_fruticans))	Orania_palindan))))	Sclerosperma_profizianum))	Roystonea_regia)	(Pelagodoxa_henryana	(((((Elaeis_guineensis	Phoenix_dactylifera)	Elaeis_oleifera)	Reinhardtia_simplex)	Reinhardtia_gracilis)	Geonoma_undata)))))	Veitchia_spiralis)	Calamus_caryotoides);
(((Heterospathe_cagayanensis	((((Reinhardtia_paiewonskiana	((Nypa_fruticans	Orania_palindan)	Serenoa_repens))	(Sabal_domingensis	((Dypsis_decaryi	Kentiopsis_piersoniorum)	Hydriastele_microspadix)))	(((((Reinhardtia_simplex	(Reinhardtia_gracilis	Phoenix_dactylifera))	Elaeis_guineensis)	Elaeis_oleifera)	Attalea_speciosa)	((Prestoea_acuminata	(Oenocarpus_bataua	Pseudophoenix_vinifera))	((Iriartea_deltoidea	(Roystonea_regia	(Pelagodoxa_henryana	(Geonoma_undata	Bactris_major))))	Sclerosperma_profizianum))))	Reinhardtia_latisecta))	Veitchia_spiralis)	Calamus_caryotoides);
(((Heterospathe_cagayanensis	((((((((Orania_palindan	Nypa_fruticans)	Roystonea_regia)	Sclerosperma_profizianum)	(((Pelagodoxa_henryana	(Geonoma_undata	Bactris_major))	Reinhardtia_latisecta)	(Iriartea_deltoidea	(Reinhardtia_gracilis	((Oenocarpus_bataua	Serenoa_repens)	(((Reinhardtia_simplex	Phoenix_dactylifera)	Elaeis_guineensis)	Elaeis_oleifera))))))	(Reinhardtia_paiewonskiana	(Sabal_domingensis	((Dypsis_decaryi	Kentiopsis_piersoniorum)	Hydriastele_microspadix))))	Attalea_speciosa)	Prestoea_acuminata)	Pseudophoenix_vinifera))	Veitchia_spiralis)	Calamus_caryotoides);
(((Phoenix_dactylifera	Elaeis_guineensis)	((Elaeis_oleifera	(((Nypa_fruticans	Oenocarpus_bataua)	((Roystonea_regia	Iriartea_deltoidea)	(((Veitchia_spiralis	Attalea_speciosa)	(((Reinhardtia_paiewonskiana	Reinhardtia_latisecta)	Reinhardtia_gracilis)	((Bactris_major	Serenoa_repens)	((Dypsis_decaryi	(Sabal_domingensis	Kentiopsis_piersoniorum))	Hydriastele_microspadix))))	(((Geonoma_undata	Pelagodoxa_henryana)	(Prestoea_acuminata	Heterospathe_cagayanensis))	(Sclerosperma_profizianum	Orania_palindan)))))	Pseudophoenix_vinifera))	Reinhardtia_simplex))	Calamus_caryotoides);
((((((((Roystonea_regia	Sclerosperma_profizianum)	(((((Dypsis_decaryi	Kentiopsis_piersoniorum)	Sabal_domingensis)	((Veitchia_spiralis	Attalea_speciosa)	Serenoa_repens))	((Reinhardtia_gracilis	(Reinhardtia_paiewonskiana	Reinhardtia_latisecta))	Bactris_major))	((Geonoma_undata	Pelagodoxa_henryana)	(Prestoea_acuminata	Heterospathe_cagayanensis))))	Pseudophoenix_vinifera)	(Hydriastele_microspadix	Orania_palindan))	Iriartea_deltoidea)	(Nypa_fruticans	Oenocarpus_bataua))	((Elaeis_guineensis	Elaeis_oleifera)	(Reinhardtia_simplex	Phoenix_dactylifera)))	Calamus_caryotoides);
((((((Bactris_major	((Reinhardtia_paiewonskiana	(Hydriastele_microspadix	(Dypsis_decaryi	Kentiopsis_piersoniorum)))	Sabal_domingensis))	(Reinhardtia_latisecta	(((Serenoa_repens	Attalea_speciosa)	Reinhardtia_gracilis)	Veitchia_spiralis)))	((((Geonoma_undata	Pelagodoxa_henryana)	(Prestoea_acuminata	Heterospathe_cagayanensis))	(Orania_palindan	Sclerosperma_profizianum))	Roystonea_regia))	Pseudophoenix_vinifera)	((Nypa_fruticans	Oenocarpus_bataua)	(Iriartea_deltoidea	((Phoenix_dactylifera	(Elaeis_guineensis	Elaeis_oleifera))	Reinhardtia_simplex))))	Calamus_caryotoides);
((Iriartea_deltoidea	(((Phoenix_dactylifera	(Elaeis_guineensis	Elaeis_oleifera))	Reinhardtia_simplex)	((Pseudophoenix_vinifera	Orania_palindan)	(((((Reinhardtia_paiewonskiana	(Reinhardtia_latisecta	((Hydriastele_microspadix	(Dypsis_decaryi	Kentiopsis_piersoniorum))	((Bactris_major	(Serenoa_repens	Attalea_speciosa))	Sabal_domingensis))))	Reinhardtia_gracilis)	Sclerosperma_profizianum)	Roystonea_regia)	(((Geonoma_undata	Pelagodoxa_henryana)	(Prestoea_acuminata	Heterospathe_cagayanensis))	(Nypa_fruticans	(Veitchia_spiralis	Oenocarpus_bataua)))))))	Calamus_caryotoides);
((Veitchia_spiralis	((((Phoenix_dactylifera	Elaeis_guineensis)	Elaeis_oleifera)	Reinhardtia_simplex)	(((Nypa_fruticans	Iriartea_deltoidea)	((Bactris_major	(Serenoa_repens	Attalea_speciosa))	((((((Geonoma_undata	Pelagodoxa_henryana)	(Prestoea_acuminata	Heterospathe_cagayanensis))	(Orania_palindan	Sclerosperma_profizianum))	Roystonea_regia)	((((Oenocarpus_bataua	Reinhardtia_paiewonskiana)	Reinhardtia_latisecta)	Sabal_domingensis)	(Hydriastele_microspadix	(Dypsis_decaryi	Kentiopsis_piersoniorum))))	Pseudophoenix_vinifera)))	Reinhardtia_gracilis)))	Calamus_caryotoides);
((Veitchia_spiralis	((((Reinhardtia_simplex	Phoenix_dactylifera)	Elaeis_guineensis)	Elaeis_oleifera)	(Heterospathe_cagayanensis	(Orania_palindan	(((((Roystonea_regia	(Oenocarpus_bataua	Nypa_fruticans))	((Reinhardtia_latisecta	((Hydriastele_microspadix	(Dypsis_decaryi	Kentiopsis_piersoniorum))	(Sabal_domingensis	Reinhardtia_paiewonskiana)))	Pseudophoenix_vinifera))	((Reinhardtia_gracilis	(Serenoa_repens	Attalea_speciosa))	(Bactris_major	Iriartea_deltoidea)))	(Sclerosperma_profizianum	(Geonoma_undata	Pelagodoxa_henryana)))	Prestoea_acuminata)))))	Calamus_caryotoides);
(((((Orania_palindan	Sclerosperma_profizianum)	((((Pseudophoenix_vinifera	((Sabal_domingensis	(Hydriastele_microspadix	(Dypsis_decaryi	Kentiopsis_piersoniorum)))	(Reinhardtia_paiewonskiana	Reinhardtia_latisecta)))	Roystonea_regia)	(((Veitchia_spiralis	(Serenoa_repens	Attalea_speciosa))	(Bactris_major	Iriartea_deltoidea))	(Oenocarpus_bataua	Nypa_fruticans)))	Reinhardtia_gracilis))	(((((Elaeis_guineensis	Phoenix_dactylifera)	Reinhardtia_simplex)	Elaeis_oleifera)	Geonoma_undata)	(Prestoea_acuminata	Pelagodoxa_henryana)))	Heterospathe_cagayanensis)	Calamus_caryotoides);
((((Pelagodoxa_henryana	((Geonoma_undata	((Nypa_fruticans	Pseudophoenix_vinifera)	(((Reinhardtia_latisecta	((Reinhardtia_gracilis	(Orania_palindan	Sabal_domingensis))	(Reinhardtia_paiewonskiana	(Hydriastele_microspadix	(Dypsis_decaryi	Kentiopsis_piersoniorum)))))	((((((Elaeis_guineensis	Phoenix_dactylifera)	Reinhardtia_simplex)	Elaeis_oleifera)	Bactris_major)	Iriartea_deltoidea)	((Oenocarpus_bataua	Serenoa_repens)	Attalea_speciosa)))	(Sclerosperma_profizianum	Roystonea_regia))))	Prestoea_acuminata))	Heterospathe_cagayanensis)	Veitchia_spiralis)	Calamus_caryotoides);
(((((Geonoma_undata	(Pelagodoxa_henryana	((((Roystonea_regia	((((Hydriastele_microspadix	(Dypsis_decaryi	Kentiopsis_piersoniorum))	(Reinhardtia_paiewonskiana	Sabal_domingensis))	(Reinhardtia_latisecta	((Oenocarpus_bataua	Bactris_major)	(Reinhardtia_gracilis	((((Elaeis_guineensis	(Phoenix_dactylifera	Reinhardtia_simplex))	Elaeis_oleifera)	Serenoa_repens)	Attalea_speciosa)))))	(Nypa_fruticans	Pseudophoenix_vinifera)))	Iriartea_deltoidea)	Orania_palindan)	Sclerosperma_profizianum)))	Prestoea_acuminata)	Heterospathe_cagayanensis)	Veitchia_spiralis)	Calamus_caryotoides);
((((((Geonoma_undata	Pelagodoxa_henryana)	((((Roystonea_regia	((((((Reinhardtia_paiewonskiana	Sabal_domingensis)	Kentiopsis_piersoniorum)	(Bactris_major	Hydriastele_microspadix))	Dypsis_decaryi)	(Reinhardtia_latisecta	(Attalea_speciosa	(Reinhardtia_gracilis	(((Phoenix_dactylifera	(Elaeis_oleifera	Elaeis_guineensis))	Reinhardtia_simplex)	Serenoa_repens)))))	((Oenocarpus_bataua	Nypa_fruticans)	Pseudophoenix_vinifera)))	Iriartea_deltoidea)	Orania_palindan)	Sclerosperma_profizianum))	Prestoea_acuminata)	Heterospathe_cagayanensis)	Veitchia_spiralis)	Calamus_caryotoides);
(((Heterospathe_cagayanensis	(Prestoea_acuminata	(((((Sclerosperma_profizianum	Reinhardtia_gracilis)	Roystonea_regia)	((((Oenocarpus_bataua	Nypa_fruticans)	(((Elaeis_guineensis	Phoenix_dactylifera)	Reinhardtia_simplex)	Elaeis_oleifera))	Iriartea_deltoidea)	(Pseudophoenix_vinifera	Orania_palindan)))	(Reinhardtia_latisecta	((Bactris_major	(Serenoa_repens	Attalea_speciosa))	(((Hydriastele_microspadix	(Dypsis_decaryi	Kentiopsis_piersoniorum))	Reinhardtia_paiewonskiana)	Sabal_domingensis))))	(Geonoma_undata	Pelagodoxa_henryana))))	Veitchia_spiralis)	Calamus_caryotoides);
(((Heterospathe_cagayanensis	(Prestoea_acuminata	(((((Sclerosperma_profizianum	Reinhardtia_gracilis)	Roystonea_regia)	((((Oenocarpus_bataua	Nypa_fruticans)	(((Elaeis_guineensis	Phoenix_dactylifera)	Reinhardtia_simplex)	Elaeis_oleifera))	Iriartea_deltoidea)	(Pseudophoenix_vinifera	Orania_palindan)))	(Reinhardtia_latisecta	((Bactris_major	(Serenoa_repens	Attalea_speciosa))	(((Hydriastele_microspadix	(Dypsis_decaryi	Kentiopsis_piersoniorum))	Reinhardtia_paiewonskiana)	Sabal_domingensis))))	(Geonoma_undata	Pelagodoxa_henryana))))	Veitchia_spiralis)	Calamus_caryotoides);
(((Heterospathe_cagayanensis	(Prestoea_acuminata	((((Iriartea_deltoidea	(Reinhardtia_gracilis	Roystonea_regia))	((Reinhardtia_latisecta	(Attalea_speciosa	((Kentiopsis_piersoniorum	(Dypsis_decaryi	((Bactris_major	Reinhardtia_paiewonskiana)	(Serenoa_repens	Hydriastele_microspadix))))	Sabal_domingensis)))	(Pseudophoenix_vinifera	((Nypa_fruticans	((((Elaeis_guineensis	Phoenix_dactylifera)	Reinhardtia_simplex)	Elaeis_oleifera)	Oenocarpus_bataua))	Orania_palindan))))	Sclerosperma_profizianum)	(Geonoma_undata	Pelagodoxa_henryana))))	Veitchia_spiralis)	Calamus_caryotoides);
((((Heterospathe_cagayanensis	((Geonoma_undata	((Pelagodoxa_henryana	(((((((Kentiopsis_piersoniorum	Dypsis_decaryi)	(Hydriastele_microspadix	((Oenocarpus_bataua	Nypa_fruticans)	Reinhardtia_paiewonskiana)))	Sabal_domingensis)	(Attalea_speciosa	((((Phoenix_dactylifera	Elaeis_guineensis)	(Reinhardtia_simplex	Elaeis_oleifera))	Serenoa_repens)	Pseudophoenix_vinifera)))	Reinhardtia_latisecta)	Roystonea_regia)	((Bactris_major	Iriartea_deltoidea)	Reinhardtia_gracilis)))	Sclerosperma_profizianum))	Prestoea_acuminata))	Orania_palindan)	Veitchia_spiralis)	Calamus_caryotoides);
(((Heterospathe_cagayanensis	(Prestoea_acuminata	((Pelagodoxa_henryana	Geonoma_undata)	((Sclerosperma_profizianum	Orania_palindan)	(Roystonea_regia	((Nypa_fruticans	(Reinhardtia_gracilis	Pseudophoenix_vinifera))	(Iriartea_deltoidea	((Bactris_major	((((Kentiopsis_piersoniorum	Dypsis_decaryi)	Hydriastele_microspadix)	Sabal_domingensis)	Reinhardtia_paiewonskiana))	((((Oenocarpus_bataua	(((Reinhardtia_simplex	Phoenix_dactylifera)	Elaeis_guineensis)	Elaeis_oleifera))	Serenoa_repens)	Attalea_speciosa)	Reinhardtia_latisecta)))))))))	Veitchia_spiralis)	Calamus_caryotoides);
(((Heterospathe_cagayanensis	((Prestoea_acuminata	((Sclerosperma_profizianum	((Oenocarpus_bataua	Nypa_fruticans)	(Roystonea_regia	(Iriartea_deltoidea	(Pseudophoenix_vinifera	(Reinhardtia_gracilis	(((((Kentiopsis_piersoniorum	Dypsis_decaryi)	Hydriastele_microspadix)	Sabal_domingensis)	(Reinhardtia_latisecta	Reinhardtia_paiewonskiana))	((Reinhardtia_simplex	((Elaeis_guineensis	Elaeis_oleifera)	Phoenix_dactylifera))	((Attalea_speciosa	Bactris_major)	Serenoa_repens)))))))))	(Pelagodoxa_henryana	Geonoma_undata)))	Orania_palindan))	Veitchia_spiralis)	Calamus_caryotoides);
(((Heterospathe_cagayanensis	(Prestoea_acuminata	((Orania_palindan	(Sclerosperma_profizianum	((Roystonea_regia	(Reinhardtia_gracilis	(Nypa_fruticans	Iriartea_deltoidea)))	(Pseudophoenix_vinifera	(((Reinhardtia_paiewonskiana	((Kentiopsis_piersoniorum	Dypsis_decaryi)	Hydriastele_microspadix))	Sabal_domingensis)	((Attalea_speciosa	(Bactris_major	(((Phoenix_dactylifera	(Reinhardtia_simplex	Elaeis_guineensis))	Elaeis_oleifera)	Serenoa_repens)))	Reinhardtia_latisecta))))))	(Pelagodoxa_henryana	Geonoma_undata))))	(Oenocarpus_bataua	Veitchia_spiralis))	Calamus_caryotoides);
(((Heterospathe_cagayanensis	(((Pseudophoenix_vinifera	((Reinhardtia_latisecta	(((Attalea_speciosa	(((Phoenix_dactylifera	Reinhardtia_simplex)	(Elaeis_guineensis	Elaeis_oleifera))	Serenoa_repens))	(Oenocarpus_bataua	Nypa_fruticans))	((Hydriastele_microspadix	((Kentiopsis_piersoniorum	(Reinhardtia_gracilis	(Orania_palindan	Reinhardtia_paiewonskiana)))	Sabal_domingensis))	Dypsis_decaryi)))	(Roystonea_regia	(Sclerosperma_profizianum	Iriartea_deltoidea))))	(Bactris_major	(Pelagodoxa_henryana	Geonoma_undata)))	Prestoea_acuminata))	Veitchia_spiralis)	Calamus_caryotoides);
(((Heterospathe_cagayanensis	(((Sclerosperma_profizianum	(((((((Reinhardtia_gracilis	(Reinhardtia_paiewonskiana	Reinhardtia_latisecta))	Sabal_domingensis)	(Bactris_major	(Attalea_speciosa	(Oenocarpus_bataua	((((Elaeis_guineensis	Phoenix_dactylifera)	Reinhardtia_simplex)	Elaeis_oleifera)	Serenoa_repens)))))	(Hydriastele_microspadix	(Kentiopsis_piersoniorum	Dypsis_decaryi)))	Orania_palindan)	(Nypa_fruticans	Pseudophoenix_vinifera))	Roystonea_regia))	Iriartea_deltoidea)	((Pelagodoxa_henryana	Prestoea_acuminata)	Geonoma_undata)))	Veitchia_spiralis)	Calamus_caryotoides);
(((Heterospathe_cagayanensis	((Prestoea_acuminata	(((Oenocarpus_bataua	Sclerosperma_profizianum)	(Roystonea_regia	(Iriartea_deltoidea	((Nypa_fruticans	Pseudophoenix_vinifera)	((Sabal_domingensis	(Hydriastele_microspadix	(Kentiopsis_piersoniorum	Dypsis_decaryi)))	((((Reinhardtia_gracilis	Bactris_major)	(((Phoenix_dactylifera	Reinhardtia_simplex)	(Elaeis_guineensis	Elaeis_oleifera))	Serenoa_repens))	(Reinhardtia_paiewonskiana	Reinhardtia_latisecta))	Attalea_speciosa))))))	Orania_palindan))	(Pelagodoxa_henryana	Geonoma_undata)))	Veitchia_spiralis)	Calamus_caryotoides);
((((Elaeis_oleifera	(((Phoenix_dactylifera	Elaeis_guineensis)	Reinhardtia_simplex)	Reinhardtia_gracilis))	Iriartea_deltoidea)	(((((((Bactris_major	Reinhardtia_paiewonskiana)	(Hydriastele_microspadix	((Sabal_domingensis	Dypsis_decaryi)	Kentiopsis_piersoniorum)))	((Serenoa_repens	Attalea_speciosa)	Reinhardtia_latisecta))	Nypa_fruticans)	(Roystonea_regia	Pseudophoenix_vinifera))	((Orania_palindan	(((Pelagodoxa_henryana	(Veitchia_spiralis	Geonoma_undata))	Heterospathe_cagayanensis)	Prestoea_acuminata))	Sclerosperma_profizianum))	Oenocarpus_bataua))	Calamus_caryotoides);
((Heterospathe_cagayanensis	((((((Sabal_domingensis	(Hydriastele_microspadix	(Dypsis_decaryi	Kentiopsis_piersoniorum)))	((Bactris_major	(Serenoa_repens	Attalea_speciosa))	(Reinhardtia_paiewonskiana	Reinhardtia_latisecta)))	(((((Elaeis_oleifera	(Elaeis_guineensis	((Reinhardtia_simplex	Phoenix_dactylifera)	Reinhardtia_gracilis)))	Iriartea_deltoidea)	Sclerosperma_profizianum)	Geonoma_undata)	(Pelagodoxa_henryana	(Orania_palindan	(Nypa_fruticans	Roystonea_regia)))))	Prestoea_acuminata)	(Oenocarpus_bataua	Pseudophoenix_vinifera))	Veitchia_spiralis))	Calamus_caryotoides);
(((Prestoea_acuminata	(((Orania_palindan	(Pseudophoenix_vinifera	(Oenocarpus_bataua	Nypa_fruticans)))	((Serenoa_repens	(Veitchia_spiralis	Attalea_speciosa))	((Heterospathe_cagayanensis	Reinhardtia_latisecta)	(Sabal_domingensis	((Bactris_major	Reinhardtia_paiewonskiana)	(Hydriastele_microspadix	(Dypsis_decaryi	Kentiopsis_piersoniorum)))))))	(Sclerosperma_profizianum	((Pelagodoxa_henryana	Geonoma_undata)	((Elaeis_oleifera	(Reinhardtia_simplex	(Reinhardtia_gracilis	(Elaeis_guineensis	Phoenix_dactylifera))))	Iriartea_deltoidea)))))	Roystonea_regia)	Calamus_caryotoides);
(((Heterospathe_cagayanensis	(((Geonoma_undata	(Sclerosperma_profizianum	((Iriartea_deltoidea	((Nypa_fruticans	((Attalea_speciosa	(((Bactris_major	((Oenocarpus_bataua	Veitchia_spiralis)	Reinhardtia_paiewonskiana))	(((Serenoa_repens	Hydriastele_microspadix)	Sabal_domingensis)	(Dypsis_decaryi	Kentiopsis_piersoniorum)))	Reinhardtia_latisecta))	Pseudophoenix_vinifera))	Roystonea_regia))	Orania_palindan)))	Pelagodoxa_henryana)	Prestoea_acuminata))	(((Reinhardtia_simplex	(Elaeis_guineensis	Phoenix_dactylifera))	Reinhardtia_gracilis)	Elaeis_oleifera))	Calamus_caryotoides);
((((Reinhardtia_simplex	Phoenix_dactylifera)	(Elaeis_guineensis	Elaeis_oleifera))	((Geonoma_undata	((((((Sclerosperma_profizianum	Pseudophoenix_vinifera)	Iriartea_deltoidea)	(((Orania_palindan	(Oenocarpus_bataua	Nypa_fruticans))	(Attalea_speciosa	(Reinhardtia_latisecta	((((Reinhardtia_paiewonskiana	(Serenoa_repens	Hydriastele_microspadix))	(Dypsis_decaryi	Kentiopsis_piersoniorum))	Sabal_domingensis)	Bactris_major))))	Roystonea_regia))	(Veitchia_spiralis	Heterospathe_cagayanensis))	Prestoea_acuminata)	Pelagodoxa_henryana))	Reinhardtia_gracilis))	Calamus_caryotoides);
((Veitchia_spiralis	(Heterospathe_cagayanensis	((Geonoma_undata	((Orania_palindan	(Sclerosperma_profizianum	(((((Bactris_major	((((Reinhardtia_simplex	(Elaeis_guineensis	Phoenix_dactylifera))	Elaeis_oleifera)	Serenoa_repens)	(Reinhardtia_gracilis	Attalea_speciosa)))	(Reinhardtia_latisecta	(((Reinhardtia_paiewonskiana	Hydriastele_microspadix)	(Dypsis_decaryi	Kentiopsis_piersoniorum))	Sabal_domingensis)))	((Oenocarpus_bataua	Pseudophoenix_vinifera)	Nypa_fruticans))	Roystonea_regia)	Iriartea_deltoidea)))	Pelagodoxa_henryana))	Prestoea_acuminata)))	Calamus_caryotoides);
(((Oenocarpus_bataua	Veitchia_spiralis)	((Pseudophoenix_vinifera	(Prestoea_acuminata	((((((Reinhardtia_simplex	(Elaeis_guineensis	Phoenix_dactylifera))	Elaeis_oleifera)	Serenoa_repens)	Attalea_speciosa)	(((Reinhardtia_gracilis	Heterospathe_cagayanensis)	(Reinhardtia_paiewonskiana	Reinhardtia_latisecta))	(Sabal_domingensis	((Dypsis_decaryi	Kentiopsis_piersoniorum)	(Bactris_major	Hydriastele_microspadix)))))	(((Pelagodoxa_henryana	Roystonea_regia)	((Orania_palindan	Geonoma_undata)	Sclerosperma_profizianum))	Iriartea_deltoidea))))	Nypa_fruticans))	Calamus_caryotoides);
(((Oenocarpus_bataua	Veitchia_spiralis)	(((((Sclerosperma_profizianum	((Geonoma_undata	((Heterospathe_cagayanensis	Prestoea_acuminata)	Pelagodoxa_henryana))	Orania_palindan))	Iriartea_deltoidea)	Roystonea_regia)	((((((Reinhardtia_gracilis	((Reinhardtia_simplex	Phoenix_dactylifera)	Elaeis_guineensis))	Elaeis_oleifera)	Serenoa_repens)	Attalea_speciosa)	((Reinhardtia_paiewonskiana	Reinhardtia_latisecta)	(((Hydriastele_microspadix	Sabal_domingensis)	(Dypsis_decaryi	Kentiopsis_piersoniorum))	Bactris_major)))	Pseudophoenix_vinifera))	Nypa_fruticans))	Calamus_caryotoides);
(((Veitchia_spiralis	((((Roystonea_regia	(Reinhardtia_latisecta	((Reinhardtia_paiewonskiana	Nypa_fruticans)	((Hydriastele_microspadix	(Dypsis_decaryi	Kentiopsis_piersoniorum))	Sabal_domingensis))))	(((((Geonoma_undata	Pelagodoxa_henryana)	Prestoea_acuminata)	Sclerosperma_profizianum)	(Heterospathe_cagayanensis	Orania_palindan))	Pseudophoenix_vinifera))	((Oenocarpus_bataua	(Serenoa_repens	(((Phoenix_dactylifera	Elaeis_guineensis)	Reinhardtia_simplex)	Elaeis_oleifera)))	(Bactris_major	Iriartea_deltoidea)))	Attalea_speciosa))	Reinhardtia_gracilis)	Calamus_caryotoides);
((Veitchia_spiralis	(Heterospathe_cagayanensis	(Prestoea_acuminata	(Geonoma_undata	((Oenocarpus_bataua	((Sclerosperma_profizianum	(((Pseudophoenix_vinifera	((((Phoenix_dactylifera	Elaeis_guineensis)	Reinhardtia_simplex)	Elaeis_oleifera)	Iriartea_deltoidea))	Nypa_fruticans)	(Roystonea_regia	((Serenoa_repens	Attalea_speciosa)	(Reinhardtia_latisecta	(((Dypsis_decaryi	Kentiopsis_piersoniorum)	(Reinhardtia_paiewonskiana	(Bactris_major	(Hydriastele_microspadix	Reinhardtia_gracilis))))	Sabal_domingensis))))))	Orania_palindan))	Pelagodoxa_henryana)))))	Calamus_caryotoides);
(((Heterospathe_cagayanensis	(Reinhardtia_gracilis	(((Pelagodoxa_henryana	(((Elaeis_oleifera	(Phoenix_dactylifera	Elaeis_guineensis))	Reinhardtia_simplex)	Geonoma_undata))	((((Attalea_speciosa	Serenoa_repens)	((Reinhardtia_paiewonskiana	Reinhardtia_latisecta)	(Bactris_major	((Hydriastele_microspadix	(Sabal_domingensis	Dypsis_decaryi))	Kentiopsis_piersoniorum))))	((Roystonea_regia	Orania_palindan)	(Pseudophoenix_vinifera	(Iriartea_deltoidea	(Oenocarpus_bataua	Nypa_fruticans)))))	Sclerosperma_profizianum))	Prestoea_acuminata)))	Veitchia_spiralis)	Calamus_caryotoides);
(((((Heterospathe_cagayanensis	Reinhardtia_gracilis)	((((Pelagodoxa_henryana	(Orania_palindan	Geonoma_undata))	Sclerosperma_profizianum)	(Roystonea_regia	((Pseudophoenix_vinifera	((Reinhardtia_paiewonskiana	Reinhardtia_latisecta)	(Bactris_major	((Oenocarpus_bataua	Nypa_fruticans)	((Hydriastele_microspadix	(Dypsis_decaryi	Kentiopsis_piersoniorum))	Sabal_domingensis)))))	(Attalea_speciosa	(Serenoa_repens	Iriartea_deltoidea)))))	Prestoea_acuminata))	Veitchia_spiralis)	((Elaeis_oleifera	(Phoenix_dactylifera	Elaeis_guineensis))	Reinhardtia_simplex))	Calamus_caryotoides);
(((Heterospathe_cagayanensis	(((Orania_palindan	((Roystonea_regia	(((Attalea_speciosa	(Dypsis_decaryi	((((Serenoa_repens	Reinhardtia_paiewonskiana)	Sabal_domingensis)	Kentiopsis_piersoniorum)	Hydriastele_microspadix)))	(Reinhardtia_latisecta	(Pseudophoenix_vinifera	(Oenocarpus_bataua	Nypa_fruticans))))	(Bactris_major	Iriartea_deltoidea)))	Sclerosperma_profizianum))	(((Elaeis_oleifera	(Phoenix_dactylifera	(Elaeis_guineensis	Reinhardtia_simplex)))	Geonoma_undata)	Pelagodoxa_henryana))	Prestoea_acuminata))	(Reinhardtia_gracilis	Veitchia_spiralis))	Calamus_caryotoides);
(((((((Phoenix_dactylifera	Elaeis_guineensis)	(Reinhardtia_simplex	Elaeis_oleifera))	Attalea_speciosa)	((Sabal_domingensis	(Kentiopsis_piersoniorum	(Dypsis_decaryi	(Bactris_major	(Serenoa_repens	Hydriastele_microspadix)))))	(Reinhardtia_latisecta	Reinhardtia_paiewonskiana)))	(((Oenocarpus_bataua	Pseudophoenix_vinifera)	Nypa_fruticans)	(Roystonea_regia	((Sclerosperma_profizianum	((Prestoea_acuminata	(Orania_palindan	Heterospathe_cagayanensis))	((Geonoma_undata	Pelagodoxa_henryana)	Reinhardtia_gracilis)))	Iriartea_deltoidea))))	Veitchia_spiralis)	Calamus_caryotoides);
(((Heterospathe_cagayanensis	(Prestoea_acuminata	(((((Roystonea_regia	((Pseudophoenix_vinifera	((Iriartea_deltoidea	Serenoa_repens)	(((Reinhardtia_gracilis	Bactris_major)	Attalea_speciosa)	(Nypa_fruticans	Oenocarpus_bataua))))	(((Hydriastele_microspadix	(Kentiopsis_piersoniorum	Dypsis_decaryi))	Reinhardtia_paiewonskiana)	Sabal_domingensis)))	Reinhardtia_latisecta)	(Orania_palindan	Sclerosperma_profizianum))	Pelagodoxa_henryana)	Geonoma_undata)))	(Veitchia_spiralis	((Elaeis_oleifera	Elaeis_guineensis)	(Reinhardtia_simplex	Phoenix_dactylifera))))	Calamus_caryotoides);
(((Bactris_major	(Iriartea_deltoidea	(((Serenoa_repens	Attalea_speciosa)	(Nypa_fruticans	Oenocarpus_bataua))	(((Prestoea_acuminata	Pseudophoenix_vinifera)	((Reinhardtia_latisecta	Heterospathe_cagayanensis)	(Veitchia_spiralis	Reinhardtia_gracilis)))	(Pelagodoxa_henryana	(Geonoma_undata	((Sclerosperma_profizianum	Roystonea_regia)	(((Hydriastele_microspadix	(Kentiopsis_piersoniorum	Dypsis_decaryi))	Reinhardtia_paiewonskiana)	(Orania_palindan	Sabal_domingensis)))))))))	((Reinhardtia_simplex	Phoenix_dactylifera)	(Elaeis_oleifera	Elaeis_guineensis)))	Calamus_caryotoides);
(((((Orania_palindan	Roystonea_regia)	(Nypa_fruticans	Oenocarpus_bataua))	(Sclerosperma_profizianum	(((Iriartea_deltoidea	(((Reinhardtia_simplex	Phoenix_dactylifera)	(Elaeis_oleifera	Elaeis_guineensis))	Bactris_major))	Pseudophoenix_vinifera)	((Pelagodoxa_henryana	Geonoma_undata)	(Heterospathe_cagayanensis	(Reinhardtia_gracilis	Prestoea_acuminata))))))	((Veitchia_spiralis	(Serenoa_repens	Attalea_speciosa))	(Reinhardtia_latisecta	((((Kentiopsis_piersoniorum	Dypsis_decaryi)	Hydriastele_microspadix)	Reinhardtia_paiewonskiana)	Sabal_domingensis))))	Calamus_caryotoides);
(((Reinhardtia_simplex	(Phoenix_dactylifera	(Elaeis_oleifera	Elaeis_guineensis)))	((Heterospathe_cagayanensis	(Prestoea_acuminata	((Pelagodoxa_henryana	Geonoma_undata)	(((Iriartea_deltoidea	Bactris_major)	(Roystonea_regia	((((Kentiopsis_piersoniorum	(Dypsis_decaryi	(Reinhardtia_paiewonskiana	(Serenoa_repens	Hydriastele_microspadix))))	Sabal_domingensis)	(Reinhardtia_latisecta	(Pseudophoenix_vinifera	Reinhardtia_gracilis)))	(Attalea_speciosa	Nypa_fruticans))))	(Sclerosperma_profizianum	Orania_palindan)))))	(Oenocarpus_bataua	Veitchia_spiralis)))	Calamus_caryotoides);
(((Reinhardtia_simplex	(Phoenix_dactylifera	(Elaeis_oleifera	Elaeis_guineensis)))	((Heterospathe_cagayanensis	(((Geonoma_undata	(Roystonea_regia	(((Iriartea_deltoidea	Bactris_major)	Sclerosperma_profizianum)	((Attalea_speciosa	(Reinhardtia_latisecta	(Nypa_fruticans	(((Sabal_domingensis	((Oenocarpus_bataua	(Orania_palindan	Hydriastele_microspadix))	Kentiopsis_piersoniorum))	Reinhardtia_paiewonskiana)	Dypsis_decaryi))))	(Serenoa_repens	Pseudophoenix_vinifera)))))	(Prestoea_acuminata	Pelagodoxa_henryana))	Reinhardtia_gracilis))	Veitchia_spiralis))	Calamus_caryotoides);
((((((Geonoma_undata	(Prestoea_acuminata	Pelagodoxa_henryana))	(((Sabal_domingensis	(((Reinhardtia_simplex	(Elaeis_guineensis	Phoenix_dactylifera))	Elaeis_oleifera)	((Attalea_speciosa	(Orania_palindan	Serenoa_repens))	(Oenocarpus_bataua	Nypa_fruticans))))	((Iriartea_deltoidea	Bactris_major)	Roystonea_regia))	(Sclerosperma_profizianum	(((Reinhardtia_latisecta	Reinhardtia_paiewonskiana)	Pseudophoenix_vinifera)	(Hydriastele_microspadix	(Kentiopsis_piersoniorum	Dypsis_decaryi))))))	Heterospathe_cagayanensis)	Reinhardtia_gracilis)	Veitchia_spiralis)	Calamus_caryotoides);
((Pelagodoxa_henryana	(((Sclerosperma_profizianum	(((((((Oenocarpus_bataua	Nypa_fruticans)	(Veitchia_spiralis	Attalea_speciosa))	(Pseudophoenix_vinifera	(Serenoa_repens	((Hydriastele_microspadix	(Kentiopsis_piersoniorum	Dypsis_decaryi))	(Sabal_domingensis	Reinhardtia_paiewonskiana)))))	Reinhardtia_latisecta)	(Bactris_major	Iriartea_deltoidea))	Roystonea_regia)	Orania_palindan))	(Heterospathe_cagayanensis	Prestoea_acuminata))	((Elaeis_oleifera	((Reinhardtia_gracilis	Reinhardtia_simplex)	(Phoenix_dactylifera	Elaeis_guineensis)))	Geonoma_undata)))	Calamus_caryotoides);
((Veitchia_spiralis	(Heterospathe_cagayanensis	(((((Reinhardtia_latisecta	(Serenoa_repens	Attalea_speciosa))	((Hydriastele_microspadix	(Kentiopsis_piersoniorum	Dypsis_decaryi))	(Sabal_domingensis	Reinhardtia_paiewonskiana)))	Prestoea_acuminata)	((((Roystonea_regia	(Oenocarpus_bataua	Nypa_fruticans))	Iriartea_deltoidea)	(Pseudophoenix_vinifera	(((Bactris_major	(Elaeis_oleifera	((Reinhardtia_gracilis	Reinhardtia_simplex)	(Phoenix_dactylifera	Elaeis_guineensis))))	Geonoma_undata)	Pelagodoxa_henryana)))	Sclerosperma_profizianum))	Orania_palindan)))	Calamus_caryotoides);
((((Reinhardtia_simplex	Elaeis_oleifera)	(Reinhardtia_gracilis	(Geonoma_undata	(Pelagodoxa_henryana	(Oenocarpus_bataua	(((Roystonea_regia	(((Pseudophoenix_vinifera	Nypa_fruticans)	Iriartea_deltoidea)	((Reinhardtia_latisecta	(Veitchia_spiralis	Attalea_speciosa))	(Bactris_major	(Serenoa_repens	(Reinhardtia_paiewonskiana	((Hydriastele_microspadix	(Kentiopsis_piersoniorum	Dypsis_decaryi))	Sabal_domingensis)))))))	(Orania_palindan	Sclerosperma_profizianum))	(Prestoea_acuminata	Heterospathe_cagayanensis)))))))	(Phoenix_dactylifera	Elaeis_guineensis))	Calamus_caryotoides);
((Veitchia_spiralis	((((Orania_palindan	(Oenocarpus_bataua	Nypa_fruticans))	(((((Reinhardtia_simplex	((Reinhardtia_gracilis	Phoenix_dactylifera)	Elaeis_guineensis))	Elaeis_oleifera)	Iriartea_deltoidea)	((Prestoea_acuminata	Heterospathe_cagayanensis)	(Geonoma_undata	Pelagodoxa_henryana)))	((Roystonea_regia	Pseudophoenix_vinifera)	Sclerosperma_profizianum)))	((((Kentiopsis_piersoniorum	(Dypsis_decaryi	Reinhardtia_paiewonskiana))	Hydriastele_microspadix)	Sabal_domingensis)	Reinhardtia_latisecta))	(Bactris_major	(Serenoa_repens	Attalea_speciosa))))	Calamus_caryotoides);
(((((Dypsis_decaryi	(((Orania_palindan	((Prestoea_acuminata	Heterospathe_cagayanensis)	(Sclerosperma_profizianum	(Veitchia_spiralis	Geonoma_undata))))	(Roystonea_regia	(Pelagodoxa_henryana	Sabal_domingensis)))	Iriartea_deltoidea))	Kentiopsis_piersoniorum)	(((Oenocarpus_bataua	Nypa_fruticans)	Hydriastele_microspadix)	((Attalea_speciosa	((((Phoenix_dactylifera	Reinhardtia_simplex)	Elaeis_oleifera)	Elaeis_guineensis)	Reinhardtia_gracilis))	Pseudophoenix_vinifera)))	(Bactris_major	(Reinhardtia_latisecta	(Serenoa_repens	Reinhardtia_paiewonskiana))))	Calamus_caryotoides);
((Veitchia_spiralis	(Heterospathe_cagayanensis	((((Sclerosperma_profizianum	((Iriartea_deltoidea	(Pseudophoenix_vinifera	(((Serenoa_repens	Reinhardtia_gracilis)	((((Kentiopsis_piersoniorum	(Hydriastele_microspadix	Dypsis_decaryi))	Sabal_domingensis)	(Reinhardtia_latisecta	Reinhardtia_paiewonskiana))	Bactris_major))	Attalea_speciosa)))	(Roystonea_regia	(Oenocarpus_bataua	Nypa_fruticans))))	Orania_palindan)	(((Elaeis_oleifera	((Phoenix_dactylifera	Elaeis_guineensis)	Reinhardtia_simplex))	Geonoma_undata)	Pelagodoxa_henryana))	Prestoea_acuminata)))	Calamus_caryotoides);
(((Oenocarpus_bataua	Veitchia_spiralis)	(Heterospathe_cagayanensis	(((Orania_palindan	Iriartea_deltoidea)	(((Nypa_fruticans	Pseudophoenix_vinifera)	((Reinhardtia_latisecta	Reinhardtia_paiewonskiana)	(((Hydriastele_microspadix	(Dypsis_decaryi	Kentiopsis_piersoniorum))	Sabal_domingensis)	((((Elaeis_oleifera	((Phoenix_dactylifera	Elaeis_guineensis)	Reinhardtia_simplex))	Serenoa_repens)	Attalea_speciosa)	(Reinhardtia_gracilis	Bactris_major)))))	(Sclerosperma_profizianum	Roystonea_regia)))	(Geonoma_undata	(Pelagodoxa_henryana	Prestoea_acuminata)))))	Calamus_caryotoides);
((Veitchia_spiralis	(Heterospathe_cagayanensis	((((Reinhardtia_latisecta	(((Bactris_major	Reinhardtia_paiewonskiana)	(((Dypsis_decaryi	Kentiopsis_piersoniorum)	Hydriastele_microspadix)	Sabal_domingensis))	((((((Elaeis_oleifera	Elaeis_guineensis)	Phoenix_dactylifera)	Reinhardtia_simplex)	Serenoa_repens)	Attalea_speciosa)	Reinhardtia_gracilis)))	((((((Oenocarpus_bataua	Nypa_fruticans)	Pseudophoenix_vinifera)	Orania_palindan)	Sclerosperma_profizianum)	Iriartea_deltoidea)	Roystonea_regia))	Prestoea_acuminata)	(Geonoma_undata	Pelagodoxa_henryana))))	Calamus_caryotoides);
((Veitchia_spiralis	(Heterospathe_cagayanensis	(((((Prestoea_acuminata	Pelagodoxa_henryana)	Sclerosperma_profizianum)	((Pseudophoenix_vinifera	((((Bactris_major	(Reinhardtia_paiewonskiana	(((Dypsis_decaryi	Kentiopsis_piersoniorum)	Hydriastele_microspadix)	Sabal_domingensis)))	(Reinhardtia_latisecta	(Serenoa_repens	Attalea_speciosa)))	Roystonea_regia)	Iriartea_deltoidea))	(Oenocarpus_bataua	Nypa_fruticans)))	(Reinhardtia_gracilis	((((Elaeis_oleifera	Elaeis_guineensis)	Phoenix_dactylifera)	Reinhardtia_simplex)	Geonoma_undata)))	Orania_palindan)))	Calamus_caryotoides);
((Veitchia_spiralis	(Heterospathe_cagayanensis	(((Bactris_major	((Kentiopsis_piersoniorum	(Dypsis_decaryi	((Hydriastele_microspadix	Serenoa_repens)	Reinhardtia_paiewonskiana)))	Sabal_domingensis))	(Reinhardtia_latisecta	Attalea_speciosa))	(Orania_palindan	((Prestoea_acuminata	(Pseudophoenix_vinifera	(Oenocarpus_bataua	Nypa_fruticans)))	(((Iriartea_deltoidea	(Pelagodoxa_henryana	((((Reinhardtia_simplex	(Elaeis_guineensis	Phoenix_dactylifera))	Reinhardtia_gracilis)	Elaeis_oleifera)	Geonoma_undata)))	Roystonea_regia)	Sclerosperma_profizianum))))))	Calamus_caryotoides);
(((Heterospathe_cagayanensis	((Orania_palindan	(Sclerosperma_profizianum	(Roystonea_regia	((Oenocarpus_bataua	Nypa_fruticans)	((Bactris_major	((Sabal_domingensis	(Reinhardtia_paiewonskiana	(Hydriastele_microspadix	(Dypsis_decaryi	Kentiopsis_piersoniorum))))	(((Serenoa_repens	(Elaeis_oleifera	(Reinhardtia_simplex	(Phoenix_dactylifera	Elaeis_guineensis))))	Attalea_speciosa)	Reinhardtia_latisecta)))	(Pseudophoenix_vinifera	Iriartea_deltoidea))))))	((Prestoea_acuminata	(Geonoma_undata	Pelagodoxa_henryana))	Reinhardtia_gracilis)))	Veitchia_spiralis)	Calamus_caryotoides);
(((Heterospathe_cagayanensis	((((Reinhardtia_gracilis	(((Orania_palindan	Iriartea_deltoidea)	(((Oenocarpus_bataua	Nypa_fruticans)	Roystonea_regia)	Sclerosperma_profizianum))	(Pseudophoenix_vinifera	((Sabal_domingensis	(Reinhardtia_paiewonskiana	(Hydriastele_microspadix	(Dypsis_decaryi	Kentiopsis_piersoniorum))))	((Bactris_major	((Serenoa_repens	((Elaeis_oleifera	Elaeis_guineensis)	(Reinhardtia_simplex	Phoenix_dactylifera)))	Attalea_speciosa))	Reinhardtia_latisecta)))))	Pelagodoxa_henryana)	Geonoma_undata)	Prestoea_acuminata))	Veitchia_spiralis)	Calamus_caryotoides);
(((Heterospathe_cagayanensis	((((((((Serenoa_repens	(Bactris_major	(Sabal_domingensis	(Reinhardtia_paiewonskiana	((Dypsis_decaryi	Kentiopsis_piersoniorum)	Hydriastele_microspadix)))))	((Attalea_speciosa	((Elaeis_oleifera	(Reinhardtia_simplex	(Phoenix_dactylifera	Elaeis_guineensis)))	Reinhardtia_gracilis))	Reinhardtia_latisecta))	((Pseudophoenix_vinifera	(Oenocarpus_bataua	Nypa_fruticans))	(Roystonea_regia	Iriartea_deltoidea)))	Orania_palindan)	Sclerosperma_profizianum)	Pelagodoxa_henryana)	Geonoma_undata)	Prestoea_acuminata))	Veitchia_spiralis)	Calamus_caryotoides);
(((Heterospathe_cagayanensis	((((Sclerosperma_profizianum	(Iriartea_deltoidea	(((Orania_palindan	(Oenocarpus_bataua	Nypa_fruticans))	Pseudophoenix_vinifera)	Roystonea_regia)))	((Attalea_speciosa	(Serenoa_repens	(((Reinhardtia_simplex	Phoenix_dactylifera)	(Elaeis_guineensis	Elaeis_oleifera))	Reinhardtia_gracilis)))	(Reinhardtia_latisecta	(Sabal_domingensis	(Reinhardtia_paiewonskiana	((Dypsis_decaryi	Kentiopsis_piersoniorum)	Hydriastele_microspadix))))))	((Bactris_major	Geonoma_undata)	Pelagodoxa_henryana))	Prestoea_acuminata))	Veitchia_spiralis)	Calamus_caryotoides);
((Heterospathe_cagayanensis	(((Roystonea_regia	((((Orania_palindan	Nypa_fruticans)	((((Veitchia_spiralis	Attalea_speciosa)	(Serenoa_repens	((Reinhardtia_simplex	Elaeis_oleifera)	(Phoenix_dactylifera	(Reinhardtia_gracilis	Elaeis_guineensis)))))	(Reinhardtia_latisecta	Oenocarpus_bataua))	(Sabal_domingensis	(Reinhardtia_paiewonskiana	((Dypsis_decaryi	Kentiopsis_piersoniorum)	Hydriastele_microspadix)))))	(Pseudophoenix_vinifera	Sclerosperma_profizianum))	Iriartea_deltoidea))	((Bactris_major	Geonoma_undata)	Pelagodoxa_henryana))	Prestoea_acuminata))	Calamus_caryotoides);
(((((Heterospathe_cagayanensis	((((Attalea_speciosa	(Elaeis_oleifera	((Phoenix_dactylifera	Elaeis_guineensis)	(Reinhardtia_gracilis	Reinhardtia_simplex))))	(((((Pseudophoenix_vinifera	Prestoea_acuminata)	((Bactris_major	Geonoma_undata)	Pelagodoxa_henryana))	Iriartea_deltoidea)	Roystonea_regia)	Sclerosperma_profizianum))	(((Kentiopsis_piersoniorum	(Hydriastele_microspadix	(Serenoa_repens	Reinhardtia_paiewonskiana)))	Dypsis_decaryi)	Sabal_domingensis))	Reinhardtia_latisecta))	Orania_palindan)	(Oenocarpus_bataua	Nypa_fruticans))	Veitchia_spiralis)	Calamus_caryotoides);
((((((Iriartea_deltoidea	(((Pseudophoenix_vinifera	(((Prestoea_acuminata	(Orania_palindan	Heterospathe_cagayanensis))	(Sclerosperma_profizianum	((Bactris_major	Geonoma_undata)	Pelagodoxa_henryana)))	Roystonea_regia))	((Reinhardtia_latisecta	(Attalea_speciosa	Serenoa_repens))	(((Sabal_domingensis	Reinhardtia_paiewonskiana)	(Hydriastele_microspadix	Kentiopsis_piersoniorum))	Dypsis_decaryi)))	Nypa_fruticans))	Veitchia_spiralis)	Oenocarpus_bataua)	(Reinhardtia_gracilis	((Elaeis_guineensis	Phoenix_dactylifera)	Reinhardtia_simplex)))	Elaeis_oleifera)	Calamus_caryotoides);
((Heterospathe_cagayanensis	((((Geonoma_undata	((((Reinhardtia_latisecta	((Serenoa_repens	(Elaeis_oleifera	(((Phoenix_dactylifera	Elaeis_guineensis)	Reinhardtia_simplex)	Reinhardtia_gracilis)))	Pseudophoenix_vinifera))	((Roystonea_regia	(Bactris_major	Iriartea_deltoidea))	((Nypa_fruticans	(Reinhardtia_paiewonskiana	(Sabal_domingensis	(Hydriastele_microspadix	(Kentiopsis_piersoniorum	Dypsis_decaryi)))))	Attalea_speciosa)))	Orania_palindan)	(Sclerosperma_profizianum	Oenocarpus_bataua)))	Pelagodoxa_henryana)	Prestoea_acuminata)	Veitchia_spiralis))	Calamus_caryotoides);
((Heterospathe_cagayanensis	((Orania_palindan	(((((Reinhardtia_latisecta	Reinhardtia_paiewonskiana)	Reinhardtia_gracilis)	(Sabal_domingensis	(Hydriastele_microspadix	(Kentiopsis_piersoniorum	Dypsis_decaryi))))	((Roystonea_regia	((Bactris_major	Iriartea_deltoidea)	((Serenoa_repens	(Elaeis_guineensis	(Phoenix_dactylifera	(Elaeis_oleifera	Reinhardtia_simplex))))	Attalea_speciosa)))	(Pseudophoenix_vinifera	(Oenocarpus_bataua	Nypa_fruticans))))	((Sclerosperma_profizianum	(Geonoma_undata	Pelagodoxa_henryana))	Prestoea_acuminata)))	Veitchia_spiralis))	Calamus_caryotoides);
((((Reinhardtia_simplex	(Elaeis_guineensis	Phoenix_dactylifera))	Elaeis_oleifera)	((((((Bactris_major	(Reinhardtia_gracilis	((Oenocarpus_bataua	Nypa_fruticans)	Roystonea_regia)))	Pseudophoenix_vinifera)	(((Kentiopsis_piersoniorum	Dypsis_decaryi)	((Reinhardtia_latisecta	Reinhardtia_paiewonskiana)	Sabal_domingensis))	(Hydriastele_microspadix	(Attalea_speciosa	Veitchia_spiralis))))	(((Geonoma_undata	Pelagodoxa_henryana)	(Prestoea_acuminata	Heterospathe_cagayanensis))	(Sclerosperma_profizianum	Orania_palindan)))	Iriartea_deltoidea)	Serenoa_repens))	Calamus_caryotoides);
(((Heterospathe_cagayanensis	(Prestoea_acuminata	((((((Pseudophoenix_vinifera	(Nypa_fruticans	Oenocarpus_bataua))	(Reinhardtia_gracilis	((((Attalea_speciosa	Bactris_major)	(Serenoa_repens	((Phoenix_dactylifera	(Elaeis_oleifera	Elaeis_guineensis))	Reinhardtia_simplex)))	(Reinhardtia_paiewonskiana	(Sabal_domingensis	(Hydriastele_microspadix	(Kentiopsis_piersoniorum	Dypsis_decaryi)))))	Reinhardtia_latisecta)))	Roystonea_regia)	Iriartea_deltoidea)	(Orania_palindan	Sclerosperma_profizianum))	(Pelagodoxa_henryana	Geonoma_undata))))	Veitchia_spiralis)	Calamus_caryotoides);
(((Heterospathe_cagayanensis	(Prestoea_acuminata	(Orania_palindan	((((((Pseudophoenix_vinifera	(Nypa_fruticans	Oenocarpus_bataua))	((((Reinhardtia_gracilis	Attalea_speciosa)	(Serenoa_repens	((Elaeis_oleifera	Elaeis_guineensis)	(Reinhardtia_simplex	Phoenix_dactylifera))))	(Bactris_major	(Sabal_domingensis	((Reinhardtia_paiewonskiana	Hydriastele_microspadix)	(Kentiopsis_piersoniorum	Dypsis_decaryi)))))	Reinhardtia_latisecta))	Roystonea_regia)	Iriartea_deltoidea)	Sclerosperma_profizianum)	(Pelagodoxa_henryana	Geonoma_undata)))))	Veitchia_spiralis)	Calamus_caryotoides);
(((Heterospathe_cagayanensis	((Prestoea_acuminata	(((Reinhardtia_latisecta	(Roystonea_regia	((Sclerosperma_profizianum	(Attalea_speciosa	((Serenoa_repens	((Elaeis_guineensis	Phoenix_dactylifera)	(Elaeis_oleifera	Reinhardtia_simplex)))	Oenocarpus_bataua)))	Pseudophoenix_vinifera)))	((Bactris_major	Iriartea_deltoidea)	(Orania_palindan	(Sabal_domingensis	((Nypa_fruticans	Reinhardtia_paiewonskiana)	((Hydriastele_microspadix	Dypsis_decaryi)	Kentiopsis_piersoniorum))))))	Pelagodoxa_henryana))	Geonoma_undata))	(Reinhardtia_gracilis	Veitchia_spiralis))	Calamus_caryotoides);
(((Prestoea_acuminata	((((((Roystonea_regia	(Bactris_major	((Sabal_domingensis	(Reinhardtia_paiewonskiana	(Hydriastele_microspadix	(Dypsis_decaryi	Kentiopsis_piersoniorum))))	(Oenocarpus_bataua	Nypa_fruticans))))	(Attalea_speciosa	(Pseudophoenix_vinifera	Reinhardtia_latisecta)))	((Serenoa_repens	((Elaeis_guineensis	Elaeis_oleifera)	(Reinhardtia_simplex	Phoenix_dactylifera)))	Iriartea_deltoidea))	Sclerosperma_profizianum)	Orania_palindan)	(Pelagodoxa_henryana	Geonoma_undata)))	(Reinhardtia_gracilis	(Veitchia_spiralis	Heterospathe_cagayanensis)))	Calamus_caryotoides);
((((((((Reinhardtia_gracilis	Pelagodoxa_henryana)	Geonoma_undata)	(((((Bactris_major	Iriartea_deltoidea)	Roystonea_regia)	((Oenocarpus_bataua	Nypa_fruticans)	Pseudophoenix_vinifera))	(((Sabal_domingensis	(Reinhardtia_paiewonskiana	(Hydriastele_microspadix	(Dypsis_decaryi	Kentiopsis_piersoniorum))))	(Attalea_speciosa	(Serenoa_repens	((Reinhardtia_simplex	(Elaeis_guineensis	Phoenix_dactylifera))	Elaeis_oleifera))))	Reinhardtia_latisecta))	Sclerosperma_profizianum))	Prestoea_acuminata)	Orania_palindan)	Heterospathe_cagayanensis)	Veitchia_spiralis)	Calamus_caryotoides);
(((((((((Pseudophoenix_vinifera	(Bactris_major	Iriartea_deltoidea))	Roystonea_regia)	Sclerosperma_profizianum)	(Reinhardtia_gracilis	((Heterospathe_cagayanensis	Prestoea_acuminata)	(Pelagodoxa_henryana	Geonoma_undata))))	((Hydriastele_microspadix	(Dypsis_decaryi	Kentiopsis_piersoniorum))	Sabal_domingensis))	(Reinhardtia_paiewonskiana	Reinhardtia_latisecta))	(Nypa_fruticans	(((Serenoa_repens	((Reinhardtia_simplex	(Elaeis_guineensis	Phoenix_dactylifera))	Elaeis_oleifera))	Orania_palindan)	Attalea_speciosa)))	(Oenocarpus_bataua	Veitchia_spiralis))	Calamus_caryotoides);
((((((((Bactris_major	Iriartea_deltoidea)	(Roystonea_regia	(Sclerosperma_profizianum	(Orania_palindan	((Heterospathe_cagayanensis	Prestoea_acuminata)	(Pelagodoxa_henryana	Geonoma_undata))))))	(Reinhardtia_paiewonskiana	Reinhardtia_latisecta))	(Sabal_domingensis	((Hydriastele_microspadix	(Dypsis_decaryi	Kentiopsis_piersoniorum))	Pseudophoenix_vinifera)))	(Nypa_fruticans	Reinhardtia_gracilis))	(Attalea_speciosa	(Oenocarpus_bataua	(Serenoa_repens	((Reinhardtia_simplex	(Elaeis_guineensis	Phoenix_dactylifera))	Elaeis_oleifera)))))	Veitchia_spiralis)	Calamus_caryotoides);
(((((((Serenoa_repens	((Phoenix_dactylifera	(Elaeis_guineensis	Elaeis_oleifera))	Reinhardtia_simplex))	Iriartea_deltoidea)	(Oenocarpus_bataua	Nypa_fruticans))	((Roystonea_regia	((Sclerosperma_profizianum	Orania_palindan)	((Heterospathe_cagayanensis	(Pelagodoxa_henryana	Prestoea_acuminata))	Geonoma_undata)))	((Sabal_domingensis	(Reinhardtia_paiewonskiana	(Hydriastele_microspadix	(Dypsis_decaryi	Kentiopsis_piersoniorum))))	(Reinhardtia_latisecta	Pseudophoenix_vinifera))))	(Bactris_major	Attalea_speciosa))	(Reinhardtia_gracilis	Veitchia_spiralis))	Calamus_caryotoides);
((((Oenocarpus_bataua	Nypa_fruticans)	((((((Serenoa_repens	((Reinhardtia_simplex	Phoenix_dactylifera)	(Elaeis_guineensis	Elaeis_oleifera)))	Attalea_speciosa)	(Bactris_major	(((Reinhardtia_paiewonskiana	(Sabal_domingensis	Reinhardtia_gracilis))	(Kentiopsis_piersoniorum	Dypsis_decaryi))	Hydriastele_microspadix)))	Reinhardtia_latisecta)	((((Heterospathe_cagayanensis	Prestoea_acuminata)	(Pelagodoxa_henryana	(Orania_palindan	(Veitchia_spiralis	Geonoma_undata))))	Sclerosperma_profizianum)	Roystonea_regia))	Pseudophoenix_vinifera))	Iriartea_deltoidea)	Calamus_caryotoides);
((((Heterospathe_cagayanensis	Prestoea_acuminata)	(((Orania_palindan	Sclerosperma_profizianum)	(((Bactris_major	((Reinhardtia_simplex	(Elaeis_guineensis	Phoenix_dactylifera))	Elaeis_oleifera))	Iriartea_deltoidea)	((((((Attalea_speciosa	Serenoa_repens)	Reinhardtia_gracilis)	(Reinhardtia_paiewonskiana	((Hydriastele_microspadix	(Dypsis_decaryi	Kentiopsis_piersoniorum))	Sabal_domingensis)))	Reinhardtia_latisecta)	Pseudophoenix_vinifera)	(Roystonea_regia	(Oenocarpus_bataua	Nypa_fruticans)))))	(Pelagodoxa_henryana	Geonoma_undata)))	Veitchia_spiralis)	Calamus_caryotoides);
((Reinhardtia_latisecta	(Bactris_major	(((Reinhardtia_paiewonskiana	(Hydriastele_microspadix	(Sabal_domingensis	Dypsis_decaryi)))	Kentiopsis_piersoniorum)	((Serenoa_repens	(Veitchia_spiralis	Attalea_speciosa))	(((Orania_palindan	((Nypa_fruticans	Oenocarpus_bataua)	(Reinhardtia_gracilis	Roystonea_regia)))	(Geonoma_undata	((Heterospathe_cagayanensis	Prestoea_acuminata)	Pelagodoxa_henryana)))	((Sclerosperma_profizianum	Pseudophoenix_vinifera)	(((Elaeis_guineensis	Elaeis_oleifera)	(Phoenix_dactylifera	Reinhardtia_simplex))	Iriartea_deltoidea)))))))	Calamus_caryotoides);
((((Reinhardtia_simplex	Elaeis_oleifera)	(Phoenix_dactylifera	Elaeis_guineensis))	(Iriartea_deltoidea	((((Nypa_fruticans	Oenocarpus_bataua)	Veitchia_spiralis)	(Attalea_speciosa	(Orania_palindan	(Bactris_major	Serenoa_repens))))	(((((Reinhardtia_gracilis	Pseudophoenix_vinifera)	Roystonea_regia)	((Pelagodoxa_henryana	Geonoma_undata)	(Heterospathe_cagayanensis	Prestoea_acuminata)))	(Reinhardtia_latisecta	(Reinhardtia_paiewonskiana	(Sabal_domingensis	((Dypsis_decaryi	Kentiopsis_piersoniorum)	Hydriastele_microspadix)))))	Sclerosperma_profizianum))))	Calamus_caryotoides);
(((Phoenix_dactylifera	Elaeis_guineensis)	(Reinhardtia_simplex	(Elaeis_oleifera	(Geonoma_undata	((((Reinhardtia_gracilis	((((Nypa_fruticans	Oenocarpus_bataua)	Pseudophoenix_vinifera)	(Attalea_speciosa	(Reinhardtia_latisecta	(Hydriastele_microspadix	(Kentiopsis_piersoniorum	(Dypsis_decaryi	(Sabal_domingensis	(Bactris_major	(Serenoa_repens	Reinhardtia_paiewonskiana)))))))))	(Iriartea_deltoidea	Roystonea_regia)))	(Orania_palindan	Sclerosperma_profizianum))	((Veitchia_spiralis	Heterospathe_cagayanensis)	Prestoea_acuminata))	Pelagodoxa_henryana)))))	Calamus_caryotoides);
(((Veitchia_spiralis	Heterospathe_cagayanensis)	(Prestoea_acuminata	((Pelagodoxa_henryana	((((Elaeis_guineensis	(Reinhardtia_gracilis	Phoenix_dactylifera))	Reinhardtia_simplex)	Elaeis_oleifera)	Geonoma_undata))	((((((Roystonea_regia	(Nypa_fruticans	Oenocarpus_bataua))	Pseudophoenix_vinifera)	((Serenoa_repens	Attalea_speciosa)	(Reinhardtia_latisecta	(Bactris_major	((Sabal_domingensis	Reinhardtia_paiewonskiana)	((Kentiopsis_piersoniorum	Dypsis_decaryi)	Hydriastele_microspadix))))))	Iriartea_deltoidea)	Orania_palindan)	Sclerosperma_profizianum))))	Calamus_caryotoides);
((Veitchia_spiralis	((((((Nypa_fruticans	((Sabal_domingensis	Reinhardtia_paiewonskiana)	((Kentiopsis_piersoniorum	Dypsis_decaryi)	Hydriastele_microspadix)))	((((Pelagodoxa_henryana	(Bactris_major	Iriartea_deltoidea))	((Sclerosperma_profizianum	Roystonea_regia)	(Serenoa_repens	(Orania_palindan	Geonoma_undata))))	Prestoea_acuminata)	Attalea_speciosa))	Pseudophoenix_vinifera)	(Oenocarpus_bataua	(Reinhardtia_gracilis	Reinhardtia_latisecta)))	Heterospathe_cagayanensis)	(((Elaeis_guineensis	Phoenix_dactylifera)	Reinhardtia_simplex)	Elaeis_oleifera)))	Calamus_caryotoides);
((Veitchia_spiralis	((Prestoea_acuminata	((((Roystonea_regia	(((Bactris_major	Iriartea_deltoidea)	(Oenocarpus_bataua	Nypa_fruticans))	Orania_palindan))	(Pseudophoenix_vinifera	(((Serenoa_repens	(((Elaeis_guineensis	Phoenix_dactylifera)	Reinhardtia_simplex)	Elaeis_oleifera))	Attalea_speciosa)	((Sabal_domingensis	((Reinhardtia_paiewonskiana	Reinhardtia_latisecta)	((Dypsis_decaryi	Hydriastele_microspadix)	Kentiopsis_piersoniorum)))	Reinhardtia_gracilis))))	Sclerosperma_profizianum)	(Geonoma_undata	Pelagodoxa_henryana)))	Heterospathe_cagayanensis))	Calamus_caryotoides);
(((Oenocarpus_bataua	Veitchia_spiralis)	((Serenoa_repens	(Phoenix_dactylifera	(Reinhardtia_simplex	(Elaeis_guineensis	Elaeis_oleifera))))	(Attalea_speciosa	((Bactris_major	(((Hydriastele_microspadix	(Kentiopsis_piersoniorum	Dypsis_decaryi))	(Sabal_domingensis	Reinhardtia_paiewonskiana))	Reinhardtia_latisecta))	(((Iriartea_deltoidea	((((Orania_palindan	Geonoma_undata)	(Prestoea_acuminata	Pelagodoxa_henryana))	(Sclerosperma_profizianum	Heterospathe_cagayanensis))	Roystonea_regia))	(Nypa_fruticans	Pseudophoenix_vinifera))	Reinhardtia_gracilis)))))	Calamus_caryotoides);
((Veitchia_spiralis	(((((Reinhardtia_latisecta	Reinhardtia_paiewonskiana)	(Pseudophoenix_vinifera	(((((Pelagodoxa_henryana	Geonoma_undata)	Reinhardtia_gracilis)	(Prestoea_acuminata	Heterospathe_cagayanensis))	Roystonea_regia)	(Iriartea_deltoidea	Sclerosperma_profizianum))))	(((((Serenoa_repens	(Reinhardtia_simplex	((Elaeis_guineensis	Elaeis_oleifera)	Phoenix_dactylifera)))	Orania_palindan)	Attalea_speciosa)	(Oenocarpus_bataua	Nypa_fruticans))	Sabal_domingensis))	(Hydriastele_microspadix	(Kentiopsis_piersoniorum	Dypsis_decaryi)))	Bactris_major))	Calamus_caryotoides);
((Veitchia_spiralis	(Oenocarpus_bataua	(Nypa_fruticans	((((Sclerosperma_profizianum	(Bactris_major	Iriartea_deltoidea))	(((Pelagodoxa_henryana	(Geonoma_undata	Reinhardtia_gracilis))	(Prestoea_acuminata	Heterospathe_cagayanensis))	Reinhardtia_latisecta))	(((((Reinhardtia_paiewonskiana	Serenoa_repens)	(Sabal_domingensis	((Kentiopsis_piersoniorum	Dypsis_decaryi)	Hydriastele_microspadix)))	Orania_palindan)	(((Reinhardtia_simplex	(Elaeis_guineensis	Phoenix_dactylifera))	Elaeis_oleifera)	Attalea_speciosa))	Roystonea_regia))	Pseudophoenix_vinifera))))	Calamus_caryotoides);
((Veitchia_spiralis	(Heterospathe_cagayanensis	(Prestoea_acuminata	(((((((((Kentiopsis_piersoniorum	Dypsis_decaryi)	(Orania_palindan	Hydriastele_microspadix))	(Reinhardtia_paiewonskiana	Sabal_domingensis))	Nypa_fruticans)	Reinhardtia_latisecta)	(Serenoa_repens	Attalea_speciosa))	((Pseudophoenix_vinifera	(Iriartea_deltoidea	((Bactris_major	(((Phoenix_dactylifera	Elaeis_guineensis)	Elaeis_oleifera)	Reinhardtia_simplex))	Oenocarpus_bataua)))	Roystonea_regia))	Sclerosperma_profizianum)	((Pelagodoxa_henryana	Geonoma_undata)	Reinhardtia_gracilis)))))	Calamus_caryotoides);
(((Nypa_fruticans	(Serenoa_repens	((((Sabal_domingensis	((Hydriastele_microspadix	(Dypsis_decaryi	Kentiopsis_piersoniorum))	Reinhardtia_paiewonskiana))	Reinhardtia_latisecta)	(((Bactris_major	Iriartea_deltoidea)	((Orania_palindan	(Sclerosperma_profizianum	((Prestoea_acuminata	Heterospathe_cagayanensis)	(Geonoma_undata	Pelagodoxa_henryana))))	(Veitchia_spiralis	(Reinhardtia_gracilis	Attalea_speciosa))))	Roystonea_regia))	Pseudophoenix_vinifera)))	(((Reinhardtia_simplex	(Elaeis_guineensis	Phoenix_dactylifera))	Elaeis_oleifera)	Oenocarpus_bataua))	Calamus_caryotoides);
((Veitchia_spiralis	(Heterospathe_cagayanensis	((((((Phoenix_dactylifera	Reinhardtia_simplex)	(Elaeis_oleifera	Elaeis_guineensis))	Geonoma_undata)	Pelagodoxa_henryana)	(((((Pseudophoenix_vinifera	(Oenocarpus_bataua	Nypa_fruticans))	(((Bactris_major	(Serenoa_repens	(Sabal_domingensis	(Hydriastele_microspadix	(Dypsis_decaryi	Kentiopsis_piersoniorum)))))	((Reinhardtia_gracilis	Reinhardtia_latisecta)	Reinhardtia_paiewonskiana))	Attalea_speciosa))	Sclerosperma_profizianum)	Iriartea_deltoidea)	(Orania_palindan	Roystonea_regia)))	Prestoea_acuminata)))	Calamus_caryotoides);
((Veitchia_spiralis	(Heterospathe_cagayanensis	(((Reinhardtia_gracilis	(Geonoma_undata	Pelagodoxa_henryana))	((Roystonea_regia	(Sclerosperma_profizianum	((Orania_palindan	Iriartea_deltoidea)	(Pseudophoenix_vinifera	(Oenocarpus_bataua	Nypa_fruticans)))))	(((Reinhardtia_paiewonskiana	(Sabal_domingensis	(Hydriastele_microspadix	(Dypsis_decaryi	Kentiopsis_piersoniorum))))	(Bactris_major	(((((Elaeis_guineensis	Phoenix_dactylifera)	Reinhardtia_simplex)	Elaeis_oleifera)	Serenoa_repens)	Attalea_speciosa)))	Reinhardtia_latisecta)))	Prestoea_acuminata)))	Calamus_caryotoides);
((Heterospathe_cagayanensis	(((Geonoma_undata	Pelagodoxa_henryana)	(((Roystonea_regia	(Sclerosperma_profizianum	Pseudophoenix_vinifera))	Iriartea_deltoidea)	(((Reinhardtia_gracilis	Orania_palindan)	(Oenocarpus_bataua	Nypa_fruticans))	((((Sabal_domingensis	((Dypsis_decaryi	Kentiopsis_piersoniorum)	Hydriastele_microspadix))	((Bactris_major	(((Reinhardtia_simplex	Phoenix_dactylifera)	Elaeis_guineensis)	Elaeis_oleifera))	Serenoa_repens))	(Reinhardtia_paiewonskiana	Reinhardtia_latisecta))	(Veitchia_spiralis	Attalea_speciosa)))))	Prestoea_acuminata))	Calamus_caryotoides);
((Heterospathe_cagayanensis	((((Geonoma_undata	Pelagodoxa_henryana)	(((Roystonea_regia	(Iriartea_deltoidea	((Nypa_fruticans	Pseudophoenix_vinifera)	(((Sabal_domingensis	((Dypsis_decaryi	Kentiopsis_piersoniorum)	Hydriastele_microspadix))	(Reinhardtia_paiewonskiana	Reinhardtia_latisecta))	(((Oenocarpus_bataua	Attalea_speciosa)	Bactris_major)	((Reinhardtia_gracilis	(Reinhardtia_simplex	((Elaeis_guineensis	Elaeis_oleifera)	Phoenix_dactylifera)))	Serenoa_repens))))))	Sclerosperma_profizianum)	Orania_palindan))	Prestoea_acuminata)	Veitchia_spiralis))	Calamus_caryotoides);
((((Elaeis_oleifera	((Reinhardtia_gracilis	(Phoenix_dactylifera	Elaeis_guineensis))	Reinhardtia_simplex))	Veitchia_spiralis)	(Heterospathe_cagayanensis	((((((((Oenocarpus_bataua	Nypa_fruticans)	Roystonea_regia)	Iriartea_deltoidea)	((((Reinhardtia_paiewonskiana	Reinhardtia_latisecta)	(Sabal_domingensis	((Dypsis_decaryi	Kentiopsis_piersoniorum)	Hydriastele_microspadix)))	(Bactris_major	(Attalea_speciosa	Serenoa_repens)))	Pseudophoenix_vinifera))	Sclerosperma_profizianum)	Orania_palindan)	(Geonoma_undata	Pelagodoxa_henryana))	Prestoea_acuminata)))	Calamus_caryotoides);
((((Heterospathe_cagayanensis	(Geonoma_undata	((Pelagodoxa_henryana	Prestoea_acuminata)	(((Bactris_major	Iriartea_deltoidea)	((Pseudophoenix_vinifera	(Attalea_speciosa	(Reinhardtia_latisecta	(((Oenocarpus_bataua	Nypa_fruticans)	(Orania_palindan	(Reinhardtia_paiewonskiana	(((Dypsis_decaryi	Kentiopsis_piersoniorum)	Hydriastele_microspadix)	Sabal_domingensis))))	Serenoa_repens))))	Roystonea_regia))	Sclerosperma_profizianum))))	(Elaeis_oleifera	(Reinhardtia_simplex	(Reinhardtia_gracilis	(Phoenix_dactylifera	Elaeis_guineensis)))))	Veitchia_spiralis)	Calamus_caryotoides);
(((Heterospathe_cagayanensis	((Sclerosperma_profizianum	(Orania_palindan	((Attalea_speciosa	(Nypa_fruticans	(Elaeis_oleifera	(Reinhardtia_simplex	(Phoenix_dactylifera	Elaeis_guineensis)))))	(((Pseudophoenix_vinifera	Roystonea_regia)	Iriartea_deltoidea)	(Reinhardtia_latisecta	(Reinhardtia_gracilis	(Serenoa_repens	(Bactris_major	(Reinhardtia_paiewonskiana	(((Dypsis_decaryi	Kentiopsis_piersoniorum)	Hydriastele_microspadix)	Sabal_domingensis))))))))))	(Geonoma_undata	(Pelagodoxa_henryana	Prestoea_acuminata))))	(Veitchia_spiralis	Oenocarpus_bataua))	Calamus_caryotoides);
(((Heterospathe_cagayanensis	(Prestoea_acuminata	((Pseudophoenix_vinifera	((((Reinhardtia_paiewonskiana	Reinhardtia_latisecta)	((Bactris_major	(Sabal_domingensis	(Reinhardtia_gracilis	((Dypsis_decaryi	Kentiopsis_piersoniorum)	Hydriastele_microspadix))))	(((Reinhardtia_simplex	((Elaeis_guineensis	Elaeis_oleifera)	Phoenix_dactylifera))	Serenoa_repens)	Attalea_speciosa)))	(Iriartea_deltoidea	(Oenocarpus_bataua	Nypa_fruticans)))	((Orania_palindan	Roystonea_regia)	Sclerosperma_profizianum)))	(Geonoma_undata	Pelagodoxa_henryana))))	Veitchia_spiralis)	Calamus_caryotoides);
((((Serenoa_repens	((((((Pseudophoenix_vinifera	(Geonoma_undata	Pelagodoxa_henryana))	Sclerosperma_profizianum)	((((Oenocarpus_bataua	Veitchia_spiralis)	Attalea_speciosa)	((Reinhardtia_paiewonskiana	Sabal_domingensis)	(((Dypsis_decaryi	Kentiopsis_piersoniorum)	(Hydriastele_microspadix	Reinhardtia_gracilis))	Orania_palindan)))	(Prestoea_acuminata	(Reinhardtia_latisecta	Heterospathe_cagayanensis))))	Roystonea_regia)	Nypa_fruticans)	(Bactris_major	Iriartea_deltoidea)))	Elaeis_oleifera)	(Reinhardtia_simplex	(Phoenix_dactylifera	Elaeis_guineensis)))	Calamus_caryotoides);
((Veitchia_spiralis	(Heterospathe_cagayanensis	((((((((((Reinhardtia_latisecta	(Attalea_speciosa	(Serenoa_repens	(Reinhardtia_simplex	(Elaeis_oleifera	(Elaeis_guineensis	Phoenix_dactylifera))))))	((((Dypsis_decaryi	((Hydriastele_microspadix	Reinhardtia_gracilis)	Kentiopsis_piersoniorum))	Bactris_major)	Sabal_domingensis)	Reinhardtia_paiewonskiana))	Iriartea_deltoidea)	Roystonea_regia)	(Oenocarpus_bataua	Nypa_fruticans))	Pseudophoenix_vinifera)	Orania_palindan)	Sclerosperma_profizianum)	Prestoea_acuminata)	(Geonoma_undata	Pelagodoxa_henryana))))	Calamus_caryotoides);
((Veitchia_spiralis	(Heterospathe_cagayanensis	(((((((((((Bactris_major	(Attalea_speciosa	(Serenoa_repens	(Elaeis_oleifera	((Elaeis_guineensis	Phoenix_dactylifera)	Reinhardtia_simplex)))))	((Reinhardtia_paiewonskiana	Reinhardtia_latisecta)	((Hydriastele_microspadix	Reinhardtia_gracilis)	(Kentiopsis_piersoniorum	Dypsis_decaryi))))	(Pelagodoxa_henryana	Sabal_domingensis))	Geonoma_undata)	Pseudophoenix_vinifera)	Roystonea_regia)	Iriartea_deltoidea)	Sclerosperma_profizianum)	Prestoea_acuminata)	(Oenocarpus_bataua	Nypa_fruticans))	Orania_palindan)))	Calamus_caryotoides);
(((Oenocarpus_bataua	Veitchia_spiralis)	(Attalea_speciosa	(((Sabal_domingensis	(Reinhardtia_gracilis	(Hydriastele_microspadix	(Kentiopsis_piersoniorum	Dypsis_decaryi))))	((Heterospathe_cagayanensis	(Reinhardtia_paiewonskiana	Reinhardtia_latisecta))	(((Sclerosperma_profizianum	((Roystonea_regia	(Pelagodoxa_henryana	Geonoma_undata))	(Orania_palindan	Iriartea_deltoidea)))	Prestoea_acuminata)	(Pseudophoenix_vinifera	Nypa_fruticans))))	(Bactris_major	(Serenoa_repens	(Elaeis_oleifera	(Phoenix_dactylifera	(Reinhardtia_simplex	Elaeis_guineensis))))))))	Calamus_caryotoides);
((Heterospathe_cagayanensis	(Veitchia_spiralis	(((Reinhardtia_gracilis	(Serenoa_repens	(((Dypsis_decaryi	(((Reinhardtia_paiewonskiana	Reinhardtia_latisecta)	((Bactris_major	(Attalea_speciosa	(Elaeis_oleifera	((Phoenix_dactylifera	Elaeis_guineensis)	Reinhardtia_simplex))))	((Pseudophoenix_vinifera	Nypa_fruticans)	((((Pelagodoxa_henryana	Geonoma_undata)	Sclerosperma_profizianum)	Iriartea_deltoidea)	(Roystonea_regia	Orania_palindan)))))	Kentiopsis_piersoniorum))	Sabal_domingensis)	Hydriastele_microspadix)))	Prestoea_acuminata)	Oenocarpus_bataua)))	Calamus_caryotoides);
((Veitchia_spiralis	(Reinhardtia_gracilis	((((((((Hydriastele_microspadix	(Kentiopsis_piersoniorum	Dypsis_decaryi))	Sabal_domingensis)	Reinhardtia_paiewonskiana)	(((Attalea_speciosa	((Nypa_fruticans	Oenocarpus_bataua)	((Elaeis_oleifera	((Phoenix_dactylifera	Elaeis_guineensis)	Reinhardtia_simplex))	Serenoa_repens)))	(Bactris_major	Iriartea_deltoidea))	(Roystonea_regia	(Sclerosperma_profizianum	(Orania_palindan	(Pelagodoxa_henryana	Geonoma_undata))))))	Reinhardtia_latisecta)	Pseudophoenix_vinifera)	Prestoea_acuminata)	Heterospathe_cagayanensis)))	Calamus_caryotoides);
((Veitchia_spiralis	((((Orania_palindan	Geonoma_undata)	(((((((Hydriastele_microspadix	(Kentiopsis_piersoniorum	Dypsis_decaryi))	Sabal_domingensis)	(Attalea_speciosa	((Bactris_major	(Elaeis_oleifera	(Phoenix_dactylifera	(Elaeis_guineensis	Reinhardtia_simplex))))	Serenoa_repens)))	(Reinhardtia_paiewonskiana	Reinhardtia_latisecta))	Pseudophoenix_vinifera)	(((Nypa_fruticans	Oenocarpus_bataua)	Iriartea_deltoidea)	Roystonea_regia))	(Pelagodoxa_henryana	Sclerosperma_profizianum)))	(Reinhardtia_gracilis	Prestoea_acuminata))	Heterospathe_cagayanensis))	Calamus_caryotoides);
((Veitchia_spiralis	((Prestoea_acuminata	(((Sclerosperma_profizianum	(Roystonea_regia	((((Nypa_fruticans	Oenocarpus_bataua)	Pseudophoenix_vinifera)	Orania_palindan)	((((Reinhardtia_gracilis	Serenoa_repens)	(Bactris_major	(Phoenix_dactylifera	(Reinhardtia_simplex	(Elaeis_guineensis	Elaeis_oleifera)))))	Iriartea_deltoidea)	Attalea_speciosa))))	((((Hydriastele_microspadix	(Kentiopsis_piersoniorum	Dypsis_decaryi))	Sabal_domingensis)	Reinhardtia_paiewonskiana)	Reinhardtia_latisecta))	(Geonoma_undata	Pelagodoxa_henryana)))	Heterospathe_cagayanensis))	Calamus_caryotoides);
((((((Oenocarpus_bataua	Veitchia_spiralis)	Geonoma_undata)	((((Roystonea_regia	((((((Kentiopsis_piersoniorum	Dypsis_decaryi)	Hydriastele_microspadix)	Sabal_domingensis)	(Nypa_fruticans	Reinhardtia_paiewonskiana))	((((((Phoenix_dactylifera	Reinhardtia_gracilis)	Reinhardtia_simplex)	(Elaeis_guineensis	Elaeis_oleifera))	Serenoa_repens)	Attalea_speciosa)	Pseudophoenix_vinifera))	Reinhardtia_latisecta))	(Bactris_major	Iriartea_deltoidea))	(Orania_palindan	Sclerosperma_profizianum))	Pelagodoxa_henryana))	Prestoea_acuminata)	Heterospathe_cagayanensis)	Calamus_caryotoides);
(((Oenocarpus_bataua	Veitchia_spiralis)	(Nypa_fruticans	(Pseudophoenix_vinifera	(((Prestoea_acuminata	(Heterospathe_cagayanensis	Orania_palindan))	(Sclerosperma_profizianum	(Pelagodoxa_henryana	Geonoma_undata)))	((Roystonea_regia	((Hydriastele_microspadix	((Sabal_domingensis	(Kentiopsis_piersoniorum	Dypsis_decaryi))	Reinhardtia_paiewonskiana))	(Reinhardtia_latisecta	(((Elaeis_oleifera	(Reinhardtia_gracilis	(Phoenix_dactylifera	(Reinhardtia_simplex	Elaeis_guineensis))))	Serenoa_repens)	(Attalea_speciosa	Bactris_major)))))	Iriartea_deltoidea)))))	Calamus_caryotoides);
((Veitchia_spiralis	(Heterospathe_cagayanensis	(Orania_palindan	((Sclerosperma_profizianum	((((((Elaeis_oleifera	((Phoenix_dactylifera	Elaeis_guineensis)	Reinhardtia_simplex))	(Reinhardtia_gracilis	Attalea_speciosa))	Reinhardtia_latisecta)	(Bactris_major	(Serenoa_repens	((Sabal_domingensis	(Hydriastele_microspadix	(Kentiopsis_piersoniorum	Dypsis_decaryi)))	Reinhardtia_paiewonskiana))))	(Iriartea_deltoidea	((Pseudophoenix_vinifera	(Oenocarpus_bataua	Nypa_fruticans))	Roystonea_regia)))	(Pelagodoxa_henryana	Geonoma_undata)))	Prestoea_acuminata))))	Calamus_caryotoides);
(((Elaeis_oleifera	((Phoenix_dactylifera	Elaeis_guineensis)	Reinhardtia_simplex))	(((Bactris_major	Iriartea_deltoidea)	((Oenocarpus_bataua	(Attalea_speciosa	Veitchia_spiralis))	((((Reinhardtia_latisecta	(Nypa_fruticans	Pseudophoenix_vinifera))	(Sabal_domingensis	((Reinhardtia_paiewonskiana	Hydriastele_microspadix)	(Dypsis_decaryi	Kentiopsis_piersoniorum))))	(Orania_palindan	(Sclerosperma_profizianum	((Pelagodoxa_henryana	Geonoma_undata)	(Heterospathe_cagayanensis	Prestoea_acuminata)))))	Roystonea_regia)))	(Reinhardtia_gracilis	Serenoa_repens)))	Calamus_caryotoides);
(((Phoenix_dactylifera	Elaeis_guineensis)	(Elaeis_oleifera	(Reinhardtia_simplex	((((Reinhardtia_gracilis	Bactris_major)	Iriartea_deltoidea)	(Attalea_speciosa	(((((Sabal_domingensis	Dypsis_decaryi)	Kentiopsis_piersoniorum)	Hydriastele_microspadix)	((Reinhardtia_paiewonskiana	Reinhardtia_latisecta)	((Oenocarpus_bataua	Nypa_fruticans)	Pseudophoenix_vinifera)))	(((((Veitchia_spiralis	Heterospathe_cagayanensis)	(Prestoea_acuminata	(Pelagodoxa_henryana	Geonoma_undata)))	Orania_palindan)	Sclerosperma_profizianum)	Roystonea_regia))))	Serenoa_repens))))	Calamus_caryotoides);
((Heterospathe_cagayanensis	((Prestoea_acuminata	(Oenocarpus_bataua	(Pelagodoxa_henryana	(Veitchia_spiralis	Geonoma_undata))))	((Orania_palindan	Sclerosperma_profizianum)	(Roystonea_regia	(((Nypa_fruticans	Pseudophoenix_vinifera)	(((Serenoa_repens	(Elaeis_oleifera	(Reinhardtia_simplex	((Phoenix_dactylifera	Elaeis_guineensis)	Reinhardtia_gracilis))))	(Bactris_major	Iriartea_deltoidea))	Attalea_speciosa))	((Reinhardtia_paiewonskiana	(Sabal_domingensis	((Dypsis_decaryi	Kentiopsis_piersoniorum)	Hydriastele_microspadix)))	Reinhardtia_latisecta))))))	Calamus_caryotoides);
(((Oenocarpus_bataua	Veitchia_spiralis)	(((Reinhardtia_simplex	(Phoenix_dactylifera	Elaeis_guineensis))	Elaeis_oleifera)	((Serenoa_repens	Iriartea_deltoidea)	(Nypa_fruticans	((((Attalea_speciosa	((Reinhardtia_gracilis	(Bactris_major	Reinhardtia_paiewonskiana))	(Sabal_domingensis	(Reinhardtia_latisecta	((Dypsis_decaryi	Kentiopsis_piersoniorum)	Hydriastele_microspadix)))))	Pseudophoenix_vinifera)	((Prestoea_acuminata	Heterospathe_cagayanensis)	(((Pelagodoxa_henryana	Geonoma_undata)	Orania_palindan)	Sclerosperma_profizianum)))	Roystonea_regia)))))	Calamus_caryotoides);
((Veitchia_spiralis	(Heterospathe_cagayanensis	(((((Oenocarpus_bataua	Nypa_fruticans)	Roystonea_regia)	((((Reinhardtia_latisecta	Reinhardtia_paiewonskiana)	(((Reinhardtia_gracilis	((Reinhardtia_simplex	(Phoenix_dactylifera	Elaeis_guineensis))	Elaeis_oleifera))	Serenoa_repens)	(Attalea_speciosa	Bactris_major)))	(((Dypsis_decaryi	Kentiopsis_piersoniorum)	Hydriastele_microspadix)	Sabal_domingensis))	Iriartea_deltoidea))	Pseudophoenix_vinifera)	(((Geonoma_undata	Orania_palindan)	(Pelagodoxa_henryana	Prestoea_acuminata))	Sclerosperma_profizianum))))	Calamus_caryotoides);
((Veitchia_spiralis	(((Serenoa_repens	Attalea_speciosa)	Reinhardtia_gracilis)	(((((Orania_palindan	Sclerosperma_profizianum)	((Pelagodoxa_henryana	Geonoma_undata)	(Prestoea_acuminata	Heterospathe_cagayanensis)))	(Roystonea_regia	Pseudophoenix_vinifera))	(((Oenocarpus_bataua	Nypa_fruticans)	((Reinhardtia_paiewonskiana	((Kentiopsis_piersoniorum	Dypsis_decaryi)	Hydriastele_microspadix))	Sabal_domingensis))	Reinhardtia_latisecta))	((Bactris_major	Iriartea_deltoidea)	(Reinhardtia_simplex	(Phoenix_dactylifera	(Elaeis_guineensis	Elaeis_oleifera)))))))	Calamus_caryotoides);
(((Reinhardtia_gracilis	((Orania_palindan	Heterospathe_cagayanensis)	((Sclerosperma_profizianum	((Geonoma_undata	((Nypa_fruticans	Pseudophoenix_vinifera)	(Prestoea_acuminata	((Attalea_speciosa	Bactris_major)	((Sabal_domingensis	((Kentiopsis_piersoniorum	Dypsis_decaryi)	(Oenocarpus_bataua	Hydriastele_microspadix)))	((Serenoa_repens	((Phoenix_dactylifera	(Elaeis_guineensis	Reinhardtia_simplex))	Elaeis_oleifera))	(Reinhardtia_paiewonskiana	Reinhardtia_latisecta)))))))	Iriartea_deltoidea))	(Roystonea_regia	Pelagodoxa_henryana))))	Veitchia_spiralis)	Calamus_caryotoides);
((Reinhardtia_gracilis	(Prestoea_acuminata	((((Veitchia_spiralis	Geonoma_undata)	Pelagodoxa_henryana)	((Orania_palindan	((Iriartea_deltoidea	Pseudophoenix_vinifera)	(Roystonea_regia	(((((Hydriastele_microspadix	Kentiopsis_piersoniorum)	Dypsis_decaryi)	((Serenoa_repens	(Phoenix_dactylifera	(Reinhardtia_simplex	(Elaeis_guineensis	Elaeis_oleifera))))	((Bactris_major	Reinhardtia_paiewonskiana)	Reinhardtia_latisecta)))	(Sabal_domingensis	Attalea_speciosa))	(Oenocarpus_bataua	Nypa_fruticans)))))	Sclerosperma_profizianum))	Heterospathe_cagayanensis)))	Calamus_caryotoides);
(((Phoenix_dactylifera	Elaeis_guineensis)	((Elaeis_oleifera	(Serenoa_repens	(((Veitchia_spiralis	Attalea_speciosa)	(Reinhardtia_latisecta	(((Sclerosperma_profizianum	((Geonoma_undata	(Prestoea_acuminata	(Reinhardtia_gracilis	Heterospathe_cagayanensis)))	Pelagodoxa_henryana))	Orania_palindan)	(((Iriartea_deltoidea	Bactris_major)	(Pseudophoenix_vinifera	(Oenocarpus_bataua	Nypa_fruticans)))	Roystonea_regia))))	(Reinhardtia_paiewonskiana	(Sabal_domingensis	(Hydriastele_microspadix	(Kentiopsis_piersoniorum	Dypsis_decaryi)))))))	Reinhardtia_simplex))	Calamus_caryotoides);
(((Oenocarpus_bataua	Veitchia_spiralis)	(Heterospathe_cagayanensis	(Orania_palindan	(((((Geonoma_undata	Pelagodoxa_henryana)	Sclerosperma_profizianum)	((Nypa_fruticans	Roystonea_regia)	((Pseudophoenix_vinifera	((((Phoenix_dactylifera	((Reinhardtia_simplex	Elaeis_oleifera)	Elaeis_guineensis))	Serenoa_repens)	(Reinhardtia_latisecta	(Bactris_major	((Hydriastele_microspadix	(Dypsis_decaryi	Kentiopsis_piersoniorum))	(Sabal_domingensis	Reinhardtia_paiewonskiana)))))	Attalea_speciosa))	Iriartea_deltoidea)))	Prestoea_acuminata)	Reinhardtia_gracilis))))	Calamus_caryotoides);
((Veitchia_spiralis	(Heterospathe_cagayanensis	(((Geonoma_undata	Pelagodoxa_henryana)	(Prestoea_acuminata	(Sclerosperma_profizianum	(Iriartea_deltoidea	(Roystonea_regia	((Pseudophoenix_vinifera	(Reinhardtia_latisecta	(((Sabal_domingensis	(Reinhardtia_paiewonskiana	(Hydriastele_microspadix	(Dypsis_decaryi	Kentiopsis_piersoniorum))))	Bactris_major)	(Attalea_speciosa	((((Phoenix_dactylifera	Reinhardtia_simplex)	(Elaeis_oleifera	Elaeis_guineensis))	Serenoa_repens)	Reinhardtia_gracilis)))))	(Oenocarpus_bataua	Nypa_fruticans)))))))	Orania_palindan)))	Calamus_caryotoides);
(((Geonoma_undata	Pelagodoxa_henryana)	((Prestoea_acuminata	Heterospathe_cagayanensis)	(Pseudophoenix_vinifera	(((Reinhardtia_paiewonskiana	((Veitchia_spiralis	Oenocarpus_bataua)	Nypa_fruticans))	(Reinhardtia_latisecta	Reinhardtia_gracilis))	(((Bactris_major	Iriartea_deltoidea)	((Kentiopsis_piersoniorum	(Dypsis_decaryi	((Sabal_domingensis	(Hydriastele_microspadix	Orania_palindan))	(Attalea_speciosa	(((Elaeis_oleifera	Elaeis_guineensis)	(Phoenix_dactylifera	Reinhardtia_simplex))	Serenoa_repens)))))	Roystonea_regia))	Sclerosperma_profizianum)))))	Calamus_caryotoides);
(((Elaeis_guineensis	Phoenix_dactylifera)	(Reinhardtia_simplex	(Elaeis_oleifera	(Serenoa_repens	(((Reinhardtia_paiewonskiana	(Bactris_major	Veitchia_spiralis))	Reinhardtia_latisecta)	(((((((Reinhardtia_gracilis	Roystonea_regia)	(Pseudophoenix_vinifera	Iriartea_deltoidea))	Sclerosperma_profizianum)	(Heterospathe_cagayanensis	((Pelagodoxa_henryana	Prestoea_acuminata)	Geonoma_undata)))	((Oenocarpus_bataua	Nypa_fruticans)	Orania_palindan))	(Hydriastele_microspadix	(Dypsis_decaryi	Kentiopsis_piersoniorum)))	(Attalea_speciosa	Sabal_domingensis)))))))	Calamus_caryotoides);
(((Elaeis_oleifera	((Phoenix_dactylifera	Elaeis_guineensis)	Reinhardtia_simplex))	(((((((Roystonea_regia	Prestoea_acuminata)	((Heterospathe_cagayanensis	(Reinhardtia_paiewonskiana	Reinhardtia_latisecta))	(Veitchia_spiralis	Attalea_speciosa)))	(((Pelagodoxa_henryana	(Geonoma_undata	Bactris_major))	(Sabal_domingensis	((Hydriastele_microspadix	(Dypsis_decaryi	Kentiopsis_piersoniorum))	Orania_palindan)))	Iriartea_deltoidea))	(Reinhardtia_gracilis	Sclerosperma_profizianum))	(Oenocarpus_bataua	Nypa_fruticans))	Pseudophoenix_vinifera)	Serenoa_repens))	Calamus_caryotoides);
((((((((Nypa_fruticans	(((Bactris_major	(Sabal_domingensis	((Dypsis_decaryi	Kentiopsis_piersoniorum)	Hydriastele_microspadix)))	(Serenoa_repens	Attalea_speciosa))	(Reinhardtia_paiewonskiana	Reinhardtia_latisecta)))	((Sclerosperma_profizianum	Orania_palindan)	((Prestoea_acuminata	Heterospathe_cagayanensis)	(Pelagodoxa_henryana	Geonoma_undata))))	(Roystonea_regia	((Reinhardtia_gracilis	Iriartea_deltoidea)	Pseudophoenix_vinifera)))	(Oenocarpus_bataua	Veitchia_spiralis))	Elaeis_oleifera)	Reinhardtia_simplex)	(Phoenix_dactylifera	Elaeis_guineensis))	Calamus_caryotoides);
((((Elaeis_guineensis	(Reinhardtia_simplex	(Iriartea_deltoidea	((Orania_palindan	Oenocarpus_bataua)	(Nypa_fruticans	(((((Prestoea_acuminata	Heterospathe_cagayanensis)	(Pelagodoxa_henryana	Geonoma_undata))	Roystonea_regia)	(Pseudophoenix_vinifera	(Reinhardtia_gracilis	Sclerosperma_profizianum)))	((Veitchia_spiralis	(Bactris_major	(Serenoa_repens	Attalea_speciosa)))	(Reinhardtia_latisecta	(Reinhardtia_paiewonskiana	(Sabal_domingensis	((Dypsis_decaryi	Kentiopsis_piersoniorum)	Hydriastele_microspadix)))))))))))	Elaeis_oleifera)	Phoenix_dactylifera)	Calamus_caryotoides);
((((Elaeis_oleifera	Reinhardtia_simplex)	(Elaeis_guineensis	Phoenix_dactylifera))	(Iriartea_deltoidea	(Orania_palindan	(((Oenocarpus_bataua	Nypa_fruticans)	(((((Veitchia_spiralis	(Serenoa_repens	Attalea_speciosa))	((Reinhardtia_paiewonskiana	(Sabal_domingensis	Hydriastele_microspadix))	(Dypsis_decaryi	Kentiopsis_piersoniorum)))	(((Prestoea_acuminata	Heterospathe_cagayanensis)	(Bactris_major	(Pelagodoxa_henryana	Geonoma_undata)))	Sclerosperma_profizianum))	(Pseudophoenix_vinifera	Roystonea_regia))	Reinhardtia_latisecta))	Reinhardtia_gracilis))))	Calamus_caryotoides);
(((((((Prestoea_acuminata	Heterospathe_cagayanensis)	Sclerosperma_profizianum)	Orania_palindan)	(Pelagodoxa_henryana	Geonoma_undata))	Reinhardtia_gracilis)	(Pseudophoenix_vinifera	(Roystonea_regia	((Reinhardtia_latisecta	((Veitchia_spiralis	(Serenoa_repens	Attalea_speciosa))	(Bactris_major	((Reinhardtia_paiewonskiana	Sabal_domingensis)	(Hydriastele_microspadix	(Dypsis_decaryi	Kentiopsis_piersoniorum))))))	((((Elaeis_guineensis	Elaeis_oleifera)	(Reinhardtia_simplex	Phoenix_dactylifera))	Iriartea_deltoidea)	(Oenocarpus_bataua	Nypa_fruticans))))))	Calamus_caryotoides);
(((((Pseudophoenix_vinifera	((((Bactris_major	((Sabal_domingensis	Hydriastele_microspadix)	(Dypsis_decaryi	(Kentiopsis_piersoniorum	Reinhardtia_paiewonskiana))))	((((Elaeis_guineensis	Elaeis_oleifera)	(Reinhardtia_simplex	Phoenix_dactylifera))	Serenoa_repens)	Attalea_speciosa))	Reinhardtia_latisecta)	((Roystonea_regia	Iriartea_deltoidea)	((Sclerosperma_profizianum	Orania_palindan)	((Prestoea_acuminata	Heterospathe_cagayanensis)	(Pelagodoxa_henryana	Geonoma_undata))))))	Nypa_fruticans)	Reinhardtia_gracilis)	(Oenocarpus_bataua	Veitchia_spiralis))	Calamus_caryotoides);
((((Serenoa_repens	Attalea_speciosa)	((((((((Roystonea_regia	(((Elaeis_guineensis	Elaeis_oleifera)	(Reinhardtia_simplex	Phoenix_dactylifera))	Iriartea_deltoidea))	((Sclerosperma_profizianum	Orania_palindan)	((Prestoea_acuminata	Heterospathe_cagayanensis)	(Pelagodoxa_henryana	Geonoma_undata))))	Nypa_fruticans)	Pseudophoenix_vinifera)	(((Kentiopsis_piersoniorum	Dypsis_decaryi)	Sabal_domingensis)	Hydriastele_microspadix))	Bactris_major)	(Reinhardtia_latisecta	Reinhardtia_paiewonskiana))	Reinhardtia_gracilis))	(Oenocarpus_bataua	Veitchia_spiralis))	Calamus_caryotoides);
((((Heterospathe_cagayanensis	((((((((Attalea_speciosa	(Serenoa_repens	Iriartea_deltoidea))	((Reinhardtia_latisecta	((Nypa_fruticans	Oenocarpus_bataua)	Pseudophoenix_vinifera))	(Bactris_major	(((Sabal_domingensis	Reinhardtia_paiewonskiana)	(Kentiopsis_piersoniorum	Dypsis_decaryi))	Hydriastele_microspadix))))	Roystonea_regia)	Reinhardtia_gracilis)	Orania_palindan)	Sclerosperma_profizianum)	(Geonoma_undata	Pelagodoxa_henryana))	Prestoea_acuminata))	(Elaeis_oleifera	(Elaeis_guineensis	(Phoenix_dactylifera	Reinhardtia_simplex))))	Veitchia_spiralis)	Calamus_caryotoides);
((Reinhardtia_gracilis	(((((Reinhardtia_latisecta	(Sabal_domingensis	(Reinhardtia_paiewonskiana	(Hydriastele_microspadix	(Kentiopsis_piersoniorum	Dypsis_decaryi)))))	(Veitchia_spiralis	(Bactris_major	(((Elaeis_oleifera	(Reinhardtia_simplex	(Phoenix_dactylifera	Elaeis_guineensis)))	Serenoa_repens)	Attalea_speciosa))))	((Nypa_fruticans	Oenocarpus_bataua)	Pseudophoenix_vinifera))	(((Geonoma_undata	Pelagodoxa_henryana)	(((Heterospathe_cagayanensis	Orania_palindan)	Prestoea_acuminata)	Sclerosperma_profizianum))	Iriartea_deltoidea))	Roystonea_regia))	Calamus_caryotoides);
(((((((Iriartea_deltoidea	((((Elaeis_guineensis	Elaeis_oleifera)	(Reinhardtia_simplex	Phoenix_dactylifera))	Serenoa_repens)	Attalea_speciosa))	(((Geonoma_undata	Pelagodoxa_henryana)	(((Heterospathe_cagayanensis	(Reinhardtia_gracilis	Orania_palindan))	Prestoea_acuminata)	Sclerosperma_profizianum))	Roystonea_regia))	(Sabal_domingensis	((Hydriastele_microspadix	(Kentiopsis_piersoniorum	Dypsis_decaryi))	Pseudophoenix_vinifera)))	(Reinhardtia_latisecta	(Reinhardtia_paiewonskiana	Bactris_major)))	Nypa_fruticans)	(Veitchia_spiralis	Oenocarpus_bataua))	Calamus_caryotoides);
(((Veitchia_spiralis	(((Nypa_fruticans	((Heterospathe_cagayanensis	(Prestoea_acuminata	Pseudophoenix_vinifera))	(((Serenoa_repens	Attalea_speciosa)	(Reinhardtia_latisecta	(((Dypsis_decaryi	Kentiopsis_piersoniorum)	Hydriastele_microspadix)	(Sabal_domingensis	(Reinhardtia_paiewonskiana	Bactris_major)))))	((Iriartea_deltoidea	(Roystonea_regia	(Geonoma_undata	Orania_palindan)))	(Sclerosperma_profizianum	Pelagodoxa_henryana)))))	(Elaeis_oleifera	(Reinhardtia_simplex	(Elaeis_guineensis	Phoenix_dactylifera))))	Oenocarpus_bataua))	Reinhardtia_gracilis)	Calamus_caryotoides);
((((Sclerosperma_profizianum	(((Geonoma_undata	Pelagodoxa_henryana)	(Reinhardtia_gracilis	((((((Dypsis_decaryi	Kentiopsis_piersoniorum)	Hydriastele_microspadix)	Sabal_domingensis)	(Nypa_fruticans	Oenocarpus_bataua))	(Roystonea_regia	((Reinhardtia_paiewonskiana	Reinhardtia_latisecta)	((((Elaeis_oleifera	(Reinhardtia_simplex	(Elaeis_guineensis	Phoenix_dactylifera)))	Serenoa_repens)	Attalea_speciosa)	Pseudophoenix_vinifera))))	(Iriartea_deltoidea	Bactris_major))))	Prestoea_acuminata))	(Orania_palindan	Veitchia_spiralis))	Heterospathe_cagayanensis)	Calamus_caryotoides);
(((((Orania_palindan	((((Geonoma_undata	Pelagodoxa_henryana)	Sclerosperma_profizianum)	Prestoea_acuminata)	(((Nypa_fruticans	Oenocarpus_bataua)	((Elaeis_oleifera	(Reinhardtia_simplex	(Elaeis_guineensis	Phoenix_dactylifera)))	Iriartea_deltoidea))	(((((Bactris_major	Reinhardtia_paiewonskiana)	(((Dypsis_decaryi	Kentiopsis_piersoniorum)	Hydriastele_microspadix)	Sabal_domingensis))	((Serenoa_repens	Attalea_speciosa)	Reinhardtia_latisecta))	Roystonea_regia)	Pseudophoenix_vinifera))))	Veitchia_spiralis)	Heterospathe_cagayanensis)	Reinhardtia_gracilis)	Calamus_caryotoides);
(((((Prestoea_acuminata	(((Sclerosperma_profizianum	((Roystonea_regia	(Pseudophoenix_vinifera	(((((Elaeis_guineensis	Elaeis_oleifera)	(Phoenix_dactylifera	Reinhardtia_simplex))	Iriartea_deltoidea)	Serenoa_repens)	Attalea_speciosa)))	(Nypa_fruticans	((Oenocarpus_bataua	(Reinhardtia_latisecta	Reinhardtia_paiewonskiana))	(((Dypsis_decaryi	Kentiopsis_piersoniorum)	Hydriastele_microspadix)	Sabal_domingensis)))))	Orania_palindan)	(Pelagodoxa_henryana	(Bactris_major	Geonoma_undata))))	Heterospathe_cagayanensis)	Veitchia_spiralis)	Reinhardtia_gracilis)	Calamus_caryotoides);
((Veitchia_spiralis	(((Prestoea_acuminata	(Orania_palindan	((Sclerosperma_profizianum	(Roystonea_regia	((Pseudophoenix_vinifera	((Oenocarpus_bataua	Nypa_fruticans)	(((Reinhardtia_paiewonskiana	(((Dypsis_decaryi	Kentiopsis_piersoniorum)	Hydriastele_microspadix)	Sabal_domingensis))	(Serenoa_repens	(Phoenix_dactylifera	(Reinhardtia_simplex	(Elaeis_guineensis	Elaeis_oleifera)))))	(Attalea_speciosa	Reinhardtia_latisecta))))	Iriartea_deltoidea)))	((Pelagodoxa_henryana	Bactris_major)	Geonoma_undata))))	Reinhardtia_gracilis)	Heterospathe_cagayanensis))	Calamus_caryotoides);
((Veitchia_spiralis	(((Geonoma_undata	((((Bactris_major	(((((Dypsis_decaryi	Kentiopsis_piersoniorum)	Hydriastele_microspadix)	((Serenoa_repens	(Reinhardtia_gracilis	((Reinhardtia_simplex	(Phoenix_dactylifera	Elaeis_guineensis))	Elaeis_oleifera)))	Attalea_speciosa))	Sabal_domingensis)	(Reinhardtia_paiewonskiana	Reinhardtia_latisecta)))	(Sclerosperma_profizianum	(Pseudophoenix_vinifera	Roystonea_regia)))	((Oenocarpus_bataua	Nypa_fruticans)	(Orania_palindan	Iriartea_deltoidea)))	Pelagodoxa_henryana))	Prestoea_acuminata)	Heterospathe_cagayanensis))	Calamus_caryotoides);
((((Prestoea_acuminata	((Geonoma_undata	Pelagodoxa_henryana)	(((((((Oenocarpus_bataua	Nypa_fruticans)	Iriartea_deltoidea)	(((Serenoa_repens	((Reinhardtia_simplex	(Phoenix_dactylifera	Elaeis_guineensis))	Elaeis_oleifera))	Attalea_speciosa)	(((((Dypsis_decaryi	Kentiopsis_piersoniorum)	Hydriastele_microspadix)	Sabal_domingensis)	(Reinhardtia_paiewonskiana	Reinhardtia_latisecta))	Bactris_major)))	(Roystonea_regia	Pseudophoenix_vinifera))	Sclerosperma_profizianum)	Orania_palindan)	Reinhardtia_gracilis)))	Veitchia_spiralis)	Heterospathe_cagayanensis)	Calamus_caryotoides);
((Veitchia_spiralis	(Heterospathe_cagayanensis	((((Roystonea_regia	(Sclerosperma_profizianum	(((((Dypsis_decaryi	Kentiopsis_piersoniorum)	Hydriastele_microspadix)	(Reinhardtia_paiewonskiana	Sabal_domingensis))	(Pseudophoenix_vinifera	Reinhardtia_latisecta))	((((Oenocarpus_bataua	Nypa_fruticans)	(Iriartea_deltoidea	((Serenoa_repens	Orania_palindan)	(Reinhardtia_simplex	((Elaeis_guineensis	Phoenix_dactylifera)	Elaeis_oleifera)))))	Bactris_major)	Attalea_speciosa))))	Reinhardtia_gracilis)	(Pelagodoxa_henryana	Geonoma_undata))	Prestoea_acuminata)))	Calamus_caryotoides);
((Veitchia_spiralis	(Heterospathe_cagayanensis	((((Attalea_speciosa	((Reinhardtia_gracilis	(Oenocarpus_bataua	Orania_palindan))	(Serenoa_repens	(Elaeis_oleifera	(Reinhardtia_simplex	(Phoenix_dactylifera	Elaeis_guineensis))))))	((((((Dypsis_decaryi	Kentiopsis_piersoniorum)	Hydriastele_microspadix)	(Reinhardtia_paiewonskiana	Sabal_domingensis))	(Pseudophoenix_vinifera	Reinhardtia_latisecta))	Sclerosperma_profizianum)	((Bactris_major	(Iriartea_deltoidea	Nypa_fruticans))	Roystonea_regia)))	Geonoma_undata)	(Pelagodoxa_henryana	Prestoea_acuminata))))	Calamus_caryotoides);
((((((Sclerosperma_profizianum	((((Serenoa_repens	(Reinhardtia_paiewonskiana	(Sabal_domingensis	((Dypsis_decaryi	Kentiopsis_piersoniorum)	Hydriastele_microspadix))))	((((Reinhardtia_gracilis	((Phoenix_dactylifera	Elaeis_guineensis)	Reinhardtia_simplex))	Elaeis_oleifera)	Attalea_speciosa)	(Reinhardtia_latisecta	((Nypa_fruticans	Oenocarpus_bataua)	Pseudophoenix_vinifera))))	((Bactris_major	Iriartea_deltoidea)	Roystonea_regia))	Orania_palindan))	(Pelagodoxa_henryana	Geonoma_undata))	Prestoea_acuminata)	Veitchia_spiralis)	Heterospathe_cagayanensis)	Calamus_caryotoides);
((Veitchia_spiralis	((((Sclerosperma_profizianum	((((Nypa_fruticans	Oenocarpus_bataua)	(Reinhardtia_gracilis	Pseudophoenix_vinifera))	((Roystonea_regia	Iriartea_deltoidea)	((((((Reinhardtia_paiewonskiana	Sabal_domingensis)	Dypsis_decaryi)	Kentiopsis_piersoniorum)	Hydriastele_microspadix)	(Bactris_major	((Serenoa_repens	(((Phoenix_dactylifera	Elaeis_guineensis)	Reinhardtia_simplex)	Elaeis_oleifera))	Attalea_speciosa)))	Reinhardtia_latisecta)))	Orania_palindan))	(Pelagodoxa_henryana	Geonoma_undata))	Prestoea_acuminata)	Heterospathe_cagayanensis))	Calamus_caryotoides);
((Veitchia_spiralis	((((((Roystonea_regia	Pseudophoenix_vinifera)	((((((Serenoa_repens	(((Phoenix_dactylifera	Elaeis_guineensis)	Reinhardtia_simplex)	Elaeis_oleifera))	Orania_palindan)	(Attalea_speciosa	Reinhardtia_gracilis))	(Nypa_fruticans	Oenocarpus_bataua))	(Bactris_major	Iriartea_deltoidea))	(((Hydriastele_microspadix	(Kentiopsis_piersoniorum	Sabal_domingensis))	Dypsis_decaryi)	(Reinhardtia_latisecta	Reinhardtia_paiewonskiana))))	Sclerosperma_profizianum)	(Pelagodoxa_henryana	Geonoma_undata))	Prestoea_acuminata)	Heterospathe_cagayanensis))	Calamus_caryotoides);
((Veitchia_spiralis	(((((Sclerosperma_profizianum	Orania_palindan)	(Iriartea_deltoidea	(((Roystonea_regia	Nypa_fruticans)	Pseudophoenix_vinifera)	(((Oenocarpus_bataua	(Reinhardtia_latisecta	(Reinhardtia_gracilis	(((Phoenix_dactylifera	Elaeis_guineensis)	Reinhardtia_simplex)	Elaeis_oleifera))))	Attalea_speciosa)	((Bactris_major	(Reinhardtia_paiewonskiana	((Hydriastele_microspadix	(Kentiopsis_piersoniorum	Dypsis_decaryi))	Sabal_domingensis)))	Serenoa_repens)))))	(Pelagodoxa_henryana	Geonoma_undata))	Prestoea_acuminata)	Heterospathe_cagayanensis))	Calamus_caryotoides);
((Veitchia_spiralis	(((Prestoea_acuminata	(((((Oenocarpus_bataua	Nypa_fruticans)	Pseudophoenix_vinifera)	(((Reinhardtia_simplex	(Phoenix_dactylifera	(Elaeis_oleifera	Elaeis_guineensis)))	(Bactris_major	Iriartea_deltoidea))	Roystonea_regia))	((Serenoa_repens	(Reinhardtia_gracilis	Attalea_speciosa))	(Reinhardtia_latisecta	(((Dypsis_decaryi	(Sabal_domingensis	Kentiopsis_piersoniorum))	Hydriastele_microspadix)	Reinhardtia_paiewonskiana))))	((Pelagodoxa_henryana	Geonoma_undata)	Sclerosperma_profizianum)))	Orania_palindan)	Heterospathe_cagayanensis))	Calamus_caryotoides);
((Veitchia_spiralis	((((Prestoea_acuminata	Pelagodoxa_henryana)	Geonoma_undata)	(((Iriartea_deltoidea	(Pseudophoenix_vinifera	(((Oenocarpus_bataua	Nypa_fruticans)	Orania_palindan)	Roystonea_regia)))	Sclerosperma_profizianum)	(((Reinhardtia_simplex	(Phoenix_dactylifera	(Elaeis_oleifera	Elaeis_guineensis)))	Attalea_speciosa)	(((((Reinhardtia_paiewonskiana	(((Kentiopsis_piersoniorum	Dypsis_decaryi)	Hydriastele_microspadix)	Sabal_domingensis))	Serenoa_repens)	Reinhardtia_gracilis)	Bactris_major)	Reinhardtia_latisecta))))	Heterospathe_cagayanensis))	Calamus_caryotoides);
((Veitchia_spiralis	(((Prestoea_acuminata	(Pelagodoxa_henryana	(Sclerosperma_profizianum	(Geonoma_undata	(Roystonea_regia	((((Reinhardtia_gracilis	Pseudophoenix_vinifera)	(Kentiopsis_piersoniorum	((Dypsis_decaryi	Hydriastele_microspadix)	(Sabal_domingensis	Reinhardtia_paiewonskiana))))	Reinhardtia_latisecta)	((Attalea_speciosa	Nypa_fruticans)	(((Oenocarpus_bataua	Serenoa_repens)	(((Reinhardtia_simplex	Phoenix_dactylifera)	Elaeis_guineensis)	Elaeis_oleifera))	(Bactris_major	Iriartea_deltoidea)))))))))	Orania_palindan)	Heterospathe_cagayanensis))	Calamus_caryotoides);
(((Heterospathe_cagayanensis	((((Orania_palindan	(((((Sabal_domingensis	Reinhardtia_paiewonskiana)	(Reinhardtia_gracilis	(Hydriastele_microspadix	(Kentiopsis_piersoniorum	Dypsis_decaryi))))	(Pseudophoenix_vinifera	Reinhardtia_latisecta))	(Roystonea_regia	((Attalea_speciosa	(Oenocarpus_bataua	Nypa_fruticans))	(Serenoa_repens	((Reinhardtia_simplex	(Phoenix_dactylifera	Elaeis_guineensis))	Elaeis_oleifera)))))	(Bactris_major	Iriartea_deltoidea)))	Sclerosperma_profizianum)	Prestoea_acuminata)	(Pelagodoxa_henryana	Geonoma_undata)))	Veitchia_spiralis)	Calamus_caryotoides);
(((Pelagodoxa_henryana	(Veitchia_spiralis	Geonoma_undata))	(((((Iriartea_deltoidea	((Pseudophoenix_vinifera	(Nypa_fruticans	Oenocarpus_bataua))	(((Hydriastele_microspadix	(Dypsis_decaryi	Kentiopsis_piersoniorum))	(Reinhardtia_paiewonskiana	Sabal_domingensis))	(Reinhardtia_latisecta	(((Attalea_speciosa	Bactris_major)	Reinhardtia_gracilis)	(((Elaeis_oleifera	Elaeis_guineensis)	(Phoenix_dactylifera	Reinhardtia_simplex))	Serenoa_repens))))))	Roystonea_regia)	Sclerosperma_profizianum)	Orania_palindan)	(Heterospathe_cagayanensis	Prestoea_acuminata)))	Calamus_caryotoides);
(((Pelagodoxa_henryana	Geonoma_undata)	(((((((Bactris_major	Iriartea_deltoidea)	((Nypa_fruticans	(((Hydriastele_microspadix	(Dypsis_decaryi	Kentiopsis_piersoniorum))	(Reinhardtia_paiewonskiana	Sabal_domingensis))	Reinhardtia_gracilis))	(Reinhardtia_latisecta	((Attalea_speciosa	(Serenoa_repens	(Elaeis_oleifera	((Elaeis_guineensis	Phoenix_dactylifera)	Reinhardtia_simplex))))	(Pseudophoenix_vinifera	Oenocarpus_bataua)))))	Roystonea_regia)	Sclerosperma_profizianum)	Orania_palindan)	(Heterospathe_cagayanensis	Prestoea_acuminata))	Veitchia_spiralis))	Calamus_caryotoides);
((((Orania_palindan	((((Pelagodoxa_henryana	Geonoma_undata)	((((Elaeis_oleifera	((Elaeis_guineensis	Phoenix_dactylifera)	Reinhardtia_simplex))	Bactris_major)	Iriartea_deltoidea)	((Roystonea_regia	Nypa_fruticans)	(Pseudophoenix_vinifera	(((Reinhardtia_paiewonskiana	Reinhardtia_latisecta)	((Oenocarpus_bataua	Serenoa_repens)	Attalea_speciosa))	(Sabal_domingensis	((Dypsis_decaryi	Kentiopsis_piersoniorum)	(Reinhardtia_gracilis	Hydriastele_microspadix))))))))	Sclerosperma_profizianum)	Prestoea_acuminata))	Heterospathe_cagayanensis)	Veitchia_spiralis)	Calamus_caryotoides);
((((Reinhardtia_gracilis	(Prestoea_acuminata	((((Oenocarpus_bataua	Nypa_fruticans)	(Orania_palindan	((Elaeis_oleifera	((Elaeis_guineensis	Phoenix_dactylifera)	Reinhardtia_simplex))	Iriartea_deltoidea)))	((Sclerosperma_profizianum	Pseudophoenix_vinifera)	((Reinhardtia_latisecta	((Serenoa_repens	Attalea_speciosa)	(Bactris_major	(Sabal_domingensis	(Hydriastele_microspadix	((Dypsis_decaryi	Kentiopsis_piersoniorum)	Reinhardtia_paiewonskiana))))))	Roystonea_regia)))	(Pelagodoxa_henryana	Geonoma_undata))))	Heterospathe_cagayanensis)	Veitchia_spiralis)	Calamus_caryotoides);
((Phoenix_dactylifera	((Reinhardtia_simplex	((Iriartea_deltoidea	(Reinhardtia_gracilis	(Roystonea_regia	(((Pseudophoenix_vinifera	Pelagodoxa_henryana)	Sclerosperma_profizianum)	(((Geonoma_undata	(Oenocarpus_bataua	Nypa_fruticans))	Orania_palindan)	(((Heterospathe_cagayanensis	Reinhardtia_latisecta)	((Veitchia_spiralis	(Serenoa_repens	Attalea_speciosa))	(Sabal_domingensis	((Hydriastele_microspadix	(Dypsis_decaryi	Kentiopsis_piersoniorum))	(Bactris_major	Reinhardtia_paiewonskiana)))))	Prestoea_acuminata))))))	Elaeis_oleifera))	Elaeis_guineensis))	Calamus_caryotoides);
(((Geonoma_undata	((Heterospathe_cagayanensis	(((Sclerosperma_profizianum	Orania_palindan)	((Roystonea_regia	(Oenocarpus_bataua	Nypa_fruticans))	(Iriartea_deltoidea	(Pseudophoenix_vinifera	((Veitchia_spiralis	Attalea_speciosa)	((Sabal_domingensis	((Hydriastele_microspadix	(Dypsis_decaryi	Kentiopsis_piersoniorum))	(Bactris_major	(Serenoa_repens	Reinhardtia_paiewonskiana))))	Reinhardtia_latisecta))))))	Prestoea_acuminata))	Pelagodoxa_henryana))	(((Reinhardtia_simplex	Phoenix_dactylifera)	(Elaeis_guineensis	Elaeis_oleifera))	Reinhardtia_gracilis))	Calamus_caryotoides);
(((Veitchia_spiralis	((((((Sclerosperma_profizianum	(Geonoma_undata	Pelagodoxa_henryana))	((Bactris_major	Iriartea_deltoidea)	(Roystonea_regia	((Serenoa_repens	((Oenocarpus_bataua	Nypa_fruticans)	Attalea_speciosa))	((Pseudophoenix_vinifera	(Sabal_domingensis	((Hydriastele_microspadix	(Dypsis_decaryi	Kentiopsis_piersoniorum))	Reinhardtia_paiewonskiana)))	Reinhardtia_latisecta)))))	Prestoea_acuminata)	Orania_palindan)	Reinhardtia_gracilis)	Heterospathe_cagayanensis))	((Elaeis_guineensis	Phoenix_dactylifera)	(Elaeis_oleifera	Reinhardtia_simplex)))	Calamus_caryotoides);
(((Elaeis_guineensis	Phoenix_dactylifera)	(Reinhardtia_simplex	(Elaeis_oleifera	(Reinhardtia_gracilis	(Serenoa_repens	(Attalea_speciosa	((((((Veitchia_spiralis	Geonoma_undata)	Pelagodoxa_henryana)	(((Heterospathe_cagayanensis	Orania_palindan)	Prestoea_acuminata)	Sclerosperma_profizianum))	Roystonea_regia)	(Pseudophoenix_vinifera	((Sabal_domingensis	((Hydriastele_microspadix	(Dypsis_decaryi	Kentiopsis_piersoniorum))	((Oenocarpus_bataua	Nypa_fruticans)	Reinhardtia_paiewonskiana)))	(Bactris_major	Iriartea_deltoidea))))	Reinhardtia_latisecta)))))))	Calamus_caryotoides);
(((Orania_palindan	((Oenocarpus_bataua	Nypa_fruticans)	Veitchia_spiralis))	(Heterospathe_cagayanensis	((Prestoea_acuminata	((((((((Phoenix_dactylifera	Elaeis_guineensis)	Reinhardtia_simplex)	Elaeis_oleifera)	Reinhardtia_gracilis)	Serenoa_repens)	Attalea_speciosa)	(Reinhardtia_paiewonskiana	(Sabal_domingensis	((Dypsis_decaryi	Kentiopsis_piersoniorum)	Hydriastele_microspadix))))	Reinhardtia_latisecta))	((((Pelagodoxa_henryana	(Bactris_major	Iriartea_deltoidea))	Pseudophoenix_vinifera)	(Sclerosperma_profizianum	Roystonea_regia))	Geonoma_undata))))	Calamus_caryotoides);
(((Oenocarpus_bataua	Veitchia_spiralis)	(Nypa_fruticans	((Reinhardtia_gracilis	(Reinhardtia_paiewonskiana	(Sabal_domingensis	((Dypsis_decaryi	Kentiopsis_piersoniorum)	Hydriastele_microspadix))))	(((Bactris_major	Iriartea_deltoidea)	(Sclerosperma_profizianum	(((((Orania_palindan	((((Phoenix_dactylifera	Elaeis_guineensis)	Reinhardtia_simplex)	Elaeis_oleifera)	Serenoa_repens))	Attalea_speciosa)	Pseudophoenix_vinifera)	Reinhardtia_latisecta)	((Pelagodoxa_henryana	Geonoma_undata)	(Prestoea_acuminata	Heterospathe_cagayanensis)))))	Roystonea_regia))))	Calamus_caryotoides);
((((((((Oenocarpus_bataua	Nypa_fruticans)	Iriartea_deltoidea)	((Reinhardtia_gracilis	(Roystonea_regia	Orania_palindan))	((Sclerosperma_profizianum	(Geonoma_undata	(Heterospathe_cagayanensis	(Pelagodoxa_henryana	Prestoea_acuminata))))	Pseudophoenix_vinifera)))	Attalea_speciosa)	((Sabal_domingensis	(Hydriastele_microspadix	(Dypsis_decaryi	Kentiopsis_piersoniorum)))	(Reinhardtia_latisecta	Reinhardtia_paiewonskiana)))	((Serenoa_repens	((Phoenix_dactylifera	Reinhardtia_simplex)	(Elaeis_oleifera	Elaeis_guineensis)))	Bactris_major))	Veitchia_spiralis)	Calamus_caryotoides);
((((Oenocarpus_bataua	(Prestoea_acuminata	(((Roystonea_regia	((Iriartea_deltoidea	Nypa_fruticans)	(Pseudophoenix_vinifera	((Reinhardtia_latisecta	(Attalea_speciosa	(Serenoa_repens	(Reinhardtia_simplex	((Elaeis_oleifera	Elaeis_guineensis)	Phoenix_dactylifera)))))	((Reinhardtia_gracilis	Bactris_major)	(((Sabal_domingensis	Reinhardtia_paiewonskiana)	Hydriastele_microspadix)	(Dypsis_decaryi	Kentiopsis_piersoniorum)))))))	(Sclerosperma_profizianum	Orania_palindan))	(Pelagodoxa_henryana	Geonoma_undata))))	Heterospathe_cagayanensis)	Veitchia_spiralis)	Calamus_caryotoides);
((Phoenix_dactylifera	(((Elaeis_oleifera	Elaeis_guineensis)	Reinhardtia_simplex)	(Serenoa_repens	((((Bactris_major	((Reinhardtia_latisecta	Reinhardtia_paiewonskiana)	(((Hydriastele_microspadix	Kentiopsis_piersoniorum)	Dypsis_decaryi)	Sabal_domingensis)))	(((Iriartea_deltoidea	Roystonea_regia)	(Pseudophoenix_vinifera	(Oenocarpus_bataua	Nypa_fruticans)))	((Sclerosperma_profizianum	Orania_palindan)	((Pelagodoxa_henryana	Geonoma_undata)	(Heterospathe_cagayanensis	Prestoea_acuminata)))))	Attalea_speciosa)	(Reinhardtia_gracilis	Veitchia_spiralis)))))	Calamus_caryotoides);
(((((Reinhardtia_simplex	(Elaeis_guineensis	Elaeis_oleifera))	Phoenix_dactylifera)	(Serenoa_repens	((((((Heterospathe_cagayanensis	(Geonoma_undata	(Pelagodoxa_henryana	Prestoea_acuminata)))	(Iriartea_deltoidea	((Orania_palindan	Roystonea_regia)	Sclerosperma_profizianum)))	((Oenocarpus_bataua	Nypa_fruticans)	Pseudophoenix_vinifera))	(((Kentiopsis_piersoniorum	Dypsis_decaryi)	((Bactris_major	Hydriastele_microspadix)	Reinhardtia_paiewonskiana))	Sabal_domingensis))	(Attalea_speciosa	Veitchia_spiralis))	Reinhardtia_latisecta)))	Reinhardtia_gracilis)	Calamus_caryotoides);
(((Elaeis_oleifera	(Reinhardtia_simplex	(Phoenix_dactylifera	Elaeis_guineensis)))	((Oenocarpus_bataua	Veitchia_spiralis)	((((Reinhardtia_gracilis	Attalea_speciosa)	Serenoa_repens)	((Reinhardtia_latisecta	((Pseudophoenix_vinifera	(Nypa_fruticans	Iriartea_deltoidea))	(Roystonea_regia	((Sclerosperma_profizianum	(Heterospathe_cagayanensis	Prestoea_acuminata))	(Orania_palindan	(Pelagodoxa_henryana	Geonoma_undata))))))	(((Hydriastele_microspadix	(Kentiopsis_piersoniorum	Dypsis_decaryi))	Reinhardtia_paiewonskiana)	Sabal_domingensis)))	Bactris_major)))	Calamus_caryotoides);
((Phoenix_dactylifera	((Reinhardtia_simplex	(((Iriartea_deltoidea	((Attalea_speciosa	(Reinhardtia_gracilis	(Oenocarpus_bataua	Nypa_fruticans)))	(((((Sclerosperma_profizianum	Pseudophoenix_vinifera)	((Geonoma_undata	Pelagodoxa_henryana)	(Prestoea_acuminata	(Veitchia_spiralis	Heterospathe_cagayanensis))))	Roystonea_regia)	Reinhardtia_latisecta)	(Orania_palindan	(((Hydriastele_microspadix	(Kentiopsis_piersoniorum	Dypsis_decaryi))	Reinhardtia_paiewonskiana)	Sabal_domingensis)))))	Serenoa_repens)	Bactris_major))	(Elaeis_guineensis	Elaeis_oleifera)))	Calamus_caryotoides);
(((((Elaeis_guineensis	Elaeis_oleifera)	(((Iriartea_deltoidea	(((Reinhardtia_gracilis	Pseudophoenix_vinifera)	(Oenocarpus_bataua	Nypa_fruticans))	(((((Geonoma_undata	(Pelagodoxa_henryana	(Prestoea_acuminata	Heterospathe_cagayanensis)))	Roystonea_regia)	Reinhardtia_latisecta)	Sclerosperma_profizianum)	(((((Dypsis_decaryi	(Orania_palindan	Hydriastele_microspadix))	Kentiopsis_piersoniorum)	Reinhardtia_paiewonskiana)	Sabal_domingensis)	(Veitchia_spiralis	Attalea_speciosa)))))	Bactris_major)	Serenoa_repens))	Reinhardtia_simplex)	Phoenix_dactylifera)	Calamus_caryotoides);
((Veitchia_spiralis	(Heterospathe_cagayanensis	(((((Pseudophoenix_vinifera	(Nypa_fruticans	Roystonea_regia))	(((((Bactris_major	Oenocarpus_bataua)	(Serenoa_repens	(Reinhardtia_gracilis	Attalea_speciosa)))	Reinhardtia_latisecta)	((Sabal_domingensis	Reinhardtia_paiewonskiana)	(Hydriastele_microspadix	(Kentiopsis_piersoniorum	Dypsis_decaryi))))	(((Reinhardtia_simplex	((Elaeis_guineensis	Phoenix_dactylifera)	Elaeis_oleifera))	Iriartea_deltoidea)	Orania_palindan)))	Geonoma_undata)	(Sclerosperma_profizianum	Pelagodoxa_henryana))	Prestoea_acuminata)))	Calamus_caryotoides);
((Heterospathe_cagayanensis	((Prestoea_acuminata	((Pelagodoxa_henryana	Geonoma_undata)	(Orania_palindan	((Roystonea_regia	((((Bactris_major	((Oenocarpus_bataua	((Elaeis_oleifera	(Reinhardtia_simplex	(Elaeis_guineensis	Phoenix_dactylifera)))	Serenoa_repens))	Attalea_speciosa))	(Reinhardtia_latisecta	((Reinhardtia_paiewonskiana	(Sabal_domingensis	Reinhardtia_gracilis))	((Kentiopsis_piersoniorum	Dypsis_decaryi)	Hydriastele_microspadix))))	Pseudophoenix_vinifera)	(Nypa_fruticans	Iriartea_deltoidea)))	Sclerosperma_profizianum))))	Veitchia_spiralis))	Calamus_caryotoides);
((Veitchia_spiralis	(((((Roystonea_regia	(Orania_palindan	(Oenocarpus_bataua	Nypa_fruticans)))	Iriartea_deltoidea)	(((((Kentiopsis_piersoniorum	Dypsis_decaryi)	Hydriastele_microspadix)	(Bactris_major	(((Elaeis_oleifera	(Reinhardtia_simplex	(Elaeis_guineensis	Phoenix_dactylifera)))	(Serenoa_repens	Reinhardtia_gracilis))	Attalea_speciosa)))	((Reinhardtia_paiewonskiana	Reinhardtia_latisecta)	Sabal_domingensis))	Pseudophoenix_vinifera))	Sclerosperma_profizianum)	((Pelagodoxa_henryana	Geonoma_undata)	(Prestoea_acuminata	Heterospathe_cagayanensis))))	Calamus_caryotoides);
((Veitchia_spiralis	(Heterospathe_cagayanensis	(Sclerosperma_profizianum	(Prestoea_acuminata	((((Reinhardtia_latisecta	((Pseudophoenix_vinifera	(Oenocarpus_bataua	Nypa_fruticans))	Orania_palindan))	((((Serenoa_repens	(Elaeis_oleifera	(Reinhardtia_simplex	(Elaeis_guineensis	Phoenix_dactylifera))))	Iriartea_deltoidea)	Attalea_speciosa)	((Reinhardtia_paiewonskiana	(Dypsis_decaryi	(Kentiopsis_piersoniorum	Sabal_domingensis)))	Hydriastele_microspadix)))	Roystonea_regia)	(Reinhardtia_gracilis	((Bactris_major	Geonoma_undata)	Pelagodoxa_henryana)))))))	Calamus_caryotoides);
(((Heterospathe_cagayanensis	((Geonoma_undata	(Pelagodoxa_henryana	Prestoea_acuminata))	((((Pseudophoenix_vinifera	(((Serenoa_repens	(Phoenix_dactylifera	((Elaeis_guineensis	Elaeis_oleifera)	Reinhardtia_simplex)))	(Bactris_major	Iriartea_deltoidea))	Attalea_speciosa))	Sclerosperma_profizianum)	Roystonea_regia)	(Nypa_fruticans	((((Hydriastele_microspadix	Dypsis_decaryi)	(Orania_palindan	Kentiopsis_piersoniorum))	Sabal_domingensis)	((Reinhardtia_latisecta	Reinhardtia_paiewonskiana)	Oenocarpus_bataua))))))	(Reinhardtia_gracilis	Veitchia_spiralis))	Calamus_caryotoides);
(((Heterospathe_cagayanensis	(((Geonoma_undata	Pelagodoxa_henryana)	(Sclerosperma_profizianum	((((Pseudophoenix_vinifera	(Oenocarpus_bataua	Nypa_fruticans))	Iriartea_deltoidea)	((((((Serenoa_repens	((Elaeis_guineensis	(Reinhardtia_simplex	Phoenix_dactylifera))	Elaeis_oleifera))	Attalea_speciosa)	(Bactris_major	(Reinhardtia_latisecta	Reinhardtia_paiewonskiana)))	(Hydriastele_microspadix	(Dypsis_decaryi	Kentiopsis_piersoniorum)))	Sabal_domingensis)	Roystonea_regia))	Orania_palindan)))	Prestoea_acuminata))	(Reinhardtia_gracilis	Veitchia_spiralis))	Calamus_caryotoides);
(((Reinhardtia_gracilis	((((Geonoma_undata	Pelagodoxa_henryana)	(Sclerosperma_profizianum	((Pseudophoenix_vinifera	((Roystonea_regia	(Iriartea_deltoidea	((Serenoa_repens	(Phoenix_dactylifera	((Elaeis_guineensis	Elaeis_oleifera)	Reinhardtia_simplex)))	Attalea_speciosa)))	(Reinhardtia_latisecta	(((Oenocarpus_bataua	Nypa_fruticans)	((Bactris_major	(Hydriastele_microspadix	Sabal_domingensis))	(Dypsis_decaryi	Kentiopsis_piersoniorum)))	Reinhardtia_paiewonskiana))))	Orania_palindan)))	Prestoea_acuminata)	Heterospathe_cagayanensis))	Veitchia_spiralis)	Calamus_caryotoides);
(((Orania_palindan	(Pelagodoxa_henryana	(((Sclerosperma_profizianum	Geonoma_undata)	(((((Serenoa_repens	Reinhardtia_gracilis)	((Elaeis_guineensis	(Reinhardtia_simplex	Phoenix_dactylifera))	Elaeis_oleifera))	Attalea_speciosa)	(Bactris_major	Iriartea_deltoidea))	(Roystonea_regia	((Pseudophoenix_vinifera	Reinhardtia_latisecta)	(((Reinhardtia_paiewonskiana	Sabal_domingensis)	(Hydriastele_microspadix	(Dypsis_decaryi	Kentiopsis_piersoniorum)))	(Oenocarpus_bataua	Nypa_fruticans))))))	Prestoea_acuminata)))	(Veitchia_spiralis	Heterospathe_cagayanensis))	Calamus_caryotoides);
((Veitchia_spiralis	((((((Sabal_domingensis	(((Hydriastele_microspadix	(Dypsis_decaryi	Kentiopsis_piersoniorum))	Pseudophoenix_vinifera)	(((Serenoa_repens	((Reinhardtia_gracilis	Elaeis_guineensis)	(Elaeis_oleifera	(Phoenix_dactylifera	Reinhardtia_simplex))))	Attalea_speciosa)	(((Oenocarpus_bataua	Nypa_fruticans)	Reinhardtia_paiewonskiana)	Reinhardtia_latisecta))))	(Bactris_major	Iriartea_deltoidea))	Roystonea_regia)	(Sclerosperma_profizianum	Orania_palindan))	((Geonoma_undata	Prestoea_acuminata)	Pelagodoxa_henryana))	Heterospathe_cagayanensis))	Calamus_caryotoides);
(((Prestoea_acuminata	((Pelagodoxa_henryana	(Veitchia_spiralis	Geonoma_undata))	(((((Reinhardtia_gracilis	Pseudophoenix_vinifera)	(Reinhardtia_paiewonskiana	Reinhardtia_latisecta))	((Oenocarpus_bataua	Nypa_fruticans)	(Sabal_domingensis	((Dypsis_decaryi	Kentiopsis_piersoniorum)	Hydriastele_microspadix))))	(Roystonea_regia	(((Serenoa_repens	((Reinhardtia_simplex	(Elaeis_guineensis	Phoenix_dactylifera))	Elaeis_oleifera))	Attalea_speciosa)	(Bactris_major	Iriartea_deltoidea))))	(Orania_palindan	Sclerosperma_profizianum))))	Heterospathe_cagayanensis)	Calamus_caryotoides);
(((((Prestoea_acuminata	Pseudophoenix_vinifera)	(((Sabal_domingensis	((Dypsis_decaryi	Kentiopsis_piersoniorum)	(Hydriastele_microspadix	Orania_palindan)))	(Reinhardtia_paiewonskiana	Reinhardtia_latisecta))	((Iriartea_deltoidea	((Oenocarpus_bataua	((Reinhardtia_simplex	(Phoenix_dactylifera	(Elaeis_guineensis	Elaeis_oleifera)))	(Reinhardtia_gracilis	Attalea_speciosa)))	Serenoa_repens))	(Sclerosperma_profizianum	(((Pelagodoxa_henryana	Bactris_major)	Geonoma_undata)	(Roystonea_regia	Nypa_fruticans))))))	Veitchia_spiralis)	Heterospathe_cagayanensis)	Calamus_caryotoides);
(((Serenoa_repens	(((Roystonea_regia	((Pseudophoenix_vinifera	Reinhardtia_latisecta)	((Hydriastele_microspadix	Sabal_domingensis)	((Dypsis_decaryi	Kentiopsis_piersoniorum)	Reinhardtia_paiewonskiana))))	(((Geonoma_undata	((Prestoea_acuminata	Pelagodoxa_henryana)	(Orania_palindan	Sclerosperma_profizianum)))	Heterospathe_cagayanensis)	((Reinhardtia_gracilis	Attalea_speciosa)	((Veitchia_spiralis	Oenocarpus_bataua)	Nypa_fruticans))))	(Bactris_major	Iriartea_deltoidea)))	(((Elaeis_guineensis	Elaeis_oleifera)	Phoenix_dactylifera)	Reinhardtia_simplex))	Calamus_caryotoides);
((((Reinhardtia_simplex	(Serenoa_repens	((((Iriartea_deltoidea	(((((Oenocarpus_bataua	Nypa_fruticans)	(Sabal_domingensis	((((Hydriastele_microspadix	Orania_palindan)	Dypsis_decaryi)	Kentiopsis_piersoniorum)	Reinhardtia_paiewonskiana)))	Reinhardtia_latisecta)	Attalea_speciosa)	(((Veitchia_spiralis	Heterospathe_cagayanensis)	(Geonoma_undata	(Prestoea_acuminata	Pelagodoxa_henryana)))	Sclerosperma_profizianum)))	(Roystonea_regia	Reinhardtia_gracilis))	Bactris_major)	Pseudophoenix_vinifera)))	Elaeis_oleifera)	(Phoenix_dactylifera	Elaeis_guineensis))	Calamus_caryotoides);
((((Prestoea_acuminata	(Heterospathe_cagayanensis	(Sclerosperma_profizianum	(Orania_palindan	((((Oenocarpus_bataua	Serenoa_repens)	Reinhardtia_gracilis)	(((((Elaeis_guineensis	Phoenix_dactylifera)	Elaeis_oleifera)	Reinhardtia_simplex)	Bactris_major)	Iriartea_deltoidea))	(Roystonea_regia	(((Veitchia_spiralis	Attalea_speciosa)	(Pseudophoenix_vinifera	(Reinhardtia_paiewonskiana	Reinhardtia_latisecta)))	(Sabal_domingensis	(Nypa_fruticans	(Hydriastele_microspadix	(Dypsis_decaryi	Kentiopsis_piersoniorum)))))))))))	Geonoma_undata)	Pelagodoxa_henryana)	Calamus_caryotoides);
((Phoenix_dactylifera	((((Attalea_speciosa	(((Sabal_domingensis	(Kentiopsis_piersoniorum	Dypsis_decaryi))	Hydriastele_microspadix)	(((Heterospathe_cagayanensis	(Oenocarpus_bataua	Veitchia_spiralis))	(Reinhardtia_paiewonskiana	Reinhardtia_latisecta))	(((Geonoma_undata	Nypa_fruticans)	Pseudophoenix_vinifera)	((Prestoea_acuminata	Roystonea_regia)	(Pelagodoxa_henryana	(Sclerosperma_profizianum	(Orania_palindan	Iriartea_deltoidea))))))))	(Bactris_major	Serenoa_repens))	(Reinhardtia_gracilis	Reinhardtia_simplex))	(Elaeis_guineensis	Elaeis_oleifera)))	Calamus_caryotoides);
((((Reinhardtia_gracilis	Oenocarpus_bataua)	Veitchia_spiralis)	((Prestoea_acuminata	(((((Pseudophoenix_vinifera	Nypa_fruticans)	Iriartea_deltoidea)	(Roystonea_regia	((Reinhardtia_paiewonskiana	Reinhardtia_latisecta)	(Sabal_domingensis	((Hydriastele_microspadix	(Kentiopsis_piersoniorum	Dypsis_decaryi))	(((Elaeis_oleifera	(Reinhardtia_simplex	(Elaeis_guineensis	Phoenix_dactylifera)))	Serenoa_repens)	(Attalea_speciosa	Bactris_major)))))))	((Pelagodoxa_henryana	Orania_palindan)	Sclerosperma_profizianum))	Geonoma_undata))	Heterospathe_cagayanensis))	Calamus_caryotoides);
(((Oenocarpus_bataua	Veitchia_spiralis)	(Heterospathe_cagayanensis	(Reinhardtia_gracilis	(Orania_palindan	(((Pelagodoxa_henryana	Geonoma_undata)	((((Sabal_domingensis	((Reinhardtia_paiewonskiana	Reinhardtia_latisecta)	((Hydriastele_microspadix	(Kentiopsis_piersoniorum	Dypsis_decaryi))	(Pseudophoenix_vinifera	Nypa_fruticans))))	(Iriartea_deltoidea	Bactris_major))	((((Elaeis_oleifera	(Reinhardtia_simplex	(Elaeis_guineensis	Phoenix_dactylifera)))	Serenoa_repens)	Attalea_speciosa)	Roystonea_regia))	Sclerosperma_profizianum))	Prestoea_acuminata)))))	Calamus_caryotoides);
((Veitchia_spiralis	(Oenocarpus_bataua	(Nypa_fruticans	(((Reinhardtia_gracilis	((((Serenoa_repens	Attalea_speciosa)	Bactris_major)	((Hydriastele_microspadix	(Kentiopsis_piersoniorum	Dypsis_decaryi))	(Reinhardtia_paiewonskiana	Reinhardtia_latisecta)))	Sabal_domingensis))	(((Sclerosperma_profizianum	Orania_palindan)	(((Pelagodoxa_henryana	Geonoma_undata)	Heterospathe_cagayanensis)	Prestoea_acuminata))	(((Elaeis_oleifera	(Reinhardtia_simplex	(Elaeis_guineensis	Phoenix_dactylifera)))	Iriartea_deltoidea)	Roystonea_regia)))	Pseudophoenix_vinifera))))	Calamus_caryotoides);
((Veitchia_spiralis	(Heterospathe_cagayanensis	(Prestoea_acuminata	(((((((Elaeis_guineensis	Elaeis_oleifera)	(Reinhardtia_simplex	Phoenix_dactylifera))	Iriartea_deltoidea)	Roystonea_regia)	((Pseudophoenix_vinifera	(Reinhardtia_gracilis	(Oenocarpus_bataua	Nypa_fruticans)))	(((((Hydriastele_microspadix	((Serenoa_repens	Attalea_speciosa)	Bactris_major))	Sabal_domingensis)	Kentiopsis_piersoniorum)	Dypsis_decaryi)	(Reinhardtia_paiewonskiana	Reinhardtia_latisecta))))	(Sclerosperma_profizianum	Orania_palindan))	(Pelagodoxa_henryana	Geonoma_undata)))))	Calamus_caryotoides);
(((Oenocarpus_bataua	Veitchia_spiralis)	(Heterospathe_cagayanensis	(Prestoea_acuminata	((Orania_palindan	(Sclerosperma_profizianum	(Roystonea_regia	(Iriartea_deltoidea	(((Nypa_fruticans	(Hydriastele_microspadix	((Kentiopsis_piersoniorum	Dypsis_decaryi)	Sabal_domingensis)))	Bactris_major)	(((((((Elaeis_guineensis	Phoenix_dactylifera)	Reinhardtia_simplex)	Elaeis_oleifera)	Serenoa_repens)	Pseudophoenix_vinifera)	(Reinhardtia_paiewonskiana	Reinhardtia_latisecta))	(Attalea_speciosa	Reinhardtia_gracilis)))))))	(Pelagodoxa_henryana	Geonoma_undata)))))	Calamus_caryotoides);
((Veitchia_spiralis	(Heterospathe_cagayanensis	((Nypa_fruticans	((((Iriartea_deltoidea	(((Attalea_speciosa	Reinhardtia_latisecta)	((Reinhardtia_paiewonskiana	((Hydriastele_microspadix	(Kentiopsis_piersoniorum	Dypsis_decaryi))	Sabal_domingensis))	(((Bactris_major	(Reinhardtia_simplex	((Elaeis_guineensis	Elaeis_oleifera)	Phoenix_dactylifera)))	Serenoa_repens)	Reinhardtia_gracilis)))	Pseudophoenix_vinifera))	((Pelagodoxa_henryana	Geonoma_undata)	(Sclerosperma_profizianum	Oenocarpus_bataua)))	Roystonea_regia)	Prestoea_acuminata))	Orania_palindan)))	Calamus_caryotoides);
((Veitchia_spiralis	(Heterospathe_cagayanensis	(Prestoea_acuminata	(Sclerosperma_profizianum	(Geonoma_undata	((Iriartea_deltoidea	((((((((Reinhardtia_paiewonskiana	Reinhardtia_latisecta)	Reinhardtia_gracilis)	((Bactris_major	((((Reinhardtia_simplex	(Phoenix_dactylifera	Elaeis_guineensis))	Elaeis_oleifera)	Attalea_speciosa)	Serenoa_repens))	Hydriastele_microspadix))	Sabal_domingensis)	(Kentiopsis_piersoniorum	Dypsis_decaryi))	Pseudophoenix_vinifera)	Roystonea_regia)	(Oenocarpus_bataua	Nypa_fruticans)))	(Pelagodoxa_henryana	Orania_palindan)))))))	Calamus_caryotoides);
((((Elaeis_oleifera	(Phoenix_dactylifera	Elaeis_guineensis))	Reinhardtia_simplex)	(Serenoa_repens	(Attalea_speciosa	((Reinhardtia_gracilis	(Bactris_major	Veitchia_spiralis))	(((Reinhardtia_latisecta	(Hydriastele_microspadix	(Kentiopsis_piersoniorum	Dypsis_decaryi)))	(Sabal_domingensis	Reinhardtia_paiewonskiana))	(Pseudophoenix_vinifera	((Heterospathe_cagayanensis	((Sclerosperma_profizianum	(Orania_palindan	Geonoma_undata))	(Pelagodoxa_henryana	Prestoea_acuminata)))	((Iriartea_deltoidea	(Oenocarpus_bataua	Nypa_fruticans))	Roystonea_regia))))))))	Calamus_caryotoides);
((Veitchia_spiralis	(Heterospathe_cagayanensis	(((Geonoma_undata	Pelagodoxa_henryana)	Prestoea_acuminata)	(((Roystonea_regia	((((Reinhardtia_paiewonskiana	((Hydriastele_microspadix	(Dypsis_decaryi	Kentiopsis_piersoniorum))	Sabal_domingensis))	Reinhardtia_latisecta)	Attalea_speciosa)	(Iriartea_deltoidea	((Bactris_major	(Oenocarpus_bataua	Nypa_fruticans))	(Pseudophoenix_vinifera	(Serenoa_repens	(Reinhardtia_gracilis	(Elaeis_oleifera	(Reinhardtia_simplex	(Elaeis_guineensis	Phoenix_dactylifera))))))))))	Sclerosperma_profizianum)	Orania_palindan))))	Calamus_caryotoides);
(((Heterospathe_cagayanensis	(((Pseudophoenix_vinifera	Prestoea_acuminata)	((Sclerosperma_profizianum	((Attalea_speciosa	(Iriartea_deltoidea	(Serenoa_repens	(Elaeis_oleifera	(((Elaeis_guineensis	Phoenix_dactylifera)	Reinhardtia_simplex)	Reinhardtia_gracilis)))))	Roystonea_regia))	(((Bactris_major	Geonoma_undata)	Pelagodoxa_henryana)	(((Reinhardtia_paiewonskiana	((Hydriastele_microspadix	(Oenocarpus_bataua	Nypa_fruticans))	Orania_palindan))	(Kentiopsis_piersoniorum	Sabal_domingensis))	Dypsis_decaryi))))	Reinhardtia_latisecta))	Veitchia_spiralis)	Calamus_caryotoides);
((((((Sclerosperma_profizianum	(Reinhardtia_gracilis	(((Pseudophoenix_vinifera	(Oenocarpus_bataua	Nypa_fruticans))	((Elaeis_oleifera	((Elaeis_guineensis	Phoenix_dactylifera)	Reinhardtia_simplex))	Iriartea_deltoidea))	(((((Dypsis_decaryi	Kentiopsis_piersoniorum)	(Sabal_domingensis	Reinhardtia_paiewonskiana))	((Bactris_major	Hydriastele_microspadix)	Serenoa_repens))	(Reinhardtia_latisecta	Attalea_speciosa))	Roystonea_regia))))	(Geonoma_undata	Pelagodoxa_henryana))	Prestoea_acuminata)	(Orania_palindan	Veitchia_spiralis))	Heterospathe_cagayanensis)	Calamus_caryotoides);
(((Veitchia_spiralis	Reinhardtia_gracilis)	((((Geonoma_undata	Pelagodoxa_henryana)	((Sclerosperma_profizianum	(Pseudophoenix_vinifera	(Roystonea_regia	(((Attalea_speciosa	((Oenocarpus_bataua	Nypa_fruticans)	(Serenoa_repens	(Reinhardtia_simplex	((Elaeis_guineensis	Elaeis_oleifera)	Phoenix_dactylifera)))))	(Bactris_major	Iriartea_deltoidea))	(((Hydriastele_microspadix	(Dypsis_decaryi	Kentiopsis_piersoniorum))	(Sabal_domingensis	Reinhardtia_paiewonskiana))	Reinhardtia_latisecta)))))	Orania_palindan))	Prestoea_acuminata)	Heterospathe_cagayanensis))	Calamus_caryotoides);
((Veitchia_spiralis	((((Geonoma_undata	(Pelagodoxa_henryana	Prestoea_acuminata))	((Sclerosperma_profizianum	(Pseudophoenix_vinifera	((((Reinhardtia_paiewonskiana	Reinhardtia_latisecta)	((((Hydriastele_microspadix	(Dypsis_decaryi	Kentiopsis_piersoniorum))	Sabal_domingensis)	(Attalea_speciosa	(Serenoa_repens	((Reinhardtia_simplex	(Phoenix_dactylifera	Elaeis_guineensis))	Elaeis_oleifera))))	Bactris_major))	(Oenocarpus_bataua	Nypa_fruticans))	(Iriartea_deltoidea	Roystonea_regia))))	Orania_palindan))	Reinhardtia_gracilis)	Heterospathe_cagayanensis))	Calamus_caryotoides);
(((Heterospathe_cagayanensis	(((((Reinhardtia_gracilis	Sclerosperma_profizianum)	((Iriartea_deltoidea	Roystonea_regia)	((Nypa_fruticans	Pseudophoenix_vinifera)	((((Reinhardtia_paiewonskiana	(((Dypsis_decaryi	Kentiopsis_piersoniorum)	Hydriastele_microspadix)	Sabal_domingensis))	(Bactris_major	Oenocarpus_bataua))	Reinhardtia_latisecta)	(Attalea_speciosa	Serenoa_repens)))))	Orania_palindan)	((((Reinhardtia_simplex	Phoenix_dactylifera)	(Elaeis_guineensis	Elaeis_oleifera))	Geonoma_undata)	Pelagodoxa_henryana))	Prestoea_acuminata))	Veitchia_spiralis)	Calamus_caryotoides);
(((((Bactris_major	Iriartea_deltoidea)	((((Reinhardtia_latisecta	Pseudophoenix_vinifera)	(((Hydriastele_microspadix	(Sabal_domingensis	(Dypsis_decaryi	Kentiopsis_piersoniorum)))	Reinhardtia_paiewonskiana)	(Oenocarpus_bataua	Nypa_fruticans)))	(Roystonea_regia	(((Geonoma_undata	Pelagodoxa_henryana)	(Prestoea_acuminata	Heterospathe_cagayanensis))	((Orania_palindan	Reinhardtia_gracilis)	Sclerosperma_profizianum))))	(Attalea_speciosa	Serenoa_repens)))	Veitchia_spiralis)	((Elaeis_guineensis	(Phoenix_dactylifera	Reinhardtia_simplex))	Elaeis_oleifera))	Calamus_caryotoides);
((Heterospathe_cagayanensis	(Reinhardtia_gracilis	(Orania_palindan	((Sclerosperma_profizianum	((((((Sabal_domingensis	(Hydriastele_microspadix	(Dypsis_decaryi	Kentiopsis_piersoniorum)))	((Attalea_speciosa	Veitchia_spiralis)	Serenoa_repens))	(Reinhardtia_paiewonskiana	Reinhardtia_latisecta))	Bactris_major)	((((Elaeis_oleifera	(Reinhardtia_simplex	(Elaeis_guineensis	Phoenix_dactylifera)))	Iriartea_deltoidea)	Roystonea_regia)	(Oenocarpus_bataua	(Pseudophoenix_vinifera	Nypa_fruticans))))	(Geonoma_undata	Pelagodoxa_henryana)))	Prestoea_acuminata))))	Calamus_caryotoides);
((((Elaeis_guineensis	Elaeis_oleifera)	(Reinhardtia_simplex	Phoenix_dactylifera))	(Pseudophoenix_vinifera	(((Bactris_major	Reinhardtia_latisecta)	(Sabal_domingensis	(Dypsis_decaryi	(Hydriastele_microspadix	(Kentiopsis_piersoniorum	(Serenoa_repens	Reinhardtia_paiewonskiana))))))	((Attalea_speciosa	(Nypa_fruticans	(Oenocarpus_bataua	Veitchia_spiralis)))	(Iriartea_deltoidea	((Sclerosperma_profizianum	((Heterospathe_cagayanensis	(Prestoea_acuminata	(Geonoma_undata	Pelagodoxa_henryana)))	(Reinhardtia_gracilis	Orania_palindan)))	Roystonea_regia))))))	Calamus_caryotoides);
(((Reinhardtia_gracilis	(((((((Reinhardtia_latisecta	(Bactris_major	((Hydriastele_microspadix	((Kentiopsis_piersoniorum	Sabal_domingensis)	Reinhardtia_paiewonskiana))	Dypsis_decaryi)))	(Attalea_speciosa	(Nypa_fruticans	(Oenocarpus_bataua	Veitchia_spiralis))))	(Iriartea_deltoidea	(((Orania_palindan	Sclerosperma_profizianum)	(Heterospathe_cagayanensis	(Prestoea_acuminata	(Geonoma_undata	Pelagodoxa_henryana))))	Roystonea_regia)))	Pseudophoenix_vinifera)	Serenoa_repens)	Reinhardtia_simplex)	(Elaeis_oleifera	Elaeis_guineensis)))	Phoenix_dactylifera)	Calamus_caryotoides);
((Veitchia_spiralis	(((Serenoa_repens	Attalea_speciosa)	(((Sabal_domingensis	((Hydriastele_microspadix	(Kentiopsis_piersoniorum	Dypsis_decaryi))	Reinhardtia_paiewonskiana))	(Heterospathe_cagayanensis	Reinhardtia_latisecta))	((Pseudophoenix_vinifera	((((Orania_palindan	(((Nypa_fruticans	Oenocarpus_bataua)	((Reinhardtia_gracilis	(Reinhardtia_simplex	(Elaeis_guineensis	Phoenix_dactylifera)))	Elaeis_oleifera))	Geonoma_undata))	Iriartea_deltoidea)	Roystonea_regia)	(Pelagodoxa_henryana	Sclerosperma_profizianum)))	Prestoea_acuminata)))	Bactris_major))	Calamus_caryotoides);
(((Oenocarpus_bataua	Veitchia_spiralis)	(((Serenoa_repens	Attalea_speciosa)	(Pseudophoenix_vinifera	((Sabal_domingensis	((Hydriastele_microspadix	(Kentiopsis_piersoniorum	Dypsis_decaryi))	Reinhardtia_paiewonskiana))	(Reinhardtia_latisecta	((Orania_palindan	(Sclerosperma_profizianum	((((Elaeis_oleifera	Reinhardtia_simplex)	(Elaeis_guineensis	Phoenix_dactylifera))	Geonoma_undata)	((Prestoea_acuminata	Heterospathe_cagayanensis)	Pelagodoxa_henryana))))	((Bactris_major	Iriartea_deltoidea)	Roystonea_regia))))))	(Nypa_fruticans	Reinhardtia_gracilis)))	Calamus_caryotoides);
((Veitchia_spiralis	((Serenoa_repens	Attalea_speciosa)	(((Reinhardtia_gracilis	((Reinhardtia_latisecta	Reinhardtia_paiewonskiana)	Oenocarpus_bataua))	(Sabal_domingensis	((Kentiopsis_piersoniorum	Dypsis_decaryi)	Hydriastele_microspadix)))	((Nypa_fruticans	Pseudophoenix_vinifera)	(((((Pelagodoxa_henryana	Prestoea_acuminata)	(Sclerosperma_profizianum	Heterospathe_cagayanensis))	Orania_palindan)	Geonoma_undata)	(((((Elaeis_oleifera	(Elaeis_guineensis	Phoenix_dactylifera))	Reinhardtia_simplex)	Bactris_major)	Iriartea_deltoidea)	Roystonea_regia))))))	Calamus_caryotoides);
((((Geonoma_undata	Pelagodoxa_henryana)	(Heterospathe_cagayanensis	Prestoea_acuminata))	(((Veitchia_spiralis	(Reinhardtia_gracilis	Attalea_speciosa))	((((Elaeis_oleifera	Elaeis_guineensis)	(Phoenix_dactylifera	Reinhardtia_simplex))	Serenoa_repens)	(Bactris_major	Iriartea_deltoidea)))	(((Orania_palindan	Pseudophoenix_vinifera)	(Sclerosperma_profizianum	(Reinhardtia_latisecta	((((Kentiopsis_piersoniorum	Dypsis_decaryi)	Hydriastele_microspadix)	(Sabal_domingensis	Reinhardtia_paiewonskiana))	(Oenocarpus_bataua	Nypa_fruticans)))))	Roystonea_regia)))	Calamus_caryotoides);
(((Heterospathe_cagayanensis	(Prestoea_acuminata	((((Sclerosperma_profizianum	Orania_palindan)	(((Reinhardtia_latisecta	((Reinhardtia_gracilis	Attalea_speciosa)	(((Elaeis_oleifera	Elaeis_guineensis)	(Phoenix_dactylifera	Reinhardtia_simplex))	Serenoa_repens)))	((Bactris_major	Reinhardtia_paiewonskiana)	(((Kentiopsis_piersoniorum	Dypsis_decaryi)	Hydriastele_microspadix)	Sabal_domingensis)))	(Iriartea_deltoidea	((Nypa_fruticans	Pseudophoenix_vinifera)	Roystonea_regia))))	Oenocarpus_bataua)	(Geonoma_undata	Pelagodoxa_henryana))))	Veitchia_spiralis)	Calamus_caryotoides);
(((Elaeis_oleifera	((Elaeis_guineensis	Phoenix_dactylifera)	Reinhardtia_simplex))	((Bactris_major	Iriartea_deltoidea)	((Serenoa_repens	Pseudophoenix_vinifera)	((Sclerosperma_profizianum	(Roystonea_regia	Reinhardtia_gracilis))	((Pelagodoxa_henryana	((Heterospathe_cagayanensis	Prestoea_acuminata)	Geonoma_undata))	(((Veitchia_spiralis	Attalea_speciosa)	((Oenocarpus_bataua	Nypa_fruticans)	((Orania_palindan	Sabal_domingensis)	(((Kentiopsis_piersoniorum	Dypsis_decaryi)	Hydriastele_microspadix)	Reinhardtia_paiewonskiana))))	Reinhardtia_latisecta))))))	Calamus_caryotoides);
(((((Elaeis_guineensis	Reinhardtia_simplex)	Elaeis_oleifera)	(Iriartea_deltoidea	((Kentiopsis_piersoniorum	((Reinhardtia_paiewonskiana	Reinhardtia_latisecta)	((Sabal_domingensis	((Serenoa_repens	Attalea_speciosa)	Bactris_major))	Dypsis_decaryi)))	(((((((Veitchia_spiralis	Oenocarpus_bataua)	Nypa_fruticans)	Reinhardtia_gracilis)	Pseudophoenix_vinifera)	(Orania_palindan	(Sclerosperma_profizianum	(((Geonoma_undata	Prestoea_acuminata)	Heterospathe_cagayanensis)	Pelagodoxa_henryana))))	Roystonea_regia)	Hydriastele_microspadix))))	Phoenix_dactylifera)	Calamus_caryotoides);
((((Iriartea_deltoidea	(((((((Hydriastele_microspadix	(Dypsis_decaryi	(Sabal_domingensis	Kentiopsis_piersoniorum)))	Reinhardtia_paiewonskiana)	(Veitchia_spiralis	(Serenoa_repens	Attalea_speciosa)))	Reinhardtia_latisecta)	(Roystonea_regia	(Oenocarpus_bataua	Nypa_fruticans)))	Pseudophoenix_vinifera)	(Reinhardtia_gracilis	((Orania_palindan	Sclerosperma_profizianum)	(Heterospathe_cagayanensis	((Pelagodoxa_henryana	Prestoea_acuminata)	Geonoma_undata))))))	Bactris_major)	((Elaeis_guineensis	Elaeis_oleifera)	(Reinhardtia_simplex	Phoenix_dactylifera)))	Calamus_caryotoides);
(((Reinhardtia_simplex	(Elaeis_oleifera	(Geonoma_undata	(((Prestoea_acuminata	Heterospathe_cagayanensis)	(Sclerosperma_profizianum	(Orania_palindan	(Roystonea_regia	(((((Attalea_speciosa	(Sabal_domingensis	(Kentiopsis_piersoniorum	((Serenoa_repens	Hydriastele_microspadix)	Bactris_major))))	Dypsis_decaryi)	(Reinhardtia_paiewonskiana	Reinhardtia_latisecta))	(Pseudophoenix_vinifera	(((Veitchia_spiralis	Oenocarpus_bataua)	Reinhardtia_gracilis)	Nypa_fruticans)))	Iriartea_deltoidea)))))	Pelagodoxa_henryana))))	(Elaeis_guineensis	Phoenix_dactylifera))	Calamus_caryotoides);
((Veitchia_spiralis	(Heterospathe_cagayanensis	((Pelagodoxa_henryana	Prestoea_acuminata)	((Sclerosperma_profizianum	(Orania_palindan	(((Reinhardtia_gracilis	Roystonea_regia)	((((((Elaeis_guineensis	Phoenix_dactylifera)	Reinhardtia_simplex)	Elaeis_oleifera)	Serenoa_repens)	Attalea_speciosa)	(Bactris_major	Iriartea_deltoidea)))	((Pseudophoenix_vinifera	Reinhardtia_latisecta)	((Sabal_domingensis	((Oenocarpus_bataua	Nypa_fruticans)	Reinhardtia_paiewonskiana))	(Hydriastele_microspadix	(Dypsis_decaryi	Kentiopsis_piersoniorum)))))))	Geonoma_undata))))	Calamus_caryotoides);
((Veitchia_spiralis	(((Elaeis_oleifera	(Phoenix_dactylifera	Elaeis_guineensis))	Reinhardtia_simplex)	(((Orania_palindan	Sclerosperma_profizianum)	((Pelagodoxa_henryana	Geonoma_undata)	(Prestoea_acuminata	Heterospathe_cagayanensis)))	(Roystonea_regia	(Iriartea_deltoidea	((((Reinhardtia_gracilis	Oenocarpus_bataua)	Nypa_fruticans)	Pseudophoenix_vinifera)	((Reinhardtia_latisecta	(Bactris_major	(Sabal_domingensis	(Reinhardtia_paiewonskiana	(Hydriastele_microspadix	(Kentiopsis_piersoniorum	Dypsis_decaryi))))))	(Attalea_speciosa	Serenoa_repens))))))))	Calamus_caryotoides);
((((((Elaeis_oleifera	Elaeis_guineensis)	Reinhardtia_simplex)	Phoenix_dactylifera)	(Heterospathe_cagayanensis	(((((Prestoea_acuminata	Roystonea_regia)	((Sclerosperma_profizianum	(Pseudophoenix_vinifera	Iriartea_deltoidea))	((Geonoma_undata	(Oenocarpus_bataua	Nypa_fruticans))	Pelagodoxa_henryana)))	((Reinhardtia_latisecta	(Bactris_major	(Serenoa_repens	(Reinhardtia_paiewonskiana	((Hydriastele_microspadix	(Kentiopsis_piersoniorum	Dypsis_decaryi))	Sabal_domingensis)))))	Attalea_speciosa))	Reinhardtia_gracilis)	Orania_palindan)))	Veitchia_spiralis)	Calamus_caryotoides);
((((((Pseudophoenix_vinifera	(Oenocarpus_bataua	Nypa_fruticans))	Roystonea_regia)	Iriartea_deltoidea)	(((Bactris_major	(((((Reinhardtia_paiewonskiana	Serenoa_repens)	Hydriastele_microspadix)	Kentiopsis_piersoniorum)	Dypsis_decaryi)	Sabal_domingensis))	Reinhardtia_latisecta)	(((Elaeis_oleifera	Reinhardtia_simplex)	(Elaeis_guineensis	Phoenix_dactylifera))	Attalea_speciosa)))	((Prestoea_acuminata	(Sclerosperma_profizianum	(Orania_palindan	(Heterospathe_cagayanensis	((Veitchia_spiralis	Geonoma_undata)	Pelagodoxa_henryana)))))	Reinhardtia_gracilis))	Calamus_caryotoides);
((((Reinhardtia_latisecta	(((Reinhardtia_paiewonskiana	((Kentiopsis_piersoniorum	Dypsis_decaryi)	Hydriastele_microspadix))	Sabal_domingensis)	(((Prestoea_acuminata	(Sclerosperma_profizianum	(((Oenocarpus_bataua	Nypa_fruticans)	Pseudophoenix_vinifera)	((Orania_palindan	(((Geonoma_undata	Bactris_major)	Pelagodoxa_henryana)	Iriartea_deltoidea))	Roystonea_regia))))	Reinhardtia_gracilis)	((Serenoa_repens	(Elaeis_oleifera	((Phoenix_dactylifera	Elaeis_guineensis)	Reinhardtia_simplex)))	Attalea_speciosa))))	Heterospathe_cagayanensis)	Veitchia_spiralis)	Calamus_caryotoides);
((((Prestoea_acuminata	((((Elaeis_oleifera	((Phoenix_dactylifera	Elaeis_guineensis)	Reinhardtia_simplex))	Geonoma_undata)	Pelagodoxa_henryana)	((Orania_palindan	Sclerosperma_profizianum)	(Roystonea_regia	(((Pseudophoenix_vinifera	(Attalea_speciosa	(Iriartea_deltoidea	Serenoa_repens)))	(Bactris_major	(((Oenocarpus_bataua	Nypa_fruticans)	Reinhardtia_paiewonskiana)	(((Kentiopsis_piersoniorum	Dypsis_decaryi)	Hydriastele_microspadix)	(Sabal_domingensis	Reinhardtia_gracilis)))))	Reinhardtia_latisecta)))))	Heterospathe_cagayanensis)	Veitchia_spiralis)	Calamus_caryotoides);
((((Orania_palindan	(Prestoea_acuminata	((Sclerosperma_profizianum	(((Roystonea_regia	((((((Sabal_domingensis	Reinhardtia_gracilis)	((Oenocarpus_bataua	Nypa_fruticans)	Reinhardtia_paiewonskiana))	Hydriastele_microspadix)	Dypsis_decaryi)	Kentiopsis_piersoniorum)	(Pseudophoenix_vinifera	Reinhardtia_latisecta)))	(Attalea_speciosa	(((Reinhardtia_simplex	((Elaeis_oleifera	Phoenix_dactylifera)	Elaeis_guineensis))	(Bactris_major	Iriartea_deltoidea))	Serenoa_repens)))	Geonoma_undata))	Pelagodoxa_henryana)))	Heterospathe_cagayanensis)	Veitchia_spiralis)	Calamus_caryotoides);
((((Reinhardtia_latisecta	((Kentiopsis_piersoniorum	((Dypsis_decaryi	(Hydriastele_microspadix	(Reinhardtia_gracilis	(Bactris_major	(Serenoa_repens	Reinhardtia_paiewonskiana)))))	Sabal_domingensis))	(Attalea_speciosa	(((Sclerosperma_profizianum	(Iriartea_deltoidea	(Roystonea_regia	(Pelagodoxa_henryana	Geonoma_undata))))	(Pseudophoenix_vinifera	(Oenocarpus_bataua	Nypa_fruticans)))	((Orania_palindan	Prestoea_acuminata)	Heterospathe_cagayanensis)))))	(((Elaeis_guineensis	Elaeis_oleifera)	Phoenix_dactylifera)	Reinhardtia_simplex))	Veitchia_spiralis)	Calamus_caryotoides);
((Heterospathe_cagayanensis	(Orania_palindan	(Prestoea_acuminata	((((Iriartea_deltoidea	Roystonea_regia)	(((Oenocarpus_bataua	Nypa_fruticans)	Pseudophoenix_vinifera)	(Reinhardtia_latisecta	(((Reinhardtia_paiewonskiana	Sabal_domingensis)	((Dypsis_decaryi	Kentiopsis_piersoniorum)	(Reinhardtia_gracilis	Hydriastele_microspadix)))	(Bactris_major	(((((Elaeis_guineensis	Elaeis_oleifera)	Phoenix_dactylifera)	Reinhardtia_simplex)	Serenoa_repens)	(Veitchia_spiralis	Attalea_speciosa)))))))	(Pelagodoxa_henryana	Geonoma_undata))	Sclerosperma_profizianum))))	Calamus_caryotoides);
((Heterospathe_cagayanensis	(((Pelagodoxa_henryana	Prestoea_acuminata)	(Geonoma_undata	(Orania_palindan	(Sclerosperma_profizianum	(((((Reinhardtia_latisecta	Reinhardtia_paiewonskiana)	(Reinhardtia_gracilis	(Bactris_major	(Sabal_domingensis	(Hydriastele_microspadix	(Dypsis_decaryi	Kentiopsis_piersoniorum))))))	(Attalea_speciosa	((((Elaeis_guineensis	Phoenix_dactylifera)	Reinhardtia_simplex)	Elaeis_oleifera)	Serenoa_repens)))	((Oenocarpus_bataua	Nypa_fruticans)	Pseudophoenix_vinifera))	(Iriartea_deltoidea	Roystonea_regia))))))	Veitchia_spiralis))	Calamus_caryotoides);
((((Prestoea_acuminata	((Pelagodoxa_henryana	Geonoma_undata)	(Orania_palindan	(Sclerosperma_profizianum	(Roystonea_regia	((Pseudophoenix_vinifera	Nypa_fruticans)	(((Reinhardtia_latisecta	(Bactris_major	(Reinhardtia_paiewonskiana	(((Hydriastele_microspadix	Kentiopsis_piersoniorum)	Sabal_domingensis)	Dypsis_decaryi))))	(Attalea_speciosa	(Oenocarpus_bataua	Serenoa_repens)))	(((Phoenix_dactylifera	(Reinhardtia_simplex	Elaeis_guineensis))	(Reinhardtia_gracilis	Elaeis_oleifera))	Iriartea_deltoidea))))))))	Heterospathe_cagayanensis)	Veitchia_spiralis)	Calamus_caryotoides);
(((Oenocarpus_bataua	(((Roystonea_regia	(((Sclerosperma_profizianum	(Pelagodoxa_henryana	Geonoma_undata))	((Orania_palindan	Heterospathe_cagayanensis)	Prestoea_acuminata))	(Pseudophoenix_vinifera	((Reinhardtia_latisecta	(((Reinhardtia_simplex	((Elaeis_guineensis	Elaeis_oleifera)	Phoenix_dactylifera))	Serenoa_repens)	Attalea_speciosa))	(Bactris_major	(Reinhardtia_paiewonskiana	(Dypsis_decaryi	((Kentiopsis_piersoniorum	Sabal_domingensis)	Hydriastele_microspadix))))))))	(Reinhardtia_gracilis	Iriartea_deltoidea))	Nypa_fruticans))	Veitchia_spiralis)	Calamus_caryotoides);
(((Reinhardtia_gracilis	((((Phoenix_dactylifera	Elaeis_guineensis)	Elaeis_oleifera)	Reinhardtia_simplex)	(Serenoa_repens	(((((Sclerosperma_profizianum	(((Heterospathe_cagayanensis	Prestoea_acuminata)	(Pelagodoxa_henryana	Geonoma_undata))	Orania_palindan))	Roystonea_regia)	(Iriartea_deltoidea	(Pseudophoenix_vinifera	Nypa_fruticans)))	((Reinhardtia_paiewonskiana	(((Dypsis_decaryi	Kentiopsis_piersoniorum)	Hydriastele_microspadix)	Sabal_domingensis))	Reinhardtia_latisecta))	(Bactris_major	Attalea_speciosa)))))	(Oenocarpus_bataua	Veitchia_spiralis))	Calamus_caryotoides);
(((Heterospathe_cagayanensis	(Prestoea_acuminata	((Pelagodoxa_henryana	Geonoma_undata)	((Orania_palindan	Sclerosperma_profizianum)	((Roystonea_regia	(((Elaeis_oleifera	(Reinhardtia_simplex	(Phoenix_dactylifera	Elaeis_guineensis)))	Serenoa_repens)	Iriartea_deltoidea))	(((Kentiopsis_piersoniorum	(Pseudophoenix_vinifera	Bactris_major))	(((Dypsis_decaryi	(Oenocarpus_bataua	Nypa_fruticans))	(Hydriastele_microspadix	Attalea_speciosa))	(Reinhardtia_latisecta	(Reinhardtia_paiewonskiana	Reinhardtia_gracilis))))	Sabal_domingensis))))))	Veitchia_spiralis)	Calamus_caryotoides);
((((Reinhardtia_latisecta	Reinhardtia_paiewonskiana)	(((Prestoea_acuminata	(Pseudophoenix_vinifera	((Roystonea_regia	(Pelagodoxa_henryana	Geonoma_undata))	(Sclerosperma_profizianum	((Oenocarpus_bataua	Nypa_fruticans)	(Orania_palindan	Iriartea_deltoidea))))))	(((Hydriastele_microspadix	(Kentiopsis_piersoniorum	Dypsis_decaryi))	Sabal_domingensis)	(((((Phoenix_dactylifera	Elaeis_guineensis)	Reinhardtia_simplex)	Elaeis_oleifera)	(Reinhardtia_gracilis	Serenoa_repens))	(Attalea_speciosa	Bactris_major))))	Heterospathe_cagayanensis))	Veitchia_spiralis)	Calamus_caryotoides);
(((Attalea_speciosa	((((Reinhardtia_gracilis	(((Prestoea_acuminata	(Heterospathe_cagayanensis	Orania_palindan))	Sclerosperma_profizianum)	(Pelagodoxa_henryana	((((Phoenix_dactylifera	Reinhardtia_simplex)	Elaeis_guineensis)	Elaeis_oleifera)	Geonoma_undata))))	(Iriartea_deltoidea	((Oenocarpus_bataua	Nypa_fruticans)	(Roystonea_regia	Pseudophoenix_vinifera))))	(Bactris_major	(((Kentiopsis_piersoniorum	Dypsis_decaryi)	Hydriastele_microspadix)	Sabal_domingensis)))	((Reinhardtia_latisecta	Reinhardtia_paiewonskiana)	Serenoa_repens)))	Veitchia_spiralis)	Calamus_caryotoides);
((Heterospathe_cagayanensis	(((Oenocarpus_bataua	(Pseudophoenix_vinifera	((Sclerosperma_profizianum	(((Phoenix_dactylifera	Reinhardtia_simplex)	(Elaeis_guineensis	Elaeis_oleifera))	Iriartea_deltoidea))	(((Orania_palindan	Roystonea_regia)	Nypa_fruticans)	((Veitchia_spiralis	(Serenoa_repens	Attalea_speciosa))	((Reinhardtia_gracilis	(Sabal_domingensis	((Bactris_major	Reinhardtia_paiewonskiana)	(Hydriastele_microspadix	(Dypsis_decaryi	Kentiopsis_piersoniorum)))))	Reinhardtia_latisecta))))))	Geonoma_undata)	(Pelagodoxa_henryana	Prestoea_acuminata)))	Calamus_caryotoides);
(((Heterospathe_cagayanensis	((Sclerosperma_profizianum	((Geonoma_undata	Orania_palindan)	(Pelagodoxa_henryana	Prestoea_acuminata)))	((Roystonea_regia	(Bactris_major	Iriartea_deltoidea))	(Attalea_speciosa	(((Nypa_fruticans	(Reinhardtia_gracilis	((((Dypsis_decaryi	Kentiopsis_piersoniorum)	Hydriastele_microspadix)	Sabal_domingensis)	Oenocarpus_bataua)))	(Reinhardtia_latisecta	Reinhardtia_paiewonskiana))	(((((Elaeis_guineensis	Phoenix_dactylifera)	Reinhardtia_simplex)	Elaeis_oleifera)	Serenoa_repens)	Pseudophoenix_vinifera))))))	Veitchia_spiralis)	Calamus_caryotoides);
(((Heterospathe_cagayanensis	(Orania_palindan	(Prestoea_acuminata	((((Pseudophoenix_vinifera	(((((Kentiopsis_piersoniorum	(Reinhardtia_latisecta	Reinhardtia_paiewonskiana))	((Attalea_speciosa	((((Elaeis_guineensis	Phoenix_dactylifera)	Reinhardtia_simplex)	Elaeis_oleifera)	Serenoa_repens))	Bactris_major))	Dypsis_decaryi)	Sabal_domingensis)	Hydriastele_microspadix))	((Roystonea_regia	Iriartea_deltoidea)	((Reinhardtia_gracilis	Oenocarpus_bataua)	Nypa_fruticans)))	Sclerosperma_profizianum)	(Pelagodoxa_henryana	Geonoma_undata)))))	Veitchia_spiralis)	Calamus_caryotoides);
(((Heterospathe_cagayanensis	((((Pseudophoenix_vinifera	((Reinhardtia_latisecta	(Attalea_speciosa	(((Phoenix_dactylifera	Reinhardtia_simplex)	(Elaeis_guineensis	Elaeis_oleifera))	Serenoa_repens)))	((Bactris_major	Reinhardtia_paiewonskiana)	(((Dypsis_decaryi	Kentiopsis_piersoniorum)	Hydriastele_microspadix)	Sabal_domingensis))))	(Sclerosperma_profizianum	((Iriartea_deltoidea	Orania_palindan)	((Oenocarpus_bataua	Nypa_fruticans)	(Reinhardtia_gracilis	Roystonea_regia)))))	(Pelagodoxa_henryana	Prestoea_acuminata))	Geonoma_undata))	Veitchia_spiralis)	Calamus_caryotoides);
(((Heterospathe_cagayanensis	((Orania_palindan	Geonoma_undata)	(Sclerosperma_profizianum	(((((Pseudophoenix_vinifera	((Attalea_speciosa	(Bactris_major	((((Elaeis_guineensis	Phoenix_dactylifera)	Reinhardtia_simplex)	Elaeis_oleifera)	Serenoa_repens)))	(((Oenocarpus_bataua	Nypa_fruticans)	Iriartea_deltoidea)	Reinhardtia_gracilis)))	((Dypsis_decaryi	Kentiopsis_piersoniorum)	Hydriastele_microspadix))	(Roystonea_regia	Sabal_domingensis))	(Reinhardtia_paiewonskiana	Reinhardtia_latisecta))	(Pelagodoxa_henryana	Prestoea_acuminata)))))	Veitchia_spiralis)	Calamus_caryotoides);
((((((((Nypa_fruticans	Reinhardtia_paiewonskiana)	Sabal_domingensis)	(Kentiopsis_piersoniorum	Dypsis_decaryi))	(Serenoa_repens	Hydriastele_microspadix))	((Reinhardtia_latisecta	Heterospathe_cagayanensis)	(((((Bactris_major	Iriartea_deltoidea)	Pelagodoxa_henryana)	(Sclerosperma_profizianum	(((Reinhardtia_simplex	(Elaeis_guineensis	Elaeis_oleifera))	Phoenix_dactylifera)	Geonoma_undata)))	(Prestoea_acuminata	(Oenocarpus_bataua	(Reinhardtia_gracilis	Pseudophoenix_vinifera))))	(Orania_palindan	Roystonea_regia))))	Attalea_speciosa)	Veitchia_spiralis)	Calamus_caryotoides);
((((Oenocarpus_bataua	Veitchia_spiralis)	(Elaeis_oleifera	(Phoenix_dactylifera	(Reinhardtia_simplex	Elaeis_guineensis))))	((Orania_palindan	(((Bactris_major	Iriartea_deltoidea)	((((Serenoa_repens	((Hydriastele_microspadix	(Dypsis_decaryi	Kentiopsis_piersoniorum))	Sabal_domingensis))	(Reinhardtia_paiewonskiana	Reinhardtia_latisecta))	(Pseudophoenix_vinifera	(Attalea_speciosa	Nypa_fruticans)))	Roystonea_regia))	((Geonoma_undata	Heterospathe_cagayanensis)	(Prestoea_acuminata	Pelagodoxa_henryana))))	(Reinhardtia_gracilis	Sclerosperma_profizianum)))	Calamus_caryotoides);
((Veitchia_spiralis	((Orania_palindan	(Prestoea_acuminata	(((((((Elaeis_oleifera	(Phoenix_dactylifera	Elaeis_guineensis))	Reinhardtia_simplex)	Iriartea_deltoidea)	Roystonea_regia)	((Pseudophoenix_vinifera	Nypa_fruticans)	((Reinhardtia_latisecta	(((Bactris_major	Reinhardtia_paiewonskiana)	(((Reinhardtia_gracilis	Hydriastele_microspadix)	(Dypsis_decaryi	Kentiopsis_piersoniorum))	Sabal_domingensis))	(Attalea_speciosa	Serenoa_repens)))	Oenocarpus_bataua)))	(Pelagodoxa_henryana	Geonoma_undata))	Sclerosperma_profizianum)))	Heterospathe_cagayanensis))	Calamus_caryotoides);
((Veitchia_spiralis	((Orania_palindan	(Prestoea_acuminata	(((((Iriartea_deltoidea	(Oenocarpus_bataua	Serenoa_repens))	(Nypa_fruticans	Roystonea_regia))	(((Pseudophoenix_vinifera	Reinhardtia_latisecta)	((Elaeis_oleifera	((Phoenix_dactylifera	Elaeis_guineensis)	Reinhardtia_simplex))	Attalea_speciosa))	(Reinhardtia_gracilis	(Reinhardtia_paiewonskiana	(Hydriastele_microspadix	(Sabal_domingensis	(Dypsis_decaryi	Kentiopsis_piersoniorum)))))))	(Pelagodoxa_henryana	(Bactris_major	Geonoma_undata)))	Sclerosperma_profizianum)))	Heterospathe_cagayanensis))	Calamus_caryotoides);
(((Phoenix_dactylifera	Elaeis_guineensis)	(Reinhardtia_simplex	((Iriartea_deltoidea	(((((Pseudophoenix_vinifera	Roystonea_regia)	Sclerosperma_profizianum)	((Oenocarpus_bataua	Nypa_fruticans)	((((Veitchia_spiralis	(Serenoa_repens	Attalea_speciosa))	(((((Dypsis_decaryi	Kentiopsis_piersoniorum)	Hydriastele_microspadix)	Sabal_domingensis)	Reinhardtia_paiewonskiana)	Bactris_major))	Reinhardtia_gracilis)	Reinhardtia_latisecta)))	(Heterospathe_cagayanensis	(Prestoea_acuminata	(Geonoma_undata	Pelagodoxa_henryana))))	Orania_palindan))	Elaeis_oleifera)))	Calamus_caryotoides);
((Veitchia_spiralis	((Reinhardtia_gracilis	(Serenoa_repens	Attalea_speciosa))	(((((((Dypsis_decaryi	Kentiopsis_piersoniorum)	Hydriastele_microspadix)	Sabal_domingensis)	Reinhardtia_paiewonskiana)	Bactris_major)	((Heterospathe_cagayanensis	(Prestoea_acuminata	(Geonoma_undata	Pelagodoxa_henryana)))	((((Pseudophoenix_vinifera	(Oenocarpus_bataua	Nypa_fruticans))	Orania_palindan)	Sclerosperma_profizianum)	(((Elaeis_oleifera	((Phoenix_dactylifera	Elaeis_guineensis)	Reinhardtia_simplex))	Iriartea_deltoidea)	Roystonea_regia))))	Reinhardtia_latisecta)))	Calamus_caryotoides);
((Heterospathe_cagayanensis	((Geonoma_undata	(Pelagodoxa_henryana	Prestoea_acuminata))	(((Veitchia_spiralis	(Serenoa_repens	Attalea_speciosa))	((Bactris_major	(Elaeis_oleifera	((Phoenix_dactylifera	Elaeis_guineensis)	Reinhardtia_simplex)))	Iriartea_deltoidea))	(((Roystonea_regia	(Orania_palindan	((((((Dypsis_decaryi	Kentiopsis_piersoniorum)	Hydriastele_microspadix)	Sabal_domingensis)	Reinhardtia_paiewonskiana)	Nypa_fruticans)	Oenocarpus_bataua)))	((Reinhardtia_latisecta	Reinhardtia_gracilis)	Pseudophoenix_vinifera))	Sclerosperma_profizianum))))	Calamus_caryotoides);
((Heterospathe_cagayanensis	(Prestoea_acuminata	((((((Reinhardtia_gracilis	(Hydriastele_microspadix	(Reinhardtia_paiewonskiana	(Kentiopsis_piersoniorum	(Dypsis_decaryi	(Sabal_domingensis	Orania_palindan))))))	Nypa_fruticans)	(Bactris_major	Iriartea_deltoidea))	((Reinhardtia_latisecta	(Veitchia_spiralis	Attalea_speciosa))	(((((Phoenix_dactylifera	Reinhardtia_simplex)	(Elaeis_guineensis	Elaeis_oleifera))	Serenoa_repens)	(Oenocarpus_bataua	Pseudophoenix_vinifera))	Roystonea_regia)))	Sclerosperma_profizianum)	(Geonoma_undata	Pelagodoxa_henryana))))	Calamus_caryotoides);
((((Bactris_major	Iriartea_deltoidea)	((Roystonea_regia	(((Orania_palindan	(Sclerosperma_profizianum	(((Geonoma_undata	Pelagodoxa_henryana)	Prestoea_acuminata)	Heterospathe_cagayanensis)))	((Oenocarpus_bataua	Nypa_fruticans)	(Veitchia_spiralis	(Serenoa_repens	(Reinhardtia_gracilis	Attalea_speciosa)))))	Pseudophoenix_vinifera))	((Reinhardtia_paiewonskiana	(((Dypsis_decaryi	Kentiopsis_piersoniorum)	Hydriastele_microspadix)	Sabal_domingensis))	Reinhardtia_latisecta)))	(Reinhardtia_simplex	((Elaeis_oleifera	Elaeis_guineensis)	Phoenix_dactylifera)))	Calamus_caryotoides);
((Heterospathe_cagayanensis	(((((Reinhardtia_paiewonskiana	((((Kentiopsis_piersoniorum	Dypsis_decaryi)	Sabal_domingensis)	Hydriastele_microspadix)	(Bactris_major	Serenoa_repens)))	Reinhardtia_latisecta)	(((Attalea_speciosa	(Orania_palindan	(Oenocarpus_bataua	Nypa_fruticans)))	Veitchia_spiralis)	Reinhardtia_gracilis))	((Sclerosperma_profizianum	(((Elaeis_oleifera	((Elaeis_guineensis	Phoenix_dactylifera)	Reinhardtia_simplex))	Iriartea_deltoidea)	Roystonea_regia))	Pseudophoenix_vinifera))	(Pelagodoxa_henryana	(Geonoma_undata	Prestoea_acuminata))))	Calamus_caryotoides);
((Veitchia_spiralis	((Heterospathe_cagayanensis	(Prestoea_acuminata	((((((Bactris_major	Iriartea_deltoidea)	((Attalea_speciosa	((((Elaeis_oleifera	(Reinhardtia_simplex	(Phoenix_dactylifera	Elaeis_guineensis)))	Serenoa_repens)	(Sabal_domingensis	(Reinhardtia_paiewonskiana	(Hydriastele_microspadix	(Kentiopsis_piersoniorum	Dypsis_decaryi)))))	Reinhardtia_latisecta))	((Nypa_fruticans	Oenocarpus_bataua)	Pseudophoenix_vinifera)))	Roystonea_regia)	Sclerosperma_profizianum)	Orania_palindan)	(Geonoma_undata	Pelagodoxa_henryana))))	Reinhardtia_gracilis))	Calamus_caryotoides);
((Veitchia_spiralis	(Heterospathe_cagayanensis	(((((((Elaeis_guineensis	Elaeis_oleifera)	(Reinhardtia_simplex	Phoenix_dactylifera))	Iriartea_deltoidea)	((((Oenocarpus_bataua	(Reinhardtia_gracilis	Pseudophoenix_vinifera))	Nypa_fruticans)	(((Attalea_speciosa	Serenoa_repens)	((Sabal_domingensis	(Reinhardtia_paiewonskiana	((Kentiopsis_piersoniorum	Dypsis_decaryi)	Hydriastele_microspadix)))	Bactris_major))	Reinhardtia_latisecta))	Roystonea_regia))	Sclerosperma_profizianum)	((Pelagodoxa_henryana	Prestoea_acuminata)	Geonoma_undata))	Orania_palindan)))	Calamus_caryotoides);
((Veitchia_spiralis	(Heterospathe_cagayanensis	((((Pelagodoxa_henryana	Prestoea_acuminata)	(Sclerosperma_profizianum	((Nypa_fruticans	Iriartea_deltoidea)	(Roystonea_regia	((Reinhardtia_latisecta	((Attalea_speciosa	Reinhardtia_gracilis)	(Bactris_major	(Sabal_domingensis	(((Oenocarpus_bataua	Serenoa_repens)	Reinhardtia_paiewonskiana)	((Kentiopsis_piersoniorum	Dypsis_decaryi)	Hydriastele_microspadix))))))	Pseudophoenix_vinifera)))))	((Elaeis_oleifera	(Reinhardtia_simplex	(Elaeis_guineensis	Phoenix_dactylifera)))	Geonoma_undata))	Orania_palindan)))	Calamus_caryotoides);
((((Orania_palindan	Geonoma_undata)	((Roystonea_regia	(((Pseudophoenix_vinifera	(Oenocarpus_bataua	Nypa_fruticans))	((((((Sabal_domingensis	Reinhardtia_paiewonskiana)	((Kentiopsis_piersoniorum	Dypsis_decaryi)	Hydriastele_microspadix))	Bactris_major)	Serenoa_repens)	(((Elaeis_oleifera	(Reinhardtia_simplex	(Elaeis_guineensis	Phoenix_dactylifera)))	Attalea_speciosa)	Reinhardtia_latisecta))	Reinhardtia_gracilis))	Iriartea_deltoidea))	(Pelagodoxa_henryana	(Prestoea_acuminata	(Veitchia_spiralis	Heterospathe_cagayanensis)))))	Sclerosperma_profizianum)	Calamus_caryotoides);
((Veitchia_spiralis	(Heterospathe_cagayanensis	((((Sclerosperma_profizianum	(((((Serenoa_repens	(Reinhardtia_simplex	(Phoenix_dactylifera	(Elaeis_guineensis	Elaeis_oleifera))))	Attalea_speciosa)	(((Reinhardtia_latisecta	Bactris_major)	Reinhardtia_gracilis)	((Reinhardtia_paiewonskiana	((Kentiopsis_piersoniorum	Dypsis_decaryi)	Hydriastele_microspadix))	Sabal_domingensis)))	(Pseudophoenix_vinifera	(Oenocarpus_bataua	Nypa_fruticans)))	(Iriartea_deltoidea	Orania_palindan)))	Roystonea_regia)	Geonoma_undata)	(Pelagodoxa_henryana	Prestoea_acuminata))))	Calamus_caryotoides);
((Veitchia_spiralis	(Heterospathe_cagayanensis	(Geonoma_undata	((Prestoea_acuminata	Pelagodoxa_henryana)	((((((((Serenoa_repens	((Phoenix_dactylifera	(Elaeis_guineensis	Reinhardtia_simplex))	Elaeis_oleifera))	(Reinhardtia_gracilis	Attalea_speciosa))	((Oenocarpus_bataua	Nypa_fruticans)	(((Sabal_domingensis	(Dypsis_decaryi	Kentiopsis_piersoniorum))	Hydriastele_microspadix)	Reinhardtia_paiewonskiana)))	Reinhardtia_latisecta)	(Bactris_major	Iriartea_deltoidea))	(Roystonea_regia	Pseudophoenix_vinifera))	Orania_palindan)	Sclerosperma_profizianum)))))	Calamus_caryotoides);
((Veitchia_spiralis	(Heterospathe_cagayanensis	((((((((Serenoa_repens	((Phoenix_dactylifera	Reinhardtia_simplex)	(Elaeis_guineensis	Elaeis_oleifera)))	Attalea_speciosa)	((Reinhardtia_gracilis	((Bactris_major	Hydriastele_microspadix)	((Dypsis_decaryi	Kentiopsis_piersoniorum)	(Sabal_domingensis	Reinhardtia_paiewonskiana))))	Reinhardtia_latisecta))	((Roystonea_regia	(Oenocarpus_bataua	Nypa_fruticans))	(Iriartea_deltoidea	Pseudophoenix_vinifera)))	Orania_palindan)	Sclerosperma_profizianum)	(Pelagodoxa_henryana	Geonoma_undata))	Prestoea_acuminata)))	Calamus_caryotoides);
((Veitchia_spiralis	(Heterospathe_cagayanensis	(Orania_palindan	(((Sclerosperma_profizianum	(Pelagodoxa_henryana	Geonoma_undata))	Prestoea_acuminata)	(Iriartea_deltoidea	((Pseudophoenix_vinifera	Roystonea_regia)	((Oenocarpus_bataua	Nypa_fruticans)	(((((Elaeis_guineensis	Phoenix_dactylifera)	Reinhardtia_simplex)	Elaeis_oleifera)	(Reinhardtia_gracilis	Attalea_speciosa))	((Serenoa_repens	((Sabal_domingensis	(Hydriastele_microspadix	(Dypsis_decaryi	Kentiopsis_piersoniorum)))	(Bactris_major	Reinhardtia_paiewonskiana)))	Reinhardtia_latisecta)))))))))	Calamus_caryotoides);
((Veitchia_spiralis	(Heterospathe_cagayanensis	(((Pelagodoxa_henryana	Geonoma_undata)	((((Pseudophoenix_vinifera	((Iriartea_deltoidea	(Oenocarpus_bataua	Nypa_fruticans))	Orania_palindan))	Roystonea_regia)	Sclerosperma_profizianum)	((Bactris_major	((Serenoa_repens	(((Reinhardtia_gracilis	(Phoenix_dactylifera	Elaeis_guineensis))	Reinhardtia_simplex)	Elaeis_oleifera))	Attalea_speciosa))	((Hydriastele_microspadix	((Reinhardtia_paiewonskiana	Kentiopsis_piersoniorum)	(Dypsis_decaryi	Sabal_domingensis)))	Reinhardtia_latisecta))))	Prestoea_acuminata)))	Calamus_caryotoides);
((Veitchia_spiralis	(Heterospathe_cagayanensis	(Prestoea_acuminata	(((Orania_palindan	((Iriartea_deltoidea	(((((((((Phoenix_dactylifera	Elaeis_guineensis)	Reinhardtia_simplex)	Elaeis_oleifera)	Serenoa_repens)	Reinhardtia_gracilis)	Attalea_speciosa)	(((Sabal_domingensis	(Kentiopsis_piersoniorum	Dypsis_decaryi))	(Bactris_major	Hydriastele_microspadix))	(Reinhardtia_paiewonskiana	Reinhardtia_latisecta)))	Roystonea_regia)	(Pseudophoenix_vinifera	(Oenocarpus_bataua	Nypa_fruticans))))	Sclerosperma_profizianum))	Pelagodoxa_henryana)	Geonoma_undata))))	Calamus_caryotoides);
(((Heterospathe_cagayanensis	(((((Pseudophoenix_vinifera	Roystonea_regia)	Sclerosperma_profizianum)	(Pelagodoxa_henryana	(Bactris_major	(Veitchia_spiralis	Geonoma_undata))))	((Prestoea_acuminata	((Serenoa_repens	Iriartea_deltoidea)	((Oenocarpus_bataua	Nypa_fruticans)	(Reinhardtia_paiewonskiana	(((Orania_palindan	(Hydriastele_microspadix	(Dypsis_decaryi	Kentiopsis_piersoniorum)))	Reinhardtia_gracilis)	Sabal_domingensis)))))	Attalea_speciosa))	Reinhardtia_latisecta))	(Elaeis_oleifera	(Reinhardtia_simplex	(Phoenix_dactylifera	Elaeis_guineensis))))	Calamus_caryotoides);
(((Prestoea_acuminata	(((Roystonea_regia	((((Veitchia_spiralis	(((Reinhardtia_gracilis	(Oenocarpus_bataua	Bactris_major))	Serenoa_repens)	Attalea_speciosa))	(Reinhardtia_latisecta	((Reinhardtia_paiewonskiana	Sabal_domingensis)	(Hydriastele_microspadix	(Dypsis_decaryi	Kentiopsis_piersoniorum)))))	((Elaeis_oleifera	(Reinhardtia_simplex	(Phoenix_dactylifera	Elaeis_guineensis)))	Iriartea_deltoidea))	Sclerosperma_profizianum))	(Orania_palindan	(Nypa_fruticans	Pseudophoenix_vinifera)))	Heterospathe_cagayanensis))	(Pelagodoxa_henryana	Geonoma_undata))	Calamus_caryotoides);
(((Prestoea_acuminata	((Orania_palindan	(Sclerosperma_profizianum	(Roystonea_regia	(((((Veitchia_spiralis	((Serenoa_repens	Reinhardtia_gracilis)	Attalea_speciosa))	Bactris_major)	(Reinhardtia_latisecta	((Sabal_domingensis	(Hydriastele_microspadix	(Dypsis_decaryi	Kentiopsis_piersoniorum)))	Reinhardtia_paiewonskiana)))	(Pseudophoenix_vinifera	(Oenocarpus_bataua	Nypa_fruticans)))	(((Phoenix_dactylifera	(Elaeis_guineensis	Elaeis_oleifera))	Reinhardtia_simplex)	Iriartea_deltoidea)))))	(Pelagodoxa_henryana	Geonoma_undata)))	Heterospathe_cagayanensis)	Calamus_caryotoides);
((((Phoenix_dactylifera	(Elaeis_guineensis	Elaeis_oleifera))	Reinhardtia_simplex)	(Iriartea_deltoidea	((((Orania_palindan	(Veitchia_spiralis	Geonoma_undata))	Pelagodoxa_henryana)	((Prestoea_acuminata	Roystonea_regia)	((Pseudophoenix_vinifera	Nypa_fruticans)	Sclerosperma_profizianum)))	(Oenocarpus_bataua	((Serenoa_repens	(Bactris_major	Attalea_speciosa))	((Reinhardtia_gracilis	(Heterospathe_cagayanensis	Reinhardtia_latisecta))	((Hydriastele_microspadix	(Dypsis_decaryi	Kentiopsis_piersoniorum))	(Reinhardtia_paiewonskiana	Sabal_domingensis))))))))	Calamus_caryotoides);
((((((Prestoea_acuminata	Roystonea_regia)	Sclerosperma_profizianum)	((Pseudophoenix_vinifera	(Pelagodoxa_henryana	(((Oenocarpus_bataua	Veitchia_spiralis)	Geonoma_undata)	Bactris_major)))	((Reinhardtia_gracilis	((Serenoa_repens	(Nypa_fruticans	((Reinhardtia_simplex	(Phoenix_dactylifera	Elaeis_guineensis))	Elaeis_oleifera)))	Iriartea_deltoidea))	(Attalea_speciosa	Orania_palindan))))	((Hydriastele_microspadix	(Dypsis_decaryi	Kentiopsis_piersoniorum))	(Reinhardtia_paiewonskiana	Sabal_domingensis)))	(Heterospathe_cagayanensis	Reinhardtia_latisecta))	Calamus_caryotoides);
((Veitchia_spiralis	((((Prestoea_acuminata	((Pelagodoxa_henryana	(((((((Dypsis_decaryi	Kentiopsis_piersoniorum)	Hydriastele_microspadix)	Sabal_domingensis)	((Reinhardtia_paiewonskiana	Reinhardtia_latisecta)	((Attalea_speciosa	Bactris_major)	Serenoa_repens)))	Roystonea_regia)	(Pseudophoenix_vinifera	Nypa_fruticans))	Iriartea_deltoidea))	Sclerosperma_profizianum))	((Oenocarpus_bataua	Orania_palindan)	Geonoma_undata))	Heterospathe_cagayanensis)	((Reinhardtia_simplex	(Reinhardtia_gracilis	(Phoenix_dactylifera	Elaeis_guineensis)))	Elaeis_oleifera)))	Calamus_caryotoides);
((Veitchia_spiralis	(Reinhardtia_gracilis	((((Pelagodoxa_henryana	Prestoea_acuminata)	Geonoma_undata)	((Orania_palindan	(Roystonea_regia	(Iriartea_deltoidea	(((Oenocarpus_bataua	Nypa_fruticans)	Reinhardtia_latisecta)	((((((Dypsis_decaryi	Kentiopsis_piersoniorum)	Hydriastele_microspadix)	Sabal_domingensis)	(Serenoa_repens	(Bactris_major	Reinhardtia_paiewonskiana)))	Pseudophoenix_vinifera)	((Reinhardtia_simplex	(Phoenix_dactylifera	(Elaeis_guineensis	Elaeis_oleifera)))	Attalea_speciosa))))))	Sclerosperma_profizianum))	Heterospathe_cagayanensis)))	Calamus_caryotoides);
((((((((Orania_palindan	((Oenocarpus_bataua	Pseudophoenix_vinifera)	(((Reinhardtia_latisecta	(Attalea_speciosa	((((Dypsis_decaryi	Kentiopsis_piersoniorum)	Hydriastele_microspadix)	Sabal_domingensis)	(Serenoa_repens	(Bactris_major	Reinhardtia_paiewonskiana)))))	(Nypa_fruticans	Roystonea_regia))	Iriartea_deltoidea)))	Sclerosperma_profizianum)	Geonoma_undata)	(Prestoea_acuminata	Heterospathe_cagayanensis))	Pelagodoxa_henryana)	Veitchia_spiralis)	(Reinhardtia_gracilis	((Reinhardtia_simplex	(Phoenix_dactylifera	Elaeis_guineensis))	Elaeis_oleifera)))	Calamus_caryotoides);
((((Oenocarpus_bataua	Veitchia_spiralis)	((Prestoea_acuminata	((Sclerosperma_profizianum	((Roystonea_regia	((Attalea_speciosa	Orania_palindan)	(((Reinhardtia_simplex	(Phoenix_dactylifera	Elaeis_guineensis))	Elaeis_oleifera)	(Bactris_major	Iriartea_deltoidea))))	((Dypsis_decaryi	(Kentiopsis_piersoniorum	((((Serenoa_repens	Pseudophoenix_vinifera)	Nypa_fruticans)	Hydriastele_microspadix)	Sabal_domingensis)))	(Reinhardtia_paiewonskiana	Reinhardtia_latisecta))))	(Pelagodoxa_henryana	Geonoma_undata)))	Heterospathe_cagayanensis))	Reinhardtia_gracilis)	Calamus_caryotoides);
((Veitchia_spiralis	((((((Bactris_major	Iriartea_deltoidea)	(Pseudophoenix_vinifera	(Orania_palindan	(Oenocarpus_bataua	Nypa_fruticans))))	((Reinhardtia_gracilis	Sclerosperma_profizianum)	(Roystonea_regia	((((((Reinhardtia_simplex	(Phoenix_dactylifera	Elaeis_guineensis))	Elaeis_oleifera)	Serenoa_repens)	Attalea_speciosa)	Reinhardtia_latisecta)	(Sabal_domingensis	(((Dypsis_decaryi	Kentiopsis_piersoniorum)	Hydriastele_microspadix)	Reinhardtia_paiewonskiana))))))	(Pelagodoxa_henryana	Geonoma_undata))	Prestoea_acuminata)	Heterospathe_cagayanensis))	Calamus_caryotoides);
((((Heterospathe_cagayanensis	Prestoea_acuminata)	(Geonoma_undata	Pelagodoxa_henryana))	((Sclerosperma_profizianum	Orania_palindan)	((Nypa_fruticans	(((Reinhardtia_gracilis	(Elaeis_oleifera	(Elaeis_guineensis	Phoenix_dactylifera)))	Reinhardtia_simplex)	Iriartea_deltoidea))	(Roystonea_regia	(Pseudophoenix_vinifera	((((Veitchia_spiralis	Oenocarpus_bataua)	(Serenoa_repens	Attalea_speciosa))	(Bactris_major	(Sabal_domingensis	(Reinhardtia_paiewonskiana	(Kentiopsis_piersoniorum	(Dypsis_decaryi	Hydriastele_microspadix))))))	Reinhardtia_latisecta))))))	Calamus_caryotoides);
(((Reinhardtia_gracilis	Roystonea_regia)	((Orania_palindan	(Sclerosperma_profizianum	(((Heterospathe_cagayanensis	(Veitchia_spiralis	Oenocarpus_bataua))	Prestoea_acuminata)	(Geonoma_undata	Pelagodoxa_henryana))))	(Iriartea_deltoidea	((Nypa_fruticans	Pseudophoenix_vinifera)	((Reinhardtia_latisecta	((Serenoa_repens	((Phoenix_dactylifera	(Elaeis_oleifera	Elaeis_guineensis))	Reinhardtia_simplex))	Attalea_speciosa))	(Bactris_major	(Reinhardtia_paiewonskiana	((Hydriastele_microspadix	(Kentiopsis_piersoniorum	Dypsis_decaryi))	Sabal_domingensis))))))))	Calamus_caryotoides);
((((((((Roystonea_regia	(Hydriastele_microspadix	(Kentiopsis_piersoniorum	Dypsis_decaryi)))	(Sabal_domingensis	((Serenoa_repens	(Elaeis_oleifera	((Phoenix_dactylifera	Elaeis_guineensis)	Reinhardtia_simplex)))	(Reinhardtia_paiewonskiana	Reinhardtia_latisecta))))	(Bactris_major	Iriartea_deltoidea))	((((Prestoea_acuminata	Pelagodoxa_henryana)	(Heterospathe_cagayanensis	Geonoma_undata))	Orania_palindan)	Sclerosperma_profizianum))	((Oenocarpus_bataua	Veitchia_spiralis)	Attalea_speciosa))	(Nypa_fruticans	Pseudophoenix_vinifera))	Reinhardtia_gracilis)	Calamus_caryotoides);
((Veitchia_spiralis	(Heterospathe_cagayanensis	(((Sclerosperma_profizianum	Prestoea_acuminata)	(((Attalea_speciosa	(Reinhardtia_latisecta	((Serenoa_repens	((Reinhardtia_gracilis	(Phoenix_dactylifera	Reinhardtia_simplex))	(Elaeis_oleifera	Elaeis_guineensis)))	(((Kentiopsis_piersoniorum	(Dypsis_decaryi	Reinhardtia_paiewonskiana))	Sabal_domingensis)	Hydriastele_microspadix))))	((Roystonea_regia	(Bactris_major	Iriartea_deltoidea))	(Pseudophoenix_vinifera	(Oenocarpus_bataua	Nypa_fruticans))))	(Pelagodoxa_henryana	Geonoma_undata)))	Orania_palindan)))	Calamus_caryotoides);
(((((Elaeis_guineensis	Phoenix_dactylifera)	Elaeis_oleifera)	Reinhardtia_simplex)	(Bactris_major	(Iriartea_deltoidea	(Serenoa_repens	(Roystonea_regia	((Pseudophoenix_vinifera	(Reinhardtia_latisecta	(((Sabal_domingensis	Reinhardtia_paiewonskiana)	(Hydriastele_microspadix	(Kentiopsis_piersoniorum	Dypsis_decaryi)))	(Oenocarpus_bataua	Nypa_fruticans))))	(((Prestoea_acuminata	(Orania_palindan	Heterospathe_cagayanensis))	(Sclerosperma_profizianum	(Pelagodoxa_henryana	Geonoma_undata)))	(Attalea_speciosa	(Reinhardtia_gracilis	Veitchia_spiralis)))))))))	Calamus_caryotoides);
((Phoenix_dactylifera	((Reinhardtia_simplex	(Elaeis_oleifera	(Serenoa_repens	((((Sabal_domingensis	(Hydriastele_microspadix	(Kentiopsis_piersoniorum	Dypsis_decaryi)))	(Reinhardtia_paiewonskiana	Reinhardtia_latisecta))	((((Orania_palindan	Oenocarpus_bataua)	Nypa_fruticans)	((((Bactris_major	Iriartea_deltoidea)	Sclerosperma_profizianum)	((Pelagodoxa_henryana	Geonoma_undata)	Pseudophoenix_vinifera))	(Reinhardtia_gracilis	(Roystonea_regia	Prestoea_acuminata))))	(Veitchia_spiralis	Heterospathe_cagayanensis)))	Attalea_speciosa))))	Elaeis_guineensis))	Calamus_caryotoides);
((Reinhardtia_simplex	((Elaeis_oleifera	(((Attalea_speciosa	((Sclerosperma_profizianum	((Hydriastele_microspadix	((Sabal_domingensis	Kentiopsis_piersoniorum)	Dypsis_decaryi))	Roystonea_regia))	(((Reinhardtia_paiewonskiana	Reinhardtia_latisecta)	(Pseudophoenix_vinifera	Nypa_fruticans))	(Pelagodoxa_henryana	(Geonoma_undata	((Veitchia_spiralis	Heterospathe_cagayanensis)	Prestoea_acuminata))))))	(Iriartea_deltoidea	((Serenoa_repens	Orania_palindan)	(Oenocarpus_bataua	Reinhardtia_gracilis))))	Bactris_major))	(Elaeis_guineensis	Phoenix_dactylifera)))	Calamus_caryotoides);
(((Serenoa_repens	((((((((Heterospathe_cagayanensis	(Reinhardtia_gracilis	Veitchia_spiralis))	Prestoea_acuminata)	((Geonoma_undata	Bactris_major)	Pelagodoxa_henryana))	(Orania_palindan	(Pseudophoenix_vinifera	(Oenocarpus_bataua	Nypa_fruticans))))	Sclerosperma_profizianum)	Iriartea_deltoidea)	Roystonea_regia)	(Reinhardtia_latisecta	((((Elaeis_guineensis	Phoenix_dactylifera)	Reinhardtia_simplex)	Elaeis_oleifera)	Attalea_speciosa))))	((Hydriastele_microspadix	(Kentiopsis_piersoniorum	Dypsis_decaryi))	(Sabal_domingensis	Reinhardtia_paiewonskiana)))	Calamus_caryotoides);
((((Elaeis_guineensis	Phoenix_dactylifera)	Reinhardtia_simplex)	(((((((Iriartea_deltoidea	(Roystonea_regia	((((Geonoma_undata	Pelagodoxa_henryana)	((Veitchia_spiralis	(Heterospathe_cagayanensis	Reinhardtia_gracilis))	Prestoea_acuminata))	Orania_palindan)	Sclerosperma_profizianum)))	((Oenocarpus_bataua	Nypa_fruticans)	Pseudophoenix_vinifera))	(Bactris_major	(Hydriastele_microspadix	((Sabal_domingensis	Reinhardtia_paiewonskiana)	(Dypsis_decaryi	Kentiopsis_piersoniorum)))))	Reinhardtia_latisecta)	Attalea_speciosa)	Serenoa_repens)	Elaeis_oleifera))	Calamus_caryotoides);
(((Veitchia_spiralis	(Heterospathe_cagayanensis	(((Pelagodoxa_henryana	Prestoea_acuminata)	Geonoma_undata)	(Orania_palindan	(Sclerosperma_profizianum	((((((Elaeis_oleifera	((Elaeis_guineensis	Phoenix_dactylifera)	Reinhardtia_simplex))	Iriartea_deltoidea)	(Oenocarpus_bataua	Nypa_fruticans))	Pseudophoenix_vinifera)	((Hydriastele_microspadix	((Sabal_domingensis	(Reinhardtia_paiewonskiana	Bactris_major))	(Dypsis_decaryi	Kentiopsis_piersoniorum)))	(Reinhardtia_latisecta	(Attalea_speciosa	Serenoa_repens))))	Roystonea_regia))))))	Reinhardtia_gracilis)	Calamus_caryotoides);
(((Heterospathe_cagayanensis	(((Orania_palindan	(Sclerosperma_profizianum	(Roystonea_regia	((Attalea_speciosa	(Bactris_major	Iriartea_deltoidea))	(Reinhardtia_latisecta	(Pseudophoenix_vinifera	((Sabal_domingensis	((Hydriastele_microspadix	(Dypsis_decaryi	Kentiopsis_piersoniorum))	(Serenoa_repens	Reinhardtia_paiewonskiana)))	(Oenocarpus_bataua	Nypa_fruticans))))))))	(Pelagodoxa_henryana	(Geonoma_undata	((Elaeis_oleifera	(Reinhardtia_simplex	(Elaeis_guineensis	Phoenix_dactylifera)))	Reinhardtia_gracilis))))	Prestoea_acuminata))	Veitchia_spiralis)	Calamus_caryotoides);
(((Heterospathe_cagayanensis	(Reinhardtia_latisecta	((((((Oenocarpus_bataua	Nypa_fruticans)	((((Orania_palindan	Pelagodoxa_henryana)	((Geonoma_undata	(((Elaeis_guineensis	Elaeis_oleifera)	(Reinhardtia_gracilis	Phoenix_dactylifera))	Reinhardtia_simplex))	Sclerosperma_profizianum))	Iriartea_deltoidea)	Pseudophoenix_vinifera))	Roystonea_regia)	(((((Serenoa_repens	Hydriastele_microspadix)	Reinhardtia_paiewonskiana)	Dypsis_decaryi)	(Sabal_domingensis	Kentiopsis_piersoniorum))	Bactris_major))	Attalea_speciosa)	Prestoea_acuminata)))	Veitchia_spiralis)	Calamus_caryotoides);
(((Heterospathe_cagayanensis	(Prestoea_acuminata	(((Geonoma_undata	Reinhardtia_gracilis)	Sclerosperma_profizianum)	(((Pseudophoenix_vinifera	(((Bactris_major	Iriartea_deltoidea)	Reinhardtia_latisecta)	(((Sabal_domingensis	Reinhardtia_paiewonskiana)	((Hydriastele_microspadix	Kentiopsis_piersoniorum)	Dypsis_decaryi))	((Oenocarpus_bataua	Nypa_fruticans)	(Attalea_speciosa	((Elaeis_oleifera	(Reinhardtia_simplex	(Elaeis_guineensis	Phoenix_dactylifera)))	Serenoa_repens))))))	Roystonea_regia)	(Orania_palindan	Pelagodoxa_henryana)))))	Veitchia_spiralis)	Calamus_caryotoides);
(((Heterospathe_cagayanensis	(Prestoea_acuminata	(((((Orania_palindan	((Sabal_domingensis	Reinhardtia_paiewonskiana)	(Hydriastele_microspadix	(Kentiopsis_piersoniorum	Dypsis_decaryi))))	Sclerosperma_profizianum)	((((Nypa_fruticans	(Attalea_speciosa	Serenoa_repens))	(((Elaeis_oleifera	(Reinhardtia_simplex	(Elaeis_guineensis	Phoenix_dactylifera)))	Bactris_major)	Iriartea_deltoidea))	Roystonea_regia)	(Reinhardtia_gracilis	(Oenocarpus_bataua	Pseudophoenix_vinifera))))	Reinhardtia_latisecta)	(Geonoma_undata	Pelagodoxa_henryana))))	Veitchia_spiralis)	Calamus_caryotoides);
((((Attalea_speciosa	(((((Roystonea_regia	Iriartea_deltoidea)	((Sclerosperma_profizianum	Orania_palindan)	((((Phoenix_dactylifera	Reinhardtia_simplex)	(Elaeis_guineensis	Elaeis_oleifera))	Heterospathe_cagayanensis)	((Pelagodoxa_henryana	Prestoea_acuminata)	Geonoma_undata))))	(Pseudophoenix_vinifera	(Oenocarpus_bataua	Nypa_fruticans)))	((Reinhardtia_paiewonskiana	Reinhardtia_latisecta)	((Kentiopsis_piersoniorum	((Serenoa_repens	Hydriastele_microspadix)	Dypsis_decaryi))	Sabal_domingensis)))	Bactris_major))	Reinhardtia_gracilis)	Veitchia_spiralis)	Calamus_caryotoides);
(((((Bactris_major	Serenoa_repens)	Attalea_speciosa)	(((Reinhardtia_paiewonskiana	Reinhardtia_latisecta)	(((Dypsis_decaryi	Kentiopsis_piersoniorum)	(Reinhardtia_gracilis	Hydriastele_microspadix))	Sabal_domingensis))	(Heterospathe_cagayanensis	(Roystonea_regia	((Sclerosperma_profizianum	((Nypa_fruticans	Geonoma_undata)	(Prestoea_acuminata	Pelagodoxa_henryana)))	(((((Elaeis_guineensis	Phoenix_dactylifera)	Reinhardtia_simplex)	Elaeis_oleifera)	Iriartea_deltoidea)	(Pseudophoenix_vinifera	Orania_palindan)))))))	(Oenocarpus_bataua	Veitchia_spiralis))	Calamus_caryotoides);
((Veitchia_spiralis	((Reinhardtia_latisecta	(Attalea_speciosa	((((((Geonoma_undata	Bactris_major)	Pelagodoxa_henryana)	(((Reinhardtia_gracilis	((Elaeis_guineensis	(Phoenix_dactylifera	Reinhardtia_simplex))	Elaeis_oleifera))	Serenoa_repens)	Iriartea_deltoidea))	Sclerosperma_profizianum)	(Prestoea_acuminata	Roystonea_regia))	(Pseudophoenix_vinifera	(Reinhardtia_paiewonskiana	(Sabal_domingensis	((((Orania_palindan	Hydriastele_microspadix)	Kentiopsis_piersoniorum)	Dypsis_decaryi)	(Oenocarpus_bataua	Nypa_fruticans))))))))	Heterospathe_cagayanensis))	Calamus_caryotoides);
(((Sclerosperma_profizianum	((Iriartea_deltoidea	(Geonoma_undata	Pelagodoxa_henryana))	(Pseudophoenix_vinifera	((Prestoea_acuminata	(Orania_palindan	(Oenocarpus_bataua	Nypa_fruticans)))	(((Sabal_domingensis	(Hydriastele_microspadix	(Kentiopsis_piersoniorum	Dypsis_decaryi)))	(((Reinhardtia_gracilis	((Phoenix_dactylifera	Reinhardtia_simplex)	(Elaeis_oleifera	Elaeis_guineensis)))	Serenoa_repens)	Bactris_major))	((Heterospathe_cagayanensis	(Reinhardtia_paiewonskiana	Reinhardtia_latisecta))	(Veitchia_spiralis	Attalea_speciosa)))))))	Roystonea_regia)	Calamus_caryotoides);
((Heterospathe_cagayanensis	((Prestoea_acuminata	((((Nypa_fruticans	((((Phoenix_dactylifera	Elaeis_guineensis)	Elaeis_oleifera)	Reinhardtia_simplex)	Iriartea_deltoidea))	Roystonea_regia)	(Pseudophoenix_vinifera	(((((Oenocarpus_bataua	Veitchia_spiralis)	Reinhardtia_paiewonskiana)	Reinhardtia_latisecta)	((Hydriastele_microspadix	(Kentiopsis_piersoniorum	Dypsis_decaryi))	Sabal_domingensis))	(((Attalea_speciosa	Serenoa_repens)	Bactris_major)	Reinhardtia_gracilis))))	((Pelagodoxa_henryana	Geonoma_undata)	Sclerosperma_profizianum)))	Orania_palindan))	Calamus_caryotoides);
(((Phoenix_dactylifera	Elaeis_guineensis)	(((Iriartea_deltoidea	(((Pseudophoenix_vinifera	Roystonea_regia)	((((Veitchia_spiralis	Attalea_speciosa)	((((Sabal_domingensis	(Serenoa_repens	Reinhardtia_paiewonskiana))	Reinhardtia_gracilis)	(Hydriastele_microspadix	(Kentiopsis_piersoniorum	Dypsis_decaryi)))	Bactris_major))	Reinhardtia_latisecta)	((Orania_palindan	Sclerosperma_profizianum)	(Prestoea_acuminata	(Heterospathe_cagayanensis	(Pelagodoxa_henryana	Geonoma_undata))))))	(Oenocarpus_bataua	Nypa_fruticans)))	Elaeis_oleifera)	Reinhardtia_simplex))	Calamus_caryotoides);
(((Heterospathe_cagayanensis	(((((Pelagodoxa_henryana	Prestoea_acuminata)	(((((Phoenix_dactylifera	Elaeis_guineensis)	Reinhardtia_simplex)	Elaeis_oleifera)	Iriartea_deltoidea)	(((Nypa_fruticans	Pseudophoenix_vinifera)	((Serenoa_repens	Attalea_speciosa)	(Reinhardtia_latisecta	((Hydriastele_microspadix	((Sabal_domingensis	Reinhardtia_paiewonskiana)	(Dypsis_decaryi	Kentiopsis_piersoniorum)))	Bactris_major))))	(Reinhardtia_gracilis	Roystonea_regia))))	Sclerosperma_profizianum)	Geonoma_undata)	Orania_palindan))	(Oenocarpus_bataua	Veitchia_spiralis))	Calamus_caryotoides);
((Pseudophoenix_vinifera	((Pelagodoxa_henryana	((Bactris_major	Veitchia_spiralis)	Geonoma_undata))	((((Sclerosperma_profizianum	(((Phoenix_dactylifera	Reinhardtia_simplex)	(Elaeis_oleifera	Elaeis_guineensis))	Iriartea_deltoidea))	(Prestoea_acuminata	(Reinhardtia_gracilis	Roystonea_regia)))	(Orania_palindan	(((Kentiopsis_piersoniorum	Dypsis_decaryi)	Hydriastele_microspadix)	Sabal_domingensis)))	((((Nypa_fruticans	Oenocarpus_bataua)	Serenoa_repens)	Attalea_speciosa)	((Reinhardtia_paiewonskiana	Reinhardtia_latisecta)	Heterospathe_cagayanensis)))))	Calamus_caryotoides);
((Heterospathe_cagayanensis	((((Pelagodoxa_henryana	Geonoma_undata)	(((Reinhardtia_paiewonskiana	(Nypa_fruticans	Oenocarpus_bataua))	((Dypsis_decaryi	(Kentiopsis_piersoniorum	(Orania_palindan	Hydriastele_microspadix)))	Sabal_domingensis))	(((Pseudophoenix_vinifera	Sclerosperma_profizianum)	(Reinhardtia_latisecta	((((Reinhardtia_simplex	(Phoenix_dactylifera	Elaeis_guineensis))	(Reinhardtia_gracilis	Elaeis_oleifera))	(Bactris_major	Iriartea_deltoidea))	(Serenoa_repens	Attalea_speciosa))))	Roystonea_regia)))	Prestoea_acuminata)	Veitchia_spiralis))	Calamus_caryotoides);
((((((Pelagodoxa_henryana	Geonoma_undata)	((((((Reinhardtia_gracilis	Serenoa_repens)	(((Reinhardtia_simplex	(Phoenix_dactylifera	Elaeis_guineensis))	Elaeis_oleifera)	(Bactris_major	Iriartea_deltoidea)))	Roystonea_regia)	(((Reinhardtia_latisecta	Pseudophoenix_vinifera)	((Reinhardtia_paiewonskiana	Sabal_domingensis)	(Hydriastele_microspadix	(Dypsis_decaryi	Kentiopsis_piersoniorum))))	((Nypa_fruticans	Oenocarpus_bataua)	Attalea_speciosa)))	Sclerosperma_profizianum)	Orania_palindan))	Prestoea_acuminata)	Heterospathe_cagayanensis)	Veitchia_spiralis)	Calamus_caryotoides);
(((Heterospathe_cagayanensis	(((Pelagodoxa_henryana	(((Reinhardtia_simplex	(Phoenix_dactylifera	Elaeis_guineensis))	Elaeis_oleifera)	Geonoma_undata))	(Sclerosperma_profizianum	((((Attalea_speciosa	Serenoa_repens)	(Bactris_major	Iriartea_deltoidea))	((Nypa_fruticans	((Oenocarpus_bataua	Reinhardtia_gracilis)	Pseudophoenix_vinifera))	((Hydriastele_microspadix	(Reinhardtia_paiewonskiana	(((Orania_palindan	Sabal_domingensis)	Dypsis_decaryi)	Kentiopsis_piersoniorum)))	Reinhardtia_latisecta)))	Roystonea_regia)))	Prestoea_acuminata))	Veitchia_spiralis)	Calamus_caryotoides);
(((Heterospathe_cagayanensis	(((Pelagodoxa_henryana	(((Reinhardtia_simplex	(Phoenix_dactylifera	Elaeis_guineensis))	Elaeis_oleifera)	Geonoma_undata))	((Sclerosperma_profizianum	(((Iriartea_deltoidea	(Oenocarpus_bataua	Nypa_fruticans))	(((Reinhardtia_gracilis	((Hydriastele_microspadix	Dypsis_decaryi)	Kentiopsis_piersoniorum))	Sabal_domingensis)	((Reinhardtia_paiewonskiana	Reinhardtia_latisecta)	(Bactris_major	(Serenoa_repens	Attalea_speciosa)))))	(Roystonea_regia	Pseudophoenix_vinifera)))	Orania_palindan))	Prestoea_acuminata))	Veitchia_spiralis)	Calamus_caryotoides);
(((Heterospathe_cagayanensis	(((Oenocarpus_bataua	((Sclerosperma_profizianum	((((Attalea_speciosa	(((Reinhardtia_simplex	(Phoenix_dactylifera	Elaeis_guineensis))	Elaeis_oleifera)	(Bactris_major	Iriartea_deltoidea)))	Pseudophoenix_vinifera)	((((Serenoa_repens	((Hydriastele_microspadix	(Dypsis_decaryi	Kentiopsis_piersoniorum))	Sabal_domingensis))	Reinhardtia_gracilis)	Nypa_fruticans)	(Reinhardtia_paiewonskiana	Reinhardtia_latisecta)))	Roystonea_regia))	Orania_palindan))	(Pelagodoxa_henryana	Geonoma_undata))	Prestoea_acuminata))	Veitchia_spiralis)	Calamus_caryotoides);
(((Reinhardtia_gracilis	((Dypsis_decaryi	Kentiopsis_piersoniorum)	Hydriastele_microspadix))	(Reinhardtia_paiewonskiana	((((((Roystonea_regia	((Pseudophoenix_vinifera	(Oenocarpus_bataua	Nypa_fruticans))	Orania_palindan))	Iriartea_deltoidea)	Sclerosperma_profizianum)	(Pelagodoxa_henryana	Geonoma_undata))	((((Prestoea_acuminata	Heterospathe_cagayanensis)	(Veitchia_spiralis	((((Reinhardtia_simplex	(Phoenix_dactylifera	Elaeis_guineensis))	Elaeis_oleifera)	Serenoa_repens)	Attalea_speciosa)))	Bactris_major)	Reinhardtia_latisecta))	Sabal_domingensis)))	Calamus_caryotoides);
((((Elaeis_oleifera	(Geonoma_undata	((Sclerosperma_profizianum	((Prestoea_acuminata	(Orania_palindan	Heterospathe_cagayanensis))	((((((Serenoa_repens	(Sabal_domingensis	(((Dypsis_decaryi	Kentiopsis_piersoniorum)	Hydriastele_microspadix)	(Bactris_major	Reinhardtia_paiewonskiana))))	(Reinhardtia_gracilis	((Oenocarpus_bataua	Veitchia_spiralis)	Attalea_speciosa)))	Reinhardtia_latisecta)	Iriartea_deltoidea)	(Nypa_fruticans	Roystonea_regia))	Pseudophoenix_vinifera)))	Pelagodoxa_henryana)))	(Phoenix_dactylifera	Elaeis_guineensis))	Reinhardtia_simplex)	Calamus_caryotoides);
((Heterospathe_cagayanensis	(((Geonoma_undata	Pelagodoxa_henryana)	(((Pseudophoenix_vinifera	(((((Elaeis_guineensis	Phoenix_dactylifera)	Reinhardtia_simplex)	Elaeis_oleifera)	Iriartea_deltoidea)	Roystonea_regia))	Sclerosperma_profizianum)	((Orania_palindan	Nypa_fruticans)	(((((Dypsis_decaryi	Kentiopsis_piersoniorum)	Hydriastele_microspadix)	((Reinhardtia_gracilis	(Serenoa_repens	Attalea_speciosa))	Bactris_major))	(Oenocarpus_bataua	((Veitchia_spiralis	Reinhardtia_paiewonskiana)	Reinhardtia_latisecta)))	Sabal_domingensis))))	Prestoea_acuminata))	Calamus_caryotoides);
(((Heterospathe_cagayanensis	((Prestoea_acuminata	(Pelagodoxa_henryana	Geonoma_undata))	((Orania_palindan	Sclerosperma_profizianum)	(((Iriartea_deltoidea	(Reinhardtia_simplex	((Elaeis_guineensis	Elaeis_oleifera)	Phoenix_dactylifera)))	((Oenocarpus_bataua	Nypa_fruticans)	Pseudophoenix_vinifera))	((Attalea_speciosa	((((Sabal_domingensis	Reinhardtia_gracilis)	(Reinhardtia_paiewonskiana	(Serenoa_repens	Bactris_major)))	(Hydriastele_microspadix	(Dypsis_decaryi	Kentiopsis_piersoniorum)))	Reinhardtia_latisecta))	Roystonea_regia)))))	Veitchia_spiralis)	Calamus_caryotoides);
(((Heterospathe_cagayanensis	(((Prestoea_acuminata	Pelagodoxa_henryana)	(((((((Reinhardtia_gracilis	((Dypsis_decaryi	Kentiopsis_piersoniorum)	Hydriastele_microspadix))	((Oenocarpus_bataua	Nypa_fruticans)	Reinhardtia_paiewonskiana))	Sabal_domingensis)	Pseudophoenix_vinifera)	(((Serenoa_repens	(Iriartea_deltoidea	(Bactris_major	(Reinhardtia_simplex	((Elaeis_guineensis	Elaeis_oleifera)	Phoenix_dactylifera)))))	Attalea_speciosa)	(Roystonea_regia	Reinhardtia_latisecta)))	Orania_palindan)	Sclerosperma_profizianum))	Geonoma_undata))	Veitchia_spiralis)	Calamus_caryotoides);
(((Heterospathe_cagayanensis	((Prestoea_acuminata	((((Pseudophoenix_vinifera	(Oenocarpus_bataua	Nypa_fruticans))	Roystonea_regia)	(Iriartea_deltoidea	((Attalea_speciosa	(((Phoenix_dactylifera	Elaeis_guineensis)	(Reinhardtia_simplex	Elaeis_oleifera))	Reinhardtia_gracilis))	(((((Dypsis_decaryi	Kentiopsis_piersoniorum)	Hydriastele_microspadix)	Sabal_domingensis)	(Serenoa_repens	Reinhardtia_paiewonskiana))	(Bactris_major	Reinhardtia_latisecta)))))	((Pelagodoxa_henryana	Geonoma_undata)	Sclerosperma_profizianum)))	Orania_palindan))	Veitchia_spiralis)	Calamus_caryotoides);
(((Heterospathe_cagayanensis	(Reinhardtia_latisecta	((((Reinhardtia_paiewonskiana	Sabal_domingensis)	((Dypsis_decaryi	Kentiopsis_piersoniorum)	Hydriastele_microspadix))	(((Reinhardtia_gracilis	Attalea_speciosa)	(Serenoa_repens	(((Reinhardtia_simplex	Phoenix_dactylifera)	Elaeis_guineensis)	Elaeis_oleifera)))	((((Iriartea_deltoidea	(Orania_palindan	Geonoma_undata))	Pelagodoxa_henryana)	((Prestoea_acuminata	Roystonea_regia)	Sclerosperma_profizianum))	(Pseudophoenix_vinifera	(Oenocarpus_bataua	Nypa_fruticans)))))	Bactris_major)))	Veitchia_spiralis)	Calamus_caryotoides);
((Heterospathe_cagayanensis	(Prestoea_acuminata	(((Orania_palindan	Sclerosperma_profizianum)	(Oenocarpus_bataua	((((Reinhardtia_latisecta	(Nypa_fruticans	((Sabal_domingensis	(Reinhardtia_gracilis	Reinhardtia_paiewonskiana))	((Dypsis_decaryi	Kentiopsis_piersoniorum)	Hydriastele_microspadix))))	(Pseudophoenix_vinifera	(Serenoa_repens	(((Phoenix_dactylifera	Elaeis_guineensis)	Elaeis_oleifera)	Reinhardtia_simplex))))	((Iriartea_deltoidea	Bactris_major)	Roystonea_regia))	(Veitchia_spiralis	Attalea_speciosa))))	(Pelagodoxa_henryana	Geonoma_undata))))	Calamus_caryotoides);
((((Reinhardtia_simplex	Phoenix_dactylifera)	(Elaeis_guineensis	Elaeis_oleifera))	(Geonoma_undata	(((Heterospathe_cagayanensis	Prestoea_acuminata)	(Orania_palindan	((((((((Dypsis_decaryi	Kentiopsis_piersoniorum)	Hydriastele_microspadix)	(((Oenocarpus_bataua	Nypa_fruticans)	Reinhardtia_paiewonskiana)	Sabal_domingensis))	Reinhardtia_gracilis)	(Reinhardtia_latisecta	Pseudophoenix_vinifera))	(Veitchia_spiralis	(Attalea_speciosa	Serenoa_repens)))	((Iriartea_deltoidea	Bactris_major)	Roystonea_regia))	Sclerosperma_profizianum)))	Pelagodoxa_henryana)))	Calamus_caryotoides);
(((Veitchia_spiralis	Heterospathe_cagayanensis)	((Geonoma_undata	(((((((((Reinhardtia_simplex	Phoenix_dactylifera)	(Elaeis_guineensis	Elaeis_oleifera))	Serenoa_repens)	Attalea_speciosa)	((((Dypsis_decaryi	Kentiopsis_piersoniorum)	Hydriastele_microspadix)	Sabal_domingensis)	(Reinhardtia_paiewonskiana	(Reinhardtia_gracilis	Reinhardtia_latisecta))))	(Pseudophoenix_vinifera	(Orania_palindan	(Oenocarpus_bataua	Nypa_fruticans))))	(Sclerosperma_profizianum	(Iriartea_deltoidea	Bactris_major)))	Roystonea_regia)	Pelagodoxa_henryana))	Prestoea_acuminata))	Calamus_caryotoides);
((Veitchia_spiralis	(((Reinhardtia_latisecta	((Pseudophoenix_vinifera	Prestoea_acuminata)	((Pelagodoxa_henryana	((Bactris_major	((Oenocarpus_bataua	Nypa_fruticans)	Geonoma_undata))	(((Reinhardtia_paiewonskiana	Sabal_domingensis)	(Hydriastele_microspadix	((Kentiopsis_piersoniorum	Orania_palindan)	Dypsis_decaryi)))	Sclerosperma_profizianum)))	(((Serenoa_repens	Attalea_speciosa)	Iriartea_deltoidea)	(Roystonea_regia	Reinhardtia_gracilis)))))	Heterospathe_cagayanensis)	(((Phoenix_dactylifera	Elaeis_guineensis)	Elaeis_oleifera)	Reinhardtia_simplex)))	Calamus_caryotoides);
((Heterospathe_cagayanensis	(((((Reinhardtia_simplex	(Phoenix_dactylifera	Elaeis_guineensis))	Elaeis_oleifera)	Geonoma_undata)	(Pelagodoxa_henryana	((((((((Bactris_major	(Serenoa_repens	((Hydriastele_microspadix	(Kentiopsis_piersoniorum	Dypsis_decaryi))	Sabal_domingensis)))	Reinhardtia_gracilis)	(Reinhardtia_latisecta	Reinhardtia_paiewonskiana))	Attalea_speciosa)	((((Oenocarpus_bataua	Nypa_fruticans)	Roystonea_regia)	Orania_palindan)	Pseudophoenix_vinifera))	Iriartea_deltoidea)	Sclerosperma_profizianum)	Prestoea_acuminata)))	Veitchia_spiralis))	Calamus_caryotoides);
((Heterospathe_cagayanensis	((((Orania_palindan	(((Reinhardtia_gracilis	((((Elaeis_guineensis	(Reinhardtia_simplex	Phoenix_dactylifera))	Elaeis_oleifera)	Serenoa_repens)	Iriartea_deltoidea))	Attalea_speciosa)	(((Reinhardtia_latisecta	Reinhardtia_paiewonskiana)	(((Kentiopsis_piersoniorum	Dypsis_decaryi)	Hydriastele_microspadix)	Sabal_domingensis))	(Roystonea_regia	(Nypa_fruticans	(Bactris_major	Pseudophoenix_vinifera))))))	Sclerosperma_profizianum)	((Pelagodoxa_henryana	Prestoea_acuminata)	Geonoma_undata))	(Oenocarpus_bataua	Veitchia_spiralis)))	Calamus_caryotoides);
(((((Phoenix_dactylifera	Elaeis_guineensis)	Reinhardtia_simplex)	(Serenoa_repens	((Attalea_speciosa	((((Reinhardtia_gracilis	Roystonea_regia)	(((Hydriastele_microspadix	(Kentiopsis_piersoniorum	Dypsis_decaryi))	Reinhardtia_paiewonskiana)	Sabal_domingensis))	(((Prestoea_acuminata	((Orania_palindan	(Veitchia_spiralis	Heterospathe_cagayanensis))	Sclerosperma_profizianum))	(Geonoma_undata	Pelagodoxa_henryana))	(Nypa_fruticans	Pseudophoenix_vinifera)))	Reinhardtia_latisecta))	(Iriartea_deltoidea	(Bactris_major	Oenocarpus_bataua)))))	Elaeis_oleifera)	Calamus_caryotoides);
((Veitchia_spiralis	(Heterospathe_cagayanensis	(Orania_palindan	((((Geonoma_undata	Pelagodoxa_henryana)	Sclerosperma_profizianum)	Prestoea_acuminata)	((((Attalea_speciosa	((Reinhardtia_paiewonskiana	Reinhardtia_latisecta)	((Bactris_major	((Hydriastele_microspadix	(Kentiopsis_piersoniorum	Dypsis_decaryi))	Sabal_domingensis))	((Elaeis_oleifera	(((Reinhardtia_gracilis	Phoenix_dactylifera)	Elaeis_guineensis)	Reinhardtia_simplex))	Serenoa_repens))))	Pseudophoenix_vinifera)	((Oenocarpus_bataua	Nypa_fruticans)	Roystonea_regia))	Iriartea_deltoidea)))))	Calamus_caryotoides);
((Heterospathe_cagayanensis	(Orania_palindan	(Prestoea_acuminata	(((Geonoma_undata	Pelagodoxa_henryana)	Sclerosperma_profizianum)	(((Bactris_major	Iriartea_deltoidea)	Roystonea_regia)	((Hydriastele_microspadix	(((((Oenocarpus_bataua	Nypa_fruticans)	Reinhardtia_paiewonskiana)	Sabal_domingensis)	Kentiopsis_piersoniorum)	Dypsis_decaryi))	(Reinhardtia_latisecta	((Veitchia_spiralis	Attalea_speciosa)	((Pseudophoenix_vinifera	((Reinhardtia_gracilis	Elaeis_oleifera)	((Phoenix_dactylifera	Elaeis_guineensis)	Reinhardtia_simplex)))	Serenoa_repens)))))))))	Calamus_caryotoides);
((((Iriartea_deltoidea	(Oenocarpus_bataua	Nypa_fruticans))	((Roystonea_regia	((Bactris_major	((Serenoa_repens	Reinhardtia_paiewonskiana)	(Sabal_domingensis	((Kentiopsis_piersoniorum	Dypsis_decaryi)	Hydriastele_microspadix))))	(Reinhardtia_latisecta	Attalea_speciosa)))	(((Sclerosperma_profizianum	Orania_palindan)	(((Veitchia_spiralis	Geonoma_undata)	Pelagodoxa_henryana)	(Prestoea_acuminata	Heterospathe_cagayanensis)))	Pseudophoenix_vinifera)))	((Elaeis_oleifera	(Reinhardtia_simplex	Reinhardtia_gracilis))	(Phoenix_dactylifera	Elaeis_guineensis)))	Calamus_caryotoides);
((Iriartea_deltoidea	(((((Reinhardtia_paiewonskiana	(Sabal_domingensis	((Kentiopsis_piersoniorum	Dypsis_decaryi)	Hydriastele_microspadix)))	(Oenocarpus_bataua	Nypa_fruticans))	(Roystonea_regia	(((Sclerosperma_profizianum	Orania_palindan)	(((Geonoma_undata	Pelagodoxa_henryana)	(Prestoea_acuminata	Heterospathe_cagayanensis))	Veitchia_spiralis))	((Reinhardtia_gracilis	Pseudophoenix_vinifera)	Reinhardtia_latisecta))))	(Serenoa_repens	Attalea_speciosa))	(Bactris_major	((Elaeis_guineensis	Elaeis_oleifera)	(Reinhardtia_simplex	Phoenix_dactylifera)))))	Calamus_caryotoides);
((((Elaeis_guineensis	Phoenix_dactylifera)	((((Kentiopsis_piersoniorum	Dypsis_decaryi)	Hydriastele_microspadix)	((Serenoa_repens	(Reinhardtia_paiewonskiana	Bactris_major))	(Reinhardtia_latisecta	(Sabal_domingensis	(Attalea_speciosa	(Pseudophoenix_vinifera	(((Sclerosperma_profizianum	Orania_palindan)	((Pelagodoxa_henryana	Prestoea_acuminata)	((Geonoma_undata	Veitchia_spiralis)	Heterospathe_cagayanensis)))	(Iriartea_deltoidea	((Oenocarpus_bataua	Nypa_fruticans)	(Roystonea_regia	Reinhardtia_gracilis))))))))))	Elaeis_oleifera))	Reinhardtia_simplex)	Calamus_caryotoides);
((Veitchia_spiralis	(((Pseudophoenix_vinifera	(Reinhardtia_latisecta	((Sclerosperma_profizianum	((((((Reinhardtia_gracilis	Elaeis_oleifera)	(Reinhardtia_simplex	(Elaeis_guineensis	Phoenix_dactylifera)))	(Attalea_speciosa	(Orania_palindan	(Serenoa_repens	(Nypa_fruticans	Oenocarpus_bataua)))))	Iriartea_deltoidea)	Bactris_major)	Roystonea_regia))	(Geonoma_undata	(Pelagodoxa_henryana	((Reinhardtia_paiewonskiana	((Kentiopsis_piersoniorum	Dypsis_decaryi)	Hydriastele_microspadix))	Sabal_domingensis))))))	Prestoea_acuminata)	Heterospathe_cagayanensis))	Calamus_caryotoides);
((Veitchia_spiralis	((((((Serenoa_repens	((Nypa_fruticans	Oenocarpus_bataua)	(Reinhardtia_latisecta	Reinhardtia_paiewonskiana)))	(Attalea_speciosa	(Sabal_domingensis	(((Kentiopsis_piersoniorum	Dypsis_decaryi)	Hydriastele_microspadix)	Pseudophoenix_vinifera))))	((Roystonea_regia	Orania_palindan)	((Bactris_major	Iriartea_deltoidea)	Sclerosperma_profizianum)))	(((Reinhardtia_gracilis	Elaeis_oleifera)	(Reinhardtia_simplex	(Elaeis_guineensis	Phoenix_dactylifera)))	Geonoma_undata))	(Pelagodoxa_henryana	Prestoea_acuminata))	Heterospathe_cagayanensis))	Calamus_caryotoides);
(((Phoenix_dactylifera	((((Bactris_major	(Iriartea_deltoidea	(((Pseudophoenix_vinifera	(Nypa_fruticans	Oenocarpus_bataua))	Roystonea_regia)	((Reinhardtia_latisecta	((Veitchia_spiralis	Attalea_speciosa)	((Serenoa_repens	Reinhardtia_paiewonskiana)	(Sabal_domingensis	(Hydriastele_microspadix	(Kentiopsis_piersoniorum	Dypsis_decaryi))))))	((((Geonoma_undata	Orania_palindan)	(Prestoea_acuminata	Pelagodoxa_henryana))	Heterospathe_cagayanensis)	Sclerosperma_profizianum)))))	Elaeis_oleifera)	Reinhardtia_simplex)	Elaeis_guineensis))	Reinhardtia_gracilis)	Calamus_caryotoides);
(((Iriartea_deltoidea	((Sclerosperma_profizianum	((((Pelagodoxa_henryana	((Oenocarpus_bataua	Veitchia_spiralis)	Geonoma_undata))	Prestoea_acuminata)	Heterospathe_cagayanensis)	((Nypa_fruticans	Roystonea_regia)	(Pseudophoenix_vinifera	((((Bactris_major	Reinhardtia_paiewonskiana)	(Sabal_domingensis	(Hydriastele_microspadix	(Kentiopsis_piersoniorum	Dypsis_decaryi))))	(Serenoa_repens	Attalea_speciosa))	Reinhardtia_latisecta)))))	Orania_palindan))	(Elaeis_oleifera	((Reinhardtia_simplex	(Elaeis_guineensis	Phoenix_dactylifera))	Reinhardtia_gracilis)))	Calamus_caryotoides);
((((Heterospathe_cagayanensis	(((Orania_palindan	(Sclerosperma_profizianum	(((Hydriastele_microspadix	(Dypsis_decaryi	Kentiopsis_piersoniorum))	(Reinhardtia_paiewonskiana	Sabal_domingensis))	(((Roystonea_regia	Attalea_speciosa)	(Reinhardtia_latisecta	((Serenoa_repens	Pseudophoenix_vinifera)	(Oenocarpus_bataua	Nypa_fruticans))))	(Bactris_major	Iriartea_deltoidea)))))	(Geonoma_undata	Pelagodoxa_henryana))	Prestoea_acuminata))	(((Reinhardtia_gracilis	Phoenix_dactylifera)	(Elaeis_guineensis	Elaeis_oleifera))	Reinhardtia_simplex))	Veitchia_spiralis)	Calamus_caryotoides);
(((((Heterospathe_cagayanensis	((((Sclerosperma_profizianum	((((Reinhardtia_latisecta	(Bactris_major	(Serenoa_repens	Attalea_speciosa)))	(((Hydriastele_microspadix	(Dypsis_decaryi	Sabal_domingensis))	Kentiopsis_piersoniorum)	Reinhardtia_paiewonskiana))	((Iriartea_deltoidea	(Oenocarpus_bataua	Nypa_fruticans))	Pseudophoenix_vinifera))	Roystonea_regia))	Orania_palindan)	(Geonoma_undata	Pelagodoxa_henryana))	Prestoea_acuminata))	Reinhardtia_gracilis)	Veitchia_spiralis)	(((Phoenix_dactylifera	Elaeis_guineensis)	Reinhardtia_simplex)	Elaeis_oleifera))	Calamus_caryotoides);
((((((((((((Hydriastele_microspadix	(Dypsis_decaryi	Kentiopsis_piersoniorum))	Sabal_domingensis)	(Reinhardtia_latisecta	Reinhardtia_paiewonskiana))	(Oenocarpus_bataua	Nypa_fruticans))	(Attalea_speciosa	((((Phoenix_dactylifera	Reinhardtia_simplex)	(Elaeis_guineensis	Elaeis_oleifera))	Serenoa_repens)	Pseudophoenix_vinifera)))	(Bactris_major	Iriartea_deltoidea))	Roystonea_regia)	(Orania_palindan	(Prestoea_acuminata	Sclerosperma_profizianum)))	(Geonoma_undata	Pelagodoxa_henryana))	(Heterospathe_cagayanensis	Veitchia_spiralis))	Reinhardtia_gracilis)	Calamus_caryotoides);
(((((((Reinhardtia_latisecta	Reinhardtia_paiewonskiana)	Attalea_speciosa)	(Bactris_major	(((Serenoa_repens	Hydriastele_microspadix)	(Sabal_domingensis	Kentiopsis_piersoniorum))	Dypsis_decaryi)))	(((Iriartea_deltoidea	Sclerosperma_profizianum)	((Roystonea_regia	Prestoea_acuminata)	((Pelagodoxa_henryana	Orania_palindan)	((Reinhardtia_gracilis	(((Reinhardtia_simplex	Phoenix_dactylifera)	Elaeis_guineensis)	Elaeis_oleifera))	((Oenocarpus_bataua	Nypa_fruticans)	Geonoma_undata)))))	Pseudophoenix_vinifera))	Heterospathe_cagayanensis)	Veitchia_spiralis)	Calamus_caryotoides);
(((Heterospathe_cagayanensis	((((Pelagodoxa_henryana	Geonoma_undata)	(Roystonea_regia	((Pseudophoenix_vinifera	(((Reinhardtia_latisecta	Reinhardtia_paiewonskiana)	((Bactris_major	((Hydriastele_microspadix	(Kentiopsis_piersoniorum	Dypsis_decaryi))	Sabal_domingensis))	Nypa_fruticans))	Attalea_speciosa))	(((((Elaeis_guineensis	Phoenix_dactylifera)	Reinhardtia_gracilis)	Reinhardtia_simplex)	Elaeis_oleifera)	(Iriartea_deltoidea	Serenoa_repens)))))	(Sclerosperma_profizianum	Prestoea_acuminata))	Orania_palindan))	(Oenocarpus_bataua	Veitchia_spiralis))	Calamus_caryotoides);
(((Heterospathe_cagayanensis	(Reinhardtia_latisecta	(((Pseudophoenix_vinifera	Prestoea_acuminata)	((Bactris_major	Iriartea_deltoidea)	(Attalea_speciosa	(((Oenocarpus_bataua	Nypa_fruticans)	((Phoenix_dactylifera	(Elaeis_guineensis	Elaeis_oleifera))	Reinhardtia_simplex))	Serenoa_repens))))	(((((Reinhardtia_gracilis	(Pelagodoxa_henryana	((Reinhardtia_paiewonskiana	(Hydriastele_microspadix	(Kentiopsis_piersoniorum	Dypsis_decaryi)))	Sabal_domingensis)))	Orania_palindan)	Roystonea_regia)	Sclerosperma_profizianum)	Geonoma_undata))))	Veitchia_spiralis)	Calamus_caryotoides);
(((Heterospathe_cagayanensis	((Prestoea_acuminata	(Sclerosperma_profizianum	(((Reinhardtia_latisecta	(Roystonea_regia	(((((Reinhardtia_paiewonskiana	Hydriastele_microspadix)	(Dypsis_decaryi	Kentiopsis_piersoniorum))	Sabal_domingensis)	(Nypa_fruticans	Oenocarpus_bataua))	((Bactris_major	Iriartea_deltoidea)	(Attalea_speciosa	(Serenoa_repens	Reinhardtia_gracilis))))))	Pseudophoenix_vinifera)	(Pelagodoxa_henryana	((((Elaeis_oleifera	Elaeis_guineensis)	Phoenix_dactylifera)	Reinhardtia_simplex)	Geonoma_undata)))))	Orania_palindan))	Veitchia_spiralis)	Calamus_caryotoides);
((((((Reinhardtia_simplex	Elaeis_guineensis)	Phoenix_dactylifera)	Elaeis_oleifera)	Geonoma_undata)	((Pelagodoxa_henryana	((Heterospathe_cagayanensis	Prestoea_acuminata)	(Sclerosperma_profizianum	((((Veitchia_spiralis	Attalea_speciosa)	(Nypa_fruticans	(Serenoa_repens	(Bactris_major	Iriartea_deltoidea))))	Roystonea_regia)	(Reinhardtia_latisecta	((Hydriastele_microspadix	((Dypsis_decaryi	Kentiopsis_piersoniorum)	(Sabal_domingensis	Reinhardtia_paiewonskiana)))	((Reinhardtia_gracilis	Oenocarpus_bataua)	Pseudophoenix_vinifera)))))))	Orania_palindan))	Calamus_caryotoides);
(((((Orania_palindan	Reinhardtia_gracilis)	(Sclerosperma_profizianum	((((((Attalea_speciosa	(Oenocarpus_bataua	Nypa_fruticans))	(Roystonea_regia	(((Hydriastele_microspadix	(Dypsis_decaryi	Kentiopsis_piersoniorum))	Sabal_domingensis)	(Reinhardtia_paiewonskiana	Reinhardtia_latisecta))))	Pseudophoenix_vinifera)	((((Elaeis_guineensis	(Reinhardtia_simplex	Phoenix_dactylifera))	Elaeis_oleifera)	Bactris_major)	(Serenoa_repens	Iriartea_deltoidea)))	(Prestoea_acuminata	Pelagodoxa_henryana))	Geonoma_undata)))	Heterospathe_cagayanensis)	Veitchia_spiralis)	Calamus_caryotoides);
(((((((((Roystonea_regia	Iriartea_deltoidea)	Sclerosperma_profizianum)	((Nypa_fruticans	(Reinhardtia_gracilis	Oenocarpus_bataua))	(Orania_palindan	Pseudophoenix_vinifera)))	(((Pelagodoxa_henryana	Geonoma_undata)	Bactris_major)	(Attalea_speciosa	(((((Serenoa_repens	Hydriastele_microspadix)	Kentiopsis_piersoniorum)	Dypsis_decaryi)	Sabal_domingensis)	(Reinhardtia_paiewonskiana	Reinhardtia_latisecta)))))	Prestoea_acuminata)	Heterospathe_cagayanensis)	(((Elaeis_oleifera	Phoenix_dactylifera)	Reinhardtia_simplex)	Elaeis_guineensis))	Veitchia_spiralis)	Calamus_caryotoides);
((((((Prestoea_acuminata	Sclerosperma_profizianum)	((Pseudophoenix_vinifera	(((Roystonea_regia	(Nypa_fruticans	Oenocarpus_bataua))	Iriartea_deltoidea)	((((Bactris_major	(Reinhardtia_gracilis	Attalea_speciosa))	(Serenoa_repens	(((Elaeis_guineensis	Phoenix_dactylifera)	Reinhardtia_simplex)	Elaeis_oleifera)))	Reinhardtia_latisecta)	((Hydriastele_microspadix	(Dypsis_decaryi	Kentiopsis_piersoniorum))	(Sabal_domingensis	Reinhardtia_paiewonskiana)))))	(Pelagodoxa_henryana	Geonoma_undata)))	Orania_palindan)	Heterospathe_cagayanensis)	Veitchia_spiralis)	Calamus_caryotoides);
((((Heterospathe_cagayanensis	((((((((Nypa_fruticans	Oenocarpus_bataua)	Roystonea_regia)	(Pseudophoenix_vinifera	((Attalea_speciosa	Serenoa_repens)	((Reinhardtia_paiewonskiana	Reinhardtia_latisecta)	(Sabal_domingensis	((Dypsis_decaryi	Kentiopsis_piersoniorum)	((Reinhardtia_gracilis	Bactris_major)	Hydriastele_microspadix)))))))	Iriartea_deltoidea)	Sclerosperma_profizianum)	Orania_palindan)	(Pelagodoxa_henryana	Prestoea_acuminata))	Geonoma_undata))	((Phoenix_dactylifera	Reinhardtia_simplex)	(Elaeis_guineensis	Elaeis_oleifera)))	Veitchia_spiralis)	Calamus_caryotoides);
((Veitchia_spiralis	((Prestoea_acuminata	((((Sclerosperma_profizianum	Roystonea_regia)	Iriartea_deltoidea)	(Pseudophoenix_vinifera	((((((Elaeis_guineensis	Phoenix_dactylifera)	Reinhardtia_simplex)	Elaeis_oleifera)	Attalea_speciosa)	(Reinhardtia_latisecta	((Sabal_domingensis	(((Reinhardtia_paiewonskiana	(Oenocarpus_bataua	((Serenoa_repens	Hydriastele_microspadix)	Reinhardtia_gracilis)))	Kentiopsis_piersoniorum)	Dypsis_decaryi))	Bactris_major)))	(Nypa_fruticans	Orania_palindan))))	(Pelagodoxa_henryana	Geonoma_undata)))	Heterospathe_cagayanensis))	Calamus_caryotoides);
((Veitchia_spiralis	((Pelagodoxa_henryana	Geonoma_undata)	((Prestoea_acuminata	Heterospathe_cagayanensis)	(Sclerosperma_profizianum	(Orania_palindan	((Nypa_fruticans	Pseudophoenix_vinifera)	(Iriartea_deltoidea	((((((Sabal_domingensis	Reinhardtia_paiewonskiana)	((Hydriastele_microspadix	(Dypsis_decaryi	Kentiopsis_piersoniorum))	Oenocarpus_bataua))	Bactris_major)	(Attalea_speciosa	(Serenoa_repens	(Reinhardtia_gracilis	(((Elaeis_guineensis	Phoenix_dactylifera)	Reinhardtia_simplex)	Elaeis_oleifera)))))	Reinhardtia_latisecta)	Roystonea_regia))))))))	Calamus_caryotoides);
((Veitchia_spiralis	(((((Sclerosperma_profizianum	(((((Elaeis_guineensis	Phoenix_dactylifera)	Reinhardtia_simplex)	Elaeis_oleifera)	Iriartea_deltoidea)	Roystonea_regia))	((((((((Sabal_domingensis	Reinhardtia_paiewonskiana)	(Hydriastele_microspadix	(Dypsis_decaryi	Kentiopsis_piersoniorum)))	Reinhardtia_gracilis)	(Oenocarpus_bataua	Bactris_major))	((Attalea_speciosa	Serenoa_repens)	Reinhardtia_latisecta))	Pseudophoenix_vinifera)	Nypa_fruticans)	Orania_palindan))	(Pelagodoxa_henryana	Geonoma_undata))	Prestoea_acuminata)	Heterospathe_cagayanensis))	Calamus_caryotoides);
(((Elaeis_oleifera	(((Bactris_major	((Iriartea_deltoidea	((((((Sabal_domingensis	Serenoa_repens)	(Reinhardtia_gracilis	(Hydriastele_microspadix	(Dypsis_decaryi	Kentiopsis_piersoniorum))))	(Reinhardtia_paiewonskiana	Reinhardtia_latisecta))	Attalea_speciosa)	((Nypa_fruticans	Pseudophoenix_vinifera)	Roystonea_regia))	((Sclerosperma_profizianum	((Prestoea_acuminata	Orania_palindan)	Heterospathe_cagayanensis))	(Pelagodoxa_henryana	Geonoma_undata))))	(Veitchia_spiralis	Oenocarpus_bataua)))	Reinhardtia_simplex)	Phoenix_dactylifera))	Elaeis_guineensis)	Calamus_caryotoides);
(((((Elaeis_guineensis	Elaeis_oleifera)	Reinhardtia_simplex)	Phoenix_dactylifera)	(Geonoma_undata	(((Heterospathe_cagayanensis	Prestoea_acuminata)	((Orania_palindan	((Bactris_major	Iriartea_deltoidea)	(((Oenocarpus_bataua	Veitchia_spiralis)	Reinhardtia_gracilis)	(Serenoa_repens	Attalea_speciosa))))	((Sclerosperma_profizianum	((Reinhardtia_latisecta	Pseudophoenix_vinifera)	(Nypa_fruticans	(Sabal_domingensis	((Reinhardtia_paiewonskiana	Hydriastele_microspadix)	(Kentiopsis_piersoniorum	Dypsis_decaryi))))))	Roystonea_regia)))	Pelagodoxa_henryana)))	Calamus_caryotoides);
(((Prestoea_acuminata	((Pelagodoxa_henryana	((Elaeis_oleifera	((Elaeis_guineensis	Reinhardtia_simplex)	Phoenix_dactylifera))	Geonoma_undata))	(Sclerosperma_profizianum	(((((((Oenocarpus_bataua	Nypa_fruticans)	(Sabal_domingensis	(Reinhardtia_paiewonskiana	((Hydriastele_microspadix	Dypsis_decaryi)	Kentiopsis_piersoniorum))))	Pseudophoenix_vinifera)	Reinhardtia_latisecta)	((Bactris_major	Iriartea_deltoidea)	(Serenoa_repens	Attalea_speciosa)))	(Reinhardtia_gracilis	Roystonea_regia))	Orania_palindan))))	(Heterospathe_cagayanensis	Veitchia_spiralis))	Calamus_caryotoides);
((Veitchia_spiralis	(Heterospathe_cagayanensis	(Prestoea_acuminata	((Pelagodoxa_henryana	((((Elaeis_guineensis	Elaeis_oleifera)	(Phoenix_dactylifera	Reinhardtia_simplex))	Reinhardtia_gracilis)	Geonoma_undata))	((Orania_palindan	((((Dypsis_decaryi	(Hydriastele_microspadix	((Reinhardtia_paiewonskiana	Reinhardtia_latisecta)	((Serenoa_repens	Attalea_speciosa)	Bactris_major))))	Kentiopsis_piersoniorum)	Sabal_domingensis)	(Roystonea_regia	(Pseudophoenix_vinifera	(Iriartea_deltoidea	(Oenocarpus_bataua	Nypa_fruticans))))))	Sclerosperma_profizianum)))))	Calamus_caryotoides);
((Veitchia_spiralis	(Heterospathe_cagayanensis	(Reinhardtia_latisecta	((Pseudophoenix_vinifera	Prestoea_acuminata)	((((((Kentiopsis_piersoniorum	Orania_palindan)	Dypsis_decaryi)	Hydriastele_microspadix)	(Reinhardtia_paiewonskiana	Sabal_domingensis))	Roystonea_regia)	((Sclerosperma_profizianum	((Serenoa_repens	Attalea_speciosa)	(Iriartea_deltoidea	(Oenocarpus_bataua	Nypa_fruticans))))	(Pelagodoxa_henryana	(Bactris_major	((((Reinhardtia_gracilis	(Elaeis_guineensis	Phoenix_dactylifera))	Reinhardtia_simplex)	Elaeis_oleifera)	Geonoma_undata)))))))))	Calamus_caryotoides);
(((Reinhardtia_gracilis	(Reinhardtia_paiewonskiana	((Hydriastele_microspadix	(Dypsis_decaryi	Kentiopsis_piersoniorum))	(Reinhardtia_latisecta	((Pseudophoenix_vinifera	(((Veitchia_spiralis	Oenocarpus_bataua)	Nypa_fruticans)	(Roystonea_regia	(((Geonoma_undata	(Heterospathe_cagayanensis	(Pelagodoxa_henryana	Prestoea_acuminata)))	(Sclerosperma_profizianum	Orania_palindan))	Iriartea_deltoidea))))	((Bactris_major	(((Phoenix_dactylifera	Reinhardtia_simplex)	(Elaeis_oleifera	Elaeis_guineensis))	Serenoa_repens))	Attalea_speciosa))))))	Sabal_domingensis)	Calamus_caryotoides);
((Reinhardtia_paiewonskiana	(Sabal_domingensis	((Hydriastele_microspadix	(Dypsis_decaryi	Kentiopsis_piersoniorum))	(((Serenoa_repens	Reinhardtia_gracilis)	((((Veitchia_spiralis	Oenocarpus_bataua)	Attalea_speciosa)	Reinhardtia_latisecta)	(((Orania_palindan	Nypa_fruticans)	Pseudophoenix_vinifera)	(((Pelagodoxa_henryana	((((Elaeis_guineensis	Phoenix_dactylifera)	Reinhardtia_simplex)	Elaeis_oleifera)	Geonoma_undata))	(Heterospathe_cagayanensis	Prestoea_acuminata))	(Iriartea_deltoidea	(Sclerosperma_profizianum	Roystonea_regia))))))	Bactris_major))))	Calamus_caryotoides);
((Veitchia_spiralis	(Heterospathe_cagayanensis	((Prestoea_acuminata	(((Geonoma_undata	Pelagodoxa_henryana)	Sclerosperma_profizianum)	((((Oenocarpus_bataua	Nypa_fruticans)	Pseudophoenix_vinifera)	((((((((Elaeis_guineensis	Phoenix_dactylifera)	Reinhardtia_simplex)	Elaeis_oleifera)	Serenoa_repens)	Attalea_speciosa)	(Bactris_major	((Reinhardtia_paiewonskiana	Sabal_domingensis)	(Hydriastele_microspadix	(Dypsis_decaryi	Kentiopsis_piersoniorum)))))	Reinhardtia_latisecta)	Iriartea_deltoidea))	(Roystonea_regia	Reinhardtia_gracilis))))	Orania_palindan)))	Calamus_caryotoides);
((Veitchia_spiralis	((Heterospathe_cagayanensis	Reinhardtia_gracilis)	((Prestoea_acuminata	((((((Sabal_domingensis	(Dypsis_decaryi	Kentiopsis_piersoniorum))	Hydriastele_microspadix)	((Oenocarpus_bataua	Nypa_fruticans)	Reinhardtia_paiewonskiana))	(((Reinhardtia_latisecta	(Pseudophoenix_vinifera	(((((Elaeis_guineensis	Phoenix_dactylifera)	Reinhardtia_simplex)	Elaeis_oleifera)	Serenoa_repens)	Attalea_speciosa)))	Roystonea_regia)	(Bactris_major	Iriartea_deltoidea)))	(Geonoma_undata	Pelagodoxa_henryana))	Sclerosperma_profizianum))	Orania_palindan)))	Calamus_caryotoides);
(((Heterospathe_cagayanensis	Reinhardtia_gracilis)	((((Veitchia_spiralis	Geonoma_undata)	Pelagodoxa_henryana)	(((((Reinhardtia_latisecta	((Sabal_domingensis	((Hydriastele_microspadix	Dypsis_decaryi)	Kentiopsis_piersoniorum))	Reinhardtia_paiewonskiana))	(((Oenocarpus_bataua	(((Elaeis_guineensis	Elaeis_oleifera)	(Phoenix_dactylifera	Reinhardtia_simplex))	Serenoa_repens))	Attalea_speciosa)	Bactris_major))	(((Nypa_fruticans	Pseudophoenix_vinifera)	Roystonea_regia)	Iriartea_deltoidea))	Sclerosperma_profizianum)	Orania_palindan))	Prestoea_acuminata))	Calamus_caryotoides);
(((Heterospathe_cagayanensis	((((((Sclerosperma_profizianum	Roystonea_regia)	(((Reinhardtia_latisecta	(Bactris_major	(((Reinhardtia_paiewonskiana	Hydriastele_microspadix)	Sabal_domingensis)	(Dypsis_decaryi	Kentiopsis_piersoniorum))))	(Serenoa_repens	Attalea_speciosa))	Pseudophoenix_vinifera))	((Orania_palindan	Iriartea_deltoidea)	(Oenocarpus_bataua	Nypa_fruticans)))	((Elaeis_oleifera	((Elaeis_guineensis	Phoenix_dactylifera)	(Reinhardtia_gracilis	Reinhardtia_simplex)))	Geonoma_undata))	Pelagodoxa_henryana)	Prestoea_acuminata))	Veitchia_spiralis)	Calamus_caryotoides);
(((Heterospathe_cagayanensis	((((Sclerosperma_profizianum	(Attalea_speciosa	((Roystonea_regia	(Pseudophoenix_vinifera	(Reinhardtia_latisecta	((Oenocarpus_bataua	Nypa_fruticans)	((Dypsis_decaryi	(Kentiopsis_piersoniorum	(Reinhardtia_paiewonskiana	(Serenoa_repens	Hydriastele_microspadix))))	Sabal_domingensis)))))	(Bactris_major	Iriartea_deltoidea))))	Orania_palindan)	((Geonoma_undata	(Elaeis_oleifera	(Phoenix_dactylifera	(Reinhardtia_simplex	Elaeis_guineensis))))	(Reinhardtia_gracilis	Pelagodoxa_henryana)))	Prestoea_acuminata))	Veitchia_spiralis)	Calamus_caryotoides);
(((Heterospathe_cagayanensis	((((Sclerosperma_profizianum	(Geonoma_undata	Pelagodoxa_henryana))	((Roystonea_regia	(((Nypa_fruticans	Attalea_speciosa)	(Reinhardtia_latisecta	(((Reinhardtia_gracilis	(((Elaeis_guineensis	Elaeis_oleifera)	Phoenix_dactylifera)	Reinhardtia_simplex))	Serenoa_repens)	(Oenocarpus_bataua	Pseudophoenix_vinifera))))	(Reinhardtia_paiewonskiana	(Sabal_domingensis	((Dypsis_decaryi	Kentiopsis_piersoniorum)	Hydriastele_microspadix)))))	(Bactris_major	Iriartea_deltoidea)))	Prestoea_acuminata)	Orania_palindan))	Veitchia_spiralis)	Calamus_caryotoides);
((((Elaeis_guineensis	Elaeis_oleifera)	(Phoenix_dactylifera	Reinhardtia_simplex))	(Serenoa_repens	(((((Reinhardtia_paiewonskiana	(Sabal_domingensis	((Dypsis_decaryi	Kentiopsis_piersoniorum)	Hydriastele_microspadix)))	Bactris_major)	((Reinhardtia_latisecta	(((Iriartea_deltoidea	((Orania_palindan	(Sclerosperma_profizianum	(Geonoma_undata	Pelagodoxa_henryana)))	(Heterospathe_cagayanensis	Prestoea_acuminata)))	Roystonea_regia)	((Oenocarpus_bataua	Nypa_fruticans)	Pseudophoenix_vinifera)))	Attalea_speciosa))	Veitchia_spiralis)	Reinhardtia_gracilis)))	Calamus_caryotoides);
((Veitchia_spiralis	(Attalea_speciosa	((Roystonea_regia	(((Sclerosperma_profizianum	(Bactris_major	Iriartea_deltoidea))	(Orania_palindan	((((((Reinhardtia_latisecta	Reinhardtia_paiewonskiana)	Nypa_fruticans)	Sabal_domingensis)	Kentiopsis_piersoniorum)	Dypsis_decaryi)	Hydriastele_microspadix)))	(((((Elaeis_guineensis	Elaeis_oleifera)	(Phoenix_dactylifera	Reinhardtia_simplex))	Geonoma_undata)	Pelagodoxa_henryana)	(Prestoea_acuminata	Heterospathe_cagayanensis))))	(((Reinhardtia_gracilis	Oenocarpus_bataua)	Pseudophoenix_vinifera)	Serenoa_repens))))	Calamus_caryotoides);
(((Heterospathe_cagayanensis	(((((((((((Sabal_domingensis	Reinhardtia_paiewonskiana)	(Dypsis_decaryi	(Kentiopsis_piersoniorum	Hydriastele_microspadix)))	((Bactris_major	Iriartea_deltoidea)	(Attalea_speciosa	(Serenoa_repens	(Reinhardtia_simplex	(Elaeis_oleifera	(Elaeis_guineensis	Phoenix_dactylifera)))))))	Reinhardtia_latisecta)	((Nypa_fruticans	Reinhardtia_gracilis)	Oenocarpus_bataua))	Pseudophoenix_vinifera)	Roystonea_regia)	Sclerosperma_profizianum)	Orania_palindan)	Prestoea_acuminata)	(Geonoma_undata	Pelagodoxa_henryana)))	Veitchia_spiralis)	Calamus_caryotoides);
((((Bactris_major	Veitchia_spiralis)	(Iriartea_deltoidea	(((Geonoma_undata	Pelagodoxa_henryana)	(Heterospathe_cagayanensis	Prestoea_acuminata))	((Pseudophoenix_vinifera	Serenoa_repens)	(Attalea_speciosa	((Reinhardtia_latisecta	Reinhardtia_gracilis)	((Sclerosperma_profizianum	((Sabal_domingensis	((Nypa_fruticans	Oenocarpus_bataua)	Reinhardtia_paiewonskiana))	(((Orania_palindan	Hydriastele_microspadix)	Kentiopsis_piersoniorum)	Dypsis_decaryi)))	Roystonea_regia)))))))	(Elaeis_oleifera	((Elaeis_guineensis	Phoenix_dactylifera)	Reinhardtia_simplex)))	Calamus_caryotoides);
((Attalea_speciosa	((Reinhardtia_gracilis	Veitchia_spiralis)	(((((((((Heterospathe_cagayanensis	Prestoea_acuminata)	Pelagodoxa_henryana)	Geonoma_undata)	Orania_palindan)	Sclerosperma_profizianum)	(Iriartea_deltoidea	(((Elaeis_guineensis	Phoenix_dactylifera)	Reinhardtia_simplex)	Elaeis_oleifera)))	Roystonea_regia)	(Pseudophoenix_vinifera	(Nypa_fruticans	Oenocarpus_bataua)))	(Reinhardtia_latisecta	(Serenoa_repens	(Bactris_major	((((Kentiopsis_piersoniorum	Dypsis_decaryi)	Hydriastele_microspadix)	Reinhardtia_paiewonskiana)	Sabal_domingensis)))))))	Calamus_caryotoides);
((Veitchia_spiralis	(Heterospathe_cagayanensis	(Prestoea_acuminata	((Pelagodoxa_henryana	Geonoma_undata)	(Orania_palindan	(Sclerosperma_profizianum	(Roystonea_regia	(Attalea_speciosa	((Reinhardtia_latisecta	(((Sabal_domingensis	(Kentiopsis_piersoniorum	(Dypsis_decaryi	(Serenoa_repens	Hydriastele_microspadix))))	Reinhardtia_paiewonskiana)	(Nypa_fruticans	Oenocarpus_bataua)))	((Iriartea_deltoidea	Bactris_major)	(((((Elaeis_guineensis	Phoenix_dactylifera)	Reinhardtia_simplex)	Elaeis_oleifera)	Pseudophoenix_vinifera)	Reinhardtia_gracilis)))))))))))	Calamus_caryotoides);
((Veitchia_spiralis	(Heterospathe_cagayanensis	((((Pelagodoxa_henryana	Geonoma_undata)	((((Iriartea_deltoidea	Pseudophoenix_vinifera)	((Roystonea_regia	(Nypa_fruticans	Oenocarpus_bataua))	(Sabal_domingensis	((((Reinhardtia_paiewonskiana	Bactris_major)	Reinhardtia_latisecta)	(Dypsis_decaryi	Kentiopsis_piersoniorum))	((Attalea_speciosa	((((Elaeis_guineensis	Phoenix_dactylifera)	Reinhardtia_simplex)	Elaeis_oleifera)	Serenoa_repens))	Hydriastele_microspadix)))))	Reinhardtia_gracilis)	Sclerosperma_profizianum))	Prestoea_acuminata)	Orania_palindan)))	Calamus_caryotoides);
(((((Heterospathe_cagayanensis	Prestoea_acuminata)	((Orania_palindan	((Iriartea_deltoidea	(Pseudophoenix_vinifera	(Nypa_fruticans	((Reinhardtia_gracilis	(Veitchia_spiralis	Attalea_speciosa))	(((Sabal_domingensis	((Bactris_major	Reinhardtia_paiewonskiana)	(Dypsis_decaryi	Kentiopsis_piersoniorum)))	Hydriastele_microspadix)	(Reinhardtia_latisecta	(Oenocarpus_bataua	((((Elaeis_guineensis	Phoenix_dactylifera)	Reinhardtia_simplex)	Elaeis_oleifera)	Serenoa_repens))))))))	Roystonea_regia))	Sclerosperma_profizianum))	Pelagodoxa_henryana)	Geonoma_undata)	Calamus_caryotoides);
(((Phoenix_dactylifera	((Elaeis_guineensis	Elaeis_oleifera)	(Serenoa_repens	(((Roystonea_regia	(((((Reinhardtia_latisecta	Reinhardtia_paiewonskiana)	(Sabal_domingensis	(Hydriastele_microspadix	(Dypsis_decaryi	Kentiopsis_piersoniorum))))	Sclerosperma_profizianum)	(Orania_palindan	(Veitchia_spiralis	Attalea_speciosa)))	((Bactris_major	Iriartea_deltoidea)	((Pelagodoxa_henryana	Geonoma_undata)	(Heterospathe_cagayanensis	Prestoea_acuminata)))))	((Reinhardtia_gracilis	Oenocarpus_bataua)	Nypa_fruticans))	Pseudophoenix_vinifera))))	Reinhardtia_simplex)	Calamus_caryotoides);
((((Iriartea_deltoidea	(((((Reinhardtia_latisecta	((Bactris_major	(Veitchia_spiralis	Attalea_speciosa))	Serenoa_repens))	(((Dypsis_decaryi	Kentiopsis_piersoniorum)	Hydriastele_microspadix)	(Reinhardtia_paiewonskiana	Sabal_domingensis)))	(Pseudophoenix_vinifera	(Oenocarpus_bataua	Nypa_fruticans)))	(((Pelagodoxa_henryana	Geonoma_undata)	Sclerosperma_profizianum)	((Orania_palindan	Heterospathe_cagayanensis)	Prestoea_acuminata)))	Roystonea_regia))	Elaeis_oleifera)	((Reinhardtia_gracilis	(Elaeis_guineensis	Phoenix_dactylifera))	Reinhardtia_simplex))	Calamus_caryotoides);
((Veitchia_spiralis	(Heterospathe_cagayanensis	(((Prestoea_acuminata	(((Oenocarpus_bataua	(Pelagodoxa_henryana	((Elaeis_oleifera	(((Elaeis_guineensis	Phoenix_dactylifera)	Reinhardtia_simplex)	Reinhardtia_gracilis))	Geonoma_undata)))	((Iriartea_deltoidea	Sclerosperma_profizianum)	(Pseudophoenix_vinifera	((Reinhardtia_latisecta	(Bactris_major	(Kentiopsis_piersoniorum	(Sabal_domingensis	((Dypsis_decaryi	(Serenoa_repens	Hydriastele_microspadix))	Reinhardtia_paiewonskiana)))))	Attalea_speciosa))))	Roystonea_regia))	Nypa_fruticans)	Orania_palindan)))	Calamus_caryotoides);
(((Oenocarpus_bataua	Veitchia_spiralis)	((Heterospathe_cagayanensis	(((Pelagodoxa_henryana	Geonoma_undata)	(Sclerosperma_profizianum	(Orania_palindan	(Roystonea_regia	(((Nypa_fruticans	Pseudophoenix_vinifera)	(((Reinhardtia_paiewonskiana	Reinhardtia_latisecta)	((Sabal_domingensis	(Hydriastele_microspadix	(Dypsis_decaryi	Kentiopsis_piersoniorum)))	Serenoa_repens))	Attalea_speciosa))	(Bactris_major	Iriartea_deltoidea))))))	Prestoea_acuminata))	((Elaeis_oleifera	Reinhardtia_simplex)	(Elaeis_guineensis	(Reinhardtia_gracilis	Phoenix_dactylifera)))))	Calamus_caryotoides);
((Veitchia_spiralis	(Heterospathe_cagayanensis	((Geonoma_undata	(Pelagodoxa_henryana	Prestoea_acuminata))	(((Serenoa_repens	Attalea_speciosa)	((Bactris_major	Iriartea_deltoidea)	(((Elaeis_guineensis	(Reinhardtia_simplex	Phoenix_dactylifera))	Elaeis_oleifera)	Reinhardtia_gracilis)))	((Sclerosperma_profizianum	(Roystonea_regia	Pseudophoenix_vinifera))	((Orania_palindan	((Dypsis_decaryi	(Sabal_domingensis	((Reinhardtia_latisecta	Reinhardtia_paiewonskiana)	Hydriastele_microspadix)))	Kentiopsis_piersoniorum))	(Oenocarpus_bataua	Nypa_fruticans)))))))	Calamus_caryotoides);
((Veitchia_spiralis	((Heterospathe_cagayanensis	(Prestoea_acuminata	((((Reinhardtia_gracilis	Sclerosperma_profizianum)	Orania_palindan)	((Reinhardtia_latisecta	((Attalea_speciosa	(Bactris_major	((Oenocarpus_bataua	Nypa_fruticans)	(Reinhardtia_paiewonskiana	((Hydriastele_microspadix	(Dypsis_decaryi	Kentiopsis_piersoniorum))	Sabal_domingensis)))))	(Pseudophoenix_vinifera	Serenoa_repens)))	(Iriartea_deltoidea	Roystonea_regia)))	(Geonoma_undata	Pelagodoxa_henryana))))	((Elaeis_guineensis	(Reinhardtia_simplex	Phoenix_dactylifera))	Elaeis_oleifera)))	Calamus_caryotoides);
((Veitchia_spiralis	(Heterospathe_cagayanensis	(Prestoea_acuminata	((Sclerosperma_profizianum	(Orania_palindan	(((Pseudophoenix_vinifera	Roystonea_regia)	(((((((Reinhardtia_simplex	Phoenix_dactylifera)	(Elaeis_oleifera	Elaeis_guineensis))	Oenocarpus_bataua)	Serenoa_repens)	(Bactris_major	Iriartea_deltoidea))	Nypa_fruticans)	Attalea_speciosa))	((Sabal_domingensis	((Dypsis_decaryi	Kentiopsis_piersoniorum)	(Reinhardtia_paiewonskiana	(Reinhardtia_latisecta	Reinhardtia_gracilis))))	Hydriastele_microspadix))))	(Geonoma_undata	Pelagodoxa_henryana)))))	Calamus_caryotoides);
(((Heterospathe_cagayanensis	(Prestoea_acuminata	(((Sclerosperma_profizianum	Orania_palindan)	(((((((Reinhardtia_gracilis	Bactris_major)	(((Reinhardtia_simplex	Phoenix_dactylifera)	(Elaeis_oleifera	Elaeis_guineensis))	Serenoa_repens))	Attalea_speciosa)	(Sabal_domingensis	((Hydriastele_microspadix	(Dypsis_decaryi	Kentiopsis_piersoniorum))	(Reinhardtia_paiewonskiana	Reinhardtia_latisecta))))	((Oenocarpus_bataua	Nypa_fruticans)	Iriartea_deltoidea))	Pseudophoenix_vinifera)	Roystonea_regia))	(Geonoma_undata	Pelagodoxa_henryana))))	Veitchia_spiralis)	Calamus_caryotoides);
(((((((Oenocarpus_bataua	Nypa_fruticans)	Iriartea_deltoidea)	((((Bactris_major	Veitchia_spiralis)	(Serenoa_repens	Attalea_speciosa))	(((Sabal_domingensis	Hydriastele_microspadix)	(Reinhardtia_paiewonskiana	Dypsis_decaryi))	Kentiopsis_piersoniorum))	((Reinhardtia_gracilis	Reinhardtia_latisecta)	((Reinhardtia_simplex	(Elaeis_guineensis	Phoenix_dactylifera))	Elaeis_oleifera))))	Roystonea_regia)	Pseudophoenix_vinifera)	((Heterospathe_cagayanensis	Prestoea_acuminata)	(Orania_palindan	(Sclerosperma_profizianum	(Geonoma_undata	Pelagodoxa_henryana)))))	Calamus_caryotoides);
((((((((Orania_palindan	Sclerosperma_profizianum)	(((Bactris_major	Iriartea_deltoidea)	(Reinhardtia_latisecta	((((Reinhardtia_gracilis	Serenoa_repens)	((Hydriastele_microspadix	(Kentiopsis_piersoniorum	Dypsis_decaryi))	(Sabal_domingensis	Reinhardtia_paiewonskiana)))	(Oenocarpus_bataua	Nypa_fruticans))	(Pseudophoenix_vinifera	Attalea_speciosa))))	Roystonea_regia))	(((Reinhardtia_simplex	(Elaeis_guineensis	Phoenix_dactylifera))	Elaeis_oleifera)	Geonoma_undata))	Pelagodoxa_henryana)	Prestoea_acuminata)	Heterospathe_cagayanensis)	Veitchia_spiralis)	Calamus_caryotoides);
((((Pseudophoenix_vinifera	((Reinhardtia_latisecta	((((Geonoma_undata	(Oenocarpus_bataua	Nypa_fruticans))	Roystonea_regia)	(((((((Reinhardtia_simplex	Phoenix_dactylifera)	(Elaeis_guineensis	Elaeis_oleifera))	Bactris_major)	Iriartea_deltoidea)	(Attalea_speciosa	Orania_palindan))	Sclerosperma_profizianum)	Pelagodoxa_henryana))	(Reinhardtia_gracilis	(((Kentiopsis_piersoniorum	Dypsis_decaryi)	Hydriastele_microspadix)	(Sabal_domingensis	(Serenoa_repens	Reinhardtia_paiewonskiana))))))	Prestoea_acuminata))	Heterospathe_cagayanensis)	Veitchia_spiralis)	Calamus_caryotoides);
(((((((((((Attalea_speciosa	Serenoa_repens)	Nypa_fruticans)	((Reinhardtia_simplex	(Elaeis_guineensis	Phoenix_dactylifera))	Elaeis_oleifera))	Iriartea_deltoidea)	Bactris_major)	((Oenocarpus_bataua	Pseudophoenix_vinifera)	Orania_palindan))	(Roystonea_regia	(Sclerosperma_profizianum	(Reinhardtia_latisecta	(Sabal_domingensis	(Reinhardtia_paiewonskiana	((Kentiopsis_piersoniorum	Dypsis_decaryi)	Hydriastele_microspadix)))))))	(Prestoea_acuminata	Heterospathe_cagayanensis))	(Geonoma_undata	Pelagodoxa_henryana))	(Reinhardtia_gracilis	Veitchia_spiralis))	Calamus_caryotoides);
((((Reinhardtia_latisecta	(((Attalea_speciosa	(Serenoa_repens	((Phoenix_dactylifera	(Elaeis_oleifera	Elaeis_guineensis))	Reinhardtia_simplex)))	(Bactris_major	(Reinhardtia_paiewonskiana	(((Kentiopsis_piersoniorum	Dypsis_decaryi)	Hydriastele_microspadix)	Sabal_domingensis))))	((Sclerosperma_profizianum	(((Iriartea_deltoidea	Nypa_fruticans)	(Oenocarpus_bataua	(Geonoma_undata	Pelagodoxa_henryana)))	(Reinhardtia_gracilis	(Orania_palindan	Roystonea_regia))))	(Prestoea_acuminata	Pseudophoenix_vinifera))))	Heterospathe_cagayanensis)	Veitchia_spiralis)	Calamus_caryotoides);
(((Heterospathe_cagayanensis	((Geonoma_undata	(Prestoea_acuminata	Pelagodoxa_henryana))	(Sclerosperma_profizianum	(((((Pseudophoenix_vinifera	Nypa_fruticans)	(Hydriastele_microspadix	(((Dypsis_decaryi	((Reinhardtia_paiewonskiana	Reinhardtia_latisecta)	(Bactris_major	(Attalea_speciosa	(Serenoa_repens	((Phoenix_dactylifera	(Elaeis_oleifera	Elaeis_guineensis))	Reinhardtia_simplex))))))	Kentiopsis_piersoniorum)	Sabal_domingensis)))	(Iriartea_deltoidea	Roystonea_regia))	Reinhardtia_gracilis)	Orania_palindan))))	(Oenocarpus_bataua	Veitchia_spiralis))	Calamus_caryotoides);
(((Reinhardtia_gracilis	(Elaeis_oleifera	(Reinhardtia_simplex	(Phoenix_dactylifera	Elaeis_guineensis))))	(Iriartea_deltoidea	(Roystonea_regia	(((Heterospathe_cagayanensis	(Geonoma_undata	(Pelagodoxa_henryana	Prestoea_acuminata)))	(Sclerosperma_profizianum	Orania_palindan))	(((((Veitchia_spiralis	((Bactris_major	Serenoa_repens)	Attalea_speciosa))	(Kentiopsis_piersoniorum	(Hydriastele_microspadix	Dypsis_decaryi)))	(Reinhardtia_paiewonskiana	Reinhardtia_latisecta))	Sabal_domingensis)	((Nypa_fruticans	Oenocarpus_bataua)	Pseudophoenix_vinifera))))))	Calamus_caryotoides);
((((Geonoma_undata	(((Veitchia_spiralis	Heterospathe_cagayanensis)	(((Sclerosperma_profizianum	((Orania_palindan	(Reinhardtia_gracilis	Iriartea_deltoidea))	Roystonea_regia))	(((Reinhardtia_latisecta	(Sabal_domingensis	(Kentiopsis_piersoniorum	((Reinhardtia_paiewonskiana	(Bactris_major	Hydriastele_microspadix))	Dypsis_decaryi))))	(Serenoa_repens	Attalea_speciosa))	(Nypa_fruticans	Pseudophoenix_vinifera)))	Oenocarpus_bataua))	(Pelagodoxa_henryana	Prestoea_acuminata)))	((Elaeis_guineensis	Elaeis_oleifera)	Phoenix_dactylifera))	Reinhardtia_simplex)	Calamus_caryotoides);
(((((Elaeis_guineensis	Phoenix_dactylifera)	(Bactris_major	(((((Dypsis_decaryi	(Sabal_domingensis	Kentiopsis_piersoniorum))	Hydriastele_microspadix)	Reinhardtia_paiewonskiana)	((Reinhardtia_latisecta	(((Roystonea_regia	Iriartea_deltoidea)	((Sclerosperma_profizianum	Orania_palindan)	((Geonoma_undata	((Prestoea_acuminata	Reinhardtia_gracilis)	Pelagodoxa_henryana))	Heterospathe_cagayanensis)))	(Pseudophoenix_vinifera	(Oenocarpus_bataua	Nypa_fruticans))))	(Veitchia_spiralis	Attalea_speciosa)))	Serenoa_repens)))	Elaeis_oleifera)	Reinhardtia_simplex)	Calamus_caryotoides);
((((Elaeis_oleifera	(Elaeis_guineensis	Phoenix_dactylifera))	(Reinhardtia_gracilis	Reinhardtia_simplex))	((Geonoma_undata	(Heterospathe_cagayanensis	((Pelagodoxa_henryana	Prestoea_acuminata)	((Sclerosperma_profizianum	((Serenoa_repens	Roystonea_regia)	((Bactris_major	Iriartea_deltoidea)	(Reinhardtia_latisecta	(Attalea_speciosa	(Pseudophoenix_vinifera	((Oenocarpus_bataua	Nypa_fruticans)	(Sabal_domingensis	(Reinhardtia_paiewonskiana	(Hydriastele_microspadix	(Dypsis_decaryi	Kentiopsis_piersoniorum)))))))))))	Orania_palindan))))	Veitchia_spiralis))	Calamus_caryotoides);
(((Elaeis_oleifera	(Reinhardtia_simplex	(Elaeis_guineensis	Phoenix_dactylifera)))	((Heterospathe_cagayanensis	(((Reinhardtia_gracilis	(Pelagodoxa_henryana	Geonoma_undata))	(Sclerosperma_profizianum	((((((Hydriastele_microspadix	(Dypsis_decaryi	Kentiopsis_piersoniorum))	Reinhardtia_paiewonskiana)	Sabal_domingensis)	Serenoa_repens)	(Attalea_speciosa	Reinhardtia_latisecta))	(((Bactris_major	Iriartea_deltoidea)	Pseudophoenix_vinifera)	((Orania_palindan	(Oenocarpus_bataua	Nypa_fruticans))	Roystonea_regia)))))	Prestoea_acuminata))	Veitchia_spiralis))	Calamus_caryotoides);
(((((Elaeis_guineensis	Phoenix_dactylifera)	Reinhardtia_simplex)	Elaeis_oleifera)	(Geonoma_undata	(((((((Veitchia_spiralis	Attalea_speciosa)	(Reinhardtia_latisecta	(Bactris_major	((((Hydriastele_microspadix	(Dypsis_decaryi	Kentiopsis_piersoniorum))	Reinhardtia_paiewonskiana)	Sabal_domingensis)	Serenoa_repens))))	Reinhardtia_gracilis)	((Iriartea_deltoidea	(Orania_palindan	(Roystonea_regia	(Oenocarpus_bataua	Nypa_fruticans))))	Sclerosperma_profizianum))	Pseudophoenix_vinifera)	(Prestoea_acuminata	Heterospathe_cagayanensis))	Pelagodoxa_henryana)))	Calamus_caryotoides);
((Veitchia_spiralis	(Heterospathe_cagayanensis	((((Pelagodoxa_henryana	Prestoea_acuminata)	(Sclerosperma_profizianum	(Iriartea_deltoidea	(((Pseudophoenix_vinifera	(Oenocarpus_bataua	Nypa_fruticans))	((Reinhardtia_latisecta	Attalea_speciosa)	((Reinhardtia_gracilis	Bactris_major)	((Serenoa_repens	Reinhardtia_paiewonskiana)	(Sabal_domingensis	(Hydriastele_microspadix	(Dypsis_decaryi	Kentiopsis_piersoniorum)))))))	Roystonea_regia))))	((((Elaeis_guineensis	Phoenix_dactylifera)	Reinhardtia_simplex)	Elaeis_oleifera)	Geonoma_undata))	Orania_palindan)))	Calamus_caryotoides);
(((Heterospathe_cagayanensis	(((Geonoma_undata	Pelagodoxa_henryana)	Prestoea_acuminata)	((Reinhardtia_latisecta	(((Reinhardtia_paiewonskiana	Sabal_domingensis)	(Hydriastele_microspadix	(Dypsis_decaryi	Kentiopsis_piersoniorum)))	(Orania_palindan	Attalea_speciosa)))	(Sclerosperma_profizianum	(((Bactris_major	(((((Phoenix_dactylifera	Reinhardtia_simplex)	(Elaeis_guineensis	Elaeis_oleifera))	(Oenocarpus_bataua	Serenoa_repens))	Iriartea_deltoidea)	Nypa_fruticans))	Pseudophoenix_vinifera)	(Roystonea_regia	Reinhardtia_gracilis))))))	Veitchia_spiralis)	Calamus_caryotoides);
(((Heterospathe_cagayanensis	(((Prestoea_acuminata	Sclerosperma_profizianum)	((Reinhardtia_latisecta	(((((Nypa_fruticans	Hydriastele_microspadix)	Kentiopsis_piersoniorum)	Dypsis_decaryi)	(Sabal_domingensis	Reinhardtia_paiewonskiana))	((Pseudophoenix_vinifera	((Reinhardtia_gracilis	(((Phoenix_dactylifera	Elaeis_guineensis)	Reinhardtia_simplex)	Elaeis_oleifera))	Attalea_speciosa))	(((Oenocarpus_bataua	Serenoa_repens)	(Bactris_major	Iriartea_deltoidea))	Roystonea_regia))))	(Geonoma_undata	Pelagodoxa_henryana)))	Orania_palindan))	Veitchia_spiralis)	Calamus_caryotoides);
(((Reinhardtia_simplex	(Phoenix_dactylifera	(Elaeis_guineensis	Elaeis_oleifera)))	(Iriartea_deltoidea	(((Sclerosperma_profizianum	Orania_palindan)	((Prestoea_acuminata	(Geonoma_undata	Pelagodoxa_henryana))	Heterospathe_cagayanensis))	(((Reinhardtia_gracilis	((Veitchia_spiralis	(Reinhardtia_latisecta	((Reinhardtia_paiewonskiana	Oenocarpus_bataua)	((Hydriastele_microspadix	(Kentiopsis_piersoniorum	Dypsis_decaryi))	Sabal_domingensis))))	((Serenoa_repens	Attalea_speciosa)	Bactris_major)))	Pseudophoenix_vinifera)	(Nypa_fruticans	Roystonea_regia)))))	Calamus_caryotoides);
((((((Sclerosperma_profizianum	(Orania_palindan	(Pseudophoenix_vinifera	((Roystonea_regia	Reinhardtia_gracilis)	((Sabal_domingensis	(Hydriastele_microspadix	(Dypsis_decaryi	Kentiopsis_piersoniorum)))	(((Bactris_major	Iriartea_deltoidea)	Nypa_fruticans)	((Reinhardtia_paiewonskiana	Reinhardtia_latisecta)	(Attalea_speciosa	((((Elaeis_guineensis	Phoenix_dactylifera)	Reinhardtia_simplex)	Elaeis_oleifera)	(Serenoa_repens	Oenocarpus_bataua))))))))))	Prestoea_acuminata)	(Pelagodoxa_henryana	Geonoma_undata))	Veitchia_spiralis)	Heterospathe_cagayanensis)	Calamus_caryotoides);
((Veitchia_spiralis	((Prestoea_acuminata	((Pelagodoxa_henryana	((Sclerosperma_profizianum	Roystonea_regia)	((Iriartea_deltoidea	((Attalea_speciosa	(((Oenocarpus_bataua	(((Elaeis_guineensis	Phoenix_dactylifera)	Reinhardtia_simplex)	Elaeis_oleifera))	Serenoa_repens)	Orania_palindan))	Bactris_major))	((Nypa_fruticans	(Pseudophoenix_vinifera	Reinhardtia_gracilis))	(((((Dypsis_decaryi	Kentiopsis_piersoniorum)	Sabal_domingensis)	Hydriastele_microspadix)	Reinhardtia_paiewonskiana)	Reinhardtia_latisecta)))))	Geonoma_undata))	Heterospathe_cagayanensis))	Calamus_caryotoides);
((Veitchia_spiralis	((Orania_palindan	((((Oenocarpus_bataua	Nypa_fruticans)	((Bactris_major	((Reinhardtia_gracilis	Attalea_speciosa)	((((Elaeis_guineensis	Phoenix_dactylifera)	Reinhardtia_simplex)	Elaeis_oleifera)	Serenoa_repens)))	(((Hydriastele_microspadix	Sabal_domingensis)	(Kentiopsis_piersoniorum	Dypsis_decaryi))	(Reinhardtia_paiewonskiana	Reinhardtia_latisecta))))	(((Iriartea_deltoidea	(Roystonea_regia	Sclerosperma_profizianum))	(Geonoma_undata	Pelagodoxa_henryana))	Pseudophoenix_vinifera))	Prestoea_acuminata))	Heterospathe_cagayanensis))	Calamus_caryotoides);
((Veitchia_spiralis	(((((((((Reinhardtia_paiewonskiana	Reinhardtia_latisecta)	((Reinhardtia_gracilis	Attalea_speciosa)	(((Elaeis_guineensis	(Phoenix_dactylifera	Reinhardtia_simplex))	Elaeis_oleifera)	Serenoa_repens)))	(Bactris_major	(((Hydriastele_microspadix	Kentiopsis_piersoniorum)	Dypsis_decaryi)	Sabal_domingensis)))	(Iriartea_deltoidea	(Pseudophoenix_vinifera	(Oenocarpus_bataua	Nypa_fruticans))))	Roystonea_regia)	Sclerosperma_profizianum)	Orania_palindan)	((Pelagodoxa_henryana	Geonoma_undata)	Prestoea_acuminata))	Heterospathe_cagayanensis))	Calamus_caryotoides);
((Veitchia_spiralis	((Attalea_speciosa	(((Reinhardtia_simplex	(Elaeis_guineensis	Phoenix_dactylifera))	Elaeis_oleifera)	Serenoa_repens))	((((Iriartea_deltoidea	(Roystonea_regia	(Pseudophoenix_vinifera	(Oenocarpus_bataua	Nypa_fruticans))))	(Sclerosperma_profizianum	((Orania_palindan	Geonoma_undata)	(Heterospathe_cagayanensis	(Prestoea_acuminata	Pelagodoxa_henryana)))))	((((((Hydriastele_microspadix	Kentiopsis_piersoniorum)	Dypsis_decaryi)	Sabal_domingensis)	Reinhardtia_paiewonskiana)	Bactris_major)	Reinhardtia_gracilis))	Reinhardtia_latisecta)))	Calamus_caryotoides);
((Veitchia_spiralis	(Heterospathe_cagayanensis	(((Geonoma_undata	(Sclerosperma_profizianum	(Prestoea_acuminata	Pelagodoxa_henryana)))	((Pseudophoenix_vinifera	((Reinhardtia_latisecta	((Attalea_speciosa	(Iriartea_deltoidea	((Reinhardtia_simplex	(Phoenix_dactylifera	(Elaeis_guineensis	Elaeis_oleifera)))	Serenoa_repens)))	Roystonea_regia))	Bactris_major))	((Reinhardtia_gracilis	(Oenocarpus_bataua	Nypa_fruticans))	(((Hydriastele_microspadix	(Kentiopsis_piersoniorum	Dypsis_decaryi))	Sabal_domingensis)	Reinhardtia_paiewonskiana))))	Orania_palindan)))	Calamus_caryotoides);
((((Kentiopsis_piersoniorum	(Dypsis_decaryi	((Serenoa_repens	Reinhardtia_paiewonskiana)	Sabal_domingensis)))	Hydriastele_microspadix)	(Pseudophoenix_vinifera	(((((Oenocarpus_bataua	Nypa_fruticans)	((Reinhardtia_simplex	((Elaeis_oleifera	Elaeis_guineensis)	Phoenix_dactylifera))	(Reinhardtia_gracilis	Attalea_speciosa)))	(Orania_palindan	Reinhardtia_latisecta))	((((Veitchia_spiralis	Geonoma_undata)	Bactris_major)	Pelagodoxa_henryana)	(Prestoea_acuminata	Heterospathe_cagayanensis)))	((Sclerosperma_profizianum	Iriartea_deltoidea)	Roystonea_regia))))	Calamus_caryotoides);
(((Prestoea_acuminata	(((((Pelagodoxa_henryana	(Iriartea_deltoidea	Geonoma_undata))	(Sclerosperma_profizianum	Roystonea_regia))	Pseudophoenix_vinifera)	(((((((Elaeis_oleifera	Elaeis_guineensis)	Phoenix_dactylifera)	Reinhardtia_simplex)	(Reinhardtia_gracilis	Attalea_speciosa))	(Serenoa_repens	(Bactris_major	(Sabal_domingensis	(Hydriastele_microspadix	(Kentiopsis_piersoniorum	Dypsis_decaryi))))))	((Reinhardtia_paiewonskiana	Reinhardtia_latisecta)	Heterospathe_cagayanensis))	(Oenocarpus_bataua	Nypa_fruticans)))	Orania_palindan))	Veitchia_spiralis)	Calamus_caryotoides);
(((Nypa_fruticans	(((((Geonoma_undata	Pelagodoxa_henryana)	Roystonea_regia)	(Iriartea_deltoidea	Sclerosperma_profizianum))	(Prestoea_acuminata	Pseudophoenix_vinifera))	(Orania_palindan	(((Hydriastele_microspadix	(Kentiopsis_piersoniorum	Dypsis_decaryi))	((Bactris_major	((Serenoa_repens	((Phoenix_dactylifera	Reinhardtia_simplex)	(Elaeis_guineensis	Elaeis_oleifera)))	Attalea_speciosa))	(Reinhardtia_gracilis	Sabal_domingensis)))	((Reinhardtia_paiewonskiana	Reinhardtia_latisecta)	Heterospathe_cagayanensis)))))	(Oenocarpus_bataua	Veitchia_spiralis))	Calamus_caryotoides);
(((Nypa_fruticans	(((Pseudophoenix_vinifera	((((Reinhardtia_paiewonskiana	Reinhardtia_latisecta)	(Sabal_domingensis	((Kentiopsis_piersoniorum	Dypsis_decaryi)	Hydriastele_microspadix)))	(Heterospathe_cagayanensis	((Orania_palindan	Geonoma_undata)	((Sclerosperma_profizianum	Prestoea_acuminata)	Pelagodoxa_henryana))))	Roystonea_regia))	((Serenoa_repens	(((Elaeis_guineensis	Phoenix_dactylifera)	Reinhardtia_simplex)	Elaeis_oleifera))	(Iriartea_deltoidea	Bactris_major)))	Attalea_speciosa))	((Reinhardtia_gracilis	Oenocarpus_bataua)	Veitchia_spiralis))	Calamus_caryotoides);
((Veitchia_spiralis	(Attalea_speciosa	(((((((((Nypa_fruticans	Reinhardtia_gracilis)	Oenocarpus_bataua)	(Bactris_major	Iriartea_deltoidea))	(Serenoa_repens	(Reinhardtia_simplex	(Elaeis_oleifera	(Elaeis_guineensis	Phoenix_dactylifera)))))	Pseudophoenix_vinifera)	(Orania_palindan	(Sclerosperma_profizianum	((Geonoma_undata	Pelagodoxa_henryana)	(Heterospathe_cagayanensis	Prestoea_acuminata)))))	Roystonea_regia)	Reinhardtia_latisecta)	(Reinhardtia_paiewonskiana	(Sabal_domingensis	(Hydriastele_microspadix	(Dypsis_decaryi	Kentiopsis_piersoniorum)))))))	Calamus_caryotoides);
((Heterospathe_cagayanensis	(Prestoea_acuminata	(((Sclerosperma_profizianum	(Roystonea_regia	(((Veitchia_spiralis	Attalea_speciosa)	(Serenoa_repens	(Reinhardtia_gracilis	(Bactris_major	Iriartea_deltoidea))))	(((Orania_palindan	Reinhardtia_paiewonskiana)	(Nypa_fruticans	Oenocarpus_bataua))	(Sabal_domingensis	(Hydriastele_microspadix	(Dypsis_decaryi	Kentiopsis_piersoniorum)))))))	(Reinhardtia_latisecta	Pseudophoenix_vinifera))	((((Phoenix_dactylifera	Reinhardtia_simplex)	(Elaeis_oleifera	Elaeis_guineensis))	Geonoma_undata)	Pelagodoxa_henryana))))	Calamus_caryotoides);
((Roystonea_regia	((Nypa_fruticans	(Iriartea_deltoidea	((Pseudophoenix_vinifera	(((Bactris_major	((Sabal_domingensis	(Dypsis_decaryi	Kentiopsis_piersoniorum))	Hydriastele_microspadix))	(Reinhardtia_gracilis	(Serenoa_repens	Attalea_speciosa)))	(Reinhardtia_paiewonskiana	Reinhardtia_latisecta)))	(((((((Phoenix_dactylifera	Elaeis_guineensis)	Elaeis_oleifera)	Reinhardtia_simplex)	Geonoma_undata)	(Pelagodoxa_henryana	Prestoea_acuminata))	((Oenocarpus_bataua	Veitchia_spiralis)	Heterospathe_cagayanensis))	Sclerosperma_profizianum))))	Orania_palindan))	Calamus_caryotoides);
((Veitchia_spiralis	(Heterospathe_cagayanensis	((Prestoea_acuminata	Pelagodoxa_henryana)	(Geonoma_undata	((Roystonea_regia	((Nypa_fruticans	Orania_palindan)	((((Elaeis_guineensis	Elaeis_oleifera)	(Reinhardtia_simplex	Phoenix_dactylifera))	Attalea_speciosa)	(Reinhardtia_latisecta	((((Bactris_major	Reinhardtia_gracilis)	Sabal_domingensis)	(Hydriastele_microspadix	(Kentiopsis_piersoniorum	Dypsis_decaryi)))	(Serenoa_repens	(Oenocarpus_bataua	Reinhardtia_paiewonskiana)))))))	((Sclerosperma_profizianum	Pseudophoenix_vinifera)	Iriartea_deltoidea))))))	Calamus_caryotoides);
((Veitchia_spiralis	(Heterospathe_cagayanensis	(Orania_palindan	(((Reinhardtia_latisecta	Prestoea_acuminata)	((((Serenoa_repens	((Elaeis_guineensis	Phoenix_dactylifera)	(Elaeis_oleifera	Reinhardtia_simplex)))	Attalea_speciosa)	Bactris_major)	(((Reinhardtia_gracilis	Sabal_domingensis)	(Hydriastele_microspadix	(Kentiopsis_piersoniorum	Dypsis_decaryi)))	Reinhardtia_paiewonskiana)))	(((Pseudophoenix_vinifera	(Pelagodoxa_henryana	Geonoma_undata))	(Roystonea_regia	((Oenocarpus_bataua	Nypa_fruticans)	Iriartea_deltoidea)))	Sclerosperma_profizianum)))))	Calamus_caryotoides);
((Veitchia_spiralis	(Heterospathe_cagayanensis	((((((Reinhardtia_paiewonskiana	Reinhardtia_latisecta)	(((((Phoenix_dactylifera	((Elaeis_guineensis	Elaeis_oleifera)	Reinhardtia_simplex))	Reinhardtia_gracilis)	Serenoa_repens)	Attalea_speciosa)	((Sabal_domingensis	Bactris_major)	((Kentiopsis_piersoniorum	Dypsis_decaryi)	Hydriastele_microspadix))))	Sclerosperma_profizianum)	((Orania_palindan	(Pseudophoenix_vinifera	(Oenocarpus_bataua	Nypa_fruticans)))	Roystonea_regia))	Iriartea_deltoidea)	((Pelagodoxa_henryana	Geonoma_undata)	Prestoea_acuminata))))	Calamus_caryotoides);
((Veitchia_spiralis	(Heterospathe_cagayanensis	((((((((Sabal_domingensis	Reinhardtia_paiewonskiana)	((Kentiopsis_piersoniorum	Dypsis_decaryi)	Hydriastele_microspadix))	(Bactris_major	(Serenoa_repens	(Attalea_speciosa	Reinhardtia_gracilis))))	Reinhardtia_latisecta)	(Roystonea_regia	(((Phoenix_dactylifera	((Elaeis_guineensis	Elaeis_oleifera)	Reinhardtia_simplex))	(Oenocarpus_bataua	Nypa_fruticans))	Iriartea_deltoidea)))	Pseudophoenix_vinifera)	(Sclerosperma_profizianum	Orania_palindan))	(Geonoma_undata	(Prestoea_acuminata	Pelagodoxa_henryana)))))	Calamus_caryotoides);
(((Heterospathe_cagayanensis	((Prestoea_acuminata	(Geonoma_undata	Pelagodoxa_henryana))	(((((Oenocarpus_bataua	Nypa_fruticans)	((Phoenix_dactylifera	((Elaeis_guineensis	Elaeis_oleifera)	Reinhardtia_simplex))	Iriartea_deltoidea))	Roystonea_regia)	(Pseudophoenix_vinifera	((Reinhardtia_paiewonskiana	Reinhardtia_latisecta)	(Attalea_speciosa	(Bactris_major	(((((Kentiopsis_piersoniorum	Dypsis_decaryi)	Hydriastele_microspadix)	Sabal_domingensis)	Serenoa_repens)	Reinhardtia_gracilis))))))	(Sclerosperma_profizianum	Orania_palindan))))	Veitchia_spiralis)	Calamus_caryotoides);
(((((Roystonea_regia	((Bactris_major	Iriartea_deltoidea)	(((((Phoenix_dactylifera	Elaeis_guineensis)	Reinhardtia_simplex)	Elaeis_oleifera)	Serenoa_repens)	Pseudophoenix_vinifera)))	((Attalea_speciosa	((Reinhardtia_paiewonskiana	(Sabal_domingensis	(Oenocarpus_bataua	Nypa_fruticans)))	(Reinhardtia_gracilis	((Kentiopsis_piersoniorum	Dypsis_decaryi)	Hydriastele_microspadix))))	Reinhardtia_latisecta))	((Heterospathe_cagayanensis	((Veitchia_spiralis	Pelagodoxa_henryana)	Prestoea_acuminata))	(Orania_palindan	Geonoma_undata)))	Sclerosperma_profizianum)	Calamus_caryotoides);
((Veitchia_spiralis	((Orania_palindan	(Prestoea_acuminata	((Sclerosperma_profizianum	(Pelagodoxa_henryana	((((Phoenix_dactylifera	Elaeis_guineensis)	(Reinhardtia_gracilis	Reinhardtia_simplex))	Elaeis_oleifera)	Geonoma_undata)))	(Roystonea_regia	((Bactris_major	Iriartea_deltoidea)	(((Oenocarpus_bataua	Nypa_fruticans)	((Sabal_domingensis	Reinhardtia_paiewonskiana)	((Kentiopsis_piersoniorum	Dypsis_decaryi)	Hydriastele_microspadix)))	(Reinhardtia_latisecta	(Pseudophoenix_vinifera	(Serenoa_repens	Attalea_speciosa)))))))))	Heterospathe_cagayanensis))	Calamus_caryotoides);
(((Bactris_major	Veitchia_spiralis)	((((((Heterospathe_cagayanensis	(Geonoma_undata	(Pelagodoxa_henryana	Prestoea_acuminata)))	(Orania_palindan	Sclerosperma_profizianum))	(Iriartea_deltoidea	(Roystonea_regia	(Pseudophoenix_vinifera	(Nypa_fruticans	Oenocarpus_bataua)))))	Reinhardtia_gracilis)	((Reinhardtia_paiewonskiana	(((Reinhardtia_latisecta	((Serenoa_repens	(Reinhardtia_simplex	(Elaeis_oleifera	(Elaeis_guineensis	Phoenix_dactylifera))))	Hydriastele_microspadix))	Sabal_domingensis)	Kentiopsis_piersoniorum))	Dypsis_decaryi))	Attalea_speciosa))	Calamus_caryotoides);
((Veitchia_spiralis	((Heterospathe_cagayanensis	((Sclerosperma_profizianum	((Geonoma_undata	(Pelagodoxa_henryana	Oenocarpus_bataua))	((((Pseudophoenix_vinifera	(((Reinhardtia_paiewonskiana	Reinhardtia_latisecta)	Bactris_major)	(((Attalea_speciosa	(Serenoa_repens	(Reinhardtia_simplex	((Elaeis_oleifera	Elaeis_guineensis)	Phoenix_dactylifera))))	(Hydriastele_microspadix	(Dypsis_decaryi	Kentiopsis_piersoniorum)))	Sabal_domingensis)))	(Nypa_fruticans	Iriartea_deltoidea))	Roystonea_regia)	Orania_palindan)))	Prestoea_acuminata))	Reinhardtia_gracilis))	Calamus_caryotoides);
((((((Serenoa_repens	((Reinhardtia_simplex	(Elaeis_guineensis	Phoenix_dactylifera))	Elaeis_oleifera))	Reinhardtia_paiewonskiana)	((((Kentiopsis_piersoniorum	Reinhardtia_latisecta)	(Dypsis_decaryi	(Roystonea_regia	(Iriartea_deltoidea	((((Geonoma_undata	Pelagodoxa_henryana)	(Prestoea_acuminata	(Reinhardtia_gracilis	Heterospathe_cagayanensis)))	(Orania_palindan	Sclerosperma_profizianum))	(Pseudophoenix_vinifera	(Oenocarpus_bataua	Nypa_fruticans)))))))	Sabal_domingensis)	Hydriastele_microspadix))	Bactris_major)	(Attalea_speciosa	Veitchia_spiralis))	Calamus_caryotoides);
(((((Dypsis_decaryi	Kentiopsis_piersoniorum)	((Bactris_major	Hydriastele_microspadix)	((Attalea_speciosa	(Serenoa_repens	((Reinhardtia_simplex	(Elaeis_guineensis	Phoenix_dactylifera))	Elaeis_oleifera)))	(((Reinhardtia_gracilis	(Veitchia_spiralis	Heterospathe_cagayanensis))	Reinhardtia_latisecta)	(Prestoea_acuminata	((Pseudophoenix_vinifera	(Oenocarpus_bataua	Nypa_fruticans))	(Pelagodoxa_henryana	((Sclerosperma_profizianum	Roystonea_regia)	((Orania_palindan	Geonoma_undata)	Iriartea_deltoidea)))))))))	Reinhardtia_paiewonskiana)	Sabal_domingensis)	Calamus_caryotoides);
((Veitchia_spiralis	(Heterospathe_cagayanensis	(((((Roystonea_regia	(Bactris_major	Iriartea_deltoidea))	(((Oenocarpus_bataua	Nypa_fruticans)	Pseudophoenix_vinifera)	((Dypsis_decaryi	(Kentiopsis_piersoniorum	((Reinhardtia_paiewonskiana	Reinhardtia_latisecta)	(Hydriastele_microspadix	((Serenoa_repens	((Reinhardtia_simplex	(Elaeis_guineensis	Phoenix_dactylifera))	Elaeis_oleifera))	(Reinhardtia_gracilis	Attalea_speciosa))))))	Sabal_domingensis)))	(Sclerosperma_profizianum	Orania_palindan))	(Pelagodoxa_henryana	Geonoma_undata))	Prestoea_acuminata)))	Calamus_caryotoides);
((Veitchia_spiralis	(Heterospathe_cagayanensis	((((Sclerosperma_profizianum	(((Attalea_speciosa	((((Hydriastele_microspadix	Dypsis_decaryi)	Sabal_domingensis)	(Kentiopsis_piersoniorum	Reinhardtia_paiewonskiana))	(Reinhardtia_gracilis	Pseudophoenix_vinifera)))	Reinhardtia_latisecta)	Roystonea_regia))	((Oenocarpus_bataua	Nypa_fruticans)	((Serenoa_repens	((((Reinhardtia_simplex	(Elaeis_guineensis	Phoenix_dactylifera))	Elaeis_oleifera)	Bactris_major)	Iriartea_deltoidea))	Orania_palindan)))	(Pelagodoxa_henryana	Geonoma_undata))	Prestoea_acuminata)))	Calamus_caryotoides);
((((Attalea_speciosa	((Serenoa_repens	((Reinhardtia_simplex	Phoenix_dactylifera)	(Elaeis_guineensis	Elaeis_oleifera)))	Reinhardtia_gracilis))	((Roystonea_regia	(Sclerosperma_profizianum	(Orania_palindan	((Pelagodoxa_henryana	(Prestoea_acuminata	(Veitchia_spiralis	Geonoma_undata)))	Heterospathe_cagayanensis))))	(((((Kentiopsis_piersoniorum	(Hydriastele_microspadix	Dypsis_decaryi))	Sabal_domingensis)	Reinhardtia_paiewonskiana)	Pseudophoenix_vinifera)	(Reinhardtia_latisecta	Nypa_fruticans))))	((Bactris_major	Oenocarpus_bataua)	Iriartea_deltoidea))	Calamus_caryotoides);
((Roystonea_regia	((Pseudophoenix_vinifera	Iriartea_deltoidea)	(Sclerosperma_profizianum	((Heterospathe_cagayanensis	((Veitchia_spiralis	Geonoma_undata)	(Prestoea_acuminata	Pelagodoxa_henryana)))	((((((Reinhardtia_latisecta	Reinhardtia_paiewonskiana)	(Bactris_major	(Attalea_speciosa	(Serenoa_repens	(((Reinhardtia_simplex	Reinhardtia_gracilis)	Elaeis_oleifera)	(Elaeis_guineensis	Phoenix_dactylifera))))))	Kentiopsis_piersoniorum)	Sabal_domingensis)	Dypsis_decaryi)	(Hydriastele_microspadix	((Oenocarpus_bataua	Nypa_fruticans)	Orania_palindan)))))))	Calamus_caryotoides);
(((Heterospathe_cagayanensis	((Geonoma_undata	(Prestoea_acuminata	Pelagodoxa_henryana))	(((Roystonea_regia	((((Attalea_speciosa	(Serenoa_repens	(Oenocarpus_bataua	((Phoenix_dactylifera	Reinhardtia_simplex)	(Elaeis_guineensis	Elaeis_oleifera)))))	Bactris_major)	((Reinhardtia_gracilis	Iriartea_deltoidea)	Nypa_fruticans))	((Pseudophoenix_vinifera	((Hydriastele_microspadix	(Kentiopsis_piersoniorum	Dypsis_decaryi))	(Sabal_domingensis	Reinhardtia_paiewonskiana)))	Reinhardtia_latisecta)))	Sclerosperma_profizianum)	Orania_palindan)))	Veitchia_spiralis)	Calamus_caryotoides);
(((Heterospathe_cagayanensis	(Reinhardtia_latisecta	(((((((Elaeis_guineensis	Phoenix_dactylifera)	Reinhardtia_simplex)	Elaeis_oleifera)	Reinhardtia_gracilis)	Attalea_speciosa)	((Prestoea_acuminata	((((Geonoma_undata	Pelagodoxa_henryana)	Roystonea_regia)	Iriartea_deltoidea)	Sclerosperma_profizianum))	((Pseudophoenix_vinifera	(Oenocarpus_bataua	Nypa_fruticans))	Orania_palindan)))	((Bactris_major	Serenoa_repens)	((Hydriastele_microspadix	(Kentiopsis_piersoniorum	Dypsis_decaryi))	(Sabal_domingensis	Reinhardtia_paiewonskiana))))))	Veitchia_spiralis)	Calamus_caryotoides);
((Veitchia_spiralis	((((Sclerosperma_profizianum	((Bactris_major	(Pelagodoxa_henryana	Geonoma_undata))	((((((Hydriastele_microspadix	(Kentiopsis_piersoniorum	Dypsis_decaryi))	Sabal_domingensis)	(Serenoa_repens	(Reinhardtia_gracilis	(Phoenix_dactylifera	((Elaeis_guineensis	Elaeis_oleifera)	Reinhardtia_simplex)))))	((Reinhardtia_paiewonskiana	Reinhardtia_latisecta)	Attalea_speciosa))	(Roystonea_regia	Iriartea_deltoidea))	(Pseudophoenix_vinifera	(Nypa_fruticans	Oenocarpus_bataua)))))	Prestoea_acuminata)	Orania_palindan)	Heterospathe_cagayanensis))	Calamus_caryotoides);
((Veitchia_spiralis	(((((Iriartea_deltoidea	(Roystonea_regia	(((((Bactris_major	Reinhardtia_paiewonskiana)	((Hydriastele_microspadix	(Kentiopsis_piersoniorum	Dypsis_decaryi))	Sabal_domingensis))	(Reinhardtia_latisecta	(Serenoa_repens	(((Elaeis_guineensis	Phoenix_dactylifera)	Reinhardtia_simplex)	(Reinhardtia_gracilis	Elaeis_oleifera)))))	Attalea_speciosa)	(Pseudophoenix_vinifera	(Nypa_fruticans	Oenocarpus_bataua)))))	Sclerosperma_profizianum)	Orania_palindan)	(Prestoea_acuminata	(Pelagodoxa_henryana	Geonoma_undata)))	Heterospathe_cagayanensis))	Calamus_caryotoides);
((Veitchia_spiralis	(((Orania_palindan	Prestoea_acuminata)	((((((Hydriastele_microspadix	Sabal_domingensis)	(Kentiopsis_piersoniorum	Dypsis_decaryi))	(Reinhardtia_paiewonskiana	Reinhardtia_latisecta))	((Reinhardtia_gracilis	Pseudophoenix_vinifera)	(Nypa_fruticans	Oenocarpus_bataua)))	(Roystonea_regia	(Attalea_speciosa	(Iriartea_deltoidea	(Serenoa_repens	(Bactris_major	(((Elaeis_guineensis	Phoenix_dactylifera)	Reinhardtia_simplex)	Elaeis_oleifera)))))))	((Pelagodoxa_henryana	Geonoma_undata)	Sclerosperma_profizianum)))	Heterospathe_cagayanensis))	Calamus_caryotoides);
((((Elaeis_oleifera	(Elaeis_guineensis	Phoenix_dactylifera))	(Reinhardtia_simplex	(Serenoa_repens	((Reinhardtia_latisecta	(((Hydriastele_microspadix	(Dypsis_decaryi	(((((((Geonoma_undata	((Prestoea_acuminata	Pelagodoxa_henryana)	Heterospathe_cagayanensis))	(Sclerosperma_profizianum	Orania_palindan))	Roystonea_regia)	Iriartea_deltoidea)	((Nypa_fruticans	Oenocarpus_bataua)	Pseudophoenix_vinifera))	Kentiopsis_piersoniorum)	Sabal_domingensis)))	Attalea_speciosa)	(Bactris_major	Veitchia_spiralis)))	Reinhardtia_paiewonskiana))))	Reinhardtia_gracilis)	Calamus_caryotoides);
((Veitchia_spiralis	(Pelagodoxa_henryana	((Geonoma_undata	((Sclerosperma_profizianum	Orania_palindan)	(Pseudophoenix_vinifera	((((Reinhardtia_paiewonskiana	(Reinhardtia_gracilis	Reinhardtia_latisecta))	((Attalea_speciosa	((Elaeis_oleifera	(Reinhardtia_simplex	(Elaeis_guineensis	Phoenix_dactylifera)))	Serenoa_repens))	(Bactris_major	(((Dypsis_decaryi	Kentiopsis_piersoniorum)	Hydriastele_microspadix)	Sabal_domingensis))))	(Nypa_fruticans	Oenocarpus_bataua))	(Roystonea_regia	Iriartea_deltoidea)))))	(Heterospathe_cagayanensis	Prestoea_acuminata))))	Calamus_caryotoides);
((((Phoenix_dactylifera	(Reinhardtia_simplex	Elaeis_guineensis))	Elaeis_oleifera)	((((Serenoa_repens	Attalea_speciosa)	(((Reinhardtia_latisecta	Oenocarpus_bataua)	Reinhardtia_gracilis)	((((Dypsis_decaryi	Kentiopsis_piersoniorum)	Hydriastele_microspadix)	(Sabal_domingensis	Reinhardtia_paiewonskiana))	(((Pseudophoenix_vinifera	(((Heterospathe_cagayanensis	Prestoea_acuminata)	(Pelagodoxa_henryana	Geonoma_undata))	(Sclerosperma_profizianum	Orania_palindan)))	Roystonea_regia)	(Iriartea_deltoidea	Nypa_fruticans)))))	Bactris_major)	Veitchia_spiralis))	Calamus_caryotoides);
(((Heterospathe_cagayanensis	(Prestoea_acuminata	((Pelagodoxa_henryana	Geonoma_undata)	(((((Sabal_domingensis	(Dypsis_decaryi	Kentiopsis_piersoniorum))	Hydriastele_microspadix)	(Reinhardtia_latisecta	Reinhardtia_paiewonskiana))	(((Bactris_major	Oenocarpus_bataua)	Veitchia_spiralis)	(Serenoa_repens	Attalea_speciosa)))	(Roystonea_regia	((((Nypa_fruticans	Pseudophoenix_vinifera)	Orania_palindan)	((((Elaeis_guineensis	Phoenix_dactylifera)	Reinhardtia_simplex)	Elaeis_oleifera)	Iriartea_deltoidea))	Sclerosperma_profizianum))))))	Reinhardtia_gracilis)	Calamus_caryotoides);
((Reinhardtia_gracilis	((Heterospathe_cagayanensis	(Prestoea_acuminata	((Pelagodoxa_henryana	(((Phoenix_dactylifera	Reinhardtia_simplex)	(Elaeis_guineensis	Elaeis_oleifera))	Geonoma_undata))	((Orania_palindan	Sclerosperma_profizianum)	(((((Oenocarpus_bataua	Nypa_fruticans)	Pseudophoenix_vinifera)	(((Dypsis_decaryi	((Kentiopsis_piersoniorum	(Bactris_major	(Serenoa_repens	Hydriastele_microspadix)))	Sabal_domingensis))	(Reinhardtia_latisecta	Reinhardtia_paiewonskiana))	Attalea_speciosa))	Roystonea_regia)	Iriartea_deltoidea)))))	Veitchia_spiralis))	Calamus_caryotoides);
((((Prestoea_acuminata	((Pelagodoxa_henryana	Geonoma_undata)	((((Reinhardtia_latisecta	(((Veitchia_spiralis	Bactris_major)	(Attalea_speciosa	Serenoa_repens))	((((Kentiopsis_piersoniorum	Hydriastele_microspadix)	Reinhardtia_paiewonskiana)	Dypsis_decaryi)	Sabal_domingensis)))	(Roystonea_regia	Pseudophoenix_vinifera))	(((((Elaeis_guineensis	Phoenix_dactylifera)	Reinhardtia_simplex)	Elaeis_oleifera)	Iriartea_deltoidea)	(Oenocarpus_bataua	Nypa_fruticans)))	(Orania_palindan	Sclerosperma_profizianum))))	Reinhardtia_gracilis)	Heterospathe_cagayanensis)	Calamus_caryotoides);
((Reinhardtia_gracilis	(((((Sclerosperma_profizianum	Prestoea_acuminata)	((Pelagodoxa_henryana	Geonoma_undata)	((Iriartea_deltoidea	(Bactris_major	Oenocarpus_bataua))	(((Reinhardtia_latisecta	(((((Dypsis_decaryi	Sabal_domingensis)	Kentiopsis_piersoniorum)	Hydriastele_microspadix)	Reinhardtia_paiewonskiana)	Pseudophoenix_vinifera))	(Nypa_fruticans	(Attalea_speciosa	(Serenoa_repens	((Phoenix_dactylifera	Reinhardtia_simplex)	(Elaeis_oleifera	Elaeis_guineensis))))))	Roystonea_regia))))	Orania_palindan)	Heterospathe_cagayanensis)	Veitchia_spiralis))	Calamus_caryotoides);
(((Heterospathe_cagayanensis	((((((((Pseudophoenix_vinifera	(Oenocarpus_bataua	Nypa_fruticans))	((((Elaeis_oleifera	((Elaeis_guineensis	Phoenix_dactylifera)	Reinhardtia_simplex))	Serenoa_repens)	Reinhardtia_latisecta)	(((Sabal_domingensis	((Dypsis_decaryi	Kentiopsis_piersoniorum)	(Hydriastele_microspadix	Reinhardtia_paiewonskiana)))	Bactris_major)	Attalea_speciosa)))	Iriartea_deltoidea)	(Roystonea_regia	Reinhardtia_gracilis))	Sclerosperma_profizianum)	(Pelagodoxa_henryana	Geonoma_undata))	Prestoea_acuminata)	Orania_palindan))	Veitchia_spiralis)	Calamus_caryotoides);
(((Heterospathe_cagayanensis	(((Orania_palindan	(Sclerosperma_profizianum	((Pseudophoenix_vinifera	((Attalea_speciosa	(Oenocarpus_bataua	((Reinhardtia_gracilis	((Elaeis_guineensis	Elaeis_oleifera)	(Phoenix_dactylifera	Reinhardtia_simplex)))	Serenoa_repens)))	(((Sabal_domingensis	((Hydriastele_microspadix	(Dypsis_decaryi	Kentiopsis_piersoniorum))	Reinhardtia_paiewonskiana))	Bactris_major)	Reinhardtia_latisecta)))	(Roystonea_regia	(Nypa_fruticans	Iriartea_deltoidea)))))	(Pelagodoxa_henryana	Geonoma_undata))	Prestoea_acuminata))	Veitchia_spiralis)	Calamus_caryotoides);
(((Heterospathe_cagayanensis	((((Orania_palindan	(Reinhardtia_latisecta	((Roystonea_regia	(Attalea_speciosa	((Oenocarpus_bataua	(Reinhardtia_paiewonskiana	(((Sabal_domingensis	Kentiopsis_piersoniorum)	Dypsis_decaryi)	Hydriastele_microspadix)))	Bactris_major)))	((Nypa_fruticans	(Iriartea_deltoidea	((((Phoenix_dactylifera	(Reinhardtia_simplex	Elaeis_guineensis))	Elaeis_oleifera)	Serenoa_repens)	Reinhardtia_gracilis)))	Pseudophoenix_vinifera))))	Sclerosperma_profizianum)	(Pelagodoxa_henryana	Geonoma_undata))	Prestoea_acuminata))	Veitchia_spiralis)	Calamus_caryotoides);
(((Heterospathe_cagayanensis	(((((((Bactris_major	Iriartea_deltoidea)	((Reinhardtia_latisecta	(Attalea_speciosa	Serenoa_repens))	(Roystonea_regia	Pseudophoenix_vinifera)))	((Oenocarpus_bataua	Nypa_fruticans)	(Reinhardtia_gracilis	(((Dypsis_decaryi	Kentiopsis_piersoniorum)	(Reinhardtia_paiewonskiana	Hydriastele_microspadix))	Sabal_domingensis))))	(Pelagodoxa_henryana	((Reinhardtia_simplex	((Elaeis_guineensis	Elaeis_oleifera)	Phoenix_dactylifera))	Geonoma_undata)))	Prestoea_acuminata)	Sclerosperma_profizianum)	Orania_palindan))	Veitchia_spiralis)	Calamus_caryotoides);
(((Heterospathe_cagayanensis	(((((Reinhardtia_latisecta	((((Reinhardtia_simplex	(Phoenix_dactylifera	Elaeis_guineensis))	Elaeis_oleifera)	Attalea_speciosa)	((Oenocarpus_bataua	Bactris_major)	(((((Hydriastele_microspadix	(Dypsis_decaryi	Kentiopsis_piersoniorum))	Sabal_domingensis)	Reinhardtia_paiewonskiana)	Serenoa_repens)	Reinhardtia_gracilis))))	(Iriartea_deltoidea	(Roystonea_regia	(Nypa_fruticans	Pseudophoenix_vinifera))))	(Sclerosperma_profizianum	Orania_palindan))	(Pelagodoxa_henryana	Geonoma_undata))	Prestoea_acuminata))	Veitchia_spiralis)	Calamus_caryotoides);
((((Reinhardtia_simplex	(Phoenix_dactylifera	Elaeis_guineensis))	Elaeis_oleifera)	((Bactris_major	Iriartea_deltoidea)	((Reinhardtia_latisecta	Reinhardtia_gracilis)	((((((Dypsis_decaryi	Kentiopsis_piersoniorum)	Hydriastele_microspadix)	Sabal_domingensis)	Reinhardtia_paiewonskiana)	Roystonea_regia)	((((Sclerosperma_profizianum	Orania_palindan)	(Geonoma_undata	((Pelagodoxa_henryana	Prestoea_acuminata)	Heterospathe_cagayanensis)))	Pseudophoenix_vinifera)	((Veitchia_spiralis	(Serenoa_repens	Attalea_speciosa))	(Oenocarpus_bataua	Nypa_fruticans)))))))	Calamus_caryotoides);
((((Reinhardtia_simplex	((Phoenix_dactylifera	Elaeis_guineensis)	Reinhardtia_gracilis))	Elaeis_oleifera)	(Iriartea_deltoidea	((Serenoa_repens	Attalea_speciosa)	((((((Orania_palindan	(Nypa_fruticans	(((Reinhardtia_paiewonskiana	Hydriastele_microspadix)	Kentiopsis_piersoniorum)	(Dypsis_decaryi	Sabal_domingensis))))	Sclerosperma_profizianum)	((Veitchia_spiralis	Heterospathe_cagayanensis)	(Reinhardtia_latisecta	Oenocarpus_bataua)))	((Pelagodoxa_henryana	(Bactris_major	Geonoma_undata))	Pseudophoenix_vinifera))	Roystonea_regia)	Prestoea_acuminata))))	Calamus_caryotoides);
(((Veitchia_spiralis	(Heterospathe_cagayanensis	(Prestoea_acuminata	((((Geonoma_undata	Orania_palindan)	Pelagodoxa_henryana)	Sclerosperma_profizianum)	(Iriartea_deltoidea	((Nypa_fruticans	Roystonea_regia)	((((Sabal_domingensis	Bactris_major)	(Reinhardtia_latisecta	Reinhardtia_paiewonskiana))	(((Dypsis_decaryi	Kentiopsis_piersoniorum)	Hydriastele_microspadix)	((Serenoa_repens	(Oenocarpus_bataua	(Reinhardtia_simplex	(Elaeis_oleifera	(Elaeis_guineensis	Phoenix_dactylifera)))))	Attalea_speciosa)))	Pseudophoenix_vinifera)))))))	Reinhardtia_gracilis)	Calamus_caryotoides);
((Veitchia_spiralis	(Heterospathe_cagayanensis	((Geonoma_undata	(Reinhardtia_gracilis	(Prestoea_acuminata	Pelagodoxa_henryana)))	((((Iriartea_deltoidea	((Oenocarpus_bataua	Nypa_fruticans)	(((((Reinhardtia_latisecta	Reinhardtia_paiewonskiana)	(((Dypsis_decaryi	Kentiopsis_piersoniorum)	Hydriastele_microspadix)	((Serenoa_repens	(Reinhardtia_simplex	(Elaeis_oleifera	(Elaeis_guineensis	Phoenix_dactylifera))))	Attalea_speciosa)))	Sabal_domingensis)	Bactris_major)	Pseudophoenix_vinifera)))	Roystonea_regia)	Sclerosperma_profizianum)	Orania_palindan))))	Calamus_caryotoides);
((Veitchia_spiralis	(Heterospathe_cagayanensis	((((Reinhardtia_gracilis	Pelagodoxa_henryana)	Prestoea_acuminata)	(Sclerosperma_profizianum	(Iriartea_deltoidea	((Roystonea_regia	(Geonoma_undata	(Oenocarpus_bataua	Nypa_fruticans)))	(Orania_palindan	Pseudophoenix_vinifera)))))	(((Sabal_domingensis	((Dypsis_decaryi	Kentiopsis_piersoniorum)	Hydriastele_microspadix))	Reinhardtia_paiewonskiana)	((Reinhardtia_latisecta	(Serenoa_repens	(((Elaeis_oleifera	Elaeis_guineensis)	Phoenix_dactylifera)	Reinhardtia_simplex)))	(Bactris_major	Attalea_speciosa))))))	Calamus_caryotoides);
((Reinhardtia_gracilis	((((Veitchia_spiralis	Attalea_speciosa)	((Orania_palindan	Reinhardtia_latisecta)	((Roystonea_regia	(Bactris_major	Iriartea_deltoidea))	((Geonoma_undata	(Serenoa_repens	((Elaeis_oleifera	(Reinhardtia_simplex	(Phoenix_dactylifera	Elaeis_guineensis)))	Oenocarpus_bataua)))	Sclerosperma_profizianum))))	(((Nypa_fruticans	Reinhardtia_paiewonskiana)	(Sabal_domingensis	(Hydriastele_microspadix	(Kentiopsis_piersoniorum	Dypsis_decaryi))))	((Prestoea_acuminata	Pseudophoenix_vinifera)	Heterospathe_cagayanensis)))	Pelagodoxa_henryana))	Calamus_caryotoides);
(((Phoenix_dactylifera	((Elaeis_guineensis	Elaeis_oleifera)	Reinhardtia_simplex))	((((((((Reinhardtia_latisecta	(Reinhardtia_gracilis	(Nypa_fruticans	(Bactris_major	Pseudophoenix_vinifera))))	(Hydriastele_microspadix	((Sabal_domingensis	Reinhardtia_paiewonskiana)	(Kentiopsis_piersoniorum	Dypsis_decaryi))))	((Oenocarpus_bataua	Veitchia_spiralis)	Attalea_speciosa))	(Sclerosperma_profizianum	(Geonoma_undata	(Heterospathe_cagayanensis	(Pelagodoxa_henryana	Prestoea_acuminata)))))	Roystonea_regia)	Orania_palindan)	Iriartea_deltoidea)	Serenoa_repens))	Calamus_caryotoides);
((((((((Bactris_major	Pseudophoenix_vinifera)	((Sabal_domingensis	Reinhardtia_paiewonskiana)	(Hydriastele_microspadix	(Kentiopsis_piersoniorum	Dypsis_decaryi))))	Reinhardtia_latisecta)	(Nypa_fruticans	(((Oenocarpus_bataua	Veitchia_spiralis)	Attalea_speciosa)	Reinhardtia_gracilis)))	(Sclerosperma_profizianum	(Orania_palindan	(Geonoma_undata	((Heterospathe_cagayanensis	Prestoea_acuminata)	Pelagodoxa_henryana)))))	Roystonea_regia)	((Serenoa_repens	(((Phoenix_dactylifera	Elaeis_guineensis)	Reinhardtia_simplex)	Elaeis_oleifera))	Iriartea_deltoidea))	Calamus_caryotoides);
((Bactris_major	(((((Roystonea_regia	(Iriartea_deltoidea	((Oenocarpus_bataua	Nypa_fruticans)	(Sclerosperma_profizianum	((Heterospathe_cagayanensis	Prestoea_acuminata)	(Geonoma_undata	(Pelagodoxa_henryana	Orania_palindan)))))))	Pseudophoenix_vinifera)	((Sabal_domingensis	Reinhardtia_paiewonskiana)	(Hydriastele_microspadix	(Kentiopsis_piersoniorum	Dypsis_decaryi))))	((Serenoa_repens	(Reinhardtia_gracilis	(((Phoenix_dactylifera	Reinhardtia_simplex)	Elaeis_guineensis)	Elaeis_oleifera)))	Reinhardtia_latisecta))	(Attalea_speciosa	Veitchia_spiralis)))	Calamus_caryotoides);
((((Heterospathe_cagayanensis	(Prestoea_acuminata	(((Orania_palindan	(((Iriartea_deltoidea	Roystonea_regia)	((Pseudophoenix_vinifera	Nypa_fruticans)	(Oenocarpus_bataua	(((Sabal_domingensis	((Hydriastele_microspadix	(Kentiopsis_piersoniorum	Dypsis_decaryi))	Reinhardtia_paiewonskiana))	Bactris_major)	((Attalea_speciosa	(Serenoa_repens	((Reinhardtia_simplex	(Elaeis_guineensis	Phoenix_dactylifera))	Elaeis_oleifera)))	Reinhardtia_latisecta)))))	Sclerosperma_profizianum))	Pelagodoxa_henryana)	Geonoma_undata)))	Reinhardtia_gracilis)	Veitchia_spiralis)	Calamus_caryotoides);
((((Heterospathe_cagayanensis	(Prestoea_acuminata	(((Orania_palindan	((Roystonea_regia	((Bactris_major	Iriartea_deltoidea)	((Nypa_fruticans	Hydriastele_microspadix)	(Sabal_domingensis	((((Attalea_speciosa	((Oenocarpus_bataua	Pseudophoenix_vinifera)	(Serenoa_repens	((Reinhardtia_simplex	(Elaeis_guineensis	Phoenix_dactylifera))	Elaeis_oleifera))))	(Reinhardtia_paiewonskiana	Reinhardtia_latisecta))	Kentiopsis_piersoniorum)	Dypsis_decaryi)))))	Sclerosperma_profizianum))	Pelagodoxa_henryana)	Geonoma_undata)))	Reinhardtia_gracilis)	Veitchia_spiralis)	Calamus_caryotoides);
(((((((Sclerosperma_profizianum	((((Nypa_fruticans	Pseudophoenix_vinifera)	Iriartea_deltoidea)	(((Oenocarpus_bataua	(((Hydriastele_microspadix	(Dypsis_decaryi	Kentiopsis_piersoniorum))	(Reinhardtia_paiewonskiana	Sabal_domingensis))	Bactris_major))	(Attalea_speciosa	(Serenoa_repens	((Reinhardtia_simplex	(Elaeis_guineensis	Phoenix_dactylifera))	Elaeis_oleifera))))	Reinhardtia_latisecta))	Roystonea_regia))	Orania_palindan)	(Geonoma_undata	Pelagodoxa_henryana))	Prestoea_acuminata)	Heterospathe_cagayanensis)	(Reinhardtia_gracilis	Veitchia_spiralis))	Calamus_caryotoides);
(((((((Pelagodoxa_henryana	Prestoea_acuminata)	Geonoma_undata)	(Orania_palindan	(Sclerosperma_profizianum	(((Roystonea_regia	(Pseudophoenix_vinifera	(Oenocarpus_bataua	Nypa_fruticans)))	Iriartea_deltoidea)	(((Veitchia_spiralis	Attalea_speciosa)	Reinhardtia_latisecta)	(Bactris_major	(Serenoa_repens	((Hydriastele_microspadix	(Dypsis_decaryi	Kentiopsis_piersoniorum))	(Reinhardtia_paiewonskiana	Sabal_domingensis)))))))))	Heterospathe_cagayanensis)	Reinhardtia_gracilis)	(Phoenix_dactylifera	((Elaeis_guineensis	Elaeis_oleifera)	Reinhardtia_simplex)))	Calamus_caryotoides);
(((Heterospathe_cagayanensis	((Prestoea_acuminata	(Geonoma_undata	(Reinhardtia_gracilis	Pelagodoxa_henryana)))	((Orania_palindan	Sclerosperma_profizianum)	((Bactris_major	Iriartea_deltoidea)	(Roystonea_regia	((Pseudophoenix_vinifera	(Oenocarpus_bataua	Nypa_fruticans))	((((Elaeis_guineensis	Phoenix_dactylifera)	(Elaeis_oleifera	Reinhardtia_simplex))	(Serenoa_repens	Attalea_speciosa))	(Reinhardtia_latisecta	(Reinhardtia_paiewonskiana	(Sabal_domingensis	(Hydriastele_microspadix	(Dypsis_decaryi	Kentiopsis_piersoniorum))))))))))))	Veitchia_spiralis)	Calamus_caryotoides);
(((Heterospathe_cagayanensis	(Sclerosperma_profizianum	((((Geonoma_undata	Pelagodoxa_henryana)	(((Pseudophoenix_vinifera	((Sabal_domingensis	(Hydriastele_microspadix	(Dypsis_decaryi	Kentiopsis_piersoniorum)))	(Reinhardtia_latisecta	Reinhardtia_paiewonskiana)))	Attalea_speciosa)	((Reinhardtia_gracilis	Roystonea_regia)	(Nypa_fruticans	(((((Reinhardtia_simplex	(Phoenix_dactylifera	Elaeis_guineensis))	Elaeis_oleifera)	Bactris_major)	Iriartea_deltoidea)	(Oenocarpus_bataua	Serenoa_repens))))))	Prestoea_acuminata)	Orania_palindan)))	Veitchia_spiralis)	Calamus_caryotoides);
(((Heterospathe_cagayanensis	((Prestoea_acuminata	(Geonoma_undata	Pelagodoxa_henryana))	(((Roystonea_regia	((Reinhardtia_gracilis	Iriartea_deltoidea)	(Orania_palindan	(Nypa_fruticans	Oenocarpus_bataua))))	(Pseudophoenix_vinifera	(Reinhardtia_latisecta	((Sabal_domingensis	(((Bactris_major	Reinhardtia_paiewonskiana)	Hydriastele_microspadix)	(Dypsis_decaryi	Kentiopsis_piersoniorum)))	(Attalea_speciosa	(Serenoa_repens	((Reinhardtia_simplex	(Phoenix_dactylifera	Elaeis_guineensis))	Elaeis_oleifera)))))))	Sclerosperma_profizianum)))	Veitchia_spiralis)	Calamus_caryotoides);
(((Heterospathe_cagayanensis	((Prestoea_acuminata	(Geonoma_undata	Pelagodoxa_henryana))	(((((Iriartea_deltoidea	Roystonea_regia)	((Pseudophoenix_vinifera	Reinhardtia_gracilis)	(Nypa_fruticans	Oenocarpus_bataua)))	(((Reinhardtia_paiewonskiana	Reinhardtia_latisecta)	(Hydriastele_microspadix	((Dypsis_decaryi	Kentiopsis_piersoniorum)	Sabal_domingensis)))	(Bactris_major	(Attalea_speciosa	(Serenoa_repens	((Reinhardtia_simplex	Phoenix_dactylifera)	(Elaeis_guineensis	Elaeis_oleifera)))))))	Orania_palindan)	Sclerosperma_profizianum)))	Veitchia_spiralis)	Calamus_caryotoides);
(((Heterospathe_cagayanensis	((Geonoma_undata	(Prestoea_acuminata	Pelagodoxa_henryana))	((((Pseudophoenix_vinifera	Reinhardtia_gracilis)	(Nypa_fruticans	Iriartea_deltoidea))	Sclerosperma_profizianum)	(((((Hydriastele_microspadix	(Dypsis_decaryi	Kentiopsis_piersoniorum))	Sabal_domingensis)	(Reinhardtia_paiewonskiana	Reinhardtia_latisecta))	(Bactris_major	((Serenoa_repens	(((Elaeis_guineensis	Phoenix_dactylifera)	Reinhardtia_simplex)	Elaeis_oleifera))	(Orania_palindan	Attalea_speciosa))))	Roystonea_regia))))	(Oenocarpus_bataua	Veitchia_spiralis))	Calamus_caryotoides);
(((Orania_palindan	Veitchia_spiralis)	((((Geonoma_undata	Pelagodoxa_henryana)	(Sclerosperma_profizianum	(((Pseudophoenix_vinifera	(Oenocarpus_bataua	Nypa_fruticans))	(Bactris_major	Iriartea_deltoidea))	((((Reinhardtia_paiewonskiana	(Hydriastele_microspadix	(Dypsis_decaryi	Kentiopsis_piersoniorum)))	Sabal_domingensis)	(Reinhardtia_latisecta	((Serenoa_repens	(((Elaeis_guineensis	Phoenix_dactylifera)	Reinhardtia_simplex)	Elaeis_oleifera))	Attalea_speciosa)))	(Roystonea_regia	Reinhardtia_gracilis)))))	Prestoea_acuminata)	Heterospathe_cagayanensis))	Calamus_caryotoides);
((Sclerosperma_profizianum	((((((Elaeis_guineensis	(Phoenix_dactylifera	Reinhardtia_simplex))	Elaeis_oleifera)	Attalea_speciosa)	(Reinhardtia_gracilis	(((Serenoa_repens	Reinhardtia_paiewonskiana)	((Dypsis_decaryi	Kentiopsis_piersoniorum)	Hydriastele_microspadix))	Sabal_domingensis)))	Reinhardtia_latisecta)	(((Bactris_major	Iriartea_deltoidea)	Roystonea_regia)	(((Orania_palindan	Pseudophoenix_vinifera)	((Veitchia_spiralis	Oenocarpus_bataua)	Nypa_fruticans))	((Prestoea_acuminata	Heterospathe_cagayanensis)	(Geonoma_undata	Pelagodoxa_henryana))))))	Calamus_caryotoides);
((Veitchia_spiralis	(Reinhardtia_gracilis	(Heterospathe_cagayanensis	((((((Elaeis_oleifera	((Elaeis_guineensis	Phoenix_dactylifera)	Reinhardtia_simplex))	Geonoma_undata)	Pelagodoxa_henryana)	((((Bactris_major	Iriartea_deltoidea)	((Orania_palindan	((((Reinhardtia_latisecta	Reinhardtia_paiewonskiana)	(((Dypsis_decaryi	Kentiopsis_piersoniorum)	Hydriastele_microspadix)	Sabal_domingensis))	Nypa_fruticans)	Serenoa_repens))	Roystonea_regia))	(Attalea_speciosa	Pseudophoenix_vinifera))	Sclerosperma_profizianum))	Oenocarpus_bataua)	Prestoea_acuminata))))	Calamus_caryotoides);
((Veitchia_spiralis	(Heterospathe_cagayanensis	((Reinhardtia_latisecta	Reinhardtia_paiewonskiana)	((((((Sclerosperma_profizianum	(Iriartea_deltoidea	(Roystonea_regia	((Bactris_major	Geonoma_undata)	Pelagodoxa_henryana))))	((Dypsis_decaryi	Kentiopsis_piersoniorum)	(Hydriastele_microspadix	Orania_palindan)))	Sabal_domingensis)	((((Elaeis_oleifera	((Elaeis_guineensis	Phoenix_dactylifera)	Reinhardtia_simplex))	Serenoa_repens)	Attalea_speciosa)	(Oenocarpus_bataua	Nypa_fruticans)))	(Prestoea_acuminata	Pseudophoenix_vinifera))	Reinhardtia_gracilis))))	Calamus_caryotoides);
((Veitchia_spiralis	((Reinhardtia_gracilis	((Prestoea_acuminata	Heterospathe_cagayanensis)	(Pelagodoxa_henryana	Geonoma_undata)))	((((((Bactris_major	Iriartea_deltoidea)	(((Reinhardtia_simplex	((Elaeis_guineensis	Elaeis_oleifera)	Phoenix_dactylifera))	Serenoa_repens)	Attalea_speciosa))	(((((Hydriastele_microspadix	(Dypsis_decaryi	Kentiopsis_piersoniorum))	Sabal_domingensis)	Reinhardtia_paiewonskiana)	Reinhardtia_latisecta)	Pseudophoenix_vinifera))	(Roystonea_regia	(Oenocarpus_bataua	Nypa_fruticans)))	Sclerosperma_profizianum)	Orania_palindan)))	Calamus_caryotoides);
(((Orania_palindan	Veitchia_spiralis)	(Heterospathe_cagayanensis	((((Sclerosperma_profizianum	(Iriartea_deltoidea	Bactris_major))	((Pelagodoxa_henryana	((((Elaeis_guineensis	Elaeis_oleifera)	Phoenix_dactylifera)	Reinhardtia_simplex)	Geonoma_undata))	(Pseudophoenix_vinifera	(Oenocarpus_bataua	Nypa_fruticans))))	(Reinhardtia_gracilis	Roystonea_regia))	(((Prestoea_acuminata	Reinhardtia_latisecta)	(Sabal_domingensis	(Reinhardtia_paiewonskiana	(Hydriastele_microspadix	(Dypsis_decaryi	Kentiopsis_piersoniorum)))))	(Serenoa_repens	Attalea_speciosa)))))	Calamus_caryotoides);
(((Reinhardtia_gracilis	Veitchia_spiralis)	(((((Sabal_domingensis	(Reinhardtia_paiewonskiana	((Dypsis_decaryi	Kentiopsis_piersoniorum)	Hydriastele_microspadix)))	((((Bactris_major	Geonoma_undata)	Orania_palindan)	(Pelagodoxa_henryana	(Prestoea_acuminata	Roystonea_regia)))	((Iriartea_deltoidea	((Oenocarpus_bataua	Nypa_fruticans)	(Serenoa_repens	((Reinhardtia_simplex	(Phoenix_dactylifera	Elaeis_guineensis))	Elaeis_oleifera))))	Sclerosperma_profizianum)))	Reinhardtia_latisecta)	(Attalea_speciosa	Pseudophoenix_vinifera))	Heterospathe_cagayanensis))	Calamus_caryotoides);
((Veitchia_spiralis	(Heterospathe_cagayanensis	((Geonoma_undata	(Pelagodoxa_henryana	Prestoea_acuminata))	(((((Sclerosperma_profizianum	Iriartea_deltoidea)	(Pseudophoenix_vinifera	Nypa_fruticans))	((Attalea_speciosa	((Reinhardtia_latisecta	((Serenoa_repens	(Elaeis_oleifera	(Reinhardtia_simplex	(Phoenix_dactylifera	Elaeis_guineensis))))	Bactris_major))	(Reinhardtia_paiewonskiana	(Sabal_domingensis	(Hydriastele_microspadix	(Dypsis_decaryi	Kentiopsis_piersoniorum))))))	Orania_palindan))	(Roystonea_regia	Reinhardtia_gracilis))	Oenocarpus_bataua))))	Calamus_caryotoides);
((Veitchia_spiralis	((Attalea_speciosa	(Serenoa_repens	(Reinhardtia_gracilis	(Elaeis_oleifera	(Reinhardtia_simplex	(Phoenix_dactylifera	Elaeis_guineensis))))))	(((Bactris_major	(Kentiopsis_piersoniorum	(Dypsis_decaryi	(Hydriastele_microspadix	(Reinhardtia_paiewonskiana	Sabal_domingensis)))))	Reinhardtia_latisecta)	((Pseudophoenix_vinifera	Nypa_fruticans)	((((Sclerosperma_profizianum	Orania_palindan)	((Prestoea_acuminata	(Geonoma_undata	Pelagodoxa_henryana))	Heterospathe_cagayanensis))	(Iriartea_deltoidea	Oenocarpus_bataua))	Roystonea_regia)))))	Calamus_caryotoides);
(((Elaeis_guineensis	Phoenix_dactylifera)	((Elaeis_oleifera	(Iriartea_deltoidea	(((Oenocarpus_bataua	Nypa_fruticans)	Roystonea_regia)	((((Reinhardtia_gracilis	(Bactris_major	((Sabal_domingensis	Reinhardtia_paiewonskiana)	(Hydriastele_microspadix	(Dypsis_decaryi	Kentiopsis_piersoniorum)))))	(((Veitchia_spiralis	Attalea_speciosa)	Serenoa_repens)	Reinhardtia_latisecta))	Pseudophoenix_vinifera)	(Orania_palindan	(((Prestoea_acuminata	(Geonoma_undata	Pelagodoxa_henryana))	Heterospathe_cagayanensis)	Sclerosperma_profizianum))))))	Reinhardtia_simplex))	Calamus_caryotoides);
((((Iriartea_deltoidea	(((((Sclerosperma_profizianum	Pseudophoenix_vinifera)	(Reinhardtia_latisecta	(((((Oenocarpus_bataua	Nypa_fruticans)	((Dypsis_decaryi	Kentiopsis_piersoniorum)	(Orania_palindan	Hydriastele_microspadix)))	Reinhardtia_paiewonskiana)	Sabal_domingensis)	((Reinhardtia_gracilis	Attalea_speciosa)	Serenoa_repens))))	(((Prestoea_acuminata	Pelagodoxa_henryana)	Heterospathe_cagayanensis)	Geonoma_undata))	Roystonea_regia)	(Bactris_major	Veitchia_spiralis)))	((Elaeis_guineensis	Elaeis_oleifera)	Phoenix_dactylifera))	Reinhardtia_simplex)	Calamus_caryotoides);
(((((Prestoea_acuminata	(Reinhardtia_latisecta	((Reinhardtia_gracilis	(Bactris_major	((((Phoenix_dactylifera	Elaeis_guineensis)	Reinhardtia_simplex)	Elaeis_oleifera)	Attalea_speciosa)))	((Sabal_domingensis	((Dypsis_decaryi	Kentiopsis_piersoniorum)	Hydriastele_microspadix))	(Serenoa_repens	Reinhardtia_paiewonskiana)))))	((((Oenocarpus_bataua	Nypa_fruticans)	Geonoma_undata)	(Sclerosperma_profizianum	(Iriartea_deltoidea	(Pelagodoxa_henryana	(Roystonea_regia	Orania_palindan)))))	Pseudophoenix_vinifera))	Heterospathe_cagayanensis)	Veitchia_spiralis)	Calamus_caryotoides);
(((((Reinhardtia_gracilis	Roystonea_regia)	(((Pelagodoxa_henryana	Geonoma_undata)	Prestoea_acuminata)	(Sclerosperma_profizianum	(Heterospathe_cagayanensis	Orania_palindan))))	(((Nypa_fruticans	Pseudophoenix_vinifera)	Oenocarpus_bataua)	(((Serenoa_repens	(((Phoenix_dactylifera	Reinhardtia_simplex)	Elaeis_guineensis)	Elaeis_oleifera))	Reinhardtia_latisecta)	((Veitchia_spiralis	Attalea_speciosa)	(Bactris_major	(Hydriastele_microspadix	((Dypsis_decaryi	Kentiopsis_piersoniorum)	(Reinhardtia_paiewonskiana	Sabal_domingensis))))))))	Iriartea_deltoidea)	Calamus_caryotoides);
((((((((Bactris_major	(((Hydriastele_microspadix	(Dypsis_decaryi	Kentiopsis_piersoniorum))	Reinhardtia_paiewonskiana)	Sabal_domingensis))	(Reinhardtia_latisecta	(Attalea_speciosa	(Serenoa_repens	(((Phoenix_dactylifera	Elaeis_guineensis)	Elaeis_oleifera)	Reinhardtia_simplex)))))	Reinhardtia_gracilis)	((Roystonea_regia	Prestoea_acuminata)	((Iriartea_deltoidea	Pseudophoenix_vinifera)	(Sclerosperma_profizianum	(Pelagodoxa_henryana	Geonoma_undata)))))	((Oenocarpus_bataua	Nypa_fruticans)	Orania_palindan))	Heterospathe_cagayanensis)	Veitchia_spiralis)	Calamus_caryotoides);
(((Prestoea_acuminata	((Pelagodoxa_henryana	Geonoma_undata)	(((Hydriastele_microspadix	(Dypsis_decaryi	Kentiopsis_piersoniorum))	(((Veitchia_spiralis	Attalea_speciosa)	(Sabal_domingensis	Orania_palindan))	(Reinhardtia_latisecta	((Reinhardtia_paiewonskiana	(Serenoa_repens	(((Elaeis_guineensis	Phoenix_dactylifera)	Reinhardtia_simplex)	Elaeis_oleifera)))	Reinhardtia_gracilis))))	(Roystonea_regia	((Bactris_major	Iriartea_deltoidea)	(Sclerosperma_profizianum	(Pseudophoenix_vinifera	(Oenocarpus_bataua	Nypa_fruticans))))))))	Heterospathe_cagayanensis)	Calamus_caryotoides);
((((Oenocarpus_bataua	Nypa_fruticans)	(Pseudophoenix_vinifera	((((Bactris_major	Iriartea_deltoidea)	(Attalea_speciosa	(Serenoa_repens	(Elaeis_oleifera	(Elaeis_guineensis	((Reinhardtia_simplex	Phoenix_dactylifera)	Reinhardtia_gracilis))))))	((((Pelagodoxa_henryana	Geonoma_undata)	((Heterospathe_cagayanensis	Prestoea_acuminata)	Orania_palindan))	Sclerosperma_profizianum)	(Reinhardtia_latisecta	Roystonea_regia)))	(Reinhardtia_paiewonskiana	(Sabal_domingensis	(Hydriastele_microspadix	(Dypsis_decaryi	Kentiopsis_piersoniorum)))))))	Veitchia_spiralis)	Calamus_caryotoides);
((Reinhardtia_gracilis	(((Heterospathe_cagayanensis	(Prestoea_acuminata	((Pelagodoxa_henryana	((Sclerosperma_profizianum	Orania_palindan)	(Roystonea_regia	(((((Nypa_fruticans	Reinhardtia_paiewonskiana)	(Sabal_domingensis	((Dypsis_decaryi	Kentiopsis_piersoniorum)	Hydriastele_microspadix)))	(Serenoa_repens	Pseudophoenix_vinifera))	Reinhardtia_latisecta)	(((Oenocarpus_bataua	Bactris_major)	Iriartea_deltoidea)	Attalea_speciosa)))))	Geonoma_undata)))	(Elaeis_oleifera	((Phoenix_dactylifera	Elaeis_guineensis)	Reinhardtia_simplex)))	Veitchia_spiralis))	Calamus_caryotoides);
((Veitchia_spiralis	(Heterospathe_cagayanensis	(Prestoea_acuminata	(((((((((Serenoa_repens	(Elaeis_oleifera	(Reinhardtia_simplex	(Phoenix_dactylifera	Elaeis_guineensis))))	(Attalea_speciosa	Bactris_major))	((Reinhardtia_latisecta	Reinhardtia_paiewonskiana)	((Hydriastele_microspadix	(Dypsis_decaryi	Kentiopsis_piersoniorum))	Sabal_domingensis)))	((Oenocarpus_bataua	Nypa_fruticans)	Roystonea_regia))	Pseudophoenix_vinifera)	(Iriartea_deltoidea	Reinhardtia_gracilis))	Orania_palindan)	Sclerosperma_profizianum)	(Geonoma_undata	Pelagodoxa_henryana)))))	Calamus_caryotoides);
((Veitchia_spiralis	(Heterospathe_cagayanensis	((Prestoea_acuminata	(((((Serenoa_repens	(Elaeis_oleifera	(Reinhardtia_simplex	(Phoenix_dactylifera	Elaeis_guineensis))))	(Reinhardtia_gracilis	(Attalea_speciosa	(Oenocarpus_bataua	Nypa_fruticans))))	((Iriartea_deltoidea	(Roystonea_regia	((Reinhardtia_paiewonskiana	(Hydriastele_microspadix	(Dypsis_decaryi	Kentiopsis_piersoniorum)))	Sabal_domingensis)))	((Bactris_major	Pseudophoenix_vinifera)	Reinhardtia_latisecta)))	(Geonoma_undata	Pelagodoxa_henryana))	Sclerosperma_profizianum))	Orania_palindan)))	Calamus_caryotoides);
((Veitchia_spiralis	(Heterospathe_cagayanensis	(((Pelagodoxa_henryana	Prestoea_acuminata)	Geonoma_undata)	((Orania_palindan	Sclerosperma_profizianum)	(Pseudophoenix_vinifera	((((((Reinhardtia_paiewonskiana	((Dypsis_decaryi	Kentiopsis_piersoniorum)	(Reinhardtia_gracilis	Hydriastele_microspadix)))	Sabal_domingensis)	Bactris_major)	(((Serenoa_repens	((Reinhardtia_simplex	(Phoenix_dactylifera	Elaeis_guineensis))	Elaeis_oleifera))	Attalea_speciosa)	Reinhardtia_latisecta))	((Oenocarpus_bataua	Nypa_fruticans)	Roystonea_regia))	Iriartea_deltoidea))))))	Calamus_caryotoides);
((Veitchia_spiralis	(Heterospathe_cagayanensis	((Geonoma_undata	((Orania_palindan	Sclerosperma_profizianum)	(((Reinhardtia_paiewonskiana	((Sabal_domingensis	(Dypsis_decaryi	Kentiopsis_piersoniorum))	(Bactris_major	(Reinhardtia_gracilis	Hydriastele_microspadix))))	(((Serenoa_repens	((Reinhardtia_simplex	(Phoenix_dactylifera	Elaeis_guineensis))	Elaeis_oleifera))	Attalea_speciosa)	Reinhardtia_latisecta))	((Iriartea_deltoidea	(Pseudophoenix_vinifera	(Oenocarpus_bataua	Nypa_fruticans)))	Roystonea_regia))))	(Pelagodoxa_henryana	Prestoea_acuminata))))	Calamus_caryotoides);
((Veitchia_spiralis	(Heterospathe_cagayanensis	(((Pelagodoxa_henryana	Geonoma_undata)	((Orania_palindan	Sclerosperma_profizianum)	(((Bactris_major	Iriartea_deltoidea)	(((((((Elaeis_guineensis	Elaeis_oleifera)	(Reinhardtia_simplex	(Reinhardtia_gracilis	Phoenix_dactylifera)))	Serenoa_repens)	Attalea_speciosa)	Pseudophoenix_vinifera)	Reinhardtia_latisecta)	((Sabal_domingensis	(Hydriastele_microspadix	(Dypsis_decaryi	Kentiopsis_piersoniorum)))	((Oenocarpus_bataua	Nypa_fruticans)	Reinhardtia_paiewonskiana))))	Roystonea_regia)))	Prestoea_acuminata)))	Calamus_caryotoides);
(((Reinhardtia_gracilis	((Pelagodoxa_henryana	Geonoma_undata)	(((((((Elaeis_oleifera	((Phoenix_dactylifera	Elaeis_guineensis)	Reinhardtia_simplex))	Serenoa_repens)	Attalea_speciosa)	(((Sabal_domingensis	(Dypsis_decaryi	Kentiopsis_piersoniorum))	(Hydriastele_microspadix	Bactris_major))	(Reinhardtia_latisecta	Reinhardtia_paiewonskiana)))	((Iriartea_deltoidea	(Oenocarpus_bataua	Nypa_fruticans))	(Pseudophoenix_vinifera	Roystonea_regia)))	(Prestoea_acuminata	(Sclerosperma_profizianum	Orania_palindan)))	Heterospathe_cagayanensis)))	Veitchia_spiralis)	Calamus_caryotoides);
((((Orania_palindan	((((((Oenocarpus_bataua	Nypa_fruticans)	Iriartea_deltoidea)	Roystonea_regia)	(Pseudophoenix_vinifera	((Bactris_major	(Serenoa_repens	Attalea_speciosa))	((((Reinhardtia_paiewonskiana	Hydriastele_microspadix)	(Dypsis_decaryi	Kentiopsis_piersoniorum))	Sabal_domingensis)	Reinhardtia_latisecta))))	((Pelagodoxa_henryana	Geonoma_undata)	((Reinhardtia_gracilis	Prestoea_acuminata)	Heterospathe_cagayanensis)))	Sclerosperma_profizianum))	Veitchia_spiralis)	(Phoenix_dactylifera	(Reinhardtia_simplex	(Elaeis_guineensis	Elaeis_oleifera))))	Calamus_caryotoides);
(((Heterospathe_cagayanensis	((((((Phoenix_dactylifera	Reinhardtia_simplex)	(Elaeis_oleifera	Elaeis_guineensis))	Geonoma_undata)	(Pelagodoxa_henryana	Reinhardtia_gracilis))	(((Roystonea_regia	(Iriartea_deltoidea	((Nypa_fruticans	Pseudophoenix_vinifera)	((Hydriastele_microspadix	(Dypsis_decaryi	Kentiopsis_piersoniorum))	(Sabal_domingensis	((Reinhardtia_latisecta	Reinhardtia_paiewonskiana)	(Bactris_major	(Serenoa_repens	Attalea_speciosa))))))))	Sclerosperma_profizianum)	Orania_palindan))	Prestoea_acuminata))	(Oenocarpus_bataua	Veitchia_spiralis))	Calamus_caryotoides);
((Reinhardtia_gracilis	((Orania_palindan	(((Sclerosperma_profizianum	((((((Bactris_major	(((Hydriastele_microspadix	(Dypsis_decaryi	Kentiopsis_piersoniorum))	(Serenoa_repens	Reinhardtia_paiewonskiana))	Sabal_domingensis))	(((Phoenix_dactylifera	Elaeis_guineensis)	(Reinhardtia_simplex	Elaeis_oleifera))	Reinhardtia_latisecta))	(Veitchia_spiralis	Attalea_speciosa))	(Pseudophoenix_vinifera	(Oenocarpus_bataua	Nypa_fruticans)))	Iriartea_deltoidea)	Roystonea_regia))	(Geonoma_undata	Pelagodoxa_henryana))	Prestoea_acuminata))	Heterospathe_cagayanensis))	Calamus_caryotoides);
(((Phoenix_dactylifera	Elaeis_guineensis)	((Elaeis_oleifera	(Geonoma_undata	(Pelagodoxa_henryana	((Prestoea_acuminata	(Heterospathe_cagayanensis	Reinhardtia_gracilis))	(Orania_palindan	(Sclerosperma_profizianum	(Pseudophoenix_vinifera	(((Sabal_domingensis	((Serenoa_repens	(((Nypa_fruticans	Oenocarpus_bataua)	Veitchia_spiralis)	Attalea_speciosa))	(((Dypsis_decaryi	Kentiopsis_piersoniorum)	Hydriastele_microspadix)	(Reinhardtia_paiewonskiana	Reinhardtia_latisecta))))	(Bactris_major	Iriartea_deltoidea))	Roystonea_regia))))))))	Reinhardtia_simplex))	Calamus_caryotoides);
((((Elaeis_oleifera	Elaeis_guineensis)	(Reinhardtia_simplex	Phoenix_dactylifera))	(Geonoma_undata	((Reinhardtia_gracilis	Pelagodoxa_henryana)	(((((Nypa_fruticans	Pseudophoenix_vinifera)	Sclerosperma_profizianum)	(Roystonea_regia	(Iriartea_deltoidea	(Serenoa_repens	Attalea_speciosa))))	(Reinhardtia_latisecta	(Sabal_domingensis	(((Orania_palindan	Reinhardtia_paiewonskiana)	(Oenocarpus_bataua	Bactris_major))	(Hydriastele_microspadix	(Kentiopsis_piersoniorum	Dypsis_decaryi))))))	(Prestoea_acuminata	(Heterospathe_cagayanensis	Veitchia_spiralis))))))	Calamus_caryotoides);
((Veitchia_spiralis	(((Reinhardtia_latisecta	Reinhardtia_paiewonskiana)	((Pseudophoenix_vinifera	(Serenoa_repens	((Reinhardtia_simplex	Elaeis_oleifera)	(Phoenix_dactylifera	Elaeis_guineensis))))	((Sclerosperma_profizianum	((((Bactris_major	Iriartea_deltoidea)	Attalea_speciosa)	(Geonoma_undata	(Oenocarpus_bataua	Nypa_fruticans)))	((Pelagodoxa_henryana	(Sabal_domingensis	(Kentiopsis_piersoniorum	(Reinhardtia_gracilis	((Dypsis_decaryi	Orania_palindan)	Hydriastele_microspadix)))))	Roystonea_regia)))	Prestoea_acuminata)))	Heterospathe_cagayanensis))	Calamus_caryotoides);
((Veitchia_spiralis	((Orania_palindan	((((((Iriartea_deltoidea	Serenoa_repens)	(Oenocarpus_bataua	Bactris_major))	(Roystonea_regia	(((Pseudophoenix_vinifera	Reinhardtia_latisecta)	Attalea_speciosa)	(((Dypsis_decaryi	((Nypa_fruticans	Reinhardtia_paiewonskiana)	Kentiopsis_piersoniorum))	Hydriastele_microspadix)	(Sabal_domingensis	Reinhardtia_gracilis)))))	Sclerosperma_profizianum)	(((Elaeis_oleifera	(Reinhardtia_simplex	(Phoenix_dactylifera	Elaeis_guineensis)))	Geonoma_undata)	Pelagodoxa_henryana))	Prestoea_acuminata))	Heterospathe_cagayanensis))	Calamus_caryotoides);
((Veitchia_spiralis	(((((Iriartea_deltoidea	(Orania_palindan	((Elaeis_oleifera	(Reinhardtia_simplex	(Phoenix_dactylifera	Elaeis_guineensis)))	Serenoa_repens)))	((Sclerosperma_profizianum	((Geonoma_undata	(Bactris_major	Oenocarpus_bataua))	Pelagodoxa_henryana))	(Prestoea_acuminata	Roystonea_regia)))	(Nypa_fruticans	Pseudophoenix_vinifera))	((Attalea_speciosa	Reinhardtia_latisecta)	((((Sabal_domingensis	Reinhardtia_gracilis)	Reinhardtia_paiewonskiana)	(Dypsis_decaryi	Kentiopsis_piersoniorum))	Hydriastele_microspadix)))	Heterospathe_cagayanensis))	Calamus_caryotoides);
(((Heterospathe_cagayanensis	((((((((Roystonea_regia	(Iriartea_deltoidea	Nypa_fruticans))	(Reinhardtia_latisecta	((((Elaeis_oleifera	(Reinhardtia_simplex	(Phoenix_dactylifera	Elaeis_guineensis)))	Serenoa_repens)	Attalea_speciosa)	(((Bactris_major	Reinhardtia_paiewonskiana)	Sabal_domingensis)	(Hydriastele_microspadix	(Dypsis_decaryi	Kentiopsis_piersoniorum))))))	Pseudophoenix_vinifera)	((Oenocarpus_bataua	Geonoma_undata)	Pelagodoxa_henryana))	Sclerosperma_profizianum)	Prestoea_acuminata)	Orania_palindan)	Reinhardtia_gracilis))	Veitchia_spiralis)	Calamus_caryotoides);
(((Heterospathe_cagayanensis	(((Geonoma_undata	Pelagodoxa_henryana)	(((Pseudophoenix_vinifera	(Reinhardtia_latisecta	(((((Elaeis_oleifera	((Phoenix_dactylifera	Elaeis_guineensis)	Reinhardtia_simplex))	Reinhardtia_gracilis)	Serenoa_repens)	Attalea_speciosa)	((Sabal_domingensis	((Hydriastele_microspadix	(Dypsis_decaryi	Kentiopsis_piersoniorum))	Reinhardtia_paiewonskiana))	Bactris_major))))	((Iriartea_deltoidea	(Oenocarpus_bataua	Nypa_fruticans))	Roystonea_regia))	(Sclerosperma_profizianum	Orania_palindan)))	Prestoea_acuminata))	Veitchia_spiralis)	Calamus_caryotoides);
(((Heterospathe_cagayanensis	(Orania_palindan	(((Prestoea_acuminata	(((((Oenocarpus_bataua	Nypa_fruticans)	Pseudophoenix_vinifera)	(((Serenoa_repens	Attalea_speciosa)	Reinhardtia_gracilis)	((Sabal_domingensis	(Hydriastele_microspadix	(Dypsis_decaryi	Kentiopsis_piersoniorum)))	(Bactris_major	(Reinhardtia_paiewonskiana	Reinhardtia_latisecta)))))	Roystonea_regia)	Iriartea_deltoidea))	(((Elaeis_oleifera	((Phoenix_dactylifera	Elaeis_guineensis)	Reinhardtia_simplex))	Geonoma_undata)	Pelagodoxa_henryana))	Sclerosperma_profizianum)))	Veitchia_spiralis)	Calamus_caryotoides);
(((Heterospathe_cagayanensis	(Prestoea_acuminata	(((Sclerosperma_profizianum	Orania_palindan)	(((Iriartea_deltoidea	(((((((Elaeis_oleifera	((Phoenix_dactylifera	Elaeis_guineensis)	Reinhardtia_simplex))	Serenoa_repens)	Pseudophoenix_vinifera)	Nypa_fruticans)	Reinhardtia_gracilis)	Reinhardtia_latisecta)	((Oenocarpus_bataua	Bactris_major)	Attalea_speciosa)))	Roystonea_regia)	(((Dypsis_decaryi	Kentiopsis_piersoniorum)	Hydriastele_microspadix)	(Reinhardtia_paiewonskiana	Sabal_domingensis))))	(Geonoma_undata	Pelagodoxa_henryana))))	Veitchia_spiralis)	Calamus_caryotoides);
((((Attalea_speciosa	(Pseudophoenix_vinifera	(((Reinhardtia_latisecta	(((((Dypsis_decaryi	Kentiopsis_piersoniorum)	Hydriastele_microspadix)	(Reinhardtia_paiewonskiana	Sabal_domingensis))	Serenoa_repens)	(Bactris_major	Iriartea_deltoidea)))	(Roystonea_regia	(Reinhardtia_gracilis	(Oenocarpus_bataua	Nypa_fruticans))))	((Orania_palindan	(Sclerosperma_profizianum	(Geonoma_undata	Pelagodoxa_henryana)))	(Prestoea_acuminata	Heterospathe_cagayanensis)))))	Veitchia_spiralis)	((Elaeis_guineensis	Elaeis_oleifera)	(Phoenix_dactylifera	Reinhardtia_simplex)))	Calamus_caryotoides);
(((Heterospathe_cagayanensis	(((Prestoea_acuminata	Pelagodoxa_henryana)	Geonoma_undata)	((Roystonea_regia	(((Reinhardtia_gracilis	(((Dypsis_decaryi	Kentiopsis_piersoniorum)	Hydriastele_microspadix)	(Reinhardtia_paiewonskiana	Sabal_domingensis)))	(Pseudophoenix_vinifera	((Oenocarpus_bataua	Nypa_fruticans)	Reinhardtia_latisecta)))	(Attalea_speciosa	(Serenoa_repens	((Iriartea_deltoidea	Bactris_major)	(Elaeis_oleifera	(Elaeis_guineensis	(Phoenix_dactylifera	Reinhardtia_simplex))))))))	(Orania_palindan	Sclerosperma_profizianum))))	Veitchia_spiralis)	Calamus_caryotoides);
(((Attalea_speciosa	(((Heterospathe_cagayanensis	((Geonoma_undata	Pelagodoxa_henryana)	Prestoea_acuminata))	(Orania_palindan	Sclerosperma_profizianum))	(Roystonea_regia	((Reinhardtia_latisecta	((((Dypsis_decaryi	Kentiopsis_piersoniorum)	Hydriastele_microspadix)	Reinhardtia_paiewonskiana)	Sabal_domingensis))	((Bactris_major	Pseudophoenix_vinifera)	((Iriartea_deltoidea	(Reinhardtia_gracilis	(Serenoa_repens	((Elaeis_oleifera	(Reinhardtia_simplex	(Phoenix_dactylifera	Elaeis_guineensis)))	Oenocarpus_bataua))))	Nypa_fruticans))))))	Veitchia_spiralis)	Calamus_caryotoides);
(((Heterospathe_cagayanensis	(((Geonoma_undata	Pelagodoxa_henryana)	Prestoea_acuminata)	((Iriartea_deltoidea	((Orania_palindan	(Oenocarpus_bataua	Nypa_fruticans))	(Elaeis_oleifera	(Elaeis_guineensis	(Reinhardtia_simplex	Phoenix_dactylifera)))))	((Sclerosperma_profizianum	Roystonea_regia)	((Pseudophoenix_vinifera	Reinhardtia_gracilis)	(((((Dypsis_decaryi	Kentiopsis_piersoniorum)	Hydriastele_microspadix)	Reinhardtia_paiewonskiana)	Sabal_domingensis)	(((Bactris_major	Serenoa_repens)	Attalea_speciosa)	Reinhardtia_latisecta)))))))	Veitchia_spiralis)	Calamus_caryotoides);
(((Heterospathe_cagayanensis	((((((Pseudophoenix_vinifera	(Oenocarpus_bataua	Nypa_fruticans))	((Reinhardtia_latisecta	((((Reinhardtia_paiewonskiana	Hydriastele_microspadix)	Dypsis_decaryi)	Kentiopsis_piersoniorum)	Sabal_domingensis))	((Attalea_speciosa	Reinhardtia_gracilis)	(Serenoa_repens	((Elaeis_oleifera	Reinhardtia_simplex)	(Elaeis_guineensis	Phoenix_dactylifera))))))	(Roystonea_regia	(Bactris_major	Iriartea_deltoidea)))	(Sclerosperma_profizianum	(Geonoma_undata	Pelagodoxa_henryana)))	Prestoea_acuminata)	Orania_palindan))	Veitchia_spiralis)	Calamus_caryotoides);
((Reinhardtia_gracilis	((Heterospathe_cagayanensis	((((Bactris_major	Attalea_speciosa)	(Oenocarpus_bataua	(Serenoa_repens	(((Elaeis_guineensis	Elaeis_oleifera)	Phoenix_dactylifera)	Reinhardtia_simplex))))	(((Sclerosperma_profizianum	((((((Dypsis_decaryi	Kentiopsis_piersoniorum)	Hydriastele_microspadix)	Sabal_domingensis)	(Orania_palindan	(Reinhardtia_paiewonskiana	Nypa_fruticans)))	Pseudophoenix_vinifera)	Reinhardtia_latisecta))	Iriartea_deltoidea)	Roystonea_regia))	(Prestoea_acuminata	(Geonoma_undata	Pelagodoxa_henryana))))	Veitchia_spiralis))	Calamus_caryotoides);
((((Reinhardtia_gracilis	Heterospathe_cagayanensis)	((Pelagodoxa_henryana	(Geonoma_undata	(Orania_palindan	(Iriartea_deltoidea	((Roystonea_regia	Sclerosperma_profizianum)	(Pseudophoenix_vinifera	((Oenocarpus_bataua	Nypa_fruticans)	((((Reinhardtia_paiewonskiana	Reinhardtia_latisecta)	((Dypsis_decaryi	Kentiopsis_piersoniorum)	Hydriastele_microspadix))	((Bactris_major	Attalea_speciosa)	(Serenoa_repens	(((Elaeis_guineensis	Reinhardtia_simplex)	Phoenix_dactylifera)	Elaeis_oleifera))))	Sabal_domingensis))))))))	Prestoea_acuminata))	Veitchia_spiralis)	Calamus_caryotoides);
(((Heterospathe_cagayanensis	(Prestoea_acuminata	((Geonoma_undata	Pelagodoxa_henryana)	(Orania_palindan	((Iriartea_deltoidea	((Roystonea_regia	(Oenocarpus_bataua	Nypa_fruticans))	(Pseudophoenix_vinifera	((Reinhardtia_latisecta	(((Hydriastele_microspadix	Reinhardtia_paiewonskiana)	(Dypsis_decaryi	Kentiopsis_piersoniorum))	Sabal_domingensis))	((Serenoa_repens	(Bactris_major	((Phoenix_dactylifera	(Elaeis_guineensis	Elaeis_oleifera))	Reinhardtia_simplex)))	Attalea_speciosa)))))	Sclerosperma_profizianum)))))	(Reinhardtia_gracilis	Veitchia_spiralis))	Calamus_caryotoides);
(((Heterospathe_cagayanensis	(Prestoea_acuminata	((Geonoma_undata	Pelagodoxa_henryana)	(((Iriartea_deltoidea	Roystonea_regia)	((Pseudophoenix_vinifera	(Oenocarpus_bataua	Nypa_fruticans))	Sclerosperma_profizianum))	(Orania_palindan	(((Serenoa_repens	((Reinhardtia_paiewonskiana	(Hydriastele_microspadix	(Dypsis_decaryi	Kentiopsis_piersoniorum)))	Sabal_domingensis))	Reinhardtia_latisecta)	((Bactris_major	((Phoenix_dactylifera	(Elaeis_guineensis	Reinhardtia_simplex))	Elaeis_oleifera))	Attalea_speciosa)))))))	(Reinhardtia_gracilis	Veitchia_spiralis))	Calamus_caryotoides);
((Veitchia_spiralis	(Reinhardtia_gracilis	(Heterospathe_cagayanensis	(Prestoea_acuminata	(((Sclerosperma_profizianum	(Orania_palindan	((Pseudophoenix_vinifera	Nypa_fruticans)	((((Reinhardtia_latisecta	(((Oenocarpus_bataua	Sabal_domingensis)	Reinhardtia_paiewonskiana)	(Hydriastele_microspadix	(Dypsis_decaryi	Kentiopsis_piersoniorum))))	(((Serenoa_repens	(((Phoenix_dactylifera	Elaeis_guineensis)	Reinhardtia_simplex)	Elaeis_oleifera))	Attalea_speciosa)	Bactris_major))	Iriartea_deltoidea)	Roystonea_regia))))	Pelagodoxa_henryana)	Geonoma_undata)))))	Calamus_caryotoides);
((Veitchia_spiralis	(Heterospathe_cagayanensis	(((((Pelagodoxa_henryana	(Geonoma_undata	Bactris_major))	((((Serenoa_repens	(((Elaeis_guineensis	Elaeis_oleifera)	Phoenix_dactylifera)	Reinhardtia_simplex))	Attalea_speciosa)	Reinhardtia_gracilis)	(Iriartea_deltoidea	(Oenocarpus_bataua	Nypa_fruticans))))	(((Orania_palindan	((Sabal_domingensis	Reinhardtia_paiewonskiana)	(Hydriastele_microspadix	(Dypsis_decaryi	Kentiopsis_piersoniorum))))	Roystonea_regia)	Sclerosperma_profizianum))	(Prestoea_acuminata	Pseudophoenix_vinifera))	Reinhardtia_latisecta)))	Calamus_caryotoides);
((Veitchia_spiralis	(Heterospathe_cagayanensis	(((Sclerosperma_profizianum	Geonoma_undata)	(Prestoea_acuminata	(Pelagodoxa_henryana	((((Bactris_major	Iriartea_deltoidea)	Roystonea_regia)	(((Reinhardtia_paiewonskiana	Reinhardtia_latisecta)	((Sabal_domingensis	Pseudophoenix_vinifera)	((Dypsis_decaryi	Kentiopsis_piersoniorum)	(Reinhardtia_gracilis	Hydriastele_microspadix))))	(Oenocarpus_bataua	Nypa_fruticans)))	((Serenoa_repens	((Reinhardtia_simplex	(Phoenix_dactylifera	Elaeis_guineensis))	Elaeis_oleifera))	Attalea_speciosa)))))	Orania_palindan)))	Calamus_caryotoides);
((Veitchia_spiralis	(Heterospathe_cagayanensis	((Pelagodoxa_henryana	((((((((Reinhardtia_paiewonskiana	((Sabal_domingensis	(Kentiopsis_piersoniorum	Hydriastele_microspadix))	Dypsis_decaryi))	Reinhardtia_gracilis)	Bactris_major)	Reinhardtia_latisecta)	((((Nypa_fruticans	(((Reinhardtia_simplex	(Phoenix_dactylifera	(Elaeis_oleifera	Elaeis_guineensis)))	Serenoa_repens)	Pseudophoenix_vinifera))	Attalea_speciosa)	Roystonea_regia)	Iriartea_deltoidea))	(Oenocarpus_bataua	Orania_palindan))	Sclerosperma_profizianum)	Geonoma_undata))	Prestoea_acuminata)))	Calamus_caryotoides);
(((Heterospathe_cagayanensis	(Prestoea_acuminata	((((((((Bactris_major	(((Kentiopsis_piersoniorum	Dypsis_decaryi)	Hydriastele_microspadix)	(Reinhardtia_paiewonskiana	Sabal_domingensis)))	Reinhardtia_latisecta)	(Serenoa_repens	Attalea_speciosa))	((Oenocarpus_bataua	Nypa_fruticans)	(Iriartea_deltoidea	(Reinhardtia_gracilis	Orania_palindan))))	Pseudophoenix_vinifera)	Sclerosperma_profizianum)	Roystonea_regia)	(Pelagodoxa_henryana	((Reinhardtia_simplex	(Elaeis_oleifera	(Elaeis_guineensis	Phoenix_dactylifera)))	Geonoma_undata)))))	Veitchia_spiralis)	Calamus_caryotoides);
(((Heterospathe_cagayanensis	(((Prestoea_acuminata	((Sclerosperma_profizianum	(Roystonea_regia	((Pelagodoxa_henryana	(Bactris_major	Geonoma_undata))	((Elaeis_oleifera	((Elaeis_guineensis	Phoenix_dactylifera)	Reinhardtia_simplex))	((Oenocarpus_bataua	Nypa_fruticans)	(Reinhardtia_gracilis	(Serenoa_repens	Iriartea_deltoidea)))))))	(((Orania_palindan	(Kentiopsis_piersoniorum	Dypsis_decaryi))	Hydriastele_microspadix)	(Reinhardtia_paiewonskiana	Sabal_domingensis))))	(Attalea_speciosa	Pseudophoenix_vinifera))	Reinhardtia_latisecta))	Veitchia_spiralis)	Calamus_caryotoides);
((((Elaeis_oleifera	Reinhardtia_simplex)	(Elaeis_guineensis	Phoenix_dactylifera))	(Heterospathe_cagayanensis	((((Reinhardtia_gracilis	Pelagodoxa_henryana)	(Veitchia_spiralis	Geonoma_undata))	Prestoea_acuminata)	(Orania_palindan	((((((((Kentiopsis_piersoniorum	Dypsis_decaryi)	Hydriastele_microspadix)	((Serenoa_repens	Reinhardtia_paiewonskiana)	Sabal_domingensis))	(Oenocarpus_bataua	Nypa_fruticans))	Reinhardtia_latisecta)	(Pseudophoenix_vinifera	Attalea_speciosa))	((Bactris_major	Iriartea_deltoidea)	Roystonea_regia))	Sclerosperma_profizianum)))))	Calamus_caryotoides);
(((Veitchia_spiralis	((((((Pelagodoxa_henryana	(Bactris_major	Geonoma_undata))	Roystonea_regia)	(Pseudophoenix_vinifera	(((((Elaeis_oleifera	(Elaeis_guineensis	Phoenix_dactylifera))	Reinhardtia_simplex)	Iriartea_deltoidea)	(Oenocarpus_bataua	Nypa_fruticans))	Orania_palindan)))	Sclerosperma_profizianum)	(((Prestoea_acuminata	(Serenoa_repens	Attalea_speciosa))	Reinhardtia_latisecta)	((Sabal_domingensis	Reinhardtia_paiewonskiana)	((Kentiopsis_piersoniorum	Dypsis_decaryi)	Hydriastele_microspadix))))	Heterospathe_cagayanensis))	Reinhardtia_gracilis)	Calamus_caryotoides);
(((((Pelagodoxa_henryana	((Sclerosperma_profizianum	((Orania_palindan	Geonoma_undata)	((Iriartea_deltoidea	((Pseudophoenix_vinifera	(Oenocarpus_bataua	Nypa_fruticans))	Roystonea_regia))	((Sabal_domingensis	((Kentiopsis_piersoniorum	Dypsis_decaryi)	Hydriastele_microspadix))	((Bactris_major	Attalea_speciosa)	((Reinhardtia_paiewonskiana	Reinhardtia_latisecta)	(((Elaeis_oleifera	Elaeis_guineensis)	(Phoenix_dactylifera	Reinhardtia_simplex))	Serenoa_repens)))))))	Prestoea_acuminata))	Heterospathe_cagayanensis)	Veitchia_spiralis)	Reinhardtia_gracilis)	Calamus_caryotoides);
(((Reinhardtia_simplex	((Serenoa_repens	((Attalea_speciosa	((Bactris_major	((((((Reinhardtia_gracilis	Heterospathe_cagayanensis)	(Pelagodoxa_henryana	Prestoea_acuminata))	Geonoma_undata)	Iriartea_deltoidea)	((Orania_palindan	(Pseudophoenix_vinifera	(Oenocarpus_bataua	Nypa_fruticans)))	Roystonea_regia))	Sclerosperma_profizianum))	(((Sabal_domingensis	((Dypsis_decaryi	Kentiopsis_piersoniorum)	Hydriastele_microspadix))	Reinhardtia_paiewonskiana)	Reinhardtia_latisecta)))	Veitchia_spiralis))	Elaeis_oleifera))	(Phoenix_dactylifera	Elaeis_guineensis))	Calamus_caryotoides);
((Reinhardtia_simplex	((Serenoa_repens	(Pseudophoenix_vinifera	(((((Dypsis_decaryi	Kentiopsis_piersoniorum)	Hydriastele_microspadix)	(((((Attalea_speciosa	Nypa_fruticans)	(Reinhardtia_latisecta	(Veitchia_spiralis	Reinhardtia_paiewonskiana)))	(Orania_palindan	(((Pelagodoxa_henryana	(Reinhardtia_gracilis	Geonoma_undata))	(Heterospathe_cagayanensis	Prestoea_acuminata))	Sclerosperma_profizianum)))	Roystonea_regia)	(Bactris_major	Iriartea_deltoidea)))	Sabal_domingensis)	Oenocarpus_bataua)))	((Elaeis_guineensis	Elaeis_oleifera)	Phoenix_dactylifera)))	Calamus_caryotoides);
(((Serenoa_repens	(Pseudophoenix_vinifera	((((Reinhardtia_latisecta	(Iriartea_deltoidea	((Orania_palindan	(((Pelagodoxa_henryana	Geonoma_undata)	(Heterospathe_cagayanensis	Prestoea_acuminata))	Sclerosperma_profizianum))	Roystonea_regia)))	((Reinhardtia_paiewonskiana	Sabal_domingensis)	((Dypsis_decaryi	Kentiopsis_piersoniorum)	Hydriastele_microspadix)))	(Attalea_speciosa	(Bactris_major	(Reinhardtia_gracilis	Veitchia_spiralis))))	(Oenocarpus_bataua	Nypa_fruticans))))	(Elaeis_oleifera	(Reinhardtia_simplex	(Phoenix_dactylifera	Elaeis_guineensis))))	Calamus_caryotoides);
(((Heterospathe_cagayanensis	((((Sclerosperma_profizianum	(((((Reinhardtia_gracilis	Pseudophoenix_vinifera)	(((Elaeis_guineensis	(Reinhardtia_simplex	Phoenix_dactylifera))	Elaeis_oleifera)	(Bactris_major	Iriartea_deltoidea)))	(Roystonea_regia	(Oenocarpus_bataua	Nypa_fruticans)))	(((Sabal_domingensis	(((Dypsis_decaryi	Kentiopsis_piersoniorum)	Hydriastele_microspadix)	Reinhardtia_paiewonskiana))	(Attalea_speciosa	Serenoa_repens))	Reinhardtia_latisecta))	Orania_palindan))	Pelagodoxa_henryana)	Geonoma_undata)	Prestoea_acuminata))	Veitchia_spiralis)	Calamus_caryotoides);
((((Reinhardtia_gracilis	Veitchia_spiralis)	Oenocarpus_bataua)	((Attalea_speciosa	(((Pseudophoenix_vinifera	(Reinhardtia_latisecta	Heterospathe_cagayanensis))	((Sabal_domingensis	Reinhardtia_paiewonskiana)	(Hydriastele_microspadix	(Kentiopsis_piersoniorum	Dypsis_decaryi))))	(Roystonea_regia	(Sclerosperma_profizianum	((Prestoea_acuminata	Pelagodoxa_henryana)	((((Serenoa_repens	(Elaeis_oleifera	(Reinhardtia_simplex	(Phoenix_dactylifera	Elaeis_guineensis))))	Geonoma_undata)	Orania_palindan)	(Bactris_major	Iriartea_deltoidea)))))))	Nypa_fruticans))	Calamus_caryotoides);
(((Veitchia_spiralis	(Heterospathe_cagayanensis	(Orania_palindan	(((Sclerosperma_profizianum	(Pelagodoxa_henryana	Geonoma_undata))	(((((Sabal_domingensis	Attalea_speciosa)	((Hydriastele_microspadix	(Kentiopsis_piersoniorum	Dypsis_decaryi))	((Oenocarpus_bataua	(Serenoa_repens	(Elaeis_oleifera	(Reinhardtia_simplex	(Phoenix_dactylifera	Elaeis_guineensis)))))	(Bactris_major	(Reinhardtia_paiewonskiana	Reinhardtia_latisecta)))))	Pseudophoenix_vinifera)	(Iriartea_deltoidea	Nypa_fruticans))	Roystonea_regia))	Prestoea_acuminata))))	Reinhardtia_gracilis)	Calamus_caryotoides);
((((Heterospathe_cagayanensis	((Orania_palindan	(Sclerosperma_profizianum	(((Pseudophoenix_vinifera	(Oenocarpus_bataua	Nypa_fruticans))	((((Reinhardtia_paiewonskiana	Sabal_domingensis)	(((Bactris_major	Hydriastele_microspadix)	Kentiopsis_piersoniorum)	Dypsis_decaryi))	Reinhardtia_latisecta)	(Attalea_speciosa	(Serenoa_repens	(((Elaeis_guineensis	Elaeis_oleifera)	Phoenix_dactylifera)	Reinhardtia_simplex)))))	(Iriartea_deltoidea	Roystonea_regia))))	(Prestoea_acuminata	(Pelagodoxa_henryana	Geonoma_undata))))	Veitchia_spiralis)	Reinhardtia_gracilis)	Calamus_caryotoides);
(((Heterospathe_cagayanensis	(Prestoea_acuminata	((((Reinhardtia_gracilis	Orania_palindan)	(Sclerosperma_profizianum	((((Iriartea_deltoidea	Nypa_fruticans)	Pseudophoenix_vinifera)	Roystonea_regia)	((((Reinhardtia_paiewonskiana	Sabal_domingensis)	(Hydriastele_microspadix	(Kentiopsis_piersoniorum	Dypsis_decaryi)))	Reinhardtia_latisecta)	(Attalea_speciosa	(Bactris_major	(Oenocarpus_bataua	(Serenoa_repens	(((Elaeis_guineensis	Reinhardtia_simplex)	Phoenix_dactylifera)	Elaeis_oleifera)))))))))	Pelagodoxa_henryana)	Geonoma_undata)))	Veitchia_spiralis)	Calamus_caryotoides);
(((Reinhardtia_gracilis	(Nypa_fruticans	Pseudophoenix_vinifera))	(Orania_palindan	(Roystonea_regia	(((Prestoea_acuminata	((Heterospathe_cagayanensis	Reinhardtia_latisecta)	((Attalea_speciosa	(Serenoa_repens	(Elaeis_oleifera	(Reinhardtia_simplex	(Elaeis_guineensis	Phoenix_dactylifera)))))	(((Bactris_major	Hydriastele_microspadix)	(Kentiopsis_piersoniorum	(Sabal_domingensis	Dypsis_decaryi)))	Reinhardtia_paiewonskiana))))	(Pelagodoxa_henryana	((Oenocarpus_bataua	Veitchia_spiralis)	Geonoma_undata)))	(Sclerosperma_profizianum	Iriartea_deltoidea)))))	Calamus_caryotoides);
(((Heterospathe_cagayanensis	(Prestoea_acuminata	(((Orania_palindan	((Pseudophoenix_vinifera	((Reinhardtia_gracilis	Oenocarpus_bataua)	Nypa_fruticans))	(((((Reinhardtia_latisecta	Reinhardtia_paiewonskiana)	Sabal_domingensis)	((Hydriastele_microspadix	(Dypsis_decaryi	Kentiopsis_piersoniorum))	(Bactris_major	(Attalea_speciosa	(Serenoa_repens	(Elaeis_oleifera	((Phoenix_dactylifera	Elaeis_guineensis)	Reinhardtia_simplex)))))))	Iriartea_deltoidea)	Roystonea_regia)))	Sclerosperma_profizianum)	(Pelagodoxa_henryana	Geonoma_undata))))	Veitchia_spiralis)	Calamus_caryotoides);
(((Orania_palindan	((Heterospathe_cagayanensis	Prestoea_acuminata)	(((Pelagodoxa_henryana	Geonoma_undata)	((Reinhardtia_latisecta	(((Attalea_speciosa	(Serenoa_repens	(Elaeis_oleifera	((Phoenix_dactylifera	Elaeis_guineensis)	Reinhardtia_simplex))))	Pseudophoenix_vinifera)	((((Hydriastele_microspadix	(Dypsis_decaryi	Kentiopsis_piersoniorum))	Sabal_domingensis)	Reinhardtia_paiewonskiana)	(Oenocarpus_bataua	Nypa_fruticans))))	((Reinhardtia_gracilis	(Bactris_major	Iriartea_deltoidea))	Roystonea_regia)))	Sclerosperma_profizianum)))	Veitchia_spiralis)	Calamus_caryotoides);
(((Elaeis_oleifera	((Phoenix_dactylifera	Elaeis_guineensis)	Reinhardtia_simplex))	((((Bactris_major	Attalea_speciosa)	((Sabal_domingensis	((Iriartea_deltoidea	(((Orania_palindan	Sclerosperma_profizianum)	((Heterospathe_cagayanensis	Prestoea_acuminata)	(Pelagodoxa_henryana	Geonoma_undata)))	Roystonea_regia))	((Oenocarpus_bataua	Nypa_fruticans)	(Pseudophoenix_vinifera	Reinhardtia_gracilis))))	(((Dypsis_decaryi	Kentiopsis_piersoniorum)	Hydriastele_microspadix)	(Reinhardtia_paiewonskiana	Reinhardtia_latisecta))))	Veitchia_spiralis)	Serenoa_repens))	Calamus_caryotoides);
((Heterospathe_cagayanensis	(Reinhardtia_latisecta	((((Serenoa_repens	(Attalea_speciosa	Veitchia_spiralis))	(Bactris_major	(Sabal_domingensis	(Reinhardtia_paiewonskiana	((Dypsis_decaryi	Kentiopsis_piersoniorum)	Hydriastele_microspadix)))))	((((Sclerosperma_profizianum	(Pelagodoxa_henryana	((((Elaeis_oleifera	Phoenix_dactylifera)	Elaeis_guineensis)	Reinhardtia_simplex)	Geonoma_undata)))	(Roystonea_regia	Iriartea_deltoidea))	((Pseudophoenix_vinifera	Orania_palindan)	(Oenocarpus_bataua	Nypa_fruticans)))	Prestoea_acuminata))	Reinhardtia_gracilis)))	Calamus_caryotoides);
((((((Reinhardtia_paiewonskiana	(((Dypsis_decaryi	Kentiopsis_piersoniorum)	Hydriastele_microspadix)	Sabal_domingensis))	(((((Sclerosperma_profizianum	(Pelagodoxa_henryana	((Reinhardtia_simplex	((Elaeis_oleifera	Elaeis_guineensis)	Phoenix_dactylifera))	Geonoma_undata)))	((Heterospathe_cagayanensis	Prestoea_acuminata)	Orania_palindan))	(Roystonea_regia	Reinhardtia_gracilis))	(((Oenocarpus_bataua	Nypa_fruticans)	Pseudophoenix_vinifera)	Iriartea_deltoidea))	Reinhardtia_latisecta))	(Bactris_major	Veitchia_spiralis))	Serenoa_repens)	Attalea_speciosa)	Calamus_caryotoides);
