# Supplementary material for: Data supporting the nuclear phylogenomics of the palm subfamily Arecoideae (Arecaceae)
Source: Data Brief. 2016 Mar 2;7:532–6. doi: 10.1016/j.dib.2016.02.063 (PMC4796708; doi:10.1016/j.dib.2016.02.063)
Supplement: Supplementary file 5 — Supplementary material [file mmc5.zip › RAxML_bootstrap.Elaeis_24.raxml.tre]

(((Reinhardtia_paiewonskiana	Attalea_speciosa)	(((Bactris_major	(Elaeis_oleifera	Elaeis_guineensis))	(((Reinhardtia_simplex	Reinhardtia_gracilis)	Leopoldinia_pulchra)	((((Prestoea_acuminata	(Oenocarpus_bataua	Oenocarpus_minor))	((Pelagodoxa_henryana	Manicaria_saccifera)	(((Dypsis_decaryi	Dictyosperma_album)	(Hydriastele_microspadix	((Veitchia_spiralis	Kentiopsis_piersoniorum)	Burretiokentia_grandiflora)))	Heterospathe_cagayanensis)))	Geonoma_undata)	(((Iriartea_deltoidea	Podococcus_barteri)	(Orania_palindan	Sclerosperma_profizianum))	((Sabal_domingensis	((Nypa_fruticans	(Reinhardtia_latisecta	Calamus_caryotoides))	(Phoenix_dactylifera	Serenoa_repens)))	Pseudophoenix_vinifera)))))	Roystonea_regia))	Kingia_australis);
(((Nypa_fruticans	Calamus_caryotoides)	(Pseudophoenix_vinifera	(((Sabal_domingensis	(Phoenix_dactylifera	Serenoa_repens))	((Roystonea_regia	((Leopoldinia_pulchra	Reinhardtia_gracilis)	Reinhardtia_simplex))	(((((Prestoea_acuminata	(Oenocarpus_bataua	Oenocarpus_minor))	(Pelagodoxa_henryana	(Dictyosperma_album	((Dypsis_decaryi	(((Kentiopsis_piersoniorum	Burretiokentia_grandiflora)	Hydriastele_microspadix)	Veitchia_spiralis))	Heterospathe_cagayanensis))))	Geonoma_undata)	Manicaria_saccifera)	((Reinhardtia_paiewonskiana	Attalea_speciosa)	(Bactris_major	(Elaeis_oleifera	Elaeis_guineensis))))))	(((Iriartea_deltoidea	(Reinhardtia_latisecta	Podococcus_barteri))	Sclerosperma_profizianum)	Orania_palindan))))	Kingia_australis);
((((Calamus_caryotoides	(Podococcus_barteri	Iriartea_deltoidea))	((Sclerosperma_profizianum	Orania_palindan)	((Phoenix_dactylifera	Serenoa_repens)	(((((((Sabal_domingensis	((Reinhardtia_latisecta	Reinhardtia_paiewonskiana)	Attalea_speciosa))	Pelagodoxa_henryana)	(((Hydriastele_microspadix	Dictyosperma_album)	(Dypsis_decaryi	(Veitchia_spiralis	(Kentiopsis_piersoniorum	Burretiokentia_grandiflora))))	Heterospathe_cagayanensis))	Manicaria_saccifera)	((Bactris_major	(Elaeis_oleifera	Elaeis_guineensis))	(Leopoldinia_pulchra	(Reinhardtia_gracilis	Reinhardtia_simplex))))	Geonoma_undata)	(Roystonea_regia	(Prestoea_acuminata	(Oenocarpus_bataua	Oenocarpus_minor)))))))	(Nypa_fruticans	Pseudophoenix_vinifera))	Kingia_australis);
((((Reinhardtia_latisecta	Reinhardtia_paiewonskiana)	Attalea_speciosa)	(((Calamus_caryotoides	(Podococcus_barteri	Iriartea_deltoidea))	Pseudophoenix_vinifera)	((((Bactris_major	(Elaeis_oleifera	Elaeis_guineensis))	(Roystonea_regia	(Sabal_domingensis	(Phoenix_dactylifera	Serenoa_repens))))	(Orania_palindan	(Leopoldinia_pulchra	(Reinhardtia_gracilis	Reinhardtia_simplex))))	((Nypa_fruticans	(Manicaria_saccifera	((Prestoea_acuminata	(Oenocarpus_bataua	Oenocarpus_minor))	((Pelagodoxa_henryana	Geonoma_undata)	((((Hydriastele_microspadix	(Kentiopsis_piersoniorum	Burretiokentia_grandiflora))	(Dictyosperma_album	Dypsis_decaryi))	Heterospathe_cagayanensis)	Veitchia_spiralis)))))	Sclerosperma_profizianum))))	Kingia_australis);
((Pseudophoenix_vinifera	((((((((Reinhardtia_latisecta	Reinhardtia_paiewonskiana)	Attalea_speciosa)	Orania_palindan)	(Reinhardtia_gracilis	Reinhardtia_simplex))	Roystonea_regia)	((Leopoldinia_pulchra	(Bactris_major	(Elaeis_oleifera	Elaeis_guineensis)))	(Sabal_domingensis	(Phoenix_dactylifera	Serenoa_repens))))	(Podococcus_barteri	((((Pelagodoxa_henryana	Manicaria_saccifera)	(((Prestoea_acuminata	(Oenocarpus_bataua	Oenocarpus_minor))	((((Dictyosperma_album	(Kentiopsis_piersoniorum	(Hydriastele_microspadix	Burretiokentia_grandiflora)))	Dypsis_decaryi)	Heterospathe_cagayanensis)	Veitchia_spiralis))	Geonoma_undata))	Sclerosperma_profizianum)	Iriartea_deltoidea)))	(Nypa_fruticans	Calamus_caryotoides)))	Kingia_australis);
((Sclerosperma_profizianum	(((Iriartea_deltoidea	(Orania_palindan	((Leopoldinia_pulchra	(Reinhardtia_gracilis	Reinhardtia_simplex))	(((Sabal_domingensis	((Reinhardtia_latisecta	Reinhardtia_paiewonskiana)	Attalea_speciosa))	(Bactris_major	(Elaeis_oleifera	Elaeis_guineensis)))	(Manicaria_saccifera	((Roystonea_regia	(Phoenix_dactylifera	Serenoa_repens))	(((Prestoea_acuminata	(Oenocarpus_bataua	Oenocarpus_minor))	(Pelagodoxa_henryana	((Dypsis_decaryi	((Kentiopsis_piersoniorum	Burretiokentia_grandiflora)	(Veitchia_spiralis	Hydriastele_microspadix)))	(Dictyosperma_album	Heterospathe_cagayanensis))))	Geonoma_undata)))))))	Podococcus_barteri)	((Nypa_fruticans	Calamus_caryotoides)	Pseudophoenix_vinifera)))	Kingia_australis);
((((Iriartea_deltoidea	Podococcus_barteri)	(Sclerosperma_profizianum	((((((Reinhardtia_latisecta	Reinhardtia_paiewonskiana)	Attalea_speciosa)	((Roystonea_regia	(Sabal_domingensis	(Phoenix_dactylifera	Serenoa_repens)))	(((Prestoea_acuminata	(Oenocarpus_bataua	Oenocarpus_minor))	((Manicaria_saccifera	Pelagodoxa_henryana)	(Heterospathe_cagayanensis	(((Veitchia_spiralis	Kentiopsis_piersoniorum)	(Burretiokentia_grandiflora	Hydriastele_microspadix))	(Dictyosperma_album	Dypsis_decaryi)))))	Geonoma_undata)))	(Leopoldinia_pulchra	(Reinhardtia_gracilis	Reinhardtia_simplex)))	(Bactris_major	(Elaeis_oleifera	Elaeis_guineensis)))	(Nypa_fruticans	(Calamus_caryotoides	Pseudophoenix_vinifera)))))	Orania_palindan)	Kingia_australis);
(((Sclerosperma_profizianum	((Nypa_fruticans	(Sabal_domingensis	Pseudophoenix_vinifera))	(((((Prestoea_acuminata	(Oenocarpus_bataua	Oenocarpus_minor))	(Manicaria_saccifera	(Pelagodoxa_henryana	(Heterospathe_cagayanensis	(((Veitchia_spiralis	Kentiopsis_piersoniorum)	(Burretiokentia_grandiflora	Hydriastele_microspadix))	(Dictyosperma_album	Dypsis_decaryi))))))	(Iriartea_deltoidea	(Serenoa_repens	(Phoenix_dactylifera	Geonoma_undata))))	(Leopoldinia_pulchra	(Reinhardtia_gracilis	Reinhardtia_simplex)))	(((Calamus_caryotoides	(Roystonea_regia	Podococcus_barteri))	(Bactris_major	(Elaeis_oleifera	Elaeis_guineensis)))	((Reinhardtia_latisecta	Reinhardtia_paiewonskiana)	Attalea_speciosa)))))	Orania_palindan)	Kingia_australis);
(((((Iriartea_deltoidea	((Nypa_fruticans	Pseudophoenix_vinifera)	(Calamus_caryotoides	Sabal_domingensis)))	((Leopoldinia_pulchra	(Reinhardtia_gracilis	Reinhardtia_simplex))	(((Manicaria_saccifera	((Pelagodoxa_henryana	(Dictyosperma_album	(Heterospathe_cagayanensis	((Veitchia_spiralis	(Kentiopsis_piersoniorum	(Burretiokentia_grandiflora	Hydriastele_microspadix)))	Dypsis_decaryi))))	(Prestoea_acuminata	(Oenocarpus_bataua	Oenocarpus_minor))))	((Reinhardtia_latisecta	Reinhardtia_paiewonskiana)	Attalea_speciosa))	(((Phoenix_dactylifera	Bactris_major)	(Elaeis_oleifera	Elaeis_guineensis))	(Geonoma_undata	(Serenoa_repens	Roystonea_regia))))))	(Sclerosperma_profizianum	Orania_palindan))	Podococcus_barteri)	Kingia_australis);
(((Pseudophoenix_vinifera	(Podococcus_barteri	(Calamus_caryotoides	Sabal_domingensis)))	(Nypa_fruticans	((((Roystonea_regia	(Leopoldinia_pulchra	(Phoenix_dactylifera	(Reinhardtia_gracilis	Reinhardtia_simplex))))	((((Reinhardtia_latisecta	Reinhardtia_paiewonskiana)	Attalea_speciosa)	(Bactris_major	(Elaeis_oleifera	Elaeis_guineensis)))	((Manicaria_saccifera	((Dictyosperma_album	((((Burretiokentia_grandiflora	Hydriastele_microspadix)	(Heterospathe_cagayanensis	Veitchia_spiralis))	Kentiopsis_piersoniorum)	Dypsis_decaryi))	((Prestoea_acuminata	(Oenocarpus_bataua	Oenocarpus_minor))	Pelagodoxa_henryana)))	Geonoma_undata)))	(Iriartea_deltoidea	Serenoa_repens))	(Sclerosperma_profizianum	Orania_palindan))))	Kingia_australis);
(((Iriartea_deltoidea	((((Nypa_fruticans	Pseudophoenix_vinifera)	(((Orania_palindan	(((Reinhardtia_latisecta	Reinhardtia_paiewonskiana)	Attalea_speciosa)	(Bactris_major	(Elaeis_guineensis	Elaeis_oleifera))))	(Manicaria_saccifera	(Pelagodoxa_henryana	(((Oenocarpus_bataua	Oenocarpus_minor)	Prestoea_acuminata)	((Dictyosperma_album	((Burretiokentia_grandiflora	Kentiopsis_piersoniorum)	((Heterospathe_cagayanensis	Veitchia_spiralis)	Hydriastele_microspadix)))	Dypsis_decaryi)))))	(Geonoma_undata	((Reinhardtia_simplex	Reinhardtia_gracilis)	Leopoldinia_pulchra))))	(Podococcus_barteri	(Sabal_domingensis	Sclerosperma_profizianum)))	(Roystonea_regia	(Phoenix_dactylifera	Serenoa_repens))))	Calamus_caryotoides)	Kingia_australis);
((((Nypa_fruticans	Pseudophoenix_vinifera)	((((Sabal_domingensis	(Roystonea_regia	(Phoenix_dactylifera	Serenoa_repens)))	(Bactris_major	(Elaeis_guineensis	Elaeis_oleifera)))	((Orania_palindan	((Reinhardtia_simplex	Reinhardtia_gracilis)	Leopoldinia_pulchra))	((Reinhardtia_latisecta	Reinhardtia_paiewonskiana)	Attalea_speciosa)))	(((Pelagodoxa_henryana	(Geonoma_undata	(((Oenocarpus_bataua	Oenocarpus_minor)	Prestoea_acuminata)	((((Burretiokentia_grandiflora	Kentiopsis_piersoniorum)	((Heterospathe_cagayanensis	Veitchia_spiralis)	Hydriastele_microspadix))	Dictyosperma_album)	Dypsis_decaryi))))	Manicaria_saccifera)	((Podococcus_barteri	Iriartea_deltoidea)	Sclerosperma_profizianum))))	Calamus_caryotoides)	Kingia_australis);
(((Calamus_caryotoides	Podococcus_barteri)	(((Nypa_fruticans	Pseudophoenix_vinifera)	Sclerosperma_profizianum)	(((Orania_palindan	((Reinhardtia_simplex	Reinhardtia_gracilis)	Leopoldinia_pulchra))	(((((Phoenix_dactylifera	Geonoma_undata)	(Pelagodoxa_henryana	(((Kentiopsis_piersoniorum	((Heterospathe_cagayanensis	Veitchia_spiralis)	(Burretiokentia_grandiflora	Hydriastele_microspadix)))	Dictyosperma_album)	Dypsis_decaryi)))	((Oenocarpus_bataua	Oenocarpus_minor)	Prestoea_acuminata))	Manicaria_saccifera)	(((Reinhardtia_latisecta	Reinhardtia_paiewonskiana)	Attalea_speciosa)	((Sabal_domingensis	Serenoa_repens)	(Roystonea_regia	(Bactris_major	(Elaeis_guineensis	Elaeis_oleifera)))))))	Iriartea_deltoidea)))	Kingia_australis);
((Sclerosperma_profizianum	((Podococcus_barteri	Orania_palindan)	((Iriartea_deltoidea	(((Calamus_caryotoides	Roystonea_regia)	(Serenoa_repens	Sabal_domingensis))	(((((Pelagodoxa_henryana	((Dictyosperma_album	(Dypsis_decaryi	((Burretiokentia_grandiflora	Hydriastele_microspadix)	(Kentiopsis_piersoniorum	Veitchia_spiralis))))	Heterospathe_cagayanensis))	((Phoenix_dactylifera	Geonoma_undata)	((Oenocarpus_bataua	Oenocarpus_minor)	Prestoea_acuminata)))	Manicaria_saccifera)	((Bactris_major	(Elaeis_guineensis	Elaeis_oleifera))	((Reinhardtia_latisecta	Reinhardtia_paiewonskiana)	Attalea_speciosa)))	((Reinhardtia_simplex	Reinhardtia_gracilis)	Leopoldinia_pulchra))))	(Pseudophoenix_vinifera	Nypa_fruticans))))	Kingia_australis);
((((Sclerosperma_profizianum	Orania_palindan)	((((Bactris_major	(((Reinhardtia_latisecta	Reinhardtia_paiewonskiana)	Attalea_speciosa)	((Elaeis_guineensis	Elaeis_oleifera)	(Calamus_caryotoides	((Phoenix_dactylifera	Serenoa_repens)	(Roystonea_regia	Sabal_domingensis))))))	((Reinhardtia_simplex	Reinhardtia_gracilis)	Leopoldinia_pulchra))	((((((Veitchia_spiralis	Hydriastele_microspadix)	(Kentiopsis_piersoniorum	Burretiokentia_grandiflora))	(Heterospathe_cagayanensis	Dictyosperma_album))	Dypsis_decaryi)	(Geonoma_undata	((Oenocarpus_bataua	Oenocarpus_minor)	Prestoea_acuminata)))	(Pelagodoxa_henryana	Manicaria_saccifera)))	(Pseudophoenix_vinifera	Nypa_fruticans)))	(Podococcus_barteri	Iriartea_deltoidea))	Kingia_australis);
(((Calamus_caryotoides	Nypa_fruticans)	(((((Podococcus_barteri	Iriartea_deltoidea)	Sclerosperma_profizianum)	(Phoenix_dactylifera	Orania_palindan))	(((Reinhardtia_simplex	Reinhardtia_gracilis)	Leopoldinia_pulchra)	(((Sabal_domingensis	Serenoa_repens)	(((Reinhardtia_latisecta	Reinhardtia_paiewonskiana)	Attalea_speciosa)	((Bactris_major	(Elaeis_guineensis	Elaeis_oleifera))	Roystonea_regia)))	(((Oenocarpus_bataua	Oenocarpus_minor)	Prestoea_acuminata)	(((Geonoma_undata	Pelagodoxa_henryana)	((Heterospathe_cagayanensis	Dictyosperma_album)	(Dypsis_decaryi	(Hydriastele_microspadix	((Kentiopsis_piersoniorum	Burretiokentia_grandiflora)	Veitchia_spiralis)))))	Manicaria_saccifera)))))	Pseudophoenix_vinifera))	Kingia_australis);
((((Leopoldinia_pulchra	Calamus_caryotoides)	((((Podococcus_barteri	(Sclerosperma_profizianum	Orania_palindan))	((Reinhardtia_simplex	Reinhardtia_gracilis)	((((Reinhardtia_latisecta	Reinhardtia_paiewonskiana)	Attalea_speciosa)	((Manicaria_saccifera	(Bactris_major	(Elaeis_guineensis	Elaeis_oleifera)))	(((Oenocarpus_bataua	Oenocarpus_minor)	Prestoea_acuminata)	((Pelagodoxa_henryana	(Dictyosperma_album	((((Kentiopsis_piersoniorum	(Burretiokentia_grandiflora	Hydriastele_microspadix))	Veitchia_spiralis)	Dypsis_decaryi)	Heterospathe_cagayanensis)))	Geonoma_undata))))	(Roystonea_regia	(Sabal_domingensis	Serenoa_repens)))))	(Nypa_fruticans	Pseudophoenix_vinifera))	Iriartea_deltoidea))	Phoenix_dactylifera)	Kingia_australis);
(((Calamus_caryotoides	((((Iriartea_deltoidea	Podococcus_barteri)	(Sclerosperma_profizianum	Orania_palindan))	((Leopoldinia_pulchra	(Reinhardtia_simplex	Reinhardtia_gracilis))	(((Bactris_major	(Elaeis_guineensis	Elaeis_oleifera))	((Sabal_domingensis	(Phoenix_dactylifera	Serenoa_repens))	Roystonea_regia))	(((Pelagodoxa_henryana	(Dictyosperma_album	((((Burretiokentia_grandiflora	Hydriastele_microspadix)	(Veitchia_spiralis	Kentiopsis_piersoniorum))	Dypsis_decaryi)	Heterospathe_cagayanensis)))	(Geonoma_undata	((Oenocarpus_bataua	Oenocarpus_minor)	Prestoea_acuminata)))	Manicaria_saccifera))))	(Nypa_fruticans	Pseudophoenix_vinifera)))	((Reinhardtia_latisecta	Reinhardtia_paiewonskiana)	Attalea_speciosa))	Kingia_australis);
(((((Sclerosperma_profizianum	Orania_palindan)	(((Bactris_major	(Elaeis_guineensis	Elaeis_oleifera))	((Phoenix_dactylifera	Serenoa_repens)	Roystonea_regia))	(((Geonoma_undata	((Oenocarpus_bataua	Oenocarpus_minor)	Prestoea_acuminata))	(Leopoldinia_pulchra	(Reinhardtia_simplex	Reinhardtia_gracilis)))	(Manicaria_saccifera	(((Iriartea_deltoidea	Podococcus_barteri)	Pelagodoxa_henryana)	(((Burretiokentia_grandiflora	Kentiopsis_piersoniorum)	(Hydriastele_microspadix	(Heterospathe_cagayanensis	Veitchia_spiralis)))	(Dictyosperma_album	Dypsis_decaryi)))))))	((Nypa_fruticans	Pseudophoenix_vinifera)	Calamus_caryotoides))	(Sabal_domingensis	((Reinhardtia_latisecta	Reinhardtia_paiewonskiana)	Attalea_speciosa)))	Kingia_australis);
((Sclerosperma_profizianum	(((Iriartea_deltoidea	Podococcus_barteri)	Orania_palindan)	(((Leopoldinia_pulchra	(Reinhardtia_simplex	Reinhardtia_gracilis))	(((Pelagodoxa_henryana	Manicaria_saccifera)	(((((Burretiokentia_grandiflora	Kentiopsis_piersoniorum)	(Hydriastele_microspadix	Veitchia_spiralis))	(Dictyosperma_album	Dypsis_decaryi))	Heterospathe_cagayanensis)	(((Oenocarpus_bataua	Oenocarpus_minor)	Prestoea_acuminata)	Geonoma_undata)))	(((Sabal_domingensis	((Reinhardtia_latisecta	Reinhardtia_paiewonskiana)	Attalea_speciosa))	(Bactris_major	(Elaeis_guineensis	Elaeis_oleifera)))	((Phoenix_dactylifera	Serenoa_repens)	Roystonea_regia))))	(Pseudophoenix_vinifera	(Calamus_caryotoides	Nypa_fruticans)))))	Kingia_australis);
((Sclerosperma_profizianum	((((Calamus_caryotoides	(Nypa_fruticans	Pseudophoenix_vinifera))	(((Reinhardtia_simplex	Reinhardtia_gracilis)	Leopoldinia_pulchra)	(((Iriartea_deltoidea	(Roystonea_regia	Podococcus_barteri))	((Bactris_major	(Elaeis_guineensis	Elaeis_oleifera))	(Attalea_speciosa	(Reinhardtia_latisecta	Reinhardtia_paiewonskiana))))	((Pelagodoxa_henryana	Manicaria_saccifera)	(((Oenocarpus_minor	Oenocarpus_bataua)	Prestoea_acuminata)	((Heterospathe_cagayanensis	(Dypsis_decaryi	((Burretiokentia_grandiflora	Kentiopsis_piersoniorum)	(Veitchia_spiralis	Hydriastele_microspadix))))	Dictyosperma_album))))))	(Geonoma_undata	Orania_palindan))	(Sabal_domingensis	(Phoenix_dactylifera	Serenoa_repens))))	Kingia_australis);
((Sclerosperma_profizianum	(((((Oenocarpus_minor	Oenocarpus_bataua)	Prestoea_acuminata)	(((((Dypsis_decaryi	((Burretiokentia_grandiflora	Kentiopsis_piersoniorum)	(Veitchia_spiralis	Hydriastele_microspadix)))	Dictyosperma_album)	Heterospathe_cagayanensis)	(Pelagodoxa_henryana	Manicaria_saccifera))	(((((Reinhardtia_simplex	Reinhardtia_gracilis)	Leopoldinia_pulchra)	(Nypa_fruticans	Pseudophoenix_vinifera))	((Calamus_caryotoides	Iriartea_deltoidea)	(Roystonea_regia	Podococcus_barteri)))	((Attalea_speciosa	(Reinhardtia_latisecta	Reinhardtia_paiewonskiana))	(Bactris_major	(Elaeis_guineensis	Elaeis_oleifera))))))	(Geonoma_undata	Orania_palindan))	(Sabal_domingensis	(Phoenix_dactylifera	Serenoa_repens))))	Kingia_australis);
((((Calamus_caryotoides	Iriartea_deltoidea)	Serenoa_repens)	(Sclerosperma_profizianum	(((Phoenix_dactylifera	Geonoma_undata)	((Roystonea_regia	Podococcus_barteri)	((Manicaria_saccifera	(((((Hydriastele_microspadix	Burretiokentia_grandiflora)	(Veitchia_spiralis	(Dypsis_decaryi	Kentiopsis_piersoniorum)))	Heterospathe_cagayanensis)	Dictyosperma_album)	Pelagodoxa_henryana))	((Oenocarpus_minor	Oenocarpus_bataua)	Prestoea_acuminata))))	((Orania_palindan	((Reinhardtia_simplex	Reinhardtia_gracilis)	Leopoldinia_pulchra))	(((Sabal_domingensis	(Attalea_speciosa	(Reinhardtia_latisecta	Reinhardtia_paiewonskiana)))	(Nypa_fruticans	Pseudophoenix_vinifera))	(Bactris_major	(Elaeis_guineensis	Elaeis_oleifera)))))))	Kingia_australis);
((Orania_palindan	(((((Reinhardtia_simplex	Reinhardtia_gracilis)	Leopoldinia_pulchra)	((((Attalea_speciosa	(Reinhardtia_latisecta	Reinhardtia_paiewonskiana))	(Bactris_major	(Elaeis_guineensis	Elaeis_oleifera)))	(Sabal_domingensis	((Roystonea_regia	(Phoenix_dactylifera	Serenoa_repens))	Calamus_caryotoides)))	(Geonoma_undata	((Manicaria_saccifera	((((((Burretiokentia_grandiflora	(Veitchia_spiralis	Kentiopsis_piersoniorum))	Hydriastele_microspadix)	Heterospathe_cagayanensis)	Dictyosperma_album)	Dypsis_decaryi)	Pelagodoxa_henryana))	((Oenocarpus_minor	Oenocarpus_bataua)	Prestoea_acuminata)))))	((Iriartea_deltoidea	Podococcus_barteri)	(Nypa_fruticans	Pseudophoenix_vinifera)))	Sclerosperma_profizianum))	Kingia_australis);
(((((Manicaria_saccifera	((((Oenocarpus_minor	Oenocarpus_bataua)	Prestoea_acuminata)	(((((Burretiokentia_grandiflora	(Veitchia_spiralis	Kentiopsis_piersoniorum))	Hydriastele_microspadix)	Heterospathe_cagayanensis)	Dictyosperma_album)	Dypsis_decaryi))	Pelagodoxa_henryana))	(((Geonoma_undata	((Calamus_caryotoides	Roystonea_regia)	(Sabal_domingensis	(Phoenix_dactylifera	Serenoa_repens))))	(Attalea_speciosa	(Reinhardtia_latisecta	Reinhardtia_paiewonskiana)))	((Orania_palindan	(Reinhardtia_simplex	(Reinhardtia_gracilis	Leopoldinia_pulchra)))	(Bactris_major	(Elaeis_guineensis	Elaeis_oleifera)))))	(Nypa_fruticans	Pseudophoenix_vinifera))	(Podococcus_barteri	(Iriartea_deltoidea	Sclerosperma_profizianum)))	Kingia_australis);
((Reinhardtia_latisecta	(((Podococcus_barteri	Iriartea_deltoidea)	(((((Oenocarpus_minor	Oenocarpus_bataua)	Prestoea_acuminata)	((((Bactris_major	(Elaeis_guineensis	Elaeis_oleifera))	(Nypa_fruticans	Pseudophoenix_vinifera))	((Reinhardtia_gracilis	Reinhardtia_simplex)	Leopoldinia_pulchra))	((Pelagodoxa_henryana	Manicaria_saccifera)	(((Burretiokentia_grandiflora	Kentiopsis_piersoniorum)	Dictyosperma_album)	(((Veitchia_spiralis	Dypsis_decaryi)	Heterospathe_cagayanensis)	Hydriastele_microspadix)))))	(Attalea_speciosa	Reinhardtia_paiewonskiana))	(((Calamus_caryotoides	Roystonea_regia)	(Sabal_domingensis	(Phoenix_dactylifera	Serenoa_repens)))	Geonoma_undata)))	(Orania_palindan	Sclerosperma_profizianum)))	Kingia_australis);
((Orania_palindan	(((Nypa_fruticans	Pseudophoenix_vinifera)	(Iriartea_deltoidea	(((Reinhardtia_gracilis	Reinhardtia_simplex)	Leopoldinia_pulchra)	((Manicaria_saccifera	((Geonoma_undata	(((Oenocarpus_minor	Oenocarpus_bataua)	Prestoea_acuminata)	(Heterospathe_cagayanensis	(((Kentiopsis_piersoniorum	Veitchia_spiralis)	(Hydriastele_microspadix	Burretiokentia_grandiflora))	(Dypsis_decaryi	Dictyosperma_album)))))	Pelagodoxa_henryana))	(((Sabal_domingensis	(Attalea_speciosa	(Reinhardtia_latisecta	Reinhardtia_paiewonskiana)))	(Bactris_major	(Elaeis_guineensis	Elaeis_oleifera)))	(((Podococcus_barteri	Calamus_caryotoides)	Roystonea_regia)	(Phoenix_dactylifera	Serenoa_repens)))))))	Sclerosperma_profizianum))	Kingia_australis);
(((Iriartea_deltoidea	(((((Reinhardtia_gracilis	Reinhardtia_simplex)	Leopoldinia_pulchra)	((((((Oenocarpus_minor	Oenocarpus_bataua)	Prestoea_acuminata)	((((Dypsis_decaryi	Dictyosperma_album)	((Kentiopsis_piersoniorum	Veitchia_spiralis)	(Hydriastele_microspadix	Burretiokentia_grandiflora)))	Heterospathe_cagayanensis)	Geonoma_undata))	(Pelagodoxa_henryana	Manicaria_saccifera))	((Sabal_domingensis	(Attalea_speciosa	(Reinhardtia_latisecta	Reinhardtia_paiewonskiana)))	(Roystonea_regia	(Phoenix_dactylifera	Serenoa_repens))))	(Bactris_major	(Elaeis_guineensis	Elaeis_oleifera))))	(Podococcus_barteri	(Sclerosperma_profizianum	Orania_palindan)))	(Nypa_fruticans	Pseudophoenix_vinifera)))	Calamus_caryotoides)	Kingia_australis);
((Orania_palindan	(((((Calamus_caryotoides	Nypa_fruticans)	Podococcus_barteri)	Iriartea_deltoidea)	(Pseudophoenix_vinifera	(((Reinhardtia_gracilis	Reinhardtia_simplex)	Leopoldinia_pulchra)	(((Sabal_domingensis	(Attalea_speciosa	(Reinhardtia_latisecta	Reinhardtia_paiewonskiana)))	(((Phoenix_dactylifera	Serenoa_repens)	(Roystonea_regia	((Oenocarpus_minor	Oenocarpus_bataua)	Prestoea_acuminata)))	(Manicaria_saccifera	((((Dypsis_decaryi	Dictyosperma_album)	(Burretiokentia_grandiflora	((Kentiopsis_piersoniorum	Veitchia_spiralis)	Hydriastele_microspadix)))	Heterospathe_cagayanensis)	(Pelagodoxa_henryana	Geonoma_undata)))))	(Bactris_major	(Elaeis_guineensis	Elaeis_oleifera))))))	Sclerosperma_profizianum))	Kingia_australis);
(((((Orania_palindan	(((Reinhardtia_gracilis	Reinhardtia_simplex)	Leopoldinia_pulchra)	((Manicaria_saccifera	((Pelagodoxa_henryana	Geonoma_undata)	(((Oenocarpus_minor	Oenocarpus_bataua)	Prestoea_acuminata)	((((Veitchia_spiralis	Hydriastele_microspadix)	(Kentiopsis_piersoniorum	Burretiokentia_grandiflora))	Dypsis_decaryi)	(Heterospathe_cagayanensis	Dictyosperma_album)))))	((Attalea_speciosa	(Reinhardtia_latisecta	Reinhardtia_paiewonskiana))	(Roystonea_regia	(Bactris_major	(Elaeis_guineensis	Elaeis_oleifera)))))))	(Nypa_fruticans	(Pseudophoenix_vinifera	(Calamus_caryotoides	(Iriartea_deltoidea	Podococcus_barteri)))))	(Sabal_domingensis	(Serenoa_repens	Phoenix_dactylifera)))	Sclerosperma_profizianum)	Kingia_australis);
((((((((((Podococcus_barteri	Roystonea_regia)	(Leopoldinia_pulchra	(Reinhardtia_gracilis	Reinhardtia_simplex)))	((((Pelagodoxa_henryana	((Heterospathe_cagayanensis	Dictyosperma_album)	(Dypsis_decaryi	((Veitchia_spiralis	Hydriastele_microspadix)	(Burretiokentia_grandiflora	Kentiopsis_piersoniorum)))))	(Geonoma_undata	(Prestoea_acuminata	(Oenocarpus_bataua	Oenocarpus_minor))))	Manicaria_saccifera)	(((Elaeis_oleifera	Elaeis_guineensis)	Bactris_major)	((Sabal_domingensis	Attalea_speciosa)	(Reinhardtia_latisecta	Reinhardtia_paiewonskiana)))))	(Nypa_fruticans	Pseudophoenix_vinifera))	Orania_palindan)	Sclerosperma_profizianum)	Iriartea_deltoidea)	(Phoenix_dactylifera	Serenoa_repens))	Calamus_caryotoides)	Kingia_australis);
((((((((Prestoea_acuminata	(Oenocarpus_bataua	Oenocarpus_minor))	((Pelagodoxa_henryana	Manicaria_saccifera)	((Heterospathe_cagayanensis	((Dictyosperma_album	Dypsis_decaryi)	(Hydriastele_microspadix	(Burretiokentia_grandiflora	(Veitchia_spiralis	Kentiopsis_piersoniorum)))))	Geonoma_undata)))	((((Phoenix_dactylifera	Serenoa_repens)	Roystonea_regia)	((Elaeis_oleifera	Elaeis_guineensis)	Bactris_major))	(Sabal_domingensis	((Reinhardtia_latisecta	Reinhardtia_paiewonskiana)	Attalea_speciosa))))	(Leopoldinia_pulchra	(Reinhardtia_gracilis	Reinhardtia_simplex)))	(Nypa_fruticans	((Iriartea_deltoidea	Calamus_caryotoides)	(Podococcus_barteri	Pseudophoenix_vinifera))))	Orania_palindan)	Sclerosperma_profizianum)	Kingia_australis);
(((((Pseudophoenix_vinifera	Nypa_fruticans)	Calamus_caryotoides)	((((Prestoea_acuminata	(Oenocarpus_bataua	Oenocarpus_minor))	(Manicaria_saccifera	(Pelagodoxa_henryana	(((Heterospathe_cagayanensis	(Hydriastele_microspadix	(Burretiokentia_grandiflora	(Veitchia_spiralis	Kentiopsis_piersoniorum))))	Dictyosperma_album)	Dypsis_decaryi))))	(((Geonoma_undata	((Sabal_domingensis	Serenoa_repens)	(Phoenix_dactylifera	Roystonea_regia)))	((Elaeis_oleifera	Elaeis_guineensis)	Bactris_major))	(Orania_palindan	(Leopoldinia_pulchra	(Reinhardtia_gracilis	Reinhardtia_simplex)))))	((Podococcus_barteri	Iriartea_deltoidea)	Sclerosperma_profizianum)))	((Reinhardtia_latisecta	Reinhardtia_paiewonskiana)	Attalea_speciosa))	Kingia_australis);
((Calamus_caryotoides	((((Podococcus_barteri	Iriartea_deltoidea)	((Manicaria_saccifera	((Pelagodoxa_henryana	((Dypsis_decaryi	Dictyosperma_album)	(Heterospathe_cagayanensis	(Hydriastele_microspadix	(Burretiokentia_grandiflora	(Veitchia_spiralis	Kentiopsis_piersoniorum))))))	((Prestoea_acuminata	(Oenocarpus_bataua	Oenocarpus_minor))	Geonoma_undata)))	Sclerosperma_profizianum))	((Orania_palindan	(((Sabal_domingensis	(Phoenix_dactylifera	Serenoa_repens))	Roystonea_regia)	((Attalea_speciosa	(Reinhardtia_paiewonskiana	Reinhardtia_latisecta))	((Elaeis_oleifera	Elaeis_guineensis)	Bactris_major))))	(Reinhardtia_simplex	(Leopoldinia_pulchra	Reinhardtia_gracilis))))	(Pseudophoenix_vinifera	Nypa_fruticans)))	Kingia_australis);
((Calamus_caryotoides	(((((Podococcus_barteri	Iriartea_deltoidea)	(((Reinhardtia_gracilis	Reinhardtia_simplex)	Leopoldinia_pulchra)	(((Attalea_speciosa	(Reinhardtia_paiewonskiana	Reinhardtia_latisecta))	((Elaeis_oleifera	Elaeis_guineensis)	Bactris_major))	(Manicaria_saccifera	((Prestoea_acuminata	(Oenocarpus_bataua	Oenocarpus_minor))	(Geonoma_undata	(Pelagodoxa_henryana	((Dictyosperma_album	(((Veitchia_spiralis	(Burretiokentia_grandiflora	Hydriastele_microspadix))	Kentiopsis_piersoniorum)	Dypsis_decaryi))	Heterospathe_cagayanensis))))))))	(Sclerosperma_profizianum	Orania_palindan))	((Sabal_domingensis	(Nypa_fruticans	(Phoenix_dactylifera	Serenoa_repens)))	Roystonea_regia))	Pseudophoenix_vinifera))	Kingia_australis);
((Orania_palindan	(((Geonoma_undata	(Calamus_caryotoides	(Phoenix_dactylifera	Serenoa_repens)))	(((Manicaria_saccifera	((Prestoea_acuminata	(Oenocarpus_bataua	Oenocarpus_minor))	(Pelagodoxa_henryana	((Dictyosperma_album	Dypsis_decaryi)	(((Veitchia_spiralis	(Burretiokentia_grandiflora	Kentiopsis_piersoniorum))	Hydriastele_microspadix)	Heterospathe_cagayanensis)))))	(((Attalea_speciosa	(Reinhardtia_paiewonskiana	Reinhardtia_latisecta))	((Elaeis_oleifera	Elaeis_guineensis)	Bactris_major))	(Roystonea_regia	(Reinhardtia_simplex	(Leopoldinia_pulchra	Reinhardtia_gracilis)))))	(Nypa_fruticans	(Sabal_domingensis	Pseudophoenix_vinifera))))	((Iriartea_deltoidea	Podococcus_barteri)	Sclerosperma_profizianum)))	Kingia_australis);
((Calamus_caryotoides	(((Nypa_fruticans	Pseudophoenix_vinifera)	((((Sabal_domingensis	(Phoenix_dactylifera	Serenoa_repens))	(Orania_palindan	Sclerosperma_profizianum))	((((Pelagodoxa_henryana	Manicaria_saccifera)	(Geonoma_undata	((Prestoea_acuminata	(Oenocarpus_bataua	Oenocarpus_minor))	((Dictyosperma_album	(((Veitchia_spiralis	(Burretiokentia_grandiflora	Kentiopsis_piersoniorum))	Hydriastele_microspadix)	Dypsis_decaryi))	Heterospathe_cagayanensis))))	((Attalea_speciosa	(Reinhardtia_paiewonskiana	Reinhardtia_latisecta))	(Roystonea_regia	((Elaeis_oleifera	Elaeis_guineensis)	Bactris_major))))	(Reinhardtia_simplex	(Leopoldinia_pulchra	Reinhardtia_gracilis))))	Podococcus_barteri))	Iriartea_deltoidea))	Kingia_australis);
(((Phoenix_dactylifera	Calamus_caryotoides)	((((Sabal_domingensis	Nypa_fruticans)	Pseudophoenix_vinifera)	(((Orania_palindan	(Serenoa_repens	Sclerosperma_profizianum))	Podococcus_barteri)	((((Pelagodoxa_henryana	Manicaria_saccifera)	(Geonoma_undata	((Prestoea_acuminata	(Oenocarpus_bataua	Oenocarpus_minor))	(Dictyosperma_album	(((Kentiopsis_piersoniorum	(Dypsis_decaryi	Veitchia_spiralis))	Burretiokentia_grandiflora)	(Heterospathe_cagayanensis	Hydriastele_microspadix))))))	((Attalea_speciosa	(Reinhardtia_paiewonskiana	Reinhardtia_latisecta))	(Roystonea_regia	((Elaeis_oleifera	Elaeis_guineensis)	Bactris_major))))	(Leopoldinia_pulchra	(Reinhardtia_gracilis	Reinhardtia_simplex)))))	Iriartea_deltoidea))	Kingia_australis);
(((Calamus_caryotoides	(Podococcus_barteri	Iriartea_deltoidea))	((Nypa_fruticans	Pseudophoenix_vinifera)	((Orania_palindan	(((Manicaria_saccifera	(Geonoma_undata	((Prestoea_acuminata	(Oenocarpus_bataua	Oenocarpus_minor))	(Pelagodoxa_henryana	((Dictyosperma_album	(Dypsis_decaryi	(((Burretiokentia_grandiflora	Hydriastele_microspadix)	Veitchia_spiralis)	Kentiopsis_piersoniorum)))	(Phoenix_dactylifera	Heterospathe_cagayanensis))))))	(Roystonea_regia	((Sabal_domingensis	Serenoa_repens)	((Attalea_speciosa	(Reinhardtia_paiewonskiana	Reinhardtia_latisecta))	((Elaeis_oleifera	Elaeis_guineensis)	Bactris_major)))))	(Leopoldinia_pulchra	(Reinhardtia_gracilis	Reinhardtia_simplex))))	Sclerosperma_profizianum)))	Kingia_australis);
((Sclerosperma_profizianum	(Orania_palindan	((Calamus_caryotoides	Podococcus_barteri)	(Iriartea_deltoidea	((((((Sabal_domingensis	(Attalea_speciosa	(Reinhardtia_paiewonskiana	Reinhardtia_latisecta)))	(Roystonea_regia	((Elaeis_oleifera	Elaeis_guineensis)	Bactris_major)))	Serenoa_repens)	(Geonoma_undata	((Prestoea_acuminata	(Oenocarpus_bataua	Oenocarpus_minor))	(Manicaria_saccifera	(Pelagodoxa_henryana	((Dictyosperma_album	(Dypsis_decaryi	((Burretiokentia_grandiflora	Hydriastele_microspadix)	(Veitchia_spiralis	Kentiopsis_piersoniorum))))	(Phoenix_dactylifera	Heterospathe_cagayanensis)))))))	(Leopoldinia_pulchra	(Reinhardtia_gracilis	Reinhardtia_simplex)))	(Nypa_fruticans	Pseudophoenix_vinifera))))))	Kingia_australis);
((((Nypa_fruticans	Pseudophoenix_vinifera)	(((Orania_palindan	Sclerosperma_profizianum)	Iriartea_deltoidea)	(((Podococcus_barteri	Roystonea_regia)	((Reinhardtia_gracilis	Reinhardtia_simplex)	Leopoldinia_pulchra))	(((((((((Hydriastele_microspadix	(Kentiopsis_piersoniorum	Burretiokentia_grandiflora))	(Dictyosperma_album	Dypsis_decaryi))	Heterospathe_cagayanensis)	Veitchia_spiralis)	Pelagodoxa_henryana)	(Prestoea_acuminata	(Oenocarpus_minor	Oenocarpus_bataua)))	Manicaria_saccifera)	((Attalea_speciosa	(Reinhardtia_latisecta	Reinhardtia_paiewonskiana))	(Bactris_major	(Elaeis_oleifera	Elaeis_guineensis))))	((Sabal_domingensis	Serenoa_repens)	(Phoenix_dactylifera	Geonoma_undata))))))	Calamus_caryotoides)	Kingia_australis);
((((Nypa_fruticans	Pseudophoenix_vinifera)	((Orania_palindan	Sclerosperma_profizianum)	((((((Attalea_speciosa	(Reinhardtia_latisecta	Reinhardtia_paiewonskiana))	((Bactris_major	(Elaeis_oleifera	Elaeis_guineensis))	(Sabal_domingensis	(Phoenix_dactylifera	Serenoa_repens))))	Geonoma_undata)	((((((Dictyosperma_album	Heterospathe_cagayanensis)	(Dypsis_decaryi	(Veitchia_spiralis	(Hydriastele_microspadix	(Kentiopsis_piersoniorum	Burretiokentia_grandiflora)))))	Pelagodoxa_henryana)	(Prestoea_acuminata	(Oenocarpus_minor	Oenocarpus_bataua)))	Manicaria_saccifera)	Roystonea_regia))	((Reinhardtia_gracilis	Reinhardtia_simplex)	Leopoldinia_pulchra))	(Podococcus_barteri	Iriartea_deltoidea))))	Calamus_caryotoides)	Kingia_australis);
(((Iriartea_deltoidea	Calamus_caryotoides)	((Nypa_fruticans	Pseudophoenix_vinifera)	((Orania_palindan	Sclerosperma_profizianum)	(((Reinhardtia_gracilis	Reinhardtia_simplex)	Leopoldinia_pulchra)	(((Bactris_major	(Elaeis_oleifera	Elaeis_guineensis))	Podococcus_barteri)	(((((Geonoma_undata	((Dictyosperma_album	Heterospathe_cagayanensis)	(Dypsis_decaryi	(Veitchia_spiralis	(Hydriastele_microspadix	(Kentiopsis_piersoniorum	Burretiokentia_grandiflora))))))	(Prestoea_acuminata	(Oenocarpus_minor	Oenocarpus_bataua)))	(Pelagodoxa_henryana	Manicaria_saccifera))	(Sabal_domingensis	(Attalea_speciosa	(Reinhardtia_latisecta	Reinhardtia_paiewonskiana))))	(Roystonea_regia	(Phoenix_dactylifera	Serenoa_repens))))))))	Kingia_australis);
(((Attalea_speciosa	(Reinhardtia_latisecta	Reinhardtia_paiewonskiana))	((((Podococcus_barteri	Iriartea_deltoidea)	(Nypa_fruticans	Pseudophoenix_vinifera))	(Calamus_caryotoides	(Orania_palindan	Sclerosperma_profizianum)))	(((Reinhardtia_gracilis	Reinhardtia_simplex)	Leopoldinia_pulchra)	((Bactris_major	(Elaeis_oleifera	Elaeis_guineensis))	((((Pelagodoxa_henryana	((((Hydriastele_microspadix	Dictyosperma_album)	(Dypsis_decaryi	(Kentiopsis_piersoniorum	Burretiokentia_grandiflora)))	Heterospathe_cagayanensis)	Veitchia_spiralis))	((Prestoea_acuminata	(Oenocarpus_minor	Oenocarpus_bataua))	Geonoma_undata))	Manicaria_saccifera)	(Roystonea_regia	(Sabal_domingensis	(Phoenix_dactylifera	Serenoa_repens))))))))	Kingia_australis);
(((((Attalea_speciosa	(Reinhardtia_latisecta	Reinhardtia_paiewonskiana))	((Orania_palindan	Sclerosperma_profizianum)	(Iriartea_deltoidea	(Nypa_fruticans	Calamus_caryotoides))))	((((Leopoldinia_pulchra	Reinhardtia_gracilis)	Reinhardtia_simplex)	((((Prestoea_acuminata	(Oenocarpus_minor	Oenocarpus_bataua))	(Pelagodoxa_henryana	(Manicaria_saccifera	(((Dictyosperma_album	((Veitchia_spiralis	Kentiopsis_piersoniorum)	(Hydriastele_microspadix	Burretiokentia_grandiflora)))	Dypsis_decaryi)	Heterospathe_cagayanensis))))	((Bactris_major	(Elaeis_oleifera	Elaeis_guineensis))	(Sabal_domingensis	(Phoenix_dactylifera	Serenoa_repens))))	(Roystonea_regia	Podococcus_barteri)))	Geonoma_undata))	Pseudophoenix_vinifera)	Kingia_australis);
((((((Iriartea_deltoidea	Podococcus_barteri)	(Sclerosperma_profizianum	Orania_palindan))	(((((Prestoea_acuminata	(Pelagodoxa_henryana	(Oenocarpus_minor	Oenocarpus_bataua)))	(((Bactris_major	(Elaeis_oleifera	Elaeis_guineensis))	Manicaria_saccifera)	((Leopoldinia_pulchra	(Reinhardtia_gracilis	Reinhardtia_simplex))	((((Kentiopsis_piersoniorum	Burretiokentia_grandiflora)	(Veitchia_spiralis	Hydriastele_microspadix))	Dypsis_decaryi)	(Dictyosperma_album	Heterospathe_cagayanensis)))))	((Roystonea_regia	Phoenix_dactylifera)	(Attalea_speciosa	(Reinhardtia_latisecta	Reinhardtia_paiewonskiana))))	Geonoma_undata)	(Sabal_domingensis	Serenoa_repens)))	(Nypa_fruticans	Pseudophoenix_vinifera))	Calamus_caryotoides)	Kingia_australis);
((Nypa_fruticans	(Pseudophoenix_vinifera	((Iriartea_deltoidea	Calamus_caryotoides)	((Podococcus_barteri	(Sclerosperma_profizianum	Orania_palindan))	((((Manicaria_saccifera	(((Prestoea_acuminata	(Oenocarpus_minor	Oenocarpus_bataua))	(Pelagodoxa_henryana	(Heterospathe_cagayanensis	((((Veitchia_spiralis	Kentiopsis_piersoniorum)	Burretiokentia_grandiflora)	Hydriastele_microspadix)	(Dictyosperma_album	Dypsis_decaryi)))))	Geonoma_undata))	Bactris_major)	(((Roystonea_regia	Serenoa_repens)	(Elaeis_oleifera	Elaeis_guineensis))	((Attalea_speciosa	(Reinhardtia_latisecta	Reinhardtia_paiewonskiana))	Sabal_domingensis)))	(Leopoldinia_pulchra	(Phoenix_dactylifera	(Reinhardtia_gracilis	Reinhardtia_simplex))))))))	Kingia_australis);
(((Nypa_fruticans	(((((Leopoldinia_pulchra	(Reinhardtia_gracilis	Reinhardtia_simplex))	((Roystonea_regia	Podococcus_barteri)	((Manicaria_saccifera	((Pelagodoxa_henryana	(((((Dypsis_decaryi	(Veitchia_spiralis	Kentiopsis_piersoniorum))	Burretiokentia_grandiflora)	Hydriastele_microspadix)	Heterospathe_cagayanensis)	Dictyosperma_album))	(Geonoma_undata	(Prestoea_acuminata	(Oenocarpus_minor	Oenocarpus_bataua)))))	((Sabal_domingensis	(Phoenix_dactylifera	Serenoa_repens))	(Bactris_major	(Elaeis_oleifera	Elaeis_guineensis))))))	Orania_palindan)	Sclerosperma_profizianum)	(Pseudophoenix_vinifera	(Iriartea_deltoidea	Calamus_caryotoides))))	(Attalea_speciosa	(Reinhardtia_latisecta	Reinhardtia_paiewonskiana)))	Kingia_australis);
((Nypa_fruticans	((((Leopoldinia_pulchra	(Reinhardtia_gracilis	Reinhardtia_simplex))	((Manicaria_saccifera	(((Dictyosperma_album	(Dypsis_decaryi	(Kentiopsis_piersoniorum	(Hydriastele_microspadix	Veitchia_spiralis))))	(Burretiokentia_grandiflora	Heterospathe_cagayanensis))	((Pelagodoxa_henryana	(Phoenix_dactylifera	Geonoma_undata))	(Prestoea_acuminata	(Oenocarpus_minor	Oenocarpus_bataua)))))	((Attalea_speciosa	(Reinhardtia_latisecta	Reinhardtia_paiewonskiana))	((Roystonea_regia	(Sabal_domingensis	Serenoa_repens))	(Bactris_major	(Elaeis_oleifera	Elaeis_guineensis))))))	(Orania_palindan	Sclerosperma_profizianum))	(Pseudophoenix_vinifera	((Iriartea_deltoidea	Calamus_caryotoides)	Podococcus_barteri))))	Kingia_australis);
(((((((Nypa_fruticans	Sabal_domingensis)	(Attalea_speciosa	(Reinhardtia_latisecta	Reinhardtia_paiewonskiana)))	Pseudophoenix_vinifera)	(((Geonoma_undata	(Manicaria_saccifera	(((Heterospathe_cagayanensis	Dictyosperma_album)	((Dypsis_decaryi	(Kentiopsis_piersoniorum	Veitchia_spiralis))	(Hydriastele_microspadix	Burretiokentia_grandiflora)))	Pelagodoxa_henryana)))	(Prestoea_acuminata	(Oenocarpus_minor	Oenocarpus_bataua)))	(((Roystonea_regia	(Phoenix_dactylifera	Serenoa_repens))	(Bactris_major	(Elaeis_oleifera	Elaeis_guineensis)))	(Leopoldinia_pulchra	(Reinhardtia_gracilis	Reinhardtia_simplex)))))	(Calamus_caryotoides	(Orania_palindan	Sclerosperma_profizianum)))	(Iriartea_deltoidea	Podococcus_barteri))	Kingia_australis);
((Calamus_caryotoides	((Nypa_fruticans	Pseudophoenix_vinifera)	(((Iriartea_deltoidea	Podococcus_barteri)	(Sclerosperma_profizianum	Orania_palindan))	(((Geonoma_undata	((Prestoea_acuminata	(Oenocarpus_minor	Oenocarpus_bataua))	((Pelagodoxa_henryana	Manicaria_saccifera)	(((Dypsis_decaryi	Dictyosperma_album)	((Hydriastele_microspadix	(Kentiopsis_piersoniorum	Burretiokentia_grandiflora))	Veitchia_spiralis))	Heterospathe_cagayanensis))))	(((Roystonea_regia	(Bactris_major	(Elaeis_guineensis	Elaeis_oleifera)))	(Sabal_domingensis	(Phoenix_dactylifera	Serenoa_repens)))	((Reinhardtia_latisecta	Reinhardtia_paiewonskiana)	Attalea_speciosa)))	((Reinhardtia_gracilis	Reinhardtia_simplex)	Leopoldinia_pulchra)))))	Kingia_australis);
((Pseudophoenix_vinifera	((((((Reinhardtia_gracilis	Reinhardtia_simplex)	Leopoldinia_pulchra)	((Iriartea_deltoidea	Podococcus_barteri)	Roystonea_regia))	((Geonoma_undata	((Prestoea_acuminata	(Oenocarpus_minor	Oenocarpus_bataua))	(Manicaria_saccifera	(((Dypsis_decaryi	((Hydriastele_microspadix	(Kentiopsis_piersoniorum	Burretiokentia_grandiflora))	Veitchia_spiralis))	(Heterospathe_cagayanensis	Dictyosperma_album))	(Reinhardtia_latisecta	Pelagodoxa_henryana)))))	((Reinhardtia_paiewonskiana	Attalea_speciosa)	(Bactris_major	(Elaeis_guineensis	Elaeis_oleifera)))))	(Sclerosperma_profizianum	Orania_palindan))	((Nypa_fruticans	(Phoenix_dactylifera	Calamus_caryotoides))	(Serenoa_repens	Sabal_domingensis))))	Kingia_australis);
((((Podococcus_barteri	((Nypa_fruticans	Pseudophoenix_vinifera)	((Manicaria_saccifera	((((Heterospathe_cagayanensis	Dictyosperma_album)	((Kentiopsis_piersoniorum	Burretiokentia_grandiflora)	(Veitchia_spiralis	Hydriastele_microspadix)))	Dypsis_decaryi)	Pelagodoxa_henryana))	((((Bactris_major	(Elaeis_guineensis	Elaeis_oleifera))	((Reinhardtia_latisecta	Reinhardtia_paiewonskiana)	Attalea_speciosa))	(Orania_palindan	((((Phoenix_dactylifera	Serenoa_repens)	Sabal_domingensis)	Calamus_caryotoides)	Roystonea_regia)))	(((Reinhardtia_gracilis	Reinhardtia_simplex)	Leopoldinia_pulchra)	(((Oenocarpus_minor	Oenocarpus_bataua)	Prestoea_acuminata)	Geonoma_undata))))))	Sclerosperma_profizianum)	Iriartea_deltoidea)	Kingia_australis);
((Pseudophoenix_vinifera	(((((Manicaria_saccifera	(((Oenocarpus_minor	Oenocarpus_bataua)	Prestoea_acuminata)	(((((Kentiopsis_piersoniorum	Burretiokentia_grandiflora)	(Veitchia_spiralis	Hydriastele_microspadix))	(Dypsis_decaryi	Dictyosperma_album))	Heterospathe_cagayanensis)	Pelagodoxa_henryana)))	(((((Reinhardtia_latisecta	Reinhardtia_paiewonskiana)	Attalea_speciosa)	(Bactris_major	(Elaeis_guineensis	Elaeis_oleifera)))	(Geonoma_undata	(Phoenix_dactylifera	Serenoa_repens)))	(Roystonea_regia	((Reinhardtia_gracilis	Reinhardtia_simplex)	Leopoldinia_pulchra))))	((Orania_palindan	Sclerosperma_profizianum)	Podococcus_barteri))	Sabal_domingensis)	((Iriartea_deltoidea	Calamus_caryotoides)	Nypa_fruticans)))	Kingia_australis);
((Sclerosperma_profizianum	(((Podococcus_barteri	Iriartea_deltoidea)	((((Sabal_domingensis	Serenoa_repens)	Calamus_caryotoides)	(Pseudophoenix_vinifera	Nypa_fruticans))	(((Phoenix_dactylifera	Geonoma_undata)	((Roystonea_regia	(((Reinhardtia_latisecta	Reinhardtia_paiewonskiana)	Attalea_speciosa)	(Bactris_major	(Elaeis_guineensis	Elaeis_oleifera))))	(((Oenocarpus_minor	Oenocarpus_bataua)	Prestoea_acuminata)	(((((Dictyosperma_album	Dypsis_decaryi)	((Kentiopsis_piersoniorum	Burretiokentia_grandiflora)	Hydriastele_microspadix))	(Veitchia_spiralis	Heterospathe_cagayanensis))	Pelagodoxa_henryana)	Manicaria_saccifera))))	((Reinhardtia_gracilis	Reinhardtia_simplex)	Leopoldinia_pulchra))))	Orania_palindan))	Kingia_australis);
(((Calamus_caryotoides	(Phoenix_dactylifera	Serenoa_repens))	((Sclerosperma_profizianum	((((((((Pelagodoxa_henryana	Manicaria_saccifera)	((Geonoma_undata	(Prestoea_acuminata	(Oenocarpus_minor	Oenocarpus_bataua)))	(((Dictyosperma_album	Dypsis_decaryi)	((Kentiopsis_piersoniorum	Burretiokentia_grandiflora)	(Veitchia_spiralis	Hydriastele_microspadix)))	Heterospathe_cagayanensis)))	(Bactris_major	(Elaeis_guineensis	Elaeis_oleifera)))	(Sabal_domingensis	((Reinhardtia_latisecta	Reinhardtia_paiewonskiana)	Attalea_speciosa)))	(Roystonea_regia	Podococcus_barteri))	((Reinhardtia_gracilis	Reinhardtia_simplex)	Leopoldinia_pulchra))	(Pseudophoenix_vinifera	Nypa_fruticans))	Orania_palindan))	Iriartea_deltoidea))	Kingia_australis);
((((Podococcus_barteri	Sclerosperma_profizianum)	((Pseudophoenix_vinifera	Nypa_fruticans)	(((Sabal_domingensis	(Phoenix_dactylifera	Serenoa_repens))	((((Dypsis_decaryi	(Pelagodoxa_henryana	Manicaria_saccifera))	((Geonoma_undata	(Prestoea_acuminata	(Oenocarpus_minor	Oenocarpus_bataua)))	((((Veitchia_spiralis	Kentiopsis_piersoniorum)	Burretiokentia_grandiflora)	Hydriastele_microspadix)	(Dictyosperma_album	Heterospathe_cagayanensis))))	((Bactris_major	(Elaeis_guineensis	Elaeis_oleifera))	((Reinhardtia_latisecta	Reinhardtia_paiewonskiana)	Attalea_speciosa)))	(Roystonea_regia	((Reinhardtia_gracilis	Reinhardtia_simplex)	Leopoldinia_pulchra))))	Orania_palindan)))	(Iriartea_deltoidea	Calamus_caryotoides))	Kingia_australis);
((Orania_palindan	((((Calamus_caryotoides	(Sabal_domingensis	Serenoa_repens))	(Pseudophoenix_vinifera	Nypa_fruticans))	(((((Roystonea_regia	(Bactris_major	(Elaeis_guineensis	Elaeis_oleifera)))	((Reinhardtia_latisecta	Reinhardtia_paiewonskiana)	Attalea_speciosa))	(Manicaria_saccifera	((Prestoea_acuminata	(Oenocarpus_minor	Oenocarpus_bataua))	(Dictyosperma_album	((Dypsis_decaryi	((Veitchia_spiralis	Hydriastele_microspadix)	(Kentiopsis_piersoniorum	Burretiokentia_grandiflora)))	(Heterospathe_cagayanensis	Pelagodoxa_henryana))))))	(Phoenix_dactylifera	Geonoma_undata))	((Reinhardtia_gracilis	Reinhardtia_simplex)	Leopoldinia_pulchra)))	((Podococcus_barteri	Iriartea_deltoidea)	Sclerosperma_profizianum)))	Kingia_australis);
((((Podococcus_barteri	Iriartea_deltoidea)	((Geonoma_undata	(((Manicaria_saccifera	(Heterospathe_cagayanensis	(Dypsis_decaryi	(Dictyosperma_album	((Kentiopsis_piersoniorum	(Hydriastele_microspadix	Burretiokentia_grandiflora))	Veitchia_spiralis)))))	Pelagodoxa_henryana)	(Prestoea_acuminata	(Oenocarpus_minor	Oenocarpus_bataua))))	(((Sabal_domingensis	((Reinhardtia_latisecta	Reinhardtia_paiewonskiana)	Attalea_speciosa))	(Bactris_major	(Elaeis_guineensis	Elaeis_oleifera)))	(((Reinhardtia_gracilis	Reinhardtia_simplex)	Leopoldinia_pulchra)	(Orania_palindan	((Roystonea_regia	(Phoenix_dactylifera	Serenoa_repens))	(Calamus_caryotoides	(Pseudophoenix_vinifera	Nypa_fruticans))))))))	Sclerosperma_profizianum)	Kingia_australis);
((((Reinhardtia_latisecta	Reinhardtia_paiewonskiana)	Attalea_speciosa)	((Pseudophoenix_vinifera	Nypa_fruticans)	((Bactris_major	(Elaeis_guineensis	Elaeis_oleifera))	(((Reinhardtia_gracilis	Reinhardtia_simplex)	Leopoldinia_pulchra)	((Orania_palindan	(Iriartea_deltoidea	((Phoenix_dactylifera	Serenoa_repens)	(Roystonea_regia	Calamus_caryotoides))))	(((Sabal_domingensis	Sclerosperma_profizianum)	Podococcus_barteri)	(Geonoma_undata	((Manicaria_saccifera	((((Dypsis_decaryi	(Hydriastele_microspadix	((Kentiopsis_piersoniorum	Burretiokentia_grandiflora)	Veitchia_spiralis)))	Dictyosperma_album)	Heterospathe_cagayanensis)	Pelagodoxa_henryana))	(Prestoea_acuminata	(Oenocarpus_minor	Oenocarpus_bataua))))))))))	Kingia_australis);
((Calamus_caryotoides	((((Podococcus_barteri	Iriartea_deltoidea)	(Phoenix_dactylifera	Sclerosperma_profizianum))	((Orania_palindan	(((((Prestoea_acuminata	(Oenocarpus_bataua	Oenocarpus_minor))	(Geonoma_undata	(((Dictyosperma_album	(Heterospathe_cagayanensis	(Hydriastele_microspadix	(Kentiopsis_piersoniorum	Burretiokentia_grandiflora))))	(Veitchia_spiralis	Dypsis_decaryi))	Pelagodoxa_henryana)))	Manicaria_saccifera)	((Reinhardtia_paiewonskiana	(Reinhardtia_latisecta	Attalea_speciosa))	(Roystonea_regia	(Bactris_major	(Elaeis_guineensis	Elaeis_oleifera)))))	(Leopoldinia_pulchra	(Reinhardtia_simplex	Reinhardtia_gracilis))))	Serenoa_repens))	((Sabal_domingensis	Nypa_fruticans)	Pseudophoenix_vinifera)))	Kingia_australis);
((Calamus_caryotoides	((((Orania_palindan	(Podococcus_barteri	Sclerosperma_profizianum))	((Roystonea_regia	(Leopoldinia_pulchra	((Phoenix_dactylifera	Reinhardtia_simplex)	Reinhardtia_gracilis)))	(((Bactris_major	(Elaeis_guineensis	Elaeis_oleifera))	(Sabal_domingensis	Serenoa_repens))	((((Prestoea_acuminata	(Oenocarpus_bataua	Oenocarpus_minor))	(((Dypsis_decaryi	(Dictyosperma_album	(Heterospathe_cagayanensis	((Veitchia_spiralis	Kentiopsis_piersoniorum)	(Burretiokentia_grandiflora	Hydriastele_microspadix)))))	Pelagodoxa_henryana)	Manicaria_saccifera))	Geonoma_undata)	((Reinhardtia_latisecta	Reinhardtia_paiewonskiana)	Attalea_speciosa)))))	(Nypa_fruticans	Pseudophoenix_vinifera))	Iriartea_deltoidea))	Kingia_australis);
((Calamus_caryotoides	(((((((((Phoenix_dactylifera	Bactris_major)	(Elaeis_guineensis	Elaeis_oleifera))	(Sabal_domingensis	(Roystonea_regia	Serenoa_repens)))	(((Prestoea_acuminata	(Oenocarpus_bataua	Oenocarpus_minor))	(((Dypsis_decaryi	(Dictyosperma_album	(Heterospathe_cagayanensis	(Hydriastele_microspadix	((Veitchia_spiralis	Kentiopsis_piersoniorum)	Burretiokentia_grandiflora)))))	Pelagodoxa_henryana)	Manicaria_saccifera))	Geonoma_undata))	(Orania_palindan	Sclerosperma_profizianum))	(Leopoldinia_pulchra	(Reinhardtia_simplex	Reinhardtia_gracilis)))	((Reinhardtia_latisecta	Reinhardtia_paiewonskiana)	Attalea_speciosa))	(Iriartea_deltoidea	Podococcus_barteri))	(Nypa_fruticans	Pseudophoenix_vinifera)))	Kingia_australis);
((Calamus_caryotoides	((((Podococcus_barteri	(Orania_palindan	Sclerosperma_profizianum))	((Leopoldinia_pulchra	(Reinhardtia_simplex	Reinhardtia_gracilis))	(((Geonoma_undata	(((Hydriastele_microspadix	((Veitchia_spiralis	Kentiopsis_piersoniorum)	Burretiokentia_grandiflora))	(Dypsis_decaryi	Dictyosperma_album))	Heterospathe_cagayanensis))	(Manicaria_saccifera	(Prestoea_acuminata	(Oenocarpus_bataua	Oenocarpus_minor))))	(((Bactris_major	(Elaeis_guineensis	Elaeis_oleifera))	(((Reinhardtia_latisecta	Reinhardtia_paiewonskiana)	Attalea_speciosa)	(((Phoenix_dactylifera	Serenoa_repens)	Roystonea_regia)	Sabal_domingensis)))	Pelagodoxa_henryana))))	(Pseudophoenix_vinifera	Nypa_fruticans))	Iriartea_deltoidea))	Kingia_australis);
((Calamus_caryotoides	((((Orania_palindan	Sclerosperma_profizianum)	((Leopoldinia_pulchra	(Reinhardtia_simplex	Reinhardtia_gracilis))	((Podococcus_barteri	(((Reinhardtia_paiewonskiana	Attalea_speciosa)	Bactris_major)	(Elaeis_guineensis	Elaeis_oleifera)))	((Roystonea_regia	(Sabal_domingensis	(Phoenix_dactylifera	Serenoa_repens)))	(Manicaria_saccifera	((((Reinhardtia_latisecta	Pelagodoxa_henryana)	(((Dictyosperma_album	Dypsis_decaryi)	(Hydriastele_microspadix	(Veitchia_spiralis	(Kentiopsis_piersoniorum	Burretiokentia_grandiflora))))	Heterospathe_cagayanensis))	Geonoma_undata)	(Prestoea_acuminata	(Oenocarpus_bataua	Oenocarpus_minor))))))))	(Pseudophoenix_vinifera	Nypa_fruticans))	Iriartea_deltoidea))	Kingia_australis);
(((Calamus_caryotoides	Phoenix_dactylifera)	((((Iriartea_deltoidea	Podococcus_barteri)	Sclerosperma_profizianum)	(Orania_palindan	((Leopoldinia_pulchra	(Reinhardtia_simplex	Reinhardtia_gracilis))	(((Reinhardtia_paiewonskiana	Attalea_speciosa)	((Roystonea_regia	(Bactris_major	(Elaeis_guineensis	Elaeis_oleifera)))	(Sabal_domingensis	Serenoa_repens)))	(((Manicaria_saccifera	(((((Burretiokentia_grandiflora	(Veitchia_spiralis	Kentiopsis_piersoniorum))	Hydriastele_microspadix)	(Dypsis_decaryi	Heterospathe_cagayanensis))	(Reinhardtia_latisecta	Pelagodoxa_henryana))	Dictyosperma_album))	Geonoma_undata)	(Prestoea_acuminata	(Oenocarpus_bataua	Oenocarpus_minor)))))))	(Pseudophoenix_vinifera	Nypa_fruticans)))	Kingia_australis);
((Sclerosperma_profizianum	(((((Iriartea_deltoidea	Calamus_caryotoides)	Podococcus_barteri)	(((Leopoldinia_pulchra	(Reinhardtia_simplex	Reinhardtia_gracilis))	((((Reinhardtia_latisecta	Reinhardtia_paiewonskiana)	Attalea_speciosa)	(Roystonea_regia	(Bactris_major	(Elaeis_guineensis	Elaeis_oleifera))))	(((Geonoma_undata	(Prestoea_acuminata	(Oenocarpus_bataua	Oenocarpus_minor)))	(((((Burretiokentia_grandiflora	(Veitchia_spiralis	Kentiopsis_piersoniorum))	Hydriastele_microspadix)	(Dypsis_decaryi	Heterospathe_cagayanensis))	Pelagodoxa_henryana)	Dictyosperma_album))	Manicaria_saccifera)))	(Pseudophoenix_vinifera	Nypa_fruticans)))	Orania_palindan)	(Sabal_domingensis	(Phoenix_dactylifera	Serenoa_repens))))	Kingia_australis);
(((Reinhardtia_latisecta	Iriartea_deltoidea)	((Phoenix_dactylifera	Calamus_caryotoides)	((Pseudophoenix_vinifera	Nypa_fruticans)	((Podococcus_barteri	(Sclerosperma_profizianum	Orania_palindan))	((Leopoldinia_pulchra	(Reinhardtia_simplex	Reinhardtia_gracilis))	(((Serenoa_repens	Roystonea_regia)	((Bactris_major	(Elaeis_guineensis	Elaeis_oleifera))	(Sabal_domingensis	(Reinhardtia_paiewonskiana	Attalea_speciosa))))	(((Geonoma_undata	(Prestoea_acuminata	(Oenocarpus_bataua	Oenocarpus_minor)))	(Heterospathe_cagayanensis	(((Burretiokentia_grandiflora	Kentiopsis_piersoniorum)	(Veitchia_spiralis	Hydriastele_microspadix))	(Dypsis_decaryi	Dictyosperma_album))))	(Pelagodoxa_henryana	Manicaria_saccifera))))))))	Kingia_australis);
((Sclerosperma_profizianum	(((((Leopoldinia_pulchra	(Reinhardtia_simplex	Reinhardtia_gracilis))	(((Sabal_domingensis	((Roystonea_regia	Calamus_caryotoides)	(Phoenix_dactylifera	Serenoa_repens)))	((Bactris_major	(Elaeis_guineensis	Elaeis_oleifera))	((Reinhardtia_latisecta	Reinhardtia_paiewonskiana)	Attalea_speciosa)))	((((Prestoea_acuminata	(Oenocarpus_bataua	Oenocarpus_minor))	(Pelagodoxa_henryana	(Heterospathe_cagayanensis	(Dictyosperma_album	((Hydriastele_microspadix	Burretiokentia_grandiflora)	(Dypsis_decaryi	(Veitchia_spiralis	Kentiopsis_piersoniorum)))))))	Manicaria_saccifera)	Geonoma_undata)))	(Pseudophoenix_vinifera	Nypa_fruticans))	Orania_palindan)	(Iriartea_deltoidea	Podococcus_barteri)))	Kingia_australis);
((Sclerosperma_profizianum	((Nypa_fruticans	((Iriartea_deltoidea	((Leopoldinia_pulchra	(Reinhardtia_simplex	Reinhardtia_gracilis))	(((Geonoma_undata	((Sabal_domingensis	Serenoa_repens)	(Phoenix_dactylifera	Roystonea_regia)))	((Bactris_major	(Elaeis_guineensis	Elaeis_oleifera))	((Reinhardtia_latisecta	Reinhardtia_paiewonskiana)	Attalea_speciosa)))	((Manicaria_saccifera	(((((Dypsis_decaryi	(Veitchia_spiralis	Kentiopsis_piersoniorum))	Hydriastele_microspadix)	(Dictyosperma_album	Burretiokentia_grandiflora))	Heterospathe_cagayanensis)	Pelagodoxa_henryana))	(Prestoea_acuminata	(Oenocarpus_bataua	Oenocarpus_minor))))))	((Podococcus_barteri	Calamus_caryotoides)	Pseudophoenix_vinifera)))	Orania_palindan))	Kingia_australis);
((Nypa_fruticans	((Pseudophoenix_vinifera	(Podococcus_barteri	(Iriartea_deltoidea	Calamus_caryotoides)))	((Sclerosperma_profizianum	Orania_palindan)	((((Reinhardtia_simplex	Reinhardtia_gracilis)	Leopoldinia_pulchra)	(((Sabal_domingensis	(Phoenix_dactylifera	Serenoa_repens))	Geonoma_undata)	(Manicaria_saccifera	((Pelagodoxa_henryana	((Heterospathe_cagayanensis	(Dictyosperma_album	((Kentiopsis_piersoniorum	(Burretiokentia_grandiflora	Hydriastele_microspadix))	Dypsis_decaryi)))	Veitchia_spiralis))	(Prestoea_acuminata	(Oenocarpus_bataua	Oenocarpus_minor))))))	(((Attalea_speciosa	(Reinhardtia_latisecta	Reinhardtia_paiewonskiana))	((Elaeis_oleifera	Elaeis_guineensis)	Bactris_major))	Roystonea_regia)))))	Kingia_australis);
((((Podococcus_barteri	Iriartea_deltoidea)	(Nypa_fruticans	Calamus_caryotoides))	((((Reinhardtia_simplex	Reinhardtia_gracilis)	Leopoldinia_pulchra)	((((Elaeis_oleifera	Elaeis_guineensis)	Bactris_major)	Roystonea_regia)	(((((Pelagodoxa_henryana	(((Heterospathe_cagayanensis	Dictyosperma_album)	Dypsis_decaryi)	((Veitchia_spiralis	Kentiopsis_piersoniorum)	(Burretiokentia_grandiflora	Hydriastele_microspadix))))	Geonoma_undata)	(Prestoea_acuminata	(Oenocarpus_bataua	Oenocarpus_minor)))	Manicaria_saccifera)	((Sabal_domingensis	(Phoenix_dactylifera	Serenoa_repens))	(Attalea_speciosa	(Reinhardtia_latisecta	Reinhardtia_paiewonskiana))))))	(Orania_palindan	(Sclerosperma_profizianum	Pseudophoenix_vinifera))))	Kingia_australis);
((Pseudophoenix_vinifera	((Nypa_fruticans	Calamus_caryotoides)	((((((Podococcus_barteri	Roystonea_regia)	(((Phoenix_dactylifera	Reinhardtia_simplex)	Reinhardtia_gracilis)	Leopoldinia_pulchra))	(Geonoma_undata	((Attalea_speciosa	(Reinhardtia_latisecta	Reinhardtia_paiewonskiana))	((((Pelagodoxa_henryana	(((Hydriastele_microspadix	Dictyosperma_album)	((Dypsis_decaryi	(Veitchia_spiralis	Kentiopsis_piersoniorum))	Burretiokentia_grandiflora))	Heterospathe_cagayanensis))	(Prestoea_acuminata	(Oenocarpus_bataua	Oenocarpus_minor)))	Manicaria_saccifera)	((Elaeis_oleifera	Elaeis_guineensis)	Bactris_major)))))	(Sabal_domingensis	Serenoa_repens))	(Sclerosperma_profizianum	Orania_palindan))	Iriartea_deltoidea)))	Kingia_australis);
(((((Iriartea_deltoidea	Podococcus_barteri)	(Nypa_fruticans	Calamus_caryotoides))	((Sclerosperma_profizianum	Orania_palindan)	(((((Sabal_domingensis	(Attalea_speciosa	(Reinhardtia_latisecta	Reinhardtia_paiewonskiana)))	(((Elaeis_oleifera	Elaeis_guineensis)	Bactris_major)	Roystonea_regia))	(((Prestoea_acuminata	(Oenocarpus_bataua	Oenocarpus_minor))	(Geonoma_undata	(Pelagodoxa_henryana	((Dypsis_decaryi	((Veitchia_spiralis	(Kentiopsis_piersoniorum	Burretiokentia_grandiflora))	Hydriastele_microspadix))	(Heterospathe_cagayanensis	Dictyosperma_album)))))	((Phoenix_dactylifera	(Reinhardtia_simplex	Reinhardtia_gracilis))	Leopoldinia_pulchra)))	Manicaria_saccifera)	Serenoa_repens)))	Pseudophoenix_vinifera)	Kingia_australis);
((((Nypa_fruticans	Pseudophoenix_vinifera)	(((Iriartea_deltoidea	Podococcus_barteri)	(Sclerosperma_profizianum	Orania_palindan))	(((Attalea_speciosa	(Reinhardtia_latisecta	Reinhardtia_paiewonskiana))	(((Reinhardtia_simplex	Reinhardtia_gracilis)	Leopoldinia_pulchra)	(((Sabal_domingensis	Serenoa_repens)	Roystonea_regia)	(Geonoma_undata	((Pelagodoxa_henryana	((Dypsis_decaryi	(((Heterospathe_cagayanensis	Veitchia_spiralis)	(Kentiopsis_piersoniorum	Burretiokentia_grandiflora))	Hydriastele_microspadix))	Dictyosperma_album))	(Prestoea_acuminata	(Oenocarpus_bataua	(Phoenix_dactylifera	Oenocarpus_minor))))))))	(((Elaeis_oleifera	Elaeis_guineensis)	Bactris_major)	Manicaria_saccifera))))	Calamus_caryotoides)	Kingia_australis);
((((Reinhardtia_simplex	(Reinhardtia_gracilis	Leopoldinia_pulchra))	((((Sabal_domingensis	(Phoenix_dactylifera	Serenoa_repens))	((Attalea_speciosa	(Reinhardtia_latisecta	Reinhardtia_paiewonskiana))	((Elaeis_oleifera	Elaeis_guineensis)	Bactris_major)))	((((Sclerosperma_profizianum	Orania_palindan)	(Iriartea_deltoidea	Podococcus_barteri))	(Nypa_fruticans	Pseudophoenix_vinifera))	(Manicaria_saccifera	((Pelagodoxa_henryana	(Heterospathe_cagayanensis	((Dictyosperma_album	(Kentiopsis_piersoniorum	Burretiokentia_grandiflora))	((Dypsis_decaryi	Veitchia_spiralis)	Hydriastele_microspadix))))	((Prestoea_acuminata	(Oenocarpus_bataua	Oenocarpus_minor))	Geonoma_undata)))))	Roystonea_regia))	Calamus_caryotoides)	Kingia_australis);
(((((Nypa_fruticans	Pseudophoenix_vinifera)	(((Leopoldinia_pulchra	(Reinhardtia_simplex	Reinhardtia_gracilis))	((Roystonea_regia	Podococcus_barteri)	((Manicaria_saccifera	(Pelagodoxa_henryana	(((Dypsis_decaryi	(((Kentiopsis_piersoniorum	Burretiokentia_grandiflora)	Veitchia_spiralis)	Hydriastele_microspadix))	((Phoenix_dactylifera	Dictyosperma_album)	Heterospathe_cagayanensis))	(Prestoea_acuminata	(Oenocarpus_bataua	Oenocarpus_minor)))))	((Elaeis_oleifera	Elaeis_guineensis)	Bactris_major))))	(((Attalea_speciosa	(Sabal_domingensis	(Reinhardtia_latisecta	Reinhardtia_paiewonskiana)))	(Serenoa_repens	Geonoma_undata))	(Sclerosperma_profizianum	Orania_palindan))))	Iriartea_deltoidea)	Calamus_caryotoides)	Kingia_australis);
(((Iriartea_deltoidea	Calamus_caryotoides)	((Nypa_fruticans	Pseudophoenix_vinifera)	((((Roystonea_regia	Podococcus_barteri)	(Manicaria_saccifera	(Pelagodoxa_henryana	(((Dictyosperma_album	Dypsis_decaryi)	((Phoenix_dactylifera	Heterospathe_cagayanensis)	(Veitchia_spiralis	(Hydriastele_microspadix	(Kentiopsis_piersoniorum	Burretiokentia_grandiflora)))))	(Prestoea_acuminata	(Oenocarpus_bataua	Oenocarpus_minor))))))	((Orania_palindan	(Leopoldinia_pulchra	(Reinhardtia_simplex	Reinhardtia_gracilis)))	((((Elaeis_oleifera	Elaeis_guineensis)	Bactris_major)	(Sabal_domingensis	Serenoa_repens))	(Geonoma_undata	(Attalea_speciosa	(Reinhardtia_latisecta	Reinhardtia_paiewonskiana))))))	Sclerosperma_profizianum)))	Kingia_australis);
(((Pelagodoxa_henryana	(Sabal_domingensis	Sclerosperma_profizianum))	(((((((Leopoldinia_pulchra	(Reinhardtia_simplex	Reinhardtia_gracilis))	(((Prestoea_acuminata	(Oenocarpus_bataua	Oenocarpus_minor))	(Geonoma_undata	(Dictyosperma_album	((Burretiokentia_grandiflora	Hydriastele_microspadix)	(((Dypsis_decaryi	Veitchia_spiralis)	Kentiopsis_piersoniorum)	Heterospathe_cagayanensis)))))	Serenoa_repens))	((((Roystonea_regia	((Elaeis_oleifera	Elaeis_guineensis)	Bactris_major))	(Phoenix_dactylifera	Orania_palindan))	Pseudophoenix_vinifera)	(Attalea_speciosa	Reinhardtia_paiewonskiana)))	(Iriartea_deltoidea	(Nypa_fruticans	Calamus_caryotoides)))	Manicaria_saccifera)	Reinhardtia_latisecta)	Podococcus_barteri))	Kingia_australis);
((Sclerosperma_profizianum	(((Podococcus_barteri	(Iriartea_deltoidea	Calamus_caryotoides))	((Nypa_fruticans	Pseudophoenix_vinifera)	((Geonoma_undata	((((Attalea_speciosa	(Reinhardtia_latisecta	Reinhardtia_paiewonskiana))	(Manicaria_saccifera	(((((Kentiopsis_piersoniorum	Veitchia_spiralis)	(Burretiokentia_grandiflora	Hydriastele_microspadix))	Heterospathe_cagayanensis)	(Dictyosperma_album	Dypsis_decaryi))	Pelagodoxa_henryana)))	((((Elaeis_oleifera	Elaeis_guineensis)	Bactris_major)	Roystonea_regia)	(Leopoldinia_pulchra	(Reinhardtia_simplex	Reinhardtia_gracilis))))	(Prestoea_acuminata	(Oenocarpus_bataua	Oenocarpus_minor))))	Orania_palindan)))	((Sabal_domingensis	Phoenix_dactylifera)	Serenoa_repens)))	Kingia_australis);
((((((Phoenix_dactylifera	Bactris_major)	(Elaeis_guineensis	Elaeis_oleifera))	((Roystonea_regia	Podococcus_barteri)	(Iriartea_deltoidea	Calamus_caryotoides)))	(((Serenoa_repens	((((Oenocarpus_bataua	Oenocarpus_minor)	Prestoea_acuminata)	((Pelagodoxa_henryana	(Dypsis_decaryi	(Veitchia_spiralis	(Heterospathe_cagayanensis	(Hydriastele_microspadix	((Kentiopsis_piersoniorum	Burretiokentia_grandiflora)	Dictyosperma_album))))))	Manicaria_saccifera))	Geonoma_undata))	(Leopoldinia_pulchra	(Reinhardtia_simplex	Reinhardtia_gracilis)))	(((Sclerosperma_profizianum	(Sabal_domingensis	Pseudophoenix_vinifera))	Nypa_fruticans)	Orania_palindan)))	((Reinhardtia_latisecta	Reinhardtia_paiewonskiana)	Attalea_speciosa))	Kingia_australis);
((Sclerosperma_profizianum	(Podococcus_barteri	(((Nypa_fruticans	Pseudophoenix_vinifera)	(((Leopoldinia_pulchra	(Reinhardtia_simplex	Reinhardtia_gracilis))	(Bactris_major	(Elaeis_guineensis	Elaeis_oleifera)))	(((Sabal_domingensis	((Reinhardtia_latisecta	Reinhardtia_paiewonskiana)	Attalea_speciosa))	((((Phoenix_dactylifera	Serenoa_repens)	Calamus_caryotoides)	Roystonea_regia)	Iriartea_deltoidea))	((((Oenocarpus_bataua	Oenocarpus_minor)	Prestoea_acuminata)	((Dictyosperma_album	(Heterospathe_cagayanensis	(Dypsis_decaryi	(Kentiopsis_piersoniorum	(Veitchia_spiralis	(Burretiokentia_grandiflora	Hydriastele_microspadix))))))	(Manicaria_saccifera	Pelagodoxa_henryana)))	Geonoma_undata))))	Orania_palindan)))	Kingia_australis);
((Sclerosperma_profizianum	(((Nypa_fruticans	Pseudophoenix_vinifera)	(((Iriartea_deltoidea	Podococcus_barteri)	(((Oenocarpus_bataua	Oenocarpus_minor)	Prestoea_acuminata)	(Manicaria_saccifera	((Reinhardtia_latisecta	Pelagodoxa_henryana)	((((Burretiokentia_grandiflora	Kentiopsis_piersoniorum)	(Hydriastele_microspadix	Veitchia_spiralis))	(Dictyosperma_album	Dypsis_decaryi))	Heterospathe_cagayanensis)))))	((Leopoldinia_pulchra	(Reinhardtia_simplex	Reinhardtia_gracilis))	(((Sabal_domingensis	(Reinhardtia_paiewonskiana	Attalea_speciosa))	(Bactris_major	(Elaeis_guineensis	Elaeis_oleifera)))	(Geonoma_undata	(((Phoenix_dactylifera	Serenoa_repens)	Calamus_caryotoides)	Roystonea_regia))))))	Orania_palindan))	Kingia_australis);
((Sclerosperma_profizianum	((Nypa_fruticans	Pseudophoenix_vinifera)	(((((Podococcus_barteri	Roystonea_regia)	((((Pelagodoxa_henryana	(Oenocarpus_bataua	Oenocarpus_minor))	Prestoea_acuminata)	(((Veitchia_spiralis	((Burretiokentia_grandiflora	Kentiopsis_piersoniorum)	Hydriastele_microspadix))	Dypsis_decaryi)	(Heterospathe_cagayanensis	Dictyosperma_album)))	Manicaria_saccifera))	((Leopoldinia_pulchra	(Reinhardtia_simplex	Reinhardtia_gracilis))	((Geonoma_undata	((Serenoa_repens	Calamus_caryotoides)	((Phoenix_dactylifera	Bactris_major)	(Elaeis_guineensis	Elaeis_oleifera))))	(Sabal_domingensis	((Reinhardtia_paiewonskiana	Reinhardtia_latisecta)	Attalea_speciosa)))))	Iriartea_deltoidea)	Orania_palindan)))	Kingia_australis);
((((Iriartea_deltoidea	((Podococcus_barteri	Sclerosperma_profizianum)	(((Sabal_domingensis	((Reinhardtia_paiewonskiana	Reinhardtia_latisecta)	Attalea_speciosa))	(((((Oenocarpus_bataua	Oenocarpus_minor)	Prestoea_acuminata)	(Pelagodoxa_henryana	((((Burretiokentia_grandiflora	Kentiopsis_piersoniorum)	(Hydriastele_microspadix	Veitchia_spiralis))	(Dypsis_decaryi	Dictyosperma_album))	Heterospathe_cagayanensis)))	Manicaria_saccifera)	((Nypa_fruticans	Pseudophoenix_vinifera)	((Roystonea_regia	(Bactris_major	(Elaeis_guineensis	Elaeis_oleifera)))	((Leopoldinia_pulchra	((Phoenix_dactylifera	Reinhardtia_simplex)	Reinhardtia_gracilis))	Orania_palindan)))))	Geonoma_undata)))	Serenoa_repens)	Calamus_caryotoides)	Kingia_australis);
((((Sabal_domingensis	(Phoenix_dactylifera	Serenoa_repens))	((Nypa_fruticans	(Iriartea_deltoidea	Pseudophoenix_vinifera))	((((((Reinhardtia_paiewonskiana	Reinhardtia_latisecta)	Attalea_speciosa)	(Manicaria_saccifera	((((Oenocarpus_bataua	Oenocarpus_minor)	Prestoea_acuminata)	(Pelagodoxa_henryana	(((((Burretiokentia_grandiflora	Kentiopsis_piersoniorum)	Hydriastele_microspadix)	(Dypsis_decaryi	Dictyosperma_album))	Heterospathe_cagayanensis)	Veitchia_spiralis)))	Geonoma_undata)))	(((Calamus_caryotoides	Podococcus_barteri)	Roystonea_regia)	(Bactris_major	(Elaeis_guineensis	Elaeis_oleifera))))	(Leopoldinia_pulchra	(Reinhardtia_simplex	Reinhardtia_gracilis)))	Orania_palindan)))	Sclerosperma_profizianum)	Kingia_australis);
(((((Nypa_fruticans	Pseudophoenix_vinifera)	((((((Oenocarpus_bataua	Oenocarpus_minor)	Prestoea_acuminata)	(((((Burretiokentia_grandiflora	Hydriastele_microspadix)	(Veitchia_spiralis	Kentiopsis_piersoniorum))	(Dypsis_decaryi	Dictyosperma_album))	Heterospathe_cagayanensis)	(Pelagodoxa_henryana	Manicaria_saccifera)))	((Leopoldinia_pulchra	(Reinhardtia_simplex	Reinhardtia_gracilis))	((Bactris_major	(Elaeis_guineensis	Elaeis_oleifera))	Roystonea_regia)))	(((Reinhardtia_paiewonskiana	Reinhardtia_latisecta)	(Sabal_domingensis	Attalea_speciosa))	(Phoenix_dactylifera	Geonoma_undata)))	Serenoa_repens))	Podococcus_barteri)	(Iriartea_deltoidea	(Sclerosperma_profizianum	(Orania_palindan	Calamus_caryotoides))))	Kingia_australis);
((Nypa_fruticans	(Pseudophoenix_vinifera	(Podococcus_barteri	((Orania_palindan	(((Roystonea_regia	(Leopoldinia_pulchra	(Reinhardtia_simplex	Reinhardtia_gracilis)))	(((Bactris_major	(Elaeis_guineensis	Elaeis_oleifera))	(Manicaria_saccifera	((Geonoma_undata	(((Dictyosperma_album	(((Burretiokentia_grandiflora	Kentiopsis_piersoniorum)	(Hydriastele_microspadix	Veitchia_spiralis))	Dypsis_decaryi))	Heterospathe_cagayanensis)	Pelagodoxa_henryana))	((Oenocarpus_bataua	Oenocarpus_minor)	Prestoea_acuminata))))	(Sabal_domingensis	(Reinhardtia_paiewonskiana	Attalea_speciosa))))	(Iriartea_deltoidea	((Reinhardtia_latisecta	Calamus_caryotoides)	(Phoenix_dactylifera	Serenoa_repens)))))	Sclerosperma_profizianum))))	Kingia_australis);
((((Orania_palindan	Sclerosperma_profizianum)	(((Leopoldinia_pulchra	(Reinhardtia_simplex	Reinhardtia_gracilis))	((Bactris_major	(Elaeis_guineensis	Elaeis_oleifera))	((Manicaria_saccifera	((((Kentiopsis_piersoniorum	(Veitchia_spiralis	Dypsis_decaryi))	(Heterospathe_cagayanensis	((Burretiokentia_grandiflora	Hydriastele_microspadix)	Dictyosperma_album)))	Pelagodoxa_henryana)	((Oenocarpus_bataua	Oenocarpus_minor)	Prestoea_acuminata)))	((Roystonea_regia	(Sabal_domingensis	(Phoenix_dactylifera	Serenoa_repens)))	(((Reinhardtia_latisecta	Reinhardtia_paiewonskiana)	Attalea_speciosa)	Geonoma_undata)))))	(Calamus_caryotoides	(Nypa_fruticans	Pseudophoenix_vinifera))))	(Iriartea_deltoidea	Podococcus_barteri))	Kingia_australis);
((Orania_palindan	(((((Roystonea_regia	(Leopoldinia_pulchra	(Reinhardtia_simplex	Reinhardtia_gracilis)))	((Phoenix_dactylifera	Geonoma_undata)	(((Pelagodoxa_henryana	Manicaria_saccifera)	((Dictyosperma_album	((Veitchia_spiralis	(Kentiopsis_piersoniorum	(Hydriastele_microspadix	Burretiokentia_grandiflora)))	Dypsis_decaryi))	Heterospathe_cagayanensis))	((Oenocarpus_bataua	Oenocarpus_minor)	Prestoea_acuminata))))	((Calamus_caryotoides	(Sabal_domingensis	Serenoa_repens))	(((Reinhardtia_latisecta	Reinhardtia_paiewonskiana)	Attalea_speciosa)	(Bactris_major	(Elaeis_guineensis	Elaeis_oleifera)))))	(Nypa_fruticans	Pseudophoenix_vinifera))	((Iriartea_deltoidea	Podococcus_barteri)	Sclerosperma_profizianum)))	Kingia_australis);
(((Sclerosperma_profizianum	(Sabal_domingensis	Serenoa_repens))	((Nypa_fruticans	Pseudophoenix_vinifera)	((((Leopoldinia_pulchra	(Reinhardtia_simplex	Reinhardtia_gracilis))	Orania_palindan)	((Bactris_major	(Elaeis_guineensis	Elaeis_oleifera))	(((Attalea_speciosa	(Reinhardtia_latisecta	Reinhardtia_paiewonskiana))	(((Prestoea_acuminata	(Oenocarpus_bataua	Oenocarpus_minor))	Geonoma_undata)	(Dypsis_decaryi	(((Phoenix_dactylifera	Heterospathe_cagayanensis)	((Burretiokentia_grandiflora	Kentiopsis_piersoniorum)	(Veitchia_spiralis	Hydriastele_microspadix)))	Dictyosperma_album))))	Manicaria_saccifera)))	(Calamus_caryotoides	(Roystonea_regia	(Pelagodoxa_henryana	(Iriartea_deltoidea	Podococcus_barteri)))))))	Kingia_australis);
((Nypa_fruticans	(Pseudophoenix_vinifera	(((Iriartea_deltoidea	((Sclerosperma_profizianum	(Sabal_domingensis	Serenoa_repens))	Orania_palindan))	((Leopoldinia_pulchra	(Reinhardtia_simplex	Reinhardtia_gracilis))	((Roystonea_regia	(Bactris_major	(Elaeis_guineensis	Elaeis_oleifera)))	((Attalea_speciosa	(Reinhardtia_latisecta	Reinhardtia_paiewonskiana))	(((Prestoea_acuminata	(Oenocarpus_bataua	(Phoenix_dactylifera	Oenocarpus_minor)))	(Geonoma_undata	(Pelagodoxa_henryana	((Heterospathe_cagayanensis	(Hydriastele_microspadix	((Burretiokentia_grandiflora	Kentiopsis_piersoniorum)	Veitchia_spiralis)))	(Dictyosperma_album	Dypsis_decaryi)))))	Manicaria_saccifera)))))	(Calamus_caryotoides	Podococcus_barteri))))	Kingia_australis);
(((Iriartea_deltoidea	(Calamus_caryotoides	Nypa_fruticans))	(((Orania_palindan	Sclerosperma_profizianum)	(Podococcus_barteri	((Leopoldinia_pulchra	(Reinhardtia_simplex	Reinhardtia_gracilis))	(((Attalea_speciosa	(Sabal_domingensis	(Reinhardtia_latisecta	Reinhardtia_paiewonskiana)))	(Bactris_major	(Elaeis_guineensis	Elaeis_oleifera)))	((Geonoma_undata	((Pelagodoxa_henryana	(Heterospathe_cagayanensis	(((Hydriastele_microspadix	Burretiokentia_grandiflora)	(Veitchia_spiralis	(Kentiopsis_piersoniorum	Dypsis_decaryi)))	Dictyosperma_album)))	(Roystonea_regia	(Prestoea_acuminata	(Oenocarpus_bataua	Oenocarpus_minor)))))	((Phoenix_dactylifera	Serenoa_repens)	Manicaria_saccifera))))))	Pseudophoenix_vinifera))	Kingia_australis);
(((Iriartea_deltoidea	Calamus_caryotoides)	(((Orania_palindan	(Podococcus_barteri	Sclerosperma_profizianum))	((Leopoldinia_pulchra	(Reinhardtia_simplex	Reinhardtia_gracilis))	(((Bactris_major	(Elaeis_guineensis	Elaeis_oleifera))	(Manicaria_saccifera	(((Dictyosperma_album	(Heterospathe_cagayanensis	(Dypsis_decaryi	((Burretiokentia_grandiflora	Kentiopsis_piersoniorum)	(Hydriastele_microspadix	Veitchia_spiralis)))))	(Geonoma_undata	Pelagodoxa_henryana))	(Prestoea_acuminata	(Oenocarpus_bataua	Oenocarpus_minor)))))	((Attalea_speciosa	(Sabal_domingensis	(Reinhardtia_latisecta	Reinhardtia_paiewonskiana)))	((Phoenix_dactylifera	Roystonea_regia)	Serenoa_repens)))))	(Nypa_fruticans	Pseudophoenix_vinifera)))	Kingia_australis);
((Calamus_caryotoides	((Sclerosperma_profizianum	(((Attalea_speciosa	(Reinhardtia_latisecta	Reinhardtia_paiewonskiana))	((Sabal_domingensis	Serenoa_repens)	(Geonoma_undata	Phoenix_dactylifera)))	((Orania_palindan	(Leopoldinia_pulchra	(Reinhardtia_simplex	Reinhardtia_gracilis)))	((Iriartea_deltoidea	(Podococcus_barteri	Roystonea_regia))	((Bactris_major	(Elaeis_guineensis	Elaeis_oleifera))	((Pelagodoxa_henryana	Manicaria_saccifera)	((((Dypsis_decaryi	((Burretiokentia_grandiflora	Kentiopsis_piersoniorum)	(Hydriastele_microspadix	Veitchia_spiralis)))	Heterospathe_cagayanensis)	Dictyosperma_album)	(Prestoea_acuminata	(Oenocarpus_bataua	Oenocarpus_minor)))))))))	(Nypa_fruticans	Pseudophoenix_vinifera)))	Kingia_australis);
((Orania_palindan	(((Reinhardtia_simplex	(Reinhardtia_gracilis	Leopoldinia_pulchra))	((Podococcus_barteri	Roystonea_regia)	(((Manicaria_saccifera	(((((Burretiokentia_grandiflora	Kentiopsis_piersoniorum)	(Hydriastele_microspadix	Veitchia_spiralis))	Heterospathe_cagayanensis)	(Dypsis_decaryi	Dictyosperma_album))	Pelagodoxa_henryana))	(Prestoea_acuminata	(Oenocarpus_bataua	Oenocarpus_minor)))	((Bactris_major	(Elaeis_guineensis	Elaeis_oleifera))	(Sabal_domingensis	(Attalea_speciosa	(Reinhardtia_latisecta	Reinhardtia_paiewonskiana)))))))	(((Nypa_fruticans	Pseudophoenix_vinifera)	Sclerosperma_profizianum)	((Iriartea_deltoidea	Calamus_caryotoides)	(Serenoa_repens	(Phoenix_dactylifera	Geonoma_undata))))))	Kingia_australis);
(((((Phoenix_dactylifera	Serenoa_repens)	(((Iriartea_deltoidea	Sclerosperma_profizianum)	Orania_palindan)	Geonoma_undata))	((Reinhardtia_simplex	(Reinhardtia_gracilis	Leopoldinia_pulchra))	(((Manicaria_saccifera	(((((Burretiokentia_grandiflora	Kentiopsis_piersoniorum)	(Hydriastele_microspadix	Veitchia_spiralis))	Heterospathe_cagayanensis)	(Dypsis_decaryi	Dictyosperma_album))	Pelagodoxa_henryana))	(Prestoea_acuminata	(Oenocarpus_bataua	Oenocarpus_minor)))	((Roystonea_regia	(Attalea_speciosa	(Reinhardtia_latisecta	Reinhardtia_paiewonskiana)))	(Bactris_major	(Elaeis_guineensis	Elaeis_oleifera))))))	((Nypa_fruticans	(Sabal_domingensis	Pseudophoenix_vinifera))	(Podococcus_barteri	Calamus_caryotoides)))	Kingia_australis);
(((((Leopoldinia_pulchra	(Reinhardtia_simplex	Reinhardtia_gracilis))	((((((Sabal_domingensis	(Phoenix_dactylifera	Serenoa_repens))	Roystonea_regia)	Geonoma_undata)	(((((Dypsis_decaryi	(Hydriastele_microspadix	(Veitchia_spiralis	(Burretiokentia_grandiflora	Kentiopsis_piersoniorum))))	(Heterospathe_cagayanensis	Dictyosperma_album))	Pelagodoxa_henryana)	Manicaria_saccifera)	(Prestoea_acuminata	(Oenocarpus_bataua	Oenocarpus_minor))))	(Sclerosperma_profizianum	(Calamus_caryotoides	Orania_palindan)))	(Bactris_major	(Elaeis_guineensis	Elaeis_oleifera))))	((Nypa_fruticans	Pseudophoenix_vinifera)	(Iriartea_deltoidea	Podococcus_barteri)))	(Attalea_speciosa	(Reinhardtia_latisecta	Reinhardtia_paiewonskiana)))	Kingia_australis);
((Nypa_fruticans	((Pseudophoenix_vinifera	(Calamus_caryotoides	(Iriartea_deltoidea	Podococcus_barteri)))	((((Leopoldinia_pulchra	(Reinhardtia_simplex	Reinhardtia_gracilis))	((((((((Hydriastele_microspadix	Burretiokentia_grandiflora)	(Kentiopsis_piersoniorum	Veitchia_spiralis))	((Phoenix_dactylifera	Heterospathe_cagayanensis)	Dictyosperma_album))	Dypsis_decaryi)	Pelagodoxa_henryana)	Manicaria_saccifera)	(Prestoea_acuminata	(Oenocarpus_bataua	Oenocarpus_minor)))	(((Attalea_speciosa	(Reinhardtia_latisecta	Reinhardtia_paiewonskiana))	(Bactris_major	(Elaeis_guineensis	Elaeis_oleifera)))	(((Sabal_domingensis	Serenoa_repens)	Roystonea_regia)	Geonoma_undata))))	Orania_palindan)	Sclerosperma_profizianum)))	Kingia_australis);
(((((((Leopoldinia_pulchra	(Reinhardtia_simplex	Reinhardtia_gracilis))	Orania_palindan)	(((((((Dypsis_decaryi	((Burretiokentia_grandiflora	Kentiopsis_piersoniorum)	Veitchia_spiralis))	Heterospathe_cagayanensis)	(Hydriastele_microspadix	Dictyosperma_album))	(Pelagodoxa_henryana	Manicaria_saccifera))	(Prestoea_acuminata	(Oenocarpus_bataua	Oenocarpus_minor)))	((Attalea_speciosa	(Reinhardtia_latisecta	Reinhardtia_paiewonskiana))	((Sabal_domingensis	(Phoenix_dactylifera	Serenoa_repens))	Geonoma_undata)))	(Bactris_major	(Elaeis_guineensis	Elaeis_oleifera))))	(Podococcus_barteri	(Roystonea_regia	(Calamus_caryotoides	Iriartea_deltoidea))))	(Nypa_fruticans	Pseudophoenix_vinifera))	Sclerosperma_profizianum)	Kingia_australis);
((((Iriartea_deltoidea	Podococcus_barteri)	Calamus_caryotoides)	((Sclerosperma_profizianum	(((Reinhardtia_simplex	(Leopoldinia_pulchra	Reinhardtia_gracilis))	(((((Elaeis_oleifera	Elaeis_guineensis)	Bactris_major)	Roystonea_regia)	((Sabal_domingensis	((Reinhardtia_paiewonskiana	Reinhardtia_latisecta)	Attalea_speciosa))	Serenoa_repens))	(Manicaria_saccifera	((Prestoea_acuminata	(Oenocarpus_bataua	Oenocarpus_minor))	((Pelagodoxa_henryana	Geonoma_undata)	(Dictyosperma_album	(Dypsis_decaryi	((Phoenix_dactylifera	Heterospathe_cagayanensis)	(((Kentiopsis_piersoniorum	Veitchia_spiralis)	Burretiokentia_grandiflora)	Hydriastele_microspadix)))))))))	Orania_palindan))	(Nypa_fruticans	Pseudophoenix_vinifera)))	Kingia_australis);
((Orania_palindan	((((((Nypa_fruticans	Pseudophoenix_vinifera)	Calamus_caryotoides)	(((Leopoldinia_pulchra	(Reinhardtia_gracilis	Reinhardtia_simplex))	((((Elaeis_oleifera	Elaeis_guineensis)	Bactris_major)	Roystonea_regia)	((Reinhardtia_paiewonskiana	Reinhardtia_latisecta)	Attalea_speciosa)))	(((Prestoea_acuminata	(Oenocarpus_bataua	Oenocarpus_minor))	(Manicaria_saccifera	(((Dictyosperma_album	(Dypsis_decaryi	(((Kentiopsis_piersoniorum	Veitchia_spiralis)	Burretiokentia_grandiflora)	Hydriastele_microspadix)))	Heterospathe_cagayanensis)	Pelagodoxa_henryana)))	((Sabal_domingensis	(Phoenix_dactylifera	Serenoa_repens))	Geonoma_undata))))	Iriartea_deltoidea)	Sclerosperma_profizianum)	Podococcus_barteri))	Kingia_australis);
(((((Calamus_caryotoides	Orania_palindan)	Sclerosperma_profizianum)	((Nypa_fruticans	Pseudophoenix_vinifera)	(((((Reinhardtia_paiewonskiana	Reinhardtia_latisecta)	Attalea_speciosa)	(Phoenix_dactylifera	Geonoma_undata))	((Leopoldinia_pulchra	(Reinhardtia_gracilis	Reinhardtia_simplex))	((((Elaeis_oleifera	Elaeis_guineensis)	Bactris_major)	Roystonea_regia)	((Prestoea_acuminata	(Oenocarpus_bataua	Oenocarpus_minor))	(Manicaria_saccifera	(((Heterospathe_cagayanensis	Dictyosperma_album)	(Dypsis_decaryi	((Kentiopsis_piersoniorum	Veitchia_spiralis)	(Burretiokentia_grandiflora	Hydriastele_microspadix))))	Pelagodoxa_henryana))))))	(Sabal_domingensis	Serenoa_repens))))	(Podococcus_barteri	Iriartea_deltoidea))	Kingia_australis);
((((Sclerosperma_profizianum	(Podococcus_barteri	Iriartea_deltoidea))	((Nypa_fruticans	Pseudophoenix_vinifera)	((Manicaria_saccifera	((Heterospathe_cagayanensis	(Burretiokentia_grandiflora	(((Kentiopsis_piersoniorum	Veitchia_spiralis)	Hydriastele_microspadix)	(Dictyosperma_album	Dypsis_decaryi))))	(Prestoea_acuminata	(Pelagodoxa_henryana	(Oenocarpus_bataua	Oenocarpus_minor)))))	(((Leopoldinia_pulchra	(Reinhardtia_gracilis	Reinhardtia_simplex))	Geonoma_undata)	(((Calamus_caryotoides	Roystonea_regia)	(Phoenix_dactylifera	Serenoa_repens))	((Sabal_domingensis	((Reinhardtia_paiewonskiana	Reinhardtia_latisecta)	Attalea_speciosa))	((Elaeis_oleifera	Elaeis_guineensis)	Bactris_major)))))))	Orania_palindan)	Kingia_australis);
(((((((Podococcus_barteri	Iriartea_deltoidea)	Pseudophoenix_vinifera)	((Manicaria_saccifera	(((Dypsis_decaryi	((Heterospathe_cagayanensis	Dictyosperma_album)	((Veitchia_spiralis	(Burretiokentia_grandiflora	Kentiopsis_piersoniorum))	Hydriastele_microspadix)))	(Prestoea_acuminata	(Oenocarpus_bataua	Oenocarpus_minor)))	Pelagodoxa_henryana))	((((Sabal_domingensis	(Reinhardtia_paiewonskiana	Attalea_speciosa))	Serenoa_repens)	(((Leopoldinia_pulchra	(Phoenix_dactylifera	(Reinhardtia_latisecta	Calamus_caryotoides)))	(Reinhardtia_gracilis	Reinhardtia_simplex))	Geonoma_undata))	(((Elaeis_oleifera	Elaeis_guineensis)	Bactris_major)	Roystonea_regia))))	Nypa_fruticans)	Sclerosperma_profizianum)	Orania_palindan)	Kingia_australis);
(((Sclerosperma_profizianum	((Orania_palindan	((((((Prestoea_acuminata	(Oenocarpus_bataua	Oenocarpus_minor))	((Pelagodoxa_henryana	(((Burretiokentia_grandiflora	Kentiopsis_piersoniorum)	(Hydriastele_microspadix	(Heterospathe_cagayanensis	Veitchia_spiralis)))	(Dypsis_decaryi	Dictyosperma_album)))	Manicaria_saccifera))	(((Reinhardtia_latisecta	Reinhardtia_paiewonskiana)	Attalea_speciosa)	(((Elaeis_oleifera	Elaeis_guineensis)	Bactris_major)	Roystonea_regia)))	(Leopoldinia_pulchra	(Reinhardtia_gracilis	Reinhardtia_simplex)))	Pseudophoenix_vinifera)	(Geonoma_undata	(Sabal_domingensis	((Nypa_fruticans	Calamus_caryotoides)	(Phoenix_dactylifera	Serenoa_repens))))))	Podococcus_barteri))	Iriartea_deltoidea)	Kingia_australis);
(((Sclerosperma_profizianum	Orania_palindan)	((Nypa_fruticans	Pseudophoenix_vinifera)	(((Geonoma_undata	((Iriartea_deltoidea	Calamus_caryotoides)	(Phoenix_dactylifera	Serenoa_repens)))	(((Manicaria_saccifera	Pelagodoxa_henryana)	((Prestoea_acuminata	(Oenocarpus_bataua	Oenocarpus_minor))	(((Dictyosperma_album	(Burretiokentia_grandiflora	Kentiopsis_piersoniorum))	Dypsis_decaryi)	(Hydriastele_microspadix	(Heterospathe_cagayanensis	Veitchia_spiralis)))))	(((Sabal_domingensis	((Reinhardtia_latisecta	Reinhardtia_paiewonskiana)	Attalea_speciosa))	((Elaeis_oleifera	Elaeis_guineensis)	Bactris_major))	(Podococcus_barteri	Roystonea_regia))))	(Leopoldinia_pulchra	(Reinhardtia_gracilis	Reinhardtia_simplex)))))	Kingia_australis);
((Calamus_caryotoides	(((Phoenix_dactylifera	Serenoa_repens)	(Geonoma_undata	((Sclerosperma_profizianum	Orania_palindan)	((((Roystonea_regia	((Elaeis_oleifera	Elaeis_guineensis)	Bactris_major))	(((Reinhardtia_latisecta	Reinhardtia_paiewonskiana)	Attalea_speciosa)	((Podococcus_barteri	(Nypa_fruticans	Pseudophoenix_vinifera))	((Manicaria_saccifera	Pelagodoxa_henryana)	((Prestoea_acuminata	(Oenocarpus_bataua	Oenocarpus_minor))	(Dictyosperma_album	(Dypsis_decaryi	(((Hydriastele_microspadix	Burretiokentia_grandiflora)	(Veitchia_spiralis	Kentiopsis_piersoniorum))	Heterospathe_cagayanensis))))))))	(Leopoldinia_pulchra	(Reinhardtia_gracilis	Reinhardtia_simplex)))	Sabal_domingensis))))	Iriartea_deltoidea))	Kingia_australis);
((Calamus_caryotoides	(Iriartea_deltoidea	((Nypa_fruticans	Pseudophoenix_vinifera)	(Phoenix_dactylifera	(((((Prestoea_acuminata	(Oenocarpus_bataua	Oenocarpus_minor))	(Serenoa_repens	(Manicaria_saccifera	((Dictyosperma_album	(Dypsis_decaryi	(((Hydriastele_microspadix	Burretiokentia_grandiflora)	(Veitchia_spiralis	Kentiopsis_piersoniorum))	Heterospathe_cagayanensis)))	(Pelagodoxa_henryana	Geonoma_undata)))))	(Roystonea_regia	((Sabal_domingensis	((Reinhardtia_latisecta	Reinhardtia_paiewonskiana)	Attalea_speciosa))	((Elaeis_oleifera	Elaeis_guineensis)	Bactris_major))))	(Leopoldinia_pulchra	(Reinhardtia_gracilis	Reinhardtia_simplex)))	(Podococcus_barteri	(Sclerosperma_profizianum	Orania_palindan)))))))	Kingia_australis);
(((Podococcus_barteri	(Sclerosperma_profizianum	Orania_palindan))	(((Calamus_caryotoides	Iriartea_deltoidea)	(Nypa_fruticans	Pseudophoenix_vinifera))	((((((Reinhardtia_latisecta	Reinhardtia_paiewonskiana)	Attalea_speciosa)	(Geonoma_undata	(Roystonea_regia	(Sabal_domingensis	(Phoenix_dactylifera	Serenoa_repens)))))	(Manicaria_saccifera	((Prestoea_acuminata	(Oenocarpus_bataua	Oenocarpus_minor))	(((((Hydriastele_microspadix	(Kentiopsis_piersoniorum	Burretiokentia_grandiflora))	(Dictyosperma_album	Dypsis_decaryi))	Heterospathe_cagayanensis)	Veitchia_spiralis)	Pelagodoxa_henryana))))	((Elaeis_oleifera	Elaeis_guineensis)	Bactris_major))	(Leopoldinia_pulchra	(Reinhardtia_gracilis	Reinhardtia_simplex)))))	Kingia_australis);
(((((((Manicaria_saccifera	(((Leopoldinia_pulchra	(Reinhardtia_simplex	Reinhardtia_gracilis))	((Geonoma_undata	(Pelagodoxa_henryana	(Dictyosperma_album	((Heterospathe_cagayanensis	Dypsis_decaryi)	(Hydriastele_microspadix	(Burretiokentia_grandiflora	(Kentiopsis_piersoniorum	Veitchia_spiralis)))))))	((Oenocarpus_minor	Oenocarpus_bataua)	Prestoea_acuminata)))	((Attalea_speciosa	(Reinhardtia_paiewonskiana	Reinhardtia_latisecta))	(Roystonea_regia	((Elaeis_oleifera	Elaeis_guineensis)	Bactris_major)))))	((Sabal_domingensis	Nypa_fruticans)	Pseudophoenix_vinifera))	(Podococcus_barteri	(Orania_palindan	Sclerosperma_profizianum)))	Iriartea_deltoidea)	(Phoenix_dactylifera	Serenoa_repens))	Calamus_caryotoides)	Kingia_australis);
((Sclerosperma_profizianum	(Podococcus_barteri	(((Manicaria_saccifera	(((Leopoldinia_pulchra	(Reinhardtia_simplex	Reinhardtia_gracilis))	(Geonoma_undata	((Pelagodoxa_henryana	(Heterospathe_cagayanensis	((Dictyosperma_album	Dypsis_decaryi)	(Hydriastele_microspadix	(Burretiokentia_grandiflora	(Kentiopsis_piersoniorum	Veitchia_spiralis))))))	((Oenocarpus_minor	Oenocarpus_bataua)	Prestoea_acuminata))))	(((Iriartea_deltoidea	(Roystonea_regia	(Phoenix_dactylifera	Serenoa_repens)))	Calamus_caryotoides)	((Sabal_domingensis	((Reinhardtia_latisecta	Attalea_speciosa)	Reinhardtia_paiewonskiana))	((Elaeis_oleifera	Elaeis_guineensis)	Bactris_major)))))	(Nypa_fruticans	Pseudophoenix_vinifera))	Orania_palindan)))	Kingia_australis);
((Orania_palindan	(Sclerosperma_profizianum	((((Leopoldinia_pulchra	(Reinhardtia_simplex	Reinhardtia_gracilis))	((((Attalea_speciosa	(Reinhardtia_latisecta	Reinhardtia_paiewonskiana))	Sabal_domingensis)	((Podococcus_barteri	Roystonea_regia)	Calamus_caryotoides))	((Elaeis_oleifera	Elaeis_guineensis)	Bactris_major)))	(((Iriartea_deltoidea	Serenoa_repens)	(Phoenix_dactylifera	Geonoma_undata))	(((Dypsis_decaryi	((((Kentiopsis_piersoniorum	Veitchia_spiralis)	(Hydriastele_microspadix	Burretiokentia_grandiflora))	Heterospathe_cagayanensis)	Dictyosperma_album))	((Oenocarpus_minor	Oenocarpus_bataua)	Prestoea_acuminata))	(Manicaria_saccifera	Pelagodoxa_henryana))))	(Nypa_fruticans	Pseudophoenix_vinifera))))	Kingia_australis);
((Orania_palindan	(Sclerosperma_profizianum	((((((Leopoldinia_pulchra	(Reinhardtia_simplex	Reinhardtia_gracilis))	((Elaeis_oleifera	Elaeis_guineensis)	Bactris_major))	(Geonoma_undata	((((((Dypsis_decaryi	(Veitchia_spiralis	(Hydriastele_microspadix	(Burretiokentia_grandiflora	Kentiopsis_piersoniorum))))	Dictyosperma_album)	Heterospathe_cagayanensis)	(Manicaria_saccifera	Pelagodoxa_henryana))	((Oenocarpus_minor	Oenocarpus_bataua)	Prestoea_acuminata))	Roystonea_regia)))	(Attalea_speciosa	(Reinhardtia_latisecta	Reinhardtia_paiewonskiana)))	(Sabal_domingensis	(Phoenix_dactylifera	Serenoa_repens)))	((((Iriartea_deltoidea	Podococcus_barteri)	Calamus_caryotoides)	Pseudophoenix_vinifera)	Nypa_fruticans))))	Kingia_australis);
(((Calamus_caryotoides	Nypa_fruticans)	((((Podococcus_barteri	Iriartea_deltoidea)	(Orania_palindan	Sclerosperma_profizianum))	((Leopoldinia_pulchra	(Reinhardtia_simplex	Reinhardtia_gracilis))	((((Sabal_domingensis	(Attalea_speciosa	(Reinhardtia_latisecta	Reinhardtia_paiewonskiana)))	((Phoenix_dactylifera	Serenoa_repens)	Roystonea_regia))	((Elaeis_oleifera	Elaeis_guineensis)	Bactris_major))	(((Oenocarpus_minor	Oenocarpus_bataua)	Prestoea_acuminata)	(Geonoma_undata	(((((Veitchia_spiralis	(Dypsis_decaryi	Kentiopsis_piersoniorum))	(Burretiokentia_grandiflora	Hydriastele_microspadix))	(Heterospathe_cagayanensis	Dictyosperma_album))	Pelagodoxa_henryana)	Manicaria_saccifera))))))	Pseudophoenix_vinifera))	Kingia_australis);
((Orania_palindan	(Sclerosperma_profizianum	(((((Reinhardtia_simplex	(Reinhardtia_gracilis	Leopoldinia_pulchra))	(((Calamus_caryotoides	(Sabal_domingensis	Serenoa_repens))	(Phoenix_dactylifera	Geonoma_undata))	((((Oenocarpus_minor	Oenocarpus_bataua)	(Roystonea_regia	Prestoea_acuminata))	(((((Hydriastele_microspadix	(Heterospathe_cagayanensis	Veitchia_spiralis))	(Kentiopsis_piersoniorum	Burretiokentia_grandiflora))	(Dictyosperma_album	Dypsis_decaryi))	Pelagodoxa_henryana)	Manicaria_saccifera))	(Attalea_speciosa	(Reinhardtia_latisecta	Reinhardtia_paiewonskiana)))))	((Elaeis_oleifera	Elaeis_guineensis)	Bactris_major))	(Pseudophoenix_vinifera	Nypa_fruticans))	(Podococcus_barteri	Iriartea_deltoidea))))	Kingia_australis);
(((Attalea_speciosa	(Reinhardtia_latisecta	Reinhardtia_paiewonskiana))	(((Orania_palindan	(Leopoldinia_pulchra	(Reinhardtia_simplex	Reinhardtia_gracilis)))	((((Phoenix_dactylifera	(Oenocarpus_minor	Oenocarpus_bataua))	Prestoea_acuminata)	(((Heterospathe_cagayanensis	((((Veitchia_spiralis	(Dypsis_decaryi	Kentiopsis_piersoniorum))	Burretiokentia_grandiflora)	Hydriastele_microspadix)	Dictyosperma_album))	Pelagodoxa_henryana)	Manicaria_saccifera))	((Geonoma_undata	((Pseudophoenix_vinifera	Nypa_fruticans)	((Sabal_domingensis	Serenoa_repens)	Sclerosperma_profizianum)))	Iriartea_deltoidea)))	((Calamus_caryotoides	(Roystonea_regia	Podococcus_barteri))	((Elaeis_oleifera	Elaeis_guineensis)	Bactris_major))))	Kingia_australis);
(((Pseudophoenix_vinifera	Nypa_fruticans)	((((Iriartea_deltoidea	(Calamus_caryotoides	(Phoenix_dactylifera	Serenoa_repens)))	((Manicaria_saccifera	(Podococcus_barteri	Sclerosperma_profizianum))	(Geonoma_undata	(((Oenocarpus_minor	Oenocarpus_bataua)	Prestoea_acuminata)	((Dictyosperma_album	(Dypsis_decaryi	(Heterospathe_cagayanensis	(Kentiopsis_piersoniorum	(Veitchia_spiralis	(Hydriastele_microspadix	Burretiokentia_grandiflora))))))	(Reinhardtia_latisecta	Pelagodoxa_henryana))))))	((((Reinhardtia_simplex	Reinhardtia_gracilis)	Leopoldinia_pulchra)	Roystonea_regia)	((Sabal_domingensis	(Attalea_speciosa	Reinhardtia_paiewonskiana))	((Elaeis_oleifera	Elaeis_guineensis)	Bactris_major))))	Orania_palindan))	Kingia_australis);
((Calamus_caryotoides	(Iriartea_deltoidea	((Sclerosperma_profizianum	(Orania_palindan	((Pseudophoenix_vinifera	Nypa_fruticans)	((((Reinhardtia_simplex	Reinhardtia_gracilis)	Leopoldinia_pulchra)	(Roystonea_regia	Podococcus_barteri))	(((((((((Hydriastele_microspadix	(Kentiopsis_piersoniorum	Burretiokentia_grandiflora))	Dypsis_decaryi)	Dictyosperma_album)	(Heterospathe_cagayanensis	Veitchia_spiralis))	Pelagodoxa_henryana)	Geonoma_undata)	((Oenocarpus_minor	Oenocarpus_bataua)	Prestoea_acuminata))	Manicaria_saccifera)	((Sabal_domingensis	(Attalea_speciosa	(Reinhardtia_latisecta	Reinhardtia_paiewonskiana)))	((Elaeis_oleifera	Elaeis_guineensis)	Bactris_major)))))))	(Phoenix_dactylifera	Serenoa_repens))))	Kingia_australis);
((Calamus_caryotoides	(((Pseudophoenix_vinifera	Nypa_fruticans)	((((((Reinhardtia_simplex	Reinhardtia_gracilis)	Leopoldinia_pulchra)	(Roystonea_regia	Podococcus_barteri))	((((Attalea_speciosa	(Reinhardtia_latisecta	Reinhardtia_paiewonskiana))	((Elaeis_oleifera	Elaeis_guineensis)	Bactris_major))	Orania_palindan)	((((Dictyosperma_album	(Dypsis_decaryi	(Kentiopsis_piersoniorum	((Hydriastele_microspadix	Burretiokentia_grandiflora)	(Heterospathe_cagayanensis	Veitchia_spiralis)))))	Pelagodoxa_henryana)	((Oenocarpus_minor	Oenocarpus_bataua)	Prestoea_acuminata))	Manicaria_saccifera)))	Geonoma_undata)	((Sabal_domingensis	(Phoenix_dactylifera	Serenoa_repens))	Sclerosperma_profizianum)))	Iriartea_deltoidea))	Kingia_australis);
((((((((Phoenix_dactylifera	Roystonea_regia)	(Leopoldinia_pulchra	(Reinhardtia_gracilis	Reinhardtia_simplex)))	((Sabal_domingensis	((Serenoa_repens	Geonoma_undata)	((Attalea_speciosa	(Reinhardtia_paiewonskiana	Reinhardtia_latisecta))	((Pelagodoxa_henryana	Manicaria_saccifera)	(((Dypsis_decaryi	((Burretiokentia_grandiflora	Kentiopsis_piersoniorum)	(Veitchia_spiralis	Hydriastele_microspadix)))	(Dictyosperma_album	Heterospathe_cagayanensis))	(Prestoea_acuminata	(Oenocarpus_minor	Oenocarpus_bataua)))))))	((Elaeis_oleifera	Elaeis_guineensis)	Bactris_major)))	((Orania_palindan	Sclerosperma_profizianum)	Podococcus_barteri))	Iriartea_deltoidea)	(Nypa_fruticans	Pseudophoenix_vinifera))	Calamus_caryotoides)	Kingia_australis);
((Pseudophoenix_vinifera	((((((Sabal_domingensis	(Phoenix_dactylifera	Serenoa_repens))	Geonoma_undata)	((((Iriartea_deltoidea	Podococcus_barteri)	(Calamus_caryotoides	Nypa_fruticans))	Roystonea_regia)	((Attalea_speciosa	(Reinhardtia_paiewonskiana	Reinhardtia_latisecta))	((Elaeis_oleifera	Elaeis_guineensis)	Bactris_major))))	(Leopoldinia_pulchra	(Reinhardtia_gracilis	Reinhardtia_simplex)))	((Pelagodoxa_henryana	Manicaria_saccifera)	((Heterospathe_cagayanensis	((Dypsis_decaryi	(Kentiopsis_piersoniorum	Veitchia_spiralis))	(Hydriastele_microspadix	(Burretiokentia_grandiflora	Dictyosperma_album))))	(Prestoea_acuminata	(Oenocarpus_minor	Oenocarpus_bataua)))))	(Orania_palindan	Sclerosperma_profizianum)))	Kingia_australis);
(((((Orania_palindan	(Reinhardtia_simplex	(Leopoldinia_pulchra	Reinhardtia_gracilis)))	(((((Elaeis_oleifera	Elaeis_guineensis)	(Phoenix_dactylifera	Bactris_major))	(Sabal_domingensis	Serenoa_repens))	Geonoma_undata)	((Iriartea_deltoidea	(Roystonea_regia	Podococcus_barteri))	(Sclerosperma_profizianum	((Manicaria_saccifera	(((Dypsis_decaryi	Veitchia_spiralis)	(((Kentiopsis_piersoniorum	Burretiokentia_grandiflora)	(Heterospathe_cagayanensis	Dictyosperma_album))	Hydriastele_microspadix))	Pelagodoxa_henryana))	(Prestoea_acuminata	(Oenocarpus_minor	Oenocarpus_bataua)))))))	(Calamus_caryotoides	(Nypa_fruticans	Pseudophoenix_vinifera)))	(Attalea_speciosa	(Reinhardtia_paiewonskiana	Reinhardtia_latisecta)))	Kingia_australis);
((((((((Sabal_domingensis	Serenoa_repens)	Sclerosperma_profizianum)	((((Prestoea_acuminata	(Oenocarpus_minor	Oenocarpus_bataua))	((Dypsis_decaryi	(Veitchia_spiralis	((Kentiopsis_piersoniorum	Burretiokentia_grandiflora)	Hydriastele_microspadix)))	(Heterospathe_cagayanensis	Dictyosperma_album)))	(Pelagodoxa_henryana	Manicaria_saccifera))	(Iriartea_deltoidea	(Roystonea_regia	Podococcus_barteri))))	(Phoenix_dactylifera	Geonoma_undata))	((Orania_palindan	(Reinhardtia_simplex	(Leopoldinia_pulchra	Reinhardtia_gracilis)))	((Elaeis_oleifera	Elaeis_guineensis)	Bactris_major)))	(Calamus_caryotoides	(Nypa_fruticans	Pseudophoenix_vinifera)))	(Attalea_speciosa	(Reinhardtia_paiewonskiana	Reinhardtia_latisecta)))	Kingia_australis);
(((((Iriartea_deltoidea	Calamus_caryotoides)	Podococcus_barteri)	((Nypa_fruticans	Pseudophoenix_vinifera)	((Reinhardtia_simplex	(Leopoldinia_pulchra	Reinhardtia_gracilis))	(((Attalea_speciosa	(Reinhardtia_paiewonskiana	Reinhardtia_latisecta))	((Elaeis_oleifera	Elaeis_guineensis)	Bactris_major))	(((Geonoma_undata	(Sabal_domingensis	Serenoa_repens))	((Prestoea_acuminata	(Oenocarpus_minor	Oenocarpus_bataua))	((Pelagodoxa_henryana	(((Phoenix_dactylifera	Heterospathe_cagayanensis)	(((Veitchia_spiralis	Kentiopsis_piersoniorum)	Burretiokentia_grandiflora)	Hydriastele_microspadix))	(Dictyosperma_album	Dypsis_decaryi)))	Manicaria_saccifera)))	Roystonea_regia)))))	(Sclerosperma_profizianum	Orania_palindan))	Kingia_australis);
(((((Iriartea_deltoidea	Podococcus_barteri)	((Calamus_caryotoides	(Nypa_fruticans	Pseudophoenix_vinifera))	((Reinhardtia_simplex	Reinhardtia_gracilis)	((Leopoldinia_pulchra	((Elaeis_oleifera	Elaeis_guineensis)	Bactris_major))	(((((Prestoea_acuminata	(Oenocarpus_minor	Oenocarpus_bataua))	(Pelagodoxa_henryana	(Heterospathe_cagayanensis	((Dypsis_decaryi	(((Kentiopsis_piersoniorum	Burretiokentia_grandiflora)	Hydriastele_microspadix)	Veitchia_spiralis))	Dictyosperma_album))))	Geonoma_undata)	(Attalea_speciosa	(Reinhardtia_paiewonskiana	Reinhardtia_latisecta)))	(Manicaria_saccifera	(Roystonea_regia	(Sabal_domingensis	(Phoenix_dactylifera	Serenoa_repens)))))))))	Sclerosperma_profizianum)	Orania_palindan)	Kingia_australis);
(((Nypa_fruticans	Calamus_caryotoides)	((Pseudophoenix_vinifera	((((((Podococcus_barteri	Roystonea_regia)	(Leopoldinia_pulchra	(Reinhardtia_simplex	Reinhardtia_gracilis)))	(((Elaeis_oleifera	Elaeis_guineensis)	Bactris_major)	((Attalea_speciosa	(Reinhardtia_paiewonskiana	Reinhardtia_latisecta))	(Manicaria_saccifera	((Prestoea_acuminata	(Oenocarpus_minor	Oenocarpus_bataua))	(Pelagodoxa_henryana	((((Kentiopsis_piersoniorum	Burretiokentia_grandiflora)	Hydriastele_microspadix)	(Heterospathe_cagayanensis	Veitchia_spiralis))	(Dictyosperma_album	Dypsis_decaryi))))))))	Geonoma_undata)	(Sabal_domingensis	(Phoenix_dactylifera	Serenoa_repens)))	(Sclerosperma_profizianum	Orania_palindan)))	Iriartea_deltoidea))	Kingia_australis);
(((Nypa_fruticans	Calamus_caryotoides)	(Pseudophoenix_vinifera	((((Iriartea_deltoidea	(Podococcus_barteri	Roystonea_regia))	(Leopoldinia_pulchra	(Reinhardtia_simplex	Reinhardtia_gracilis)))	(((Elaeis_oleifera	Elaeis_guineensis)	Bactris_major)	((Sabal_domingensis	(Attalea_speciosa	(Reinhardtia_paiewonskiana	Reinhardtia_latisecta)))	((Geonoma_undata	((Pelagodoxa_henryana	Manicaria_saccifera)	((Prestoea_acuminata	(Oenocarpus_minor	Oenocarpus_bataua))	(((Phoenix_dactylifera	Heterospathe_cagayanensis)	(((Kentiopsis_piersoniorum	Burretiokentia_grandiflora)	Hydriastele_microspadix)	Veitchia_spiralis))	(Dictyosperma_album	Dypsis_decaryi)))))	Serenoa_repens))))	(Sclerosperma_profizianum	Orania_palindan))))	Kingia_australis);
((((((((Phoenix_dactylifera	Reinhardtia_simplex)	(Reinhardtia_gracilis	Leopoldinia_pulchra))	((Manicaria_saccifera	((Prestoea_acuminata	(Pelagodoxa_henryana	(Oenocarpus_minor	Oenocarpus_bataua)))	((Dypsis_decaryi	(((Kentiopsis_piersoniorum	Burretiokentia_grandiflora)	Hydriastele_microspadix)	(Heterospathe_cagayanensis	Veitchia_spiralis)))	Dictyosperma_album)))	((Attalea_speciosa	(Reinhardtia_paiewonskiana	Reinhardtia_latisecta))	(Roystonea_regia	((Elaeis_oleifera	Elaeis_guineensis)	Bactris_major)))))	(Geonoma_undata	(Sabal_domingensis	Serenoa_repens)))	((Iriartea_deltoidea	Podococcus_barteri)	(Sclerosperma_profizianum	Orania_palindan)))	(Nypa_fruticans	Pseudophoenix_vinifera))	Calamus_caryotoides)	Kingia_australis);
(((Pseudophoenix_vinifera	(((((((Attalea_speciosa	Reinhardtia_latisecta)	Reinhardtia_paiewonskiana)	((Elaeis_oleifera	Elaeis_guineensis)	Bactris_major))	((Roystonea_regia	(((Phoenix_dactylifera	Reinhardtia_simplex)	Reinhardtia_gracilis)	Leopoldinia_pulchra))	(((Calamus_caryotoides	Geonoma_undata)	(Sabal_domingensis	Serenoa_repens))	((Pelagodoxa_henryana	Manicaria_saccifera)	((Prestoea_acuminata	(Oenocarpus_minor	Oenocarpus_bataua))	(Dypsis_decaryi	(Dictyosperma_album	(((Kentiopsis_piersoniorum	Burretiokentia_grandiflora)	(Hydriastele_microspadix	Veitchia_spiralis))	Heterospathe_cagayanensis))))))))	Orania_palindan)	(Nypa_fruticans	Sclerosperma_profizianum))	Podococcus_barteri))	Iriartea_deltoidea)	Kingia_australis);
((Orania_palindan	((((Nypa_fruticans	Pseudophoenix_vinifera)	(Serenoa_repens	(Sabal_domingensis	Calamus_caryotoides)))	(((((Attalea_speciosa	(Reinhardtia_latisecta	Reinhardtia_paiewonskiana))	(Manicaria_saccifera	((Pelagodoxa_henryana	(((Veitchia_spiralis	Hydriastele_microspadix)	(Kentiopsis_piersoniorum	Burretiokentia_grandiflora))	((Heterospathe_cagayanensis	Dypsis_decaryi)	Dictyosperma_album)))	(Prestoea_acuminata	((Phoenix_dactylifera	Oenocarpus_minor)	Oenocarpus_bataua)))))	(Roystonea_regia	(Bactris_major	(Elaeis_guineensis	Elaeis_oleifera))))	(Leopoldinia_pulchra	(Reinhardtia_gracilis	Reinhardtia_simplex)))	Geonoma_undata))	((Iriartea_deltoidea	Podococcus_barteri)	Sclerosperma_profizianum)))	Kingia_australis);
((Podococcus_barteri	((((Iriartea_deltoidea	((Calamus_caryotoides	Nypa_fruticans)	Serenoa_repens))	Pseudophoenix_vinifera)	((((Sabal_domingensis	(Attalea_speciosa	(Reinhardtia_latisecta	Reinhardtia_paiewonskiana)))	(Roystonea_regia	(Bactris_major	(Elaeis_guineensis	Elaeis_oleifera))))	(Manicaria_saccifera	(((Heterospathe_cagayanensis	((Hydriastele_microspadix	((Veitchia_spiralis	Kentiopsis_piersoniorum)	Burretiokentia_grandiflora))	(Dypsis_decaryi	Dictyosperma_album)))	(Geonoma_undata	(Prestoea_acuminata	((Phoenix_dactylifera	Oenocarpus_minor)	Oenocarpus_bataua))))	Pelagodoxa_henryana)))	(Leopoldinia_pulchra	(Reinhardtia_gracilis	Reinhardtia_simplex))))	(Orania_palindan	Sclerosperma_profizianum)))	Kingia_australis);
((Iriartea_deltoidea	(((Nypa_fruticans	Pseudophoenix_vinifera)	(((((Attalea_speciosa	(Reinhardtia_latisecta	Reinhardtia_paiewonskiana))	(Bactris_major	(Elaeis_guineensis	Elaeis_oleifera)))	(Manicaria_saccifera	((Geonoma_undata	(Prestoea_acuminata	(Oenocarpus_minor	Oenocarpus_bataua)))	(Pelagodoxa_henryana	(Dictyosperma_album	(((Heterospathe_cagayanensis	Veitchia_spiralis)	(Hydriastele_microspadix	(Kentiopsis_piersoniorum	Burretiokentia_grandiflora)))	Dypsis_decaryi))))))	(Roystonea_regia	(Leopoldinia_pulchra	(Reinhardtia_gracilis	Reinhardtia_simplex))))	((Orania_palindan	Sclerosperma_profizianum)	Podococcus_barteri)))	(Calamus_caryotoides	(Sabal_domingensis	(Phoenix_dactylifera	Serenoa_repens)))))	Kingia_australis);
(((((Sclerosperma_profizianum	Pseudophoenix_vinifera)	(((Orania_palindan	(Attalea_speciosa	(Reinhardtia_latisecta	Reinhardtia_paiewonskiana)))	((Roystonea_regia	(Bactris_major	(Elaeis_guineensis	Elaeis_oleifera)))	((Geonoma_undata	(Sabal_domingensis	(Phoenix_dactylifera	Serenoa_repens)))	(Reinhardtia_simplex	(Leopoldinia_pulchra	Reinhardtia_gracilis)))))	((Prestoea_acuminata	(Oenocarpus_minor	Oenocarpus_bataua))	(Manicaria_saccifera	(((Dictyosperma_album	((Heterospathe_cagayanensis	Veitchia_spiralis)	(Hydriastele_microspadix	(Kentiopsis_piersoniorum	Burretiokentia_grandiflora))))	Dypsis_decaryi)	Pelagodoxa_henryana)))))	(Iriartea_deltoidea	Podococcus_barteri))	(Nypa_fruticans	Calamus_caryotoides))	Kingia_australis);
(((((Orania_palindan	(Calamus_caryotoides	Sclerosperma_profizianum))	(((Manicaria_saccifera	(((Dypsis_decaryi	(((Kentiopsis_piersoniorum	Burretiokentia_grandiflora)	(Veitchia_spiralis	Hydriastele_microspadix))	(Heterospathe_cagayanensis	Dictyosperma_album)))	Pelagodoxa_henryana)	(Prestoea_acuminata	(Oenocarpus_minor	Oenocarpus_bataua))))	(Iriartea_deltoidea	Podococcus_barteri))	((Leopoldinia_pulchra	(Reinhardtia_simplex	Reinhardtia_gracilis))	(Geonoma_undata	(((Attalea_speciosa	(Reinhardtia_latisecta	Reinhardtia_paiewonskiana))	(Roystonea_regia	(Bactris_major	(Elaeis_guineensis	Elaeis_oleifera))))	(Sabal_domingensis	(Phoenix_dactylifera	Serenoa_repens)))))))	Pseudophoenix_vinifera)	Nypa_fruticans)	Kingia_australis);
(((Attalea_speciosa	(Reinhardtia_latisecta	Reinhardtia_paiewonskiana))	(((Bactris_major	(Elaeis_guineensis	Elaeis_oleifera))	((Roystonea_regia	(Sabal_domingensis	Serenoa_repens))	(Manicaria_saccifera	((Prestoea_acuminata	(Oenocarpus_minor	Oenocarpus_bataua))	((((((Kentiopsis_piersoniorum	Burretiokentia_grandiflora)	Hydriastele_microspadix)	(Dictyosperma_album	Dypsis_decaryi))	(Heterospathe_cagayanensis	Pelagodoxa_henryana))	Veitchia_spiralis)	Geonoma_undata)))))	((Pseudophoenix_vinifera	(Orania_palindan	((Iriartea_deltoidea	(Nypa_fruticans	Calamus_caryotoides))	Sclerosperma_profizianum)))	(Podococcus_barteri	(Leopoldinia_pulchra	(Phoenix_dactylifera	(Reinhardtia_simplex	Reinhardtia_gracilis)))))))	Kingia_australis);
((((Calamus_caryotoides	Pseudophoenix_vinifera)	((Sabal_domingensis	(Attalea_speciosa	(Reinhardtia_latisecta	Reinhardtia_paiewonskiana)))	((((Leopoldinia_pulchra	(Reinhardtia_simplex	Reinhardtia_gracilis))	Orania_palindan)	((((Podococcus_barteri	Iriartea_deltoidea)	Sclerosperma_profizianum)	(Phoenix_dactylifera	Serenoa_repens))	(Manicaria_saccifera	((Geonoma_undata	((Roystonea_regia	Prestoea_acuminata)	(Oenocarpus_minor	Oenocarpus_bataua)))	((((((Kentiopsis_piersoniorum	Burretiokentia_grandiflora)	Hydriastele_microspadix)	(Heterospathe_cagayanensis	Veitchia_spiralis))	Dypsis_decaryi)	Dictyosperma_album)	Pelagodoxa_henryana)))))	(Bactris_major	(Elaeis_guineensis	Elaeis_oleifera)))))	Nypa_fruticans)	Kingia_australis);
(((Nypa_fruticans	Pseudophoenix_vinifera)	(((Leopoldinia_pulchra	(Reinhardtia_simplex	Reinhardtia_gracilis))	(Orania_palindan	(((Sabal_domingensis	(Attalea_speciosa	(Reinhardtia_latisecta	Reinhardtia_paiewonskiana)))	((Iriartea_deltoidea	Sclerosperma_profizianum)	(Phoenix_dactylifera	Serenoa_repens)))	(Manicaria_saccifera	((Prestoea_acuminata	(Oenocarpus_minor	Oenocarpus_bataua))	(((Heterospathe_cagayanensis	((Dypsis_decaryi	Dictyosperma_album)	((Veitchia_spiralis	Kentiopsis_piersoniorum)	(Burretiokentia_grandiflora	Hydriastele_microspadix))))	Pelagodoxa_henryana)	Geonoma_undata))))))	((Bactris_major	(Elaeis_guineensis	Elaeis_oleifera))	((Podococcus_barteri	Roystonea_regia)	Calamus_caryotoides))))	Kingia_australis);
(((((Pseudophoenix_vinifera	(((((((Geonoma_undata	Pelagodoxa_henryana)	((Prestoea_acuminata	(Oenocarpus_minor	Oenocarpus_bataua))	((Dypsis_decaryi	(Veitchia_spiralis	(Kentiopsis_piersoniorum	(Burretiokentia_grandiflora	Hydriastele_microspadix))))	(Dictyosperma_album	Heterospathe_cagayanensis))))	Manicaria_saccifera)	((Sabal_domingensis	(Attalea_speciosa	(Reinhardtia_latisecta	Reinhardtia_paiewonskiana)))	(Bactris_major	((Elaeis_guineensis	Elaeis_oleifera)	(Roystonea_regia	(Phoenix_dactylifera	Serenoa_repens))))))	(Reinhardtia_simplex	(Reinhardtia_gracilis	Leopoldinia_pulchra)))	Orania_palindan)	(Sclerosperma_profizianum	Podococcus_barteri)))	Iriartea_deltoidea)	Calamus_caryotoides)	Nypa_fruticans)	Kingia_australis);
((((Nypa_fruticans	Pseudophoenix_vinifera)	(((((((((Geonoma_undata	(Pelagodoxa_henryana	((Dypsis_decaryi	(Kentiopsis_piersoniorum	(Hydriastele_microspadix	Veitchia_spiralis)))	(Dictyosperma_album	Heterospathe_cagayanensis))))	(((Prestoea_acuminata	(Oenocarpus_minor	Oenocarpus_bataua))	(Burretiokentia_grandiflora	(Podococcus_barteri	Roystonea_regia)))	Phoenix_dactylifera))	Iriartea_deltoidea)	(Serenoa_repens	Manicaria_saccifera))	(Leopoldinia_pulchra	(Reinhardtia_simplex	Reinhardtia_gracilis)))	(Bactris_major	(Elaeis_guineensis	Elaeis_oleifera)))	((Attalea_speciosa	Reinhardtia_paiewonskiana)	(Reinhardtia_latisecta	Sabal_domingensis)))	Orania_palindan)	Sclerosperma_profizianum))	Calamus_caryotoides)	Kingia_australis);
((((Sclerosperma_profizianum	(Pseudophoenix_vinifera	(Sabal_domingensis	Nypa_fruticans)))	(((Geonoma_undata	(Manicaria_saccifera	(((Dictyosperma_album	((Heterospathe_cagayanensis	Veitchia_spiralis)	((Burretiokentia_grandiflora	Hydriastele_microspadix)	Kentiopsis_piersoniorum)))	Dypsis_decaryi)	Pelagodoxa_henryana)))	(Prestoea_acuminata	(Oenocarpus_bataua	(Phoenix_dactylifera	Oenocarpus_minor))))	((Orania_palindan	(Serenoa_repens	Roystonea_regia))	(((Leopoldinia_pulchra	(Bactris_major	(Elaeis_guineensis	Elaeis_oleifera)))	((Reinhardtia_latisecta	Reinhardtia_paiewonskiana)	Attalea_speciosa))	(Reinhardtia_simplex	Reinhardtia_gracilis)))))	((Iriartea_deltoidea	Podococcus_barteri)	Calamus_caryotoides))	Kingia_australis);
((((Reinhardtia_latisecta	Reinhardtia_paiewonskiana)	Attalea_speciosa)	(Pseudophoenix_vinifera	((((Sabal_domingensis	Phoenix_dactylifera)	Serenoa_repens)	((Iriartea_deltoidea	Podococcus_barteri)	((Nypa_fruticans	Calamus_caryotoides)	(Orania_palindan	Sclerosperma_profizianum))))	((Leopoldinia_pulchra	(Reinhardtia_simplex	Reinhardtia_gracilis))	((Roystonea_regia	(Bactris_major	(Elaeis_guineensis	Elaeis_oleifera)))	((((Dypsis_decaryi	((((Veitchia_spiralis	Hydriastele_microspadix)	(Kentiopsis_piersoniorum	Burretiokentia_grandiflora))	Heterospathe_cagayanensis)	Dictyosperma_album))	(Pelagodoxa_henryana	Geonoma_undata))	(Prestoea_acuminata	(Oenocarpus_bataua	Oenocarpus_minor)))	Manicaria_saccifera))))))	Kingia_australis);
((((Reinhardtia_latisecta	Reinhardtia_paiewonskiana)	Attalea_speciosa)	(((((Leopoldinia_pulchra	(Reinhardtia_simplex	Reinhardtia_gracilis))	Orania_palindan)	((((((((Hydriastele_microspadix	((Veitchia_spiralis	Kentiopsis_piersoniorum)	Burretiokentia_grandiflora))	(Dictyosperma_album	Dypsis_decaryi))	Heterospathe_cagayanensis)	Pelagodoxa_henryana)	(Prestoea_acuminata	(Oenocarpus_bataua	Oenocarpus_minor)))	Manicaria_saccifera)	((Sclerosperma_profizianum	(Sabal_domingensis	(Phoenix_dactylifera	Serenoa_repens)))	Geonoma_undata))	(Roystonea_regia	(Bactris_major	(Elaeis_guineensis	Elaeis_oleifera)))))	((Iriartea_deltoidea	Calamus_caryotoides)	Podococcus_barteri))	(Nypa_fruticans	Pseudophoenix_vinifera)))	Kingia_australis);
((((Reinhardtia_latisecta	Reinhardtia_paiewonskiana)	Attalea_speciosa)	((((((((((Dypsis_decaryi	Dictyosperma_album)	(Heterospathe_cagayanensis	(Hydriastele_microspadix	((Veitchia_spiralis	Kentiopsis_piersoniorum)	Burretiokentia_grandiflora))))	Pelagodoxa_henryana)	(Geonoma_undata	(Prestoea_acuminata	(Oenocarpus_bataua	Oenocarpus_minor))))	Manicaria_saccifera)	Sclerosperma_profizianum)	(Sabal_domingensis	(Bactris_major	((Phoenix_dactylifera	Serenoa_repens)	(Elaeis_guineensis	Elaeis_oleifera)))))	((Leopoldinia_pulchra	(Reinhardtia_simplex	Reinhardtia_gracilis))	Orania_palindan))	(Roystonea_regia	(Iriartea_deltoidea	Podococcus_barteri)))	((Calamus_caryotoides	Nypa_fruticans)	Pseudophoenix_vinifera)))	Kingia_australis);
((Nypa_fruticans	(Pseudophoenix_vinifera	((((((Reinhardtia_latisecta	Reinhardtia_paiewonskiana)	(Sabal_domingensis	Attalea_speciosa))	((Elaeis_guineensis	Elaeis_oleifera)	Bactris_major))	(((((Dypsis_decaryi	((Heterospathe_cagayanensis	((Kentiopsis_piersoniorum	Burretiokentia_grandiflora)	(Veitchia_spiralis	Hydriastele_microspadix)))	Dictyosperma_album))	(Pelagodoxa_henryana	Geonoma_undata))	(Prestoea_acuminata	(Oenocarpus_bataua	Oenocarpus_minor)))	Manicaria_saccifera)	((Phoenix_dactylifera	Serenoa_repens)	Sclerosperma_profizianum)))	((Leopoldinia_pulchra	(Reinhardtia_simplex	Reinhardtia_gracilis))	Orania_palindan))	(Roystonea_regia	(Calamus_caryotoides	(Iriartea_deltoidea	Podococcus_barteri))))))	Kingia_australis);
((Orania_palindan	(((((((Geonoma_undata	((((((Kentiopsis_piersoniorum	Burretiokentia_grandiflora)	(Veitchia_spiralis	Hydriastele_microspadix))	Heterospathe_cagayanensis)	Dictyosperma_album)	Dypsis_decaryi)	Pelagodoxa_henryana))	(Prestoea_acuminata	(Oenocarpus_bataua	Oenocarpus_minor)))	(((Reinhardtia_paiewonskiana	Attalea_speciosa)	((Elaeis_guineensis	Elaeis_oleifera)	Bactris_major))	Manicaria_saccifera))	((Leopoldinia_pulchra	(Reinhardtia_simplex	Reinhardtia_gracilis))	(Reinhardtia_latisecta	((Iriartea_deltoidea	Calamus_caryotoides)	(Roystonea_regia	Podococcus_barteri)))))	(Sabal_domingensis	(Phoenix_dactylifera	Serenoa_repens)))	(Nypa_fruticans	Pseudophoenix_vinifera))	Sclerosperma_profizianum))	Kingia_australis);
((Orania_palindan	((Sclerosperma_profizianum	((((Nypa_fruticans	Pseudophoenix_vinifera)	(Calamus_caryotoides	(Roystonea_regia	(Sabal_domingensis	(Phoenix_dactylifera	Serenoa_repens)))))	(Leopoldinia_pulchra	(Reinhardtia_simplex	Reinhardtia_gracilis)))	((((Manicaria_saccifera	((((Hydriastele_microspadix	(Burretiokentia_grandiflora	Dictyosperma_album))	(Dypsis_decaryi	(Veitchia_spiralis	Kentiopsis_piersoniorum)))	Heterospathe_cagayanensis)	Pelagodoxa_henryana))	(Prestoea_acuminata	(Oenocarpus_bataua	Oenocarpus_minor)))	Geonoma_undata)	(((Reinhardtia_latisecta	Reinhardtia_paiewonskiana)	Attalea_speciosa)	((Elaeis_guineensis	Elaeis_oleifera)	Bactris_major)))))	(Iriartea_deltoidea	Podococcus_barteri)))	Kingia_australis);
((Orania_palindan	(((Nypa_fruticans	Pseudophoenix_vinifera)	(((Calamus_caryotoides	(Iriartea_deltoidea	Podococcus_barteri))	Roystonea_regia)	((((((Manicaria_saccifera	Pelagodoxa_henryana)	((Dictyosperma_album	Dypsis_decaryi)	(Heterospathe_cagayanensis	(Hydriastele_microspadix	(Burretiokentia_grandiflora	(Kentiopsis_piersoniorum	Veitchia_spiralis))))))	(Prestoea_acuminata	(Oenocarpus_bataua	Oenocarpus_minor)))	Geonoma_undata)	((Phoenix_dactylifera	Serenoa_repens)	((Sabal_domingensis	((Reinhardtia_latisecta	Reinhardtia_paiewonskiana)	Attalea_speciosa))	((Elaeis_guineensis	Elaeis_oleifera)	Bactris_major))))	(Leopoldinia_pulchra	(Reinhardtia_simplex	Reinhardtia_gracilis)))))	Sclerosperma_profizianum))	Kingia_australis);
(((((Nypa_fruticans	Pseudophoenix_vinifera)	(((((((Kentiopsis_piersoniorum	(Veitchia_spiralis	(Hydriastele_microspadix	Burretiokentia_grandiflora)))	Heterospathe_cagayanensis)	(Dictyosperma_album	Dypsis_decaryi))	(Prestoea_acuminata	(Oenocarpus_bataua	Oenocarpus_minor)))	(Manicaria_saccifera	Pelagodoxa_henryana))	(((Roystonea_regia	(((Reinhardtia_latisecta	Reinhardtia_paiewonskiana)	Attalea_speciosa)	((Elaeis_guineensis	Elaeis_oleifera)	Bactris_major)))	(Geonoma_undata	(Sabal_domingensis	(Phoenix_dactylifera	Serenoa_repens))))	(Leopoldinia_pulchra	(Reinhardtia_simplex	Reinhardtia_gracilis))))	(Podococcus_barteri	(Sclerosperma_profizianum	Orania_palindan))))	Iriartea_deltoidea)	Calamus_caryotoides)	Kingia_australis);
((((Nypa_fruticans	Pseudophoenix_vinifera)	(((((Roystonea_regia	((Elaeis_guineensis	Elaeis_oleifera)	Bactris_major))	((Reinhardtia_latisecta	Reinhardtia_paiewonskiana)	Attalea_speciosa))	((Geonoma_undata	(Sabal_domingensis	(Phoenix_dactylifera	Serenoa_repens)))	((Prestoea_acuminata	(Oenocarpus_bataua	Oenocarpus_minor))	(Manicaria_saccifera	(Pelagodoxa_henryana	(Heterospathe_cagayanensis	(Dictyosperma_album	(Dypsis_decaryi	(Kentiopsis_piersoniorum	(Veitchia_spiralis	(Hydriastele_microspadix	Burretiokentia_grandiflora)))))))))))	(Leopoldinia_pulchra	(Reinhardtia_simplex	Reinhardtia_gracilis)))	((Iriartea_deltoidea	Podococcus_barteri)	(Sclerosperma_profizianum	Orania_palindan))))	Calamus_caryotoides)	Kingia_australis);
(((Attalea_speciosa	(Reinhardtia_latisecta	Reinhardtia_paiewonskiana))	(((Orania_palindan	Sclerosperma_profizianum)	(((Bactris_major	(Elaeis_oleifera	Elaeis_guineensis))	((((Oenocarpus_minor	Oenocarpus_bataua)	Prestoea_acuminata)	((Pelagodoxa_henryana	Manicaria_saccifera)	((((Dictyosperma_album	(Kentiopsis_piersoniorum	Burretiokentia_grandiflora))	Dypsis_decaryi)	Hydriastele_microspadix)	(Heterospathe_cagayanensis	Veitchia_spiralis))))	((Sabal_domingensis	Serenoa_repens)	Geonoma_undata)))	((Leopoldinia_pulchra	(Reinhardtia_gracilis	Reinhardtia_simplex))	(Iriartea_deltoidea	((Phoenix_dactylifera	Calamus_caryotoides)	(Roystonea_regia	Podococcus_barteri))))))	(Pseudophoenix_vinifera	Nypa_fruticans)))	Kingia_australis);
((((((Nypa_fruticans	Calamus_caryotoides)	(Orania_palindan	Sclerosperma_profizianum))	((((Phoenix_dactylifera	Serenoa_repens)	((Attalea_speciosa	(Reinhardtia_latisecta	Reinhardtia_paiewonskiana))	(Roystonea_regia	(Bactris_major	(Elaeis_oleifera	Elaeis_guineensis)))))	(Leopoldinia_pulchra	(Reinhardtia_gracilis	Reinhardtia_simplex)))	((((Oenocarpus_minor	Oenocarpus_bataua)	Prestoea_acuminata)	(Geonoma_undata	(((Dypsis_decaryi	Dictyosperma_album)	(Heterospathe_cagayanensis	((Burretiokentia_grandiflora	(Veitchia_spiralis	Kentiopsis_piersoniorum))	Hydriastele_microspadix)))	Pelagodoxa_henryana)))	Manicaria_saccifera)))	(Iriartea_deltoidea	Podococcus_barteri))	(Sabal_domingensis	Pseudophoenix_vinifera))	Kingia_australis);
(((((Calamus_caryotoides	(Nypa_fruticans	Pseudophoenix_vinifera))	(((Geonoma_undata	((((Serenoa_repens	Phoenix_dactylifera)	Sabal_domingensis)	Roystonea_regia)	((Attalea_speciosa	(Reinhardtia_latisecta	Reinhardtia_paiewonskiana))	(Bactris_major	(Elaeis_oleifera	Elaeis_guineensis)))))	(Reinhardtia_simplex	(Leopoldinia_pulchra	Reinhardtia_gracilis)))	(((Oenocarpus_minor	Oenocarpus_bataua)	Prestoea_acuminata)	((Dictyosperma_album	(((Veitchia_spiralis	(Dypsis_decaryi	Kentiopsis_piersoniorum))	(Hydriastele_microspadix	Burretiokentia_grandiflora))	Heterospathe_cagayanensis))	(Pelagodoxa_henryana	Manicaria_saccifera)))))	(Podococcus_barteri	(Orania_palindan	Sclerosperma_profizianum)))	Iriartea_deltoidea)	Kingia_australis);
((Orania_palindan	(Sclerosperma_profizianum	((((Roystonea_regia	Podococcus_barteri)	(Iriartea_deltoidea	Calamus_caryotoides))	(Nypa_fruticans	Pseudophoenix_vinifera))	(((((Leopoldinia_pulchra	(Reinhardtia_gracilis	Reinhardtia_simplex))	((Bactris_major	(Elaeis_oleifera	Elaeis_guineensis))	(((((Heterospathe_cagayanensis	(Veitchia_spiralis	((Burretiokentia_grandiflora	Hydriastele_microspadix)	Kentiopsis_piersoniorum)))	(Dypsis_decaryi	Dictyosperma_album))	Pelagodoxa_henryana)	((Oenocarpus_minor	Oenocarpus_bataua)	Prestoea_acuminata))	Manicaria_saccifera)))	(Sabal_domingensis	(Attalea_speciosa	(Reinhardtia_latisecta	Reinhardtia_paiewonskiana))))	Geonoma_undata)	(Phoenix_dactylifera	Serenoa_repens)))))	Kingia_australis);
((((((((Nypa_fruticans	Pseudophoenix_vinifera)	((Bactris_major	(Elaeis_oleifera	Elaeis_guineensis))	(Leopoldinia_pulchra	(Reinhardtia_gracilis	Reinhardtia_simplex))))	((Roystonea_regia	Podococcus_barteri)	(((Oenocarpus_minor	Oenocarpus_bataua)	Prestoea_acuminata)	(Manicaria_saccifera	(Pelagodoxa_henryana	(Heterospathe_cagayanensis	(Dictyosperma_album	(((Kentiopsis_piersoniorum	Burretiokentia_grandiflora)	(Hydriastele_microspadix	Veitchia_spiralis))	Dypsis_decaryi))))))))	((Geonoma_undata	(Sabal_domingensis	(Calamus_caryotoides	(Phoenix_dactylifera	Serenoa_repens))))	(Attalea_speciosa	(Reinhardtia_latisecta	Reinhardtia_paiewonskiana))))	Orania_palindan)	Sclerosperma_profizianum)	Iriartea_deltoidea)	Kingia_australis);
(((Attalea_speciosa	(Reinhardtia_latisecta	Reinhardtia_paiewonskiana))	((Bactris_major	(Elaeis_oleifera	Elaeis_guineensis))	(Orania_palindan	((Sabal_domingensis	(Phoenix_dactylifera	Serenoa_repens))	(((Geonoma_undata	(Leopoldinia_pulchra	(Reinhardtia_gracilis	Reinhardtia_simplex)))	(Iriartea_deltoidea	Calamus_caryotoides))	((((Oenocarpus_minor	Oenocarpus_bataua)	Prestoea_acuminata)	(Manicaria_saccifera	(Pelagodoxa_henryana	((Dictyosperma_album	((Heterospathe_cagayanensis	Veitchia_spiralis)	((Kentiopsis_piersoniorum	Burretiokentia_grandiflora)	Hydriastele_microspadix)))	Dypsis_decaryi))))	((Sclerosperma_profizianum	(Nypa_fruticans	Pseudophoenix_vinifera))	(Roystonea_regia	Podococcus_barteri))))))))	Kingia_australis);
(((Sclerosperma_profizianum	(Orania_palindan	((Geonoma_undata	(Sabal_domingensis	(Calamus_caryotoides	(Phoenix_dactylifera	Serenoa_repens))))	(((Nypa_fruticans	Pseudophoenix_vinifera)	(Attalea_speciosa	(Reinhardtia_latisecta	Reinhardtia_paiewonskiana)))	((Bactris_major	(Elaeis_oleifera	Elaeis_guineensis))	((Reinhardtia_simplex	(Leopoldinia_pulchra	Reinhardtia_gracilis))	((Roystonea_regia	Podococcus_barteri)	(Manicaria_saccifera	((Pelagodoxa_henryana	((Heterospathe_cagayanensis	Dictyosperma_album)	(((Kentiopsis_piersoniorum	Burretiokentia_grandiflora)	(Hydriastele_microspadix	Veitchia_spiralis))	Dypsis_decaryi)))	((Oenocarpus_minor	Oenocarpus_bataua)	Prestoea_acuminata))))))))))	Iriartea_deltoidea)	Kingia_australis);
((Leopoldinia_pulchra	(Calamus_caryotoides	((Reinhardtia_simplex	Reinhardtia_gracilis)	((((Sclerosperma_profizianum	Orania_palindan)	((Phoenix_dactylifera	Geonoma_undata)	(Nypa_fruticans	(Iriartea_deltoidea	Serenoa_repens))))	((Sabal_domingensis	((Reinhardtia_latisecta	Reinhardtia_paiewonskiana)	Attalea_speciosa))	Pseudophoenix_vinifera))	(Podococcus_barteri	((Roystonea_regia	(Bactris_major	(Elaeis_oleifera	Elaeis_guineensis)))	(Manicaria_saccifera	((Pelagodoxa_henryana	(Veitchia_spiralis	((Dictyosperma_album	(((Kentiopsis_piersoniorum	Burretiokentia_grandiflora)	Hydriastele_microspadix)	Dypsis_decaryi))	Heterospathe_cagayanensis)))	((Oenocarpus_minor	Oenocarpus_bataua)	Prestoea_acuminata)))))))))	Kingia_australis);
((Sclerosperma_profizianum	(Orania_palindan	(Iriartea_deltoidea	(((Podococcus_barteri	Calamus_caryotoides)	(((((Pelagodoxa_henryana	(Oenocarpus_minor	Oenocarpus_bataua))	Prestoea_acuminata)	(Manicaria_saccifera	(((((Veitchia_spiralis	(Dypsis_decaryi	Kentiopsis_piersoniorum))	Burretiokentia_grandiflora)	Hydriastele_microspadix)	Heterospathe_cagayanensis)	Dictyosperma_album)))	(Geonoma_undata	((Roystonea_regia	(((Reinhardtia_latisecta	Reinhardtia_paiewonskiana)	Attalea_speciosa)	(Bactris_major	(Elaeis_oleifera	Elaeis_guineensis))))	(Phoenix_dactylifera	Serenoa_repens))))	(Leopoldinia_pulchra	(Reinhardtia_simplex	Reinhardtia_gracilis))))	((Sabal_domingensis	Nypa_fruticans)	Pseudophoenix_vinifera)))))	Kingia_australis);
((Calamus_caryotoides	(((Nypa_fruticans	Pseudophoenix_vinifera)	(((((((((Oenocarpus_minor	Oenocarpus_bataua)	Prestoea_acuminata)	(Pelagodoxa_henryana	((Heterospathe_cagayanensis	Dictyosperma_album)	((Veitchia_spiralis	((Kentiopsis_piersoniorum	Burretiokentia_grandiflora)	Hydriastele_microspadix))	Dypsis_decaryi))))	Manicaria_saccifera)	(((Bactris_major	(Elaeis_oleifera	Elaeis_guineensis))	Roystonea_regia)	((Reinhardtia_latisecta	Reinhardtia_paiewonskiana)	Attalea_speciosa)))	(Leopoldinia_pulchra	((Phoenix_dactylifera	Reinhardtia_simplex)	Reinhardtia_gracilis)))	Geonoma_undata)	(Sabal_domingensis	Serenoa_repens))	(Podococcus_barteri	(Sclerosperma_profizianum	Orania_palindan))))	Iriartea_deltoidea))	Kingia_australis);
((Sclerosperma_profizianum	(((Pseudophoenix_vinifera	Nypa_fruticans)	(Orania_palindan	(((((Pelagodoxa_henryana	Manicaria_saccifera)	((Prestoea_acuminata	(Oenocarpus_bataua	Oenocarpus_minor))	(Geonoma_undata	(Heterospathe_cagayanensis	(((Veitchia_spiralis	Kentiopsis_piersoniorum)	(Burretiokentia_grandiflora	Hydriastele_microspadix))	(Dictyosperma_album	Dypsis_decaryi))))))	(Calamus_caryotoides	(Phoenix_dactylifera	Serenoa_repens)))	(((Roystonea_regia	(Bactris_major	(Elaeis_guineensis	Elaeis_oleifera)))	(Sabal_domingensis	((Reinhardtia_latisecta	Reinhardtia_paiewonskiana)	Attalea_speciosa)))	Iriartea_deltoidea))	(Leopoldinia_pulchra	(Reinhardtia_gracilis	Reinhardtia_simplex)))))	Podococcus_barteri))	Kingia_australis);
(((Nypa_fruticans	((((Sclerosperma_profizianum	Orania_palindan)	Podococcus_barteri)	((((Prestoea_acuminata	(Oenocarpus_bataua	Oenocarpus_minor))	((Geonoma_undata	(Pelagodoxa_henryana	((((Burretiokentia_grandiflora	Hydriastele_microspadix)	(Veitchia_spiralis	(Dypsis_decaryi	Kentiopsis_piersoniorum)))	Dictyosperma_album)	Heterospathe_cagayanensis)))	Manicaria_saccifera))	(((Bactris_major	(Elaeis_guineensis	Elaeis_oleifera))	((Reinhardtia_latisecta	Reinhardtia_paiewonskiana)	Attalea_speciosa))	(Sabal_domingensis	(Calamus_caryotoides	(Roystonea_regia	(Phoenix_dactylifera	Serenoa_repens))))))	(Leopoldinia_pulchra	(Reinhardtia_gracilis	Reinhardtia_simplex))))	Pseudophoenix_vinifera))	Iriartea_deltoidea)	Kingia_australis);
(((((Sabal_domingensis	Serenoa_repens)	((Phoenix_dactylifera	Geonoma_undata)	(((((Prestoea_acuminata	(Oenocarpus_bataua	Oenocarpus_minor))	(Pelagodoxa_henryana	((((Burretiokentia_grandiflora	Hydriastele_microspadix)	(Veitchia_spiralis	Kentiopsis_piersoniorum))	(Dictyosperma_album	Dypsis_decaryi))	Heterospathe_cagayanensis)))	Manicaria_saccifera)	(((Reinhardtia_latisecta	Reinhardtia_paiewonskiana)	Attalea_speciosa)	(Bactris_major	(Elaeis_guineensis	Elaeis_oleifera))))	((Leopoldinia_pulchra	(Reinhardtia_gracilis	Reinhardtia_simplex))	(Podococcus_barteri	Roystonea_regia)))))	((Sclerosperma_profizianum	(Calamus_caryotoides	Orania_palindan))	Iriartea_deltoidea))	(Pseudophoenix_vinifera	Nypa_fruticans))	Kingia_australis);
((Iriartea_deltoidea	(Sclerosperma_profizianum	((((((((Prestoea_acuminata	(Oenocarpus_bataua	Oenocarpus_minor))	((Pelagodoxa_henryana	(((Dictyosperma_album	Dypsis_decaryi)	((Kentiopsis_piersoniorum	Burretiokentia_grandiflora)	Hydriastele_microspadix))	(Heterospathe_cagayanensis	Veitchia_spiralis)))	Manicaria_saccifera))	(Roystonea_regia	((Bactris_major	(Elaeis_guineensis	Elaeis_oleifera))	((Reinhardtia_latisecta	Reinhardtia_paiewonskiana)	Attalea_speciosa))))	(Leopoldinia_pulchra	(Reinhardtia_gracilis	Reinhardtia_simplex)))	(Pseudophoenix_vinifera	Nypa_fruticans))	((Sabal_domingensis	(Calamus_caryotoides	(Phoenix_dactylifera	Serenoa_repens)))	Geonoma_undata))	Orania_palindan)	Podococcus_barteri)))	Kingia_australis);
(((Iriartea_deltoidea	((Pseudophoenix_vinifera	Nypa_fruticans)	(((Phoenix_dactylifera	Serenoa_repens)	(Orania_palindan	Sclerosperma_profizianum))	(((((Bactris_major	(Elaeis_guineensis	Elaeis_oleifera))	(Manicaria_saccifera	((Prestoea_acuminata	(Oenocarpus_bataua	Oenocarpus_minor))	(Geonoma_undata	(Pelagodoxa_henryana	(((Dictyosperma_album	Dypsis_decaryi)	(Veitchia_spiralis	((Kentiopsis_piersoniorum	Burretiokentia_grandiflora)	Hydriastele_microspadix)))	Heterospathe_cagayanensis))))))	(Podococcus_barteri	Roystonea_regia))	((Sabal_domingensis	(Reinhardtia_latisecta	Reinhardtia_paiewonskiana))	Attalea_speciosa))	(Leopoldinia_pulchra	(Reinhardtia_gracilis	Reinhardtia_simplex))))))	Calamus_caryotoides)	Kingia_australis);
(((Iriartea_deltoidea	((Pseudophoenix_vinifera	Nypa_fruticans)	(((Manicaria_saccifera	((Pelagodoxa_henryana	((Dictyosperma_album	Dypsis_decaryi)	((Veitchia_spiralis	((Kentiopsis_piersoniorum	Burretiokentia_grandiflora)	Hydriastele_microspadix))	Heterospathe_cagayanensis)))	(Prestoea_acuminata	(Oenocarpus_bataua	Oenocarpus_minor))))	((Leopoldinia_pulchra	(Reinhardtia_gracilis	Reinhardtia_simplex))	(((Podococcus_barteri	Roystonea_regia)	((Sabal_domingensis	((Reinhardtia_latisecta	Reinhardtia_paiewonskiana)	Attalea_speciosa))	(Bactris_major	(Elaeis_guineensis	Elaeis_oleifera))))	((Phoenix_dactylifera	Geonoma_undata)	Serenoa_repens))))	(Orania_palindan	Sclerosperma_profizianum))))	Calamus_caryotoides)	Kingia_australis);
(((((Orania_palindan	((Leopoldinia_pulchra	(Reinhardtia_gracilis	(Phoenix_dactylifera	Reinhardtia_simplex)))	((Roystonea_regia	(Bactris_major	(Elaeis_guineensis	Elaeis_oleifera)))	((Reinhardtia_latisecta	Reinhardtia_paiewonskiana)	Attalea_speciosa))))	(((Geonoma_undata	Serenoa_repens)	((Sabal_domingensis	(Prestoea_acuminata	(Oenocarpus_bataua	Oenocarpus_minor)))	((Pelagodoxa_henryana	Manicaria_saccifera)	(((((Veitchia_spiralis	Kentiopsis_piersoniorum)	Burretiokentia_grandiflora)	Hydriastele_microspadix)	Heterospathe_cagayanensis)	(Dypsis_decaryi	Dictyosperma_album)))))	Sclerosperma_profizianum))	((Podococcus_barteri	Iriartea_deltoidea)	Calamus_caryotoides))	(Pseudophoenix_vinifera	Nypa_fruticans))	Kingia_australis);
((Calamus_caryotoides	((Pseudophoenix_vinifera	Nypa_fruticans)	((((((Iriartea_deltoidea	Podococcus_barteri)	Sclerosperma_profizianum)	(Manicaria_saccifera	(((((Dypsis_decaryi	Heterospathe_cagayanensis)	Dictyosperma_album)	(Kentiopsis_piersoniorum	(Burretiokentia_grandiflora	Hydriastele_microspadix)))	Veitchia_spiralis)	((Prestoea_acuminata	(Oenocarpus_bataua	Oenocarpus_minor))	Pelagodoxa_henryana))))	(Geonoma_undata	(Sabal_domingensis	(Phoenix_dactylifera	Serenoa_repens))))	Orania_palindan)	((((Reinhardtia_latisecta	Leopoldinia_pulchra)	(Reinhardtia_gracilis	Reinhardtia_simplex))	(Roystonea_regia	(Bactris_major	(Elaeis_guineensis	Elaeis_oleifera))))	(Reinhardtia_paiewonskiana	Attalea_speciosa)))))	Kingia_australis);
(((Roystonea_regia	(Leopoldinia_pulchra	(Phoenix_dactylifera	(Reinhardtia_gracilis	Reinhardtia_simplex))))	((((Pseudophoenix_vinifera	Nypa_fruticans)	((Manicaria_saccifera	((Prestoea_acuminata	(Oenocarpus_bataua	Oenocarpus_minor))	(Pelagodoxa_henryana	(((Kentiopsis_piersoniorum	(Dictyosperma_album	Burretiokentia_grandiflora))	(Hydriastele_microspadix	Dypsis_decaryi))	(Heterospathe_cagayanensis	Veitchia_spiralis)))))	(Geonoma_undata	(Sclerosperma_profizianum	(Calamus_caryotoides	(Sabal_domingensis	Serenoa_repens))))))	((Iriartea_deltoidea	Podococcus_barteri)	(((Reinhardtia_latisecta	Reinhardtia_paiewonskiana)	Attalea_speciosa)	(Bactris_major	(Elaeis_guineensis	Elaeis_oleifera)))))	Orania_palindan))	Kingia_australis);
((Orania_palindan	((((Iriartea_deltoidea	Podococcus_barteri)	(Pseudophoenix_vinifera	Nypa_fruticans))	(((Leopoldinia_pulchra	(Reinhardtia_gracilis	Reinhardtia_simplex))	((((Reinhardtia_latisecta	Reinhardtia_paiewonskiana)	Attalea_speciosa)	(Roystonea_regia	(Bactris_major	(Elaeis_guineensis	Elaeis_oleifera))))	(Manicaria_saccifera	((Prestoea_acuminata	(Oenocarpus_bataua	Oenocarpus_minor))	(Pelagodoxa_henryana	((((Burretiokentia_grandiflora	Hydriastele_microspadix)	(Veitchia_spiralis	Kentiopsis_piersoniorum))	(Dictyosperma_album	Heterospathe_cagayanensis))	Dypsis_decaryi))))))	((Phoenix_dactylifera	Geonoma_undata)	(Sabal_domingensis	(Serenoa_repens	Calamus_caryotoides)))))	Sclerosperma_profizianum))	Kingia_australis);
(((((((Iriartea_deltoidea	Calamus_caryotoides)	Nypa_fruticans)	Sclerosperma_profizianum)	Orania_palindan)	Podococcus_barteri)	(Pseudophoenix_vinifera	((Phoenix_dactylifera	Serenoa_repens)	(((((((Dictyosperma_album	Dypsis_decaryi)	(Heterospathe_cagayanensis	(Pelagodoxa_henryana	((Hydriastele_microspadix	(Burretiokentia_grandiflora	Kentiopsis_piersoniorum))	Veitchia_spiralis))))	((Oenocarpus_bataua	Oenocarpus_minor)	Prestoea_acuminata))	Manicaria_saccifera)	(Roystonea_regia	((Elaeis_guineensis	Elaeis_oleifera)	Bactris_major)))	((Reinhardtia_gracilis	Reinhardtia_simplex)	Leopoldinia_pulchra))	(Geonoma_undata	(Sabal_domingensis	(Attalea_speciosa	(Reinhardtia_latisecta	Reinhardtia_paiewonskiana))))))))	Kingia_australis);
((Sclerosperma_profizianum	(Orania_palindan	(((((Oenocarpus_bataua	Oenocarpus_minor)	Prestoea_acuminata)	(Geonoma_undata	((Sabal_domingensis	(Phoenix_dactylifera	Serenoa_repens))	((Roystonea_regia	(Calamus_caryotoides	Podococcus_barteri))	Iriartea_deltoidea))))	(((Pelagodoxa_henryana	Manicaria_saccifera)	(Dictyosperma_album	(Heterospathe_cagayanensis	(((Burretiokentia_grandiflora	Hydriastele_microspadix)	(Veitchia_spiralis	Kentiopsis_piersoniorum))	Dypsis_decaryi))))	(((Attalea_speciosa	(Reinhardtia_latisecta	Reinhardtia_paiewonskiana))	((Elaeis_guineensis	Elaeis_oleifera)	Bactris_major))	((Reinhardtia_gracilis	Reinhardtia_simplex)	Leopoldinia_pulchra))))	(Nypa_fruticans	Pseudophoenix_vinifera))))	Kingia_australis);
((Sclerosperma_profizianum	(Orania_palindan	((((Geonoma_undata	((Sabal_domingensis	(Phoenix_dactylifera	Serenoa_repens))	(Calamus_caryotoides	(Podococcus_barteri	Roystonea_regia))))	((Leopoldinia_pulchra	((Attalea_speciosa	(Reinhardtia_latisecta	Reinhardtia_paiewonskiana))	((Elaeis_guineensis	Elaeis_oleifera)	Bactris_major)))	(Manicaria_saccifera	(((Oenocarpus_bataua	Oenocarpus_minor)	Prestoea_acuminata)	((((Hydriastele_microspadix	(Veitchia_spiralis	(Burretiokentia_grandiflora	Kentiopsis_piersoniorum)))	Heterospathe_cagayanensis)	(Dictyosperma_album	Dypsis_decaryi))	Pelagodoxa_henryana)))))	(Reinhardtia_gracilis	Reinhardtia_simplex))	(Iriartea_deltoidea	(Nypa_fruticans	Pseudophoenix_vinifera)))))	Kingia_australis);
((((Iriartea_deltoidea	(Pseudophoenix_vinifera	((Orania_palindan	Sclerosperma_profizianum)	(((Leopoldinia_pulchra	(Reinhardtia_gracilis	Reinhardtia_simplex))	((((Phoenix_dactylifera	Manicaria_saccifera)	((Geonoma_undata	(Heterospathe_cagayanensis	(Dictyosperma_album	(Dypsis_decaryi	(Veitchia_spiralis	(Hydriastele_microspadix	(Burretiokentia_grandiflora	Kentiopsis_piersoniorum)))))))	((Attalea_speciosa	(Reinhardtia_latisecta	Reinhardtia_paiewonskiana))	Pelagodoxa_henryana)))	((Oenocarpus_bataua	Oenocarpus_minor)	Prestoea_acuminata))	(Sabal_domingensis	(Serenoa_repens	((Elaeis_guineensis	Elaeis_oleifera)	Bactris_major)))))	(Podococcus_barteri	Roystonea_regia)))))	Calamus_caryotoides)	Nypa_fruticans)	Kingia_australis);
((((Podococcus_barteri	Sclerosperma_profizianum)	(Orania_palindan	(((Leopoldinia_pulchra	(Reinhardtia_gracilis	Reinhardtia_simplex))	Roystonea_regia)	(((Phoenix_dactylifera	Serenoa_repens)	(((Geonoma_undata	(Pelagodoxa_henryana	(Heterospathe_cagayanensis	((((Burretiokentia_grandiflora	Kentiopsis_piersoniorum)	(Veitchia_spiralis	Hydriastele_microspadix))	Dypsis_decaryi)	Dictyosperma_album))))	((Oenocarpus_bataua	Oenocarpus_minor)	Prestoea_acuminata))	Manicaria_saccifera))	((Attalea_speciosa	(Reinhardtia_latisecta	Reinhardtia_paiewonskiana))	((Elaeis_guineensis	Elaeis_oleifera)	Bactris_major))))))	(((Nypa_fruticans	Calamus_caryotoides)	Iriartea_deltoidea)	(Pseudophoenix_vinifera	Sabal_domingensis)))	Kingia_australis);
((Pseudophoenix_vinifera	(((((Nypa_fruticans	Calamus_caryotoides)	Sclerosperma_profizianum)	Orania_palindan)	((Leopoldinia_pulchra	(Reinhardtia_gracilis	Reinhardtia_simplex))	((((Geonoma_undata	(Pelagodoxa_henryana	(Heterospathe_cagayanensis	(((Hydriastele_microspadix	((Burretiokentia_grandiflora	Kentiopsis_piersoniorum)	Veitchia_spiralis))	Dypsis_decaryi)	Dictyosperma_album))))	((Oenocarpus_bataua	Oenocarpus_minor)	Prestoea_acuminata))	((Manicaria_saccifera	(Serenoa_repens	(Roystonea_regia	Phoenix_dactylifera)))	(Sabal_domingensis	(Attalea_speciosa	(Reinhardtia_latisecta	Reinhardtia_paiewonskiana)))))	((Elaeis_guineensis	Elaeis_oleifera)	Bactris_major))))	(Iriartea_deltoidea	Podococcus_barteri)))	Kingia_australis);
(((Nypa_fruticans	Pseudophoenix_vinifera)	(((Sabal_domingensis	Serenoa_repens)	(((((Elaeis_guineensis	Elaeis_oleifera)	Bactris_major)	(((Attalea_speciosa	(Reinhardtia_latisecta	Reinhardtia_paiewonskiana))	Iriartea_deltoidea)	((Podococcus_barteri	Roystonea_regia)	(Leopoldinia_pulchra	(Reinhardtia_gracilis	Reinhardtia_simplex)))))	(Manicaria_saccifera	(Pelagodoxa_henryana	(((Oenocarpus_bataua	Oenocarpus_minor)	Prestoea_acuminata)	((((Hydriastele_microspadix	(Burretiokentia_grandiflora	Kentiopsis_piersoniorum))	(Heterospathe_cagayanensis	Veitchia_spiralis))	Dypsis_decaryi)	Dictyosperma_album)))))	(Phoenix_dactylifera	Geonoma_undata)))	(Sclerosperma_profizianum	(Orania_palindan	Calamus_caryotoides))))	Kingia_australis);
(((((Nypa_fruticans	Pseudophoenix_vinifera)	(((Sclerosperma_profizianum	(Sabal_domingensis	Serenoa_repens))	Orania_palindan)	((((Attalea_speciosa	(Reinhardtia_latisecta	Reinhardtia_paiewonskiana))	((Elaeis_guineensis	Elaeis_oleifera)	Bactris_major))	(Manicaria_saccifera	(((Oenocarpus_bataua	Oenocarpus_minor)	Prestoea_acuminata)	(Geonoma_undata	(Pelagodoxa_henryana	(Heterospathe_cagayanensis	(Dictyosperma_album	(((Hydriastele_microspadix	(Burretiokentia_grandiflora	Kentiopsis_piersoniorum))	Veitchia_spiralis)	Dypsis_decaryi))))))))	((Podococcus_barteri	Roystonea_regia)	(Leopoldinia_pulchra	(Reinhardtia_gracilis	Reinhardtia_simplex))))))	Iriartea_deltoidea)	(Phoenix_dactylifera	Calamus_caryotoides))	Kingia_australis);
((((((Leopoldinia_pulchra	(Reinhardtia_gracilis	Reinhardtia_simplex))	((((Elaeis_guineensis	Elaeis_oleifera)	Bactris_major)	Roystonea_regia)	((Attalea_speciosa	(Reinhardtia_latisecta	Reinhardtia_paiewonskiana))	(Manicaria_saccifera	((Pelagodoxa_henryana	(((((Veitchia_spiralis	Kentiopsis_piersoniorum)	(Hydriastele_microspadix	Burretiokentia_grandiflora))	Dypsis_decaryi)	Dictyosperma_album)	Heterospathe_cagayanensis))	(((Oenocarpus_bataua	Oenocarpus_minor)	Prestoea_acuminata)	Geonoma_undata))))))	(Sabal_domingensis	(Phoenix_dactylifera	Serenoa_repens)))	(Sclerosperma_profizianum	(Orania_palindan	Calamus_caryotoides)))	((Nypa_fruticans	Pseudophoenix_vinifera)	(Iriartea_deltoidea	Podococcus_barteri)))	Kingia_australis);
((Podococcus_barteri	((Sclerosperma_profizianum	Orania_palindan)	(((Leopoldinia_pulchra	(Reinhardtia_gracilis	Reinhardtia_simplex))	((((Elaeis_guineensis	Elaeis_oleifera)	Bactris_major)	Roystonea_regia)	((Manicaria_saccifera	(Geonoma_undata	(((Reinhardtia_latisecta	Pelagodoxa_henryana)	(Dypsis_decaryi	(Dictyosperma_album	(Heterospathe_cagayanensis	((Veitchia_spiralis	Kentiopsis_piersoniorum)	(Hydriastele_microspadix	Burretiokentia_grandiflora))))))	((Oenocarpus_bataua	Oenocarpus_minor)	Prestoea_acuminata))))	(Attalea_speciosa	Reinhardtia_paiewonskiana))))	((Nypa_fruticans	(Pseudophoenix_vinifera	Sabal_domingensis))	(Calamus_caryotoides	(Iriartea_deltoidea	(Phoenix_dactylifera	Serenoa_repens)))))))	Kingia_australis);
((((Reinhardtia_latisecta	Reinhardtia_paiewonskiana)	Attalea_speciosa)	(((((Nypa_fruticans	Pseudophoenix_vinifera)	((Roystonea_regia	Sabal_domingensis)	(Serenoa_repens	(Phoenix_dactylifera	Calamus_caryotoides))))	(Orania_palindan	((((Oenocarpus_bataua	Oenocarpus_minor)	Prestoea_acuminata)	(((((Hydriastele_microspadix	(Veitchia_spiralis	(Dypsis_decaryi	Kentiopsis_piersoniorum)))	Dictyosperma_album)	Burretiokentia_grandiflora)	Heterospathe_cagayanensis)	(Geonoma_undata	Pelagodoxa_henryana)))	(Sclerosperma_profizianum	Manicaria_saccifera))))	((Reinhardtia_simplex	Reinhardtia_gracilis)	Leopoldinia_pulchra))	((Iriartea_deltoidea	Podococcus_barteri)	(Bactris_major	(Elaeis_oleifera	Elaeis_guineensis)))))	Kingia_australis);
((Manicaria_saccifera	(((((Reinhardtia_simplex	Reinhardtia_gracilis)	Leopoldinia_pulchra)	((Nypa_fruticans	Pseudophoenix_vinifera)	(((Bactris_major	(Elaeis_oleifera	Elaeis_guineensis))	(((Reinhardtia_latisecta	Reinhardtia_paiewonskiana)	Attalea_speciosa)	((Sabal_domingensis	(Phoenix_dactylifera	Serenoa_repens))	(Roystonea_regia	Calamus_caryotoides))))	(Podococcus_barteri	Orania_palindan))))	(((Oenocarpus_bataua	Oenocarpus_minor)	Prestoea_acuminata)	(Geonoma_undata	(Pelagodoxa_henryana	((Dictyosperma_album	((Burretiokentia_grandiflora	Hydriastele_microspadix)	((Veitchia_spiralis	Kentiopsis_piersoniorum)	Dypsis_decaryi)))	Heterospathe_cagayanensis)))))	(Iriartea_deltoidea	Sclerosperma_profizianum)))	Kingia_australis);
((Pseudophoenix_vinifera	(((((Iriartea_deltoidea	Podococcus_barteri)	Orania_palindan)	Sclerosperma_profizianum)	((Reinhardtia_simplex	Reinhardtia_gracilis)	((Roystonea_regia	(Bactris_major	(Elaeis_oleifera	Elaeis_guineensis)))	(((Phoenix_dactylifera	Sabal_domingensis)	(Leopoldinia_pulchra	Serenoa_repens))	(Manicaria_saccifera	((Pelagodoxa_henryana	((Dictyosperma_album	((((Kentiopsis_piersoniorum	Veitchia_spiralis)	Burretiokentia_grandiflora)	Hydriastele_microspadix)	Dypsis_decaryi))	Heterospathe_cagayanensis))	(((Oenocarpus_bataua	Oenocarpus_minor)	Prestoea_acuminata)	Geonoma_undata)))))))	(((Reinhardtia_latisecta	Reinhardtia_paiewonskiana)	Attalea_speciosa)	(Calamus_caryotoides	Nypa_fruticans))))	Kingia_australis);
(((Sabal_domingensis	((Reinhardtia_latisecta	Reinhardtia_paiewonskiana)	Attalea_speciosa))	((((Podococcus_barteri	Orania_palindan)	Sclerosperma_profizianum)	((((Iriartea_deltoidea	Serenoa_repens)	((Phoenix_dactylifera	Bactris_major)	(Elaeis_oleifera	Elaeis_guineensis)))	(Manicaria_saccifera	((Geonoma_undata	(Pelagodoxa_henryana	((Dictyosperma_album	(((Kentiopsis_piersoniorum	Burretiokentia_grandiflora)	(Veitchia_spiralis	Hydriastele_microspadix))	Dypsis_decaryi))	Heterospathe_cagayanensis)))	((Oenocarpus_bataua	Oenocarpus_minor)	Prestoea_acuminata))))	(Roystonea_regia	(Leopoldinia_pulchra	(Reinhardtia_simplex	Reinhardtia_gracilis)))))	((Calamus_caryotoides	Nypa_fruticans)	Pseudophoenix_vinifera)))	Kingia_australis);
((((Reinhardtia_latisecta	Reinhardtia_paiewonskiana)	Attalea_speciosa)	(((Leopoldinia_pulchra	(Reinhardtia_simplex	Reinhardtia_gracilis))	((Bactris_major	(Elaeis_oleifera	Elaeis_guineensis))	((Geonoma_undata	(Roystonea_regia	((Manicaria_saccifera	((Pelagodoxa_henryana	((((Veitchia_spiralis	(Hydriastele_microspadix	(Kentiopsis_piersoniorum	Burretiokentia_grandiflora)))	Dypsis_decaryi)	Dictyosperma_album)	Heterospathe_cagayanensis))	((Oenocarpus_bataua	Oenocarpus_minor)	Prestoea_acuminata)))	Podococcus_barteri)))	(Orania_palindan	Sclerosperma_profizianum))))	(((Iriartea_deltoidea	Serenoa_repens)	((Phoenix_dactylifera	Calamus_caryotoides)	Nypa_fruticans))	(Sabal_domingensis	Pseudophoenix_vinifera))))	Kingia_australis);
(((((Orania_palindan	Sclerosperma_profizianum)	((Iriartea_deltoidea	Podococcus_barteri)	Calamus_caryotoides))	(Nypa_fruticans	Pseudophoenix_vinifera))	(((((Manicaria_saccifera	((Pelagodoxa_henryana	(Heterospathe_cagayanensis	(((Veitchia_spiralis	Kentiopsis_piersoniorum)	(Burretiokentia_grandiflora	Hydriastele_microspadix))	(Dictyosperma_album	Dypsis_decaryi))))	((Oenocarpus_bataua	Oenocarpus_minor)	Prestoea_acuminata)))	(((Reinhardtia_latisecta	Reinhardtia_paiewonskiana)	Attalea_speciosa)	(Roystonea_regia	(Bactris_major	(Elaeis_oleifera	Elaeis_guineensis)))))	(Reinhardtia_simplex	(Reinhardtia_gracilis	Leopoldinia_pulchra)))	(Phoenix_dactylifera	Geonoma_undata))	(Sabal_domingensis	Serenoa_repens)))	Kingia_australis);
((Nypa_fruticans	((((Iriartea_deltoidea	Podococcus_barteri)	Calamus_caryotoides)	Pseudophoenix_vinifera)	((((((((Reinhardtia_simplex	Reinhardtia_gracilis)	Leopoldinia_pulchra)	((Manicaria_saccifera	((((Kentiopsis_piersoniorum	Burretiokentia_grandiflora)	(Hydriastele_microspadix	Veitchia_spiralis))	(Heterospathe_cagayanensis	(Dypsis_decaryi	Dictyosperma_album)))	Pelagodoxa_henryana))	(Roystonea_regia	(Bactris_major	(Elaeis_oleifera	Elaeis_guineensis)))))	((Oenocarpus_bataua	Oenocarpus_minor)	Prestoea_acuminata))	(Phoenix_dactylifera	Geonoma_undata))	(Sabal_domingensis	((Reinhardtia_latisecta	Reinhardtia_paiewonskiana)	Attalea_speciosa)))	Serenoa_repens)	(Orania_palindan	Sclerosperma_profizianum))))	Kingia_australis);
(((((Nypa_fruticans	Pseudophoenix_vinifera)	((Orania_palindan	Sclerosperma_profizianum)	(((((Manicaria_saccifera	((((Kentiopsis_piersoniorum	((Burretiokentia_grandiflora	Hydriastele_microspadix)	(Heterospathe_cagayanensis	Veitchia_spiralis)))	Dypsis_decaryi)	Pelagodoxa_henryana)	((((Reinhardtia_latisecta	Reinhardtia_paiewonskiana)	Attalea_speciosa)	(Bactris_major	(Elaeis_oleifera	Elaeis_guineensis)))	Dictyosperma_album)))	((Oenocarpus_bataua	Oenocarpus_minor)	Prestoea_acuminata))	Geonoma_undata)	((Podococcus_barteri	Roystonea_regia)	((Reinhardtia_simplex	Reinhardtia_gracilis)	Leopoldinia_pulchra)))	(Sabal_domingensis	(Phoenix_dactylifera	Serenoa_repens)))))	Iriartea_deltoidea)	Calamus_caryotoides)	Kingia_australis);
(((((((Reinhardtia_simplex	Reinhardtia_gracilis)	Leopoldinia_pulchra)	((Manicaria_saccifera	((Phoenix_dactylifera	Geonoma_undata)	(Pelagodoxa_henryana	((((Heterospathe_cagayanensis	((Burretiokentia_grandiflora	Hydriastele_microspadix)	(Veitchia_spiralis	Kentiopsis_piersoniorum)))	Dypsis_decaryi)	Dictyosperma_album)	((Oenocarpus_bataua	Oenocarpus_minor)	Prestoea_acuminata)))))	(Sabal_domingensis	Serenoa_repens)))	(((Reinhardtia_latisecta	Reinhardtia_paiewonskiana)	Attalea_speciosa)	(Roystonea_regia	(Bactris_major	(Elaeis_oleifera	Elaeis_guineensis)))))	(Nypa_fruticans	Pseudophoenix_vinifera))	((Podococcus_barteri	Iriartea_deltoidea)	((Calamus_caryotoides	Sclerosperma_profizianum)	Orania_palindan)))	Kingia_australis);
((Orania_palindan	(Sclerosperma_profizianum	(((((Manicaria_saccifera	(Geonoma_undata	((Pelagodoxa_henryana	((Dictyosperma_album	(((Burretiokentia_grandiflora	Kentiopsis_piersoniorum)	(Hydriastele_microspadix	Veitchia_spiralis))	Dypsis_decaryi))	Heterospathe_cagayanensis))	((Oenocarpus_bataua	Oenocarpus_minor)	Prestoea_acuminata))))	(((Phoenix_dactylifera	Reinhardtia_simplex)	Reinhardtia_gracilis)	Leopoldinia_pulchra))	Iriartea_deltoidea)	((Sabal_domingensis	(Nypa_fruticans	Serenoa_repens))	(((Calamus_caryotoides	Podococcus_barteri)	(Roystonea_regia	(Bactris_major	(Elaeis_oleifera	Elaeis_guineensis))))	((Reinhardtia_latisecta	Reinhardtia_paiewonskiana)	Attalea_speciosa))))	Pseudophoenix_vinifera)))	Kingia_australis);
(((Iriartea_deltoidea	Calamus_caryotoides)	((Nypa_fruticans	Pseudophoenix_vinifera)	(((((Geonoma_undata	((Prestoea_acuminata	(Oenocarpus_bataua	Oenocarpus_minor))	(Pelagodoxa_henryana	((Veitchia_spiralis	Heterospathe_cagayanensis)	((((Kentiopsis_piersoniorum	Burretiokentia_grandiflora)	Dictyosperma_album)	Hydriastele_microspadix)	Dypsis_decaryi)))))	Manicaria_saccifera)	((Sabal_domingensis	Serenoa_repens)	(((Reinhardtia_latisecta	Reinhardtia_paiewonskiana)	Attalea_speciosa)	((Phoenix_dactylifera	Bactris_major)	(Elaeis_oleifera	Elaeis_guineensis)))))	((Podococcus_barteri	Roystonea_regia)	(Reinhardtia_simplex	(Reinhardtia_gracilis	Leopoldinia_pulchra))))	(Sclerosperma_profizianum	Orania_palindan))))	Kingia_australis);
(((((Nypa_fruticans	Pseudophoenix_vinifera)	(((((Sabal_domingensis	Serenoa_repens)	(((Pelagodoxa_henryana	((Prestoea_acuminata	(Oenocarpus_bataua	Oenocarpus_minor))	(((Heterospathe_cagayanensis	(Veitchia_spiralis	((Kentiopsis_piersoniorum	Burretiokentia_grandiflora)	Hydriastele_microspadix)))	Dypsis_decaryi)	Dictyosperma_album)))	Manicaria_saccifera)	Geonoma_undata))	(((Reinhardtia_latisecta	Reinhardtia_paiewonskiana)	Attalea_speciosa)	(Roystonea_regia	((Phoenix_dactylifera	Bactris_major)	(Elaeis_oleifera	Elaeis_guineensis)))))	(Leopoldinia_pulchra	(Reinhardtia_simplex	Reinhardtia_gracilis)))	(Podococcus_barteri	(Sclerosperma_profizianum	Orania_palindan))))	Iriartea_deltoidea)	Calamus_caryotoides)	Kingia_australis);
((Sclerosperma_profizianum	(Orania_palindan	((Nypa_fruticans	Pseudophoenix_vinifera)	((Podococcus_barteri	Iriartea_deltoidea)	((Sabal_domingensis	(Calamus_caryotoides	(Phoenix_dactylifera	Serenoa_repens)))	(((((((Roystonea_regia	(Prestoea_acuminata	(Oenocarpus_bataua	Oenocarpus_minor)))	((Hydriastele_microspadix	(Veitchia_spiralis	(Kentiopsis_piersoniorum	Burretiokentia_grandiflora)))	((Dictyosperma_album	Dypsis_decaryi)	Heterospathe_cagayanensis)))	(Pelagodoxa_henryana	Geonoma_undata))	Manicaria_saccifera)	(Bactris_major	(Elaeis_oleifera	Elaeis_guineensis)))	(Leopoldinia_pulchra	(Reinhardtia_simplex	Reinhardtia_gracilis)))	((Reinhardtia_latisecta	Reinhardtia_paiewonskiana)	Attalea_speciosa)))))))	Kingia_australis);
(((((Pelagodoxa_henryana	Podococcus_barteri)	Sclerosperma_profizianum)	(((Orania_palindan	(Leopoldinia_pulchra	(Reinhardtia_simplex	Reinhardtia_gracilis)))	(((Manicaria_saccifera	(Sabal_domingensis	(Calamus_caryotoides	(Phoenix_dactylifera	Serenoa_repens))))	((((Burretiokentia_grandiflora	Roystonea_regia)	(Prestoea_acuminata	(Oenocarpus_bataua	Oenocarpus_minor)))	((Heterospathe_cagayanensis	(((Veitchia_spiralis	Kentiopsis_piersoniorum)	Dypsis_decaryi)	Hydriastele_microspadix))	Dictyosperma_album))	Geonoma_undata))	((Bactris_major	(Elaeis_oleifera	Elaeis_guineensis))	((Reinhardtia_latisecta	Reinhardtia_paiewonskiana)	Attalea_speciosa))))	(Nypa_fruticans	Pseudophoenix_vinifera)))	Iriartea_deltoidea)	Kingia_australis);
(((((Reinhardtia_latisecta	Reinhardtia_paiewonskiana)	Attalea_speciosa)	((Nypa_fruticans	Pseudophoenix_vinifera)	((((((Podococcus_barteri	Roystonea_regia)	((Prestoea_acuminata	(Oenocarpus_bataua	Oenocarpus_minor))	(Manicaria_saccifera	((Pelagodoxa_henryana	((Heterospathe_cagayanensis	(Veitchia_spiralis	((Burretiokentia_grandiflora	Kentiopsis_piersoniorum)	Hydriastele_microspadix)))	Dypsis_decaryi))	Dictyosperma_album))))	Geonoma_undata)	((Sclerosperma_profizianum	Orania_palindan)	(Sabal_domingensis	(Calamus_caryotoides	(Phoenix_dactylifera	Serenoa_repens)))))	(Leopoldinia_pulchra	(Reinhardtia_simplex	Reinhardtia_gracilis)))	(Bactris_major	(Elaeis_oleifera	Elaeis_guineensis)))))	Iriartea_deltoidea)	Kingia_australis);
(((((Reinhardtia_latisecta	Reinhardtia_paiewonskiana)	Attalea_speciosa)	((((Nypa_fruticans	Pseudophoenix_vinifera)	(Podococcus_barteri	(Sclerosperma_profizianum	Orania_palindan)))	(Geonoma_undata	(Sabal_domingensis	((Roystonea_regia	Serenoa_repens)	(Calamus_caryotoides	Phoenix_dactylifera)))))	(((Bactris_major	(Elaeis_oleifera	Elaeis_guineensis))	((Prestoea_acuminata	(Oenocarpus_bataua	Oenocarpus_minor))	((Dictyosperma_album	(Dypsis_decaryi	(Heterospathe_cagayanensis	((Veitchia_spiralis	Kentiopsis_piersoniorum)	(Hydriastele_microspadix	Burretiokentia_grandiflora)))))	(Manicaria_saccifera	Pelagodoxa_henryana))))	(Leopoldinia_pulchra	(Reinhardtia_simplex	Reinhardtia_gracilis)))))	Iriartea_deltoidea)	Kingia_australis);
((((Iriartea_deltoidea	Podococcus_barteri)	(Sclerosperma_profizianum	Orania_palindan))	(((((Serenoa_repens	(Roystonea_regia	Calamus_caryotoides))	(((Reinhardtia_latisecta	Reinhardtia_paiewonskiana)	Attalea_speciosa)	(Bactris_major	(Elaeis_oleifera	Elaeis_guineensis))))	(Geonoma_undata	((Prestoea_acuminata	(Oenocarpus_bataua	Oenocarpus_minor))	((Dictyosperma_album	(Dypsis_decaryi	((Phoenix_dactylifera	Heterospathe_cagayanensis)	((Veitchia_spiralis	(Burretiokentia_grandiflora	Kentiopsis_piersoniorum))	Hydriastele_microspadix))))	(Manicaria_saccifera	Pelagodoxa_henryana)))))	(Leopoldinia_pulchra	(Reinhardtia_simplex	Reinhardtia_gracilis)))	(Nypa_fruticans	(Sabal_domingensis	Pseudophoenix_vinifera))))	Kingia_australis);
(((Sclerosperma_profizianum	((Geonoma_undata	((((Prestoea_acuminata	(Oenocarpus_bataua	Oenocarpus_minor))	((Veitchia_spiralis	(Heterospathe_cagayanensis	((Hydriastele_microspadix	(Burretiokentia_grandiflora	Kentiopsis_piersoniorum))	(Dypsis_decaryi	Dictyosperma_album))))	Pelagodoxa_henryana))	Manicaria_saccifera)	((((Reinhardtia_latisecta	Reinhardtia_paiewonskiana)	Attalea_speciosa)	(Bactris_major	(Elaeis_oleifera	Elaeis_guineensis)))	((Roystonea_regia	(Leopoldinia_pulchra	(Reinhardtia_simplex	Reinhardtia_gracilis)))	((Nypa_fruticans	(Sabal_domingensis	Pseudophoenix_vinifera))	Orania_palindan)))))	(Iriartea_deltoidea	Podococcus_barteri)))	(Phoenix_dactylifera	(Calamus_caryotoides	Serenoa_repens)))	Kingia_australis);
((Sclerosperma_profizianum	((((((((Phoenix_dactylifera	Geonoma_undata)	(Prestoea_acuminata	(Oenocarpus_bataua	Oenocarpus_minor)))	((Heterospathe_cagayanensis	((Veitchia_spiralis	(Hydriastele_microspadix	(Burretiokentia_grandiflora	Kentiopsis_piersoniorum)))	(Dypsis_decaryi	Dictyosperma_album)))	Pelagodoxa_henryana))	Manicaria_saccifera)	((Bactris_major	(Elaeis_oleifera	Elaeis_guineensis))	((Roystonea_regia	(Leopoldinia_pulchra	(Reinhardtia_simplex	Reinhardtia_gracilis)))	(((Reinhardtia_latisecta	Reinhardtia_paiewonskiana)	Attalea_speciosa)	(Pseudophoenix_vinifera	(Nypa_fruticans	Sabal_domingensis))))))	Orania_palindan)	((Iriartea_deltoidea	Calamus_caryotoides)	Podococcus_barteri))	Serenoa_repens))	Kingia_australis);
((Sclerosperma_profizianum	(((Iriartea_deltoidea	Calamus_caryotoides)	Podococcus_barteri)	((((((Prestoea_acuminata	(Oenocarpus_bataua	Oenocarpus_minor))	((Manicaria_saccifera	Pelagodoxa_henryana)	(Dictyosperma_album	((Heterospathe_cagayanensis	(Hydriastele_microspadix	(Burretiokentia_grandiflora	(Veitchia_spiralis	Kentiopsis_piersoniorum))))	Dypsis_decaryi))))	((((Phoenix_dactylifera	Serenoa_repens)	(Sabal_domingensis	Roystonea_regia))	Geonoma_undata)	(((Reinhardtia_latisecta	Reinhardtia_paiewonskiana)	Attalea_speciosa)	(Bactris_major	(Elaeis_oleifera	Elaeis_guineensis)))))	(Leopoldinia_pulchra	(Reinhardtia_simplex	Reinhardtia_gracilis)))	(Pseudophoenix_vinifera	Nypa_fruticans))	Orania_palindan)))	Kingia_australis);
((Orania_palindan	(Sclerosperma_profizianum	(((Manicaria_saccifera	(((Oenocarpus_bataua	Oenocarpus_minor)	Prestoea_acuminata)	((Iriartea_deltoidea	Pelagodoxa_henryana)	((Heterospathe_cagayanensis	Dictyosperma_album)	((Veitchia_spiralis	(Hydriastele_microspadix	(Kentiopsis_piersoniorum	Burretiokentia_grandiflora)))	Dypsis_decaryi)))))	(((((Reinhardtia_simplex	Reinhardtia_gracilis)	Leopoldinia_pulchra)	(Serenoa_repens	(Phoenix_dactylifera	Geonoma_undata)))	(Attalea_speciosa	(Reinhardtia_latisecta	Reinhardtia_paiewonskiana)))	(Roystonea_regia	(Bactris_major	(Elaeis_oleifera	Elaeis_guineensis)))))	((Pseudophoenix_vinifera	((Sabal_domingensis	Calamus_caryotoides)	Podococcus_barteri))	Nypa_fruticans))))	Kingia_australis);
((Nypa_fruticans	((Pseudophoenix_vinifera	(Calamus_caryotoides	Podococcus_barteri))	(Iriartea_deltoidea	((Orania_palindan	Sclerosperma_profizianum)	((((((Sabal_domingensis	(Attalea_speciosa	(Reinhardtia_latisecta	Reinhardtia_paiewonskiana)))	(Bactris_major	(Elaeis_oleifera	Elaeis_guineensis)))	(Roystonea_regia	(Phoenix_dactylifera	Serenoa_repens)))	Geonoma_undata)	(((Oenocarpus_bataua	Oenocarpus_minor)	Prestoea_acuminata)	(Manicaria_saccifera	(Pelagodoxa_henryana	(((Heterospathe_cagayanensis	Veitchia_spiralis)	(Hydriastele_microspadix	(Kentiopsis_piersoniorum	Burretiokentia_grandiflora)))	(Dypsis_decaryi	Dictyosperma_album))))))	((Reinhardtia_simplex	Reinhardtia_gracilis)	Leopoldinia_pulchra))))))	Kingia_australis);
((Sclerosperma_profizianum	((Iriartea_deltoidea	Podococcus_barteri)	((Nypa_fruticans	Pseudophoenix_vinifera)	(Orania_palindan	((Calamus_caryotoides	(Sabal_domingensis	(Phoenix_dactylifera	Serenoa_repens)))	(((Reinhardtia_simplex	Reinhardtia_gracilis)	Leopoldinia_pulchra)	((Attalea_speciosa	(Reinhardtia_latisecta	Reinhardtia_paiewonskiana))	((Manicaria_saccifera	((Geonoma_undata	((Oenocarpus_bataua	Oenocarpus_minor)	Prestoea_acuminata))	(Pelagodoxa_henryana	((((Burretiokentia_grandiflora	(Veitchia_spiralis	(Dypsis_decaryi	Kentiopsis_piersoniorum)))	Hydriastele_microspadix)	Dictyosperma_album)	Heterospathe_cagayanensis))))	(Roystonea_regia	(Bactris_major	(Elaeis_oleifera	Elaeis_guineensis)))))))))))	Kingia_australis);
((((Sclerosperma_profizianum	(Sabal_domingensis	Pseudophoenix_vinifera))	((((Oenocarpus_bataua	Oenocarpus_minor)	Prestoea_acuminata)	((Pelagodoxa_henryana	(Heterospathe_cagayanensis	((Dictyosperma_album	Hydriastele_microspadix)	(Burretiokentia_grandiflora	(Veitchia_spiralis	(Dypsis_decaryi	Kentiopsis_piersoniorum))))))	Manicaria_saccifera))	(((Geonoma_undata	((Bactris_major	(Elaeis_oleifera	Elaeis_guineensis))	((Attalea_speciosa	(Reinhardtia_latisecta	Reinhardtia_paiewonskiana))	(Iriartea_deltoidea	(Phoenix_dactylifera	Serenoa_repens)))))	Orania_palindan)	(((Reinhardtia_simplex	Reinhardtia_gracilis)	Leopoldinia_pulchra)	Roystonea_regia))))	((Nypa_fruticans	Calamus_caryotoides)	Podococcus_barteri))	Kingia_australis);
((Calamus_caryotoides	((((Geonoma_undata	(Roystonea_regia	((Oenocarpus_bataua	Oenocarpus_minor)	Prestoea_acuminata)))	((((((Kentiopsis_piersoniorum	Burretiokentia_grandiflora)	(Hydriastele_microspadix	(Heterospathe_cagayanensis	Veitchia_spiralis)))	Dictyosperma_album)	Dypsis_decaryi)	(Manicaria_saccifera	Pelagodoxa_henryana))	((((Reinhardtia_simplex	Reinhardtia_gracilis)	Leopoldinia_pulchra)	(Bactris_major	(Elaeis_oleifera	Elaeis_guineensis)))	(((Nypa_fruticans	Sabal_domingensis)	Pseudophoenix_vinifera)	(Attalea_speciosa	(Reinhardtia_latisecta	Reinhardtia_paiewonskiana))))))	Orania_palindan)	(((Phoenix_dactylifera	Serenoa_repens)	Sclerosperma_profizianum)	(Podococcus_barteri	Iriartea_deltoidea))))	Kingia_australis);
(((Attalea_speciosa	(Reinhardtia_latisecta	Reinhardtia_paiewonskiana))	((((((Manicaria_saccifera	(Pelagodoxa_henryana	((Dictyosperma_album	(((Veitchia_spiralis	Kentiopsis_piersoniorum)	(Burretiokentia_grandiflora	Hydriastele_microspadix))	Heterospathe_cagayanensis))	Dypsis_decaryi)))	((Oenocarpus_bataua	Oenocarpus_minor)	Prestoea_acuminata))	((Sclerosperma_profizianum	Podococcus_barteri)	(Geonoma_undata	(Iriartea_deltoidea	(Roystonea_regia	(Phoenix_dactylifera	Serenoa_repens))))))	(Orania_palindan	((Reinhardtia_simplex	Reinhardtia_gracilis)	Leopoldinia_pulchra)))	(Bactris_major	(Elaeis_oleifera	Elaeis_guineensis)))	((Sabal_domingensis	Calamus_caryotoides)	(Nypa_fruticans	Pseudophoenix_vinifera))))	Kingia_australis);
(((Attalea_speciosa	Reinhardtia_paiewonskiana)	(((((((Phoenix_dactylifera	Geonoma_undata)	(((Reinhardtia_latisecta	Pelagodoxa_henryana)	(((((Hydriastele_microspadix	(Kentiopsis_piersoniorum	Burretiokentia_grandiflora))	Dictyosperma_album)	Dypsis_decaryi)	Heterospathe_cagayanensis)	Veitchia_spiralis))	((Oenocarpus_bataua	Oenocarpus_minor)	Prestoea_acuminata)))	(Roystonea_regia	(Manicaria_saccifera	((Sabal_domingensis	Serenoa_repens)	(Sclerosperma_profizianum	Podococcus_barteri)))))	Orania_palindan)	(Bactris_major	(Elaeis_oleifera	Elaeis_guineensis)))	((Reinhardtia_simplex	Reinhardtia_gracilis)	Leopoldinia_pulchra))	((Nypa_fruticans	Pseudophoenix_vinifera)	(Iriartea_deltoidea	Calamus_caryotoides))))	Kingia_australis);
(((Sclerosperma_profizianum	((Iriartea_deltoidea	Podococcus_barteri)	(((Nypa_fruticans	Pseudophoenix_vinifera)	Calamus_caryotoides)	(((Roystonea_regia	((Reinhardtia_simplex	Reinhardtia_gracilis)	Leopoldinia_pulchra))	((((Geonoma_undata	((((Heterospathe_cagayanensis	Veitchia_spiralis)	Hydriastele_microspadix)	(Kentiopsis_piersoniorum	Burretiokentia_grandiflora))	(Dictyosperma_album	Dypsis_decaryi)))	((Oenocarpus_bataua	Oenocarpus_minor)	Prestoea_acuminata))	((Bactris_major	(Elaeis_oleifera	Elaeis_guineensis))	(Pelagodoxa_henryana	Manicaria_saccifera)))	((Attalea_speciosa	Reinhardtia_paiewonskiana)	(Reinhardtia_latisecta	Sabal_domingensis))))	(Phoenix_dactylifera	Serenoa_repens)))))	Orania_palindan)	Kingia_australis);
((Calamus_caryotoides	((Podococcus_barteri	(((Sabal_domingensis	(Phoenix_dactylifera	Serenoa_repens))	Sclerosperma_profizianum)	((Roystonea_regia	(((Orania_palindan	(((Reinhardtia_latisecta	Attalea_speciosa)	Reinhardtia_paiewonskiana)	(Bactris_major	(Elaeis_oleifera	Elaeis_guineensis))))	((Pelagodoxa_henryana	(((Dypsis_decaryi	Dictyosperma_album)	((Heterospathe_cagayanensis	Veitchia_spiralis)	(Hydriastele_microspadix	(Kentiopsis_piersoniorum	Burretiokentia_grandiflora))))	((Oenocarpus_bataua	Oenocarpus_minor)	Prestoea_acuminata)))	Manicaria_saccifera))	(((Reinhardtia_simplex	Reinhardtia_gracilis)	Leopoldinia_pulchra)	Geonoma_undata)))	(Nypa_fruticans	Pseudophoenix_vinifera))))	Iriartea_deltoidea))	Kingia_australis);
((Sclerosperma_profizianum	((((Nypa_fruticans	Pseudophoenix_vinifera)	(((Iriartea_deltoidea	((Podococcus_barteri	Roystonea_regia)	Calamus_caryotoides))	(Bactris_major	(Elaeis_oleifera	Elaeis_guineensis)))	((Attalea_speciosa	(Reinhardtia_latisecta	Reinhardtia_paiewonskiana))	(((Reinhardtia_simplex	Reinhardtia_gracilis)	Leopoldinia_pulchra)	(Geonoma_undata	(((((Dypsis_decaryi	Dictyosperma_album)	((Heterospathe_cagayanensis	Veitchia_spiralis)	(Hydriastele_microspadix	(Kentiopsis_piersoniorum	Burretiokentia_grandiflora))))	((Oenocarpus_bataua	Oenocarpus_minor)	Prestoea_acuminata))	Pelagodoxa_henryana)	Manicaria_saccifera))))))	Orania_palindan)	(Sabal_domingensis	(Phoenix_dactylifera	Serenoa_repens))))	Kingia_australis);
((Orania_palindan	(((((Prestoea_acuminata	((Oenocarpus_bataua	Oenocarpus_minor)	((((Kentiopsis_piersoniorum	Veitchia_spiralis)	(Burretiokentia_grandiflora	Hydriastele_microspadix))	((Phoenix_dactylifera	Heterospathe_cagayanensis)	Dictyosperma_album))	Dypsis_decaryi)))	(Manicaria_saccifera	Pelagodoxa_henryana))	((Sabal_domingensis	((Iriartea_deltoidea	Serenoa_repens)	((((Reinhardtia_latisecta	Reinhardtia_paiewonskiana)	Attalea_speciosa)	(Calamus_caryotoides	Podococcus_barteri))	(Roystonea_regia	(Bactris_major	(Elaeis_guineensis	Elaeis_oleifera))))))	(Geonoma_undata	((Reinhardtia_gracilis	Reinhardtia_simplex)	Leopoldinia_pulchra))))	(Pseudophoenix_vinifera	Nypa_fruticans))	Sclerosperma_profizianum))	Kingia_australis);
((((((((Geonoma_undata	Serenoa_repens)	(((Reinhardtia_latisecta	Reinhardtia_paiewonskiana)	(Sabal_domingensis	Attalea_speciosa))	(Bactris_major	(Elaeis_guineensis	Elaeis_oleifera))))	((Prestoea_acuminata	(Oenocarpus_minor	Oenocarpus_bataua))	(Manicaria_saccifera	(Pelagodoxa_henryana	(((Hydriastele_microspadix	((Kentiopsis_piersoniorum	Veitchia_spiralis)	Burretiokentia_grandiflora))	Heterospathe_cagayanensis)	(Dictyosperma_album	Dypsis_decaryi))))))	((Roystonea_regia	((Iriartea_deltoidea	Calamus_caryotoides)	Podococcus_barteri))	((Reinhardtia_gracilis	(Phoenix_dactylifera	Reinhardtia_simplex))	Leopoldinia_pulchra)))	(Pseudophoenix_vinifera	Nypa_fruticans))	Orania_palindan)	Sclerosperma_profizianum)	Kingia_australis);
((((Orania_palindan	(Iriartea_deltoidea	(((Sabal_domingensis	(Phoenix_dactylifera	Serenoa_repens))	(((Geonoma_undata	(Bactris_major	(Elaeis_guineensis	Elaeis_oleifera)))	((Reinhardtia_latisecta	Reinhardtia_paiewonskiana)	Attalea_speciosa))	((Prestoea_acuminata	(Oenocarpus_minor	Oenocarpus_bataua))	(Manicaria_saccifera	(Pelagodoxa_henryana	(((Heterospathe_cagayanensis	((Hydriastele_microspadix	(Kentiopsis_piersoniorum	Burretiokentia_grandiflora))	Veitchia_spiralis))	Dypsis_decaryi)	Dictyosperma_album))))))	(Roystonea_regia	((Reinhardtia_gracilis	Reinhardtia_simplex)	Leopoldinia_pulchra)))))	(Sclerosperma_profizianum	(Pseudophoenix_vinifera	Nypa_fruticans)))	(Podococcus_barteri	Calamus_caryotoides))	Kingia_australis);
((((Sclerosperma_profizianum	(Orania_palindan	(((Geonoma_undata	(((((Prestoea_acuminata	(Oenocarpus_minor	Oenocarpus_bataua))	(Pelagodoxa_henryana	(Dictyosperma_album	((Heterospathe_cagayanensis	(Hydriastele_microspadix	((Veitchia_spiralis	Kentiopsis_piersoniorum)	Burretiokentia_grandiflora)))	Dypsis_decaryi))))	Manicaria_saccifera)	(Roystonea_regia	(Bactris_major	(Elaeis_guineensis	Elaeis_oleifera))))	((Reinhardtia_gracilis	(Phoenix_dactylifera	Reinhardtia_simplex))	Leopoldinia_pulchra)))	((Reinhardtia_latisecta	Reinhardtia_paiewonskiana)	(Sabal_domingensis	Attalea_speciosa)))	Serenoa_repens)))	(Pseudophoenix_vinifera	Nypa_fruticans))	(Podococcus_barteri	(Iriartea_deltoidea	Calamus_caryotoides)))	Kingia_australis);
((((Sclerosperma_profizianum	((Orania_palindan	(Phoenix_dactylifera	Serenoa_repens))	(Geonoma_undata	((Sabal_domingensis	((Reinhardtia_latisecta	Reinhardtia_paiewonskiana)	Attalea_speciosa))	(((((Prestoea_acuminata	(Oenocarpus_minor	Oenocarpus_bataua))	(Dictyosperma_album	((Heterospathe_cagayanensis	Pelagodoxa_henryana)	((Veitchia_spiralis	(Kentiopsis_piersoniorum	Dypsis_decaryi))	(Burretiokentia_grandiflora	Hydriastele_microspadix)))))	Manicaria_saccifera)	(Roystonea_regia	(Bactris_major	(Elaeis_guineensis	Elaeis_oleifera))))	(Reinhardtia_simplex	(Reinhardtia_gracilis	Leopoldinia_pulchra)))))))	(Pseudophoenix_vinifera	Nypa_fruticans))	(Podococcus_barteri	(Iriartea_deltoidea	Calamus_caryotoides)))	Kingia_australis);
((((Sclerosperma_profizianum	Orania_palindan)	(((Sabal_domingensis	Nypa_fruticans)	(Serenoa_repens	Phoenix_dactylifera))	(Geonoma_undata	((Leopoldinia_pulchra	(Reinhardtia_simplex	Reinhardtia_gracilis))	(Roystonea_regia	(((Reinhardtia_latisecta	Reinhardtia_paiewonskiana)	Attalea_speciosa)	(((Prestoea_acuminata	(Oenocarpus_minor	Oenocarpus_bataua))	((Pelagodoxa_henryana	((Heterospathe_cagayanensis	(((Burretiokentia_grandiflora	Hydriastele_microspadix)	(Veitchia_spiralis	Kentiopsis_piersoniorum))	Dypsis_decaryi))	Dictyosperma_album))	Manicaria_saccifera))	(Bactris_major	(Elaeis_guineensis	Elaeis_oleifera)))))))))	(((Iriartea_deltoidea	Calamus_caryotoides)	Podococcus_barteri)	Pseudophoenix_vinifera))	Kingia_australis);
((Nypa_fruticans	(Pseudophoenix_vinifera	(Sclerosperma_profizianum	(((((Leopoldinia_pulchra	((Iriartea_deltoidea	Reinhardtia_simplex)	Reinhardtia_gracilis))	Geonoma_undata)	((Prestoea_acuminata	(Oenocarpus_minor	Oenocarpus_bataua))	(((Heterospathe_cagayanensis	Veitchia_spiralis)	((((Burretiokentia_grandiflora	Hydriastele_microspadix)	Kentiopsis_piersoniorum)	Dypsis_decaryi)	Dictyosperma_album))	(Manicaria_saccifera	Pelagodoxa_henryana))))	((((Phoenix_dactylifera	Serenoa_repens)	(Calamus_caryotoides	(Podococcus_barteri	Roystonea_regia)))	(Bactris_major	(Elaeis_guineensis	Elaeis_oleifera)))	(Sabal_domingensis	((Reinhardtia_latisecta	Reinhardtia_paiewonskiana)	Attalea_speciosa))))	Orania_palindan))))	Kingia_australis);
((Sclerosperma_profizianum	(Orania_palindan	(((((Reinhardtia_simplex	Reinhardtia_gracilis)	Leopoldinia_pulchra)	((((Heterospathe_cagayanensis	Veitchia_spiralis)	((Dypsis_decaryi	((Burretiokentia_grandiflora	Kentiopsis_piersoniorum)	Hydriastele_microspadix))	Dictyosperma_album))	(Prestoea_acuminata	((((Phoenix_dactylifera	Serenoa_repens)	(Calamus_caryotoides	((Iriartea_deltoidea	Podococcus_barteri)	Roystonea_regia)))	Geonoma_undata)	(Pelagodoxa_henryana	(Oenocarpus_minor	Oenocarpus_bataua)))))	(Sabal_domingensis	((Reinhardtia_latisecta	Reinhardtia_paiewonskiana)	Attalea_speciosa))))	((Bactris_major	(Elaeis_guineensis	Elaeis_oleifera))	Manicaria_saccifera))	(Nypa_fruticans	Pseudophoenix_vinifera))))	Kingia_australis);
(((((((((Manicaria_saccifera	((Reinhardtia_latisecta	Pelagodoxa_henryana)	(Dictyosperma_album	((Dypsis_decaryi	((Burretiokentia_grandiflora	Kentiopsis_piersoniorum)	(Veitchia_spiralis	Hydriastele_microspadix)))	Heterospathe_cagayanensis))))	(Prestoea_acuminata	(Oenocarpus_minor	Oenocarpus_bataua)))	(((Sabal_domingensis	(Reinhardtia_paiewonskiana	Attalea_speciosa))	(Bactris_major	(Elaeis_guineensis	Elaeis_oleifera)))	Geonoma_undata))	((Leopoldinia_pulchra	(((Calamus_caryotoides	Iriartea_deltoidea)	Podococcus_barteri)	Roystonea_regia))	(Reinhardtia_simplex	Reinhardtia_gracilis)))	Orania_palindan)	(Nypa_fruticans	Pseudophoenix_vinifera))	Sclerosperma_profizianum)	(Serenoa_repens	Phoenix_dactylifera))	Kingia_australis);
((Sclerosperma_profizianum	(Podococcus_barteri	(Orania_palindan	(((Phoenix_dactylifera	Serenoa_repens)	((((Pelagodoxa_henryana	Manicaria_saccifera)	((Prestoea_acuminata	(Oenocarpus_minor	Oenocarpus_bataua))	((Dypsis_decaryi	(Veitchia_spiralis	(Hydriastele_microspadix	(Burretiokentia_grandiflora	Kentiopsis_piersoniorum))))	(Heterospathe_cagayanensis	Dictyosperma_album))))	((((Bactris_major	(Elaeis_guineensis	Elaeis_oleifera))	Roystonea_regia)	((Sabal_domingensis	((Reinhardtia_latisecta	Reinhardtia_paiewonskiana)	Attalea_speciosa))	(Iriartea_deltoidea	Calamus_caryotoides)))	((Leopoldinia_pulchra	Reinhardtia_simplex)	Reinhardtia_gracilis)))	Geonoma_undata))	(Nypa_fruticans	Pseudophoenix_vinifera)))))	Kingia_australis);
(((((Sclerosperma_profizianum	(((Roystonea_regia	Serenoa_repens)	Geonoma_undata)	((Sabal_domingensis	((Reinhardtia_paiewonskiana	Reinhardtia_latisecta)	Attalea_speciosa))	((Leopoldinia_pulchra	((Phoenix_dactylifera	Reinhardtia_simplex)	Reinhardtia_gracilis))	((Orania_palindan	(Bactris_major	(Elaeis_oleifera	Elaeis_guineensis)))	(Manicaria_saccifera	((((Heterospathe_cagayanensis	(Veitchia_spiralis	(Hydriastele_microspadix	(Kentiopsis_piersoniorum	Burretiokentia_grandiflora))))	Dictyosperma_album)	Dypsis_decaryi)	(Pelagodoxa_henryana	(Prestoea_acuminata	(Oenocarpus_bataua	Oenocarpus_minor))))))))))	(Podococcus_barteri	Iriartea_deltoidea))	(Pseudophoenix_vinifera	Nypa_fruticans))	Calamus_caryotoides)	Kingia_australis);
((((Iriartea_deltoidea	(((((Roystonea_regia	(Sabal_domingensis	(Phoenix_dactylifera	Serenoa_repens)))	(Bactris_major	(Elaeis_oleifera	Elaeis_guineensis)))	((Reinhardtia_paiewonskiana	Reinhardtia_latisecta)	Attalea_speciosa))	(((Prestoea_acuminata	(Oenocarpus_bataua	Oenocarpus_minor))	(Manicaria_saccifera	((Geonoma_undata	((Heterospathe_cagayanensis	Dictyosperma_album)	(((Veitchia_spiralis	(Burretiokentia_grandiflora	Hydriastele_microspadix))	Kentiopsis_piersoniorum)	Dypsis_decaryi)))	Pelagodoxa_henryana)))	(Leopoldinia_pulchra	(Reinhardtia_simplex	Reinhardtia_gracilis))))	((Orania_palindan	Sclerosperma_profizianum)	Podococcus_barteri)))	(Pseudophoenix_vinifera	Nypa_fruticans))	Calamus_caryotoides)	Kingia_australis);
((Orania_palindan	(((Phoenix_dactylifera	Serenoa_repens)	Sclerosperma_profizianum)	((((((Calamus_caryotoides	Podococcus_barteri)	Roystonea_regia)	(Leopoldinia_pulchra	(Reinhardtia_simplex	Reinhardtia_gracilis)))	(Manicaria_saccifera	(((Prestoea_acuminata	(Oenocarpus_bataua	Oenocarpus_minor))	Geonoma_undata)	((Heterospathe_cagayanensis	(Dictyosperma_album	(((Veitchia_spiralis	(Burretiokentia_grandiflora	Hydriastele_microspadix))	Kentiopsis_piersoniorum)	Dypsis_decaryi)))	Pelagodoxa_henryana))))	((Bactris_major	(Elaeis_oleifera	Elaeis_guineensis))	((Reinhardtia_paiewonskiana	Reinhardtia_latisecta)	Attalea_speciosa)))	(((Sabal_domingensis	Pseudophoenix_vinifera)	Nypa_fruticans)	Iriartea_deltoidea))))	Kingia_australis);
((((((((Phoenix_dactylifera	Serenoa_repens)	Nypa_fruticans)	(Calamus_caryotoides	Pseudophoenix_vinifera))	((((Leopoldinia_pulchra	(Reinhardtia_simplex	Reinhardtia_gracilis))	((Bactris_major	(Elaeis_oleifera	Elaeis_guineensis))	((Roystonea_regia	(Prestoea_acuminata	(Oenocarpus_bataua	Oenocarpus_minor)))	(((((Heterospathe_cagayanensis	Veitchia_spiralis)	((Kentiopsis_piersoniorum	Burretiokentia_grandiflora)	Hydriastele_microspadix))	(Dypsis_decaryi	Dictyosperma_album))	(Reinhardtia_latisecta	Pelagodoxa_henryana))	Manicaria_saccifera))))	Geonoma_undata)	((Reinhardtia_paiewonskiana	Attalea_speciosa)	Sabal_domingensis)))	(Iriartea_deltoidea	Podococcus_barteri))	Sclerosperma_profizianum)	Orania_palindan)	Kingia_australis);
(((((Iriartea_deltoidea	Podococcus_barteri)	(Sabal_domingensis	Sclerosperma_profizianum))	((Nypa_fruticans	Pseudophoenix_vinifera)	((Geonoma_undata	((Phoenix_dactylifera	Serenoa_repens)	Calamus_caryotoides))	(((Leopoldinia_pulchra	(Reinhardtia_simplex	Reinhardtia_gracilis))	(((Reinhardtia_latisecta	Reinhardtia_paiewonskiana)	Attalea_speciosa)	(Roystonea_regia	(Bactris_major	(Elaeis_oleifera	Elaeis_guineensis)))))	((((Dictyosperma_album	((Dypsis_decaryi	((Kentiopsis_piersoniorum	Burretiokentia_grandiflora)	(Hydriastele_microspadix	Veitchia_spiralis)))	Heterospathe_cagayanensis))	Pelagodoxa_henryana)	(Prestoea_acuminata	(Oenocarpus_bataua	Oenocarpus_minor)))	Manicaria_saccifera)))))	Orania_palindan)	Kingia_australis);
(((((Roystonea_regia	((Iriartea_deltoidea	Podococcus_barteri)	Leopoldinia_pulchra))	((((((Dictyosperma_album	(((Kentiopsis_piersoniorum	Veitchia_spiralis)	(Burretiokentia_grandiflora	Hydriastele_microspadix))	Heterospathe_cagayanensis))	Dypsis_decaryi)	(Geonoma_undata	(Prestoea_acuminata	(Oenocarpus_bataua	Oenocarpus_minor))))	(Pelagodoxa_henryana	Manicaria_saccifera))	(((Reinhardtia_latisecta	Reinhardtia_paiewonskiana)	Attalea_speciosa)	(Bactris_major	(Elaeis_oleifera	Elaeis_guineensis))))	(((Sclerosperma_profizianum	(Sabal_domingensis	Serenoa_repens))	Orania_palindan)	(Nypa_fruticans	Pseudophoenix_vinifera))))	((Phoenix_dactylifera	Reinhardtia_simplex)	Reinhardtia_gracilis))	Calamus_caryotoides)	Kingia_australis);
((Sclerosperma_profizianum	(Orania_palindan	(((Nypa_fruticans	Pseudophoenix_vinifera)	(((Iriartea_deltoidea	(((Prestoea_acuminata	(Oenocarpus_bataua	Oenocarpus_minor))	((Pelagodoxa_henryana	(Heterospathe_cagayanensis	(((Hydriastele_microspadix	((Kentiopsis_piersoniorum	Veitchia_spiralis)	Burretiokentia_grandiflora))	Dypsis_decaryi)	Dictyosperma_album)))	Geonoma_undata))	Manicaria_saccifera))	(Leopoldinia_pulchra	(Reinhardtia_simplex	Reinhardtia_gracilis)))	((((Reinhardtia_latisecta	Reinhardtia_paiewonskiana)	Attalea_speciosa)	(Bactris_major	(Elaeis_oleifera	Elaeis_guineensis)))	(Roystonea_regia	(Calamus_caryotoides	Podococcus_barteri)))))	(Sabal_domingensis	(Phoenix_dactylifera	Serenoa_repens)))))	Kingia_australis);
((((Podococcus_barteri	(((Phoenix_dactylifera	Orania_palindan)	((Sabal_domingensis	Serenoa_repens)	(Geonoma_undata	((Roystonea_regia	(Leopoldinia_pulchra	(Reinhardtia_simplex	Reinhardtia_gracilis)))	((((Reinhardtia_latisecta	Reinhardtia_paiewonskiana)	Attalea_speciosa)	(Bactris_major	(Elaeis_oleifera	Elaeis_guineensis)))	(((Burretiokentia_grandiflora	(Prestoea_acuminata	(Oenocarpus_bataua	Oenocarpus_minor)))	(((Dictyosperma_album	Hydriastele_microspadix)	((Kentiopsis_piersoniorum	Veitchia_spiralis)	Dypsis_decaryi))	Heterospathe_cagayanensis))	(Pelagodoxa_henryana	Manicaria_saccifera)))))))	(Sclerosperma_profizianum	(Nypa_fruticans	Pseudophoenix_vinifera))))	Iriartea_deltoidea)	Calamus_caryotoides)	Kingia_australis);
((((Iriartea_deltoidea	Podococcus_barteri)	((((Sabal_domingensis	(Phoenix_dactylifera	Serenoa_repens))	(Geonoma_undata	(((Reinhardtia_latisecta	Reinhardtia_paiewonskiana)	Attalea_speciosa)	((((Prestoea_acuminata	(Oenocarpus_bataua	Oenocarpus_minor))	(((((Burretiokentia_grandiflora	Kentiopsis_piersoniorum)	(Hydriastele_microspadix	Veitchia_spiralis))	Dypsis_decaryi)	Heterospathe_cagayanensis)	Dictyosperma_album))	(Pelagodoxa_henryana	Manicaria_saccifera))	((Roystonea_regia	(Leopoldinia_pulchra	(Reinhardtia_simplex	Reinhardtia_gracilis)))	(Bactris_major	(Elaeis_oleifera	Elaeis_guineensis)))))))	((Calamus_caryotoides	Nypa_fruticans)	Pseudophoenix_vinifera))	Orania_palindan))	Sclerosperma_profizianum)	Kingia_australis);
(((Iriartea_deltoidea	Podococcus_barteri)	(((((Reinhardtia_latisecta	Reinhardtia_paiewonskiana)	Attalea_speciosa)	(Orania_palindan	(Leopoldinia_pulchra	(Reinhardtia_simplex	Reinhardtia_gracilis))))	((Bactris_major	(Elaeis_oleifera	Elaeis_guineensis))	(((Pelagodoxa_henryana	(((((Burretiokentia_grandiflora	Kentiopsis_piersoniorum)	(Hydriastele_microspadix	Veitchia_spiralis))	Heterospathe_cagayanensis)	Dypsis_decaryi)	Dictyosperma_album))	Manicaria_saccifera)	((Prestoea_acuminata	(Oenocarpus_bataua	Oenocarpus_minor))	((Sclerosperma_profizianum	(Roystonea_regia	(Calamus_caryotoides	(Sabal_domingensis	(Phoenix_dactylifera	Serenoa_repens)))))	Geonoma_undata)))))	(Nypa_fruticans	Pseudophoenix_vinifera)))	Kingia_australis);
(((((Nypa_fruticans	Pseudophoenix_vinifera)	(((Sclerosperma_profizianum	(Iriartea_deltoidea	Podococcus_barteri))	Orania_palindan)	((((Bactris_major	(Elaeis_oleifera	Elaeis_guineensis))	Roystonea_regia)	(Leopoldinia_pulchra	(Reinhardtia_simplex	Reinhardtia_gracilis)))	((Manicaria_saccifera	((Pelagodoxa_henryana	((Heterospathe_cagayanensis	((Kentiopsis_piersoniorum	(Burretiokentia_grandiflora	Hydriastele_microspadix))	Dictyosperma_album))	(Dypsis_decaryi	Veitchia_spiralis)))	((Oenocarpus_minor	Oenocarpus_bataua)	Prestoea_acuminata)))	(Geonoma_undata	(Sabal_domingensis	(Phoenix_dactylifera	Serenoa_repens)))))))	Calamus_caryotoides)	((Reinhardtia_latisecta	Reinhardtia_paiewonskiana)	Attalea_speciosa))	Kingia_australis);
((Nypa_fruticans	(Pseudophoenix_vinifera	(((Bactris_major	(Elaeis_oleifera	Elaeis_guineensis))	(Leopoldinia_pulchra	(Reinhardtia_simplex	Reinhardtia_gracilis)))	(((Sabal_domingensis	((Reinhardtia_latisecta	Reinhardtia_paiewonskiana)	Attalea_speciosa))	((((Oenocarpus_minor	Oenocarpus_bataua)	Prestoea_acuminata)	(Manicaria_saccifera	(Pelagodoxa_henryana	(Heterospathe_cagayanensis	(((Hydriastele_microspadix	(Kentiopsis_piersoniorum	Burretiokentia_grandiflora))	Veitchia_spiralis)	(Dypsis_decaryi	Dictyosperma_album))))))	(Geonoma_undata	((Calamus_caryotoides	Roystonea_regia)	(Phoenix_dactylifera	Serenoa_repens)))))	((Iriartea_deltoidea	Podococcus_barteri)	(Sclerosperma_profizianum	Orania_palindan))))))	Kingia_australis);
((((Reinhardtia_latisecta	Reinhardtia_paiewonskiana)	Attalea_speciosa)	(((((Oenocarpus_minor	Oenocarpus_bataua)	Prestoea_acuminata)	(Manicaria_saccifera	(Pelagodoxa_henryana	((Heterospathe_cagayanensis	(((Kentiopsis_piersoniorum	Burretiokentia_grandiflora)	(Veitchia_spiralis	Hydriastele_microspadix))	Dypsis_decaryi))	Dictyosperma_album))))	(Roystonea_regia	(Bactris_major	(Elaeis_oleifera	Elaeis_guineensis))))	((Leopoldinia_pulchra	(Reinhardtia_simplex	Reinhardtia_gracilis))	(((Nypa_fruticans	Pseudophoenix_vinifera)	((Geonoma_undata	(Sabal_domingensis	(Phoenix_dactylifera	Serenoa_repens)))	(Sclerosperma_profizianum	(Calamus_caryotoides	Orania_palindan))))	(Iriartea_deltoidea	Podococcus_barteri)))))	Kingia_australis);
(((Sclerosperma_profizianum	(Sabal_domingensis	(((Phoenix_dactylifera	Geonoma_undata)	(((Manicaria_saccifera	(Pelagodoxa_henryana	(((Oenocarpus_minor	Oenocarpus_bataua)	Prestoea_acuminata)	((Heterospathe_cagayanensis	(((Kentiopsis_piersoniorum	Burretiokentia_grandiflora)	(Veitchia_spiralis	Hydriastele_microspadix))	Dypsis_decaryi))	Dictyosperma_album))))	(((Attalea_speciosa	(Reinhardtia_latisecta	Reinhardtia_paiewonskiana))	(Bactris_major	(Elaeis_oleifera	Elaeis_guineensis)))	(Roystonea_regia	(Calamus_caryotoides	Podococcus_barteri))))	(Leopoldinia_pulchra	(Reinhardtia_simplex	Reinhardtia_gracilis))))	(Orania_palindan	(Nypa_fruticans	Pseudophoenix_vinifera)))))	(Iriartea_deltoidea	Serenoa_repens))	Kingia_australis);
((((Iriartea_deltoidea	Podococcus_barteri)	(Orania_palindan	Sclerosperma_profizianum))	((Nypa_fruticans	Pseudophoenix_vinifera)	((((Manicaria_saccifera	(((Oenocarpus_minor	Oenocarpus_bataua)	Prestoea_acuminata)	(Geonoma_undata	(Pelagodoxa_henryana	(((Veitchia_spiralis	Kentiopsis_piersoniorum)	(Burretiokentia_grandiflora	Hydriastele_microspadix))	((Dypsis_decaryi	Dictyosperma_album)	Heterospathe_cagayanensis))))))	(Sabal_domingensis	((Serenoa_repens	Roystonea_regia)	(Phoenix_dactylifera	Calamus_caryotoides))))	((Attalea_speciosa	(Reinhardtia_latisecta	Reinhardtia_paiewonskiana))	(Bactris_major	(Elaeis_oleifera	Elaeis_guineensis))))	(Leopoldinia_pulchra	(Reinhardtia_simplex	Reinhardtia_gracilis)))))	Kingia_australis);
(((Attalea_speciosa	(Reinhardtia_latisecta	Reinhardtia_paiewonskiana))	((Nypa_fruticans	Pseudophoenix_vinifera)	(((((((Dictyosperma_album	(Heterospathe_cagayanensis	((Dypsis_decaryi	(Kentiopsis_piersoniorum	Veitchia_spiralis))	(Burretiokentia_grandiflora	Hydriastele_microspadix))))	((Oenocarpus_minor	Oenocarpus_bataua)	Prestoea_acuminata))	(Manicaria_saccifera	Pelagodoxa_henryana))	((Phoenix_dactylifera	Geonoma_undata)	(Sabal_domingensis	Serenoa_repens)))	(Roystonea_regia	(Bactris_major	(Elaeis_oleifera	Elaeis_guineensis))))	(Leopoldinia_pulchra	(Reinhardtia_simplex	Reinhardtia_gracilis)))	((Iriartea_deltoidea	Podococcus_barteri)	(Orania_palindan	(Sclerosperma_profizianum	Calamus_caryotoides))))))	Kingia_australis);
((Sclerosperma_profizianum	(((((Calamus_caryotoides	Nypa_fruticans)	Pseudophoenix_vinifera)	((Sabal_domingensis	(Phoenix_dactylifera	Serenoa_repens))	((((Attalea_speciosa	(Reinhardtia_latisecta	Reinhardtia_paiewonskiana))	(Roystonea_regia	(Bactris_major	(Elaeis_oleifera	Elaeis_guineensis))))	(((Oenocarpus_minor	Oenocarpus_bataua)	Prestoea_acuminata)	((Geonoma_undata	(Manicaria_saccifera	Pelagodoxa_henryana))	((Dypsis_decaryi	((Hydriastele_microspadix	(Burretiokentia_grandiflora	Kentiopsis_piersoniorum))	(Heterospathe_cagayanensis	Veitchia_spiralis)))	Dictyosperma_album))))	(Leopoldinia_pulchra	(Reinhardtia_simplex	Reinhardtia_gracilis)))))	(Iriartea_deltoidea	Podococcus_barteri))	Orania_palindan))	Kingia_australis);
((Calamus_caryotoides	(Iriartea_deltoidea	((Phoenix_dactylifera	Serenoa_repens)	((((Podococcus_barteri	((((Oenocarpus_minor	Oenocarpus_bataua)	Prestoea_acuminata)	((Pelagodoxa_henryana	(Dypsis_decaryi	(Dictyosperma_album	(Heterospathe_cagayanensis	((Hydriastele_microspadix	Burretiokentia_grandiflora)	(Kentiopsis_piersoniorum	Veitchia_spiralis))))))	Manicaria_saccifera))	((Roystonea_regia	(Bactris_major	(Elaeis_oleifera	Elaeis_guineensis)))	(Attalea_speciosa	(Reinhardtia_latisecta	Reinhardtia_paiewonskiana)))))	(Leopoldinia_pulchra	(Reinhardtia_simplex	Reinhardtia_gracilis)))	Geonoma_undata)	((Nypa_fruticans	(Sabal_domingensis	Pseudophoenix_vinifera))	(Orania_palindan	Sclerosperma_profizianum))))))	Kingia_australis);
(((Calamus_caryotoides	Nypa_fruticans)	(Pseudophoenix_vinifera	((Orania_palindan	Sclerosperma_profizianum)	((Podococcus_barteri	Iriartea_deltoidea)	((((((Oenocarpus_minor	Oenocarpus_bataua)	Prestoea_acuminata)	((Pelagodoxa_henryana	(Heterospathe_cagayanensis	((Veitchia_spiralis	((Kentiopsis_piersoniorum	Burretiokentia_grandiflora)	Hydriastele_microspadix))	(Dictyosperma_album	Dypsis_decaryi))))	Manicaria_saccifera))	(((Bactris_major	(Elaeis_oleifera	Elaeis_guineensis))	(Attalea_speciosa	(Reinhardtia_latisecta	Reinhardtia_paiewonskiana)))	(Roystonea_regia	(Leopoldinia_pulchra	(Phoenix_dactylifera	(Reinhardtia_simplex	Reinhardtia_gracilis))))))	Geonoma_undata)	(Sabal_domingensis	Serenoa_repens))))))	Kingia_australis);
(((Attalea_speciosa	(Reinhardtia_latisecta	Reinhardtia_paiewonskiana))	((Bactris_major	(Elaeis_oleifera	Elaeis_guineensis))	(((((Oenocarpus_minor	Oenocarpus_bataua)	Prestoea_acuminata)	(Pelagodoxa_henryana	((((Veitchia_spiralis	Kentiopsis_piersoniorum)	(Burretiokentia_grandiflora	Hydriastele_microspadix))	Heterospathe_cagayanensis)	(Dypsis_decaryi	Dictyosperma_album))))	Manicaria_saccifera)	((Roystonea_regia	(Leopoldinia_pulchra	(Reinhardtia_simplex	Reinhardtia_gracilis)))	(((((Podococcus_barteri	Iriartea_deltoidea)	(Calamus_caryotoides	Nypa_fruticans))	Pseudophoenix_vinifera)	(Geonoma_undata	(Sclerosperma_profizianum	(Sabal_domingensis	(Phoenix_dactylifera	Serenoa_repens)))))	Orania_palindan)))))	Kingia_australis);
(((Roystonea_regia	(Leopoldinia_pulchra	(Phoenix_dactylifera	(Reinhardtia_gracilis	Reinhardtia_simplex))))	(((((((Heterospathe_cagayanensis	(Burretiokentia_grandiflora	Dictyosperma_album))	(Dypsis_decaryi	(Kentiopsis_piersoniorum	(Veitchia_spiralis	Hydriastele_microspadix))))	Pelagodoxa_henryana)	Manicaria_saccifera)	(Prestoea_acuminata	(Oenocarpus_minor	Oenocarpus_bataua)))	(Geonoma_undata	(((Bactris_major	(Elaeis_guineensis	Elaeis_oleifera))	(Sabal_domingensis	Serenoa_repens))	((Reinhardtia_latisecta	Reinhardtia_paiewonskiana)	Attalea_speciosa))))	((Calamus_caryotoides	(Orania_palindan	Sclerosperma_profizianum))	((Iriartea_deltoidea	Podococcus_barteri)	(Nypa_fruticans	Pseudophoenix_vinifera)))))	Kingia_australis);
(((Nypa_fruticans	Calamus_caryotoides)	((((Orania_palindan	Sclerosperma_profizianum)	(((Sabal_domingensis	((Reinhardtia_latisecta	Reinhardtia_paiewonskiana)	Attalea_speciosa))	(Bactris_major	(Elaeis_guineensis	Elaeis_oleifera)))	(((Geonoma_undata	((Podococcus_barteri	Roystonea_regia)	((((Dypsis_decaryi	((Kentiopsis_piersoniorum	(Veitchia_spiralis	Hydriastele_microspadix))	(Heterospathe_cagayanensis	(Burretiokentia_grandiflora	Dictyosperma_album))))	Pelagodoxa_henryana)	Manicaria_saccifera)	(Prestoea_acuminata	(Oenocarpus_minor	Oenocarpus_bataua)))))	(Phoenix_dactylifera	Serenoa_repens))	(Leopoldinia_pulchra	(Reinhardtia_gracilis	Reinhardtia_simplex)))))	Pseudophoenix_vinifera)	Iriartea_deltoidea))	Kingia_australis);
(((((((Reinhardtia_gracilis	Reinhardtia_simplex)	((Nypa_fruticans	Pseudophoenix_vinifera)	(Bactris_major	(Elaeis_guineensis	Elaeis_oleifera))))	(Sabal_domingensis	((Reinhardtia_latisecta	Reinhardtia_paiewonskiana)	Attalea_speciosa)))	(Orania_palindan	Sclerosperma_profizianum))	(Geonoma_undata	((Podococcus_barteri	Roystonea_regia)	(((((Dictyosperma_album	(Dypsis_decaryi	((Burretiokentia_grandiflora	Kentiopsis_piersoniorum)	(Veitchia_spiralis	Hydriastele_microspadix))))	Heterospathe_cagayanensis)	Pelagodoxa_henryana)	Manicaria_saccifera)	(Prestoea_acuminata	(Oenocarpus_minor	Oenocarpus_bataua))))))	(Iriartea_deltoidea	((Leopoldinia_pulchra	(Phoenix_dactylifera	Serenoa_repens))	Calamus_caryotoides)))	Kingia_australis);
((((Reinhardtia_latisecta	Reinhardtia_paiewonskiana)	Attalea_speciosa)	((Iriartea_deltoidea	Sclerosperma_profizianum)	((((Leopoldinia_pulchra	(Reinhardtia_gracilis	Reinhardtia_simplex))	((Bactris_major	(Elaeis_guineensis	Elaeis_oleifera))	(((Podococcus_barteri	Roystonea_regia)	(Manicaria_saccifera	((Prestoea_acuminata	(Oenocarpus_minor	Oenocarpus_bataua))	((Dypsis_decaryi	((Heterospathe_cagayanensis	(((Burretiokentia_grandiflora	Kentiopsis_piersoniorum)	Veitchia_spiralis)	Hydriastele_microspadix))	Dictyosperma_album))	Pelagodoxa_henryana))))	(Geonoma_undata	(Sabal_domingensis	((Phoenix_dactylifera	Serenoa_repens)	(Nypa_fruticans	Calamus_caryotoides)))))))	Orania_palindan)	Pseudophoenix_vinifera)))	Kingia_australis);
((Sclerosperma_profizianum	(((Calamus_caryotoides	Orania_palindan)	((Nypa_fruticans	Pseudophoenix_vinifera)	(((Leopoldinia_pulchra	(Reinhardtia_gracilis	Reinhardtia_simplex))	((Iriartea_deltoidea	Podococcus_barteri)	(((Roystonea_regia	((Reinhardtia_latisecta	Reinhardtia_paiewonskiana)	Attalea_speciosa))	(Bactris_major	(Elaeis_guineensis	Elaeis_oleifera)))	((Pelagodoxa_henryana	Manicaria_saccifera)	((Prestoea_acuminata	(Oenocarpus_minor	Oenocarpus_bataua))	((((Burretiokentia_grandiflora	Kentiopsis_piersoniorum)	(Veitchia_spiralis	Hydriastele_microspadix))	(Dypsis_decaryi	Heterospathe_cagayanensis))	Dictyosperma_album))))))	Geonoma_undata)))	(Sabal_domingensis	(Phoenix_dactylifera	Serenoa_repens))))	Kingia_australis);
(((Sclerosperma_profizianum	(Sabal_domingensis	Serenoa_repens))	((((Manicaria_saccifera	((Leopoldinia_pulchra	Geonoma_undata)	((((((Burretiokentia_grandiflora	(Veitchia_spiralis	Kentiopsis_piersoniorum))	Hydriastele_microspadix)	Heterospathe_cagayanensis)	Dictyosperma_album)	Dypsis_decaryi)	(Pelagodoxa_henryana	(Prestoea_acuminata	(Oenocarpus_minor	Oenocarpus_bataua))))))	((Reinhardtia_gracilis	Reinhardtia_simplex)	((((Reinhardtia_latisecta	Reinhardtia_paiewonskiana)	Attalea_speciosa)	((Phoenix_dactylifera	Bactris_major)	(Elaeis_guineensis	Elaeis_oleifera)))	((Calamus_caryotoides	Roystonea_regia)	(Iriartea_deltoidea	Podococcus_barteri)))))	Orania_palindan)	(Nypa_fruticans	Pseudophoenix_vinifera)))	Kingia_australis);
((Orania_palindan	((((Phoenix_dactylifera	Serenoa_repens)	Sclerosperma_profizianum)	((Sabal_domingensis	Nypa_fruticans)	Pseudophoenix_vinifera))	(((Bactris_major	(Elaeis_guineensis	Elaeis_oleifera))	(Manicaria_saccifera	(Geonoma_undata	((Prestoea_acuminata	(Oenocarpus_minor	Oenocarpus_bataua))	(((((Burretiokentia_grandiflora	Kentiopsis_piersoniorum)	(Hydriastele_microspadix	Veitchia_spiralis))	(Heterospathe_cagayanensis	Dictyosperma_album))	Dypsis_decaryi)	Pelagodoxa_henryana)))))	((Leopoldinia_pulchra	(Reinhardtia_gracilis	Reinhardtia_simplex))	(((Calamus_caryotoides	(Iriartea_deltoidea	Podococcus_barteri))	Roystonea_regia)	((Reinhardtia_latisecta	Reinhardtia_paiewonskiana)	Attalea_speciosa))))))	Kingia_australis);
((Orania_palindan	(((Nypa_fruticans	Pseudophoenix_vinifera)	((((Phoenix_dactylifera	Serenoa_repens)	Calamus_caryotoides)	(Manicaria_saccifera	(Geonoma_undata	((Prestoea_acuminata	(Oenocarpus_minor	Oenocarpus_bataua))	((Heterospathe_cagayanensis	((Dypsis_decaryi	Dictyosperma_album)	((Burretiokentia_grandiflora	(Veitchia_spiralis	Kentiopsis_piersoniorum))	Hydriastele_microspadix)))	Pelagodoxa_henryana)))))	((Roystonea_regia	(((Reinhardtia_latisecta	Reinhardtia_paiewonskiana)	(Sabal_domingensis	Attalea_speciosa))	(Bactris_major	(Elaeis_guineensis	Elaeis_oleifera))))	(Leopoldinia_pulchra	(Reinhardtia_gracilis	Reinhardtia_simplex)))))	(Sclerosperma_profizianum	(Podococcus_barteri	Iriartea_deltoidea))))	Kingia_australis);
(((Nypa_fruticans	Pseudophoenix_vinifera)	(((((Iriartea_deltoidea	Podococcus_barteri)	(((Reinhardtia_latisecta	Reinhardtia_paiewonskiana)	Attalea_speciosa)	(Bactris_major	(Elaeis_guineensis	Elaeis_oleifera))))	(Roystonea_regia	(Sabal_domingensis	((Phoenix_dactylifera	Serenoa_repens)	Calamus_caryotoides))))	((Leopoldinia_pulchra	(Reinhardtia_gracilis	Reinhardtia_simplex))	(Manicaria_saccifera	((Pelagodoxa_henryana	Geonoma_undata)	((Prestoea_acuminata	(Oenocarpus_minor	Oenocarpus_bataua))	(Heterospathe_cagayanensis	((Dypsis_decaryi	Dictyosperma_album)	((Burretiokentia_grandiflora	(Veitchia_spiralis	Kentiopsis_piersoniorum))	Hydriastele_microspadix))))))))	(Sclerosperma_profizianum	Orania_palindan)))	Kingia_australis);
((((Orania_palindan	(((Leopoldinia_pulchra	(Reinhardtia_gracilis	Reinhardtia_simplex))	((Phoenix_dactylifera	Geonoma_undata)	((Roystonea_regia	(Bactris_major	(Elaeis_guineensis	Elaeis_oleifera)))	((Prestoea_acuminata	(Oenocarpus_minor	Oenocarpus_bataua))	(Manicaria_saccifera	(Pelagodoxa_henryana	(Dypsis_decaryi	((((Veitchia_spiralis	Kentiopsis_piersoniorum)	(Hydriastele_microspadix	Burretiokentia_grandiflora))	Heterospathe_cagayanensis)	Dictyosperma_album))))))))	(Podococcus_barteri	((Sabal_domingensis	Serenoa_repens)	Sclerosperma_profizianum))))	((Iriartea_deltoidea	(Calamus_caryotoides	Nypa_fruticans))	Pseudophoenix_vinifera))	((Reinhardtia_latisecta	Reinhardtia_paiewonskiana)	Attalea_speciosa))	Kingia_australis);
((Calamus_caryotoides	((Nypa_fruticans	Pseudophoenix_vinifera)	((((Manicaria_saccifera	(((Oenocarpus_minor	Oenocarpus_bataua)	Prestoea_acuminata)	(Pelagodoxa_henryana	((Dypsis_decaryi	(Veitchia_spiralis	(Burretiokentia_grandiflora	Kentiopsis_piersoniorum)))	(Heterospathe_cagayanensis	(Hydriastele_microspadix	Dictyosperma_album))))))	((Leopoldinia_pulchra	Geonoma_undata)	(((((Reinhardtia_latisecta	Sabal_domingensis)	Attalea_speciosa)	Reinhardtia_paiewonskiana)	(Bactris_major	(Elaeis_guineensis	Elaeis_oleifera)))	((Serenoa_repens	Phoenix_dactylifera)	Roystonea_regia))))	(Reinhardtia_gracilis	Reinhardtia_simplex))	((Sclerosperma_profizianum	Orania_palindan)	(Iriartea_deltoidea	Podococcus_barteri)))))	Kingia_australis);
(((Podococcus_barteri	(Iriartea_deltoidea	Calamus_caryotoides))	((Nypa_fruticans	Pseudophoenix_vinifera)	((((((Phoenix_dactylifera	Geonoma_undata)	(Manicaria_saccifera	((((Oenocarpus_minor	Oenocarpus_bataua)	Prestoea_acuminata)	((Dypsis_decaryi	((Heterospathe_cagayanensis	Veitchia_spiralis)	(Hydriastele_microspadix	(Burretiokentia_grandiflora	Kentiopsis_piersoniorum))))	Dictyosperma_album))	Pelagodoxa_henryana)))	((Serenoa_repens	Roystonea_regia)	((Attalea_speciosa	(Reinhardtia_latisecta	Reinhardtia_paiewonskiana))	Sabal_domingensis)))	(Leopoldinia_pulchra	(Reinhardtia_gracilis	Reinhardtia_simplex)))	(Bactris_major	(Elaeis_guineensis	Elaeis_oleifera)))	(Sclerosperma_profizianum	Orania_palindan))))	Kingia_australis);
((((Podococcus_barteri	Iriartea_deltoidea)	(Sclerosperma_profizianum	((Orania_palindan	(Leopoldinia_pulchra	(Reinhardtia_gracilis	Reinhardtia_simplex)))	(((((Attalea_speciosa	(Reinhardtia_latisecta	Reinhardtia_paiewonskiana))	Sabal_domingensis)	(Bactris_major	(Elaeis_guineensis	Elaeis_oleifera)))	(Geonoma_undata	(Roystonea_regia	(((Oenocarpus_minor	Oenocarpus_bataua)	Prestoea_acuminata)	(Manicaria_saccifera	(Pelagodoxa_henryana	(Heterospathe_cagayanensis	(Dictyosperma_album	(Dypsis_decaryi	((Veitchia_spiralis	(Burretiokentia_grandiflora	Kentiopsis_piersoniorum))	Hydriastele_microspadix))))))))))	(Phoenix_dactylifera	Serenoa_repens)))))	(Calamus_caryotoides	(Nypa_fruticans	Pseudophoenix_vinifera)))	Kingia_australis);
((((Nypa_fruticans	Calamus_caryotoides)	(((((Podococcus_barteri	Iriartea_deltoidea)	Sclerosperma_profizianum)	Orania_palindan)	((((Phoenix_dactylifera	Bactris_major)	(Elaeis_guineensis	Elaeis_oleifera))	(Geonoma_undata	(((Sabal_domingensis	Serenoa_repens)	Roystonea_regia)	((Manicaria_saccifera	Pelagodoxa_henryana)	(((Oenocarpus_minor	Oenocarpus_bataua)	Prestoea_acuminata)	((Dypsis_decaryi	((Burretiokentia_grandiflora	Kentiopsis_piersoniorum)	(Hydriastele_microspadix	Veitchia_spiralis)))	(Heterospathe_cagayanensis	Dictyosperma_album)))))))	(Leopoldinia_pulchra	(Reinhardtia_gracilis	Reinhardtia_simplex))))	Pseudophoenix_vinifera))	(Attalea_speciosa	(Reinhardtia_latisecta	Reinhardtia_paiewonskiana)))	Kingia_australis);
((Pseudophoenix_vinifera	(((((Attalea_speciosa	(Reinhardtia_latisecta	Reinhardtia_paiewonskiana))	Nypa_fruticans)	(Calamus_caryotoides	Podococcus_barteri))	((Sclerosperma_profizianum	Orania_palindan)	((Roystonea_regia	(Bactris_major	(Elaeis_guineensis	Elaeis_oleifera)))	(((Sabal_domingensis	(Phoenix_dactylifera	Serenoa_repens))	(((Manicaria_saccifera	Pelagodoxa_henryana)	(((Oenocarpus_minor	Oenocarpus_bataua)	Prestoea_acuminata)	(Dictyosperma_album	((Dypsis_decaryi	(Veitchia_spiralis	((Burretiokentia_grandiflora	Kentiopsis_piersoniorum)	Hydriastele_microspadix)))	Heterospathe_cagayanensis))))	Geonoma_undata))	(Leopoldinia_pulchra	(Reinhardtia_gracilis	Reinhardtia_simplex))))))	Iriartea_deltoidea))	Kingia_australis);
((Orania_palindan	((((((Attalea_speciosa	(Reinhardtia_latisecta	Reinhardtia_paiewonskiana))	(((Manicaria_saccifera	Pelagodoxa_henryana)	((((Burretiokentia_grandiflora	Kentiopsis_piersoniorum)	(Hydriastele_microspadix	Veitchia_spiralis))	(Heterospathe_cagayanensis	(Dypsis_decaryi	Dictyosperma_album)))	((Oenocarpus_minor	Oenocarpus_bataua)	Prestoea_acuminata)))	(Bactris_major	(Elaeis_guineensis	Elaeis_oleifera))))	(Geonoma_undata	(Roystonea_regia	(Leopoldinia_pulchra	(Reinhardtia_gracilis	Reinhardtia_simplex)))))	(Calamus_caryotoides	(Sabal_domingensis	(Phoenix_dactylifera	Serenoa_repens))))	(Pseudophoenix_vinifera	Nypa_fruticans))	(Sclerosperma_profizianum	(Podococcus_barteri	Iriartea_deltoidea))))	Kingia_australis);
(((Pseudophoenix_vinifera	Nypa_fruticans)	(((((Manicaria_saccifera	((Pelagodoxa_henryana	((((Hydriastele_microspadix	Burretiokentia_grandiflora)	(Kentiopsis_piersoniorum	Veitchia_spiralis))	(Dypsis_decaryi	Dictyosperma_album))	Heterospathe_cagayanensis))	((Oenocarpus_minor	Oenocarpus_bataua)	Prestoea_acuminata)))	((Sabal_domingensis	(Attalea_speciosa	(Reinhardtia_latisecta	Reinhardtia_paiewonskiana)))	(Bactris_major	(Elaeis_guineensis	Elaeis_oleifera))))	((((Roystonea_regia	Podococcus_barteri)	Iriartea_deltoidea)	Calamus_caryotoides)	(Leopoldinia_pulchra	(Reinhardtia_gracilis	Reinhardtia_simplex))))	((Phoenix_dactylifera	Geonoma_undata)	Serenoa_repens))	(Orania_palindan	Sclerosperma_profizianum)))	Kingia_australis);
(((((Geonoma_undata	(((Roystonea_regia	Calamus_caryotoides)	Iriartea_deltoidea)	(Phoenix_dactylifera	Serenoa_repens)))	((((Sabal_domingensis	Pseudophoenix_vinifera)	Nypa_fruticans)	Podococcus_barteri)	(Orania_palindan	Sclerosperma_profizianum)))	(((Pelagodoxa_henryana	Manicaria_saccifera)	((Dictyosperma_album	(Heterospathe_cagayanensis	(Dypsis_decaryi	(Kentiopsis_piersoniorum	((Hydriastele_microspadix	Burretiokentia_grandiflora)	Veitchia_spiralis)))))	((Oenocarpus_minor	Oenocarpus_bataua)	Prestoea_acuminata)))	((Attalea_speciosa	(Reinhardtia_latisecta	Reinhardtia_paiewonskiana))	(Bactris_major	(Elaeis_guineensis	Elaeis_oleifera)))))	(Leopoldinia_pulchra	(Reinhardtia_gracilis	Reinhardtia_simplex)))	Kingia_australis);
((Iriartea_deltoidea	((Calamus_caryotoides	(Phoenix_dactylifera	Serenoa_repens))	((((((Manicaria_saccifera	(((((Burretiokentia_grandiflora	(Kentiopsis_piersoniorum	Veitchia_spiralis))	Hydriastele_microspadix)	((Dictyosperma_album	Dypsis_decaryi)	Heterospathe_cagayanensis))	((Oenocarpus_minor	Oenocarpus_bataua)	Prestoea_acuminata))	Pelagodoxa_henryana))	((Roystonea_regia	(Bactris_major	(Elaeis_guineensis	Elaeis_oleifera)))	(Attalea_speciosa	(Reinhardtia_latisecta	Reinhardtia_paiewonskiana))))	(Leopoldinia_pulchra	(Reinhardtia_gracilis	Reinhardtia_simplex)))	Geonoma_undata)	(((Sabal_domingensis	Pseudophoenix_vinifera)	Nypa_fruticans)	Podococcus_barteri))	(Orania_palindan	Sclerosperma_profizianum))))	Kingia_australis);
((((Sabal_domingensis	Attalea_speciosa)	(Reinhardtia_latisecta	Reinhardtia_paiewonskiana))	(((Sclerosperma_profizianum	((((Phoenix_dactylifera	Serenoa_repens)	Geonoma_undata)	((Nypa_fruticans	Calamus_caryotoides)	(Podococcus_barteri	Iriartea_deltoidea)))	Pseudophoenix_vinifera))	Orania_palindan)	(((((Oenocarpus_minor	Oenocarpus_bataua)	Prestoea_acuminata)	((Dypsis_decaryi	((Heterospathe_cagayanensis	((Kentiopsis_piersoniorum	Veitchia_spiralis)	(Hydriastele_microspadix	Burretiokentia_grandiflora)))	Dictyosperma_album))	(Pelagodoxa_henryana	Manicaria_saccifera)))	(Roystonea_regia	(Bactris_major	(Elaeis_guineensis	Elaeis_oleifera))))	(Leopoldinia_pulchra	(Reinhardtia_gracilis	Reinhardtia_simplex)))))	Kingia_australis);
((Calamus_caryotoides	(((((Sclerosperma_profizianum	Orania_palindan)	Podococcus_barteri)	(((Sabal_domingensis	((Reinhardtia_latisecta	Reinhardtia_paiewonskiana)	Attalea_speciosa))	(Geonoma_undata	(((Reinhardtia_simplex	Reinhardtia_gracilis)	Leopoldinia_pulchra)	((Bactris_major	(Elaeis_guineensis	Elaeis_oleifera))	(Manicaria_saccifera	((((Heterospathe_cagayanensis	((Hydriastele_microspadix	Burretiokentia_grandiflora)	(Veitchia_spiralis	Kentiopsis_piersoniorum)))	Dictyosperma_album)	Dypsis_decaryi)	Pelagodoxa_henryana))))))	(((Phoenix_dactylifera	Serenoa_repens)	Roystonea_regia)	(Prestoea_acuminata	(Oenocarpus_bataua	Oenocarpus_minor)))))	(Nypa_fruticans	Pseudophoenix_vinifera))	Iriartea_deltoidea))	Kingia_australis);
((Nypa_fruticans	((Pseudophoenix_vinifera	((Podococcus_barteri	Iriartea_deltoidea)	(Sclerosperma_profizianum	(((((Roystonea_regia	((Phoenix_dactylifera	(Reinhardtia_simplex	Reinhardtia_gracilis))	Leopoldinia_pulchra))	(((Pelagodoxa_henryana	Geonoma_undata)	(((Dypsis_decaryi	(Veitchia_spiralis	(Kentiopsis_piersoniorum	Hydriastele_microspadix)))	((Burretiokentia_grandiflora	Dictyosperma_album)	(Prestoea_acuminata	(Oenocarpus_bataua	Oenocarpus_minor))))	Heterospathe_cagayanensis))	Manicaria_saccifera))	(((Reinhardtia_latisecta	Reinhardtia_paiewonskiana)	Attalea_speciosa)	(Bactris_major	(Elaeis_guineensis	Elaeis_oleifera))))	(Sabal_domingensis	Serenoa_repens))	Orania_palindan))))	Calamus_caryotoides))	Kingia_australis);
(((Nypa_fruticans	Pseudophoenix_vinifera)	((((Roystonea_regia	Podococcus_barteri)	Calamus_caryotoides)	Iriartea_deltoidea)	(((((Reinhardtia_simplex	Reinhardtia_gracilis)	Leopoldinia_pulchra)	(((((Reinhardtia_latisecta	Reinhardtia_paiewonskiana)	Attalea_speciosa)	(Bactris_major	(Elaeis_guineensis	Elaeis_oleifera)))	((((Dictyosperma_album	(Heterospathe_cagayanensis	(Dypsis_decaryi	(Veitchia_spiralis	(Kentiopsis_piersoniorum	(Burretiokentia_grandiflora	Hydriastele_microspadix))))))	Pelagodoxa_henryana)	Manicaria_saccifera)	(Prestoea_acuminata	(Oenocarpus_bataua	Oenocarpus_minor))))	Geonoma_undata))	(Sclerosperma_profizianum	(Sabal_domingensis	(Phoenix_dactylifera	Serenoa_repens))))	Orania_palindan)))	Kingia_australis);
((((Reinhardtia_latisecta	Reinhardtia_paiewonskiana)	Attalea_speciosa)	(Pseudophoenix_vinifera	(((Orania_palindan	((Nypa_fruticans	Calamus_caryotoides)	Sclerosperma_profizianum))	(((Reinhardtia_simplex	Reinhardtia_gracilis)	Leopoldinia_pulchra)	(((Bactris_major	(Elaeis_guineensis	Elaeis_oleifera))	(Manicaria_saccifera	((Prestoea_acuminata	(Oenocarpus_bataua	Oenocarpus_minor))	(((Dictyosperma_album	((Veitchia_spiralis	((Kentiopsis_piersoniorum	Burretiokentia_grandiflora)	Hydriastele_microspadix))	Dypsis_decaryi))	Heterospathe_cagayanensis)	Pelagodoxa_henryana))))	(Roystonea_regia	(Iriartea_deltoidea	Podococcus_barteri)))))	((Phoenix_dactylifera	Geonoma_undata)	(Sabal_domingensis	Serenoa_repens)))))	Kingia_australis);
((Sclerosperma_profizianum	((Phoenix_dactylifera	Serenoa_repens)	((Nypa_fruticans	Pseudophoenix_vinifera)	(Orania_palindan	(((((Sabal_domingensis	Calamus_caryotoides)	(Reinhardtia_paiewonskiana	Attalea_speciosa))	(Roystonea_regia	(Iriartea_deltoidea	Podococcus_barteri)))	(Bactris_major	(Elaeis_guineensis	Elaeis_oleifera)))	(((Manicaria_saccifera	(((Dypsis_decaryi	(Dictyosperma_album	(Heterospathe_cagayanensis	((Veitchia_spiralis	Kentiopsis_piersoniorum)	(Burretiokentia_grandiflora	Hydriastele_microspadix)))))	(Prestoea_acuminata	(Oenocarpus_bataua	Oenocarpus_minor)))	(Reinhardtia_latisecta	Pelagodoxa_henryana)))	Geonoma_undata)	((Reinhardtia_simplex	Reinhardtia_gracilis)	Leopoldinia_pulchra)))))))	Kingia_australis);
(((Orania_palindan	Sclerosperma_profizianum)	(((((Iriartea_deltoidea	(Phoenix_dactylifera	Serenoa_repens))	(Roystonea_regia	(Calamus_caryotoides	Podococcus_barteri)))	(Geonoma_undata	(Sabal_domingensis	((Reinhardtia_latisecta	Reinhardtia_paiewonskiana)	Attalea_speciosa))))	(Bactris_major	(Elaeis_guineensis	Elaeis_oleifera)))	((Manicaria_saccifera	(Prestoea_acuminata	((Pelagodoxa_henryana	(Oenocarpus_bataua	Oenocarpus_minor))	(Dypsis_decaryi	((((Kentiopsis_piersoniorum	Burretiokentia_grandiflora)	(Hydriastele_microspadix	Veitchia_spiralis))	Heterospathe_cagayanensis)	Dictyosperma_album)))))	(((Reinhardtia_simplex	Reinhardtia_gracilis)	Leopoldinia_pulchra)	(Nypa_fruticans	Pseudophoenix_vinifera)))))	Kingia_australis);
(((((((Reinhardtia_latisecta	Reinhardtia_paiewonskiana)	Attalea_speciosa)	((((Nypa_fruticans	Pseudophoenix_vinifera)	(Bactris_major	(Elaeis_guineensis	Elaeis_oleifera)))	(((Iriartea_deltoidea	Reinhardtia_simplex)	Reinhardtia_gracilis)	Leopoldinia_pulchra))	(Manicaria_saccifera	(((Heterospathe_cagayanensis	(((Veitchia_spiralis	Kentiopsis_piersoniorum)	Burretiokentia_grandiflora)	Hydriastele_microspadix))	(Dypsis_decaryi	Dictyosperma_album))	Pelagodoxa_henryana))))	(Prestoea_acuminata	(((Sabal_domingensis	Serenoa_repens)	(Phoenix_dactylifera	Geonoma_undata))	((Oenocarpus_bataua	Oenocarpus_minor)	(Roystonea_regia	(Calamus_caryotoides	Podococcus_barteri))))))	Orania_palindan)	Sclerosperma_profizianum)	Kingia_australis);
((((Reinhardtia_paiewonskiana	(Reinhardtia_latisecta	Attalea_speciosa))	((Nypa_fruticans	Pseudophoenix_vinifera)	(((Bactris_major	(Elaeis_guineensis	Elaeis_oleifera))	(((Reinhardtia_simplex	Reinhardtia_gracilis)	Leopoldinia_pulchra)	((((Sclerosperma_profizianum	((Calamus_caryotoides	Serenoa_repens)	(Roystonea_regia	Sabal_domingensis)))	Podococcus_barteri)	(Phoenix_dactylifera	Geonoma_undata))	((Prestoea_acuminata	(Oenocarpus_bataua	Oenocarpus_minor))	(Manicaria_saccifera	((((Heterospathe_cagayanensis	Dictyosperma_album)	(((Veitchia_spiralis	Kentiopsis_piersoniorum)	Burretiokentia_grandiflora)	Hydriastele_microspadix))	Dypsis_decaryi)	Pelagodoxa_henryana))))))	Orania_palindan)))	Iriartea_deltoidea)	Kingia_australis);
(((((Reinhardtia_latisecta	Reinhardtia_paiewonskiana)	Attalea_speciosa)	((Podococcus_barteri	((Reinhardtia_simplex	Reinhardtia_gracilis)	(((Bactris_major	(Elaeis_guineensis	Elaeis_oleifera))	(((((Roystonea_regia	Calamus_caryotoides)	(Phoenix_dactylifera	Serenoa_repens))	Sabal_domingensis)	Geonoma_undata)	((Prestoea_acuminata	(Oenocarpus_bataua	Oenocarpus_minor))	(Manicaria_saccifera	(((Dictyosperma_album	((Veitchia_spiralis	(Kentiopsis_piersoniorum	(Burretiokentia_grandiflora	Hydriastele_microspadix)))	Dypsis_decaryi))	Heterospathe_cagayanensis)	Pelagodoxa_henryana)))))	(Leopoldinia_pulchra	Orania_palindan))))	(Sclerosperma_profizianum	(Nypa_fruticans	Pseudophoenix_vinifera))))	Iriartea_deltoidea)	Kingia_australis);
(((Orania_palindan	Sclerosperma_profizianum)	(((Nypa_fruticans	Pseudophoenix_vinifera)	(((Geonoma_undata	((Prestoea_acuminata	(Oenocarpus_bataua	Oenocarpus_minor))	(Pelagodoxa_henryana	(Manicaria_saccifera	(((Hydriastele_microspadix	Dictyosperma_album)	(((Veitchia_spiralis	Kentiopsis_piersoniorum)	Dypsis_decaryi)	Burretiokentia_grandiflora))	Heterospathe_cagayanensis)))))	((((Attalea_speciosa	(Reinhardtia_latisecta	Reinhardtia_paiewonskiana))	Sabal_domingensis)	(Bactris_major	(Elaeis_guineensis	Elaeis_oleifera)))	(((Phoenix_dactylifera	Roystonea_regia)	Calamus_caryotoides)	Serenoa_repens)))	(Leopoldinia_pulchra	(Reinhardtia_simplex	Reinhardtia_gracilis))))	(Podococcus_barteri	Iriartea_deltoidea)))	Kingia_australis);
((((((((Podococcus_barteri	Roystonea_regia)	(((Phoenix_dactylifera	Reinhardtia_simplex)	Reinhardtia_gracilis)	Leopoldinia_pulchra))	(((Sabal_domingensis	(Attalea_speciosa	(Reinhardtia_latisecta	Reinhardtia_paiewonskiana)))	(Bactris_major	(Elaeis_guineensis	Elaeis_oleifera)))	(((Geonoma_undata	(Pelagodoxa_henryana	((((Hydriastele_microspadix	(Veitchia_spiralis	(Kentiopsis_piersoniorum	Burretiokentia_grandiflora)))	Heterospathe_cagayanensis)	Dypsis_decaryi)	Dictyosperma_album)))	(Prestoea_acuminata	(Oenocarpus_minor	Oenocarpus_bataua)))	Manicaria_saccifera)))	((Nypa_fruticans	Calamus_caryotoides)	(Sclerosperma_profizianum	Orania_palindan)))	Pseudophoenix_vinifera)	Iriartea_deltoidea)	Serenoa_repens)	Kingia_australis);
((((((((((((Dypsis_decaryi	(Dictyosperma_album	((Heterospathe_cagayanensis	Phoenix_dactylifera)	(Veitchia_spiralis	((Kentiopsis_piersoniorum	Burretiokentia_grandiflora)	Hydriastele_microspadix)))))	(Prestoea_acuminata	(Oenocarpus_minor	Oenocarpus_bataua)))	(Pelagodoxa_henryana	Manicaria_saccifera))	(Podococcus_barteri	Roystonea_regia))	((Reinhardtia_gracilis	Reinhardtia_simplex)	Leopoldinia_pulchra))	Geonoma_undata)	(Bactris_major	(Elaeis_guineensis	Elaeis_oleifera)))	(Calamus_caryotoides	(Sclerosperma_profizianum	Orania_palindan)))	((Sabal_domingensis	(Attalea_speciosa	(Reinhardtia_latisecta	Reinhardtia_paiewonskiana)))	(Nypa_fruticans	Pseudophoenix_vinifera)))	Iriartea_deltoidea)	Serenoa_repens)	Kingia_australis);
(((Nypa_fruticans	Pseudophoenix_vinifera)	((((Attalea_speciosa	Reinhardtia_paiewonskiana)	(Calamus_caryotoides	(Iriartea_deltoidea	(Reinhardtia_latisecta	(Podococcus_barteri	Roystonea_regia)))))	(((Bactris_major	(Elaeis_guineensis	Elaeis_oleifera))	((Geonoma_undata	((((Dypsis_decaryi	(Veitchia_spiralis	((Kentiopsis_piersoniorum	Burretiokentia_grandiflora)	Hydriastele_microspadix)))	Heterospathe_cagayanensis)	Dictyosperma_album)	(Pelagodoxa_henryana	(Prestoea_acuminata	(Oenocarpus_minor	Oenocarpus_bataua)))))	Manicaria_saccifera))	((Reinhardtia_gracilis	Reinhardtia_simplex)	Leopoldinia_pulchra)))	((Sclerosperma_profizianum	(Sabal_domingensis	(Phoenix_dactylifera	Serenoa_repens)))	Orania_palindan)))	Kingia_australis);
(((Attalea_speciosa	(Reinhardtia_latisecta	Reinhardtia_paiewonskiana))	(((((Iriartea_deltoidea	Podococcus_barteri)	(Nypa_fruticans	Pseudophoenix_vinifera))	(Orania_palindan	((Roystonea_regia	(Bactris_major	(Elaeis_guineensis	Elaeis_oleifera)))	(((Prestoea_acuminata	(Oenocarpus_minor	Oenocarpus_bataua))	((Pelagodoxa_henryana	(Heterospathe_cagayanensis	((Dictyosperma_album	Dypsis_decaryi)	((Kentiopsis_piersoniorum	Burretiokentia_grandiflora)	(Hydriastele_microspadix	Veitchia_spiralis)))))	Geonoma_undata))	Manicaria_saccifera))))	(Reinhardtia_simplex	(Leopoldinia_pulchra	Reinhardtia_gracilis)))	(Sclerosperma_profizianum	(Calamus_caryotoides	(Sabal_domingensis	(Phoenix_dactylifera	Serenoa_repens))))))	Kingia_australis);
(((Attalea_speciosa	(Reinhardtia_latisecta	Reinhardtia_paiewonskiana))	((((Nypa_fruticans	Pseudophoenix_vinifera)	(Sclerosperma_profizianum	Orania_palindan))	((Bactris_major	(Elaeis_guineensis	Elaeis_oleifera))	(((Prestoea_acuminata	(Oenocarpus_minor	Oenocarpus_bataua))	((Pelagodoxa_henryana	((Veitchia_spiralis	Dypsis_decaryi)	((((Kentiopsis_piersoniorum	Burretiokentia_grandiflora)	Hydriastele_microspadix)	Dictyosperma_album)	Heterospathe_cagayanensis)))	Manicaria_saccifera))	(Sabal_domingensis	(((Iriartea_deltoidea	(Leopoldinia_pulchra	Calamus_caryotoides))	(Phoenix_dactylifera	Serenoa_repens))	Geonoma_undata)))))	((Roystonea_regia	Podococcus_barteri)	(Reinhardtia_simplex	Reinhardtia_gracilis))))	Kingia_australis);
((Orania_palindan	(((((((Sabal_domingensis	((Reinhardtia_latisecta	Reinhardtia_paiewonskiana)	Attalea_speciosa))	((Roystonea_regia	(Phoenix_dactylifera	Serenoa_repens))	(Leopoldinia_pulchra	(Bactris_major	(Elaeis_guineensis	Elaeis_oleifera)))))	(((Pelagodoxa_henryana	(Dypsis_decaryi	((((Veitchia_spiralis	Kentiopsis_piersoniorum)	(Burretiokentia_grandiflora	Hydriastele_microspadix))	Heterospathe_cagayanensis)	Dictyosperma_album)))	(Geonoma_undata	(Prestoea_acuminata	(Oenocarpus_minor	Oenocarpus_bataua))))	Manicaria_saccifera))	(Reinhardtia_simplex	Reinhardtia_gracilis))	((Iriartea_deltoidea	Calamus_caryotoides)	(Nypa_fruticans	Pseudophoenix_vinifera)))	Podococcus_barteri)	Sclerosperma_profizianum))	Kingia_australis);
((Orania_palindan	(((((((Roystonea_regia	(Sabal_domingensis	(Phoenix_dactylifera	Serenoa_repens)))	(((Reinhardtia_latisecta	Reinhardtia_paiewonskiana)	Attalea_speciosa)	(Bactris_major	(Elaeis_guineensis	Elaeis_oleifera))))	(((Pelagodoxa_henryana	((((Veitchia_spiralis	Kentiopsis_piersoniorum)	(Burretiokentia_grandiflora	Hydriastele_microspadix))	(Dictyosperma_album	Dypsis_decaryi))	Heterospathe_cagayanensis))	(Geonoma_undata	(Prestoea_acuminata	(Oenocarpus_minor	Oenocarpus_bataua))))	Manicaria_saccifera))	(Leopoldinia_pulchra	(Reinhardtia_simplex	Reinhardtia_gracilis)))	(Nypa_fruticans	Pseudophoenix_vinifera))	(Iriartea_deltoidea	(Calamus_caryotoides	Podococcus_barteri)))	Sclerosperma_profizianum))	Kingia_australis);
((Calamus_caryotoides	(((((Sclerosperma_profizianum	Orania_palindan)	Podococcus_barteri)	((((Roystonea_regia	(((Reinhardtia_latisecta	Reinhardtia_paiewonskiana)	Attalea_speciosa)	(Bactris_major	(Elaeis_guineensis	Elaeis_oleifera))))	(((Prestoea_acuminata	(Oenocarpus_minor	Oenocarpus_bataua))	((Pelagodoxa_henryana	(Dypsis_decaryi	(Dictyosperma_album	(Heterospathe_cagayanensis	(Kentiopsis_piersoniorum	((Burretiokentia_grandiflora	Hydriastele_microspadix)	Veitchia_spiralis))))))	Geonoma_undata))	Manicaria_saccifera))	(Leopoldinia_pulchra	(Reinhardtia_simplex	Reinhardtia_gracilis)))	(Sabal_domingensis	(Phoenix_dactylifera	Serenoa_repens))))	(Nypa_fruticans	Pseudophoenix_vinifera))	Iriartea_deltoidea))	Kingia_australis);
((Calamus_caryotoides	((((Sclerosperma_profizianum	Orania_palindan)	Podococcus_barteri)	(((Leopoldinia_pulchra	(Reinhardtia_simplex	Reinhardtia_gracilis))	((((Reinhardtia_latisecta	Reinhardtia_paiewonskiana)	Attalea_speciosa)	(Bactris_major	(Elaeis_guineensis	Elaeis_oleifera)))	(Roystonea_regia	(Iriartea_deltoidea	(Phoenix_dactylifera	Serenoa_repens)))))	(((Prestoea_acuminata	(Oenocarpus_minor	Oenocarpus_bataua))	((Dictyosperma_album	(Heterospathe_cagayanensis	(Burretiokentia_grandiflora	((Dypsis_decaryi	(Veitchia_spiralis	Kentiopsis_piersoniorum))	Hydriastele_microspadix))))	(Manicaria_saccifera	Pelagodoxa_henryana)))	Geonoma_undata)))	((Sabal_domingensis	Nypa_fruticans)	Pseudophoenix_vinifera)))	Kingia_australis);
(((((Nypa_fruticans	Calamus_caryotoides)	Pseudophoenix_vinifera)	((Orania_palindan	((Leopoldinia_pulchra	(Reinhardtia_simplex	Reinhardtia_gracilis))	((Roystonea_regia	(Bactris_major	(Elaeis_guineensis	Elaeis_oleifera)))	((Sabal_domingensis	(Phoenix_dactylifera	Serenoa_repens))	((((Prestoea_acuminata	(Oenocarpus_minor	Oenocarpus_bataua))	(((((Veitchia_spiralis	(Dypsis_decaryi	Kentiopsis_piersoniorum))	(Hydriastele_microspadix	Burretiokentia_grandiflora))	Heterospathe_cagayanensis)	Dictyosperma_album)	Pelagodoxa_henryana))	Geonoma_undata)	Manicaria_saccifera)))))	((Iriartea_deltoidea	Podococcus_barteri)	Sclerosperma_profizianum)))	((Reinhardtia_latisecta	Reinhardtia_paiewonskiana)	Attalea_speciosa))	Kingia_australis);
(((Calamus_caryotoides	Serenoa_repens)	((Sclerosperma_profizianum	(((Podococcus_barteri	(Nypa_fruticans	Pseudophoenix_vinifera))	(((Phoenix_dactylifera	Roystonea_regia)	(Leopoldinia_pulchra	(Reinhardtia_gracilis	Reinhardtia_simplex)))	(((Sabal_domingensis	((Reinhardtia_latisecta	Reinhardtia_paiewonskiana)	Attalea_speciosa))	((Prestoea_acuminata	(Oenocarpus_minor	Oenocarpus_bataua))	(((((Hydriastele_microspadix	(Kentiopsis_piersoniorum	Burretiokentia_grandiflora))	(Heterospathe_cagayanensis	Veitchia_spiralis))	Dypsis_decaryi)	Dictyosperma_album)	Geonoma_undata)))	(Manicaria_saccifera	(Pelagodoxa_henryana	((Elaeis_guineensis	Elaeis_oleifera)	Bactris_major))))))	Orania_palindan))	Iriartea_deltoidea))	Kingia_australis);
((Sclerosperma_profizianum	((Sabal_domingensis	(Phoenix_dactylifera	Serenoa_repens))	(((((Reinhardtia_latisecta	Iriartea_deltoidea)	((Reinhardtia_paiewonskiana	Attalea_speciosa)	(Nypa_fruticans	Pseudophoenix_vinifera)))	((((Calamus_caryotoides	Podococcus_barteri)	Roystonea_regia)	(Leopoldinia_pulchra	(Reinhardtia_gracilis	Reinhardtia_simplex)))	Orania_palindan))	((Elaeis_guineensis	Elaeis_oleifera)	Bactris_major))	(Manicaria_saccifera	(Geonoma_undata	((Prestoea_acuminata	(Oenocarpus_minor	Oenocarpus_bataua))	(Pelagodoxa_henryana	((Dictyosperma_album	Dypsis_decaryi)	((Heterospathe_cagayanensis	Veitchia_spiralis)	(Burretiokentia_grandiflora	(Hydriastele_microspadix	Kentiopsis_piersoniorum)))))))))))	Kingia_australis);
(((((Orania_palindan	(((Elaeis_guineensis	Elaeis_oleifera)	Bactris_major)	((Geonoma_undata	(Sclerosperma_profizianum	(Sabal_domingensis	(Phoenix_dactylifera	Serenoa_repens))))	(((((Prestoea_acuminata	(Oenocarpus_minor	Oenocarpus_bataua))	((Dictyosperma_album	(((Kentiopsis_piersoniorum	Burretiokentia_grandiflora)	(Hydriastele_microspadix	Veitchia_spiralis))	Dypsis_decaryi))	Heterospathe_cagayanensis))	Pelagodoxa_henryana)	Manicaria_saccifera)	((Reinhardtia_latisecta	Reinhardtia_paiewonskiana)	Attalea_speciosa)))))	(Nypa_fruticans	Pseudophoenix_vinifera))	((Calamus_caryotoides	(Iriartea_deltoidea	Podococcus_barteri))	Roystonea_regia))	(Leopoldinia_pulchra	(Reinhardtia_gracilis	Reinhardtia_simplex)))	Kingia_australis);
(((Reinhardtia_paiewonskiana	(Attalea_speciosa	(Reinhardtia_latisecta	Sabal_domingensis)))	((((Sclerosperma_profizianum	(Phoenix_dactylifera	Serenoa_repens))	((Prestoea_acuminata	(Oenocarpus_minor	Oenocarpus_bataua))	(Manicaria_saccifera	((Geonoma_undata	(((Kentiopsis_piersoniorum	(Burretiokentia_grandiflora	Hydriastele_microspadix))	(Heterospathe_cagayanensis	Veitchia_spiralis))	(Dypsis_decaryi	Dictyosperma_album)))	Pelagodoxa_henryana))))	((Nypa_fruticans	Pseudophoenix_vinifera)	((Leopoldinia_pulchra	(Reinhardtia_gracilis	Reinhardtia_simplex))	Orania_palindan)))	(((Calamus_caryotoides	(Iriartea_deltoidea	Podococcus_barteri))	Roystonea_regia)	((Elaeis_guineensis	Elaeis_oleifera)	Bactris_major))))	Kingia_australis);
((((Reinhardtia_latisecta	Reinhardtia_paiewonskiana)	Attalea_speciosa)	((Nypa_fruticans	Calamus_caryotoides)	(((((Reinhardtia_gracilis	(Phoenix_dactylifera	Reinhardtia_simplex))	Orania_palindan)	(Roystonea_regia	((Sabal_domingensis	Serenoa_repens)	(Leopoldinia_pulchra	((Elaeis_guineensis	Elaeis_oleifera)	Bactris_major)))))	(((((((Heterospathe_cagayanensis	Dictyosperma_album)	((Veitchia_spiralis	Kentiopsis_piersoniorum)	(Burretiokentia_grandiflora	Hydriastele_microspadix)))	Dypsis_decaryi)	Pelagodoxa_henryana)	(Geonoma_undata	(Prestoea_acuminata	(Oenocarpus_minor	Oenocarpus_bataua))))	Manicaria_saccifera)	((Iriartea_deltoidea	Podococcus_barteri)	Sclerosperma_profizianum)))	Pseudophoenix_vinifera)))	Kingia_australis);
((Nypa_fruticans	((Podococcus_barteri	((((((Leopoldinia_pulchra	(Reinhardtia_gracilis	Reinhardtia_simplex))	Roystonea_regia)	Geonoma_undata)	((Sabal_domingensis	(Phoenix_dactylifera	Serenoa_repens))	(((Reinhardtia_latisecta	Reinhardtia_paiewonskiana)	Attalea_speciosa)	((Elaeis_guineensis	Elaeis_oleifera)	Bactris_major))))	((((((Heterospathe_cagayanensis	Dictyosperma_album)	((Veitchia_spiralis	Kentiopsis_piersoniorum)	(Burretiokentia_grandiflora	Hydriastele_microspadix)))	Dypsis_decaryi)	Pelagodoxa_henryana)	(Prestoea_acuminata	(Oenocarpus_minor	Oenocarpus_bataua)))	Manicaria_saccifera))	Pseudophoenix_vinifera))	(((Iriartea_deltoidea	Calamus_caryotoides)	Orania_palindan)	Sclerosperma_profizianum)))	Kingia_australis);
((Calamus_caryotoides	((((((((Geonoma_undata	(((Dypsis_decaryi	((Heterospathe_cagayanensis	((Veitchia_spiralis	Kentiopsis_piersoniorum)	(Burretiokentia_grandiflora	Hydriastele_microspadix)))	Dictyosperma_album))	Pelagodoxa_henryana)	(Prestoea_acuminata	(Oenocarpus_minor	Oenocarpus_bataua))))	(((Reinhardtia_latisecta	Reinhardtia_paiewonskiana)	Attalea_speciosa)	Manicaria_saccifera))	((Roystonea_regia	(Sabal_domingensis	(Phoenix_dactylifera	Serenoa_repens)))	((Elaeis_guineensis	Elaeis_oleifera)	Bactris_major)))	(Leopoldinia_pulchra	(Reinhardtia_gracilis	Reinhardtia_simplex)))	Orania_palindan)	Sclerosperma_profizianum)	(Podococcus_barteri	Iriartea_deltoidea))	(Nypa_fruticans	Pseudophoenix_vinifera)))	Kingia_australis);
(((Calamus_caryotoides	(Phoenix_dactylifera	Serenoa_repens))	((((Orania_palindan	(Nypa_fruticans	Pseudophoenix_vinifera))	((((Leopoldinia_pulchra	(Reinhardtia_gracilis	Reinhardtia_simplex))	(((Pelagodoxa_henryana	Manicaria_saccifera)	((Dypsis_decaryi	((((Veitchia_spiralis	Hydriastele_microspadix)	(Kentiopsis_piersoniorum	Burretiokentia_grandiflora))	Heterospathe_cagayanensis)	Dictyosperma_album))	(Prestoea_acuminata	(Oenocarpus_minor	Oenocarpus_bataua))))	((Podococcus_barteri	((Elaeis_guineensis	Elaeis_oleifera)	Bactris_major))	Roystonea_regia)))	Geonoma_undata)	(Sabal_domingensis	(Reinhardtia_paiewonskiana	(Reinhardtia_latisecta	Attalea_speciosa)))))	Sclerosperma_profizianum)	Iriartea_deltoidea))	Kingia_australis);
(((Nypa_fruticans	Calamus_caryotoides)	((((((Podococcus_barteri	Pseudophoenix_vinifera)	(Reinhardtia_simplex	(Leopoldinia_pulchra	Reinhardtia_gracilis)))	(Sabal_domingensis	(Geonoma_undata	(((Pelagodoxa_henryana	Manicaria_saccifera)	(((((Heterospathe_cagayanensis	Veitchia_spiralis)	(Hydriastele_microspadix	(Kentiopsis_piersoniorum	Burretiokentia_grandiflora)))	Dictyosperma_album)	Dypsis_decaryi)	(Prestoea_acuminata	(Oenocarpus_minor	Oenocarpus_bataua))))	(((Reinhardtia_latisecta	Reinhardtia_paiewonskiana)	Attalea_speciosa)	(((Elaeis_guineensis	Elaeis_oleifera)	Bactris_major)	Roystonea_regia))))))	(Sclerosperma_profizianum	Orania_palindan))	Iriartea_deltoidea)	(Phoenix_dactylifera	Serenoa_repens)))	Kingia_australis);
((((((Calamus_caryotoides	(Roystonea_regia	(Iriartea_deltoidea	Podococcus_barteri)))	(Serenoa_repens	Phoenix_dactylifera))	Orania_palindan)	((Leopoldinia_pulchra	(Reinhardtia_gracilis	Reinhardtia_simplex))	((Manicaria_saccifera	((Prestoea_acuminata	(Oenocarpus_minor	Oenocarpus_bataua))	((Pelagodoxa_henryana	((Dypsis_decaryi	((Heterospathe_cagayanensis	Veitchia_spiralis)	(Hydriastele_microspadix	(Kentiopsis_piersoniorum	Burretiokentia_grandiflora))))	Dictyosperma_album))	Geonoma_undata)))	(((Reinhardtia_latisecta	Reinhardtia_paiewonskiana)	Attalea_speciosa)	((Elaeis_guineensis	Elaeis_oleifera)	Bactris_major)))))	(Sclerosperma_profizianum	((Pseudophoenix_vinifera	Sabal_domingensis)	Nypa_fruticans)))	Kingia_australis);
(((Nypa_fruticans	Calamus_caryotoides)	(Pseudophoenix_vinifera	(((Bactris_major	(Elaeis_guineensis	Elaeis_oleifera))	((((Attalea_speciosa	(Reinhardtia_paiewonskiana	Reinhardtia_latisecta))	(((((((Veitchia_spiralis	Hydriastele_microspadix)	(Kentiopsis_piersoniorum	Burretiokentia_grandiflora))	Dypsis_decaryi)	Dictyosperma_album)	Heterospathe_cagayanensis)	(Manicaria_saccifera	Pelagodoxa_henryana))	(Prestoea_acuminata	(Oenocarpus_bataua	Oenocarpus_minor))))	(Geonoma_undata	(Roystonea_regia	(Sabal_domingensis	Serenoa_repens))))	((Iriartea_deltoidea	Podococcus_barteri)	(Sclerosperma_profizianum	Orania_palindan))))	(Leopoldinia_pulchra	(Reinhardtia_gracilis	(Phoenix_dactylifera	Reinhardtia_simplex))))))	Kingia_australis);
((Pseudophoenix_vinifera	(((Orania_palindan	Sclerosperma_profizianum)	(Iriartea_deltoidea	(Nypa_fruticans	Calamus_caryotoides)))	(Podococcus_barteri	((((((((Hydriastele_microspadix	((Veitchia_spiralis	Kentiopsis_piersoniorum)	Burretiokentia_grandiflora))	Dypsis_decaryi)	Dictyosperma_album)	Heterospathe_cagayanensis)	(Manicaria_saccifera	Pelagodoxa_henryana))	(Prestoea_acuminata	(Oenocarpus_bataua	Oenocarpus_minor)))	((Attalea_speciosa	(Reinhardtia_paiewonskiana	Reinhardtia_latisecta))	(((Leopoldinia_pulchra	(Bactris_major	(Elaeis_guineensis	Elaeis_oleifera)))	Geonoma_undata)	(Roystonea_regia	(Sabal_domingensis	(Phoenix_dactylifera	Serenoa_repens))))))	(Reinhardtia_gracilis	Reinhardtia_simplex)))))	Kingia_australis);
(((Attalea_speciosa	(Reinhardtia_paiewonskiana	Reinhardtia_latisecta))	(((Nypa_fruticans	Pseudophoenix_vinifera)	Calamus_caryotoides)	(((((Iriartea_deltoidea	Podococcus_barteri)	(Orania_palindan	Sclerosperma_profizianum))	(((Sabal_domingensis	(Phoenix_dactylifera	Serenoa_repens))	Geonoma_undata)	((Manicaria_saccifera	(Pelagodoxa_henryana	(((Kentiopsis_piersoniorum	((Hydriastele_microspadix	Burretiokentia_grandiflora)	Veitchia_spiralis))	Dypsis_decaryi)	(Heterospathe_cagayanensis	Dictyosperma_album))))	(Prestoea_acuminata	(Oenocarpus_bataua	Oenocarpus_minor)))))	(Leopoldinia_pulchra	(Reinhardtia_gracilis	Reinhardtia_simplex)))	(Roystonea_regia	(Bactris_major	(Elaeis_guineensis	Elaeis_oleifera))))))	Kingia_australis);
(((Attalea_speciosa	(Reinhardtia_paiewonskiana	Reinhardtia_latisecta))	(((Nypa_fruticans	Pseudophoenix_vinifera)	Calamus_caryotoides)	(((Leopoldinia_pulchra	(Reinhardtia_gracilis	Reinhardtia_simplex))	((((Roystonea_regia	(Sabal_domingensis	Serenoa_repens))	(Manicaria_saccifera	((Phoenix_dactylifera	Geonoma_undata)	((Pelagodoxa_henryana	(Veitchia_spiralis	(Heterospathe_cagayanensis	(Dictyosperma_album	(Dypsis_decaryi	(Hydriastele_microspadix	(Kentiopsis_piersoniorum	Burretiokentia_grandiflora)))))))	(Prestoea_acuminata	(Oenocarpus_bataua	Oenocarpus_minor))))))	((Iriartea_deltoidea	Podococcus_barteri)	Sclerosperma_profizianum))	Orania_palindan))	(Bactris_major	(Elaeis_guineensis	Elaeis_oleifera)))))	Kingia_australis);
((Calamus_caryotoides	(((((Nypa_fruticans	Pseudophoenix_vinifera)	(Orania_palindan	((Serenoa_repens	(Manicaria_saccifera	((Prestoea_acuminata	(Oenocarpus_bataua	Oenocarpus_minor))	(Geonoma_undata	(Pelagodoxa_henryana	(((((Dypsis_decaryi	Veitchia_spiralis)	Kentiopsis_piersoniorum)	(Burretiokentia_grandiflora	Hydriastele_microspadix))	Dictyosperma_album)	Heterospathe_cagayanensis))))))	((((Attalea_speciosa	Reinhardtia_paiewonskiana)	(Reinhardtia_latisecta	Sabal_domingensis))	(Bactris_major	(Elaeis_guineensis	Elaeis_oleifera)))	(Roystonea_regia	((Leopoldinia_pulchra	Reinhardtia_gracilis)	(Phoenix_dactylifera	Reinhardtia_simplex)))))))	Sclerosperma_profizianum)	Iriartea_deltoidea)	Podococcus_barteri))	Kingia_australis);
((((Podococcus_barteri	((Phoenix_dactylifera	Serenoa_repens)	(((Leopoldinia_pulchra	(Reinhardtia_simplex	Reinhardtia_gracilis))	Geonoma_undata)	(((Attalea_speciosa	(Reinhardtia_latisecta	Reinhardtia_paiewonskiana))	Sabal_domingensis)	((Roystonea_regia	(Bactris_major	(Elaeis_guineensis	Elaeis_oleifera)))	((Prestoea_acuminata	(Oenocarpus_bataua	Oenocarpus_minor))	(Manicaria_saccifera	(Pelagodoxa_henryana	((Veitchia_spiralis	Heterospathe_cagayanensis)	((Dictyosperma_album	(Kentiopsis_piersoniorum	Burretiokentia_grandiflora))	(Hydriastele_microspadix	Dypsis_decaryi)))))))))))	(Orania_palindan	((Nypa_fruticans	(Iriartea_deltoidea	Calamus_caryotoides))	Sclerosperma_profizianum)))	Pseudophoenix_vinifera)	Kingia_australis);
((((((Sclerosperma_profizianum	(Sabal_domingensis	Serenoa_repens))	(((((Podococcus_barteri	Roystonea_regia)	((Attalea_speciosa	(Reinhardtia_latisecta	Reinhardtia_paiewonskiana))	(Bactris_major	(Elaeis_guineensis	Elaeis_oleifera))))	(Manicaria_saccifera	((Pelagodoxa_henryana	((Dictyosperma_album	(Dypsis_decaryi	(Hydriastele_microspadix	((Kentiopsis_piersoniorum	Burretiokentia_grandiflora)	Veitchia_spiralis))))	Heterospathe_cagayanensis))	(Prestoea_acuminata	(Oenocarpus_bataua	Oenocarpus_minor)))))	(Leopoldinia_pulchra	(Reinhardtia_simplex	Reinhardtia_gracilis)))	(Phoenix_dactylifera	Geonoma_undata)))	Orania_palindan)	(Nypa_fruticans	(Iriartea_deltoidea	Calamus_caryotoides)))	Pseudophoenix_vinifera)	Kingia_australis);
((Nypa_fruticans	((Orania_palindan	((((Attalea_speciosa	(Reinhardtia_latisecta	Reinhardtia_paiewonskiana))	((((Sabal_domingensis	Serenoa_repens)	Sclerosperma_profizianum)	Manicaria_saccifera)	(Geonoma_undata	(((Phoenix_dactylifera	Pelagodoxa_henryana)	(Dictyosperma_album	(Heterospathe_cagayanensis	((Hydriastele_microspadix	Burretiokentia_grandiflora)	(Dypsis_decaryi	(Veitchia_spiralis	Kentiopsis_piersoniorum))))))	((Oenocarpus_bataua	Oenocarpus_minor)	(Roystonea_regia	Prestoea_acuminata))))))	(Bactris_major	(Elaeis_guineensis	Elaeis_oleifera)))	(Leopoldinia_pulchra	(Reinhardtia_simplex	Reinhardtia_gracilis))))	(Pseudophoenix_vinifera	(Calamus_caryotoides	(Podococcus_barteri	Iriartea_deltoidea)))))	Kingia_australis);
((((Sabal_domingensis	Serenoa_repens)	Sclerosperma_profizianum)	((Pseudophoenix_vinifera	Nypa_fruticans)	(Orania_palindan	((Roystonea_regia	((Calamus_caryotoides	(Podococcus_barteri	Iriartea_deltoidea))	((((Reinhardtia_paiewonskiana	Reinhardtia_latisecta)	Attalea_speciosa)	Bactris_major)	(Elaeis_guineensis	Elaeis_oleifera))))	((Geonoma_undata	((Manicaria_saccifera	((Heterospathe_cagayanensis	((((Veitchia_spiralis	Kentiopsis_piersoniorum)	Hydriastele_microspadix)	Burretiokentia_grandiflora)	(Dypsis_decaryi	Dictyosperma_album)))	Pelagodoxa_henryana))	((Oenocarpus_bataua	(Phoenix_dactylifera	Oenocarpus_minor))	Prestoea_acuminata)))	(Reinhardtia_simplex	(Reinhardtia_gracilis	Leopoldinia_pulchra)))))))	Kingia_australis);
((Orania_palindan	((Phoenix_dactylifera	Serenoa_repens)	((Geonoma_undata	((Nypa_fruticans	Pseudophoenix_vinifera)	((Leopoldinia_pulchra	(Reinhardtia_simplex	Reinhardtia_gracilis))	(((Manicaria_saccifera	((((Heterospathe_cagayanensis	Veitchia_spiralis)	(Hydriastele_microspadix	(Kentiopsis_piersoniorum	Burretiokentia_grandiflora)))	(Dypsis_decaryi	Dictyosperma_album))	Pelagodoxa_henryana))	((Oenocarpus_bataua	Oenocarpus_minor)	Prestoea_acuminata))	(((Sabal_domingensis	((Reinhardtia_paiewonskiana	Reinhardtia_latisecta)	Attalea_speciosa))	(Roystonea_regia	(Calamus_caryotoides	(Iriartea_deltoidea	Podococcus_barteri))))	((Elaeis_guineensis	Elaeis_oleifera)	Bactris_major))))))	Sclerosperma_profizianum)))	Kingia_australis);
((((Leopoldinia_pulchra	(Reinhardtia_simplex	Reinhardtia_gracilis))	(((Bactris_major	(Elaeis_oleifera	Elaeis_guineensis))	((((((Oenocarpus_minor	Oenocarpus_bataua)	Prestoea_acuminata)	(Geonoma_undata	(Dypsis_decaryi	(Dictyosperma_album	((Burretiokentia_grandiflora	(Hydriastele_microspadix	(Veitchia_spiralis	Kentiopsis_piersoniorum)))	Heterospathe_cagayanensis)))))	Manicaria_saccifera)	(Pelagodoxa_henryana	((Reinhardtia_latisecta	Reinhardtia_paiewonskiana)	Attalea_speciosa)))	Orania_palindan))	(((Sclerosperma_profizianum	(((Nypa_fruticans	Calamus_caryotoides)	(Serenoa_repens	Phoenix_dactylifera))	Sabal_domingensis))	Pseudophoenix_vinifera)	(Roystonea_regia	Podococcus_barteri))))	Iriartea_deltoidea)	Kingia_australis);
((Orania_palindan	(((Nypa_fruticans	Pseudophoenix_vinifera)	(((((((((Kentiopsis_piersoniorum	Burretiokentia_grandiflora)	(Hydriastele_microspadix	(Veitchia_spiralis	Heterospathe_cagayanensis)))	Dictyosperma_album)	Dypsis_decaryi)	Pelagodoxa_henryana)	Manicaria_saccifera)	(((Reinhardtia_latisecta	Reinhardtia_paiewonskiana)	Attalea_speciosa)	(Bactris_major	(Elaeis_oleifera	Elaeis_guineensis))))	(Leopoldinia_pulchra	(Reinhardtia_simplex	Reinhardtia_gracilis)))	((((Oenocarpus_minor	Oenocarpus_bataua)	Prestoea_acuminata)	Geonoma_undata)	(((Sabal_domingensis	Serenoa_repens)	(Phoenix_dactylifera	Roystonea_regia))	Calamus_caryotoides))))	((Iriartea_deltoidea	Podococcus_barteri)	Sclerosperma_profizianum)))	Kingia_australis);
((Sclerosperma_profizianum	(((Nypa_fruticans	(Pseudophoenix_vinifera	(Calamus_caryotoides	(Iriartea_deltoidea	Podococcus_barteri))))	((Geonoma_undata	((Reinhardtia_simplex	(Reinhardtia_gracilis	Leopoldinia_pulchra))	((((((Oenocarpus_minor	Oenocarpus_bataua)	Prestoea_acuminata)	((((((Kentiopsis_piersoniorum	Burretiokentia_grandiflora)	Dictyosperma_album)	Heterospathe_cagayanensis)	(Hydriastele_microspadix	Veitchia_spiralis))	Dypsis_decaryi)	Pelagodoxa_henryana))	Manicaria_saccifera)	Roystonea_regia)	((Bactris_major	(Elaeis_oleifera	Elaeis_guineensis))	((Reinhardtia_latisecta	Reinhardtia_paiewonskiana)	Attalea_speciosa)))))	Orania_palindan))	(Sabal_domingensis	(Phoenix_dactylifera	Serenoa_repens))))	Kingia_australis);
((((Sclerosperma_profizianum	Orania_palindan)	(Podococcus_barteri	((Manicaria_saccifera	(((Oenocarpus_minor	Oenocarpus_bataua)	Prestoea_acuminata)	(((Hydriastele_microspadix	((Kentiopsis_piersoniorum	Dypsis_decaryi)	Veitchia_spiralis))	((Burretiokentia_grandiflora	Dictyosperma_album)	Heterospathe_cagayanensis))	Pelagodoxa_henryana)))	(((Sabal_domingensis	((Reinhardtia_paiewonskiana	Reinhardtia_latisecta)	Attalea_speciosa))	((Reinhardtia_simplex	(Reinhardtia_gracilis	Leopoldinia_pulchra))	((Iriartea_deltoidea	((Roystonea_regia	Calamus_caryotoides)	(Phoenix_dactylifera	Serenoa_repens)))	Geonoma_undata)))	(Bactris_major	(Elaeis_oleifera	Elaeis_guineensis))))))	(Pseudophoenix_vinifera	Nypa_fruticans))	Kingia_australis);
((Orania_palindan	((((Phoenix_dactylifera	Serenoa_repens)	(Geonoma_undata	(((((Bactris_major	(Elaeis_oleifera	Elaeis_guineensis))	(Sabal_domingensis	((Reinhardtia_paiewonskiana	Reinhardtia_latisecta)	Attalea_speciosa)))	((Iriartea_deltoidea	Podococcus_barteri)	(Roystonea_regia	Calamus_caryotoides)))	(Reinhardtia_simplex	(Reinhardtia_gracilis	Leopoldinia_pulchra)))	(Manicaria_saccifera	(((Oenocarpus_minor	Oenocarpus_bataua)	Prestoea_acuminata)	((Heterospathe_cagayanensis	((Dypsis_decaryi	Dictyosperma_album)	((Hydriastele_microspadix	Veitchia_spiralis)	(Kentiopsis_piersoniorum	Burretiokentia_grandiflora))))	Pelagodoxa_henryana))))))	(Pseudophoenix_vinifera	Nypa_fruticans))	Sclerosperma_profizianum))	Kingia_australis);
(((Sclerosperma_profizianum	(Phoenix_dactylifera	Serenoa_repens))	((((((Sabal_domingensis	((Reinhardtia_paiewonskiana	Reinhardtia_latisecta)	Attalea_speciosa))	((Bactris_major	(Elaeis_oleifera	Elaeis_guineensis))	((Roystonea_regia	Podococcus_barteri)	(Iriartea_deltoidea	Calamus_caryotoides))))	((Pelagodoxa_henryana	Manicaria_saccifera)	(((Oenocarpus_minor	Oenocarpus_bataua)	Prestoea_acuminata)	(Geonoma_undata	(Dictyosperma_album	((Dypsis_decaryi	(Hydriastele_microspadix	(Veitchia_spiralis	(Kentiopsis_piersoniorum	Burretiokentia_grandiflora))))	Heterospathe_cagayanensis))))))	(Reinhardtia_simplex	(Reinhardtia_gracilis	Leopoldinia_pulchra)))	(Pseudophoenix_vinifera	Nypa_fruticans))	Orania_palindan))	Kingia_australis);
(((Sclerosperma_profizianum	Serenoa_repens)	((((Geonoma_undata	((Manicaria_saccifera	(Pelagodoxa_henryana	((Dictyosperma_album	(Dypsis_decaryi	((Veitchia_spiralis	Kentiopsis_piersoniorum)	(Hydriastele_microspadix	Burretiokentia_grandiflora))))	Heterospathe_cagayanensis)))	((Oenocarpus_minor	Oenocarpus_bataua)	Prestoea_acuminata)))	(((((Phoenix_dactylifera	Bactris_major)	(Elaeis_oleifera	Elaeis_guineensis))	(Sabal_domingensis	((Reinhardtia_paiewonskiana	Reinhardtia_latisecta)	Attalea_speciosa)))	(((Podococcus_barteri	Iriartea_deltoidea)	Calamus_caryotoides)	Roystonea_regia))	(Leopoldinia_pulchra	(Reinhardtia_simplex	Reinhardtia_gracilis))))	(Pseudophoenix_vinifera	Nypa_fruticans))	Orania_palindan))	Kingia_australis);
((Sclerosperma_profizianum	((Pseudophoenix_vinifera	Nypa_fruticans)	(((Serenoa_repens	(Sabal_domingensis	((Reinhardtia_paiewonskiana	Reinhardtia_latisecta)	Attalea_speciosa)))	((Geonoma_undata	((((Phoenix_dactylifera	Heterospathe_cagayanensis)	((Kentiopsis_piersoniorum	Burretiokentia_grandiflora)	(Veitchia_spiralis	Hydriastele_microspadix)))	(Dictyosperma_album	Dypsis_decaryi))	((Oenocarpus_minor	Oenocarpus_bataua)	Prestoea_acuminata)))	((Manicaria_saccifera	((Bactris_major	(Elaeis_oleifera	Elaeis_guineensis))	(((Pelagodoxa_henryana	(Podococcus_barteri	Iriartea_deltoidea))	Calamus_caryotoides)	Roystonea_regia)))	(Leopoldinia_pulchra	(Reinhardtia_simplex	Reinhardtia_gracilis)))))	Orania_palindan)))	Kingia_australis);
(((((Pseudophoenix_vinifera	Nypa_fruticans)	((Podococcus_barteri	(((Roystonea_regia	(Leopoldinia_pulchra	(Reinhardtia_simplex	Reinhardtia_gracilis)))	((((Pelagodoxa_henryana	Manicaria_saccifera)	((((Dypsis_decaryi	((Kentiopsis_piersoniorum	(Hydriastele_microspadix	Burretiokentia_grandiflora))	(Heterospathe_cagayanensis	Veitchia_spiralis)))	Dictyosperma_album)	((Oenocarpus_minor	Oenocarpus_bataua)	Prestoea_acuminata))	Geonoma_undata))	((Reinhardtia_paiewonskiana	Reinhardtia_latisecta)	Attalea_speciosa))	(Elaeis_oleifera	Elaeis_guineensis)))	(Bactris_major	(Sabal_domingensis	(Phoenix_dactylifera	Serenoa_repens)))))	(Sclerosperma_profizianum	Orania_palindan)))	Calamus_caryotoides)	Iriartea_deltoidea)	Kingia_australis);
((((((Sclerosperma_profizianum	Orania_palindan)	((Roystonea_regia	((Manicaria_saccifera	((Geonoma_undata	((((Kentiopsis_piersoniorum	((Veitchia_spiralis	Hydriastele_microspadix)	Burretiokentia_grandiflora))	Heterospathe_cagayanensis)	(Dypsis_decaryi	Dictyosperma_album))	Pelagodoxa_henryana))	((Oenocarpus_minor	Oenocarpus_bataua)	Prestoea_acuminata)))	(Leopoldinia_pulchra	(Reinhardtia_simplex	Reinhardtia_gracilis))))	((Sabal_domingensis	(Phoenix_dactylifera	Serenoa_repens))	(Bactris_major	(Elaeis_oleifera	Elaeis_guineensis)))))	(Pseudophoenix_vinifera	((Iriartea_deltoidea	Calamus_caryotoides)	Podococcus_barteri)))	Nypa_fruticans)	((Reinhardtia_paiewonskiana	Reinhardtia_latisecta)	Attalea_speciosa))	Kingia_australis);
((((Reinhardtia_latisecta	Reinhardtia_paiewonskiana)	Attalea_speciosa)	((((Nypa_fruticans	(Sabal_domingensis	Pseudophoenix_vinifera))	((Orania_palindan	(Iriartea_deltoidea	Sclerosperma_profizianum))	(((Pelagodoxa_henryana	Manicaria_saccifera)	((Prestoea_acuminata	(Oenocarpus_minor	Oenocarpus_bataua))	(Dictyosperma_album	(Dypsis_decaryi	(Heterospathe_cagayanensis	(Hydriastele_microspadix	((Kentiopsis_piersoniorum	Veitchia_spiralis)	Burretiokentia_grandiflora)))))))	(Serenoa_repens	(Phoenix_dactylifera	Geonoma_undata)))))	(Reinhardtia_gracilis	Reinhardtia_simplex))	(((Podococcus_barteri	(Leopoldinia_pulchra	Calamus_caryotoides))	Roystonea_regia)	(Bactris_major	(Elaeis_oleifera	Elaeis_guineensis)))))	Kingia_australis);
((((Reinhardtia_latisecta	Reinhardtia_paiewonskiana)	Attalea_speciosa)	((Podococcus_barteri	(Nypa_fruticans	Pseudophoenix_vinifera))	(((Iriartea_deltoidea	Calamus_caryotoides)	(Orania_palindan	Sclerosperma_profizianum))	((Leopoldinia_pulchra	(Reinhardtia_gracilis	Reinhardtia_simplex))	((((Prestoea_acuminata	(Oenocarpus_minor	Oenocarpus_bataua))	(((((((Kentiopsis_piersoniorum	Burretiokentia_grandiflora)	Hydriastele_microspadix)	Dypsis_decaryi)	Dictyosperma_album)	Heterospathe_cagayanensis)	Veitchia_spiralis)	(Pelagodoxa_henryana	Manicaria_saccifera)))	((Roystonea_regia	(Sabal_domingensis	(Phoenix_dactylifera	Serenoa_repens)))	Geonoma_undata))	(Bactris_major	(Elaeis_oleifera	Elaeis_guineensis)))))))	Kingia_australis);
(((Iriartea_deltoidea	Calamus_caryotoides)	((Sabal_domingensis	(Nypa_fruticans	Pseudophoenix_vinifera))	((Podococcus_barteri	(Orania_palindan	Sclerosperma_profizianum))	(((Reinhardtia_latisecta	Leopoldinia_pulchra)	(Reinhardtia_gracilis	Reinhardtia_simplex))	((Roystonea_regia	(Phoenix_dactylifera	Serenoa_repens))	(((Reinhardtia_paiewonskiana	Attalea_speciosa)	(Bactris_major	(Elaeis_oleifera	Elaeis_guineensis)))	(((((Dictyosperma_album	(Heterospathe_cagayanensis	(Veitchia_spiralis	((Kentiopsis_piersoniorum	Burretiokentia_grandiflora)	Hydriastele_microspadix))))	Dypsis_decaryi)	Pelagodoxa_henryana)	((Prestoea_acuminata	(Oenocarpus_minor	Oenocarpus_bataua))	Geonoma_undata))	Manicaria_saccifera)))))))	Kingia_australis);
((((Iriartea_deltoidea	Podococcus_barteri)	(Orania_palindan	Sclerosperma_profizianum))	((((Leopoldinia_pulchra	(Reinhardtia_gracilis	Reinhardtia_simplex))	(((Reinhardtia_paiewonskiana	Attalea_speciosa)	((Bactris_major	(Elaeis_oleifera	Elaeis_guineensis))	Roystonea_regia))	((((((Kentiopsis_piersoniorum	Burretiokentia_grandiflora)	(Hydriastele_microspadix	Veitchia_spiralis))	((Dictyosperma_album	Dypsis_decaryi)	Heterospathe_cagayanensis))	(Reinhardtia_latisecta	Pelagodoxa_henryana))	(Prestoea_acuminata	(Oenocarpus_minor	Oenocarpus_bataua)))	Manicaria_saccifera)))	Geonoma_undata)	(((Phoenix_dactylifera	(Sabal_domingensis	Serenoa_repens))	(Nypa_fruticans	Calamus_caryotoides))	Pseudophoenix_vinifera)))	Kingia_australis);
((Pseudophoenix_vinifera	(((Podococcus_barteri	(Iriartea_deltoidea	Sclerosperma_profizianum))	Orania_palindan)	(Nypa_fruticans	(((Leopoldinia_pulchra	(Reinhardtia_gracilis	Reinhardtia_simplex))	((Geonoma_undata	((((Heterospathe_cagayanensis	(Dictyosperma_album	(Hydriastele_microspadix	(Kentiopsis_piersoniorum	Burretiokentia_grandiflora))))	(Veitchia_spiralis	Dypsis_decaryi))	Pelagodoxa_henryana)	(Prestoea_acuminata	(Oenocarpus_minor	Oenocarpus_bataua))))	Manicaria_saccifera))	(((((Phoenix_dactylifera	Calamus_caryotoides)	Roystonea_regia)	Serenoa_repens)	Sabal_domingensis)	(((Reinhardtia_latisecta	Reinhardtia_paiewonskiana)	Attalea_speciosa)	(Bactris_major	(Elaeis_oleifera	Elaeis_guineensis))))))))	Kingia_australis);
(((Nypa_fruticans	Pseudophoenix_vinifera)	((Iriartea_deltoidea	Podococcus_barteri)	(((Calamus_caryotoides	Orania_palindan)	Sclerosperma_profizianum)	(((Prestoea_acuminata	(Oenocarpus_minor	Oenocarpus_bataua))	((Pelagodoxa_henryana	Manicaria_saccifera)	(Dypsis_decaryi	(((Heterospathe_cagayanensis	Veitchia_spiralis)	(Hydriastele_microspadix	(Kentiopsis_piersoniorum	Burretiokentia_grandiflora)))	Dictyosperma_album))))	(((Roystonea_regia	(Serenoa_repens	Phoenix_dactylifera))	(Geonoma_undata	(Leopoldinia_pulchra	(Reinhardtia_gracilis	Reinhardtia_simplex))))	((Sabal_domingensis	((Reinhardtia_latisecta	Reinhardtia_paiewonskiana)	Attalea_speciosa))	(Bactris_major	(Elaeis_oleifera	Elaeis_guineensis))))))))	Kingia_australis);
((((Reinhardtia_latisecta	Reinhardtia_paiewonskiana)	Attalea_speciosa)	((Nypa_fruticans	Pseudophoenix_vinifera)	(((Orania_palindan	Sclerosperma_profizianum)	((Leopoldinia_pulchra	(Reinhardtia_gracilis	Reinhardtia_simplex))	((((Roystonea_regia	(Prestoea_acuminata	(Oenocarpus_minor	Oenocarpus_bataua)))	((Phoenix_dactylifera	Geonoma_undata)	(Pelagodoxa_henryana	(((Veitchia_spiralis	Hydriastele_microspadix)	Dypsis_decaryi)	(((Kentiopsis_piersoniorum	Burretiokentia_grandiflora)	Dictyosperma_album)	Heterospathe_cagayanensis)))))	Manicaria_saccifera)	((Bactris_major	(Elaeis_oleifera	Elaeis_guineensis))	(Sabal_domingensis	Serenoa_repens)))))	((Calamus_caryotoides	Podococcus_barteri)	Iriartea_deltoidea))))	Kingia_australis);
((Calamus_caryotoides	(Podococcus_barteri	((Nypa_fruticans	Pseudophoenix_vinifera)	(Sclerosperma_profizianum	(((((Pelagodoxa_henryana	(((Dypsis_decaryi	(((Veitchia_spiralis	Kentiopsis_piersoniorum)	(Hydriastele_microspadix	Burretiokentia_grandiflora))	Heterospathe_cagayanensis))	Dictyosperma_album)	(Prestoea_acuminata	(Oenocarpus_minor	Oenocarpus_bataua))))	Manicaria_saccifera)	((Bactris_major	(Elaeis_oleifera	Elaeis_guineensis))	(((Reinhardtia_latisecta	Reinhardtia_paiewonskiana)	Attalea_speciosa)	Orania_palindan)))	((Geonoma_undata	(Leopoldinia_pulchra	(Reinhardtia_gracilis	Reinhardtia_simplex)))	(Roystonea_regia	(Sabal_domingensis	(Phoenix_dactylifera	Serenoa_repens)))))	Iriartea_deltoidea)))))	Kingia_australis);
(((Nypa_fruticans	Calamus_caryotoides)	(Pseudophoenix_vinifera	(((Podococcus_barteri	Iriartea_deltoidea)	(Orania_palindan	Sclerosperma_profizianum))	((((Reinhardtia_latisecta	Reinhardtia_paiewonskiana)	Attalea_speciosa)	((Roystonea_regia	((Reinhardtia_simplex	Reinhardtia_gracilis)	Leopoldinia_pulchra))	((Bactris_major	(Elaeis_oleifera	Elaeis_guineensis))	((Prestoea_acuminata	(Oenocarpus_minor	Oenocarpus_bataua))	((Pelagodoxa_henryana	Manicaria_saccifera)	((((Burretiokentia_grandiflora	Kentiopsis_piersoniorum)	(Hydriastele_microspadix	(Heterospathe_cagayanensis	Veitchia_spiralis)))	Dypsis_decaryi)	Dictyosperma_album))))))	((Sabal_domingensis	Serenoa_repens)	(Phoenix_dactylifera	Geonoma_undata))))))	Kingia_australis);
(((Pseudophoenix_vinifera	((((((Reinhardtia_simplex	Reinhardtia_gracilis)	Leopoldinia_pulchra)	(((Pelagodoxa_henryana	Manicaria_saccifera)	(Bactris_major	(Elaeis_oleifera	Elaeis_guineensis)))	(((Roystonea_regia	Prestoea_acuminata)	(Oenocarpus_minor	Oenocarpus_bataua))	(((Dypsis_decaryi	Dictyosperma_album)	(Heterospathe_cagayanensis	((Burretiokentia_grandiflora	Kentiopsis_piersoniorum)	(Hydriastele_microspadix	Veitchia_spiralis))))	Geonoma_undata))))	((Orania_palindan	Sclerosperma_profizianum)	Podococcus_barteri))	((Calamus_caryotoides	Nypa_fruticans)	(Sabal_domingensis	(Phoenix_dactylifera	Serenoa_repens))))	Iriartea_deltoidea))	((Reinhardtia_latisecta	Reinhardtia_paiewonskiana)	Attalea_speciosa))	Kingia_australis);
(((Iriartea_deltoidea	Calamus_caryotoides)	((Nypa_fruticans	Pseudophoenix_vinifera)	((Podococcus_barteri	(Orania_palindan	Sclerosperma_profizianum))	((((Serenoa_repens	((Pelagodoxa_henryana	(Oenocarpus_bataua	Oenocarpus_minor))	(Geonoma_undata	(Heterospathe_cagayanensis	(((Hydriastele_microspadix	(Burretiokentia_grandiflora	(Veitchia_spiralis	Kentiopsis_piersoniorum)))	Dypsis_decaryi)	(Phoenix_dactylifera	Dictyosperma_album))))))	Prestoea_acuminata)	Manicaria_saccifera)	(((Roystonea_regia	(Bactris_major	(Elaeis_guineensis	Elaeis_oleifera)))	(Sabal_domingensis	((Reinhardtia_latisecta	Reinhardtia_paiewonskiana)	Attalea_speciosa)))	((Reinhardtia_simplex	Reinhardtia_gracilis)	Leopoldinia_pulchra))))))	Kingia_australis);
((((Reinhardtia_latisecta	Reinhardtia_paiewonskiana)	Attalea_speciosa)	(((Nypa_fruticans	Pseudophoenix_vinifera)	((Orania_palindan	Sclerosperma_profizianum)	((((((Prestoea_acuminata	(Oenocarpus_bataua	Oenocarpus_minor))	(Manicaria_saccifera	(Pelagodoxa_henryana	(Heterospathe_cagayanensis	(((Veitchia_spiralis	Kentiopsis_piersoniorum)	(Hydriastele_microspadix	Burretiokentia_grandiflora))	(Dictyosperma_album	Dypsis_decaryi))))))	((Roystonea_regia	((Phoenix_dactylifera	Serenoa_repens)	Sabal_domingensis))	(Podococcus_barteri	Iriartea_deltoidea)))	Geonoma_undata)	((Reinhardtia_simplex	Reinhardtia_gracilis)	Leopoldinia_pulchra))	(Bactris_major	(Elaeis_guineensis	Elaeis_oleifera)))))	Calamus_caryotoides))	Kingia_australis);
((((Serenoa_repens	((Calamus_caryotoides	Nypa_fruticans)	(Sabal_domingensis	Pseudophoenix_vinifera)))	(((Reinhardtia_simplex	Reinhardtia_gracilis)	Leopoldinia_pulchra)	(Geonoma_undata	((Iriartea_deltoidea	((((Phoenix_dactylifera	Bactris_major)	(Elaeis_guineensis	Elaeis_oleifera))	(Manicaria_saccifera	((Pelagodoxa_henryana	((Dypsis_decaryi	(Heterospathe_cagayanensis	((Veitchia_spiralis	Kentiopsis_piersoniorum)	(Hydriastele_microspadix	Burretiokentia_grandiflora))))	Dictyosperma_album))	(Prestoea_acuminata	(Oenocarpus_bataua	Oenocarpus_minor)))))	((Reinhardtia_latisecta	Reinhardtia_paiewonskiana)	Attalea_speciosa)))	(Roystonea_regia	Podococcus_barteri)))))	(Orania_palindan	Sclerosperma_profizianum))	Kingia_australis);
((((Pseudophoenix_vinifera	((Orania_palindan	Sclerosperma_profizianum)	((((Reinhardtia_simplex	(Reinhardtia_gracilis	Leopoldinia_pulchra))	(Podococcus_barteri	(Iriartea_deltoidea	Roystonea_regia)))	(((((Reinhardtia_latisecta	Reinhardtia_paiewonskiana)	Attalea_speciosa)	Bactris_major)	(Elaeis_guineensis	Elaeis_oleifera))	(Manicaria_saccifera	((Pelagodoxa_henryana	(((Phoenix_dactylifera	Heterospathe_cagayanensis)	(Hydriastele_microspadix	(Burretiokentia_grandiflora	(Veitchia_spiralis	Kentiopsis_piersoniorum))))	(Dictyosperma_album	Dypsis_decaryi)))	(Geonoma_undata	(Prestoea_acuminata	(Oenocarpus_bataua	Oenocarpus_minor)))))))	(Sabal_domingensis	Serenoa_repens))))	Calamus_caryotoides)	Nypa_fruticans)	Kingia_australis);
((((Pseudophoenix_vinifera	(((Orania_palindan	Sclerosperma_profizianum)	(Iriartea_deltoidea	Podococcus_barteri))	((Leopoldinia_pulchra	(Reinhardtia_simplex	Reinhardtia_gracilis))	((((Bactris_major	(Elaeis_guineensis	Elaeis_oleifera))	((Reinhardtia_latisecta	Reinhardtia_paiewonskiana)	Attalea_speciosa))	(Manicaria_saccifera	((Pelagodoxa_henryana	((Veitchia_spiralis	((Kentiopsis_piersoniorum	Burretiokentia_grandiflora)	Hydriastele_microspadix))	((Dictyosperma_album	Dypsis_decaryi)	Heterospathe_cagayanensis)))	(Prestoea_acuminata	(Oenocarpus_bataua	Oenocarpus_minor)))))	(Geonoma_undata	(Sabal_domingensis	(Roystonea_regia	(Phoenix_dactylifera	Serenoa_repens))))))))	Calamus_caryotoides)	Nypa_fruticans)	Kingia_australis);
(((((Nypa_fruticans	Pseudophoenix_vinifera)	(((Geonoma_undata	(Reinhardtia_simplex	Reinhardtia_gracilis))	((Sabal_domingensis	(Phoenix_dactylifera	Serenoa_repens))	Sclerosperma_profizianum))	(((((Reinhardtia_latisecta	Reinhardtia_paiewonskiana)	Attalea_speciosa)	(Orania_palindan	(Leopoldinia_pulchra	(Bactris_major	(Elaeis_guineensis	Elaeis_oleifera)))))	((Pelagodoxa_henryana	Manicaria_saccifera)	(((Dypsis_decaryi	(Veitchia_spiralis	((Kentiopsis_piersoniorum	Burretiokentia_grandiflora)	Hydriastele_microspadix)))	(Dictyosperma_album	Heterospathe_cagayanensis))	(Prestoea_acuminata	(Oenocarpus_bataua	Oenocarpus_minor)))))	(Roystonea_regia	Podococcus_barteri))))	Iriartea_deltoidea)	Calamus_caryotoides)	Kingia_australis);
((Orania_palindan	(Sclerosperma_profizianum	((Podococcus_barteri	Iriartea_deltoidea)	((Nypa_fruticans	Pseudophoenix_vinifera)	(((Leopoldinia_pulchra	(Reinhardtia_simplex	Reinhardtia_gracilis))	((((Reinhardtia_latisecta	Reinhardtia_paiewonskiana)	Attalea_speciosa)	(Roystonea_regia	(Bactris_major	(Elaeis_guineensis	Elaeis_oleifera))))	(Manicaria_saccifera	((Pelagodoxa_henryana	((Dictyosperma_album	(Heterospathe_cagayanensis	((Burretiokentia_grandiflora	Kentiopsis_piersoniorum)	(Hydriastele_microspadix	Veitchia_spiralis))))	Dypsis_decaryi))	(Prestoea_acuminata	(Oenocarpus_bataua	Oenocarpus_minor))))))	((Phoenix_dactylifera	Geonoma_undata)	(Calamus_caryotoides	(Sabal_domingensis	Serenoa_repens))))))))	Kingia_australis);
((Nypa_fruticans	((Pseudophoenix_vinifera	(((((Reinhardtia_paiewonskiana	Attalea_speciosa)	Geonoma_undata)	((Reinhardtia_simplex	(Reinhardtia_gracilis	Leopoldinia_pulchra))	(((Roystonea_regia	(Podococcus_barteri	Iriartea_deltoidea))	(Manicaria_saccifera	((Pelagodoxa_henryana	((Heterospathe_cagayanensis	(Dypsis_decaryi	(Hydriastele_microspadix	Veitchia_spiralis)))	(Dictyosperma_album	(Burretiokentia_grandiflora	Kentiopsis_piersoniorum))))	(Prestoea_acuminata	(Oenocarpus_bataua	Oenocarpus_minor)))))	(Elaeis_guineensis	Elaeis_oleifera))))	((Reinhardtia_latisecta	Bactris_major)	(Sabal_domingensis	(Phoenix_dactylifera	Serenoa_repens))))	(Orania_palindan	Sclerosperma_profizianum)))	Calamus_caryotoides))	Kingia_australis);
(((((Nypa_fruticans	Pseudophoenix_vinifera)	(Podococcus_barteri	((((Sclerosperma_profizianum	((((Reinhardtia_latisecta	Reinhardtia_paiewonskiana)	Attalea_speciosa)	Sabal_domingensis)	Serenoa_repens))	(Bactris_major	((Phoenix_dactylifera	Geonoma_undata)	((Roystonea_regia	((Pelagodoxa_henryana	((Dictyosperma_album	(((Burretiokentia_grandiflora	Kentiopsis_piersoniorum)	(Hydriastele_microspadix	Veitchia_spiralis))	Dypsis_decaryi))	Heterospathe_cagayanensis))	((Prestoea_acuminata	(Oenocarpus_bataua	Oenocarpus_minor))	Manicaria_saccifera)))	(Elaeis_guineensis	Elaeis_oleifera)))))	Orania_palindan)	(Leopoldinia_pulchra	(Reinhardtia_simplex	Reinhardtia_gracilis)))))	Iriartea_deltoidea)	Calamus_caryotoides)	Kingia_australis);
((Iriartea_deltoidea	(((Nypa_fruticans	Pseudophoenix_vinifera)	(((Orania_palindan	Sclerosperma_profizianum)	Podococcus_barteri)	((((Leopoldinia_pulchra	(Reinhardtia_simplex	Reinhardtia_gracilis))	((Geonoma_undata	(((((Heterospathe_cagayanensis	Veitchia_spiralis)	((Burretiokentia_grandiflora	Kentiopsis_piersoniorum)	Hydriastele_microspadix))	Dypsis_decaryi)	Dictyosperma_album)	(Prestoea_acuminata	(Pelagodoxa_henryana	(Oenocarpus_bataua	Oenocarpus_minor)))))	(((Reinhardtia_latisecta	Reinhardtia_paiewonskiana)	Attalea_speciosa)	((Elaeis_guineensis	Elaeis_oleifera)	Roystonea_regia))))	Manicaria_saccifera)	(((Phoenix_dactylifera	Serenoa_repens)	Sabal_domingensis)	Bactris_major))))	Calamus_caryotoides))	Kingia_australis);
((((Sclerosperma_profizianum	(Orania_palindan	((((((Reinhardtia_paiewonskiana	Reinhardtia_latisecta)	Attalea_speciosa)	((Elaeis_oleifera	Elaeis_guineensis)	Bactris_major))	(((Manicaria_saccifera	(Pelagodoxa_henryana	(((Dypsis_decaryi	((Hydriastele_microspadix	(Kentiopsis_piersoniorum	Burretiokentia_grandiflora))	Veitchia_spiralis))	Dictyosperma_album)	Heterospathe_cagayanensis)))	((Oenocarpus_bataua	Oenocarpus_minor)	Prestoea_acuminata))	Geonoma_undata))	(Roystonea_regia	(Sabal_domingensis	(Phoenix_dactylifera	Serenoa_repens))))	(Reinhardtia_simplex	(Reinhardtia_gracilis	Leopoldinia_pulchra)))))	(Podococcus_barteri	(Pseudophoenix_vinifera	(Iriartea_deltoidea	Calamus_caryotoides))))	Nypa_fruticans)	Kingia_australis);
((Calamus_caryotoides	(((Podococcus_barteri	(Nypa_fruticans	Pseudophoenix_vinifera))	((Sclerosperma_profizianum	Orania_palindan)	((((((Pelagodoxa_henryana	((((Kentiopsis_piersoniorum	(Burretiokentia_grandiflora	Hydriastele_microspadix))	(Dypsis_decaryi	Dictyosperma_album))	Heterospathe_cagayanensis)	Veitchia_spiralis))	((Oenocarpus_bataua	Oenocarpus_minor)	Prestoea_acuminata))	Manicaria_saccifera)	(Geonoma_undata	(Roystonea_regia	(Sabal_domingensis	(Phoenix_dactylifera	Serenoa_repens)))))	(Reinhardtia_simplex	(Reinhardtia_gracilis	Leopoldinia_pulchra)))	(((Reinhardtia_paiewonskiana	Reinhardtia_latisecta)	Attalea_speciosa)	((Elaeis_oleifera	Elaeis_guineensis)	Bactris_major)))))	Iriartea_deltoidea))	Kingia_australis);
((Nypa_fruticans	((Pseudophoenix_vinifera	(Calamus_caryotoides	Podococcus_barteri))	((Sclerosperma_profizianum	Orania_palindan)	(Iriartea_deltoidea	((((((Pelagodoxa_henryana	(((Dypsis_decaryi	Heterospathe_cagayanensis)	(Hydriastele_microspadix	((Veitchia_spiralis	Kentiopsis_piersoniorum)	Burretiokentia_grandiflora)))	Dictyosperma_album))	((Oenocarpus_bataua	Oenocarpus_minor)	Prestoea_acuminata))	Manicaria_saccifera)	(Phoenix_dactylifera	Geonoma_undata))	((Sabal_domingensis	((Reinhardtia_paiewonskiana	Reinhardtia_latisecta)	Attalea_speciosa))	(Serenoa_repens	((Elaeis_oleifera	Elaeis_guineensis)	Bactris_major))))	(Roystonea_regia	(Leopoldinia_pulchra	(Reinhardtia_simplex	Reinhardtia_gracilis))))))))	Kingia_australis);
((Nypa_fruticans	((Pseudophoenix_vinifera	(Iriartea_deltoidea	Podococcus_barteri))	(Sclerosperma_profizianum	(Orania_palindan	(((Prestoea_acuminata	((Pelagodoxa_henryana	((Burretiokentia_grandiflora	(Dictyosperma_album	Hydriastele_microspadix))	(((Dypsis_decaryi	Veitchia_spiralis)	Kentiopsis_piersoniorum)	Heterospathe_cagayanensis)))	(Oenocarpus_bataua	Oenocarpus_minor)))	Manicaria_saccifera)	((Geonoma_undata	((Roystonea_regia	(Sabal_domingensis	(Calamus_caryotoides	(Phoenix_dactylifera	Serenoa_repens))))	(((Elaeis_oleifera	Elaeis_guineensis)	Bactris_major)	((Reinhardtia_paiewonskiana	Reinhardtia_latisecta)	Attalea_speciosa))))	(Leopoldinia_pulchra	(Reinhardtia_simplex	Reinhardtia_gracilis))))))))	Kingia_australis);
((Pseudophoenix_vinifera	(((((((Pelagodoxa_henryana	(Dictyosperma_album	(Dypsis_decaryi	(Heterospathe_cagayanensis	((Kentiopsis_piersoniorum	Burretiokentia_grandiflora)	(Hydriastele_microspadix	Veitchia_spiralis))))))	((Oenocarpus_bataua	Oenocarpus_minor)	Prestoea_acuminata))	Manicaria_saccifera)	(Iriartea_deltoidea	Podococcus_barteri))	((Geonoma_undata	((((Elaeis_oleifera	Elaeis_guineensis)	Bactris_major)	((Reinhardtia_paiewonskiana	Reinhardtia_latisecta)	Attalea_speciosa))	(Sabal_domingensis	(Roystonea_regia	(Phoenix_dactylifera	Serenoa_repens)))))	(Orania_palindan	(Leopoldinia_pulchra	(Reinhardtia_simplex	Reinhardtia_gracilis)))))	Sclerosperma_profizianum)	(Nypa_fruticans	Calamus_caryotoides)))	Kingia_australis);
(((Pseudophoenix_vinifera	((((((((Iriartea_deltoidea	Pelagodoxa_henryana)	((Dictyosperma_album	(((Kentiopsis_piersoniorum	Veitchia_spiralis)	(Burretiokentia_grandiflora	Hydriastele_microspadix))	Heterospathe_cagayanensis))	Dypsis_decaryi))	((Oenocarpus_bataua	Oenocarpus_minor)	Prestoea_acuminata))	Manicaria_saccifera)	(Podococcus_barteri	Sclerosperma_profizianum))	Geonoma_undata)	(Leopoldinia_pulchra	(Reinhardtia_simplex	Reinhardtia_gracilis)))	((((Elaeis_oleifera	Elaeis_guineensis)	Bactris_major)	(Roystonea_regia	(((Nypa_fruticans	Calamus_caryotoides)	(Sabal_domingensis	Serenoa_repens))	Phoenix_dactylifera)))	((Reinhardtia_paiewonskiana	Reinhardtia_latisecta)	Attalea_speciosa))))	Orania_palindan)	Kingia_australis);
((((((((Roystonea_regia	Podococcus_barteri)	(((Elaeis_oleifera	Elaeis_guineensis)	Bactris_major)	(Leopoldinia_pulchra	(Reinhardtia_simplex	Reinhardtia_gracilis))))	((((Oenocarpus_bataua	Oenocarpus_minor)	Prestoea_acuminata)	(Manicaria_saccifera	(Pelagodoxa_henryana	(((Dypsis_decaryi	((Burretiokentia_grandiflora	Kentiopsis_piersoniorum)	(Veitchia_spiralis	Hydriastele_microspadix)))	Dictyosperma_album)	Heterospathe_cagayanensis))))	Geonoma_undata))	(Reinhardtia_paiewonskiana	(Sabal_domingensis	(Reinhardtia_latisecta	Attalea_speciosa))))	Pseudophoenix_vinifera)	(Sclerosperma_profizianum	Orania_palindan))	(Iriartea_deltoidea	((Nypa_fruticans	Calamus_caryotoides)	(Phoenix_dactylifera	Serenoa_repens))))	Kingia_australis);
((Orania_palindan	(Sclerosperma_profizianum	((Iriartea_deltoidea	Podococcus_barteri)	((((Roystonea_regia	(Leopoldinia_pulchra	(Reinhardtia_simplex	Reinhardtia_gracilis)))	((((Elaeis_oleifera	Elaeis_guineensis)	Bactris_major)	((Reinhardtia_latisecta	Reinhardtia_paiewonskiana)	Attalea_speciosa))	(Manicaria_saccifera	((Pelagodoxa_henryana	(((Dypsis_decaryi	((Burretiokentia_grandiflora	Kentiopsis_piersoniorum)	(Veitchia_spiralis	Hydriastele_microspadix)))	Dictyosperma_album)	Heterospathe_cagayanensis))	(Geonoma_undata	((Oenocarpus_bataua	Oenocarpus_minor)	Prestoea_acuminata))))))	(Calamus_caryotoides	(Sabal_domingensis	(Phoenix_dactylifera	Serenoa_repens))))	(Nypa_fruticans	Pseudophoenix_vinifera)))))	Kingia_australis);
(((((Calamus_caryotoides	(Sabal_domingensis	(Phoenix_dactylifera	Serenoa_repens)))	(Nypa_fruticans	Pseudophoenix_vinifera))	((Reinhardtia_simplex	(Reinhardtia_gracilis	Leopoldinia_pulchra))	((Roystonea_regia	(((Elaeis_oleifera	Elaeis_guineensis)	Bactris_major)	((Reinhardtia_latisecta	Reinhardtia_paiewonskiana)	Attalea_speciosa)))	((Manicaria_saccifera	((((Burretiokentia_grandiflora	(Veitchia_spiralis	Kentiopsis_piersoniorum))	Hydriastele_microspadix)	((Dictyosperma_album	Dypsis_decaryi)	Heterospathe_cagayanensis))	(Geonoma_undata	((Oenocarpus_bataua	Oenocarpus_minor)	Prestoea_acuminata))))	Pelagodoxa_henryana))))	((Iriartea_deltoidea	Podococcus_barteri)	(Orania_palindan	Sclerosperma_profizianum)))	Kingia_australis);
((Orania_palindan	((Nypa_fruticans	Pseudophoenix_vinifera)	((Leopoldinia_pulchra	(Reinhardtia_simplex	Reinhardtia_gracilis))	((((Reinhardtia_latisecta	Reinhardtia_paiewonskiana)	Attalea_speciosa)	(((Calamus_caryotoides	Iriartea_deltoidea)	Podococcus_barteri)	Roystonea_regia))	((((Elaeis_oleifera	Elaeis_guineensis)	Bactris_major)	(((Sclerosperma_profizianum	(Sabal_domingensis	(Phoenix_dactylifera	Serenoa_repens)))	Manicaria_saccifera)	(Geonoma_undata	(((Oenocarpus_bataua	Oenocarpus_minor)	Prestoea_acuminata)	((((Burretiokentia_grandiflora	Kentiopsis_piersoniorum)	Hydriastele_microspadix)	(Heterospathe_cagayanensis	Veitchia_spiralis))	(Dictyosperma_album	Dypsis_decaryi))))))	Pelagodoxa_henryana)))))	Kingia_australis);
((Sclerosperma_profizianum	((((Nypa_fruticans	Pseudophoenix_vinifera)	((((Leopoldinia_pulchra	(Reinhardtia_gracilis	Reinhardtia_simplex))	((((Calamus_caryotoides	(Elaeis_guineensis	Elaeis_oleifera))	(Bactris_major	((Reinhardtia_latisecta	Reinhardtia_paiewonskiana)	Attalea_speciosa)))	Roystonea_regia)	((Pelagodoxa_henryana	Manicaria_saccifera)	((Dypsis_decaryi	(Dictyosperma_album	((Heterospathe_cagayanensis	Veitchia_spiralis)	(Hydriastele_microspadix	(Kentiopsis_piersoniorum	Burretiokentia_grandiflora)))))	(Prestoea_acuminata	(Oenocarpus_minor	Oenocarpus_bataua))))))	Geonoma_undata)	(Sabal_domingensis	(Phoenix_dactylifera	Serenoa_repens))))	(Podococcus_barteri	Iriartea_deltoidea))	Orania_palindan))	Kingia_australis);
((Sclerosperma_profizianum	((Sabal_domingensis	(Phoenix_dactylifera	Serenoa_repens))	(Manicaria_saccifera	((((Leopoldinia_pulchra	(Reinhardtia_gracilis	Reinhardtia_simplex))	Orania_palindan)	(((Roystonea_regia	((Podococcus_barteri	Iriartea_deltoidea)	Calamus_caryotoides))	(((Reinhardtia_latisecta	Reinhardtia_paiewonskiana)	Attalea_speciosa)	(Bactris_major	(Elaeis_guineensis	Elaeis_oleifera))))	(Nypa_fruticans	Pseudophoenix_vinifera)))	(((Geonoma_undata	Pelagodoxa_henryana)	(((Dictyosperma_album	(Hydriastele_microspadix	(Kentiopsis_piersoniorum	Burretiokentia_grandiflora)))	Heterospathe_cagayanensis)	(Dypsis_decaryi	Veitchia_spiralis)))	(Prestoea_acuminata	(Oenocarpus_minor	Oenocarpus_bataua)))))))	Kingia_australis);
((((Orania_palindan	Sclerosperma_profizianum)	((((Bactris_major	(Elaeis_guineensis	Elaeis_oleifera))	((((Manicaria_saccifera	((((Kentiopsis_piersoniorum	(Burretiokentia_grandiflora	Hydriastele_microspadix))	(Heterospathe_cagayanensis	(Dypsis_decaryi	Veitchia_spiralis)))	Dictyosperma_album)	Pelagodoxa_henryana))	(Prestoea_acuminata	(Oenocarpus_minor	Oenocarpus_bataua)))	(Geonoma_undata	(((Reinhardtia_latisecta	Reinhardtia_paiewonskiana)	Attalea_speciosa)	(((Calamus_caryotoides	(Phoenix_dactylifera	Serenoa_repens))	Sabal_domingensis)	Roystonea_regia))))	(Reinhardtia_simplex	(Leopoldinia_pulchra	Reinhardtia_gracilis))))	(Nypa_fruticans	Pseudophoenix_vinifera))	Podococcus_barteri))	Iriartea_deltoidea)	Kingia_australis);
(((((((((((Reinhardtia_latisecta	Reinhardtia_paiewonskiana)	Attalea_speciosa)	(((Manicaria_saccifera	(((((Veitchia_spiralis	Kentiopsis_piersoniorum)	(Burretiokentia_grandiflora	Hydriastele_microspadix))	Heterospathe_cagayanensis)	(Dypsis_decaryi	Dictyosperma_album))	Pelagodoxa_henryana))	(Prestoea_acuminata	(Oenocarpus_minor	Oenocarpus_bataua)))	(Bactris_major	(Elaeis_guineensis	Elaeis_oleifera))))	(Leopoldinia_pulchra	(Reinhardtia_gracilis	Reinhardtia_simplex)))	Geonoma_undata)	(((Phoenix_dactylifera	Roystonea_regia)	Serenoa_repens)	Sabal_domingensis))	((Orania_palindan	Sclerosperma_profizianum)	Podococcus_barteri))	Pseudophoenix_vinifera)	(Nypa_fruticans	Calamus_caryotoides))	Iriartea_deltoidea)	Kingia_australis);
(((Sclerosperma_profizianum	(Podococcus_barteri	(((Pseudophoenix_vinifera	(((Phoenix_dactylifera	Serenoa_repens)	Sabal_domingensis)	(Nypa_fruticans	Calamus_caryotoides)))	((((Roystonea_regia	(Leopoldinia_pulchra	(Reinhardtia_gracilis	Reinhardtia_simplex)))	Geonoma_undata)	(((Reinhardtia_latisecta	Reinhardtia_paiewonskiana)	Attalea_speciosa)	(Bactris_major	(Elaeis_guineensis	Elaeis_oleifera))))	(((((((Veitchia_spiralis	Kentiopsis_piersoniorum)	(Burretiokentia_grandiflora	Hydriastele_microspadix))	(Dictyosperma_album	Dypsis_decaryi))	Heterospathe_cagayanensis)	Pelagodoxa_henryana)	(Prestoea_acuminata	(Oenocarpus_minor	Oenocarpus_bataua)))	Manicaria_saccifera)))	Orania_palindan)))	Iriartea_deltoidea)	Kingia_australis);
((((Reinhardtia_latisecta	Reinhardtia_paiewonskiana)	Attalea_speciosa)	(((Nypa_fruticans	Calamus_caryotoides)	Pseudophoenix_vinifera)	(((Leopoldinia_pulchra	(Reinhardtia_gracilis	(Phoenix_dactylifera	Reinhardtia_simplex)))	(Bactris_major	(Elaeis_guineensis	Elaeis_oleifera)))	(((Sabal_domingensis	((Sclerosperma_profizianum	Serenoa_repens)	Geonoma_undata))	((Iriartea_deltoidea	(Podococcus_barteri	Roystonea_regia))	((Manicaria_saccifera	((((Heterospathe_cagayanensis	((Kentiopsis_piersoniorum	Burretiokentia_grandiflora)	(Hydriastele_microspadix	Veitchia_spiralis)))	Dictyosperma_album)	Dypsis_decaryi)	Pelagodoxa_henryana))	(Prestoea_acuminata	(Oenocarpus_minor	Oenocarpus_bataua)))))	Orania_palindan))))	Kingia_australis);
((Orania_palindan	(((Iriartea_deltoidea	Podococcus_barteri)	Sclerosperma_profizianum)	((Geonoma_undata	(((Reinhardtia_latisecta	Reinhardtia_paiewonskiana)	Attalea_speciosa)	(((Roystonea_regia	((Leopoldinia_pulchra	Bactris_major)	(Elaeis_guineensis	Elaeis_oleifera)))	(Manicaria_saccifera	(((((((Veitchia_spiralis	Kentiopsis_piersoniorum)	Burretiokentia_grandiflora)	Hydriastele_microspadix)	(Dictyosperma_album	Dypsis_decaryi))	Heterospathe_cagayanensis)	Pelagodoxa_henryana)	(Prestoea_acuminata	(Oenocarpus_minor	Oenocarpus_bataua)))))	(Reinhardtia_gracilis	Reinhardtia_simplex))))	(((Phoenix_dactylifera	Calamus_caryotoides)	(Sabal_domingensis	Serenoa_repens))	(Nypa_fruticans	Pseudophoenix_vinifera)))))	Kingia_australis);
(((Phoenix_dactylifera	Calamus_caryotoides)	((Iriartea_deltoidea	Podococcus_barteri)	((((((Prestoea_acuminata	(Oenocarpus_minor	Oenocarpus_bataua))	((Pelagodoxa_henryana	Manicaria_saccifera)	((((Veitchia_spiralis	(Kentiopsis_piersoniorum	Burretiokentia_grandiflora))	Hydriastele_microspadix)	(Dictyosperma_album	Dypsis_decaryi))	Heterospathe_cagayanensis)))	(((Sabal_domingensis	Serenoa_repens)	Geonoma_undata)	(((Reinhardtia_latisecta	Reinhardtia_paiewonskiana)	Attalea_speciosa)	(Roystonea_regia	(Bactris_major	(Elaeis_guineensis	Elaeis_oleifera))))))	(Leopoldinia_pulchra	(Reinhardtia_gracilis	Reinhardtia_simplex)))	Orania_palindan)	(Sclerosperma_profizianum	(Nypa_fruticans	Pseudophoenix_vinifera)))))	Kingia_australis);
(((Sclerosperma_profizianum	(Nypa_fruticans	Pseudophoenix_vinifera))	((Iriartea_deltoidea	Podococcus_barteri)	((((Geonoma_undata	((Prestoea_acuminata	(Oenocarpus_minor	Oenocarpus_bataua))	((Pelagodoxa_henryana	Manicaria_saccifera)	(Dypsis_decaryi	((Dictyosperma_album	Heterospathe_cagayanensis)	((Burretiokentia_grandiflora	Hydriastele_microspadix)	(Veitchia_spiralis	Kentiopsis_piersoniorum)))))))	((Calamus_caryotoides	Roystonea_regia)	(Sabal_domingensis	(Phoenix_dactylifera	Serenoa_repens))))	((((Reinhardtia_latisecta	Reinhardtia_paiewonskiana)	Attalea_speciosa)	(Bactris_major	(Elaeis_guineensis	Elaeis_oleifera)))	(Leopoldinia_pulchra	(Reinhardtia_gracilis	Reinhardtia_simplex))))	Orania_palindan)))	Kingia_australis);
((((Calamus_caryotoides	(Podococcus_barteri	Roystonea_regia))	((Phoenix_dactylifera	Reinhardtia_simplex)	(Leopoldinia_pulchra	Reinhardtia_gracilis)))	((Nypa_fruticans	(Iriartea_deltoidea	Pseudophoenix_vinifera))	((Bactris_major	(Elaeis_guineensis	Elaeis_oleifera))	(((Geonoma_undata	((Sabal_domingensis	Serenoa_repens)	Sclerosperma_profizianum))	((((Prestoea_acuminata	(Oenocarpus_minor	Oenocarpus_bataua))	(Pelagodoxa_henryana	((((Hydriastele_microspadix	Dictyosperma_album)	Dypsis_decaryi)	(Burretiokentia_grandiflora	Kentiopsis_piersoniorum))	(Heterospathe_cagayanensis	Veitchia_spiralis))))	Manicaria_saccifera)	((Reinhardtia_latisecta	Reinhardtia_paiewonskiana)	Attalea_speciosa)))	Orania_palindan))))	Kingia_australis);
(((Calamus_caryotoides	Podococcus_barteri)	((((Iriartea_deltoidea	Sclerosperma_profizianum)	(Orania_palindan	(((((Serenoa_repens	((Elaeis_guineensis	Elaeis_oleifera)	Bactris_major))	(Sabal_domingensis	((Reinhardtia_latisecta	Reinhardtia_paiewonskiana)	Attalea_speciosa)))	Roystonea_regia)	((Geonoma_undata	((Prestoea_acuminata	(Oenocarpus_bataua	Oenocarpus_minor))	(Pelagodoxa_henryana	(((Heterospathe_cagayanensis	Dictyosperma_album)	(Burretiokentia_grandiflora	Kentiopsis_piersoniorum))	(Hydriastele_microspadix	(Dypsis_decaryi	Veitchia_spiralis))))))	Manicaria_saccifera))	((Reinhardtia_simplex	Reinhardtia_gracilis)	Leopoldinia_pulchra))))	Phoenix_dactylifera)	(Nypa_fruticans	Pseudophoenix_vinifera)))	Kingia_australis);
((Calamus_caryotoides	((((Podococcus_barteri	Iriartea_deltoidea)	Sclerosperma_profizianum)	(Bactris_major	((((Reinhardtia_simplex	Reinhardtia_gracilis)	Leopoldinia_pulchra)	((Orania_palindan	(Roystonea_regia	(Phoenix_dactylifera	Serenoa_repens)))	((Pelagodoxa_henryana	(Sabal_domingensis	((Reinhardtia_latisecta	Reinhardtia_paiewonskiana)	Attalea_speciosa)))	(Elaeis_guineensis	Elaeis_oleifera))))	(((Prestoea_acuminata	(Oenocarpus_bataua	Oenocarpus_minor))	((Heterospathe_cagayanensis	((((Veitchia_spiralis	Kentiopsis_piersoniorum)	Hydriastele_microspadix)	Burretiokentia_grandiflora)	(Dictyosperma_album	Dypsis_decaryi)))	Geonoma_undata))	Manicaria_saccifera))))	(Nypa_fruticans	Pseudophoenix_vinifera)))	Kingia_australis);
((((Sclerosperma_profizianum	((((((Reinhardtia_simplex	Reinhardtia_gracilis)	Leopoldinia_pulchra)	((Roystonea_regia	((Sabal_domingensis	(Phoenix_dactylifera	Serenoa_repens))	Calamus_caryotoides))	(((Reinhardtia_latisecta	Reinhardtia_paiewonskiana)	Attalea_speciosa)	(Bactris_major	(Elaeis_guineensis	Elaeis_oleifera)))))	(((Prestoea_acuminata	(Oenocarpus_bataua	Oenocarpus_minor))	((Pelagodoxa_henryana	((Dictyosperma_album	((Burretiokentia_grandiflora	((Veitchia_spiralis	Kentiopsis_piersoniorum)	Dypsis_decaryi))	Hydriastele_microspadix))	Heterospathe_cagayanensis))	Geonoma_undata))	Manicaria_saccifera))	Iriartea_deltoidea)	(Nypa_fruticans	Pseudophoenix_vinifera)))	Podococcus_barteri)	Orania_palindan)	Kingia_australis);
((((Sclerosperma_profizianum	(((((Geonoma_undata	((Roystonea_regia	Calamus_caryotoides)	(Sabal_domingensis	Serenoa_repens)))	((Prestoea_acuminata	(Oenocarpus_bataua	(Phoenix_dactylifera	Oenocarpus_minor)))	((Pelagodoxa_henryana	(((((Burretiokentia_grandiflora	Kentiopsis_piersoniorum)	Hydriastele_microspadix)	Veitchia_spiralis)	(Dypsis_decaryi	Dictyosperma_album))	Heterospathe_cagayanensis))	Manicaria_saccifera)))	(((Reinhardtia_latisecta	Reinhardtia_paiewonskiana)	Attalea_speciosa)	(Bactris_major	(Elaeis_guineensis	Elaeis_oleifera))))	((Reinhardtia_simplex	Reinhardtia_gracilis)	Leopoldinia_pulchra))	(Nypa_fruticans	Pseudophoenix_vinifera)))	(Iriartea_deltoidea	Podococcus_barteri))	Orania_palindan)	Kingia_australis);
(((Sclerosperma_profizianum	((Calamus_caryotoides	Podococcus_barteri)	((((Roystonea_regia	(((Reinhardtia_simplex	Reinhardtia_gracilis)	Phoenix_dactylifera)	Leopoldinia_pulchra))	((Geonoma_undata	(Sabal_domingensis	Serenoa_repens))	(((Manicaria_saccifera	((Prestoea_acuminata	(Oenocarpus_bataua	Oenocarpus_minor))	(Pelagodoxa_henryana	(((Dypsis_decaryi	Dictyosperma_album)	(Hydriastele_microspadix	(Veitchia_spiralis	(Burretiokentia_grandiflora	Kentiopsis_piersoniorum))))	Heterospathe_cagayanensis))))	(Bactris_major	(Elaeis_guineensis	Elaeis_oleifera)))	((Reinhardtia_latisecta	Reinhardtia_paiewonskiana)	Attalea_speciosa))))	Iriartea_deltoidea)	(Nypa_fruticans	Pseudophoenix_vinifera))))	Orania_palindan)	Kingia_australis);
((Nypa_fruticans	((Pseudophoenix_vinifera	(((((Podococcus_barteri	Iriartea_deltoidea)	Roystonea_regia)	((Reinhardtia_simplex	Reinhardtia_gracilis)	Leopoldinia_pulchra))	(((Prestoea_acuminata	(Oenocarpus_bataua	Oenocarpus_minor))	(Manicaria_saccifera	(((Dictyosperma_album	(((Hydriastele_microspadix	((Kentiopsis_piersoniorum	Veitchia_spiralis)	Burretiokentia_grandiflora))	Heterospathe_cagayanensis)	Dypsis_decaryi))	Pelagodoxa_henryana)	Geonoma_undata)))	((Sabal_domingensis	((Reinhardtia_latisecta	Reinhardtia_paiewonskiana)	Attalea_speciosa))	((Phoenix_dactylifera	Bactris_major)	(Elaeis_guineensis	Elaeis_oleifera)))))	(Orania_palindan	(Serenoa_repens	Sclerosperma_profizianum))))	Calamus_caryotoides))	Kingia_australis);
(((((Orania_palindan	Sclerosperma_profizianum)	Podococcus_barteri)	((Nypa_fruticans	Pseudophoenix_vinifera)	(((((Prestoea_acuminata	(Oenocarpus_bataua	Oenocarpus_minor))	((Pelagodoxa_henryana	Manicaria_saccifera)	(((Hydriastele_microspadix	((Kentiopsis_piersoniorum	Veitchia_spiralis)	Burretiokentia_grandiflora))	(Dypsis_decaryi	Dictyosperma_album))	Heterospathe_cagayanensis)))	((Bactris_major	((Reinhardtia_latisecta	Reinhardtia_paiewonskiana)	Attalea_speciosa))	((Elaeis_guineensis	Elaeis_oleifera)	Roystonea_regia)))	(((Calamus_caryotoides	(Phoenix_dactylifera	Serenoa_repens))	Sabal_domingensis)	Geonoma_undata))	((Reinhardtia_simplex	Reinhardtia_gracilis)	Leopoldinia_pulchra))))	Iriartea_deltoidea)	Kingia_australis);
((Sclerosperma_profizianum	((Iriartea_deltoidea	Podococcus_barteri)	(Orania_palindan	((Nypa_fruticans	Pseudophoenix_vinifera)	(((((((Roystonea_regia	Calamus_caryotoides)	(Phoenix_dactylifera	Serenoa_repens))	(((Reinhardtia_latisecta	Reinhardtia_paiewonskiana)	Attalea_speciosa)	Sabal_domingensis))	Geonoma_undata)	(((Prestoea_acuminata	(Oenocarpus_bataua	Oenocarpus_minor))	(Pelagodoxa_henryana	((Heterospathe_cagayanensis	((Dypsis_decaryi	Hydriastele_microspadix)	((Kentiopsis_piersoniorum	Burretiokentia_grandiflora)	Dictyosperma_album)))	Veitchia_spiralis)))	Manicaria_saccifera))	(Bactris_major	(Elaeis_guineensis	Elaeis_oleifera)))	(Reinhardtia_simplex	(Reinhardtia_gracilis	Leopoldinia_pulchra)))))))	Kingia_australis);
((Calamus_caryotoides	((Nypa_fruticans	Pseudophoenix_vinifera)	(((((Roystonea_regia	(Phoenix_dactylifera	Serenoa_repens))	(Bactris_major	(Elaeis_guineensis	Elaeis_oleifera)))	((Geonoma_undata	((Prestoea_acuminata	(Oenocarpus_bataua	Oenocarpus_minor))	((Heterospathe_cagayanensis	(((Hydriastele_microspadix	(Veitchia_spiralis	(Kentiopsis_piersoniorum	Burretiokentia_grandiflora)))	Dypsis_decaryi)	Dictyosperma_album))	(Pelagodoxa_henryana	Manicaria_saccifera))))	(Leopoldinia_pulchra	(Reinhardtia_simplex	Reinhardtia_gracilis))))	(((Reinhardtia_latisecta	Reinhardtia_paiewonskiana)	Attalea_speciosa)	Sabal_domingensis))	((Iriartea_deltoidea	Podococcus_barteri)	(Sclerosperma_profizianum	Orania_palindan)))))	Kingia_australis);
(((Iriartea_deltoidea	Calamus_caryotoides)	((Nypa_fruticans	Pseudophoenix_vinifera)	(((((Reinhardtia_latisecta	Reinhardtia_paiewonskiana)	Attalea_speciosa)	Sabal_domingensis)	(Leopoldinia_pulchra	(Reinhardtia_simplex	Reinhardtia_gracilis)))	((((Phoenix_dactylifera	Geonoma_undata)	(((Roystonea_regia	Podococcus_barteri)	(((Prestoea_acuminata	(Oenocarpus_bataua	Oenocarpus_minor))	((((Kentiopsis_piersoniorum	Burretiokentia_grandiflora)	(Hydriastele_microspadix	Veitchia_spiralis))	Heterospathe_cagayanensis)	(Dypsis_decaryi	Dictyosperma_album)))	(Manicaria_saccifera	Pelagodoxa_henryana)))	(Sclerosperma_profizianum	Serenoa_repens)))	Orania_palindan)	(Bactris_major	(Elaeis_guineensis	Elaeis_oleifera))))))	Kingia_australis);
(((((Leopoldinia_pulchra	(Reinhardtia_gracilis	Reinhardtia_simplex))	((((Iriartea_deltoidea	Podococcus_barteri)	(Sclerosperma_profizianum	Orania_palindan))	((Geonoma_undata	(Roystonea_regia	Serenoa_repens))	((Manicaria_saccifera	((Dypsis_decaryi	((Veitchia_spiralis	Hydriastele_microspadix)	(((Burretiokentia_grandiflora	Kentiopsis_piersoniorum)	Dictyosperma_album)	Heterospathe_cagayanensis)))	Pelagodoxa_henryana))	((Oenocarpus_bataua	(Phoenix_dactylifera	Oenocarpus_minor))	Prestoea_acuminata))))	(((Reinhardtia_latisecta	Reinhardtia_paiewonskiana)	Attalea_speciosa)	(Bactris_major	(Elaeis_guineensis	Elaeis_oleifera)))))	(Nypa_fruticans	(Sabal_domingensis	Pseudophoenix_vinifera)))	Calamus_caryotoides)	Kingia_australis);
(((((Nypa_fruticans	Pseudophoenix_vinifera)	((((Leopoldinia_pulchra	(Reinhardtia_gracilis	Reinhardtia_simplex))	(Manicaria_saccifera	(((Oenocarpus_bataua	Oenocarpus_minor)	Prestoea_acuminata)	(Dypsis_decaryi	(Geonoma_undata	((Dictyosperma_album	(Heterospathe_cagayanensis	((Veitchia_spiralis	(Burretiokentia_grandiflora	Hydriastele_microspadix))	Kentiopsis_piersoniorum)))	Pelagodoxa_henryana))))))	((Roystonea_regia	(Phoenix_dactylifera	Serenoa_repens))	(Bactris_major	(Elaeis_guineensis	Elaeis_oleifera))))	((Iriartea_deltoidea	Podococcus_barteri)	(Sclerosperma_profizianum	Orania_palindan))))	Calamus_caryotoides)	(Sabal_domingensis	(Reinhardtia_paiewonskiana	(Reinhardtia_latisecta	Attalea_speciosa))))	Kingia_australis);
((Calamus_caryotoides	((Nypa_fruticans	Pseudophoenix_vinifera)	((Sclerosperma_profizianum	Orania_palindan)	((Leopoldinia_pulchra	(Reinhardtia_gracilis	Reinhardtia_simplex))	((((Pelagodoxa_henryana	Manicaria_saccifera)	(((Oenocarpus_bataua	Oenocarpus_minor)	Prestoea_acuminata)	(Dypsis_decaryi	(((Heterospathe_cagayanensis	Veitchia_spiralis)	Hydriastele_microspadix)	(Dictyosperma_album	(Burretiokentia_grandiflora	Kentiopsis_piersoniorum))))))	(Geonoma_undata	(((Phoenix_dactylifera	Roystonea_regia)	(Sabal_domingensis	Serenoa_repens))	(((Reinhardtia_latisecta	Reinhardtia_paiewonskiana)	Attalea_speciosa)	(Bactris_major	(Elaeis_guineensis	Elaeis_oleifera))))))	(Iriartea_deltoidea	Podococcus_barteri))))))	Kingia_australis);
((Calamus_caryotoides	((Nypa_fruticans	Pseudophoenix_vinifera)	((((Sabal_domingensis	Serenoa_repens)	Sclerosperma_profizianum)	Orania_palindan)	(((((Reinhardtia_latisecta	Reinhardtia_paiewonskiana)	Attalea_speciosa)	(Bactris_major	(Elaeis_guineensis	Elaeis_oleifera)))	(Manicaria_saccifera	((Phoenix_dactylifera	Geonoma_undata)	(((Oenocarpus_bataua	Oenocarpus_minor)	Prestoea_acuminata)	(Dypsis_decaryi	((((Veitchia_spiralis	Kentiopsis_piersoniorum)	(Hydriastele_microspadix	Burretiokentia_grandiflora))	(Heterospathe_cagayanensis	Dictyosperma_album))	Pelagodoxa_henryana))))))	((Iriartea_deltoidea	(Roystonea_regia	Podococcus_barteri))	(Leopoldinia_pulchra	(Reinhardtia_gracilis	Reinhardtia_simplex)))))))	Kingia_australis);
((Nypa_fruticans	(Sclerosperma_profizianum	((((Iriartea_deltoidea	Calamus_caryotoides)	Podococcus_barteri)	Pseudophoenix_vinifera)	(Orania_palindan	((Bactris_major	(Elaeis_guineensis	Elaeis_oleifera))	((((((((Oenocarpus_bataua	Oenocarpus_minor)	Prestoea_acuminata)	((Dypsis_decaryi	(Heterospathe_cagayanensis	(((Kentiopsis_piersoniorum	Burretiokentia_grandiflora)	Hydriastele_microspadix)	Veitchia_spiralis)))	Dictyosperma_album))	Pelagodoxa_henryana)	Manicaria_saccifera)	((Leopoldinia_pulchra	(Reinhardtia_gracilis	Reinhardtia_simplex))	Geonoma_undata))	(Sabal_domingensis	((Reinhardtia_latisecta	Reinhardtia_paiewonskiana)	Attalea_speciosa)))	(Roystonea_regia	(Phoenix_dactylifera	Serenoa_repens))))))))	Kingia_australis);
((Calamus_caryotoides	((Nypa_fruticans	Pseudophoenix_vinifera)	((((((Reinhardtia_latisecta	Reinhardtia_paiewonskiana)	Attalea_speciosa)	(Bactris_major	(Elaeis_guineensis	Elaeis_oleifera)))	(((Sabal_domingensis	(Phoenix_dactylifera	Serenoa_repens))	(Geonoma_undata	(((Oenocarpus_bataua	Oenocarpus_minor)	Prestoea_acuminata)	((((((Hydriastele_microspadix	Veitchia_spiralis)	(Burretiokentia_grandiflora	Kentiopsis_piersoniorum))	Dypsis_decaryi)	Heterospathe_cagayanensis)	Dictyosperma_album)	Pelagodoxa_henryana))))	(Roystonea_regia	(Leopoldinia_pulchra	(Reinhardtia_gracilis	Reinhardtia_simplex)))))	Manicaria_saccifera)	(Orania_palindan	((Iriartea_deltoidea	Podococcus_barteri)	Sclerosperma_profizianum)))))	Kingia_australis);
((Calamus_caryotoides	((Nypa_fruticans	Pseudophoenix_vinifera)	((Iriartea_deltoidea	Podococcus_barteri)	((((((Bactris_major	(Elaeis_guineensis	Elaeis_oleifera))	((Serenoa_repens	Geonoma_undata)	(Sabal_domingensis	((Reinhardtia_latisecta	Reinhardtia_paiewonskiana)	Attalea_speciosa))))	Orania_palindan)	(Roystonea_regia	(Leopoldinia_pulchra	(Reinhardtia_gracilis	(Phoenix_dactylifera	Reinhardtia_simplex)))))	(Manicaria_saccifera	(((Pelagodoxa_henryana	(Oenocarpus_bataua	Oenocarpus_minor))	Prestoea_acuminata)	((((Hydriastele_microspadix	(Heterospathe_cagayanensis	Veitchia_spiralis))	(Burretiokentia_grandiflora	Kentiopsis_piersoniorum))	Dypsis_decaryi)	Dictyosperma_album))))	Sclerosperma_profizianum))))	Kingia_australis);
((Calamus_caryotoides	((Nypa_fruticans	(Sabal_domingensis	Pseudophoenix_vinifera))	(((Iriartea_deltoidea	Podococcus_barteri)	(Orania_palindan	Sclerosperma_profizianum))	((Roystonea_regia	(Leopoldinia_pulchra	(Reinhardtia_gracilis	Reinhardtia_simplex)))	(((Reinhardtia_latisecta	Reinhardtia_paiewonskiana)	Attalea_speciosa)	(((Phoenix_dactylifera	Serenoa_repens)	(Bactris_major	(Elaeis_guineensis	Elaeis_oleifera)))	(Manicaria_saccifera	((Geonoma_undata	((Oenocarpus_bataua	Oenocarpus_minor)	Prestoea_acuminata))	(Pelagodoxa_henryana	((Dypsis_decaryi	Dictyosperma_album)	(Heterospathe_cagayanensis	((Hydriastele_microspadix	Burretiokentia_grandiflora)	(Veitchia_spiralis	Kentiopsis_piersoniorum)))))))))))))	Kingia_australis);
(((((Iriartea_deltoidea	((Calamus_caryotoides	Roystonea_regia)	(Sabal_domingensis	(Phoenix_dactylifera	Serenoa_repens))))	(Nypa_fruticans	Pseudophoenix_vinifera))	((Podococcus_barteri	(Orania_palindan	Sclerosperma_profizianum))	((Leopoldinia_pulchra	(Reinhardtia_gracilis	Reinhardtia_simplex))	((Bactris_major	(Elaeis_guineensis	Elaeis_oleifera))	(Manicaria_saccifera	(((Pelagodoxa_henryana	(Oenocarpus_bataua	Oenocarpus_minor))	Prestoea_acuminata)	(((Dictyosperma_album	((Hydriastele_microspadix	Burretiokentia_grandiflora)	(Veitchia_spiralis	(Dypsis_decaryi	Kentiopsis_piersoniorum))))	Heterospathe_cagayanensis)	Geonoma_undata)))))))	((Reinhardtia_latisecta	Reinhardtia_paiewonskiana)	Attalea_speciosa))	Kingia_australis);
((((((Nypa_fruticans	Pseudophoenix_vinifera)	Sclerosperma_profizianum)	(Podococcus_barteri	Iriartea_deltoidea))	(((((Reinhardtia_latisecta	Calamus_caryotoides)	(Sabal_domingensis	(Phoenix_dactylifera	Serenoa_repens)))	Orania_palindan)	((Leopoldinia_pulchra	(Reinhardtia_gracilis	Reinhardtia_simplex))	((Roystonea_regia	(Bactris_major	(Elaeis_guineensis	Elaeis_oleifera)))	(((Oenocarpus_bataua	Oenocarpus_minor)	Prestoea_acuminata)	(((Heterospathe_cagayanensis	((Hydriastele_microspadix	Burretiokentia_grandiflora)	(Veitchia_spiralis	Kentiopsis_piersoniorum)))	(Dypsis_decaryi	Dictyosperma_album))	(Pelagodoxa_henryana	Manicaria_saccifera))))))	Geonoma_undata))	(Reinhardtia_paiewonskiana	Attalea_speciosa))	Kingia_australis);
((Calamus_caryotoides	((Podococcus_barteri	Iriartea_deltoidea)	(Sclerosperma_profizianum	((Pseudophoenix_vinifera	Nypa_fruticans)	(Orania_palindan	((((Roystonea_regia	(Bactris_major	(Elaeis_guineensis	Elaeis_oleifera)))	(((Phoenix_dactylifera	Serenoa_repens)	Geonoma_undata)	(Sabal_domingensis	(Attalea_speciosa	(Reinhardtia_latisecta	Reinhardtia_paiewonskiana)))))	((Manicaria_saccifera	(Pelagodoxa_henryana	(Heterospathe_cagayanensis	(((Burretiokentia_grandiflora	((Dypsis_decaryi	Veitchia_spiralis)	Kentiopsis_piersoniorum))	Hydriastele_microspadix)	Dictyosperma_album))))	(Prestoea_acuminata	(Oenocarpus_bataua	Oenocarpus_minor))))	(Leopoldinia_pulchra	(Reinhardtia_gracilis	Reinhardtia_simplex))))))))	Kingia_australis);
((((Sclerosperma_profizianum	Orania_palindan)	((((Bactris_major	(Elaeis_guineensis	Elaeis_oleifera))	((Attalea_speciosa	(Reinhardtia_latisecta	Reinhardtia_paiewonskiana))	(Roystonea_regia	(Sabal_domingensis	(Phoenix_dactylifera	Serenoa_repens)))))	(Manicaria_saccifera	((Geonoma_undata	(Pelagodoxa_henryana	(Heterospathe_cagayanensis	(Dictyosperma_album	(Dypsis_decaryi	((Veitchia_spiralis	(Kentiopsis_piersoniorum	Burretiokentia_grandiflora))	Hydriastele_microspadix))))))	(Prestoea_acuminata	(Oenocarpus_bataua	Oenocarpus_minor)))))	(Leopoldinia_pulchra	(Reinhardtia_gracilis	Reinhardtia_simplex))))	((((Iriartea_deltoidea	Calamus_caryotoides)	Podococcus_barteri)	Pseudophoenix_vinifera)	Nypa_fruticans))	Kingia_australis);
((Calamus_caryotoides	((Nypa_fruticans	Pseudophoenix_vinifera)	(((((Roystonea_regia	(Bactris_major	(Elaeis_guineensis	Elaeis_oleifera)))	(Manicaria_saccifera	((Pelagodoxa_henryana	(((((Veitchia_spiralis	Kentiopsis_piersoniorum)	Burretiokentia_grandiflora)	Hydriastele_microspadix)	(Heterospathe_cagayanensis	Dictyosperma_album))	Dypsis_decaryi))	(Prestoea_acuminata	(Oenocarpus_bataua	Oenocarpus_minor)))))	(Leopoldinia_pulchra	(Reinhardtia_gracilis	(Phoenix_dactylifera	Reinhardtia_simplex))))	(Geonoma_undata	((Attalea_speciosa	Sabal_domingensis)	(Reinhardtia_latisecta	Reinhardtia_paiewonskiana))))	(((Serenoa_repens	Sclerosperma_profizianum)	(Iriartea_deltoidea	Orania_palindan))	Podococcus_barteri))))	Kingia_australis);
((Calamus_caryotoides	((Nypa_fruticans	Pseudophoenix_vinifera)	((((Roystonea_regia	(Bactris_major	(Elaeis_guineensis	Elaeis_oleifera)))	((((Attalea_speciosa	(Reinhardtia_paiewonskiana	Reinhardtia_latisecta))	Sabal_domingensis)	((Phoenix_dactylifera	Serenoa_repens)	Geonoma_undata))	(Manicaria_saccifera	((Pelagodoxa_henryana	(Dypsis_decaryi	(((Kentiopsis_piersoniorum	Burretiokentia_grandiflora)	((Heterospathe_cagayanensis	Veitchia_spiralis)	Hydriastele_microspadix))	Dictyosperma_album)))	(Prestoea_acuminata	(Oenocarpus_bataua	Oenocarpus_minor))))))	(Leopoldinia_pulchra	(Reinhardtia_gracilis	Reinhardtia_simplex)))	(Orania_palindan	(Sclerosperma_profizianum	(Podococcus_barteri	Iriartea_deltoidea))))))	Kingia_australis);
((((Nypa_fruticans	Pseudophoenix_vinifera)	((((((Manicaria_saccifera	((Pelagodoxa_henryana	(Geonoma_undata	(Heterospathe_cagayanensis	(Dictyosperma_album	((((Dypsis_decaryi	Veitchia_spiralis)	Kentiopsis_piersoniorum)	Burretiokentia_grandiflora)	Hydriastele_microspadix)))))	(Prestoea_acuminata	(Oenocarpus_bataua	Oenocarpus_minor))))	((Attalea_speciosa	(Reinhardtia_paiewonskiana	Reinhardtia_latisecta))	(Bactris_major	(Elaeis_guineensis	Elaeis_oleifera))))	(Serenoa_repens	Sabal_domingensis))	(Roystonea_regia	(Leopoldinia_pulchra	(Reinhardtia_gracilis	Reinhardtia_simplex))))	((Sclerosperma_profizianum	Orania_palindan)	(Podococcus_barteri	Iriartea_deltoidea)))	Calamus_caryotoides))	Phoenix_dactylifera)	Kingia_australis);
((Calamus_caryotoides	(((Nypa_fruticans	Pseudophoenix_vinifera)	((((((Prestoea_acuminata	(Oenocarpus_bataua	Oenocarpus_minor))	((Pelagodoxa_henryana	Manicaria_saccifera)	(Heterospathe_cagayanensis	((Dictyosperma_album	(((Kentiopsis_piersoniorum	Burretiokentia_grandiflora)	Hydriastele_microspadix)	Veitchia_spiralis))	Dypsis_decaryi))))	Geonoma_undata)	(((Roystonea_regia	(Phoenix_dactylifera	Serenoa_repens))	(Sabal_domingensis	(Attalea_speciosa	(Reinhardtia_paiewonskiana	Reinhardtia_latisecta))))	(Bactris_major	(Elaeis_guineensis	Elaeis_oleifera))))	(Leopoldinia_pulchra	(Reinhardtia_gracilis	Reinhardtia_simplex)))	((Sclerosperma_profizianum	Orania_palindan)	Podococcus_barteri)))	Iriartea_deltoidea))	Kingia_australis);
((Calamus_caryotoides	(((Podococcus_barteri	(((Orania_palindan	((Bactris_major	(Elaeis_guineensis	Elaeis_oleifera))	((Prestoea_acuminata	(Oenocarpus_bataua	Oenocarpus_minor))	((Manicaria_saccifera	Pelagodoxa_henryana)	(Heterospathe_cagayanensis	((Dictyosperma_album	((Veitchia_spiralis	(Kentiopsis_piersoniorum	Burretiokentia_grandiflora))	Hydriastele_microspadix))	Dypsis_decaryi))))))	(Serenoa_repens	((Sabal_domingensis	(Attalea_speciosa	(Reinhardtia_paiewonskiana	Reinhardtia_latisecta)))	(((Phoenix_dactylifera	Roystonea_regia)	(Leopoldinia_pulchra	(Reinhardtia_gracilis	Reinhardtia_simplex)))	Geonoma_undata))))	Sclerosperma_profizianum))	(Nypa_fruticans	Pseudophoenix_vinifera))	Iriartea_deltoidea))	Kingia_australis);
((Sclerosperma_profizianum	((Phoenix_dactylifera	Serenoa_repens)	((((Pseudophoenix_vinifera	((Podococcus_barteri	Iriartea_deltoidea)	Calamus_caryotoides))	Nypa_fruticans)	((((Sabal_domingensis	(Attalea_speciosa	(Reinhardtia_paiewonskiana	Reinhardtia_latisecta)))	(Roystonea_regia	(Bactris_major	(Elaeis_guineensis	Elaeis_oleifera))))	(((Prestoea_acuminata	(Oenocarpus_bataua	Oenocarpus_minor))	(Geonoma_undata	(Pelagodoxa_henryana	(Heterospathe_cagayanensis	(Dictyosperma_album	(((Kentiopsis_piersoniorum	Burretiokentia_grandiflora)	(Hydriastele_microspadix	Veitchia_spiralis))	Dypsis_decaryi))))))	Manicaria_saccifera))	(Leopoldinia_pulchra	(Reinhardtia_gracilis	Reinhardtia_simplex))))	Orania_palindan)))	Kingia_australis);
((Sclerosperma_profizianum	((Sabal_domingensis	Serenoa_repens)	((Nypa_fruticans	Pseudophoenix_vinifera)	(((((Attalea_speciosa	Reinhardtia_paiewonskiana)	(((Pelagodoxa_henryana	(Dictyosperma_album	(((Hydriastele_microspadix	(Burretiokentia_grandiflora	Kentiopsis_piersoniorum))	((Phoenix_dactylifera	Heterospathe_cagayanensis)	Veitchia_spiralis))	Dypsis_decaryi)))	((Prestoea_acuminata	(Oenocarpus_bataua	Oenocarpus_minor))	Geonoma_undata))	Manicaria_saccifera))	(Roystonea_regia	(((Podococcus_barteri	Iriartea_deltoidea)	(Reinhardtia_latisecta	Calamus_caryotoides))	(Bactris_major	(Elaeis_guineensis	Elaeis_oleifera)))))	(Leopoldinia_pulchra	(Reinhardtia_gracilis	Reinhardtia_simplex)))	Orania_palindan))))	Kingia_australis);
((Sclerosperma_profizianum	(Orania_palindan	(((((((Phoenix_dactylifera	Bactris_major)	(Elaeis_guineensis	Elaeis_oleifera))	((Podococcus_barteri	(Roystonea_regia	(Iriartea_deltoidea	Calamus_caryotoides)))	(Leopoldinia_pulchra	(Reinhardtia_gracilis	Reinhardtia_simplex))))	(((Prestoea_acuminata	(Oenocarpus_bataua	Oenocarpus_minor))	(Geonoma_undata	((Dictyosperma_album	(((Veitchia_spiralis	Hydriastele_microspadix)	(Burretiokentia_grandiflora	Kentiopsis_piersoniorum))	Heterospathe_cagayanensis))	Dypsis_decaryi)))	((Sabal_domingensis	Serenoa_repens)	Manicaria_saccifera)))	(Attalea_speciosa	(Reinhardtia_latisecta	Reinhardtia_paiewonskiana)))	Pelagodoxa_henryana)	(Nypa_fruticans	Pseudophoenix_vinifera))))	Kingia_australis);
((Pseudophoenix_vinifera	((Sclerosperma_profizianum	(((Geonoma_undata	((Nypa_fruticans	Calamus_caryotoides)	((Phoenix_dactylifera	Serenoa_repens)	Sabal_domingensis)))	Podococcus_barteri)	(((Attalea_speciosa	(Reinhardtia_latisecta	Reinhardtia_paiewonskiana))	((((Reinhardtia_gracilis	Reinhardtia_simplex)	Leopoldinia_pulchra)	(Roystonea_regia	((Elaeis_oleifera	Elaeis_guineensis)	Bactris_major)))	(((Oenocarpus_bataua	Oenocarpus_minor)	Prestoea_acuminata)	(Manicaria_saccifera	(Pelagodoxa_henryana	(Heterospathe_cagayanensis	((Dypsis_decaryi	(((Kentiopsis_piersoniorum	Hydriastele_microspadix)	Burretiokentia_grandiflora)	Veitchia_spiralis))	Dictyosperma_album)))))))	Orania_palindan)))	Iriartea_deltoidea))	Kingia_australis);
((Orania_palindan	(((Podococcus_barteri	Iriartea_deltoidea)	(((Calamus_caryotoides	Pseudophoenix_vinifera)	(((((Oenocarpus_bataua	Oenocarpus_minor)	Prestoea_acuminata)	((Heterospathe_cagayanensis	(((Veitchia_spiralis	Kentiopsis_piersoniorum)	(Hydriastele_microspadix	Burretiokentia_grandiflora))	(Dypsis_decaryi	Dictyosperma_album)))	(Manicaria_saccifera	Pelagodoxa_henryana)))	(((Geonoma_undata	(Sabal_domingensis	((Reinhardtia_latisecta	Reinhardtia_paiewonskiana)	Attalea_speciosa)))	((Elaeis_oleifera	Elaeis_guineensis)	Bactris_major))	(Roystonea_regia	(Phoenix_dactylifera	Serenoa_repens))))	((Reinhardtia_gracilis	Reinhardtia_simplex)	Leopoldinia_pulchra)))	Nypa_fruticans))	Sclerosperma_profizianum))	Kingia_australis);
((Orania_palindan	(Sclerosperma_profizianum	((Podococcus_barteri	Iriartea_deltoidea)	(((((Phoenix_dactylifera	(Reinhardtia_gracilis	Reinhardtia_simplex))	Leopoldinia_pulchra)	(Geonoma_undata	((Roystonea_regia	((Oenocarpus_bataua	Oenocarpus_minor)	Prestoea_acuminata))	(((Reinhardtia_latisecta	Reinhardtia_paiewonskiana)	Attalea_speciosa)	(((Heterospathe_cagayanensis	((Veitchia_spiralis	Kentiopsis_piersoniorum)	(Hydriastele_microspadix	Burretiokentia_grandiflora)))	(Dypsis_decaryi	Dictyosperma_album))	Pelagodoxa_henryana)))))	(Manicaria_saccifera	((Elaeis_oleifera	Elaeis_guineensis)	Bactris_major)))	((Nypa_fruticans	Pseudophoenix_vinifera)	(Calamus_caryotoides	(Sabal_domingensis	Serenoa_repens)))))))	Kingia_australis);
(((((((Elaeis_oleifera	Elaeis_guineensis)	Bactris_major)	Pseudophoenix_vinifera)	((Reinhardtia_gracilis	Reinhardtia_simplex)	Leopoldinia_pulchra))	((((Podococcus_barteri	Iriartea_deltoidea)	Roystonea_regia)	((Oenocarpus_bataua	Oenocarpus_minor)	Prestoea_acuminata))	(((Phoenix_dactylifera	Serenoa_repens)	(((Nypa_fruticans	Calamus_caryotoides)	Orania_palindan)	Sclerosperma_profizianum))	(Manicaria_saccifera	((Dictyosperma_album	(((((Veitchia_spiralis	Kentiopsis_piersoniorum)	Burretiokentia_grandiflora)	Hydriastele_microspadix)	Heterospathe_cagayanensis)	Dypsis_decaryi))	(Geonoma_undata	Pelagodoxa_henryana))))))	((Reinhardtia_latisecta	Reinhardtia_paiewonskiana)	(Attalea_speciosa	Sabal_domingensis)))	Kingia_australis);
((Pseudophoenix_vinifera	(((Sclerosperma_profizianum	Orania_palindan)	((((Oenocarpus_bataua	Oenocarpus_minor)	Prestoea_acuminata)	(((((Phoenix_dactylifera	Heterospathe_cagayanensis)	Dictyosperma_album)	((Burretiokentia_grandiflora	Kentiopsis_piersoniorum)	(Veitchia_spiralis	Hydriastele_microspadix)))	Dypsis_decaryi)	(Pelagodoxa_henryana	Manicaria_saccifera)))	(((Geonoma_undata	(((Reinhardtia_latisecta	Reinhardtia_paiewonskiana)	Attalea_speciosa)	Sabal_domingensis))	((((Reinhardtia_gracilis	Reinhardtia_simplex)	Leopoldinia_pulchra)	Podococcus_barteri)	(Iriartea_deltoidea	Roystonea_regia)))	((Serenoa_repens	(Elaeis_oleifera	Elaeis_guineensis))	Bactris_major))))	(Nypa_fruticans	Calamus_caryotoides)))	Kingia_australis);
((Calamus_caryotoides	(((((Roystonea_regia	((Reinhardtia_gracilis	Reinhardtia_simplex)	Leopoldinia_pulchra))	Podococcus_barteri)	(((Elaeis_oleifera	Elaeis_guineensis)	Bactris_major)	(Orania_palindan	((((Reinhardtia_latisecta	Reinhardtia_paiewonskiana)	Attalea_speciosa)	(Geonoma_undata	((Sabal_domingensis	(Phoenix_dactylifera	Serenoa_repens))	Sclerosperma_profizianum)))	(Manicaria_saccifera	(((Oenocarpus_bataua	Oenocarpus_minor)	Prestoea_acuminata)	(Dictyosperma_album	(Pelagodoxa_henryana	(((Burretiokentia_grandiflora	(Veitchia_spiralis	Kentiopsis_piersoniorum))	Hydriastele_microspadix)	(Heterospathe_cagayanensis	Dypsis_decaryi))))))))))	(Pseudophoenix_vinifera	Nypa_fruticans))	Iriartea_deltoidea))	Kingia_australis);
(((Pseudophoenix_vinifera	Nypa_fruticans)	((Iriartea_deltoidea	Calamus_caryotoides)	((((Reinhardtia_gracilis	Reinhardtia_simplex)	Leopoldinia_pulchra)	(((Elaeis_oleifera	Elaeis_guineensis)	Bactris_major)	(Orania_palindan	((Geonoma_undata	(Phoenix_dactylifera	Serenoa_repens))	(((Manicaria_saccifera	(((Oenocarpus_bataua	Oenocarpus_minor)	Prestoea_acuminata)	(Veitchia_spiralis	(Pelagodoxa_henryana	((((Dictyosperma_album	(Burretiokentia_grandiflora	Kentiopsis_piersoniorum))	Hydriastele_microspadix)	Dypsis_decaryi)	Heterospathe_cagayanensis)))))	(Sclerosperma_profizianum	Podococcus_barteri))	Roystonea_regia)))))	(Sabal_domingensis	((Reinhardtia_latisecta	Reinhardtia_paiewonskiana)	Attalea_speciosa)))))	Kingia_australis);
(((Calamus_caryotoides	(Pseudophoenix_vinifera	Nypa_fruticans))	((((((Elaeis_oleifera	Elaeis_guineensis)	Bactris_major)	Orania_palindan)	((((Reinhardtia_gracilis	Reinhardtia_simplex)	Leopoldinia_pulchra)	(((Manicaria_saccifera	(((Oenocarpus_bataua	Oenocarpus_minor)	Prestoea_acuminata)	(Pelagodoxa_henryana	((Dictyosperma_album	Heterospathe_cagayanensis)	((Veitchia_spiralis	((Burretiokentia_grandiflora	Hydriastele_microspadix)	Kentiopsis_piersoniorum))	Dypsis_decaryi)))))	Geonoma_undata)	(Sabal_domingensis	((Reinhardtia_latisecta	Reinhardtia_paiewonskiana)	Attalea_speciosa))))	(Roystonea_regia	(Phoenix_dactylifera	Serenoa_repens))))	Sclerosperma_profizianum)	(Iriartea_deltoidea	Podococcus_barteri)))	Kingia_australis);
(((Calamus_caryotoides	(Pseudophoenix_vinifera	Nypa_fruticans))	(((Iriartea_deltoidea	Podococcus_barteri)	(((((((Elaeis_oleifera	Elaeis_guineensis)	Bactris_major)	(Sabal_domingensis	((Reinhardtia_latisecta	Reinhardtia_paiewonskiana)	Attalea_speciosa)))	(Roystonea_regia	((Phoenix_dactylifera	(Reinhardtia_gracilis	Reinhardtia_simplex))	Leopoldinia_pulchra)))	(((((Oenocarpus_bataua	Oenocarpus_minor)	Prestoea_acuminata)	(Pelagodoxa_henryana	(Heterospathe_cagayanensis	((Veitchia_spiralis	((Burretiokentia_grandiflora	Hydriastele_microspadix)	Kentiopsis_piersoniorum))	(Dypsis_decaryi	Dictyosperma_album)))))	Geonoma_undata)	Manicaria_saccifera))	Serenoa_repens)	Orania_palindan))	Sclerosperma_profizianum))	Kingia_australis);
((Pseudophoenix_vinifera	((((((Roystonea_regia	((Reinhardtia_gracilis	Reinhardtia_simplex)	Leopoldinia_pulchra))	((Sabal_domingensis	((Reinhardtia_latisecta	Reinhardtia_paiewonskiana)	Attalea_speciosa))	(((Elaeis_oleifera	Elaeis_guineensis)	Bactris_major)	((((Oenocarpus_bataua	Oenocarpus_minor)	Prestoea_acuminata)	(Manicaria_saccifera	(Pelagodoxa_henryana	(((Hydriastele_microspadix	(Burretiokentia_grandiflora	(Veitchia_spiralis	Kentiopsis_piersoniorum)))	(Phoenix_dactylifera	Heterospathe_cagayanensis))	(Dypsis_decaryi	Dictyosperma_album)))))	Geonoma_undata))))	Serenoa_repens)	Orania_palindan)	((Nypa_fruticans	Calamus_caryotoides)	(Iriartea_deltoidea	Podococcus_barteri)))	Sclerosperma_profizianum))	Kingia_australis);
((Orania_palindan	(((((((((Reinhardtia_latisecta	Reinhardtia_paiewonskiana)	Attalea_speciosa)	Sabal_domingensis)	(Bactris_major	(Elaeis_oleifera	Elaeis_guineensis)))	(Calamus_caryotoides	(Roystonea_regia	Podococcus_barteri)))	(Leopoldinia_pulchra	(Reinhardtia_gracilis	Reinhardtia_simplex)))	(Pseudophoenix_vinifera	Nypa_fruticans))	((Geonoma_undata	((Prestoea_acuminata	(Oenocarpus_minor	Oenocarpus_bataua))	((Manicaria_saccifera	Pelagodoxa_henryana)	(((Heterospathe_cagayanensis	((Kentiopsis_piersoniorum	Veitchia_spiralis)	(Burretiokentia_grandiflora	Hydriastele_microspadix)))	Dictyosperma_album)	Dypsis_decaryi))))	((Phoenix_dactylifera	Serenoa_repens)	Iriartea_deltoidea)))	Sclerosperma_profizianum))	Kingia_australis);
(((((Leopoldinia_pulchra	(Reinhardtia_gracilis	Reinhardtia_simplex))	((((Iriartea_deltoidea	(Phoenix_dactylifera	Serenoa_repens))	(Roystonea_regia	(Calamus_caryotoides	Podococcus_barteri)))	Geonoma_undata)	(((Prestoea_acuminata	(Oenocarpus_minor	Oenocarpus_bataua))	((Reinhardtia_latisecta	Pelagodoxa_henryana)	(Dictyosperma_album	((Dypsis_decaryi	((Kentiopsis_piersoniorum	(Burretiokentia_grandiflora	Hydriastele_microspadix))	Veitchia_spiralis))	Heterospathe_cagayanensis))))	Manicaria_saccifera)))	(((Reinhardtia_paiewonskiana	Attalea_speciosa)	Sabal_domingensis)	(Bactris_major	(Elaeis_oleifera	Elaeis_guineensis))))	((Pseudophoenix_vinifera	Nypa_fruticans)	(Sclerosperma_profizianum	Orania_palindan)))	Kingia_australis);
(((Calamus_caryotoides	(Iriartea_deltoidea	Podococcus_barteri))	((((((((Reinhardtia_latisecta	Reinhardtia_paiewonskiana)	Attalea_speciosa)	(Serenoa_repens	Roystonea_regia))	((Phoenix_dactylifera	Geonoma_undata)	((Prestoea_acuminata	(Oenocarpus_minor	Oenocarpus_bataua))	((Pelagodoxa_henryana	Manicaria_saccifera)	(((Dictyosperma_album	Heterospathe_cagayanensis)	Dypsis_decaryi)	((Burretiokentia_grandiflora	Hydriastele_microspadix)	(Veitchia_spiralis	Kentiopsis_piersoniorum)))))))	(Leopoldinia_pulchra	(Reinhardtia_gracilis	Reinhardtia_simplex)))	(Bactris_major	(Elaeis_oleifera	Elaeis_guineensis)))	(Sclerosperma_profizianum	Orania_palindan))	(Pseudophoenix_vinifera	(Sabal_domingensis	Nypa_fruticans))))	Kingia_australis);
((Nypa_fruticans	(((Reinhardtia_simplex	(Leopoldinia_pulchra	Reinhardtia_gracilis))	((Sabal_domingensis	(Reinhardtia_paiewonskiana	(Reinhardtia_latisecta	Attalea_speciosa)))	(Roystonea_regia	(Bactris_major	(Elaeis_oleifera	Elaeis_guineensis)))))	((((Phoenix_dactylifera	Serenoa_repens)	(Sclerosperma_profizianum	(Geonoma_undata	((Prestoea_acuminata	(Oenocarpus_minor	Oenocarpus_bataua))	((Pelagodoxa_henryana	Manicaria_saccifera)	((Dictyosperma_album	(Dypsis_decaryi	((Burretiokentia_grandiflora	Hydriastele_microspadix)	(Veitchia_spiralis	Kentiopsis_piersoniorum))))	Heterospathe_cagayanensis))))))	Orania_palindan)	(Calamus_caryotoides	((Iriartea_deltoidea	Podococcus_barteri)	Pseudophoenix_vinifera)))))	Kingia_australis);
(((((((Prestoea_acuminata	(Oenocarpus_minor	Oenocarpus_bataua))	(Manicaria_saccifera	((Heterospathe_cagayanensis	((((Kentiopsis_piersoniorum	Burretiokentia_grandiflora)	Hydriastele_microspadix)	Veitchia_spiralis)	(Dictyosperma_album	Dypsis_decaryi)))	Pelagodoxa_henryana)))	(((Nypa_fruticans	Pseudophoenix_vinifera)	Sclerosperma_profizianum)	((Sabal_domingensis	(Phoenix_dactylifera	Serenoa_repens))	Geonoma_undata)))	(((Calamus_caryotoides	(Iriartea_deltoidea	Podococcus_barteri))	Roystonea_regia)	(Bactris_major	(Elaeis_oleifera	Elaeis_guineensis))))	(Orania_palindan	(Leopoldinia_pulchra	(Reinhardtia_gracilis	Reinhardtia_simplex))))	((Reinhardtia_latisecta	Reinhardtia_paiewonskiana)	Attalea_speciosa))	Kingia_australis);
((Sclerosperma_profizianum	((Sabal_domingensis	(Phoenix_dactylifera	Serenoa_repens))	((Manicaria_saccifera	(((Prestoea_acuminata	(Oenocarpus_minor	Oenocarpus_bataua))	((Heterospathe_cagayanensis	(Dictyosperma_album	(Dypsis_decaryi	((Veitchia_spiralis	Kentiopsis_piersoniorum)	(Burretiokentia_grandiflora	Hydriastele_microspadix)))))	Pelagodoxa_henryana))	Geonoma_undata))	(((((Bactris_major	(Elaeis_oleifera	Elaeis_guineensis))	((Reinhardtia_latisecta	Reinhardtia_paiewonskiana)	Attalea_speciosa))	((Calamus_caryotoides	Iriartea_deltoidea)	Podococcus_barteri))	Roystonea_regia)	(((Nypa_fruticans	Pseudophoenix_vinifera)	Orania_palindan)	(Leopoldinia_pulchra	(Reinhardtia_gracilis	Reinhardtia_simplex)))))))	Kingia_australis);
(((Leopoldinia_pulchra	(Phoenix_dactylifera	(Reinhardtia_gracilis	Reinhardtia_simplex)))	((((Manicaria_saccifera	((((((Burretiokentia_grandiflora	Kentiopsis_piersoniorum)	(Veitchia_spiralis	Hydriastele_microspadix))	(Dypsis_decaryi	Dictyosperma_album))	Heterospathe_cagayanensis)	(Reinhardtia_latisecta	Pelagodoxa_henryana))	(Prestoea_acuminata	(Oenocarpus_minor	Oenocarpus_bataua))))	(Bactris_major	(Elaeis_oleifera	Elaeis_guineensis)))	((((Nypa_fruticans	Pseudophoenix_vinifera)	(Orania_palindan	Sclerosperma_profizianum))	(Geonoma_undata	(Sabal_domingensis	Serenoa_repens)))	(Reinhardtia_paiewonskiana	Attalea_speciosa)))	((Podococcus_barteri	Iriartea_deltoidea)	(Roystonea_regia	Calamus_caryotoides))))	Kingia_australis);
(((((Serenoa_repens	(Geonoma_undata	((Leopoldinia_pulchra	(Reinhardtia_gracilis	Reinhardtia_simplex))	((Podococcus_barteri	Iriartea_deltoidea)	(((Manicaria_saccifera	(((Dictyosperma_album	(((Veitchia_spiralis	(Hydriastele_microspadix	(Burretiokentia_grandiflora	Kentiopsis_piersoniorum)))	Dypsis_decaryi)	Heterospathe_cagayanensis))	(Prestoea_acuminata	(Oenocarpus_minor	Oenocarpus_bataua)))	(Reinhardtia_latisecta	Pelagodoxa_henryana)))	((Bactris_major	(Elaeis_oleifera	Elaeis_guineensis))	(Reinhardtia_paiewonskiana	Attalea_speciosa)))	(Phoenix_dactylifera	Roystonea_regia))))))	(Orania_palindan	Sclerosperma_profizianum))	((Sabal_domingensis	Nypa_fruticans)	Pseudophoenix_vinifera))	Calamus_caryotoides)	Kingia_australis);
((((((((Geonoma_undata	((((((Burretiokentia_grandiflora	Kentiopsis_piersoniorum)	(Veitchia_spiralis	Hydriastele_microspadix))	(Dictyosperma_album	Dypsis_decaryi))	Heterospathe_cagayanensis)	(Pelagodoxa_henryana	Manicaria_saccifera))	(Prestoea_acuminata	((Phoenix_dactylifera	Oenocarpus_minor)	Oenocarpus_bataua))))	(((Bactris_major	(Elaeis_oleifera	Elaeis_guineensis))	((Reinhardtia_latisecta	Reinhardtia_paiewonskiana)	Attalea_speciosa))	(Sabal_domingensis	Serenoa_repens)))	((Leopoldinia_pulchra	(Reinhardtia_gracilis	Reinhardtia_simplex))	(Podococcus_barteri	Roystonea_regia)))	(Orania_palindan	Sclerosperma_profizianum))	(Nypa_fruticans	Pseudophoenix_vinifera))	Iriartea_deltoidea)	Calamus_caryotoides)	Kingia_australis);
(((((((Geonoma_undata	((Dypsis_decaryi	((Burretiokentia_grandiflora	Kentiopsis_piersoniorum)	(Veitchia_spiralis	Hydriastele_microspadix)))	(Dictyosperma_album	Heterospathe_cagayanensis)))	(Pelagodoxa_henryana	Manicaria_saccifera))	(Prestoea_acuminata	(Oenocarpus_minor	Oenocarpus_bataua)))	((Bactris_major	(Elaeis_oleifera	Elaeis_guineensis))	((Iriartea_deltoidea	Leopoldinia_pulchra)	(Reinhardtia_gracilis	Reinhardtia_simplex))))	((((Sabal_domingensis	(Phoenix_dactylifera	Serenoa_repens))	(Orania_palindan	(Podococcus_barteri	Roystonea_regia)))	(Sclerosperma_profizianum	Calamus_caryotoides))	(Nypa_fruticans	Pseudophoenix_vinifera)))	((Reinhardtia_latisecta	Reinhardtia_paiewonskiana)	Attalea_speciosa))	Kingia_australis);
((Calamus_caryotoides	((Nypa_fruticans	Pseudophoenix_vinifera)	(Orania_palindan	(((Iriartea_deltoidea	Podococcus_barteri)	((((((Bactris_major	(Elaeis_guineensis	Elaeis_oleifera))	Roystonea_regia)	((Phoenix_dactylifera	Geonoma_undata)	(Serenoa_repens	Sabal_domingensis)))	(Attalea_speciosa	(Reinhardtia_latisecta	Reinhardtia_paiewonskiana)))	(((Oenocarpus_minor	Oenocarpus_bataua)	Prestoea_acuminata)	(Manicaria_saccifera	(Pelagodoxa_henryana	((Hydriastele_microspadix	(Heterospathe_cagayanensis	((Kentiopsis_piersoniorum	Burretiokentia_grandiflora)	Dictyosperma_album)))	(Veitchia_spiralis	Dypsis_decaryi))))))	((Reinhardtia_simplex	Reinhardtia_gracilis)	Leopoldinia_pulchra)))	Sclerosperma_profizianum))))	Kingia_australis);
((Orania_palindan	(((Iriartea_deltoidea	Podococcus_barteri)	Sclerosperma_profizianum)	((((((Attalea_speciosa	(Reinhardtia_latisecta	Reinhardtia_paiewonskiana))	(Roystonea_regia	(Bactris_major	(Elaeis_guineensis	Elaeis_oleifera))))	(Manicaria_saccifera	(Pelagodoxa_henryana	(((Oenocarpus_minor	Oenocarpus_bataua)	Prestoea_acuminata)	((Hydriastele_microspadix	(Burretiokentia_grandiflora	Dictyosperma_album))	(((Kentiopsis_piersoniorum	Veitchia_spiralis)	Dypsis_decaryi)	Heterospathe_cagayanensis))))))	((Reinhardtia_simplex	Reinhardtia_gracilis)	Leopoldinia_pulchra))	(Nypa_fruticans	Pseudophoenix_vinifera))	(Geonoma_undata	(Calamus_caryotoides	((Phoenix_dactylifera	Serenoa_repens)	Sabal_domingensis))))))	Kingia_australis);
((Calamus_caryotoides	(((Sabal_domingensis	Nypa_fruticans)	Pseudophoenix_vinifera)	((Serenoa_repens	((((Roystonea_regia	(Bactris_major	(Elaeis_guineensis	Elaeis_oleifera)))	(Attalea_speciosa	(Reinhardtia_latisecta	Reinhardtia_paiewonskiana)))	(Manicaria_saccifera	(((Oenocarpus_minor	Oenocarpus_bataua)	Prestoea_acuminata)	(Geonoma_undata	(Pelagodoxa_henryana	(((Dictyosperma_album	Heterospathe_cagayanensis)	((Burretiokentia_grandiflora	Kentiopsis_piersoniorum)	(Veitchia_spiralis	Hydriastele_microspadix)))	Dypsis_decaryi))))))	((Reinhardtia_simplex	Reinhardtia_gracilis)	Leopoldinia_pulchra)))	((Podococcus_barteri	(Orania_palindan	(Sclerosperma_profizianum	Iriartea_deltoidea)))	Phoenix_dactylifera))))	Kingia_australis);
((Sclerosperma_profizianum	(Phoenix_dactylifera	((Podococcus_barteri	Iriartea_deltoidea)	((Pseudophoenix_vinifera	((Sabal_domingensis	((Calamus_caryotoides	Nypa_fruticans)	Serenoa_repens))	(((((Attalea_speciosa	(Reinhardtia_latisecta	Reinhardtia_paiewonskiana))	(Roystonea_regia	(Bactris_major	(Elaeis_guineensis	Elaeis_oleifera))))	(Manicaria_saccifera	(((Oenocarpus_minor	Oenocarpus_bataua)	Prestoea_acuminata)	(Pelagodoxa_henryana	(Heterospathe_cagayanensis	(((Burretiokentia_grandiflora	Kentiopsis_piersoniorum)	(Veitchia_spiralis	Hydriastele_microspadix))	(Dictyosperma_album	Dypsis_decaryi)))))))	Geonoma_undata)	((Reinhardtia_simplex	Reinhardtia_gracilis)	Leopoldinia_pulchra))))	Orania_palindan))))	Kingia_australis);
((((Reinhardtia_latisecta	Attalea_speciosa)	Reinhardtia_paiewonskiana)	((((Orania_palindan	(Sclerosperma_profizianum	(Calamus_caryotoides	Nypa_fruticans)))	(Podococcus_barteri	Iriartea_deltoidea))	((Pseudophoenix_vinifera	Sabal_domingensis)	(Roystonea_regia	Serenoa_repens)))	(((Bactris_major	(Elaeis_guineensis	Elaeis_oleifera))	(Manicaria_saccifera	(Geonoma_undata	(((Oenocarpus_minor	Oenocarpus_bataua)	Prestoea_acuminata)	(Pelagodoxa_henryana	(Heterospathe_cagayanensis	(((Burretiokentia_grandiflora	Kentiopsis_piersoniorum)	(Veitchia_spiralis	Hydriastele_microspadix))	(Dictyosperma_album	Dypsis_decaryi))))))))	(((Phoenix_dactylifera	Reinhardtia_simplex)	Reinhardtia_gracilis)	Leopoldinia_pulchra))))	Kingia_australis);
((Pseudophoenix_vinifera	((((Phoenix_dactylifera	Geonoma_undata)	(Sabal_domingensis	Serenoa_repens))	(Sclerosperma_profizianum	Orania_palindan))	(((((Bactris_major	(Elaeis_guineensis	Elaeis_oleifera))	((Reinhardtia_latisecta	Attalea_speciosa)	Reinhardtia_paiewonskiana))	(Roystonea_regia	((Calamus_caryotoides	Nypa_fruticans)	Podococcus_barteri)))	(Manicaria_saccifera	(((Oenocarpus_minor	Oenocarpus_bataua)	Prestoea_acuminata)	(Pelagodoxa_henryana	((((Hydriastele_microspadix	((Burretiokentia_grandiflora	Kentiopsis_piersoniorum)	Veitchia_spiralis))	Heterospathe_cagayanensis)	Dictyosperma_album)	Dypsis_decaryi)))))	(((Iriartea_deltoidea	Reinhardtia_simplex)	Reinhardtia_gracilis)	Leopoldinia_pulchra))))	Kingia_australis);
((Sclerosperma_profizianum	((Orania_palindan	((Nypa_fruticans	Pseudophoenix_vinifera)	((Roystonea_regia	((Reinhardtia_simplex	Reinhardtia_gracilis)	Leopoldinia_pulchra))	((((Attalea_speciosa	(Reinhardtia_latisecta	Reinhardtia_paiewonskiana))	((Pelagodoxa_henryana	Manicaria_saccifera)	(((Oenocarpus_minor	Oenocarpus_bataua)	Prestoea_acuminata)	(Dypsis_decaryi	(Dictyosperma_album	(Heterospathe_cagayanensis	((Hydriastele_microspadix	Burretiokentia_grandiflora)	(Veitchia_spiralis	Kentiopsis_piersoniorum))))))))	(Calamus_caryotoides	(Geonoma_undata	(Sabal_domingensis	(Phoenix_dactylifera	Serenoa_repens)))))	(Bactris_major	(Elaeis_guineensis	Elaeis_oleifera))))))	(Iriartea_deltoidea	Podococcus_barteri)))	Kingia_australis);
(((Sclerosperma_profizianum	Orania_palindan)	(Podococcus_barteri	(((Iriartea_deltoidea	(Calamus_caryotoides	Nypa_fruticans))	Pseudophoenix_vinifera)	(((Reinhardtia_simplex	Reinhardtia_gracilis)	Leopoldinia_pulchra)	((Manicaria_saccifera	(((Oenocarpus_minor	Oenocarpus_bataua)	Prestoea_acuminata)	(Pelagodoxa_henryana	(Heterospathe_cagayanensis	((Dypsis_decaryi	((Kentiopsis_piersoniorum	Burretiokentia_grandiflora)	(Veitchia_spiralis	Hydriastele_microspadix)))	Dictyosperma_album)))))	(((Phoenix_dactylifera	Geonoma_undata)	Sabal_domingensis)	(Serenoa_repens	((Attalea_speciosa	(Reinhardtia_latisecta	Reinhardtia_paiewonskiana))	(Roystonea_regia	(Bactris_major	(Elaeis_guineensis	Elaeis_oleifera)))))))))))	Kingia_australis);
(((((Nypa_fruticans	Pseudophoenix_vinifera)	((((Reinhardtia_simplex	Reinhardtia_gracilis)	Leopoldinia_pulchra)	((Geonoma_undata	((Podococcus_barteri	Roystonea_regia)	((Manicaria_saccifera	((Reinhardtia_latisecta	Pelagodoxa_henryana)	((((Kentiopsis_piersoniorum	Veitchia_spiralis)	Dypsis_decaryi)	Hydriastele_microspadix)	((Burretiokentia_grandiflora	Dictyosperma_album)	(Phoenix_dactylifera	Heterospathe_cagayanensis)))))	((Oenocarpus_minor	Oenocarpus_bataua)	Prestoea_acuminata))))	(((Sabal_domingensis	Attalea_speciosa)	Reinhardtia_paiewonskiana)	(Serenoa_repens	(Bactris_major	(Elaeis_guineensis	Elaeis_oleifera))))))	(Orania_palindan	Sclerosperma_profizianum)))	Calamus_caryotoides)	Iriartea_deltoidea)	Kingia_australis);
(((Nypa_fruticans	Pseudophoenix_vinifera)	((((Manicaria_saccifera	((Podococcus_barteri	Pelagodoxa_henryana)	((((((Burretiokentia_grandiflora	Kentiopsis_piersoniorum)	Hydriastele_microspadix)	Veitchia_spiralis)	Dictyosperma_album)	Dypsis_decaryi)	(Phoenix_dactylifera	Heterospathe_cagayanensis))))	((Oenocarpus_minor	Oenocarpus_bataua)	Prestoea_acuminata))	((((Calamus_caryotoides	(Sabal_domingensis	Serenoa_repens))	Geonoma_undata)	((Reinhardtia_simplex	Reinhardtia_gracilis)	Leopoldinia_pulchra))	(((Attalea_speciosa	Reinhardtia_paiewonskiana)	(Iriartea_deltoidea	Reinhardtia_latisecta))	(Roystonea_regia	(Bactris_major	(Elaeis_guineensis	Elaeis_oleifera))))))	(Orania_palindan	Sclerosperma_profizianum)))	Kingia_australis);
(((((((((Geonoma_undata	((Manicaria_saccifera	(Pelagodoxa_henryana	((Dictyosperma_album	(Dypsis_decaryi	((Burretiokentia_grandiflora	Hydriastele_microspadix)	(Kentiopsis_piersoniorum	Veitchia_spiralis))))	Heterospathe_cagayanensis)))	((Oenocarpus_minor	Oenocarpus_bataua)	Prestoea_acuminata)))	(((Reinhardtia_latisecta	Reinhardtia_paiewonskiana)	Attalea_speciosa)	(Serenoa_repens	Sabal_domingensis)))	(Bactris_major	(Elaeis_oleifera	Elaeis_guineensis)))	(Iriartea_deltoidea	(Nypa_fruticans	Pseudophoenix_vinifera)))	(Calamus_caryotoides	(Orania_palindan	Sclerosperma_profizianum)))	(Podococcus_barteri	Roystonea_regia))	((Reinhardtia_gracilis	Reinhardtia_simplex)	Leopoldinia_pulchra))	Phoenix_dactylifera)	Kingia_australis);
(((Nypa_fruticans	Pseudophoenix_vinifera)	(((Iriartea_deltoidea	((Calamus_caryotoides	Podococcus_barteri)	Roystonea_regia))	((Reinhardtia_simplex	(Leopoldinia_pulchra	Reinhardtia_gracilis))	((Orania_palindan	Sclerosperma_profizianum)	(((((Pelagodoxa_henryana	((((Burretiokentia_grandiflora	Hydriastele_microspadix)	(Kentiopsis_piersoniorum	Veitchia_spiralis))	(Dictyosperma_album	Dypsis_decaryi))	Heterospathe_cagayanensis))	(((Oenocarpus_minor	Oenocarpus_bataua)	Prestoea_acuminata)	Geonoma_undata))	Manicaria_saccifera)	((Phoenix_dactylifera	Serenoa_repens)	Sabal_domingensis))	(Bactris_major	(Elaeis_oleifera	Elaeis_guineensis))))))	((Reinhardtia_latisecta	Reinhardtia_paiewonskiana)	Attalea_speciosa)))	Kingia_australis);
(((Sclerosperma_profizianum	((Phoenix_dactylifera	Serenoa_repens)	Sabal_domingensis))	((Orania_palindan	(((Reinhardtia_simplex	(Leopoldinia_pulchra	Reinhardtia_gracilis))	((((Oenocarpus_minor	Oenocarpus_bataua)	Prestoea_acuminata)	((Pelagodoxa_henryana	Geonoma_undata)	(Dypsis_decaryi	((((Veitchia_spiralis	(Burretiokentia_grandiflora	Hydriastele_microspadix))	Kentiopsis_piersoniorum)	Heterospathe_cagayanensis)	Dictyosperma_album))))	Manicaria_saccifera))	((((Iriartea_deltoidea	Calamus_caryotoides)	Podococcus_barteri)	Roystonea_regia)	(((Reinhardtia_latisecta	Reinhardtia_paiewonskiana)	Attalea_speciosa)	(Bactris_major	(Elaeis_oleifera	Elaeis_guineensis))))))	(Pseudophoenix_vinifera	Nypa_fruticans)))	Kingia_australis);
((Orania_palindan	(((Phoenix_dactylifera	Serenoa_repens)	Sabal_domingensis)	(Sclerosperma_profizianum	(((((((Dictyosperma_album	((Dypsis_decaryi	Heterospathe_cagayanensis)	(Veitchia_spiralis	((Burretiokentia_grandiflora	Hydriastele_microspadix)	Kentiopsis_piersoniorum))))	((Oenocarpus_minor	Oenocarpus_bataua)	Prestoea_acuminata))	(Geonoma_undata	Pelagodoxa_henryana))	Manicaria_saccifera)	(Leopoldinia_pulchra	(Reinhardtia_gracilis	Reinhardtia_simplex)))	(((Calamus_caryotoides	(Iriartea_deltoidea	Podococcus_barteri))	Roystonea_regia)	(((Reinhardtia_latisecta	Reinhardtia_paiewonskiana)	Attalea_speciosa)	(Bactris_major	(Elaeis_oleifera	Elaeis_guineensis)))))	(Pseudophoenix_vinifera	Nypa_fruticans)))))	Kingia_australis);
(((Pelagodoxa_henryana	(Iriartea_deltoidea	Sclerosperma_profizianum))	(((((((Phoenix_dactylifera	Serenoa_repens)	Orania_palindan)	((Calamus_caryotoides	Podococcus_barteri)	Roystonea_regia))	(Leopoldinia_pulchra	(Reinhardtia_gracilis	Reinhardtia_simplex)))	(((Reinhardtia_latisecta	Reinhardtia_paiewonskiana)	Attalea_speciosa)	(Bactris_major	(Elaeis_oleifera	Elaeis_guineensis))))	((Sabal_domingensis	Pseudophoenix_vinifera)	Nypa_fruticans))	(((Oenocarpus_minor	Oenocarpus_bataua)	Prestoea_acuminata)	((Geonoma_undata	(((Hydriastele_microspadix	(Heterospathe_cagayanensis	Veitchia_spiralis))	(Burretiokentia_grandiflora	Kentiopsis_piersoniorum))	(Dypsis_decaryi	Dictyosperma_album)))	Manicaria_saccifera))))	Kingia_australis);
(((Reinhardtia_paiewonskiana	Attalea_speciosa)	((((Sabal_domingensis	Pseudophoenix_vinifera)	Nypa_fruticans)	((Iriartea_deltoidea	Podococcus_barteri)	(Roystonea_regia	Calamus_caryotoides)))	((((Manicaria_saccifera	(((Oenocarpus_minor	Oenocarpus_bataua)	Prestoea_acuminata)	(Pelagodoxa_henryana	(Dypsis_decaryi	(Heterospathe_cagayanensis	(Dictyosperma_album	(((Hydriastele_microspadix	Burretiokentia_grandiflora)	Kentiopsis_piersoniorum)	Veitchia_spiralis)))))))	(((Reinhardtia_latisecta	Leopoldinia_pulchra)	(Reinhardtia_gracilis	Reinhardtia_simplex))	Geonoma_undata))	Sclerosperma_profizianum)	(Orania_palindan	((Bactris_major	(Elaeis_oleifera	Elaeis_guineensis))	(Phoenix_dactylifera	Serenoa_repens))))))	Kingia_australis);
((Calamus_caryotoides	((Pseudophoenix_vinifera	Nypa_fruticans)	(((Sclerosperma_profizianum	Orania_palindan)	(Iriartea_deltoidea	Podococcus_barteri))	(((Leopoldinia_pulchra	(Reinhardtia_gracilis	Reinhardtia_simplex))	(((Roystonea_regia	(Bactris_major	(Elaeis_oleifera	Elaeis_guineensis)))	(((Oenocarpus_minor	Oenocarpus_bataua)	Prestoea_acuminata)	(Geonoma_undata	(Manicaria_saccifera	(Pelagodoxa_henryana	(((Phoenix_dactylifera	Heterospathe_cagayanensis)	((Hydriastele_microspadix	(Kentiopsis_piersoniorum	Burretiokentia_grandiflora))	Veitchia_spiralis))	(Dypsis_decaryi	Dictyosperma_album)))))))	(Attalea_speciosa	((Reinhardtia_latisecta	Reinhardtia_paiewonskiana)	Sabal_domingensis))))	Serenoa_repens))))	Kingia_australis);
(((((Reinhardtia_latisecta	Reinhardtia_paiewonskiana)	Attalea_speciosa)	Sabal_domingensis)	((Bactris_major	Pseudophoenix_vinifera)	((((Orania_palindan	Sclerosperma_profizianum)	((Calamus_caryotoides	Nypa_fruticans)	Iriartea_deltoidea))	Serenoa_repens)	(((Podococcus_barteri	Roystonea_regia)	(Leopoldinia_pulchra	(Reinhardtia_gracilis	(Phoenix_dactylifera	Reinhardtia_simplex))))	((Elaeis_oleifera	Elaeis_guineensis)	(((Pelagodoxa_henryana	((Hydriastele_microspadix	(Heterospathe_cagayanensis	(Veitchia_spiralis	Dypsis_decaryi)))	(Dictyosperma_album	(Kentiopsis_piersoniorum	Burretiokentia_grandiflora))))	(((Oenocarpus_minor	Oenocarpus_bataua)	Prestoea_acuminata)	Geonoma_undata))	Manicaria_saccifera))))))	Kingia_australis);
(((Iriartea_deltoidea	((Podococcus_barteri	(Sclerosperma_profizianum	(Orania_palindan	(((Roystonea_regia	(Leopoldinia_pulchra	(Reinhardtia_gracilis	Reinhardtia_simplex)))	((Bactris_major	(Elaeis_oleifera	Elaeis_guineensis))	(((Oenocarpus_minor	Oenocarpus_bataua)	Prestoea_acuminata)	(Geonoma_undata	(((Reinhardtia_latisecta	Reinhardtia_paiewonskiana)	Attalea_speciosa)	(Manicaria_saccifera	(Pelagodoxa_henryana	((Dictyosperma_album	(Dypsis_decaryi	(Hydriastele_microspadix	((Veitchia_spiralis	Kentiopsis_piersoniorum)	Burretiokentia_grandiflora))))	Heterospathe_cagayanensis))))))))	(Nypa_fruticans	(Sabal_domingensis	Pseudophoenix_vinifera))))))	(Phoenix_dactylifera	Serenoa_repens)))	Calamus_caryotoides)	Kingia_australis);
(((((Iriartea_deltoidea	(Calamus_caryotoides	Podococcus_barteri))	(Sclerosperma_profizianum	(((Sabal_domingensis	Serenoa_repens)	((((Leopoldinia_pulchra	(Reinhardtia_gracilis	Reinhardtia_simplex))	(((Roystonea_regia	(Bactris_major	(Elaeis_oleifera	Elaeis_guineensis)))	(Manicaria_saccifera	(Pelagodoxa_henryana	((((Hydriastele_microspadix	(Heterospathe_cagayanensis	Veitchia_spiralis))	(Kentiopsis_piersoniorum	Burretiokentia_grandiflora))	Dypsis_decaryi)	Dictyosperma_album))))	((Reinhardtia_latisecta	Reinhardtia_paiewonskiana)	Attalea_speciosa)))	((Oenocarpus_minor	Oenocarpus_bataua)	Prestoea_acuminata))	Geonoma_undata))	(Nypa_fruticans	Pseudophoenix_vinifera))))	Orania_palindan)	Phoenix_dactylifera)	Kingia_australis);
(((((Nypa_fruticans	Pseudophoenix_vinifera)	((Orania_palindan	(Leopoldinia_pulchra	(Reinhardtia_gracilis	Reinhardtia_simplex)))	(((Sabal_domingensis	Serenoa_repens)	(Sclerosperma_profizianum	(((Pelagodoxa_henryana	((Dypsis_decaryi	Dictyosperma_album)	(Heterospathe_cagayanensis	((Veitchia_spiralis	Kentiopsis_piersoniorum)	(Hydriastele_microspadix	Burretiokentia_grandiflora)))))	((Phoenix_dactylifera	Geonoma_undata)	(Prestoea_acuminata	(Oenocarpus_minor	Oenocarpus_bataua))))	Manicaria_saccifera)))	(Roystonea_regia	(Bactris_major	(Elaeis_guineensis	Elaeis_oleifera))))))	((Podococcus_barteri	Iriartea_deltoidea)	Calamus_caryotoides))	(Attalea_speciosa	(Reinhardtia_latisecta	Reinhardtia_paiewonskiana)))	Kingia_australis);
(((((((Reinhardtia_latisecta	Leopoldinia_pulchra)	(Reinhardtia_gracilis	Reinhardtia_simplex))	((((Dypsis_decaryi	((Heterospathe_cagayanensis	((Veitchia_spiralis	Kentiopsis_piersoniorum)	(Hydriastele_microspadix	Burretiokentia_grandiflora)))	Dictyosperma_album))	(Prestoea_acuminata	(Oenocarpus_minor	Oenocarpus_bataua)))	(Manicaria_saccifera	Pelagodoxa_henryana))	((Geonoma_undata	(Bactris_major	(Elaeis_guineensis	Elaeis_oleifera)))	(Roystonea_regia	(Sabal_domingensis	(Phoenix_dactylifera	Serenoa_repens))))))	(Podococcus_barteri	(Sclerosperma_profizianum	Orania_palindan)))	((Calamus_caryotoides	Iriartea_deltoidea)	(Nypa_fruticans	Pseudophoenix_vinifera)))	(Attalea_speciosa	Reinhardtia_paiewonskiana))	Kingia_australis);
((((Podococcus_barteri	(Calamus_caryotoides	Iriartea_deltoidea))	(((((((Attalea_speciosa	(Reinhardtia_latisecta	Reinhardtia_paiewonskiana))	(Leopoldinia_pulchra	(Reinhardtia_gracilis	Reinhardtia_simplex)))	((Dictyosperma_album	((((Veitchia_spiralis	Kentiopsis_piersoniorum)	(Hydriastele_microspadix	Burretiokentia_grandiflora))	Heterospathe_cagayanensis)	Dypsis_decaryi))	(Geonoma_undata	(Prestoea_acuminata	(Oenocarpus_minor	Oenocarpus_bataua)))))	((Roystonea_regia	(Bactris_major	(Elaeis_guineensis	Elaeis_oleifera)))	(Phoenix_dactylifera	Serenoa_repens)))	(Pelagodoxa_henryana	Manicaria_saccifera))	(Sclerosperma_profizianum	Orania_palindan))	(Sabal_domingensis	Pseudophoenix_vinifera)))	Nypa_fruticans)	Kingia_australis);
(((((Sabal_domingensis	Pseudophoenix_vinifera)	(Calamus_caryotoides	(Iriartea_deltoidea	Podococcus_barteri)))	((((((Reinhardtia_simplex	(Leopoldinia_pulchra	Reinhardtia_gracilis))	(((Phoenix_dactylifera	Geonoma_undata)	Serenoa_repens)	((Dypsis_decaryi	(Dictyosperma_album	(((Veitchia_spiralis	Kentiopsis_piersoniorum)	(Hydriastele_microspadix	Burretiokentia_grandiflora))	Heterospathe_cagayanensis)))	(Prestoea_acuminata	(Oenocarpus_minor	Oenocarpus_bataua)))))	(Attalea_speciosa	(Reinhardtia_latisecta	Reinhardtia_paiewonskiana)))	Roystonea_regia)	((Bactris_major	(Elaeis_guineensis	Elaeis_oleifera))	(Pelagodoxa_henryana	Manicaria_saccifera)))	(Sclerosperma_profizianum	Orania_palindan)))	Nypa_fruticans)	Kingia_australis);
((Calamus_caryotoides	(((((Manicaria_saccifera	((Prestoea_acuminata	(Oenocarpus_minor	Oenocarpus_bataua))	(Pelagodoxa_henryana	((((Hydriastele_microspadix	(Burretiokentia_grandiflora	Kentiopsis_piersoniorum))	Veitchia_spiralis)	Heterospathe_cagayanensis)	(Dypsis_decaryi	Dictyosperma_album)))))	(Leopoldinia_pulchra	(Reinhardtia_gracilis	Reinhardtia_simplex)))	(Geonoma_undata	((Bactris_major	(Elaeis_guineensis	Elaeis_oleifera))	(Roystonea_regia	(Phoenix_dactylifera	Serenoa_repens)))))	((Iriartea_deltoidea	Podococcus_barteri)	(Sclerosperma_profizianum	Orania_palindan)))	(((Sabal_domingensis	(Attalea_speciosa	(Reinhardtia_latisecta	Reinhardtia_paiewonskiana)))	Nypa_fruticans)	Pseudophoenix_vinifera)))	Kingia_australis);
((Pseudophoenix_vinifera	(((Sclerosperma_profizianum	Orania_palindan)	(Podococcus_barteri	((Phoenix_dactylifera	Serenoa_repens)	(Iriartea_deltoidea	(Calamus_caryotoides	Nypa_fruticans)))))	((Roystonea_regia	(Leopoldinia_pulchra	(Reinhardtia_gracilis	Reinhardtia_simplex)))	((((Attalea_speciosa	(Reinhardtia_latisecta	Reinhardtia_paiewonskiana))	(Bactris_major	(Elaeis_guineensis	Elaeis_oleifera)))	(Geonoma_undata	((Prestoea_acuminata	(Oenocarpus_minor	Oenocarpus_bataua))	((Pelagodoxa_henryana	((Hydriastele_microspadix	(Dictyosperma_album	Heterospathe_cagayanensis))	(Burretiokentia_grandiflora	(Veitchia_spiralis	(Dypsis_decaryi	Kentiopsis_piersoniorum)))))	Manicaria_saccifera))))	Sabal_domingensis))))	Kingia_australis);
((Pseudophoenix_vinifera	(Nypa_fruticans	((((Sclerosperma_profizianum	Orania_palindan)	(Calamus_caryotoides	Podococcus_barteri))	Iriartea_deltoidea)	(((Bactris_major	(Elaeis_guineensis	Elaeis_oleifera))	(((Sabal_domingensis	(Attalea_speciosa	(Reinhardtia_latisecta	Reinhardtia_paiewonskiana)))	((Prestoea_acuminata	(Oenocarpus_minor	Oenocarpus_bataua))	((Geonoma_undata	(Pelagodoxa_henryana	(Dypsis_decaryi	((Heterospathe_cagayanensis	(Veitchia_spiralis	(Hydriastele_microspadix	(Kentiopsis_piersoniorum	Burretiokentia_grandiflora))))	Dictyosperma_album))))	Manicaria_saccifera)))	(Phoenix_dactylifera	(Roystonea_regia	Serenoa_repens))))	(Leopoldinia_pulchra	(Reinhardtia_gracilis	Reinhardtia_simplex))))))	Kingia_australis);
(((((Pseudophoenix_vinifera	Nypa_fruticans)	((((Prestoea_acuminata	(Oenocarpus_minor	Oenocarpus_bataua))	(Manicaria_saccifera	(Pelagodoxa_henryana	((Veitchia_spiralis	(Phoenix_dactylifera	Heterospathe_cagayanensis))	(((Dypsis_decaryi	Kentiopsis_piersoniorum)	Burretiokentia_grandiflora)	(Dictyosperma_album	Hydriastele_microspadix))))))	(Geonoma_undata	((Sabal_domingensis	Serenoa_repens)	Sclerosperma_profizianum)))	(Orania_palindan	(Leopoldinia_pulchra	(Reinhardtia_gracilis	Reinhardtia_simplex)))))	(((Calamus_caryotoides	(Iriartea_deltoidea	Podococcus_barteri))	Roystonea_regia)	(Bactris_major	(Elaeis_guineensis	Elaeis_oleifera))))	(Attalea_speciosa	(Reinhardtia_latisecta	Reinhardtia_paiewonskiana)))	Kingia_australis);
((Calamus_caryotoides	((((Pseudophoenix_vinifera	Nypa_fruticans)	(((((Leopoldinia_pulchra	(Reinhardtia_gracilis	Reinhardtia_simplex))	(((((Bactris_major	(Elaeis_guineensis	Elaeis_oleifera))	(Attalea_speciosa	(Reinhardtia_latisecta	Reinhardtia_paiewonskiana)))	Orania_palindan)	(Manicaria_saccifera	((Pelagodoxa_henryana	(Heterospathe_cagayanensis	((Hydriastele_microspadix	(Veitchia_spiralis	(Dypsis_decaryi	Kentiopsis_piersoniorum)))	(Dictyosperma_album	Burretiokentia_grandiflora))))	(Prestoea_acuminata	(Oenocarpus_minor	Oenocarpus_bataua)))))	(Roystonea_regia	Podococcus_barteri)))	Geonoma_undata)	(Sabal_domingensis	Serenoa_repens))	Sclerosperma_profizianum))	Phoenix_dactylifera)	Iriartea_deltoidea))	Kingia_australis);
(((Attalea_speciosa	(Reinhardtia_latisecta	Reinhardtia_paiewonskiana))	((Pseudophoenix_vinifera	(Sabal_domingensis	Nypa_fruticans))	((Roystonea_regia	(Leopoldinia_pulchra	(Reinhardtia_gracilis	Reinhardtia_simplex)))	((Bactris_major	(Elaeis_guineensis	Elaeis_oleifera))	((Sclerosperma_profizianum	(Calamus_caryotoides	Orania_palindan))	(((((Iriartea_deltoidea	Podococcus_barteri)	Pelagodoxa_henryana)	((Dypsis_decaryi	Dictyosperma_album)	((Phoenix_dactylifera	Heterospathe_cagayanensis)	(((Burretiokentia_grandiflora	Kentiopsis_piersoniorum)	Hydriastele_microspadix)	Veitchia_spiralis))))	(Geonoma_undata	(Prestoea_acuminata	(Oenocarpus_minor	Oenocarpus_bataua))))	(Serenoa_repens	Manicaria_saccifera)))))))	Kingia_australis);
(((((Nypa_fruticans	Pseudophoenix_vinifera)	(Calamus_caryotoides	(Sabal_domingensis	(Phoenix_dactylifera	Serenoa_repens))))	((((Bactris_major	(Elaeis_oleifera	Elaeis_guineensis))	((((Dypsis_decaryi	((Heterospathe_cagayanensis	((Burretiokentia_grandiflora	Hydriastele_microspadix)	(Veitchia_spiralis	Kentiopsis_piersoniorum)))	Dictyosperma_album))	Pelagodoxa_henryana)	((Prestoea_acuminata	(Oenocarpus_bataua	Oenocarpus_minor))	Geonoma_undata))	Manicaria_saccifera))	((Roystonea_regia	Podococcus_barteri)	(Reinhardtia_simplex	(Reinhardtia_gracilis	Leopoldinia_pulchra))))	((Sclerosperma_profizianum	Orania_palindan)	Iriartea_deltoidea)))	((Reinhardtia_latisecta	Reinhardtia_paiewonskiana)	Attalea_speciosa))	Kingia_australis);
((Sclerosperma_profizianum	(Orania_palindan	(((Calamus_caryotoides	Pseudophoenix_vinifera)	(Podococcus_barteri	Iriartea_deltoidea))	(Nypa_fruticans	((((((Dypsis_decaryi	((Heterospathe_cagayanensis	((Burretiokentia_grandiflora	Hydriastele_microspadix)	(Veitchia_spiralis	Kentiopsis_piersoniorum)))	Dictyosperma_album))	Pelagodoxa_henryana)	(Oenocarpus_bataua	Oenocarpus_minor))	(Prestoea_acuminata	Manicaria_saccifera))	(Geonoma_undata	((Sabal_domingensis	((Reinhardtia_latisecta	Reinhardtia_paiewonskiana)	Attalea_speciosa))	((Roystonea_regia	Serenoa_repens)	(Bactris_major	(Elaeis_oleifera	Elaeis_guineensis))))))	((Phoenix_dactylifera	Reinhardtia_simplex)	(Reinhardtia_gracilis	Leopoldinia_pulchra)))))))	Kingia_australis);
((((Sabal_domingensis	Pseudophoenix_vinifera)	(((((Sclerosperma_profizianum	Orania_palindan)	(Podococcus_barteri	Iriartea_deltoidea))	(((Prestoea_acuminata	(Oenocarpus_bataua	Oenocarpus_minor))	(Manicaria_saccifera	(Pelagodoxa_henryana	(((Dictyosperma_album	((Burretiokentia_grandiflora	Hydriastele_microspadix)	Kentiopsis_piersoniorum))	Heterospathe_cagayanensis)	(Veitchia_spiralis	Dypsis_decaryi)))))	(Geonoma_undata	(Calamus_caryotoides	(Roystonea_regia	(Phoenix_dactylifera	Serenoa_repens))))))	((Bactris_major	(Elaeis_oleifera	Elaeis_guineensis))	((Reinhardtia_simplex	Reinhardtia_gracilis)	Leopoldinia_pulchra)))	Nypa_fruticans))	((Reinhardtia_latisecta	Reinhardtia_paiewonskiana)	Attalea_speciosa))	Kingia_australis);
((Orania_palindan	((((((Manicaria_saccifera	((Pelagodoxa_henryana	(Dypsis_decaryi	((((Heterospathe_cagayanensis	Dictyosperma_album)	(Burretiokentia_grandiflora	Kentiopsis_piersoniorum))	Hydriastele_microspadix)	Veitchia_spiralis)))	(Prestoea_acuminata	(Oenocarpus_bataua	Oenocarpus_minor))))	((Sabal_domingensis	((Reinhardtia_latisecta	Reinhardtia_paiewonskiana)	Attalea_speciosa))	(Geonoma_undata	((Iriartea_deltoidea	(Nypa_fruticans	Calamus_caryotoides))	(Phoenix_dactylifera	Serenoa_repens)))))	(Bactris_major	(Elaeis_oleifera	Elaeis_guineensis)))	((Reinhardtia_simplex	Reinhardtia_gracilis)	Leopoldinia_pulchra))	(Roystonea_regia	Pseudophoenix_vinifera))	(Podococcus_barteri	Sclerosperma_profizianum)))	Kingia_australis);
(((((Phoenix_dactylifera	Calamus_caryotoides)	(Podococcus_barteri	Iriartea_deltoidea))	Roystonea_regia)	(((Reinhardtia_simplex	Reinhardtia_gracilis)	Leopoldinia_pulchra)	((Orania_palindan	((Nypa_fruticans	Pseudophoenix_vinifera)	((Sabal_domingensis	Serenoa_repens)	Sclerosperma_profizianum)))	((Manicaria_saccifera	((Geonoma_undata	(Pelagodoxa_henryana	((((Burretiokentia_grandiflora	Kentiopsis_piersoniorum)	(Hydriastele_microspadix	Veitchia_spiralis))	(Dictyosperma_album	Dypsis_decaryi))	Heterospathe_cagayanensis)))	(Prestoea_acuminata	(Oenocarpus_bataua	Oenocarpus_minor))))	(((Reinhardtia_latisecta	Reinhardtia_paiewonskiana)	Attalea_speciosa)	(Bactris_major	(Elaeis_oleifera	Elaeis_guineensis)))))))	Kingia_australis);
((Pseudophoenix_vinifera	((((((Sabal_domingensis	Serenoa_repens)	Sclerosperma_profizianum)	((Geonoma_undata	(Prestoea_acuminata	(Oenocarpus_bataua	Oenocarpus_minor)))	Orania_palindan))	(Manicaria_saccifera	(Pelagodoxa_henryana	((Dictyosperma_album	((Veitchia_spiralis	Kentiopsis_piersoniorum)	(Hydriastele_microspadix	Burretiokentia_grandiflora)))	(Dypsis_decaryi	(Phoenix_dactylifera	Heterospathe_cagayanensis))))))	((((Iriartea_deltoidea	Podococcus_barteri)	Calamus_caryotoides)	((Roystonea_regia	(Elaeis_oleifera	Elaeis_guineensis))	(Bactris_major	((Reinhardtia_latisecta	Reinhardtia_paiewonskiana)	Attalea_speciosa))))	((Reinhardtia_simplex	Reinhardtia_gracilis)	Leopoldinia_pulchra)))	Nypa_fruticans))	Kingia_australis);
(((Orania_palindan	Sclerosperma_profizianum)	((((Phoenix_dactylifera	(Reinhardtia_simplex	Reinhardtia_gracilis))	Leopoldinia_pulchra)	(((Sabal_domingensis	Serenoa_repens)	((Manicaria_saccifera	(Pelagodoxa_henryana	(Geonoma_undata	((Prestoea_acuminata	(Oenocarpus_bataua	Oenocarpus_minor))	(Dictyosperma_album	(Dypsis_decaryi	(Heterospathe_cagayanensis	((Kentiopsis_piersoniorum	Burretiokentia_grandiflora)	(Hydriastele_microspadix	Veitchia_spiralis)))))))))	(Roystonea_regia	((Elaeis_oleifera	Elaeis_guineensis)	Bactris_major))))	((Iriartea_deltoidea	Calamus_caryotoides)	((((Reinhardtia_latisecta	Reinhardtia_paiewonskiana)	Attalea_speciosa)	Nypa_fruticans)	Pseudophoenix_vinifera))))	Podococcus_barteri))	Kingia_australis);
(((Iriartea_deltoidea	Podococcus_barteri)	((((Attalea_speciosa	(Reinhardtia_latisecta	Reinhardtia_paiewonskiana))	((Manicaria_saccifera	((Pelagodoxa_henryana	(Heterospathe_cagayanensis	((Burretiokentia_grandiflora	Dictyosperma_album)	(Dypsis_decaryi	(Kentiopsis_piersoniorum	(Hydriastele_microspadix	Veitchia_spiralis))))))	(Prestoea_acuminata	(Oenocarpus_bataua	Oenocarpus_minor))))	((((Reinhardtia_simplex	Reinhardtia_gracilis)	Leopoldinia_pulchra)	(Phoenix_dactylifera	Roystonea_regia))	(Geonoma_undata	((Elaeis_oleifera	Elaeis_guineensis)	Bactris_major)))))	(Pseudophoenix_vinifera	((Sabal_domingensis	Serenoa_repens)	(Calamus_caryotoides	Nypa_fruticans))))	(Orania_palindan	Sclerosperma_profizianum)))	Kingia_australis);
(((Attalea_speciosa	(Reinhardtia_latisecta	Reinhardtia_paiewonskiana))	(Orania_palindan	((((Reinhardtia_simplex	Reinhardtia_gracilis)	Leopoldinia_pulchra)	(((Manicaria_saccifera	((Pelagodoxa_henryana	((((Kentiopsis_piersoniorum	Burretiokentia_grandiflora)	Hydriastele_microspadix)	(Heterospathe_cagayanensis	Veitchia_spiralis))	(Dictyosperma_album	Dypsis_decaryi)))	(Prestoea_acuminata	(Oenocarpus_bataua	Oenocarpus_minor))))	((Elaeis_oleifera	Elaeis_guineensis)	Bactris_major))	(Podococcus_barteri	((Iriartea_deltoidea	Calamus_caryotoides)	Roystonea_regia))))	(((Sabal_domingensis	(Phoenix_dactylifera	Serenoa_repens))	Geonoma_undata)	(Sclerosperma_profizianum	(Nypa_fruticans	Pseudophoenix_vinifera))))))	Kingia_australis);
(((Nypa_fruticans	Pseudophoenix_vinifera)	((Iriartea_deltoidea	((((Phoenix_dactylifera	Reinhardtia_simplex)	Reinhardtia_gracilis)	((Attalea_speciosa	(Reinhardtia_latisecta	Reinhardtia_paiewonskiana))	(((Sabal_domingensis	Serenoa_repens)	Geonoma_undata)	(Manicaria_saccifera	((Dictyosperma_album	(Pelagodoxa_henryana	(Dypsis_decaryi	(Heterospathe_cagayanensis	((Veitchia_spiralis	Kentiopsis_piersoniorum)	(Burretiokentia_grandiflora	Hydriastele_microspadix))))))	(Prestoea_acuminata	(Oenocarpus_bataua	Oenocarpus_minor)))))))	((Calamus_caryotoides	(Podococcus_barteri	Roystonea_regia))	(Bactris_major	(Leopoldinia_pulchra	(Elaeis_oleifera	Elaeis_guineensis))))))	(Sclerosperma_profizianum	Orania_palindan)))	Kingia_australis);
(((Reinhardtia_paiewonskiana	Attalea_speciosa)	(((((Reinhardtia_gracilis	Reinhardtia_simplex)	Leopoldinia_pulchra)	(((Pelagodoxa_henryana	Manicaria_saccifera)	(((Oenocarpus_bataua	Oenocarpus_minor)	Prestoea_acuminata)	(Geonoma_undata	(Veitchia_spiralis	(Dypsis_decaryi	(((Burretiokentia_grandiflora	Kentiopsis_piersoniorum)	Hydriastele_microspadix)	(Heterospathe_cagayanensis	Dictyosperma_album)))))))	((Phoenix_dactylifera	Roystonea_regia)	(Bactris_major	(Elaeis_oleifera	Elaeis_guineensis)))))	(((Orania_palindan	Sclerosperma_profizianum)	(Iriartea_deltoidea	Podococcus_barteri))	(Serenoa_repens	Sabal_domingensis)))	((Reinhardtia_latisecta	Calamus_caryotoides)	(Nypa_fruticans	Pseudophoenix_vinifera))))	Kingia_australis);
((Sclerosperma_profizianum	(((Iriartea_deltoidea	Podococcus_barteri)	(((((((Attalea_speciosa	(Reinhardtia_latisecta	Reinhardtia_paiewonskiana))	Sabal_domingensis)	(Roystonea_regia	Serenoa_repens))	(Bactris_major	(Elaeis_oleifera	Elaeis_guineensis)))	((((Oenocarpus_bataua	Oenocarpus_minor)	Prestoea_acuminata)	((Manicaria_saccifera	((Phoenix_dactylifera	Heterospathe_cagayanensis)	(((Kentiopsis_piersoniorum	((Hydriastele_microspadix	Burretiokentia_grandiflora)	Veitchia_spiralis))	Dypsis_decaryi)	Dictyosperma_album)))	Pelagodoxa_henryana))	Geonoma_undata))	((Reinhardtia_gracilis	Reinhardtia_simplex)	(Leopoldinia_pulchra	Calamus_caryotoides)))	(Nypa_fruticans	Pseudophoenix_vinifera)))	Orania_palindan))	Kingia_australis);
((((Nypa_fruticans	Pseudophoenix_vinifera)	((Orania_palindan	Sclerosperma_profizianum)	(((((Oenocarpus_bataua	Oenocarpus_minor)	Prestoea_acuminata)	(((((Kentiopsis_piersoniorum	((Hydriastele_microspadix	Burretiokentia_grandiflora)	Veitchia_spiralis))	Dypsis_decaryi)	Dictyosperma_album)	Heterospathe_cagayanensis)	Pelagodoxa_henryana))	Manicaria_saccifera)	((Iriartea_deltoidea	Podococcus_barteri)	(((Geonoma_undata	(Sabal_domingensis	Serenoa_repens))	((Attalea_speciosa	(Reinhardtia_latisecta	Reinhardtia_paiewonskiana))	(Bactris_major	(Elaeis_oleifera	Elaeis_guineensis))))	((Leopoldinia_pulchra	(Reinhardtia_simplex	Reinhardtia_gracilis))	Roystonea_regia))))))	(Phoenix_dactylifera	Calamus_caryotoides))	Kingia_australis);
((Nypa_fruticans	(((Iriartea_deltoidea	Podococcus_barteri)	Calamus_caryotoides)	(Pseudophoenix_vinifera	((Orania_palindan	Sclerosperma_profizianum)	((Sabal_domingensis	Serenoa_repens)	((((Attalea_speciosa	(Reinhardtia_latisecta	Reinhardtia_paiewonskiana))	((Roystonea_regia	(Bactris_major	(Elaeis_oleifera	Elaeis_guineensis)))	(((Oenocarpus_bataua	Oenocarpus_minor)	Prestoea_acuminata)	(Manicaria_saccifera	(Pelagodoxa_henryana	((Dypsis_decaryi	Dictyosperma_album)	(Heterospathe_cagayanensis	((Hydriastele_microspadix	Burretiokentia_grandiflora)	((Phoenix_dactylifera	Veitchia_spiralis)	Kentiopsis_piersoniorum)))))))))	(Leopoldinia_pulchra	(Reinhardtia_simplex	Reinhardtia_gracilis)))	Geonoma_undata))))))	Kingia_australis);
((Orania_palindan	(Sclerosperma_profizianum	(((((Roystonea_regia	(Sabal_domingensis	Serenoa_repens))	((Attalea_speciosa	(Reinhardtia_latisecta	Reinhardtia_paiewonskiana))	((Leopoldinia_pulchra	(Reinhardtia_simplex	Reinhardtia_gracilis))	(((Dypsis_decaryi	Dictyosperma_album)	(Heterospathe_cagayanensis	((Burretiokentia_grandiflora	(Kentiopsis_piersoniorum	Veitchia_spiralis))	Hydriastele_microspadix)))	(Geonoma_undata	((Oenocarpus_bataua	Oenocarpus_minor)	Prestoea_acuminata))))))	((Pelagodoxa_henryana	(Bactris_major	(Elaeis_oleifera	Elaeis_guineensis)))	(Phoenix_dactylifera	Manicaria_saccifera)))	(Pseudophoenix_vinifera	(Nypa_fruticans	Calamus_caryotoides)))	(Iriartea_deltoidea	Podococcus_barteri))))	Kingia_australis);
((Orania_palindan	(((((Sabal_domingensis	(Phoenix_dactylifera	Serenoa_repens))	Sclerosperma_profizianum)	(Nypa_fruticans	Pseudophoenix_vinifera))	((Calamus_caryotoides	Podococcus_barteri)	((((Attalea_speciosa	(Reinhardtia_latisecta	Reinhardtia_paiewonskiana))	(Bactris_major	(Elaeis_oleifera	Elaeis_guineensis)))	(Geonoma_undata	(((((Dypsis_decaryi	Dictyosperma_album)	((Heterospathe_cagayanensis	Veitchia_spiralis)	(Hydriastele_microspadix	(Burretiokentia_grandiflora	Kentiopsis_piersoniorum))))	Pelagodoxa_henryana)	Manicaria_saccifera)	(Roystonea_regia	((Oenocarpus_bataua	Oenocarpus_minor)	Prestoea_acuminata)))))	(Leopoldinia_pulchra	(Reinhardtia_simplex	Reinhardtia_gracilis)))))	Iriartea_deltoidea))	Kingia_australis);
((Sclerosperma_profizianum	(((Podococcus_barteri	Iriartea_deltoidea)	((((Pelagodoxa_henryana	Manicaria_saccifera)	((Roystonea_regia	(Bactris_major	(Elaeis_oleifera	Elaeis_guineensis)))	(Attalea_speciosa	(Reinhardtia_latisecta	Reinhardtia_paiewonskiana))))	((Geonoma_undata	((Dypsis_decaryi	((((Kentiopsis_piersoniorum	Veitchia_spiralis)	(Hydriastele_microspadix	Burretiokentia_grandiflora))	Heterospathe_cagayanensis)	Dictyosperma_album))	((Oenocarpus_bataua	Oenocarpus_minor)	Prestoea_acuminata)))	(Leopoldinia_pulchra	(Reinhardtia_simplex	Reinhardtia_gracilis))))	((Calamus_caryotoides	(Sabal_domingensis	(Phoenix_dactylifera	Serenoa_repens)))	(Nypa_fruticans	Pseudophoenix_vinifera))))	Orania_palindan))	Kingia_australis);
(((((Podococcus_barteri	Iriartea_deltoidea)	((Nypa_fruticans	Pseudophoenix_vinifera)	((((Oenocarpus_bataua	Oenocarpus_minor)	Prestoea_acuminata)	((((Burretiokentia_grandiflora	Kentiopsis_piersoniorum)	(Veitchia_spiralis	Hydriastele_microspadix))	((Dypsis_decaryi	Heterospathe_cagayanensis)	Dictyosperma_album))	(Pelagodoxa_henryana	Manicaria_saccifera)))	(((Reinhardtia_latisecta	Leopoldinia_pulchra)	(Reinhardtia_simplex	Reinhardtia_gracilis))	((Attalea_speciosa	Reinhardtia_paiewonskiana)	((Bactris_major	(Elaeis_oleifera	Elaeis_guineensis))	(Geonoma_undata	((Roystonea_regia	Calamus_caryotoides)	(Sabal_domingensis	(Phoenix_dactylifera	Serenoa_repens))))))))))	Sclerosperma_profizianum)	Orania_palindan)	Kingia_australis);
((Nypa_fruticans	((Pseudophoenix_vinifera	((Sclerosperma_profizianum	Orania_palindan)	((Podococcus_barteri	Iriartea_deltoidea)	((((Oenocarpus_bataua	Oenocarpus_minor)	Prestoea_acuminata)	(Manicaria_saccifera	((((Hydriastele_microspadix	((Burretiokentia_grandiflora	Kentiopsis_piersoniorum)	Veitchia_spiralis))	(Dypsis_decaryi	Dictyosperma_album))	Heterospathe_cagayanensis)	Pelagodoxa_henryana)))	((Geonoma_undata	(Leopoldinia_pulchra	(Reinhardtia_simplex	Reinhardtia_gracilis)))	(((Sabal_domingensis	(Attalea_speciosa	(Reinhardtia_paiewonskiana	Reinhardtia_latisecta)))	(Bactris_major	(Elaeis_oleifera	Elaeis_guineensis)))	(Roystonea_regia	(Phoenix_dactylifera	Serenoa_repens))))))))	Calamus_caryotoides))	Kingia_australis);
((((Calamus_caryotoides	Sclerosperma_profizianum)	Orania_palindan)	((Podococcus_barteri	Iriartea_deltoidea)	(((((Oenocarpus_bataua	Oenocarpus_minor)	Prestoea_acuminata)	((Reinhardtia_latisecta	Pelagodoxa_henryana)	(((Attalea_speciosa	Reinhardtia_paiewonskiana)	Manicaria_saccifera)	((Dictyosperma_album	((Veitchia_spiralis	(Hydriastele_microspadix	(Burretiokentia_grandiflora	Kentiopsis_piersoniorum)))	Dypsis_decaryi))	Heterospathe_cagayanensis))))	((Leopoldinia_pulchra	((Phoenix_dactylifera	Reinhardtia_simplex)	Reinhardtia_gracilis))	((Geonoma_undata	(Bactris_major	(Elaeis_oleifera	Elaeis_guineensis)))	(Roystonea_regia	(Sabal_domingensis	Serenoa_repens)))))	(Nypa_fruticans	Pseudophoenix_vinifera))))	Kingia_australis);
((Calamus_caryotoides	((Sclerosperma_profizianum	((Sabal_domingensis	Serenoa_repens)	((Nypa_fruticans	Pseudophoenix_vinifera)	(((((Attalea_speciosa	(Reinhardtia_latisecta	Reinhardtia_paiewonskiana))	(Bactris_major	(Elaeis_oleifera	Elaeis_guineensis)))	(((Prestoea_acuminata	(Oenocarpus_minor	Oenocarpus_bataua))	((((Veitchia_spiralis	((Burretiokentia_grandiflora	Kentiopsis_piersoniorum)	Hydriastele_microspadix))	(Heterospathe_cagayanensis	(Dypsis_decaryi	Dictyosperma_album)))	Pelagodoxa_henryana)	Geonoma_undata))	Manicaria_saccifera))	((Roystonea_regia	Podococcus_barteri)	((Reinhardtia_gracilis	(Phoenix_dactylifera	Reinhardtia_simplex))	Leopoldinia_pulchra)))	Orania_palindan))))	Iriartea_deltoidea))	Kingia_australis);
((((Sclerosperma_profizianum	Orania_palindan)	((((((Attalea_speciosa	(Reinhardtia_latisecta	Reinhardtia_paiewonskiana))	(Bactris_major	(Elaeis_oleifera	Elaeis_guineensis)))	(((Prestoea_acuminata	(Oenocarpus_minor	Oenocarpus_bataua))	((Heterospathe_cagayanensis	(Dictyosperma_album	(Dypsis_decaryi	((Burretiokentia_grandiflora	Kentiopsis_piersoniorum)	Hydriastele_microspadix))))	(Pelagodoxa_henryana	Veitchia_spiralis)))	Manicaria_saccifera))	((Roystonea_regia	Podococcus_barteri)	((Reinhardtia_gracilis	Reinhardtia_simplex)	Leopoldinia_pulchra)))	(Geonoma_undata	(Sabal_domingensis	(Calamus_caryotoides	(Phoenix_dactylifera	Serenoa_repens)))))	(Nypa_fruticans	Pseudophoenix_vinifera)))	Iriartea_deltoidea)	Kingia_australis);
((Pseudophoenix_vinifera	(((Sclerosperma_profizianum	Orania_palindan)	((((Reinhardtia_gracilis	Reinhardtia_simplex)	Leopoldinia_pulchra)	(Geonoma_undata	((Roystonea_regia	(Bactris_major	(Elaeis_oleifera	Elaeis_guineensis)))	((Attalea_speciosa	(Reinhardtia_latisecta	Reinhardtia_paiewonskiana))	((Serenoa_repens	Phoenix_dactylifera)	Sabal_domingensis)))))	((Manicaria_saccifera	(Pelagodoxa_henryana	(((((Burretiokentia_grandiflora	(Veitchia_spiralis	Kentiopsis_piersoniorum))	Hydriastele_microspadix)	Heterospathe_cagayanensis)	Dictyosperma_album)	Dypsis_decaryi)))	(Prestoea_acuminata	(Oenocarpus_minor	Oenocarpus_bataua)))))	((Podococcus_barteri	Iriartea_deltoidea)	(Nypa_fruticans	Calamus_caryotoides))))	Kingia_australis);
((Orania_palindan	(((((((Roystonea_regia	((Reinhardtia_gracilis	Reinhardtia_simplex)	Leopoldinia_pulchra))	((Geonoma_undata	(Serenoa_repens	Phoenix_dactylifera))	(((((Dypsis_decaryi	(Kentiopsis_piersoniorum	(Veitchia_spiralis	(Hydriastele_microspadix	Burretiokentia_grandiflora))))	Dictyosperma_album)	Heterospathe_cagayanensis)	(Manicaria_saccifera	Pelagodoxa_henryana))	(Prestoea_acuminata	(Oenocarpus_minor	Oenocarpus_bataua)))))	(Sabal_domingensis	(Attalea_speciosa	(Reinhardtia_latisecta	Reinhardtia_paiewonskiana))))	(Bactris_major	(Elaeis_oleifera	Elaeis_guineensis)))	(Calamus_caryotoides	(Nypa_fruticans	Pseudophoenix_vinifera)))	(Iriartea_deltoidea	Podococcus_barteri))	Sclerosperma_profizianum))	Kingia_australis);
((((Nypa_fruticans	Pseudophoenix_vinifera)	((((Bactris_major	(Elaeis_oleifera	Elaeis_guineensis))	((Pelagodoxa_henryana	((Prestoea_acuminata	(Oenocarpus_minor	Oenocarpus_bataua))	((Dypsis_decaryi	((Hydriastele_microspadix	(Kentiopsis_piersoniorum	Burretiokentia_grandiflora))	(Heterospathe_cagayanensis	Veitchia_spiralis)))	Dictyosperma_album)))	Manicaria_saccifera))	((Geonoma_undata	((Reinhardtia_gracilis	Reinhardtia_simplex)	Leopoldinia_pulchra))	(Roystonea_regia	(Sabal_domingensis	(Serenoa_repens	Phoenix_dactylifera)))))	(((Calamus_caryotoides	Sclerosperma_profizianum)	Orania_palindan)	(Iriartea_deltoidea	Podococcus_barteri))))	(Attalea_speciosa	(Reinhardtia_latisecta	Reinhardtia_paiewonskiana)))	Kingia_australis);
((Calamus_caryotoides	((Iriartea_deltoidea	(Phoenix_dactylifera	Serenoa_repens))	(((((Nypa_fruticans	Pseudophoenix_vinifera)	((((Reinhardtia_simplex	Reinhardtia_gracilis)	Leopoldinia_pulchra)	(Roystonea_regia	Podococcus_barteri))	(Bactris_major	(Elaeis_oleifera	Elaeis_guineensis))))	(Sabal_domingensis	(Attalea_speciosa	(Reinhardtia_latisecta	Reinhardtia_paiewonskiana))))	(Sclerosperma_profizianum	Orania_palindan))	(Geonoma_undata	((Prestoea_acuminata	(Oenocarpus_minor	Oenocarpus_bataua))	((Pelagodoxa_henryana	(((((Veitchia_spiralis	Kentiopsis_piersoniorum)	Heterospathe_cagayanensis)	(Burretiokentia_grandiflora	Hydriastele_microspadix))	Dictyosperma_album)	Dypsis_decaryi))	Manicaria_saccifera))))))	Kingia_australis);
((Calamus_caryotoides	(Iriartea_deltoidea	((((((((Reinhardtia_simplex	Reinhardtia_gracilis)	Leopoldinia_pulchra)	(Roystonea_regia	Podococcus_barteri))	((Bactris_major	(Elaeis_oleifera	Elaeis_guineensis))	((Geonoma_undata	(Manicaria_saccifera	((Prestoea_acuminata	(Oenocarpus_minor	Oenocarpus_bataua))	(Pelagodoxa_henryana	(Heterospathe_cagayanensis	((Dypsis_decaryi	(Veitchia_spiralis	(Hydriastele_microspadix	(Kentiopsis_piersoniorum	Burretiokentia_grandiflora))))	Dictyosperma_album))))))	(Sabal_domingensis	(Attalea_speciosa	(Reinhardtia_latisecta	Reinhardtia_paiewonskiana))))))	(Nypa_fruticans	Pseudophoenix_vinifera))	Orania_palindan)	Sclerosperma_profizianum)	(Phoenix_dactylifera	Serenoa_repens))))	Kingia_australis);
((Calamus_caryotoides	(Iriartea_deltoidea	((Nypa_fruticans	Pseudophoenix_vinifera)	((Orania_palindan	Sclerosperma_profizianum)	((((((Prestoea_acuminata	(Oenocarpus_minor	Oenocarpus_bataua))	((Pelagodoxa_henryana	(Heterospathe_cagayanensis	((Dypsis_decaryi	(Veitchia_spiralis	(Kentiopsis_piersoniorum	Burretiokentia_grandiflora)))	(Hydriastele_microspadix	Dictyosperma_album))))	Geonoma_undata))	Manicaria_saccifera)	(Phoenix_dactylifera	Serenoa_repens))	(Podococcus_barteri	((((Reinhardtia_latisecta	Reinhardtia_paiewonskiana)	Sabal_domingensis)	Attalea_speciosa)	(Bactris_major	(Elaeis_oleifera	Elaeis_guineensis)))))	(((Reinhardtia_simplex	Reinhardtia_gracilis)	Leopoldinia_pulchra)	Roystonea_regia))))))	Kingia_australis);
(((Sclerosperma_profizianum	Orania_palindan)	((((Sabal_domingensis	(Phoenix_dactylifera	Serenoa_repens))	((Geonoma_undata	(((((((Heterospathe_cagayanensis	(Hydriastele_microspadix	(((Kentiopsis_piersoniorum	Burretiokentia_grandiflora)	Dypsis_decaryi)	Dictyosperma_album)))	Veitchia_spiralis)	Pelagodoxa_henryana)	(Prestoea_acuminata	(Oenocarpus_minor	Oenocarpus_bataua)))	Manicaria_saccifera)	(Roystonea_regia	(Bactris_major	(Elaeis_oleifera	Elaeis_guineensis))))	((Reinhardtia_simplex	Reinhardtia_gracilis)	Leopoldinia_pulchra)))	(Reinhardtia_paiewonskiana	Attalea_speciosa)))	((Calamus_caryotoides	Nypa_fruticans)	(Reinhardtia_latisecta	Pseudophoenix_vinifera)))	(Iriartea_deltoidea	Podococcus_barteri)))	Kingia_australis);
((((Iriartea_deltoidea	Podococcus_barteri)	Calamus_caryotoides)	((Nypa_fruticans	Pseudophoenix_vinifera)	((Sclerosperma_profizianum	Orania_palindan)	((Bactris_major	(Elaeis_oleifera	Elaeis_guineensis))	(((((Pelagodoxa_henryana	(Heterospathe_cagayanensis	((Dictyosperma_album	Dypsis_decaryi)	((Hydriastele_microspadix	Burretiokentia_grandiflora)	(Veitchia_spiralis	Kentiopsis_piersoniorum)))))	Manicaria_saccifera)	(Prestoea_acuminata	(Oenocarpus_minor	Oenocarpus_bataua)))	((Geonoma_undata	(Roystonea_regia	(Phoenix_dactylifera	Serenoa_repens)))	(Sabal_domingensis	((Reinhardtia_latisecta	Reinhardtia_paiewonskiana)	Attalea_speciosa))))	((Reinhardtia_simplex	Reinhardtia_gracilis)	Leopoldinia_pulchra))))))	Kingia_australis);
((Orania_palindan	((((Pseudophoenix_vinifera	Nypa_fruticans)	((Podococcus_barteri	Iriartea_deltoidea)	(((Leopoldinia_pulchra	(Reinhardtia_simplex	Reinhardtia_gracilis))	Roystonea_regia)	(((Reinhardtia_latisecta	Reinhardtia_paiewonskiana)	Attalea_speciosa)	((Manicaria_saccifera	((Pelagodoxa_henryana	(((Dypsis_decaryi	Dictyosperma_album)	((Veitchia_spiralis	Hydriastele_microspadix)	(Burretiokentia_grandiflora	Kentiopsis_piersoniorum)))	Heterospathe_cagayanensis))	(Prestoea_acuminata	(Oenocarpus_bataua	Oenocarpus_minor))))	(Bactris_major	(Elaeis_oleifera	Elaeis_guineensis)))))))	(Geonoma_undata	(((Serenoa_repens	Phoenix_dactylifera)	Calamus_caryotoides)	Sabal_domingensis)))	Sclerosperma_profizianum))	Kingia_australis);
((((Reinhardtia_latisecta	Reinhardtia_paiewonskiana)	Attalea_speciosa)	(((Roystonea_regia	(Bactris_major	(Elaeis_oleifera	Elaeis_guineensis)))	((Manicaria_saccifera	((Pelagodoxa_henryana	(((Burretiokentia_grandiflora	((Veitchia_spiralis	Kentiopsis_piersoniorum)	Hydriastele_microspadix))	Heterospathe_cagayanensis)	(Dictyosperma_album	Dypsis_decaryi)))	(Prestoea_acuminata	(Oenocarpus_bataua	Oenocarpus_minor))))	(Geonoma_undata	(((Serenoa_repens	Phoenix_dactylifera)	Sabal_domingensis)	(((Podococcus_barteri	(Calamus_caryotoides	Iriartea_deltoidea))	(Sclerosperma_profizianum	Orania_palindan))	(Pseudophoenix_vinifera	Nypa_fruticans))))))	(Leopoldinia_pulchra	(Reinhardtia_simplex	Reinhardtia_gracilis))))	Kingia_australis);
((((Reinhardtia_latisecta	Reinhardtia_paiewonskiana)	Attalea_speciosa)	(((Leopoldinia_pulchra	(Reinhardtia_simplex	Reinhardtia_gracilis))	(((Podococcus_barteri	Iriartea_deltoidea)	((Sabal_domingensis	Pseudophoenix_vinifera)	Nypa_fruticans))	((((Phoenix_dactylifera	Serenoa_repens)	(Pelagodoxa_henryana	Manicaria_saccifera))	((Geonoma_undata	(Heterospathe_cagayanensis	(Dictyosperma_album	(Dypsis_decaryi	((Hydriastele_microspadix	Veitchia_spiralis)	(Kentiopsis_piersoniorum	Burretiokentia_grandiflora))))))	(Roystonea_regia	(Prestoea_acuminata	(Oenocarpus_bataua	Oenocarpus_minor)))))	(Bactris_major	(Elaeis_oleifera	Elaeis_guineensis)))))	((Orania_palindan	Sclerosperma_profizianum)	Calamus_caryotoides)))	Kingia_australis);
((((Iriartea_deltoidea	(((Manicaria_saccifera	((Geonoma_undata	(Pelagodoxa_henryana	(Heterospathe_cagayanensis	(Dictyosperma_album	(Dypsis_decaryi	(Veitchia_spiralis	((Kentiopsis_piersoniorum	Burretiokentia_grandiflora)	Hydriastele_microspadix)))))))	(Prestoea_acuminata	(Oenocarpus_bataua	Oenocarpus_minor))))	((Roystonea_regia	(Bactris_major	(Elaeis_oleifera	Elaeis_guineensis)))	((Sabal_domingensis	(Reinhardtia_paiewonskiana	Attalea_speciosa))	(Phoenix_dactylifera	Serenoa_repens))))	(Leopoldinia_pulchra	(Reinhardtia_simplex	Reinhardtia_gracilis))))	(Podococcus_barteri	((Orania_palindan	Sclerosperma_profizianum)	(Reinhardtia_latisecta	Calamus_caryotoides))))	(Pseudophoenix_vinifera	Nypa_fruticans))	Kingia_australis);
((((((Iriartea_deltoidea	Calamus_caryotoides)	Podococcus_barteri)	(((Manicaria_saccifera	((Reinhardtia_latisecta	Pelagodoxa_henryana)	((((Heterospathe_cagayanensis	Veitchia_spiralis)	((Kentiopsis_piersoniorum	Burretiokentia_grandiflora)	Hydriastele_microspadix))	Dypsis_decaryi)	Dictyosperma_album)))	(Prestoea_acuminata	(Oenocarpus_bataua	Oenocarpus_minor)))	((((Leopoldinia_pulchra	(Phoenix_dactylifera	Reinhardtia_simplex))	Reinhardtia_gracilis)	Geonoma_undata)	((Roystonea_regia	Serenoa_repens)	((Bactris_major	(Elaeis_oleifera	Elaeis_guineensis))	(Sabal_domingensis	(Reinhardtia_paiewonskiana	Attalea_speciosa)))))))	(Pseudophoenix_vinifera	Nypa_fruticans))	(Orania_palindan	Sclerosperma_profizianum))	Kingia_australis);
((Orania_palindan	((Sclerosperma_profizianum	Iriartea_deltoidea)	((((Roystonea_regia	(Calamus_caryotoides	Podococcus_barteri))	(((Reinhardtia_latisecta	Reinhardtia_paiewonskiana)	Attalea_speciosa)	(Bactris_major	(Elaeis_oleifera	Elaeis_guineensis))))	((Leopoldinia_pulchra	(Reinhardtia_simplex	Reinhardtia_gracilis))	((Geonoma_undata	(Sabal_domingensis	(Phoenix_dactylifera	Serenoa_repens)))	(Manicaria_saccifera	((Pelagodoxa_henryana	(Dypsis_decaryi	(Dictyosperma_album	((Heterospathe_cagayanensis	Veitchia_spiralis)	((Kentiopsis_piersoniorum	Burretiokentia_grandiflora)	Hydriastele_microspadix)))))	(Prestoea_acuminata	(Oenocarpus_bataua	Oenocarpus_minor)))))))	(Pseudophoenix_vinifera	Nypa_fruticans))))	Kingia_australis);
(((((Orania_palindan	((Leopoldinia_pulchra	(Reinhardtia_simplex	Reinhardtia_gracilis))	((((Roystonea_regia	(Bactris_major	(Elaeis_oleifera	Elaeis_guineensis)))	((Reinhardtia_latisecta	Reinhardtia_paiewonskiana)	(Sabal_domingensis	Attalea_speciosa)))	(Phoenix_dactylifera	Serenoa_repens))	(Geonoma_undata	((Prestoea_acuminata	(Oenocarpus_bataua	Oenocarpus_minor))	(Manicaria_saccifera	(Pelagodoxa_henryana	((Heterospathe_cagayanensis	Dictyosperma_album)	(((Kentiopsis_piersoniorum	Burretiokentia_grandiflora)	(Hydriastele_microspadix	Veitchia_spiralis))	Dypsis_decaryi)))))))))	Iriartea_deltoidea)	((Pseudophoenix_vinifera	Nypa_fruticans)	Sclerosperma_profizianum))	(Calamus_caryotoides	Podococcus_barteri))	Kingia_australis);
((((((Podococcus_barteri	(Sclerosperma_profizianum	(Orania_palindan	((Leopoldinia_pulchra	(Reinhardtia_simplex	Reinhardtia_gracilis))	(((Roystonea_regia	(Bactris_major	(Elaeis_oleifera	Elaeis_guineensis)))	(Sabal_domingensis	((Reinhardtia_latisecta	Reinhardtia_paiewonskiana)	Attalea_speciosa)))	((Geonoma_undata	Serenoa_repens)	(((Prestoea_acuminata	(Oenocarpus_bataua	Oenocarpus_minor))	(Pelagodoxa_henryana	(Dictyosperma_album	((((Veitchia_spiralis	(Dypsis_decaryi	Kentiopsis_piersoniorum))	Burretiokentia_grandiflora)	Hydriastele_microspadix)	Heterospathe_cagayanensis))))	Manicaria_saccifera)))))))	(Pseudophoenix_vinifera	Nypa_fruticans))	Phoenix_dactylifera)	Iriartea_deltoidea)	Calamus_caryotoides)	Kingia_australis);
((Nypa_fruticans	(((Iriartea_deltoidea	Podococcus_barteri)	((Sclerosperma_profizianum	(Calamus_caryotoides	Orania_palindan))	(((Leopoldinia_pulchra	(Reinhardtia_simplex	Reinhardtia_gracilis))	(((Roystonea_regia	(Bactris_major	(Elaeis_oleifera	Elaeis_guineensis)))	(Reinhardtia_paiewonskiana	Attalea_speciosa))	((Prestoea_acuminata	(Oenocarpus_bataua	Oenocarpus_minor))	(Manicaria_saccifera	((Reinhardtia_latisecta	Pelagodoxa_henryana)	((Heterospathe_cagayanensis	(Dypsis_decaryi	((Kentiopsis_piersoniorum	(Burretiokentia_grandiflora	Hydriastele_microspadix))	Dictyosperma_album)))	Veitchia_spiralis))))))	(Geonoma_undata	(Sabal_domingensis	(Phoenix_dactylifera	Serenoa_repens))))))	Pseudophoenix_vinifera))	Kingia_australis);
(((((Iriartea_deltoidea	Podococcus_barteri)	Roystonea_regia)	((Reinhardtia_latisecta	Leopoldinia_pulchra)	(Phoenix_dactylifera	(Reinhardtia_simplex	Reinhardtia_gracilis))))	(((Orania_palindan	(Calamus_caryotoides	((Elaeis_oleifera	Elaeis_guineensis)	(Bactris_major	(Reinhardtia_paiewonskiana	Attalea_speciosa)))))	(((Burretiokentia_grandiflora	((Dictyosperma_album	Heterospathe_cagayanensis)	((Veitchia_spiralis	(Kentiopsis_piersoniorum	Hydriastele_microspadix))	Dypsis_decaryi)))	(Prestoea_acuminata	(Pelagodoxa_henryana	(Oenocarpus_bataua	Oenocarpus_minor))))	Manicaria_saccifera))	(Geonoma_undata	((Sclerosperma_profizianum	(Pseudophoenix_vinifera	Nypa_fruticans))	(Sabal_domingensis	Serenoa_repens)))))	Kingia_australis);
(((Sclerosperma_profizianum	Orania_palindan)	((Nypa_fruticans	Pseudophoenix_vinifera)	((((Reinhardtia_paiewonskiana	(Sabal_domingensis	(Reinhardtia_latisecta	Attalea_speciosa)))	(((Phoenix_dactylifera	Serenoa_repens)	Manicaria_saccifera)	(Geonoma_undata	((Dictyosperma_album	(Heterospathe_cagayanensis	(((Burretiokentia_grandiflora	Kentiopsis_piersoniorum)	(Veitchia_spiralis	Hydriastele_microspadix))	Dypsis_decaryi)))	(Prestoea_acuminata	(Oenocarpus_minor	Oenocarpus_bataua))))))	(Leopoldinia_pulchra	(Reinhardtia_simplex	Reinhardtia_gracilis)))	(((Calamus_caryotoides	Roystonea_regia)	(Pelagodoxa_henryana	(Iriartea_deltoidea	Podococcus_barteri)))	(Bactris_major	(Elaeis_guineensis	Elaeis_oleifera))))))	Kingia_australis);
((Sclerosperma_profizianum	((Nypa_fruticans	(Sabal_domingensis	Pseudophoenix_vinifera))	((((((Serenoa_repens	Geonoma_undata)	(Manicaria_saccifera	(Pelagodoxa_henryana	(((Hydriastele_microspadix	((Burretiokentia_grandiflora	Kentiopsis_piersoniorum)	Veitchia_spiralis))	((Dypsis_decaryi	(Phoenix_dactylifera	Dictyosperma_album))	Heterospathe_cagayanensis))	(Prestoea_acuminata	(Oenocarpus_minor	Oenocarpus_bataua))))))	(Leopoldinia_pulchra	(Reinhardtia_simplex	Reinhardtia_gracilis)))	((Calamus_caryotoides	Roystonea_regia)	((Attalea_speciosa	(Reinhardtia_latisecta	Reinhardtia_paiewonskiana))	(Bactris_major	(Elaeis_guineensis	Elaeis_oleifera)))))	Orania_palindan)	(Iriartea_deltoidea	Podococcus_barteri))))	Kingia_australis);
(((Sclerosperma_profizianum	((((((Sabal_domingensis	Serenoa_repens)	Geonoma_undata)	((Attalea_speciosa	(Reinhardtia_latisecta	Reinhardtia_paiewonskiana))	(Manicaria_saccifera	(((Dictyosperma_album	(((Pelagodoxa_henryana	Veitchia_spiralis)	Heterospathe_cagayanensis)	(Hydriastele_microspadix	(Burretiokentia_grandiflora	Kentiopsis_piersoniorum))))	Dypsis_decaryi)	(Prestoea_acuminata	(Oenocarpus_minor	Oenocarpus_bataua))))))	((Podococcus_barteri	(Phoenix_dactylifera	Roystonea_regia))	(Leopoldinia_pulchra	(Reinhardtia_simplex	Reinhardtia_gracilis))))	(Bactris_major	(Elaeis_guineensis	Elaeis_oleifera)))	Orania_palindan))	((Iriartea_deltoidea	(Calamus_caryotoides	Nypa_fruticans))	Pseudophoenix_vinifera))	Kingia_australis);
((((Sclerosperma_profizianum	Orania_palindan)	(Iriartea_deltoidea	(((Podococcus_barteri	Roystonea_regia)	(Leopoldinia_pulchra	(Reinhardtia_simplex	Reinhardtia_gracilis)))	((((((Reinhardtia_latisecta	Calamus_caryotoides)	Serenoa_repens)	Sabal_domingensis)	Geonoma_undata)	((Prestoea_acuminata	(Oenocarpus_minor	Oenocarpus_bataua))	(Manicaria_saccifera	(((((Hydriastele_microspadix	(Burretiokentia_grandiflora	Kentiopsis_piersoniorum))	(Dictyosperma_album	Dypsis_decaryi))	Heterospathe_cagayanensis)	Veitchia_spiralis)	Pelagodoxa_henryana))))	((Attalea_speciosa	Reinhardtia_paiewonskiana)	((Phoenix_dactylifera	Bactris_major)	(Elaeis_guineensis	Elaeis_oleifera)))))))	(Nypa_fruticans	Pseudophoenix_vinifera))	Kingia_australis);
(((Nypa_fruticans	Iriartea_deltoidea)	(Pseudophoenix_vinifera	(((Orania_palindan	Sclerosperma_profizianum)	Podococcus_barteri)	((((((Prestoea_acuminata	(Oenocarpus_minor	Oenocarpus_bataua))	((Dypsis_decaryi	(((Veitchia_spiralis	(Burretiokentia_grandiflora	Hydriastele_microspadix))	Kentiopsis_piersoniorum)	(Dictyosperma_album	Heterospathe_cagayanensis)))	Pelagodoxa_henryana))	Manicaria_saccifera)	((Roystonea_regia	(Bactris_major	(Elaeis_guineensis	Elaeis_oleifera)))	(Attalea_speciosa	(Reinhardtia_latisecta	Reinhardtia_paiewonskiana))))	(Leopoldinia_pulchra	(Reinhardtia_simplex	Reinhardtia_gracilis)))	(((Calamus_caryotoides	(Phoenix_dactylifera	Serenoa_repens))	Sabal_domingensis)	Geonoma_undata)))))	Kingia_australis);
((Iriartea_deltoidea	(((Sclerosperma_profizianum	Orania_palindan)	(((Leopoldinia_pulchra	(Reinhardtia_simplex	Reinhardtia_gracilis))	((((Prestoea_acuminata	(Oenocarpus_minor	Oenocarpus_bataua))	(Dictyosperma_album	(((Pelagodoxa_henryana	Heterospathe_cagayanensis)	(Hydriastele_microspadix	(Burretiokentia_grandiflora	(Veitchia_spiralis	Kentiopsis_piersoniorum))))	Dypsis_decaryi)))	Manicaria_saccifera)	((((Phoenix_dactylifera	Serenoa_repens)	(Roystonea_regia	(Bactris_major	(Elaeis_guineensis	Elaeis_oleifera))))	(Sabal_domingensis	(Attalea_speciosa	(Reinhardtia_latisecta	Reinhardtia_paiewonskiana))))	Geonoma_undata)))	(Podococcus_barteri	(Nypa_fruticans	Pseudophoenix_vinifera))))	Calamus_caryotoides))	Kingia_australis);
((Orania_palindan	((Sclerosperma_profizianum	((Podococcus_barteri	Iriartea_deltoidea)	(Nypa_fruticans	Pseudophoenix_vinifera)))	((((Leopoldinia_pulchra	(Reinhardtia_simplex	Reinhardtia_gracilis))	((Heterospathe_cagayanensis	(Dictyosperma_album	(Dypsis_decaryi	((Hydriastele_microspadix	(Burretiokentia_grandiflora	Kentiopsis_piersoniorum))	Veitchia_spiralis))))	(Pelagodoxa_henryana	Manicaria_saccifera)))	((Attalea_speciosa	(Reinhardtia_latisecta	Reinhardtia_paiewonskiana))	(Roystonea_regia	(Bactris_major	(Elaeis_guineensis	Elaeis_oleifera)))))	(((Prestoea_acuminata	(Oenocarpus_minor	Oenocarpus_bataua))	(Phoenix_dactylifera	Geonoma_undata))	(Calamus_caryotoides	(Sabal_domingensis	Serenoa_repens))))))	Kingia_australis);
(((Nypa_fruticans	Pseudophoenix_vinifera)	(((Sabal_domingensis	(Attalea_speciosa	(Reinhardtia_latisecta	Reinhardtia_paiewonskiana)))	(((Bactris_major	(Elaeis_guineensis	Elaeis_oleifera))	(Orania_palindan	(Leopoldinia_pulchra	((Phoenix_dactylifera	Reinhardtia_simplex)	Reinhardtia_gracilis))))	(((Podococcus_barteri	Iriartea_deltoidea)	(Manicaria_saccifera	((Prestoea_acuminata	(Oenocarpus_minor	Oenocarpus_bataua))	(Geonoma_undata	((Heterospathe_cagayanensis	(Dictyosperma_album	(Hydriastele_microspadix	(Burretiokentia_grandiflora	(Veitchia_spiralis	(Dypsis_decaryi	Kentiopsis_piersoniorum))))))	Pelagodoxa_henryana)))))	(Sclerosperma_profizianum	(Roystonea_regia	Serenoa_repens)))))	Calamus_caryotoides))	Kingia_australis);
((((Iriartea_deltoidea	((((Orania_palindan	Sclerosperma_profizianum)	(Sabal_domingensis	(Phoenix_dactylifera	Serenoa_repens)))	((((Bactris_major	(Elaeis_guineensis	Elaeis_oleifera))	(Manicaria_saccifera	(((Dypsis_decaryi	Dictyosperma_album)	(((Hydriastele_microspadix	(Kentiopsis_piersoniorum	Burretiokentia_grandiflora))	Veitchia_spiralis)	Heterospathe_cagayanensis))	((Podococcus_barteri	(Reinhardtia_latisecta	Pelagodoxa_henryana))	Geonoma_undata))))	((Leopoldinia_pulchra	(Reinhardtia_simplex	Reinhardtia_gracilis))	(Attalea_speciosa	Reinhardtia_paiewonskiana)))	(Roystonea_regia	(Prestoea_acuminata	(Oenocarpus_minor	Oenocarpus_bataua)))))	Pseudophoenix_vinifera))	Calamus_caryotoides)	Nypa_fruticans)	Kingia_australis);
((Orania_palindan	(((Roystonea_regia	(Bactris_major	(Elaeis_guineensis	Elaeis_oleifera)))	(((((Prestoea_acuminata	(Oenocarpus_minor	Oenocarpus_bataua))	(Pelagodoxa_henryana	((((Heterospathe_cagayanensis	Dictyosperma_album)	(Kentiopsis_piersoniorum	(Burretiokentia_grandiflora	Hydriastele_microspadix)))	Dypsis_decaryi)	Veitchia_spiralis)))	Manicaria_saccifera)	(Podococcus_barteri	((Geonoma_undata	(Sclerosperma_profizianum	(Iriartea_deltoidea	((Phoenix_dactylifera	Serenoa_repens)	(Calamus_caryotoides	Nypa_fruticans)))))	(Reinhardtia_latisecta	(Sabal_domingensis	(Attalea_speciosa	Reinhardtia_paiewonskiana))))))	(Leopoldinia_pulchra	(Reinhardtia_simplex	Reinhardtia_gracilis))))	Pseudophoenix_vinifera))	Kingia_australis);
(((Iriartea_deltoidea	(((Orania_palindan	(Sclerosperma_profizianum	(Sabal_domingensis	(Phoenix_dactylifera	Serenoa_repens))))	(((Reinhardtia_simplex	Reinhardtia_gracilis)	Leopoldinia_pulchra)	((((Podococcus_barteri	Roystonea_regia)	((Reinhardtia_latisecta	Reinhardtia_paiewonskiana)	Attalea_speciosa))	(Bactris_major	(Elaeis_oleifera	Elaeis_guineensis)))	(((Prestoea_acuminata	(Oenocarpus_bataua	Oenocarpus_minor))	((Pelagodoxa_henryana	(Burretiokentia_grandiflora	((Dictyosperma_album	(Dypsis_decaryi	Heterospathe_cagayanensis))	((Hydriastele_microspadix	Kentiopsis_piersoniorum)	Veitchia_spiralis))))	Geonoma_undata))	Manicaria_saccifera))))	(Nypa_fruticans	Pseudophoenix_vinifera)))	Calamus_caryotoides)	Kingia_australis);
((Orania_palindan	(Sclerosperma_profizianum	((((Reinhardtia_simplex	Reinhardtia_gracilis)	Leopoldinia_pulchra)	(((Calamus_caryotoides	(Podococcus_barteri	Roystonea_regia))	(((Reinhardtia_latisecta	Reinhardtia_paiewonskiana)	Attalea_speciosa)	(Bactris_major	(Elaeis_oleifera	Elaeis_guineensis))))	((((Prestoea_acuminata	(Oenocarpus_bataua	Oenocarpus_minor))	(Pelagodoxa_henryana	((Dictyosperma_album	(Dypsis_decaryi	((((Iriartea_deltoidea	Burretiokentia_grandiflora)	Kentiopsis_piersoniorum)	Veitchia_spiralis)	Hydriastele_microspadix)))	Heterospathe_cagayanensis)))	Manicaria_saccifera)	((Phoenix_dactylifera	Serenoa_repens)	Geonoma_undata))))	(Nypa_fruticans	(Sabal_domingensis	Pseudophoenix_vinifera)))))	Kingia_australis);
((((Reinhardtia_latisecta	Reinhardtia_paiewonskiana)	(Sabal_domingensis	Attalea_speciosa))	((((Reinhardtia_simplex	Reinhardtia_gracilis)	Leopoldinia_pulchra)	(((((Phoenix_dactylifera	Serenoa_repens)	Sclerosperma_profizianum)	(Nypa_fruticans	Pseudophoenix_vinifera))	Orania_palindan)	(((Prestoea_acuminata	(Oenocarpus_bataua	Oenocarpus_minor))	((((Dypsis_decaryi	((Hydriastele_microspadix	Burretiokentia_grandiflora)	(Kentiopsis_piersoniorum	Veitchia_spiralis)))	Dictyosperma_album)	Heterospathe_cagayanensis)	(Geonoma_undata	Pelagodoxa_henryana)))	Manicaria_saccifera)))	((Podococcus_barteri	(Iriartea_deltoidea	Calamus_caryotoides))	(Roystonea_regia	(Bactris_major	(Elaeis_oleifera	Elaeis_guineensis))))))	Kingia_australis);
(((((((((Prestoea_acuminata	(Oenocarpus_bataua	Oenocarpus_minor))	(((((Pelagodoxa_henryana	(((Kentiopsis_piersoniorum	Burretiokentia_grandiflora)	Hydriastele_microspadix)	Veitchia_spiralis))	Dypsis_decaryi)	Dictyosperma_album)	Heterospathe_cagayanensis)	Geonoma_undata))	Manicaria_saccifera)	(Bactris_major	(Elaeis_oleifera	Elaeis_guineensis)))	((Reinhardtia_simplex	Reinhardtia_gracilis)	Leopoldinia_pulchra))	(((Reinhardtia_latisecta	Reinhardtia_paiewonskiana)	Attalea_speciosa)	Sabal_domingensis))	(((Calamus_caryotoides	(Roystonea_regia	Podococcus_barteri))	(Iriartea_deltoidea	(Phoenix_dactylifera	Serenoa_repens)))	Orania_palindan))	(Sclerosperma_profizianum	(Nypa_fruticans	Pseudophoenix_vinifera)))	Kingia_australis);
((Pseudophoenix_vinifera	((((Reinhardtia_simplex	Reinhardtia_gracilis)	Leopoldinia_pulchra)	(((((((Calamus_caryotoides	Nypa_fruticans)	(Phoenix_dactylifera	Serenoa_repens))	Roystonea_regia)	Iriartea_deltoidea)	Geonoma_undata)	((Podococcus_barteri	Orania_palindan)	Sclerosperma_profizianum))	((((Prestoea_acuminata	(Oenocarpus_bataua	Oenocarpus_minor))	((Dictyosperma_album	(Heterospathe_cagayanensis	(Dypsis_decaryi	(Kentiopsis_piersoniorum	((Hydriastele_microspadix	Burretiokentia_grandiflora)	Veitchia_spiralis)))))	Pelagodoxa_henryana))	Manicaria_saccifera)	(Bactris_major	(Elaeis_oleifera	Elaeis_guineensis)))))	(((Reinhardtia_latisecta	Reinhardtia_paiewonskiana)	Attalea_speciosa)	Sabal_domingensis)))	Kingia_australis);
((Sclerosperma_profizianum	(Orania_palindan	((Iriartea_deltoidea	Podococcus_barteri)	((Nypa_fruticans	Pseudophoenix_vinifera)	((((Reinhardtia_latisecta	Reinhardtia_paiewonskiana)	Attalea_speciosa)	(((Roystonea_regia	(Calamus_caryotoides	(Sabal_domingensis	(Phoenix_dactylifera	Serenoa_repens))))	(Geonoma_undata	(((Prestoea_acuminata	(Oenocarpus_bataua	Oenocarpus_minor))	(((Dictyosperma_album	(Dypsis_decaryi	((Kentiopsis_piersoniorum	Veitchia_spiralis)	(Burretiokentia_grandiflora	Hydriastele_microspadix))))	Heterospathe_cagayanensis)	Pelagodoxa_henryana))	Manicaria_saccifera)))	(Bactris_major	(Elaeis_oleifera	Elaeis_guineensis))))	((Reinhardtia_simplex	Reinhardtia_gracilis)	Leopoldinia_pulchra))))))	Kingia_australis);
(((Iriartea_deltoidea	(Phoenix_dactylifera	Calamus_caryotoides))	((((((Sclerosperma_profizianum	Orania_palindan)	Podococcus_barteri)	(((Sabal_domingensis	Serenoa_repens)	(Geonoma_undata	((Prestoea_acuminata	(Oenocarpus_bataua	Oenocarpus_minor))	((Manicaria_saccifera	Pelagodoxa_henryana)	((((Burretiokentia_grandiflora	Kentiopsis_piersoniorum)	(Veitchia_spiralis	Hydriastele_microspadix))	(Dictyosperma_album	Dypsis_decaryi))	Heterospathe_cagayanensis)))))	((Reinhardtia_latisecta	Reinhardtia_paiewonskiana)	Attalea_speciosa)))	(Roystonea_regia	(Bactris_major	(Elaeis_oleifera	Elaeis_guineensis))))	((Reinhardtia_simplex	Reinhardtia_gracilis)	Leopoldinia_pulchra))	(Nypa_fruticans	Pseudophoenix_vinifera)))	Kingia_australis);
((Sclerosperma_profizianum	(((Iriartea_deltoidea	Podococcus_barteri)	(((Calamus_caryotoides	Nypa_fruticans)	Pseudophoenix_vinifera)	(((((Reinhardtia_latisecta	Reinhardtia_paiewonskiana)	Attalea_speciosa)	(Roystonea_regia	(Bactris_major	(Elaeis_oleifera	Elaeis_guineensis))))	(((Prestoea_acuminata	(Oenocarpus_bataua	(Phoenix_dactylifera	Oenocarpus_minor)))	(Geonoma_undata	(((Dictyosperma_album	Dypsis_decaryi)	(((Burretiokentia_grandiflora	(Veitchia_spiralis	Kentiopsis_piersoniorum))	Hydriastele_microspadix)	Heterospathe_cagayanensis))	Pelagodoxa_henryana)))	((Sabal_domingensis	Serenoa_repens)	Manicaria_saccifera)))	((Reinhardtia_simplex	Reinhardtia_gracilis)	Leopoldinia_pulchra))))	Orania_palindan))	Kingia_australis);
((((Podococcus_barteri	Sclerosperma_profizianum)	((Pseudophoenix_vinifera	((((Phoenix_dactylifera	Calamus_caryotoides)	Nypa_fruticans)	(Sabal_domingensis	Serenoa_repens))	Iriartea_deltoidea))	((((((Reinhardtia_latisecta	Reinhardtia_paiewonskiana)	Attalea_speciosa)	(Roystonea_regia	(Bactris_major	(Elaeis_oleifera	Elaeis_guineensis))))	(Manicaria_saccifera	(((((Dypsis_decaryi	((Burretiokentia_grandiflora	Kentiopsis_piersoniorum)	(Veitchia_spiralis	Hydriastele_microspadix)))	Heterospathe_cagayanensis)	Dictyosperma_album)	Pelagodoxa_henryana)	(Prestoea_acuminata	(Oenocarpus_bataua	Oenocarpus_minor)))))	Geonoma_undata)	((Reinhardtia_simplex	Reinhardtia_gracilis)	Leopoldinia_pulchra))))	Orania_palindan)	Kingia_australis);
((Sclerosperma_profizianum	(((Nypa_fruticans	Pseudophoenix_vinifera)	(((Phoenix_dactylifera	Geonoma_undata)	(((Roystonea_regia	(Iriartea_deltoidea	Podococcus_barteri))	((Bactris_major	(Elaeis_oleifera	Elaeis_guineensis))	(Manicaria_saccifera	((((((Dypsis_decaryi	Veitchia_spiralis)	Heterospathe_cagayanensis)	(Hydriastele_microspadix	(Burretiokentia_grandiflora	Kentiopsis_piersoniorum)))	Dictyosperma_album)	(((Reinhardtia_latisecta	Reinhardtia_paiewonskiana)	Attalea_speciosa)	Pelagodoxa_henryana))	(Prestoea_acuminata	(Oenocarpus_bataua	Oenocarpus_minor))))))	((Reinhardtia_simplex	Reinhardtia_gracilis)	Leopoldinia_pulchra)))	(Serenoa_repens	(Calamus_caryotoides	Sabal_domingensis))))	Orania_palindan))	Kingia_australis);
(((((((Orania_palindan	Sclerosperma_profizianum)	((((Manicaria_saccifera	(((Phoenix_dactylifera	Geonoma_undata)	((Oenocarpus_minor	Oenocarpus_bataua)	Prestoea_acuminata))	(Pelagodoxa_henryana	((Dypsis_decaryi	Dictyosperma_album)	(((Kentiopsis_piersoniorum	Burretiokentia_grandiflora)	(Hydriastele_microspadix	Veitchia_spiralis))	Heterospathe_cagayanensis)))))	(Bactris_major	(Elaeis_guineensis	Elaeis_oleifera)))	(Sabal_domingensis	(Attalea_speciosa	(Reinhardtia_latisecta	Reinhardtia_paiewonskiana))))	(((Reinhardtia_simplex	Reinhardtia_gracilis)	Leopoldinia_pulchra)	(Roystonea_regia	Podococcus_barteri))))	(Nypa_fruticans	Pseudophoenix_vinifera))	Serenoa_repens)	Iriartea_deltoidea)	Calamus_caryotoides)	Kingia_australis);
((((((Orania_palindan	Sclerosperma_profizianum)	(Podococcus_barteri	Iriartea_deltoidea))	((Phoenix_dactylifera	Serenoa_repens)	((((Manicaria_saccifera	((Geonoma_undata	((Oenocarpus_minor	Oenocarpus_bataua)	Prestoea_acuminata))	(Pelagodoxa_henryana	((((Kentiopsis_piersoniorum	((Hydriastele_microspadix	Burretiokentia_grandiflora)	Veitchia_spiralis))	Dypsis_decaryi)	Dictyosperma_album)	Heterospathe_cagayanensis))))	(Bactris_major	(Elaeis_guineensis	Elaeis_oleifera)))	(((Reinhardtia_simplex	Reinhardtia_gracilis)	Leopoldinia_pulchra)	(Sabal_domingensis	(Attalea_speciosa	(Reinhardtia_latisecta	Reinhardtia_paiewonskiana)))))	Roystonea_regia)))	Pseudophoenix_vinifera)	(Nypa_fruticans	Calamus_caryotoides))	Kingia_australis);
((((Podococcus_barteri	(Iriartea_deltoidea	(Reinhardtia_latisecta	Calamus_caryotoides)))	((Nypa_fruticans	Pseudophoenix_vinifera)	(((((Bactris_major	(Elaeis_guineensis	Elaeis_oleifera))	(Attalea_speciosa	Reinhardtia_paiewonskiana))	(Roystonea_regia	(Sabal_domingensis	(Phoenix_dactylifera	Serenoa_repens))))	(Manicaria_saccifera	((Geonoma_undata	((Oenocarpus_minor	Oenocarpus_bataua)	Prestoea_acuminata))	(Pelagodoxa_henryana	((((Veitchia_spiralis	((Kentiopsis_piersoniorum	Burretiokentia_grandiflora)	Hydriastele_microspadix))	Dypsis_decaryi)	Dictyosperma_album)	Heterospathe_cagayanensis)))))	((Reinhardtia_simplex	Reinhardtia_gracilis)	Leopoldinia_pulchra))))	(Orania_palindan	Sclerosperma_profizianum))	Kingia_australis);
(((((((Roystonea_regia	(Sabal_domingensis	(Phoenix_dactylifera	Serenoa_repens)))	(Calamus_caryotoides	(Nypa_fruticans	Pseudophoenix_vinifera)))	((((Bactris_major	(Elaeis_guineensis	Elaeis_oleifera))	(Attalea_speciosa	(Reinhardtia_latisecta	Reinhardtia_paiewonskiana)))	((Manicaria_saccifera	(((Oenocarpus_minor	Oenocarpus_bataua)	Prestoea_acuminata)	((Dictyosperma_album	(Dypsis_decaryi	(Heterospathe_cagayanensis	(Hydriastele_microspadix	((Kentiopsis_piersoniorum	Veitchia_spiralis)	Burretiokentia_grandiflora)))))	Geonoma_undata)))	Pelagodoxa_henryana))	((Reinhardtia_simplex	Reinhardtia_gracilis)	Leopoldinia_pulchra)))	Orania_palindan)	(Iriartea_deltoidea	Podococcus_barteri))	Sclerosperma_profizianum)	Kingia_australis);
(((Podococcus_barteri	(Sclerosperma_profizianum	(((((((Roystonea_regia	(Bactris_major	(Elaeis_guineensis	Elaeis_oleifera)))	(Manicaria_saccifera	(((Oenocarpus_minor	Oenocarpus_bataua)	Prestoea_acuminata)	(Pelagodoxa_henryana	(Dypsis_decaryi	(((Burretiokentia_grandiflora	Kentiopsis_piersoniorum)	(Hydriastele_microspadix	(Heterospathe_cagayanensis	Veitchia_spiralis)))	Dictyosperma_album))))))	((Reinhardtia_simplex	Reinhardtia_gracilis)	Leopoldinia_pulchra))	(Geonoma_undata	((Iriartea_deltoidea	Calamus_caryotoides)	(Phoenix_dactylifera	Serenoa_repens))))	(Sabal_domingensis	(Attalea_speciosa	(Reinhardtia_latisecta	Reinhardtia_paiewonskiana))))	Pseudophoenix_vinifera)	Orania_palindan)))	Nypa_fruticans)	Kingia_australis);
((Sclerosperma_profizianum	(((((((((Iriartea_deltoidea	Podococcus_barteri)	(Roystonea_regia	Calamus_caryotoides))	((Attalea_speciosa	(Reinhardtia_latisecta	Reinhardtia_paiewonskiana))	((Bactris_major	(Elaeis_guineensis	Elaeis_oleifera))	(Manicaria_saccifera	(((Oenocarpus_minor	Oenocarpus_bataua)	Prestoea_acuminata)	(Pelagodoxa_henryana	((((Burretiokentia_grandiflora	Kentiopsis_piersoniorum)	(Hydriastele_microspadix	Veitchia_spiralis))	(Dictyosperma_album	Dypsis_decaryi))	Heterospathe_cagayanensis)))))))	((Reinhardtia_simplex	Reinhardtia_gracilis)	Leopoldinia_pulchra))	Geonoma_undata)	Serenoa_repens)	(Nypa_fruticans	(Sabal_domingensis	Pseudophoenix_vinifera)))	Phoenix_dactylifera)	Orania_palindan))	Kingia_australis);
(((((Orania_palindan	Sclerosperma_profizianum)	Podococcus_barteri)	((((Oenocarpus_minor	Oenocarpus_bataua)	Prestoea_acuminata)	(Manicaria_saccifera	(Pelagodoxa_henryana	((((Veitchia_spiralis	Kentiopsis_piersoniorum)	(Hydriastele_microspadix	Burretiokentia_grandiflora))	(Dictyosperma_album	Dypsis_decaryi))	Heterospathe_cagayanensis))))	((((Reinhardtia_simplex	Reinhardtia_gracilis)	Leopoldinia_pulchra)	Geonoma_undata)	((Attalea_speciosa	(Reinhardtia_latisecta	Reinhardtia_paiewonskiana))	(((Sabal_domingensis	(Phoenix_dactylifera	Serenoa_repens))	Roystonea_regia)	(Bactris_major	(Elaeis_guineensis	Elaeis_oleifera)))))))	((Nypa_fruticans	Calamus_caryotoides)	(Iriartea_deltoidea	Pseudophoenix_vinifera)))	Kingia_australis);
(((Nypa_fruticans	Pseudophoenix_vinifera)	((((((((Sabal_domingensis	(Phoenix_dactylifera	Serenoa_repens))	Geonoma_undata)	((Attalea_speciosa	(Reinhardtia_latisecta	Reinhardtia_paiewonskiana))	(Roystonea_regia	(Bactris_major	(Elaeis_guineensis	Elaeis_oleifera)))))	(((Oenocarpus_minor	Oenocarpus_bataua)	Prestoea_acuminata)	(Manicaria_saccifera	(Pelagodoxa_henryana	((Dictyosperma_album	(Heterospathe_cagayanensis	(((Veitchia_spiralis	Kentiopsis_piersoniorum)	Burretiokentia_grandiflora)	Hydriastele_microspadix)))	Dypsis_decaryi)))))	((Reinhardtia_simplex	Reinhardtia_gracilis)	Leopoldinia_pulchra))	Orania_palindan)	Sclerosperma_profizianum)	((Iriartea_deltoidea	Podococcus_barteri)	Calamus_caryotoides)))	Kingia_australis);
(((((((Calamus_caryotoides	Nypa_fruticans)	Orania_palindan)	Sclerosperma_profizianum)	((((Geonoma_undata	(((Oenocarpus_minor	Oenocarpus_bataua)	Prestoea_acuminata)	(Pelagodoxa_henryana	((((Kentiopsis_piersoniorum	Burretiokentia_grandiflora)	Hydriastele_microspadix)	(Dictyosperma_album	Dypsis_decaryi))	(Veitchia_spiralis	Heterospathe_cagayanensis)))))	((Roystonea_regia	(Phoenix_dactylifera	Serenoa_repens))	(Sabal_domingensis	(Attalea_speciosa	(Reinhardtia_latisecta	Reinhardtia_paiewonskiana)))))	((Reinhardtia_simplex	Reinhardtia_gracilis)	Leopoldinia_pulchra))	(Manicaria_saccifera	(Bactris_major	(Elaeis_guineensis	Elaeis_oleifera)))))	(Iriartea_deltoidea	Podococcus_barteri))	Pseudophoenix_vinifera)	Kingia_australis);
((((((Calamus_caryotoides	Orania_palindan)	Sclerosperma_profizianum)	(Iriartea_deltoidea	Podococcus_barteri))	(((((Sabal_domingensis	Serenoa_repens)	Geonoma_undata)	(((Phoenix_dactylifera	(Oenocarpus_minor	Oenocarpus_bataua))	Prestoea_acuminata)	(Manicaria_saccifera	(Pelagodoxa_henryana	((Dictyosperma_album	((Kentiopsis_piersoniorum	Burretiokentia_grandiflora)	((Veitchia_spiralis	Heterospathe_cagayanensis)	Hydriastele_microspadix)))	Dypsis_decaryi)))))	((Attalea_speciosa	(Reinhardtia_latisecta	Reinhardtia_paiewonskiana))	(Bactris_major	(Elaeis_guineensis	Elaeis_oleifera))))	(Roystonea_regia	((Reinhardtia_simplex	Reinhardtia_gracilis)	Leopoldinia_pulchra))))	(Nypa_fruticans	Pseudophoenix_vinifera))	Kingia_australis);
