# Supplementary material for: Data supporting the nuclear phylogenomics of the palm subfamily Arecoideae (Arecaceae)
Source: Data Brief. 2016 Mar 2;7:532–6. doi: 10.1016/j.dib.2016.02.063 (PMC4796708; doi:10.1016/j.dib.2016.02.063)
Supplement: Supplementary file 5 — Supplementary material [file mmc5.zip › RAxML_bootstrap.Elaeis_2459.raxml.tre]

((((Roystonea_regia	Serenoa_repens)	Phoenix_dactylifera)	((((Chamaedorea_seifrizii	(Nypa_fruticans	((Reinhardtia_paiewonskiana	Reinhardtia_latisecta)	Reinhardtia_simplex)))	Sabal_domingensis)	(((((Pelagodoxa_henryana	Leopoldinia_pulchra)	((((Oenocarpus_minor	Oenocarpus_bataua)	Prestoea_acuminata)	(Geonoma_undata	Manicaria_saccifera))	((Dictyosperma_album	Dypsis_decaryi)	(Kentiopsis_piersoniorum	(Hydriastele_microspadix	Heterospathe_cagayanensis)))))	Burretiokentia_grandiflora)	(Sclerosperma_profizianum	Orania_palindan))	Podococcus_barteri))	(((Bactris_major	(Elaeis_guineensis	Elaeis_oleifera))	Attalea_speciosa)	(Pseudophoenix_vinifera	Iriartea_deltoidea))))	Kingia_australis);
((Pseudophoenix_vinifera	(((Elaeis_guineensis	Attalea_speciosa)	Elaeis_oleifera)	((((Bactris_major	Iriartea_deltoidea)	Chamaedorea_seifrizii)	((((Reinhardtia_paiewonskiana	Reinhardtia_latisecta)	Reinhardtia_simplex)	((Podococcus_barteri	Orania_palindan)	(((((Dictyosperma_album	(Burretiokentia_grandiflora	Dypsis_decaryi))	(Kentiopsis_piersoniorum	(Hydriastele_microspadix	Heterospathe_cagayanensis)))	(((Oenocarpus_minor	Oenocarpus_bataua)	Prestoea_acuminata)	(Geonoma_undata	Manicaria_saccifera)))	Leopoldinia_pulchra)	Pelagodoxa_henryana)))	Sclerosperma_profizianum))	((Roystonea_regia	Serenoa_repens)	(Nypa_fruticans	(Sabal_domingensis	Phoenix_dactylifera))))))	Kingia_australis);
((Iriartea_deltoidea	((Bactris_major	((Elaeis_guineensis	Attalea_speciosa)	Elaeis_oleifera))	(((Phoenix_dactylifera	(Roystonea_regia	Serenoa_repens))	(Nypa_fruticans	Sabal_domingensis))	(Pseudophoenix_vinifera	((Burretiokentia_grandiflora	(((Reinhardtia_paiewonskiana	Reinhardtia_latisecta)	Reinhardtia_simplex)	Chamaedorea_seifrizii))	((Orania_palindan	Sclerosperma_profizianum)	(Podococcus_barteri	((Pelagodoxa_henryana	(((Oenocarpus_minor	Oenocarpus_bataua)	Prestoea_acuminata)	(Geonoma_undata	Manicaria_saccifera)))	(((Dictyosperma_album	Dypsis_decaryi)	(Kentiopsis_piersoniorum	(Hydriastele_microspadix	Heterospathe_cagayanensis)))	Leopoldinia_pulchra)))))))))	Kingia_australis);
((Serenoa_repens	(((Roystonea_regia	Nypa_fruticans)	(((Sabal_domingensis	((((Reinhardtia_paiewonskiana	Reinhardtia_latisecta)	Reinhardtia_simplex)	Chamaedorea_seifrizii)	(Orania_palindan	(Podococcus_barteri	(((Leopoldinia_pulchra	Pelagodoxa_henryana)	Burretiokentia_grandiflora)	(((((Kentiopsis_piersoniorum	Hydriastele_microspadix)	(Heterospathe_cagayanensis	Dictyosperma_album))	Dypsis_decaryi)	Pseudophoenix_vinifera)	(((Oenocarpus_minor	Oenocarpus_bataua)	Prestoea_acuminata)	(Geonoma_undata	Manicaria_saccifera))))))))	Sclerosperma_profizianum)	(Iriartea_deltoidea	(Bactris_major	(Attalea_speciosa	(Elaeis_oleifera	Elaeis_guineensis))))))	Phoenix_dactylifera))	Kingia_australis);
(((((Chamaedorea_seifrizii	((((Sclerosperma_profizianum	Orania_palindan)	((Leopoldinia_pulchra	Pelagodoxa_henryana)	(((Kentiopsis_piersoniorum	(Heterospathe_cagayanensis	Hydriastele_microspadix))	(Dictyosperma_album	(Burretiokentia_grandiflora	(Pseudophoenix_vinifera	Dypsis_decaryi))))	(((Oenocarpus_minor	Oenocarpus_bataua)	Prestoea_acuminata)	(Geonoma_undata	Manicaria_saccifera)))))	Podococcus_barteri)	(((Reinhardtia_paiewonskiana	Reinhardtia_latisecta)	Reinhardtia_simplex)	(Iriartea_deltoidea	(Bactris_major	((Attalea_speciosa	Elaeis_oleifera)	Elaeis_guineensis))))))	Sabal_domingensis)	(Phoenix_dactylifera	(Roystonea_regia	Serenoa_repens)))	Nypa_fruticans)	Kingia_australis);
(((Roystonea_regia	Serenoa_repens)	((Nypa_fruticans	(((Iriartea_deltoidea	(((Podococcus_barteri	(Sclerosperma_profizianum	(Chamaedorea_seifrizii	Orania_palindan)))	(Reinhardtia_paiewonskiana	(Reinhardtia_latisecta	Reinhardtia_simplex)))	((Pelagodoxa_henryana	(Geonoma_undata	((Kentiopsis_piersoniorum	((Dictyosperma_album	(Pseudophoenix_vinifera	(Burretiokentia_grandiflora	Dypsis_decaryi)))	(Heterospathe_cagayanensis	Hydriastele_microspadix)))	Leopoldinia_pulchra)))	(Manicaria_saccifera	((Oenocarpus_minor	Oenocarpus_bataua)	Prestoea_acuminata)))))	(Bactris_major	((Attalea_speciosa	Elaeis_oleifera)	Elaeis_guineensis)))	Sabal_domingensis))	Phoenix_dactylifera))	Kingia_australis);
((((Iriartea_deltoidea	Bactris_major)	(Attalea_speciosa	(Elaeis_oleifera	Elaeis_guineensis)))	((Sabal_domingensis	((Phoenix_dactylifera	(Roystonea_regia	Serenoa_repens))	Nypa_fruticans))	(((Reinhardtia_simplex	(Reinhardtia_paiewonskiana	Reinhardtia_latisecta))	Chamaedorea_seifrizii)	(((Geonoma_undata	Manicaria_saccifera)	((Oenocarpus_minor	Oenocarpus_bataua)	Prestoea_acuminata))	((((Podococcus_barteri	Pelagodoxa_henryana)	Leopoldinia_pulchra)	(Sclerosperma_profizianum	Orania_palindan))	((Dictyosperma_album	(Burretiokentia_grandiflora	(Pseudophoenix_vinifera	Dypsis_decaryi)))	(Heterospathe_cagayanensis	(Hydriastele_microspadix	Kentiopsis_piersoniorum))))))))	Kingia_australis);
(((((Hydriastele_microspadix	Kentiopsis_piersoniorum)	(Heterospathe_cagayanensis	Dictyosperma_album))	(Dypsis_decaryi	((((Pelagodoxa_henryana	Chamaedorea_seifrizii)	((Geonoma_undata	Manicaria_saccifera)	((Oenocarpus_minor	Oenocarpus_bataua)	Prestoea_acuminata)))	(((Reinhardtia_simplex	(Reinhardtia_paiewonskiana	Reinhardtia_latisecta))	Orania_palindan)	(Sclerosperma_profizianum	(Podococcus_barteri	(Burretiokentia_grandiflora	((((Attalea_speciosa	Elaeis_guineensis)	Elaeis_oleifera)	(Roystonea_regia	(((Nypa_fruticans	Sabal_domingensis)	Serenoa_repens)	Phoenix_dactylifera)))	(Iriartea_deltoidea	Bactris_major)))))))	Leopoldinia_pulchra)))	Pseudophoenix_vinifera)	Kingia_australis);
((((Elaeis_oleifera	Attalea_speciosa)	Elaeis_guineensis)	((Sabal_domingensis	(Nypa_fruticans	((Roystonea_regia	Serenoa_repens)	Phoenix_dactylifera)))	(((((Orania_palindan	Sclerosperma_profizianum)	Podococcus_barteri)	((((Geonoma_undata	Manicaria_saccifera)	((Oenocarpus_minor	Oenocarpus_bataua)	Prestoea_acuminata))	Leopoldinia_pulchra)	(((((Heterospathe_cagayanensis	(Dypsis_decaryi	Burretiokentia_grandiflora))	Hydriastele_microspadix)	Kentiopsis_piersoniorum)	(Dictyosperma_album	Pseudophoenix_vinifera))	Pelagodoxa_henryana)))	(Reinhardtia_simplex	(Reinhardtia_paiewonskiana	Reinhardtia_latisecta)))	(Chamaedorea_seifrizii	(Iriartea_deltoidea	Bactris_major)))))	Kingia_australis);
((Nypa_fruticans	((Sabal_domingensis	((Roystonea_regia	Serenoa_repens)	(((Iriartea_deltoidea	((Elaeis_oleifera	(Attalea_speciosa	Elaeis_guineensis))	Bactris_major))	((((Orania_palindan	Sclerosperma_profizianum)	((((Geonoma_undata	Manicaria_saccifera)	((Oenocarpus_minor	Oenocarpus_bataua)	Prestoea_acuminata))	Leopoldinia_pulchra)	(Pelagodoxa_henryana	((((Hydriastele_microspadix	Heterospathe_cagayanensis)	Kentiopsis_piersoniorum)	Dictyosperma_album)	(Pseudophoenix_vinifera	(Burretiokentia_grandiflora	Dypsis_decaryi))))))	(Reinhardtia_simplex	(Reinhardtia_paiewonskiana	Reinhardtia_latisecta)))	Podococcus_barteri))	Chamaedorea_seifrizii)))	Phoenix_dactylifera))	Kingia_australis);
((Pseudophoenix_vinifera	(Iriartea_deltoidea	(((Sabal_domingensis	(Phoenix_dactylifera	Serenoa_repens))	(((Bactris_major	((Attalea_speciosa	Elaeis_oleifera)	Elaeis_guineensis))	(Podococcus_barteri	(((((((Prestoea_acuminata	(Oenocarpus_bataua	Oenocarpus_minor))	(Geonoma_undata	Manicaria_saccifera))	((Burretiokentia_grandiflora	((Heterospathe_cagayanensis	Dictyosperma_album)	(Hydriastele_microspadix	Kentiopsis_piersoniorum)))	Dypsis_decaryi))	Pelagodoxa_henryana)	Leopoldinia_pulchra)	(Reinhardtia_simplex	(Reinhardtia_latisecta	Reinhardtia_paiewonskiana)))	(Sclerosperma_profizianum	Orania_palindan))))	Chamaedorea_seifrizii))	(Roystonea_regia	Nypa_fruticans))))	Kingia_australis);
(((Chamaedorea_seifrizii	Iriartea_deltoidea)	(((Reinhardtia_simplex	(Reinhardtia_latisecta	Reinhardtia_paiewonskiana))	((Roystonea_regia	Nypa_fruticans)	(Sabal_domingensis	(Phoenix_dactylifera	Serenoa_repens))))	((Bactris_major	((Attalea_speciosa	Elaeis_oleifera)	Elaeis_guineensis))	(Podococcus_barteri	((((Leopoldinia_pulchra	(Orania_palindan	Pelagodoxa_henryana))	((Prestoea_acuminata	(Oenocarpus_bataua	Oenocarpus_minor))	(Geonoma_undata	Manicaria_saccifera)))	(((Burretiokentia_grandiflora	Dypsis_decaryi)	Pseudophoenix_vinifera)	(Dictyosperma_album	((Heterospathe_cagayanensis	Hydriastele_microspadix)	Kentiopsis_piersoniorum))))	Sclerosperma_profizianum)))))	Kingia_australis);
((((((Reinhardtia_simplex	(Reinhardtia_latisecta	Reinhardtia_paiewonskiana))	(((Podococcus_barteri	((Leopoldinia_pulchra	(Dypsis_decaryi	((Heterospathe_cagayanensis	Dictyosperma_album)	(Hydriastele_microspadix	Kentiopsis_piersoniorum))))	(((Prestoea_acuminata	(Oenocarpus_bataua	Oenocarpus_minor))	(Geonoma_undata	Manicaria_saccifera))	(Burretiokentia_grandiflora	Pelagodoxa_henryana))))	(Orania_palindan	Sclerosperma_profizianum))	((Bactris_major	Chamaedorea_seifrizii)	Iriartea_deltoidea)))	(Pseudophoenix_vinifera	((Elaeis_oleifera	Attalea_speciosa)	Elaeis_guineensis)))	((Phoenix_dactylifera	(Serenoa_repens	Roystonea_regia))	Sabal_domingensis))	Nypa_fruticans)	Kingia_australis);
((((Phoenix_dactylifera	Nypa_fruticans)	(Sabal_domingensis	(((Podococcus_barteri	((((((Geonoma_undata	Manicaria_saccifera)	(Leopoldinia_pulchra	Pelagodoxa_henryana))	(Prestoea_acuminata	(Oenocarpus_bataua	Oenocarpus_minor)))	(((Dypsis_decaryi	(((Heterospathe_cagayanensis	Hydriastele_microspadix)	Kentiopsis_piersoniorum)	Dictyosperma_album))	Burretiokentia_grandiflora)	Pseudophoenix_vinifera))	(Orania_palindan	Sclerosperma_profizianum))	(Reinhardtia_simplex	(Reinhardtia_latisecta	Reinhardtia_paiewonskiana))))	((Iriartea_deltoidea	Bactris_major)	Chamaedorea_seifrizii))	((Elaeis_oleifera	Attalea_speciosa)	Elaeis_guineensis))))	(Serenoa_repens	Roystonea_regia))	Kingia_australis);
((((Pseudophoenix_vinifera	((((Geonoma_undata	Manicaria_saccifera)	((Oenocarpus_bataua	Oenocarpus_minor)	Prestoea_acuminata))	(Leopoldinia_pulchra	((Iriartea_deltoidea	Pelagodoxa_henryana)	(Orania_palindan	((Chamaedorea_seifrizii	(Nypa_fruticans	(Reinhardtia_simplex	(Reinhardtia_latisecta	Reinhardtia_paiewonskiana))))	(Sclerosperma_profizianum	((Bactris_major	((Elaeis_oleifera	Attalea_speciosa)	Elaeis_guineensis))	((((Serenoa_repens	Roystonea_regia)	Phoenix_dactylifera)	Sabal_domingensis)	Podococcus_barteri))))))))	(Dypsis_decaryi	(Burretiokentia_grandiflora	Dictyosperma_album))))	(Hydriastele_microspadix	Kentiopsis_piersoniorum))	Heterospathe_cagayanensis)	Kingia_australis);
(((((((((Prestoea_acuminata	(Geonoma_undata	Manicaria_saccifera))	(Oenocarpus_bataua	Oenocarpus_minor))	((Podococcus_barteri	(Sclerosperma_profizianum	Orania_palindan))	(Burretiokentia_grandiflora	((Nypa_fruticans	(Reinhardtia_simplex	(Reinhardtia_latisecta	Reinhardtia_paiewonskiana)))	((((Chamaedorea_seifrizii	(Pseudophoenix_vinifera	Iriartea_deltoidea))	Bactris_major)	(((Serenoa_repens	(Attalea_speciosa	Roystonea_regia))	Phoenix_dactylifera)	Sabal_domingensis))	(Elaeis_oleifera	Elaeis_guineensis))))))	(Leopoldinia_pulchra	Pelagodoxa_henryana))	(Dypsis_decaryi	Dictyosperma_album))	Kentiopsis_piersoniorum)	Heterospathe_cagayanensis)	Hydriastele_microspadix)	Kingia_australis);
(((Heterospathe_cagayanensis	(Kentiopsis_piersoniorum	(((((Prestoea_acuminata	(Oenocarpus_minor	Oenocarpus_bataua))	(Geonoma_undata	Manicaria_saccifera))	(Leopoldinia_pulchra	Pelagodoxa_henryana))	((Podococcus_barteri	Orania_palindan)	((Reinhardtia_simplex	(Reinhardtia_latisecta	Reinhardtia_paiewonskiana))	(Sclerosperma_profizianum	((Chamaedorea_seifrizii	Iriartea_deltoidea)	(((Nypa_fruticans	((Serenoa_repens	Roystonea_regia)	Phoenix_dactylifera))	Sabal_domingensis)	(Burretiokentia_grandiflora	((Attalea_speciosa	Pseudophoenix_vinifera)	(Bactris_major	(Elaeis_oleifera	Elaeis_guineensis))))))))))	(Dypsis_decaryi	Dictyosperma_album))))	Hydriastele_microspadix)	Kingia_australis);
(((((Iriartea_deltoidea	(Bactris_major	(Elaeis_oleifera	(Attalea_speciosa	Elaeis_guineensis))))	(((Podococcus_barteri	(Reinhardtia_simplex	(Reinhardtia_latisecta	Reinhardtia_paiewonskiana)))	(Orania_palindan	((((Dictyosperma_album	((Burretiokentia_grandiflora	Dypsis_decaryi)	(((Hydriastele_microspadix	Pseudophoenix_vinifera)	Heterospathe_cagayanensis)	Kentiopsis_piersoniorum)))	Pelagodoxa_henryana)	((Prestoea_acuminata	(Oenocarpus_minor	Oenocarpus_bataua))	(Geonoma_undata	Manicaria_saccifera)))	Leopoldinia_pulchra)))	Sclerosperma_profizianum))	((Nypa_fruticans	((Serenoa_repens	Roystonea_regia)	Phoenix_dactylifera))	Sabal_domingensis))	Chamaedorea_seifrizii)	Kingia_australis);
((Nypa_fruticans	((Chamaedorea_seifrizii	(Reinhardtia_simplex	(Reinhardtia_latisecta	Reinhardtia_paiewonskiana)))	((Sclerosperma_profizianum	(Podococcus_barteri	((Bactris_major	((Elaeis_oleifera	Attalea_speciosa)	Elaeis_guineensis))	(((Serenoa_repens	Roystonea_regia)	Phoenix_dactylifera)	Sabal_domingensis))))	(Orania_palindan	((((Burretiokentia_grandiflora	(Iriartea_deltoidea	(Prestoea_acuminata	(Oenocarpus_minor	Oenocarpus_bataua))))	((Geonoma_undata	Manicaria_saccifera)	Pelagodoxa_henryana))	(((Heterospathe_cagayanensis	Dictyosperma_album)	(Hydriastele_microspadix	Kentiopsis_piersoniorum))	Dypsis_decaryi))	(Pseudophoenix_vinifera	Leopoldinia_pulchra))))))	Kingia_australis);
((Chamaedorea_seifrizii	(((Nypa_fruticans	(Serenoa_repens	Phoenix_dactylifera))	Sabal_domingensis)	(Roystonea_regia	(((((((Prestoea_acuminata	(Oenocarpus_minor	Oenocarpus_bataua))	(Geonoma_undata	Manicaria_saccifera))	(Leopoldinia_pulchra	Pelagodoxa_henryana))	((((Heterospathe_cagayanensis	Dictyosperma_album)	Kentiopsis_piersoniorum)	(Hydriastele_microspadix	Pseudophoenix_vinifera))	(Burretiokentia_grandiflora	Dypsis_decaryi)))	(Sclerosperma_profizianum	Orania_palindan))	Podococcus_barteri)	((((Elaeis_oleifera	Attalea_speciosa)	Elaeis_guineensis)	(Iriartea_deltoidea	Bactris_major))	(Reinhardtia_simplex	(Reinhardtia_latisecta	Reinhardtia_paiewonskiana)))))))	Kingia_australis);
((Manicaria_saccifera	(Geonoma_undata	(((((Burretiokentia_grandiflora	Dypsis_decaryi)	(Pseudophoenix_vinifera	((Heterospathe_cagayanensis	Dictyosperma_album)	(Hydriastele_microspadix	Kentiopsis_piersoniorum))))	((((((Phoenix_dactylifera	Serenoa_repens)	Sabal_domingensis)	(((Reinhardtia_simplex	(Reinhardtia_latisecta	Reinhardtia_paiewonskiana))	Nypa_fruticans)	(Roystonea_regia	Chamaedorea_seifrizii)))	(Iriartea_deltoidea	((Elaeis_guineensis	(Attalea_speciosa	Elaeis_oleifera))	Bactris_major)))	(Orania_palindan	Sclerosperma_profizianum))	Podococcus_barteri))	(Leopoldinia_pulchra	Pelagodoxa_henryana))	(Prestoea_acuminata	(Oenocarpus_minor	Oenocarpus_bataua)))))	Kingia_australis);
((((Iriartea_deltoidea	((Elaeis_guineensis	(Attalea_speciosa	Elaeis_oleifera))	Bactris_major))	((Phoenix_dactylifera	Serenoa_repens)	Sabal_domingensis))	((Podococcus_barteri	(Sclerosperma_profizianum	(Orania_palindan	((Leopoldinia_pulchra	Pelagodoxa_henryana)	(((Prestoea_acuminata	(Oenocarpus_minor	Oenocarpus_bataua))	(Manicaria_saccifera	Geonoma_undata))	((((Heterospathe_cagayanensis	Hydriastele_microspadix)	Kentiopsis_piersoniorum)	Dictyosperma_album)	Dypsis_decaryi))))))	(Burretiokentia_grandiflora	(Pseudophoenix_vinifera	((((Reinhardtia_latisecta	Reinhardtia_paiewonskiana)	Reinhardtia_simplex)	Nypa_fruticans)	(Roystonea_regia	Chamaedorea_seifrizii))))))	Kingia_australis);
(((((((Reinhardtia_latisecta	Reinhardtia_paiewonskiana)	Reinhardtia_simplex)	(Chamaedorea_seifrizii	(Podococcus_barteri	(Sclerosperma_profizianum	(Orania_palindan	(((((Heterospathe_cagayanensis	Hydriastele_microspadix)	Kentiopsis_piersoniorum)	Dictyosperma_album)	(Burretiokentia_grandiflora	Dypsis_decaryi))	(((Prestoea_acuminata	(Oenocarpus_minor	Oenocarpus_bataua))	Geonoma_undata)	(Leopoldinia_pulchra	(Manicaria_saccifera	Pelagodoxa_henryana)))))))))	((((Phoenix_dactylifera	(Roystonea_regia	Serenoa_repens))	Nypa_fruticans)	Sabal_domingensis)	((Elaeis_guineensis	(Attalea_speciosa	Elaeis_oleifera))	Bactris_major)))	Iriartea_deltoidea)	Pseudophoenix_vinifera)	Kingia_australis);
((((Nypa_fruticans	((((((Orania_palindan	Sclerosperma_profizianum)	(Podococcus_barteri	(((((Heterospathe_cagayanensis	Hydriastele_microspadix)	Kentiopsis_piersoniorum)	Dictyosperma_album)	(Pseudophoenix_vinifera	(Burretiokentia_grandiflora	Dypsis_decaryi)))	((Leopoldinia_pulchra	Pelagodoxa_henryana)	((Prestoea_acuminata	(Oenocarpus_minor	Oenocarpus_bataua))	(Manicaria_saccifera	Geonoma_undata))))))	((Reinhardtia_latisecta	Reinhardtia_paiewonskiana)	Reinhardtia_simplex))	(Bactris_major	((Elaeis_guineensis	Elaeis_oleifera)	Attalea_speciosa)))	(Iriartea_deltoidea	Chamaedorea_seifrizii))	Sabal_domingensis))	Phoenix_dactylifera)	(Roystonea_regia	Serenoa_repens))	Kingia_australis);
(((Manicaria_saccifera	Geonoma_undata)	(((((((Chamaedorea_seifrizii	Orania_palindan)	Sclerosperma_profizianum)	(Podococcus_barteri	((Sabal_domingensis	(Phoenix_dactylifera	(Roystonea_regia	Serenoa_repens)))	(Iriartea_deltoidea	(Bactris_major	(Attalea_speciosa	(Elaeis_guineensis	Elaeis_oleifera)))))))	(Nypa_fruticans	((Reinhardtia_latisecta	Reinhardtia_paiewonskiana)	Reinhardtia_simplex)))	(Pelagodoxa_henryana	(((Hydriastele_microspadix	Kentiopsis_piersoniorum)	(Heterospathe_cagayanensis	Dictyosperma_album))	(Pseudophoenix_vinifera	(Burretiokentia_grandiflora	Dypsis_decaryi)))))	Leopoldinia_pulchra)	(Prestoea_acuminata	(Oenocarpus_minor	Oenocarpus_bataua))))	Kingia_australis);
((Serenoa_repens	(((Roystonea_regia	(((Attalea_speciosa	Pseudophoenix_vinifera)	(Bactris_major	(Elaeis_oleifera	Elaeis_guineensis)))	((((Sclerosperma_profizianum	Orania_palindan)	(Podococcus_barteri	((((Manicaria_saccifera	Geonoma_undata)	(Prestoea_acuminata	(Oenocarpus_minor	Oenocarpus_bataua)))	(Leopoldinia_pulchra	Pelagodoxa_henryana))	(((Heterospathe_cagayanensis	Hydriastele_microspadix)	Kentiopsis_piersoniorum)	((Burretiokentia_grandiflora	Dypsis_decaryi)	Dictyosperma_album)))))	(Chamaedorea_seifrizii	(Nypa_fruticans	((Reinhardtia_latisecta	Reinhardtia_paiewonskiana)	Reinhardtia_simplex))))	Iriartea_deltoidea)))	Sabal_domingensis)	Phoenix_dactylifera))	Kingia_australis);
(((Pseudophoenix_vinifera	((((Heterospathe_cagayanensis	Dictyosperma_album)	Hydriastele_microspadix)	Kentiopsis_piersoniorum)	(Burretiokentia_grandiflora	Dypsis_decaryi)))	((((Iriartea_deltoidea	(((Bactris_major	Attalea_speciosa)	(Elaeis_oleifera	Elaeis_guineensis))	((Reinhardtia_latisecta	Reinhardtia_paiewonskiana)	Reinhardtia_simplex)))	(Sclerosperma_profizianum	Orania_palindan))	(Podococcus_barteri	(((Manicaria_saccifera	Geonoma_undata)	(Oenocarpus_bataua	(Prestoea_acuminata	Oenocarpus_minor)))	(Chamaedorea_seifrizii	Pelagodoxa_henryana))))	((Nypa_fruticans	(Sabal_domingensis	(Phoenix_dactylifera	(Serenoa_repens	Roystonea_regia))))	Leopoldinia_pulchra)))	Kingia_australis);
((Leopoldinia_pulchra	(((((Reinhardtia_latisecta	Reinhardtia_paiewonskiana)	Reinhardtia_simplex)	((Iriartea_deltoidea	(Burretiokentia_grandiflora	((((Hydriastele_microspadix	Heterospathe_cagayanensis)	Kentiopsis_piersoniorum)	Dictyosperma_album)	Dypsis_decaryi)))	((Prestoea_acuminata	(Oenocarpus_minor	Oenocarpus_bataua))	(Chamaedorea_seifrizii	(Manicaria_saccifera	Geonoma_undata)))))	(Sclerosperma_profizianum	((Bactris_major	((Pseudophoenix_vinifera	Attalea_speciosa)	(Elaeis_oleifera	Elaeis_guineensis)))	(Podococcus_barteri	(((Sabal_domingensis	Serenoa_repens)	(Nypa_fruticans	Phoenix_dactylifera))	Roystonea_regia)))))	(Pelagodoxa_henryana	Orania_palindan)))	Kingia_australis);
((((Roystonea_regia	(((((Sclerosperma_profizianum	((Leopoldinia_pulchra	Pelagodoxa_henryana)	Orania_palindan))	Podococcus_barteri)	((((Prestoea_acuminata	Oenocarpus_minor)	Oenocarpus_bataua)	(Manicaria_saccifera	Geonoma_undata))	((((Hydriastele_microspadix	Heterospathe_cagayanensis)	Kentiopsis_piersoniorum)	Dictyosperma_album)	(Burretiokentia_grandiflora	Dypsis_decaryi))))	((Reinhardtia_latisecta	Reinhardtia_paiewonskiana)	Reinhardtia_simplex))	Chamaedorea_seifrizii))	(((Serenoa_repens	(Nypa_fruticans	Phoenix_dactylifera))	Sabal_domingensis)	((Pseudophoenix_vinifera	Attalea_speciosa)	((Elaeis_oleifera	Elaeis_guineensis)	Bactris_major))))	Iriartea_deltoidea)	Kingia_australis);
(((((Sabal_domingensis	(Phoenix_dactylifera	(Roystonea_regia	Serenoa_repens)))	Nypa_fruticans)	((((Reinhardtia_latisecta	Reinhardtia_paiewonskiana)	Reinhardtia_simplex)	(((Podococcus_barteri	(Leopoldinia_pulchra	((((Prestoea_acuminata	(Oenocarpus_minor	Oenocarpus_bataua))	(Manicaria_saccifera	Geonoma_undata))	Pelagodoxa_henryana)	(Pseudophoenix_vinifera	(((Hydriastele_microspadix	Kentiopsis_piersoniorum)	(Heterospathe_cagayanensis	Dictyosperma_album))	(Burretiokentia_grandiflora	Dypsis_decaryi))))))	(Sclerosperma_profizianum	Orania_palindan))	((Elaeis_guineensis	(Elaeis_oleifera	Attalea_speciosa))	Bactris_major)))	Chamaedorea_seifrizii))	Iriartea_deltoidea)	Kingia_australis);
((Elaeis_guineensis	((((Pseudophoenix_vinifera	Attalea_speciosa)	((Sabal_domingensis	(Nypa_fruticans	(Phoenix_dactylifera	Serenoa_repens)))	(((Chamaedorea_seifrizii	Iriartea_deltoidea)	(((Reinhardtia_paiewonskiana	Reinhardtia_latisecta)	Reinhardtia_simplex)	Roystonea_regia))	(Sclerosperma_profizianum	(((((Podococcus_barteri	Geonoma_undata)	Manicaria_saccifera)	((Oenocarpus_bataua	Oenocarpus_minor)	Prestoea_acuminata))	(((Burretiokentia_grandiflora	Dypsis_decaryi)	(Heterospathe_cagayanensis	Dictyosperma_album))	(Kentiopsis_piersoniorum	Hydriastele_microspadix)))	(Orania_palindan	(Pelagodoxa_henryana	Leopoldinia_pulchra)))))))	Bactris_major)	Elaeis_oleifera))	Kingia_australis);
((((Nypa_fruticans	(Phoenix_dactylifera	(Roystonea_regia	Serenoa_repens)))	Sabal_domingensis)	(((((Podococcus_barteri	(Orania_palindan	(Pelagodoxa_henryana	Leopoldinia_pulchra)))	(((Geonoma_undata	Manicaria_saccifera)	(Oenocarpus_bataua	(Oenocarpus_minor	Prestoea_acuminata)))	(((Burretiokentia_grandiflora	(Pseudophoenix_vinifera	Dypsis_decaryi))	Dictyosperma_album)	(Heterospathe_cagayanensis	(Kentiopsis_piersoniorum	Hydriastele_microspadix)))))	Sclerosperma_profizianum)	(((Reinhardtia_paiewonskiana	Reinhardtia_latisecta)	Reinhardtia_simplex)	(Bactris_major	((Elaeis_oleifera	Attalea_speciosa)	Elaeis_guineensis))))	(Iriartea_deltoidea	Chamaedorea_seifrizii)))	Kingia_australis);
((((Iriartea_deltoidea	(((((Nypa_fruticans	((Reinhardtia_paiewonskiana	Reinhardtia_latisecta)	Reinhardtia_simplex))	(((Orania_palindan	Sclerosperma_profizianum)	((Leopoldinia_pulchra	((Geonoma_undata	Manicaria_saccifera)	(Oenocarpus_bataua	(Oenocarpus_minor	Prestoea_acuminata))))	((Dypsis_decaryi	(Heterospathe_cagayanensis	Dictyosperma_album))	(Kentiopsis_piersoniorum	Hydriastele_microspadix))))	Pelagodoxa_henryana))	Podococcus_barteri)	(((Elaeis_oleifera	Elaeis_guineensis)	Bactris_major)	(Attalea_speciosa	Pseudophoenix_vinifera)))	((Phoenix_dactylifera	(Roystonea_regia	Serenoa_repens))	Sabal_domingensis)))	Chamaedorea_seifrizii)	Burretiokentia_grandiflora)	Kingia_australis);
(((((Roystonea_regia	Serenoa_repens)	(Sabal_domingensis	(((Bactris_major	Chamaedorea_seifrizii)	Iriartea_deltoidea)	((((Elaeis_oleifera	Elaeis_guineensis)	Attalea_speciosa)	Podococcus_barteri)	(((((Reinhardtia_paiewonskiana	Reinhardtia_latisecta)	Reinhardtia_simplex)	(((Pelagodoxa_henryana	Leopoldinia_pulchra)	((Geonoma_undata	Manicaria_saccifera)	(Prestoea_acuminata	(Oenocarpus_bataua	Oenocarpus_minor))))	(((Dypsis_decaryi	((Burretiokentia_grandiflora	Pseudophoenix_vinifera)	(Heterospathe_cagayanensis	Dictyosperma_album)))	Hydriastele_microspadix)	Kentiopsis_piersoniorum)))	Orania_palindan)	Sclerosperma_profizianum)))))	Phoenix_dactylifera)	Nypa_fruticans)	Kingia_australis);
(((((Sabal_domingensis	Nypa_fruticans)	(Serenoa_repens	Phoenix_dactylifera))	((Chamaedorea_seifrizii	Roystonea_regia)	(((Pseudophoenix_vinifera	((Attalea_speciosa	Elaeis_guineensis)	Elaeis_oleifera))	Bactris_major)	(Podococcus_barteri	(((((Reinhardtia_paiewonskiana	Reinhardtia_latisecta)	Reinhardtia_simplex)	(Leopoldinia_pulchra	(((Burretiokentia_grandiflora	Dypsis_decaryi)	(Kentiopsis_piersoniorum	(Hydriastele_microspadix	Heterospathe_cagayanensis)))	(Dictyosperma_album	(((Geonoma_undata	Manicaria_saccifera)	(Oenocarpus_bataua	(Oenocarpus_minor	Prestoea_acuminata)))	Pelagodoxa_henryana)))))	Orania_palindan)	Sclerosperma_profizianum)))))	Iriartea_deltoidea)	Kingia_australis);
((Heterospathe_cagayanensis	(Dictyosperma_album	((Burretiokentia_grandiflora	Dypsis_decaryi)	((Kentiopsis_piersoniorum	Hydriastele_microspadix)	(((((Podococcus_barteri	Geonoma_undata)	Manicaria_saccifera)	(Oenocarpus_bataua	(Oenocarpus_minor	Prestoea_acuminata)))	((Orania_palindan	Leopoldinia_pulchra)	Pelagodoxa_henryana))	(((((Sabal_domingensis	(Nypa_fruticans	((Roystonea_regia	Serenoa_repens)	Phoenix_dactylifera)))	Sclerosperma_profizianum)	(Chamaedorea_seifrizii	Iriartea_deltoidea))	((Elaeis_guineensis	Elaeis_oleifera)	((Pseudophoenix_vinifera	Attalea_speciosa)	Bactris_major)))	((Reinhardtia_paiewonskiana	Reinhardtia_latisecta)	Reinhardtia_simplex)))))))	Kingia_australis);
(((Heterospathe_cagayanensis	(((((Dypsis_decaryi	Burretiokentia_grandiflora)	(((Leopoldinia_pulchra	Pelagodoxa_henryana)	((Oenocarpus_bataua	(Oenocarpus_minor	Prestoea_acuminata))	(Geonoma_undata	Manicaria_saccifera)))	((Iriartea_deltoidea	(Orania_palindan	Chamaedorea_seifrizii))	(((Nypa_fruticans	Sclerosperma_profizianum)	((Reinhardtia_paiewonskiana	Reinhardtia_latisecta)	Reinhardtia_simplex))	(((Elaeis_guineensis	(Attalea_speciosa	Elaeis_oleifera))	Bactris_major)	(Podococcus_barteri	(Sabal_domingensis	((Roystonea_regia	Serenoa_repens)	Phoenix_dactylifera))))))))	Dictyosperma_album)	Kentiopsis_piersoniorum)	Hydriastele_microspadix))	Pseudophoenix_vinifera)	Kingia_australis);
((Nypa_fruticans	(((Sabal_domingensis	((Podococcus_barteri	((Orania_palindan	Sclerosperma_profizianum)	((Dictyosperma_album	((Kentiopsis_piersoniorum	Hydriastele_microspadix)	(Burretiokentia_grandiflora	Dypsis_decaryi)))	((Leopoldinia_pulchra	Pelagodoxa_henryana)	((Heterospathe_cagayanensis	Manicaria_saccifera)	((Prestoea_acuminata	(Oenocarpus_bataua	Oenocarpus_minor))	Geonoma_undata))))))	((Pseudophoenix_vinifera	(((Reinhardtia_paiewonskiana	Reinhardtia_latisecta)	Reinhardtia_simplex)	((Elaeis_guineensis	(Attalea_speciosa	Elaeis_oleifera))	Bactris_major)))	Iriartea_deltoidea)))	Chamaedorea_seifrizii)	(Phoenix_dactylifera	(Roystonea_regia	Serenoa_repens))))	Kingia_australis);
((Serenoa_repens	(((Sabal_domingensis	Nypa_fruticans)	((Iriartea_deltoidea	Chamaedorea_seifrizii)	(Roystonea_regia	(((Orania_palindan	(Sclerosperma_profizianum	((Podococcus_barteri	Leopoldinia_pulchra)	(((Dictyosperma_album	Dypsis_decaryi)	((Kentiopsis_piersoniorum	Hydriastele_microspadix)	Heterospathe_cagayanensis))	(Pelagodoxa_henryana	(Burretiokentia_grandiflora	((Prestoea_acuminata	(Oenocarpus_bataua	Oenocarpus_minor))	(Geonoma_undata	Manicaria_saccifera))))))))	((Reinhardtia_paiewonskiana	Reinhardtia_latisecta)	Reinhardtia_simplex))	(Pseudophoenix_vinifera	(((Elaeis_oleifera	Attalea_speciosa)	Elaeis_guineensis)	Bactris_major))))))	Phoenix_dactylifera))	Kingia_australis);
((Pseudophoenix_vinifera	((((Iriartea_deltoidea	((Elaeis_guineensis	Bactris_major)	(Attalea_speciosa	Elaeis_oleifera)))	((Roystonea_regia	Nypa_fruticans)	((Serenoa_repens	Phoenix_dactylifera)	Sabal_domingensis)))	((Orania_palindan	Sclerosperma_profizianum)	(((Pelagodoxa_henryana	((Dictyosperma_album	Dypsis_decaryi)	(Kentiopsis_piersoniorum	(Hydriastele_microspadix	Heterospathe_cagayanensis))))	(Burretiokentia_grandiflora	(Leopoldinia_pulchra	((Oenocarpus_bataua	Oenocarpus_minor)	Prestoea_acuminata))))	((Podococcus_barteri	Geonoma_undata)	Manicaria_saccifera))))	(Chamaedorea_seifrizii	((Reinhardtia_paiewonskiana	Reinhardtia_latisecta)	Reinhardtia_simplex))))	Kingia_australis);
((Iriartea_deltoidea	(((Sabal_domingensis	(Serenoa_repens	Phoenix_dactylifera))	(Roystonea_regia	(((Podococcus_barteri	((Orania_palindan	((Reinhardtia_simplex	(Reinhardtia_paiewonskiana	Reinhardtia_latisecta))	((((Geonoma_undata	Manicaria_saccifera)	(Oenocarpus_bataua	(Prestoea_acuminata	Oenocarpus_minor)))	((Dictyosperma_album	((Heterospathe_cagayanensis	Hydriastele_microspadix)	Kentiopsis_piersoniorum))	(Dypsis_decaryi	Burretiokentia_grandiflora)))	(Leopoldinia_pulchra	Pelagodoxa_henryana))))	Sclerosperma_profizianum))	((Elaeis_oleifera	Elaeis_guineensis)	Bactris_major))	Chamaedorea_seifrizii)))	(Nypa_fruticans	(Pseudophoenix_vinifera	Attalea_speciosa))))	Kingia_australis);
((Pseudophoenix_vinifera	(Attalea_speciosa	((Sabal_domingensis	(Serenoa_repens	Phoenix_dactylifera))	((((Orania_palindan	Sclerosperma_profizianum)	((Leopoldinia_pulchra	(Podococcus_barteri	Pelagodoxa_henryana))	(((Geonoma_undata	Manicaria_saccifera)	(Oenocarpus_bataua	(Prestoea_acuminata	Oenocarpus_minor)))	(((Heterospathe_cagayanensis	Dictyosperma_album)	(Hydriastele_microspadix	Kentiopsis_piersoniorum))	(Dypsis_decaryi	Burretiokentia_grandiflora)))))	((((Reinhardtia_simplex	(Reinhardtia_paiewonskiana	Reinhardtia_latisecta))	Nypa_fruticans)	Chamaedorea_seifrizii)	Roystonea_regia))	((Elaeis_oleifera	Elaeis_guineensis)	(Iriartea_deltoidea	Bactris_major))))))	Kingia_australis);
((((((Podococcus_barteri	(Orania_palindan	Sclerosperma_profizianum))	(((((Geonoma_undata	Manicaria_saccifera)	(Oenocarpus_bataua	(Prestoea_acuminata	Oenocarpus_minor)))	(Dypsis_decaryi	(((Heterospathe_cagayanensis	Hydriastele_microspadix)	Kentiopsis_piersoniorum)	Dictyosperma_album)))	(Leopoldinia_pulchra	Pelagodoxa_henryana))	Burretiokentia_grandiflora))	(Reinhardtia_simplex	(Reinhardtia_paiewonskiana	Reinhardtia_latisecta)))	(Chamaedorea_seifrizii	Iriartea_deltoidea))	((Sabal_domingensis	(Nypa_fruticans	((Roystonea_regia	Serenoa_repens)	Phoenix_dactylifera)))	((Elaeis_oleifera	Elaeis_guineensis)	(Pseudophoenix_vinifera	(Bactris_major	Attalea_speciosa)))))	Kingia_australis);
(((Leopoldinia_pulchra	(((Dypsis_decaryi	((Heterospathe_cagayanensis	(Hydriastele_microspadix	Kentiopsis_piersoniorum))	Dictyosperma_album))	(((Reinhardtia_simplex	(Reinhardtia_paiewonskiana	Reinhardtia_latisecta))	((Burretiokentia_grandiflora	((Elaeis_oleifera	(Elaeis_guineensis	Attalea_speciosa))	((Bactris_major	Podococcus_barteri)	((Chamaedorea_seifrizii	Iriartea_deltoidea)	(Orania_palindan	Sclerosperma_profizianum)))))	(Sabal_domingensis	((Roystonea_regia	Nypa_fruticans)	(Serenoa_repens	Phoenix_dactylifera)))))	((Geonoma_undata	Manicaria_saccifera)	(Prestoea_acuminata	(Oenocarpus_minor	Oenocarpus_bataua)))))	Pelagodoxa_henryana))	Pseudophoenix_vinifera)	Kingia_australis);
((Heterospathe_cagayanensis	(Kentiopsis_piersoniorum	((Dictyosperma_album	((((Burretiokentia_grandiflora	((Geonoma_undata	Manicaria_saccifera)	(Prestoea_acuminata	(Oenocarpus_minor	Oenocarpus_bataua))))	(((Reinhardtia_simplex	(Reinhardtia_paiewonskiana	Reinhardtia_latisecta))	((Sclerosperma_profizianum	(((Sabal_domingensis	((Roystonea_regia	Nypa_fruticans)	(Serenoa_repens	Phoenix_dactylifera)))	(Chamaedorea_seifrizii	(Iriartea_deltoidea	Bactris_major)))	((Elaeis_oleifera	Elaeis_guineensis)	Podococcus_barteri)))	(Attalea_speciosa	Orania_palindan)))	(Pseudophoenix_vinifera	Leopoldinia_pulchra)))	Pelagodoxa_henryana)	Dypsis_decaryi))	Hydriastele_microspadix)))	Kingia_australis);
(((Geonoma_undata	Manicaria_saccifera)	((Prestoea_acuminata	(Oenocarpus_minor	Oenocarpus_bataua))	((Pelagodoxa_henryana	((Reinhardtia_simplex	(Reinhardtia_paiewonskiana	Reinhardtia_latisecta))	((Sclerosperma_profizianum	(Podococcus_barteri	(((Elaeis_oleifera	(Attalea_speciosa	Elaeis_guineensis))	(Sabal_domingensis	(((Serenoa_repens	Roystonea_regia)	Phoenix_dactylifera)	Nypa_fruticans)))	(Chamaedorea_seifrizii	(Iriartea_deltoidea	Bactris_major)))))	Orania_palindan)))	(Leopoldinia_pulchra	(((Burretiokentia_grandiflora	Dypsis_decaryi)	((Hydriastele_microspadix	Heterospathe_cagayanensis)	(Kentiopsis_piersoniorum	Dictyosperma_album)))	Pseudophoenix_vinifera)))))	Kingia_australis);
(((Serenoa_repens	Roystonea_regia)	(Phoenix_dactylifera	((Iriartea_deltoidea	(Bactris_major	(Elaeis_oleifera	(Attalea_speciosa	Elaeis_guineensis))))	((Sabal_domingensis	((Orania_palindan	(Podococcus_barteri	Sclerosperma_profizianum))	(((((Pseudophoenix_vinifera	(Dypsis_decaryi	Burretiokentia_grandiflora))	Dictyosperma_album)	((Kentiopsis_piersoniorum	Hydriastele_microspadix)	Heterospathe_cagayanensis))	(Leopoldinia_pulchra	(Manicaria_saccifera	(Geonoma_undata	(Oenocarpus_bataua	(Prestoea_acuminata	Oenocarpus_minor))))))	Pelagodoxa_henryana)))	(Chamaedorea_seifrizii	(Nypa_fruticans	(Reinhardtia_simplex	(Reinhardtia_paiewonskiana	Reinhardtia_latisecta))))))))	Kingia_australis);
((Serenoa_repens	(Phoenix_dactylifera	((((Iriartea_deltoidea	(Roystonea_regia	(((Reinhardtia_simplex	(Reinhardtia_paiewonskiana	Reinhardtia_latisecta))	Nypa_fruticans)	Chamaedorea_seifrizii)))	(((Orania_palindan	Sclerosperma_profizianum)	((((Oenocarpus_bataua	(Prestoea_acuminata	Oenocarpus_minor))	(Manicaria_saccifera	Geonoma_undata))	((Pseudophoenix_vinifera	(Burretiokentia_grandiflora	Dypsis_decaryi))	((Kentiopsis_piersoniorum	Hydriastele_microspadix)	(Dictyosperma_album	Heterospathe_cagayanensis))))	(Pelagodoxa_henryana	Leopoldinia_pulchra)))	Podococcus_barteri))	(Bactris_major	(Elaeis_oleifera	(Attalea_speciosa	Elaeis_guineensis))))	Sabal_domingensis)))	Kingia_australis);
(((Heterospathe_cagayanensis	(Hydriastele_microspadix	((Dictyosperma_album	(Dypsis_decaryi	((((((Podococcus_barteri	((Bactris_major	((Attalea_speciosa	Elaeis_oleifera)	Elaeis_guineensis))	((Sabal_domingensis	(Serenoa_repens	Phoenix_dactylifera))	(Roystonea_regia	(Nypa_fruticans	Chamaedorea_seifrizii)))))	Sclerosperma_profizianum)	(Reinhardtia_simplex	(Reinhardtia_paiewonskiana	Reinhardtia_latisecta)))	(Pelagodoxa_henryana	(Orania_palindan	Leopoldinia_pulchra)))	((Iriartea_deltoidea	(Prestoea_acuminata	(Oenocarpus_minor	Oenocarpus_bataua)))	(Manicaria_saccifera	Geonoma_undata)))	Burretiokentia_grandiflora)))	Kentiopsis_piersoniorum)))	Pseudophoenix_vinifera)	Kingia_australis);
((Burretiokentia_grandiflora	((Hydriastele_microspadix	((Pseudophoenix_vinifera	(((((Prestoea_acuminata	(Oenocarpus_minor	Oenocarpus_bataua))	(Manicaria_saccifera	Geonoma_undata))	(Leopoldinia_pulchra	Pelagodoxa_henryana))	(((Chamaedorea_seifrizii	(Reinhardtia_simplex	(Reinhardtia_paiewonskiana	Reinhardtia_latisecta)))	(((Bactris_major	((Attalea_speciosa	Elaeis_guineensis)	Elaeis_oleifera))	((Sabal_domingensis	(Nypa_fruticans	(Serenoa_repens	Phoenix_dactylifera)))	Roystonea_regia))	Iriartea_deltoidea))	((Orania_palindan	Sclerosperma_profizianum)	Podococcus_barteri)))	(Dictyosperma_album	Dypsis_decaryi)))	Kentiopsis_piersoniorum))	Heterospathe_cagayanensis))	Kingia_australis);
(((Roystonea_regia	(Chamaedorea_seifrizii	(Nypa_fruticans	(Reinhardtia_simplex	(Reinhardtia_paiewonskiana	Reinhardtia_latisecta)))))	(((((Sclerosperma_profizianum	(((Leopoldinia_pulchra	Pelagodoxa_henryana)	((Burretiokentia_grandiflora	Dypsis_decaryi)	(Dictyosperma_album	(Heterospathe_cagayanensis	(Kentiopsis_piersoniorum	Hydriastele_microspadix)))))	((Manicaria_saccifera	Geonoma_undata)	(Prestoea_acuminata	(Oenocarpus_minor	Oenocarpus_bataua)))))	Orania_palindan)	Podococcus_barteri)	(((Pseudophoenix_vinifera	Attalea_speciosa)	((Elaeis_guineensis	Elaeis_oleifera)	Bactris_major))	Iriartea_deltoidea))	(Sabal_domingensis	(Serenoa_repens	Phoenix_dactylifera))))	Kingia_australis);
((Pseudophoenix_vinifera	((((Elaeis_guineensis	Elaeis_oleifera)	(Bactris_major	Iriartea_deltoidea))	((Roystonea_regia	Serenoa_repens)	Phoenix_dactylifera))	((Sabal_domingensis	((Attalea_speciosa	Chamaedorea_seifrizii)	(Nypa_fruticans	(Reinhardtia_simplex	(Reinhardtia_paiewonskiana	Reinhardtia_latisecta)))))	((Sclerosperma_profizianum	((((Manicaria_saccifera	Geonoma_undata)	(Prestoea_acuminata	(Oenocarpus_minor	Oenocarpus_bataua)))	(Leopoldinia_pulchra	(Orania_palindan	Pelagodoxa_henryana)))	((Dypsis_decaryi	((Heterospathe_cagayanensis	Dictyosperma_album)	(Kentiopsis_piersoniorum	Hydriastele_microspadix)))	Burretiokentia_grandiflora)))	Podococcus_barteri))))	Kingia_australis);
((Heterospathe_cagayanensis	(Hydriastele_microspadix	((Pseudophoenix_vinifera	((((((Manicaria_saccifera	Geonoma_undata)	(Leopoldinia_pulchra	Pelagodoxa_henryana))	((((Reinhardtia_simplex	(Reinhardtia_paiewonskiana	Reinhardtia_latisecta))	Sabal_domingensis)	((Chamaedorea_seifrizii	(Bactris_major	Iriartea_deltoidea))	((Nypa_fruticans	((Roystonea_regia	Serenoa_repens)	Phoenix_dactylifera))	(Attalea_speciosa	(Elaeis_guineensis	Elaeis_oleifera)))))	((Orania_palindan	Podococcus_barteri)	Sclerosperma_profizianum)))	(Prestoea_acuminata	(Oenocarpus_minor	Oenocarpus_bataua)))	Dictyosperma_album)	(Burretiokentia_grandiflora	Dypsis_decaryi)))	Kentiopsis_piersoniorum)))	Kingia_australis);
(((((((((((Manicaria_saccifera	Geonoma_undata)	(Leopoldinia_pulchra	Pelagodoxa_henryana))	(((Chamaedorea_seifrizii	(Sabal_domingensis	((Nypa_fruticans	Phoenix_dactylifera)	(Roystonea_regia	Serenoa_repens))))	((((Attalea_speciosa	Elaeis_guineensis)	Elaeis_oleifera)	(Bactris_major	Iriartea_deltoidea))	(Reinhardtia_simplex	(Reinhardtia_paiewonskiana	Reinhardtia_latisecta))))	(Orania_palindan	(Podococcus_barteri	Sclerosperma_profizianum))))	(Prestoea_acuminata	(Oenocarpus_minor	Oenocarpus_bataua)))	Dictyosperma_album)	(Burretiokentia_grandiflora	Dypsis_decaryi))	Kentiopsis_piersoniorum)	Heterospathe_cagayanensis)	Hydriastele_microspadix)	Pseudophoenix_vinifera)	Kingia_australis);
(((((Roystonea_regia	(((Bactris_major	((Attalea_speciosa	Elaeis_oleifera)	Elaeis_guineensis))	Iriartea_deltoidea)	(((Orania_palindan	Sclerosperma_profizianum)	(((Manicaria_saccifera	Geonoma_undata)	(Prestoea_acuminata	(Oenocarpus_minor	Oenocarpus_bataua)))	(Pelagodoxa_henryana	((Burretiokentia_grandiflora	Leopoldinia_pulchra)	(Dypsis_decaryi	((Kentiopsis_piersoniorum	(Heterospathe_cagayanensis	Hydriastele_microspadix))	(Podococcus_barteri	Dictyosperma_album)))))))	(Reinhardtia_simplex	(Reinhardtia_paiewonskiana	Reinhardtia_latisecta)))))	(((Serenoa_repens	Phoenix_dactylifera)	Nypa_fruticans)	Sabal_domingensis))	Chamaedorea_seifrizii)	Pseudophoenix_vinifera)	Kingia_australis);
((((Chamaedorea_seifrizii	(Reinhardtia_simplex	(Reinhardtia_paiewonskiana	Reinhardtia_latisecta)))	(((((Orania_palindan	Sclerosperma_profizianum)	(((Manicaria_saccifera	Geonoma_undata)	(Prestoea_acuminata	(Oenocarpus_minor	Oenocarpus_bataua)))	((Pelagodoxa_henryana	Leopoldinia_pulchra)	((Burretiokentia_grandiflora	Dypsis_decaryi)	((Kentiopsis_piersoniorum	(Heterospathe_cagayanensis	Hydriastele_microspadix))	Dictyosperma_album)))))	Podococcus_barteri)	((Bactris_major	((Attalea_speciosa	Elaeis_oleifera)	Elaeis_guineensis))	Iriartea_deltoidea))	((Roystonea_regia	((Serenoa_repens	Phoenix_dactylifera)	Nypa_fruticans))	Sabal_domingensis)))	Pseudophoenix_vinifera)	Kingia_australis);
((Nypa_fruticans	(Chamaedorea_seifrizii	((((Serenoa_repens	Roystonea_regia)	Phoenix_dactylifera)	Sabal_domingensis)	((Podococcus_barteri	((((Reinhardtia_simplex	(Reinhardtia_paiewonskiana	Reinhardtia_latisecta))	((((Heterospathe_cagayanensis	Manicaria_saccifera)	Geonoma_undata)	(Oenocarpus_bataua	(Prestoea_acuminata	Oenocarpus_minor)))	((Pelagodoxa_henryana	Leopoldinia_pulchra)	((Pseudophoenix_vinifera	(Burretiokentia_grandiflora	Dypsis_decaryi))	((Kentiopsis_piersoniorum	Dictyosperma_album)	Hydriastele_microspadix)))))	Orania_palindan)	Sclerosperma_profizianum))	(((Attalea_speciosa	Bactris_major)	(Elaeis_oleifera	Elaeis_guineensis))	Iriartea_deltoidea)))))	Kingia_australis);
(((Iriartea_deltoidea	Chamaedorea_seifrizii)	((Nypa_fruticans	((Serenoa_repens	Phoenix_dactylifera)	Sabal_domingensis))	(Roystonea_regia	((((Podococcus_barteri	((Leopoldinia_pulchra	(Manicaria_saccifera	(Geonoma_undata	(Oenocarpus_bataua	(Prestoea_acuminata	Oenocarpus_minor)))))	(Pelagodoxa_henryana	((Pseudophoenix_vinifera	(Burretiokentia_grandiflora	Dypsis_decaryi))	(((Kentiopsis_piersoniorum	Heterospathe_cagayanensis)	Hydriastele_microspadix)	Dictyosperma_album)))))	(Orania_palindan	Sclerosperma_profizianum))	(Reinhardtia_simplex	(Reinhardtia_paiewonskiana	Reinhardtia_latisecta)))	((Attalea_speciosa	Bactris_major)	(Elaeis_oleifera	Elaeis_guineensis))))))	Kingia_australis);
((Nypa_fruticans	((((((Leopoldinia_pulchra	Pelagodoxa_henryana)	(((((Hydriastele_microspadix	Kentiopsis_piersoniorum)	(Heterospathe_cagayanensis	Dictyosperma_album))	Pseudophoenix_vinifera)	(Burretiokentia_grandiflora	Dypsis_decaryi))	((Geonoma_undata	Manicaria_saccifera)	((Oenocarpus_bataua	Oenocarpus_minor)	Prestoea_acuminata))))	(Orania_palindan	(Sclerosperma_profizianum	(Reinhardtia_simplex	(Reinhardtia_paiewonskiana	Reinhardtia_latisecta)))))	(Podococcus_barteri	(Bactris_major	((Attalea_speciosa	Elaeis_oleifera)	Elaeis_guineensis))))	(((Roystonea_regia	Serenoa_repens)	Phoenix_dactylifera)	Sabal_domingensis))	(Iriartea_deltoidea	Chamaedorea_seifrizii)))	Kingia_australis);
((Iriartea_deltoidea	((((((((Kentiopsis_piersoniorum	((Heterospathe_cagayanensis	Dictyosperma_album)	Hydriastele_microspadix))	Dypsis_decaryi)	(((Geonoma_undata	Manicaria_saccifera)	((Oenocarpus_bataua	(Burretiokentia_grandiflora	Oenocarpus_minor))	Prestoea_acuminata))	(Leopoldinia_pulchra	Pelagodoxa_henryana)))	(Podococcus_barteri	(Orania_palindan	Sclerosperma_profizianum)))	(Sabal_domingensis	((Reinhardtia_simplex	(Reinhardtia_paiewonskiana	Reinhardtia_latisecta))	(Bactris_major	((Attalea_speciosa	Elaeis_oleifera)	Elaeis_guineensis)))))	(Roystonea_regia	(Nypa_fruticans	(Serenoa_repens	Phoenix_dactylifera))))	Chamaedorea_seifrizii)	Pseudophoenix_vinifera))	Kingia_australis);
(((Phoenix_dactylifera	(Roystonea_regia	Serenoa_repens))	(((Elaeis_guineensis	Elaeis_oleifera)	Bactris_major)	(((Iriartea_deltoidea	((Orania_palindan	(((Leopoldinia_pulchra	Pelagodoxa_henryana)	((Pseudophoenix_vinifera	Attalea_speciosa)	((((Heterospathe_cagayanensis	Hydriastele_microspadix)	Kentiopsis_piersoniorum)	Dictyosperma_album)	(Burretiokentia_grandiflora	Dypsis_decaryi))))	(((Oenocarpus_minor	Oenocarpus_bataua)	Prestoea_acuminata)	(Chamaedorea_seifrizii	(Manicaria_saccifera	Geonoma_undata)))))	(Reinhardtia_simplex	(Reinhardtia_latisecta	Reinhardtia_paiewonskiana))))	((Sabal_domingensis	Nypa_fruticans)	Sclerosperma_profizianum))	Podococcus_barteri)))	Kingia_australis);
((Iriartea_deltoidea	((Sabal_domingensis	(Phoenix_dactylifera	(Roystonea_regia	Serenoa_repens)))	(Chamaedorea_seifrizii	(((Nypa_fruticans	(Reinhardtia_simplex	(Reinhardtia_latisecta	Reinhardtia_paiewonskiana)))	((Elaeis_guineensis	Elaeis_oleifera)	Bactris_major))	(Podococcus_barteri	((Sclerosperma_profizianum	Orania_palindan)	((Leopoldinia_pulchra	(Pelagodoxa_henryana	((Pseudophoenix_vinifera	(Dypsis_decaryi	Burretiokentia_grandiflora))	(((Heterospathe_cagayanensis	Hydriastele_microspadix)	Kentiopsis_piersoniorum)	Dictyosperma_album))))	(((Oenocarpus_minor	Oenocarpus_bataua)	Prestoea_acuminata)	(Attalea_speciosa	(Manicaria_saccifera	Geonoma_undata))))))))))	Kingia_australis);
(((Roystonea_regia	Serenoa_repens)	((Iriartea_deltoidea	(Attalea_speciosa	Chamaedorea_seifrizii))	((((Podococcus_barteri	((Sclerosperma_profizianum	Orania_palindan)	(((Pseudophoenix_vinifera	(Dypsis_decaryi	Burretiokentia_grandiflora))	((Hydriastele_microspadix	Kentiopsis_piersoniorum)	(Heterospathe_cagayanensis	Dictyosperma_album)))	(((Leopoldinia_pulchra	((Oenocarpus_bataua	Oenocarpus_minor)	Prestoea_acuminata))	Pelagodoxa_henryana)	(Manicaria_saccifera	Geonoma_undata)))))	(Reinhardtia_simplex	(Reinhardtia_latisecta	Reinhardtia_paiewonskiana)))	((Elaeis_guineensis	Elaeis_oleifera)	Bactris_major))	((Nypa_fruticans	Sabal_domingensis)	Phoenix_dactylifera))))	Kingia_australis);
(((Roystonea_regia	Serenoa_repens)	((((((Elaeis_guineensis	Elaeis_oleifera)	(Podococcus_barteri	((((Orania_palindan	((((Dictyosperma_album	(Burretiokentia_grandiflora	(Dypsis_decaryi	((Heterospathe_cagayanensis	Hydriastele_microspadix)	Kentiopsis_piersoniorum))))	Pseudophoenix_vinifera)	((Manicaria_saccifera	Geonoma_undata)	(Leopoldinia_pulchra	Pelagodoxa_henryana)))	((Oenocarpus_bataua	Oenocarpus_minor)	Prestoea_acuminata)))	(Reinhardtia_simplex	(Reinhardtia_latisecta	Reinhardtia_paiewonskiana)))	Sclerosperma_profizianum)	(Bactris_major	(Iriartea_deltoidea	Chamaedorea_seifrizii)))))	Sabal_domingensis)	Nypa_fruticans)	Attalea_speciosa)	Phoenix_dactylifera))	Kingia_australis);
((Nypa_fruticans	(((Sabal_domingensis	(Phoenix_dactylifera	(Roystonea_regia	Serenoa_repens)))	(((Bactris_major	((Attalea_speciosa	Elaeis_guineensis)	Elaeis_oleifera))	(((Podococcus_barteri	(Leopoldinia_pulchra	((Pelagodoxa_henryana	((Manicaria_saccifera	Geonoma_undata)	((Oenocarpus_bataua	Oenocarpus_minor)	Prestoea_acuminata)))	((Kentiopsis_piersoniorum	(Hydriastele_microspadix	(Heterospathe_cagayanensis	Dictyosperma_album)))	(Pseudophoenix_vinifera	(Burretiokentia_grandiflora	Dypsis_decaryi))))))	(Orania_palindan	Sclerosperma_profizianum))	(Reinhardtia_simplex	(Reinhardtia_latisecta	Reinhardtia_paiewonskiana))))	Chamaedorea_seifrizii))	Iriartea_deltoidea))	Kingia_australis);
((((Iriartea_deltoidea	(Bactris_major	(Elaeis_guineensis	Elaeis_oleifera)))	(((((Burretiokentia_grandiflora	((Manicaria_saccifera	Geonoma_undata)	((Oenocarpus_bataua	Oenocarpus_minor)	Prestoea_acuminata)))	((Leopoldinia_pulchra	Pelagodoxa_henryana)	((Kentiopsis_piersoniorum	(Hydriastele_microspadix	(Heterospathe_cagayanensis	Dictyosperma_album)))	Dypsis_decaryi)))	(Reinhardtia_simplex	(Reinhardtia_latisecta	Reinhardtia_paiewonskiana)))	((Attalea_speciosa	(Pseudophoenix_vinifera	Orania_palindan))	Podococcus_barteri))	Sclerosperma_profizianum))	(Chamaedorea_seifrizii	(Sabal_domingensis	((Nypa_fruticans	Phoenix_dactylifera)	(Roystonea_regia	Serenoa_repens)))))	Kingia_australis);
((Iriartea_deltoidea	(((((Roystonea_regia	Chamaedorea_seifrizii)	(Reinhardtia_simplex	(Reinhardtia_latisecta	Reinhardtia_paiewonskiana)))	((Podococcus_barteri	(((Pelagodoxa_henryana	((Manicaria_saccifera	Geonoma_undata)	((Oenocarpus_bataua	Oenocarpus_minor)	Prestoea_acuminata)))	(((((Kentiopsis_piersoniorum	Hydriastele_microspadix)	Heterospathe_cagayanensis)	Dictyosperma_album)	Dypsis_decaryi)	Burretiokentia_grandiflora))	Leopoldinia_pulchra))	(Orania_palindan	Sclerosperma_profizianum)))	((Bactris_major	(Elaeis_guineensis	Elaeis_oleifera))	Pseudophoenix_vinifera))	((Sabal_domingensis	((Attalea_speciosa	Serenoa_repens)	Phoenix_dactylifera))	Nypa_fruticans)))	Kingia_australis);
(((Iriartea_deltoidea	(((Bactris_major	(Elaeis_guineensis	Elaeis_oleifera))	(((Roystonea_regia	Serenoa_repens)	Phoenix_dactylifera)	Sabal_domingensis))	((Chamaedorea_seifrizii	(Nypa_fruticans	(Reinhardtia_simplex	(Reinhardtia_latisecta	Reinhardtia_paiewonskiana))))	((((((Burretiokentia_grandiflora	Hydriastele_microspadix)	(Kentiopsis_piersoniorum	(Dictyosperma_album	Heterospathe_cagayanensis)))	Dypsis_decaryi)	((Manicaria_saccifera	Geonoma_undata)	((Oenocarpus_bataua	Oenocarpus_minor)	Prestoea_acuminata)))	(Podococcus_barteri	(Leopoldinia_pulchra	Pelagodoxa_henryana)))	(Orania_palindan	Sclerosperma_profizianum)))))	(Attalea_speciosa	Pseudophoenix_vinifera))	Kingia_australis);
(((Chamaedorea_seifrizii	((((Roystonea_regia	Serenoa_repens)	Phoenix_dactylifera)	Sabal_domingensis)	Nypa_fruticans))	((Bactris_major	((Attalea_speciosa	Elaeis_guineensis)	Elaeis_oleifera))	((Pseudophoenix_vinifera	Iriartea_deltoidea)	(((((Podococcus_barteri	((Manicaria_saccifera	Geonoma_undata)	((Oenocarpus_bataua	Oenocarpus_minor)	Prestoea_acuminata)))	((((Hydriastele_microspadix	(Kentiopsis_piersoniorum	Heterospathe_cagayanensis))	Dictyosperma_album)	Dypsis_decaryi)	(Leopoldinia_pulchra	Pelagodoxa_henryana)))	(Orania_palindan	Sclerosperma_profizianum))	(Reinhardtia_simplex	(Reinhardtia_latisecta	Reinhardtia_paiewonskiana)))	Burretiokentia_grandiflora))))	Kingia_australis);
(((((Roystonea_regia	((Bactris_major	((Attalea_speciosa	Elaeis_oleifera)	Elaeis_guineensis))	(((((((Manicaria_saccifera	Geonoma_undata)	((Oenocarpus_bataua	Oenocarpus_minor)	Prestoea_acuminata))	Pelagodoxa_henryana)	Leopoldinia_pulchra)	((Kentiopsis_piersoniorum	((Dictyosperma_album	(Podococcus_barteri	Heterospathe_cagayanensis))	Hydriastele_microspadix))	(Burretiokentia_grandiflora	Dypsis_decaryi)))	(Orania_palindan	Sclerosperma_profizianum))	(Reinhardtia_simplex	(Reinhardtia_latisecta	Reinhardtia_paiewonskiana)))))	Chamaedorea_seifrizii)	((Phoenix_dactylifera	Nypa_fruticans)	(Serenoa_repens	Sabal_domingensis)))	(Pseudophoenix_vinifera	Iriartea_deltoidea))	Kingia_australis);
(((Chamaedorea_seifrizii	((Nypa_fruticans	((Reinhardtia_paiewonskiana	Reinhardtia_latisecta)	Reinhardtia_simplex))	(((Leopoldinia_pulchra	(((((Dypsis_decaryi	Burretiokentia_grandiflora)	Pseudophoenix_vinifera)	Dictyosperma_album)	((Hydriastele_microspadix	Heterospathe_cagayanensis)	Kentiopsis_piersoniorum))	(Pelagodoxa_henryana	((Geonoma_undata	Manicaria_saccifera)	((Oenocarpus_bataua	Oenocarpus_minor)	Prestoea_acuminata)))))	(Podococcus_barteri	(Sclerosperma_profizianum	Orania_palindan)))	(((Phoenix_dactylifera	(Serenoa_repens	Roystonea_regia))	(Attalea_speciosa	(Bactris_major	(Elaeis_guineensis	Elaeis_oleifera))))	Iriartea_deltoidea))))	Sabal_domingensis)	Kingia_australis);
((((Serenoa_repens	(Attalea_speciosa	Roystonea_regia))	((((Bactris_major	(Elaeis_guineensis	Elaeis_oleifera))	Iriartea_deltoidea)	((Chamaedorea_seifrizii	(Nypa_fruticans	((Reinhardtia_paiewonskiana	Reinhardtia_latisecta)	Reinhardtia_simplex)))	((((Podococcus_barteri	(Pseudophoenix_vinifera	Leopoldinia_pulchra))	(((Dypsis_decaryi	((Dictyosperma_album	Heterospathe_cagayanensis)	(Kentiopsis_piersoniorum	Hydriastele_microspadix)))	Burretiokentia_grandiflora)	((Geonoma_undata	Manicaria_saccifera)	((Oenocarpus_bataua	Oenocarpus_minor)	Prestoea_acuminata))))	Pelagodoxa_henryana)	(Sclerosperma_profizianum	Orania_palindan))))	Sabal_domingensis))	Phoenix_dactylifera)	Kingia_australis);
((Sabal_domingensis	((((Phoenix_dactylifera	(Serenoa_repens	Roystonea_regia))	Attalea_speciosa)	Nypa_fruticans)	(Chamaedorea_seifrizii	((((Bactris_major	(Elaeis_guineensis	Elaeis_oleifera))	Iriartea_deltoidea)	(Sclerosperma_profizianum	((((Podococcus_barteri	Leopoldinia_pulchra)	((Geonoma_undata	Manicaria_saccifera)	((Oenocarpus_bataua	Oenocarpus_minor)	Prestoea_acuminata)))	(Pelagodoxa_henryana	((Burretiokentia_grandiflora	Dypsis_decaryi)	((Dictyosperma_album	Heterospathe_cagayanensis)	(Kentiopsis_piersoniorum	Hydriastele_microspadix)))))	(Pseudophoenix_vinifera	Orania_palindan))))	((Reinhardtia_paiewonskiana	Reinhardtia_latisecta)	Reinhardtia_simplex)))))	Kingia_australis);
(((Pseudophoenix_vinifera	Iriartea_deltoidea)	(((Nypa_fruticans	Sabal_domingensis)	(Phoenix_dactylifera	(Serenoa_repens	Roystonea_regia)))	((Burretiokentia_grandiflora	Chamaedorea_seifrizii)	((Attalea_speciosa	(Bactris_major	(Elaeis_guineensis	Elaeis_oleifera)))	(Podococcus_barteri	((Sclerosperma_profizianum	Orania_palindan)	((Leopoldinia_pulchra	((Dypsis_decaryi	((Dictyosperma_album	Heterospathe_cagayanensis)	(Kentiopsis_piersoniorum	Hydriastele_microspadix)))	(((Geonoma_undata	Manicaria_saccifera)	((Oenocarpus_bataua	Oenocarpus_minor)	Prestoea_acuminata))	Pelagodoxa_henryana)))	((Reinhardtia_paiewonskiana	Reinhardtia_latisecta)	Reinhardtia_simplex))))))))	Kingia_australis);
((Serenoa_repens	(Phoenix_dactylifera	(((((Chamaedorea_seifrizii	Iriartea_deltoidea)	Roystonea_regia)	((((Reinhardtia_paiewonskiana	Reinhardtia_latisecta)	Reinhardtia_simplex)	(((Podococcus_barteri	((Dictyosperma_album	(((Heterospathe_cagayanensis	Dypsis_decaryi)	Kentiopsis_piersoniorum)	Hydriastele_microspadix))	(((Geonoma_undata	Manicaria_saccifera)	((Oenocarpus_bataua	Oenocarpus_minor)	Prestoea_acuminata))	((Orania_palindan	Pelagodoxa_henryana)	Leopoldinia_pulchra))))	Sclerosperma_profizianum)	Burretiokentia_grandiflora))	(Pseudophoenix_vinifera	(((Elaeis_oleifera	Elaeis_guineensis)	Attalea_speciosa)	Bactris_major))))	Sabal_domingensis)	Nypa_fruticans)))	Kingia_australis);
((Serenoa_repens	(Phoenix_dactylifera	(((((Dypsis_decaryi	(Dictyosperma_album	(Kentiopsis_piersoniorum	(Heterospathe_cagayanensis	Hydriastele_microspadix))))	((Geonoma_undata	Manicaria_saccifera)	((Oenocarpus_bataua	Oenocarpus_minor)	Prestoea_acuminata)))	(Podococcus_barteri	(((Sclerosperma_profizianum	Orania_palindan)	Pelagodoxa_henryana)	Leopoldinia_pulchra)))	((Pseudophoenix_vinifera	(Burretiokentia_grandiflora	((((Reinhardtia_paiewonskiana	Reinhardtia_latisecta)	Reinhardtia_simplex)	Roystonea_regia)	((Sabal_domingensis	Iriartea_deltoidea)	Chamaedorea_seifrizii))))	(((Elaeis_oleifera	Elaeis_guineensis)	Attalea_speciosa)	Bactris_major)))	Nypa_fruticans)))	Kingia_australis);
((Oenocarpus_minor	((Prestoea_acuminata	Oenocarpus_bataua)	(((((Pseudophoenix_vinifera	(Burretiokentia_grandiflora	Dypsis_decaryi))	(Dictyosperma_album	((Hydriastele_microspadix	Heterospathe_cagayanensis)	Kentiopsis_piersoniorum)))	(((((Reinhardtia_paiewonskiana	Reinhardtia_latisecta)	Reinhardtia_simplex)	(Chamaedorea_seifrizii	Roystonea_regia))	((Iriartea_deltoidea	((((Elaeis_guineensis	Elaeis_oleifera)	Attalea_speciosa)	Bactris_major)	(Sabal_domingensis	(Nypa_fruticans	(Serenoa_repens	Phoenix_dactylifera)))))	Podococcus_barteri))	(Sclerosperma_profizianum	Orania_palindan)))	(Leopoldinia_pulchra	(Manicaria_saccifera	Pelagodoxa_henryana)))	Geonoma_undata)))	Kingia_australis);
((((Elaeis_guineensis	Elaeis_oleifera)	Bactris_major)	((((((((Geonoma_undata	Manicaria_saccifera)	(Oenocarpus_bataua	(Oenocarpus_minor	Prestoea_acuminata)))	((Kentiopsis_piersoniorum	(Hydriastele_microspadix	Heterospathe_cagayanensis))	(((Podococcus_barteri	Dictyosperma_album)	(Dypsis_decaryi	Burretiokentia_grandiflora))	Pseudophoenix_vinifera)))	Leopoldinia_pulchra)	Pelagodoxa_henryana)	(Sclerosperma_profizianum	Orania_palindan))	(((Reinhardtia_paiewonskiana	Reinhardtia_latisecta)	Reinhardtia_simplex)	(Iriartea_deltoidea	Chamaedorea_seifrizii)))	(Sabal_domingensis	(Nypa_fruticans	((Roystonea_regia	Serenoa_repens)	(Phoenix_dactylifera	Attalea_speciosa))))))	Kingia_australis);
((Serenoa_repens	(Phoenix_dactylifera	(((Burretiokentia_grandiflora	(((Bactris_major	(Iriartea_deltoidea	Chamaedorea_seifrizii))	(((Podococcus_barteri	(((Dypsis_decaryi	((Heterospathe_cagayanensis	Hydriastele_microspadix)	(Kentiopsis_piersoniorum	Dictyosperma_album)))	((Prestoea_acuminata	(Oenocarpus_minor	Oenocarpus_bataua))	(Leopoldinia_pulchra	(Geonoma_undata	Manicaria_saccifera))))	Pelagodoxa_henryana))	(Sclerosperma_profizianum	Orania_palindan))	(Nypa_fruticans	((Reinhardtia_paiewonskiana	Reinhardtia_latisecta)	Reinhardtia_simplex))))	((Elaeis_guineensis	Elaeis_oleifera)	Roystonea_regia)))	Sabal_domingensis)	(Pseudophoenix_vinifera	Attalea_speciosa))))	Kingia_australis);
(((((Roystonea_regia	Serenoa_repens)	Phoenix_dactylifera)	Sabal_domingensis)	((((Pseudophoenix_vinifera	Attalea_speciosa)	(Bactris_major	(Elaeis_guineensis	Elaeis_oleifera)))	(((Podococcus_barteri	((((Dypsis_decaryi	(((Heterospathe_cagayanensis	Hydriastele_microspadix)	Kentiopsis_piersoniorum)	Dictyosperma_album))	(((Prestoea_acuminata	(Oenocarpus_minor	Oenocarpus_bataua))	(Geonoma_undata	Manicaria_saccifera))	Leopoldinia_pulchra))	Pelagodoxa_henryana)	Burretiokentia_grandiflora))	(Sclerosperma_profizianum	Orania_palindan))	(Nypa_fruticans	((Reinhardtia_paiewonskiana	Reinhardtia_latisecta)	Reinhardtia_simplex))))	(Iriartea_deltoidea	Chamaedorea_seifrizii)))	Kingia_australis);
((Hydriastele_microspadix	(Pseudophoenix_vinifera	((Dypsis_decaryi	((Dictyosperma_album	Burretiokentia_grandiflora)	((((Sabal_domingensis	((Phoenix_dactylifera	(Serenoa_repens	Roystonea_regia))	Nypa_fruticans))	(((Reinhardtia_latisecta	Reinhardtia_paiewonskiana)	Reinhardtia_simplex)	((Elaeis_guineensis	Elaeis_oleifera)	(Iriartea_deltoidea	Bactris_major))))	(Podococcus_barteri	(Sclerosperma_profizianum	(Orania_palindan	Chamaedorea_seifrizii))))	((Pelagodoxa_henryana	Leopoldinia_pulchra)	((Prestoea_acuminata	(Oenocarpus_bataua	Oenocarpus_minor))	(Geonoma_undata	(Attalea_speciosa	Manicaria_saccifera)))))))	(Heterospathe_cagayanensis	Kentiopsis_piersoniorum))))	Kingia_australis);
(((Nypa_fruticans	Chamaedorea_seifrizii)	(Roystonea_regia	((Sabal_domingensis	(Phoenix_dactylifera	Serenoa_repens))	((((Reinhardtia_latisecta	Reinhardtia_paiewonskiana)	Reinhardtia_simplex)	((Elaeis_guineensis	(Attalea_speciosa	Elaeis_oleifera))	(Iriartea_deltoidea	Bactris_major)))	((Podococcus_barteri	(Sclerosperma_profizianum	Orania_palindan))	(((((Kentiopsis_piersoniorum	(Hydriastele_microspadix	Pseudophoenix_vinifera))	Dypsis_decaryi)	(Heterospathe_cagayanensis	Dictyosperma_album))	Leopoldinia_pulchra)	((Pelagodoxa_henryana	Burretiokentia_grandiflora)	((Prestoea_acuminata	(Oenocarpus_bataua	Oenocarpus_minor))	(Geonoma_undata	Manicaria_saccifera)))))))))	Kingia_australis);
((Serenoa_repens	(((((Podococcus_barteri	(((Iriartea_deltoidea	(Prestoea_acuminata	(Oenocarpus_bataua	Oenocarpus_minor)))	(((Geonoma_undata	Manicaria_saccifera)	(Leopoldinia_pulchra	(Pelagodoxa_henryana	Orania_palindan)))	(((Dictyosperma_album	(Burretiokentia_grandiflora	(Pseudophoenix_vinifera	Dypsis_decaryi)))	Heterospathe_cagayanensis)	(Kentiopsis_piersoniorum	Hydriastele_microspadix))))	(((Reinhardtia_latisecta	Reinhardtia_paiewonskiana)	Reinhardtia_simplex)	Sclerosperma_profizianum)))	(((Elaeis_oleifera	Attalea_speciosa)	Elaeis_guineensis)	Bactris_major))	(Chamaedorea_seifrizii	Roystonea_regia))	Sabal_domingensis)	(Nypa_fruticans	Phoenix_dactylifera)))	Kingia_australis);
(((((((((Elaeis_oleifera	Attalea_speciosa)	Elaeis_guineensis)	Bactris_major)	((((((Iriartea_deltoidea	((Prestoea_acuminata	Oenocarpus_minor)	Oenocarpus_bataua))	(Geonoma_undata	Manicaria_saccifera))	((Dictyosperma_album	(Kentiopsis_piersoniorum	(Heterospathe_cagayanensis	Hydriastele_microspadix)))	(Pseudophoenix_vinifera	(Burretiokentia_grandiflora	Dypsis_decaryi))))	(Leopoldinia_pulchra	(Pelagodoxa_henryana	Orania_palindan)))	((Reinhardtia_latisecta	Reinhardtia_paiewonskiana)	Reinhardtia_simplex))	Sclerosperma_profizianum))	Podococcus_barteri)	(Chamaedorea_seifrizii	(Roystonea_regia	Nypa_fruticans)))	Sabal_domingensis)	(Serenoa_repens	Phoenix_dactylifera))	Kingia_australis);
(((((Nypa_fruticans	Sabal_domingensis)	((Roystonea_regia	Serenoa_repens)	Phoenix_dactylifera))	(((Leopoldinia_pulchra	((Pelagodoxa_henryana	(((Heterospathe_cagayanensis	Dictyosperma_album)	(Kentiopsis_piersoniorum	Hydriastele_microspadix))	(Pseudophoenix_vinifera	(Burretiokentia_grandiflora	Dypsis_decaryi))))	((Prestoea_acuminata	(Oenocarpus_minor	Oenocarpus_bataua))	(Geonoma_undata	Manicaria_saccifera))))	(Podococcus_barteri	(Orania_palindan	Sclerosperma_profizianum)))	(((Reinhardtia_latisecta	Reinhardtia_paiewonskiana)	Reinhardtia_simplex)	((Bactris_major	Iriartea_deltoidea)	(Elaeis_oleifera	Elaeis_guineensis)))))	(Attalea_speciosa	Chamaedorea_seifrizii))	Kingia_australis);
((((((Roystonea_regia	Serenoa_repens)	(Nypa_fruticans	Phoenix_dactylifera))	(Pelagodoxa_henryana	((((Elaeis_oleifera	(Attalea_speciosa	Elaeis_guineensis))	Bactris_major)	(Podococcus_barteri	((((Reinhardtia_latisecta	Reinhardtia_paiewonskiana)	Reinhardtia_simplex)	(Orania_palindan	Sclerosperma_profizianum))	((((Heterospathe_cagayanensis	(Kentiopsis_piersoniorum	Hydriastele_microspadix))	(Dypsis_decaryi	Dictyosperma_album))	(Sabal_domingensis	Leopoldinia_pulchra))	(Chamaedorea_seifrizii	(((Prestoea_acuminata	Oenocarpus_minor)	Oenocarpus_bataua)	(Geonoma_undata	Manicaria_saccifera)))))))	Burretiokentia_grandiflora)))	Pseudophoenix_vinifera)	Iriartea_deltoidea)	Kingia_australis);
((Nypa_fruticans	((((Chamaedorea_seifrizii	Iriartea_deltoidea)	(((Elaeis_oleifera	(Attalea_speciosa	Elaeis_guineensis))	Bactris_major)	(Podococcus_barteri	(((((Reinhardtia_latisecta	Reinhardtia_paiewonskiana)	Reinhardtia_simplex)	Orania_palindan)	((((Dictyosperma_album	((Burretiokentia_grandiflora	Pseudophoenix_vinifera)	Dypsis_decaryi))	(Kentiopsis_piersoniorum	(Heterospathe_cagayanensis	Hydriastele_microspadix)))	((Geonoma_undata	Manicaria_saccifera)	(Pelagodoxa_henryana	Leopoldinia_pulchra)))	(Prestoea_acuminata	(Oenocarpus_minor	Oenocarpus_bataua))))	Sclerosperma_profizianum))))	Sabal_domingensis)	((Roystonea_regia	Serenoa_repens)	Phoenix_dactylifera)))	Kingia_australis);
((Nypa_fruticans	((((Roystonea_regia	Chamaedorea_seifrizii)	((Iriartea_deltoidea	((Elaeis_oleifera	(Attalea_speciosa	Elaeis_guineensis))	Bactris_major))	(Podococcus_barteri	(((((Reinhardtia_latisecta	Reinhardtia_paiewonskiana)	Reinhardtia_simplex)	Orania_palindan)	(((Prestoea_acuminata	(Oenocarpus_minor	Oenocarpus_bataua))	(Pelagodoxa_henryana	Leopoldinia_pulchra))	((((Burretiokentia_grandiflora	Dictyosperma_album)	((Pseudophoenix_vinifera	Kentiopsis_piersoniorum)	(Heterospathe_cagayanensis	Hydriastele_microspadix)))	Dypsis_decaryi)	(Geonoma_undata	Manicaria_saccifera))))	Sclerosperma_profizianum))))	Sabal_domingensis)	(Serenoa_repens	Phoenix_dactylifera)))	Kingia_australis);
((Nypa_fruticans	((((Iriartea_deltoidea	(((Attalea_speciosa	Elaeis_oleifera)	Elaeis_guineensis)	Bactris_major))	((Podococcus_barteri	((((Geonoma_undata	Manicaria_saccifera)	(Oenocarpus_minor	(Oenocarpus_bataua	Prestoea_acuminata)))	(((Dictyosperma_album	(Kentiopsis_piersoniorum	(Heterospathe_cagayanensis	Hydriastele_microspadix)))	(Pseudophoenix_vinifera	(Burretiokentia_grandiflora	Dypsis_decaryi)))	(Pelagodoxa_henryana	Leopoldinia_pulchra)))	(Orania_palindan	Sclerosperma_profizianum)))	(Chamaedorea_seifrizii	((Reinhardtia_latisecta	Reinhardtia_paiewonskiana)	Reinhardtia_simplex))))	Sabal_domingensis)	((Roystonea_regia	Serenoa_repens)	Phoenix_dactylifera)))	Kingia_australis);
(((Chamaedorea_seifrizii	((Reinhardtia_latisecta	Reinhardtia_paiewonskiana)	Reinhardtia_simplex))	((((Roystonea_regia	(Sabal_domingensis	((Phoenix_dactylifera	Serenoa_repens)	Nypa_fruticans)))	(((Attalea_speciosa	Elaeis_oleifera)	Elaeis_guineensis)	Bactris_major))	(Podococcus_barteri	((((Geonoma_undata	Manicaria_saccifera)	(Prestoea_acuminata	(Oenocarpus_minor	Oenocarpus_bataua)))	(((Dictyosperma_album	((Heterospathe_cagayanensis	Hydriastele_microspadix)	Kentiopsis_piersoniorum))	(Pseudophoenix_vinifera	(Burretiokentia_grandiflora	Dypsis_decaryi)))	(Pelagodoxa_henryana	Leopoldinia_pulchra)))	(Orania_palindan	Sclerosperma_profizianum))))	Iriartea_deltoidea))	Kingia_australis);
((Nypa_fruticans	(((Podococcus_barteri	(((Elaeis_oleifera	Elaeis_guineensis)	(Pseudophoenix_vinifera	Attalea_speciosa))	Bactris_major))	((Iriartea_deltoidea	(Sabal_domingensis	(((((Oenocarpus_minor	Oenocarpus_bataua)	Prestoea_acuminata)	(Chamaedorea_seifrizii	(Manicaria_saccifera	Geonoma_undata)))	((Pelagodoxa_henryana	Leopoldinia_pulchra)	(Sclerosperma_profizianum	Orania_palindan)))	(((Heterospathe_cagayanensis	Hydriastele_microspadix)	Kentiopsis_piersoniorum)	(Dictyosperma_album	(Burretiokentia_grandiflora	Dypsis_decaryi))))))	((Reinhardtia_paiewonskiana	Reinhardtia_latisecta)	Reinhardtia_simplex)))	((Serenoa_repens	Roystonea_regia)	Phoenix_dactylifera)))	Kingia_australis);
(((Phoenix_dactylifera	((Serenoa_repens	Roystonea_regia)	(((Pseudophoenix_vinifera	Attalea_speciosa)	(Bactris_major	(Elaeis_oleifera	Elaeis_guineensis)))	((((Podococcus_barteri	(Sabal_domingensis	(((Oenocarpus_bataua	(Prestoea_acuminata	Oenocarpus_minor))	(Chamaedorea_seifrizii	(Manicaria_saccifera	Geonoma_undata)))	((((Heterospathe_cagayanensis	Hydriastele_microspadix)	Kentiopsis_piersoniorum)	(Dictyosperma_album	(Burretiokentia_grandiflora	Dypsis_decaryi)))	Leopoldinia_pulchra))))	(Orania_palindan	Sclerosperma_profizianum))	Pelagodoxa_henryana)	(Nypa_fruticans	((Reinhardtia_paiewonskiana	Reinhardtia_latisecta)	Reinhardtia_simplex))))))	Iriartea_deltoidea)	Kingia_australis);
(((Serenoa_repens	Roystonea_regia)	((((Pseudophoenix_vinifera	(Bactris_major	(Elaeis_oleifera	(Attalea_speciosa	Elaeis_guineensis))))	(Podococcus_barteri	((((Orania_palindan	(Leopoldinia_pulchra	Pelagodoxa_henryana))	(((((Prestoea_acuminata	(Oenocarpus_minor	Oenocarpus_bataua))	(Manicaria_saccifera	Geonoma_undata))	(((Heterospathe_cagayanensis	Hydriastele_microspadix)	Kentiopsis_piersoniorum)	(Dictyosperma_album	Dypsis_decaryi)))	Burretiokentia_grandiflora)	Iriartea_deltoidea))	(Chamaedorea_seifrizii	(Nypa_fruticans	((Reinhardtia_paiewonskiana	Reinhardtia_latisecta)	Reinhardtia_simplex))))	Sclerosperma_profizianum)))	Sabal_domingensis)	Phoenix_dactylifera))	Kingia_australis);
((((Iriartea_deltoidea	((Attalea_speciosa	Bactris_major)	(Elaeis_oleifera	Elaeis_guineensis)))	(((((Podococcus_barteri	Burretiokentia_grandiflora)	(Pseudophoenix_vinifera	Leopoldinia_pulchra))	((Pelagodoxa_henryana	((Oenocarpus_bataua	(Prestoea_acuminata	Oenocarpus_minor))	(Manicaria_saccifera	Geonoma_undata)))	(((Heterospathe_cagayanensis	Hydriastele_microspadix)	Kentiopsis_piersoniorum)	(Dictyosperma_album	Dypsis_decaryi))))	(Sclerosperma_profizianum	Orania_palindan))	((Reinhardtia_paiewonskiana	Reinhardtia_latisecta)	Reinhardtia_simplex)))	(Chamaedorea_seifrizii	((Nypa_fruticans	Sabal_domingensis)	(Phoenix_dactylifera	(Serenoa_repens	Roystonea_regia)))))	Kingia_australis);
(((Manicaria_saccifera	Geonoma_undata)	(((((Sclerosperma_profizianum	Orania_palindan)	(Podococcus_barteri	(((Reinhardtia_paiewonskiana	Reinhardtia_latisecta)	Reinhardtia_simplex)	((Roystonea_regia	Chamaedorea_seifrizii)	(((Bactris_major	((Attalea_speciosa	Elaeis_oleifera)	Elaeis_guineensis))	Iriartea_deltoidea)	(Sabal_domingensis	(Phoenix_dactylifera	Serenoa_repens)))))))	((Nypa_fruticans	Pelagodoxa_henryana)	(Pseudophoenix_vinifera	(((Heterospathe_cagayanensis	Hydriastele_microspadix)	Kentiopsis_piersoniorum)	(Dictyosperma_album	(Burretiokentia_grandiflora	Dypsis_decaryi))))))	Leopoldinia_pulchra)	(Prestoea_acuminata	(Oenocarpus_minor	Oenocarpus_bataua))))	Kingia_australis);
((Chamaedorea_seifrizii	((Sabal_domingensis	(Nypa_fruticans	(Phoenix_dactylifera	Serenoa_repens)))	(Roystonea_regia	((Pseudophoenix_vinifera	Iriartea_deltoidea)	(((Reinhardtia_paiewonskiana	Reinhardtia_latisecta)	Reinhardtia_simplex)	((Burretiokentia_grandiflora	((Leopoldinia_pulchra	((Podococcus_barteri	Pelagodoxa_henryana)	(Sclerosperma_profizianum	Orania_palindan)))	((((Heterospathe_cagayanensis	Hydriastele_microspadix)	Kentiopsis_piersoniorum)	(Dictyosperma_album	Dypsis_decaryi))	((Prestoea_acuminata	(Oenocarpus_minor	Oenocarpus_bataua))	(Manicaria_saccifera	Geonoma_undata)))))	((Attalea_speciosa	Bactris_major)	(Elaeis_oleifera	Elaeis_guineensis))))))))	Kingia_australis);
((Serenoa_repens	(((Roystonea_regia	Nypa_fruticans)	((Podococcus_barteri	(((Sabal_domingensis	Iriartea_deltoidea)	(Sclerosperma_profizianum	(Chamaedorea_seifrizii	((Reinhardtia_paiewonskiana	Reinhardtia_latisecta)	Reinhardtia_simplex))))	(Orania_palindan	((((Dypsis_decaryi	((Hydriastele_microspadix	Kentiopsis_piersoniorum)	(Heterospathe_cagayanensis	Dictyosperma_album)))	((Burretiokentia_grandiflora	Manicaria_saccifera)	(Geonoma_undata	(Prestoea_acuminata	(Oenocarpus_minor	Oenocarpus_bataua)))))	Leopoldinia_pulchra)	Pelagodoxa_henryana))))	(Pseudophoenix_vinifera	(Bactris_major	(Elaeis_oleifera	(Attalea_speciosa	Elaeis_guineensis))))))	Phoenix_dactylifera))	Kingia_australis);
((Iriartea_deltoidea	((Attalea_speciosa	Pseudophoenix_vinifera)	((((Bactris_major	(Elaeis_oleifera	Elaeis_guineensis))	(Sabal_domingensis	(Phoenix_dactylifera	(Roystonea_regia	Serenoa_repens))))	((((((Dypsis_decaryi	(Hydriastele_microspadix	(Kentiopsis_piersoniorum	(Heterospathe_cagayanensis	Dictyosperma_album))))	(Pelagodoxa_henryana	Leopoldinia_pulchra))	((Manicaria_saccifera	Geonoma_undata)	(Prestoea_acuminata	(Oenocarpus_minor	Oenocarpus_bataua))))	(Podococcus_barteri	(Sclerosperma_profizianum	Orania_palindan)))	(((Reinhardtia_paiewonskiana	Reinhardtia_latisecta)	Reinhardtia_simplex)	Chamaedorea_seifrizii))	Burretiokentia_grandiflora))	Nypa_fruticans)))	Kingia_australis);
((Heterospathe_cagayanensis	(((Pseudophoenix_vinifera	((Burretiokentia_grandiflora	Dypsis_decaryi)	((((Manicaria_saccifera	Geonoma_undata)	(Oenocarpus_bataua	(Prestoea_acuminata	Oenocarpus_minor)))	(((((Podococcus_barteri	(Sclerosperma_profizianum	Orania_palindan))	(Iriartea_deltoidea	(Bactris_major	Chamaedorea_seifrizii)))	((Attalea_speciosa	Elaeis_guineensis)	Elaeis_oleifera))	((Sabal_domingensis	((Roystonea_regia	Serenoa_repens)	(Nypa_fruticans	Phoenix_dactylifera)))	((Reinhardtia_paiewonskiana	Reinhardtia_latisecta)	Reinhardtia_simplex)))	(Pelagodoxa_henryana	Leopoldinia_pulchra)))	Dictyosperma_album)))	Hydriastele_microspadix)	Kentiopsis_piersoniorum))	Kingia_australis);
((Prestoea_acuminata	((Oenocarpus_minor	Oenocarpus_bataua)	((((Manicaria_saccifera	Geonoma_undata)	((Heterospathe_cagayanensis	(Kentiopsis_piersoniorum	(Hydriastele_microspadix	Pseudophoenix_vinifera)))	(Dypsis_decaryi	(Dictyosperma_album	Burretiokentia_grandiflora))))	((Pelagodoxa_henryana	Leopoldinia_pulchra)	(((Chamaedorea_seifrizii	((Reinhardtia_paiewonskiana	Reinhardtia_latisecta)	Reinhardtia_simplex))	(Sclerosperma_profizianum	(Podococcus_barteri	((Bactris_major	((Attalea_speciosa	Elaeis_guineensis)	Elaeis_oleifera))	(Sabal_domingensis	(Nypa_fruticans	(Phoenix_dactylifera	(Roystonea_regia	Serenoa_repens))))))))	Orania_palindan)))	Iriartea_deltoidea)))	Kingia_australis);
((((((Pseudophoenix_vinifera	Iriartea_deltoidea)	Bactris_major)	(Elaeis_guineensis	(Attalea_speciosa	Elaeis_oleifera)))	((((Serenoa_repens	Roystonea_regia)	Phoenix_dactylifera)	Nypa_fruticans)	Sabal_domingensis))	((Chamaedorea_seifrizii	(Reinhardtia_simplex	(Reinhardtia_paiewonskiana	Reinhardtia_latisecta)))	((((Leopoldinia_pulchra	Pelagodoxa_henryana)	((Podococcus_barteri	Orania_palindan)	Sclerosperma_profizianum))	(((Geonoma_undata	Manicaria_saccifera)	(Prestoea_acuminata	(Oenocarpus_bataua	Oenocarpus_minor)))	Burretiokentia_grandiflora))	(Dictyosperma_album	((Kentiopsis_piersoniorum	(Heterospathe_cagayanensis	Hydriastele_microspadix))	Dypsis_decaryi)))))	Kingia_australis);
(((Elaeis_guineensis	Elaeis_oleifera)	(((((Iriartea_deltoidea	Pseudophoenix_vinifera)	(Roystonea_regia	Nypa_fruticans))	(Sabal_domingensis	(Serenoa_repens	Phoenix_dactylifera)))	((((((Kentiopsis_piersoniorum	(Hydriastele_microspadix	((Attalea_speciosa	Heterospathe_cagayanensis)	Dictyosperma_album)))	Dypsis_decaryi)	(Chamaedorea_seifrizii	Pelagodoxa_henryana))	((Leopoldinia_pulchra	Burretiokentia_grandiflora)	(Manicaria_saccifera	(Prestoea_acuminata	(Geonoma_undata	(Oenocarpus_bataua	Oenocarpus_minor))))))	(((Reinhardtia_simplex	(Reinhardtia_paiewonskiana	Reinhardtia_latisecta))	Sclerosperma_profizianum)	Orania_palindan))	Podococcus_barteri))	Bactris_major))	Kingia_australis);
((Pseudophoenix_vinifera	(((((Sabal_domingensis	Phoenix_dactylifera)	(Nypa_fruticans	(Serenoa_repens	Roystonea_regia)))	(((Reinhardtia_simplex	(Reinhardtia_paiewonskiana	Reinhardtia_latisecta))	(Iriartea_deltoidea	(Bactris_major	(Elaeis_guineensis	Elaeis_oleifera))))	((Podococcus_barteri	(Sclerosperma_profizianum	Orania_palindan))	(((Pelagodoxa_henryana	Leopoldinia_pulchra)	(((Dictyosperma_album	Kentiopsis_piersoniorum)	(Hydriastele_microspadix	Heterospathe_cagayanensis))	(Burretiokentia_grandiflora	Dypsis_decaryi)))	((Geonoma_undata	Manicaria_saccifera)	(Prestoea_acuminata	(Oenocarpus_bataua	Oenocarpus_minor)))))))	Chamaedorea_seifrizii)	Attalea_speciosa))	Kingia_australis);
((Heterospathe_cagayanensis	((Hydriastele_microspadix	((Dictyosperma_album	((Burretiokentia_grandiflora	Dypsis_decaryi)	(((((Reinhardtia_simplex	Reinhardtia_latisecta)	Reinhardtia_paiewonskiana)	((Attalea_speciosa	(Elaeis_guineensis	Elaeis_oleifera))	((Iriartea_deltoidea	(Chamaedorea_seifrizii	Bactris_major))	(Sabal_domingensis	(Nypa_fruticans	(Phoenix_dactylifera	(Serenoa_repens	Roystonea_regia)))))))	(Podococcus_barteri	Sclerosperma_profizianum))	(((Orania_palindan	Pelagodoxa_henryana)	Leopoldinia_pulchra)	((Geonoma_undata	Manicaria_saccifera)	(Prestoea_acuminata	(Oenocarpus_bataua	Oenocarpus_minor)))))))	Pseudophoenix_vinifera))	Kentiopsis_piersoniorum))	Kingia_australis);
(((Geonoma_undata	Manicaria_saccifera)	((((Dypsis_decaryi	Burretiokentia_grandiflora)	(((Heterospathe_cagayanensis	Dictyosperma_album)	(Kentiopsis_piersoniorum	Hydriastele_microspadix))	Pseudophoenix_vinifera))	(((Reinhardtia_simplex	(Reinhardtia_latisecta	Reinhardtia_paiewonskiana))	((Elaeis_guineensis	Elaeis_oleifera)	((Iriartea_deltoidea	(Chamaedorea_seifrizii	(Attalea_speciosa	Bactris_major)))	(Sabal_domingensis	((Serenoa_repens	Roystonea_regia)	(Nypa_fruticans	Phoenix_dactylifera))))))	(Podococcus_barteri	(Pelagodoxa_henryana	(Orania_palindan	Sclerosperma_profizianum)))))	(Prestoea_acuminata	(Leopoldinia_pulchra	(Oenocarpus_minor	Oenocarpus_bataua)))))	Kingia_australis);
((Nypa_fruticans	(((((Elaeis_guineensis	Elaeis_oleifera)	Bactris_major)	((((Podococcus_barteri	(((Dictyosperma_album	(Pseudophoenix_vinifera	(Dypsis_decaryi	Burretiokentia_grandiflora)))	(Kentiopsis_piersoniorum	(Heterospathe_cagayanensis	Hydriastele_microspadix)))	((Pelagodoxa_henryana	Leopoldinia_pulchra)	((Geonoma_undata	(Attalea_speciosa	Manicaria_saccifera))	((Prestoea_acuminata	Oenocarpus_minor)	Oenocarpus_bataua)))))	((Reinhardtia_simplex	(Reinhardtia_latisecta	Reinhardtia_paiewonskiana))	(Orania_palindan	Chamaedorea_seifrizii)))	Sclerosperma_profizianum)	Iriartea_deltoidea))	Sabal_domingensis)	((Serenoa_repens	Roystonea_regia)	Phoenix_dactylifera)))	Kingia_australis);
((Pseudophoenix_vinifera	(Iriartea_deltoidea	((((((Dictyosperma_album	Dypsis_decaryi)	(Kentiopsis_piersoniorum	(Heterospathe_cagayanensis	Hydriastele_microspadix)))	(Pelagodoxa_henryana	Leopoldinia_pulchra))	((Geonoma_undata	(Attalea_speciosa	Manicaria_saccifera))	(Prestoea_acuminata	(Oenocarpus_minor	Oenocarpus_bataua))))	Burretiokentia_grandiflora)	(((Reinhardtia_simplex	(Reinhardtia_latisecta	Reinhardtia_paiewonskiana))	(Orania_palindan	Chamaedorea_seifrizii))	(Sclerosperma_profizianum	((Podococcus_barteri	(Sabal_domingensis	((Serenoa_repens	Roystonea_regia)	(Phoenix_dactylifera	Nypa_fruticans))))	((Elaeis_guineensis	Elaeis_oleifera)	Bactris_major)))))))	Kingia_australis);
((((Roystonea_regia	Serenoa_repens)	Phoenix_dactylifera)	(Sabal_domingensis	(Nypa_fruticans	((Iriartea_deltoidea	((Attalea_speciosa	(Elaeis_guineensis	Elaeis_oleifera))	Bactris_major))	(((Pelagodoxa_henryana	(((Geonoma_undata	Manicaria_saccifera)	(Prestoea_acuminata	(Oenocarpus_minor	Oenocarpus_bataua)))	(Leopoldinia_pulchra	((Kentiopsis_piersoniorum	(Hydriastele_microspadix	(Heterospathe_cagayanensis	Dictyosperma_album)))	(Pseudophoenix_vinifera	(Burretiokentia_grandiflora	Dypsis_decaryi))))))	((Sclerosperma_profizianum	(Orania_palindan	Chamaedorea_seifrizii))	Podococcus_barteri))	(Reinhardtia_simplex	(Reinhardtia_latisecta	Reinhardtia_paiewonskiana)))))))	Kingia_australis);
((Iriartea_deltoidea	((((((Orania_palindan	(((((Hydriastele_microspadix	(Heterospathe_cagayanensis	Dictyosperma_album))	Kentiopsis_piersoniorum)	Dypsis_decaryi)	(((Geonoma_undata	Manicaria_saccifera)	(Prestoea_acuminata	(Oenocarpus_minor	Oenocarpus_bataua)))	Pelagodoxa_henryana))	(Leopoldinia_pulchra	Burretiokentia_grandiflora)))	(Reinhardtia_simplex	(Reinhardtia_latisecta	Reinhardtia_paiewonskiana)))	Sclerosperma_profizianum)	Podococcus_barteri)	(Pseudophoenix_vinifera	(((Attalea_speciosa	Elaeis_oleifera)	Elaeis_guineensis)	Bactris_major)))	(Chamaedorea_seifrizii	(((Roystonea_regia	Serenoa_repens)	Sabal_domingensis)	(Phoenix_dactylifera	Nypa_fruticans)))))	Kingia_australis);
((Serenoa_repens	(Phoenix_dactylifera	((Sabal_domingensis	(((Elaeis_guineensis	Attalea_speciosa)	Elaeis_oleifera)	((Iriartea_deltoidea	Bactris_major)	((((((Hydriastele_microspadix	Kentiopsis_piersoniorum)	(Heterospathe_cagayanensis	(Dictyosperma_album	(Pseudophoenix_vinifera	(Burretiokentia_grandiflora	Dypsis_decaryi)))))	(((Geonoma_undata	Manicaria_saccifera)	(Prestoea_acuminata	(Oenocarpus_minor	Oenocarpus_bataua)))	(Leopoldinia_pulchra	Pelagodoxa_henryana)))	(Orania_palindan	(Reinhardtia_simplex	(Reinhardtia_latisecta	Reinhardtia_paiewonskiana))))	Sclerosperma_profizianum)	Podococcus_barteri))))	(Nypa_fruticans	(Roystonea_regia	Chamaedorea_seifrizii)))))	Kingia_australis);
((Hydriastele_microspadix	(((Heterospathe_cagayanensis	((((Prestoea_acuminata	(Oenocarpus_bataua	Oenocarpus_minor))	(Manicaria_saccifera	Geonoma_undata))	(((Sclerosperma_profizianum	Podococcus_barteri)	((((Sabal_domingensis	((Roystonea_regia	Nypa_fruticans)	(Serenoa_repens	Phoenix_dactylifera)))	((Bactris_major	Iriartea_deltoidea)	(Elaeis_oleifera	(Attalea_speciosa	Elaeis_guineensis))))	((Reinhardtia_simplex	(Reinhardtia_latisecta	Reinhardtia_paiewonskiana))	Chamaedorea_seifrizii))	Orania_palindan))	(Leopoldinia_pulchra	Pelagodoxa_henryana)))	(Dictyosperma_album	(Burretiokentia_grandiflora	Dypsis_decaryi))))	Kentiopsis_piersoniorum)	Pseudophoenix_vinifera))	Kingia_australis);
((Heterospathe_cagayanensis	(((Burretiokentia_grandiflora	((Dypsis_decaryi	(((Prestoea_acuminata	(Oenocarpus_bataua	Oenocarpus_minor))	(Manicaria_saccifera	Geonoma_undata))	((Sclerosperma_profizianum	(((Iriartea_deltoidea	Chamaedorea_seifrizii)	(((Sabal_domingensis	(Nypa_fruticans	(Serenoa_repens	Phoenix_dactylifera)))	Roystonea_regia)	((Bactris_major	((Elaeis_guineensis	Attalea_speciosa)	Elaeis_oleifera))	(Reinhardtia_simplex	(Reinhardtia_latisecta	Reinhardtia_paiewonskiana)))))	Podococcus_barteri))	(Orania_palindan	(Leopoldinia_pulchra	Pelagodoxa_henryana)))))	Dictyosperma_album))	(Kentiopsis_piersoniorum	Hydriastele_microspadix))	Pseudophoenix_vinifera))	Kingia_australis);
(((Manicaria_saccifera	Geonoma_undata)	((((((Heterospathe_cagayanensis	Dictyosperma_album)	((Burretiokentia_grandiflora	Kentiopsis_piersoniorum)	(Pseudophoenix_vinifera	Hydriastele_microspadix)))	Dypsis_decaryi)	((((Bactris_major	((Elaeis_guineensis	Attalea_speciosa)	Elaeis_oleifera))	((Roystonea_regia	(Iriartea_deltoidea	Chamaedorea_seifrizii))	(Reinhardtia_simplex	(Reinhardtia_latisecta	Reinhardtia_paiewonskiana))))	(Sclerosperma_profizianum	(Podococcus_barteri	Orania_palindan)))	(Sabal_domingensis	(Nypa_fruticans	(Serenoa_repens	Phoenix_dactylifera)))))	(Leopoldinia_pulchra	Pelagodoxa_henryana))	(Prestoea_acuminata	(Oenocarpus_bataua	Oenocarpus_minor))))	Kingia_australis);
((Oenocarpus_minor	((((Manicaria_saccifera	Geonoma_undata)	((((Pelagodoxa_henryana	(((Heterospathe_cagayanensis	Dictyosperma_album)	(Kentiopsis_piersoniorum	Hydriastele_microspadix))	Dypsis_decaryi))	((Podococcus_barteri	(Sclerosperma_profizianum	Orania_palindan))	(((Iriartea_deltoidea	Chamaedorea_seifrizii)	((Bactris_major	((Elaeis_guineensis	Attalea_speciosa)	Elaeis_oleifera))	(Roystonea_regia	(Sabal_domingensis	(Nypa_fruticans	(Serenoa_repens	Phoenix_dactylifera))))))	(Reinhardtia_simplex	(Reinhardtia_latisecta	Reinhardtia_paiewonskiana)))))	(Pseudophoenix_vinifera	Leopoldinia_pulchra))	Burretiokentia_grandiflora))	Prestoea_acuminata)	Oenocarpus_bataua))	Kingia_australis);
(((Chamaedorea_seifrizii	(Sabal_domingensis	((Roystonea_regia	Nypa_fruticans)	(Serenoa_repens	Phoenix_dactylifera))))	((((Reinhardtia_simplex	(Reinhardtia_latisecta	Reinhardtia_paiewonskiana))	((((((((Heterospathe_cagayanensis	Dictyosperma_album)	Kentiopsis_piersoniorum)	(Burretiokentia_grandiflora	Dypsis_decaryi))	(Pseudophoenix_vinifera	Hydriastele_microspadix))	((Prestoea_acuminata	(Oenocarpus_bataua	Oenocarpus_minor))	(Manicaria_saccifera	Geonoma_undata)))	Leopoldinia_pulchra)	Pelagodoxa_henryana)	Orania_palindan))	Sclerosperma_profizianum)	(Podococcus_barteri	(Iriartea_deltoidea	((Attalea_speciosa	Bactris_major)	(Elaeis_guineensis	Elaeis_oleifera))))))	Kingia_australis);
((Serenoa_repens	(Phoenix_dactylifera	(((Podococcus_barteri	(((Dictyosperma_album	((Pseudophoenix_vinifera	Kentiopsis_piersoniorum)	Hydriastele_microspadix))	(Heterospathe_cagayanensis	(Burretiokentia_grandiflora	Dypsis_decaryi)))	(((Prestoea_acuminata	(Oenocarpus_bataua	Oenocarpus_minor))	(Manicaria_saccifera	Geonoma_undata))	(Leopoldinia_pulchra	Pelagodoxa_henryana))))	((Attalea_speciosa	Orania_palindan)	((Sclerosperma_profizianum	(Bactris_major	(Elaeis_guineensis	Elaeis_oleifera)))	(((Iriartea_deltoidea	(Nypa_fruticans	Roystonea_regia))	Chamaedorea_seifrizii)	(Reinhardtia_simplex	(Reinhardtia_latisecta	Reinhardtia_paiewonskiana))))))	Sabal_domingensis)))	Kingia_australis);
(((Serenoa_repens	Phoenix_dactylifera)	(((Bactris_major	(((Sclerosperma_profizianum	Orania_palindan)	(((((Burretiokentia_grandiflora	Dypsis_decaryi)	(Kentiopsis_piersoniorum	((Heterospathe_cagayanensis	Dictyosperma_album)	Hydriastele_microspadix)))	Pseudophoenix_vinifera)	(Sabal_domingensis	Leopoldinia_pulchra))	((Prestoea_acuminata	(Oenocarpus_bataua	Oenocarpus_minor))	(Manicaria_saccifera	Geonoma_undata))))	(Pelagodoxa_henryana	Podococcus_barteri)))	(Iriartea_deltoidea	((Attalea_speciosa	Elaeis_guineensis)	Elaeis_oleifera)))	((Chamaedorea_seifrizii	Roystonea_regia)	(Nypa_fruticans	(Reinhardtia_simplex	(Reinhardtia_latisecta	Reinhardtia_paiewonskiana))))))	Kingia_australis);
(((Serenoa_repens	Phoenix_dactylifera)	((Sabal_domingensis	(((Pelagodoxa_henryana	(((Sclerosperma_profizianum	Podococcus_barteri)	Orania_palindan)	Leopoldinia_pulchra))	(((Prestoea_acuminata	(Oenocarpus_bataua	Oenocarpus_minor))	(Manicaria_saccifera	Geonoma_undata))	((Dypsis_decaryi	(Burretiokentia_grandiflora	Dictyosperma_album))	((Kentiopsis_piersoniorum	(Heterospathe_cagayanensis	Hydriastele_microspadix))	Pseudophoenix_vinifera))))	((Bactris_major	Iriartea_deltoidea)	((Attalea_speciosa	Elaeis_guineensis)	Elaeis_oleifera))))	(Roystonea_regia	(Chamaedorea_seifrizii	((Reinhardtia_simplex	(Reinhardtia_latisecta	Reinhardtia_paiewonskiana))	Nypa_fruticans)))))	Kingia_australis);
(((Roystonea_regia	Serenoa_repens)	(Phoenix_dactylifera	(Sabal_domingensis	((((((Orania_palindan	(Podococcus_barteri	Sclerosperma_profizianum))	(((Pseudophoenix_vinifera	((Burretiokentia_grandiflora	Dypsis_decaryi)	(((Kentiopsis_piersoniorum	Hydriastele_microspadix)	Heterospathe_cagayanensis)	Dictyosperma_album)))	Leopoldinia_pulchra)	(Pelagodoxa_henryana	(Manicaria_saccifera	(Geonoma_undata	(Prestoea_acuminata	(Oenocarpus_bataua	Oenocarpus_minor)))))))	(Reinhardtia_simplex	(Reinhardtia_latisecta	Reinhardtia_paiewonskiana)))	((Chamaedorea_seifrizii	Bactris_major)	Iriartea_deltoidea))	((Elaeis_guineensis	Attalea_speciosa)	Elaeis_oleifera))	Nypa_fruticans))))	Kingia_australis);
((Nypa_fruticans	((((Roystonea_regia	Serenoa_repens)	Phoenix_dactylifera)	Sabal_domingensis)	(((((Attalea_speciosa	Bactris_major)	Iriartea_deltoidea)	(Elaeis_guineensis	Elaeis_oleifera))	(((Orania_palindan	Sclerosperma_profizianum)	(Podococcus_barteri	(((Pseudophoenix_vinifera	((Burretiokentia_grandiflora	Dypsis_decaryi)	((Kentiopsis_piersoniorum	Hydriastele_microspadix)	(Heterospathe_cagayanensis	Dictyosperma_album))))	(Leopoldinia_pulchra	Pelagodoxa_henryana))	(Manicaria_saccifera	(Geonoma_undata	(Prestoea_acuminata	(Oenocarpus_bataua	Oenocarpus_minor)))))))	(Reinhardtia_simplex	(Reinhardtia_latisecta	Reinhardtia_paiewonskiana))))	Chamaedorea_seifrizii)))	Kingia_australis);
(((Elaeis_oleifera	(Attalea_speciosa	Elaeis_guineensis))	((((Nypa_fruticans	(Serenoa_repens	Phoenix_dactylifera))	Sabal_domingensis)	(((Roystonea_regia	(Chamaedorea_seifrizii	((Reinhardtia_latisecta	Reinhardtia_paiewonskiana)	Reinhardtia_simplex)))	((Podococcus_barteri	(((Pelagodoxa_henryana	((Oenocarpus_minor	Oenocarpus_bataua)	Prestoea_acuminata))	(Manicaria_saccifera	Geonoma_undata))	(Leopoldinia_pulchra	(((Heterospathe_cagayanensis	Dictyosperma_album)	(Burretiokentia_grandiflora	(Pseudophoenix_vinifera	Dypsis_decaryi)))	(Kentiopsis_piersoniorum	Hydriastele_microspadix)))))	(Sclerosperma_profizianum	Orania_palindan)))	Bactris_major))	Iriartea_deltoidea))	Kingia_australis);
((((((Nypa_fruticans	((Roystonea_regia	Serenoa_repens)	Phoenix_dactylifera))	Sabal_domingensis)	((((Reinhardtia_latisecta	Reinhardtia_paiewonskiana)	Reinhardtia_simplex)	(Bactris_major	(Elaeis_oleifera	(Attalea_speciosa	Elaeis_guineensis))))	(Podococcus_barteri	((((Burretiokentia_grandiflora	((Dictyosperma_album	Dypsis_decaryi)	(Heterospathe_cagayanensis	(Kentiopsis_piersoniorum	Hydriastele_microspadix))))	(((Oenocarpus_minor	Oenocarpus_bataua)	Prestoea_acuminata)	(Manicaria_saccifera	Geonoma_undata)))	(Leopoldinia_pulchra	Pelagodoxa_henryana))	(Sclerosperma_profizianum	Orania_palindan)))))	Chamaedorea_seifrizii)	(Pseudophoenix_vinifera	Iriartea_deltoidea))	Kingia_australis);
((((Nypa_fruticans	((Roystonea_regia	Serenoa_repens)	Phoenix_dactylifera))	Sabal_domingensis)	((((Reinhardtia_latisecta	Reinhardtia_paiewonskiana)	Reinhardtia_simplex)	(Iriartea_deltoidea	(Bactris_major	(Elaeis_guineensis	(Elaeis_oleifera	Attalea_speciosa)))))	(Podococcus_barteri	((((Oenocarpus_minor	Oenocarpus_bataua)	Prestoea_acuminata)	(Chamaedorea_seifrizii	(Manicaria_saccifera	Geonoma_undata)))	(((Hydriastele_microspadix	(((Heterospathe_cagayanensis	Dictyosperma_album)	Pseudophoenix_vinifera)	(Burretiokentia_grandiflora	Dypsis_decaryi)))	Kentiopsis_piersoniorum)	(((Sclerosperma_profizianum	Orania_palindan)	Leopoldinia_pulchra)	Pelagodoxa_henryana))))))	Kingia_australis);
(((Heterospathe_cagayanensis	Hydriastele_microspadix)	((Dictyosperma_album	(Dypsis_decaryi	((Leopoldinia_pulchra	Pelagodoxa_henryana)	(((((Oenocarpus_minor	Oenocarpus_bataua)	Prestoea_acuminata)	(Manicaria_saccifera	Geonoma_undata))	Burretiokentia_grandiflora)	(((Nypa_fruticans	((Reinhardtia_latisecta	Reinhardtia_paiewonskiana)	Reinhardtia_simplex))	(Sclerosperma_profizianum	((((Bactris_major	Iriartea_deltoidea)	(Elaeis_guineensis	Elaeis_oleifera))	((((Attalea_speciosa	Roystonea_regia)	Serenoa_repens)	Phoenix_dactylifera)	Sabal_domingensis))	Podococcus_barteri)))	(Pseudophoenix_vinifera	(Chamaedorea_seifrizii	Orania_palindan)))))))	Kentiopsis_piersoniorum))	Kingia_australis);
(((Manicaria_saccifera	Geonoma_undata)	(((((Orania_palindan	((((Roystonea_regia	Serenoa_repens)	(Nypa_fruticans	Phoenix_dactylifera))	(Iriartea_deltoidea	(((Elaeis_guineensis	Elaeis_oleifera)	Attalea_speciosa)	Bactris_major)))	((((Reinhardtia_latisecta	Reinhardtia_paiewonskiana)	Reinhardtia_simplex)	Chamaedorea_seifrizii)	Sabal_domingensis)))	Sclerosperma_profizianum)	Podococcus_barteri)	(((((Pseudophoenix_vinifera	(Kentiopsis_piersoniorum	(Heterospathe_cagayanensis	Hydriastele_microspadix)))	Dictyosperma_album)	(Burretiokentia_grandiflora	Dypsis_decaryi))	Pelagodoxa_henryana)	Leopoldinia_pulchra))	((Oenocarpus_minor	Oenocarpus_bataua)	Prestoea_acuminata)))	Kingia_australis);
(((Sabal_domingensis	(Nypa_fruticans	(Phoenix_dactylifera	(Roystonea_regia	Serenoa_repens))))	((((Bactris_major	Elaeis_oleifera)	Elaeis_guineensis)	((((Sclerosperma_profizianum	Orania_palindan)	(((Hydriastele_microspadix	Kentiopsis_piersoniorum)	((((Attalea_speciosa	Pseudophoenix_vinifera)	Heterospathe_cagayanensis)	Dictyosperma_album)	(Burretiokentia_grandiflora	Dypsis_decaryi)))	((Leopoldinia_pulchra	Pelagodoxa_henryana)	(((Oenocarpus_minor	Oenocarpus_bataua)	Prestoea_acuminata)	(Manicaria_saccifera	Geonoma_undata)))))	((Reinhardtia_latisecta	Reinhardtia_paiewonskiana)	Reinhardtia_simplex))	Podococcus_barteri))	(Iriartea_deltoidea	Chamaedorea_seifrizii)))	Kingia_australis);
((Nypa_fruticans	((Phoenix_dactylifera	Serenoa_repens)	((((((Attalea_speciosa	Pseudophoenix_vinifera)	(((Elaeis_oleifera	Elaeis_guineensis)	(Iriartea_deltoidea	Bactris_major))	((Reinhardtia_latisecta	Reinhardtia_paiewonskiana)	Reinhardtia_simplex)))	((((((Oenocarpus_minor	Oenocarpus_bataua)	Prestoea_acuminata)	(Manicaria_saccifera	Geonoma_undata))	((((Heterospathe_cagayanensis	Dictyosperma_album)	Kentiopsis_piersoniorum)	(Burretiokentia_grandiflora	Dypsis_decaryi))	Hydriastele_microspadix))	((Sclerosperma_profizianum	Orania_palindan)	(Leopoldinia_pulchra	Pelagodoxa_henryana)))	Podococcus_barteri))	Roystonea_regia)	Chamaedorea_seifrizii)	Sabal_domingensis)))	Kingia_australis);
(((Roystonea_regia	Serenoa_repens)	(((Podococcus_barteri	((Iriartea_deltoidea	Sabal_domingensis)	((Sclerosperma_profizianum	Orania_palindan)	((((((Oenocarpus_minor	Oenocarpus_bataua)	Prestoea_acuminata)	(Manicaria_saccifera	Geonoma_undata))	((Dypsis_decaryi	(Pseudophoenix_vinifera	Dictyosperma_album))	(Kentiopsis_piersoniorum	((Burretiokentia_grandiflora	Heterospathe_cagayanensis)	Hydriastele_microspadix))))	(Leopoldinia_pulchra	Pelagodoxa_henryana))	(Chamaedorea_seifrizii	(Nypa_fruticans	((Reinhardtia_latisecta	Reinhardtia_paiewonskiana)	Reinhardtia_simplex)))))))	(Bactris_major	((Elaeis_oleifera	Attalea_speciosa)	Elaeis_guineensis)))	Phoenix_dactylifera))	Kingia_australis);
((((Heterospathe_cagayanensis	Hydriastele_microspadix)	(((((Leopoldinia_pulchra	Pelagodoxa_henryana)	(((((Reinhardtia_latisecta	Reinhardtia_paiewonskiana)	Reinhardtia_simplex)	(Sabal_domingensis	Nypa_fruticans))	Chamaedorea_seifrizii)	(((((Iriartea_deltoidea	Bactris_major)	(Elaeis_oleifera	Elaeis_guineensis))	((Roystonea_regia	Serenoa_repens)	Phoenix_dactylifera))	Podococcus_barteri)	(Sclerosperma_profizianum	Orania_palindan))))	(((Prestoea_acuminata	Oenocarpus_minor)	Oenocarpus_bataua)	((Attalea_speciosa	Manicaria_saccifera)	Geonoma_undata)))	((Burretiokentia_grandiflora	Dypsis_decaryi)	Dictyosperma_album))	Kentiopsis_piersoniorum))	Pseudophoenix_vinifera)	Kingia_australis);
((Burretiokentia_grandiflora	(Hydriastele_microspadix	(((((((Leopoldinia_pulchra	((Prestoea_acuminata	Oenocarpus_minor)	Oenocarpus_bataua))	((Attalea_speciosa	Manicaria_saccifera)	Geonoma_undata))	Pelagodoxa_henryana)	(((Nypa_fruticans	((Reinhardtia_latisecta	Reinhardtia_paiewonskiana)	Reinhardtia_simplex))	Chamaedorea_seifrizii)	((Sabal_domingensis	(((Bactris_major	(Elaeis_oleifera	Elaeis_guineensis))	((Roystonea_regia	Serenoa_repens)	Phoenix_dactylifera))	Podococcus_barteri))	(Pseudophoenix_vinifera	(Sclerosperma_profizianum	Orania_palindan)))))	(Iriartea_deltoidea	Dypsis_decaryi))	(Heterospathe_cagayanensis	Dictyosperma_album))	Kentiopsis_piersoniorum)))	Kingia_australis);
((Oenocarpus_bataua	(Oenocarpus_minor	(((((Orania_palindan	(Chamaedorea_seifrizii	(Reinhardtia_simplex	(Reinhardtia_latisecta	Reinhardtia_paiewonskiana))))	(Sclerosperma_profizianum	(((Iriartea_deltoidea	((Elaeis_guineensis	(Attalea_speciosa	Elaeis_oleifera))	Bactris_major))	(Sabal_domingensis	(Nypa_fruticans	((Serenoa_repens	Roystonea_regia)	Phoenix_dactylifera))))	Podococcus_barteri)))	((Leopoldinia_pulchra	Pelagodoxa_henryana)	(Pseudophoenix_vinifera	(((Kentiopsis_piersoniorum	(Hydriastele_microspadix	Heterospathe_cagayanensis))	Dictyosperma_album)	(Burretiokentia_grandiflora	Dypsis_decaryi)))))	(Geonoma_undata	Manicaria_saccifera))	Prestoea_acuminata)))	Kingia_australis);
((Iriartea_deltoidea	(Nypa_fruticans	(Pseudophoenix_vinifera	(((Chamaedorea_seifrizii	(Reinhardtia_simplex	(Reinhardtia_latisecta	Reinhardtia_paiewonskiana)))	((((((Kentiopsis_piersoniorum	(Hydriastele_microspadix	Heterospathe_cagayanensis))	Dictyosperma_album)	Dypsis_decaryi)	(Pelagodoxa_henryana	(Manicaria_saccifera	(Prestoea_acuminata	(Oenocarpus_bataua	Oenocarpus_minor)))))	((Burretiokentia_grandiflora	Leopoldinia_pulchra)	(Podococcus_barteri	Geonoma_undata)))	(Sclerosperma_profizianum	Orania_palindan)))	(((Elaeis_guineensis	(Attalea_speciosa	Elaeis_oleifera))	Bactris_major)	(Sabal_domingensis	((Serenoa_repens	Roystonea_regia)	Phoenix_dactylifera)))))))	Kingia_australis);
((((Serenoa_repens	Roystonea_regia)	(Nypa_fruticans	Phoenix_dactylifera))	((((Attalea_speciosa	(Elaeis_guineensis	Elaeis_oleifera))	Bactris_major)	(Sabal_domingensis	((((Pelagodoxa_henryana	Leopoldinia_pulchra)	(((((Kentiopsis_piersoniorum	Hydriastele_microspadix)	(Heterospathe_cagayanensis	Dictyosperma_album))	Dypsis_decaryi)	(Burretiokentia_grandiflora	Podococcus_barteri))	((Geonoma_undata	Manicaria_saccifera)	((Prestoea_acuminata	Oenocarpus_minor)	Oenocarpus_bataua))))	(Sclerosperma_profizianum	(Pseudophoenix_vinifera	Orania_palindan)))	(Reinhardtia_simplex	(Reinhardtia_latisecta	Reinhardtia_paiewonskiana)))))	(Iriartea_deltoidea	Chamaedorea_seifrizii)))	Kingia_australis);
((((Sabal_domingensis	(Nypa_fruticans	(Phoenix_dactylifera	(Serenoa_repens	Roystonea_regia))))	(((((Attalea_speciosa	Elaeis_oleifera)	Elaeis_guineensis)	Bactris_major)	((((((Geonoma_undata	Manicaria_saccifera)	(Prestoea_acuminata	(Oenocarpus_minor	Oenocarpus_bataua)))	(((Kentiopsis_piersoniorum	(Heterospathe_cagayanensis	Hydriastele_microspadix))	(Podococcus_barteri	Dictyosperma_album))	Dypsis_decaryi))	(((Sclerosperma_profizianum	Orania_palindan)	Pelagodoxa_henryana)	Leopoldinia_pulchra))	Burretiokentia_grandiflora)	(Reinhardtia_simplex	(Reinhardtia_latisecta	Reinhardtia_paiewonskiana))))	(Iriartea_deltoidea	Chamaedorea_seifrizii)))	Pseudophoenix_vinifera)	Kingia_australis);
(((Sabal_domingensis	(Nypa_fruticans	(Phoenix_dactylifera	(Serenoa_repens	Roystonea_regia))))	(((((Attalea_speciosa	Elaeis_oleifera)	Elaeis_guineensis)	Bactris_major)	(((Podococcus_barteri	(Sclerosperma_profizianum	Orania_palindan))	((Pelagodoxa_henryana	Leopoldinia_pulchra)	(((Geonoma_undata	Manicaria_saccifera)	(Oenocarpus_bataua	(Prestoea_acuminata	Oenocarpus_minor)))	(((Kentiopsis_piersoniorum	(Heterospathe_cagayanensis	Hydriastele_microspadix))	Dictyosperma_album)	(Pseudophoenix_vinifera	(Burretiokentia_grandiflora	Dypsis_decaryi))))))	(Reinhardtia_simplex	(Reinhardtia_latisecta	Reinhardtia_paiewonskiana))))	(Iriartea_deltoidea	Chamaedorea_seifrizii)))	Kingia_australis);
((Iriartea_deltoidea	(Chamaedorea_seifrizii	((Sabal_domingensis	(Nypa_fruticans	(Phoenix_dactylifera	(Serenoa_repens	Roystonea_regia))))	((((Attalea_speciosa	Elaeis_oleifera)	Elaeis_guineensis)	Bactris_major)	(((Podococcus_barteri	(Sclerosperma_profizianum	Orania_palindan))	(((((Geonoma_undata	Manicaria_saccifera)	(Oenocarpus_bataua	(Prestoea_acuminata	Oenocarpus_minor)))	Burretiokentia_grandiflora)	(Pseudophoenix_vinifera	Leopoldinia_pulchra))	(Pelagodoxa_henryana	((Dypsis_decaryi	(Kentiopsis_piersoniorum	(Heterospathe_cagayanensis	Hydriastele_microspadix)))	Dictyosperma_album))))	(Reinhardtia_simplex	(Reinhardtia_latisecta	Reinhardtia_paiewonskiana)))))))	Kingia_australis);
(((Serenoa_repens	Roystonea_regia)	(((((Attalea_speciosa	Elaeis_oleifera)	Elaeis_guineensis)	Bactris_major)	(((((Hydriastele_microspadix	((Pseudophoenix_vinifera	(Burretiokentia_grandiflora	Dypsis_decaryi))	(Kentiopsis_piersoniorum	(Heterospathe_cagayanensis	Dictyosperma_album))))	((Geonoma_undata	Manicaria_saccifera)	(Chamaedorea_seifrizii	(Prestoea_acuminata	(Oenocarpus_minor	Oenocarpus_bataua)))))	(Sabal_domingensis	(Leopoldinia_pulchra	(Nypa_fruticans	Pelagodoxa_henryana))))	((Iriartea_deltoidea	Orania_palindan)	(Sclerosperma_profizianum	(Reinhardtia_simplex	(Reinhardtia_latisecta	Reinhardtia_paiewonskiana)))))	Podococcus_barteri))	Phoenix_dactylifera))	Kingia_australis);
(((Serenoa_repens	Roystonea_regia)	(((((((Elaeis_oleifera	(Attalea_speciosa	Elaeis_guineensis))	(Iriartea_deltoidea	Bactris_major))	(((Orania_palindan	(((((((Burretiokentia_grandiflora	Pseudophoenix_vinifera)	Dypsis_decaryi)	(Heterospathe_cagayanensis	Dictyosperma_album))	(Hydriastele_microspadix	Kentiopsis_piersoniorum))	Podococcus_barteri)	(Leopoldinia_pulchra	Pelagodoxa_henryana))	((Geonoma_undata	Manicaria_saccifera)	(Prestoea_acuminata	(Oenocarpus_minor	Oenocarpus_bataua)))))	(Reinhardtia_simplex	(Reinhardtia_latisecta	Reinhardtia_paiewonskiana)))	Sclerosperma_profizianum))	Chamaedorea_seifrizii)	Sabal_domingensis)	Nypa_fruticans)	Phoenix_dactylifera))	Kingia_australis);
((Serenoa_repens	((((((Iriartea_deltoidea	((Elaeis_oleifera	(Attalea_speciosa	Elaeis_guineensis))	Bactris_major))	((((Podococcus_barteri	Orania_palindan)	Sclerosperma_profizianum)	((((Dictyosperma_album	((Burretiokentia_grandiflora	Dypsis_decaryi)	Pseudophoenix_vinifera))	(Kentiopsis_piersoniorum	(Heterospathe_cagayanensis	Hydriastele_microspadix)))	(Pelagodoxa_henryana	((Geonoma_undata	Manicaria_saccifera)	(Prestoea_acuminata	(Oenocarpus_minor	Oenocarpus_bataua)))))	Leopoldinia_pulchra))	(Reinhardtia_simplex	(Reinhardtia_latisecta	Reinhardtia_paiewonskiana))))	(Roystonea_regia	Chamaedorea_seifrizii))	Sabal_domingensis)	Nypa_fruticans)	Phoenix_dactylifera))	Kingia_australis);
((((Elaeis_oleifera	(Attalea_speciosa	Elaeis_guineensis))	Bactris_major)	((((((Pelagodoxa_henryana	Leopoldinia_pulchra)	(((Dictyosperma_album	((Burretiokentia_grandiflora	Dypsis_decaryi)	Pseudophoenix_vinifera))	(Kentiopsis_piersoniorum	(Heterospathe_cagayanensis	Hydriastele_microspadix)))	(((Podococcus_barteri	Geonoma_undata)	(Chamaedorea_seifrizii	Manicaria_saccifera))	(Prestoea_acuminata	(Oenocarpus_minor	Oenocarpus_bataua)))))	(Reinhardtia_simplex	(Reinhardtia_latisecta	Reinhardtia_paiewonskiana)))	(((Roystonea_regia	Serenoa_repens)	Sabal_domingensis)	(Nypa_fruticans	Phoenix_dactylifera)))	(Sclerosperma_profizianum	Orania_palindan))	Iriartea_deltoidea))	Kingia_australis);
((Serenoa_repens	((((Roystonea_regia	((((Elaeis_oleifera	(Elaeis_guineensis	Attalea_speciosa))	Bactris_major)	(Podococcus_barteri	((((((Leopoldinia_pulchra	(Geonoma_undata	Manicaria_saccifera))	(Prestoea_acuminata	(Oenocarpus_minor	Oenocarpus_bataua)))	(Pelagodoxa_henryana	((Dypsis_decaryi	Dictyosperma_album)	(Burretiokentia_grandiflora	(Kentiopsis_piersoniorum	(Heterospathe_cagayanensis	Hydriastele_microspadix))))))	((Reinhardtia_paiewonskiana	Reinhardtia_latisecta)	Reinhardtia_simplex))	(Pseudophoenix_vinifera	Orania_palindan))	Sclerosperma_profizianum)))	(Iriartea_deltoidea	Chamaedorea_seifrizii)))	Nypa_fruticans)	Sabal_domingensis)	Phoenix_dactylifera))	Kingia_australis);
((Serenoa_repens	(((Nypa_fruticans	Sabal_domingensis)	((Iriartea_deltoidea	((Elaeis_guineensis	(Attalea_speciosa	Elaeis_oleifera))	Bactris_major))	((((Pelagodoxa_henryana	Podococcus_barteri)	(Orania_palindan	Sclerosperma_profizianum))	((Leopoldinia_pulchra	(((Burretiokentia_grandiflora	(Pseudophoenix_vinifera	Dypsis_decaryi))	Dictyosperma_album)	(Kentiopsis_piersoniorum	(Heterospathe_cagayanensis	Hydriastele_microspadix))))	(Manicaria_saccifera	((Prestoea_acuminata	(Oenocarpus_minor	Oenocarpus_bataua))	Geonoma_undata))))	(((Reinhardtia_paiewonskiana	Reinhardtia_latisecta)	Reinhardtia_simplex)	(Roystonea_regia	Chamaedorea_seifrizii)))))	Phoenix_dactylifera))	Kingia_australis);
((Iriartea_deltoidea	((Prestoea_acuminata	(Oenocarpus_minor	Oenocarpus_bataua))	(((((Reinhardtia_paiewonskiana	Reinhardtia_latisecta)	Reinhardtia_simplex)	(((Orania_palindan	Sclerosperma_profizianum)	(Roystonea_regia	Chamaedorea_seifrizii))	((Bactris_major	Podococcus_barteri)	(Pelagodoxa_henryana	(((Attalea_speciosa	Elaeis_guineensis)	Elaeis_oleifera)	((Nypa_fruticans	(Phoenix_dactylifera	Serenoa_repens))	Sabal_domingensis))))))	(((((Burretiokentia_grandiflora	Pseudophoenix_vinifera)	Dictyosperma_album)	Dypsis_decaryi)	(Kentiopsis_piersoniorum	(Heterospathe_cagayanensis	Hydriastele_microspadix)))	Leopoldinia_pulchra))	(Geonoma_undata	Manicaria_saccifera))))	Kingia_australis);
((Pseudophoenix_vinifera	(Nypa_fruticans	(((Phoenix_dactylifera	Serenoa_repens)	((((((Elaeis_guineensis	Attalea_speciosa)	Elaeis_oleifera)	Bactris_major)	(((Podococcus_barteri	Orania_palindan)	Sclerosperma_profizianum)	Roystonea_regia))	((Sabal_domingensis	((Reinhardtia_paiewonskiana	Reinhardtia_latisecta)	Reinhardtia_simplex))	(((Burretiokentia_grandiflora	Leopoldinia_pulchra)	Pelagodoxa_henryana)	(((Prestoea_acuminata	(Oenocarpus_minor	Oenocarpus_bataua))	(Geonoma_undata	Manicaria_saccifera))	((Dictyosperma_album	Dypsis_decaryi)	(Heterospathe_cagayanensis	(Hydriastele_microspadix	Kentiopsis_piersoniorum)))))))	Chamaedorea_seifrizii))	Iriartea_deltoidea)))	Kingia_australis);
(((Heterospathe_cagayanensis	(Hydriastele_microspadix	Kentiopsis_piersoniorum))	(((((Iriartea_deltoidea	(Oenocarpus_bataua	(Prestoea_acuminata	Oenocarpus_minor)))	(Geonoma_undata	(Attalea_speciosa	Manicaria_saccifera)))	((Leopoldinia_pulchra	Pelagodoxa_henryana)	((Sabal_domingensis	((Nypa_fruticans	Phoenix_dactylifera)	Serenoa_repens))	((((Reinhardtia_paiewonskiana	Reinhardtia_latisecta)	Reinhardtia_simplex)	(Elaeis_oleifera	Elaeis_guineensis))	((((Bactris_major	Orania_palindan)	Sclerosperma_profizianum)	Podococcus_barteri)	(Roystonea_regia	Chamaedorea_seifrizii))))))	((Burretiokentia_grandiflora	Dypsis_decaryi)	Dictyosperma_album))	Pseudophoenix_vinifera))	Kingia_australis);
(((((Nypa_fruticans	((Reinhardtia_paiewonskiana	Reinhardtia_latisecta)	Reinhardtia_simplex))	Chamaedorea_seifrizii)	((((Pseudophoenix_vinifera	Iriartea_deltoidea)	(Bactris_major	(Attalea_speciosa	(Elaeis_oleifera	Elaeis_guineensis))))	((Sabal_domingensis	(Phoenix_dactylifera	Serenoa_repens))	Roystonea_regia))	((Orania_palindan	Sclerosperma_profizianum)	((((Prestoea_acuminata	(Oenocarpus_minor	Oenocarpus_bataua))	(Geonoma_undata	Manicaria_saccifera))	((((Dypsis_decaryi	Dictyosperma_album)	((Heterospathe_cagayanensis	Hydriastele_microspadix)	Kentiopsis_piersoniorum))	Pelagodoxa_henryana)	Leopoldinia_pulchra))	Podococcus_barteri))))	Burretiokentia_grandiflora)	Kingia_australis);
((Nypa_fruticans	(((Sabal_domingensis	(Phoenix_dactylifera	(Roystonea_regia	Serenoa_repens)))	((((Podococcus_barteri	(Sclerosperma_profizianum	(Bactris_major	((Attalea_speciosa	Elaeis_oleifera)	Elaeis_guineensis))))	(Orania_palindan	((Reinhardtia_paiewonskiana	Reinhardtia_latisecta)	Reinhardtia_simplex)))	((((Prestoea_acuminata	(Oenocarpus_minor	Oenocarpus_bataua))	(Geonoma_undata	Manicaria_saccifera))	((Dypsis_decaryi	Burretiokentia_grandiflora)	(Dictyosperma_album	((Heterospathe_cagayanensis	Hydriastele_microspadix)	Kentiopsis_piersoniorum))))	(Leopoldinia_pulchra	Pelagodoxa_henryana)))	Chamaedorea_seifrizii))	(Pseudophoenix_vinifera	Iriartea_deltoidea)))	Kingia_australis);
((Heterospathe_cagayanensis	(Pseudophoenix_vinifera	((((Dypsis_decaryi	Burretiokentia_grandiflora)	Dictyosperma_album)	(((((Orania_palindan	Sclerosperma_profizianum)	((Reinhardtia_paiewonskiana	Reinhardtia_latisecta)	Reinhardtia_simplex))	(Podococcus_barteri	((Bactris_major	(Elaeis_oleifera	Elaeis_guineensis))	((Nypa_fruticans	(Sabal_domingensis	(Phoenix_dactylifera	(Roystonea_regia	Serenoa_repens))))	(Chamaedorea_seifrizii	Iriartea_deltoidea)))))	(((Prestoea_acuminata	(Oenocarpus_minor	Oenocarpus_bataua))	(Geonoma_undata	(Attalea_speciosa	Manicaria_saccifera)))	Leopoldinia_pulchra))	Pelagodoxa_henryana))	(Hydriastele_microspadix	Kentiopsis_piersoniorum))))	Kingia_australis);
((((Nypa_fruticans	(Phoenix_dactylifera	(Roystonea_regia	Serenoa_repens)))	(Chamaedorea_seifrizii	Iriartea_deltoidea))	(((Sclerosperma_profizianum	((Orania_palindan	((((Dypsis_decaryi	(Dictyosperma_album	((Hydriastele_microspadix	Kentiopsis_piersoniorum)	Heterospathe_cagayanensis)))	((Oenocarpus_bataua	(Prestoea_acuminata	Oenocarpus_minor))	(Geonoma_undata	Manicaria_saccifera)))	(Burretiokentia_grandiflora	Leopoldinia_pulchra))	Pelagodoxa_henryana))	((Reinhardtia_paiewonskiana	Reinhardtia_latisecta)	Reinhardtia_simplex)))	Podococcus_barteri)	(Sabal_domingensis	(((Pseudophoenix_vinifera	Attalea_speciosa)	Bactris_major)	(Elaeis_oleifera	Elaeis_guineensis)))))	Kingia_australis);
((Hydriastele_microspadix	((((((((Pseudophoenix_vinifera	Attalea_speciosa)	Leopoldinia_pulchra)	((Prestoea_acuminata	(Oenocarpus_minor	Oenocarpus_bataua))	(Geonoma_undata	Manicaria_saccifera)))	(Burretiokentia_grandiflora	(((((Chamaedorea_seifrizii	Orania_palindan)	Pelagodoxa_henryana)	((Roystonea_regia	Serenoa_repens)	Sclerosperma_profizianum))	Podococcus_barteri)	((((Reinhardtia_paiewonskiana	Reinhardtia_latisecta)	Reinhardtia_simplex)	(((Elaeis_oleifera	Elaeis_guineensis)	Bactris_major)	Iriartea_deltoidea))	(Sabal_domingensis	(Nypa_fruticans	Phoenix_dactylifera))))))	Dypsis_decaryi)	Dictyosperma_album)	Kentiopsis_piersoniorum)	Heterospathe_cagayanensis))	Kingia_australis);
(((Kentiopsis_piersoniorum	((Hydriastele_microspadix	Heterospathe_cagayanensis)	(((((Pelagodoxa_henryana	((Reinhardtia_simplex	(Reinhardtia_paiewonskiana	Reinhardtia_latisecta))	(((Orania_palindan	Sclerosperma_profizianum)	Podococcus_barteri)	((Chamaedorea_seifrizii	(((Roystonea_regia	Serenoa_repens)	Phoenix_dactylifera)	(Sabal_domingensis	Nypa_fruticans)))	((Elaeis_oleifera	Elaeis_guineensis)	(Iriartea_deltoidea	Bactris_major))))))	((Geonoma_undata	(Prestoea_acuminata	(Oenocarpus_minor	Oenocarpus_bataua)))	(Attalea_speciosa	Manicaria_saccifera)))	Leopoldinia_pulchra)	(Burretiokentia_grandiflora	Dypsis_decaryi))	Dictyosperma_album)))	Pseudophoenix_vinifera)	Kingia_australis);
((((Elaeis_oleifera	Elaeis_guineensis)	(Bactris_major	Attalea_speciosa))	((Iriartea_deltoidea	(Phoenix_dactylifera	Serenoa_repens))	(((Sabal_domingensis	(Chamaedorea_seifrizii	((Reinhardtia_simplex	(Reinhardtia_paiewonskiana	Reinhardtia_latisecta))	Nypa_fruticans)))	((Podococcus_barteri	((((Prestoea_acuminata	(Oenocarpus_minor	Oenocarpus_bataua))	(Geonoma_undata	Manicaria_saccifera))	(((Kentiopsis_piersoniorum	(Hydriastele_microspadix	(Heterospathe_cagayanensis	Dictyosperma_album)))	(Dypsis_decaryi	Burretiokentia_grandiflora))	Pseudophoenix_vinifera))	(Leopoldinia_pulchra	Pelagodoxa_henryana)))	(Orania_palindan	Sclerosperma_profizianum)))	Roystonea_regia)))	Kingia_australis);
(((Roystonea_regia	Serenoa_repens)	(Phoenix_dactylifera	((((((((Prestoea_acuminata	(Oenocarpus_minor	Oenocarpus_bataua))	(Geonoma_undata	Manicaria_saccifera))	(Pelagodoxa_henryana	(Leopoldinia_pulchra	(Burretiokentia_grandiflora	(Sabal_domingensis	(((Kentiopsis_piersoniorum	(Hydriastele_microspadix	Heterospathe_cagayanensis))	Dictyosperma_album)	Dypsis_decaryi))))))	((Iriartea_deltoidea	Chamaedorea_seifrizii)	((Reinhardtia_simplex	(Reinhardtia_paiewonskiana	Reinhardtia_latisecta))	Nypa_fruticans)))	Orania_palindan)	Sclerosperma_profizianum)	Podococcus_barteri)	(((Attalea_speciosa	Pseudophoenix_vinifera)	(Elaeis_oleifera	Elaeis_guineensis))	Bactris_major))))	Kingia_australis);
(((Hydriastele_microspadix	((Heterospathe_cagayanensis	Kentiopsis_piersoniorum)	((Dictyosperma_album	((((((Chamaedorea_seifrizii	(Nypa_fruticans	Pseudophoenix_vinifera))	(Reinhardtia_simplex	(Reinhardtia_paiewonskiana	Reinhardtia_latisecta)))	(Orania_palindan	(Sclerosperma_profizianum	((((Attalea_speciosa	Elaeis_oleifera)	Elaeis_guineensis)	Bactris_major)	(Phoenix_dactylifera	((Roystonea_regia	Serenoa_repens)	Sabal_domingensis))))))	Podococcus_barteri)	(Burretiokentia_grandiflora	Leopoldinia_pulchra))	(Pelagodoxa_henryana	((Oenocarpus_bataua	(Prestoea_acuminata	Oenocarpus_minor))	(Geonoma_undata	Manicaria_saccifera)))))	Dypsis_decaryi)))	Iriartea_deltoidea)	Kingia_australis);
((((Phoenix_dactylifera	Serenoa_repens)	(((Roystonea_regia	(Sabal_domingensis	((Chamaedorea_seifrizii	Nypa_fruticans)	(Reinhardtia_simplex	(Reinhardtia_paiewonskiana	Reinhardtia_latisecta)))))	((Sclerosperma_profizianum	Orania_palindan)	(((Manicaria_saccifera	Pelagodoxa_henryana)	Leopoldinia_pulchra)	(((Prestoea_acuminata	(Oenocarpus_minor	Oenocarpus_bataua))	(Podococcus_barteri	Geonoma_undata))	(((Burretiokentia_grandiflora	Dypsis_decaryi)	Hydriastele_microspadix)	(Kentiopsis_piersoniorum	(Heterospathe_cagayanensis	Dictyosperma_album)))))))	(Pseudophoenix_vinifera	(((Attalea_speciosa	Elaeis_oleifera)	Elaeis_guineensis)	Bactris_major))))	Iriartea_deltoidea)	Kingia_australis);
((((((Phoenix_dactylifera	Serenoa_repens)	(((((((Leopoldinia_pulchra	Pelagodoxa_henryana)	(((Oenocarpus_bataua	(Prestoea_acuminata	Oenocarpus_minor))	(Geonoma_undata	Manicaria_saccifera))	((Burretiokentia_grandiflora	Dypsis_decaryi)	(((Heterospathe_cagayanensis	Hydriastele_microspadix)	Kentiopsis_piersoniorum)	Dictyosperma_album))))	(((Chamaedorea_seifrizii	(Sabal_domingensis	Nypa_fruticans))	(Reinhardtia_simplex	(Reinhardtia_paiewonskiana	Reinhardtia_latisecta)))	Sclerosperma_profizianum))	Orania_palindan)	Podococcus_barteri)	((Elaeis_oleifera	Elaeis_guineensis)	Bactris_major))	Roystonea_regia))	Iriartea_deltoidea)	Attalea_speciosa)	Pseudophoenix_vinifera)	Kingia_australis);
(((Sabal_domingensis	(Attalea_speciosa	(Phoenix_dactylifera	Serenoa_repens)))	((((Nypa_fruticans	(Reinhardtia_simplex	(Reinhardtia_paiewonskiana	Reinhardtia_latisecta)))	Chamaedorea_seifrizii)	Roystonea_regia)	((Pseudophoenix_vinifera	((Iriartea_deltoidea	(Elaeis_oleifera	Elaeis_guineensis))	((Podococcus_barteri	((Orania_palindan	Sclerosperma_profizianum)	(((Oenocarpus_bataua	(Prestoea_acuminata	Oenocarpus_minor))	(Geonoma_undata	Manicaria_saccifera))	((Dypsis_decaryi	((Hydriastele_microspadix	Kentiopsis_piersoniorum)	(Heterospathe_cagayanensis	Dictyosperma_album)))	(Leopoldinia_pulchra	Pelagodoxa_henryana)))))	Burretiokentia_grandiflora)))	Bactris_major)))	Kingia_australis);
(((Sabal_domingensis	(Phoenix_dactylifera	Serenoa_repens))	((Roystonea_regia	Chamaedorea_seifrizii)	(((Elaeis_oleifera	Elaeis_guineensis)	((Attalea_speciosa	Pseudophoenix_vinifera)	Bactris_major))	(((Nypa_fruticans	(Reinhardtia_simplex	(Reinhardtia_paiewonskiana	Reinhardtia_latisecta)))	(Podococcus_barteri	((Orania_palindan	Sclerosperma_profizianum)	((((Leopoldinia_pulchra	(Oenocarpus_bataua	(Prestoea_acuminata	Oenocarpus_minor)))	(Geonoma_undata	Manicaria_saccifera))	((Burretiokentia_grandiflora	Dypsis_decaryi)	(((Heterospathe_cagayanensis	Hydriastele_microspadix)	Kentiopsis_piersoniorum)	Dictyosperma_album)))	Pelagodoxa_henryana))))	Iriartea_deltoidea))))	Kingia_australis);
((Iriartea_deltoidea	((Phoenix_dactylifera	Serenoa_repens)	(((Attalea_speciosa	Pseudophoenix_vinifera)	(Bactris_major	(Elaeis_oleifera	Elaeis_guineensis)))	((((Orania_palindan	Sclerosperma_profizianum)	((((Burretiokentia_grandiflora	Dypsis_decaryi)	(((Heterospathe_cagayanensis	Hydriastele_microspadix)	Kentiopsis_piersoniorum)	Dictyosperma_album))	(Leopoldinia_pulchra	((Oenocarpus_bataua	(Prestoea_acuminata	Oenocarpus_minor))	(Geonoma_undata	Manicaria_saccifera))))	Pelagodoxa_henryana))	Podococcus_barteri)	(Sabal_domingensis	((Roystonea_regia	Chamaedorea_seifrizii)	(Nypa_fruticans	(Reinhardtia_simplex	(Reinhardtia_paiewonskiana	Reinhardtia_latisecta)))))))))	Kingia_australis);
((Geonoma_undata	(Manicaria_saccifera	((((Sclerosperma_profizianum	(Podococcus_barteri	((Sabal_domingensis	(Phoenix_dactylifera	Serenoa_repens))	(Bactris_major	(Elaeis_oleifera	(Attalea_speciosa	Elaeis_guineensis))))))	(Orania_palindan	(((Nypa_fruticans	(Reinhardtia_simplex	(Reinhardtia_paiewonskiana	Reinhardtia_latisecta)))	Roystonea_regia)	(Iriartea_deltoidea	Chamaedorea_seifrizii))))	((Pseudophoenix_vinifera	((Burretiokentia_grandiflora	Dypsis_decaryi)	(((Heterospathe_cagayanensis	Hydriastele_microspadix)	Kentiopsis_piersoniorum)	Dictyosperma_album)))	(Leopoldinia_pulchra	Pelagodoxa_henryana)))	((Oenocarpus_minor	Prestoea_acuminata)	Oenocarpus_bataua))))	Kingia_australis);
(((((Dictyosperma_album	((Burretiokentia_grandiflora	(((((Chamaedorea_seifrizii	((Nypa_fruticans	Sabal_domingensis)	(Phoenix_dactylifera	(Serenoa_repens	Roystonea_regia))))	((Reinhardtia_latisecta	Reinhardtia_paiewonskiana)	Reinhardtia_simplex))	((Iriartea_deltoidea	((Attalea_speciosa	(Bactris_major	Elaeis_oleifera))	Elaeis_guineensis))	((Podococcus_barteri	Orania_palindan)	Sclerosperma_profizianum)))	Pelagodoxa_henryana)	((Geonoma_undata	Manicaria_saccifera)	(Prestoea_acuminata	((Oenocarpus_bataua	Oenocarpus_minor)	Leopoldinia_pulchra)))))	Dypsis_decaryi))	(Kentiopsis_piersoniorum	Heterospathe_cagayanensis))	Hydriastele_microspadix)	Pseudophoenix_vinifera)	Kingia_australis);
(((Serenoa_repens	Roystonea_regia)	(((((((((Heterospathe_cagayanensis	Dictyosperma_album)	(Kentiopsis_piersoniorum	(Hydriastele_microspadix	(Dypsis_decaryi	Burretiokentia_grandiflora))))	Pseudophoenix_vinifera)	(Podococcus_barteri	((Chamaedorea_seifrizii	(Geonoma_undata	Manicaria_saccifera))	(Prestoea_acuminata	(Oenocarpus_bataua	Oenocarpus_minor)))))	((Pelagodoxa_henryana	(Orania_palindan	Sclerosperma_profizianum))	Leopoldinia_pulchra))	((Reinhardtia_latisecta	Reinhardtia_paiewonskiana)	Reinhardtia_simplex))	((Elaeis_oleifera	Elaeis_guineensis)	(Attalea_speciosa	(Bactris_major	Iriartea_deltoidea))))	Sabal_domingensis)	(Nypa_fruticans	Phoenix_dactylifera)))	Kingia_australis);
((Serenoa_repens	((((Iriartea_deltoidea	((Elaeis_oleifera	(Attalea_speciosa	Elaeis_guineensis))	Bactris_major))	((((Burretiokentia_grandiflora	(Chamaedorea_seifrizii	(Nypa_fruticans	((Reinhardtia_latisecta	Reinhardtia_paiewonskiana)	Reinhardtia_simplex))))	Roystonea_regia)	Pseudophoenix_vinifera)	((Podococcus_barteri	(Orania_palindan	Sclerosperma_profizianum))	(Leopoldinia_pulchra	(((Geonoma_undata	(Heterospathe_cagayanensis	Manicaria_saccifera))	(Prestoea_acuminata	(Oenocarpus_bataua	Oenocarpus_minor)))	(Dypsis_decaryi	(Kentiopsis_piersoniorum	(Hydriastele_microspadix	(Pelagodoxa_henryana	Dictyosperma_album)))))))))	Sabal_domingensis)	Phoenix_dactylifera))	Kingia_australis);
((Chamaedorea_seifrizii	((Sabal_domingensis	((Nypa_fruticans	Roystonea_regia)	(Phoenix_dactylifera	Serenoa_repens)))	((((Reinhardtia_latisecta	Reinhardtia_paiewonskiana)	Reinhardtia_simplex)	((Orania_palindan	Sclerosperma_profizianum)	(((Leopoldinia_pulchra	((Oenocarpus_minor	Oenocarpus_bataua)	Prestoea_acuminata))	((Geonoma_undata	(Heterospathe_cagayanensis	Manicaria_saccifera))	Podococcus_barteri))	((((Pseudophoenix_vinifera	Dictyosperma_album)	(Burretiokentia_grandiflora	Dypsis_decaryi))	(Kentiopsis_piersoniorum	Hydriastele_microspadix))	Pelagodoxa_henryana))))	(((Elaeis_guineensis	Attalea_speciosa)	Elaeis_oleifera)	(Bactris_major	Iriartea_deltoidea)))))	Kingia_australis);
((Serenoa_repens	(((((Roystonea_regia	(((((((Leopoldinia_pulchra	Pelagodoxa_henryana)	(((Oenocarpus_minor	Oenocarpus_bataua)	Prestoea_acuminata)	(Geonoma_undata	Manicaria_saccifera)))	((Dictyosperma_album	(Pseudophoenix_vinifera	(Burretiokentia_grandiflora	Dypsis_decaryi)))	(Kentiopsis_piersoniorum	(Heterospathe_cagayanensis	Hydriastele_microspadix))))	((Reinhardtia_latisecta	Reinhardtia_paiewonskiana)	Reinhardtia_simplex))	((Attalea_speciosa	Orania_palindan)	Sclerosperma_profizianum))	Podococcus_barteri)	(Iriartea_deltoidea	((Elaeis_guineensis	Elaeis_oleifera)	Bactris_major))))	Chamaedorea_seifrizii)	Sabal_domingensis)	Nypa_fruticans)	Phoenix_dactylifera))	Kingia_australis);
((((((Burretiokentia_grandiflora	Dypsis_decaryi)	((Manicaria_saccifera	(((Oenocarpus_minor	Oenocarpus_bataua)	Prestoea_acuminata)	Geonoma_undata))	(((Sabal_domingensis	(Nypa_fruticans	(Phoenix_dactylifera	(Roystonea_regia	Serenoa_repens))))	((((Chamaedorea_seifrizii	Iriartea_deltoidea)	(Sclerosperma_profizianum	((Reinhardtia_latisecta	Reinhardtia_paiewonskiana)	Reinhardtia_simplex)))	(Orania_palindan	((Attalea_speciosa	(Elaeis_guineensis	Elaeis_oleifera))	Bactris_major)))	Podococcus_barteri))	(Leopoldinia_pulchra	Pelagodoxa_henryana))))	(Kentiopsis_piersoniorum	(Heterospathe_cagayanensis	Dictyosperma_album)))	Hydriastele_microspadix)	Pseudophoenix_vinifera)	Kingia_australis);
((Geonoma_undata	(Manicaria_saccifera	(((Leopoldinia_pulchra	(Pelagodoxa_henryana	((((Sclerosperma_profizianum	(Orania_palindan	Chamaedorea_seifrizii))	((Reinhardtia_latisecta	Reinhardtia_paiewonskiana)	Reinhardtia_simplex))	((((Roystonea_regia	Nypa_fruticans)	(Sabal_domingensis	(Phoenix_dactylifera	Serenoa_repens)))	((Elaeis_guineensis	(Elaeis_oleifera	Attalea_speciosa))	Bactris_major))	Podococcus_barteri))	Iriartea_deltoidea)))	((Pseudophoenix_vinifera	(Burretiokentia_grandiflora	Dypsis_decaryi))	(Kentiopsis_piersoniorum	(Dictyosperma_album	(Heterospathe_cagayanensis	Hydriastele_microspadix)))))	((Prestoea_acuminata	Oenocarpus_minor)	Oenocarpus_bataua))))	Kingia_australis);
(((Oenocarpus_minor	Oenocarpus_bataua)	(Prestoea_acuminata	((Geonoma_undata	Manicaria_saccifera)	(((((Sclerosperma_profizianum	Podococcus_barteri)	((((Reinhardtia_latisecta	Reinhardtia_paiewonskiana)	Reinhardtia_simplex)	(((Elaeis_oleifera	(Attalea_speciosa	Elaeis_guineensis))	Iriartea_deltoidea)	Bactris_major))	(Chamaedorea_seifrizii	(Roystonea_regia	(Sabal_domingensis	(Nypa_fruticans	(Phoenix_dactylifera	Serenoa_repens)))))))	(Pseudophoenix_vinifera	Orania_palindan))	((Dypsis_decaryi	(Hydriastele_microspadix	((Dictyosperma_album	Heterospathe_cagayanensis)	Kentiopsis_piersoniorum)))	Burretiokentia_grandiflora))	(Leopoldinia_pulchra	Pelagodoxa_henryana)))))	Kingia_australis);
((Oenocarpus_minor	(Oenocarpus_bataua	(Prestoea_acuminata	((Geonoma_undata	Manicaria_saccifera)	(((Leopoldinia_pulchra	Pelagodoxa_henryana)	(Pseudophoenix_vinifera	(((Hydriastele_microspadix	(Heterospathe_cagayanensis	Kentiopsis_piersoniorum))	Dictyosperma_album)	(Dypsis_decaryi	Burretiokentia_grandiflora))))	(((Sclerosperma_profizianum	(Podococcus_barteri	((Bactris_major	((Attalea_speciosa	Elaeis_oleifera)	Elaeis_guineensis))	(Roystonea_regia	((Sabal_domingensis	(Nypa_fruticans	(Phoenix_dactylifera	Serenoa_repens)))	(Iriartea_deltoidea	Chamaedorea_seifrizii))))))	Orania_palindan)	((Reinhardtia_latisecta	Reinhardtia_paiewonskiana)	Reinhardtia_simplex)))))))	Kingia_australis);
((Hydriastele_microspadix	(Heterospathe_cagayanensis	((((((Sclerosperma_profizianum	(Podococcus_barteri	(Burretiokentia_grandiflora	(((Pseudophoenix_vinifera	Bactris_major)	(((Reinhardtia_latisecta	Reinhardtia_paiewonskiana)	Reinhardtia_simplex)	(Roystonea_regia	Chamaedorea_seifrizii)))	((Iriartea_deltoidea	((Attalea_speciosa	Elaeis_oleifera)	Elaeis_guineensis))	(Sabal_domingensis	(Nypa_fruticans	(Phoenix_dactylifera	Serenoa_repens))))))))	Orania_palindan)	((Pelagodoxa_henryana	(Manicaria_saccifera	((Prestoea_acuminata	Oenocarpus_minor)	Oenocarpus_bataua)))	Geonoma_undata))	Leopoldinia_pulchra)	(Dypsis_decaryi	Dictyosperma_album))	Kentiopsis_piersoniorum)))	Kingia_australis);
((Pseudophoenix_vinifera	((Hydriastele_microspadix	(Kentiopsis_piersoniorum	((Burretiokentia_grandiflora	Dypsis_decaryi)	(((((Leopoldinia_pulchra	((Prestoea_acuminata	(Oenocarpus_minor	Oenocarpus_bataua))	(Chamaedorea_seifrizii	(Manicaria_saccifera	Geonoma_undata))))	((Reinhardtia_paiewonskiana	Reinhardtia_latisecta)	Reinhardtia_simplex))	(((Sabal_domingensis	(Nypa_fruticans	((Serenoa_repens	Roystonea_regia)	Phoenix_dactylifera)))	(((Attalea_speciosa	Pelagodoxa_henryana)	((Elaeis_oleifera	Elaeis_guineensis)	Bactris_major))	Iriartea_deltoidea))	Podococcus_barteri))	(Orania_palindan	Sclerosperma_profizianum))	Dictyosperma_album))))	Heterospathe_cagayanensis))	Kingia_australis);
((((((Sabal_domingensis	Iriartea_deltoidea)	((Elaeis_oleifera	Elaeis_guineensis)	(Attalea_speciosa	Bactris_major)))	((((((Podococcus_barteri	Pelagodoxa_henryana)	Leopoldinia_pulchra)	(Pseudophoenix_vinifera	(((((Heterospathe_cagayanensis	Dictyosperma_album)	Kentiopsis_piersoniorum)	Hydriastele_microspadix)	Dypsis_decaryi)	Burretiokentia_grandiflora)))	((Prestoea_acuminata	(Oenocarpus_minor	Oenocarpus_bataua))	(Manicaria_saccifera	Geonoma_undata)))	(Orania_palindan	Sclerosperma_profizianum))	((Reinhardtia_paiewonskiana	Reinhardtia_latisecta)	Reinhardtia_simplex)))	Chamaedorea_seifrizii)	(Nypa_fruticans	((Serenoa_repens	Roystonea_regia)	Phoenix_dactylifera)))	Kingia_australis);
((Iriartea_deltoidea	(((Elaeis_oleifera	(Attalea_speciosa	Elaeis_guineensis))	Bactris_major)	(((Podococcus_barteri	((Orania_palindan	Sclerosperma_profizianum)	(((Pelagodoxa_henryana	Leopoldinia_pulchra)	(Heterospathe_cagayanensis	(Kentiopsis_piersoniorum	(((Pseudophoenix_vinifera	(Dypsis_decaryi	Burretiokentia_grandiflora))	Dictyosperma_album)	Hydriastele_microspadix))))	((Prestoea_acuminata	(Oenocarpus_minor	Oenocarpus_bataua))	(Manicaria_saccifera	Geonoma_undata)))))	(((Reinhardtia_paiewonskiana	Reinhardtia_latisecta)	Reinhardtia_simplex)	(Nypa_fruticans	(Roystonea_regia	Chamaedorea_seifrizii))))	(Sabal_domingensis	(Phoenix_dactylifera	Serenoa_repens)))))	Kingia_australis);
((Serenoa_repens	(((((Elaeis_guineensis	(Elaeis_oleifera	Attalea_speciosa))	Bactris_major)	(((((((Pelagodoxa_henryana	Leopoldinia_pulchra)	((Kentiopsis_piersoniorum	Hydriastele_microspadix)	((Pseudophoenix_vinifera	(Dypsis_decaryi	Burretiokentia_grandiflora))	(Heterospathe_cagayanensis	Dictyosperma_album))))	((Prestoea_acuminata	(Oenocarpus_minor	Oenocarpus_bataua))	(Manicaria_saccifera	Geonoma_undata)))	Orania_palindan)	Sclerosperma_profizianum)	((((Reinhardtia_paiewonskiana	Reinhardtia_latisecta)	Reinhardtia_simplex)	(Nypa_fruticans	Roystonea_regia))	(Iriartea_deltoidea	Chamaedorea_seifrizii)))	Podococcus_barteri))	Sabal_domingensis)	Phoenix_dactylifera))	Kingia_australis);
(((Chamaedorea_seifrizii	(Nypa_fruticans	((Reinhardtia_paiewonskiana	Reinhardtia_latisecta)	Reinhardtia_simplex)))	((((Manicaria_saccifera	(Geonoma_undata	(Prestoea_acuminata	(Oenocarpus_minor	Oenocarpus_bataua))))	(((Heterospathe_cagayanensis	Dictyosperma_album)	(Kentiopsis_piersoniorum	Hydriastele_microspadix))	(Pseudophoenix_vinifera	(Dypsis_decaryi	Burretiokentia_grandiflora))))	(((Sclerosperma_profizianum	Orania_palindan)	(Pelagodoxa_henryana	Leopoldinia_pulchra))	Podococcus_barteri))	((((Phoenix_dactylifera	Serenoa_repens)	Roystonea_regia)	Sabal_domingensis)	(Iriartea_deltoidea	((Elaeis_guineensis	(Elaeis_oleifera	Attalea_speciosa))	Bactris_major)))))	Kingia_australis);
((Serenoa_repens	((((Pseudophoenix_vinifera	(Attalea_speciosa	Roystonea_regia))	((((Elaeis_guineensis	Elaeis_oleifera)	(Bactris_major	Iriartea_deltoidea))	(((Reinhardtia_paiewonskiana	Reinhardtia_latisecta)	Reinhardtia_simplex)	(Sabal_domingensis	((Podococcus_barteri	(Sclerosperma_profizianum	Orania_palindan))	((((Pelagodoxa_henryana	Leopoldinia_pulchra)	(Manicaria_saccifera	Geonoma_undata))	(Prestoea_acuminata	(Oenocarpus_minor	Oenocarpus_bataua)))	((Dypsis_decaryi	Burretiokentia_grandiflora)	((Kentiopsis_piersoniorum	Hydriastele_microspadix)	(Heterospathe_cagayanensis	Dictyosperma_album))))))))	Chamaedorea_seifrizii))	Nypa_fruticans)	Phoenix_dactylifera))	Kingia_australis);
(((Phoenix_dactylifera	Serenoa_repens)	(((((Elaeis_oleifera	Elaeis_guineensis)	Attalea_speciosa)	Bactris_major)	(((Roystonea_regia	(Chamaedorea_seifrizii	(Nypa_fruticans	((Reinhardtia_paiewonskiana	Reinhardtia_latisecta)	Reinhardtia_simplex))))	Iriartea_deltoidea)	((((((Burretiokentia_grandiflora	Pseudophoenix_vinifera)	Dypsis_decaryi)	((Kentiopsis_piersoniorum	(Heterospathe_cagayanensis	Hydriastele_microspadix))	Dictyosperma_album))	(((Manicaria_saccifera	Geonoma_undata)	(Prestoea_acuminata	(Oenocarpus_minor	Oenocarpus_bataua)))	((Orania_palindan	Pelagodoxa_henryana)	Leopoldinia_pulchra)))	Sclerosperma_profizianum)	Podococcus_barteri)))	Sabal_domingensis))	Kingia_australis);
(((((Sabal_domingensis	(Nypa_fruticans	(Phoenix_dactylifera	(Roystonea_regia	Serenoa_repens))))	Chamaedorea_seifrizii)	((((Podococcus_barteri	(((Orania_palindan	Sclerosperma_profizianum)	Pelagodoxa_henryana)	Leopoldinia_pulchra))	((Manicaria_saccifera	(Geonoma_undata	(Prestoea_acuminata	(Oenocarpus_minor	Oenocarpus_bataua))))	((Burretiokentia_grandiflora	Dypsis_decaryi)	((Kentiopsis_piersoniorum	(Heterospathe_cagayanensis	Hydriastele_microspadix))	Dictyosperma_album))))	((Reinhardtia_paiewonskiana	Reinhardtia_latisecta)	Reinhardtia_simplex))	(Iriartea_deltoidea	((Elaeis_oleifera	Elaeis_guineensis)	Bactris_major))))	(Pseudophoenix_vinifera	Attalea_speciosa))	Kingia_australis);
(((Hydriastele_microspadix	((Dypsis_decaryi	Kentiopsis_piersoniorum)	(((((((Reinhardtia_paiewonskiana	Reinhardtia_latisecta)	Reinhardtia_simplex)	(((((Attalea_speciosa	(Elaeis_oleifera	Elaeis_guineensis))	Bactris_major)	(Sabal_domingensis	(Nypa_fruticans	(Phoenix_dactylifera	(Roystonea_regia	Serenoa_repens)))))	Iriartea_deltoidea)	(((Chamaedorea_seifrizii	Orania_palindan)	Sclerosperma_profizianum)	Podococcus_barteri)))	(Pelagodoxa_henryana	Leopoldinia_pulchra))	((Prestoea_acuminata	(Oenocarpus_minor	Oenocarpus_bataua))	(Manicaria_saccifera	Geonoma_undata)))	Pseudophoenix_vinifera)	(Heterospathe_cagayanensis	Dictyosperma_album))))	Burretiokentia_grandiflora)	Kingia_australis);
(((Heterospathe_cagayanensis	(Hydriastele_microspadix	(((Dypsis_decaryi	Dictyosperma_album)	(((((Prestoea_acuminata	(Oenocarpus_minor	Oenocarpus_bataua))	(Manicaria_saccifera	Geonoma_undata))	((Podococcus_barteri	Orania_palindan)	(((Reinhardtia_paiewonskiana	Reinhardtia_latisecta)	Reinhardtia_simplex)	(Sclerosperma_profizianum	((((Chamaedorea_seifrizii	Bactris_major)	Iriartea_deltoidea)	((Attalea_speciosa	Elaeis_oleifera)	Elaeis_guineensis))	(Sabal_domingensis	(Nypa_fruticans	(Phoenix_dactylifera	(Roystonea_regia	Serenoa_repens)))))))))	(Pelagodoxa_henryana	Leopoldinia_pulchra))	Burretiokentia_grandiflora))	Kentiopsis_piersoniorum)))	Pseudophoenix_vinifera)	Kingia_australis);
(((((((((((Hydriastele_microspadix	Kentiopsis_piersoniorum)	Dypsis_decaryi)	(Dictyosperma_album	Heterospathe_cagayanensis))	((Prestoea_acuminata	(Oenocarpus_minor	Oenocarpus_bataua))	(Podococcus_barteri	(((Orania_palindan	Pelagodoxa_henryana)	Leopoldinia_pulchra)	((Geonoma_undata	Manicaria_saccifera)	Sclerosperma_profizianum)))))	(Reinhardtia_simplex	(Reinhardtia_latisecta	Reinhardtia_paiewonskiana)))	(((Bactris_major	(Chamaedorea_seifrizii	Iriartea_deltoidea))	(Sabal_domingensis	(Nypa_fruticans	(Serenoa_repens	Phoenix_dactylifera))))	Roystonea_regia))	Burretiokentia_grandiflora)	(Elaeis_oleifera	Elaeis_guineensis))	Attalea_speciosa)	Pseudophoenix_vinifera)	Kingia_australis);
(((((Iriartea_deltoidea	((Attalea_speciosa	Bactris_major)	(Elaeis_oleifera	Elaeis_guineensis)))	(Sabal_domingensis	(((Serenoa_repens	Phoenix_dactylifera)	Nypa_fruticans)	Roystonea_regia)))	(((((Burretiokentia_grandiflora	(Chamaedorea_seifrizii	Orania_palindan))	(((Dypsis_decaryi	(Dictyosperma_album	(Kentiopsis_piersoniorum	(Heterospathe_cagayanensis	Hydriastele_microspadix))))	(Manicaria_saccifera	(Geonoma_undata	(Prestoea_acuminata	(Oenocarpus_minor	Oenocarpus_bataua)))))	(Pelagodoxa_henryana	Leopoldinia_pulchra)))	(Reinhardtia_simplex	(Reinhardtia_latisecta	Reinhardtia_paiewonskiana)))	Sclerosperma_profizianum)	Podococcus_barteri))	Pseudophoenix_vinifera)	Kingia_australis);
((((Roystonea_regia	Serenoa_repens)	Phoenix_dactylifera)	(Nypa_fruticans	((((((Reinhardtia_simplex	(Reinhardtia_latisecta	Reinhardtia_paiewonskiana))	(((Prestoea_acuminata	(Oenocarpus_minor	Oenocarpus_bataua))	(((Orania_palindan	Sclerosperma_profizianum)	(Pelagodoxa_henryana	Leopoldinia_pulchra))	((Pseudophoenix_vinifera	(Burretiokentia_grandiflora	Dypsis_decaryi))	(Kentiopsis_piersoniorum	((Heterospathe_cagayanensis	Dictyosperma_album)	Hydriastele_microspadix)))))	(Geonoma_undata	Manicaria_saccifera)))	Podococcus_barteri)	(Iriartea_deltoidea	(((Elaeis_oleifera	Attalea_speciosa)	Elaeis_guineensis)	Bactris_major)))	Chamaedorea_seifrizii)	Sabal_domingensis)))	Kingia_australis);
((((Sabal_domingensis	((Roystonea_regia	Serenoa_repens)	Phoenix_dactylifera))	Nypa_fruticans)	((((Reinhardtia_simplex	(Reinhardtia_latisecta	Reinhardtia_paiewonskiana))	((((((Pseudophoenix_vinifera	Dictyosperma_album)	(Burretiokentia_grandiflora	Dypsis_decaryi))	((Heterospathe_cagayanensis	Hydriastele_microspadix)	Kentiopsis_piersoniorum))	((Oenocarpus_bataua	(Prestoea_acuminata	Oenocarpus_minor))	(Chamaedorea_seifrizii	(Geonoma_undata	Manicaria_saccifera))))	(Pelagodoxa_henryana	Leopoldinia_pulchra))	(Sclerosperma_profizianum	Orania_palindan)))	Podococcus_barteri)	(Iriartea_deltoidea	(((Elaeis_oleifera	Attalea_speciosa)	Elaeis_guineensis)	Bactris_major))))	Kingia_australis);
(((Roystonea_regia	Serenoa_repens)	((Nypa_fruticans	((((Pseudophoenix_vinifera	Attalea_speciosa)	((Bactris_major	(Chamaedorea_seifrizii	Iriartea_deltoidea))	((Reinhardtia_simplex	(Reinhardtia_latisecta	Reinhardtia_paiewonskiana))	(((((((Heterospathe_cagayanensis	Dictyosperma_album)	(Hydriastele_microspadix	Kentiopsis_piersoniorum))	Dypsis_decaryi)	Podococcus_barteri)	(Burretiokentia_grandiflora	((Oenocarpus_bataua	(Prestoea_acuminata	Oenocarpus_minor))	(Geonoma_undata	Manicaria_saccifera))))	(Pelagodoxa_henryana	Leopoldinia_pulchra))	(Sclerosperma_profizianum	Orania_palindan)))))	(Elaeis_oleifera	Elaeis_guineensis))	Sabal_domingensis))	Phoenix_dactylifera))	Kingia_australis);
(((Roystonea_regia	Serenoa_repens)	(((Chamaedorea_seifrizii	Iriartea_deltoidea)	((Podococcus_barteri	((Orania_palindan	(((Pseudophoenix_vinifera	((Kentiopsis_piersoniorum	((Hydriastele_microspadix	Heterospathe_cagayanensis)	Dictyosperma_album))	(Burretiokentia_grandiflora	Dypsis_decaryi)))	Leopoldinia_pulchra)	(((Prestoea_acuminata	(Oenocarpus_minor	Oenocarpus_bataua))	(Geonoma_undata	Manicaria_saccifera))	Pelagodoxa_henryana)))	Sclerosperma_profizianum))	((Reinhardtia_simplex	(Reinhardtia_latisecta	Reinhardtia_paiewonskiana))	(((Elaeis_guineensis	Attalea_speciosa)	Elaeis_oleifera)	Bactris_major))))	(Nypa_fruticans	(Sabal_domingensis	Phoenix_dactylifera))))	Kingia_australis);
((Serenoa_repens	(((((((Iriartea_deltoidea	(Reinhardtia_simplex	(Reinhardtia_latisecta	Reinhardtia_paiewonskiana)))	((((Pseudophoenix_vinifera	(((Heterospathe_cagayanensis	Dictyosperma_album)	(Kentiopsis_piersoniorum	Hydriastele_microspadix))	(Burretiokentia_grandiflora	Dypsis_decaryi)))	(((Prestoea_acuminata	(Oenocarpus_minor	Oenocarpus_bataua))	(Geonoma_undata	Manicaria_saccifera))	(Leopoldinia_pulchra	Pelagodoxa_henryana)))	Sclerosperma_profizianum)	(Podococcus_barteri	Orania_palindan)))	((Elaeis_guineensis	Elaeis_oleifera)	Bactris_major))	((Attalea_speciosa	Roystonea_regia)	Chamaedorea_seifrizii))	Nypa_fruticans)	Sabal_domingensis)	Phoenix_dactylifera))	Kingia_australis);
(((Iriartea_deltoidea	Chamaedorea_seifrizii)	((((Reinhardtia_simplex	(Reinhardtia_latisecta	Reinhardtia_paiewonskiana))	(Sclerosperma_profizianum	(((((Burretiokentia_grandiflora	Dypsis_decaryi)	((Heterospathe_cagayanensis	Dictyosperma_album)	Pseudophoenix_vinifera))	(Hydriastele_microspadix	Kentiopsis_piersoniorum))	(((Prestoea_acuminata	(Oenocarpus_minor	Oenocarpus_bataua))	(Geonoma_undata	Manicaria_saccifera))	(Orania_palindan	(Leopoldinia_pulchra	Pelagodoxa_henryana))))	Podococcus_barteri)))	((Elaeis_guineensis	Elaeis_oleifera)	Bactris_major))	(Sabal_domingensis	((Roystonea_regia	Serenoa_repens)	((Phoenix_dactylifera	Nypa_fruticans)	Attalea_speciosa)))))	Kingia_australis);
((((Attalea_speciosa	Chamaedorea_seifrizii)	((((Reinhardtia_simplex	(Reinhardtia_latisecta	Reinhardtia_paiewonskiana))	((Podococcus_barteri	(Orania_palindan	Sclerosperma_profizianum))	(((Burretiokentia_grandiflora	(Dypsis_decaryi	((Dictyosperma_album	Kentiopsis_piersoniorum)	(Heterospathe_cagayanensis	Hydriastele_microspadix))))	(Leopoldinia_pulchra	((Prestoea_acuminata	(Oenocarpus_minor	Oenocarpus_bataua))	(Geonoma_undata	Manicaria_saccifera))))	Pelagodoxa_henryana)))	((Pseudophoenix_vinifera	(Elaeis_guineensis	Elaeis_oleifera))	Bactris_major))	(Sabal_domingensis	(Nypa_fruticans	((Roystonea_regia	Serenoa_repens)	Phoenix_dactylifera)))))	Iriartea_deltoidea)	Kingia_australis);
(((Chamaedorea_seifrizii	(((((((Burretiokentia_grandiflora	((Prestoea_acuminata	(Oenocarpus_minor	Oenocarpus_bataua))	(Geonoma_undata	Manicaria_saccifera)))	((Dypsis_decaryi	((Kentiopsis_piersoniorum	(Heterospathe_cagayanensis	Hydriastele_microspadix))	Dictyosperma_album))	(Leopoldinia_pulchra	Pelagodoxa_henryana)))	(Reinhardtia_simplex	(Reinhardtia_latisecta	Reinhardtia_paiewonskiana)))	(Orania_palindan	Sclerosperma_profizianum))	Podococcus_barteri)	((Elaeis_oleifera	(Attalea_speciosa	Elaeis_guineensis))	(Iriartea_deltoidea	Bactris_major)))	(Sabal_domingensis	(Nypa_fruticans	((Roystonea_regia	Serenoa_repens)	Phoenix_dactylifera)))))	Pseudophoenix_vinifera)	Kingia_australis);
(((Chamaedorea_seifrizii	(Reinhardtia_simplex	(Reinhardtia_paiewonskiana	Reinhardtia_latisecta)))	((Podococcus_barteri	(Sclerosperma_profizianum	(Orania_palindan	(Leopoldinia_pulchra	((((Manicaria_saccifera	Geonoma_undata)	(Prestoea_acuminata	(Oenocarpus_minor	Oenocarpus_bataua)))	Pelagodoxa_henryana)	(((Heterospathe_cagayanensis	Hydriastele_microspadix)	Kentiopsis_piersoniorum)	(Dictyosperma_album	(Burretiokentia_grandiflora	Dypsis_decaryi))))))))	((Attalea_speciosa	Pseudophoenix_vinifera)	((((Elaeis_guineensis	Elaeis_oleifera)	Bactris_major)	Iriartea_deltoidea)	((Roystonea_regia	Nypa_fruticans)	(Sabal_domingensis	(Phoenix_dactylifera	Serenoa_repens)))))))	Kingia_australis);
((((Iriartea_deltoidea	Chamaedorea_seifrizii)	(((Serenoa_repens	Roystonea_regia)	(Phoenix_dactylifera	Nypa_fruticans))	Sabal_domingensis))	(((Reinhardtia_simplex	(Reinhardtia_paiewonskiana	Reinhardtia_latisecta))	(((Orania_palindan	Sclerosperma_profizianum)	Podococcus_barteri)	((((Manicaria_saccifera	Geonoma_undata)	(Prestoea_acuminata	(Oenocarpus_minor	Oenocarpus_bataua)))	(Leopoldinia_pulchra	Pelagodoxa_henryana))	((Hydriastele_microspadix	Kentiopsis_piersoniorum)	((Heterospathe_cagayanensis	Dictyosperma_album)	(Burretiokentia_grandiflora	Dypsis_decaryi))))))	(Pseudophoenix_vinifera	(((Attalea_speciosa	Elaeis_oleifera)	Elaeis_guineensis)	Bactris_major))))	Kingia_australis);
(((Roystonea_regia	(Sabal_domingensis	((Serenoa_repens	Phoenix_dactylifera)	Nypa_fruticans)))	(Chamaedorea_seifrizii	(((Reinhardtia_simplex	(Reinhardtia_paiewonskiana	Reinhardtia_latisecta))	((Orania_palindan	(Sclerosperma_profizianum	Podococcus_barteri))	((((Manicaria_saccifera	Geonoma_undata)	(Prestoea_acuminata	(Oenocarpus_minor	Oenocarpus_bataua)))	Leopoldinia_pulchra)	(Pelagodoxa_henryana	((Dypsis_decaryi	(Burretiokentia_grandiflora	((Heterospathe_cagayanensis	Hydriastele_microspadix)	(Pseudophoenix_vinifera	Kentiopsis_piersoniorum))))	Dictyosperma_album)))))	(Iriartea_deltoidea	(((Elaeis_guineensis	Elaeis_oleifera)	Attalea_speciosa)	Bactris_major)))))	Kingia_australis);
(((Roystonea_regia	Serenoa_repens)	((((Chamaedorea_seifrizii	Iriartea_deltoidea)	(((((Reinhardtia_simplex	(Reinhardtia_paiewonskiana	Reinhardtia_latisecta))	Sclerosperma_profizianum)	((((Manicaria_saccifera	Geonoma_undata)	(Prestoea_acuminata	(Oenocarpus_minor	Oenocarpus_bataua)))	(Orania_palindan	(Leopoldinia_pulchra	Pelagodoxa_henryana)))	((Burretiokentia_grandiflora	(Pseudophoenix_vinifera	Dypsis_decaryi))	((Kentiopsis_piersoniorum	(Heterospathe_cagayanensis	Dictyosperma_album))	Hydriastele_microspadix))))	Podococcus_barteri)	((Elaeis_guineensis	Elaeis_oleifera)	(Attalea_speciosa	Bactris_major))))	Sabal_domingensis)	(Phoenix_dactylifera	Nypa_fruticans)))	Kingia_australis);
(((Chamaedorea_seifrizii	Iriartea_deltoidea)	((Sabal_domingensis	(Nypa_fruticans	((Roystonea_regia	Serenoa_repens)	Phoenix_dactylifera)))	((((((Reinhardtia_simplex	(Reinhardtia_paiewonskiana	Reinhardtia_latisecta))	((Leopoldinia_pulchra	Pelagodoxa_henryana)	((Dypsis_decaryi	((Kentiopsis_piersoniorum	(Heterospathe_cagayanensis	Dictyosperma_album))	Hydriastele_microspadix))	(((Manicaria_saccifera	Geonoma_undata)	(Prestoea_acuminata	(Oenocarpus_minor	Oenocarpus_bataua)))	Burretiokentia_grandiflora))))	Orania_palindan)	Podococcus_barteri)	Sclerosperma_profizianum)	(Pseudophoenix_vinifera	(Bactris_major	(Attalea_speciosa	(Elaeis_guineensis	Elaeis_oleifera)))))))	Kingia_australis);
((((((Chamaedorea_seifrizii	Roystonea_regia)	(((Bactris_major	((Attalea_speciosa	Elaeis_guineensis)	Elaeis_oleifera))	((Reinhardtia_simplex	(Reinhardtia_paiewonskiana	Reinhardtia_latisecta))	(((Leopoldinia_pulchra	Pelagodoxa_henryana)	((Pseudophoenix_vinifera	((Dypsis_decaryi	Dictyosperma_album)	(((Kentiopsis_piersoniorum	Burretiokentia_grandiflora)	Hydriastele_microspadix)	Heterospathe_cagayanensis)))	((Manicaria_saccifera	Geonoma_undata)	(Prestoea_acuminata	(Oenocarpus_minor	Oenocarpus_bataua)))))	(Orania_palindan	(Sclerosperma_profizianum	Podococcus_barteri)))))	Iriartea_deltoidea))	Sabal_domingensis)	(Serenoa_repens	Phoenix_dactylifera))	Nypa_fruticans)	Kingia_australis);
(((((((Attalea_speciosa	Pseudophoenix_vinifera)	(Bactris_major	(Elaeis_guineensis	Elaeis_oleifera)))	(((Podococcus_barteri	(((((Heterospathe_cagayanensis	Dictyosperma_album)	((Kentiopsis_piersoniorum	Hydriastele_microspadix)	Dypsis_decaryi))	(Manicaria_saccifera	(Geonoma_undata	(Oenocarpus_bataua	(Oenocarpus_minor	Prestoea_acuminata)))))	(Leopoldinia_pulchra	Pelagodoxa_henryana))	(Orania_palindan	Sclerosperma_profizianum)))	(((Chamaedorea_seifrizii	(Reinhardtia_simplex	(Reinhardtia_paiewonskiana	Reinhardtia_latisecta)))	Burretiokentia_grandiflora)	Roystonea_regia))	Iriartea_deltoidea))	Sabal_domingensis)	(Serenoa_repens	Phoenix_dactylifera))	Nypa_fruticans)	Kingia_australis);
((((((((Bactris_major	((Attalea_speciosa	Elaeis_guineensis)	Elaeis_oleifera))	(((Reinhardtia_simplex	(Reinhardtia_paiewonskiana	Reinhardtia_latisecta))	(Podococcus_barteri	((Pelagodoxa_henryana	((Leopoldinia_pulchra	((Dypsis_decaryi	Burretiokentia_grandiflora)	(Dictyosperma_album	(Heterospathe_cagayanensis	(Kentiopsis_piersoniorum	Hydriastele_microspadix)))))	((Prestoea_acuminata	(Oenocarpus_bataua	Oenocarpus_minor))	(Manicaria_saccifera	Geonoma_undata))))	Orania_palindan)))	Sclerosperma_profizianum))	Chamaedorea_seifrizii)	(Sabal_domingensis	((Roystonea_regia	Serenoa_repens)	Phoenix_dactylifera)))	Iriartea_deltoidea)	Pseudophoenix_vinifera)	Nypa_fruticans)	Kingia_australis);
(((((((((Reinhardtia_simplex	(Reinhardtia_paiewonskiana	Reinhardtia_latisecta))	(((Pseudophoenix_vinifera	Leopoldinia_pulchra)	((Pelagodoxa_henryana	(Burretiokentia_grandiflora	(Dypsis_decaryi	(Dictyosperma_album	(Heterospathe_cagayanensis	(Kentiopsis_piersoniorum	Hydriastele_microspadix))))))	((Prestoea_acuminata	(Oenocarpus_bataua	Oenocarpus_minor))	(Manicaria_saccifera	Geonoma_undata))))	Orania_palindan))	Sclerosperma_profizianum)	Podococcus_barteri)	(Iriartea_deltoidea	(Bactris_major	((Attalea_speciosa	Elaeis_guineensis)	Elaeis_oleifera))))	Chamaedorea_seifrizii)	(Sabal_domingensis	((Roystonea_regia	Serenoa_repens)	Phoenix_dactylifera)))	Nypa_fruticans)	Kingia_australis);
((((((((Serenoa_repens	Phoenix_dactylifera)	Nypa_fruticans)	Sabal_domingensis)	Roystonea_regia)	(Chamaedorea_seifrizii	(((((Reinhardtia_simplex	(Reinhardtia_paiewonskiana	Reinhardtia_latisecta))	((((Leopoldinia_pulchra	Pelagodoxa_henryana)	(Hydriastele_microspadix	(Dypsis_decaryi	(Kentiopsis_piersoniorum	(Dictyosperma_album	Heterospathe_cagayanensis)))))	(Burretiokentia_grandiflora	((Prestoea_acuminata	(Oenocarpus_bataua	Oenocarpus_minor))	(Manicaria_saccifera	Geonoma_undata))))	Orania_palindan))	Sclerosperma_profizianum)	Podococcus_barteri)	(Bactris_major	((Attalea_speciosa	Elaeis_guineensis)	Elaeis_oleifera)))))	Pseudophoenix_vinifera)	Iriartea_deltoidea)	Kingia_australis);
((Nypa_fruticans	((((Podococcus_barteri	(((Sabal_domingensis	Iriartea_deltoidea)	(Phoenix_dactylifera	(Serenoa_repens	Roystonea_regia)))	((Attalea_speciosa	Bactris_major)	(Elaeis_oleifera	Elaeis_guineensis))))	((Orania_palindan	Sclerosperma_profizianum)	((Pelagodoxa_henryana	Leopoldinia_pulchra)	(((((Heterospathe_cagayanensis	(Kentiopsis_piersoniorum	Hydriastele_microspadix))	Dictyosperma_album)	(Burretiokentia_grandiflora	Dypsis_decaryi))	Pseudophoenix_vinifera)	((Prestoea_acuminata	(Oenocarpus_minor	Oenocarpus_bataua))	(Geonoma_undata	Manicaria_saccifera))))))	Chamaedorea_seifrizii)	((Reinhardtia_latisecta	Reinhardtia_paiewonskiana)	Reinhardtia_simplex)))	Kingia_australis);
((((Sclerosperma_profizianum	(Podococcus_barteri	(((Bactris_major	(Elaeis_oleifera	Elaeis_guineensis))	(Sabal_domingensis	(Phoenix_dactylifera	(Serenoa_repens	Roystonea_regia))))	(Iriartea_deltoidea	(Attalea_speciosa	Pseudophoenix_vinifera)))))	((Orania_palindan	((Pelagodoxa_henryana	Leopoldinia_pulchra)	((Dictyosperma_album	(Geonoma_undata	((Oenocarpus_bataua	Prestoea_acuminata)	Oenocarpus_minor)))	(((Manicaria_saccifera	Heterospathe_cagayanensis)	(Kentiopsis_piersoniorum	Hydriastele_microspadix))	Dypsis_decaryi))))	Burretiokentia_grandiflora))	((Chamaedorea_seifrizii	Nypa_fruticans)	((Reinhardtia_latisecta	Reinhardtia_paiewonskiana)	Reinhardtia_simplex)))	Kingia_australis);
((Pseudophoenix_vinifera	(((((Roystonea_regia	Chamaedorea_seifrizii)	(((((Reinhardtia_latisecta	Reinhardtia_paiewonskiana)	Reinhardtia_simplex)	((Podococcus_barteri	(((Dypsis_decaryi	Dictyosperma_album)	(Kentiopsis_piersoniorum	(Heterospathe_cagayanensis	Hydriastele_microspadix)))	(((Leopoldinia_pulchra	(Oenocarpus_bataua	(Prestoea_acuminata	Oenocarpus_minor)))	Burretiokentia_grandiflora)	(Pelagodoxa_henryana	(Geonoma_undata	Manicaria_saccifera)))))	Orania_palindan))	Sclerosperma_profizianum)	(Bactris_major	(Elaeis_guineensis	(Attalea_speciosa	Elaeis_oleifera)))))	(Sabal_domingensis	(Phoenix_dactylifera	Serenoa_repens)))	Nypa_fruticans)	Iriartea_deltoidea))	Kingia_australis);
((((Kentiopsis_piersoniorum	(Heterospathe_cagayanensis	Hydriastele_microspadix))	(((((Leopoldinia_pulchra	Pelagodoxa_henryana)	((Oenocarpus_bataua	(Prestoea_acuminata	Oenocarpus_minor))	(Geonoma_undata	Manicaria_saccifera)))	((Sclerosperma_profizianum	(Podococcus_barteri	((Iriartea_deltoidea	((Attalea_speciosa	Bactris_major)	(Elaeis_guineensis	Elaeis_oleifera)))	(Sabal_domingensis	(Nypa_fruticans	(Phoenix_dactylifera	(Roystonea_regia	Serenoa_repens)))))))	((Reinhardtia_paiewonskiana	(Reinhardtia_simplex	Reinhardtia_latisecta))	(Chamaedorea_seifrizii	Orania_palindan))))	(Burretiokentia_grandiflora	Dypsis_decaryi))	Dictyosperma_album))	Pseudophoenix_vinifera)	Kingia_australis);
((Geonoma_undata	((((Pelagodoxa_henryana	Manicaria_saccifera)	(Prestoea_acuminata	(Oenocarpus_bataua	Oenocarpus_minor)))	((Pseudophoenix_vinifera	Leopoldinia_pulchra)	((Reinhardtia_simplex	(Reinhardtia_latisecta	Reinhardtia_paiewonskiana))	((Sclerosperma_profizianum	(Chamaedorea_seifrizii	Orania_palindan))	(Podococcus_barteri	((Iriartea_deltoidea	(Bactris_major	(Elaeis_guineensis	(Attalea_speciosa	Elaeis_oleifera))))	(Sabal_domingensis	(Nypa_fruticans	(Phoenix_dactylifera	(Roystonea_regia	Serenoa_repens))))))))))	((Burretiokentia_grandiflora	Dypsis_decaryi)	(((Heterospathe_cagayanensis	Dictyosperma_album)	Hydriastele_microspadix)	Kentiopsis_piersoniorum))))	Kingia_australis);
((Heterospathe_cagayanensis	((Kentiopsis_piersoniorum	((((((Pelagodoxa_henryana	Leopoldinia_pulchra)	((Geonoma_undata	Manicaria_saccifera)	(Prestoea_acuminata	(Oenocarpus_bataua	Oenocarpus_minor))))	(Orania_palindan	((Podococcus_barteri	((Reinhardtia_simplex	(Reinhardtia_latisecta	Reinhardtia_paiewonskiana))	(((Bactris_major	Attalea_speciosa)	(Elaeis_oleifera	Elaeis_guineensis))	((Iriartea_deltoidea	Chamaedorea_seifrizii)	(Sabal_domingensis	(Nypa_fruticans	(Phoenix_dactylifera	(Roystonea_regia	Serenoa_repens))))))))	Sclerosperma_profizianum)))	(Burretiokentia_grandiflora	Dypsis_decaryi))	Dictyosperma_album)	Hydriastele_microspadix))	Pseudophoenix_vinifera))	Kingia_australis);
((Geonoma_undata	(Manicaria_saccifera	(((Oenocarpus_minor	Oenocarpus_bataua)	Prestoea_acuminata)	((Orania_palindan	(Sabal_domingensis	(Podococcus_barteri	(((Roystonea_regia	(Chamaedorea_seifrizii	(Nypa_fruticans	(Reinhardtia_simplex	(Reinhardtia_latisecta	Reinhardtia_paiewonskiana)))))	(Iriartea_deltoidea	((Phoenix_dactylifera	Serenoa_repens)	(Pseudophoenix_vinifera	(Bactris_major	((Elaeis_oleifera	Attalea_speciosa)	Elaeis_guineensis))))))	Sclerosperma_profizianum))))	(((Burretiokentia_grandiflora	Dypsis_decaryi)	(Dictyosperma_album	(Kentiopsis_piersoniorum	(Hydriastele_microspadix	Heterospathe_cagayanensis))))	(Pelagodoxa_henryana	Leopoldinia_pulchra))))))	Kingia_australis);
(((Roystonea_regia	Serenoa_repens)	(((((Bactris_major	(Elaeis_oleifera	Elaeis_guineensis))	((((Attalea_speciosa	Orania_palindan)	Sclerosperma_profizianum)	((((((Pseudophoenix_vinifera	(Burretiokentia_grandiflora	Dypsis_decaryi))	Dictyosperma_album)	((Hydriastele_microspadix	Heterospathe_cagayanensis)	Kentiopsis_piersoniorum))	(Pelagodoxa_henryana	Leopoldinia_pulchra))	((Geonoma_undata	Manicaria_saccifera)	((Oenocarpus_minor	Oenocarpus_bataua)	Prestoea_acuminata)))	(Reinhardtia_simplex	(Reinhardtia_latisecta	Reinhardtia_paiewonskiana))))	Podococcus_barteri))	(Iriartea_deltoidea	Chamaedorea_seifrizii))	Sabal_domingensis)	(Nypa_fruticans	Phoenix_dactylifera)))	Kingia_australis);
((Elaeis_guineensis	((((Iriartea_deltoidea	Orania_palindan)	((((Pelagodoxa_henryana	Leopoldinia_pulchra)	(((Burretiokentia_grandiflora	Dypsis_decaryi)	Dictyosperma_album)	(Pseudophoenix_vinifera	((Hydriastele_microspadix	Heterospathe_cagayanensis)	Kentiopsis_piersoniorum))))	((Geonoma_undata	(Attalea_speciosa	Manicaria_saccifera))	((Oenocarpus_minor	Oenocarpus_bataua)	Prestoea_acuminata)))	((Chamaedorea_seifrizii	((Reinhardtia_simplex	(Reinhardtia_latisecta	Reinhardtia_paiewonskiana))	(Nypa_fruticans	Sclerosperma_profizianum)))	(Podococcus_barteri	(Sabal_domingensis	(Phoenix_dactylifera	(Roystonea_regia	Serenoa_repens)))))))	Bactris_major)	Elaeis_oleifera))	Kingia_australis);
((Serenoa_repens	((((Sclerosperma_profizianum	(((Reinhardtia_simplex	(Reinhardtia_latisecta	Reinhardtia_paiewonskiana))	((Roystonea_regia	Nypa_fruticans)	Chamaedorea_seifrizii))	((Attalea_speciosa	Orania_palindan)	((Bactris_major	(Elaeis_oleifera	Elaeis_guineensis))	Iriartea_deltoidea))))	(((Pelagodoxa_henryana	Leopoldinia_pulchra)	(Podococcus_barteri	(((Geonoma_undata	Manicaria_saccifera)	Oenocarpus_bataua)	(Prestoea_acuminata	Oenocarpus_minor))))	((Hydriastele_microspadix	(Kentiopsis_piersoniorum	(Heterospathe_cagayanensis	Dictyosperma_album)))	(Pseudophoenix_vinifera	(Burretiokentia_grandiflora	Dypsis_decaryi)))))	Sabal_domingensis)	Phoenix_dactylifera))	Kingia_australis);
(((Serenoa_repens	Phoenix_dactylifera)	((Nypa_fruticans	(Chamaedorea_seifrizii	Roystonea_regia))	((((Elaeis_guineensis	Elaeis_oleifera)	((Attalea_speciosa	Pseudophoenix_vinifera)	(Bactris_major	Iriartea_deltoidea)))	(((Reinhardtia_simplex	(Reinhardtia_paiewonskiana	Reinhardtia_latisecta))	((Podococcus_barteri	(((Dypsis_decaryi	(Dictyosperma_album	(Kentiopsis_piersoniorum	(Hydriastele_microspadix	Heterospathe_cagayanensis))))	((Geonoma_undata	Manicaria_saccifera)	((Oenocarpus_minor	Oenocarpus_bataua)	Prestoea_acuminata)))	(Leopoldinia_pulchra	Pelagodoxa_henryana)))	(Orania_palindan	Sclerosperma_profizianum)))	Sabal_domingensis))	Burretiokentia_grandiflora)))	Kingia_australis);
((((Serenoa_repens	Phoenix_dactylifera)	((((Iriartea_deltoidea	Chamaedorea_seifrizii)	Roystonea_regia)	((Attalea_speciosa	(Elaeis_guineensis	(Bactris_major	Elaeis_oleifera)))	((Reinhardtia_simplex	(Reinhardtia_paiewonskiana	Reinhardtia_latisecta))	((Podococcus_barteri	(((Pseudophoenix_vinifera	(Burretiokentia_grandiflora	(Dypsis_decaryi	((Heterospathe_cagayanensis	Hydriastele_microspadix)	(Dictyosperma_album	Kentiopsis_piersoniorum)))))	((Geonoma_undata	Manicaria_saccifera)	((Oenocarpus_minor	Oenocarpus_bataua)	Prestoea_acuminata)))	(Leopoldinia_pulchra	Pelagodoxa_henryana)))	(Orania_palindan	Sclerosperma_profizianum)))))	Sabal_domingensis))	Nypa_fruticans)	Kingia_australis);
((Serenoa_repens	(Phoenix_dactylifera	((Roystonea_regia	((Nypa_fruticans	(Sabal_domingensis	(Reinhardtia_simplex	(Reinhardtia_paiewonskiana	Reinhardtia_latisecta))))	Chamaedorea_seifrizii))	((Podococcus_barteri	((Orania_palindan	(((Pseudophoenix_vinifera	((Burretiokentia_grandiflora	Dypsis_decaryi)	(Hydriastele_microspadix	((Heterospathe_cagayanensis	Dictyosperma_album)	Kentiopsis_piersoniorum))))	((Leopoldinia_pulchra	Pelagodoxa_henryana)	((Oenocarpus_minor	Oenocarpus_bataua)	Prestoea_acuminata)))	(Geonoma_undata	Manicaria_saccifera)))	Sclerosperma_profizianum))	((((Attalea_speciosa	Elaeis_guineensis)	Elaeis_oleifera)	Bactris_major)	Iriartea_deltoidea)))))	Kingia_australis);
((Serenoa_repens	(Phoenix_dactylifera	(((Roystonea_regia	((Nypa_fruticans	(Reinhardtia_simplex	(Reinhardtia_paiewonskiana	Reinhardtia_latisecta)))	(Chamaedorea_seifrizii	Attalea_speciosa)))	((((Orania_palindan	(((Leopoldinia_pulchra	Pelagodoxa_henryana)	(Pseudophoenix_vinifera	((Burretiokentia_grandiflora	Dypsis_decaryi)	(Hydriastele_microspadix	((Heterospathe_cagayanensis	Dictyosperma_album)	Kentiopsis_piersoniorum)))))	(((Oenocarpus_minor	Oenocarpus_bataua)	Prestoea_acuminata)	(Geonoma_undata	Manicaria_saccifera))))	Podococcus_barteri)	Sclerosperma_profizianum)	(((Elaeis_guineensis	Elaeis_oleifera)	Bactris_major)	Iriartea_deltoidea)))	Sabal_domingensis)))	Kingia_australis);
(((Roystonea_regia	Serenoa_repens)	(Phoenix_dactylifera	((((((((Dypsis_decaryi	Burretiokentia_grandiflora)	(((Heterospathe_cagayanensis	Hydriastele_microspadix)	Kentiopsis_piersoniorum)	Dictyosperma_album))	Pseudophoenix_vinifera)	((Orania_palindan	Sclerosperma_profizianum)	(Podococcus_barteri	Leopoldinia_pulchra)))	((Oenocarpus_bataua	(Oenocarpus_minor	Prestoea_acuminata))	Geonoma_undata))	(Manicaria_saccifera	Pelagodoxa_henryana))	(Sabal_domingensis	((Nypa_fruticans	(Reinhardtia_simplex	(Reinhardtia_paiewonskiana	Reinhardtia_latisecta)))	Chamaedorea_seifrizii)))	(((Attalea_speciosa	(Elaeis_guineensis	Elaeis_oleifera))	Bactris_major)	Iriartea_deltoidea))))	Kingia_australis);
((Iriartea_deltoidea	((Prestoea_acuminata	(Oenocarpus_bataua	Oenocarpus_minor))	(Geonoma_undata	((((Dypsis_decaryi	((Heterospathe_cagayanensis	Dictyosperma_album)	(Hydriastele_microspadix	Kentiopsis_piersoniorum)))	Podococcus_barteri)	(Burretiokentia_grandiflora	Leopoldinia_pulchra))	((Pseudophoenix_vinifera	((Chamaedorea_seifrizii	Orania_palindan)	Sclerosperma_profizianum))	((Manicaria_saccifera	Pelagodoxa_henryana)	((Reinhardtia_simplex	(Reinhardtia_paiewonskiana	Reinhardtia_latisecta))	(((Attalea_speciosa	(Elaeis_guineensis	Elaeis_oleifera))	Bactris_major)	(Sabal_domingensis	((Nypa_fruticans	Phoenix_dactylifera)	(Roystonea_regia	Serenoa_repens)))))))))))	Kingia_australis);
((Iriartea_deltoidea	(Hydriastele_microspadix	(((Kentiopsis_piersoniorum	((Dypsis_decaryi	Burretiokentia_grandiflora)	(Dictyosperma_album	(((Oenocarpus_bataua	Oenocarpus_minor)	(Prestoea_acuminata	(Manicaria_saccifera	Geonoma_undata)))	((((((((Attalea_speciosa	Elaeis_guineensis)	Elaeis_oleifera)	Bactris_major)	(Chamaedorea_seifrizii	(Sabal_domingensis	(Nypa_fruticans	(Phoenix_dactylifera	(Roystonea_regia	Serenoa_repens))))))	Podococcus_barteri)	Sclerosperma_profizianum)	(Reinhardtia_simplex	(Reinhardtia_paiewonskiana	Reinhardtia_latisecta)))	(Orania_palindan	(Leopoldinia_pulchra	Pelagodoxa_henryana)))))))	Pseudophoenix_vinifera)	Heterospathe_cagayanensis)))	Kingia_australis);
((Geonoma_undata	((((((Reinhardtia_simplex	(Reinhardtia_paiewonskiana	Reinhardtia_latisecta))	((Pseudophoenix_vinifera	(((Attalea_speciosa	Elaeis_guineensis)	Elaeis_oleifera)	Bactris_major))	((Iriartea_deltoidea	Chamaedorea_seifrizii)	(Sabal_domingensis	(Nypa_fruticans	(Phoenix_dactylifera	(Roystonea_regia	Serenoa_repens)))))))	(Orania_palindan	Sclerosperma_profizianum))	(((Podococcus_barteri	Burretiokentia_grandiflora)	((Kentiopsis_piersoniorum	(Hydriastele_microspadix	(Heterospathe_cagayanensis	Dictyosperma_album)))	Dypsis_decaryi))	(Leopoldinia_pulchra	Pelagodoxa_henryana)))	(Oenocarpus_bataua	(Prestoea_acuminata	Oenocarpus_minor)))	Manicaria_saccifera))	Kingia_australis);
(((((Iriartea_deltoidea	Chamaedorea_seifrizii)	(Phoenix_dactylifera	(Roystonea_regia	Serenoa_repens)))	(((Reinhardtia_simplex	(Reinhardtia_paiewonskiana	Reinhardtia_latisecta))	((Elaeis_guineensis	(Elaeis_oleifera	Attalea_speciosa))	Bactris_major))	((((Prestoea_acuminata	(Oenocarpus_minor	Oenocarpus_bataua))	(Manicaria_saccifera	Geonoma_undata))	(((Podococcus_barteri	(Orania_palindan	Sclerosperma_profizianum))	((Pseudophoenix_vinifera	(((Heterospathe_cagayanensis	Dictyosperma_album)	(Kentiopsis_piersoniorum	Hydriastele_microspadix))	Burretiokentia_grandiflora))	Dypsis_decaryi))	(Leopoldinia_pulchra	Sabal_domingensis)))	Pelagodoxa_henryana)))	Nypa_fruticans)	Kingia_australis);
((((Sabal_domingensis	((((Podococcus_barteri	(Orania_palindan	Sclerosperma_profizianum))	((Leopoldinia_pulchra	((Dypsis_decaryi	((Heterospathe_cagayanensis	(Kentiopsis_piersoniorum	Hydriastele_microspadix))	Dictyosperma_album))	((Prestoea_acuminata	(Oenocarpus_minor	Oenocarpus_bataua))	(Manicaria_saccifera	Geonoma_undata))))	Burretiokentia_grandiflora))	(Reinhardtia_simplex	(Reinhardtia_paiewonskiana	Reinhardtia_latisecta)))	((Attalea_speciosa	Pseudophoenix_vinifera)	((Elaeis_oleifera	Elaeis_guineensis)	Bactris_major))))	((Pelagodoxa_henryana	Nypa_fruticans)	(Serenoa_repens	(Phoenix_dactylifera	Roystonea_regia))))	(Iriartea_deltoidea	Chamaedorea_seifrizii))	Kingia_australis);
((((Nypa_fruticans	(Attalea_speciosa	Pseudophoenix_vinifera))	(Chamaedorea_seifrizii	((Serenoa_repens	(Roystonea_regia	Phoenix_dactylifera))	(((((Sabal_domingensis	((((Dictyosperma_album	(Hydriastele_microspadix	(Kentiopsis_piersoniorum	Heterospathe_cagayanensis)))	Dypsis_decaryi)	(Reinhardtia_simplex	(Reinhardtia_paiewonskiana	Reinhardtia_latisecta)))	(((Manicaria_saccifera	Geonoma_undata)	(Prestoea_acuminata	(Oenocarpus_minor	Oenocarpus_bataua)))	Burretiokentia_grandiflora)))	((Pelagodoxa_henryana	Leopoldinia_pulchra)	Orania_palindan))	Sclerosperma_profizianum)	Podococcus_barteri)	(Bactris_major	(Elaeis_guineensis	Elaeis_oleifera))))))	Iriartea_deltoidea)	Kingia_australis);
((Nypa_fruticans	(Pseudophoenix_vinifera	((((Sclerosperma_profizianum	((Chamaedorea_seifrizii	(Reinhardtia_simplex	(Reinhardtia_paiewonskiana	Reinhardtia_latisecta)))	(Sabal_domingensis	((((((Manicaria_saccifera	Geonoma_undata)	(Prestoea_acuminata	(Oenocarpus_minor	Oenocarpus_bataua)))	((((Hydriastele_microspadix	Heterospathe_cagayanensis)	Dictyosperma_album)	Kentiopsis_piersoniorum)	Dypsis_decaryi))	(Pelagodoxa_henryana	Leopoldinia_pulchra))	Podococcus_barteri)	Orania_palindan))))	(Bactris_major	(Elaeis_guineensis	(Elaeis_oleifera	Attalea_speciosa))))	(Burretiokentia_grandiflora	((Roystonea_regia	Serenoa_repens)	Phoenix_dactylifera)))	Iriartea_deltoidea)))	Kingia_australis);
((Serenoa_repens	(Phoenix_dactylifera	((Roystonea_regia	Nypa_fruticans)	((Iriartea_deltoidea	(Sabal_domingensis	((Sclerosperma_profizianum	((((Prestoea_acuminata	(Oenocarpus_minor	Oenocarpus_bataua))	((Dypsis_decaryi	Burretiokentia_grandiflora)	(Dictyosperma_album	((Hydriastele_microspadix	Heterospathe_cagayanensis)	Kentiopsis_piersoniorum))))	((Manicaria_saccifera	Geonoma_undata)	(Podococcus_barteri	(Pelagodoxa_henryana	Leopoldinia_pulchra))))	Orania_palindan))	(Chamaedorea_seifrizii	(Reinhardtia_simplex	(Reinhardtia_paiewonskiana	Reinhardtia_latisecta))))))	((Attalea_speciosa	Pseudophoenix_vinifera)	(Bactris_major	(Elaeis_guineensis	Elaeis_oleifera)))))))	Kingia_australis);
((((Podococcus_barteri	((Iriartea_deltoidea	Bactris_major)	((Elaeis_guineensis	Elaeis_oleifera)	Attalea_speciosa)))	(((Orania_palindan	(Leopoldinia_pulchra	(((Dictyosperma_album	(((Hydriastele_microspadix	Heterospathe_cagayanensis)	Kentiopsis_piersoniorum)	(Dypsis_decaryi	Burretiokentia_grandiflora)))	Pseudophoenix_vinifera)	((Pelagodoxa_henryana	Manicaria_saccifera)	(Geonoma_undata	(Prestoea_acuminata	(Oenocarpus_minor	Oenocarpus_bataua)))))))	(Reinhardtia_simplex	(Reinhardtia_paiewonskiana	Reinhardtia_latisecta)))	Sclerosperma_profizianum))	(((Sabal_domingensis	(Phoenix_dactylifera	Serenoa_repens))	Nypa_fruticans)	(Chamaedorea_seifrizii	Roystonea_regia)))	Kingia_australis);
((Nypa_fruticans	(Iriartea_deltoidea	(((Chamaedorea_seifrizii	Roystonea_regia)	((Bactris_major	(Elaeis_guineensis	(Attalea_speciosa	Elaeis_oleifera)))	(Podococcus_barteri	(((Orania_palindan	(((Geonoma_undata	Manicaria_saccifera)	((Oenocarpus_bataua	(Prestoea_acuminata	Oenocarpus_minor))	Leopoldinia_pulchra))	(((Dypsis_decaryi	Burretiokentia_grandiflora)	(((Pseudophoenix_vinifera	Kentiopsis_piersoniorum)	Hydriastele_microspadix)	(Heterospathe_cagayanensis	Dictyosperma_album)))	Pelagodoxa_henryana)))	(Reinhardtia_simplex	(Reinhardtia_paiewonskiana	Reinhardtia_latisecta)))	Sclerosperma_profizianum))))	(Sabal_domingensis	(Phoenix_dactylifera	Serenoa_repens)))))	Kingia_australis);
((Serenoa_repens	((((Podococcus_barteri	(Roystonea_regia	((Bactris_major	Chamaedorea_seifrizii)	Iriartea_deltoidea)))	((((((((Heterospathe_cagayanensis	Dictyosperma_album)	Hydriastele_microspadix)	Kentiopsis_piersoniorum)	(Pseudophoenix_vinifera	(Burretiokentia_grandiflora	Dypsis_decaryi)))	(Sabal_domingensis	((Geonoma_undata	(Attalea_speciosa	Manicaria_saccifera))	(Oenocarpus_bataua	(Prestoea_acuminata	Oenocarpus_minor)))))	(Leopoldinia_pulchra	Pelagodoxa_henryana))	(Nypa_fruticans	(Reinhardtia_simplex	(Reinhardtia_paiewonskiana	Reinhardtia_latisecta))))	(Orania_palindan	Sclerosperma_profizianum)))	(Elaeis_guineensis	Elaeis_oleifera))	Phoenix_dactylifera))	Kingia_australis);
((Serenoa_repens	((((Roystonea_regia	Chamaedorea_seifrizii)	(((Bactris_major	(Elaeis_guineensis	Elaeis_oleifera))	Sclerosperma_profizianum)	((((((Geonoma_undata	(Attalea_speciosa	Manicaria_saccifera))	(Burretiokentia_grandiflora	((Pseudophoenix_vinifera	Iriartea_deltoidea)	(Prestoea_acuminata	(Oenocarpus_minor	Oenocarpus_bataua)))))	((Heterospathe_cagayanensis	Dictyosperma_album)	((Dypsis_decaryi	Hydriastele_microspadix)	Kentiopsis_piersoniorum)))	(Orania_palindan	(Leopoldinia_pulchra	(Nypa_fruticans	Pelagodoxa_henryana))))	(Reinhardtia_simplex	(Reinhardtia_paiewonskiana	Reinhardtia_latisecta)))	Podococcus_barteri)))	Sabal_domingensis)	Phoenix_dactylifera))	Kingia_australis);
((((Iriartea_deltoidea	Chamaedorea_seifrizii)	(((((((Dictyosperma_album	(Pseudophoenix_vinifera	(Dypsis_decaryi	Burretiokentia_grandiflora)))	((Hydriastele_microspadix	Kentiopsis_piersoniorum)	Heterospathe_cagayanensis))	(((Geonoma_undata	(Attalea_speciosa	Manicaria_saccifera))	(Prestoea_acuminata	(Oenocarpus_minor	Oenocarpus_bataua)))	Pelagodoxa_henryana))	Leopoldinia_pulchra)	(Sclerosperma_profizianum	Orania_palindan))	(Nypa_fruticans	(Reinhardtia_simplex	(Reinhardtia_paiewonskiana	Reinhardtia_latisecta))))	(Podococcus_barteri	(Bactris_major	(Elaeis_guineensis	Elaeis_oleifera)))))	(Sabal_domingensis	(Phoenix_dactylifera	(Roystonea_regia	Serenoa_repens))))	Kingia_australis);
((((((((((Prestoea_acuminata	(Oenocarpus_minor	Oenocarpus_bataua))	(Pseudophoenix_vinifera	Leopoldinia_pulchra))	((Pelagodoxa_henryana	(Geonoma_undata	Manicaria_saccifera))	((Hydriastele_microspadix	(Kentiopsis_piersoniorum	(Heterospathe_cagayanensis	Dictyosperma_album)))	Dypsis_decaryi)))	Orania_palindan)	(Burretiokentia_grandiflora	((Chamaedorea_seifrizii	Attalea_speciosa)	(Nypa_fruticans	(Reinhardtia_simplex	(Reinhardtia_paiewonskiana	Reinhardtia_latisecta))))))	Sclerosperma_profizianum)	Podococcus_barteri)	(Iriartea_deltoidea	(Bactris_major	(Elaeis_guineensis	Elaeis_oleifera))))	(Sabal_domingensis	(Phoenix_dactylifera	(Roystonea_regia	Serenoa_repens))))	Kingia_australis);
(((((Oenocarpus_minor	Oenocarpus_bataua)	Prestoea_acuminata)	((((Podococcus_barteri	(Sclerosperma_profizianum	(((Attalea_speciosa	(Iriartea_deltoidea	(Bactris_major	Chamaedorea_seifrizii)))	(Elaeis_guineensis	Elaeis_oleifera))	((Roystonea_regia	Serenoa_repens)	(Sabal_domingensis	Phoenix_dactylifera)))))	Orania_palindan)	(Nypa_fruticans	(Reinhardtia_simplex	(Reinhardtia_paiewonskiana	Reinhardtia_latisecta))))	((Pelagodoxa_henryana	Leopoldinia_pulchra)	(Pseudophoenix_vinifera	(((Kentiopsis_piersoniorum	(Heterospathe_cagayanensis	Hydriastele_microspadix))	Dictyosperma_album)	(Burretiokentia_grandiflora	Dypsis_decaryi))))))	(Geonoma_undata	Manicaria_saccifera))	Kingia_australis);
((Serenoa_repens	(Phoenix_dactylifera	(((Roystonea_regia	(Iriartea_deltoidea	Chamaedorea_seifrizii))	((Reinhardtia_simplex	(Reinhardtia_paiewonskiana	Reinhardtia_latisecta))	Nypa_fruticans))	((Bactris_major	(Elaeis_oleifera	(Attalea_speciosa	Elaeis_guineensis)))	((((((Geonoma_undata	Manicaria_saccifera)	(Prestoea_acuminata	(Oenocarpus_bataua	Oenocarpus_minor)))	(Sabal_domingensis	Leopoldinia_pulchra))	(Pelagodoxa_henryana	(Kentiopsis_piersoniorum	(((Pseudophoenix_vinifera	(Burretiokentia_grandiflora	Dypsis_decaryi))	(Heterospathe_cagayanensis	Dictyosperma_album))	Hydriastele_microspadix))))	(Sclerosperma_profizianum	Orania_palindan))	Podococcus_barteri)))))	Kingia_australis);
(((((((Bactris_major	(Elaeis_oleifera	(Attalea_speciosa	Elaeis_guineensis)))	(((Podococcus_barteri	Leopoldinia_pulchra)	(Pelagodoxa_henryana	(Sclerosperma_profizianum	Orania_palindan)))	((((Heterospathe_cagayanensis	Dictyosperma_album)	(Kentiopsis_piersoniorum	Hydriastele_microspadix))	Dypsis_decaryi)	((Geonoma_undata	Manicaria_saccifera)	(Prestoea_acuminata	(Oenocarpus_bataua	Oenocarpus_minor))))))	Burretiokentia_grandiflora)	((Sabal_domingensis	(Serenoa_repens	Phoenix_dactylifera))	(Roystonea_regia	(Chamaedorea_seifrizii	((Reinhardtia_simplex	(Reinhardtia_paiewonskiana	Reinhardtia_latisecta))	Nypa_fruticans)))))	Pseudophoenix_vinifera)	Iriartea_deltoidea)	Kingia_australis);
((((Sabal_domingensis	(Serenoa_repens	Phoenix_dactylifera))	(((Pseudophoenix_vinifera	(Bactris_major	(Elaeis_guineensis	(Elaeis_oleifera	Attalea_speciosa))))	(((((Reinhardtia_simplex	(Reinhardtia_paiewonskiana	Reinhardtia_latisecta))	(((Heterospathe_cagayanensis	(Kentiopsis_piersoniorum	Hydriastele_microspadix))	(Dictyosperma_album	(Burretiokentia_grandiflora	Dypsis_decaryi)))	(((Geonoma_undata	Manicaria_saccifera)	(Prestoea_acuminata	(Oenocarpus_bataua	Oenocarpus_minor)))	(Leopoldinia_pulchra	Pelagodoxa_henryana))))	Orania_palindan)	Sclerosperma_profizianum)	Podococcus_barteri))	((Nypa_fruticans	Roystonea_regia)	Chamaedorea_seifrizii)))	Iriartea_deltoidea)	Kingia_australis);
((((((Nypa_fruticans	Roystonea_regia)	Chamaedorea_seifrizii)	((Burretiokentia_grandiflora	(Sabal_domingensis	(Serenoa_repens	Phoenix_dactylifera)))	((Bactris_major	(Elaeis_guineensis	Elaeis_oleifera))	((Sclerosperma_profizianum	(Reinhardtia_simplex	(Reinhardtia_paiewonskiana	Reinhardtia_latisecta)))	(((Leopoldinia_pulchra	((Heterospathe_cagayanensis	Dictyosperma_album)	((Dypsis_decaryi	Hydriastele_microspadix)	Kentiopsis_piersoniorum)))	((Geonoma_undata	Manicaria_saccifera)	(Prestoea_acuminata	(Oenocarpus_bataua	Oenocarpus_minor))))	(Podococcus_barteri	(Pelagodoxa_henryana	Orania_palindan)))))))	Iriartea_deltoidea)	(Attalea_speciosa	Pseudophoenix_vinifera))	Kingia_australis);
(((Attalea_speciosa	Serenoa_repens)	(Phoenix_dactylifera	((Sabal_domingensis	((((Bactris_major	(Elaeis_guineensis	Elaeis_oleifera))	(((((Pseudophoenix_vinifera	(Reinhardtia_simplex	(Reinhardtia_paiewonskiana	Reinhardtia_latisecta)))	(((Pelagodoxa_henryana	Manicaria_saccifera)	(((Dictyosperma_album	Dypsis_decaryi)	((Hydriastele_microspadix	Heterospathe_cagayanensis)	Kentiopsis_piersoniorum))	Geonoma_undata))	(Leopoldinia_pulchra	(Prestoea_acuminata	(Oenocarpus_bataua	Oenocarpus_minor)))))	(Sclerosperma_profizianum	Orania_palindan))	Burretiokentia_grandiflora)	Podococcus_barteri))	Roystonea_regia)	(Iriartea_deltoidea	Chamaedorea_seifrizii)))	Nypa_fruticans)))	Kingia_australis);
((Roystonea_regia	(((Serenoa_repens	Phoenix_dactylifera)	(Bactris_major	(Elaeis_guineensis	(Elaeis_oleifera	Attalea_speciosa))))	((Sabal_domingensis	((Iriartea_deltoidea	Chamaedorea_seifrizii)	(((Reinhardtia_simplex	(Reinhardtia_paiewonskiana	Reinhardtia_latisecta))	Nypa_fruticans)	Pseudophoenix_vinifera)))	((((Burretiokentia_grandiflora	((Prestoea_acuminata	(Oenocarpus_bataua	Oenocarpus_minor))	(Geonoma_undata	Manicaria_saccifera)))	((((Dictyosperma_album	Dypsis_decaryi)	((Hydriastele_microspadix	Heterospathe_cagayanensis)	Kentiopsis_piersoniorum))	Pelagodoxa_henryana)	Leopoldinia_pulchra))	Podococcus_barteri)	(Sclerosperma_profizianum	Orania_palindan)))))	Kingia_australis);
(((Roystonea_regia	Serenoa_repens)	(Phoenix_dactylifera	(((((Attalea_speciosa	Bactris_major)	(Iriartea_deltoidea	Chamaedorea_seifrizii))	((Elaeis_guineensis	Elaeis_oleifera)	((Reinhardtia_simplex	(Reinhardtia_paiewonskiana	Reinhardtia_latisecta))	(((((Prestoea_acuminata	(Oenocarpus_bataua	Oenocarpus_minor))	(Geonoma_undata	Manicaria_saccifera))	((Dictyosperma_album	((Hydriastele_microspadix	Heterospathe_cagayanensis)	Kentiopsis_piersoniorum))	(Burretiokentia_grandiflora	(Pseudophoenix_vinifera	Dypsis_decaryi))))	(Leopoldinia_pulchra	Pelagodoxa_henryana))	(Sclerosperma_profizianum	(Podococcus_barteri	Orania_palindan))))))	Sabal_domingensis)	Nypa_fruticans)))	Kingia_australis);
((Serenoa_repens	(Phoenix_dactylifera	(Roystonea_regia	(((((Sclerosperma_profizianum	Orania_palindan)	((((Dictyosperma_album	((Hydriastele_microspadix	Heterospathe_cagayanensis)	Kentiopsis_piersoniorum))	(Pseudophoenix_vinifera	(Burretiokentia_grandiflora	Dypsis_decaryi)))	(Prestoea_acuminata	(Oenocarpus_bataua	Oenocarpus_minor)))	((Leopoldinia_pulchra	Pelagodoxa_henryana)	(Geonoma_undata	Manicaria_saccifera))))	Podococcus_barteri)	(Sabal_domingensis	(Chamaedorea_seifrizii	(Nypa_fruticans	(Reinhardtia_simplex	(Reinhardtia_paiewonskiana	Reinhardtia_latisecta))))))	(Iriartea_deltoidea	(Bactris_major	((Attalea_speciosa	Elaeis_guineensis)	Elaeis_oleifera)))))))	Kingia_australis);
((Serenoa_repens	((Nypa_fruticans	Phoenix_dactylifera)	(((Roystonea_regia	(((Reinhardtia_simplex	(Reinhardtia_paiewonskiana	Reinhardtia_latisecta))	(Bactris_major	((Attalea_speciosa	Elaeis_guineensis)	Elaeis_oleifera)))	((Sclerosperma_profizianum	Orania_palindan)	(((((Kentiopsis_piersoniorum	(Dictyosperma_album	(Hydriastele_microspadix	Heterospathe_cagayanensis)))	(Burretiokentia_grandiflora	(Pseudophoenix_vinifera	Dypsis_decaryi)))	((Leopoldinia_pulchra	((Oenocarpus_minor	Oenocarpus_bataua)	Prestoea_acuminata))	(Geonoma_undata	Manicaria_saccifera)))	Pelagodoxa_henryana)	Podococcus_barteri))))	(Iriartea_deltoidea	Chamaedorea_seifrizii))	Sabal_domingensis)))	Kingia_australis);
((Nypa_fruticans	((Phoenix_dactylifera	Serenoa_repens)	((((Podococcus_barteri	(Sclerosperma_profizianum	((Reinhardtia_simplex	(Reinhardtia_paiewonskiana	Reinhardtia_latisecta))	(((((Oenocarpus_minor	Oenocarpus_bataua)	Prestoea_acuminata)	(Geonoma_undata	Manicaria_saccifera))	((((Burretiokentia_grandiflora	Dypsis_decaryi)	Pseudophoenix_vinifera)	Dictyosperma_album)	(Kentiopsis_piersoniorum	(Hydriastele_microspadix	Heterospathe_cagayanensis))))	(Leopoldinia_pulchra	(Orania_palindan	Pelagodoxa_henryana))))))	(Bactris_major	((Attalea_speciosa	Elaeis_guineensis)	Elaeis_oleifera)))	(Roystonea_regia	(Iriartea_deltoidea	Chamaedorea_seifrizii)))	Sabal_domingensis)))	Kingia_australis);
((Serenoa_repens	(Phoenix_dactylifera	(((Attalea_speciosa	Roystonea_regia)	Nypa_fruticans)	((((((Chamaedorea_seifrizii	(Reinhardtia_simplex	(Reinhardtia_paiewonskiana	Reinhardtia_latisecta)))	((Pseudophoenix_vinifera	((Hydriastele_microspadix	(Kentiopsis_piersoniorum	(Heterospathe_cagayanensis	Dictyosperma_album)))	(Burretiokentia_grandiflora	Dypsis_decaryi)))	((Podococcus_barteri	(Pelagodoxa_henryana	Leopoldinia_pulchra))	((Geonoma_undata	Manicaria_saccifera)	(Oenocarpus_bataua	(Oenocarpus_minor	Prestoea_acuminata))))))	(Sclerosperma_profizianum	Orania_palindan))	Iriartea_deltoidea)	(Bactris_major	(Elaeis_guineensis	Elaeis_oleifera)))	Sabal_domingensis))))	Kingia_australis);
((Serenoa_repens	((Phoenix_dactylifera	Nypa_fruticans)	((((Bactris_major	((Attalea_speciosa	Elaeis_guineensis)	Elaeis_oleifera))	Iriartea_deltoidea)	(Roystonea_regia	(((((Pseudophoenix_vinifera	(Burretiokentia_grandiflora	Dypsis_decaryi))	(((Hydriastele_microspadix	Kentiopsis_piersoniorum)	Heterospathe_cagayanensis)	Dictyosperma_album))	((Sclerosperma_profizianum	Orania_palindan)	((Podococcus_barteri	Pelagodoxa_henryana)	Leopoldinia_pulchra)))	((Geonoma_undata	Manicaria_saccifera)	(Oenocarpus_bataua	(Oenocarpus_minor	Prestoea_acuminata))))	(Chamaedorea_seifrizii	(Reinhardtia_simplex	(Reinhardtia_paiewonskiana	Reinhardtia_latisecta))))))	Sabal_domingensis)))	Kingia_australis);
((Dictyosperma_album	((Kentiopsis_piersoniorum	(Hydriastele_microspadix	Heterospathe_cagayanensis))	((Dypsis_decaryi	Burretiokentia_grandiflora)	(Pseudophoenix_vinifera	(((Geonoma_undata	Manicaria_saccifera)	(Prestoea_acuminata	(Oenocarpus_bataua	Oenocarpus_minor)))	(Leopoldinia_pulchra	(Pelagodoxa_henryana	((Iriartea_deltoidea	Orania_palindan)	((Chamaedorea_seifrizii	(Reinhardtia_simplex	(Reinhardtia_paiewonskiana	Reinhardtia_latisecta)))	(Sclerosperma_profizianum	(Podococcus_barteri	((((Roystonea_regia	Nypa_fruticans)	Sabal_domingensis)	(Serenoa_repens	Phoenix_dactylifera))	(Bactris_major	((Attalea_speciosa	Elaeis_guineensis)	Elaeis_oleifera))))))))))))))	Kingia_australis);
(((Bactris_major	((Elaeis_guineensis	Attalea_speciosa)	Elaeis_oleifera))	(((Iriartea_deltoidea	((Nypa_fruticans	Chamaedorea_seifrizii)	(Reinhardtia_latisecta	(Reinhardtia_simplex	Reinhardtia_paiewonskiana))))	((Podococcus_barteri	(Pelagodoxa_henryana	((Leopoldinia_pulchra	((Geonoma_undata	Manicaria_saccifera)	(Prestoea_acuminata	(Oenocarpus_bataua	Oenocarpus_minor))))	(((Dictyosperma_album	(Kentiopsis_piersoniorum	(Hydriastele_microspadix	(Heterospathe_cagayanensis	Pseudophoenix_vinifera))))	Dypsis_decaryi)	Burretiokentia_grandiflora))))	(Orania_palindan	Sclerosperma_profizianum)))	(Sabal_domingensis	((Roystonea_regia	Serenoa_repens)	Phoenix_dactylifera))))	Kingia_australis);
((Heterospathe_cagayanensis	((((Dypsis_decaryi	((Leopoldinia_pulchra	(Pelagodoxa_henryana	((Geonoma_undata	Manicaria_saccifera)	(Prestoea_acuminata	(Oenocarpus_bataua	Oenocarpus_minor)))))	((Sabal_domingensis	((Chamaedorea_seifrizii	(Nypa_fruticans	(Reinhardtia_latisecta	(Reinhardtia_simplex	Reinhardtia_paiewonskiana))))	Burretiokentia_grandiflora))	((Podococcus_barteri	(((Roystonea_regia	Serenoa_repens)	Phoenix_dactylifera)	((Bactris_major	Iriartea_deltoidea)	(Attalea_speciosa	(Elaeis_guineensis	Elaeis_oleifera)))))	(Sclerosperma_profizianum	(Pseudophoenix_vinifera	Orania_palindan))))))	Dictyosperma_album)	Kentiopsis_piersoniorum)	Hydriastele_microspadix))	Kingia_australis);
((Nypa_fruticans	(Pelagodoxa_henryana	((((((Geonoma_undata	(Attalea_speciosa	Manicaria_saccifera))	(Prestoea_acuminata	(Oenocarpus_bataua	Oenocarpus_minor)))	((Dictyosperma_album	(Kentiopsis_piersoniorum	(Hydriastele_microspadix	(Pseudophoenix_vinifera	Heterospathe_cagayanensis))))	(Burretiokentia_grandiflora	Dypsis_decaryi)))	Iriartea_deltoidea)	((((Reinhardtia_latisecta	Reinhardtia_paiewonskiana)	Reinhardtia_simplex)	(Orania_palindan	(Sclerosperma_profizianum	((Bactris_major	(Elaeis_guineensis	Elaeis_oleifera))	(Chamaedorea_seifrizii	(Sabal_domingensis	((Roystonea_regia	Serenoa_repens)	Phoenix_dactylifera)))))))	Podococcus_barteri))	Leopoldinia_pulchra)))	Kingia_australis);
((((Reinhardtia_latisecta	Reinhardtia_paiewonskiana)	Reinhardtia_simplex)	((((((Prestoea_acuminata	(Oenocarpus_bataua	Oenocarpus_minor))	((Pelagodoxa_henryana	Leopoldinia_pulchra)	((Dictyosperma_album	((Burretiokentia_grandiflora	Dypsis_decaryi)	Pseudophoenix_vinifera))	(Kentiopsis_piersoniorum	(Hydriastele_microspadix	Heterospathe_cagayanensis)))))	(Geonoma_undata	Manicaria_saccifera))	(Podococcus_barteri	(Orania_palindan	Sclerosperma_profizianum)))	(Iriartea_deltoidea	(((Attalea_speciosa	Bactris_major)	(Elaeis_guineensis	Elaeis_oleifera))	(Sabal_domingensis	(Nypa_fruticans	((Roystonea_regia	Serenoa_repens)	Phoenix_dactylifera))))))	Chamaedorea_seifrizii))	Kingia_australis);
(((Roystonea_regia	Serenoa_repens)	(((Sabal_domingensis	((Reinhardtia_latisecta	Reinhardtia_paiewonskiana)	Reinhardtia_simplex))	((Iriartea_deltoidea	Bactris_major)	(Elaeis_guineensis	(Elaeis_oleifera	Attalea_speciosa))))	((((Podococcus_barteri	Orania_palindan)	(Chamaedorea_seifrizii	Sclerosperma_profizianum))	(Pelagodoxa_henryana	(Leopoldinia_pulchra	(((Manicaria_saccifera	Geonoma_undata)	(Prestoea_acuminata	(Oenocarpus_bataua	Oenocarpus_minor)))	(Pseudophoenix_vinifera	(((Kentiopsis_piersoniorum	Hydriastele_microspadix)	(Heterospathe_cagayanensis	Dictyosperma_album))	(Burretiokentia_grandiflora	Dypsis_decaryi)))))))	(Phoenix_dactylifera	Nypa_fruticans))))	Kingia_australis);
(((Hydriastele_microspadix	(((Heterospathe_cagayanensis	Dictyosperma_album)	((Dypsis_decaryi	Burretiokentia_grandiflora)	(Geonoma_undata	((((((Reinhardtia_latisecta	Reinhardtia_paiewonskiana)	Reinhardtia_simplex)	(((Iriartea_deltoidea	(Bactris_major	(Elaeis_guineensis	(Elaeis_oleifera	Attalea_speciosa))))	((Serenoa_repens	Phoenix_dactylifera)	((Chamaedorea_seifrizii	Roystonea_regia)	(Nypa_fruticans	Sabal_domingensis))))	Podococcus_barteri))	(Orania_palindan	Sclerosperma_profizianum))	Pelagodoxa_henryana)	((Manicaria_saccifera	Prestoea_acuminata)	((Oenocarpus_bataua	Oenocarpus_minor)	Leopoldinia_pulchra))))))	Kentiopsis_piersoniorum))	Pseudophoenix_vinifera)	Kingia_australis);
(((Oenocarpus_minor	Oenocarpus_bataua)	(Prestoea_acuminata	(((Leopoldinia_pulchra	Pelagodoxa_henryana)	(Geonoma_undata	Manicaria_saccifera))	(((((Chamaedorea_seifrizii	((Reinhardtia_latisecta	Reinhardtia_paiewonskiana)	Reinhardtia_simplex))	((Iriartea_deltoidea	(Bactris_major	(Elaeis_guineensis	Elaeis_oleifera)))	(Sabal_domingensis	((Phoenix_dactylifera	Nypa_fruticans)	(Roystonea_regia	Serenoa_repens)))))	((Attalea_speciosa	Orania_palindan)	Sclerosperma_profizianum))	Podococcus_barteri)	((Kentiopsis_piersoniorum	Hydriastele_microspadix)	((Pseudophoenix_vinifera	(Heterospathe_cagayanensis	Dictyosperma_album))	(Dypsis_decaryi	Burretiokentia_grandiflora)))))))	Kingia_australis);
((((((Roystonea_regia	Nypa_fruticans)	(Sabal_domingensis	(Phoenix_dactylifera	Serenoa_repens)))	((Bactris_major	(Elaeis_oleifera	Elaeis_guineensis))	(Podococcus_barteri	(Sclerosperma_profizianum	((Chamaedorea_seifrizii	((Reinhardtia_paiewonskiana	Reinhardtia_latisecta)	Reinhardtia_simplex))	(Orania_palindan	(((Pelagodoxa_henryana	Leopoldinia_pulchra)	((Burretiokentia_grandiflora	Dypsis_decaryi)	((Heterospathe_cagayanensis	Dictyosperma_album)	(Hydriastele_microspadix	Kentiopsis_piersoniorum))))	((Manicaria_saccifera	Geonoma_undata)	(Oenocarpus_bataua	(Oenocarpus_minor	Prestoea_acuminata))))))))))	(Pseudophoenix_vinifera	Attalea_speciosa))	Iriartea_deltoidea)	Kingia_australis);
((Serenoa_repens	((((((Bactris_major	(Elaeis_oleifera	Elaeis_guineensis))	(Pseudophoenix_vinifera	Attalea_speciosa))	(Sclerosperma_profizianum	(((Iriartea_deltoidea	Chamaedorea_seifrizii)	((Reinhardtia_paiewonskiana	Reinhardtia_latisecta)	Reinhardtia_simplex))	(Orania_palindan	((((((Manicaria_saccifera	Geonoma_undata)	(Prestoea_acuminata	(Oenocarpus_bataua	Oenocarpus_minor)))	(Dypsis_decaryi	((Heterospathe_cagayanensis	Dictyosperma_album)	(Hydriastele_microspadix	Kentiopsis_piersoniorum))))	((Leopoldinia_pulchra	Pelagodoxa_henryana)	Podococcus_barteri))	Burretiokentia_grandiflora)	Sabal_domingensis)))))	Roystonea_regia)	Nypa_fruticans)	Phoenix_dactylifera))	Kingia_australis);
((Serenoa_repens	((Nypa_fruticans	(((Elaeis_oleifera	(Iriartea_deltoidea	(Attalea_speciosa	(Pseudophoenix_vinifera	Elaeis_guineensis))))	(((Chamaedorea_seifrizii	((Reinhardtia_paiewonskiana	Reinhardtia_latisecta)	Reinhardtia_simplex))	Roystonea_regia)	(Bactris_major	(((((Prestoea_acuminata	(Oenocarpus_bataua	Oenocarpus_minor))	((Manicaria_saccifera	Geonoma_undata)	(Leopoldinia_pulchra	Pelagodoxa_henryana)))	(Burretiokentia_grandiflora	(Dypsis_decaryi	(((Heterospathe_cagayanensis	Hydriastele_microspadix)	Kentiopsis_piersoniorum)	Dictyosperma_album))))	(Orania_palindan	Sclerosperma_profizianum))	Podococcus_barteri))))	Sabal_domingensis))	Phoenix_dactylifera))	Kingia_australis);
(((((Attalea_speciosa	Bactris_major)	(Elaeis_oleifera	Elaeis_guineensis))	((((Orania_palindan	((((Prestoea_acuminata	(Oenocarpus_bataua	Oenocarpus_minor))	(Manicaria_saccifera	Geonoma_undata))	(((((Heterospathe_cagayanensis	Dictyosperma_album)	Kentiopsis_piersoniorum)	Hydriastele_microspadix)	(Burretiokentia_grandiflora	Dypsis_decaryi))	Pseudophoenix_vinifera))	(Leopoldinia_pulchra	Pelagodoxa_henryana)))	((Reinhardtia_paiewonskiana	Reinhardtia_latisecta)	Reinhardtia_simplex))	Podococcus_barteri)	Sclerosperma_profizianum))	((Iriartea_deltoidea	Chamaedorea_seifrizii)	(Sabal_domingensis	(((Roystonea_regia	Serenoa_repens)	Phoenix_dactylifera)	Nypa_fruticans))))	Kingia_australis);
(((Roystonea_regia	(((Elaeis_oleifera	Elaeis_guineensis)	(Iriartea_deltoidea	Bactris_major))	(Podococcus_barteri	((Sclerosperma_profizianum	((Reinhardtia_paiewonskiana	Reinhardtia_latisecta)	Reinhardtia_simplex))	(((((Pelagodoxa_henryana	((Oenocarpus_bataua	(Oenocarpus_minor	Prestoea_acuminata))	(Manicaria_saccifera	Geonoma_undata)))	(((Heterospathe_cagayanensis	Dictyosperma_album)	(Kentiopsis_piersoniorum	Hydriastele_microspadix))	Dypsis_decaryi))	(Pseudophoenix_vinifera	Leopoldinia_pulchra))	Burretiokentia_grandiflora)	Orania_palindan)))))	((Attalea_speciosa	Chamaedorea_seifrizii)	(Nypa_fruticans	(Sabal_domingensis	(Serenoa_repens	Phoenix_dactylifera)))))	Kingia_australis);
(((((((Leopoldinia_pulchra	Pelagodoxa_henryana)	(((((Burretiokentia_grandiflora	Dypsis_decaryi)	Hydriastele_microspadix)	Kentiopsis_piersoniorum)	(Pseudophoenix_vinifera	(Heterospathe_cagayanensis	Dictyosperma_album)))	((Oenocarpus_bataua	(Oenocarpus_minor	Prestoea_acuminata))	(Manicaria_saccifera	Geonoma_undata))))	(Podococcus_barteri	(Roystonea_regia	(Orania_palindan	Sclerosperma_profizianum))))	((Reinhardtia_paiewonskiana	Reinhardtia_latisecta)	Reinhardtia_simplex))	((Sabal_domingensis	(Nypa_fruticans	((Serenoa_repens	Attalea_speciosa)	Phoenix_dactylifera)))	(Iriartea_deltoidea	(Bactris_major	Chamaedorea_seifrizii))))	(Elaeis_oleifera	Elaeis_guineensis))	Kingia_australis);
(((Pelagodoxa_henryana	Nypa_fruticans)	((Iriartea_deltoidea	((Sabal_domingensis	((((((((Burretiokentia_grandiflora	(Kentiopsis_piersoniorum	((Pseudophoenix_vinifera	Heterospathe_cagayanensis)	Hydriastele_microspadix)))	Dictyosperma_album)	Dypsis_decaryi)	(((Leopoldinia_pulchra	(Oenocarpus_bataua	Oenocarpus_minor))	(Manicaria_saccifera	Geonoma_undata))	Prestoea_acuminata))	(Orania_palindan	Sclerosperma_profizianum))	((Reinhardtia_paiewonskiana	Reinhardtia_latisecta)	Reinhardtia_simplex))	Podococcus_barteri)	(Bactris_major	((Attalea_speciosa	Elaeis_oleifera)	Elaeis_guineensis))))	(Phoenix_dactylifera	Chamaedorea_seifrizii)))	(Roystonea_regia	Serenoa_repens)))	Kingia_australis);
((Serenoa_repens	(Phoenix_dactylifera	(Nypa_fruticans	(((((((Podococcus_barteri	((((Kentiopsis_piersoniorum	(Heterospathe_cagayanensis	Hydriastele_microspadix))	(Dictyosperma_album	(Burretiokentia_grandiflora	Dypsis_decaryi)))	(Pelagodoxa_henryana	Leopoldinia_pulchra))	(((Oenocarpus_minor	Oenocarpus_bataua)	Prestoea_acuminata)	(Manicaria_saccifera	Geonoma_undata))))	(Orania_palindan	Sclerosperma_profizianum))	((Reinhardtia_paiewonskiana	Reinhardtia_latisecta)	Reinhardtia_simplex))	(Bactris_major	((Attalea_speciosa	Elaeis_oleifera)	Elaeis_guineensis)))	(Chamaedorea_seifrizii	(Pseudophoenix_vinifera	Iriartea_deltoidea)))	Sabal_domingensis)	Roystonea_regia))))	Kingia_australis);
(((((((((Reinhardtia_paiewonskiana	Reinhardtia_latisecta)	Reinhardtia_simplex)	(Bactris_major	((Attalea_speciosa	Elaeis_oleifera)	Elaeis_guineensis)))	((((((Manicaria_saccifera	Pelagodoxa_henryana)	(Geonoma_undata	((Oenocarpus_bataua	Oenocarpus_minor)	Prestoea_acuminata)))	Leopoldinia_pulchra)	((Kentiopsis_piersoniorum	((Burretiokentia_grandiflora	Heterospathe_cagayanensis)	Hydriastele_microspadix))	(Dictyosperma_album	Dypsis_decaryi)))	(Orania_palindan	Sclerosperma_profizianum))	Podococcus_barteri))	Roystonea_regia)	(Chamaedorea_seifrizii	Iriartea_deltoidea))	(Sabal_domingensis	((Serenoa_repens	Phoenix_dactylifera)	Nypa_fruticans)))	Pseudophoenix_vinifera)	Kingia_australis);
((Serenoa_repens	((Phoenix_dactylifera	Nypa_fruticans)	(Roystonea_regia	(((((((Reinhardtia_paiewonskiana	Reinhardtia_latisecta)	Reinhardtia_simplex)	(Sabal_domingensis	(((((Attalea_speciosa	Manicaria_saccifera)	Geonoma_undata)	((Oenocarpus_bataua	Oenocarpus_minor)	Prestoea_acuminata))	Leopoldinia_pulchra)	((Dypsis_decaryi	(Burretiokentia_grandiflora	(Pelagodoxa_henryana	Dictyosperma_album)))	((Hydriastele_microspadix	Heterospathe_cagayanensis)	Kentiopsis_piersoniorum)))))	Orania_palindan)	Sclerosperma_profizianum)	(Podococcus_barteri	(Elaeis_oleifera	Elaeis_guineensis)))	((Chamaedorea_seifrizii	(Pseudophoenix_vinifera	Iriartea_deltoidea))	Bactris_major)))))	Kingia_australis);
((Geonoma_undata	(Manicaria_saccifera	((Oenocarpus_bataua	(Prestoea_acuminata	Oenocarpus_minor))	(((((((Kentiopsis_piersoniorum	(Heterospathe_cagayanensis	Hydriastele_microspadix))	Dictyosperma_album)	Dypsis_decaryi)	Leopoldinia_pulchra)	((Podococcus_barteri	((Chamaedorea_seifrizii	Orania_palindan)	Sclerosperma_profizianum))	((Nypa_fruticans	(Reinhardtia_simplex	(Reinhardtia_latisecta	Reinhardtia_paiewonskiana)))	(((Attalea_speciosa	Pseudophoenix_vinifera)	((Elaeis_guineensis	Elaeis_oleifera)	Bactris_major))	((Sabal_domingensis	((Serenoa_repens	Roystonea_regia)	Phoenix_dactylifera))	Iriartea_deltoidea)))))	Pelagodoxa_henryana)	Burretiokentia_grandiflora))))	Kingia_australis);
((Geonoma_undata	((Heterospathe_cagayanensis	Manicaria_saccifera)	((((((Burretiokentia_grandiflora	Dypsis_decaryi)	Pseudophoenix_vinifera)	((Hydriastele_microspadix	Dictyosperma_album)	Kentiopsis_piersoniorum))	(Leopoldinia_pulchra	(Oenocarpus_bataua	(Prestoea_acuminata	Oenocarpus_minor))))	((Podococcus_barteri	(Orania_palindan	Sclerosperma_profizianum))	((((Elaeis_guineensis	(Attalea_speciosa	Elaeis_oleifera))	Bactris_major)	(Chamaedorea_seifrizii	(Roystonea_regia	(Sabal_domingensis	(Nypa_fruticans	(Serenoa_repens	Phoenix_dactylifera))))))	(Iriartea_deltoidea	(Reinhardtia_simplex	(Reinhardtia_latisecta	Reinhardtia_paiewonskiana))))))	Pelagodoxa_henryana)))	Kingia_australis);
((Geonoma_undata	(Manicaria_saccifera	(((((Orania_palindan	((Sclerosperma_profizianum	((Chamaedorea_seifrizii	(Sabal_domingensis	((Roystonea_regia	Nypa_fruticans)	(Serenoa_repens	Phoenix_dactylifera))))	(Podococcus_barteri	((Elaeis_guineensis	(Attalea_speciosa	Elaeis_oleifera))	Bactris_major))))	(Reinhardtia_paiewonskiana	(Reinhardtia_simplex	Reinhardtia_latisecta))))	Iriartea_deltoidea)	(Leopoldinia_pulchra	Pelagodoxa_henryana))	(Burretiokentia_grandiflora	((Kentiopsis_piersoniorum	(Hydriastele_microspadix	(Heterospathe_cagayanensis	Dictyosperma_album)))	(Dypsis_decaryi	Pseudophoenix_vinifera))))	(Prestoea_acuminata	(Oenocarpus_minor	Oenocarpus_bataua)))))	Kingia_australis);
((Geonoma_undata	(Manicaria_saccifera	(((((Heterospathe_cagayanensis	Dictyosperma_album)	(Kentiopsis_piersoniorum	Hydriastele_microspadix))	((Burretiokentia_grandiflora	Dypsis_decaryi)	Pseudophoenix_vinifera))	(((((Chamaedorea_seifrizii	Iriartea_deltoidea)	Orania_palindan)	((Sabal_domingensis	((Serenoa_repens	Roystonea_regia)	(Nypa_fruticans	Phoenix_dactylifera)))	((Elaeis_guineensis	(Attalea_speciosa	Elaeis_oleifera))	Bactris_major)))	((Sclerosperma_profizianum	(Reinhardtia_simplex	(Reinhardtia_latisecta	Reinhardtia_paiewonskiana)))	Podococcus_barteri))	(Leopoldinia_pulchra	Pelagodoxa_henryana)))	(Prestoea_acuminata	(Oenocarpus_minor	Oenocarpus_bataua)))))	Kingia_australis);
((Geonoma_undata	(Manicaria_saccifera	((Pelagodoxa_henryana	(((Burretiokentia_grandiflora	Leopoldinia_pulchra)	((((Attalea_speciosa	Pseudophoenix_vinifera)	Orania_palindan)	(Sclerosperma_profizianum	(Podococcus_barteri	(((Chamaedorea_seifrizii	Iriartea_deltoidea)	(Nypa_fruticans	((Phoenix_dactylifera	(Serenoa_repens	Roystonea_regia))	Sabal_domingensis)))	((Elaeis_guineensis	Elaeis_oleifera)	Bactris_major)))))	(Reinhardtia_simplex	(Reinhardtia_latisecta	Reinhardtia_paiewonskiana))))	(Dictyosperma_album	(Dypsis_decaryi	(Kentiopsis_piersoniorum	(Heterospathe_cagayanensis	Hydriastele_microspadix))))))	(Oenocarpus_bataua	(Prestoea_acuminata	Oenocarpus_minor)))))	Kingia_australis);
(((Chamaedorea_seifrizii	((Phoenix_dactylifera	(Nypa_fruticans	(Serenoa_repens	Roystonea_regia)))	Sabal_domingensis))	(((Reinhardtia_simplex	(Reinhardtia_latisecta	Reinhardtia_paiewonskiana))	(Iriartea_deltoidea	((Attalea_speciosa	(Elaeis_guineensis	Elaeis_oleifera))	Bactris_major)))	(((Sclerosperma_profizianum	(((Hydriastele_microspadix	((Heterospathe_cagayanensis	Dictyosperma_album)	((Burretiokentia_grandiflora	Pseudophoenix_vinifera)	Dypsis_decaryi)))	Kentiopsis_piersoniorum)	(((Geonoma_undata	Manicaria_saccifera)	(Oenocarpus_bataua	(Prestoea_acuminata	Oenocarpus_minor)))	(Leopoldinia_pulchra	Pelagodoxa_henryana))))	Orania_palindan)	Podococcus_barteri)))	Kingia_australis);
((((((((Reinhardtia_simplex	(Reinhardtia_latisecta	Reinhardtia_paiewonskiana))	((((((Hydriastele_microspadix	Kentiopsis_piersoniorum)	(Heterospathe_cagayanensis	Dictyosperma_album))	(Burretiokentia_grandiflora	Dypsis_decaryi))	((Geonoma_undata	Manicaria_saccifera)	(Prestoea_acuminata	(Oenocarpus_minor	Oenocarpus_bataua))))	Leopoldinia_pulchra)	Pelagodoxa_henryana))	Orania_palindan)	(Podococcus_barteri	Sclerosperma_profizianum))	(Pseudophoenix_vinifera	(((Attalea_speciosa	Elaeis_guineensis)	Elaeis_oleifera)	Bactris_major)))	((((Phoenix_dactylifera	(Serenoa_repens	Roystonea_regia))	Sabal_domingensis)	Nypa_fruticans)	Chamaedorea_seifrizii))	Iriartea_deltoidea)	Kingia_australis);
(((Attalea_speciosa	Pseudophoenix_vinifera)	((Chamaedorea_seifrizii	((((Phoenix_dactylifera	Nypa_fruticans)	(Serenoa_repens	Roystonea_regia))	Sabal_domingensis)	((((Leopoldinia_pulchra	Pelagodoxa_henryana)	(Orania_palindan	Sclerosperma_profizianum))	(((Kentiopsis_piersoniorum	(Heterospathe_cagayanensis	Hydriastele_microspadix))	((Burretiokentia_grandiflora	Dypsis_decaryi)	(Podococcus_barteri	Dictyosperma_album)))	((Geonoma_undata	Manicaria_saccifera)	(Prestoea_acuminata	(Oenocarpus_minor	Oenocarpus_bataua)))))	((Reinhardtia_simplex	(Reinhardtia_latisecta	Reinhardtia_paiewonskiana))	((Elaeis_guineensis	Elaeis_oleifera)	Bactris_major)))))	Iriartea_deltoidea))	Kingia_australis);
((((Sabal_domingensis	(Phoenix_dactylifera	(Serenoa_repens	Roystonea_regia)))	((((Orania_palindan	Sclerosperma_profizianum)	((((Dypsis_decaryi	((Kentiopsis_piersoniorum	Hydriastele_microspadix)	(Heterospathe_cagayanensis	Dictyosperma_album)))	Podococcus_barteri)	Leopoldinia_pulchra)	(Pelagodoxa_henryana	(Burretiokentia_grandiflora	((Geonoma_undata	Manicaria_saccifera)	(Prestoea_acuminata	(Oenocarpus_minor	Oenocarpus_bataua)))))))	(Chamaedorea_seifrizii	(Nypa_fruticans	(Reinhardtia_simplex	(Reinhardtia_latisecta	Reinhardtia_paiewonskiana)))))	((Attalea_speciosa	Pseudophoenix_vinifera)	((Elaeis_guineensis	Elaeis_oleifera)	Bactris_major))))	Iriartea_deltoidea)	Kingia_australis);
((Manicaria_saccifera	(((Prestoea_acuminata	(Oenocarpus_minor	Oenocarpus_bataua))	((Pelagodoxa_henryana	(Sabal_domingensis	((Podococcus_barteri	(((((Elaeis_oleifera	Elaeis_guineensis)	Attalea_speciosa)	Bactris_major)	(Phoenix_dactylifera	Serenoa_repens))	(((Iriartea_deltoidea	Chamaedorea_seifrizii)	(Nypa_fruticans	(Reinhardtia_simplex	(Reinhardtia_latisecta	Reinhardtia_paiewonskiana))))	Roystonea_regia)))	(Sclerosperma_profizianum	Orania_palindan))))	((((Burretiokentia_grandiflora	Pseudophoenix_vinifera)	Dypsis_decaryi)	((Kentiopsis_piersoniorum	Hydriastele_microspadix)	(Heterospathe_cagayanensis	Dictyosperma_album)))	Leopoldinia_pulchra)))	Geonoma_undata))	Kingia_australis);
((((Elaeis_oleifera	Elaeis_guineensis)	(Attalea_speciosa	Bactris_major))	((((((Orania_palindan	Sclerosperma_profizianum)	((((Oenocarpus_bataua	Oenocarpus_minor)	Prestoea_acuminata)	(Dypsis_decaryi	(((Pseudophoenix_vinifera	((Hydriastele_microspadix	Kentiopsis_piersoniorum)	Heterospathe_cagayanensis))	Burretiokentia_grandiflora)	Dictyosperma_album)))	((Geonoma_undata	Manicaria_saccifera)	(Pelagodoxa_henryana	Leopoldinia_pulchra))))	Podococcus_barteri)	(Chamaedorea_seifrizii	(Reinhardtia_simplex	(Reinhardtia_paiewonskiana	Reinhardtia_latisecta))))	Iriartea_deltoidea)	(Sabal_domingensis	(Nypa_fruticans	(Phoenix_dactylifera	(Roystonea_regia	Serenoa_repens))))))	Kingia_australis);
((Serenoa_repens	(((Roystonea_regia	((Iriartea_deltoidea	(((Attalea_speciosa	Elaeis_oleifera)	Elaeis_guineensis)	Bactris_major))	((((Orania_palindan	Sclerosperma_profizianum)	(((((Dictyosperma_album	Heterospathe_cagayanensis)	(Kentiopsis_piersoniorum	Pseudophoenix_vinifera))	(Dypsis_decaryi	(Burretiokentia_grandiflora	Hydriastele_microspadix)))	((Oenocarpus_bataua	(Oenocarpus_minor	Prestoea_acuminata))	(Geonoma_undata	Manicaria_saccifera)))	(Pelagodoxa_henryana	Leopoldinia_pulchra)))	Podococcus_barteri)	(Nypa_fruticans	(Chamaedorea_seifrizii	(Reinhardtia_simplex	(Reinhardtia_paiewonskiana	Reinhardtia_latisecta)))))))	Sabal_domingensis)	Phoenix_dactylifera))	Kingia_australis);
((((Elaeis_oleifera	Elaeis_guineensis)	(Iriartea_deltoidea	Bactris_major))	((((Attalea_speciosa	Chamaedorea_seifrizii)	(Pseudophoenix_vinifera	(Nypa_fruticans	(Reinhardtia_simplex	(Reinhardtia_paiewonskiana	Reinhardtia_latisecta)))))	(Sclerosperma_profizianum	((((Dictyosperma_album	Dypsis_decaryi)	((Hydriastele_microspadix	Heterospathe_cagayanensis)	Kentiopsis_piersoniorum))	(((Orania_palindan	(Pelagodoxa_henryana	Leopoldinia_pulchra))	((Podococcus_barteri	Geonoma_undata)	Manicaria_saccifera))	((Oenocarpus_bataua	Oenocarpus_minor)	Prestoea_acuminata)))	Burretiokentia_grandiflora)))	((Sabal_domingensis	(Phoenix_dactylifera	Serenoa_repens))	Roystonea_regia)))	Kingia_australis);
((Chamaedorea_seifrizii	((Roystonea_regia	((Iriartea_deltoidea	(((Attalea_speciosa	Elaeis_oleifera)	Elaeis_guineensis)	Bactris_major))	((((Reinhardtia_simplex	(Reinhardtia_paiewonskiana	Reinhardtia_latisecta))	Nypa_fruticans)	((((((Heterospathe_cagayanensis	Dictyosperma_album)	(Hydriastele_microspadix	Kentiopsis_piersoniorum))	(Pseudophoenix_vinifera	(Burretiokentia_grandiflora	Dypsis_decaryi)))	((Geonoma_undata	Manicaria_saccifera)	((Oenocarpus_bataua	Oenocarpus_minor)	Prestoea_acuminata)))	((Orania_palindan	Pelagodoxa_henryana)	Leopoldinia_pulchra))	Podococcus_barteri))	Sclerosperma_profizianum)))	(Sabal_domingensis	(Phoenix_dactylifera	Serenoa_repens))))	Kingia_australis);
((Serenoa_repens	(Roystonea_regia	(((Elaeis_oleifera	(Elaeis_guineensis	Attalea_speciosa))	Bactris_major)	((((Reinhardtia_simplex	(Reinhardtia_paiewonskiana	Reinhardtia_latisecta))	Nypa_fruticans)	(((((Geonoma_undata	Manicaria_saccifera)	((Oenocarpus_bataua	Oenocarpus_minor)	Prestoea_acuminata))	((((Heterospathe_cagayanensis	Dictyosperma_album)	(Hydriastele_microspadix	Kentiopsis_piersoniorum))	(Pseudophoenix_vinifera	(Burretiokentia_grandiflora	Dypsis_decaryi)))	((Podococcus_barteri	Pelagodoxa_henryana)	Leopoldinia_pulchra)))	Orania_palindan)	Sclerosperma_profizianum))	((Sabal_domingensis	Phoenix_dactylifera)	(Iriartea_deltoidea	Chamaedorea_seifrizii))))))	Kingia_australis);
((Manicaria_saccifera	(((Oenocarpus_bataua	(Oenocarpus_minor	Prestoea_acuminata))	(((((Iriartea_deltoidea	Chamaedorea_seifrizii)	((Reinhardtia_simplex	(Reinhardtia_paiewonskiana	Reinhardtia_latisecta))	Nypa_fruticans))	((Orania_palindan	Sclerosperma_profizianum)	(((Podococcus_barteri	Sabal_domingensis)	(Pseudophoenix_vinifera	((Attalea_speciosa	(Elaeis_oleifera	Elaeis_guineensis))	Bactris_major)))	((Serenoa_repens	Roystonea_regia)	Phoenix_dactylifera))))	(Leopoldinia_pulchra	((Dictyosperma_album	(((Heterospathe_cagayanensis	Hydriastele_microspadix)	Kentiopsis_piersoniorum)	Dypsis_decaryi))	Burretiokentia_grandiflora)))	Pelagodoxa_henryana))	Geonoma_undata))	Kingia_australis);
((Geonoma_undata	(Manicaria_saccifera	((Oenocarpus_minor	(Prestoea_acuminata	Oenocarpus_bataua))	(((((Sclerosperma_profizianum	(((Iriartea_deltoidea	((Elaeis_oleifera	Elaeis_guineensis)	Bactris_major))	(Sabal_domingensis	((Serenoa_repens	Roystonea_regia)	Phoenix_dactylifera)))	Podococcus_barteri))	(Chamaedorea_seifrizii	((Reinhardtia_simplex	(Reinhardtia_paiewonskiana	Reinhardtia_latisecta))	Nypa_fruticans)))	Orania_palindan)	(Leopoldinia_pulchra	Pelagodoxa_henryana))	(((Hydriastele_microspadix	(Attalea_speciosa	Pseudophoenix_vinifera))	(Kentiopsis_piersoniorum	(Heterospathe_cagayanensis	Dictyosperma_album)))	(Burretiokentia_grandiflora	Dypsis_decaryi))))))	Kingia_australis);
(((Iriartea_deltoidea	(((((Orania_palindan	Chamaedorea_seifrizii)	(((Leopoldinia_pulchra	((Geonoma_undata	Manicaria_saccifera)	(Oenocarpus_bataua	(Oenocarpus_minor	Prestoea_acuminata))))	(Pseudophoenix_vinifera	((Burretiokentia_grandiflora	Dypsis_decaryi)	((Hydriastele_microspadix	Kentiopsis_piersoniorum)	(Heterospathe_cagayanensis	Dictyosperma_album)))))	Pelagodoxa_henryana))	(Reinhardtia_simplex	(Reinhardtia_paiewonskiana	Reinhardtia_latisecta)))	(Sabal_domingensis	(Nypa_fruticans	Sclerosperma_profizianum)))	(((Elaeis_guineensis	(Elaeis_oleifera	Attalea_speciosa))	Bactris_major)	Podococcus_barteri)))	((Serenoa_repens	Roystonea_regia)	Phoenix_dactylifera))	Kingia_australis);
((((Sabal_domingensis	((Serenoa_repens	Roystonea_regia)	Phoenix_dactylifera))	(((Podococcus_barteri	(((((Dypsis_decaryi	((Hydriastele_microspadix	Kentiopsis_piersoniorum)	(Heterospathe_cagayanensis	Dictyosperma_album)))	((Geonoma_undata	Manicaria_saccifera)	(Prestoea_acuminata	(Oenocarpus_bataua	Oenocarpus_minor))))	((Orania_palindan	Pelagodoxa_henryana)	Leopoldinia_pulchra))	(Reinhardtia_simplex	(Reinhardtia_paiewonskiana	Reinhardtia_latisecta)))	(Nypa_fruticans	Sclerosperma_profizianum)))	((Elaeis_oleifera	(Attalea_speciosa	Elaeis_guineensis))	Bactris_major))	(Burretiokentia_grandiflora	(Chamaedorea_seifrizii	Iriartea_deltoidea))))	Pseudophoenix_vinifera)	Kingia_australis);
((Serenoa_repens	(Phoenix_dactylifera	((((((Podococcus_barteri	((Reinhardtia_simplex	(Reinhardtia_paiewonskiana	Reinhardtia_latisecta))	(((Attalea_speciosa	Orania_palindan)	(Nypa_fruticans	Sclerosperma_profizianum))	((((Geonoma_undata	Manicaria_saccifera)	(Prestoea_acuminata	(Oenocarpus_bataua	Oenocarpus_minor)))	((Pseudophoenix_vinifera	(Burretiokentia_grandiflora	Dypsis_decaryi))	(((Heterospathe_cagayanensis	Dictyosperma_album)	Hydriastele_microspadix)	Kentiopsis_piersoniorum)))	Leopoldinia_pulchra))))	((Elaeis_oleifera	Elaeis_guineensis)	(Iriartea_deltoidea	Bactris_major)))	Roystonea_regia)	Chamaedorea_seifrizii)	Pelagodoxa_henryana)	Sabal_domingensis)))	Kingia_australis);
(((Roystonea_regia	Serenoa_repens)	((Phoenix_dactylifera	Nypa_fruticans)	((((((Attalea_speciosa	Elaeis_oleifera)	Elaeis_guineensis)	Bactris_major)	(((Reinhardtia_simplex	(Reinhardtia_latisecta	Reinhardtia_paiewonskiana))	((Podococcus_barteri	((((((Heterospathe_cagayanensis	Dictyosperma_album)	Hydriastele_microspadix)	Kentiopsis_piersoniorum)	(Pseudophoenix_vinifera	(Burretiokentia_grandiflora	Dypsis_decaryi)))	((Geonoma_undata	Prestoea_acuminata)	(Oenocarpus_minor	Oenocarpus_bataua)))	(Manicaria_saccifera	(Leopoldinia_pulchra	Pelagodoxa_henryana))))	Orania_palindan))	Sclerosperma_profizianum))	(Iriartea_deltoidea	Chamaedorea_seifrizii))	Sabal_domingensis)))	Kingia_australis);
(((Nypa_fruticans	((Reinhardtia_simplex	(Reinhardtia_latisecta	Reinhardtia_paiewonskiana))	(((Burretiokentia_grandiflora	((((((Prestoea_acuminata	(Oenocarpus_minor	Oenocarpus_bataua))	(Geonoma_undata	Manicaria_saccifera))	(Leopoldinia_pulchra	Pelagodoxa_henryana))	(((Dictyosperma_album	(Hydriastele_microspadix	Heterospathe_cagayanensis))	Kentiopsis_piersoniorum)	Dypsis_decaryi))	((Orania_palindan	Sclerosperma_profizianum)	Podococcus_barteri))	(Iriartea_deltoidea	((((Elaeis_oleifera	Attalea_speciosa)	Elaeis_guineensis)	Bactris_major)	((Roystonea_regia	Serenoa_repens)	Phoenix_dactylifera)))))	Sabal_domingensis)	Chamaedorea_seifrizii)))	Pseudophoenix_vinifera)	Kingia_australis);
(((Nypa_fruticans	((Roystonea_regia	Serenoa_repens)	Phoenix_dactylifera))	((((((Attalea_speciosa	Orania_palindan)	Chamaedorea_seifrizii)	((Leopoldinia_pulchra	Pelagodoxa_henryana)	((((Dypsis_decaryi	((Hydriastele_microspadix	(Burretiokentia_grandiflora	Heterospathe_cagayanensis))	Kentiopsis_piersoniorum))	Dictyosperma_album)	Pseudophoenix_vinifera)	((Prestoea_acuminata	(Oenocarpus_minor	Oenocarpus_bataua))	(Geonoma_undata	Manicaria_saccifera)))))	((Sclerosperma_profizianum	(Reinhardtia_simplex	(Reinhardtia_latisecta	Reinhardtia_paiewonskiana)))	Sabal_domingensis))	Podococcus_barteri)	(Iriartea_deltoidea	((Elaeis_oleifera	Elaeis_guineensis)	Bactris_major))))	Kingia_australis);
((((Iriartea_deltoidea	Chamaedorea_seifrizii)	(Nypa_fruticans	(Sabal_domingensis	((Roystonea_regia	Serenoa_repens)	Phoenix_dactylifera))))	((Podococcus_barteri	((Attalea_speciosa	(Elaeis_oleifera	Elaeis_guineensis))	Bactris_major))	((((((Dypsis_decaryi	((Hydriastele_microspadix	(Burretiokentia_grandiflora	Heterospathe_cagayanensis))	Kentiopsis_piersoniorum))	Dictyosperma_album)	Pseudophoenix_vinifera)	(Leopoldinia_pulchra	((Prestoea_acuminata	(Oenocarpus_minor	Oenocarpus_bataua))	(Geonoma_undata	Manicaria_saccifera))))	(Pelagodoxa_henryana	(Sclerosperma_profizianum	Orania_palindan)))	(Reinhardtia_simplex	(Reinhardtia_latisecta	Reinhardtia_paiewonskiana)))))	Kingia_australis);
(((Chamaedorea_seifrizii	(Sabal_domingensis	(Nypa_fruticans	(Phoenix_dactylifera	(Roystonea_regia	Serenoa_repens)))))	((((Elaeis_oleifera	Elaeis_guineensis)	(Iriartea_deltoidea	Bactris_major))	((Pseudophoenix_vinifera	Attalea_speciosa)	(Reinhardtia_simplex	(Reinhardtia_latisecta	Reinhardtia_paiewonskiana))))	(((((Dypsis_decaryi	Burretiokentia_grandiflora)	Dictyosperma_album)	((Hydriastele_microspadix	Heterospathe_cagayanensis)	Kentiopsis_piersoniorum))	(Pelagodoxa_henryana	(Leopoldinia_pulchra	((Sclerosperma_profizianum	Orania_palindan)	Podococcus_barteri))))	((Prestoea_acuminata	(Oenocarpus_minor	Oenocarpus_bataua))	(Geonoma_undata	Manicaria_saccifera)))))	Kingia_australis);
((((((Sabal_domingensis	Iriartea_deltoidea)	Chamaedorea_seifrizii)	(Nypa_fruticans	(Phoenix_dactylifera	(Roystonea_regia	Serenoa_repens))))	((Podococcus_barteri	((Reinhardtia_simplex	(Reinhardtia_latisecta	Reinhardtia_paiewonskiana))	((((Leopoldinia_pulchra	(Orania_palindan	Pelagodoxa_henryana))	((Prestoea_acuminata	(Oenocarpus_minor	Oenocarpus_bataua))	(Geonoma_undata	Manicaria_saccifera)))	(((Dypsis_decaryi	Burretiokentia_grandiflora)	Dictyosperma_album)	((Hydriastele_microspadix	Heterospathe_cagayanensis)	Kentiopsis_piersoniorum)))	Sclerosperma_profizianum)))	((Elaeis_guineensis	Elaeis_oleifera)	Bactris_major)))	(Pseudophoenix_vinifera	Attalea_speciosa))	Kingia_australis);
((Iriartea_deltoidea	(((Pseudophoenix_vinifera	Attalea_speciosa)	Nypa_fruticans)	((Chamaedorea_seifrizii	(Roystonea_regia	((Podococcus_barteri	((Reinhardtia_simplex	(Reinhardtia_latisecta	Reinhardtia_paiewonskiana))	(((((Burretiokentia_grandiflora	Leopoldinia_pulchra)	(Oenocarpus_bataua	(Prestoea_acuminata	Oenocarpus_minor)))	(Dypsis_decaryi	((Heterospathe_cagayanensis	Dictyosperma_album)	(Hydriastele_microspadix	Kentiopsis_piersoniorum))))	(Pelagodoxa_henryana	(Geonoma_undata	Manicaria_saccifera)))	(Orania_palindan	Sclerosperma_profizianum))))	((Elaeis_guineensis	Elaeis_oleifera)	Bactris_major))))	(Sabal_domingensis	(Phoenix_dactylifera	Serenoa_repens)))))	Kingia_australis);
(((Pseudophoenix_vinifera	Attalea_speciosa)	((((Nypa_fruticans	(Serenoa_repens	Roystonea_regia))	(Phoenix_dactylifera	Chamaedorea_seifrizii))	Sabal_domingensis)	((Podococcus_barteri	((((Pelagodoxa_henryana	Orania_palindan)	(((Burretiokentia_grandiflora	Dypsis_decaryi)	((Heterospathe_cagayanensis	Dictyosperma_album)	(Hydriastele_microspadix	Kentiopsis_piersoniorum)))	((Leopoldinia_pulchra	(Oenocarpus_bataua	(Prestoea_acuminata	Oenocarpus_minor)))	(Geonoma_undata	Manicaria_saccifera))))	(Reinhardtia_simplex	(Reinhardtia_latisecta	Reinhardtia_paiewonskiana)))	Sclerosperma_profizianum))	((Elaeis_guineensis	Elaeis_oleifera)	(Iriartea_deltoidea	Bactris_major)))))	Kingia_australis);
(((((Heterospathe_cagayanensis	Hydriastele_microspadix)	Kentiopsis_piersoniorum)	(((Dictyosperma_album	Pseudophoenix_vinifera)	((Leopoldinia_pulchra	((Prestoea_acuminata	(Oenocarpus_minor	Oenocarpus_bataua))	(Geonoma_undata	(Attalea_speciosa	Manicaria_saccifera))))	((((Pelagodoxa_henryana	Chamaedorea_seifrizii)	(Nypa_fruticans	(Reinhardtia_simplex	(Reinhardtia_latisecta	Reinhardtia_paiewonskiana))))	(Sclerosperma_profizianum	((((Elaeis_guineensis	Elaeis_oleifera)	(Iriartea_deltoidea	Bactris_major))	(Sabal_domingensis	(Roystonea_regia	(Phoenix_dactylifera	Serenoa_repens))))	Podococcus_barteri)))	Orania_palindan)))	Dypsis_decaryi))	Burretiokentia_grandiflora)	Kingia_australis);
((Chamaedorea_seifrizii	((Sabal_domingensis	(Phoenix_dactylifera	(Serenoa_repens	Roystonea_regia)))	((((Orania_palindan	((((Attalea_speciosa	Manicaria_saccifera)	Pelagodoxa_henryana)	((Burretiokentia_grandiflora	Leopoldinia_pulchra)	((Geonoma_undata	Pseudophoenix_vinifera)	(Iriartea_deltoidea	(Oenocarpus_bataua	(Oenocarpus_minor	Prestoea_acuminata))))))	(Dypsis_decaryi	((Heterospathe_cagayanensis	Dictyosperma_album)	(Hydriastele_microspadix	Kentiopsis_piersoniorum)))))	((Sclerosperma_profizianum	Nypa_fruticans)	(Reinhardtia_simplex	(Reinhardtia_latisecta	Reinhardtia_paiewonskiana))))	((Elaeis_guineensis	Elaeis_oleifera)	Bactris_major))	Podococcus_barteri)))	Kingia_australis);
((Serenoa_repens	(((Roystonea_regia	Nypa_fruticans)	(Sabal_domingensis	(((Bactris_major	((Attalea_speciosa	Elaeis_guineensis)	Elaeis_oleifera))	Pseudophoenix_vinifera)	((((((((((Oenocarpus_bataua	Oenocarpus_minor)	Prestoea_acuminata)	Iriartea_deltoidea)	(Manicaria_saccifera	Geonoma_undata))	((Heterospathe_cagayanensis	(Hydriastele_microspadix	Kentiopsis_piersoniorum))	(Dypsis_decaryi	Dictyosperma_album)))	(Orania_palindan	(Pelagodoxa_henryana	Leopoldinia_pulchra)))	(Chamaedorea_seifrizii	(Reinhardtia_simplex	(Reinhardtia_paiewonskiana	Reinhardtia_latisecta))))	Sclerosperma_profizianum)	Podococcus_barteri)	Burretiokentia_grandiflora))))	Phoenix_dactylifera))	Kingia_australis);
((Serenoa_repens	(((Roystonea_regia	Nypa_fruticans)	((((Bactris_major	(Elaeis_guineensis	Elaeis_oleifera))	((((((Geonoma_undata	((Oenocarpus_bataua	Oenocarpus_minor)	Prestoea_acuminata))	Manicaria_saccifera)	((Hydriastele_microspadix	(Kentiopsis_piersoniorum	(Heterospathe_cagayanensis	Dictyosperma_album)))	Dypsis_decaryi))	(Burretiokentia_grandiflora	((Sclerosperma_profizianum	Orania_palindan)	(Pelagodoxa_henryana	Leopoldinia_pulchra))))	Podococcus_barteri)	(Sabal_domingensis	(Reinhardtia_simplex	(Reinhardtia_paiewonskiana	Reinhardtia_latisecta)))))	(Attalea_speciosa	Pseudophoenix_vinifera))	(Iriartea_deltoidea	Chamaedorea_seifrizii)))	Phoenix_dactylifera))	Kingia_australis);
((Pseudophoenix_vinifera	(((Chamaedorea_seifrizii	(Roystonea_regia	Nypa_fruticans))	((Sabal_domingensis	(Phoenix_dactylifera	Serenoa_repens))	((Bactris_major	(Attalea_speciosa	(Elaeis_guineensis	Elaeis_oleifera)))	(((((((Heterospathe_cagayanensis	Hydriastele_microspadix)	Kentiopsis_piersoniorum)	(Dictyosperma_album	Dypsis_decaryi))	Pelagodoxa_henryana)	((Leopoldinia_pulchra	Burretiokentia_grandiflora)	((Oenocarpus_bataua	(Oenocarpus_minor	Prestoea_acuminata))	(Manicaria_saccifera	Geonoma_undata))))	(Reinhardtia_simplex	(Reinhardtia_paiewonskiana	Reinhardtia_latisecta)))	((Podococcus_barteri	Orania_palindan)	Sclerosperma_profizianum)))))	Iriartea_deltoidea))	Kingia_australis);
((Pseudophoenix_vinifera	(Iriartea_deltoidea	((Phoenix_dactylifera	Serenoa_repens)	(((((Bactris_major	(Elaeis_guineensis	(Elaeis_oleifera	Attalea_speciosa)))	((((Orania_palindan	(((Leopoldinia_pulchra	(((Heterospathe_cagayanensis	Hydriastele_microspadix)	Kentiopsis_piersoniorum)	(Dictyosperma_album	(Burretiokentia_grandiflora	Dypsis_decaryi))))	(Pelagodoxa_henryana	((Oenocarpus_bataua	(Oenocarpus_minor	Prestoea_acuminata))	(Manicaria_saccifera	Geonoma_undata))))	Sclerosperma_profizianum))	Podococcus_barteri)	Sabal_domingensis)	(Reinhardtia_simplex	(Reinhardtia_paiewonskiana	Reinhardtia_latisecta))))	Roystonea_regia)	Chamaedorea_seifrizii)	Nypa_fruticans))))	Kingia_australis);
((Serenoa_repens	((Sabal_domingensis	(((Iriartea_deltoidea	(Bactris_major	(Elaeis_guineensis	(Elaeis_oleifera	Attalea_speciosa))))	((((Podococcus_barteri	Orania_palindan)	Sclerosperma_profizianum)	(((Burretiokentia_grandiflora	Leopoldinia_pulchra)	(((Heterospathe_cagayanensis	Hydriastele_microspadix)	Kentiopsis_piersoniorum)	(Dictyosperma_album	Dypsis_decaryi)))	(Pelagodoxa_henryana	((Prestoea_acuminata	(Oenocarpus_bataua	Oenocarpus_minor))	(Manicaria_saccifera	Geonoma_undata)))))	(Chamaedorea_seifrizii	(Pseudophoenix_vinifera	(Reinhardtia_simplex	(Reinhardtia_paiewonskiana	Reinhardtia_latisecta))))))	(Roystonea_regia	Nypa_fruticans)))	Phoenix_dactylifera))	Kingia_australis);
(((((Bactris_major	(Elaeis_guineensis	Elaeis_oleifera))	(Burretiokentia_grandiflora	(((Orania_palindan	(Podococcus_barteri	Sclerosperma_profizianum))	((((((Heterospathe_cagayanensis	Hydriastele_microspadix)	Kentiopsis_piersoniorum)	Dictyosperma_album)	Dypsis_decaryi)	((Leopoldinia_pulchra	Pelagodoxa_henryana)	(Manicaria_saccifera	Geonoma_undata)))	(Prestoea_acuminata	(Oenocarpus_bataua	Oenocarpus_minor))))	(Reinhardtia_simplex	(Reinhardtia_paiewonskiana	Reinhardtia_latisecta)))))	((Iriartea_deltoidea	Chamaedorea_seifrizii)	((Nypa_fruticans	(Phoenix_dactylifera	(Roystonea_regia	Serenoa_repens)))	Sabal_domingensis)))	(Attalea_speciosa	Pseudophoenix_vinifera))	Kingia_australis);
((Nypa_fruticans	(((Chamaedorea_seifrizii	(((Bactris_major	(Elaeis_guineensis	Elaeis_oleifera))	(((Orania_palindan	(Podococcus_barteri	Sclerosperma_profizianum))	((((((Heterospathe_cagayanensis	Hydriastele_microspadix)	Kentiopsis_piersoniorum)	Dictyosperma_album)	(Burretiokentia_grandiflora	Dypsis_decaryi))	(Leopoldinia_pulchra	Pelagodoxa_henryana))	((Manicaria_saccifera	Geonoma_undata)	(Prestoea_acuminata	(Oenocarpus_bataua	Oenocarpus_minor)))))	(Reinhardtia_simplex	(Reinhardtia_paiewonskiana	Reinhardtia_latisecta))))	((Phoenix_dactylifera	(Roystonea_regia	Serenoa_repens))	Sabal_domingensis)))	Iriartea_deltoidea)	(Attalea_speciosa	Pseudophoenix_vinifera)))	Kingia_australis);
(((Roystonea_regia	Serenoa_repens)	(((Sabal_domingensis	((((Attalea_speciosa	Elaeis_oleifera)	Elaeis_guineensis)	(Reinhardtia_simplex	(Reinhardtia_paiewonskiana	Reinhardtia_latisecta)))	(((Iriartea_deltoidea	Chamaedorea_seifrizii)	Bactris_major)	((Orania_palindan	Sclerosperma_profizianum)	(Podococcus_barteri	(((Pseudophoenix_vinifera	((Dictyosperma_album	(Burretiokentia_grandiflora	Dypsis_decaryi))	(Kentiopsis_piersoniorum	(Hydriastele_microspadix	Heterospathe_cagayanensis))))	(Leopoldinia_pulchra	Pelagodoxa_henryana))	((Manicaria_saccifera	Geonoma_undata)	(Prestoea_acuminata	(Oenocarpus_bataua	Oenocarpus_minor)))))))))	Nypa_fruticans)	Phoenix_dactylifera))	Kingia_australis);
((Serenoa_repens	(((Sabal_domingensis	((Bactris_major	((Attalea_speciosa	Elaeis_oleifera)	Elaeis_guineensis))	((((Reinhardtia_simplex	(Reinhardtia_paiewonskiana	Reinhardtia_latisecta))	Sclerosperma_profizianum)	(Iriartea_deltoidea	((((Leopoldinia_pulchra	Pelagodoxa_henryana)	Orania_palindan)	((Chamaedorea_seifrizii	(Manicaria_saccifera	Geonoma_undata))	(Prestoea_acuminata	(Oenocarpus_bataua	Oenocarpus_minor))))	((Hydriastele_microspadix	((Heterospathe_cagayanensis	Dictyosperma_album)	(Pseudophoenix_vinifera	(Burretiokentia_grandiflora	Dypsis_decaryi))))	Kentiopsis_piersoniorum))))	Podococcus_barteri)))	Nypa_fruticans)	(Roystonea_regia	Phoenix_dactylifera)))	Kingia_australis);
((Pseudophoenix_vinifera	((((Bactris_major	Iriartea_deltoidea)	((Elaeis_oleifera	Attalea_speciosa)	Elaeis_guineensis))	(((Nypa_fruticans	(Phoenix_dactylifera	Serenoa_repens))	Sabal_domingensis)	Roystonea_regia))	((Reinhardtia_simplex	(Reinhardtia_paiewonskiana	Reinhardtia_latisecta))	((Sclerosperma_profizianum	(((((Leopoldinia_pulchra	Pelagodoxa_henryana)	Orania_palindan)	((Chamaedorea_seifrizii	(Manicaria_saccifera	Geonoma_undata))	(Prestoea_acuminata	(Oenocarpus_bataua	Oenocarpus_minor))))	((Dictyosperma_album	((Heterospathe_cagayanensis	Hydriastele_microspadix)	Kentiopsis_piersoniorum))	Dypsis_decaryi))	Burretiokentia_grandiflora))	Podococcus_barteri))))	Kingia_australis);
((Pseudophoenix_vinifera	(Hydriastele_microspadix	(Kentiopsis_piersoniorum	(((Dictyosperma_album	Heterospathe_cagayanensis)	(Burretiokentia_grandiflora	Dypsis_decaryi))	((((Reinhardtia_simplex	(Reinhardtia_latisecta	Reinhardtia_paiewonskiana))	(Sclerosperma_profizianum	(Chamaedorea_seifrizii	Orania_palindan)))	(Leopoldinia_pulchra	((Prestoea_acuminata	(Oenocarpus_bataua	Oenocarpus_minor))	(Geonoma_undata	Manicaria_saccifera))))	(Pelagodoxa_henryana	(((Sabal_domingensis	((Phoenix_dactylifera	Serenoa_repens)	(Roystonea_regia	Nypa_fruticans)))	((Iriartea_deltoidea	Bactris_major)	(Elaeis_oleifera	(Attalea_speciosa	Elaeis_guineensis))))	Podococcus_barteri)))))))	Kingia_australis);
((((Iriartea_deltoidea	Chamaedorea_seifrizii)	((Sabal_domingensis	Phoenix_dactylifera)	((Serenoa_repens	Roystonea_regia)	Nypa_fruticans)))	((Bactris_major	((Attalea_speciosa	Elaeis_oleifera)	Elaeis_guineensis))	(Podococcus_barteri	((((Reinhardtia_simplex	(Reinhardtia_latisecta	Reinhardtia_paiewonskiana))	(Leopoldinia_pulchra	((Burretiokentia_grandiflora	(Dypsis_decaryi	((Kentiopsis_piersoniorum	Hydriastele_microspadix)	((Dictyosperma_album	Heterospathe_cagayanensis)	Pseudophoenix_vinifera))))	((Prestoea_acuminata	(Oenocarpus_bataua	Oenocarpus_minor))	(Geonoma_undata	Manicaria_saccifera)))))	(Orania_palindan	Pelagodoxa_henryana))	Sclerosperma_profizianum))))	Kingia_australis);
(((Attalea_speciosa	Pseudophoenix_vinifera)	(Iriartea_deltoidea	(Chamaedorea_seifrizii	(((Sabal_domingensis	(Phoenix_dactylifera	(Serenoa_repens	Roystonea_regia)))	Nypa_fruticans)	((Bactris_major	(Elaeis_oleifera	Elaeis_guineensis))	((((Reinhardtia_simplex	(Reinhardtia_latisecta	Reinhardtia_paiewonskiana))	(Pelagodoxa_henryana	((Leopoldinia_pulchra	Burretiokentia_grandiflora)	((Dypsis_decaryi	((Heterospathe_cagayanensis	(Kentiopsis_piersoniorum	Hydriastele_microspadix))	Dictyosperma_album))	((Prestoea_acuminata	(Oenocarpus_bataua	Oenocarpus_minor))	(Geonoma_undata	Manicaria_saccifera))))))	(Podococcus_barteri	Orania_palindan))	Sclerosperma_profizianum))))))	Kingia_australis);
((Pseudophoenix_vinifera	(Hydriastele_microspadix	((((Leopoldinia_pulchra	Pelagodoxa_henryana)	((Prestoea_acuminata	(Oenocarpus_bataua	Oenocarpus_minor))	(Geonoma_undata	(Heterospathe_cagayanensis	Manicaria_saccifera))))	(((Reinhardtia_simplex	(Reinhardtia_latisecta	Reinhardtia_paiewonskiana))	((Podococcus_barteri	(Orania_palindan	((Iriartea_deltoidea	Bactris_major)	(Elaeis_oleifera	Elaeis_guineensis))))	(Chamaedorea_seifrizii	(Sabal_domingensis	(((Phoenix_dactylifera	Attalea_speciosa)	Nypa_fruticans)	(Serenoa_repens	Roystonea_regia))))))	Sclerosperma_profizianum))	(Kentiopsis_piersoniorum	((Burretiokentia_grandiflora	Dypsis_decaryi)	Dictyosperma_album)))))	Kingia_australis);
((Heterospathe_cagayanensis	((Kentiopsis_piersoniorum	Hydriastele_microspadix)	(Pseudophoenix_vinifera	(Dictyosperma_album	((Burretiokentia_grandiflora	Dypsis_decaryi)	(((Prestoea_acuminata	(Oenocarpus_bataua	Oenocarpus_minor))	(Geonoma_undata	Manicaria_saccifera))	(((((Reinhardtia_simplex	(Reinhardtia_latisecta	Reinhardtia_paiewonskiana))	(Nypa_fruticans	Chamaedorea_seifrizii))	(((Iriartea_deltoidea	Bactris_major)	(Elaeis_oleifera	(Attalea_speciosa	Elaeis_guineensis)))	(Sabal_domingensis	(Phoenix_dactylifera	(Serenoa_repens	Roystonea_regia)))))	((Orania_palindan	Podococcus_barteri)	Sclerosperma_profizianum))	(Leopoldinia_pulchra	Pelagodoxa_henryana))))))))	Kingia_australis);
(((Geonoma_undata	Manicaria_saccifera)	(((((((Reinhardtia_simplex	(Reinhardtia_latisecta	Reinhardtia_paiewonskiana))	Chamaedorea_seifrizii)	(Pseudophoenix_vinifera	(((Bactris_major	(Elaeis_guineensis	(Attalea_speciosa	Elaeis_oleifera)))	(Sabal_domingensis	(Nypa_fruticans	(Phoenix_dactylifera	(Serenoa_repens	Roystonea_regia)))))	Iriartea_deltoidea)))	(Orania_palindan	Sclerosperma_profizianum))	(((Kentiopsis_piersoniorum	(Hydriastele_microspadix	Heterospathe_cagayanensis))	(Dypsis_decaryi	(Dictyosperma_album	Podococcus_barteri)))	(Leopoldinia_pulchra	Pelagodoxa_henryana)))	Burretiokentia_grandiflora)	(Prestoea_acuminata	(Oenocarpus_bataua	Oenocarpus_minor))))	Kingia_australis);
(((Sabal_domingensis	(Roystonea_regia	(Nypa_fruticans	(Phoenix_dactylifera	Serenoa_repens))))	((((((Podococcus_barteri	Orania_palindan)	Sclerosperma_profizianum)	((((Burretiokentia_grandiflora	Dypsis_decaryi)	(Hydriastele_microspadix	(Kentiopsis_piersoniorum	(Heterospathe_cagayanensis	Dictyosperma_album))))	(Leopoldinia_pulchra	Pelagodoxa_henryana))	((Prestoea_acuminata	(Oenocarpus_bataua	Oenocarpus_minor))	(Geonoma_undata	Manicaria_saccifera))))	(Reinhardtia_simplex	(Reinhardtia_latisecta	Reinhardtia_paiewonskiana)))	((Attalea_speciosa	Pseudophoenix_vinifera)	(Bactris_major	(Elaeis_guineensis	Elaeis_oleifera))))	(Iriartea_deltoidea	Chamaedorea_seifrizii)))	Kingia_australis);
((Iriartea_deltoidea	(Chamaedorea_seifrizii	(((Nypa_fruticans	(Phoenix_dactylifera	(Serenoa_repens	Roystonea_regia)))	Sabal_domingensis)	((Burretiokentia_grandiflora	(((Attalea_speciosa	Pseudophoenix_vinifera)	(Elaeis_guineensis	Elaeis_oleifera))	Bactris_major))	((((Orania_palindan	(Sclerosperma_profizianum	Podococcus_barteri))	(((Prestoea_acuminata	(Oenocarpus_bataua	Oenocarpus_minor))	(Geonoma_undata	Manicaria_saccifera))	(Leopoldinia_pulchra	(Dypsis_decaryi	(Hydriastele_microspadix	(Kentiopsis_piersoniorum	(Heterospathe_cagayanensis	Dictyosperma_album)))))))	Pelagodoxa_henryana)	(Reinhardtia_simplex	(Reinhardtia_latisecta	Reinhardtia_paiewonskiana)))))))	Kingia_australis);
((Geonoma_undata	(Manicaria_saccifera	((((Sclerosperma_profizianum	(Burretiokentia_grandiflora	((Chamaedorea_seifrizii	(Reinhardtia_simplex	(Reinhardtia_latisecta	Reinhardtia_paiewonskiana)))	(((Nypa_fruticans	(Phoenix_dactylifera	(Serenoa_repens	Roystonea_regia)))	Sabal_domingensis)	(Iriartea_deltoidea	(((Attalea_speciosa	Elaeis_oleifera)	Elaeis_guineensis)	Bactris_major))))))	((Pseudophoenix_vinifera	((Dypsis_decaryi	(Heterospathe_cagayanensis	Dictyosperma_album))	(Hydriastele_microspadix	Kentiopsis_piersoniorum)))	((Pelagodoxa_henryana	Leopoldinia_pulchra)	Orania_palindan)))	Podococcus_barteri)	(Prestoea_acuminata	(Oenocarpus_bataua	Oenocarpus_minor)))))	Kingia_australis);
((Nypa_fruticans	((Phoenix_dactylifera	(Serenoa_repens	Roystonea_regia))	(Sabal_domingensis	((Podococcus_barteri	(Sclerosperma_profizianum	(((Leopoldinia_pulchra	(Orania_palindan	Pelagodoxa_henryana))	((Burretiokentia_grandiflora	((Prestoea_acuminata	(Oenocarpus_bataua	Oenocarpus_minor))	(Chamaedorea_seifrizii	(Geonoma_undata	Manicaria_saccifera))))	((Pseudophoenix_vinifera	Iriartea_deltoidea)	(Dypsis_decaryi	((Heterospathe_cagayanensis	Dictyosperma_album)	(Hydriastele_microspadix	Kentiopsis_piersoniorum))))))	(Reinhardtia_simplex	(Reinhardtia_latisecta	Reinhardtia_paiewonskiana)))))	(((Attalea_speciosa	Elaeis_oleifera)	Elaeis_guineensis)	Bactris_major)))))	Kingia_australis);
((Iriartea_deltoidea	((Bactris_major	((Podococcus_barteri	(((Reinhardtia_simplex	(Reinhardtia_paiewonskiana	Reinhardtia_latisecta))	(((Orania_palindan	Leopoldinia_pulchra)	((Attalea_speciosa	Manicaria_saccifera)	Pelagodoxa_henryana))	((Sabal_domingensis	(Dypsis_decaryi	((Heterospathe_cagayanensis	Dictyosperma_album)	(Kentiopsis_piersoniorum	Hydriastele_microspadix))))	((Prestoea_acuminata	(Oenocarpus_bataua	Oenocarpus_minor))	Geonoma_undata))))	Sclerosperma_profizianum))	(Roystonea_regia	Chamaedorea_seifrizii)))	(((Elaeis_guineensis	Elaeis_oleifera)	Pseudophoenix_vinifera)	(Burretiokentia_grandiflora	(Nypa_fruticans	(Serenoa_repens	Phoenix_dactylifera))))))	Kingia_australis);
((((Elaeis_guineensis	Elaeis_oleifera)	(((Podococcus_barteri	((((Reinhardtia_simplex	(Reinhardtia_paiewonskiana	Reinhardtia_latisecta))	(((Leopoldinia_pulchra	Pelagodoxa_henryana)	(((Prestoea_acuminata	Oenocarpus_minor)	Oenocarpus_bataua)	((Attalea_speciosa	Manicaria_saccifera)	Geonoma_undata)))	(((Burretiokentia_grandiflora	Dypsis_decaryi)	(Heterospathe_cagayanensis	Dictyosperma_album))	(Kentiopsis_piersoniorum	Hydriastele_microspadix))))	Orania_palindan)	Sclerosperma_profizianum))	((Iriartea_deltoidea	Bactris_major)	Chamaedorea_seifrizii))	(Sabal_domingensis	(Nypa_fruticans	((Roystonea_regia	Serenoa_repens)	Phoenix_dactylifera)))))	Pseudophoenix_vinifera)	Kingia_australis);
(((((Pseudophoenix_vinifera	(Bactris_major	(Elaeis_guineensis	Elaeis_oleifera)))	(Nypa_fruticans	(((Roystonea_regia	Serenoa_repens)	Phoenix_dactylifera)	Sabal_domingensis)))	(Podococcus_barteri	((((Chamaedorea_seifrizii	(Reinhardtia_simplex	(Reinhardtia_paiewonskiana	Reinhardtia_latisecta)))	(Pelagodoxa_henryana	((Leopoldinia_pulchra	((Prestoea_acuminata	Oenocarpus_minor)	Oenocarpus_bataua))	((((Burretiokentia_grandiflora	Dypsis_decaryi)	(Heterospathe_cagayanensis	Dictyosperma_album))	(Kentiopsis_piersoniorum	Hydriastele_microspadix))	((Attalea_speciosa	Manicaria_saccifera)	Geonoma_undata)))))	Orania_palindan)	Sclerosperma_profizianum)))	Iriartea_deltoidea)	Kingia_australis);
(((Bactris_major	((Attalea_speciosa	Elaeis_guineensis)	Elaeis_oleifera))	((Podococcus_barteri	((Sclerosperma_profizianum	Orania_palindan)	(((((Dictyosperma_album	(Heterospathe_cagayanensis	(Kentiopsis_piersoniorum	Hydriastele_microspadix)))	Dypsis_decaryi)	(Burretiokentia_grandiflora	Pseudophoenix_vinifera))	(Pelagodoxa_henryana	Leopoldinia_pulchra))	((Manicaria_saccifera	Geonoma_undata)	(Prestoea_acuminata	(Oenocarpus_minor	Oenocarpus_bataua))))))	(((Nypa_fruticans	(Reinhardtia_simplex	(Reinhardtia_paiewonskiana	Reinhardtia_latisecta)))	(Roystonea_regia	(Iriartea_deltoidea	Chamaedorea_seifrizii)))	(Sabal_domingensis	(Serenoa_repens	Phoenix_dactylifera)))))	Kingia_australis);
((Prestoea_acuminata	(Oenocarpus_minor	(Oenocarpus_bataua	(((((((Nypa_fruticans	(Reinhardtia_simplex	(Reinhardtia_paiewonskiana	Reinhardtia_latisecta)))	(Roystonea_regia	(Iriartea_deltoidea	Chamaedorea_seifrizii)))	((Sabal_domingensis	(Serenoa_repens	Phoenix_dactylifera))	(Bactris_major	((Attalea_speciosa	Elaeis_guineensis)	Elaeis_oleifera))))	Podococcus_barteri)	(Sclerosperma_profizianum	Orania_palindan))	((Pelagodoxa_henryana	((Pseudophoenix_vinifera	Burretiokentia_grandiflora)	((Dictyosperma_album	(Kentiopsis_piersoniorum	(Hydriastele_microspadix	Heterospathe_cagayanensis)))	Dypsis_decaryi)))	Leopoldinia_pulchra))	(Manicaria_saccifera	Geonoma_undata)))))	Kingia_australis);
((Prestoea_acuminata	(Oenocarpus_minor	(Oenocarpus_bataua	((((((((Chamaedorea_seifrizii	(Reinhardtia_simplex	(Reinhardtia_paiewonskiana	Reinhardtia_latisecta)))	(Iriartea_deltoidea	(Roystonea_regia	Nypa_fruticans)))	((Sabal_domingensis	(Serenoa_repens	Phoenix_dactylifera))	(Bactris_major	((Attalea_speciosa	Elaeis_guineensis)	Elaeis_oleifera))))	(Sclerosperma_profizianum	Podococcus_barteri))	Orania_palindan)	(Pelagodoxa_henryana	(Manicaria_saccifera	Geonoma_undata)))	((((Hydriastele_microspadix	Dictyosperma_album)	Kentiopsis_piersoniorum)	Heterospathe_cagayanensis)	(Pseudophoenix_vinifera	(Burretiokentia_grandiflora	Dypsis_decaryi))))	Leopoldinia_pulchra))))	Kingia_australis);
((Serenoa_repens	(Phoenix_dactylifera	(((Iriartea_deltoidea	(Bactris_major	((Attalea_speciosa	Elaeis_guineensis)	Elaeis_oleifera)))	(((Sclerosperma_profizianum	(Podococcus_barteri	Orania_palindan))	((((Prestoea_acuminata	(Oenocarpus_minor	Oenocarpus_bataua))	(Manicaria_saccifera	Geonoma_undata))	((((Hydriastele_microspadix	Dictyosperma_album)	Kentiopsis_piersoniorum)	Heterospathe_cagayanensis)	(Burretiokentia_grandiflora	(Pseudophoenix_vinifera	Dypsis_decaryi))))	(Leopoldinia_pulchra	Pelagodoxa_henryana)))	((Nypa_fruticans	(Chamaedorea_seifrizii	(Reinhardtia_simplex	(Reinhardtia_paiewonskiana	Reinhardtia_latisecta))))	Roystonea_regia)))	Sabal_domingensis)))	Kingia_australis);
(((((Attalea_speciosa	Bactris_major)	(Elaeis_guineensis	Elaeis_oleifera))	(Sclerosperma_profizianum	(((Podococcus_barteri	Orania_palindan)	(((Prestoea_acuminata	(Oenocarpus_minor	Oenocarpus_bataua))	Manicaria_saccifera)	((((Hydriastele_microspadix	Heterospathe_cagayanensis)	Kentiopsis_piersoniorum)	(Dictyosperma_album	(Pseudophoenix_vinifera	(Dypsis_decaryi	(Geonoma_undata	Burretiokentia_grandiflora)))))	(Leopoldinia_pulchra	Pelagodoxa_henryana))))	(Reinhardtia_simplex	(Reinhardtia_paiewonskiana	Reinhardtia_latisecta)))))	((Iriartea_deltoidea	Chamaedorea_seifrizii)	((Sabal_domingensis	Roystonea_regia)	(Nypa_fruticans	(Serenoa_repens	Phoenix_dactylifera)))))	Kingia_australis);
((Prestoea_acuminata	((Oenocarpus_minor	Oenocarpus_bataua)	((Geonoma_undata	Manicaria_saccifera)	(((((Podococcus_barteri	((((Phoenix_dactylifera	Nypa_fruticans)	(Serenoa_repens	Roystonea_regia))	Sabal_domingensis)	(Iriartea_deltoidea	((Bactris_major	Elaeis_guineensis)	(Attalea_speciosa	Elaeis_oleifera)))))	Sclerosperma_profizianum)	(Reinhardtia_simplex	(Reinhardtia_paiewonskiana	Reinhardtia_latisecta)))	(Chamaedorea_seifrizii	Orania_palindan))	((Leopoldinia_pulchra	Pelagodoxa_henryana)	((Burretiokentia_grandiflora	(Dypsis_decaryi	Pseudophoenix_vinifera))	(((Hydriastele_microspadix	Heterospathe_cagayanensis)	Kentiopsis_piersoniorum)	Dictyosperma_album)))))))	Kingia_australis);
((Pseudophoenix_vinifera	((((Burretiokentia_grandiflora	Kentiopsis_piersoniorum)	(Hydriastele_microspadix	Dypsis_decaryi))	(Heterospathe_cagayanensis	Dictyosperma_album))	((((((Podococcus_barteri	(((((Phoenix_dactylifera	(Serenoa_repens	Roystonea_regia))	Sabal_domingensis)	Nypa_fruticans)	(Iriartea_deltoidea	(Elaeis_oleifera	Elaeis_guineensis)))	Bactris_major))	Sclerosperma_profizianum)	(Chamaedorea_seifrizii	(Reinhardtia_simplex	(Reinhardtia_paiewonskiana	Reinhardtia_latisecta))))	Orania_palindan)	Leopoldinia_pulchra)	(((Geonoma_undata	(Attalea_speciosa	Manicaria_saccifera))	Pelagodoxa_henryana)	((Oenocarpus_bataua	Oenocarpus_minor)	Prestoea_acuminata)))))	Kingia_australis);
((Heterospathe_cagayanensis	(Kentiopsis_piersoniorum	((Dictyosperma_album	((((Prestoea_acuminata	(Manicaria_saccifera	Geonoma_undata))	((((Roystonea_regia	((Sabal_domingensis	(Serenoa_repens	Phoenix_dactylifera))	Nypa_fruticans))	(Chamaedorea_seifrizii	(Pseudophoenix_vinifera	(Reinhardtia_simplex	(Reinhardtia_paiewonskiana	Reinhardtia_latisecta)))))	(Iriartea_deltoidea	(((Attalea_speciosa	Bactris_major)	(Elaeis_oleifera	Elaeis_guineensis))	(Sclerosperma_profizianum	(Podococcus_barteri	Orania_palindan)))))	(Pelagodoxa_henryana	(Leopoldinia_pulchra	(Oenocarpus_bataua	Oenocarpus_minor)))))	Burretiokentia_grandiflora)	Dypsis_decaryi))	Hydriastele_microspadix)))	Kingia_australis);
((Heterospathe_cagayanensis	((((Dictyosperma_album	(((Pelagodoxa_henryana	Leopoldinia_pulchra)	((((Reinhardtia_simplex	(Reinhardtia_paiewonskiana	Reinhardtia_latisecta))	(((Roystonea_regia	((Serenoa_repens	Phoenix_dactylifera)	Nypa_fruticans))	Sabal_domingensis)	Chamaedorea_seifrizii))	((Sclerosperma_profizianum	(Attalea_speciosa	Orania_palindan))	(Iriartea_deltoidea	(Podococcus_barteri	(Bactris_major	(Elaeis_oleifera	Elaeis_guineensis))))))	(Manicaria_saccifera	((Prestoea_acuminata	(Oenocarpus_bataua	Oenocarpus_minor))	Geonoma_undata))))	(Burretiokentia_grandiflora	Dypsis_decaryi)))	Pseudophoenix_vinifera)	Kentiopsis_piersoniorum)	Hydriastele_microspadix))	Kingia_australis);
((((Pelagodoxa_henryana	Leopoldinia_pulchra)	(((Dypsis_decaryi	(Burretiokentia_grandiflora	((Kentiopsis_piersoniorum	Hydriastele_microspadix)	(Heterospathe_cagayanensis	Dictyosperma_album))))	Pseudophoenix_vinifera)	(((Oenocarpus_minor	Oenocarpus_bataua)	Prestoea_acuminata)	(Geonoma_undata	Manicaria_saccifera))))	(Podococcus_barteri	(Sclerosperma_profizianum	(((Reinhardtia_simplex	(Reinhardtia_paiewonskiana	Reinhardtia_latisecta))	((Attalea_speciosa	Orania_palindan)	Chamaedorea_seifrizii))	((Sabal_domingensis	(Nypa_fruticans	((Serenoa_repens	Roystonea_regia)	Phoenix_dactylifera)))	((Elaeis_oleifera	Elaeis_guineensis)	(Iriartea_deltoidea	Bactris_major)))))))	Kingia_australis);
((((Oenocarpus_minor	Oenocarpus_bataua)	Prestoea_acuminata)	(((Geonoma_undata	Manicaria_saccifera)	(((Pelagodoxa_henryana	Leopoldinia_pulchra)	((((Kentiopsis_piersoniorum	Hydriastele_microspadix)	Heterospathe_cagayanensis)	Dictyosperma_album)	Dypsis_decaryi))	((((Reinhardtia_simplex	Reinhardtia_latisecta)	Reinhardtia_paiewonskiana)	((Podococcus_barteri	(Orania_palindan	Chamaedorea_seifrizii))	Sclerosperma_profizianum))	((((Sabal_domingensis	(Nypa_fruticans	((Serenoa_repens	Roystonea_regia)	Phoenix_dactylifera)))	(Bactris_major	((Attalea_speciosa	Elaeis_oleifera)	Elaeis_guineensis)))	Pseudophoenix_vinifera)	Burretiokentia_grandiflora))))	Iriartea_deltoidea))	Kingia_australis);
(((Nypa_fruticans	(Reinhardtia_simplex	(Reinhardtia_latisecta	Reinhardtia_paiewonskiana)))	(((((Podococcus_barteri	(((((Oenocarpus_minor	Oenocarpus_bataua)	Prestoea_acuminata)	(Geonoma_undata	Manicaria_saccifera))	((Burretiokentia_grandiflora	Dypsis_decaryi)	((Kentiopsis_piersoniorum	(Dictyosperma_album	Heterospathe_cagayanensis))	Hydriastele_microspadix)))	(Pelagodoxa_henryana	Leopoldinia_pulchra)))	Sclerosperma_profizianum)	Orania_palindan)	(((((Elaeis_oleifera	Elaeis_guineensis)	Bactris_major)	(Attalea_speciosa	Pseudophoenix_vinifera))	(Sabal_domingensis	(Serenoa_repens	(Roystonea_regia	Phoenix_dactylifera))))	Iriartea_deltoidea))	Chamaedorea_seifrizii))	Kingia_australis);
((Hydriastele_microspadix	((Dictyosperma_album	((((((Oenocarpus_minor	Oenocarpus_bataua)	Prestoea_acuminata)	(Geonoma_undata	Manicaria_saccifera))	(Pelagodoxa_henryana	Leopoldinia_pulchra))	((Chamaedorea_seifrizii	(Nypa_fruticans	(Reinhardtia_simplex	(Reinhardtia_latisecta	Reinhardtia_paiewonskiana))))	(((Podococcus_barteri	((((Attalea_speciosa	Elaeis_guineensis)	Elaeis_oleifera)	Bactris_major)	((Sabal_domingensis	Phoenix_dactylifera)	(Serenoa_repens	Roystonea_regia))))	Iriartea_deltoidea)	(Orania_palindan	Sclerosperma_profizianum))))	(Pseudophoenix_vinifera	(Burretiokentia_grandiflora	Dypsis_decaryi))))	(Kentiopsis_piersoniorum	Heterospathe_cagayanensis)))	Kingia_australis);
((((Sabal_domingensis	(Phoenix_dactylifera	Serenoa_repens))	((((((Attalea_speciosa	Elaeis_guineensis)	Elaeis_oleifera)	(Iriartea_deltoidea	Bactris_major))	(Podococcus_barteri	Roystonea_regia))	(Orania_palindan	(((Leopoldinia_pulchra	((Oenocarpus_bataua	Oenocarpus_minor)	Prestoea_acuminata))	((Pelagodoxa_henryana	Manicaria_saccifera)	(Dypsis_decaryi	((Kentiopsis_piersoniorum	((Geonoma_undata	Burretiokentia_grandiflora)	Hydriastele_microspadix))	(Heterospathe_cagayanensis	Dictyosperma_album)))))	(Sclerosperma_profizianum	(Nypa_fruticans	(Reinhardtia_simplex	(Reinhardtia_latisecta	Reinhardtia_paiewonskiana)))))))	Chamaedorea_seifrizii))	Pseudophoenix_vinifera)	Kingia_australis);
((Elaeis_guineensis	(Elaeis_oleifera	((Iriartea_deltoidea	Bactris_major)	(((((((Podococcus_barteri	Leopoldinia_pulchra)	Orania_palindan)	Sclerosperma_profizianum)	Pelagodoxa_henryana)	(((Oenocarpus_bataua	(Oenocarpus_minor	Prestoea_acuminata))	(Geonoma_undata	Manicaria_saccifera))	(Dictyosperma_album	((Burretiokentia_grandiflora	Dypsis_decaryi)	(Kentiopsis_piersoniorum	(Heterospathe_cagayanensis	Hydriastele_microspadix))))))	(Pseudophoenix_vinifera	(Nypa_fruticans	(Reinhardtia_simplex	(Reinhardtia_latisecta	Reinhardtia_paiewonskiana)))))	((Sabal_domingensis	(Phoenix_dactylifera	(Roystonea_regia	Serenoa_repens)))	(Attalea_speciosa	Chamaedorea_seifrizii))))))	Kingia_australis);
(((Roystonea_regia	Serenoa_repens)	((((Pseudophoenix_vinifera	Attalea_speciosa)	(((Iriartea_deltoidea	(Bactris_major	(Elaeis_guineensis	Elaeis_oleifera)))	(((Sclerosperma_profizianum	(Podococcus_barteri	Orania_palindan))	((Pelagodoxa_henryana	Leopoldinia_pulchra)	(((Oenocarpus_bataua	(Oenocarpus_minor	Prestoea_acuminata))	(Geonoma_undata	Manicaria_saccifera))	((Burretiokentia_grandiflora	Dypsis_decaryi)	((Kentiopsis_piersoniorum	Hydriastele_microspadix)	(Heterospathe_cagayanensis	Dictyosperma_album))))))	(Reinhardtia_simplex	(Reinhardtia_latisecta	Reinhardtia_paiewonskiana))))	(Sabal_domingensis	Chamaedorea_seifrizii)))	Nypa_fruticans)	Phoenix_dactylifera))	Kingia_australis);
((((Roystonea_regia	(((Sclerosperma_profizianum	((Reinhardtia_simplex	(Reinhardtia_latisecta	Reinhardtia_paiewonskiana))	(Orania_palindan	((Pelagodoxa_henryana	((((Kentiopsis_piersoniorum	(Hydriastele_microspadix	Heterospathe_cagayanensis))	Dictyosperma_album)	Dypsis_decaryi)	((Geonoma_undata	Manicaria_saccifera)	(Leopoldinia_pulchra	((Oenocarpus_bataua	Oenocarpus_minor)	Prestoea_acuminata)))))	Burretiokentia_grandiflora))))	Podococcus_barteri)	(Iriartea_deltoidea	(Bactris_major	(Elaeis_guineensis	Elaeis_oleifera)))))	(Chamaedorea_seifrizii	(Sabal_domingensis	(Nypa_fruticans	((Attalea_speciosa	Serenoa_repens)	Phoenix_dactylifera)))))	Pseudophoenix_vinifera)	Kingia_australis);
((Oenocarpus_minor	(Oenocarpus_bataua	(Prestoea_acuminata	((Manicaria_saccifera	Geonoma_undata)	(((((((Dypsis_decaryi	Burretiokentia_grandiflora)	(Pseudophoenix_vinifera	Dictyosperma_album))	(Hydriastele_microspadix	Kentiopsis_piersoniorum))	Heterospathe_cagayanensis)	Leopoldinia_pulchra)	(((Nypa_fruticans	((Reinhardtia_latisecta	Reinhardtia_paiewonskiana)	Reinhardtia_simplex))	(Sclerosperma_profizianum	((Podococcus_barteri	(Sabal_domingensis	(Phoenix_dactylifera	(Serenoa_repens	Roystonea_regia))))	((Elaeis_guineensis	(Elaeis_oleifera	Attalea_speciosa))	Bactris_major))))	((Iriartea_deltoidea	Chamaedorea_seifrizii)	Orania_palindan)))	Pelagodoxa_henryana)))))	Kingia_australis);
((Oenocarpus_minor	(Oenocarpus_bataua	(Prestoea_acuminata	((Manicaria_saccifera	Geonoma_undata)	((((Dictyosperma_album	(Kentiopsis_piersoniorum	((Heterospathe_cagayanensis	Hydriastele_microspadix)	Pseudophoenix_vinifera)))	(Dypsis_decaryi	Burretiokentia_grandiflora))	(Leopoldinia_pulchra	((Sabal_domingensis	((((Elaeis_guineensis	(Elaeis_oleifera	Attalea_speciosa))	Bactris_major)	(Phoenix_dactylifera	Serenoa_repens))	(Roystonea_regia	Podococcus_barteri)))	((Nypa_fruticans	((Reinhardtia_latisecta	Reinhardtia_paiewonskiana)	Reinhardtia_simplex))	(Sclerosperma_profizianum	(Chamaedorea_seifrizii	(Iriartea_deltoidea	Orania_palindan)))))))	Pelagodoxa_henryana)))))	Kingia_australis);
((Geonoma_undata	(((Orania_palindan	((Podococcus_barteri	(Sclerosperma_profizianum	(((Elaeis_guineensis	(Elaeis_oleifera	Attalea_speciosa))	Bactris_major)	(Sabal_domingensis	(Roystonea_regia	(Phoenix_dactylifera	Serenoa_repens))))))	((Iriartea_deltoidea	Chamaedorea_seifrizii)	(Nypa_fruticans	((Reinhardtia_latisecta	Reinhardtia_paiewonskiana)	Reinhardtia_simplex)))))	(((Pelagodoxa_henryana	((((Oenocarpus_minor	Oenocarpus_bataua)	Prestoea_acuminata)	Burretiokentia_grandiflora)	Manicaria_saccifera))	((Dictyosperma_album	(Kentiopsis_piersoniorum	(Heterospathe_cagayanensis	Hydriastele_microspadix)))	Dypsis_decaryi))	Leopoldinia_pulchra))	Pseudophoenix_vinifera))	Kingia_australis);
((((Elaeis_guineensis	(Elaeis_oleifera	Attalea_speciosa))	Bactris_major)	((Sabal_domingensis	(Roystonea_regia	(Phoenix_dactylifera	Serenoa_repens)))	(((((Reinhardtia_latisecta	Reinhardtia_paiewonskiana)	Reinhardtia_simplex)	(Chamaedorea_seifrizii	Nypa_fruticans))	(((Iriartea_deltoidea	Orania_palindan)	Sclerosperma_profizianum)	(((((Oenocarpus_minor	Oenocarpus_bataua)	Prestoea_acuminata)	(Geonoma_undata	Manicaria_saccifera))	((Dictyosperma_album	(Kentiopsis_piersoniorum	(Heterospathe_cagayanensis	Hydriastele_microspadix)))	(Pseudophoenix_vinifera	(Burretiokentia_grandiflora	Dypsis_decaryi))))	(Pelagodoxa_henryana	Leopoldinia_pulchra))))	Podococcus_barteri)))	Kingia_australis);
((Pseudophoenix_vinifera	(Hydriastele_microspadix	(((((((Pelagodoxa_henryana	Leopoldinia_pulchra)	(((((Reinhardtia_latisecta	Reinhardtia_paiewonskiana)	Reinhardtia_simplex)	(((Iriartea_deltoidea	Chamaedorea_seifrizii)	(((Phoenix_dactylifera	(Roystonea_regia	Serenoa_repens))	Nypa_fruticans)	Sabal_domingensis))	((Bactris_major	Attalea_speciosa)	(Elaeis_oleifera	Elaeis_guineensis))))	(Orania_palindan	Sclerosperma_profizianum))	Podococcus_barteri))	(((Oenocarpus_minor	Oenocarpus_bataua)	Prestoea_acuminata)	(Geonoma_undata	Manicaria_saccifera)))	Burretiokentia_grandiflora)	Dypsis_decaryi)	(Heterospathe_cagayanensis	Dictyosperma_album))	Kentiopsis_piersoniorum)))	Kingia_australis);
(((Roystonea_regia	Serenoa_repens)	(((Bactris_major	(Elaeis_oleifera	(Attalea_speciosa	Elaeis_guineensis)))	((Sabal_domingensis	Iriartea_deltoidea)	((((((Oenocarpus_minor	Oenocarpus_bataua)	Prestoea_acuminata)	(Geonoma_undata	Manicaria_saccifera))	((((Burretiokentia_grandiflora	Dypsis_decaryi)	Pseudophoenix_vinifera)	((Heterospathe_cagayanensis	Dictyosperma_album)	(Kentiopsis_piersoniorum	Hydriastele_microspadix)))	((Podococcus_barteri	Leopoldinia_pulchra)	(Sclerosperma_profizianum	Orania_palindan))))	Pelagodoxa_henryana)	((((Reinhardtia_latisecta	Reinhardtia_paiewonskiana)	Reinhardtia_simplex)	Nypa_fruticans)	Chamaedorea_seifrizii))))	Phoenix_dactylifera))	Kingia_australis);
((Serenoa_repens	(Phoenix_dactylifera	((Sabal_domingensis	(((((Bactris_major	(Iriartea_deltoidea	(Elaeis_oleifera	Elaeis_guineensis)))	((Reinhardtia_latisecta	Reinhardtia_paiewonskiana)	Reinhardtia_simplex))	((Sclerosperma_profizianum	Orania_palindan)	(Podococcus_barteri	(((((Dypsis_decaryi	Burretiokentia_grandiflora)	((Pseudophoenix_vinifera	Kentiopsis_piersoniorum)	(Heterospathe_cagayanensis	Hydriastele_microspadix)))	Dictyosperma_album)	(Leopoldinia_pulchra	Pelagodoxa_henryana))	(((Oenocarpus_minor	Oenocarpus_bataua)	Prestoea_acuminata)	(Geonoma_undata	(Attalea_speciosa	Manicaria_saccifera)))))))	Roystonea_regia)	Chamaedorea_seifrizii))	Nypa_fruticans)))	Kingia_australis);
(((((((Reinhardtia_latisecta	Reinhardtia_paiewonskiana)	Reinhardtia_simplex)	(Attalea_speciosa	Pseudophoenix_vinifera))	Podococcus_barteri)	(((Roystonea_regia	(Sclerosperma_profizianum	Orania_palindan))	(Iriartea_deltoidea	(Bactris_major	(Elaeis_oleifera	Elaeis_guineensis))))	(((Leopoldinia_pulchra	Pelagodoxa_henryana)	((((Oenocarpus_minor	Oenocarpus_bataua)	Prestoea_acuminata)	(Geonoma_undata	Manicaria_saccifera))	((Hydriastele_microspadix	(Kentiopsis_piersoniorum	Dypsis_decaryi))	(Heterospathe_cagayanensis	Dictyosperma_album))))	Burretiokentia_grandiflora)))	(Chamaedorea_seifrizii	((Nypa_fruticans	(Serenoa_repens	Phoenix_dactylifera))	Sabal_domingensis)))	Kingia_australis);
((((((Iriartea_deltoidea	(Bactris_major	(Attalea_speciosa	(Elaeis_oleifera	Elaeis_guineensis))))	Roystonea_regia)	(((Sclerosperma_profizianum	Orania_palindan)	(Podococcus_barteri	((Leopoldinia_pulchra	Pelagodoxa_henryana)	((((Oenocarpus_minor	Oenocarpus_bataua)	Prestoea_acuminata)	(Geonoma_undata	Manicaria_saccifera))	((Heterospathe_cagayanensis	Dictyosperma_album)	((Burretiokentia_grandiflora	Dypsis_decaryi)	(Hydriastele_microspadix	Kentiopsis_piersoniorum)))))))	((Reinhardtia_latisecta	Reinhardtia_paiewonskiana)	Reinhardtia_simplex)))	(Chamaedorea_seifrizii	((Nypa_fruticans	(Serenoa_repens	Phoenix_dactylifera))	Sabal_domingensis)))	Pseudophoenix_vinifera)	Kingia_australis);
((Serenoa_repens	(Phoenix_dactylifera	((Sabal_domingensis	(((Podococcus_barteri	((Iriartea_deltoidea	((Pseudophoenix_vinifera	(Bactris_major	(Elaeis_guineensis	Elaeis_oleifera)))	((Reinhardtia_latisecta	Reinhardtia_paiewonskiana)	Reinhardtia_simplex)))	((Chamaedorea_seifrizii	((Oenocarpus_bataua	(Prestoea_acuminata	Oenocarpus_minor))	(Geonoma_undata	(Attalea_speciosa	Manicaria_saccifera))))	(((Burretiokentia_grandiflora	Dypsis_decaryi)	Dictyosperma_album)	((Heterospathe_cagayanensis	Hydriastele_microspadix)	Kentiopsis_piersoniorum)))))	(Orania_palindan	Pelagodoxa_henryana))	Leopoldinia_pulchra))	(Roystonea_regia	(Sclerosperma_profizianum	Nypa_fruticans)))))	Kingia_australis);
((Iriartea_deltoidea	((((Nypa_fruticans	(Phoenix_dactylifera	(Serenoa_repens	Roystonea_regia)))	((Bactris_major	(Elaeis_oleifera	Elaeis_guineensis))	((((Reinhardtia_simplex	(Reinhardtia_latisecta	Reinhardtia_paiewonskiana))	((((((Kentiopsis_piersoniorum	((Heterospathe_cagayanensis	Dictyosperma_album)	Hydriastele_microspadix))	Dypsis_decaryi)	Burretiokentia_grandiflora)	(Pelagodoxa_henryana	Leopoldinia_pulchra))	((Manicaria_saccifera	Geonoma_undata)	((Oenocarpus_minor	Oenocarpus_bataua)	Prestoea_acuminata)))	Orania_palindan))	Sclerosperma_profizianum)	Podococcus_barteri)))	(Sabal_domingensis	Chamaedorea_seifrizii))	(Pseudophoenix_vinifera	Attalea_speciosa)))	Kingia_australis);
((((Sabal_domingensis	(Nypa_fruticans	(Phoenix_dactylifera	(Serenoa_repens	Roystonea_regia))))	((Bactris_major	(Elaeis_guineensis	(Attalea_speciosa	Elaeis_oleifera)))	((((((((Kentiopsis_piersoniorum	(Heterospathe_cagayanensis	(Pseudophoenix_vinifera	Hydriastele_microspadix)))	Dictyosperma_album)	(Burretiokentia_grandiflora	Dypsis_decaryi))	(Leopoldinia_pulchra	((Manicaria_saccifera	Geonoma_undata)	((Oenocarpus_minor	Oenocarpus_bataua)	Prestoea_acuminata))))	Pelagodoxa_henryana)	(Reinhardtia_simplex	(Reinhardtia_latisecta	Reinhardtia_paiewonskiana)))	(Podococcus_barteri	Orania_palindan))	Sclerosperma_profizianum)))	(Chamaedorea_seifrizii	Iriartea_deltoidea))	Kingia_australis);
((((Sabal_domingensis	(Nypa_fruticans	(Phoenix_dactylifera	(Serenoa_repens	Roystonea_regia))))	(Chamaedorea_seifrizii	((Bactris_major	(Elaeis_guineensis	(Attalea_speciosa	Elaeis_oleifera)))	((((Podococcus_barteri	((((((Kentiopsis_piersoniorum	(Heterospathe_cagayanensis	Hydriastele_microspadix))	Dictyosperma_album)	(Burretiokentia_grandiflora	Dypsis_decaryi))	Pseudophoenix_vinifera)	Leopoldinia_pulchra)	(((Manicaria_saccifera	Geonoma_undata)	((Oenocarpus_minor	Oenocarpus_bataua)	Prestoea_acuminata))	Pelagodoxa_henryana)))	Orania_palindan)	Sclerosperma_profizianum)	(Reinhardtia_simplex	(Reinhardtia_latisecta	Reinhardtia_paiewonskiana))))))	Iriartea_deltoidea)	Kingia_australis);
((((Nypa_fruticans	(((Attalea_speciosa	Elaeis_guineensis)	Elaeis_oleifera)	(((((Orania_palindan	Sclerosperma_profizianum)	Podococcus_barteri)	((((((Burretiokentia_grandiflora	Dypsis_decaryi)	(Kentiopsis_piersoniorum	Hydriastele_microspadix))	(Heterospathe_cagayanensis	Dictyosperma_album))	Pseudophoenix_vinifera)	(Leopoldinia_pulchra	Sabal_domingensis))	(Pelagodoxa_henryana	((Manicaria_saccifera	Geonoma_undata)	((Oenocarpus_minor	Oenocarpus_bataua)	Prestoea_acuminata)))))	(Reinhardtia_simplex	(Reinhardtia_latisecta	Reinhardtia_paiewonskiana)))	(Roystonea_regia	((Chamaedorea_seifrizii	Bactris_major)	Iriartea_deltoidea)))))	Phoenix_dactylifera)	Serenoa_repens)	Kingia_australis);
((Pseudophoenix_vinifera	(((Phoenix_dactylifera	(Roystonea_regia	Serenoa_repens))	Nypa_fruticans)	((((Orania_palindan	((((((Heterospathe_cagayanensis	(Kentiopsis_piersoniorum	Hydriastele_microspadix))	Dictyosperma_album)	Dypsis_decaryi)	Leopoldinia_pulchra)	(Burretiokentia_grandiflora	(Pelagodoxa_henryana	(Manicaria_saccifera	(Geonoma_undata	((Oenocarpus_minor	Oenocarpus_bataua)	Prestoea_acuminata))))))	(Sclerosperma_profizianum	Podococcus_barteri)))	(Reinhardtia_simplex	(Reinhardtia_latisecta	Reinhardtia_paiewonskiana)))	(Bactris_major	((Elaeis_oleifera	Attalea_speciosa)	Elaeis_guineensis)))	(Sabal_domingensis	(Chamaedorea_seifrizii	Iriartea_deltoidea)))))	Kingia_australis);
(((((((Podococcus_barteri	Orania_palindan)	(((((Pseudophoenix_vinifera	Dictyosperma_album)	(Burretiokentia_grandiflora	Dypsis_decaryi))	(Heterospathe_cagayanensis	(Kentiopsis_piersoniorum	Hydriastele_microspadix)))	((Leopoldinia_pulchra	Pelagodoxa_henryana)	(((Oenocarpus_minor	Oenocarpus_bataua)	Prestoea_acuminata)	(Manicaria_saccifera	Geonoma_undata))))	Sclerosperma_profizianum))	((Attalea_speciosa	Chamaedorea_seifrizii)	(Nypa_fruticans	(Reinhardtia_simplex	(Reinhardtia_latisecta	Reinhardtia_paiewonskiana)))))	Iriartea_deltoidea)	(Bactris_major	(Elaeis_oleifera	Elaeis_guineensis)))	(Sabal_domingensis	(Phoenix_dactylifera	(Roystonea_regia	Serenoa_repens))))	Kingia_australis);
((Iriartea_deltoidea	(((Sabal_domingensis	(Pelagodoxa_henryana	(((((Chamaedorea_seifrizii	Orania_palindan)	Sclerosperma_profizianum)	Podococcus_barteri)	(((Burretiokentia_grandiflora	(Pseudophoenix_vinifera	Dypsis_decaryi))	(((Heterospathe_cagayanensis	Dictyosperma_album)	Kentiopsis_piersoniorum)	Hydriastele_microspadix))	(Leopoldinia_pulchra	(((Oenocarpus_minor	Oenocarpus_bataua)	Prestoea_acuminata)	(Manicaria_saccifera	Geonoma_undata)))))	(Reinhardtia_simplex	(Reinhardtia_latisecta	Reinhardtia_paiewonskiana)))))	((Elaeis_guineensis	(Attalea_speciosa	Elaeis_oleifera))	Bactris_major))	(Nypa_fruticans	(Phoenix_dactylifera	(Roystonea_regia	Serenoa_repens)))))	Kingia_australis);
((Serenoa_repens	(((((Iriartea_deltoidea	(((Elaeis_guineensis	Elaeis_oleifera)	(Attalea_speciosa	Bactris_major))	(((((Chamaedorea_seifrizii	Orania_palindan)	(((Pelagodoxa_henryana	Leopoldinia_pulchra)	((Pseudophoenix_vinifera	(Burretiokentia_grandiflora	Dypsis_decaryi))	(((Heterospathe_cagayanensis	Kentiopsis_piersoniorum)	Hydriastele_microspadix)	Dictyosperma_album)))	((Manicaria_saccifera	Geonoma_undata)	((Oenocarpus_minor	Oenocarpus_bataua)	Prestoea_acuminata))))	(Reinhardtia_simplex	(Reinhardtia_latisecta	Reinhardtia_paiewonskiana)))	Sclerosperma_profizianum)	Podococcus_barteri)))	Sabal_domingensis)	Nypa_fruticans)	Phoenix_dactylifera)	Roystonea_regia))	Kingia_australis);
(((((Attalea_speciosa	Elaeis_guineensis)	Elaeis_oleifera)	Bactris_major)	((((((Sabal_domingensis	(Reinhardtia_simplex	(Reinhardtia_latisecta	Reinhardtia_paiewonskiana)))	((Leopoldinia_pulchra	(Dypsis_decaryi	(((Heterospathe_cagayanensis	Kentiopsis_piersoniorum)	Hydriastele_microspadix)	Dictyosperma_album)))	(Pelagodoxa_henryana	(Burretiokentia_grandiflora	((Chamaedorea_seifrizii	(Manicaria_saccifera	Geonoma_undata))	((Prestoea_acuminata	Oenocarpus_minor)	Oenocarpus_bataua))))))	(Iriartea_deltoidea	Orania_palindan))	Sclerosperma_profizianum)	Podococcus_barteri)	((Nypa_fruticans	(Phoenix_dactylifera	(Roystonea_regia	Serenoa_repens)))	Pseudophoenix_vinifera)))	Kingia_australis);
(((((Chamaedorea_seifrizii	((((((Orania_palindan	Sclerosperma_profizianum)	((Leopoldinia_pulchra	((Dypsis_decaryi	(Hydriastele_microspadix	Kentiopsis_piersoniorum))	(Heterospathe_cagayanensis	Dictyosperma_album)))	((Pelagodoxa_henryana	((Prestoea_acuminata	(Oenocarpus_minor	Oenocarpus_bataua))	(Manicaria_saccifera	Geonoma_undata)))	Burretiokentia_grandiflora)))	Podococcus_barteri)	((Phoenix_dactylifera	(Roystonea_regia	Serenoa_repens))	((Elaeis_guineensis	(Attalea_speciosa	Elaeis_oleifera))	Bactris_major)))	(Reinhardtia_simplex	(Reinhardtia_latisecta	Reinhardtia_paiewonskiana)))	Sabal_domingensis))	Nypa_fruticans)	Iriartea_deltoidea)	Pseudophoenix_vinifera)	Kingia_australis);
(((Hydriastele_microspadix	((((Geonoma_undata	Manicaria_saccifera)	(Prestoea_acuminata	(Oenocarpus_bataua	Oenocarpus_minor)))	((Pelagodoxa_henryana	Leopoldinia_pulchra)	(((((Elaeis_guineensis	Elaeis_oleifera)	Bactris_major)	(Iriartea_deltoidea	Orania_palindan))	(Podococcus_barteri	(Sabal_domingensis	(Phoenix_dactylifera	(Attalea_speciosa	(Roystonea_regia	Serenoa_repens))))))	(Sclerosperma_profizianum	((Nypa_fruticans	((Reinhardtia_paiewonskiana	Reinhardtia_latisecta)	Reinhardtia_simplex))	Chamaedorea_seifrizii)))))	(((Kentiopsis_piersoniorum	Burretiokentia_grandiflora)	Dypsis_decaryi)	(Heterospathe_cagayanensis	Dictyosperma_album))))	Pseudophoenix_vinifera)	Kingia_australis);
((Heterospathe_cagayanensis	((Kentiopsis_piersoniorum	Hydriastele_microspadix)	((((Dypsis_decaryi	Burretiokentia_grandiflora)	(((Podococcus_barteri	(Chamaedorea_seifrizii	(Sclerosperma_profizianum	Orania_palindan)))	(((((Elaeis_guineensis	(Elaeis_oleifera	Attalea_speciosa))	Bactris_major)	((Nypa_fruticans	(Phoenix_dactylifera	(Roystonea_regia	Serenoa_repens)))	Sabal_domingensis))	Iriartea_deltoidea)	((Reinhardtia_paiewonskiana	Reinhardtia_latisecta)	Reinhardtia_simplex)))	((Pelagodoxa_henryana	Leopoldinia_pulchra)	((Geonoma_undata	Manicaria_saccifera)	(Oenocarpus_bataua	(Oenocarpus_minor	Prestoea_acuminata))))))	Dictyosperma_album)	Pseudophoenix_vinifera)))	Kingia_australis);
((((Sabal_domingensis	(Phoenix_dactylifera	Serenoa_repens))	(Nypa_fruticans	Roystonea_regia))	(((Podococcus_barteri	((Orania_palindan	Sclerosperma_profizianum)	((Leopoldinia_pulchra	(((((Heterospathe_cagayanensis	Dictyosperma_album)	(Pseudophoenix_vinifera	Burretiokentia_grandiflora))	Dypsis_decaryi)	Hydriastele_microspadix)	Kentiopsis_piersoniorum))	(((Geonoma_undata	Manicaria_saccifera)	(Oenocarpus_bataua	(Oenocarpus_minor	Prestoea_acuminata)))	Pelagodoxa_henryana))))	(((Reinhardtia_paiewonskiana	Reinhardtia_latisecta)	Reinhardtia_simplex)	((Iriartea_deltoidea	Bactris_major)	(Elaeis_guineensis	Elaeis_oleifera))))	(Chamaedorea_seifrizii	Attalea_speciosa)))	Kingia_australis);
((Serenoa_repens	((Sabal_domingensis	(((((Elaeis_oleifera	Elaeis_guineensis)	(Attalea_speciosa	Bactris_major))	Iriartea_deltoidea)	(Podococcus_barteri	((Orania_palindan	Sclerosperma_profizianum)	((((Pseudophoenix_vinifera	Dypsis_decaryi)	Burretiokentia_grandiflora)	((Hydriastele_microspadix	Kentiopsis_piersoniorum)	(Heterospathe_cagayanensis	Dictyosperma_album)))	(((Geonoma_undata	Manicaria_saccifera)	(Prestoea_acuminata	(Oenocarpus_bataua	Oenocarpus_minor)))	(Leopoldinia_pulchra	Pelagodoxa_henryana))))))	((Chamaedorea_seifrizii	(((Reinhardtia_paiewonskiana	Reinhardtia_latisecta)	Reinhardtia_simplex)	Nypa_fruticans))	Roystonea_regia)))	Phoenix_dactylifera))	Kingia_australis);
(((((((Phoenix_dactylifera	(Roystonea_regia	Serenoa_repens))	Sabal_domingensis)	((((Attalea_speciosa	Elaeis_oleifera)	Elaeis_guineensis)	Bactris_major)	Iriartea_deltoidea))	((Podococcus_barteri	(Orania_palindan	Sclerosperma_profizianum))	(((Geonoma_undata	Manicaria_saccifera)	(Prestoea_acuminata	(Oenocarpus_bataua	Oenocarpus_minor)))	((((Pseudophoenix_vinifera	(Burretiokentia_grandiflora	Dypsis_decaryi))	Dictyosperma_album)	((Hydriastele_microspadix	Kentiopsis_piersoniorum)	Heterospathe_cagayanensis))	(Leopoldinia_pulchra	Pelagodoxa_henryana)))))	(((Reinhardtia_paiewonskiana	Reinhardtia_latisecta)	Reinhardtia_simplex)	Nypa_fruticans))	Chamaedorea_seifrizii)	Kingia_australis);
((Iriartea_deltoidea	(((((((Podococcus_barteri	Orania_palindan)	Sclerosperma_profizianum)	((Pelagodoxa_henryana	((Geonoma_undata	Manicaria_saccifera)	(Prestoea_acuminata	(Oenocarpus_bataua	Oenocarpus_minor))))	((((Burretiokentia_grandiflora	((Hydriastele_microspadix	Kentiopsis_piersoniorum)	(Heterospathe_cagayanensis	Dictyosperma_album)))	Dypsis_decaryi)	Pseudophoenix_vinifera)	Leopoldinia_pulchra)))	(Chamaedorea_seifrizii	((Reinhardtia_paiewonskiana	Reinhardtia_latisecta)	Reinhardtia_simplex)))	(Nypa_fruticans	(Phoenix_dactylifera	Sabal_domingensis)))	(Roystonea_regia	Serenoa_repens))	((Attalea_speciosa	Bactris_major)	(Elaeis_oleifera	Elaeis_guineensis))))	Kingia_australis);
(((Geonoma_undata	Manicaria_saccifera)	((Prestoea_acuminata	(Oenocarpus_bataua	Oenocarpus_minor))	(((((Sclerosperma_profizianum	(Podococcus_barteri	((Bactris_major	(Elaeis_oleifera	(Attalea_speciosa	Elaeis_guineensis)))	(((Iriartea_deltoidea	Chamaedorea_seifrizii)	(Nypa_fruticans	(Phoenix_dactylifera	Sabal_domingensis)))	(Roystonea_regia	Serenoa_repens)))))	((Reinhardtia_paiewonskiana	Reinhardtia_latisecta)	Reinhardtia_simplex))	Orania_palindan)	Pelagodoxa_henryana)	(Leopoldinia_pulchra	((((Hydriastele_microspadix	Kentiopsis_piersoniorum)	(Heterospathe_cagayanensis	Dictyosperma_album))	(Burretiokentia_grandiflora	Dypsis_decaryi))	Pseudophoenix_vinifera)))))	Kingia_australis);
((((((((Chamaedorea_seifrizii	(Nypa_fruticans	((Reinhardtia_paiewonskiana	Reinhardtia_latisecta)	Reinhardtia_simplex)))	Roystonea_regia)	Iriartea_deltoidea)	((Serenoa_repens	Phoenix_dactylifera)	Sabal_domingensis))	((Attalea_speciosa	Bactris_major)	(Elaeis_oleifera	Elaeis_guineensis)))	((Burretiokentia_grandiflora	(Sclerosperma_profizianum	(Orania_palindan	((((Geonoma_undata	Manicaria_saccifera)	(Prestoea_acuminata	(Oenocarpus_bataua	Oenocarpus_minor)))	(((Hydriastele_microspadix	((Heterospathe_cagayanensis	Dictyosperma_album)	Kentiopsis_piersoniorum))	Dypsis_decaryi)	Leopoldinia_pulchra))	Pelagodoxa_henryana))))	Podococcus_barteri))	Pseudophoenix_vinifera)	Kingia_australis);
((((((Serenoa_repens	Phoenix_dactylifera)	Sabal_domingensis)	((((Sclerosperma_profizianum	(Orania_palindan	((((Geonoma_undata	Manicaria_saccifera)	(Prestoea_acuminata	(Oenocarpus_bataua	Oenocarpus_minor)))	Leopoldinia_pulchra)	((((Heterospathe_cagayanensis	Dictyosperma_album)	(Kentiopsis_piersoniorum	Hydriastele_microspadix))	(Burretiokentia_grandiflora	Dypsis_decaryi))	Pelagodoxa_henryana))))	Podococcus_barteri)	(Bactris_major	(Elaeis_oleifera	(Attalea_speciosa	Elaeis_guineensis))))	((Chamaedorea_seifrizii	(Nypa_fruticans	((Reinhardtia_paiewonskiana	Reinhardtia_latisecta)	Reinhardtia_simplex)))	Roystonea_regia)))	Iriartea_deltoidea)	Pseudophoenix_vinifera)	Kingia_australis);
(((Nypa_fruticans	(((Roystonea_regia	((((Bactris_major	(Elaeis_oleifera	Elaeis_guineensis))	((Reinhardtia_paiewonskiana	Reinhardtia_latisecta)	Reinhardtia_simplex))	Sclerosperma_profizianum)	((((Kentiopsis_piersoniorum	(Hydriastele_microspadix	Heterospathe_cagayanensis))	(Dictyosperma_album	(Burretiokentia_grandiflora	Dypsis_decaryi)))	(Manicaria_saccifera	(Prestoea_acuminata	(Geonoma_undata	(Oenocarpus_bataua	Oenocarpus_minor)))))	(Podococcus_barteri	((Attalea_speciosa	Orania_palindan)	(Leopoldinia_pulchra	Pelagodoxa_henryana))))))	(((Serenoa_repens	Phoenix_dactylifera)	Sabal_domingensis)	Chamaedorea_seifrizii))	Iriartea_deltoidea))	Pseudophoenix_vinifera)	Kingia_australis);
((Serenoa_repens	(((((Iriartea_deltoidea	((Elaeis_guineensis	(Elaeis_oleifera	Attalea_speciosa))	Bactris_major))	((Chamaedorea_seifrizii	((Reinhardtia_latisecta	Reinhardtia_paiewonskiana)	Reinhardtia_simplex))	(((((Dictyosperma_album	(Burretiokentia_grandiflora	Dypsis_decaryi))	(((Heterospathe_cagayanensis	Pseudophoenix_vinifera)	Hydriastele_microspadix)	Kentiopsis_piersoniorum))	(((Oenocarpus_minor	Oenocarpus_bataua)	Prestoea_acuminata)	(Geonoma_undata	Manicaria_saccifera)))	(Pelagodoxa_henryana	Leopoldinia_pulchra))	((Orania_palindan	Sclerosperma_profizianum)	Podococcus_barteri))))	Roystonea_regia)	Sabal_domingensis)	(Nypa_fruticans	Phoenix_dactylifera)))	Kingia_australis);
((Chamaedorea_seifrizii	((Sabal_domingensis	(Nypa_fruticans	((Roystonea_regia	Phoenix_dactylifera)	Serenoa_repens)))	((Iriartea_deltoidea	((Elaeis_guineensis	Elaeis_oleifera)	(Attalea_speciosa	Bactris_major)))	(((Reinhardtia_latisecta	Reinhardtia_paiewonskiana)	Reinhardtia_simplex)	(((((Dictyosperma_album	((Heterospathe_cagayanensis	Hydriastele_microspadix)	Kentiopsis_piersoniorum))	((Burretiokentia_grandiflora	Pseudophoenix_vinifera)	Dypsis_decaryi))	(((Oenocarpus_minor	Oenocarpus_bataua)	Prestoea_acuminata)	(Geonoma_undata	Manicaria_saccifera)))	(Pelagodoxa_henryana	Leopoldinia_pulchra))	((Orania_palindan	Sclerosperma_profizianum)	Podococcus_barteri))))))	Kingia_australis);
((((Oenocarpus_minor	Oenocarpus_bataua)	Prestoea_acuminata)	((Geonoma_undata	Manicaria_saccifera)	((Pelagodoxa_henryana	Leopoldinia_pulchra)	(((Iriartea_deltoidea	((Reinhardtia_latisecta	Reinhardtia_paiewonskiana)	Reinhardtia_simplex))	((Orania_palindan	Chamaedorea_seifrizii)	(Sclerosperma_profizianum	(Podococcus_barteri	(((Elaeis_guineensis	Elaeis_oleifera)	((Pseudophoenix_vinifera	Attalea_speciosa)	Bactris_major))	(Sabal_domingensis	((Serenoa_repens	Roystonea_regia)	(Nypa_fruticans	Phoenix_dactylifera))))))))	(((Hydriastele_microspadix	(Kentiopsis_piersoniorum	(Heterospathe_cagayanensis	Dictyosperma_album)))	Dypsis_decaryi)	Burretiokentia_grandiflora)))))	Kingia_australis);
(((Chamaedorea_seifrizii	((Reinhardtia_latisecta	Reinhardtia_paiewonskiana)	Reinhardtia_simplex))	((Sabal_domingensis	((((Elaeis_guineensis	(Attalea_speciosa	Elaeis_oleifera))	Bactris_major)	(Roystonea_regia	((Pelagodoxa_henryana	Nypa_fruticans)	(Serenoa_repens	Phoenix_dactylifera))))	Iriartea_deltoidea))	((Sclerosperma_profizianum	Orania_palindan)	(Podococcus_barteri	((((Pseudophoenix_vinifera	Dypsis_decaryi)	(Burretiokentia_grandiflora	Dictyosperma_album))	(Hydriastele_microspadix	(Kentiopsis_piersoniorum	Heterospathe_cagayanensis)))	(Leopoldinia_pulchra	((((Prestoea_acuminata	Oenocarpus_minor)	Oenocarpus_bataua)	Geonoma_undata)	Manicaria_saccifera)))))))	Kingia_australis);
(((Roystonea_regia	Serenoa_repens)	(((((Podococcus_barteri	(((((Chamaedorea_seifrizii	Iriartea_deltoidea)	Orania_palindan)	((Reinhardtia_latisecta	Reinhardtia_paiewonskiana)	Reinhardtia_simplex))	(Leopoldinia_pulchra	((((Pseudophoenix_vinifera	Dypsis_decaryi)	(Burretiokentia_grandiflora	(Heterospathe_cagayanensis	Dictyosperma_album)))	(Hydriastele_microspadix	Kentiopsis_piersoniorum))	(((Prestoea_acuminata	Oenocarpus_minor)	Oenocarpus_bataua)	(Geonoma_undata	Manicaria_saccifera)))))	Sabal_domingensis))	Sclerosperma_profizianum)	((Elaeis_guineensis	(Attalea_speciosa	Elaeis_oleifera))	Bactris_major))	Pelagodoxa_henryana)	(Phoenix_dactylifera	Nypa_fruticans)))	Kingia_australis);
((((((Geonoma_undata	Manicaria_saccifera)	((((Sclerosperma_profizianum	(((Elaeis_guineensis	Elaeis_oleifera)	Bactris_major)	((Attalea_speciosa	Pelagodoxa_henryana)	(Sabal_domingensis	((Roystonea_regia	Nypa_fruticans)	(Phoenix_dactylifera	Serenoa_repens))))))	(Orania_palindan	(Chamaedorea_seifrizii	(Pseudophoenix_vinifera	((Reinhardtia_latisecta	Reinhardtia_paiewonskiana)	Reinhardtia_simplex)))))	((Dypsis_decaryi	Dictyosperma_album)	((Heterospathe_cagayanensis	Hydriastele_microspadix)	Kentiopsis_piersoniorum)))	(Podococcus_barteri	(Burretiokentia_grandiflora	Leopoldinia_pulchra))))	(Oenocarpus_minor	Oenocarpus_bataua))	Iriartea_deltoidea)	Prestoea_acuminata)	Kingia_australis);
(((Attalea_speciosa	(Elaeis_guineensis	Elaeis_oleifera))	((Iriartea_deltoidea	((Chamaedorea_seifrizii	Bactris_major)	(((Reinhardtia_latisecta	Reinhardtia_paiewonskiana)	Reinhardtia_simplex)	(((((Hydriastele_microspadix	Kentiopsis_piersoniorum)	(Heterospathe_cagayanensis	Dictyosperma_album))	(Burretiokentia_grandiflora	(Dypsis_decaryi	Pseudophoenix_vinifera)))	(((Prestoea_acuminata	(Oenocarpus_minor	Oenocarpus_bataua))	(Geonoma_undata	Manicaria_saccifera))	Podococcus_barteri))	(Leopoldinia_pulchra	(Sclerosperma_profizianum	(Pelagodoxa_henryana	Orania_palindan)))))))	(Sabal_domingensis	(Nypa_fruticans	(Phoenix_dactylifera	(Roystonea_regia	Serenoa_repens))))))	Kingia_australis);
((Serenoa_repens	(((((((Elaeis_oleifera	(Attalea_speciosa	Elaeis_guineensis))	((Iriartea_deltoidea	Chamaedorea_seifrizii)	Bactris_major))	((Pseudophoenix_vinifera	((Reinhardtia_latisecta	Reinhardtia_paiewonskiana)	Reinhardtia_simplex))	(((Orania_palindan	(((Pelagodoxa_henryana	Burretiokentia_grandiflora)	((Kentiopsis_piersoniorum	(Heterospathe_cagayanensis	Hydriastele_microspadix))	(Dypsis_decaryi	Dictyosperma_album)))	((Leopoldinia_pulchra	(Oenocarpus_minor	Oenocarpus_bataua))	(Manicaria_saccifera	(Geonoma_undata	Prestoea_acuminata)))))	Podococcus_barteri)	Sclerosperma_profizianum)))	Sabal_domingensis)	Nypa_fruticans)	Phoenix_dactylifera)	Roystonea_regia))	Kingia_australis);
(((Elaeis_oleifera	Elaeis_guineensis)	((Chamaedorea_seifrizii	(Bactris_major	Iriartea_deltoidea))	((((Reinhardtia_latisecta	Reinhardtia_paiewonskiana)	Reinhardtia_simplex)	(((((Dictyosperma_album	(Kentiopsis_piersoniorum	(Heterospathe_cagayanensis	Hydriastele_microspadix)))	(Pseudophoenix_vinifera	(Burretiokentia_grandiflora	Dypsis_decaryi)))	((Orania_palindan	(Leopoldinia_pulchra	Pelagodoxa_henryana))	((Prestoea_acuminata	(Oenocarpus_minor	Oenocarpus_bataua))	(Manicaria_saccifera	Geonoma_undata))))	Podococcus_barteri)	Sclerosperma_profizianum))	(Sabal_domingensis	((Serenoa_repens	Phoenix_dactylifera)	(Nypa_fruticans	(Attalea_speciosa	Roystonea_regia)))))))	Kingia_australis);
((Serenoa_repens	(Phoenix_dactylifera	(((Roystonea_regia	(Chamaedorea_seifrizii	Nypa_fruticans))	Sabal_domingensis)	((Bactris_major	((Attalea_speciosa	Elaeis_oleifera)	Elaeis_guineensis))	(((((Orania_palindan	Sclerosperma_profizianum)	Iriartea_deltoidea)	(((Pseudophoenix_vinifera	Leopoldinia_pulchra)	(((Dictyosperma_album	(Kentiopsis_piersoniorum	(Heterospathe_cagayanensis	Hydriastele_microspadix)))	Dypsis_decaryi)	((Prestoea_acuminata	(Oenocarpus_minor	Oenocarpus_bataua))	(Manicaria_saccifera	Geonoma_undata))))	(Burretiokentia_grandiflora	Pelagodoxa_henryana)))	((Reinhardtia_latisecta	Reinhardtia_paiewonskiana)	Reinhardtia_simplex))	Podococcus_barteri)))))	Kingia_australis);
((Serenoa_repens	(((Elaeis_oleifera	Elaeis_guineensis)	(((((Bactris_major	Iriartea_deltoidea)	Chamaedorea_seifrizii)	(((Pseudophoenix_vinifera	Attalea_speciosa)	(Nypa_fruticans	((Reinhardtia_paiewonskiana	Reinhardtia_latisecta)	Reinhardtia_simplex)))	Roystonea_regia))	(Podococcus_barteri	((Orania_palindan	Sclerosperma_profizianum)	(((((Geonoma_undata	Manicaria_saccifera)	(Oenocarpus_bataua	(Oenocarpus_minor	Prestoea_acuminata)))	Pelagodoxa_henryana)	Leopoldinia_pulchra)	(Burretiokentia_grandiflora	((Hydriastele_microspadix	((Dictyosperma_album	Heterospathe_cagayanensis)	Kentiopsis_piersoniorum))	Dypsis_decaryi))))))	Sabal_domingensis))	Phoenix_dactylifera))	Kingia_australis);
((((Elaeis_oleifera	Attalea_speciosa)	Elaeis_guineensis)	(((Roystonea_regia	(((Orania_palindan	(((Reinhardtia_paiewonskiana	Reinhardtia_latisecta)	Reinhardtia_simplex)	(((Geonoma_undata	(Heterospathe_cagayanensis	Manicaria_saccifera))	(Oenocarpus_bataua	(Oenocarpus_minor	Prestoea_acuminata)))	((Leopoldinia_pulchra	Pelagodoxa_henryana)	(((Hydriastele_microspadix	Kentiopsis_piersoniorum)	Dictyosperma_album)	(Burretiokentia_grandiflora	(Dypsis_decaryi	Pseudophoenix_vinifera)))))))	Sclerosperma_profizianum)	Podococcus_barteri))	((Bactris_major	Iriartea_deltoidea)	Chamaedorea_seifrizii))	(Sabal_domingensis	(Nypa_fruticans	(Phoenix_dactylifera	Serenoa_repens)))))	Kingia_australis);
((Nypa_fruticans	((Sabal_domingensis	(((Elaeis_oleifera	Attalea_speciosa)	Elaeis_guineensis)	((Bactris_major	(((Orania_palindan	(((Reinhardtia_paiewonskiana	Reinhardtia_latisecta)	Reinhardtia_simplex)	(((((Hydriastele_microspadix	Kentiopsis_piersoniorum)	(Heterospathe_cagayanensis	Dictyosperma_album))	((Burretiokentia_grandiflora	Dypsis_decaryi)	Pseudophoenix_vinifera))	(Leopoldinia_pulchra	Pelagodoxa_henryana))	((Geonoma_undata	Manicaria_saccifera)	(Iriartea_deltoidea	(Prestoea_acuminata	(Oenocarpus_bataua	Oenocarpus_minor)))))))	Sclerosperma_profizianum)	Podococcus_barteri))	(Roystonea_regia	Chamaedorea_seifrizii))))	(Phoenix_dactylifera	Serenoa_repens)))	Kingia_australis);
((Chamaedorea_seifrizii	((((Phoenix_dactylifera	(Roystonea_regia	Serenoa_repens))	Nypa_fruticans)	Sabal_domingensis)	((((Reinhardtia_paiewonskiana	Reinhardtia_latisecta)	Reinhardtia_simplex)	(((((Geonoma_undata	Manicaria_saccifera)	(Prestoea_acuminata	(Oenocarpus_bataua	Oenocarpus_minor)))	(((Burretiokentia_grandiflora	Dypsis_decaryi)	(((Heterospathe_cagayanensis	Pseudophoenix_vinifera)	Hydriastele_microspadix)	Kentiopsis_piersoniorum))	Dictyosperma_album))	(Leopoldinia_pulchra	(Pelagodoxa_henryana	Orania_palindan)))	(Sclerosperma_profizianum	Podococcus_barteri)))	(Iriartea_deltoidea	(Bactris_major	((Elaeis_oleifera	Attalea_speciosa)	Elaeis_guineensis))))))	Kingia_australis);
(((Phoenix_dactylifera	Serenoa_repens)	(Nypa_fruticans	(Sabal_domingensis	(((Podococcus_barteri	(Iriartea_deltoidea	(Bactris_major	(Elaeis_oleifera	Elaeis_guineensis))))	((Orania_palindan	((((Pelagodoxa_henryana	Leopoldinia_pulchra)	(((((Heterospathe_cagayanensis	Hydriastele_microspadix)	Kentiopsis_piersoniorum)	Dictyosperma_album)	(Dypsis_decaryi	Burretiokentia_grandiflora))	Pseudophoenix_vinifera))	((Geonoma_undata	(Attalea_speciosa	Manicaria_saccifera))	(Prestoea_acuminata	(Oenocarpus_bataua	Oenocarpus_minor))))	((Reinhardtia_paiewonskiana	Reinhardtia_latisecta)	Reinhardtia_simplex)))	Sclerosperma_profizianum))	(Roystonea_regia	Chamaedorea_seifrizii)))))	Kingia_australis);
((Serenoa_repens	((Nypa_fruticans	(Sabal_domingensis	((((Bactris_major	(Elaeis_oleifera	Elaeis_guineensis))	(((Podococcus_barteri	Burretiokentia_grandiflora)	((((Reinhardtia_paiewonskiana	Reinhardtia_latisecta)	Reinhardtia_simplex)	((Pelagodoxa_henryana	Leopoldinia_pulchra)	((((Hydriastele_microspadix	Kentiopsis_piersoniorum)	(Heterospathe_cagayanensis	Dictyosperma_album))	Dypsis_decaryi)	((Geonoma_undata	Manicaria_saccifera)	(Prestoea_acuminata	(Oenocarpus_bataua	Oenocarpus_minor))))))	(Attalea_speciosa	(Pseudophoenix_vinifera	Orania_palindan))))	Sclerosperma_profizianum))	Iriartea_deltoidea)	(Roystonea_regia	Chamaedorea_seifrizii))))	Phoenix_dactylifera))	Kingia_australis);
((Pseudophoenix_vinifera	(((Phoenix_dactylifera	(((Bactris_major	((Elaeis_guineensis	Attalea_speciosa)	Elaeis_oleifera))	((Sabal_domingensis	(((((Reinhardtia_paiewonskiana	Reinhardtia_latisecta)	Reinhardtia_simplex)	Podococcus_barteri)	(Chamaedorea_seifrizii	Orania_palindan))	((((((Geonoma_undata	Manicaria_saccifera)	(Oenocarpus_bataua	(Oenocarpus_minor	Prestoea_acuminata)))	Leopoldinia_pulchra)	Burretiokentia_grandiflora)	((((Heterospathe_cagayanensis	Hydriastele_microspadix)	Kentiopsis_piersoniorum)	Dictyosperma_album)	Dypsis_decaryi))	Pelagodoxa_henryana)))	Sclerosperma_profizianum))	(Serenoa_repens	Roystonea_regia)))	Iriartea_deltoidea)	Nypa_fruticans))	Kingia_australis);
((Serenoa_repens	(Roystonea_regia	((((Attalea_speciosa	Pseudophoenix_vinifera)	(Bactris_major	(Elaeis_guineensis	Elaeis_oleifera)))	(((Sabal_domingensis	(Chamaedorea_seifrizii	((Reinhardtia_paiewonskiana	Reinhardtia_latisecta)	Reinhardtia_simplex)))	((Sclerosperma_profizianum	(Podococcus_barteri	Orania_palindan))	(((Geonoma_undata	Manicaria_saccifera)	(Prestoea_acuminata	(Oenocarpus_bataua	Oenocarpus_minor)))	(((((Heterospathe_cagayanensis	Hydriastele_microspadix)	Kentiopsis_piersoniorum)	Dictyosperma_album)	(Burretiokentia_grandiflora	Dypsis_decaryi))	(Leopoldinia_pulchra	Pelagodoxa_henryana)))))	Iriartea_deltoidea))	(Nypa_fruticans	Phoenix_dactylifera))))	Kingia_australis);
(((Elaeis_guineensis	Elaeis_oleifera)	(((Sabal_domingensis	(Phoenix_dactylifera	(Serenoa_repens	Roystonea_regia)))	(((Nypa_fruticans	((Reinhardtia_paiewonskiana	Reinhardtia_latisecta)	Reinhardtia_simplex))	Chamaedorea_seifrizii)	((Sclerosperma_profizianum	Orania_palindan)	(Podococcus_barteri	((((Dictyosperma_album	(Heterospathe_cagayanensis	Hydriastele_microspadix))	Kentiopsis_piersoniorum)	(Pseudophoenix_vinifera	(Burretiokentia_grandiflora	Dypsis_decaryi)))	(Pelagodoxa_henryana	((Prestoea_acuminata	(Manicaria_saccifera	Geonoma_undata))	(Leopoldinia_pulchra	(Oenocarpus_bataua	Oenocarpus_minor)))))))))	((Bactris_major	Attalea_speciosa)	Iriartea_deltoidea)))	Kingia_australis);
(((Bactris_major	((Attalea_speciosa	Elaeis_oleifera)	Elaeis_guineensis))	(((((((((Manicaria_saccifera	Geonoma_undata)	Leopoldinia_pulchra)	(Oenocarpus_bataua	(Prestoea_acuminata	Oenocarpus_minor)))	((Kentiopsis_piersoniorum	(((Podococcus_barteri	(Dictyosperma_album	Heterospathe_cagayanensis))	(Burretiokentia_grandiflora	Dypsis_decaryi))	Pseudophoenix_vinifera))	Hydriastele_microspadix))	(Pelagodoxa_henryana	Orania_palindan))	(Nypa_fruticans	((Reinhardtia_paiewonskiana	Reinhardtia_latisecta)	Reinhardtia_simplex)))	(Chamaedorea_seifrizii	Iriartea_deltoidea))	Sclerosperma_profizianum)	(Sabal_domingensis	(Phoenix_dactylifera	(Serenoa_repens	Roystonea_regia)))))	Kingia_australis);
(((((((Orania_palindan	(Sclerosperma_profizianum	Podococcus_barteri))	(Iriartea_deltoidea	(Bactris_major	(Elaeis_oleifera	Elaeis_guineensis))))	((Chamaedorea_seifrizii	((Sabal_domingensis	Nypa_fruticans)	(Reinhardtia_simplex	(Reinhardtia_paiewonskiana	Reinhardtia_latisecta))))	Roystonea_regia))	((((Dictyosperma_album	(Kentiopsis_piersoniorum	(Hydriastele_microspadix	Heterospathe_cagayanensis)))	Dypsis_decaryi)	Burretiokentia_grandiflora)	((Leopoldinia_pulchra	Pelagodoxa_henryana)	((Oenocarpus_bataua	Oenocarpus_minor)	(Prestoea_acuminata	(Geonoma_undata	Manicaria_saccifera))))))	(Phoenix_dactylifera	Serenoa_repens))	(Attalea_speciosa	Pseudophoenix_vinifera))	Kingia_australis);
((Heterospathe_cagayanensis	(((((Dypsis_decaryi	(((Prestoea_acuminata	(Geonoma_undata	Manicaria_saccifera))	(((Reinhardtia_simplex	(Reinhardtia_paiewonskiana	Reinhardtia_latisecta))	((Iriartea_deltoidea	(Pelagodoxa_henryana	Chamaedorea_seifrizii))	((Pseudophoenix_vinifera	(Bactris_major	((Attalea_speciosa	Elaeis_guineensis)	Elaeis_oleifera)))	(Nypa_fruticans	(Phoenix_dactylifera	((Roystonea_regia	Serenoa_repens)	Sabal_domingensis))))))	(Orania_palindan	(Sclerosperma_profizianum	Podococcus_barteri))))	(Leopoldinia_pulchra	(Oenocarpus_bataua	Oenocarpus_minor))))	Dictyosperma_album)	Kentiopsis_piersoniorum)	Hydriastele_microspadix)	Burretiokentia_grandiflora))	Kingia_australis);
((Pseudophoenix_vinifera	((((((((Leopoldinia_pulchra	(((Prestoea_acuminata	Oenocarpus_bataua)	Oenocarpus_minor)	(Geonoma_undata	Manicaria_saccifera)))	(Dypsis_decaryi	((Heterospathe_cagayanensis	Hydriastele_microspadix)	(Kentiopsis_piersoniorum	Dictyosperma_album))))	(Orania_palindan	Sclerosperma_profizianum))	(Burretiokentia_grandiflora	(Reinhardtia_simplex	(Reinhardtia_paiewonskiana	Reinhardtia_latisecta))))	Podococcus_barteri)	(Bactris_major	((Attalea_speciosa	Elaeis_guineensis)	Elaeis_oleifera)))	(Nypa_fruticans	(Sabal_domingensis	(Phoenix_dactylifera	(Roystonea_regia	Serenoa_repens)))))	(Iriartea_deltoidea	(Pelagodoxa_henryana	Chamaedorea_seifrizii))))	Kingia_australis);
(((Elaeis_guineensis	Elaeis_oleifera)	((((Iriartea_deltoidea	Chamaedorea_seifrizii)	Bactris_major)	((Sabal_domingensis	((Roystonea_regia	Serenoa_repens)	Phoenix_dactylifera))	Attalea_speciosa))	((((Podococcus_barteri	Orania_palindan)	Sclerosperma_profizianum)	((((Pseudophoenix_vinifera	(Burretiokentia_grandiflora	Dypsis_decaryi))	(Hydriastele_microspadix	(Kentiopsis_piersoniorum	(Heterospathe_cagayanensis	Dictyosperma_album))))	Leopoldinia_pulchra)	(Pelagodoxa_henryana	((Geonoma_undata	Manicaria_saccifera)	(Prestoea_acuminata	(Oenocarpus_bataua	Oenocarpus_minor))))))	(Nypa_fruticans	(Reinhardtia_simplex	(Reinhardtia_paiewonskiana	Reinhardtia_latisecta))))))	Kingia_australis);
((Pseudophoenix_vinifera	((((((Roystonea_regia	Serenoa_repens)	Phoenix_dactylifera)	Sabal_domingensis)	(Chamaedorea_seifrizii	((Bactris_major	((Attalea_speciosa	Elaeis_guineensis)	Elaeis_oleifera))	(Sclerosperma_profizianum	((Reinhardtia_simplex	(Reinhardtia_paiewonskiana	Reinhardtia_latisecta))	((Podococcus_barteri	Orania_palindan)	((Burretiokentia_grandiflora	((((Geonoma_undata	Manicaria_saccifera)	(Prestoea_acuminata	(Oenocarpus_bataua	Oenocarpus_minor)))	(Dypsis_decaryi	((Kentiopsis_piersoniorum	(Heterospathe_cagayanensis	Hydriastele_microspadix))	Dictyosperma_album)))	Leopoldinia_pulchra))	Pelagodoxa_henryana)))))))	Iriartea_deltoidea)	Nypa_fruticans))	Kingia_australis);
((((Roystonea_regia	Serenoa_repens)	Phoenix_dactylifera)	((Sabal_domingensis	((Iriartea_deltoidea	(Bactris_major	((Attalea_speciosa	Elaeis_guineensis)	Elaeis_oleifera)))	((((Burretiokentia_grandiflora	((((Geonoma_undata	Manicaria_saccifera)	(Prestoea_acuminata	(Oenocarpus_bataua	Oenocarpus_minor)))	(Dypsis_decaryi	((Kentiopsis_piersoniorum	(Heterospathe_cagayanensis	Hydriastele_microspadix))	Dictyosperma_album)))	((Pelagodoxa_henryana	Orania_palindan)	Leopoldinia_pulchra)))	Sclerosperma_profizianum)	(Chamaedorea_seifrizii	(Pseudophoenix_vinifera	(Reinhardtia_simplex	(Reinhardtia_paiewonskiana	Reinhardtia_latisecta)))))	Podococcus_barteri)))	Nypa_fruticans))	Kingia_australis);
((Iriartea_deltoidea	((((Nypa_fruticans	((Roystonea_regia	Serenoa_repens)	Phoenix_dactylifera))	Sabal_domingensis)	Attalea_speciosa)	(((((Orania_palindan	Sclerosperma_profizianum)	(Chamaedorea_seifrizii	(Reinhardtia_simplex	(Reinhardtia_paiewonskiana	Reinhardtia_latisecta))))	(((Pelagodoxa_henryana	((Geonoma_undata	Manicaria_saccifera)	(Prestoea_acuminata	(Oenocarpus_bataua	Oenocarpus_minor))))	(Dypsis_decaryi	((Hydriastele_microspadix	Kentiopsis_piersoniorum)	(Heterospathe_cagayanensis	Dictyosperma_album))))	(Burretiokentia_grandiflora	Leopoldinia_pulchra)))	Podococcus_barteri)	(Pseudophoenix_vinifera	(Bactris_major	(Elaeis_guineensis	Elaeis_oleifera))))))	Kingia_australis);
((Nypa_fruticans	(((Roystonea_regia	Serenoa_repens)	Phoenix_dactylifera)	(Sabal_domingensis	(Podococcus_barteri	((((((Leopoldinia_pulchra	Pelagodoxa_henryana)	((Geonoma_undata	(Heterospathe_cagayanensis	Manicaria_saccifera))	(Prestoea_acuminata	(Oenocarpus_bataua	Oenocarpus_minor))))	((Pseudophoenix_vinifera	(Burretiokentia_grandiflora	Dypsis_decaryi))	((Hydriastele_microspadix	Kentiopsis_piersoniorum)	Dictyosperma_album)))	(Sclerosperma_profizianum	(Chamaedorea_seifrizii	(Reinhardtia_simplex	(Reinhardtia_paiewonskiana	Reinhardtia_latisecta)))))	Orania_palindan)	(Iriartea_deltoidea	(Bactris_major	((Attalea_speciosa	Elaeis_guineensis)	Elaeis_oleifera))))))))	Kingia_australis);
((Serenoa_repens	(((Phoenix_dactylifera	Nypa_fruticans)	((((((Pelagodoxa_henryana	((Pseudophoenix_vinifera	(Burretiokentia_grandiflora	Dypsis_decaryi))	((Hydriastele_microspadix	Kentiopsis_piersoniorum)	(Heterospathe_cagayanensis	Dictyosperma_album))))	((Manicaria_saccifera	(Geonoma_undata	(Prestoea_acuminata	(Oenocarpus_bataua	Oenocarpus_minor))))	Leopoldinia_pulchra))	(Podococcus_barteri	(Orania_palindan	Sclerosperma_profizianum)))	Sabal_domingensis)	(Chamaedorea_seifrizii	(Reinhardtia_simplex	(Reinhardtia_paiewonskiana	Reinhardtia_latisecta))))	(Iriartea_deltoidea	(Bactris_major	((Attalea_speciosa	Elaeis_guineensis)	Elaeis_oleifera)))))	Roystonea_regia))	Kingia_australis);
(((Serenoa_repens	Phoenix_dactylifera)	(Nypa_fruticans	(((((Pseudophoenix_vinifera	Iriartea_deltoidea)	Chamaedorea_seifrizii)	Roystonea_regia)	((((Podococcus_barteri	((Pelagodoxa_henryana	Leopoldinia_pulchra)	((((Heterospathe_cagayanensis	Dypsis_decaryi)	((Hydriastele_microspadix	Kentiopsis_piersoniorum)	Dictyosperma_album))	Burretiokentia_grandiflora)	((Geonoma_undata	Manicaria_saccifera)	(Prestoea_acuminata	(Oenocarpus_bataua	Oenocarpus_minor))))))	(Orania_palindan	Sclerosperma_profizianum))	(Reinhardtia_simplex	(Reinhardtia_paiewonskiana	Reinhardtia_latisecta)))	(Bactris_major	(Elaeis_guineensis	(Elaeis_oleifera	Attalea_speciosa)))))	Sabal_domingensis)))	Kingia_australis);
((Pseudophoenix_vinifera	((Iriartea_deltoidea	(((Sabal_domingensis	(Phoenix_dactylifera	(Serenoa_repens	Roystonea_regia)))	(Bactris_major	(Elaeis_guineensis	(Attalea_speciosa	Elaeis_oleifera))))	((Reinhardtia_simplex	(Reinhardtia_latisecta	Reinhardtia_paiewonskiana))	(Burretiokentia_grandiflora	(((Podococcus_barteri	(Chamaedorea_seifrizii	Orania_palindan))	Sclerosperma_profizianum)	((Pelagodoxa_henryana	Leopoldinia_pulchra)	(((Prestoea_acuminata	(Oenocarpus_minor	Oenocarpus_bataua))	(Manicaria_saccifera	Geonoma_undata))	(Dypsis_decaryi	((Hydriastele_microspadix	(Heterospathe_cagayanensis	Kentiopsis_piersoniorum))	Dictyosperma_album)))))))))	Nypa_fruticans))	Kingia_australis);
((((Sabal_domingensis	(Phoenix_dactylifera	(Serenoa_repens	Roystonea_regia)))	((Burretiokentia_grandiflora	(((Bactris_major	(Elaeis_guineensis	(Attalea_speciosa	Elaeis_oleifera)))	(Reinhardtia_simplex	(Reinhardtia_latisecta	Reinhardtia_paiewonskiana)))	(((Pelagodoxa_henryana	Leopoldinia_pulchra)	(((Prestoea_acuminata	(Oenocarpus_minor	Oenocarpus_bataua))	(Manicaria_saccifera	Geonoma_undata))	(Dypsis_decaryi	((Hydriastele_microspadix	(Heterospathe_cagayanensis	Kentiopsis_piersoniorum))	Dictyosperma_album))))	((Orania_palindan	Sclerosperma_profizianum)	Podococcus_barteri))))	Chamaedorea_seifrizii))	((Iriartea_deltoidea	Pseudophoenix_vinifera)	Nypa_fruticans))	Kingia_australis);
((Oenocarpus_minor	(Oenocarpus_bataua	(((Manicaria_saccifera	Geonoma_undata)	(Leopoldinia_pulchra	((((Orania_palindan	Sclerosperma_profizianum)	Podococcus_barteri)	((((Iriartea_deltoidea	(Phoenix_dactylifera	Sabal_domingensis))	(Serenoa_repens	Roystonea_regia))	((Attalea_speciosa	Pseudophoenix_vinifera)	(Bactris_major	(Elaeis_guineensis	Elaeis_oleifera))))	(Chamaedorea_seifrizii	(Nypa_fruticans	(Reinhardtia_simplex	(Reinhardtia_latisecta	Reinhardtia_paiewonskiana))))))	((((Kentiopsis_piersoniorum	(Hydriastele_microspadix	(Heterospathe_cagayanensis	Dictyosperma_album)))	Dypsis_decaryi)	Burretiokentia_grandiflora)	Pelagodoxa_henryana))))	Prestoea_acuminata)))	Kingia_australis);
(((((Nypa_fruticans	Phoenix_dactylifera)	Sabal_domingensis)	(Serenoa_repens	Roystonea_regia))	((((Elaeis_guineensis	Elaeis_oleifera)	((Attalea_speciosa	Pseudophoenix_vinifera)	Bactris_major))	((Reinhardtia_simplex	(Reinhardtia_latisecta	Reinhardtia_paiewonskiana))	((((((Burretiokentia_grandiflora	Dictyosperma_album)	((Hydriastele_microspadix	Heterospathe_cagayanensis)	Kentiopsis_piersoniorum))	Dypsis_decaryi)	(Pelagodoxa_henryana	Leopoldinia_pulchra))	(Manicaria_saccifera	(Geonoma_undata	(Prestoea_acuminata	(Oenocarpus_minor	Oenocarpus_bataua)))))	((Orania_palindan	Sclerosperma_profizianum)	Podococcus_barteri))))	(Iriartea_deltoidea	Chamaedorea_seifrizii)))	Kingia_australis);
(((Nypa_fruticans	(Sabal_domingensis	(Serenoa_repens	Phoenix_dactylifera)))	((Roystonea_regia	(((Elaeis_guineensis	(Attalea_speciosa	Elaeis_oleifera))	Bactris_major)	((((Reinhardtia_simplex	(Reinhardtia_latisecta	Reinhardtia_paiewonskiana))	((((((((Pseudophoenix_vinifera	Dypsis_decaryi)	(Heterospathe_cagayanensis	Burretiokentia_grandiflora))	Dictyosperma_album)	Kentiopsis_piersoniorum)	Hydriastele_microspadix)	(Pelagodoxa_henryana	Leopoldinia_pulchra))	((Prestoea_acuminata	(Oenocarpus_minor	Oenocarpus_bataua))	(Manicaria_saccifera	Geonoma_undata)))	(Iriartea_deltoidea	Orania_palindan)))	Sclerosperma_profizianum)	Podococcus_barteri)))	Chamaedorea_seifrizii))	Kingia_australis);
((((Orania_palindan	Sclerosperma_profizianum)	(((Roystonea_regia	(Chamaedorea_seifrizii	(Nypa_fruticans	(Reinhardtia_simplex	(Reinhardtia_latisecta	Reinhardtia_paiewonskiana)))))	((((((Dictyosperma_album	(Burretiokentia_grandiflora	Dypsis_decaryi))	((Heterospathe_cagayanensis	Hydriastele_microspadix)	(Pseudophoenix_vinifera	Kentiopsis_piersoniorum)))	((Prestoea_acuminata	(Oenocarpus_minor	Oenocarpus_bataua))	(Manicaria_saccifera	Geonoma_undata)))	(Pelagodoxa_henryana	Leopoldinia_pulchra))	Podococcus_barteri)	(Sabal_domingensis	(Phoenix_dactylifera	Serenoa_repens))))	((Elaeis_guineensis	(Attalea_speciosa	Elaeis_oleifera))	Bactris_major)))	Iriartea_deltoidea)	Kingia_australis);
((((Elaeis_guineensis	Elaeis_oleifera)	Bactris_major)	(((((((Heterospathe_cagayanensis	(Hydriastele_microspadix	((Pseudophoenix_vinifera	(Burretiokentia_grandiflora	Dypsis_decaryi))	(Dictyosperma_album	Kentiopsis_piersoniorum))))	((Prestoea_acuminata	(Oenocarpus_minor	Oenocarpus_bataua))	(Manicaria_saccifera	Geonoma_undata)))	(Pelagodoxa_henryana	Leopoldinia_pulchra))	Podococcus_barteri)	(Orania_palindan	Sclerosperma_profizianum))	(((Attalea_speciosa	Roystonea_regia)	(Chamaedorea_seifrizii	(Nypa_fruticans	(Reinhardtia_simplex	(Reinhardtia_latisecta	Reinhardtia_paiewonskiana)))))	Iriartea_deltoidea))	(Sabal_domingensis	(Phoenix_dactylifera	Serenoa_repens))))	Kingia_australis);
((Serenoa_repens	(((((Elaeis_guineensis	(Elaeis_oleifera	Attalea_speciosa))	Bactris_major)	((((Podococcus_barteri	(((((Prestoea_acuminata	(Oenocarpus_minor	Oenocarpus_bataua))	(Manicaria_saccifera	Geonoma_undata))	(Pelagodoxa_henryana	Leopoldinia_pulchra))	(((Kentiopsis_piersoniorum	(Hydriastele_microspadix	Heterospathe_cagayanensis))	Dypsis_decaryi)	Dictyosperma_album))	Burretiokentia_grandiflora))	(Orania_palindan	Sclerosperma_profizianum))	((Chamaedorea_seifrizii	(Pseudophoenix_vinifera	(Nypa_fruticans	(Reinhardtia_simplex	(Reinhardtia_latisecta	Reinhardtia_paiewonskiana)))))	Iriartea_deltoidea))	Roystonea_regia))	Sabal_domingensis)	Phoenix_dactylifera))	Kingia_australis);
(((((Pseudophoenix_vinifera	((Elaeis_guineensis	(Elaeis_oleifera	Attalea_speciosa))	Bactris_major))	(((((Pelagodoxa_henryana	((Prestoea_acuminata	(Oenocarpus_minor	Oenocarpus_bataua))	(Manicaria_saccifera	Geonoma_undata)))	((Kentiopsis_piersoniorum	(Hydriastele_microspadix	Heterospathe_cagayanensis))	((Burretiokentia_grandiflora	Dypsis_decaryi)	Dictyosperma_album)))	Leopoldinia_pulchra)	(Podococcus_barteri	(Sclerosperma_profizianum	Orania_palindan)))	(Reinhardtia_simplex	(Reinhardtia_latisecta	Reinhardtia_paiewonskiana))))	(Iriartea_deltoidea	Chamaedorea_seifrizii))	((Nypa_fruticans	(Roystonea_regia	Sabal_domingensis))	(Phoenix_dactylifera	Serenoa_repens)))	Kingia_australis);
(((Roystonea_regia	Serenoa_repens)	((((Chamaedorea_seifrizii	(((Sclerosperma_profizianum	Orania_palindan)	((Iriartea_deltoidea	(Elaeis_guineensis	(Elaeis_oleifera	Attalea_speciosa)))	(Bactris_major	(Reinhardtia_simplex	(Reinhardtia_latisecta	Reinhardtia_paiewonskiana)))))	(Podococcus_barteri	(((((Heterospathe_cagayanensis	Dictyosperma_album)	(Kentiopsis_piersoniorum	Hydriastele_microspadix))	(Pseudophoenix_vinifera	(Burretiokentia_grandiflora	Dypsis_decaryi)))	(Leopoldinia_pulchra	Pelagodoxa_henryana))	((Oenocarpus_bataua	(Prestoea_acuminata	Oenocarpus_minor))	(Manicaria_saccifera	Geonoma_undata))))))	Sabal_domingensis)	Nypa_fruticans)	Phoenix_dactylifera))	Kingia_australis);
((Iriartea_deltoidea	((((Manicaria_saccifera	(((Oenocarpus_bataua	Oenocarpus_minor)	Prestoea_acuminata)	Pelagodoxa_henryana))	((Leopoldinia_pulchra	((Geonoma_undata	Podococcus_barteri)	((Hydriastele_microspadix	((Dictyosperma_album	Heterospathe_cagayanensis)	Kentiopsis_piersoniorum))	((Burretiokentia_grandiflora	Pseudophoenix_vinifera)	Dypsis_decaryi))))	(Sclerosperma_profizianum	Orania_palindan)))	((Sabal_domingensis	(Phoenix_dactylifera	Serenoa_repens))	(((Reinhardtia_latisecta	Reinhardtia_paiewonskiana)	Reinhardtia_simplex)	((Roystonea_regia	Chamaedorea_seifrizii)	Nypa_fruticans))))	(((Attalea_speciosa	Elaeis_guineensis)	Elaeis_oleifera)	Bactris_major)))	Kingia_australis);
(((Phoenix_dactylifera	Serenoa_repens)	((((Chamaedorea_seifrizii	((Pseudophoenix_vinifera	((Reinhardtia_latisecta	Reinhardtia_paiewonskiana)	Reinhardtia_simplex))	Nypa_fruticans))	Roystonea_regia)	((((((Burretiokentia_grandiflora	(Dypsis_decaryi	(((Heterospathe_cagayanensis	Hydriastele_microspadix)	Kentiopsis_piersoniorum)	Dictyosperma_album)))	((Pelagodoxa_henryana	Leopoldinia_pulchra)	((Geonoma_undata	Manicaria_saccifera)	((Prestoea_acuminata	Oenocarpus_minor)	Oenocarpus_bataua))))	Orania_palindan)	Sclerosperma_profizianum)	Podococcus_barteri)	(Iriartea_deltoidea	(((Attalea_speciosa	Elaeis_guineensis)	Elaeis_oleifera)	Bactris_major))))	Sabal_domingensis))	Kingia_australis);
(((Chamaedorea_seifrizii	((((Reinhardtia_latisecta	Reinhardtia_paiewonskiana)	Reinhardtia_simplex)	(((Burretiokentia_grandiflora	(Dypsis_decaryi	(((Heterospathe_cagayanensis	Hydriastele_microspadix)	Kentiopsis_piersoniorum)	Dictyosperma_album)))	((Pelagodoxa_henryana	Leopoldinia_pulchra)	((Geonoma_undata	(Attalea_speciosa	Manicaria_saccifera))	((Oenocarpus_minor	Prestoea_acuminata)	Oenocarpus_bataua))))	((Podococcus_barteri	((Elaeis_guineensis	Elaeis_oleifera)	Bactris_major))	((Orania_palindan	Sclerosperma_profizianum)	Iriartea_deltoidea))))	(Sabal_domingensis	(Nypa_fruticans	((Roystonea_regia	Serenoa_repens)	Phoenix_dactylifera)))))	Pseudophoenix_vinifera)	Kingia_australis);
((Chamaedorea_seifrizii	((((((Pelagodoxa_henryana	(((Geonoma_undata	Manicaria_saccifera)	(Leopoldinia_pulchra	((Oenocarpus_minor	Prestoea_acuminata)	Oenocarpus_bataua)))	(Dypsis_decaryi	(((Heterospathe_cagayanensis	Hydriastele_microspadix)	Kentiopsis_piersoniorum)	Dictyosperma_album))))	Burretiokentia_grandiflora)	(Podococcus_barteri	(Orania_palindan	Sclerosperma_profizianum)))	(Sabal_domingensis	((Reinhardtia_latisecta	Reinhardtia_paiewonskiana)	Reinhardtia_simplex)))	(((Attalea_speciosa	Elaeis_guineensis)	Elaeis_oleifera)	Bactris_major))	(((Pseudophoenix_vinifera	Iriartea_deltoidea)	(Roystonea_regia	Nypa_fruticans))	(Serenoa_repens	Phoenix_dactylifera))))	Kingia_australis);
(((Iriartea_deltoidea	Chamaedorea_seifrizii)	((((((Sabal_domingensis	(((Podococcus_barteri	Geonoma_undata)	Manicaria_saccifera)	((Oenocarpus_minor	Prestoea_acuminata)	Oenocarpus_bataua)))	((((Heterospathe_cagayanensis	Dictyosperma_album)	((Burretiokentia_grandiflora	Dypsis_decaryi)	Pseudophoenix_vinifera))	(Hydriastele_microspadix	Kentiopsis_piersoniorum))	(Pelagodoxa_henryana	Leopoldinia_pulchra)))	(Orania_palindan	Sclerosperma_profizianum))	((Reinhardtia_latisecta	Reinhardtia_paiewonskiana)	Reinhardtia_simplex))	(((Elaeis_oleifera	Elaeis_guineensis)	Attalea_speciosa)	Bactris_major))	((Phoenix_dactylifera	Nypa_fruticans)	(Roystonea_regia	Serenoa_repens))))	Kingia_australis);
((((Phoenix_dactylifera	Nypa_fruticans)	(Roystonea_regia	Serenoa_repens))	((Chamaedorea_seifrizii	((((Reinhardtia_latisecta	Reinhardtia_paiewonskiana)	Reinhardtia_simplex)	(Iriartea_deltoidea	(((Attalea_speciosa	Elaeis_oleifera)	Elaeis_guineensis)	Bactris_major)))	((Orania_palindan	(((Geonoma_undata	Manicaria_saccifera)	(Prestoea_acuminata	(Oenocarpus_bataua	Oenocarpus_minor)))	((((Heterospathe_cagayanensis	Dictyosperma_album)	(Burretiokentia_grandiflora	Dypsis_decaryi))	(Hydriastele_microspadix	(Pseudophoenix_vinifera	Kentiopsis_piersoniorum)))	(Pelagodoxa_henryana	Leopoldinia_pulchra))))	(Podococcus_barteri	Sclerosperma_profizianum))))	Sabal_domingensis))	Kingia_australis);
((((Phoenix_dactylifera	(Roystonea_regia	Serenoa_repens))	Nypa_fruticans)	((Chamaedorea_seifrizii	((Bactris_major	(((Sclerosperma_profizianum	((Manicaria_saccifera	((Prestoea_acuminata	(Oenocarpus_bataua	Oenocarpus_minor))	Geonoma_undata))	(((Pseudophoenix_vinifera	Kentiopsis_piersoniorum)	((Dypsis_decaryi	Burretiokentia_grandiflora)	((Heterospathe_cagayanensis	Dictyosperma_album)	Hydriastele_microspadix)))	(Pelagodoxa_henryana	Leopoldinia_pulchra))))	(Podococcus_barteri	Orania_palindan))	((Reinhardtia_latisecta	Reinhardtia_paiewonskiana)	Reinhardtia_simplex)))	(Iriartea_deltoidea	((Attalea_speciosa	Elaeis_oleifera)	Elaeis_guineensis))))	Sabal_domingensis))	Kingia_australis);
((((Heterospathe_cagayanensis	(Hydriastele_microspadix	Kentiopsis_piersoniorum))	(((Leopoldinia_pulchra	((((Geonoma_undata	Manicaria_saccifera)	((Oenocarpus_minor	Oenocarpus_bataua)	Prestoea_acuminata))	(Chamaedorea_seifrizii	Pelagodoxa_henryana))	((((Reinhardtia_latisecta	Reinhardtia_paiewonskiana)	Reinhardtia_simplex)	(Podococcus_barteri	((Iriartea_deltoidea	(Bactris_major	((Attalea_speciosa	Elaeis_oleifera)	Elaeis_guineensis)))	((Sabal_domingensis	(Phoenix_dactylifera	(Roystonea_regia	Serenoa_repens)))	Nypa_fruticans))))	((Orania_palindan	Sclerosperma_profizianum)	Pseudophoenix_vinifera))))	Dypsis_decaryi)	Dictyosperma_album))	Burretiokentia_grandiflora)	Kingia_australis);
((Manicaria_saccifera	((((Oenocarpus_minor	Oenocarpus_bataua)	Prestoea_acuminata)	((Podococcus_barteri	(Leopoldinia_pulchra	Pelagodoxa_henryana))	(((Burretiokentia_grandiflora	(((Pseudophoenix_vinifera	Heterospathe_cagayanensis)	Hydriastele_microspadix)	Kentiopsis_piersoniorum))	(Dictyosperma_album	Dypsis_decaryi))	(((Reinhardtia_latisecta	Reinhardtia_paiewonskiana)	Reinhardtia_simplex)	(((((Elaeis_oleifera	Elaeis_guineensis)	(Sabal_domingensis	(Nypa_fruticans	(Phoenix_dactylifera	(Roystonea_regia	Serenoa_repens)))))	Attalea_speciosa)	(Sclerosperma_profizianum	(Iriartea_deltoidea	(Chamaedorea_seifrizii	Bactris_major))))	Orania_palindan)))))	Geonoma_undata))	Kingia_australis);
(((((((Chamaedorea_seifrizii	(((Reinhardtia_latisecta	Reinhardtia_paiewonskiana)	Reinhardtia_simplex)	Nypa_fruticans))	(((Podococcus_barteri	(Bactris_major	(Elaeis_oleifera	(Attalea_speciosa	Elaeis_guineensis))))	Iriartea_deltoidea)	((((Geonoma_undata	Manicaria_saccifera)	((Oenocarpus_minor	Oenocarpus_bataua)	Prestoea_acuminata))	(((Heterospathe_cagayanensis	Dictyosperma_album)	(Dypsis_decaryi	(Hydriastele_microspadix	(Pseudophoenix_vinifera	Kentiopsis_piersoniorum))))	Burretiokentia_grandiflora))	(Leopoldinia_pulchra	Pelagodoxa_henryana))))	Sabal_domingensis)	(Sclerosperma_profizianum	Orania_palindan))	Phoenix_dactylifera)	(Roystonea_regia	Serenoa_repens))	Kingia_australis);
((Nypa_fruticans	((Iriartea_deltoidea	Chamaedorea_seifrizii)	((Sabal_domingensis	((Serenoa_repens	Roystonea_regia)	Phoenix_dactylifera))	(((Attalea_speciosa	Bactris_major)	(Elaeis_guineensis	Elaeis_oleifera))	((((Orania_palindan	Podococcus_barteri)	((((Hydriastele_microspadix	(Kentiopsis_piersoniorum	(Heterospathe_cagayanensis	Dictyosperma_album)))	(Pseudophoenix_vinifera	(Burretiokentia_grandiflora	Dypsis_decaryi)))	(Leopoldinia_pulchra	Pelagodoxa_henryana))	((Manicaria_saccifera	Geonoma_undata)	(Oenocarpus_bataua	(Prestoea_acuminata	Oenocarpus_minor)))))	(Reinhardtia_simplex	(Reinhardtia_latisecta	Reinhardtia_paiewonskiana)))	Sclerosperma_profizianum)))))	Kingia_australis);
(((((((Bactris_major	(Elaeis_guineensis	Elaeis_oleifera))	(((Pelagodoxa_henryana	((Leopoldinia_pulchra	(((Kentiopsis_piersoniorum	(Heterospathe_cagayanensis	Hydriastele_microspadix))	Dictyosperma_album)	Dypsis_decaryi))	(Geonoma_undata	((Oenocarpus_bataua	(Prestoea_acuminata	Oenocarpus_minor))	Manicaria_saccifera))))	((Podococcus_barteri	Sclerosperma_profizianum)	Orania_palindan))	(Reinhardtia_simplex	(Reinhardtia_latisecta	Reinhardtia_paiewonskiana))))	((Chamaedorea_seifrizii	Burretiokentia_grandiflora)	(Sabal_domingensis	((Serenoa_repens	Roystonea_regia)	Phoenix_dactylifera))))	Nypa_fruticans)	(Attalea_speciosa	Pseudophoenix_vinifera))	Iriartea_deltoidea)	Kingia_australis);
(((Chamaedorea_seifrizii	Iriartea_deltoidea)	((((Attalea_speciosa	Pseudophoenix_vinifera)	(Bactris_major	(Elaeis_guineensis	Elaeis_oleifera)))	(Podococcus_barteri	(Sclerosperma_profizianum	((Reinhardtia_simplex	(Reinhardtia_latisecta	Reinhardtia_paiewonskiana))	((((Prestoea_acuminata	(Oenocarpus_bataua	Oenocarpus_minor))	(Manicaria_saccifera	Geonoma_undata))	(Burretiokentia_grandiflora	((Heterospathe_cagayanensis	Dictyosperma_album)	((Kentiopsis_piersoniorum	Hydriastele_microspadix)	Dypsis_decaryi))))	((Pelagodoxa_henryana	Orania_palindan)	Leopoldinia_pulchra))))))	(Sabal_domingensis	(Nypa_fruticans	((Serenoa_repens	Roystonea_regia)	Phoenix_dactylifera)))))	Kingia_australis);
((Nypa_fruticans	(((Serenoa_repens	Roystonea_regia)	Phoenix_dactylifera)	((Chamaedorea_seifrizii	(((Iriartea_deltoidea	Bactris_major)	((Attalea_speciosa	Elaeis_guineensis)	Elaeis_oleifera))	(Podococcus_barteri	(Sclerosperma_profizianum	(((Reinhardtia_simplex	(Reinhardtia_latisecta	Reinhardtia_paiewonskiana))	((((Prestoea_acuminata	(Oenocarpus_bataua	Oenocarpus_minor))	(Manicaria_saccifera	Geonoma_undata))	(Hydriastele_microspadix	(((Burretiokentia_grandiflora	((Heterospathe_cagayanensis	Dictyosperma_album)	Pseudophoenix_vinifera))	Dypsis_decaryi)	Kentiopsis_piersoniorum)))	(Pelagodoxa_henryana	Leopoldinia_pulchra)))	Orania_palindan)))))	Sabal_domingensis)))	Kingia_australis);
(((Manicaria_saccifera	Geonoma_undata)	(((((Kentiopsis_piersoniorum	(Hydriastele_microspadix	Heterospathe_cagayanensis))	Dictyosperma_album)	(Burretiokentia_grandiflora	Dypsis_decaryi))	((Pelagodoxa_henryana	Leopoldinia_pulchra)	((((Reinhardtia_simplex	(Reinhardtia_latisecta	Reinhardtia_paiewonskiana))	(Chamaedorea_seifrizii	(Attalea_speciosa	Orania_palindan)))	((((Sabal_domingensis	(Pseudophoenix_vinifera	((Serenoa_repens	Roystonea_regia)	Phoenix_dactylifera)))	(Iriartea_deltoidea	((Elaeis_guineensis	Elaeis_oleifera)	Bactris_major)))	Podococcus_barteri)	Sclerosperma_profizianum))	Nypa_fruticans)))	(Prestoea_acuminata	(Oenocarpus_bataua	Oenocarpus_minor))))	Kingia_australis);
(((Elaeis_guineensis	((Elaeis_oleifera	Bactris_major)	Attalea_speciosa))	((Podococcus_barteri	((((Manicaria_saccifera	Geonoma_undata)	((Iriartea_deltoidea	(Oenocarpus_bataua	(Oenocarpus_minor	Prestoea_acuminata)))	(Pelagodoxa_henryana	Nypa_fruticans)))	((((Kentiopsis_piersoniorum	Hydriastele_microspadix)	(Heterospathe_cagayanensis	Dictyosperma_album))	((Burretiokentia_grandiflora	Pseudophoenix_vinifera)	Dypsis_decaryi))	Leopoldinia_pulchra))	((Sclerosperma_profizianum	(Chamaedorea_seifrizii	Orania_palindan))	(Reinhardtia_simplex	(Reinhardtia_latisecta	Reinhardtia_paiewonskiana)))))	(Sabal_domingensis	((Serenoa_repens	Roystonea_regia)	Phoenix_dactylifera))))	Kingia_australis);
((Serenoa_repens	((((Roystonea_regia	(((Elaeis_oleifera	(Attalea_speciosa	Elaeis_guineensis))	(Bactris_major	Iriartea_deltoidea))	(Sclerosperma_profizianum	((Reinhardtia_simplex	(Reinhardtia_latisecta	Reinhardtia_paiewonskiana))	(((((((Dypsis_decaryi	Burretiokentia_grandiflora)	(Dictyosperma_album	((Kentiopsis_piersoniorum	Hydriastele_microspadix)	Heterospathe_cagayanensis)))	Pseudophoenix_vinifera)	((Prestoea_acuminata	(Oenocarpus_bataua	Oenocarpus_minor))	(Manicaria_saccifera	Geonoma_undata)))	(Leopoldinia_pulchra	Pelagodoxa_henryana))	Sabal_domingensis)	(Podococcus_barteri	Orania_palindan))))))	Chamaedorea_seifrizii)	Nypa_fruticans)	Phoenix_dactylifera))	Kingia_australis);
((Serenoa_repens	(((((Roystonea_regia	Chamaedorea_seifrizii)	((Iriartea_deltoidea	((Elaeis_guineensis	(Elaeis_oleifera	Attalea_speciosa))	Bactris_major))	((Sclerosperma_profizianum	((Reinhardtia_simplex	(Reinhardtia_latisecta	Reinhardtia_paiewonskiana))	((((Burretiokentia_grandiflora	(Dypsis_decaryi	(Dictyosperma_album	((Kentiopsis_piersoniorum	Hydriastele_microspadix)	Heterospathe_cagayanensis))))	Pseudophoenix_vinifera)	((Prestoea_acuminata	(Oenocarpus_bataua	Oenocarpus_minor))	(Manicaria_saccifera	Geonoma_undata)))	(Leopoldinia_pulchra	(Orania_palindan	Pelagodoxa_henryana)))))	Podococcus_barteri)))	Sabal_domingensis)	Nypa_fruticans)	Phoenix_dactylifera))	Kingia_australis);
((Iriartea_deltoidea	(((Phoenix_dactylifera	(Serenoa_repens	Attalea_speciosa))	((Roystonea_regia	Chamaedorea_seifrizii)	(((Elaeis_oleifera	Elaeis_guineensis)	Bactris_major)	(((Sabal_domingensis	((Orania_palindan	Sclerosperma_profizianum)	((Leopoldinia_pulchra	(((Burretiokentia_grandiflora	Dictyosperma_album)	((Heterospathe_cagayanensis	Dypsis_decaryi)	(Kentiopsis_piersoniorum	Hydriastele_microspadix)))	Pseudophoenix_vinifera))	((Pelagodoxa_henryana	(Prestoea_acuminata	(Oenocarpus_bataua	Oenocarpus_minor)))	(Manicaria_saccifera	Geonoma_undata)))))	(Reinhardtia_simplex	(Reinhardtia_latisecta	Reinhardtia_paiewonskiana)))	Podococcus_barteri))))	Nypa_fruticans))	Kingia_australis);
((((Sabal_domingensis	((Phoenix_dactylifera	Nypa_fruticans)	(Serenoa_repens	(Attalea_speciosa	Roystonea_regia))))	((((((Leopoldinia_pulchra	Pelagodoxa_henryana)	(Chamaedorea_seifrizii	(((Prestoea_acuminata	Oenocarpus_minor)	Oenocarpus_bataua)	(Manicaria_saccifera	Geonoma_undata))))	((Pseudophoenix_vinifera	(Burretiokentia_grandiflora	Dypsis_decaryi))	(((Heterospathe_cagayanensis	Dictyosperma_album)	Kentiopsis_piersoniorum)	Hydriastele_microspadix)))	Orania_palindan)	(Sclerosperma_profizianum	(Reinhardtia_simplex	(Reinhardtia_latisecta	Reinhardtia_paiewonskiana))))	Podococcus_barteri))	((Elaeis_oleifera	Elaeis_guineensis)	(Iriartea_deltoidea	Bactris_major)))	Kingia_australis);
((Serenoa_repens	(Phoenix_dactylifera	((((((Podococcus_barteri	((Leopoldinia_pulchra	((Manicaria_saccifera	Geonoma_undata)	(Prestoea_acuminata	(Oenocarpus_bataua	Oenocarpus_minor))))	(Pelagodoxa_henryana	((Dictyosperma_album	(((Heterospathe_cagayanensis	Pseudophoenix_vinifera)	Hydriastele_microspadix)	Kentiopsis_piersoniorum))	(Burretiokentia_grandiflora	Dypsis_decaryi)))))	(Sclerosperma_profizianum	Orania_palindan))	(Chamaedorea_seifrizii	(Reinhardtia_simplex	(Reinhardtia_latisecta	Reinhardtia_paiewonskiana))))	(Iriartea_deltoidea	(Bactris_major	(Elaeis_guineensis	(Elaeis_oleifera	Attalea_speciosa)))))	Sabal_domingensis)	(Roystonea_regia	Nypa_fruticans))))	Kingia_australis);
(((((Bactris_major	(Elaeis_guineensis	Elaeis_oleifera))	(Sabal_domingensis	((((((Manicaria_saccifera	Geonoma_undata)	(Oenocarpus_bataua	(Oenocarpus_minor	Prestoea_acuminata)))	(((Podococcus_barteri	Leopoldinia_pulchra)	Pelagodoxa_henryana)	((((Heterospathe_cagayanensis	Hydriastele_microspadix)	Kentiopsis_piersoniorum)	Dictyosperma_album)	Dypsis_decaryi)))	Burretiokentia_grandiflora)	(Sclerosperma_profizianum	Orania_palindan))	(Reinhardtia_simplex	(Reinhardtia_latisecta	Reinhardtia_paiewonskiana)))))	(((Iriartea_deltoidea	Roystonea_regia)	((Pseudophoenix_vinifera	Attalea_speciosa)	Nypa_fruticans))	Chamaedorea_seifrizii))	(Serenoa_repens	Phoenix_dactylifera))	Kingia_australis);
((((((Sabal_domingensis	(Nypa_fruticans	((Roystonea_regia	Serenoa_repens)	Phoenix_dactylifera)))	((Attalea_speciosa	(Bactris_major	(Elaeis_guineensis	Elaeis_oleifera)))	((((Orania_palindan	((Leopoldinia_pulchra	Pelagodoxa_henryana)	((((Heterospathe_cagayanensis	Hydriastele_microspadix)	Kentiopsis_piersoniorum)	(Dictyosperma_album	(Burretiokentia_grandiflora	Dypsis_decaryi)))	((Manicaria_saccifera	Geonoma_undata)	(Prestoea_acuminata	(Oenocarpus_bataua	Oenocarpus_minor))))))	(Reinhardtia_simplex	(Reinhardtia_latisecta	Reinhardtia_paiewonskiana)))	Sclerosperma_profizianum)	Podococcus_barteri)))	Chamaedorea_seifrizii)	Iriartea_deltoidea)	Pseudophoenix_vinifera)	Kingia_australis);
(((((((((Roystonea_regia	Serenoa_repens)	Phoenix_dactylifera)	Sabal_domingensis)	((Bactris_major	((Attalea_speciosa	Elaeis_guineensis)	Elaeis_oleifera))	((Reinhardtia_simplex	(Reinhardtia_latisecta	Reinhardtia_paiewonskiana))	(((Orania_palindan	Sclerosperma_profizianum)	Podococcus_barteri)	((Leopoldinia_pulchra	((Manicaria_saccifera	Geonoma_undata)	(Prestoea_acuminata	(Oenocarpus_bataua	Oenocarpus_minor))))	(Pelagodoxa_henryana	((Hydriastele_microspadix	Kentiopsis_piersoniorum)	((Heterospathe_cagayanensis	Dictyosperma_album)	(Burretiokentia_grandiflora	Dypsis_decaryi)))))))))	Chamaedorea_seifrizii)	Iriartea_deltoidea)	Pseudophoenix_vinifera)	Nypa_fruticans)	Kingia_australis);
((Manicaria_saccifera	(Geonoma_undata	((Prestoea_acuminata	(Oenocarpus_bataua	Oenocarpus_minor))	(((Leopoldinia_pulchra	Pelagodoxa_henryana)	((Kentiopsis_piersoniorum	(Heterospathe_cagayanensis	Hydriastele_microspadix))	(Dictyosperma_album	(Burretiokentia_grandiflora	(Pseudophoenix_vinifera	Dypsis_decaryi)))))	(((((Iriartea_deltoidea	Bactris_major)	(Elaeis_guineensis	(Attalea_speciosa	Elaeis_oleifera)))	(Phoenix_dactylifera	Serenoa_repens))	((Chamaedorea_seifrizii	(Sabal_domingensis	(Nypa_fruticans	Roystonea_regia)))	(Reinhardtia_simplex	(Reinhardtia_latisecta	Reinhardtia_paiewonskiana))))	((Orania_palindan	Sclerosperma_profizianum)	Podococcus_barteri))))))	Kingia_australis);
(((Chamaedorea_seifrizii	(Pseudophoenix_vinifera	(Nypa_fruticans	((Reinhardtia_latisecta	Reinhardtia_paiewonskiana)	Reinhardtia_simplex))))	((Burretiokentia_grandiflora	(Sclerosperma_profizianum	(((Orania_palindan	(Leopoldinia_pulchra	(Manicaria_saccifera	Pelagodoxa_henryana)))	((Kentiopsis_piersoniorum	(Heterospathe_cagayanensis	Hydriastele_microspadix))	((Podococcus_barteri	Dictyosperma_album)	Dypsis_decaryi)))	(Geonoma_undata	((Oenocarpus_bataua	Oenocarpus_minor)	Prestoea_acuminata)))))	(((Iriartea_deltoidea	Bactris_major)	(Elaeis_guineensis	Elaeis_oleifera))	(Sabal_domingensis	(Attalea_speciosa	(Phoenix_dactylifera	(Roystonea_regia	Serenoa_repens)))))))	Kingia_australis);
((((Chamaedorea_seifrizii	((Sabal_domingensis	(Phoenix_dactylifera	(Roystonea_regia	Serenoa_repens)))	((((Reinhardtia_latisecta	Reinhardtia_paiewonskiana)	Reinhardtia_simplex)	(((Manicaria_saccifera	Geonoma_undata)	((Oenocarpus_bataua	Oenocarpus_minor)	Prestoea_acuminata))	(((Sclerosperma_profizianum	Orania_palindan)	((Podococcus_barteri	Leopoldinia_pulchra)	Pelagodoxa_henryana))	((Burretiokentia_grandiflora	(Kentiopsis_piersoniorum	((Heterospathe_cagayanensis	Dictyosperma_album)	Hydriastele_microspadix)))	Dypsis_decaryi))))	((Iriartea_deltoidea	Bactris_major)	((Elaeis_oleifera	Attalea_speciosa)	Elaeis_guineensis)))))	Nypa_fruticans)	Pseudophoenix_vinifera)	Kingia_australis);
((((((Chamaedorea_seifrizii	((Reinhardtia_latisecta	Reinhardtia_paiewonskiana)	Reinhardtia_simplex))	((Sclerosperma_profizianum	Orania_palindan)	(Podococcus_barteri	(Leopoldinia_pulchra	(((Geonoma_undata	(Oenocarpus_bataua	(Oenocarpus_minor	Prestoea_acuminata)))	(Pelagodoxa_henryana	Manicaria_saccifera))	(((Heterospathe_cagayanensis	Dictyosperma_album)	(Pseudophoenix_vinifera	(Burretiokentia_grandiflora	Dypsis_decaryi)))	(Hydriastele_microspadix	Kentiopsis_piersoniorum)))))))	(Phoenix_dactylifera	(Nypa_fruticans	(Roystonea_regia	(Sabal_domingensis	Serenoa_repens)))))	(Bactris_major	((Elaeis_oleifera	Attalea_speciosa)	Elaeis_guineensis)))	Iriartea_deltoidea)	Kingia_australis);
((((Roystonea_regia	Serenoa_repens)	((Bactris_major	(Elaeis_oleifera	(Attalea_speciosa	Elaeis_guineensis)))	((Pseudophoenix_vinifera	(((Sabal_domingensis	Chamaedorea_seifrizii)	(Nypa_fruticans	((Reinhardtia_latisecta	Reinhardtia_paiewonskiana)	Reinhardtia_simplex)))	(((Podococcus_barteri	Sclerosperma_profizianum)	Orania_palindan)	(((Dypsis_decaryi	(Heterospathe_cagayanensis	(Hydriastele_microspadix	(Dictyosperma_album	Kentiopsis_piersoniorum))))	(Leopoldinia_pulchra	Pelagodoxa_henryana))	((Manicaria_saccifera	Geonoma_undata)	(Oenocarpus_bataua	((Burretiokentia_grandiflora	Oenocarpus_minor)	Prestoea_acuminata)))))))	Iriartea_deltoidea)))	Phoenix_dactylifera)	Kingia_australis);
((((Sabal_domingensis	(Nypa_fruticans	(Phoenix_dactylifera	(Roystonea_regia	Serenoa_repens))))	((((Reinhardtia_latisecta	Reinhardtia_paiewonskiana)	Reinhardtia_simplex)	(Bactris_major	(Elaeis_oleifera	(Attalea_speciosa	Elaeis_guineensis))))	((((Dypsis_decaryi	((Kentiopsis_piersoniorum	(Heterospathe_cagayanensis	Hydriastele_microspadix))	Dictyosperma_album))	Podococcus_barteri)	((Oenocarpus_bataua	(Burretiokentia_grandiflora	Oenocarpus_minor))	Prestoea_acuminata))	((Manicaria_saccifera	Geonoma_undata)	((Pseudophoenix_vinifera	Leopoldinia_pulchra)	(Pelagodoxa_henryana	(Sclerosperma_profizianum	Orania_palindan)))))))	(Iriartea_deltoidea	Chamaedorea_seifrizii))	Kingia_australis);
((((((Phoenix_dactylifera	Serenoa_repens)	(Roystonea_regia	Nypa_fruticans))	Sabal_domingensis)	((Iriartea_deltoidea	(Bactris_major	(Elaeis_guineensis	Elaeis_oleifera)))	(((((Leopoldinia_pulchra	Pelagodoxa_henryana)	(Sclerosperma_profizianum	((Attalea_speciosa	Orania_palindan)	Chamaedorea_seifrizii)))	((((Oenocarpus_bataua	Oenocarpus_minor)	Prestoea_acuminata)	(Geonoma_undata	Manicaria_saccifera))	(Burretiokentia_grandiflora	(((Heterospathe_cagayanensis	(Hydriastele_microspadix	Kentiopsis_piersoniorum))	Dypsis_decaryi)	Dictyosperma_album))))	(Reinhardtia_simplex	(Reinhardtia_paiewonskiana	Reinhardtia_latisecta)))	Podococcus_barteri)))	Pseudophoenix_vinifera)	Kingia_australis);
((Nypa_fruticans	((Sabal_domingensis	(Iriartea_deltoidea	((((Reinhardtia_simplex	(Reinhardtia_paiewonskiana	Reinhardtia_latisecta))	Chamaedorea_seifrizii)	((Orania_palindan	Podococcus_barteri)	(Sclerosperma_profizianum	(Pelagodoxa_henryana	(Leopoldinia_pulchra	((((Oenocarpus_bataua	Oenocarpus_minor)	Prestoea_acuminata)	(Geonoma_undata	Manicaria_saccifera))	(((Heterospathe_cagayanensis	(Hydriastele_microspadix	Kentiopsis_piersoniorum))	(Burretiokentia_grandiflora	Dypsis_decaryi))	(Pseudophoenix_vinifera	Dictyosperma_album))))))))	(Bactris_major	(Elaeis_guineensis	(Attalea_speciosa	Elaeis_oleifera))))))	(Phoenix_dactylifera	(Roystonea_regia	Serenoa_repens))))	Kingia_australis);
((Nypa_fruticans	((Sabal_domingensis	((((((Attalea_speciosa	Pseudophoenix_vinifera)	Iriartea_deltoidea)	Chamaedorea_seifrizii)	Bactris_major)	(((Orania_palindan	((Reinhardtia_simplex	(Reinhardtia_paiewonskiana	Reinhardtia_latisecta))	((Burretiokentia_grandiflora	(((Oenocarpus_bataua	Oenocarpus_minor)	Prestoea_acuminata)	(Geonoma_undata	Manicaria_saccifera)))	((Leopoldinia_pulchra	Pelagodoxa_henryana)	(((Heterospathe_cagayanensis	Dictyosperma_album)	(Kentiopsis_piersoniorum	Hydriastele_microspadix))	Dypsis_decaryi)))))	Sclerosperma_profizianum)	Podococcus_barteri))	(Elaeis_guineensis	Elaeis_oleifera)))	(Phoenix_dactylifera	(Roystonea_regia	Serenoa_repens))))	Kingia_australis);
(((Attalea_speciosa	Pseudophoenix_vinifera)	(((Phoenix_dactylifera	(Roystonea_regia	Serenoa_repens))	Nypa_fruticans)	((Bactris_major	(Elaeis_guineensis	Elaeis_oleifera))	(Iriartea_deltoidea	((((((Chamaedorea_seifrizii	(Reinhardtia_simplex	(Reinhardtia_paiewonskiana	Reinhardtia_latisecta)))	Sabal_domingensis)	Orania_palindan)	((((((Oenocarpus_bataua	Oenocarpus_minor)	Prestoea_acuminata)	(Geonoma_undata	Manicaria_saccifera))	(Burretiokentia_grandiflora	Leopoldinia_pulchra))	((((Heterospathe_cagayanensis	Dictyosperma_album)	Hydriastele_microspadix)	Kentiopsis_piersoniorum)	Dypsis_decaryi))	Pelagodoxa_henryana))	Sclerosperma_profizianum)	Podococcus_barteri)))))	Kingia_australis);
(((Roystonea_regia	Serenoa_repens)	((Nypa_fruticans	(((Iriartea_deltoidea	(Bactris_major	(Elaeis_guineensis	Elaeis_oleifera)))	((((Orania_palindan	Chamaedorea_seifrizii)	(Reinhardtia_simplex	(Reinhardtia_paiewonskiana	Reinhardtia_latisecta)))	((((Oenocarpus_bataua	Oenocarpus_minor)	Prestoea_acuminata)	((((Attalea_speciosa	Pseudophoenix_vinifera)	((Heterospathe_cagayanensis	Hydriastele_microspadix)	Kentiopsis_piersoniorum))	(Dictyosperma_album	(Burretiokentia_grandiflora	Dypsis_decaryi)))	((Leopoldinia_pulchra	Pelagodoxa_henryana)	(Geonoma_undata	Manicaria_saccifera))))	Podococcus_barteri))	Sclerosperma_profizianum))	Sabal_domingensis))	Phoenix_dactylifera))	Kingia_australis);
((((((Pseudophoenix_vinifera	(Reinhardtia_simplex	(Reinhardtia_paiewonskiana	Reinhardtia_latisecta)))	(Bactris_major	(Attalea_speciosa	(Elaeis_guineensis	Elaeis_oleifera))))	(((Orania_palindan	((Leopoldinia_pulchra	(Manicaria_saccifera	(Geonoma_undata	(Oenocarpus_bataua	(Oenocarpus_minor	Prestoea_acuminata)))))	(Pelagodoxa_henryana	(((Heterospathe_cagayanensis	Hydriastele_microspadix)	Kentiopsis_piersoniorum)	(Dictyosperma_album	Dypsis_decaryi)))))	Sclerosperma_profizianum)	Podococcus_barteri))	((Sabal_domingensis	((Phoenix_dactylifera	(Roystonea_regia	Serenoa_repens))	Nypa_fruticans))	(Iriartea_deltoidea	Chamaedorea_seifrizii)))	Burretiokentia_grandiflora)	Kingia_australis);
((Serenoa_repens	(Phoenix_dactylifera	(Nypa_fruticans	(((Roystonea_regia	((Iriartea_deltoidea	Bactris_major)	(Elaeis_guineensis	(Attalea_speciosa	Elaeis_oleifera))))	((Chamaedorea_seifrizii	(Reinhardtia_simplex	(Reinhardtia_paiewonskiana	Reinhardtia_latisecta)))	((((Geonoma_undata	(Oenocarpus_bataua	(Oenocarpus_minor	Prestoea_acuminata)))	(((Manicaria_saccifera	Pelagodoxa_henryana)	(Sclerosperma_profizianum	Orania_palindan))	Leopoldinia_pulchra))	(((Heterospathe_cagayanensis	Hydriastele_microspadix)	Kentiopsis_piersoniorum)	((Pseudophoenix_vinifera	Dictyosperma_album)	(Burretiokentia_grandiflora	Dypsis_decaryi))))	Podococcus_barteri)))	Sabal_domingensis))))	Kingia_australis);
((Iriartea_deltoidea	(((Burretiokentia_grandiflora	(((Manicaria_saccifera	Geonoma_undata)	(Prestoea_acuminata	(Oenocarpus_bataua	Oenocarpus_minor)))	((Dictyosperma_album	(Dypsis_decaryi	((Heterospathe_cagayanensis	Hydriastele_microspadix)	Kentiopsis_piersoniorum)))	(Pelagodoxa_henryana	(((Podococcus_barteri	Sclerosperma_profizianum)	Orania_palindan)	Leopoldinia_pulchra)))))	(Chamaedorea_seifrizii	(((Reinhardtia_simplex	(Reinhardtia_paiewonskiana	Reinhardtia_latisecta))	Nypa_fruticans)	Pseudophoenix_vinifera)))	((Sabal_domingensis	((Roystonea_regia	Serenoa_repens)	Phoenix_dactylifera))	(Bactris_major	((Elaeis_oleifera	Attalea_speciosa)	Elaeis_guineensis)))))	Kingia_australis);
((((Sabal_domingensis	((Phoenix_dactylifera	(Roystonea_regia	Serenoa_repens))	Nypa_fruticans))	((Iriartea_deltoidea	Chamaedorea_seifrizii)	(((Reinhardtia_latisecta	(Reinhardtia_simplex	Reinhardtia_paiewonskiana))	((Podococcus_barteri	(((Pelagodoxa_henryana	Leopoldinia_pulchra)	((Manicaria_saccifera	Geonoma_undata)	(Prestoea_acuminata	(Oenocarpus_bataua	Oenocarpus_minor))))	((Dypsis_decaryi	(((Heterospathe_cagayanensis	Hydriastele_microspadix)	Kentiopsis_piersoniorum)	Dictyosperma_album))	Burretiokentia_grandiflora)))	(Sclerosperma_profizianum	Orania_palindan)))	(Bactris_major	(Elaeis_oleifera	Elaeis_guineensis)))))	(Attalea_speciosa	Pseudophoenix_vinifera))	Kingia_australis);
((((Sabal_domingensis	((Phoenix_dactylifera	Serenoa_repens)	(Roystonea_regia	Nypa_fruticans)))	((Attalea_speciosa	Pseudophoenix_vinifera)	(Bactris_major	(Elaeis_oleifera	Elaeis_guineensis))))	(((Iriartea_deltoidea	Chamaedorea_seifrizii)	(Reinhardtia_simplex	(Reinhardtia_paiewonskiana	Reinhardtia_latisecta)))	((Podococcus_barteri	((((Burretiokentia_grandiflora	Dypsis_decaryi)	(Kentiopsis_piersoniorum	((Heterospathe_cagayanensis	Dictyosperma_album)	Hydriastele_microspadix)))	(Pelagodoxa_henryana	Leopoldinia_pulchra))	((Manicaria_saccifera	Geonoma_undata)	(Prestoea_acuminata	(Oenocarpus_bataua	Oenocarpus_minor)))))	(Sclerosperma_profizianum	Orania_palindan))))	Kingia_australis);
((Pseudophoenix_vinifera	(Iriartea_deltoidea	((Phoenix_dactylifera	(Roystonea_regia	Serenoa_repens))	((Bactris_major	(Elaeis_oleifera	(Attalea_speciosa	Elaeis_guineensis)))	((((((Burretiokentia_grandiflora	Pelagodoxa_henryana)	(((Dictyosperma_album	((Heterospathe_cagayanensis	Hydriastele_microspadix)	Kentiopsis_piersoniorum))	Dypsis_decaryi)	Podococcus_barteri))	(((Manicaria_saccifera	Geonoma_undata)	((Oenocarpus_bataua	Oenocarpus_minor)	Prestoea_acuminata))	Leopoldinia_pulchra))	(Sclerosperma_profizianum	Orania_palindan))	(Chamaedorea_seifrizii	(Nypa_fruticans	(Reinhardtia_simplex	(Reinhardtia_latisecta	Reinhardtia_paiewonskiana)))))	Sabal_domingensis)))))	Kingia_australis);
((Pseudophoenix_vinifera	(Nypa_fruticans	((Reinhardtia_simplex	(Reinhardtia_latisecta	Reinhardtia_paiewonskiana))	((((Sabal_domingensis	(Phoenix_dactylifera	(Roystonea_regia	Serenoa_repens)))	(Bactris_major	((Elaeis_oleifera	Elaeis_guineensis)	Attalea_speciosa)))	((((Dypsis_decaryi	(((Heterospathe_cagayanensis	Hydriastele_microspadix)	Kentiopsis_piersoniorum)	Dictyosperma_album))	((Manicaria_saccifera	Geonoma_undata)	(Iriartea_deltoidea	((Oenocarpus_bataua	Oenocarpus_minor)	Prestoea_acuminata))))	(((Sclerosperma_profizianum	Podococcus_barteri)	Orania_palindan)	Leopoldinia_pulchra))	Burretiokentia_grandiflora))	(Pelagodoxa_henryana	Chamaedorea_seifrizii)))))	Kingia_australis);
((Pseudophoenix_vinifera	((Dypsis_decaryi	(((Heterospathe_cagayanensis	Hydriastele_microspadix)	Kentiopsis_piersoniorum)	Dictyosperma_album))	(Burretiokentia_grandiflora	((Pelagodoxa_henryana	Leopoldinia_pulchra)	((((Podococcus_barteri	((Sabal_domingensis	(Phoenix_dactylifera	Serenoa_repens))	((Roystonea_regia	((Iriartea_deltoidea	Chamaedorea_seifrizii)	Bactris_major))	(Elaeis_oleifera	Elaeis_guineensis))))	(Attalea_speciosa	Orania_palindan))	((Sclerosperma_profizianum	Nypa_fruticans)	(Reinhardtia_simplex	(Reinhardtia_latisecta	Reinhardtia_paiewonskiana))))	((Manicaria_saccifera	Geonoma_undata)	((Prestoea_acuminata	Oenocarpus_bataua)	Oenocarpus_minor)))))))	Kingia_australis);
((((Chamaedorea_seifrizii	(Sabal_domingensis	(Phoenix_dactylifera	(Serenoa_repens	Roystonea_regia))))	((Iriartea_deltoidea	(Bactris_major	(Elaeis_oleifera	Elaeis_guineensis)))	(((Sclerosperma_profizianum	Orania_palindan)	((Reinhardtia_simplex	(Reinhardtia_latisecta	Reinhardtia_paiewonskiana))	(((((((Heterospathe_cagayanensis	Hydriastele_microspadix)	Kentiopsis_piersoniorum)	Dictyosperma_album)	((Dypsis_decaryi	Burretiokentia_grandiflora)	Pseudophoenix_vinifera))	Leopoldinia_pulchra)	Pelagodoxa_henryana)	((Attalea_speciosa	(Manicaria_saccifera	Geonoma_undata))	(Prestoea_acuminata	(Oenocarpus_bataua	Oenocarpus_minor))))))	Podococcus_barteri)))	Nypa_fruticans)	Kingia_australis);
((((Chamaedorea_seifrizii	(Sabal_domingensis	(Nypa_fruticans	(Phoenix_dactylifera	(Serenoa_repens	Roystonea_regia)))))	((Bactris_major	((Elaeis_oleifera	Elaeis_guineensis)	Iriartea_deltoidea))	(((Sclerosperma_profizianum	Orania_palindan)	(Podococcus_barteri	((((((Hydriastele_microspadix	(Heterospathe_cagayanensis	Dictyosperma_album))	Kentiopsis_piersoniorum)	Dypsis_decaryi)	Burretiokentia_grandiflora)	(Leopoldinia_pulchra	Pelagodoxa_henryana))	((Manicaria_saccifera	Geonoma_undata)	(Prestoea_acuminata	(Oenocarpus_bataua	Oenocarpus_minor))))))	(Reinhardtia_simplex	(Reinhardtia_latisecta	Reinhardtia_paiewonskiana)))))	(Pseudophoenix_vinifera	Attalea_speciosa))	Kingia_australis);
((((Elaeis_oleifera	Elaeis_guineensis)	Bactris_major)	((Pseudophoenix_vinifera	Attalea_speciosa)	(((((Podococcus_barteri	((Pelagodoxa_henryana	Leopoldinia_pulchra)	((((Dypsis_decaryi	Burretiokentia_grandiflora)	(Heterospathe_cagayanensis	Dictyosperma_album))	(Kentiopsis_piersoniorum	Hydriastele_microspadix))	((Manicaria_saccifera	Geonoma_undata)	(Prestoea_acuminata	(Oenocarpus_bataua	Oenocarpus_minor))))))	(Orania_palindan	(Chamaedorea_seifrizii	(Reinhardtia_simplex	(Reinhardtia_latisecta	Reinhardtia_paiewonskiana)))))	Sclerosperma_profizianum)	Iriartea_deltoidea)	((Sabal_domingensis	(Phoenix_dactylifera	Serenoa_repens))	(Roystonea_regia	Nypa_fruticans)))))	Kingia_australis);
((Serenoa_repens	((((Chamaedorea_seifrizii	Iriartea_deltoidea)	(Roystonea_regia	Nypa_fruticans))	((Podococcus_barteri	(((Elaeis_oleifera	Elaeis_guineensis)	Bactris_major)	(Pseudophoenix_vinifera	Attalea_speciosa)))	((Orania_palindan	Sclerosperma_profizianum)	((Reinhardtia_simplex	(Reinhardtia_latisecta	Reinhardtia_paiewonskiana))	(Sabal_domingensis	(((Pelagodoxa_henryana	Leopoldinia_pulchra)	((Manicaria_saccifera	Geonoma_undata)	(Prestoea_acuminata	(Oenocarpus_bataua	Oenocarpus_minor))))	(((Dypsis_decaryi	Burretiokentia_grandiflora)	Dictyosperma_album)	(Kentiopsis_piersoniorum	(Heterospathe_cagayanensis	Hydriastele_microspadix)))))))))	Phoenix_dactylifera))	Kingia_australis);
((Elaeis_guineensis	((((Iriartea_deltoidea	Bactris_major)	((Sabal_domingensis	(Nypa_fruticans	(Phoenix_dactylifera	(Roystonea_regia	Serenoa_repens))))	(((Reinhardtia_simplex	(Reinhardtia_latisecta	Reinhardtia_paiewonskiana))	Chamaedorea_seifrizii)	(((Leopoldinia_pulchra	(Pelagodoxa_henryana	(Orania_palindan	Sclerosperma_profizianum)))	(Podococcus_barteri	(((Heterospathe_cagayanensis	Manicaria_saccifera)	Geonoma_undata)	(Prestoea_acuminata	(Oenocarpus_bataua	Oenocarpus_minor)))))	(((Pseudophoenix_vinifera	(Dypsis_decaryi	Burretiokentia_grandiflora))	Dictyosperma_album)	(Kentiopsis_piersoniorum	Hydriastele_microspadix))))))	Elaeis_oleifera)	Attalea_speciosa))	Kingia_australis);
(((Roystonea_regia	Serenoa_repens)	(((((((Reinhardtia_simplex	(Reinhardtia_latisecta	Reinhardtia_paiewonskiana))	(((Leopoldinia_pulchra	Pelagodoxa_henryana)	(((Manicaria_saccifera	Geonoma_undata)	(Prestoea_acuminata	(Oenocarpus_bataua	Oenocarpus_minor)))	(Pseudophoenix_vinifera	((Dypsis_decaryi	Burretiokentia_grandiflora)	(Dictyosperma_album	(Kentiopsis_piersoniorum	(Heterospathe_cagayanensis	Hydriastele_microspadix)))))))	((Podococcus_barteri	Orania_palindan)	Sclerosperma_profizianum)))	((Elaeis_oleifera	(Attalea_speciosa	Bactris_major))	Elaeis_guineensis))	(Iriartea_deltoidea	Chamaedorea_seifrizii))	Sabal_domingensis)	Nypa_fruticans)	Phoenix_dactylifera))	Kingia_australis);
((((((Sabal_domingensis	((Phoenix_dactylifera	Serenoa_repens)	Nypa_fruticans))	Roystonea_regia)	((((Reinhardtia_simplex	(Reinhardtia_latisecta	Reinhardtia_paiewonskiana))	((((Pseudophoenix_vinifera	(Burretiokentia_grandiflora	Dypsis_decaryi))	(Dictyosperma_album	(Kentiopsis_piersoniorum	(Heterospathe_cagayanensis	Hydriastele_microspadix))))	((Geonoma_undata	((Oenocarpus_minor	Oenocarpus_bataua)	Prestoea_acuminata))	(Leopoldinia_pulchra	(Manicaria_saccifera	Pelagodoxa_henryana))))	(Chamaedorea_seifrizii	Orania_palindan)))	Sclerosperma_profizianum)	Podococcus_barteri))	(((Elaeis_oleifera	Attalea_speciosa)	Elaeis_guineensis)	Bactris_major))	Iriartea_deltoidea)	Kingia_australis);
((((((((Leopoldinia_pulchra	Pelagodoxa_henryana)	(((Kentiopsis_piersoniorum	Hydriastele_microspadix)	(Heterospathe_cagayanensis	Dictyosperma_album))	Dypsis_decaryi))	(Burretiokentia_grandiflora	((Prestoea_acuminata	(Oenocarpus_bataua	Oenocarpus_minor))	(Manicaria_saccifera	Geonoma_undata))))	((Sclerosperma_profizianum	Orania_palindan)	Podococcus_barteri))	(Roystonea_regia	(((Sabal_domingensis	(Nypa_fruticans	(Serenoa_repens	Phoenix_dactylifera)))	(((Attalea_speciosa	Bactris_major)	Pseudophoenix_vinifera)	(Elaeis_guineensis	Elaeis_oleifera)))	Iriartea_deltoidea)))	Chamaedorea_seifrizii)	(Reinhardtia_simplex	(Reinhardtia_paiewonskiana	Reinhardtia_latisecta)))	Kingia_australis);
(((Roystonea_regia	Serenoa_repens)	((Phoenix_dactylifera	Nypa_fruticans)	(((((Reinhardtia_simplex	(Reinhardtia_paiewonskiana	Reinhardtia_latisecta))	((((Prestoea_acuminata	(Oenocarpus_bataua	Oenocarpus_minor))	(Manicaria_saccifera	Geonoma_undata))	((Pseudophoenix_vinifera	(Dypsis_decaryi	Burretiokentia_grandiflora))	((Kentiopsis_piersoniorum	Hydriastele_microspadix)	(Heterospathe_cagayanensis	Dictyosperma_album))))	(Leopoldinia_pulchra	Pelagodoxa_henryana)))	((Iriartea_deltoidea	((Bactris_major	(Elaeis_guineensis	Elaeis_oleifera))	((Attalea_speciosa	Orania_palindan)	Sclerosperma_profizianum)))	Podococcus_barteri))	Chamaedorea_seifrizii)	Sabal_domingensis)))	Kingia_australis);
((Pseudophoenix_vinifera	((Attalea_speciosa	(Chamaedorea_seifrizii	(Orania_palindan	Sclerosperma_profizianum)))	((Iriartea_deltoidea	((Roystonea_regia	(Sabal_domingensis	(Serenoa_repens	Phoenix_dactylifera)))	(Bactris_major	(Elaeis_guineensis	Elaeis_oleifera))))	((Nypa_fruticans	(Reinhardtia_simplex	(Reinhardtia_paiewonskiana	Reinhardtia_latisecta)))	((Pelagodoxa_henryana	(Burretiokentia_grandiflora	(Manicaria_saccifera	(Prestoea_acuminata	(Oenocarpus_bataua	Oenocarpus_minor)))))	(((Dypsis_decaryi	((Kentiopsis_piersoniorum	Hydriastele_microspadix)	(Heterospathe_cagayanensis	Dictyosperma_album)))	(Geonoma_undata	Podococcus_barteri))	Leopoldinia_pulchra))))))	Kingia_australis);
((((Phoenix_dactylifera	(Roystonea_regia	Serenoa_repens))	(Bactris_major	(((Elaeis_guineensis	Elaeis_oleifera)	((Iriartea_deltoidea	Pseudophoenix_vinifera)	((Reinhardtia_simplex	(Reinhardtia_paiewonskiana	Reinhardtia_latisecta))	((Kentiopsis_piersoniorum	(Hydriastele_microspadix	(((Geonoma_undata	Manicaria_saccifera)	(Prestoea_acuminata	(Oenocarpus_bataua	Oenocarpus_minor)))	((Dypsis_decaryi	((Podococcus_barteri	((Sclerosperma_profizianum	Heterospathe_cagayanensis)	Dictyosperma_album))	(Leopoldinia_pulchra	Pelagodoxa_henryana)))	Burretiokentia_grandiflora))))	(Orania_palindan	(Chamaedorea_seifrizii	Attalea_speciosa))))))	Sabal_domingensis)))	Nypa_fruticans)	Kingia_australis);
((((Reinhardtia_simplex	(Reinhardtia_paiewonskiana	Reinhardtia_latisecta))	Chamaedorea_seifrizii)	(((((Geonoma_undata	Manicaria_saccifera)	(Prestoea_acuminata	(Oenocarpus_bataua	Oenocarpus_minor)))	(((Pseudophoenix_vinifera	Dypsis_decaryi)	Burretiokentia_grandiflora)	(Heterospathe_cagayanensis	(Hydriastele_microspadix	(Kentiopsis_piersoniorum	Dictyosperma_album)))))	((Leopoldinia_pulchra	Pelagodoxa_henryana)	(Sclerosperma_profizianum	Orania_palindan)))	(Podococcus_barteri	(((Sabal_domingensis	(Nypa_fruticans	(Phoenix_dactylifera	(Roystonea_regia	Serenoa_repens))))	(((Elaeis_guineensis	Elaeis_oleifera)	Attalea_speciosa)	Bactris_major))	Iriartea_deltoidea))))	Kingia_australis);
(((Sabal_domingensis	(Nypa_fruticans	(Phoenix_dactylifera	(Roystonea_regia	Serenoa_repens))))	(((((Elaeis_guineensis	Elaeis_oleifera)	Attalea_speciosa)	Bactris_major)	((Reinhardtia_simplex	(Reinhardtia_paiewonskiana	Reinhardtia_latisecta))	((Sclerosperma_profizianum	Orania_palindan)	(Podococcus_barteri	((((Geonoma_undata	Manicaria_saccifera)	(Oenocarpus_bataua	(Oenocarpus_minor	Prestoea_acuminata)))	((Dypsis_decaryi	(Hydriastele_microspadix	(Kentiopsis_piersoniorum	(Heterospathe_cagayanensis	Dictyosperma_album))))	(Burretiokentia_grandiflora	Pseudophoenix_vinifera)))	(Leopoldinia_pulchra	Pelagodoxa_henryana))))))	(Iriartea_deltoidea	Chamaedorea_seifrizii)))	Kingia_australis);
((Serenoa_repens	((((((Reinhardtia_simplex	(Reinhardtia_paiewonskiana	Reinhardtia_latisecta))	(Orania_palindan	((((Geonoma_undata	Manicaria_saccifera)	(Prestoea_acuminata	(Oenocarpus_bataua	Oenocarpus_minor)))	((((Heterospathe_cagayanensis	Hydriastele_microspadix)	Kentiopsis_piersoniorum)	Pseudophoenix_vinifera)	(Dictyosperma_album	(Burretiokentia_grandiflora	Dypsis_decaryi))))	(Leopoldinia_pulchra	Pelagodoxa_henryana))))	(Nypa_fruticans	Sclerosperma_profizianum))	Podococcus_barteri)	(((Phoenix_dactylifera	Sabal_domingensis)	(Bactris_major	(Iriartea_deltoidea	Chamaedorea_seifrizii)))	((Attalea_speciosa	Elaeis_oleifera)	Elaeis_guineensis)))	Roystonea_regia))	Kingia_australis);
(((((((Reinhardtia_simplex	(Reinhardtia_paiewonskiana	Reinhardtia_latisecta))	((((((Chamaedorea_seifrizii	(Geonoma_undata	Manicaria_saccifera))	(Prestoea_acuminata	(Oenocarpus_bataua	Oenocarpus_minor)))	((Hydriastele_microspadix	(Kentiopsis_piersoniorum	(Heterospathe_cagayanensis	Dictyosperma_album)))	(Burretiokentia_grandiflora	Dypsis_decaryi)))	(Podococcus_barteri	(Sabal_domingensis	Leopoldinia_pulchra)))	(Sclerosperma_profizianum	Orania_palindan))	Pelagodoxa_henryana))	(Bactris_major	((Attalea_speciosa	Elaeis_guineensis)	Elaeis_oleifera)))	(((Serenoa_repens	Phoenix_dactylifera)	Roystonea_regia)	Nypa_fruticans))	Pseudophoenix_vinifera)	Iriartea_deltoidea)	Kingia_australis);
((Pseudophoenix_vinifera	((((Burretiokentia_grandiflora	Dypsis_decaryi)	Kentiopsis_piersoniorum)	((Heterospathe_cagayanensis	Dictyosperma_album)	Hydriastele_microspadix))	(((Iriartea_deltoidea	Orania_palindan)	((Sclerosperma_profizianum	(Podococcus_barteri	((((Serenoa_repens	Phoenix_dactylifera)	Nypa_fruticans)	(Roystonea_regia	Sabal_domingensis))	(Bactris_major	((Elaeis_guineensis	Attalea_speciosa)	Elaeis_oleifera)))))	(Reinhardtia_simplex	(Reinhardtia_paiewonskiana	Reinhardtia_latisecta))))	((Leopoldinia_pulchra	Pelagodoxa_henryana)	((Chamaedorea_seifrizii	(Geonoma_undata	Manicaria_saccifera))	(Prestoea_acuminata	(Oenocarpus_bataua	Oenocarpus_minor)))))))	Kingia_australis);
((Geonoma_undata	(Manicaria_saccifera	(((Prestoea_acuminata	(Oenocarpus_bataua	Oenocarpus_minor))	(Pelagodoxa_henryana	((((Hydriastele_microspadix	Kentiopsis_piersoniorum)	(Heterospathe_cagayanensis	Dictyosperma_album))	((Burretiokentia_grandiflora	Pseudophoenix_vinifera)	Dypsis_decaryi))	(((Podococcus_barteri	((Nypa_fruticans	(((Serenoa_repens	Roystonea_regia)	Phoenix_dactylifera)	Sabal_domingensis))	(Bactris_major	(Elaeis_guineensis	Elaeis_oleifera))))	((Iriartea_deltoidea	(Reinhardtia_simplex	(Reinhardtia_paiewonskiana	Reinhardtia_latisecta)))	((Attalea_speciosa	Orania_palindan)	Sclerosperma_profizianum)))	Leopoldinia_pulchra))))	Chamaedorea_seifrizii)))	Kingia_australis);
(((((((Chamaedorea_seifrizii	(Nypa_fruticans	(Reinhardtia_simplex	(Reinhardtia_paiewonskiana	Reinhardtia_latisecta))))	(((Kentiopsis_piersoniorum	(Heterospathe_cagayanensis	Hydriastele_microspadix))	((Burretiokentia_grandiflora	Dypsis_decaryi)	Dictyosperma_album))	((Pelagodoxa_henryana	(Leopoldinia_pulchra	((Sclerosperma_profizianum	Orania_palindan)	Podococcus_barteri)))	((Manicaria_saccifera	Geonoma_undata)	((Oenocarpus_minor	Oenocarpus_bataua)	Prestoea_acuminata)))))	(Iriartea_deltoidea	(((Elaeis_guineensis	Elaeis_oleifera)	(Pseudophoenix_vinifera	Attalea_speciosa))	Bactris_major)))	Sabal_domingensis)	Phoenix_dactylifera)	(Serenoa_repens	Roystonea_regia))	Kingia_australis);
(((Chamaedorea_seifrizii	(Nypa_fruticans	(Reinhardtia_simplex	(Reinhardtia_paiewonskiana	Reinhardtia_latisecta))))	((((Iriartea_deltoidea	(Orania_palindan	((Podococcus_barteri	(((Pseudophoenix_vinifera	(Burretiokentia_grandiflora	Dypsis_decaryi))	((Heterospathe_cagayanensis	Dictyosperma_album)	(Kentiopsis_piersoniorum	Hydriastele_microspadix)))	((Pelagodoxa_henryana	Leopoldinia_pulchra)	((Manicaria_saccifera	Geonoma_undata)	((Oenocarpus_minor	Oenocarpus_bataua)	Prestoea_acuminata)))))	Sclerosperma_profizianum)))	(((Elaeis_guineensis	Elaeis_oleifera)	Attalea_speciosa)	Bactris_major))	(Sabal_domingensis	(Phoenix_dactylifera	Serenoa_repens)))	Roystonea_regia))	Kingia_australis);
((Nypa_fruticans	((((Sabal_domingensis	(Phoenix_dactylifera	Serenoa_repens))	((Chamaedorea_seifrizii	(((Elaeis_guineensis	(Elaeis_oleifera	Attalea_speciosa))	Bactris_major)	((Reinhardtia_simplex	(Reinhardtia_paiewonskiana	Reinhardtia_latisecta))	(((Podococcus_barteri	Orania_palindan)	Sclerosperma_profizianum)	(((((Manicaria_saccifera	Geonoma_undata)	((Oenocarpus_minor	Oenocarpus_bataua)	Prestoea_acuminata))	Pelagodoxa_henryana)	(Dypsis_decaryi	((Heterospathe_cagayanensis	Dictyosperma_album)	(Kentiopsis_piersoniorum	Hydriastele_microspadix))))	(Burretiokentia_grandiflora	Leopoldinia_pulchra))))))	Roystonea_regia))	Iriartea_deltoidea)	Pseudophoenix_vinifera))	Kingia_australis);
(((Phoenix_dactylifera	Serenoa_repens)	(((Chamaedorea_seifrizii	((Iriartea_deltoidea	((Elaeis_guineensis	(Elaeis_oleifera	Attalea_speciosa))	Bactris_major))	(((((Sabal_domingensis	(((((Manicaria_saccifera	Geonoma_undata)	((Oenocarpus_minor	Oenocarpus_bataua)	Prestoea_acuminata))	Pelagodoxa_henryana)	((Dypsis_decaryi	Burretiokentia_grandiflora)	((Kentiopsis_piersoniorum	(Hydriastele_microspadix	Heterospathe_cagayanensis))	Dictyosperma_album)))	Leopoldinia_pulchra))	(Reinhardtia_simplex	(Reinhardtia_paiewonskiana	Reinhardtia_latisecta)))	(Pseudophoenix_vinifera	Orania_palindan))	Sclerosperma_profizianum)	Podococcus_barteri)))	Roystonea_regia)	Nypa_fruticans))	Kingia_australis);
(((Elaeis_guineensis	Elaeis_oleifera)	(((((((Reinhardtia_simplex	(Reinhardtia_paiewonskiana	Reinhardtia_latisecta))	Orania_palindan)	Podococcus_barteri)	((((Pseudophoenix_vinifera	(Burretiokentia_grandiflora	Dypsis_decaryi))	((Kentiopsis_piersoniorum	Hydriastele_microspadix)	(Heterospathe_cagayanensis	Dictyosperma_album)))	((Manicaria_saccifera	Geonoma_undata)	((Oenocarpus_minor	Oenocarpus_bataua)	Prestoea_acuminata)))	(Leopoldinia_pulchra	Pelagodoxa_henryana)))	Sclerosperma_profizianum)	((Sabal_domingensis	(((Serenoa_repens	Roystonea_regia)	Phoenix_dactylifera)	Nypa_fruticans))	(Iriartea_deltoidea	(Bactris_major	Chamaedorea_seifrizii))))	Attalea_speciosa))	Kingia_australis);
((Leopoldinia_pulchra	(Pelagodoxa_henryana	((((Sclerosperma_profizianum	(Podococcus_barteri	((Iriartea_deltoidea	(Bactris_major	Chamaedorea_seifrizii))	((Elaeis_guineensis	Elaeis_oleifera)	(Sabal_domingensis	(((Serenoa_repens	Roystonea_regia)	Phoenix_dactylifera)	Nypa_fruticans))))))	(Reinhardtia_simplex	(Reinhardtia_paiewonskiana	Reinhardtia_latisecta)))	(((Pseudophoenix_vinifera	(Burretiokentia_grandiflora	Dypsis_decaryi))	(Kentiopsis_piersoniorum	(Hydriastele_microspadix	(Heterospathe_cagayanensis	Dictyosperma_album))))	((Manicaria_saccifera	Geonoma_undata)	((Oenocarpus_minor	Oenocarpus_bataua)	Prestoea_acuminata))))	(Attalea_speciosa	Orania_palindan))))	Kingia_australis);
(((Serenoa_repens	Roystonea_regia)	(Phoenix_dactylifera	(Nypa_fruticans	(((((Reinhardtia_simplex	(Reinhardtia_paiewonskiana	Reinhardtia_latisecta))	(((((Manicaria_saccifera	Geonoma_undata)	((Oenocarpus_minor	Oenocarpus_bataua)	Prestoea_acuminata))	((Dypsis_decaryi	((Kentiopsis_piersoniorum	(Hydriastele_microspadix	Heterospathe_cagayanensis))	Dictyosperma_album))	Burretiokentia_grandiflora))	(Leopoldinia_pulchra	Pelagodoxa_henryana))	((Orania_palindan	Sclerosperma_profizianum)	Podococcus_barteri)))	((Attalea_speciosa	Pseudophoenix_vinifera)	(Bactris_major	(Elaeis_guineensis	Elaeis_oleifera))))	(Iriartea_deltoidea	Chamaedorea_seifrizii))	Sabal_domingensis))))	Kingia_australis);
(((((Roystonea_regia	(((((Nypa_fruticans	(Reinhardtia_simplex	(Reinhardtia_paiewonskiana	Reinhardtia_latisecta)))	((((Burretiokentia_grandiflora	(Geonoma_undata	((Oenocarpus_minor	Oenocarpus_bataua)	Prestoea_acuminata)))	(Dypsis_decaryi	((Kentiopsis_piersoniorum	(Hydriastele_microspadix	Heterospathe_cagayanensis))	Dictyosperma_album)))	(Leopoldinia_pulchra	(Manicaria_saccifera	Pelagodoxa_henryana)))	Orania_palindan))	Sclerosperma_profizianum)	Podococcus_barteri)	(Bactris_major	((Elaeis_guineensis	(Attalea_speciosa	Elaeis_oleifera))	Pseudophoenix_vinifera))))	(Iriartea_deltoidea	Chamaedorea_seifrizii))	Sabal_domingensis)	(Serenoa_repens	Phoenix_dactylifera))	Kingia_australis);
((Pseudophoenix_vinifera	((((((Iriartea_deltoidea	Bactris_major)	(Elaeis_oleifera	Elaeis_guineensis))	((((((Geonoma_undata	Manicaria_saccifera)	(((Burretiokentia_grandiflora	Oenocarpus_minor)	Prestoea_acuminata)	Oenocarpus_bataua))	(Dypsis_decaryi	(Kentiopsis_piersoniorum	((Heterospathe_cagayanensis	Hydriastele_microspadix)	Dictyosperma_album))))	(Leopoldinia_pulchra	Pelagodoxa_henryana))	((Sclerosperma_profizianum	Orania_palindan)	Podococcus_barteri))	(Reinhardtia_simplex	(Reinhardtia_paiewonskiana	Reinhardtia_latisecta))))	(Sabal_domingensis	(Nypa_fruticans	((Roystonea_regia	Serenoa_repens)	Phoenix_dactylifera))))	Chamaedorea_seifrizii)	Attalea_speciosa))	Kingia_australis);
(((((Podococcus_barteri	Roystonea_regia)	(Pseudophoenix_vinifera	(Bactris_major	(Elaeis_oleifera	(Attalea_speciosa	Elaeis_guineensis)))))	((((Pelagodoxa_henryana	((((Kentiopsis_piersoniorum	Hydriastele_microspadix)	(Dictyosperma_album	Heterospathe_cagayanensis))	(Burretiokentia_grandiflora	Dypsis_decaryi))	((Leopoldinia_pulchra	(Oenocarpus_minor	Oenocarpus_bataua))	(Prestoea_acuminata	(Geonoma_undata	Manicaria_saccifera)))))	Orania_palindan)	(Chamaedorea_seifrizii	(Nypa_fruticans	(Reinhardtia_simplex	(Reinhardtia_paiewonskiana	Reinhardtia_latisecta)))))	Sclerosperma_profizianum))	((Sabal_domingensis	(Serenoa_repens	Phoenix_dactylifera))	Iriartea_deltoidea))	Kingia_australis);
(((Sabal_domingensis	((Phoenix_dactylifera	(Roystonea_regia	Serenoa_repens))	Nypa_fruticans))	(((Burretiokentia_grandiflora	((Bactris_major	Iriartea_deltoidea)	(Pseudophoenix_vinifera	(Elaeis_guineensis	Elaeis_oleifera))))	(((Reinhardtia_latisecta	Reinhardtia_paiewonskiana)	Reinhardtia_simplex)	((((Geonoma_undata	Manicaria_saccifera)	(Oenocarpus_bataua	(Prestoea_acuminata	Oenocarpus_minor)))	((Dypsis_decaryi	((Heterospathe_cagayanensis	Dictyosperma_album)	(Hydriastele_microspadix	Kentiopsis_piersoniorum)))	(Pelagodoxa_henryana	Leopoldinia_pulchra)))	((Podococcus_barteri	Orania_palindan)	Sclerosperma_profizianum))))	(Attalea_speciosa	Chamaedorea_seifrizii)))	Kingia_australis);
((Nypa_fruticans	((((((Attalea_speciosa	Pseudophoenix_vinifera)	(Bactris_major	(Elaeis_guineensis	Elaeis_oleifera)))	(((((Reinhardtia_latisecta	Reinhardtia_paiewonskiana)	Reinhardtia_simplex)	(Orania_palindan	Sclerosperma_profizianum))	((((Dictyosperma_album	(Burretiokentia_grandiflora	Dypsis_decaryi))	((Heterospathe_cagayanensis	Hydriastele_microspadix)	Kentiopsis_piersoniorum))	(Pelagodoxa_henryana	((Geonoma_undata	Manicaria_saccifera)	Prestoea_acuminata)))	(Leopoldinia_pulchra	(Oenocarpus_bataua	Oenocarpus_minor))))	Podococcus_barteri))	(Iriartea_deltoidea	Chamaedorea_seifrizii))	Sabal_domingensis)	(Phoenix_dactylifera	(Roystonea_regia	Serenoa_repens))))	Kingia_australis);
((((((((((Podococcus_barteri	Orania_palindan)	Sclerosperma_profizianum)	((((Dictyosperma_album	(Burretiokentia_grandiflora	Dypsis_decaryi))	Heterospathe_cagayanensis)	(Hydriastele_microspadix	Kentiopsis_piersoniorum))	(Leopoldinia_pulchra	(Pelagodoxa_henryana	((Geonoma_undata	Manicaria_saccifera)	(Prestoea_acuminata	(Oenocarpus_bataua	Oenocarpus_minor)))))))	(Chamaedorea_seifrizii	((Reinhardtia_latisecta	Reinhardtia_paiewonskiana)	Reinhardtia_simplex)))	(Bactris_major	(Attalea_speciosa	(Elaeis_guineensis	Elaeis_oleifera))))	(((Roystonea_regia	Serenoa_repens)	Phoenix_dactylifera)	Sabal_domingensis))	Iriartea_deltoidea)	Pseudophoenix_vinifera)	Nypa_fruticans)	Kingia_australis);
((Serenoa_repens	((Sabal_domingensis	((Chamaedorea_seifrizii	Iriartea_deltoidea)	(Roystonea_regia	((((((Sclerosperma_profizianum	(((Kentiopsis_piersoniorum	(Heterospathe_cagayanensis	Dictyosperma_album))	Hydriastele_microspadix)	(Pseudophoenix_vinifera	(Burretiokentia_grandiflora	Dypsis_decaryi))))	((Geonoma_undata	Manicaria_saccifera)	(Prestoea_acuminata	(Oenocarpus_bataua	Oenocarpus_minor))))	(Orania_palindan	(Leopoldinia_pulchra	Pelagodoxa_henryana)))	((Reinhardtia_latisecta	Reinhardtia_paiewonskiana)	Reinhardtia_simplex))	Podococcus_barteri)	(Bactris_major	((Attalea_speciosa	Elaeis_oleifera)	Elaeis_guineensis))))))	(Phoenix_dactylifera	Nypa_fruticans)))	Kingia_australis);
((((Roystonea_regia	((((Reinhardtia_latisecta	Reinhardtia_paiewonskiana)	Reinhardtia_simplex)	(Iriartea_deltoidea	(Bactris_major	((Attalea_speciosa	Elaeis_oleifera)	Elaeis_guineensis))))	(((((Kentiopsis_piersoniorum	(Heterospathe_cagayanensis	Hydriastele_microspadix))	(((Burretiokentia_grandiflora	Pseudophoenix_vinifera)	Dypsis_decaryi)	Dictyosperma_album))	Leopoldinia_pulchra)	(Pelagodoxa_henryana	((Geonoma_undata	Manicaria_saccifera)	(Prestoea_acuminata	(Oenocarpus_bataua	Oenocarpus_minor)))))	((Sclerosperma_profizianum	Orania_palindan)	Podococcus_barteri))))	(Sabal_domingensis	((Serenoa_repens	Phoenix_dactylifera)	Nypa_fruticans)))	Chamaedorea_seifrizii)	Kingia_australis);
(((Roystonea_regia	Chamaedorea_seifrizii)	((Sabal_domingensis	(Serenoa_repens	(Phoenix_dactylifera	Nypa_fruticans)))	(((Reinhardtia_latisecta	Reinhardtia_paiewonskiana)	Reinhardtia_simplex)	(((Iriartea_deltoidea	Bactris_major)	((Attalea_speciosa	Elaeis_oleifera)	Elaeis_guineensis))	((((Prestoea_acuminata	(Oenocarpus_bataua	Oenocarpus_minor))	((((Pseudophoenix_vinifera	Kentiopsis_piersoniorum)	Hydriastele_microspadix)	(Heterospathe_cagayanensis	Dictyosperma_album))	(Dypsis_decaryi	Burretiokentia_grandiflora)))	((Geonoma_undata	Manicaria_saccifera)	((Pelagodoxa_henryana	Leopoldinia_pulchra)	Orania_palindan)))	(Sclerosperma_profizianum	Podococcus_barteri))))))	Kingia_australis);
((Serenoa_repens	((Phoenix_dactylifera	Nypa_fruticans)	(((Iriartea_deltoidea	(((((((Geonoma_undata	Manicaria_saccifera)	(Prestoea_acuminata	(Oenocarpus_bataua	Oenocarpus_minor)))	(((Kentiopsis_piersoniorum	Hydriastele_microspadix)	(Heterospathe_cagayanensis	Dictyosperma_album))	((Dypsis_decaryi	Burretiokentia_grandiflora)	Pseudophoenix_vinifera)))	(Pelagodoxa_henryana	Leopoldinia_pulchra))	((Orania_palindan	Sclerosperma_profizianum)	Podococcus_barteri))	((Reinhardtia_latisecta	Reinhardtia_paiewonskiana)	Reinhardtia_simplex))	(Bactris_major	((Elaeis_oleifera	Attalea_speciosa)	Elaeis_guineensis))))	(Roystonea_regia	Chamaedorea_seifrizii))	Sabal_domingensis)))	Kingia_australis);
((Pseudophoenix_vinifera	(Iriartea_deltoidea	((((((Reinhardtia_latisecta	Reinhardtia_paiewonskiana)	Reinhardtia_simplex)	Burretiokentia_grandiflora)	(Chamaedorea_seifrizii	((((Prestoea_acuminata	(Oenocarpus_bataua	Oenocarpus_minor))	(Geonoma_undata	Manicaria_saccifera))	((((Kentiopsis_piersoniorum	(Heterospathe_cagayanensis	Hydriastele_microspadix))	Dictyosperma_album)	Dypsis_decaryi)	(Leopoldinia_pulchra	(Orania_palindan	Pelagodoxa_henryana))))	(Sclerosperma_profizianum	Podococcus_barteri))))	(((Elaeis_oleifera	Attalea_speciosa)	Elaeis_guineensis)	Bactris_major))	(Sabal_domingensis	((Phoenix_dactylifera	Nypa_fruticans)	(Roystonea_regia	Serenoa_repens))))))	Kingia_australis);
((Iriartea_deltoidea	((Elaeis_oleifera	(Attalea_speciosa	Elaeis_guineensis))	((Bactris_major	((((Reinhardtia_latisecta	Reinhardtia_paiewonskiana)	Reinhardtia_simplex)	Chamaedorea_seifrizii)	((Sclerosperma_profizianum	(Podococcus_barteri	Orania_palindan))	((Leopoldinia_pulchra	Pelagodoxa_henryana)	(((Prestoea_acuminata	(Oenocarpus_bataua	Oenocarpus_minor))	(Geonoma_undata	Manicaria_saccifera))	((Heterospathe_cagayanensis	((Kentiopsis_piersoniorum	Hydriastele_microspadix)	Dictyosperma_album))	(Pseudophoenix_vinifera	(Burretiokentia_grandiflora	Dypsis_decaryi))))))))	(Sabal_domingensis	((Phoenix_dactylifera	Nypa_fruticans)	(Roystonea_regia	Serenoa_repens))))))	Kingia_australis);
((Iriartea_deltoidea	(((((((Reinhardtia_latisecta	Reinhardtia_paiewonskiana)	Reinhardtia_simplex)	Chamaedorea_seifrizii)	((Podococcus_barteri	((Leopoldinia_pulchra	(Geonoma_undata	(((Heterospathe_cagayanensis	(Kentiopsis_piersoniorum	Hydriastele_microspadix))	Dypsis_decaryi)	Dictyosperma_album)))	(Burretiokentia_grandiflora	(Pelagodoxa_henryana	((Prestoea_acuminata	(Oenocarpus_bataua	Oenocarpus_minor))	Manicaria_saccifera)))))	(Sclerosperma_profizianum	Orania_palindan)))	(Bactris_major	(Elaeis_oleifera	(Attalea_speciosa	Elaeis_guineensis))))	(((Sabal_domingensis	Phoenix_dactylifera)	Nypa_fruticans)	(Roystonea_regia	Serenoa_repens)))	Pseudophoenix_vinifera))	Kingia_australis);
((Geonoma_undata	(((Oenocarpus_bataua	(Oenocarpus_minor	Prestoea_acuminata))	(((Pelagodoxa_henryana	(Podococcus_barteri	Leopoldinia_pulchra))	(((Heterospathe_cagayanensis	Dictyosperma_album)	(Hydriastele_microspadix	Kentiopsis_piersoniorum))	(Pseudophoenix_vinifera	(Burretiokentia_grandiflora	Dypsis_decaryi))))	((((Chamaedorea_seifrizii	Iriartea_deltoidea)	Orania_palindan)	(Reinhardtia_simplex	(Reinhardtia_latisecta	Reinhardtia_paiewonskiana)))	((Nypa_fruticans	Sclerosperma_profizianum)	((Bactris_major	(Elaeis_guineensis	(Elaeis_oleifera	Attalea_speciosa)))	(Sabal_domingensis	(Roystonea_regia	(Serenoa_repens	Phoenix_dactylifera))))))))	Manicaria_saccifera))	Kingia_australis);
(((Oenocarpus_bataua	(Oenocarpus_minor	Prestoea_acuminata))	(Leopoldinia_pulchra	(((Sclerosperma_profizianum	(Podococcus_barteri	(((Iriartea_deltoidea	(Serenoa_repens	(Sabal_domingensis	Phoenix_dactylifera)))	(Chamaedorea_seifrizii	Roystonea_regia))	(Bactris_major	(Pseudophoenix_vinifera	(Elaeis_guineensis	(Elaeis_oleifera	Attalea_speciosa)))))))	(Orania_palindan	(Nypa_fruticans	(Reinhardtia_simplex	(Reinhardtia_latisecta	Reinhardtia_paiewonskiana)))))	(((Kentiopsis_piersoniorum	Hydriastele_microspadix)	((Heterospathe_cagayanensis	Dictyosperma_album)	(Burretiokentia_grandiflora	Dypsis_decaryi)))	(Pelagodoxa_henryana	(Manicaria_saccifera	Geonoma_undata))))))	Kingia_australis);
(((Sabal_domingensis	((Serenoa_repens	Phoenix_dactylifera)	((Elaeis_guineensis	(Elaeis_oleifera	Attalea_speciosa))	((Roystonea_regia	((Iriartea_deltoidea	Bactris_major)	Chamaedorea_seifrizii))	((Reinhardtia_simplex	(Reinhardtia_latisecta	Reinhardtia_paiewonskiana))	((Sclerosperma_profizianum	((Pelagodoxa_henryana	Leopoldinia_pulchra)	((((Heterospathe_cagayanensis	Hydriastele_microspadix)	Kentiopsis_piersoniorum)	(Pseudophoenix_vinifera	(((Podococcus_barteri	Dictyosperma_album)	Dypsis_decaryi)	Burretiokentia_grandiflora)))	((Manicaria_saccifera	Geonoma_undata)	(Prestoea_acuminata	(Oenocarpus_bataua	Oenocarpus_minor))))))	Orania_palindan))))))	Nypa_fruticans)	Kingia_australis);
((Serenoa_repens	(Phoenix_dactylifera	((((((Iriartea_deltoidea	(Bactris_major	(Elaeis_oleifera	(Attalea_speciosa	Elaeis_guineensis))))	(Pseudophoenix_vinifera	(((((Reinhardtia_simplex	(Reinhardtia_latisecta	Reinhardtia_paiewonskiana))	Orania_palindan)	(((((Heterospathe_cagayanensis	Hydriastele_microspadix)	Kentiopsis_piersoniorum)	(Dictyosperma_album	Dypsis_decaryi))	(Pelagodoxa_henryana	Leopoldinia_pulchra))	(Burretiokentia_grandiflora	((Manicaria_saccifera	Geonoma_undata)	(Prestoea_acuminata	(Oenocarpus_bataua	Oenocarpus_minor))))))	Sclerosperma_profizianum)	Podococcus_barteri)))	Chamaedorea_seifrizii)	Sabal_domingensis)	Roystonea_regia)	Nypa_fruticans)))	Kingia_australis);
(((((Roystonea_regia	((Bactris_major	(Elaeis_oleifera	(Attalea_speciosa	Elaeis_guineensis)))	((Reinhardtia_simplex	(Reinhardtia_latisecta	Reinhardtia_paiewonskiana))	(Orania_palindan	(((((((Heterospathe_cagayanensis	Hydriastele_microspadix)	(Burretiokentia_grandiflora	Kentiopsis_piersoniorum))	(Dictyosperma_album	Dypsis_decaryi))	Pseudophoenix_vinifera)	Leopoldinia_pulchra)	(Pelagodoxa_henryana	((Manicaria_saccifera	Geonoma_undata)	(Prestoea_acuminata	(Oenocarpus_bataua	Oenocarpus_minor)))))	(Sclerosperma_profizianum	Podococcus_barteri))))))	Chamaedorea_seifrizii)	(Nypa_fruticans	(Sabal_domingensis	(Serenoa_repens	Phoenix_dactylifera))))	Iriartea_deltoidea)	Kingia_australis);
((((Chamaedorea_seifrizii	((Reinhardtia_simplex	(Reinhardtia_latisecta	Reinhardtia_paiewonskiana))	(((((((((Heterospathe_cagayanensis	Hydriastele_microspadix)	Kentiopsis_piersoniorum)	Dictyosperma_album)	Dypsis_decaryi)	Burretiokentia_grandiflora)	((Manicaria_saccifera	Geonoma_undata)	(Prestoea_acuminata	(Oenocarpus_bataua	Oenocarpus_minor))))	(Leopoldinia_pulchra	Podococcus_barteri))	(Pelagodoxa_henryana	(Orania_palindan	Sclerosperma_profizianum)))	((Roystonea_regia	(Bactris_major	(Elaeis_oleifera	Elaeis_guineensis)))	(Sabal_domingensis	(Serenoa_repens	Phoenix_dactylifera))))))	(Nypa_fruticans	Iriartea_deltoidea))	(Attalea_speciosa	Pseudophoenix_vinifera))	Kingia_australis);
((Leopoldinia_pulchra	(((((((Geonoma_undata	Manicaria_saccifera)	(Prestoea_acuminata	(Oenocarpus_bataua	Oenocarpus_minor)))	Chamaedorea_seifrizii)	(Pseudophoenix_vinifera	((((Heterospathe_cagayanensis	Hydriastele_microspadix)	Kentiopsis_piersoniorum)	Dictyosperma_album)	(Burretiokentia_grandiflora	Dypsis_decaryi))))	((Sclerosperma_profizianum	((Podococcus_barteri	(Iriartea_deltoidea	(Bactris_major	((Attalea_speciosa	Elaeis_oleifera)	Elaeis_guineensis))))	(Sabal_domingensis	((Roystonea_regia	Serenoa_repens)	Phoenix_dactylifera))))	(Reinhardtia_simplex	(Reinhardtia_latisecta	Reinhardtia_paiewonskiana))))	Orania_palindan)	(Nypa_fruticans	Pelagodoxa_henryana)))	Kingia_australis);
(((Roystonea_regia	Serenoa_repens)	(Phoenix_dactylifera	((Sabal_domingensis	Nypa_fruticans)	((Iriartea_deltoidea	(Bactris_major	(Elaeis_oleifera	Elaeis_guineensis)))	(((Reinhardtia_simplex	(Reinhardtia_latisecta	Reinhardtia_paiewonskiana))	(((((Pelagodoxa_henryana	(Prestoea_acuminata	(Oenocarpus_bataua	Oenocarpus_minor)))	((((Heterospathe_cagayanensis	Dictyosperma_album)	Hydriastele_microspadix)	Kentiopsis_piersoniorum)	Dypsis_decaryi))	(Leopoldinia_pulchra	Burretiokentia_grandiflora))	(Chamaedorea_seifrizii	(Geonoma_undata	Manicaria_saccifera)))	(Podococcus_barteri	((Pseudophoenix_vinifera	Attalea_speciosa)	Orania_palindan))))	Sclerosperma_profizianum)))))	Kingia_australis);
((Pseudophoenix_vinifera	(Iriartea_deltoidea	(((((Roystonea_regia	Serenoa_repens)	Phoenix_dactylifera)	Sabal_domingensis)	(((Sclerosperma_profizianum	(((((((Heterospathe_cagayanensis	Hydriastele_microspadix)	Kentiopsis_piersoniorum)	Dictyosperma_album)	Dypsis_decaryi)	((Leopoldinia_pulchra	Pelagodoxa_henryana)	((Chamaedorea_seifrizii	(Geonoma_undata	(Attalea_speciosa	Manicaria_saccifera)))	((Prestoea_acuminata	Oenocarpus_minor)	Oenocarpus_bataua))))	Burretiokentia_grandiflora)	Orania_palindan))	Podococcus_barteri)	((Reinhardtia_simplex	(Reinhardtia_latisecta	Reinhardtia_paiewonskiana))	(Bactris_major	(Elaeis_oleifera	Elaeis_guineensis)))))	Nypa_fruticans)))	Kingia_australis);
(((Roystonea_regia	Nypa_fruticans)	((Serenoa_repens	Phoenix_dactylifera)	(Sabal_domingensis	((Bactris_major	((Attalea_speciosa	Elaeis_oleifera)	Elaeis_guineensis))	(((Pseudophoenix_vinifera	Iriartea_deltoidea)	(Chamaedorea_seifrizii	(Reinhardtia_simplex	(Reinhardtia_latisecta	Reinhardtia_paiewonskiana))))	((Sclerosperma_profizianum	((Leopoldinia_pulchra	(Orania_palindan	Pelagodoxa_henryana))	(((Geonoma_undata	Manicaria_saccifera)	(Prestoea_acuminata	(Oenocarpus_minor	Oenocarpus_bataua)))	((Hydriastele_microspadix	Kentiopsis_piersoniorum)	((Heterospathe_cagayanensis	Dictyosperma_album)	(Burretiokentia_grandiflora	Dypsis_decaryi))))))	Podococcus_barteri))))))	Kingia_australis);
(((((Roystonea_regia	(((Reinhardtia_simplex	(Reinhardtia_paiewonskiana	Reinhardtia_latisecta))	(Sabal_domingensis	((Podococcus_barteri	(((Leopoldinia_pulchra	Pelagodoxa_henryana)	((Geonoma_undata	Manicaria_saccifera)	(Oenocarpus_minor	(Oenocarpus_bataua	Prestoea_acuminata))))	(((Hydriastele_microspadix	Kentiopsis_piersoniorum)	(Heterospathe_cagayanensis	Dictyosperma_album))	(Dypsis_decaryi	Burretiokentia_grandiflora))))	(Orania_palindan	Sclerosperma_profizianum))))	(Bactris_major	((Attalea_speciosa	Elaeis_oleifera)	Elaeis_guineensis))))	((Chamaedorea_seifrizii	Phoenix_dactylifera)	Serenoa_repens))	(Pseudophoenix_vinifera	Iriartea_deltoidea))	Nypa_fruticans)	Kingia_australis);
(((Serenoa_repens	Roystonea_regia)	(((((Podococcus_barteri	((((Geonoma_undata	Manicaria_saccifera)	(Prestoea_acuminata	(Oenocarpus_minor	Oenocarpus_bataua)))	((Kentiopsis_piersoniorum	((Heterospathe_cagayanensis	Dictyosperma_album)	Hydriastele_microspadix))	(Pseudophoenix_vinifera	(Burretiokentia_grandiflora	Dypsis_decaryi))))	(Leopoldinia_pulchra	Pelagodoxa_henryana)))	(Orania_palindan	Sclerosperma_profizianum))	((Chamaedorea_seifrizii	(Nypa_fruticans	(Reinhardtia_simplex	(Reinhardtia_paiewonskiana	Reinhardtia_latisecta))))	Iriartea_deltoidea))	(Sabal_domingensis	Phoenix_dactylifera))	((Attalea_speciosa	Bactris_major)	(Elaeis_oleifera	Elaeis_guineensis))))	Kingia_australis);
(((Prestoea_acuminata	(Oenocarpus_minor	Oenocarpus_bataua))	(((Leopoldinia_pulchra	Pelagodoxa_henryana)	((((Burretiokentia_grandiflora	Kentiopsis_piersoniorum)	Hydriastele_microspadix)	((Heterospathe_cagayanensis	Dictyosperma_album)	Dypsis_decaryi))	(((Roystonea_regia	(Chamaedorea_seifrizii	((Nypa_fruticans	(Reinhardtia_simplex	(Reinhardtia_paiewonskiana	Reinhardtia_latisecta)))	Pseudophoenix_vinifera)))	(((Phoenix_dactylifera	Serenoa_repens)	Attalea_speciosa)	Sabal_domingensis))	((((Elaeis_oleifera	Elaeis_guineensis)	Iriartea_deltoidea)	(Orania_palindan	Sclerosperma_profizianum))	(Bactris_major	Podococcus_barteri)))))	(Geonoma_undata	Manicaria_saccifera)))	Kingia_australis);
(((Prestoea_acuminata	(Oenocarpus_minor	Oenocarpus_bataua))	((((Pelagodoxa_henryana	((((Chamaedorea_seifrizii	((Roystonea_regia	Nypa_fruticans)	(Reinhardtia_simplex	(Reinhardtia_paiewonskiana	Reinhardtia_latisecta))))	(((Phoenix_dactylifera	Serenoa_repens)	Attalea_speciosa)	Sabal_domingensis))	(((Bactris_major	(Elaeis_oleifera	Elaeis_guineensis))	(Orania_palindan	Iriartea_deltoidea))	Sclerosperma_profizianum))	Podococcus_barteri))	((Burretiokentia_grandiflora	((Dypsis_decaryi	Kentiopsis_piersoniorum)	((Dictyosperma_album	Heterospathe_cagayanensis)	Hydriastele_microspadix)))	Pseudophoenix_vinifera))	(Geonoma_undata	Manicaria_saccifera))	Leopoldinia_pulchra))	Kingia_australis);
(((((((Reinhardtia_simplex	(Reinhardtia_paiewonskiana	Reinhardtia_latisecta))	(Pelagodoxa_henryana	Nypa_fruticans))	Chamaedorea_seifrizii)	Roystonea_regia)	((Phoenix_dactylifera	Serenoa_repens)	Sabal_domingensis))	(((Iriartea_deltoidea	Bactris_major)	((Attalea_speciosa	Elaeis_oleifera)	Elaeis_guineensis))	(((Sclerosperma_profizianum	Orania_palindan)	((Leopoldinia_pulchra	((Geonoma_undata	Manicaria_saccifera)	(Prestoea_acuminata	(Oenocarpus_minor	Oenocarpus_bataua))))	((Dictyosperma_album	((Pseudophoenix_vinifera	Burretiokentia_grandiflora)	Dypsis_decaryi))	((Hydriastele_microspadix	Heterospathe_cagayanensis)	Kentiopsis_piersoniorum))))	Podococcus_barteri)))	Kingia_australis);
(((((((((Attalea_speciosa	Elaeis_guineensis)	Elaeis_oleifera)	Bactris_major)	(((Sabal_domingensis	((((Dypsis_decaryi	((Hydriastele_microspadix	Kentiopsis_piersoniorum)	(Heterospathe_cagayanensis	Dictyosperma_album)))	Burretiokentia_grandiflora)	((Geonoma_undata	Manicaria_saccifera)	(Prestoea_acuminata	(Oenocarpus_minor	Oenocarpus_bataua))))	Leopoldinia_pulchra))	((Sclerosperma_profizianum	Orania_palindan)	Podococcus_barteri))	(((Reinhardtia_simplex	(Reinhardtia_paiewonskiana	Reinhardtia_latisecta))	Nypa_fruticans)	Chamaedorea_seifrizii)))	Roystonea_regia)	(Pelagodoxa_henryana	(Phoenix_dactylifera	Serenoa_repens)))	Iriartea_deltoidea)	Pseudophoenix_vinifera)	Kingia_australis);
((((((Attalea_speciosa	Pseudophoenix_vinifera)	((Elaeis_guineensis	Elaeis_oleifera)	Bactris_major))	((Sabal_domingensis	(((Reinhardtia_simplex	(Reinhardtia_paiewonskiana	Reinhardtia_latisecta))	Nypa_fruticans)	(((((Burretiokentia_grandiflora	Dypsis_decaryi)	((Hydriastele_microspadix	Kentiopsis_piersoniorum)	(Heterospathe_cagayanensis	Dictyosperma_album)))	(((Geonoma_undata	Manicaria_saccifera)	(Prestoea_acuminata	(Oenocarpus_minor	Oenocarpus_bataua)))	Pelagodoxa_henryana))	Leopoldinia_pulchra)	(Podococcus_barteri	(Orania_palindan	Chamaedorea_seifrizii)))))	Sclerosperma_profizianum))	(Phoenix_dactylifera	(Roystonea_regia	Serenoa_repens)))	Iriartea_deltoidea)	Kingia_australis);
(((Roystonea_regia	Serenoa_repens)	((((Bactris_major	(Attalea_speciosa	Pseudophoenix_vinifera))	(Elaeis_guineensis	Elaeis_oleifera))	(((Iriartea_deltoidea	Chamaedorea_seifrizii)	((Reinhardtia_simplex	(Reinhardtia_paiewonskiana	Reinhardtia_latisecta))	Nypa_fruticans))	(((((((Dictyosperma_album	((Heterospathe_cagayanensis	Hydriastele_microspadix)	Kentiopsis_piersoniorum))	(Burretiokentia_grandiflora	Dypsis_decaryi))	(Leopoldinia_pulchra	((Geonoma_undata	Manicaria_saccifera)	(Prestoea_acuminata	(Oenocarpus_minor	Oenocarpus_bataua)))))	Pelagodoxa_henryana)	Sabal_domingensis)	(Sclerosperma_profizianum	Orania_palindan))	Podococcus_barteri)))	Phoenix_dactylifera))	Kingia_australis);
((((Oenocarpus_minor	Oenocarpus_bataua)	Prestoea_acuminata)	(((((((Podococcus_barteri	Sclerosperma_profizianum)	Orania_palindan)	(((Attalea_speciosa	Pseudophoenix_vinifera)	((Elaeis_guineensis	Elaeis_oleifera)	Bactris_major))	(((Iriartea_deltoidea	Chamaedorea_seifrizii)	((Reinhardtia_simplex	(Reinhardtia_paiewonskiana	Reinhardtia_latisecta))	Nypa_fruticans))	((Sabal_domingensis	Phoenix_dactylifera)	(Roystonea_regia	Serenoa_repens)))))	Pelagodoxa_henryana)	Burretiokentia_grandiflora)	(((Dictyosperma_album	(Kentiopsis_piersoniorum	(Heterospathe_cagayanensis	Hydriastele_microspadix)))	Dypsis_decaryi)	Leopoldinia_pulchra))	(Geonoma_undata	Manicaria_saccifera)))	Kingia_australis);
((Chamaedorea_seifrizii	((Nypa_fruticans	(Roystonea_regia	(Serenoa_repens	Phoenix_dactylifera)))	((((Pelagodoxa_henryana	((Leopoldinia_pulchra	((Geonoma_undata	Manicaria_saccifera)	((Oenocarpus_minor	Oenocarpus_bataua)	Prestoea_acuminata)))	(Burretiokentia_grandiflora	(Dypsis_decaryi	(Kentiopsis_piersoniorum	((Hydriastele_microspadix	Heterospathe_cagayanensis)	Dictyosperma_album))))))	(Sclerosperma_profizianum	Orania_palindan))	Podococcus_barteri)	(((Pseudophoenix_vinifera	((Elaeis_guineensis	(Attalea_speciosa	Elaeis_oleifera))	Bactris_major))	(Reinhardtia_simplex	(Reinhardtia_paiewonskiana	Reinhardtia_latisecta)))	(Sabal_domingensis	Iriartea_deltoidea)))))	Kingia_australis);
