# Supplementary material for: Data supporting the nuclear phylogenomics of the palm subfamily Arecoideae (Arecaceae)
Source: Data Brief. 2016 Mar 2;7:532–6. doi: 10.1016/j.dib.2016.02.063 (PMC4796708; doi:10.1016/j.dib.2016.02.063)
Supplement: Supplementary file 5 — Supplementary material [file mmc5.zip › RAxML_bootstrap.Elaeis_250.raxml.tre]

(((Pseudophoenix_vinifera	Roystonea_regia)	(((((Nypa_fruticans	Leopoldinia_pulchra)	Prestoea_acuminata)	(Dictyosperma_album	Heterospathe_cagayanensis))	(((Burretiokentia_grandiflora	Oenocarpus_bataua)	(Pelagodoxa_henryana	Geonoma_undata))	(Hydriastele_microspadix	(Dypsis_decaryi	Sabal_domingensis))))	((Orania_palindan	(Podococcus_barteri	(Phoenix_dactylifera	(((Attalea_speciosa	((Oenocarpus_minor	Reinhardtia_latisecta)	(Reinhardtia_simplex	Reinhardtia_paiewonskiana)))	Elaeis_guineensis)	((Iriartea_deltoidea	(Veitchia_spiralis	Kentiopsis_piersoniorum))	Bactris_major)))))	Sclerosperma_profizianum)))	Calamus_caryotoides);
((Burretiokentia_grandiflora	(Podococcus_barteri	(((((((Dypsis_decaryi	Geonoma_undata)	(((Leopoldinia_pulchra	Prestoea_acuminata)	Oenocarpus_bataua)	((Dictyosperma_album	Heterospathe_cagayanensis)	Hydriastele_microspadix)))	(Sabal_domingensis	(Oenocarpus_minor	(Nypa_fruticans	Phoenix_dactylifera))))	((Pelagodoxa_henryana	Roystonea_regia)	Sclerosperma_profizianum))	Pseudophoenix_vinifera)	Orania_palindan)	((Attalea_speciosa	((Reinhardtia_latisecta	(Reinhardtia_simplex	Reinhardtia_paiewonskiana))	Elaeis_guineensis))	((Veitchia_spiralis	(Iriartea_deltoidea	Kentiopsis_piersoniorum))	Bactris_major)))))	Calamus_caryotoides);
(((((Nypa_fruticans	Oenocarpus_minor)	(Kentiopsis_piersoniorum	Veitchia_spiralis))	Leopoldinia_pulchra)	(Prestoea_acuminata	((Phoenix_dactylifera	((Roystonea_regia	(Sclerosperma_profizianum	(Iriartea_deltoidea	Orania_palindan)))	((Dypsis_decaryi	((Burretiokentia_grandiflora	Podococcus_barteri)	(Oenocarpus_bataua	(Geonoma_undata	Pelagodoxa_henryana))))	(Sabal_domingensis	((Dictyosperma_album	Heterospathe_cagayanensis)	Hydriastele_microspadix)))))	(Pseudophoenix_vinifera	(Bactris_major	(Attalea_speciosa	((Reinhardtia_latisecta	(Reinhardtia_simplex	Reinhardtia_paiewonskiana))	Elaeis_guineensis)))))))	Calamus_caryotoides);
((((Prestoea_acuminata	Kentiopsis_piersoniorum)	(((Roystonea_regia	((Burretiokentia_grandiflora	Oenocarpus_bataua)	(Geonoma_undata	(Iriartea_deltoidea	Pelagodoxa_henryana))))	((((Orania_palindan	(Phoenix_dactylifera	Sclerosperma_profizianum))	((((Bactris_major	((Reinhardtia_simplex	(Reinhardtia_paiewonskiana	Reinhardtia_latisecta))	Elaeis_guineensis))	(Oenocarpus_minor	Attalea_speciosa))	(Nypa_fruticans	Podococcus_barteri))	Veitchia_spiralis))	Pseudophoenix_vinifera)	Sabal_domingensis))	(((Dictyosperma_album	Heterospathe_cagayanensis)	Hydriastele_microspadix)	Dypsis_decaryi)))	Leopoldinia_pulchra)	Calamus_caryotoides);
((((Podococcus_barteri	Burretiokentia_grandiflora)	((Dictyosperma_album	Heterospathe_cagayanensis)	Hydriastele_microspadix))	(Dypsis_decaryi	(((((Oenocarpus_minor	Attalea_speciosa)	(Pseudophoenix_vinifera	Roystonea_regia))	Orania_palindan)	(Sclerosperma_profizianum	((Veitchia_spiralis	Bactris_major)	((Reinhardtia_latisecta	(Reinhardtia_simplex	Reinhardtia_paiewonskiana))	Elaeis_guineensis))))	((Sabal_domingensis	(Phoenix_dactylifera	Nypa_fruticans))	(((Pelagodoxa_henryana	Oenocarpus_bataua)	Geonoma_undata)	(Prestoea_acuminata	((Iriartea_deltoidea	Kentiopsis_piersoniorum)	Leopoldinia_pulchra)))))))	Calamus_caryotoides);
(((Oenocarpus_minor	Burretiokentia_grandiflora)	(((Dictyosperma_album	Heterospathe_cagayanensis)	Hydriastele_microspadix)	(Dypsis_decaryi	(((Prestoea_acuminata	(Iriartea_deltoidea	Leopoldinia_pulchra))	Sabal_domingensis)	((Oenocarpus_bataua	(Geonoma_undata	(Roystonea_regia	Pelagodoxa_henryana)))	(Orania_palindan	((Sclerosperma_profizianum	Podococcus_barteri)	(((((Kentiopsis_piersoniorum	Veitchia_spiralis)	Bactris_major)	((Nypa_fruticans	Attalea_speciosa)	((Reinhardtia_simplex	(Reinhardtia_paiewonskiana	Reinhardtia_latisecta))	Elaeis_guineensis)))	Phoenix_dactylifera)	Pseudophoenix_vinifera))))))))	Calamus_caryotoides);
((Orania_palindan	(((Kentiopsis_piersoniorum	Sclerosperma_profizianum)	(((((Podococcus_barteri	(Oenocarpus_bataua	(Geonoma_undata	Pelagodoxa_henryana)))	((Burretiokentia_grandiflora	((Dictyosperma_album	Heterospathe_cagayanensis)	Hydriastele_microspadix))	Dypsis_decaryi))	((Sabal_domingensis	((Oenocarpus_minor	Nypa_fruticans)	Phoenix_dactylifera))	(Prestoea_acuminata	Leopoldinia_pulchra)))	Pseudophoenix_vinifera)	((Iriartea_deltoidea	Bactris_major)	(((Reinhardtia_latisecta	(Reinhardtia_paiewonskiana	(Veitchia_spiralis	Reinhardtia_simplex)))	Elaeis_guineensis)	Attalea_speciosa))))	Roystonea_regia))	Calamus_caryotoides);
((Leopoldinia_pulchra	(Kentiopsis_piersoniorum	(((Podococcus_barteri	((((Pseudophoenix_vinifera	Roystonea_regia)	(Pelagodoxa_henryana	(Oenocarpus_bataua	Geonoma_undata)))	((Sabal_domingensis	((Oenocarpus_minor	Nypa_fruticans)	Phoenix_dactylifera))	((Attalea_speciosa	((Reinhardtia_simplex	(Iriartea_deltoidea	Reinhardtia_paiewonskiana))	Reinhardtia_latisecta))	(Veitchia_spiralis	(Bactris_major	Elaeis_guineensis)))))	(((Burretiokentia_grandiflora	((Dictyosperma_album	Heterospathe_cagayanensis)	Hydriastele_microspadix))	Dypsis_decaryi)	Sclerosperma_profizianum)))	Orania_palindan)	Prestoea_acuminata)))	Calamus_caryotoides);
(((((Dypsis_decaryi	(Burretiokentia_grandiflora	((Dictyosperma_album	Heterospathe_cagayanensis)	Hydriastele_microspadix)))	((((Pseudophoenix_vinifera	((Iriartea_deltoidea	Veitchia_spiralis)	Bactris_major))	Attalea_speciosa)	((((Reinhardtia_simplex	Reinhardtia_paiewonskiana)	Reinhardtia_latisecta)	Elaeis_guineensis)	((Sclerosperma_profizianum	(Podococcus_barteri	Roystonea_regia))	Orania_palindan)))	(Pelagodoxa_henryana	(Oenocarpus_bataua	Geonoma_undata))))	(Sabal_domingensis	((Oenocarpus_minor	Nypa_fruticans)	Phoenix_dactylifera)))	(Prestoea_acuminata	(Leopoldinia_pulchra	Kentiopsis_piersoniorum)))	Calamus_caryotoides);
((Orania_palindan	(((((Pelagodoxa_henryana	(Oenocarpus_bataua	Geonoma_undata))	Podococcus_barteri)	(Sabal_domingensis	((Oenocarpus_minor	Nypa_fruticans)	Phoenix_dactylifera)))	(((Attalea_speciosa	((Reinhardtia_simplex	Reinhardtia_paiewonskiana)	Reinhardtia_latisecta))	(Elaeis_guineensis	(Iriartea_deltoidea	(Veitchia_spiralis	Bactris_major))))	((Prestoea_acuminata	(Leopoldinia_pulchra	Kentiopsis_piersoniorum))	(Pseudophoenix_vinifera	Roystonea_regia))))	(Sclerosperma_profizianum	((Burretiokentia_grandiflora	((Dictyosperma_album	Heterospathe_cagayanensis)	Hydriastele_microspadix))	Dypsis_decaryi))))	Calamus_caryotoides);
(((((((((Reinhardtia_latisecta	(((Attalea_speciosa	(Reinhardtia_simplex	Reinhardtia_paiewonskiana))	Kentiopsis_piersoniorum)	Veitchia_spiralis))	(Bactris_major	Elaeis_guineensis))	Orania_palindan)	((Podococcus_barteri	Roystonea_regia)	Sclerosperma_profizianum))	(((Nypa_fruticans	Phoenix_dactylifera)	Sabal_domingensis)	(Leopoldinia_pulchra	(Prestoea_acuminata	Iriartea_deltoidea))))	((((Oenocarpus_bataua	(Geonoma_undata	Pelagodoxa_henryana))	Oenocarpus_minor)	Pseudophoenix_vinifera)	Dypsis_decaryi))	Burretiokentia_grandiflora)	(Hydriastele_microspadix	(Dictyosperma_album	Heterospathe_cagayanensis)))	Calamus_caryotoides);
(((Sabal_domingensis	(((Dypsis_decaryi	(((Pseudophoenix_vinifera	(Podococcus_barteri	Roystonea_regia))	Sclerosperma_profizianum)	((((Elaeis_guineensis	(Reinhardtia_latisecta	(Reinhardtia_simplex	(Veitchia_spiralis	Reinhardtia_paiewonskiana))))	(Attalea_speciosa	Kentiopsis_piersoniorum))	Bactris_major)	Orania_palindan)))	((Oenocarpus_bataua	(Geonoma_undata	Pelagodoxa_henryana))	(Phoenix_dactylifera	(Oenocarpus_minor	(Nypa_fruticans	Iriartea_deltoidea)))))	(Burretiokentia_grandiflora	(Hydriastele_microspadix	(Dictyosperma_album	Heterospathe_cagayanensis)))))	(Leopoldinia_pulchra	Prestoea_acuminata))	Calamus_caryotoides);
((Podococcus_barteri	(((Roystonea_regia	Orania_palindan)	((Pseudophoenix_vinifera	(((((Phoenix_dactylifera	Nypa_fruticans)	Oenocarpus_minor)	Sabal_domingensis)	Pelagodoxa_henryana)	(((Oenocarpus_bataua	(Burretiokentia_grandiflora	(Hydriastele_microspadix	(Dictyosperma_album	Heterospathe_cagayanensis))))	((Iriartea_deltoidea	Leopoldinia_pulchra)	Prestoea_acuminata))	(Dypsis_decaryi	Geonoma_undata))))	Sclerosperma_profizianum))	((Bactris_major	(Veitchia_spiralis	Kentiopsis_piersoniorum))	(Elaeis_guineensis	((Reinhardtia_latisecta	(Reinhardtia_simplex	Reinhardtia_paiewonskiana))	Attalea_speciosa)))))	Calamus_caryotoides);
((Bactris_major	(((((((Elaeis_guineensis	((Reinhardtia_latisecta	(Reinhardtia_simplex	Reinhardtia_paiewonskiana))	Attalea_speciosa))	Veitchia_spiralis)	Kentiopsis_piersoniorum)	((Sclerosperma_profizianum	(Podococcus_barteri	Roystonea_regia))	Orania_palindan))	Pseudophoenix_vinifera)	((((Pelagodoxa_henryana	(Dypsis_decaryi	Geonoma_undata))	((Leopoldinia_pulchra	Prestoea_acuminata)	Oenocarpus_bataua))	(Burretiokentia_grandiflora	(Hydriastele_microspadix	(Dictyosperma_album	Heterospathe_cagayanensis))))	((Phoenix_dactylifera	(Oenocarpus_minor	Nypa_fruticans))	Sabal_domingensis)))	Iriartea_deltoidea))	Calamus_caryotoides);
((Leopoldinia_pulchra	(Prestoea_acuminata	(Sabal_domingensis	((Pseudophoenix_vinifera	((Podococcus_barteri	(Nypa_fruticans	Roystonea_regia))	(((Elaeis_guineensis	((Reinhardtia_latisecta	(Reinhardtia_simplex	Reinhardtia_paiewonskiana))	Attalea_speciosa))	Bactris_major)	(Sclerosperma_profizianum	Orania_palindan))))	(((Veitchia_spiralis	(Kentiopsis_piersoniorum	(Iriartea_deltoidea	(Burretiokentia_grandiflora	(Hydriastele_microspadix	(Dictyosperma_album	Heterospathe_cagayanensis))))))	Dypsis_decaryi)	((Oenocarpus_minor	Phoenix_dactylifera)	((Oenocarpus_bataua	Pelagodoxa_henryana)	Geonoma_undata)))))))	Calamus_caryotoides);
(((Leopoldinia_pulchra	((Kentiopsis_piersoniorum	Veitchia_spiralis)	Iriartea_deltoidea))	(Prestoea_acuminata	((Pseudophoenix_vinifera	((Podococcus_barteri	(Elaeis_guineensis	((Reinhardtia_latisecta	(Reinhardtia_simplex	Reinhardtia_paiewonskiana))	Attalea_speciosa)))	(((((Nypa_fruticans	Roystonea_regia)	Oenocarpus_minor)	Orania_palindan)	Bactris_major)	Sclerosperma_profizianum)))	(((Pelagodoxa_henryana	(Geonoma_undata	Oenocarpus_bataua))	((Hydriastele_microspadix	(Burretiokentia_grandiflora	(Dictyosperma_album	Heterospathe_cagayanensis)))	Dypsis_decaryi))	(Phoenix_dactylifera	Sabal_domingensis)))))	Calamus_caryotoides);
(((Nypa_fruticans	Roystonea_regia)	(Oenocarpus_minor	((Pseudophoenix_vinifera	Bactris_major)	((Elaeis_guineensis	((Reinhardtia_latisecta	(Reinhardtia_simplex	Reinhardtia_paiewonskiana))	Attalea_speciosa))	((Orania_palindan	Sclerosperma_profizianum)	(((((Dictyosperma_album	Heterospathe_cagayanensis)	Hydriastele_microspadix)	((((Kentiopsis_piersoniorum	Veitchia_spiralis)	Iriartea_deltoidea)	Leopoldinia_pulchra)	Prestoea_acuminata))	Sabal_domingensis)	((Podococcus_barteri	((Burretiokentia_grandiflora	Dypsis_decaryi)	(Pelagodoxa_henryana	(Geonoma_undata	Oenocarpus_bataua))))	Phoenix_dactylifera)))))))	Calamus_caryotoides);
(((((((((Dypsis_decaryi	Geonoma_undata)	((((Sclerosperma_profizianum	Orania_palindan)	(Roystonea_regia	Pseudophoenix_vinifera))	(Elaeis_guineensis	(((Reinhardtia_latisecta	Attalea_speciosa)	(Reinhardtia_simplex	Reinhardtia_paiewonskiana))	Bactris_major)))	((Burretiokentia_grandiflora	Oenocarpus_bataua)	((Nypa_fruticans	Phoenix_dactylifera)	Pelagodoxa_henryana))))	(Oenocarpus_minor	Podococcus_barteri))	Sabal_domingensis)	(Dictyosperma_album	Hydriastele_microspadix))	Heterospathe_cagayanensis)	Prestoea_acuminata)	(Veitchia_spiralis	((Kentiopsis_piersoniorum	Leopoldinia_pulchra)	Iriartea_deltoidea)))	Calamus_caryotoides);
((Leopoldinia_pulchra	((((((Pelagodoxa_henryana	Geonoma_undata)	Oenocarpus_bataua)	(Pseudophoenix_vinifera	(((Orania_palindan	((Bactris_major	(Elaeis_guineensis	(Reinhardtia_simplex	(Reinhardtia_paiewonskiana	Reinhardtia_latisecta))))	(Oenocarpus_minor	Attalea_speciosa)))	(Podococcus_barteri	Roystonea_regia))	Sclerosperma_profizianum)))	(Dypsis_decaryi	((Hydriastele_microspadix	((Dictyosperma_album	Heterospathe_cagayanensis)	Veitchia_spiralis))	Burretiokentia_grandiflora)))	(Kentiopsis_piersoniorum	((Sabal_domingensis	(Nypa_fruticans	Phoenix_dactylifera))	Iriartea_deltoidea)))	Prestoea_acuminata))	Calamus_caryotoides);
((((((((Oenocarpus_minor	Nypa_fruticans)	Pelagodoxa_henryana)	((Dypsis_decaryi	Geonoma_undata)	Oenocarpus_bataua))	((Hydriastele_microspadix	(Dictyosperma_album	Heterospathe_cagayanensis))	Burretiokentia_grandiflora))	Sabal_domingensis)	(Prestoea_acuminata	((Veitchia_spiralis	Kentiopsis_piersoniorum)	(Iriartea_deltoidea	Leopoldinia_pulchra))))	(((Orania_palindan	(Phoenix_dactylifera	((Attalea_speciosa	(Reinhardtia_simplex	(Reinhardtia_paiewonskiana	Reinhardtia_latisecta)))	(Bactris_major	Elaeis_guineensis))))	(Pseudophoenix_vinifera	(Podococcus_barteri	Roystonea_regia)))	Sclerosperma_profizianum))	Calamus_caryotoides);
(((((Oenocarpus_minor	Nypa_fruticans)	Phoenix_dactylifera)	(Iriartea_deltoidea	Sabal_domingensis))	(((Podococcus_barteri	(Hydriastele_microspadix	((Leopoldinia_pulchra	(Prestoea_acuminata	Kentiopsis_piersoniorum))	Veitchia_spiralis)))	(((Heterospathe_cagayanensis	Geonoma_undata)	((Burretiokentia_grandiflora	Oenocarpus_bataua)	Pelagodoxa_henryana))	(Dictyosperma_album	Dypsis_decaryi)))	((Sclerosperma_profizianum	((Roystonea_regia	Orania_palindan)	(Bactris_major	(Elaeis_guineensis	((Reinhardtia_latisecta	(Reinhardtia_simplex	Reinhardtia_paiewonskiana))	Attalea_speciosa)))))	Pseudophoenix_vinifera)))	Calamus_caryotoides);
(((((Dypsis_decaryi	(Nypa_fruticans	(Oenocarpus_minor	Phoenix_dactylifera)))	((Sclerosperma_profizianum	(Roystonea_regia	(Orania_palindan	(((Iriartea_deltoidea	Bactris_major)	(Elaeis_guineensis	((Reinhardtia_latisecta	(Reinhardtia_simplex	Reinhardtia_paiewonskiana))	Attalea_speciosa)))	Podococcus_barteri))))	Pseudophoenix_vinifera))	(Pelagodoxa_henryana	Geonoma_undata))	((Sabal_domingensis	(Oenocarpus_bataua	((((Kentiopsis_piersoniorum	Veitchia_spiralis)	Leopoldinia_pulchra)	((Heterospathe_cagayanensis	Dictyosperma_album)	Prestoea_acuminata))	Hydriastele_microspadix)))	Burretiokentia_grandiflora))	Calamus_caryotoides);
(((Veitchia_spiralis	Kentiopsis_piersoniorum)	(Leopoldinia_pulchra	(((Heterospathe_cagayanensis	Dictyosperma_album)	(Hydriastele_microspadix	((((Oenocarpus_bataua	(Pelagodoxa_henryana	(Dypsis_decaryi	Geonoma_undata)))	((Sabal_domingensis	Nypa_fruticans)	Phoenix_dactylifera))	(((Oenocarpus_minor	Pseudophoenix_vinifera)	Roystonea_regia)	(((Podococcus_barteri	((Iriartea_deltoidea	Bactris_major)	(Elaeis_guineensis	((Reinhardtia_latisecta	(Reinhardtia_simplex	Reinhardtia_paiewonskiana))	Attalea_speciosa))))	Orania_palindan)	Sclerosperma_profizianum)))	Burretiokentia_grandiflora)))	Prestoea_acuminata)))	Calamus_caryotoides);
(((Podococcus_barteri	(Oenocarpus_minor	Nypa_fruticans))	((((Bactris_major	(Elaeis_guineensis	(Attalea_speciosa	((Reinhardtia_simplex	Reinhardtia_paiewonskiana)	Reinhardtia_latisecta))))	Orania_palindan)	((Pseudophoenix_vinifera	Roystonea_regia)	Sclerosperma_profizianum))	(((Pelagodoxa_henryana	((Dypsis_decaryi	Geonoma_undata)	(Burretiokentia_grandiflora	Oenocarpus_bataua)))	Phoenix_dactylifera)	((((Heterospathe_cagayanensis	Dictyosperma_album)	Hydriastele_microspadix)	(Prestoea_acuminata	((Iriartea_deltoidea	(Veitchia_spiralis	Kentiopsis_piersoniorum))	Leopoldinia_pulchra)))	Sabal_domingensis))))	Calamus_caryotoides);
(((Prestoea_acuminata	(Leopoldinia_pulchra	(Iriartea_deltoidea	(Kentiopsis_piersoniorum	Veitchia_spiralis))))	((Oenocarpus_bataua	((((Oenocarpus_minor	((Bactris_major	(Elaeis_guineensis	(Attalea_speciosa	((Reinhardtia_simplex	Reinhardtia_paiewonskiana)	Reinhardtia_latisecta))))	((Podococcus_barteri	(Nypa_fruticans	Roystonea_regia))	(Sclerosperma_profizianum	Orania_palindan))))	(Phoenix_dactylifera	Sabal_domingensis))	(((Dypsis_decaryi	Geonoma_undata)	Pseudophoenix_vinifera)	((Dictyosperma_album	Hydriastele_microspadix)	Burretiokentia_grandiflora)))	Pelagodoxa_henryana))	Heterospathe_cagayanensis))	Calamus_caryotoides);
((((Sclerosperma_profizianum	((Geonoma_undata	(((Phoenix_dactylifera	Sabal_domingensis)	((Dypsis_decaryi	Pelagodoxa_henryana)	((Dictyosperma_album	Hydriastele_microspadix)	Burretiokentia_grandiflora)))	(Oenocarpus_bataua	(Kentiopsis_piersoniorum	((Heterospathe_cagayanensis	((Leopoldinia_pulchra	Veitchia_spiralis)	Prestoea_acuminata))	Iriartea_deltoidea)))))	Pseudophoenix_vinifera))	(Podococcus_barteri	(Orania_palindan	(Oenocarpus_minor	(Nypa_fruticans	Roystonea_regia)))))	(Bactris_major	(Elaeis_guineensis	(Reinhardtia_latisecta	(Attalea_speciosa	(Reinhardtia_simplex	Reinhardtia_paiewonskiana))))))	Calamus_caryotoides);
((Hydriastele_microspadix	((Burretiokentia_grandiflora	((Geonoma_undata	(Pelagodoxa_henryana	Oenocarpus_bataua))	(((((Oenocarpus_minor	Nypa_fruticans)	Phoenix_dactylifera)	Sabal_domingensis)	(((Roystonea_regia	Sclerosperma_profizianum)	((Podococcus_barteri	Orania_palindan)	(Bactris_major	(Elaeis_guineensis	(Reinhardtia_latisecta	(Attalea_speciosa	(Reinhardtia_simplex	Reinhardtia_paiewonskiana)))))))	Pseudophoenix_vinifera))	(((Iriartea_deltoidea	Leopoldinia_pulchra)	(Kentiopsis_piersoniorum	Veitchia_spiralis))	(Heterospathe_cagayanensis	Prestoea_acuminata)))))	(Dypsis_decaryi	Dictyosperma_album)))	Calamus_caryotoides);
((Orania_palindan	(Sclerosperma_profizianum	(((((Oenocarpus_minor	Attalea_speciosa)	(Bactris_major	Elaeis_guineensis))	(Reinhardtia_simplex	(Reinhardtia_latisecta	Reinhardtia_paiewonskiana)))	((Nypa_fruticans	Roystonea_regia)	Podococcus_barteri))	(Pseudophoenix_vinifera	(((Geonoma_undata	(Pelagodoxa_henryana	(Dypsis_decaryi	Oenocarpus_bataua)))	Phoenix_dactylifera)	(Burretiokentia_grandiflora	(((((Kentiopsis_piersoniorum	(Iriartea_deltoidea	Veitchia_spiralis))	Leopoldinia_pulchra)	(Heterospathe_cagayanensis	Prestoea_acuminata))	Sabal_domingensis)	(Dictyosperma_album	Hydriastele_microspadix))))))))	Calamus_caryotoides);
(((Roystonea_regia	(Pseudophoenix_vinifera	Bactris_major))	(Orania_palindan	(((((((Burretiokentia_grandiflora	((Dictyosperma_album	Kentiopsis_piersoniorum)	Hydriastele_microspadix))	(Sabal_domingensis	(Veitchia_spiralis	(Nypa_fruticans	(Iriartea_deltoidea	Phoenix_dactylifera)))))	((Dypsis_decaryi	Geonoma_undata)	(Pelagodoxa_henryana	Oenocarpus_bataua)))	(Leopoldinia_pulchra	(Heterospathe_cagayanensis	Prestoea_acuminata)))	Podococcus_barteri)	((Reinhardtia_latisecta	((Oenocarpus_minor	Attalea_speciosa)	(Reinhardtia_paiewonskiana	Reinhardtia_simplex)))	Elaeis_guineensis))	Sclerosperma_profizianum)))	Calamus_caryotoides);
((Leopoldinia_pulchra	(Prestoea_acuminata	(((((Orania_palindan	(Sclerosperma_profizianum	((((Geonoma_undata	Pelagodoxa_henryana)	Oenocarpus_bataua)	(Kentiopsis_piersoniorum	Phoenix_dactylifera))	(Roystonea_regia	Pseudophoenix_vinifera))))	(Dypsis_decaryi	((Reinhardtia_latisecta	(((Elaeis_guineensis	(Reinhardtia_paiewonskiana	Reinhardtia_simplex))	Bactris_major)	((Nypa_fruticans	Oenocarpus_minor)	Attalea_speciosa)))	Burretiokentia_grandiflora)))	(((Iriartea_deltoidea	Podococcus_barteri)	(Heterospathe_cagayanensis	Dictyosperma_album))	Sabal_domingensis))	Hydriastele_microspadix)	Veitchia_spiralis)))	Calamus_caryotoides);
((Leopoldinia_pulchra	(((((Sabal_domingensis	((Oenocarpus_minor	Nypa_fruticans)	Phoenix_dactylifera))	((Sclerosperma_profizianum	(((Podococcus_barteri	Roystonea_regia)	Orania_palindan)	((Bactris_major	(Iriartea_deltoidea	(Kentiopsis_piersoniorum	Veitchia_spiralis)))	((Attalea_speciosa	(Reinhardtia_simplex	(Reinhardtia_paiewonskiana	Reinhardtia_latisecta)))	Elaeis_guineensis))))	Pseudophoenix_vinifera))	(Geonoma_undata	(Oenocarpus_bataua	Pelagodoxa_henryana)))	(((Hydriastele_microspadix	(Dictyosperma_album	Heterospathe_cagayanensis))	Burretiokentia_grandiflora)	Dypsis_decaryi))	Prestoea_acuminata))	Calamus_caryotoides);
((Leopoldinia_pulchra	((((Pseudophoenix_vinifera	Roystonea_regia)	((Orania_palindan	(Podococcus_barteri	((Bactris_major	(Iriartea_deltoidea	(Kentiopsis_piersoniorum	Veitchia_spiralis)))	((Reinhardtia_paiewonskiana	((Attalea_speciosa	Reinhardtia_latisecta)	Reinhardtia_simplex))	Elaeis_guineensis))))	Sclerosperma_profizianum))	(((Geonoma_undata	(Oenocarpus_bataua	Pelagodoxa_henryana))	((Hydriastele_microspadix	(Dypsis_decaryi	(Dictyosperma_album	Heterospathe_cagayanensis)))	Burretiokentia_grandiflora))	(Sabal_domingensis	((Oenocarpus_minor	Nypa_fruticans)	Phoenix_dactylifera))))	Prestoea_acuminata))	Calamus_caryotoides);
((Leopoldinia_pulchra	((((Hydriastele_microspadix	(Dictyosperma_album	Heterospathe_cagayanensis))	Burretiokentia_grandiflora)	((Sabal_domingensis	(Nypa_fruticans	Phoenix_dactylifera))	((Dypsis_decaryi	(((((Bactris_major	(Kentiopsis_piersoniorum	Veitchia_spiralis))	Iriartea_deltoidea)	((Oenocarpus_minor	Attalea_speciosa)	((Reinhardtia_latisecta	(Reinhardtia_simplex	Reinhardtia_paiewonskiana))	Elaeis_guineensis)))	Orania_palindan)	(Sclerosperma_profizianum	(Podococcus_barteri	Roystonea_regia))))	(Pseudophoenix_vinifera	(Pelagodoxa_henryana	(Geonoma_undata	Oenocarpus_bataua))))))	Prestoea_acuminata))	Calamus_caryotoides);
(((Leopoldinia_pulchra	((Sabal_domingensis	(((Pelagodoxa_henryana	(Geonoma_undata	Oenocarpus_bataua))	Phoenix_dactylifera)	((Pseudophoenix_vinifera	(((Reinhardtia_simplex	(((Reinhardtia_paiewonskiana	Reinhardtia_latisecta)	Kentiopsis_piersoniorum)	Iriartea_deltoidea))	((Veitchia_spiralis	(Bactris_major	Elaeis_guineensis))	Attalea_speciosa))	(((Nypa_fruticans	Orania_palindan)	Roystonea_regia)	Sclerosperma_profizianum)))	(Dypsis_decaryi	(Podococcus_barteri	(Hydriastele_microspadix	((Dictyosperma_album	Heterospathe_cagayanensis)	Burretiokentia_grandiflora)))))))	Prestoea_acuminata))	Oenocarpus_minor)	Calamus_caryotoides);
((((Iriartea_deltoidea	(Nypa_fruticans	Veitchia_spiralis))	Leopoldinia_pulchra)	((((Kentiopsis_piersoniorum	Bactris_major)	((Oenocarpus_minor	Attalea_speciosa)	(Elaeis_guineensis	((Reinhardtia_paiewonskiana	Reinhardtia_latisecta)	Reinhardtia_simplex))))	((((Sclerosperma_profizianum	Pelagodoxa_henryana)	(Geonoma_undata	Oenocarpus_bataua))	(((Podococcus_barteri	(Hydriastele_microspadix	((Dictyosperma_album	Heterospathe_cagayanensis)	Burretiokentia_grandiflora)))	Dypsis_decaryi)	((Phoenix_dactylifera	Sabal_domingensis)	Orania_palindan)))	(Pseudophoenix_vinifera	Roystonea_regia)))	Prestoea_acuminata))	Calamus_caryotoides);
((Orania_palindan	(Sclerosperma_profizianum	((((((Sabal_domingensis	(Leopoldinia_pulchra	Prestoea_acuminata))	(Hydriastele_microspadix	((Dictyosperma_album	Heterospathe_cagayanensis)	Burretiokentia_grandiflora)))	(Dypsis_decaryi	(((Pelagodoxa_henryana	Oenocarpus_bataua)	Geonoma_undata)	(Veitchia_spiralis	Iriartea_deltoidea))))	Phoenix_dactylifera)	(Pseudophoenix_vinifera	Roystonea_regia))	(Kentiopsis_piersoniorum	(((Oenocarpus_minor	Nypa_fruticans)	Podococcus_barteri)	(Bactris_major	(Attalea_speciosa	(Elaeis_guineensis	(Reinhardtia_latisecta	(Reinhardtia_simplex	Reinhardtia_paiewonskiana))))))))))	Calamus_caryotoides);
((Leopoldinia_pulchra	(Prestoea_acuminata	((Hydriastele_microspadix	((Dictyosperma_album	Heterospathe_cagayanensis)	Burretiokentia_grandiflora))	(((Pelagodoxa_henryana	Oenocarpus_bataua)	(Dypsis_decaryi	Geonoma_undata))	((Phoenix_dactylifera	Sabal_domingensis)	(Pseudophoenix_vinifera	(Sclerosperma_profizianum	((Orania_palindan	(Roystonea_regia	Podococcus_barteri))	((((Iriartea_deltoidea	Veitchia_spiralis)	Kentiopsis_piersoniorum)	Bactris_major)	(((Nypa_fruticans	Oenocarpus_minor)	Attalea_speciosa)	(Elaeis_guineensis	(Reinhardtia_simplex	(Reinhardtia_paiewonskiana	Reinhardtia_latisecta)))))))))))))	Calamus_caryotoides);
(((Prestoea_acuminata	(((Hydriastele_microspadix	Burretiokentia_grandiflora)	(Dictyosperma_album	Heterospathe_cagayanensis))	(((Geonoma_undata	((Pelagodoxa_henryana	(Nypa_fruticans	(Oenocarpus_minor	Phoenix_dactylifera)))	(((((Elaeis_guineensis	(Attalea_speciosa	(Veitchia_spiralis	(Reinhardtia_latisecta	((Iriartea_deltoidea	Reinhardtia_simplex)	(Kentiopsis_piersoniorum	Reinhardtia_paiewonskiana))))))	((Pseudophoenix_vinifera	(Roystonea_regia	Bactris_major))	Orania_palindan))	Podococcus_barteri)	Sclerosperma_profizianum)	Oenocarpus_bataua)))	Dypsis_decaryi)	Sabal_domingensis)))	Leopoldinia_pulchra)	Calamus_caryotoides);
(((((Oenocarpus_bataua	Pelagodoxa_henryana)	Geonoma_undata)	((((Nypa_fruticans	Phoenix_dactylifera)	Oenocarpus_minor)	Sabal_domingensis)	(((Hydriastele_microspadix	Burretiokentia_grandiflora)	(Dypsis_decaryi	Dictyosperma_album))	((Elaeis_guineensis	(Attalea_speciosa	((Reinhardtia_latisecta	Reinhardtia_paiewonskiana)	Reinhardtia_simplex)))	((Podococcus_barteri	Sclerosperma_profizianum)	((Roystonea_regia	(Pseudophoenix_vinifera	(Bactris_major	((Veitchia_spiralis	Kentiopsis_piersoniorum)	Iriartea_deltoidea))))	Orania_palindan))))))	(Heterospathe_cagayanensis	(Leopoldinia_pulchra	Prestoea_acuminata)))	Calamus_caryotoides);
(((Elaeis_guineensis	(Podococcus_barteri	(((Reinhardtia_latisecta	Reinhardtia_paiewonskiana)	Reinhardtia_simplex)	Attalea_speciosa)))	((Sclerosperma_profizianum	((Roystonea_regia	(Pseudophoenix_vinifera	(Veitchia_spiralis	(Kentiopsis_piersoniorum	Bactris_major))))	Orania_palindan))	(((((Oenocarpus_minor	Nypa_fruticans)	Phoenix_dactylifera)	Sabal_domingensis)	(Heterospathe_cagayanensis	(Leopoldinia_pulchra	Prestoea_acuminata)))	(((Oenocarpus_bataua	Pelagodoxa_henryana)	Geonoma_undata)	(((Hydriastele_microspadix	Burretiokentia_grandiflora)	(Dypsis_decaryi	Dictyosperma_album))	Iriartea_deltoidea)))))	Calamus_caryotoides);
((Nypa_fruticans	(Phoenix_dactylifera	(Oenocarpus_minor	((((Sclerosperma_profizianum	Orania_palindan)	(((Bactris_major	Elaeis_guineensis)	((Reinhardtia_latisecta	(Reinhardtia_simplex	Reinhardtia_paiewonskiana))	Podococcus_barteri))	((Sabal_domingensis	((((Iriartea_deltoidea	Leopoldinia_pulchra)	(Kentiopsis_piersoniorum	Veitchia_spiralis))	Prestoea_acuminata)	((Dictyosperma_album	Heterospathe_cagayanensis)	Hydriastele_microspadix)))	(Dypsis_decaryi	(Geonoma_undata	(Pelagodoxa_henryana	(Burretiokentia_grandiflora	Oenocarpus_bataua)))))))	(Pseudophoenix_vinifera	Roystonea_regia))	Attalea_speciosa))))	Calamus_caryotoides);
((((((Kentiopsis_piersoniorum	Veitchia_spiralis)	Leopoldinia_pulchra)	Iriartea_deltoidea)	Prestoea_acuminata)	((((Dictyosperma_album	Heterospathe_cagayanensis)	Hydriastele_microspadix)	Burretiokentia_grandiflora)	(((((Pelagodoxa_henryana	Oenocarpus_bataua)	(Dypsis_decaryi	Geonoma_undata))	(((Roystonea_regia	(Pseudophoenix_vinifera	Bactris_major))	Orania_palindan)	((((Elaeis_guineensis	(Reinhardtia_simplex	(Reinhardtia_paiewonskiana	Reinhardtia_latisecta)))	Attalea_speciosa)	Podococcus_barteri)	Sclerosperma_profizianum)))	((Oenocarpus_minor	Nypa_fruticans)	Phoenix_dactylifera))	Sabal_domingensis)))	Calamus_caryotoides);
((Iriartea_deltoidea	(Leopoldinia_pulchra	(Prestoea_acuminata	(Orania_palindan	(Podococcus_barteri	((Sclerosperma_profizianum	((((Pelagodoxa_henryana	Oenocarpus_bataua)	Geonoma_undata)	((Dypsis_decaryi	(Kentiopsis_piersoniorum	Veitchia_spiralis))	(((Dictyosperma_album	Heterospathe_cagayanensis)	Hydriastele_microspadix)	Burretiokentia_grandiflora)))	(Sabal_domingensis	(Nypa_fruticans	Phoenix_dactylifera))))	((((Oenocarpus_minor	Attalea_speciosa)	Roystonea_regia)	(Pseudophoenix_vinifera	Bactris_major))	((Reinhardtia_latisecta	(Reinhardtia_simplex	Reinhardtia_paiewonskiana))	Elaeis_guineensis))))))))	Calamus_caryotoides);
(((Burretiokentia_grandiflora	Hydriastele_microspadix)	(Dypsis_decaryi	(((Dictyosperma_album	Heterospathe_cagayanensis)	Prestoea_acuminata)	(((Sabal_domingensis	(Oenocarpus_minor	(Nypa_fruticans	Phoenix_dactylifera)))	(((Sclerosperma_profizianum	((((((Leopoldinia_pulchra	(Iriartea_deltoidea	Veitchia_spiralis))	Kentiopsis_piersoniorum)	Bactris_major)	Roystonea_regia)	Orania_palindan)	((Reinhardtia_latisecta	(Reinhardtia_simplex	Reinhardtia_paiewonskiana))	(Elaeis_guineensis	Attalea_speciosa))))	Podococcus_barteri)	((Pelagodoxa_henryana	Oenocarpus_bataua)	Geonoma_undata)))	Pseudophoenix_vinifera))))	Calamus_caryotoides);
(((Attalea_speciosa	(((((Bactris_major	Orania_palindan)	Veitchia_spiralis)	Sclerosperma_profizianum)	((Kentiopsis_piersoniorum	(Iriartea_deltoidea	(Roystonea_regia	Podococcus_barteri)))	(Reinhardtia_latisecta	((Reinhardtia_simplex	Reinhardtia_paiewonskiana)	Elaeis_guineensis))))	(Leopoldinia_pulchra	((((Sabal_domingensis	(Nypa_fruticans	Phoenix_dactylifera))	((Pelagodoxa_henryana	Oenocarpus_bataua)	Geonoma_undata))	(((Burretiokentia_grandiflora	Hydriastele_microspadix)	Dypsis_decaryi)	((Dictyosperma_album	Heterospathe_cagayanensis)	Prestoea_acuminata)))	Pseudophoenix_vinifera))))	Oenocarpus_minor)	Calamus_caryotoides);
((Podococcus_barteri	(Sclerosperma_profizianum	((((Roystonea_regia	((Leopoldinia_pulchra	((Attalea_speciosa	Pseudophoenix_vinifera)	(Iriartea_deltoidea	(Bactris_major	Kentiopsis_piersoniorum))))	Veitchia_spiralis))	(Elaeis_guineensis	(Reinhardtia_latisecta	(Reinhardtia_simplex	Reinhardtia_paiewonskiana))))	Orania_palindan)	((((Pelagodoxa_henryana	Oenocarpus_bataua)	Geonoma_undata)	(((Burretiokentia_grandiflora	((Dictyosperma_album	Heterospathe_cagayanensis)	Hydriastele_microspadix))	Dypsis_decaryi)	Prestoea_acuminata))	(Sabal_domingensis	((Oenocarpus_minor	Nypa_fruticans)	Phoenix_dactylifera))))))	Calamus_caryotoides);
((Sclerosperma_profizianum	((Podococcus_barteri	((((Geonoma_undata	Pelagodoxa_henryana)	Oenocarpus_bataua)	(((Burretiokentia_grandiflora	((Dictyosperma_album	Heterospathe_cagayanensis)	Hydriastele_microspadix))	Dypsis_decaryi)	(Prestoea_acuminata	(Sabal_domingensis	((Oenocarpus_minor	Nypa_fruticans)	Phoenix_dactylifera)))))	((((Reinhardtia_latisecta	(Reinhardtia_simplex	Reinhardtia_paiewonskiana))	Elaeis_guineensis)	Attalea_speciosa)	((Leopoldinia_pulchra	(Iriartea_deltoidea	Orania_palindan))	(((Roystonea_regia	Bactris_major)	Pseudophoenix_vinifera)	Kentiopsis_piersoniorum)))))	Veitchia_spiralis))	Calamus_caryotoides);
((Leopoldinia_pulchra	(Prestoea_acuminata	(Oenocarpus_bataua	((((Sabal_domingensis	(Nypa_fruticans	Phoenix_dactylifera))	Pelagodoxa_henryana)	((Burretiokentia_grandiflora	((Dictyosperma_album	Heterospathe_cagayanensis)	Hydriastele_microspadix))	(Dypsis_decaryi	Geonoma_undata)))	((((Veitchia_spiralis	(Oenocarpus_minor	Attalea_speciosa))	(Kentiopsis_piersoniorum	(Iriartea_deltoidea	((Reinhardtia_simplex	(Reinhardtia_paiewonskiana	Reinhardtia_latisecta))	Elaeis_guineensis))))	Podococcus_barteri)	(Sclerosperma_profizianum	(Orania_palindan	((Bactris_major	Pseudophoenix_vinifera)	Roystonea_regia))))))))	Calamus_caryotoides);
((Leopoldinia_pulchra	((Prestoea_acuminata	(Oenocarpus_bataua	(((Burretiokentia_grandiflora	(Dypsis_decaryi	(Dictyosperma_album	Heterospathe_cagayanensis)))	(((Phoenix_dactylifera	Pelagodoxa_henryana)	((Orania_palindan	(((Oenocarpus_minor	Pseudophoenix_vinifera)	((Iriartea_deltoidea	Bactris_major)	(Veitchia_spiralis	Kentiopsis_piersoniorum)))	Roystonea_regia))	((Sclerosperma_profizianum	((Elaeis_guineensis	(Reinhardtia_latisecta	(Reinhardtia_simplex	Reinhardtia_paiewonskiana)))	Attalea_speciosa))	Podococcus_barteri)))	(Geonoma_undata	Sabal_domingensis)))	Hydriastele_microspadix)))	Nypa_fruticans))	Calamus_caryotoides);
((((((((Podococcus_barteri	Burretiokentia_grandiflora)	(Hydriastele_microspadix	((Veitchia_spiralis	Dictyosperma_album)	Heterospathe_cagayanensis)))	(((Nypa_fruticans	Phoenix_dactylifera)	Sabal_domingensis)	(Leopoldinia_pulchra	Prestoea_acuminata)))	((Orania_palindan	((Pseudophoenix_vinifera	Bactris_major)	Roystonea_regia))	(Sclerosperma_profizianum	((Elaeis_guineensis	(Reinhardtia_latisecta	(Reinhardtia_simplex	Reinhardtia_paiewonskiana)))	(Oenocarpus_minor	Attalea_speciosa)))))	Kentiopsis_piersoniorum)	Iriartea_deltoidea)	((Pelagodoxa_henryana	Oenocarpus_bataua)	(Dypsis_decaryi	Geonoma_undata)))	Calamus_caryotoides);
((Leopoldinia_pulchra	(((((Heterospathe_cagayanensis	Dictyosperma_album)	Hydriastele_microspadix)	Burretiokentia_grandiflora)	((Oenocarpus_bataua	(Pelagodoxa_henryana	(Dypsis_decaryi	Geonoma_undata)))	((Veitchia_spiralis	((Kentiopsis_piersoniorum	((Nypa_fruticans	Oenocarpus_minor)	(Phoenix_dactylifera	Iriartea_deltoidea)))	Sabal_domingensis))	(((Sclerosperma_profizianum	(Pseudophoenix_vinifera	Roystonea_regia))	(Podococcus_barteri	(Bactris_major	((Reinhardtia_latisecta	(Attalea_speciosa	(Reinhardtia_paiewonskiana	Reinhardtia_simplex)))	Elaeis_guineensis))))	Orania_palindan))))	Prestoea_acuminata))	Calamus_caryotoides);
((Leopoldinia_pulchra	(((((Nypa_fruticans	Oenocarpus_minor)	Phoenix_dactylifera)	Sabal_domingensis)	((((Oenocarpus_bataua	Pelagodoxa_henryana)	Geonoma_undata)	Dypsis_decaryi)	((Podococcus_barteri	(((((((Iriartea_deltoidea	Bactris_major)	Kentiopsis_piersoniorum)	Pseudophoenix_vinifera)	Orania_palindan)	Veitchia_spiralis)	(Sclerosperma_profizianum	Roystonea_regia))	(((Reinhardtia_paiewonskiana	Reinhardtia_simplex)	Reinhardtia_latisecta)	Elaeis_guineensis)))	(((Heterospathe_cagayanensis	Dictyosperma_album)	Hydriastele_microspadix)	(Attalea_speciosa	Burretiokentia_grandiflora)))))	Prestoea_acuminata))	Calamus_caryotoides);
(((Veitchia_spiralis	Leopoldinia_pulchra)	((Sabal_domingensis	((((Dypsis_decaryi	Dictyosperma_album)	((Sclerosperma_profizianum	((Roystonea_regia	Pseudophoenix_vinifera)	(((Attalea_speciosa	(Elaeis_guineensis	(Bactris_major	(Kentiopsis_piersoniorum	Iriartea_deltoidea))))	(Reinhardtia_simplex	(Reinhardtia_latisecta	Reinhardtia_paiewonskiana)))	Orania_palindan)))	Podococcus_barteri))	(((Nypa_fruticans	Phoenix_dactylifera)	Oenocarpus_minor)	(((Burretiokentia_grandiflora	Oenocarpus_bataua)	Pelagodoxa_henryana)	Geonoma_undata)))	Hydriastele_microspadix))	(Heterospathe_cagayanensis	Prestoea_acuminata)))	Calamus_caryotoides);
((((Oenocarpus_minor	(Dictyosperma_album	(Burretiokentia_grandiflora	Hydriastele_microspadix)))	(((Heterospathe_cagayanensis	Prestoea_acuminata)	(Veitchia_spiralis	Leopoldinia_pulchra))	Sabal_domingensis))	(((Orania_palindan	(Sclerosperma_profizianum	(Roystonea_regia	Pseudophoenix_vinifera)))	(((Attalea_speciosa	(Elaeis_guineensis	(Bactris_major	(Kentiopsis_piersoniorum	Iriartea_deltoidea))))	((Reinhardtia_simplex	Reinhardtia_paiewonskiana)	Reinhardtia_latisecta))	Podococcus_barteri))	(((Nypa_fruticans	Phoenix_dactylifera)	(Oenocarpus_bataua	Pelagodoxa_henryana))	(Dypsis_decaryi	Geonoma_undata))))	Calamus_caryotoides);
((Orania_palindan	(((((Dypsis_decaryi	(((Burretiokentia_grandiflora	(Dictyosperma_album	Hydriastele_microspadix))	(((Heterospathe_cagayanensis	Prestoea_acuminata)	(Veitchia_spiralis	Leopoldinia_pulchra))	Sabal_domingensis))	(Phoenix_dactylifera	((Pelagodoxa_henryana	Oenocarpus_bataua)	Geonoma_undata))))	(Podococcus_barteri	Nypa_fruticans))	((Bactris_major	(Kentiopsis_piersoniorum	Iriartea_deltoidea))	(Elaeis_guineensis	(((Oenocarpus_minor	Attalea_speciosa)	Reinhardtia_simplex)	(Reinhardtia_paiewonskiana	Reinhardtia_latisecta)))))	Sclerosperma_profizianum)	(Roystonea_regia	Pseudophoenix_vinifera)))	Calamus_caryotoides);
((Leopoldinia_pulchra	(((Phoenix_dactylifera	Sabal_domingensis)	((((Roystonea_regia	Pseudophoenix_vinifera)	((Bactris_major	((Oenocarpus_minor	Attalea_speciosa)	((Reinhardtia_simplex	(Reinhardtia_paiewonskiana	Reinhardtia_latisecta))	Elaeis_guineensis)))	((Podococcus_barteri	Sclerosperma_profizianum)	(Nypa_fruticans	Orania_palindan))))	((Veitchia_spiralis	Iriartea_deltoidea)	((Pelagodoxa_henryana	Oenocarpus_bataua)	(Dypsis_decaryi	Geonoma_undata))))	(Kentiopsis_piersoniorum	((Dictyosperma_album	Hydriastele_microspadix)	Burretiokentia_grandiflora))))	(Heterospathe_cagayanensis	Prestoea_acuminata)))	Calamus_caryotoides);
((Leopoldinia_pulchra	(((Iriartea_deltoidea	Sabal_domingensis)	((Dypsis_decaryi	((Dictyosperma_album	Hydriastele_microspadix)	Burretiokentia_grandiflora))	((Phoenix_dactylifera	((Kentiopsis_piersoniorum	(Veitchia_spiralis	Pseudophoenix_vinifera))	((Sclerosperma_profizianum	(Roystonea_regia	(Nypa_fruticans	Podococcus_barteri)))	((Bactris_major	((Oenocarpus_minor	Attalea_speciosa)	((Reinhardtia_simplex	(Reinhardtia_paiewonskiana	Reinhardtia_latisecta))	Elaeis_guineensis)))	Orania_palindan))))	((Pelagodoxa_henryana	Oenocarpus_bataua)	Geonoma_undata))))	(Heterospathe_cagayanensis	Prestoea_acuminata)))	Calamus_caryotoides);
((((Sabal_domingensis	(((Dictyosperma_album	Hydriastele_microspadix)	Burretiokentia_grandiflora)	((Phoenix_dactylifera	(Pseudophoenix_vinifera	(((Bactris_major	(((Nypa_fruticans	Oenocarpus_minor)	Attalea_speciosa)	((Reinhardtia_latisecta	(Reinhardtia_simplex	Reinhardtia_paiewonskiana))	Elaeis_guineensis)))	(Orania_palindan	Sclerosperma_profizianum))	(Podococcus_barteri	Roystonea_regia))))	((Pelagodoxa_henryana	Oenocarpus_bataua)	(Dypsis_decaryi	Geonoma_undata)))))	(Heterospathe_cagayanensis	Prestoea_acuminata))	(Leopoldinia_pulchra	(Iriartea_deltoidea	(Kentiopsis_piersoniorum	Veitchia_spiralis))))	Calamus_caryotoides);
((((Pelagodoxa_henryana	(Iriartea_deltoidea	Oenocarpus_bataua))	Geonoma_undata)	(Dypsis_decaryi	(((Kentiopsis_piersoniorum	(Pseudophoenix_vinifera	(((Bactris_major	((((Nypa_fruticans	Oenocarpus_minor)	Attalea_speciosa)	(Reinhardtia_latisecta	(Reinhardtia_simplex	Reinhardtia_paiewonskiana)))	Elaeis_guineensis))	((Podococcus_barteri	Roystonea_regia)	Orania_palindan))	Sclerosperma_profizianum)))	Phoenix_dactylifera)	((Veitchia_spiralis	Sabal_domingensis)	(((Heterospathe_cagayanensis	Prestoea_acuminata)	Leopoldinia_pulchra)	((Dictyosperma_album	Hydriastele_microspadix)	Burretiokentia_grandiflora))))))	Calamus_caryotoides);
(((Sclerosperma_profizianum	(((((Veitchia_spiralis	(Kentiopsis_piersoniorum	Iriartea_deltoidea))	Bactris_major)	(((Reinhardtia_latisecta	Attalea_speciosa)	(Reinhardtia_simplex	Reinhardtia_paiewonskiana))	Elaeis_guineensis))	Orania_palindan)	(Podococcus_barteri	Roystonea_regia)))	(((Oenocarpus_minor	(Nypa_fruticans	Phoenix_dactylifera))	(Dypsis_decaryi	(((Sabal_domingensis	(Prestoea_acuminata	Leopoldinia_pulchra))	((Burretiokentia_grandiflora	Hydriastele_microspadix)	(Heterospathe_cagayanensis	Dictyosperma_album)))	((Pelagodoxa_henryana	Oenocarpus_bataua)	Geonoma_undata))))	Pseudophoenix_vinifera))	Calamus_caryotoides);
((((Orania_palindan	(Prestoea_acuminata	(((Kentiopsis_piersoniorum	Veitchia_spiralis)	Iriartea_deltoidea)	Leopoldinia_pulchra)))	Oenocarpus_bataua)	((((Sabal_domingensis	((Oenocarpus_minor	Nypa_fruticans)	Phoenix_dactylifera))	((Reinhardtia_simplex	(Reinhardtia_latisecta	Reinhardtia_paiewonskiana))	((Elaeis_guineensis	Bactris_major)	Attalea_speciosa)))	(((Roystonea_regia	Pelagodoxa_henryana)	(Pseudophoenix_vinifera	Sclerosperma_profizianum))	((Podococcus_barteri	Burretiokentia_grandiflora)	(Hydriastele_microspadix	(Dictyosperma_album	Heterospathe_cagayanensis)))))	(Dypsis_decaryi	Geonoma_undata)))	Calamus_caryotoides);
((Leopoldinia_pulchra	(((((Podococcus_barteri	Burretiokentia_grandiflora)	(Hydriastele_microspadix	(Dictyosperma_album	Heterospathe_cagayanensis)))	(((Sabal_domingensis	((Nypa_fruticans	Phoenix_dactylifera)	Oenocarpus_minor))	(Oenocarpus_bataua	Pelagodoxa_henryana))	((((((Kentiopsis_piersoniorum	Veitchia_spiralis)	(Elaeis_guineensis	(Reinhardtia_simplex	(Reinhardtia_paiewonskiana	(Attalea_speciosa	Reinhardtia_latisecta)))))	Bactris_major)	(Orania_palindan	Roystonea_regia))	Sclerosperma_profizianum)	Pseudophoenix_vinifera)))	(Dypsis_decaryi	Geonoma_undata))	(Iriartea_deltoidea	Prestoea_acuminata)))	Calamus_caryotoides);
(((Iriartea_deltoidea	Leopoldinia_pulchra)	((((((((((Kentiopsis_piersoniorum	Veitchia_spiralis)	Bactris_major)	((Elaeis_guineensis	((Reinhardtia_paiewonskiana	Reinhardtia_simplex)	Reinhardtia_latisecta))	Attalea_speciosa))	(Podococcus_barteri	Roystonea_regia))	(Orania_palindan	Sclerosperma_profizianum))	Pseudophoenix_vinifera)	((Oenocarpus_bataua	Pelagodoxa_henryana)	Geonoma_undata))	((Burretiokentia_grandiflora	(Hydriastele_microspadix	(Dictyosperma_album	Heterospathe_cagayanensis)))	Dypsis_decaryi))	(Sabal_domingensis	((Oenocarpus_minor	Nypa_fruticans)	Phoenix_dactylifera)))	Prestoea_acuminata))	Calamus_caryotoides);
((Heterospathe_cagayanensis	((((Sabal_domingensis	((Prestoea_acuminata	(Iriartea_deltoidea	Leopoldinia_pulchra))	(((Dypsis_decaryi	((Nypa_fruticans	Phoenix_dactylifera)	Oenocarpus_minor))	(((((Kentiopsis_piersoniorum	Veitchia_spiralis)	Bactris_major)	(Elaeis_guineensis	((Reinhardtia_latisecta	(Reinhardtia_paiewonskiana	Reinhardtia_simplex))	Attalea_speciosa)))	(Pseudophoenix_vinifera	Roystonea_regia))	(Orania_palindan	Sclerosperma_profizianum)))	((Oenocarpus_bataua	Pelagodoxa_henryana)	Geonoma_undata))))	(Podococcus_barteri	Burretiokentia_grandiflora))	Hydriastele_microspadix)	Dictyosperma_album))	Calamus_caryotoides);
((Leopoldinia_pulchra	((((((Oenocarpus_minor	Sclerosperma_profizianum)	(((Kentiopsis_piersoniorum	((Roystonea_regia	Podococcus_barteri)	Veitchia_spiralis))	(Bactris_major	(Elaeis_guineensis	(Reinhardtia_latisecta	((Reinhardtia_paiewonskiana	Reinhardtia_simplex)	Attalea_speciosa)))))	(Nypa_fruticans	Orania_palindan)))	Pseudophoenix_vinifera)	((Phoenix_dactylifera	((Oenocarpus_bataua	Pelagodoxa_henryana)	Geonoma_undata))	Dypsis_decaryi))	(((Burretiokentia_grandiflora	Hydriastele_microspadix)	(Dictyosperma_album	Heterospathe_cagayanensis))	(Iriartea_deltoidea	Sabal_domingensis)))	Prestoea_acuminata))	Calamus_caryotoides);
(((Nypa_fruticans	Orania_palindan)	((((Pseudophoenix_vinifera	(((((Iriartea_deltoidea	(Leopoldinia_pulchra	Hydriastele_microspadix))	(Dictyosperma_album	(Heterospathe_cagayanensis	Prestoea_acuminata)))	Sabal_domingensis)	(((Pelagodoxa_henryana	(Burretiokentia_grandiflora	Oenocarpus_bataua))	Geonoma_undata)	Dypsis_decaryi))	Phoenix_dactylifera))	Sclerosperma_profizianum)	((Roystonea_regia	Podococcus_barteri)	(Bactris_major	(Elaeis_guineensis	(Kentiopsis_piersoniorum	((Reinhardtia_paiewonskiana	Reinhardtia_simplex)	((Oenocarpus_minor	Attalea_speciosa)	Reinhardtia_latisecta)))))))	Veitchia_spiralis))	Calamus_caryotoides);
((Nypa_fruticans	((Orania_palindan	((Kentiopsis_piersoniorum	Sclerosperma_profizianum)	(((Pseudophoenix_vinifera	((((Hydriastele_microspadix	Dictyosperma_album)	(Sabal_domingensis	(((Prestoea_acuminata	Leopoldinia_pulchra)	Veitchia_spiralis)	Heterospathe_cagayanensis)))	Podococcus_barteri)	(Phoenix_dactylifera	(Dypsis_decaryi	((Pelagodoxa_henryana	((Iriartea_deltoidea	Burretiokentia_grandiflora)	Oenocarpus_bataua))	Geonoma_undata)))))	((Bactris_major	Elaeis_guineensis)	((Reinhardtia_latisecta	Reinhardtia_paiewonskiana)	Reinhardtia_simplex)))	(Attalea_speciosa	Roystonea_regia))))	Oenocarpus_minor))	Calamus_caryotoides);
((((Leopoldinia_pulchra	Prestoea_acuminata)	Iriartea_deltoidea)	(((Dypsis_decaryi	((Geonoma_undata	(Pelagodoxa_henryana	Oenocarpus_bataua))	((((Kentiopsis_piersoniorum	Phoenix_dactylifera)	(((Bactris_major	Elaeis_guineensis)	((Reinhardtia_simplex	Reinhardtia_paiewonskiana)	Reinhardtia_latisecta))	((Burretiokentia_grandiflora	Nypa_fruticans)	(Attalea_speciosa	Oenocarpus_minor))))	Podococcus_barteri)	(((Veitchia_spiralis	Sclerosperma_profizianum)	Orania_palindan)	(Roystonea_regia	Pseudophoenix_vinifera)))))	(Hydriastele_microspadix	(Heterospathe_cagayanensis	Dictyosperma_album)))	Sabal_domingensis))	Calamus_caryotoides);
((((Iriartea_deltoidea	Veitchia_spiralis)	Leopoldinia_pulchra)	(Oenocarpus_minor	(Prestoea_acuminata	(((((((Sclerosperma_profizianum	Podococcus_barteri)	((Roystonea_regia	Pseudophoenix_vinifera)	((Kentiopsis_piersoniorum	Bactris_major)	((Attalea_speciosa	((Reinhardtia_simplex	Reinhardtia_paiewonskiana)	Reinhardtia_latisecta))	Elaeis_guineensis))))	(Nypa_fruticans	Orania_palindan))	Phoenix_dactylifera)	((Pelagodoxa_henryana	(Oenocarpus_bataua	Geonoma_undata))	Dypsis_decaryi))	(Burretiokentia_grandiflora	(Hydriastele_microspadix	(Heterospathe_cagayanensis	Dictyosperma_album))))	Sabal_domingensis))))	Calamus_caryotoides);
((Nypa_fruticans	(Phoenix_dactylifera	((((Dypsis_decaryi	(((((((Attalea_speciosa	(Pseudophoenix_vinifera	Bactris_major))	Elaeis_guineensis)	((Reinhardtia_simplex	(Reinhardtia_paiewonskiana	Reinhardtia_latisecta))	Kentiopsis_piersoniorum))	(Roystonea_regia	Podococcus_barteri))	Orania_palindan)	Sclerosperma_profizianum)	(((Heterospathe_cagayanensis	Dictyosperma_album)	Hydriastele_microspadix)	(Sabal_domingensis	(Leopoldinia_pulchra	Prestoea_acuminata)))))	(Veitchia_spiralis	(Pelagodoxa_henryana	((Burretiokentia_grandiflora	Oenocarpus_bataua)	Geonoma_undata))))	Iriartea_deltoidea)	Oenocarpus_minor)))	Calamus_caryotoides);
(((Hydriastele_microspadix	((((((((Bactris_major	((Reinhardtia_latisecta	((Reinhardtia_paiewonskiana	Reinhardtia_simplex)	Attalea_speciosa))	Elaeis_guineensis))	(Orania_palindan	((Leopoldinia_pulchra	((Veitchia_spiralis	Kentiopsis_piersoniorum)	Iriartea_deltoidea))	Prestoea_acuminata)))	(Roystonea_regia	Sclerosperma_profizianum))	Pseudophoenix_vinifera)	Dypsis_decaryi)	((Geonoma_undata	(Pelagodoxa_henryana	Oenocarpus_bataua))	Podococcus_barteri))	(Sabal_domingensis	((Phoenix_dactylifera	Nypa_fruticans)	Oenocarpus_minor)))	Burretiokentia_grandiflora))	(Heterospathe_cagayanensis	Dictyosperma_album))	Calamus_caryotoides);
(((((Nypa_fruticans	Oenocarpus_minor)	Phoenix_dactylifera)	(((((Burretiokentia_grandiflora	((Heterospathe_cagayanensis	Dictyosperma_album)	Hydriastele_microspadix))	Podococcus_barteri)	((Dypsis_decaryi	Geonoma_undata)	(Pelagodoxa_henryana	Oenocarpus_bataua)))	((((Roystonea_regia	Sclerosperma_profizianum)	((Reinhardtia_latisecta	(Reinhardtia_paiewonskiana	Reinhardtia_simplex))	((Bactris_major	Elaeis_guineensis)	Attalea_speciosa)))	Orania_palindan)	Pseudophoenix_vinifera))	((Iriartea_deltoidea	(Kentiopsis_piersoniorum	(Leopoldinia_pulchra	Veitchia_spiralis)))	Prestoea_acuminata)))	Sabal_domingensis)	Calamus_caryotoides);
(((Podococcus_barteri	(Nypa_fruticans	Roystonea_regia))	(((Phoenix_dactylifera	((((Oenocarpus_bataua	Pelagodoxa_henryana)	Geonoma_undata)	(Dypsis_decaryi	((((Leopoldinia_pulchra	(Kentiopsis_piersoniorum	Veitchia_spiralis))	Prestoea_acuminata)	((Heterospathe_cagayanensis	Dictyosperma_album)	(Hydriastele_microspadix	Burretiokentia_grandiflora)))	Sabal_domingensis)))	Pseudophoenix_vinifera))	Sclerosperma_profizianum)	((((Reinhardtia_latisecta	(Reinhardtia_paiewonskiana	Reinhardtia_simplex))	(Elaeis_guineensis	(Oenocarpus_minor	Attalea_speciosa)))	(Iriartea_deltoidea	Bactris_major))	Orania_palindan)))	Calamus_caryotoides);
((Orania_palindan	(((((Oenocarpus_minor	Attalea_speciosa)	Reinhardtia_latisecta)	(Reinhardtia_paiewonskiana	Reinhardtia_simplex))	(Elaeis_guineensis	Bactris_major))	(((Podococcus_barteri	(Nypa_fruticans	Roystonea_regia))	Sclerosperma_profizianum)	(Iriartea_deltoidea	(((((Leopoldinia_pulchra	((Kentiopsis_piersoniorum	Veitchia_spiralis)	Prestoea_acuminata))	((Heterospathe_cagayanensis	Dictyosperma_album)	(Hydriastele_microspadix	Burretiokentia_grandiflora)))	Sabal_domingensis)	((Phoenix_dactylifera	((Oenocarpus_bataua	Pelagodoxa_henryana)	Geonoma_undata))	Dypsis_decaryi))	Pseudophoenix_vinifera)))))	Calamus_caryotoides);
((Podococcus_barteri	((Oenocarpus_minor	(Nypa_fruticans	Roystonea_regia))	(((((Geonoma_undata	Dypsis_decaryi)	((Oenocarpus_bataua	((Leopoldinia_pulchra	(Iriartea_deltoidea	(Kentiopsis_piersoniorum	Veitchia_spiralis)))	(Prestoea_acuminata	(Heterospathe_cagayanensis	Dictyosperma_album))))	(Pelagodoxa_henryana	(Hydriastele_microspadix	Burretiokentia_grandiflora))))	(Phoenix_dactylifera	Sabal_domingensis))	Pseudophoenix_vinifera)	(((((Attalea_speciosa	Reinhardtia_latisecta)	(Reinhardtia_paiewonskiana	Reinhardtia_simplex))	Elaeis_guineensis)	Bactris_major)	(Orania_palindan	Sclerosperma_profizianum)))))	Calamus_caryotoides);
((Leopoldinia_pulchra	((Heterospathe_cagayanensis	Prestoea_acuminata)	((((Veitchia_spiralis	(Podococcus_barteri	((Pelagodoxa_henryana	Oenocarpus_bataua)	Geonoma_undata)))	Kentiopsis_piersoniorum)	(((Dictyosperma_album	(Hydriastele_microspadix	Burretiokentia_grandiflora))	(Phoenix_dactylifera	Sabal_domingensis))	(((((Attalea_speciosa	(Reinhardtia_simplex	(Reinhardtia_latisecta	Reinhardtia_paiewonskiana)))	Elaeis_guineensis)	Bactris_major)	(Sclerosperma_profizianum	((Oenocarpus_minor	(Nypa_fruticans	Roystonea_regia))	Orania_palindan)))	Pseudophoenix_vinifera)))	(Dypsis_decaryi	Iriartea_deltoidea))))	Calamus_caryotoides);
((((((((Attalea_speciosa	Phoenix_dactylifera)	Sclerosperma_profizianum)	((Dictyosperma_album	(Hydriastele_microspadix	Burretiokentia_grandiflora))	Sabal_domingensis))	(Dypsis_decaryi	((((Iriartea_deltoidea	Bactris_major)	(Reinhardtia_latisecta	(Reinhardtia_paiewonskiana	Reinhardtia_simplex)))	Elaeis_guineensis)	Podococcus_barteri)))	(((Nypa_fruticans	Heterospathe_cagayanensis)	(Prestoea_acuminata	(((Kentiopsis_piersoniorum	Veitchia_spiralis)	Oenocarpus_minor)	Leopoldinia_pulchra)))	Orania_palindan))	Pseudophoenix_vinifera)	(((Roystonea_regia	Pelagodoxa_henryana)	Oenocarpus_bataua)	Geonoma_undata))	Calamus_caryotoides);
((Podococcus_barteri	((((Elaeis_guineensis	(Reinhardtia_latisecta	(Reinhardtia_paiewonskiana	Reinhardtia_simplex)))	Attalea_speciosa)	Bactris_major)	((((Pseudophoenix_vinifera	(Sabal_domingensis	(((Prestoea_acuminata	Heterospathe_cagayanensis)	((Oenocarpus_minor	Nypa_fruticans)	Leopoldinia_pulchra))	((Dictyosperma_album	(Hydriastele_microspadix	Burretiokentia_grandiflora))	Veitchia_spiralis))))	(Phoenix_dactylifera	((Oenocarpus_bataua	(Geonoma_undata	Pelagodoxa_henryana))	Dypsis_decaryi)))	(Sclerosperma_profizianum	((Roystonea_regia	Iriartea_deltoidea)	Kentiopsis_piersoniorum)))	Orania_palindan)))	Calamus_caryotoides);
((Leopoldinia_pulchra	((Nypa_fruticans	(((Sabal_domingensis	(Oenocarpus_bataua	((Geonoma_undata	((Phoenix_dactylifera	Dypsis_decaryi)	(Burretiokentia_grandiflora	Pelagodoxa_henryana)))	((Pseudophoenix_vinifera	Roystonea_regia)	((Orania_palindan	(Podococcus_barteri	(((((Veitchia_spiralis	(Iriartea_deltoidea	Kentiopsis_piersoniorum))	Bactris_major)	Elaeis_guineensis)	(Reinhardtia_latisecta	(Reinhardtia_paiewonskiana	Reinhardtia_simplex)))	(Oenocarpus_minor	Attalea_speciosa))))	Sclerosperma_profizianum)))))	Hydriastele_microspadix)	(Heterospathe_cagayanensis	Dictyosperma_album)))	Prestoea_acuminata))	Calamus_caryotoides);
((((Kentiopsis_piersoniorum	(Dypsis_decaryi	((((Pseudophoenix_vinifera	Roystonea_regia)	(Phoenix_dactylifera	((Podococcus_barteri	Orania_palindan)	((((Bactris_major	Elaeis_guineensis)	(Reinhardtia_simplex	(Reinhardtia_latisecta	Reinhardtia_paiewonskiana)))	(Oenocarpus_minor	Attalea_speciosa))	Sclerosperma_profizianum))))	(((Hydriastele_microspadix	((Heterospathe_cagayanensis	Prestoea_acuminata)	(Leopoldinia_pulchra	Nypa_fruticans)))	Sabal_domingensis)	Dictyosperma_album))	((Iriartea_deltoidea	(Burretiokentia_grandiflora	Oenocarpus_bataua))	Pelagodoxa_henryana))))	Veitchia_spiralis)	Geonoma_undata)	Calamus_caryotoides);
((Leopoldinia_pulchra	(((((Pelagodoxa_henryana	(Oenocarpus_bataua	Geonoma_undata))	(Dypsis_decaryi	((Heterospathe_cagayanensis	Dictyosperma_album)	(Burretiokentia_grandiflora	Hydriastele_microspadix))))	(Phoenix_dactylifera	(Pseudophoenix_vinifera	(((Nypa_fruticans	Roystonea_regia)	Podococcus_barteri)	((Orania_palindan	Sclerosperma_profizianum)	((((Kentiopsis_piersoniorum	Veitchia_spiralis)	Iriartea_deltoidea)	Bactris_major)	((Reinhardtia_latisecta	(Reinhardtia_paiewonskiana	Reinhardtia_simplex))	((Oenocarpus_minor	Attalea_speciosa)	Elaeis_guineensis))))))))	Sabal_domingensis)	Prestoea_acuminata))	Calamus_caryotoides);
((Leopoldinia_pulchra	((Orania_palindan	((Bactris_major	((Attalea_speciosa	(Reinhardtia_simplex	(Reinhardtia_latisecta	Reinhardtia_paiewonskiana)))	Elaeis_guineensis))	(((Iriartea_deltoidea	(Heterospathe_cagayanensis	(Kentiopsis_piersoniorum	(Veitchia_spiralis	Dictyosperma_album))))	((Podococcus_barteri	Burretiokentia_grandiflora)	(Dypsis_decaryi	Hydriastele_microspadix)))	((Sclerosperma_profizianum	(((Oenocarpus_minor	(Nypa_fruticans	Roystonea_regia))	Phoenix_dactylifera)	Sabal_domingensis))	((Pelagodoxa_henryana	(Oenocarpus_bataua	Geonoma_undata))	Pseudophoenix_vinifera)))))	Prestoea_acuminata))	Calamus_caryotoides);
((Orania_palindan	((((Roystonea_regia	Pseudophoenix_vinifera)	Sclerosperma_profizianum)	((Pelagodoxa_henryana	(Oenocarpus_bataua	Geonoma_undata))	((Dypsis_decaryi	((Podococcus_barteri	Burretiokentia_grandiflora)	(Hydriastele_microspadix	(Dictyosperma_album	Heterospathe_cagayanensis))))	((Prestoea_acuminata	Leopoldinia_pulchra)	((Phoenix_dactylifera	(Oenocarpus_minor	Nypa_fruticans))	Sabal_domingensis)))))	((((Iriartea_deltoidea	Kentiopsis_piersoniorum)	Veitchia_spiralis)	Bactris_major)	(((Attalea_speciosa	(Reinhardtia_simplex	Reinhardtia_paiewonskiana))	Reinhardtia_latisecta)	Elaeis_guineensis))))	Calamus_caryotoides);
((Nypa_fruticans	((Prestoea_acuminata	(Oenocarpus_minor	Leopoldinia_pulchra))	(Sabal_domingensis	((Burretiokentia_grandiflora	(Hydriastele_microspadix	(Dypsis_decaryi	(Dictyosperma_album	Heterospathe_cagayanensis))))	((((Podococcus_barteri	(Bactris_major	((((Reinhardtia_simplex	Reinhardtia_paiewonskiana)	Reinhardtia_latisecta)	Elaeis_guineensis)	Attalea_speciosa)))	Orania_palindan)	((Veitchia_spiralis	(Kentiopsis_piersoniorum	(Roystonea_regia	Pseudophoenix_vinifera)))	(Iriartea_deltoidea	Sclerosperma_profizianum)))	((Pelagodoxa_henryana	(Oenocarpus_bataua	Geonoma_undata))	Phoenix_dactylifera))))))	Calamus_caryotoides);
((((Dypsis_decaryi	Geonoma_undata)	(Pelagodoxa_henryana	Oenocarpus_bataua))	((((Pseudophoenix_vinifera	Roystonea_regia)	(((((((Veitchia_spiralis	Iriartea_deltoidea)	Kentiopsis_piersoniorum)	Bactris_major)	(((Reinhardtia_latisecta	(Reinhardtia_simplex	Reinhardtia_paiewonskiana))	Attalea_speciosa)	Elaeis_guineensis))	Podococcus_barteri)	Orania_palindan)	Sclerosperma_profizianum))	Phoenix_dactylifera)	(((((Oenocarpus_minor	Nypa_fruticans)	Burretiokentia_grandiflora)	Hydriastele_microspadix)	(Dictyosperma_album	Heterospathe_cagayanensis))	((Prestoea_acuminata	Leopoldinia_pulchra)	Sabal_domingensis))))	Calamus_caryotoides);
((Sabal_domingensis	((((Pseudophoenix_vinifera	(Geonoma_undata	(Pelagodoxa_henryana	Oenocarpus_bataua)))	((Prestoea_acuminata	Leopoldinia_pulchra)	Dypsis_decaryi))	(((((Kentiopsis_piersoniorum	Orania_palindan)	Bactris_major)	(((Elaeis_guineensis	(Reinhardtia_latisecta	(Reinhardtia_simplex	Reinhardtia_paiewonskiana)))	(Veitchia_spiralis	Iriartea_deltoidea))	Attalea_speciosa))	(Sclerosperma_profizianum	(Roystonea_regia	Podococcus_barteri)))	((Dictyosperma_album	Heterospathe_cagayanensis)	(Hydriastele_microspadix	Burretiokentia_grandiflora))))	(Oenocarpus_minor	(Nypa_fruticans	Phoenix_dactylifera))))	Calamus_caryotoides);
(((Veitchia_spiralis	Orania_palindan)	((((Geonoma_undata	(Pelagodoxa_henryana	Oenocarpus_bataua))	((Prestoea_acuminata	Leopoldinia_pulchra)	(((Dictyosperma_album	Heterospathe_cagayanensis)	(Hydriastele_microspadix	Burretiokentia_grandiflora))	Dypsis_decaryi)))	(((Oenocarpus_minor	Nypa_fruticans)	Phoenix_dactylifera)	Sabal_domingensis))	(((Bactris_major	(((Reinhardtia_latisecta	(Reinhardtia_simplex	Reinhardtia_paiewonskiana))	Elaeis_guineensis)	Attalea_speciosa))	((Roystonea_regia	Podococcus_barteri)	Pseudophoenix_vinifera))	((Sclerosperma_profizianum	Kentiopsis_piersoniorum)	Iriartea_deltoidea))))	Calamus_caryotoides);
(((Oenocarpus_minor	Leopoldinia_pulchra)	(((((Dictyosperma_album	Heterospathe_cagayanensis)	Prestoea_acuminata)	Hydriastele_microspadix)	(Dypsis_decaryi	((((Sclerosperma_profizianum	(Roystonea_regia	Podococcus_barteri))	(((((Kentiopsis_piersoniorum	Iriartea_deltoidea)	Veitchia_spiralis)	Bactris_major)	(Elaeis_guineensis	(Attalea_speciosa	(Reinhardtia_latisecta	(Reinhardtia_simplex	Reinhardtia_paiewonskiana)))))	Orania_palindan))	Pseudophoenix_vinifera)	((Pelagodoxa_henryana	(Burretiokentia_grandiflora	Oenocarpus_bataua))	Geonoma_undata))))	((Nypa_fruticans	Phoenix_dactylifera)	Sabal_domingensis)))	Calamus_caryotoides);
((Podococcus_barteri	((Pseudophoenix_vinifera	((Prestoea_acuminata	Leopoldinia_pulchra)	(((((Dictyosperma_album	(Hydriastele_microspadix	Heterospathe_cagayanensis))	Burretiokentia_grandiflora)	Dypsis_decaryi)	Sabal_domingensis)	(((Pelagodoxa_henryana	Oenocarpus_bataua)	Geonoma_undata)	((Oenocarpus_minor	Nypa_fruticans)	Phoenix_dactylifera)))))	((Orania_palindan	(Sclerosperma_profizianum	Roystonea_regia))	((Attalea_speciosa	(Reinhardtia_latisecta	(Reinhardtia_simplex	Reinhardtia_paiewonskiana)))	(((Iriartea_deltoidea	(Veitchia_spiralis	Kentiopsis_piersoniorum))	Bactris_major)	Elaeis_guineensis)))))	Calamus_caryotoides);
(((Leopoldinia_pulchra	Iriartea_deltoidea)	((((Roystonea_regia	(Sabal_domingensis	((Nypa_fruticans	Phoenix_dactylifera)	Oenocarpus_minor)))	((Sclerosperma_profizianum	Pseudophoenix_vinifera)	(((Pelagodoxa_henryana	Oenocarpus_bataua)	Geonoma_undata)	(((Dictyosperma_album	Heterospathe_cagayanensis)	(Dypsis_decaryi	Hydriastele_microspadix))	(Podococcus_barteri	Burretiokentia_grandiflora)))))	(Prestoea_acuminata	((Elaeis_guineensis	(((Attalea_speciosa	Reinhardtia_latisecta)	Reinhardtia_simplex)	Reinhardtia_paiewonskiana))	((Veitchia_spiralis	Kentiopsis_piersoniorum)	Bactris_major))))	Orania_palindan))	Calamus_caryotoides);
((Leopoldinia_pulchra	(Prestoea_acuminata	((((Dypsis_decaryi	Geonoma_undata)	(Oenocarpus_bataua	Pelagodoxa_henryana))	(Burretiokentia_grandiflora	(Hydriastele_microspadix	(Heterospathe_cagayanensis	Dictyosperma_album))))	((((Oenocarpus_minor	Nypa_fruticans)	Phoenix_dactylifera)	Sabal_domingensis)	((Pseudophoenix_vinifera	Roystonea_regia)	(((Sclerosperma_profizianum	Podococcus_barteri)	Orania_palindan)	((Bactris_major	(Iriartea_deltoidea	(Veitchia_spiralis	Kentiopsis_piersoniorum)))	(Elaeis_guineensis	(Attalea_speciosa	(Reinhardtia_simplex	(Reinhardtia_paiewonskiana	Reinhardtia_latisecta)))))))))))	Calamus_caryotoides);
((((((Dypsis_decaryi	(Burretiokentia_grandiflora	(Hydriastele_microspadix	(Heterospathe_cagayanensis	Dictyosperma_album))))	Pelagodoxa_henryana)	(((Pseudophoenix_vinifera	Roystonea_regia)	(Sclerosperma_profizianum	(((((Iriartea_deltoidea	(Veitchia_spiralis	Kentiopsis_piersoniorum))	Bactris_major)	(Elaeis_guineensis	((Attalea_speciosa	(Reinhardtia_simplex	Reinhardtia_paiewonskiana))	Reinhardtia_latisecta)))	Orania_palindan)	Podococcus_barteri)))	Geonoma_undata))	(Oenocarpus_bataua	(Leopoldinia_pulchra	Prestoea_acuminata)))	(((Oenocarpus_minor	Nypa_fruticans)	Phoenix_dactylifera)	Sabal_domingensis))	Calamus_caryotoides);
((Nypa_fruticans	((Phoenix_dactylifera	(Sabal_domingensis	((((Burretiokentia_grandiflora	(Hydriastele_microspadix	(Heterospathe_cagayanensis	Dictyosperma_album)))	Dypsis_decaryi)	((Oenocarpus_bataua	(Roystonea_regia	Pelagodoxa_henryana))	Geonoma_undata))	((Leopoldinia_pulchra	Prestoea_acuminata)	(((((Reinhardtia_simplex	Reinhardtia_paiewonskiana)	Reinhardtia_latisecta)	((((Kentiopsis_piersoniorum	(Iriartea_deltoidea	Veitchia_spiralis))	Bactris_major)	Elaeis_guineensis)	Attalea_speciosa))	(Orania_palindan	(Sclerosperma_profizianum	Podococcus_barteri)))	Pseudophoenix_vinifera)))))	Oenocarpus_minor))	Calamus_caryotoides);
((Prestoea_acuminata	(((((((((Elaeis_guineensis	((Reinhardtia_simplex	Reinhardtia_paiewonskiana)	Reinhardtia_latisecta))	((Iriartea_deltoidea	(Veitchia_spiralis	Kentiopsis_piersoniorum))	Bactris_major))	Attalea_speciosa)	((Orania_palindan	Sclerosperma_profizianum)	(Roystonea_regia	Podococcus_barteri)))	Pseudophoenix_vinifera)	((Oenocarpus_bataua	Pelagodoxa_henryana)	(Dypsis_decaryi	Geonoma_undata)))	(((Nypa_fruticans	Phoenix_dactylifera)	Oenocarpus_minor)	Sabal_domingensis))	(Burretiokentia_grandiflora	(Hydriastele_microspadix	(Heterospathe_cagayanensis	Dictyosperma_album))))	Leopoldinia_pulchra))	Calamus_caryotoides);
(((Leopoldinia_pulchra	Prestoea_acuminata)	((((Dypsis_decaryi	(((Oenocarpus_bataua	Pelagodoxa_henryana)	Geonoma_undata)	Phoenix_dactylifera))	((((((Elaeis_guineensis	(Oenocarpus_minor	Attalea_speciosa))	(Reinhardtia_simplex	(Reinhardtia_paiewonskiana	Reinhardtia_latisecta)))	(((Iriartea_deltoidea	Veitchia_spiralis)	Kentiopsis_piersoniorum)	Bactris_major))	(Podococcus_barteri	(Nypa_fruticans	Roystonea_regia)))	(Orania_palindan	Sclerosperma_profizianum))	Pseudophoenix_vinifera))	((Burretiokentia_grandiflora	Hydriastele_microspadix)	(Heterospathe_cagayanensis	Dictyosperma_album)))	Sabal_domingensis))	Calamus_caryotoides);
((((Iriartea_deltoidea	Leopoldinia_pulchra)	Prestoea_acuminata)	(((((((Elaeis_guineensis	(Attalea_speciosa	(Reinhardtia_latisecta	(Reinhardtia_simplex	Reinhardtia_paiewonskiana))))	((Veitchia_spiralis	Kentiopsis_piersoniorum)	Bactris_major))	(Pseudophoenix_vinifera	(Podococcus_barteri	(Oenocarpus_minor	(Nypa_fruticans	Roystonea_regia)))))	((Oenocarpus_bataua	(Geonoma_undata	Dypsis_decaryi))	(Pelagodoxa_henryana	Sclerosperma_profizianum)))	(Orania_palindan	Phoenix_dactylifera))	((Burretiokentia_grandiflora	Hydriastele_microspadix)	(Heterospathe_cagayanensis	Dictyosperma_album)))	Sabal_domingensis))	Calamus_caryotoides);
((Podococcus_barteri	((((Burretiokentia_grandiflora	Hydriastele_microspadix)	(Heterospathe_cagayanensis	Dictyosperma_album))	(Sabal_domingensis	(Leopoldinia_pulchra	Prestoea_acuminata)))	(((Roystonea_regia	Pseudophoenix_vinifera)	(Geonoma_undata	(Oenocarpus_bataua	(Pelagodoxa_henryana	((Oenocarpus_minor	(Nypa_fruticans	Phoenix_dactylifera))	Sclerosperma_profizianum)))))	((Dypsis_decaryi	Orania_palindan)	((Elaeis_guineensis	(Reinhardtia_latisecta	((Attalea_speciosa	Reinhardtia_simplex)	Reinhardtia_paiewonskiana)))	((Iriartea_deltoidea	(Veitchia_spiralis	Kentiopsis_piersoniorum))	Bactris_major))))))	Calamus_caryotoides);
((((Oenocarpus_minor	(Nypa_fruticans	Phoenix_dactylifera))	(((((Attalea_speciosa	(Reinhardtia_latisecta	(Reinhardtia_simplex	Reinhardtia_paiewonskiana)))	(Elaeis_guineensis	((Iriartea_deltoidea	(Kentiopsis_piersoniorum	Veitchia_spiralis))	Bactris_major)))	Orania_palindan)	(Sclerosperma_profizianum	((Podococcus_barteri	Roystonea_regia)	Pseudophoenix_vinifera)))	(Sabal_domingensis	((Leopoldinia_pulchra	Prestoea_acuminata)	((Burretiokentia_grandiflora	Hydriastele_microspadix)	(Heterospathe_cagayanensis	Dictyosperma_album))))))	((Dypsis_decaryi	Geonoma_undata)	(Pelagodoxa_henryana	Oenocarpus_bataua)))	Calamus_caryotoides);
(((((Burretiokentia_grandiflora	Hydriastele_microspadix)	(Heterospathe_cagayanensis	Dictyosperma_album))	(((((((Oenocarpus_minor	Nypa_fruticans)	Phoenix_dactylifera)	Pelagodoxa_henryana)	(Geonoma_undata	Oenocarpus_bataua))	Dypsis_decaryi)	(Pseudophoenix_vinifera	(Iriartea_deltoidea	((Sclerosperma_profizianum	((Podococcus_barteri	Roystonea_regia)	(Orania_palindan	(Kentiopsis_piersoniorum	((Elaeis_guineensis	(Attalea_speciosa	(Reinhardtia_simplex	(Reinhardtia_paiewonskiana	Reinhardtia_latisecta))))	Bactris_major)))))	Veitchia_spiralis))))	Sabal_domingensis))	(Leopoldinia_pulchra	Prestoea_acuminata))	Calamus_caryotoides);
((((Pelagodoxa_henryana	Geonoma_undata)	Oenocarpus_bataua)	((((Leopoldinia_pulchra	Prestoea_acuminata)	Dypsis_decaryi)	(((Burretiokentia_grandiflora	Hydriastele_microspadix)	(Heterospathe_cagayanensis	Dictyosperma_album))	((((Oenocarpus_minor	Nypa_fruticans)	Phoenix_dactylifera)	Sabal_domingensis)	(Sclerosperma_profizianum	(((Elaeis_guineensis	((Attalea_speciosa	Reinhardtia_latisecta)	(Reinhardtia_simplex	Reinhardtia_paiewonskiana)))	(((Iriartea_deltoidea	Veitchia_spiralis)	Kentiopsis_piersoniorum)	Bactris_major))	(Orania_palindan	Podococcus_barteri))))))	(Pseudophoenix_vinifera	Roystonea_regia)))	Calamus_caryotoides);
((((Kentiopsis_piersoniorum	Leopoldinia_pulchra)	Veitchia_spiralis)	((Oenocarpus_bataua	(Hydriastele_microspadix	(Burretiokentia_grandiflora	Dictyosperma_album)))	((Dypsis_decaryi	Geonoma_undata)	(Sabal_domingensis	(((Heterospathe_cagayanensis	Prestoea_acuminata)	Pelagodoxa_henryana)	(((((Sclerosperma_profizianum	(((Elaeis_guineensis	(Oenocarpus_minor	Attalea_speciosa))	((Reinhardtia_paiewonskiana	Reinhardtia_simplex)	Reinhardtia_latisecta))	(Iriartea_deltoidea	Bactris_major)))	Orania_palindan)	((Roystonea_regia	Nypa_fruticans)	Podococcus_barteri))	Pseudophoenix_vinifera)	Phoenix_dactylifera))))))	Calamus_caryotoides);
(((((((Hydriastele_microspadix	(Burretiokentia_grandiflora	Dictyosperma_album))	((Phoenix_dactylifera	(Dypsis_decaryi	((Pelagodoxa_henryana	(Geonoma_undata	Oenocarpus_bataua))	(Pseudophoenix_vinifera	(((Roystonea_regia	Nypa_fruticans)	Podococcus_barteri)	(((Elaeis_guineensis	((Oenocarpus_minor	Attalea_speciosa)	((Reinhardtia_paiewonskiana	Reinhardtia_simplex)	Reinhardtia_latisecta)))	Bactris_major)	(Orania_palindan	Sclerosperma_profizianum)))))))	Sabal_domingensis))	(Heterospathe_cagayanensis	Prestoea_acuminata))	Leopoldinia_pulchra)	(Kentiopsis_piersoniorum	Veitchia_spiralis))	Iriartea_deltoidea)	Calamus_caryotoides);
((Leopoldinia_pulchra	(((Sabal_domingensis	(Hydriastele_microspadix	(Burretiokentia_grandiflora	Dictyosperma_album)))	((Veitchia_spiralis	((((Pelagodoxa_henryana	(Oenocarpus_bataua	Geonoma_undata))	Dypsis_decaryi)	(Phoenix_dactylifera	(Pseudophoenix_vinifera	((Bactris_major	(Elaeis_guineensis	((Reinhardtia_paiewonskiana	Reinhardtia_simplex)	Reinhardtia_latisecta)))	((Sclerosperma_profizianum	(Podococcus_barteri	Orania_palindan))	((Oenocarpus_minor	Attalea_speciosa)	(Roystonea_regia	Nypa_fruticans)))))))	Kentiopsis_piersoniorum))	Iriartea_deltoidea))	(Heterospathe_cagayanensis	Prestoea_acuminata)))	Calamus_caryotoides);
((Heterospathe_cagayanensis	(Prestoea_acuminata	(((Leopoldinia_pulchra	Oenocarpus_bataua)	(Dictyosperma_album	(Hydriastele_microspadix	Burretiokentia_grandiflora)))	(((Phoenix_dactylifera	Sabal_domingensis)	(Dypsis_decaryi	Geonoma_undata))	((Pseudophoenix_vinifera	(Podococcus_barteri	(((Veitchia_spiralis	Sclerosperma_profizianum)	(Orania_palindan	(((Roystonea_regia	Nypa_fruticans)	Oenocarpus_minor)	(Iriartea_deltoidea	Kentiopsis_piersoniorum))))	(Bactris_major	(Elaeis_guineensis	((Reinhardtia_paiewonskiana	Reinhardtia_simplex)	(Attalea_speciosa	Reinhardtia_latisecta)))))))	Pelagodoxa_henryana)))))	Calamus_caryotoides);
((Leopoldinia_pulchra	((((((Hydriastele_microspadix	Burretiokentia_grandiflora)	Phoenix_dactylifera)	((Oenocarpus_bataua	Pelagodoxa_henryana)	(Dypsis_decaryi	Geonoma_undata)))	((((Orania_palindan	((Roystonea_regia	Nypa_fruticans)	Oenocarpus_minor))	(Sclerosperma_profizianum	((((Kentiopsis_piersoniorum	Iriartea_deltoidea)	Veitchia_spiralis)	Bactris_major)	(Elaeis_guineensis	((Reinhardtia_paiewonskiana	Reinhardtia_simplex)	(Attalea_speciosa	Reinhardtia_latisecta))))))	Pseudophoenix_vinifera)	Sabal_domingensis))	((Dictyosperma_album	Heterospathe_cagayanensis)	Prestoea_acuminata))	Podococcus_barteri))	Calamus_caryotoides);
((((((Orania_palindan	((((Nypa_fruticans	Oenocarpus_minor)	Phoenix_dactylifera)	Sabal_domingensis)	(((Oenocarpus_bataua	Pelagodoxa_henryana)	Geonoma_undata)	(Dypsis_decaryi	((((Dictyosperma_album	Heterospathe_cagayanensis)	Prestoea_acuminata)	Hydriastele_microspadix)	Burretiokentia_grandiflora)))))	(Roystonea_regia	Podococcus_barteri))	Sclerosperma_profizianum)	((((Reinhardtia_paiewonskiana	Reinhardtia_simplex)	Reinhardtia_latisecta)	Attalea_speciosa)	Elaeis_guineensis))	((Pseudophoenix_vinifera	((Iriartea_deltoidea	(Kentiopsis_piersoniorum	Veitchia_spiralis))	Leopoldinia_pulchra))	Bactris_major))	Calamus_caryotoides);
(((Hydriastele_microspadix	(Iriartea_deltoidea	(Burretiokentia_grandiflora	((Podococcus_barteri	(Sclerosperma_profizianum	((Sabal_domingensis	(Phoenix_dactylifera	((Roystonea_regia	Nypa_fruticans)	Oenocarpus_minor)))	(((((((Reinhardtia_paiewonskiana	Reinhardtia_simplex)	Reinhardtia_latisecta)	(Attalea_speciosa	(Bactris_major	Elaeis_guineensis)))	Kentiopsis_piersoniorum)	Veitchia_spiralis)	Pseudophoenix_vinifera)	(((Oenocarpus_bataua	Pelagodoxa_henryana)	Geonoma_undata)	((Leopoldinia_pulchra	Prestoea_acuminata)	Orania_palindan))))))	Dypsis_decaryi))))	(Dictyosperma_album	Heterospathe_cagayanensis))	Calamus_caryotoides);
(((Sabal_domingensis	((Phoenix_dactylifera	(Nypa_fruticans	Oenocarpus_minor))	Iriartea_deltoidea))	((Podococcus_barteri	Geonoma_undata)	((((Dypsis_decaryi	(((Dictyosperma_album	Heterospathe_cagayanensis)	Hydriastele_microspadix)	Burretiokentia_grandiflora))	Attalea_speciosa)	((Pelagodoxa_henryana	Sclerosperma_profizianum)	(Roystonea_regia	Pseudophoenix_vinifera)))	((((((Kentiopsis_piersoniorum	Veitchia_spiralis)	Reinhardtia_paiewonskiana)	Reinhardtia_simplex)	Reinhardtia_latisecta)	(Bactris_major	Elaeis_guineensis))	(Oenocarpus_bataua	((Leopoldinia_pulchra	Prestoea_acuminata)	Orania_palindan))))))	Calamus_caryotoides);
((Orania_palindan	((((((Prestoea_acuminata	(((Dypsis_decaryi	(Dictyosperma_album	Heterospathe_cagayanensis))	Hydriastele_microspadix)	Burretiokentia_grandiflora))	(Sabal_domingensis	((Oenocarpus_bataua	(Iriartea_deltoidea	Leopoldinia_pulchra))	(Geonoma_undata	Pelagodoxa_henryana))))	((Phoenix_dactylifera	Nypa_fruticans)	Oenocarpus_minor))	Roystonea_regia)	Pseudophoenix_vinifera)	(Sclerosperma_profizianum	((Attalea_speciosa	((Elaeis_guineensis	((Reinhardtia_paiewonskiana	Reinhardtia_simplex)	Reinhardtia_latisecta))	((Kentiopsis_piersoniorum	Veitchia_spiralis)	Bactris_major)))	Podococcus_barteri))))	Calamus_caryotoides);
(((Prestoea_acuminata	Leopoldinia_pulchra)	(Orania_palindan	(((((Hydriastele_microspadix	(Burretiokentia_grandiflora	(Dypsis_decaryi	(Dictyosperma_album	Heterospathe_cagayanensis))))	(Sabal_domingensis	(Phoenix_dactylifera	(Oenocarpus_minor	Nypa_fruticans))))	(Oenocarpus_bataua	(Geonoma_undata	Pelagodoxa_henryana)))	(Sclerosperma_profizianum	(Pseudophoenix_vinifera	Roystonea_regia)))	(Podococcus_barteri	(Iriartea_deltoidea	(Bactris_major	((Attalea_speciosa	((Elaeis_guineensis	((Reinhardtia_paiewonskiana	Reinhardtia_simplex)	Reinhardtia_latisecta))	Veitchia_spiralis))	Kentiopsis_piersoniorum)))))))	Calamus_caryotoides);
(((((Veitchia_spiralis	(Prestoea_acuminata	((Orania_palindan	Oenocarpus_bataua)	(((((((Oenocarpus_minor	Pseudophoenix_vinifera)	(Nypa_fruticans	Roystonea_regia))	Pelagodoxa_henryana)	Sclerosperma_profizianum)	Geonoma_undata)	(Sabal_domingensis	((Bactris_major	(Elaeis_guineensis	(Attalea_speciosa	(Reinhardtia_simplex	(Reinhardtia_paiewonskiana	Reinhardtia_latisecta)))))	Phoenix_dactylifera)))	((Dypsis_decaryi	(Hydriastele_microspadix	(Heterospathe_cagayanensis	Dictyosperma_album)))	(Podococcus_barteri	Burretiokentia_grandiflora))))))	Leopoldinia_pulchra)	Iriartea_deltoidea)	Kentiopsis_piersoniorum)	Calamus_caryotoides);
((((Leopoldinia_pulchra	Iriartea_deltoidea)	(Kentiopsis_piersoniorum	Veitchia_spiralis))	(Prestoea_acuminata	(((Sabal_domingensis	(Phoenix_dactylifera	Nypa_fruticans))	((Dypsis_decaryi	(Geonoma_undata	(Pelagodoxa_henryana	Oenocarpus_bataua)))	(Burretiokentia_grandiflora	(Hydriastele_microspadix	(Heterospathe_cagayanensis	Dictyosperma_album)))))	(((Oenocarpus_minor	Attalea_speciosa)	Pseudophoenix_vinifera)	(Sclerosperma_profizianum	(((((Elaeis_guineensis	Podococcus_barteri)	(Reinhardtia_latisecta	(Reinhardtia_simplex	Reinhardtia_paiewonskiana)))	Bactris_major)	Orania_palindan)	Roystonea_regia))))))	Calamus_caryotoides);
((Leopoldinia_pulchra	((((((Burretiokentia_grandiflora	(Hydriastele_microspadix	(Heterospathe_cagayanensis	Dictyosperma_album)))	Kentiopsis_piersoniorum)	Veitchia_spiralis)	((((Sclerosperma_profizianum	(((((Elaeis_guineensis	Podococcus_barteri)	(Reinhardtia_latisecta	(Reinhardtia_simplex	Reinhardtia_paiewonskiana)))	Bactris_major)	Orania_palindan)	(Roystonea_regia	Attalea_speciosa)))	Pseudophoenix_vinifera)	((Oenocarpus_minor	(Nypa_fruticans	Phoenix_dactylifera))	(Iriartea_deltoidea	Pelagodoxa_henryana)))	(Oenocarpus_bataua	(Geonoma_undata	Dypsis_decaryi))))	Sabal_domingensis)	Prestoea_acuminata))	Calamus_caryotoides);
((Nypa_fruticans	((Orania_palindan	(((Sclerosperma_profizianum	(Pseudophoenix_vinifera	Roystonea_regia))	(Phoenix_dactylifera	(((Prestoea_acuminata	Leopoldinia_pulchra)	(((Pelagodoxa_henryana	Oenocarpus_bataua)	(Geonoma_undata	Dypsis_decaryi))	((Burretiokentia_grandiflora	Hydriastele_microspadix)	(Heterospathe_cagayanensis	Dictyosperma_album))))	Sabal_domingensis)))	(Podococcus_barteri	((Elaeis_guineensis	(Attalea_speciosa	(Reinhardtia_latisecta	(Reinhardtia_simplex	Reinhardtia_paiewonskiana))))	(Veitchia_spiralis	(Iriartea_deltoidea	(Kentiopsis_piersoniorum	Bactris_major)))))))	Oenocarpus_minor))	Calamus_caryotoides);
(((Iriartea_deltoidea	Leopoldinia_pulchra)	((((Burretiokentia_grandiflora	Hydriastele_microspadix)	(Heterospathe_cagayanensis	Dictyosperma_album))	((((Pelagodoxa_henryana	Oenocarpus_bataua)	Geonoma_undata)	Dypsis_decaryi)	((((Elaeis_guineensis	((Oenocarpus_minor	Attalea_speciosa)	(Reinhardtia_simplex	(Reinhardtia_paiewonskiana	Reinhardtia_latisecta))))	Podococcus_barteri)	(Sclerosperma_profizianum	(((Pseudophoenix_vinifera	((Veitchia_spiralis	Kentiopsis_piersoniorum)	Bactris_major))	Roystonea_regia)	Orania_palindan)))	(Sabal_domingensis	(Nypa_fruticans	Phoenix_dactylifera)))))	Prestoea_acuminata))	Calamus_caryotoides);
((((Reinhardtia_simplex	(Reinhardtia_paiewonskiana	Reinhardtia_latisecta))	((Kentiopsis_piersoniorum	Veitchia_spiralis)	(((Sclerosperma_profizianum	((((((Pelagodoxa_henryana	Oenocarpus_bataua)	Geonoma_undata)	((Hydriastele_microspadix	((Podococcus_barteri	Burretiokentia_grandiflora)	(Prestoea_acuminata	(Heterospathe_cagayanensis	Dictyosperma_album))))	(Sabal_domingensis	Leopoldinia_pulchra)))	(Dypsis_decaryi	(Attalea_speciosa	((Oenocarpus_minor	Nypa_fruticans)	Phoenix_dactylifera))))	Pseudophoenix_vinifera)	(Roystonea_regia	Orania_palindan)))	Bactris_major)	Elaeis_guineensis)))	Iriartea_deltoidea)	Calamus_caryotoides);
(((((Iriartea_deltoidea	Kentiopsis_piersoniorum)	Veitchia_spiralis)	Bactris_major)	((Orania_palindan	(((((Phoenix_dactylifera	(((Pelagodoxa_henryana	Oenocarpus_bataua)	Geonoma_undata)	Pseudophoenix_vinifera))	((Sabal_domingensis	(Prestoea_acuminata	Leopoldinia_pulchra))	(Hydriastele_microspadix	((Oenocarpus_minor	(Nypa_fruticans	Burretiokentia_grandiflora))	(Heterospathe_cagayanensis	Dictyosperma_album)))))	Dypsis_decaryi)	(Podococcus_barteri	Roystonea_regia))	Sclerosperma_profizianum))	(Attalea_speciosa	(Elaeis_guineensis	((Reinhardtia_paiewonskiana	Reinhardtia_latisecta)	Reinhardtia_simplex)))))	Calamus_caryotoides);
((Orania_palindan	(((Sclerosperma_profizianum	(Podococcus_barteri	(Nypa_fruticans	Roystonea_regia)))	(((Sabal_domingensis	((Hydriastele_microspadix	(Heterospathe_cagayanensis	Dictyosperma_album))	(Prestoea_acuminata	(Iriartea_deltoidea	Leopoldinia_pulchra))))	(Pseudophoenix_vinifera	((Pelagodoxa_henryana	(Burretiokentia_grandiflora	Oenocarpus_bataua))	(Dypsis_decaryi	Geonoma_undata))))	Phoenix_dactylifera))	((Elaeis_guineensis	((Oenocarpus_minor	Attalea_speciosa)	(Reinhardtia_latisecta	(Reinhardtia_simplex	Reinhardtia_paiewonskiana))))	((Kentiopsis_piersoniorum	Veitchia_spiralis)	Bactris_major))))	Calamus_caryotoides);
((Leopoldinia_pulchra	(((((((Burretiokentia_grandiflora	Oenocarpus_bataua)	(((Oenocarpus_minor	(Nypa_fruticans	Roystonea_regia))	Pelagodoxa_henryana)	Geonoma_undata))	Dypsis_decaryi)	(Phoenix_dactylifera	(Veitchia_spiralis	((Kentiopsis_piersoniorum	(Pseudophoenix_vinifera	((Orania_palindan	(Podococcus_barteri	((Elaeis_guineensis	(Reinhardtia_latisecta	(Attalea_speciosa	(Reinhardtia_simplex	Reinhardtia_paiewonskiana))))	Bactris_major)))	Sclerosperma_profizianum)))	Iriartea_deltoidea))))	Sabal_domingensis)	(Hydriastele_microspadix	(Heterospathe_cagayanensis	Dictyosperma_album)))	Prestoea_acuminata))	Calamus_caryotoides);
((Podococcus_barteri	((((Elaeis_guineensis	(Reinhardtia_latisecta	(Attalea_speciosa	(Reinhardtia_simplex	Reinhardtia_paiewonskiana))))	Bactris_major)	(Sclerosperma_profizianum	Orania_palindan))	(Pseudophoenix_vinifera	((((Oenocarpus_bataua	(((Oenocarpus_minor	(Nypa_fruticans	Roystonea_regia))	Pelagodoxa_henryana)	(Dypsis_decaryi	Geonoma_undata)))	((Burretiokentia_grandiflora	(Hydriastele_microspadix	(Heterospathe_cagayanensis	Dictyosperma_album)))	Sabal_domingensis))	(Leopoldinia_pulchra	(Iriartea_deltoidea	(Veitchia_spiralis	(Prestoea_acuminata	Kentiopsis_piersoniorum)))))	Phoenix_dactylifera))))	Calamus_caryotoides);
((Sabal_domingensis	(((Hydriastele_microspadix	(Dictyosperma_album	Heterospathe_cagayanensis))	((Oenocarpus_minor	Nypa_fruticans)	(Leopoldinia_pulchra	Prestoea_acuminata)))	((Pelagodoxa_henryana	(Geonoma_undata	(Dypsis_decaryi	(Oenocarpus_bataua	Burretiokentia_grandiflora))))	(((Sclerosperma_profizianum	(Pseudophoenix_vinifera	Roystonea_regia))	(((Reinhardtia_paiewonskiana	(Reinhardtia_latisecta	(Attalea_speciosa	Reinhardtia_simplex)))	(Elaeis_guineensis	(Bactris_major	(Iriartea_deltoidea	(Veitchia_spiralis	Kentiopsis_piersoniorum)))))	(Orania_palindan	Podococcus_barteri)))	Phoenix_dactylifera))))	Calamus_caryotoides);
((Leopoldinia_pulchra	(Prestoea_acuminata	(((Veitchia_spiralis	((Hydriastele_microspadix	(Dictyosperma_album	Heterospathe_cagayanensis))	Iriartea_deltoidea))	Kentiopsis_piersoniorum)	((((((Roystonea_regia	Pelagodoxa_henryana)	Geonoma_undata)	(Oenocarpus_bataua	Burretiokentia_grandiflora))	Dypsis_decaryi)	(((Sclerosperma_profizianum	Orania_palindan)	(Podococcus_barteri	(Phoenix_dactylifera	(((Reinhardtia_paiewonskiana	Reinhardtia_simplex)	(Attalea_speciosa	Reinhardtia_latisecta))	(Elaeis_guineensis	Bactris_major)))))	Pseudophoenix_vinifera))	(Sabal_domingensis	(Oenocarpus_minor	Nypa_fruticans))))))	Calamus_caryotoides);
((Leopoldinia_pulchra	(Prestoea_acuminata	((Hydriastele_microspadix	(Dictyosperma_album	Heterospathe_cagayanensis))	((Veitchia_spiralis	Kentiopsis_piersoniorum)	(Iriartea_deltoidea	(Sabal_domingensis	(((Pelagodoxa_henryana	(Dypsis_decaryi	Geonoma_undata))	(Oenocarpus_bataua	Burretiokentia_grandiflora))	(((Sclerosperma_profizianum	((Roystonea_regia	Podococcus_barteri)	(Orania_palindan	(Bactris_major	(((Reinhardtia_paiewonskiana	Reinhardtia_simplex)	(Attalea_speciosa	Reinhardtia_latisecta))	Elaeis_guineensis)))))	Pseudophoenix_vinifera)	((Oenocarpus_minor	Nypa_fruticans)	Phoenix_dactylifera)))))))))	Calamus_caryotoides);
((Leopoldinia_pulchra	(((Prestoea_acuminata	((((Iriartea_deltoidea	(Veitchia_spiralis	Kentiopsis_piersoniorum))	Bactris_major)	(((Reinhardtia_paiewonskiana	Reinhardtia_simplex)	Reinhardtia_latisecta)	Elaeis_guineensis))	((Podococcus_barteri	((Pelagodoxa_henryana	Geonoma_undata)	Oenocarpus_bataua))	(((Dypsis_decaryi	(Burretiokentia_grandiflora	(Hydriastele_microspadix	(Dictyosperma_album	Heterospathe_cagayanensis))))	(((Pseudophoenix_vinifera	Roystonea_regia)	Sclerosperma_profizianum)	Orania_palindan))	(Sabal_domingensis	(Nypa_fruticans	Phoenix_dactylifera))))))	Oenocarpus_minor)	Attalea_speciosa))	Calamus_caryotoides);
((Leopoldinia_pulchra	((Oenocarpus_bataua	((((Sabal_domingensis	(Oenocarpus_minor	(Nypa_fruticans	Phoenix_dactylifera)))	Pelagodoxa_henryana)	((Dypsis_decaryi	Geonoma_undata)	(((Pseudophoenix_vinifera	Roystonea_regia)	((((Reinhardtia_paiewonskiana	Reinhardtia_simplex)	(Kentiopsis_piersoniorum	(Attalea_speciosa	(Iriartea_deltoidea	Reinhardtia_latisecta))))	Veitchia_spiralis)	(Elaeis_guineensis	Bactris_major)))	(Sclerosperma_profizianum	Orania_palindan))))	(Podococcus_barteri	(Burretiokentia_grandiflora	(Hydriastele_microspadix	(Dictyosperma_album	Heterospathe_cagayanensis))))))	Prestoea_acuminata))	Calamus_caryotoides);
(((Iriartea_deltoidea	Leopoldinia_pulchra)	((((Pelagodoxa_henryana	Oenocarpus_bataua)	Geonoma_undata)	(((Burretiokentia_grandiflora	(Hydriastele_microspadix	(Dictyosperma_album	Heterospathe_cagayanensis)))	Dypsis_decaryi)	((Sabal_domingensis	(Nypa_fruticans	Phoenix_dactylifera))	((Podococcus_barteri	((Oenocarpus_minor	(((Reinhardtia_simplex	(Reinhardtia_latisecta	Reinhardtia_paiewonskiana))	Elaeis_guineensis)	Attalea_speciosa))	((Veitchia_spiralis	Kentiopsis_piersoniorum)	Bactris_major)))	(Orania_palindan	((Pseudophoenix_vinifera	Roystonea_regia)	Sclerosperma_profizianum))))))	Prestoea_acuminata))	Calamus_caryotoides);
((Pseudophoenix_vinifera	((((((Iriartea_deltoidea	Pelagodoxa_henryana)	Oenocarpus_bataua)	Geonoma_undata)	((Burretiokentia_grandiflora	(Hydriastele_microspadix	(Dictyosperma_album	Heterospathe_cagayanensis)))	Dypsis_decaryi))	((Prestoea_acuminata	Leopoldinia_pulchra)	(Sabal_domingensis	(Nypa_fruticans	Phoenix_dactylifera))))	((Orania_palindan	Sclerosperma_profizianum)	((Veitchia_spiralis	(Kentiopsis_piersoniorum	((((Reinhardtia_latisecta	(Reinhardtia_paiewonskiana	Reinhardtia_simplex))	Elaeis_guineensis)	Bactris_major)	(Attalea_speciosa	Oenocarpus_minor))))	(Podococcus_barteri	Roystonea_regia)))))	Calamus_caryotoides);
(((((Burretiokentia_grandiflora	(Hydriastele_microspadix	(Dictyosperma_album	Heterospathe_cagayanensis)))	(Prestoea_acuminata	(Oenocarpus_bataua	(Iriartea_deltoidea	Leopoldinia_pulchra))))	((((Oenocarpus_minor	Nypa_fruticans)	Phoenix_dactylifera)	(((((Reinhardtia_paiewonskiana	((Attalea_speciosa	Reinhardtia_simplex)	Reinhardtia_latisecta))	Elaeis_guineensis)	((Kentiopsis_piersoniorum	Veitchia_spiralis)	Bactris_major))	Podococcus_barteri)	(Orania_palindan	((Pseudophoenix_vinifera	Roystonea_regia)	Sclerosperma_profizianum))))	Sabal_domingensis))	((Dypsis_decaryi	Geonoma_undata)	Pelagodoxa_henryana))	Calamus_caryotoides);
((Nypa_fruticans	((Phoenix_dactylifera	(Sabal_domingensis	((Dypsis_decaryi	((Podococcus_barteri	Burretiokentia_grandiflora)	(Hydriastele_microspadix	(Dictyosperma_album	Heterospathe_cagayanensis))))	((((Geonoma_undata	Pelagodoxa_henryana)	Oenocarpus_bataua)	Pseudophoenix_vinifera)	(Sclerosperma_profizianum	((((Prestoea_acuminata	(Iriartea_deltoidea	Leopoldinia_pulchra))	Orania_palindan)	Roystonea_regia)	(((Attalea_speciosa	Elaeis_guineensis)	(Reinhardtia_latisecta	(Reinhardtia_paiewonskiana	Reinhardtia_simplex)))	((Kentiopsis_piersoniorum	Veitchia_spiralis)	Bactris_major))))))))	Oenocarpus_minor))	Calamus_caryotoides);
((Bactris_major	((((Iriartea_deltoidea	Sclerosperma_profizianum)	(Pseudophoenix_vinifera	Roystonea_regia))	(((((Burretiokentia_grandiflora	(Hydriastele_microspadix	(Dictyosperma_album	Heterospathe_cagayanensis)))	Dypsis_decaryi)	Attalea_speciosa)	((Geonoma_undata	Pelagodoxa_henryana)	((Oenocarpus_bataua	(Prestoea_acuminata	Leopoldinia_pulchra))	Orania_palindan)))	((Nypa_fruticans	(Oenocarpus_minor	Phoenix_dactylifera))	Sabal_domingensis)))	(Elaeis_guineensis	((Podococcus_barteri	((Reinhardtia_latisecta	Kentiopsis_piersoniorum)	Veitchia_spiralis))	(Reinhardtia_paiewonskiana	Reinhardtia_simplex)))))	Calamus_caryotoides);
((Pseudophoenix_vinifera	(((((((Reinhardtia_paiewonskiana	Reinhardtia_simplex)	(Attalea_speciosa	Reinhardtia_latisecta))	Elaeis_guineensis)	(((((Nypa_fruticans	Oenocarpus_minor)	Phoenix_dactylifera)	(Dypsis_decaryi	((Dictyosperma_album	Hydriastele_microspadix)	(Podococcus_barteri	Burretiokentia_grandiflora))))	(Geonoma_undata	(Oenocarpus_bataua	Pelagodoxa_henryana)))	((Heterospathe_cagayanensis	(Prestoea_acuminata	Leopoldinia_pulchra))	Sabal_domingensis)))	(Sclerosperma_profizianum	Orania_palindan))	Roystonea_regia)	((Iriartea_deltoidea	(Kentiopsis_piersoniorum	Veitchia_spiralis))	Bactris_major)))	Calamus_caryotoides);
((((((Dictyosperma_album	(Hydriastele_microspadix	Burretiokentia_grandiflora))	Pelagodoxa_henryana)	(((Podococcus_barteri	(Elaeis_guineensis	(Attalea_speciosa	((Reinhardtia_latisecta	Reinhardtia_paiewonskiana)	Reinhardtia_simplex))))	((Orania_palindan	(Roystonea_regia	((Bactris_major	(Veitchia_spiralis	Kentiopsis_piersoniorum))	Pseudophoenix_vinifera)))	Sclerosperma_profizianum))	(Sabal_domingensis	((Nypa_fruticans	Oenocarpus_minor)	Phoenix_dactylifera))))	((Oenocarpus_bataua	(Iriartea_deltoidea	Leopoldinia_pulchra))	(Heterospathe_cagayanensis	Prestoea_acuminata)))	(Geonoma_undata	Dypsis_decaryi))	Calamus_caryotoides);
((Leopoldinia_pulchra	((Heterospathe_cagayanensis	Prestoea_acuminata)	(Oenocarpus_bataua	(((Pelagodoxa_henryana	(Dypsis_decaryi	(Podococcus_barteri	(Burretiokentia_grandiflora	(Dictyosperma_album	Hydriastele_microspadix)))))	(((Reinhardtia_latisecta	(((Reinhardtia_simplex	Elaeis_guineensis)	Reinhardtia_paiewonskiana)	Attalea_speciosa))	((Orania_palindan	(Roystonea_regia	((Bactris_major	(Veitchia_spiralis	(Kentiopsis_piersoniorum	Iriartea_deltoidea)))	Pseudophoenix_vinifera)))	Sclerosperma_profizianum))	(Sabal_domingensis	((Nypa_fruticans	Oenocarpus_minor)	Phoenix_dactylifera))))	Geonoma_undata))))	Calamus_caryotoides);
(((Oenocarpus_minor	((Bactris_major	Elaeis_guineensis)	(Attalea_speciosa	(Reinhardtia_latisecta	(Reinhardtia_paiewonskiana	Reinhardtia_simplex)))))	(((Roystonea_regia	Dypsis_decaryi)	((((Podococcus_barteri	(Orania_palindan	((Nypa_fruticans	Leopoldinia_pulchra)	((Heterospathe_cagayanensis	(Iriartea_deltoidea	Veitchia_spiralis))	Prestoea_acuminata))))	(Oenocarpus_bataua	(Geonoma_undata	Pelagodoxa_henryana)))	((Dictyosperma_album	Hydriastele_microspadix)	Burretiokentia_grandiflora))	(((Sabal_domingensis	Sclerosperma_profizianum)	Phoenix_dactylifera)	Pseudophoenix_vinifera)))	Kentiopsis_piersoniorum))	Calamus_caryotoides);
((Nypa_fruticans	((Leopoldinia_pulchra	((Heterospathe_cagayanensis	Prestoea_acuminata)	((((((Dictyosperma_album	Hydriastele_microspadix)	Burretiokentia_grandiflora)	Dypsis_decaryi)	(Sabal_domingensis	Phoenix_dactylifera))	((Sclerosperma_profizianum	((((Elaeis_guineensis	(Reinhardtia_latisecta	(Reinhardtia_paiewonskiana	(Reinhardtia_simplex	Attalea_speciosa))))	Bactris_major)	Iriartea_deltoidea)	((Pseudophoenix_vinifera	(Roystonea_regia	Podococcus_barteri))	(Veitchia_spiralis	Orania_palindan))))	Kentiopsis_piersoniorum))	(Oenocarpus_bataua	(Geonoma_undata	Pelagodoxa_henryana)))))	Oenocarpus_minor))	Calamus_caryotoides);
(((((Iriartea_deltoidea	(Veitchia_spiralis	Kentiopsis_piersoniorum))	Leopoldinia_pulchra)	(Heterospathe_cagayanensis	Prestoea_acuminata))	((Oenocarpus_minor	Nypa_fruticans)	(Orania_palindan	(((((((Oenocarpus_bataua	(Geonoma_undata	Pelagodoxa_henryana))	(((Dictyosperma_album	Hydriastele_microspadix)	(Attalea_speciosa	Burretiokentia_grandiflora))	Dypsis_decaryi))	(Sabal_domingensis	Phoenix_dactylifera))	(Pseudophoenix_vinifera	Bactris_major))	(Roystonea_regia	Podococcus_barteri))	((Reinhardtia_latisecta	(Reinhardtia_paiewonskiana	Reinhardtia_simplex))	Sclerosperma_profizianum))	Elaeis_guineensis))))	Calamus_caryotoides);
((Oenocarpus_minor	(Nypa_fruticans	(Pelagodoxa_henryana	(((((((Kentiopsis_piersoniorum	Attalea_speciosa)	(Leopoldinia_pulchra	Prestoea_acuminata))	((Hydriastele_microspadix	Burretiokentia_grandiflora)	((Heterospathe_cagayanensis	Dictyosperma_album)	Dypsis_decaryi)))	((((Orania_palindan	((Elaeis_guineensis	((Reinhardtia_paiewonskiana	Reinhardtia_simplex)	Reinhardtia_latisecta))	Bactris_major))	(Roystonea_regia	Podococcus_barteri))	(Veitchia_spiralis	Sclerosperma_profizianum))	Pseudophoenix_vinifera))	((Sabal_domingensis	Phoenix_dactylifera)	Iriartea_deltoidea))	Oenocarpus_bataua)	Geonoma_undata))))	Calamus_caryotoides);
(((((((Kentiopsis_piersoniorum	Veitchia_spiralis)	(Leopoldinia_pulchra	Iriartea_deltoidea))	Attalea_speciosa)	((Elaeis_guineensis	(Reinhardtia_simplex	(Reinhardtia_latisecta	Reinhardtia_paiewonskiana)))	Bactris_major))	((Pseudophoenix_vinifera	(Roystonea_regia	Podococcus_barteri))	(((((Sclerosperma_profizianum	Pelagodoxa_henryana)	Geonoma_undata)	((Dictyosperma_album	Dypsis_decaryi)	((Hydriastele_microspadix	Burretiokentia_grandiflora)	Oenocarpus_minor)))	((Nypa_fruticans	Sabal_domingensis)	Phoenix_dactylifera))	(Oenocarpus_bataua	(Heterospathe_cagayanensis	Prestoea_acuminata)))))	Orania_palindan)	Calamus_caryotoides);
(((((Orania_palindan	(((((Dictyosperma_album	Hydriastele_microspadix)	Burretiokentia_grandiflora)	Dypsis_decaryi)	((Sabal_domingensis	Phoenix_dactylifera)	(((((Reinhardtia_latisecta	(Reinhardtia_paiewonskiana	Reinhardtia_simplex))	(Bactris_major	Elaeis_guineensis))	((Oenocarpus_minor	Nypa_fruticans)	Attalea_speciosa))	(Roystonea_regia	Podococcus_barteri))	Sclerosperma_profizianum)))	((Oenocarpus_bataua	(Geonoma_undata	Pelagodoxa_henryana))	Pseudophoenix_vinifera)))	Heterospathe_cagayanensis)	((Iriartea_deltoidea	(Kentiopsis_piersoniorum	Veitchia_spiralis))	Leopoldinia_pulchra))	Prestoea_acuminata)	Calamus_caryotoides);
(((Pelagodoxa_henryana	Sclerosperma_profizianum)	((((Oenocarpus_bataua	(((((((Reinhardtia_latisecta	(Reinhardtia_paiewonskiana	Reinhardtia_simplex))	Elaeis_guineensis)	Attalea_speciosa)	Iriartea_deltoidea)	((Oenocarpus_minor	Orania_palindan)	(Kentiopsis_piersoniorum	Bactris_major)))	Roystonea_regia)	(Podococcus_barteri	Veitchia_spiralis)))	((((Dictyosperma_album	Hydriastele_microspadix)	Burretiokentia_grandiflora)	Dypsis_decaryi)	(((Leopoldinia_pulchra	(Heterospathe_cagayanensis	Prestoea_acuminata))	(Nypa_fruticans	Sabal_domingensis))	Geonoma_undata)))	Phoenix_dactylifera)	Pseudophoenix_vinifera))	Calamus_caryotoides);
((((Roystonea_regia	((((Dypsis_decaryi	(((Oenocarpus_minor	Phoenix_dactylifera)	(Pelagodoxa_henryana	(Geonoma_undata	Oenocarpus_bataua)))	((((Sabal_domingensis	((Burretiokentia_grandiflora	Hydriastele_microspadix)	(Prestoea_acuminata	(Dictyosperma_album	Heterospathe_cagayanensis))))	Leopoldinia_pulchra)	Podococcus_barteri)	Attalea_speciosa)))	((Reinhardtia_latisecta	(Reinhardtia_simplex	Reinhardtia_paiewonskiana))	Elaeis_guineensis))	Sclerosperma_profizianum)	(Nypa_fruticans	Orania_palindan)))	((Iriartea_deltoidea	(Veitchia_spiralis	Kentiopsis_piersoniorum))	Bactris_major))	Pseudophoenix_vinifera)	Calamus_caryotoides);
((Pelagodoxa_henryana	(((((((Sabal_domingensis	Leopoldinia_pulchra)	(Prestoea_acuminata	(Dictyosperma_album	Heterospathe_cagayanensis)))	Hydriastele_microspadix)	(((Dypsis_decaryi	Geonoma_undata)	((Oenocarpus_minor	Nypa_fruticans)	(Burretiokentia_grandiflora	Oenocarpus_bataua)))	(Podococcus_barteri	(Orania_palindan	(((Veitchia_spiralis	(Kentiopsis_piersoniorum	Iriartea_deltoidea))	Bactris_major)	(Elaeis_guineensis	((Reinhardtia_simplex	(Reinhardtia_latisecta	Reinhardtia_paiewonskiana))	Attalea_speciosa)))))))	(Phoenix_dactylifera	Pseudophoenix_vinifera))	Sclerosperma_profizianum)	Roystonea_regia))	Calamus_caryotoides);
((Leopoldinia_pulchra	((Heterospathe_cagayanensis	((Burretiokentia_grandiflora	(Dictyosperma_album	Hydriastele_microspadix))	(((Geonoma_undata	(Oenocarpus_bataua	Pelagodoxa_henryana))	(Pseudophoenix_vinifera	(Orania_palindan	(Sclerosperma_profizianum	((Roystonea_regia	Podococcus_barteri)	(((Reinhardtia_simplex	(Attalea_speciosa	Reinhardtia_latisecta))	Reinhardtia_paiewonskiana)	(((Iriartea_deltoidea	(Veitchia_spiralis	Kentiopsis_piersoniorum))	Bactris_major)	Elaeis_guineensis)))))))	(Dypsis_decaryi	(Sabal_domingensis	((Nypa_fruticans	Phoenix_dactylifera)	Oenocarpus_minor))))))	Prestoea_acuminata))	Calamus_caryotoides);
(((((Sabal_domingensis	(Nypa_fruticans	Phoenix_dactylifera))	Pseudophoenix_vinifera)	(((Roystonea_regia	Pelagodoxa_henryana)	(Dypsis_decaryi	Geonoma_undata))	(Burretiokentia_grandiflora	(Oenocarpus_bataua	((Prestoea_acuminata	(Heterospathe_cagayanensis	Dictyosperma_album))	((Oenocarpus_minor	Leopoldinia_pulchra)	Hydriastele_microspadix))))))	(Sclerosperma_profizianum	(Orania_palindan	((((Reinhardtia_paiewonskiana	Reinhardtia_simplex)	(Reinhardtia_latisecta	Attalea_speciosa))	((Bactris_major	(Iriartea_deltoidea	(Veitchia_spiralis	Kentiopsis_piersoniorum)))	Elaeis_guineensis))	Podococcus_barteri))))	Calamus_caryotoides);
((Leopoldinia_pulchra	(Hydriastele_microspadix	(((Dypsis_decaryi	((((((Sclerosperma_profizianum	Orania_palindan)	(Podococcus_barteri	(((Elaeis_guineensis	(Reinhardtia_latisecta	(Reinhardtia_paiewonskiana	Reinhardtia_simplex)))	(Bactris_major	((Veitchia_spiralis	Iriartea_deltoidea)	Kentiopsis_piersoniorum)))	(((Burretiokentia_grandiflora	Nypa_fruticans)	Oenocarpus_minor)	Attalea_speciosa))))	Pseudophoenix_vinifera)	Roystonea_regia)	Phoenix_dactylifera)	(Oenocarpus_bataua	(Geonoma_undata	Pelagodoxa_henryana))))	Sabal_domingensis)	(Prestoea_acuminata	(Heterospathe_cagayanensis	Dictyosperma_album)))))	Calamus_caryotoides);
(((Prestoea_acuminata	(Oenocarpus_minor	Leopoldinia_pulchra))	(((Roystonea_regia	Pseudophoenix_vinifera)	(Sclerosperma_profizianum	((Orania_palindan	Podococcus_barteri)	((Elaeis_guineensis	(Attalea_speciosa	(Reinhardtia_latisecta	(Reinhardtia_paiewonskiana	Reinhardtia_simplex))))	(Bactris_major	(Iriartea_deltoidea	(Veitchia_spiralis	Kentiopsis_piersoniorum)))))))	((Nypa_fruticans	(Phoenix_dactylifera	Sabal_domingensis))	(((Heterospathe_cagayanensis	Dictyosperma_album)	(Burretiokentia_grandiflora	Hydriastele_microspadix))	(Pelagodoxa_henryana	(Oenocarpus_bataua	(Dypsis_decaryi	Geonoma_undata)))))))	Calamus_caryotoides);
(((Prestoea_acuminata	((((Pelagodoxa_henryana	Sabal_domingensis)	((Phoenix_dactylifera	((Veitchia_spiralis	Kentiopsis_piersoniorum)	(((Orania_palindan	(((Attalea_speciosa	((Reinhardtia_latisecta	(Reinhardtia_paiewonskiana	Reinhardtia_simplex))	Elaeis_guineensis))	Bactris_major)	(Podococcus_barteri	Roystonea_regia)))	Sclerosperma_profizianum)	Pseudophoenix_vinifera)))	((Heterospathe_cagayanensis	Dictyosperma_album)	((Burretiokentia_grandiflora	(Iriartea_deltoidea	(Oenocarpus_minor	Nypa_fruticans)))	Hydriastele_microspadix))))	(Dypsis_decaryi	Geonoma_undata))	Oenocarpus_bataua))	Leopoldinia_pulchra)	Calamus_caryotoides);
(((Prestoea_acuminata	(((Burretiokentia_grandiflora	((Dypsis_decaryi	Geonoma_undata)	(((Nypa_fruticans	Phoenix_dactylifera)	Sabal_domingensis)	(((Podococcus_barteri	Roystonea_regia)	(((((Reinhardtia_latisecta	(Reinhardtia_paiewonskiana	Reinhardtia_simplex))	Elaeis_guineensis)	(Oenocarpus_minor	Attalea_speciosa))	Bactris_major)	(Orania_palindan	Sclerosperma_profizianum)))	(Pelagodoxa_henryana	Pseudophoenix_vinifera)))))	Oenocarpus_bataua)	((Hydriastele_microspadix	(Dictyosperma_album	(Veitchia_spiralis	(Iriartea_deltoidea	Heterospathe_cagayanensis))))	Kentiopsis_piersoniorum)))	Leopoldinia_pulchra)	Calamus_caryotoides);
((((Iriartea_deltoidea	(Leopoldinia_pulchra	Kentiopsis_piersoniorum))	Veitchia_spiralis)	(((Oenocarpus_bataua	((Dypsis_decaryi	Geonoma_undata)	Pelagodoxa_henryana))	((Pseudophoenix_vinifera	Roystonea_regia)	(((((((Reinhardtia_simplex	(Reinhardtia_latisecta	Reinhardtia_paiewonskiana))	(Elaeis_guineensis	Bactris_major))	Attalea_speciosa)	(Podococcus_barteri	Orania_palindan))	Sclerosperma_profizianum)	((Oenocarpus_minor	Nypa_fruticans)	Phoenix_dactylifera))	Burretiokentia_grandiflora)))	((Hydriastele_microspadix	Sabal_domingensis)	(Prestoea_acuminata	(Dictyosperma_album	Heterospathe_cagayanensis)))))	Calamus_caryotoides);
(((Leopoldinia_pulchra	(Iriartea_deltoidea	(Veitchia_spiralis	Kentiopsis_piersoniorum)))	(((Sabal_domingensis	((Pelagodoxa_henryana	(Geonoma_undata	(Dypsis_decaryi	Oenocarpus_bataua)))	(((Oenocarpus_minor	Nypa_fruticans)	Phoenix_dactylifera)	(((Sclerosperma_profizianum	Roystonea_regia)	((((Reinhardtia_latisecta	(Reinhardtia_paiewonskiana	Reinhardtia_simplex))	(Elaeis_guineensis	Attalea_speciosa))	Bactris_major)	(Podococcus_barteri	Orania_palindan)))	Pseudophoenix_vinifera))))	((Burretiokentia_grandiflora	Hydriastele_microspadix)	Dictyosperma_album))	(Prestoea_acuminata	Heterospathe_cagayanensis)))	Calamus_caryotoides);
((((((Podococcus_barteri	((Bactris_major	((Reinhardtia_latisecta	(Reinhardtia_simplex	Reinhardtia_paiewonskiana))	((Oenocarpus_minor	Attalea_speciosa)	Elaeis_guineensis)))	(Dypsis_decaryi	(Burretiokentia_grandiflora	Hydriastele_microspadix))))	((Pseudophoenix_vinifera	(Geonoma_undata	(Oenocarpus_bataua	(Roystonea_regia	Pelagodoxa_henryana))))	Sclerosperma_profizianum))	((Nypa_fruticans	Phoenix_dactylifera)	Sabal_domingensis))	(Prestoea_acuminata	(Dictyosperma_album	Heterospathe_cagayanensis)))	(Orania_palindan	((Leopoldinia_pulchra	(Veitchia_spiralis	Kentiopsis_piersoniorum))	Iriartea_deltoidea)))	Calamus_caryotoides);
(((Roystonea_regia	Podococcus_barteri)	(((Bactris_major	(((Reinhardtia_latisecta	(Reinhardtia_simplex	Reinhardtia_paiewonskiana))	Elaeis_guineensis)	(Oenocarpus_minor	Attalea_speciosa)))	Sclerosperma_profizianum)	(Pseudophoenix_vinifera	(((Geonoma_undata	Dypsis_decaryi)	(Sabal_domingensis	(Phoenix_dactylifera	Pelagodoxa_henryana)))	(((Prestoea_acuminata	(Dictyosperma_album	Heterospathe_cagayanensis))	(Orania_palindan	(Oenocarpus_bataua	(Nypa_fruticans	((Iriartea_deltoidea	(Kentiopsis_piersoniorum	Veitchia_spiralis))	Leopoldinia_pulchra)))))	(Burretiokentia_grandiflora	Hydriastele_microspadix))))))	Calamus_caryotoides);
(((Nypa_fruticans	(Oenocarpus_minor	Pelagodoxa_henryana))	(((((((Dictyosperma_album	Heterospathe_cagayanensis)	Hydriastele_microspadix)	Sabal_domingensis)	((Leopoldinia_pulchra	(Iriartea_deltoidea	(Kentiopsis_piersoniorum	Veitchia_spiralis)))	Prestoea_acuminata))	Phoenix_dactylifera)	((((Roystonea_regia	Podococcus_barteri)	(Sclerosperma_profizianum	Orania_palindan))	(Bactris_major	((Reinhardtia_paiewonskiana	(Reinhardtia_latisecta	(Attalea_speciosa	Reinhardtia_simplex)))	Elaeis_guineensis)))	Pseudophoenix_vinifera))	((Burretiokentia_grandiflora	Oenocarpus_bataua)	(Geonoma_undata	Dypsis_decaryi))))	Calamus_caryotoides);
((((((((Orania_palindan	Sclerosperma_profizianum)	(((Attalea_speciosa	Bactris_major)	((Reinhardtia_simplex	(Reinhardtia_paiewonskiana	Reinhardtia_latisecta))	Elaeis_guineensis))	(Roystonea_regia	Podococcus_barteri)))	(Nypa_fruticans	(Sabal_domingensis	(Phoenix_dactylifera	Kentiopsis_piersoniorum))))	(((Leopoldinia_pulchra	(Veitchia_spiralis	Prestoea_acuminata))	Heterospathe_cagayanensis)	((((Geonoma_undata	Dypsis_decaryi)	Pelagodoxa_henryana)	(Oenocarpus_bataua	Oenocarpus_minor))	Pseudophoenix_vinifera)))	Iriartea_deltoidea)	Burretiokentia_grandiflora)	(Dictyosperma_album	Hydriastele_microspadix))	Calamus_caryotoides);
((Sclerosperma_profizianum	((Pseudophoenix_vinifera	Roystonea_regia)	(((((Reinhardtia_latisecta	(Reinhardtia_simplex	Reinhardtia_paiewonskiana))	(Attalea_speciosa	Elaeis_guineensis))	(Bactris_major	Kentiopsis_piersoniorum))	(((Dypsis_decaryi	(Pelagodoxa_henryana	(Oenocarpus_bataua	Geonoma_undata)))	((Sabal_domingensis	(Oenocarpus_minor	(Nypa_fruticans	Phoenix_dactylifera)))	((((Iriartea_deltoidea	Veitchia_spiralis)	Leopoldinia_pulchra)	(Heterospathe_cagayanensis	Prestoea_acuminata))	(Burretiokentia_grandiflora	(Dictyosperma_album	Hydriastele_microspadix)))))	Podococcus_barteri))	Orania_palindan)))	Calamus_caryotoides);
(((((Veitchia_spiralis	Iriartea_deltoidea)	Leopoldinia_pulchra)	((((Reinhardtia_latisecta	(Reinhardtia_simplex	Reinhardtia_paiewonskiana))	Elaeis_guineensis)	(Bactris_major	Kentiopsis_piersoniorum))	Attalea_speciosa))	((((Oenocarpus_bataua	Prestoea_acuminata)	(Sabal_domingensis	(Dypsis_decaryi	Geonoma_undata)))	(((Podococcus_barteri	Burretiokentia_grandiflora)	((Heterospathe_cagayanensis	((Oenocarpus_minor	Nypa_fruticans)	Dictyosperma_album))	Hydriastele_microspadix))	(Pelagodoxa_henryana	Phoenix_dactylifera)))	(Orania_palindan	(Sclerosperma_profizianum	(Pseudophoenix_vinifera	Roystonea_regia)))))	Calamus_caryotoides);
((Orania_palindan	(((Kentiopsis_piersoniorum	Sclerosperma_profizianum)	((Pseudophoenix_vinifera	((((Dypsis_decaryi	(Podococcus_barteri	(Geonoma_undata	(Pelagodoxa_henryana	Oenocarpus_bataua))))	Veitchia_spiralis)	(((Nypa_fruticans	Phoenix_dactylifera)	Oenocarpus_minor)	Burretiokentia_grandiflora))	((Sabal_domingensis	(Heterospathe_cagayanensis	Dictyosperma_album))	((Leopoldinia_pulchra	Prestoea_acuminata)	Hydriastele_microspadix))))	(((Reinhardtia_simplex	(Reinhardtia_paiewonskiana	Reinhardtia_latisecta))	Elaeis_guineensis)	(Attalea_speciosa	Bactris_major))))	(Roystonea_regia	Iriartea_deltoidea)))	Calamus_caryotoides);
((Hydriastele_microspadix	((((Dypsis_decaryi	(Sabal_domingensis	(Nypa_fruticans	(Oenocarpus_minor	Phoenix_dactylifera))))	(Geonoma_undata	(Pelagodoxa_henryana	(Burretiokentia_grandiflora	Oenocarpus_bataua))))	((Orania_palindan	((Reinhardtia_simplex	(Reinhardtia_paiewonskiana	Reinhardtia_latisecta))	Elaeis_guineensis))	(((Attalea_speciosa	Pseudophoenix_vinifera)	(((Veitchia_spiralis	Leopoldinia_pulchra)	Bactris_major)	(Kentiopsis_piersoniorum	(Iriartea_deltoidea	(Roystonea_regia	Podococcus_barteri)))))	Sclerosperma_profizianum)))	(Prestoea_acuminata	(Heterospathe_cagayanensis	Dictyosperma_album))))	Calamus_caryotoides);
(((Kentiopsis_piersoniorum	(((((Burretiokentia_grandiflora	((Heterospathe_cagayanensis	Dictyosperma_album)	Hydriastele_microspadix))	(Prestoea_acuminata	Leopoldinia_pulchra))	(((Sabal_domingensis	((Oenocarpus_minor	Nypa_fruticans)	Phoenix_dactylifera))	((Pelagodoxa_henryana	(Oenocarpus_bataua	Geonoma_undata))	Podococcus_barteri))	Dypsis_decaryi))	(Sclerosperma_profizianum	Veitchia_spiralis))	((Roystonea_regia	(Pseudophoenix_vinifera	Iriartea_deltoidea))	(Bactris_major	((Attalea_speciosa	((Reinhardtia_simplex	Reinhardtia_paiewonskiana)	Reinhardtia_latisecta))	Elaeis_guineensis)))))	Orania_palindan)	Calamus_caryotoides);
((Podococcus_barteri	((((Roystonea_regia	Pseudophoenix_vinifera)	Sclerosperma_profizianum)	((Bactris_major	((Attalea_speciosa	(Reinhardtia_simplex	(Reinhardtia_paiewonskiana	Reinhardtia_latisecta)))	Elaeis_guineensis))	Orania_palindan))	(Pelagodoxa_henryana	((Dypsis_decaryi	Geonoma_undata)	((Burretiokentia_grandiflora	((Heterospathe_cagayanensis	Dictyosperma_album)	Hydriastele_microspadix))	((Sabal_domingensis	((Oenocarpus_minor	Nypa_fruticans)	Phoenix_dactylifera))	(Oenocarpus_bataua	(Prestoea_acuminata	(((Veitchia_spiralis	Kentiopsis_piersoniorum)	Iriartea_deltoidea)	Leopoldinia_pulchra)))))))))	Calamus_caryotoides);
(((Veitchia_spiralis	(Kentiopsis_piersoniorum	((((Sabal_domingensis	((Leopoldinia_pulchra	Prestoea_acuminata)	(Hydriastele_microspadix	(Dictyosperma_album	Heterospathe_cagayanensis))))	((Nypa_fruticans	Phoenix_dactylifera)	(Dypsis_decaryi	(Geonoma_undata	((Burretiokentia_grandiflora	Oenocarpus_bataua)	Pelagodoxa_henryana)))))	(Podococcus_barteri	(Bactris_major	((Oenocarpus_minor	Attalea_speciosa)	(Elaeis_guineensis	((Reinhardtia_simplex	Reinhardtia_paiewonskiana)	Reinhardtia_latisecta))))))	((Iriartea_deltoidea	(Pseudophoenix_vinifera	Roystonea_regia))	Sclerosperma_profizianum))))	Orania_palindan)	Calamus_caryotoides);
((Phoenix_dactylifera	(((Geonoma_undata	Dypsis_decaryi)	((Kentiopsis_piersoniorum	Pelagodoxa_henryana)	(((Nypa_fruticans	Burretiokentia_grandiflora)	Iriartea_deltoidea)	Oenocarpus_bataua)))	(((((Pseudophoenix_vinifera	Roystonea_regia)	Sclerosperma_profizianum)	(Orania_palindan	((Bactris_major	((Oenocarpus_minor	Attalea_speciosa)	(Elaeis_guineensis	(Reinhardtia_simplex	(Reinhardtia_paiewonskiana	Reinhardtia_latisecta)))))	Podococcus_barteri)))	Veitchia_spiralis)	(Sabal_domingensis	((Leopoldinia_pulchra	Prestoea_acuminata)	(Hydriastele_microspadix	(Dictyosperma_album	Heterospathe_cagayanensis)))))))	Calamus_caryotoides);
(((Leopoldinia_pulchra	Prestoea_acuminata)	((Bactris_major	(Elaeis_guineensis	((Reinhardtia_simplex	(Reinhardtia_paiewonskiana	Reinhardtia_latisecta))	Attalea_speciosa)))	(Podococcus_barteri	(Orania_palindan	((((((Iriartea_deltoidea	(Phoenix_dactylifera	Sabal_domingensis))	((Pelagodoxa_henryana	(Oenocarpus_bataua	(Geonoma_undata	Dypsis_decaryi)))	(((Dictyosperma_album	Heterospathe_cagayanensis)	(Oenocarpus_minor	Nypa_fruticans))	(Hydriastele_microspadix	Burretiokentia_grandiflora))))	Veitchia_spiralis)	(Pseudophoenix_vinifera	Roystonea_regia))	Kentiopsis_piersoniorum)	Sclerosperma_profizianum)))))	Calamus_caryotoides);
((Nypa_fruticans	(Orania_palindan	((Roystonea_regia	(Pseudophoenix_vinifera	((Leopoldinia_pulchra	Iriartea_deltoidea)	((Veitchia_spiralis	Kentiopsis_piersoniorum)	Bactris_major))))	(((((((Dictyosperma_album	Heterospathe_cagayanensis)	Hydriastele_microspadix)	Burretiokentia_grandiflora)	(Prestoea_acuminata	Sabal_domingensis))	((Pelagodoxa_henryana	Oenocarpus_bataua)	((Geonoma_undata	Dypsis_decaryi)	Phoenix_dactylifera)))	((Reinhardtia_latisecta	((Reinhardtia_simplex	(Elaeis_guineensis	Reinhardtia_paiewonskiana))	Podococcus_barteri))	(Oenocarpus_minor	Attalea_speciosa)))	Sclerosperma_profizianum))))	Calamus_caryotoides);
((Leopoldinia_pulchra	(Prestoea_acuminata	(((Nypa_fruticans	Orania_palindan)	(Roystonea_regia	(Pseudophoenix_vinifera	Bactris_major)))	(((Podococcus_barteri	Sclerosperma_profizianum)	(((Elaeis_guineensis	((Reinhardtia_paiewonskiana	Reinhardtia_simplex)	Reinhardtia_latisecta))	(((Dictyosperma_album	Heterospathe_cagayanensis)	Hydriastele_microspadix)	(Attalea_speciosa	(Oenocarpus_minor	Burretiokentia_grandiflora))))	(Phoenix_dactylifera	Sabal_domingensis)))	((Veitchia_spiralis	Kentiopsis_piersoniorum)	(Iriartea_deltoidea	((Pelagodoxa_henryana	Oenocarpus_bataua)	(Geonoma_undata	Dypsis_decaryi))))))))	Calamus_caryotoides);
(((Leopoldinia_pulchra	(Iriartea_deltoidea	(Veitchia_spiralis	Kentiopsis_piersoniorum)))	(Prestoea_acuminata	(((((Burretiokentia_grandiflora	(Dictyosperma_album	Heterospathe_cagayanensis))	Hydriastele_microspadix)	(((Roystonea_regia	Pseudophoenix_vinifera)	((Pelagodoxa_henryana	(Oenocarpus_bataua	(Geonoma_undata	Dypsis_decaryi)))	(Podococcus_barteri	(Oenocarpus_minor	Nypa_fruticans))))	Sclerosperma_profizianum))	((Phoenix_dactylifera	((Elaeis_guineensis	((Reinhardtia_simplex	Reinhardtia_paiewonskiana)	(Attalea_speciosa	Reinhardtia_latisecta)))	Bactris_major))	Sabal_domingensis))	Orania_palindan)))	Calamus_caryotoides);
((Iriartea_deltoidea	(Kentiopsis_piersoniorum	(Leopoldinia_pulchra	(Veitchia_spiralis	(Prestoea_acuminata	(Orania_palindan	(Oenocarpus_bataua	((((((((Elaeis_guineensis	((Reinhardtia_simplex	Reinhardtia_paiewonskiana)	(Attalea_speciosa	Reinhardtia_latisecta)))	Bactris_major)	(Podococcus_barteri	(Oenocarpus_minor	Nypa_fruticans)))	(Sclerosperma_profizianum	(Roystonea_regia	Pelagodoxa_henryana)))	Phoenix_dactylifera)	Pseudophoenix_vinifera)	Geonoma_undata)	(Dypsis_decaryi	(Sabal_domingensis	(Burretiokentia_grandiflora	((Dictyosperma_album	Heterospathe_cagayanensis)	Hydriastele_microspadix))))))))))))	Calamus_caryotoides);
(((Veitchia_spiralis	(Prestoea_acuminata	((Kentiopsis_piersoniorum	(Orania_palindan	(((((((Reinhardtia_latisecta	Reinhardtia_paiewonskiana)	Reinhardtia_simplex)	Elaeis_guineensis)	Attalea_speciosa)	Bactris_major)	Podococcus_barteri)	(((Oenocarpus_bataua	Geonoma_undata)	Sabal_domingensis)	((((Sclerosperma_profizianum	(Pseudophoenix_vinifera	(((Oenocarpus_minor	Nypa_fruticans)	Roystonea_regia)	Pelagodoxa_henryana)))	Phoenix_dactylifera)	(Burretiokentia_grandiflora	((Iriartea_deltoidea	Hydriastele_microspadix)	Dictyosperma_album)))	Dypsis_decaryi)))))	Heterospathe_cagayanensis)))	Leopoldinia_pulchra)	Calamus_caryotoides);
(((Iriartea_deltoidea	(Prestoea_acuminata	Heterospathe_cagayanensis))	(Leopoldinia_pulchra	(((((Pseudophoenix_vinifera	Podococcus_barteri)	Dypsis_decaryi)	((Oenocarpus_bataua	Geonoma_undata)	(((Nypa_fruticans	Roystonea_regia)	Oenocarpus_minor)	Pelagodoxa_henryana)))	((Phoenix_dactylifera	Sabal_domingensis)	Kentiopsis_piersoniorum))	((Burretiokentia_grandiflora	(Hydriastele_microspadix	Dictyosperma_album))	(Orania_palindan	((Sclerosperma_profizianum	(((Attalea_speciosa	(Reinhardtia_latisecta	(Reinhardtia_paiewonskiana	Reinhardtia_simplex)))	Elaeis_guineensis)	Bactris_major))	Veitchia_spiralis))))))	Calamus_caryotoides);
(((Prestoea_acuminata	Leopoldinia_pulchra)	(((((Pseudophoenix_vinifera	(Nypa_fruticans	Roystonea_regia))	((Sclerosperma_profizianum	(((((Oenocarpus_minor	Attalea_speciosa)	(Reinhardtia_latisecta	(Reinhardtia_paiewonskiana	Reinhardtia_simplex)))	Elaeis_guineensis)	Bactris_major)	Orania_palindan))	Podococcus_barteri))	((((Burretiokentia_grandiflora	Hydriastele_microspadix)	(Heterospathe_cagayanensis	Dictyosperma_album))	Phoenix_dactylifera)	Kentiopsis_piersoniorum))	Sabal_domingensis)	((Veitchia_spiralis	(Oenocarpus_bataua	(Geonoma_undata	(Iriartea_deltoidea	Pelagodoxa_henryana))))	Dypsis_decaryi)))	Calamus_caryotoides);
((Leopoldinia_pulchra	(((((Heterospathe_cagayanensis	Dictyosperma_album)	Hydriastele_microspadix)	Burretiokentia_grandiflora)	((((Oenocarpus_minor	Nypa_fruticans)	Phoenix_dactylifera)	Sabal_domingensis)	(Dypsis_decaryi	(((Sclerosperma_profizianum	((Orania_palindan	((Elaeis_guineensis	((Attalea_speciosa	Reinhardtia_latisecta)	(Reinhardtia_simplex	Reinhardtia_paiewonskiana)))	((Iriartea_deltoidea	(Veitchia_spiralis	Kentiopsis_piersoniorum))	Bactris_major)))	(Podococcus_barteri	Roystonea_regia)))	Pseudophoenix_vinifera)	(Geonoma_undata	(Pelagodoxa_henryana	Oenocarpus_bataua))))))	Prestoea_acuminata))	Calamus_caryotoides);
(((Pseudophoenix_vinifera	Roystonea_regia)	(((Orania_palindan	(Prestoea_acuminata	((Iriartea_deltoidea	Leopoldinia_pulchra)	Oenocarpus_minor)))	(((Phoenix_dactylifera	(Nypa_fruticans	Sabal_domingensis))	((Elaeis_guineensis	(Attalea_speciosa	(Reinhardtia_latisecta	(Reinhardtia_simplex	Reinhardtia_paiewonskiana))))	((Veitchia_spiralis	Kentiopsis_piersoniorum)	Bactris_major)))	((((Heterospathe_cagayanensis	Dictyosperma_album)	Hydriastele_microspadix)	Burretiokentia_grandiflora)	((Podococcus_barteri	(Pelagodoxa_henryana	(Oenocarpus_bataua	Geonoma_undata)))	Dypsis_decaryi))))	Sclerosperma_profizianum))	Calamus_caryotoides);
((Orania_palindan	(Sabal_domingensis	(((Podococcus_barteri	Roystonea_regia)	((Oenocarpus_minor	Sclerosperma_profizianum)	(((Dictyosperma_album	Hydriastele_microspadix)	(Nypa_fruticans	Burretiokentia_grandiflora))	Heterospathe_cagayanensis)))	((Dypsis_decaryi	(Pelagodoxa_henryana	(Oenocarpus_bataua	Geonoma_undata)))	(Pseudophoenix_vinifera	((Phoenix_dactylifera	((Elaeis_guineensis	(Reinhardtia_paiewonskiana	(Reinhardtia_simplex	(Attalea_speciosa	Reinhardtia_latisecta))))	(Bactris_major	(Veitchia_spiralis	(Kentiopsis_piersoniorum	Iriartea_deltoidea)))))	(Prestoea_acuminata	Leopoldinia_pulchra)))))))	Calamus_caryotoides);
((Leopoldinia_pulchra	(((Heterospathe_cagayanensis	((Oenocarpus_minor	Nypa_fruticans)	((Hydriastele_microspadix	(Sabal_domingensis	((((Orania_palindan	(Attalea_speciosa	(((Reinhardtia_simplex	(Reinhardtia_latisecta	Reinhardtia_paiewonskiana))	Elaeis_guineensis)	(Bactris_major	(Veitchia_spiralis	Kentiopsis_piersoniorum)))))	(Sclerosperma_profizianum	(Pseudophoenix_vinifera	(Podococcus_barteri	Roystonea_regia))))	((Dypsis_decaryi	Burretiokentia_grandiflora)	((Pelagodoxa_henryana	Geonoma_undata)	Oenocarpus_bataua)))	Phoenix_dactylifera)))	Dictyosperma_album)))	Prestoea_acuminata)	Iriartea_deltoidea))	Calamus_caryotoides);
(((Leopoldinia_pulchra	Podococcus_barteri)	(((Orania_palindan	((((((Pelagodoxa_henryana	(Dypsis_decaryi	Geonoma_undata))	Oenocarpus_bataua)	((Dictyosperma_album	Heterospathe_cagayanensis)	(Burretiokentia_grandiflora	Hydriastele_microspadix)))	Sabal_domingensis)	Prestoea_acuminata)	(Oenocarpus_minor	(Phoenix_dactylifera	Nypa_fruticans))))	((Attalea_speciosa	(Reinhardtia_latisecta	(Reinhardtia_paiewonskiana	Reinhardtia_simplex)))	(Elaeis_guineensis	((Iriartea_deltoidea	(Kentiopsis_piersoniorum	Veitchia_spiralis))	Bactris_major))))	(Sclerosperma_profizianum	(Pseudophoenix_vinifera	Roystonea_regia))))	Calamus_caryotoides);
((((((Podococcus_barteri	(((Orania_palindan	(((Oenocarpus_minor	Nypa_fruticans)	Roystonea_regia)	(Bactris_major	Pseudophoenix_vinifera)))	((((Reinhardtia_paiewonskiana	Reinhardtia_simplex)	Elaeis_guineensis)	Attalea_speciosa)	Reinhardtia_latisecta))	Sclerosperma_profizianum))	Phoenix_dactylifera)	(((Burretiokentia_grandiflora	Oenocarpus_bataua)	(Pelagodoxa_henryana	Geonoma_undata))	Dypsis_decaryi))	((((Iriartea_deltoidea	Hydriastele_microspadix)	((Veitchia_spiralis	Dictyosperma_album)	Heterospathe_cagayanensis))	Sabal_domingensis)	(Leopoldinia_pulchra	Prestoea_acuminata)))	Kentiopsis_piersoniorum)	Calamus_caryotoides);
((Podococcus_barteri	((((Attalea_speciosa	(Reinhardtia_simplex	(Reinhardtia_paiewonskiana	Reinhardtia_latisecta)))	(Bactris_major	Elaeis_guineensis))	((Sclerosperma_profizianum	Orania_palindan)	((Phoenix_dactylifera	((((Burretiokentia_grandiflora	Oenocarpus_bataua)	(Pelagodoxa_henryana	Geonoma_undata))	Dypsis_decaryi)	(((Hydriastele_microspadix	(Dictyosperma_album	Heterospathe_cagayanensis))	Sabal_domingensis)	((((Iriartea_deltoidea	Veitchia_spiralis)	Kentiopsis_piersoniorum)	Leopoldinia_pulchra)	Prestoea_acuminata))))	Pseudophoenix_vinifera)))	((Nypa_fruticans	Roystonea_regia)	Oenocarpus_minor)))	Calamus_caryotoides);
(((Podococcus_barteri	((((Sclerosperma_profizianum	Roystonea_regia)	(((Nypa_fruticans	Oenocarpus_minor)	Orania_palindan)	Kentiopsis_piersoniorum))	(Bactris_major	(Elaeis_guineensis	((Attalea_speciosa	Reinhardtia_latisecta)	(Reinhardtia_simplex	Reinhardtia_paiewonskiana)))))	((((Veitchia_spiralis	(Burretiokentia_grandiflora	Dypsis_decaryi))	(((Hydriastele_microspadix	(Dictyosperma_album	Heterospathe_cagayanensis))	Sabal_domingensis)	(Leopoldinia_pulchra	Prestoea_acuminata)))	(Phoenix_dactylifera	(Oenocarpus_bataua	(Pelagodoxa_henryana	Geonoma_undata))))	Pseudophoenix_vinifera)))	Iriartea_deltoidea)	Calamus_caryotoides);
((Burretiokentia_grandiflora	(Hydriastele_microspadix	((Dictyosperma_album	Heterospathe_cagayanensis)	((((Oenocarpus_bataua	(Leopoldinia_pulchra	Prestoea_acuminata))	(Dypsis_decaryi	Geonoma_undata))	(((((Iriartea_deltoidea	Oenocarpus_minor)	(Nypa_fruticans	Phoenix_dactylifera))	Sabal_domingensis)	(Roystonea_regia	Pelagodoxa_henryana))	(Pseudophoenix_vinifera	(Sclerosperma_profizianum	(Orania_palindan	(Podococcus_barteri	(Bactris_major	(((Elaeis_guineensis	(Reinhardtia_simplex	(Reinhardtia_paiewonskiana	Reinhardtia_latisecta)))	Attalea_speciosa)	Kentiopsis_piersoniorum))))))))	Veitchia_spiralis))))	Calamus_caryotoides);
((((Oenocarpus_minor	(Roystonea_regia	Nypa_fruticans))	Pelagodoxa_henryana)	(Sclerosperma_profizianum	((Phoenix_dactylifera	Pseudophoenix_vinifera)	((Dypsis_decaryi	((Podococcus_barteri	Burretiokentia_grandiflora)	((Heterospathe_cagayanensis	Hydriastele_microspadix)	Dictyosperma_album)))	(((Bactris_major	(((Reinhardtia_latisecta	(Reinhardtia_simplex	Reinhardtia_paiewonskiana))	Attalea_speciosa)	Elaeis_guineensis))	(Veitchia_spiralis	(Kentiopsis_piersoniorum	(Geonoma_undata	Iriartea_deltoidea))))	(((Oenocarpus_bataua	(Leopoldinia_pulchra	Prestoea_acuminata))	Orania_palindan)	Sabal_domingensis))))))	Calamus_caryotoides);
((((Orania_palindan	(Pseudophoenix_vinifera	((((Oenocarpus_bataua	((Roystonea_regia	Pelagodoxa_henryana)	Geonoma_undata))	(Sabal_domingensis	(Phoenix_dactylifera	(Oenocarpus_minor	Nypa_fruticans))))	((Dypsis_decaryi	Podococcus_barteri)	((Hydriastele_microspadix	(Dictyosperma_album	Heterospathe_cagayanensis))	Burretiokentia_grandiflora)))	((((Iriartea_deltoidea	(Veitchia_spiralis	Kentiopsis_piersoniorum))	Bactris_major)	(Elaeis_guineensis	(Attalea_speciosa	((Reinhardtia_simplex	Reinhardtia_paiewonskiana)	Reinhardtia_latisecta))))	Sclerosperma_profizianum))))	Prestoea_acuminata)	Leopoldinia_pulchra)	Calamus_caryotoides);
((((Oenocarpus_bataua	Orania_palindan)	((Prestoea_acuminata	(Dictyosperma_album	Heterospathe_cagayanensis))	(((Dypsis_decaryi	Geonoma_undata)	(((Sabal_domingensis	Phoenix_dactylifera)	((Attalea_speciosa	((Iriartea_deltoidea	(Veitchia_spiralis	Kentiopsis_piersoniorum))	Bactris_major))	(Elaeis_guineensis	((Reinhardtia_simplex	Reinhardtia_paiewonskiana)	Reinhardtia_latisecta))))	(Podococcus_barteri	(((Roystonea_regia	Pseudophoenix_vinifera)	(Sclerosperma_profizianum	Pelagodoxa_henryana))	Burretiokentia_grandiflora))))	Hydriastele_microspadix)))	((Oenocarpus_minor	Nypa_fruticans)	Leopoldinia_pulchra))	Calamus_caryotoides);
((Pelagodoxa_henryana	((((((((Bactris_major	(Elaeis_guineensis	((Oenocarpus_minor	Attalea_speciosa)	((Reinhardtia_simplex	Reinhardtia_paiewonskiana)	Reinhardtia_latisecta))))	Kentiopsis_piersoniorum)	(Veitchia_spiralis	Iriartea_deltoidea))	Orania_palindan)	((Sabal_domingensis	(Nypa_fruticans	Phoenix_dactylifera))	(Prestoea_acuminata	(Dictyosperma_album	Heterospathe_cagayanensis))))	((((Oenocarpus_bataua	Leopoldinia_pulchra)	(Burretiokentia_grandiflora	Hydriastele_microspadix))	Podococcus_barteri)	(Dypsis_decaryi	Geonoma_undata)))	(Roystonea_regia	Pseudophoenix_vinifera))	Sclerosperma_profizianum))	Calamus_caryotoides);
(((Prestoea_acuminata	(((Dictyosperma_album	Hydriastele_microspadix)	(((((((((Sclerosperma_profizianum	Pelagodoxa_henryana)	Roystonea_regia)	Orania_palindan)	((((Iriartea_deltoidea	Veitchia_spiralis)	Kentiopsis_piersoniorum)	Bactris_major)	(Elaeis_guineensis	(Attalea_speciosa	((Reinhardtia_simplex	Reinhardtia_paiewonskiana)	Reinhardtia_latisecta)))))	Pseudophoenix_vinifera)	((Dypsis_decaryi	Geonoma_undata)	(((Oenocarpus_minor	Nypa_fruticans)	Phoenix_dactylifera)	Burretiokentia_grandiflora)))	Sabal_domingensis)	Oenocarpus_bataua)	Podococcus_barteri))	Leopoldinia_pulchra))	Heterospathe_cagayanensis)	Calamus_caryotoides);
(((((Attalea_speciosa	(Bactris_major	(Kentiopsis_piersoniorum	Veitchia_spiralis)))	Elaeis_guineensis)	(Reinhardtia_simplex	(Reinhardtia_paiewonskiana	Reinhardtia_latisecta)))	((((((Iriartea_deltoidea	Leopoldinia_pulchra)	(Heterospathe_cagayanensis	Prestoea_acuminata))	((Orania_palindan	Hydriastele_microspadix)	Oenocarpus_bataua))	((Dypsis_decaryi	Geonoma_undata)	Sabal_domingensis))	((((Nypa_fruticans	Phoenix_dactylifera)	Oenocarpus_minor)	(Sclerosperma_profizianum	Pelagodoxa_henryana))	((Pseudophoenix_vinifera	Roystonea_regia)	Podococcus_barteri)))	(Burretiokentia_grandiflora	Dictyosperma_album)))	Calamus_caryotoides);
((((Oenocarpus_minor	(Sabal_domingensis	(Nypa_fruticans	Phoenix_dactylifera)))	(Pelagodoxa_henryana	(Pseudophoenix_vinifera	((Dypsis_decaryi	((Burretiokentia_grandiflora	(Hydriastele_microspadix	Dictyosperma_album))	((Iriartea_deltoidea	Leopoldinia_pulchra)	(Heterospathe_cagayanensis	Prestoea_acuminata))))	(((Elaeis_guineensis	((Kentiopsis_piersoniorum	Veitchia_spiralis)	Bactris_major))	((Reinhardtia_latisecta	(Reinhardtia_paiewonskiana	Reinhardtia_simplex))	Attalea_speciosa))	((Orania_palindan	Podococcus_barteri)	(Roystonea_regia	Sclerosperma_profizianum)))))))	(Geonoma_undata	Oenocarpus_bataua))	Calamus_caryotoides);
((Iriartea_deltoidea	(Pseudophoenix_vinifera	(((Orania_palindan	(((Elaeis_guineensis	((Reinhardtia_simplex	Reinhardtia_paiewonskiana)	(Kentiopsis_piersoniorum	(Attalea_speciosa	Reinhardtia_latisecta))))	Bactris_major)	Podococcus_barteri))	Sclerosperma_profizianum)	(Veitchia_spiralis	(Phoenix_dactylifera	((((Heterospathe_cagayanensis	Prestoea_acuminata)	(((Oenocarpus_minor	(Nypa_fruticans	Burretiokentia_grandiflora))	(Hydriastele_microspadix	Dictyosperma_album))	Dypsis_decaryi))	((Geonoma_undata	(Leopoldinia_pulchra	Oenocarpus_bataua))	(Roystonea_regia	Pelagodoxa_henryana)))	Sabal_domingensis))))))	Calamus_caryotoides);
((Roystonea_regia	(((((Phoenix_dactylifera	((Sabal_domingensis	(((Hydriastele_microspadix	(((Oenocarpus_minor	Nypa_fruticans)	Burretiokentia_grandiflora)	Dictyosperma_album))	Dypsis_decaryi)	(Heterospathe_cagayanensis	Prestoea_acuminata)))	((Geonoma_undata	(((Veitchia_spiralis	Iriartea_deltoidea)	Leopoldinia_pulchra)	Oenocarpus_bataua))	Pelagodoxa_henryana)))	Sclerosperma_profizianum)	(Orania_palindan	((Elaeis_guineensis	((Reinhardtia_simplex	Reinhardtia_paiewonskiana)	(Attalea_speciosa	Reinhardtia_latisecta)))	(Kentiopsis_piersoniorum	Bactris_major))))	Pseudophoenix_vinifera)	Podococcus_barteri))	Calamus_caryotoides);
(((((Veitchia_spiralis	Iriartea_deltoidea)	Leopoldinia_pulchra)	Orania_palindan)	(((((((Hydriastele_microspadix	Dictyosperma_album)	Burretiokentia_grandiflora)	(Heterospathe_cagayanensis	Prestoea_acuminata))	(Pelagodoxa_henryana	((Dypsis_decaryi	Geonoma_undata)	Oenocarpus_bataua)))	(((Oenocarpus_minor	Nypa_fruticans)	Phoenix_dactylifera)	Sabal_domingensis))	((Pseudophoenix_vinifera	Roystonea_regia)	Sclerosperma_profizianum))	(Podococcus_barteri	((Elaeis_guineensis	((Reinhardtia_simplex	Reinhardtia_paiewonskiana)	(Attalea_speciosa	Reinhardtia_latisecta)))	(Kentiopsis_piersoniorum	Bactris_major)))))	Calamus_caryotoides);
((((Podococcus_barteri	((((Elaeis_guineensis	((Reinhardtia_simplex	Reinhardtia_paiewonskiana)	(Attalea_speciosa	Reinhardtia_latisecta)))	(Kentiopsis_piersoniorum	Bactris_major))	((((Oenocarpus_minor	Nypa_fruticans)	Phoenix_dactylifera)	Sabal_domingensis)	((Pelagodoxa_henryana	(Geonoma_undata	Oenocarpus_bataua))	(((Hydriastele_microspadix	Dictyosperma_album)	Burretiokentia_grandiflora)	Dypsis_decaryi))))	((Pseudophoenix_vinifera	Roystonea_regia)	Sclerosperma_profizianum)))	((Heterospathe_cagayanensis	Prestoea_acuminata)	((Veitchia_spiralis	Iriartea_deltoidea)	Leopoldinia_pulchra)))	Orania_palindan)	Calamus_caryotoides);
((Podococcus_barteri	((((((Heterospathe_cagayanensis	Dictyosperma_album)	Prestoea_acuminata)	(Iriartea_deltoidea	Leopoldinia_pulchra))	Orania_palindan)	Hydriastele_microspadix)	((Kentiopsis_piersoniorum	Veitchia_spiralis)	((Sabal_domingensis	(Oenocarpus_minor	(Nypa_fruticans	Phoenix_dactylifera)))	((Bactris_major	(Elaeis_guineensis	(Attalea_speciosa	((Reinhardtia_paiewonskiana	Reinhardtia_simplex)	Reinhardtia_latisecta))))	((Sclerosperma_profizianum	(Pseudophoenix_vinifera	Roystonea_regia))	(Pelagodoxa_henryana	((Burretiokentia_grandiflora	Oenocarpus_bataua)	(Geonoma_undata	Dypsis_decaryi)))))))))	Calamus_caryotoides);
((((Roystonea_regia	Pelagodoxa_henryana)	(((Podococcus_barteri	Burretiokentia_grandiflora)	Oenocarpus_bataua)	(Geonoma_undata	Dypsis_decaryi)))	((Bactris_major	((Elaeis_guineensis	((Reinhardtia_paiewonskiana	Reinhardtia_simplex)	Reinhardtia_latisecta))	Attalea_speciosa))	(((Sabal_domingensis	((Oenocarpus_minor	Nypa_fruticans)	Phoenix_dactylifera))	(Sclerosperma_profizianum	Pseudophoenix_vinifera))	(((Iriartea_deltoidea	(((Prestoea_acuminata	Leopoldinia_pulchra)	(Hydriastele_microspadix	(Heterospathe_cagayanensis	Dictyosperma_album)))	Orania_palindan))	Kentiopsis_piersoniorum)	Veitchia_spiralis))))	Calamus_caryotoides);
(((Sclerosperma_profizianum	(Orania_palindan	(((Podococcus_barteri	((Pelagodoxa_henryana	Geonoma_undata)	Oenocarpus_bataua))	Dypsis_decaryi)	((Sabal_domingensis	(Nypa_fruticans	Phoenix_dactylifera))	(((Prestoea_acuminata	Leopoldinia_pulchra)	Kentiopsis_piersoniorum)	((Veitchia_spiralis	Burretiokentia_grandiflora)	(Hydriastele_microspadix	(Heterospathe_cagayanensis	Dictyosperma_album))))))))	(((Oenocarpus_minor	Attalea_speciosa)	((Reinhardtia_simplex	(Reinhardtia_latisecta	Reinhardtia_paiewonskiana))	(Iriartea_deltoidea	Elaeis_guineensis)))	(Roystonea_regia	(Pseudophoenix_vinifera	Bactris_major))))	Calamus_caryotoides);
((Pelagodoxa_henryana	(Geonoma_undata	(Oenocarpus_bataua	(Orania_palindan	(((Phoenix_dactylifera	((Pseudophoenix_vinifera	Roystonea_regia)	((Oenocarpus_minor	(Prestoea_acuminata	(Nypa_fruticans	Leopoldinia_pulchra)))	(Bactris_major	((Elaeis_guineensis	(Reinhardtia_simplex	(Reinhardtia_latisecta	Reinhardtia_paiewonskiana)))	(Attalea_speciosa	Kentiopsis_piersoniorum))))))	((Veitchia_spiralis	(((Podococcus_barteri	Burretiokentia_grandiflora)	(Hydriastele_microspadix	(Heterospathe_cagayanensis	Dictyosperma_album)))	Dypsis_decaryi))	(Iriartea_deltoidea	Sclerosperma_profizianum)))	Sabal_domingensis)))))	Calamus_caryotoides);
((Leopoldinia_pulchra	(((Dypsis_decaryi	(((Podococcus_barteri	Burretiokentia_grandiflora)	Hydriastele_microspadix)	(Heterospathe_cagayanensis	Dictyosperma_album)))	(((Veitchia_spiralis	(Iriartea_deltoidea	((Pelagodoxa_henryana	Geonoma_undata)	Oenocarpus_bataua)))	(((Nypa_fruticans	Oenocarpus_minor)	Attalea_speciosa)	Phoenix_dactylifera))	(Sabal_domingensis	((Kentiopsis_piersoniorum	((Reinhardtia_latisecta	(Reinhardtia_paiewonskiana	Reinhardtia_simplex))	(Bactris_major	Elaeis_guineensis)))	(Orania_palindan	((Pseudophoenix_vinifera	Roystonea_regia)	Sclerosperma_profizianum))))))	Prestoea_acuminata))	Calamus_caryotoides);
((Leopoldinia_pulchra	((Iriartea_deltoidea	Prestoea_acuminata)	(((Sabal_domingensis	((((((Nypa_fruticans	Oenocarpus_minor)	Attalea_speciosa)	Bactris_major)	(Elaeis_guineensis	(Reinhardtia_latisecta	(Reinhardtia_paiewonskiana	Reinhardtia_simplex))))	(Orania_palindan	((Pseudophoenix_vinifera	Roystonea_regia)	Sclerosperma_profizianum)))	Phoenix_dactylifera))	(((Pelagodoxa_henryana	Geonoma_undata)	Oenocarpus_bataua)	((Kentiopsis_piersoniorum	Veitchia_spiralis)	Dypsis_decaryi)))	(((Podococcus_barteri	Burretiokentia_grandiflora)	Hydriastele_microspadix)	(Heterospathe_cagayanensis	Dictyosperma_album)))))	Calamus_caryotoides);
(((Prestoea_acuminata	Leopoldinia_pulchra)	((Sabal_domingensis	((Phoenix_dactylifera	((((Orania_palindan	(Podococcus_barteri	(((Elaeis_guineensis	((Attalea_speciosa	Veitchia_spiralis)	((Reinhardtia_paiewonskiana	Reinhardtia_simplex)	(Kentiopsis_piersoniorum	Reinhardtia_latisecta))))	Bactris_major)	Oenocarpus_minor)))	Sclerosperma_profizianum)	(Nypa_fruticans	Roystonea_regia))	Pseudophoenix_vinifera))	((Burretiokentia_grandiflora	(Hydriastele_microspadix	((Iriartea_deltoidea	Heterospathe_cagayanensis)	Dictyosperma_album)))	((Geonoma_undata	Pelagodoxa_henryana)	Oenocarpus_bataua))))	Dypsis_decaryi))	Calamus_caryotoides);
(((Orania_palindan	(((Podococcus_barteri	((Oenocarpus_minor	Nypa_fruticans)	Roystonea_regia))	(Sabal_domingensis	((Phoenix_dactylifera	(((Dictyosperma_album	Burretiokentia_grandiflora)	((Oenocarpus_bataua	(((Prestoea_acuminata	Iriartea_deltoidea)	Heterospathe_cagayanensis)	Leopoldinia_pulchra))	Hydriastele_microspadix))	Pseudophoenix_vinifera))	((Dypsis_decaryi	Geonoma_undata)	Pelagodoxa_henryana))))	Sclerosperma_profizianum))	((((Veitchia_spiralis	Kentiopsis_piersoniorum)	Bactris_major)	Elaeis_guineensis)	(((Reinhardtia_latisecta	Attalea_speciosa)	Reinhardtia_paiewonskiana)	Reinhardtia_simplex)))	Calamus_caryotoides);
((Orania_palindan	(((Prestoea_acuminata	Heterospathe_cagayanensis)	Leopoldinia_pulchra)	((((Sclerosperma_profizianum	(Pseudophoenix_vinifera	Roystonea_regia))	(Oenocarpus_bataua	(Pelagodoxa_henryana	Geonoma_undata)))	(((Bactris_major	(Iriartea_deltoidea	(Veitchia_spiralis	Kentiopsis_piersoniorum)))	(Elaeis_guineensis	((Reinhardtia_latisecta	(Reinhardtia_paiewonskiana	Reinhardtia_simplex))	Attalea_speciosa)))	((Hydriastele_microspadix	(Podococcus_barteri	Burretiokentia_grandiflora))	(Dypsis_decaryi	Dictyosperma_album))))	((Oenocarpus_minor	(Nypa_fruticans	Phoenix_dactylifera))	Sabal_domingensis))))	Calamus_caryotoides);
((Heterospathe_cagayanensis	((((Podococcus_barteri	(((Burretiokentia_grandiflora	Dypsis_decaryi)	((Oenocarpus_bataua	Geonoma_undata)	(((Oenocarpus_minor	Nypa_fruticans)	Phoenix_dactylifera)	Pelagodoxa_henryana)))	(((Reinhardtia_latisecta	(Attalea_speciosa	(Reinhardtia_simplex	(((Iriartea_deltoidea	(Bactris_major	(Veitchia_spiralis	Kentiopsis_piersoniorum)))	Elaeis_guineensis)	Reinhardtia_paiewonskiana))))	(Sclerosperma_profizianum	(Orania_palindan	Roystonea_regia)))	Pseudophoenix_vinifera)))	((Dictyosperma_album	Hydriastele_microspadix)	Sabal_domingensis))	Leopoldinia_pulchra)	Prestoea_acuminata))	Calamus_caryotoides);
((Geonoma_undata	(((((Nypa_fruticans	Sabal_domingensis)	Phoenix_dactylifera)	((((Prestoea_acuminata	Leopoldinia_pulchra)	(((((Reinhardtia_paiewonskiana	Reinhardtia_simplex)	Reinhardtia_latisecta)	(Oenocarpus_minor	Attalea_speciosa))	Elaeis_guineensis)	(((Kentiopsis_piersoniorum	Veitchia_spiralis)	Iriartea_deltoidea)	Bactris_major)))	Podococcus_barteri)	Orania_palindan))	(((Oenocarpus_bataua	Burretiokentia_grandiflora)	((Heterospathe_cagayanensis	Dictyosperma_album)	Hydriastele_microspadix))	((Sclerosperma_profizianum	Pelagodoxa_henryana)	(Roystonea_regia	Pseudophoenix_vinifera))))	Dypsis_decaryi))	Calamus_caryotoides);
((((Podococcus_barteri	(Hydriastele_microspadix	(Oenocarpus_bataua	((Heterospathe_cagayanensis	(Prestoea_acuminata	Leopoldinia_pulchra))	Orania_palindan))))	((((Elaeis_guineensis	(Bactris_major	((Veitchia_spiralis	Kentiopsis_piersoniorum)	Iriartea_deltoidea)))	(((Reinhardtia_paiewonskiana	Reinhardtia_simplex)	Reinhardtia_latisecta)	Attalea_speciosa))	(Roystonea_regia	Pseudophoenix_vinifera))	(Geonoma_undata	((Sclerosperma_profizianum	Pelagodoxa_henryana)	(((Oenocarpus_minor	Phoenix_dactylifera)	Nypa_fruticans)	Sabal_domingensis)))))	(Burretiokentia_grandiflora	(Dypsis_decaryi	Dictyosperma_album)))	Calamus_caryotoides);
((((((Phoenix_dactylifera	(((Sabal_domingensis	Geonoma_undata)	(((Heterospathe_cagayanensis	((Prestoea_acuminata	Leopoldinia_pulchra)	Orania_palindan))	Oenocarpus_bataua)	((Veitchia_spiralis	Pseudophoenix_vinifera)	(Podococcus_barteri	(((Elaeis_guineensis	Kentiopsis_piersoniorum)	((Iriartea_deltoidea	((Reinhardtia_paiewonskiana	Reinhardtia_simplex)	Reinhardtia_latisecta))	Attalea_speciosa))	Bactris_major)))))	(Dypsis_decaryi	(Hydriastele_microspadix	(Burretiokentia_grandiflora	Dictyosperma_album)))))	Sclerosperma_profizianum)	Oenocarpus_minor)	Pelagodoxa_henryana)	(Nypa_fruticans	Roystonea_regia))	Calamus_caryotoides);
(((Kentiopsis_piersoniorum	Heterospathe_cagayanensis)	(Prestoea_acuminata	((((Oenocarpus_bataua	(((Dypsis_decaryi	Geonoma_undata)	(((Podococcus_barteri	(Pseudophoenix_vinifera	((Elaeis_guineensis	(((Reinhardtia_paiewonskiana	Reinhardtia_simplex)	Reinhardtia_latisecta)	Attalea_speciosa))	Bactris_major)))	(Sclerosperma_profizianum	Pelagodoxa_henryana))	((Oenocarpus_minor	(Nypa_fruticans	Roystonea_regia))	(Phoenix_dactylifera	Sabal_domingensis))))	((Hydriastele_microspadix	Dictyosperma_album)	Burretiokentia_grandiflora)))	Orania_palindan)	(Iriartea_deltoidea	Leopoldinia_pulchra))	Veitchia_spiralis)))	Calamus_caryotoides);
(((((Oenocarpus_bataua	(((Phoenix_dactylifera	((Dypsis_decaryi	Geonoma_undata)	Pelagodoxa_henryana))	(Pseudophoenix_vinifera	((Podococcus_barteri	(Oenocarpus_minor	(Nypa_fruticans	Roystonea_regia)))	((Reinhardtia_latisecta	((Attalea_speciosa	(Elaeis_guineensis	Bactris_major))	(Reinhardtia_paiewonskiana	Reinhardtia_simplex)))	Sclerosperma_profizianum))))	(((Hydriastele_microspadix	Dictyosperma_album)	Burretiokentia_grandiflora)	Sabal_domingensis)))	Orania_palindan)	(Heterospathe_cagayanensis	Prestoea_acuminata))	((Leopoldinia_pulchra	(Kentiopsis_piersoniorum	Veitchia_spiralis))	Iriartea_deltoidea))	Calamus_caryotoides);
((Orania_palindan	(((Bactris_major	(Elaeis_guineensis	((Reinhardtia_simplex	(Reinhardtia_latisecta	Reinhardtia_paiewonskiana))	(Oenocarpus_minor	Attalea_speciosa))))	(((Oenocarpus_bataua	(Geonoma_undata	Pelagodoxa_henryana))	((Dypsis_decaryi	((Hydriastele_microspadix	(Heterospathe_cagayanensis	Dictyosperma_album))	Burretiokentia_grandiflora))	(Prestoea_acuminata	(Leopoldinia_pulchra	(Iriartea_deltoidea	(Kentiopsis_piersoniorum	Veitchia_spiralis))))))	((Nypa_fruticans	Phoenix_dactylifera)	Sabal_domingensis)))	(Sclerosperma_profizianum	((Pseudophoenix_vinifera	Roystonea_regia)	Podococcus_barteri))))	Calamus_caryotoides);
(((Roystonea_regia	Nypa_fruticans)	((Sabal_domingensis	((((Bactris_major	Elaeis_guineensis)	(((Reinhardtia_paiewonskiana	Reinhardtia_simplex)	Reinhardtia_latisecta)	Attalea_speciosa))	Oenocarpus_minor)	(((Oenocarpus_bataua	(Geonoma_undata	Pelagodoxa_henryana))	Pseudophoenix_vinifera)	(((Dypsis_decaryi	(Podococcus_barteri	((Hydriastele_microspadix	(Heterospathe_cagayanensis	Dictyosperma_album))	Burretiokentia_grandiflora)))	Sclerosperma_profizianum)	(Orania_palindan	(Prestoea_acuminata	(Leopoldinia_pulchra	(Iriartea_deltoidea	(Kentiopsis_piersoniorum	Veitchia_spiralis)))))))))	Phoenix_dactylifera))	Calamus_caryotoides);
(((Phoenix_dactylifera	Nypa_fruticans)	(Sabal_domingensis	(((Prestoea_acuminata	(Leopoldinia_pulchra	(Iriartea_deltoidea	(Veitchia_spiralis	Kentiopsis_piersoniorum))))	(Pelagodoxa_henryana	(Oenocarpus_bataua	(Dypsis_decaryi	Geonoma_undata))))	(((Hydriastele_microspadix	(Heterospathe_cagayanensis	Dictyosperma_album))	Burretiokentia_grandiflora)	((Orania_palindan	((Roystonea_regia	Pseudophoenix_vinifera)	Sclerosperma_profizianum))	(Podococcus_barteri	((Elaeis_guineensis	(Reinhardtia_simplex	(Reinhardtia_latisecta	Reinhardtia_paiewonskiana)))	((Oenocarpus_minor	Attalea_speciosa)	Bactris_major))))))))	Calamus_caryotoides);
(((Leopoldinia_pulchra	(Iriartea_deltoidea	(Kentiopsis_piersoniorum	Veitchia_spiralis)))	((((((Phoenix_dactylifera	(((Elaeis_guineensis	(Reinhardtia_latisecta	(Reinhardtia_paiewonskiana	Reinhardtia_simplex)))	((((Nypa_fruticans	Oenocarpus_minor)	Attalea_speciosa)	Roystonea_regia)	((Orania_palindan	(Pseudophoenix_vinifera	Bactris_major))	Sclerosperma_profizianum)))	Podococcus_barteri))	(Geonoma_undata	(Oenocarpus_bataua	Pelagodoxa_henryana)))	Dypsis_decaryi)	((Burretiokentia_grandiflora	(Heterospathe_cagayanensis	Dictyosperma_album))	Hydriastele_microspadix))	Sabal_domingensis)	Prestoea_acuminata))	Calamus_caryotoides);
((((((((Dypsis_decaryi	Geonoma_undata)	((Burretiokentia_grandiflora	Oenocarpus_bataua)	Pelagodoxa_henryana))	(Phoenix_dactylifera	(((Elaeis_guineensis	((Attalea_speciosa	Reinhardtia_latisecta)	(Reinhardtia_paiewonskiana	Reinhardtia_simplex)))	(Iriartea_deltoidea	Bactris_major))	((Orania_palindan	((Oenocarpus_minor	(Roystonea_regia	Nypa_fruticans))	Podococcus_barteri))	(Sclerosperma_profizianum	Pseudophoenix_vinifera)))))	Sabal_domingensis)	((Heterospathe_cagayanensis	Dictyosperma_album)	Hydriastele_microspadix))	Prestoea_acuminata)	(Leopoldinia_pulchra	(Veitchia_spiralis	Kentiopsis_piersoniorum)))	Calamus_caryotoides);
((Podococcus_barteri	((((Sclerosperma_profizianum	Roystonea_regia)	(Pseudophoenix_vinifera	((Oenocarpus_bataua	(Pelagodoxa_henryana	Geonoma_undata))	(((Leopoldinia_pulchra	(Prestoea_acuminata	Heterospathe_cagayanensis))	(Dypsis_decaryi	((Dictyosperma_album	Burretiokentia_grandiflora)	Hydriastele_microspadix)))	(Sabal_domingensis	Phoenix_dactylifera)))))	((Nypa_fruticans	Oenocarpus_minor)	Orania_palindan))	((Bactris_major	((Iriartea_deltoidea	Veitchia_spiralis)	Kentiopsis_piersoniorum))	((Attalea_speciosa	(Reinhardtia_latisecta	(Reinhardtia_paiewonskiana	Reinhardtia_simplex)))	Elaeis_guineensis))))	Calamus_caryotoides);
((Oenocarpus_bataua	(((((((((Dypsis_decaryi	(Heterospathe_cagayanensis	Dictyosperma_album))	(Burretiokentia_grandiflora	Hydriastele_microspadix))	Sclerosperma_profizianum)	(Sabal_domingensis	Phoenix_dactylifera))	(Orania_palindan	(((Leopoldinia_pulchra	Prestoea_acuminata)	(((Reinhardtia_simplex	(Reinhardtia_latisecta	Reinhardtia_paiewonskiana))	((Nypa_fruticans	Oenocarpus_minor)	Attalea_speciosa))	(Elaeis_guineensis	(Bactris_major	(Iriartea_deltoidea	(Veitchia_spiralis	Kentiopsis_piersoniorum))))))	Roystonea_regia)))	Pseudophoenix_vinifera)	Podococcus_barteri)	Pelagodoxa_henryana)	Geonoma_undata))	Calamus_caryotoides);
((Orania_palindan	(Podococcus_barteri	((((((Dypsis_decaryi	Geonoma_undata)	(Sabal_domingensis	Phoenix_dactylifera))	((Pelagodoxa_henryana	Sclerosperma_profizianum)	(Pseudophoenix_vinifera	Roystonea_regia)))	(((Heterospathe_cagayanensis	Dictyosperma_album)	Hydriastele_microspadix)	Burretiokentia_grandiflora))	((Leopoldinia_pulchra	Prestoea_acuminata)	Oenocarpus_bataua))	(((((Nypa_fruticans	Oenocarpus_minor)	Attalea_speciosa)	((Elaeis_guineensis	Bactris_major)	Kentiopsis_piersoniorum))	Veitchia_spiralis)	((Reinhardtia_simplex	(Iriartea_deltoidea	Reinhardtia_paiewonskiana))	Reinhardtia_latisecta)))))	Calamus_caryotoides);
((((Oenocarpus_minor	Pelagodoxa_henryana)	Sclerosperma_profizianum)	((Dypsis_decaryi	Geonoma_undata)	(((((Podococcus_barteri	((((Veitchia_spiralis	Kentiopsis_piersoniorum)	Iriartea_deltoidea)	Bactris_major)	(Elaeis_guineensis	(Attalea_speciosa	((Reinhardtia_simplex	Reinhardtia_paiewonskiana)	Reinhardtia_latisecta)))))	(Pseudophoenix_vinifera	Roystonea_regia))	(Orania_palindan	((Leopoldinia_pulchra	Prestoea_acuminata)	Oenocarpus_bataua)))	((Dictyosperma_album	(Hydriastele_microspadix	Heterospathe_cagayanensis))	Burretiokentia_grandiflora))	(Sabal_domingensis	(Nypa_fruticans	Phoenix_dactylifera)))))	Calamus_caryotoides);
((Leopoldinia_pulchra	(Prestoea_acuminata	((((Phoenix_dactylifera	(((Pseudophoenix_vinifera	Roystonea_regia)	(Oenocarpus_minor	(Iriartea_deltoidea	(Nypa_fruticans	Sclerosperma_profizianum))))	(Orania_palindan	(((Elaeis_guineensis	(Attalea_speciosa	(Reinhardtia_simplex	(Reinhardtia_paiewonskiana	Reinhardtia_latisecta))))	Podococcus_barteri)	Bactris_major))))	(((Pelagodoxa_henryana	Geonoma_undata)	Oenocarpus_bataua)	(Dypsis_decaryi	(Kentiopsis_piersoniorum	Veitchia_spiralis))))	Sabal_domingensis)	(Hydriastele_microspadix	((Dictyosperma_album	Heterospathe_cagayanensis)	Burretiokentia_grandiflora)))))	Calamus_caryotoides);
((Leopoldinia_pulchra	((Prestoea_acuminata	(((Phoenix_dactylifera	Sabal_domingensis)	((Pelagodoxa_henryana	(Geonoma_undata	Oenocarpus_bataua))	(Dypsis_decaryi	(Hydriastele_microspadix	((Dictyosperma_album	Heterospathe_cagayanensis)	Burretiokentia_grandiflora)))))	(((Attalea_speciosa	(Pseudophoenix_vinifera	Roystonea_regia))	(Orania_palindan	(Oenocarpus_minor	Nypa_fruticans)))	((((Elaeis_guineensis	(Reinhardtia_simplex	(Reinhardtia_paiewonskiana	Reinhardtia_latisecta)))	Podococcus_barteri)	((Kentiopsis_piersoniorum	Veitchia_spiralis)	Bactris_major))	Sclerosperma_profizianum))))	Iriartea_deltoidea))	Calamus_caryotoides);
((Leopoldinia_pulchra	((Prestoea_acuminata	(((Geonoma_undata	(Oenocarpus_bataua	Pelagodoxa_henryana))	((Phoenix_dactylifera	Sabal_domingensis)	(Dypsis_decaryi	(Hydriastele_microspadix	((Dictyosperma_album	Heterospathe_cagayanensis)	Burretiokentia_grandiflora)))))	(((((Elaeis_guineensis	((Reinhardtia_simplex	Reinhardtia_paiewonskiana)	((Oenocarpus_minor	Attalea_speciosa)	Reinhardtia_latisecta)))	(Iriartea_deltoidea	((Kentiopsis_piersoniorum	Veitchia_spiralis)	Bactris_major)))	Podococcus_barteri)	(Orania_palindan	Sclerosperma_profizianum))	(Pseudophoenix_vinifera	Roystonea_regia))))	Nypa_fruticans))	Calamus_caryotoides);
(((Leopoldinia_pulchra	Prestoea_acuminata)	((((Hydriastele_microspadix	(Dictyosperma_album	Heterospathe_cagayanensis))	Burretiokentia_grandiflora)	Sabal_domingensis)	(Dypsis_decaryi	(((Nypa_fruticans	Phoenix_dactylifera)	((((((Elaeis_guineensis	(Reinhardtia_simplex	(Reinhardtia_latisecta	Reinhardtia_paiewonskiana)))	(Oenocarpus_minor	Attalea_speciosa))	((Iriartea_deltoidea	(Kentiopsis_piersoniorum	Veitchia_spiralis))	Bactris_major))	Podococcus_barteri)	Orania_palindan)	((Pseudophoenix_vinifera	Roystonea_regia)	Sclerosperma_profizianum)))	(Geonoma_undata	(Oenocarpus_bataua	Pelagodoxa_henryana))))))	Calamus_caryotoides);
((Leopoldinia_pulchra	((((Burretiokentia_grandiflora	(Hydriastele_microspadix	(Dictyosperma_album	Heterospathe_cagayanensis)))	((((Sclerosperma_profizianum	(((Phoenix_dactylifera	Roystonea_regia)	(Oenocarpus_bataua	(Pelagodoxa_henryana	Geonoma_undata)))	Pseudophoenix_vinifera))	(((Bactris_major	((Kentiopsis_piersoniorum	Veitchia_spiralis)	Iriartea_deltoidea))	(Oenocarpus_minor	((((Attalea_speciosa	Reinhardtia_simplex)	Reinhardtia_paiewonskiana)	Reinhardtia_latisecta)	Elaeis_guineensis)))	Dypsis_decaryi))	Podococcus_barteri)	Sabal_domingensis))	(Nypa_fruticans	Orania_palindan))	Prestoea_acuminata))	Calamus_caryotoides);
(((Prestoea_acuminata	Leopoldinia_pulchra)	((((((Phoenix_dactylifera	((Nypa_fruticans	Oenocarpus_minor)	Iriartea_deltoidea))	Pseudophoenix_vinifera)	(Veitchia_spiralis	(Kentiopsis_piersoniorum	((Sclerosperma_profizianum	Roystonea_regia)	(((Bactris_major	(((Reinhardtia_simplex	Reinhardtia_paiewonskiana)	Reinhardtia_latisecta)	(Attalea_speciosa	Elaeis_guineensis)))	Podococcus_barteri)	Orania_palindan)))))	(Dypsis_decaryi	((Burretiokentia_grandiflora	Oenocarpus_bataua)	(Pelagodoxa_henryana	Geonoma_undata))))	(Hydriastele_microspadix	(Dictyosperma_album	Heterospathe_cagayanensis)))	Sabal_domingensis))	Calamus_caryotoides);
((Attalea_speciosa	((Bactris_major	((((Dypsis_decaryi	(((Prestoea_acuminata	(Oenocarpus_minor	(Nypa_fruticans	Leopoldinia_pulchra)))	Iriartea_deltoidea)	(((Hydriastele_microspadix	(Dictyosperma_album	Heterospathe_cagayanensis))	Kentiopsis_piersoniorum)	Sabal_domingensis)))	((Geonoma_undata	(Pelagodoxa_henryana	((Burretiokentia_grandiflora	Podococcus_barteri)	Oenocarpus_bataua)))	Phoenix_dactylifera))	Sclerosperma_profizianum)	(Orania_palindan	(Pseudophoenix_vinifera	Roystonea_regia))))	((Reinhardtia_latisecta	(Veitchia_spiralis	(Reinhardtia_paiewonskiana	Reinhardtia_simplex)))	Elaeis_guineensis)))	Calamus_caryotoides);
((((Prestoea_acuminata	(Oenocarpus_minor	(Nypa_fruticans	Leopoldinia_pulchra)))	(Sabal_domingensis	(((Dictyosperma_album	Heterospathe_cagayanensis)	Burretiokentia_grandiflora)	Hydriastele_microspadix)))	(((((Dypsis_decaryi	Geonoma_undata)	Phoenix_dactylifera)	Oenocarpus_bataua)	(((((Reinhardtia_latisecta	(Attalea_speciosa	(Reinhardtia_paiewonskiana	Reinhardtia_simplex)))	Elaeis_guineensis)	((Iriartea_deltoidea	(Veitchia_spiralis	Kentiopsis_piersoniorum))	Bactris_major))	(Sclerosperma_profizianum	(Orania_palindan	(Pseudophoenix_vinifera	Roystonea_regia))))	Pelagodoxa_henryana))	Podococcus_barteri))	Calamus_caryotoides);
((Podococcus_barteri	((((Orania_palindan	Roystonea_regia)	Sclerosperma_profizianum)	((Attalea_speciosa	(Elaeis_guineensis	(((Kentiopsis_piersoniorum	Veitchia_spiralis)	Iriartea_deltoidea)	Bactris_major)))	((Reinhardtia_paiewonskiana	Reinhardtia_simplex)	Reinhardtia_latisecta)))	(Pseudophoenix_vinifera	((Pelagodoxa_henryana	Phoenix_dactylifera)	((Oenocarpus_bataua	(Geonoma_undata	Dypsis_decaryi))	(((Leopoldinia_pulchra	Prestoea_acuminata)	Sabal_domingensis)	(((Dictyosperma_album	Heterospathe_cagayanensis)	((Oenocarpus_minor	Nypa_fruticans)	Burretiokentia_grandiflora))	Hydriastele_microspadix)))))))	Calamus_caryotoides);
((Leopoldinia_pulchra	(Prestoea_acuminata	(Sabal_domingensis	(((Dictyosperma_album	Heterospathe_cagayanensis)	(Burretiokentia_grandiflora	Hydriastele_microspadix))	((Geonoma_undata	Dypsis_decaryi)	((Podococcus_barteri	((Roystonea_regia	Orania_palindan)	(((Kentiopsis_piersoniorum	(Veitchia_spiralis	(((Oenocarpus_minor	Attalea_speciosa)	(Elaeis_guineensis	(Reinhardtia_simplex	(Reinhardtia_latisecta	Reinhardtia_paiewonskiana))))	Iriartea_deltoidea)))	Bactris_major)	Sclerosperma_profizianum)))	((Pseudophoenix_vinifera	((Nypa_fruticans	Phoenix_dactylifera)	Pelagodoxa_henryana))	Oenocarpus_bataua)))))))	Calamus_caryotoides);
(((((Pseudophoenix_vinifera	Roystonea_regia)	Podococcus_barteri)	((Orania_palindan	(((((Leopoldinia_pulchra	Prestoea_acuminata)	Sabal_domingensis)	((Dictyosperma_album	Heterospathe_cagayanensis)	Hydriastele_microspadix))	(((Burretiokentia_grandiflora	Oenocarpus_bataua)	(Geonoma_undata	Dypsis_decaryi))	Pelagodoxa_henryana))	(Nypa_fruticans	Phoenix_dactylifera)))	((((Iriartea_deltoidea	Veitchia_spiralis)	Kentiopsis_piersoniorum)	Bactris_major)	(((Oenocarpus_minor	Attalea_speciosa)	(Reinhardtia_latisecta	(Reinhardtia_paiewonskiana	Reinhardtia_simplex)))	Elaeis_guineensis))))	Sclerosperma_profizianum)	Calamus_caryotoides);
((((Dictyosperma_album	Heterospathe_cagayanensis)	Hydriastele_microspadix)	(((((((Podococcus_barteri	Roystonea_regia)	Sclerosperma_profizianum)	(((Bactris_major	(Veitchia_spiralis	Kentiopsis_piersoniorum))	((((Oenocarpus_minor	Nypa_fruticans)	Attalea_speciosa)	(Reinhardtia_latisecta	(Reinhardtia_paiewonskiana	Reinhardtia_simplex)))	Elaeis_guineensis))	Orania_palindan))	((Pseudophoenix_vinifera	Phoenix_dactylifera)	((Oenocarpus_bataua	Geonoma_undata)	Pelagodoxa_henryana)))	Dypsis_decaryi)	(((Iriartea_deltoidea	Leopoldinia_pulchra)	Prestoea_acuminata)	Sabal_domingensis))	Burretiokentia_grandiflora))	Calamus_caryotoides);
((((Sclerosperma_profizianum	(((((Burretiokentia_grandiflora	((Dictyosperma_album	Heterospathe_cagayanensis)	Hydriastele_microspadix))	Dypsis_decaryi)	(((Iriartea_deltoidea	Leopoldinia_pulchra)	Prestoea_acuminata)	((Nypa_fruticans	Phoenix_dactylifera)	Sabal_domingensis)))	((Pelagodoxa_henryana	Oenocarpus_bataua)	Geonoma_undata))	Podococcus_barteri))	((Roystonea_regia	(Pseudophoenix_vinifera	(Bactris_major	(Veitchia_spiralis	Kentiopsis_piersoniorum))))	((Oenocarpus_minor	Attalea_speciosa)	((Reinhardtia_simplex	(Reinhardtia_latisecta	Reinhardtia_paiewonskiana))	Elaeis_guineensis))))	Orania_palindan)	Calamus_caryotoides);
((((((Kentiopsis_piersoniorum	(Podococcus_barteri	(Bactris_major	(((Reinhardtia_paiewonskiana	Reinhardtia_simplex)	Reinhardtia_latisecta)	(Attalea_speciosa	Elaeis_guineensis)))))	Sclerosperma_profizianum)	(((((Sabal_domingensis	(Phoenix_dactylifera	(Pelagodoxa_henryana	(Oenocarpus_bataua	Geonoma_undata))))	(Burretiokentia_grandiflora	((Dypsis_decaryi	(Dictyosperma_album	Heterospathe_cagayanensis))	Hydriastele_microspadix)))	Oenocarpus_minor)	(Orania_palindan	((Nypa_fruticans	Leopoldinia_pulchra)	Prestoea_acuminata)))	(Veitchia_spiralis	Iriartea_deltoidea)))	Pseudophoenix_vinifera)	Roystonea_regia)	Calamus_caryotoides);
(((Leopoldinia_pulchra	Prestoea_acuminata)	((Oenocarpus_minor	Nypa_fruticans)	(((((((((Bactris_major	(Iriartea_deltoidea	Kentiopsis_piersoniorum))	Veitchia_spiralis)	((((Attalea_speciosa	Reinhardtia_simplex)	Reinhardtia_latisecta)	Reinhardtia_paiewonskiana)	Elaeis_guineensis))	Podococcus_barteri)	((Pelagodoxa_henryana	Sclerosperma_profizianum)	(Pseudophoenix_vinifera	Roystonea_regia)))	((Sabal_domingensis	Phoenix_dactylifera)	((Burretiokentia_grandiflora	Oenocarpus_bataua)	(Dypsis_decaryi	Geonoma_undata))))	Hydriastele_microspadix)	(Dictyosperma_album	Heterospathe_cagayanensis))	Orania_palindan)))	Calamus_caryotoides);
((Leopoldinia_pulchra	(((((Burretiokentia_grandiflora	(Hydriastele_microspadix	(Dictyosperma_album	Heterospathe_cagayanensis)))	((Oenocarpus_bataua	(Pelagodoxa_henryana	(Dypsis_decaryi	Geonoma_undata)))	Oenocarpus_minor))	(Sabal_domingensis	(Nypa_fruticans	Phoenix_dactylifera)))	(((Podococcus_barteri	((((Bactris_major	Iriartea_deltoidea)	(Kentiopsis_piersoniorum	Veitchia_spiralis))	(Elaeis_guineensis	(Reinhardtia_simplex	(Reinhardtia_latisecta	Reinhardtia_paiewonskiana))))	Attalea_speciosa))	(Sclerosperma_profizianum	Orania_palindan))	(Pseudophoenix_vinifera	Roystonea_regia)))	Prestoea_acuminata))	Calamus_caryotoides);
((((((Leopoldinia_pulchra	((Heterospathe_cagayanensis	Dictyosperma_album)	Prestoea_acuminata))	Hydriastele_microspadix)	Sabal_domingensis)	(((Dypsis_decaryi	Geonoma_undata)	(Orania_palindan	(((Nypa_fruticans	Phoenix_dactylifera)	(Burretiokentia_grandiflora	(Attalea_speciosa	Oenocarpus_minor)))	(Podococcus_barteri	(((Veitchia_spiralis	(Iriartea_deltoidea	Kentiopsis_piersoniorum))	Bactris_major)	(Elaeis_guineensis	((Reinhardtia_simplex	Reinhardtia_paiewonskiana)	Reinhardtia_latisecta)))))))	((Pelagodoxa_henryana	Sclerosperma_profizianum)	(Pseudophoenix_vinifera	Roystonea_regia))))	Oenocarpus_bataua)	Calamus_caryotoides);
((((Iriartea_deltoidea	(Veitchia_spiralis	Kentiopsis_piersoniorum))	Bactris_major)	((Attalea_speciosa	(Elaeis_guineensis	((Reinhardtia_simplex	Reinhardtia_paiewonskiana)	Reinhardtia_latisecta)))	((Sclerosperma_profizianum	(Pseudophoenix_vinifera	Roystonea_regia))	((((Phoenix_dactylifera	((Podococcus_barteri	Burretiokentia_grandiflora)	((Pelagodoxa_henryana	Oenocarpus_bataua)	Geonoma_undata)))	Dypsis_decaryi)	((Leopoldinia_pulchra	((Heterospathe_cagayanensis	Dictyosperma_album)	Prestoea_acuminata))	(Hydriastele_microspadix	Sabal_domingensis)))	((Oenocarpus_minor	Nypa_fruticans)	Orania_palindan)))))	Calamus_caryotoides);
((Nypa_fruticans	(Oenocarpus_minor	(Attalea_speciosa	(((Reinhardtia_simplex	Reinhardtia_paiewonskiana)	Reinhardtia_latisecta)	(((((Kentiopsis_piersoniorum	Iriartea_deltoidea)	Veitchia_spiralis)	Bactris_major)	Elaeis_guineensis)	(((((Sclerosperma_profizianum	Pelagodoxa_henryana)	Phoenix_dactylifera)	(((Sabal_domingensis	(Burretiokentia_grandiflora	(Dictyosperma_album	Hydriastele_microspadix)))	(Dypsis_decaryi	Geonoma_undata))	(((Prestoea_acuminata	Leopoldinia_pulchra)	Orania_palindan)	(Oenocarpus_bataua	Heterospathe_cagayanensis))))	(Pseudophoenix_vinifera	Roystonea_regia))	Podococcus_barteri))))))	Calamus_caryotoides);
(((Reinhardtia_simplex	Reinhardtia_paiewonskiana)	(Reinhardtia_latisecta	((((Nypa_fruticans	Oenocarpus_minor)	Attalea_speciosa)	((Bactris_major	(Iriartea_deltoidea	(Kentiopsis_piersoniorum	Veitchia_spiralis)))	Elaeis_guineensis))	((Sclerosperma_profizianum	(Orania_palindan	Roystonea_regia))	(((Phoenix_dactylifera	((Sabal_domingensis	((Burretiokentia_grandiflora	(Dictyosperma_album	Hydriastele_microspadix))	((Heterospathe_cagayanensis	Prestoea_acuminata)	Leopoldinia_pulchra)))	(Dypsis_decaryi	((Oenocarpus_bataua	Pelagodoxa_henryana)	Geonoma_undata))))	Pseudophoenix_vinifera)	Podococcus_barteri)))))	Calamus_caryotoides);
((Nypa_fruticans	(Phoenix_dactylifera	((((((Heterospathe_cagayanensis	Prestoea_acuminata)	Leopoldinia_pulchra)	(Sabal_domingensis	(Dictyosperma_album	Hydriastele_microspadix)))	(((Burretiokentia_grandiflora	Oenocarpus_bataua)	Pelagodoxa_henryana)	(Geonoma_undata	Dypsis_decaryi)))	((Orania_palindan	Podococcus_barteri)	(Sclerosperma_profizianum	((((Bactris_major	(Iriartea_deltoidea	(Kentiopsis_piersoniorum	Veitchia_spiralis)))	Pseudophoenix_vinifera)	Roystonea_regia)	(Attalea_speciosa	(Elaeis_guineensis	((Reinhardtia_simplex	Reinhardtia_paiewonskiana)	Reinhardtia_latisecta)))))))	Oenocarpus_minor)))	Calamus_caryotoides);
((((((Dictyosperma_album	Heterospathe_cagayanensis)	Prestoea_acuminata)	(Iriartea_deltoidea	((Hydriastele_microspadix	(Sabal_domingensis	((((Burretiokentia_grandiflora	Oenocarpus_bataua)	Pelagodoxa_henryana)	(Geonoma_undata	Dypsis_decaryi))	((Pseudophoenix_vinifera	((Roystonea_regia	Podococcus_barteri)	((Orania_palindan	Sclerosperma_profizianum)	((Bactris_major	Veitchia_spiralis)	(((Reinhardtia_simplex	(Reinhardtia_paiewonskiana	Reinhardtia_latisecta))	Elaeis_guineensis)	Attalea_speciosa)))))	Phoenix_dactylifera))))	Kentiopsis_piersoniorum)))	Oenocarpus_minor)	(Nypa_fruticans	Leopoldinia_pulchra))	Calamus_caryotoides);
((Phoenix_dactylifera	(((((Dictyosperma_album	Heterospathe_cagayanensis)	Prestoea_acuminata)	((Hydriastele_microspadix	(Podococcus_barteri	(((Burretiokentia_grandiflora	Oenocarpus_bataua)	(Iriartea_deltoidea	Pelagodoxa_henryana))	Geonoma_undata)))	Dypsis_decaryi))	(Pseudophoenix_vinifera	(Kentiopsis_piersoniorum	((((Nypa_fruticans	Leopoldinia_pulchra)	Orania_palindan)	(Roystonea_regia	Sclerosperma_profizianum))	(Bactris_major	(((Veitchia_spiralis	((Oenocarpus_minor	Attalea_speciosa)	(Reinhardtia_simplex	Reinhardtia_paiewonskiana)))	Reinhardtia_latisecta)	Elaeis_guineensis))))))	Sabal_domingensis))	Calamus_caryotoides);
(((Leopoldinia_pulchra	((Dictyosperma_album	Heterospathe_cagayanensis)	Prestoea_acuminata))	((Nypa_fruticans	((((Sabal_domingensis	(Dypsis_decaryi	(Hydriastele_microspadix	Burretiokentia_grandiflora)))	((Geonoma_undata	(Pelagodoxa_henryana	Oenocarpus_bataua))	(Phoenix_dactylifera	Podococcus_barteri)))	(((Sclerosperma_profizianum	(((((Reinhardtia_latisecta	(Reinhardtia_paiewonskiana	Reinhardtia_simplex))	Elaeis_guineensis)	Bactris_major)	Veitchia_spiralis)	(Attalea_speciosa	(Oenocarpus_minor	Roystonea_regia))))	Kentiopsis_piersoniorum)	Pseudophoenix_vinifera))	Orania_palindan))	Iriartea_deltoidea))	Calamus_caryotoides);
((Bactris_major	(((((Pseudophoenix_vinifera	((((Geonoma_undata	(Pelagodoxa_henryana	Oenocarpus_bataua))	Phoenix_dactylifera)	((Sabal_domingensis	(Dypsis_decaryi	(((Heterospathe_cagayanensis	Prestoea_acuminata)	Iriartea_deltoidea)	(Nypa_fruticans	Leopoldinia_pulchra))))	((Hydriastele_microspadix	Burretiokentia_grandiflora)	Dictyosperma_album)))	Kentiopsis_piersoniorum))	(Sclerosperma_profizianum	(Roystonea_regia	Orania_palindan)))	Podococcus_barteri)	Veitchia_spiralis)	(((Oenocarpus_minor	Attalea_speciosa)	(Reinhardtia_latisecta	(Reinhardtia_paiewonskiana	Reinhardtia_simplex)))	Elaeis_guineensis)))	Calamus_caryotoides);
((Leopoldinia_pulchra	(((((Oenocarpus_minor	Nypa_fruticans)	Phoenix_dactylifera)	Sabal_domingensis)	(((Iriartea_deltoidea	Dypsis_decaryi)	(Burretiokentia_grandiflora	(Dictyosperma_album	Hydriastele_microspadix)))	(((Kentiopsis_piersoniorum	((Sclerosperma_profizianum	(Pseudophoenix_vinifera	Roystonea_regia))	(Orania_palindan	((((Veitchia_spiralis	(Reinhardtia_simplex	(Reinhardtia_latisecta	Reinhardtia_paiewonskiana)))	Attalea_speciosa)	Elaeis_guineensis)	Bactris_major))))	Podococcus_barteri)	(Pelagodoxa_henryana	(Oenocarpus_bataua	Geonoma_undata)))))	(Heterospathe_cagayanensis	Prestoea_acuminata)))	Calamus_caryotoides);
((Hydriastele_microspadix	(((Prestoea_acuminata	(Heterospathe_cagayanensis	Dictyosperma_album))	((Phoenix_dactylifera	Sabal_domingensis)	(((Pseudophoenix_vinifera	Roystonea_regia)	(Pelagodoxa_henryana	(Geonoma_undata	(Burretiokentia_grandiflora	Oenocarpus_bataua))))	(Dypsis_decaryi	((Orania_palindan	((Podococcus_barteri	(Nypa_fruticans	Oenocarpus_minor))	(Attalea_speciosa	((Reinhardtia_simplex	(Reinhardtia_latisecta	Reinhardtia_paiewonskiana))	(Bactris_major	Elaeis_guineensis)))))	Sclerosperma_profizianum)))))	(((Kentiopsis_piersoniorum	Veitchia_spiralis)	Leopoldinia_pulchra)	Iriartea_deltoidea)))	Calamus_caryotoides);
(((Sclerosperma_profizianum	Pelagodoxa_henryana)	((((Elaeis_guineensis	(Reinhardtia_simplex	((Attalea_speciosa	Reinhardtia_latisecta)	Reinhardtia_paiewonskiana)))	Bactris_major)	Podococcus_barteri)	(Kentiopsis_piersoniorum	(Pseudophoenix_vinifera	(((((Roystonea_regia	Nypa_fruticans)	Oenocarpus_minor)	(Phoenix_dactylifera	Sabal_domingensis))	Iriartea_deltoidea)	(Burretiokentia_grandiflora	((Geonoma_undata	(Veitchia_spiralis	Dypsis_decaryi))	((Hydriastele_microspadix	((Orania_palindan	(Prestoea_acuminata	Leopoldinia_pulchra))	(Heterospathe_cagayanensis	Dictyosperma_album)))	Oenocarpus_bataua))))))))	Calamus_caryotoides);
((Oenocarpus_minor	(Nypa_fruticans	(Phoenix_dactylifera	(Sabal_domingensis	((Prestoea_acuminata	(Heterospathe_cagayanensis	Dictyosperma_album))	((((Roystonea_regia	Orania_palindan)	(Sclerosperma_profizianum	(((Reinhardtia_latisecta	(Reinhardtia_paiewonskiana	Reinhardtia_simplex))	Elaeis_guineensis)	(((Iriartea_deltoidea	Kentiopsis_piersoniorum)	Bactris_major)	Attalea_speciosa))))	Podococcus_barteri)	(Pseudophoenix_vinifera	(((Burretiokentia_grandiflora	Hydriastele_microspadix)	((Dypsis_decaryi	(Veitchia_spiralis	Leopoldinia_pulchra))	Oenocarpus_bataua))	(Pelagodoxa_henryana	Geonoma_undata)))))))))	Calamus_caryotoides);
((Hydriastele_microspadix	((((((Orania_palindan	Sclerosperma_profizianum)	((((Attalea_speciosa	(Reinhardtia_latisecta	(Reinhardtia_paiewonskiana	Reinhardtia_simplex)))	Elaeis_guineensis)	(Kentiopsis_piersoniorum	Bactris_major))	(Podococcus_barteri	Roystonea_regia)))	Pseudophoenix_vinifera)	((Burretiokentia_grandiflora	Oenocarpus_bataua)	((Geonoma_undata	Dypsis_decaryi)	Pelagodoxa_henryana)))	(((Oenocarpus_minor	Nypa_fruticans)	Phoenix_dactylifera)	Sabal_domingensis))	((((Iriartea_deltoidea	Veitchia_spiralis)	Leopoldinia_pulchra)	Prestoea_acuminata)	(Heterospathe_cagayanensis	Dictyosperma_album))))	Calamus_caryotoides);
(((Leopoldinia_pulchra	(Veitchia_spiralis	Iriartea_deltoidea))	(Prestoea_acuminata	(Oenocarpus_bataua	(((Burretiokentia_grandiflora	((Heterospathe_cagayanensis	Dictyosperma_album)	Hydriastele_microspadix))	Podococcus_barteri)	(((Geonoma_undata	Dypsis_decaryi)	((((Orania_palindan	Roystonea_regia)	Sclerosperma_profizianum)	(((Reinhardtia_simplex	(Reinhardtia_latisecta	Reinhardtia_paiewonskiana))	Attalea_speciosa)	(Elaeis_guineensis	(Kentiopsis_piersoniorum	Bactris_major))))	Pseudophoenix_vinifera))	((((Oenocarpus_minor	Nypa_fruticans)	Phoenix_dactylifera)	Sabal_domingensis)	Pelagodoxa_henryana))))))	Calamus_caryotoides);
((((Pseudophoenix_vinifera	(((Burretiokentia_grandiflora	((Heterospathe_cagayanensis	Dictyosperma_album)	Hydriastele_microspadix))	((((Roystonea_regia	Pelagodoxa_henryana)	Sabal_domingensis)	(Oenocarpus_bataua	((Leopoldinia_pulchra	Prestoea_acuminata)	Orania_palindan)))	(Geonoma_undata	Dypsis_decaryi)))	((Oenocarpus_minor	Nypa_fruticans)	Phoenix_dactylifera)))	(((Attalea_speciosa	(Elaeis_guineensis	(Reinhardtia_latisecta	(Reinhardtia_paiewonskiana	Reinhardtia_simplex))))	((Iriartea_deltoidea	(Kentiopsis_piersoniorum	Veitchia_spiralis))	Bactris_major))	Podococcus_barteri))	Sclerosperma_profizianum)	Calamus_caryotoides);
((((Roystonea_regia	Podococcus_barteri)	(Sclerosperma_profizianum	(Pseudophoenix_vinifera	(((Oenocarpus_minor	Nypa_fruticans)	Phoenix_dactylifera)	(((Sabal_domingensis	(Oenocarpus_bataua	((Leopoldinia_pulchra	Prestoea_acuminata)	Orania_palindan)))	(Burretiokentia_grandiflora	((Heterospathe_cagayanensis	Dictyosperma_album)	Hydriastele_microspadix)))	((Geonoma_undata	Dypsis_decaryi)	Pelagodoxa_henryana))))))	((Attalea_speciosa	((Kentiopsis_piersoniorum	Reinhardtia_latisecta)	(Reinhardtia_paiewonskiana	Reinhardtia_simplex)))	(Veitchia_spiralis	(Bactris_major	(Iriartea_deltoidea	Elaeis_guineensis)))))	Calamus_caryotoides);
((((Oenocarpus_bataua	((Hydriastele_microspadix	Dictyosperma_album)	Burretiokentia_grandiflora))	(((Pelagodoxa_henryana	Sabal_domingensis)	(Phoenix_dactylifera	(((((Sclerosperma_profizianum	Iriartea_deltoidea)	Orania_palindan)	((((Veitchia_spiralis	((Reinhardtia_latisecta	(Reinhardtia_paiewonskiana	Reinhardtia_simplex))	Attalea_speciosa))	Kentiopsis_piersoniorum)	Bactris_major)	Elaeis_guineensis))	(Roystonea_regia	Podococcus_barteri))	Pseudophoenix_vinifera)))	(Geonoma_undata	Dypsis_decaryi)))	(Heterospathe_cagayanensis	(((Oenocarpus_minor	Nypa_fruticans)	Leopoldinia_pulchra)	Prestoea_acuminata)))	Calamus_caryotoides);
((Prestoea_acuminata	(Leopoldinia_pulchra	((((Burretiokentia_grandiflora	(Hydriastele_microspadix	((Heterospathe_cagayanensis	Dictyosperma_album)	(Iriartea_deltoidea	Dypsis_decaryi))))	(Pelagodoxa_henryana	(Geonoma_undata	Oenocarpus_bataua)))	(((Oenocarpus_minor	Nypa_fruticans)	Phoenix_dactylifera)	Sabal_domingensis))	(((Sclerosperma_profizianum	(((Reinhardtia_simplex	(Reinhardtia_paiewonskiana	((Kentiopsis_piersoniorum	Veitchia_spiralis)	Reinhardtia_latisecta)))	Attalea_speciosa)	Elaeis_guineensis))	(((Pseudophoenix_vinifera	Roystonea_regia)	Bactris_major)	Orania_palindan))	Podococcus_barteri))))	Calamus_caryotoides);
(((Iriartea_deltoidea	Leopoldinia_pulchra)	((((((((Pelagodoxa_henryana	(Geonoma_undata	Oenocarpus_bataua))	Dypsis_decaryi)	(Burretiokentia_grandiflora	(Hydriastele_microspadix	Dictyosperma_album)))	(((Oenocarpus_minor	Nypa_fruticans)	Phoenix_dactylifera)	Sabal_domingensis))	((((Roystonea_regia	Podococcus_barteri)	Sclerosperma_profizianum)	(((((Reinhardtia_paiewonskiana	Reinhardtia_simplex)	Attalea_speciosa)	Reinhardtia_latisecta)	Elaeis_guineensis)	(Bactris_major	(Veitchia_spiralis	Kentiopsis_piersoniorum))))	Pseudophoenix_vinifera))	Orania_palindan)	Heterospathe_cagayanensis)	Prestoea_acuminata))	Calamus_caryotoides);
((((((Pelagodoxa_henryana	((Burretiokentia_grandiflora	Oenocarpus_bataua)	Geonoma_undata))	(((Sabal_domingensis	((Hydriastele_microspadix	(Dictyosperma_album	Heterospathe_cagayanensis))	(Leopoldinia_pulchra	Prestoea_acuminata)))	(((Nypa_fruticans	(Phoenix_dactylifera	(Oenocarpus_minor	Iriartea_deltoidea)))	Pseudophoenix_vinifera)	(Attalea_speciosa	(((Bactris_major	(Elaeis_guineensis	(Reinhardtia_latisecta	(Reinhardtia_simplex	Reinhardtia_paiewonskiana))))	Orania_palindan)	(Sclerosperma_profizianum	Roystonea_regia)))))	Dypsis_decaryi))	Veitchia_spiralis)	Kentiopsis_piersoniorum)	Podococcus_barteri)	Calamus_caryotoides);
((Orania_palindan	((Prestoea_acuminata	((Veitchia_spiralis	Kentiopsis_piersoniorum)	Leopoldinia_pulchra))	(((((Roystonea_regia	Pseudophoenix_vinifera)	(Oenocarpus_bataua	((Dypsis_decaryi	Geonoma_undata)	Pelagodoxa_henryana)))	(Sabal_domingensis	(Phoenix_dactylifera	Nypa_fruticans)))	(Burretiokentia_grandiflora	(Oenocarpus_minor	(Hydriastele_microspadix	(Dictyosperma_album	Heterospathe_cagayanensis)))))	((Podococcus_barteri	(((Reinhardtia_latisecta	(Reinhardtia_simplex	Reinhardtia_paiewonskiana))	Elaeis_guineensis)	(Attalea_speciosa	(Iriartea_deltoidea	Bactris_major))))	Sclerosperma_profizianum))))	Calamus_caryotoides);
((Podococcus_barteri	((Phoenix_dactylifera	((((Dypsis_decaryi	(Veitchia_spiralis	Geonoma_undata))	((Oenocarpus_bataua	Burretiokentia_grandiflora)	(Hydriastele_microspadix	(Heterospathe_cagayanensis	(Kentiopsis_piersoniorum	Dictyosperma_album)))))	((Oenocarpus_minor	Nypa_fruticans)	Pelagodoxa_henryana))	(Sabal_domingensis	(Prestoea_acuminata	Leopoldinia_pulchra))))	(((((Attalea_speciosa	(((Reinhardtia_paiewonskiana	Reinhardtia_latisecta)	Reinhardtia_simplex)	Iriartea_deltoidea))	Elaeis_guineensis)	Bactris_major)	Orania_palindan)	(Sclerosperma_profizianum	(Roystonea_regia	Pseudophoenix_vinifera)))))	Calamus_caryotoides);
((Podococcus_barteri	(((Sclerosperma_profizianum	(((Geonoma_undata	(Oenocarpus_bataua	(Roystonea_regia	Pelagodoxa_henryana)))	(Dypsis_decaryi	(Sabal_domingensis	((((Nypa_fruticans	Burretiokentia_grandiflora)	Hydriastele_microspadix)	(Heterospathe_cagayanensis	Dictyosperma_album))	(Prestoea_acuminata	Leopoldinia_pulchra)))))	Pseudophoenix_vinifera))	((Kentiopsis_piersoniorum	(Veitchia_spiralis	(Orania_palindan	Bactris_major)))	Phoenix_dactylifera))	((Oenocarpus_minor	Attalea_speciosa)	((Reinhardtia_simplex	(Reinhardtia_paiewonskiana	(Iriartea_deltoidea	Reinhardtia_latisecta)))	Elaeis_guineensis))))	Calamus_caryotoides);
((Podococcus_barteri	(Roystonea_regia	(Sclerosperma_profizianum	((((Oenocarpus_minor	Attalea_speciosa)	((Reinhardtia_simplex	Reinhardtia_paiewonskiana)	Reinhardtia_latisecta))	Elaeis_guineensis)	(((((Prestoea_acuminata	Leopoldinia_pulchra)	(Sabal_domingensis	((Geonoma_undata	(Oenocarpus_bataua	Pelagodoxa_henryana))	(((Nypa_fruticans	Burretiokentia_grandiflora)	(Heterospathe_cagayanensis	Hydriastele_microspadix))	(Dypsis_decaryi	Dictyosperma_album)))))	Phoenix_dactylifera)	(Pseudophoenix_vinifera	(((Iriartea_deltoidea	Kentiopsis_piersoniorum)	Veitchia_spiralis)	Bactris_major)))	Orania_palindan)))))	Calamus_caryotoides);
((((Iriartea_deltoidea	(Kentiopsis_piersoniorum	Veitchia_spiralis))	Bactris_major)	(Attalea_speciosa	((((Reinhardtia_simplex	Reinhardtia_paiewonskiana)	Reinhardtia_latisecta)	Elaeis_guineensis)	(Sclerosperma_profizianum	(((Pseudophoenix_vinifera	(((Dypsis_decaryi	(((Oenocarpus_minor	Nypa_fruticans)	Burretiokentia_grandiflora)	(Dictyosperma_album	Hydriastele_microspadix)))	(Geonoma_undata	(Oenocarpus_bataua	Pelagodoxa_henryana)))	((Heterospathe_cagayanensis	(Prestoea_acuminata	Leopoldinia_pulchra))	(Phoenix_dactylifera	Sabal_domingensis))))	Podococcus_barteri)	(Orania_palindan	Roystonea_regia))))))	Calamus_caryotoides);
((((Orania_palindan	((Sclerosperma_profizianum	((Bactris_major	(((((Iriartea_deltoidea	((Reinhardtia_simplex	Reinhardtia_paiewonskiana)	Reinhardtia_latisecta))	Veitchia_spiralis)	Kentiopsis_piersoniorum)	Elaeis_guineensis)	(Oenocarpus_minor	Attalea_speciosa)))	Podococcus_barteri))	(Phoenix_dactylifera	(((Sabal_domingensis	Dypsis_decaryi)	((Dictyosperma_album	(Burretiokentia_grandiflora	Hydriastele_microspadix))	Pseudophoenix_vinifera))	((Roystonea_regia	Pelagodoxa_henryana)	(Geonoma_undata	Oenocarpus_bataua))))))	(Heterospathe_cagayanensis	Prestoea_acuminata))	(Nypa_fruticans	Leopoldinia_pulchra))	Calamus_caryotoides);
(((Sclerosperma_profizianum	((Pseudophoenix_vinifera	(Veitchia_spiralis	(((Sabal_domingensis	(Leopoldinia_pulchra	Prestoea_acuminata))	(((Iriartea_deltoidea	(Hydriastele_microspadix	(Burretiokentia_grandiflora	(Heterospathe_cagayanensis	Dictyosperma_album))))	Dypsis_decaryi)	((Pelagodoxa_henryana	(Geonoma_undata	Oenocarpus_bataua))	Phoenix_dactylifera)))	Kentiopsis_piersoniorum)))	((((((Reinhardtia_simplex	Reinhardtia_paiewonskiana)	Reinhardtia_latisecta)	Elaeis_guineensis)	Attalea_speciosa)	Bactris_major)	((Roystonea_regia	Podococcus_barteri)	(Oenocarpus_minor	Nypa_fruticans)))))	Orania_palindan)	Calamus_caryotoides);
(((((((Kentiopsis_piersoniorum	(Veitchia_spiralis	((Heterospathe_cagayanensis	Dictyosperma_album)	Hydriastele_microspadix)))	Burretiokentia_grandiflora)	Dypsis_decaryi)	((Pseudophoenix_vinifera	(((Nypa_fruticans	Roystonea_regia)	Podococcus_barteri)	(Pelagodoxa_henryana	(Geonoma_undata	Oenocarpus_bataua))))	(Sabal_domingensis	Phoenix_dactylifera)))	(Orania_palindan	Sclerosperma_profizianum))	(((Oenocarpus_minor	Leopoldinia_pulchra)	(Iriartea_deltoidea	Prestoea_acuminata))	(((((Reinhardtia_simplex	Reinhardtia_paiewonskiana)	Reinhardtia_latisecta)	Elaeis_guineensis)	Attalea_speciosa)	Bactris_major)))	Calamus_caryotoides);
(((Dictyosperma_album	Hydriastele_microspadix)	(Burretiokentia_grandiflora	(Dypsis_decaryi	(((Pseudophoenix_vinifera	(Pelagodoxa_henryana	(Geonoma_undata	Oenocarpus_bataua)))	((Sabal_domingensis	Phoenix_dactylifera)	(Nypa_fruticans	Roystonea_regia)))	((Heterospathe_cagayanensis	(((Kentiopsis_piersoniorum	Veitchia_spiralis)	(Iriartea_deltoidea	Leopoldinia_pulchra))	Prestoea_acuminata))	((Orania_palindan	(((Oenocarpus_minor	Attalea_speciosa)	((Reinhardtia_simplex	Reinhardtia_paiewonskiana)	Reinhardtia_latisecta))	(Bactris_major	Elaeis_guineensis)))	(Podococcus_barteri	Sclerosperma_profizianum)))))))	Calamus_caryotoides);
(((((((Kentiopsis_piersoniorum	Veitchia_spiralis)	Iriartea_deltoidea)	Leopoldinia_pulchra)	Oenocarpus_bataua)	((Dypsis_decaryi	Geonoma_undata)	((((Burretiokentia_grandiflora	(Hydriastele_microspadix	(Dictyosperma_album	Heterospathe_cagayanensis)))	(((Nypa_fruticans	Phoenix_dactylifera)	Oenocarpus_minor)	Sabal_domingensis))	(((Bactris_major	(Attalea_speciosa	(Elaeis_guineensis	(Reinhardtia_simplex	(Reinhardtia_paiewonskiana	Reinhardtia_latisecta)))))	Orania_palindan)	(Sclerosperma_profizianum	(Podococcus_barteri	(Pseudophoenix_vinifera	Roystonea_regia)))))	Pelagodoxa_henryana)))	Prestoea_acuminata)	Calamus_caryotoides);
((((Oenocarpus_minor	(((((((Prestoea_acuminata	((Leopoldinia_pulchra	Iriartea_deltoidea)	(Kentiopsis_piersoniorum	Veitchia_spiralis)))	Sabal_domingensis)	((Burretiokentia_grandiflora	(Hydriastele_microspadix	(Dictyosperma_album	Heterospathe_cagayanensis)))	Dypsis_decaryi))	((Roystonea_regia	Podococcus_barteri)	((Bactris_major	(Elaeis_guineensis	(Attalea_speciosa	((Reinhardtia_paiewonskiana	Reinhardtia_simplex)	Reinhardtia_latisecta))))	(Orania_palindan	Sclerosperma_profizianum))))	Pseudophoenix_vinifera)	Geonoma_undata)	(Oenocarpus_bataua	Pelagodoxa_henryana)))	Nypa_fruticans)	Phoenix_dactylifera)	Calamus_caryotoides);
((((Veitchia_spiralis	Iriartea_deltoidea)	(Kentiopsis_piersoniorum	Leopoldinia_pulchra))	(((((Burretiokentia_grandiflora	(Hydriastele_microspadix	(Dictyosperma_album	Heterospathe_cagayanensis)))	Dypsis_decaryi)	(Geonoma_undata	(Oenocarpus_bataua	Pelagodoxa_henryana)))	((((Oenocarpus_minor	Nypa_fruticans)	Phoenix_dactylifera)	Sabal_domingensis)	(Pseudophoenix_vinifera	(Sclerosperma_profizianum	(((Roystonea_regia	Podococcus_barteri)	Orania_palindan)	(Bactris_major	(Elaeis_guineensis	(Reinhardtia_paiewonskiana	((Reinhardtia_latisecta	Attalea_speciosa)	Reinhardtia_simplex)))))))))	Prestoea_acuminata))	Calamus_caryotoides);
((Podococcus_barteri	(((((Phoenix_dactylifera	(((Oenocarpus_minor	Oenocarpus_bataua)	(Orania_palindan	((Prestoea_acuminata	((Kentiopsis_piersoniorum	Veitchia_spiralis)	(Iriartea_deltoidea	Leopoldinia_pulchra)))	Heterospathe_cagayanensis)))	(Nypa_fruticans	Roystonea_regia)))	(Pelagodoxa_henryana	Sclerosperma_profizianum))	((Pseudophoenix_vinifera	Geonoma_undata)	Sabal_domingensis))	(Burretiokentia_grandiflora	(Hydriastele_microspadix	(Dypsis_decaryi	Dictyosperma_album))))	((Attalea_speciosa	(Reinhardtia_latisecta	(Reinhardtia_simplex	Reinhardtia_paiewonskiana)))	(Bactris_major	Elaeis_guineensis))))	Calamus_caryotoides);
((((Hydriastele_microspadix	((Heterospathe_cagayanensis	Prestoea_acuminata)	Leopoldinia_pulchra))	(((Sclerosperma_profizianum	Pseudophoenix_vinifera)	((Dypsis_decaryi	Iriartea_deltoidea)	((Veitchia_spiralis	(Dictyosperma_album	(Bactris_major	(Elaeis_guineensis	(Attalea_speciosa	(Reinhardtia_latisecta	(Reinhardtia_simplex	Reinhardtia_paiewonskiana)))))))	(Podococcus_barteri	(Oenocarpus_minor	Nypa_fruticans)))))	((Phoenix_dactylifera	Sabal_domingensis)	(((Roystonea_regia	Pelagodoxa_henryana)	(Burretiokentia_grandiflora	Oenocarpus_bataua))	Geonoma_undata))))	(Orania_palindan	Kentiopsis_piersoniorum))	Calamus_caryotoides);
((((Sclerosperma_profizianum	((Veitchia_spiralis	(Kentiopsis_piersoniorum	(Podococcus_barteri	Burretiokentia_grandiflora)))	(Orania_palindan	((Iriartea_deltoidea	Bactris_major)	(Elaeis_guineensis	(Reinhardtia_latisecta	((Reinhardtia_simplex	Reinhardtia_paiewonskiana)	Attalea_speciosa)))))))	((Roystonea_regia	(((Pelagodoxa_henryana	Oenocarpus_bataua)	Geonoma_undata)	(Dypsis_decaryi	((Leopoldinia_pulchra	(Prestoea_acuminata	(Heterospathe_cagayanensis	Dictyosperma_album)))	(Sabal_domingensis	Hydriastele_microspadix)))))	((Oenocarpus_minor	Nypa_fruticans)	Phoenix_dactylifera)))	Pseudophoenix_vinifera)	Calamus_caryotoides);
(((Leopoldinia_pulchra	(Iriartea_deltoidea	(Veitchia_spiralis	Kentiopsis_piersoniorum)))	(Pseudophoenix_vinifera	(Roystonea_regia	(Sclerosperma_profizianum	(Orania_palindan	((Podococcus_barteri	((Bactris_major	Elaeis_guineensis)	(((Oenocarpus_minor	Nypa_fruticans)	Attalea_speciosa)	(Reinhardtia_latisecta	(Reinhardtia_simplex	Reinhardtia_paiewonskiana)))))	(((Pelagodoxa_henryana	(Oenocarpus_bataua	Geonoma_undata))	((Prestoea_acuminata	(Heterospathe_cagayanensis	Dictyosperma_album))	(Dypsis_decaryi	(Burretiokentia_grandiflora	Hydriastele_microspadix))))	(Sabal_domingensis	Phoenix_dactylifera))))))))	Calamus_caryotoides);
((Iriartea_deltoidea	((Kentiopsis_piersoniorum	Veitchia_spiralis)	(Leopoldinia_pulchra	(Prestoea_acuminata	(((Heterospathe_cagayanensis	Dictyosperma_album)	(Burretiokentia_grandiflora	Hydriastele_microspadix))	(((Sabal_domingensis	Phoenix_dactylifera)	((((Orania_palindan	(Podococcus_barteri	(Bactris_major	((((Oenocarpus_minor	Nypa_fruticans)	Attalea_speciosa)	(Reinhardtia_latisecta	(Reinhardtia_simplex	Reinhardtia_paiewonskiana)))	Elaeis_guineensis))))	Sclerosperma_profizianum)	Roystonea_regia)	Pseudophoenix_vinifera))	(Pelagodoxa_henryana	(Oenocarpus_bataua	(Dypsis_decaryi	Geonoma_undata)))))))))	Calamus_caryotoides);
((Podococcus_barteri	((Bactris_major	((Reinhardtia_paiewonskiana	((Reinhardtia_simplex	((Oenocarpus_minor	Nypa_fruticans)	Attalea_speciosa))	Reinhardtia_latisecta))	Elaeis_guineensis))	(((((Sabal_domingensis	Phoenix_dactylifera)	(((Leopoldinia_pulchra	(Iriartea_deltoidea	(Kentiopsis_piersoniorum	Veitchia_spiralis)))	Prestoea_acuminata)	((Heterospathe_cagayanensis	Dictyosperma_album)	Hydriastele_microspadix)))	(Pelagodoxa_henryana	((Dypsis_decaryi	(Burretiokentia_grandiflora	Oenocarpus_bataua))	Geonoma_undata)))	((Roystonea_regia	Pseudophoenix_vinifera)	Sclerosperma_profizianum))	Orania_palindan)))	Calamus_caryotoides);
((Geonoma_undata	((Dypsis_decaryi	((((Iriartea_deltoidea	Kentiopsis_piersoniorum)	(Phoenix_dactylifera	Pelagodoxa_henryana))	Oenocarpus_bataua)	((Pseudophoenix_vinifera	(((Bactris_major	((Reinhardtia_latisecta	((Reinhardtia_paiewonskiana	Reinhardtia_simplex)	Attalea_speciosa))	Elaeis_guineensis))	((Podococcus_barteri	((Oenocarpus_minor	Nypa_fruticans)	Roystonea_regia))	(Sclerosperma_profizianum	Orania_palindan)))	((Prestoea_acuminata	Leopoldinia_pulchra)	Sabal_domingensis)))	(((Heterospathe_cagayanensis	Dictyosperma_album)	Hydriastele_microspadix)	Burretiokentia_grandiflora))))	Veitchia_spiralis))	Calamus_caryotoides);
(((Elaeis_guineensis	((Reinhardtia_latisecta	(Reinhardtia_simplex	Reinhardtia_paiewonskiana))	Attalea_speciosa))	((((((Podococcus_barteri	Burretiokentia_grandiflora)	(Hydriastele_microspadix	(Heterospathe_cagayanensis	Dictyosperma_album)))	((Leopoldinia_pulchra	Veitchia_spiralis)	Prestoea_acuminata))	Sabal_domingensis)	(Dypsis_decaryi	(((Oenocarpus_minor	Nypa_fruticans)	Phoenix_dactylifera)	(Pelagodoxa_henryana	(Geonoma_undata	Oenocarpus_bataua)))))	((Orania_palindan	(Roystonea_regia	(Pseudophoenix_vinifera	(Bactris_major	(Iriartea_deltoidea	Kentiopsis_piersoniorum)))))	Sclerosperma_profizianum)))	Calamus_caryotoides);
((Nypa_fruticans	((Phoenix_dactylifera	(Sabal_domingensis	((Podococcus_barteri	((Sclerosperma_profizianum	(Orania_palindan	(Roystonea_regia	((Leopoldinia_pulchra	Veitchia_spiralis)	(Pseudophoenix_vinifera	((Iriartea_deltoidea	Kentiopsis_piersoniorum)	Bactris_major))))))	(Elaeis_guineensis	((Reinhardtia_latisecta	(Reinhardtia_simplex	Reinhardtia_paiewonskiana))	Attalea_speciosa))))	((Pelagodoxa_henryana	((Dypsis_decaryi	Geonoma_undata)	Oenocarpus_bataua))	(((Hydriastele_microspadix	(Heterospathe_cagayanensis	Dictyosperma_album))	Burretiokentia_grandiflora)	Prestoea_acuminata)))))	Oenocarpus_minor))	Calamus_caryotoides);
((Leopoldinia_pulchra	(Orania_palindan	((Roystonea_regia	(Pseudophoenix_vinifera	(((Iriartea_deltoidea	Veitchia_spiralis)	Kentiopsis_piersoniorum)	Bactris_major)))	(((Elaeis_guineensis	((Reinhardtia_latisecta	(Reinhardtia_simplex	Reinhardtia_paiewonskiana))	Attalea_speciosa))	(((Hydriastele_microspadix	((Dypsis_decaryi	(Heterospathe_cagayanensis	Dictyosperma_album))	((Oenocarpus_minor	Nypa_fruticans)	Burretiokentia_grandiflora)))	((((Pelagodoxa_henryana	Oenocarpus_bataua)	Geonoma_undata)	Phoenix_dactylifera)	(Sabal_domingensis	Prestoea_acuminata)))	Podococcus_barteri))	Sclerosperma_profizianum))))	Calamus_caryotoides);
(((Sabal_domingensis	(Prestoea_acuminata	(Oenocarpus_minor	((Nypa_fruticans	Leopoldinia_pulchra)	Iriartea_deltoidea))))	(((Hydriastele_microspadix	(Heterospathe_cagayanensis	Dictyosperma_album))	Burretiokentia_grandiflora)	(((Pseudophoenix_vinifera	Roystonea_regia)	((Pelagodoxa_henryana	Oenocarpus_bataua)	(Dypsis_decaryi	Geonoma_undata)))	((Sclerosperma_profizianum	((((((Kentiopsis_piersoniorum	Bactris_major)	Veitchia_spiralis)	Elaeis_guineensis)	((Reinhardtia_latisecta	(Reinhardtia_simplex	Reinhardtia_paiewonskiana))	Attalea_speciosa))	Podococcus_barteri)	Orania_palindan))	Phoenix_dactylifera))))	Calamus_caryotoides);
((Burretiokentia_grandiflora	((((Pseudophoenix_vinifera	Roystonea_regia)	Oenocarpus_minor)	(((((Leopoldinia_pulchra	Iriartea_deltoidea)	Prestoea_acuminata)	Oenocarpus_bataua)	((Dypsis_decaryi	Geonoma_undata)	Pelagodoxa_henryana))	(((Podococcus_barteri	Sclerosperma_profizianum)	((((Attalea_speciosa	(Bactris_major	(Veitchia_spiralis	Kentiopsis_piersoniorum)))	Elaeis_guineensis)	(Reinhardtia_latisecta	(Reinhardtia_simplex	Reinhardtia_paiewonskiana)))	Orania_palindan))	((Nypa_fruticans	Phoenix_dactylifera)	Sabal_domingensis))))	(Hydriastele_microspadix	(Heterospathe_cagayanensis	Dictyosperma_album))))	Calamus_caryotoides);
(((((((Oenocarpus_minor	Nypa_fruticans)	Phoenix_dactylifera)	Sabal_domingensis)	((((Sclerosperma_profizianum	Podococcus_barteri)	((((Veitchia_spiralis	Kentiopsis_piersoniorum)	Bactris_major)	Elaeis_guineensis)	(Attalea_speciosa	(Reinhardtia_latisecta	(Reinhardtia_simplex	Reinhardtia_paiewonskiana)))))	Orania_palindan)	(Pseudophoenix_vinifera	Roystonea_regia)))	(((Hydriastele_microspadix	(Heterospathe_cagayanensis	Dictyosperma_album))	Burretiokentia_grandiflora)	(Pelagodoxa_henryana	(Geonoma_undata	Oenocarpus_bataua))))	(((Leopoldinia_pulchra	Iriartea_deltoidea)	Prestoea_acuminata)	Dypsis_decaryi))	Calamus_caryotoides);
((Leopoldinia_pulchra	(Prestoea_acuminata	((((Orania_palindan	((Attalea_speciosa	(Elaeis_guineensis	(Reinhardtia_simplex	(Reinhardtia_paiewonskiana	Reinhardtia_latisecta))))	Bactris_major))	(Pseudophoenix_vinifera	Podococcus_barteri))	Sclerosperma_profizianum)	((((Veitchia_spiralis	Kentiopsis_piersoniorum)	(Iriartea_deltoidea	Dypsis_decaryi))	((Hydriastele_microspadix	(Heterospathe_cagayanensis	Dictyosperma_album))	Burretiokentia_grandiflora))	((((Oenocarpus_minor	Nypa_fruticans)	Phoenix_dactylifera)	Sabal_domingensis)	((Roystonea_regia	Pelagodoxa_henryana)	(Geonoma_undata	Oenocarpus_bataua)))))))	Calamus_caryotoides);
((((Iriartea_deltoidea	(Kentiopsis_piersoniorum	Veitchia_spiralis))	Leopoldinia_pulchra)	(Prestoea_acuminata	(Orania_palindan	((Bactris_major	(Elaeis_guineensis	((Podococcus_barteri	Reinhardtia_latisecta)	((Reinhardtia_paiewonskiana	Reinhardtia_simplex)	Attalea_speciosa))))	(((((Phoenix_dactylifera	Sabal_domingensis)	(((Hydriastele_microspadix	(Heterospathe_cagayanensis	Dictyosperma_album))	Burretiokentia_grandiflora)	Dypsis_decaryi))	(Geonoma_undata	(Oenocarpus_bataua	((Oenocarpus_minor	Nypa_fruticans)	Pelagodoxa_henryana))))	(Roystonea_regia	Pseudophoenix_vinifera))	Sclerosperma_profizianum)))))	Calamus_caryotoides);
((Nypa_fruticans	(((Phoenix_dactylifera	Sabal_domingensis)	((((Leopoldinia_pulchra	Prestoea_acuminata)	((Hydriastele_microspadix	(Heterospathe_cagayanensis	Dictyosperma_album))	Burretiokentia_grandiflora))	(((Kentiopsis_piersoniorum	(((Reinhardtia_latisecta	(Reinhardtia_paiewonskiana	Reinhardtia_simplex))	Elaeis_guineensis)	Attalea_speciosa))	(Veitchia_spiralis	Podococcus_barteri))	((Iriartea_deltoidea	Sclerosperma_profizianum)	(Orania_palindan	(Roystonea_regia	(Pseudophoenix_vinifera	Bactris_major))))))	((Pelagodoxa_henryana	(Dypsis_decaryi	Geonoma_undata))	Oenocarpus_bataua)))	Oenocarpus_minor))	Calamus_caryotoides);
(((Leopoldinia_pulchra	Prestoea_acuminata)	((((((Podococcus_barteri	Orania_palindan)	(Bactris_major	((((Oenocarpus_minor	Nypa_fruticans)	Attalea_speciosa)	Elaeis_guineensis)	(Reinhardtia_latisecta	(Reinhardtia_paiewonskiana	Reinhardtia_simplex)))))	((Veitchia_spiralis	Kentiopsis_piersoniorum)	(Pseudophoenix_vinifera	(Iriartea_deltoidea	Roystonea_regia))))	Sclerosperma_profizianum)	(((Pelagodoxa_henryana	Geonoma_undata)	Oenocarpus_bataua)	(Dypsis_decaryi	((Hydriastele_microspadix	(Heterospathe_cagayanensis	Dictyosperma_album))	Burretiokentia_grandiflora))))	(Phoenix_dactylifera	Sabal_domingensis)))	Calamus_caryotoides);
((Geonoma_undata	(((((((Oenocarpus_minor	(Leopoldinia_pulchra	((Iriartea_deltoidea	Veitchia_spiralis)	Kentiopsis_piersoniorum)))	Prestoea_acuminata)	((((Dictyosperma_album	Heterospathe_cagayanensis)	Hydriastele_microspadix)	Burretiokentia_grandiflora)	Sabal_domingensis))	((Phoenix_dactylifera	Nypa_fruticans)	((((Attalea_speciosa	(Reinhardtia_paiewonskiana	(Reinhardtia_latisecta	Reinhardtia_simplex)))	(Bactris_major	Elaeis_guineensis))	((Pseudophoenix_vinifera	Roystonea_regia)	Sclerosperma_profizianum))	(Podococcus_barteri	Orania_palindan))))	Pelagodoxa_henryana)	Oenocarpus_bataua)	Dypsis_decaryi))	Calamus_caryotoides);
((Nypa_fruticans	(Oenocarpus_minor	((((((Geonoma_undata	(Oenocarpus_bataua	Pelagodoxa_henryana))	(((Dictyosperma_album	Heterospathe_cagayanensis)	Hydriastele_microspadix)	Burretiokentia_grandiflora))	((((((Elaeis_guineensis	(Reinhardtia_simplex	(Reinhardtia_paiewonskiana	Reinhardtia_latisecta)))	Attalea_speciosa)	Bactris_major)	(Sclerosperma_profizianum	Podococcus_barteri))	Orania_palindan)	(Pseudophoenix_vinifera	Roystonea_regia)))	((Leopoldinia_pulchra	(Iriartea_deltoidea	Prestoea_acuminata))	(Dypsis_decaryi	(Kentiopsis_piersoniorum	Veitchia_spiralis))))	Sabal_domingensis)	Phoenix_dactylifera)))	Calamus_caryotoides);
((((((((Dictyosperma_album	Heterospathe_cagayanensis)	Hydriastele_microspadix)	(((Burretiokentia_grandiflora	Oenocarpus_bataua)	(((((Elaeis_guineensis	(Attalea_speciosa	((Reinhardtia_paiewonskiana	Reinhardtia_simplex)	Reinhardtia_latisecta)))	Bactris_major)	Podococcus_barteri)	Orania_palindan)	((((Nypa_fruticans	Oenocarpus_minor)	Phoenix_dactylifera)	Pelagodoxa_henryana)	Sclerosperma_profizianum)))	((Dypsis_decaryi	Geonoma_undata)	(Pseudophoenix_vinifera	Roystonea_regia))))	Sabal_domingensis)	Prestoea_acuminata)	((Kentiopsis_piersoniorum	Veitchia_spiralis)	Iriartea_deltoidea))	Leopoldinia_pulchra)	Calamus_caryotoides);
(((((((Elaeis_guineensis	((Reinhardtia_paiewonskiana	Reinhardtia_simplex)	Reinhardtia_latisecta))	(Roystonea_regia	((Leopoldinia_pulchra	(((Pseudophoenix_vinifera	(Veitchia_spiralis	Iriartea_deltoidea))	Kentiopsis_piersoniorum)	Bactris_major))	Orania_palindan)))	(((Nypa_fruticans	Phoenix_dactylifera)	Oenocarpus_minor)	Attalea_speciosa))	(Dypsis_decaryi	(Prestoea_acuminata	((Dictyosperma_album	Heterospathe_cagayanensis)	Hydriastele_microspadix))))	(Podococcus_barteri	Sabal_domingensis))	((Pelagodoxa_henryana	Sclerosperma_profizianum)	((Burretiokentia_grandiflora	Oenocarpus_bataua)	Geonoma_undata)))	Calamus_caryotoides);
((Leopoldinia_pulchra	(((Kentiopsis_piersoniorum	Bactris_major)	(Veitchia_spiralis	Iriartea_deltoidea))	((Podococcus_barteri	(Orania_palindan	(Sclerosperma_profizianum	(Prestoea_acuminata	(((Nypa_fruticans	Phoenix_dactylifera)	Sabal_domingensis)	(((((Pelagodoxa_henryana	Geonoma_undata)	Oenocarpus_bataua)	((Roystonea_regia	Pseudophoenix_vinifera)	Oenocarpus_minor))	Dypsis_decaryi)	((Dictyosperma_album	Heterospathe_cagayanensis)	(Burretiokentia_grandiflora	Hydriastele_microspadix))))))))	(Attalea_speciosa	(Elaeis_guineensis	((Reinhardtia_paiewonskiana	Reinhardtia_simplex)	Reinhardtia_latisecta))))))	Calamus_caryotoides);
(((((((Reinhardtia_paiewonskiana	Reinhardtia_latisecta)	Reinhardtia_simplex)	Elaeis_guineensis)	((Leopoldinia_pulchra	(((Kentiopsis_piersoniorum	Bactris_major)	Veitchia_spiralis)	Iriartea_deltoidea))	Podococcus_barteri))	Attalea_speciosa)	((((Roystonea_regia	Pseudophoenix_vinifera)	Sclerosperma_profizianum)	Orania_palindan)	((Prestoea_acuminata	(((Dictyosperma_album	Heterospathe_cagayanensis)	(Burretiokentia_grandiflora	Hydriastele_microspadix))	Sabal_domingensis))	((Dypsis_decaryi	((Oenocarpus_minor	Nypa_fruticans)	Phoenix_dactylifera))	((Pelagodoxa_henryana	Geonoma_undata)	Oenocarpus_bataua)))))	Calamus_caryotoides);
((((((Burretiokentia_grandiflora	((Nypa_fruticans	Phoenix_dactylifera)	Oenocarpus_minor))	((((((Reinhardtia_simplex	(Attalea_speciosa	Reinhardtia_latisecta))	Reinhardtia_paiewonskiana)	Elaeis_guineensis)	((Iriartea_deltoidea	(Veitchia_spiralis	Kentiopsis_piersoniorum))	Bactris_major))	(((Podococcus_barteri	Roystonea_regia)	Sclerosperma_profizianum)	Orania_palindan))	Pseudophoenix_vinifera))	(Dypsis_decaryi	((Pelagodoxa_henryana	Geonoma_undata)	Oenocarpus_bataua)))	(Sabal_domingensis	((Leopoldinia_pulchra	Prestoea_acuminata)	(Dictyosperma_album	Heterospathe_cagayanensis))))	Hydriastele_microspadix)	Calamus_caryotoides);
((Leopoldinia_pulchra	(Prestoea_acuminata	((((Hydriastele_microspadix	Burretiokentia_grandiflora)	(Dictyosperma_album	Heterospathe_cagayanensis))	((((Oenocarpus_minor	Nypa_fruticans)	Phoenix_dactylifera)	Sabal_domingensis)	(((((((Attalea_speciosa	((Reinhardtia_simplex	(Reinhardtia_latisecta	Reinhardtia_paiewonskiana))	Elaeis_guineensis))	((Iriartea_deltoidea	(Veitchia_spiralis	Kentiopsis_piersoniorum))	Bactris_major))	((Roystonea_regia	Sclerosperma_profizianum)	Orania_palindan))	Pseudophoenix_vinifera)	Podococcus_barteri)	Pelagodoxa_henryana)	(Dypsis_decaryi	Geonoma_undata))))	Oenocarpus_bataua)))	Calamus_caryotoides);
((Leopoldinia_pulchra	(Prestoea_acuminata	((Hydriastele_microspadix	(Heterospathe_cagayanensis	Dictyosperma_album))	((Iriartea_deltoidea	(((Geonoma_undata	((((Oenocarpus_minor	Nypa_fruticans)	Phoenix_dactylifera)	Pelagodoxa_henryana)	(Oenocarpus_bataua	Burretiokentia_grandiflora)))	(Pseudophoenix_vinifera	((Orania_palindan	(((Kentiopsis_piersoniorum	((Attalea_speciosa	((Reinhardtia_latisecta	(Reinhardtia_paiewonskiana	Reinhardtia_simplex))	Elaeis_guineensis))	Bactris_major))	Veitchia_spiralis)	(Podococcus_barteri	Roystonea_regia)))	Sclerosperma_profizianum)))	Dypsis_decaryi))	Sabal_domingensis))))	Calamus_caryotoides);
((Leopoldinia_pulchra	(Prestoea_acuminata	((Hydriastele_microspadix	(Heterospathe_cagayanensis	Dictyosperma_album))	(((Dypsis_decaryi	((Oenocarpus_bataua	Burretiokentia_grandiflora)	(Pelagodoxa_henryana	Geonoma_undata)))	(Pseudophoenix_vinifera	(((Podococcus_barteri	Roystonea_regia)	Orania_palindan)	(((Attalea_speciosa	(Reinhardtia_latisecta	(Reinhardtia_paiewonskiana	Reinhardtia_simplex)))	(Elaeis_guineensis	(Bactris_major	(Iriartea_deltoidea	(Kentiopsis_piersoniorum	Veitchia_spiralis)))))	Sclerosperma_profizianum))))	((Nypa_fruticans	(Oenocarpus_minor	Phoenix_dactylifera))	Sabal_domingensis)))))	Calamus_caryotoides);
(((Leopoldinia_pulchra	Prestoea_acuminata)	(((((Pseudophoenix_vinifera	(Podococcus_barteri	Roystonea_regia))	((Sclerosperma_profizianum	Orania_palindan)	((Elaeis_guineensis	(Attalea_speciosa	(Reinhardtia_latisecta	(Reinhardtia_paiewonskiana	Reinhardtia_simplex))))	Bactris_major)))	(((Geonoma_undata	(Burretiokentia_grandiflora	Oenocarpus_bataua))	Pelagodoxa_henryana)	Dypsis_decaryi))	((Kentiopsis_piersoniorum	Veitchia_spiralis)	(((Oenocarpus_minor	Nypa_fruticans)	(Iriartea_deltoidea	Phoenix_dactylifera))	Sabal_domingensis)))	(Hydriastele_microspadix	(Heterospathe_cagayanensis	Dictyosperma_album))))	Calamus_caryotoides);
((Leopoldinia_pulchra	((((Sclerosperma_profizianum	(((Pseudophoenix_vinifera	Bactris_major)	Orania_palindan)	Roystonea_regia))	(Elaeis_guineensis	(Attalea_speciosa	(Reinhardtia_latisecta	(Reinhardtia_paiewonskiana	Reinhardtia_simplex)))))	(((Hydriastele_microspadix	((Heterospathe_cagayanensis	Dictyosperma_album)	Dypsis_decaryi))	(((Iriartea_deltoidea	(Oenocarpus_bataua	(Podococcus_barteri	Burretiokentia_grandiflora)))	Veitchia_spiralis)	Kentiopsis_piersoniorum))	(((((Oenocarpus_minor	Nypa_fruticans)	Phoenix_dactylifera)	Sabal_domingensis)	Geonoma_undata)	Pelagodoxa_henryana)))	Prestoea_acuminata))	Calamus_caryotoides);
((((Heterospathe_cagayanensis	Dictyosperma_album)	Hydriastele_microspadix)	((Veitchia_spiralis	Burretiokentia_grandiflora)	(Oenocarpus_minor	(Dypsis_decaryi	(((Oenocarpus_bataua	((Prestoea_acuminata	Kentiopsis_piersoniorum)	Leopoldinia_pulchra))	Iriartea_deltoidea)	((Geonoma_undata	(((((Pseudophoenix_vinifera	Bactris_major)	Roystonea_regia)	Orania_palindan)	((Nypa_fruticans	Podococcus_barteri)	(Elaeis_guineensis	(Attalea_speciosa	(Reinhardtia_latisecta	(Reinhardtia_paiewonskiana	Reinhardtia_simplex))))))	Sclerosperma_profizianum))	(Sabal_domingensis	(Phoenix_dactylifera	Pelagodoxa_henryana))))))))	Calamus_caryotoides);
(((Sabal_domingensis	(Phoenix_dactylifera	Nypa_fruticans))	((((((Pseudophoenix_vinifera	Bactris_major)	Roystonea_regia)	Orania_palindan)	Podococcus_barteri)	((Elaeis_guineensis	(Attalea_speciosa	(Reinhardtia_latisecta	(Reinhardtia_paiewonskiana	Reinhardtia_simplex))))	Sclerosperma_profizianum))	((Dypsis_decaryi	(Iriartea_deltoidea	((Geonoma_undata	Kentiopsis_piersoniorum)	(Oenocarpus_bataua	(Oenocarpus_minor	Pelagodoxa_henryana)))))	(((Hydriastele_microspadix	(Heterospathe_cagayanensis	Dictyosperma_album))	Burretiokentia_grandiflora)	(Veitchia_spiralis	(Prestoea_acuminata	Leopoldinia_pulchra))))))	Calamus_caryotoides);
(((((Geonoma_undata	(Iriartea_deltoidea	Kentiopsis_piersoniorum))	Dypsis_decaryi)	(((((Burretiokentia_grandiflora	Hydriastele_microspadix)	(Heterospathe_cagayanensis	Dictyosperma_album))	(Oenocarpus_bataua	((Veitchia_spiralis	Leopoldinia_pulchra)	Prestoea_acuminata)))	Sabal_domingensis)	((Phoenix_dactylifera	(((Oenocarpus_minor	Nypa_fruticans)	Orania_palindan)	(Podococcus_barteri	(Bactris_major	((Elaeis_guineensis	(Reinhardtia_latisecta	(Reinhardtia_paiewonskiana	Reinhardtia_simplex)))	Attalea_speciosa)))))	(Roystonea_regia	Pseudophoenix_vinifera))))	(Sclerosperma_profizianum	Pelagodoxa_henryana))	Calamus_caryotoides);
((Orania_palindan	((Podococcus_barteri	(Bactris_major	(Elaeis_guineensis	(((Reinhardtia_paiewonskiana	Reinhardtia_simplex)	(Attalea_speciosa	(Kentiopsis_piersoniorum	Reinhardtia_latisecta)))	Veitchia_spiralis))))	((((Geonoma_undata	((Burretiokentia_grandiflora	Dictyosperma_album)	Dypsis_decaryi))	(Pseudophoenix_vinifera	((Oenocarpus_bataua	(Hydriastele_microspadix	(Heterospathe_cagayanensis	(Leopoldinia_pulchra	Prestoea_acuminata))))	((Phoenix_dactylifera	(Oenocarpus_minor	Nypa_fruticans))	Sabal_domingensis))))	(Sclerosperma_profizianum	(Roystonea_regia	Pelagodoxa_henryana)))	Iriartea_deltoidea)))	Calamus_caryotoides);
((Leopoldinia_pulchra	((Prestoea_acuminata	Heterospathe_cagayanensis)	((((Oenocarpus_bataua	(((((Phoenix_dactylifera	Nypa_fruticans)	Oenocarpus_minor)	((Sclerosperma_profizianum	(Pseudophoenix_vinifera	Roystonea_regia))	(Orania_palindan	(Podococcus_barteri	(Bactris_major	(Elaeis_guineensis	(Reinhardtia_latisecta	((Reinhardtia_paiewonskiana	Reinhardtia_simplex)	Attalea_speciosa))))))))	((Burretiokentia_grandiflora	(Iriartea_deltoidea	Dictyosperma_album))	(Kentiopsis_piersoniorum	Pelagodoxa_henryana)))	(Dypsis_decaryi	Geonoma_undata)))	Veitchia_spiralis)	Sabal_domingensis)	Hydriastele_microspadix)))	Calamus_caryotoides);
(((Phoenix_dactylifera	(Oenocarpus_minor	(((Nypa_fruticans	Podococcus_barteri)	(Orania_palindan	(Sclerosperma_profizianum	((Bactris_major	Elaeis_guineensis)	(Attalea_speciosa	(Reinhardtia_latisecta	(Reinhardtia_paiewonskiana	Reinhardtia_simplex)))))))	((((Geonoma_undata	((Roystonea_regia	Pelagodoxa_henryana)	Oenocarpus_bataua))	Pseudophoenix_vinifera)	((Leopoldinia_pulchra	(Kentiopsis_piersoniorum	(Iriartea_deltoidea	Veitchia_spiralis)))	(Prestoea_acuminata	Heterospathe_cagayanensis)))	(Burretiokentia_grandiflora	(Hydriastele_microspadix	(Dypsis_decaryi	Dictyosperma_album)))))))	Sabal_domingensis)	Calamus_caryotoides);
((Geonoma_undata	((((((Pseudophoenix_vinifera	((Orania_palindan	(Roystonea_regia	(((Attalea_speciosa	(Reinhardtia_simplex	(Reinhardtia_latisecta	Reinhardtia_paiewonskiana)))	Elaeis_guineensis)	Bactris_major)))	Sclerosperma_profizianum))	((Burretiokentia_grandiflora	(Hydriastele_microspadix	Dictyosperma_album))	(Sabal_domingensis	((Leopoldinia_pulchra	(Iriartea_deltoidea	(Kentiopsis_piersoniorum	Veitchia_spiralis)))	(Prestoea_acuminata	Heterospathe_cagayanensis)))))	((Oenocarpus_minor	Phoenix_dactylifera)	Nypa_fruticans))	Pelagodoxa_henryana)	(Podococcus_barteri	Oenocarpus_bataua))	Dypsis_decaryi))	Calamus_caryotoides);
((((Iriartea_deltoidea	Leopoldinia_pulchra)	Prestoea_acuminata)	((((((Dypsis_decaryi	Geonoma_undata)	(Pelagodoxa_henryana	Oenocarpus_bataua))	(((Oenocarpus_minor	Phoenix_dactylifera)	Nypa_fruticans)	((Pseudophoenix_vinifera	Roystonea_regia)	((Orania_palindan	(Podococcus_barteri	((Reinhardtia_simplex	(Reinhardtia_latisecta	Reinhardtia_paiewonskiana))	((Elaeis_guineensis	Bactris_major)	Attalea_speciosa))))	Sclerosperma_profizianum))))	Veitchia_spiralis)	Sabal_domingensis)	((Burretiokentia_grandiflora	((Heterospathe_cagayanensis	Kentiopsis_piersoniorum)	Dictyosperma_album))	Hydriastele_microspadix)))	Calamus_caryotoides);
((Heterospathe_cagayanensis	(Dictyosperma_album	(Prestoea_acuminata	((Leopoldinia_pulchra	(Hydriastele_microspadix	(((((Pelagodoxa_henryana	(Geonoma_undata	Oenocarpus_bataua))	Dypsis_decaryi)	(((Orania_palindan	((Roystonea_regia	Podococcus_barteri)	((Elaeis_guineensis	(Reinhardtia_latisecta	((Reinhardtia_simplex	Reinhardtia_paiewonskiana)	Attalea_speciosa)))	(((Kentiopsis_piersoniorum	Veitchia_spiralis)	Iriartea_deltoidea)	Bactris_major))))	Sclerosperma_profizianum)	Pseudophoenix_vinifera))	(Sabal_domingensis	(Nypa_fruticans	Phoenix_dactylifera)))	Burretiokentia_grandiflora)))	Oenocarpus_minor))))	Calamus_caryotoides);
(((Prestoea_acuminata	Leopoldinia_pulchra)	(((Pseudophoenix_vinifera	(((Roystonea_regia	Pelagodoxa_henryana)	Oenocarpus_bataua)	(Dypsis_decaryi	Geonoma_undata)))	(Sclerosperma_profizianum	((Orania_palindan	Podococcus_barteri)	((Reinhardtia_simplex	(Reinhardtia_paiewonskiana	Reinhardtia_latisecta))	((Bactris_major	Elaeis_guineensis)	Attalea_speciosa)))))	((((Hydriastele_microspadix	(Dictyosperma_album	Heterospathe_cagayanensis))	Burretiokentia_grandiflora)	Veitchia_spiralis)	(((Oenocarpus_minor	((Phoenix_dactylifera	Nypa_fruticans)	Iriartea_deltoidea))	Sabal_domingensis)	Kentiopsis_piersoniorum))))	Calamus_caryotoides);
(((Pseudophoenix_vinifera	((((Hydriastele_microspadix	(Dictyosperma_album	Heterospathe_cagayanensis))	Burretiokentia_grandiflora)	(Sabal_domingensis	(Prestoea_acuminata	(Nypa_fruticans	(((Veitchia_spiralis	Iriartea_deltoidea)	Oenocarpus_minor)	(Kentiopsis_piersoniorum	Leopoldinia_pulchra))))))	((Dypsis_decaryi	(Oenocarpus_bataua	(Geonoma_undata	Pelagodoxa_henryana)))	Phoenix_dactylifera)))	(((Podococcus_barteri	Roystonea_regia)	(Sclerosperma_profizianum	Orania_palindan))	(((Reinhardtia_latisecta	(Reinhardtia_simplex	Reinhardtia_paiewonskiana))	(Elaeis_guineensis	Attalea_speciosa))	Bactris_major)))	Calamus_caryotoides);
((Podococcus_barteri	((((((Phoenix_dactylifera	((Veitchia_spiralis	Dypsis_decaryi)	((((Hydriastele_microspadix	(Dictyosperma_album	Heterospathe_cagayanensis))	(Nypa_fruticans	Burretiokentia_grandiflora))	(Sabal_domingensis	(Leopoldinia_pulchra	Prestoea_acuminata)))	(Oenocarpus_bataua	(Geonoma_undata	Pelagodoxa_henryana)))))	Kentiopsis_piersoniorum)	Iriartea_deltoidea)	(Sclerosperma_profizianum	(Pseudophoenix_vinifera	Roystonea_regia)))	Orania_palindan)	((((Reinhardtia_latisecta	(Reinhardtia_simplex	Reinhardtia_paiewonskiana))	Elaeis_guineensis)	(Attalea_speciosa	Oenocarpus_minor))	Bactris_major)))	Calamus_caryotoides);
((Leopoldinia_pulchra	(((((Reinhardtia_latisecta	(Reinhardtia_simplex	Reinhardtia_paiewonskiana))	Elaeis_guineensis)	(Attalea_speciosa	Oenocarpus_minor))	(((Sabal_domingensis	Nypa_fruticans)	Phoenix_dactylifera)	(((((((Iriartea_deltoidea	Roystonea_regia)	Kentiopsis_piersoniorum)	Veitchia_spiralis)	Pseudophoenix_vinifera)	Bactris_major)	Orania_palindan)	(((Pelagodoxa_henryana	Sclerosperma_profizianum)	(Oenocarpus_bataua	Geonoma_undata))	(((Hydriastele_microspadix	(Dictyosperma_album	Heterospathe_cagayanensis))	(Podococcus_barteri	Burretiokentia_grandiflora))	Dypsis_decaryi)))))	Prestoea_acuminata))	Calamus_caryotoides);
((Podococcus_barteri	(((((Bactris_major	Elaeis_guineensis)	Attalea_speciosa)	(Reinhardtia_simplex	(Reinhardtia_paiewonskiana	Reinhardtia_latisecta)))	((Sclerosperma_profizianum	((((Dictyosperma_album	(Heterospathe_cagayanensis	Hydriastele_microspadix))	Burretiokentia_grandiflora)	((Pelagodoxa_henryana	(Dypsis_decaryi	Geonoma_undata))	(Oenocarpus_bataua	(Prestoea_acuminata	Leopoldinia_pulchra))))	(Pseudophoenix_vinifera	((Sabal_domingensis	Nypa_fruticans)	(Oenocarpus_minor	Phoenix_dactylifera)))))	(Iriartea_deltoidea	(Roystonea_regia	(Kentiopsis_piersoniorum	Veitchia_spiralis)))))	Orania_palindan))	Calamus_caryotoides);
((((Geonoma_undata	Pelagodoxa_henryana)	(Podococcus_barteri	((((Sabal_domingensis	(((Prestoea_acuminata	(Heterospathe_cagayanensis	Leopoldinia_pulchra))	Orania_palindan)	(((Pseudophoenix_vinifera	Roystonea_regia)	Sclerosperma_profizianum)	(((Iriartea_deltoidea	(Kentiopsis_piersoniorum	Veitchia_spiralis))	Bactris_major)	(Elaeis_guineensis	(Reinhardtia_latisecta	(Reinhardtia_simplex	Reinhardtia_paiewonskiana)))))))	((Dictyosperma_album	Hydriastele_microspadix)	Burretiokentia_grandiflora))	(Attalea_speciosa	(Phoenix_dactylifera	(Oenocarpus_minor	Nypa_fruticans))))	Dypsis_decaryi)))	Oenocarpus_bataua)	Calamus_caryotoides);
(((((Veitchia_spiralis	((Reinhardtia_latisecta	(Reinhardtia_paiewonskiana	(Kentiopsis_piersoniorum	Reinhardtia_simplex)))	Elaeis_guineensis))	Attalea_speciosa)	(Bactris_major	Iriartea_deltoidea))	(Podococcus_barteri	(Orania_palindan	(Sclerosperma_profizianum	(Pseudophoenix_vinifera	(((((Heterospathe_cagayanensis	Prestoea_acuminata)	Leopoldinia_pulchra)	(Sabal_domingensis	(Phoenix_dactylifera	(Oenocarpus_minor	Nypa_fruticans))))	(Dypsis_decaryi	((Dictyosperma_album	Hydriastele_microspadix)	Burretiokentia_grandiflora)))	(Oenocarpus_bataua	(Geonoma_undata	(Roystonea_regia	Pelagodoxa_henryana)))))))))	Calamus_caryotoides);
((Leopoldinia_pulchra	(((((((Elaeis_guineensis	(Reinhardtia_latisecta	(Reinhardtia_paiewonskiana	Reinhardtia_simplex)))	Attalea_speciosa)	((Iriartea_deltoidea	(Veitchia_spiralis	Kentiopsis_piersoniorum))	Bactris_major))	(((Dypsis_decaryi	Geonoma_undata)	Podococcus_barteri)	((((Oenocarpus_minor	Phoenix_dactylifera)	Nypa_fruticans)	(Sclerosperma_profizianum	(Burretiokentia_grandiflora	(Roystonea_regia	Pelagodoxa_henryana))))	Pseudophoenix_vinifera)))	(Oenocarpus_bataua	Orania_palindan))	Sabal_domingensis)	((Prestoea_acuminata	(Dictyosperma_album	Heterospathe_cagayanensis))	Hydriastele_microspadix)))	Calamus_caryotoides);
((Podococcus_barteri	(((Sclerosperma_profizianum	(Roystonea_regia	Pelagodoxa_henryana))	((Veitchia_spiralis	(Phoenix_dactylifera	(((Hydriastele_microspadix	(Nypa_fruticans	Burretiokentia_grandiflora))	(Geonoma_undata	Dypsis_decaryi))	((Orania_palindan	((Oenocarpus_bataua	Leopoldinia_pulchra)	(Prestoea_acuminata	(Dictyosperma_album	Heterospathe_cagayanensis))))	Sabal_domingensis))))	Pseudophoenix_vinifera))	(Kentiopsis_piersoniorum	((Iriartea_deltoidea	Bactris_major)	((Elaeis_guineensis	(Reinhardtia_latisecta	(Reinhardtia_paiewonskiana	Reinhardtia_simplex)))	(Oenocarpus_minor	Attalea_speciosa))))))	Calamus_caryotoides);
((Nypa_fruticans	(Oenocarpus_minor	(((Leopoldinia_pulchra	Prestoea_acuminata)	Orania_palindan)	(((Burretiokentia_grandiflora	((Heterospathe_cagayanensis	Dictyosperma_album)	Hydriastele_microspadix))	((Sabal_domingensis	Phoenix_dactylifera)	((Pseudophoenix_vinifera	(Sclerosperma_profizianum	(Roystonea_regia	Pelagodoxa_henryana)))	(((Veitchia_spiralis	Kentiopsis_piersoniorum)	(Iriartea_deltoidea	((Bactris_major	((Elaeis_guineensis	(Reinhardtia_latisecta	(Reinhardtia_paiewonskiana	Reinhardtia_simplex)))	Attalea_speciosa))	Podococcus_barteri)))	(Dypsis_decaryi	Geonoma_undata)))))	Oenocarpus_bataua))))	Calamus_caryotoides);
((((Nypa_fruticans	Leopoldinia_pulchra)	Oenocarpus_minor)	(Prestoea_acuminata	((((Hydriastele_microspadix	(Heterospathe_cagayanensis	Dictyosperma_album))	Burretiokentia_grandiflora)	(((Pseudophoenix_vinifera	((Orania_palindan	(((((Elaeis_guineensis	(Reinhardtia_latisecta	(Reinhardtia_paiewonskiana	Reinhardtia_simplex)))	Attalea_speciosa)	(((Iriartea_deltoidea	Veitchia_spiralis)	Bactris_major)	Kentiopsis_piersoniorum))	Podococcus_barteri)	Sclerosperma_profizianum))	Roystonea_regia))	Phoenix_dactylifera)	(Dypsis_decaryi	(Oenocarpus_bataua	(Pelagodoxa_henryana	Geonoma_undata)))))	Sabal_domingensis)))	Calamus_caryotoides);
((Leopoldinia_pulchra	(Prestoea_acuminata	((Hydriastele_microspadix	(Heterospathe_cagayanensis	Dictyosperma_album))	(((Phoenix_dactylifera	(Oenocarpus_minor	Nypa_fruticans))	Sabal_domingensis)	(Pseudophoenix_vinifera	(((((Elaeis_guineensis	(Reinhardtia_simplex	(Reinhardtia_latisecta	Reinhardtia_paiewonskiana)))	Attalea_speciosa)	((Veitchia_spiralis	(Kentiopsis_piersoniorum	Iriartea_deltoidea))	Bactris_major))	((Podococcus_barteri	Roystonea_regia)	(Orania_palindan	Sclerosperma_profizianum)))	(((Geonoma_undata	Oenocarpus_bataua)	(Burretiokentia_grandiflora	Pelagodoxa_henryana))	Dypsis_decaryi)))))))	Calamus_caryotoides);
(((Leopoldinia_pulchra	(Orania_palindan	(((Oenocarpus_minor	(Roystonea_regia	Nypa_fruticans))	Podococcus_barteri)	(((Elaeis_guineensis	((Attalea_speciosa	(Reinhardtia_paiewonskiana	Reinhardtia_simplex))	Reinhardtia_latisecta))	Bactris_major)	((Pseudophoenix_vinifera	(((Burretiokentia_grandiflora	Hydriastele_microspadix)	(Prestoea_acuminata	(Heterospathe_cagayanensis	Dictyosperma_album)))	(((Veitchia_spiralis	(Kentiopsis_piersoniorum	((Pelagodoxa_henryana	Oenocarpus_bataua)	(Dypsis_decaryi	Geonoma_undata))))	Phoenix_dactylifera)	Sabal_domingensis)))	Sclerosperma_profizianum)))))	Iriartea_deltoidea)	Calamus_caryotoides);
(((((Iriartea_deltoidea	(Veitchia_spiralis	Kentiopsis_piersoniorum))	Leopoldinia_pulchra)	(Prestoea_acuminata	Heterospathe_cagayanensis))	((Dictyosperma_album	(Burretiokentia_grandiflora	Hydriastele_microspadix))	((Oenocarpus_bataua	(((Phoenix_dactylifera	Pelagodoxa_henryana)	(Dypsis_decaryi	Geonoma_undata))	(Podococcus_barteri	((Orania_palindan	((((Reinhardtia_simplex	(Reinhardtia_latisecta	Reinhardtia_paiewonskiana))	(Bactris_major	Elaeis_guineensis))	((Nypa_fruticans	Oenocarpus_minor)	Attalea_speciosa))	(Roystonea_regia	Sclerosperma_profizianum)))	Pseudophoenix_vinifera))))	Sabal_domingensis)))	Calamus_caryotoides);
(((((((Podococcus_barteri	Roystonea_regia)	(Orania_palindan	Sclerosperma_profizianum))	Pseudophoenix_vinifera)	(Heterospathe_cagayanensis	((((Iriartea_deltoidea	Veitchia_spiralis)	Bactris_major)	((Attalea_speciosa	(Reinhardtia_simplex	(Reinhardtia_latisecta	Reinhardtia_paiewonskiana)))	Elaeis_guineensis))	((Kentiopsis_piersoniorum	Leopoldinia_pulchra)	Prestoea_acuminata))))	((Dypsis_decaryi	(Dictyosperma_album	(Burretiokentia_grandiflora	Hydriastele_microspadix)))	((Pelagodoxa_henryana	Oenocarpus_bataua)	Geonoma_undata)))	((Oenocarpus_minor	(Phoenix_dactylifera	Nypa_fruticans))	Sabal_domingensis))	Calamus_caryotoides);
(((((Reinhardtia_simplex	Reinhardtia_paiewonskiana)	Reinhardtia_latisecta)	(Attalea_speciosa	(Elaeis_guineensis	(Veitchia_spiralis	Bactris_major))))	((Podococcus_barteri	(((((Sclerosperma_profizianum	(Roystonea_regia	Pelagodoxa_henryana))	(Oenocarpus_minor	(Phoenix_dactylifera	Nypa_fruticans)))	Pseudophoenix_vinifera)	Dypsis_decaryi)	((((Burretiokentia_grandiflora	Oenocarpus_bataua)	Orania_palindan)	(((Leopoldinia_pulchra	(Iriartea_deltoidea	Kentiopsis_piersoniorum))	(Heterospathe_cagayanensis	Prestoea_acuminata))	Hydriastele_microspadix))	(Sabal_domingensis	Geonoma_undata))))	Dictyosperma_album))	Calamus_caryotoides);
((((Kentiopsis_piersoniorum	Leopoldinia_pulchra)	Prestoea_acuminata)	(Heterospathe_cagayanensis	((Oenocarpus_bataua	(((((Dypsis_decaryi	Geonoma_undata)	(Burretiokentia_grandiflora	Dictyosperma_album))	((((Reinhardtia_simplex	Reinhardtia_paiewonskiana)	(Attalea_speciosa	Reinhardtia_latisecta))	(Elaeis_guineensis	(Iriartea_deltoidea	(Veitchia_spiralis	Bactris_major))))	(Sabal_domingensis	(Phoenix_dactylifera	(Oenocarpus_minor	Nypa_fruticans)))))	((Sclerosperma_profizianum	(Roystonea_regia	Pelagodoxa_henryana))	Pseudophoenix_vinifera))	(Podococcus_barteri	Orania_palindan)))	Hydriastele_microspadix)))	Calamus_caryotoides);
((Veitchia_spiralis	((Sabal_domingensis	((Phoenix_dactylifera	Nypa_fruticans)	Oenocarpus_minor))	(((Burretiokentia_grandiflora	(Hydriastele_microspadix	((Heterospathe_cagayanensis	Dictyosperma_album)	Dypsis_decaryi)))	(((Roystonea_regia	Sclerosperma_profizianum)	Pseudophoenix_vinifera)	(((Kentiopsis_piersoniorum	(Bactris_major	((Prestoea_acuminata	Iriartea_deltoidea)	((Elaeis_guineensis	(Reinhardtia_paiewonskiana	Reinhardtia_simplex))	(Attalea_speciosa	Reinhardtia_latisecta)))))	Podococcus_barteri)	Orania_palindan)))	(((Oenocarpus_bataua	Leopoldinia_pulchra)	Pelagodoxa_henryana)	Geonoma_undata))))	Calamus_caryotoides);
(((Leopoldinia_pulchra	(Veitchia_spiralis	Kentiopsis_piersoniorum))	(((Burretiokentia_grandiflora	(Hydriastele_microspadix	(Heterospathe_cagayanensis	Dictyosperma_album)))	((((Oenocarpus_bataua	Pelagodoxa_henryana)	(Dypsis_decaryi	Geonoma_undata))	(Pseudophoenix_vinifera	(((Podococcus_barteri	Roystonea_regia)	Orania_palindan)	(Sclerosperma_profizianum	((Attalea_speciosa	((Reinhardtia_latisecta	(Reinhardtia_paiewonskiana	Reinhardtia_simplex))	Elaeis_guineensis))	(Iriartea_deltoidea	Bactris_major))))))	(((Nypa_fruticans	Oenocarpus_minor)	Phoenix_dactylifera)	Sabal_domingensis)))	Prestoea_acuminata))	Calamus_caryotoides);
((((((Pseudophoenix_vinifera	((((Geonoma_undata	(Oenocarpus_bataua	Pelagodoxa_henryana))	Dypsis_decaryi)	((Burretiokentia_grandiflora	((Heterospathe_cagayanensis	Dictyosperma_album)	Hydriastele_microspadix))	(Sabal_domingensis	((Oenocarpus_minor	(Nypa_fruticans	Leopoldinia_pulchra))	Prestoea_acuminata))))	Phoenix_dactylifera))	Orania_palindan)	((((Veitchia_spiralis	(Iriartea_deltoidea	Kentiopsis_piersoniorum))	Bactris_major)	(Elaeis_guineensis	(Attalea_speciosa	(Reinhardtia_simplex	(Reinhardtia_latisecta	Reinhardtia_paiewonskiana)))))	Roystonea_regia))	Sclerosperma_profizianum)	Podococcus_barteri)	Calamus_caryotoides);
((Oenocarpus_minor	((Leopoldinia_pulchra	Nypa_fruticans)	(Prestoea_acuminata	(Heterospathe_cagayanensis	(Dictyosperma_album	((Sabal_domingensis	((Phoenix_dactylifera	(Pseudophoenix_vinifera	(((Podococcus_barteri	Roystonea_regia)	Orania_palindan)	(((Reinhardtia_simplex	(Reinhardtia_latisecta	Reinhardtia_paiewonskiana))	((((Iriartea_deltoidea	(Kentiopsis_piersoniorum	Veitchia_spiralis))	Bactris_major)	Elaeis_guineensis)	Attalea_speciosa))	Sclerosperma_profizianum))))	(Dypsis_decaryi	(Geonoma_undata	(Oenocarpus_bataua	(Burretiokentia_grandiflora	Pelagodoxa_henryana))))))	Hydriastele_microspadix))))))	Calamus_caryotoides);
((Leopoldinia_pulchra	((Oenocarpus_minor	Nypa_fruticans)	((((((Sclerosperma_profizianum	Orania_palindan)	((Podococcus_barteri	Roystonea_regia)	((Reinhardtia_latisecta	(Reinhardtia_paiewonskiana	Reinhardtia_simplex))	(((Bactris_major	(Iriartea_deltoidea	(Kentiopsis_piersoniorum	Veitchia_spiralis)))	Elaeis_guineensis)	Attalea_speciosa))))	Pseudophoenix_vinifera)	(((Dictyosperma_album	Dypsis_decaryi)	(Burretiokentia_grandiflora	Hydriastele_microspadix))	(Sabal_domingensis	Phoenix_dactylifera)))	(Geonoma_undata	(Oenocarpus_bataua	Pelagodoxa_henryana)))	(Prestoea_acuminata	Heterospathe_cagayanensis))))	Calamus_caryotoides);
((Nypa_fruticans	(((((Sclerosperma_profizianum	Orania_palindan)	(((Bactris_major	(Iriartea_deltoidea	(Kentiopsis_piersoniorum	Veitchia_spiralis)))	((Attalea_speciosa	(Reinhardtia_latisecta	(Reinhardtia_paiewonskiana	Reinhardtia_simplex)))	Elaeis_guineensis))	(Pseudophoenix_vinifera	(((Sabal_domingensis	Phoenix_dactylifera)	((Prestoea_acuminata	Heterospathe_cagayanensis)	Leopoldinia_pulchra))	((Dictyosperma_album	(Burretiokentia_grandiflora	Hydriastele_microspadix))	((Dypsis_decaryi	Geonoma_undata)	(Oenocarpus_bataua	Pelagodoxa_henryana)))))))	Podococcus_barteri)	Roystonea_regia)	Oenocarpus_minor))	Calamus_caryotoides);
((((((Burretiokentia_grandiflora	(Hydriastele_microspadix	Dictyosperma_album))	((Pelagodoxa_henryana	((Dypsis_decaryi	Geonoma_undata)	Oenocarpus_bataua))	(((Sclerosperma_profizianum	((Podococcus_barteri	((Roystonea_regia	Oenocarpus_minor)	Nypa_fruticans))	(Orania_palindan	((Bactris_major	(Iriartea_deltoidea	(Kentiopsis_piersoniorum	Veitchia_spiralis)))	((Attalea_speciosa	(Reinhardtia_latisecta	(Reinhardtia_paiewonskiana	Reinhardtia_simplex)))	Elaeis_guineensis)))))	Pseudophoenix_vinifera)	Phoenix_dactylifera)))	Sabal_domingensis)	(Prestoea_acuminata	Heterospathe_cagayanensis))	Leopoldinia_pulchra)	Calamus_caryotoides);
(((((Prestoea_acuminata	(Dictyosperma_album	Heterospathe_cagayanensis))	(Leopoldinia_pulchra	Hydriastele_microspadix))	((((Podococcus_barteri	((Reinhardtia_latisecta	(Reinhardtia_paiewonskiana	Reinhardtia_simplex))	Elaeis_guineensis))	(Sclerosperma_profizianum	(((Pseudophoenix_vinifera	((Bactris_major	(Iriartea_deltoidea	Kentiopsis_piersoniorum))	Veitchia_spiralis))	(Attalea_speciosa	((Roystonea_regia	Nypa_fruticans)	Oenocarpus_minor)))	Orania_palindan)))	Phoenix_dactylifera)	((Pelagodoxa_henryana	(Geonoma_undata	(Burretiokentia_grandiflora	Oenocarpus_bataua)))	Dypsis_decaryi)))	Sabal_domingensis)	Calamus_caryotoides);
((((((Hydriastele_microspadix	(Dictyosperma_album	Heterospathe_cagayanensis))	(Burretiokentia_grandiflora	Podococcus_barteri))	Oenocarpus_bataua)	(Prestoea_acuminata	Leopoldinia_pulchra))	(((((Orania_palindan	((Pseudophoenix_vinifera	(Bactris_major	((Kentiopsis_piersoniorum	Veitchia_spiralis)	Iriartea_deltoidea)))	((Roystonea_regia	Nypa_fruticans)	Oenocarpus_minor)))	(Reinhardtia_latisecta	(Elaeis_guineensis	((Attalea_speciosa	Reinhardtia_simplex)	Reinhardtia_paiewonskiana))))	Sclerosperma_profizianum)	(Dypsis_decaryi	Geonoma_undata))	(Sabal_domingensis	(Pelagodoxa_henryana	Phoenix_dactylifera))))	Calamus_caryotoides);
(((Bactris_major	((Veitchia_spiralis	Kentiopsis_piersoniorum)	Iriartea_deltoidea))	((((Reinhardtia_latisecta	(Reinhardtia_paiewonskiana	Reinhardtia_simplex))	Attalea_speciosa)	Elaeis_guineensis)	((((Phoenix_dactylifera	(((Heterospathe_cagayanensis	(Prestoea_acuminata	Leopoldinia_pulchra))	(Hydriastele_microspadix	(Dictyosperma_album	(Burretiokentia_grandiflora	Podococcus_barteri))))	Sabal_domingensis))	(Dypsis_decaryi	(Oenocarpus_bataua	(Geonoma_undata	Pelagodoxa_henryana))))	Orania_palindan)	(Sclerosperma_profizianum	(Pseudophoenix_vinifera	((Roystonea_regia	Nypa_fruticans)	Oenocarpus_minor))))))	Calamus_caryotoides);
((Orania_palindan	((Sclerosperma_profizianum	(Pseudophoenix_vinifera	((Roystonea_regia	Nypa_fruticans)	Oenocarpus_minor)))	(((((Phoenix_dactylifera	(Pelagodoxa_henryana	(((Hydriastele_microspadix	Dictyosperma_album)	Burretiokentia_grandiflora)	Heterospathe_cagayanensis)))	(Oenocarpus_bataua	(Prestoea_acuminata	Leopoldinia_pulchra)))	((Dypsis_decaryi	Geonoma_undata)	Sabal_domingensis))	Podococcus_barteri)	((Elaeis_guineensis	(Bactris_major	(Iriartea_deltoidea	(Kentiopsis_piersoniorum	Veitchia_spiralis))))	(Reinhardtia_latisecta	((Reinhardtia_paiewonskiana	Reinhardtia_simplex)	Attalea_speciosa))))))	Calamus_caryotoides);
((Phoenix_dactylifera	((Podococcus_barteri	((Geonoma_undata	Pelagodoxa_henryana)	(Leopoldinia_pulchra	Oenocarpus_bataua)))	(((Dypsis_decaryi	((Burretiokentia_grandiflora	(Dictyosperma_album	Heterospathe_cagayanensis))	Hydriastele_microspadix))	((Pseudophoenix_vinifera	(Orania_palindan	(((Bactris_major	(Iriartea_deltoidea	(Kentiopsis_piersoniorum	Veitchia_spiralis)))	(((Reinhardtia_paiewonskiana	Reinhardtia_simplex)	(Attalea_speciosa	Reinhardtia_latisecta))	Elaeis_guineensis))	(Sclerosperma_profizianum	((Roystonea_regia	Nypa_fruticans)	Oenocarpus_minor)))))	Prestoea_acuminata))	Sabal_domingensis)))	Calamus_caryotoides);
((((Heterospathe_cagayanensis	Prestoea_acuminata)	(Nypa_fruticans	(Leopoldinia_pulchra	(Iriartea_deltoidea	Kentiopsis_piersoniorum))))	(((Hydriastele_microspadix	Dictyosperma_album)	((((Geonoma_undata	(Oenocarpus_bataua	(Burretiokentia_grandiflora	Pelagodoxa_henryana)))	Pseudophoenix_vinifera)	Phoenix_dactylifera)	(Dypsis_decaryi	((Orania_palindan	((Podococcus_barteri	Roystonea_regia)	Sclerosperma_profizianum))	((Veitchia_spiralis	Bactris_major)	(((Reinhardtia_simplex	(Reinhardtia_latisecta	Reinhardtia_paiewonskiana))	Elaeis_guineensis)	(Oenocarpus_minor	Attalea_speciosa)))))))	Sabal_domingensis))	Calamus_caryotoides);
(((((((Sabal_domingensis	((Burretiokentia_grandiflora	(Hydriastele_microspadix	(Dypsis_decaryi	Dictyosperma_album)))	((Podococcus_barteri	(Pelagodoxa_henryana	(Geonoma_undata	Oenocarpus_bataua)))	Phoenix_dactylifera)))	(((Pseudophoenix_vinifera	Roystonea_regia)	Sclerosperma_profizianum)	(((((Reinhardtia_latisecta	(Reinhardtia_simplex	Reinhardtia_paiewonskiana))	Elaeis_guineensis)	((Nypa_fruticans	Oenocarpus_minor)	Attalea_speciosa))	Bactris_major)	Iriartea_deltoidea)))	Orania_palindan)	((Kentiopsis_piersoniorum	Prestoea_acuminata)	Heterospathe_cagayanensis))	Leopoldinia_pulchra)	Veitchia_spiralis)	Calamus_caryotoides);
((Nypa_fruticans	(Oenocarpus_minor	(Orania_palindan	(Sclerosperma_profizianum	((((((Reinhardtia_simplex	(Reinhardtia_paiewonskiana	Reinhardtia_latisecta))	Elaeis_guineensis)	Attalea_speciosa)	Bactris_major)	(Podococcus_barteri	Roystonea_regia))	(Pseudophoenix_vinifera	(Phoenix_dactylifera	(((Veitchia_spiralis	(Kentiopsis_piersoniorum	(Dypsis_decaryi	(Pelagodoxa_henryana	(Geonoma_undata	Oenocarpus_bataua)))))	Iriartea_deltoidea)	((((Prestoea_acuminata	Heterospathe_cagayanensis)	Leopoldinia_pulchra)	Sabal_domingensis)	(Burretiokentia_grandiflora	(Dictyosperma_album	Hydriastele_microspadix)))))))))))	Calamus_caryotoides);
((Prestoea_acuminata	((Dictyosperma_album	Heterospathe_cagayanensis)	((Hydriastele_microspadix	(((((Nypa_fruticans	Burretiokentia_grandiflora)	Pelagodoxa_henryana)	Oenocarpus_bataua)	(Dypsis_decaryi	Geonoma_undata))	((Phoenix_dactylifera	Pseudophoenix_vinifera)	((Orania_palindan	((Podococcus_barteri	Roystonea_regia)	((((Reinhardtia_latisecta	(Reinhardtia_simplex	Reinhardtia_paiewonskiana))	Elaeis_guineensis)	Attalea_speciosa)	((Veitchia_spiralis	Kentiopsis_piersoniorum)	Bactris_major))))	Sclerosperma_profizianum))))	((Oenocarpus_minor	(Iriartea_deltoidea	Leopoldinia_pulchra))	Sabal_domingensis))))	Calamus_caryotoides);
((((Iriartea_deltoidea	Leopoldinia_pulchra)	Prestoea_acuminata)	((Hydriastele_microspadix	((Heterospathe_cagayanensis	Dictyosperma_album)	Burretiokentia_grandiflora))	(Sabal_domingensis	(((Geonoma_undata	(Pelagodoxa_henryana	Oenocarpus_bataua))	Phoenix_dactylifera)	(Dypsis_decaryi	((Podococcus_barteri	((((Oenocarpus_minor	Nypa_fruticans)	Attalea_speciosa)	((Elaeis_guineensis	((Veitchia_spiralis	Kentiopsis_piersoniorum)	Bactris_major))	(Reinhardtia_latisecta	(Reinhardtia_simplex	Reinhardtia_paiewonskiana))))	((Orania_palindan	Roystonea_regia)	Sclerosperma_profizianum)))	Pseudophoenix_vinifera))))))	Calamus_caryotoides);
(((Leopoldinia_pulchra	Prestoea_acuminata)	((Hydriastele_microspadix	((Heterospathe_cagayanensis	Dictyosperma_album)	Burretiokentia_grandiflora))	(Sabal_domingensis	((Geonoma_undata	(Pelagodoxa_henryana	Oenocarpus_bataua))	(Dypsis_decaryi	((Iriartea_deltoidea	Phoenix_dactylifera)	((Podococcus_barteri	((Roystonea_regia	(((((Oenocarpus_minor	Nypa_fruticans)	Attalea_speciosa)	((Reinhardtia_latisecta	(Reinhardtia_simplex	Reinhardtia_paiewonskiana))	(Veitchia_spiralis	Kentiopsis_piersoniorum)))	Elaeis_guineensis)	Bactris_major))	(Orania_palindan	Sclerosperma_profizianum)))	Pseudophoenix_vinifera)))))))	Calamus_caryotoides);
((((((Reinhardtia_latisecta	Reinhardtia_paiewonskiana)	Reinhardtia_simplex)	Elaeis_guineensis)	((Oenocarpus_minor	Nypa_fruticans)	Attalea_speciosa))	(((Iriartea_deltoidea	(Veitchia_spiralis	Kentiopsis_piersoniorum))	Bactris_major)	(Prestoea_acuminata	((Leopoldinia_pulchra	((Oenocarpus_bataua	((Geonoma_undata	Sabal_domingensis)	((Phoenix_dactylifera	Pelagodoxa_henryana)	(Dypsis_decaryi	(Hydriastele_microspadix	((Heterospathe_cagayanensis	Dictyosperma_album)	Burretiokentia_grandiflora))))))	(Orania_palindan	((Podococcus_barteri	Roystonea_regia)	Sclerosperma_profizianum))))	Pseudophoenix_vinifera))))	Calamus_caryotoides);
(((Prestoea_acuminata	Leopoldinia_pulchra)	(((Hydriastele_microspadix	(Heterospathe_cagayanensis	Dictyosperma_album))	Burretiokentia_grandiflora)	(((Oenocarpus_minor	Nypa_fruticans)	Sabal_domingensis)	((((Sclerosperma_profizianum	(((((Attalea_speciosa	(Reinhardtia_latisecta	(Reinhardtia_paiewonskiana	Reinhardtia_simplex)))	Elaeis_guineensis)	(Bactris_major	(Iriartea_deltoidea	(Kentiopsis_piersoniorum	Veitchia_spiralis))))	Orania_palindan)	(Podococcus_barteri	Roystonea_regia)))	Pseudophoenix_vinifera)	(Pelagodoxa_henryana	((Dypsis_decaryi	Geonoma_undata)	Oenocarpus_bataua)))	Phoenix_dactylifera))))	Calamus_caryotoides);
((((((((Pelagodoxa_henryana	Oenocarpus_bataua)	Geonoma_undata)	((Hydriastele_microspadix	(Heterospathe_cagayanensis	Dictyosperma_album))	Burretiokentia_grandiflora))	((((Oenocarpus_minor	Nypa_fruticans)	Phoenix_dactylifera)	Sabal_domingensis)	Dypsis_decaryi))	(((Sclerosperma_profizianum	(((Reinhardtia_latisecta	((Reinhardtia_paiewonskiana	Reinhardtia_simplex)	Attalea_speciosa))	Elaeis_guineensis)	(Bactris_major	((Kentiopsis_piersoniorum	Iriartea_deltoidea)	Veitchia_spiralis))))	((Podococcus_barteri	Roystonea_regia)	Orania_palindan))	Pseudophoenix_vinifera))	Prestoea_acuminata)	Leopoldinia_pulchra)	Calamus_caryotoides);
((((Oenocarpus_minor	Nypa_fruticans)	((Orania_palindan	((Prestoea_acuminata	Dictyosperma_album)	Heterospathe_cagayanensis))	((((((Phoenix_dactylifera	((Iriartea_deltoidea	Pseudophoenix_vinifera)	Roystonea_regia))	Veitchia_spiralis)	((Podococcus_barteri	(Bactris_major	((Attalea_speciosa	(Reinhardtia_simplex	(Reinhardtia_latisecta	Reinhardtia_paiewonskiana)))	Elaeis_guineensis)))	Sclerosperma_profizianum))	(Sabal_domingensis	(((Kentiopsis_piersoniorum	Pelagodoxa_henryana)	Burretiokentia_grandiflora)	(Dypsis_decaryi	Geonoma_undata))))	Hydriastele_microspadix)	Oenocarpus_bataua)))	Leopoldinia_pulchra)	Calamus_caryotoides);
((((((((Dypsis_decaryi	((Leopoldinia_pulchra	Prestoea_acuminata)	((Hydriastele_microspadix	(Dictyosperma_album	Burretiokentia_grandiflora))	Heterospathe_cagayanensis)))	Sclerosperma_profizianum)	Podococcus_barteri)	(Pseudophoenix_vinifera	((((Iriartea_deltoidea	(Veitchia_spiralis	Kentiopsis_piersoniorum))	Bactris_major)	Elaeis_guineensis)	(((Oenocarpus_minor	Attalea_speciosa)	Reinhardtia_latisecta)	(Reinhardtia_paiewonskiana	Reinhardtia_simplex)))))	(Geonoma_undata	((Roystonea_regia	Pelagodoxa_henryana)	Oenocarpus_bataua)))	((Nypa_fruticans	Phoenix_dactylifera)	Sabal_domingensis))	Orania_palindan)	Calamus_caryotoides);
((Leopoldinia_pulchra	(Kentiopsis_piersoniorum	((((Hydriastele_microspadix	(Heterospathe_cagayanensis	Dictyosperma_album))	((Sabal_domingensis	(Oenocarpus_bataua	(((Oenocarpus_minor	Nypa_fruticans)	Orania_palindan)	(((Phoenix_dactylifera	(Pseudophoenix_vinifera	(Sclerosperma_profizianum	(Burretiokentia_grandiflora	(Roystonea_regia	Pelagodoxa_henryana)))))	(Podococcus_barteri	(((Attalea_speciosa	(Reinhardtia_latisecta	(Reinhardtia_paiewonskiana	Reinhardtia_simplex)))	Elaeis_guineensis)	Bactris_major)))	(Dypsis_decaryi	Geonoma_undata)))))	Prestoea_acuminata))	Iriartea_deltoidea)	Veitchia_spiralis)))	Calamus_caryotoides);
((Orania_palindan	(Sclerosperma_profizianum	((Pseudophoenix_vinifera	(((Oenocarpus_bataua	(((Prestoea_acuminata	Heterospathe_cagayanensis)	(Leopoldinia_pulchra	(Iriartea_deltoidea	(Kentiopsis_piersoniorum	Veitchia_spiralis))))	Hydriastele_microspadix))	((Dypsis_decaryi	Dictyosperma_album)	Burretiokentia_grandiflora))	((Pelagodoxa_henryana	Geonoma_undata)	((Sabal_domingensis	Phoenix_dactylifera)	Nypa_fruticans))))	((((Oenocarpus_minor	Attalea_speciosa)	(Elaeis_guineensis	Bactris_major))	(Reinhardtia_latisecta	(Reinhardtia_paiewonskiana	Reinhardtia_simplex)))	(Podococcus_barteri	Roystonea_regia)))))	Calamus_caryotoides);
((((Iriartea_deltoidea	(Hydriastele_microspadix	Dictyosperma_album))	Burretiokentia_grandiflora)	((Veitchia_spiralis	(Sabal_domingensis	((((Sclerosperma_profizianum	(((Elaeis_guineensis	Bactris_major)	(((Nypa_fruticans	Oenocarpus_minor)	Attalea_speciosa)	(Reinhardtia_latisecta	(Reinhardtia_paiewonskiana	Reinhardtia_simplex))))	Podococcus_barteri))	Orania_palindan)	(Roystonea_regia	Pseudophoenix_vinifera))	((Dypsis_decaryi	Geonoma_undata)	((Pelagodoxa_henryana	Phoenix_dactylifera)	(Oenocarpus_bataua	((Prestoea_acuminata	Heterospathe_cagayanensis)	Leopoldinia_pulchra)))))))	Kentiopsis_piersoniorum))	Calamus_caryotoides);
((Sabal_domingensis	((((((Bactris_major	(Attalea_speciosa	((Reinhardtia_latisecta	(((Veitchia_spiralis	Kentiopsis_piersoniorum)	Reinhardtia_paiewonskiana)	Reinhardtia_simplex))	Elaeis_guineensis)))	(((Hydriastele_microspadix	Dictyosperma_album)	Burretiokentia_grandiflora)	Podococcus_barteri))	((Pelagodoxa_henryana	Sclerosperma_profizianum)	(Iriartea_deltoidea	(Roystonea_regia	Pseudophoenix_vinifera))))	(Orania_palindan	(Oenocarpus_bataua	((Prestoea_acuminata	Heterospathe_cagayanensis)	Leopoldinia_pulchra))))	(Dypsis_decaryi	Geonoma_undata))	((Oenocarpus_minor	Nypa_fruticans)	Phoenix_dactylifera)))	Calamus_caryotoides);
((((Prestoea_acuminata	Heterospathe_cagayanensis)	Leopoldinia_pulchra)	(((((((Bactris_major	((Iriartea_deltoidea	Veitchia_spiralis)	Kentiopsis_piersoniorum))	(((Attalea_speciosa	Reinhardtia_latisecta)	(Reinhardtia_paiewonskiana	Reinhardtia_simplex))	Elaeis_guineensis))	Sclerosperma_profizianum)	Orania_palindan)	((Podococcus_barteri	Roystonea_regia)	Pseudophoenix_vinifera))	((((Dictyosperma_album	Hydriastele_microspadix)	(Oenocarpus_bataua	Burretiokentia_grandiflora))	(((Oenocarpus_minor	Nypa_fruticans)	Phoenix_dactylifera)	Sabal_domingensis))	Pelagodoxa_henryana))	(Dypsis_decaryi	Geonoma_undata)))	Calamus_caryotoides);
((Orania_palindan	(((Prestoea_acuminata	Heterospathe_cagayanensis)	(Leopoldinia_pulchra	Nypa_fruticans))	((((((Pelagodoxa_henryana	Sclerosperma_profizianum)	(Roystonea_regia	Pseudophoenix_vinifera))	(((Bactris_major	(Iriartea_deltoidea	(Kentiopsis_piersoniorum	Veitchia_spiralis)))	(((Reinhardtia_latisecta	(Reinhardtia_paiewonskiana	Reinhardtia_simplex))	Elaeis_guineensis)	Attalea_speciosa))	Phoenix_dactylifera))	((Sabal_domingensis	Podococcus_barteri)	(Burretiokentia_grandiflora	(Hydriastele_microspadix	Dictyosperma_album))))	(Dypsis_decaryi	(Oenocarpus_minor	Geonoma_undata)))	Oenocarpus_bataua)))	Calamus_caryotoides);
((Sclerosperma_profizianum	(((((Burretiokentia_grandiflora	(Hydriastele_microspadix	Dictyosperma_album))	(Phoenix_dactylifera	(Sabal_domingensis	(Kentiopsis_piersoniorum	(Oenocarpus_minor	Nypa_fruticans)))))	((Oenocarpus_bataua	((Podococcus_barteri	Orania_palindan)	((Veitchia_spiralis	(Prestoea_acuminata	Heterospathe_cagayanensis))	Leopoldinia_pulchra)))	(Dypsis_decaryi	Geonoma_undata)))	(Pseudophoenix_vinifera	(Bactris_major	(((Reinhardtia_simplex	(Reinhardtia_latisecta	Reinhardtia_paiewonskiana))	Elaeis_guineensis)	Attalea_speciosa))))	(Roystonea_regia	(Pelagodoxa_henryana	Iriartea_deltoidea))))	Calamus_caryotoides);
(((((Iriartea_deltoidea	Veitchia_spiralis)	Kentiopsis_piersoniorum)	Leopoldinia_pulchra)	((Sabal_domingensis	((((Oenocarpus_bataua	(Geonoma_undata	(Phoenix_dactylifera	Pelagodoxa_henryana)))	((Pseudophoenix_vinifera	Roystonea_regia)	((Podococcus_barteri	((Bactris_major	(Elaeis_guineensis	((Reinhardtia_latisecta	(Reinhardtia_paiewonskiana	Reinhardtia_simplex))	Attalea_speciosa)))	Orania_palindan))	Sclerosperma_profizianum)))	Dypsis_decaryi)	((Oenocarpus_minor	(Nypa_fruticans	Burretiokentia_grandiflora))	(Hydriastele_microspadix	(Heterospathe_cagayanensis	Dictyosperma_album)))))	Prestoea_acuminata))	Calamus_caryotoides);
((((Iriartea_deltoidea	(Veitchia_spiralis	Kentiopsis_piersoniorum))	Leopoldinia_pulchra)	((Sabal_domingensis	((((Pelagodoxa_henryana	(Oenocarpus_bataua	Geonoma_undata))	((((((Podococcus_barteri	(Oenocarpus_minor	Nypa_fruticans))	Roystonea_regia)	Sclerosperma_profizianum)	(Orania_palindan	(Bactris_major	(Elaeis_guineensis	(Reinhardtia_latisecta	((Reinhardtia_paiewonskiana	Reinhardtia_simplex)	Attalea_speciosa))))))	Pseudophoenix_vinifera)	Phoenix_dactylifera))	Dypsis_decaryi)	(Burretiokentia_grandiflora	(Hydriastele_microspadix	(Heterospathe_cagayanensis	Dictyosperma_album)))))	Prestoea_acuminata))	Calamus_caryotoides);
((((((Dictyosperma_album	Heterospathe_cagayanensis)	Hydriastele_microspadix)	Orania_palindan)	(((Kentiopsis_piersoniorum	Veitchia_spiralis)	Leopoldinia_pulchra)	Prestoea_acuminata))	(((Pseudophoenix_vinifera	(Podococcus_barteri	Roystonea_regia))	(Geonoma_undata	(Pelagodoxa_henryana	(Oenocarpus_bataua	Burretiokentia_grandiflora))))	((((((Reinhardtia_simplex	(Reinhardtia_latisecta	Reinhardtia_paiewonskiana))	Attalea_speciosa)	Elaeis_guineensis)	(Iriartea_deltoidea	Bactris_major))	Dypsis_decaryi)	(Sclerosperma_profizianum	(Sabal_domingensis	((Oenocarpus_minor	Nypa_fruticans)	Phoenix_dactylifera))))))	Calamus_caryotoides);
(((((Dictyosperma_album	Heterospathe_cagayanensis)	Hydriastele_microspadix)	((Iriartea_deltoidea	(Leopoldinia_pulchra	Prestoea_acuminata))	Veitchia_spiralis))	(Orania_palindan	((((Geonoma_undata	(Pelagodoxa_henryana	(Oenocarpus_bataua	Burretiokentia_grandiflora)))	(((Pseudophoenix_vinifera	(Podococcus_barteri	Roystonea_regia))	(Sclerosperma_profizianum	(((Elaeis_guineensis	Bactris_major)	(Reinhardtia_simplex	(Reinhardtia_latisecta	Reinhardtia_paiewonskiana)))	(Oenocarpus_minor	Attalea_speciosa))))	Dypsis_decaryi))	(Sabal_domingensis	(Nypa_fruticans	Phoenix_dactylifera)))	Kentiopsis_piersoniorum)))	Calamus_caryotoides);
((Orania_palindan	(((Dypsis_decaryi	((Geonoma_undata	(Pelagodoxa_henryana	Oenocarpus_bataua))	(Podococcus_barteri	Burretiokentia_grandiflora)))	(((((Elaeis_guineensis	Attalea_speciosa)	(Reinhardtia_latisecta	(Reinhardtia_paiewonskiana	Reinhardtia_simplex)))	Bactris_major)	(Sclerosperma_profizianum	(Pseudophoenix_vinifera	Roystonea_regia)))	(Sabal_domingensis	((Oenocarpus_minor	Nypa_fruticans)	Phoenix_dactylifera))))	(((Dictyosperma_album	Heterospathe_cagayanensis)	Hydriastele_microspadix)	(((Iriartea_deltoidea	(Kentiopsis_piersoniorum	Veitchia_spiralis))	Leopoldinia_pulchra)	Prestoea_acuminata))))	Calamus_caryotoides);
((Orania_palindan	(((((Dypsis_decaryi	(Geonoma_undata	(Pelagodoxa_henryana	(Burretiokentia_grandiflora	Oenocarpus_bataua))))	((((((Oenocarpus_minor	Attalea_speciosa)	Podococcus_barteri)	(Elaeis_guineensis	(Reinhardtia_latisecta	(Reinhardtia_paiewonskiana	Reinhardtia_simplex))))	Bactris_major)	(Sclerosperma_profizianum	(Pseudophoenix_vinifera	Roystonea_regia)))	Veitchia_spiralis))	(Sabal_domingensis	((Iriartea_deltoidea	Nypa_fruticans)	Phoenix_dactylifera)))	(((Dictyosperma_album	Heterospathe_cagayanensis)	Hydriastele_microspadix)	(Prestoea_acuminata	Leopoldinia_pulchra)))	Kentiopsis_piersoniorum))	Calamus_caryotoides);
(((Iriartea_deltoidea	Leopoldinia_pulchra)	((((((Nypa_fruticans	Phoenix_dactylifera)	((((((Elaeis_guineensis	((Oenocarpus_minor	Attalea_speciosa)	(Reinhardtia_latisecta	(Reinhardtia_paiewonskiana	Reinhardtia_simplex))))	(Kentiopsis_piersoniorum	(Veitchia_spiralis	Bactris_major)))	Sclerosperma_profizianum)	(Podococcus_barteri	Roystonea_regia))	Orania_palindan)	Pseudophoenix_vinifera))	(Pelagodoxa_henryana	((Geonoma_undata	Dypsis_decaryi)	(Burretiokentia_grandiflora	Oenocarpus_bataua))))	Sabal_domingensis)	((Dictyosperma_album	Heterospathe_cagayanensis)	Hydriastele_microspadix))	Prestoea_acuminata))	Calamus_caryotoides);
((Sclerosperma_profizianum	(((Pseudophoenix_vinifera	((Prestoea_acuminata	Leopoldinia_pulchra)	((Elaeis_guineensis	((Oenocarpus_minor	Attalea_speciosa)	(Reinhardtia_simplex	(Reinhardtia_latisecta	Reinhardtia_paiewonskiana))))	Bactris_major)))	Veitchia_spiralis)	((Orania_palindan	Podococcus_barteri)	(((Roystonea_regia	Pelagodoxa_henryana)	(Geonoma_undata	Oenocarpus_bataua))	((Kentiopsis_piersoniorum	((Phoenix_dactylifera	Nypa_fruticans)	(Iriartea_deltoidea	Sabal_domingensis)))	((Burretiokentia_grandiflora	((Dictyosperma_album	Heterospathe_cagayanensis)	Hydriastele_microspadix))	Dypsis_decaryi))))))	Calamus_caryotoides);
((Veitchia_spiralis	((((Sabal_domingensis	((Dypsis_decaryi	((Pseudophoenix_vinifera	((Phoenix_dactylifera	(Oenocarpus_minor	Nypa_fruticans))	((Sclerosperma_profizianum	Orania_palindan)	(Podococcus_barteri	(((Elaeis_guineensis	(Reinhardtia_simplex	(Reinhardtia_latisecta	Reinhardtia_paiewonskiana)))	Attalea_speciosa)	((Iriartea_deltoidea	Kentiopsis_piersoniorum)	Bactris_major))))))	Roystonea_regia))	(Pelagodoxa_henryana	(Geonoma_undata	(Burretiokentia_grandiflora	Oenocarpus_bataua)))))	((Dictyosperma_album	Heterospathe_cagayanensis)	Hydriastele_microspadix))	Prestoea_acuminata)	Leopoldinia_pulchra))	Calamus_caryotoides);
(((Leopoldinia_pulchra	Veitchia_spiralis)	(((((Podococcus_barteri	((((Phoenix_dactylifera	(Oenocarpus_minor	Nypa_fruticans))	(((Elaeis_guineensis	(Reinhardtia_latisecta	(Reinhardtia_paiewonskiana	Reinhardtia_simplex)))	Attalea_speciosa)	((Iriartea_deltoidea	Kentiopsis_piersoniorum)	Bactris_major)))	(Sclerosperma_profizianum	(Roystonea_regia	Pseudophoenix_vinifera)))	(Pelagodoxa_henryana	((Dypsis_decaryi	Geonoma_undata)	(Burretiokentia_grandiflora	Oenocarpus_bataua)))))	(Sabal_domingensis	Dictyosperma_album))	Hydriastele_microspadix)	Orania_palindan)	(Heterospathe_cagayanensis	Prestoea_acuminata)))	Calamus_caryotoides);
((Pseudophoenix_vinifera	(((Roystonea_regia	(Sabal_domingensis	(Phoenix_dactylifera	Nypa_fruticans)))	(((Dypsis_decaryi	((Burretiokentia_grandiflora	Oenocarpus_bataua)	(Pelagodoxa_henryana	Geonoma_undata)))	Podococcus_barteri)	(Sclerosperma_profizianum	(((Prestoea_acuminata	(Leopoldinia_pulchra	Veitchia_spiralis))	((Heterospathe_cagayanensis	Dictyosperma_album)	Hydriastele_microspadix))	Orania_palindan))))	(((Elaeis_guineensis	(Reinhardtia_latisecta	(Reinhardtia_paiewonskiana	Reinhardtia_simplex)))	(Oenocarpus_minor	Attalea_speciosa))	((Iriartea_deltoidea	Kentiopsis_piersoniorum)	Bactris_major))))	Calamus_caryotoides);
((Pelagodoxa_henryana	((Geonoma_undata	Oenocarpus_bataua)	((Dypsis_decaryi	((Sabal_domingensis	(Phoenix_dactylifera	(Oenocarpus_minor	Nypa_fruticans)))	(((Sclerosperma_profizianum	(((Heterospathe_cagayanensis	Dictyosperma_album)	Hydriastele_microspadix)	Burretiokentia_grandiflora))	((((Elaeis_guineensis	(Reinhardtia_latisecta	(Reinhardtia_paiewonskiana	Reinhardtia_simplex)))	Attalea_speciosa)	((Iriartea_deltoidea	Kentiopsis_piersoniorum)	Bactris_major))	(Prestoea_acuminata	(Leopoldinia_pulchra	Veitchia_spiralis))))	((Pseudophoenix_vinifera	Roystonea_regia)	Orania_palindan))))	Podococcus_barteri)))	Calamus_caryotoides);
((Hydriastele_microspadix	((Burretiokentia_grandiflora	Dictyosperma_album)	(Dypsis_decaryi	(((Heterospathe_cagayanensis	Prestoea_acuminata)	(Leopoldinia_pulchra	(Veitchia_spiralis	Kentiopsis_piersoniorum)))	((((Pelagodoxa_henryana	Geonoma_undata)	Oenocarpus_bataua)	(Orania_palindan	((((Pseudophoenix_vinifera	Roystonea_regia)	Sclerosperma_profizianum)	Podococcus_barteri)	((Iriartea_deltoidea	Bactris_major)	(Elaeis_guineensis	(Attalea_speciosa	(Reinhardtia_simplex	(Reinhardtia_paiewonskiana	Reinhardtia_latisecta))))))))	(((Nypa_fruticans	Oenocarpus_minor)	Phoenix_dactylifera)	Sabal_domingensis))))))	Calamus_caryotoides);
((((Iriartea_deltoidea	(Veitchia_spiralis	Kentiopsis_piersoniorum))	Leopoldinia_pulchra)	((((((((((Reinhardtia_latisecta	(Reinhardtia_simplex	Reinhardtia_paiewonskiana))	(Bactris_major	Elaeis_guineensis))	((Roystonea_regia	Sclerosperma_profizianum)	(Attalea_speciosa	Orania_palindan)))	Pseudophoenix_vinifera)	(((Oenocarpus_bataua	Burretiokentia_grandiflora)	Pelagodoxa_henryana)	(Dypsis_decaryi	Geonoma_undata)))	((Nypa_fruticans	Oenocarpus_minor)	Phoenix_dactylifera))	Sabal_domingensis)	Podococcus_barteri)	((Heterospathe_cagayanensis	Dictyosperma_album)	Hydriastele_microspadix))	Prestoea_acuminata))	Calamus_caryotoides);
((Iriartea_deltoidea	((Kentiopsis_piersoniorum	Veitchia_spiralis)	(Leopoldinia_pulchra	(((Dictyosperma_album	Hydriastele_microspadix)	(Sabal_domingensis	(((Nypa_fruticans	Phoenix_dactylifera)	Oenocarpus_minor)	(((Burretiokentia_grandiflora	Pelagodoxa_henryana)	(Oenocarpus_bataua	(Dypsis_decaryi	Geonoma_undata)))	(Pseudophoenix_vinifera	(((Podococcus_barteri	((Attalea_speciosa	((Reinhardtia_simplex	(Reinhardtia_paiewonskiana	Reinhardtia_latisecta))	Elaeis_guineensis))	Bactris_major))	(Roystonea_regia	Orania_palindan))	Sclerosperma_profizianum))))))	(Heterospathe_cagayanensis	Prestoea_acuminata)))))	Calamus_caryotoides);
((Orania_palindan	(((Sclerosperma_profizianum	((((((Burretiokentia_grandiflora	Oenocarpus_bataua)	Dypsis_decaryi)	((((Heterospathe_cagayanensis	Prestoea_acuminata)	((Iriartea_deltoidea	(Kentiopsis_piersoniorum	Veitchia_spiralis))	Leopoldinia_pulchra))	(Dictyosperma_album	Hydriastele_microspadix))	Sabal_domingensis))	(Geonoma_undata	(Roystonea_regia	Pelagodoxa_henryana)))	(Pseudophoenix_vinifera	Oenocarpus_minor))	Phoenix_dactylifera))	((Attalea_speciosa	((Reinhardtia_latisecta	(Reinhardtia_simplex	Reinhardtia_paiewonskiana))	Elaeis_guineensis))	Bactris_major))	(Nypa_fruticans	Podococcus_barteri)))	Calamus_caryotoides);
((Nypa_fruticans	(((Roystonea_regia	Podococcus_barteri)	(((Pseudophoenix_vinifera	(((Dypsis_decaryi	Dictyosperma_album)	(Burretiokentia_grandiflora	Hydriastele_microspadix))	((Phoenix_dactylifera	Sabal_domingensis)	((Pelagodoxa_henryana	Geonoma_undata)	(((Heterospathe_cagayanensis	Prestoea_acuminata)	(Leopoldinia_pulchra	(Iriartea_deltoidea	(Kentiopsis_piersoniorum	Veitchia_spiralis))))	Oenocarpus_bataua)))))	(Orania_palindan	((Attalea_speciosa	((Reinhardtia_latisecta	(Reinhardtia_simplex	Reinhardtia_paiewonskiana))	Elaeis_guineensis))	Bactris_major)))	Sclerosperma_profizianum))	Oenocarpus_minor))	Calamus_caryotoides);
((Leopoldinia_pulchra	((Sabal_domingensis	(((Dictyosperma_album	Hydriastele_microspadix)	Burretiokentia_grandiflora)	((Phoenix_dactylifera	(Oenocarpus_bataua	(Pelagodoxa_henryana	Geonoma_undata)))	((Veitchia_spiralis	((Pseudophoenix_vinifera	((Orania_palindan	(Roystonea_regia	Sclerosperma_profizianum))	(((((Oenocarpus_minor	Nypa_fruticans)	Attalea_speciosa)	((Reinhardtia_latisecta	(Reinhardtia_simplex	Reinhardtia_paiewonskiana))	Elaeis_guineensis))	Bactris_major)	(Kentiopsis_piersoniorum	Podococcus_barteri))))	Iriartea_deltoidea))	Dypsis_decaryi))))	(Heterospathe_cagayanensis	Prestoea_acuminata)))	Calamus_caryotoides);
((((((Dictyosperma_album	Hydriastele_microspadix)	Burretiokentia_grandiflora)	((Heterospathe_cagayanensis	Prestoea_acuminata)	((Nypa_fruticans	Leopoldinia_pulchra)	Oenocarpus_minor)))	Sabal_domingensis)	(((Oenocarpus_bataua	(Pelagodoxa_henryana	Geonoma_undata))	Dypsis_decaryi)	(Phoenix_dactylifera	((((((Attalea_speciosa	(Reinhardtia_latisecta	(Reinhardtia_simplex	Reinhardtia_paiewonskiana)))	Elaeis_guineensis)	(Bactris_major	(Iriartea_deltoidea	(Veitchia_spiralis	Kentiopsis_piersoniorum))))	(Sclerosperma_profizianum	Orania_palindan))	(Podococcus_barteri	Roystonea_regia))	Pseudophoenix_vinifera))))	Calamus_caryotoides);
(((Burretiokentia_grandiflora	(Hydriastele_microspadix	((Prestoea_acuminata	(Nypa_fruticans	(Oenocarpus_minor	Leopoldinia_pulchra)))	(Sabal_domingensis	(((Oenocarpus_bataua	(Pelagodoxa_henryana	(Dypsis_decaryi	Geonoma_undata)))	Podococcus_barteri)	((((Attalea_speciosa	(Reinhardtia_latisecta	(Reinhardtia_simplex	Reinhardtia_paiewonskiana)))	Elaeis_guineensis)	((Bactris_major	(Iriartea_deltoidea	Kentiopsis_piersoniorum))	Veitchia_spiralis))	(((Sclerosperma_profizianum	Phoenix_dactylifera)	(Pseudophoenix_vinifera	Roystonea_regia))	Orania_palindan)))))))	(Heterospathe_cagayanensis	Dictyosperma_album))	Calamus_caryotoides);
((Orania_palindan	(Sclerosperma_profizianum	(((Pseudophoenix_vinifera	(((((Hydriastele_microspadix	Dictyosperma_album)	Burretiokentia_grandiflora)	((Heterospathe_cagayanensis	Prestoea_acuminata)	Leopoldinia_pulchra))	(Dypsis_decaryi	(Oenocarpus_bataua	(Pelagodoxa_henryana	Geonoma_undata))))	(Sabal_domingensis	Phoenix_dactylifera)))	(Podococcus_barteri	Roystonea_regia))	((((Reinhardtia_latisecta	(Reinhardtia_simplex	Reinhardtia_paiewonskiana))	Elaeis_guineensis)	((Bactris_major	(Iriartea_deltoidea	Kentiopsis_piersoniorum))	Veitchia_spiralis))	((Oenocarpus_minor	Nypa_fruticans)	Attalea_speciosa)))))	Calamus_caryotoides);
((Podococcus_barteri	((((Roystonea_regia	Sclerosperma_profizianum)	(Pseudophoenix_vinifera	(((Leopoldinia_pulchra	Oenocarpus_bataua)	(Pelagodoxa_henryana	(Dypsis_decaryi	Geonoma_undata)))	(((Oenocarpus_minor	Sabal_domingensis)	(Nypa_fruticans	Phoenix_dactylifera))	((Heterospathe_cagayanensis	(Veitchia_spiralis	Prestoea_acuminata))	((Hydriastele_microspadix	Dictyosperma_album)	Burretiokentia_grandiflora))))))	Orania_palindan)	((Attalea_speciosa	(Elaeis_guineensis	Bactris_major))	((Iriartea_deltoidea	(Kentiopsis_piersoniorum	(Reinhardtia_simplex	Reinhardtia_paiewonskiana)))	Reinhardtia_latisecta))))	Calamus_caryotoides);
(((((Phoenix_dactylifera	Sabal_domingensis)	((Burretiokentia_grandiflora	(Hydriastele_microspadix	(Heterospathe_cagayanensis	Dictyosperma_album)))	((Pseudophoenix_vinifera	((Prestoea_acuminata	((Nypa_fruticans	Oenocarpus_minor)	(Leopoldinia_pulchra	((Iriartea_deltoidea	Veitchia_spiralis)	Kentiopsis_piersoniorum))))	(((Roystonea_regia	Sclerosperma_profizianum)	(Bactris_major	(Elaeis_guineensis	(((Reinhardtia_latisecta	Attalea_speciosa)	Reinhardtia_simplex)	Reinhardtia_paiewonskiana))))	Orania_palindan)))	Podococcus_barteri)))	(Pelagodoxa_henryana	Oenocarpus_bataua))	(Geonoma_undata	Dypsis_decaryi))	Calamus_caryotoides);
((Leopoldinia_pulchra	((((((Geonoma_undata	Pelagodoxa_henryana)	Oenocarpus_bataua)	Dypsis_decaryi)	(((Orania_palindan	((((Reinhardtia_latisecta	(Reinhardtia_simplex	Reinhardtia_paiewonskiana))	Attalea_speciosa)	(Bactris_major	Elaeis_guineensis))	Podococcus_barteri))	(Iriartea_deltoidea	((Pseudophoenix_vinifera	(Oenocarpus_minor	Sclerosperma_profizianum))	(Nypa_fruticans	Roystonea_regia))))	(Phoenix_dactylifera	Sabal_domingensis)))	((Burretiokentia_grandiflora	(Hydriastele_microspadix	(Heterospathe_cagayanensis	Dictyosperma_album)))	(Kentiopsis_piersoniorum	Veitchia_spiralis)))	Prestoea_acuminata))	Calamus_caryotoides);
((Leopoldinia_pulchra	((((Pelagodoxa_henryana	(Oenocarpus_bataua	(Dypsis_decaryi	Geonoma_undata)))	(((Nypa_fruticans	Orania_palindan)	((Sclerosperma_profizianum	((((Elaeis_guineensis	(Reinhardtia_latisecta	(Reinhardtia_simplex	Reinhardtia_paiewonskiana)))	(Oenocarpus_minor	Attalea_speciosa))	Bactris_major)	((Veitchia_spiralis	Kentiopsis_piersoniorum)	Phoenix_dactylifera)))	(Podococcus_barteri	Iriartea_deltoidea)))	(Roystonea_regia	Pseudophoenix_vinifera)))	(Sabal_domingensis	((Burretiokentia_grandiflora	Hydriastele_microspadix)	(Heterospathe_cagayanensis	Dictyosperma_album))))	Prestoea_acuminata))	Calamus_caryotoides);
((((Veitchia_spiralis	Kentiopsis_piersoniorum)	((Attalea_speciosa	(Elaeis_guineensis	((Podococcus_barteri	(((Roystonea_regia	Pseudophoenix_vinifera)	Sclerosperma_profizianum)	((((((Heterospathe_cagayanensis	Prestoea_acuminata)	Leopoldinia_pulchra)	((Pelagodoxa_henryana	(Oenocarpus_bataua	Geonoma_undata))	Dypsis_decaryi))	(Sabal_domingensis	(Dictyosperma_album	(Burretiokentia_grandiflora	Hydriastele_microspadix))))	((Oenocarpus_minor	Nypa_fruticans)	Phoenix_dactylifera))	Orania_palindan)))	(Reinhardtia_latisecta	(Reinhardtia_simplex	Reinhardtia_paiewonskiana)))))	Bactris_major))	Iriartea_deltoidea)	Calamus_caryotoides);
((Leopoldinia_pulchra	((((Heterospathe_cagayanensis	Dictyosperma_album)	(Burretiokentia_grandiflora	Hydriastele_microspadix))	((Sabal_domingensis	((Oenocarpus_minor	Nypa_fruticans)	Phoenix_dactylifera))	((((((Sclerosperma_profizianum	Pelagodoxa_henryana)	(Roystonea_regia	Pseudophoenix_vinifera))	Oenocarpus_bataua)	(Dypsis_decaryi	Geonoma_undata))	Orania_palindan)	(Podococcus_barteri	(((Attalea_speciosa	(Reinhardtia_simplex	Reinhardtia_paiewonskiana))	Reinhardtia_latisecta)	((((Kentiopsis_piersoniorum	Veitchia_spiralis)	Bactris_major)	Iriartea_deltoidea)	Elaeis_guineensis))))))	Prestoea_acuminata))	Calamus_caryotoides);
((Leopoldinia_pulchra	((((Heterospathe_cagayanensis	Dictyosperma_album)	(Burretiokentia_grandiflora	Hydriastele_microspadix))	((Pelagodoxa_henryana	(((Dypsis_decaryi	Geonoma_undata)	Oenocarpus_bataua)	(((((Elaeis_guineensis	(Bactris_major	((Iriartea_deltoidea	Kentiopsis_piersoniorum)	Veitchia_spiralis)))	Podococcus_barteri)	(Reinhardtia_latisecta	(Reinhardtia_simplex	Reinhardtia_paiewonskiana)))	(Orania_palindan	(Sclerosperma_profizianum	((Attalea_speciosa	(Oenocarpus_minor	Nypa_fruticans))	(Roystonea_regia	Pseudophoenix_vinifera)))))	Phoenix_dactylifera)))	Sabal_domingensis))	Prestoea_acuminata))	Calamus_caryotoides);
(((Kentiopsis_piersoniorum	((((Sclerosperma_profizianum	(((((Dypsis_decaryi	Geonoma_undata)	(Pelagodoxa_henryana	(Burretiokentia_grandiflora	Oenocarpus_bataua)))	(Sabal_domingensis	(Dictyosperma_album	(Hydriastele_microspadix	((Heterospathe_cagayanensis	Prestoea_acuminata)	Leopoldinia_pulchra)))))	((Oenocarpus_minor	Nypa_fruticans)	Phoenix_dactylifera))	Pseudophoenix_vinifera))	Orania_palindan)	(Podococcus_barteri	Roystonea_regia))	Iriartea_deltoidea))	((Reinhardtia_latisecta	(Reinhardtia_simplex	Reinhardtia_paiewonskiana))	((Elaeis_guineensis	Bactris_major)	(Veitchia_spiralis	Attalea_speciosa))))	Calamus_caryotoides);
((Leopoldinia_pulchra	(((((Phoenix_dactylifera	((Roystonea_regia	Sabal_domingensis)	Nypa_fruticans))	((Burretiokentia_grandiflora	(Dictyosperma_album	Hydriastele_microspadix))	((((((((Iriartea_deltoidea	Veitchia_spiralis)	Kentiopsis_piersoniorum)	Bactris_major)	((Oenocarpus_minor	Attalea_speciosa)	(Elaeis_guineensis	(Reinhardtia_latisecta	(Reinhardtia_simplex	Reinhardtia_paiewonskiana)))))	Podococcus_barteri)	Orania_palindan)	Sclerosperma_profizianum)	Pseudophoenix_vinifera)))	(Geonoma_undata	(Pelagodoxa_henryana	Oenocarpus_bataua)))	Dypsis_decaryi)	(Heterospathe_cagayanensis	Prestoea_acuminata)))	Calamus_caryotoides);
(((Leopoldinia_pulchra	Iriartea_deltoidea)	((Dypsis_decaryi	((Burretiokentia_grandiflora	(Dictyosperma_album	Hydriastele_microspadix))	((Geonoma_undata	(Pelagodoxa_henryana	Oenocarpus_bataua))	(((((((Kentiopsis_piersoniorum	Bactris_major)	Veitchia_spiralis)	(Elaeis_guineensis	(Reinhardtia_latisecta	(Attalea_speciosa	(Reinhardtia_simplex	Reinhardtia_paiewonskiana)))))	(Sclerosperma_profizianum	(Roystonea_regia	Podococcus_barteri)))	Orania_palindan)	Pseudophoenix_vinifera)	(((Oenocarpus_minor	Nypa_fruticans)	Phoenix_dactylifera)	Sabal_domingensis)))))	(Heterospathe_cagayanensis	Prestoea_acuminata)))	Calamus_caryotoides);
((((((Pelagodoxa_henryana	(Oenocarpus_bataua	Geonoma_undata))	((((Oenocarpus_minor	Nypa_fruticans)	Phoenix_dactylifera)	Sabal_domingensis)	(((((Bactris_major	(Veitchia_spiralis	Kentiopsis_piersoniorum))	(Elaeis_guineensis	(Reinhardtia_latisecta	(Attalea_speciosa	(Reinhardtia_simplex	Reinhardtia_paiewonskiana)))))	Orania_palindan)	((Roystonea_regia	Podococcus_barteri)	Sclerosperma_profizianum))	Pseudophoenix_vinifera)))	(((Hydriastele_microspadix	(Heterospathe_cagayanensis	Dictyosperma_album))	Burretiokentia_grandiflora)	Dypsis_decaryi))	Prestoea_acuminata)	(Leopoldinia_pulchra	Iriartea_deltoidea))	Calamus_caryotoides);
(((Kentiopsis_piersoniorum	(Veitchia_spiralis	((((((Burretiokentia_grandiflora	((Dictyosperma_album	(Prestoea_acuminata	Heterospathe_cagayanensis))	Hydriastele_microspadix))	Dypsis_decaryi)	(Phoenix_dactylifera	Sabal_domingensis))	(((((Nypa_fruticans	Roystonea_regia)	Oenocarpus_minor)	Podococcus_barteri)	Orania_palindan)	((((Attalea_speciosa	Reinhardtia_latisecta)	(Reinhardtia_simplex	Reinhardtia_paiewonskiana))	(Bactris_major	Elaeis_guineensis))	Sclerosperma_profizianum)))	(((Oenocarpus_bataua	Geonoma_undata)	Pelagodoxa_henryana)	Pseudophoenix_vinifera))	Leopoldinia_pulchra)))	Iriartea_deltoidea)	Calamus_caryotoides);
((Nypa_fruticans	((((Veitchia_spiralis	Kentiopsis_piersoniorum)	Leopoldinia_pulchra)	((Sabal_domingensis	(((Phoenix_dactylifera	(Pseudophoenix_vinifera	((((Reinhardtia_latisecta	(Reinhardtia_simplex	Reinhardtia_paiewonskiana))	((Oenocarpus_minor	Attalea_speciosa)	(Bactris_major	Elaeis_guineensis)))	(Roystonea_regia	Podococcus_barteri))	(Orania_palindan	Sclerosperma_profizianum))))	Dypsis_decaryi)	(Geonoma_undata	(Pelagodoxa_henryana	(Burretiokentia_grandiflora	Oenocarpus_bataua)))))	(Hydriastele_microspadix	((Dictyosperma_album	Heterospathe_cagayanensis)	Prestoea_acuminata))))	Iriartea_deltoidea))	Calamus_caryotoides);
((((((Nypa_fruticans	Veitchia_spiralis)	Leopoldinia_pulchra)	Prestoea_acuminata)	Iriartea_deltoidea)	(((Dictyosperma_album	Heterospathe_cagayanensis)	Hydriastele_microspadix)	(Sabal_domingensis	((((Geonoma_undata	(Pelagodoxa_henryana	(Burretiokentia_grandiflora	Oenocarpus_bataua)))	Oenocarpus_minor)	Dypsis_decaryi)	((Kentiopsis_piersoniorum	Phoenix_dactylifera)	((((Pseudophoenix_vinifera	Bactris_major)	Orania_palindan)	Sclerosperma_profizianum)	(((Attalea_speciosa	(Reinhardtia_simplex	(Reinhardtia_paiewonskiana	Reinhardtia_latisecta)))	Elaeis_guineensis)	(Roystonea_regia	Podococcus_barteri))))))))	Calamus_caryotoides);
(((((Phoenix_dactylifera	((((((Roystonea_regia	(Pseudophoenix_vinifera	(Kentiopsis_piersoniorum	Bactris_major)))	Orania_palindan)	Sclerosperma_profizianum)	((Attalea_speciosa	(Reinhardtia_latisecta	(Reinhardtia_simplex	Reinhardtia_paiewonskiana)))	Elaeis_guineensis))	Podococcus_barteri)	((((Geonoma_undata	Dypsis_decaryi)	Pelagodoxa_henryana)	Oenocarpus_bataua)	(Oenocarpus_minor	(Nypa_fruticans	Burretiokentia_grandiflora)))))	Sabal_domingensis)	((Dictyosperma_album	Heterospathe_cagayanensis)	Hydriastele_microspadix))	(Prestoea_acuminata	((Veitchia_spiralis	Iriartea_deltoidea)	Leopoldinia_pulchra)))	Calamus_caryotoides);
((((((Dypsis_decaryi	(Hydriastele_microspadix	((Dictyosperma_album	Heterospathe_cagayanensis)	Burretiokentia_grandiflora)))	(((((Oenocarpus_minor	Nypa_fruticans)	Phoenix_dactylifera)	Sabal_domingensis)	(((Sclerosperma_profizianum	Attalea_speciosa)	((Roystonea_regia	(Pseudophoenix_vinifera	(Kentiopsis_piersoniorum	Bactris_major)))	Orania_palindan))	(Podococcus_barteri	((Reinhardtia_latisecta	(Reinhardtia_simplex	Reinhardtia_paiewonskiana))	Elaeis_guineensis))))	(Pelagodoxa_henryana	(Oenocarpus_bataua	Geonoma_undata))))	Prestoea_acuminata)	Leopoldinia_pulchra)	(Veitchia_spiralis	Iriartea_deltoidea))	Calamus_caryotoides);
((((((Hydriastele_microspadix	((Dictyosperma_album	Heterospathe_cagayanensis)	Burretiokentia_grandiflora))	Oenocarpus_bataua)	((Geonoma_undata	Dypsis_decaryi)	((Podococcus_barteri	((Sclerosperma_profizianum	(Roystonea_regia	((Pseudophoenix_vinifera	Bactris_major)	Orania_palindan)))	((Oenocarpus_minor	Attalea_speciosa)	((Reinhardtia_simplex	((Reinhardtia_paiewonskiana	Reinhardtia_latisecta)	Kentiopsis_piersoniorum))	Elaeis_guineensis))))	((Pelagodoxa_henryana	Phoenix_dactylifera)	(Iriartea_deltoidea	Sabal_domingensis)))))	(Veitchia_spiralis	Prestoea_acuminata))	(Nypa_fruticans	Leopoldinia_pulchra))	Calamus_caryotoides);
((Oenocarpus_minor	(Attalea_speciosa	(((Elaeis_guineensis	(Podococcus_barteri	((Bactris_major	Orania_palindan)	((((Oenocarpus_bataua	(Dypsis_decaryi	Geonoma_undata))	(((((Iriartea_deltoidea	Kentiopsis_piersoniorum)	(Leopoldinia_pulchra	Veitchia_spiralis))	Prestoea_acuminata)	(((Dictyosperma_album	Heterospathe_cagayanensis)	(Nypa_fruticans	Burretiokentia_grandiflora))	Hydriastele_microspadix))	Sabal_domingensis))	(Pseudophoenix_vinifera	(Sclerosperma_profizianum	(Roystonea_regia	Pelagodoxa_henryana))))	Phoenix_dactylifera))))	(Reinhardtia_simplex	Reinhardtia_paiewonskiana))	Reinhardtia_latisecta)))	Calamus_caryotoides);
((Orania_palindan	(((Bactris_major	(((Reinhardtia_simplex	Reinhardtia_paiewonskiana)	((Attalea_speciosa	Reinhardtia_latisecta)	Kentiopsis_piersoniorum))	Elaeis_guineensis))	(((Phoenix_dactylifera	((Veitchia_spiralis	Roystonea_regia)	((Pelagodoxa_henryana	(Oenocarpus_bataua	(Dypsis_decaryi	Geonoma_undata)))	((((Iriartea_deltoidea	Leopoldinia_pulchra)	(Heterospathe_cagayanensis	Prestoea_acuminata))	(Dictyosperma_album	(Hydriastele_microspadix	((Oenocarpus_minor	Nypa_fruticans)	Burretiokentia_grandiflora))))	Sabal_domingensis))))	Pseudophoenix_vinifera)	Sclerosperma_profizianum))	Podococcus_barteri))	Calamus_caryotoides);
(((Leopoldinia_pulchra	(Iriartea_deltoidea	Veitchia_spiralis))	(Hydriastele_microspadix	(((Dictyosperma_album	Heterospathe_cagayanensis)	Prestoea_acuminata)	(Sabal_domingensis	((Dypsis_decaryi	((Pelagodoxa_henryana	Geonoma_undata)	(Burretiokentia_grandiflora	Oenocarpus_bataua)))	(((Sclerosperma_profizianum	((((Attalea_speciosa	((Reinhardtia_simplex	Reinhardtia_paiewonskiana)	Reinhardtia_latisecta))	((Kentiopsis_piersoniorum	Bactris_major)	Elaeis_guineensis))	Orania_palindan)	((Oenocarpus_minor	Nypa_fruticans)	(Podococcus_barteri	Roystonea_regia))))	Pseudophoenix_vinifera)	Phoenix_dactylifera))))))	Calamus_caryotoides);
(((((((Kentiopsis_piersoniorum	Veitchia_spiralis)	(((Bactris_major	Elaeis_guineensis)	Attalea_speciosa)	((Reinhardtia_simplex	Reinhardtia_paiewonskiana)	Reinhardtia_latisecta)))	Sclerosperma_profizianum)	((((Roystonea_regia	Pelagodoxa_henryana)	Geonoma_undata)	(Burretiokentia_grandiflora	Oenocarpus_bataua))	((Orania_palindan	(((Dictyosperma_album	Heterospathe_cagayanensis)	Prestoea_acuminata)	(Hydriastele_microspadix	Leopoldinia_pulchra)))	(((Nypa_fruticans	(Iriartea_deltoidea	Oenocarpus_minor))	Phoenix_dactylifera)	Sabal_domingensis))))	(Pseudophoenix_vinifera	Dypsis_decaryi))	Podococcus_barteri)	Calamus_caryotoides);
((Leopoldinia_pulchra	((((Oenocarpus_bataua	(Pelagodoxa_henryana	(Dypsis_decaryi	Geonoma_undata)))	((Phoenix_dactylifera	((Sabal_domingensis	(Oenocarpus_minor	Nypa_fruticans))	Veitchia_spiralis))	(((Orania_palindan	((Roystonea_regia	Podococcus_barteri)	((Attalea_speciosa	(Bactris_major	Elaeis_guineensis))	((Reinhardtia_simplex	(Reinhardtia_paiewonskiana	Reinhardtia_latisecta))	Kentiopsis_piersoniorum))))	Sclerosperma_profizianum)	(Iriartea_deltoidea	Pseudophoenix_vinifera))))	((Hydriastele_microspadix	(Heterospathe_cagayanensis	Dictyosperma_album))	Burretiokentia_grandiflora))	Prestoea_acuminata))	Calamus_caryotoides);
((((Iriartea_deltoidea	Sclerosperma_profizianum)	((Phoenix_dactylifera	(((Oenocarpus_minor	Attalea_speciosa)	((Reinhardtia_simplex	(Reinhardtia_paiewonskiana	Reinhardtia_latisecta))	Elaeis_guineensis))	Bactris_major))	(((Pelagodoxa_henryana	Oenocarpus_bataua)	(Dypsis_decaryi	Geonoma_undata))	((Sabal_domingensis	((Hydriastele_microspadix	(Heterospathe_cagayanensis	Dictyosperma_album))	(Podococcus_barteri	Burretiokentia_grandiflora)))	((Nypa_fruticans	(Kentiopsis_piersoniorum	(Veitchia_spiralis	(Prestoea_acuminata	Leopoldinia_pulchra))))	Orania_palindan)))))	(Pseudophoenix_vinifera	Roystonea_regia))	Calamus_caryotoides);
((Orania_palindan	(((Roystonea_regia	Podococcus_barteri)	(((Attalea_speciosa	(Reinhardtia_latisecta	(Reinhardtia_simplex	Reinhardtia_paiewonskiana)))	Elaeis_guineensis)	(Iriartea_deltoidea	Bactris_major)))	(Sclerosperma_profizianum	(((((Hydriastele_microspadix	(Heterospathe_cagayanensis	Dictyosperma_album))	Burretiokentia_grandiflora)	((Dypsis_decaryi	Geonoma_undata)	(Phoenix_dactylifera	(Pelagodoxa_henryana	Oenocarpus_bataua))))	(Sabal_domingensis	(((Oenocarpus_minor	Nypa_fruticans)	(Leopoldinia_pulchra	(Veitchia_spiralis	Kentiopsis_piersoniorum)))	Prestoea_acuminata)))	Pseudophoenix_vinifera))))	Calamus_caryotoides);
((Geonoma_undata	((((Pelagodoxa_henryana	Phoenix_dactylifera)	Pseudophoenix_vinifera)	((((Sabal_domingensis	(Hydriastele_microspadix	(Heterospathe_cagayanensis	Dictyosperma_album)))	(((Veitchia_spiralis	Kentiopsis_piersoniorum)	Leopoldinia_pulchra)	Prestoea_acuminata))	(Burretiokentia_grandiflora	Oenocarpus_bataua))	((Roystonea_regia	Podococcus_barteri)	((((Elaeis_guineensis	(Iriartea_deltoidea	Bactris_major))	(Reinhardtia_simplex	(Reinhardtia_paiewonskiana	Reinhardtia_latisecta)))	Attalea_speciosa)	(Sclerosperma_profizianum	((Oenocarpus_minor	Nypa_fruticans)	Orania_palindan))))))	Dypsis_decaryi))	Calamus_caryotoides);
(((Veitchia_spiralis	Kentiopsis_piersoniorum)	(Leopoldinia_pulchra	(Orania_palindan	((((((((Pelagodoxa_henryana	(Burretiokentia_grandiflora	Oenocarpus_bataua))	Geonoma_undata)	(Dypsis_decaryi	Hydriastele_microspadix))	((Heterospathe_cagayanensis	Dictyosperma_album)	Prestoea_acuminata))	(Phoenix_dactylifera	Sabal_domingensis))	Pseudophoenix_vinifera)	(Sclerosperma_profizianum	((Roystonea_regia	(Oenocarpus_minor	Nypa_fruticans))	Podococcus_barteri)))	((Iriartea_deltoidea	Bactris_major)	(((Reinhardtia_simplex	(Reinhardtia_latisecta	Reinhardtia_paiewonskiana))	Attalea_speciosa)	Elaeis_guineensis))))))	Calamus_caryotoides);
((Roystonea_regia	((Sclerosperma_profizianum	((((Prestoea_acuminata	(Attalea_speciosa	((Elaeis_guineensis	(Iriartea_deltoidea	Bactris_major))	(Reinhardtia_simplex	(Reinhardtia_latisecta	Reinhardtia_paiewonskiana)))))	(Phoenix_dactylifera	Sabal_domingensis))	((Dypsis_decaryi	Geonoma_undata)	((Heterospathe_cagayanensis	Orania_palindan)	(((Nypa_fruticans	Oenocarpus_minor)	Podococcus_barteri)	(((Burretiokentia_grandiflora	Hydriastele_microspadix)	Dictyosperma_album)	(((Veitchia_spiralis	Kentiopsis_piersoniorum)	Leopoldinia_pulchra)	Oenocarpus_bataua))))))	Pseudophoenix_vinifera))	Pelagodoxa_henryana))	Calamus_caryotoides);
((Podococcus_barteri	((Sclerosperma_profizianum	((((Burretiokentia_grandiflora	Hydriastele_microspadix)	Dictyosperma_album)	(Kentiopsis_piersoniorum	((Roystonea_regia	Orania_palindan)	(((Leopoldinia_pulchra	Prestoea_acuminata)	Heterospathe_cagayanensis)	Nypa_fruticans))))	(((Pelagodoxa_henryana	(Oenocarpus_bataua	((Veitchia_spiralis	Dypsis_decaryi)	Geonoma_undata)))	Pseudophoenix_vinifera)	(Phoenix_dactylifera	Sabal_domingensis))))	((Elaeis_guineensis	((Oenocarpus_minor	Attalea_speciosa)	(Reinhardtia_latisecta	((Iriartea_deltoidea	Reinhardtia_paiewonskiana)	Reinhardtia_simplex))))	Bactris_major)))	Calamus_caryotoides);
(((((Kentiopsis_piersoniorum	Leopoldinia_pulchra)	Prestoea_acuminata)	Heterospathe_cagayanensis)	(((((((Podococcus_barteri	((Bactris_major	Iriartea_deltoidea)	(Elaeis_guineensis	(Reinhardtia_latisecta	(Reinhardtia_paiewonskiana	Reinhardtia_simplex)))))	Attalea_speciosa)	Orania_palindan)	(((Oenocarpus_minor	Roystonea_regia)	Pseudophoenix_vinifera)	Sclerosperma_profizianum))	(Veitchia_spiralis	(Nypa_fruticans	Phoenix_dactylifera)))	((Pelagodoxa_henryana	(Oenocarpus_bataua	(Dypsis_decaryi	Geonoma_undata)))	Sabal_domingensis))	((Burretiokentia_grandiflora	Hydriastele_microspadix)	Dictyosperma_album)))	Calamus_caryotoides);
((Nypa_fruticans	((Phoenix_dactylifera	(((Oenocarpus_bataua	(Dypsis_decaryi	Geonoma_undata))	(Pelagodoxa_henryana	((Podococcus_barteri	((Orania_palindan	((Roystonea_regia	Pseudophoenix_vinifera)	Sclerosperma_profizianum))	((Bactris_major	(Kentiopsis_piersoniorum	Veitchia_spiralis))	(Elaeis_guineensis	((Reinhardtia_latisecta	(Reinhardtia_paiewonskiana	Reinhardtia_simplex))	Attalea_speciosa)))))	(Burretiokentia_grandiflora	(((Dictyosperma_album	Heterospathe_cagayanensis)	(Prestoea_acuminata	(Leopoldinia_pulchra	Iriartea_deltoidea)))	Hydriastele_microspadix)))))	Sabal_domingensis))	Oenocarpus_minor))	Calamus_caryotoides);
((Leopoldinia_pulchra	((Hydriastele_microspadix	((Heterospathe_cagayanensis	Dictyosperma_album)	(((((((Geonoma_undata	Pelagodoxa_henryana)	(Burretiokentia_grandiflora	Oenocarpus_bataua))	Iriartea_deltoidea)	Dypsis_decaryi)	Phoenix_dactylifera)	(Pseudophoenix_vinifera	(((((Podococcus_barteri	(Nypa_fruticans	Roystonea_regia))	Orania_palindan)	(Bactris_major	(Veitchia_spiralis	(Kentiopsis_piersoniorum	(Elaeis_guineensis	((Reinhardtia_simplex	(Reinhardtia_latisecta	Reinhardtia_paiewonskiana))	Attalea_speciosa))))))	Sclerosperma_profizianum)	Oenocarpus_minor)))	Sabal_domingensis)))	Prestoea_acuminata))	Calamus_caryotoides);
(((Iriartea_deltoidea	Leopoldinia_pulchra)	((Heterospathe_cagayanensis	Prestoea_acuminata)	((((Pelagodoxa_henryana	Oenocarpus_bataua)	(Geonoma_undata	Dypsis_decaryi))	(Hydriastele_microspadix	(Dictyosperma_album	Burretiokentia_grandiflora)))	(Sabal_domingensis	((Podococcus_barteri	((Elaeis_guineensis	(Attalea_speciosa	((Reinhardtia_paiewonskiana	Reinhardtia_latisecta)	Reinhardtia_simplex)))	(Sclerosperma_profizianum	(Orania_palindan	((Oenocarpus_minor	(Roystonea_regia	Nypa_fruticans))	(Pseudophoenix_vinifera	((Veitchia_spiralis	Kentiopsis_piersoniorum)	Bactris_major)))))))	Phoenix_dactylifera)))))	Calamus_caryotoides);
((Leopoldinia_pulchra	(((Sabal_domingensis	((Hydriastele_microspadix	(Dictyosperma_album	Burretiokentia_grandiflora))	((((Pelagodoxa_henryana	Oenocarpus_bataua)	Geonoma_undata)	Dypsis_decaryi)	((Sclerosperma_profizianum	((((((Nypa_fruticans	Oenocarpus_minor)	Attalea_speciosa)	Roystonea_regia)	(Pseudophoenix_vinifera	(Iriartea_deltoidea	(Kentiopsis_piersoniorum	(Bactris_major	Veitchia_spiralis)))))	(Elaeis_guineensis	((Reinhardtia_paiewonskiana	Reinhardtia_latisecta)	Reinhardtia_simplex)))	(Orania_palindan	Podococcus_barteri)))	Phoenix_dactylifera))))	Heterospathe_cagayanensis)	Prestoea_acuminata))	Calamus_caryotoides);
(((Nypa_fruticans	Leopoldinia_pulchra)	((Sabal_domingensis	((Hydriastele_microspadix	(Dictyosperma_album	Burretiokentia_grandiflora))	((((Pelagodoxa_henryana	Oenocarpus_bataua)	Geonoma_undata)	Dypsis_decaryi)	(Sclerosperma_profizianum	((Phoenix_dactylifera	(Pseudophoenix_vinifera	Roystonea_regia))	((((Iriartea_deltoidea	(Kentiopsis_piersoniorum	Veitchia_spiralis))	Bactris_major)	((Attalea_speciosa	Oenocarpus_minor)	(Elaeis_guineensis	(Reinhardtia_latisecta	(Reinhardtia_simplex	Reinhardtia_paiewonskiana)))))	(Orania_palindan	Podococcus_barteri)))))))	(Heterospathe_cagayanensis	Prestoea_acuminata)))	Calamus_caryotoides);
((Leopoldinia_pulchra	((((Hydriastele_microspadix	(Dictyosperma_album	Burretiokentia_grandiflora))	(((Pelagodoxa_henryana	Oenocarpus_bataua)	Geonoma_undata)	((Pseudophoenix_vinifera	(Podococcus_barteri	(((Roystonea_regia	Sclerosperma_profizianum)	(Orania_palindan	(Kentiopsis_piersoniorum	(Veitchia_spiralis	Bactris_major))))	(((Elaeis_guineensis	(Reinhardtia_latisecta	(Reinhardtia_simplex	Reinhardtia_paiewonskiana)))	(Attalea_speciosa	Oenocarpus_minor))	Iriartea_deltoidea))))	(Sabal_domingensis	(Phoenix_dactylifera	Nypa_fruticans)))))	Dypsis_decaryi)	(Heterospathe_cagayanensis	Prestoea_acuminata)))	Calamus_caryotoides);
(((Iriartea_deltoidea	Leopoldinia_pulchra)	((((Sclerosperma_profizianum	((Orania_palindan	(Roystonea_regia	(Pseudophoenix_vinifera	(Bactris_major	(Kentiopsis_piersoniorum	Veitchia_spiralis)))))	(Podococcus_barteri	((Elaeis_guineensis	(Reinhardtia_simplex	(Reinhardtia_paiewonskiana	Reinhardtia_latisecta)))	Attalea_speciosa))))	(((Pelagodoxa_henryana	Oenocarpus_bataua)	Geonoma_undata)	((Burretiokentia_grandiflora	(Hydriastele_microspadix	Dictyosperma_album))	Dypsis_decaryi)))	(Sabal_domingensis	(Phoenix_dactylifera	(Oenocarpus_minor	Nypa_fruticans))))	(Heterospathe_cagayanensis	Prestoea_acuminata)))	Calamus_caryotoides);
((Hydriastele_microspadix	(Dictyosperma_album	((Dypsis_decaryi	(((Heterospathe_cagayanensis	Prestoea_acuminata)	Leopoldinia_pulchra)	((((Orania_palindan	((Bactris_major	(Iriartea_deltoidea	(Kentiopsis_piersoniorum	Veitchia_spiralis)))	(Roystonea_regia	Pseudophoenix_vinifera)))	((Phoenix_dactylifera	(Oenocarpus_minor	Nypa_fruticans))	Attalea_speciosa))	((Sclerosperma_profizianum	Podococcus_barteri)	(Elaeis_guineensis	(Reinhardtia_latisecta	(Reinhardtia_simplex	Reinhardtia_paiewonskiana)))))	(Sabal_domingensis	((Pelagodoxa_henryana	Oenocarpus_bataua)	Geonoma_undata)))))	Burretiokentia_grandiflora)))	Calamus_caryotoides);
((((Sabal_domingensis	((((Pseudophoenix_vinifera	Roystonea_regia)	(((Phoenix_dactylifera	(Oenocarpus_minor	Nypa_fruticans))	Attalea_speciosa)	((Elaeis_guineensis	(Reinhardtia_simplex	(Reinhardtia_paiewonskiana	Reinhardtia_latisecta)))	(Bactris_major	((Iriartea_deltoidea	Kentiopsis_piersoniorum)	Veitchia_spiralis)))))	(Sclerosperma_profizianum	((Leopoldinia_pulchra	Orania_palindan)	Podococcus_barteri)))	((Pelagodoxa_henryana	((Hydriastele_microspadix	Oenocarpus_bataua)	(Dypsis_decaryi	Geonoma_undata)))	Burretiokentia_grandiflora)))	Prestoea_acuminata)	(Dictyosperma_album	Heterospathe_cagayanensis))	Calamus_caryotoides);
(((Veitchia_spiralis	(Iriartea_deltoidea	((((Leopoldinia_pulchra	Prestoea_acuminata)	(((Burretiokentia_grandiflora	(Hydriastele_microspadix	(Dictyosperma_album	Heterospathe_cagayanensis)))	(Sabal_domingensis	((Oenocarpus_minor	Nypa_fruticans)	Phoenix_dactylifera)))	((((((Reinhardtia_simplex	(Reinhardtia_paiewonskiana	Reinhardtia_latisecta))	Elaeis_guineensis)	Attalea_speciosa)	Bactris_major)	((Kentiopsis_piersoniorum	Sclerosperma_profizianum)	((Pseudophoenix_vinifera	Roystonea_regia)	Podococcus_barteri)))	Orania_palindan)))	Pelagodoxa_henryana)	Oenocarpus_bataua)))	(Dypsis_decaryi	Geonoma_undata))	Calamus_caryotoides);
(((Leopoldinia_pulchra	(Iriartea_deltoidea	(Kentiopsis_piersoniorum	Veitchia_spiralis)))	((Prestoea_acuminata	(Sabal_domingensis	(((Pseudophoenix_vinifera	((((((Reinhardtia_simplex	(Reinhardtia_paiewonskiana	Reinhardtia_latisecta))	Elaeis_guineensis)	Bactris_major)	Attalea_speciosa)	Orania_palindan)	((Roystonea_regia	Podococcus_barteri)	Sclerosperma_profizianum)))	((Dypsis_decaryi	Geonoma_undata)	((Pelagodoxa_henryana	Oenocarpus_bataua)	Phoenix_dactylifera)))	(Burretiokentia_grandiflora	(Hydriastele_microspadix	(Dictyosperma_album	Heterospathe_cagayanensis))))))	(Oenocarpus_minor	Nypa_fruticans)))	Calamus_caryotoides);
(((Dictyosperma_album	Heterospathe_cagayanensis)	((((Nypa_fruticans	Phoenix_dactylifera)	Sabal_domingensis)	((Geonoma_undata	Dypsis_decaryi)	((Burretiokentia_grandiflora	(Oenocarpus_minor	Pelagodoxa_henryana))	((Sclerosperma_profizianum	((Orania_palindan	(Bactris_major	((Elaeis_guineensis	((Reinhardtia_simplex	Reinhardtia_paiewonskiana)	Reinhardtia_latisecta))	Attalea_speciosa)))	(Roystonea_regia	Podococcus_barteri)))	Pseudophoenix_vinifera))))	(Oenocarpus_bataua	(Hydriastele_microspadix	((Leopoldinia_pulchra	(Iriartea_deltoidea	(Kentiopsis_piersoniorum	Veitchia_spiralis)))	Prestoea_acuminata)))))	Calamus_caryotoides);
(((Leopoldinia_pulchra	(Kentiopsis_piersoniorum	Veitchia_spiralis))	((((((Burretiokentia_grandiflora	Oenocarpus_bataua)	(Pelagodoxa_henryana	Geonoma_undata))	((Phoenix_dactylifera	((Orania_palindan	((Podococcus_barteri	Roystonea_regia)	(((((Nypa_fruticans	Oenocarpus_minor)	Attalea_speciosa)	(Pseudophoenix_vinifera	(Iriartea_deltoidea	Bactris_major)))	Elaeis_guineensis)	(Reinhardtia_latisecta	(Reinhardtia_paiewonskiana	Reinhardtia_simplex)))))	Sclerosperma_profizianum))	Sabal_domingensis))	(Dypsis_decaryi	(Heterospathe_cagayanensis	Dictyosperma_album)))	Hydriastele_microspadix)	Prestoea_acuminata))	Calamus_caryotoides);
(((((Reinhardtia_latisecta	(Reinhardtia_paiewonskiana	Reinhardtia_simplex))	(((Bactris_major	Elaeis_guineensis)	Podococcus_barteri)	Attalea_speciosa))	(((((((Oenocarpus_bataua	Pelagodoxa_henryana)	(Dypsis_decaryi	Geonoma_undata))	Veitchia_spiralis)	Kentiopsis_piersoniorum)	((Oenocarpus_minor	(Nypa_fruticans	Phoenix_dactylifera))	Sabal_domingensis))	((Hydriastele_microspadix	Burretiokentia_grandiflora)	(Prestoea_acuminata	(Dictyosperma_album	Heterospathe_cagayanensis))))	(((Pseudophoenix_vinifera	Roystonea_regia)	(Iriartea_deltoidea	Sclerosperma_profizianum))	Orania_palindan)))	Leopoldinia_pulchra)	Calamus_caryotoides);
(((Prestoea_acuminata	((Iriartea_deltoidea	Leopoldinia_pulchra)	(Kentiopsis_piersoniorum	Veitchia_spiralis)))	((((((Geonoma_undata	Oenocarpus_bataua)	Pelagodoxa_henryana)	Podococcus_barteri)	Dypsis_decaryi)	(Burretiokentia_grandiflora	(Hydriastele_microspadix	((Dictyosperma_album	Oenocarpus_minor)	Heterospathe_cagayanensis))))	(((Nypa_fruticans	Phoenix_dactylifera)	Sabal_domingensis)	(Pseudophoenix_vinifera	(Sclerosperma_profizianum	((Roystonea_regia	Orania_palindan)	((Reinhardtia_latisecta	(Reinhardtia_paiewonskiana	Reinhardtia_simplex))	((Elaeis_guineensis	Bactris_major)	Attalea_speciosa))))))))	Calamus_caryotoides);
((((Sabal_domingensis	(((Nypa_fruticans	Phoenix_dactylifera)	Oenocarpus_minor)	(((Pseudophoenix_vinifera	(((Roystonea_regia	Sclerosperma_profizianum)	((Attalea_speciosa	((Reinhardtia_paiewonskiana	Reinhardtia_latisecta)	Reinhardtia_simplex))	(Elaeis_guineensis	Bactris_major)))	Orania_palindan))	((((Geonoma_undata	Oenocarpus_bataua)	Pelagodoxa_henryana)	Podococcus_barteri)	Burretiokentia_grandiflora))	Dypsis_decaryi)))	(Hydriastele_microspadix	(Dictyosperma_album	Heterospathe_cagayanensis)))	(Prestoea_acuminata	(Leopoldinia_pulchra	(Iriartea_deltoidea	(Veitchia_spiralis	Kentiopsis_piersoniorum)))))	Calamus_caryotoides);
((((((Orania_palindan	Dypsis_decaryi)	(Podococcus_barteri	(Kentiopsis_piersoniorum	(Iriartea_deltoidea	Sclerosperma_profizianum))))	((Pseudophoenix_vinifera	Roystonea_regia)	((Veitchia_spiralis	((Oenocarpus_minor	Nypa_fruticans)	Phoenix_dactylifera))	(((Reinhardtia_latisecta	(Reinhardtia_simplex	Reinhardtia_paiewonskiana))	(Elaeis_guineensis	Attalea_speciosa))	Bactris_major))))	((Geonoma_undata	(Burretiokentia_grandiflora	Oenocarpus_bataua))	Pelagodoxa_henryana))	(((Hydriastele_microspadix	(Dictyosperma_album	Heterospathe_cagayanensis))	(Prestoea_acuminata	Leopoldinia_pulchra))	Sabal_domingensis))	Calamus_caryotoides);
((Podococcus_barteri	((Burretiokentia_grandiflora	(Hydriastele_microspadix	Dypsis_decaryi))	(Geonoma_undata	((((Orania_palindan	((Prestoea_acuminata	(Dictyosperma_album	Heterospathe_cagayanensis))	Leopoldinia_pulchra))	Oenocarpus_bataua)	(((Oenocarpus_minor	Nypa_fruticans)	Phoenix_dactylifera)	Sabal_domingensis))	(((Roystonea_regia	Pelagodoxa_henryana)	Sclerosperma_profizianum)	(((((Attalea_speciosa	Reinhardtia_latisecta)	(Reinhardtia_simplex	Reinhardtia_paiewonskiana))	Elaeis_guineensis)	(Bactris_major	(Kentiopsis_piersoniorum	(Veitchia_spiralis	Iriartea_deltoidea))))	Pseudophoenix_vinifera))))))	Calamus_caryotoides);
((Prestoea_acuminata	(((Dictyosperma_album	Heterospathe_cagayanensis)	((((((Roystonea_regia	Pseudophoenix_vinifera)	Sclerosperma_profizianum)	((((Reinhardtia_simplex	(Reinhardtia_paiewonskiana	(Attalea_speciosa	(Iriartea_deltoidea	Reinhardtia_latisecta))))	Elaeis_guineensis)	Bactris_major)	(Kentiopsis_piersoniorum	(Podococcus_barteri	Veitchia_spiralis))))	(((Pelagodoxa_henryana	Geonoma_undata)	(Burretiokentia_grandiflora	Oenocarpus_bataua))	Dypsis_decaryi))	(Hydriastele_microspadix	(((Oenocarpus_minor	Nypa_fruticans)	Phoenix_dactylifera)	Sabal_domingensis)))	Orania_palindan))	Leopoldinia_pulchra))	Calamus_caryotoides);
((Podococcus_barteri	((((Oenocarpus_minor	Nypa_fruticans)	Phoenix_dactylifera)	((Orania_palindan	((Sclerosperma_profizianum	(Roystonea_regia	Pseudophoenix_vinifera))	((((Reinhardtia_simplex	Reinhardtia_paiewonskiana)	Reinhardtia_latisecta)	Attalea_speciosa)	(Elaeis_guineensis	(Bactris_major	(Iriartea_deltoidea	(Kentiopsis_piersoniorum	Veitchia_spiralis)))))))	(((Leopoldinia_pulchra	Prestoea_acuminata)	((Hydriastele_microspadix	Dictyosperma_album)	Heterospathe_cagayanensis))	Sabal_domingensis)))	((Pelagodoxa_henryana	(Dypsis_decaryi	Geonoma_undata))	(Burretiokentia_grandiflora	Oenocarpus_bataua))))	Calamus_caryotoides);
(((Leopoldinia_pulchra	Prestoea_acuminata)	((Hydriastele_microspadix	(Dictyosperma_album	Heterospathe_cagayanensis))	(Sabal_domingensis	((((Sclerosperma_profizianum	(Orania_palindan	(((Reinhardtia_simplex	(Reinhardtia_paiewonskiana	Reinhardtia_latisecta))	Attalea_speciosa)	Elaeis_guineensis)))	(Roystonea_regia	Podococcus_barteri))	((Bactris_major	(Iriartea_deltoidea	(Kentiopsis_piersoniorum	Veitchia_spiralis)))	Pseudophoenix_vinifera))	((Dypsis_decaryi	((Oenocarpus_minor	Nypa_fruticans)	Phoenix_dactylifera))	((Pelagodoxa_henryana	Geonoma_undata)	(Burretiokentia_grandiflora	Oenocarpus_bataua)))))))	Calamus_caryotoides);
(((Leopoldinia_pulchra	Prestoea_acuminata)	((((Pelagodoxa_henryana	Geonoma_undata)	(Burretiokentia_grandiflora	Oenocarpus_bataua))	(Dypsis_decaryi	((((((Pseudophoenix_vinifera	Roystonea_regia)	Podococcus_barteri)	Kentiopsis_piersoniorum)	Sclerosperma_profizianum)	((Veitchia_spiralis	(Iriartea_deltoidea	((Elaeis_guineensis	(Attalea_speciosa	(Reinhardtia_simplex	(Reinhardtia_paiewonskiana	Reinhardtia_latisecta))))	Bactris_major)))	Orania_palindan))	(((Oenocarpus_minor	Nypa_fruticans)	Sabal_domingensis)	Phoenix_dactylifera))))	((Hydriastele_microspadix	Dictyosperma_album)	Heterospathe_cagayanensis)))	Calamus_caryotoides);
((Leopoldinia_pulchra	(((((Heterospathe_cagayanensis	Dictyosperma_album)	Hydriastele_microspadix)	((Dypsis_decaryi	((Burretiokentia_grandiflora	Oenocarpus_bataua)	(Geonoma_undata	Pelagodoxa_henryana)))	(((Phoenix_dactylifera	Nypa_fruticans)	Oenocarpus_minor)	(((Podococcus_barteri	(Sclerosperma_profizianum	Roystonea_regia))	(((((Veitchia_spiralis	Kentiopsis_piersoniorum)	Iriartea_deltoidea)	Bactris_major)	(Elaeis_guineensis	((Reinhardtia_simplex	Reinhardtia_paiewonskiana)	(Attalea_speciosa	Reinhardtia_latisecta))))	Orania_palindan))	Pseudophoenix_vinifera))))	Sabal_domingensis)	Prestoea_acuminata))	Calamus_caryotoides);
((Hydriastele_microspadix	((Burretiokentia_grandiflora	((((((Prestoea_acuminata	(Iriartea_deltoidea	Leopoldinia_pulchra))	Heterospathe_cagayanensis)	Oenocarpus_bataua)	(Dypsis_decaryi	Geonoma_undata))	((Sabal_domingensis	(Phoenix_dactylifera	Nypa_fruticans))	(Pseudophoenix_vinifera	(Sclerosperma_profizianum	(((Roystonea_regia	Podococcus_barteri)	Orania_palindan)	(((Oenocarpus_minor	Attalea_speciosa)	(Reinhardtia_simplex	(Reinhardtia_paiewonskiana	Reinhardtia_latisecta)))	(((Kentiopsis_piersoniorum	Bactris_major)	Veitchia_spiralis)	Elaeis_guineensis)))))))	Pelagodoxa_henryana))	Dictyosperma_album))	Calamus_caryotoides);
((((Nypa_fruticans	Burretiokentia_grandiflora)	(Hydriastele_microspadix	((Sabal_domingensis	(Prestoea_acuminata	(Iriartea_deltoidea	Leopoldinia_pulchra)))	(((Pelagodoxa_henryana	(Dypsis_decaryi	Geonoma_undata))	Oenocarpus_bataua)	(Phoenix_dactylifera	(Pseudophoenix_vinifera	((Sclerosperma_profizianum	(((Roystonea_regia	Oenocarpus_minor)	Attalea_speciosa)	Orania_palindan))	((Elaeis_guineensis	((Reinhardtia_latisecta	(Reinhardtia_paiewonskiana	Reinhardtia_simplex))	Podococcus_barteri))	((Veitchia_spiralis	Kentiopsis_piersoniorum)	Bactris_major)))))))))	(Heterospathe_cagayanensis	Dictyosperma_album))	Calamus_caryotoides);
((Orania_palindan	((Podococcus_barteri	Roystonea_regia)	((Sclerosperma_profizianum	(Pseudophoenix_vinifera	(Pelagodoxa_henryana	(((Phoenix_dactylifera	(((Heterospathe_cagayanensis	Dictyosperma_album)	Burretiokentia_grandiflora)	Hydriastele_microspadix))	(Dypsis_decaryi	Geonoma_undata))	((Prestoea_acuminata	(Oenocarpus_bataua	(Nypa_fruticans	(Iriartea_deltoidea	Leopoldinia_pulchra))))	Sabal_domingensis)))))	(((Attalea_speciosa	Oenocarpus_minor)	((Veitchia_spiralis	Kentiopsis_piersoniorum)	Bactris_major))	(((Reinhardtia_latisecta	Reinhardtia_paiewonskiana)	Elaeis_guineensis)	Reinhardtia_simplex)))))	Calamus_caryotoides);
((Leopoldinia_pulchra	(((((Sabal_domingensis	Nypa_fruticans)	Phoenix_dactylifera)	(Podococcus_barteri	(((Orania_palindan	(Roystonea_regia	(Pseudophoenix_vinifera	Bactris_major)))	Sclerosperma_profizianum)	(((Elaeis_guineensis	(Attalea_speciosa	(Reinhardtia_latisecta	(Reinhardtia_simplex	Reinhardtia_paiewonskiana))))	Kentiopsis_piersoniorum)	Veitchia_spiralis))))	(((Oenocarpus_minor	((Oenocarpus_bataua	Pelagodoxa_henryana)	(Dypsis_decaryi	Geonoma_undata)))	Iriartea_deltoidea)	(((Heterospathe_cagayanensis	Dictyosperma_album)	Burretiokentia_grandiflora)	Hydriastele_microspadix)))	Prestoea_acuminata))	Calamus_caryotoides);
(((Leopoldinia_pulchra	((Veitchia_spiralis	Kentiopsis_piersoniorum)	Iriartea_deltoidea))	(((((((((Hydriastele_microspadix	(Heterospathe_cagayanensis	Dictyosperma_album))	Burretiokentia_grandiflora)	(Podococcus_barteri	Pelagodoxa_henryana))	(((Orania_palindan	(Roystonea_regia	(Pseudophoenix_vinifera	Bactris_major)))	((Elaeis_guineensis	(Reinhardtia_latisecta	(Reinhardtia_simplex	Reinhardtia_paiewonskiana)))	Sclerosperma_profizianum))	(Dypsis_decaryi	Geonoma_undata)))	((Sabal_domingensis	Nypa_fruticans)	Phoenix_dactylifera))	Oenocarpus_bataua)	Prestoea_acuminata)	Attalea_speciosa)	Oenocarpus_minor))	Calamus_caryotoides);
((((((((((Pseudophoenix_vinifera	Bactris_major)	Podococcus_barteri)	((Sclerosperma_profizianum	(Attalea_speciosa	(Elaeis_guineensis	(Reinhardtia_simplex	(Reinhardtia_paiewonskiana	Reinhardtia_latisecta)))))	(Orania_palindan	Roystonea_regia)))	((Pelagodoxa_henryana	Phoenix_dactylifera)	(Dypsis_decaryi	Geonoma_undata)))	(Sabal_domingensis	((Hydriastele_microspadix	(Heterospathe_cagayanensis	Dictyosperma_album))	Burretiokentia_grandiflora)))	Oenocarpus_bataua)	Prestoea_acuminata)	Oenocarpus_minor)	((Leopoldinia_pulchra	Nypa_fruticans)	(Iriartea_deltoidea	(Veitchia_spiralis	Kentiopsis_piersoniorum))))	Calamus_caryotoides);
(((((((((Geonoma_undata	(Oenocarpus_bataua	Pelagodoxa_henryana))	(((Hydriastele_microspadix	(Heterospathe_cagayanensis	Dictyosperma_album))	Burretiokentia_grandiflora)	Dypsis_decaryi))	((Kentiopsis_piersoniorum	((((Iriartea_deltoidea	Oenocarpus_minor)	Nypa_fruticans)	Phoenix_dactylifera)	Sabal_domingensis))	Veitchia_spiralis))	Podococcus_barteri)	(Sclerosperma_profizianum	Orania_palindan))	(Bactris_major	(Attalea_speciosa	(Elaeis_guineensis	((Reinhardtia_simplex	Reinhardtia_paiewonskiana)	Reinhardtia_latisecta)))))	(Prestoea_acuminata	Leopoldinia_pulchra))	(Roystonea_regia	Pseudophoenix_vinifera))	Calamus_caryotoides);
((((Elaeis_guineensis	((Reinhardtia_simplex	Reinhardtia_paiewonskiana)	Reinhardtia_latisecta))	Bactris_major)	((Attalea_speciosa	(((Roystonea_regia	Podococcus_barteri)	((Pseudophoenix_vinifera	((((Hydriastele_microspadix	(Heterospathe_cagayanensis	Dictyosperma_album))	Burretiokentia_grandiflora)	Dypsis_decaryi)	((Geonoma_undata	(Oenocarpus_bataua	Pelagodoxa_henryana))	((Phoenix_dactylifera	(Oenocarpus_minor	Nypa_fruticans))	Sabal_domingensis))))	(Iriartea_deltoidea	Sclerosperma_profizianum)))	Orania_palindan))	(Prestoea_acuminata	((Veitchia_spiralis	Kentiopsis_piersoniorum)	Leopoldinia_pulchra))))	Calamus_caryotoides);
((((Prestoea_acuminata	(Oenocarpus_minor	(Leopoldinia_pulchra	(Iriartea_deltoidea	(Veitchia_spiralis	Kentiopsis_piersoniorum)))))	Orania_palindan)	((((Elaeis_guineensis	((Reinhardtia_simplex	Reinhardtia_paiewonskiana)	(Attalea_speciosa	Reinhardtia_latisecta)))	Bactris_major)	Podococcus_barteri)	(((Pseudophoenix_vinifera	Roystonea_regia)	Sclerosperma_profizianum)	(((Hydriastele_microspadix	(Heterospathe_cagayanensis	Dictyosperma_album))	Burretiokentia_grandiflora)	(((Dypsis_decaryi	Geonoma_undata)	(Oenocarpus_bataua	Pelagodoxa_henryana))	((Phoenix_dactylifera	Nypa_fruticans)	Sabal_domingensis))))))	Calamus_caryotoides);
(((((Elaeis_guineensis	((Podococcus_barteri	Reinhardtia_latisecta)	(Reinhardtia_paiewonskiana	Reinhardtia_simplex)))	(Sclerosperma_profizianum	(((Bactris_major	Pseudophoenix_vinifera)	Roystonea_regia)	Orania_palindan)))	((Attalea_speciosa	(((Dictyosperma_album	Heterospathe_cagayanensis)	Hydriastele_microspadix)	Burretiokentia_grandiflora))	((Pelagodoxa_henryana	(Oenocarpus_bataua	(Dypsis_decaryi	Geonoma_undata)))	(Prestoea_acuminata	(((Veitchia_spiralis	Kentiopsis_piersoniorum)	Iriartea_deltoidea)	Leopoldinia_pulchra)))))	(Sabal_domingensis	((Phoenix_dactylifera	Oenocarpus_minor)	Nypa_fruticans)))	Calamus_caryotoides);
(((((Veitchia_spiralis	Kentiopsis_piersoniorum)	Iriartea_deltoidea)	Leopoldinia_pulchra)	((Orania_palindan	((Attalea_speciosa	(Elaeis_guineensis	(Reinhardtia_simplex	(Reinhardtia_latisecta	Reinhardtia_paiewonskiana))))	((((Sabal_domingensis	(Phoenix_dactylifera	(Oenocarpus_minor	Nypa_fruticans)))	(Pelagodoxa_henryana	(Oenocarpus_bataua	Geonoma_undata)))	(Dypsis_decaryi	(((Dictyosperma_album	Heterospathe_cagayanensis)	Hydriastele_microspadix)	Burretiokentia_grandiflora)))	(Sclerosperma_profizianum	((Bactris_major	Pseudophoenix_vinifera)	(Podococcus_barteri	Roystonea_regia))))))	Prestoea_acuminata))	Calamus_caryotoides);
((Leopoldinia_pulchra	(((Sabal_domingensis	((Podococcus_barteri	Burretiokentia_grandiflora)	(Dypsis_decaryi	((Sclerosperma_profizianum	((Orania_palindan	(Iriartea_deltoidea	Roystonea_regia))	((Kentiopsis_piersoniorum	Veitchia_spiralis)	((((Elaeis_guineensis	(Reinhardtia_simplex	Reinhardtia_paiewonskiana))	Reinhardtia_latisecta)	Bactris_major)	Pseudophoenix_vinifera))))	((Attalea_speciosa	((Phoenix_dactylifera	Nypa_fruticans)	Oenocarpus_minor))	(Pelagodoxa_henryana	(Oenocarpus_bataua	Geonoma_undata)))))))	((Dictyosperma_album	Heterospathe_cagayanensis)	Hydriastele_microspadix))	Prestoea_acuminata))	Calamus_caryotoides);
((((((((Kentiopsis_piersoniorum	Veitchia_spiralis)	((((Iriartea_deltoidea	Dictyosperma_album)	Heterospathe_cagayanensis)	Hydriastele_microspadix)	Burretiokentia_grandiflora))	((Sclerosperma_profizianum	(Orania_palindan	((((Bactris_major	Elaeis_guineensis)	Attalea_speciosa)	Podococcus_barteri)	((Reinhardtia_paiewonskiana	Reinhardtia_simplex)	Reinhardtia_latisecta))))	(Roystonea_regia	Pseudophoenix_vinifera)))	((Oenocarpus_bataua	(Geonoma_undata	Pelagodoxa_henryana))	Dypsis_decaryi))	(((Phoenix_dactylifera	Nypa_fruticans)	Oenocarpus_minor)	Sabal_domingensis))	Prestoea_acuminata)	Leopoldinia_pulchra)	Calamus_caryotoides);
((Nypa_fruticans	((Oenocarpus_minor	(Sabal_domingensis	(((((Prestoea_acuminata	Leopoldinia_pulchra)	((Veitchia_spiralis	(((Dictyosperma_album	Heterospathe_cagayanensis)	Hydriastele_microspadix)	Burretiokentia_grandiflora))	Dypsis_decaryi))	((Sclerosperma_profizianum	(Roystonea_regia	Pseudophoenix_vinifera))	(Orania_palindan	((Bactris_major	(Elaeis_guineensis	(Reinhardtia_paiewonskiana	(Reinhardtia_simplex	(Attalea_speciosa	Reinhardtia_latisecta)))))	Podococcus_barteri))))	((Oenocarpus_bataua	(Geonoma_undata	Pelagodoxa_henryana))	Iriartea_deltoidea))	Kentiopsis_piersoniorum)))	Phoenix_dactylifera))	Calamus_caryotoides);
(((((Podococcus_barteri	Roystonea_regia)	Pseudophoenix_vinifera)	(Phoenix_dactylifera	(((Oenocarpus_bataua	(Geonoma_undata	Pelagodoxa_henryana))	((Dypsis_decaryi	(((Dictyosperma_album	Heterospathe_cagayanensis)	Hydriastele_microspadix)	Burretiokentia_grandiflora))	(Sabal_domingensis	(((Oenocarpus_minor	Nypa_fruticans)	Prestoea_acuminata)	((Kentiopsis_piersoniorum	Iriartea_deltoidea)	Leopoldinia_pulchra)))))	((Orania_palindan	(Veitchia_spiralis	Bactris_major))	Sclerosperma_profizianum))))	(((Reinhardtia_simplex	(Reinhardtia_latisecta	Reinhardtia_paiewonskiana))	Elaeis_guineensis)	Attalea_speciosa))	Calamus_caryotoides);
((((Kentiopsis_piersoniorum	Iriartea_deltoidea)	Leopoldinia_pulchra)	(((Sabal_domingensis	(((((Podococcus_barteri	Roystonea_regia)	((Sclerosperma_profizianum	(Orania_palindan	(Pseudophoenix_vinifera	(Veitchia_spiralis	Bactris_major))))	(Elaeis_guineensis	(Reinhardtia_latisecta	(Attalea_speciosa	(Reinhardtia_simplex	Reinhardtia_paiewonskiana))))))	Phoenix_dactylifera)	((Oenocarpus_bataua	((Oenocarpus_minor	Nypa_fruticans)	Pelagodoxa_henryana))	Geonoma_undata))	Dypsis_decaryi))	(((Dictyosperma_album	Heterospathe_cagayanensis)	Hydriastele_microspadix)	Burretiokentia_grandiflora))	Prestoea_acuminata))	Calamus_caryotoides);
(((Leopoldinia_pulchra	(Kentiopsis_piersoniorum	Iriartea_deltoidea))	((((Phoenix_dactylifera	Sabal_domingensis)	(Oenocarpus_minor	Nypa_fruticans))	(((Sclerosperma_profizianum	(Orania_palindan	(Roystonea_regia	(Pseudophoenix_vinifera	(Veitchia_spiralis	Bactris_major)))))	((Elaeis_guineensis	(Reinhardtia_latisecta	(Reinhardtia_simplex	Reinhardtia_paiewonskiana)))	Attalea_speciosa))	((Podococcus_barteri	(((Burretiokentia_grandiflora	Hydriastele_microspadix)	(Dictyosperma_album	Heterospathe_cagayanensis))	Dypsis_decaryi))	(Geonoma_undata	(Oenocarpus_bataua	Pelagodoxa_henryana)))))	Prestoea_acuminata))	Calamus_caryotoides);
((((Dictyosperma_album	Heterospathe_cagayanensis)	(Sabal_domingensis	(((((Elaeis_guineensis	(Reinhardtia_latisecta	(Reinhardtia_simplex	Reinhardtia_paiewonskiana)))	(((Nypa_fruticans	Oenocarpus_minor)	Attalea_speciosa)	(Sclerosperma_profizianum	(Orania_palindan	(Roystonea_regia	(Pseudophoenix_vinifera	(Veitchia_spiralis	Bactris_major)))))))	Podococcus_barteri)	Phoenix_dactylifera)	(((Burretiokentia_grandiflora	Oenocarpus_bataua)	Pelagodoxa_henryana)	(Dypsis_decaryi	Geonoma_undata)))))	(Hydriastele_microspadix	(Prestoea_acuminata	(Leopoldinia_pulchra	(Kentiopsis_piersoniorum	Iriartea_deltoidea)))))	Calamus_caryotoides);
(((Prestoea_acuminata	Leopoldinia_pulchra)	(((((Nypa_fruticans	Oenocarpus_minor)	Phoenix_dactylifera)	Attalea_speciosa)	((Elaeis_guineensis	(Reinhardtia_latisecta	(Reinhardtia_simplex	Reinhardtia_paiewonskiana)))	Bactris_major))	((((Veitchia_spiralis	Podococcus_barteri)	Sclerosperma_profizianum)	Orania_palindan)	(((((((Dictyosperma_album	Hydriastele_microspadix)	(Burretiokentia_grandiflora	Iriartea_deltoidea))	Heterospathe_cagayanensis)	(Dypsis_decaryi	Kentiopsis_piersoniorum))	Sabal_domingensis)	((Oenocarpus_bataua	Pelagodoxa_henryana)	Geonoma_undata))	(Roystonea_regia	Pseudophoenix_vinifera)))))	Calamus_caryotoides);
(((Podococcus_barteri	(((Heterospathe_cagayanensis	Dictyosperma_album)	(Hydriastele_microspadix	Burretiokentia_grandiflora))	((Orania_palindan	(Prestoea_acuminata	(Oenocarpus_minor	(Nypa_fruticans	(Kentiopsis_piersoniorum	Leopoldinia_pulchra)))))	((Sabal_domingensis	Phoenix_dactylifera)	(((Elaeis_guineensis	(Attalea_speciosa	(Reinhardtia_latisecta	(Reinhardtia_paiewonskiana	Reinhardtia_simplex))))	(Bactris_major	(Iriartea_deltoidea	Veitchia_spiralis)))	(Sclerosperma_profizianum	(Roystonea_regia	Pseudophoenix_vinifera)))))))	((Dypsis_decaryi	Geonoma_undata)	(Pelagodoxa_henryana	Oenocarpus_bataua)))	Calamus_caryotoides);
((((Iriartea_deltoidea	Kentiopsis_piersoniorum)	Leopoldinia_pulchra)	(((((Sabal_domingensis	((Oenocarpus_minor	Nypa_fruticans)	Phoenix_dactylifera))	(Geonoma_undata	(Pelagodoxa_henryana	Oenocarpus_bataua)))	(Dypsis_decaryi	(Burretiokentia_grandiflora	((Heterospathe_cagayanensis	Dictyosperma_album)	Hydriastele_microspadix))))	(((Sclerosperma_profizianum	((Elaeis_guineensis	(Attalea_speciosa	(Reinhardtia_latisecta	(Reinhardtia_paiewonskiana	Reinhardtia_simplex))))	(Veitchia_spiralis	Bactris_major)))	((Roystonea_regia	Podococcus_barteri)	Orania_palindan))	Pseudophoenix_vinifera))	Prestoea_acuminata))	Calamus_caryotoides);
(((Prestoea_acuminata	(Podococcus_barteri	((Iriartea_deltoidea	Kentiopsis_piersoniorum)	Leopoldinia_pulchra)))	((((Attalea_speciosa	((Nypa_fruticans	Oenocarpus_minor)	Burretiokentia_grandiflora))	((Heterospathe_cagayanensis	Dictyosperma_album)	Hydriastele_microspadix))	((Dypsis_decaryi	Geonoma_undata)	((Oenocarpus_bataua	((Reinhardtia_latisecta	(Reinhardtia_paiewonskiana	Reinhardtia_simplex))	((Veitchia_spiralis	Bactris_major)	Elaeis_guineensis)))	((Sclerosperma_profizianum	(Pseudophoenix_vinifera	Roystonea_regia))	(Orania_palindan	(Phoenix_dactylifera	Pelagodoxa_henryana))))))	Sabal_domingensis))	Calamus_caryotoides);
((Nypa_fruticans	(Sabal_domingensis	((Prestoea_acuminata	((Kentiopsis_piersoniorum	Iriartea_deltoidea)	Leopoldinia_pulchra))	((Burretiokentia_grandiflora	((Heterospathe_cagayanensis	Dictyosperma_album)	Hydriastele_microspadix))	(((Phoenix_dactylifera	((((Elaeis_guineensis	(Reinhardtia_latisecta	(Reinhardtia_paiewonskiana	Reinhardtia_simplex)))	(Veitchia_spiralis	Bactris_major))	(Roystonea_regia	(Oenocarpus_minor	Attalea_speciosa)))	((Podococcus_barteri	(Sclerosperma_profizianum	Pseudophoenix_vinifera))	Orania_palindan)))	(Geonoma_undata	(Oenocarpus_bataua	Pelagodoxa_henryana)))	Dypsis_decaryi)))))	Calamus_caryotoides);
((((Kentiopsis_piersoniorum	Iriartea_deltoidea)	Leopoldinia_pulchra)	((((Burretiokentia_grandiflora	((Heterospathe_cagayanensis	Dictyosperma_album)	Hydriastele_microspadix))	((((Oenocarpus_minor	Nypa_fruticans)	Phoenix_dactylifera)	(Podococcus_barteri	((((Elaeis_guineensis	(Attalea_speciosa	(Reinhardtia_latisecta	(Reinhardtia_paiewonskiana	Reinhardtia_simplex))))	(Pseudophoenix_vinifera	(Veitchia_spiralis	Bactris_major)))	(Orania_palindan	Roystonea_regia))	Sclerosperma_profizianum)))	(Dypsis_decaryi	(Pelagodoxa_henryana	(Oenocarpus_bataua	Geonoma_undata)))))	Sabal_domingensis)	Prestoea_acuminata))	Calamus_caryotoides);
(((((Sclerosperma_profizianum	(Orania_palindan	(Pseudophoenix_vinifera	Roystonea_regia)))	(Phoenix_dactylifera	(((Burretiokentia_grandiflora	Oenocarpus_bataua)	((Dypsis_decaryi	Geonoma_undata)	Pelagodoxa_henryana))	((Sabal_domingensis	Hydriastele_microspadix)	((Prestoea_acuminata	(Nypa_fruticans	((Kentiopsis_piersoniorum	Iriartea_deltoidea)	Leopoldinia_pulchra)))	(Heterospathe_cagayanensis	Dictyosperma_album))))))	(Podococcus_barteri	Oenocarpus_minor))	((Elaeis_guineensis	(((Reinhardtia_paiewonskiana	Reinhardtia_simplex)	Reinhardtia_latisecta)	Attalea_speciosa))	(Veitchia_spiralis	Bactris_major)))	Calamus_caryotoides);
((Podococcus_barteri	(((Sabal_domingensis	Hydriastele_microspadix)	((Prestoea_acuminata	((Oenocarpus_minor	Nypa_fruticans)	((Kentiopsis_piersoniorum	Iriartea_deltoidea)	Leopoldinia_pulchra)))	(Heterospathe_cagayanensis	Dictyosperma_album)))	((Dypsis_decaryi	Geonoma_undata)	(((Sclerosperma_profizianum	((Elaeis_guineensis	((Reinhardtia_simplex	(Reinhardtia_latisecta	Reinhardtia_paiewonskiana))	Attalea_speciosa))	(Veitchia_spiralis	Bactris_major)))	((Pseudophoenix_vinifera	Roystonea_regia)	Orania_palindan))	((Pelagodoxa_henryana	(Phoenix_dactylifera	Burretiokentia_grandiflora))	Oenocarpus_bataua)))))	Calamus_caryotoides);
((((((((Pseudophoenix_vinifera	((Sclerosperma_profizianum	(Roystonea_regia	Pelagodoxa_henryana))	Phoenix_dactylifera))	(((((Oenocarpus_minor	Attalea_speciosa)	(Elaeis_guineensis	(Reinhardtia_latisecta	(Reinhardtia_paiewonskiana	Reinhardtia_simplex))))	(Veitchia_spiralis	Bactris_major))	Podococcus_barteri)	Orania_palindan))	(Dypsis_decaryi	Geonoma_undata))	(Burretiokentia_grandiflora	Oenocarpus_bataua))	Sabal_domingensis)	(Hydriastele_microspadix	(Heterospathe_cagayanensis	Dictyosperma_album)))	((Nypa_fruticans	((Kentiopsis_piersoniorum	Iriartea_deltoidea)	Leopoldinia_pulchra))	Prestoea_acuminata))	Calamus_caryotoides);
((Leopoldinia_pulchra	((Oenocarpus_minor	Nypa_fruticans)	(Prestoea_acuminata	((((Kentiopsis_piersoniorum	((((((Elaeis_guineensis	((Attalea_speciosa	(Reinhardtia_simplex	(Reinhardtia_paiewonskiana	Reinhardtia_latisecta)))	Veitchia_spiralis))	Bactris_major)	Sclerosperma_profizianum)	Orania_palindan)	(Podococcus_barteri	Roystonea_regia))	Pseudophoenix_vinifera))	((Dypsis_decaryi	Burretiokentia_grandiflora)	((Oenocarpus_bataua	(Iriartea_deltoidea	Pelagodoxa_henryana))	Geonoma_undata)))	(Phoenix_dactylifera	Sabal_domingensis))	(Hydriastele_microspadix	(Heterospathe_cagayanensis	Dictyosperma_album))))))	Calamus_caryotoides);
(((((((Oenocarpus_bataua	(Pelagodoxa_henryana	Geonoma_undata))	((Nypa_fruticans	Phoenix_dactylifera)	Sabal_domingensis))	(((Sclerosperma_profizianum	((Elaeis_guineensis	(Reinhardtia_simplex	((Attalea_speciosa	Reinhardtia_latisecta)	Reinhardtia_paiewonskiana)))	((Iriartea_deltoidea	(Veitchia_spiralis	Kentiopsis_piersoniorum))	Bactris_major)))	(Orania_palindan	Podococcus_barteri))	(Pseudophoenix_vinifera	Roystonea_regia)))	((Heterospathe_cagayanensis	Prestoea_acuminata)	(Oenocarpus_minor	Leopoldinia_pulchra)))	Dypsis_decaryi)	(Burretiokentia_grandiflora	(Hydriastele_microspadix	Dictyosperma_album)))	Calamus_caryotoides);
(((((((Hydriastele_microspadix	(Heterospathe_cagayanensis	Dictyosperma_album))	Burretiokentia_grandiflora)	(((Dypsis_decaryi	(((Bactris_major	((Oenocarpus_minor	Attalea_speciosa)	(Elaeis_guineensis	((Reinhardtia_simplex	Reinhardtia_paiewonskiana)	Reinhardtia_latisecta))))	Orania_palindan)	(Sclerosperma_profizianum	((Roystonea_regia	Pseudophoenix_vinifera)	Podococcus_barteri))))	Phoenix_dactylifera)	(Pelagodoxa_henryana	(Oenocarpus_bataua	Geonoma_undata))))	Sabal_domingensis)	Prestoea_acuminata)	(((Iriartea_deltoidea	Kentiopsis_piersoniorum)	Veitchia_spiralis)	(Leopoldinia_pulchra	Nypa_fruticans)))	Calamus_caryotoides);
((((Kentiopsis_piersoniorum	Veitchia_spiralis)	(Leopoldinia_pulchra	((((Dypsis_decaryi	Geonoma_undata)	(Sabal_domingensis	(((((Roystonea_regia	Pelagodoxa_henryana)	Sclerosperma_profizianum)	Phoenix_dactylifera)	Pseudophoenix_vinifera)	(((Reinhardtia_latisecta	(((Bactris_major	Elaeis_guineensis)	(Reinhardtia_simplex	Reinhardtia_paiewonskiana))	(Oenocarpus_minor	Attalea_speciosa)))	Podococcus_barteri)	Orania_palindan))))	(Oenocarpus_bataua	((Hydriastele_microspadix	(Heterospathe_cagayanensis	Dictyosperma_album))	(Nypa_fruticans	Burretiokentia_grandiflora))))	Prestoea_acuminata)))	Iriartea_deltoidea)	Calamus_caryotoides);
((Orania_palindan	((Pseudophoenix_vinifera	((Phoenix_dactylifera	(Oenocarpus_bataua	((Burretiokentia_grandiflora	(Roystonea_regia	Pelagodoxa_henryana))	Geonoma_undata)))	(Dypsis_decaryi	(Sabal_domingensis	((((Heterospathe_cagayanensis	Dictyosperma_album)	Prestoea_acuminata)	((Oenocarpus_minor	Nypa_fruticans)	(Leopoldinia_pulchra	((Veitchia_spiralis	Kentiopsis_piersoniorum)	Iriartea_deltoidea))))	Hydriastele_microspadix)))))	((Sclerosperma_profizianum	Podococcus_barteri)	((Bactris_major	Attalea_speciosa)	(Elaeis_guineensis	(Reinhardtia_simplex	(Reinhardtia_latisecta	Reinhardtia_paiewonskiana)))))))	Calamus_caryotoides);
((Orania_palindan	((((Roystonea_regia	Podococcus_barteri)	(((Reinhardtia_latisecta	(Reinhardtia_paiewonskiana	Reinhardtia_simplex))	(Iriartea_deltoidea	Bactris_major))	(Elaeis_guineensis	Attalea_speciosa)))	Sclerosperma_profizianum)	(((Phoenix_dactylifera	Sabal_domingensis)	((Oenocarpus_bataua	(Pelagodoxa_henryana	Geonoma_undata))	((((Nypa_fruticans	(Prestoea_acuminata	(Heterospathe_cagayanensis	Oenocarpus_minor)))	((Kentiopsis_piersoniorum	Veitchia_spiralis)	Leopoldinia_pulchra))	Dictyosperma_album)	((Burretiokentia_grandiflora	Hydriastele_microspadix)	Dypsis_decaryi))))	Pseudophoenix_vinifera)))	Calamus_caryotoides);
(((Iriartea_deltoidea	Bactris_major)	((((Sclerosperma_profizianum	(Podococcus_barteri	((Pseudophoenix_vinifera	(Phoenix_dactylifera	((Oenocarpus_bataua	Pelagodoxa_henryana)	Geonoma_undata)))	((Sabal_domingensis	((Hydriastele_microspadix	(Burretiokentia_grandiflora	Dictyosperma_album))	((Prestoea_acuminata	Heterospathe_cagayanensis)	((Oenocarpus_minor	Nypa_fruticans)	((Kentiopsis_piersoniorum	Veitchia_spiralis)	Leopoldinia_pulchra)))))	Dypsis_decaryi))))	((Attalea_speciosa	(Reinhardtia_latisecta	(Reinhardtia_paiewonskiana	Reinhardtia_simplex)))	Elaeis_guineensis))	Roystonea_regia)	Orania_palindan))	Calamus_caryotoides);
((Leopoldinia_pulchra	((((((Sclerosperma_profizianum	(((Podococcus_barteri	Roystonea_regia)	Orania_palindan)	(Pseudophoenix_vinifera	(((Reinhardtia_latisecta	((Reinhardtia_paiewonskiana	Reinhardtia_simplex)	Attalea_speciosa))	Elaeis_guineensis)	Bactris_major))))	Phoenix_dactylifera)	((Oenocarpus_bataua	Pelagodoxa_henryana)	(Dypsis_decaryi	Geonoma_undata)))	((Iriartea_deltoidea	((Hydriastele_microspadix	Burretiokentia_grandiflora)	(Heterospathe_cagayanensis	Dictyosperma_album)))	((Oenocarpus_minor	Nypa_fruticans)	Sabal_domingensis)))	Kentiopsis_piersoniorum)	(Prestoea_acuminata	Veitchia_spiralis)))	Calamus_caryotoides);
(((Oenocarpus_minor	Nypa_fruticans)	(Phoenix_dactylifera	(Sabal_domingensis	(((((Burretiokentia_grandiflora	Oenocarpus_bataua)	Pelagodoxa_henryana)	Geonoma_undata)	((((((((Reinhardtia_paiewonskiana	(Attalea_speciosa	Reinhardtia_simplex))	Reinhardtia_latisecta)	Elaeis_guineensis)	Bactris_major)	(Orania_palindan	(Roystonea_regia	Podococcus_barteri)))	Sclerosperma_profizianum)	Pseudophoenix_vinifera)	Dypsis_decaryi))	((Hydriastele_microspadix	((Heterospathe_cagayanensis	Dictyosperma_album)	Prestoea_acuminata))	((Kentiopsis_piersoniorum	Veitchia_spiralis)	(Iriartea_deltoidea	Leopoldinia_pulchra)))))))	Calamus_caryotoides);
((Orania_palindan	(((Sclerosperma_profizianum	Roystonea_regia)	((Pelagodoxa_henryana	Podococcus_barteri)	(Pseudophoenix_vinifera	(((Dypsis_decaryi	Geonoma_undata)	Burretiokentia_grandiflora)	((((Oenocarpus_minor	Nypa_fruticans)	Phoenix_dactylifera)	Sabal_domingensis)	(((Hydriastele_microspadix	((Heterospathe_cagayanensis	Dictyosperma_album)	Prestoea_acuminata))	(((Iriartea_deltoidea	Kentiopsis_piersoniorum)	Veitchia_spiralis)	Leopoldinia_pulchra))	Oenocarpus_bataua))))))	(((((Reinhardtia_paiewonskiana	Reinhardtia_simplex)	Reinhardtia_latisecta)	Elaeis_guineensis)	Bactris_major)	Attalea_speciosa)))	Calamus_caryotoides);
((Dictyosperma_album	(((Heterospathe_cagayanensis	((((Oenocarpus_bataua	Pelagodoxa_henryana)	(Nypa_fruticans	Phoenix_dactylifera))	(Dypsis_decaryi	Geonoma_undata))	((((Reinhardtia_latisecta	((Oenocarpus_minor	Attalea_speciosa)	(((Elaeis_guineensis	Bactris_major)	Reinhardtia_simplex)	Reinhardtia_paiewonskiana)))	Orania_palindan)	((Pseudophoenix_vinifera	(Podococcus_barteri	Roystonea_regia))	Sclerosperma_profizianum))	((Prestoea_acuminata	(Leopoldinia_pulchra	((Kentiopsis_piersoniorum	Veitchia_spiralis)	Iriartea_deltoidea)))	Sabal_domingensis))))	Hydriastele_microspadix)	Burretiokentia_grandiflora))	Calamus_caryotoides);
((Orania_palindan	((Sclerosperma_profizianum	(Pseudophoenix_vinifera	(((Sabal_domingensis	((Oenocarpus_minor	Nypa_fruticans)	Phoenix_dactylifera))	(((Hydriastele_microspadix	(Dypsis_decaryi	(Dictyosperma_album	Heterospathe_cagayanensis)))	Burretiokentia_grandiflora)	((Pelagodoxa_henryana	Oenocarpus_bataua)	Geonoma_undata)))	(Prestoea_acuminata	(Leopoldinia_pulchra	(Iriartea_deltoidea	(Kentiopsis_piersoniorum	Veitchia_spiralis)))))))	((((Elaeis_guineensis	Bactris_major)	(Reinhardtia_latisecta	(Reinhardtia_simplex	Reinhardtia_paiewonskiana)))	Attalea_speciosa)	(Podococcus_barteri	Roystonea_regia))))	Calamus_caryotoides);
(((Prestoea_acuminata	(Leopoldinia_pulchra	(Kentiopsis_piersoniorum	Iriartea_deltoidea)))	((((Sclerosperma_profizianum	(((Podococcus_barteri	Roystonea_regia)	Orania_palindan)	(Attalea_speciosa	((Veitchia_spiralis	Bactris_major)	((Reinhardtia_latisecta	(Reinhardtia_simplex	Reinhardtia_paiewonskiana))	Elaeis_guineensis)))))	Pseudophoenix_vinifera)	(((Oenocarpus_minor	(Nypa_fruticans	Phoenix_dactylifera))	Sabal_domingensis)	(Geonoma_undata	(Pelagodoxa_henryana	Oenocarpus_bataua))))	((((Heterospathe_cagayanensis	Dictyosperma_album)	Hydriastele_microspadix)	Burretiokentia_grandiflora)	Dypsis_decaryi)))	Calamus_caryotoides);
((Leopoldinia_pulchra	(((((Kentiopsis_piersoniorum	((((Podococcus_barteri	Roystonea_regia)	(Sclerosperma_profizianum	Orania_palindan))	((Bactris_major	Iriartea_deltoidea)	(((Veitchia_spiralis	(Reinhardtia_latisecta	Attalea_speciosa))	(Reinhardtia_simplex	Reinhardtia_paiewonskiana))	Elaeis_guineensis)))	Pseudophoenix_vinifera))	(Dypsis_decaryi	(Geonoma_undata	(Pelagodoxa_henryana	Oenocarpus_bataua))))	((Oenocarpus_minor	(Nypa_fruticans	Phoenix_dactylifera))	Sabal_domingensis))	(((Heterospathe_cagayanensis	Dictyosperma_album)	Hydriastele_microspadix)	Burretiokentia_grandiflora))	Prestoea_acuminata))	Calamus_caryotoides);
(((Leopoldinia_pulchra	(((Dictyosperma_album	Hydriastele_microspadix)	(Sabal_domingensis	((Dypsis_decaryi	((((Iriartea_deltoidea	Veitchia_spiralis)	Bactris_major)	Kentiopsis_piersoniorum)	(((Reinhardtia_latisecta	(Reinhardtia_simplex	Reinhardtia_paiewonskiana))	Attalea_speciosa)	Elaeis_guineensis)))	(((((Oenocarpus_minor	Nypa_fruticans)	Phoenix_dactylifera)	((Podococcus_barteri	Burretiokentia_grandiflora)	(Pelagodoxa_henryana	(Oenocarpus_bataua	Geonoma_undata))))	Orania_palindan)	((Pseudophoenix_vinifera	Roystonea_regia)	Sclerosperma_profizianum)))))	Heterospathe_cagayanensis))	Prestoea_acuminata)	Calamus_caryotoides);
(((((Dypsis_decaryi	Dictyosperma_album)	Hydriastele_microspadix)	(Kentiopsis_piersoniorum	Iriartea_deltoidea))	((((((Prestoea_acuminata	Leopoldinia_pulchra)	(((Pseudophoenix_vinifera	Roystonea_regia)	(Sclerosperma_profizianum	Orania_palindan))	(((((Reinhardtia_latisecta	(Reinhardtia_simplex	Reinhardtia_paiewonskiana))	Attalea_speciosa)	Elaeis_guineensis)	Bactris_major)	Veitchia_spiralis)))	(((Oenocarpus_minor	Nypa_fruticans)	Pelagodoxa_henryana)	((Burretiokentia_grandiflora	Oenocarpus_bataua)	Geonoma_undata)))	Sabal_domingensis)	(Phoenix_dactylifera	Podococcus_barteri))	Heterospathe_cagayanensis))	Calamus_caryotoides);
((Leopoldinia_pulchra	(((Sabal_domingensis	Iriartea_deltoidea)	(Hydriastele_microspadix	((((Pelagodoxa_henryana	(((Oenocarpus_minor	Nypa_fruticans)	Burretiokentia_grandiflora)	Oenocarpus_bataua))	Geonoma_undata)	Phoenix_dactylifera)	(Dypsis_decaryi	((Veitchia_spiralis	Orania_palindan)	(((Pseudophoenix_vinifera	Roystonea_regia)	Podococcus_barteri)	(((((Reinhardtia_simplex	Reinhardtia_paiewonskiana)	(Attalea_speciosa	Reinhardtia_latisecta))	Elaeis_guineensis)	Bactris_major)	Sclerosperma_profizianum)))))))	(((Dictyosperma_album	Heterospathe_cagayanensis)	Kentiopsis_piersoniorum)	Prestoea_acuminata)))	Calamus_caryotoides);
((Orania_palindan	(((Podococcus_barteri	((Elaeis_guineensis	(((Reinhardtia_simplex	Reinhardtia_paiewonskiana)	Reinhardtia_latisecta)	Attalea_speciosa))	(Bactris_major	(Iriartea_deltoidea	Veitchia_spiralis))))	((Pseudophoenix_vinifera	Roystonea_regia)	Sclerosperma_profizianum))	(((((Hydriastele_microspadix	(Dictyosperma_album	Heterospathe_cagayanensis))	(Prestoea_acuminata	(Kentiopsis_piersoniorum	Leopoldinia_pulchra)))	Sabal_domingensis)	((Pelagodoxa_henryana	(((Oenocarpus_minor	Nypa_fruticans)	Burretiokentia_grandiflora)	Oenocarpus_bataua))	(Dypsis_decaryi	Geonoma_undata)))	Phoenix_dactylifera)))	Calamus_caryotoides);
((Podococcus_barteri	((Orania_palindan	(((((Dypsis_decaryi	Geonoma_undata)	Oenocarpus_bataua)	((((Dictyosperma_album	Heterospathe_cagayanensis)	Hydriastele_microspadix)	Burretiokentia_grandiflora)	(((Oenocarpus_minor	Nypa_fruticans)	Phoenix_dactylifera)	Sabal_domingensis)))	(Leopoldinia_pulchra	(Roystonea_regia	Pelagodoxa_henryana)))	Pseudophoenix_vinifera))	(((((((Attalea_speciosa	(Kentiopsis_piersoniorum	Reinhardtia_latisecta))	(Reinhardtia_simplex	Reinhardtia_paiewonskiana))	Veitchia_spiralis)	(Bactris_major	Elaeis_guineensis))	Prestoea_acuminata)	Iriartea_deltoidea)	Sclerosperma_profizianum)))	Calamus_caryotoides);
((Orania_palindan	((((((Attalea_speciosa	Reinhardtia_latisecta)	(Reinhardtia_simplex	Reinhardtia_paiewonskiana))	(((Iriartea_deltoidea	Kentiopsis_piersoniorum)	Veitchia_spiralis)	Bactris_major))	(Prestoea_acuminata	Elaeis_guineensis))	((((Pseudophoenix_vinifera	Roystonea_regia)	((Pelagodoxa_henryana	((Dypsis_decaryi	Geonoma_undata)	(Burretiokentia_grandiflora	Oenocarpus_bataua)))	(((Hydriastele_microspadix	Leopoldinia_pulchra)	(Dictyosperma_album	Heterospathe_cagayanensis))	Sabal_domingensis)))	((Oenocarpus_minor	Nypa_fruticans)	Phoenix_dactylifera))	Sclerosperma_profizianum))	Podococcus_barteri))	Calamus_caryotoides);
((Leopoldinia_pulchra	(Prestoea_acuminata	(((Sclerosperma_profizianum	(Orania_palindan	(((Elaeis_guineensis	(Reinhardtia_latisecta	(Reinhardtia_simplex	(Kentiopsis_piersoniorum	Reinhardtia_paiewonskiana))))	(Attalea_speciosa	Veitchia_spiralis))	(Roystonea_regia	(Iriartea_deltoidea	(Pseudophoenix_vinifera	Bactris_major))))))	Podococcus_barteri)	((((Burretiokentia_grandiflora	Oenocarpus_bataua)	(Pelagodoxa_henryana	Geonoma_undata))	(Dypsis_decaryi	((Dictyosperma_album	Heterospathe_cagayanensis)	Hydriastele_microspadix)))	(((Oenocarpus_minor	Nypa_fruticans)	Sabal_domingensis)	Phoenix_dactylifera)))))	Calamus_caryotoides);
((Nypa_fruticans	(Dictyosperma_album	(Heterospathe_cagayanensis	(((Sabal_domingensis	((Burretiokentia_grandiflora	(Phoenix_dactylifera	(((Orania_palindan	((Pseudophoenix_vinifera	Roystonea_regia)	(((Kentiopsis_piersoniorum	Iriartea_deltoidea)	Veitchia_spiralis)	Bactris_major)))	Podococcus_barteri)	(Elaeis_guineensis	(Attalea_speciosa	(Reinhardtia_latisecta	(Reinhardtia_simplex	Reinhardtia_paiewonskiana)))))))	(Oenocarpus_bataua	((Sclerosperma_profizianum	Pelagodoxa_henryana)	(Dypsis_decaryi	Geonoma_undata)))))	Hydriastele_microspadix)	(Oenocarpus_minor	(Leopoldinia_pulchra	Prestoea_acuminata))))))	Calamus_caryotoides);
((Podococcus_barteri	(((((((((Nypa_fruticans	Phoenix_dactylifera)	Sabal_domingensis)	(Oenocarpus_bataua	(Pelagodoxa_henryana	Geonoma_undata)))	(Dypsis_decaryi	(Oenocarpus_minor	(Burretiokentia_grandiflora	((Heterospathe_cagayanensis	Dictyosperma_album)	Hydriastele_microspadix)))))	(Prestoea_acuminata	(Leopoldinia_pulchra	(Iriartea_deltoidea	(Kentiopsis_piersoniorum	Veitchia_spiralis)))))	(Roystonea_regia	Pseudophoenix_vinifera))	Orania_palindan)	Sclerosperma_profizianum)	((Reinhardtia_paiewonskiana	((Attalea_speciosa	Reinhardtia_simplex)	Reinhardtia_latisecta))	(Elaeis_guineensis	Bactris_major))))	Calamus_caryotoides);
((Podococcus_barteri	((((Reinhardtia_paiewonskiana	Reinhardtia_simplex)	(Attalea_speciosa	Reinhardtia_latisecta))	(Elaeis_guineensis	Bactris_major))	((Kentiopsis_piersoniorum	(((Hydriastele_microspadix	(Prestoea_acuminata	Leopoldinia_pulchra))	Orania_palindan)	Veitchia_spiralis))	(((((Iriartea_deltoidea	(Roystonea_regia	Pseudophoenix_vinifera))	((Heterospathe_cagayanensis	Dictyosperma_album)	Burretiokentia_grandiflora))	(Oenocarpus_bataua	(Pelagodoxa_henryana	(Dypsis_decaryi	Geonoma_undata))))	(((Oenocarpus_minor	Nypa_fruticans)	Phoenix_dactylifera)	Sabal_domingensis))	Sclerosperma_profizianum))))	Calamus_caryotoides);
((((Veitchia_spiralis	(Kentiopsis_piersoniorum	Prestoea_acuminata))	Leopoldinia_pulchra)	(Iriartea_deltoidea	((Oenocarpus_bataua	((Hydriastele_microspadix	(Heterospathe_cagayanensis	Dictyosperma_album))	Burretiokentia_grandiflora))	((((((Oenocarpus_minor	Nypa_fruticans)	Phoenix_dactylifera)	Sabal_domingensis)	Pelagodoxa_henryana)	((((Sclerosperma_profizianum	Orania_palindan)	((((Reinhardtia_paiewonskiana	Reinhardtia_simplex)	Reinhardtia_latisecta)	Attalea_speciosa)	(Elaeis_guineensis	Bactris_major)))	(Roystonea_regia	Podococcus_barteri))	Pseudophoenix_vinifera))	(Dypsis_decaryi	Geonoma_undata)))))	Calamus_caryotoides);
((((Iriartea_deltoidea	(Veitchia_spiralis	Kentiopsis_piersoniorum))	Leopoldinia_pulchra)	(Prestoea_acuminata	(((((Oenocarpus_bataua	(Dypsis_decaryi	Geonoma_undata))	Pelagodoxa_henryana)	((Podococcus_barteri	(((Elaeis_guineensis	((Reinhardtia_paiewonskiana	Reinhardtia_simplex)	Reinhardtia_latisecta))	(Oenocarpus_minor	Attalea_speciosa))	Bactris_major))	((Sabal_domingensis	Burretiokentia_grandiflora)	(Phoenix_dactylifera	(Sclerosperma_profizianum	((Nypa_fruticans	Roystonea_regia)	Pseudophoenix_vinifera))))))	Orania_palindan)	(Hydriastele_microspadix	(Heterospathe_cagayanensis	Dictyosperma_album)))))	Calamus_caryotoides);
(((Oenocarpus_minor	(Nypa_fruticans	(Podococcus_barteri	(((Elaeis_guineensis	((Reinhardtia_paiewonskiana	Reinhardtia_simplex)	Reinhardtia_latisecta))	Attalea_speciosa)	((((((((Dypsis_decaryi	Sabal_domingensis)	((Geonoma_undata	(Veitchia_spiralis	Oenocarpus_bataua))	(Roystonea_regia	Pelagodoxa_henryana)))	(Orania_palindan	((Hydriastele_microspadix	(Heterospathe_cagayanensis	Dictyosperma_album))	(Leopoldinia_pulchra	Prestoea_acuminata))))	(Kentiopsis_piersoniorum	Pseudophoenix_vinifera))	Burretiokentia_grandiflora)	Phoenix_dactylifera)	Sclerosperma_profizianum)	Bactris_major)))))	Iriartea_deltoidea)	Calamus_caryotoides);
((Podococcus_barteri	((((((((Oenocarpus_minor	(Nypa_fruticans	Roystonea_regia))	Orania_palindan)	((Heterospathe_cagayanensis	Dictyosperma_album)	(Leopoldinia_pulchra	Prestoea_acuminata)))	(Geonoma_undata	(Pelagodoxa_henryana	(Burretiokentia_grandiflora	Oenocarpus_bataua))))	Sabal_domingensis)	(Pseudophoenix_vinifera	Sclerosperma_profizianum))	(((((Elaeis_guineensis	(Reinhardtia_simplex	(Reinhardtia_latisecta	Reinhardtia_paiewonskiana)))	Attalea_speciosa)	(((Kentiopsis_piersoniorum	Iriartea_deltoidea)	Bactris_major)	Veitchia_spiralis))	Hydriastele_microspadix)	Dypsis_decaryi))	Phoenix_dactylifera))	Calamus_caryotoides);
((((Heterospathe_cagayanensis	Dictyosperma_album)	Prestoea_acuminata)	((Leopoldinia_pulchra	(((Podococcus_barteri	((Elaeis_guineensis	((Attalea_speciosa	(Reinhardtia_paiewonskiana	Reinhardtia_simplex))	Reinhardtia_latisecta))	(((Veitchia_spiralis	Kentiopsis_piersoniorum)	Iriartea_deltoidea)	Bactris_major)))	((Roystonea_regia	Pseudophoenix_vinifera)	((Sabal_domingensis	Hydriastele_microspadix)	(Phoenix_dactylifera	((Dypsis_decaryi	Geonoma_undata)	(Pelagodoxa_henryana	(Burretiokentia_grandiflora	Oenocarpus_bataua)))))))	Sclerosperma_profizianum))	(Orania_palindan	(Oenocarpus_minor	Nypa_fruticans))))	Calamus_caryotoides);
((Leopoldinia_pulchra	((((Kentiopsis_piersoniorum	(Oenocarpus_bataua	(Orania_palindan	(((((Pelagodoxa_henryana	Sclerosperma_profizianum)	Phoenix_dactylifera)	(Roystonea_regia	Pseudophoenix_vinifera))	(((Podococcus_barteri	(Burretiokentia_grandiflora	((Heterospathe_cagayanensis	Dictyosperma_album)	Hydriastele_microspadix)))	(((Reinhardtia_simplex	(Reinhardtia_latisecta	Reinhardtia_paiewonskiana))	(Bactris_major	Elaeis_guineensis))	((Nypa_fruticans	Oenocarpus_minor)	Attalea_speciosa)))	(Dypsis_decaryi	Geonoma_undata)))	Sabal_domingensis))))	Veitchia_spiralis)	Prestoea_acuminata)	Iriartea_deltoidea))	Calamus_caryotoides);
((Hydriastele_microspadix	((((Phoenix_dactylifera	Sabal_domingensis)	((Geonoma_undata	Dypsis_decaryi)	(((((((Veitchia_spiralis	Kentiopsis_piersoniorum)	Iriartea_deltoidea)	Leopoldinia_pulchra)	(Heterospathe_cagayanensis	Prestoea_acuminata))	Orania_palindan)	Oenocarpus_bataua)	((((((Reinhardtia_simplex	(Reinhardtia_latisecta	Reinhardtia_paiewonskiana))	Elaeis_guineensis)	((Nypa_fruticans	Oenocarpus_minor)	Attalea_speciosa))	Bactris_major)	Podococcus_barteri)	(((Roystonea_regia	Pelagodoxa_henryana)	Sclerosperma_profizianum)	Pseudophoenix_vinifera)))))	Burretiokentia_grandiflora)	Dictyosperma_album))	Calamus_caryotoides);
(((Dictyosperma_album	Hydriastele_microspadix)	((((Leopoldinia_pulchra	((Kentiopsis_piersoniorum	Veitchia_spiralis)	Iriartea_deltoidea))	(Heterospathe_cagayanensis	Prestoea_acuminata))	((Phoenix_dactylifera	Sabal_domingensis)	(((Dypsis_decaryi	((Oenocarpus_bataua	Pelagodoxa_henryana)	Geonoma_undata))	Pseudophoenix_vinifera)	((((Roystonea_regia	Nypa_fruticans)	Podococcus_barteri)	Orania_palindan)	(((((Oenocarpus_minor	Attalea_speciosa)	(Reinhardtia_latisecta	(Reinhardtia_paiewonskiana	Reinhardtia_simplex)))	Elaeis_guineensis)	Bactris_major)	Sclerosperma_profizianum)))))	Burretiokentia_grandiflora))	Calamus_caryotoides);
((((((Nypa_fruticans	Oenocarpus_minor)	Attalea_speciosa)	(Elaeis_guineensis	Bactris_major))	(((((((Leopoldinia_pulchra	Prestoea_acuminata)	((Phoenix_dactylifera	Sabal_domingensis)	((Dypsis_decaryi	(Burretiokentia_grandiflora	(Hydriastele_microspadix	(Dictyosperma_album	Heterospathe_cagayanensis))))	(Veitchia_spiralis	((Oenocarpus_bataua	Pelagodoxa_henryana)	Geonoma_undata)))))	Pseudophoenix_vinifera)	Orania_palindan)	Sclerosperma_profizianum)	((Podococcus_barteri	Roystonea_regia)	Iriartea_deltoidea))	(Reinhardtia_latisecta	(Reinhardtia_simplex	Reinhardtia_paiewonskiana))))	Kentiopsis_piersoniorum)	Calamus_caryotoides);
(((Leopoldinia_pulchra	Prestoea_acuminata)	((Burretiokentia_grandiflora	(Hydriastele_microspadix	(Dictyosperma_album	Heterospathe_cagayanensis)))	(((Oenocarpus_bataua	Pelagodoxa_henryana)	(Dypsis_decaryi	Geonoma_undata))	(((Nypa_fruticans	Phoenix_dactylifera)	Sabal_domingensis)	(Pseudophoenix_vinifera	(Sclerosperma_profizianum	((Orania_palindan	Roystonea_regia)	(Podococcus_barteri	((Reinhardtia_latisecta	(Reinhardtia_simplex	Reinhardtia_paiewonskiana))	((Oenocarpus_minor	Attalea_speciosa)	(Elaeis_guineensis	(((Veitchia_spiralis	Iriartea_deltoidea)	Kentiopsis_piersoniorum)	Bactris_major))))))))))))	Calamus_caryotoides);
((Leopoldinia_pulchra	(((((Oenocarpus_minor	Nypa_fruticans)	Phoenix_dactylifera)	Sabal_domingensis)	((((Orania_palindan	Podococcus_barteri)	(((Iriartea_deltoidea	(Kentiopsis_piersoniorum	Veitchia_spiralis))	Bactris_major)	(((Reinhardtia_latisecta	(Reinhardtia_simplex	Reinhardtia_paiewonskiana))	Attalea_speciosa)	Elaeis_guineensis)))	(Pseudophoenix_vinifera	(Sclerosperma_profizianum	(Roystonea_regia	Pelagodoxa_henryana))))	((Dypsis_decaryi	Geonoma_undata)	(Oenocarpus_bataua	(Burretiokentia_grandiflora	(Hydriastele_microspadix	(Dictyosperma_album	Heterospathe_cagayanensis)))))))	Prestoea_acuminata))	Calamus_caryotoides);
((Leopoldinia_pulchra	((((((Dictyosperma_album	Heterospathe_cagayanensis)	Hydriastele_microspadix)	Burretiokentia_grandiflora)	((((Oenocarpus_minor	Nypa_fruticans)	Phoenix_dactylifera)	(((Sclerosperma_profizianum	(Pseudophoenix_vinifera	Roystonea_regia))	Orania_palindan)	((Elaeis_guineensis	((Attalea_speciosa	((Kentiopsis_piersoniorum	(Veitchia_spiralis	Iriartea_deltoidea))	Bactris_major))	(Reinhardtia_latisecta	(Reinhardtia_simplex	Reinhardtia_paiewonskiana))))	Podococcus_barteri)))	((Pelagodoxa_henryana	Oenocarpus_bataua)	(Dypsis_decaryi	Geonoma_undata))))	Sabal_domingensis)	Prestoea_acuminata))	Calamus_caryotoides);
((Leopoldinia_pulchra	((Hydriastele_microspadix	((((Dypsis_decaryi	(Podococcus_barteri	((Pelagodoxa_henryana	(Burretiokentia_grandiflora	Oenocarpus_bataua))	Geonoma_undata)))	((((Orania_palindan	(Oenocarpus_minor	(Nypa_fruticans	Roystonea_regia)))	(((((Veitchia_spiralis	Kentiopsis_piersoniorum)	Iriartea_deltoidea)	Bactris_major)	((Attalea_speciosa	(Reinhardtia_latisecta	(Reinhardtia_simplex	Reinhardtia_paiewonskiana)))	Elaeis_guineensis))	Sclerosperma_profizianum))	Pseudophoenix_vinifera)	Phoenix_dactylifera))	Sabal_domingensis)	Dictyosperma_album))	(Heterospathe_cagayanensis	Prestoea_acuminata)))	Calamus_caryotoides);
((Leopoldinia_pulchra	(((((Burretiokentia_grandiflora	Hydriastele_microspadix)	(Heterospathe_cagayanensis	Dictyosperma_album))	((((Pelagodoxa_henryana	Oenocarpus_bataua)	(Dypsis_decaryi	Geonoma_undata))	((Oenocarpus_minor	Nypa_fruticans)	Phoenix_dactylifera))	(Podococcus_barteri	((((Roystonea_regia	Sclerosperma_profizianum)	Orania_palindan)	(((Iriartea_deltoidea	(Veitchia_spiralis	Kentiopsis_piersoniorum))	Bactris_major)	((Attalea_speciosa	(Reinhardtia_simplex	(Reinhardtia_paiewonskiana	Reinhardtia_latisecta)))	Elaeis_guineensis)))	Pseudophoenix_vinifera))))	Sabal_domingensis)	Prestoea_acuminata))	Calamus_caryotoides);
((Leopoldinia_pulchra	(((((Burretiokentia_grandiflora	Hydriastele_microspadix)	(Heterospathe_cagayanensis	Dictyosperma_album))	((Pelagodoxa_henryana	Oenocarpus_bataua)	(Dypsis_decaryi	Geonoma_undata)))	((Sabal_domingensis	(Nypa_fruticans	Phoenix_dactylifera))	((((((Iriartea_deltoidea	(Veitchia_spiralis	Kentiopsis_piersoniorum))	Bactris_major)	(((Oenocarpus_minor	Attalea_speciosa)	(Reinhardtia_latisecta	(Reinhardtia_simplex	Reinhardtia_paiewonskiana)))	Elaeis_guineensis))	(Pseudophoenix_vinifera	(Podococcus_barteri	Roystonea_regia)))	Sclerosperma_profizianum)	Orania_palindan)))	Prestoea_acuminata))	Calamus_caryotoides);
((((Pseudophoenix_vinifera	((Burretiokentia_grandiflora	(Hydriastele_microspadix	(((Prestoea_acuminata	Leopoldinia_pulchra)	Heterospathe_cagayanensis)	Dictyosperma_album)))	(((Reinhardtia_simplex	(((Attalea_speciosa	((Iriartea_deltoidea	(Veitchia_spiralis	Kentiopsis_piersoniorum))	Bactris_major))	Elaeis_guineensis)	(Reinhardtia_latisecta	Reinhardtia_paiewonskiana)))	Sclerosperma_profizianum)	((Podococcus_barteri	Roystonea_regia)	Orania_palindan))))	(Sabal_domingensis	((Oenocarpus_minor	Nypa_fruticans)	Phoenix_dactylifera)))	(Pelagodoxa_henryana	(Oenocarpus_bataua	(Dypsis_decaryi	Geonoma_undata))))	Calamus_caryotoides);
((Leopoldinia_pulchra	(Prestoea_acuminata	((((Pelagodoxa_henryana	(Oenocarpus_bataua	(Dypsis_decaryi	Geonoma_undata)))	(Sabal_domingensis	Phoenix_dactylifera))	((Burretiokentia_grandiflora	Hydriastele_microspadix)	(Heterospathe_cagayanensis	Dictyosperma_album)))	(((((((Iriartea_deltoidea	(Kentiopsis_piersoniorum	Veitchia_spiralis))	Bactris_major)	(Elaeis_guineensis	((Reinhardtia_simplex	Reinhardtia_paiewonskiana)	Reinhardtia_latisecta)))	((Oenocarpus_minor	Nypa_fruticans)	Attalea_speciosa))	(Sclerosperma_profizianum	Orania_palindan))	(Podococcus_barteri	Roystonea_regia))	Pseudophoenix_vinifera))))	Calamus_caryotoides);
((Leopoldinia_pulchra	(Prestoea_acuminata	(((Pelagodoxa_henryana	(Oenocarpus_bataua	(Dypsis_decaryi	Geonoma_undata)))	((Burretiokentia_grandiflora	Hydriastele_microspadix)	(Heterospathe_cagayanensis	Dictyosperma_album)))	((((((Iriartea_deltoidea	(Kentiopsis_piersoniorum	Veitchia_spiralis))	Bactris_major)	(Elaeis_guineensis	((Reinhardtia_simplex	Reinhardtia_paiewonskiana)	(((Oenocarpus_minor	Nypa_fruticans)	Attalea_speciosa)	Reinhardtia_latisecta))))	(Sclerosperma_profizianum	((Pseudophoenix_vinifera	Roystonea_regia)	Orania_palindan)))	Podococcus_barteri)	(Sabal_domingensis	Phoenix_dactylifera)))))	Calamus_caryotoides);
(((Prestoea_acuminata	Leopoldinia_pulchra)	((((((Dictyosperma_album	Heterospathe_cagayanensis)	Hydriastele_microspadix)	Dypsis_decaryi)	Burretiokentia_grandiflora)	(((Sclerosperma_profizianum	((((Attalea_speciosa	(Reinhardtia_latisecta	(Reinhardtia_simplex	Reinhardtia_paiewonskiana)))	((Bactris_major	(Iriartea_deltoidea	(Kentiopsis_piersoniorum	Veitchia_spiralis)))	Elaeis_guineensis))	(((Roystonea_regia	Nypa_fruticans)	Oenocarpus_minor)	Podococcus_barteri))	Orania_palindan))	Pseudophoenix_vinifera)	(Phoenix_dactylifera	(Geonoma_undata	(Oenocarpus_bataua	Pelagodoxa_henryana)))))	Sabal_domingensis))	Calamus_caryotoides);
((Podococcus_barteri	(((((Iriartea_deltoidea	Attalea_speciosa)	(((Reinhardtia_simplex	(Reinhardtia_paiewonskiana	Reinhardtia_latisecta))	Elaeis_guineensis)	Bactris_major))	(((((Prestoea_acuminata	Leopoldinia_pulchra)	(((Oenocarpus_minor	Nypa_fruticans)	Phoenix_dactylifera)	Sabal_domingensis))	(((Dictyosperma_album	Heterospathe_cagayanensis)	Hydriastele_microspadix)	Burretiokentia_grandiflora))	((Dypsis_decaryi	Geonoma_undata)	(Oenocarpus_bataua	Pelagodoxa_henryana)))	Pseudophoenix_vinifera))	(((Veitchia_spiralis	Kentiopsis_piersoniorum)	Sclerosperma_profizianum)	Orania_palindan))	Roystonea_regia))	Calamus_caryotoides);
((((Veitchia_spiralis	Kentiopsis_piersoniorum)	(Iriartea_deltoidea	Leopoldinia_pulchra))	(((((((Attalea_speciosa	((Reinhardtia_simplex	Reinhardtia_paiewonskiana)	Reinhardtia_latisecta))	Elaeis_guineensis)	Bactris_major)	(Orania_palindan	Sclerosperma_profizianum))	(Roystonea_regia	Podococcus_barteri))	((((Oenocarpus_minor	(Nypa_fruticans	Phoenix_dactylifera))	Sabal_domingensis)	(((Dictyosperma_album	Heterospathe_cagayanensis)	Hydriastele_microspadix)	Burretiokentia_grandiflora))	((Dypsis_decaryi	Geonoma_undata)	(Pseudophoenix_vinifera	(Oenocarpus_bataua	Pelagodoxa_henryana)))))	Prestoea_acuminata))	Calamus_caryotoides);
((Nypa_fruticans	((Iriartea_deltoidea	Sabal_domingensis)	((((Kentiopsis_piersoniorum	Veitchia_spiralis)	(Prestoea_acuminata	Leopoldinia_pulchra))	(((Pseudophoenix_vinifera	(((((((Reinhardtia_simplex	Reinhardtia_paiewonskiana)	Reinhardtia_latisecta)	Elaeis_guineensis)	Bactris_major)	(Oenocarpus_minor	Attalea_speciosa))	((Roystonea_regia	Podococcus_barteri)	Orania_palindan))	Sclerosperma_profizianum))	((((Dictyosperma_album	Heterospathe_cagayanensis)	Hydriastele_microspadix)	Burretiokentia_grandiflora)	Dypsis_decaryi))	(Oenocarpus_bataua	(Geonoma_undata	Pelagodoxa_henryana))))	Phoenix_dactylifera)))	Calamus_caryotoides);
((Nypa_fruticans	((Iriartea_deltoidea	(Phoenix_dactylifera	(((Pseudophoenix_vinifera	((((Elaeis_guineensis	Bactris_major)	(Attalea_speciosa	(Reinhardtia_simplex	(Reinhardtia_paiewonskiana	Reinhardtia_latisecta))))	((Roystonea_regia	Podococcus_barteri)	Orania_palindan))	Sclerosperma_profizianum))	(Sabal_domingensis	((Dictyosperma_album	Heterospathe_cagayanensis)	((Hydriastele_microspadix	(Prestoea_acuminata	Leopoldinia_pulchra))	(Kentiopsis_piersoniorum	Veitchia_spiralis)))))	(Pelagodoxa_henryana	((Burretiokentia_grandiflora	Oenocarpus_bataua)	(Dypsis_decaryi	Geonoma_undata))))))	Oenocarpus_minor))	Calamus_caryotoides);
((((((((Elaeis_guineensis	Bactris_major)	(((Reinhardtia_latisecta	Attalea_speciosa)	Kentiopsis_piersoniorum)	(Reinhardtia_simplex	(Veitchia_spiralis	Reinhardtia_paiewonskiana))))	Podococcus_barteri)	(Sabal_domingensis	(Burretiokentia_grandiflora	(Hydriastele_microspadix	Dictyosperma_album))))	(Sclerosperma_profizianum	(Pseudophoenix_vinifera	((Roystonea_regia	Dypsis_decaryi)	(Pelagodoxa_henryana	((Oenocarpus_minor	Nypa_fruticans)	Phoenix_dactylifera))))))	(Iriartea_deltoidea	Geonoma_undata))	((((Prestoea_acuminata	Leopoldinia_pulchra)	Heterospathe_cagayanensis)	Orania_palindan)	Oenocarpus_bataua))	Calamus_caryotoides);
(((((Elaeis_guineensis	((Reinhardtia_latisecta	Podococcus_barteri)	(Attalea_speciosa	(Reinhardtia_simplex	Reinhardtia_paiewonskiana))))	(((((Sabal_domingensis	(Nypa_fruticans	Phoenix_dactylifera))	(Dypsis_decaryi	(Burretiokentia_grandiflora	(Hydriastele_microspadix	Dictyosperma_album))))	(Pseudophoenix_vinifera	(Pelagodoxa_henryana	Geonoma_undata)))	((((Iriartea_deltoidea	Leopoldinia_pulchra)	(Heterospathe_cagayanensis	Prestoea_acuminata))	Orania_palindan)	Oenocarpus_bataua))	(Roystonea_regia	Sclerosperma_profizianum)))	(Bactris_major	(Kentiopsis_piersoniorum	Veitchia_spiralis)))	Oenocarpus_minor)	Calamus_caryotoides);
((Podococcus_barteri	((((((Bactris_major	(Iriartea_deltoidea	(Kentiopsis_piersoniorum	Veitchia_spiralis)))	((Attalea_speciosa	Elaeis_guineensis)	(Reinhardtia_simplex	(Reinhardtia_latisecta	Reinhardtia_paiewonskiana))))	(Dypsis_decaryi	Geonoma_undata))	((Sabal_domingensis	((Oenocarpus_minor	Nypa_fruticans)	Phoenix_dactylifera))	(((Leopoldinia_pulchra	(Heterospathe_cagayanensis	Prestoea_acuminata))	Orania_palindan)	Oenocarpus_bataua)))	(Pseudophoenix_vinifera	((Roystonea_regia	Pelagodoxa_henryana)	Sclerosperma_profizianum)))	(Burretiokentia_grandiflora	(Hydriastele_microspadix	Dictyosperma_album))))	Calamus_caryotoides);
((((Sclerosperma_profizianum	(Orania_palindan	(Podococcus_barteri	(Bactris_major	(Elaeis_guineensis	((Attalea_speciosa	(Reinhardtia_paiewonskiana	Reinhardtia_simplex))	Reinhardtia_latisecta))))))	Iriartea_deltoidea)	(((((Pelagodoxa_henryana	((Oenocarpus_minor	Geonoma_undata)	(Dypsis_decaryi	(Kentiopsis_piersoniorum	Oenocarpus_bataua))))	((Sabal_domingensis	(Heterospathe_cagayanensis	(Prestoea_acuminata	Leopoldinia_pulchra)))	Veitchia_spiralis))	(Burretiokentia_grandiflora	(Hydriastele_microspadix	Dictyosperma_album)))	(Phoenix_dactylifera	Nypa_fruticans))	(Pseudophoenix_vinifera	Roystonea_regia)))	Calamus_caryotoides);
((Nypa_fruticans	((((((((Phoenix_dactylifera	((Sclerosperma_profizianum	((((Elaeis_guineensis	(Attalea_speciosa	((Reinhardtia_paiewonskiana	Reinhardtia_simplex)	Reinhardtia_latisecta)))	(Iriartea_deltoidea	Bactris_major))	Orania_palindan)	(Podococcus_barteri	Roystonea_regia)))	Pseudophoenix_vinifera))	((Burretiokentia_grandiflora	(Hydriastele_microspadix	Dictyosperma_album))	((Geonoma_undata	Dypsis_decaryi)	(Oenocarpus_bataua	Pelagodoxa_henryana))))	Sabal_domingensis)	(Heterospathe_cagayanensis	Prestoea_acuminata))	Leopoldinia_pulchra)	Veitchia_spiralis)	Oenocarpus_minor)	Kentiopsis_piersoniorum))	Calamus_caryotoides);
