# Supplementary material for: Data supporting the nuclear phylogenomics of the palm subfamily Arecoideae (Arecaceae)
Source: Data Brief. 2016 Mar 2;7:532–6. doi: 10.1016/j.dib.2016.02.063 (PMC4796708; doi:10.1016/j.dib.2016.02.063)
Supplement: Supplementary file 5 — Supplementary material [file mmc5.zip › RAxML_bootstrap.Elaeis_252.raxml.tre]

((Nypa_fruticans	((Sabal_domingensis	Phoenix_dactylifera)	(Serenoa_repens	(Pseudophoenix_vinifera	((((Sclerosperma_profizianum	(Orania_palindan	Podococcus_barteri))	((((Elaeis_oleifera	Elaeis_guineensis)	(Attalea_speciosa	Bactris_major))	Roystonea_regia)	Chamaedorea_seifrizii))	(Reinhardtia_simplex	((Reinhardtia_gracilis	Reinhardtia_paiewonskiana)	Reinhardtia_latisecta)))	(Iriartea_deltoidea	((Leopoldinia_pulchra	Geonoma_undata)	(((Pelagodoxa_henryana	((Oenocarpus_minor	Oenocarpus_bataua)	Prestoea_acuminata))	((Burretiokentia_grandiflora	(((Kentiopsis_piersoniorum	Dictyosperma_album)	(Hydriastele_microspadix	Veitchia_spiralis))	Heterospathe_cagayanensis))	Dypsis_decaryi))	Manicaria_saccifera))))))))	Calamus_caryotoides);
((Nypa_fruticans	(((Serenoa_repens	Sabal_domingensis)	Phoenix_dactylifera)	((Iriartea_deltoidea	Pseudophoenix_vinifera)	(((Orania_palindan	(Podococcus_barteri	Sclerosperma_profizianum))	((((Elaeis_oleifera	Elaeis_guineensis)	(Attalea_speciosa	Bactris_major))	Roystonea_regia)	Chamaedorea_seifrizii))	((Reinhardtia_simplex	(Reinhardtia_paiewonskiana	Reinhardtia_latisecta))	(Geonoma_undata	((Leopoldinia_pulchra	((Pelagodoxa_henryana	((Oenocarpus_minor	Oenocarpus_bataua)	Prestoea_acuminata))	(((Dictyosperma_album	((Hydriastele_microspadix	Veitchia_spiralis)	(Heterospathe_cagayanensis	Kentiopsis_piersoniorum)))	Burretiokentia_grandiflora)	(Dypsis_decaryi	Reinhardtia_gracilis))))	Manicaria_saccifera)))))))	Calamus_caryotoides);
((Nypa_fruticans	((Sabal_domingensis	Phoenix_dactylifera)	(Serenoa_repens	((Iriartea_deltoidea	Pseudophoenix_vinifera)	((((Orania_palindan	(Podococcus_barteri	Sclerosperma_profizianum))	(Roystonea_regia	((Attalea_speciosa	Chamaedorea_seifrizii)	((Elaeis_oleifera	Elaeis_guineensis)	Bactris_major))))	(Reinhardtia_simplex	(Reinhardtia_paiewonskiana	Reinhardtia_latisecta)))	(Geonoma_undata	((Leopoldinia_pulchra	(Reinhardtia_gracilis	(Pelagodoxa_henryana	(((Oenocarpus_minor	Oenocarpus_bataua)	Prestoea_acuminata)	((Dypsis_decaryi	(Dictyosperma_album	(Heterospathe_cagayanensis	(Kentiopsis_piersoniorum	(Hydriastele_microspadix	Veitchia_spiralis)))))	Burretiokentia_grandiflora)))))	Manicaria_saccifera)))))))	Calamus_caryotoides);
((Nypa_fruticans	(((Serenoa_repens	Sabal_domingensis)	Phoenix_dactylifera)	((Iriartea_deltoidea	Pseudophoenix_vinifera)	((Orania_palindan	(Podococcus_barteri	Sclerosperma_profizianum))	((((((Elaeis_oleifera	Elaeis_guineensis)	Bactris_major)	(Chamaedorea_seifrizii	Roystonea_regia))	Attalea_speciosa)	(Reinhardtia_simplex	(Reinhardtia_paiewonskiana	Reinhardtia_latisecta)))	(((Leopoldinia_pulchra	Pelagodoxa_henryana)	Geonoma_undata)	((Manicaria_saccifera	((Oenocarpus_minor	Oenocarpus_bataua)	Prestoea_acuminata))	(((Dypsis_decaryi	(Heterospathe_cagayanensis	Dictyosperma_album))	(Burretiokentia_grandiflora	(Kentiopsis_piersoniorum	(Hydriastele_microspadix	Veitchia_spiralis))))	Reinhardtia_gracilis))))))))	Calamus_caryotoides);
((Nypa_fruticans	((Sabal_domingensis	Phoenix_dactylifera)	(Serenoa_repens	((Iriartea_deltoidea	Pseudophoenix_vinifera)	((((Leopoldinia_pulchra	Geonoma_undata)	(Reinhardtia_gracilis	(((Dictyosperma_album	(Heterospathe_cagayanensis	(Veitchia_spiralis	(Kentiopsis_piersoniorum	Hydriastele_microspadix))))	(Dypsis_decaryi	Burretiokentia_grandiflora))	((Pelagodoxa_henryana	Manicaria_saccifera)	((Oenocarpus_minor	Oenocarpus_bataua)	Prestoea_acuminata)))))	(Sclerosperma_profizianum	(Orania_palindan	Podococcus_barteri)))	((Chamaedorea_seifrizii	(Roystonea_regia	(((Elaeis_oleifera	Elaeis_guineensis)	Bactris_major)	Attalea_speciosa)))	(Reinhardtia_simplex	(Reinhardtia_paiewonskiana	Reinhardtia_latisecta))))))))	Calamus_caryotoides);
((Nypa_fruticans	(((Serenoa_repens	Phoenix_dactylifera)	Sabal_domingensis)	(((Orania_palindan	(Podococcus_barteri	Sclerosperma_profizianum))	((((Manicaria_saccifera	(Leopoldinia_pulchra	((Reinhardtia_gracilis	((Oenocarpus_minor	Oenocarpus_bataua)	Prestoea_acuminata))	(((Heterospathe_cagayanensis	(Burretiokentia_grandiflora	(Veitchia_spiralis	(Dictyosperma_album	(Kentiopsis_piersoniorum	Hydriastele_microspadix)))))	Dypsis_decaryi)	Pelagodoxa_henryana))))	Geonoma_undata)	(Roystonea_regia	(((Elaeis_oleifera	Elaeis_guineensis)	(Bactris_major	Attalea_speciosa))	Chamaedorea_seifrizii)))	(Reinhardtia_simplex	(Reinhardtia_paiewonskiana	Reinhardtia_latisecta))))	(Pseudophoenix_vinifera	Iriartea_deltoidea))))	Calamus_caryotoides);
((Nypa_fruticans	((Serenoa_repens	(Phoenix_dactylifera	Sabal_domingensis))	(((Orania_palindan	(Podococcus_barteri	Sclerosperma_profizianum))	(((((Elaeis_oleifera	Elaeis_guineensis)	Bactris_major)	(Attalea_speciosa	Chamaedorea_seifrizii))	Roystonea_regia)	(((Leopoldinia_pulchra	Geonoma_undata)	((((Oenocarpus_minor	Oenocarpus_bataua)	Prestoea_acuminata)	(((Kentiopsis_piersoniorum	(Dictyosperma_album	Heterospathe_cagayanensis))	(Burretiokentia_grandiflora	(Veitchia_spiralis	Hydriastele_microspadix)))	Dypsis_decaryi))	(Manicaria_saccifera	Pelagodoxa_henryana)))	((Reinhardtia_simplex	(Reinhardtia_paiewonskiana	Reinhardtia_latisecta))	Reinhardtia_gracilis))))	(Pseudophoenix_vinifera	Iriartea_deltoidea))))	Calamus_caryotoides);
((Nypa_fruticans	((Serenoa_repens	(Phoenix_dactylifera	Sabal_domingensis))	((((Orania_palindan	(Podococcus_barteri	Sclerosperma_profizianum))	((((Elaeis_oleifera	Elaeis_guineensis)	Bactris_major)	(Attalea_speciosa	Chamaedorea_seifrizii))	Roystonea_regia))	((((Burretiokentia_grandiflora	((Dictyosperma_album	(Veitchia_spiralis	(Kentiopsis_piersoniorum	Hydriastele_microspadix)))	(Heterospathe_cagayanensis	Dypsis_decaryi)))	((Pelagodoxa_henryana	(Geonoma_undata	Leopoldinia_pulchra))	((Oenocarpus_minor	Oenocarpus_bataua)	Prestoea_acuminata)))	Manicaria_saccifera)	((Reinhardtia_gracilis	Reinhardtia_simplex)	(Reinhardtia_paiewonskiana	Reinhardtia_latisecta))))	(Pseudophoenix_vinifera	Iriartea_deltoidea))))	Calamus_caryotoides);
((Nypa_fruticans	((Serenoa_repens	(Phoenix_dactylifera	Sabal_domingensis))	((Pseudophoenix_vinifera	((Iriartea_deltoidea	((((Prestoea_acuminata	(Burretiokentia_grandiflora	((Dictyosperma_album	((Heterospathe_cagayanensis	(Veitchia_spiralis	Hydriastele_microspadix))	Kentiopsis_piersoniorum))	Dypsis_decaryi)))	((Pelagodoxa_henryana	(Geonoma_undata	Leopoldinia_pulchra))	(Oenocarpus_minor	Oenocarpus_bataua)))	Manicaria_saccifera)	(Podococcus_barteri	(Sclerosperma_profizianum	Orania_palindan))))	(((Reinhardtia_gracilis	Reinhardtia_simplex)	(Reinhardtia_paiewonskiana	Reinhardtia_latisecta))	((((Elaeis_oleifera	Elaeis_guineensis)	Bactris_major)	Attalea_speciosa)	Roystonea_regia))))	Chamaedorea_seifrizii)))	Calamus_caryotoides);
((Nypa_fruticans	((Serenoa_repens	(Phoenix_dactylifera	Sabal_domingensis))	((Iriartea_deltoidea	Pseudophoenix_vinifera)	(((((Chamaedorea_seifrizii	((Elaeis_oleifera	Elaeis_guineensis)	(Bactris_major	Attalea_speciosa)))	Roystonea_regia)	((Pelagodoxa_henryana	(Geonoma_undata	Leopoldinia_pulchra))	(Manicaria_saccifera	(((((Dypsis_decaryi	Kentiopsis_piersoniorum)	Dictyosperma_album)	(Heterospathe_cagayanensis	(Veitchia_spiralis	Hydriastele_microspadix)))	Burretiokentia_grandiflora)	(Prestoea_acuminata	(Oenocarpus_minor	Oenocarpus_bataua))))))	(Reinhardtia_simplex	((Reinhardtia_gracilis	Reinhardtia_paiewonskiana)	Reinhardtia_latisecta)))	(Sclerosperma_profizianum	(Orania_palindan	Podococcus_barteri))))))	Calamus_caryotoides);
(((((Phoenix_dactylifera	Sabal_domingensis)	Serenoa_repens)	((Iriartea_deltoidea	Pseudophoenix_vinifera)	((((Burretiokentia_grandiflora	((Kentiopsis_piersoniorum	(Veitchia_spiralis	Hydriastele_microspadix))	(Dypsis_decaryi	(Heterospathe_cagayanensis	Dictyosperma_album))))	(Manicaria_saccifera	((Oenocarpus_minor	Oenocarpus_bataua)	Prestoea_acuminata)))	(Pelagodoxa_henryana	(Leopoldinia_pulchra	Geonoma_undata)))	((Reinhardtia_simplex	((Reinhardtia_gracilis	Reinhardtia_paiewonskiana)	Reinhardtia_latisecta))	((Orania_palindan	(Sclerosperma_profizianum	Podococcus_barteri))	((((Elaeis_oleifera	Elaeis_guineensis)	(Attalea_speciosa	Bactris_major))	Chamaedorea_seifrizii)	Roystonea_regia))))))	Nypa_fruticans)	Calamus_caryotoides);
(((((Sabal_domingensis	Serenoa_repens)	Phoenix_dactylifera)	(((((Reinhardtia_gracilis	Reinhardtia_simplex)	(Reinhardtia_paiewonskiana	Reinhardtia_latisecta))	((Manicaria_saccifera	(((Oenocarpus_minor	Oenocarpus_bataua)	Prestoea_acuminata)	((((Burretiokentia_grandiflora	Heterospathe_cagayanensis)	(Veitchia_spiralis	Hydriastele_microspadix))	(Dictyosperma_album	Kentiopsis_piersoniorum))	Dypsis_decaryi)))	(Pelagodoxa_henryana	(Leopoldinia_pulchra	Geonoma_undata))))	((((((Elaeis_oleifera	Elaeis_guineensis)	Bactris_major)	Attalea_speciosa)	Roystonea_regia)	Chamaedorea_seifrizii)	(Orania_palindan	(Sclerosperma_profizianum	Podococcus_barteri))))	(Iriartea_deltoidea	Pseudophoenix_vinifera)))	Nypa_fruticans)	Calamus_caryotoides);
(((((Sabal_domingensis	Serenoa_repens)	Phoenix_dactylifera)	((((Manicaria_saccifera	(((Oenocarpus_minor	Oenocarpus_bataua)	Prestoea_acuminata)	(((Heterospathe_cagayanensis	(Burretiokentia_grandiflora	(Veitchia_spiralis	Hydriastele_microspadix)))	(Dictyosperma_album	(Dypsis_decaryi	Kentiopsis_piersoniorum)))	Pelagodoxa_henryana)))	(Leopoldinia_pulchra	Geonoma_undata))	((Reinhardtia_simplex	((Reinhardtia_gracilis	Reinhardtia_paiewonskiana)	Reinhardtia_latisecta))	(Roystonea_regia	(Chamaedorea_seifrizii	(((Elaeis_oleifera	Elaeis_guineensis)	Bactris_major)	Attalea_speciosa)))))	(Iriartea_deltoidea	((Sclerosperma_profizianum	(Podococcus_barteri	Orania_palindan))	Pseudophoenix_vinifera))))	Nypa_fruticans)	Calamus_caryotoides);
(((((Sabal_domingensis	Serenoa_repens)	Phoenix_dactylifera)	(((Sclerosperma_profizianum	(Podococcus_barteri	Orania_palindan))	((Leopoldinia_pulchra	((((Oenocarpus_minor	Oenocarpus_bataua)	Prestoea_acuminata)	(((((Veitchia_spiralis	(Hydriastele_microspadix	Heterospathe_cagayanensis))	(Dictyosperma_album	Kentiopsis_piersoniorum))	Dypsis_decaryi)	Burretiokentia_grandiflora)	Pelagodoxa_henryana))	Manicaria_saccifera))	Geonoma_undata))	((Iriartea_deltoidea	Roystonea_regia)	(((Pseudophoenix_vinifera	(((Elaeis_oleifera	Elaeis_guineensis)	Bactris_major)	Attalea_speciosa))	((Reinhardtia_simplex	Reinhardtia_gracilis)	(Reinhardtia_paiewonskiana	Reinhardtia_latisecta)))	Chamaedorea_seifrizii))))	Nypa_fruticans)	Calamus_caryotoides);
((((Serenoa_repens	(Phoenix_dactylifera	Sabal_domingensis))	(((Sclerosperma_profizianum	(Podococcus_barteri	Orania_palindan))	(((((Oenocarpus_minor	Oenocarpus_bataua)	Prestoea_acuminata)	(Burretiokentia_grandiflora	((Dictyosperma_album	((Heterospathe_cagayanensis	Kentiopsis_piersoniorum)	(Veitchia_spiralis	Hydriastele_microspadix)))	Dypsis_decaryi)))	Manicaria_saccifera)	((Pelagodoxa_henryana	Geonoma_undata)	Leopoldinia_pulchra)))	(Iriartea_deltoidea	(((Roystonea_regia	(((Elaeis_oleifera	Elaeis_guineensis)	Bactris_major)	(Chamaedorea_seifrizii	Attalea_speciosa)))	((Reinhardtia_simplex	Reinhardtia_gracilis)	(Reinhardtia_paiewonskiana	Reinhardtia_latisecta)))	Pseudophoenix_vinifera))))	Nypa_fruticans)	Calamus_caryotoides);
((((Serenoa_repens	(Phoenix_dactylifera	Sabal_domingensis))	(((((Roystonea_regia	((Elaeis_oleifera	Elaeis_guineensis)	(Chamaedorea_seifrizii	(Bactris_major	Attalea_speciosa))))	((Reinhardtia_simplex	(Reinhardtia_paiewonskiana	Reinhardtia_latisecta))	Reinhardtia_gracilis))	((Orania_palindan	(Sclerosperma_profizianum	Podococcus_barteri))	((Geonoma_undata	((Leopoldinia_pulchra	((Oenocarpus_minor	Oenocarpus_bataua)	Prestoea_acuminata))	(Pelagodoxa_henryana	(((Dictyosperma_album	Heterospathe_cagayanensis)	(Veitchia_spiralis	(Kentiopsis_piersoniorum	Hydriastele_microspadix)))	(Dypsis_decaryi	Burretiokentia_grandiflora)))))	Manicaria_saccifera)))	Iriartea_deltoidea)	Pseudophoenix_vinifera))	Nypa_fruticans)	Calamus_caryotoides);
((((Phoenix_dactylifera	(Sabal_domingensis	Serenoa_repens))	((Iriartea_deltoidea	Pseudophoenix_vinifera)	((Orania_palindan	(Sclerosperma_profizianum	Podococcus_barteri))	((Roystonea_regia	((Bactris_major	(Elaeis_oleifera	Elaeis_guineensis))	(Chamaedorea_seifrizii	Attalea_speciosa)))	((Reinhardtia_simplex	(Reinhardtia_paiewonskiana	Reinhardtia_latisecta))	(((((Oenocarpus_minor	Oenocarpus_bataua)	Prestoea_acuminata)	((Leopoldinia_pulchra	Pelagodoxa_henryana)	Geonoma_undata))	((Burretiokentia_grandiflora	(Heterospathe_cagayanensis	(((Kentiopsis_piersoniorum	Hydriastele_microspadix)	(Reinhardtia_gracilis	Veitchia_spiralis))	Dictyosperma_album)))	Dypsis_decaryi))	Manicaria_saccifera))))))	Nypa_fruticans)	Calamus_caryotoides);
((((Serenoa_repens	(Phoenix_dactylifera	Sabal_domingensis))	((Iriartea_deltoidea	Pseudophoenix_vinifera)	((Sclerosperma_profizianum	(Podococcus_barteri	Orania_palindan))	((((((Burretiokentia_grandiflora	(Heterospathe_cagayanensis	(((Kentiopsis_piersoniorum	Hydriastele_microspadix)	Veitchia_spiralis)	Dictyosperma_album)))	Dypsis_decaryi)	(Manicaria_saccifera	((Oenocarpus_minor	Oenocarpus_bataua)	Prestoea_acuminata)))	((Leopoldinia_pulchra	Pelagodoxa_henryana)	Geonoma_undata))	(((Attalea_speciosa	(Bactris_major	(Elaeis_oleifera	Elaeis_guineensis)))	Roystonea_regia)	Chamaedorea_seifrizii))	(Reinhardtia_simplex	((Reinhardtia_gracilis	Reinhardtia_paiewonskiana)	Reinhardtia_latisecta))))))	Nypa_fruticans)	Calamus_caryotoides);
(((Serenoa_repens	(((Iriartea_deltoidea	Pseudophoenix_vinifera)	((Sclerosperma_profizianum	(Podococcus_barteri	Orania_palindan))	(((Reinhardtia_simplex	(Reinhardtia_paiewonskiana	Reinhardtia_latisecta))	((((Dypsis_decaryi	(Burretiokentia_grandiflora	(((Reinhardtia_gracilis	(Hydriastele_microspadix	Veitchia_spiralis))	(Heterospathe_cagayanensis	Kentiopsis_piersoniorum))	Dictyosperma_album)))	(Leopoldinia_pulchra	((Oenocarpus_minor	Oenocarpus_bataua)	Prestoea_acuminata)))	(Manicaria_saccifera	Pelagodoxa_henryana))	Geonoma_undata))	(((Chamaedorea_seifrizii	Attalea_speciosa)	(Bactris_major	(Elaeis_oleifera	Elaeis_guineensis)))	Roystonea_regia))))	(Phoenix_dactylifera	Sabal_domingensis)))	Nypa_fruticans)	Calamus_caryotoides);
(((((Iriartea_deltoidea	Pseudophoenix_vinifera)	((((((Dypsis_decaryi	(Burretiokentia_grandiflora	((Hydriastele_microspadix	Veitchia_spiralis)	((Dictyosperma_album	Heterospathe_cagayanensis)	Kentiopsis_piersoniorum))))	(Pelagodoxa_henryana	((Oenocarpus_minor	Oenocarpus_bataua)	Prestoea_acuminata)))	Manicaria_saccifera)	(Geonoma_undata	Leopoldinia_pulchra))	(Orania_palindan	(Sclerosperma_profizianum	Podococcus_barteri)))	(((Reinhardtia_gracilis	Reinhardtia_simplex)	(Reinhardtia_paiewonskiana	Reinhardtia_latisecta))	(((Chamaedorea_seifrizii	Attalea_speciosa)	(Bactris_major	(Elaeis_oleifera	Elaeis_guineensis)))	Roystonea_regia))))	((Serenoa_repens	Sabal_domingensis)	Phoenix_dactylifera))	Nypa_fruticans)	Calamus_caryotoides);
(((((Pseudophoenix_vinifera	Iriartea_deltoidea)	(((((Reinhardtia_gracilis	Reinhardtia_paiewonskiana)	Reinhardtia_latisecta)	Reinhardtia_simplex)	(((Chamaedorea_seifrizii	Attalea_speciosa)	(((Elaeis_guineensis	Elaeis_oleifera)	Bactris_major)	Roystonea_regia))	(Sclerosperma_profizianum	(Orania_palindan	Podococcus_barteri))))	(((Burretiokentia_grandiflora	(((Heterospathe_cagayanensis	(Kentiopsis_piersoniorum	(Hydriastele_microspadix	Veitchia_spiralis)))	Dictyosperma_album)	Dypsis_decaryi))	((Prestoea_acuminata	(Oenocarpus_bataua	Oenocarpus_minor))	(Manicaria_saccifera	Pelagodoxa_henryana)))	(Leopoldinia_pulchra	Geonoma_undata))))	(Phoenix_dactylifera	(Serenoa_repens	Sabal_domingensis)))	Nypa_fruticans)	Calamus_caryotoides);
(((Serenoa_repens	(((Pseudophoenix_vinifera	Iriartea_deltoidea)	((((((Reinhardtia_paiewonskiana	Reinhardtia_latisecta)	Reinhardtia_simplex)	Reinhardtia_gracilis)	(((((Prestoea_acuminata	(Oenocarpus_bataua	Oenocarpus_minor))	Pelagodoxa_henryana)	((((Hydriastele_microspadix	Veitchia_spiralis)	(Burretiokentia_grandiflora	(Heterospathe_cagayanensis	Kentiopsis_piersoniorum)))	Dypsis_decaryi)	Dictyosperma_album))	Manicaria_saccifera)	(Leopoldinia_pulchra	Geonoma_undata)))	(Chamaedorea_seifrizii	((Attalea_speciosa	((Elaeis_guineensis	Elaeis_oleifera)	Bactris_major))	Roystonea_regia)))	(Sclerosperma_profizianum	(Orania_palindan	Podococcus_barteri))))	(Phoenix_dactylifera	Sabal_domingensis)))	Nypa_fruticans)	Calamus_caryotoides);
(((((Pseudophoenix_vinifera	Iriartea_deltoidea)	(((((Chamaedorea_seifrizii	Attalea_speciosa)	((Elaeis_guineensis	Elaeis_oleifera)	Bactris_major))	Roystonea_regia)	(Sclerosperma_profizianum	(Orania_palindan	Podococcus_barteri)))	(((Reinhardtia_paiewonskiana	Reinhardtia_latisecta)	(Reinhardtia_gracilis	Reinhardtia_simplex))	((((Prestoea_acuminata	(Oenocarpus_bataua	Oenocarpus_minor))	(Dypsis_decaryi	((Dictyosperma_album	((Burretiokentia_grandiflora	Veitchia_spiralis)	(Kentiopsis_piersoniorum	Hydriastele_microspadix)))	Heterospathe_cagayanensis)))	Manicaria_saccifera)	(Pelagodoxa_henryana	(Leopoldinia_pulchra	Geonoma_undata))))))	(Serenoa_repens	(Sabal_domingensis	Phoenix_dactylifera)))	Nypa_fruticans)	Calamus_caryotoides);
(((((Pseudophoenix_vinifera	Iriartea_deltoidea)	((((Reinhardtia_paiewonskiana	Reinhardtia_latisecta)	Reinhardtia_simplex)	(((Attalea_speciosa	((Elaeis_guineensis	Elaeis_oleifera)	Bactris_major))	Roystonea_regia)	(Chamaedorea_seifrizii	(Orania_palindan	(Podococcus_barteri	Sclerosperma_profizianum)))))	((((Prestoea_acuminata	(Oenocarpus_bataua	Oenocarpus_minor))	(Reinhardtia_gracilis	(Pelagodoxa_henryana	Manicaria_saccifera)))	(Dypsis_decaryi	((Dictyosperma_album	((Heterospathe_cagayanensis	Kentiopsis_piersoniorum)	(Veitchia_spiralis	Hydriastele_microspadix)))	Burretiokentia_grandiflora)))	(Leopoldinia_pulchra	Geonoma_undata))))	(Serenoa_repens	(Sabal_domingensis	Phoenix_dactylifera)))	Nypa_fruticans)	Calamus_caryotoides);
(((((Pseudophoenix_vinifera	Iriartea_deltoidea)	((((Reinhardtia_paiewonskiana	Reinhardtia_latisecta)	Reinhardtia_simplex)	((Attalea_speciosa	((Elaeis_guineensis	Elaeis_oleifera)	Bactris_major))	(Chamaedorea_seifrizii	Roystonea_regia)))	(((((Prestoea_acuminata	(Oenocarpus_bataua	Oenocarpus_minor))	(Reinhardtia_gracilis	((Dictyosperma_album	Dypsis_decaryi)	(Burretiokentia_grandiflora	(Hydriastele_microspadix	(Veitchia_spiralis	(Heterospathe_cagayanensis	Kentiopsis_piersoniorum)))))))	Manicaria_saccifera)	(Pelagodoxa_henryana	(Leopoldinia_pulchra	Geonoma_undata)))	(Sclerosperma_profizianum	(Orania_palindan	Podococcus_barteri)))))	(Serenoa_repens	(Sabal_domingensis	Phoenix_dactylifera)))	Nypa_fruticans)	Calamus_caryotoides);
(((((Pseudophoenix_vinifera	(((Reinhardtia_paiewonskiana	Reinhardtia_latisecta)	Reinhardtia_simplex)	((Attalea_speciosa	((Elaeis_guineensis	Elaeis_oleifera)	Bactris_major))	Chamaedorea_seifrizii)))	((((((Prestoea_acuminata	(Oenocarpus_bataua	Oenocarpus_minor))	Manicaria_saccifera)	(Dypsis_decaryi	(Dictyosperma_album	(Reinhardtia_gracilis	((Burretiokentia_grandiflora	(Kentiopsis_piersoniorum	(Hydriastele_microspadix	Veitchia_spiralis)))	Heterospathe_cagayanensis)))))	(Pelagodoxa_henryana	(Leopoldinia_pulchra	Geonoma_undata)))	(Roystonea_regia	Iriartea_deltoidea))	(Sclerosperma_profizianum	(Orania_palindan	Podococcus_barteri))))	(Serenoa_repens	(Sabal_domingensis	Phoenix_dactylifera)))	Nypa_fruticans)	Calamus_caryotoides);
(((((Pseudophoenix_vinifera	((((((Prestoea_acuminata	(Oenocarpus_bataua	Oenocarpus_minor))	Manicaria_saccifera)	(Dypsis_decaryi	(Burretiokentia_grandiflora	((Dictyosperma_album	(Kentiopsis_piersoniorum	(Hydriastele_microspadix	Veitchia_spiralis)))	Heterospathe_cagayanensis))))	(Pelagodoxa_henryana	(Leopoldinia_pulchra	Geonoma_undata)))	(Sclerosperma_profizianum	(Orania_palindan	Podococcus_barteri)))	((Chamaedorea_seifrizii	(Roystonea_regia	(Attalea_speciosa	((Elaeis_guineensis	Elaeis_oleifera)	Bactris_major))))	(((Reinhardtia_gracilis	Reinhardtia_paiewonskiana)	Reinhardtia_latisecta)	Reinhardtia_simplex))))	Iriartea_deltoidea)	(Phoenix_dactylifera	(Serenoa_repens	Sabal_domingensis)))	Nypa_fruticans)	Calamus_caryotoides);
(((((Iriartea_deltoidea	Pseudophoenix_vinifera)	((Sclerosperma_profizianum	(Orania_palindan	Podococcus_barteri))	(((((((Dypsis_decaryi	(((Hydriastele_microspadix	Veitchia_spiralis)	(Heterospathe_cagayanensis	Kentiopsis_piersoniorum))	Dictyosperma_album))	Burretiokentia_grandiflora)	(Prestoea_acuminata	(Oenocarpus_bataua	Oenocarpus_minor)))	(Pelagodoxa_henryana	(Leopoldinia_pulchra	Geonoma_undata)))	Manicaria_saccifera)	(Roystonea_regia	((Chamaedorea_seifrizii	Attalea_speciosa)	((Elaeis_guineensis	Elaeis_oleifera)	Bactris_major))))	((Reinhardtia_simplex	Reinhardtia_gracilis)	(Reinhardtia_paiewonskiana	Reinhardtia_latisecta)))))	(Serenoa_repens	(Sabal_domingensis	Phoenix_dactylifera)))	Nypa_fruticans)	Calamus_caryotoides);
(((((Iriartea_deltoidea	Pseudophoenix_vinifera)	(((((Dypsis_decaryi	(((Kentiopsis_piersoniorum	((Hydriastele_microspadix	Veitchia_spiralis)	Burretiokentia_grandiflora))	Heterospathe_cagayanensis)	Dictyosperma_album))	Manicaria_saccifera)	((Prestoea_acuminata	(Oenocarpus_bataua	Oenocarpus_minor))	(Pelagodoxa_henryana	(Leopoldinia_pulchra	Geonoma_undata))))	(Podococcus_barteri	(Sclerosperma_profizianum	Orania_palindan)))	(((Reinhardtia_simplex	Reinhardtia_gracilis)	(Reinhardtia_paiewonskiana	Reinhardtia_latisecta))	((Chamaedorea_seifrizii	Attalea_speciosa)	(((Elaeis_guineensis	Elaeis_oleifera)	Bactris_major)	Roystonea_regia)))))	(Serenoa_repens	(Sabal_domingensis	Phoenix_dactylifera)))	Nypa_fruticans)	Calamus_caryotoides);
((((Iriartea_deltoidea	(((Manicaria_saccifera	(((Prestoea_acuminata	(Oenocarpus_bataua	Oenocarpus_minor))	((Burretiokentia_grandiflora	((Hydriastele_microspadix	(Veitchia_spiralis	(Heterospathe_cagayanensis	Kentiopsis_piersoniorum)))	Dictyosperma_album))	Dypsis_decaryi))	(Pelagodoxa_henryana	(Leopoldinia_pulchra	Geonoma_undata))))	(Orania_palindan	(Podococcus_barteri	Sclerosperma_profizianum)))	(Pseudophoenix_vinifera	(((Reinhardtia_gracilis	Reinhardtia_simplex)	(Reinhardtia_paiewonskiana	Reinhardtia_latisecta))	(Roystonea_regia	(Chamaedorea_seifrizii	((Bactris_major	Attalea_speciosa)	(Elaeis_guineensis	Elaeis_oleifera))))))))	(Serenoa_repens	(Sabal_domingensis	Phoenix_dactylifera)))	Nypa_fruticans)	Calamus_caryotoides);
((Nypa_fruticans	(Serenoa_repens	((Phoenix_dactylifera	Sabal_domingensis)	((((Roystonea_regia	(Chamaedorea_seifrizii	(Attalea_speciosa	(Bactris_major	(Elaeis_oleifera	Elaeis_guineensis)))))	(Orania_palindan	(Podococcus_barteri	Sclerosperma_profizianum)))	(((Reinhardtia_latisecta	Reinhardtia_paiewonskiana)	(Reinhardtia_gracilis	Reinhardtia_simplex))	(((Leopoldinia_pulchra	(((((Burretiokentia_grandiflora	((Kentiopsis_piersoniorum	(Veitchia_spiralis	Hydriastele_microspadix))	Dictyosperma_album))	Heterospathe_cagayanensis)	Dypsis_decaryi)	Pelagodoxa_henryana)	((Oenocarpus_bataua	Oenocarpus_minor)	Prestoea_acuminata)))	Manicaria_saccifera)	Geonoma_undata)))	(Iriartea_deltoidea	Pseudophoenix_vinifera)))))	Calamus_caryotoides);
((Nypa_fruticans	(((Sabal_domingensis	Phoenix_dactylifera)	Serenoa_repens)	((((((Reinhardtia_latisecta	(Reinhardtia_gracilis	Reinhardtia_paiewonskiana))	Reinhardtia_simplex)	(((((Manicaria_saccifera	((Oenocarpus_bataua	Oenocarpus_minor)	Prestoea_acuminata))	((((Veitchia_spiralis	Hydriastele_microspadix)	(Dictyosperma_album	Kentiopsis_piersoniorum))	Heterospathe_cagayanensis)	Dypsis_decaryi))	Pelagodoxa_henryana)	Burretiokentia_grandiflora)	(Leopoldinia_pulchra	Geonoma_undata)))	(((Bactris_major	Roystonea_regia)	((Elaeis_oleifera	Elaeis_guineensis)	Chamaedorea_seifrizii))	Attalea_speciosa))	(Sclerosperma_profizianum	(Orania_palindan	Podococcus_barteri)))	(Pseudophoenix_vinifera	Iriartea_deltoidea))))	Calamus_caryotoides);
((Nypa_fruticans	(((Sabal_domingensis	Phoenix_dactylifera)	Serenoa_repens)	(((((Reinhardtia_latisecta	(Reinhardtia_gracilis	Reinhardtia_paiewonskiana))	Reinhardtia_simplex)	(Roystonea_regia	((Elaeis_oleifera	Elaeis_guineensis)	((Attalea_speciosa	Chamaedorea_seifrizii)	Bactris_major))))	((((((Oenocarpus_bataua	Oenocarpus_minor)	Prestoea_acuminata)	((Burretiokentia_grandiflora	(((((Veitchia_spiralis	Kentiopsis_piersoniorum)	Hydriastele_microspadix)	Dictyosperma_album)	Heterospathe_cagayanensis)	Dypsis_decaryi))	Pelagodoxa_henryana))	Manicaria_saccifera)	(Leopoldinia_pulchra	Geonoma_undata))	(Sclerosperma_profizianum	(Orania_palindan	Podococcus_barteri))))	(Pseudophoenix_vinifera	Iriartea_deltoidea))))	Calamus_caryotoides);
((Nypa_fruticans	((Phoenix_dactylifera	(Serenoa_repens	Sabal_domingensis))	(((Manicaria_saccifera	((((Oenocarpus_bataua	Oenocarpus_minor)	Prestoea_acuminata)	(Leopoldinia_pulchra	(Pelagodoxa_henryana	Geonoma_undata)))	((((Kentiopsis_piersoniorum	(Hydriastele_microspadix	Veitchia_spiralis))	((Heterospathe_cagayanensis	Dypsis_decaryi)	Dictyosperma_album))	Reinhardtia_gracilis)	Burretiokentia_grandiflora)))	(((Reinhardtia_latisecta	Reinhardtia_paiewonskiana)	Reinhardtia_simplex)	(((((Bactris_major	(Elaeis_oleifera	Elaeis_guineensis))	Chamaedorea_seifrizii)	Roystonea_regia)	Attalea_speciosa)	(Sclerosperma_profizianum	(Orania_palindan	Podococcus_barteri)))))	(Pseudophoenix_vinifera	Iriartea_deltoidea))))	Calamus_caryotoides);
((Nypa_fruticans	((((Sabal_domingensis	(Phoenix_dactylifera	Serenoa_repens))	(Orania_palindan	(Podococcus_barteri	Sclerosperma_profizianum)))	(((Reinhardtia_latisecta	(Reinhardtia_gracilis	Reinhardtia_paiewonskiana))	Reinhardtia_simplex)	(((Leopoldinia_pulchra	(Pelagodoxa_henryana	Geonoma_undata))	(Manicaria_saccifera	((Dypsis_decaryi	(Burretiokentia_grandiflora	((Dictyosperma_album	((Kentiopsis_piersoniorum	Hydriastele_microspadix)	Veitchia_spiralis))	Heterospathe_cagayanensis)))	((Oenocarpus_bataua	Oenocarpus_minor)	Prestoea_acuminata))))	(Chamaedorea_seifrizii	(Roystonea_regia	(Attalea_speciosa	(Bactris_major	(Elaeis_oleifera	Elaeis_guineensis))))))))	(Pseudophoenix_vinifera	Iriartea_deltoidea)))	Calamus_caryotoides);
((Nypa_fruticans	((Phoenix_dactylifera	(Serenoa_repens	Sabal_domingensis))	(Iriartea_deltoidea	((((Pelagodoxa_henryana	(Geonoma_undata	Leopoldinia_pulchra))	(Manicaria_saccifera	((Dictyosperma_album	((Dypsis_decaryi	((Burretiokentia_grandiflora	((Kentiopsis_piersoniorum	Hydriastele_microspadix)	Veitchia_spiralis))	Heterospathe_cagayanensis))	Reinhardtia_gracilis))	((Oenocarpus_bataua	Oenocarpus_minor)	Prestoea_acuminata))))	(Orania_palindan	(Podococcus_barteri	Sclerosperma_profizianum)))	((((Reinhardtia_latisecta	Reinhardtia_paiewonskiana)	Reinhardtia_simplex)	(Roystonea_regia	((Chamaedorea_seifrizii	Attalea_speciosa)	(Bactris_major	(Elaeis_oleifera	Elaeis_guineensis)))))	Pseudophoenix_vinifera)))))	Calamus_caryotoides);
((Nypa_fruticans	((Phoenix_dactylifera	(Serenoa_repens	Sabal_domingensis))	((((((((Oenocarpus_bataua	Oenocarpus_minor)	Prestoea_acuminata)	((Leopoldinia_pulchra	Geonoma_undata)	Pelagodoxa_henryana))	(Manicaria_saccifera	(Dypsis_decaryi	(Burretiokentia_grandiflora	((((Kentiopsis_piersoniorum	Hydriastele_microspadix)	Veitchia_spiralis)	Dictyosperma_album)	Heterospathe_cagayanensis)))))	(Orania_palindan	(Podococcus_barteri	Sclerosperma_profizianum)))	(((Reinhardtia_latisecta	Reinhardtia_paiewonskiana)	(Reinhardtia_gracilis	Reinhardtia_simplex))	((Roystonea_regia	(Bactris_major	(Elaeis_oleifera	Elaeis_guineensis)))	Attalea_speciosa)))	Chamaedorea_seifrizii)	(Pseudophoenix_vinifera	Iriartea_deltoidea))))	Calamus_caryotoides);
((Nypa_fruticans	((Phoenix_dactylifera	(Serenoa_repens	Sabal_domingensis))	(((((((Reinhardtia_latisecta	Reinhardtia_paiewonskiana)	(Reinhardtia_gracilis	Reinhardtia_simplex))	(Roystonea_regia	((Bactris_major	Attalea_speciosa)	(Elaeis_oleifera	Elaeis_guineensis))))	((((Burretiokentia_grandiflora	((Dictyosperma_album	((Hydriastele_microspadix	Veitchia_spiralis)	(Heterospathe_cagayanensis	Kentiopsis_piersoniorum)))	Dypsis_decaryi))	(((Oenocarpus_bataua	Oenocarpus_minor)	Prestoea_acuminata)	(Pelagodoxa_henryana	Manicaria_saccifera)))	Geonoma_undata)	Leopoldinia_pulchra))	(Orania_palindan	(Podococcus_barteri	Sclerosperma_profizianum)))	Chamaedorea_seifrizii)	(Pseudophoenix_vinifera	Iriartea_deltoidea))))	Calamus_caryotoides);
((Nypa_fruticans	((Serenoa_repens	(Sabal_domingensis	Phoenix_dactylifera))	(((((((Reinhardtia_latisecta	(Reinhardtia_gracilis	Reinhardtia_paiewonskiana))	Reinhardtia_simplex)	((Chamaedorea_seifrizii	(Bactris_major	(Elaeis_oleifera	Elaeis_guineensis)))	Attalea_speciosa))	Roystonea_regia)	((((((Burretiokentia_grandiflora	Heterospathe_cagayanensis)	(Hydriastele_microspadix	Veitchia_spiralis))	(Dypsis_decaryi	Kentiopsis_piersoniorum))	Dictyosperma_album)	(((Oenocarpus_bataua	Oenocarpus_minor)	Prestoea_acuminata)	Manicaria_saccifera))	(Pelagodoxa_henryana	(Geonoma_undata	Leopoldinia_pulchra))))	(Podococcus_barteri	(Sclerosperma_profizianum	Orania_palindan)))	(Pseudophoenix_vinifera	Iriartea_deltoidea))))	Calamus_caryotoides);
((Nypa_fruticans	((Serenoa_repens	(Sabal_domingensis	Phoenix_dactylifera))	(((((Chamaedorea_seifrizii	((Roystonea_regia	(Bactris_major	(Elaeis_oleifera	Elaeis_guineensis)))	Attalea_speciosa))	((Reinhardtia_gracilis	((((Oenocarpus_bataua	Oenocarpus_minor)	Prestoea_acuminata)	Manicaria_saccifera)	(((Hydriastele_microspadix	Veitchia_spiralis)	(Burretiokentia_grandiflora	(Kentiopsis_piersoniorum	((Dypsis_decaryi	Dictyosperma_album)	Heterospathe_cagayanensis))))	Pelagodoxa_henryana)))	(Geonoma_undata	Leopoldinia_pulchra)))	((Reinhardtia_latisecta	Reinhardtia_paiewonskiana)	Reinhardtia_simplex))	((Sclerosperma_profizianum	Orania_palindan)	Podococcus_barteri))	(Pseudophoenix_vinifera	Iriartea_deltoidea))))	Calamus_caryotoides);
((Nypa_fruticans	(((Phoenix_dactylifera	(Serenoa_repens	Sabal_domingensis))	(Iriartea_deltoidea	Pseudophoenix_vinifera))	(((((((Reinhardtia_gracilis	(((Dypsis_decaryi	(Heterospathe_cagayanensis	Dictyosperma_album))	Burretiokentia_grandiflora)	(Veitchia_spiralis	(Hydriastele_microspadix	Kentiopsis_piersoniorum))))	(Prestoea_acuminata	(Oenocarpus_bataua	Oenocarpus_minor)))	(Leopoldinia_pulchra	(Pelagodoxa_henryana	Geonoma_undata)))	Manicaria_saccifera)	((Reinhardtia_paiewonskiana	Reinhardtia_latisecta)	Reinhardtia_simplex))	((Chamaedorea_seifrizii	Attalea_speciosa)	(((Elaeis_oleifera	Elaeis_guineensis)	Bactris_major)	Roystonea_regia)))	((Podococcus_barteri	Sclerosperma_profizianum)	Orania_palindan))))	Calamus_caryotoides);
((Nypa_fruticans	((Serenoa_repens	(Sabal_domingensis	Phoenix_dactylifera))	(((((Reinhardtia_paiewonskiana	Reinhardtia_latisecta)	Reinhardtia_simplex)	(Chamaedorea_seifrizii	((Attalea_speciosa	((Elaeis_oleifera	Elaeis_guineensis)	Bactris_major))	Roystonea_regia)))	(((Manicaria_saccifera	((Prestoea_acuminata	(Oenocarpus_bataua	Oenocarpus_minor))	(Pelagodoxa_henryana	(((Kentiopsis_piersoniorum	(Dypsis_decaryi	(Heterospathe_cagayanensis	Dictyosperma_album)))	Reinhardtia_gracilis)	(Burretiokentia_grandiflora	(Veitchia_spiralis	Hydriastele_microspadix))))))	(Leopoldinia_pulchra	Geonoma_undata))	((Podococcus_barteri	Sclerosperma_profizianum)	Orania_palindan)))	(Iriartea_deltoidea	Pseudophoenix_vinifera))))	Calamus_caryotoides);
((Nypa_fruticans	((Phoenix_dactylifera	(Serenoa_repens	Sabal_domingensis))	((((Pseudophoenix_vinifera	((Reinhardtia_gracilis	(Reinhardtia_paiewonskiana	Reinhardtia_latisecta))	Reinhardtia_simplex))	(Roystonea_regia	(Chamaedorea_seifrizii	(Attalea_speciosa	((Elaeis_oleifera	Elaeis_guineensis)	Bactris_major)))))	(((Manicaria_saccifera	((Prestoea_acuminata	(Oenocarpus_bataua	Oenocarpus_minor))	(Pelagodoxa_henryana	((Dypsis_decaryi	(Burretiokentia_grandiflora	(Heterospathe_cagayanensis	(Kentiopsis_piersoniorum	(Veitchia_spiralis	Hydriastele_microspadix)))))	Dictyosperma_album))))	(Leopoldinia_pulchra	Geonoma_undata))	((Podococcus_barteri	Sclerosperma_profizianum)	Orania_palindan)))	Iriartea_deltoidea)))	Calamus_caryotoides);
((Nypa_fruticans	((Phoenix_dactylifera	(Serenoa_repens	Sabal_domingensis))	((((((Reinhardtia_gracilis	Reinhardtia_paiewonskiana)	Reinhardtia_latisecta)	Reinhardtia_simplex)	(Chamaedorea_seifrizii	((Attalea_speciosa	((Elaeis_oleifera	Elaeis_guineensis)	Bactris_major))	Roystonea_regia)))	(((Manicaria_saccifera	((Dypsis_decaryi	((Burretiokentia_grandiflora	(Kentiopsis_piersoniorum	(Veitchia_spiralis	Hydriastele_microspadix)))	(Dictyosperma_album	Heterospathe_cagayanensis)))	(Prestoea_acuminata	(Oenocarpus_bataua	Oenocarpus_minor))))	(Pelagodoxa_henryana	(Leopoldinia_pulchra	Geonoma_undata)))	((Podococcus_barteri	Sclerosperma_profizianum)	Orania_palindan)))	(Pseudophoenix_vinifera	Iriartea_deltoidea))))	Calamus_caryotoides);
((Nypa_fruticans	((((Iriartea_deltoidea	(((((Manicaria_saccifera	((((Kentiopsis_piersoniorum	(Veitchia_spiralis	Hydriastele_microspadix))	((Dypsis_decaryi	Dictyosperma_album)	Heterospathe_cagayanensis))	Burretiokentia_grandiflora)	(Prestoea_acuminata	(Oenocarpus_bataua	Oenocarpus_minor))))	(Pelagodoxa_henryana	(Leopoldinia_pulchra	Geonoma_undata)))	(((Reinhardtia_gracilis	Reinhardtia_paiewonskiana)	Reinhardtia_latisecta)	Reinhardtia_simplex))	((Attalea_speciosa	((Elaeis_oleifera	Elaeis_guineensis)	Bactris_major))	Roystonea_regia))	((Podococcus_barteri	Sclerosperma_profizianum)	Orania_palindan)))	(Phoenix_dactylifera	Sabal_domingensis))	(Serenoa_repens	Pseudophoenix_vinifera))	Chamaedorea_seifrizii))	Calamus_caryotoides);
((Nypa_fruticans	(((Pseudophoenix_vinifera	Iriartea_deltoidea)	(((((Manicaria_saccifera	(Leopoldinia_pulchra	((Prestoea_acuminata	(Oenocarpus_bataua	Oenocarpus_minor))	(Pelagodoxa_henryana	((Dictyosperma_album	((Heterospathe_cagayanensis	Kentiopsis_piersoniorum)	(Veitchia_spiralis	Hydriastele_microspadix)))	(Dypsis_decaryi	Burretiokentia_grandiflora))))))	Geonoma_undata)	((Reinhardtia_gracilis	(Reinhardtia_paiewonskiana	Reinhardtia_latisecta))	Reinhardtia_simplex))	((Roystonea_regia	((Elaeis_oleifera	Elaeis_guineensis)	(Attalea_speciosa	Bactris_major)))	Chamaedorea_seifrizii))	((Podococcus_barteri	Sclerosperma_profizianum)	Orania_palindan)))	(Sabal_domingensis	(Serenoa_repens	Phoenix_dactylifera))))	Calamus_caryotoides);
((Nypa_fruticans	(((Pseudophoenix_vinifera	Iriartea_deltoidea)	((((((Reinhardtia_gracilis	Reinhardtia_paiewonskiana)	Reinhardtia_latisecta)	Reinhardtia_simplex)	(Roystonea_regia	((Chamaedorea_seifrizii	Attalea_speciosa)	(Bactris_major	(Elaeis_oleifera	Elaeis_guineensis)))))	(Podococcus_barteri	(Sclerosperma_profizianum	Orania_palindan)))	((Manicaria_saccifera	((Prestoea_acuminata	(Oenocarpus_bataua	Oenocarpus_minor))	((((Heterospathe_cagayanensis	Dictyosperma_album)	((Kentiopsis_piersoniorum	Hydriastele_microspadix)	Veitchia_spiralis))	Dypsis_decaryi)	Burretiokentia_grandiflora)))	((Leopoldinia_pulchra	Pelagodoxa_henryana)	Geonoma_undata))))	(Phoenix_dactylifera	(Sabal_domingensis	Serenoa_repens))))	Calamus_caryotoides);
((Nypa_fruticans	(((Pseudophoenix_vinifera	Iriartea_deltoidea)	((((((((((Heterospathe_cagayanensis	(Hydriastele_microspadix	Veitchia_spiralis))	(Dictyosperma_album	Dypsis_decaryi))	Burretiokentia_grandiflora)	Kentiopsis_piersoniorum)	(Prestoea_acuminata	(Oenocarpus_bataua	Oenocarpus_minor)))	(Pelagodoxa_henryana	Manicaria_saccifera))	(Leopoldinia_pulchra	Geonoma_undata))	(Orania_palindan	(Podococcus_barteri	Sclerosperma_profizianum)))	(((Reinhardtia_gracilis	Reinhardtia_paiewonskiana)	Reinhardtia_latisecta)	Reinhardtia_simplex))	((Chamaedorea_seifrizii	((Bactris_major	(Elaeis_oleifera	Elaeis_guineensis))	Roystonea_regia))	Attalea_speciosa)))	(Phoenix_dactylifera	(Sabal_domingensis	Serenoa_repens))))	Calamus_caryotoides);
((Nypa_fruticans	(((Pseudophoenix_vinifera	Iriartea_deltoidea)	(((((((Heterospathe_cagayanensis	(Hydriastele_microspadix	Veitchia_spiralis))	((Dictyosperma_album	Burretiokentia_grandiflora)	Kentiopsis_piersoniorum))	Dypsis_decaryi)	(Manicaria_saccifera	(Prestoea_acuminata	(Oenocarpus_bataua	Oenocarpus_minor))))	(Pelagodoxa_henryana	(Geonoma_undata	Leopoldinia_pulchra)))	(Orania_palindan	(Podococcus_barteri	Sclerosperma_profizianum)))	((((Reinhardtia_paiewonskiana	Reinhardtia_latisecta)	Reinhardtia_simplex)	Reinhardtia_gracilis)	(((Chamaedorea_seifrizii	Attalea_speciosa)	(Bactris_major	(Elaeis_oleifera	Elaeis_guineensis)))	Roystonea_regia))))	(Serenoa_repens	(Phoenix_dactylifera	Sabal_domingensis))))	Calamus_caryotoides);
((Nypa_fruticans	(((Pseudophoenix_vinifera	Iriartea_deltoidea)	(((((Reinhardtia_paiewonskiana	Reinhardtia_latisecta)	Reinhardtia_simplex)	((((Pelagodoxa_henryana	Geonoma_undata)	((((Dictyosperma_album	Kentiopsis_piersoniorum)	(Veitchia_spiralis	Hydriastele_microspadix))	(Heterospathe_cagayanensis	Burretiokentia_grandiflora))	Dypsis_decaryi))	(Manicaria_saccifera	(Prestoea_acuminata	((Reinhardtia_gracilis	Oenocarpus_bataua)	Oenocarpus_minor))))	Leopoldinia_pulchra))	(((Elaeis_oleifera	Elaeis_guineensis)	((Chamaedorea_seifrizii	Attalea_speciosa)	Bactris_major))	Roystonea_regia))	(Sclerosperma_profizianum	(Orania_palindan	Podococcus_barteri))))	(Serenoa_repens	(Phoenix_dactylifera	Sabal_domingensis))))	Calamus_caryotoides);
((Nypa_fruticans	((Sabal_domingensis	Phoenix_dactylifera)	(Serenoa_repens	((((Reinhardtia_simplex	(Reinhardtia_latisecta	Reinhardtia_paiewonskiana))	((Roystonea_regia	((Bactris_major	(Elaeis_guineensis	Elaeis_oleifera))	Attalea_speciosa))	Chamaedorea_seifrizii))	(((Geonoma_undata	(Pelagodoxa_henryana	Leopoldinia_pulchra))	((Reinhardtia_gracilis	((Dypsis_decaryi	(Heterospathe_cagayanensis	((Kentiopsis_piersoniorum	(Hydriastele_microspadix	Veitchia_spiralis))	Burretiokentia_grandiflora)))	Dictyosperma_album))	(Manicaria_saccifera	(Prestoea_acuminata	(Oenocarpus_minor	Oenocarpus_bataua)))))	(Sclerosperma_profizianum	(Orania_palindan	Podococcus_barteri))))	(Iriartea_deltoidea	Pseudophoenix_vinifera)))))	Calamus_caryotoides);
((Nypa_fruticans	((Sabal_domingensis	(Serenoa_repens	Phoenix_dactylifera))	((((Reinhardtia_simplex	(Reinhardtia_latisecta	Reinhardtia_paiewonskiana))	((Roystonea_regia	((Bactris_major	(Elaeis_guineensis	Elaeis_oleifera))	Attalea_speciosa))	Chamaedorea_seifrizii))	((((Geonoma_undata	(Pelagodoxa_henryana	Leopoldinia_pulchra))	Manicaria_saccifera)	((Dypsis_decaryi	((Heterospathe_cagayanensis	(Dictyosperma_album	((Veitchia_spiralis	(Kentiopsis_piersoniorum	Hydriastele_microspadix))	Reinhardtia_gracilis)))	Burretiokentia_grandiflora))	(Prestoea_acuminata	(Oenocarpus_minor	Oenocarpus_bataua))))	(Orania_palindan	(Podococcus_barteri	Sclerosperma_profizianum))))	(Iriartea_deltoidea	Pseudophoenix_vinifera))))	Calamus_caryotoides);
((Nypa_fruticans	(((Sabal_domingensis	Phoenix_dactylifera)	((((Reinhardtia_simplex	(Reinhardtia_latisecta	Reinhardtia_paiewonskiana))	(((Chamaedorea_seifrizii	(Bactris_major	(Elaeis_guineensis	Elaeis_oleifera)))	Roystonea_regia)	Attalea_speciosa))	(Iriartea_deltoidea	(((Geonoma_undata	Leopoldinia_pulchra)	((Pelagodoxa_henryana	(Manicaria_saccifera	(Prestoea_acuminata	(Oenocarpus_minor	Oenocarpus_bataua))))	((Kentiopsis_piersoniorum	((Burretiokentia_grandiflora	Hydriastele_microspadix)	Veitchia_spiralis))	(Reinhardtia_gracilis	((Dictyosperma_album	Heterospathe_cagayanensis)	Dypsis_decaryi)))))	(Sclerosperma_profizianum	(Orania_palindan	Podococcus_barteri)))))	Pseudophoenix_vinifera))	Serenoa_repens))	Calamus_caryotoides);
((Nypa_fruticans	(((Serenoa_repens	Sabal_domingensis)	Phoenix_dactylifera)	((((((Geonoma_undata	Leopoldinia_pulchra)	((Pelagodoxa_henryana	(Manicaria_saccifera	(Prestoea_acuminata	(Oenocarpus_minor	Oenocarpus_bataua))))	(((Burretiokentia_grandiflora	((Veitchia_spiralis	Hydriastele_microspadix)	(Dictyosperma_album	Kentiopsis_piersoniorum)))	Heterospathe_cagayanensis)	Dypsis_decaryi)))	((Reinhardtia_gracilis	Reinhardtia_simplex)	(Reinhardtia_latisecta	Reinhardtia_paiewonskiana)))	(Roystonea_regia	((Chamaedorea_seifrizii	(Bactris_major	Attalea_speciosa))	(Elaeis_guineensis	Elaeis_oleifera))))	(Orania_palindan	(Podococcus_barteri	Sclerosperma_profizianum)))	(Iriartea_deltoidea	Pseudophoenix_vinifera))))	Calamus_caryotoides);
((Nypa_fruticans	((Sabal_domingensis	Phoenix_dactylifera)	(Serenoa_repens	(((((Chamaedorea_seifrizii	Roystonea_regia)	((Bactris_major	(Elaeis_guineensis	Elaeis_oleifera))	Attalea_speciosa))	(Orania_palindan	(Podococcus_barteri	Sclerosperma_profizianum)))	(((Reinhardtia_gracilis	(((((Prestoea_acuminata	(Oenocarpus_minor	Oenocarpus_bataua))	Pelagodoxa_henryana)	(((((Veitchia_spiralis	Hydriastele_microspadix)	Kentiopsis_piersoniorum)	Heterospathe_cagayanensis)	Dictyosperma_album)	Dypsis_decaryi))	Burretiokentia_grandiflora)	Leopoldinia_pulchra))	(Manicaria_saccifera	Geonoma_undata))	(Reinhardtia_simplex	(Reinhardtia_latisecta	Reinhardtia_paiewonskiana))))	(Iriartea_deltoidea	Pseudophoenix_vinifera)))))	Calamus_caryotoides);
((Nypa_fruticans	(((Serenoa_repens	Sabal_domingensis)	Phoenix_dactylifera)	((((Reinhardtia_simplex	(Reinhardtia_latisecta	(Reinhardtia_gracilis	Reinhardtia_paiewonskiana)))	(Attalea_speciosa	((Chamaedorea_seifrizii	Roystonea_regia)	(Bactris_major	(Elaeis_guineensis	Elaeis_oleifera)))))	((((Dictyosperma_album	(Dypsis_decaryi	((Burretiokentia_grandiflora	((Veitchia_spiralis	Hydriastele_microspadix)	Kentiopsis_piersoniorum))	Heterospathe_cagayanensis)))	(Manicaria_saccifera	(Prestoea_acuminata	(Oenocarpus_minor	Oenocarpus_bataua))))	((Leopoldinia_pulchra	Pelagodoxa_henryana)	Geonoma_undata))	(Orania_palindan	(Podococcus_barteri	Sclerosperma_profizianum))))	(Iriartea_deltoidea	Pseudophoenix_vinifera))))	Calamus_caryotoides);
((Nypa_fruticans	(((Serenoa_repens	Sabal_domingensis)	Phoenix_dactylifera)	((((((Reinhardtia_simplex	(Reinhardtia_latisecta	Reinhardtia_paiewonskiana))	Reinhardtia_gracilis)	(Chamaedorea_seifrizii	(Roystonea_regia	((Bactris_major	(Elaeis_guineensis	Elaeis_oleifera))	Attalea_speciosa))))	(((Manicaria_saccifera	(Prestoea_acuminata	(Oenocarpus_minor	Oenocarpus_bataua)))	((Dypsis_decaryi	(Dictyosperma_album	(Heterospathe_cagayanensis	((Hydriastele_microspadix	Veitchia_spiralis)	Kentiopsis_piersoniorum))))	Burretiokentia_grandiflora))	(Pelagodoxa_henryana	(Geonoma_undata	Leopoldinia_pulchra))))	(Orania_palindan	(Podococcus_barteri	Sclerosperma_profizianum)))	(Iriartea_deltoidea	Pseudophoenix_vinifera))))	Calamus_caryotoides);
((Nypa_fruticans	((Serenoa_repens	(Sabal_domingensis	Phoenix_dactylifera))	((((Roystonea_regia	((Bactris_major	(Elaeis_guineensis	Elaeis_oleifera))	(Attalea_speciosa	Chamaedorea_seifrizii)))	((Reinhardtia_simplex	(Reinhardtia_latisecta	(Reinhardtia_gracilis	Reinhardtia_paiewonskiana)))	((Geonoma_undata	((Pelagodoxa_henryana	(Manicaria_saccifera	(Prestoea_acuminata	(Oenocarpus_minor	Oenocarpus_bataua))))	((Dypsis_decaryi	(Kentiopsis_piersoniorum	((Hydriastele_microspadix	Veitchia_spiralis)	(Heterospathe_cagayanensis	Dictyosperma_album))))	Burretiokentia_grandiflora)))	Leopoldinia_pulchra)))	(Sclerosperma_profizianum	(Orania_palindan	Podococcus_barteri)))	(Iriartea_deltoidea	Pseudophoenix_vinifera))))	Calamus_caryotoides);
((Nypa_fruticans	((Serenoa_repens	(Sabal_domingensis	Phoenix_dactylifera))	((((Attalea_speciosa	((Chamaedorea_seifrizii	Roystonea_regia)	(Bactris_major	(Elaeis_guineensis	Elaeis_oleifera))))	(Reinhardtia_simplex	(Reinhardtia_latisecta	(Reinhardtia_gracilis	Reinhardtia_paiewonskiana))))	(((((Prestoea_acuminata	(Oenocarpus_minor	Oenocarpus_bataua))	(((Dypsis_decaryi	(((Kentiopsis_piersoniorum	Hydriastele_microspadix)	(Veitchia_spiralis	Heterospathe_cagayanensis))	Dictyosperma_album))	Burretiokentia_grandiflora)	Pelagodoxa_henryana))	Manicaria_saccifera)	(Leopoldinia_pulchra	Geonoma_undata))	(Orania_palindan	(Podococcus_barteri	Sclerosperma_profizianum))))	(Iriartea_deltoidea	Pseudophoenix_vinifera))))	Calamus_caryotoides);
((Nypa_fruticans	((Serenoa_repens	(Sabal_domingensis	Phoenix_dactylifera))	(Iriartea_deltoidea	(((((Manicaria_saccifera	Pelagodoxa_henryana)	((Leopoldinia_pulchra	(Prestoea_acuminata	(Oenocarpus_minor	Oenocarpus_bataua)))	((Burretiokentia_grandiflora	(Kentiopsis_piersoniorum	(Veitchia_spiralis	Hydriastele_microspadix)))	((Dypsis_decaryi	Dictyosperma_album)	Heterospathe_cagayanensis))))	Geonoma_undata)	(Sclerosperma_profizianum	(Orania_palindan	Podococcus_barteri)))	(Reinhardtia_gracilis	((Roystonea_regia	((Attalea_speciosa	Bactris_major)	(Elaeis_guineensis	Elaeis_oleifera)))	(Pseudophoenix_vinifera	(Chamaedorea_seifrizii	(Reinhardtia_simplex	(Reinhardtia_latisecta	Reinhardtia_paiewonskiana))))))))))	Calamus_caryotoides);
((((Phoenix_dactylifera	(Serenoa_repens	Sabal_domingensis))	(((((Reinhardtia_latisecta	Reinhardtia_paiewonskiana)	Reinhardtia_simplex)	(((Bactris_major	(Elaeis_guineensis	Elaeis_oleifera))	(Roystonea_regia	Chamaedorea_seifrizii))	Attalea_speciosa))	((((Geonoma_undata	(Leopoldinia_pulchra	Pelagodoxa_henryana))	(Manicaria_saccifera	(Prestoea_acuminata	(Oenocarpus_bataua	Oenocarpus_minor))))	((Kentiopsis_piersoniorum	(Hydriastele_microspadix	Veitchia_spiralis))	(Burretiokentia_grandiflora	((Reinhardtia_gracilis	(Dypsis_decaryi	Dictyosperma_album))	Heterospathe_cagayanensis))))	(Orania_palindan	(Podococcus_barteri	Sclerosperma_profizianum))))	(Iriartea_deltoidea	Pseudophoenix_vinifera)))	Nypa_fruticans)	Calamus_caryotoides);
((((Phoenix_dactylifera	(Serenoa_repens	Sabal_domingensis))	((((((((Pelagodoxa_henryana	(Burretiokentia_grandiflora	(Dypsis_decaryi	(((Kentiopsis_piersoniorum	(Hydriastele_microspadix	Veitchia_spiralis))	Dictyosperma_album)	Heterospathe_cagayanensis))))	(Prestoea_acuminata	(Oenocarpus_bataua	Oenocarpus_minor)))	Manicaria_saccifera)	(Geonoma_undata	Leopoldinia_pulchra))	((Reinhardtia_latisecta	(Reinhardtia_gracilis	Reinhardtia_paiewonskiana))	Reinhardtia_simplex))	((Roystonea_regia	(Bactris_major	((Elaeis_guineensis	Elaeis_oleifera)	Chamaedorea_seifrizii)))	Attalea_speciosa))	(Sclerosperma_profizianum	(Orania_palindan	Podococcus_barteri)))	(Iriartea_deltoidea	Pseudophoenix_vinifera)))	Nypa_fruticans)	Calamus_caryotoides);
((((Phoenix_dactylifera	(Serenoa_repens	Sabal_domingensis))	((((((Bactris_major	Attalea_speciosa)	(Elaeis_guineensis	Elaeis_oleifera))	(Roystonea_regia	Chamaedorea_seifrizii))	(Orania_palindan	(Podococcus_barteri	Sclerosperma_profizianum)))	((((((Dypsis_decaryi	(((Veitchia_spiralis	(Kentiopsis_piersoniorum	Hydriastele_microspadix))	Dictyosperma_album)	(Burretiokentia_grandiflora	Heterospathe_cagayanensis)))	Pelagodoxa_henryana)	(Prestoea_acuminata	(Oenocarpus_bataua	Oenocarpus_minor)))	Manicaria_saccifera)	(Geonoma_undata	Leopoldinia_pulchra))	((Reinhardtia_latisecta	Reinhardtia_paiewonskiana)	(Reinhardtia_gracilis	Reinhardtia_simplex))))	(Iriartea_deltoidea	Pseudophoenix_vinifera)))	Nypa_fruticans)	Calamus_caryotoides);
((((Phoenix_dactylifera	(Serenoa_repens	Sabal_domingensis))	(((Pseudophoenix_vinifera	(((Reinhardtia_latisecta	(Reinhardtia_gracilis	Reinhardtia_paiewonskiana))	Reinhardtia_simplex)	(Chamaedorea_seifrizii	((Attalea_speciosa	((Elaeis_guineensis	Elaeis_oleifera)	Bactris_major))	Roystonea_regia))))	(((((Dypsis_decaryi	(((Heterospathe_cagayanensis	(Hydriastele_microspadix	Veitchia_spiralis))	(Kentiopsis_piersoniorum	Dictyosperma_album))	Burretiokentia_grandiflora))	(Prestoea_acuminata	(Oenocarpus_bataua	Oenocarpus_minor)))	(Pelagodoxa_henryana	Manicaria_saccifera))	(Geonoma_undata	Leopoldinia_pulchra))	(Sclerosperma_profizianum	(Orania_palindan	Podococcus_barteri))))	Iriartea_deltoidea))	Nypa_fruticans)	Calamus_caryotoides);
((((((((((Prestoea_acuminata	(Oenocarpus_bataua	Oenocarpus_minor))	Manicaria_saccifera)	((Pelagodoxa_henryana	(Geonoma_undata	Leopoldinia_pulchra))	(Dypsis_decaryi	(((((Kentiopsis_piersoniorum	Hydriastele_microspadix)	Veitchia_spiralis)	Dictyosperma_album)	Burretiokentia_grandiflora)	Heterospathe_cagayanensis))))	((Reinhardtia_latisecta	(Reinhardtia_gracilis	Reinhardtia_paiewonskiana))	Reinhardtia_simplex))	(Chamaedorea_seifrizii	((Orania_palindan	(Podococcus_barteri	Sclerosperma_profizianum))	(((Elaeis_guineensis	Elaeis_oleifera)	(Bactris_major	Attalea_speciosa))	Roystonea_regia))))	(Iriartea_deltoidea	Pseudophoenix_vinifera))	(Phoenix_dactylifera	Sabal_domingensis))	Serenoa_repens)	Nypa_fruticans)	Calamus_caryotoides);
(((Pseudophoenix_vinifera	((Phoenix_dactylifera	(Serenoa_repens	Sabal_domingensis))	(((Iriartea_deltoidea	((Geonoma_undata	Leopoldinia_pulchra)	(((Prestoea_acuminata	(Oenocarpus_bataua	Oenocarpus_minor))	((Pelagodoxa_henryana	((Dypsis_decaryi	(((Kentiopsis_piersoniorum	Hydriastele_microspadix)	Veitchia_spiralis)	(Dictyosperma_album	Heterospathe_cagayanensis)))	Burretiokentia_grandiflora))	Reinhardtia_gracilis))	Manicaria_saccifera)))	((Reinhardtia_latisecta	Reinhardtia_paiewonskiana)	Reinhardtia_simplex))	((Orania_palindan	(Podococcus_barteri	Sclerosperma_profizianum))	((((Elaeis_guineensis	Elaeis_oleifera)	Bactris_major)	(Roystonea_regia	Chamaedorea_seifrizii))	Attalea_speciosa)))))	Nypa_fruticans)	Calamus_caryotoides);
((((((((((Prestoea_acuminata	(Oenocarpus_bataua	Oenocarpus_minor))	((Dypsis_decaryi	((Kentiopsis_piersoniorum	(Hydriastele_microspadix	Veitchia_spiralis))	(Dictyosperma_album	Heterospathe_cagayanensis)))	Burretiokentia_grandiflora))	(Reinhardtia_gracilis	(Pelagodoxa_henryana	(Geonoma_undata	Leopoldinia_pulchra))))	Manicaria_saccifera)	(Podococcus_barteri	(Sclerosperma_profizianum	Orania_palindan)))	(((Reinhardtia_latisecta	Reinhardtia_paiewonskiana)	Reinhardtia_simplex)	(Roystonea_regia	((Bactris_major	Attalea_speciosa)	(Elaeis_guineensis	Elaeis_oleifera)))))	((Pseudophoenix_vinifera	Iriartea_deltoidea)	Chamaedorea_seifrizii))	(Sabal_domingensis	(Phoenix_dactylifera	Serenoa_repens)))	Nypa_fruticans)	Calamus_caryotoides);
((((((((Reinhardtia_latisecta	Reinhardtia_paiewonskiana)	(Reinhardtia_gracilis	Reinhardtia_simplex))	((Orania_palindan	(Podococcus_barteri	Sclerosperma_profizianum))	(Chamaedorea_seifrizii	(Roystonea_regia	(Attalea_speciosa	((Elaeis_guineensis	Elaeis_oleifera)	Bactris_major))))))	(Pseudophoenix_vinifera	(((Manicaria_saccifera	(Prestoea_acuminata	(Oenocarpus_bataua	Oenocarpus_minor)))	(Dypsis_decaryi	((Burretiokentia_grandiflora	((Hydriastele_microspadix	(Dictyosperma_album	Kentiopsis_piersoniorum))	Veitchia_spiralis))	Heterospathe_cagayanensis)))	(Pelagodoxa_henryana	(Geonoma_undata	Leopoldinia_pulchra)))))	Iriartea_deltoidea)	(Serenoa_repens	(Sabal_domingensis	Phoenix_dactylifera)))	Nypa_fruticans)	Calamus_caryotoides);
((((((Pseudophoenix_vinifera	(((Reinhardtia_latisecta	Reinhardtia_paiewonskiana)	(Reinhardtia_gracilis	Reinhardtia_simplex))	(Roystonea_regia	((Chamaedorea_seifrizii	Attalea_speciosa)	((Elaeis_guineensis	Elaeis_oleifera)	Bactris_major)))))	((Orania_palindan	(Podococcus_barteri	Sclerosperma_profizianum))	((Geonoma_undata	Leopoldinia_pulchra)	((Pelagodoxa_henryana	(Dypsis_decaryi	(Burretiokentia_grandiflora	(((Dictyosperma_album	Kentiopsis_piersoniorum)	(Veitchia_spiralis	Hydriastele_microspadix))	Heterospathe_cagayanensis))))	(Manicaria_saccifera	(Prestoea_acuminata	(Oenocarpus_bataua	Oenocarpus_minor)))))))	Iriartea_deltoidea)	(Serenoa_repens	(Sabal_domingensis	Phoenix_dactylifera)))	Nypa_fruticans)	Calamus_caryotoides);
((((((Pseudophoenix_vinifera	(((Reinhardtia_latisecta	(Reinhardtia_gracilis	Reinhardtia_paiewonskiana))	Reinhardtia_simplex)	((Chamaedorea_seifrizii	(((Elaeis_guineensis	Elaeis_oleifera)	Bactris_major)	Roystonea_regia))	Attalea_speciosa)))	((Podococcus_barteri	(Sclerosperma_profizianum	Orania_palindan))	((Geonoma_undata	Leopoldinia_pulchra)	((Manicaria_saccifera	Pelagodoxa_henryana)	((Dypsis_decaryi	(((Dictyosperma_album	Kentiopsis_piersoniorum)	(Veitchia_spiralis	Hydriastele_microspadix))	(Heterospathe_cagayanensis	Burretiokentia_grandiflora)))	(Prestoea_acuminata	(Oenocarpus_bataua	Oenocarpus_minor)))))))	Iriartea_deltoidea)	(Phoenix_dactylifera	(Serenoa_repens	Sabal_domingensis)))	Nypa_fruticans)	Calamus_caryotoides);
((Nypa_fruticans	(((((((Reinhardtia_paiewonskiana	Reinhardtia_latisecta)	Reinhardtia_simplex)	(Chamaedorea_seifrizii	(Roystonea_regia	((Bactris_major	(Elaeis_oleifera	Elaeis_guineensis))	Attalea_speciosa))))	((Sclerosperma_profizianum	(Orania_palindan	Podococcus_barteri))	((((Leopoldinia_pulchra	(Prestoea_acuminata	(Oenocarpus_bataua	Oenocarpus_minor)))	(Reinhardtia_gracilis	(Dypsis_decaryi	((((Kentiopsis_piersoniorum	Heterospathe_cagayanensis)	(Hydriastele_microspadix	Veitchia_spiralis))	Dictyosperma_album)	Burretiokentia_grandiflora))))	(Pelagodoxa_henryana	Manicaria_saccifera))	Geonoma_undata)))	(Pseudophoenix_vinifera	Iriartea_deltoidea))	Serenoa_repens)	(Sabal_domingensis	Phoenix_dactylifera)))	Calamus_caryotoides);
((Nypa_fruticans	((((((((Manicaria_saccifera	(Pelagodoxa_henryana	(((((Heterospathe_cagayanensis	Dypsis_decaryi)	Dictyosperma_album)	(Veitchia_spiralis	(Kentiopsis_piersoniorum	Hydriastele_microspadix)))	Burretiokentia_grandiflora)	(Prestoea_acuminata	(Oenocarpus_bataua	Oenocarpus_minor)))))	(Leopoldinia_pulchra	Geonoma_undata))	((Reinhardtia_paiewonskiana	Reinhardtia_latisecta)	(Reinhardtia_gracilis	Reinhardtia_simplex)))	(((Bactris_major	(Elaeis_oleifera	Elaeis_guineensis))	(Chamaedorea_seifrizii	Roystonea_regia))	Attalea_speciosa))	(Sclerosperma_profizianum	(Orania_palindan	Podococcus_barteri)))	(Pseudophoenix_vinifera	Iriartea_deltoidea))	Serenoa_repens)	(Sabal_domingensis	Phoenix_dactylifera)))	Calamus_caryotoides);
((Nypa_fruticans	(((((((((Dypsis_decaryi	(Dictyosperma_album	Heterospathe_cagayanensis))	(Veitchia_spiralis	(Kentiopsis_piersoniorum	Hydriastele_microspadix)))	Burretiokentia_grandiflora)	(Reinhardtia_gracilis	(Prestoea_acuminata	(Oenocarpus_bataua	Oenocarpus_minor))))	(Manicaria_saccifera	Pelagodoxa_henryana))	(Leopoldinia_pulchra	Geonoma_undata))	(((Reinhardtia_paiewonskiana	Reinhardtia_latisecta)	Reinhardtia_simplex)	((Sclerosperma_profizianum	(Orania_palindan	Podococcus_barteri))	(Roystonea_regia	((Bactris_major	(Elaeis_oleifera	Elaeis_guineensis))	(Attalea_speciosa	Chamaedorea_seifrizii))))))	(Pseudophoenix_vinifera	Iriartea_deltoidea))	(Phoenix_dactylifera	(Sabal_domingensis	Serenoa_repens))))	Calamus_caryotoides);
((Nypa_fruticans	((Serenoa_repens	(Phoenix_dactylifera	Sabal_domingensis))	((((Orania_palindan	(Podococcus_barteri	Sclerosperma_profizianum))	((((Dictyosperma_album	((Kentiopsis_piersoniorum	Dypsis_decaryi)	((Heterospathe_cagayanensis	(Hydriastele_microspadix	Veitchia_spiralis))	Burretiokentia_grandiflora)))	(Prestoea_acuminata	(Oenocarpus_bataua	Oenocarpus_minor)))	Manicaria_saccifera)	(Pelagodoxa_henryana	(Leopoldinia_pulchra	Geonoma_undata))))	((((Reinhardtia_gracilis	Reinhardtia_paiewonskiana)	Reinhardtia_latisecta)	Reinhardtia_simplex)	(Roystonea_regia	((Bactris_major	(Elaeis_oleifera	Elaeis_guineensis))	(Attalea_speciosa	Chamaedorea_seifrizii)))))	(Pseudophoenix_vinifera	Iriartea_deltoidea))))	Calamus_caryotoides);
((Nypa_fruticans	((Phoenix_dactylifera	(Sabal_domingensis	Serenoa_repens))	(((Roystonea_regia	(((Attalea_speciosa	(Bactris_major	(Elaeis_oleifera	Elaeis_guineensis)))	Chamaedorea_seifrizii)	(Orania_palindan	(Podococcus_barteri	Sclerosperma_profizianum))))	((((Reinhardtia_gracilis	Reinhardtia_paiewonskiana)	Reinhardtia_latisecta)	Reinhardtia_simplex)	(((((Heterospathe_cagayanensis	(((Kentiopsis_piersoniorum	Dypsis_decaryi)	Hydriastele_microspadix)	Dictyosperma_album))	Veitchia_spiralis)	Burretiokentia_grandiflora)	((Prestoea_acuminata	(Oenocarpus_bataua	Oenocarpus_minor))	(Pelagodoxa_henryana	Manicaria_saccifera)))	(Leopoldinia_pulchra	Geonoma_undata))))	(Pseudophoenix_vinifera	Iriartea_deltoidea))))	Calamus_caryotoides);
((Nypa_fruticans	(((Phoenix_dactylifera	Sabal_domingensis)	Serenoa_repens)	(((((Roystonea_regia	((Elaeis_oleifera	Elaeis_guineensis)	(Attalea_speciosa	Bactris_major)))	Chamaedorea_seifrizii)	(Orania_palindan	(Podococcus_barteri	Sclerosperma_profizianum)))	(((Reinhardtia_paiewonskiana	Reinhardtia_latisecta)	(Reinhardtia_gracilis	Reinhardtia_simplex))	(((Pelagodoxa_henryana	Manicaria_saccifera)	((((((Veitchia_spiralis	Burretiokentia_grandiflora)	(Kentiopsis_piersoniorum	Hydriastele_microspadix))	Heterospathe_cagayanensis)	Dictyosperma_album)	Dypsis_decaryi)	(Prestoea_acuminata	(Oenocarpus_bataua	Oenocarpus_minor))))	(Leopoldinia_pulchra	Geonoma_undata))))	(Pseudophoenix_vinifera	Iriartea_deltoidea))))	Calamus_caryotoides);
((Nypa_fruticans	(((Phoenix_dactylifera	Sabal_domingensis)	Serenoa_repens)	(((((Roystonea_regia	((Elaeis_oleifera	Elaeis_guineensis)	(Attalea_speciosa	Bactris_major)))	Chamaedorea_seifrizii)	(Orania_palindan	(Podococcus_barteri	Sclerosperma_profizianum)))	(((Reinhardtia_paiewonskiana	Reinhardtia_latisecta)	Reinhardtia_simplex)	((Manicaria_saccifera	(Leopoldinia_pulchra	((Pelagodoxa_henryana	(((((Heterospathe_cagayanensis	Kentiopsis_piersoniorum)	(Reinhardtia_gracilis	(Hydriastele_microspadix	Veitchia_spiralis)))	Burretiokentia_grandiflora)	Dictyosperma_album)	Dypsis_decaryi))	(Prestoea_acuminata	(Oenocarpus_bataua	Oenocarpus_minor)))))	Geonoma_undata)))	(Pseudophoenix_vinifera	Iriartea_deltoidea))))	Calamus_caryotoides);
((Nypa_fruticans	((Phoenix_dactylifera	(Sabal_domingensis	Serenoa_repens))	(((((Roystonea_regia	((Elaeis_oleifera	Elaeis_guineensis)	(Attalea_speciosa	Bactris_major)))	Chamaedorea_seifrizii)	(Orania_palindan	(Podococcus_barteri	Sclerosperma_profizianum)))	(((Reinhardtia_paiewonskiana	Reinhardtia_latisecta)	(Reinhardtia_gracilis	Reinhardtia_simplex))	((Leopoldinia_pulchra	Geonoma_undata)	(((Prestoea_acuminata	(Oenocarpus_bataua	Oenocarpus_minor))	(Burretiokentia_grandiflora	((Heterospathe_cagayanensis	Dypsis_decaryi)	((Dictyosperma_album	(Kentiopsis_piersoniorum	Veitchia_spiralis))	Hydriastele_microspadix))))	(Manicaria_saccifera	Pelagodoxa_henryana)))))	(Pseudophoenix_vinifera	Iriartea_deltoidea))))	Calamus_caryotoides);
((Nypa_fruticans	((Phoenix_dactylifera	(Sabal_domingensis	Serenoa_repens))	((((((Chamaedorea_seifrizii	((Elaeis_oleifera	Elaeis_guineensis)	Bactris_major))	Roystonea_regia)	Attalea_speciosa)	(Sclerosperma_profizianum	(Orania_palindan	Podococcus_barteri)))	(((Reinhardtia_paiewonskiana	Reinhardtia_latisecta)	(Reinhardtia_gracilis	Reinhardtia_simplex))	((Leopoldinia_pulchra	Geonoma_undata)	((Pelagodoxa_henryana	((((Hydriastele_microspadix	Heterospathe_cagayanensis)	(Veitchia_spiralis	Burretiokentia_grandiflora))	((Dypsis_decaryi	Kentiopsis_piersoniorum)	Dictyosperma_album))	(Prestoea_acuminata	(Oenocarpus_bataua	Oenocarpus_minor))))	Manicaria_saccifera))))	(Pseudophoenix_vinifera	Iriartea_deltoidea))))	Calamus_caryotoides);
((Nypa_fruticans	((Serenoa_repens	(Phoenix_dactylifera	Sabal_domingensis))	((((((Reinhardtia_paiewonskiana	Reinhardtia_latisecta)	(Reinhardtia_gracilis	Reinhardtia_simplex))	(Chamaedorea_seifrizii	((((Elaeis_oleifera	Elaeis_guineensis)	Bactris_major)	Attalea_speciosa)	Roystonea_regia)))	((Leopoldinia_pulchra	Geonoma_undata)	((Pelagodoxa_henryana	(((((Veitchia_spiralis	Hydriastele_microspadix)	Heterospathe_cagayanensis)	Burretiokentia_grandiflora)	((Dypsis_decaryi	Kentiopsis_piersoniorum)	Dictyosperma_album))	(Prestoea_acuminata	(Oenocarpus_bataua	Oenocarpus_minor))))	Manicaria_saccifera)))	(Orania_palindan	(Podococcus_barteri	Sclerosperma_profizianum)))	(Pseudophoenix_vinifera	Iriartea_deltoidea))))	Calamus_caryotoides);
((Nypa_fruticans	((Phoenix_dactylifera	(Serenoa_repens	Sabal_domingensis))	((Pseudophoenix_vinifera	Iriartea_deltoidea)	(((Roystonea_regia	((Reinhardtia_gracilis	(((Hydriastele_microspadix	(Veitchia_spiralis	Kentiopsis_piersoniorum))	(((Dictyosperma_album	Heterospathe_cagayanensis)	Dypsis_decaryi)	Burretiokentia_grandiflora))	(Manicaria_saccifera	(((Oenocarpus_minor	Oenocarpus_bataua)	Prestoea_acuminata)	((Geonoma_undata	Leopoldinia_pulchra)	Pelagodoxa_henryana)))))	((Chamaedorea_seifrizii	Attalea_speciosa)	(Bactris_major	(Elaeis_oleifera	Elaeis_guineensis)))))	((Orania_palindan	Podococcus_barteri)	Sclerosperma_profizianum))	(Reinhardtia_simplex	(Reinhardtia_latisecta	Reinhardtia_paiewonskiana))))))	Calamus_caryotoides);
((Nypa_fruticans	((Phoenix_dactylifera	(Serenoa_repens	Sabal_domingensis))	((Pseudophoenix_vinifera	Iriartea_deltoidea)	(((((Manicaria_saccifera	Geonoma_undata)	(((Oenocarpus_minor	Oenocarpus_bataua)	Prestoea_acuminata)	(((Dictyosperma_album	((Veitchia_spiralis	Burretiokentia_grandiflora)	((Dypsis_decaryi	Hydriastele_microspadix)	(Heterospathe_cagayanensis	Kentiopsis_piersoniorum))))	Pelagodoxa_henryana)	Reinhardtia_gracilis)))	Leopoldinia_pulchra)	(Orania_palindan	(Podococcus_barteri	Sclerosperma_profizianum)))	((Roystonea_regia	((Elaeis_oleifera	Elaeis_guineensis)	((Chamaedorea_seifrizii	Attalea_speciosa)	Bactris_major)))	(Reinhardtia_simplex	(Reinhardtia_latisecta	Reinhardtia_paiewonskiana)))))))	Calamus_caryotoides);
((Nypa_fruticans	(((Phoenix_dactylifera	Sabal_domingensis)	Serenoa_repens)	((Pseudophoenix_vinifera	Iriartea_deltoidea)	((Orania_palindan	(Podococcus_barteri	Sclerosperma_profizianum))	((Roystonea_regia	((Bactris_major	(Attalea_speciosa	(Elaeis_oleifera	Elaeis_guineensis)))	Chamaedorea_seifrizii))	((Leopoldinia_pulchra	(Geonoma_undata	(((Pelagodoxa_henryana	((Oenocarpus_minor	Oenocarpus_bataua)	Prestoea_acuminata))	(Dypsis_decaryi	(((Kentiopsis_piersoniorum	((Veitchia_spiralis	Hydriastele_microspadix)	Burretiokentia_grandiflora))	Heterospathe_cagayanensis)	Dictyosperma_album)))	Manicaria_saccifera)))	(Reinhardtia_simplex	(Reinhardtia_gracilis	(Reinhardtia_latisecta	Reinhardtia_paiewonskiana)))))))))	Calamus_caryotoides);
((Nypa_fruticans	(((Phoenix_dactylifera	Sabal_domingensis)	Serenoa_repens)	((Iriartea_deltoidea	(Pseudophoenix_vinifera	(Sclerosperma_profizianum	(Orania_palindan	Podococcus_barteri))))	(((((Attalea_speciosa	(Bactris_major	(Elaeis_oleifera	Elaeis_guineensis)))	Roystonea_regia)	Chamaedorea_seifrizii)	((((Oenocarpus_minor	Oenocarpus_bataua)	Prestoea_acuminata)	(Leopoldinia_pulchra	Geonoma_undata))	((Manicaria_saccifera	Pelagodoxa_henryana)	((Kentiopsis_piersoniorum	(Hydriastele_microspadix	Veitchia_spiralis))	((Heterospathe_cagayanensis	(Dictyosperma_album	Dypsis_decaryi))	Burretiokentia_grandiflora)))))	((Reinhardtia_gracilis	Reinhardtia_simplex)	(Reinhardtia_latisecta	Reinhardtia_paiewonskiana))))))	Calamus_caryotoides);
((Nypa_fruticans	((((Orania_palindan	(Podococcus_barteri	Sclerosperma_profizianum))	(((Attalea_speciosa	(Bactris_major	(Elaeis_oleifera	Elaeis_guineensis)))	Roystonea_regia)	Chamaedorea_seifrizii))	(((Reinhardtia_simplex	(Reinhardtia_latisecta	Reinhardtia_paiewonskiana))	Reinhardtia_gracilis)	((Geonoma_undata	(Pelagodoxa_henryana	Leopoldinia_pulchra))	((Dypsis_decaryi	(Burretiokentia_grandiflora	((Dictyosperma_album	Kentiopsis_piersoniorum)	(Heterospathe_cagayanensis	(Hydriastele_microspadix	Veitchia_spiralis)))))	(((Oenocarpus_minor	Oenocarpus_bataua)	Prestoea_acuminata)	Manicaria_saccifera)))))	(((Phoenix_dactylifera	Sabal_domingensis)	Serenoa_repens)	(Iriartea_deltoidea	Pseudophoenix_vinifera))))	Calamus_caryotoides);
((Nypa_fruticans	((Phoenix_dactylifera	(Sabal_domingensis	Serenoa_repens))	((Pseudophoenix_vinifera	Iriartea_deltoidea)	(((Orania_palindan	(Podococcus_barteri	Sclerosperma_profizianum))	((((Elaeis_oleifera	Elaeis_guineensis)	(Attalea_speciosa	Bactris_major))	Roystonea_regia)	Chamaedorea_seifrizii))	(((Reinhardtia_gracilis	Reinhardtia_simplex)	(Reinhardtia_latisecta	Reinhardtia_paiewonskiana))	((Geonoma_undata	(Pelagodoxa_henryana	Leopoldinia_pulchra))	((Dypsis_decaryi	(Burretiokentia_grandiflora	((Dictyosperma_album	Kentiopsis_piersoniorum)	(Heterospathe_cagayanensis	(Hydriastele_microspadix	Veitchia_spiralis)))))	(((Oenocarpus_minor	Oenocarpus_bataua)	Prestoea_acuminata)	Manicaria_saccifera))))))))	Calamus_caryotoides);
((Nypa_fruticans	((Phoenix_dactylifera	(Sabal_domingensis	Serenoa_repens))	((Pseudophoenix_vinifera	Iriartea_deltoidea)	(((Podococcus_barteri	(Sclerosperma_profizianum	Orania_palindan))	(((Attalea_speciosa	Chamaedorea_seifrizii)	((Elaeis_oleifera	Elaeis_guineensis)	Bactris_major))	Roystonea_regia))	((Reinhardtia_simplex	(Reinhardtia_latisecta	Reinhardtia_paiewonskiana))	((Geonoma_undata	(Pelagodoxa_henryana	Leopoldinia_pulchra))	(Manicaria_saccifera	(((Dypsis_decaryi	(Reinhardtia_gracilis	((Dictyosperma_album	Kentiopsis_piersoniorum)	(Heterospathe_cagayanensis	(Hydriastele_microspadix	Veitchia_spiralis)))))	Burretiokentia_grandiflora)	((Oenocarpus_minor	Oenocarpus_bataua)	Prestoea_acuminata)))))))))	Calamus_caryotoides);
((Nypa_fruticans	(((Phoenix_dactylifera	Sabal_domingensis)	Serenoa_repens)	((Pseudophoenix_vinifera	Iriartea_deltoidea)	((Orania_palindan	(Podococcus_barteri	Sclerosperma_profizianum))	(((Reinhardtia_gracilis	Reinhardtia_simplex)	(Reinhardtia_latisecta	Reinhardtia_paiewonskiana))	(((Pelagodoxa_henryana	(Leopoldinia_pulchra	Geonoma_undata))	(Manicaria_saccifera	(((Dypsis_decaryi	((Hydriastele_microspadix	Veitchia_spiralis)	((Heterospathe_cagayanensis	Kentiopsis_piersoniorum)	Dictyosperma_album)))	Burretiokentia_grandiflora)	((Oenocarpus_minor	Oenocarpus_bataua)	Prestoea_acuminata))))	(((Attalea_speciosa	((Elaeis_oleifera	Elaeis_guineensis)	Bactris_major))	Roystonea_regia)	Chamaedorea_seifrizii)))))))	Calamus_caryotoides);
((Nypa_fruticans	(((((Pseudophoenix_vinifera	Iriartea_deltoidea)	(((Orania_palindan	(Podococcus_barteri	Sclerosperma_profizianum))	((((Elaeis_oleifera	Elaeis_guineensis)	Bactris_major)	(Roystonea_regia	Chamaedorea_seifrizii))	Attalea_speciosa))	(Reinhardtia_simplex	(Reinhardtia_latisecta	(Reinhardtia_gracilis	Reinhardtia_paiewonskiana)))))	((Leopoldinia_pulchra	Geonoma_undata)	((Pelagodoxa_henryana	Manicaria_saccifera)	(((((Burretiokentia_grandiflora	(Hydriastele_microspadix	Veitchia_spiralis))	(Heterospathe_cagayanensis	Kentiopsis_piersoniorum))	Dictyosperma_album)	Dypsis_decaryi)	((Oenocarpus_minor	Oenocarpus_bataua)	Prestoea_acuminata)))))	(Phoenix_dactylifera	Sabal_domingensis))	Serenoa_repens))	Calamus_caryotoides);
((Nypa_fruticans	(((((Orania_palindan	(Podococcus_barteri	Sclerosperma_profizianum))	((Leopoldinia_pulchra	Geonoma_undata)	((Pelagodoxa_henryana	Manicaria_saccifera)	(((((Dictyosperma_album	Kentiopsis_piersoniorum)	(Veitchia_spiralis	Hydriastele_microspadix))	(Heterospathe_cagayanensis	Dypsis_decaryi))	Burretiokentia_grandiflora)	((Oenocarpus_minor	Oenocarpus_bataua)	Prestoea_acuminata)))))	(((Reinhardtia_simplex	(Reinhardtia_latisecta	Reinhardtia_paiewonskiana))	Reinhardtia_gracilis)	(Roystonea_regia	((Attalea_speciosa	Chamaedorea_seifrizii)	((Elaeis_oleifera	Elaeis_guineensis)	Bactris_major)))))	(Iriartea_deltoidea	Pseudophoenix_vinifera))	((Serenoa_repens	Phoenix_dactylifera)	Sabal_domingensis)))	Calamus_caryotoides);
((Nypa_fruticans	(((Sabal_domingensis	Phoenix_dactylifera)	Serenoa_repens)	((Iriartea_deltoidea	((Podococcus_barteri	(Orania_palindan	Sclerosperma_profizianum))	((Chamaedorea_seifrizii	Pseudophoenix_vinifera)	((Reinhardtia_simplex	((Reinhardtia_gracilis	Reinhardtia_paiewonskiana)	Reinhardtia_latisecta))	(Roystonea_regia	((Elaeis_oleifera	Elaeis_guineensis)	(Attalea_speciosa	Bactris_major)))))))	((Manicaria_saccifera	(Prestoea_acuminata	(Oenocarpus_bataua	Oenocarpus_minor)))	((Pelagodoxa_henryana	(Geonoma_undata	Leopoldinia_pulchra))	(Burretiokentia_grandiflora	(((Veitchia_spiralis	Hydriastele_microspadix)	Kentiopsis_piersoniorum)	((Dypsis_decaryi	Heterospathe_cagayanensis)	Dictyosperma_album))))))))	Calamus_caryotoides);
((Nypa_fruticans	(((Sabal_domingensis	Phoenix_dactylifera)	Serenoa_repens)	((Pseudophoenix_vinifera	((Orania_palindan	(Sclerosperma_profizianum	Podococcus_barteri))	((((Reinhardtia_gracilis	Reinhardtia_simplex)	(Reinhardtia_paiewonskiana	Reinhardtia_latisecta))	(Manicaria_saccifera	(((Dypsis_decaryi	(Dictyosperma_album	((Kentiopsis_piersoniorum	Heterospathe_cagayanensis)	(Veitchia_spiralis	Hydriastele_microspadix))))	Burretiokentia_grandiflora)	((Pelagodoxa_henryana	(Geonoma_undata	Leopoldinia_pulchra))	(Prestoea_acuminata	(Oenocarpus_bataua	Oenocarpus_minor))))))	((Roystonea_regia	((Elaeis_oleifera	Elaeis_guineensis)	Bactris_major))	(Chamaedorea_seifrizii	Attalea_speciosa)))))	Iriartea_deltoidea)))	Calamus_caryotoides);
((Nypa_fruticans	((Phoenix_dactylifera	(Serenoa_repens	Sabal_domingensis))	((Pseudophoenix_vinifera	Iriartea_deltoidea)	((Orania_palindan	(Sclerosperma_profizianum	Podococcus_barteri))	((((Geonoma_undata	Leopoldinia_pulchra)	((Pelagodoxa_henryana	((Dypsis_decaryi	(((Hydriastele_microspadix	Veitchia_spiralis)	(Kentiopsis_piersoniorum	(Heterospathe_cagayanensis	Dictyosperma_album)))	Burretiokentia_grandiflora))	(Prestoea_acuminata	(Oenocarpus_bataua	Oenocarpus_minor))))	Manicaria_saccifera))	((Roystonea_regia	(((Elaeis_oleifera	Elaeis_guineensis)	Bactris_major)	Attalea_speciosa))	Chamaedorea_seifrizii))	(Reinhardtia_simplex	((Reinhardtia_gracilis	Reinhardtia_paiewonskiana)	Reinhardtia_latisecta)))))))	Calamus_caryotoides);
((Nypa_fruticans	((Phoenix_dactylifera	(Serenoa_repens	Sabal_domingensis))	((((Geonoma_undata	Pelagodoxa_henryana)	Leopoldinia_pulchra)	((((((((Hydriastele_microspadix	Veitchia_spiralis)	Kentiopsis_piersoniorum)	Dictyosperma_album)	Reinhardtia_gracilis)	Heterospathe_cagayanensis)	Burretiokentia_grandiflora)	Dypsis_decaryi)	(Manicaria_saccifera	(Prestoea_acuminata	(Oenocarpus_bataua	Oenocarpus_minor)))))	((Iriartea_deltoidea	((Reinhardtia_simplex	(Reinhardtia_paiewonskiana	Reinhardtia_latisecta))	((Orania_palindan	(Sclerosperma_profizianum	Podococcus_barteri))	((((Elaeis_oleifera	Elaeis_guineensis)	Bactris_major)	(Chamaedorea_seifrizii	Attalea_speciosa))	Roystonea_regia))))	Pseudophoenix_vinifera))))	Calamus_caryotoides);
((Nypa_fruticans	(((Phoenix_dactylifera	Sabal_domingensis)	Serenoa_repens)	((((((Leopoldinia_pulchra	Geonoma_undata)	Pelagodoxa_henryana)	(((((((Burretiokentia_grandiflora	(Hydriastele_microspadix	Veitchia_spiralis))	Kentiopsis_piersoniorum)	Heterospathe_cagayanensis)	Dictyosperma_album)	Dypsis_decaryi)	(Prestoea_acuminata	(Oenocarpus_bataua	Oenocarpus_minor)))	Manicaria_saccifera))	(Reinhardtia_simplex	((Reinhardtia_gracilis	Reinhardtia_paiewonskiana)	Reinhardtia_latisecta)))	((Sclerosperma_profizianum	(Podococcus_barteri	Orania_palindan))	((((Elaeis_oleifera	Elaeis_guineensis)	Bactris_major)	(Chamaedorea_seifrizii	Attalea_speciosa))	Roystonea_regia)))	(Iriartea_deltoidea	Pseudophoenix_vinifera))))	Calamus_caryotoides);
((Nypa_fruticans	((Phoenix_dactylifera	(Sabal_domingensis	Serenoa_repens))	((((((Leopoldinia_pulchra	((Hydriastele_microspadix	Veitchia_spiralis)	((Kentiopsis_piersoniorum	(Dypsis_decaryi	(Heterospathe_cagayanensis	Dictyosperma_album)))	Burretiokentia_grandiflora)))	((Prestoea_acuminata	(Oenocarpus_bataua	Oenocarpus_minor))	(Manicaria_saccifera	Pelagodoxa_henryana)))	Geonoma_undata)	(Orania_palindan	(Sclerosperma_profizianum	Podococcus_barteri)))	(((Reinhardtia_gracilis	Reinhardtia_simplex)	(Reinhardtia_paiewonskiana	Reinhardtia_latisecta))	((Roystonea_regia	(Attalea_speciosa	((Elaeis_oleifera	Elaeis_guineensis)	Bactris_major)))	Chamaedorea_seifrizii)))	(Iriartea_deltoidea	Pseudophoenix_vinifera))))	Calamus_caryotoides);
((Nypa_fruticans	((Serenoa_repens	(Phoenix_dactylifera	Sabal_domingensis))	(((Pseudophoenix_vinifera	Iriartea_deltoidea)	(((Reinhardtia_simplex	((Reinhardtia_gracilis	Reinhardtia_paiewonskiana)	Reinhardtia_latisecta))	(Roystonea_regia	((Elaeis_oleifera	Elaeis_guineensis)	(Bactris_major	(Chamaedorea_seifrizii	Attalea_speciosa)))))	(Orania_palindan	(Sclerosperma_profizianum	Podococcus_barteri))))	((Pelagodoxa_henryana	(Geonoma_undata	Leopoldinia_pulchra))	(((((Heterospathe_cagayanensis	(Hydriastele_microspadix	Veitchia_spiralis))	Burretiokentia_grandiflora)	(Kentiopsis_piersoniorum	Dypsis_decaryi))	Dictyosperma_album)	((Prestoea_acuminata	(Oenocarpus_bataua	Oenocarpus_minor))	Manicaria_saccifera))))))	Calamus_caryotoides);
((Nypa_fruticans	((Serenoa_repens	(Phoenix_dactylifera	Sabal_domingensis))	((Pseudophoenix_vinifera	Iriartea_deltoidea)	((((Reinhardtia_simplex	(Reinhardtia_paiewonskiana	Reinhardtia_latisecta))	(Roystonea_regia	(((Elaeis_oleifera	Elaeis_guineensis)	(Bactris_major	Attalea_speciosa))	Chamaedorea_seifrizii)))	(Orania_palindan	(Sclerosperma_profizianum	Podococcus_barteri)))	((Geonoma_undata	Leopoldinia_pulchra)	(((Prestoea_acuminata	(Oenocarpus_bataua	Oenocarpus_minor))	(((Heterospathe_cagayanensis	(Burretiokentia_grandiflora	(Dictyosperma_album	((Kentiopsis_piersoniorum	Hydriastele_microspadix)	(Reinhardtia_gracilis	Veitchia_spiralis)))))	Dypsis_decaryi)	Pelagodoxa_henryana))	Manicaria_saccifera))))))	Calamus_caryotoides);
((Nypa_fruticans	((Serenoa_repens	(Phoenix_dactylifera	Sabal_domingensis))	((Pseudophoenix_vinifera	Iriartea_deltoidea)	((((Reinhardtia_gracilis	Reinhardtia_simplex)	(Reinhardtia_paiewonskiana	Reinhardtia_latisecta))	(((((Prestoea_acuminata	(Oenocarpus_bataua	Oenocarpus_minor))	((Burretiokentia_grandiflora	((Dictyosperma_album	((Kentiopsis_piersoniorum	Hydriastele_microspadix)	Veitchia_spiralis))	Heterospathe_cagayanensis))	Dypsis_decaryi))	(Geonoma_undata	(Leopoldinia_pulchra	Pelagodoxa_henryana)))	Manicaria_saccifera)	(Chamaedorea_seifrizii	(Roystonea_regia	(Attalea_speciosa	((Elaeis_oleifera	Elaeis_guineensis)	Bactris_major))))))	(Sclerosperma_profizianum	(Podococcus_barteri	Orania_palindan))))))	Calamus_caryotoides);
((Nypa_fruticans	((Phoenix_dactylifera	(Sabal_domingensis	Serenoa_repens))	(Iriartea_deltoidea	((((Manicaria_saccifera	((Prestoea_acuminata	(Oenocarpus_bataua	Oenocarpus_minor))	(Pelagodoxa_henryana	(((((Heterospathe_cagayanensis	Kentiopsis_piersoniorum)	(Hydriastele_microspadix	Veitchia_spiralis))	Dictyosperma_album)	Dypsis_decaryi)	Burretiokentia_grandiflora))))	(Geonoma_undata	Leopoldinia_pulchra))	(Orania_palindan	(Sclerosperma_profizianum	Podococcus_barteri)))	(Pseudophoenix_vinifera	(((Reinhardtia_gracilis	Reinhardtia_simplex)	(Reinhardtia_paiewonskiana	Reinhardtia_latisecta))	((Chamaedorea_seifrizii	Attalea_speciosa)	(((Elaeis_oleifera	Elaeis_guineensis)	Bactris_major)	Roystonea_regia))))))))	Calamus_caryotoides);
((((Phoenix_dactylifera	(Serenoa_repens	Sabal_domingensis))	((Pseudophoenix_vinifera	Iriartea_deltoidea)	((Orania_palindan	(Sclerosperma_profizianum	Podococcus_barteri))	((((Manicaria_saccifera	(Reinhardtia_gracilis	(Prestoea_acuminata	(Oenocarpus_bataua	Oenocarpus_minor))))	(Geonoma_undata	Pelagodoxa_henryana))	(((Hydriastele_microspadix	(Dypsis_decaryi	Burretiokentia_grandiflora))	((Heterospathe_cagayanensis	Kentiopsis_piersoniorum)	Veitchia_spiralis))	Dictyosperma_album))	((Reinhardtia_simplex	(Reinhardtia_latisecta	Reinhardtia_paiewonskiana))	((Chamaedorea_seifrizii	(Attalea_speciosa	((Bactris_major	(Elaeis_guineensis	Elaeis_oleifera))	Roystonea_regia)))	Leopoldinia_pulchra))))))	Nypa_fruticans)	Calamus_caryotoides);
((((Serenoa_repens	(Sabal_domingensis	Phoenix_dactylifera))	(((Orania_palindan	(Sclerosperma_profizianum	Podococcus_barteri))	(((((Manicaria_saccifera	Leopoldinia_pulchra)	(((Prestoea_acuminata	((Veitchia_spiralis	(Hydriastele_microspadix	Kentiopsis_piersoniorum))	((Dypsis_decaryi	(Dictyosperma_album	Heterospathe_cagayanensis))	Burretiokentia_grandiflora)))	(Oenocarpus_bataua	Oenocarpus_minor))	Pelagodoxa_henryana))	Geonoma_undata)	(((Bactris_major	(Elaeis_guineensis	Elaeis_oleifera))	(Chamaedorea_seifrizii	Roystonea_regia))	Attalea_speciosa))	((Reinhardtia_gracilis	Reinhardtia_simplex)	(Reinhardtia_latisecta	Reinhardtia_paiewonskiana))))	(Pseudophoenix_vinifera	Iriartea_deltoidea)))	Nypa_fruticans)	Calamus_caryotoides);
((((Phoenix_dactylifera	(Serenoa_repens	Sabal_domingensis))	(((((Orania_palindan	(Sclerosperma_profizianum	Podococcus_barteri))	((Attalea_speciosa	Chamaedorea_seifrizii)	(Roystonea_regia	(Bactris_major	(Elaeis_guineensis	Elaeis_oleifera)))))	(((Reinhardtia_gracilis	Reinhardtia_simplex)	(Reinhardtia_latisecta	Reinhardtia_paiewonskiana))	((((Burretiokentia_grandiflora	(Heterospathe_cagayanensis	(((Veitchia_spiralis	Hydriastele_microspadix)	Kentiopsis_piersoniorum)	Dictyosperma_album)))	Dypsis_decaryi)	((Prestoea_acuminata	(Oenocarpus_bataua	Oenocarpus_minor))	Manicaria_saccifera))	((Leopoldinia_pulchra	Pelagodoxa_henryana)	Geonoma_undata))))	Pseudophoenix_vinifera)	Iriartea_deltoidea))	Nypa_fruticans)	Calamus_caryotoides);
(((((Phoenix_dactylifera	Sabal_domingensis)	Serenoa_repens)	(Pseudophoenix_vinifera	((((Orania_palindan	(Sclerosperma_profizianum	Podococcus_barteri))	(Chamaedorea_seifrizii	(Roystonea_regia	((Attalea_speciosa	Bactris_major)	(Elaeis_guineensis	Elaeis_oleifera)))))	((Reinhardtia_simplex	(Reinhardtia_gracilis	(Reinhardtia_latisecta	Reinhardtia_paiewonskiana)))	(Manicaria_saccifera	(((Prestoea_acuminata	(Oenocarpus_bataua	Oenocarpus_minor))	((Leopoldinia_pulchra	Pelagodoxa_henryana)	Geonoma_undata))	((Burretiokentia_grandiflora	(Heterospathe_cagayanensis	((Veitchia_spiralis	Hydriastele_microspadix)	(Kentiopsis_piersoniorum	Dictyosperma_album))))	Dypsis_decaryi)))))	Iriartea_deltoidea)))	Nypa_fruticans)	Calamus_caryotoides);
((((Phoenix_dactylifera	(Sabal_domingensis	Serenoa_repens))	(Pseudophoenix_vinifera	(((Sclerosperma_profizianum	(Podococcus_barteri	Orania_palindan))	(((Roystonea_regia	((Chamaedorea_seifrizii	(Attalea_speciosa	Bactris_major))	(Elaeis_guineensis	Elaeis_oleifera)))	((Reinhardtia_gracilis	Reinhardtia_simplex)	(Reinhardtia_latisecta	Reinhardtia_paiewonskiana)))	(((Manicaria_saccifera	((Prestoea_acuminata	(Oenocarpus_bataua	Oenocarpus_minor))	(Pelagodoxa_henryana	((Dypsis_decaryi	(Heterospathe_cagayanensis	((Veitchia_spiralis	Hydriastele_microspadix)	(Kentiopsis_piersoniorum	Dictyosperma_album))))	Burretiokentia_grandiflora))))	Geonoma_undata)	Leopoldinia_pulchra)))	Iriartea_deltoidea)))	Nypa_fruticans)	Calamus_caryotoides);
((((((((Sclerosperma_profizianum	(Podococcus_barteri	Orania_palindan))	((Manicaria_saccifera	((Prestoea_acuminata	(Oenocarpus_bataua	Oenocarpus_minor))	(Pelagodoxa_henryana	(Dypsis_decaryi	(Burretiokentia_grandiflora	((Heterospathe_cagayanensis	(Veitchia_spiralis	Hydriastele_microspadix))	(Kentiopsis_piersoniorum	Dictyosperma_album)))))))	(Geonoma_undata	Leopoldinia_pulchra)))	((Roystonea_regia	((Chamaedorea_seifrizii	Attalea_speciosa)	(Bactris_major	(Elaeis_guineensis	Elaeis_oleifera))))	(Reinhardtia_simplex	(Reinhardtia_latisecta	(Reinhardtia_gracilis	Reinhardtia_paiewonskiana)))))	Iriartea_deltoidea)	(Sabal_domingensis	(Serenoa_repens	Phoenix_dactylifera)))	Pseudophoenix_vinifera)	Nypa_fruticans)	Calamus_caryotoides);
((((Iriartea_deltoidea	(((((Attalea_speciosa	(Bactris_major	(Elaeis_guineensis	Elaeis_oleifera)))	(Roystonea_regia	Chamaedorea_seifrizii))	(Reinhardtia_simplex	(Reinhardtia_latisecta	(Reinhardtia_gracilis	Reinhardtia_paiewonskiana))))	(Orania_palindan	(Sclerosperma_profizianum	Podococcus_barteri)))	(Pseudophoenix_vinifera	((Manicaria_saccifera	((Prestoea_acuminata	(Oenocarpus_bataua	Oenocarpus_minor))	(Pelagodoxa_henryana	((Heterospathe_cagayanensis	(Burretiokentia_grandiflora	(Veitchia_spiralis	(Dypsis_decaryi	Hydriastele_microspadix))))	(Kentiopsis_piersoniorum	Dictyosperma_album)))))	(Geonoma_undata	Leopoldinia_pulchra)))))	(Phoenix_dactylifera	(Sabal_domingensis	Serenoa_repens)))	Nypa_fruticans)	Calamus_caryotoides);
(((((Pseudophoenix_vinifera	Iriartea_deltoidea)	((((Orania_palindan	(Sclerosperma_profizianum	Podococcus_barteri))	((Manicaria_saccifera	((Prestoea_acuminata	(Oenocarpus_bataua	Oenocarpus_minor))	(Pelagodoxa_henryana	(((Heterospathe_cagayanensis	((Dictyosperma_album	(Hydriastele_microspadix	Kentiopsis_piersoniorum))	Veitchia_spiralis))	Burretiokentia_grandiflora)	Dypsis_decaryi))))	(Geonoma_undata	Leopoldinia_pulchra)))	Reinhardtia_gracilis)	((Chamaedorea_seifrizii	((Attalea_speciosa	(Bactris_major	(Elaeis_guineensis	Elaeis_oleifera)))	Roystonea_regia))	(Reinhardtia_simplex	(Reinhardtia_latisecta	Reinhardtia_paiewonskiana)))))	(Phoenix_dactylifera	(Sabal_domingensis	Serenoa_repens)))	Nypa_fruticans)	Calamus_caryotoides);
((((((Iriartea_deltoidea	((Manicaria_saccifera	((((Dictyosperma_album	((Veitchia_spiralis	Hydriastele_microspadix)	Kentiopsis_piersoniorum))	(Burretiokentia_grandiflora	Heterospathe_cagayanensis))	Dypsis_decaryi)	(Prestoea_acuminata	(Oenocarpus_bataua	Oenocarpus_minor))))	(Pelagodoxa_henryana	(Geonoma_undata	Leopoldinia_pulchra))))	(((Chamaedorea_seifrizii	((Attalea_speciosa	(Bactris_major	(Elaeis_guineensis	Elaeis_oleifera)))	Roystonea_regia))	((Reinhardtia_simplex	(Reinhardtia_latisecta	Reinhardtia_paiewonskiana))	Reinhardtia_gracilis))	(Sclerosperma_profizianum	(Podococcus_barteri	Orania_palindan))))	Pseudophoenix_vinifera)	(Serenoa_repens	(Phoenix_dactylifera	Sabal_domingensis)))	Nypa_fruticans)	Calamus_caryotoides);
((((((((Manicaria_saccifera	((Pelagodoxa_henryana	(Dypsis_decaryi	((((Veitchia_spiralis	Burretiokentia_grandiflora)	(Hydriastele_microspadix	Kentiopsis_piersoniorum))	Heterospathe_cagayanensis)	Dictyosperma_album)))	(Prestoea_acuminata	(Oenocarpus_bataua	Oenocarpus_minor))))	(Geonoma_undata	Leopoldinia_pulchra))	(((Chamaedorea_seifrizii	((Attalea_speciosa	(Bactris_major	(Elaeis_guineensis	Elaeis_oleifera)))	Roystonea_regia))	(Sclerosperma_profizianum	(Podococcus_barteri	Orania_palindan)))	((Reinhardtia_gracilis	Reinhardtia_simplex)	(Reinhardtia_latisecta	Reinhardtia_paiewonskiana))))	Pseudophoenix_vinifera)	Iriartea_deltoidea)	(Serenoa_repens	(Phoenix_dactylifera	Sabal_domingensis)))	Nypa_fruticans)	Calamus_caryotoides);
(((((((((Roystonea_regia	((Chamaedorea_seifrizii	Attalea_speciosa)	(Bactris_major	(Elaeis_guineensis	Elaeis_oleifera))))	((Geonoma_undata	(Pelagodoxa_henryana	Leopoldinia_pulchra))	((Manicaria_saccifera	((Oenocarpus_bataua	Oenocarpus_minor)	Prestoea_acuminata))	((Dypsis_decaryi	(Heterospathe_cagayanensis	(Burretiokentia_grandiflora	(Kentiopsis_piersoniorum	(Veitchia_spiralis	Hydriastele_microspadix)))))	Dictyosperma_album))))	((Reinhardtia_latisecta	Reinhardtia_paiewonskiana)	Reinhardtia_simplex))	Reinhardtia_gracilis)	(Orania_palindan	(Sclerosperma_profizianum	Podococcus_barteri)))	(Iriartea_deltoidea	Pseudophoenix_vinifera))	(Sabal_domingensis	(Serenoa_repens	Phoenix_dactylifera)))	Nypa_fruticans)	Calamus_caryotoides);
(((Serenoa_repens	((((((((Bactris_major	(Elaeis_guineensis	Elaeis_oleifera))	(Roystonea_regia	Chamaedorea_seifrizii))	Attalea_speciosa)	((Geonoma_undata	(Pelagodoxa_henryana	Leopoldinia_pulchra))	(Manicaria_saccifera	(Reinhardtia_gracilis	(((Oenocarpus_bataua	Oenocarpus_minor)	Prestoea_acuminata)	((Dictyosperma_album	((Kentiopsis_piersoniorum	Heterospathe_cagayanensis)	(Veitchia_spiralis	Hydriastele_microspadix)))	(Dypsis_decaryi	Burretiokentia_grandiflora)))))))	((Reinhardtia_latisecta	Reinhardtia_paiewonskiana)	Reinhardtia_simplex))	(Orania_palindan	(Sclerosperma_profizianum	Podococcus_barteri)))	(Iriartea_deltoidea	Pseudophoenix_vinifera))	(Sabal_domingensis	Phoenix_dactylifera)))	Nypa_fruticans)	Calamus_caryotoides);
(((Serenoa_repens	(((((((Attalea_speciosa	(Bactris_major	(Elaeis_guineensis	Elaeis_oleifera)))	Roystonea_regia)	Chamaedorea_seifrizii)	((Reinhardtia_latisecta	Reinhardtia_paiewonskiana)	(Reinhardtia_gracilis	Reinhardtia_simplex)))	((((Geonoma_undata	(Pelagodoxa_henryana	Leopoldinia_pulchra))	((((Veitchia_spiralis	(Kentiopsis_piersoniorum	Hydriastele_microspadix))	(Heterospathe_cagayanensis	(Dictyosperma_album	Dypsis_decaryi)))	Burretiokentia_grandiflora)	((Oenocarpus_bataua	Oenocarpus_minor)	Prestoea_acuminata)))	Manicaria_saccifera)	(Orania_palindan	(Sclerosperma_profizianum	Podococcus_barteri))))	(Pseudophoenix_vinifera	Iriartea_deltoidea))	(Sabal_domingensis	Phoenix_dactylifera)))	Nypa_fruticans)	Calamus_caryotoides);
(((((((Reinhardtia_latisecta	Reinhardtia_paiewonskiana)	Reinhardtia_simplex)	((Orania_palindan	(Sclerosperma_profizianum	Podococcus_barteri))	(((Chamaedorea_seifrizii	Attalea_speciosa)	(Bactris_major	(Elaeis_guineensis	Elaeis_oleifera)))	Roystonea_regia)))	(Pseudophoenix_vinifera	((((((Dictyosperma_album	(Reinhardtia_gracilis	((Kentiopsis_piersoniorum	(Hydriastele_microspadix	Veitchia_spiralis))	Heterospathe_cagayanensis)))	Dypsis_decaryi)	((Oenocarpus_bataua	Oenocarpus_minor)	Prestoea_acuminata))	((Burretiokentia_grandiflora	Geonoma_undata)	(Pelagodoxa_henryana	Leopoldinia_pulchra)))	Manicaria_saccifera)	Iriartea_deltoidea)))	(Sabal_domingensis	(Serenoa_repens	Phoenix_dactylifera)))	Nypa_fruticans)	Calamus_caryotoides);
((((((Pseudophoenix_vinifera	((((Geonoma_undata	Manicaria_saccifera)	((((Burretiokentia_grandiflora	((Dictyosperma_album	(Kentiopsis_piersoniorum	(Hydriastele_microspadix	Veitchia_spiralis)))	Heterospathe_cagayanensis))	Dypsis_decaryi)	(((Oenocarpus_bataua	Oenocarpus_minor)	Prestoea_acuminata)	(Reinhardtia_gracilis	Pelagodoxa_henryana)))	Leopoldinia_pulchra))	((Reinhardtia_latisecta	Reinhardtia_paiewonskiana)	Reinhardtia_simplex))	((Sclerosperma_profizianum	(Podococcus_barteri	Orania_palindan))	((((Attalea_speciosa	Bactris_major)	(Elaeis_guineensis	Elaeis_oleifera))	Roystonea_regia)	Chamaedorea_seifrizii))))	Iriartea_deltoidea)	Sabal_domingensis)	(Serenoa_repens	Phoenix_dactylifera))	Nypa_fruticans)	Calamus_caryotoides);
(((((Phoenix_dactylifera	Sabal_domingensis)	Serenoa_repens)	((Pseudophoenix_vinifera	Iriartea_deltoidea)	((((Geonoma_undata	Leopoldinia_pulchra)	((Pelagodoxa_henryana	Manicaria_saccifera)	(((((Heterospathe_cagayanensis	Kentiopsis_piersoniorum)	((Veitchia_spiralis	Hydriastele_microspadix)	Burretiokentia_grandiflora))	Dypsis_decaryi)	Dictyosperma_album)	((Oenocarpus_bataua	Oenocarpus_minor)	Prestoea_acuminata))))	((Reinhardtia_latisecta	Reinhardtia_paiewonskiana)	(Reinhardtia_gracilis	Reinhardtia_simplex)))	((Orania_palindan	(Sclerosperma_profizianum	Podococcus_barteri))	(((Attalea_speciosa	(Bactris_major	(Elaeis_guineensis	Elaeis_oleifera)))	Roystonea_regia)	Chamaedorea_seifrizii)))))	Nypa_fruticans)	Calamus_caryotoides);
(((((Serenoa_repens	Phoenix_dactylifera)	Sabal_domingensis)	((Pseudophoenix_vinifera	Iriartea_deltoidea)	((((((Dictyosperma_album	Heterospathe_cagayanensis)	((Hydriastele_microspadix	(Dypsis_decaryi	Kentiopsis_piersoniorum))	(Veitchia_spiralis	Burretiokentia_grandiflora)))	Prestoea_acuminata)	Manicaria_saccifera)	((Oenocarpus_bataua	Oenocarpus_minor)	(Geonoma_undata	(Leopoldinia_pulchra	Pelagodoxa_henryana))))	((((Reinhardtia_latisecta	Reinhardtia_paiewonskiana)	Reinhardtia_simplex)	Reinhardtia_gracilis)	((Orania_palindan	(Sclerosperma_profizianum	Podococcus_barteri))	(((Attalea_speciosa	(Bactris_major	(Elaeis_guineensis	Elaeis_oleifera)))	Roystonea_regia)	Chamaedorea_seifrizii))))))	Nypa_fruticans)	Calamus_caryotoides);
((((Serenoa_repens	(Phoenix_dactylifera	Sabal_domingensis))	((Pseudophoenix_vinifera	Iriartea_deltoidea)	(((Sclerosperma_profizianum	(Podococcus_barteri	Orania_palindan))	((((Burretiokentia_grandiflora	((Dictyosperma_album	((Hydriastele_microspadix	Veitchia_spiralis)	(Kentiopsis_piersoniorum	Heterospathe_cagayanensis)))	Dypsis_decaryi))	(Prestoea_acuminata	(Oenocarpus_bataua	Oenocarpus_minor)))	((Pelagodoxa_henryana	Manicaria_saccifera)	Geonoma_undata))	Leopoldinia_pulchra))	(((Reinhardtia_latisecta	(Reinhardtia_gracilis	Reinhardtia_paiewonskiana))	Reinhardtia_simplex)	((Chamaedorea_seifrizii	((Attalea_speciosa	Bactris_major)	(Elaeis_guineensis	Elaeis_oleifera)))	Roystonea_regia)))))	Nypa_fruticans)	Calamus_caryotoides);
((((Serenoa_repens	(Phoenix_dactylifera	Sabal_domingensis))	((Pseudophoenix_vinifera	Iriartea_deltoidea)	((((((Elaeis_guineensis	Elaeis_oleifera)	Bactris_major)	Roystonea_regia)	(Chamaedorea_seifrizii	Attalea_speciosa))	(Sclerosperma_profizianum	(Podococcus_barteri	Orania_palindan)))	(((Reinhardtia_gracilis	(Reinhardtia_latisecta	Reinhardtia_paiewonskiana))	Reinhardtia_simplex)	((Geonoma_undata	((Pelagodoxa_henryana	(((Dictyosperma_album	((Hydriastele_microspadix	(Burretiokentia_grandiflora	Veitchia_spiralis))	(Kentiopsis_piersoniorum	Heterospathe_cagayanensis)))	Dypsis_decaryi)	(Prestoea_acuminata	(Oenocarpus_bataua	Oenocarpus_minor))))	Manicaria_saccifera))	Leopoldinia_pulchra)))))	Nypa_fruticans)	Calamus_caryotoides);
((((Serenoa_repens	(Phoenix_dactylifera	Sabal_domingensis))	((Pseudophoenix_vinifera	Iriartea_deltoidea)	((((Chamaedorea_seifrizii	Roystonea_regia)	(Attalea_speciosa	((Elaeis_guineensis	Elaeis_oleifera)	Bactris_major)))	(Orania_palindan	(Sclerosperma_profizianum	Podococcus_barteri)))	((((Reinhardtia_latisecta	Reinhardtia_paiewonskiana)	Reinhardtia_simplex)	Reinhardtia_gracilis)	((Leopoldinia_pulchra	Geonoma_undata)	(Manicaria_saccifera	(Pelagodoxa_henryana	(((Burretiokentia_grandiflora	(Dictyosperma_album	(((Kentiopsis_piersoniorum	Hydriastele_microspadix)	Veitchia_spiralis)	Heterospathe_cagayanensis)))	Dypsis_decaryi)	(Prestoea_acuminata	(Oenocarpus_bataua	Oenocarpus_minor))))))))))	Nypa_fruticans)	Calamus_caryotoides);
(((((Phoenix_dactylifera	Sabal_domingensis)	(((Manicaria_saccifera	((Dypsis_decaryi	(((((Veitchia_spiralis	Hydriastele_microspadix)	Kentiopsis_piersoniorum)	Heterospathe_cagayanensis)	Reinhardtia_gracilis)	Dictyosperma_album))	((Prestoea_acuminata	(Oenocarpus_bataua	Oenocarpus_minor))	(Burretiokentia_grandiflora	(Pelagodoxa_henryana	(Leopoldinia_pulchra	Geonoma_undata))))))	((Reinhardtia_simplex	(Reinhardtia_latisecta	Reinhardtia_paiewonskiana))	((Sclerosperma_profizianum	(Podococcus_barteri	Orania_palindan))	((Chamaedorea_seifrizii	Roystonea_regia)	((Elaeis_guineensis	Elaeis_oleifera)	(Attalea_speciosa	Bactris_major))))))	(Iriartea_deltoidea	Pseudophoenix_vinifera)))	Serenoa_repens)	Nypa_fruticans)	Calamus_caryotoides);
((((Serenoa_repens	(Sabal_domingensis	Phoenix_dactylifera))	((Orania_palindan	(Sclerosperma_profizianum	Podococcus_barteri))	(((Chamaedorea_seifrizii	((((Elaeis_guineensis	Elaeis_oleifera)	Bactris_major)	Attalea_speciosa)	Roystonea_regia))	((((Dypsis_decaryi	(Burretiokentia_grandiflora	(((Dictyosperma_album	Veitchia_spiralis)	(Hydriastele_microspadix	Kentiopsis_piersoniorum))	Heterospathe_cagayanensis)))	((Prestoea_acuminata	(Oenocarpus_bataua	Oenocarpus_minor))	Manicaria_saccifera))	(Pelagodoxa_henryana	(Leopoldinia_pulchra	Geonoma_undata)))	((Reinhardtia_latisecta	Reinhardtia_paiewonskiana)	(Reinhardtia_simplex	Reinhardtia_gracilis))))	(Iriartea_deltoidea	Pseudophoenix_vinifera))))	Nypa_fruticans)	Calamus_caryotoides);
((((Serenoa_repens	(Sabal_domingensis	Phoenix_dactylifera))	((((Chamaedorea_seifrizii	(((Elaeis_guineensis	Elaeis_oleifera)	(Bactris_major	Attalea_speciosa))	Roystonea_regia))	((((Dypsis_decaryi	((((Hydriastele_microspadix	(Burretiokentia_grandiflora	Veitchia_spiralis))	Kentiopsis_piersoniorum)	Heterospathe_cagayanensis)	Dictyosperma_album))	((Prestoea_acuminata	(Oenocarpus_bataua	Oenocarpus_minor))	(Pelagodoxa_henryana	(Leopoldinia_pulchra	Geonoma_undata))))	Manicaria_saccifera)	((Reinhardtia_latisecta	(Reinhardtia_gracilis	Reinhardtia_paiewonskiana))	Reinhardtia_simplex)))	(Orania_palindan	(Sclerosperma_profizianum	Podococcus_barteri)))	(Iriartea_deltoidea	Pseudophoenix_vinifera)))	Nypa_fruticans)	Calamus_caryotoides);
((((Serenoa_repens	(Sabal_domingensis	Phoenix_dactylifera))	((((((Reinhardtia_latisecta	Reinhardtia_paiewonskiana)	Reinhardtia_simplex)	((((Elaeis_guineensis	Elaeis_oleifera)	Bactris_major)	(Chamaedorea_seifrizii	Roystonea_regia))	Attalea_speciosa))	((Reinhardtia_gracilis	(((Prestoea_acuminata	(Oenocarpus_bataua	Oenocarpus_minor))	(Pelagodoxa_henryana	((Hydriastele_microspadix	(Burretiokentia_grandiflora	Veitchia_spiralis))	(Kentiopsis_piersoniorum	(Heterospathe_cagayanensis	(Dictyosperma_album	Dypsis_decaryi))))))	Manicaria_saccifera))	(Leopoldinia_pulchra	Geonoma_undata)))	(Orania_palindan	(Sclerosperma_profizianum	Podococcus_barteri)))	(Iriartea_deltoidea	Pseudophoenix_vinifera)))	Nypa_fruticans)	Calamus_caryotoides);
((((Phoenix_dactylifera	(Sabal_domingensis	Serenoa_repens))	((((((Reinhardtia_latisecta	Reinhardtia_paiewonskiana)	Reinhardtia_simplex)	(Chamaedorea_seifrizii	(Roystonea_regia	((Elaeis_guineensis	Elaeis_oleifera)	(Bactris_major	Attalea_speciosa)))))	(Sclerosperma_profizianum	(Podococcus_barteri	Orania_palindan)))	(Iriartea_deltoidea	Pseudophoenix_vinifera))	(((Manicaria_saccifera	(Prestoea_acuminata	(Oenocarpus_bataua	Oenocarpus_minor)))	(Reinhardtia_gracilis	(((Heterospathe_cagayanensis	Burretiokentia_grandiflora)	(Dictyosperma_album	(Kentiopsis_piersoniorum	(Hydriastele_microspadix	Veitchia_spiralis))))	Dypsis_decaryi)))	(Pelagodoxa_henryana	(Leopoldinia_pulchra	Geonoma_undata)))))	Nypa_fruticans)	Calamus_caryotoides);
((((Phoenix_dactylifera	(Sabal_domingensis	Serenoa_repens))	((((Reinhardtia_latisecta	Reinhardtia_paiewonskiana)	Reinhardtia_simplex)	(Chamaedorea_seifrizii	(Roystonea_regia	((Elaeis_guineensis	Elaeis_oleifera)	(Bactris_major	Attalea_speciosa)))))	((((((Reinhardtia_gracilis	(Prestoea_acuminata	(Oenocarpus_bataua	Oenocarpus_minor)))	(Geonoma_undata	(Pelagodoxa_henryana	Leopoldinia_pulchra)))	(((Heterospathe_cagayanensis	Burretiokentia_grandiflora)	((Hydriastele_microspadix	Veitchia_spiralis)	(Dictyosperma_album	Kentiopsis_piersoniorum)))	Dypsis_decaryi))	Manicaria_saccifera)	(Orania_palindan	(Sclerosperma_profizianum	Podococcus_barteri)))	(Iriartea_deltoidea	Pseudophoenix_vinifera))))	Nypa_fruticans)	Calamus_caryotoides);
((((Phoenix_dactylifera	Sabal_domingensis)	(Serenoa_repens	((Iriartea_deltoidea	Pseudophoenix_vinifera)	((((((((Heterospathe_cagayanensis	Burretiokentia_grandiflora)	((Kentiopsis_piersoniorum	(Hydriastele_microspadix	Veitchia_spiralis))	Dictyosperma_album))	Dypsis_decaryi)	(Leopoldinia_pulchra	(Prestoea_acuminata	(Oenocarpus_bataua	Oenocarpus_minor))))	(Pelagodoxa_henryana	Manicaria_saccifera))	Geonoma_undata)	((Reinhardtia_latisecta	Reinhardtia_paiewonskiana)	(Reinhardtia_gracilis	Reinhardtia_simplex)))	((Chamaedorea_seifrizii	((((Elaeis_guineensis	Elaeis_oleifera)	Bactris_major)	Attalea_speciosa)	Roystonea_regia))	(Orania_palindan	(Sclerosperma_profizianum	Podococcus_barteri)))))))	Nypa_fruticans)	Calamus_caryotoides);
(((((Phoenix_dactylifera	Sabal_domingensis)	Serenoa_repens)	(Pseudophoenix_vinifera	((Iriartea_deltoidea	((Manicaria_saccifera	(Prestoea_acuminata	(Oenocarpus_bataua	Oenocarpus_minor)))	((((Dictyosperma_album	(Heterospathe_cagayanensis	(Kentiopsis_piersoniorum	(Hydriastele_microspadix	Veitchia_spiralis))))	Dypsis_decaryi)	Burretiokentia_grandiflora)	((Geonoma_undata	Pelagodoxa_henryana)	Leopoldinia_pulchra))))	(((Reinhardtia_latisecta	(Reinhardtia_gracilis	Reinhardtia_paiewonskiana))	Reinhardtia_simplex)	((Chamaedorea_seifrizii	((((Elaeis_guineensis	Elaeis_oleifera)	Bactris_major)	Attalea_speciosa)	Roystonea_regia))	(Sclerosperma_profizianum	(Podococcus_barteri	Orania_palindan)))))))	Nypa_fruticans)	Calamus_caryotoides);
((((Phoenix_dactylifera	(Sabal_domingensis	Serenoa_repens))	((Pseudophoenix_vinifera	((((Reinhardtia_latisecta	Reinhardtia_paiewonskiana)	(Reinhardtia_gracilis	Reinhardtia_simplex))	(((Pelagodoxa_henryana	Manicaria_saccifera)	((Prestoea_acuminata	(Oenocarpus_bataua	Oenocarpus_minor))	(((Heterospathe_cagayanensis	Dypsis_decaryi)	(Dictyosperma_album	(Veitchia_spiralis	(Kentiopsis_piersoniorum	Hydriastele_microspadix))))	Burretiokentia_grandiflora)))	(Geonoma_undata	Leopoldinia_pulchra)))	(((Chamaedorea_seifrizii	(((Elaeis_guineensis	Elaeis_oleifera)	Bactris_major)	Attalea_speciosa))	Roystonea_regia)	(Podococcus_barteri	(Orania_palindan	Sclerosperma_profizianum)))))	Iriartea_deltoidea))	Nypa_fruticans)	Calamus_caryotoides);
((((Phoenix_dactylifera	(Sabal_domingensis	Serenoa_repens))	((Pseudophoenix_vinifera	Iriartea_deltoidea)	((((Reinhardtia_latisecta	Reinhardtia_paiewonskiana)	Reinhardtia_simplex)	((Pelagodoxa_henryana	(((((((Veitchia_spiralis	Hydriastele_microspadix)	Burretiokentia_grandiflora)	Kentiopsis_piersoniorum)	Heterospathe_cagayanensis)	Dictyosperma_album)	Dypsis_decaryi)	((Reinhardtia_gracilis	Manicaria_saccifera)	(Prestoea_acuminata	(Oenocarpus_bataua	Oenocarpus_minor)))))	(Geonoma_undata	Leopoldinia_pulchra)))	(((((Elaeis_guineensis	Elaeis_oleifera)	Bactris_major)	(Attalea_speciosa	Chamaedorea_seifrizii))	Roystonea_regia)	(Podococcus_barteri	(Orania_palindan	Sclerosperma_profizianum))))))	Nypa_fruticans)	Calamus_caryotoides);
((Nypa_fruticans	((Phoenix_dactylifera	(Sabal_domingensis	Serenoa_repens))	((((((Pelagodoxa_henryana	((((Heterospathe_cagayanensis	(Veitchia_spiralis	(Hydriastele_microspadix	Kentiopsis_piersoniorum)))	Dictyosperma_album)	(Burretiokentia_grandiflora	Dypsis_decaryi))	((Oenocarpus_minor	Oenocarpus_bataua)	Prestoea_acuminata)))	Manicaria_saccifera)	(Leopoldinia_pulchra	Geonoma_undata))	(Orania_palindan	(Podococcus_barteri	Sclerosperma_profizianum)))	((Reinhardtia_simplex	(Reinhardtia_gracilis	(Reinhardtia_latisecta	Reinhardtia_paiewonskiana)))	(Chamaedorea_seifrizii	(((Bactris_major	(Elaeis_guineensis	Elaeis_oleifera))	Attalea_speciosa)	Roystonea_regia))))	(Iriartea_deltoidea	Pseudophoenix_vinifera))))	Calamus_caryotoides);
((Nypa_fruticans	((Phoenix_dactylifera	(Sabal_domingensis	Serenoa_repens))	((Sclerosperma_profizianum	(Orania_palindan	Podococcus_barteri))	((Iriartea_deltoidea	Pseudophoenix_vinifera)	(((Chamaedorea_seifrizii	Attalea_speciosa)	(Roystonea_regia	(Bactris_major	(Elaeis_guineensis	Elaeis_oleifera))))	(((Reinhardtia_gracilis	Reinhardtia_simplex)	(Reinhardtia_latisecta	Reinhardtia_paiewonskiana))	((((Heterospathe_cagayanensis	(Burretiokentia_grandiflora	(((Hydriastele_microspadix	Veitchia_spiralis)	Dictyosperma_album)	Kentiopsis_piersoniorum)))	Dypsis_decaryi)	(Manicaria_saccifera	((Oenocarpus_minor	Oenocarpus_bataua)	Prestoea_acuminata)))	(Pelagodoxa_henryana	(Geonoma_undata	Leopoldinia_pulchra)))))))))	Calamus_caryotoides);
((Nypa_fruticans	(((Iriartea_deltoidea	Pseudophoenix_vinifera)	(((Manicaria_saccifera	(((Oenocarpus_minor	Oenocarpus_bataua)	Prestoea_acuminata)	((((Hydriastele_microspadix	Veitchia_spiralis)	Kentiopsis_piersoniorum)	Burretiokentia_grandiflora)	((Dypsis_decaryi	Dictyosperma_album)	Heterospathe_cagayanensis))))	((Geonoma_undata	Leopoldinia_pulchra)	Pelagodoxa_henryana))	(((Reinhardtia_simplex	(Reinhardtia_latisecta	Reinhardtia_paiewonskiana))	Reinhardtia_gracilis)	((Sclerosperma_profizianum	(Orania_palindan	Podococcus_barteri))	((Roystonea_regia	(Attalea_speciosa	(Bactris_major	(Elaeis_guineensis	Elaeis_oleifera))))	Chamaedorea_seifrizii)))))	(Phoenix_dactylifera	(Sabal_domingensis	Serenoa_repens))))	Calamus_caryotoides);
((Nypa_fruticans	((Serenoa_repens	(((((Oenocarpus_minor	Oenocarpus_bataua)	Prestoea_acuminata)	(Reinhardtia_gracilis	(Burretiokentia_grandiflora	(Dypsis_decaryi	(((Hydriastele_microspadix	Veitchia_spiralis)	(Heterospathe_cagayanensis	Kentiopsis_piersoniorum))	Dictyosperma_album)))))	(((Geonoma_undata	Leopoldinia_pulchra)	Pelagodoxa_henryana)	Manicaria_saccifera))	((((Reinhardtia_simplex	(Reinhardtia_latisecta	Reinhardtia_paiewonskiana))	((Sclerosperma_profizianum	(Orania_palindan	Podococcus_barteri))	((Roystonea_regia	(Attalea_speciosa	(Bactris_major	(Elaeis_guineensis	Elaeis_oleifera))))	Chamaedorea_seifrizii)))	Pseudophoenix_vinifera)	Iriartea_deltoidea)))	(Phoenix_dactylifera	Sabal_domingensis)))	Calamus_caryotoides);
((Nypa_fruticans	((Serenoa_repens	(Phoenix_dactylifera	Sabal_domingensis))	(Pseudophoenix_vinifera	(((Orania_palindan	(Podococcus_barteri	Sclerosperma_profizianum))	((Iriartea_deltoidea	Roystonea_regia)	Chamaedorea_seifrizii))	((Attalea_speciosa	(Bactris_major	(Elaeis_guineensis	Elaeis_oleifera)))	((((Pelagodoxa_henryana	Manicaria_saccifera)	(Reinhardtia_gracilis	((Dypsis_decaryi	((Kentiopsis_piersoniorum	(Hydriastele_microspadix	(Burretiokentia_grandiflora	Veitchia_spiralis)))	(Dictyosperma_album	Heterospathe_cagayanensis)))	(Leopoldinia_pulchra	((Oenocarpus_minor	Oenocarpus_bataua)	Prestoea_acuminata)))))	Geonoma_undata)	(Reinhardtia_simplex	(Reinhardtia_latisecta	Reinhardtia_paiewonskiana))))))))	Calamus_caryotoides);
((Nypa_fruticans	((Serenoa_repens	(Phoenix_dactylifera	Sabal_domingensis))	(Pseudophoenix_vinifera	((((Orania_palindan	(Podococcus_barteri	Sclerosperma_profizianum))	((((Leopoldinia_pulchra	Geonoma_undata)	Pelagodoxa_henryana)	((((Oenocarpus_minor	Oenocarpus_bataua)	Prestoea_acuminata)	Manicaria_saccifera)	(((Burretiokentia_grandiflora	(Dictyosperma_album	Dypsis_decaryi))	(Heterospathe_cagayanensis	Kentiopsis_piersoniorum))	(Hydriastele_microspadix	Veitchia_spiralis))))	(Roystonea_regia	((Chamaedorea_seifrizii	Attalea_speciosa)	(Reinhardtia_gracilis	(Bactris_major	(Elaeis_guineensis	Elaeis_oleifera)))))))	(Reinhardtia_simplex	(Reinhardtia_latisecta	Reinhardtia_paiewonskiana)))	Iriartea_deltoidea))))	Calamus_caryotoides);
((Nypa_fruticans	((Serenoa_repens	(Phoenix_dactylifera	Sabal_domingensis))	(((Chamaedorea_seifrizii	(((Bactris_major	Attalea_speciosa)	(Elaeis_guineensis	Elaeis_oleifera))	(Orania_palindan	(Podococcus_barteri	Sclerosperma_profizianum))))	((Reinhardtia_gracilis	Reinhardtia_simplex)	(Reinhardtia_latisecta	Reinhardtia_paiewonskiana)))	(Pseudophoenix_vinifera	((Roystonea_regia	Iriartea_deltoidea)	((Geonoma_undata	Leopoldinia_pulchra)	(((Oenocarpus_minor	Oenocarpus_bataua)	Prestoea_acuminata)	((Pelagodoxa_henryana	Manicaria_saccifera)	(((Veitchia_spiralis	Hydriastele_microspadix)	((Kentiopsis_piersoniorum	(Heterospathe_cagayanensis	Dictyosperma_album))	Burretiokentia_grandiflora))	Dypsis_decaryi)))))))))	Calamus_caryotoides);
((Nypa_fruticans	((Serenoa_repens	(Phoenix_dactylifera	Sabal_domingensis))	(((((Roystonea_regia	(Chamaedorea_seifrizii	(Attalea_speciosa	((Elaeis_guineensis	Elaeis_oleifera)	Bactris_major))))	((Reinhardtia_gracilis	Reinhardtia_simplex)	(Reinhardtia_latisecta	Reinhardtia_paiewonskiana)))	((Sclerosperma_profizianum	(Orania_palindan	Podococcus_barteri))	(((Manicaria_saccifera	((Oenocarpus_minor	Oenocarpus_bataua)	Prestoea_acuminata))	(((Heterospathe_cagayanensis	(Burretiokentia_grandiflora	(Veitchia_spiralis	(Hydriastele_microspadix	Kentiopsis_piersoniorum))))	Dictyosperma_album)	Dypsis_decaryi))	(Geonoma_undata	(Leopoldinia_pulchra	Pelagodoxa_henryana)))))	Iriartea_deltoidea)	Pseudophoenix_vinifera)))	Calamus_caryotoides);
((Nypa_fruticans	((Serenoa_repens	(Phoenix_dactylifera	Sabal_domingensis))	((((Sclerosperma_profizianum	(Orania_palindan	Podococcus_barteri))	((Reinhardtia_simplex	(Reinhardtia_latisecta	Reinhardtia_paiewonskiana))	((Roystonea_regia	(Attalea_speciosa	((Elaeis_guineensis	Elaeis_oleifera)	Bactris_major)))	Chamaedorea_seifrizii)))	(Iriartea_deltoidea	Pseudophoenix_vinifera))	(((Pelagodoxa_henryana	(((Oenocarpus_minor	Oenocarpus_bataua)	Prestoea_acuminata)	(Burretiokentia_grandiflora	((((Kentiopsis_piersoniorum	Dictyosperma_album)	(Veitchia_spiralis	Hydriastele_microspadix))	Reinhardtia_gracilis)	(Dypsis_decaryi	Heterospathe_cagayanensis)))))	Manicaria_saccifera)	(Geonoma_undata	Leopoldinia_pulchra)))))	Calamus_caryotoides);
((Nypa_fruticans	((Serenoa_repens	(Phoenix_dactylifera	Sabal_domingensis))	((Pseudophoenix_vinifera	Iriartea_deltoidea)	(((((((Oenocarpus_minor	Oenocarpus_bataua)	Prestoea_acuminata)	Manicaria_saccifera)	(((Dypsis_decaryi	((Kentiopsis_piersoniorum	Hydriastele_microspadix)	Burretiokentia_grandiflora))	Veitchia_spiralis)	(Dictyosperma_album	Heterospathe_cagayanensis)))	((Pelagodoxa_henryana	Geonoma_undata)	Leopoldinia_pulchra))	(Reinhardtia_gracilis	(Reinhardtia_simplex	(Reinhardtia_latisecta	Reinhardtia_paiewonskiana))))	(((Roystonea_regia	(Attalea_speciosa	((Elaeis_guineensis	Elaeis_oleifera)	Bactris_major)))	Chamaedorea_seifrizii)	(Orania_palindan	(Podococcus_barteri	Sclerosperma_profizianum)))))))	Calamus_caryotoides);
((Nypa_fruticans	(Serenoa_repens	((((Iriartea_deltoidea	((Manicaria_saccifera	((Dypsis_decaryi	((Burretiokentia_grandiflora	Heterospathe_cagayanensis)	((Kentiopsis_piersoniorum	(Veitchia_spiralis	Hydriastele_microspadix))	Dictyosperma_album)))	((Oenocarpus_minor	Oenocarpus_bataua)	Prestoea_acuminata)))	(Pelagodoxa_henryana	(Leopoldinia_pulchra	Geonoma_undata))))	(((Reinhardtia_simplex	(Reinhardtia_latisecta	Reinhardtia_paiewonskiana))	Reinhardtia_gracilis)	((Sclerosperma_profizianum	(Podococcus_barteri	Orania_palindan))	(Roystonea_regia	((Chamaedorea_seifrizii	Attalea_speciosa)	(Bactris_major	(Elaeis_oleifera	Elaeis_guineensis)))))))	Pseudophoenix_vinifera)	(Sabal_domingensis	Phoenix_dactylifera))))	Calamus_caryotoides);
((Nypa_fruticans	(Serenoa_repens	((((Orania_palindan	(Sclerosperma_profizianum	Podococcus_barteri))	((Manicaria_saccifera	((Reinhardtia_gracilis	(Pelagodoxa_henryana	(Dypsis_decaryi	(((Burretiokentia_grandiflora	Kentiopsis_piersoniorum)	Dictyosperma_album)	(Heterospathe_cagayanensis	(Veitchia_spiralis	Hydriastele_microspadix))))))	((Oenocarpus_minor	Oenocarpus_bataua)	Prestoea_acuminata)))	(Leopoldinia_pulchra	Geonoma_undata)))	((Pseudophoenix_vinifera	((Reinhardtia_simplex	(Reinhardtia_latisecta	Reinhardtia_paiewonskiana))	(Roystonea_regia	(((Elaeis_oleifera	Elaeis_guineensis)	(Attalea_speciosa	Bactris_major))	Chamaedorea_seifrizii))))	Iriartea_deltoidea))	(Sabal_domingensis	Phoenix_dactylifera))))	Calamus_caryotoides);
((Nypa_fruticans	(((Iriartea_deltoidea	Pseudophoenix_vinifera)	(((Orania_palindan	(Sclerosperma_profizianum	Podococcus_barteri))	((Manicaria_saccifera	((Oenocarpus_minor	Oenocarpus_bataua)	Prestoea_acuminata))	((Pelagodoxa_henryana	(Leopoldinia_pulchra	Geonoma_undata))	(Burretiokentia_grandiflora	(((Dictyosperma_album	(Heterospathe_cagayanensis	Dypsis_decaryi))	(Veitchia_spiralis	(Hydriastele_microspadix	Kentiopsis_piersoniorum)))	Reinhardtia_gracilis)))))	((Reinhardtia_simplex	(Reinhardtia_latisecta	Reinhardtia_paiewonskiana))	(Chamaedorea_seifrizii	(Roystonea_regia	((Elaeis_oleifera	Elaeis_guineensis)	(Attalea_speciosa	Bactris_major)))))))	((Serenoa_repens	Sabal_domingensis)	Phoenix_dactylifera)))	Calamus_caryotoides);
((Nypa_fruticans	(Serenoa_repens	(((Iriartea_deltoidea	Pseudophoenix_vinifera)	(((Orania_palindan	(Sclerosperma_profizianum	Podococcus_barteri))	((Pelagodoxa_henryana	Manicaria_saccifera)	((((Oenocarpus_minor	Oenocarpus_bataua)	Prestoea_acuminata)	(Leopoldinia_pulchra	Geonoma_undata))	((Burretiokentia_grandiflora	Dypsis_decaryi)	(Dictyosperma_album	(Heterospathe_cagayanensis	(Veitchia_spiralis	(Hydriastele_microspadix	Kentiopsis_piersoniorum))))))))	(((Reinhardtia_gracilis	Reinhardtia_simplex)	(Reinhardtia_latisecta	Reinhardtia_paiewonskiana))	(Chamaedorea_seifrizii	(Roystonea_regia	(Attalea_speciosa	(Bactris_major	(Elaeis_oleifera	Elaeis_guineensis))))))))	(Sabal_domingensis	Phoenix_dactylifera))))	Calamus_caryotoides);
((Nypa_fruticans	((Iriartea_deltoidea	(((Orania_palindan	(Sclerosperma_profizianum	Podococcus_barteri))	((((((Veitchia_spiralis	Hydriastele_microspadix)	((Dictyosperma_album	Heterospathe_cagayanensis)	(Dypsis_decaryi	Kentiopsis_piersoniorum)))	Burretiokentia_grandiflora)	(Reinhardtia_gracilis	((Pelagodoxa_henryana	Manicaria_saccifera)	((Oenocarpus_minor	Oenocarpus_bataua)	Prestoea_acuminata))))	Leopoldinia_pulchra)	Geonoma_undata))	(Pseudophoenix_vinifera	((Reinhardtia_simplex	(Reinhardtia_latisecta	Reinhardtia_paiewonskiana))	(Roystonea_regia	(((Attalea_speciosa	(Elaeis_oleifera	Elaeis_guineensis))	Bactris_major)	Chamaedorea_seifrizii))))))	((Serenoa_repens	Sabal_domingensis)	Phoenix_dactylifera)))	Calamus_caryotoides);
((Nypa_fruticans	((Iriartea_deltoidea	(((Sclerosperma_profizianum	(Podococcus_barteri	Orania_palindan))	((((Reinhardtia_gracilis	(((Oenocarpus_minor	Oenocarpus_bataua)	Prestoea_acuminata)	Manicaria_saccifera))	((((Veitchia_spiralis	(Hydriastele_microspadix	(Dictyosperma_album	Kentiopsis_piersoniorum)))	Heterospathe_cagayanensis)	Burretiokentia_grandiflora)	Dypsis_decaryi))	(Leopoldinia_pulchra	Pelagodoxa_henryana))	Geonoma_undata))	((Roystonea_regia	(((Elaeis_oleifera	Elaeis_guineensis)	Bactris_major)	Attalea_speciosa))	((Chamaedorea_seifrizii	Pseudophoenix_vinifera)	(Reinhardtia_simplex	(Reinhardtia_latisecta	Reinhardtia_paiewonskiana))))))	((Serenoa_repens	Sabal_domingensis)	Phoenix_dactylifera)))	Calamus_caryotoides);
((Nypa_fruticans	(((((((Sclerosperma_profizianum	(Podococcus_barteri	Orania_palindan))	(Chamaedorea_seifrizii	(Roystonea_regia	((Elaeis_oleifera	Elaeis_guineensis)	(Bactris_major	Attalea_speciosa)))))	((((((Oenocarpus_minor	Oenocarpus_bataua)	Prestoea_acuminata)	(((Reinhardtia_gracilis	(((Dypsis_decaryi	Dictyosperma_album)	Heterospathe_cagayanensis)	Kentiopsis_piersoniorum))	(Veitchia_spiralis	Hydriastele_microspadix))	Burretiokentia_grandiflora))	(Manicaria_saccifera	Pelagodoxa_henryana))	(Leopoldinia_pulchra	Geonoma_undata))	(Reinhardtia_simplex	(Reinhardtia_latisecta	Reinhardtia_paiewonskiana))))	Iriartea_deltoidea)	Pseudophoenix_vinifera)	(Sabal_domingensis	Phoenix_dactylifera))	Serenoa_repens))	Calamus_caryotoides);
((Nypa_fruticans	(((Sabal_domingensis	Phoenix_dactylifera)	Serenoa_repens)	((Iriartea_deltoidea	Pseudophoenix_vinifera)	(((Sclerosperma_profizianum	(Podococcus_barteri	Orania_palindan))	((Reinhardtia_simplex	(Reinhardtia_latisecta	Reinhardtia_paiewonskiana))	((((((Oenocarpus_minor	Oenocarpus_bataua)	Prestoea_acuminata)	((Reinhardtia_gracilis	(((Kentiopsis_piersoniorum	Heterospathe_cagayanensis)	((Burretiokentia_grandiflora	Veitchia_spiralis)	Hydriastele_microspadix))	Dypsis_decaryi))	Dictyosperma_album))	Manicaria_saccifera)	(Pelagodoxa_henryana	(Leopoldinia_pulchra	Geonoma_undata)))	((Attalea_speciosa	((Elaeis_oleifera	Elaeis_guineensis)	Bactris_major))	Roystonea_regia))))	Chamaedorea_seifrizii))))	Calamus_caryotoides);
((Nypa_fruticans	((Phoenix_dactylifera	(Serenoa_repens	Sabal_domingensis))	((Pseudophoenix_vinifera	((Reinhardtia_simplex	(Reinhardtia_latisecta	Reinhardtia_paiewonskiana))	(Attalea_speciosa	((Chamaedorea_seifrizii	Roystonea_regia)	((Elaeis_oleifera	Elaeis_guineensis)	Bactris_major)))))	(Iriartea_deltoidea	((((((Oenocarpus_minor	Oenocarpus_bataua)	Prestoea_acuminata)	(Reinhardtia_gracilis	(Dypsis_decaryi	((((Dictyosperma_album	Kentiopsis_piersoniorum)	(Veitchia_spiralis	Hydriastele_microspadix))	Heterospathe_cagayanensis)	Burretiokentia_grandiflora))))	(Pelagodoxa_henryana	Manicaria_saccifera))	(Leopoldinia_pulchra	Geonoma_undata))	(Sclerosperma_profizianum	(Podococcus_barteri	Orania_palindan)))))))	Calamus_caryotoides);
((Nypa_fruticans	((Serenoa_repens	(Sabal_domingensis	Phoenix_dactylifera))	((Iriartea_deltoidea	((Orania_palindan	(Sclerosperma_profizianum	Podococcus_barteri))	((Reinhardtia_simplex	(Reinhardtia_latisecta	Reinhardtia_paiewonskiana))	((((((Leopoldinia_pulchra	((Oenocarpus_minor	Oenocarpus_bataua)	Prestoea_acuminata))	(Pelagodoxa_henryana	(Dypsis_decaryi	((((Dictyosperma_album	Kentiopsis_piersoniorum)	(Veitchia_spiralis	Hydriastele_microspadix))	Heterospathe_cagayanensis)	Burretiokentia_grandiflora))))	Manicaria_saccifera)	Reinhardtia_gracilis)	Geonoma_undata)	((Roystonea_regia	(((Elaeis_oleifera	Elaeis_guineensis)	Bactris_major)	Attalea_speciosa))	Chamaedorea_seifrizii)))))	Pseudophoenix_vinifera)))	Calamus_caryotoides);
((((Serenoa_repens	(Phoenix_dactylifera	Sabal_domingensis))	(((((Reinhardtia_paiewonskiana	Reinhardtia_latisecta)	Reinhardtia_simplex)	(((Roystonea_regia	((Bactris_major	Attalea_speciosa)	(Elaeis_guineensis	Elaeis_oleifera)))	((Sclerosperma_profizianum	Podococcus_barteri)	Orania_palindan))	Chamaedorea_seifrizii))	(Pseudophoenix_vinifera	Iriartea_deltoidea))	(Geonoma_undata	((Pelagodoxa_henryana	((Manicaria_saccifera	(Prestoea_acuminata	(Oenocarpus_bataua	Oenocarpus_minor)))	Leopoldinia_pulchra))	(Dypsis_decaryi	((Burretiokentia_grandiflora	(Kentiopsis_piersoniorum	(Heterospathe_cagayanensis	Dictyosperma_album)))	(Reinhardtia_gracilis	(Veitchia_spiralis	Hydriastele_microspadix))))))))	Nypa_fruticans)	Calamus_caryotoides);
((((Phoenix_dactylifera	Sabal_domingensis)	(((((Reinhardtia_paiewonskiana	Reinhardtia_latisecta)	Reinhardtia_simplex)	((Chamaedorea_seifrizii	Roystonea_regia)	(Attalea_speciosa	((Elaeis_guineensis	Elaeis_oleifera)	Bactris_major))))	(((((Kentiopsis_piersoniorum	(Hydriastele_microspadix	Veitchia_spiralis))	(Dypsis_decaryi	(Dictyosperma_album	Heterospathe_cagayanensis)))	Burretiokentia_grandiflora)	(((Reinhardtia_gracilis	(Prestoea_acuminata	(Oenocarpus_bataua	Oenocarpus_minor)))	(Manicaria_saccifera	Pelagodoxa_henryana))	(Leopoldinia_pulchra	Geonoma_undata)))	(Podococcus_barteri	(Orania_palindan	Sclerosperma_profizianum))))	((Pseudophoenix_vinifera	Serenoa_repens)	Iriartea_deltoidea)))	Nypa_fruticans)	Calamus_caryotoides);
(((((Serenoa_repens	Phoenix_dactylifera)	Sabal_domingensis)	((((((Reinhardtia_gracilis	(((Kentiopsis_piersoniorum	(Dypsis_decaryi	Dictyosperma_album))	Burretiokentia_grandiflora)	(Heterospathe_cagayanensis	(Hydriastele_microspadix	Veitchia_spiralis))))	((Leopoldinia_pulchra	(Pelagodoxa_henryana	Geonoma_undata))	(Prestoea_acuminata	(Oenocarpus_bataua	Oenocarpus_minor))))	Manicaria_saccifera)	(Orania_palindan	(Sclerosperma_profizianum	Podococcus_barteri)))	(Pseudophoenix_vinifera	(((Reinhardtia_paiewonskiana	Reinhardtia_latisecta)	Reinhardtia_simplex)	((Roystonea_regia	(Attalea_speciosa	((Elaeis_guineensis	Elaeis_oleifera)	Bactris_major)))	Chamaedorea_seifrizii))))	Iriartea_deltoidea))	Nypa_fruticans)	Calamus_caryotoides);
(((((Phoenix_dactylifera	Sabal_domingensis)	Serenoa_repens)	((((((Dictyosperma_album	((Heterospathe_cagayanensis	(Burretiokentia_grandiflora	(Kentiopsis_piersoniorum	(Hydriastele_microspadix	Veitchia_spiralis))))	Reinhardtia_gracilis))	Dypsis_decaryi)	((Leopoldinia_pulchra	(Pelagodoxa_henryana	Geonoma_undata))	(Manicaria_saccifera	(Prestoea_acuminata	(Oenocarpus_bataua	Oenocarpus_minor)))))	(Orania_palindan	(Sclerosperma_profizianum	Podococcus_barteri)))	(Pseudophoenix_vinifera	(((Reinhardtia_paiewonskiana	Reinhardtia_latisecta)	Reinhardtia_simplex)	((Roystonea_regia	((Bactris_major	Attalea_speciosa)	(Elaeis_guineensis	Elaeis_oleifera)))	Chamaedorea_seifrizii))))	Iriartea_deltoidea))	Nypa_fruticans)	Calamus_caryotoides);
(((((Phoenix_dactylifera	Sabal_domingensis)	Serenoa_repens)	(((((Reinhardtia_paiewonskiana	Reinhardtia_latisecta)	Reinhardtia_simplex)	(((Chamaedorea_seifrizii	Roystonea_regia)	(Bactris_major	(Elaeis_guineensis	Elaeis_oleifera)))	Attalea_speciosa))	(((Leopoldinia_pulchra	Geonoma_undata)	(Reinhardtia_gracilis	(Manicaria_saccifera	(((Prestoea_acuminata	(Oenocarpus_bataua	Oenocarpus_minor))	(((Hydriastele_microspadix	(Veitchia_spiralis	(Dypsis_decaryi	(Dictyosperma_album	Heterospathe_cagayanensis))))	Kentiopsis_piersoniorum)	Pelagodoxa_henryana))	Burretiokentia_grandiflora))))	(Orania_palindan	(Sclerosperma_profizianum	Podococcus_barteri))))	(Pseudophoenix_vinifera	Iriartea_deltoidea)))	Nypa_fruticans)	Calamus_caryotoides);
(((((Phoenix_dactylifera	Sabal_domingensis)	Serenoa_repens)	(((((Reinhardtia_paiewonskiana	Reinhardtia_latisecta)	(Reinhardtia_gracilis	Reinhardtia_simplex))	(Chamaedorea_seifrizii	(Roystonea_regia	((Attalea_speciosa	Bactris_major)	(Elaeis_guineensis	Elaeis_oleifera)))))	(((Pelagodoxa_henryana	(Leopoldinia_pulchra	Geonoma_undata))	(Manicaria_saccifera	((Prestoea_acuminata	(Oenocarpus_bataua	Oenocarpus_minor))	((Burretiokentia_grandiflora	(Heterospathe_cagayanensis	((Kentiopsis_piersoniorum	(Hydriastele_microspadix	Veitchia_spiralis))	Dictyosperma_album)))	Dypsis_decaryi))))	(Orania_palindan	(Sclerosperma_profizianum	Podococcus_barteri))))	(Pseudophoenix_vinifera	Iriartea_deltoidea)))	Nypa_fruticans)	Calamus_caryotoides);
((((Phoenix_dactylifera	(Sabal_domingensis	Serenoa_repens))	((((((Reinhardtia_gracilis	Reinhardtia_paiewonskiana)	Reinhardtia_latisecta)	Reinhardtia_simplex)	(Roystonea_regia	(((Chamaedorea_seifrizii	Attalea_speciosa)	Bactris_major)	(Elaeis_guineensis	Elaeis_oleifera))))	((Leopoldinia_pulchra	((Geonoma_undata	Manicaria_saccifera)	(((Burretiokentia_grandiflora	((Dypsis_decaryi	Heterospathe_cagayanensis)	((Kentiopsis_piersoniorum	(Hydriastele_microspadix	Veitchia_spiralis))	Dictyosperma_album)))	(Prestoea_acuminata	(Oenocarpus_bataua	Oenocarpus_minor)))	Pelagodoxa_henryana)))	(Sclerosperma_profizianum	(Podococcus_barteri	Orania_palindan))))	(Pseudophoenix_vinifera	Iriartea_deltoidea)))	Nypa_fruticans)	Calamus_caryotoides);
((((Phoenix_dactylifera	(Sabal_domingensis	Serenoa_repens))	((Orania_palindan	(Sclerosperma_profizianum	Podococcus_barteri))	((((((((Prestoea_acuminata	(Oenocarpus_bataua	Oenocarpus_minor))	Manicaria_saccifera)	(Reinhardtia_gracilis	((((Heterospathe_cagayanensis	Dictyosperma_album)	Dypsis_decaryi)	(Kentiopsis_piersoniorum	(Hydriastele_microspadix	Veitchia_spiralis)))	Burretiokentia_grandiflora)))	((Geonoma_undata	Leopoldinia_pulchra)	Pelagodoxa_henryana))	((Reinhardtia_paiewonskiana	Reinhardtia_latisecta)	Reinhardtia_simplex))	(((Chamaedorea_seifrizii	Roystonea_regia)	(Bactris_major	(Elaeis_guineensis	Elaeis_oleifera)))	Attalea_speciosa))	Pseudophoenix_vinifera)	Iriartea_deltoidea)))	Nypa_fruticans)	Calamus_caryotoides);
((((Phoenix_dactylifera	(Sabal_domingensis	Serenoa_repens))	((Pseudophoenix_vinifera	Iriartea_deltoidea)	(((Chamaedorea_seifrizii	(((Bactris_major	(Elaeis_guineensis	Elaeis_oleifera))	Attalea_speciosa)	Roystonea_regia))	(Orania_palindan	(Sclerosperma_profizianum	Podococcus_barteri)))	(((((Geonoma_undata	Leopoldinia_pulchra)	Pelagodoxa_henryana)	((Prestoea_acuminata	(Oenocarpus_bataua	Oenocarpus_minor))	((((Heterospathe_cagayanensis	Veitchia_spiralis)	Hydriastele_microspadix)	Burretiokentia_grandiflora)	((Kentiopsis_piersoniorum	Dypsis_decaryi)	Dictyosperma_album))))	Manicaria_saccifera)	(Reinhardtia_gracilis	((Reinhardtia_paiewonskiana	Reinhardtia_latisecta)	Reinhardtia_simplex))))))	Nypa_fruticans)	Calamus_caryotoides);
(((((Phoenix_dactylifera	Sabal_domingensis)	Serenoa_repens)	((Pseudophoenix_vinifera	Iriartea_deltoidea)	((((Chamaedorea_seifrizii	((Bactris_major	(Elaeis_guineensis	Elaeis_oleifera))	Attalea_speciosa))	(Orania_palindan	(Sclerosperma_profizianum	Podococcus_barteri)))	Roystonea_regia)	(((((Geonoma_undata	Leopoldinia_pulchra)	Pelagodoxa_henryana)	(((Veitchia_spiralis	(Hydriastele_microspadix	Heterospathe_cagayanensis))	((Kentiopsis_piersoniorum	Dypsis_decaryi)	Dictyosperma_album))	Burretiokentia_grandiflora))	((Prestoea_acuminata	(Oenocarpus_bataua	Oenocarpus_minor))	Manicaria_saccifera))	(((Reinhardtia_gracilis	Reinhardtia_paiewonskiana)	Reinhardtia_latisecta)	Reinhardtia_simplex)))))	Nypa_fruticans)	Calamus_caryotoides);
((Nypa_fruticans	(((Pseudophoenix_vinifera	Iriartea_deltoidea)	(((Reinhardtia_simplex	(Reinhardtia_latisecta	Reinhardtia_paiewonskiana))	(((Attalea_speciosa	(Bactris_major	(Elaeis_oleifera	Elaeis_guineensis)))	Roystonea_regia)	Chamaedorea_seifrizii))	((((Prestoea_acuminata	(Oenocarpus_bataua	Oenocarpus_minor))	((Geonoma_undata	Leopoldinia_pulchra)	Pelagodoxa_henryana))	((Manicaria_saccifera	((Dictyosperma_album	((Burretiokentia_grandiflora	(Kentiopsis_piersoniorum	(Veitchia_spiralis	Hydriastele_microspadix)))	Heterospathe_cagayanensis))	Dypsis_decaryi))	Reinhardtia_gracilis))	(Sclerosperma_profizianum	(Orania_palindan	Podococcus_barteri)))))	(Serenoa_repens	(Phoenix_dactylifera	Sabal_domingensis))))	Calamus_caryotoides);
((Nypa_fruticans	(((Pseudophoenix_vinifera	Iriartea_deltoidea)	(((Reinhardtia_simplex	(Reinhardtia_latisecta	(Reinhardtia_gracilis	Reinhardtia_paiewonskiana)))	(((Chamaedorea_seifrizii	(Bactris_major	(Elaeis_oleifera	Elaeis_guineensis)))	Roystonea_regia)	Attalea_speciosa))	((((Manicaria_saccifera	(Prestoea_acuminata	(Oenocarpus_bataua	Oenocarpus_minor)))	((Geonoma_undata	Leopoldinia_pulchra)	Pelagodoxa_henryana))	(Burretiokentia_grandiflora	((Heterospathe_cagayanensis	(Dictyosperma_album	Dypsis_decaryi))	((Veitchia_spiralis	Hydriastele_microspadix)	Kentiopsis_piersoniorum))))	(Orania_palindan	(Podococcus_barteri	Sclerosperma_profizianum)))))	(Serenoa_repens	(Phoenix_dactylifera	Sabal_domingensis))))	Calamus_caryotoides);
((Nypa_fruticans	(((Pseudophoenix_vinifera	Iriartea_deltoidea)	(((Reinhardtia_simplex	(Reinhardtia_latisecta	Reinhardtia_paiewonskiana))	(Chamaedorea_seifrizii	((Attalea_speciosa	(Bactris_major	(Elaeis_oleifera	Elaeis_guineensis)))	Roystonea_regia)))	((((Leopoldinia_pulchra	(((Prestoea_acuminata	(Oenocarpus_bataua	Oenocarpus_minor))	Reinhardtia_gracilis)	(Pelagodoxa_henryana	(Dictyosperma_album	(Dypsis_decaryi	(Heterospathe_cagayanensis	((Kentiopsis_piersoniorum	Hydriastele_microspadix)	(Burretiokentia_grandiflora	Veitchia_spiralis))))))))	Manicaria_saccifera)	Geonoma_undata)	(Orania_palindan	(Podococcus_barteri	Sclerosperma_profizianum)))))	(Serenoa_repens	(Phoenix_dactylifera	Sabal_domingensis))))	Calamus_caryotoides);
((Nypa_fruticans	(Serenoa_repens	(((Pseudophoenix_vinifera	Iriartea_deltoidea)	(((Reinhardtia_simplex	((Reinhardtia_gracilis	Reinhardtia_latisecta)	Reinhardtia_paiewonskiana))	(((Bactris_major	(Elaeis_oleifera	Elaeis_guineensis))	(Roystonea_regia	Chamaedorea_seifrizii))	Attalea_speciosa))	((((Manicaria_saccifera	(Prestoea_acuminata	(Oenocarpus_bataua	Oenocarpus_minor)))	((Dypsis_decaryi	(Dictyosperma_album	((Heterospathe_cagayanensis	Kentiopsis_piersoniorum)	(Veitchia_spiralis	Hydriastele_microspadix))))	Burretiokentia_grandiflora))	((Leopoldinia_pulchra	Geonoma_undata)	Pelagodoxa_henryana))	(Orania_palindan	(Podococcus_barteri	Sclerosperma_profizianum)))))	(Phoenix_dactylifera	Sabal_domingensis))))	Calamus_caryotoides);
((Nypa_fruticans	(((Pseudophoenix_vinifera	Iriartea_deltoidea)	((((Reinhardtia_simplex	(Reinhardtia_gracilis	(Reinhardtia_latisecta	Reinhardtia_paiewonskiana)))	((((Elaeis_oleifera	Elaeis_guineensis)	Bactris_major)	(Chamaedorea_seifrizii	Attalea_speciosa))	Roystonea_regia))	(Leopoldinia_pulchra	((Pelagodoxa_henryana	Burretiokentia_grandiflora)	(Geonoma_undata	((Dypsis_decaryi	(Dictyosperma_album	(Heterospathe_cagayanensis	(Kentiopsis_piersoniorum	(Veitchia_spiralis	Hydriastele_microspadix)))))	(Manicaria_saccifera	(Prestoea_acuminata	(Oenocarpus_bataua	Oenocarpus_minor))))))))	(Sclerosperma_profizianum	(Orania_palindan	Podococcus_barteri))))	((Serenoa_repens	Phoenix_dactylifera)	Sabal_domingensis)))	Calamus_caryotoides);
((Nypa_fruticans	((Serenoa_repens	(Phoenix_dactylifera	Sabal_domingensis))	((Pseudophoenix_vinifera	Iriartea_deltoidea)	((((((Elaeis_oleifera	Elaeis_guineensis)	Bactris_major)	(Chamaedorea_seifrizii	Attalea_speciosa))	Roystonea_regia)	(((Reinhardtia_gracilis	Reinhardtia_simplex)	(Reinhardtia_latisecta	Reinhardtia_paiewonskiana))	(((Manicaria_saccifera	Pelagodoxa_henryana)	((Prestoea_acuminata	(Oenocarpus_bataua	Oenocarpus_minor))	((Dypsis_decaryi	((Veitchia_spiralis	Hydriastele_microspadix)	(Burretiokentia_grandiflora	(Dictyosperma_album	(Heterospathe_cagayanensis	Kentiopsis_piersoniorum)))))	Leopoldinia_pulchra)))	Geonoma_undata)))	(Sclerosperma_profizianum	(Orania_palindan	Podococcus_barteri))))))	Calamus_caryotoides);
((Nypa_fruticans	((Serenoa_repens	(Phoenix_dactylifera	Sabal_domingensis))	((Pseudophoenix_vinifera	Iriartea_deltoidea)	((((Chamaedorea_seifrizii	Attalea_speciosa)	(Roystonea_regia	((Elaeis_oleifera	Elaeis_guineensis)	Bactris_major)))	(Orania_palindan	(Podococcus_barteri	Sclerosperma_profizianum)))	((Reinhardtia_simplex	(Reinhardtia_latisecta	(Reinhardtia_gracilis	Reinhardtia_paiewonskiana)))	(Manicaria_saccifera	((Dypsis_decaryi	(((Heterospathe_cagayanensis	Dictyosperma_album)	(Kentiopsis_piersoniorum	(Veitchia_spiralis	Hydriastele_microspadix)))	Burretiokentia_grandiflora))	(((Pelagodoxa_henryana	Geonoma_undata)	Leopoldinia_pulchra)	(Prestoea_acuminata	(Oenocarpus_bataua	Oenocarpus_minor))))))))))	Calamus_caryotoides);
((Nypa_fruticans	((Serenoa_repens	(Phoenix_dactylifera	Sabal_domingensis))	((Roystonea_regia	Iriartea_deltoidea)	((Pseudophoenix_vinifera	(((Bactris_major	(Chamaedorea_seifrizii	(Elaeis_oleifera	Elaeis_guineensis)))	Attalea_speciosa)	(Orania_palindan	(Podococcus_barteri	Sclerosperma_profizianum))))	(((Reinhardtia_gracilis	Reinhardtia_simplex)	(Reinhardtia_latisecta	Reinhardtia_paiewonskiana))	(((Pelagodoxa_henryana	(Geonoma_undata	Leopoldinia_pulchra))	(Prestoea_acuminata	(Oenocarpus_bataua	Oenocarpus_minor)))	(Manicaria_saccifera	(((Heterospathe_cagayanensis	(Veitchia_spiralis	(Hydriastele_microspadix	Kentiopsis_piersoniorum)))	Dictyosperma_album)	(Burretiokentia_grandiflora	Dypsis_decaryi)))))))))	Calamus_caryotoides);
((Nypa_fruticans	((Phoenix_dactylifera	(Sabal_domingensis	Serenoa_repens))	((Iriartea_deltoidea	Pseudophoenix_vinifera)	((((Roystonea_regia	((Bactris_major	(Elaeis_oleifera	Elaeis_guineensis))	Attalea_speciosa))	Chamaedorea_seifrizii)	(Orania_palindan	(Podococcus_barteri	Sclerosperma_profizianum)))	((Geonoma_undata	(Reinhardtia_simplex	(Reinhardtia_latisecta	Reinhardtia_paiewonskiana)))	((Pelagodoxa_henryana	Manicaria_saccifera)	(((Dictyosperma_album	(Dypsis_decaryi	(Heterospathe_cagayanensis	(Burretiokentia_grandiflora	(Veitchia_spiralis	(Hydriastele_microspadix	Kentiopsis_piersoniorum))))))	(Leopoldinia_pulchra	(Prestoea_acuminata	(Oenocarpus_bataua	Oenocarpus_minor))))	Reinhardtia_gracilis)))))))	Calamus_caryotoides);
((Nypa_fruticans	((Phoenix_dactylifera	(Sabal_domingensis	Serenoa_repens))	((Iriartea_deltoidea	Pseudophoenix_vinifera)	((Orania_palindan	(Podococcus_barteri	Sclerosperma_profizianum))	((Reinhardtia_simplex	(Reinhardtia_latisecta	Reinhardtia_paiewonskiana))	((((Bactris_major	(Elaeis_oleifera	Elaeis_guineensis))	(Chamaedorea_seifrizii	Attalea_speciosa))	Roystonea_regia)	((Reinhardtia_gracilis	((Leopoldinia_pulchra	Geonoma_undata)	Pelagodoxa_henryana))	((Manicaria_saccifera	(Prestoea_acuminata	(Oenocarpus_bataua	Oenocarpus_minor)))	(Veitchia_spiralis	((Dypsis_decaryi	Hydriastele_microspadix)	((Heterospathe_cagayanensis	Dictyosperma_album)	(Burretiokentia_grandiflora	Kentiopsis_piersoniorum))))))))))))	Calamus_caryotoides);
(((((((Iriartea_deltoidea	(Pseudophoenix_vinifera	((Reinhardtia_latisecta	Reinhardtia_paiewonskiana)	Reinhardtia_simplex)))	(Reinhardtia_gracilis	((Orania_palindan	(Sclerosperma_profizianum	Podococcus_barteri))	((Roystonea_regia	(Attalea_speciosa	(Bactris_major	(Elaeis_oleifera	Elaeis_guineensis))))	Chamaedorea_seifrizii))))	(Leopoldinia_pulchra	(Geonoma_undata	(((Prestoea_acuminata	(Oenocarpus_bataua	Oenocarpus_minor))	(Pelagodoxa_henryana	((Dictyosperma_album	((Burretiokentia_grandiflora	(Kentiopsis_piersoniorum	(Veitchia_spiralis	Hydriastele_microspadix)))	Heterospathe_cagayanensis))	Dypsis_decaryi)))	Manicaria_saccifera))))	(Phoenix_dactylifera	Sabal_domingensis))	Serenoa_repens)	Nypa_fruticans)	Calamus_caryotoides);
((((((((((Reinhardtia_latisecta	Reinhardtia_paiewonskiana)	(Reinhardtia_gracilis	Reinhardtia_simplex))	(((Prestoea_acuminata	(Oenocarpus_bataua	Oenocarpus_minor))	((Manicaria_saccifera	Pelagodoxa_henryana)	((Dypsis_decaryi	((Hydriastele_microspadix	Veitchia_spiralis)	(Dictyosperma_album	(Heterospathe_cagayanensis	Kentiopsis_piersoniorum))))	Burretiokentia_grandiflora)))	(Leopoldinia_pulchra	Geonoma_undata)))	(Roystonea_regia	((Elaeis_oleifera	Elaeis_guineensis)	(Attalea_speciosa	Bactris_major))))	(Sclerosperma_profizianum	(Podococcus_barteri	Orania_palindan)))	Chamaedorea_seifrizii)	(Pseudophoenix_vinifera	Iriartea_deltoidea))	(Phoenix_dactylifera	(Serenoa_repens	Sabal_domingensis)))	Nypa_fruticans)	Calamus_caryotoides);
(((((Pseudophoenix_vinifera	((((((Manicaria_saccifera	(Prestoea_acuminata	(Oenocarpus_bataua	Oenocarpus_minor)))	(((Kentiopsis_piersoniorum	Dypsis_decaryi)	((Burretiokentia_grandiflora	(Hydriastele_microspadix	Veitchia_spiralis))	Heterospathe_cagayanensis))	Dictyosperma_album))	((Geonoma_undata	Leopoldinia_pulchra)	Pelagodoxa_henryana))	(Podococcus_barteri	(Orania_palindan	Sclerosperma_profizianum)))	Iriartea_deltoidea)	(((Reinhardtia_latisecta	Reinhardtia_paiewonskiana)	(Reinhardtia_gracilis	Reinhardtia_simplex))	(Chamaedorea_seifrizii	(Roystonea_regia	(Attalea_speciosa	(Bactris_major	(Elaeis_oleifera	Elaeis_guineensis))))))))	(Phoenix_dactylifera	Sabal_domingensis))	Serenoa_repens)	Nypa_fruticans)	Calamus_caryotoides);
(((((Phoenix_dactylifera	Sabal_domingensis)	Serenoa_repens)	(((((Reinhardtia_latisecta	(Reinhardtia_gracilis	Reinhardtia_paiewonskiana))	Reinhardtia_simplex)	((Chamaedorea_seifrizii	(Roystonea_regia	(Attalea_speciosa	(Bactris_major	(Elaeis_oleifera	Elaeis_guineensis)))))	(((Dypsis_decaryi	((Dictyosperma_album	((Kentiopsis_piersoniorum	Hydriastele_microspadix)	Veitchia_spiralis))	(Burretiokentia_grandiflora	Heterospathe_cagayanensis)))	(Prestoea_acuminata	(Oenocarpus_bataua	Oenocarpus_minor)))	(((Geonoma_undata	Leopoldinia_pulchra)	Pelagodoxa_henryana)	Manicaria_saccifera))))	(Sclerosperma_profizianum	(Podococcus_barteri	Orania_palindan)))	(Iriartea_deltoidea	Pseudophoenix_vinifera)))	Nypa_fruticans)	Calamus_caryotoides);
((((Phoenix_dactylifera	(Sabal_domingensis	Serenoa_repens))	((Iriartea_deltoidea	Pseudophoenix_vinifera)	((((Reinhardtia_latisecta	Reinhardtia_paiewonskiana)	Reinhardtia_simplex)	(Roystonea_regia	((Bactris_major	(Elaeis_oleifera	Elaeis_guineensis))	(Attalea_speciosa	Chamaedorea_seifrizii))))	((Sclerosperma_profizianum	(Podococcus_barteri	Orania_palindan))	((Manicaria_saccifera	((Prestoea_acuminata	(Oenocarpus_bataua	Oenocarpus_minor))	(Pelagodoxa_henryana	(((Burretiokentia_grandiflora	((Dypsis_decaryi	Kentiopsis_piersoniorum)	Hydriastele_microspadix))	Veitchia_spiralis)	(Reinhardtia_gracilis	(Dictyosperma_album	Heterospathe_cagayanensis))))))	(Leopoldinia_pulchra	Geonoma_undata))))))	Nypa_fruticans)	Calamus_caryotoides);
(((((Phoenix_dactylifera	Sabal_domingensis)	Serenoa_repens)	((Iriartea_deltoidea	Pseudophoenix_vinifera)	((((Reinhardtia_latisecta	Reinhardtia_paiewonskiana)	(Reinhardtia_gracilis	Reinhardtia_simplex))	((((Bactris_major	(Elaeis_oleifera	Elaeis_guineensis))	Attalea_speciosa)	Chamaedorea_seifrizii)	Roystonea_regia))	((Podococcus_barteri	(Orania_palindan	Sclerosperma_profizianum))	((Manicaria_saccifera	((Prestoea_acuminata	(Oenocarpus_bataua	Oenocarpus_minor))	(Pelagodoxa_henryana	(Dypsis_decaryi	(((Veitchia_spiralis	(Hydriastele_microspadix	(Dictyosperma_album	Kentiopsis_piersoniorum)))	Heterospathe_cagayanensis)	Burretiokentia_grandiflora)))))	(Leopoldinia_pulchra	Geonoma_undata))))))	Nypa_fruticans)	Calamus_caryotoides);
(((((Phoenix_dactylifera	Sabal_domingensis)	Serenoa_repens)	(((Orania_palindan	(Sclerosperma_profizianum	Podococcus_barteri))	((Manicaria_saccifera	((Prestoea_acuminata	(Oenocarpus_bataua	Oenocarpus_minor))	(Pelagodoxa_henryana	(((Heterospathe_cagayanensis	(Dictyosperma_album	Dypsis_decaryi))	(Veitchia_spiralis	(Hydriastele_microspadix	Kentiopsis_piersoniorum)))	Burretiokentia_grandiflora))))	(Leopoldinia_pulchra	Geonoma_undata)))	((((((Bactris_major	(Elaeis_oleifera	Elaeis_guineensis))	(Chamaedorea_seifrizii	Attalea_speciosa))	Roystonea_regia)	((Reinhardtia_latisecta	(Reinhardtia_gracilis	Reinhardtia_paiewonskiana))	Reinhardtia_simplex))	Pseudophoenix_vinifera)	Iriartea_deltoidea)))	Nypa_fruticans)	Calamus_caryotoides);
(((((Phoenix_dactylifera	Sabal_domingensis)	Serenoa_repens)	((((((Chamaedorea_seifrizii	(Roystonea_regia	((Elaeis_oleifera	Elaeis_guineensis)	Bactris_major)))	Attalea_speciosa)	((((((Dictyosperma_album	((Heterospathe_cagayanensis	Kentiopsis_piersoniorum)	(Veitchia_spiralis	Hydriastele_microspadix)))	Dypsis_decaryi)	Burretiokentia_grandiflora)	(Manicaria_saccifera	(Prestoea_acuminata	(Oenocarpus_bataua	Oenocarpus_minor))))	(Pelagodoxa_henryana	(Leopoldinia_pulchra	Geonoma_undata)))	((Reinhardtia_gracilis	(Reinhardtia_latisecta	Reinhardtia_paiewonskiana))	Reinhardtia_simplex)))	(Orania_palindan	(Sclerosperma_profizianum	Podococcus_barteri)))	Pseudophoenix_vinifera)	Iriartea_deltoidea))	Nypa_fruticans)	Calamus_caryotoides);
(((((Phoenix_dactylifera	Sabal_domingensis)	Serenoa_repens)	(((((((Roystonea_regia	((Elaeis_oleifera	Elaeis_guineensis)	(Attalea_speciosa	Bactris_major)))	Chamaedorea_seifrizii)	((((Leopoldinia_pulchra	(Prestoea_acuminata	(Oenocarpus_bataua	Oenocarpus_minor)))	(Pelagodoxa_henryana	Manicaria_saccifera))	((Heterospathe_cagayanensis	(Dictyosperma_album	Dypsis_decaryi))	(((Veitchia_spiralis	Hydriastele_microspadix)	Kentiopsis_piersoniorum)	Burretiokentia_grandiflora)))	Geonoma_undata))	((Reinhardtia_latisecta	Reinhardtia_paiewonskiana)	(Reinhardtia_gracilis	Reinhardtia_simplex)))	(Sclerosperma_profizianum	(Podococcus_barteri	Orania_palindan)))	Pseudophoenix_vinifera)	Iriartea_deltoidea))	Nypa_fruticans)	Calamus_caryotoides);
(((((Phoenix_dactylifera	Sabal_domingensis)	Serenoa_repens)	(Pseudophoenix_vinifera	(((Sclerosperma_profizianum	(Podococcus_barteri	Orania_palindan))	((((Elaeis_oleifera	Elaeis_guineensis)	Bactris_major)	(Chamaedorea_seifrizii	Attalea_speciosa))	Roystonea_regia))	(Iriartea_deltoidea	(((Reinhardtia_latisecta	Reinhardtia_paiewonskiana)	(Reinhardtia_gracilis	Reinhardtia_simplex))	((((Prestoea_acuminata	(Oenocarpus_bataua	Oenocarpus_minor))	((Burretiokentia_grandiflora	(Hydriastele_microspadix	(Heterospathe_cagayanensis	Veitchia_spiralis)))	((Dypsis_decaryi	Kentiopsis_piersoniorum)	Dictyosperma_album)))	Manicaria_saccifera)	((Leopoldinia_pulchra	Pelagodoxa_henryana)	Geonoma_undata)))))))	Nypa_fruticans)	Calamus_caryotoides);
((Nypa_fruticans	(((Sabal_domingensis	Phoenix_dactylifera)	Serenoa_repens)	((Pseudophoenix_vinifera	(Iriartea_deltoidea	((((Reinhardtia_paiewonskiana	Reinhardtia_latisecta)	Reinhardtia_simplex)	Reinhardtia_gracilis)	(((Podococcus_barteri	Sclerosperma_profizianum)	Orania_palindan)	(Chamaedorea_seifrizii	(Roystonea_regia	(Attalea_speciosa	(Bactris_major	(Elaeis_oleifera	Elaeis_guineensis)))))))))	((Leopoldinia_pulchra	Geonoma_undata)	(Manicaria_saccifera	((((Oenocarpus_bataua	Oenocarpus_minor)	Prestoea_acuminata)	Pelagodoxa_henryana)	(Dictyosperma_album	((Heterospathe_cagayanensis	Kentiopsis_piersoniorum)	(Veitchia_spiralis	((Dypsis_decaryi	Hydriastele_microspadix)	Burretiokentia_grandiflora))))))))))	Calamus_caryotoides);
((Nypa_fruticans	(((Sabal_domingensis	Phoenix_dactylifera)	Serenoa_repens)	((Pseudophoenix_vinifera	Iriartea_deltoidea)	((((Pelagodoxa_henryana	(Leopoldinia_pulchra	Geonoma_undata))	((Manicaria_saccifera	((Oenocarpus_bataua	Oenocarpus_minor)	Prestoea_acuminata))	(((Dypsis_decaryi	(Heterospathe_cagayanensis	Dictyosperma_album))	(Kentiopsis_piersoniorum	(Veitchia_spiralis	Hydriastele_microspadix)))	Burretiokentia_grandiflora)))	((Reinhardtia_paiewonskiana	Reinhardtia_latisecta)	(Reinhardtia_gracilis	Reinhardtia_simplex)))	(((Podococcus_barteri	Sclerosperma_profizianum)	Orania_palindan)	(Chamaedorea_seifrizii	(Roystonea_regia	(Attalea_speciosa	(Bactris_major	(Elaeis_oleifera	Elaeis_guineensis))))))))))	Calamus_caryotoides);
((Nypa_fruticans	(((Sabal_domingensis	Phoenix_dactylifera)	Serenoa_repens)	((Pseudophoenix_vinifera	Iriartea_deltoidea)	(((Sclerosperma_profizianum	(Orania_palindan	Podococcus_barteri))	(((((((Dypsis_decaryi	(Dictyosperma_album	((Heterospathe_cagayanensis	Kentiopsis_piersoniorum)	(Veitchia_spiralis	Hydriastele_microspadix))))	Burretiokentia_grandiflora)	(Manicaria_saccifera	((Oenocarpus_bataua	Oenocarpus_minor)	Prestoea_acuminata)))	Pelagodoxa_henryana)	(Leopoldinia_pulchra	Geonoma_undata))	((Reinhardtia_paiewonskiana	Reinhardtia_latisecta)	(Reinhardtia_gracilis	Reinhardtia_simplex)))	(Roystonea_regia	(Attalea_speciosa	(Bactris_major	(Elaeis_oleifera	Elaeis_guineensis))))))	Chamaedorea_seifrizii))))	Calamus_caryotoides);
((Nypa_fruticans	(((Sabal_domingensis	Phoenix_dactylifera)	Serenoa_repens)	((Pseudophoenix_vinifera	Iriartea_deltoidea)	((Orania_palindan	(Podococcus_barteri	Sclerosperma_profizianum))	(((((((Reinhardtia_gracilis	((Oenocarpus_bataua	Oenocarpus_minor)	Prestoea_acuminata))	Pelagodoxa_henryana)	(((Veitchia_spiralis	(Hydriastele_microspadix	Kentiopsis_piersoniorum))	((Heterospathe_cagayanensis	Dypsis_decaryi)	Dictyosperma_album))	Burretiokentia_grandiflora))	Manicaria_saccifera)	(Leopoldinia_pulchra	Geonoma_undata))	((Reinhardtia_paiewonskiana	Reinhardtia_latisecta)	Reinhardtia_simplex))	(Chamaedorea_seifrizii	(Roystonea_regia	(Attalea_speciosa	(Bactris_major	(Elaeis_oleifera	Elaeis_guineensis))))))))))	Calamus_caryotoides);
((Nypa_fruticans	(((Sabal_domingensis	Phoenix_dactylifera)	Serenoa_repens)	((Pseudophoenix_vinifera	Iriartea_deltoidea)	((Orania_palindan	(Podococcus_barteri	Sclerosperma_profizianum))	(((Roystonea_regia	((Reinhardtia_paiewonskiana	Reinhardtia_latisecta)	Reinhardtia_simplex))	(Chamaedorea_seifrizii	(Attalea_speciosa	(Bactris_major	(Elaeis_oleifera	Elaeis_guineensis)))))	(((((((Veitchia_spiralis	(Hydriastele_microspadix	Kentiopsis_piersoniorum))	((Heterospathe_cagayanensis	Dypsis_decaryi)	Dictyosperma_album))	Burretiokentia_grandiflora)	Pelagodoxa_henryana)	(Reinhardtia_gracilis	((Oenocarpus_bataua	Oenocarpus_minor)	Prestoea_acuminata)))	Manicaria_saccifera)	(Leopoldinia_pulchra	Geonoma_undata)))))))	Calamus_caryotoides);
((Nypa_fruticans	((Phoenix_dactylifera	(Serenoa_repens	Sabal_domingensis))	(((Orania_palindan	(Podococcus_barteri	Sclerosperma_profizianum))	((Roystonea_regia	((Bactris_major	(Elaeis_oleifera	Elaeis_guineensis))	(Chamaedorea_seifrizii	Attalea_speciosa)))	((((Reinhardtia_paiewonskiana	Reinhardtia_latisecta)	Reinhardtia_simplex)	((((((Veitchia_spiralis	(Burretiokentia_grandiflora	(Kentiopsis_piersoniorum	Hydriastele_microspadix)))	Heterospathe_cagayanensis)	Dictyosperma_album)	Dypsis_decaryi)	(((Oenocarpus_bataua	Oenocarpus_minor)	Prestoea_acuminata)	Manicaria_saccifera))	(Pelagodoxa_henryana	(Leopoldinia_pulchra	Geonoma_undata))))	Reinhardtia_gracilis)))	(Iriartea_deltoidea	Pseudophoenix_vinifera))))	Calamus_caryotoides);
((Nypa_fruticans	(Phoenix_dactylifera	(Serenoa_repens	(Sabal_domingensis	((((Podococcus_barteri	(Sclerosperma_profizianum	Orania_palindan))	(Chamaedorea_seifrizii	(((Attalea_speciosa	Bactris_major)	(Elaeis_oleifera	Elaeis_guineensis))	Roystonea_regia)))	((((Reinhardtia_paiewonskiana	Reinhardtia_latisecta)	Reinhardtia_simplex)	((Manicaria_saccifera	(Pelagodoxa_henryana	(((Oenocarpus_bataua	Oenocarpus_minor)	Prestoea_acuminata)	((((Heterospathe_cagayanensis	Kentiopsis_piersoniorum)	((Veitchia_spiralis	Hydriastele_microspadix)	Burretiokentia_grandiflora))	Dictyosperma_album)	Dypsis_decaryi))))	(Leopoldinia_pulchra	Geonoma_undata)))	Reinhardtia_gracilis))	(Iriartea_deltoidea	Pseudophoenix_vinifera))))))	Calamus_caryotoides);
((Nypa_fruticans	((Serenoa_repens	(Phoenix_dactylifera	Sabal_domingensis))	((((Sclerosperma_profizianum	(Orania_palindan	Podococcus_barteri))	((((Reinhardtia_gracilis	Reinhardtia_paiewonskiana)	Reinhardtia_latisecta)	Reinhardtia_simplex)	(((Manicaria_saccifera	(((Oenocarpus_bataua	Oenocarpus_minor)	Prestoea_acuminata)	((Burretiokentia_grandiflora	((Dictyosperma_album	(Heterospathe_cagayanensis	Kentiopsis_piersoniorum))	(Veitchia_spiralis	Hydriastele_microspadix)))	Dypsis_decaryi)))	(Geonoma_undata	(Pelagodoxa_henryana	Leopoldinia_pulchra)))	(Roystonea_regia	((Bactris_major	(Elaeis_oleifera	Elaeis_guineensis))	Attalea_speciosa)))))	Chamaedorea_seifrizii)	(Iriartea_deltoidea	Pseudophoenix_vinifera))))	Calamus_caryotoides);
((Nypa_fruticans	((Serenoa_repens	(Phoenix_dactylifera	Sabal_domingensis))	(((((Reinhardtia_paiewonskiana	Reinhardtia_latisecta)	Reinhardtia_simplex)	((Attalea_speciosa	(Roystonea_regia	(Bactris_major	(Elaeis_oleifera	Elaeis_guineensis))))	(Chamaedorea_seifrizii	(Orania_palindan	(Podococcus_barteri	Sclerosperma_profizianum)))))	(Iriartea_deltoidea	Pseudophoenix_vinifera))	(((Manicaria_saccifera	((Oenocarpus_bataua	Oenocarpus_minor)	Prestoea_acuminata))	(Reinhardtia_gracilis	(((Dictyosperma_album	(Dypsis_decaryi	Kentiopsis_piersoniorum))	(Veitchia_spiralis	Hydriastele_microspadix))	(Heterospathe_cagayanensis	Burretiokentia_grandiflora))))	(Geonoma_undata	(Pelagodoxa_henryana	Leopoldinia_pulchra))))))	Calamus_caryotoides);
((Nypa_fruticans	((Serenoa_repens	(Phoenix_dactylifera	Sabal_domingensis))	(((((((((Pelagodoxa_henryana	((Oenocarpus_bataua	Oenocarpus_minor)	Prestoea_acuminata))	(Burretiokentia_grandiflora	(Dypsis_decaryi	((Dictyosperma_album	Kentiopsis_piersoniorum)	(Heterospathe_cagayanensis	(Veitchia_spiralis	Hydriastele_microspadix))))))	Leopoldinia_pulchra)	Manicaria_saccifera)	Geonoma_undata)	((Roystonea_regia	(Attalea_speciosa	(Bactris_major	(Elaeis_oleifera	Elaeis_guineensis))))	Chamaedorea_seifrizii))	((Reinhardtia_paiewonskiana	Reinhardtia_latisecta)	(Reinhardtia_gracilis	Reinhardtia_simplex)))	(Orania_palindan	(Podococcus_barteri	Sclerosperma_profizianum)))	(Iriartea_deltoidea	Pseudophoenix_vinifera))))	Calamus_caryotoides);
((((Serenoa_repens	(Phoenix_dactylifera	Sabal_domingensis))	((((((Reinhardtia_gracilis	Reinhardtia_paiewonskiana)	Reinhardtia_latisecta)	Reinhardtia_simplex)	((Chamaedorea_seifrizii	(((Elaeis_guineensis	Elaeis_oleifera)	(Attalea_speciosa	Bactris_major))	Roystonea_regia))	(Sclerosperma_profizianum	(Podococcus_barteri	Orania_palindan))))	(Iriartea_deltoidea	Pseudophoenix_vinifera))	((((Kentiopsis_piersoniorum	((Burretiokentia_grandiflora	Veitchia_spiralis)	Hydriastele_microspadix))	((Dictyosperma_album	Heterospathe_cagayanensis)	Dypsis_decaryi))	(((Prestoea_acuminata	(Oenocarpus_bataua	Oenocarpus_minor))	Manicaria_saccifera)	(Pelagodoxa_henryana	Leopoldinia_pulchra)))	Geonoma_undata)))	Nypa_fruticans)	Calamus_caryotoides);
((((Phoenix_dactylifera	(Sabal_domingensis	Serenoa_repens))	((Pseudophoenix_vinifera	((((Chamaedorea_seifrizii	Attalea_speciosa)	(Bactris_major	(Elaeis_guineensis	Elaeis_oleifera)))	Roystonea_regia)	(((Reinhardtia_gracilis	Reinhardtia_paiewonskiana)	Reinhardtia_latisecta)	Reinhardtia_simplex)))	(Iriartea_deltoidea	((Orania_palindan	(Sclerosperma_profizianum	Podococcus_barteri))	((((Prestoea_acuminata	(Oenocarpus_bataua	Oenocarpus_minor))	(Pelagodoxa_henryana	(Dypsis_decaryi	((((Burretiokentia_grandiflora	Veitchia_spiralis)	Hydriastele_microspadix)	Kentiopsis_piersoniorum)	(Dictyosperma_album	Heterospathe_cagayanensis)))))	Manicaria_saccifera)	(Leopoldinia_pulchra	Geonoma_undata))))))	Nypa_fruticans)	Calamus_caryotoides);
((((Phoenix_dactylifera	(Sabal_domingensis	Serenoa_repens))	(((((Attalea_speciosa	(Bactris_major	(Elaeis_guineensis	Elaeis_oleifera)))	Roystonea_regia)	Chamaedorea_seifrizii)	(Orania_palindan	(Sclerosperma_profizianum	Podococcus_barteri)))	((((Reinhardtia_paiewonskiana	Reinhardtia_latisecta)	(Reinhardtia_gracilis	Reinhardtia_simplex))	((((Prestoea_acuminata	(Oenocarpus_bataua	Oenocarpus_minor))	(Pelagodoxa_henryana	(Dypsis_decaryi	(((Dictyosperma_album	Hydriastele_microspadix)	(Veitchia_spiralis	Burretiokentia_grandiflora))	(Heterospathe_cagayanensis	Kentiopsis_piersoniorum)))))	Manicaria_saccifera)	(Leopoldinia_pulchra	Geonoma_undata)))	(Pseudophoenix_vinifera	Iriartea_deltoidea))))	Nypa_fruticans)	Calamus_caryotoides);
(((((Phoenix_dactylifera	Sabal_domingensis)	Serenoa_repens)	((Pseudophoenix_vinifera	((Roystonea_regia	((Attalea_speciosa	Chamaedorea_seifrizii)	(Bactris_major	(Elaeis_guineensis	Elaeis_oleifera))))	(Orania_palindan	(Sclerosperma_profizianum	Podococcus_barteri))))	(((((Reinhardtia_paiewonskiana	Reinhardtia_latisecta)	Reinhardtia_simplex)	Reinhardtia_gracilis)	((Pelagodoxa_henryana	((Burretiokentia_grandiflora	((Dypsis_decaryi	(Dictyosperma_album	Heterospathe_cagayanensis))	(Kentiopsis_piersoniorum	(Veitchia_spiralis	Hydriastele_microspadix))))	((Prestoea_acuminata	(Oenocarpus_bataua	Oenocarpus_minor))	Manicaria_saccifera)))	(Leopoldinia_pulchra	Geonoma_undata)))	Iriartea_deltoidea)))	Nypa_fruticans)	Calamus_caryotoides);
((((Phoenix_dactylifera	(Sabal_domingensis	Serenoa_repens))	((Pseudophoenix_vinifera	Iriartea_deltoidea)	(((((Reinhardtia_gracilis	Reinhardtia_paiewonskiana)	Reinhardtia_latisecta)	Reinhardtia_simplex)	((Attalea_speciosa	Chamaedorea_seifrizii)	((Bactris_major	(Elaeis_guineensis	Elaeis_oleifera))	Roystonea_regia)))	(((((((Dictyosperma_album	Heterospathe_cagayanensis)	((Veitchia_spiralis	Burretiokentia_grandiflora)	(Kentiopsis_piersoniorum	Hydriastele_microspadix)))	Dypsis_decaryi)	((Prestoea_acuminata	(Oenocarpus_bataua	Oenocarpus_minor))	Pelagodoxa_henryana))	(Leopoldinia_pulchra	Manicaria_saccifera))	Geonoma_undata)	(Sclerosperma_profizianum	(Podococcus_barteri	Orania_palindan))))))	Nypa_fruticans)	Calamus_caryotoides);
(((((Phoenix_dactylifera	Sabal_domingensis)	((Pseudophoenix_vinifera	Iriartea_deltoidea)	((((Reinhardtia_paiewonskiana	Reinhardtia_latisecta)	(Reinhardtia_gracilis	Reinhardtia_simplex))	(((Pelagodoxa_henryana	(Geonoma_undata	Leopoldinia_pulchra))	((((Dypsis_decaryi	Kentiopsis_piersoniorum)	(((Heterospathe_cagayanensis	Hydriastele_microspadix)	Veitchia_spiralis)	Burretiokentia_grandiflora))	Dictyosperma_album)	(Prestoea_acuminata	(Oenocarpus_bataua	Oenocarpus_minor))))	Manicaria_saccifera))	((Chamaedorea_seifrizii	((Attalea_speciosa	(Bactris_major	(Elaeis_guineensis	Elaeis_oleifera)))	Roystonea_regia))	(Orania_palindan	(Sclerosperma_profizianum	Podococcus_barteri))))))	Serenoa_repens)	Nypa_fruticans)	Calamus_caryotoides);
((((Phoenix_dactylifera	(Serenoa_repens	Sabal_domingensis))	((Pseudophoenix_vinifera	Iriartea_deltoidea)	((Orania_palindan	(Sclerosperma_profizianum	Podococcus_barteri))	((((Reinhardtia_paiewonskiana	Reinhardtia_latisecta)	(Reinhardtia_gracilis	Reinhardtia_simplex))	((Attalea_speciosa	(Bactris_major	(Elaeis_guineensis	Elaeis_oleifera)))	Chamaedorea_seifrizii))	(Roystonea_regia	((Pelagodoxa_henryana	(Geonoma_undata	Leopoldinia_pulchra))	((((Dictyosperma_album	(Hydriastele_microspadix	(Kentiopsis_piersoniorum	Veitchia_spiralis)))	(Burretiokentia_grandiflora	Heterospathe_cagayanensis))	Dypsis_decaryi)	(Manicaria_saccifera	(Prestoea_acuminata	(Oenocarpus_bataua	Oenocarpus_minor))))))))))	Nypa_fruticans)	Calamus_caryotoides);
((((Phoenix_dactylifera	(Serenoa_repens	Sabal_domingensis))	((((((Reinhardtia_gracilis	Reinhardtia_paiewonskiana)	Reinhardtia_latisecta)	Reinhardtia_simplex)	((Orania_palindan	(Sclerosperma_profizianum	Podococcus_barteri))	((Roystonea_regia	(Bactris_major	(Elaeis_guineensis	Elaeis_oleifera)))	(Chamaedorea_seifrizii	Attalea_speciosa))))	(((((Dictyosperma_album	(Kentiopsis_piersoniorum	(Veitchia_spiralis	Hydriastele_microspadix)))	(Burretiokentia_grandiflora	Heterospathe_cagayanensis))	Dypsis_decaryi)	Manicaria_saccifera)	((Pelagodoxa_henryana	(Geonoma_undata	Leopoldinia_pulchra))	(Prestoea_acuminata	(Oenocarpus_bataua	Oenocarpus_minor)))))	(Pseudophoenix_vinifera	Iriartea_deltoidea)))	Nypa_fruticans)	Calamus_caryotoides);
(((((Phoenix_dactylifera	Sabal_domingensis)	((((Sclerosperma_profizianum	(Podococcus_barteri	Orania_palindan))	((Roystonea_regia	(Attalea_speciosa	(Bactris_major	(Elaeis_guineensis	Elaeis_oleifera))))	Chamaedorea_seifrizii))	(((Reinhardtia_paiewonskiana	Reinhardtia_latisecta)	(Reinhardtia_gracilis	Reinhardtia_simplex))	((((Dypsis_decaryi	(Dictyosperma_album	((Heterospathe_cagayanensis	Kentiopsis_piersoniorum)	(Veitchia_spiralis	Hydriastele_microspadix))))	Burretiokentia_grandiflora)	(Manicaria_saccifera	(Prestoea_acuminata	(Oenocarpus_bataua	Oenocarpus_minor))))	(Pelagodoxa_henryana	(Geonoma_undata	Leopoldinia_pulchra)))))	(Pseudophoenix_vinifera	Iriartea_deltoidea)))	Serenoa_repens)	Nypa_fruticans)	Calamus_caryotoides);
((((Sabal_domingensis	(Serenoa_repens	Phoenix_dactylifera))	((((Orania_palindan	(Sclerosperma_profizianum	Podococcus_barteri))	(Roystonea_regia	((Bactris_major	(Elaeis_guineensis	Elaeis_oleifera))	(Attalea_speciosa	Chamaedorea_seifrizii))))	((((Reinhardtia_gracilis	Reinhardtia_paiewonskiana)	Reinhardtia_latisecta)	Reinhardtia_simplex)	((Manicaria_saccifera	((Prestoea_acuminata	(Oenocarpus_bataua	Oenocarpus_minor))	(Dypsis_decaryi	(Dictyosperma_album	(Heterospathe_cagayanensis	((Veitchia_spiralis	Kentiopsis_piersoniorum)	Hydriastele_microspadix))))))	(Pelagodoxa_henryana	(Geonoma_undata	(Burretiokentia_grandiflora	Leopoldinia_pulchra))))))	(Pseudophoenix_vinifera	Iriartea_deltoidea)))	Nypa_fruticans)	Calamus_caryotoides);
(((((Phoenix_dactylifera	Sabal_domingensis)	(Iriartea_deltoidea	(((((Reinhardtia_paiewonskiana	Reinhardtia_latisecta)	Reinhardtia_simplex)	(((Manicaria_saccifera	((Dypsis_decaryi	(Burretiokentia_grandiflora	((Veitchia_spiralis	Hydriastele_microspadix)	((Kentiopsis_piersoniorum	Heterospathe_cagayanensis)	Dictyosperma_album))))	(((Geonoma_undata	Leopoldinia_pulchra)	Pelagodoxa_henryana)	(Prestoea_acuminata	(Oenocarpus_minor	Oenocarpus_bataua)))))	Reinhardtia_gracilis)	(Roystonea_regia	((Elaeis_oleifera	Elaeis_guineensis)	(Chamaedorea_seifrizii	(Bactris_major	Attalea_speciosa))))))	((Sclerosperma_profizianum	Podococcus_barteri)	Orania_palindan))	Pseudophoenix_vinifera)))	Serenoa_repens)	Nypa_fruticans)	Calamus_caryotoides);
(((((Phoenix_dactylifera	Sabal_domingensis)	(((((((Roystonea_regia	((Elaeis_oleifera	Elaeis_guineensis)	(Bactris_major	Attalea_speciosa)))	Chamaedorea_seifrizii)	((Reinhardtia_gracilis	(Reinhardtia_paiewonskiana	Reinhardtia_latisecta))	Reinhardtia_simplex))	((Geonoma_undata	Leopoldinia_pulchra)	(((Prestoea_acuminata	(Oenocarpus_minor	Oenocarpus_bataua))	(((Burretiokentia_grandiflora	Veitchia_spiralis)	((Dypsis_decaryi	Hydriastele_microspadix)	Kentiopsis_piersoniorum))	(Dictyosperma_album	Heterospathe_cagayanensis)))	(Manicaria_saccifera	Pelagodoxa_henryana))))	((Sclerosperma_profizianum	Podococcus_barteri)	Orania_palindan))	Iriartea_deltoidea)	Pseudophoenix_vinifera))	Serenoa_repens)	Nypa_fruticans)	Calamus_caryotoides);
((((Phoenix_dactylifera	(Serenoa_repens	Sabal_domingensis))	((((Reinhardtia_paiewonskiana	Reinhardtia_latisecta)	(Reinhardtia_gracilis	Reinhardtia_simplex))	((Roystonea_regia	(((Elaeis_oleifera	Elaeis_guineensis)	Bactris_major)	Attalea_speciosa))	(((Geonoma_undata	Leopoldinia_pulchra)	((((((Dypsis_decaryi	Dictyosperma_album)	Heterospathe_cagayanensis)	(Burretiokentia_grandiflora	(Kentiopsis_piersoniorum	(Veitchia_spiralis	Hydriastele_microspadix))))	Pelagodoxa_henryana)	(Prestoea_acuminata	(Oenocarpus_minor	Oenocarpus_bataua)))	Manicaria_saccifera))	(Sclerosperma_profizianum	(Podococcus_barteri	Orania_palindan)))))	(Chamaedorea_seifrizii	(Iriartea_deltoidea	Pseudophoenix_vinifera))))	Nypa_fruticans)	Calamus_caryotoides);
((((Serenoa_repens	(Sabal_domingensis	Phoenix_dactylifera))	(((Orania_palindan	(Sclerosperma_profizianum	Podococcus_barteri))	(((((Reinhardtia_gracilis	Reinhardtia_paiewonskiana)	Reinhardtia_latisecta)	Reinhardtia_simplex)	(Attalea_speciosa	((Chamaedorea_seifrizii	Roystonea_regia)	((Elaeis_oleifera	Elaeis_guineensis)	Bactris_major))))	((Pelagodoxa_henryana	(Geonoma_undata	Leopoldinia_pulchra))	(((Dypsis_decaryi	((Burretiokentia_grandiflora	((Veitchia_spiralis	Hydriastele_microspadix)	(Kentiopsis_piersoniorum	Heterospathe_cagayanensis)))	Dictyosperma_album))	(Prestoea_acuminata	(Oenocarpus_minor	Oenocarpus_bataua)))	Manicaria_saccifera))))	(Iriartea_deltoidea	Pseudophoenix_vinifera)))	Nypa_fruticans)	Calamus_caryotoides);
((((Serenoa_repens	(Sabal_domingensis	Phoenix_dactylifera))	((Orania_palindan	(Sclerosperma_profizianum	Podococcus_barteri))	((((Attalea_speciosa	((Chamaedorea_seifrizii	Roystonea_regia)	((Elaeis_oleifera	Elaeis_guineensis)	Bactris_major)))	((Pelagodoxa_henryana	(Geonoma_undata	Leopoldinia_pulchra))	(((Dypsis_decaryi	((((Hydriastele_microspadix	Veitchia_spiralis)	(Kentiopsis_piersoniorum	Heterospathe_cagayanensis))	Dictyosperma_album)	Burretiokentia_grandiflora))	(Prestoea_acuminata	(Oenocarpus_minor	Oenocarpus_bataua)))	Manicaria_saccifera)))	((Reinhardtia_paiewonskiana	Reinhardtia_latisecta)	(Reinhardtia_gracilis	Reinhardtia_simplex)))	(Iriartea_deltoidea	Pseudophoenix_vinifera))))	Nypa_fruticans)	Calamus_caryotoides);
((((Serenoa_repens	Phoenix_dactylifera)	(Sabal_domingensis	(((((Orania_palindan	(Sclerosperma_profizianum	Podococcus_barteri))	(((((Elaeis_oleifera	Elaeis_guineensis)	Bactris_major)	Attalea_speciosa)	Roystonea_regia)	Chamaedorea_seifrizii))	((Reinhardtia_paiewonskiana	Reinhardtia_latisecta)	Reinhardtia_simplex))	(Iriartea_deltoidea	Pseudophoenix_vinifera))	((Geonoma_undata	Leopoldinia_pulchra)	(((Pelagodoxa_henryana	((Dypsis_decaryi	(((Heterospathe_cagayanensis	(Hydriastele_microspadix	Veitchia_spiralis))	(Dictyosperma_album	Kentiopsis_piersoniorum))	Burretiokentia_grandiflora))	(Prestoea_acuminata	(Oenocarpus_minor	Oenocarpus_bataua))))	Manicaria_saccifera)	Reinhardtia_gracilis)))))	Nypa_fruticans)	Calamus_caryotoides);
(((((Sabal_domingensis	Serenoa_repens)	Phoenix_dactylifera)	(((((Geonoma_undata	Leopoldinia_pulchra)	Pelagodoxa_henryana)	((((Hydriastele_microspadix	Veitchia_spiralis)	(((Dypsis_decaryi	Heterospathe_cagayanensis)	Dictyosperma_album)	(Burretiokentia_grandiflora	Kentiopsis_piersoniorum)))	(Prestoea_acuminata	(Oenocarpus_minor	Oenocarpus_bataua)))	Manicaria_saccifera))	(((Orania_palindan	(Sclerosperma_profizianum	Podococcus_barteri))	(((((Elaeis_oleifera	Elaeis_guineensis)	Bactris_major)	Attalea_speciosa)	Roystonea_regia)	Chamaedorea_seifrizii))	(((Reinhardtia_paiewonskiana	Reinhardtia_latisecta)	Reinhardtia_simplex)	Reinhardtia_gracilis)))	(Pseudophoenix_vinifera	Iriartea_deltoidea)))	Nypa_fruticans)	Calamus_caryotoides);
(((((Sabal_domingensis	Serenoa_repens)	Phoenix_dactylifera)	(((((((Prestoea_acuminata	(Oenocarpus_minor	Oenocarpus_bataua))	((Geonoma_undata	Leopoldinia_pulchra)	Pelagodoxa_henryana))	Manicaria_saccifera)	(((Dypsis_decaryi	Burretiokentia_grandiflora)	(Heterospathe_cagayanensis	(Kentiopsis_piersoniorum	(Hydriastele_microspadix	Veitchia_spiralis))))	Dictyosperma_album))	(Orania_palindan	(Sclerosperma_profizianum	Podococcus_barteri)))	((((Reinhardtia_gracilis	Reinhardtia_paiewonskiana)	Reinhardtia_latisecta)	Reinhardtia_simplex)	((((Elaeis_oleifera	Elaeis_guineensis)	Bactris_major)	(Roystonea_regia	Chamaedorea_seifrizii))	Attalea_speciosa)))	(Pseudophoenix_vinifera	Iriartea_deltoidea)))	Nypa_fruticans)	Calamus_caryotoides);
(((((Sabal_domingensis	Serenoa_repens)	Phoenix_dactylifera)	((((((Reinhardtia_paiewonskiana	Reinhardtia_latisecta)	(Reinhardtia_gracilis	Reinhardtia_simplex))	((Manicaria_saccifera	(((Prestoea_acuminata	(Oenocarpus_minor	Oenocarpus_bataua))	(Leopoldinia_pulchra	Pelagodoxa_henryana))	(Dictyosperma_album	(Dypsis_decaryi	(Heterospathe_cagayanensis	(Burretiokentia_grandiflora	(Kentiopsis_piersoniorum	(Hydriastele_microspadix	Veitchia_spiralis))))))))	Geonoma_undata))	((Chamaedorea_seifrizii	(((Attalea_speciosa	Bactris_major)	(Elaeis_oleifera	Elaeis_guineensis))	Roystonea_regia))	(Sclerosperma_profizianum	(Podococcus_barteri	Orania_palindan))))	Pseudophoenix_vinifera)	Iriartea_deltoidea))	Nypa_fruticans)	Calamus_caryotoides);
(((((Sabal_domingensis	Serenoa_repens)	Phoenix_dactylifera)	((Pseudophoenix_vinifera	Iriartea_deltoidea)	((Orania_palindan	(Sclerosperma_profizianum	Podococcus_barteri))	((((Leopoldinia_pulchra	(Geonoma_undata	Pelagodoxa_henryana))	((Manicaria_saccifera	(Prestoea_acuminata	(Oenocarpus_minor	Oenocarpus_bataua)))	(Dypsis_decaryi	((Heterospathe_cagayanensis	(Kentiopsis_piersoniorum	(Burretiokentia_grandiflora	(Veitchia_spiralis	Hydriastele_microspadix))))	Dictyosperma_album))))	(((Reinhardtia_gracilis	Reinhardtia_paiewonskiana)	Reinhardtia_latisecta)	Reinhardtia_simplex))	(Chamaedorea_seifrizii	((Attalea_speciosa	(Bactris_major	(Elaeis_oleifera	Elaeis_guineensis)))	Roystonea_regia))))))	Nypa_fruticans)	Calamus_caryotoides);
((Nypa_fruticans	(((Phoenix_dactylifera	Sabal_domingensis)	Serenoa_repens)	(Iriartea_deltoidea	(((Pseudophoenix_vinifera	(Reinhardtia_simplex	(Reinhardtia_paiewonskiana	Reinhardtia_latisecta)))	(Roystonea_regia	(((Elaeis_guineensis	Elaeis_oleifera)	Bactris_major)	(Attalea_speciosa	Chamaedorea_seifrizii))))	((Sclerosperma_profizianum	(Orania_palindan	Podococcus_barteri))	(Geonoma_undata	(((Leopoldinia_pulchra	Pelagodoxa_henryana)	((Dypsis_decaryi	(((Burretiokentia_grandiflora	(Veitchia_spiralis	(Hydriastele_microspadix	Kentiopsis_piersoniorum)))	Heterospathe_cagayanensis)	(Dictyosperma_album	Reinhardtia_gracilis)))	((Oenocarpus_bataua	Oenocarpus_minor)	Prestoea_acuminata)))	Manicaria_saccifera)))))))	Calamus_caryotoides);
((Nypa_fruticans	((Phoenix_dactylifera	(Sabal_domingensis	Serenoa_repens))	(Iriartea_deltoidea	((((((Elaeis_guineensis	Elaeis_oleifera)	Bactris_major)	(Chamaedorea_seifrizii	Roystonea_regia))	(Attalea_speciosa	((Reinhardtia_gracilis	Reinhardtia_simplex)	(Reinhardtia_paiewonskiana	Reinhardtia_latisecta))))	(Sclerosperma_profizianum	(Orania_palindan	Podococcus_barteri)))	(Pseudophoenix_vinifera	((Leopoldinia_pulchra	(Geonoma_undata	Pelagodoxa_henryana))	((((((Dictyosperma_album	(Dypsis_decaryi	Heterospathe_cagayanensis))	Kentiopsis_piersoniorum)	(Veitchia_spiralis	Hydriastele_microspadix))	Burretiokentia_grandiflora)	((Oenocarpus_bataua	Oenocarpus_minor)	Prestoea_acuminata))	Manicaria_saccifera)))))))	Calamus_caryotoides);
((Nypa_fruticans	((Serenoa_repens	(Phoenix_dactylifera	Sabal_domingensis))	((Pseudophoenix_vinifera	Iriartea_deltoidea)	(((((Reinhardtia_gracilis	Reinhardtia_paiewonskiana)	Reinhardtia_latisecta)	Reinhardtia_simplex)	((Attalea_speciosa	Chamaedorea_seifrizii)	(Roystonea_regia	((Elaeis_guineensis	Elaeis_oleifera)	Bactris_major))))	((Manicaria_saccifera	((Leopoldinia_pulchra	(Geonoma_undata	Pelagodoxa_henryana))	((((Dictyosperma_album	((Kentiopsis_piersoniorum	Heterospathe_cagayanensis)	(Veitchia_spiralis	Hydriastele_microspadix)))	Dypsis_decaryi)	Burretiokentia_grandiflora)	((Oenocarpus_bataua	Oenocarpus_minor)	Prestoea_acuminata))))	(Orania_palindan	(Podococcus_barteri	Sclerosperma_profizianum)))))))	Calamus_caryotoides);
((Nypa_fruticans	((Serenoa_repens	(Phoenix_dactylifera	Sabal_domingensis))	((Sclerosperma_profizianum	(Orania_palindan	Podococcus_barteri))	((((((Leopoldinia_pulchra	Geonoma_undata)	(Pelagodoxa_henryana	(((Dictyosperma_album	(Burretiokentia_grandiflora	(Heterospathe_cagayanensis	(Veitchia_spiralis	(Kentiopsis_piersoniorum	Hydriastele_microspadix)))))	Dypsis_decaryi)	(Manicaria_saccifera	((Oenocarpus_bataua	Oenocarpus_minor)	Prestoea_acuminata)))))	(((Reinhardtia_gracilis	Reinhardtia_paiewonskiana)	Reinhardtia_latisecta)	Reinhardtia_simplex))	((Roystonea_regia	(Attalea_speciosa	((Elaeis_guineensis	Elaeis_oleifera)	Bactris_major)))	Chamaedorea_seifrizii))	Pseudophoenix_vinifera)	Iriartea_deltoidea))))	Calamus_caryotoides);
((Nypa_fruticans	((Phoenix_dactylifera	(Sabal_domingensis	Serenoa_repens))	(((((Geonoma_undata	(((Pelagodoxa_henryana	(Burretiokentia_grandiflora	((Hydriastele_microspadix	((Dypsis_decaryi	(Dictyosperma_album	Heterospathe_cagayanensis))	Kentiopsis_piersoniorum))	Veitchia_spiralis)))	(Manicaria_saccifera	((Oenocarpus_bataua	Oenocarpus_minor)	Prestoea_acuminata)))	Leopoldinia_pulchra))	((Reinhardtia_gracilis	(Reinhardtia_paiewonskiana	Reinhardtia_latisecta))	Reinhardtia_simplex))	(((Roystonea_regia	((Elaeis_guineensis	Elaeis_oleifera)	Bactris_major))	(Attalea_speciosa	Chamaedorea_seifrizii))	(Sclerosperma_profizianum	(Orania_palindan	Podococcus_barteri))))	Iriartea_deltoidea)	Pseudophoenix_vinifera)))	Calamus_caryotoides);
((Nypa_fruticans	((Phoenix_dactylifera	Sabal_domingensis)	((Pseudophoenix_vinifera	(Iriartea_deltoidea	((((Orania_palindan	(Podococcus_barteri	Sclerosperma_profizianum))	(((((Oenocarpus_bataua	Oenocarpus_minor)	Prestoea_acuminata)	((Dypsis_decaryi	(Dictyosperma_album	((Heterospathe_cagayanensis	Kentiopsis_piersoniorum)	(Hydriastele_microspadix	Veitchia_spiralis))))	Burretiokentia_grandiflora))	Manicaria_saccifera)	(Pelagodoxa_henryana	(Geonoma_undata	Leopoldinia_pulchra))))	((Reinhardtia_paiewonskiana	Reinhardtia_latisecta)	(Reinhardtia_gracilis	Reinhardtia_simplex)))	(Roystonea_regia	((Attalea_speciosa	((Elaeis_guineensis	Elaeis_oleifera)	Bactris_major))	Chamaedorea_seifrizii)))))	Serenoa_repens)))	Calamus_caryotoides);
((Nypa_fruticans	((Phoenix_dactylifera	(Sabal_domingensis	Serenoa_repens))	(Pseudophoenix_vinifera	(Iriartea_deltoidea	(((((Reinhardtia_paiewonskiana	Reinhardtia_latisecta)	Reinhardtia_simplex)	(Chamaedorea_seifrizii	(Roystonea_regia	((Elaeis_guineensis	Elaeis_oleifera)	(Bactris_major	Attalea_speciosa)))))	Reinhardtia_gracilis)	((Sclerosperma_profizianum	(Orania_palindan	Podococcus_barteri))	((((Dypsis_decaryi	((Hydriastele_microspadix	Veitchia_spiralis)	(Dictyosperma_album	(Heterospathe_cagayanensis	Kentiopsis_piersoniorum))))	Burretiokentia_grandiflora)	(Manicaria_saccifera	((Oenocarpus_bataua	Oenocarpus_minor)	Prestoea_acuminata)))	(Pelagodoxa_henryana	(Geonoma_undata	Leopoldinia_pulchra)))))))))	Calamus_caryotoides);
((Nypa_fruticans	((Serenoa_repens	(Phoenix_dactylifera	Sabal_domingensis))	((Pseudophoenix_vinifera	Iriartea_deltoidea)	(((((Reinhardtia_gracilis	Reinhardtia_paiewonskiana)	Reinhardtia_latisecta)	Reinhardtia_simplex)	(Chamaedorea_seifrizii	(Attalea_speciosa	(Roystonea_regia	((Elaeis_guineensis	Elaeis_oleifera)	Bactris_major)))))	((Orania_palindan	(Podococcus_barteri	Sclerosperma_profizianum))	(((((((Hydriastele_microspadix	Veitchia_spiralis)	Kentiopsis_piersoniorum)	(Dictyosperma_album	(Heterospathe_cagayanensis	Dypsis_decaryi)))	Burretiokentia_grandiflora)	((Oenocarpus_bataua	Oenocarpus_minor)	Prestoea_acuminata))	Manicaria_saccifera)	(Pelagodoxa_henryana	(Geonoma_undata	Leopoldinia_pulchra))))))))	Calamus_caryotoides);
((Nypa_fruticans	((Phoenix_dactylifera	(Sabal_domingensis	Serenoa_repens))	(Pseudophoenix_vinifera	((((Reinhardtia_paiewonskiana	Reinhardtia_latisecta)	(Reinhardtia_gracilis	Reinhardtia_simplex))	((Roystonea_regia	((Chamaedorea_seifrizii	Attalea_speciosa)	(Bactris_major	(Elaeis_guineensis	Elaeis_oleifera))))	(Orania_palindan	(Podococcus_barteri	Sclerosperma_profizianum))))	(Iriartea_deltoidea	((((((Heterospathe_cagayanensis	Dypsis_decaryi)	(((Hydriastele_microspadix	Veitchia_spiralis)	Kentiopsis_piersoniorum)	Dictyosperma_album))	Burretiokentia_grandiflora)	((Oenocarpus_bataua	Oenocarpus_minor)	Prestoea_acuminata))	(Manicaria_saccifera	Pelagodoxa_henryana))	(Geonoma_undata	Leopoldinia_pulchra)))))))	Calamus_caryotoides);
((Nypa_fruticans	(((Phoenix_dactylifera	Sabal_domingensis)	Serenoa_repens)	((((Attalea_speciosa	((Bactris_major	(Elaeis_guineensis	Elaeis_oleifera))	(Chamaedorea_seifrizii	Roystonea_regia)))	(Sclerosperma_profizianum	(Orania_palindan	Podococcus_barteri)))	(Pseudophoenix_vinifera	((Reinhardtia_paiewonskiana	Reinhardtia_latisecta)	(Reinhardtia_gracilis	Reinhardtia_simplex))))	(Iriartea_deltoidea	(((Dypsis_decaryi	(Dictyosperma_album	((Kentiopsis_piersoniorum	Heterospathe_cagayanensis)	((Hydriastele_microspadix	Veitchia_spiralis)	Burretiokentia_grandiflora))))	(((Oenocarpus_bataua	Oenocarpus_minor)	Prestoea_acuminata)	Manicaria_saccifera))	(Pelagodoxa_henryana	(Geonoma_undata	Leopoldinia_pulchra)))))))	Calamus_caryotoides);
(((((Iriartea_deltoidea	Pseudophoenix_vinifera)	(((Reinhardtia_simplex	((Reinhardtia_gracilis	Reinhardtia_paiewonskiana)	Reinhardtia_latisecta))	(Roystonea_regia	((Chamaedorea_seifrizii	Attalea_speciosa)	((Elaeis_guineensis	Elaeis_oleifera)	Bactris_major))))	((((Pelagodoxa_henryana	Manicaria_saccifera)	(((((Burretiokentia_grandiflora	Dictyosperma_album)	(Heterospathe_cagayanensis	Kentiopsis_piersoniorum))	(Veitchia_spiralis	Hydriastele_microspadix))	Dypsis_decaryi)	((Prestoea_acuminata	(Oenocarpus_minor	Oenocarpus_bataua))	Leopoldinia_pulchra)))	Geonoma_undata)	((Sclerosperma_profizianum	Podococcus_barteri)	Orania_palindan))))	(Phoenix_dactylifera	(Sabal_domingensis	Serenoa_repens)))	Nypa_fruticans)	Calamus_caryotoides);
(((((Iriartea_deltoidea	Pseudophoenix_vinifera)	(((((Reinhardtia_gracilis	Reinhardtia_simplex)	(Reinhardtia_paiewonskiana	Reinhardtia_latisecta))	(Manicaria_saccifera	(((Pelagodoxa_henryana	(Leopoldinia_pulchra	Geonoma_undata))	(Prestoea_acuminata	(Oenocarpus_minor	Oenocarpus_bataua)))	(((((Heterospathe_cagayanensis	Kentiopsis_piersoniorum)	(Veitchia_spiralis	Hydriastele_microspadix))	Dictyosperma_album)	Dypsis_decaryi)	Burretiokentia_grandiflora))))	(Chamaedorea_seifrizii	(Roystonea_regia	(Attalea_speciosa	((Elaeis_guineensis	Elaeis_oleifera)	Bactris_major)))))	(Podococcus_barteri	(Orania_palindan	Sclerosperma_profizianum))))	(Phoenix_dactylifera	(Sabal_domingensis	Serenoa_repens)))	Nypa_fruticans)	Calamus_caryotoides);
(((((Iriartea_deltoidea	Pseudophoenix_vinifera)	(((Chamaedorea_seifrizii	(Roystonea_regia	(((Elaeis_guineensis	Elaeis_oleifera)	Bactris_major)	Attalea_speciosa)))	(Orania_palindan	(Sclerosperma_profizianum	Podococcus_barteri)))	(((Reinhardtia_gracilis	Reinhardtia_simplex)	(Reinhardtia_paiewonskiana	Reinhardtia_latisecta))	((((Pelagodoxa_henryana	Manicaria_saccifera)	(Prestoea_acuminata	(Oenocarpus_minor	Oenocarpus_bataua)))	(((((Heterospathe_cagayanensis	Kentiopsis_piersoniorum)	(Veitchia_spiralis	Hydriastele_microspadix))	Dictyosperma_album)	Dypsis_decaryi)	Burretiokentia_grandiflora))	(Leopoldinia_pulchra	Geonoma_undata)))))	(Phoenix_dactylifera	(Sabal_domingensis	Serenoa_repens)))	Nypa_fruticans)	Calamus_caryotoides);
((((((Iriartea_deltoidea	Pseudophoenix_vinifera)	((((Reinhardtia_simplex	(Reinhardtia_paiewonskiana	Reinhardtia_latisecta))	Reinhardtia_gracilis)	(Roystonea_regia	((Elaeis_guineensis	Elaeis_oleifera)	(Bactris_major	(Chamaedorea_seifrizii	Attalea_speciosa)))))	((Orania_palindan	(Sclerosperma_profizianum	Podococcus_barteri))	((((Pelagodoxa_henryana	Manicaria_saccifera)	(Prestoea_acuminata	(Oenocarpus_minor	Oenocarpus_bataua)))	((((Heterospathe_cagayanensis	Veitchia_spiralis)	Hydriastele_microspadix)	((Dictyosperma_album	Burretiokentia_grandiflora)	Kentiopsis_piersoniorum))	Dypsis_decaryi))	(Leopoldinia_pulchra	Geonoma_undata)))))	(Phoenix_dactylifera	Sabal_domingensis))	Serenoa_repens)	Nypa_fruticans)	Calamus_caryotoides);
(((((((((((Leopoldinia_pulchra	(((Reinhardtia_gracilis	(Kentiopsis_piersoniorum	(Veitchia_spiralis	Hydriastele_microspadix)))	((Dictyosperma_album	Dypsis_decaryi)	Heterospathe_cagayanensis))	Burretiokentia_grandiflora))	(Pelagodoxa_henryana	(((Oenocarpus_minor	Oenocarpus_bataua)	Prestoea_acuminata)	Manicaria_saccifera)))	Geonoma_undata)	(Reinhardtia_simplex	(Reinhardtia_paiewonskiana	Reinhardtia_latisecta)))	(Roystonea_regia	((Elaeis_guineensis	Elaeis_oleifera)	(Bactris_major	(Chamaedorea_seifrizii	Attalea_speciosa)))))	Pseudophoenix_vinifera)	Iriartea_deltoidea)	(Orania_palindan	(Sclerosperma_profizianum	Podococcus_barteri)))	(Phoenix_dactylifera	(Serenoa_repens	Sabal_domingensis)))	Nypa_fruticans)	Calamus_caryotoides);
((((Serenoa_repens	(Phoenix_dactylifera	Sabal_domingensis))	((Iriartea_deltoidea	((((Reinhardtia_simplex	(Reinhardtia_paiewonskiana	Reinhardtia_latisecta))	Reinhardtia_gracilis)	((Orania_palindan	(Sclerosperma_profizianum	Podococcus_barteri))	((Roystonea_regia	(Attalea_speciosa	((Elaeis_guineensis	Elaeis_oleifera)	Bactris_major)))	Chamaedorea_seifrizii)))	Pseudophoenix_vinifera))	((((Oenocarpus_minor	Oenocarpus_bataua)	Prestoea_acuminata)	(Pelagodoxa_henryana	((Burretiokentia_grandiflora	Geonoma_undata)	Leopoldinia_pulchra)))	(Manicaria_saccifera	(Dypsis_decaryi	(Heterospathe_cagayanensis	((Kentiopsis_piersoniorum	(Veitchia_spiralis	Hydriastele_microspadix))	Dictyosperma_album)))))))	Nypa_fruticans)	Calamus_caryotoides);
((((Serenoa_repens	(Phoenix_dactylifera	Sabal_domingensis))	((Iriartea_deltoidea	(((Reinhardtia_simplex	(Reinhardtia_gracilis	(Reinhardtia_paiewonskiana	Reinhardtia_latisecta)))	((Orania_palindan	(Sclerosperma_profizianum	Podococcus_barteri))	((Roystonea_regia	(Attalea_speciosa	((Elaeis_guineensis	Elaeis_oleifera)	Bactris_major)))	Chamaedorea_seifrizii)))	Pseudophoenix_vinifera))	(((((Oenocarpus_minor	Oenocarpus_bataua)	Prestoea_acuminata)	Manicaria_saccifera)	(Dypsis_decaryi	((Burretiokentia_grandiflora	Heterospathe_cagayanensis)	((Veitchia_spiralis	(Hydriastele_microspadix	Kentiopsis_piersoniorum))	Dictyosperma_album))))	(Pelagodoxa_henryana	(Geonoma_undata	Leopoldinia_pulchra)))))	Nypa_fruticans)	Calamus_caryotoides);
((((Phoenix_dactylifera	(Sabal_domingensis	Serenoa_repens))	((Pseudophoenix_vinifera	Iriartea_deltoidea)	(((Roystonea_regia	((Chamaedorea_seifrizii	Attalea_speciosa)	((Elaeis_guineensis	Elaeis_oleifera)	Bactris_major)))	((Reinhardtia_gracilis	Reinhardtia_simplex)	(Reinhardtia_paiewonskiana	Reinhardtia_latisecta)))	((Podococcus_barteri	(Orania_palindan	Sclerosperma_profizianum))	((((Manicaria_saccifera	((Oenocarpus_minor	Oenocarpus_bataua)	Prestoea_acuminata))	((Dictyosperma_album	(Dypsis_decaryi	Kentiopsis_piersoniorum))	((Hydriastele_microspadix	Veitchia_spiralis)	Heterospathe_cagayanensis)))	Burretiokentia_grandiflora)	(Pelagodoxa_henryana	(Geonoma_undata	Leopoldinia_pulchra)))))))	Nypa_fruticans)	Calamus_caryotoides);
(((((Phoenix_dactylifera	Sabal_domingensis)	Serenoa_repens)	((Pseudophoenix_vinifera	Iriartea_deltoidea)	((((Roystonea_regia	((Attalea_speciosa	(Elaeis_guineensis	Elaeis_oleifera))	Bactris_major))	Chamaedorea_seifrizii)	((Reinhardtia_gracilis	Reinhardtia_simplex)	(Reinhardtia_paiewonskiana	Reinhardtia_latisecta)))	((Orania_palindan	(Sclerosperma_profizianum	Podococcus_barteri))	(((((Oenocarpus_minor	Oenocarpus_bataua)	Prestoea_acuminata)	(((((Hydriastele_microspadix	Veitchia_spiralis)	Burretiokentia_grandiflora)	Kentiopsis_piersoniorum)	(Heterospathe_cagayanensis	(Dictyosperma_album	Dypsis_decaryi)))	Pelagodoxa_henryana))	(Leopoldinia_pulchra	Geonoma_undata))	Manicaria_saccifera)))))	Nypa_fruticans)	Calamus_caryotoides);
(((((Phoenix_dactylifera	Sabal_domingensis)	Serenoa_repens)	((Pseudophoenix_vinifera	Iriartea_deltoidea)	((((((Elaeis_guineensis	Elaeis_oleifera)	Bactris_major)	(Roystonea_regia	Chamaedorea_seifrizii))	Attalea_speciosa)	((((((Oenocarpus_minor	Oenocarpus_bataua)	Prestoea_acuminata)	((Dypsis_decaryi	((((Hydriastele_microspadix	Veitchia_spiralis)	Kentiopsis_piersoniorum)	Heterospathe_cagayanensis)	Dictyosperma_album))	Burretiokentia_grandiflora))	(Pelagodoxa_henryana	(Leopoldinia_pulchra	Geonoma_undata)))	Manicaria_saccifera)	(Reinhardtia_simplex	((Reinhardtia_gracilis	Reinhardtia_paiewonskiana)	Reinhardtia_latisecta))))	(Orania_palindan	(Sclerosperma_profizianum	Podococcus_barteri)))))	Nypa_fruticans)	Calamus_caryotoides);
((Nypa_fruticans	(((Sabal_domingensis	Phoenix_dactylifera)	Serenoa_repens)	((Iriartea_deltoidea	Pseudophoenix_vinifera)	(((Reinhardtia_simplex	(Reinhardtia_latisecta	Reinhardtia_paiewonskiana))	((Roystonea_regia	(Attalea_speciosa	(Bactris_major	(Elaeis_guineensis	Elaeis_oleifera))))	Chamaedorea_seifrizii))	((Sclerosperma_profizianum	(Podococcus_barteri	Orania_palindan))	(((((((Burretiokentia_grandiflora	(Dypsis_decaryi	((Heterospathe_cagayanensis	(Veitchia_spiralis	Hydriastele_microspadix))	(Dictyosperma_album	Kentiopsis_piersoniorum))))	Reinhardtia_gracilis)	Pelagodoxa_henryana)	(Prestoea_acuminata	(Oenocarpus_bataua	Oenocarpus_minor)))	Manicaria_saccifera)	Leopoldinia_pulchra)	Geonoma_undata))))))	Calamus_caryotoides);
((Nypa_fruticans	(((Sabal_domingensis	Phoenix_dactylifera)	Serenoa_repens)	(((Sclerosperma_profizianum	(Podococcus_barteri	Orania_palindan))	((Roystonea_regia	((((Geonoma_undata	Leopoldinia_pulchra)	(((Burretiokentia_grandiflora	((Kentiopsis_piersoniorum	Dypsis_decaryi)	(Veitchia_spiralis	Hydriastele_microspadix)))	Heterospathe_cagayanensis)	Dictyosperma_album))	((Prestoea_acuminata	(Oenocarpus_bataua	Oenocarpus_minor))	Manicaria_saccifera))	(Pelagodoxa_henryana	((Chamaedorea_seifrizii	Attalea_speciosa)	(Bactris_major	(Elaeis_guineensis	Elaeis_oleifera))))))	(((Reinhardtia_latisecta	Reinhardtia_paiewonskiana)	Reinhardtia_simplex)	Reinhardtia_gracilis)))	(Iriartea_deltoidea	Pseudophoenix_vinifera))))	Calamus_caryotoides);
((Nypa_fruticans	((Phoenix_dactylifera	(Serenoa_repens	Sabal_domingensis))	((((Pelagodoxa_henryana	(Geonoma_undata	Leopoldinia_pulchra))	(Reinhardtia_gracilis	((Burretiokentia_grandiflora	((Dictyosperma_album	(Heterospathe_cagayanensis	(Veitchia_spiralis	(Kentiopsis_piersoniorum	Hydriastele_microspadix))))	Dypsis_decaryi))	((Prestoea_acuminata	(Oenocarpus_bataua	Oenocarpus_minor))	Manicaria_saccifera))))	(((Reinhardtia_latisecta	Reinhardtia_paiewonskiana)	Reinhardtia_simplex)	((Orania_palindan	(Sclerosperma_profizianum	Podococcus_barteri))	(Roystonea_regia	((Bactris_major	(Elaeis_guineensis	Elaeis_oleifera))	(Chamaedorea_seifrizii	Attalea_speciosa))))))	(Iriartea_deltoidea	Pseudophoenix_vinifera))))	Calamus_caryotoides);
((Nypa_fruticans	((Phoenix_dactylifera	(Serenoa_repens	Sabal_domingensis))	(((((Reinhardtia_latisecta	Reinhardtia_paiewonskiana)	Reinhardtia_simplex)	((Sclerosperma_profizianum	(Podococcus_barteri	Orania_palindan))	(Roystonea_regia	((Bactris_major	(Elaeis_guineensis	Elaeis_oleifera))	(Chamaedorea_seifrizii	Attalea_speciosa)))))	(Iriartea_deltoidea	Pseudophoenix_vinifera))	((Geonoma_undata	Leopoldinia_pulchra)	(Pelagodoxa_henryana	((((Heterospathe_cagayanensis	((Kentiopsis_piersoniorum	Hydriastele_microspadix)	((Burretiokentia_grandiflora	Veitchia_spiralis)	Reinhardtia_gracilis)))	Dictyosperma_album)	Dypsis_decaryi)	((Prestoea_acuminata	(Oenocarpus_bataua	Oenocarpus_minor))	Manicaria_saccifera)))))))	Calamus_caryotoides);
((Nypa_fruticans	((Serenoa_repens	(Sabal_domingensis	Phoenix_dactylifera))	((Iriartea_deltoidea	((((Geonoma_undata	Leopoldinia_pulchra)	(((Manicaria_saccifera	Pelagodoxa_henryana)	(Prestoea_acuminata	(Oenocarpus_bataua	Oenocarpus_minor)))	((((Heterospathe_cagayanensis	Kentiopsis_piersoniorum)	((Burretiokentia_grandiflora	Hydriastele_microspadix)	Veitchia_spiralis))	Dictyosperma_album)	Dypsis_decaryi)))	(Reinhardtia_simplex	((Reinhardtia_latisecta	Reinhardtia_paiewonskiana)	Reinhardtia_gracilis)))	((Orania_palindan	(Sclerosperma_profizianum	Podococcus_barteri))	((Roystonea_regia	((Bactris_major	(Elaeis_guineensis	Elaeis_oleifera))	Attalea_speciosa))	Chamaedorea_seifrizii))))	Pseudophoenix_vinifera)))	Calamus_caryotoides);
((Nypa_fruticans	((Serenoa_repens	(Sabal_domingensis	Phoenix_dactylifera))	((Iriartea_deltoidea	(((Geonoma_undata	Leopoldinia_pulchra)	(((((((((Heterospathe_cagayanensis	Kentiopsis_piersoniorum)	(Hydriastele_microspadix	Veitchia_spiralis))	Burretiokentia_grandiflora)	Dictyosperma_album)	Dypsis_decaryi)	Pelagodoxa_henryana)	(Prestoea_acuminata	(Oenocarpus_bataua	Oenocarpus_minor)))	Reinhardtia_gracilis)	Manicaria_saccifera))	((Reinhardtia_simplex	(Reinhardtia_latisecta	Reinhardtia_paiewonskiana))	((Sclerosperma_profizianum	(Podococcus_barteri	Orania_palindan))	((Roystonea_regia	((Bactris_major	(Elaeis_guineensis	Elaeis_oleifera))	Attalea_speciosa))	Chamaedorea_seifrizii)))))	Pseudophoenix_vinifera)))	Calamus_caryotoides);
((Nypa_fruticans	((Serenoa_repens	(Sabal_domingensis	Phoenix_dactylifera))	((Iriartea_deltoidea	Pseudophoenix_vinifera)	((((Reinhardtia_simplex	(Reinhardtia_latisecta	Reinhardtia_paiewonskiana))	Reinhardtia_gracilis)	(((Roystonea_regia	((Bactris_major	(Elaeis_guineensis	Elaeis_oleifera))	Attalea_speciosa))	Chamaedorea_seifrizii)	(Leopoldinia_pulchra	(((Dictyosperma_album	(Dypsis_decaryi	((Veitchia_spiralis	((Hydriastele_microspadix	Kentiopsis_piersoniorum)	Burretiokentia_grandiflora))	Heterospathe_cagayanensis)))	(((Geonoma_undata	(Oenocarpus_bataua	Oenocarpus_minor))	Prestoea_acuminata)	Manicaria_saccifera))	Pelagodoxa_henryana))))	(Orania_palindan	(Sclerosperma_profizianum	Podococcus_barteri))))))	Calamus_caryotoides);
((Nypa_fruticans	((Serenoa_repens	(Sabal_domingensis	Phoenix_dactylifera))	((Iriartea_deltoidea	Pseudophoenix_vinifera)	(((Roystonea_regia	(((Attalea_speciosa	Chamaedorea_seifrizii)	Bactris_major)	(Elaeis_guineensis	Elaeis_oleifera)))	((Reinhardtia_simplex	(Reinhardtia_latisecta	Reinhardtia_paiewonskiana))	(Leopoldinia_pulchra	((((Kentiopsis_piersoniorum	Reinhardtia_gracilis)	((Veitchia_spiralis	Hydriastele_microspadix)	Burretiokentia_grandiflora))	(Heterospathe_cagayanensis	(Dictyosperma_album	Dypsis_decaryi)))	(Geonoma_undata	((((Oenocarpus_bataua	Oenocarpus_minor)	Prestoea_acuminata)	Manicaria_saccifera)	Pelagodoxa_henryana))))))	(Sclerosperma_profizianum	(Podococcus_barteri	Orania_palindan))))))	Calamus_caryotoides);
((Nypa_fruticans	((Sabal_domingensis	Phoenix_dactylifera)	((Iriartea_deltoidea	(Serenoa_repens	Pseudophoenix_vinifera))	(((((Elaeis_guineensis	Elaeis_oleifera)	((Chamaedorea_seifrizii	Roystonea_regia)	Bactris_major))	Attalea_speciosa)	((Reinhardtia_simplex	(Reinhardtia_latisecta	(Reinhardtia_gracilis	Reinhardtia_paiewonskiana)))	(Leopoldinia_pulchra	(Geonoma_undata	(Manicaria_saccifera	((Dypsis_decaryi	((Heterospathe_cagayanensis	((Veitchia_spiralis	(Hydriastele_microspadix	Kentiopsis_piersoniorum))	Burretiokentia_grandiflora))	Dictyosperma_album))	(((Oenocarpus_bataua	Oenocarpus_minor)	Prestoea_acuminata)	Pelagodoxa_henryana)))))))	(Orania_palindan	(Sclerosperma_profizianum	Podococcus_barteri))))))	Calamus_caryotoides);
((Nypa_fruticans	(((Serenoa_repens	Sabal_domingensis)	Phoenix_dactylifera)	((Iriartea_deltoidea	Pseudophoenix_vinifera)	((((Roystonea_regia	((Bactris_major	Attalea_speciosa)	(Elaeis_guineensis	Elaeis_oleifera)))	Chamaedorea_seifrizii)	((Reinhardtia_simplex	(Reinhardtia_latisecta	(Reinhardtia_gracilis	Reinhardtia_paiewonskiana)))	((Manicaria_saccifera	((Dypsis_decaryi	((Heterospathe_cagayanensis	((Veitchia_spiralis	(Hydriastele_microspadix	Kentiopsis_piersoniorum))	Burretiokentia_grandiflora))	Dictyosperma_album))	(((Oenocarpus_bataua	Oenocarpus_minor)	Prestoea_acuminata)	Pelagodoxa_henryana)))	(Leopoldinia_pulchra	Geonoma_undata))))	(Sclerosperma_profizianum	(Podococcus_barteri	Orania_palindan))))))	Calamus_caryotoides);
((Nypa_fruticans	(((Sabal_domingensis	Serenoa_repens)	Phoenix_dactylifera)	(((Iriartea_deltoidea	Pseudophoenix_vinifera)	(((Reinhardtia_simplex	(Reinhardtia_latisecta	Reinhardtia_paiewonskiana))	Reinhardtia_gracilis)	(((Sclerosperma_profizianum	Podococcus_barteri)	Orania_palindan)	(((Attalea_speciosa	(Bactris_major	(Elaeis_guineensis	Elaeis_oleifera)))	Chamaedorea_seifrizii)	Roystonea_regia))))	(((Pelagodoxa_henryana	(Leopoldinia_pulchra	Geonoma_undata))	((Burretiokentia_grandiflora	((Heterospathe_cagayanensis	((Hydriastele_microspadix	(Veitchia_spiralis	Kentiopsis_piersoniorum))	Dictyosperma_album))	Dypsis_decaryi))	(Prestoea_acuminata	(Oenocarpus_bataua	Oenocarpus_minor))))	Manicaria_saccifera))))	Calamus_caryotoides);
((Nypa_fruticans	(((Sabal_domingensis	Serenoa_repens)	Phoenix_dactylifera)	(((Chamaedorea_seifrizii	((Sclerosperma_profizianum	Podococcus_barteri)	Orania_palindan))	((Reinhardtia_simplex	(Reinhardtia_latisecta	Reinhardtia_paiewonskiana))	((((((Prestoea_acuminata	(Oenocarpus_bataua	Oenocarpus_minor))	Leopoldinia_pulchra)	(Manicaria_saccifera	Pelagodoxa_henryana))	(Burretiokentia_grandiflora	((Heterospathe_cagayanensis	((Kentiopsis_piersoniorum	(Hydriastele_microspadix	Veitchia_spiralis))	Dictyosperma_album))	Dypsis_decaryi)))	(Reinhardtia_gracilis	Geonoma_undata))	((Attalea_speciosa	(Bactris_major	(Elaeis_guineensis	Elaeis_oleifera)))	Roystonea_regia))))	(Iriartea_deltoidea	Pseudophoenix_vinifera))))	Calamus_caryotoides);
((Nypa_fruticans	(((Sabal_domingensis	Phoenix_dactylifera)	Serenoa_repens)	(((Sclerosperma_profizianum	(Podococcus_barteri	Orania_palindan))	(((((Geonoma_undata	(Manicaria_saccifera	Pelagodoxa_henryana))	(Reinhardtia_gracilis	((Prestoea_acuminata	(Oenocarpus_bataua	Oenocarpus_minor))	(Burretiokentia_grandiflora	((Dypsis_decaryi	Heterospathe_cagayanensis)	(Dictyosperma_album	(Veitchia_spiralis	(Kentiopsis_piersoniorum	Hydriastele_microspadix))))))))	Leopoldinia_pulchra)	(Reinhardtia_simplex	(Reinhardtia_latisecta	Reinhardtia_paiewonskiana)))	(Chamaedorea_seifrizii	(((Elaeis_guineensis	Elaeis_oleifera)	(Attalea_speciosa	Bactris_major))	Roystonea_regia))))	(Iriartea_deltoidea	Pseudophoenix_vinifera))))	Calamus_caryotoides);
((Nypa_fruticans	(((Sabal_domingensis	Phoenix_dactylifera)	Serenoa_repens)	(((Orania_palindan	(Sclerosperma_profizianum	Podococcus_barteri))	((((Leopoldinia_pulchra	(Geonoma_undata	Pelagodoxa_henryana))	(Reinhardtia_gracilis	((Manicaria_saccifera	(Prestoea_acuminata	(Oenocarpus_bataua	Oenocarpus_minor)))	(((Dypsis_decaryi	(Dictyosperma_album	Heterospathe_cagayanensis))	(Veitchia_spiralis	(Kentiopsis_piersoniorum	Hydriastele_microspadix)))	Burretiokentia_grandiflora))))	(Reinhardtia_simplex	(Reinhardtia_latisecta	Reinhardtia_paiewonskiana)))	(Chamaedorea_seifrizii	(((Elaeis_guineensis	Elaeis_oleifera)	(Attalea_speciosa	Bactris_major))	Roystonea_regia))))	(Iriartea_deltoidea	Pseudophoenix_vinifera))))	Calamus_caryotoides);
((Nypa_fruticans	((Phoenix_dactylifera	(Serenoa_repens	Sabal_domingensis))	(((((Sclerosperma_profizianum	(Podococcus_barteri	Orania_palindan))	(Chamaedorea_seifrizii	(Roystonea_regia	(Attalea_speciosa	((Elaeis_guineensis	Elaeis_oleifera)	Bactris_major)))))	((Reinhardtia_gracilis	Reinhardtia_simplex)	(Reinhardtia_latisecta	Reinhardtia_paiewonskiana)))	((Geonoma_undata	Leopoldinia_pulchra)	(((Pelagodoxa_henryana	Manicaria_saccifera)	(Prestoea_acuminata	(Oenocarpus_bataua	Oenocarpus_minor)))	(((Dictyosperma_album	(Hydriastele_microspadix	((Burretiokentia_grandiflora	Veitchia_spiralis)	Heterospathe_cagayanensis)))	Kentiopsis_piersoniorum)	Dypsis_decaryi))))	(Iriartea_deltoidea	Pseudophoenix_vinifera))))	Calamus_caryotoides);
((Nypa_fruticans	((Phoenix_dactylifera	Sabal_domingensis)	(Serenoa_repens	(((Sclerosperma_profizianum	(Podococcus_barteri	Orania_palindan))	((((Reinhardtia_simplex	(Reinhardtia_latisecta	Reinhardtia_paiewonskiana))	(Roystonea_regia	((Chamaedorea_seifrizii	Attalea_speciosa)	((Elaeis_guineensis	Elaeis_oleifera)	Bactris_major))))	((Geonoma_undata	Leopoldinia_pulchra)	(((Prestoea_acuminata	(Oenocarpus_bataua	Oenocarpus_minor))	((Dictyosperma_album	((Heterospathe_cagayanensis	Kentiopsis_piersoniorum)	(Veitchia_spiralis	(Burretiokentia_grandiflora	(Dypsis_decaryi	Hydriastele_microspadix)))))	Pelagodoxa_henryana))	Manicaria_saccifera)))	Reinhardtia_gracilis))	(Iriartea_deltoidea	Pseudophoenix_vinifera)))))	Calamus_caryotoides);
((Nypa_fruticans	(((Sabal_domingensis	Phoenix_dactylifera)	Serenoa_repens)	((((Reinhardtia_simplex	(Reinhardtia_latisecta	Reinhardtia_paiewonskiana))	((Orania_palindan	(Sclerosperma_profizianum	Podococcus_barteri))	((Chamaedorea_seifrizii	Attalea_speciosa)	(((Elaeis_guineensis	Elaeis_oleifera)	Bactris_major)	Roystonea_regia))))	((Geonoma_undata	(Leopoldinia_pulchra	Pelagodoxa_henryana))	((((Prestoea_acuminata	(Oenocarpus_bataua	Oenocarpus_minor))	Reinhardtia_gracilis)	(((Dypsis_decaryi	(Dictyosperma_album	Heterospathe_cagayanensis))	(Veitchia_spiralis	(Kentiopsis_piersoniorum	Hydriastele_microspadix)))	Burretiokentia_grandiflora))	Manicaria_saccifera)))	(Iriartea_deltoidea	Pseudophoenix_vinifera))))	Calamus_caryotoides);
((Nypa_fruticans	(((Sabal_domingensis	Phoenix_dactylifera)	Serenoa_repens)	(((Orania_palindan	(Sclerosperma_profizianum	Podococcus_barteri))	(((Reinhardtia_simplex	(Reinhardtia_latisecta	(Reinhardtia_gracilis	Reinhardtia_paiewonskiana)))	(Attalea_speciosa	(((Elaeis_guineensis	Elaeis_oleifera)	Bactris_major)	(Chamaedorea_seifrizii	Roystonea_regia))))	((((Prestoea_acuminata	(Oenocarpus_bataua	Oenocarpus_minor))	((Dypsis_decaryi	(Dictyosperma_album	Heterospathe_cagayanensis))	(Burretiokentia_grandiflora	((Kentiopsis_piersoniorum	Hydriastele_microspadix)	Veitchia_spiralis))))	(Pelagodoxa_henryana	(Geonoma_undata	Leopoldinia_pulchra)))	Manicaria_saccifera)))	(Iriartea_deltoidea	Pseudophoenix_vinifera))))	Calamus_caryotoides);
((Nypa_fruticans	(((Sabal_domingensis	Phoenix_dactylifera)	Serenoa_repens)	(((((Reinhardtia_gracilis	(((Prestoea_acuminata	(Oenocarpus_bataua	Oenocarpus_minor))	(Pelagodoxa_henryana	(Dypsis_decaryi	((Burretiokentia_grandiflora	((Heterospathe_cagayanensis	Kentiopsis_piersoniorum)	(Veitchia_spiralis	Hydriastele_microspadix)))	Dictyosperma_album))))	Manicaria_saccifera))	(Leopoldinia_pulchra	Geonoma_undata))	(Sclerosperma_profizianum	(Podococcus_barteri	Orania_palindan)))	((((Attalea_speciosa	Chamaedorea_seifrizii)	((Elaeis_guineensis	Elaeis_oleifera)	Bactris_major))	Roystonea_regia)	(Reinhardtia_simplex	(Reinhardtia_latisecta	Reinhardtia_paiewonskiana))))	(Iriartea_deltoidea	Pseudophoenix_vinifera))))	Calamus_caryotoides);
((Nypa_fruticans	(((Sabal_domingensis	Phoenix_dactylifera)	Serenoa_repens)	(Pseudophoenix_vinifera	(((Sclerosperma_profizianum	(Podococcus_barteri	Orania_palindan))	(Chamaedorea_seifrizii	((Attalea_speciosa	((Elaeis_guineensis	Elaeis_oleifera)	Bactris_major))	Roystonea_regia)))	(Iriartea_deltoidea	((((Dypsis_decaryi	(((Dictyosperma_album	((Veitchia_spiralis	Hydriastele_microspadix)	Kentiopsis_piersoniorum))	Burretiokentia_grandiflora)	Heterospathe_cagayanensis))	((Manicaria_saccifera	(Prestoea_acuminata	(Oenocarpus_bataua	Oenocarpus_minor)))	Pelagodoxa_henryana))	(Leopoldinia_pulchra	Geonoma_undata))	((Reinhardtia_gracilis	Reinhardtia_simplex)	(Reinhardtia_latisecta	Reinhardtia_paiewonskiana))))))))	Calamus_caryotoides);
((Nypa_fruticans	((Serenoa_repens	(Phoenix_dactylifera	Sabal_domingensis))	(((((Leopoldinia_pulchra	Geonoma_undata)	Pelagodoxa_henryana)	((Manicaria_saccifera	((Oenocarpus_minor	Oenocarpus_bataua)	Prestoea_acuminata))	((Dictyosperma_album	((Kentiopsis_piersoniorum	Heterospathe_cagayanensis)	(Burretiokentia_grandiflora	(Hydriastele_microspadix	Veitchia_spiralis))))	Dypsis_decaryi)))	(((Reinhardtia_gracilis	(Reinhardtia_latisecta	Reinhardtia_paiewonskiana))	Reinhardtia_simplex)	((Orania_palindan	(Podococcus_barteri	Sclerosperma_profizianum))	(((Attalea_speciosa	(Bactris_major	(Elaeis_guineensis	Elaeis_oleifera)))	Roystonea_regia)	Chamaedorea_seifrizii))))	(Iriartea_deltoidea	Pseudophoenix_vinifera))))	Calamus_caryotoides);
((Nypa_fruticans	((Serenoa_repens	(Phoenix_dactylifera	Sabal_domingensis))	((Chamaedorea_seifrizii	Pseudophoenix_vinifera)	((Iriartea_deltoidea	(Sclerosperma_profizianum	(Orania_palindan	Podococcus_barteri)))	(((Reinhardtia_latisecta	Reinhardtia_paiewonskiana)	Reinhardtia_simplex)	(((Attalea_speciosa	(Bactris_major	(Elaeis_guineensis	Elaeis_oleifera)))	Roystonea_regia)	((Leopoldinia_pulchra	Geonoma_undata)	((Pelagodoxa_henryana	(Manicaria_saccifera	((Oenocarpus_minor	Oenocarpus_bataua)	Prestoea_acuminata)))	((Burretiokentia_grandiflora	(Heterospathe_cagayanensis	((Kentiopsis_piersoniorum	Dictyosperma_album)	((Hydriastele_microspadix	Veitchia_spiralis)	Reinhardtia_gracilis))))	Dypsis_decaryi)))))))))	Calamus_caryotoides);
((Nypa_fruticans	((Phoenix_dactylifera	(Sabal_domingensis	Serenoa_repens))	((Iriartea_deltoidea	((Orania_palindan	(Podococcus_barteri	Sclerosperma_profizianum))	(((Reinhardtia_latisecta	(Reinhardtia_gracilis	Reinhardtia_paiewonskiana))	Reinhardtia_simplex)	(((Attalea_speciosa	(Bactris_major	(Elaeis_guineensis	Elaeis_oleifera)))	(Chamaedorea_seifrizii	Roystonea_regia))	((Geonoma_undata	(Pelagodoxa_henryana	Leopoldinia_pulchra))	((Manicaria_saccifera	((Oenocarpus_minor	Oenocarpus_bataua)	Prestoea_acuminata))	((Burretiokentia_grandiflora	(Heterospathe_cagayanensis	((Kentiopsis_piersoniorum	Dictyosperma_album)	(Hydriastele_microspadix	Veitchia_spiralis))))	Dypsis_decaryi)))))))	Pseudophoenix_vinifera)))	Calamus_caryotoides);
((Nypa_fruticans	(((Phoenix_dactylifera	Sabal_domingensis)	Serenoa_repens)	(Iriartea_deltoidea	((((((Reinhardtia_gracilis	((Oenocarpus_minor	Oenocarpus_bataua)	Prestoea_acuminata))	(((Heterospathe_cagayanensis	(Dictyosperma_album	Dypsis_decaryi))	(Kentiopsis_piersoniorum	(Hydriastele_microspadix	Veitchia_spiralis)))	Burretiokentia_grandiflora))	((Geonoma_undata	(Pelagodoxa_henryana	Leopoldinia_pulchra))	Manicaria_saccifera))	(Orania_palindan	(Podococcus_barteri	Sclerosperma_profizianum)))	(((Reinhardtia_latisecta	Reinhardtia_paiewonskiana)	Reinhardtia_simplex)	(Attalea_speciosa	((Bactris_major	(Elaeis_guineensis	Elaeis_oleifera))	(Chamaedorea_seifrizii	Roystonea_regia)))))	Pseudophoenix_vinifera))))	Calamus_caryotoides);
((Nypa_fruticans	(((Phoenix_dactylifera	Sabal_domingensis)	Serenoa_repens)	((Iriartea_deltoidea	Pseudophoenix_vinifera)	(((((Manicaria_saccifera	((Oenocarpus_minor	Oenocarpus_bataua)	Prestoea_acuminata))	((Burretiokentia_grandiflora	(Heterospathe_cagayanensis	Dypsis_decaryi))	(Dictyosperma_album	(Veitchia_spiralis	(Reinhardtia_gracilis	(Kentiopsis_piersoniorum	Hydriastele_microspadix))))))	(Geonoma_undata	(Pelagodoxa_henryana	Leopoldinia_pulchra)))	(Orania_palindan	(Podococcus_barteri	Sclerosperma_profizianum)))	(((Reinhardtia_latisecta	Reinhardtia_paiewonskiana)	Reinhardtia_simplex)	(Roystonea_regia	((Attalea_speciosa	(Bactris_major	(Elaeis_guineensis	Elaeis_oleifera)))	Chamaedorea_seifrizii)))))))	Calamus_caryotoides);
((Nypa_fruticans	((Phoenix_dactylifera	(Sabal_domingensis	Serenoa_repens))	((((((Geonoma_undata	(Pelagodoxa_henryana	Leopoldinia_pulchra))	(((Oenocarpus_minor	Oenocarpus_bataua)	Prestoea_acuminata)	(((Burretiokentia_grandiflora	Kentiopsis_piersoniorum)	(Dictyosperma_album	(Heterospathe_cagayanensis	Dypsis_decaryi)))	(Veitchia_spiralis	Hydriastele_microspadix))))	Manicaria_saccifera)	(((Reinhardtia_latisecta	Reinhardtia_paiewonskiana)	Reinhardtia_simplex)	Reinhardtia_gracilis))	((Sclerosperma_profizianum	(Orania_palindan	Podococcus_barteri))	(Roystonea_regia	((Attalea_speciosa	(Bactris_major	(Elaeis_guineensis	Elaeis_oleifera)))	Chamaedorea_seifrizii))))	(Pseudophoenix_vinifera	Iriartea_deltoidea))))	Calamus_caryotoides);
((Nypa_fruticans	((Phoenix_dactylifera	(Sabal_domingensis	Serenoa_repens))	(((Orania_palindan	(Podococcus_barteri	Sclerosperma_profizianum))	(((((Geonoma_undata	(Pelagodoxa_henryana	Leopoldinia_pulchra))	((Manicaria_saccifera	((Oenocarpus_minor	Oenocarpus_bataua)	Prestoea_acuminata))	((Dictyosperma_album	Dypsis_decaryi)	((Kentiopsis_piersoniorum	Heterospathe_cagayanensis)	(Veitchia_spiralis	(Burretiokentia_grandiflora	Hydriastele_microspadix))))))	((Reinhardtia_latisecta	Reinhardtia_paiewonskiana)	Reinhardtia_simplex))	Reinhardtia_gracilis)	(Roystonea_regia	((Chamaedorea_seifrizii	Attalea_speciosa)	(Bactris_major	(Elaeis_guineensis	Elaeis_oleifera))))))	(Pseudophoenix_vinifera	Iriartea_deltoidea))))	Calamus_caryotoides);
((Nypa_fruticans	((Phoenix_dactylifera	(Sabal_domingensis	Serenoa_repens))	((((Sclerosperma_profizianum	(Orania_palindan	Podococcus_barteri))	(Roystonea_regia	((Chamaedorea_seifrizii	Attalea_speciosa)	(Bactris_major	(Elaeis_guineensis	Elaeis_oleifera)))))	(((Geonoma_undata	(Pelagodoxa_henryana	Leopoldinia_pulchra))	((Manicaria_saccifera	((Oenocarpus_minor	Oenocarpus_bataua)	Prestoea_acuminata))	((Dypsis_decaryi	((Dictyosperma_album	Heterospathe_cagayanensis)	Reinhardtia_gracilis))	(Burretiokentia_grandiflora	((Veitchia_spiralis	Kentiopsis_piersoniorum)	Hydriastele_microspadix)))))	((Reinhardtia_latisecta	Reinhardtia_paiewonskiana)	Reinhardtia_simplex)))	(Pseudophoenix_vinifera	Iriartea_deltoidea))))	Calamus_caryotoides);
((Nypa_fruticans	((Phoenix_dactylifera	(Sabal_domingensis	Serenoa_repens))	(((Orania_palindan	(Podococcus_barteri	Sclerosperma_profizianum))	(((Reinhardtia_latisecta	Reinhardtia_paiewonskiana)	Reinhardtia_simplex)	(((((Reinhardtia_gracilis	(((((Burretiokentia_grandiflora	Hydriastele_microspadix)	(Veitchia_spiralis	(Heterospathe_cagayanensis	Kentiopsis_piersoniorum)))	Dictyosperma_album)	Dypsis_decaryi)	(Pelagodoxa_henryana	((Oenocarpus_minor	Oenocarpus_bataua)	Prestoea_acuminata))))	Leopoldinia_pulchra)	Manicaria_saccifera)	Geonoma_undata)	(Roystonea_regia	((Chamaedorea_seifrizii	Attalea_speciosa)	(Bactris_major	(Elaeis_guineensis	Elaeis_oleifera)))))))	(Pseudophoenix_vinifera	Iriartea_deltoidea))))	Calamus_caryotoides);
((Nypa_fruticans	(((Phoenix_dactylifera	Sabal_domingensis)	Serenoa_repens)	(((((Orania_palindan	(Podococcus_barteri	Sclerosperma_profizianum))	(Chamaedorea_seifrizii	(Roystonea_regia	(Attalea_speciosa	(Bactris_major	(Elaeis_guineensis	Elaeis_oleifera))))))	((Reinhardtia_latisecta	(Reinhardtia_gracilis	Reinhardtia_paiewonskiana))	Reinhardtia_simplex))	(((((Dictyosperma_album	(Heterospathe_cagayanensis	((Kentiopsis_piersoniorum	Dypsis_decaryi)	(Burretiokentia_grandiflora	(Veitchia_spiralis	Hydriastele_microspadix)))))	((Oenocarpus_minor	Oenocarpus_bataua)	Prestoea_acuminata))	Leopoldinia_pulchra)	(Pelagodoxa_henryana	Manicaria_saccifera))	Geonoma_undata))	(Pseudophoenix_vinifera	Iriartea_deltoidea))))	Calamus_caryotoides);
((Nypa_fruticans	((((Pseudophoenix_vinifera	Iriartea_deltoidea)	((((Reinhardtia_simplex	(Reinhardtia_gracilis	(Reinhardtia_paiewonskiana	Reinhardtia_latisecta)))	((Roystonea_regia	((Elaeis_oleifera	Elaeis_guineensis)	Bactris_major))	Attalea_speciosa))	Chamaedorea_seifrizii)	(Sclerosperma_profizianum	(Podococcus_barteri	Orania_palindan))))	((((Veitchia_spiralis	(Hydriastele_microspadix	Kentiopsis_piersoniorum))	Burretiokentia_grandiflora)	((Dictyosperma_album	Dypsis_decaryi)	Heterospathe_cagayanensis))	((Pelagodoxa_henryana	(Leopoldinia_pulchra	Geonoma_undata))	(Manicaria_saccifera	(Prestoea_acuminata	(Oenocarpus_bataua	Oenocarpus_minor))))))	(Phoenix_dactylifera	(Sabal_domingensis	Serenoa_repens))))	Calamus_caryotoides);
((Nypa_fruticans	((Iriartea_deltoidea	(Pseudophoenix_vinifera	((((Roystonea_regia	((Elaeis_oleifera	Elaeis_guineensis)	(Bactris_major	Attalea_speciosa)))	Chamaedorea_seifrizii)	(Orania_palindan	(Sclerosperma_profizianum	Podococcus_barteri)))	(((Reinhardtia_gracilis	Reinhardtia_simplex)	(Reinhardtia_paiewonskiana	Reinhardtia_latisecta))	(((((Pelagodoxa_henryana	(Dypsis_decaryi	((Heterospathe_cagayanensis	(Hydriastele_microspadix	Veitchia_spiralis))	(Burretiokentia_grandiflora	(Kentiopsis_piersoniorum	Dictyosperma_album)))))	(Prestoea_acuminata	(Oenocarpus_bataua	Oenocarpus_minor)))	Manicaria_saccifera)	Leopoldinia_pulchra)	Geonoma_undata)))))	(Sabal_domingensis	(Serenoa_repens	Phoenix_dactylifera))))	Calamus_caryotoides);
((Nypa_fruticans	((Serenoa_repens	(Sabal_domingensis	Phoenix_dactylifera))	(Iriartea_deltoidea	(Pseudophoenix_vinifera	((((Roystonea_regia	((Elaeis_oleifera	Elaeis_guineensis)	(Bactris_major	Attalea_speciosa)))	Chamaedorea_seifrizii)	(Sclerosperma_profizianum	(Podococcus_barteri	Orania_palindan)))	((Reinhardtia_simplex	(Reinhardtia_gracilis	(Reinhardtia_paiewonskiana	Reinhardtia_latisecta)))	(((((Pelagodoxa_henryana	(Dypsis_decaryi	((Heterospathe_cagayanensis	(Hydriastele_microspadix	Veitchia_spiralis))	(Burretiokentia_grandiflora	(Kentiopsis_piersoniorum	Dictyosperma_album)))))	(Prestoea_acuminata	(Oenocarpus_bataua	Oenocarpus_minor)))	Manicaria_saccifera)	Leopoldinia_pulchra)	Geonoma_undata)))))))	Calamus_caryotoides);
((Nypa_fruticans	((Serenoa_repens	(Sabal_domingensis	Phoenix_dactylifera))	((Iriartea_deltoidea	Pseudophoenix_vinifera)	((((Reinhardtia_gracilis	Reinhardtia_simplex)	(Reinhardtia_paiewonskiana	Reinhardtia_latisecta))	((Roystonea_regia	(Attalea_speciosa	((Elaeis_oleifera	Elaeis_guineensis)	Bactris_major)))	Chamaedorea_seifrizii))	((((Manicaria_saccifera	(Prestoea_acuminata	(Oenocarpus_bataua	Oenocarpus_minor)))	((((Dypsis_decaryi	Dictyosperma_album)	Heterospathe_cagayanensis)	(Kentiopsis_piersoniorum	(Hydriastele_microspadix	Veitchia_spiralis)))	Burretiokentia_grandiflora))	((Geonoma_undata	Leopoldinia_pulchra)	Pelagodoxa_henryana))	(Podococcus_barteri	(Orania_palindan	Sclerosperma_profizianum)))))))	Calamus_caryotoides);
((Nypa_fruticans	((Phoenix_dactylifera	(Serenoa_repens	Sabal_domingensis))	((Iriartea_deltoidea	Pseudophoenix_vinifera)	((((Roystonea_regia	((Elaeis_oleifera	Elaeis_guineensis)	(Bactris_major	Attalea_speciosa)))	Chamaedorea_seifrizii)	(((Reinhardtia_gracilis	Reinhardtia_simplex)	(Reinhardtia_paiewonskiana	Reinhardtia_latisecta))	((((Prestoea_acuminata	(Oenocarpus_bataua	Oenocarpus_minor))	(Pelagodoxa_henryana	Manicaria_saccifera))	((((Dypsis_decaryi	Dictyosperma_album)	Heterospathe_cagayanensis)	(Kentiopsis_piersoniorum	(Hydriastele_microspadix	Veitchia_spiralis)))	Burretiokentia_grandiflora))	(Geonoma_undata	Leopoldinia_pulchra))))	(Sclerosperma_profizianum	(Podococcus_barteri	Orania_palindan))))))	Calamus_caryotoides);
((Nypa_fruticans	((Serenoa_repens	(Sabal_domingensis	Phoenix_dactylifera))	((Iriartea_deltoidea	Pseudophoenix_vinifera)	(((Reinhardtia_simplex	((Reinhardtia_gracilis	Reinhardtia_paiewonskiana)	Reinhardtia_latisecta))	((Roystonea_regia	(Chamaedorea_seifrizii	((Elaeis_oleifera	Elaeis_guineensis)	Bactris_major)))	Attalea_speciosa))	(((((Prestoea_acuminata	(Oenocarpus_bataua	Oenocarpus_minor))	Manicaria_saccifera)	((((((Kentiopsis_piersoniorum	Dictyosperma_album)	Veitchia_spiralis)	Hydriastele_microspadix)	Burretiokentia_grandiflora)	Heterospathe_cagayanensis)	Dypsis_decaryi))	((Geonoma_undata	Leopoldinia_pulchra)	Pelagodoxa_henryana))	(Orania_palindan	(Sclerosperma_profizianum	Podococcus_barteri)))))))	Calamus_caryotoides);
((Nypa_fruticans	((Serenoa_repens	(Sabal_domingensis	Phoenix_dactylifera))	((Iriartea_deltoidea	Pseudophoenix_vinifera)	((((((((Heterospathe_cagayanensis	Kentiopsis_piersoniorum)	(Veitchia_spiralis	Hydriastele_microspadix))	Dictyosperma_album)	Dypsis_decaryi)	Burretiokentia_grandiflora)	((Prestoea_acuminata	(Oenocarpus_bataua	Oenocarpus_minor))	Manicaria_saccifera))	((Geonoma_undata	Leopoldinia_pulchra)	Pelagodoxa_henryana))	(((Reinhardtia_simplex	((Reinhardtia_gracilis	Reinhardtia_paiewonskiana)	Reinhardtia_latisecta))	((Roystonea_regia	(Chamaedorea_seifrizii	((Elaeis_oleifera	Elaeis_guineensis)	Bactris_major)))	Attalea_speciosa))	(Sclerosperma_profizianum	(Podococcus_barteri	Orania_palindan)))))))	Calamus_caryotoides);
((Nypa_fruticans	((Serenoa_repens	(Sabal_domingensis	Phoenix_dactylifera))	((Iriartea_deltoidea	Pseudophoenix_vinifera)	((((((Elaeis_oleifera	Elaeis_guineensis)	Bactris_major)	(Roystonea_regia	Chamaedorea_seifrizii))	Attalea_speciosa)	((Reinhardtia_simplex	((Reinhardtia_gracilis	Reinhardtia_paiewonskiana)	Reinhardtia_latisecta))	((((Geonoma_undata	Leopoldinia_pulchra)	Pelagodoxa_henryana)	((Prestoea_acuminata	(Oenocarpus_bataua	Oenocarpus_minor))	Manicaria_saccifera))	((((Heterospathe_cagayanensis	Kentiopsis_piersoniorum)	(Burretiokentia_grandiflora	(Veitchia_spiralis	Hydriastele_microspadix)))	Dictyosperma_album)	Dypsis_decaryi))))	(Sclerosperma_profizianum	(Podococcus_barteri	Orania_palindan))))))	Calamus_caryotoides);
((Nypa_fruticans	((Serenoa_repens	(Sabal_domingensis	Phoenix_dactylifera))	(((Iriartea_deltoidea	Pseudophoenix_vinifera)	(((Orania_palindan	(Sclerosperma_profizianum	Podococcus_barteri))	(((Attalea_speciosa	((Elaeis_oleifera	Elaeis_guineensis)	Bactris_major))	Roystonea_regia)	Chamaedorea_seifrizii))	(Reinhardtia_simplex	(Reinhardtia_paiewonskiana	Reinhardtia_latisecta))))	(((Reinhardtia_gracilis	((Prestoea_acuminata	(Oenocarpus_bataua	Oenocarpus_minor))	Manicaria_saccifera))	((((Kentiopsis_piersoniorum	Hydriastele_microspadix)	Veitchia_spiralis)	(Dypsis_decaryi	Burretiokentia_grandiflora))	(Dictyosperma_album	Heterospathe_cagayanensis)))	((Geonoma_undata	Leopoldinia_pulchra)	Pelagodoxa_henryana)))))	Calamus_caryotoides);
((Nypa_fruticans	((Serenoa_repens	(Sabal_domingensis	Phoenix_dactylifera))	(Pseudophoenix_vinifera	(Iriartea_deltoidea	((Orania_palindan	(Sclerosperma_profizianum	Podococcus_barteri))	((((((Elaeis_oleifera	Elaeis_guineensis)	(Bactris_major	Attalea_speciosa))	Roystonea_regia)	Chamaedorea_seifrizii)	(Reinhardtia_simplex	(Reinhardtia_paiewonskiana	Reinhardtia_latisecta)))	((Leopoldinia_pulchra	Geonoma_undata)	((Pelagodoxa_henryana	((Prestoea_acuminata	(Oenocarpus_bataua	Oenocarpus_minor))	((Reinhardtia_gracilis	(Burretiokentia_grandiflora	(((Dypsis_decaryi	Kentiopsis_piersoniorum)	Hydriastele_microspadix)	Veitchia_spiralis)))	(Dictyosperma_album	Heterospathe_cagayanensis))))	Manicaria_saccifera))))))))	Calamus_caryotoides);
(((((Sabal_domingensis	Phoenix_dactylifera)	Serenoa_repens)	((Pseudophoenix_vinifera	Iriartea_deltoidea)	(((((Geonoma_undata	(Pelagodoxa_henryana	Leopoldinia_pulchra))	(Manicaria_saccifera	(((Oenocarpus_minor	Oenocarpus_bataua)	(Prestoea_acuminata	Reinhardtia_gracilis))	(Heterospathe_cagayanensis	((Burretiokentia_grandiflora	(Dictyosperma_album	(Veitchia_spiralis	(Hydriastele_microspadix	Kentiopsis_piersoniorum))))	Dypsis_decaryi)))))	(((Roystonea_regia	Chamaedorea_seifrizii)	((Elaeis_oleifera	Elaeis_guineensis)	Bactris_major))	Attalea_speciosa))	((Reinhardtia_paiewonskiana	Reinhardtia_latisecta)	Reinhardtia_simplex))	(Orania_palindan	(Podococcus_barteri	Sclerosperma_profizianum)))))	Nypa_fruticans)	Calamus_caryotoides);
((((Phoenix_dactylifera	(Serenoa_repens	Sabal_domingensis))	((Pseudophoenix_vinifera	Iriartea_deltoidea)	((((Roystonea_regia	((Elaeis_oleifera	Elaeis_guineensis)	(Attalea_speciosa	Bactris_major)))	(((Pelagodoxa_henryana	(Leopoldinia_pulchra	Geonoma_undata))	((((Oenocarpus_minor	Oenocarpus_bataua)	Prestoea_acuminata)	Manicaria_saccifera)	(Burretiokentia_grandiflora	(((Hydriastele_microspadix	Kentiopsis_piersoniorum)	Veitchia_spiralis)	((Heterospathe_cagayanensis	Dictyosperma_album)	Dypsis_decaryi)))))	(((Reinhardtia_paiewonskiana	Reinhardtia_latisecta)	Reinhardtia_simplex)	Reinhardtia_gracilis)))	(Orania_palindan	(Podococcus_barteri	Sclerosperma_profizianum)))	Chamaedorea_seifrizii)))	Nypa_fruticans)	Calamus_caryotoides);
(((((Phoenix_dactylifera	Sabal_domingensis)	((Pseudophoenix_vinifera	Iriartea_deltoidea)	((((Reinhardtia_paiewonskiana	Reinhardtia_latisecta)	Reinhardtia_simplex)	((((Elaeis_oleifera	Elaeis_guineensis)	Bactris_major)	Attalea_speciosa)	(Chamaedorea_seifrizii	Roystonea_regia)))	(((Pelagodoxa_henryana	(Leopoldinia_pulchra	Geonoma_undata))	(Manicaria_saccifera	(((Reinhardtia_gracilis	(Burretiokentia_grandiflora	((Heterospathe_cagayanensis	Kentiopsis_piersoniorum)	(Veitchia_spiralis	Hydriastele_microspadix))))	(Dictyosperma_album	Dypsis_decaryi))	((Oenocarpus_minor	Oenocarpus_bataua)	Prestoea_acuminata))))	(Sclerosperma_profizianum	(Orania_palindan	Podococcus_barteri))))))	Serenoa_repens)	Nypa_fruticans)	Calamus_caryotoides);
(((((Phoenix_dactylifera	Sabal_domingensis)	Serenoa_repens)	((Pseudophoenix_vinifera	Iriartea_deltoidea)	((Leopoldinia_pulchra	(((Pelagodoxa_henryana	Manicaria_saccifera)	((Reinhardtia_gracilis	((Burretiokentia_grandiflora	(Dictyosperma_album	((Heterospathe_cagayanensis	Kentiopsis_piersoniorum)	(Veitchia_spiralis	Hydriastele_microspadix))))	Dypsis_decaryi))	((Oenocarpus_minor	Oenocarpus_bataua)	Prestoea_acuminata)))	Geonoma_undata))	(((Reinhardtia_paiewonskiana	Reinhardtia_latisecta)	Reinhardtia_simplex)	((Orania_palindan	(Podococcus_barteri	Sclerosperma_profizianum))	(Chamaedorea_seifrizii	(Roystonea_regia	((Elaeis_oleifera	Elaeis_guineensis)	(Bactris_major	Attalea_speciosa)))))))))	Nypa_fruticans)	Calamus_caryotoides);
(((((Phoenix_dactylifera	Sabal_domingensis)	Serenoa_repens)	((Pseudophoenix_vinifera	Iriartea_deltoidea)	(((((Leopoldinia_pulchra	Geonoma_undata)	Pelagodoxa_henryana)	(((((Veitchia_spiralis	((Kentiopsis_piersoniorum	Hydriastele_microspadix)	Dictyosperma_album))	Heterospathe_cagayanensis)	Burretiokentia_grandiflora)	Dypsis_decaryi)	(Manicaria_saccifera	((Oenocarpus_minor	Oenocarpus_bataua)	Prestoea_acuminata))))	(((Reinhardtia_paiewonskiana	Reinhardtia_latisecta)	Reinhardtia_simplex)	Reinhardtia_gracilis))	((Podococcus_barteri	(Sclerosperma_profizianum	Orania_palindan))	(Chamaedorea_seifrizii	(Roystonea_regia	(Attalea_speciosa	((Elaeis_oleifera	Elaeis_guineensis)	Bactris_major))))))))	Nypa_fruticans)	Calamus_caryotoides);
((((Phoenix_dactylifera	(Sabal_domingensis	Serenoa_repens))	((Pseudophoenix_vinifera	Iriartea_deltoidea)	((((((((Oenocarpus_minor	Oenocarpus_bataua)	Prestoea_acuminata)	Pelagodoxa_henryana)	((((Veitchia_spiralis	(Hydriastele_microspadix	(Dictyosperma_album	Kentiopsis_piersoniorum)))	Heterospathe_cagayanensis)	Burretiokentia_grandiflora)	Dypsis_decaryi))	Manicaria_saccifera)	(Reinhardtia_gracilis	(Leopoldinia_pulchra	Geonoma_undata)))	((Reinhardtia_paiewonskiana	Reinhardtia_latisecta)	Reinhardtia_simplex))	((Orania_palindan	(Podococcus_barteri	Sclerosperma_profizianum))	(Chamaedorea_seifrizii	(Roystonea_regia	(Attalea_speciosa	((Elaeis_oleifera	Elaeis_guineensis)	Bactris_major))))))))	Nypa_fruticans)	Calamus_caryotoides);
((((Phoenix_dactylifera	Sabal_domingensis)	(Serenoa_repens	((Pseudophoenix_vinifera	Iriartea_deltoidea)	((Orania_palindan	(Podococcus_barteri	Sclerosperma_profizianum))	((((Pelagodoxa_henryana	((((Veitchia_spiralis	Hydriastele_microspadix)	((Burretiokentia_grandiflora	Kentiopsis_piersoniorum)	(Dictyosperma_album	Heterospathe_cagayanensis)))	Dypsis_decaryi)	(Manicaria_saccifera	((Oenocarpus_minor	Oenocarpus_bataua)	Prestoea_acuminata))))	(Leopoldinia_pulchra	Geonoma_undata))	((Reinhardtia_paiewonskiana	Reinhardtia_latisecta)	(Reinhardtia_gracilis	Reinhardtia_simplex)))	(((Elaeis_oleifera	Elaeis_guineensis)	(Bactris_major	Attalea_speciosa))	(Chamaedorea_seifrizii	Roystonea_regia)))))))	Nypa_fruticans)	Calamus_caryotoides);
((((Serenoa_repens	(Sabal_domingensis	Phoenix_dactylifera))	(Iriartea_deltoidea	((Orania_palindan	(Podococcus_barteri	Sclerosperma_profizianum))	(Pseudophoenix_vinifera	(((((Burretiokentia_grandiflora	(Dypsis_decaryi	(Dictyosperma_album	((Heterospathe_cagayanensis	Kentiopsis_piersoniorum)	(Veitchia_spiralis	Hydriastele_microspadix)))))	((Manicaria_saccifera	((Oenocarpus_minor	Oenocarpus_bataua)	Prestoea_acuminata))	Pelagodoxa_henryana))	(Leopoldinia_pulchra	Geonoma_undata))	(((Reinhardtia_paiewonskiana	Reinhardtia_latisecta)	Reinhardtia_simplex)	Reinhardtia_gracilis))	(((((Elaeis_oleifera	Elaeis_guineensis)	Bactris_major)	Attalea_speciosa)	Roystonea_regia)	Chamaedorea_seifrizii))))))	Nypa_fruticans)	Calamus_caryotoides);
((((Serenoa_repens	(Sabal_domingensis	Phoenix_dactylifera))	((Iriartea_deltoidea	((((((((Dictyosperma_album	((Kentiopsis_piersoniorum	Hydriastele_microspadix)	Veitchia_spiralis))	(Burretiokentia_grandiflora	(Heterospathe_cagayanensis	Dypsis_decaryi)))	((Oenocarpus_minor	Oenocarpus_bataua)	Prestoea_acuminata))	Manicaria_saccifera)	(Geonoma_undata	(Leopoldinia_pulchra	Pelagodoxa_henryana)))	((((Elaeis_oleifera	Elaeis_guineensis)	Bactris_major)	Attalea_speciosa)	(Roystonea_regia	Chamaedorea_seifrizii)))	((Reinhardtia_paiewonskiana	Reinhardtia_latisecta)	(Reinhardtia_gracilis	Reinhardtia_simplex)))	(Sclerosperma_profizianum	(Orania_palindan	Podococcus_barteri))))	Pseudophoenix_vinifera))	Nypa_fruticans)	Calamus_caryotoides);
((((Serenoa_repens	(Sabal_domingensis	Phoenix_dactylifera))	((Iriartea_deltoidea	(((((Burretiokentia_grandiflora	(Geonoma_undata	(Leopoldinia_pulchra	Pelagodoxa_henryana)))	(((Heterospathe_cagayanensis	(Dictyosperma_album	((Hydriastele_microspadix	Veitchia_spiralis)	Kentiopsis_piersoniorum)))	Dypsis_decaryi)	(((Oenocarpus_minor	Oenocarpus_bataua)	Prestoea_acuminata)	Manicaria_saccifera)))	((Reinhardtia_gracilis	((Chamaedorea_seifrizii	((Elaeis_oleifera	Elaeis_guineensis)	Bactris_major))	Roystonea_regia))	Attalea_speciosa))	((Reinhardtia_paiewonskiana	Reinhardtia_latisecta)	Reinhardtia_simplex))	(Sclerosperma_profizianum	(Orania_palindan	Podococcus_barteri))))	Pseudophoenix_vinifera))	Nypa_fruticans)	Calamus_caryotoides);
((Nypa_fruticans	(((Sabal_domingensis	Phoenix_dactylifera)	Serenoa_repens)	(((((Orania_palindan	(Sclerosperma_profizianum	Podococcus_barteri))	((Leopoldinia_pulchra	Geonoma_undata)	(((Dypsis_decaryi	((Burretiokentia_grandiflora	Heterospathe_cagayanensis)	(Dictyosperma_album	(Veitchia_spiralis	(Hydriastele_microspadix	Kentiopsis_piersoniorum)))))	(Pelagodoxa_henryana	Manicaria_saccifera))	(Reinhardtia_gracilis	(Prestoea_acuminata	(Oenocarpus_bataua	Oenocarpus_minor))))))	((Reinhardtia_simplex	(Reinhardtia_latisecta	Reinhardtia_paiewonskiana))	(Roystonea_regia	(Attalea_speciosa	(Bactris_major	(Elaeis_oleifera	Elaeis_guineensis))))))	Chamaedorea_seifrizii)	(Pseudophoenix_vinifera	Iriartea_deltoidea))))	Calamus_caryotoides);
((Nypa_fruticans	(((Sabal_domingensis	Phoenix_dactylifera)	Serenoa_repens)	((((Reinhardtia_simplex	(Reinhardtia_latisecta	Reinhardtia_paiewonskiana))	((Sclerosperma_profizianum	(Podococcus_barteri	Orania_palindan))	(Chamaedorea_seifrizii	(Roystonea_regia	(Attalea_speciosa	(Bactris_major	(Elaeis_oleifera	Elaeis_guineensis)))))))	(Pseudophoenix_vinifera	Iriartea_deltoidea))	((Pelagodoxa_henryana	(Leopoldinia_pulchra	Geonoma_undata))	((Dypsis_decaryi	(Dictyosperma_album	(Reinhardtia_gracilis	(((Burretiokentia_grandiflora	(Veitchia_spiralis	Hydriastele_microspadix))	Kentiopsis_piersoniorum)	Heterospathe_cagayanensis))))	((Prestoea_acuminata	(Oenocarpus_bataua	Oenocarpus_minor))	Manicaria_saccifera))))))	Calamus_caryotoides);
((Nypa_fruticans	(((Sabal_domingensis	Phoenix_dactylifera)	Serenoa_repens)	(Pseudophoenix_vinifera	((((Orania_palindan	(Sclerosperma_profizianum	Podococcus_barteri))	(Chamaedorea_seifrizii	(Roystonea_regia	(Attalea_speciosa	(Bactris_major	(Elaeis_oleifera	Elaeis_guineensis))))))	(((((Pelagodoxa_henryana	(Leopoldinia_pulchra	Geonoma_undata))	(Prestoea_acuminata	(Oenocarpus_bataua	Oenocarpus_minor)))	(Dypsis_decaryi	(((Dictyosperma_album	Kentiopsis_piersoniorum)	(Hydriastele_microspadix	Veitchia_spiralis))	(Burretiokentia_grandiflora	Heterospathe_cagayanensis))))	Manicaria_saccifera)	(Reinhardtia_simplex	(Reinhardtia_latisecta	(Reinhardtia_gracilis	Reinhardtia_paiewonskiana)))))	Iriartea_deltoidea))))	Calamus_caryotoides);
((Nypa_fruticans	(((Sabal_domingensis	Phoenix_dactylifera)	Serenoa_repens)	(Pseudophoenix_vinifera	(((Sclerosperma_profizianum	(Podococcus_barteri	Orania_palindan))	(((Reinhardtia_gracilis	Reinhardtia_simplex)	(Reinhardtia_latisecta	Reinhardtia_paiewonskiana))	(((Leopoldinia_pulchra	Geonoma_undata)	(((Prestoea_acuminata	(Oenocarpus_bataua	Oenocarpus_minor))	(((Veitchia_spiralis	(Kentiopsis_piersoniorum	Hydriastele_microspadix))	(Burretiokentia_grandiflora	(Dypsis_decaryi	(Dictyosperma_album	Heterospathe_cagayanensis))))	Pelagodoxa_henryana))	Manicaria_saccifera))	(Roystonea_regia	((Bactris_major	(Elaeis_oleifera	Elaeis_guineensis))	(Chamaedorea_seifrizii	Attalea_speciosa))))))	Iriartea_deltoidea))))	Calamus_caryotoides);
((Nypa_fruticans	((Phoenix_dactylifera	(Serenoa_repens	Sabal_domingensis))	(Pseudophoenix_vinifera	(((Orania_palindan	(Sclerosperma_profizianum	Podococcus_barteri))	(((Reinhardtia_simplex	(Reinhardtia_latisecta	Reinhardtia_paiewonskiana))	((Manicaria_saccifera	((Prestoea_acuminata	(Oenocarpus_bataua	Oenocarpus_minor))	(((Reinhardtia_gracilis	(Kentiopsis_piersoniorum	(Dypsis_decaryi	(Dictyosperma_album	Heterospathe_cagayanensis))))	Burretiokentia_grandiflora)	(Veitchia_spiralis	Hydriastele_microspadix))))	(Pelagodoxa_henryana	(Leopoldinia_pulchra	Geonoma_undata))))	((Roystonea_regia	((Bactris_major	(Elaeis_oleifera	Elaeis_guineensis))	Attalea_speciosa))	Chamaedorea_seifrizii)))	Iriartea_deltoidea))))	Calamus_caryotoides);
((Nypa_fruticans	((Phoenix_dactylifera	(Serenoa_repens	Sabal_domingensis))	(Pseudophoenix_vinifera	(((Sclerosperma_profizianum	(Podococcus_barteri	Orania_palindan))	((Reinhardtia_gracilis	(Reinhardtia_simplex	(Reinhardtia_latisecta	Reinhardtia_paiewonskiana)))	(((((Burretiokentia_grandiflora	(Veitchia_spiralis	(Kentiopsis_piersoniorum	Hydriastele_microspadix)))	Dypsis_decaryi)	(Heterospathe_cagayanensis	Dictyosperma_album))	(((Prestoea_acuminata	(Oenocarpus_bataua	Oenocarpus_minor))	(Pelagodoxa_henryana	(Leopoldinia_pulchra	Geonoma_undata)))	Manicaria_saccifera))	((Roystonea_regia	((Bactris_major	(Elaeis_oleifera	Elaeis_guineensis))	Attalea_speciosa))	Chamaedorea_seifrizii))))	Iriartea_deltoidea))))	Calamus_caryotoides);
((Nypa_fruticans	((Phoenix_dactylifera	(Serenoa_repens	Sabal_domingensis))	(Pseudophoenix_vinifera	((((Reinhardtia_simplex	(Reinhardtia_latisecta	(Reinhardtia_gracilis	Reinhardtia_paiewonskiana)))	((Pelagodoxa_henryana	(Leopoldinia_pulchra	Geonoma_undata))	(Manicaria_saccifera	(((Dictyosperma_album	(Heterospathe_cagayanensis	(Veitchia_spiralis	(Kentiopsis_piersoniorum	Hydriastele_microspadix))))	(Dypsis_decaryi	Burretiokentia_grandiflora))	(Prestoea_acuminata	(Oenocarpus_bataua	Oenocarpus_minor))))))	((Roystonea_regia	((Bactris_major	(Elaeis_oleifera	Elaeis_guineensis))	(Chamaedorea_seifrizii	Attalea_speciosa)))	(Sclerosperma_profizianum	(Podococcus_barteri	Orania_palindan))))	Iriartea_deltoidea))))	Calamus_caryotoides);
((Nypa_fruticans	((Sabal_domingensis	(Phoenix_dactylifera	Serenoa_repens))	((Pseudophoenix_vinifera	Iriartea_deltoidea)	(((Reinhardtia_simplex	(Reinhardtia_latisecta	(Reinhardtia_gracilis	Reinhardtia_paiewonskiana)))	(((Pelagodoxa_henryana	(Leopoldinia_pulchra	Geonoma_undata))	(((Dictyosperma_album	(Veitchia_spiralis	((Heterospathe_cagayanensis	Kentiopsis_piersoniorum)	Hydriastele_microspadix)))	(Dypsis_decaryi	Burretiokentia_grandiflora))	((Prestoea_acuminata	(Oenocarpus_bataua	Oenocarpus_minor))	Manicaria_saccifera)))	((Roystonea_regia	((Bactris_major	(Elaeis_oleifera	Elaeis_guineensis))	Chamaedorea_seifrizii))	Attalea_speciosa)))	(Sclerosperma_profizianum	(Podococcus_barteri	Orania_palindan))))))	Calamus_caryotoides);
((Nypa_fruticans	((Phoenix_dactylifera	(Serenoa_repens	Sabal_domingensis))	(((((((Bactris_major	(Elaeis_oleifera	Elaeis_guineensis))	(Chamaedorea_seifrizii	Roystonea_regia))	Attalea_speciosa)	((Sclerosperma_profizianum	Podococcus_barteri)	Orania_palindan))	((Reinhardtia_gracilis	Reinhardtia_simplex)	(Reinhardtia_latisecta	Reinhardtia_paiewonskiana)))	((((Pelagodoxa_henryana	Manicaria_saccifera)	Leopoldinia_pulchra)	(((Burretiokentia_grandiflora	((Dypsis_decaryi	(Kentiopsis_piersoniorum	Hydriastele_microspadix))	Veitchia_spiralis))	(Dictyosperma_album	Heterospathe_cagayanensis))	(Prestoea_acuminata	(Oenocarpus_bataua	Oenocarpus_minor))))	Geonoma_undata))	(Iriartea_deltoidea	Pseudophoenix_vinifera))))	Calamus_caryotoides);
((Nypa_fruticans	(((Phoenix_dactylifera	Sabal_domingensis)	Serenoa_repens)	((((((Roystonea_regia	((Bactris_major	(Elaeis_oleifera	Elaeis_guineensis))	Attalea_speciosa))	Chamaedorea_seifrizii)	((Sclerosperma_profizianum	Podococcus_barteri)	Orania_palindan))	(Reinhardtia_simplex	(Reinhardtia_latisecta	(Reinhardtia_gracilis	Reinhardtia_paiewonskiana))))	((Manicaria_saccifera	(Pelagodoxa_henryana	(Geonoma_undata	Leopoldinia_pulchra)))	((((Dypsis_decaryi	(Dictyosperma_album	Heterospathe_cagayanensis))	(Kentiopsis_piersoniorum	(Veitchia_spiralis	Hydriastele_microspadix)))	Burretiokentia_grandiflora)	(Prestoea_acuminata	(Oenocarpus_bataua	Oenocarpus_minor)))))	(Iriartea_deltoidea	Pseudophoenix_vinifera))))	Calamus_caryotoides);
((Nypa_fruticans	(((Phoenix_dactylifera	Sabal_domingensis)	Serenoa_repens)	(((((Reinhardtia_latisecta	Reinhardtia_paiewonskiana)	(Reinhardtia_gracilis	Reinhardtia_simplex))	(Iriartea_deltoidea	((Geonoma_undata	Leopoldinia_pulchra)	((Pelagodoxa_henryana	Manicaria_saccifera)	((Dypsis_decaryi	(Burretiokentia_grandiflora	(Dictyosperma_album	(Heterospathe_cagayanensis	(Kentiopsis_piersoniorum	(Hydriastele_microspadix	Veitchia_spiralis))))))	((Oenocarpus_bataua	Oenocarpus_minor)	Prestoea_acuminata))))))	((Orania_palindan	(Sclerosperma_profizianum	Podococcus_barteri))	(Chamaedorea_seifrizii	(Roystonea_regia	(Attalea_speciosa	(Bactris_major	(Elaeis_guineensis	Elaeis_oleifera)))))))	Pseudophoenix_vinifera)))	Calamus_caryotoides);
((Nypa_fruticans	((Phoenix_dactylifera	(Sabal_domingensis	Serenoa_repens))	((Iriartea_deltoidea	Pseudophoenix_vinifera)	((((Geonoma_undata	Leopoldinia_pulchra)	((((Oenocarpus_bataua	Oenocarpus_minor)	Prestoea_acuminata)	(Pelagodoxa_henryana	(Dypsis_decaryi	(((Burretiokentia_grandiflora	(Dictyosperma_album	(Heterospathe_cagayanensis	Kentiopsis_piersoniorum)))	Veitchia_spiralis)	Hydriastele_microspadix))))	Manicaria_saccifera))	(Orania_palindan	(Sclerosperma_profizianum	Podococcus_barteri)))	((Chamaedorea_seifrizii	(Roystonea_regia	(Attalea_speciosa	(Bactris_major	(Elaeis_guineensis	Elaeis_oleifera)))))	((Reinhardtia_latisecta	(Reinhardtia_gracilis	Reinhardtia_paiewonskiana))	Reinhardtia_simplex))))))	Calamus_caryotoides);
((Nypa_fruticans	((Phoenix_dactylifera	(Sabal_domingensis	Serenoa_repens))	(Iriartea_deltoidea	((((Geonoma_undata	Leopoldinia_pulchra)	((((Oenocarpus_bataua	Oenocarpus_minor)	Prestoea_acuminata)	(Pelagodoxa_henryana	(Dypsis_decaryi	((((Veitchia_spiralis	Hydriastele_microspadix)	(Kentiopsis_piersoniorum	Dictyosperma_album))	Heterospathe_cagayanensis)	Burretiokentia_grandiflora))))	Manicaria_saccifera))	(Sclerosperma_profizianum	(Podococcus_barteri	Orania_palindan)))	((((Reinhardtia_latisecta	(Reinhardtia_gracilis	Reinhardtia_paiewonskiana))	Reinhardtia_simplex)	Pseudophoenix_vinifera)	(Chamaedorea_seifrizii	(Roystonea_regia	((Elaeis_guineensis	Elaeis_oleifera)	(Attalea_speciosa	Bactris_major)))))))))	Calamus_caryotoides);
((Nypa_fruticans	((Phoenix_dactylifera	(Sabal_domingensis	Serenoa_repens))	((Manicaria_saccifera	((Geonoma_undata	Leopoldinia_pulchra)	((((Oenocarpus_bataua	Oenocarpus_minor)	Prestoea_acuminata)	(Pelagodoxa_henryana	Reinhardtia_gracilis))	((((Burretiokentia_grandiflora	((Kentiopsis_piersoniorum	Hydriastele_microspadix)	Veitchia_spiralis))	Heterospathe_cagayanensis)	Dictyosperma_album)	Dypsis_decaryi))))	((((Reinhardtia_latisecta	Reinhardtia_paiewonskiana)	Reinhardtia_simplex)	((Chamaedorea_seifrizii	(Roystonea_regia	(Attalea_speciosa	(Bactris_major	(Elaeis_guineensis	Elaeis_oleifera)))))	(Orania_palindan	(Sclerosperma_profizianum	Podococcus_barteri))))	(Iriartea_deltoidea	Pseudophoenix_vinifera)))))	Calamus_caryotoides);
((Nypa_fruticans	((Phoenix_dactylifera	(Sabal_domingensis	Serenoa_repens))	(Pseudophoenix_vinifera	(((Orania_palindan	(Sclerosperma_profizianum	Podococcus_barteri))	(((Roystonea_regia	((Chamaedorea_seifrizii	Attalea_speciosa)	(Bactris_major	(Elaeis_guineensis	Elaeis_oleifera))))	(Manicaria_saccifera	((Pelagodoxa_henryana	(Geonoma_undata	Leopoldinia_pulchra))	(((Oenocarpus_bataua	Oenocarpus_minor)	Prestoea_acuminata)	((Burretiokentia_grandiflora	(Hydriastele_microspadix	(Dictyosperma_album	((Heterospathe_cagayanensis	Kentiopsis_piersoniorum)	Veitchia_spiralis))))	Dypsis_decaryi)))))	((Reinhardtia_latisecta	(Reinhardtia_gracilis	Reinhardtia_paiewonskiana))	Reinhardtia_simplex)))	Iriartea_deltoidea))))	Calamus_caryotoides);
((Nypa_fruticans	((Phoenix_dactylifera	Sabal_domingensis)	(Serenoa_repens	((Pseudophoenix_vinifera	Iriartea_deltoidea)	((Orania_palindan	(Sclerosperma_profizianum	Podococcus_barteri))	((((Chamaedorea_seifrizii	Attalea_speciosa)	((Bactris_major	(Elaeis_guineensis	Elaeis_oleifera))	Roystonea_regia))	((Manicaria_saccifera	(Leopoldinia_pulchra	(((Oenocarpus_bataua	Oenocarpus_minor)	Prestoea_acuminata)	(Pelagodoxa_henryana	((((Burretiokentia_grandiflora	((Hydriastele_microspadix	Veitchia_spiralis)	Kentiopsis_piersoniorum))	Heterospathe_cagayanensis)	Dictyosperma_album)	Dypsis_decaryi)))))	Geonoma_undata))	((Reinhardtia_gracilis	(Reinhardtia_latisecta	Reinhardtia_paiewonskiana))	Reinhardtia_simplex)))))))	Calamus_caryotoides);
((Nypa_fruticans	((Serenoa_repens	(Phoenix_dactylifera	Sabal_domingensis))	((Pseudophoenix_vinifera	Iriartea_deltoidea)	((Orania_palindan	(Sclerosperma_profizianum	Podococcus_barteri))	(((Roystonea_regia	((Bactris_major	(Chamaedorea_seifrizii	Attalea_speciosa))	(Elaeis_guineensis	Elaeis_oleifera)))	((((Manicaria_saccifera	((Oenocarpus_bataua	Oenocarpus_minor)	Prestoea_acuminata))	Pelagodoxa_henryana)	(Burretiokentia_grandiflora	(((Kentiopsis_piersoniorum	(Hydriastele_microspadix	Veitchia_spiralis))	Dictyosperma_album)	(Heterospathe_cagayanensis	Dypsis_decaryi))))	(Leopoldinia_pulchra	Geonoma_undata)))	(((Reinhardtia_latisecta	Reinhardtia_paiewonskiana)	Reinhardtia_simplex)	Reinhardtia_gracilis))))))	Calamus_caryotoides);
((Nypa_fruticans	((Phoenix_dactylifera	(Sabal_domingensis	Serenoa_repens))	((Pseudophoenix_vinifera	Iriartea_deltoidea)	((Orania_palindan	(Sclerosperma_profizianum	Podococcus_barteri))	((((Roystonea_regia	(Attalea_speciosa	((Elaeis_guineensis	Elaeis_oleifera)	Bactris_major)))	Chamaedorea_seifrizii)	(((((Oenocarpus_bataua	Oenocarpus_minor)	Prestoea_acuminata)	((Burretiokentia_grandiflora	((((Hydriastele_microspadix	Veitchia_spiralis)	Kentiopsis_piersoniorum)	Dictyosperma_album)	Heterospathe_cagayanensis))	Dypsis_decaryi))	Manicaria_saccifera)	(Pelagodoxa_henryana	(Leopoldinia_pulchra	Geonoma_undata))))	((Reinhardtia_latisecta	(Reinhardtia_gracilis	Reinhardtia_paiewonskiana))	Reinhardtia_simplex))))))	Calamus_caryotoides);
((Nypa_fruticans	((Phoenix_dactylifera	(Sabal_domingensis	Serenoa_repens))	((Pseudophoenix_vinifera	Iriartea_deltoidea)	(((Orania_palindan	(Sclerosperma_profizianum	Podococcus_barteri))	((Attalea_speciosa	((Elaeis_guineensis	Elaeis_oleifera)	Bactris_major))	(Chamaedorea_seifrizii	Roystonea_regia)))	(((Reinhardtia_latisecta	Reinhardtia_paiewonskiana)	(Reinhardtia_gracilis	Reinhardtia_simplex))	((((Pelagodoxa_henryana	((Oenocarpus_bataua	Oenocarpus_minor)	Prestoea_acuminata))	(((Hydriastele_microspadix	Veitchia_spiralis)	((Heterospathe_cagayanensis	(Dictyosperma_album	Kentiopsis_piersoniorum))	Burretiokentia_grandiflora))	Dypsis_decaryi))	Manicaria_saccifera)	(Leopoldinia_pulchra	Geonoma_undata)))))))	Calamus_caryotoides);
((Nypa_fruticans	((Serenoa_repens	(Phoenix_dactylifera	Sabal_domingensis))	((Pseudophoenix_vinifera	Iriartea_deltoidea)	(((Sclerosperma_profizianum	(Podococcus_barteri	Orania_palindan))	((((Elaeis_guineensis	Elaeis_oleifera)	Bactris_major)	(Chamaedorea_seifrizii	Roystonea_regia))	Attalea_speciosa))	((Reinhardtia_gracilis	(Reinhardtia_simplex	(Reinhardtia_latisecta	Reinhardtia_paiewonskiana)))	(((((Dictyosperma_album	(Kentiopsis_piersoniorum	Heterospathe_cagayanensis))	(Hydriastele_microspadix	Veitchia_spiralis))	Dypsis_decaryi)	Burretiokentia_grandiflora)	(((Geonoma_undata	Leopoldinia_pulchra)	Pelagodoxa_henryana)	(Manicaria_saccifera	((Oenocarpus_bataua	Oenocarpus_minor)	Prestoea_acuminata)))))))))	Calamus_caryotoides);
((Nypa_fruticans	((Phoenix_dactylifera	(Sabal_domingensis	Serenoa_repens))	(((((Leopoldinia_pulchra	(Chamaedorea_seifrizii	(Roystonea_regia	((Elaeis_oleifera	Elaeis_guineensis)	(Bactris_major	Attalea_speciosa)))))	(Sclerosperma_profizianum	(Orania_palindan	Podococcus_barteri)))	((Reinhardtia_simplex	(Reinhardtia_latisecta	Reinhardtia_paiewonskiana))	Reinhardtia_gracilis))	(Geonoma_undata	((((Veitchia_spiralis	Hydriastele_microspadix)	Burretiokentia_grandiflora)	((Dypsis_decaryi	Dictyosperma_album)	(Heterospathe_cagayanensis	Kentiopsis_piersoniorum)))	((Manicaria_saccifera	(Prestoea_acuminata	(Oenocarpus_minor	Oenocarpus_bataua)))	Pelagodoxa_henryana))))	(Iriartea_deltoidea	Pseudophoenix_vinifera))))	Calamus_caryotoides);
((Nypa_fruticans	(((((((Reinhardtia_simplex	(Reinhardtia_latisecta	(Reinhardtia_gracilis	Reinhardtia_paiewonskiana)))	((((Burretiokentia_grandiflora	((Dictyosperma_album	(Veitchia_spiralis	(Hydriastele_microspadix	Kentiopsis_piersoniorum)))	Heterospathe_cagayanensis))	Dypsis_decaryi)	((Pelagodoxa_henryana	(Leopoldinia_pulchra	Geonoma_undata))	(Prestoea_acuminata	(Oenocarpus_minor	Oenocarpus_bataua))))	Manicaria_saccifera))	(Chamaedorea_seifrizii	(Roystonea_regia	(((Elaeis_oleifera	Elaeis_guineensis)	Bactris_major)	Attalea_speciosa))))	(Orania_palindan	(Podococcus_barteri	Sclerosperma_profizianum)))	(Iriartea_deltoidea	Pseudophoenix_vinifera))	(Phoenix_dactylifera	Sabal_domingensis))	Serenoa_repens))	Calamus_caryotoides);
((Nypa_fruticans	(((((Reinhardtia_gracilis	((Leopoldinia_pulchra	Geonoma_undata)	(Manicaria_saccifera	((Prestoea_acuminata	(Oenocarpus_minor	Oenocarpus_bataua))	((((((Dictyosperma_album	Kentiopsis_piersoniorum)	(Veitchia_spiralis	Hydriastele_microspadix))	Heterospathe_cagayanensis)	Burretiokentia_grandiflora)	Dypsis_decaryi)	Pelagodoxa_henryana)))))	((Reinhardtia_simplex	(Reinhardtia_latisecta	Reinhardtia_paiewonskiana))	(Chamaedorea_seifrizii	(Roystonea_regia	((Elaeis_oleifera	Elaeis_guineensis)	(Bactris_major	Attalea_speciosa))))))	(Sclerosperma_profizianum	(Orania_palindan	Podococcus_barteri)))	(Iriartea_deltoidea	Pseudophoenix_vinifera))	(Serenoa_repens	(Sabal_domingensis	Phoenix_dactylifera))))	Calamus_caryotoides);
((Nypa_fruticans	(((((Geonoma_undata	((Manicaria_saccifera	Pelagodoxa_henryana)	(Reinhardtia_gracilis	((Leopoldinia_pulchra	(Prestoea_acuminata	(Oenocarpus_minor	Oenocarpus_bataua)))	((((Burretiokentia_grandiflora	(Veitchia_spiralis	Hydriastele_microspadix))	(Kentiopsis_piersoniorum	Heterospathe_cagayanensis))	Dictyosperma_album)	Dypsis_decaryi)))))	((Reinhardtia_simplex	(Reinhardtia_latisecta	Reinhardtia_paiewonskiana))	(Roystonea_regia	((Chamaedorea_seifrizii	Attalea_speciosa)	((Elaeis_oleifera	Elaeis_guineensis)	Bactris_major)))))	(Orania_palindan	(Podococcus_barteri	Sclerosperma_profizianum)))	(Iriartea_deltoidea	Pseudophoenix_vinifera))	(Sabal_domingensis	(Phoenix_dactylifera	Serenoa_repens))))	Calamus_caryotoides);
((Nypa_fruticans	(((((Sclerosperma_profizianum	(Orania_palindan	Podococcus_barteri))	((Reinhardtia_simplex	(Reinhardtia_latisecta	Reinhardtia_paiewonskiana))	(((Elaeis_oleifera	Elaeis_guineensis)	(Bactris_major	Attalea_speciosa))	(Chamaedorea_seifrizii	Roystonea_regia))))	((Leopoldinia_pulchra	Geonoma_undata)	((Manicaria_saccifera	((Prestoea_acuminata	(Oenocarpus_minor	Oenocarpus_bataua))	(Pelagodoxa_henryana	(Dypsis_decaryi	((Burretiokentia_grandiflora	(Dictyosperma_album	(Veitchia_spiralis	(Kentiopsis_piersoniorum	Hydriastele_microspadix))))	Heterospathe_cagayanensis)))))	Reinhardtia_gracilis)))	(Iriartea_deltoidea	Pseudophoenix_vinifera))	(Phoenix_dactylifera	(Serenoa_repens	Sabal_domingensis))))	Calamus_caryotoides);
((Nypa_fruticans	(((Pseudophoenix_vinifera	(((Reinhardtia_simplex	(Reinhardtia_latisecta	Reinhardtia_paiewonskiana))	Reinhardtia_gracilis)	(Chamaedorea_seifrizii	(Roystonea_regia	(Attalea_speciosa	((Elaeis_oleifera	Elaeis_guineensis)	Bactris_major))))))	(Iriartea_deltoidea	((Sclerosperma_profizianum	(Orania_palindan	Podococcus_barteri))	(Geonoma_undata	(Manicaria_saccifera	(Leopoldinia_pulchra	((Prestoea_acuminata	(Oenocarpus_minor	Oenocarpus_bataua))	(Pelagodoxa_henryana	(Dypsis_decaryi	(((Veitchia_spiralis	Burretiokentia_grandiflora)	((Heterospathe_cagayanensis	Kentiopsis_piersoniorum)	Hydriastele_microspadix))	Dictyosperma_album))))))))))	(Phoenix_dactylifera	(Serenoa_repens	Sabal_domingensis))))	Calamus_caryotoides);
((Nypa_fruticans	(((Iriartea_deltoidea	Pseudophoenix_vinifera)	((((Chamaedorea_seifrizii	(Roystonea_regia	((Elaeis_oleifera	Elaeis_guineensis)	(Bactris_major	Attalea_speciosa))))	(Orania_palindan	(Podococcus_barteri	Sclerosperma_profizianum)))	((Reinhardtia_gracilis	Reinhardtia_simplex)	(Reinhardtia_latisecta	Reinhardtia_paiewonskiana)))	(Geonoma_undata	((Manicaria_saccifera	Pelagodoxa_henryana)	((Leopoldinia_pulchra	(Prestoea_acuminata	(Oenocarpus_minor	Oenocarpus_bataua)))	(Dypsis_decaryi	(Burretiokentia_grandiflora	(Heterospathe_cagayanensis	(Dictyosperma_album	(Veitchia_spiralis	(Hydriastele_microspadix	Kentiopsis_piersoniorum)))))))))))	(Phoenix_dactylifera	(Serenoa_repens	Sabal_domingensis))))	Calamus_caryotoides);
((Nypa_fruticans	(((Iriartea_deltoidea	Pseudophoenix_vinifera)	(((Chamaedorea_seifrizii	(Roystonea_regia	(Attalea_speciosa	((Elaeis_oleifera	Elaeis_guineensis)	Bactris_major))))	((Reinhardtia_gracilis	Reinhardtia_simplex)	(Reinhardtia_latisecta	Reinhardtia_paiewonskiana)))	((Orania_palindan	(Podococcus_barteri	Sclerosperma_profizianum))	((Leopoldinia_pulchra	Geonoma_undata)	((Manicaria_saccifera	(Prestoea_acuminata	(Oenocarpus_minor	Oenocarpus_bataua)))	((Dypsis_decaryi	(Burretiokentia_grandiflora	((Kentiopsis_piersoniorum	(Veitchia_spiralis	Hydriastele_microspadix))	(Heterospathe_cagayanensis	Dictyosperma_album))))	Pelagodoxa_henryana))))))	(Sabal_domingensis	(Phoenix_dactylifera	Serenoa_repens))))	Calamus_caryotoides);
((Nypa_fruticans	((Serenoa_repens	(Sabal_domingensis	Phoenix_dactylifera))	((Iriartea_deltoidea	Pseudophoenix_vinifera)	(((Chamaedorea_seifrizii	(Roystonea_regia	((Elaeis_oleifera	Elaeis_guineensis)	(Bactris_major	Attalea_speciosa))))	((Reinhardtia_gracilis	Reinhardtia_simplex)	(Reinhardtia_latisecta	Reinhardtia_paiewonskiana)))	((Orania_palindan	(Podococcus_barteri	Sclerosperma_profizianum))	((Leopoldinia_pulchra	Geonoma_undata)	((Manicaria_saccifera	(Prestoea_acuminata	(Oenocarpus_minor	Oenocarpus_bataua)))	(((Dypsis_decaryi	(((Veitchia_spiralis	Burretiokentia_grandiflora)	(Kentiopsis_piersoniorum	Hydriastele_microspadix))	Heterospathe_cagayanensis))	Dictyosperma_album)	Pelagodoxa_henryana))))))))	Calamus_caryotoides);
((Nypa_fruticans	((Serenoa_repens	(Sabal_domingensis	Phoenix_dactylifera))	((Iriartea_deltoidea	Pseudophoenix_vinifera)	(((Chamaedorea_seifrizii	(Roystonea_regia	((Elaeis_oleifera	Elaeis_guineensis)	(Bactris_major	Attalea_speciosa))))	(Reinhardtia_simplex	(Reinhardtia_latisecta	(Reinhardtia_gracilis	Reinhardtia_paiewonskiana))))	((Orania_palindan	(Podococcus_barteri	Sclerosperma_profizianum))	((Leopoldinia_pulchra	Geonoma_undata)	((Dypsis_decaryi	((Heterospathe_cagayanensis	((Dictyosperma_album	Kentiopsis_piersoniorum)	(Hydriastele_microspadix	Veitchia_spiralis)))	Burretiokentia_grandiflora))	((Manicaria_saccifera	Pelagodoxa_henryana)	(Prestoea_acuminata	(Oenocarpus_minor	Oenocarpus_bataua))))))))))	Calamus_caryotoides);
((Nypa_fruticans	(((Iriartea_deltoidea	Pseudophoenix_vinifera)	(((Geonoma_undata	(Leopoldinia_pulchra	Pelagodoxa_henryana))	(Reinhardtia_gracilis	((Dypsis_decaryi	(Dictyosperma_album	(Burretiokentia_grandiflora	(((Hydriastele_microspadix	Kentiopsis_piersoniorum)	Veitchia_spiralis)	Heterospathe_cagayanensis))))	(Manicaria_saccifera	((Oenocarpus_minor	Oenocarpus_bataua)	Prestoea_acuminata)))))	(((Orania_palindan	(Sclerosperma_profizianum	Podococcus_barteri))	((Roystonea_regia	(Attalea_speciosa	(Bactris_major	(Elaeis_oleifera	Elaeis_guineensis))))	Chamaedorea_seifrizii))	(Reinhardtia_simplex	(Reinhardtia_paiewonskiana	Reinhardtia_latisecta)))))	(Sabal_domingensis	(Phoenix_dactylifera	Serenoa_repens))))	Calamus_caryotoides);
((Nypa_fruticans	(((Iriartea_deltoidea	Pseudophoenix_vinifera)	(((Orania_palindan	(Sclerosperma_profizianum	Podococcus_barteri))	((((Geonoma_undata	(Leopoldinia_pulchra	Pelagodoxa_henryana))	((Oenocarpus_minor	Oenocarpus_bataua)	Prestoea_acuminata))	(Dypsis_decaryi	((Kentiopsis_piersoniorum	(Burretiokentia_grandiflora	Dictyosperma_album))	(Heterospathe_cagayanensis	(Veitchia_spiralis	Hydriastele_microspadix)))))	Manicaria_saccifera))	(((Roystonea_regia	((Elaeis_oleifera	Elaeis_guineensis)	(Attalea_speciosa	Bactris_major)))	Chamaedorea_seifrizii)	((Reinhardtia_gracilis	Reinhardtia_simplex)	(Reinhardtia_paiewonskiana	Reinhardtia_latisecta)))))	(Phoenix_dactylifera	(Serenoa_repens	Sabal_domingensis))))	Calamus_caryotoides);
((Nypa_fruticans	(((Iriartea_deltoidea	Pseudophoenix_vinifera)	(((Sclerosperma_profizianum	(Podococcus_barteri	Orania_palindan))	((((Reinhardtia_gracilis	((Oenocarpus_minor	Oenocarpus_bataua)	Prestoea_acuminata))	(Dypsis_decaryi	((Dictyosperma_album	(Heterospathe_cagayanensis	(Kentiopsis_piersoniorum	(Hydriastele_microspadix	Veitchia_spiralis))))	Burretiokentia_grandiflora)))	Manicaria_saccifera)	(Geonoma_undata	(Leopoldinia_pulchra	Pelagodoxa_henryana))))	(((Roystonea_regia	((Elaeis_oleifera	Elaeis_guineensis)	(Attalea_speciosa	Bactris_major)))	Chamaedorea_seifrizii)	(Reinhardtia_simplex	(Reinhardtia_paiewonskiana	Reinhardtia_latisecta)))))	(Serenoa_repens	(Sabal_domingensis	Phoenix_dactylifera))))	Calamus_caryotoides);
((Nypa_fruticans	(((Iriartea_deltoidea	((Orania_palindan	(Sclerosperma_profizianum	Podococcus_barteri))	(Manicaria_saccifera	((Dypsis_decaryi	(Heterospathe_cagayanensis	(Dictyosperma_album	(Kentiopsis_piersoniorum	(Veitchia_spiralis	Hydriastele_microspadix)))))	((Geonoma_undata	((Burretiokentia_grandiflora	Leopoldinia_pulchra)	Pelagodoxa_henryana))	((Oenocarpus_minor	Oenocarpus_bataua)	Prestoea_acuminata))))))	(Pseudophoenix_vinifera	((((Roystonea_regia	(((Elaeis_oleifera	Elaeis_guineensis)	Bactris_major)	Attalea_speciosa))	Chamaedorea_seifrizii)	(Reinhardtia_simplex	(Reinhardtia_paiewonskiana	Reinhardtia_latisecta)))	Reinhardtia_gracilis)))	(Serenoa_repens	(Sabal_domingensis	Phoenix_dactylifera))))	Calamus_caryotoides);
((Nypa_fruticans	((((Orania_palindan	(Sclerosperma_profizianum	Podococcus_barteri))	((Reinhardtia_simplex	(Reinhardtia_paiewonskiana	(Reinhardtia_latisecta	Reinhardtia_gracilis)))	(((Roystonea_regia	((Elaeis_oleifera	Elaeis_guineensis)	(Bactris_major	Attalea_speciosa)))	Chamaedorea_seifrizii)	((((Burretiokentia_grandiflora	((Dictyosperma_album	((Heterospathe_cagayanensis	Kentiopsis_piersoniorum)	(Veitchia_spiralis	Hydriastele_microspadix)))	Dypsis_decaryi))	(Pelagodoxa_henryana	Manicaria_saccifera))	(Geonoma_undata	((Oenocarpus_minor	Oenocarpus_bataua)	Prestoea_acuminata)))	Leopoldinia_pulchra))))	(Iriartea_deltoidea	Pseudophoenix_vinifera))	(Serenoa_repens	(Sabal_domingensis	Phoenix_dactylifera))))	Calamus_caryotoides);
((Nypa_fruticans	(((((Sclerosperma_profizianum	(Podococcus_barteri	Orania_palindan))	((((Elaeis_oleifera	Elaeis_guineensis)	Bactris_major)	Roystonea_regia)	(Attalea_speciosa	Chamaedorea_seifrizii)))	(((Reinhardtia_simplex	(Reinhardtia_paiewonskiana	Reinhardtia_latisecta))	Reinhardtia_gracilis)	(((Leopoldinia_pulchra	((((Dictyosperma_album	Heterospathe_cagayanensis)	((Burretiokentia_grandiflora	Veitchia_spiralis)	(Kentiopsis_piersoniorum	Hydriastele_microspadix)))	Dypsis_decaryi)	(Pelagodoxa_henryana	((Oenocarpus_minor	Oenocarpus_bataua)	Prestoea_acuminata))))	Manicaria_saccifera)	Geonoma_undata)))	(Iriartea_deltoidea	Pseudophoenix_vinifera))	(Serenoa_repens	(Sabal_domingensis	Phoenix_dactylifera))))	Calamus_caryotoides);
((Nypa_fruticans	(((((((Reinhardtia_gracilis	Reinhardtia_simplex)	(Reinhardtia_paiewonskiana	Reinhardtia_latisecta))	(Chamaedorea_seifrizii	(((Elaeis_oleifera	Elaeis_guineensis)	Bactris_major)	Attalea_speciosa)))	Roystonea_regia)	((Orania_palindan	(Sclerosperma_profizianum	Podococcus_barteri))	((Manicaria_saccifera	(((((Burretiokentia_grandiflora	Heterospathe_cagayanensis)	(Dictyosperma_album	(Veitchia_spiralis	(Kentiopsis_piersoniorum	Hydriastele_microspadix))))	Dypsis_decaryi)	Pelagodoxa_henryana)	((Oenocarpus_minor	Oenocarpus_bataua)	Prestoea_acuminata)))	(Leopoldinia_pulchra	Geonoma_undata))))	(Iriartea_deltoidea	Pseudophoenix_vinifera))	(Phoenix_dactylifera	(Serenoa_repens	Sabal_domingensis))))	Calamus_caryotoides);
((Nypa_fruticans	(((Pseudophoenix_vinifera	Iriartea_deltoidea)	((((Reinhardtia_simplex	(Reinhardtia_paiewonskiana	Reinhardtia_latisecta))	Chamaedorea_seifrizii)	(Roystonea_regia	(((Elaeis_oleifera	Elaeis_guineensis)	Bactris_major)	Attalea_speciosa)))	((Orania_palindan	(Sclerosperma_profizianum	Podococcus_barteri))	((Reinhardtia_gracilis	(((((Burretiokentia_grandiflora	Heterospathe_cagayanensis)	((Kentiopsis_piersoniorum	Dictyosperma_album)	(Veitchia_spiralis	Hydriastele_microspadix)))	Dypsis_decaryi)	Pelagodoxa_henryana)	(Manicaria_saccifera	((Oenocarpus_minor	Oenocarpus_bataua)	Prestoea_acuminata))))	(Leopoldinia_pulchra	Geonoma_undata)))))	(Phoenix_dactylifera	(Serenoa_repens	Sabal_domingensis))))	Calamus_caryotoides);
((Nypa_fruticans	(((((Pseudophoenix_vinifera	(((Reinhardtia_simplex	((Reinhardtia_gracilis	Reinhardtia_paiewonskiana)	Reinhardtia_latisecta))	(Roystonea_regia	(((Elaeis_oleifera	Elaeis_guineensis)	Bactris_major)	(Chamaedorea_seifrizii	Attalea_speciosa))))	(Podococcus_barteri	(Orania_palindan	Sclerosperma_profizianum))))	Iriartea_deltoidea)	(Manicaria_saccifera	((((Heterospathe_cagayanensis	(Kentiopsis_piersoniorum	((Veitchia_spiralis	Burretiokentia_grandiflora)	Hydriastele_microspadix)))	Dictyosperma_album)	Dypsis_decaryi)	(((Oenocarpus_minor	Oenocarpus_bataua)	Prestoea_acuminata)	(Leopoldinia_pulchra	(Geonoma_undata	Pelagodoxa_henryana))))))	(Phoenix_dactylifera	Sabal_domingensis))	Serenoa_repens))	Calamus_caryotoides);
((Nypa_fruticans	(((Iriartea_deltoidea	Pseudophoenix_vinifera)	((((Roystonea_regia	((Elaeis_oleifera	Elaeis_guineensis)	(Bactris_major	Attalea_speciosa)))	Chamaedorea_seifrizii)	(Orania_palindan	(Sclerosperma_profizianum	Podococcus_barteri)))	(((Manicaria_saccifera	((((Oenocarpus_minor	Oenocarpus_bataua)	Prestoea_acuminata)	((((Burretiokentia_grandiflora	Heterospathe_cagayanensis)	((Dictyosperma_album	Veitchia_spiralis)	(Hydriastele_microspadix	Kentiopsis_piersoniorum)))	Dypsis_decaryi)	Pelagodoxa_henryana))	Leopoldinia_pulchra))	Geonoma_undata)	(Reinhardtia_simplex	((Reinhardtia_gracilis	Reinhardtia_paiewonskiana)	Reinhardtia_latisecta)))))	(Phoenix_dactylifera	(Serenoa_repens	Sabal_domingensis))))	Calamus_caryotoides);
((Nypa_fruticans	(((Sabal_domingensis	Serenoa_repens)	Phoenix_dactylifera)	((((((Pelagodoxa_henryana	(((Oenocarpus_bataua	Oenocarpus_minor)	Prestoea_acuminata)	((Burretiokentia_grandiflora	(Heterospathe_cagayanensis	(Dictyosperma_album	((Kentiopsis_piersoniorum	Hydriastele_microspadix)	Veitchia_spiralis))))	Dypsis_decaryi)))	Manicaria_saccifera)	(Geonoma_undata	Leopoldinia_pulchra))	(Sclerosperma_profizianum	(Podococcus_barteri	Orania_palindan)))	((Reinhardtia_simplex	((Reinhardtia_gracilis	Reinhardtia_latisecta)	Reinhardtia_paiewonskiana))	(Roystonea_regia	(Chamaedorea_seifrizii	((Bactris_major	Attalea_speciosa)	(Elaeis_oleifera	Elaeis_guineensis))))))	(Iriartea_deltoidea	Pseudophoenix_vinifera))))	Calamus_caryotoides);
((Nypa_fruticans	((Sabal_domingensis	Phoenix_dactylifera)	(Serenoa_repens	(((Pseudophoenix_vinifera	(((Pelagodoxa_henryana	(((Oenocarpus_bataua	Oenocarpus_minor)	Prestoea_acuminata)	((Burretiokentia_grandiflora	(Heterospathe_cagayanensis	(Dictyosperma_album	(Kentiopsis_piersoniorum	(Hydriastele_microspadix	Veitchia_spiralis)))))	Dypsis_decaryi)))	(Geonoma_undata	Manicaria_saccifera))	Leopoldinia_pulchra))	(Orania_palindan	(Sclerosperma_profizianum	Podococcus_barteri)))	(Iriartea_deltoidea	((Reinhardtia_simplex	(Reinhardtia_latisecta	(Reinhardtia_gracilis	Reinhardtia_paiewonskiana)))	(Chamaedorea_seifrizii	(((Bactris_major	Attalea_speciosa)	(Elaeis_oleifera	Elaeis_guineensis))	Roystonea_regia))))))))	Calamus_caryotoides);
((Nypa_fruticans	(((Sabal_domingensis	Phoenix_dactylifera)	Serenoa_repens)	((((Reinhardtia_simplex	(Reinhardtia_latisecta	Reinhardtia_paiewonskiana))	((Sclerosperma_profizianum	(Podococcus_barteri	Orania_palindan))	((Attalea_speciosa	Chamaedorea_seifrizii)	((Bactris_major	(Elaeis_oleifera	Elaeis_guineensis))	Roystonea_regia))))	(((((Oenocarpus_bataua	Oenocarpus_minor)	Prestoea_acuminata)	((Reinhardtia_gracilis	Burretiokentia_grandiflora)	(((Heterospathe_cagayanensis	Dypsis_decaryi)	Dictyosperma_album)	((Kentiopsis_piersoniorum	Hydriastele_microspadix)	Veitchia_spiralis))))	Manicaria_saccifera)	(Leopoldinia_pulchra	(Pelagodoxa_henryana	Geonoma_undata))))	(Iriartea_deltoidea	Pseudophoenix_vinifera))))	Calamus_caryotoides);
((Nypa_fruticans	(((Sabal_domingensis	Phoenix_dactylifera)	Serenoa_repens)	((Sclerosperma_profizianum	(Podococcus_barteri	Orania_palindan))	((Pseudophoenix_vinifera	(Iriartea_deltoidea	Roystonea_regia))	(((((Bactris_major	Attalea_speciosa)	Chamaedorea_seifrizii)	(Elaeis_oleifera	Elaeis_guineensis))	(((Manicaria_saccifera	((Oenocarpus_bataua	Oenocarpus_minor)	Prestoea_acuminata))	((Burretiokentia_grandiflora	((Dictyosperma_album	((Heterospathe_cagayanensis	Kentiopsis_piersoniorum)	(Veitchia_spiralis	Hydriastele_microspadix)))	Dypsis_decaryi))	(Leopoldinia_pulchra	(Pelagodoxa_henryana	Geonoma_undata))))	(Reinhardtia_simplex	(Reinhardtia_latisecta	Reinhardtia_paiewonskiana))))	Reinhardtia_gracilis)))))	Calamus_caryotoides);
((Nypa_fruticans	(((Sabal_domingensis	Phoenix_dactylifera)	Serenoa_repens)	(((((Manicaria_saccifera	((((Oenocarpus_bataua	Oenocarpus_minor)	Prestoea_acuminata)	((((Veitchia_spiralis	Hydriastele_microspadix)	(Reinhardtia_gracilis	(Dictyosperma_album	Kentiopsis_piersoniorum)))	(Burretiokentia_grandiflora	Heterospathe_cagayanensis))	Dypsis_decaryi))	Pelagodoxa_henryana))	(Leopoldinia_pulchra	Geonoma_undata))	(Orania_palindan	(Sclerosperma_profizianum	Podococcus_barteri)))	((Reinhardtia_simplex	(Reinhardtia_latisecta	Reinhardtia_paiewonskiana))	(Attalea_speciosa	((Chamaedorea_seifrizii	Roystonea_regia)	(Bactris_major	(Elaeis_oleifera	Elaeis_guineensis))))))	(Pseudophoenix_vinifera	Iriartea_deltoidea))))	Calamus_caryotoides);
((Nypa_fruticans	((((((((Pelagodoxa_henryana	Manicaria_saccifera)	((Leopoldinia_pulchra	((Oenocarpus_bataua	Oenocarpus_minor)	Prestoea_acuminata))	((((Veitchia_spiralis	Hydriastele_microspadix)	(Dictyosperma_album	(Heterospathe_cagayanensis	Kentiopsis_piersoniorum)))	Burretiokentia_grandiflora)	Dypsis_decaryi)))	Geonoma_undata)	(Orania_palindan	(Sclerosperma_profizianum	Podococcus_barteri)))	(((Reinhardtia_gracilis	Reinhardtia_simplex)	(Reinhardtia_latisecta	Reinhardtia_paiewonskiana))	((((Elaeis_oleifera	Elaeis_guineensis)	(Bactris_major	Attalea_speciosa))	Chamaedorea_seifrizii)	Roystonea_regia)))	(Pseudophoenix_vinifera	Iriartea_deltoidea))	(Sabal_domingensis	Phoenix_dactylifera))	Serenoa_repens))	Calamus_caryotoides);
((Nypa_fruticans	(((((Reinhardtia_simplex	(Reinhardtia_latisecta	(Reinhardtia_gracilis	Reinhardtia_paiewonskiana)))	((Sclerosperma_profizianum	(Podococcus_barteri	Orania_palindan))	((((Bactris_major	Attalea_speciosa)	(Elaeis_oleifera	Elaeis_guineensis))	Roystonea_regia)	Chamaedorea_seifrizii)))	(((Pelagodoxa_henryana	(Manicaria_saccifera	((Oenocarpus_bataua	Oenocarpus_minor)	Prestoea_acuminata)))	(((((Veitchia_spiralis	Hydriastele_microspadix)	(Dictyosperma_album	Kentiopsis_piersoniorum))	Heterospathe_cagayanensis)	Burretiokentia_grandiflora)	Dypsis_decaryi))	(Geonoma_undata	Leopoldinia_pulchra)))	(Pseudophoenix_vinifera	Iriartea_deltoidea))	((Serenoa_repens	Sabal_domingensis)	Phoenix_dactylifera)))	Calamus_caryotoides);
((Nypa_fruticans	((Serenoa_repens	((((Reinhardtia_simplex	((Reinhardtia_gracilis	Reinhardtia_latisecta)	Reinhardtia_paiewonskiana))	((((Bactris_major	Attalea_speciosa)	(Elaeis_oleifera	Elaeis_guineensis))	Roystonea_regia)	Chamaedorea_seifrizii))	((Sclerosperma_profizianum	(Podococcus_barteri	Orania_palindan))	(((((Oenocarpus_bataua	Oenocarpus_minor)	Prestoea_acuminata)	(((((Veitchia_spiralis	Hydriastele_microspadix)	(Dictyosperma_album	Kentiopsis_piersoniorum))	Heterospathe_cagayanensis)	Burretiokentia_grandiflora)	Dypsis_decaryi))	(Pelagodoxa_henryana	Manicaria_saccifera))	(Geonoma_undata	Leopoldinia_pulchra))))	(Pseudophoenix_vinifera	Iriartea_deltoidea)))	(Sabal_domingensis	Phoenix_dactylifera)))	Calamus_caryotoides);
((Nypa_fruticans	((((Sclerosperma_profizianum	(Podococcus_barteri	Orania_palindan))	(((Reinhardtia_simplex	(Reinhardtia_latisecta	Reinhardtia_paiewonskiana))	((((Reinhardtia_gracilis	((Oenocarpus_bataua	Oenocarpus_minor)	Prestoea_acuminata))	((((Hydriastele_microspadix	Veitchia_spiralis)	Kentiopsis_piersoniorum)	(Dypsis_decaryi	(Dictyosperma_album	Heterospathe_cagayanensis)))	Burretiokentia_grandiflora))	Manicaria_saccifera)	((Geonoma_undata	Leopoldinia_pulchra)	Pelagodoxa_henryana)))	(Chamaedorea_seifrizii	(Roystonea_regia	((Bactris_major	(Elaeis_oleifera	Elaeis_guineensis))	Attalea_speciosa)))))	(Pseudophoenix_vinifera	Iriartea_deltoidea))	(Serenoa_repens	(Sabal_domingensis	Phoenix_dactylifera))))	Calamus_caryotoides);
((Nypa_fruticans	((((Orania_palindan	(Sclerosperma_profizianum	Podococcus_barteri))	((Reinhardtia_simplex	(Reinhardtia_latisecta	Reinhardtia_paiewonskiana))	(((Manicaria_saccifera	((((Oenocarpus_bataua	Oenocarpus_minor)	Prestoea_acuminata)	(Reinhardtia_gracilis	(((Dictyosperma_album	(((Hydriastele_microspadix	Veitchia_spiralis)	Heterospathe_cagayanensis)	Kentiopsis_piersoniorum))	Dypsis_decaryi)	Burretiokentia_grandiflora)))	Pelagodoxa_henryana))	(Geonoma_undata	Leopoldinia_pulchra))	((((Bactris_major	(Elaeis_oleifera	Elaeis_guineensis))	Roystonea_regia)	Chamaedorea_seifrizii)	Attalea_speciosa))))	(Pseudophoenix_vinifera	Iriartea_deltoidea))	(Serenoa_repens	(Sabal_domingensis	Phoenix_dactylifera))))	Calamus_caryotoides);
((((Phoenix_dactylifera	(Serenoa_repens	Sabal_domingensis))	((((Reinhardtia_simplex	(Reinhardtia_paiewonskiana	Reinhardtia_latisecta))	(Reinhardtia_gracilis	((Roystonea_regia	(Attalea_speciosa	(Bactris_major	(Elaeis_guineensis	Elaeis_oleifera))))	((Orania_palindan	(Podococcus_barteri	Sclerosperma_profizianum))	Chamaedorea_seifrizii))))	((((((Dypsis_decaryi	(Heterospathe_cagayanensis	Dictyosperma_album))	Burretiokentia_grandiflora)	(Veitchia_spiralis	(Hydriastele_microspadix	Kentiopsis_piersoniorum)))	((Pelagodoxa_henryana	Leopoldinia_pulchra)	(Prestoea_acuminata	(Oenocarpus_minor	Oenocarpus_bataua))))	Manicaria_saccifera)	Geonoma_undata))	(Iriartea_deltoidea	Pseudophoenix_vinifera)))	Nypa_fruticans)	Calamus_caryotoides);
((((Phoenix_dactylifera	(Serenoa_repens	Sabal_domingensis))	((Pseudophoenix_vinifera	(Iriartea_deltoidea	(((Reinhardtia_simplex	(Reinhardtia_paiewonskiana	Reinhardtia_latisecta))	Reinhardtia_gracilis)	((Roystonea_regia	(Chamaedorea_seifrizii	(Attalea_speciosa	(Bactris_major	(Elaeis_guineensis	Elaeis_oleifera)))))	(Orania_palindan	(Podococcus_barteri	Sclerosperma_profizianum))))))	((Geonoma_undata	(Pelagodoxa_henryana	Leopoldinia_pulchra))	((Manicaria_saccifera	(Prestoea_acuminata	(Oenocarpus_minor	Oenocarpus_bataua)))	(Burretiokentia_grandiflora	((Dictyosperma_album	((Heterospathe_cagayanensis	Kentiopsis_piersoniorum)	(Veitchia_spiralis	Hydriastele_microspadix)))	Dypsis_decaryi))))))	Nypa_fruticans)	Calamus_caryotoides);
((((Phoenix_dactylifera	(Serenoa_repens	Sabal_domingensis))	((Iriartea_deltoidea	Pseudophoenix_vinifera)	((((Reinhardtia_simplex	(Reinhardtia_paiewonskiana	Reinhardtia_latisecta))	Reinhardtia_gracilis)	((Attalea_speciosa	((Bactris_major	(Elaeis_guineensis	Elaeis_oleifera))	(Roystonea_regia	Chamaedorea_seifrizii)))	(Sclerosperma_profizianum	(Orania_palindan	Podococcus_barteri))))	((Geonoma_undata	(Pelagodoxa_henryana	Leopoldinia_pulchra))	(((Prestoea_acuminata	(Oenocarpus_minor	Oenocarpus_bataua))	(((Dictyosperma_album	Heterospathe_cagayanensis)	(Dypsis_decaryi	Kentiopsis_piersoniorum))	(Burretiokentia_grandiflora	(Veitchia_spiralis	Hydriastele_microspadix))))	Manicaria_saccifera)))))	Nypa_fruticans)	Calamus_caryotoides);
((((Phoenix_dactylifera	(Serenoa_repens	Sabal_domingensis))	(Pseudophoenix_vinifera	((Iriartea_deltoidea	(Sclerosperma_profizianum	(Orania_palindan	Podococcus_barteri)))	((((Reinhardtia_gracilis	Reinhardtia_simplex)	(Reinhardtia_paiewonskiana	Reinhardtia_latisecta))	(Attalea_speciosa	((Bactris_major	(Elaeis_guineensis	Elaeis_oleifera))	(Roystonea_regia	Chamaedorea_seifrizii))))	(Manicaria_saccifera	((Geonoma_undata	(Pelagodoxa_henryana	Leopoldinia_pulchra))	((Prestoea_acuminata	(Oenocarpus_minor	Oenocarpus_bataua))	(Dypsis_decaryi	((Burretiokentia_grandiflora	Heterospathe_cagayanensis)	((Veitchia_spiralis	Dictyosperma_album)	(Hydriastele_microspadix	Kentiopsis_piersoniorum)))))))))))	Nypa_fruticans)	Calamus_caryotoides);
((((Phoenix_dactylifera	(Serenoa_repens	Sabal_domingensis))	((Pseudophoenix_vinifera	((((Reinhardtia_gracilis	Reinhardtia_simplex)	(Reinhardtia_paiewonskiana	Reinhardtia_latisecta))	((Chamaedorea_seifrizii	(Roystonea_regia	((Elaeis_guineensis	Elaeis_oleifera)	(Bactris_major	Attalea_speciosa))))	(Sclerosperma_profizianum	(Orania_palindan	Podococcus_barteri))))	((Geonoma_undata	Leopoldinia_pulchra)	(((Dypsis_decaryi	((Burretiokentia_grandiflora	Heterospathe_cagayanensis)	(Dictyosperma_album	((Hydriastele_microspadix	Kentiopsis_piersoniorum)	Veitchia_spiralis))))	(Pelagodoxa_henryana	(Prestoea_acuminata	(Oenocarpus_minor	Oenocarpus_bataua))))	Manicaria_saccifera))))	Iriartea_deltoidea))	Nypa_fruticans)	Calamus_caryotoides);
((((Phoenix_dactylifera	Sabal_domingensis)	(Serenoa_repens	((Pseudophoenix_vinifera	(((Reinhardtia_simplex	(Reinhardtia_paiewonskiana	Reinhardtia_latisecta))	(((Attalea_speciosa	((Elaeis_guineensis	Elaeis_oleifera)	Bactris_major))	(Chamaedorea_seifrizii	Roystonea_regia))	(Orania_palindan	(Podococcus_barteri	Sclerosperma_profizianum))))	(((Pelagodoxa_henryana	(Geonoma_undata	Leopoldinia_pulchra))	(Dypsis_decaryi	((Dictyosperma_album	Heterospathe_cagayanensis)	(Burretiokentia_grandiflora	((Hydriastele_microspadix	Kentiopsis_piersoniorum)	Veitchia_spiralis)))))	(Reinhardtia_gracilis	(Manicaria_saccifera	(Prestoea_acuminata	(Oenocarpus_minor	Oenocarpus_bataua)))))))	Iriartea_deltoidea)))	Nypa_fruticans)	Calamus_caryotoides);
((((Phoenix_dactylifera	(Serenoa_repens	Sabal_domingensis))	((Pseudophoenix_vinifera	((((Attalea_speciosa	(((Elaeis_guineensis	Elaeis_oleifera)	Bactris_major)	(Chamaedorea_seifrizii	Roystonea_regia)))	((Manicaria_saccifera	((Prestoea_acuminata	(Oenocarpus_minor	Oenocarpus_bataua))	(((((Veitchia_spiralis	Heterospathe_cagayanensis)	Hydriastele_microspadix)	Burretiokentia_grandiflora)	(Dypsis_decaryi	Kentiopsis_piersoniorum))	Dictyosperma_album)))	(Pelagodoxa_henryana	(Geonoma_undata	Leopoldinia_pulchra))))	((Reinhardtia_gracilis	(Reinhardtia_paiewonskiana	Reinhardtia_latisecta))	Reinhardtia_simplex))	(Orania_palindan	(Podococcus_barteri	Sclerosperma_profizianum))))	Iriartea_deltoidea))	Nypa_fruticans)	Calamus_caryotoides);
((((Phoenix_dactylifera	(Serenoa_repens	Sabal_domingensis))	((Pseudophoenix_vinifera	Iriartea_deltoidea)	(((Roystonea_regia	(((Elaeis_guineensis	Elaeis_oleifera)	Bactris_major)	(Attalea_speciosa	Chamaedorea_seifrizii)))	((((Reinhardtia_gracilis	Reinhardtia_paiewonskiana)	Reinhardtia_latisecta)	Reinhardtia_simplex)	(((((Veitchia_spiralis	(Dictyosperma_album	Heterospathe_cagayanensis))	(Hydriastele_microspadix	(Dypsis_decaryi	Kentiopsis_piersoniorum)))	Burretiokentia_grandiflora)	(Manicaria_saccifera	(Prestoea_acuminata	(Oenocarpus_minor	Oenocarpus_bataua))))	(Pelagodoxa_henryana	(Geonoma_undata	Leopoldinia_pulchra)))))	(Orania_palindan	(Podococcus_barteri	Sclerosperma_profizianum)))))	Nypa_fruticans)	Calamus_caryotoides);
((((Serenoa_repens	(Sabal_domingensis	Phoenix_dactylifera))	(Pseudophoenix_vinifera	(((Podococcus_barteri	(Sclerosperma_profizianum	Orania_palindan))	Iriartea_deltoidea)	((((Reinhardtia_gracilis	(Reinhardtia_paiewonskiana	Reinhardtia_latisecta))	Reinhardtia_simplex)	(Roystonea_regia	(Chamaedorea_seifrizii	(((Elaeis_guineensis	Elaeis_oleifera)	Bactris_major)	Attalea_speciosa))))	(((((Burretiokentia_grandiflora	(Dictyosperma_album	((Hydriastele_microspadix	Kentiopsis_piersoniorum)	Veitchia_spiralis)))	Heterospathe_cagayanensis)	Dypsis_decaryi)	(Manicaria_saccifera	(Prestoea_acuminata	(Oenocarpus_minor	Oenocarpus_bataua))))	(Pelagodoxa_henryana	(Geonoma_undata	Leopoldinia_pulchra)))))))	Nypa_fruticans)	Calamus_caryotoides);
((((Serenoa_repens	(Sabal_domingensis	Phoenix_dactylifera))	((Iriartea_deltoidea	Pseudophoenix_vinifera)	(((Roystonea_regia	(Chamaedorea_seifrizii	(((Elaeis_guineensis	Elaeis_oleifera)	Bactris_major)	Attalea_speciosa)))	(Sclerosperma_profizianum	(Orania_palindan	Podococcus_barteri)))	(((Reinhardtia_paiewonskiana	Reinhardtia_latisecta)	Reinhardtia_simplex)	((Leopoldinia_pulchra	(Geonoma_undata	(Prestoea_acuminata	(Oenocarpus_minor	Oenocarpus_bataua))))	((Pelagodoxa_henryana	(((Kentiopsis_piersoniorum	Dypsis_decaryi)	((Heterospathe_cagayanensis	(Veitchia_spiralis	(Hydriastele_microspadix	Reinhardtia_gracilis)))	Burretiokentia_grandiflora))	Dictyosperma_album))	Manicaria_saccifera))))))	Nypa_fruticans)	Calamus_caryotoides);
((((Serenoa_repens	(Phoenix_dactylifera	Sabal_domingensis))	(((Pseudophoenix_vinifera	(((Reinhardtia_simplex	(Reinhardtia_paiewonskiana	Reinhardtia_latisecta))	Chamaedorea_seifrizii)	(Roystonea_regia	(Attalea_speciosa	(Bactris_major	(Elaeis_oleifera	Elaeis_guineensis))))))	(((((Pelagodoxa_henryana	((((Dypsis_decaryi	(Kentiopsis_piersoniorum	Hydriastele_microspadix))	Burretiokentia_grandiflora)	Veitchia_spiralis)	(Dictyosperma_album	Heterospathe_cagayanensis)))	((Prestoea_acuminata	(Oenocarpus_bataua	Oenocarpus_minor))	Reinhardtia_gracilis))	Manicaria_saccifera)	(Geonoma_undata	Leopoldinia_pulchra))	(Sclerosperma_profizianum	(Orania_palindan	Podococcus_barteri))))	Iriartea_deltoidea))	Nypa_fruticans)	Calamus_caryotoides);
((((Serenoa_repens	(Phoenix_dactylifera	Sabal_domingensis))	((Iriartea_deltoidea	Pseudophoenix_vinifera)	(((((Prestoea_acuminata	(Oenocarpus_bataua	Oenocarpus_minor))	Manicaria_saccifera)	((Dypsis_decaryi	(Heterospathe_cagayanensis	(Dictyosperma_album	(Kentiopsis_piersoniorum	(Hydriastele_microspadix	Veitchia_spiralis)))))	Burretiokentia_grandiflora))	(Pelagodoxa_henryana	(Leopoldinia_pulchra	Geonoma_undata)))	((Sclerosperma_profizianum	(Orania_palindan	Podococcus_barteri))	(((Reinhardtia_simplex	(Reinhardtia_gracilis	(Reinhardtia_paiewonskiana	Reinhardtia_latisecta)))	Chamaedorea_seifrizii)	(Roystonea_regia	(Attalea_speciosa	(Bactris_major	(Elaeis_oleifera	Elaeis_guineensis)))))))))	Nypa_fruticans)	Calamus_caryotoides);
((((Serenoa_repens	(Phoenix_dactylifera	Sabal_domingensis))	((Iriartea_deltoidea	Pseudophoenix_vinifera)	((((Reinhardtia_simplex	(Reinhardtia_paiewonskiana	Reinhardtia_latisecta))	(Manicaria_saccifera	(((Dypsis_decaryi	(((Heterospathe_cagayanensis	Kentiopsis_piersoniorum)	(Hydriastele_microspadix	Veitchia_spiralis))	(Dictyosperma_album	Reinhardtia_gracilis)))	Burretiokentia_grandiflora)	((Prestoea_acuminata	(Oenocarpus_bataua	Oenocarpus_minor))	(Pelagodoxa_henryana	(Leopoldinia_pulchra	Geonoma_undata))))))	((Sclerosperma_profizianum	(Orania_palindan	Podococcus_barteri))	(Roystonea_regia	((Elaeis_oleifera	Elaeis_guineensis)	(Attalea_speciosa	Bactris_major)))))	Chamaedorea_seifrizii)))	Nypa_fruticans)	Calamus_caryotoides);
((((Serenoa_repens	(Phoenix_dactylifera	Sabal_domingensis))	(((((Orania_palindan	(Podococcus_barteri	Sclerosperma_profizianum))	(Roystonea_regia	(((Elaeis_oleifera	Elaeis_guineensis)	Bactris_major)	(Chamaedorea_seifrizii	Attalea_speciosa))))	((Reinhardtia_gracilis	Reinhardtia_simplex)	(Reinhardtia_paiewonskiana	Reinhardtia_latisecta)))	Pseudophoenix_vinifera)	((((Geonoma_undata	Manicaria_saccifera)	((Prestoea_acuminata	(Oenocarpus_bataua	Oenocarpus_minor))	(Pelagodoxa_henryana	((Dypsis_decaryi	(Burretiokentia_grandiflora	(((Kentiopsis_piersoniorum	Hydriastele_microspadix)	Veitchia_spiralis)	Heterospathe_cagayanensis)))	Dictyosperma_album))))	Leopoldinia_pulchra)	Iriartea_deltoidea)))	Nypa_fruticans)	Calamus_caryotoides);
((((Serenoa_repens	(Phoenix_dactylifera	Sabal_domingensis))	(Pseudophoenix_vinifera	(Iriartea_deltoidea	((((Roystonea_regia	((Bactris_major	Attalea_speciosa)	(Elaeis_oleifera	Elaeis_guineensis)))	Chamaedorea_seifrizii)	((Reinhardtia_simplex	(Reinhardtia_paiewonskiana	Reinhardtia_latisecta))	Reinhardtia_gracilis))	((Orania_palindan	(Podococcus_barteri	Sclerosperma_profizianum))	(((Geonoma_undata	(Pelagodoxa_henryana	Manicaria_saccifera))	((Prestoea_acuminata	(Oenocarpus_bataua	Oenocarpus_minor))	((Veitchia_spiralis	((Dypsis_decaryi	Kentiopsis_piersoniorum)	(Burretiokentia_grandiflora	Hydriastele_microspadix)))	(Heterospathe_cagayanensis	Dictyosperma_album))))	Leopoldinia_pulchra))))))	Nypa_fruticans)	Calamus_caryotoides);
((((Serenoa_repens	(Phoenix_dactylifera	Sabal_domingensis))	((Pseudophoenix_vinifera	Iriartea_deltoidea)	(((Roystonea_regia	(Attalea_speciosa	((Elaeis_oleifera	Elaeis_guineensis)	Bactris_major)))	(((Reinhardtia_gracilis	Reinhardtia_simplex)	(Reinhardtia_paiewonskiana	Reinhardtia_latisecta))	Chamaedorea_seifrizii))	((Orania_palindan	(Podococcus_barteri	Sclerosperma_profizianum))	(((Manicaria_saccifera	(Prestoea_acuminata	(Oenocarpus_bataua	Oenocarpus_minor)))	(Burretiokentia_grandiflora	((Veitchia_spiralis	Hydriastele_microspadix)	(Kentiopsis_piersoniorum	((Dypsis_decaryi	Heterospathe_cagayanensis)	Dictyosperma_album)))))	(Leopoldinia_pulchra	(Geonoma_undata	Pelagodoxa_henryana)))))))	Nypa_fruticans)	Calamus_caryotoides);
((((Phoenix_dactylifera	(Sabal_domingensis	Serenoa_repens))	(((Orania_palindan	(Podococcus_barteri	Sclerosperma_profizianum))	(((Roystonea_regia	(Chamaedorea_seifrizii	((Elaeis_oleifera	Elaeis_guineensis)	(Bactris_major	Attalea_speciosa))))	(Reinhardtia_simplex	(Reinhardtia_paiewonskiana	Reinhardtia_latisecta)))	(Reinhardtia_gracilis	((Pelagodoxa_henryana	((Manicaria_saccifera	(Prestoea_acuminata	(Oenocarpus_bataua	Oenocarpus_minor)))	((Heterospathe_cagayanensis	((Veitchia_spiralis	(Kentiopsis_piersoniorum	Hydriastele_microspadix))	Dictyosperma_album))	(Dypsis_decaryi	Burretiokentia_grandiflora))))	(Leopoldinia_pulchra	Geonoma_undata)))))	(Pseudophoenix_vinifera	Iriartea_deltoidea)))	Nypa_fruticans)	Calamus_caryotoides);
((((Phoenix_dactylifera	Sabal_domingensis)	((((Orania_palindan	(Podococcus_barteri	Sclerosperma_profizianum))	Iriartea_deltoidea)	((Serenoa_repens	Pseudophoenix_vinifera)	((Roystonea_regia	((Elaeis_oleifera	Elaeis_guineensis)	(Bactris_major	(Attalea_speciosa	Chamaedorea_seifrizii))))	((Reinhardtia_gracilis	Reinhardtia_simplex)	(Reinhardtia_paiewonskiana	Reinhardtia_latisecta)))))	(((Geonoma_undata	((Prestoea_acuminata	(Oenocarpus_bataua	Oenocarpus_minor))	(Manicaria_saccifera	Pelagodoxa_henryana)))	(((Veitchia_spiralis	Hydriastele_microspadix)	((Dictyosperma_album	Burretiokentia_grandiflora)	(Kentiopsis_piersoniorum	Heterospathe_cagayanensis)))	Dypsis_decaryi))	Leopoldinia_pulchra)))	Nypa_fruticans)	Calamus_caryotoides);
((((Phoenix_dactylifera	(Serenoa_repens	Sabal_domingensis))	((Orania_palindan	(Podococcus_barteri	Sclerosperma_profizianum))	(Iriartea_deltoidea	(((((Roystonea_regia	(((Elaeis_oleifera	Elaeis_guineensis)	Bactris_major)	Chamaedorea_seifrizii))	Attalea_speciosa)	((Reinhardtia_gracilis	Reinhardtia_simplex)	(Reinhardtia_paiewonskiana	Reinhardtia_latisecta)))	(((Geonoma_undata	Leopoldinia_pulchra)	Pelagodoxa_henryana)	(((Prestoea_acuminata	(Oenocarpus_bataua	Oenocarpus_minor))	Manicaria_saccifera)	((Burretiokentia_grandiflora	(Heterospathe_cagayanensis	(Dictyosperma_album	(Veitchia_spiralis	(Hydriastele_microspadix	Kentiopsis_piersoniorum)))))	Dypsis_decaryi))))	Pseudophoenix_vinifera))))	Nypa_fruticans)	Calamus_caryotoides);
((((Phoenix_dactylifera	Sabal_domingensis)	(Serenoa_repens	(((((Roystonea_regia	(((Elaeis_oleifera	Elaeis_guineensis)	Bactris_major)	(Attalea_speciosa	Chamaedorea_seifrizii)))	((Reinhardtia_simplex	(Reinhardtia_gracilis	(Reinhardtia_paiewonskiana	Reinhardtia_latisecta)))	((Leopoldinia_pulchra	(((Prestoea_acuminata	(Oenocarpus_bataua	Oenocarpus_minor))	Pelagodoxa_henryana)	(((Heterospathe_cagayanensis	(Dictyosperma_album	(Veitchia_spiralis	(Hydriastele_microspadix	Kentiopsis_piersoniorum))))	Burretiokentia_grandiflora)	Dypsis_decaryi)))	(Geonoma_undata	Manicaria_saccifera))))	(Orania_palindan	(Podococcus_barteri	Sclerosperma_profizianum)))	Iriartea_deltoidea)	Pseudophoenix_vinifera)))	Nypa_fruticans)	Calamus_caryotoides);
(((((Sabal_domingensis	Phoenix_dactylifera)	Serenoa_repens)	(((Sclerosperma_profizianum	(Orania_palindan	Podococcus_barteri))	(Roystonea_regia	((((Reinhardtia_latisecta	Reinhardtia_paiewonskiana)	Reinhardtia_simplex)	(Leopoldinia_pulchra	(Geonoma_undata	(((Manicaria_saccifera	Pelagodoxa_henryana)	(((Dypsis_decaryi	(Dictyosperma_album	(Heterospathe_cagayanensis	(Kentiopsis_piersoniorum	(Veitchia_spiralis	Hydriastele_microspadix)))))	Burretiokentia_grandiflora)	(Prestoea_acuminata	(Oenocarpus_bataua	Oenocarpus_minor))))	Reinhardtia_gracilis))))	((Elaeis_guineensis	Elaeis_oleifera)	(Bactris_major	(Chamaedorea_seifrizii	Attalea_speciosa))))))	(Iriartea_deltoidea	Pseudophoenix_vinifera)))	Nypa_fruticans)	Calamus_caryotoides);
(((((Sabal_domingensis	Phoenix_dactylifera)	Serenoa_repens)	(((((Orania_palindan	(Podococcus_barteri	Sclerosperma_profizianum))	(Chamaedorea_seifrizii	(Roystonea_regia	(Attalea_speciosa	((Elaeis_guineensis	Elaeis_oleifera)	Bactris_major)))))	((Reinhardtia_latisecta	(Reinhardtia_gracilis	Reinhardtia_paiewonskiana))	Reinhardtia_simplex))	(((Geonoma_undata	Leopoldinia_pulchra)	Pelagodoxa_henryana)	((Dypsis_decaryi	(Dictyosperma_album	(Heterospathe_cagayanensis	(Burretiokentia_grandiflora	(Kentiopsis_piersoniorum	(Veitchia_spiralis	Hydriastele_microspadix))))))	(Manicaria_saccifera	(Prestoea_acuminata	(Oenocarpus_bataua	Oenocarpus_minor))))))	(Iriartea_deltoidea	Pseudophoenix_vinifera)))	Nypa_fruticans)	Calamus_caryotoides);
((((Phoenix_dactylifera	(Serenoa_repens	Sabal_domingensis))	(((Orania_palindan	(Podococcus_barteri	Sclerosperma_profizianum))	((((Geonoma_undata	Leopoldinia_pulchra)	Pelagodoxa_henryana)	((Dypsis_decaryi	(Dictyosperma_album	(Heterospathe_cagayanensis	(Kentiopsis_piersoniorum	((Burretiokentia_grandiflora	Veitchia_spiralis)	Hydriastele_microspadix)))))	(Manicaria_saccifera	(Prestoea_acuminata	(Oenocarpus_bataua	Oenocarpus_minor)))))	((Chamaedorea_seifrizii	((Reinhardtia_gracilis	(Reinhardtia_latisecta	Reinhardtia_paiewonskiana))	Reinhardtia_simplex))	(Roystonea_regia	(Attalea_speciosa	((Elaeis_guineensis	Elaeis_oleifera)	Bactris_major))))))	(Iriartea_deltoidea	Pseudophoenix_vinifera)))	Nypa_fruticans)	Calamus_caryotoides);
((((Phoenix_dactylifera	Sabal_domingensis)	(Serenoa_repens	((((Chamaedorea_seifrizii	(Roystonea_regia	(Attalea_speciosa	((Elaeis_guineensis	Elaeis_oleifera)	Bactris_major))))	(Sclerosperma_profizianum	(Orania_palindan	Podococcus_barteri)))	(((Reinhardtia_latisecta	(Reinhardtia_gracilis	Reinhardtia_paiewonskiana))	Reinhardtia_simplex)	((((Dypsis_decaryi	(Dictyosperma_album	(Heterospathe_cagayanensis	(Kentiopsis_piersoniorum	(Veitchia_spiralis	Hydriastele_microspadix)))))	Burretiokentia_grandiflora)	(Manicaria_saccifera	(Prestoea_acuminata	(Oenocarpus_bataua	Oenocarpus_minor))))	((Geonoma_undata	Leopoldinia_pulchra)	Pelagodoxa_henryana))))	(Iriartea_deltoidea	Pseudophoenix_vinifera))))	Nypa_fruticans)	Calamus_caryotoides);
((((Serenoa_repens	(Phoenix_dactylifera	Sabal_domingensis))	((((Chamaedorea_seifrizii	(Roystonea_regia	(Attalea_speciosa	((Elaeis_guineensis	Elaeis_oleifera)	Bactris_major))))	(Orania_palindan	(Podococcus_barteri	Sclerosperma_profizianum)))	(((Reinhardtia_latisecta	(Reinhardtia_gracilis	Reinhardtia_paiewonskiana))	Reinhardtia_simplex)	(((Dypsis_decaryi	((Heterospathe_cagayanensis	((Dictyosperma_album	(Kentiopsis_piersoniorum	Hydriastele_microspadix))	Veitchia_spiralis))	Burretiokentia_grandiflora))	(Manicaria_saccifera	(Prestoea_acuminata	(Oenocarpus_bataua	Oenocarpus_minor))))	((Geonoma_undata	Leopoldinia_pulchra)	Pelagodoxa_henryana))))	(Iriartea_deltoidea	Pseudophoenix_vinifera)))	Nypa_fruticans)	Calamus_caryotoides);
((((Phoenix_dactylifera	(Sabal_domingensis	Serenoa_repens))	((((((Heterospathe_cagayanensis	(Dictyosperma_album	Dypsis_decaryi))	((Kentiopsis_piersoniorum	(Veitchia_spiralis	Hydriastele_microspadix))	Burretiokentia_grandiflora))	(Leopoldinia_pulchra	(Prestoea_acuminata	(Oenocarpus_bataua	Oenocarpus_minor))))	(Manicaria_saccifera	Pelagodoxa_henryana))	Geonoma_undata)	((Pseudophoenix_vinifera	Iriartea_deltoidea)	(((Reinhardtia_latisecta	Reinhardtia_paiewonskiana)	(Reinhardtia_gracilis	Reinhardtia_simplex))	((Chamaedorea_seifrizii	(Roystonea_regia	(Attalea_speciosa	((Elaeis_guineensis	Elaeis_oleifera)	Bactris_major))))	(Orania_palindan	(Podococcus_barteri	Sclerosperma_profizianum)))))))	Nypa_fruticans)	Calamus_caryotoides);
((((Serenoa_repens	(Phoenix_dactylifera	Sabal_domingensis))	((((Chamaedorea_seifrizii	(((Reinhardtia_latisecta	Reinhardtia_paiewonskiana)	Reinhardtia_simplex)	Reinhardtia_gracilis))	(Roystonea_regia	(Attalea_speciosa	((Elaeis_guineensis	Elaeis_oleifera)	Bactris_major))))	((Sclerosperma_profizianum	(Orania_palindan	Podococcus_barteri))	((Manicaria_saccifera	(((Heterospathe_cagayanensis	(Burretiokentia_grandiflora	(Kentiopsis_piersoniorum	(Veitchia_spiralis	Hydriastele_microspadix))))	Dictyosperma_album)	Dypsis_decaryi))	(((Leopoldinia_pulchra	Geonoma_undata)	Pelagodoxa_henryana)	(Prestoea_acuminata	(Oenocarpus_bataua	Oenocarpus_minor))))))	(Pseudophoenix_vinifera	Iriartea_deltoidea)))	Nypa_fruticans)	Calamus_caryotoides);
((((Serenoa_repens	(Phoenix_dactylifera	Sabal_domingensis))	(((Sclerosperma_profizianum	(Orania_palindan	Podococcus_barteri))	(((Reinhardtia_latisecta	Reinhardtia_paiewonskiana)	Reinhardtia_simplex)	((((Chamaedorea_seifrizii	Roystonea_regia)	((Elaeis_guineensis	Elaeis_oleifera)	Bactris_major))	Attalea_speciosa)	((((Leopoldinia_pulchra	Geonoma_undata)	Pelagodoxa_henryana)	(Reinhardtia_gracilis	((((Heterospathe_cagayanensis	(Kentiopsis_piersoniorum	(Veitchia_spiralis	Hydriastele_microspadix)))	Dictyosperma_album)	Dypsis_decaryi)	((Prestoea_acuminata	(Oenocarpus_bataua	Oenocarpus_minor))	Manicaria_saccifera))))	Burretiokentia_grandiflora))))	(Pseudophoenix_vinifera	Iriartea_deltoidea)))	Nypa_fruticans)	Calamus_caryotoides);
((((Phoenix_dactylifera	(Sabal_domingensis	Serenoa_repens))	((((((Manicaria_saccifera	Pelagodoxa_henryana)	(((Prestoea_acuminata	(Oenocarpus_bataua	Oenocarpus_minor))	(Dictyosperma_album	((Dypsis_decaryi	(Heterospathe_cagayanensis	(Kentiopsis_piersoniorum	(Veitchia_spiralis	Hydriastele_microspadix))))	Burretiokentia_grandiflora)))	Leopoldinia_pulchra))	Geonoma_undata)	(Sclerosperma_profizianum	(Orania_palindan	Podococcus_barteri)))	(((Reinhardtia_latisecta	Reinhardtia_paiewonskiana)	(Reinhardtia_gracilis	Reinhardtia_simplex))	((Roystonea_regia	(((Elaeis_guineensis	Elaeis_oleifera)	Bactris_major)	Attalea_speciosa))	Chamaedorea_seifrizii)))	(Pseudophoenix_vinifera	Iriartea_deltoidea)))	Nypa_fruticans)	Calamus_caryotoides);
((((Phoenix_dactylifera	(Sabal_domingensis	Serenoa_repens))	(((((Reinhardtia_latisecta	Reinhardtia_paiewonskiana)	(Reinhardtia_gracilis	Reinhardtia_simplex))	((((Prestoea_acuminata	(Oenocarpus_bataua	Oenocarpus_minor))	(Pelagodoxa_henryana	((((Dypsis_decaryi	Dictyosperma_album)	Heterospathe_cagayanensis)	(Kentiopsis_piersoniorum	(Veitchia_spiralis	Hydriastele_microspadix)))	Burretiokentia_grandiflora)))	Leopoldinia_pulchra)	(Manicaria_saccifera	Geonoma_undata)))	((Chamaedorea_seifrizii	((Roystonea_regia	((Elaeis_guineensis	Elaeis_oleifera)	Bactris_major))	Attalea_speciosa))	(Sclerosperma_profizianum	(Orania_palindan	Podococcus_barteri))))	(Pseudophoenix_vinifera	Iriartea_deltoidea)))	Nypa_fruticans)	Calamus_caryotoides);
((((((((Reinhardtia_latisecta	Reinhardtia_paiewonskiana)	Reinhardtia_simplex)	((Chamaedorea_seifrizii	(Attalea_speciosa	((Bactris_major	(Elaeis_guineensis	Elaeis_oleifera))	Roystonea_regia)))	(Sclerosperma_profizianum	(Orania_palindan	Podococcus_barteri))))	((Manicaria_saccifera	(((Prestoea_acuminata	(Oenocarpus_bataua	Oenocarpus_minor))	Reinhardtia_gracilis)	(Pelagodoxa_henryana	(Dypsis_decaryi	(Heterospathe_cagayanensis	(Burretiokentia_grandiflora	(Dictyosperma_album	(Kentiopsis_piersoniorum	(Veitchia_spiralis	Hydriastele_microspadix)))))))))	(Leopoldinia_pulchra	Geonoma_undata)))	(Iriartea_deltoidea	Pseudophoenix_vinifera))	((Serenoa_repens	Sabal_domingensis)	Phoenix_dactylifera))	Nypa_fruticans)	Calamus_caryotoides);
((((Serenoa_repens	((((Orania_palindan	(Podococcus_barteri	Sclerosperma_profizianum))	((((Attalea_speciosa	Bactris_major)	(Elaeis_guineensis	Elaeis_oleifera))	(Roystonea_regia	Chamaedorea_seifrizii))	((Reinhardtia_latisecta	(Reinhardtia_gracilis	Reinhardtia_paiewonskiana))	Reinhardtia_simplex)))	((Manicaria_saccifera	(Leopoldinia_pulchra	((Oenocarpus_bataua	Oenocarpus_minor)	(Pelagodoxa_henryana	(Prestoea_acuminata	(Dypsis_decaryi	(Heterospathe_cagayanensis	(Burretiokentia_grandiflora	(Dictyosperma_album	(Kentiopsis_piersoniorum	(Veitchia_spiralis	Hydriastele_microspadix)))))))))))	Geonoma_undata))	(Iriartea_deltoidea	Pseudophoenix_vinifera)))	(Sabal_domingensis	Phoenix_dactylifera))	Nypa_fruticans)	Calamus_caryotoides);
((((((Podococcus_barteri	(Sclerosperma_profizianum	Orania_palindan))	(((((((Elaeis_guineensis	Elaeis_oleifera)	Bactris_major)	Attalea_speciosa)	Roystonea_regia)	Chamaedorea_seifrizii)	((Reinhardtia_latisecta	(Reinhardtia_gracilis	Reinhardtia_paiewonskiana))	Reinhardtia_simplex))	((Manicaria_saccifera	((Pelagodoxa_henryana	(Dypsis_decaryi	(Heterospathe_cagayanensis	(Burretiokentia_grandiflora	((Veitchia_spiralis	Hydriastele_microspadix)	(Dictyosperma_album	Kentiopsis_piersoniorum))))))	(Prestoea_acuminata	(Oenocarpus_bataua	Oenocarpus_minor))))	(Geonoma_undata	Leopoldinia_pulchra))))	(Iriartea_deltoidea	Pseudophoenix_vinifera))	((Sabal_domingensis	Serenoa_repens)	Phoenix_dactylifera))	Nypa_fruticans)	Calamus_caryotoides);
((((((((Reinhardtia_latisecta	(Reinhardtia_gracilis	Reinhardtia_paiewonskiana))	Reinhardtia_simplex)	(((((Elaeis_guineensis	Elaeis_oleifera)	Bactris_major)	(Roystonea_regia	Chamaedorea_seifrizii))	Attalea_speciosa)	(Orania_palindan	(Podococcus_barteri	Sclerosperma_profizianum))))	((Manicaria_saccifera	(((Veitchia_spiralis	Hydriastele_microspadix)	((Kentiopsis_piersoniorum	(Dictyosperma_album	(Dypsis_decaryi	Heterospathe_cagayanensis)))	Burretiokentia_grandiflora))	((Prestoea_acuminata	(Oenocarpus_bataua	Oenocarpus_minor))	(Leopoldinia_pulchra	Pelagodoxa_henryana))))	Geonoma_undata))	(Iriartea_deltoidea	Pseudophoenix_vinifera))	(Serenoa_repens	(Phoenix_dactylifera	Sabal_domingensis)))	Nypa_fruticans)	Calamus_caryotoides);
((((((((Reinhardtia_latisecta	(Reinhardtia_gracilis	Reinhardtia_paiewonskiana))	Reinhardtia_simplex)	(Leopoldinia_pulchra	(((((Elaeis_guineensis	Elaeis_oleifera)	Bactris_major)	(Roystonea_regia	Chamaedorea_seifrizii))	Attalea_speciosa)	(Orania_palindan	(Podococcus_barteri	Sclerosperma_profizianum)))))	(Iriartea_deltoidea	(((Pelagodoxa_henryana	Manicaria_saccifera)	(((Burretiokentia_grandiflora	(Heterospathe_cagayanensis	((Veitchia_spiralis	Dictyosperma_album)	(Kentiopsis_piersoniorum	Hydriastele_microspadix))))	Dypsis_decaryi)	(Prestoea_acuminata	(Oenocarpus_bataua	Oenocarpus_minor))))	Geonoma_undata)))	Pseudophoenix_vinifera)	(Serenoa_repens	(Phoenix_dactylifera	Sabal_domingensis)))	Nypa_fruticans)	Calamus_caryotoides);
(((((((((((Leopoldinia_pulchra	(Elaeis_guineensis	Elaeis_oleifera))	Bactris_major)	Roystonea_regia)	Attalea_speciosa)	Chamaedorea_seifrizii)	(Orania_palindan	(Podococcus_barteri	Sclerosperma_profizianum)))	(((Reinhardtia_gracilis	(Reinhardtia_latisecta	Reinhardtia_paiewonskiana))	Reinhardtia_simplex)	(((Pelagodoxa_henryana	Geonoma_undata)	(((Burretiokentia_grandiflora	(Heterospathe_cagayanensis	((Veitchia_spiralis	Dictyosperma_album)	(Kentiopsis_piersoniorum	Hydriastele_microspadix))))	Dypsis_decaryi)	(Prestoea_acuminata	(Oenocarpus_bataua	Oenocarpus_minor))))	Manicaria_saccifera)))	(Iriartea_deltoidea	Pseudophoenix_vinifera))	(Phoenix_dactylifera	(Sabal_domingensis	Serenoa_repens)))	Nypa_fruticans)	Calamus_caryotoides);
((((((((((Reinhardtia_latisecta	Reinhardtia_paiewonskiana)	Reinhardtia_simplex)	Reinhardtia_gracilis)	((Leopoldinia_pulchra	(Geonoma_undata	Pelagodoxa_henryana))	(((Dypsis_decaryi	(Burretiokentia_grandiflora	(Veitchia_spiralis	(Kentiopsis_piersoniorum	Hydriastele_microspadix))))	(Heterospathe_cagayanensis	Dictyosperma_album))	(Manicaria_saccifera	(Prestoea_acuminata	(Oenocarpus_bataua	Oenocarpus_minor))))))	(((Chamaedorea_seifrizii	Attalea_speciosa)	(Bactris_major	(Elaeis_guineensis	Elaeis_oleifera)))	Roystonea_regia))	(Orania_palindan	(Podococcus_barteri	Sclerosperma_profizianum)))	(Iriartea_deltoidea	Pseudophoenix_vinifera))	(Phoenix_dactylifera	(Sabal_domingensis	Serenoa_repens)))	Nypa_fruticans)	Calamus_caryotoides);
((((((((Reinhardtia_gracilis	(Reinhardtia_latisecta	Reinhardtia_paiewonskiana))	Reinhardtia_simplex)	(((Attalea_speciosa	(Bactris_major	(Elaeis_guineensis	Elaeis_oleifera)))	Roystonea_regia)	Chamaedorea_seifrizii))	(((Leopoldinia_pulchra	(Geonoma_undata	Pelagodoxa_henryana))	(((((((Heterospathe_cagayanensis	Dictyosperma_album)	Kentiopsis_piersoniorum)	(Hydriastele_microspadix	Veitchia_spiralis))	Burretiokentia_grandiflora)	Dypsis_decaryi)	(Prestoea_acuminata	(Oenocarpus_bataua	Oenocarpus_minor)))	Manicaria_saccifera))	(Sclerosperma_profizianum	(Orania_palindan	Podococcus_barteri))))	(Iriartea_deltoidea	(Serenoa_repens	Pseudophoenix_vinifera)))	(Phoenix_dactylifera	Sabal_domingensis))	Nypa_fruticans)	Calamus_caryotoides);
(((((Pseudophoenix_vinifera	Iriartea_deltoidea)	((((Reinhardtia_latisecta	(Reinhardtia_gracilis	Reinhardtia_paiewonskiana))	Reinhardtia_simplex)	((((Elaeis_guineensis	Elaeis_oleifera)	(Attalea_speciosa	Bactris_major))	Roystonea_regia)	Chamaedorea_seifrizii))	(((Leopoldinia_pulchra	Geonoma_undata)	(((Prestoea_acuminata	(Oenocarpus_bataua	Oenocarpus_minor))	(((((Heterospathe_cagayanensis	((Kentiopsis_piersoniorum	Hydriastele_microspadix)	Veitchia_spiralis))	Burretiokentia_grandiflora)	Dypsis_decaryi)	Dictyosperma_album)	Pelagodoxa_henryana))	Manicaria_saccifera))	(Orania_palindan	(Podococcus_barteri	Sclerosperma_profizianum)))))	(Serenoa_repens	(Phoenix_dactylifera	Sabal_domingensis)))	Nypa_fruticans)	Calamus_caryotoides);
(((((Pseudophoenix_vinifera	Iriartea_deltoidea)	((((Reinhardtia_latisecta	Reinhardtia_paiewonskiana)	Reinhardtia_simplex)	((((Elaeis_guineensis	Elaeis_oleifera)	(Attalea_speciosa	Bactris_major))	Roystonea_regia)	Chamaedorea_seifrizii))	((Leopoldinia_pulchra	(((Reinhardtia_gracilis	(Prestoea_acuminata	(Oenocarpus_bataua	Oenocarpus_minor)))	(Pelagodoxa_henryana	(Dypsis_decaryi	((Burretiokentia_grandiflora	Heterospathe_cagayanensis)	(Dictyosperma_album	((Kentiopsis_piersoniorum	Hydriastele_microspadix)	Veitchia_spiralis))))))	(Geonoma_undata	Manicaria_saccifera)))	(Orania_palindan	(Podococcus_barteri	Sclerosperma_profizianum)))))	(Phoenix_dactylifera	(Sabal_domingensis	Serenoa_repens)))	Nypa_fruticans)	Calamus_caryotoides);
((((((Iriartea_deltoidea	Pseudophoenix_vinifera)	(((Reinhardtia_paiewonskiana	Reinhardtia_latisecta)	(Reinhardtia_gracilis	Reinhardtia_simplex))	((((Attalea_speciosa	Chamaedorea_seifrizii)	((Elaeis_guineensis	Elaeis_oleifera)	Bactris_major))	Roystonea_regia)	(Orania_palindan	(Podococcus_barteri	Sclerosperma_profizianum)))))	((Leopoldinia_pulchra	Geonoma_undata)	(((Dictyosperma_album	((Heterospathe_cagayanensis	Kentiopsis_piersoniorum)	(Hydriastele_microspadix	Veitchia_spiralis)))	(Dypsis_decaryi	Burretiokentia_grandiflora))	(Pelagodoxa_henryana	(((Oenocarpus_minor	Oenocarpus_bataua)	Prestoea_acuminata)	Manicaria_saccifera)))))	(Phoenix_dactylifera	(Serenoa_repens	Sabal_domingensis)))	Nypa_fruticans)	Calamus_caryotoides);
((((Serenoa_repens	((Iriartea_deltoidea	Pseudophoenix_vinifera)	(((((Leopoldinia_pulchra	Geonoma_undata)	(((Dictyosperma_album	((Heterospathe_cagayanensis	Kentiopsis_piersoniorum)	(Hydriastele_microspadix	Veitchia_spiralis)))	(Dypsis_decaryi	Burretiokentia_grandiflora))	(((Oenocarpus_minor	Oenocarpus_bataua)	Prestoea_acuminata)	(Manicaria_saccifera	Pelagodoxa_henryana))))	(((Reinhardtia_paiewonskiana	Reinhardtia_latisecta)	Reinhardtia_simplex)	Reinhardtia_gracilis))	(((((Elaeis_guineensis	Elaeis_oleifera)	Bactris_major)	Roystonea_regia)	Chamaedorea_seifrizii)	Attalea_speciosa))	(Orania_palindan	(Podococcus_barteri	Sclerosperma_profizianum)))))	(Phoenix_dactylifera	Sabal_domingensis))	Nypa_fruticans)	Calamus_caryotoides);
((((Serenoa_repens	((Iriartea_deltoidea	Pseudophoenix_vinifera)	(((((Reinhardtia_paiewonskiana	Reinhardtia_latisecta)	Reinhardtia_simplex)	Reinhardtia_gracilis)	(((Attalea_speciosa	((Elaeis_guineensis	Elaeis_oleifera)	Bactris_major))	Roystonea_regia)	Chamaedorea_seifrizii))	(((Leopoldinia_pulchra	Geonoma_undata)	((((Oenocarpus_minor	Oenocarpus_bataua)	Prestoea_acuminata)	(Pelagodoxa_henryana	((Heterospathe_cagayanensis	(Veitchia_spiralis	((Dictyosperma_album	Kentiopsis_piersoniorum)	Hydriastele_microspadix)))	(Burretiokentia_grandiflora	Dypsis_decaryi))))	Manicaria_saccifera))	(Sclerosperma_profizianum	(Orania_palindan	Podococcus_barteri))))))	(Phoenix_dactylifera	Sabal_domingensis))	Nypa_fruticans)	Calamus_caryotoides);
(((((Iriartea_deltoidea	Pseudophoenix_vinifera)	((Orania_palindan	(Podococcus_barteri	Sclerosperma_profizianum))	(((((Reinhardtia_gracilis	Reinhardtia_paiewonskiana)	Reinhardtia_latisecta)	Reinhardtia_simplex)	((Leopoldinia_pulchra	Geonoma_undata)	((((Oenocarpus_minor	Oenocarpus_bataua)	Prestoea_acuminata)	((((Heterospathe_cagayanensis	Kentiopsis_piersoniorum)	(Hydriastele_microspadix	Veitchia_spiralis))	Dictyosperma_album)	(Burretiokentia_grandiflora	Dypsis_decaryi)))	(Pelagodoxa_henryana	Manicaria_saccifera))))	(Roystonea_regia	((Attalea_speciosa	((Elaeis_guineensis	Elaeis_oleifera)	Bactris_major))	Chamaedorea_seifrizii)))))	(Phoenix_dactylifera	(Serenoa_repens	Sabal_domingensis)))	Nypa_fruticans)	Calamus_caryotoides);
(((((Sclerosperma_profizianum	(Orania_palindan	Podococcus_barteri))	(Iriartea_deltoidea	((((((Reinhardtia_gracilis	Reinhardtia_paiewonskiana)	Reinhardtia_latisecta)	Reinhardtia_simplex)	(Geonoma_undata	(((((Hydriastele_microspadix	Veitchia_spiralis)	(Burretiokentia_grandiflora	Heterospathe_cagayanensis))	(Kentiopsis_piersoniorum	Dypsis_decaryi))	Dictyosperma_album)	((Leopoldinia_pulchra	Pelagodoxa_henryana)	(Manicaria_saccifera	((Oenocarpus_minor	Oenocarpus_bataua)	Prestoea_acuminata))))))	(Roystonea_regia	(((Elaeis_guineensis	Elaeis_oleifera)	(Bactris_major	Attalea_speciosa))	Chamaedorea_seifrizii)))	Pseudophoenix_vinifera)))	(Phoenix_dactylifera	(Serenoa_repens	Sabal_domingensis)))	Nypa_fruticans)	Calamus_caryotoides);
(((((((((Pelagodoxa_henryana	(Leopoldinia_pulchra	Geonoma_undata))	(((((Burretiokentia_grandiflora	(Heterospathe_cagayanensis	(Hydriastele_microspadix	Veitchia_spiralis)))	(Kentiopsis_piersoniorum	Dypsis_decaryi))	Dictyosperma_album)	((Oenocarpus_minor	Oenocarpus_bataua)	Prestoea_acuminata))	Manicaria_saccifera))	(Orania_palindan	(Podococcus_barteri	Sclerosperma_profizianum)))	((((Reinhardtia_paiewonskiana	Reinhardtia_latisecta)	Reinhardtia_simplex)	Reinhardtia_gracilis)	((Roystonea_regia	(((Elaeis_guineensis	Elaeis_oleifera)	Bactris_major)	Attalea_speciosa))	Chamaedorea_seifrizii)))	(Iriartea_deltoidea	Pseudophoenix_vinifera))	(Phoenix_dactylifera	Sabal_domingensis))	Serenoa_repens)	Nypa_fruticans)	Calamus_caryotoides);
(((((((((Manicaria_saccifera	(((Oenocarpus_minor	Oenocarpus_bataua)	Prestoea_acuminata)	(Pelagodoxa_henryana	((((Heterospathe_cagayanensis	((Hydriastele_microspadix	Kentiopsis_piersoniorum)	Veitchia_spiralis))	Dictyosperma_album)	Dypsis_decaryi)	Burretiokentia_grandiflora))))	Reinhardtia_gracilis)	(Leopoldinia_pulchra	Geonoma_undata))	(Orania_palindan	(Podococcus_barteri	Sclerosperma_profizianum)))	(Pseudophoenix_vinifera	(((Reinhardtia_paiewonskiana	Reinhardtia_latisecta)	Reinhardtia_simplex)	(Roystonea_regia	(((Elaeis_guineensis	Elaeis_oleifera)	Bactris_major)	(Chamaedorea_seifrizii	Attalea_speciosa))))))	Iriartea_deltoidea)	(Phoenix_dactylifera	(Serenoa_repens	Sabal_domingensis)))	Nypa_fruticans)	Calamus_caryotoides);
(((((Iriartea_deltoidea	Pseudophoenix_vinifera)	(((Manicaria_saccifera	(((Reinhardtia_gracilis	(Geonoma_undata	(Pelagodoxa_henryana	Leopoldinia_pulchra)))	((Oenocarpus_minor	Oenocarpus_bataua)	Prestoea_acuminata))	((Burretiokentia_grandiflora	(((Veitchia_spiralis	Hydriastele_microspadix)	(Dictyosperma_album	Kentiopsis_piersoniorum))	Heterospathe_cagayanensis))	Dypsis_decaryi)))	(Sclerosperma_profizianum	(Orania_palindan	Podococcus_barteri)))	(((Reinhardtia_paiewonskiana	Reinhardtia_latisecta)	Reinhardtia_simplex)	(Roystonea_regia	(((Elaeis_guineensis	Elaeis_oleifera)	Bactris_major)	(Chamaedorea_seifrizii	Attalea_speciosa))))))	(Phoenix_dactylifera	(Serenoa_repens	Sabal_domingensis)))	Nypa_fruticans)	Calamus_caryotoides);
(((((Iriartea_deltoidea	Pseudophoenix_vinifera)	((((((Manicaria_saccifera	((Oenocarpus_minor	Oenocarpus_bataua)	Prestoea_acuminata))	(Pelagodoxa_henryana	(((Veitchia_spiralis	(Heterospathe_cagayanensis	Hydriastele_microspadix))	((Kentiopsis_piersoniorum	Dypsis_decaryi)	Burretiokentia_grandiflora))	Dictyosperma_album)))	Leopoldinia_pulchra)	Geonoma_undata)	(Sclerosperma_profizianum	(Orania_palindan	Podococcus_barteri)))	((((Reinhardtia_gracilis	Reinhardtia_paiewonskiana)	Reinhardtia_latisecta)	Reinhardtia_simplex)	((Roystonea_regia	((Elaeis_guineensis	Elaeis_oleifera)	(Bactris_major	Attalea_speciosa)))	Chamaedorea_seifrizii))))	(Phoenix_dactylifera	(Serenoa_repens	Sabal_domingensis)))	Nypa_fruticans)	Calamus_caryotoides);
((((Serenoa_repens	(Iriartea_deltoidea	(((Manicaria_saccifera	((((Oenocarpus_minor	Oenocarpus_bataua)	Prestoea_acuminata)	(Geonoma_undata	Pelagodoxa_henryana))	((Veitchia_spiralis	Hydriastele_microspadix)	((((Dypsis_decaryi	Heterospathe_cagayanensis)	Dictyosperma_album)	Kentiopsis_piersoniorum)	Burretiokentia_grandiflora))))	(Sclerosperma_profizianum	(Orania_palindan	Podococcus_barteri)))	(((Chamaedorea_seifrizii	(((Leopoldinia_pulchra	((Elaeis_guineensis	Elaeis_oleifera)	Bactris_major))	Attalea_speciosa)	Roystonea_regia))	(((Reinhardtia_gracilis	Reinhardtia_paiewonskiana)	Reinhardtia_latisecta)	Reinhardtia_simplex))	Pseudophoenix_vinifera))))	(Phoenix_dactylifera	Sabal_domingensis))	Nypa_fruticans)	Calamus_caryotoides);
((((Phoenix_dactylifera	(Serenoa_repens	Sabal_domingensis))	((((((Manicaria_saccifera	((Pelagodoxa_henryana	(Leopoldinia_pulchra	Geonoma_undata))	(((Oenocarpus_bataua	Oenocarpus_minor)	Prestoea_acuminata)	(Burretiokentia_grandiflora	(Veitchia_spiralis	(((Dypsis_decaryi	Dictyosperma_album)	Heterospathe_cagayanensis)	(Kentiopsis_piersoniorum	Hydriastele_microspadix)))))))	(Reinhardtia_simplex	(Reinhardtia_latisecta	Reinhardtia_paiewonskiana)))	Reinhardtia_gracilis)	(Roystonea_regia	((Chamaedorea_seifrizii	Attalea_speciosa)	((Elaeis_oleifera	Elaeis_guineensis)	Bactris_major))))	(Pseudophoenix_vinifera	Iriartea_deltoidea))	(Orania_palindan	(Podococcus_barteri	Sclerosperma_profizianum))))	Nypa_fruticans)	Calamus_caryotoides);
((((Phoenix_dactylifera	(Serenoa_repens	Sabal_domingensis))	(((((Chamaedorea_seifrizii	(Roystonea_regia	(Attalea_speciosa	((Elaeis_oleifera	Elaeis_guineensis)	Bactris_major))))	(Sclerosperma_profizianum	(Orania_palindan	Podococcus_barteri)))	(((Pelagodoxa_henryana	(Leopoldinia_pulchra	Geonoma_undata))	(Manicaria_saccifera	(((Oenocarpus_bataua	Oenocarpus_minor)	Prestoea_acuminata)	(Burretiokentia_grandiflora	(Dypsis_decaryi	(Dictyosperma_album	(Heterospathe_cagayanensis	(Veitchia_spiralis	(Hydriastele_microspadix	Kentiopsis_piersoniorum)))))))))	((Reinhardtia_gracilis	Reinhardtia_simplex)	(Reinhardtia_latisecta	Reinhardtia_paiewonskiana))))	Iriartea_deltoidea)	Pseudophoenix_vinifera))	Nypa_fruticans)	Calamus_caryotoides);
((((Phoenix_dactylifera	Sabal_domingensis)	(Serenoa_repens	((((((((Leopoldinia_pulchra	(((Dypsis_decaryi	((Burretiokentia_grandiflora	(Veitchia_spiralis	Hydriastele_microspadix))	(Heterospathe_cagayanensis	Kentiopsis_piersoniorum)))	Dictyosperma_album)	(Pelagodoxa_henryana	((Oenocarpus_bataua	Oenocarpus_minor)	Prestoea_acuminata))))	Manicaria_saccifera)	Geonoma_undata)	((Reinhardtia_gracilis	Reinhardtia_simplex)	(Reinhardtia_latisecta	Reinhardtia_paiewonskiana)))	(Chamaedorea_seifrizii	(Roystonea_regia	((Elaeis_oleifera	Elaeis_guineensis)	(Bactris_major	Attalea_speciosa)))))	(Orania_palindan	(Podococcus_barteri	Sclerosperma_profizianum)))	Iriartea_deltoidea)	Pseudophoenix_vinifera)))	Nypa_fruticans)	Calamus_caryotoides);
(((((Sabal_domingensis	Phoenix_dactylifera)	Serenoa_repens)	((Iriartea_deltoidea	Pseudophoenix_vinifera)	(((Chamaedorea_seifrizii	(Roystonea_regia	((Elaeis_oleifera	Elaeis_guineensis)	(Bactris_major	Attalea_speciosa))))	(Sclerosperma_profizianum	(Orania_palindan	Podococcus_barteri)))	(((Geonoma_undata	(Pelagodoxa_henryana	Leopoldinia_pulchra))	(Reinhardtia_gracilis	(Manicaria_saccifera	((Dypsis_decaryi	(Burretiokentia_grandiflora	(Heterospathe_cagayanensis	((Kentiopsis_piersoniorum	Dictyosperma_album)	(Veitchia_spiralis	Hydriastele_microspadix)))))	((Oenocarpus_bataua	Oenocarpus_minor)	Prestoea_acuminata)))))	(Reinhardtia_simplex	(Reinhardtia_latisecta	Reinhardtia_paiewonskiana))))))	Nypa_fruticans)	Calamus_caryotoides);
(((((Sabal_domingensis	Phoenix_dactylifera)	Serenoa_repens)	((Iriartea_deltoidea	Pseudophoenix_vinifera)	(((Chamaedorea_seifrizii	(Roystonea_regia	(Attalea_speciosa	((Elaeis_oleifera	Elaeis_guineensis)	Bactris_major))))	(Orania_palindan	(Podococcus_barteri	Sclerosperma_profizianum)))	(((Geonoma_undata	Leopoldinia_pulchra)	(((Oenocarpus_bataua	Oenocarpus_minor)	Prestoea_acuminata)	((Pelagodoxa_henryana	Manicaria_saccifera)	(Dypsis_decaryi	(Burretiokentia_grandiflora	(Heterospathe_cagayanensis	((Kentiopsis_piersoniorum	Dictyosperma_album)	(Veitchia_spiralis	Hydriastele_microspadix))))))))	((Reinhardtia_gracilis	Reinhardtia_simplex)	(Reinhardtia_latisecta	Reinhardtia_paiewonskiana))))))	Nypa_fruticans)	Calamus_caryotoides);
((((Pseudophoenix_vinifera	((Sabal_domingensis	Phoenix_dactylifera)	Serenoa_repens))	(Iriartea_deltoidea	(((Chamaedorea_seifrizii	(Roystonea_regia	(Attalea_speciosa	((Elaeis_oleifera	Elaeis_guineensis)	Bactris_major))))	(Sclerosperma_profizianum	(Orania_palindan	Podococcus_barteri)))	(((Geonoma_undata	(Leopoldinia_pulchra	Pelagodoxa_henryana))	((((Oenocarpus_bataua	Oenocarpus_minor)	Prestoea_acuminata)	(Dypsis_decaryi	((Veitchia_spiralis	Hydriastele_microspadix)	((Dictyosperma_album	(Heterospathe_cagayanensis	Kentiopsis_piersoniorum))	Burretiokentia_grandiflora))))	Manicaria_saccifera))	(Reinhardtia_simplex	(Reinhardtia_gracilis	(Reinhardtia_latisecta	Reinhardtia_paiewonskiana)))))))	Nypa_fruticans)	Calamus_caryotoides);
(((((Phoenix_dactylifera	Sabal_domingensis)	Serenoa_repens)	((Geonoma_undata	(((Manicaria_saccifera	Pelagodoxa_henryana)	(((Oenocarpus_bataua	Oenocarpus_minor)	Prestoea_acuminata)	(Dypsis_decaryi	(((Burretiokentia_grandiflora	(Kentiopsis_piersoniorum	(Hydriastele_microspadix	Veitchia_spiralis)))	Heterospathe_cagayanensis)	Dictyosperma_album))))	Leopoldinia_pulchra))	((Iriartea_deltoidea	Pseudophoenix_vinifera)	(((Reinhardtia_simplex	(Reinhardtia_latisecta	Reinhardtia_paiewonskiana))	Reinhardtia_gracilis)	((Chamaedorea_seifrizii	(Roystonea_regia	(Attalea_speciosa	((Elaeis_oleifera	Elaeis_guineensis)	Bactris_major))))	(Podococcus_barteri	(Sclerosperma_profizianum	Orania_palindan)))))))	Nypa_fruticans)	Calamus_caryotoides);
(((((Sabal_domingensis	Serenoa_repens)	Phoenix_dactylifera)	((Leopoldinia_pulchra	(Geonoma_undata	((Manicaria_saccifera	Pelagodoxa_henryana)	(((Oenocarpus_bataua	Oenocarpus_minor)	Prestoea_acuminata)	(((Heterospathe_cagayanensis	(Dictyosperma_album	Dypsis_decaryi))	(Veitchia_spiralis	(Kentiopsis_piersoniorum	Hydriastele_microspadix)))	Burretiokentia_grandiflora)))))	((Iriartea_deltoidea	Pseudophoenix_vinifera)	(((Reinhardtia_simplex	(Reinhardtia_latisecta	(Reinhardtia_gracilis	Reinhardtia_paiewonskiana)))	(Roystonea_regia	(Chamaedorea_seifrizii	((Attalea_speciosa	Bactris_major)	(Elaeis_oleifera	Elaeis_guineensis)))))	(Orania_palindan	(Podococcus_barteri	Sclerosperma_profizianum))))))	Nypa_fruticans)	Calamus_caryotoides);
((((Serenoa_repens	(Phoenix_dactylifera	Sabal_domingensis))	((((Roystonea_regia	(((Bactris_major	(Elaeis_oleifera	Elaeis_guineensis))	Attalea_speciosa)	Chamaedorea_seifrizii))	(((Reinhardtia_gracilis	Reinhardtia_simplex)	(Reinhardtia_latisecta	Reinhardtia_paiewonskiana))	((((((((Kentiopsis_piersoniorum	Hydriastele_microspadix)	Veitchia_spiralis)	Dictyosperma_album)	Burretiokentia_grandiflora)	Heterospathe_cagayanensis)	Dypsis_decaryi)	(Manicaria_saccifera	((Oenocarpus_bataua	Oenocarpus_minor)	Prestoea_acuminata)))	(Pelagodoxa_henryana	(Leopoldinia_pulchra	Geonoma_undata)))))	(Orania_palindan	(Podococcus_barteri	Sclerosperma_profizianum)))	(Iriartea_deltoidea	Pseudophoenix_vinifera)))	Nypa_fruticans)	Calamus_caryotoides);
((((Serenoa_repens	(Phoenix_dactylifera	Sabal_domingensis))	((((Roystonea_regia	(Chamaedorea_seifrizii	((Elaeis_oleifera	Elaeis_guineensis)	(Attalea_speciosa	Bactris_major))))	(Orania_palindan	(Podococcus_barteri	Sclerosperma_profizianum)))	(((Reinhardtia_gracilis	Reinhardtia_simplex)	(Reinhardtia_latisecta	Reinhardtia_paiewonskiana))	(((Manicaria_saccifera	((Oenocarpus_bataua	Oenocarpus_minor)	Prestoea_acuminata))	(((((Hydriastele_microspadix	Veitchia_spiralis)	Burretiokentia_grandiflora)	(Kentiopsis_piersoniorum	Heterospathe_cagayanensis))	Dictyosperma_album)	Dypsis_decaryi))	(Pelagodoxa_henryana	(Leopoldinia_pulchra	Geonoma_undata)))))	(Iriartea_deltoidea	Pseudophoenix_vinifera)))	Nypa_fruticans)	Calamus_caryotoides);
((Nypa_fruticans	(((((Podococcus_barteri	Sclerosperma_profizianum)	Orania_palindan)	((((Reinhardtia_gracilis	Reinhardtia_paiewonskiana)	Reinhardtia_latisecta)	Reinhardtia_simplex)	(((((Heterospathe_cagayanensis	(Dypsis_decaryi	Dictyosperma_album))	((Kentiopsis_piersoniorum	(Veitchia_spiralis	Hydriastele_microspadix))	Burretiokentia_grandiflora))	(Manicaria_saccifera	(Prestoea_acuminata	(Oenocarpus_minor	Oenocarpus_bataua))))	(Geonoma_undata	(Leopoldinia_pulchra	Pelagodoxa_henryana)))	((Attalea_speciosa	((Bactris_major	(Elaeis_guineensis	Elaeis_oleifera))	Roystonea_regia))	Chamaedorea_seifrizii))))	(Pseudophoenix_vinifera	Iriartea_deltoidea))	((Serenoa_repens	Phoenix_dactylifera)	Sabal_domingensis)))	Calamus_caryotoides);
((Nypa_fruticans	((((Podococcus_barteri	Sclerosperma_profizianum)	Orania_palindan)	((Pseudophoenix_vinifera	Iriartea_deltoidea)	((Geonoma_undata	(((Reinhardtia_gracilis	Reinhardtia_paiewonskiana)	Reinhardtia_latisecta)	Reinhardtia_simplex))	((((Pelagodoxa_henryana	((Veitchia_spiralis	(Hydriastele_microspadix	(Burretiokentia_grandiflora	(Kentiopsis_piersoniorum	(Heterospathe_cagayanensis	(Dypsis_decaryi	Dictyosperma_album))))))	(Prestoea_acuminata	(Oenocarpus_minor	Oenocarpus_bataua))))	Leopoldinia_pulchra)	Manicaria_saccifera)	((Chamaedorea_seifrizii	Attalea_speciosa)	(((Elaeis_guineensis	Elaeis_oleifera)	Bactris_major)	Roystonea_regia))))))	(Phoenix_dactylifera	(Sabal_domingensis	Serenoa_repens))))	Calamus_caryotoides);
((Nypa_fruticans	((Serenoa_repens	(((((Sclerosperma_profizianum	(Orania_palindan	Podococcus_barteri))	(((((Reinhardtia_gracilis	Reinhardtia_paiewonskiana)	Reinhardtia_latisecta)	Reinhardtia_simplex)	((Chamaedorea_seifrizii	Attalea_speciosa)	((Elaeis_guineensis	Elaeis_oleifera)	Bactris_major)))	Roystonea_regia))	Pseudophoenix_vinifera)	Iriartea_deltoidea)	((Leopoldinia_pulchra	Geonoma_undata)	(((Dypsis_decaryi	((Burretiokentia_grandiflora	(Kentiopsis_piersoniorum	Dictyosperma_album))	((Veitchia_spiralis	Heterospathe_cagayanensis)	Hydriastele_microspadix)))	((Prestoea_acuminata	(Oenocarpus_minor	Oenocarpus_bataua))	Pelagodoxa_henryana))	Manicaria_saccifera))))	(Phoenix_dactylifera	Sabal_domingensis)))	Calamus_caryotoides);
((Nypa_fruticans	(((Pseudophoenix_vinifera	((Podococcus_barteri	(Sclerosperma_profizianum	Orania_palindan))	((((Chamaedorea_seifrizii	((Bactris_major	Attalea_speciosa)	(Elaeis_guineensis	Elaeis_oleifera)))	Roystonea_regia)	(((Reinhardtia_gracilis	Reinhardtia_paiewonskiana)	Reinhardtia_latisecta)	Reinhardtia_simplex))	((Leopoldinia_pulchra	Geonoma_undata)	(Pelagodoxa_henryana	(((Dypsis_decaryi	((Veitchia_spiralis	(Kentiopsis_piersoniorum	Hydriastele_microspadix))	(Dictyosperma_album	Heterospathe_cagayanensis)))	Burretiokentia_grandiflora)	(Manicaria_saccifera	(Prestoea_acuminata	(Oenocarpus_minor	Oenocarpus_bataua)))))))))	Iriartea_deltoidea)	(Serenoa_repens	(Phoenix_dactylifera	Sabal_domingensis))))	Calamus_caryotoides);
((Nypa_fruticans	((((((Reinhardtia_paiewonskiana	Reinhardtia_latisecta)	Reinhardtia_simplex)	((Leopoldinia_pulchra	Geonoma_undata)	((((((((Kentiopsis_piersoniorum	Hydriastele_microspadix)	Veitchia_spiralis)	Heterospathe_cagayanensis)	Dictyosperma_album)	Dypsis_decaryi)	Burretiokentia_grandiflora)	(Reinhardtia_gracilis	(Prestoea_acuminata	(Oenocarpus_minor	Oenocarpus_bataua))))	(Manicaria_saccifera	Pelagodoxa_henryana))))	((((Bactris_major	Attalea_speciosa)	(Elaeis_guineensis	Elaeis_oleifera))	Roystonea_regia)	Chamaedorea_seifrizii))	(((Sclerosperma_profizianum	(Orania_palindan	Podococcus_barteri))	Pseudophoenix_vinifera)	Iriartea_deltoidea))	(Serenoa_repens	(Phoenix_dactylifera	Sabal_domingensis))))	Calamus_caryotoides);
((Nypa_fruticans	((Iriartea_deltoidea	(Pseudophoenix_vinifera	(((((Reinhardtia_gracilis	Reinhardtia_paiewonskiana)	Reinhardtia_latisecta)	Reinhardtia_simplex)	(((Leopoldinia_pulchra	Geonoma_undata)	(((((Burretiokentia_grandiflora	((Heterospathe_cagayanensis	Kentiopsis_piersoniorum)	(Hydriastele_microspadix	Veitchia_spiralis)))	Dictyosperma_album)	Dypsis_decaryi)	(Manicaria_saccifera	(Prestoea_acuminata	(Oenocarpus_minor	Oenocarpus_bataua))))	Pelagodoxa_henryana))	((((Bactris_major	Attalea_speciosa)	(Elaeis_guineensis	Elaeis_oleifera))	Roystonea_regia)	Chamaedorea_seifrizii)))	(Sclerosperma_profizianum	(Orania_palindan	Podococcus_barteri)))))	(Serenoa_repens	(Phoenix_dactylifera	Sabal_domingensis))))	Calamus_caryotoides);
((Nypa_fruticans	((Iriartea_deltoidea	(Pseudophoenix_vinifera	(((((Attalea_speciosa	((Elaeis_guineensis	Elaeis_oleifera)	Bactris_major))	Roystonea_regia)	Chamaedorea_seifrizii)	(Orania_palindan	(Podococcus_barteri	Sclerosperma_profizianum)))	(((Reinhardtia_paiewonskiana	Reinhardtia_latisecta)	(Reinhardtia_gracilis	Reinhardtia_simplex))	((Leopoldinia_pulchra	(Pelagodoxa_henryana	Geonoma_undata))	((((((Heterospathe_cagayanensis	Kentiopsis_piersoniorum)	(Hydriastele_microspadix	Veitchia_spiralis))	Burretiokentia_grandiflora)	Dictyosperma_album)	Dypsis_decaryi)	(Manicaria_saccifera	(Prestoea_acuminata	(Oenocarpus_minor	Oenocarpus_bataua)))))))))	(Serenoa_repens	(Phoenix_dactylifera	Sabal_domingensis))))	Calamus_caryotoides);
((Nypa_fruticans	((Iriartea_deltoidea	(Pseudophoenix_vinifera	((Sclerosperma_profizianum	(Orania_palindan	Podococcus_barteri))	(((((Leopoldinia_pulchra	(Pelagodoxa_henryana	Geonoma_undata))	((Burretiokentia_grandiflora	((Heterospathe_cagayanensis	Dypsis_decaryi)	(Dictyosperma_album	((Kentiopsis_piersoniorum	Hydriastele_microspadix)	Veitchia_spiralis))))	(Manicaria_saccifera	(Prestoea_acuminata	(Oenocarpus_minor	Oenocarpus_bataua)))))	((Reinhardtia_paiewonskiana	(Reinhardtia_latisecta	Reinhardtia_gracilis))	Reinhardtia_simplex))	((Attalea_speciosa	((Elaeis_guineensis	Elaeis_oleifera)	Bactris_major))	Roystonea_regia))	Chamaedorea_seifrizii))))	(Phoenix_dactylifera	(Sabal_domingensis	Serenoa_repens))))	Calamus_caryotoides);
((Nypa_fruticans	(((((((Manicaria_saccifera	(((Leopoldinia_pulchra	Pelagodoxa_henryana)	(Prestoea_acuminata	(Oenocarpus_minor	Oenocarpus_bataua)))	((Veitchia_spiralis	Burretiokentia_grandiflora)	(Hydriastele_microspadix	(((Dictyosperma_album	Heterospathe_cagayanensis)	Dypsis_decaryi)	Kentiopsis_piersoniorum)))))	Geonoma_undata)	(((Orania_palindan	(Podococcus_barteri	Sclerosperma_profizianum))	(Reinhardtia_gracilis	(Chamaedorea_seifrizii	(Attalea_speciosa	(Roystonea_regia	((Elaeis_guineensis	Elaeis_oleifera)	Bactris_major))))))	((Reinhardtia_paiewonskiana	Reinhardtia_latisecta)	Reinhardtia_simplex)))	Iriartea_deltoidea)	Pseudophoenix_vinifera)	(Phoenix_dactylifera	Sabal_domingensis))	Serenoa_repens))	Calamus_caryotoides);
((Nypa_fruticans	(((Phoenix_dactylifera	Sabal_domingensis)	Serenoa_repens)	((Iriartea_deltoidea	Pseudophoenix_vinifera)	(((Manicaria_saccifera	((Burretiokentia_grandiflora	(((Kentiopsis_piersoniorum	Hydriastele_microspadix)	Veitchia_spiralis)	((Dictyosperma_album	Heterospathe_cagayanensis)	Dypsis_decaryi)))	((Prestoea_acuminata	(Oenocarpus_minor	Oenocarpus_bataua))	((Pelagodoxa_henryana	Geonoma_undata)	Leopoldinia_pulchra))))	(((Reinhardtia_paiewonskiana	Reinhardtia_latisecta)	Reinhardtia_simplex)	Reinhardtia_gracilis))	((Sclerosperma_profizianum	(Orania_palindan	Podococcus_barteri))	(Chamaedorea_seifrizii	(Roystonea_regia	((Elaeis_guineensis	Elaeis_oleifera)	(Attalea_speciosa	Bactris_major)))))))))	Calamus_caryotoides);
((((Iriartea_deltoidea	((Pseudophoenix_vinifera	(((Reinhardtia_simplex	(Reinhardtia_latisecta	Reinhardtia_paiewonskiana))	Reinhardtia_gracilis)	(((Roystonea_regia	Bactris_major)	(Chamaedorea_seifrizii	(Elaeis_oleifera	Elaeis_guineensis)))	Attalea_speciosa)))	(((Geonoma_undata	Leopoldinia_pulchra)	(Manicaria_saccifera	((Prestoea_acuminata	(Oenocarpus_minor	Oenocarpus_bataua))	((Dypsis_decaryi	((Burretiokentia_grandiflora	Heterospathe_cagayanensis)	((Dictyosperma_album	Kentiopsis_piersoniorum)	(Hydriastele_microspadix	Veitchia_spiralis))))	Pelagodoxa_henryana))))	(Orania_palindan	(Sclerosperma_profizianum	Podococcus_barteri)))))	(Phoenix_dactylifera	(Serenoa_repens	Sabal_domingensis)))	Nypa_fruticans)	Calamus_caryotoides);
(((((Iriartea_deltoidea	Pseudophoenix_vinifera)	(((Reinhardtia_simplex	(Reinhardtia_latisecta	Reinhardtia_paiewonskiana))	(Chamaedorea_seifrizii	(((Attalea_speciosa	Bactris_major)	(Elaeis_oleifera	Elaeis_guineensis))	Roystonea_regia)))	((Geonoma_undata	((((Reinhardtia_gracilis	((((Dictyosperma_album	Kentiopsis_piersoniorum)	(Heterospathe_cagayanensis	(Hydriastele_microspadix	Veitchia_spiralis)))	Burretiokentia_grandiflora)	Dypsis_decaryi))	(Prestoea_acuminata	(Oenocarpus_minor	Oenocarpus_bataua)))	(Manicaria_saccifera	Pelagodoxa_henryana))	Leopoldinia_pulchra))	(Orania_palindan	(Sclerosperma_profizianum	Podococcus_barteri)))))	(Phoenix_dactylifera	(Serenoa_repens	Sabal_domingensis)))	Nypa_fruticans)	Calamus_caryotoides);
(((((Iriartea_deltoidea	Pseudophoenix_vinifera)	(((Reinhardtia_simplex	(Reinhardtia_latisecta	(Reinhardtia_gracilis	Reinhardtia_paiewonskiana)))	(Chamaedorea_seifrizii	(((Attalea_speciosa	Bactris_major)	(Elaeis_oleifera	Elaeis_guineensis))	Roystonea_regia)))	((Geonoma_undata	(((((((Heterospathe_cagayanensis	Dictyosperma_album)	Kentiopsis_piersoniorum)	(Hydriastele_microspadix	Veitchia_spiralis))	(Burretiokentia_grandiflora	Dypsis_decaryi))	(Prestoea_acuminata	(Oenocarpus_minor	Oenocarpus_bataua)))	(Manicaria_saccifera	Pelagodoxa_henryana))	Leopoldinia_pulchra))	(Orania_palindan	(Sclerosperma_profizianum	Podococcus_barteri)))))	(Phoenix_dactylifera	(Serenoa_repens	Sabal_domingensis)))	Nypa_fruticans)	Calamus_caryotoides);
((((Pseudophoenix_vinifera	(((Reinhardtia_simplex	(Reinhardtia_latisecta	(Reinhardtia_gracilis	Reinhardtia_paiewonskiana)))	(((Chamaedorea_seifrizii	Attalea_speciosa)	(Bactris_major	(Elaeis_oleifera	Elaeis_guineensis)))	Roystonea_regia))	(Iriartea_deltoidea	(((((((Dictyosperma_album	(Kentiopsis_piersoniorum	(Veitchia_spiralis	Hydriastele_microspadix)))	Burretiokentia_grandiflora)	Heterospathe_cagayanensis)	Dypsis_decaryi)	(Geonoma_undata	(Leopoldinia_pulchra	(Prestoea_acuminata	(Oenocarpus_minor	Oenocarpus_bataua)))))	(Manicaria_saccifera	Pelagodoxa_henryana))	(Sclerosperma_profizianum	(Podococcus_barteri	Orania_palindan))))))	(Phoenix_dactylifera	(Serenoa_repens	Sabal_domingensis)))	Nypa_fruticans)	Calamus_caryotoides);
((Geonoma_undata	((Leopoldinia_pulchra	(((Sclerosperma_profizianum	(Podococcus_barteri	Orania_palindan))	(((Iriartea_deltoidea	((Phoenix_dactylifera	(Serenoa_repens	Sabal_domingensis))	Nypa_fruticans))	Pseudophoenix_vinifera)	((Reinhardtia_simplex	(Reinhardtia_latisecta	(Reinhardtia_gracilis	Reinhardtia_paiewonskiana)))	(((Bactris_major	Attalea_speciosa)	((Elaeis_oleifera	Elaeis_guineensis)	Chamaedorea_seifrizii))	Roystonea_regia))))	(((Prestoea_acuminata	(Oenocarpus_minor	Oenocarpus_bataua))	(Dypsis_decaryi	(((Burretiokentia_grandiflora	Veitchia_spiralis)	(Hydriastele_microspadix	Kentiopsis_piersoniorum))	(Dictyosperma_album	Heterospathe_cagayanensis))))	Manicaria_saccifera)))	Pelagodoxa_henryana))	Calamus_caryotoides);
((Nypa_fruticans	(((Pseudophoenix_vinifera	Iriartea_deltoidea)	((((Reinhardtia_simplex	(Reinhardtia_latisecta	Reinhardtia_paiewonskiana))	Reinhardtia_gracilis)	(((Pelagodoxa_henryana	((Dypsis_decaryi	(Heterospathe_cagayanensis	(Burretiokentia_grandiflora	((Veitchia_spiralis	Kentiopsis_piersoniorum)	Hydriastele_microspadix))))	Dictyosperma_album))	(Manicaria_saccifera	(Prestoea_acuminata	(Oenocarpus_minor	Oenocarpus_bataua))))	(Geonoma_undata	Leopoldinia_pulchra)))	((Chamaedorea_seifrizii	(Roystonea_regia	(Attalea_speciosa	(Bactris_major	(Elaeis_oleifera	Elaeis_guineensis)))))	(Orania_palindan	(Sclerosperma_profizianum	Podococcus_barteri)))))	(Sabal_domingensis	(Phoenix_dactylifera	Serenoa_repens))))	Calamus_caryotoides);
((Nypa_fruticans	((Serenoa_repens	(Sabal_domingensis	Phoenix_dactylifera))	((Pseudophoenix_vinifera	Iriartea_deltoidea)	(((((Reinhardtia_gracilis	Reinhardtia_simplex)	(Reinhardtia_latisecta	Reinhardtia_paiewonskiana))	(((((Dypsis_decaryi	(((Kentiopsis_piersoniorum	Veitchia_spiralis)	Hydriastele_microspadix)	(Dictyosperma_album	Heterospathe_cagayanensis)))	Burretiokentia_grandiflora)	((Pelagodoxa_henryana	Leopoldinia_pulchra)	(Prestoea_acuminata	(Oenocarpus_minor	Oenocarpus_bataua))))	Manicaria_saccifera)	Geonoma_undata))	(Roystonea_regia	((Chamaedorea_seifrizii	Attalea_speciosa)	(Bactris_major	(Elaeis_oleifera	Elaeis_guineensis)))))	(Sclerosperma_profizianum	(Podococcus_barteri	Orania_palindan))))))	Calamus_caryotoides);
((Nypa_fruticans	((Serenoa_repens	(Sabal_domingensis	Phoenix_dactylifera))	((Pseudophoenix_vinifera	Iriartea_deltoidea)	(((((Roystonea_regia	(Attalea_speciosa	(Bactris_major	(Elaeis_oleifera	Elaeis_guineensis))))	Chamaedorea_seifrizii)	((Reinhardtia_simplex	(Reinhardtia_latisecta	Reinhardtia_paiewonskiana))	Reinhardtia_gracilis))	(Orania_palindan	(Sclerosperma_profizianum	Podococcus_barteri)))	(((((Pelagodoxa_henryana	(Dypsis_decaryi	((((Dictyosperma_album	Kentiopsis_piersoniorum)	Hydriastele_microspadix)	Veitchia_spiralis)	(Burretiokentia_grandiflora	Heterospathe_cagayanensis))))	(Prestoea_acuminata	(Oenocarpus_minor	Oenocarpus_bataua)))	Manicaria_saccifera)	Leopoldinia_pulchra)	Geonoma_undata)))))	Calamus_caryotoides);
((Nypa_fruticans	((Serenoa_repens	(Sabal_domingensis	Phoenix_dactylifera))	((Pseudophoenix_vinifera	Iriartea_deltoidea)	((Chamaedorea_seifrizii	(Reinhardtia_simplex	(Reinhardtia_latisecta	Reinhardtia_paiewonskiana)))	((Roystonea_regia	(Attalea_speciosa	(Bactris_major	(Elaeis_oleifera	Elaeis_guineensis))))	((Sclerosperma_profizianum	(Podococcus_barteri	Orania_palindan))	((Manicaria_saccifera	(((Leopoldinia_pulchra	(Pelagodoxa_henryana	Geonoma_undata))	(Prestoea_acuminata	(Oenocarpus_minor	Oenocarpus_bataua)))	(Burretiokentia_grandiflora	(Dypsis_decaryi	((((Hydriastele_microspadix	Kentiopsis_piersoniorum)	Veitchia_spiralis)	Heterospathe_cagayanensis)	Dictyosperma_album)))))	Reinhardtia_gracilis)))))))	Calamus_caryotoides);
((Nypa_fruticans	((Serenoa_repens	(Sabal_domingensis	Phoenix_dactylifera))	((((((((Pelagodoxa_henryana	Manicaria_saccifera)	((Prestoea_acuminata	(Oenocarpus_minor	Oenocarpus_bataua))	(Dypsis_decaryi	(Burretiokentia_grandiflora	(((Dictyosperma_album	Kentiopsis_piersoniorum)	(Veitchia_spiralis	Hydriastele_microspadix))	Heterospathe_cagayanensis)))))	(Leopoldinia_pulchra	Geonoma_undata))	(Reinhardtia_simplex	(Reinhardtia_gracilis	(Reinhardtia_latisecta	Reinhardtia_paiewonskiana))))	(Chamaedorea_seifrizii	(Attalea_speciosa	(Bactris_major	(Elaeis_oleifera	Elaeis_guineensis)))))	Roystonea_regia)	(Pseudophoenix_vinifera	Iriartea_deltoidea))	(Orania_palindan	(Sclerosperma_profizianum	Podococcus_barteri)))))	Calamus_caryotoides);
((Nypa_fruticans	((((((Pelagodoxa_henryana	Leopoldinia_pulchra)	Geonoma_undata)	(Reinhardtia_gracilis	(((Dypsis_decaryi	(Heterospathe_cagayanensis	(Burretiokentia_grandiflora	(Veitchia_spiralis	(Kentiopsis_piersoniorum	Hydriastele_microspadix)))))	Dictyosperma_album)	(((Oenocarpus_bataua	Oenocarpus_minor)	Prestoea_acuminata)	Manicaria_saccifera))))	((Sclerosperma_profizianum	Podococcus_barteri)	Orania_palindan))	(Iriartea_deltoidea	(((Reinhardtia_simplex	(Reinhardtia_latisecta	Reinhardtia_paiewonskiana))	(Chamaedorea_seifrizii	(Roystonea_regia	(Attalea_speciosa	(Bactris_major	(Elaeis_oleifera	Elaeis_guineensis))))))	Pseudophoenix_vinifera)))	(Phoenix_dactylifera	(Sabal_domingensis	Serenoa_repens))))	Calamus_caryotoides);
((Nypa_fruticans	((((((Pelagodoxa_henryana	(Leopoldinia_pulchra	Geonoma_undata))	((((Heterospathe_cagayanensis	Kentiopsis_piersoniorum)	(Burretiokentia_grandiflora	((Dypsis_decaryi	Hydriastele_microspadix)	Veitchia_spiralis)))	Dictyosperma_album)	(((Oenocarpus_bataua	Oenocarpus_minor)	Prestoea_acuminata)	Manicaria_saccifera)))	((Sclerosperma_profizianum	Podococcus_barteri)	Orania_palindan))	(((Reinhardtia_simplex	(Reinhardtia_latisecta	Reinhardtia_paiewonskiana))	Reinhardtia_gracilis)	(Roystonea_regia	((Chamaedorea_seifrizii	Attalea_speciosa)	(Bactris_major	(Elaeis_oleifera	Elaeis_guineensis))))))	(Pseudophoenix_vinifera	Iriartea_deltoidea))	(Phoenix_dactylifera	(Sabal_domingensis	Serenoa_repens))))	Calamus_caryotoides);
((Nypa_fruticans	((((Iriartea_deltoidea	(((Sclerosperma_profizianum	Podococcus_barteri)	Orania_palindan)	((((((Dypsis_decaryi	Burretiokentia_grandiflora)	(Dictyosperma_album	(Heterospathe_cagayanensis	((Kentiopsis_piersoniorum	Hydriastele_microspadix)	Veitchia_spiralis))))	(((Oenocarpus_bataua	Oenocarpus_minor)	Prestoea_acuminata)	(Pelagodoxa_henryana	(Leopoldinia_pulchra	Geonoma_undata))))	Manicaria_saccifera)	(Reinhardtia_gracilis	(Reinhardtia_simplex	(Reinhardtia_latisecta	Reinhardtia_paiewonskiana))))	((Attalea_speciosa	(Bactris_major	(Elaeis_oleifera	Elaeis_guineensis)))	Roystonea_regia))))	Chamaedorea_seifrizii)	Pseudophoenix_vinifera)	(Phoenix_dactylifera	(Sabal_domingensis	Serenoa_repens))))	Calamus_caryotoides);
((Nypa_fruticans	((Iriartea_deltoidea	(Pseudophoenix_vinifera	(((Chamaedorea_seifrizii	((Attalea_speciosa	(Bactris_major	(Elaeis_oleifera	Elaeis_guineensis)))	Roystonea_regia))	((Sclerosperma_profizianum	Podococcus_barteri)	Orania_palindan))	((((((Veitchia_spiralis	(Kentiopsis_piersoniorum	Hydriastele_microspadix))	(Dictyosperma_album	(Heterospathe_cagayanensis	Dypsis_decaryi)))	Burretiokentia_grandiflora)	(((Oenocarpus_bataua	Oenocarpus_minor)	Prestoea_acuminata)	(Pelagodoxa_henryana	(Leopoldinia_pulchra	Geonoma_undata))))	Manicaria_saccifera)	((Reinhardtia_gracilis	Reinhardtia_simplex)	(Reinhardtia_latisecta	Reinhardtia_paiewonskiana))))))	(Serenoa_repens	(Phoenix_dactylifera	Sabal_domingensis))))	Calamus_caryotoides);
((Nypa_fruticans	(((Iriartea_deltoidea	Pseudophoenix_vinifera)	((((((((Oenocarpus_bataua	Oenocarpus_minor)	Prestoea_acuminata)	(Pelagodoxa_henryana	((Dypsis_decaryi	(((Veitchia_spiralis	(Kentiopsis_piersoniorum	Hydriastele_microspadix))	Heterospathe_cagayanensis)	Burretiokentia_grandiflora))	Dictyosperma_album)))	Leopoldinia_pulchra)	(Geonoma_undata	Manicaria_saccifera))	(Reinhardtia_simplex	(Reinhardtia_latisecta	(Reinhardtia_gracilis	Reinhardtia_paiewonskiana))))	((((Elaeis_oleifera	Elaeis_guineensis)	Bactris_major)	(Chamaedorea_seifrizii	Attalea_speciosa))	Roystonea_regia))	((Sclerosperma_profizianum	Podococcus_barteri)	Orania_palindan)))	(Phoenix_dactylifera	(Sabal_domingensis	Serenoa_repens))))	Calamus_caryotoides);
((Nypa_fruticans	(((((Pseudophoenix_vinifera	((Pelagodoxa_henryana	(Geonoma_undata	Leopoldinia_pulchra))	((Manicaria_saccifera	(((Oenocarpus_bataua	Oenocarpus_minor)	Prestoea_acuminata)	(Dypsis_decaryi	((Dictyosperma_album	((Hydriastele_microspadix	Kentiopsis_piersoniorum)	Veitchia_spiralis))	Heterospathe_cagayanensis))))	(Reinhardtia_gracilis	Burretiokentia_grandiflora))))	(Sclerosperma_profizianum	(Podococcus_barteri	Orania_palindan)))	((Reinhardtia_simplex	(Reinhardtia_latisecta	Reinhardtia_paiewonskiana))	(((((Elaeis_oleifera	Elaeis_guineensis)	Bactris_major)	Attalea_speciosa)	Roystonea_regia)	Chamaedorea_seifrizii)))	Iriartea_deltoidea)	(Serenoa_repens	(Phoenix_dactylifera	Sabal_domingensis))))	Calamus_caryotoides);
((Nypa_fruticans	(((((Manicaria_saccifera	(((Oenocarpus_bataua	Oenocarpus_minor)	Prestoea_acuminata)	((Dypsis_decaryi	((((Heterospathe_cagayanensis	Kentiopsis_piersoniorum)	(Veitchia_spiralis	Hydriastele_microspadix))	Burretiokentia_grandiflora)	Dictyosperma_album))	Pelagodoxa_henryana)))	(Leopoldinia_pulchra	Geonoma_undata))	(((Reinhardtia_gracilis	Reinhardtia_simplex)	(Reinhardtia_latisecta	Reinhardtia_paiewonskiana))	((Sclerosperma_profizianum	(Podococcus_barteri	Orania_palindan))	((((Elaeis_oleifera	Elaeis_guineensis)	Bactris_major)	(Chamaedorea_seifrizii	Attalea_speciosa))	Roystonea_regia))))	(Pseudophoenix_vinifera	Iriartea_deltoidea))	(Serenoa_repens	(Phoenix_dactylifera	Sabal_domingensis))))	Calamus_caryotoides);
((Nypa_fruticans	(((((Orania_palindan	(Sclerosperma_profizianum	Podococcus_barteri))	(((Geonoma_undata	Manicaria_saccifera)	(((Oenocarpus_bataua	Oenocarpus_minor)	Prestoea_acuminata)	(((((Kentiopsis_piersoniorum	(Veitchia_spiralis	Hydriastele_microspadix))	((Heterospathe_cagayanensis	Dypsis_decaryi)	Dictyosperma_album))	Reinhardtia_gracilis)	Burretiokentia_grandiflora)	Pelagodoxa_henryana)))	Leopoldinia_pulchra))	(((((Elaeis_oleifera	Elaeis_guineensis)	Bactris_major)	(Chamaedorea_seifrizii	Roystonea_regia))	Attalea_speciosa)	(Reinhardtia_simplex	(Reinhardtia_latisecta	Reinhardtia_paiewonskiana))))	(Pseudophoenix_vinifera	Iriartea_deltoidea))	(Serenoa_repens	(Phoenix_dactylifera	Sabal_domingensis))))	Calamus_caryotoides);
((Nypa_fruticans	(((((Geonoma_undata	((((Pelagodoxa_henryana	((((Dictyosperma_album	(Heterospathe_cagayanensis	Kentiopsis_piersoniorum))	(Veitchia_spiralis	Hydriastele_microspadix))	Dypsis_decaryi)	Burretiokentia_grandiflora))	(Leopoldinia_pulchra	((Oenocarpus_bataua	Oenocarpus_minor)	Prestoea_acuminata)))	Reinhardtia_gracilis)	Manicaria_saccifera))	(Reinhardtia_simplex	(Reinhardtia_latisecta	Reinhardtia_paiewonskiana)))	((Orania_palindan	(Sclerosperma_profizianum	Podococcus_barteri))	(((Attalea_speciosa	((Elaeis_oleifera	Elaeis_guineensis)	Bactris_major))	Roystonea_regia)	Chamaedorea_seifrizii)))	(Pseudophoenix_vinifera	Iriartea_deltoidea))	(Serenoa_repens	(Phoenix_dactylifera	Sabal_domingensis))))	Calamus_caryotoides);
((Nypa_fruticans	(((((Orania_palindan	(Sclerosperma_profizianum	Podococcus_barteri))	((Leopoldinia_pulchra	(Pelagodoxa_henryana	Geonoma_undata))	((((Heterospathe_cagayanensis	(Kentiopsis_piersoniorum	(Burretiokentia_grandiflora	(Hydriastele_microspadix	Veitchia_spiralis))))	Dypsis_decaryi)	Dictyosperma_album)	(Manicaria_saccifera	((Oenocarpus_bataua	Oenocarpus_minor)	Prestoea_acuminata)))))	(((Reinhardtia_gracilis	Reinhardtia_simplex)	(Reinhardtia_latisecta	Reinhardtia_paiewonskiana))	(((Chamaedorea_seifrizii	Attalea_speciosa)	((Elaeis_oleifera	Elaeis_guineensis)	Bactris_major))	Roystonea_regia)))	(Pseudophoenix_vinifera	Iriartea_deltoidea))	(Serenoa_repens	(Phoenix_dactylifera	Sabal_domingensis))))	Calamus_caryotoides);
((Nypa_fruticans	((((Orania_palindan	(Sclerosperma_profizianum	Podococcus_barteri))	((((Reinhardtia_latisecta	Reinhardtia_paiewonskiana)	Reinhardtia_simplex)	((Leopoldinia_pulchra	(Pelagodoxa_henryana	Geonoma_undata))	((Manicaria_saccifera	(((Oenocarpus_bataua	Oenocarpus_minor)	Prestoea_acuminata)	(Burretiokentia_grandiflora	(Dypsis_decaryi	((Kentiopsis_piersoniorum	Dictyosperma_album)	((Hydriastele_microspadix	Veitchia_spiralis)	Heterospathe_cagayanensis))))))	Reinhardtia_gracilis)))	((Roystonea_regia	(Attalea_speciosa	(Bactris_major	(Elaeis_guineensis	Elaeis_oleifera))))	Chamaedorea_seifrizii)))	(Pseudophoenix_vinifera	Iriartea_deltoidea))	(Sabal_domingensis	(Serenoa_repens	Phoenix_dactylifera))))	Calamus_caryotoides);
((Nypa_fruticans	((Serenoa_repens	(((Orania_palindan	(Sclerosperma_profizianum	Podococcus_barteri))	((Geonoma_undata	(((Reinhardtia_latisecta	Reinhardtia_paiewonskiana)	Reinhardtia_simplex)	Reinhardtia_gracilis))	(((((Burretiokentia_grandiflora	((Kentiopsis_piersoniorum	Hydriastele_microspadix)	Veitchia_spiralis))	(Dypsis_decaryi	(Heterospathe_cagayanensis	Dictyosperma_album)))	((Oenocarpus_bataua	Oenocarpus_minor)	Prestoea_acuminata))	(Manicaria_saccifera	(Leopoldinia_pulchra	Pelagodoxa_henryana)))	(Roystonea_regia	((Bactris_major	(Elaeis_guineensis	Elaeis_oleifera))	(Attalea_speciosa	Chamaedorea_seifrizii))))))	(Pseudophoenix_vinifera	Iriartea_deltoidea)))	(Sabal_domingensis	Phoenix_dactylifera)))	Calamus_caryotoides);
((Nypa_fruticans	((((Orania_palindan	(Sclerosperma_profizianum	Podococcus_barteri))	((Manicaria_saccifera	((((Leopoldinia_pulchra	Geonoma_undata)	Pelagodoxa_henryana)	((Oenocarpus_bataua	Oenocarpus_minor)	Prestoea_acuminata))	(((Heterospathe_cagayanensis	((Hydriastele_microspadix	Kentiopsis_piersoniorum)	(Veitchia_spiralis	Dictyosperma_album)))	Burretiokentia_grandiflora)	Dypsis_decaryi)))	(((Reinhardtia_gracilis	(Reinhardtia_latisecta	Reinhardtia_paiewonskiana))	Reinhardtia_simplex)	(Roystonea_regia	((Bactris_major	(Elaeis_guineensis	Elaeis_oleifera))	(Attalea_speciosa	Chamaedorea_seifrizii))))))	(Pseudophoenix_vinifera	Iriartea_deltoidea))	(Sabal_domingensis	(Serenoa_repens	Phoenix_dactylifera))))	Calamus_caryotoides);
((Nypa_fruticans	((((Orania_palindan	(Sclerosperma_profizianum	Podococcus_barteri))	(((((Roystonea_regia	((Attalea_speciosa	Bactris_major)	(Elaeis_guineensis	Elaeis_oleifera)))	Chamaedorea_seifrizii)	((Manicaria_saccifera	(Pelagodoxa_henryana	(((((Heterospathe_cagayanensis	(Veitchia_spiralis	(Hydriastele_microspadix	Kentiopsis_piersoniorum)))	Dictyosperma_album)	Dypsis_decaryi)	Burretiokentia_grandiflora)	((Oenocarpus_bataua	Oenocarpus_minor)	Prestoea_acuminata))))	Leopoldinia_pulchra))	Geonoma_undata)	((Reinhardtia_latisecta	(Reinhardtia_gracilis	Reinhardtia_paiewonskiana))	Reinhardtia_simplex)))	(Pseudophoenix_vinifera	Iriartea_deltoidea))	(Phoenix_dactylifera	(Sabal_domingensis	Serenoa_repens))))	Calamus_caryotoides);
((Nypa_fruticans	((((Orania_palindan	(Sclerosperma_profizianum	Podococcus_barteri))	((((Chamaedorea_seifrizii	Attalea_speciosa)	((Elaeis_guineensis	Elaeis_oleifera)	Bactris_major))	Roystonea_regia)	(((Reinhardtia_latisecta	Reinhardtia_paiewonskiana)	Reinhardtia_simplex)	(((((Dictyosperma_album	((((Veitchia_spiralis	Hydriastele_microspadix)	Reinhardtia_gracilis)	Burretiokentia_grandiflora)	(Kentiopsis_piersoniorum	Heterospathe_cagayanensis)))	Dypsis_decaryi)	((Oenocarpus_bataua	Oenocarpus_minor)	Prestoea_acuminata))	(Manicaria_saccifera	Pelagodoxa_henryana))	(Geonoma_undata	Leopoldinia_pulchra)))))	(Pseudophoenix_vinifera	Iriartea_deltoidea))	((Phoenix_dactylifera	Sabal_domingensis)	Serenoa_repens)))	Calamus_caryotoides);
((Nypa_fruticans	((((Orania_palindan	(Sclerosperma_profizianum	Podococcus_barteri))	((((Attalea_speciosa	((Elaeis_guineensis	Elaeis_oleifera)	Bactris_major))	Roystonea_regia)	Chamaedorea_seifrizii)	(((Reinhardtia_paiewonskiana	(Reinhardtia_latisecta	Reinhardtia_gracilis))	Reinhardtia_simplex)	((Pelagodoxa_henryana	((Manicaria_saccifera	((Oenocarpus_bataua	Oenocarpus_minor)	Prestoea_acuminata))	((Dictyosperma_album	((Veitchia_spiralis	Hydriastele_microspadix)	(Kentiopsis_piersoniorum	Heterospathe_cagayanensis)))	(Burretiokentia_grandiflora	Dypsis_decaryi))))	(Geonoma_undata	Leopoldinia_pulchra)))))	(Pseudophoenix_vinifera	Iriartea_deltoidea))	(Phoenix_dactylifera	(Sabal_domingensis	Serenoa_repens))))	Calamus_caryotoides);
((Nypa_fruticans	(((((((Orania_palindan	(Sclerosperma_profizianum	Podococcus_barteri))	(((Attalea_speciosa	((Elaeis_guineensis	Elaeis_oleifera)	Bactris_major))	Roystonea_regia)	Chamaedorea_seifrizii))	((Reinhardtia_paiewonskiana	Reinhardtia_latisecta)	Reinhardtia_simplex))	(((((Oenocarpus_bataua	Oenocarpus_minor)	Prestoea_acuminata)	(Reinhardtia_gracilis	(Pelagodoxa_henryana	(Burretiokentia_grandiflora	(Dypsis_decaryi	(Hydriastele_microspadix	(Veitchia_spiralis	((Dictyosperma_album	Heterospathe_cagayanensis)	Kentiopsis_piersoniorum))))))))	Manicaria_saccifera)	(Geonoma_undata	Leopoldinia_pulchra)))	(Pseudophoenix_vinifera	Iriartea_deltoidea))	(Phoenix_dactylifera	Sabal_domingensis))	Serenoa_repens))	Calamus_caryotoides);
((Nypa_fruticans	(((Phoenix_dactylifera	Sabal_domingensis)	Serenoa_repens)	(((Podococcus_barteri	(Orania_palindan	Sclerosperma_profizianum))	((Roystonea_regia	(Chamaedorea_seifrizii	((Elaeis_guineensis	Elaeis_oleifera)	(Bactris_major	Attalea_speciosa))))	((((((Oenocarpus_bataua	Oenocarpus_minor)	Prestoea_acuminata)	(Dypsis_decaryi	(((Hydriastele_microspadix	Veitchia_spiralis)	(Kentiopsis_piersoniorum	Dictyosperma_album))	(Burretiokentia_grandiflora	Heterospathe_cagayanensis))))	Manicaria_saccifera)	(Pelagodoxa_henryana	(Geonoma_undata	Leopoldinia_pulchra)))	(((Reinhardtia_gracilis	Reinhardtia_paiewonskiana)	Reinhardtia_latisecta)	Reinhardtia_simplex))))	(Pseudophoenix_vinifera	Iriartea_deltoidea))))	Calamus_caryotoides);
((Nypa_fruticans	(((Sabal_domingensis	Serenoa_repens)	Phoenix_dactylifera)	(((Orania_palindan	(Sclerosperma_profizianum	Podococcus_barteri))	(((Roystonea_regia	((Attalea_speciosa	Chamaedorea_seifrizii)	((Elaeis_guineensis	Elaeis_oleifera)	Bactris_major)))	(Manicaria_saccifera	((Pelagodoxa_henryana	(Geonoma_undata	Leopoldinia_pulchra))	(((Oenocarpus_bataua	Oenocarpus_minor)	Prestoea_acuminata)	(Reinhardtia_gracilis	(Dypsis_decaryi	(((((Veitchia_spiralis	Kentiopsis_piersoniorum)	Burretiokentia_grandiflora)	Hydriastele_microspadix)	Heterospathe_cagayanensis)	Dictyosperma_album)))))))	((Reinhardtia_paiewonskiana	Reinhardtia_latisecta)	Reinhardtia_simplex)))	(Pseudophoenix_vinifera	Iriartea_deltoidea))))	Calamus_caryotoides);
((Nypa_fruticans	((Serenoa_repens	(Phoenix_dactylifera	Sabal_domingensis))	(((Orania_palindan	(Sclerosperma_profizianum	Podococcus_barteri))	((((((Pelagodoxa_henryana	(Geonoma_undata	Leopoldinia_pulchra))	(Manicaria_saccifera	(((Oenocarpus_bataua	Oenocarpus_minor)	Prestoea_acuminata)	(Dypsis_decaryi	((Burretiokentia_grandiflora	(Dictyosperma_album	(Hydriastele_microspadix	(Veitchia_spiralis	Kentiopsis_piersoniorum))))	Heterospathe_cagayanensis)))))	(Chamaedorea_seifrizii	((Elaeis_guineensis	Elaeis_oleifera)	Bactris_major)))	Attalea_speciosa)	Roystonea_regia)	((Reinhardtia_gracilis	(Reinhardtia_paiewonskiana	Reinhardtia_latisecta))	Reinhardtia_simplex)))	(Pseudophoenix_vinifera	Iriartea_deltoidea))))	Calamus_caryotoides);
((((((((((((Hydriastele_microspadix	Veitchia_spiralis)	(Burretiokentia_grandiflora	Heterospathe_cagayanensis))	(Kentiopsis_piersoniorum	Dypsis_decaryi))	Dictyosperma_album)	((Manicaria_saccifera	(Prestoea_acuminata	(Oenocarpus_minor	Oenocarpus_bataua)))	((Geonoma_undata	(Leopoldinia_pulchra	Pelagodoxa_henryana))	Reinhardtia_gracilis)))	(Reinhardtia_simplex	(Reinhardtia_paiewonskiana	Reinhardtia_latisecta)))	(Roystonea_regia	((Chamaedorea_seifrizii	Attalea_speciosa)	(Bactris_major	(Elaeis_guineensis	Elaeis_oleifera)))))	(Sclerosperma_profizianum	(Podococcus_barteri	Orania_palindan)))	(Pseudophoenix_vinifera	Iriartea_deltoidea))	((Serenoa_repens	Sabal_domingensis)	Phoenix_dactylifera))	Nypa_fruticans)	Calamus_caryotoides);
(((((((((Reinhardtia_simplex	(Reinhardtia_paiewonskiana	Reinhardtia_latisecta))	Reinhardtia_gracilis)	((((Prestoea_acuminata	(Oenocarpus_minor	Oenocarpus_bataua))	Manicaria_saccifera)	(((Burretiokentia_grandiflora	((Hydriastele_microspadix	Veitchia_spiralis)	Heterospathe_cagayanensis))	(Kentiopsis_piersoniorum	Dictyosperma_album))	Dypsis_decaryi))	(Geonoma_undata	(Leopoldinia_pulchra	Pelagodoxa_henryana))))	(Roystonea_regia	((Chamaedorea_seifrizii	Attalea_speciosa)	(Bactris_major	(Elaeis_guineensis	Elaeis_oleifera)))))	(Sclerosperma_profizianum	(Podococcus_barteri	Orania_palindan)))	(Pseudophoenix_vinifera	Iriartea_deltoidea))	((Serenoa_repens	Sabal_domingensis)	Phoenix_dactylifera))	Nypa_fruticans)	Calamus_caryotoides);
((((((((Pelagodoxa_henryana	((Prestoea_acuminata	(Oenocarpus_minor	Oenocarpus_bataua))	((((Hydriastele_microspadix	Veitchia_spiralis)	(Kentiopsis_piersoniorum	Dictyosperma_album))	(Heterospathe_cagayanensis	Burretiokentia_grandiflora))	Dypsis_decaryi)))	Manicaria_saccifera)	(Geonoma_undata	Leopoldinia_pulchra))	((Reinhardtia_simplex	((Reinhardtia_gracilis	Reinhardtia_paiewonskiana)	Reinhardtia_latisecta))	((Podococcus_barteri	(Orania_palindan	Sclerosperma_profizianum))	(Roystonea_regia	((Chamaedorea_seifrizii	Attalea_speciosa)	(Bactris_major	(Elaeis_guineensis	Elaeis_oleifera)))))))	(Pseudophoenix_vinifera	Iriartea_deltoidea))	(Sabal_domingensis	(Phoenix_dactylifera	Serenoa_repens)))	Nypa_fruticans)	Calamus_caryotoides);
((((((Sclerosperma_profizianum	(Podococcus_barteri	Orania_palindan))	((((Pelagodoxa_henryana	((Leopoldinia_pulchra	(Prestoea_acuminata	(Oenocarpus_minor	Oenocarpus_bataua)))	((Heterospathe_cagayanensis	Dictyosperma_album)	((Kentiopsis_piersoniorum	(Hydriastele_microspadix	Dypsis_decaryi))	(Burretiokentia_grandiflora	Veitchia_spiralis)))))	Manicaria_saccifera)	Geonoma_undata)	((Reinhardtia_simplex	((Reinhardtia_gracilis	Reinhardtia_paiewonskiana)	Reinhardtia_latisecta))	(Roystonea_regia	(Chamaedorea_seifrizii	((Attalea_speciosa	Bactris_major)	(Elaeis_guineensis	Elaeis_oleifera)))))))	(Pseudophoenix_vinifera	Iriartea_deltoidea))	(Phoenix_dactylifera	(Serenoa_repens	Sabal_domingensis)))	Nypa_fruticans)	Calamus_caryotoides);
((((((Orania_palindan	(Sclerosperma_profizianum	Podococcus_barteri))	((((Reinhardtia_simplex	(Reinhardtia_paiewonskiana	Reinhardtia_latisecta))	Reinhardtia_gracilis)	(Geonoma_undata	(Leopoldinia_pulchra	(((Pelagodoxa_henryana	(((Heterospathe_cagayanensis	((Veitchia_spiralis	Hydriastele_microspadix)	(Dictyosperma_album	Kentiopsis_piersoniorum)))	Dypsis_decaryi)	Burretiokentia_grandiflora))	(Prestoea_acuminata	(Oenocarpus_minor	Oenocarpus_bataua)))	Manicaria_saccifera))))	(((Chamaedorea_seifrizii	Attalea_speciosa)	(Bactris_major	(Elaeis_guineensis	Elaeis_oleifera)))	Roystonea_regia)))	(Pseudophoenix_vinifera	Iriartea_deltoidea))	(Serenoa_repens	(Sabal_domingensis	Phoenix_dactylifera)))	Nypa_fruticans)	Calamus_caryotoides);
(((((((Sclerosperma_profizianum	(Podococcus_barteri	Orania_palindan))	(((Prestoea_acuminata	(Oenocarpus_minor	Oenocarpus_bataua))	((Leopoldinia_pulchra	Pelagodoxa_henryana)	Geonoma_undata))	((((Burretiokentia_grandiflora	(Dictyosperma_album	(Kentiopsis_piersoniorum	(Veitchia_spiralis	Hydriastele_microspadix))))	Heterospathe_cagayanensis)	Dypsis_decaryi)	Manicaria_saccifera)))	(((Reinhardtia_gracilis	Reinhardtia_simplex)	(Reinhardtia_paiewonskiana	Reinhardtia_latisecta))	((((Bactris_major	Attalea_speciosa)	(Elaeis_guineensis	Elaeis_oleifera))	Roystonea_regia)	Chamaedorea_seifrizii)))	(Pseudophoenix_vinifera	Iriartea_deltoidea))	(Phoenix_dactylifera	(Serenoa_repens	Sabal_domingensis)))	Nypa_fruticans)	Calamus_caryotoides);
((((((Orania_palindan	(Sclerosperma_profizianum	Podococcus_barteri))	((((Reinhardtia_gracilis	Reinhardtia_simplex)	(Reinhardtia_paiewonskiana	Reinhardtia_latisecta))	(((Bactris_major	(Elaeis_guineensis	Elaeis_oleifera))	(Chamaedorea_seifrizii	Roystonea_regia))	Attalea_speciosa))	((Manicaria_saccifera	((Prestoea_acuminata	(Oenocarpus_minor	Oenocarpus_bataua))	((Leopoldinia_pulchra	Pelagodoxa_henryana)	(((Burretiokentia_grandiflora	Veitchia_spiralis)	(((Kentiopsis_piersoniorum	Heterospathe_cagayanensis)	Dictyosperma_album)	Dypsis_decaryi))	Hydriastele_microspadix))))	Geonoma_undata)))	(Pseudophoenix_vinifera	Iriartea_deltoidea))	(Phoenix_dactylifera	(Serenoa_repens	Sabal_domingensis)))	Nypa_fruticans)	Calamus_caryotoides);
((((((((((Attalea_speciosa	Bactris_major)	(Elaeis_guineensis	Elaeis_oleifera))	Roystonea_regia)	Chamaedorea_seifrizii)	(Sclerosperma_profizianum	(Podococcus_barteri	Orania_palindan)))	((Reinhardtia_simplex	(Reinhardtia_paiewonskiana	Reinhardtia_latisecta))	(((((((Burretiokentia_grandiflora	Heterospathe_cagayanensis)	(Dictyosperma_album	(Veitchia_spiralis	(Kentiopsis_piersoniorum	Hydriastele_microspadix))))	Dypsis_decaryi)	Reinhardtia_gracilis)	(Prestoea_acuminata	(Oenocarpus_minor	Oenocarpus_bataua)))	(Pelagodoxa_henryana	Manicaria_saccifera))	(Leopoldinia_pulchra	Geonoma_undata))))	(Pseudophoenix_vinifera	Iriartea_deltoidea))	(Phoenix_dactylifera	(Serenoa_repens	Sabal_domingensis)))	Nypa_fruticans)	Calamus_caryotoides);
((((Serenoa_repens	(((((Reinhardtia_simplex	((Reinhardtia_gracilis	Reinhardtia_paiewonskiana)	Reinhardtia_latisecta))	((((((Hydriastele_microspadix	((Kentiopsis_piersoniorum	Heterospathe_cagayanensis)	Veitchia_spiralis))	Burretiokentia_grandiflora)	Dypsis_decaryi)	Dictyosperma_album)	Manicaria_saccifera)	((Prestoea_acuminata	(Oenocarpus_minor	Oenocarpus_bataua))	(Geonoma_undata	(Leopoldinia_pulchra	Pelagodoxa_henryana)))))	(((Bactris_major	(Elaeis_guineensis	Elaeis_oleifera))	Roystonea_regia)	(Attalea_speciosa	Chamaedorea_seifrizii)))	(Orania_palindan	(Sclerosperma_profizianum	Podococcus_barteri)))	(Iriartea_deltoidea	Pseudophoenix_vinifera)))	(Phoenix_dactylifera	Sabal_domingensis))	Nypa_fruticans)	Calamus_caryotoides);
(((((((Roystonea_regia	((Attalea_speciosa	Chamaedorea_seifrizii)	(Bactris_major	(Elaeis_guineensis	Elaeis_oleifera))))	(Sclerosperma_profizianum	(Podococcus_barteri	Orania_palindan)))	(((Reinhardtia_simplex	Reinhardtia_gracilis)	(Reinhardtia_paiewonskiana	Reinhardtia_latisecta))	(((Manicaria_saccifera	(Prestoea_acuminata	(Oenocarpus_minor	Oenocarpus_bataua)))	((Leopoldinia_pulchra	Pelagodoxa_henryana)	(Burretiokentia_grandiflora	(Dypsis_decaryi	((Kentiopsis_piersoniorum	Dictyosperma_album)	(Hydriastele_microspadix	(Heterospathe_cagayanensis	Veitchia_spiralis)))))))	Geonoma_undata)))	(Iriartea_deltoidea	Pseudophoenix_vinifera))	(Serenoa_repens	(Phoenix_dactylifera	Sabal_domingensis)))	Nypa_fruticans)	Calamus_caryotoides);
((Nypa_fruticans	((Serenoa_repens	(Phoenix_dactylifera	Sabal_domingensis))	((Pseudophoenix_vinifera	Iriartea_deltoidea)	((Sclerosperma_profizianum	(Podococcus_barteri	Orania_palindan))	((((((Pelagodoxa_henryana	(Reinhardtia_gracilis	((((Dictyosperma_album	(Dypsis_decaryi	Heterospathe_cagayanensis))	(Veitchia_spiralis	(Kentiopsis_piersoniorum	Hydriastele_microspadix)))	Burretiokentia_grandiflora)	((Oenocarpus_bataua	Oenocarpus_minor)	Prestoea_acuminata))))	Manicaria_saccifera)	Geonoma_undata)	Leopoldinia_pulchra)	(Reinhardtia_simplex	(Reinhardtia_paiewonskiana	Reinhardtia_latisecta)))	(((Roystonea_regia	Chamaedorea_seifrizii)	((Elaeis_guineensis	Elaeis_oleifera)	Bactris_major))	Attalea_speciosa))))))	Calamus_caryotoides);
((Nypa_fruticans	((Serenoa_repens	(Phoenix_dactylifera	Sabal_domingensis))	(Pseudophoenix_vinifera	((((Roystonea_regia	Chamaedorea_seifrizii)	((Elaeis_guineensis	Elaeis_oleifera)	(Attalea_speciosa	Bactris_major)))	(Sclerosperma_profizianum	(Podococcus_barteri	Orania_palindan)))	((Iriartea_deltoidea	((Geonoma_undata	Leopoldinia_pulchra)	(Pelagodoxa_henryana	((Dypsis_decaryi	((((Burretiokentia_grandiflora	Veitchia_spiralis)	(Kentiopsis_piersoniorum	Hydriastele_microspadix))	Heterospathe_cagayanensis)	Dictyosperma_album))	(Manicaria_saccifera	((Oenocarpus_bataua	Oenocarpus_minor)	Prestoea_acuminata))))))	(((Reinhardtia_paiewonskiana	Reinhardtia_latisecta)	Reinhardtia_simplex)	Reinhardtia_gracilis))))))	Calamus_caryotoides);
((Nypa_fruticans	((Serenoa_repens	(Phoenix_dactylifera	Sabal_domingensis))	(Pseudophoenix_vinifera	((((((Reinhardtia_paiewonskiana	Reinhardtia_latisecta)	Reinhardtia_simplex)	(((Pelagodoxa_henryana	(Geonoma_undata	Leopoldinia_pulchra))	(((Dypsis_decaryi	(((Dictyosperma_album	Veitchia_spiralis)	((Heterospathe_cagayanensis	Kentiopsis_piersoniorum)	Hydriastele_microspadix))	Burretiokentia_grandiflora))	((Oenocarpus_bataua	Oenocarpus_minor)	Prestoea_acuminata))	Manicaria_saccifera))	(Roystonea_regia	((Chamaedorea_seifrizii	Attalea_speciosa)	(Bactris_major	(Elaeis_guineensis	Elaeis_oleifera))))))	Reinhardtia_gracilis)	(Orania_palindan	(Sclerosperma_profizianum	Podococcus_barteri)))	Iriartea_deltoidea))))	Calamus_caryotoides);
((Nypa_fruticans	((Serenoa_repens	(Phoenix_dactylifera	Sabal_domingensis))	((Pseudophoenix_vinifera	Iriartea_deltoidea)	((((((Elaeis_guineensis	Elaeis_oleifera)	(Bactris_major	Attalea_speciosa))	Roystonea_regia)	Chamaedorea_seifrizii)	(Orania_palindan	(Sclerosperma_profizianum	Podococcus_barteri)))	(((Reinhardtia_paiewonskiana	Reinhardtia_latisecta)	Reinhardtia_simplex)	(Geonoma_undata	((Manicaria_saccifera	(Leopoldinia_pulchra	(((Burretiokentia_grandiflora	Veitchia_spiralis)	((Dictyosperma_album	(Heterospathe_cagayanensis	Kentiopsis_piersoniorum))	(Dypsis_decaryi	Hydriastele_microspadix)))	(((Reinhardtia_gracilis	Oenocarpus_bataua)	Oenocarpus_minor)	Prestoea_acuminata))))	Pelagodoxa_henryana)))))))	Calamus_caryotoides);
((Nypa_fruticans	((Serenoa_repens	(Phoenix_dactylifera	Sabal_domingensis))	((Pseudophoenix_vinifera	Iriartea_deltoidea)	((((Reinhardtia_paiewonskiana	Reinhardtia_latisecta)	Reinhardtia_simplex)	(Roystonea_regia	(((Attalea_speciosa	Chamaedorea_seifrizii)	Reinhardtia_gracilis)	((Elaeis_guineensis	Elaeis_oleifera)	Bactris_major))))	((Manicaria_saccifera	((Geonoma_undata	(Pelagodoxa_henryana	Leopoldinia_pulchra))	((((Heterospathe_cagayanensis	(((Burretiokentia_grandiflora	Hydriastele_microspadix)	Kentiopsis_piersoniorum)	Veitchia_spiralis))	Dictyosperma_album)	Dypsis_decaryi)	((Oenocarpus_bataua	Oenocarpus_minor)	Prestoea_acuminata))))	(Orania_palindan	(Sclerosperma_profizianum	Podococcus_barteri)))))))	Calamus_caryotoides);
((Nypa_fruticans	((Serenoa_repens	(Phoenix_dactylifera	Sabal_domingensis))	(((((((Oenocarpus_bataua	Oenocarpus_minor)	Prestoea_acuminata)	(Geonoma_undata	(Pelagodoxa_henryana	Leopoldinia_pulchra)))	(((((Hydriastele_microspadix	Kentiopsis_piersoniorum)	(Burretiokentia_grandiflora	Veitchia_spiralis))	(Dictyosperma_album	Heterospathe_cagayanensis))	Dypsis_decaryi)	Manicaria_saccifera))	((Reinhardtia_paiewonskiana	Reinhardtia_latisecta)	Reinhardtia_simplex))	(Reinhardtia_gracilis	(((Sclerosperma_profizianum	(Podococcus_barteri	Orania_palindan))	(Roystonea_regia	(Attalea_speciosa	(Bactris_major	(Elaeis_guineensis	Elaeis_oleifera)))))	Chamaedorea_seifrizii)))	(Pseudophoenix_vinifera	Iriartea_deltoidea))))	Calamus_caryotoides);
((Nypa_fruticans	((Serenoa_repens	(Phoenix_dactylifera	Sabal_domingensis))	(((Orania_palindan	(Sclerosperma_profizianum	Podococcus_barteri))	((((Manicaria_saccifera	(((Pelagodoxa_henryana	((Oenocarpus_bataua	Oenocarpus_minor)	Prestoea_acuminata))	(((Reinhardtia_gracilis	(((Veitchia_spiralis	Hydriastele_microspadix)	(Kentiopsis_piersoniorum	Burretiokentia_grandiflora))	Heterospathe_cagayanensis))	Dictyosperma_album)	Dypsis_decaryi))	Leopoldinia_pulchra))	Geonoma_undata)	((Reinhardtia_paiewonskiana	Reinhardtia_latisecta)	Reinhardtia_simplex))	(Roystonea_regia	((Chamaedorea_seifrizii	Attalea_speciosa)	(Bactris_major	(Elaeis_guineensis	Elaeis_oleifera))))))	(Iriartea_deltoidea	Pseudophoenix_vinifera))))	Calamus_caryotoides);
((Nypa_fruticans	((Serenoa_repens	(Phoenix_dactylifera	Sabal_domingensis))	(((Sclerosperma_profizianum	(Podococcus_barteri	Orania_palindan))	(((((Reinhardtia_gracilis	Reinhardtia_paiewonskiana)	Reinhardtia_latisecta)	Reinhardtia_simplex)	(((Manicaria_saccifera	((Oenocarpus_bataua	Oenocarpus_minor)	Prestoea_acuminata))	(Burretiokentia_grandiflora	((Heterospathe_cagayanensis	Dypsis_decaryi)	(Dictyosperma_album	(Kentiopsis_piersoniorum	(Veitchia_spiralis	Hydriastele_microspadix))))))	(Pelagodoxa_henryana	(Leopoldinia_pulchra	Geonoma_undata))))	(Chamaedorea_seifrizii	((Attalea_speciosa	(Bactris_major	(Elaeis_guineensis	Elaeis_oleifera)))	Roystonea_regia))))	(Iriartea_deltoidea	Pseudophoenix_vinifera))))	Calamus_caryotoides);
((Nypa_fruticans	((Phoenix_dactylifera	(Sabal_domingensis	Serenoa_repens))	(((Orania_palindan	(Sclerosperma_profizianum	Podococcus_barteri))	(((((Burretiokentia_grandiflora	(Dictyosperma_album	(((Heterospathe_cagayanensis	Kentiopsis_piersoniorum)	(Veitchia_spiralis	Hydriastele_microspadix))	Reinhardtia_gracilis)))	Dypsis_decaryi)	((Pelagodoxa_henryana	(Leopoldinia_pulchra	Geonoma_undata))	(Manicaria_saccifera	((Oenocarpus_bataua	Oenocarpus_minor)	Prestoea_acuminata))))	((((Bactris_major	Attalea_speciosa)	Chamaedorea_seifrizii)	(Elaeis_guineensis	Elaeis_oleifera))	Roystonea_regia))	((Reinhardtia_paiewonskiana	Reinhardtia_latisecta)	Reinhardtia_simplex)))	(Iriartea_deltoidea	Pseudophoenix_vinifera))))	Calamus_caryotoides);
((Nypa_fruticans	((Phoenix_dactylifera	(Sabal_domingensis	Serenoa_repens))	((Iriartea_deltoidea	Pseudophoenix_vinifera)	((((((Elaeis_guineensis	Elaeis_oleifera)	(Bactris_major	Attalea_speciosa))	Roystonea_regia)	Chamaedorea_seifrizii)	(Orania_palindan	(Sclerosperma_profizianum	Podococcus_barteri)))	((Geonoma_undata	(Leopoldinia_pulchra	((Pelagodoxa_henryana	((Burretiokentia_grandiflora	(Dictyosperma_album	((Heterospathe_cagayanensis	Kentiopsis_piersoniorum)	(Veitchia_spiralis	Hydriastele_microspadix))))	Dypsis_decaryi))	(Manicaria_saccifera	((Oenocarpus_bataua	Oenocarpus_minor)	Prestoea_acuminata)))))	((Reinhardtia_paiewonskiana	Reinhardtia_latisecta)	(Reinhardtia_gracilis	Reinhardtia_simplex)))))))	Calamus_caryotoides);
((((Serenoa_repens	(Sabal_domingensis	Phoenix_dactylifera))	((Pseudophoenix_vinifera	Iriartea_deltoidea)	(((((Reinhardtia_gracilis	Reinhardtia_simplex)	(Reinhardtia_paiewonskiana	Reinhardtia_latisecta))	((((((((Kentiopsis_piersoniorum	Dictyosperma_album)	Veitchia_spiralis)	Hydriastele_microspadix)	Heterospathe_cagayanensis)	Burretiokentia_grandiflora)	Dypsis_decaryi)	(((Oenocarpus_bataua	Oenocarpus_minor)	Prestoea_acuminata)	Manicaria_saccifera))	((Pelagodoxa_henryana	Geonoma_undata)	Leopoldinia_pulchra)))	(Chamaedorea_seifrizii	(((Bactris_major	(Elaeis_oleifera	Elaeis_guineensis))	Attalea_speciosa)	Roystonea_regia)))	(Orania_palindan	(Sclerosperma_profizianum	Podococcus_barteri)))))	Nypa_fruticans)	Calamus_caryotoides);
((((Serenoa_repens	(Sabal_domingensis	Phoenix_dactylifera))	(Pseudophoenix_vinifera	(Iriartea_deltoidea	(((((((((Heterospathe_cagayanensis	Kentiopsis_piersoniorum)	Burretiokentia_grandiflora)	(Veitchia_spiralis	Hydriastele_microspadix))	Dictyosperma_album)	Dypsis_decaryi)	(((Oenocarpus_bataua	Oenocarpus_minor)	Prestoea_acuminata)	Manicaria_saccifera))	((Pelagodoxa_henryana	Geonoma_undata)	Leopoldinia_pulchra))	(Orania_palindan	(Sclerosperma_profizianum	Podococcus_barteri)))	((Reinhardtia_simplex	((Reinhardtia_gracilis	Reinhardtia_paiewonskiana)	Reinhardtia_latisecta))	(Chamaedorea_seifrizii	(((Bactris_major	(Elaeis_oleifera	Elaeis_guineensis))	Attalea_speciosa)	Roystonea_regia)))))))	Nypa_fruticans)	Calamus_caryotoides);
((((Serenoa_repens	(Sabal_domingensis	Phoenix_dactylifera))	((Pseudophoenix_vinifera	(((Reinhardtia_simplex	((Reinhardtia_gracilis	Reinhardtia_paiewonskiana)	Reinhardtia_latisecta))	((Leopoldinia_pulchra	(((((Oenocarpus_bataua	Oenocarpus_minor)	Prestoea_acuminata)	Manicaria_saccifera)	Pelagodoxa_henryana)	(((((Hydriastele_microspadix	Veitchia_spiralis)	(Kentiopsis_piersoniorum	Dictyosperma_album))	Heterospathe_cagayanensis)	Burretiokentia_grandiflora)	Dypsis_decaryi)))	Geonoma_undata))	((Chamaedorea_seifrizii	(((Elaeis_oleifera	Elaeis_guineensis)	(Attalea_speciosa	Bactris_major))	Roystonea_regia))	(Orania_palindan	(Sclerosperma_profizianum	Podococcus_barteri)))))	Iriartea_deltoidea))	Nypa_fruticans)	Calamus_caryotoides);
((((Phoenix_dactylifera	(Serenoa_repens	Sabal_domingensis))	((Pseudophoenix_vinifera	Iriartea_deltoidea)	((((Reinhardtia_simplex	((Reinhardtia_gracilis	Reinhardtia_paiewonskiana)	Reinhardtia_latisecta))	(Roystonea_regia	((Chamaedorea_seifrizii	Attalea_speciosa)	((Elaeis_oleifera	Elaeis_guineensis)	Bactris_major))))	((((Leopoldinia_pulchra	((Oenocarpus_bataua	Oenocarpus_minor)	Prestoea_acuminata))	(((((Hydriastele_microspadix	Veitchia_spiralis)	(Kentiopsis_piersoniorum	Dictyosperma_album))	Heterospathe_cagayanensis)	Burretiokentia_grandiflora)	Dypsis_decaryi))	(Pelagodoxa_henryana	Manicaria_saccifera))	Geonoma_undata))	(Podococcus_barteri	(Orania_palindan	Sclerosperma_profizianum)))))	Nypa_fruticans)	Calamus_caryotoides);
((((Phoenix_dactylifera	Sabal_domingensis)	(Serenoa_repens	((Pseudophoenix_vinifera	Iriartea_deltoidea)	(((Reinhardtia_simplex	((Reinhardtia_gracilis	Reinhardtia_paiewonskiana)	Reinhardtia_latisecta))	(((Manicaria_saccifera	((((Oenocarpus_bataua	Oenocarpus_minor)	Prestoea_acuminata)	((((Hydriastele_microspadix	Veitchia_spiralis)	(Kentiopsis_piersoniorum	Dictyosperma_album))	(Dypsis_decaryi	Heterospathe_cagayanensis))	Burretiokentia_grandiflora))	Pelagodoxa_henryana))	Leopoldinia_pulchra)	Geonoma_undata))	(((Orania_palindan	(Sclerosperma_profizianum	Podococcus_barteri))	Chamaedorea_seifrizii)	(Roystonea_regia	(Attalea_speciosa	((Elaeis_oleifera	Elaeis_guineensis)	Bactris_major))))))))	Nypa_fruticans)	Calamus_caryotoides);
((((Phoenix_dactylifera	Sabal_domingensis)	(Serenoa_repens	(Pseudophoenix_vinifera	(((Sclerosperma_profizianum	(Podococcus_barteri	Orania_palindan))	(((Reinhardtia_simplex	((Reinhardtia_gracilis	Reinhardtia_paiewonskiana)	Reinhardtia_latisecta))	(((Manicaria_saccifera	((Oenocarpus_bataua	Oenocarpus_minor)	Prestoea_acuminata))	((((Heterospathe_cagayanensis	(Kentiopsis_piersoniorum	(Veitchia_spiralis	Hydriastele_microspadix)))	Dictyosperma_album)	Dypsis_decaryi)	Burretiokentia_grandiflora))	(Geonoma_undata	(Pelagodoxa_henryana	Leopoldinia_pulchra))))	(Roystonea_regia	(Chamaedorea_seifrizii	((Elaeis_oleifera	Elaeis_guineensis)	(Bactris_major	Attalea_speciosa))))))	Iriartea_deltoidea))))	Nypa_fruticans)	Calamus_caryotoides);
(((((Sabal_domingensis	Phoenix_dactylifera)	Serenoa_repens)	(Pseudophoenix_vinifera	(((Orania_palindan	(Sclerosperma_profizianum	Podococcus_barteri))	(((Reinhardtia_simplex	(Reinhardtia_gracilis	(Reinhardtia_paiewonskiana	Reinhardtia_latisecta)))	(((Burretiokentia_grandiflora	(Kentiopsis_piersoniorum	(Veitchia_spiralis	Hydriastele_microspadix)))	(Dictyosperma_album	(Dypsis_decaryi	Heterospathe_cagayanensis)))	((Geonoma_undata	(Pelagodoxa_henryana	Leopoldinia_pulchra))	(Manicaria_saccifera	((Oenocarpus_bataua	Oenocarpus_minor)	Prestoea_acuminata)))))	(Roystonea_regia	((Attalea_speciosa	Chamaedorea_seifrizii)	((Elaeis_oleifera	Elaeis_guineensis)	Bactris_major)))))	Iriartea_deltoidea)))	Nypa_fruticans)	Calamus_caryotoides);
(((((Sabal_domingensis	Phoenix_dactylifera)	Serenoa_repens)	(Pseudophoenix_vinifera	(((((Reinhardtia_simplex	(Reinhardtia_paiewonskiana	Reinhardtia_latisecta))	Reinhardtia_gracilis)	(((Attalea_speciosa	((Elaeis_oleifera	Elaeis_guineensis)	Bactris_major))	Chamaedorea_seifrizii)	Roystonea_regia))	((Sclerosperma_profizianum	(Podococcus_barteri	Orania_palindan))	((((Manicaria_saccifera	((Oenocarpus_bataua	Oenocarpus_minor)	Prestoea_acuminata))	((((Dictyosperma_album	((Heterospathe_cagayanensis	Kentiopsis_piersoniorum)	(Veitchia_spiralis	Hydriastele_microspadix)))	Burretiokentia_grandiflora)	Dypsis_decaryi)	Pelagodoxa_henryana))	Leopoldinia_pulchra)	Geonoma_undata)))	Iriartea_deltoidea)))	Nypa_fruticans)	Calamus_caryotoides);
(((((Sabal_domingensis	Phoenix_dactylifera)	Serenoa_repens)	((Orania_palindan	(Sclerosperma_profizianum	Podococcus_barteri))	(Iriartea_deltoidea	(((Reinhardtia_simplex	(Reinhardtia_paiewonskiana	Reinhardtia_latisecta))	(((Elaeis_oleifera	Elaeis_guineensis)	(Bactris_major	Attalea_speciosa))	(Chamaedorea_seifrizii	Roystonea_regia)))	(Pseudophoenix_vinifera	(((((Manicaria_saccifera	((Oenocarpus_bataua	Oenocarpus_minor)	Prestoea_acuminata))	(Reinhardtia_gracilis	(((Heterospathe_cagayanensis	Burretiokentia_grandiflora)	((Veitchia_spiralis	(Kentiopsis_piersoniorum	Hydriastele_microspadix))	Dictyosperma_album))	Dypsis_decaryi)))	Pelagodoxa_henryana)	Leopoldinia_pulchra)	Geonoma_undata))))))	Nypa_fruticans)	Calamus_caryotoides);
(((((Sabal_domingensis	Phoenix_dactylifera)	Serenoa_repens)	((((Sclerosperma_profizianum	(Podococcus_barteri	Orania_palindan))	(((Geonoma_undata	(((Leopoldinia_pulchra	((Oenocarpus_bataua	Oenocarpus_minor)	Prestoea_acuminata))	(Burretiokentia_grandiflora	(((Reinhardtia_gracilis	(Dictyosperma_album	(Heterospathe_cagayanensis	Kentiopsis_piersoniorum)))	(Hydriastele_microspadix	Veitchia_spiralis))	Dypsis_decaryi)))	(Manicaria_saccifera	Pelagodoxa_henryana)))	(Reinhardtia_simplex	(Reinhardtia_paiewonskiana	Reinhardtia_latisecta)))	((((Elaeis_oleifera	Elaeis_guineensis)	Bactris_major)	(Chamaedorea_seifrizii	Roystonea_regia))	Attalea_speciosa)))	Iriartea_deltoidea)	Pseudophoenix_vinifera))	Nypa_fruticans)	Calamus_caryotoides);
((((((((Sclerosperma_profizianum	(Podococcus_barteri	Orania_palindan))	((Chamaedorea_seifrizii	((Reinhardtia_gracilis	Reinhardtia_simplex)	(Reinhardtia_paiewonskiana	Reinhardtia_latisecta)))	(((Elaeis_oleifera	Elaeis_guineensis)	(Bactris_major	Attalea_speciosa))	Roystonea_regia)))	(Pseudophoenix_vinifera	Iriartea_deltoidea))	((((((Burretiokentia_grandiflora	((Veitchia_spiralis	Hydriastele_microspadix)	Kentiopsis_piersoniorum))	Heterospathe_cagayanensis)	Dictyosperma_album)	Dypsis_decaryi)	((Leopoldinia_pulchra	Geonoma_undata)	(Prestoea_acuminata	(Oenocarpus_bataua	Oenocarpus_minor))))	(Pelagodoxa_henryana	Manicaria_saccifera)))	(Phoenix_dactylifera	Sabal_domingensis))	Serenoa_repens)	Nypa_fruticans)	Calamus_caryotoides);
(((((((((Sclerosperma_profizianum	(Podococcus_barteri	Orania_palindan))	(((Elaeis_oleifera	Elaeis_guineensis)	(Bactris_major	Attalea_speciosa))	Roystonea_regia))	(Chamaedorea_seifrizii	(Reinhardtia_simplex	((Reinhardtia_gracilis	Reinhardtia_paiewonskiana)	Reinhardtia_latisecta))))	(Geonoma_undata	(((Pelagodoxa_henryana	((Prestoea_acuminata	(Oenocarpus_bataua	Oenocarpus_minor))	(Burretiokentia_grandiflora	((Dypsis_decaryi	Heterospathe_cagayanensis)	((Veitchia_spiralis	Hydriastele_microspadix)	(Dictyosperma_album	Kentiopsis_piersoniorum))))))	Manicaria_saccifera)	Leopoldinia_pulchra)))	Pseudophoenix_vinifera)	Iriartea_deltoidea)	(Phoenix_dactylifera	(Serenoa_repens	Sabal_domingensis)))	Nypa_fruticans)	Calamus_caryotoides);
(((((Pseudophoenix_vinifera	Iriartea_deltoidea)	((Sclerosperma_profizianum	(Podococcus_barteri	Orania_palindan))	(((Reinhardtia_simplex	((Reinhardtia_gracilis	Reinhardtia_paiewonskiana)	Reinhardtia_latisecta))	(((Pelagodoxa_henryana	((Prestoea_acuminata	(Oenocarpus_bataua	Oenocarpus_minor))	((Burretiokentia_grandiflora	(Heterospathe_cagayanensis	((Hydriastele_microspadix	Veitchia_spiralis)	(Dictyosperma_album	Kentiopsis_piersoniorum))))	Dypsis_decaryi)))	Manicaria_saccifera)	(Leopoldinia_pulchra	Geonoma_undata)))	(Chamaedorea_seifrizii	(((Elaeis_oleifera	Elaeis_guineensis)	(Bactris_major	Attalea_speciosa))	Roystonea_regia)))))	(Serenoa_repens	(Sabal_domingensis	Phoenix_dactylifera)))	Nypa_fruticans)	Calamus_caryotoides);
((((Pseudophoenix_vinifera	((Iriartea_deltoidea	((Podococcus_barteri	(Orania_palindan	Sclerosperma_profizianum))	(Chamaedorea_seifrizii	(((Elaeis_oleifera	Elaeis_guineensis)	(Bactris_major	Attalea_speciosa))	Roystonea_regia))))	(((Reinhardtia_gracilis	Reinhardtia_simplex)	(Reinhardtia_paiewonskiana	Reinhardtia_latisecta))	(((Leopoldinia_pulchra	((Prestoea_acuminata	(Oenocarpus_bataua	Oenocarpus_minor))	(((Hydriastele_microspadix	Kentiopsis_piersoniorum)	(Veitchia_spiralis	Burretiokentia_grandiflora))	(Heterospathe_cagayanensis	(Dypsis_decaryi	Dictyosperma_album)))))	(Manicaria_saccifera	Pelagodoxa_henryana))	Geonoma_undata))))	(Phoenix_dactylifera	(Serenoa_repens	Sabal_domingensis)))	Nypa_fruticans)	Calamus_caryotoides);
(((((((Orania_palindan	(Sclerosperma_profizianum	Podococcus_barteri))	((Reinhardtia_simplex	(Reinhardtia_paiewonskiana	Reinhardtia_latisecta))	(Chamaedorea_seifrizii	((((Elaeis_oleifera	Elaeis_guineensis)	Bactris_major)	Attalea_speciosa)	Roystonea_regia))))	(Pseudophoenix_vinifera	Iriartea_deltoidea))	(((((((Veitchia_spiralis	Hydriastele_microspadix)	(Reinhardtia_gracilis	Kentiopsis_piersoniorum))	Burretiokentia_grandiflora)	((Dictyosperma_album	Heterospathe_cagayanensis)	Dypsis_decaryi))	(Prestoea_acuminata	(Oenocarpus_bataua	Oenocarpus_minor)))	((Leopoldinia_pulchra	Geonoma_undata)	Pelagodoxa_henryana))	Manicaria_saccifera))	(Phoenix_dactylifera	(Serenoa_repens	Sabal_domingensis)))	Nypa_fruticans)	Calamus_caryotoides);
((((((((Leopoldinia_pulchra	(Manicaria_saccifera	((((Dypsis_decaryi	((Dictyosperma_album	(Veitchia_spiralis	Hydriastele_microspadix))	(Heterospathe_cagayanensis	Kentiopsis_piersoniorum)))	Burretiokentia_grandiflora)	(Pelagodoxa_henryana	(Prestoea_acuminata	(Oenocarpus_bataua	Oenocarpus_minor))))	Reinhardtia_gracilis)))	Geonoma_undata)	(Reinhardtia_simplex	(Reinhardtia_paiewonskiana	Reinhardtia_latisecta)))	((Sclerosperma_profizianum	(Podococcus_barteri	Orania_palindan))	(Chamaedorea_seifrizii	(((Elaeis_oleifera	Elaeis_guineensis)	(Bactris_major	Attalea_speciosa))	Roystonea_regia))))	(Pseudophoenix_vinifera	Iriartea_deltoidea))	(Serenoa_repens	(Sabal_domingensis	Phoenix_dactylifera)))	Nypa_fruticans)	Calamus_caryotoides);
(((((((Reinhardtia_simplex	(Reinhardtia_paiewonskiana	Reinhardtia_latisecta))	(Chamaedorea_seifrizii	((Attalea_speciosa	((Elaeis_oleifera	Elaeis_guineensis)	Bactris_major))	Roystonea_regia)))	((Orania_palindan	(Sclerosperma_profizianum	Podococcus_barteri))	((Leopoldinia_pulchra	(Manicaria_saccifera	((Prestoea_acuminata	(Oenocarpus_bataua	Oenocarpus_minor))	((((Dictyosperma_album	((Reinhardtia_gracilis	Heterospathe_cagayanensis)	Dypsis_decaryi))	(Veitchia_spiralis	(Hydriastele_microspadix	Kentiopsis_piersoniorum)))	Burretiokentia_grandiflora)	Pelagodoxa_henryana))))	Geonoma_undata)))	(Pseudophoenix_vinifera	Iriartea_deltoidea))	(Phoenix_dactylifera	(Serenoa_repens	Sabal_domingensis)))	Nypa_fruticans)	Calamus_caryotoides);
((((((((Reinhardtia_gracilis	Reinhardtia_simplex)	(Reinhardtia_paiewonskiana	Reinhardtia_latisecta))	(Chamaedorea_seifrizii	(((Elaeis_oleifera	Elaeis_guineensis)	(Bactris_major	Attalea_speciosa))	Roystonea_regia)))	((Orania_palindan	(Sclerosperma_profizianum	Podococcus_barteri))	(((Manicaria_saccifera	Pelagodoxa_henryana)	((Burretiokentia_grandiflora	(((Dictyosperma_album	(Veitchia_spiralis	(Hydriastele_microspadix	Kentiopsis_piersoniorum)))	Heterospathe_cagayanensis)	Dypsis_decaryi))	(Leopoldinia_pulchra	(Prestoea_acuminata	(Oenocarpus_bataua	Oenocarpus_minor)))))	Geonoma_undata)))	(Pseudophoenix_vinifera	Iriartea_deltoidea))	(Phoenix_dactylifera	(Serenoa_repens	Sabal_domingensis)))	Nypa_fruticans)	Calamus_caryotoides);
(((Serenoa_repens	((((Sclerosperma_profizianum	(Podococcus_barteri	Orania_palindan))	((((Geonoma_undata	(Pelagodoxa_henryana	Leopoldinia_pulchra))	((Manicaria_saccifera	(Prestoea_acuminata	(Reinhardtia_gracilis	(Oenocarpus_bataua	Oenocarpus_minor))))	(Dypsis_decaryi	(((Heterospathe_cagayanensis	Kentiopsis_piersoniorum)	(Burretiokentia_grandiflora	(Veitchia_spiralis	Hydriastele_microspadix)))	Dictyosperma_album))))	(Reinhardtia_simplex	(Reinhardtia_paiewonskiana	Reinhardtia_latisecta)))	(Roystonea_regia	((Attalea_speciosa	Chamaedorea_seifrizii)	((Elaeis_oleifera	Elaeis_guineensis)	Bactris_major)))))	(Pseudophoenix_vinifera	Iriartea_deltoidea))	(Phoenix_dactylifera	Sabal_domingensis)))	Nypa_fruticans)	Calamus_caryotoides);
(((Serenoa_repens	((((((Orania_palindan	(Sclerosperma_profizianum	Podococcus_barteri))	((((Elaeis_oleifera	Elaeis_guineensis)	Bactris_major)	(Chamaedorea_seifrizii	Roystonea_regia))	Attalea_speciosa))	((Reinhardtia_simplex	(Reinhardtia_paiewonskiana	Reinhardtia_latisecta))	Reinhardtia_gracilis))	(Pseudophoenix_vinifera	((Geonoma_undata	(Pelagodoxa_henryana	Leopoldinia_pulchra))	((Manicaria_saccifera	(Prestoea_acuminata	(Oenocarpus_bataua	Oenocarpus_minor)))	(((Hydriastele_microspadix	Veitchia_spiralis)	Kentiopsis_piersoniorum)	(Burretiokentia_grandiflora	(Dictyosperma_album	(Heterospathe_cagayanensis	Dypsis_decaryi))))))))	Iriartea_deltoidea)	(Phoenix_dactylifera	Sabal_domingensis)))	Nypa_fruticans)	Calamus_caryotoides);
((Nypa_fruticans	((((((Manicaria_saccifera	((Reinhardtia_gracilis	((Leopoldinia_pulchra	Geonoma_undata)	Pelagodoxa_henryana))	((Prestoea_acuminata	(Oenocarpus_bataua	Oenocarpus_minor))	((Burretiokentia_grandiflora	(Kentiopsis_piersoniorum	(Hydriastele_microspadix	Veitchia_spiralis)))	((Dictyosperma_album	Heterospathe_cagayanensis)	Dypsis_decaryi)))))	((Reinhardtia_simplex	(Reinhardtia_latisecta	Reinhardtia_paiewonskiana))	((Attalea_speciosa	(Bactris_major	(Elaeis_guineensis	Elaeis_oleifera)))	Chamaedorea_seifrizii)))	Roystonea_regia)	(Orania_palindan	(Podococcus_barteri	Sclerosperma_profizianum)))	(Iriartea_deltoidea	Pseudophoenix_vinifera))	((Serenoa_repens	Sabal_domingensis)	Phoenix_dactylifera)))	Calamus_caryotoides);
((Nypa_fruticans	((Iriartea_deltoidea	((((Chamaedorea_seifrizii	((Bactris_major	Roystonea_regia)	(Attalea_speciosa	(Elaeis_guineensis	Elaeis_oleifera))))	(Orania_palindan	(Podococcus_barteri	Sclerosperma_profizianum)))	(((Leopoldinia_pulchra	(Manicaria_saccifera	(((Prestoea_acuminata	(Oenocarpus_bataua	Oenocarpus_minor))	Pelagodoxa_henryana)	(Dypsis_decaryi	((Heterospathe_cagayanensis	(((Burretiokentia_grandiflora	Veitchia_spiralis)	Hydriastele_microspadix)	Kentiopsis_piersoniorum))	Dictyosperma_album)))))	Geonoma_undata)	(Reinhardtia_simplex	(Reinhardtia_latisecta	(Reinhardtia_gracilis	Reinhardtia_paiewonskiana)))))	Pseudophoenix_vinifera))	((Serenoa_repens	Sabal_domingensis)	Phoenix_dactylifera)))	Calamus_caryotoides);
((Nypa_fruticans	((Iriartea_deltoidea	((((Reinhardtia_simplex	(Reinhardtia_latisecta	(Reinhardtia_gracilis	Reinhardtia_paiewonskiana)))	((Attalea_speciosa	((Roystonea_regia	Chamaedorea_seifrizii)	(Bactris_major	(Elaeis_guineensis	Elaeis_oleifera))))	(Orania_palindan	(Podococcus_barteri	Sclerosperma_profizianum))))	(((Geonoma_undata	Pelagodoxa_henryana)	Leopoldinia_pulchra)	((Manicaria_saccifera	(Prestoea_acuminata	(Oenocarpus_bataua	Oenocarpus_minor)))	((((Veitchia_spiralis	Hydriastele_microspadix)	Kentiopsis_piersoniorum)	(Heterospathe_cagayanensis	(Dictyosperma_album	Dypsis_decaryi)))	Burretiokentia_grandiflora))))	Pseudophoenix_vinifera))	((Serenoa_repens	Sabal_domingensis)	Phoenix_dactylifera)))	Calamus_caryotoides);
((Nypa_fruticans	((Iriartea_deltoidea	(Pseudophoenix_vinifera	((Orania_palindan	(Podococcus_barteri	Sclerosperma_profizianum))	(((Reinhardtia_gracilis	Reinhardtia_simplex)	(Reinhardtia_latisecta	Reinhardtia_paiewonskiana))	((Roystonea_regia	((Chamaedorea_seifrizii	Attalea_speciosa)	(Bactris_major	(Elaeis_guineensis	Elaeis_oleifera))))	(Manicaria_saccifera	((((Geonoma_undata	Pelagodoxa_henryana)	Leopoldinia_pulchra)	(Prestoea_acuminata	(Oenocarpus_bataua	Oenocarpus_minor)))	(((Veitchia_spiralis	(Hydriastele_microspadix	Kentiopsis_piersoniorum))	(Heterospathe_cagayanensis	(Dictyosperma_album	Dypsis_decaryi)))	Burretiokentia_grandiflora))))))))	(Serenoa_repens	(Sabal_domingensis	Phoenix_dactylifera))))	Calamus_caryotoides);
((Nypa_fruticans	(((Iriartea_deltoidea	Pseudophoenix_vinifera)	(((Sclerosperma_profizianum	(Orania_palindan	Podococcus_barteri))	((Roystonea_regia	((Elaeis_guineensis	Elaeis_oleifera)	(Bactris_major	Attalea_speciosa)))	Chamaedorea_seifrizii))	((Reinhardtia_simplex	(Reinhardtia_latisecta	Reinhardtia_paiewonskiana))	((Pelagodoxa_henryana	Manicaria_saccifera)	(((Geonoma_undata	Leopoldinia_pulchra)	(Prestoea_acuminata	(Oenocarpus_bataua	Oenocarpus_minor)))	(Reinhardtia_gracilis	(((Dictyosperma_album	((Veitchia_spiralis	Hydriastele_microspadix)	(Heterospathe_cagayanensis	Kentiopsis_piersoniorum)))	Dypsis_decaryi)	Burretiokentia_grandiflora)))))))	(Phoenix_dactylifera	(Serenoa_repens	Sabal_domingensis))))	Calamus_caryotoides);
((Nypa_fruticans	((Serenoa_repens	(Phoenix_dactylifera	Sabal_domingensis))	((Iriartea_deltoidea	Pseudophoenix_vinifera)	(((Orania_palindan	(Podococcus_barteri	Sclerosperma_profizianum))	((Roystonea_regia	(Attalea_speciosa	((Elaeis_guineensis	Elaeis_oleifera)	Bactris_major)))	Chamaedorea_seifrizii))	((Reinhardtia_simplex	(Reinhardtia_gracilis	(Reinhardtia_latisecta	Reinhardtia_paiewonskiana)))	(((((Prestoea_acuminata	(Oenocarpus_bataua	Oenocarpus_minor))	Pelagodoxa_henryana)	(((Heterospathe_cagayanensis	(Dictyosperma_album	(Veitchia_spiralis	(Hydriastele_microspadix	Kentiopsis_piersoniorum))))	Burretiokentia_grandiflora)	Dypsis_decaryi))	Manicaria_saccifera)	(Leopoldinia_pulchra	Geonoma_undata)))))))	Calamus_caryotoides);
((Nypa_fruticans	(Serenoa_repens	((((Orania_palindan	(Podococcus_barteri	Sclerosperma_profizianum))	((((((Prestoea_acuminata	(Oenocarpus_bataua	Oenocarpus_minor))	Pelagodoxa_henryana)	((((Burretiokentia_grandiflora	(Kentiopsis_piersoniorum	(Dictyosperma_album	Heterospathe_cagayanensis)))	Hydriastele_microspadix)	Veitchia_spiralis)	Dypsis_decaryi))	Manicaria_saccifera)	(Leopoldinia_pulchra	Geonoma_undata))	(((Reinhardtia_simplex	(Reinhardtia_latisecta	Reinhardtia_paiewonskiana))	Reinhardtia_gracilis)	(Attalea_speciosa	(((Elaeis_guineensis	Elaeis_oleifera)	Bactris_major)	(Chamaedorea_seifrizii	Roystonea_regia))))))	(Pseudophoenix_vinifera	Iriartea_deltoidea))	(Phoenix_dactylifera	Sabal_domingensis))))	Calamus_caryotoides);
((Nypa_fruticans	(Serenoa_repens	((((Orania_palindan	(Podococcus_barteri	Sclerosperma_profizianum))	(((Reinhardtia_simplex	(Reinhardtia_latisecta	(Reinhardtia_gracilis	Reinhardtia_paiewonskiana)))	(((((((Kentiopsis_piersoniorum	Heterospathe_cagayanensis)	(Hydriastele_microspadix	Veitchia_spiralis))	Dictyosperma_album)	Dypsis_decaryi)	Burretiokentia_grandiflora)	((Manicaria_saccifera	(Prestoea_acuminata	(Oenocarpus_bataua	Oenocarpus_minor)))	Pelagodoxa_henryana))	(Leopoldinia_pulchra	Geonoma_undata)))	(Attalea_speciosa	(((Elaeis_guineensis	Elaeis_oleifera)	Bactris_major)	(Chamaedorea_seifrizii	Roystonea_regia)))))	(Pseudophoenix_vinifera	Iriartea_deltoidea))	(Phoenix_dactylifera	Sabal_domingensis))))	Calamus_caryotoides);
((Nypa_fruticans	(((Chamaedorea_seifrizii	(Pseudophoenix_vinifera	Iriartea_deltoidea))	((Orania_palindan	(Podococcus_barteri	Sclerosperma_profizianum))	(((Reinhardtia_simplex	(Reinhardtia_latisecta	(Reinhardtia_gracilis	Reinhardtia_paiewonskiana)))	((((Prestoea_acuminata	(Oenocarpus_bataua	Oenocarpus_minor))	(Pelagodoxa_henryana	((((((Veitchia_spiralis	Hydriastele_microspadix)	Heterospathe_cagayanensis)	Kentiopsis_piersoniorum)	Dictyosperma_album)	Dypsis_decaryi)	Burretiokentia_grandiflora)))	Manicaria_saccifera)	(Leopoldinia_pulchra	Geonoma_undata)))	((Attalea_speciosa	(Bactris_major	(Elaeis_guineensis	Elaeis_oleifera)))	Roystonea_regia))))	(Phoenix_dactylifera	(Serenoa_repens	Sabal_domingensis))))	Calamus_caryotoides);
((Nypa_fruticans	((((Pseudophoenix_vinifera	Iriartea_deltoidea)	((((Orania_palindan	(Podococcus_barteri	Sclerosperma_profizianum))	(Chamaedorea_seifrizii	((Attalea_speciosa	(Bactris_major	(Elaeis_guineensis	Elaeis_oleifera)))	Roystonea_regia)))	(Reinhardtia_simplex	(Reinhardtia_latisecta	Reinhardtia_paiewonskiana)))	(Manicaria_saccifera	((((Reinhardtia_gracilis	((Veitchia_spiralis	Hydriastele_microspadix)	Heterospathe_cagayanensis))	(Burretiokentia_grandiflora	(Kentiopsis_piersoniorum	Dictyosperma_album)))	Dypsis_decaryi)	((Geonoma_undata	(Pelagodoxa_henryana	Leopoldinia_pulchra))	(Prestoea_acuminata	(Oenocarpus_bataua	Oenocarpus_minor)))))))	(Phoenix_dactylifera	Sabal_domingensis))	Serenoa_repens))	Calamus_caryotoides);
((Nypa_fruticans	(((Iriartea_deltoidea	Pseudophoenix_vinifera)	((Orania_palindan	(Sclerosperma_profizianum	Podococcus_barteri))	(Chamaedorea_seifrizii	((((Reinhardtia_latisecta	(Reinhardtia_gracilis	Reinhardtia_paiewonskiana))	Reinhardtia_simplex)	((((((((Veitchia_spiralis	Hydriastele_microspadix)	Heterospathe_cagayanensis)	(Dictyosperma_album	Kentiopsis_piersoniorum))	Burretiokentia_grandiflora)	Dypsis_decaryi)	((Prestoea_acuminata	(Oenocarpus_minor	Oenocarpus_bataua))	(Manicaria_saccifera	Pelagodoxa_henryana)))	Leopoldinia_pulchra)	Geonoma_undata))	((((Elaeis_oleifera	Elaeis_guineensis)	Bactris_major)	Attalea_speciosa)	Roystonea_regia)))))	((Sabal_domingensis	Serenoa_repens)	Phoenix_dactylifera)))	Calamus_caryotoides);
((Nypa_fruticans	(((Iriartea_deltoidea	Pseudophoenix_vinifera)	((((((((Dypsis_decaryi	(Dictyosperma_album	Heterospathe_cagayanensis))	(Veitchia_spiralis	(Kentiopsis_piersoniorum	Hydriastele_microspadix)))	Burretiokentia_grandiflora)	(Prestoea_acuminata	(Oenocarpus_minor	Oenocarpus_bataua)))	(Pelagodoxa_henryana	Manicaria_saccifera))	(Leopoldinia_pulchra	Geonoma_undata))	(Orania_palindan	(Sclerosperma_profizianum	Podococcus_barteri)))	(((Roystonea_regia	(Bactris_major	(Elaeis_oleifera	Elaeis_guineensis)))	(Chamaedorea_seifrizii	Attalea_speciosa))	((Reinhardtia_latisecta	(Reinhardtia_gracilis	Reinhardtia_paiewonskiana))	Reinhardtia_simplex))))	((Sabal_domingensis	Serenoa_repens)	Phoenix_dactylifera)))	Calamus_caryotoides);
((Nypa_fruticans	(((Iriartea_deltoidea	Pseudophoenix_vinifera)	((((Reinhardtia_latisecta	Reinhardtia_paiewonskiana)	Reinhardtia_simplex)	(Leopoldinia_pulchra	(Geonoma_undata	((((Manicaria_saccifera	(Prestoea_acuminata	(Oenocarpus_minor	Oenocarpus_bataua)))	Reinhardtia_gracilis)	Pelagodoxa_henryana)	((Dypsis_decaryi	(Dictyosperma_album	((Heterospathe_cagayanensis	Kentiopsis_piersoniorum)	(Veitchia_spiralis	Hydriastele_microspadix))))	Burretiokentia_grandiflora)))))	(((Roystonea_regia	(Attalea_speciosa	(Bactris_major	(Elaeis_oleifera	Elaeis_guineensis))))	Chamaedorea_seifrizii)	(Sclerosperma_profizianum	(Podococcus_barteri	Orania_palindan)))))	((Sabal_domingensis	Serenoa_repens)	Phoenix_dactylifera)))	Calamus_caryotoides);
((Nypa_fruticans	(((Iriartea_deltoidea	Pseudophoenix_vinifera)	((((Reinhardtia_latisecta	(Reinhardtia_gracilis	Reinhardtia_paiewonskiana))	Reinhardtia_simplex)	(((Leopoldinia_pulchra	Pelagodoxa_henryana)	Geonoma_undata)	(Manicaria_saccifera	((Prestoea_acuminata	(Oenocarpus_minor	Oenocarpus_bataua))	(Dypsis_decaryi	((Burretiokentia_grandiflora	Heterospathe_cagayanensis)	(Dictyosperma_album	((Hydriastele_microspadix	Veitchia_spiralis)	Kentiopsis_piersoniorum))))))))	(((Roystonea_regia	(Attalea_speciosa	(Bactris_major	(Elaeis_oleifera	Elaeis_guineensis))))	Chamaedorea_seifrizii)	(Orania_palindan	(Sclerosperma_profizianum	Podococcus_barteri)))))	(Serenoa_repens	(Phoenix_dactylifera	Sabal_domingensis))))	Calamus_caryotoides);
((Nypa_fruticans	(((Iriartea_deltoidea	Pseudophoenix_vinifera)	(((((Reinhardtia_latisecta	Reinhardtia_paiewonskiana)	Reinhardtia_simplex)	Reinhardtia_gracilis)	Chamaedorea_seifrizii)	((((((Heterospathe_cagayanensis	((Hydriastele_microspadix	Veitchia_spiralis)	Kentiopsis_piersoniorum))	Dictyosperma_album)	(Burretiokentia_grandiflora	Dypsis_decaryi))	(((Prestoea_acuminata	(Oenocarpus_minor	Oenocarpus_bataua))	Manicaria_saccifera)	((Leopoldinia_pulchra	Pelagodoxa_henryana)	Geonoma_undata)))	(Orania_palindan	(Sclerosperma_profizianum	Podococcus_barteri)))	(Roystonea_regia	(Attalea_speciosa	(Bactris_major	(Elaeis_oleifera	Elaeis_guineensis)))))))	(Serenoa_repens	(Phoenix_dactylifera	Sabal_domingensis))))	Calamus_caryotoides);
((Nypa_fruticans	((Pseudophoenix_vinifera	((((Podococcus_barteri	(Orania_palindan	Sclerosperma_profizianum))	(Roystonea_regia	((Chamaedorea_seifrizii	Attalea_speciosa)	(Bactris_major	(Elaeis_oleifera	Elaeis_guineensis)))))	((Reinhardtia_latisecta	Reinhardtia_paiewonskiana)	Reinhardtia_simplex))	(Iriartea_deltoidea	((Geonoma_undata	Leopoldinia_pulchra)	((Reinhardtia_gracilis	((Prestoea_acuminata	(Oenocarpus_minor	Oenocarpus_bataua))	(Pelagodoxa_henryana	Manicaria_saccifera)))	((((Hydriastele_microspadix	Veitchia_spiralis)	Burretiokentia_grandiflora)	((Heterospathe_cagayanensis	Dictyosperma_album)	Dypsis_decaryi))	Kentiopsis_piersoniorum))))))	(Phoenix_dactylifera	(Sabal_domingensis	Serenoa_repens))))	Calamus_caryotoides);
((Nypa_fruticans	((Serenoa_repens	((Iriartea_deltoidea	Pseudophoenix_vinifera)	((((Orania_palindan	(Sclerosperma_profizianum	Podococcus_barteri))	(((Bactris_major	(Elaeis_oleifera	Elaeis_guineensis))	(Roystonea_regia	Chamaedorea_seifrizii))	Attalea_speciosa))	((Reinhardtia_latisecta	(Reinhardtia_gracilis	Reinhardtia_paiewonskiana))	Reinhardtia_simplex))	((Pelagodoxa_henryana	(Geonoma_undata	Leopoldinia_pulchra))	(((Prestoea_acuminata	(Oenocarpus_minor	Oenocarpus_bataua))	Manicaria_saccifera)	(((Kentiopsis_piersoniorum	(Hydriastele_microspadix	Veitchia_spiralis))	Burretiokentia_grandiflora)	((Heterospathe_cagayanensis	Dictyosperma_album)	Dypsis_decaryi)))))))	(Phoenix_dactylifera	Sabal_domingensis)))	Calamus_caryotoides);
((Nypa_fruticans	((Serenoa_repens	((Iriartea_deltoidea	Pseudophoenix_vinifera)	(((Sclerosperma_profizianum	(Podococcus_barteri	Orania_palindan))	(((Reinhardtia_latisecta	Reinhardtia_paiewonskiana)	(Reinhardtia_gracilis	Reinhardtia_simplex))	(((Attalea_speciosa	(Bactris_major	(Elaeis_oleifera	Elaeis_guineensis)))	Roystonea_regia)	Chamaedorea_seifrizii)))	((Pelagodoxa_henryana	(Geonoma_undata	Leopoldinia_pulchra))	(((Prestoea_acuminata	(Oenocarpus_minor	Oenocarpus_bataua))	Manicaria_saccifera)	(Dypsis_decaryi	((Dictyosperma_album	(Heterospathe_cagayanensis	(Veitchia_spiralis	(Kentiopsis_piersoniorum	Hydriastele_microspadix))))	Burretiokentia_grandiflora)))))))	(Phoenix_dactylifera	Sabal_domingensis)))	Calamus_caryotoides);
((Nypa_fruticans	(((((Orania_palindan	(Sclerosperma_profizianum	Podococcus_barteri))	((((Elaeis_oleifera	Elaeis_guineensis)	(Attalea_speciosa	Bactris_major))	Roystonea_regia)	Chamaedorea_seifrizii))	(((Reinhardtia_latisecta	Reinhardtia_paiewonskiana)	Reinhardtia_simplex)	((((Prestoea_acuminata	(Oenocarpus_minor	Oenocarpus_bataua))	(Pelagodoxa_henryana	(Reinhardtia_gracilis	(Dypsis_decaryi	(Dictyosperma_album	(Heterospathe_cagayanensis	(Burretiokentia_grandiflora	(Veitchia_spiralis	(Kentiopsis_piersoniorum	Hydriastele_microspadix)))))))))	Manicaria_saccifera)	(Geonoma_undata	Leopoldinia_pulchra))))	(Pseudophoenix_vinifera	Iriartea_deltoidea))	(Phoenix_dactylifera	(Serenoa_repens	Sabal_domingensis))))	Calamus_caryotoides);
((Nypa_fruticans	((Serenoa_repens	(Phoenix_dactylifera	Sabal_domingensis))	(((Pseudophoenix_vinifera	(Sclerosperma_profizianum	(Podococcus_barteri	Orania_palindan)))	((((Reinhardtia_latisecta	(Reinhardtia_gracilis	Reinhardtia_paiewonskiana))	Reinhardtia_simplex)	((((Prestoea_acuminata	(Oenocarpus_minor	Oenocarpus_bataua))	(Manicaria_saccifera	Pelagodoxa_henryana))	(Dypsis_decaryi	((Burretiokentia_grandiflora	((Dictyosperma_album	Kentiopsis_piersoniorum)	(Hydriastele_microspadix	Veitchia_spiralis)))	Heterospathe_cagayanensis)))	(Geonoma_undata	Leopoldinia_pulchra)))	(((Attalea_speciosa	(Bactris_major	(Elaeis_oleifera	Elaeis_guineensis)))	Roystonea_regia)	Chamaedorea_seifrizii)))	Iriartea_deltoidea)))	Calamus_caryotoides);
(((((((((Geonoma_undata	Leopoldinia_pulchra)	((Pelagodoxa_henryana	Manicaria_saccifera)	(((Oenocarpus_minor	Oenocarpus_bataua)	Prestoea_acuminata)	(Dypsis_decaryi	((Dictyosperma_album	(Heterospathe_cagayanensis	Kentiopsis_piersoniorum))	(Burretiokentia_grandiflora	(Veitchia_spiralis	Hydriastele_microspadix)))))))	(Orania_palindan	(Podococcus_barteri	Sclerosperma_profizianum)))	(((Reinhardtia_gracilis	(Reinhardtia_paiewonskiana	Reinhardtia_latisecta))	Reinhardtia_simplex)	(((Chamaedorea_seifrizii	Attalea_speciosa)	(Bactris_major	(Elaeis_guineensis	Elaeis_oleifera)))	Roystonea_regia)))	(Pseudophoenix_vinifera	Iriartea_deltoidea))	Serenoa_repens)	(Phoenix_dactylifera	Sabal_domingensis))	Nypa_fruticans)	Calamus_caryotoides);
(((((((((((Reinhardtia_paiewonskiana	Reinhardtia_latisecta)	Reinhardtia_simplex)	Reinhardtia_gracilis)	(((Elaeis_guineensis	Elaeis_oleifera)	(Bactris_major	Attalea_speciosa))	(Chamaedorea_seifrizii	Roystonea_regia)))	((((((((Heterospathe_cagayanensis	Kentiopsis_piersoniorum)	(Burretiokentia_grandiflora	Dypsis_decaryi))	(Veitchia_spiralis	Hydriastele_microspadix))	Dictyosperma_album)	(Pelagodoxa_henryana	((Oenocarpus_minor	Oenocarpus_bataua)	Prestoea_acuminata)))	Manicaria_saccifera)	Geonoma_undata)	Leopoldinia_pulchra))	(Sclerosperma_profizianum	(Orania_palindan	Podococcus_barteri)))	(Pseudophoenix_vinifera	Iriartea_deltoidea))	Serenoa_repens)	(Phoenix_dactylifera	Sabal_domingensis))	Nypa_fruticans)	Calamus_caryotoides);
(((((Sabal_domingensis	(Pseudophoenix_vinifera	((((((((Dictyosperma_album	Kentiopsis_piersoniorum)	(Heterospathe_cagayanensis	((Burretiokentia_grandiflora	Veitchia_spiralis)	Hydriastele_microspadix)))	Dypsis_decaryi)	((Manicaria_saccifera	((Oenocarpus_minor	Oenocarpus_bataua)	Prestoea_acuminata))	Pelagodoxa_henryana))	Reinhardtia_gracilis)	(Geonoma_undata	Leopoldinia_pulchra))	Iriartea_deltoidea)	(((Orania_palindan	(Podococcus_barteri	Sclerosperma_profizianum))	((Roystonea_regia	(((Elaeis_guineensis	Elaeis_oleifera)	Bactris_major)	Attalea_speciosa))	Chamaedorea_seifrizii))	((Reinhardtia_paiewonskiana	Reinhardtia_latisecta)	Reinhardtia_simplex)))))	Phoenix_dactylifera)	Serenoa_repens)	Nypa_fruticans)	Calamus_caryotoides);
(((((Sabal_domingensis	Phoenix_dactylifera)	Serenoa_repens)	((Orania_palindan	(Podococcus_barteri	Sclerosperma_profizianum))	((((Manicaria_saccifera	(((Oenocarpus_minor	Oenocarpus_bataua)	Prestoea_acuminata)	((((Kentiopsis_piersoniorum	Dypsis_decaryi)	((Heterospathe_cagayanensis	Burretiokentia_grandiflora)	(Veitchia_spiralis	Hydriastele_microspadix)))	Reinhardtia_gracilis)	Dictyosperma_album)))	(Pelagodoxa_henryana	(Geonoma_undata	Leopoldinia_pulchra)))	(((Attalea_speciosa	(Roystonea_regia	((Elaeis_guineensis	Elaeis_oleifera)	Bactris_major)))	Chamaedorea_seifrizii)	((Reinhardtia_paiewonskiana	Reinhardtia_latisecta)	Reinhardtia_simplex)))	(Iriartea_deltoidea	Pseudophoenix_vinifera))))	Nypa_fruticans)	Calamus_caryotoides);
((((Phoenix_dactylifera	(Serenoa_repens	Sabal_domingensis))	(((Manicaria_saccifera	(Pelagodoxa_henryana	((((Oenocarpus_minor	Oenocarpus_bataua)	Prestoea_acuminata)	(((Veitchia_spiralis	(Hydriastele_microspadix	Heterospathe_cagayanensis))	(Dictyosperma_album	(Kentiopsis_piersoniorum	Dypsis_decaryi)))	Burretiokentia_grandiflora))	Reinhardtia_gracilis)))	(Geonoma_undata	Leopoldinia_pulchra))	(((((Reinhardtia_paiewonskiana	Reinhardtia_latisecta)	Reinhardtia_simplex)	((Orania_palindan	(Podococcus_barteri	Sclerosperma_profizianum))	((Roystonea_regia	((Elaeis_guineensis	Elaeis_oleifera)	(Bactris_major	Attalea_speciosa)))	Chamaedorea_seifrizii)))	Iriartea_deltoidea)	Pseudophoenix_vinifera)))	Nypa_fruticans)	Calamus_caryotoides);
((((Phoenix_dactylifera	Sabal_domingensis)	(Serenoa_repens	((((Manicaria_saccifera	((((((Kentiopsis_piersoniorum	Heterospathe_cagayanensis)	(Veitchia_spiralis	Hydriastele_microspadix))	Dictyosperma_album)	Dypsis_decaryi)	Burretiokentia_grandiflora)	((Pelagodoxa_henryana	(Geonoma_undata	Leopoldinia_pulchra))	((Oenocarpus_minor	Oenocarpus_bataua)	Prestoea_acuminata))))	((((Reinhardtia_gracilis	Reinhardtia_paiewonskiana)	Reinhardtia_latisecta)	Reinhardtia_simplex)	((Sclerosperma_profizianum	(Orania_palindan	Podococcus_barteri))	(Roystonea_regia	(((Elaeis_guineensis	Elaeis_oleifera)	Bactris_major)	(Attalea_speciosa	Chamaedorea_seifrizii))))))	Iriartea_deltoidea)	Pseudophoenix_vinifera)))	Nypa_fruticans)	Calamus_caryotoides);
((((Phoenix_dactylifera	(Serenoa_repens	Sabal_domingensis))	((((Manicaria_saccifera	((Dypsis_decaryi	((Heterospathe_cagayanensis	((Veitchia_spiralis	Hydriastele_microspadix)	Kentiopsis_piersoniorum))	Dictyosperma_album))	(Burretiokentia_grandiflora	((Pelagodoxa_henryana	(Geonoma_undata	Leopoldinia_pulchra))	((Oenocarpus_minor	Oenocarpus_bataua)	Prestoea_acuminata)))))	((((Reinhardtia_paiewonskiana	Reinhardtia_latisecta)	Reinhardtia_simplex)	Reinhardtia_gracilis)	((Orania_palindan	(Podococcus_barteri	Sclerosperma_profizianum))	(((Roystonea_regia	((Elaeis_guineensis	Elaeis_oleifera)	Bactris_major))	Attalea_speciosa)	Chamaedorea_seifrizii))))	Iriartea_deltoidea)	Pseudophoenix_vinifera))	Nypa_fruticans)	Calamus_caryotoides);
((((Phoenix_dactylifera	(Serenoa_repens	Sabal_domingensis))	((Iriartea_deltoidea	Pseudophoenix_vinifera)	((Manicaria_saccifera	((Pelagodoxa_henryana	(Geonoma_undata	Leopoldinia_pulchra))	(((Oenocarpus_minor	Oenocarpus_bataua)	Prestoea_acuminata)	(Dictyosperma_album	(Dypsis_decaryi	(((Veitchia_spiralis	Hydriastele_microspadix)	Burretiokentia_grandiflora)	(Heterospathe_cagayanensis	Kentiopsis_piersoniorum)))))))	((((Reinhardtia_gracilis	Reinhardtia_paiewonskiana)	Reinhardtia_latisecta)	Reinhardtia_simplex)	((Orania_palindan	(Podococcus_barteri	Sclerosperma_profizianum))	(Chamaedorea_seifrizii	(Roystonea_regia	((Elaeis_guineensis	Elaeis_oleifera)	(Bactris_major	Attalea_speciosa)))))))))	Nypa_fruticans)	Calamus_caryotoides);
((((Phoenix_dactylifera	(Serenoa_repens	Sabal_domingensis))	(((((Manicaria_saccifera	(Leopoldinia_pulchra	(((Oenocarpus_minor	Oenocarpus_bataua)	Prestoea_acuminata)	(Pelagodoxa_henryana	(((Kentiopsis_piersoniorum	(Veitchia_spiralis	Hydriastele_microspadix))	(Dictyosperma_album	(Reinhardtia_gracilis	(Heterospathe_cagayanensis	Dypsis_decaryi))))	Burretiokentia_grandiflora)))))	Geonoma_undata)	(Sclerosperma_profizianum	(Orania_palindan	Podococcus_barteri)))	(((Reinhardtia_paiewonskiana	Reinhardtia_latisecta)	Reinhardtia_simplex)	(Chamaedorea_seifrizii	(Roystonea_regia	((Elaeis_guineensis	Elaeis_oleifera)	(Bactris_major	Attalea_speciosa))))))	(Iriartea_deltoidea	Pseudophoenix_vinifera)))	Nypa_fruticans)	Calamus_caryotoides);
((((Serenoa_repens	(Sabal_domingensis	Phoenix_dactylifera))	((((((Reinhardtia_gracilis	Reinhardtia_paiewonskiana)	Reinhardtia_latisecta)	Reinhardtia_simplex)	((Chamaedorea_seifrizii	(Roystonea_regia	(Attalea_speciosa	((Elaeis_guineensis	Elaeis_oleifera)	Bactris_major))))	(Sclerosperma_profizianum	(Orania_palindan	Podococcus_barteri))))	(Iriartea_deltoidea	Pseudophoenix_vinifera))	((Manicaria_saccifera	(((Oenocarpus_minor	Oenocarpus_bataua)	Prestoea_acuminata)	(Pelagodoxa_henryana	(((Kentiopsis_piersoniorum	(Veitchia_spiralis	Hydriastele_microspadix))	(Dictyosperma_album	(Heterospathe_cagayanensis	Dypsis_decaryi)))	Burretiokentia_grandiflora))))	(Leopoldinia_pulchra	Geonoma_undata))))	Nypa_fruticans)	Calamus_caryotoides);
