# Supplementary material for: Data supporting the nuclear phylogenomics of the palm subfamily Arecoideae (Arecaceae)
Source: Data Brief. 2016 Mar 2;7:532–6. doi: 10.1016/j.dib.2016.02.063 (PMC4796708; doi:10.1016/j.dib.2016.02.063)
Supplement: Supplementary file 5 — Supplementary material [file mmc5.zip › RAxML_bootstrap.Elaeis_2550.raxml.tre]

(((((Sabal_domingensis	(((((Kentiopsis_piersoniorum	Manicaria_saccifera)	(Prestoea_acuminata	Hydriastele_microspadix))	(Roystonea_regia	Dictyosperma_album))	(Oenocarpus_bataua	(Oenocarpus_minor	(Bactris_major	(Elaeis_guineensis	Elaeis_oleifera)))))	(((Phoenix_dactylifera	(Reinhardtia_simplex	(Reinhardtia_paiewonskiana	Reinhardtia_latisecta)))	Chamaedorea_seifrizii)	((Serenoa_repens	Sclerosperma_profizianum)	(Orania_palindan	Podococcus_barteri)))))	Nypa_fruticans)	Attalea_speciosa)	Iriartea_deltoidea)	Kingia_australis);
(((((((Orania_palindan	Podococcus_barteri)	(Serenoa_repens	Sclerosperma_profizianum))	Sabal_domingensis)	Chamaedorea_seifrizii)	((((((Dictyosperma_album	Kentiopsis_piersoniorum)	Hydriastele_microspadix)	Manicaria_saccifera)	((Oenocarpus_bataua	(Oenocarpus_minor	((Attalea_speciosa	Bactris_major)	(Elaeis_guineensis	Elaeis_oleifera))))	Roystonea_regia))	Prestoea_acuminata)	((Nypa_fruticans	Phoenix_dactylifera)	(Reinhardtia_simplex	(Reinhardtia_paiewonskiana	Reinhardtia_latisecta)))))	Iriartea_deltoidea)	Kingia_australis);
((((((Chamaedorea_seifrizii	(Orania_palindan	Podococcus_barteri))	(((Hydriastele_microspadix	Roystonea_regia)	((Prestoea_acuminata	(Manicaria_saccifera	Dictyosperma_album))	((Oenocarpus_bataua	Attalea_speciosa)	(Oenocarpus_minor	(Bactris_major	(Elaeis_guineensis	Elaeis_oleifera))))))	(((Sclerosperma_profizianum	(Serenoa_repens	Nypa_fruticans))	Phoenix_dactylifera)	(Reinhardtia_simplex	(Reinhardtia_paiewonskiana	Reinhardtia_latisecta)))))	Kentiopsis_piersoniorum)	Sabal_domingensis)	Iriartea_deltoidea)	Kingia_australis);
(((Attalea_speciosa	((((Prestoea_acuminata	(((Reinhardtia_paiewonskiana	Reinhardtia_latisecta)	Reinhardtia_simplex)	(Kentiopsis_piersoniorum	((Chamaedorea_seifrizii	(Orania_palindan	Podococcus_barteri))	(Sabal_domingensis	Phoenix_dactylifera)))))	(Oenocarpus_minor	(Bactris_major	(Elaeis_guineensis	Elaeis_oleifera))))	((Hydriastele_microspadix	Oenocarpus_bataua)	(Dictyosperma_album	Roystonea_regia)))	((Sclerosperma_profizianum	(Serenoa_repens	Nypa_fruticans))	Manicaria_saccifera)))	Iriartea_deltoidea)	Kingia_australis);
((Elaeis_oleifera	(((((Prestoea_acuminata	(Attalea_speciosa	(Serenoa_repens	Nypa_fruticans)))	(((Manicaria_saccifera	((Dictyosperma_album	Roystonea_regia)	(Kentiopsis_piersoniorum	Hydriastele_microspadix)))	(((Sclerosperma_profizianum	(Orania_palindan	Podococcus_barteri))	Sabal_domingensis)	(Iriartea_deltoidea	((Phoenix_dactylifera	((Reinhardtia_paiewonskiana	Reinhardtia_latisecta)	Reinhardtia_simplex))	Chamaedorea_seifrizii))))	Oenocarpus_bataua))	Oenocarpus_minor)	Bactris_major)	Elaeis_guineensis))	Kingia_australis);
((Elaeis_oleifera	(((((((((Serenoa_repens	Nypa_fruticans)	Prestoea_acuminata)	(Manicaria_saccifera	((Dictyosperma_album	Roystonea_regia)	(Kentiopsis_piersoniorum	Hydriastele_microspadix))))	(((Reinhardtia_paiewonskiana	Reinhardtia_latisecta)	Reinhardtia_simplex)	((((Sclerosperma_profizianum	(Orania_palindan	Podococcus_barteri))	(Sabal_domingensis	Phoenix_dactylifera))	Chamaedorea_seifrizii)	Iriartea_deltoidea)))	Oenocarpus_bataua)	Oenocarpus_minor)	Attalea_speciosa)	Bactris_major)	Elaeis_guineensis))	Kingia_australis);
(((Manicaria_saccifera	((Prestoea_acuminata	(Nypa_fruticans	Serenoa_repens))	(Kentiopsis_piersoniorum	(((((Reinhardtia_paiewonskiana	Reinhardtia_latisecta)	Reinhardtia_simplex)	(((Sclerosperma_profizianum	(Orania_palindan	Podococcus_barteri))	(Sabal_domingensis	Phoenix_dactylifera))	Chamaedorea_seifrizii))	Hydriastele_microspadix)	((Dictyosperma_album	Roystonea_regia)	((Attalea_speciosa	Oenocarpus_bataua)	((Bactris_major	(Elaeis_guineensis	Elaeis_oleifera))	Oenocarpus_minor)))))))	Iriartea_deltoidea)	Kingia_australis);
(((((Prestoea_acuminata	(Nypa_fruticans	Serenoa_repens))	Sabal_domingensis)	((Sclerosperma_profizianum	(Orania_palindan	Podococcus_barteri))	(((Reinhardtia_simplex	Phoenix_dactylifera)	(((Manicaria_saccifera	(Kentiopsis_piersoniorum	(Dictyosperma_album	Hydriastele_microspadix)))	(Roystonea_regia	((Attalea_speciosa	Oenocarpus_bataua)	((Bactris_major	(Elaeis_guineensis	Elaeis_oleifera))	Oenocarpus_minor))))	(Reinhardtia_paiewonskiana	Reinhardtia_latisecta)))	Chamaedorea_seifrizii)))	Iriartea_deltoidea)	Kingia_australis);
(((((Manicaria_saccifera	(Oenocarpus_bataua	((Oenocarpus_minor	(Roystonea_regia	((Kentiopsis_piersoniorum	(Dictyosperma_album	Hydriastele_microspadix))	(Bactris_major	(Elaeis_guineensis	Elaeis_oleifera)))))	((Reinhardtia_paiewonskiana	(Reinhardtia_latisecta	Reinhardtia_simplex))	(((Chamaedorea_seifrizii	Prestoea_acuminata)	(Sabal_domingensis	(Sclerosperma_profizianum	(Orania_palindan	Podococcus_barteri))))	Phoenix_dactylifera)))))	(Nypa_fruticans	Serenoa_repens))	Attalea_speciosa)	Iriartea_deltoidea)	Kingia_australis);
(((((Bactris_major	(Elaeis_guineensis	Elaeis_oleifera))	(((((Sabal_domingensis	((Sclerosperma_profizianum	(Orania_palindan	Podococcus_barteri))	(Prestoea_acuminata	(Chamaedorea_seifrizii	(((Nypa_fruticans	Serenoa_repens)	Phoenix_dactylifera)	(Reinhardtia_paiewonskiana	(Reinhardtia_latisecta	Reinhardtia_simplex)))))))	Oenocarpus_minor)	(Roystonea_regia	Manicaria_saccifera))	Oenocarpus_bataua)	(Kentiopsis_piersoniorum	(Dictyosperma_album	Hydriastele_microspadix))))	Attalea_speciosa)	Iriartea_deltoidea)	Kingia_australis);
((Iriartea_deltoidea	((Serenoa_repens	Manicaria_saccifera)	((Kentiopsis_piersoniorum	(((Hydriastele_microspadix	Dictyosperma_album)	((((Podococcus_barteri	Orania_palindan)	Sabal_domingensis)	(Chamaedorea_seifrizii	(Phoenix_dactylifera	((Reinhardtia_paiewonskiana	Reinhardtia_latisecta)	(Sclerosperma_profizianum	Reinhardtia_simplex)))))	(Oenocarpus_bataua	(Attalea_speciosa	(Oenocarpus_minor	(Bactris_major	(Elaeis_guineensis	Elaeis_oleifera)))))))	(Prestoea_acuminata	Nypa_fruticans)))	Roystonea_regia)))	Kingia_australis);
((Iriartea_deltoidea	(Manicaria_saccifera	(((Kentiopsis_piersoniorum	(Hydriastele_microspadix	Dictyosperma_album))	((((((Serenoa_repens	Sclerosperma_profizianum)	Reinhardtia_paiewonskiana)	Reinhardtia_latisecta)	Reinhardtia_simplex)	((Chamaedorea_seifrizii	((Podococcus_barteri	Orania_palindan)	(Sabal_domingensis	Phoenix_dactylifera)))	(Prestoea_acuminata	Nypa_fruticans)))	(Oenocarpus_bataua	(Attalea_speciosa	(Oenocarpus_minor	(Bactris_major	(Elaeis_guineensis	Elaeis_oleifera)))))))	Roystonea_regia)))	Kingia_australis);
((Iriartea_deltoidea	(((Bactris_major	(Elaeis_guineensis	Elaeis_oleifera))	(Oenocarpus_bataua	((Prestoea_acuminata	((Manicaria_saccifera	((((Orania_palindan	Sabal_domingensis)	(Phoenix_dactylifera	((Serenoa_repens	Sclerosperma_profizianum)	Nypa_fruticans)))	Chamaedorea_seifrizii)	((Reinhardtia_paiewonskiana	Reinhardtia_latisecta)	Reinhardtia_simplex)))	(Kentiopsis_piersoniorum	(Hydriastele_microspadix	(Podococcus_barteri	(Roystonea_regia	Dictyosperma_album))))))	Oenocarpus_minor)))	Attalea_speciosa))	Kingia_australis);
((Iriartea_deltoidea	((Oenocarpus_bataua	(((((Phoenix_dactylifera	((Serenoa_repens	Sclerosperma_profizianum)	Nypa_fruticans))	(Chamaedorea_seifrizii	((Reinhardtia_paiewonskiana	Reinhardtia_latisecta)	Reinhardtia_simplex)))	(Orania_palindan	Sabal_domingensis))	(Prestoea_acuminata	(Roystonea_regia	Oenocarpus_minor)))	(Manicaria_saccifera	(((Dictyosperma_album	Hydriastele_microspadix)	Kentiopsis_piersoniorum)	(Podococcus_barteri	(Bactris_major	(Elaeis_guineensis	Elaeis_oleifera)))))))	Attalea_speciosa))	Kingia_australis);
((Iriartea_deltoidea	((((((Manicaria_saccifera	(Kentiopsis_piersoniorum	(Hydriastele_microspadix	Dictyosperma_album)))	Oenocarpus_bataua)	((Roystonea_regia	Oenocarpus_minor)	(Bactris_major	(Elaeis_guineensis	Elaeis_oleifera))))	(((Reinhardtia_paiewonskiana	Reinhardtia_latisecta)	Reinhardtia_simplex)	((Chamaedorea_seifrizii	(Sclerosperma_profizianum	(Orania_palindan	Podococcus_barteri)))	Phoenix_dactylifera)))	(((Serenoa_repens	Nypa_fruticans)	Prestoea_acuminata)	Sabal_domingensis))	Attalea_speciosa))	Kingia_australis);
((Iriartea_deltoidea	(((((Serenoa_repens	Nypa_fruticans)	Prestoea_acuminata)	Manicaria_saccifera)	(Oenocarpus_minor	(((Bactris_major	(Elaeis_guineensis	Elaeis_oleifera))	((Roystonea_regia	Hydriastele_microspadix)	Dictyosperma_album))	((((Reinhardtia_paiewonskiana	Reinhardtia_latisecta)	Reinhardtia_simplex)	(((Kentiopsis_piersoniorum	Chamaedorea_seifrizii)	(Sclerosperma_profizianum	(Orania_palindan	Podococcus_barteri)))	(Sabal_domingensis	Phoenix_dactylifera)))	Oenocarpus_bataua))))	Attalea_speciosa))	Kingia_australis);
((Iriartea_deltoidea	((Serenoa_repens	Manicaria_saccifera)	((((Dictyosperma_album	((Attalea_speciosa	Bactris_major)	(Elaeis_guineensis	Elaeis_oleifera)))	Hydriastele_microspadix)	((Kentiopsis_piersoniorum	((Orania_palindan	Sabal_domingensis)	(Prestoea_acuminata	(((((Reinhardtia_paiewonskiana	Reinhardtia_latisecta)	Reinhardtia_simplex)	(Nypa_fruticans	Phoenix_dactylifera))	Chamaedorea_seifrizii)	(Sclerosperma_profizianum	Podococcus_barteri)))))	(Oenocarpus_bataua	Oenocarpus_minor)))	Roystonea_regia)))	Kingia_australis);
((Iriartea_deltoidea	((Bactris_major	((Elaeis_guineensis	Elaeis_oleifera)	(((((((Podococcus_barteri	Orania_palindan)	Sabal_domingensis)	(Prestoea_acuminata	(Hydriastele_microspadix	Chamaedorea_seifrizii)))	(((Reinhardtia_paiewonskiana	Reinhardtia_latisecta)	Reinhardtia_simplex)	Phoenix_dactylifera))	(Oenocarpus_bataua	(Oenocarpus_minor	(Roystonea_regia	(((Sclerosperma_profizianum	Serenoa_repens)	Nypa_fruticans)	Manicaria_saccifera)))))	Kentiopsis_piersoniorum)	Dictyosperma_album)))	Attalea_speciosa))	Kingia_australis);
((Roystonea_regia	((((Orania_palindan	Sabal_domingensis)	(Chamaedorea_seifrizii	(((Reinhardtia_paiewonskiana	Reinhardtia_latisecta)	Reinhardtia_simplex)	(Iriartea_deltoidea	((Sclerosperma_profizianum	(Serenoa_repens	Nypa_fruticans))	Phoenix_dactylifera)))))	(Oenocarpus_bataua	((((Elaeis_guineensis	Elaeis_oleifera)	Attalea_speciosa)	Bactris_major)	Oenocarpus_minor)))	((Manicaria_saccifera	(((Podococcus_barteri	Dictyosperma_album)	Hydriastele_microspadix)	Kentiopsis_piersoniorum))	Prestoea_acuminata)))	Kingia_australis);
((Attalea_speciosa	(Bactris_major	(((Oenocarpus_minor	(Prestoea_acuminata	Oenocarpus_bataua))	((Manicaria_saccifera	(Hydriastele_microspadix	(Roystonea_regia	Dictyosperma_album)))	(((Podococcus_barteri	(Sclerosperma_profizianum	Orania_palindan))	(((Reinhardtia_paiewonskiana	Reinhardtia_latisecta)	Reinhardtia_simplex)	(Iriartea_deltoidea	((Serenoa_repens	Nypa_fruticans)	Phoenix_dactylifera))))	((Kentiopsis_piersoniorum	Chamaedorea_seifrizii)	Sabal_domingensis))))	(Elaeis_guineensis	Elaeis_oleifera))))	Kingia_australis);
((Oenocarpus_minor	((Elaeis_guineensis	Elaeis_oleifera)	(Bactris_major	((((((Serenoa_repens	Sclerosperma_profizianum)	Nypa_fruticans)	(Iriartea_deltoidea	Attalea_speciosa))	((Reinhardtia_simplex	(Reinhardtia_latisecta	Reinhardtia_paiewonskiana))	(((Podococcus_barteri	Orania_palindan)	Chamaedorea_seifrizii)	(Sabal_domingensis	Phoenix_dactylifera))))	(Prestoea_acuminata	(Manicaria_saccifera	(Kentiopsis_piersoniorum	(Hydriastele_microspadix	(Dictyosperma_album	Roystonea_regia))))))	Oenocarpus_bataua))))	Kingia_australis);
(((((Serenoa_repens	Manicaria_saccifera)	((Kentiopsis_piersoniorum	(Hydriastele_microspadix	(Dictyosperma_album	Roystonea_regia)))	((Oenocarpus_bataua	(((Elaeis_guineensis	Elaeis_oleifera)	Bactris_major)	Oenocarpus_minor))	((Reinhardtia_simplex	(Reinhardtia_latisecta	Reinhardtia_paiewonskiana))	((((Sclerosperma_profizianum	(Podococcus_barteri	Orania_palindan))	Phoenix_dactylifera)	Sabal_domingensis)	Chamaedorea_seifrizii)))))	(Prestoea_acuminata	Nypa_fruticans))	(Iriartea_deltoidea	Attalea_speciosa))	Kingia_australis);
((Iriartea_deltoidea	(Elaeis_oleifera	((Bactris_major	(Oenocarpus_minor	(Attalea_speciosa	((Prestoea_acuminata	((Kentiopsis_piersoniorum	((Manicaria_saccifera	(Dictyosperma_album	Roystonea_regia))	Hydriastele_microspadix))	(((Chamaedorea_seifrizii	((Serenoa_repens	Nypa_fruticans)	Phoenix_dactylifera))	((Reinhardtia_paiewonskiana	Reinhardtia_latisecta)	Reinhardtia_simplex))	(((Sclerosperma_profizianum	Orania_palindan)	Podococcus_barteri)	Sabal_domingensis))))	Oenocarpus_bataua))))	Elaeis_guineensis)))	Kingia_australis);
((Iriartea_deltoidea	(Elaeis_oleifera	((Bactris_major	(Oenocarpus_minor	(Attalea_speciosa	((((Hydriastele_microspadix	((Prestoea_acuminata	Nypa_fruticans)	Dictyosperma_album))	(Roystonea_regia	((Kentiopsis_piersoniorum	Serenoa_repens)	Manicaria_saccifera)))	(((Sclerosperma_profizianum	(Orania_palindan	Podococcus_barteri))	((Phoenix_dactylifera	((Reinhardtia_paiewonskiana	Reinhardtia_latisecta)	Reinhardtia_simplex))	Chamaedorea_seifrizii))	Sabal_domingensis))	Oenocarpus_bataua))))	Elaeis_guineensis)))	Kingia_australis);
((Iriartea_deltoidea	(Elaeis_oleifera	((Bactris_major	(Attalea_speciosa	((Oenocarpus_minor	(((Serenoa_repens	Manicaria_saccifera)	(Kentiopsis_piersoniorum	(Dictyosperma_album	Roystonea_regia)))	(((Sclerosperma_profizianum	(Orania_palindan	Podococcus_barteri))	((Reinhardtia_paiewonskiana	Reinhardtia_latisecta)	Reinhardtia_simplex))	((((Hydriastele_microspadix	Chamaedorea_seifrizii)	Prestoea_acuminata)	Nypa_fruticans)	(Sabal_domingensis	Phoenix_dactylifera)))))	Oenocarpus_bataua)))	Elaeis_guineensis)))	Kingia_australis);
((Sabal_domingensis	((Serenoa_repens	Manicaria_saccifera)	((((Elaeis_guineensis	(Iriartea_deltoidea	Elaeis_oleifera))	Bactris_major)	(Dictyosperma_album	(Hydriastele_microspadix	Kentiopsis_piersoniorum)))	((Oenocarpus_bataua	((Roystonea_regia	Oenocarpus_minor)	((Nypa_fruticans	Prestoea_acuminata)	Attalea_speciosa)))	(((Sclerosperma_profizianum	(Orania_palindan	Podococcus_barteri))	(Phoenix_dactylifera	((Reinhardtia_paiewonskiana	Reinhardtia_latisecta)	Reinhardtia_simplex)))	Chamaedorea_seifrizii)))))	Kingia_australis);
((Chamaedorea_seifrizii	((Orania_palindan	(Sabal_domingensis	((((Prestoea_acuminata	Hydriastele_microspadix)	(Dictyosperma_album	Roystonea_regia))	(((Kentiopsis_piersoniorum	(Sclerosperma_profizianum	Serenoa_repens))	Iriartea_deltoidea)	Manicaria_saccifera))	(Oenocarpus_bataua	(((Elaeis_guineensis	Elaeis_oleifera)	(Attalea_speciosa	Bactris_major))	Oenocarpus_minor)))))	(Podococcus_barteri	(Phoenix_dactylifera	((Reinhardtia_paiewonskiana	Reinhardtia_latisecta)	(Nypa_fruticans	Reinhardtia_simplex))))))	Kingia_australis);
(((Kentiopsis_piersoniorum	((((Sabal_domingensis	((Sclerosperma_profizianum	(Orania_palindan	Podococcus_barteri))	((Phoenix_dactylifera	(Iriartea_deltoidea	((Reinhardtia_paiewonskiana	Reinhardtia_latisecta)	Reinhardtia_simplex)))	Chamaedorea_seifrizii)))	(Nypa_fruticans	Prestoea_acuminata))	(Oenocarpus_minor	(Oenocarpus_bataua	((Elaeis_guineensis	Elaeis_oleifera)	(Attalea_speciosa	Bactris_major)))))	(Hydriastele_microspadix	(Dictyosperma_album	Roystonea_regia))))	(Serenoa_repens	Manicaria_saccifera))	Kingia_australis);
((((((Nypa_fruticans	Prestoea_acuminata)	(Reinhardtia_paiewonskiana	Reinhardtia_latisecta))	(Reinhardtia_simplex	(Chamaedorea_seifrizii	((Sclerosperma_profizianum	(Orania_palindan	Podococcus_barteri))	(Sabal_domingensis	Phoenix_dactylifera)))))	(((Roystonea_regia	(((Elaeis_guineensis	Elaeis_oleifera)	(Attalea_speciosa	Bactris_major))	Oenocarpus_minor))	Oenocarpus_bataua)	((Dictyosperma_album	(Hydriastele_microspadix	Kentiopsis_piersoniorum))	(Serenoa_repens	Manicaria_saccifera))))	Iriartea_deltoidea)	Kingia_australis);
((((((((((Roystonea_regia	Dictyosperma_album)	Oenocarpus_bataua)	Oenocarpus_minor)	Kentiopsis_piersoniorum)	(Prestoea_acuminata	((Nypa_fruticans	(Sclerosperma_profizianum	Serenoa_repens))	Manicaria_saccifera)))	(Sabal_domingensis	(Hydriastele_microspadix	((Orania_palindan	Podococcus_barteri)	(Chamaedorea_seifrizii	(Phoenix_dactylifera	(Reinhardtia_simplex	(Reinhardtia_paiewonskiana	Reinhardtia_latisecta))))))))	((Elaeis_guineensis	Elaeis_oleifera)	Bactris_major))	Attalea_speciosa)	Iriartea_deltoidea)	Kingia_australis);
((Attalea_speciosa	(((Oenocarpus_minor	((Manicaria_saccifera	((Hydriastele_microspadix	((Elaeis_oleifera	Elaeis_guineensis)	Bactris_major))	((Roystonea_regia	Dictyosperma_album)	Kentiopsis_piersoniorum)))	Oenocarpus_bataua))	(((Nypa_fruticans	Prestoea_acuminata)	Chamaedorea_seifrizii)	((Phoenix_dactylifera	(Reinhardtia_simplex	(Reinhardtia_paiewonskiana	Reinhardtia_latisecta)))	(Sabal_domingensis	(Orania_palindan	(Podococcus_barteri	(Serenoa_repens	Sclerosperma_profizianum)))))))	Iriartea_deltoidea))	Kingia_australis);
(((Attalea_speciosa	(Bactris_major	((Oenocarpus_minor	(((((Reinhardtia_simplex	((Iriartea_deltoidea	(Kentiopsis_piersoniorum	Reinhardtia_latisecta))	Reinhardtia_paiewonskiana))	(Phoenix_dactylifera	(Prestoea_acuminata	((Sabal_domingensis	((Orania_palindan	Podococcus_barteri)	Sclerosperma_profizianum))	Chamaedorea_seifrizii))))	((Serenoa_repens	Manicaria_saccifera)	(Dictyosperma_album	Hydriastele_microspadix)))	Roystonea_regia)	Oenocarpus_bataua))	(Elaeis_oleifera	Elaeis_guineensis))))	Nypa_fruticans)	Kingia_australis);
((Sabal_domingensis	(Phoenix_dactylifera	(((Orania_palindan	Podococcus_barteri)	Sclerosperma_profizianum)	(Chamaedorea_seifrizii	(((((Oenocarpus_minor	((Attalea_speciosa	(Bactris_major	(Elaeis_oleifera	(Iriartea_deltoidea	Elaeis_guineensis))))	(Prestoea_acuminata	(Kentiopsis_piersoniorum	((Roystonea_regia	Dictyosperma_album)	Hydriastele_microspadix)))))	Manicaria_saccifera)	Oenocarpus_bataua)	(Reinhardtia_simplex	(Reinhardtia_latisecta	Reinhardtia_paiewonskiana)))	(Serenoa_repens	Nypa_fruticans))))))	Kingia_australis);
((((Reinhardtia_paiewonskiana	(Reinhardtia_simplex	Reinhardtia_latisecta))	Sclerosperma_profizianum)	((((Dictyosperma_album	(Hydriastele_microspadix	(Podococcus_barteri	Kentiopsis_piersoniorum)))	Manicaria_saccifera)	(((Bactris_major	(Elaeis_guineensis	(Elaeis_oleifera	Iriartea_deltoidea)))	(Roystonea_regia	Oenocarpus_minor))	(Attalea_speciosa	Oenocarpus_bataua)))	((Prestoea_acuminata	(Orania_palindan	Sabal_domingensis))	((Phoenix_dactylifera	(Serenoa_repens	Nypa_fruticans))	Chamaedorea_seifrizii))))	Kingia_australis);
((Iriartea_deltoidea	(Attalea_speciosa	(((Sclerosperma_profizianum	Nypa_fruticans)	Serenoa_repens)	(((Roystonea_regia	((Bactris_major	(Elaeis_guineensis	Elaeis_oleifera))	Oenocarpus_minor))	(((Kentiopsis_piersoniorum	((Podococcus_barteri	Dictyosperma_album)	(Prestoea_acuminata	Hydriastele_microspadix)))	Manicaria_saccifera)	Oenocarpus_bataua))	(((Chamaedorea_seifrizii	((Orania_palindan	Sabal_domingensis)	Reinhardtia_simplex))	Phoenix_dactylifera)	(Reinhardtia_paiewonskiana	Reinhardtia_latisecta))))))	Kingia_australis);
(((Iriartea_deltoidea	Elaeis_oleifera)	((((Podococcus_barteri	Oenocarpus_minor)	((((Kentiopsis_piersoniorum	((Roystonea_regia	Dictyosperma_album)	Manicaria_saccifera))	Oenocarpus_bataua)	(Hydriastele_microspadix	((Reinhardtia_simplex	(Reinhardtia_paiewonskiana	Reinhardtia_latisecta))	((Chamaedorea_seifrizii	Orania_palindan)	(Phoenix_dactylifera	Sabal_domingensis)))))	((Prestoea_acuminata	Attalea_speciosa)	(Sclerosperma_profizianum	(Serenoa_repens	Nypa_fruticans)))))	Bactris_major)	Elaeis_guineensis))	Kingia_australis);
(((Attalea_speciosa	((Phoenix_dactylifera	(((((Sclerosperma_profizianum	Podococcus_barteri)	Orania_palindan)	Sabal_domingensis)	Chamaedorea_seifrizii)	(((((Bactris_major	(Elaeis_guineensis	Elaeis_oleifera))	(Roystonea_regia	Oenocarpus_minor))	Oenocarpus_bataua)	(((Prestoea_acuminata	Kentiopsis_piersoniorum)	Manicaria_saccifera)	(Dictyosperma_album	Hydriastele_microspadix)))	(Reinhardtia_simplex	(Reinhardtia_paiewonskiana	Reinhardtia_latisecta)))))	(Serenoa_repens	Nypa_fruticans)))	Iriartea_deltoidea)	Kingia_australis);
(((Attalea_speciosa	((((Sclerosperma_profizianum	(Podococcus_barteri	Orania_palindan))	(((((Bactris_major	(Elaeis_guineensis	Elaeis_oleifera))	Oenocarpus_minor)	Oenocarpus_bataua)	(Manicaria_saccifera	((Kentiopsis_piersoniorum	(Roystonea_regia	Dictyosperma_album))	Hydriastele_microspadix)))	(Chamaedorea_seifrizii	(Phoenix_dactylifera	(Reinhardtia_simplex	(Reinhardtia_paiewonskiana	Reinhardtia_latisecta))))))	Sabal_domingensis)	(Prestoea_acuminata	(Serenoa_repens	Nypa_fruticans))))	Iriartea_deltoidea)	Kingia_australis);
(((Attalea_speciosa	((Bactris_major	(Elaeis_guineensis	Elaeis_oleifera))	((Oenocarpus_minor	Oenocarpus_bataua)	((((((Reinhardtia_simplex	(Reinhardtia_paiewonskiana	Reinhardtia_latisecta))	Phoenix_dactylifera)	Chamaedorea_seifrizii)	(Sclerosperma_profizianum	(Podococcus_barteri	Orania_palindan)))	Sabal_domingensis)	(((Kentiopsis_piersoniorum	(Roystonea_regia	Dictyosperma_album))	Hydriastele_microspadix)	((Prestoea_acuminata	(Serenoa_repens	Nypa_fruticans))	Manicaria_saccifera))))))	Iriartea_deltoidea)	Kingia_australis);
((Attalea_speciosa	(((Oenocarpus_bataua	Oenocarpus_minor)	((((Podococcus_barteri	(((Reinhardtia_simplex	(Reinhardtia_paiewonskiana	Reinhardtia_latisecta))	(Sabal_domingensis	Phoenix_dactylifera))	Chamaedorea_seifrizii))	((Sclerosperma_profizianum	Nypa_fruticans)	Orania_palindan))	Prestoea_acuminata)	((Serenoa_repens	Manicaria_saccifera)	(((Roystonea_regia	Hydriastele_microspadix)	Dictyosperma_album)	Kentiopsis_piersoniorum))))	((Iriartea_deltoidea	(Elaeis_guineensis	Elaeis_oleifera))	Bactris_major)))	Kingia_australis);
(((((Prestoea_acuminata	Nypa_fruticans)	(((Podococcus_barteri	(Serenoa_repens	Sclerosperma_profizianum))	Manicaria_saccifera)	(((Bactris_major	(Elaeis_guineensis	Elaeis_oleifera))	(Hydriastele_microspadix	(Roystonea_regia	Dictyosperma_album)))	(((Kentiopsis_piersoniorum	Oenocarpus_minor)	((Chamaedorea_seifrizii	(Sabal_domingensis	Orania_palindan))	(Phoenix_dactylifera	((Reinhardtia_latisecta	Reinhardtia_paiewonskiana)	Reinhardtia_simplex))))	Oenocarpus_bataua))))	Attalea_speciosa)	Iriartea_deltoidea)	Kingia_australis);
((((Bactris_major	((Elaeis_guineensis	Elaeis_oleifera)	(Oenocarpus_minor	((Oenocarpus_bataua	((Prestoea_acuminata	Manicaria_saccifera)	(((Kentiopsis_piersoniorum	Podococcus_barteri)	Hydriastele_microspadix)	(Roystonea_regia	Dictyosperma_album))))	((Chamaedorea_seifrizii	(Sabal_domingensis	Orania_palindan))	(((Sclerosperma_profizianum	(Serenoa_repens	Nypa_fruticans))	Phoenix_dactylifera)	((Reinhardtia_latisecta	Reinhardtia_paiewonskiana)	Reinhardtia_simplex)))))))	Attalea_speciosa)	Iriartea_deltoidea)	Kingia_australis);
((((Roystonea_regia	(Manicaria_saccifera	((((Chamaedorea_seifrizii	(Sabal_domingensis	Phoenix_dactylifera))	((Sclerosperma_profizianum	(Serenoa_repens	Nypa_fruticans))	Orania_palindan))	((Reinhardtia_simplex	Reinhardtia_paiewonskiana)	Reinhardtia_latisecta))	((Oenocarpus_bataua	(((Podococcus_barteri	Kentiopsis_piersoniorum)	((Prestoea_acuminata	Dictyosperma_album)	Hydriastele_microspadix))	(Bactris_major	(Elaeis_guineensis	Elaeis_oleifera))))	Oenocarpus_minor))))	Attalea_speciosa)	Iriartea_deltoidea)	Kingia_australis);
(((((((Chamaedorea_seifrizii	(Orania_palindan	(Sabal_domingensis	Phoenix_dactylifera)))	(Reinhardtia_simplex	(Reinhardtia_paiewonskiana	Reinhardtia_latisecta)))	((((Oenocarpus_bataua	((Bactris_major	(Elaeis_guineensis	Elaeis_oleifera))	Oenocarpus_minor))	Roystonea_regia)	Prestoea_acuminata)	((((Dictyosperma_album	Podococcus_barteri)	Kentiopsis_piersoniorum)	Hydriastele_microspadix)	Manicaria_saccifera)))	((Serenoa_repens	Sclerosperma_profizianum)	Nypa_fruticans))	Attalea_speciosa)	Iriartea_deltoidea)	Kingia_australis);
(((((Bactris_major	((Elaeis_guineensis	Elaeis_oleifera)	((Oenocarpus_minor	(Oenocarpus_bataua	((Roystonea_regia	Dictyosperma_album)	(Hydriastele_microspadix	(Serenoa_repens	Manicaria_saccifera)))))	((Prestoea_acuminata	(Chamaedorea_seifrizii	((Podococcus_barteri	Orania_palindan)	(Sabal_domingensis	Phoenix_dactylifera))))	(Reinhardtia_simplex	((Kentiopsis_piersoniorum	Reinhardtia_paiewonskiana)	Reinhardtia_latisecta))))))	(Sclerosperma_profizianum	Nypa_fruticans))	Attalea_speciosa)	Iriartea_deltoidea)	Kingia_australis);
((((Elaeis_guineensis	Elaeis_oleifera)	Iriartea_deltoidea)	((((((Oenocarpus_bataua	((Serenoa_repens	Manicaria_saccifera)	(Kentiopsis_piersoniorum	Oenocarpus_minor)))	(Hydriastele_microspadix	(Roystonea_regia	Dictyosperma_album)))	(Prestoea_acuminata	(Nypa_fruticans	Attalea_speciosa)))	((Phoenix_dactylifera	(Sclerosperma_profizianum	(Reinhardtia_simplex	(Reinhardtia_paiewonskiana	Reinhardtia_latisecta))))	(Sabal_domingensis	(Podococcus_barteri	Orania_palindan))))	Chamaedorea_seifrizii)	Bactris_major))	Kingia_australis);
(((Attalea_speciosa	((Prestoea_acuminata	(Serenoa_repens	Nypa_fruticans))	(((((Phoenix_dactylifera	(Reinhardtia_simplex	(Reinhardtia_paiewonskiana	Reinhardtia_latisecta)))	((Sabal_domingensis	((Sclerosperma_profizianum	Podococcus_barteri)	Orania_palindan))	(Kentiopsis_piersoniorum	Chamaedorea_seifrizii)))	((Oenocarpus_bataua	Oenocarpus_minor)	(Bactris_major	(Elaeis_guineensis	Elaeis_oleifera))))	(Hydriastele_microspadix	(Roystonea_regia	Dictyosperma_album)))	Manicaria_saccifera)))	Iriartea_deltoidea)	Kingia_australis);
(((Attalea_speciosa	((Sclerosperma_profizianum	Nypa_fruticans)	((Manicaria_saccifera	((((Reinhardtia_simplex	(Reinhardtia_paiewonskiana	Reinhardtia_latisecta))	(Chamaedorea_seifrizii	Phoenix_dactylifera))	Orania_palindan)	((((Podococcus_barteri	Kentiopsis_piersoniorum)	(Prestoea_acuminata	Hydriastele_microspadix))	(Roystonea_regia	Dictyosperma_album))	(Oenocarpus_bataua	(((Serenoa_repens	Oenocarpus_minor)	Bactris_major)	(Elaeis_guineensis	Elaeis_oleifera))))))	Sabal_domingensis)))	Iriartea_deltoidea)	Kingia_australis);
((Attalea_speciosa	(((((Oenocarpus_minor	(((Bactris_major	(Elaeis_guineensis	(Iriartea_deltoidea	Elaeis_oleifera)))	(Hydriastele_microspadix	(Roystonea_regia	Dictyosperma_album)))	((Reinhardtia_simplex	(Reinhardtia_paiewonskiana	Reinhardtia_latisecta))	(((Podococcus_barteri	Orania_palindan)	Chamaedorea_seifrizii)	(Sabal_domingensis	Phoenix_dactylifera)))))	Oenocarpus_bataua)	(Kentiopsis_piersoniorum	(Serenoa_repens	Sclerosperma_profizianum)))	Manicaria_saccifera)	(Prestoea_acuminata	Nypa_fruticans)))	Kingia_australis);
((Attalea_speciosa	(((Oenocarpus_bataua	((Bactris_major	(Elaeis_guineensis	(Iriartea_deltoidea	Elaeis_oleifera)))	((Reinhardtia_simplex	(((Prestoea_acuminata	Nypa_fruticans)	(Podococcus_barteri	Reinhardtia_paiewonskiana))	Reinhardtia_latisecta))	((Orania_palindan	Chamaedorea_seifrizii)	(Sabal_domingensis	Phoenix_dactylifera)))))	(Hydriastele_microspadix	(Roystonea_regia	Dictyosperma_album)))	((Manicaria_saccifera	Kentiopsis_piersoniorum)	(Oenocarpus_minor	(Serenoa_repens	Sclerosperma_profizianum)))))	Kingia_australis);
(((((((Oenocarpus_minor	(Oenocarpus_bataua	((Elaeis_guineensis	Elaeis_oleifera)	(Attalea_speciosa	Bactris_major))))	((Reinhardtia_simplex	(Reinhardtia_paiewonskiana	Reinhardtia_latisecta))	(Sabal_domingensis	((Chamaedorea_seifrizii	(Sclerosperma_profizianum	(Orania_palindan	Podococcus_barteri)))	Phoenix_dactylifera))))	(Hydriastele_microspadix	((Prestoea_acuminata	Nypa_fruticans)	(Dictyosperma_album	Roystonea_regia))))	Kentiopsis_piersoniorum)	(Manicaria_saccifera	Serenoa_repens))	Iriartea_deltoidea)	Kingia_australis);
((((Oenocarpus_minor	(((Hydriastele_microspadix	(Dictyosperma_album	Roystonea_regia))	Manicaria_saccifera)	(Oenocarpus_bataua	((((Serenoa_repens	Nypa_fruticans)	Prestoea_acuminata)	Attalea_speciosa)	((Chamaedorea_seifrizii	(Reinhardtia_simplex	((Kentiopsis_piersoniorum	Reinhardtia_paiewonskiana)	Reinhardtia_latisecta)))	((Sclerosperma_profizianum	(Orania_palindan	Podococcus_barteri))	(Phoenix_dactylifera	Sabal_domingensis)))))))	Bactris_major)	((Elaeis_oleifera	Elaeis_guineensis)	Iriartea_deltoidea))	Kingia_australis);
((((Bactris_major	(Elaeis_oleifera	Elaeis_guineensis))	(Oenocarpus_minor	((((Prestoea_acuminata	(Chamaedorea_seifrizii	((Iriartea_deltoidea	(Nypa_fruticans	Phoenix_dactylifera))	(Reinhardtia_simplex	(Reinhardtia_paiewonskiana	Reinhardtia_latisecta)))))	(((Serenoa_repens	Sclerosperma_profizianum)	(Orania_palindan	Podococcus_barteri))	Sabal_domingensis))	((Kentiopsis_piersoniorum	(Hydriastele_microspadix	(Dictyosperma_album	Roystonea_regia)))	Manicaria_saccifera))	Oenocarpus_bataua)))	Attalea_speciosa)	Kingia_australis);
((Oenocarpus_minor	((Attalea_speciosa	((((Reinhardtia_simplex	(Reinhardtia_paiewonskiana	Reinhardtia_latisecta))	(Chamaedorea_seifrizii	((Prestoea_acuminata	(Serenoa_repens	Nypa_fruticans))	((Sabal_domingensis	Phoenix_dactylifera)	(Podococcus_barteri	(Orania_palindan	Sclerosperma_profizianum))))))	(Hydriastele_microspadix	(((Dictyosperma_album	Roystonea_regia)	Manicaria_saccifera)	Kentiopsis_piersoniorum)))	Oenocarpus_bataua))	(Bactris_major	((Iriartea_deltoidea	Elaeis_oleifera)	Elaeis_guineensis))))	Kingia_australis);
((((Bactris_major	((Elaeis_oleifera	Elaeis_guineensis)	(Oenocarpus_minor	((((Kentiopsis_piersoniorum	(((Dictyosperma_album	Roystonea_regia)	Hydriastele_microspadix)	Podococcus_barteri))	(Prestoea_acuminata	Manicaria_saccifera))	Oenocarpus_bataua)	(((Reinhardtia_simplex	(Reinhardtia_paiewonskiana	Reinhardtia_latisecta))	((Chamaedorea_seifrizii	(Orania_palindan	Sabal_domingensis))	((Serenoa_repens	Nypa_fruticans)	Phoenix_dactylifera)))	Sclerosperma_profizianum)))))	Attalea_speciosa)	Iriartea_deltoidea)	Kingia_australis);
((Attalea_speciosa	(((Manicaria_saccifera	(Oenocarpus_minor	((((Reinhardtia_simplex	(Reinhardtia_paiewonskiana	Reinhardtia_latisecta))	((Chamaedorea_seifrizii	((Serenoa_repens	Sclerosperma_profizianum)	(Podococcus_barteri	Orania_palindan)))	(Sabal_domingensis	Phoenix_dactylifera)))	Oenocarpus_bataua)	(((Elaeis_oleifera	Bactris_major)	Elaeis_guineensis)	(Kentiopsis_piersoniorum	(Hydriastele_microspadix	(Dictyosperma_album	Roystonea_regia)))))))	(Prestoea_acuminata	Nypa_fruticans))	Iriartea_deltoidea))	Kingia_australis);
(((((((Hydriastele_microspadix	(Dictyosperma_album	Roystonea_regia))	(((Reinhardtia_simplex	(Reinhardtia_paiewonskiana	Reinhardtia_latisecta))	(((Podococcus_barteri	Phoenix_dactylifera)	Chamaedorea_seifrizii)	(Orania_palindan	Sabal_domingensis)))	(Oenocarpus_bataua	(((Elaeis_oleifera	Elaeis_guineensis)	Bactris_major)	Oenocarpus_minor))))	Manicaria_saccifera)	(Kentiopsis_piersoniorum	((Serenoa_repens	Sclerosperma_profizianum)	(Prestoea_acuminata	Nypa_fruticans))))	Attalea_speciosa)	Iriartea_deltoidea)	Kingia_australis);
((Iriartea_deltoidea	(Attalea_speciosa	((Serenoa_repens	Nypa_fruticans)	(((Prestoea_acuminata	Oenocarpus_minor)	((((Sclerosperma_profizianum	(Reinhardtia_simplex	(Reinhardtia_paiewonskiana	Reinhardtia_latisecta)))	(((Sabal_domingensis	Phoenix_dactylifera)	Chamaedorea_seifrizii)	Orania_palindan))	(((Kentiopsis_piersoniorum	Podococcus_barteri)	Hydriastele_microspadix)	(Dictyosperma_album	Roystonea_regia)))	(((Elaeis_oleifera	Elaeis_guineensis)	Bactris_major)	Oenocarpus_bataua)))	Manicaria_saccifera))))	Kingia_australis);
((Chamaedorea_seifrizii	(((((Hydriastele_microspadix	((Dictyosperma_album	Roystonea_regia)	(Sclerosperma_profizianum	Podococcus_barteri)))	(Oenocarpus_minor	(((Elaeis_oleifera	Elaeis_guineensis)	(Attalea_speciosa	Bactris_major))	Oenocarpus_bataua)))	(Manicaria_saccifera	(Prestoea_acuminata	(Serenoa_repens	Nypa_fruticans))))	((Iriartea_deltoidea	(Reinhardtia_paiewonskiana	(Reinhardtia_simplex	(Kentiopsis_piersoniorum	Reinhardtia_latisecta))))	(Orania_palindan	Sabal_domingensis)))	Phoenix_dactylifera))	Kingia_australis);
(((Elaeis_oleifera	(Elaeis_guineensis	((((Oenocarpus_bataua	Oenocarpus_minor)	((((((Reinhardtia_paiewonskiana	(Reinhardtia_simplex	Reinhardtia_latisecta))	Chamaedorea_seifrizii)	Phoenix_dactylifera)	Orania_palindan)	Sabal_domingensis)	(Manicaria_saccifera	(((Dictyosperma_album	Roystonea_regia)	((Sclerosperma_profizianum	Podococcus_barteri)	Kentiopsis_piersoniorum))	Hydriastele_microspadix))))	((Attalea_speciosa	(Serenoa_repens	Nypa_fruticans))	Prestoea_acuminata))	Bactris_major)))	Iriartea_deltoidea)	Kingia_australis);
(((Attalea_speciosa	(((Sclerosperma_profizianum	Serenoa_repens)	(Manicaria_saccifera	(((Oenocarpus_minor	((Chamaedorea_seifrizii	(Phoenix_dactylifera	(Reinhardtia_simplex	(Reinhardtia_paiewonskiana	Reinhardtia_latisecta))))	(Orania_palindan	Sabal_domingensis)))	(((Podococcus_barteri	Kentiopsis_piersoniorum)	Hydriastele_microspadix)	(Roystonea_regia	Dictyosperma_album)))	(Oenocarpus_bataua	(Bactris_major	(Elaeis_oleifera	Elaeis_guineensis))))))	(Prestoea_acuminata	Nypa_fruticans)))	Iriartea_deltoidea)	Kingia_australis);
((((Nypa_fruticans	Phoenix_dactylifera)	((Reinhardtia_simplex	(Reinhardtia_paiewonskiana	Reinhardtia_latisecta))	(((((Sclerosperma_profizianum	Podococcus_barteri)	Orania_palindan)	Sabal_domingensis)	(((Serenoa_repens	Manicaria_saccifera)	((Dictyosperma_album	Hydriastele_microspadix)	Kentiopsis_piersoniorum))	((Roystonea_regia	Oenocarpus_minor)	(((Bactris_major	(Elaeis_oleifera	Elaeis_guineensis))	Attalea_speciosa)	Oenocarpus_bataua))))	(Prestoea_acuminata	Chamaedorea_seifrizii))))	Iriartea_deltoidea)	Kingia_australis);
(((Manicaria_saccifera	(((Reinhardtia_paiewonskiana	((((Sclerosperma_profizianum	Nypa_fruticans)	Phoenix_dactylifera)	(Chamaedorea_seifrizii	(Orania_palindan	Sabal_domingensis)))	Reinhardtia_simplex))	(((Podococcus_barteri	(Roystonea_regia	Dictyosperma_album))	((Hydriastele_microspadix	Kentiopsis_piersoniorum)	Reinhardtia_latisecta))	(((Oenocarpus_minor	(Bactris_major	(Elaeis_oleifera	Elaeis_guineensis)))	Attalea_speciosa)	Oenocarpus_bataua)))	(Prestoea_acuminata	Serenoa_repens)))	Iriartea_deltoidea)	Kingia_australis);
(((Oenocarpus_minor	(((((Bactris_major	(Elaeis_guineensis	(Iriartea_deltoidea	Elaeis_oleifera)))	((Podococcus_barteri	Reinhardtia_latisecta)	((Dictyosperma_album	Hydriastele_microspadix)	Kentiopsis_piersoniorum)))	Manicaria_saccifera)	((Orania_palindan	Sabal_domingensis)	(Sclerosperma_profizianum	((Phoenix_dactylifera	(Reinhardtia_paiewonskiana	Reinhardtia_simplex))	Chamaedorea_seifrizii))))	((((Attalea_speciosa	Serenoa_repens)	Nypa_fruticans)	Prestoea_acuminata)	Oenocarpus_bataua)))	Roystonea_regia)	Kingia_australis);
((Iriartea_deltoidea	(Elaeis_oleifera	((((Manicaria_saccifera	(((Oenocarpus_minor	Kentiopsis_piersoniorum)	(((Attalea_speciosa	Nypa_fruticans)	Prestoea_acuminata)	(((Phoenix_dactylifera	(Reinhardtia_simplex	(Reinhardtia_latisecta	Reinhardtia_paiewonskiana)))	Chamaedorea_seifrizii)	(Sabal_domingensis	((Podococcus_barteri	Orania_palindan)	(Serenoa_repens	Sclerosperma_profizianum))))))	Oenocarpus_bataua))	(Hydriastele_microspadix	(Roystonea_regia	Dictyosperma_album)))	Bactris_major)	Elaeis_guineensis)))	Kingia_australis);
((Iriartea_deltoidea	(Elaeis_oleifera	(((Attalea_speciosa	(((((((Nypa_fruticans	Prestoea_acuminata)	(Sclerosperma_profizianum	Serenoa_repens))	Manicaria_saccifera)	(Hydriastele_microspadix	(Podococcus_barteri	(Kentiopsis_piersoniorum	Dictyosperma_album))))	(((Reinhardtia_simplex	(Reinhardtia_latisecta	Reinhardtia_paiewonskiana))	(Phoenix_dactylifera	Chamaedorea_seifrizii))	(Orania_palindan	Sabal_domingensis)))	(Roystonea_regia	Oenocarpus_minor))	Oenocarpus_bataua))	Bactris_major)	Elaeis_guineensis)))	Kingia_australis);
((Iriartea_deltoidea	(Elaeis_oleifera	(((Attalea_speciosa	(((((((Serenoa_repens	Nypa_fruticans)	Prestoea_acuminata)	Manicaria_saccifera)	(Podococcus_barteri	(Kentiopsis_piersoniorum	(Hydriastele_microspadix	(Roystonea_regia	Dictyosperma_album)))))	(Chamaedorea_seifrizii	((Orania_palindan	(Phoenix_dactylifera	Sabal_domingensis))	(Sclerosperma_profizianum	(Reinhardtia_latisecta	(Reinhardtia_simplex	Reinhardtia_paiewonskiana))))))	Oenocarpus_bataua)	Oenocarpus_minor))	Bactris_major)	Elaeis_guineensis)))	Kingia_australis);
((Iriartea_deltoidea	(Elaeis_oleifera	((((Attalea_speciosa	(((Manicaria_saccifera	((Prestoea_acuminata	(Podococcus_barteri	Kentiopsis_piersoniorum))	(Hydriastele_microspadix	(Roystonea_regia	Dictyosperma_album))))	((Orania_palindan	Sabal_domingensis)	((((Serenoa_repens	Sclerosperma_profizianum)	Nypa_fruticans)	Phoenix_dactylifera)	(Chamaedorea_seifrizii	((Reinhardtia_latisecta	Reinhardtia_paiewonskiana)	Reinhardtia_simplex)))))	Oenocarpus_bataua))	Oenocarpus_minor)	Bactris_major)	Elaeis_guineensis)))	Kingia_australis);
((Attalea_speciosa	(Bactris_major	((Elaeis_guineensis	(Iriartea_deltoidea	Elaeis_oleifera))	((Oenocarpus_bataua	(Oenocarpus_minor	Prestoea_acuminata))	((Manicaria_saccifera	(Kentiopsis_piersoniorum	(Hydriastele_microspadix	(Roystonea_regia	Dictyosperma_album))))	(((Podococcus_barteri	Orania_palindan)	Sabal_domingensis)	((((Serenoa_repens	Sclerosperma_profizianum)	Nypa_fruticans)	Phoenix_dactylifera)	(Chamaedorea_seifrizii	((Reinhardtia_latisecta	Reinhardtia_paiewonskiana)	Reinhardtia_simplex)))))))))	Kingia_australis);
((Attalea_speciosa	((Serenoa_repens	Nypa_fruticans)	(Iriartea_deltoidea	((Prestoea_acuminata	Manicaria_saccifera)	((Oenocarpus_bataua	((Reinhardtia_paiewonskiana	(Reinhardtia_simplex	Reinhardtia_latisecta))	(Chamaedorea_seifrizii	((Sclerosperma_profizianum	(Podococcus_barteri	Orania_palindan))	(Sabal_domingensis	Phoenix_dactylifera)))))	((((Elaeis_guineensis	Elaeis_oleifera)	Bactris_major)	Oenocarpus_minor)	(Kentiopsis_piersoniorum	(Hydriastele_microspadix	(Roystonea_regia	Dictyosperma_album)))))))))	Kingia_australis);
((((Attalea_speciosa	Bactris_major)	(Elaeis_oleifera	Elaeis_guineensis))	(((((Reinhardtia_latisecta	(((Nypa_fruticans	Reinhardtia_simplex)	(Orania_palindan	Sabal_domingensis))	(Chamaedorea_seifrizii	((Iriartea_deltoidea	Phoenix_dactylifera)	Prestoea_acuminata))))	(Reinhardtia_paiewonskiana	(Sclerosperma_profizianum	Serenoa_repens)))	(Manicaria_saccifera	((Dictyosperma_album	(Kentiopsis_piersoniorum	Hydriastele_microspadix))	Podococcus_barteri)))	Oenocarpus_bataua)	(Roystonea_regia	Oenocarpus_minor)))	Kingia_australis);
((((Bactris_major	(Elaeis_oleifera	Elaeis_guineensis))	(Oenocarpus_bataua	((((((Orania_palindan	Sabal_domingensis)	Chamaedorea_seifrizii)	(Iriartea_deltoidea	(((Sclerosperma_profizianum	Serenoa_repens)	Nypa_fruticans)	Phoenix_dactylifera)))	((Reinhardtia_latisecta	Reinhardtia_paiewonskiana)	Reinhardtia_simplex))	(Manicaria_saccifera	((Dictyosperma_album	(Prestoea_acuminata	Hydriastele_microspadix))	(Podococcus_barteri	Kentiopsis_piersoniorum))))	(Roystonea_regia	Oenocarpus_minor))))	Attalea_speciosa)	Kingia_australis);
(((Attalea_speciosa	((Bactris_major	(Elaeis_oleifera	Elaeis_guineensis))	(((Dictyosperma_album	Hydriastele_microspadix)	Kentiopsis_piersoniorum)	(((Prestoea_acuminata	Nypa_fruticans)	((Roystonea_regia	(Podococcus_barteri	(Oenocarpus_minor	(((Orania_palindan	Chamaedorea_seifrizii)	(Sabal_domingensis	Phoenix_dactylifera))	(Sclerosperma_profizianum	((Reinhardtia_latisecta	Reinhardtia_paiewonskiana)	Reinhardtia_simplex))))))	Oenocarpus_bataua))	(Serenoa_repens	Manicaria_saccifera)))))	Iriartea_deltoidea)	Kingia_australis);
(((Attalea_speciosa	((((Roystonea_regia	((((Phoenix_dactylifera	((Reinhardtia_paiewonskiana	Reinhardtia_latisecta)	(Sclerosperma_profizianum	((Serenoa_repens	Nypa_fruticans)	Reinhardtia_simplex))))	(Chamaedorea_seifrizii	(Orania_palindan	Sabal_domingensis)))	(Manicaria_saccifera	((Dictyosperma_album	Hydriastele_microspadix)	(Podococcus_barteri	Kentiopsis_piersoniorum))))	Prestoea_acuminata))	Oenocarpus_minor)	Oenocarpus_bataua)	(Bactris_major	(Elaeis_oleifera	Elaeis_guineensis))))	Iriartea_deltoidea)	Kingia_australis);
(((Attalea_speciosa	(((Oenocarpus_minor	Oenocarpus_bataua)	(Roystonea_regia	(((((((Reinhardtia_paiewonskiana	(Prestoea_acuminata	(Serenoa_repens	Nypa_fruticans)))	Reinhardtia_simplex)	Reinhardtia_latisecta)	Phoenix_dactylifera)	Chamaedorea_seifrizii)	(((Podococcus_barteri	Sclerosperma_profizianum)	Orania_palindan)	Sabal_domingensis))	(((Manicaria_saccifera	Dictyosperma_album)	Hydriastele_microspadix)	Kentiopsis_piersoniorum))))	(Bactris_major	(Elaeis_oleifera	Elaeis_guineensis))))	Iriartea_deltoidea)	Kingia_australis);
(((Iriartea_deltoidea	Elaeis_oleifera)	(Elaeis_guineensis	(((Roystonea_regia	(((Prestoea_acuminata	(Attalea_speciosa	Oenocarpus_bataua))	((((Chamaedorea_seifrizii	((Orania_palindan	Podococcus_barteri)	(Phoenix_dactylifera	Sabal_domingensis)))	((Reinhardtia_paiewonskiana	Reinhardtia_simplex)	Reinhardtia_latisecta))	((Serenoa_repens	Sclerosperma_profizianum)	Nypa_fruticans))	Kentiopsis_piersoniorum))	((Dictyosperma_album	Hydriastele_microspadix)	Manicaria_saccifera)))	Oenocarpus_minor)	Bactris_major)))	Kingia_australis);
(((Attalea_speciosa	(((((((Reinhardtia_paiewonskiana	Reinhardtia_simplex)	Reinhardtia_latisecta)	((Orania_palindan	(((Prestoea_acuminata	Nypa_fruticans)	Chamaedorea_seifrizii)	Sclerosperma_profizianum))	(Phoenix_dactylifera	Sabal_domingensis)))	((Kentiopsis_piersoniorum	((Podococcus_barteri	(Roystonea_regia	Dictyosperma_album))	Hydriastele_microspadix))	(Serenoa_repens	Manicaria_saccifera)))	Oenocarpus_bataua)	Oenocarpus_minor)	((Elaeis_oleifera	Elaeis_guineensis)	Bactris_major)))	Iriartea_deltoidea)	Kingia_australis);
(((Attalea_speciosa	((((Oenocarpus_minor	(((Dictyosperma_album	((Podococcus_barteri	Kentiopsis_piersoniorum)	Hydriastele_microspadix))	(Prestoea_acuminata	(Roystonea_regia	Manicaria_saccifera)))	Oenocarpus_bataua))	((Phoenix_dactylifera	(Chamaedorea_seifrizii	(Sclerosperma_profizianum	((Reinhardtia_paiewonskiana	Reinhardtia_simplex)	Reinhardtia_latisecta))))	(Sabal_domingensis	Orania_palindan)))	((Elaeis_oleifera	Elaeis_guineensis)	Bactris_major))	(Serenoa_repens	Nypa_fruticans)))	Iriartea_deltoidea)	Kingia_australis);
((Attalea_speciosa	((((Elaeis_oleifera	Elaeis_guineensis)	Bactris_major)	(Oenocarpus_minor	(((((((Sabal_domingensis	Phoenix_dactylifera)	((Hydriastele_microspadix	Chamaedorea_seifrizii)	(Sclerosperma_profizianum	((Reinhardtia_paiewonskiana	Reinhardtia_simplex)	Reinhardtia_latisecta))))	(Podococcus_barteri	Orania_palindan))	Oenocarpus_bataua)	((Manicaria_saccifera	Kentiopsis_piersoniorum)	Dictyosperma_album))	((Serenoa_repens	Nypa_fruticans)	Prestoea_acuminata))	Roystonea_regia)))	Iriartea_deltoidea))	Kingia_australis);
((((((Elaeis_oleifera	Elaeis_guineensis)	Bactris_major)	(Oenocarpus_minor	(((((Hydriastele_microspadix	(Podococcus_barteri	Kentiopsis_piersoniorum))	(Dictyosperma_album	Roystonea_regia))	(Manicaria_saccifera	((Serenoa_repens	Nypa_fruticans)	Prestoea_acuminata)))	(((Sclerosperma_profizianum	Orania_palindan)	(Chamaedorea_seifrizii	(Sabal_domingensis	Phoenix_dactylifera)))	((Reinhardtia_paiewonskiana	Reinhardtia_simplex)	Reinhardtia_latisecta)))	Oenocarpus_bataua)))	Attalea_speciosa)	Iriartea_deltoidea)	Kingia_australis);
((Attalea_speciosa	(Bactris_major	((Elaeis_guineensis	Elaeis_oleifera)	((Oenocarpus_bataua	((((Phoenix_dactylifera	((Podococcus_barteri	Orania_palindan)	Chamaedorea_seifrizii))	((Sclerosperma_profizianum	(Reinhardtia_latisecta	((Iriartea_deltoidea	Reinhardtia_paiewonskiana)	Reinhardtia_simplex)))	Sabal_domingensis))	(((Serenoa_repens	Nypa_fruticans)	Prestoea_acuminata)	Manicaria_saccifera))	(Kentiopsis_piersoniorum	(Hydriastele_microspadix	(Dictyosperma_album	Roystonea_regia)))))	Oenocarpus_minor))))	Kingia_australis);
(((Dictyosperma_album	Roystonea_regia)	((Kentiopsis_piersoniorum	Hydriastele_microspadix)	((((Oenocarpus_minor	(((Iriartea_deltoidea	Attalea_speciosa)	(Elaeis_guineensis	Elaeis_oleifera))	Bactris_major))	Oenocarpus_bataua)	(((Reinhardtia_simplex	(Reinhardtia_latisecta	Reinhardtia_paiewonskiana))	(((Sabal_domingensis	Phoenix_dactylifera)	(Sclerosperma_profizianum	(Podococcus_barteri	Orania_palindan)))	Chamaedorea_seifrizii))	((Serenoa_repens	Nypa_fruticans)	Prestoea_acuminata)))	Manicaria_saccifera)))	Kingia_australis);
((Sabal_domingensis	((((Attalea_speciosa	Oenocarpus_bataua)	((Roystonea_regia	Oenocarpus_minor)	((Iriartea_deltoidea	(Elaeis_oleifera	Elaeis_guineensis))	Bactris_major)))	((Kentiopsis_piersoniorum	(Dictyosperma_album	(Serenoa_repens	Manicaria_saccifera)))	(Prestoea_acuminata	Hydriastele_microspadix)))	((Reinhardtia_latisecta	Reinhardtia_paiewonskiana)	((Chamaedorea_seifrizii	((Nypa_fruticans	Phoenix_dactylifera)	Reinhardtia_simplex))	(Sclerosperma_profizianum	(Podococcus_barteri	Orania_palindan))))))	Kingia_australis);
((Sabal_domingensis	((((Sclerosperma_profizianum	Orania_palindan)	Podococcus_barteri)	((Prestoea_acuminata	Nypa_fruticans)	((((Serenoa_repens	Manicaria_saccifera)	(((Attalea_speciosa	Oenocarpus_bataua)	(Roystonea_regia	Oenocarpus_minor))	(((Elaeis_guineensis	(Iriartea_deltoidea	Elaeis_oleifera))	Bactris_major)	(Kentiopsis_piersoniorum	(Hydriastele_microspadix	Dictyosperma_album)))))	(Reinhardtia_simplex	(Reinhardtia_latisecta	Reinhardtia_paiewonskiana)))	Chamaedorea_seifrizii)))	Phoenix_dactylifera))	Kingia_australis);
((Sabal_domingensis	(Manicaria_saccifera	(((((Chamaedorea_seifrizii	Phoenix_dactylifera)	((Reinhardtia_paiewonskiana	Reinhardtia_latisecta)	Reinhardtia_simplex))	((Kentiopsis_piersoniorum	(Hydriastele_microspadix	(Roystonea_regia	Dictyosperma_album)))	(Oenocarpus_bataua	(Oenocarpus_minor	((Elaeis_guineensis	(Iriartea_deltoidea	Elaeis_oleifera))	(Attalea_speciosa	Bactris_major))))))	(Sclerosperma_profizianum	(Orania_palindan	Podococcus_barteri)))	(Prestoea_acuminata	(Serenoa_repens	Nypa_fruticans)))))	Kingia_australis);
((Kentiopsis_piersoniorum	((((Sabal_domingensis	Phoenix_dactylifera)	((Reinhardtia_paiewonskiana	Reinhardtia_latisecta)	Reinhardtia_simplex))	((Sclerosperma_profizianum	(Orania_palindan	Podococcus_barteri))	Chamaedorea_seifrizii))	(((((Attalea_speciosa	Prestoea_acuminata)	(Serenoa_repens	Nypa_fruticans))	(Oenocarpus_minor	((Elaeis_guineensis	(Iriartea_deltoidea	Elaeis_oleifera))	Bactris_major)))	((Hydriastele_microspadix	(Roystonea_regia	Dictyosperma_album))	Manicaria_saccifera))	Oenocarpus_bataua)))	Kingia_australis);
(((Roystonea_regia	Dictyosperma_album)	((((Oenocarpus_bataua	(Oenocarpus_minor	(((Iriartea_deltoidea	Attalea_speciosa)	(Elaeis_guineensis	Elaeis_oleifera))	Bactris_major)))	((((Kentiopsis_piersoniorum	Reinhardtia_paiewonskiana)	Reinhardtia_latisecta)	Reinhardtia_simplex)	((Sabal_domingensis	Phoenix_dactylifera)	((Sclerosperma_profizianum	(Orania_palindan	Podococcus_barteri))	Chamaedorea_seifrizii))))	((Prestoea_acuminata	(Serenoa_repens	Nypa_fruticans))	Manicaria_saccifera))	Hydriastele_microspadix))	Kingia_australis);
(((((Prestoea_acuminata	(Serenoa_repens	Nypa_fruticans))	Manicaria_saccifera)	((Oenocarpus_bataua	(((Elaeis_guineensis	(Iriartea_deltoidea	Elaeis_oleifera))	(Hydriastele_microspadix	(Kentiopsis_piersoniorum	(Podococcus_barteri	Dictyosperma_album))))	Bactris_major))	((Attalea_speciosa	((Reinhardtia_paiewonskiana	(Reinhardtia_latisecta	Reinhardtia_simplex))	(Phoenix_dactylifera	((Sabal_domingensis	Orania_palindan)	Chamaedorea_seifrizii))))	(Roystonea_regia	Oenocarpus_minor))))	Sclerosperma_profizianum)	Kingia_australis);
((((Bactris_major	((Iriartea_deltoidea	Elaeis_oleifera)	Elaeis_guineensis))	((Oenocarpus_minor	Oenocarpus_bataua)	((((Prestoea_acuminata	(Serenoa_repens	Nypa_fruticans))	Manicaria_saccifera)	((Hydriastele_microspadix	(Roystonea_regia	Dictyosperma_album))	(Podococcus_barteri	Kentiopsis_piersoniorum)))	((Sabal_domingensis	Orania_palindan)	((Phoenix_dactylifera	(Reinhardtia_paiewonskiana	(Reinhardtia_latisecta	Reinhardtia_simplex)))	(Chamaedorea_seifrizii	Sclerosperma_profizianum))))))	Attalea_speciosa)	Kingia_australis);
(((((Oenocarpus_bataua	(((Chamaedorea_seifrizii	(((Serenoa_repens	Manicaria_saccifera)	(Prestoea_acuminata	Nypa_fruticans))	((Hydriastele_microspadix	(Roystonea_regia	Dictyosperma_album))	(Podococcus_barteri	Kentiopsis_piersoniorum))))	((Sabal_domingensis	Orania_palindan)	(Phoenix_dactylifera	(Sclerosperma_profizianum	(Reinhardtia_paiewonskiana	(Reinhardtia_latisecta	Reinhardtia_simplex))))))	Oenocarpus_minor))	(Bactris_major	(Elaeis_oleifera	Elaeis_guineensis)))	Attalea_speciosa)	Iriartea_deltoidea)	Kingia_australis);
((((((Sclerosperma_profizianum	Serenoa_repens)	((((Sabal_domingensis	(Podococcus_barteri	Orania_palindan))	(Chamaedorea_seifrizii	(Phoenix_dactylifera	(Reinhardtia_latisecta	(Reinhardtia_simplex	Reinhardtia_paiewonskiana)))))	((((Kentiopsis_piersoniorum	(Roystonea_regia	Dictyosperma_album))	Hydriastele_microspadix)	Oenocarpus_bataua)	(Oenocarpus_minor	(Bactris_major	(Elaeis_oleifera	Elaeis_guineensis)))))	Manicaria_saccifera))	(Prestoea_acuminata	Nypa_fruticans))	Iriartea_deltoidea)	Attalea_speciosa)	Kingia_australis);
((Iriartea_deltoidea	((Oenocarpus_bataua	(((Manicaria_saccifera	((Roystonea_regia	Dictyosperma_album)	Hydriastele_microspadix))	((((Kentiopsis_piersoniorum	(Podococcus_barteri	(Prestoea_acuminata	Nypa_fruticans)))	(Sclerosperma_profizianum	Serenoa_repens))	(Chamaedorea_seifrizii	(Orania_palindan	(Phoenix_dactylifera	Sabal_domingensis))))	((Reinhardtia_simplex	Reinhardtia_paiewonskiana)	Reinhardtia_latisecta)))	((Bactris_major	(Elaeis_oleifera	Elaeis_guineensis))	Oenocarpus_minor)))	Attalea_speciosa))	Kingia_australis);
((Iriartea_deltoidea	(Elaeis_oleifera	((((((Manicaria_saccifera	(Kentiopsis_piersoniorum	((Roystonea_regia	Dictyosperma_album)	Hydriastele_microspadix)))	((Sclerosperma_profizianum	(Orania_palindan	Podococcus_barteri))	(((Phoenix_dactylifera	(Prestoea_acuminata	(Serenoa_repens	Nypa_fruticans)))	(Reinhardtia_paiewonskiana	(Reinhardtia_latisecta	Reinhardtia_simplex)))	(Chamaedorea_seifrizii	Sabal_domingensis))))	Oenocarpus_bataua)	Oenocarpus_minor)	(Bactris_major	Attalea_speciosa))	Elaeis_guineensis)))	Kingia_australis);
((Sabal_domingensis	(((Serenoa_repens	Sclerosperma_profizianum)	(Orania_palindan	Podococcus_barteri))	(Prestoea_acuminata	((Chamaedorea_seifrizii	((Reinhardtia_simplex	(Reinhardtia_paiewonskiana	Reinhardtia_latisecta))	((Bactris_major	(Elaeis_guineensis	(Iriartea_deltoidea	Elaeis_oleifera)))	(Oenocarpus_bataua	((Manicaria_saccifera	(Kentiopsis_piersoniorum	((Roystonea_regia	Dictyosperma_album)	Hydriastele_microspadix)))	Oenocarpus_minor)))))	(Phoenix_dactylifera	(Attalea_speciosa	Nypa_fruticans))))))	Kingia_australis);
((((((Bactris_major	(Elaeis_guineensis	Elaeis_oleifera))	(Oenocarpus_minor	(Oenocarpus_bataua	(((Orania_palindan	Sabal_domingensis)	(Chamaedorea_seifrizii	(((Reinhardtia_simplex	(Reinhardtia_paiewonskiana	Reinhardtia_latisecta))	(Serenoa_repens	Sclerosperma_profizianum))	Phoenix_dactylifera)))	(Manicaria_saccifera	((Kentiopsis_piersoniorum	(Podococcus_barteri	Hydriastele_microspadix))	(Roystonea_regia	Dictyosperma_album)))))))	(Prestoea_acuminata	Nypa_fruticans))	Attalea_speciosa)	Iriartea_deltoidea)	Kingia_australis);
((((Bactris_major	(Elaeis_guineensis	Elaeis_oleifera))	(((((((Attalea_speciosa	(Serenoa_repens	Nypa_fruticans))	(((Iriartea_deltoidea	(Orania_palindan	Sabal_domingensis))	((Reinhardtia_simplex	(Reinhardtia_paiewonskiana	Reinhardtia_latisecta))	Phoenix_dactylifera))	Chamaedorea_seifrizii))	(Prestoea_acuminata	Oenocarpus_minor))	Oenocarpus_bataua)	Roystonea_regia)	Manicaria_saccifera)	(Hydriastele_microspadix	(Kentiopsis_piersoniorum	(Podococcus_barteri	Dictyosperma_album)))))	Sclerosperma_profizianum)	Kingia_australis);
(((Attalea_speciosa	(Bactris_major	((Elaeis_oleifera	Elaeis_guineensis)	(((Podococcus_barteri	Kentiopsis_piersoniorum)	(Dictyosperma_album	Hydriastele_microspadix))	(((((Orania_palindan	Sabal_domingensis)	(((Reinhardtia_simplex	(Reinhardtia_paiewonskiana	Reinhardtia_latisecta))	Chamaedorea_seifrizii)	Phoenix_dactylifera))	Oenocarpus_bataua)	(Roystonea_regia	(Prestoea_acuminata	Oenocarpus_minor)))	(Manicaria_saccifera	((Serenoa_repens	Sclerosperma_profizianum)	Nypa_fruticans)))))))	Iriartea_deltoidea)	Kingia_australis);
(((Elaeis_oleifera	(Elaeis_guineensis	((((Manicaria_saccifera	((Prestoea_acuminata	(Attalea_speciosa	(Serenoa_repens	Nypa_fruticans)))	(((Orania_palindan	(Phoenix_dactylifera	Sabal_domingensis))	(Sclerosperma_profizianum	(Reinhardtia_simplex	(Reinhardtia_paiewonskiana	Reinhardtia_latisecta))))	Chamaedorea_seifrizii)))	(((Roystonea_regia	Dictyosperma_album)	Hydriastele_microspadix)	(Podococcus_barteri	Kentiopsis_piersoniorum)))	(Oenocarpus_bataua	Oenocarpus_minor))	Bactris_major)))	Iriartea_deltoidea)	Kingia_australis);
((((Bactris_major	((Elaeis_oleifera	Elaeis_guineensis)	(Oenocarpus_minor	((Oenocarpus_bataua	(((Serenoa_repens	Nypa_fruticans)	((Sabal_domingensis	(Orania_palindan	Sclerosperma_profizianum))	(Chamaedorea_seifrizii	(Phoenix_dactylifera	(Reinhardtia_simplex	(Reinhardtia_paiewonskiana	Reinhardtia_latisecta))))))	((Manicaria_saccifera	((Kentiopsis_piersoniorum	(Dictyosperma_album	Podococcus_barteri))	Hydriastele_microspadix))	Roystonea_regia)))	Prestoea_acuminata))))	Attalea_speciosa)	Iriartea_deltoidea)	Kingia_australis);
(((Elaeis_oleifera	((Roystonea_regia	Elaeis_guineensis)	((Prestoea_acuminata	(Oenocarpus_minor	Bactris_major))	((Oenocarpus_bataua	(Manicaria_saccifera	((Kentiopsis_piersoniorum	Hydriastele_microspadix)	Dictyosperma_album)))	(Attalea_speciosa	(((Podococcus_barteri	Orania_palindan)	Sclerosperma_profizianum)	((Phoenix_dactylifera	(Serenoa_repens	Nypa_fruticans))	((Sabal_domingensis	(Reinhardtia_simplex	(Reinhardtia_paiewonskiana	Reinhardtia_latisecta)))	Chamaedorea_seifrizii))))))))	Iriartea_deltoidea)	Kingia_australis);
(((((((((Reinhardtia_paiewonskiana	(Reinhardtia_simplex	Reinhardtia_latisecta))	((Phoenix_dactylifera	Sabal_domingensis)	(Chamaedorea_seifrizii	(Sclerosperma_profizianum	(Podococcus_barteri	Orania_palindan)))))	Oenocarpus_bataua)	(Oenocarpus_minor	(Bactris_major	(Iriartea_deltoidea	(Elaeis_oleifera	Elaeis_guineensis)))))	(Hydriastele_microspadix	(Kentiopsis_piersoniorum	(Dictyosperma_album	Roystonea_regia))))	Manicaria_saccifera)	(Prestoea_acuminata	(Serenoa_repens	Nypa_fruticans)))	Attalea_speciosa)	Kingia_australis);
((((((((Oenocarpus_bataua	((Oenocarpus_minor	Bactris_major)	(Elaeis_oleifera	Elaeis_guineensis)))	((Dictyosperma_album	(Hydriastele_microspadix	(Podococcus_barteri	Kentiopsis_piersoniorum)))	(((Chamaedorea_seifrizii	(Sclerosperma_profizianum	(Orania_palindan	Sabal_domingensis)))	Phoenix_dactylifera)	(Reinhardtia_simplex	(Reinhardtia_latisecta	Reinhardtia_paiewonskiana)))))	Roystonea_regia)	Manicaria_saccifera)	(Prestoea_acuminata	(Serenoa_repens	Nypa_fruticans)))	Attalea_speciosa)	Iriartea_deltoidea)	Kingia_australis);
(((Manicaria_saccifera	((((Dictyosperma_album	Hydriastele_microspadix)	((Oenocarpus_minor	((Bactris_major	(Elaeis_oleifera	Elaeis_guineensis))	Oenocarpus_bataua))	(Kentiopsis_piersoniorum	(((Sclerosperma_profizianum	Podococcus_barteri)	(((Orania_palindan	(Sabal_domingensis	Phoenix_dactylifera))	Chamaedorea_seifrizii)	(Reinhardtia_simplex	(Reinhardtia_latisecta	Reinhardtia_paiewonskiana))))	Iriartea_deltoidea))))	Prestoea_acuminata)	Roystonea_regia))	(Attalea_speciosa	(Serenoa_repens	Nypa_fruticans)))	Kingia_australis);
((Sclerosperma_profizianum	(Sabal_domingensis	(((((Reinhardtia_simplex	(Reinhardtia_latisecta	Reinhardtia_paiewonskiana))	((Oenocarpus_bataua	(Manicaria_saccifera	(((((Attalea_speciosa	(Serenoa_repens	Nypa_fruticans))	Prestoea_acuminata)	Bactris_major)	((Iriartea_deltoidea	Elaeis_oleifera)	Elaeis_guineensis))	(Kentiopsis_piersoniorum	(Podococcus_barteri	((Roystonea_regia	Dictyosperma_album)	Hydriastele_microspadix))))))	Oenocarpus_minor))	Orania_palindan)	Phoenix_dactylifera)	Chamaedorea_seifrizii)))	Kingia_australis);
((Sabal_domingensis	(((((Sclerosperma_profizianum	(Reinhardtia_simplex	(Reinhardtia_latisecta	Reinhardtia_paiewonskiana)))	(((((Serenoa_repens	Manicaria_saccifera)	((Bactris_major	((Iriartea_deltoidea	Elaeis_oleifera)	Elaeis_guineensis))	(((Roystonea_regia	Dictyosperma_album)	Kentiopsis_piersoniorum)	(Podococcus_barteri	Hydriastele_microspadix))))	Oenocarpus_bataua)	Oenocarpus_minor)	((Prestoea_acuminata	Nypa_fruticans)	Attalea_speciosa)))	Chamaedorea_seifrizii)	Orania_palindan)	Phoenix_dactylifera))	Kingia_australis);
((Iriartea_deltoidea	((((Hydriastele_microspadix	Kentiopsis_piersoniorum)	Dictyosperma_album)	((((Phoenix_dactylifera	Sabal_domingensis)	(Chamaedorea_seifrizii	(Podococcus_barteri	(Orania_palindan	Sclerosperma_profizianum))))	(((Attalea_speciosa	Bactris_major)	(Elaeis_oleifera	Elaeis_guineensis))	(Oenocarpus_minor	Oenocarpus_bataua)))	((Roystonea_regia	((Reinhardtia_paiewonskiana	Reinhardtia_latisecta)	Reinhardtia_simplex))	(Prestoea_acuminata	Nypa_fruticans))))	(Serenoa_repens	Manicaria_saccifera)))	Kingia_australis);
((Iriartea_deltoidea	(Elaeis_oleifera	(Elaeis_guineensis	((((Prestoea_acuminata	(Attalea_speciosa	Nypa_fruticans))	(((((Serenoa_repens	Sclerosperma_profizianum)	Oenocarpus_minor)	(((Phoenix_dactylifera	Sabal_domingensis)	(Chamaedorea_seifrizii	Orania_palindan))	(Reinhardtia_simplex	(Reinhardtia_paiewonskiana	Reinhardtia_latisecta))))	Manicaria_saccifera)	Oenocarpus_bataua))	(((Roystonea_regia	Dictyosperma_album)	(Podococcus_barteri	Kentiopsis_piersoniorum))	Hydriastele_microspadix))	Bactris_major))))	Kingia_australis);
((Iriartea_deltoidea	(Elaeis_oleifera	(Elaeis_guineensis	((((Roystonea_regia	((((Attalea_speciosa	Nypa_fruticans)	Prestoea_acuminata)	Oenocarpus_bataua)	Oenocarpus_minor))	((Manicaria_saccifera	Serenoa_repens)	(((Phoenix_dactylifera	Sabal_domingensis)	(Chamaedorea_seifrizii	(Sclerosperma_profizianum	Orania_palindan)))	(Reinhardtia_simplex	(Reinhardtia_paiewonskiana	Reinhardtia_latisecta)))))	(Kentiopsis_piersoniorum	((Dictyosperma_album	Hydriastele_microspadix)	Podococcus_barteri)))	Bactris_major))))	Kingia_australis);
((Iriartea_deltoidea	(Elaeis_oleifera	(Elaeis_guineensis	(Bactris_major	((((((Phoenix_dactylifera	Sabal_domingensis)	((Kentiopsis_piersoniorum	Chamaedorea_seifrizii)	((Orania_palindan	Sclerosperma_profizianum)	Podococcus_barteri)))	(Reinhardtia_simplex	(Reinhardtia_paiewonskiana	Reinhardtia_latisecta)))	(Manicaria_saccifera	((Roystonea_regia	Dictyosperma_album)	Hydriastele_microspadix)))	(Oenocarpus_bataua	Oenocarpus_minor))	((Attalea_speciosa	(Serenoa_repens	Nypa_fruticans))	Prestoea_acuminata))))))	Kingia_australis);
((Iriartea_deltoidea	(Elaeis_oleifera	(Elaeis_guineensis	(Bactris_major	(((Roystonea_regia	Dictyosperma_album)	Hydriastele_microspadix)	(((Manicaria_saccifera	((Attalea_speciosa	(Serenoa_repens	Nypa_fruticans))	Prestoea_acuminata))	(Oenocarpus_minor	(((((Orania_palindan	Sclerosperma_profizianum)	Podococcus_barteri)	(Kentiopsis_piersoniorum	Chamaedorea_seifrizii))	(Phoenix_dactylifera	(Reinhardtia_simplex	(Reinhardtia_paiewonskiana	Reinhardtia_latisecta))))	Sabal_domingensis)))	Oenocarpus_bataua))))))	Kingia_australis);
((Iriartea_deltoidea	((((Serenoa_repens	Sclerosperma_profizianum)	Manicaria_saccifera)	((Kentiopsis_piersoniorum	(((Dictyosperma_album	Roystonea_regia)	((Oenocarpus_bataua	(((Elaeis_oleifera	Elaeis_guineensis)	Bactris_major)	Oenocarpus_minor))	(Podococcus_barteri	((Orania_palindan	Sabal_domingensis)	(Chamaedorea_seifrizii	((Reinhardtia_simplex	(Reinhardtia_latisecta	Reinhardtia_paiewonskiana))	Phoenix_dactylifera))))))	(Nypa_fruticans	Prestoea_acuminata)))	Hydriastele_microspadix))	Attalea_speciosa))	Kingia_australis);
(((((Hydriastele_microspadix	(Bactris_major	(((Serenoa_repens	Nypa_fruticans)	Attalea_speciosa)	Prestoea_acuminata)))	Manicaria_saccifera)	((Oenocarpus_bataua	(((Reinhardtia_latisecta	Reinhardtia_paiewonskiana)	(Phoenix_dactylifera	(Chamaedorea_seifrizii	((Sclerosperma_profizianum	Reinhardtia_simplex)	((Orania_palindan	Podococcus_barteri)	(Kentiopsis_piersoniorum	Sabal_domingensis))))))	((Iriartea_deltoidea	Elaeis_oleifera)	Elaeis_guineensis)))	(Dictyosperma_album	Roystonea_regia)))	Oenocarpus_minor)	Kingia_australis);
((((Oenocarpus_bataua	(((((Kentiopsis_piersoniorum	Dictyosperma_album)	Hydriastele_microspadix)	(((Iriartea_deltoidea	Elaeis_oleifera)	Elaeis_guineensis)	Bactris_major))	(((Orania_palindan	(Sclerosperma_profizianum	Podococcus_barteri))	(Sabal_domingensis	Phoenix_dactylifera))	Chamaedorea_seifrizii))	((Reinhardtia_simplex	(Reinhardtia_latisecta	Reinhardtia_paiewonskiana))	Roystonea_regia)))	(Manicaria_saccifera	(Prestoea_acuminata	(Attalea_speciosa	(Serenoa_repens	Nypa_fruticans)))))	Oenocarpus_minor)	Kingia_australis);
((Phoenix_dactylifera	(((Reinhardtia_paiewonskiana	Reinhardtia_latisecta)	Reinhardtia_simplex)	((((Hydriastele_microspadix	(Kentiopsis_piersoniorum	(Podococcus_barteri	(Iriartea_deltoidea	((Nypa_fruticans	(Serenoa_repens	Sclerosperma_profizianum))	(Manicaria_saccifera	Dictyosperma_album))))))	(((Oenocarpus_bataua	Oenocarpus_minor)	(Roystonea_regia	((Elaeis_oleifera	Elaeis_guineensis)	(Attalea_speciosa	Bactris_major))))	Prestoea_acuminata))	Chamaedorea_seifrizii)	(Orania_palindan	Sabal_domingensis))))	Kingia_australis);
((Iriartea_deltoidea	((Prestoea_acuminata	(Nypa_fruticans	Serenoa_repens))	(Manicaria_saccifera	(((Sclerosperma_profizianum	Podococcus_barteri)	(Kentiopsis_piersoniorum	Hydriastele_microspadix))	((Roystonea_regia	Dictyosperma_album)	(((Oenocarpus_bataua	Attalea_speciosa)	(Oenocarpus_minor	((Elaeis_oleifera	Elaeis_guineensis)	Bactris_major)))	(((Reinhardtia_paiewonskiana	Reinhardtia_latisecta)	Reinhardtia_simplex)	(Phoenix_dactylifera	((Orania_palindan	Sabal_domingensis)	Chamaedorea_seifrizii)))))))))	Kingia_australis);
((Attalea_speciosa	((Roystonea_regia	(Oenocarpus_bataua	((((Prestoea_acuminata	(Nypa_fruticans	Serenoa_repens))	Oenocarpus_minor)	(Chamaedorea_seifrizii	(((Reinhardtia_paiewonskiana	Reinhardtia_latisecta)	Reinhardtia_simplex)	((Sabal_domingensis	Phoenix_dactylifera)	(Sclerosperma_profizianum	Orania_palindan)))))	Manicaria_saccifera)))	((((Iriartea_deltoidea	Elaeis_oleifera)	Elaeis_guineensis)	Bactris_major)	((Dictyosperma_album	Hydriastele_microspadix)	(Podococcus_barteri	Kentiopsis_piersoniorum)))))	Kingia_australis);
(((Serenoa_repens	Manicaria_saccifera)	(((Oenocarpus_minor	((((Iriartea_deltoidea	(Elaeis_oleifera	Elaeis_guineensis))	Bactris_major)	((Podococcus_barteri	(Hydriastele_microspadix	Dictyosperma_album))	Kentiopsis_piersoniorum))	(((Prestoea_acuminata	Nypa_fruticans)	Attalea_speciosa)	Oenocarpus_bataua)))	((Orania_palindan	Sabal_domingensis)	(Sclerosperma_profizianum	(Phoenix_dactylifera	(Chamaedorea_seifrizii	((Reinhardtia_paiewonskiana	Reinhardtia_latisecta)	Reinhardtia_simplex))))))	Roystonea_regia))	Kingia_australis);
((Oenocarpus_minor	((Attalea_speciosa	((Oenocarpus_bataua	(((((Hydriastele_microspadix	Kentiopsis_piersoniorum)	Podococcus_barteri)	Dictyosperma_album)	Manicaria_saccifera)	(((Prestoea_acuminata	Nypa_fruticans)	(((Reinhardtia_simplex	(Reinhardtia_paiewonskiana	Reinhardtia_latisecta))	(Serenoa_repens	Sclerosperma_profizianum))	(Chamaedorea_seifrizii	(Orania_palindan	(Sabal_domingensis	Phoenix_dactylifera)))))	Iriartea_deltoidea)))	Roystonea_regia))	((Elaeis_oleifera	Elaeis_guineensis)	Bactris_major)))	Kingia_australis);
((Bactris_major	((Hydriastele_microspadix	(((Prestoea_acuminata	Attalea_speciosa)	(Serenoa_repens	Nypa_fruticans))	((((Sabal_domingensis	((Podococcus_barteri	Sclerosperma_profizianum)	Orania_palindan))	(Phoenix_dactylifera	(Reinhardtia_simplex	(Reinhardtia_paiewonskiana	Reinhardtia_latisecta))))	(Iriartea_deltoidea	(Kentiopsis_piersoniorum	Chamaedorea_seifrizii)))	((Oenocarpus_bataua	(Manicaria_saccifera	Oenocarpus_minor))	(Roystonea_regia	Dictyosperma_album)))))	(Elaeis_oleifera	Elaeis_guineensis)))	Kingia_australis);
(((Elaeis_oleifera	(Elaeis_guineensis	(Bactris_major	(((((Dictyosperma_album	(Roystonea_regia	Manicaria_saccifera))	(((((Sabal_domingensis	Orania_palindan)	(Phoenix_dactylifera	(Sclerosperma_profizianum	(Reinhardtia_simplex	(Reinhardtia_paiewonskiana	Reinhardtia_latisecta)))))	(Kentiopsis_piersoniorum	Chamaedorea_seifrizii))	Podococcus_barteri)	Hydriastele_microspadix))	Oenocarpus_bataua)	Oenocarpus_minor)	((Prestoea_acuminata	(Serenoa_repens	Attalea_speciosa))	Nypa_fruticans)))))	Iriartea_deltoidea)	Kingia_australis);
((Iriartea_deltoidea	(((Bactris_major	(Elaeis_oleifera	Elaeis_guineensis))	(((((((Hydriastele_microspadix	Dictyosperma_album)	Prestoea_acuminata)	(Kentiopsis_piersoniorum	(Roystonea_regia	Manicaria_saccifera)))	((Serenoa_repens	Sclerosperma_profizianum)	Nypa_fruticans))	(((Sabal_domingensis	Orania_palindan)	((Phoenix_dactylifera	(Reinhardtia_simplex	(Reinhardtia_latisecta	Reinhardtia_paiewonskiana)))	Chamaedorea_seifrizii))	Podococcus_barteri))	Oenocarpus_bataua)	Oenocarpus_minor))	Attalea_speciosa))	Kingia_australis);
((Iriartea_deltoidea	(Elaeis_oleifera	(Elaeis_guineensis	(((((((Reinhardtia_simplex	(Reinhardtia_latisecta	Reinhardtia_paiewonskiana))	((Nypa_fruticans	Prestoea_acuminata)	(Chamaedorea_seifrizii	(Phoenix_dactylifera	(Sabal_domingensis	(Sclerosperma_profizianum	(Orania_palindan	Podococcus_barteri)))))))	((Serenoa_repens	Manicaria_saccifera)	(Kentiopsis_piersoniorum	(Hydriastele_microspadix	(Roystonea_regia	Dictyosperma_album)))))	Oenocarpus_bataua)	Oenocarpus_minor)	Attalea_speciosa)	Bactris_major))))	Kingia_australis);
((Iriartea_deltoidea	(Elaeis_oleifera	(Elaeis_guineensis	(((((((Serenoa_repens	Sclerosperma_profizianum)	Nypa_fruticans)	Phoenix_dactylifera)	(Reinhardtia_simplex	(Reinhardtia_latisecta	Reinhardtia_paiewonskiana)))	(Sabal_domingensis	(Chamaedorea_seifrizii	Orania_palindan)))	(Attalea_speciosa	(((Prestoea_acuminata	Manicaria_saccifera)	Oenocarpus_minor)	(((Podococcus_barteri	Kentiopsis_piersoniorum)	(Hydriastele_microspadix	(Roystonea_regia	Dictyosperma_album)))	Oenocarpus_bataua))))	Bactris_major))))	Kingia_australis);
((Iriartea_deltoidea	(Attalea_speciosa	((Elaeis_oleifera	Elaeis_guineensis)	((Oenocarpus_minor	(((((Hydriastele_microspadix	Chamaedorea_seifrizii)	((Kentiopsis_piersoniorum	Sabal_domingensis)	(Sclerosperma_profizianum	(Orania_palindan	Podococcus_barteri))))	((Phoenix_dactylifera	(Reinhardtia_simplex	(Reinhardtia_latisecta	Reinhardtia_paiewonskiana)))	(Nypa_fruticans	Prestoea_acuminata)))	((Roystonea_regia	Dictyosperma_album)	Manicaria_saccifera))	Oenocarpus_bataua))	(Bactris_major	Serenoa_repens)))))	Kingia_australis);
(((Iriartea_deltoidea	Attalea_speciosa)	((Elaeis_oleifera	Elaeis_guineensis)	(((((Oenocarpus_minor	((Nypa_fruticans	(Serenoa_repens	Sclerosperma_profizianum))	(Prestoea_acuminata	(Roystonea_regia	Manicaria_saccifera))))	Oenocarpus_bataua)	(((Reinhardtia_paiewonskiana	Reinhardtia_latisecta)	Reinhardtia_simplex)	((Orania_palindan	(Sabal_domingensis	Phoenix_dactylifera))	Chamaedorea_seifrizii)))	(Dictyosperma_album	(Hydriastele_microspadix	(Podococcus_barteri	Kentiopsis_piersoniorum))))	Bactris_major)))	Kingia_australis);
((Attalea_speciosa	(((Elaeis_oleifera	Elaeis_guineensis)	Bactris_major)	((((Hydriastele_microspadix	((((Sabal_domingensis	Phoenix_dactylifera)	(((Reinhardtia_paiewonskiana	Reinhardtia_latisecta)	Reinhardtia_simplex)	Iriartea_deltoidea))	((Kentiopsis_piersoniorum	Chamaedorea_seifrizii)	((Nypa_fruticans	Sclerosperma_profizianum)	(Podococcus_barteri	Orania_palindan))))	Prestoea_acuminata))	((Serenoa_repens	Manicaria_saccifera)	(Dictyosperma_album	Roystonea_regia)))	Oenocarpus_bataua)	Oenocarpus_minor)))	Kingia_australis);
((Attalea_speciosa	(Oenocarpus_bataua	((((Elaeis_oleifera	Elaeis_guineensis)	Bactris_major)	(((((Phoenix_dactylifera	Sabal_domingensis)	(Chamaedorea_seifrizii	(Podococcus_barteri	Orania_palindan)))	(Nypa_fruticans	Sclerosperma_profizianum))	(((Iriartea_deltoidea	Reinhardtia_paiewonskiana)	Reinhardtia_latisecta)	Reinhardtia_simplex))	((Serenoa_repens	Manicaria_saccifera)	(Hydriastele_microspadix	((Kentiopsis_piersoniorum	Dictyosperma_album)	Prestoea_acuminata)))))	(Roystonea_regia	Oenocarpus_minor))))	Kingia_australis);
(((Attalea_speciosa	(Bactris_major	((Elaeis_oleifera	Elaeis_guineensis)	((((Roystonea_regia	(Oenocarpus_minor	Prestoea_acuminata))	Oenocarpus_bataua)	(((((Serenoa_repens	Sclerosperma_profizianum)	(Podococcus_barteri	Orania_palindan))	(((Reinhardtia_paiewonskiana	Reinhardtia_latisecta)	Reinhardtia_simplex)	(Chamaedorea_seifrizii	(Phoenix_dactylifera	Nypa_fruticans))))	Sabal_domingensis)	Manicaria_saccifera))	(Hydriastele_microspadix	(Kentiopsis_piersoniorum	Dictyosperma_album))))))	Iriartea_deltoidea)	Kingia_australis);
(((Attalea_speciosa	(Bactris_major	((Elaeis_oleifera	Elaeis_guineensis)	(Oenocarpus_bataua	((((((Sclerosperma_profizianum	((Reinhardtia_paiewonskiana	Reinhardtia_latisecta)	Reinhardtia_simplex))	((Hydriastele_microspadix	Chamaedorea_seifrizii)	(Orania_palindan	(Phoenix_dactylifera	Sabal_domingensis))))	((Serenoa_repens	Nypa_fruticans)	Prestoea_acuminata))	Podococcus_barteri)	(Kentiopsis_piersoniorum	(Dictyosperma_album	Manicaria_saccifera)))	(Roystonea_regia	Oenocarpus_minor))))))	Iriartea_deltoidea)	Kingia_australis);
((Attalea_speciosa	(((Oenocarpus_bataua	((Prestoea_acuminata	(((((Kentiopsis_piersoniorum	Iriartea_deltoidea)	Chamaedorea_seifrizii)	(Orania_palindan	Podococcus_barteri))	(Phoenix_dactylifera	Sabal_domingensis))	((Reinhardtia_paiewonskiana	Reinhardtia_latisecta)	Reinhardtia_simplex)))	(Roystonea_regia	((Hydriastele_microspadix	Dictyosperma_album)	((Sclerosperma_profizianum	(Serenoa_repens	Nypa_fruticans))	Manicaria_saccifera)))))	Oenocarpus_minor)	((Elaeis_oleifera	Elaeis_guineensis)	Bactris_major)))	Kingia_australis);
((Iriartea_deltoidea	(Elaeis_oleifera	(Elaeis_guineensis	(Bactris_major	(Oenocarpus_bataua	((((Manicaria_saccifera	((Prestoea_acuminata	Nypa_fruticans)	(Kentiopsis_piersoniorum	(Serenoa_repens	Sclerosperma_profizianum))))	(Hydriastele_microspadix	(Roystonea_regia	Dictyosperma_album)))	(((Reinhardtia_simplex	(Reinhardtia_paiewonskiana	Reinhardtia_latisecta))	((Phoenix_dactylifera	Sabal_domingensis)	Chamaedorea_seifrizii))	(Orania_palindan	Podococcus_barteri)))	(Attalea_speciosa	Oenocarpus_minor)))))))	Kingia_australis);
((Iriartea_deltoidea	(Elaeis_oleifera	(Elaeis_guineensis	(Bactris_major	((Attalea_speciosa	Oenocarpus_bataua)	(((((Prestoea_acuminata	(Serenoa_repens	Nypa_fruticans))	Manicaria_saccifera)	((Kentiopsis_piersoniorum	Hydriastele_microspadix)	(Roystonea_regia	Dictyosperma_album)))	(((Reinhardtia_paiewonskiana	Reinhardtia_latisecta)	Reinhardtia_simplex)	((Phoenix_dactylifera	Sabal_domingensis)	(Chamaedorea_seifrizii	(Sclerosperma_profizianum	(Orania_palindan	Podococcus_barteri))))))	Oenocarpus_minor))))))	Kingia_australis);
((Iriartea_deltoidea	(Elaeis_oleifera	(Elaeis_guineensis	((Attalea_speciosa	Bactris_major)	((((((Prestoea_acuminata	(Serenoa_repens	Nypa_fruticans))	Manicaria_saccifera)	(((Podococcus_barteri	Kentiopsis_piersoniorum)	Hydriastele_microspadix)	(Roystonea_regia	Dictyosperma_album)))	((Sclerosperma_profizianum	((Reinhardtia_paiewonskiana	Reinhardtia_latisecta)	Reinhardtia_simplex))	((Phoenix_dactylifera	Sabal_domingensis)	(Chamaedorea_seifrizii	Orania_palindan))))	Oenocarpus_bataua)	Oenocarpus_minor)))))	Kingia_australis);
((Iriartea_deltoidea	(Elaeis_oleifera	(Elaeis_guineensis	(Bactris_major	(((Oenocarpus_bataua	(Oenocarpus_minor	((((Podococcus_barteri	Kentiopsis_piersoniorum)	Hydriastele_microspadix)	(Roystonea_regia	Dictyosperma_album))	(Serenoa_repens	Manicaria_saccifera))))	(Attalea_speciosa	(Prestoea_acuminata	Nypa_fruticans)))	((Sclerosperma_profizianum	((Orania_palindan	Sabal_domingensis)	(Phoenix_dactylifera	Chamaedorea_seifrizii)))	((Reinhardtia_paiewonskiana	Reinhardtia_latisecta)	Reinhardtia_simplex)))))))	Kingia_australis);
((Iriartea_deltoidea	(((Prestoea_acuminata	(Serenoa_repens	Nypa_fruticans))	Manicaria_saccifera)	((((Attalea_speciosa	Oenocarpus_bataua)	(Oenocarpus_minor	(Bactris_major	(Elaeis_oleifera	Elaeis_guineensis))))	((Phoenix_dactylifera	((Reinhardtia_paiewonskiana	Reinhardtia_latisecta)	Reinhardtia_simplex))	(Sabal_domingensis	(Orania_palindan	Chamaedorea_seifrizii))))	(Sclerosperma_profizianum	((Podococcus_barteri	Kentiopsis_piersoniorum)	(Hydriastele_microspadix	(Roystonea_regia	Dictyosperma_album)))))))	Kingia_australis);
(((Roystonea_regia	Dictyosperma_album)	((Prestoea_acuminata	Hydriastele_microspadix)	((((Serenoa_repens	Sclerosperma_profizianum)	Nypa_fruticans)	Manicaria_saccifera)	((Oenocarpus_bataua	(Oenocarpus_minor	(Bactris_major	((Iriartea_deltoidea	Attalea_speciosa)	(Elaeis_oleifera	Elaeis_guineensis)))))	((Sabal_domingensis	Phoenix_dactylifera)	(((Reinhardtia_paiewonskiana	(Kentiopsis_piersoniorum	Reinhardtia_latisecta))	Reinhardtia_simplex)	((Podococcus_barteri	Orania_palindan)	Chamaedorea_seifrizii)))))))	Kingia_australis);
(((Elaeis_oleifera	Elaeis_guineensis)	(((((Roystonea_regia	Dictyosperma_album)	Hydriastele_microspadix)	(Prestoea_acuminata	Manicaria_saccifera))	(Oenocarpus_bataua	(Oenocarpus_minor	((((((Iriartea_deltoidea	Attalea_speciosa)	Nypa_fruticans)	Phoenix_dactylifera)	(Chamaedorea_seifrizii	(((Serenoa_repens	Sclerosperma_profizianum)	(Kentiopsis_piersoniorum	Reinhardtia_paiewonskiana))	(Reinhardtia_latisecta	Reinhardtia_simplex))))	(Podococcus_barteri	Orania_palindan))	Sabal_domingensis))))	Bactris_major))	Kingia_australis);
(((Elaeis_oleifera	Elaeis_guineensis)	(((((Oenocarpus_bataua	(((Serenoa_repens	Sclerosperma_profizianum)	Manicaria_saccifera)	(Oenocarpus_minor	((Chamaedorea_seifrizii	(Kentiopsis_piersoniorum	(Iriartea_deltoidea	((Podococcus_barteri	Orania_palindan)	(Sabal_domingensis	Phoenix_dactylifera)))))	((Reinhardtia_paiewonskiana	Reinhardtia_latisecta)	Reinhardtia_simplex)))))	(Attalea_speciosa	Nypa_fruticans))	((Roystonea_regia	Dictyosperma_album)	Hydriastele_microspadix))	Prestoea_acuminata)	Bactris_major))	Kingia_australis);
(((Elaeis_oleifera	Elaeis_guineensis)	(((Manicaria_saccifera	(Kentiopsis_piersoniorum	(Dictyosperma_album	Hydriastele_microspadix)))	(Oenocarpus_bataua	((Roystonea_regia	Oenocarpus_minor)	(Prestoea_acuminata	(((((Sclerosperma_profizianum	(Podococcus_barteri	Orania_palindan))	(Sabal_domingensis	Phoenix_dactylifera))	Chamaedorea_seifrizii)	((Reinhardtia_paiewonskiana	Reinhardtia_latisecta)	Reinhardtia_simplex))	((Iriartea_deltoidea	Attalea_speciosa)	(Serenoa_repens	Nypa_fruticans)))))))	Bactris_major))	Kingia_australis);
((Chamaedorea_seifrizii	(Sabal_domingensis	(((((Iriartea_deltoidea	Attalea_speciosa)	(Serenoa_repens	Nypa_fruticans))	Phoenix_dactylifera)	(((Reinhardtia_paiewonskiana	Reinhardtia_latisecta)	Reinhardtia_simplex)	((((Prestoea_acuminata	(((Elaeis_oleifera	Elaeis_guineensis)	Bactris_major)	Oenocarpus_minor))	Oenocarpus_bataua)	Roystonea_regia)	(Manicaria_saccifera	((Hydriastele_microspadix	Dictyosperma_album)	Kentiopsis_piersoniorum)))))	(Sclerosperma_profizianum	(Podococcus_barteri	Orania_palindan)))))	Kingia_australis);
((Iriartea_deltoidea	((((Hydriastele_microspadix	(Kentiopsis_piersoniorum	(Dictyosperma_album	Roystonea_regia)))	(((Chamaedorea_seifrizii	(Phoenix_dactylifera	(Reinhardtia_paiewonskiana	(Reinhardtia_simplex	Reinhardtia_latisecta))))	((Sclerosperma_profizianum	(Podococcus_barteri	Orania_palindan))	Sabal_domingensis))	((Oenocarpus_bataua	((Bactris_major	(Elaeis_oleifera	Elaeis_guineensis))	Oenocarpus_minor))	Prestoea_acuminata)))	((Serenoa_repens	Nypa_fruticans)	Manicaria_saccifera))	Attalea_speciosa))	Kingia_australis);
((Iriartea_deltoidea	(((Bactris_major	(Elaeis_oleifera	Elaeis_guineensis))	(((Roystonea_regia	(((Prestoea_acuminata	Nypa_fruticans)	Oenocarpus_minor)	((Chamaedorea_seifrizii	(Phoenix_dactylifera	(Reinhardtia_paiewonskiana	(Reinhardtia_simplex	Reinhardtia_latisecta))))	((Sclerosperma_profizianum	(Podococcus_barteri	Orania_palindan))	Sabal_domingensis))))	Oenocarpus_bataua)	((Serenoa_repens	Manicaria_saccifera)	((Dictyosperma_album	Hydriastele_microspadix)	Kentiopsis_piersoniorum))))	Attalea_speciosa))	Kingia_australis);
((Iriartea_deltoidea	(Elaeis_oleifera	(Elaeis_guineensis	((((((((Roystonea_regia	Dictyosperma_album)	Hydriastele_microspadix)	(((Reinhardtia_simplex	(Reinhardtia_latisecta	Reinhardtia_paiewonskiana))	((Kentiopsis_piersoniorum	Chamaedorea_seifrizii)	(Sabal_domingensis	Phoenix_dactylifera)))	(Sclerosperma_profizianum	(Podococcus_barteri	Orania_palindan))))	((Prestoea_acuminata	(Serenoa_repens	Nypa_fruticans))	Manicaria_saccifera))	Oenocarpus_bataua)	Oenocarpus_minor)	Attalea_speciosa)	Bactris_major))))	Kingia_australis);
((Iriartea_deltoidea	(Attalea_speciosa	((Bactris_major	(Elaeis_oleifera	Elaeis_guineensis))	(Oenocarpus_bataua	((((Roystonea_regia	(Serenoa_repens	Manicaria_saccifera))	((Reinhardtia_latisecta	Reinhardtia_paiewonskiana)	((Sabal_domingensis	Phoenix_dactylifera)	((Reinhardtia_simplex	Nypa_fruticans)	((Sclerosperma_profizianum	(Podococcus_barteri	Orania_palindan))	(Prestoea_acuminata	Chamaedorea_seifrizii))))))	(Kentiopsis_piersoniorum	(Dictyosperma_album	Hydriastele_microspadix)))	Oenocarpus_minor)))))	Kingia_australis);
((Iriartea_deltoidea	(Attalea_speciosa	(((((((Reinhardtia_latisecta	Reinhardtia_simplex)	Reinhardtia_paiewonskiana)	((Sabal_domingensis	Phoenix_dactylifera)	(Orania_palindan	Chamaedorea_seifrizii)))	((Prestoea_acuminata	((Podococcus_barteri	(Roystonea_regia	Kentiopsis_piersoniorum))	(Dictyosperma_album	Hydriastele_microspadix)))	((Sclerosperma_profizianum	Nypa_fruticans)	(Serenoa_repens	Manicaria_saccifera))))	Oenocarpus_bataua)	Oenocarpus_minor)	(Bactris_major	(Elaeis_oleifera	Elaeis_guineensis)))))	Kingia_australis);
((((((Sabal_domingensis	Phoenix_dactylifera)	(((Prestoea_acuminata	Nypa_fruticans)	(((((Podococcus_barteri	Kentiopsis_piersoniorum)	Hydriastele_microspadix)	Dictyosperma_album)	(Roystonea_regia	(Serenoa_repens	Manicaria_saccifera)))	(((Attalea_speciosa	Bactris_major)	(Elaeis_oleifera	Elaeis_guineensis))	(Oenocarpus_bataua	Oenocarpus_minor))))	Iriartea_deltoidea))	(Orania_palindan	Sclerosperma_profizianum))	(Reinhardtia_simplex	(Reinhardtia_paiewonskiana	Reinhardtia_latisecta)))	Chamaedorea_seifrizii)	Kingia_australis);
((Iriartea_deltoidea	(Elaeis_oleifera	(((Oenocarpus_minor	((((Prestoea_acuminata	(Attalea_speciosa	(Serenoa_repens	Nypa_fruticans)))	Oenocarpus_bataua)	(((Hydriastele_microspadix	(Roystonea_regia	Dictyosperma_album))	(Podococcus_barteri	Kentiopsis_piersoniorum))	Manicaria_saccifera))	((Reinhardtia_simplex	(Reinhardtia_paiewonskiana	Reinhardtia_latisecta))	((Chamaedorea_seifrizii	(Sabal_domingensis	Phoenix_dactylifera))	(Orania_palindan	Sclerosperma_profizianum)))))	Bactris_major)	Elaeis_guineensis)))	Kingia_australis);
((Attalea_speciosa	(Chamaedorea_seifrizii	((((Reinhardtia_latisecta	(Reinhardtia_simplex	Reinhardtia_paiewonskiana))	Phoenix_dactylifera)	((Sabal_domingensis	(Orania_palindan	(Serenoa_repens	Sclerosperma_profizianum)))	((Manicaria_saccifera	(((Bactris_major	(Elaeis_guineensis	(Iriartea_deltoidea	Elaeis_oleifera)))	Oenocarpus_minor)	Oenocarpus_bataua))	((Roystonea_regia	Dictyosperma_album)	((Podococcus_barteri	Kentiopsis_piersoniorum)	Hydriastele_microspadix)))))	(Prestoea_acuminata	Nypa_fruticans))))	Kingia_australis);
(((Attalea_speciosa	Iriartea_deltoidea)	((Prestoea_acuminata	Nypa_fruticans)	((Bactris_major	(Elaeis_guineensis	Elaeis_oleifera))	(Hydriastele_microspadix	((Kentiopsis_piersoniorum	((((Serenoa_repens	Sclerosperma_profizianum)	(Orania_palindan	Podococcus_barteri))	(Reinhardtia_simplex	(Reinhardtia_paiewonskiana	Reinhardtia_latisecta)))	((Sabal_domingensis	Phoenix_dactylifera)	Chamaedorea_seifrizii)))	((((Roystonea_regia	Dictyosperma_album)	Manicaria_saccifera)	Oenocarpus_bataua)	Oenocarpus_minor))))))	Kingia_australis);
(((((Prestoea_acuminata	(Serenoa_repens	Nypa_fruticans))	(Manicaria_saccifera	((Kentiopsis_piersoniorum	(Hydriastele_microspadix	(Roystonea_regia	Dictyosperma_album)))	((((Bactris_major	(Elaeis_guineensis	Elaeis_oleifera))	Oenocarpus_minor)	Oenocarpus_bataua)	(((Reinhardtia_simplex	(Reinhardtia_paiewonskiana	Reinhardtia_latisecta))	(Sabal_domingensis	(Phoenix_dactylifera	Chamaedorea_seifrizii)))	(Sclerosperma_profizianum	(Orania_palindan	Podococcus_barteri)))))))	Attalea_speciosa)	Iriartea_deltoidea)	Kingia_australis);
((Attalea_speciosa	(((Manicaria_saccifera	(((((Hydriastele_microspadix	(((Prestoea_acuminata	Kentiopsis_piersoniorum)	Podococcus_barteri)	(Dictyosperma_album	Roystonea_regia)))	(Bactris_major	(Elaeis_oleifera	Elaeis_guineensis)))	Oenocarpus_minor)	((Sabal_domingensis	(Phoenix_dactylifera	(Chamaedorea_seifrizii	Orania_palindan)))	((Reinhardtia_paiewonskiana	Reinhardtia_simplex)	Reinhardtia_latisecta)))	Oenocarpus_bataua))	((Sclerosperma_profizianum	Serenoa_repens)	Nypa_fruticans))	Iriartea_deltoidea))	Kingia_australis);
((Attalea_speciosa	(Bactris_major	((Elaeis_oleifera	Elaeis_guineensis)	((((((Hydriastele_microspadix	(Dictyosperma_album	Roystonea_regia))	Kentiopsis_piersoniorum)	(Prestoea_acuminata	(Iriartea_deltoidea	Manicaria_saccifera)))	(((Orania_palindan	Podococcus_barteri)	Sabal_domingensis)	(Chamaedorea_seifrizii	(((Sclerosperma_profizianum	(Serenoa_repens	Nypa_fruticans))	Phoenix_dactylifera)	(Reinhardtia_simplex	(Reinhardtia_latisecta	Reinhardtia_paiewonskiana))))))	Oenocarpus_bataua)	Oenocarpus_minor))))	Kingia_australis);
((Attalea_speciosa	(Phoenix_dactylifera	(Chamaedorea_seifrizii	((((Sabal_domingensis	Oenocarpus_minor)	(Bactris_major	(Elaeis_guineensis	Elaeis_oleifera)))	(((Reinhardtia_simplex	(Reinhardtia_latisecta	Reinhardtia_paiewonskiana))	(((Hydriastele_microspadix	(Dictyosperma_album	Roystonea_regia))	Kentiopsis_piersoniorum)	(((Serenoa_repens	Nypa_fruticans)	Prestoea_acuminata)	(Iriartea_deltoidea	Manicaria_saccifera))))	Oenocarpus_bataua))	(Sclerosperma_profizianum	(Orania_palindan	Podococcus_barteri))))))	Kingia_australis);
((Attalea_speciosa	((Bactris_major	(Elaeis_guineensis	Elaeis_oleifera))	(((Oenocarpus_minor	Roystonea_regia)	Prestoea_acuminata)	(((Sabal_domingensis	(Nypa_fruticans	((Iriartea_deltoidea	Orania_palindan)	((Phoenix_dactylifera	(((Reinhardtia_paiewonskiana	Reinhardtia_latisecta)	(Serenoa_repens	Sclerosperma_profizianum))	Reinhardtia_simplex))	Chamaedorea_seifrizii))))	((((Podococcus_barteri	Kentiopsis_piersoniorum)	Dictyosperma_album)	Hydriastele_microspadix)	Manicaria_saccifera))	Oenocarpus_bataua))))	Kingia_australis);
((Attalea_speciosa	(Chamaedorea_seifrizii	((Roystonea_regia	((Prestoea_acuminata	Nypa_fruticans)	Manicaria_saccifera))	(((((Bactris_major	(Elaeis_guineensis	(Iriartea_deltoidea	Elaeis_oleifera)))	Oenocarpus_minor)	Oenocarpus_bataua)	((((Serenoa_repens	Sclerosperma_profizianum)	Orania_palindan)	(Sabal_domingensis	Phoenix_dactylifera))	(Reinhardtia_simplex	(Reinhardtia_paiewonskiana	Reinhardtia_latisecta))))	(Kentiopsis_piersoniorum	((Dictyosperma_album	Hydriastele_microspadix)	Podococcus_barteri))))))	Kingia_australis);
(((Prestoea_acuminata	(Attalea_speciosa	Nypa_fruticans))	((Roystonea_regia	Manicaria_saccifera)	(((Dictyosperma_album	Hydriastele_microspadix)	(Bactris_major	(Elaeis_guineensis	(Iriartea_deltoidea	Elaeis_oleifera))))	(Oenocarpus_bataua	(Oenocarpus_minor	(((Kentiopsis_piersoniorum	Chamaedorea_seifrizii)	(((Serenoa_repens	Sclerosperma_profizianum)	(Orania_palindan	Podococcus_barteri))	(Sabal_domingensis	Phoenix_dactylifera)))	(Reinhardtia_simplex	(Reinhardtia_paiewonskiana	Reinhardtia_latisecta))))))))	Kingia_australis);
((((Hydriastele_microspadix	Manicaria_saccifera)	(((((((Iriartea_deltoidea	Kentiopsis_piersoniorum)	Chamaedorea_seifrizii)	(Orania_palindan	Podococcus_barteri))	((Sclerosperma_profizianum	(Serenoa_repens	Nypa_fruticans))	Phoenix_dactylifera))	Sabal_domingensis)	((Reinhardtia_paiewonskiana	Reinhardtia_latisecta)	Reinhardtia_simplex))	((Prestoea_acuminata	(Oenocarpus_minor	(Bactris_major	(Elaeis_guineensis	Elaeis_oleifera))))	(Attalea_speciosa	Oenocarpus_bataua))))	(Dictyosperma_album	Roystonea_regia))	Kingia_australis);
(((Attalea_speciosa	(((Manicaria_saccifera	(Hydriastele_microspadix	Dictyosperma_album))	(Oenocarpus_bataua	((((Serenoa_repens	Nypa_fruticans)	Phoenix_dactylifera)	((Sclerosperma_profizianum	(Orania_palindan	Podococcus_barteri))	(Sabal_domingensis	Chamaedorea_seifrizii)))	((Reinhardtia_paiewonskiana	Reinhardtia_latisecta)	Reinhardtia_simplex))))	((((Prestoea_acuminata	Kentiopsis_piersoniorum)	Oenocarpus_minor)	(Bactris_major	(Elaeis_guineensis	Elaeis_oleifera)))	Roystonea_regia)))	Iriartea_deltoidea)	Kingia_australis);
((((((Sabal_domingensis	Orania_palindan)	(Chamaedorea_seifrizii	Prestoea_acuminata))	(((((Roystonea_regia	Dictyosperma_album)	(Kentiopsis_piersoniorum	Podococcus_barteri))	Hydriastele_microspadix)	(((Oenocarpus_bataua	(Serenoa_repens	Oenocarpus_minor))	(Attalea_speciosa	(Bactris_major	(Elaeis_guineensis	Elaeis_oleifera))))	Manicaria_saccifera))	Iriartea_deltoidea))	((Sclerosperma_profizianum	Nypa_fruticans)	((Reinhardtia_paiewonskiana	Reinhardtia_latisecta)	Reinhardtia_simplex)))	Phoenix_dactylifera)	Kingia_australis);
((Iriartea_deltoidea	(((Sclerosperma_profizianum	(Prestoea_acuminata	((((((Roystonea_regia	Dictyosperma_album)	Hydriastele_microspadix)	Kentiopsis_piersoniorum)	(Bactris_major	(Elaeis_guineensis	Elaeis_oleifera)))	(Oenocarpus_bataua	((Podococcus_barteri	Oenocarpus_minor)	(((Chamaedorea_seifrizii	Phoenix_dactylifera)	((Reinhardtia_paiewonskiana	Reinhardtia_latisecta)	Reinhardtia_simplex))	(Sabal_domingensis	Orania_palindan)))))	Manicaria_saccifera)))	(Serenoa_repens	Nypa_fruticans))	Attalea_speciosa))	Kingia_australis);
(((((Manicaria_saccifera	((Prestoea_acuminata	(((Sabal_domingensis	Phoenix_dactylifera)	(Chamaedorea_seifrizii	(Sclerosperma_profizianum	(Podococcus_barteri	Orania_palindan))))	((Reinhardtia_paiewonskiana	Reinhardtia_simplex)	Reinhardtia_latisecta)))	((((Bactris_major	(Elaeis_guineensis	Elaeis_oleifera))	Oenocarpus_minor)	Oenocarpus_bataua)	((Hydriastele_microspadix	(Roystonea_regia	Dictyosperma_album))	Kentiopsis_piersoniorum))))	(Serenoa_repens	Nypa_fruticans))	Attalea_speciosa)	Iriartea_deltoidea)	Kingia_australis);
(((Attalea_speciosa	Iriartea_deltoidea)	((Manicaria_saccifera	(((((Bactris_major	(Elaeis_guineensis	Elaeis_oleifera))	Oenocarpus_minor)	Oenocarpus_bataua)	(((Hydriastele_microspadix	Dictyosperma_album)	Kentiopsis_piersoniorum)	((Sabal_domingensis	(Sclerosperma_profizianum	(Podococcus_barteri	Orania_palindan)))	(Chamaedorea_seifrizii	(Phoenix_dactylifera	(Reinhardtia_simplex	(Reinhardtia_latisecta	Reinhardtia_paiewonskiana)))))))	Roystonea_regia))	(Serenoa_repens	(Prestoea_acuminata	Nypa_fruticans))))	Kingia_australis);
((((Sabal_domingensis	(((Serenoa_repens	Sclerosperma_profizianum)	(Podococcus_barteri	Orania_palindan))	(((Phoenix_dactylifera	(Reinhardtia_simplex	(Reinhardtia_latisecta	(Iriartea_deltoidea	Reinhardtia_paiewonskiana))))	Chamaedorea_seifrizii)	(((Prestoea_acuminata	Oenocarpus_bataua)	((Bactris_major	(Elaeis_guineensis	Elaeis_oleifera))	Oenocarpus_minor))	(Manicaria_saccifera	(Hydriastele_microspadix	(Kentiopsis_piersoniorum	(Roystonea_regia	Dictyosperma_album))))))))	Attalea_speciosa)	Nypa_fruticans)	Kingia_australis);
(((Manicaria_saccifera	((Prestoea_acuminata	Nypa_fruticans)	Serenoa_repens))	((Kentiopsis_piersoniorum	((Roystonea_regia	Dictyosperma_album)	Hydriastele_microspadix))	(((Attalea_speciosa	Iriartea_deltoidea)	((Sabal_domingensis	(Reinhardtia_simplex	(Reinhardtia_latisecta	Reinhardtia_paiewonskiana)))	(((Sclerosperma_profizianum	(Podococcus_barteri	Orania_palindan))	Chamaedorea_seifrizii)	Phoenix_dactylifera)))	(Oenocarpus_bataua	((Bactris_major	(Elaeis_guineensis	Elaeis_oleifera))	Oenocarpus_minor)))))	Kingia_australis);
(((Elaeis_oleifera	(((Oenocarpus_minor	((((((Prestoea_acuminata	Nypa_fruticans)	Chamaedorea_seifrizii)	((Serenoa_repens	Sclerosperma_profizianum)	(Podococcus_barteri	Orania_palindan)))	((Sabal_domingensis	Phoenix_dactylifera)	(Reinhardtia_simplex	(Reinhardtia_latisecta	Reinhardtia_paiewonskiana))))	((Kentiopsis_piersoniorum	((Roystonea_regia	Dictyosperma_album)	Hydriastele_microspadix))	Manicaria_saccifera))	Oenocarpus_bataua))	(Attalea_speciosa	Bactris_major))	Elaeis_guineensis))	Iriartea_deltoidea)	Kingia_australis);
((Chamaedorea_seifrizii	((Serenoa_repens	Manicaria_saccifera)	(((Phoenix_dactylifera	(Oenocarpus_bataua	((Kentiopsis_piersoniorum	((Roystonea_regia	Dictyosperma_album)	Hydriastele_microspadix))	((Bactris_major	Sabal_domingensis)	(Iriartea_deltoidea	Attalea_speciosa)))))	(Sclerosperma_profizianum	(Podococcus_barteri	Orania_palindan)))	(((Elaeis_guineensis	Elaeis_oleifera)	(Prestoea_acuminata	Nypa_fruticans))	(Oenocarpus_minor	(Reinhardtia_simplex	(Reinhardtia_latisecta	Reinhardtia_paiewonskiana)))))))	Kingia_australis);
(((((Serenoa_repens	Manicaria_saccifera)	((((Orania_palindan	Podococcus_barteri)	Chamaedorea_seifrizii)	((Phoenix_dactylifera	Sabal_domingensis)	((Reinhardtia_paiewonskiana	Reinhardtia_latisecta)	Reinhardtia_simplex)))	(((Oenocarpus_bataua	(Oenocarpus_minor	Attalea_speciosa))	(Bactris_major	(Elaeis_guineensis	(Iriartea_deltoidea	Elaeis_oleifera))))	((Roystonea_regia	Dictyosperma_album)	((Prestoea_acuminata	Nypa_fruticans)	Hydriastele_microspadix)))))	Kentiopsis_piersoniorum)	Sclerosperma_profizianum)	Kingia_australis);
((((((((Reinhardtia_paiewonskiana	Reinhardtia_latisecta)	Reinhardtia_simplex)	(((Phoenix_dactylifera	Sabal_domingensis)	Chamaedorea_seifrizii)	(((Serenoa_repens	Sclerosperma_profizianum)	Orania_palindan)	Podococcus_barteri)))	(((Manicaria_saccifera	((Roystonea_regia	Dictyosperma_album)	(Kentiopsis_piersoniorum	Hydriastele_microspadix)))	Oenocarpus_bataua)	(Prestoea_acuminata	Oenocarpus_minor)))	(Bactris_major	(Elaeis_guineensis	(Iriartea_deltoidea	Elaeis_oleifera))))	Nypa_fruticans)	Attalea_speciosa)	Kingia_australis);
((Kentiopsis_piersoniorum	((((Oenocarpus_bataua	((Oenocarpus_minor	(Bactris_major	(Elaeis_guineensis	(Iriartea_deltoidea	Elaeis_oleifera))))	Attalea_speciosa))	(((Prestoea_acuminata	(Serenoa_repens	Nypa_fruticans))	((Reinhardtia_paiewonskiana	Reinhardtia_latisecta)	Reinhardtia_simplex))	((Roystonea_regia	Dictyosperma_album)	Hydriastele_microspadix)))	((Phoenix_dactylifera	Sabal_domingensis)	((Orania_palindan	Podococcus_barteri)	Sclerosperma_profizianum)))	(Chamaedorea_seifrizii	Manicaria_saccifera)))	Kingia_australis);
((Sabal_domingensis	((Serenoa_repens	Sclerosperma_profizianum)	((((Phoenix_dactylifera	((Reinhardtia_paiewonskiana	Reinhardtia_latisecta)	(Nypa_fruticans	Reinhardtia_simplex)))	Chamaedorea_seifrizii)	(((((((Dictyosperma_album	Podococcus_barteri)	Hydriastele_microspadix)	Kentiopsis_piersoniorum)	Manicaria_saccifera)	Prestoea_acuminata)	Roystonea_regia)	(Oenocarpus_bataua	(Oenocarpus_minor	((Attalea_speciosa	Bactris_major)	(Elaeis_guineensis	(Iriartea_deltoidea	Elaeis_oleifera)))))))	Orania_palindan)))	Kingia_australis);
(((((Serenoa_repens	Nypa_fruticans)	((((Prestoea_acuminata	((Phoenix_dactylifera	Sabal_domingensis)	(Chamaedorea_seifrizii	(Sclerosperma_profizianum	Orania_palindan))))	(Reinhardtia_simplex	(Reinhardtia_paiewonskiana	Reinhardtia_latisecta)))	(((Podococcus_barteri	Kentiopsis_piersoniorum)	(Hydriastele_microspadix	(Roystonea_regia	Dictyosperma_album)))	(Oenocarpus_bataua	((Bactris_major	(Elaeis_oleifera	Elaeis_guineensis))	Oenocarpus_minor))))	Manicaria_saccifera))	Attalea_speciosa)	Iriartea_deltoidea)	Kingia_australis);
(((((Prestoea_acuminata	(Serenoa_repens	Nypa_fruticans))	((((Oenocarpus_minor	((Sabal_domingensis	Orania_palindan)	(((Reinhardtia_paiewonskiana	Reinhardtia_latisecta)	Reinhardtia_simplex)	(Phoenix_dactylifera	(Chamaedorea_seifrizii	Sclerosperma_profizianum)))))	Oenocarpus_bataua)	((((Podococcus_barteri	Kentiopsis_piersoniorum)	(Roystonea_regia	Dictyosperma_album))	Hydriastele_microspadix)	(Bactris_major	(Elaeis_oleifera	Elaeis_guineensis))))	Manicaria_saccifera))	Attalea_speciosa)	Iriartea_deltoidea)	Kingia_australis);
(((((Roystonea_regia	(Manicaria_saccifera	((Dictyosperma_album	Hydriastele_microspadix)	((Oenocarpus_bataua	(Attalea_speciosa	(Oenocarpus_minor	(Bactris_major	(Elaeis_oleifera	Elaeis_guineensis)))))	(((Chamaedorea_seifrizii	(((Reinhardtia_paiewonskiana	Reinhardtia_latisecta)	Reinhardtia_simplex)	Phoenix_dactylifera))	Sabal_domingensis)	((Orania_palindan	Podococcus_barteri)	(Serenoa_repens	Sclerosperma_profizianum)))))))	(Prestoea_acuminata	Nypa_fruticans))	Kentiopsis_piersoniorum)	Iriartea_deltoidea)	Kingia_australis);
(((Serenoa_repens	Manicaria_saccifera)	(((((Kentiopsis_piersoniorum	(Dictyosperma_album	Hydriastele_microspadix))	((Attalea_speciosa	Bactris_major)	(Elaeis_oleifera	Elaeis_guineensis)))	(Oenocarpus_bataua	Oenocarpus_minor))	((Iriartea_deltoidea	(Chamaedorea_seifrizii	(((Reinhardtia_paiewonskiana	Reinhardtia_latisecta)	Reinhardtia_simplex)	Phoenix_dactylifera)))	((Prestoea_acuminata	(Nypa_fruticans	Sabal_domingensis))	((Orania_palindan	Podococcus_barteri)	Sclerosperma_profizianum))))	Roystonea_regia))	Kingia_australis);
((((((Hydriastele_microspadix	(Bactris_major	((Iriartea_deltoidea	Elaeis_oleifera)	Elaeis_guineensis)))	(((Dictyosperma_album	Roystonea_regia)	(Kentiopsis_piersoniorum	Oenocarpus_bataua))	(((Phoenix_dactylifera	((Reinhardtia_paiewonskiana	Reinhardtia_latisecta)	Reinhardtia_simplex))	Chamaedorea_seifrizii)	(((Orania_palindan	Podococcus_barteri)	Sclerosperma_profizianum)	Sabal_domingensis))))	(Attalea_speciosa	(Prestoea_acuminata	(Serenoa_repens	Nypa_fruticans))))	Manicaria_saccifera)	Oenocarpus_minor)	Kingia_australis);
((Attalea_speciosa	(((((((((Bactris_major	(Elaeis_oleifera	Elaeis_guineensis))	(Dictyosperma_album	Hydriastele_microspadix))	Kentiopsis_piersoniorum)	((Sabal_domingensis	Phoenix_dactylifera)	((Roystonea_regia	((Reinhardtia_paiewonskiana	Reinhardtia_latisecta)	Reinhardtia_simplex))	(Oenocarpus_bataua	Oenocarpus_minor))))	(Orania_palindan	((Serenoa_repens	Sclerosperma_profizianum)	Podococcus_barteri)))	Manicaria_saccifera)	Chamaedorea_seifrizii)	(Prestoea_acuminata	Nypa_fruticans))	Iriartea_deltoidea))	Kingia_australis);
((((Chamaedorea_seifrizii	Orania_palindan)	(((Sabal_domingensis	Phoenix_dactylifera)	(((Reinhardtia_simplex	Reinhardtia_paiewonskiana)	Reinhardtia_latisecta)	Sclerosperma_profizianum))	(((((Podococcus_barteri	Kentiopsis_piersoniorum)	(Hydriastele_microspadix	(Roystonea_regia	Dictyosperma_album)))	Iriartea_deltoidea)	((Oenocarpus_bataua	((Bactris_major	(Elaeis_oleifera	Elaeis_guineensis))	Attalea_speciosa))	Oenocarpus_minor))	Manicaria_saccifera)))	(Prestoea_acuminata	(Serenoa_repens	Nypa_fruticans)))	Kingia_australis);
((Attalea_speciosa	((Bactris_major	((Iriartea_deltoidea	Elaeis_oleifera)	Elaeis_guineensis))	(Oenocarpus_minor	((Prestoea_acuminata	Nypa_fruticans)	((((((Sclerosperma_profizianum	Podococcus_barteri)	Orania_palindan)	Sabal_domingensis)	(Chamaedorea_seifrizii	(Phoenix_dactylifera	(Reinhardtia_simplex	(Reinhardtia_paiewonskiana	Reinhardtia_latisecta)))))	(Oenocarpus_bataua	((Hydriastele_microspadix	(Roystonea_regia	Dictyosperma_album))	(Serenoa_repens	Manicaria_saccifera))))	Kentiopsis_piersoniorum)))))	Kingia_australis);
((((Serenoa_repens	Nypa_fruticans)	Phoenix_dactylifera)	(((Chamaedorea_seifrizii	((((Kentiopsis_piersoniorum	(Hydriastele_microspadix	(Roystonea_regia	Dictyosperma_album)))	Manicaria_saccifera)	(Oenocarpus_bataua	(((Attalea_speciosa	Bactris_major)	((Iriartea_deltoidea	Elaeis_oleifera)	Elaeis_guineensis))	Oenocarpus_minor)))	(Sabal_domingensis	(Sclerosperma_profizianum	(Podococcus_barteri	Orania_palindan)))))	Prestoea_acuminata)	(Reinhardtia_simplex	(Reinhardtia_paiewonskiana	Reinhardtia_latisecta))))	Kingia_australis);
(((Attalea_speciosa	((((Oenocarpus_minor	Oenocarpus_bataua)	(Bactris_major	((Iriartea_deltoidea	Elaeis_oleifera)	Elaeis_guineensis)))	((((Chamaedorea_seifrizii	Sabal_domingensis)	Orania_palindan)	((Reinhardtia_simplex	(Reinhardtia_paiewonskiana	Reinhardtia_latisecta))	Phoenix_dactylifera))	(((Prestoea_acuminata	(Roystonea_regia	Kentiopsis_piersoniorum))	(Hydriastele_microspadix	(Podococcus_barteri	Dictyosperma_album)))	Manicaria_saccifera)))	(Sclerosperma_profizianum	Nypa_fruticans)))	Serenoa_repens)	Kingia_australis);
((Iriartea_deltoidea	(((Manicaria_saccifera	((((Oenocarpus_minor	((Elaeis_guineensis	Elaeis_oleifera)	Bactris_major))	Oenocarpus_bataua)	((Reinhardtia_simplex	(Reinhardtia_paiewonskiana	Reinhardtia_latisecta))	(((Phoenix_dactylifera	Sabal_domingensis)	(Podococcus_barteri	Orania_palindan))	Chamaedorea_seifrizii)))	(Prestoea_acuminata	(Kentiopsis_piersoniorum	((Roystonea_regia	Dictyosperma_album)	Hydriastele_microspadix)))))	((Serenoa_repens	Sclerosperma_profizianum)	Nypa_fruticans))	Attalea_speciosa))	Kingia_australis);
((Iriartea_deltoidea	(((Manicaria_saccifera	((((Oenocarpus_minor	((Elaeis_guineensis	Elaeis_oleifera)	Bactris_major))	Oenocarpus_bataua)	((Reinhardtia_simplex	(Reinhardtia_paiewonskiana	(Kentiopsis_piersoniorum	Reinhardtia_latisecta)))	(((Phoenix_dactylifera	Sabal_domingensis)	Orania_palindan)	Chamaedorea_seifrizii)))	((Prestoea_acuminata	Hydriastele_microspadix)	(Podococcus_barteri	(Roystonea_regia	Dictyosperma_album)))))	((Serenoa_repens	Sclerosperma_profizianum)	Nypa_fruticans))	Attalea_speciosa))	Kingia_australis);
((Iriartea_deltoidea	((Bactris_major	((((((Prestoea_acuminata	(Serenoa_repens	Nypa_fruticans))	Kentiopsis_piersoniorum)	((Oenocarpus_bataua	Oenocarpus_minor)	((Sabal_domingensis	(Sclerosperma_profizianum	(Podococcus_barteri	Orania_palindan)))	(Phoenix_dactylifera	(Reinhardtia_simplex	(Reinhardtia_paiewonskiana	Reinhardtia_latisecta))))))	((Chamaedorea_seifrizii	Roystonea_regia)	Manicaria_saccifera))	(Hydriastele_microspadix	Dictyosperma_album))	(Elaeis_guineensis	Elaeis_oleifera)))	Attalea_speciosa))	Kingia_australis);
((Iriartea_deltoidea	(((Bactris_major	((Elaeis_guineensis	Elaeis_oleifera)	(Oenocarpus_minor	((((Kentiopsis_piersoniorum	(Hydriastele_microspadix	(Roystonea_regia	Dictyosperma_album)))	Manicaria_saccifera)	(((Serenoa_repens	Sabal_domingensis)	(Sclerosperma_profizianum	(Podococcus_barteri	Orania_palindan)))	((Phoenix_dactylifera	(Reinhardtia_simplex	(Reinhardtia_paiewonskiana	Reinhardtia_latisecta)))	(Prestoea_acuminata	Chamaedorea_seifrizii))))	Oenocarpus_bataua))))	Nypa_fruticans)	Attalea_speciosa))	Kingia_australis);
((Iriartea_deltoidea	((((Bactris_major	(Elaeis_guineensis	Elaeis_oleifera))	(Oenocarpus_minor	(((Oenocarpus_bataua	((Kentiopsis_piersoniorum	(Hydriastele_microspadix	(Roystonea_regia	Dictyosperma_album)))	Manicaria_saccifera))	((Sabal_domingensis	(Podococcus_barteri	Orania_palindan))	((Phoenix_dactylifera	(Reinhardtia_simplex	(Reinhardtia_paiewonskiana	Reinhardtia_latisecta)))	Chamaedorea_seifrizii)))	Sclerosperma_profizianum)))	(Prestoea_acuminata	(Serenoa_repens	Nypa_fruticans)))	Attalea_speciosa))	Kingia_australis);
((Iriartea_deltoidea	(((Manicaria_saccifera	(((((Bactris_major	(Elaeis_guineensis	Elaeis_oleifera))	Hydriastele_microspadix)	Dictyosperma_album)	((((((Reinhardtia_paiewonskiana	Reinhardtia_latisecta)	Reinhardtia_simplex)	(Phoenix_dactylifera	((Sabal_domingensis	(Podococcus_barteri	Orania_palindan))	(Kentiopsis_piersoniorum	Chamaedorea_seifrizii))))	Prestoea_acuminata)	Oenocarpus_minor)	Oenocarpus_bataua))	Roystonea_regia))	((Sclerosperma_profizianum	Serenoa_repens)	Nypa_fruticans))	Attalea_speciosa))	Kingia_australis);
((Iriartea_deltoidea	((((((((Kentiopsis_piersoniorum	Hydriastele_microspadix)	(Dictyosperma_album	Roystonea_regia))	Manicaria_saccifera)	(Oenocarpus_bataua	Oenocarpus_minor))	((Sclerosperma_profizianum	((Reinhardtia_paiewonskiana	Reinhardtia_latisecta)	Reinhardtia_simplex))	((Sabal_domingensis	Phoenix_dactylifera)	((Podococcus_barteri	Orania_palindan)	Chamaedorea_seifrizii))))	(Bactris_major	(Elaeis_guineensis	Elaeis_oleifera)))	(Prestoea_acuminata	(Nypa_fruticans	Serenoa_repens)))	Attalea_speciosa))	Kingia_australis);
((Iriartea_deltoidea	(Elaeis_oleifera	((((Kentiopsis_piersoniorum	(Prestoea_acuminata	(((Attalea_speciosa	((Sclerosperma_profizianum	(Chamaedorea_seifrizii	(Orania_palindan	Sabal_domingensis)))	(((Podococcus_barteri	(Nypa_fruticans	Serenoa_repens))	Phoenix_dactylifera)	((Reinhardtia_paiewonskiana	Reinhardtia_latisecta)	Reinhardtia_simplex))))	(((Hydriastele_microspadix	Dictyosperma_album)	Manicaria_saccifera)	Oenocarpus_bataua))	Roystonea_regia)))	Oenocarpus_minor)	Bactris_major)	Elaeis_guineensis)))	Kingia_australis);
(((((Kentiopsis_piersoniorum	((Roystonea_regia	(Oenocarpus_bataua	(Oenocarpus_minor	((Orania_palindan	(Sclerosperma_profizianum	Sabal_domingensis))	((Phoenix_dactylifera	((Reinhardtia_paiewonskiana	Reinhardtia_latisecta)	Reinhardtia_simplex))	(Chamaedorea_seifrizii	Podococcus_barteri))))))	((Attalea_speciosa	(Nypa_fruticans	Serenoa_repens))	Prestoea_acuminata)))	((Hydriastele_microspadix	Dictyosperma_album)	Manicaria_saccifera))	Bactris_major)	(Iriartea_deltoidea	(Elaeis_oleifera	Elaeis_guineensis)))	Kingia_australis);
((Attalea_speciosa	(((Oenocarpus_minor	(Bactris_major	(Elaeis_guineensis	(Iriartea_deltoidea	Elaeis_oleifera))))	(Roystonea_regia	((((((Nypa_fruticans	Serenoa_repens)	Prestoea_acuminata)	Sabal_domingensis)	((Phoenix_dactylifera	((Reinhardtia_paiewonskiana	Reinhardtia_latisecta)	Reinhardtia_simplex))	(Sclerosperma_profizianum	(Orania_palindan	Podococcus_barteri))))	Chamaedorea_seifrizii)	((Kentiopsis_piersoniorum	(Hydriastele_microspadix	Dictyosperma_album))	Manicaria_saccifera))))	Oenocarpus_bataua))	Kingia_australis);
((((Prestoea_acuminata	((Serenoa_repens	Nypa_fruticans)	Manicaria_saccifera))	((((((Phoenix_dactylifera	Sabal_domingensis)	(Sclerosperma_profizianum	(Podococcus_barteri	Orania_palindan)))	(Chamaedorea_seifrizii	(Reinhardtia_latisecta	(Reinhardtia_paiewonskiana	Reinhardtia_simplex))))	(Attalea_speciosa	((Oenocarpus_minor	(Bactris_major	(Elaeis_oleifera	Elaeis_guineensis)))	Oenocarpus_bataua)))	((Dictyosperma_album	Hydriastele_microspadix)	Kentiopsis_piersoniorum))	Roystonea_regia))	Iriartea_deltoidea)	Kingia_australis);
((((Serenoa_repens	Manicaria_saccifera)	(((((Sclerosperma_profizianum	Orania_palindan)	((Phoenix_dactylifera	Sabal_domingensis)	Chamaedorea_seifrizii))	(Reinhardtia_paiewonskiana	(Reinhardtia_simplex	Reinhardtia_latisecta)))	((Roystonea_regia	((Kentiopsis_piersoniorum	(Podococcus_barteri	Dictyosperma_album))	Hydriastele_microspadix))	((Oenocarpus_minor	((Attalea_speciosa	Bactris_major)	(Elaeis_oleifera	Elaeis_guineensis)))	Oenocarpus_bataua)))	(Prestoea_acuminata	Nypa_fruticans)))	Iriartea_deltoidea)	Kingia_australis);
(((Manicaria_saccifera	(((Dictyosperma_album	Roystonea_regia)	(Oenocarpus_minor	((Bactris_major	(Elaeis_oleifera	Elaeis_guineensis))	(Oenocarpus_bataua	(Prestoea_acuminata	(Nypa_fruticans	Attalea_speciosa))))))	(Hydriastele_microspadix	((((((Serenoa_repens	Sclerosperma_profizianum)	Orania_palindan)	Podococcus_barteri)	((Kentiopsis_piersoniorum	Sabal_domingensis)	Chamaedorea_seifrizii))	Phoenix_dactylifera)	(Reinhardtia_paiewonskiana	(Reinhardtia_simplex	Reinhardtia_latisecta))))))	Iriartea_deltoidea)	Kingia_australis);
((((((Oenocarpus_minor	(((Attalea_speciosa	Bactris_major)	(Elaeis_oleifera	Elaeis_guineensis))	Oenocarpus_bataua))	(((((Sabal_domingensis	(Serenoa_repens	Sclerosperma_profizianum))	Orania_palindan)	Chamaedorea_seifrizii)	(Nypa_fruticans	Phoenix_dactylifera))	(Reinhardtia_paiewonskiana	(Reinhardtia_simplex	Reinhardtia_latisecta))))	(((Podococcus_barteri	(Prestoea_acuminata	(Hydriastele_microspadix	Dictyosperma_album)))	Kentiopsis_piersoniorum)	Manicaria_saccifera))	Roystonea_regia)	Iriartea_deltoidea)	Kingia_australis);
(((Elaeis_oleifera	(Elaeis_guineensis	(((((Kentiopsis_piersoniorum	Podococcus_barteri)	(Roystonea_regia	Dictyosperma_album))	Hydriastele_microspadix)	(Manicaria_saccifera	((((Prestoea_acuminata	Nypa_fruticans)	Oenocarpus_minor)	((Attalea_speciosa	Chamaedorea_seifrizii)	(((Orania_palindan	Sabal_domingensis)	Phoenix_dactylifera)	((Serenoa_repens	Sclerosperma_profizianum)	(Reinhardtia_latisecta	(Reinhardtia_paiewonskiana	Reinhardtia_simplex))))))	Oenocarpus_bataua)))	Bactris_major)))	Iriartea_deltoidea)	Kingia_australis);
(((Attalea_speciosa	(Bactris_major	((Elaeis_oleifera	Elaeis_guineensis)	((Oenocarpus_bataua	(Roystonea_regia	Oenocarpus_minor))	(((Orania_palindan	Sabal_domingensis)	(Chamaedorea_seifrizii	(((Nypa_fruticans	(Serenoa_repens	Sclerosperma_profizianum))	Phoenix_dactylifera)	(Reinhardtia_latisecta	(Reinhardtia_paiewonskiana	Reinhardtia_simplex)))))	(Manicaria_saccifera	(Prestoea_acuminata	((Podococcus_barteri	(Hydriastele_microspadix	Kentiopsis_piersoniorum))	Dictyosperma_album))))))))	Iriartea_deltoidea)	Kingia_australis);
(((Attalea_speciosa	(Bactris_major	((Elaeis_oleifera	Elaeis_guineensis)	(((((((Prestoea_acuminata	Hydriastele_microspadix)	(Roystonea_regia	Dictyosperma_album))	(Reinhardtia_latisecta	(Podococcus_barteri	Kentiopsis_piersoniorum)))	(Reinhardtia_paiewonskiana	(Reinhardtia_simplex	((Orania_palindan	Sabal_domingensis)	(Chamaedorea_seifrizii	((Sclerosperma_profizianum	(Serenoa_repens	Nypa_fruticans))	Phoenix_dactylifera))))))	Manicaria_saccifera)	Oenocarpus_bataua)	Oenocarpus_minor))))	Iriartea_deltoidea)	Kingia_australis);
(((Attalea_speciosa	(((Sclerosperma_profizianum	(Serenoa_repens	Nypa_fruticans))	Manicaria_saccifera)	(((Oenocarpus_bataua	(Oenocarpus_minor	((Bactris_major	(Elaeis_oleifera	Elaeis_guineensis))	(Hydriastele_microspadix	Dictyosperma_album))))	((Reinhardtia_simplex	(Reinhardtia_paiewonskiana	Reinhardtia_latisecta))	(((Kentiopsis_piersoniorum	Chamaedorea_seifrizii)	(Phoenix_dactylifera	(Podococcus_barteri	Orania_palindan)))	(Prestoea_acuminata	Sabal_domingensis))))	Roystonea_regia)))	Iriartea_deltoidea)	Kingia_australis);
(((Iriartea_deltoidea	(Elaeis_oleifera	Elaeis_guineensis))	((((Hydriastele_microspadix	Dictyosperma_album)	(Oenocarpus_bataua	((((Reinhardtia_simplex	(Reinhardtia_paiewonskiana	Reinhardtia_latisecta))	(((Serenoa_repens	Nypa_fruticans)	(Kentiopsis_piersoniorum	((Sabal_domingensis	Phoenix_dactylifera)	(Sclerosperma_profizianum	(Podococcus_barteri	Orania_palindan)))))	Chamaedorea_seifrizii))	(Manicaria_saccifera	Roystonea_regia))	Oenocarpus_minor)))	(Attalea_speciosa	Bactris_major))	Prestoea_acuminata))	Kingia_australis);
(((Attalea_speciosa	Bactris_major)	((Elaeis_oleifera	Elaeis_guineensis)	((Oenocarpus_bataua	(((Iriartea_deltoidea	((Prestoea_acuminata	(Serenoa_repens	Nypa_fruticans))	Manicaria_saccifera))	((Podococcus_barteri	Kentiopsis_piersoniorum)	(Hydriastele_microspadix	Dictyosperma_album)))	((Reinhardtia_simplex	((Sclerosperma_profizianum	Reinhardtia_paiewonskiana)	Reinhardtia_latisecta))	(Chamaedorea_seifrizii	(Orania_palindan	(Sabal_domingensis	Phoenix_dactylifera))))))	(Roystonea_regia	Oenocarpus_minor))))	Kingia_australis);
((Iriartea_deltoidea	(((Nypa_fruticans	Prestoea_acuminata)	((Serenoa_repens	Sclerosperma_profizianum)	(Manicaria_saccifera	(((Roystonea_regia	Dictyosperma_album)	(Hydriastele_microspadix	(Podococcus_barteri	Kentiopsis_piersoniorum)))	(((Oenocarpus_minor	(Bactris_major	(Elaeis_guineensis	Elaeis_oleifera)))	Oenocarpus_bataua)	((Reinhardtia_simplex	(Reinhardtia_latisecta	Reinhardtia_paiewonskiana))	(Orania_palindan	(Chamaedorea_seifrizii	(Phoenix_dactylifera	Sabal_domingensis)))))))))	Attalea_speciosa))	Kingia_australis);
(((Iriartea_deltoidea	Attalea_speciosa)	((Bactris_major	(Elaeis_guineensis	Elaeis_oleifera))	((((Reinhardtia_latisecta	Reinhardtia_paiewonskiana)	Reinhardtia_simplex)	((Phoenix_dactylifera	Chamaedorea_seifrizii)	(Orania_palindan	Sabal_domingensis)))	(((((Hydriastele_microspadix	Roystonea_regia)	Dictyosperma_album)	((Podococcus_barteri	((Nypa_fruticans	(Serenoa_repens	Sclerosperma_profizianum))	(Manicaria_saccifera	Prestoea_acuminata)))	Kentiopsis_piersoniorum))	Oenocarpus_bataua)	Oenocarpus_minor))))	Kingia_australis);
((Attalea_speciosa	(((Oenocarpus_bataua	((Manicaria_saccifera	((Roystonea_regia	Dictyosperma_album)	((Kentiopsis_piersoniorum	(Serenoa_repens	Podococcus_barteri))	Hydriastele_microspadix)))	(((Nypa_fruticans	Sclerosperma_profizianum)	((Reinhardtia_latisecta	Reinhardtia_paiewonskiana)	Reinhardtia_simplex))	((Prestoea_acuminata	Iriartea_deltoidea)	((Sabal_domingensis	Phoenix_dactylifera)	(Chamaedorea_seifrizii	Orania_palindan))))))	Oenocarpus_minor)	(Bactris_major	(Elaeis_guineensis	Elaeis_oleifera))))	Kingia_australis);
((Attalea_speciosa	(((Oenocarpus_bataua	((Serenoa_repens	Manicaria_saccifera)	((((Hydriastele_microspadix	Kentiopsis_piersoniorum)	(Podococcus_barteri	Dictyosperma_album))	Roystonea_regia)	((Orania_palindan	Sabal_domingensis)	((Iriartea_deltoidea	(Nypa_fruticans	Prestoea_acuminata))	((Sclerosperma_profizianum	Chamaedorea_seifrizii)	(Phoenix_dactylifera	((Reinhardtia_latisecta	Reinhardtia_paiewonskiana)	Reinhardtia_simplex))))))))	Oenocarpus_minor)	(Bactris_major	(Elaeis_guineensis	Elaeis_oleifera))))	Kingia_australis);
((Attalea_speciosa	(((Oenocarpus_bataua	(((Hydriastele_microspadix	((Serenoa_repens	Manicaria_saccifera)	Sclerosperma_profizianum))	(Nypa_fruticans	(Dictyosperma_album	Roystonea_regia)))	(Kentiopsis_piersoniorum	(((Podococcus_barteri	Orania_palindan)	Sabal_domingensis)	(Chamaedorea_seifrizii	(Phoenix_dactylifera	(Prestoea_acuminata	(Iriartea_deltoidea	((Reinhardtia_latisecta	Reinhardtia_paiewonskiana)	Reinhardtia_simplex)))))))))	Oenocarpus_minor)	(Bactris_major	(Elaeis_guineensis	Elaeis_oleifera))))	Kingia_australis);
((Attalea_speciosa	((Serenoa_repens	Manicaria_saccifera)	((Kentiopsis_piersoniorum	(Hydriastele_microspadix	(Dictyosperma_album	Roystonea_regia)))	((((Iriartea_deltoidea	(Sclerosperma_profizianum	(Podococcus_barteri	Orania_palindan)))	(Nypa_fruticans	Sabal_domingensis))	(Phoenix_dactylifera	((Prestoea_acuminata	((Reinhardtia_latisecta	Reinhardtia_paiewonskiana)	Reinhardtia_simplex))	Chamaedorea_seifrizii)))	((Oenocarpus_minor	(Bactris_major	(Elaeis_guineensis	Elaeis_oleifera)))	Oenocarpus_bataua)))))	Kingia_australis);
((Attalea_speciosa	((Prestoea_acuminata	(Serenoa_repens	Manicaria_saccifera))	((Oenocarpus_minor	(Sabal_domingensis	((Podococcus_barteri	Orania_palindan)	(((Sclerosperma_profizianum	Nypa_fruticans)	Phoenix_dactylifera)	(((Reinhardtia_latisecta	Reinhardtia_paiewonskiana)	Reinhardtia_simplex)	Chamaedorea_seifrizii)))))	(Oenocarpus_bataua	((Kentiopsis_piersoniorum	(Hydriastele_microspadix	(Dictyosperma_album	Roystonea_regia)))	(Bactris_major	(Iriartea_deltoidea	(Elaeis_guineensis	Elaeis_oleifera))))))))	Kingia_australis);
(((Attalea_speciosa	(Bactris_major	((Oenocarpus_bataua	(((((((Reinhardtia_latisecta	Reinhardtia_paiewonskiana)	Reinhardtia_simplex)	Chamaedorea_seifrizii)	(Sabal_domingensis	Phoenix_dactylifera))	((Sclerosperma_profizianum	(Podococcus_barteri	Orania_palindan))	(Serenoa_repens	Nypa_fruticans)))	((Prestoea_acuminata	Manicaria_saccifera)	(Kentiopsis_piersoniorum	(Hydriastele_microspadix	(Dictyosperma_album	Roystonea_regia)))))	Oenocarpus_minor))	(Elaeis_guineensis	Elaeis_oleifera))))	Iriartea_deltoidea)	Kingia_australis);
((Attalea_speciosa	(((((Iriartea_deltoidea	Elaeis_guineensis)	Elaeis_oleifera)	Bactris_major)	((Oenocarpus_bataua	((((((Chamaedorea_seifrizii	Phoenix_dactylifera)	((Reinhardtia_latisecta	Reinhardtia_paiewonskiana)	Reinhardtia_simplex))	((Serenoa_repens	Sclerosperma_profizianum)	(Podococcus_barteri	Orania_palindan)))	Nypa_fruticans)	Sabal_domingensis)	(Oenocarpus_minor	Manicaria_saccifera)))	(Kentiopsis_piersoniorum	(Hydriastele_microspadix	(Dictyosperma_album	Roystonea_regia)))))	Prestoea_acuminata))	Kingia_australis);
((Iriartea_deltoidea	(((Bactris_major	(((Hydriastele_microspadix	(Dictyosperma_album	Roystonea_regia))	(Manicaria_saccifera	(Oenocarpus_bataua	((Prestoea_acuminata	Nypa_fruticans)	((((Sabal_domingensis	(Sclerosperma_profizianum	(Podococcus_barteri	Orania_palindan)))	(Chamaedorea_seifrizii	Kentiopsis_piersoniorum))	(Phoenix_dactylifera	((Reinhardtia_latisecta	(Serenoa_repens	Reinhardtia_paiewonskiana))	Reinhardtia_simplex)))	Oenocarpus_minor)))))	Attalea_speciosa))	Elaeis_guineensis)	Elaeis_oleifera))	Kingia_australis);
((Oenocarpus_minor	(((Oenocarpus_bataua	(Prestoea_acuminata	(Nypa_fruticans	Attalea_speciosa)))	((Roystonea_regia	Manicaria_saccifera)	((Orania_palindan	Sabal_domingensis)	(Chamaedorea_seifrizii	((((Sclerosperma_profizianum	Serenoa_repens)	(Iriartea_deltoidea	Reinhardtia_paiewonskiana))	(Reinhardtia_latisecta	Reinhardtia_simplex))	Phoenix_dactylifera)))))	(((Elaeis_guineensis	Elaeis_oleifera)	Bactris_major)	(((Podococcus_barteri	Dictyosperma_album)	Hydriastele_microspadix)	Kentiopsis_piersoniorum))))	Kingia_australis);
((Attalea_speciosa	(((Elaeis_guineensis	Elaeis_oleifera)	Bactris_major)	(((((Reinhardtia_paiewonskiana	(Iriartea_deltoidea	Reinhardtia_simplex))	(((Sclerosperma_profizianum	(Podococcus_barteri	Orania_palindan))	Sabal_domingensis)	(Chamaedorea_seifrizii	((Serenoa_repens	Nypa_fruticans)	Phoenix_dactylifera))))	((Prestoea_acuminata	(Reinhardtia_latisecta	((Hydriastele_microspadix	Kentiopsis_piersoniorum)	(Roystonea_regia	Dictyosperma_album))))	Manicaria_saccifera))	Oenocarpus_bataua)	Oenocarpus_minor)))	Kingia_australis);
((Iriartea_deltoidea	(Serenoa_repens	(((Nypa_fruticans	(((((Oenocarpus_minor	((Elaeis_guineensis	Elaeis_oleifera)	Bactris_major))	Attalea_speciosa)	Oenocarpus_bataua)	((Sclerosperma_profizianum	(Podococcus_barteri	Orania_palindan))	(Chamaedorea_seifrizii	(Sabal_domingensis	Phoenix_dactylifera))))	(((Reinhardtia_paiewonskiana	Reinhardtia_simplex)	Reinhardtia_latisecta)	((Hydriastele_microspadix	Kentiopsis_piersoniorum)	(Roystonea_regia	Dictyosperma_album)))))	Manicaria_saccifera)	Prestoea_acuminata)))	Kingia_australis);
(((Serenoa_repens	Nypa_fruticans)	(((((((Hydriastele_microspadix	(Prestoea_acuminata	Kentiopsis_piersoniorum))	Dictyosperma_album)	(((Iriartea_deltoidea	Elaeis_guineensis)	Elaeis_oleifera)	Bactris_major))	(((((Sabal_domingensis	((Sclerosperma_profizianum	(Podococcus_barteri	Orania_palindan))	Chamaedorea_seifrizii))	Phoenix_dactylifera)	((Reinhardtia_paiewonskiana	Reinhardtia_simplex)	Reinhardtia_latisecta))	Oenocarpus_minor)	Oenocarpus_bataua))	Roystonea_regia)	Manicaria_saccifera)	Attalea_speciosa))	Kingia_australis);
((Iriartea_deltoidea	((Manicaria_saccifera	(Sclerosperma_profizianum	Serenoa_repens))	(((((Podococcus_barteri	Orania_palindan)	(((Phoenix_dactylifera	Nypa_fruticans)	Chamaedorea_seifrizii)	(Reinhardtia_simplex	(Reinhardtia_latisecta	Reinhardtia_paiewonskiana))))	Sabal_domingensis)	(Attalea_speciosa	((((Elaeis_guineensis	Elaeis_oleifera)	Bactris_major)	Oenocarpus_minor)	Oenocarpus_bataua)))	(((Roystonea_regia	Dictyosperma_album)	(Hydriastele_microspadix	Prestoea_acuminata))	Kentiopsis_piersoniorum))))	Kingia_australis);
(((Iriartea_deltoidea	(((Podococcus_barteri	Manicaria_saccifera)	((((Oenocarpus_bataua	(((Phoenix_dactylifera	Chamaedorea_seifrizii)	(Reinhardtia_simplex	(Reinhardtia_latisecta	Reinhardtia_paiewonskiana)))	(Orania_palindan	Sabal_domingensis)))	Oenocarpus_minor)	(Prestoea_acuminata	(((Dictyosperma_album	Hydriastele_microspadix)	Kentiopsis_piersoniorum)	((Elaeis_guineensis	Elaeis_oleifera)	Bactris_major))))	Roystonea_regia))	((Sclerosperma_profizianum	Serenoa_repens)	Nypa_fruticans)))	Attalea_speciosa)	Kingia_australis);
((Iriartea_deltoidea	(((((((Oenocarpus_minor	Roystonea_regia)	(Oenocarpus_bataua	(Podococcus_barteri	(Manicaria_saccifera	((Dictyosperma_album	Hydriastele_microspadix)	Kentiopsis_piersoniorum)))))	(((Phoenix_dactylifera	Chamaedorea_seifrizii)	(Reinhardtia_simplex	(Reinhardtia_latisecta	((Sclerosperma_profizianum	Serenoa_repens)	Reinhardtia_paiewonskiana))))	(Orania_palindan	Sabal_domingensis)))	(Elaeis_guineensis	Elaeis_oleifera))	Bactris_major)	(Prestoea_acuminata	Nypa_fruticans))	Attalea_speciosa))	Kingia_australis);
(((Oenocarpus_bataua	(Oenocarpus_minor	((Roystonea_regia	Manicaria_saccifera)	((((Elaeis_guineensis	(Iriartea_deltoidea	Elaeis_oleifera))	Bactris_major)	((((Podococcus_barteri	Kentiopsis_piersoniorum)	Hydriastele_microspadix)	Dictyosperma_album)	(Prestoea_acuminata	((Serenoa_repens	Sclerosperma_profizianum)	Nypa_fruticans))))	((Reinhardtia_simplex	(Reinhardtia_latisecta	Reinhardtia_paiewonskiana))	((Chamaedorea_seifrizii	(Orania_palindan	Sabal_domingensis))	Phoenix_dactylifera))))))	Attalea_speciosa)	Kingia_australis);
((Iriartea_deltoidea	(Elaeis_oleifera	((Bactris_major	(Oenocarpus_bataua	((((Manicaria_saccifera	((Podococcus_barteri	Kentiopsis_piersoniorum)	(Dictyosperma_album	Hydriastele_microspadix)))	(((Prestoea_acuminata	((Serenoa_repens	Sclerosperma_profizianum)	Nypa_fruticans))	((Reinhardtia_simplex	Reinhardtia_paiewonskiana)	Reinhardtia_latisecta))	((Orania_palindan	(Sabal_domingensis	Phoenix_dactylifera))	Chamaedorea_seifrizii)))	Attalea_speciosa)	(Roystonea_regia	Oenocarpus_minor))))	Elaeis_guineensis)))	Kingia_australis);
((Iriartea_deltoidea	(Elaeis_oleifera	(Elaeis_guineensis	(Bactris_major	(((((((Serenoa_repens	Sclerosperma_profizianum)	Nypa_fruticans)	Manicaria_saccifera)	((Roystonea_regia	Dictyosperma_album)	Hydriastele_microspadix))	Oenocarpus_bataua)	(Attalea_speciosa	((((Reinhardtia_latisecta	(Reinhardtia_simplex	Reinhardtia_paiewonskiana))	(Kentiopsis_piersoniorum	Chamaedorea_seifrizii))	((Podococcus_barteri	Orania_palindan)	(Sabal_domingensis	Phoenix_dactylifera)))	Prestoea_acuminata)))	Oenocarpus_minor)))))	Kingia_australis);
(((((((((((Sclerosperma_profizianum	(Reinhardtia_simplex	(Reinhardtia_paiewonskiana	Reinhardtia_latisecta)))	((Kentiopsis_piersoniorum	Chamaedorea_seifrizii)	((Orania_palindan	Podococcus_barteri)	(Sabal_domingensis	Phoenix_dactylifera))))	Hydriastele_microspadix)	(Dictyosperma_album	(Oenocarpus_bataua	((Bactris_major	(Elaeis_guineensis	Elaeis_oleifera))	Oenocarpus_minor))))	Roystonea_regia)	Prestoea_acuminata)	Manicaria_saccifera)	(Nypa_fruticans	Serenoa_repens))	Attalea_speciosa)	Iriartea_deltoidea)	Kingia_australis);
((((Bactris_major	((Elaeis_guineensis	Elaeis_oleifera)	((Roystonea_regia	Oenocarpus_minor)	((((Prestoea_acuminata	Nypa_fruticans)	Oenocarpus_bataua)	(((Serenoa_repens	Sclerosperma_profizianum)	(Reinhardtia_simplex	(Reinhardtia_paiewonskiana	Reinhardtia_latisecta)))	(Chamaedorea_seifrizii	(Orania_palindan	(Sabal_domingensis	Phoenix_dactylifera)))))	(Manicaria_saccifera	((Dictyosperma_album	Hydriastele_microspadix)	(Kentiopsis_piersoniorum	Podococcus_barteri)))))))	Attalea_speciosa)	Iriartea_deltoidea)	Kingia_australis);
((((((Elaeis_guineensis	Elaeis_oleifera)	((((((((Roystonea_regia	Dictyosperma_album)	Hydriastele_microspadix)	Kentiopsis_piersoniorum)	Sclerosperma_profizianum)	Manicaria_saccifera)	(((Chamaedorea_seifrizii	Phoenix_dactylifera)	(Reinhardtia_simplex	(Reinhardtia_paiewonskiana	Reinhardtia_latisecta)))	((Prestoea_acuminata	(Serenoa_repens	Nypa_fruticans))	((Podococcus_barteri	Orania_palindan)	Sabal_domingensis))))	Bactris_major)	Oenocarpus_bataua))	Oenocarpus_minor)	Attalea_speciosa)	Iriartea_deltoidea)	Kingia_australis);
((((Elaeis_oleifera	Elaeis_guineensis)	((Oenocarpus_minor	(((((Roystonea_regia	Dictyosperma_album)	Hydriastele_microspadix)	((Sclerosperma_profizianum	Serenoa_repens)	Manicaria_saccifera))	(Podococcus_barteri	(((Nypa_fruticans	Phoenix_dactylifera)	((Reinhardtia_simplex	((Kentiopsis_piersoniorum	Reinhardtia_paiewonskiana)	Reinhardtia_latisecta))	Chamaedorea_seifrizii))	(Orania_palindan	Sabal_domingensis))))	((Oenocarpus_bataua	Attalea_speciosa)	Prestoea_acuminata)))	Bactris_major))	Iriartea_deltoidea)	Kingia_australis);
(((((Elaeis_oleifera	Elaeis_guineensis)	Bactris_major)	(Oenocarpus_minor	((Oenocarpus_bataua	(Prestoea_acuminata	(Serenoa_repens	Manicaria_saccifera)))	((Kentiopsis_piersoniorum	((Roystonea_regia	Dictyosperma_album)	Hydriastele_microspadix))	(((Reinhardtia_simplex	Reinhardtia_paiewonskiana)	Reinhardtia_latisecta)	((((Sclerosperma_profizianum	Podococcus_barteri)	Orania_palindan)	Sabal_domingensis)	(Chamaedorea_seifrizii	((Iriartea_deltoidea	Nypa_fruticans)	Phoenix_dactylifera))))))))	Attalea_speciosa)	Kingia_australis);
((Oenocarpus_minor	(((((((Phoenix_dactylifera	((Reinhardtia_simplex	Reinhardtia_paiewonskiana)	Reinhardtia_latisecta))	(((Podococcus_barteri	Orania_palindan)	Sclerosperma_profizianum)	(Chamaedorea_seifrizii	Sabal_domingensis)))	((Iriartea_deltoidea	((Nypa_fruticans	Serenoa_repens)	Manicaria_saccifera))	(Kentiopsis_piersoniorum	(Dictyosperma_album	Hydriastele_microspadix))))	Prestoea_acuminata)	(Attalea_speciosa	((Elaeis_oleifera	Elaeis_guineensis)	Bactris_major)))	Oenocarpus_bataua)	Roystonea_regia))	Kingia_australis);
(((Attalea_speciosa	(((Elaeis_oleifera	Elaeis_guineensis)	Bactris_major)	(((((Manicaria_saccifera	((Roystonea_regia	Dictyosperma_album)	(Hydriastele_microspadix	(Podococcus_barteri	Kentiopsis_piersoniorum))))	((Sabal_domingensis	Orania_palindan)	((Chamaedorea_seifrizii	(Reinhardtia_simplex	((Sclerosperma_profizianum	Reinhardtia_paiewonskiana)	Reinhardtia_latisecta)))	Phoenix_dactylifera)))	(Prestoea_acuminata	(Nypa_fruticans	Serenoa_repens)))	Oenocarpus_bataua)	Oenocarpus_minor)))	Iriartea_deltoidea)	Kingia_australis);
(((Attalea_speciosa	((Manicaria_saccifera	(Prestoea_acuminata	(Nypa_fruticans	Serenoa_repens)))	(Oenocarpus_minor	((((Elaeis_oleifera	Elaeis_guineensis)	Bactris_major)	((Reinhardtia_simplex	(Reinhardtia_paiewonskiana	Reinhardtia_latisecta))	(((Sabal_domingensis	Phoenix_dactylifera)	((Sclerosperma_profizianum	Podococcus_barteri)	Orania_palindan))	(Kentiopsis_piersoniorum	Chamaedorea_seifrizii))))	(Oenocarpus_bataua	((Roystonea_regia	Dictyosperma_album)	Hydriastele_microspadix))))))	Iriartea_deltoidea)	Kingia_australis);
(((Attalea_speciosa	((Manicaria_saccifera	(((((Phoenix_dactylifera	Chamaedorea_seifrizii)	(Reinhardtia_simplex	(Reinhardtia_paiewonskiana	Reinhardtia_latisecta)))	(Sclerosperma_profizianum	(Orania_palindan	Sabal_domingensis)))	((Prestoea_acuminata	Oenocarpus_bataua)	((Podococcus_barteri	Kentiopsis_piersoniorum)	((Roystonea_regia	Dictyosperma_album)	Hydriastele_microspadix))))	(Oenocarpus_minor	((Elaeis_oleifera	Elaeis_guineensis)	Bactris_major))))	(Nypa_fruticans	Serenoa_repens)))	Iriartea_deltoidea)	Kingia_australis);
(((Attalea_speciosa	(((Sclerosperma_profizianum	(Oenocarpus_minor	(((Chamaedorea_seifrizii	((Reinhardtia_simplex	(Reinhardtia_paiewonskiana	Reinhardtia_latisecta))	Phoenix_dactylifera))	(Orania_palindan	Sabal_domingensis))	(Oenocarpus_bataua	((((Elaeis_oleifera	Elaeis_guineensis)	Bactris_major)	(((Kentiopsis_piersoniorum	Hydriastele_microspadix)	Dictyosperma_album)	Podococcus_barteri))	Roystonea_regia)))))	Manicaria_saccifera)	(Prestoea_acuminata	(Nypa_fruticans	Serenoa_repens))))	Iriartea_deltoidea)	Kingia_australis);
(((Attalea_speciosa	(((((Elaeis_oleifera	Elaeis_guineensis)	Bactris_major)	Oenocarpus_minor)	((Chamaedorea_seifrizii	((Phoenix_dactylifera	(Reinhardtia_simplex	(Reinhardtia_latisecta	Reinhardtia_paiewonskiana)))	(Sabal_domingensis	Orania_palindan)))	(((Podococcus_barteri	Kentiopsis_piersoniorum)	(Hydriastele_microspadix	(Roystonea_regia	Dictyosperma_album)))	((Prestoea_acuminata	Nypa_fruticans)	Oenocarpus_bataua))))	(Manicaria_saccifera	(Serenoa_repens	Sclerosperma_profizianum))))	Iriartea_deltoidea)	Kingia_australis);
((((((Prestoea_acuminata	Nypa_fruticans)	(Serenoa_repens	Sclerosperma_profizianum))	Kentiopsis_piersoniorum)	(((((Oenocarpus_bataua	(Attalea_speciosa	(((Elaeis_oleifera	Elaeis_guineensis)	Bactris_major)	Oenocarpus_minor)))	(Sabal_domingensis	((Chamaedorea_seifrizii	(Phoenix_dactylifera	(Reinhardtia_simplex	(Reinhardtia_latisecta	Reinhardtia_paiewonskiana))))	(Podococcus_barteri	Orania_palindan))))	(Roystonea_regia	Dictyosperma_album))	Hydriastele_microspadix)	Manicaria_saccifera))	Iriartea_deltoidea)	Kingia_australis);
(((((((Hydriastele_microspadix	(((Serenoa_repens	Sclerosperma_profizianum)	Manicaria_saccifera)	Dictyosperma_album))	((Oenocarpus_bataua	(((Elaeis_oleifera	Elaeis_guineensis)	(Attalea_speciosa	Bactris_major))	Oenocarpus_minor))	Roystonea_regia))	(Podococcus_barteri	((Orania_palindan	Sabal_domingensis)	(Chamaedorea_seifrizii	(Phoenix_dactylifera	(Reinhardtia_simplex	(Reinhardtia_latisecta	Reinhardtia_paiewonskiana)))))))	(Prestoea_acuminata	Nypa_fruticans))	Kentiopsis_piersoniorum)	Iriartea_deltoidea)	Kingia_australis);
(((Elaeis_oleifera	((((((Attalea_speciosa	Bactris_major)	Oenocarpus_minor)	(((Serenoa_repens	Sclerosperma_profizianum)	Nypa_fruticans)	Manicaria_saccifera))	(((Sabal_domingensis	(Orania_palindan	Podococcus_barteri))	((Phoenix_dactylifera	(Reinhardtia_simplex	(Reinhardtia_latisecta	Reinhardtia_paiewonskiana)))	Chamaedorea_seifrizii))	Oenocarpus_bataua))	(Prestoea_acuminata	((Kentiopsis_piersoniorum	(Dictyosperma_album	Roystonea_regia))	Hydriastele_microspadix)))	Elaeis_guineensis))	Iriartea_deltoidea)	Kingia_australis);
((Sabal_domingensis	(((Sclerosperma_profizianum	Orania_palindan)	Podococcus_barteri)	(((Phoenix_dactylifera	(Reinhardtia_simplex	(Reinhardtia_latisecta	Reinhardtia_paiewonskiana)))	Chamaedorea_seifrizii)	((((Kentiopsis_piersoniorum	(Dictyosperma_album	Roystonea_regia))	Hydriastele_microspadix)	(Oenocarpus_bataua	((Attalea_speciosa	((Elaeis_guineensis	Elaeis_oleifera)	Bactris_major))	Oenocarpus_minor)))	(Iriartea_deltoidea	(((Serenoa_repens	Nypa_fruticans)	Prestoea_acuminata)	Manicaria_saccifera))))))	Kingia_australis);
(((((((Nypa_fruticans	Prestoea_acuminata)	Hydriastele_microspadix)	((Manicaria_saccifera	(Dictyosperma_album	Roystonea_regia))	(Oenocarpus_bataua	((Attalea_speciosa	((Elaeis_guineensis	Elaeis_oleifera)	Bactris_major))	Oenocarpus_minor))))	(Reinhardtia_latisecta	Reinhardtia_paiewonskiana))	(((Kentiopsis_piersoniorum	Chamaedorea_seifrizii)	((Phoenix_dactylifera	Sabal_domingensis)	((Serenoa_repens	Sclerosperma_profizianum)	(Orania_palindan	Podococcus_barteri))))	Reinhardtia_simplex))	Iriartea_deltoidea)	Kingia_australis);
((((Phoenix_dactylifera	Sabal_domingensis)	((((((((((Elaeis_guineensis	Elaeis_oleifera)	Bactris_major)	(Roystonea_regia	Oenocarpus_minor))	(Attalea_speciosa	Oenocarpus_bataua))	(Manicaria_saccifera	((Prestoea_acuminata	Hydriastele_microspadix)	Dictyosperma_album)))	(Reinhardtia_paiewonskiana	(Reinhardtia_latisecta	Reinhardtia_simplex)))	(Nypa_fruticans	(Serenoa_repens	Sclerosperma_profizianum)))	Chamaedorea_seifrizii)	Kentiopsis_piersoniorum)	(Orania_palindan	Podococcus_barteri)))	Iriartea_deltoidea)	Kingia_australis);
(((Elaeis_oleifera	(((Attalea_speciosa	Bactris_major)	((Oenocarpus_minor	Oenocarpus_bataua)	((Manicaria_saccifera	(Kentiopsis_piersoniorum	((Roystonea_regia	Dictyosperma_album)	Hydriastele_microspadix)))	((Sabal_domingensis	((Prestoea_acuminata	Nypa_fruticans)	((Serenoa_repens	Sclerosperma_profizianum)	(Orania_palindan	Podococcus_barteri))))	(Chamaedorea_seifrizii	(Phoenix_dactylifera	(Reinhardtia_paiewonskiana	(Reinhardtia_latisecta	Reinhardtia_simplex))))))))	Elaeis_guineensis))	Iriartea_deltoidea)	Kingia_australis);
(((Elaeis_oleifera	(Elaeis_guineensis	(Bactris_major	(Oenocarpus_minor	(Attalea_speciosa	(Oenocarpus_bataua	(((Kentiopsis_piersoniorum	(Serenoa_repens	Manicaria_saccifera))	(Roystonea_regia	Dictyosperma_album))	((Prestoea_acuminata	Nypa_fruticans)	(Hydriastele_microspadix	(((Sclerosperma_profizianum	(Orania_palindan	Podococcus_barteri))	Sabal_domingensis)	(Chamaedorea_seifrizii	(Phoenix_dactylifera	(Reinhardtia_paiewonskiana	(Reinhardtia_latisecta	Reinhardtia_simplex))))))))))))))	Iriartea_deltoidea)	Kingia_australis);
(((Attalea_speciosa	(Bactris_major	((Oenocarpus_minor	((Roystonea_regia	Oenocarpus_bataua)	(((Kentiopsis_piersoniorum	Dictyosperma_album)	Manicaria_saccifera)	((Reinhardtia_paiewonskiana	(Reinhardtia_latisecta	Reinhardtia_simplex))	((Chamaedorea_seifrizii	(Prestoea_acuminata	Hydriastele_microspadix))	((Orania_palindan	Sabal_domingensis)	((Podococcus_barteri	((Serenoa_repens	Sclerosperma_profizianum)	Nypa_fruticans))	Phoenix_dactylifera)))))))	(Elaeis_oleifera	Elaeis_guineensis))))	Iriartea_deltoidea)	Kingia_australis);
(((Attalea_speciosa	((Prestoea_acuminata	(Nypa_fruticans	Serenoa_repens))	((Bactris_major	(Elaeis_guineensis	Elaeis_oleifera))	(((Roystonea_regia	Oenocarpus_minor)	((Reinhardtia_paiewonskiana	(Reinhardtia_latisecta	Reinhardtia_simplex))	(((Sabal_domingensis	Orania_palindan)	Chamaedorea_seifrizii)	Phoenix_dactylifera)))	(Oenocarpus_bataua	((Manicaria_saccifera	Sclerosperma_profizianum)	(((Podococcus_barteri	Kentiopsis_piersoniorum)	Hydriastele_microspadix)	Dictyosperma_album)))))))	Iriartea_deltoidea)	Kingia_australis);
(((Attalea_speciosa	((Prestoea_acuminata	(Nypa_fruticans	Serenoa_repens))	((((Bactris_major	Sabal_domingensis)	Orania_palindan)	(Manicaria_saccifera	((Hydriastele_microspadix	(Roystonea_regia	Dictyosperma_album))	Kentiopsis_piersoniorum)))	(Oenocarpus_bataua	((Sclerosperma_profizianum	Podococcus_barteri)	((Oenocarpus_minor	((Phoenix_dactylifera	(Reinhardtia_latisecta	(Reinhardtia_simplex	Reinhardtia_paiewonskiana)))	Chamaedorea_seifrizii))	(Elaeis_guineensis	Elaeis_oleifera)))))))	Iriartea_deltoidea)	Kingia_australis);
(((Attalea_speciosa	((Nypa_fruticans	Serenoa_repens)	(((((Prestoea_acuminata	((Bactris_major	(Elaeis_guineensis	Elaeis_oleifera))	Oenocarpus_minor))	Oenocarpus_bataua)	(((Sabal_domingensis	Orania_palindan)	((Phoenix_dactylifera	(Reinhardtia_simplex	(Reinhardtia_paiewonskiana	Reinhardtia_latisecta)))	Chamaedorea_seifrizii))	(((Roystonea_regia	Dictyosperma_album)	(Podococcus_barteri	Kentiopsis_piersoniorum))	Hydriastele_microspadix)))	Sclerosperma_profizianum)	Manicaria_saccifera)))	Iriartea_deltoidea)	Kingia_australis);
(((((Manicaria_saccifera	Sclerosperma_profizianum)	(((((Roystonea_regia	Dictyosperma_album)	(Attalea_speciosa	(((Bactris_major	(Elaeis_guineensis	Elaeis_oleifera))	Oenocarpus_minor)	Oenocarpus_bataua)))	((Sabal_domingensis	(Podococcus_barteri	Orania_palindan))	((Phoenix_dactylifera	(Reinhardtia_simplex	(Reinhardtia_paiewonskiana	Reinhardtia_latisecta)))	Chamaedorea_seifrizii)))	Hydriastele_microspadix)	(Prestoea_acuminata	(Nypa_fruticans	Serenoa_repens))))	Kentiopsis_piersoniorum)	Iriartea_deltoidea)	Kingia_australis);
(((Attalea_speciosa	(((Prestoea_acuminata	Nypa_fruticans)	(((((Serenoa_repens	Sclerosperma_profizianum)	(Podococcus_barteri	Orania_palindan))	(((Bactris_major	(Elaeis_guineensis	Elaeis_oleifera))	Oenocarpus_minor)	((Phoenix_dactylifera	(Reinhardtia_latisecta	(Reinhardtia_simplex	Reinhardtia_paiewonskiana)))	Oenocarpus_bataua)))	Chamaedorea_seifrizii)	(Roystonea_regia	(Manicaria_saccifera	((Hydriastele_microspadix	Kentiopsis_piersoniorum)	Dictyosperma_album)))))	Sabal_domingensis))	Iriartea_deltoidea)	Kingia_australis);
((Attalea_speciosa	((Elaeis_guineensis	Elaeis_oleifera)	((((((((Prestoea_acuminata	(Serenoa_repens	Nypa_fruticans))	Manicaria_saccifera)	Roystonea_regia)	(((Dictyosperma_album	Hydriastele_microspadix)	Kentiopsis_piersoniorum)	Podococcus_barteri))	(((Chamaedorea_seifrizii	Sabal_domingensis)	(Phoenix_dactylifera	(Sclerosperma_profizianum	((Reinhardtia_simplex	(Iriartea_deltoidea	Reinhardtia_paiewonskiana))	Reinhardtia_latisecta))))	Orania_palindan))	Oenocarpus_minor)	Oenocarpus_bataua)	Bactris_major)))	Kingia_australis);
((((((((Roystonea_regia	Dictyosperma_album)	Hydriastele_microspadix)	Kentiopsis_piersoniorum)	Podococcus_barteri)	Manicaria_saccifera)	((Oenocarpus_bataua	((Attalea_speciosa	((Elaeis_guineensis	Elaeis_oleifera)	Bactris_major))	Oenocarpus_minor))	((Orania_palindan	Sclerosperma_profizianum)	(((Chamaedorea_seifrizii	((Prestoea_acuminata	(Serenoa_repens	Nypa_fruticans))	Sabal_domingensis))	Phoenix_dactylifera)	((Reinhardtia_simplex	Reinhardtia_paiewonskiana)	Reinhardtia_latisecta)))))	Iriartea_deltoidea)	Kingia_australis);
((Manicaria_saccifera	(Roystonea_regia	((Kentiopsis_piersoniorum	Sclerosperma_profizianum)	(Chamaedorea_seifrizii	(((Iriartea_deltoidea	((Reinhardtia_latisecta	Reinhardtia_simplex)	Reinhardtia_paiewonskiana))	((Podococcus_barteri	Orania_palindan)	(Sabal_domingensis	Phoenix_dactylifera)))	(((Oenocarpus_bataua	(((Elaeis_guineensis	Elaeis_oleifera)	Bactris_major)	Oenocarpus_minor))	Attalea_speciosa)	(Hydriastele_microspadix	((Prestoea_acuminata	(Serenoa_repens	Nypa_fruticans))	Dictyosperma_album))))))))	Kingia_australis);
((Elaeis_oleifera	((Elaeis_guineensis	(Bactris_major	(Oenocarpus_minor	((((Reinhardtia_simplex	(Reinhardtia_latisecta	(Kentiopsis_piersoniorum	Reinhardtia_paiewonskiana)))	(Phoenix_dactylifera	(((Serenoa_repens	Sclerosperma_profizianum)	(Podococcus_barteri	Orania_palindan))	(Chamaedorea_seifrizii	Sabal_domingensis))))	(Hydriastele_microspadix	(Manicaria_saccifera	(Roystonea_regia	Dictyosperma_album))))	(((Prestoea_acuminata	Nypa_fruticans)	Attalea_speciosa)	Oenocarpus_bataua)))))	Iriartea_deltoidea))	Kingia_australis);
((Chamaedorea_seifrizii	(((Sabal_domingensis	Phoenix_dactylifera)	((Serenoa_repens	Sclerosperma_profizianum)	(Podococcus_barteri	Orania_palindan)))	(((Manicaria_saccifera	(Iriartea_deltoidea	(Kentiopsis_piersoniorum	(Hydriastele_microspadix	Dictyosperma_album))))	(Oenocarpus_bataua	((Prestoea_acuminata	((Elaeis_oleifera	Elaeis_guineensis)	Bactris_major))	((Roystonea_regia	(Nypa_fruticans	Attalea_speciosa))	Oenocarpus_minor))))	(Reinhardtia_simplex	(Reinhardtia_latisecta	Reinhardtia_paiewonskiana)))))	Kingia_australis);
(((((((Serenoa_repens	Nypa_fruticans)	Sclerosperma_profizianum)	Manicaria_saccifera)	((((Chamaedorea_seifrizii	(Reinhardtia_latisecta	(Reinhardtia_simplex	(Prestoea_acuminata	Reinhardtia_paiewonskiana))))	Phoenix_dactylifera)	(Sabal_domingensis	Orania_palindan))	(((Oenocarpus_minor	((Elaeis_guineensis	Elaeis_oleifera)	Bactris_major))	((Roystonea_regia	Dictyosperma_album)	((Podococcus_barteri	Hydriastele_microspadix)	Kentiopsis_piersoniorum)))	Oenocarpus_bataua)))	Attalea_speciosa)	Iriartea_deltoidea)	Kingia_australis);
(((Manicaria_saccifera	((Oenocarpus_bataua	((((Chamaedorea_seifrizii	(Reinhardtia_latisecta	((Iriartea_deltoidea	(Prestoea_acuminata	Reinhardtia_simplex))	Reinhardtia_paiewonskiana)))	Phoenix_dactylifera)	(Sabal_domingensis	Orania_palindan))	(Oenocarpus_minor	((Elaeis_guineensis	Elaeis_oleifera)	(Attalea_speciosa	Bactris_major)))))	(Podococcus_barteri	(Kentiopsis_piersoniorum	(Hydriastele_microspadix	(Roystonea_regia	Dictyosperma_album))))))	(Nypa_fruticans	(Serenoa_repens	Sclerosperma_profizianum)))	Kingia_australis);
(((((Elaeis_guineensis	Elaeis_oleifera)	Bactris_major)	(((((Sabal_domingensis	Orania_palindan)	(((Chamaedorea_seifrizii	Iriartea_deltoidea)	((Serenoa_repens	Sclerosperma_profizianum)	(Reinhardtia_latisecta	(Reinhardtia_simplex	Reinhardtia_paiewonskiana))))	Phoenix_dactylifera))	((Prestoea_acuminata	Nypa_fruticans)	(Manicaria_saccifera	(Hydriastele_microspadix	((Roystonea_regia	Dictyosperma_album)	(Podococcus_barteri	Kentiopsis_piersoniorum))))))	Oenocarpus_bataua)	Oenocarpus_minor))	Attalea_speciosa)	Kingia_australis);
((((((Elaeis_guineensis	Elaeis_oleifera)	Bactris_major)	(Oenocarpus_bataua	((Oenocarpus_minor	Prestoea_acuminata)	((Manicaria_saccifera	(Hydriastele_microspadix	(Dictyosperma_album	((Roystonea_regia	Podococcus_barteri)	Kentiopsis_piersoniorum))))	((Sabal_domingensis	Orania_palindan)	((Chamaedorea_seifrizii	(Sclerosperma_profizianum	(Reinhardtia_latisecta	(Reinhardtia_simplex	Reinhardtia_paiewonskiana))))	((Serenoa_repens	Nypa_fruticans)	Phoenix_dactylifera)))))))	Attalea_speciosa)	Iriartea_deltoidea)	Kingia_australis);
((((((((((Manicaria_saccifera	Prestoea_acuminata)	(((Dictyosperma_album	Roystonea_regia)	Hydriastele_microspadix)	(Kentiopsis_piersoniorum	Podococcus_barteri)))	(((Chamaedorea_seifrizii	Sabal_domingensis)	Orania_palindan)	((Reinhardtia_simplex	(Reinhardtia_paiewonskiana	Reinhardtia_latisecta))	(((Serenoa_repens	Sclerosperma_profizianum)	Nypa_fruticans)	Phoenix_dactylifera))))	Oenocarpus_bataua)	Oenocarpus_minor)	(Elaeis_guineensis	Elaeis_oleifera))	Bactris_major)	Attalea_speciosa)	Iriartea_deltoidea)	Kingia_australis);
((((Serenoa_repens	Manicaria_saccifera)	(((Podococcus_barteri	Kentiopsis_piersoniorum)	((Dictyosperma_album	Roystonea_regia)	Hydriastele_microspadix))	((Oenocarpus_bataua	(Prestoea_acuminata	((Oenocarpus_minor	((Elaeis_guineensis	Elaeis_oleifera)	Bactris_major))	(Attalea_speciosa	Nypa_fruticans))))	((Sabal_domingensis	Orania_palindan)	(Chamaedorea_seifrizii	((Sclerosperma_profizianum	(Reinhardtia_simplex	(Reinhardtia_paiewonskiana	Reinhardtia_latisecta)))	Phoenix_dactylifera))))))	Iriartea_deltoidea)	Kingia_australis);
(((Iriartea_deltoidea	(((Elaeis_guineensis	Elaeis_oleifera)	Bactris_major)	(((Chamaedorea_seifrizii	((Sabal_domingensis	Orania_palindan)	Phoenix_dactylifera))	(Sclerosperma_profizianum	(Reinhardtia_simplex	(Reinhardtia_paiewonskiana	Reinhardtia_latisecta))))	((Oenocarpus_bataua	(((Dictyosperma_album	Roystonea_regia)	Hydriastele_microspadix)	(Podococcus_barteri	Kentiopsis_piersoniorum)))	(((Nypa_fruticans	Prestoea_acuminata)	Oenocarpus_minor)	(Serenoa_repens	Manicaria_saccifera))))))	Attalea_speciosa)	Kingia_australis);
((((((Elaeis_guineensis	Elaeis_oleifera)	Bactris_major)	((Oenocarpus_bataua	Oenocarpus_minor)	((Manicaria_saccifera	(((Nypa_fruticans	Prestoea_acuminata)	((Orania_palindan	(Serenoa_repens	Sclerosperma_profizianum))	(Phoenix_dactylifera	Sabal_domingensis)))	(Chamaedorea_seifrizii	((Reinhardtia_paiewonskiana	Reinhardtia_latisecta)	Reinhardtia_simplex))))	((Kentiopsis_piersoniorum	Podococcus_barteri)	((Dictyosperma_album	Roystonea_regia)	Hydriastele_microspadix)))))	Attalea_speciosa)	Iriartea_deltoidea)	Kingia_australis);
((((Sabal_domingensis	(((((((Oenocarpus_bataua	((Nypa_fruticans	Prestoea_acuminata)	(Manicaria_saccifera	(((Dictyosperma_album	Hydriastele_microspadix)	(Podococcus_barteri	Kentiopsis_piersoniorum))	((Elaeis_guineensis	Elaeis_oleifera)	Bactris_major)))))	Roystonea_regia)	Oenocarpus_minor)	((Reinhardtia_paiewonskiana	Reinhardtia_latisecta)	Reinhardtia_simplex))	Chamaedorea_seifrizii)	(Orania_palindan	(Serenoa_repens	Sclerosperma_profizianum)))	Phoenix_dactylifera))	Attalea_speciosa)	Iriartea_deltoidea)	Kingia_australis);
((Sabal_domingensis	(Phoenix_dactylifera	(((Prestoea_acuminata	((((Hydriastele_microspadix	((Elaeis_guineensis	Elaeis_oleifera)	(Bactris_major	Attalea_speciosa)))	Dictyosperma_album)	(Roystonea_regia	Manicaria_saccifera))	(Oenocarpus_bataua	Oenocarpus_minor)))	((Serenoa_repens	Sclerosperma_profizianum)	(((Iriartea_deltoidea	(Kentiopsis_piersoniorum	Reinhardtia_paiewonskiana))	Reinhardtia_latisecta)	(Nypa_fruticans	Reinhardtia_simplex))))	(Chamaedorea_seifrizii	(Podococcus_barteri	Orania_palindan)))))	Kingia_australis);
(((Nypa_fruticans	((Sabal_domingensis	(((Prestoea_acuminata	((Dictyosperma_album	Manicaria_saccifera)	((Roystonea_regia	((Bactris_major	(Elaeis_guineensis	Elaeis_oleifera))	Oenocarpus_minor))	Oenocarpus_bataua)))	Hydriastele_microspadix)	(Kentiopsis_piersoniorum	(((Podococcus_barteri	Orania_palindan)	(Serenoa_repens	Sclerosperma_profizianum))	(Chamaedorea_seifrizii	(Phoenix_dactylifera	(Reinhardtia_simplex	(Reinhardtia_latisecta	Reinhardtia_paiewonskiana))))))))	Attalea_speciosa))	Iriartea_deltoidea)	Kingia_australis);
(((Podococcus_barteri	(Manicaria_saccifera	(Serenoa_repens	Sclerosperma_profizianum)))	((((((Reinhardtia_simplex	(Reinhardtia_latisecta	Reinhardtia_paiewonskiana))	Chamaedorea_seifrizii)	Phoenix_dactylifera)	(Sabal_domingensis	Orania_palindan))	((Iriartea_deltoidea	(Hydriastele_microspadix	(Roystonea_regia	Dictyosperma_album)))	(Oenocarpus_bataua	(((Bactris_major	(Elaeis_guineensis	Elaeis_oleifera))	Oenocarpus_minor)	(Attalea_speciosa	(Prestoea_acuminata	Nypa_fruticans))))))	Kentiopsis_piersoniorum))	Kingia_australis);
((Attalea_speciosa	(Iriartea_deltoidea	((Serenoa_repens	Nypa_fruticans)	((((Sclerosperma_profizianum	(Reinhardtia_simplex	(Reinhardtia_latisecta	Reinhardtia_paiewonskiana)))	Chamaedorea_seifrizii)	((Sabal_domingensis	Orania_palindan)	Phoenix_dactylifera))	((Oenocarpus_bataua	((Prestoea_acuminata	((Bactris_major	(Elaeis_guineensis	Elaeis_oleifera))	Oenocarpus_minor))	Roystonea_regia))	((((Podococcus_barteri	Kentiopsis_piersoniorum)	Dictyosperma_album)	Hydriastele_microspadix)	Manicaria_saccifera))))))	Kingia_australis);
((Attalea_speciosa	((((((Oenocarpus_bataua	((Bactris_major	(Elaeis_guineensis	Elaeis_oleifera))	Oenocarpus_minor))	((((Roystonea_regia	Dictyosperma_album)	Hydriastele_microspadix)	Kentiopsis_piersoniorum)	(Serenoa_repens	Manicaria_saccifera)))	((Phoenix_dactylifera	(Chamaedorea_seifrizii	(Reinhardtia_simplex	((Reinhardtia_latisecta	Iriartea_deltoidea)	Reinhardtia_paiewonskiana))))	Prestoea_acuminata))	(Orania_palindan	Podococcus_barteri))	Sabal_domingensis)	(Sclerosperma_profizianum	Nypa_fruticans)))	Kingia_australis);
(((((((Manicaria_saccifera	Prestoea_acuminata)	Sclerosperma_profizianum)	(((Podococcus_barteri	(Kentiopsis_piersoniorum	((Roystonea_regia	Dictyosperma_album)	Hydriastele_microspadix)))	((Reinhardtia_simplex	(Reinhardtia_latisecta	Reinhardtia_paiewonskiana))	(Chamaedorea_seifrizii	(Phoenix_dactylifera	(Orania_palindan	Sabal_domingensis)))))	(Oenocarpus_bataua	((Bactris_major	(Elaeis_guineensis	Elaeis_oleifera))	Oenocarpus_minor))))	(Nypa_fruticans	Serenoa_repens))	Attalea_speciosa)	Iriartea_deltoidea)	Kingia_australis);
(((((Oenocarpus_bataua	(((((Nypa_fruticans	(Sclerosperma_profizianum	Serenoa_repens))	Phoenix_dactylifera)	(Chamaedorea_seifrizii	(Reinhardtia_simplex	(Reinhardtia_latisecta	Reinhardtia_paiewonskiana))))	(Orania_palindan	Sabal_domingensis))	((Bactris_major	(Elaeis_guineensis	(Iriartea_deltoidea	Elaeis_oleifera)))	Oenocarpus_minor)))	(Kentiopsis_piersoniorum	((Podococcus_barteri	(Prestoea_acuminata	(Roystonea_regia	Dictyosperma_album)))	Hydriastele_microspadix)))	Manicaria_saccifera)	Attalea_speciosa)	Kingia_australis);
((Sclerosperma_profizianum	((Reinhardtia_simplex	(Reinhardtia_latisecta	Reinhardtia_paiewonskiana))	((((Prestoea_acuminata	Nypa_fruticans)	(Kentiopsis_piersoniorum	(Podococcus_barteri	(Hydriastele_microspadix	(Roystonea_regia	Dictyosperma_album)))))	(((Oenocarpus_bataua	Attalea_speciosa)	((Bactris_major	(Elaeis_guineensis	Elaeis_oleifera))	Oenocarpus_minor))	(Serenoa_repens	Manicaria_saccifera)))	(Iriartea_deltoidea	(((Orania_palindan	Sabal_domingensis)	Chamaedorea_seifrizii)	Phoenix_dactylifera)))))	Kingia_australis);
((Iriartea_deltoidea	((((((Nypa_fruticans	Phoenix_dactylifera)	((Reinhardtia_paiewonskiana	Reinhardtia_latisecta)	Reinhardtia_simplex))	((((Hydriastele_microspadix	(Roystonea_regia	Dictyosperma_album))	Kentiopsis_piersoniorum)	Manicaria_saccifera)	(Oenocarpus_bataua	(((Attalea_speciosa	Bactris_major)	(Elaeis_guineensis	Elaeis_oleifera))	(Serenoa_repens	(Prestoea_acuminata	Oenocarpus_minor))))))	Chamaedorea_seifrizii)	(Sclerosperma_profizianum	(Podococcus_barteri	Orania_palindan)))	Sabal_domingensis))	Kingia_australis);
((Attalea_speciosa	((Bactris_major	(Elaeis_guineensis	Elaeis_oleifera))	(Oenocarpus_minor	(((((Hydriastele_microspadix	(Roystonea_regia	Dictyosperma_album))	Manicaria_saccifera)	(Prestoea_acuminata	Nypa_fruticans))	(((Reinhardtia_paiewonskiana	Reinhardtia_latisecta)	Reinhardtia_simplex)	((Kentiopsis_piersoniorum	Chamaedorea_seifrizii)	(Iriartea_deltoidea	(((Podococcus_barteri	(Serenoa_repens	Sclerosperma_profizianum))	Orania_palindan)	(Phoenix_dactylifera	Sabal_domingensis))))))	Oenocarpus_bataua))))	Kingia_australis);
(((Attalea_speciosa	((Bactris_major	(Elaeis_guineensis	Elaeis_oleifera))	(Oenocarpus_minor	(((((Sclerosperma_profizianum	(Serenoa_repens	Nypa_fruticans))	(Kentiopsis_piersoniorum	((Hydriastele_microspadix	(Roystonea_regia	Dictyosperma_album))	Prestoea_acuminata)))	Manicaria_saccifera)	(((Reinhardtia_paiewonskiana	Reinhardtia_latisecta)	Reinhardtia_simplex)	((Chamaedorea_seifrizii	(Podococcus_barteri	Orania_palindan))	(Phoenix_dactylifera	Sabal_domingensis))))	Oenocarpus_bataua))))	Iriartea_deltoidea)	Kingia_australis);
(((((Bactris_major	(((Elaeis_oleifera	Elaeis_guineensis)	((Hydriastele_microspadix	(Roystonea_regia	Dictyosperma_album))	((Serenoa_repens	Manicaria_saccifera)	((((Reinhardtia_paiewonskiana	(Reinhardtia_simplex	Reinhardtia_latisecta))	(Orania_palindan	((Kentiopsis_piersoniorum	Chamaedorea_seifrizii)	(Sabal_domingensis	Phoenix_dactylifera))))	Oenocarpus_bataua)	(Oenocarpus_minor	Sclerosperma_profizianum)))))	Podococcus_barteri))	(Prestoea_acuminata	Nypa_fruticans))	Attalea_speciosa)	Iriartea_deltoidea)	Kingia_australis);
(((Elaeis_oleifera	(Elaeis_guineensis	((Bactris_major	Attalea_speciosa)	((Podococcus_barteri	(Hydriastele_microspadix	Dictyosperma_album))	(Manicaria_saccifera	(((Oenocarpus_minor	Oenocarpus_bataua)	Roystonea_regia)	(((((Reinhardtia_simplex	(Reinhardtia_paiewonskiana	(Kentiopsis_piersoniorum	Reinhardtia_latisecta)))	Chamaedorea_seifrizii)	((Orania_palindan	Sabal_domingensis)	Phoenix_dactylifera))	Sclerosperma_profizianum)	(Prestoea_acuminata	(Serenoa_repens	Nypa_fruticans)))))))))	Iriartea_deltoidea)	Kingia_australis);
(((Elaeis_oleifera	(Elaeis_guineensis	(Bactris_major	(Attalea_speciosa	((Oenocarpus_bataua	(((Chamaedorea_seifrizii	((((Serenoa_repens	Sclerosperma_profizianum)	Podococcus_barteri)	Orania_palindan)	Sabal_domingensis))	((Phoenix_dactylifera	(Reinhardtia_simplex	(Reinhardtia_paiewonskiana	Reinhardtia_latisecta)))	(Prestoea_acuminata	Nypa_fruticans)))	(((Dictyosperma_album	Hydriastele_microspadix)	Kentiopsis_piersoniorum)	(Roystonea_regia	Manicaria_saccifera))))	Oenocarpus_minor)))))	Iriartea_deltoidea)	Kingia_australis);
(((Elaeis_oleifera	(Elaeis_guineensis	(Bactris_major	(((Attalea_speciosa	(((Oenocarpus_bataua	(((Sabal_domingensis	Phoenix_dactylifera)	(Chamaedorea_seifrizii	(Podococcus_barteri	(Sclerosperma_profizianum	Orania_palindan))))	(Reinhardtia_simplex	(Reinhardtia_paiewonskiana	Reinhardtia_latisecta))))	Oenocarpus_minor)	((Kentiopsis_piersoniorum	(Manicaria_saccifera	(Prestoea_acuminata	(Serenoa_repens	Nypa_fruticans))))	Roystonea_regia)))	Dictyosperma_album)	Hydriastele_microspadix))))	Iriartea_deltoidea)	Kingia_australis);
((Elaeis_oleifera	(Elaeis_guineensis	(Bactris_major	((((Oenocarpus_minor	Oenocarpus_bataua)	((Sabal_domingensis	(Orania_palindan	(Podococcus_barteri	Sclerosperma_profizianum)))	(((Phoenix_dactylifera	((Reinhardtia_paiewonskiana	Reinhardtia_latisecta)	Reinhardtia_simplex))	Iriartea_deltoidea)	Chamaedorea_seifrizii)))	(Manicaria_saccifera	(Attalea_speciosa	(Prestoea_acuminata	(Serenoa_repens	Nypa_fruticans)))))	(Roystonea_regia	((Dictyosperma_album	Kentiopsis_piersoniorum)	Hydriastele_microspadix))))))	Kingia_australis);
(((Elaeis_oleifera	(Elaeis_guineensis	(Bactris_major	((((((Chamaedorea_seifrizii	(((Prestoea_acuminata	Nypa_fruticans)	(Orania_palindan	Podococcus_barteri))	(Sabal_domingensis	Phoenix_dactylifera)))	((Serenoa_repens	Sclerosperma_profizianum)	((Reinhardtia_paiewonskiana	Reinhardtia_latisecta)	Reinhardtia_simplex)))	Oenocarpus_minor)	Attalea_speciosa)	(Oenocarpus_bataua	Roystonea_regia))	(Manicaria_saccifera	((Kentiopsis_piersoniorum	Dictyosperma_album)	Hydriastele_microspadix))))))	Iriartea_deltoidea)	Kingia_australis);
(((((((((Reinhardtia_paiewonskiana	Reinhardtia_latisecta)	Reinhardtia_simplex)	Kentiopsis_piersoniorum)	Phoenix_dactylifera)	((Sclerosperma_profizianum	(Orania_palindan	Podococcus_barteri))	(Oenocarpus_bataua	((Roystonea_regia	Manicaria_saccifera)	(((Dictyosperma_album	Hydriastele_microspadix)	(((Iriartea_deltoidea	Elaeis_oleifera)	Elaeis_guineensis)	Bactris_major))	Oenocarpus_minor)))))	Chamaedorea_seifrizii)	Sabal_domingensis)	(Attalea_speciosa	(Prestoea_acuminata	(Serenoa_repens	Nypa_fruticans))))	Kingia_australis);
((Chamaedorea_seifrizii	(((Orania_palindan	Sabal_domingensis)	((((Oenocarpus_minor	((Elaeis_oleifera	Elaeis_guineensis)	Bactris_major))	Roystonea_regia)	(Oenocarpus_bataua	Attalea_speciosa))	((Sclerosperma_profizianum	(Iriartea_deltoidea	((Prestoea_acuminata	(Serenoa_repens	Nypa_fruticans))	Manicaria_saccifera)))	(Kentiopsis_piersoniorum	((Dictyosperma_album	Podococcus_barteri)	Hydriastele_microspadix)))))	(Phoenix_dactylifera	((Reinhardtia_paiewonskiana	Reinhardtia_latisecta)	Reinhardtia_simplex))))	Kingia_australis);
((Elaeis_oleifera	(Elaeis_guineensis	(Bactris_major	((((((Sabal_domingensis	Phoenix_dactylifera)	(Prestoea_acuminata	((Sclerosperma_profizianum	Nypa_fruticans)	(Attalea_speciosa	Iriartea_deltoidea))))	Orania_palindan)	Chamaedorea_seifrizii)	((Reinhardtia_paiewonskiana	Reinhardtia_latisecta)	Reinhardtia_simplex))	((Oenocarpus_minor	(((Roystonea_regia	Dictyosperma_album)	((Kentiopsis_piersoniorum	Podococcus_barteri)	Hydriastele_microspadix))	(Serenoa_repens	Manicaria_saccifera)))	Oenocarpus_bataua)))))	Kingia_australis);
((Kentiopsis_piersoniorum	(((Serenoa_repens	Manicaria_saccifera)	(((Oenocarpus_bataua	((Elaeis_oleifera	Elaeis_guineensis)	(Attalea_speciosa	Bactris_major)))	Oenocarpus_minor)	((Iriartea_deltoidea	((Prestoea_acuminata	Nypa_fruticans)	((Sclerosperma_profizianum	(Podococcus_barteri	Roystonea_regia))	Dictyosperma_album)))	Hydriastele_microspadix)))	(((Orania_palindan	Chamaedorea_seifrizii)	(Sabal_domingensis	Phoenix_dactylifera))	((Reinhardtia_paiewonskiana	Reinhardtia_latisecta)	Reinhardtia_simplex))))	Kingia_australis);
((Sabal_domingensis	(((Oenocarpus_bataua	((Roystonea_regia	Oenocarpus_minor)	((Iriartea_deltoidea	Attalea_speciosa)	(Bactris_major	(Elaeis_oleifera	Elaeis_guineensis)))))	((Dictyosperma_album	Hydriastele_microspadix)	((Prestoea_acuminata	Nypa_fruticans)	((Kentiopsis_piersoniorum	Serenoa_repens)	Manicaria_saccifera))))	((Phoenix_dactylifera	(Reinhardtia_paiewonskiana	(Reinhardtia_latisecta	Reinhardtia_simplex)))	((Sclerosperma_profizianum	(Podococcus_barteri	Orania_palindan))	Chamaedorea_seifrizii))))	Kingia_australis);
((((((Bactris_major	(Elaeis_oleifera	Elaeis_guineensis))	Oenocarpus_minor)	(Oenocarpus_bataua	(Iriartea_deltoidea	Attalea_speciosa)))	((Manicaria_saccifera	(Kentiopsis_piersoniorum	(Hydriastele_microspadix	Dictyosperma_album)))	(((Reinhardtia_simplex	(Reinhardtia_latisecta	Reinhardtia_paiewonskiana))	((Phoenix_dactylifera	Chamaedorea_seifrizii)	((Sclerosperma_profizianum	Podococcus_barteri)	(Sabal_domingensis	Orania_palindan))))	(Prestoea_acuminata	(Serenoa_repens	Nypa_fruticans)))))	Roystonea_regia)	Kingia_australis);
((Iriartea_deltoidea	(Manicaria_saccifera	(((Hydriastele_microspadix	Dictyosperma_album)	Roystonea_regia)	((((((Reinhardtia_simplex	(Reinhardtia_latisecta	Reinhardtia_paiewonskiana))	(Serenoa_repens	Sclerosperma_profizianum))	(((Sabal_domingensis	Phoenix_dactylifera)	(Orania_palindan	Podococcus_barteri))	Chamaedorea_seifrizii))	Kentiopsis_piersoniorum)	(Prestoea_acuminata	Nypa_fruticans))	((Oenocarpus_bataua	((Attalea_speciosa	Bactris_major)	(Elaeis_oleifera	Elaeis_guineensis)))	Oenocarpus_minor)))))	Kingia_australis);
((Iriartea_deltoidea	(((Manicaria_saccifera	((Podococcus_barteri	(Hydriastele_microspadix	(Kentiopsis_piersoniorum	Dictyosperma_album)))	((Oenocarpus_bataua	((Roystonea_regia	(Oenocarpus_minor	(Bactris_major	(Elaeis_oleifera	Elaeis_guineensis))))	Attalea_speciosa))	((Reinhardtia_simplex	(Reinhardtia_latisecta	Reinhardtia_paiewonskiana))	((Sabal_domingensis	Phoenix_dactylifera)	(Orania_palindan	Chamaedorea_seifrizii))))))	(Prestoea_acuminata	Nypa_fruticans))	(Serenoa_repens	Sclerosperma_profizianum)))	Kingia_australis);
((Iriartea_deltoidea	(Elaeis_oleifera	(Elaeis_guineensis	(((((Phoenix_dactylifera	(Reinhardtia_simplex	(Reinhardtia_latisecta	Reinhardtia_paiewonskiana)))	((Nypa_fruticans	(Hydriastele_microspadix	Chamaedorea_seifrizii))	(Sabal_domingensis	(Podococcus_barteri	((Serenoa_repens	Sclerosperma_profizianum)	Orania_palindan)))))	((Kentiopsis_piersoniorum	Manicaria_saccifera)	(Prestoea_acuminata	(Roystonea_regia	Dictyosperma_album))))	(Oenocarpus_minor	(Oenocarpus_bataua	Attalea_speciosa)))	Bactris_major))))	Kingia_australis);
((((((Serenoa_repens	Manicaria_saccifera)	((Oenocarpus_bataua	(((Sabal_domingensis	Bactris_major)	(Elaeis_oleifera	Elaeis_guineensis))	((Kentiopsis_piersoniorum	Hydriastele_microspadix)	(Roystonea_regia	Dictyosperma_album))))	(Oenocarpus_minor	((Chamaedorea_seifrizii	(Phoenix_dactylifera	(Reinhardtia_simplex	(Reinhardtia_latisecta	Reinhardtia_paiewonskiana))))	((Podococcus_barteri	Orania_palindan)	Sclerosperma_profizianum)))))	(Prestoea_acuminata	Nypa_fruticans))	Iriartea_deltoidea)	Attalea_speciosa)	Kingia_australis);
((((((Serenoa_repens	Manicaria_saccifera)	(Sclerosperma_profizianum	(((((Podococcus_barteri	Kentiopsis_piersoniorum)	Hydriastele_microspadix)	(Roystonea_regia	Dictyosperma_album))	(Oenocarpus_bataua	((Bactris_major	(Elaeis_oleifera	Elaeis_guineensis))	Oenocarpus_minor)))	((Sabal_domingensis	(Chamaedorea_seifrizii	(Phoenix_dactylifera	(Reinhardtia_simplex	(Reinhardtia_latisecta	Reinhardtia_paiewonskiana)))))	Orania_palindan))))	(Prestoea_acuminata	Nypa_fruticans))	Iriartea_deltoidea)	Attalea_speciosa)	Kingia_australis);
((Iriartea_deltoidea	(((Bactris_major	(Elaeis_oleifera	Elaeis_guineensis))	(((((((Chamaedorea_seifrizii	(Sabal_domingensis	Phoenix_dactylifera))	(Sclerosperma_profizianum	(Podococcus_barteri	Orania_palindan)))	(Reinhardtia_simplex	(Reinhardtia_latisecta	Reinhardtia_paiewonskiana)))	(Roystonea_regia	Dictyosperma_album))	(((Prestoea_acuminata	Nypa_fruticans)	Kentiopsis_piersoniorum)	((Serenoa_repens	Hydriastele_microspadix)	Manicaria_saccifera)))	Oenocarpus_minor)	Oenocarpus_bataua))	Attalea_speciosa))	Kingia_australis);
(((Attalea_speciosa	(Oenocarpus_bataua	(((Bactris_major	((Iriartea_deltoidea	Elaeis_oleifera)	Elaeis_guineensis))	Oenocarpus_minor)	(((Orania_palindan	Sabal_domingensis)	(Chamaedorea_seifrizii	((Sclerosperma_profizianum	(Reinhardtia_simplex	(Reinhardtia_latisecta	Reinhardtia_paiewonskiana)))	Phoenix_dactylifera)))	(((Prestoea_acuminata	Nypa_fruticans)	Manicaria_saccifera)	((Kentiopsis_piersoniorum	Hydriastele_microspadix)	(Dictyosperma_album	(Roystonea_regia	Podococcus_barteri))))))))	Serenoa_repens)	Kingia_australis);
((Chamaedorea_seifrizii	(((((Attalea_speciosa	Oenocarpus_bataua)	((Oenocarpus_minor	Roystonea_regia)	(Bactris_major	(Elaeis_oleifera	Elaeis_guineensis))))	(((Manicaria_saccifera	(((Podococcus_barteri	Dictyosperma_album)	Hydriastele_microspadix)	Kentiopsis_piersoniorum))	Iriartea_deltoidea)	(Prestoea_acuminata	(Serenoa_repens	Nypa_fruticans))))	(Orania_palindan	Sabal_domingensis))	((Sclerosperma_profizianum	(Reinhardtia_simplex	(Reinhardtia_latisecta	Reinhardtia_paiewonskiana)))	Phoenix_dactylifera)))	Kingia_australis);
((Attalea_speciosa	(((Oenocarpus_minor	Oenocarpus_bataua)	(((Reinhardtia_paiewonskiana	(Reinhardtia_latisecta	Reinhardtia_simplex))	(Chamaedorea_seifrizii	(Orania_palindan	(Phoenix_dactylifera	Sabal_domingensis))))	((((Iriartea_deltoidea	((Podococcus_barteri	(Sclerosperma_profizianum	Serenoa_repens))	(Prestoea_acuminata	Nypa_fruticans)))	Kentiopsis_piersoniorum)	Manicaria_saccifera)	(Hydriastele_microspadix	(Roystonea_regia	Dictyosperma_album)))))	(Bactris_major	(Elaeis_guineensis	Elaeis_oleifera))))	Kingia_australis);
(((Sclerosperma_profizianum	Serenoa_repens)	(Nypa_fruticans	(Manicaria_saccifera	((Kentiopsis_piersoniorum	(Hydriastele_microspadix	(Podococcus_barteri	(Roystonea_regia	Dictyosperma_album))))	((((Oenocarpus_minor	(Bactris_major	(Elaeis_guineensis	Elaeis_oleifera)))	Attalea_speciosa)	Oenocarpus_bataua)	(Iriartea_deltoidea	((Prestoea_acuminata	(Orania_palindan	Sabal_domingensis))	(Phoenix_dactylifera	(Chamaedorea_seifrizii	(Reinhardtia_paiewonskiana	(Reinhardtia_latisecta	Reinhardtia_simplex)))))))))))	Kingia_australis);
((((((Kentiopsis_piersoniorum	(Hydriastele_microspadix	Dictyosperma_album))	Podococcus_barteri)	(((Oenocarpus_minor	((Attalea_speciosa	Bactris_major)	(Elaeis_guineensis	Elaeis_oleifera)))	Oenocarpus_bataua)	((Orania_palindan	Sabal_domingensis)	(Phoenix_dactylifera	(Chamaedorea_seifrizii	(Reinhardtia_paiewonskiana	(Reinhardtia_latisecta	Reinhardtia_simplex)))))))	(Roystonea_regia	(Manicaria_saccifera	(Prestoea_acuminata	((Serenoa_repens	Sclerosperma_profizianum)	Nypa_fruticans)))))	Iriartea_deltoidea)	Kingia_australis);
(((Manicaria_saccifera	(((Serenoa_repens	Nypa_fruticans)	Prestoea_acuminata)	((((Bactris_major	(Elaeis_guineensis	Elaeis_oleifera))	((Attalea_speciosa	Oenocarpus_bataua)	Oenocarpus_minor))	(((Chamaedorea_seifrizii	(Sclerosperma_profizianum	(Podococcus_barteri	Orania_palindan)))	(Sabal_domingensis	(Reinhardtia_paiewonskiana	(Reinhardtia_latisecta	Reinhardtia_simplex))))	Phoenix_dactylifera))	(Kentiopsis_piersoniorum	(Hydriastele_microspadix	(Roystonea_regia	Dictyosperma_album))))))	Iriartea_deltoidea)	Kingia_australis);
((Oenocarpus_minor	((Attalea_speciosa	(Oenocarpus_bataua	(((Manicaria_saccifera	((Dictyosperma_album	Hydriastele_microspadix)	Kentiopsis_piersoniorum))	(((Serenoa_repens	Nypa_fruticans)	Prestoea_acuminata)	(Sclerosperma_profizianum	(Iriartea_deltoidea	((Sabal_domingensis	Phoenix_dactylifera)	((Podococcus_barteri	Orania_palindan)	Chamaedorea_seifrizii))))))	(Roystonea_regia	(Reinhardtia_simplex	(Reinhardtia_paiewonskiana	Reinhardtia_latisecta))))))	((Elaeis_guineensis	Elaeis_oleifera)	Bactris_major)))	Kingia_australis);
(((Dictyosperma_album	Roystonea_regia)	(((Hydriastele_microspadix	(((Podococcus_barteri	Orania_palindan)	(((Iriartea_deltoidea	Attalea_speciosa)	(((Serenoa_repens	Nypa_fruticans)	Prestoea_acuminata)	Sabal_domingensis))	(Chamaedorea_seifrizii	(((Reinhardtia_paiewonskiana	Reinhardtia_latisecta)	Reinhardtia_simplex)	Phoenix_dactylifera))))	Sclerosperma_profizianum))	Manicaria_saccifera)	(Kentiopsis_piersoniorum	((((Elaeis_guineensis	Elaeis_oleifera)	Bactris_major)	Oenocarpus_minor)	Oenocarpus_bataua))))	Kingia_australis);
((Iriartea_deltoidea	(Attalea_speciosa	((Sabal_domingensis	((Serenoa_repens	Nypa_fruticans)	Prestoea_acuminata))	(Manicaria_saccifera	(((((Elaeis_guineensis	Elaeis_oleifera)	Bactris_major)	(Hydriastele_microspadix	(Dictyosperma_album	Roystonea_regia)))	(((Sclerosperma_profizianum	Orania_palindan)	Podococcus_barteri)	(Kentiopsis_piersoniorum	((Phoenix_dactylifera	((Reinhardtia_paiewonskiana	Reinhardtia_latisecta)	Reinhardtia_simplex))	Chamaedorea_seifrizii))))	(Oenocarpus_minor	Oenocarpus_bataua))))))	Kingia_australis);
((Iriartea_deltoidea	(Attalea_speciosa	(((Serenoa_repens	Nypa_fruticans)	Prestoea_acuminata)	(((Elaeis_guineensis	Elaeis_oleifera)	Bactris_major)	((Kentiopsis_piersoniorum	(Hydriastele_microspadix	(Dictyosperma_album	Roystonea_regia)))	((Podococcus_barteri	Oenocarpus_minor)	((Oenocarpus_bataua	((((Sabal_domingensis	Phoenix_dactylifera)	Chamaedorea_seifrizii)	Orania_palindan)	(Sclerosperma_profizianum	((Reinhardtia_paiewonskiana	Reinhardtia_latisecta)	Reinhardtia_simplex))))	Manicaria_saccifera)))))))	Kingia_australis);
((Iriartea_deltoidea	(Attalea_speciosa	(((Elaeis_guineensis	Elaeis_oleifera)	Bactris_major)	(((((Serenoa_repens	Manicaria_saccifera)	(Dictyosperma_album	((Podococcus_barteri	Kentiopsis_piersoniorum)	Hydriastele_microspadix)))	((((Nypa_fruticans	Prestoea_acuminata)	(((Sabal_domingensis	Phoenix_dactylifera)	Chamaedorea_seifrizii)	Orania_palindan))	(Reinhardtia_simplex	(Sclerosperma_profizianum	(Reinhardtia_paiewonskiana	Reinhardtia_latisecta))))	Oenocarpus_minor))	Roystonea_regia)	Oenocarpus_bataua))))	Kingia_australis);
((((((((Oenocarpus_bataua	(((((Sabal_domingensis	Chamaedorea_seifrizii)	(Sclerosperma_profizianum	Orania_palindan))	(Nypa_fruticans	Phoenix_dactylifera))	(Reinhardtia_simplex	(Reinhardtia_paiewonskiana	Reinhardtia_latisecta)))	Oenocarpus_minor))	Roystonea_regia)	((Serenoa_repens	Manicaria_saccifera)	(Dictyosperma_album	((Prestoea_acuminata	(Podococcus_barteri	Kentiopsis_piersoniorum))	Hydriastele_microspadix))))	(Elaeis_guineensis	Elaeis_oleifera))	Bactris_major)	Iriartea_deltoidea)	Attalea_speciosa)	Kingia_australis);
(((Attalea_speciosa	((Prestoea_acuminata	(Serenoa_repens	Nypa_fruticans))	((((((Kentiopsis_piersoniorum	(Hydriastele_microspadix	Dictyosperma_album))	Manicaria_saccifera)	(Sclerosperma_profizianum	(Roystonea_regia	Oenocarpus_minor)))	((Reinhardtia_simplex	(Reinhardtia_paiewonskiana	Reinhardtia_latisecta))	((Phoenix_dactylifera	(Chamaedorea_seifrizii	(Orania_palindan	Podococcus_barteri)))	Sabal_domingensis)))	Oenocarpus_bataua)	(Bactris_major	(Elaeis_oleifera	Elaeis_guineensis)))))	Iriartea_deltoidea)	Kingia_australis);
(((Attalea_speciosa	((Prestoea_acuminata	Nypa_fruticans)	(((Bactris_major	(Elaeis_oleifera	Elaeis_guineensis))	(Kentiopsis_piersoniorum	(Hydriastele_microspadix	Dictyosperma_album)))	(Roystonea_regia	(Oenocarpus_bataua	(Manicaria_saccifera	(Oenocarpus_minor	(((Reinhardtia_simplex	(Reinhardtia_paiewonskiana	Reinhardtia_latisecta))	Chamaedorea_seifrizii)	((Phoenix_dactylifera	Sabal_domingensis)	((Serenoa_repens	Sclerosperma_profizianum)	(Orania_palindan	Podococcus_barteri)))))))))))	Iriartea_deltoidea)	Kingia_australis);
((Attalea_speciosa	(Nypa_fruticans	((((((Phoenix_dactylifera	Chamaedorea_seifrizii)	(Sabal_domingensis	(Orania_palindan	Podococcus_barteri)))	(Reinhardtia_simplex	((Kentiopsis_piersoniorum	(Iriartea_deltoidea	Reinhardtia_paiewonskiana))	Reinhardtia_latisecta)))	(Oenocarpus_bataua	(Oenocarpus_minor	(Bactris_major	(Elaeis_oleifera	Elaeis_guineensis)))))	(Hydriastele_microspadix	(Roystonea_regia	Dictyosperma_album)))	((Serenoa_repens	Sclerosperma_profizianum)	(Prestoea_acuminata	Manicaria_saccifera)))))	Kingia_australis);
((Attalea_speciosa	(Bactris_major	((((Manicaria_saccifera	((Prestoea_acuminata	Oenocarpus_minor)	(((Sabal_domingensis	Orania_palindan)	Chamaedorea_seifrizii)	((Reinhardtia_simplex	(Reinhardtia_paiewonskiana	Reinhardtia_latisecta))	((Nypa_fruticans	(Serenoa_repens	Sclerosperma_profizianum))	Phoenix_dactylifera)))))	Oenocarpus_bataua)	(Kentiopsis_piersoniorum	(Hydriastele_microspadix	(Podococcus_barteri	(Roystonea_regia	Dictyosperma_album)))))	((Elaeis_guineensis	Elaeis_oleifera)	Iriartea_deltoidea))))	Kingia_australis);
(((Manicaria_saccifera	((Serenoa_repens	Sclerosperma_profizianum)	((Oenocarpus_bataua	(Oenocarpus_minor	((Elaeis_guineensis	Elaeis_oleifera)	(Attalea_speciosa	Bactris_major))))	((Iriartea_deltoidea	((Reinhardtia_latisecta	(Reinhardtia_simplex	Reinhardtia_paiewonskiana))	((Nypa_fruticans	Phoenix_dactylifera)	((Sabal_domingensis	Orania_palindan)	Chamaedorea_seifrizii))))	((Kentiopsis_piersoniorum	Podococcus_barteri)	(Hydriastele_microspadix	(Roystonea_regia	Dictyosperma_album)))))))	Prestoea_acuminata)	Kingia_australis);
((((((Serenoa_repens	Sclerosperma_profizianum)	Manicaria_saccifera)	(((((Roystonea_regia	Dictyosperma_album)	Hydriastele_microspadix)	(Podococcus_barteri	Kentiopsis_piersoniorum))	((Reinhardtia_latisecta	(Reinhardtia_simplex	Reinhardtia_paiewonskiana))	((((Nypa_fruticans	Phoenix_dactylifera)	((Sabal_domingensis	Orania_palindan)	Chamaedorea_seifrizii))	(Oenocarpus_minor	((Elaeis_guineensis	Elaeis_oleifera)	Bactris_major)))	Oenocarpus_bataua)))	Prestoea_acuminata))	Attalea_speciosa)	Iriartea_deltoidea)	Kingia_australis);
((((((Serenoa_repens	Sclerosperma_profizianum)	Manicaria_saccifera)	(((Roystonea_regia	Dictyosperma_album)	(Kentiopsis_piersoniorum	(Prestoea_acuminata	Hydriastele_microspadix)))	((Oenocarpus_bataua	(Oenocarpus_minor	((Elaeis_guineensis	Elaeis_oleifera)	Bactris_major)))	(((Chamaedorea_seifrizii	(Nypa_fruticans	Phoenix_dactylifera))	(((Reinhardtia_latisecta	Reinhardtia_simplex)	Reinhardtia_paiewonskiana)	Sabal_domingensis))	(Podococcus_barteri	Orania_palindan)))))	Attalea_speciosa)	Iriartea_deltoidea)	Kingia_australis);
((Attalea_speciosa	((Serenoa_repens	Nypa_fruticans)	(((Oenocarpus_minor	((((Chamaedorea_seifrizii	((Reinhardtia_paiewonskiana	Reinhardtia_simplex)	Reinhardtia_latisecta))	Phoenix_dactylifera)	(Sabal_domingensis	(Sclerosperma_profizianum	(Podococcus_barteri	Orania_palindan))))	(Oenocarpus_bataua	(((Hydriastele_microspadix	(Roystonea_regia	Dictyosperma_album))	Kentiopsis_piersoniorum)	((Elaeis_guineensis	(Iriartea_deltoidea	Elaeis_oleifera))	Bactris_major)))))	Prestoea_acuminata)	Manicaria_saccifera)))	Kingia_australis);
(((Iriartea_deltoidea	Attalea_speciosa)	((Prestoea_acuminata	Nypa_fruticans)	((((((Hydriastele_microspadix	Dictyosperma_album)	Kentiopsis_piersoniorum)	((Oenocarpus_bataua	(Oenocarpus_minor	((Elaeis_guineensis	Elaeis_oleifera)	Bactris_major)))	(((Reinhardtia_latisecta	Reinhardtia_paiewonskiana)	Reinhardtia_simplex)	((Sabal_domingensis	Phoenix_dactylifera)	(Sclerosperma_profizianum	(Podococcus_barteri	Orania_palindan))))))	Roystonea_regia)	Chamaedorea_seifrizii)	(Serenoa_repens	Manicaria_saccifera))))	Kingia_australis);
(((((((((((((Elaeis_guineensis	(Iriartea_deltoidea	Elaeis_oleifera))	Bactris_major)	(Hydriastele_microspadix	Dictyosperma_album))	Kentiopsis_piersoniorum)	Oenocarpus_minor)	((Sclerosperma_profizianum	(Reinhardtia_latisecta	(Reinhardtia_paiewonskiana	Reinhardtia_simplex)))	((Sabal_domingensis	Phoenix_dactylifera)	(Podococcus_barteri	Orania_palindan))))	Oenocarpus_bataua)	Roystonea_regia)	Chamaedorea_seifrizii)	Manicaria_saccifera)	(Prestoea_acuminata	(Serenoa_repens	Nypa_fruticans)))	Attalea_speciosa)	Kingia_australis);
(((Dictyosperma_album	Roystonea_regia)	(((((Prestoea_acuminata	Nypa_fruticans)	(Kentiopsis_piersoniorum	Manicaria_saccifera))	((Reinhardtia_simplex	(Reinhardtia_latisecta	Reinhardtia_paiewonskiana))	(Iriartea_deltoidea	(Phoenix_dactylifera	(((Serenoa_repens	Sclerosperma_profizianum)	(Podococcus_barteri	Orania_palindan))	(Chamaedorea_seifrizii	Sabal_domingensis))))))	(Oenocarpus_bataua	(Oenocarpus_minor	((Attalea_speciosa	Bactris_major)	(Elaeis_oleifera	Elaeis_guineensis)))))	Hydriastele_microspadix))	Kingia_australis);
(((Manicaria_saccifera	(((((Reinhardtia_simplex	(Reinhardtia_latisecta	Reinhardtia_paiewonskiana))	((Sabal_domingensis	Phoenix_dactylifera)	(((Serenoa_repens	Sclerosperma_profizianum)	(Podococcus_barteri	Orania_palindan))	Chamaedorea_seifrizii)))	((Oenocarpus_bataua	(Oenocarpus_minor	((Attalea_speciosa	Bactris_major)	(Elaeis_oleifera	Elaeis_guineensis))))	(Kentiopsis_piersoniorum	(Hydriastele_microspadix	Dictyosperma_album))))	(Prestoea_acuminata	Nypa_fruticans))	Roystonea_regia))	Iriartea_deltoidea)	Kingia_australis);
(((Attalea_speciosa	Iriartea_deltoidea)	(Manicaria_saccifera	((Chamaedorea_seifrizii	Roystonea_regia)	((Serenoa_repens	Nypa_fruticans)	(((((Sclerosperma_profizianum	(Podococcus_barteri	Orania_palindan))	(((Dictyosperma_album	Hydriastele_microspadix)	Kentiopsis_piersoniorum)	(Bactris_major	(Elaeis_oleifera	Elaeis_guineensis))))	Oenocarpus_bataua)	(Sabal_domingensis	Phoenix_dactylifera))	((Reinhardtia_simplex	(Reinhardtia_latisecta	Reinhardtia_paiewonskiana))	(Prestoea_acuminata	Oenocarpus_minor)))))))	Kingia_australis);
(((((Roystonea_regia	(Manicaria_saccifera	((Hydriastele_microspadix	((Podococcus_barteri	Kentiopsis_piersoniorum)	Dictyosperma_album))	(((Orania_palindan	Sabal_domingensis)	((Sclerosperma_profizianum	(Reinhardtia_simplex	(Reinhardtia_latisecta	Reinhardtia_paiewonskiana)))	Phoenix_dactylifera))	(Oenocarpus_bataua	((Bactris_major	(Elaeis_oleifera	Elaeis_guineensis))	Oenocarpus_minor))))))	(Chamaedorea_seifrizii	(Prestoea_acuminata	(Serenoa_repens	Nypa_fruticans))))	Attalea_speciosa)	Iriartea_deltoidea)	Kingia_australis);
(((((Bactris_major	(Elaeis_oleifera	Elaeis_guineensis))	(Oenocarpus_minor	(((Manicaria_saccifera	((Hydriastele_microspadix	(Dictyosperma_album	Podococcus_barteri))	(Roystonea_regia	Kentiopsis_piersoniorum)))	((Orania_palindan	Sabal_domingensis)	(Chamaedorea_seifrizii	(((Prestoea_acuminata	(Sclerosperma_profizianum	(Serenoa_repens	Nypa_fruticans)))	(Reinhardtia_latisecta	(Reinhardtia_paiewonskiana	Reinhardtia_simplex)))	Phoenix_dactylifera))))	Oenocarpus_bataua)))	Attalea_speciosa)	Iriartea_deltoidea)	Kingia_australis);
((((Bactris_major	((((Oenocarpus_minor	Roystonea_regia)	Prestoea_acuminata)	((((Orania_palindan	Sabal_domingensis)	(Chamaedorea_seifrizii	((Sclerosperma_profizianum	(Reinhardtia_latisecta	(Reinhardtia_paiewonskiana	Reinhardtia_simplex)))	Phoenix_dactylifera)))	((Dictyosperma_album	((Kentiopsis_piersoniorum	Podococcus_barteri)	Hydriastele_microspadix))	(Nypa_fruticans	(Serenoa_repens	Manicaria_saccifera))))	Oenocarpus_bataua))	(Elaeis_oleifera	Elaeis_guineensis)))	Attalea_speciosa)	Iriartea_deltoidea)	Kingia_australis);
(((Elaeis_oleifera	(Elaeis_guineensis	((Attalea_speciosa	Bactris_major)	(((((Orania_palindan	Sabal_domingensis)	(Chamaedorea_seifrizii	((Reinhardtia_simplex	(Reinhardtia_latisecta	Reinhardtia_paiewonskiana))	(Nypa_fruticans	Phoenix_dactylifera))))	((((Roystonea_regia	Dictyosperma_album)	(Prestoea_acuminata	Hydriastele_microspadix))	(Podococcus_barteri	Kentiopsis_piersoniorum))	((Sclerosperma_profizianum	Serenoa_repens)	Manicaria_saccifera)))	Oenocarpus_minor)	Oenocarpus_bataua))))	Iriartea_deltoidea)	Kingia_australis);
((((((Podococcus_barteri	(Prestoea_acuminata	Nypa_fruticans))	(Sclerosperma_profizianum	Serenoa_repens))	Manicaria_saccifera)	((Kentiopsis_piersoniorum	(((Oenocarpus_bataua	((Elaeis_oleifera	Elaeis_guineensis)	(Oenocarpus_minor	(Attalea_speciosa	Bactris_major))))	((Orania_palindan	Sabal_domingensis)	(Chamaedorea_seifrizii	((Reinhardtia_simplex	(Reinhardtia_latisecta	Reinhardtia_paiewonskiana))	Phoenix_dactylifera))))	(Roystonea_regia	Dictyosperma_album)))	Hydriastele_microspadix))	Iriartea_deltoidea)	Kingia_australis);
((Oenocarpus_minor	(Attalea_speciosa	(((Chamaedorea_seifrizii	(Sabal_domingensis	((((Serenoa_repens	Sclerosperma_profizianum)	Podococcus_barteri)	Orania_palindan)	((Reinhardtia_simplex	(Reinhardtia_latisecta	Reinhardtia_paiewonskiana))	Phoenix_dactylifera))))	(Manicaria_saccifera	(Prestoea_acuminata	(((Hydriastele_microspadix	(Roystonea_regia	Dictyosperma_album))	Nypa_fruticans)	((((Iriartea_deltoidea	Elaeis_oleifera)	Elaeis_guineensis)	Bactris_major)	Kentiopsis_piersoniorum)))))	Oenocarpus_bataua)))	Kingia_australis);
((Chamaedorea_seifrizii	(((((((Prestoea_acuminata	(Serenoa_repens	Nypa_fruticans))	Manicaria_saccifera)	(((Hydriastele_microspadix	(Roystonea_regia	Dictyosperma_album))	Kentiopsis_piersoniorum)	Sclerosperma_profizianum))	Oenocarpus_bataua)	((Podococcus_barteri	(Iriartea_deltoidea	Oenocarpus_minor))	((Elaeis_oleifera	Elaeis_guineensis)	Bactris_major)))	((Orania_palindan	Sabal_domingensis)	((Reinhardtia_simplex	(Reinhardtia_latisecta	Reinhardtia_paiewonskiana))	Phoenix_dactylifera)))	Attalea_speciosa))	Kingia_australis);
(((((Sclerosperma_profizianum	(((((Oenocarpus_minor	(Bactris_major	(Elaeis_guineensis	Elaeis_oleifera)))	(Oenocarpus_bataua	((Sabal_domingensis	Orania_palindan)	(Chamaedorea_seifrizii	(Phoenix_dactylifera	(Reinhardtia_paiewonskiana	(Reinhardtia_simplex	Reinhardtia_latisecta)))))))	(Hydriastele_microspadix	(Kentiopsis_piersoniorum	(Podococcus_barteri	Dictyosperma_album))))	Roystonea_regia)	Manicaria_saccifera))	((Prestoea_acuminata	Nypa_fruticans)	Serenoa_repens))	Attalea_speciosa)	Iriartea_deltoidea)	Kingia_australis);
(((((Bactris_major	(Elaeis_guineensis	Elaeis_oleifera))	((Oenocarpus_bataua	(((((Prestoea_acuminata	Nypa_fruticans)	(Serenoa_repens	Sclerosperma_profizianum))	((Podococcus_barteri	Kentiopsis_piersoniorum)	(Dictyosperma_album	Hydriastele_microspadix)))	(Roystonea_regia	Manicaria_saccifera))	((Sabal_domingensis	Orania_palindan)	(Chamaedorea_seifrizii	(Phoenix_dactylifera	(Reinhardtia_paiewonskiana	(Reinhardtia_simplex	Reinhardtia_latisecta)))))))	Oenocarpus_minor))	Attalea_speciosa)	Iriartea_deltoidea)	Kingia_australis);
(((Elaeis_oleifera	(((Attalea_speciosa	Bactris_major)	((((((Prestoea_acuminata	(Serenoa_repens	Nypa_fruticans))	Hydriastele_microspadix)	(Roystonea_regia	Manicaria_saccifera))	Dictyosperma_album)	(((Sabal_domingensis	Orania_palindan)	((Kentiopsis_piersoniorum	Chamaedorea_seifrizii)	Podococcus_barteri))	(Phoenix_dactylifera	(Sclerosperma_profizianum	(Reinhardtia_simplex	(Reinhardtia_latisecta	Reinhardtia_paiewonskiana))))))	(Oenocarpus_bataua	Oenocarpus_minor)))	Elaeis_guineensis))	Iriartea_deltoidea)	Kingia_australis);
(((Elaeis_oleifera	((Bactris_major	(Oenocarpus_minor	(Attalea_speciosa	(Oenocarpus_bataua	((((Sabal_domingensis	Orania_palindan)	(Kentiopsis_piersoniorum	Chamaedorea_seifrizii))	(Phoenix_dactylifera	(Sclerosperma_profizianum	(Reinhardtia_simplex	(Reinhardtia_latisecta	Reinhardtia_paiewonskiana)))))	(((Manicaria_saccifera	(Prestoea_acuminata	(Serenoa_repens	Nypa_fruticans)))	Podococcus_barteri)	(Hydriastele_microspadix	(Roystonea_regia	Dictyosperma_album))))))))	Elaeis_guineensis))	Iriartea_deltoidea)	Kingia_australis);
(((Elaeis_oleifera	((Bactris_major	(Oenocarpus_minor	(Attalea_speciosa	((Kentiopsis_piersoniorum	(Podococcus_barteri	(Hydriastele_microspadix	(Roystonea_regia	Dictyosperma_album))))	((Oenocarpus_bataua	Manicaria_saccifera)	(((Prestoea_acuminata	Nypa_fruticans)	Sabal_domingensis)	((Reinhardtia_simplex	(Reinhardtia_latisecta	Reinhardtia_paiewonskiana))	(Chamaedorea_seifrizii	(Phoenix_dactylifera	(Orania_palindan	(Serenoa_repens	Sclerosperma_profizianum)))))))))))	Elaeis_guineensis))	Iriartea_deltoidea)	Kingia_australis);
(((((Oenocarpus_minor	((((Manicaria_saccifera	(Prestoea_acuminata	(Serenoa_repens	Nypa_fruticans)))	((Hydriastele_microspadix	(Podococcus_barteri	(Roystonea_regia	Dictyosperma_album)))	Kentiopsis_piersoniorum))	(Sclerosperma_profizianum	((Reinhardtia_simplex	(Reinhardtia_latisecta	Reinhardtia_paiewonskiana))	((Orania_palindan	Chamaedorea_seifrizii)	(Sabal_domingensis	Phoenix_dactylifera)))))	Oenocarpus_bataua))	((Elaeis_guineensis	Elaeis_oleifera)	Bactris_major))	Attalea_speciosa)	Iriartea_deltoidea)	Kingia_australis);
((Attalea_speciosa	((((((((Sclerosperma_profizianum	((Reinhardtia_simplex	(Reinhardtia_latisecta	Reinhardtia_paiewonskiana))	((Chamaedorea_seifrizii	(Orania_palindan	Sabal_domingensis))	Phoenix_dactylifera)))	Manicaria_saccifera)	(Oenocarpus_minor	Roystonea_regia))	Oenocarpus_bataua)	((Hydriastele_microspadix	(Kentiopsis_piersoniorum	Dictyosperma_album))	Podococcus_barteri))	(Prestoea_acuminata	(Serenoa_repens	Nypa_fruticans)))	((Elaeis_guineensis	Elaeis_oleifera)	Bactris_major))	Iriartea_deltoidea))	Kingia_australis);
(((((Prestoea_acuminata	((((Reinhardtia_simplex	(Reinhardtia_latisecta	Reinhardtia_paiewonskiana))	((Orania_palindan	(Sabal_domingensis	Phoenix_dactylifera))	Chamaedorea_seifrizii))	(Roystonea_regia	(Iriartea_deltoidea	((Nypa_fruticans	(Sclerosperma_profizianum	Serenoa_repens))	Manicaria_saccifera))))	((Attalea_speciosa	Oenocarpus_minor)	Oenocarpus_bataua)))	((Hydriastele_microspadix	(Dictyosperma_album	Podococcus_barteri))	Kentiopsis_piersoniorum))	Bactris_major)	(Elaeis_guineensis	Elaeis_oleifera))	Kingia_australis);
(((((Roystonea_regia	((((Attalea_speciosa	Prestoea_acuminata)	Oenocarpus_bataua)	((((Sclerosperma_profizianum	Orania_palindan)	Podococcus_barteri)	(((((Serenoa_repens	Nypa_fruticans)	Phoenix_dactylifera)	Iriartea_deltoidea)	(Chamaedorea_seifrizii	(Reinhardtia_simplex	(Reinhardtia_latisecta	Reinhardtia_paiewonskiana))))	Sabal_domingensis))	Manicaria_saccifera))	Oenocarpus_minor))	(Kentiopsis_piersoniorum	(Hydriastele_microspadix	Dictyosperma_album)))	Bactris_major)	(Elaeis_guineensis	Elaeis_oleifera))	Kingia_australis);
((((((Roystonea_regia	((Attalea_speciosa	Oenocarpus_bataua)	(((Reinhardtia_simplex	(Reinhardtia_latisecta	Reinhardtia_paiewonskiana))	(((Sabal_domingensis	Phoenix_dactylifera)	Chamaedorea_seifrizii)	(Sclerosperma_profizianum	(Orania_palindan	Podococcus_barteri))))	(((((Manicaria_saccifera	(Serenoa_repens	Iriartea_deltoidea))	Kentiopsis_piersoniorum)	(Hydriastele_microspadix	Prestoea_acuminata))	Dictyosperma_album)	Nypa_fruticans))))	Oenocarpus_minor)	Bactris_major)	Elaeis_guineensis)	Elaeis_oleifera)	Kingia_australis);
(((((((Reinhardtia_simplex	(Reinhardtia_latisecta	Reinhardtia_paiewonskiana))	(Iriartea_deltoidea	Phoenix_dactylifera))	(((Serenoa_repens	Sclerosperma_profizianum)	(Roystonea_regia	((Oenocarpus_bataua	(Oenocarpus_minor	(Bactris_major	(Elaeis_oleifera	Elaeis_guineensis))))	(Manicaria_saccifera	(((Podococcus_barteri	Kentiopsis_piersoniorum)	Hydriastele_microspadix)	Dictyosperma_album)))))	(Sabal_domingensis	Orania_palindan)))	(Prestoea_acuminata	Nypa_fruticans))	Attalea_speciosa)	Chamaedorea_seifrizii)	Kingia_australis);
((Iriartea_deltoidea	(((Bactris_major	(Elaeis_oleifera	Elaeis_guineensis))	(((((((Roystonea_regia	Dictyosperma_album)	(Podococcus_barteri	Kentiopsis_piersoniorum))	Hydriastele_microspadix)	(((Serenoa_repens	Sclerosperma_profizianum)	Nypa_fruticans)	Manicaria_saccifera))	(((Prestoea_acuminata	Chamaedorea_seifrizii)	((Reinhardtia_simplex	(Reinhardtia_latisecta	Reinhardtia_paiewonskiana))	Phoenix_dactylifera))	(Sabal_domingensis	Orania_palindan)))	Oenocarpus_bataua)	Oenocarpus_minor))	Attalea_speciosa))	Kingia_australis);
((Iriartea_deltoidea	(((((Podococcus_barteri	(Serenoa_repens	Sclerosperma_profizianum))	Manicaria_saccifera)	((Roystonea_regia	(((Dictyosperma_album	(Bactris_major	(Elaeis_oleifera	Elaeis_guineensis)))	((((Phoenix_dactylifera	(Sabal_domingensis	Orania_palindan))	((Hydriastele_microspadix	Chamaedorea_seifrizii)	Reinhardtia_simplex))	(Reinhardtia_latisecta	(Kentiopsis_piersoniorum	Reinhardtia_paiewonskiana)))	Prestoea_acuminata))	Oenocarpus_bataua))	Oenocarpus_minor))	Nypa_fruticans)	Attalea_speciosa))	Kingia_australis);
((Iriartea_deltoidea	(Roystonea_regia	(Manicaria_saccifera	(((Oenocarpus_bataua	(Oenocarpus_minor	((Attalea_speciosa	Bactris_major)	(Elaeis_oleifera	Elaeis_guineensis))))	((Sabal_domingensis	Orania_palindan)	(((((Serenoa_repens	Nypa_fruticans)	Sclerosperma_profizianum)	Phoenix_dactylifera)	Chamaedorea_seifrizii)	(Reinhardtia_paiewonskiana	(Reinhardtia_latisecta	Reinhardtia_simplex)))))	(((Prestoea_acuminata	Dictyosperma_album)	Hydriastele_microspadix)	(Podococcus_barteri	Kentiopsis_piersoniorum))))))	Kingia_australis);
((Manicaria_saccifera	(((Oenocarpus_bataua	(((Elaeis_oleifera	Elaeis_guineensis)	(Attalea_speciosa	Bactris_major))	Oenocarpus_minor))	((Sabal_domingensis	(Podococcus_barteri	Orania_palindan))	((((Phoenix_dactylifera	((Serenoa_repens	Sclerosperma_profizianum)	(Reinhardtia_simplex	(Reinhardtia_paiewonskiana	Reinhardtia_latisecta))))	(Prestoea_acuminata	Nypa_fruticans))	Chamaedorea_seifrizii)	Iriartea_deltoidea)))	(((Roystonea_regia	Dictyosperma_album)	Hydriastele_microspadix)	Kentiopsis_piersoniorum)))	Kingia_australis);
((((Manicaria_saccifera	((((((Elaeis_oleifera	Elaeis_guineensis)	Bactris_major)	(Oenocarpus_bataua	((Prestoea_acuminata	Nypa_fruticans)	Attalea_speciosa)))	Oenocarpus_minor)	((Roystonea_regia	Dictyosperma_album)	Hydriastele_microspadix))	((Sabal_domingensis	((Serenoa_repens	Sclerosperma_profizianum)	(Podococcus_barteri	Orania_palindan)))	((Phoenix_dactylifera	(Reinhardtia_simplex	(Reinhardtia_paiewonskiana	Reinhardtia_latisecta)))	Chamaedorea_seifrizii))))	Kentiopsis_piersoniorum)	Iriartea_deltoidea)	Kingia_australis);
((((Oenocarpus_minor	(Oenocarpus_bataua	(((Hydriastele_microspadix	((Podococcus_barteri	Kentiopsis_piersoniorum)	(Roystonea_regia	Dictyosperma_album)))	((Orania_palindan	Sabal_domingensis)	((Phoenix_dactylifera	(Reinhardtia_simplex	(Reinhardtia_paiewonskiana	Reinhardtia_latisecta)))	Chamaedorea_seifrizii)))	(Manicaria_saccifera	(Iriartea_deltoidea	((Prestoea_acuminata	Nypa_fruticans)	(Serenoa_repens	Sclerosperma_profizianum)))))))	((Elaeis_oleifera	Elaeis_guineensis)	Bactris_major))	Attalea_speciosa)	Kingia_australis);
((((Oenocarpus_minor	(Oenocarpus_bataua	(((Iriartea_deltoidea	(Chamaedorea_seifrizii	((Sclerosperma_profizianum	(Podococcus_barteri	Orania_palindan))	(Phoenix_dactylifera	Sabal_domingensis))))	(Reinhardtia_simplex	(Reinhardtia_paiewonskiana	Reinhardtia_latisecta)))	(((Roystonea_regia	Dictyosperma_album)	(Hydriastele_microspadix	Kentiopsis_piersoniorum))	(Manicaria_saccifera	(Prestoea_acuminata	(Serenoa_repens	Nypa_fruticans)))))))	((Elaeis_oleifera	Elaeis_guineensis)	Bactris_major))	Attalea_speciosa)	Kingia_australis);
((((Oenocarpus_minor	(Oenocarpus_bataua	(((Kentiopsis_piersoniorum	Hydriastele_microspadix)	((Sclerosperma_profizianum	(Podococcus_barteri	(Orania_palindan	Sabal_domingensis)))	(Chamaedorea_seifrizii	(Phoenix_dactylifera	(Reinhardtia_simplex	(Reinhardtia_paiewonskiana	Reinhardtia_latisecta))))))	((Roystonea_regia	Dictyosperma_album)	(Manicaria_saccifera	(Prestoea_acuminata	(Serenoa_repens	Nypa_fruticans)))))))	(((Iriartea_deltoidea	Elaeis_oleifera)	Elaeis_guineensis)	Bactris_major))	Attalea_speciosa)	Kingia_australis);
((Iriartea_deltoidea	(Elaeis_oleifera	(Elaeis_guineensis	(Bactris_major	(Attalea_speciosa	((Oenocarpus_minor	Oenocarpus_bataua)	((Orania_palindan	(Sabal_domingensis	((((Reinhardtia_paiewonskiana	Reinhardtia_latisecta)	(Reinhardtia_simplex	Nypa_fruticans))	Phoenix_dactylifera)	Chamaedorea_seifrizii)))	((Roystonea_regia	Prestoea_acuminata)	(((Podococcus_barteri	Kentiopsis_piersoniorum)	(Hydriastele_microspadix	Dictyosperma_album))	(Manicaria_saccifera	(Sclerosperma_profizianum	Serenoa_repens)))))))))))	Kingia_australis);
((Iriartea_deltoidea	(Attalea_speciosa	((Prestoea_acuminata	(Serenoa_repens	Nypa_fruticans))	(Manicaria_saccifera	((Oenocarpus_bataua	((Bactris_major	(Elaeis_oleifera	Elaeis_guineensis))	Oenocarpus_minor))	(((Phoenix_dactylifera	Chamaedorea_seifrizii)	(Orania_palindan	Sabal_domingensis))	((Hydriastele_microspadix	((Podococcus_barteri	Kentiopsis_piersoniorum)	(Dictyosperma_album	Roystonea_regia)))	((Reinhardtia_latisecta	(Reinhardtia_paiewonskiana	Reinhardtia_simplex))	Sclerosperma_profizianum))))))))	Kingia_australis);
((Iriartea_deltoidea	(Elaeis_oleifera	(Elaeis_guineensis	(((Oenocarpus_minor	((((Manicaria_saccifera	(Serenoa_repens	Sclerosperma_profizianum))	((Kentiopsis_piersoniorum	Hydriastele_microspadix)	(Dictyosperma_album	Podococcus_barteri)))	(Roystonea_regia	((Orania_palindan	Sabal_domingensis)	(((Prestoea_acuminata	Nypa_fruticans)	(Phoenix_dactylifera	Chamaedorea_seifrizii))	(Reinhardtia_simplex	(Reinhardtia_latisecta	Reinhardtia_paiewonskiana))))))	Oenocarpus_bataua))	Attalea_speciosa)	Bactris_major))))	Kingia_australis);
(((Manicaria_saccifera	((((Oenocarpus_minor	Oenocarpus_bataua)	(((Reinhardtia_simplex	(Reinhardtia_latisecta	Reinhardtia_paiewonskiana))	Phoenix_dactylifera)	((Sabal_domingensis	(Kentiopsis_piersoniorum	Chamaedorea_seifrizii))	(Podococcus_barteri	Orania_palindan))))	(((Hydriastele_microspadix	Dictyosperma_album)	(Bactris_major	(Elaeis_guineensis	Elaeis_oleifera)))	((Prestoea_acuminata	Nypa_fruticans)	(Iriartea_deltoidea	Attalea_speciosa))))	Roystonea_regia))	(Serenoa_repens	Sclerosperma_profizianum))	Kingia_australis);
(((((((Oenocarpus_minor	Oenocarpus_bataua)	((Bactris_major	(Elaeis_guineensis	Elaeis_oleifera))	Attalea_speciosa))	((Iriartea_deltoidea	(Sclerosperma_profizianum	((Prestoea_acuminata	(Serenoa_repens	Nypa_fruticans))	Manicaria_saccifera)))	((Kentiopsis_piersoniorum	Chamaedorea_seifrizii)	(((Reinhardtia_simplex	(Reinhardtia_latisecta	Reinhardtia_paiewonskiana))	Phoenix_dactylifera)	(Orania_palindan	Sabal_domingensis)))))	Hydriastele_microspadix)	Podococcus_barteri)	(Dictyosperma_album	Roystonea_regia))	Kingia_australis);
((Iriartea_deltoidea	((((Oenocarpus_minor	(Bactris_major	(Elaeis_guineensis	Elaeis_oleifera)))	((((Chamaedorea_seifrizii	(Phoenix_dactylifera	(Reinhardtia_simplex	(Reinhardtia_latisecta	Reinhardtia_paiewonskiana))))	(Orania_palindan	Sabal_domingensis))	(((Serenoa_repens	Sclerosperma_profizianum)	((Prestoea_acuminata	Nypa_fruticans)	Manicaria_saccifera))	((Dictyosperma_album	Kentiopsis_piersoniorum)	(Hydriastele_microspadix	Podococcus_barteri))))	Oenocarpus_bataua))	Roystonea_regia)	Attalea_speciosa))	Kingia_australis);
((Iriartea_deltoidea	(((Elaeis_guineensis	Elaeis_oleifera)	(((Prestoea_acuminata	(((((Chamaedorea_seifrizii	((Nypa_fruticans	Phoenix_dactylifera)	(Reinhardtia_simplex	(Reinhardtia_latisecta	Reinhardtia_paiewonskiana))))	((Serenoa_repens	Sclerosperma_profizianum)	((Podococcus_barteri	Orania_palindan)	Sabal_domingensis)))	(Manicaria_saccifera	(Kentiopsis_piersoniorum	(Hydriastele_microspadix	Dictyosperma_album))))	Oenocarpus_bataua)	Roystonea_regia))	Oenocarpus_minor)	Bactris_major))	Attalea_speciosa))	Kingia_australis);
((Iriartea_deltoidea	(((Elaeis_guineensis	Elaeis_oleifera)	(((((((Nypa_fruticans	Prestoea_acuminata)	((Roystonea_regia	Dictyosperma_album)	(Kentiopsis_piersoniorum	Hydriastele_microspadix)))	((Serenoa_repens	Sclerosperma_profizianum)	Manicaria_saccifera))	Oenocarpus_bataua)	((Chamaedorea_seifrizii	(Phoenix_dactylifera	(Reinhardtia_simplex	(Reinhardtia_latisecta	Reinhardtia_paiewonskiana))))	((Podococcus_barteri	Orania_palindan)	Sabal_domingensis)))	Oenocarpus_minor)	Bactris_major))	Attalea_speciosa))	Kingia_australis);
((Iriartea_deltoidea	(Elaeis_oleifera	(((Bactris_major	Attalea_speciosa)	((Kentiopsis_piersoniorum	(Hydriastele_microspadix	(Roystonea_regia	Dictyosperma_album)))	((((((Phoenix_dactylifera	(Reinhardtia_simplex	(Reinhardtia_latisecta	Reinhardtia_paiewonskiana)))	Chamaedorea_seifrizii)	(((Serenoa_repens	Sclerosperma_profizianum)	(Podococcus_barteri	Orania_palindan))	((Nypa_fruticans	Prestoea_acuminata)	Sabal_domingensis)))	Oenocarpus_minor)	Manicaria_saccifera)	Oenocarpus_bataua)))	Elaeis_guineensis)))	Kingia_australis);
((Iriartea_deltoidea	(Elaeis_oleifera	(((Bactris_major	Attalea_speciosa)	(((((Orania_palindan	Sabal_domingensis)	((Phoenix_dactylifera	(Sclerosperma_profizianum	(Reinhardtia_simplex	(Reinhardtia_latisecta	Reinhardtia_paiewonskiana))))	Chamaedorea_seifrizii))	(((Nypa_fruticans	Prestoea_acuminata)	(Serenoa_repens	Manicaria_saccifera))	(((Roystonea_regia	Dictyosperma_album)	Hydriastele_microspadix)	(Podococcus_barteri	Kentiopsis_piersoniorum))))	Oenocarpus_bataua)	Oenocarpus_minor))	Elaeis_guineensis)))	Kingia_australis);
((Iriartea_deltoidea	(Attalea_speciosa	((((((((Sclerosperma_profizianum	(Podococcus_barteri	Orania_palindan))	(((Serenoa_repens	Nypa_fruticans)	Prestoea_acuminata)	Sabal_domingensis))	((Phoenix_dactylifera	(Reinhardtia_simplex	(Reinhardtia_latisecta	Reinhardtia_paiewonskiana)))	Chamaedorea_seifrizii))	(Manicaria_saccifera	((Roystonea_regia	Dictyosperma_album)	(Hydriastele_microspadix	Kentiopsis_piersoniorum))))	Oenocarpus_bataua)	Oenocarpus_minor)	(Elaeis_guineensis	Elaeis_oleifera))	Bactris_major)))	Kingia_australis);
((Iriartea_deltoidea	((Nypa_fruticans	Serenoa_repens)	((((Sclerosperma_profizianum	Reinhardtia_paiewonskiana)	(Reinhardtia_latisecta	Reinhardtia_simplex))	(Prestoea_acuminata	(Chamaedorea_seifrizii	((Orania_palindan	Sabal_domingensis)	((((Roystonea_regia	(Dictyosperma_album	Hydriastele_microspadix))	(Podococcus_barteri	Kentiopsis_piersoniorum))	((Oenocarpus_bataua	((Bactris_major	(Elaeis_guineensis	Elaeis_oleifera))	Attalea_speciosa))	Oenocarpus_minor))	Manicaria_saccifera)))))	Phoenix_dactylifera)))	Kingia_australis);
((Iriartea_deltoidea	((((Hydriastele_microspadix	(Dictyosperma_album	(((Roystonea_regia	Manicaria_saccifera)	((((Prestoea_acuminata	(Chamaedorea_seifrizii	(Phoenix_dactylifera	(Reinhardtia_paiewonskiana	(Reinhardtia_latisecta	Reinhardtia_simplex)))))	(Sabal_domingensis	(Orania_palindan	(Sclerosperma_profizianum	Podococcus_barteri))))	(Kentiopsis_piersoniorum	Oenocarpus_minor))	Oenocarpus_bataua))	(Attalea_speciosa	(Nypa_fruticans	Serenoa_repens)))))	Bactris_major)	Elaeis_guineensis)	Elaeis_oleifera))	Kingia_australis);
(((((((Bactris_major	(Elaeis_guineensis	(Elaeis_oleifera	Iriartea_deltoidea)))	((Roystonea_regia	Dictyosperma_album)	Hydriastele_microspadix))	Oenocarpus_bataua)	(((((Reinhardtia_latisecta	(Reinhardtia_simplex	Reinhardtia_paiewonskiana))	((Phoenix_dactylifera	Sabal_domingensis)	((Kentiopsis_piersoniorum	Chamaedorea_seifrizii)	Orania_palindan)))	(Attalea_speciosa	(Prestoea_acuminata	Nypa_fruticans)))	Sclerosperma_profizianum)	Podococcus_barteri))	(Serenoa_repens	Manicaria_saccifera))	Oenocarpus_minor)	Kingia_australis);
((Iriartea_deltoidea	((((((Kentiopsis_piersoniorum	Podococcus_barteri)	Hydriastele_microspadix)	(Roystonea_regia	Dictyosperma_album))	(((Orania_palindan	Sabal_domingensis)	((Phoenix_dactylifera	Nypa_fruticans)	(Chamaedorea_seifrizii	(Reinhardtia_latisecta	(Reinhardtia_simplex	Reinhardtia_paiewonskiana)))))	(Oenocarpus_bataua	(Oenocarpus_minor	((Attalea_speciosa	Bactris_major)	(Elaeis_guineensis	Elaeis_oleifera))))))	Prestoea_acuminata)	((Sclerosperma_profizianum	Serenoa_repens)	Manicaria_saccifera)))	Kingia_australis);
(((((((Sabal_domingensis	Phoenix_dactylifera)	(Orania_palindan	(Iriartea_deltoidea	(Chamaedorea_seifrizii	Reinhardtia_simplex))))	(((Podococcus_barteri	(Hydriastele_microspadix	Kentiopsis_piersoniorum))	Reinhardtia_latisecta)	Dictyosperma_album))	(Oenocarpus_bataua	(((Roystonea_regia	Elaeis_guineensis)	Elaeis_oleifera)	(Oenocarpus_minor	(Attalea_speciosa	Bactris_major)))))	Manicaria_saccifera)	(Prestoea_acuminata	(Reinhardtia_paiewonskiana	(Nypa_fruticans	(Sclerosperma_profizianum	Serenoa_repens)))))	Kingia_australis);
((Sabal_domingensis	(((((Iriartea_deltoidea	((Serenoa_repens	Manicaria_saccifera)	(((Hydriastele_microspadix	((Kentiopsis_piersoniorum	Reinhardtia_latisecta)	Podococcus_barteri))	(Roystonea_regia	Dictyosperma_album))	(Oenocarpus_minor	((((Elaeis_guineensis	Elaeis_oleifera)	Bactris_major)	Attalea_speciosa)	Oenocarpus_bataua)))))	(Reinhardtia_paiewonskiana	Reinhardtia_simplex))	((Sclerosperma_profizianum	Orania_palindan)	Phoenix_dactylifera))	Chamaedorea_seifrizii)	(Prestoea_acuminata	Nypa_fruticans)))	Kingia_australis);
((((Elaeis_guineensis	Iriartea_deltoidea)	Elaeis_oleifera)	(Bactris_major	((((Oenocarpus_bataua	(((((Chamaedorea_seifrizii	(Sabal_domingensis	Phoenix_dactylifera))	Orania_palindan)	(Reinhardtia_paiewonskiana	(Reinhardtia_simplex	Reinhardtia_latisecta)))	Oenocarpus_minor)	Sclerosperma_profizianum))	(Roystonea_regia	(Serenoa_repens	Manicaria_saccifera)))	(Attalea_speciosa	Nypa_fruticans))	((Kentiopsis_piersoniorum	Prestoea_acuminata)	((Hydriastele_microspadix	Podococcus_barteri)	Dictyosperma_album)))))	Kingia_australis);
(((Bactris_major	((((((Iriartea_deltoidea	Attalea_speciosa)	(Prestoea_acuminata	Nypa_fruticans))	((((Sclerosperma_profizianum	Podococcus_barteri)	Orania_palindan)	Sabal_domingensis)	((Chamaedorea_seifrizii	Phoenix_dactylifera)	((Reinhardtia_paiewonskiana	Reinhardtia_latisecta)	Reinhardtia_simplex))))	Oenocarpus_bataua)	(Manicaria_saccifera	((Roystonea_regia	Dictyosperma_album)	Hydriastele_microspadix)))	((Serenoa_repens	Kentiopsis_piersoniorum)	Oenocarpus_minor)))	(Elaeis_guineensis	Elaeis_oleifera))	Kingia_australis);
(((Manicaria_saccifera	((Prestoea_acuminata	((Sclerosperma_profizianum	Serenoa_repens)	Nypa_fruticans))	((Kentiopsis_piersoniorum	((Roystonea_regia	Dictyosperma_album)	Hydriastele_microspadix))	((((Podococcus_barteri	Orania_palindan)	Sabal_domingensis)	((Oenocarpus_bataua	((Oenocarpus_minor	((Elaeis_guineensis	Elaeis_oleifera)	Bactris_major))	Attalea_speciosa))	(Phoenix_dactylifera	((Reinhardtia_paiewonskiana	Reinhardtia_latisecta)	Reinhardtia_simplex))))	Chamaedorea_seifrizii))))	Iriartea_deltoidea)	Kingia_australis);
((Dictyosperma_album	(((Hydriastele_microspadix	(Prestoea_acuminata	((((Oenocarpus_minor	((((Elaeis_guineensis	Elaeis_oleifera)	Bactris_major)	Attalea_speciosa)	Oenocarpus_bataua))	((((Reinhardtia_latisecta	Reinhardtia_paiewonskiana)	Reinhardtia_simplex)	Sclerosperma_profizianum)	((Iriartea_deltoidea	(Sabal_domingensis	Phoenix_dactylifera))	((Serenoa_repens	Chamaedorea_seifrizii)	(Podococcus_barteri	Orania_palindan)))))	Manicaria_saccifera)	Kentiopsis_piersoniorum)))	Nypa_fruticans)	Roystonea_regia))	Kingia_australis);
((Iriartea_deltoidea	(Elaeis_oleifera	(((Attalea_speciosa	Bactris_major)	((Oenocarpus_bataua	(Prestoea_acuminata	(((Kentiopsis_piersoniorum	(Hydriastele_microspadix	(Roystonea_regia	Dictyosperma_album)))	(Serenoa_repens	Manicaria_saccifera))	(((Sabal_domingensis	Phoenix_dactylifera)	((Nypa_fruticans	Chamaedorea_seifrizii)	(Sclerosperma_profizianum	(Orania_palindan	Podococcus_barteri))))	(Reinhardtia_simplex	(Reinhardtia_paiewonskiana	Reinhardtia_latisecta))))))	Oenocarpus_minor))	Elaeis_guineensis)))	Kingia_australis);
((Attalea_speciosa	(Manicaria_saccifera	(Prestoea_acuminata	(((((Sabal_domingensis	Orania_palindan)	(Chamaedorea_seifrizii	(((Sclerosperma_profizianum	(Serenoa_repens	Nypa_fruticans))	Phoenix_dactylifera)	(Reinhardtia_simplex	(Reinhardtia_paiewonskiana	Reinhardtia_latisecta)))))	(Oenocarpus_bataua	Oenocarpus_minor))	(((Dictyosperma_album	Hydriastele_microspadix)	(Podococcus_barteri	Kentiopsis_piersoniorum))	((Elaeis_guineensis	(Iriartea_deltoidea	Elaeis_oleifera))	Bactris_major)))	Roystonea_regia))))	Kingia_australis);
((Sabal_domingensis	(Orania_palindan	((((Reinhardtia_simplex	(Reinhardtia_paiewonskiana	Reinhardtia_latisecta))	((Sclerosperma_profizianum	(Serenoa_repens	Nypa_fruticans))	Phoenix_dactylifera))	Chamaedorea_seifrizii)	((((((Iriartea_deltoidea	((Dictyosperma_album	Hydriastele_microspadix)	(Podococcus_barteri	Kentiopsis_piersoniorum)))	((Elaeis_guineensis	Elaeis_oleifera)	Bactris_major))	(Prestoea_acuminata	Attalea_speciosa))	Oenocarpus_minor)	Oenocarpus_bataua)	(Manicaria_saccifera	Roystonea_regia)))))	Kingia_australis);
((((Serenoa_repens	Manicaria_saccifera)	((Roystonea_regia	(((((((Reinhardtia_simplex	(Reinhardtia_paiewonskiana	Reinhardtia_latisecta))	((Sclerosperma_profizianum	Nypa_fruticans)	Phoenix_dactylifera))	(Podococcus_barteri	Chamaedorea_seifrizii))	(Sabal_domingensis	Orania_palindan))	(((((Elaeis_guineensis	Elaeis_oleifera)	Bactris_major)	Attalea_speciosa)	Oenocarpus_minor)	Oenocarpus_bataua))	(Dictyosperma_album	Hydriastele_microspadix))	Prestoea_acuminata))	Kentiopsis_piersoniorum))	Iriartea_deltoidea)	Kingia_australis);
((((Serenoa_repens	Manicaria_saccifera)	((((Reinhardtia_simplex	(Reinhardtia_paiewonskiana	Reinhardtia_latisecta))	Sclerosperma_profizianum)	((Nypa_fruticans	Phoenix_dactylifera)	((Sabal_domingensis	Orania_palindan)	Chamaedorea_seifrizii)))	((Oenocarpus_minor	(((Prestoea_acuminata	Attalea_speciosa)	Oenocarpus_bataua)	((Elaeis_guineensis	Elaeis_oleifera)	Bactris_major)))	(Kentiopsis_piersoniorum	(Hydriastele_microspadix	(Podococcus_barteri	(Roystonea_regia	Dictyosperma_album)))))))	Iriartea_deltoidea)	Kingia_australis);
(((((((Reinhardtia_simplex	(Reinhardtia_paiewonskiana	Reinhardtia_latisecta))	(Sclerosperma_profizianum	(((Podococcus_barteri	Orania_palindan)	((Kentiopsis_piersoniorum	Chamaedorea_seifrizii)	Sabal_domingensis))	Phoenix_dactylifera)))	(Oenocarpus_bataua	(Oenocarpus_minor	((((Nypa_fruticans	Prestoea_acuminata)	Serenoa_repens)	Manicaria_saccifera)	(Hydriastele_microspadix	(Roystonea_regia	Dictyosperma_album))))))	((Elaeis_guineensis	Elaeis_oleifera)	Bactris_major))	Attalea_speciosa)	Iriartea_deltoidea)	Kingia_australis);
((((Bactris_major	((Elaeis_guineensis	Elaeis_oleifera)	(((((((Serenoa_repens	Nypa_fruticans)	Prestoea_acuminata)	Manicaria_saccifera)	(Kentiopsis_piersoniorum	(Hydriastele_microspadix	(Roystonea_regia	Dictyosperma_album))))	((Podococcus_barteri	Orania_palindan)	((Chamaedorea_seifrizii	((Reinhardtia_simplex	(Reinhardtia_paiewonskiana	Reinhardtia_latisecta))	Sclerosperma_profizianum))	(Sabal_domingensis	Phoenix_dactylifera))))	Oenocarpus_bataua)	Oenocarpus_minor)))	Attalea_speciosa)	Iriartea_deltoidea)	Kingia_australis);
((((Oenocarpus_bataua	((Oenocarpus_minor	(Bactris_major	(Elaeis_guineensis	Elaeis_oleifera)))	(((((Sabal_domingensis	Phoenix_dactylifera)	(Chamaedorea_seifrizii	(Podococcus_barteri	Orania_palindan)))	(Hydriastele_microspadix	(Roystonea_regia	Dictyosperma_album)))	((Kentiopsis_piersoniorum	(Serenoa_repens	Manicaria_saccifera))	(Nypa_fruticans	Prestoea_acuminata)))	(Sclerosperma_profizianum	(Reinhardtia_simplex	(Reinhardtia_paiewonskiana	Reinhardtia_latisecta))))))	Attalea_speciosa)	Iriartea_deltoidea)	Kingia_australis);
((Roystonea_regia	(Manicaria_saccifera	(((Serenoa_repens	Nypa_fruticans)	Prestoea_acuminata)	((Oenocarpus_bataua	(Oenocarpus_minor	((Attalea_speciosa	Bactris_major)	(Iriartea_deltoidea	(Elaeis_guineensis	Elaeis_oleifera)))))	((((Sabal_domingensis	Phoenix_dactylifera)	((Reinhardtia_simplex	(Reinhardtia_paiewonskiana	Reinhardtia_latisecta))	Chamaedorea_seifrizii))	(Sclerosperma_profizianum	Orania_palindan))	((Hydriastele_microspadix	Dictyosperma_album)	(Podococcus_barteri	Kentiopsis_piersoniorum)))))))	Kingia_australis);
((Roystonea_regia	(Manicaria_saccifera	(((Sclerosperma_profizianum	(Orania_palindan	(Chamaedorea_seifrizii	(Sabal_domingensis	Phoenix_dactylifera))))	(Reinhardtia_simplex	(Reinhardtia_paiewonskiana	Reinhardtia_latisecta)))	(((Nypa_fruticans	Prestoea_acuminata)	((Hydriastele_microspadix	(Podococcus_barteri	Dictyosperma_album))	Kentiopsis_piersoniorum))	((((Serenoa_repens	(Iriartea_deltoidea	Attalea_speciosa))	Bactris_major)	(Elaeis_guineensis	Elaeis_oleifera))	(Oenocarpus_bataua	Oenocarpus_minor))))))	Kingia_australis);
((Iriartea_deltoidea	(((Prestoea_acuminata	Nypa_fruticans)	((Bactris_major	(Elaeis_oleifera	Elaeis_guineensis))	(((Kentiopsis_piersoniorum	Oenocarpus_minor)	(((Sabal_domingensis	(Sclerosperma_profizianum	(Orania_palindan	Podococcus_barteri)))	(Chamaedorea_seifrizii	(Phoenix_dactylifera	(Reinhardtia_paiewonskiana	(Reinhardtia_simplex	Reinhardtia_latisecta)))))	(Oenocarpus_bataua	(Hydriastele_microspadix	(Roystonea_regia	(Serenoa_repens	Manicaria_saccifera))))))	Dictyosperma_album)))	Attalea_speciosa))	Kingia_australis);
((Iriartea_deltoidea	(Attalea_speciosa	((Prestoea_acuminata	Nypa_fruticans)	((Serenoa_repens	Manicaria_saccifera)	((Hydriastele_microspadix	(Roystonea_regia	Dictyosperma_album))	(((Oenocarpus_bataua	(Bactris_major	(Elaeis_oleifera	Elaeis_guineensis)))	Oenocarpus_minor)	((Reinhardtia_paiewonskiana	(Reinhardtia_simplex	Reinhardtia_latisecta))	(Phoenix_dactylifera	((Kentiopsis_piersoniorum	Chamaedorea_seifrizii)	(Sabal_domingensis	(Sclerosperma_profizianum	(Orania_palindan	Podococcus_barteri))))))))))))	Kingia_australis);
((Oenocarpus_minor	(((((((Manicaria_saccifera	((Kentiopsis_piersoniorum	Podococcus_barteri)	(Hydriastele_microspadix	Dictyosperma_album)))	((Prestoea_acuminata	(Serenoa_repens	Nypa_fruticans))	Sabal_domingensis))	((((Iriartea_deltoidea	(Sclerosperma_profizianum	Reinhardtia_paiewonskiana))	(Reinhardtia_simplex	Reinhardtia_latisecta))	Phoenix_dactylifera)	(Orania_palindan	Chamaedorea_seifrizii)))	Oenocarpus_bataua)	Attalea_speciosa)	Roystonea_regia)	(Bactris_major	(Elaeis_oleifera	Elaeis_guineensis))))	Kingia_australis);
(((((Prestoea_acuminata	Nypa_fruticans)	(((Roystonea_regia	(((Kentiopsis_piersoniorum	Podococcus_barteri)	Dictyosperma_album)	Hydriastele_microspadix))	Manicaria_saccifera)	(((((Reinhardtia_simplex	(Reinhardtia_latisecta	Reinhardtia_paiewonskiana))	Phoenix_dactylifera)	Chamaedorea_seifrizii)	(Sabal_domingensis	((Serenoa_repens	Sclerosperma_profizianum)	Orania_palindan)))	(Oenocarpus_bataua	((Bactris_major	(Elaeis_oleifera	Elaeis_guineensis))	Oenocarpus_minor)))))	Attalea_speciosa)	Iriartea_deltoidea)	Kingia_australis);
(((((Sclerosperma_profizianum	(Serenoa_repens	Nypa_fruticans))	((((((Podococcus_barteri	Kentiopsis_piersoniorum)	(Dictyosperma_album	Roystonea_regia))	Hydriastele_microspadix)	(Manicaria_saccifera	(Oenocarpus_bataua	Oenocarpus_minor)))	(((Sabal_domingensis	Orania_palindan)	(((Reinhardtia_simplex	(Reinhardtia_latisecta	Reinhardtia_paiewonskiana))	Phoenix_dactylifera)	Chamaedorea_seifrizii))	Prestoea_acuminata))	(Bactris_major	(Elaeis_oleifera	Elaeis_guineensis))))	Attalea_speciosa)	Iriartea_deltoidea)	Kingia_australis);
((((Bactris_major	((((((((Dictyosperma_album	Roystonea_regia)	Hydriastele_microspadix)	Kentiopsis_piersoniorum)	Manicaria_saccifera)	Oenocarpus_bataua)	(Sclerosperma_profizianum	(((Reinhardtia_paiewonskiana	Reinhardtia_latisecta)	Reinhardtia_simplex)	(((Phoenix_dactylifera	Sabal_domingensis)	((Prestoea_acuminata	(Serenoa_repens	Nypa_fruticans))	(Podococcus_barteri	Orania_palindan)))	Chamaedorea_seifrizii))))	Oenocarpus_minor)	(Elaeis_oleifera	Elaeis_guineensis)))	Attalea_speciosa)	Iriartea_deltoidea)	Kingia_australis);
((((Bactris_major	(((((((Sclerosperma_profizianum	(Podococcus_barteri	Orania_palindan))	(Chamaedorea_seifrizii	(Phoenix_dactylifera	((Reinhardtia_paiewonskiana	Reinhardtia_latisecta)	Reinhardtia_simplex))))	(Sabal_domingensis	(Prestoea_acuminata	(Serenoa_repens	Nypa_fruticans))))	((((Dictyosperma_album	Roystonea_regia)	Hydriastele_microspadix)	Kentiopsis_piersoniorum)	Manicaria_saccifera))	Oenocarpus_bataua)	Oenocarpus_minor)	(Elaeis_oleifera	Elaeis_guineensis)))	Attalea_speciosa)	Iriartea_deltoidea)	Kingia_australis);
(((((((((((((Reinhardtia_paiewonskiana	Reinhardtia_latisecta)	Reinhardtia_simplex)	Iriartea_deltoidea)	Chamaedorea_seifrizii)	(Sabal_domingensis	Phoenix_dactylifera))	(Sclerosperma_profizianum	(Podococcus_barteri	Orania_palindan)))	Nypa_fruticans)	(((Dictyosperma_album	(Roystonea_regia	Hydriastele_microspadix))	Kentiopsis_piersoniorum)	(Serenoa_repens	Manicaria_saccifera)))	Oenocarpus_bataua)	Oenocarpus_minor)	((Elaeis_oleifera	Elaeis_guineensis)	(Prestoea_acuminata	Bactris_major)))	Attalea_speciosa)	Kingia_australis);
((((((Oenocarpus_bataua	Oenocarpus_minor)	(((Sclerosperma_profizianum	((Reinhardtia_paiewonskiana	Reinhardtia_latisecta)	Reinhardtia_simplex))	(((Sabal_domingensis	Phoenix_dactylifera)	(Podococcus_barteri	Orania_palindan))	Chamaedorea_seifrizii))	(((((Prestoea_acuminata	Nypa_fruticans)	(Iriartea_deltoidea	Kentiopsis_piersoniorum))	(Dictyosperma_album	Roystonea_regia))	Hydriastele_microspadix)	(Serenoa_repens	Manicaria_saccifera))))	(Elaeis_oleifera	Elaeis_guineensis))	Bactris_major)	Attalea_speciosa)	Kingia_australis);
((Iriartea_deltoidea	((Manicaria_saccifera	((((((Reinhardtia_paiewonskiana	Reinhardtia_latisecta)	Reinhardtia_simplex)	Phoenix_dactylifera)	((Sabal_domingensis	Kentiopsis_piersoniorum)	(Chamaedorea_seifrizii	(Sclerosperma_profizianum	(Podococcus_barteri	Orania_palindan)))))	(((Oenocarpus_minor	(Bactris_major	(Elaeis_oleifera	Elaeis_guineensis)))	Attalea_speciosa)	Oenocarpus_bataua))	((Dictyosperma_album	Roystonea_regia)	Hydriastele_microspadix)))	(Prestoea_acuminata	(Serenoa_repens	Nypa_fruticans))))	Kingia_australis);
((((((Iriartea_deltoidea	Kentiopsis_piersoniorum)	((Hydriastele_microspadix	Manicaria_saccifera)	Prestoea_acuminata))	(Dictyosperma_album	Roystonea_regia))	((Reinhardtia_latisecta	(Reinhardtia_paiewonskiana	Reinhardtia_simplex))	((((Nypa_fruticans	(Sclerosperma_profizianum	Serenoa_repens))	Phoenix_dactylifera)	(Sabal_domingensis	(Podococcus_barteri	Orania_palindan)))	Chamaedorea_seifrizii)))	((Attalea_speciosa	Oenocarpus_bataua)	((Bactris_major	(Elaeis_oleifera	Elaeis_guineensis))	Oenocarpus_minor)))	Kingia_australis);
(((Dictyosperma_album	Roystonea_regia)	(((((((Reinhardtia_simplex	(Reinhardtia_latisecta	Reinhardtia_paiewonskiana))	(((Iriartea_deltoidea	(Phoenix_dactylifera	(Orania_palindan	Sabal_domingensis)))	Chamaedorea_seifrizii)	Sclerosperma_profizianum))	Podococcus_barteri)	((Attalea_speciosa	Oenocarpus_bataua)	((Bactris_major	(Elaeis_oleifera	Elaeis_guineensis))	Oenocarpus_minor)))	((Prestoea_acuminata	Nypa_fruticans)	(Serenoa_repens	Manicaria_saccifera)))	Kentiopsis_piersoniorum)	Hydriastele_microspadix))	Kingia_australis);
((Iriartea_deltoidea	(Attalea_speciosa	((Prestoea_acuminata	(Serenoa_repens	Nypa_fruticans))	(Sabal_domingensis	(((((Sclerosperma_profizianum	(Orania_palindan	Podococcus_barteri))	Phoenix_dactylifera)	(Oenocarpus_minor	(Manicaria_saccifera	(((Bactris_major	(Elaeis_oleifera	Elaeis_guineensis))	(Hydriastele_microspadix	(Dictyosperma_album	Roystonea_regia)))	Oenocarpus_bataua))))	((Reinhardtia_simplex	(Reinhardtia_latisecta	Reinhardtia_paiewonskiana))	Kentiopsis_piersoniorum))	Chamaedorea_seifrizii)))))	Kingia_australis);
((Oenocarpus_minor	(((Attalea_speciosa	(Serenoa_repens	Nypa_fruticans))	Oenocarpus_bataua)	((Elaeis_oleifera	Elaeis_guineensis)	((Chamaedorea_seifrizii	(Phoenix_dactylifera	(Reinhardtia_simplex	(Reinhardtia_latisecta	Reinhardtia_paiewonskiana))))	((Bactris_major	(Orania_palindan	Sabal_domingensis))	(Sclerosperma_profizianum	((Iriartea_deltoidea	(Prestoea_acuminata	Manicaria_saccifera))	((Hydriastele_microspadix	(Dictyosperma_album	Roystonea_regia))	(Kentiopsis_piersoniorum	Podococcus_barteri)))))))))	Kingia_australis);
((Elaeis_oleifera	(Elaeis_guineensis	(((((Manicaria_saccifera	((Hydriastele_microspadix	(Dictyosperma_album	Roystonea_regia))	Kentiopsis_piersoniorum))	((Phoenix_dactylifera	(Reinhardtia_simplex	(Reinhardtia_latisecta	Reinhardtia_paiewonskiana)))	(((Serenoa_repens	Chamaedorea_seifrizii)	(Prestoea_acuminata	Nypa_fruticans))	((Sclerosperma_profizianum	(Podococcus_barteri	Orania_palindan))	Sabal_domingensis))))	((Iriartea_deltoidea	Attalea_speciosa)	Oenocarpus_bataua))	Oenocarpus_minor)	Bactris_major)))	Kingia_australis);
((Elaeis_oleifera	(Elaeis_guineensis	((((Oenocarpus_bataua	((((Chamaedorea_seifrizii	(Phoenix_dactylifera	(Reinhardtia_simplex	(Reinhardtia_latisecta	Reinhardtia_paiewonskiana))))	((Sclerosperma_profizianum	(Podococcus_barteri	Orania_palindan))	Sabal_domingensis))	(Iriartea_deltoidea	Attalea_speciosa))	(((Hydriastele_microspadix	(Dictyosperma_album	Roystonea_regia))	Kentiopsis_piersoniorum)	(Serenoa_repens	Manicaria_saccifera))))	(Prestoea_acuminata	Nypa_fruticans))	Oenocarpus_minor)	Bactris_major)))	Kingia_australis);
((Iriartea_deltoidea	(Attalea_speciosa	((Serenoa_repens	Manicaria_saccifera)	(((Hydriastele_microspadix	(Dictyosperma_album	Roystonea_regia))	(Kentiopsis_piersoniorum	((Prestoea_acuminata	Nypa_fruticans)	((Chamaedorea_seifrizii	(Phoenix_dactylifera	(Reinhardtia_simplex	(Reinhardtia_latisecta	Reinhardtia_paiewonskiana))))	((Sclerosperma_profizianum	(Podococcus_barteri	Orania_palindan))	Sabal_domingensis)))))	((Oenocarpus_minor	(Bactris_major	(Elaeis_oleifera	Elaeis_guineensis)))	Oenocarpus_bataua)))))	Kingia_australis);
((Iriartea_deltoidea	(Attalea_speciosa	(Bactris_major	((Elaeis_oleifera	Elaeis_guineensis)	((Oenocarpus_bataua	(((((Prestoea_acuminata	Nypa_fruticans)	Kentiopsis_piersoniorum)	(Hydriastele_microspadix	(Dictyosperma_album	Roystonea_regia)))	Manicaria_saccifera)	((Reinhardtia_latisecta	Reinhardtia_paiewonskiana)	(((((Serenoa_repens	Sclerosperma_profizianum)	(Podococcus_barteri	Orania_palindan))	Sabal_domingensis)	Phoenix_dactylifera)	(Chamaedorea_seifrizii	Reinhardtia_simplex)))))	Oenocarpus_minor)))))	Kingia_australis);
((Iriartea_deltoidea	(Attalea_speciosa	((Bactris_major	(Elaeis_oleifera	Elaeis_guineensis))	((Oenocarpus_bataua	(((((Phoenix_dactylifera	((Reinhardtia_paiewonskiana	Reinhardtia_latisecta)	Reinhardtia_simplex))	((Serenoa_repens	Sclerosperma_profizianum)	(Podococcus_barteri	Orania_palindan)))	Sabal_domingensis)	Chamaedorea_seifrizii)	(((Manicaria_saccifera	Kentiopsis_piersoniorum)	((Prestoea_acuminata	Nypa_fruticans)	Hydriastele_microspadix))	(Dictyosperma_album	Roystonea_regia))))	Oenocarpus_minor))))	Kingia_australis);
((Iriartea_deltoidea	(Attalea_speciosa	((Bactris_major	(Elaeis_oleifera	Elaeis_guineensis))	((Oenocarpus_bataua	(((Manicaria_saccifera	((Kentiopsis_piersoniorum	(Hydriastele_microspadix	(Podococcus_barteri	Dictyosperma_album)))	Roystonea_regia))	((Orania_palindan	Sabal_domingensis)	(Chamaedorea_seifrizii	(((Serenoa_repens	Nypa_fruticans)	Phoenix_dactylifera)	(((Sclerosperma_profizianum	Reinhardtia_paiewonskiana)	Reinhardtia_latisecta)	Reinhardtia_simplex)))))	Prestoea_acuminata))	Oenocarpus_minor))))	Kingia_australis);
(((Attalea_speciosa	((((Manicaria_saccifera	(Kentiopsis_piersoniorum	(Dictyosperma_album	Hydriastele_microspadix)))	(((Oenocarpus_minor	Roystonea_regia)	Prestoea_acuminata)	Oenocarpus_bataua))	((((Orania_palindan	Podococcus_barteri)	Sclerosperma_profizianum)	((Chamaedorea_seifrizii	(((Serenoa_repens	Nypa_fruticans)	Reinhardtia_simplex)	(Reinhardtia_latisecta	Reinhardtia_paiewonskiana)))	Phoenix_dactylifera))	Sabal_domingensis))	(Bactris_major	(Elaeis_oleifera	Elaeis_guineensis))))	Iriartea_deltoidea)	Kingia_australis);
(((Attalea_speciosa	(((Oenocarpus_bataua	(((Chamaedorea_seifrizii	((((Orania_palindan	Podococcus_barteri)	Sclerosperma_profizianum)	(Kentiopsis_piersoniorum	Sabal_domingensis))	Phoenix_dactylifera))	((Reinhardtia_latisecta	Reinhardtia_simplex)	Reinhardtia_paiewonskiana))	(((Serenoa_repens	Nypa_fruticans)	Manicaria_saccifera)	(((Roystonea_regia	Dictyosperma_album)	Hydriastele_microspadix)	Prestoea_acuminata))))	Oenocarpus_minor)	(Bactris_major	(Elaeis_oleifera	Elaeis_guineensis))))	Iriartea_deltoidea)	Kingia_australis);
(((Attalea_speciosa	(Oenocarpus_minor	(Oenocarpus_bataua	(((((Prestoea_acuminata	Nypa_fruticans)	(((Reinhardtia_latisecta	Reinhardtia_simplex)	Reinhardtia_paiewonskiana)	Sclerosperma_profizianum))	(Chamaedorea_seifrizii	(Sabal_domingensis	Phoenix_dactylifera)))	Orania_palindan)	(((Bactris_major	(Elaeis_oleifera	Elaeis_guineensis))	((Roystonea_regia	Dictyosperma_album)	(Hydriastele_microspadix	(Podococcus_barteri	Kentiopsis_piersoniorum))))	(Serenoa_repens	Manicaria_saccifera))))))	Iriartea_deltoidea)	Kingia_australis);
((((((((Reinhardtia_simplex	(Reinhardtia_paiewonskiana	Reinhardtia_latisecta))	((Chamaedorea_seifrizii	((Podococcus_barteri	Orania_palindan)	Sclerosperma_profizianum))	(Sabal_domingensis	Phoenix_dactylifera)))	(Oenocarpus_bataua	((Oenocarpus_minor	(Bactris_major	(Elaeis_oleifera	Elaeis_guineensis)))	Attalea_speciosa)))	Prestoea_acuminata)	((Hydriastele_microspadix	(Roystonea_regia	Dictyosperma_album))	Kentiopsis_piersoniorum))	((Nypa_fruticans	Serenoa_repens)	Manicaria_saccifera))	Iriartea_deltoidea)	Kingia_australis);
(((((((Oenocarpus_minor	((((Serenoa_repens	Sclerosperma_profizianum)	(Reinhardtia_simplex	(Reinhardtia_paiewonskiana	Reinhardtia_latisecta)))	(Phoenix_dactylifera	(Chamaedorea_seifrizii	(Sabal_domingensis	Orania_palindan))))	((Roystonea_regia	Manicaria_saccifera)	(Nypa_fruticans	Prestoea_acuminata))))	Oenocarpus_bataua)	((Podococcus_barteri	Kentiopsis_piersoniorum)	(Dictyosperma_album	Hydriastele_microspadix)))	(Bactris_major	(Elaeis_oleifera	Elaeis_guineensis)))	Attalea_speciosa)	Iriartea_deltoidea)	Kingia_australis);
((((Oenocarpus_minor	(Oenocarpus_bataua	(((Phoenix_dactylifera	(Chamaedorea_seifrizii	(Reinhardtia_simplex	((Iriartea_deltoidea	Reinhardtia_paiewonskiana)	Reinhardtia_latisecta))))	(Sabal_domingensis	Orania_palindan))	((Manicaria_saccifera	(((Serenoa_repens	Sclerosperma_profizianum)	Nypa_fruticans)	Prestoea_acuminata))	(((Dictyosperma_album	(Roystonea_regia	Hydriastele_microspadix))	Podococcus_barteri)	Kentiopsis_piersoniorum)))))	(Bactris_major	(Elaeis_oleifera	Elaeis_guineensis)))	Attalea_speciosa)	Kingia_australis);
(((((Serenoa_repens	Nypa_fruticans)	Prestoea_acuminata)	((Hydriastele_microspadix	Manicaria_saccifera)	((Dictyosperma_album	Roystonea_regia)	((Oenocarpus_bataua	((Sabal_domingensis	(Sclerosperma_profizianum	(Orania_palindan	Podococcus_barteri)))	((Bactris_major	(Iriartea_deltoidea	(Elaeis_oleifera	Elaeis_guineensis)))	(Kentiopsis_piersoniorum	Oenocarpus_minor))))	(Phoenix_dactylifera	(Chamaedorea_seifrizii	(Reinhardtia_simplex	(Reinhardtia_paiewonskiana	Reinhardtia_latisecta))))))))	Attalea_speciosa)	Kingia_australis);
((Iriartea_deltoidea	(Elaeis_oleifera	((((Oenocarpus_minor	(Oenocarpus_bataua	(((Nypa_fruticans	Prestoea_acuminata)	((Phoenix_dactylifera	(Chamaedorea_seifrizii	(Reinhardtia_simplex	(Reinhardtia_paiewonskiana	Reinhardtia_latisecta))))	(Orania_palindan	Sabal_domingensis)))	((Manicaria_saccifera	(Serenoa_repens	Sclerosperma_profizianum))	((Kentiopsis_piersoniorum	(Hydriastele_microspadix	(Dictyosperma_album	Roystonea_regia)))	Podococcus_barteri)))))	Attalea_speciosa)	Bactris_major)	Elaeis_guineensis)))	Kingia_australis);
((Attalea_speciosa	(Bactris_major	((Elaeis_guineensis	(Iriartea_deltoidea	Elaeis_oleifera))	((Prestoea_acuminata	(Serenoa_repens	Oenocarpus_minor))	(Oenocarpus_bataua	(((Sclerosperma_profizianum	(Reinhardtia_simplex	(Reinhardtia_paiewonskiana	Reinhardtia_latisecta)))	((Chamaedorea_seifrizii	Orania_palindan)	(Sabal_domingensis	Phoenix_dactylifera)))	((Nypa_fruticans	Manicaria_saccifera)	((Kentiopsis_piersoniorum	(Hydriastele_microspadix	(Dictyosperma_album	Roystonea_regia)))	Podococcus_barteri))))))))	Kingia_australis);
((Iriartea_deltoidea	(Elaeis_oleifera	(((Oenocarpus_minor	(Attalea_speciosa	(Oenocarpus_bataua	(((Roystonea_regia	Manicaria_saccifera)	(Dictyosperma_album	Hydriastele_microspadix))	((Nypa_fruticans	Prestoea_acuminata)	((Reinhardtia_simplex	(Reinhardtia_paiewonskiana	Reinhardtia_latisecta))	(((Kentiopsis_piersoniorum	Chamaedorea_seifrizii)	((Podococcus_barteri	(Serenoa_repens	Sclerosperma_profizianum))	Orania_palindan))	(Sabal_domingensis	Phoenix_dactylifera))))))))	Bactris_major)	Elaeis_guineensis)))	Kingia_australis);
((Iriartea_deltoidea	(Attalea_speciosa	((Manicaria_saccifera	((((Reinhardtia_paiewonskiana	(Reinhardtia_simplex	Reinhardtia_latisecta))	Phoenix_dactylifera)	((Orania_palindan	Sabal_domingensis)	(Chamaedorea_seifrizii	Sclerosperma_profizianum)))	(((Hydriastele_microspadix	(Roystonea_regia	Dictyosperma_album))	(Podococcus_barteri	Kentiopsis_piersoniorum))	(((Bactris_major	(Elaeis_oleifera	Elaeis_guineensis))	Oenocarpus_minor)	(Oenocarpus_bataua	Prestoea_acuminata)))))	(Nypa_fruticans	Serenoa_repens))))	Kingia_australis);
((Iriartea_deltoidea	(Attalea_speciosa	(((Sclerosperma_profizianum	Manicaria_saccifera)	((((Bactris_major	(Elaeis_oleifera	Elaeis_guineensis))	Oenocarpus_minor)	Oenocarpus_bataua)	(((Chamaedorea_seifrizii	((Reinhardtia_paiewonskiana	(Reinhardtia_simplex	Reinhardtia_latisecta))	Phoenix_dactylifera))	(Orania_palindan	Sabal_domingensis))	((Hydriastele_microspadix	(Roystonea_regia	Dictyosperma_album))	(Podococcus_barteri	Kentiopsis_piersoniorum)))))	(Prestoea_acuminata	(Nypa_fruticans	Serenoa_repens)))))	Kingia_australis);
((Iriartea_deltoidea	(Attalea_speciosa	((((Chamaedorea_seifrizii	(Prestoea_acuminata	((Reinhardtia_paiewonskiana	(Reinhardtia_simplex	Reinhardtia_latisecta))	((Nypa_fruticans	(Sclerosperma_profizianum	Serenoa_repens))	Phoenix_dactylifera))))	(Orania_palindan	Sabal_domingensis))	(Oenocarpus_minor	((Oenocarpus_bataua	Manicaria_saccifera)	(((Podococcus_barteri	Kentiopsis_piersoniorum)	Hydriastele_microspadix)	(Roystonea_regia	Dictyosperma_album)))))	(Bactris_major	(Elaeis_oleifera	Elaeis_guineensis)))))	Kingia_australis);
((Attalea_speciosa	((((((((Reinhardtia_paiewonskiana	(Reinhardtia_simplex	Reinhardtia_latisecta))	((Iriartea_deltoidea	(Nypa_fruticans	Serenoa_repens))	Phoenix_dactylifera))	((Chamaedorea_seifrizii	Kentiopsis_piersoniorum)	(Sabal_domingensis	((Sclerosperma_profizianum	Podococcus_barteri)	Orania_palindan))))	Prestoea_acuminata)	(((Roystonea_regia	Dictyosperma_album)	Hydriastele_microspadix)	Manicaria_saccifera))	Oenocarpus_bataua)	Oenocarpus_minor)	(Bactris_major	(Elaeis_oleifera	Elaeis_guineensis))))	Kingia_australis);
((Elaeis_oleifera	(Elaeis_guineensis	((Attalea_speciosa	Bactris_major)	((Oenocarpus_bataua	Oenocarpus_minor)	((((Chamaedorea_seifrizii	((Reinhardtia_simplex	(Reinhardtia_latisecta	Reinhardtia_paiewonskiana))	(Nypa_fruticans	Phoenix_dactylifera)))	((Iriartea_deltoidea	Kentiopsis_piersoniorum)	(Sabal_domingensis	(((Serenoa_repens	Sclerosperma_profizianum)	Podococcus_barteri)	Orania_palindan))))	(((Roystonea_regia	Dictyosperma_album)	Hydriastele_microspadix)	Manicaria_saccifera))	Prestoea_acuminata)))))	Kingia_australis);
((Iriartea_deltoidea	(((Prestoea_acuminata	Nypa_fruticans)	Serenoa_repens)	(((((((Elaeis_oleifera	Elaeis_guineensis)	Bactris_major)	Oenocarpus_minor)	(Attalea_speciosa	Oenocarpus_bataua))	((Reinhardtia_simplex	(Reinhardtia_latisecta	Reinhardtia_paiewonskiana))	(Sabal_domingensis	((Chamaedorea_seifrizii	((Podococcus_barteri	Orania_palindan)	Sclerosperma_profizianum))	Phoenix_dactylifera))))	(Kentiopsis_piersoniorum	((Roystonea_regia	Dictyosperma_album)	Hydriastele_microspadix)))	Manicaria_saccifera)))	Kingia_australis);
((Iriartea_deltoidea	(((Prestoea_acuminata	Nypa_fruticans)	(((Kentiopsis_piersoniorum	((Roystonea_regia	Dictyosperma_album)	Hydriastele_microspadix))	((Reinhardtia_simplex	(Reinhardtia_latisecta	Reinhardtia_paiewonskiana))	(((Phoenix_dactylifera	Sabal_domingensis)	Chamaedorea_seifrizii)	((Podococcus_barteri	Orania_palindan)	Sclerosperma_profizianum))))	((((Elaeis_oleifera	Elaeis_guineensis)	Bactris_major)	(Attalea_speciosa	Oenocarpus_minor))	Oenocarpus_bataua)))	(Serenoa_repens	Manicaria_saccifera)))	Kingia_australis);
((Iriartea_deltoidea	(((Hydriastele_microspadix	((Prestoea_acuminata	(Podococcus_barteri	Kentiopsis_piersoniorum))	(Roystonea_regia	Dictyosperma_album)))	((Orania_palindan	(((Phoenix_dactylifera	Sabal_domingensis)	(Reinhardtia_simplex	(Reinhardtia_latisecta	Reinhardtia_paiewonskiana)))	Chamaedorea_seifrizii))	((((Elaeis_oleifera	Elaeis_guineensis)	(Attalea_speciosa	Bactris_major))	Oenocarpus_minor)	Oenocarpus_bataua)))	((Sclerosperma_profizianum	(Serenoa_repens	Nypa_fruticans))	Manicaria_saccifera)))	Kingia_australis);
((Sabal_domingensis	((((Chamaedorea_seifrizii	(Prestoea_acuminata	((Reinhardtia_simplex	(Reinhardtia_latisecta	Reinhardtia_paiewonskiana))	((Sclerosperma_profizianum	Nypa_fruticans)	Phoenix_dactylifera))))	Iriartea_deltoidea)	(((Kentiopsis_piersoniorum	((Podococcus_barteri	Dictyosperma_album)	(Hydriastele_microspadix	Roystonea_regia)))	Manicaria_saccifera)	((((Elaeis_oleifera	Elaeis_guineensis)	Bactris_major)	(Serenoa_repens	Oenocarpus_minor))	(Attalea_speciosa	Oenocarpus_bataua))))	Orania_palindan))	Kingia_australis);
((Iriartea_deltoidea	(((Bactris_major	((((Manicaria_saccifera	(((Sabal_domingensis	((Podococcus_barteri	(Sclerosperma_profizianum	Orania_palindan))	(((Serenoa_repens	Nypa_fruticans)	Phoenix_dactylifera)	(Kentiopsis_piersoniorum	Chamaedorea_seifrizii))))	(Reinhardtia_simplex	(Reinhardtia_latisecta	Reinhardtia_paiewonskiana)))	Oenocarpus_minor))	Oenocarpus_bataua)	(Prestoea_acuminata	(Roystonea_regia	Dictyosperma_album)))	Hydriastele_microspadix))	(Elaeis_oleifera	Elaeis_guineensis))	Attalea_speciosa))	Kingia_australis);
((Elaeis_oleifera	(Elaeis_guineensis	((((Oenocarpus_bataua	((Manicaria_saccifera	((Hydriastele_microspadix	(Roystonea_regia	Dictyosperma_album))	Kentiopsis_piersoniorum))	(((Sclerosperma_profizianum	(Podococcus_barteri	Orania_palindan))	Sabal_domingensis)	(Iriartea_deltoidea	((Reinhardtia_simplex	(Reinhardtia_paiewonskiana	Reinhardtia_latisecta))	(Phoenix_dactylifera	Chamaedorea_seifrizii))))))	Oenocarpus_minor)	((Prestoea_acuminata	(Serenoa_repens	Nypa_fruticans))	Attalea_speciosa))	Bactris_major)))	Kingia_australis);
((Attalea_speciosa	(((((((((Sclerosperma_profizianum	(Podococcus_barteri	Orania_palindan))	Sabal_domingensis)	((Reinhardtia_simplex	(Reinhardtia_paiewonskiana	Reinhardtia_latisecta))	(Phoenix_dactylifera	Chamaedorea_seifrizii)))	(Oenocarpus_bataua	(Manicaria_saccifera	((Hydriastele_microspadix	(Roystonea_regia	Dictyosperma_album))	Kentiopsis_piersoniorum))))	Oenocarpus_minor)	Prestoea_acuminata)	(Bactris_major	(Elaeis_oleifera	Elaeis_guineensis)))	(Serenoa_repens	Nypa_fruticans))	Iriartea_deltoidea))	Kingia_australis);
((((((Bactris_major	(Elaeis_oleifera	Elaeis_guineensis))	((((((Sclerosperma_profizianum	(Podococcus_barteri	Orania_palindan))	Sabal_domingensis)	((Reinhardtia_simplex	(Reinhardtia_paiewonskiana	Reinhardtia_latisecta))	(Phoenix_dactylifera	Chamaedorea_seifrizii)))	(Manicaria_saccifera	((((Prestoea_acuminata	Nypa_fruticans)	Hydriastele_microspadix)	Dictyosperma_album)	Kentiopsis_piersoniorum)))	(Roystonea_regia	Oenocarpus_minor))	Oenocarpus_bataua))	Attalea_speciosa)	Iriartea_deltoidea)	Serenoa_repens)	Kingia_australis);
((((Bactris_major	((Elaeis_oleifera	Elaeis_guineensis)	(Oenocarpus_minor	(Oenocarpus_bataua	(Prestoea_acuminata	(((Sclerosperma_profizianum	(Podococcus_barteri	Orania_palindan))	(((Nypa_fruticans	Reinhardtia_simplex)	(Reinhardtia_paiewonskiana	Reinhardtia_latisecta))	((Sabal_domingensis	Phoenix_dactylifera)	Chamaedorea_seifrizii)))	(((Hydriastele_microspadix	(Roystonea_regia	Dictyosperma_album))	Kentiopsis_piersoniorum)	(Serenoa_repens	Manicaria_saccifera))))))))	Attalea_speciosa)	Iriartea_deltoidea)	Kingia_australis);
((((Elaeis_oleifera	Elaeis_guineensis)	((((((Chamaedorea_seifrizii	(Podococcus_barteri	Orania_palindan))	(((Reinhardtia_simplex	Reinhardtia_paiewonskiana)	Reinhardtia_latisecta)	(Sabal_domingensis	Phoenix_dactylifera)))	(((Hydriastele_microspadix	(Roystonea_regia	Dictyosperma_album))	Kentiopsis_piersoniorum)	(Sclerosperma_profizianum	((Prestoea_acuminata	(Serenoa_repens	Nypa_fruticans))	Manicaria_saccifera))))	(Oenocarpus_bataua	Attalea_speciosa))	Oenocarpus_minor)	Bactris_major))	Iriartea_deltoidea)	Kingia_australis);
((((Elaeis_oleifera	Elaeis_guineensis)	((((((((Sclerosperma_profizianum	(Podococcus_barteri	Orania_palindan))	(Kentiopsis_piersoniorum	Sabal_domingensis))	(((Reinhardtia_simplex	(Reinhardtia_paiewonskiana	Reinhardtia_latisecta))	Phoenix_dactylifera)	Chamaedorea_seifrizii))	((Hydriastele_microspadix	Dictyosperma_album)	(Roystonea_regia	(Serenoa_repens	Manicaria_saccifera))))	Oenocarpus_bataua)	Oenocarpus_minor)	((Prestoea_acuminata	Nypa_fruticans)	Attalea_speciosa))	Bactris_major))	Iriartea_deltoidea)	Kingia_australis);
((((Elaeis_oleifera	Elaeis_guineensis)	((((((Serenoa_repens	Manicaria_saccifera)	(Dictyosperma_album	Roystonea_regia))	(((Orania_palindan	Sabal_domingensis)	((Kentiopsis_piersoniorum	(Podococcus_barteri	((Sclerosperma_profizianum	Nypa_fruticans)	Phoenix_dactylifera)))	(Hydriastele_microspadix	Chamaedorea_seifrizii)))	((Reinhardtia_paiewonskiana	Reinhardtia_simplex)	Reinhardtia_latisecta)))	(Oenocarpus_bataua	Oenocarpus_minor))	(Prestoea_acuminata	Attalea_speciosa))	Bactris_major))	Iriartea_deltoidea)	Kingia_australis);
((((Phoenix_dactylifera	(((Reinhardtia_simplex	(Reinhardtia_latisecta	Reinhardtia_paiewonskiana))	(Oenocarpus_bataua	(((Bactris_major	(Elaeis_guineensis	(Iriartea_deltoidea	Elaeis_oleifera)))	Oenocarpus_minor)	(Prestoea_acuminata	(Manicaria_saccifera	(Hydriastele_microspadix	(Dictyosperma_album	Roystonea_regia)))))))	(((Kentiopsis_piersoniorum	Chamaedorea_seifrizii)	(Podococcus_barteri	((Serenoa_repens	Sclerosperma_profizianum)	Orania_palindan)))	Sabal_domingensis)))	Nypa_fruticans)	Attalea_speciosa)	Kingia_australis);
((Sabal_domingensis	(Phoenix_dactylifera	((((Reinhardtia_simplex	((Kentiopsis_piersoniorum	Reinhardtia_latisecta)	(Reinhardtia_paiewonskiana	Iriartea_deltoidea)))	(((Manicaria_saccifera	(Hydriastele_microspadix	(Podococcus_barteri	Dictyosperma_album)))	(Roystonea_regia	(Attalea_speciosa	(Oenocarpus_bataua	(Oenocarpus_minor	(Bactris_major	(Elaeis_guineensis	Elaeis_oleifera)))))))	((Serenoa_repens	Nypa_fruticans)	Prestoea_acuminata)))	(Sclerosperma_profizianum	Orania_palindan))	Chamaedorea_seifrizii)))	Kingia_australis);
((Iriartea_deltoidea	((((((Manicaria_saccifera	(Kentiopsis_piersoniorum	(Hydriastele_microspadix	(Podococcus_barteri	(Roystonea_regia	Dictyosperma_album)))))	Oenocarpus_bataua)	(((Serenoa_repens	Sclerosperma_profizianum)	Oenocarpus_minor)	(Bactris_major	(Elaeis_guineensis	Elaeis_oleifera))))	((((Orania_palindan	Sabal_domingensis)	Phoenix_dactylifera)	Chamaedorea_seifrizii)	(Reinhardtia_simplex	(Reinhardtia_latisecta	Reinhardtia_paiewonskiana))))	(Nypa_fruticans	Prestoea_acuminata))	Attalea_speciosa))	Kingia_australis);
(((((((Serenoa_repens	Chamaedorea_seifrizii)	((Reinhardtia_paiewonskiana	(Reinhardtia_simplex	Reinhardtia_latisecta))	(Nypa_fruticans	Phoenix_dactylifera)))	(((Sclerosperma_profizianum	(Orania_palindan	Podococcus_barteri))	(Kentiopsis_piersoniorum	Sabal_domingensis))	Prestoea_acuminata))	((Oenocarpus_bataua	(Dictyosperma_album	((Bactris_major	(Elaeis_guineensis	Elaeis_oleifera))	Hydriastele_microspadix)))	((Roystonea_regia	Oenocarpus_minor)	Manicaria_saccifera)))	Attalea_speciosa)	Iriartea_deltoidea)	Kingia_australis);
((((((((Kentiopsis_piersoniorum	((Roystonea_regia	Dictyosperma_album)	Hydriastele_microspadix))	(Bactris_major	(Elaeis_guineensis	Elaeis_oleifera)))	(Oenocarpus_bataua	((((Reinhardtia_paiewonskiana	(Reinhardtia_simplex	Reinhardtia_latisecta))	(Chamaedorea_seifrizii	Phoenix_dactylifera))	((Sclerosperma_profizianum	(Orania_palindan	Podococcus_barteri))	Sabal_domingensis))	Oenocarpus_minor)))	Manicaria_saccifera)	((Serenoa_repens	Nypa_fruticans)	Prestoea_acuminata))	Iriartea_deltoidea)	Attalea_speciosa)	Kingia_australis);
((Iriartea_deltoidea	(((((Roystonea_regia	Oenocarpus_bataua)	(Oenocarpus_minor	(Bactris_major	(Elaeis_guineensis	Elaeis_oleifera))))	((Hydriastele_microspadix	Dictyosperma_album)	(Kentiopsis_piersoniorum	Manicaria_saccifera)))	((Reinhardtia_simplex	(Reinhardtia_latisecta	Reinhardtia_paiewonskiana))	(((Chamaedorea_seifrizii	((Serenoa_repens	Nypa_fruticans)	Prestoea_acuminata))	(Sabal_domingensis	Phoenix_dactylifera))	(Sclerosperma_profizianum	(Orania_palindan	Podococcus_barteri)))))	Attalea_speciosa))	Kingia_australis);
(((Serenoa_repens	Manicaria_saccifera)	(((((((Reinhardtia_paiewonskiana	Reinhardtia_latisecta)	Reinhardtia_simplex)	(Chamaedorea_seifrizii	(Phoenix_dactylifera	((Sclerosperma_profizianum	(Orania_palindan	Podococcus_barteri))	Sabal_domingensis))))	((Nypa_fruticans	Prestoea_acuminata)	(Iriartea_deltoidea	Attalea_speciosa)))	(Oenocarpus_bataua	(Oenocarpus_minor	(Bactris_major	(Elaeis_guineensis	Elaeis_oleifera)))))	(Kentiopsis_piersoniorum	(Dictyosperma_album	Hydriastele_microspadix)))	Roystonea_regia))	Kingia_australis);
(((Manicaria_saccifera	((((((Reinhardtia_paiewonskiana	Reinhardtia_latisecta)	Reinhardtia_simplex)	(((Orania_palindan	Podococcus_barteri)	(Sabal_domingensis	Phoenix_dactylifera))	(Iriartea_deltoidea	Chamaedorea_seifrizii)))	(Oenocarpus_bataua	((Attalea_speciosa	((Serenoa_repens	Nypa_fruticans)	Prestoea_acuminata))	(Oenocarpus_minor	(Bactris_major	(Elaeis_guineensis	Elaeis_oleifera))))))	(Kentiopsis_piersoniorum	(Dictyosperma_album	Hydriastele_microspadix)))	Roystonea_regia))	Sclerosperma_profizianum)	Kingia_australis);
(((Manicaria_saccifera	(((((Kentiopsis_piersoniorum	(Phoenix_dactylifera	((Reinhardtia_paiewonskiana	Reinhardtia_latisecta)	Reinhardtia_simplex)))	Chamaedorea_seifrizii)	((Orania_palindan	(Podococcus_barteri	Sclerosperma_profizianum))	Sabal_domingensis))	(Oenocarpus_minor	Oenocarpus_bataua))	(Roystonea_regia	((Bactris_major	(Iriartea_deltoidea	(Elaeis_guineensis	Elaeis_oleifera)))	(Dictyosperma_album	Hydriastele_microspadix)))))	(Attalea_speciosa	((Serenoa_repens	Nypa_fruticans)	Prestoea_acuminata)))	Kingia_australis);
(((Nypa_fruticans	((Bactris_major	(Elaeis_guineensis	(Elaeis_oleifera	Iriartea_deltoidea)))	(Oenocarpus_minor	(Oenocarpus_bataua	(((Serenoa_repens	Manicaria_saccifera)	(Podococcus_barteri	((Roystonea_regia	Dictyosperma_album)	Hydriastele_microspadix)))	((((Reinhardtia_paiewonskiana	(Kentiopsis_piersoniorum	Reinhardtia_latisecta))	Sclerosperma_profizianum)	Prestoea_acuminata)	((Chamaedorea_seifrizii	Reinhardtia_simplex)	(Phoenix_dactylifera	(Orania_palindan	Sabal_domingensis)))))))))	Attalea_speciosa)	Kingia_australis);
(((Iriartea_deltoidea	(((Serenoa_repens	Sclerosperma_profizianum)	Nypa_fruticans)	((((((Reinhardtia_simplex	(Reinhardtia_paiewonskiana	Reinhardtia_latisecta))	((Orania_palindan	Phoenix_dactylifera)	Chamaedorea_seifrizii))	((((Bactris_major	(Elaeis_guineensis	Elaeis_oleifera))	(Hydriastele_microspadix	((Roystonea_regia	Dictyosperma_album)	(Podococcus_barteri	Kentiopsis_piersoniorum))))	Oenocarpus_minor)	Oenocarpus_bataua))	Manicaria_saccifera)	Prestoea_acuminata)	Sabal_domingensis)))	Attalea_speciosa)	Kingia_australis);
((Iriartea_deltoidea	(((Prestoea_acuminata	(Serenoa_repens	Nypa_fruticans))	(((((Hydriastele_microspadix	Dictyosperma_album)	(Podococcus_barteri	Kentiopsis_piersoniorum))	Roystonea_regia)	((Oenocarpus_bataua	(Oenocarpus_minor	(Bactris_major	(Elaeis_guineensis	Elaeis_oleifera))))	((Chamaedorea_seifrizii	((Sclerosperma_profizianum	((Reinhardtia_paiewonskiana	Reinhardtia_latisecta)	Reinhardtia_simplex))	Phoenix_dactylifera))	(Sabal_domingensis	Orania_palindan))))	Manicaria_saccifera))	Attalea_speciosa))	Kingia_australis);
((Iriartea_deltoidea	(((Bactris_major	(Elaeis_guineensis	Elaeis_oleifera))	((((Chamaedorea_seifrizii	(Sabal_domingensis	Phoenix_dactylifera))	((Reinhardtia_paiewonskiana	Reinhardtia_latisecta)	Reinhardtia_simplex))	(Podococcus_barteri	((Serenoa_repens	Sclerosperma_profizianum)	Orania_palindan)))	(((Kentiopsis_piersoniorum	(Hydriastele_microspadix	(Dictyosperma_album	Roystonea_regia)))	(Manicaria_saccifera	(Oenocarpus_bataua	(Oenocarpus_minor	Prestoea_acuminata))))	Nypa_fruticans)))	Attalea_speciosa))	Kingia_australis);
(((((Kentiopsis_piersoniorum	((Nypa_fruticans	(Serenoa_repens	Sclerosperma_profizianum))	(Prestoea_acuminata	Manicaria_saccifera)))	(Hydriastele_microspadix	((Oenocarpus_bataua	(Oenocarpus_minor	(Bactris_major	(Elaeis_guineensis	Elaeis_oleifera))))	((Dictyosperma_album	Roystonea_regia)	(Podococcus_barteri	((Orania_palindan	Sabal_domingensis)	(Chamaedorea_seifrizii	(Phoenix_dactylifera	(Reinhardtia_simplex	(Reinhardtia_paiewonskiana	Reinhardtia_latisecta))))))))))	Attalea_speciosa)	Iriartea_deltoidea)	Kingia_australis);
((((Attalea_speciosa	((Serenoa_repens	Nypa_fruticans)	Prestoea_acuminata))	((((((Hydriastele_microspadix	Dictyosperma_album)	((Oenocarpus_bataua	(Oenocarpus_minor	(Bactris_major	(Elaeis_guineensis	Elaeis_oleifera))))	((Sclerosperma_profizianum	(Orania_palindan	Podococcus_barteri))	((Reinhardtia_simplex	(Reinhardtia_paiewonskiana	Reinhardtia_latisecta))	(Sabal_domingensis	Phoenix_dactylifera)))))	Chamaedorea_seifrizii)	Roystonea_regia)	Kentiopsis_piersoniorum)	Manicaria_saccifera))	Iriartea_deltoidea)	Kingia_australis);
((((((Sabal_domingensis	Phoenix_dactylifera)	(Chamaedorea_seifrizii	(Orania_palindan	Podococcus_barteri)))	(Reinhardtia_simplex	(Reinhardtia_paiewonskiana	Reinhardtia_latisecta)))	((((Kentiopsis_piersoniorum	Manicaria_saccifera)	(Sclerosperma_profizianum	(Serenoa_repens	Nypa_fruticans)))	(Hydriastele_microspadix	(Prestoea_acuminata	Dictyosperma_album)))	(Oenocarpus_bataua	((Roystonea_regia	Oenocarpus_minor)	((Attalea_speciosa	Bactris_major)	(Elaeis_guineensis	Elaeis_oleifera))))))	Iriartea_deltoidea)	Kingia_australis);
((((((Prestoea_acuminata	Nypa_fruticans)	Serenoa_repens)	Manicaria_saccifera)	((((Oenocarpus_bataua	((Attalea_speciosa	Oenocarpus_minor)	(Bactris_major	(Elaeis_guineensis	Elaeis_oleifera))))	((Chamaedorea_seifrizii	((((Sclerosperma_profizianum	Orania_palindan)	Podococcus_barteri)	Sabal_domingensis)	Phoenix_dactylifera))	(Reinhardtia_simplex	(Reinhardtia_paiewonskiana	Reinhardtia_latisecta))))	(Kentiopsis_piersoniorum	(Hydriastele_microspadix	Dictyosperma_album)))	Roystonea_regia))	Iriartea_deltoidea)	Kingia_australis);
(((Attalea_speciosa	(((((Sclerosperma_profizianum	(Orania_palindan	Sabal_domingensis))	(Phoenix_dactylifera	Chamaedorea_seifrizii))	(Reinhardtia_paiewonskiana	(Reinhardtia_latisecta	Reinhardtia_simplex)))	((Podococcus_barteri	(Kentiopsis_piersoniorum	(Hydriastele_microspadix	(Roystonea_regia	Dictyosperma_album))))	((Prestoea_acuminata	(Serenoa_repens	Nypa_fruticans))	Manicaria_saccifera)))	(Oenocarpus_bataua	(Oenocarpus_minor	(Bactris_major	(Elaeis_guineensis	Elaeis_oleifera))))))	Iriartea_deltoidea)	Kingia_australis);
((Iriartea_deltoidea	(Attalea_speciosa	(((Bactris_major	(Elaeis_guineensis	Elaeis_oleifera))	(((((Sclerosperma_profizianum	Orania_palindan)	(Sabal_domingensis	Phoenix_dactylifera))	Chamaedorea_seifrizii)	(Reinhardtia_paiewonskiana	(Reinhardtia_latisecta	Reinhardtia_simplex)))	(Oenocarpus_minor	((((Podococcus_barteri	Kentiopsis_piersoniorum)	(Hydriastele_microspadix	(Roystonea_regia	Dictyosperma_album)))	Manicaria_saccifera)	Oenocarpus_bataua))))	(Prestoea_acuminata	(Serenoa_repens	Nypa_fruticans)))))	Kingia_australis);
((Iriartea_deltoidea	(Attalea_speciosa	(Bactris_major	(((Oenocarpus_bataua	(((Sabal_domingensis	Orania_palindan)	((Phoenix_dactylifera	(Reinhardtia_paiewonskiana	(Reinhardtia_latisecta	((Serenoa_repens	Sclerosperma_profizianum)	Reinhardtia_simplex))))	Chamaedorea_seifrizii))	(((Prestoea_acuminata	Nypa_fruticans)	(Podococcus_barteri	(Roystonea_regia	Manicaria_saccifera)))	(Kentiopsis_piersoniorum	(Hydriastele_microspadix	Dictyosperma_album)))))	(Elaeis_guineensis	Elaeis_oleifera))	Oenocarpus_minor))))	Kingia_australis);
((Iriartea_deltoidea	(Attalea_speciosa	(Nypa_fruticans	(((Hydriastele_microspadix	((Elaeis_guineensis	Elaeis_oleifera)	((Podococcus_barteri	Bactris_major)	Dictyosperma_album)))	((Roystonea_regia	Manicaria_saccifera)	((((Phoenix_dactylifera	(((Reinhardtia_paiewonskiana	Reinhardtia_latisecta)	Reinhardtia_simplex)	(Serenoa_repens	Sclerosperma_profizianum)))	Chamaedorea_seifrizii)	(Kentiopsis_piersoniorum	(Sabal_domingensis	Orania_palindan)))	Oenocarpus_minor)))	(Prestoea_acuminata	Oenocarpus_bataua)))))	Kingia_australis);
((Iriartea_deltoidea	(Attalea_speciosa	(Nypa_fruticans	(((Oenocarpus_bataua	(Oenocarpus_minor	(((Phoenix_dactylifera	((Reinhardtia_paiewonskiana	Reinhardtia_latisecta)	Reinhardtia_simplex))	Chamaedorea_seifrizii)	(Sabal_domingensis	Orania_palindan))))	(((Kentiopsis_piersoniorum	((Elaeis_guineensis	Elaeis_oleifera)	Bactris_major))	(Hydriastele_microspadix	Prestoea_acuminata))	(Roystonea_regia	Dictyosperma_album)))	((Podococcus_barteri	(Serenoa_repens	Sclerosperma_profizianum))	Manicaria_saccifera)))))	Kingia_australis);
((Attalea_speciosa	((Prestoea_acuminata	Nypa_fruticans)	(((Iriartea_deltoidea	(Elaeis_guineensis	Elaeis_oleifera))	Bactris_major)	(((((Kentiopsis_piersoniorum	(Hydriastele_microspadix	(Roystonea_regia	Dictyosperma_album)))	Manicaria_saccifera)	(((((Serenoa_repens	Sclerosperma_profizianum)	(Podococcus_barteri	Orania_palindan))	Chamaedorea_seifrizii)	(Phoenix_dactylifera	Sabal_domingensis))	((Reinhardtia_paiewonskiana	Reinhardtia_latisecta)	Reinhardtia_simplex)))	Oenocarpus_bataua)	Oenocarpus_minor))))	Kingia_australis);
((Iriartea_deltoidea	((((((Reinhardtia_latisecta	Reinhardtia_paiewonskiana)	Reinhardtia_simplex)	(((Orania_palindan	Sabal_domingensis)	Chamaedorea_seifrizii)	Phoenix_dactylifera))	(((Nypa_fruticans	(Serenoa_repens	Sclerosperma_profizianum))	Manicaria_saccifera)	((Kentiopsis_piersoniorum	(Hydriastele_microspadix	Dictyosperma_album))	Podococcus_barteri)))	(Prestoea_acuminata	(Roystonea_regia	((Oenocarpus_minor	(Bactris_major	(Elaeis_oleifera	Elaeis_guineensis)))	Oenocarpus_bataua))))	Attalea_speciosa))	Kingia_australis);
((Iriartea_deltoidea	((((Serenoa_repens	Manicaria_saccifera)	(((Sclerosperma_profizianum	Podococcus_barteri)	((Hydriastele_microspadix	Dictyosperma_album)	(Bactris_major	(Elaeis_oleifera	Elaeis_guineensis))))	(((((Reinhardtia_latisecta	Reinhardtia_paiewonskiana)	Reinhardtia_simplex)	(((Orania_palindan	Sabal_domingensis)	Chamaedorea_seifrizii)	Phoenix_dactylifera))	((Kentiopsis_piersoniorum	Oenocarpus_minor)	Roystonea_regia))	Oenocarpus_bataua)))	(Prestoea_acuminata	Nypa_fruticans))	Attalea_speciosa))	Kingia_australis);
(((Chamaedorea_seifrizii	(((((Oenocarpus_bataua	Oenocarpus_minor)	(((Prestoea_acuminata	(Podococcus_barteri	Orania_palindan))	(Phoenix_dactylifera	Sabal_domingensis))	(Bactris_major	((Elaeis_oleifera	(Iriartea_deltoidea	Elaeis_guineensis))	(Hydriastele_microspadix	Dictyosperma_album)))))	(Roystonea_regia	((Reinhardtia_latisecta	Reinhardtia_paiewonskiana)	Reinhardtia_simplex)))	(Manicaria_saccifera	Kentiopsis_piersoniorum))	((Serenoa_repens	Sclerosperma_profizianum)	Nypa_fruticans)))	Attalea_speciosa)	Kingia_australis);
((Iriartea_deltoidea	((Elaeis_guineensis	Elaeis_oleifera)	(((((((Nypa_fruticans	Prestoea_acuminata)	(Manicaria_saccifera	(Serenoa_repens	Kentiopsis_piersoniorum)))	Oenocarpus_minor)	(((Podococcus_barteri	Orania_palindan)	Chamaedorea_seifrizii)	((Sclerosperma_profizianum	(Reinhardtia_paiewonskiana	(Reinhardtia_simplex	Reinhardtia_latisecta)))	(Phoenix_dactylifera	Sabal_domingensis))))	Oenocarpus_bataua)	(Hydriastele_microspadix	(Roystonea_regia	Dictyosperma_album)))	(Attalea_speciosa	Bactris_major))))	Kingia_australis);
((Iriartea_deltoidea	((((((((Manicaria_saccifera	(Podococcus_barteri	((Kentiopsis_piersoniorum	Hydriastele_microspadix)	(Roystonea_regia	Dictyosperma_album))))	((Orania_palindan	Sabal_domingensis)	(Phoenix_dactylifera	(Chamaedorea_seifrizii	(Sclerosperma_profizianum	(Reinhardtia_paiewonskiana	(Reinhardtia_simplex	Reinhardtia_latisecta)))))))	Oenocarpus_bataua)	(Attalea_speciosa	(Prestoea_acuminata	(Serenoa_repens	Nypa_fruticans))))	Oenocarpus_minor)	Bactris_major)	Elaeis_guineensis)	Elaeis_oleifera))	Kingia_australis);
((Oenocarpus_minor	((((((Podococcus_barteri	Orania_palindan)	Sclerosperma_profizianum)	Sabal_domingensis)	(Phoenix_dactylifera	(Reinhardtia_paiewonskiana	(Reinhardtia_simplex	Reinhardtia_latisecta))))	Chamaedorea_seifrizii)	(Roystonea_regia	(((((Attalea_speciosa	(Nypa_fruticans	Prestoea_acuminata))	Bactris_major)	(Elaeis_guineensis	Elaeis_oleifera))	((Serenoa_repens	Manicaria_saccifera)	(((Kentiopsis_piersoniorum	Iriartea_deltoidea)	Hydriastele_microspadix)	Dictyosperma_album)))	Oenocarpus_bataua))))	Kingia_australis);
((Iriartea_deltoidea	(Attalea_speciosa	(Nypa_fruticans	(((Bactris_major	(Elaeis_guineensis	Elaeis_oleifera))	((Kentiopsis_piersoniorum	(((((Podococcus_barteri	Orania_palindan)	(Serenoa_repens	Sclerosperma_profizianum))	Sabal_domingensis)	((Chamaedorea_seifrizii	(Reinhardtia_paiewonskiana	(Reinhardtia_simplex	Reinhardtia_latisecta)))	Phoenix_dactylifera))	(((Hydriastele_microspadix	Dictyosperma_album)	(Roystonea_regia	Manicaria_saccifera))	Oenocarpus_bataua)))	Oenocarpus_minor))	Prestoea_acuminata))))	Kingia_australis);
((Iriartea_deltoidea	(Attalea_speciosa	((Bactris_major	(Elaeis_guineensis	Elaeis_oleifera))	((Hydriastele_microspadix	(Roystonea_regia	Dictyosperma_album))	((Serenoa_repens	Manicaria_saccifera)	((Oenocarpus_minor	(Sabal_domingensis	((Sclerosperma_profizianum	(Reinhardtia_paiewonskiana	(Reinhardtia_simplex	Reinhardtia_latisecta)))	((Podococcus_barteri	Orania_palindan)	((Kentiopsis_piersoniorum	Chamaedorea_seifrizii)	Phoenix_dactylifera)))))	((Nypa_fruticans	Prestoea_acuminata)	Oenocarpus_bataua)))))))	Kingia_australis);
((Iriartea_deltoidea	(Elaeis_oleifera	((((((Dictyosperma_album	((Nypa_fruticans	Serenoa_repens)	Manicaria_saccifera))	(((Kentiopsis_piersoniorum	(Prestoea_acuminata	(Sabal_domingensis	(((Sclerosperma_profizianum	Podococcus_barteri)	Orania_palindan)	(Chamaedorea_seifrizii	Phoenix_dactylifera)))))	Hydriastele_microspadix)	(Reinhardtia_latisecta	(Reinhardtia_paiewonskiana	Reinhardtia_simplex))))	(Roystonea_regia	Oenocarpus_minor))	(Oenocarpus_bataua	Attalea_speciosa))	Bactris_major)	Elaeis_guineensis)))	Kingia_australis);
((Iriartea_deltoidea	(Elaeis_oleifera	(((Oenocarpus_minor	((Oenocarpus_bataua	(((Sabal_domingensis	((Sclerosperma_profizianum	(Podococcus_barteri	Orania_palindan))	(Chamaedorea_seifrizii	Phoenix_dactylifera)))	(Reinhardtia_simplex	(Reinhardtia_latisecta	Reinhardtia_paiewonskiana)))	((((Roystonea_regia	Dictyosperma_album)	Hydriastele_microspadix)	Kentiopsis_piersoniorum)	(Serenoa_repens	Manicaria_saccifera))))	((Prestoea_acuminata	Nypa_fruticans)	Attalea_speciosa)))	Bactris_major)	Elaeis_guineensis)))	Kingia_australis);
((Iriartea_deltoidea	(Attalea_speciosa	(((((Oenocarpus_bataua	((Bactris_major	(Elaeis_oleifera	Elaeis_guineensis))	Oenocarpus_minor))	(Hydriastele_microspadix	((Podococcus_barteri	Kentiopsis_piersoniorum)	Dictyosperma_album)))	((Orania_palindan	Sabal_domingensis)	(Chamaedorea_seifrizii	((Reinhardtia_simplex	(Reinhardtia_latisecta	Reinhardtia_paiewonskiana))	Phoenix_dactylifera))))	Roystonea_regia)	((Prestoea_acuminata	Nypa_fruticans)	(Manicaria_saccifera	(Sclerosperma_profizianum	Serenoa_repens))))))	Kingia_australis);
((Iriartea_deltoidea	(Attalea_speciosa	(((Manicaria_saccifera	(((((Hydriastele_microspadix	(Kentiopsis_piersoniorum	Dictyosperma_album))	Podococcus_barteri)	Oenocarpus_bataua)	(((Orania_palindan	Sabal_domingensis)	(Chamaedorea_seifrizii	((Reinhardtia_latisecta	(Reinhardtia_paiewonskiana	Reinhardtia_simplex))	Phoenix_dactylifera)))	((Bactris_major	(Elaeis_oleifera	Elaeis_guineensis))	Oenocarpus_minor)))	Roystonea_regia))	(Sclerosperma_profizianum	Serenoa_repens))	(Prestoea_acuminata	Nypa_fruticans))))	Kingia_australis);
((Attalea_speciosa	(((Elaeis_oleifera	Elaeis_guineensis)	Bactris_major)	((((Hydriastele_microspadix	Dictyosperma_album)	((Prestoea_acuminata	Nypa_fruticans)	((Sclerosperma_profizianum	Serenoa_repens)	Manicaria_saccifera)))	(Oenocarpus_bataua	(Oenocarpus_minor	Roystonea_regia)))	((Podococcus_barteri	(Orania_palindan	Sabal_domingensis))	(((Iriartea_deltoidea	Kentiopsis_piersoniorum)	Chamaedorea_seifrizii)	((Reinhardtia_simplex	(Reinhardtia_latisecta	Reinhardtia_paiewonskiana))	Phoenix_dactylifera))))))	Kingia_australis);
(((Elaeis_oleifera	Iriartea_deltoidea)	(Elaeis_guineensis	(Bactris_major	(((Podococcus_barteri	Kentiopsis_piersoniorum)	(Hydriastele_microspadix	(Roystonea_regia	Dictyosperma_album)))	(((Oenocarpus_minor	(((Prestoea_acuminata	Nypa_fruticans)	Attalea_speciosa)	((Chamaedorea_seifrizii	((Reinhardtia_simplex	(Reinhardtia_latisecta	Reinhardtia_paiewonskiana))	Phoenix_dactylifera))	(Orania_palindan	Sabal_domingensis))))	((Serenoa_repens	Manicaria_saccifera)	Sclerosperma_profizianum))	Oenocarpus_bataua)))))	Kingia_australis);
((((((((Elaeis_oleifera	Elaeis_guineensis)	Roystonea_regia)	Prestoea_acuminata)	((((((Reinhardtia_simplex	(Reinhardtia_latisecta	Reinhardtia_paiewonskiana))	Chamaedorea_seifrizii)	(Sabal_domingensis	Phoenix_dactylifera))	Iriartea_deltoidea)	((Serenoa_repens	Sclerosperma_profizianum)	Orania_palindan))	((((Kentiopsis_piersoniorum	Podococcus_barteri)	Dictyosperma_album)	Hydriastele_microspadix)	Manicaria_saccifera)))	(Bactris_major	(Nypa_fruticans	Attalea_speciosa)))	Oenocarpus_bataua)	Oenocarpus_minor)	Kingia_australis);
((((Bactris_major	(Elaeis_oleifera	Elaeis_guineensis))	((((Prestoea_acuminata	Nypa_fruticans)	Attalea_speciosa)	Oenocarpus_bataua)	((((Chamaedorea_seifrizii	(Phoenix_dactylifera	(Reinhardtia_simplex	(Reinhardtia_latisecta	Reinhardtia_paiewonskiana))))	Sabal_domingensis)	((Serenoa_repens	Sclerosperma_profizianum)	(Podococcus_barteri	Orania_palindan)))	(((Iriartea_deltoidea	Kentiopsis_piersoniorum)	((Roystonea_regia	Dictyosperma_album)	Hydriastele_microspadix))	Manicaria_saccifera))))	Oenocarpus_minor)	Kingia_australis);
((Elaeis_oleifera	(Elaeis_guineensis	(((((((((Orania_palindan	Sabal_domingensis)	Phoenix_dactylifera)	((Iriartea_deltoidea	Kentiopsis_piersoniorum)	Chamaedorea_seifrizii))	((Reinhardtia_simplex	(Reinhardtia_latisecta	Reinhardtia_paiewonskiana))	(Serenoa_repens	Sclerosperma_profizianum)))	((Podococcus_barteri	(Dictyosperma_album	Hydriastele_microspadix))	Manicaria_saccifera))	Oenocarpus_bataua)	(Prestoea_acuminata	((Nypa_fruticans	Attalea_speciosa)	Roystonea_regia)))	Oenocarpus_minor)	Bactris_major)))	Kingia_australis);
((Elaeis_oleifera	(Elaeis_guineensis	((Oenocarpus_bataua	(Oenocarpus_minor	(((Iriartea_deltoidea	((((Sclerosperma_profizianum	Podococcus_barteri)	Orania_palindan)	(Sabal_domingensis	Phoenix_dactylifera))	Chamaedorea_seifrizii))	(Reinhardtia_simplex	(Reinhardtia_latisecta	Reinhardtia_paiewonskiana)))	((Prestoea_acuminata	(Serenoa_repens	Nypa_fruticans))	(Kentiopsis_piersoniorum	(((Roystonea_regia	Dictyosperma_album)	Hydriastele_microspadix)	Manicaria_saccifera))))))	(Attalea_speciosa	Bactris_major))))	Kingia_australis);
(((Chamaedorea_seifrizii	(((((Serenoa_repens	Nypa_fruticans)	Manicaria_saccifera)	Roystonea_regia)	Prestoea_acuminata)	((((((Kentiopsis_piersoniorum	Dictyosperma_album)	Hydriastele_microspadix)	(Bactris_major	((Iriartea_deltoidea	Elaeis_oleifera)	Elaeis_guineensis)))	(Oenocarpus_minor	(Reinhardtia_simplex	(Reinhardtia_latisecta	Reinhardtia_paiewonskiana))))	Oenocarpus_bataua)	(((Sclerosperma_profizianum	(Podococcus_barteri	Orania_palindan))	Sabal_domingensis)	Phoenix_dactylifera))))	Attalea_speciosa)	Kingia_australis);
((Roystonea_regia	(Dictyosperma_album	(Hydriastele_microspadix	((((Bactris_major	((Iriartea_deltoidea	Elaeis_oleifera)	Elaeis_guineensis))	Attalea_speciosa)	(Oenocarpus_bataua	Oenocarpus_minor))	(((Prestoea_acuminata	(Serenoa_repens	Nypa_fruticans))	((Phoenix_dactylifera	(Reinhardtia_simplex	(Reinhardtia_latisecta	Reinhardtia_paiewonskiana)))	((Sclerosperma_profizianum	(Podococcus_barteri	Orania_palindan))	((Kentiopsis_piersoniorum	Chamaedorea_seifrizii)	Sabal_domingensis))))	Manicaria_saccifera)))))	Kingia_australis);
((Attalea_speciosa	((((((Manicaria_saccifera	((((Reinhardtia_paiewonskiana	Reinhardtia_latisecta)	Reinhardtia_simplex)	Chamaedorea_seifrizii)	((Sabal_domingensis	Phoenix_dactylifera)	(((Sclerosperma_profizianum	Podococcus_barteri)	Orania_palindan)	Serenoa_repens))))	(((Roystonea_regia	Dictyosperma_album)	Hydriastele_microspadix)	Kentiopsis_piersoniorum))	Oenocarpus_minor)	Oenocarpus_bataua)	(((Iriartea_deltoidea	Elaeis_oleifera)	Elaeis_guineensis)	Bactris_major))	(Prestoea_acuminata	Nypa_fruticans)))	Kingia_australis);
((Iriartea_deltoidea	(Elaeis_oleifera	(Elaeis_guineensis	(Bactris_major	((((((((Dictyosperma_album	Hydriastele_microspadix)	Kentiopsis_piersoniorum)	(((Prestoea_acuminata	Nypa_fruticans)	Serenoa_repens)	Manicaria_saccifera))	((Phoenix_dactylifera	(((Reinhardtia_paiewonskiana	Reinhardtia_latisecta)	Reinhardtia_simplex)	Chamaedorea_seifrizii))	(Sabal_domingensis	(Sclerosperma_profizianum	(Podococcus_barteri	Orania_palindan)))))	Oenocarpus_bataua)	Attalea_speciosa)	Roystonea_regia)	Oenocarpus_minor)))))	Kingia_australis);
((Oenocarpus_minor	(Manicaria_saccifera	((((Reinhardtia_paiewonskiana	Reinhardtia_latisecta)	Reinhardtia_simplex)	((Chamaedorea_seifrizii	(Phoenix_dactylifera	Sabal_domingensis))	Orania_palindan))	(((Sclerosperma_profizianum	(Prestoea_acuminata	((Nypa_fruticans	Attalea_speciosa)	Oenocarpus_bataua)))	(Serenoa_repens	Kentiopsis_piersoniorum))	(((Iriartea_deltoidea	Elaeis_oleifera)	Elaeis_guineensis)	((Podococcus_barteri	Bactris_major)	((Roystonea_regia	Dictyosperma_album)	Hydriastele_microspadix)))))))	Kingia_australis);
(((Prestoea_acuminata	Nypa_fruticans)	((Manicaria_saccifera	((((((Elaeis_oleifera	Elaeis_guineensis)	((Iriartea_deltoidea	Attalea_speciosa)	Bactris_major))	Oenocarpus_minor)	Oenocarpus_bataua)	(((((Podococcus_barteri	Orania_palindan)	Chamaedorea_seifrizii)	((Reinhardtia_paiewonskiana	Reinhardtia_latisecta)	Reinhardtia_simplex))	(Phoenix_dactylifera	Sabal_domingensis))	((Dictyosperma_album	Hydriastele_microspadix)	Kentiopsis_piersoniorum)))	Roystonea_regia))	(Sclerosperma_profizianum	Serenoa_repens)))	Kingia_australis);
((((Elaeis_oleifera	Elaeis_guineensis)	(Attalea_speciosa	Bactris_major))	((Oenocarpus_minor	(((Serenoa_repens	Manicaria_saccifera)	(Dictyosperma_album	Roystonea_regia))	(Kentiopsis_piersoniorum	((Hydriastele_microspadix	(((Iriartea_deltoidea	((Sclerosperma_profizianum	(Podococcus_barteri	Orania_palindan))	Sabal_domingensis))	Chamaedorea_seifrizii)	(Phoenix_dactylifera	((Reinhardtia_paiewonskiana	Reinhardtia_latisecta)	Reinhardtia_simplex))))	(Prestoea_acuminata	Nypa_fruticans)))))	Oenocarpus_bataua))	Kingia_australis);
((((((Elaeis_oleifera	Elaeis_guineensis)	Bactris_major)	((((Hydriastele_microspadix	(Dictyosperma_album	((Prestoea_acuminata	(Serenoa_repens	Nypa_fruticans))	Manicaria_saccifera)))	(((Kentiopsis_piersoniorum	Chamaedorea_seifrizii)	((Sclerosperma_profizianum	(Podococcus_barteri	Orania_palindan))	Sabal_domingensis))	(Phoenix_dactylifera	((Reinhardtia_paiewonskiana	Reinhardtia_latisecta)	Reinhardtia_simplex))))	Oenocarpus_bataua)	(Roystonea_regia	Oenocarpus_minor)))	Attalea_speciosa)	Iriartea_deltoidea)	Kingia_australis);
(((((((((((Hydriastele_microspadix	Kentiopsis_piersoniorum)	Dictyosperma_album)	Manicaria_saccifera)	((Reinhardtia_simplex	(Reinhardtia_paiewonskiana	Reinhardtia_latisecta))	((Phoenix_dactylifera	((Prestoea_acuminata	(Sabal_domingensis	Nypa_fruticans))	Chamaedorea_seifrizii))	((Serenoa_repens	Sclerosperma_profizianum)	(Podococcus_barteri	Orania_palindan)))))	(Roystonea_regia	Oenocarpus_bataua))	Oenocarpus_minor)	(Elaeis_oleifera	Elaeis_guineensis))	Bactris_major)	Attalea_speciosa)	Iriartea_deltoidea)	Kingia_australis);
(((((((((Hydriastele_microspadix	(Roystonea_regia	Dictyosperma_album))	(((Nypa_fruticans	Prestoea_acuminata)	(Serenoa_repens	Kentiopsis_piersoniorum))	Manicaria_saccifera))	((Sabal_domingensis	(Reinhardtia_simplex	(Reinhardtia_paiewonskiana	Reinhardtia_latisecta)))	((Phoenix_dactylifera	Chamaedorea_seifrizii)	(Sclerosperma_profizianum	(Podococcus_barteri	Orania_palindan)))))	Oenocarpus_bataua)	Oenocarpus_minor)	((Elaeis_oleifera	Elaeis_guineensis)	Bactris_major))	Attalea_speciosa)	Iriartea_deltoidea)	Kingia_australis);
(((Elaeis_oleifera	(Elaeis_guineensis	((Attalea_speciosa	Bactris_major)	((Oenocarpus_bataua	((Manicaria_saccifera	(((Chamaedorea_seifrizii	Prestoea_acuminata)	((Phoenix_dactylifera	(Serenoa_repens	Nypa_fruticans))	(Reinhardtia_simplex	(Reinhardtia_paiewonskiana	Reinhardtia_latisecta))))	(Sabal_domingensis	(Sclerosperma_profizianum	(Podococcus_barteri	Orania_palindan)))))	Oenocarpus_minor))	(Kentiopsis_piersoniorum	(Hydriastele_microspadix	(Roystonea_regia	Dictyosperma_album)))))))	Iriartea_deltoidea)	Kingia_australis);
(((Elaeis_oleifera	(Elaeis_guineensis	(Bactris_major	((Roystonea_regia	Oenocarpus_minor)	(((((Podococcus_barteri	Kentiopsis_piersoniorum)	(Hydriastele_microspadix	(Prestoea_acuminata	Dictyosperma_album)))	Manicaria_saccifera)	((Chamaedorea_seifrizii	((Phoenix_dactylifera	Nypa_fruticans)	(Reinhardtia_simplex	(Reinhardtia_paiewonskiana	Reinhardtia_latisecta))))	(Orania_palindan	(Sabal_domingensis	(Serenoa_repens	Sclerosperma_profizianum)))))	(Attalea_speciosa	Oenocarpus_bataua))))))	Iriartea_deltoidea)	Kingia_australis);
((Iriartea_deltoidea	(((((Sclerosperma_profizianum	Serenoa_repens)	(Prestoea_acuminata	Nypa_fruticans))	Manicaria_saccifera)	((Oenocarpus_bataua	(((((((Chamaedorea_seifrizii	(Podococcus_barteri	Orania_palindan))	Phoenix_dactylifera)	Sabal_domingensis)	((Reinhardtia_simplex	Reinhardtia_paiewonskiana)	Reinhardtia_latisecta))	Bactris_major)	(Elaeis_guineensis	Elaeis_oleifera))	(Kentiopsis_piersoniorum	(Hydriastele_microspadix	(Roystonea_regia	Dictyosperma_album)))))	Oenocarpus_minor))	Attalea_speciosa))	Kingia_australis);
(((((Prestoea_acuminata	(Serenoa_repens	Nypa_fruticans))	(Manicaria_saccifera	((Kentiopsis_piersoniorum	(Hydriastele_microspadix	(Roystonea_regia	Dictyosperma_album)))	(Oenocarpus_bataua	((((Orania_palindan	(Podococcus_barteri	Sclerosperma_profizianum))	(Phoenix_dactylifera	(Chamaedorea_seifrizii	(Reinhardtia_paiewonskiana	(Reinhardtia_latisecta	Reinhardtia_simplex)))))	Sabal_domingensis)	(((Elaeis_guineensis	Elaeis_oleifera)	Bactris_major)	Oenocarpus_minor))))))	Iriartea_deltoidea)	Attalea_speciosa)	Kingia_australis);
((Iriartea_deltoidea	(((Prestoea_acuminata	Nypa_fruticans)	(((Elaeis_guineensis	Elaeis_oleifera)	Bactris_major)	((Oenocarpus_bataua	(Manicaria_saccifera	(((Podococcus_barteri	Kentiopsis_piersoniorum)	(Hydriastele_microspadix	(Roystonea_regia	Dictyosperma_album)))	(((Reinhardtia_paiewonskiana	(Reinhardtia_latisecta	Reinhardtia_simplex))	(Phoenix_dactylifera	Chamaedorea_seifrizii))	((Serenoa_repens	Sclerosperma_profizianum)	(Orania_palindan	Sabal_domingensis))))))	Oenocarpus_minor)))	Attalea_speciosa))	Kingia_australis);
((Iriartea_deltoidea	((((Elaeis_guineensis	Elaeis_oleifera)	Bactris_major)	((Oenocarpus_bataua	((((Prestoea_acuminata	(Serenoa_repens	Nypa_fruticans))	Manicaria_saccifera)	(Kentiopsis_piersoniorum	(Hydriastele_microspadix	Dictyosperma_album)))	((Reinhardtia_paiewonskiana	(Reinhardtia_latisecta	Reinhardtia_simplex))	(((Sabal_domingensis	Phoenix_dactylifera)	Chamaedorea_seifrizii)	(Sclerosperma_profizianum	(Podococcus_barteri	Orania_palindan))))))	(Roystonea_regia	Oenocarpus_minor)))	Attalea_speciosa))	Kingia_australis);
((Iriartea_deltoidea	(Elaeis_oleifera	((Bactris_major	((((Prestoea_acuminata	(Serenoa_repens	Nypa_fruticans))	Attalea_speciosa)	((Oenocarpus_bataua	(Kentiopsis_piersoniorum	(Hydriastele_microspadix	(Roystonea_regia	Dictyosperma_album))))	(Manicaria_saccifera	Oenocarpus_minor)))	(((Chamaedorea_seifrizii	Phoenix_dactylifera)	(Reinhardtia_simplex	(Reinhardtia_paiewonskiana	Reinhardtia_latisecta)))	(Sabal_domingensis	(Sclerosperma_profizianum	(Podococcus_barteri	Orania_palindan))))))	Elaeis_guineensis)))	Kingia_australis);
((Iriartea_deltoidea	((Manicaria_saccifera	(Serenoa_repens	Nypa_fruticans))	(((((Reinhardtia_simplex	Reinhardtia_paiewonskiana)	(Kentiopsis_piersoniorum	Reinhardtia_latisecta))	(Chamaedorea_seifrizii	((Sabal_domingensis	Phoenix_dactylifera)	(Sclerosperma_profizianum	(Podococcus_barteri	Orania_palindan)))))	(Oenocarpus_bataua	(Oenocarpus_minor	((Elaeis_oleifera	Elaeis_guineensis)	(Attalea_speciosa	Bactris_major)))))	(Prestoea_acuminata	(Hydriastele_microspadix	(Roystonea_regia	Dictyosperma_album))))))	Kingia_australis);
(((Elaeis_oleifera	((((Manicaria_saccifera	((((Prestoea_acuminata	(Nypa_fruticans	Serenoa_repens))	Attalea_speciosa)	Oenocarpus_bataua)	(Oenocarpus_minor	((Chamaedorea_seifrizii	((Sclerosperma_profizianum	(Reinhardtia_simplex	(Reinhardtia_paiewonskiana	Reinhardtia_latisecta)))	Phoenix_dactylifera))	(Sabal_domingensis	Orania_palindan)))))	(Kentiopsis_piersoniorum	((Hydriastele_microspadix	(Roystonea_regia	Dictyosperma_album))	Podococcus_barteri)))	Bactris_major)	Elaeis_guineensis))	Iriartea_deltoidea)	Kingia_australis);
((Oenocarpus_minor	((Attalea_speciosa	((((((Sclerosperma_profizianum	(Nypa_fruticans	Serenoa_repens))	Manicaria_saccifera)	Roystonea_regia)	Prestoea_acuminata)	(((Hydriastele_microspadix	Dictyosperma_album)	Kentiopsis_piersoniorum)	((((Reinhardtia_simplex	(Reinhardtia_paiewonskiana	Reinhardtia_latisecta))	Phoenix_dactylifera)	Chamaedorea_seifrizii)	(Sabal_domingensis	(Podococcus_barteri	Orania_palindan)))))	Oenocarpus_bataua))	(Bactris_major	(Elaeis_guineensis	(Iriartea_deltoidea	Elaeis_oleifera)))))	Kingia_australis);
((Attalea_speciosa	(Sabal_domingensis	((Nypa_fruticans	Serenoa_repens)	(Manicaria_saccifera	(Oenocarpus_minor	(((Reinhardtia_paiewonskiana	Reinhardtia_latisecta)	(((((Sclerosperma_profizianum	(Podococcus_barteri	Orania_palindan))	Prestoea_acuminata)	Phoenix_dactylifera)	Chamaedorea_seifrizii)	Reinhardtia_simplex))	(((Roystonea_regia	((Hydriastele_microspadix	Dictyosperma_album)	Kentiopsis_piersoniorum))	(Bactris_major	(Elaeis_guineensis	(Iriartea_deltoidea	Elaeis_oleifera))))	Oenocarpus_bataua)))))))	Kingia_australis);
(((((((Oenocarpus_bataua	((Manicaria_saccifera	((Podococcus_barteri	Kentiopsis_piersoniorum)	((Prestoea_acuminata	(Dictyosperma_album	Roystonea_regia))	Hydriastele_microspadix)))	((Attalea_speciosa	Nypa_fruticans)	((Sabal_domingensis	Orania_palindan)	(((((Reinhardtia_simplex	Reinhardtia_paiewonskiana)	Reinhardtia_latisecta)	(Serenoa_repens	Sclerosperma_profizianum))	Phoenix_dactylifera)	Chamaedorea_seifrizii)))))	Oenocarpus_minor)	Bactris_major)	Elaeis_guineensis)	Elaeis_oleifera)	Iriartea_deltoidea)	Kingia_australis);
((Iriartea_deltoidea	(((Bactris_major	(Elaeis_guineensis	Elaeis_oleifera))	(((((((Prestoea_acuminata	((Sclerosperma_profizianum	Serenoa_repens)	Nypa_fruticans))	Manicaria_saccifera)	(Podococcus_barteri	(Hydriastele_microspadix	Dictyosperma_album)))	((Reinhardtia_latisecta	(Reinhardtia_simplex	Reinhardtia_paiewonskiana))	(((Orania_palindan	Sabal_domingensis)	(Kentiopsis_piersoniorum	Chamaedorea_seifrizii))	Phoenix_dactylifera)))	Roystonea_regia)	Oenocarpus_bataua)	Oenocarpus_minor))	Attalea_speciosa))	Kingia_australis);
((((Manicaria_saccifera	((Oenocarpus_minor	(((Bactris_major	(Elaeis_guineensis	Elaeis_oleifera))	Dictyosperma_album)	(Oenocarpus_bataua	(((Reinhardtia_simplex	(Reinhardtia_paiewonskiana	Reinhardtia_latisecta))	(((Phoenix_dactylifera	Sabal_domingensis)	(Chamaedorea_seifrizii	(Iriartea_deltoidea	Kentiopsis_piersoniorum)))	(Podococcus_barteri	(Sclerosperma_profizianum	Orania_palindan))))	Hydriastele_microspadix))))	Roystonea_regia))	((Nypa_fruticans	Serenoa_repens)	Prestoea_acuminata))	Attalea_speciosa)	Kingia_australis);
(((Nypa_fruticans	(((Serenoa_repens	Manicaria_saccifera)	(((Bactris_major	(Iriartea_deltoidea	(Elaeis_guineensis	Elaeis_oleifera)))	((Kentiopsis_piersoniorum	Hydriastele_microspadix)	(Roystonea_regia	Dictyosperma_album)))	((((Reinhardtia_simplex	(Reinhardtia_paiewonskiana	Reinhardtia_latisecta))	(((Phoenix_dactylifera	Sabal_domingensis)	(Sclerosperma_profizianum	(Orania_palindan	Podococcus_barteri)))	Chamaedorea_seifrizii))	Oenocarpus_minor)	Oenocarpus_bataua)))	Prestoea_acuminata))	Attalea_speciosa)	Kingia_australis);
((((Nypa_fruticans	(Manicaria_saccifera	(Hydriastele_microspadix	(((((Serenoa_repens	Sclerosperma_profizianum)	(Orania_palindan	Podococcus_barteri))	((Phoenix_dactylifera	Sabal_domingensis)	(Reinhardtia_simplex	(Reinhardtia_paiewonskiana	Reinhardtia_latisecta))))	(Kentiopsis_piersoniorum	Chamaedorea_seifrizii))	((Prestoea_acuminata	(((Bactris_major	(Elaeis_guineensis	Elaeis_oleifera))	Oenocarpus_bataua)	Oenocarpus_minor))	(Roystonea_regia	Dictyosperma_album))))))	Attalea_speciosa)	Iriartea_deltoidea)	Kingia_australis);
(((Elaeis_oleifera	(((((((((Phoenix_dactylifera	(Chamaedorea_seifrizii	(Reinhardtia_simplex	(Reinhardtia_paiewonskiana	Reinhardtia_latisecta))))	(Orania_palindan	Sabal_domingensis))	((Prestoea_acuminata	Nypa_fruticans)	(Hydriastele_microspadix	((Podococcus_barteri	Kentiopsis_piersoniorum)	Dictyosperma_album))))	(Roystonea_regia	((Serenoa_repens	Sclerosperma_profizianum)	Manicaria_saccifera)))	Oenocarpus_bataua)	Oenocarpus_minor)	Attalea_speciosa)	Bactris_major)	Elaeis_guineensis))	Iriartea_deltoidea)	Kingia_australis);
((((Roystonea_regia	((Hydriastele_microspadix	(Kentiopsis_piersoniorum	(Dictyosperma_album	Podococcus_barteri)))	(((((Prestoea_acuminata	(Serenoa_repens	Nypa_fruticans))	Attalea_speciosa)	Oenocarpus_bataua)	(Oenocarpus_minor	(Bactris_major	(Elaeis_oleifera	Elaeis_guineensis))))	((Phoenix_dactylifera	(Chamaedorea_seifrizii	((Reinhardtia_latisecta	(Sclerosperma_profizianum	Reinhardtia_paiewonskiana))	Reinhardtia_simplex)))	(Orania_palindan	Sabal_domingensis)))))	Manicaria_saccifera)	Iriartea_deltoidea)	Kingia_australis);
(((Manicaria_saccifera	(Prestoea_acuminata	(Serenoa_repens	Nypa_fruticans)))	(Roystonea_regia	(((Kentiopsis_piersoniorum	Dictyosperma_album)	Hydriastele_microspadix)	(((Phoenix_dactylifera	(Chamaedorea_seifrizii	((Reinhardtia_latisecta	(Iriartea_deltoidea	Reinhardtia_paiewonskiana))	Reinhardtia_simplex)))	((Sclerosperma_profizianum	(Podococcus_barteri	Orania_palindan))	Sabal_domingensis))	(Oenocarpus_bataua	(Oenocarpus_minor	(Attalea_speciosa	(Bactris_major	(Elaeis_oleifera	Elaeis_guineensis)))))))))	Kingia_australis);
((((Kentiopsis_piersoniorum	(Prestoea_acuminata	(Serenoa_repens	Nypa_fruticans)))	(Manicaria_saccifera	((((Dictyosperma_album	Roystonea_regia)	((Phoenix_dactylifera	(Chamaedorea_seifrizii	((Reinhardtia_latisecta	(Reinhardtia_paiewonskiana	Sclerosperma_profizianum))	Reinhardtia_simplex)))	((Podococcus_barteri	Orania_palindan)	Sabal_domingensis)))	((Oenocarpus_bataua	(Oenocarpus_minor	(Bactris_major	(Elaeis_oleifera	Elaeis_guineensis))))	Attalea_speciosa))	Hydriastele_microspadix)))	Iriartea_deltoidea)	Kingia_australis);
(((Manicaria_saccifera	(((Serenoa_repens	Sclerosperma_profizianum)	Nypa_fruticans)	(((((Prestoea_acuminata	(Sabal_domingensis	Orania_palindan))	(Phoenix_dactylifera	(Chamaedorea_seifrizii	((Reinhardtia_latisecta	Reinhardtia_paiewonskiana)	Reinhardtia_simplex))))	(Oenocarpus_bataua	((Attalea_speciosa	Oenocarpus_minor)	(Bactris_major	(Elaeis_oleifera	Elaeis_guineensis)))))	(Kentiopsis_piersoniorum	(Hydriastele_microspadix	(Podococcus_barteri	Dictyosperma_album))))	Roystonea_regia)))	Iriartea_deltoidea)	Kingia_australis);
((Attalea_speciosa	((((Bactris_major	(Elaeis_oleifera	Elaeis_guineensis))	((Prestoea_acuminata	((Podococcus_barteri	Kentiopsis_piersoniorum)	(Hydriastele_microspadix	(Roystonea_regia	Dictyosperma_album))))	(((((Chamaedorea_seifrizii	(Sabal_domingensis	Orania_palindan))	(Phoenix_dactylifera	((Reinhardtia_latisecta	Reinhardtia_paiewonskiana)	Reinhardtia_simplex)))	Oenocarpus_minor)	Manicaria_saccifera)	Oenocarpus_bataua)))	((Serenoa_repens	Sclerosperma_profizianum)	Nypa_fruticans))	Iriartea_deltoidea))	Kingia_australis);
((Attalea_speciosa	((Bactris_major	(Elaeis_guineensis	Elaeis_oleifera))	((Oenocarpus_bataua	((Manicaria_saccifera	(Kentiopsis_piersoniorum	(Hydriastele_microspadix	(Roystonea_regia	Dictyosperma_album))))	((Sabal_domingensis	((Nypa_fruticans	Prestoea_acuminata)	(Podococcus_barteri	((Serenoa_repens	Sclerosperma_profizianum)	Orania_palindan))))	(Iriartea_deltoidea	((Reinhardtia_paiewonskiana	(Reinhardtia_latisecta	Reinhardtia_simplex))	(Phoenix_dactylifera	Chamaedorea_seifrizii))))))	Oenocarpus_minor)))	Kingia_australis);
((Sabal_domingensis	((((Roystonea_regia	Oenocarpus_minor)	((Elaeis_guineensis	Elaeis_oleifera)	(Attalea_speciosa	Bactris_major)))	Oenocarpus_bataua)	(((Iriartea_deltoidea	(Kentiopsis_piersoniorum	(Hydriastele_microspadix	Dictyosperma_album)))	Manicaria_saccifera)	((((Podococcus_barteri	Orania_palindan)	(Serenoa_repens	Sclerosperma_profizianum))	(((Prestoea_acuminata	Phoenix_dactylifera)	Chamaedorea_seifrizii)	Nypa_fruticans))	(Reinhardtia_paiewonskiana	(Reinhardtia_latisecta	Reinhardtia_simplex))))))	Kingia_australis);
(((((Bactris_major	(Elaeis_guineensis	Elaeis_oleifera))	(((((Podococcus_barteri	((Serenoa_repens	Sclerosperma_profizianum)	Manicaria_saccifera))	(((Prestoea_acuminata	Nypa_fruticans)	Kentiopsis_piersoniorum)	Dictyosperma_album))	((((((Reinhardtia_simplex	Reinhardtia_latisecta)	Reinhardtia_paiewonskiana)	((Sabal_domingensis	Orania_palindan)	Phoenix_dactylifera))	Chamaedorea_seifrizii)	Hydriastele_microspadix)	Roystonea_regia))	Oenocarpus_bataua)	Oenocarpus_minor))	Attalea_speciosa)	Iriartea_deltoidea)	Kingia_australis);
(((((Prestoea_acuminata	(Serenoa_repens	Nypa_fruticans))	Manicaria_saccifera)	(Roystonea_regia	(((Oenocarpus_bataua	(Attalea_speciosa	((Bactris_major	(Elaeis_guineensis	Elaeis_oleifera))	Oenocarpus_minor)))	(((Podococcus_barteri	Kentiopsis_piersoniorum)	Hydriastele_microspadix)	Dictyosperma_album))	((((Phoenix_dactylifera	Chamaedorea_seifrizii)	(Reinhardtia_latisecta	(Reinhardtia_paiewonskiana	Reinhardtia_simplex)))	(Sabal_domingensis	Orania_palindan))	Sclerosperma_profizianum))))	Iriartea_deltoidea)	Kingia_australis);
((((((Prestoea_acuminata	((((Oenocarpus_bataua	(Attalea_speciosa	((Bactris_major	(Elaeis_guineensis	Elaeis_oleifera))	Oenocarpus_minor)))	(((Phoenix_dactylifera	Sabal_domingensis)	Orania_palindan)	((Kentiopsis_piersoniorum	Chamaedorea_seifrizii)	(Reinhardtia_simplex	(Reinhardtia_latisecta	Reinhardtia_paiewonskiana)))))	(Roystonea_regia	Dictyosperma_album))	Hydriastele_microspadix))	Podococcus_barteri)	Manicaria_saccifera)	((Serenoa_repens	Sclerosperma_profizianum)	Nypa_fruticans))	Iriartea_deltoidea)	Kingia_australis);
((((((((Reinhardtia_latisecta	(Reinhardtia_paiewonskiana	Reinhardtia_simplex))	(((Phoenix_dactylifera	Sabal_domingensis)	(Podococcus_barteri	(Sclerosperma_profizianum	Orania_palindan)))	(Kentiopsis_piersoniorum	Chamaedorea_seifrizii)))	(Oenocarpus_bataua	(((Attalea_speciosa	Bactris_major)	(Elaeis_guineensis	Elaeis_oleifera))	Oenocarpus_minor)))	((Serenoa_repens	Nypa_fruticans)	Prestoea_acuminata))	(Hydriastele_microspadix	(Roystonea_regia	Dictyosperma_album)))	Manicaria_saccifera)	Iriartea_deltoidea)	Kingia_australis);
(((Attalea_speciosa	((((Bactris_major	(Elaeis_guineensis	Elaeis_oleifera))	(Roystonea_regia	Oenocarpus_minor))	(((Kentiopsis_piersoniorum	(Hydriastele_microspadix	Dictyosperma_album))	(Serenoa_repens	Manicaria_saccifera))	((Reinhardtia_latisecta	(Reinhardtia_paiewonskiana	Reinhardtia_simplex))	(((Sclerosperma_profizianum	(Podococcus_barteri	Orania_palindan))	(Phoenix_dactylifera	Sabal_domingensis))	((Nypa_fruticans	Prestoea_acuminata)	Chamaedorea_seifrizii)))))	Oenocarpus_bataua))	Iriartea_deltoidea)	Kingia_australis);
((((((Oenocarpus_bataua	((((Reinhardtia_latisecta	(Reinhardtia_paiewonskiana	Reinhardtia_simplex))	(((Sclerosperma_profizianum	Orania_palindan)	(Phoenix_dactylifera	Sabal_domingensis))	Chamaedorea_seifrizii))	Prestoea_acuminata)	((Bactris_major	(Elaeis_guineensis	Elaeis_oleifera))	Oenocarpus_minor)))	((Podococcus_barteri	Kentiopsis_piersoniorum)	(Hydriastele_microspadix	(Roystonea_regia	Dictyosperma_album))))	((Nypa_fruticans	Serenoa_repens)	Manicaria_saccifera))	Iriartea_deltoidea)	Attalea_speciosa)	Kingia_australis);
(((((Reinhardtia_latisecta	Reinhardtia_paiewonskiana)	Reinhardtia_simplex)	((((((Roystonea_regia	Dictyosperma_album)	((Podococcus_barteri	Kentiopsis_piersoniorum)	Hydriastele_microspadix))	((((Bactris_major	(Elaeis_guineensis	Elaeis_oleifera))	Oenocarpus_minor)	((Prestoea_acuminata	Oenocarpus_bataua)	(Nypa_fruticans	Attalea_speciosa)))	(Serenoa_repens	Manicaria_saccifera)))	Iriartea_deltoidea)	(Chamaedorea_seifrizii	Orania_palindan))	(Phoenix_dactylifera	Sabal_domingensis)))	Sclerosperma_profizianum)	Kingia_australis);
(((Iriartea_deltoidea	((Manicaria_saccifera	(((Podococcus_barteri	((Bactris_major	Orania_palindan)	Hydriastele_microspadix))	(Phoenix_dactylifera	Sabal_domingensis))	(((Oenocarpus_minor	((Reinhardtia_simplex	(Reinhardtia_latisecta	Reinhardtia_paiewonskiana))	Chamaedorea_seifrizii))	((Elaeis_guineensis	Elaeis_oleifera)	(((Nypa_fruticans	Sclerosperma_profizianum)	Oenocarpus_bataua)	Kentiopsis_piersoniorum)))	(Prestoea_acuminata	(Roystonea_regia	Dictyosperma_album)))))	Attalea_speciosa))	Serenoa_repens)	Kingia_australis);
