# Supplementary material for: Data supporting the nuclear phylogenomics of the palm subfamily Arecoideae (Arecaceae)
Source: Data Brief. 2016 Mar 2;7:532–6. doi: 10.1016/j.dib.2016.02.063 (PMC4796708; doi:10.1016/j.dib.2016.02.063)
Supplement: Supplementary file 5 — Supplementary material [file mmc5.zip › RAxML_bootstrap.Elaeis_2561.raxml.tre]

(((((Pseudophoenix_vinifera	Nypa_fruticans)	((Phoenix_dactylifera	Serenoa_repens)	(Sabal_domingensis	Iriartea_deltoidea)))	(((((Reinhardtia_simplex	(Reinhardtia_paiewonskiana	Reinhardtia_latisecta))	(Reinhardtia_gracilis	(Orania_palindan	(Attalea_speciosa	(Elaeis_guineensis	Elaeis_oleifera)))))	((Roystonea_regia	Podococcus_barteri)	((((Burretiokentia_grandiflora	Pelagodoxa_henryana)	Geonoma_undata)	Manicaria_saccifera)	(Prestoea_acuminata	((((Kentiopsis_piersoniorum	Dictyosperma_album)	Veitchia_spiralis)	Heterospathe_cagayanensis)	(Dypsis_decaryi	Hydriastele_microspadix))))))	((Oenocarpus_bataua	Oenocarpus_minor)	Sclerosperma_profizianum))	Chamaedorea_seifrizii))	Calamus_caryotoides)	Kingia_australis);
((((((((Reinhardtia_simplex	(Reinhardtia_paiewonskiana	Reinhardtia_latisecta))	((Elaeis_guineensis	Elaeis_oleifera)	(Orania_palindan	((Podococcus_barteri	Roystonea_regia)	(Reinhardtia_gracilis	Attalea_speciosa)))))	(Oenocarpus_bataua	(Oenocarpus_minor	((Geonoma_undata	((Burretiokentia_grandiflora	Dypsis_decaryi)	Manicaria_saccifera))	(Prestoea_acuminata	((Kentiopsis_piersoniorum	((Heterospathe_cagayanensis	Dictyosperma_album)	Veitchia_spiralis))	(Pelagodoxa_henryana	Hydriastele_microspadix)))))))	Sclerosperma_profizianum)	((Pseudophoenix_vinifera	Nypa_fruticans)	(Phoenix_dactylifera	(Serenoa_repens	(Sabal_domingensis	Iriartea_deltoidea)))))	Chamaedorea_seifrizii)	Calamus_caryotoides)	Kingia_australis);
(((Oenocarpus_bataua	(Oenocarpus_minor	((Nypa_fruticans	((Sabal_domingensis	Iriartea_deltoidea)	(Phoenix_dactylifera	Serenoa_repens)))	((Podococcus_barteri	Roystonea_regia)	(((Orania_palindan	(Sclerosperma_profizianum	(Geonoma_undata	(((Prestoea_acuminata	(((Burretiokentia_grandiflora	Dypsis_decaryi)	Hydriastele_microspadix)	(Kentiopsis_piersoniorum	((Veitchia_spiralis	Dictyosperma_album)	Heterospathe_cagayanensis))))	Pelagodoxa_henryana)	Manicaria_saccifera))))	((Reinhardtia_simplex	(Reinhardtia_paiewonskiana	Reinhardtia_latisecta))	(Attalea_speciosa	(Elaeis_guineensis	Elaeis_oleifera))))	((Reinhardtia_gracilis	Chamaedorea_seifrizii)	Pseudophoenix_vinifera))))))	Calamus_caryotoides)	Kingia_australis);
(((((Iriartea_deltoidea	Sabal_domingensis)	(Nypa_fruticans	Serenoa_repens))	(Phoenix_dactylifera	((Reinhardtia_gracilis	Chamaedorea_seifrizii)	(Pseudophoenix_vinifera	(((Oenocarpus_bataua	(((Burretiokentia_grandiflora	Dypsis_decaryi)	(Podococcus_barteri	Roystonea_regia))	(((Hydriastele_microspadix	((Heterospathe_cagayanensis	(Kentiopsis_piersoniorum	Dictyosperma_album))	Veitchia_spiralis))	Pelagodoxa_henryana)	(((Geonoma_undata	Manicaria_saccifera)	Prestoea_acuminata)	Oenocarpus_minor))))	(Orania_palindan	((Reinhardtia_simplex	(Reinhardtia_paiewonskiana	Reinhardtia_latisecta))	(Attalea_speciosa	(Elaeis_guineensis	Elaeis_oleifera)))))	Sclerosperma_profizianum)))))	Calamus_caryotoides)	Kingia_australis);
((((((Serenoa_repens	(Iriartea_deltoidea	Sabal_domingensis))	Phoenix_dactylifera)	((Reinhardtia_gracilis	Chamaedorea_seifrizii)	((Pseudophoenix_vinifera	((((Prestoea_acuminata	((Kentiopsis_piersoniorum	(((Burretiokentia_grandiflora	Dypsis_decaryi)	Hydriastele_microspadix)	((Heterospathe_cagayanensis	Veitchia_spiralis)	Dictyosperma_album)))	Pelagodoxa_henryana))	Geonoma_undata)	Manicaria_saccifera)	Sclerosperma_profizianum))	((Reinhardtia_simplex	(Reinhardtia_paiewonskiana	Reinhardtia_latisecta))	((((Oenocarpus_bataua	Oenocarpus_minor)	Attalea_speciosa)	(Elaeis_guineensis	Elaeis_oleifera))	((Podococcus_barteri	Roystonea_regia)	Orania_palindan))))))	Nypa_fruticans)	Calamus_caryotoides)	Kingia_australis);
((((Reinhardtia_simplex	(Reinhardtia_paiewonskiana	Reinhardtia_latisecta))	((((Podococcus_barteri	Roystonea_regia)	Orania_palindan)	((Elaeis_guineensis	Elaeis_oleifera)	Attalea_speciosa))	(((Pseudophoenix_vinifera	(((Nypa_fruticans	Iriartea_deltoidea)	Sabal_domingensis)	(Phoenix_dactylifera	Serenoa_repens)))	(((Oenocarpus_bataua	Oenocarpus_minor)	Sclerosperma_profizianum)	(Reinhardtia_gracilis	Chamaedorea_seifrizii)))	(Geonoma_undata	(((Pelagodoxa_henryana	((((Veitchia_spiralis	Dictyosperma_album)	Heterospathe_cagayanensis)	Kentiopsis_piersoniorum)	((Burretiokentia_grandiflora	Dypsis_decaryi)	Hydriastele_microspadix)))	Prestoea_acuminata)	Manicaria_saccifera)))))	Calamus_caryotoides)	Kingia_australis);
((Geonoma_undata	(((Manicaria_saccifera	Prestoea_acuminata)	(((Kentiopsis_piersoniorum	((Heterospathe_cagayanensis	Dictyosperma_album)	Veitchia_spiralis))	Hydriastele_microspadix)	(((Calamus_caryotoides	(Reinhardtia_gracilis	Chamaedorea_seifrizii))	(Pseudophoenix_vinifera	(Nypa_fruticans	(((Iriartea_deltoidea	Sabal_domingensis)	Serenoa_repens)	Phoenix_dactylifera))))	(((Reinhardtia_simplex	(Reinhardtia_paiewonskiana	Reinhardtia_latisecta))	((((Burretiokentia_grandiflora	Dypsis_decaryi)	(Podococcus_barteri	Roystonea_regia))	Orania_palindan)	((Elaeis_guineensis	Elaeis_oleifera)	Attalea_speciosa)))	Pelagodoxa_henryana))))	(Oenocarpus_minor	(Sclerosperma_profizianum	Oenocarpus_bataua))))	Kingia_australis);
((Geonoma_undata	(((((Kentiopsis_piersoniorum	Veitchia_spiralis)	((Dictyosperma_album	(Burretiokentia_grandiflora	Heterospathe_cagayanensis))	Hydriastele_microspadix))	((((Oenocarpus_minor	(Calamus_caryotoides	(Sclerosperma_profizianum	Oenocarpus_bataua)))	((Reinhardtia_simplex	(Reinhardtia_paiewonskiana	Reinhardtia_latisecta))	((Elaeis_guineensis	Elaeis_oleifera)	Attalea_speciosa)))	((Reinhardtia_gracilis	Chamaedorea_seifrizii)	((((Iriartea_deltoidea	Sabal_domingensis)	(Serenoa_repens	Phoenix_dactylifera))	(Pseudophoenix_vinifera	Nypa_fruticans))	((Podococcus_barteri	Roystonea_regia)	Orania_palindan))))	Pelagodoxa_henryana))	Dypsis_decaryi)	(Manicaria_saccifera	Prestoea_acuminata)))	Kingia_australis);
((Geonoma_undata	((((((Veitchia_spiralis	(Dictyosperma_album	Kentiopsis_piersoniorum))	Heterospathe_cagayanensis)	Hydriastele_microspadix)	(((Oenocarpus_minor	(Sclerosperma_profizianum	Oenocarpus_bataua))	((Reinhardtia_gracilis	Chamaedorea_seifrizii)	(((Serenoa_repens	Phoenix_dactylifera)	((Pseudophoenix_vinifera	(Iriartea_deltoidea	Nypa_fruticans))	Sabal_domingensis))	(((Reinhardtia_simplex	(Reinhardtia_paiewonskiana	Reinhardtia_latisecta))	((Elaeis_guineensis	Elaeis_oleifera)	Attalea_speciosa))	((Podococcus_barteri	Roystonea_regia)	Orania_palindan)))))	(Calamus_caryotoides	Pelagodoxa_henryana)))	(Burretiokentia_grandiflora	Dypsis_decaryi))	(Manicaria_saccifera	Prestoea_acuminata)))	Kingia_australis);
(((Attalea_speciosa	((((((Reinhardtia_gracilis	Chamaedorea_seifrizii)	(Podococcus_barteri	Roystonea_regia))	(Pseudophoenix_vinifera	(((Sabal_domingensis	Iriartea_deltoidea)	(Serenoa_repens	Nypa_fruticans))	Phoenix_dactylifera)))	(((Oenocarpus_minor	(Sclerosperma_profizianum	Oenocarpus_bataua))	((Manicaria_saccifera	(Pelagodoxa_henryana	Geonoma_undata))	(Prestoea_acuminata	(((Veitchia_spiralis	Heterospathe_cagayanensis)	(Dictyosperma_album	Kentiopsis_piersoniorum))	((Dypsis_decaryi	Burretiokentia_grandiflora)	Hydriastele_microspadix)))))	Orania_palindan))	(Reinhardtia_simplex	(Reinhardtia_paiewonskiana	Reinhardtia_latisecta)))	(Elaeis_guineensis	Elaeis_oleifera)))	Calamus_caryotoides)	Kingia_australis);
(((((Calamus_caryotoides	Pseudophoenix_vinifera)	(Nypa_fruticans	(((Sabal_domingensis	Iriartea_deltoidea)	Phoenix_dactylifera)	Serenoa_repens)))	(((Reinhardtia_gracilis	((Reinhardtia_simplex	(Reinhardtia_latisecta	Reinhardtia_paiewonskiana))	(Attalea_speciosa	(Elaeis_guineensis	Elaeis_oleifera))))	(((Oenocarpus_minor	(Podococcus_barteri	Oenocarpus_bataua))	(Orania_palindan	Roystonea_regia))	((Manicaria_saccifera	(Burretiokentia_grandiflora	(Prestoea_acuminata	Geonoma_undata)))	(Pelagodoxa_henryana	((((Dictyosperma_album	Kentiopsis_piersoniorum)	Veitchia_spiralis)	Heterospathe_cagayanensis)	(Dypsis_decaryi	Hydriastele_microspadix))))))	Sclerosperma_profizianum))	Chamaedorea_seifrizii)	Kingia_australis);
((((((Pseudophoenix_vinifera	Nypa_fruticans)	((Sabal_domingensis	Iriartea_deltoidea)	Serenoa_repens))	Phoenix_dactylifera)	((((Reinhardtia_simplex	(Reinhardtia_latisecta	Reinhardtia_paiewonskiana))	((Attalea_speciosa	(Elaeis_guineensis	Elaeis_oleifera))	(Orania_palindan	(Podococcus_barteri	Roystonea_regia))))	((Reinhardtia_gracilis	Chamaedorea_seifrizii)	((Manicaria_saccifera	(Pelagodoxa_henryana	Geonoma_undata))	(Prestoea_acuminata	((Burretiokentia_grandiflora	Dypsis_decaryi)	(Hydriastele_microspadix	((Kentiopsis_piersoniorum	Dictyosperma_album)	(Heterospathe_cagayanensis	Veitchia_spiralis))))))))	((Oenocarpus_minor	Oenocarpus_bataua)	Sclerosperma_profizianum)))	Calamus_caryotoides)	Kingia_australis);
(((((Pseudophoenix_vinifera	Nypa_fruticans)	((Iriartea_deltoidea	Sabal_domingensis)	(Serenoa_repens	Phoenix_dactylifera)))	(Chamaedorea_seifrizii	(Sclerosperma_profizianum	((Oenocarpus_bataua	((Reinhardtia_gracilis	((Reinhardtia_simplex	(Reinhardtia_latisecta	Reinhardtia_paiewonskiana))	(((Podococcus_barteri	Burretiokentia_grandiflora)	Dypsis_decaryi)	((Attalea_speciosa	(Elaeis_guineensis	Elaeis_oleifera))	(Orania_palindan	Roystonea_regia)))))	Oenocarpus_minor))	(((Hydriastele_microspadix	(((Dictyosperma_album	Kentiopsis_piersoniorum)	Veitchia_spiralis)	Heterospathe_cagayanensis))	(Manicaria_saccifera	(Pelagodoxa_henryana	Geonoma_undata)))	Prestoea_acuminata)))))	Calamus_caryotoides)	Kingia_australis);
(((((Pseudophoenix_vinifera	Nypa_fruticans)	((Iriartea_deltoidea	Sabal_domingensis)	(Serenoa_repens	Phoenix_dactylifera)))	((Reinhardtia_gracilis	Chamaedorea_seifrizii)	(((Oenocarpus_minor	Oenocarpus_bataua)	Sclerosperma_profizianum)	((((Attalea_speciosa	(Elaeis_guineensis	Elaeis_oleifera))	(Reinhardtia_simplex	(Reinhardtia_latisecta	Reinhardtia_paiewonskiana)))	Orania_palindan)	((Podococcus_barteri	Roystonea_regia)	((Manicaria_saccifera	(Pelagodoxa_henryana	Geonoma_undata))	(Prestoea_acuminata	(Kentiopsis_piersoniorum	((Veitchia_spiralis	(Dictyosperma_album	(Burretiokentia_grandiflora	(Hydriastele_microspadix	Dypsis_decaryi))))	Heterospathe_cagayanensis)))))))))	Calamus_caryotoides)	Kingia_australis);
(((((Reinhardtia_gracilis	Chamaedorea_seifrizii)	(Pseudophoenix_vinifera	(((Sclerosperma_profizianum	(Oenocarpus_minor	Oenocarpus_bataua))	(Manicaria_saccifera	(((((((Veitchia_spiralis	Kentiopsis_piersoniorum)	Dictyosperma_album)	(Burretiokentia_grandiflora	Heterospathe_cagayanensis))	(Hydriastele_microspadix	Dypsis_decaryi))	Pelagodoxa_henryana)	Prestoea_acuminata)	Geonoma_undata)))	(((Attalea_speciosa	(Elaeis_guineensis	Elaeis_oleifera))	(Reinhardtia_simplex	(Reinhardtia_latisecta	Reinhardtia_paiewonskiana)))	(Orania_palindan	((Iriartea_deltoidea	Podococcus_barteri)	Roystonea_regia))))))	(((Sabal_domingensis	Serenoa_repens)	Phoenix_dactylifera)	Nypa_fruticans))	Calamus_caryotoides)	Kingia_australis);
(((((Iriartea_deltoidea	Sabal_domingensis)	Serenoa_repens)	((Phoenix_dactylifera	Nypa_fruticans)	((Reinhardtia_gracilis	Chamaedorea_seifrizii)	(((((Oenocarpus_minor	Oenocarpus_bataua)	Reinhardtia_simplex)	(Reinhardtia_latisecta	Reinhardtia_paiewonskiana))	(((Orania_palindan	Roystonea_regia)	(Attalea_speciosa	(Elaeis_guineensis	Elaeis_oleifera)))	Pseudophoenix_vinifera))	((Podococcus_barteri	(((Hydriastele_microspadix	(Veitchia_spiralis	((Burretiokentia_grandiflora	Dypsis_decaryi)	(Heterospathe_cagayanensis	(Kentiopsis_piersoniorum	Dictyosperma_album)))))	(Geonoma_undata	Prestoea_acuminata))	(Manicaria_saccifera	Pelagodoxa_henryana)))	Sclerosperma_profizianum)))))	Calamus_caryotoides)	Kingia_australis);
(((Nypa_fruticans	((((Iriartea_deltoidea	Sabal_domingensis)	Serenoa_repens)	Phoenix_dactylifera)	((Reinhardtia_gracilis	Chamaedorea_seifrizii)	(((((Kentiopsis_piersoniorum	(((Heterospathe_cagayanensis	(Burretiokentia_grandiflora	Dypsis_decaryi))	Dictyosperma_album)	(Veitchia_spiralis	Hydriastele_microspadix)))	Geonoma_undata)	(Prestoea_acuminata	Manicaria_saccifera))	Pelagodoxa_henryana)	(Sclerosperma_profizianum	(Oenocarpus_bataua	((((Elaeis_guineensis	Elaeis_oleifera)	(Pseudophoenix_vinifera	(Orania_palindan	(Podococcus_barteri	Roystonea_regia))))	Attalea_speciosa)	(Oenocarpus_minor	(Reinhardtia_simplex	(Reinhardtia_latisecta	Reinhardtia_paiewonskiana))))))))))	Calamus_caryotoides)	Kingia_australis);
(((Nypa_fruticans	((((Iriartea_deltoidea	Sabal_domingensis)	Serenoa_repens)	Phoenix_dactylifera)	(((((((Attalea_speciosa	(Elaeis_guineensis	Elaeis_oleifera))	(Podococcus_barteri	Orania_palindan))	((Reinhardtia_gracilis	Reinhardtia_simplex)	(Reinhardtia_latisecta	Reinhardtia_paiewonskiana)))	Chamaedorea_seifrizii)	(((Prestoea_acuminata	Manicaria_saccifera)	((Pelagodoxa_henryana	Geonoma_undata)	((Veitchia_spiralis	(Dictyosperma_album	Kentiopsis_piersoniorum))	(Heterospathe_cagayanensis	((Burretiokentia_grandiflora	Dypsis_decaryi)	Hydriastele_microspadix)))))	Roystonea_regia))	(Oenocarpus_bataua	(Oenocarpus_minor	Sclerosperma_profizianum)))	Pseudophoenix_vinifera)))	Calamus_caryotoides)	Kingia_australis);
(((Pelagodoxa_henryana	(((Hydriastele_microspadix	((Heterospathe_cagayanensis	(Veitchia_spiralis	Dictyosperma_album))	Kentiopsis_piersoniorum))	(Burretiokentia_grandiflora	Dypsis_decaryi))	(((((Oenocarpus_minor	Sclerosperma_profizianum)	Oenocarpus_bataua)	((Pseudophoenix_vinifera	(Nypa_fruticans	(((Iriartea_deltoidea	Sabal_domingensis)	Serenoa_repens)	Phoenix_dactylifera)))	((((Attalea_speciosa	(Elaeis_guineensis	Elaeis_oleifera))	(Reinhardtia_simplex	(Reinhardtia_latisecta	Reinhardtia_paiewonskiana)))	(Orania_palindan	(Podococcus_barteri	Roystonea_regia)))	(Reinhardtia_gracilis	Chamaedorea_seifrizii))))	(Manicaria_saccifera	Geonoma_undata))	Prestoea_acuminata)))	Calamus_caryotoides)	Kingia_australis);
((Reinhardtia_simplex	((Reinhardtia_latisecta	Reinhardtia_paiewonskiana)	(((Elaeis_guineensis	Elaeis_oleifera)	((Orania_palindan	(Podococcus_barteri	Roystonea_regia))	Attalea_speciosa))	(((Reinhardtia_gracilis	Chamaedorea_seifrizii)	(((Iriartea_deltoidea	Sabal_domingensis)	(Serenoa_repens	Phoenix_dactylifera))	(Pseudophoenix_vinifera	Nypa_fruticans)))	((((Hydriastele_microspadix	(Kentiopsis_piersoniorum	(Heterospathe_cagayanensis	(Veitchia_spiralis	Dictyosperma_album))))	(((Dypsis_decaryi	Burretiokentia_grandiflora)	Manicaria_saccifera)	(Geonoma_undata	Prestoea_acuminata)))	Pelagodoxa_henryana)	((Calamus_caryotoides	Sclerosperma_profizianum)	(Oenocarpus_bataua	Oenocarpus_minor)))))))	Kingia_australis);
((((((((Iriartea_deltoidea	Nypa_fruticans)	Pseudophoenix_vinifera)	(Sabal_domingensis	Serenoa_repens))	Phoenix_dactylifera)	(((Reinhardtia_simplex	(Reinhardtia_latisecta	Reinhardtia_paiewonskiana))	((Attalea_speciosa	(Elaeis_oleifera	Elaeis_guineensis))	(Orania_palindan	(Podococcus_barteri	Roystonea_regia))))	(((Oenocarpus_bataua	Oenocarpus_minor)	Sclerosperma_profizianum)	((Geonoma_undata	Manicaria_saccifera)	((((Veitchia_spiralis	(Heterospathe_cagayanensis	(Kentiopsis_piersoniorum	Dictyosperma_album)))	(Pelagodoxa_henryana	Hydriastele_microspadix))	(Dypsis_decaryi	Burretiokentia_grandiflora))	Prestoea_acuminata)))))	(Reinhardtia_gracilis	Chamaedorea_seifrizii))	Calamus_caryotoides)	Kingia_australis);
(((((Iriartea_deltoidea	Sabal_domingensis)	(Phoenix_dactylifera	(Calamus_caryotoides	Serenoa_repens)))	(Pseudophoenix_vinifera	(((Sclerosperma_profizianum	(Prestoea_acuminata	((Manicaria_saccifera	(Pelagodoxa_henryana	Geonoma_undata))	((Heterospathe_cagayanensis	(Kentiopsis_piersoniorum	(Veitchia_spiralis	Dictyosperma_album)))	((Dypsis_decaryi	Burretiokentia_grandiflora)	Hydriastele_microspadix)))))	((Oenocarpus_minor	Oenocarpus_bataua)	(((Reinhardtia_simplex	(Reinhardtia_latisecta	Reinhardtia_paiewonskiana))	(Attalea_speciosa	(Elaeis_oleifera	Elaeis_guineensis)))	((Podococcus_barteri	Roystonea_regia)	Orania_palindan))))	(Reinhardtia_gracilis	Chamaedorea_seifrizii))))	Nypa_fruticans)	Kingia_australis);
(((Reinhardtia_latisecta	Reinhardtia_paiewonskiana)	(((Orania_palindan	(Attalea_speciosa	(Elaeis_oleifera	Elaeis_guineensis)))	(((Reinhardtia_gracilis	Chamaedorea_seifrizii)	(Sclerosperma_profizianum	((Phoenix_dactylifera	Serenoa_repens)	(((Iriartea_deltoidea	Sabal_domingensis)	Nypa_fruticans)	(Calamus_caryotoides	Pseudophoenix_vinifera)))))	((Oenocarpus_minor	(Oenocarpus_bataua	(((((Heterospathe_cagayanensis	(Kentiopsis_piersoniorum	(Veitchia_spiralis	Dictyosperma_album)))	((Dypsis_decaryi	Burretiokentia_grandiflora)	Hydriastele_microspadix))	Pelagodoxa_henryana)	Prestoea_acuminata)	(Manicaria_saccifera	Geonoma_undata))))	(Podococcus_barteri	Roystonea_regia))))	Reinhardtia_simplex))	Kingia_australis);
(((Reinhardtia_latisecta	Reinhardtia_paiewonskiana)	((((((((Hydriastele_microspadix	Pelagodoxa_henryana)	(Kentiopsis_piersoniorum	((Veitchia_spiralis	Dictyosperma_album)	Heterospathe_cagayanensis)))	(Dypsis_decaryi	Burretiokentia_grandiflora))	Prestoea_acuminata)	(Manicaria_saccifera	Geonoma_undata))	(((Calamus_caryotoides	Pseudophoenix_vinifera)	(Nypa_fruticans	(Phoenix_dactylifera	((Iriartea_deltoidea	Sabal_domingensis)	Serenoa_repens))))	((Reinhardtia_gracilis	Chamaedorea_seifrizii)	Sclerosperma_profizianum)))	((Oenocarpus_minor	Oenocarpus_bataua)	((Attalea_speciosa	(Elaeis_oleifera	Elaeis_guineensis))	(Orania_palindan	(Podococcus_barteri	Roystonea_regia)))))	Reinhardtia_simplex))	Kingia_australis);
((Geonoma_undata	((((((((Attalea_speciosa	(Elaeis_oleifera	Elaeis_guineensis))	Orania_palindan)	(Reinhardtia_simplex	(Reinhardtia_latisecta	Reinhardtia_paiewonskiana)))	(Podococcus_barteri	Roystonea_regia))	(((((Calamus_caryotoides	Pseudophoenix_vinifera)	Nypa_fruticans)	Serenoa_repens)	((Reinhardtia_gracilis	Chamaedorea_seifrizii)	Phoenix_dactylifera))	(Oenocarpus_minor	Oenocarpus_bataua)))	((Iriartea_deltoidea	Sabal_domingensis)	Sclerosperma_profizianum))	(((Dypsis_decaryi	Hydriastele_microspadix)	(((Veitchia_spiralis	Dictyosperma_album)	Kentiopsis_piersoniorum)	(Burretiokentia_grandiflora	Heterospathe_cagayanensis)))	(Prestoea_acuminata	Manicaria_saccifera)))	Pelagodoxa_henryana))	Kingia_australis);
((Reinhardtia_simplex	((Reinhardtia_latisecta	Reinhardtia_paiewonskiana)	((((Podococcus_barteri	Roystonea_regia)	((Prestoea_acuminata	(((Veitchia_spiralis	(Heterospathe_cagayanensis	(Dictyosperma_album	Kentiopsis_piersoniorum)))	(Pelagodoxa_henryana	Hydriastele_microspadix))	(Burretiokentia_grandiflora	Dypsis_decaryi)))	((((Calamus_caryotoides	Pseudophoenix_vinifera)	Nypa_fruticans)	((Iriartea_deltoidea	Sabal_domingensis)	(Serenoa_repens	Phoenix_dactylifera)))	(Manicaria_saccifera	Geonoma_undata))))	(((Oenocarpus_minor	Oenocarpus_bataua)	Sclerosperma_profizianum)	(Reinhardtia_gracilis	Chamaedorea_seifrizii)))	((Attalea_speciosa	(Elaeis_oleifera	Elaeis_guineensis))	Orania_palindan))))	Kingia_australis);
((((Pseudophoenix_vinifera	(((Iriartea_deltoidea	Sabal_domingensis)	Serenoa_repens)	(((((Roystonea_regia	(Reinhardtia_gracilis	(((Attalea_speciosa	(Elaeis_oleifera	Elaeis_guineensis))	Orania_palindan)	(Reinhardtia_simplex	(Reinhardtia_latisecta	Reinhardtia_paiewonskiana)))))	Podococcus_barteri)	(Chamaedorea_seifrizii	((Geonoma_undata	Manicaria_saccifera)	(Prestoea_acuminata	((Burretiokentia_grandiflora	Dypsis_decaryi)	((((Heterospathe_cagayanensis	Veitchia_spiralis)	Dictyosperma_album)	Kentiopsis_piersoniorum)	(Pelagodoxa_henryana	Hydriastele_microspadix)))))))	(Oenocarpus_bataua	(Sclerosperma_profizianum	Oenocarpus_minor)))	Phoenix_dactylifera)))	Nypa_fruticans)	Calamus_caryotoides)	Kingia_australis);
((Chamaedorea_seifrizii	((((Iriartea_deltoidea	Nypa_fruticans)	(Phoenix_dactylifera	(Sabal_domingensis	Serenoa_repens)))	(Calamus_caryotoides	Pseudophoenix_vinifera))	(Sclerosperma_profizianum	(((Attalea_speciosa	(Elaeis_oleifera	Elaeis_guineensis))	((Reinhardtia_gracilis	Reinhardtia_simplex)	(Reinhardtia_latisecta	Reinhardtia_paiewonskiana)))	(Orania_palindan	(((Oenocarpus_bataua	Oenocarpus_minor)	(((Podococcus_barteri	Roystonea_regia)	Geonoma_undata)	Manicaria_saccifera))	(Prestoea_acuminata	((Burretiokentia_grandiflora	Dypsis_decaryi)	(((Heterospathe_cagayanensis	Kentiopsis_piersoniorum)	(Dictyosperma_album	Veitchia_spiralis))	(Pelagodoxa_henryana	Hydriastele_microspadix))))))))))	Kingia_australis);
((Reinhardtia_paiewonskiana	(((((((Podococcus_barteri	Roystonea_regia)	((Geonoma_undata	Manicaria_saccifera)	((Prestoea_acuminata	((Heterospathe_cagayanensis	(Hydriastele_microspadix	(Burretiokentia_grandiflora	Dypsis_decaryi)))	(Kentiopsis_piersoniorum	(Veitchia_spiralis	Dictyosperma_album))))	Pelagodoxa_henryana)))	(((Nypa_fruticans	(Calamus_caryotoides	Pseudophoenix_vinifera))	(Phoenix_dactylifera	Serenoa_repens))	(Iriartea_deltoidea	Sabal_domingensis)))	((Reinhardtia_gracilis	Chamaedorea_seifrizii)	((Oenocarpus_bataua	Oenocarpus_minor)	Sclerosperma_profizianum)))	(Orania_palindan	(Attalea_speciosa	(Elaeis_oleifera	Elaeis_guineensis))))	Reinhardtia_simplex)	Reinhardtia_latisecta))	Kingia_australis);
(((((((((Attalea_speciosa	(Elaeis_oleifera	Elaeis_guineensis))	(Reinhardtia_simplex	(Reinhardtia_latisecta	Reinhardtia_paiewonskiana)))	(Reinhardtia_gracilis	Chamaedorea_seifrizii))	(((Podococcus_barteri	Roystonea_regia)	Orania_palindan)	((Nypa_fruticans	Pseudophoenix_vinifera)	((Phoenix_dactylifera	Serenoa_repens)	(Iriartea_deltoidea	Sabal_domingensis)))))	((Oenocarpus_bataua	Oenocarpus_minor)	(Calamus_caryotoides	Sclerosperma_profizianum)))	(Geonoma_undata	Manicaria_saccifera))	(((Hydriastele_microspadix	(Burretiokentia_grandiflora	Dypsis_decaryi))	((Kentiopsis_piersoniorum	Heterospathe_cagayanensis)	(Veitchia_spiralis	Dictyosperma_album)))	Pelagodoxa_henryana))	Prestoea_acuminata)	Kingia_australis);
((((((((Attalea_speciosa	(Elaeis_oleifera	Elaeis_guineensis))	((Reinhardtia_paiewonskiana	Reinhardtia_latisecta)	Reinhardtia_simplex))	((Podococcus_barteri	Roystonea_regia)	Orania_palindan))	((Pelagodoxa_henryana	Geonoma_undata)	(((((Kentiopsis_piersoniorum	(Veitchia_spiralis	Heterospathe_cagayanensis))	Dictyosperma_album)	(Hydriastele_microspadix	(Dypsis_decaryi	Burretiokentia_grandiflora)))	Prestoea_acuminata)	Manicaria_saccifera)))	((Oenocarpus_minor	Oenocarpus_bataua)	Sclerosperma_profizianum))	((((Calamus_caryotoides	Serenoa_repens)	Phoenix_dactylifera)	(Iriartea_deltoidea	Sabal_domingensis))	(Pseudophoenix_vinifera	Nypa_fruticans)))	(Reinhardtia_gracilis	Chamaedorea_seifrizii))	Kingia_australis);
(((Sabal_domingensis	(Serenoa_repens	((Phoenix_dactylifera	(Iriartea_deltoidea	Nypa_fruticans))	((Pseudophoenix_vinifera	(((((Attalea_speciosa	(Elaeis_oleifera	Elaeis_guineensis))	((Reinhardtia_paiewonskiana	Reinhardtia_latisecta)	(Reinhardtia_gracilis	Reinhardtia_simplex)))	((Podococcus_barteri	Roystonea_regia)	Orania_palindan))	((Prestoea_acuminata	Geonoma_undata)	(((Heterospathe_cagayanensis	((Veitchia_spiralis	Dictyosperma_album)	Kentiopsis_piersoniorum))	(Hydriastele_microspadix	(Dypsis_decaryi	Burretiokentia_grandiflora)))	(Pelagodoxa_henryana	Manicaria_saccifera))))	(Oenocarpus_bataua	(Sclerosperma_profizianum	Oenocarpus_minor))))	Chamaedorea_seifrizii))))	Calamus_caryotoides)	Kingia_australis);
((((Iriartea_deltoidea	Sabal_domingensis)	(((Pseudophoenix_vinifera	(((((Attalea_speciosa	(Elaeis_oleifera	Elaeis_guineensis))	((Reinhardtia_paiewonskiana	Reinhardtia_latisecta)	(Reinhardtia_gracilis	Reinhardtia_simplex)))	((Podococcus_barteri	Roystonea_regia)	Orania_palindan))	(Geonoma_undata	((Prestoea_acuminata	(Pelagodoxa_henryana	((Heterospathe_cagayanensis	((Veitchia_spiralis	Dictyosperma_album)	Kentiopsis_piersoniorum))	(Hydriastele_microspadix	(Dypsis_decaryi	Burretiokentia_grandiflora)))))	Manicaria_saccifera)))	(Chamaedorea_seifrizii	(Oenocarpus_bataua	(Sclerosperma_profizianum	Oenocarpus_minor)))))	(Serenoa_repens	Phoenix_dactylifera))	Nypa_fruticans))	Calamus_caryotoides)	Kingia_australis);
(((((Reinhardtia_gracilis	Chamaedorea_seifrizii)	((Oenocarpus_bataua	Oenocarpus_minor)	((Podococcus_barteri	Roystonea_regia)	(((Attalea_speciosa	(Elaeis_oleifera	Elaeis_guineensis))	((Reinhardtia_paiewonskiana	Reinhardtia_latisecta)	Reinhardtia_simplex))	(Sclerosperma_profizianum	(Orania_palindan	(((Pelagodoxa_henryana	Geonoma_undata)	Manicaria_saccifera)	(Prestoea_acuminata	(((Heterospathe_cagayanensis	(Dictyosperma_album	Kentiopsis_piersoniorum))	Veitchia_spiralis)	(Hydriastele_microspadix	(Dypsis_decaryi	Burretiokentia_grandiflora)))))))))))	(((Iriartea_deltoidea	Sabal_domingensis)	(Serenoa_repens	Phoenix_dactylifera))	(Nypa_fruticans	Pseudophoenix_vinifera)))	Calamus_caryotoides)	Kingia_australis);
(((((Pseudophoenix_vinifera	Pelagodoxa_henryana)	(((Reinhardtia_gracilis	Chamaedorea_seifrizii)	((Sclerosperma_profizianum	Oenocarpus_bataua)	Oenocarpus_minor))	(((Podococcus_barteri	Roystonea_regia)	((Attalea_speciosa	(Elaeis_oleifera	Elaeis_guineensis))	((Reinhardtia_paiewonskiana	Reinhardtia_latisecta)	Reinhardtia_simplex)))	(Orania_palindan	((Prestoea_acuminata	(((Heterospathe_cagayanensis	(Dictyosperma_album	Kentiopsis_piersoniorum))	Veitchia_spiralis)	(Hydriastele_microspadix	(Dypsis_decaryi	Burretiokentia_grandiflora))))	(Geonoma_undata	Manicaria_saccifera))))))	((Phoenix_dactylifera	((Iriartea_deltoidea	Sabal_domingensis)	Serenoa_repens))	Nypa_fruticans))	Calamus_caryotoides)	Kingia_australis);
((((((Chamaedorea_seifrizii	Pseudophoenix_vinifera)	((((Prestoea_acuminata	((Veitchia_spiralis	(Heterospathe_cagayanensis	(Kentiopsis_piersoniorum	Dictyosperma_album)))	(Hydriastele_microspadix	(Dypsis_decaryi	Burretiokentia_grandiflora))))	((Pelagodoxa_henryana	Geonoma_undata)	Manicaria_saccifera))	((Sclerosperma_profizianum	Oenocarpus_bataua)	Oenocarpus_minor))	(((Reinhardtia_paiewonskiana	Reinhardtia_latisecta)	Reinhardtia_simplex)	((Orania_palindan	(Podococcus_barteri	Roystonea_regia))	(Reinhardtia_gracilis	(Attalea_speciosa	(Elaeis_oleifera	Elaeis_guineensis)))))))	((Iriartea_deltoidea	Sabal_domingensis)	(Serenoa_repens	Phoenix_dactylifera)))	Nypa_fruticans)	Calamus_caryotoides)	Kingia_australis);
(((((Dypsis_decaryi	Burretiokentia_grandiflora)	Manicaria_saccifera)	(((((Sclerosperma_profizianum	Oenocarpus_bataua)	Oenocarpus_minor)	(((Podococcus_barteri	Roystonea_regia)	((Reinhardtia_gracilis	Chamaedorea_seifrizii)	((Attalea_speciosa	(Elaeis_oleifera	Elaeis_guineensis))	(Orania_palindan	((Reinhardtia_paiewonskiana	Reinhardtia_latisecta)	Reinhardtia_simplex)))))	(Pseudophoenix_vinifera	(Nypa_fruticans	((Calamus_caryotoides	(Serenoa_repens	(Iriartea_deltoidea	Sabal_domingensis)))	Phoenix_dactylifera)))))	((((Heterospathe_cagayanensis	Dictyosperma_album)	Veitchia_spiralis)	Hydriastele_microspadix)	Kentiopsis_piersoniorum))	Prestoea_acuminata))	(Geonoma_undata	Pelagodoxa_henryana))	Kingia_australis);
((Nypa_fruticans	((Sabal_domingensis	(Phoenix_dactylifera	Serenoa_repens))	(((Iriartea_deltoidea	(Reinhardtia_gracilis	Chamaedorea_seifrizii))	Pseudophoenix_vinifera)	(((((Geonoma_undata	Pelagodoxa_henryana)	((((Dypsis_decaryi	Burretiokentia_grandiflora)	Hydriastele_microspadix)	((Heterospathe_cagayanensis	(Dictyosperma_album	Veitchia_spiralis))	Kentiopsis_piersoniorum))	(Prestoea_acuminata	Manicaria_saccifera)))	((Sclerosperma_profizianum	Oenocarpus_bataua)	Oenocarpus_minor))	((Calamus_caryotoides	(Attalea_speciosa	(Elaeis_oleifera	Elaeis_guineensis)))	((Reinhardtia_paiewonskiana	Reinhardtia_latisecta)	Reinhardtia_simplex)))	(Orania_palindan	(Podococcus_barteri	Roystonea_regia))))))	Kingia_australis);
(((Nypa_fruticans	Calamus_caryotoides)	(((Iriartea_deltoidea	Sabal_domingensis)	(Phoenix_dactylifera	Serenoa_repens))	((Reinhardtia_gracilis	Chamaedorea_seifrizii)	(((((Sclerosperma_profizianum	Oenocarpus_bataua)	Oenocarpus_minor)	(((Orania_palindan	(Attalea_speciosa	(Elaeis_oleifera	Elaeis_guineensis)))	((Reinhardtia_paiewonskiana	Reinhardtia_latisecta)	Reinhardtia_simplex))	(Podococcus_barteri	Roystonea_regia)))	((Geonoma_undata	Manicaria_saccifera)	(Pelagodoxa_henryana	(Prestoea_acuminata	(Hydriastele_microspadix	((Dypsis_decaryi	Burretiokentia_grandiflora)	((Heterospathe_cagayanensis	(Dictyosperma_album	Veitchia_spiralis))	Kentiopsis_piersoniorum)))))))	Pseudophoenix_vinifera))))	Kingia_australis);
(((((Phoenix_dactylifera	(Serenoa_repens	(Iriartea_deltoidea	Sabal_domingensis)))	(((Reinhardtia_gracilis	Chamaedorea_seifrizii)	Pseudophoenix_vinifera)	(((((Dypsis_decaryi	Geonoma_undata)	Manicaria_saccifera)	(((Hydriastele_microspadix	((Heterospathe_cagayanensis	(Dictyosperma_album	(Burretiokentia_grandiflora	Kentiopsis_piersoniorum)))	Veitchia_spiralis))	Pelagodoxa_henryana)	Prestoea_acuminata))	((Sclerosperma_profizianum	Oenocarpus_bataua)	Oenocarpus_minor))	((((Attalea_speciosa	(Elaeis_oleifera	Elaeis_guineensis))	((Reinhardtia_paiewonskiana	Reinhardtia_latisecta)	Reinhardtia_simplex))	(Orania_palindan	Roystonea_regia))	Podococcus_barteri))))	Nypa_fruticans)	Calamus_caryotoides)	Kingia_australis);
((Calamus_caryotoides	((Pelagodoxa_henryana	Geonoma_undata)	((((((Attalea_speciosa	(Elaeis_guineensis	Elaeis_oleifera))	(Reinhardtia_simplex	(Reinhardtia_latisecta	Reinhardtia_paiewonskiana)))	(((Chamaedorea_seifrizii	Reinhardtia_gracilis)	((Serenoa_repens	Phoenix_dactylifera)	(((Sabal_domingensis	Iriartea_deltoidea)	Nypa_fruticans)	Pseudophoenix_vinifera)))	(Orania_palindan	(Roystonea_regia	Podococcus_barteri))))	((Oenocarpus_minor	Oenocarpus_bataua)	Sclerosperma_profizianum))	Manicaria_saccifera)	(Prestoea_acuminata	((((Dictyosperma_album	Veitchia_spiralis)	Heterospathe_cagayanensis)	Hydriastele_microspadix)	((Dypsis_decaryi	Burretiokentia_grandiflora)	Kentiopsis_piersoniorum))))))	Kingia_australis);
((Calamus_caryotoides	(Heterospathe_cagayanensis	(((Hydriastele_microspadix	(((Dypsis_decaryi	Burretiokentia_grandiflora)	Kentiopsis_piersoniorum)	((((((Chamaedorea_seifrizii	Reinhardtia_gracilis)	(Pseudophoenix_vinifera	((Serenoa_repens	(Sabal_domingensis	(Nypa_fruticans	Iriartea_deltoidea)))	Phoenix_dactylifera)))	(Orania_palindan	(Roystonea_regia	Podococcus_barteri)))	((Attalea_speciosa	(Elaeis_guineensis	Elaeis_oleifera))	(Reinhardtia_simplex	(Reinhardtia_latisecta	Reinhardtia_paiewonskiana))))	(Prestoea_acuminata	((Oenocarpus_minor	Oenocarpus_bataua)	Sclerosperma_profizianum)))	(Geonoma_undata	Manicaria_saccifera))))	(Dictyosperma_album	Veitchia_spiralis))	Pelagodoxa_henryana)))	Kingia_australis);
((Calamus_caryotoides	(Heterospathe_cagayanensis	(((Dictyosperma_album	Veitchia_spiralis)	Kentiopsis_piersoniorum)	(((Burretiokentia_grandiflora	Pelagodoxa_henryana)	Hydriastele_microspadix)	(((((Serenoa_repens	(Sabal_domingensis	Iriartea_deltoidea))	Phoenix_dactylifera)	Nypa_fruticans)	(((Reinhardtia_simplex	(Reinhardtia_latisecta	Reinhardtia_paiewonskiana))	(((((Orania_palindan	Roystonea_regia)	(Attalea_speciosa	(Elaeis_guineensis	Elaeis_oleifera)))	(Prestoea_acuminata	(Dypsis_decaryi	(Oenocarpus_bataua	(Sclerosperma_profizianum	Oenocarpus_minor)))))	(Chamaedorea_seifrizii	Reinhardtia_gracilis))	Podococcus_barteri))	Pseudophoenix_vinifera))	(Geonoma_undata	Manicaria_saccifera))))))	Kingia_australis);
(((Chamaedorea_seifrizii	Reinhardtia_gracilis)	((((((Reinhardtia_simplex	(Reinhardtia_latisecta	Reinhardtia_paiewonskiana))	(Attalea_speciosa	(Elaeis_guineensis	(Dypsis_decaryi	Elaeis_oleifera))))	(Orania_palindan	(Podococcus_barteri	Roystonea_regia)))	((Pelagodoxa_henryana	Geonoma_undata)	(((Veitchia_spiralis	((Burretiokentia_grandiflora	Heterospathe_cagayanensis)	(Kentiopsis_piersoniorum	Dictyosperma_album)))	Hydriastele_microspadix)	(Prestoea_acuminata	Manicaria_saccifera))))	(Oenocarpus_bataua	(Sclerosperma_profizianum	Oenocarpus_minor)))	((Calamus_caryotoides	Pseudophoenix_vinifera)	(Nypa_fruticans	((Sabal_domingensis	Iriartea_deltoidea)	(Phoenix_dactylifera	Serenoa_repens))))))	Kingia_australis);
(((Nypa_fruticans	(((Sabal_domingensis	Iriartea_deltoidea)	(Phoenix_dactylifera	Serenoa_repens))	(((((Chamaedorea_seifrizii	Reinhardtia_gracilis)	((Reinhardtia_simplex	(Reinhardtia_latisecta	Reinhardtia_paiewonskiana))	(Orania_palindan	(Attalea_speciosa	(Elaeis_guineensis	Elaeis_oleifera)))))	((Geonoma_undata	(Manicaria_saccifera	(Prestoea_acuminata	((((Veitchia_spiralis	(Heterospathe_cagayanensis	(Burretiokentia_grandiflora	Kentiopsis_piersoniorum)))	Dictyosperma_album)	Hydriastele_microspadix)	Pelagodoxa_henryana))))	(Dypsis_decaryi	(Podococcus_barteri	Roystonea_regia))))	(Oenocarpus_bataua	(Sclerosperma_profizianum	Oenocarpus_minor)))	Pseudophoenix_vinifera)))	Calamus_caryotoides)	Kingia_australis);
((Roystonea_regia	((Dypsis_decaryi	((Podococcus_barteri	Orania_palindan)	((((Hydriastele_microspadix	Pelagodoxa_henryana)	Geonoma_undata)	(Burretiokentia_grandiflora	Manicaria_saccifera))	(Prestoea_acuminata	((Veitchia_spiralis	(Kentiopsis_piersoniorum	Dictyosperma_album))	Heterospathe_cagayanensis)))))	(((Oenocarpus_bataua	Oenocarpus_minor)	((Reinhardtia_simplex	(Reinhardtia_latisecta	Reinhardtia_paiewonskiana))	(Attalea_speciosa	(Elaeis_guineensis	Elaeis_oleifera))))	(((Reinhardtia_gracilis	Chamaedorea_seifrizii)	Sclerosperma_profizianum)	((Calamus_caryotoides	Pseudophoenix_vinifera)	(((Nypa_fruticans	Sabal_domingensis)	Iriartea_deltoidea)	(Phoenix_dactylifera	Serenoa_repens)))))))	Kingia_australis);
(((((Geonoma_undata	Manicaria_saccifera)	(((Sclerosperma_profizianum	((Pseudophoenix_vinifera	((Phoenix_dactylifera	(Calamus_caryotoides	((Sabal_domingensis	Iriartea_deltoidea)	Serenoa_repens)))	Nypa_fruticans))	(Reinhardtia_gracilis	Chamaedorea_seifrizii)))	(Oenocarpus_bataua	Oenocarpus_minor))	(((Reinhardtia_simplex	(Reinhardtia_latisecta	Reinhardtia_paiewonskiana))	(Attalea_speciosa	(Elaeis_guineensis	Elaeis_oleifera)))	(Dypsis_decaryi	(Podococcus_barteri	(Orania_palindan	Roystonea_regia))))))	((Hydriastele_microspadix	(((Burretiokentia_grandiflora	Kentiopsis_piersoniorum)	(Veitchia_spiralis	Dictyosperma_album))	Heterospathe_cagayanensis))	Pelagodoxa_henryana))	Prestoea_acuminata)	Kingia_australis);
(((((Nypa_fruticans	Pseudophoenix_vinifera)	(Phoenix_dactylifera	((Sabal_domingensis	Iriartea_deltoidea)	Serenoa_repens)))	((Reinhardtia_gracilis	Chamaedorea_seifrizii)	(((((Pelagodoxa_henryana	Manicaria_saccifera)	(Hydriastele_microspadix	(((Kentiopsis_piersoniorum	Dictyosperma_album)	(Burretiokentia_grandiflora	Heterospathe_cagayanensis))	Veitchia_spiralis)))	(Geonoma_undata	Prestoea_acuminata))	((Oenocarpus_bataua	Oenocarpus_minor)	Sclerosperma_profizianum))	((Reinhardtia_simplex	(Reinhardtia_latisecta	Reinhardtia_paiewonskiana))	((Attalea_speciosa	(Elaeis_guineensis	Elaeis_oleifera))	(Orania_palindan	(Dypsis_decaryi	(Podococcus_barteri	Roystonea_regia))))))))	Calamus_caryotoides)	Kingia_australis);
((((Pseudophoenix_vinifera	(((Sabal_domingensis	Iriartea_deltoidea)	(Serenoa_repens	Phoenix_dactylifera))	Nypa_fruticans))	((Reinhardtia_gracilis	Chamaedorea_seifrizii)	((((Manicaria_saccifera	Geonoma_undata)	(Prestoea_acuminata	(Pelagodoxa_henryana	(Hydriastele_microspadix	(((Burretiokentia_grandiflora	Kentiopsis_piersoniorum)	(Dictyosperma_album	Veitchia_spiralis))	Heterospathe_cagayanensis)))))	((Sclerosperma_profizianum	Oenocarpus_bataua)	Oenocarpus_minor))	((Orania_palindan	(Dypsis_decaryi	(Podococcus_barteri	Roystonea_regia)))	((Reinhardtia_simplex	(Reinhardtia_latisecta	Reinhardtia_paiewonskiana))	(Attalea_speciosa	(Elaeis_guineensis	Elaeis_oleifera)))))))	Calamus_caryotoides)	Kingia_australis);
((((((((Iriartea_deltoidea	Sabal_domingensis)	Serenoa_repens)	Nypa_fruticans)	Pseudophoenix_vinifera)	Phoenix_dactylifera)	((Reinhardtia_gracilis	Chamaedorea_seifrizii)	((((Prestoea_acuminata	Sclerosperma_profizianum)	((((Dictyosperma_album	Kentiopsis_piersoniorum)	(Heterospathe_cagayanensis	Veitchia_spiralis))	((Burretiokentia_grandiflora	Dypsis_decaryi)	Hydriastele_microspadix))	((Orania_palindan	(Pelagodoxa_henryana	Geonoma_undata))	Manicaria_saccifera)))	(Oenocarpus_bataua	(Oenocarpus_minor	((Reinhardtia_simplex	(Reinhardtia_latisecta	Reinhardtia_paiewonskiana))	(Attalea_speciosa	(Elaeis_guineensis	Elaeis_oleifera))))))	(Podococcus_barteri	Roystonea_regia))))	Calamus_caryotoides)	Kingia_australis);
(((((((Reinhardtia_simplex	(Reinhardtia_paiewonskiana	Reinhardtia_latisecta))	((Pseudophoenix_vinifera	(Orania_palindan	(Podococcus_barteri	(Dypsis_decaryi	Roystonea_regia))))	((Elaeis_guineensis	Elaeis_oleifera)	Attalea_speciosa)))	(((Oenocarpus_bataua	Oenocarpus_minor)	Sclerosperma_profizianum)	(((((Burretiokentia_grandiflora	Pelagodoxa_henryana)	((((Veitchia_spiralis	Dictyosperma_album)	Kentiopsis_piersoniorum)	Heterospathe_cagayanensis)	Hydriastele_microspadix))	Prestoea_acuminata)	Manicaria_saccifera)	Geonoma_undata)))	(Chamaedorea_seifrizii	Reinhardtia_gracilis))	((Serenoa_repens	(Nypa_fruticans	(Sabal_domingensis	Iriartea_deltoidea)))	Phoenix_dactylifera))	Calamus_caryotoides)	Kingia_australis);
((((Chamaedorea_seifrizii	Reinhardtia_gracilis)	(((((Oenocarpus_bataua	Oenocarpus_minor)	((Reinhardtia_simplex	(Reinhardtia_paiewonskiana	Reinhardtia_latisecta))	(((Dypsis_decaryi	(Podococcus_barteri	Roystonea_regia))	((Elaeis_oleifera	Elaeis_guineensis)	Attalea_speciosa))	Orania_palindan)))	Pseudophoenix_vinifera)	(Sclerosperma_profizianum	(((Prestoea_acuminata	Manicaria_saccifera)	((((Burretiokentia_grandiflora	Kentiopsis_piersoniorum)	Heterospathe_cagayanensis)	Hydriastele_microspadix)	(Dictyosperma_album	Veitchia_spiralis)))	(Pelagodoxa_henryana	Geonoma_undata))))	(((Sabal_domingensis	Iriartea_deltoidea)	(Serenoa_repens	Nypa_fruticans))	Phoenix_dactylifera)))	Calamus_caryotoides)	Kingia_australis);
((Calamus_caryotoides	(Reinhardtia_simplex	((Reinhardtia_paiewonskiana	Reinhardtia_latisecta)	((((Sclerosperma_profizianum	(((Prestoea_acuminata	Manicaria_saccifera)	(Hydriastele_microspadix	((Veitchia_spiralis	Dictyosperma_album)	((Burretiokentia_grandiflora	Heterospathe_cagayanensis)	Kentiopsis_piersoniorum))))	(Pelagodoxa_henryana	Geonoma_undata)))	((Chamaedorea_seifrizii	Reinhardtia_gracilis)	(Pseudophoenix_vinifera	((Sabal_domingensis	(Nypa_fruticans	Iriartea_deltoidea))	(Serenoa_repens	Phoenix_dactylifera)))))	(Oenocarpus_bataua	Oenocarpus_minor))	((Elaeis_oleifera	Elaeis_guineensis)	(Orania_palindan	(Attalea_speciosa	(Dypsis_decaryi	(Podococcus_barteri	Roystonea_regia)))))))))	Kingia_australis);
((Calamus_caryotoides	((Chamaedorea_seifrizii	Reinhardtia_gracilis)	(((Serenoa_repens	Phoenix_dactylifera)	(Pseudophoenix_vinifera	(Sabal_domingensis	(Nypa_fruticans	Iriartea_deltoidea))))	(((Attalea_speciosa	(Elaeis_oleifera	Elaeis_guineensis))	(Reinhardtia_simplex	(Reinhardtia_paiewonskiana	Reinhardtia_latisecta)))	((((Sclerosperma_profizianum	Oenocarpus_bataua)	Oenocarpus_minor)	((Prestoea_acuminata	Manicaria_saccifera)	(((((((Burretiokentia_grandiflora	Dypsis_decaryi)	Hydriastele_microspadix)	Veitchia_spiralis)	Heterospathe_cagayanensis)	Dictyosperma_album)	Kentiopsis_piersoniorum)	((Orania_palindan	Pelagodoxa_henryana)	Geonoma_undata))))	(Podococcus_barteri	Roystonea_regia))))))	Kingia_australis);
((Pseudophoenix_vinifera	((Chamaedorea_seifrizii	Reinhardtia_gracilis)	(((((Orania_palindan	((Podococcus_barteri	Roystonea_regia)	Attalea_speciosa))	(Elaeis_oleifera	Elaeis_guineensis))	(Reinhardtia_simplex	(Reinhardtia_paiewonskiana	Reinhardtia_latisecta)))	(((Oenocarpus_bataua	Sclerosperma_profizianum)	Oenocarpus_minor)	((Manicaria_saccifera	Geonoma_undata)	((Pelagodoxa_henryana	(((Burretiokentia_grandiflora	Dypsis_decaryi)	Hydriastele_microspadix)	(((Veitchia_spiralis	Dictyosperma_album)	Heterospathe_cagayanensis)	Kentiopsis_piersoniorum)))	(Calamus_caryotoides	Prestoea_acuminata)))))	((((Iriartea_deltoidea	Sabal_domingensis)	Serenoa_repens)	Phoenix_dactylifera)	Nypa_fruticans))))	Kingia_australis);
((((Chamaedorea_seifrizii	Reinhardtia_gracilis)	(((Pelagodoxa_henryana	((Prestoea_acuminata	(Manicaria_saccifera	Geonoma_undata))	(Hydriastele_microspadix	(((Veitchia_spiralis	Dictyosperma_album)	Heterospathe_cagayanensis)	((Burretiokentia_grandiflora	Dypsis_decaryi)	Kentiopsis_piersoniorum)))))	((Sclerosperma_profizianum	((Orania_palindan	(Podococcus_barteri	Roystonea_regia))	(((Oenocarpus_bataua	Oenocarpus_minor)	Attalea_speciosa)	(Elaeis_oleifera	Elaeis_guineensis))))	(Reinhardtia_simplex	(Reinhardtia_paiewonskiana	Reinhardtia_latisecta))))	(Pseudophoenix_vinifera	((((Iriartea_deltoidea	Sabal_domingensis)	Nypa_fruticans)	Serenoa_repens)	Phoenix_dactylifera))))	Calamus_caryotoides)	Kingia_australis);
((((Chamaedorea_seifrizii	Reinhardtia_gracilis)	((((Oenocarpus_bataua	(Oenocarpus_minor	Sclerosperma_profizianum))	((Orania_palindan	(Podococcus_barteri	Roystonea_regia))	(Attalea_speciosa	(Elaeis_oleifera	Elaeis_guineensis))))	(((Prestoea_acuminata	((Hydriastele_microspadix	(((Dictyosperma_album	((Burretiokentia_grandiflora	Dypsis_decaryi)	Kentiopsis_piersoniorum))	Veitchia_spiralis)	Heterospathe_cagayanensis))	Pelagodoxa_henryana))	(Geonoma_undata	Manicaria_saccifera))	(Reinhardtia_simplex	(Reinhardtia_paiewonskiana	Reinhardtia_latisecta))))	((((Iriartea_deltoidea	Sabal_domingensis)	Serenoa_repens)	Phoenix_dactylifera)	(Pseudophoenix_vinifera	Nypa_fruticans))))	Calamus_caryotoides)	Kingia_australis);
((((Prestoea_acuminata	((((((Nypa_fruticans	(Phoenix_dactylifera	((Iriartea_deltoidea	Sabal_domingensis)	Serenoa_repens)))	Pseudophoenix_vinifera)	((Sclerosperma_profizianum	(Chamaedorea_seifrizii	Reinhardtia_gracilis))	(((Roystonea_regia	Orania_palindan)	(Attalea_speciosa	(Elaeis_oleifera	Elaeis_guineensis)))	(Reinhardtia_simplex	(Reinhardtia_paiewonskiana	Reinhardtia_latisecta)))))	Podococcus_barteri)	((Calamus_caryotoides	Pelagodoxa_henryana)	Geonoma_undata))	((((Heterospathe_cagayanensis	Dictyosperma_album)	Veitchia_spiralis)	Kentiopsis_piersoniorum)	(Hydriastele_microspadix	(Burretiokentia_grandiflora	Dypsis_decaryi)))))	Manicaria_saccifera)	(Oenocarpus_bataua	Oenocarpus_minor))	Kingia_australis);
(((Reinhardtia_simplex	(Reinhardtia_paiewonskiana	Reinhardtia_latisecta))	((((((Oenocarpus_bataua	Oenocarpus_minor)	Sclerosperma_profizianum)	((((Iriartea_deltoidea	Sabal_domingensis)	(Serenoa_repens	Phoenix_dactylifera))	Nypa_fruticans)	Pseudophoenix_vinifera))	(Chamaedorea_seifrizii	Reinhardtia_gracilis))	((Podococcus_barteri	Roystonea_regia)	((Geonoma_undata	Manicaria_saccifera)	(((Burretiokentia_grandiflora	Dypsis_decaryi)	Prestoea_acuminata)	((Calamus_caryotoides	Pelagodoxa_henryana)	(((Heterospathe_cagayanensis	(Dictyosperma_album	Veitchia_spiralis))	Kentiopsis_piersoniorum)	Hydriastele_microspadix))))))	(Orania_palindan	(Attalea_speciosa	(Elaeis_oleifera	Elaeis_guineensis)))))	Kingia_australis);
(((Reinhardtia_simplex	(Reinhardtia_paiewonskiana	Reinhardtia_latisecta))	((((((((Nypa_fruticans	Iriartea_deltoidea)	Sabal_domingensis)	(Serenoa_repens	Phoenix_dactylifera))	Pseudophoenix_vinifera)	Chamaedorea_seifrizii)	(Orania_palindan	(Podococcus_barteri	Roystonea_regia)))	((Oenocarpus_minor	(Sclerosperma_profizianum	Oenocarpus_bataua))	((((Calamus_caryotoides	Pelagodoxa_henryana)	Geonoma_undata)	Manicaria_saccifera)	(Prestoea_acuminata	(((Heterospathe_cagayanensis	(Dictyosperma_album	Veitchia_spiralis))	Kentiopsis_piersoniorum)	((Burretiokentia_grandiflora	Dypsis_decaryi)	Hydriastele_microspadix))))))	((Reinhardtia_gracilis	Attalea_speciosa)	(Elaeis_oleifera	Elaeis_guineensis))))	Kingia_australis);
(((((((((Dictyosperma_album	Veitchia_spiralis)	Heterospathe_cagayanensis)	Kentiopsis_piersoniorum)	(Pelagodoxa_henryana	Hydriastele_microspadix))	(Geonoma_undata	Prestoea_acuminata))	(Burretiokentia_grandiflora	Manicaria_saccifera))	((Reinhardtia_simplex	(Reinhardtia_paiewonskiana	Reinhardtia_latisecta))	(((Elaeis_guineensis	Elaeis_oleifera)	(Attalea_speciosa	Reinhardtia_gracilis))	(Orania_palindan	(Dypsis_decaryi	Roystonea_regia)))))	(((Chamaedorea_seifrizii	((Oenocarpus_minor	Oenocarpus_bataua)	Sclerosperma_profizianum))	((Phoenix_dactylifera	(Iriartea_deltoidea	Sabal_domingensis))	((Calamus_caryotoides	Serenoa_repens)	(Nypa_fruticans	Pseudophoenix_vinifera))))	Podococcus_barteri))	Kingia_australis);
(((((((((Prestoea_acuminata	((Hydriastele_microspadix	(((Heterospathe_cagayanensis	Veitchia_spiralis)	Dictyosperma_album)	(Burretiokentia_grandiflora	Kentiopsis_piersoniorum)))	Pelagodoxa_henryana))	Manicaria_saccifera)	Geonoma_undata)	((Reinhardtia_simplex	(Reinhardtia_paiewonskiana	Reinhardtia_latisecta))	((Elaeis_guineensis	Elaeis_oleifera)	((Orania_palindan	((Roystonea_regia	Podococcus_barteri)	Attalea_speciosa))	Dypsis_decaryi))))	(Oenocarpus_bataua	(Sclerosperma_profizianum	Oenocarpus_minor)))	(((Serenoa_repens	Phoenix_dactylifera)	(Iriartea_deltoidea	Sabal_domingensis))	(Nypa_fruticans	Pseudophoenix_vinifera)))	(Reinhardtia_gracilis	Chamaedorea_seifrizii))	Calamus_caryotoides)	Kingia_australis);
((((((Reinhardtia_simplex	(Reinhardtia_paiewonskiana	Reinhardtia_latisecta))	((Attalea_speciosa	(Elaeis_guineensis	Elaeis_oleifera))	((Orania_palindan	(Roystonea_regia	Podococcus_barteri))	Dypsis_decaryi)))	(((((Burretiokentia_grandiflora	Manicaria_saccifera)	(Prestoea_acuminata	Geonoma_undata))	(Hydriastele_microspadix	((Kentiopsis_piersoniorum	(Veitchia_spiralis	Dictyosperma_album))	Heterospathe_cagayanensis)))	Pelagodoxa_henryana)	(Oenocarpus_minor	(Oenocarpus_bataua	Sclerosperma_profizianum))))	(((Serenoa_repens	Phoenix_dactylifera)	(Iriartea_deltoidea	Sabal_domingensis))	(Nypa_fruticans	(Calamus_caryotoides	Pseudophoenix_vinifera))))	(Reinhardtia_gracilis	Chamaedorea_seifrizii))	Kingia_australis);
(((Reinhardtia_paiewonskiana	Reinhardtia_latisecta)	(Reinhardtia_simplex	((((((((Serenoa_repens	Phoenix_dactylifera)	(Iriartea_deltoidea	Sabal_domingensis))	(Nypa_fruticans	(Calamus_caryotoides	Pseudophoenix_vinifera)))	Chamaedorea_seifrizii)	(Oenocarpus_minor	(Oenocarpus_bataua	Sclerosperma_profizianum)))	(((Prestoea_acuminata	(Pelagodoxa_henryana	(((Burretiokentia_grandiflora	Dypsis_decaryi)	Hydriastele_microspadix)	((Heterospathe_cagayanensis	(Kentiopsis_piersoniorum	Dictyosperma_album))	Veitchia_spiralis))))	Geonoma_undata)	Manicaria_saccifera))	(Roystonea_regia	Podococcus_barteri))	((Reinhardtia_gracilis	(Attalea_speciosa	(Elaeis_guineensis	Elaeis_oleifera)))	Orania_palindan))))	Kingia_australis);
((((Reinhardtia_paiewonskiana	Reinhardtia_latisecta)	((((((Pseudophoenix_vinifera	((Serenoa_repens	(Iriartea_deltoidea	Sabal_domingensis))	Nypa_fruticans))	Phoenix_dactylifera)	(((Oenocarpus_bataua	Sclerosperma_profizianum)	Oenocarpus_minor)	(Reinhardtia_gracilis	Chamaedorea_seifrizii)))	((Geonoma_undata	Manicaria_saccifera)	(Prestoea_acuminata	((Calamus_caryotoides	Pelagodoxa_henryana)	(((Burretiokentia_grandiflora	Dypsis_decaryi)	Hydriastele_microspadix)	(Veitchia_spiralis	(Kentiopsis_piersoniorum	(Heterospathe_cagayanensis	Dictyosperma_album))))))))	(Orania_palindan	(Roystonea_regia	Podococcus_barteri)))	(Attalea_speciosa	(Elaeis_guineensis	Elaeis_oleifera))))	Reinhardtia_simplex)	Kingia_australis);
(((Reinhardtia_gracilis	Chamaedorea_seifrizii)	(((Nypa_fruticans	((Phoenix_dactylifera	Serenoa_repens)	(Iriartea_deltoidea	Sabal_domingensis)))	(Calamus_caryotoides	Pseudophoenix_vinifera))	(((Roystonea_regia	Podococcus_barteri)	((Attalea_speciosa	(Elaeis_guineensis	Elaeis_oleifera))	(Reinhardtia_simplex	(Reinhardtia_paiewonskiana	Reinhardtia_latisecta))))	((Orania_palindan	((Prestoea_acuminata	(((Burretiokentia_grandiflora	Dypsis_decaryi)	Hydriastele_microspadix)	((Veitchia_spiralis	(Kentiopsis_piersoniorum	Dictyosperma_album))	Heterospathe_cagayanensis)))	((Pelagodoxa_henryana	Geonoma_undata)	Manicaria_saccifera)))	((Oenocarpus_bataua	Sclerosperma_profizianum)	Oenocarpus_minor)))))	Kingia_australis);
((Reinhardtia_simplex	((Reinhardtia_paiewonskiana	Reinhardtia_latisecta)	((((((Reinhardtia_gracilis	Chamaedorea_seifrizii)	Sclerosperma_profizianum)	(((Nypa_fruticans	Calamus_caryotoides)	(Phoenix_dactylifera	(Serenoa_repens	(Iriartea_deltoidea	Sabal_domingensis))))	Pseudophoenix_vinifera))	((((Orania_palindan	Pelagodoxa_henryana)	Geonoma_undata)	((Prestoea_acuminata	(((Burretiokentia_grandiflora	Heterospathe_cagayanensis)	(Kentiopsis_piersoniorum	(Dictyosperma_album	Veitchia_spiralis)))	Hydriastele_microspadix))	Manicaria_saccifera))	(Roystonea_regia	Podococcus_barteri)))	(Attalea_speciosa	(Elaeis_guineensis	(Dypsis_decaryi	Elaeis_oleifera))))	(Oenocarpus_bataua	Oenocarpus_minor))))	Kingia_australis);
((((Reinhardtia_simplex	(Reinhardtia_paiewonskiana	Reinhardtia_latisecta))	((((Pelagodoxa_henryana	(Hydriastele_microspadix	(((Kentiopsis_piersoniorum	Dictyosperma_album)	Veitchia_spiralis)	Heterospathe_cagayanensis)))	((((Dypsis_decaryi	Burretiokentia_grandiflora)	Manicaria_saccifera)	Geonoma_undata)	Prestoea_acuminata))	((Oenocarpus_bataua	Oenocarpus_minor)	(((Iriartea_deltoidea	Sabal_domingensis)	(Phoenix_dactylifera	Serenoa_repens))	(Pseudophoenix_vinifera	Nypa_fruticans))))	(((Reinhardtia_gracilis	Chamaedorea_seifrizii)	Sclerosperma_profizianum)	((Orania_palindan	(Roystonea_regia	Podococcus_barteri))	(Attalea_speciosa	(Elaeis_guineensis	Elaeis_oleifera))))))	Calamus_caryotoides)	Kingia_australis);
((((((((((Reinhardtia_simplex	(Reinhardtia_paiewonskiana	Reinhardtia_latisecta))	(Attalea_speciosa	((Reinhardtia_gracilis	Elaeis_guineensis)	Elaeis_oleifera)))	((Podococcus_barteri	Oenocarpus_bataua)	Oenocarpus_minor))	Orania_palindan)	Roystonea_regia)	(Sclerosperma_profizianum	((((Dypsis_decaryi	Burretiokentia_grandiflora)	Hydriastele_microspadix)	(Kentiopsis_piersoniorum	(Heterospathe_cagayanensis	(Veitchia_spiralis	Dictyosperma_album))))	((Prestoea_acuminata	Manicaria_saccifera)	(Pelagodoxa_henryana	Geonoma_undata)))))	((Phoenix_dactylifera	((Nypa_fruticans	Serenoa_repens)	(Iriartea_deltoidea	Sabal_domingensis)))	Pseudophoenix_vinifera))	Chamaedorea_seifrizii)	Calamus_caryotoides)	Kingia_australis);
((((((Nypa_fruticans	Serenoa_repens)	(Iriartea_deltoidea	Sabal_domingensis))	((((((Reinhardtia_simplex	(Reinhardtia_paiewonskiana	Reinhardtia_latisecta))	(Attalea_speciosa	(Elaeis_guineensis	Elaeis_oleifera)))	((Dypsis_decaryi	Roystonea_regia)	(Podococcus_barteri	Orania_palindan)))	(Prestoea_acuminata	(Oenocarpus_minor	(Sclerosperma_profizianum	Oenocarpus_bataua))))	((Burretiokentia_grandiflora	Manicaria_saccifera)	((Hydriastele_microspadix	(Kentiopsis_piersoniorum	((Heterospathe_cagayanensis	Dictyosperma_album)	Veitchia_spiralis)))	(Pelagodoxa_henryana	Geonoma_undata))))	Pseudophoenix_vinifera))	(Phoenix_dactylifera	(Reinhardtia_gracilis	Chamaedorea_seifrizii)))	Calamus_caryotoides)	Kingia_australis);
((((((Iriartea_deltoidea	Nypa_fruticans)	Pseudophoenix_vinifera)	((Serenoa_repens	Phoenix_dactylifera)	Sabal_domingensis))	((((Oenocarpus_bataua	Oenocarpus_minor)	(((Roystonea_regia	Dypsis_decaryi)	Podococcus_barteri)	Orania_palindan))	((Attalea_speciosa	(Elaeis_oleifera	Elaeis_guineensis))	((Reinhardtia_latisecta	Reinhardtia_paiewonskiana)	(Reinhardtia_gracilis	Reinhardtia_simplex))))	((((Calamus_caryotoides	Prestoea_acuminata)	(((Heterospathe_cagayanensis	Hydriastele_microspadix)	(Dictyosperma_album	(Veitchia_spiralis	(Burretiokentia_grandiflora	Kentiopsis_piersoniorum))))	Pelagodoxa_henryana))	(Geonoma_undata	Manicaria_saccifera))	Sclerosperma_profizianum)))	Chamaedorea_seifrizii)	Kingia_australis);
((Roystonea_regia	(Podococcus_barteri	(Dypsis_decaryi	(((((Reinhardtia_gracilis	(Attalea_speciosa	(Elaeis_oleifera	Elaeis_guineensis)))	Orania_palindan)	((Reinhardtia_latisecta	Reinhardtia_paiewonskiana)	Reinhardtia_simplex))	Prestoea_acuminata)	((((Pseudophoenix_vinifera	((Serenoa_repens	(Iriartea_deltoidea	Sabal_domingensis))	Nypa_fruticans))	Phoenix_dactylifera)	(((Pelagodoxa_henryana	Calamus_caryotoides)	((Veitchia_spiralis	(Dictyosperma_album	(Hydriastele_microspadix	Heterospathe_cagayanensis)))	(Burretiokentia_grandiflora	Kentiopsis_piersoniorum)))	(Geonoma_undata	Manicaria_saccifera)))	(Chamaedorea_seifrizii	(Oenocarpus_bataua	(Oenocarpus_minor	Sclerosperma_profizianum))))))))	Kingia_australis);
(((Elaeis_oleifera	Elaeis_guineensis)	(((Dypsis_decaryi	((Roystonea_regia	Podococcus_barteri)	Orania_palindan))	((((((((((Veitchia_spiralis	(Dictyosperma_album	Heterospathe_cagayanensis))	(Kentiopsis_piersoniorum	Burretiokentia_grandiflora))	Hydriastele_microspadix)	((Pseudophoenix_vinifera	Calamus_caryotoides)	Prestoea_acuminata))	Pelagodoxa_henryana)	(Geonoma_undata	Manicaria_saccifera))	Sclerosperma_profizianum)	((((Iriartea_deltoidea	Sabal_domingensis)	(Phoenix_dactylifera	Serenoa_repens))	Nypa_fruticans)	(Reinhardtia_gracilis	Chamaedorea_seifrizii)))	(Oenocarpus_minor	Oenocarpus_bataua))	((Reinhardtia_latisecta	Reinhardtia_paiewonskiana)	Reinhardtia_simplex)))	Attalea_speciosa))	Kingia_australis);
((((((Iriartea_deltoidea	Sabal_domingensis)	Phoenix_dactylifera)	(Serenoa_repens	(Pseudophoenix_vinifera	Nypa_fruticans)))	Chamaedorea_seifrizii)	(((Oenocarpus_minor	(Sclerosperma_profizianum	Oenocarpus_bataua))	(((Attalea_speciosa	(Elaeis_oleifera	Elaeis_guineensis))	Orania_palindan)	(Reinhardtia_gracilis	((Reinhardtia_latisecta	Reinhardtia_paiewonskiana)	Reinhardtia_simplex))))	((Podococcus_barteri	(Dypsis_decaryi	Roystonea_regia))	(((Prestoea_acuminata	(Heterospathe_cagayanensis	(Hydriastele_microspadix	(Dictyosperma_album	(Kentiopsis_piersoniorum	(Veitchia_spiralis	Burretiokentia_grandiflora))))))	(Geonoma_undata	(Pelagodoxa_henryana	Calamus_caryotoides)))	Manicaria_saccifera))))	Kingia_australis);
(((((Pseudophoenix_vinifera	Nypa_fruticans)	(Iriartea_deltoidea	(Sabal_domingensis	(Serenoa_repens	Phoenix_dactylifera))))	(Reinhardtia_gracilis	Chamaedorea_seifrizii))	(((((Oenocarpus_minor	Oenocarpus_bataua)	Sclerosperma_profizianum)	(((Pelagodoxa_henryana	((Dypsis_decaryi	Hydriastele_microspadix)	(((Dictyosperma_album	(Burretiokentia_grandiflora	Kentiopsis_piersoniorum))	Veitchia_spiralis)	Heterospathe_cagayanensis)))	Prestoea_acuminata)	(Geonoma_undata	Manicaria_saccifera)))	(Orania_palindan	(((Reinhardtia_latisecta	Reinhardtia_paiewonskiana)	Reinhardtia_simplex)	(Attalea_speciosa	(Calamus_caryotoides	(Elaeis_oleifera	Elaeis_guineensis))))))	(Podococcus_barteri	Roystonea_regia)))	Kingia_australis);
(((Geonoma_undata	((((((Pseudophoenix_vinifera	(Serenoa_repens	(Nypa_fruticans	(Iriartea_deltoidea	Sabal_domingensis))))	Phoenix_dactylifera)	(((Oenocarpus_minor	Oenocarpus_bataua)	(Calamus_caryotoides	Sclerosperma_profizianum))	(Reinhardtia_gracilis	Chamaedorea_seifrizii)))	((((Reinhardtia_latisecta	Reinhardtia_paiewonskiana)	Reinhardtia_simplex)	(Attalea_speciosa	(Elaeis_oleifera	Elaeis_guineensis)))	(Orania_palindan	(Podococcus_barteri	Roystonea_regia))))	(((Heterospathe_cagayanensis	(Pelagodoxa_henryana	Hydriastele_microspadix))	(Dictyosperma_album	Veitchia_spiralis))	Kentiopsis_piersoniorum))	((Dypsis_decaryi	Burretiokentia_grandiflora)	Manicaria_saccifera)))	Prestoea_acuminata)	Kingia_australis);
(((Nypa_fruticans	((Phoenix_dactylifera	(Serenoa_repens	(Iriartea_deltoidea	Sabal_domingensis)))	((((((Reinhardtia_latisecta	Reinhardtia_paiewonskiana)	(Reinhardtia_simplex	Reinhardtia_gracilis))	(Orania_palindan	(Attalea_speciosa	(Elaeis_oleifera	Elaeis_guineensis))))	(Podococcus_barteri	Roystonea_regia))	((((Pelagodoxa_henryana	Hydriastele_microspadix)	(((Veitchia_spiralis	Dictyosperma_album)	Kentiopsis_piersoniorum)	Heterospathe_cagayanensis))	((Dypsis_decaryi	Burretiokentia_grandiflora)	Prestoea_acuminata))	(Geonoma_undata	Manicaria_saccifera)))	((Oenocarpus_bataua	(Oenocarpus_minor	Sclerosperma_profizianum))	(Pseudophoenix_vinifera	Chamaedorea_seifrizii)))))	Calamus_caryotoides)	Kingia_australis);
((((Attalea_speciosa	(Elaeis_oleifera	Elaeis_guineensis))	(((((Prestoea_acuminata	((Dypsis_decaryi	Burretiokentia_grandiflora)	Geonoma_undata))	((Pelagodoxa_henryana	Hydriastele_microspadix)	(((Veitchia_spiralis	Dictyosperma_album)	Kentiopsis_piersoniorum)	Heterospathe_cagayanensis)))	Manicaria_saccifera)	((((Reinhardtia_gracilis	Chamaedorea_seifrizii)	(Oenocarpus_bataua	(Oenocarpus_minor	Sclerosperma_profizianum)))	((Pseudophoenix_vinifera	Nypa_fruticans)	((Phoenix_dactylifera	(Serenoa_repens	Sabal_domingensis))	Iriartea_deltoidea)))	(Roystonea_regia	(Orania_palindan	Podococcus_barteri))))	((Reinhardtia_latisecta	Reinhardtia_paiewonskiana)	Reinhardtia_simplex)))	Calamus_caryotoides)	Kingia_australis);
(((Pelagodoxa_henryana	((((Heterospathe_cagayanensis	(Veitchia_spiralis	(Dictyosperma_album	Kentiopsis_piersoniorum)))	(Hydriastele_microspadix	(Dypsis_decaryi	Burretiokentia_grandiflora)))	Prestoea_acuminata)	((Geonoma_undata	Manicaria_saccifera)	((Sclerosperma_profizianum	(Oenocarpus_bataua	Oenocarpus_minor))	(((Phoenix_dactylifera	((Nypa_fruticans	Serenoa_repens)	(Iriartea_deltoidea	Sabal_domingensis)))	((((Reinhardtia_latisecta	Reinhardtia_paiewonskiana)	Reinhardtia_simplex)	(((Podococcus_barteri	Roystonea_regia)	Orania_palindan)	(Attalea_speciosa	(Elaeis_oleifera	Elaeis_guineensis))))	(Reinhardtia_gracilis	Chamaedorea_seifrizii)))	Pseudophoenix_vinifera)))))	Calamus_caryotoides)	Kingia_australis);
(((Manicaria_saccifera	((((Kentiopsis_piersoniorum	((Veitchia_spiralis	Dictyosperma_album)	Heterospathe_cagayanensis))	(Hydriastele_microspadix	(Dypsis_decaryi	Burretiokentia_grandiflora)))	(Pelagodoxa_henryana	((Sclerosperma_profizianum	(Oenocarpus_bataua	Oenocarpus_minor))	(((Reinhardtia_gracilis	Chamaedorea_seifrizii)	((((Nypa_fruticans	Serenoa_repens)	(Iriartea_deltoidea	Sabal_domingensis))	Phoenix_dactylifera)	(Calamus_caryotoides	Pseudophoenix_vinifera)))	((((((Reinhardtia_latisecta	Reinhardtia_paiewonskiana)	Reinhardtia_simplex)	(Elaeis_oleifera	Elaeis_guineensis))	Attalea_speciosa)	Orania_palindan)	(Podococcus_barteri	Roystonea_regia))))))	Prestoea_acuminata))	Geonoma_undata)	Kingia_australis);
((Calamus_caryotoides	((Reinhardtia_simplex	(Reinhardtia_latisecta	Reinhardtia_paiewonskiana))	(((Chamaedorea_seifrizii	Reinhardtia_gracilis)	((((Sabal_domingensis	Iriartea_deltoidea)	(Phoenix_dactylifera	Serenoa_repens))	(Nypa_fruticans	Pseudophoenix_vinifera))	((Orania_palindan	(Dypsis_decaryi	Roystonea_regia))	(Attalea_speciosa	(Elaeis_oleifera	Elaeis_guineensis)))))	(Sclerosperma_profizianum	((((Podococcus_barteri	Oenocarpus_bataua)	Oenocarpus_minor)	(Pelagodoxa_henryana	(Prestoea_acuminata	((Heterospathe_cagayanensis	(Veitchia_spiralis	(Dictyosperma_album	(Burretiokentia_grandiflora	Kentiopsis_piersoniorum))))	Hydriastele_microspadix))))	(Manicaria_saccifera	Geonoma_undata))))))	Kingia_australis);
(((Reinhardtia_simplex	(Reinhardtia_latisecta	Reinhardtia_paiewonskiana))	((((((((Burretiokentia_grandiflora	Heterospathe_cagayanensis)	(Kentiopsis_piersoniorum	(Veitchia_spiralis	Dictyosperma_album)))	Hydriastele_microspadix)	Pelagodoxa_henryana)	Prestoea_acuminata)	(Geonoma_undata	Manicaria_saccifera))	((((Oenocarpus_bataua	Oenocarpus_minor)	Sclerosperma_profizianum)	(Chamaedorea_seifrizii	Reinhardtia_gracilis))	((((Calamus_caryotoides	Pseudophoenix_vinifera)	Nypa_fruticans)	((Sabal_domingensis	Iriartea_deltoidea)	Serenoa_repens))	Phoenix_dactylifera)))	((Orania_palindan	(Podococcus_barteri	Roystonea_regia))	(Attalea_speciosa	((Dypsis_decaryi	Elaeis_oleifera)	Elaeis_guineensis)))))	Kingia_australis);
((Calamus_caryotoides	((Podococcus_barteri	Pelagodoxa_henryana)	((Prestoea_acuminata	((Geonoma_undata	Manicaria_saccifera)	((((Pseudophoenix_vinifera	Nypa_fruticans)	((Sabal_domingensis	Iriartea_deltoidea)	Serenoa_repens))	Phoenix_dactylifera)	(((Reinhardtia_gracilis	Reinhardtia_simplex)	(Reinhardtia_latisecta	Reinhardtia_paiewonskiana))	(((Orania_palindan	Roystonea_regia)	((Attalea_speciosa	(Elaeis_oleifera	Elaeis_guineensis))	Dypsis_decaryi))	((Oenocarpus_minor	(Sclerosperma_profizianum	Oenocarpus_bataua))	Chamaedorea_seifrizii))))))	(((Burretiokentia_grandiflora	Kentiopsis_piersoniorum)	((Heterospathe_cagayanensis	Veitchia_spiralis)	Dictyosperma_album))	Hydriastele_microspadix))))	Kingia_australis);
((Calamus_caryotoides	(Chamaedorea_seifrizii	((((((Orania_palindan	(Podococcus_barteri	Roystonea_regia))	(Reinhardtia_simplex	(Reinhardtia_latisecta	Reinhardtia_paiewonskiana)))	((Geonoma_undata	Prestoea_acuminata)	((Pelagodoxa_henryana	(Hydriastele_microspadix	((Kentiopsis_piersoniorum	(Veitchia_spiralis	Dictyosperma_album))	Heterospathe_cagayanensis)))	((Dypsis_decaryi	Burretiokentia_grandiflora)	Manicaria_saccifera))))	((Reinhardtia_gracilis	Attalea_speciosa)	(Elaeis_oleifera	Elaeis_guineensis)))	(Oenocarpus_minor	(Sclerosperma_profizianum	Oenocarpus_bataua)))	((Pseudophoenix_vinifera	Nypa_fruticans)	(((Sabal_domingensis	Iriartea_deltoidea)	Serenoa_repens)	Phoenix_dactylifera)))))	Kingia_australis);
((Calamus_caryotoides	((Elaeis_guineensis	Elaeis_oleifera)	((((Orania_palindan	Roystonea_regia)	((((Reinhardtia_gracilis	Chamaedorea_seifrizii)	((Manicaria_saccifera	Geonoma_undata)	((Hydriastele_microspadix	(Dypsis_decaryi	Burretiokentia_grandiflora))	(Pelagodoxa_henryana	(Prestoea_acuminata	(Kentiopsis_piersoniorum	(Dictyosperma_album	(Heterospathe_cagayanensis	Veitchia_spiralis))))))))	(Pseudophoenix_vinifera	((Phoenix_dactylifera	((Sabal_domingensis	Iriartea_deltoidea)	Serenoa_repens))	Nypa_fruticans)))	((Oenocarpus_minor	(Sclerosperma_profizianum	Oenocarpus_bataua))	Podococcus_barteri)))	(Reinhardtia_simplex	(Reinhardtia_latisecta	Reinhardtia_paiewonskiana)))	Attalea_speciosa)))	Kingia_australis);
((Geonoma_undata	(Pelagodoxa_henryana	((((Hydriastele_microspadix	Dypsis_decaryi)	((Kentiopsis_piersoniorum	(Dictyosperma_album	Veitchia_spiralis))	(Burretiokentia_grandiflora	Heterospathe_cagayanensis)))	(Prestoea_acuminata	(Sclerosperma_profizianum	((Chamaedorea_seifrizii	(((Reinhardtia_simplex	((Reinhardtia_paiewonskiana	Calamus_caryotoides)	Reinhardtia_latisecta))	((Elaeis_guineensis	Elaeis_oleifera)	(Orania_palindan	((Roystonea_regia	Podococcus_barteri)	(Reinhardtia_gracilis	Attalea_speciosa)))))	(Oenocarpus_minor	Oenocarpus_bataua)))	(Phoenix_dactylifera	((Pseudophoenix_vinifera	(Sabal_domingensis	(Nypa_fruticans	Iriartea_deltoidea)))	Serenoa_repens))))))	Manicaria_saccifera)))	Kingia_australis);
(((Sabal_domingensis	(Reinhardtia_gracilis	Chamaedorea_seifrizii))	((Pseudophoenix_vinifera	(Iriartea_deltoidea	Nypa_fruticans))	((Phoenix_dactylifera	Serenoa_repens)	(((((Reinhardtia_simplex	(Reinhardtia_paiewonskiana	Reinhardtia_latisecta))	((((Elaeis_guineensis	Elaeis_oleifera)	(Calamus_caryotoides	Attalea_speciosa))	(Dypsis_decaryi	(Roystonea_regia	Podococcus_barteri)))	Orania_palindan))	(Manicaria_saccifera	(Prestoea_acuminata	Geonoma_undata)))	((((Kentiopsis_piersoniorum	(Veitchia_spiralis	Dictyosperma_album))	(Heterospathe_cagayanensis	Burretiokentia_grandiflora))	Hydriastele_microspadix)	Pelagodoxa_henryana))	(Oenocarpus_minor	(Sclerosperma_profizianum	Oenocarpus_bataua))))))	Kingia_australis);
((((Nypa_fruticans	((Iriartea_deltoidea	Sabal_domingensis)	(Phoenix_dactylifera	Serenoa_repens)))	((Pseudophoenix_vinifera	(((Orania_palindan	(Dypsis_decaryi	(Roystonea_regia	Podococcus_barteri)))	((Reinhardtia_simplex	(Reinhardtia_paiewonskiana	Reinhardtia_latisecta))	((Elaeis_guineensis	Elaeis_oleifera)	Attalea_speciosa)))	(((Geonoma_undata	Manicaria_saccifera)	((Prestoea_acuminata	(((Burretiokentia_grandiflora	Kentiopsis_piersoniorum)	(Heterospathe_cagayanensis	(Dictyosperma_album	Veitchia_spiralis)))	Hydriastele_microspadix))	Pelagodoxa_henryana))	((Oenocarpus_minor	Oenocarpus_bataua)	Sclerosperma_profizianum))))	(Reinhardtia_gracilis	Chamaedorea_seifrizii)))	Calamus_caryotoides)	Kingia_australis);
((Prestoea_acuminata	((((Kentiopsis_piersoniorum	(Heterospathe_cagayanensis	(Dictyosperma_album	Veitchia_spiralis)))	((Dypsis_decaryi	Burretiokentia_grandiflora)	Hydriastele_microspadix))	((Pelagodoxa_henryana	Geonoma_undata)	Manicaria_saccifera))	(((Oenocarpus_bataua	(Sclerosperma_profizianum	Oenocarpus_minor))	(((Serenoa_repens	Nypa_fruticans)	(Calamus_caryotoides	Pseudophoenix_vinifera))	((Iriartea_deltoidea	Sabal_domingensis)	Phoenix_dactylifera)))	((Reinhardtia_gracilis	Chamaedorea_seifrizii)	((Reinhardtia_simplex	(Reinhardtia_paiewonskiana	Reinhardtia_latisecta))	((Elaeis_guineensis	Elaeis_oleifera)	(((Roystonea_regia	Podococcus_barteri)	Attalea_speciosa)	Orania_palindan)))))))	Kingia_australis);
(((Reinhardtia_simplex	(Reinhardtia_paiewonskiana	Reinhardtia_latisecta))	(((((Prestoea_acuminata	(((Kentiopsis_piersoniorum	(Heterospathe_cagayanensis	(Dictyosperma_album	Veitchia_spiralis)))	((Dypsis_decaryi	Burretiokentia_grandiflora)	Hydriastele_microspadix))	((Pelagodoxa_henryana	Geonoma_undata)	Manicaria_saccifera)))	(Chamaedorea_seifrizii	(Oenocarpus_bataua	(Sclerosperma_profizianum	Oenocarpus_minor))))	((Attalea_speciosa	(Elaeis_guineensis	Elaeis_oleifera))	(Roystonea_regia	(Podococcus_barteri	Orania_palindan))))	Reinhardtia_gracilis)	((Calamus_caryotoides	Pseudophoenix_vinifera)	((Phoenix_dactylifera	((Iriartea_deltoidea	Sabal_domingensis)	Serenoa_repens))	Nypa_fruticans))))	Kingia_australis);
((Calamus_caryotoides	((((Phoenix_dactylifera	Serenoa_repens)	((((((((Elaeis_guineensis	Elaeis_oleifera)	Attalea_speciosa)	Orania_palindan)	((Dypsis_decaryi	Roystonea_regia)	(Oenocarpus_minor	(Podococcus_barteri	Oenocarpus_bataua))))	(Reinhardtia_simplex	(Reinhardtia_paiewonskiana	Reinhardtia_latisecta)))	(Sclerosperma_profizianum	((Manicaria_saccifera	Geonoma_undata)	(Prestoea_acuminata	(((((Burretiokentia_grandiflora	Heterospathe_cagayanensis)	Dictyosperma_album)	(Veitchia_spiralis	Kentiopsis_piersoniorum))	Hydriastele_microspadix)	Pelagodoxa_henryana)))))	Pseudophoenix_vinifera)	(Reinhardtia_gracilis	Chamaedorea_seifrizii)))	Nypa_fruticans)	(Sabal_domingensis	Iriartea_deltoidea)))	Kingia_australis);
((Chamaedorea_seifrizii	(((((Dypsis_decaryi	((Roystonea_regia	Podococcus_barteri)	Orania_palindan))	((Manicaria_saccifera	Geonoma_undata)	(Prestoea_acuminata	((((Heterospathe_cagayanensis	(Veitchia_spiralis	(Burretiokentia_grandiflora	Kentiopsis_piersoniorum)))	Dictyosperma_album)	Hydriastele_microspadix)	Pelagodoxa_henryana))))	(((Elaeis_guineensis	Elaeis_oleifera)	Attalea_speciosa)	(Reinhardtia_gracilis	(Reinhardtia_simplex	(Reinhardtia_paiewonskiana	Reinhardtia_latisecta)))))	((Oenocarpus_minor	Oenocarpus_bataua)	Sclerosperma_profizianum))	(Pseudophoenix_vinifera	(Nypa_fruticans	((Phoenix_dactylifera	(Calamus_caryotoides	Serenoa_repens))	(Sabal_domingensis	Iriartea_deltoidea))))))	Kingia_australis);
(((Nypa_fruticans	((Phoenix_dactylifera	((Iriartea_deltoidea	Sabal_domingensis)	Serenoa_repens))	(Chamaedorea_seifrizii	((((Oenocarpus_minor	Oenocarpus_bataua)	Sclerosperma_profizianum)	((Manicaria_saccifera	Geonoma_undata)	(Prestoea_acuminata	(Pelagodoxa_henryana	(((Dypsis_decaryi	Burretiokentia_grandiflora)	Hydriastele_microspadix)	(((Veitchia_spiralis	Dictyosperma_album)	Kentiopsis_piersoniorum)	Heterospathe_cagayanensis))))))	(Pseudophoenix_vinifera	(((Roystonea_regia	Podococcus_barteri)	Orania_palindan)	(((Elaeis_guineensis	Elaeis_oleifera)	(Reinhardtia_gracilis	Attalea_speciosa))	(Reinhardtia_simplex	(Reinhardtia_paiewonskiana	Reinhardtia_latisecta)))))))))	Calamus_caryotoides)	Kingia_australis);
((Geonoma_undata	((((Prestoea_acuminata	((((Dictyosperma_album	Veitchia_spiralis)	Heterospathe_cagayanensis)	Kentiopsis_piersoniorum)	(Pelagodoxa_henryana	Hydriastele_microspadix)))	(Dypsis_decaryi	Burretiokentia_grandiflora))	((((Roystonea_regia	Podococcus_barteri)	Orania_palindan)	((Reinhardtia_simplex	(Reinhardtia_paiewonskiana	Reinhardtia_latisecta))	((Elaeis_guineensis	Elaeis_oleifera)	Attalea_speciosa)))	(((Oenocarpus_minor	Oenocarpus_bataua)	Sclerosperma_profizianum)	(((Reinhardtia_gracilis	Chamaedorea_seifrizii)	(Calamus_caryotoides	Pseudophoenix_vinifera))	(Nypa_fruticans	(Phoenix_dactylifera	((Iriartea_deltoidea	Sabal_domingensis)	Serenoa_repens)))))))	Manicaria_saccifera))	Kingia_australis);
((((Phoenix_dactylifera	((Iriartea_deltoidea	Sabal_domingensis)	(Nypa_fruticans	Serenoa_repens)))	((((Sclerosperma_profizianum	Oenocarpus_bataua)	Oenocarpus_minor)	((((Prestoea_acuminata	Manicaria_saccifera)	(Roystonea_regia	(Pelagodoxa_henryana	Geonoma_undata)))	(((Dictyosperma_album	(Veitchia_spiralis	Heterospathe_cagayanensis))	Kentiopsis_piersoniorum)	((Burretiokentia_grandiflora	Dypsis_decaryi)	Hydriastele_microspadix)))	(Orania_palindan	(Podococcus_barteri	((Reinhardtia_simplex	(Reinhardtia_paiewonskiana	Reinhardtia_latisecta))	(((Reinhardtia_gracilis	Elaeis_guineensis)	Elaeis_oleifera)	Attalea_speciosa))))))	(Chamaedorea_seifrizii	Pseudophoenix_vinifera)))	Calamus_caryotoides)	Kingia_australis);
((((((Serenoa_repens	(Phoenix_dactylifera	(Iriartea_deltoidea	Sabal_domingensis)))	(Pseudophoenix_vinifera	Nypa_fruticans))	(((Sclerosperma_profizianum	Oenocarpus_bataua)	Oenocarpus_minor)	((((((Veitchia_spiralis	Kentiopsis_piersoniorum)	Dictyosperma_album)	Heterospathe_cagayanensis)	Prestoea_acuminata)	((((Burretiokentia_grandiflora	Dypsis_decaryi)	Hydriastele_microspadix)	(Pelagodoxa_henryana	Geonoma_undata))	Manicaria_saccifera))	((Podococcus_barteri	Roystonea_regia)	((Reinhardtia_simplex	(Orania_palindan	(Reinhardtia_paiewonskiana	Reinhardtia_latisecta)))	((Elaeis_guineensis	Elaeis_oleifera)	Attalea_speciosa))))))	(Reinhardtia_gracilis	Chamaedorea_seifrizii))	Calamus_caryotoides)	Kingia_australis);
(((((Pseudophoenix_vinifera	(((Nypa_fruticans	Iriartea_deltoidea)	Sabal_domingensis)	(Serenoa_repens	Phoenix_dactylifera)))	(((Sclerosperma_profizianum	Oenocarpus_bataua)	Oenocarpus_minor)	(((((Burretiokentia_grandiflora	Dypsis_decaryi)	(Hydriastele_microspadix	(Heterospathe_cagayanensis	(Kentiopsis_piersoniorum	(Veitchia_spiralis	Dictyosperma_album)))))	Prestoea_acuminata)	((Pelagodoxa_henryana	Geonoma_undata)	Manicaria_saccifera))	((Orania_palindan	(Podococcus_barteri	Roystonea_regia))	((Reinhardtia_simplex	(Reinhardtia_paiewonskiana	Reinhardtia_latisecta))	((Elaeis_guineensis	Elaeis_oleifera)	Attalea_speciosa))))))	(Reinhardtia_gracilis	Chamaedorea_seifrizii))	Calamus_caryotoides)	Kingia_australis);
(((Pelagodoxa_henryana	((Hydriastele_microspadix	((Burretiokentia_grandiflora	Dypsis_decaryi)	(Heterospathe_cagayanensis	(Dictyosperma_album	(Kentiopsis_piersoniorum	Veitchia_spiralis)))))	(Prestoea_acuminata	((Geonoma_undata	Manicaria_saccifera)	(((((Podococcus_barteri	Roystonea_regia)	((Nypa_fruticans	Pseudophoenix_vinifera)	((Iriartea_deltoidea	Sabal_domingensis)	(Serenoa_repens	Phoenix_dactylifera))))	(Oenocarpus_minor	Oenocarpus_bataua))	((Reinhardtia_gracilis	Chamaedorea_seifrizii)	((Reinhardtia_simplex	(Reinhardtia_paiewonskiana	Reinhardtia_latisecta))	((Orania_palindan	(Elaeis_guineensis	Elaeis_oleifera))	Attalea_speciosa))))	Sclerosperma_profizianum)))))	Calamus_caryotoides)	Kingia_australis);
((((Pelagodoxa_henryana	(((Geonoma_undata	Manicaria_saccifera)	((((Orania_palindan	(Podococcus_barteri	Roystonea_regia))	((Reinhardtia_gracilis	Chamaedorea_seifrizii)	((Reinhardtia_simplex	(Reinhardtia_paiewonskiana	Reinhardtia_latisecta))	((Elaeis_guineensis	Elaeis_oleifera)	Attalea_speciosa))))	((Prestoea_acuminata	((Iriartea_deltoidea	Sabal_domingensis)	(Serenoa_repens	Phoenix_dactylifera)))	(Oenocarpus_minor	(Sclerosperma_profizianum	Oenocarpus_bataua))))	Pseudophoenix_vinifera))	(((Burretiokentia_grandiflora	Dypsis_decaryi)	Hydriastele_microspadix)	(((Kentiopsis_piersoniorum	Dictyosperma_album)	Veitchia_spiralis)	Heterospathe_cagayanensis))))	Nypa_fruticans)	Calamus_caryotoides)	Kingia_australis);
((Nypa_fruticans	(((Iriartea_deltoidea	Sabal_domingensis)	(Serenoa_repens	Phoenix_dactylifera))	(((Oenocarpus_minor	(Sclerosperma_profizianum	Oenocarpus_bataua))	(((((((Veitchia_spiralis	Dictyosperma_album)	Kentiopsis_piersoniorum)	Heterospathe_cagayanensis)	((Burretiokentia_grandiflora	Dypsis_decaryi)	Hydriastele_microspadix))	Prestoea_acuminata)	((Geonoma_undata	(Pelagodoxa_henryana	Manicaria_saccifera))	(Podococcus_barteri	Roystonea_regia)))	((Reinhardtia_gracilis	Chamaedorea_seifrizii)	((Reinhardtia_simplex	(Reinhardtia_paiewonskiana	Reinhardtia_latisecta))	(Orania_palindan	((Elaeis_guineensis	Elaeis_oleifera)	Attalea_speciosa))))))	(Calamus_caryotoides	Pseudophoenix_vinifera))))	Kingia_australis);
((((((Sabal_domingensis	Iriartea_deltoidea)	(Serenoa_repens	Phoenix_dactylifera))	(Pseudophoenix_vinifera	Nypa_fruticans))	((Reinhardtia_gracilis	Chamaedorea_seifrizii)	(((Orania_palindan	((Reinhardtia_simplex	(Reinhardtia_latisecta	Reinhardtia_paiewonskiana))	(Attalea_speciosa	(Elaeis_guineensis	Elaeis_oleifera))))	((Podococcus_barteri	Roystonea_regia)	((Geonoma_undata	Manicaria_saccifera)	(Prestoea_acuminata	(((Dypsis_decaryi	Hydriastele_microspadix)	(((Veitchia_spiralis	(Heterospathe_cagayanensis	Dictyosperma_album))	Kentiopsis_piersoniorum)	Pelagodoxa_henryana))	Burretiokentia_grandiflora)))))	((Oenocarpus_minor	Oenocarpus_bataua)	Sclerosperma_profizianum))))	Calamus_caryotoides)	Kingia_australis);
(((((Sabal_domingensis	Iriartea_deltoidea)	((Serenoa_repens	Phoenix_dactylifera)	(((Reinhardtia_gracilis	Chamaedorea_seifrizii)	((((Reinhardtia_simplex	(Reinhardtia_latisecta	Reinhardtia_paiewonskiana))	((Attalea_speciosa	(Elaeis_guineensis	Elaeis_oleifera))	(Orania_palindan	Dypsis_decaryi)))	((Oenocarpus_minor	Oenocarpus_bataua)	((Podococcus_barteri	Roystonea_regia)	((Prestoea_acuminata	(((Dictyosperma_album	Hydriastele_microspadix)	(Veitchia_spiralis	((Burretiokentia_grandiflora	Heterospathe_cagayanensis)	Kentiopsis_piersoniorum)))	Pelagodoxa_henryana))	(Geonoma_undata	Manicaria_saccifera)))))	Sclerosperma_profizianum))	Pseudophoenix_vinifera)))	Nypa_fruticans)	Calamus_caryotoides)	Kingia_australis);
(((((((Reinhardtia_simplex	(Reinhardtia_latisecta	Reinhardtia_paiewonskiana))	((Attalea_speciosa	(Elaeis_guineensis	Elaeis_oleifera))	(Orania_palindan	(Dypsis_decaryi	Roystonea_regia))))	((((Oenocarpus_minor	Oenocarpus_bataua)	Sclerosperma_profizianum)	Prestoea_acuminata)	((Podococcus_barteri	(Geonoma_undata	Manicaria_saccifera))	((((Veitchia_spiralis	(Dictyosperma_album	Kentiopsis_piersoniorum))	(Burretiokentia_grandiflora	Heterospathe_cagayanensis))	Hydriastele_microspadix)	Pelagodoxa_henryana))))	(((Sabal_domingensis	Iriartea_deltoidea)	(Serenoa_repens	Phoenix_dactylifera))	(Nypa_fruticans	Pseudophoenix_vinifera)))	(Reinhardtia_gracilis	Chamaedorea_seifrizii))	Calamus_caryotoides)	Kingia_australis);
(((((((Reinhardtia_simplex	(Reinhardtia_latisecta	Reinhardtia_paiewonskiana))	(((Oenocarpus_minor	Oenocarpus_bataua)	Sclerosperma_profizianum)	((Attalea_speciosa	(Elaeis_guineensis	Elaeis_oleifera))	(Orania_palindan	((Podococcus_barteri	Dypsis_decaryi)	Roystonea_regia)))))	((Geonoma_undata	Manicaria_saccifera)	((Prestoea_acuminata	Pelagodoxa_henryana)	((((Burretiokentia_grandiflora	Heterospathe_cagayanensis)	Veitchia_spiralis)	(Dictyosperma_album	Kentiopsis_piersoniorum))	Hydriastele_microspadix))))	((((Sabal_domingensis	Iriartea_deltoidea)	(Nypa_fruticans	Serenoa_repens))	Pseudophoenix_vinifera)	Phoenix_dactylifera))	(Reinhardtia_gracilis	Chamaedorea_seifrizii))	Calamus_caryotoides)	Kingia_australis);
((((((((Reinhardtia_simplex	(Reinhardtia_latisecta	Reinhardtia_paiewonskiana))	((Attalea_speciosa	(Elaeis_guineensis	Elaeis_oleifera))	(Orania_palindan	(Dypsis_decaryi	(Roystonea_regia	Podococcus_barteri)))))	(Oenocarpus_bataua	Oenocarpus_minor))	(((((Heterospathe_cagayanensis	(Veitchia_spiralis	Dictyosperma_album))	(Burretiokentia_grandiflora	Kentiopsis_piersoniorum))	Hydriastele_microspadix)	((Pelagodoxa_henryana	Geonoma_undata)	(Prestoea_acuminata	Manicaria_saccifera)))	Sclerosperma_profizianum))	(((Nypa_fruticans	Pseudophoenix_vinifera)	(Sabal_domingensis	Iriartea_deltoidea))	(Serenoa_repens	Phoenix_dactylifera)))	(Reinhardtia_gracilis	Chamaedorea_seifrizii))	Calamus_caryotoides)	Kingia_australis);
((((((Dypsis_decaryi	(Reinhardtia_gracilis	Chamaedorea_seifrizii))	(((((Serenoa_repens	Phoenix_dactylifera)	(Oenocarpus_bataua	Oenocarpus_minor))	Pseudophoenix_vinifera)	(Orania_palindan	(((Pelagodoxa_henryana	(Nypa_fruticans	(((Kentiopsis_piersoniorum	Burretiokentia_grandiflora)	(Heterospathe_cagayanensis	(Dictyosperma_album	Veitchia_spiralis)))	Hydriastele_microspadix)))	(Geonoma_undata	Manicaria_saccifera))	(Prestoea_acuminata	(Calamus_caryotoides	((Sabal_domingensis	Iriartea_deltoidea)	Sclerosperma_profizianum))))))	(Roystonea_regia	Podococcus_barteri)))	(Attalea_speciosa	(Elaeis_guineensis	Elaeis_oleifera)))	Reinhardtia_simplex)	(Reinhardtia_latisecta	Reinhardtia_paiewonskiana))	Kingia_australis);
((((((Heterospathe_cagayanensis	((Veitchia_spiralis	Dictyosperma_album)	(Kentiopsis_piersoniorum	Burretiokentia_grandiflora)))	Hydriastele_microspadix)	Pelagodoxa_henryana)	((Geonoma_undata	Manicaria_saccifera)	((Pseudophoenix_vinifera	(((Sabal_domingensis	Iriartea_deltoidea)	Nypa_fruticans)	(Serenoa_repens	Phoenix_dactylifera)))	((((Oenocarpus_bataua	(Oenocarpus_minor	Sclerosperma_profizianum))	((Elaeis_guineensis	(Dypsis_decaryi	Elaeis_oleifera))	(Orania_palindan	(Attalea_speciosa	(Roystonea_regia	Podococcus_barteri)))))	(Prestoea_acuminata	(Reinhardtia_gracilis	Chamaedorea_seifrizii)))	(Reinhardtia_simplex	(Reinhardtia_latisecta	Reinhardtia_paiewonskiana))))))	Calamus_caryotoides)	Kingia_australis);
((((Reinhardtia_simplex	(Reinhardtia_latisecta	Reinhardtia_paiewonskiana))	((Elaeis_guineensis	Elaeis_oleifera)	(Orania_palindan	(Attalea_speciosa	(Roystonea_regia	(Dypsis_decaryi	Podococcus_barteri))))))	((((((Veitchia_spiralis	(Dictyosperma_album	Kentiopsis_piersoniorum))	(Burretiokentia_grandiflora	Heterospathe_cagayanensis))	Hydriastele_microspadix)	(Prestoea_acuminata	(Calamus_caryotoides	Pelagodoxa_henryana)))	(Geonoma_undata	Manicaria_saccifera))	((((Serenoa_repens	(Iriartea_deltoidea	Sabal_domingensis))	(Nypa_fruticans	Pseudophoenix_vinifera))	Phoenix_dactylifera)	((Reinhardtia_gracilis	Chamaedorea_seifrizii)	(Oenocarpus_bataua	(Oenocarpus_minor	Sclerosperma_profizianum))))))	Kingia_australis);
((Serenoa_repens	(Nypa_fruticans	(((((((Reinhardtia_simplex	(Reinhardtia_latisecta	Reinhardtia_paiewonskiana))	(Orania_palindan	((Elaeis_guineensis	Elaeis_oleifera)	Attalea_speciosa)))	Oenocarpus_minor)	Oenocarpus_bataua)	Dypsis_decaryi)	((Pseudophoenix_vinifera	(Reinhardtia_gracilis	Chamaedorea_seifrizii))	(Sclerosperma_profizianum	((Roystonea_regia	Podococcus_barteri)	(((Calamus_caryotoides	Pelagodoxa_henryana)	((Dictyosperma_album	Hydriastele_microspadix)	((Veitchia_spiralis	Kentiopsis_piersoniorum)	(Heterospathe_cagayanensis	Burretiokentia_grandiflora))))	((Prestoea_acuminata	Geonoma_undata)	((Sabal_domingensis	Iriartea_deltoidea)	Manicaria_saccifera)))))))	Phoenix_dactylifera)))	Kingia_australis);
((Calamus_caryotoides	(Geonoma_undata	(((((Manicaria_saccifera	Prestoea_acuminata)	((Burretiokentia_grandiflora	Dypsis_decaryi)	((((Sclerosperma_profizianum	(Oenocarpus_minor	Oenocarpus_bataua))	((Reinhardtia_latisecta	Reinhardtia_paiewonskiana)	Reinhardtia_simplex))	((((Roystonea_regia	Podococcus_barteri)	Orania_palindan)	((Elaeis_guineensis	Elaeis_oleifera)	Attalea_speciosa))	(((Sabal_domingensis	Iriartea_deltoidea)	(Pseudophoenix_vinifera	Nypa_fruticans))	(Phoenix_dactylifera	Serenoa_repens))))	(Reinhardtia_gracilis	Chamaedorea_seifrizii))))	((Heterospathe_cagayanensis	(Veitchia_spiralis	Dictyosperma_album))	Kentiopsis_piersoniorum))	Hydriastele_microspadix)	Pelagodoxa_henryana)))	Kingia_australis);
(((((((((Manicaria_saccifera	(Pelagodoxa_henryana	Geonoma_undata))	(Prestoea_acuminata	((Heterospathe_cagayanensis	((Kentiopsis_piersoniorum	Dictyosperma_album)	Veitchia_spiralis))	((Burretiokentia_grandiflora	Dypsis_decaryi)	Hydriastele_microspadix))))	((Sclerosperma_profizianum	Oenocarpus_bataua)	Oenocarpus_minor))	(((Reinhardtia_latisecta	Reinhardtia_paiewonskiana)	Reinhardtia_simplex)	(Orania_palindan	((Elaeis_guineensis	Elaeis_oleifera)	Attalea_speciosa))))	(Podococcus_barteri	Roystonea_regia))	(Reinhardtia_gracilis	Chamaedorea_seifrizii))	(((Phoenix_dactylifera	Serenoa_repens)	(Iriartea_deltoidea	Sabal_domingensis))	(Nypa_fruticans	Pseudophoenix_vinifera)))	Calamus_caryotoides)	Kingia_australis);
((Phoenix_dactylifera	((Nypa_fruticans	((Iriartea_deltoidea	Sabal_domingensis)	Serenoa_repens))	((Calamus_caryotoides	Pseudophoenix_vinifera)	((((((Reinhardtia_latisecta	Reinhardtia_paiewonskiana)	Reinhardtia_simplex)	((Elaeis_guineensis	Elaeis_oleifera)	(((Podococcus_barteri	Roystonea_regia)	Attalea_speciosa)	Orania_palindan)))	((Manicaria_saccifera	Geonoma_undata)	(Prestoea_acuminata	((((Veitchia_spiralis	(Pelagodoxa_henryana	Dictyosperma_album))	Hydriastele_microspadix)	(Heterospathe_cagayanensis	Kentiopsis_piersoniorum))	(Burretiokentia_grandiflora	Dypsis_decaryi)))))	((Oenocarpus_bataua	Oenocarpus_minor)	Sclerosperma_profizianum))	(Reinhardtia_gracilis	Chamaedorea_seifrizii)))))	Kingia_australis);
(((Chamaedorea_seifrizii	(((Phoenix_dactylifera	((Iriartea_deltoidea	Sabal_domingensis)	Serenoa_repens))	(Nypa_fruticans	Pseudophoenix_vinifera))	((((((Manicaria_saccifera	Prestoea_acuminata)	(Geonoma_undata	Pelagodoxa_henryana))	(((Burretiokentia_grandiflora	Dypsis_decaryi)	Hydriastele_microspadix)	(Heterospathe_cagayanensis	((Dictyosperma_album	Veitchia_spiralis)	Kentiopsis_piersoniorum))))	(Podococcus_barteri	Roystonea_regia))	(((Orania_palindan	(Attalea_speciosa	(Elaeis_guineensis	Elaeis_oleifera)))	((Reinhardtia_latisecta	Reinhardtia_paiewonskiana)	Reinhardtia_simplex))	Reinhardtia_gracilis))	(Oenocarpus_bataua	(Oenocarpus_minor	Sclerosperma_profizianum)))))	Calamus_caryotoides)	Kingia_australis);
((((Reinhardtia_gracilis	Chamaedorea_seifrizii)	((Phoenix_dactylifera	(Pseudophoenix_vinifera	(((Iriartea_deltoidea	Sabal_domingensis)	Serenoa_repens)	Nypa_fruticans)))	(((((((Podococcus_barteri	Roystonea_regia)	Orania_palindan)	(Attalea_speciosa	(Elaeis_guineensis	Elaeis_oleifera)))	Oenocarpus_bataua)	(((Reinhardtia_latisecta	Reinhardtia_paiewonskiana)	Reinhardtia_simplex)	Oenocarpus_minor))	(((Manicaria_saccifera	(((Burretiokentia_grandiflora	Dypsis_decaryi)	Geonoma_undata)	Pelagodoxa_henryana))	(((Hydriastele_microspadix	(Dictyosperma_album	Veitchia_spiralis))	Heterospathe_cagayanensis)	Kentiopsis_piersoniorum))	Prestoea_acuminata))	Sclerosperma_profizianum)))	Calamus_caryotoides)	Kingia_australis);
((((((((((Elaeis_guineensis	Elaeis_oleifera)	(Attalea_speciosa	Reinhardtia_gracilis))	((Reinhardtia_latisecta	Reinhardtia_paiewonskiana)	Reinhardtia_simplex))	(Oenocarpus_bataua	(Oenocarpus_minor	((Podococcus_barteri	Roystonea_regia)	Orania_palindan))))	((((((Kentiopsis_piersoniorum	(Veitchia_spiralis	Dictyosperma_album))	Heterospathe_cagayanensis)	((Burretiokentia_grandiflora	Dypsis_decaryi)	Hydriastele_microspadix))	Prestoea_acuminata)	(Geonoma_undata	Pelagodoxa_henryana))	Manicaria_saccifera))	Sclerosperma_profizianum)	(Pseudophoenix_vinifera	(((Serenoa_repens	Phoenix_dactylifera)	(Iriartea_deltoidea	Sabal_domingensis))	Nypa_fruticans)))	Chamaedorea_seifrizii)	Calamus_caryotoides)	Kingia_australis);
(((((((((Oenocarpus_minor	(Podococcus_barteri	Oenocarpus_bataua))	((Elaeis_guineensis	Elaeis_oleifera)	Attalea_speciosa))	((Reinhardtia_latisecta	Reinhardtia_paiewonskiana)	Reinhardtia_simplex))	Roystonea_regia)	(Orania_palindan	(Sclerosperma_profizianum	((Geonoma_undata	Manicaria_saccifera)	((((((Kentiopsis_piersoniorum	Dictyosperma_album)	(Burretiokentia_grandiflora	Heterospathe_cagayanensis))	Veitchia_spiralis)	Pelagodoxa_henryana)	(Dypsis_decaryi	Hydriastele_microspadix))	Prestoea_acuminata)))))	((Phoenix_dactylifera	(Serenoa_repens	Sabal_domingensis))	((Iriartea_deltoidea	Nypa_fruticans)	Pseudophoenix_vinifera)))	(Reinhardtia_gracilis	Chamaedorea_seifrizii))	Calamus_caryotoides)	Kingia_australis);
(((((Phoenix_dactylifera	(Serenoa_repens	(Iriartea_deltoidea	Sabal_domingensis)))	(Nypa_fruticans	Pseudophoenix_vinifera))	((((((Podococcus_barteri	Roystonea_regia)	(Orania_palindan	(((Elaeis_guineensis	Elaeis_oleifera)	Attalea_speciosa)	((Reinhardtia_latisecta	Reinhardtia_paiewonskiana)	Reinhardtia_simplex))))	(Oenocarpus_bataua	Oenocarpus_minor))	((Geonoma_undata	Manicaria_saccifera)	(((((Burretiokentia_grandiflora	Dypsis_decaryi)	Hydriastele_microspadix)	(((Veitchia_spiralis	Heterospathe_cagayanensis)	Dictyosperma_album)	Kentiopsis_piersoniorum))	Prestoea_acuminata)	Pelagodoxa_henryana)))	Sclerosperma_profizianum)	(Reinhardtia_gracilis	Chamaedorea_seifrizii)))	Calamus_caryotoides)	Kingia_australis);
((Prestoea_acuminata	(((Reinhardtia_gracilis	((((Sclerosperma_profizianum	Oenocarpus_minor)	Oenocarpus_bataua)	(Chamaedorea_seifrizii	(Phoenix_dactylifera	(((Serenoa_repens	(Iriartea_deltoidea	Sabal_domingensis))	Nypa_fruticans)	(Calamus_caryotoides	Pseudophoenix_vinifera)))))	(((Reinhardtia_latisecta	Reinhardtia_paiewonskiana)	Reinhardtia_simplex)	((Attalea_speciosa	(Elaeis_guineensis	Elaeis_oleifera))	(Orania_palindan	(Podococcus_barteri	Roystonea_regia))))))	(Geonoma_undata	Manicaria_saccifera))	(((((Dictyosperma_album	Kentiopsis_piersoniorum)	Veitchia_spiralis)	Heterospathe_cagayanensis)	(Pelagodoxa_henryana	Hydriastele_microspadix))	(Dypsis_decaryi	Burretiokentia_grandiflora))))	Kingia_australis);
((Calamus_caryotoides	(Serenoa_repens	((((Nypa_fruticans	Iriartea_deltoidea)	(Sabal_domingensis	Pseudophoenix_vinifera))	(((((Roystonea_regia	Podococcus_barteri)	Orania_palindan)	((Reinhardtia_gracilis	(Reinhardtia_simplex	(Reinhardtia_latisecta	Reinhardtia_paiewonskiana)))	(Attalea_speciosa	(Elaeis_guineensis	Elaeis_oleifera))))	((Geonoma_undata	Manicaria_saccifera)	(((((Veitchia_spiralis	(Dictyosperma_album	Heterospathe_cagayanensis))	Hydriastele_microspadix)	Kentiopsis_piersoniorum)	(Dypsis_decaryi	Burretiokentia_grandiflora))	(Pelagodoxa_henryana	Prestoea_acuminata))))	(Chamaedorea_seifrizii	(Sclerosperma_profizianum	(Oenocarpus_bataua	Oenocarpus_minor)))))	Phoenix_dactylifera)))	Kingia_australis);
((Calamus_caryotoides	(Nypa_fruticans	((((((((Roystonea_regia	Podococcus_barteri)	Orania_palindan)	((Reinhardtia_simplex	(Reinhardtia_latisecta	Reinhardtia_paiewonskiana))	(Attalea_speciosa	(Elaeis_guineensis	Elaeis_oleifera))))	((Geonoma_undata	Manicaria_saccifera)	((((((Dictyosperma_album	Heterospathe_cagayanensis)	Veitchia_spiralis)	Hydriastele_microspadix)	Kentiopsis_piersoniorum)	(Dypsis_decaryi	Burretiokentia_grandiflora))	(Pelagodoxa_henryana	Prestoea_acuminata))))	(Oenocarpus_minor	(Sclerosperma_profizianum	Oenocarpus_bataua)))	(Reinhardtia_gracilis	Chamaedorea_seifrizii))	Pseudophoenix_vinifera)	(((Iriartea_deltoidea	Sabal_domingensis)	Serenoa_repens)	Phoenix_dactylifera))))	Kingia_australis);
((Reinhardtia_simplex	((Reinhardtia_paiewonskiana	Reinhardtia_latisecta)	(((Elaeis_guineensis	Elaeis_oleifera)	(Oenocarpus_bataua	(Oenocarpus_minor	(Orania_palindan	(Attalea_speciosa	(Podococcus_barteri	Roystonea_regia))))))	(((((Calamus_caryotoides	Serenoa_repens)	Phoenix_dactylifera)	(Iriartea_deltoidea	Sabal_domingensis))	((Reinhardtia_gracilis	Chamaedorea_seifrizii)	(Nypa_fruticans	Pseudophoenix_vinifera)))	(((((Heterospathe_cagayanensis	(Veitchia_spiralis	(Dictyosperma_album	Kentiopsis_piersoniorum)))	Hydriastele_microspadix)	(Prestoea_acuminata	(Geonoma_undata	((Burretiokentia_grandiflora	Dypsis_decaryi)	Manicaria_saccifera))))	Pelagodoxa_henryana)	Sclerosperma_profizianum)))))	Kingia_australis);
((Calamus_caryotoides	(Pelagodoxa_henryana	(((Geonoma_undata	(Manicaria_saccifera	((Oenocarpus_minor	(Oenocarpus_bataua	Sclerosperma_profizianum))	(((((Reinhardtia_gracilis	Reinhardtia_simplex)	(Reinhardtia_paiewonskiana	Reinhardtia_latisecta))	(Attalea_speciosa	(Elaeis_guineensis	Elaeis_oleifera)))	Orania_palindan)	((Podococcus_barteri	Roystonea_regia)	(((((Sabal_domingensis	Serenoa_repens)	Phoenix_dactylifera)	(Iriartea_deltoidea	Nypa_fruticans))	Pseudophoenix_vinifera)	Chamaedorea_seifrizii))))))	Prestoea_acuminata)	((Heterospathe_cagayanensis	((Veitchia_spiralis	Dictyosperma_album)	Kentiopsis_piersoniorum))	((Burretiokentia_grandiflora	Dypsis_decaryi)	Hydriastele_microspadix)))))	Kingia_australis);
((Calamus_caryotoides	(Pelagodoxa_henryana	((((Burretiokentia_grandiflora	Dypsis_decaryi)	Manicaria_saccifera)	(((Prestoea_acuminata	(Sclerosperma_profizianum	(Oenocarpus_minor	Oenocarpus_bataua)))	(((((Iriartea_deltoidea	Sabal_domingensis)	(Serenoa_repens	Phoenix_dactylifera))	(Nypa_fruticans	Pseudophoenix_vinifera))	Chamaedorea_seifrizii)	(((Reinhardtia_simplex	(Reinhardtia_paiewonskiana	Reinhardtia_latisecta))	((Reinhardtia_gracilis	Attalea_speciosa)	(Elaeis_guineensis	Elaeis_oleifera)))	(Orania_palindan	(Podococcus_barteri	Roystonea_regia)))))	((Kentiopsis_piersoniorum	(Heterospathe_cagayanensis	(Veitchia_spiralis	Dictyosperma_album)))	Hydriastele_microspadix)))	Geonoma_undata)))	Kingia_australis);
((Calamus_caryotoides	(Pelagodoxa_henryana	(Orania_palindan	((Manicaria_saccifera	(((Prestoea_acuminata	Sclerosperma_profizianum)	(((Podococcus_barteri	Roystonea_regia)	(((Serenoa_repens	Phoenix_dactylifera)	(Pseudophoenix_vinifera	(Sabal_domingensis	(Nypa_fruticans	Iriartea_deltoidea))))	(Reinhardtia_gracilis	Chamaedorea_seifrizii)))	(((Reinhardtia_simplex	(Reinhardtia_paiewonskiana	Reinhardtia_latisecta))	(Attalea_speciosa	(Elaeis_guineensis	Elaeis_oleifera)))	(Oenocarpus_minor	Oenocarpus_bataua))))	((Heterospathe_cagayanensis	((Veitchia_spiralis	Dictyosperma_album)	Kentiopsis_piersoniorum))	((Burretiokentia_grandiflora	Dypsis_decaryi)	Hydriastele_microspadix))))	Geonoma_undata))))	Kingia_australis);
((Calamus_caryotoides	(Pelagodoxa_henryana	(Orania_palindan	(((((((Prestoea_acuminata	(Podococcus_barteri	Roystonea_regia))	((Sclerosperma_profizianum	(Reinhardtia_gracilis	Chamaedorea_seifrizii))	((Reinhardtia_simplex	(Reinhardtia_paiewonskiana	Reinhardtia_latisecta))	(Attalea_speciosa	(Elaeis_guineensis	Elaeis_oleifera)))))	((Nypa_fruticans	(((Sabal_domingensis	Iriartea_deltoidea)	Serenoa_repens)	Phoenix_dactylifera))	Pseudophoenix_vinifera))	Oenocarpus_bataua)	(Oenocarpus_minor	((Veitchia_spiralis	Kentiopsis_piersoniorum)	(Dictyosperma_album	(Heterospathe_cagayanensis	((Burretiokentia_grandiflora	Dypsis_decaryi)	Hydriastele_microspadix))))))	Manicaria_saccifera)	Geonoma_undata))))	Kingia_australis);
((Calamus_caryotoides	((Reinhardtia_simplex	(Reinhardtia_paiewonskiana	Reinhardtia_latisecta))	(((Podococcus_barteri	Roystonea_regia)	(Attalea_speciosa	(Elaeis_guineensis	Elaeis_oleifera)))	((((Sabal_domingensis	Serenoa_repens)	(Pseudophoenix_vinifera	(Iriartea_deltoidea	Nypa_fruticans)))	Phoenix_dactylifera)	((Sclerosperma_profizianum	(Pelagodoxa_henryana	((Hydriastele_microspadix	(((Veitchia_spiralis	Dictyosperma_album)	Heterospathe_cagayanensis)	Kentiopsis_piersoniorum))	((Burretiokentia_grandiflora	Dypsis_decaryi)	(((Manicaria_saccifera	Geonoma_undata)	((Oenocarpus_bataua	Orania_palindan)	Oenocarpus_minor))	Prestoea_acuminata)))))	(Reinhardtia_gracilis	Chamaedorea_seifrizii))))))	Kingia_australis);
(((Reinhardtia_simplex	(Reinhardtia_paiewonskiana	Reinhardtia_latisecta))	(((Calamus_caryotoides	Attalea_speciosa)	(Elaeis_guineensis	Elaeis_oleifera))	((((Reinhardtia_gracilis	Chamaedorea_seifrizii)	((Oenocarpus_bataua	Oenocarpus_minor)	Sclerosperma_profizianum))	(Pseudophoenix_vinifera	((Serenoa_repens	Phoenix_dactylifera)	(Iriartea_deltoidea	Sabal_domingensis))))	(((Prestoea_acuminata	((Burretiokentia_grandiflora	Dypsis_decaryi)	((Pelagodoxa_henryana	Hydriastele_microspadix)	(Heterospathe_cagayanensis	(Kentiopsis_piersoniorum	(Veitchia_spiralis	Dictyosperma_album))))))	(Manicaria_saccifera	Geonoma_undata))	((Podococcus_barteri	Roystonea_regia)	(Nypa_fruticans	Orania_palindan))))))	Kingia_australis);
((Calamus_caryotoides	(Attalea_speciosa	((Elaeis_guineensis	Elaeis_oleifera)	(((Podococcus_barteri	((Phoenix_dactylifera	((Iriartea_deltoidea	Sabal_domingensis)	(Nypa_fruticans	Serenoa_repens)))	Pseudophoenix_vinifera))	((Reinhardtia_simplex	(Reinhardtia_paiewonskiana	Reinhardtia_latisecta))	(Reinhardtia_gracilis	Chamaedorea_seifrizii)))	((Roystonea_regia	Orania_palindan)	((Oenocarpus_minor	(Sclerosperma_profizianum	Oenocarpus_bataua))	((((Burretiokentia_grandiflora	Dypsis_decaryi)	Hydriastele_microspadix)	(Heterospathe_cagayanensis	(Kentiopsis_piersoniorum	(Veitchia_spiralis	Dictyosperma_album))))	((Prestoea_acuminata	Manicaria_saccifera)	(Pelagodoxa_henryana	Geonoma_undata)))))))))	Kingia_australis);
((Calamus_caryotoides	(((Reinhardtia_gracilis	Chamaedorea_seifrizii)	(((Iriartea_deltoidea	Sabal_domingensis)	(Serenoa_repens	Phoenix_dactylifera))	(Nypa_fruticans	Pseudophoenix_vinifera)))	((((Prestoea_acuminata	(Pelagodoxa_henryana	(((Burretiokentia_grandiflora	Dypsis_decaryi)	Hydriastele_microspadix)	(((Heterospathe_cagayanensis	Veitchia_spiralis)	Dictyosperma_album)	Kentiopsis_piersoniorum))))	(Manicaria_saccifera	Geonoma_undata))	(((Attalea_speciosa	(Elaeis_guineensis	Elaeis_oleifera))	(Reinhardtia_simplex	(Reinhardtia_paiewonskiana	Reinhardtia_latisecta)))	(((Oenocarpus_minor	Oenocarpus_bataua)	Podococcus_barteri)	(Roystonea_regia	Orania_palindan))))	Sclerosperma_profizianum)))	Kingia_australis);
((Calamus_caryotoides	(((Prestoea_acuminata	((Burretiokentia_grandiflora	Dypsis_decaryi)	((Manicaria_saccifera	Geonoma_undata)	(((Podococcus_barteri	Roystonea_regia)	(Orania_palindan	((Attalea_speciosa	(Elaeis_guineensis	Elaeis_oleifera))	(Reinhardtia_simplex	(Reinhardtia_paiewonskiana	Reinhardtia_latisecta)))))	(((Oenocarpus_minor	Oenocarpus_bataua)	Sclerosperma_profizianum)	((((Iriartea_deltoidea	Sabal_domingensis)	(Serenoa_repens	Phoenix_dactylifera))	(Nypa_fruticans	Pseudophoenix_vinifera))	(Reinhardtia_gracilis	Chamaedorea_seifrizii)))))))	((Hydriastele_microspadix	(Dictyosperma_album	(Veitchia_spiralis	Pelagodoxa_henryana)))	Kentiopsis_piersoniorum))	Heterospathe_cagayanensis))	Kingia_australis);
((((Iriartea_deltoidea	Sabal_domingensis)	(Serenoa_repens	Phoenix_dactylifera))	(((((Attalea_speciosa	(Calamus_caryotoides	(Elaeis_guineensis	Elaeis_oleifera)))	((Reinhardtia_latisecta	Reinhardtia_paiewonskiana)	Reinhardtia_simplex))	((Podococcus_barteri	Roystonea_regia)	(((Oenocarpus_bataua	Oenocarpus_minor)	Sclerosperma_profizianum)	((Prestoea_acuminata	(((Dypsis_decaryi	Burretiokentia_grandiflora)	Hydriastele_microspadix)	(Kentiopsis_piersoniorum	(Veitchia_spiralis	(Dictyosperma_album	Heterospathe_cagayanensis)))))	(((Orania_palindan	Pelagodoxa_henryana)	Geonoma_undata)	Manicaria_saccifera)))))	(Chamaedorea_seifrizii	Reinhardtia_gracilis))	(Nypa_fruticans	Pseudophoenix_vinifera)))	Kingia_australis);
(((Chamaedorea_seifrizii	((Pseudophoenix_vinifera	(Nypa_fruticans	((Serenoa_repens	(Iriartea_deltoidea	Sabal_domingensis))	Phoenix_dactylifera)))	(((((Attalea_speciosa	(Elaeis_guineensis	Elaeis_oleifera))	((Reinhardtia_latisecta	Reinhardtia_paiewonskiana)	Reinhardtia_simplex))	((Oenocarpus_bataua	Oenocarpus_minor)	Sclerosperma_profizianum))	((Podococcus_barteri	Orania_palindan)	Roystonea_regia))	((((Heterospathe_cagayanensis	(Dypsis_decaryi	Burretiokentia_grandiflora))	Hydriastele_microspadix)	(Kentiopsis_piersoniorum	((Veitchia_spiralis	Reinhardtia_gracilis)	Dictyosperma_album)))	((Pelagodoxa_henryana	Geonoma_undata)	(Prestoea_acuminata	Manicaria_saccifera))))))	Calamus_caryotoides)	Kingia_australis);
((((((((Orania_palindan	(Attalea_speciosa	(Elaeis_guineensis	Elaeis_oleifera)))	((Reinhardtia_latisecta	Reinhardtia_paiewonskiana)	Reinhardtia_simplex))	(Podococcus_barteri	Roystonea_regia))	((Oenocarpus_bataua	(Oenocarpus_minor	Sclerosperma_profizianum))	(((Hydriastele_microspadix	(Heterospathe_cagayanensis	(Kentiopsis_piersoniorum	(Veitchia_spiralis	Dictyosperma_album))))	(Dypsis_decaryi	Burretiokentia_grandiflora))	(Prestoea_acuminata	(Manicaria_saccifera	(Pelagodoxa_henryana	Geonoma_undata))))))	(Reinhardtia_gracilis	Chamaedorea_seifrizii))	(Phoenix_dactylifera	((Pseudophoenix_vinifera	(Nypa_fruticans	Serenoa_repens))	(Iriartea_deltoidea	Sabal_domingensis))))	Calamus_caryotoides)	Kingia_australis);
(((((Pseudophoenix_vinifera	((((Attalea_speciosa	(Elaeis_guineensis	Elaeis_oleifera))	((Reinhardtia_latisecta	Reinhardtia_paiewonskiana)	Reinhardtia_simplex))	(Orania_palindan	(Podococcus_barteri	Roystonea_regia)))	((Sclerosperma_profizianum	(Oenocarpus_bataua	Oenocarpus_minor))	((((Dypsis_decaryi	Hydriastele_microspadix)	((Burretiokentia_grandiflora	Heterospathe_cagayanensis)	(Kentiopsis_piersoniorum	(Veitchia_spiralis	Dictyosperma_album))))	Prestoea_acuminata)	(Manicaria_saccifera	(Pelagodoxa_henryana	Geonoma_undata))))))	(Reinhardtia_gracilis	Chamaedorea_seifrizii))	((Serenoa_repens	Phoenix_dactylifera)	(Nypa_fruticans	(Iriartea_deltoidea	Sabal_domingensis))))	Calamus_caryotoides)	Kingia_australis);
((((Reinhardtia_gracilis	Chamaedorea_seifrizii)	((Pseudophoenix_vinifera	((Nypa_fruticans	Iriartea_deltoidea)	(Phoenix_dactylifera	(Serenoa_repens	Sabal_domingensis))))	(((((Podococcus_barteri	Orania_palindan)	(Attalea_speciosa	(Elaeis_guineensis	Elaeis_oleifera)))	((Reinhardtia_latisecta	Reinhardtia_paiewonskiana)	Reinhardtia_simplex))	Roystonea_regia)	((Sclerosperma_profizianum	(Oenocarpus_bataua	Oenocarpus_minor))	(((Pelagodoxa_henryana	(((Burretiokentia_grandiflora	Dypsis_decaryi)	Hydriastele_microspadix)	((Dictyosperma_album	(Kentiopsis_piersoniorum	Veitchia_spiralis))	Heterospathe_cagayanensis)))	Prestoea_acuminata)	(Manicaria_saccifera	Geonoma_undata))))))	Calamus_caryotoides)	Kingia_australis);
(((Geonoma_undata	(((Podococcus_barteri	(Oenocarpus_bataua	Oenocarpus_minor))	(Prestoea_acuminata	Manicaria_saccifera))	(((((Roystonea_regia	Orania_palindan)	(Attalea_speciosa	(Elaeis_guineensis	Elaeis_oleifera)))	((Reinhardtia_latisecta	Reinhardtia_paiewonskiana)	Reinhardtia_simplex))	(Sclerosperma_profizianum	((Reinhardtia_gracilis	Chamaedorea_seifrizii)	((Nypa_fruticans	Pseudophoenix_vinifera)	((Phoenix_dactylifera	Serenoa_repens)	(Iriartea_deltoidea	Sabal_domingensis))))))	(Pelagodoxa_henryana	(((Burretiokentia_grandiflora	Dypsis_decaryi)	Hydriastele_microspadix)	(((Veitchia_spiralis	Dictyosperma_album)	Kentiopsis_piersoniorum)	Heterospathe_cagayanensis))))))	Calamus_caryotoides)	Kingia_australis);
((Chamaedorea_seifrizii	((Pseudophoenix_vinifera	((Phoenix_dactylifera	(Serenoa_repens	(Iriartea_deltoidea	Sabal_domingensis)))	Nypa_fruticans))	(((((Podococcus_barteri	Roystonea_regia)	Orania_palindan)	(Attalea_speciosa	(Elaeis_guineensis	Elaeis_oleifera)))	((Reinhardtia_latisecta	Reinhardtia_paiewonskiana)	(Reinhardtia_gracilis	Reinhardtia_simplex)))	(((((((Veitchia_spiralis	(Kentiopsis_piersoniorum	(Dictyosperma_album	Heterospathe_cagayanensis)))	Hydriastele_microspadix)	(Burretiokentia_grandiflora	Dypsis_decaryi))	Prestoea_acuminata)	((Pelagodoxa_henryana	Geonoma_undata)	Calamus_caryotoides))	Manicaria_saccifera)	((Sclerosperma_profizianum	Oenocarpus_bataua)	Oenocarpus_minor)))))	Kingia_australis);
(((Elaeis_guineensis	Elaeis_oleifera)	((((Reinhardtia_latisecta	Reinhardtia_paiewonskiana)	Reinhardtia_simplex)	(((((Sclerosperma_profizianum	Oenocarpus_bataua)	Oenocarpus_minor)	((((Prestoea_acuminata	Manicaria_saccifera)	(((Heterospathe_cagayanensis	(Veitchia_spiralis	Dictyosperma_album))	Kentiopsis_piersoniorum)	((Burretiokentia_grandiflora	Dypsis_decaryi)	Hydriastele_microspadix)))	((Pelagodoxa_henryana	Geonoma_undata)	Calamus_caryotoides))	(Chamaedorea_seifrizii	((Phoenix_dactylifera	Serenoa_repens)	(((Iriartea_deltoidea	Sabal_domingensis)	Nypa_fruticans)	Pseudophoenix_vinifera)))))	(Podococcus_barteri	Roystonea_regia))	Orania_palindan))	(Reinhardtia_gracilis	Attalea_speciosa)))	Kingia_australis);
((Calamus_caryotoides	(((((((Reinhardtia_gracilis	(Attalea_speciosa	(Elaeis_guineensis	Elaeis_oleifera)))	((Podococcus_barteri	Orania_palindan)	Roystonea_regia))	((Chamaedorea_seifrizii	((Oenocarpus_bataua	Sclerosperma_profizianum)	Oenocarpus_minor))	(((Reinhardtia_latisecta	Reinhardtia_paiewonskiana)	Reinhardtia_simplex)	(Pseudophoenix_vinifera	(Nypa_fruticans	((Phoenix_dactylifera	Serenoa_repens)	(Iriartea_deltoidea	Sabal_domingensis)))))))	Prestoea_acuminata)	((((Dictyosperma_album	Kentiopsis_piersoniorum)	Veitchia_spiralis)	Heterospathe_cagayanensis)	((Burretiokentia_grandiflora	Dypsis_decaryi)	Hydriastele_microspadix)))	Manicaria_saccifera)	(Pelagodoxa_henryana	Geonoma_undata)))	Kingia_australis);
((Calamus_caryotoides	((((((Reinhardtia_gracilis	Chamaedorea_seifrizii)	(Sclerosperma_profizianum	(Oenocarpus_minor	Oenocarpus_bataua)))	(((Manicaria_saccifera	((Reinhardtia_latisecta	Reinhardtia_paiewonskiana)	Reinhardtia_simplex))	(Pseudophoenix_vinifera	(Nypa_fruticans	((Phoenix_dactylifera	Serenoa_repens)	(Iriartea_deltoidea	Sabal_domingensis)))))	((Attalea_speciosa	(Elaeis_guineensis	Elaeis_oleifera))	((Podococcus_barteri	Orania_palindan)	Roystonea_regia))))	Prestoea_acuminata)	((((Burretiokentia_grandiflora	Dypsis_decaryi)	Kentiopsis_piersoniorum)	((Veitchia_spiralis	Heterospathe_cagayanensis)	Dictyosperma_album))	Hydriastele_microspadix))	(Pelagodoxa_henryana	Geonoma_undata)))	Kingia_australis);
(((((Sabal_domingensis	Iriartea_deltoidea)	(Serenoa_repens	Phoenix_dactylifera))	((((((Dypsis_decaryi	(Podococcus_barteri	Roystonea_regia))	((((Reinhardtia_paiewonskiana	Reinhardtia_latisecta)	Reinhardtia_simplex)	(Attalea_speciosa	(Elaeis_guineensis	Elaeis_oleifera)))	Orania_palindan))	(((Pelagodoxa_henryana	(Hydriastele_microspadix	((Dictyosperma_album	(Heterospathe_cagayanensis	Veitchia_spiralis))	(Kentiopsis_piersoniorum	Burretiokentia_grandiflora))))	Prestoea_acuminata)	(Manicaria_saccifera	Geonoma_undata)))	((Oenocarpus_bataua	Oenocarpus_minor)	Sclerosperma_profizianum))	(Reinhardtia_gracilis	Chamaedorea_seifrizii))	(Nypa_fruticans	Pseudophoenix_vinifera)))	Calamus_caryotoides)	Kingia_australis);
(((((Sabal_domingensis	Iriartea_deltoidea)	(Pseudophoenix_vinifera	((Phoenix_dactylifera	((((Podococcus_barteri	Roystonea_regia)	(((Reinhardtia_paiewonskiana	Reinhardtia_latisecta)	Reinhardtia_simplex)	((Attalea_speciosa	(Elaeis_guineensis	Elaeis_oleifera))	Orania_palindan)))	((Manicaria_saccifera	(((Dypsis_decaryi	Hydriastele_microspadix)	(Heterospathe_cagayanensis	((Kentiopsis_piersoniorum	Burretiokentia_grandiflora)	(Dictyosperma_album	Veitchia_spiralis))))	(Pelagodoxa_henryana	Geonoma_undata)))	(Prestoea_acuminata	((Oenocarpus_bataua	Oenocarpus_minor)	Sclerosperma_profizianum))))	(Reinhardtia_gracilis	Chamaedorea_seifrizii)))	Nypa_fruticans)))	Serenoa_repens)	Calamus_caryotoides)	Kingia_australis);
((((((Sabal_domingensis	Iriartea_deltoidea)	(Phoenix_dactylifera	Serenoa_repens))	(Pseudophoenix_vinifera	Nypa_fruticans))	((((Podococcus_barteri	Roystonea_regia)	(((Reinhardtia_paiewonskiana	Reinhardtia_latisecta)	Reinhardtia_simplex)	((Attalea_speciosa	((Reinhardtia_gracilis	Elaeis_guineensis)	Elaeis_oleifera))	Orania_palindan)))	((((Pelagodoxa_henryana	(Geonoma_undata	Manicaria_saccifera))	((Veitchia_spiralis	(Burretiokentia_grandiflora	Kentiopsis_piersoniorum))	(Dictyosperma_album	(Heterospathe_cagayanensis	Hydriastele_microspadix))))	Dypsis_decaryi)	(Prestoea_acuminata	(Oenocarpus_bataua	(Oenocarpus_minor	Sclerosperma_profizianum)))))	Chamaedorea_seifrizii))	Calamus_caryotoides)	Kingia_australis);
(((((Reinhardtia_paiewonskiana	Reinhardtia_latisecta)	Reinhardtia_simplex)	((((Podococcus_barteri	Roystonea_regia)	Orania_palindan)	(Attalea_speciosa	(Elaeis_guineensis	Elaeis_oleifera)))	(((((Geonoma_undata	Manicaria_saccifera)	(((Dypsis_decaryi	Hydriastele_microspadix)	(((Burretiokentia_grandiflora	Heterospathe_cagayanensis)	(Dictyosperma_album	Kentiopsis_piersoniorum))	Veitchia_spiralis))	(Prestoea_acuminata	(Sclerosperma_profizianum	(Oenocarpus_bataua	Oenocarpus_minor)))))	(((Sabal_domingensis	Iriartea_deltoidea)	(Phoenix_dactylifera	Serenoa_repens))	(Pseudophoenix_vinifera	Nypa_fruticans)))	(Reinhardtia_gracilis	Chamaedorea_seifrizii))	Pelagodoxa_henryana)))	Calamus_caryotoides)	Kingia_australis);
(((Attalea_speciosa	((Elaeis_guineensis	Elaeis_oleifera)	((Orania_palindan	(Dypsis_decaryi	((((((((((Dictyosperma_album	(Burretiokentia_grandiflora	Kentiopsis_piersoniorum))	Veitchia_spiralis)	Heterospathe_cagayanensis)	Hydriastele_microspadix)	((Pelagodoxa_henryana	Geonoma_undata)	Manicaria_saccifera))	Prestoea_acuminata)	Oenocarpus_bataua)	(Podococcus_barteri	Roystonea_regia))	Oenocarpus_minor)	((Sclerosperma_profizianum	(Reinhardtia_gracilis	Chamaedorea_seifrizii))	(((Sabal_domingensis	(Nypa_fruticans	Iriartea_deltoidea))	(Phoenix_dactylifera	Serenoa_repens))	Pseudophoenix_vinifera)))))	((Reinhardtia_paiewonskiana	Reinhardtia_latisecta)	Reinhardtia_simplex))))	Calamus_caryotoides)	Kingia_australis);
(((((((Veitchia_spiralis	Heterospathe_cagayanensis)	Dictyosperma_album)	Kentiopsis_piersoniorum)	((Burretiokentia_grandiflora	Pelagodoxa_henryana)	Hydriastele_microspadix))	((Geonoma_undata	(Prestoea_acuminata	Manicaria_saccifera))	((Dypsis_decaryi	(Reinhardtia_gracilis	Chamaedorea_seifrizii))	((((Oenocarpus_bataua	Oenocarpus_minor)	Sclerosperma_profizianum)	((((Sabal_domingensis	Iriartea_deltoidea)	(Phoenix_dactylifera	Serenoa_repens))	Nypa_fruticans)	Pseudophoenix_vinifera))	(((Reinhardtia_paiewonskiana	Reinhardtia_latisecta)	Reinhardtia_simplex)	((Attalea_speciosa	(Orania_palindan	(Podococcus_barteri	Roystonea_regia)))	(Elaeis_guineensis	Elaeis_oleifera)))))))	Calamus_caryotoides)	Kingia_australis);
((((Reinhardtia_paiewonskiana	Reinhardtia_latisecta)	Reinhardtia_simplex)	(((Attalea_speciosa	(Elaeis_guineensis	Elaeis_oleifera))	Reinhardtia_gracilis)	((((Phoenix_dactylifera	Serenoa_repens)	(((Nypa_fruticans	Pseudophoenix_vinifera)	(Sabal_domingensis	Iriartea_deltoidea))	Chamaedorea_seifrizii))	((Podococcus_barteri	Dypsis_decaryi)	Roystonea_regia))	(((Oenocarpus_bataua	Oenocarpus_minor)	Orania_palindan)	((Geonoma_undata	Prestoea_acuminata)	(Manicaria_saccifera	(Sclerosperma_profizianum	((Burretiokentia_grandiflora	Calamus_caryotoides)	(((((Dictyosperma_album	Kentiopsis_piersoniorum)	Veitchia_spiralis)	Heterospathe_cagayanensis)	Hydriastele_microspadix)	Pelagodoxa_henryana)))))))))	Kingia_australis);
((Calamus_caryotoides	(Heterospathe_cagayanensis	(((((Burretiokentia_grandiflora	Dypsis_decaryi)	Hydriastele_microspadix)	Pelagodoxa_henryana)	(((Manicaria_saccifera	(((Sclerosperma_profizianum	Oenocarpus_minor)	Oenocarpus_bataua)	(((((Reinhardtia_paiewonskiana	Reinhardtia_latisecta)	Reinhardtia_simplex)	(Orania_palindan	(Attalea_speciosa	(Elaeis_guineensis	Elaeis_oleifera))))	(Podococcus_barteri	Roystonea_regia))	(Pseudophoenix_vinifera	(Nypa_fruticans	((Sabal_domingensis	Iriartea_deltoidea)	(Serenoa_repens	Phoenix_dactylifera)))))))	Geonoma_undata)	((Reinhardtia_gracilis	Chamaedorea_seifrizii)	Prestoea_acuminata)))	((Dictyosperma_album	Kentiopsis_piersoniorum)	Veitchia_spiralis))))	Kingia_australis);
((((Reinhardtia_gracilis	Chamaedorea_seifrizii)	(Pseudophoenix_vinifera	(Nypa_fruticans	(Phoenix_dactylifera	((Sabal_domingensis	Iriartea_deltoidea)	Serenoa_repens)))))	(((Oenocarpus_minor	Sclerosperma_profizianum)	Oenocarpus_bataua)	(((Manicaria_saccifera	(Pelagodoxa_henryana	Geonoma_undata))	((((Dictyosperma_album	(Heterospathe_cagayanensis	Veitchia_spiralis))	Kentiopsis_piersoniorum)	((Burretiokentia_grandiflora	Dypsis_decaryi)	Hydriastele_microspadix))	Prestoea_acuminata))	((((Reinhardtia_paiewonskiana	Reinhardtia_latisecta)	Reinhardtia_simplex)	(Attalea_speciosa	((Calamus_caryotoides	Elaeis_guineensis)	Elaeis_oleifera)))	((Podococcus_barteri	Roystonea_regia)	Orania_palindan)))))	Kingia_australis);
(((((Pseudophoenix_vinifera	(Nypa_fruticans	((Phoenix_dactylifera	(Sabal_domingensis	Serenoa_repens))	Iriartea_deltoidea)))	((((Manicaria_saccifera	Geonoma_undata)	(Pelagodoxa_henryana	((((Heterospathe_cagayanensis	Veitchia_spiralis)	(Kentiopsis_piersoniorum	Dictyosperma_album))	((Burretiokentia_grandiflora	Dypsis_decaryi)	Hydriastele_microspadix))	Prestoea_acuminata)))	(Oenocarpus_minor	(Sclerosperma_profizianum	Oenocarpus_bataua)))	((((Reinhardtia_paiewonskiana	Reinhardtia_latisecta)	(Reinhardtia_gracilis	Reinhardtia_simplex))	(Attalea_speciosa	(Elaeis_guineensis	Elaeis_oleifera)))	((Podococcus_barteri	Roystonea_regia)	Orania_palindan))))	Chamaedorea_seifrizii)	Calamus_caryotoides)	Kingia_australis);
((((Reinhardtia_latisecta	Reinhardtia_paiewonskiana)	((((((((Podococcus_barteri	Oenocarpus_minor)	Oenocarpus_bataua)	(Sclerosperma_profizianum	Chamaedorea_seifrizii))	((Sabal_domingensis	(Serenoa_repens	Phoenix_dactylifera))	((Iriartea_deltoidea	Nypa_fruticans)	Pseudophoenix_vinifera)))	(Roystonea_regia	((((Geonoma_undata	Prestoea_acuminata)	Manicaria_saccifera)	(((Veitchia_spiralis	Dictyosperma_album)	(Heterospathe_cagayanensis	Kentiopsis_piersoniorum))	(Hydriastele_microspadix	(Burretiokentia_grandiflora	Dypsis_decaryi))))	Pelagodoxa_henryana)))	Reinhardtia_gracilis)	(Orania_palindan	(Attalea_speciosa	(Elaeis_guineensis	Elaeis_oleifera))))	Reinhardtia_simplex))	Calamus_caryotoides)	Kingia_australis);
(((((Pseudophoenix_vinifera	Nypa_fruticans)	(((Iriartea_deltoidea	Sabal_domingensis)	Serenoa_repens)	Phoenix_dactylifera))	((((((Attalea_speciosa	(Elaeis_guineensis	Elaeis_oleifera))	((Reinhardtia_latisecta	Reinhardtia_paiewonskiana)	Reinhardtia_simplex))	(((Podococcus_barteri	Oenocarpus_minor)	Oenocarpus_bataua)	Orania_palindan))	(Roystonea_regia	((Prestoea_acuminata	(Manicaria_saccifera	(Geonoma_undata	Pelagodoxa_henryana)))	(((Dictyosperma_album	(Heterospathe_cagayanensis	Veitchia_spiralis))	Kentiopsis_piersoniorum)	(Hydriastele_microspadix	(Burretiokentia_grandiflora	Dypsis_decaryi))))))	Sclerosperma_profizianum)	(Chamaedorea_seifrizii	Reinhardtia_gracilis)))	Calamus_caryotoides)	Kingia_australis);
((((((Orania_palindan	(Roystonea_regia	Podococcus_barteri))	(((Attalea_speciosa	(Elaeis_guineensis	Elaeis_oleifera))	((Reinhardtia_latisecta	Reinhardtia_paiewonskiana)	Reinhardtia_simplex))	((Prestoea_acuminata	(Manicaria_saccifera	((Geonoma_undata	Pelagodoxa_henryana)	(((Burretiokentia_grandiflora	Dypsis_decaryi)	(Kentiopsis_piersoniorum	((Dictyosperma_album	Veitchia_spiralis)	Heterospathe_cagayanensis)))	Hydriastele_microspadix))))	((Oenocarpus_bataua	Oenocarpus_minor)	Sclerosperma_profizianum))))	((Pseudophoenix_vinifera	Nypa_fruticans)	((Iriartea_deltoidea	Sabal_domingensis)	(Serenoa_repens	Phoenix_dactylifera))))	(Chamaedorea_seifrizii	Reinhardtia_gracilis))	Calamus_caryotoides)	Kingia_australis);
((((Iriartea_deltoidea	Sabal_domingensis)	(Serenoa_repens	Phoenix_dactylifera))	((Pseudophoenix_vinifera	Nypa_fruticans)	(((Orania_palindan	(Roystonea_regia	Podococcus_barteri))	((Chamaedorea_seifrizii	Reinhardtia_gracilis)	((Attalea_speciosa	(Elaeis_guineensis	Elaeis_oleifera))	(Calamus_caryotoides	((Reinhardtia_latisecta	Reinhardtia_paiewonskiana)	Reinhardtia_simplex)))))	((Oenocarpus_bataua	(Oenocarpus_minor	Sclerosperma_profizianum))	(((Geonoma_undata	(Manicaria_saccifera	Pelagodoxa_henryana))	Prestoea_acuminata)	(((Veitchia_spiralis	Heterospathe_cagayanensis)	(Dictyosperma_album	Kentiopsis_piersoniorum))	((Burretiokentia_grandiflora	Dypsis_decaryi)	Hydriastele_microspadix)))))))	Kingia_australis);
((Calamus_caryotoides	((Pelagodoxa_henryana	(((Heterospathe_cagayanensis	(Dictyosperma_album	Veitchia_spiralis))	Kentiopsis_piersoniorum)	((Burretiokentia_grandiflora	Dypsis_decaryi)	Hydriastele_microspadix)))	(Prestoea_acuminata	(((((Chamaedorea_seifrizii	Reinhardtia_gracilis)	((((Iriartea_deltoidea	Sabal_domingensis)	Serenoa_repens)	Phoenix_dactylifera)	(Pseudophoenix_vinifera	Nypa_fruticans)))	((Podococcus_barteri	((Attalea_speciosa	(Elaeis_guineensis	Elaeis_oleifera))	((Reinhardtia_latisecta	Reinhardtia_paiewonskiana)	Reinhardtia_simplex)))	Roystonea_regia))	(Orania_palindan	(Oenocarpus_bataua	(Oenocarpus_minor	Sclerosperma_profizianum))))	(Geonoma_undata	Manicaria_saccifera)))))	Kingia_australis);
((Calamus_caryotoides	(Pelagodoxa_henryana	(((((Veitchia_spiralis	Dictyosperma_album)	Hydriastele_microspadix)	Heterospathe_cagayanensis)	(Kentiopsis_piersoniorum	Burretiokentia_grandiflora))	(((Prestoea_acuminata	Manicaria_saccifera)	((((Orania_palindan	(Attalea_speciosa	(Elaeis_guineensis	Elaeis_oleifera)))	((Reinhardtia_latisecta	Reinhardtia_paiewonskiana)	Reinhardtia_simplex))	((Dypsis_decaryi	Roystonea_regia)	Podococcus_barteri))	((Oenocarpus_minor	(Sclerosperma_profizianum	Oenocarpus_bataua))	((Chamaedorea_seifrizii	Reinhardtia_gracilis)	((Sabal_domingensis	(Serenoa_repens	Phoenix_dactylifera))	(Pseudophoenix_vinifera	(Iriartea_deltoidea	Nypa_fruticans)))))))	Geonoma_undata))))	Kingia_australis);
((Calamus_caryotoides	(Pelagodoxa_henryana	(((Hydriastele_microspadix	((Heterospathe_cagayanensis	((Kentiopsis_piersoniorum	Dictyosperma_album)	Burretiokentia_grandiflora))	Veitchia_spiralis))	((((((Iriartea_deltoidea	Sabal_domingensis)	(Nypa_fruticans	Serenoa_repens))	Pseudophoenix_vinifera)	Phoenix_dactylifera)	((Oenocarpus_minor	Oenocarpus_bataua)	(((((Attalea_speciosa	(Elaeis_guineensis	Elaeis_oleifera))	(Dypsis_decaryi	((Roystonea_regia	Podococcus_barteri)	Orania_palindan)))	(Chamaedorea_seifrizii	Reinhardtia_gracilis))	Sclerosperma_profizianum)	((Reinhardtia_latisecta	Reinhardtia_paiewonskiana)	Reinhardtia_simplex))))	(Geonoma_undata	Manicaria_saccifera)))	Prestoea_acuminata)))	Kingia_australis);
((Calamus_caryotoides	(((Iriartea_deltoidea	Sabal_domingensis)	Nypa_fruticans)	((Serenoa_repens	Phoenix_dactylifera)	(((((Pelagodoxa_henryana	Geonoma_undata)	(Burretiokentia_grandiflora	Manicaria_saccifera))	(Hydriastele_microspadix	(Heterospathe_cagayanensis	((Veitchia_spiralis	Kentiopsis_piersoniorum)	Dictyosperma_album))))	(((Chamaedorea_seifrizii	Reinhardtia_gracilis)	Sclerosperma_profizianum)	(((((Roystonea_regia	Podococcus_barteri)	Orania_palindan)	((Oenocarpus_minor	Oenocarpus_bataua)	Dypsis_decaryi))	Prestoea_acuminata)	(((Reinhardtia_latisecta	Reinhardtia_paiewonskiana)	Reinhardtia_simplex)	(Attalea_speciosa	(Elaeis_guineensis	Elaeis_oleifera))))))	Pseudophoenix_vinifera))))	Kingia_australis);
((Calamus_caryotoides	((Phoenix_dactylifera	((Nypa_fruticans	Pseudophoenix_vinifera)	((Iriartea_deltoidea	Sabal_domingensis)	Serenoa_repens)))	((((Pelagodoxa_henryana	(Manicaria_saccifera	Geonoma_undata))	(Hydriastele_microspadix	((Heterospathe_cagayanensis	(Kentiopsis_piersoniorum	Dictyosperma_album))	Veitchia_spiralis)))	(((Sclerosperma_profizianum	Oenocarpus_bataua)	Oenocarpus_minor)	((Prestoea_acuminata	(((Reinhardtia_latisecta	Reinhardtia_paiewonskiana)	Reinhardtia_simplex)	((Elaeis_guineensis	Elaeis_oleifera)	(((Roystonea_regia	Podococcus_barteri)	Attalea_speciosa)	Orania_palindan))))	(Burretiokentia_grandiflora	Dypsis_decaryi))))	(Chamaedorea_seifrizii	Reinhardtia_gracilis))))	Kingia_australis);
(((Nypa_fruticans	((Iriartea_deltoidea	Sabal_domingensis)	(Phoenix_dactylifera	(Calamus_caryotoides	Serenoa_repens))))	(((Manicaria_saccifera	((Prestoea_acuminata	((Sclerosperma_profizianum	(Hydriastele_microspadix	(((Dictyosperma_album	Heterospathe_cagayanensis)	Kentiopsis_piersoniorum)	Veitchia_spiralis)))	(((Burretiokentia_grandiflora	Dypsis_decaryi)	((Oenocarpus_bataua	Oenocarpus_minor)	(Chamaedorea_seifrizii	Reinhardtia_gracilis)))	(Roystonea_regia	Podococcus_barteri))))	((((Reinhardtia_latisecta	Reinhardtia_paiewonskiana)	Reinhardtia_simplex)	(Attalea_speciosa	(Elaeis_guineensis	Elaeis_oleifera)))	(Pelagodoxa_henryana	Orania_palindan))))	Geonoma_undata)	Pseudophoenix_vinifera))	Kingia_australis);
(((((Dypsis_decaryi	Phoenix_dactylifera)	(Serenoa_repens	Sabal_domingensis))	Nypa_fruticans)	((((Podococcus_barteri	Roystonea_regia)	Orania_palindan)	(((Reinhardtia_simplex	(Reinhardtia_paiewonskiana	Reinhardtia_latisecta))	(Attalea_speciosa	(Elaeis_guineensis	Elaeis_oleifera)))	((((Prestoea_acuminata	Geonoma_undata)	(((Veitchia_spiralis	Dictyosperma_album)	(Burretiokentia_grandiflora	Kentiopsis_piersoniorum))	(Heterospathe_cagayanensis	((Pelagodoxa_henryana	Calamus_caryotoides)	Hydriastele_microspadix))))	Manicaria_saccifera)	((Oenocarpus_minor	Oenocarpus_bataua)	Sclerosperma_profizianum))))	((Iriartea_deltoidea	(Reinhardtia_gracilis	Chamaedorea_seifrizii))	Pseudophoenix_vinifera)))	Kingia_australis);
((((((((Dypsis_decaryi	(Podococcus_barteri	Roystonea_regia))	(Orania_palindan	((Reinhardtia_simplex	(Reinhardtia_paiewonskiana	Reinhardtia_latisecta))	(Attalea_speciosa	(Elaeis_guineensis	Elaeis_oleifera)))))	((((Calamus_caryotoides	Geonoma_undata)	Manicaria_saccifera)	(Pelagodoxa_henryana	((Veitchia_spiralis	((Burretiokentia_grandiflora	Heterospathe_cagayanensis)	(Dictyosperma_album	Kentiopsis_piersoniorum)))	Hydriastele_microspadix)))	(Prestoea_acuminata	((Sclerosperma_profizianum	Oenocarpus_bataua)	Oenocarpus_minor))))	(Reinhardtia_gracilis	Chamaedorea_seifrizii))	(Pseudophoenix_vinifera	Nypa_fruticans))	(Iriartea_deltoidea	Sabal_domingensis))	(Phoenix_dactylifera	Serenoa_repens))	Kingia_australis);
((Calamus_caryotoides	((Pelagodoxa_henryana	(((Dictyosperma_album	Heterospathe_cagayanensis)	((Burretiokentia_grandiflora	Veitchia_spiralis)	Kentiopsis_piersoniorum))	Hydriastele_microspadix))	((((Oenocarpus_bataua	(Oenocarpus_minor	(((Reinhardtia_gracilis	Chamaedorea_seifrizii)	(((Reinhardtia_simplex	(Reinhardtia_paiewonskiana	Reinhardtia_latisecta))	(Attalea_speciosa	(Elaeis_guineensis	Elaeis_oleifera)))	Sclerosperma_profizianum))	((Dypsis_decaryi	(Podococcus_barteri	Roystonea_regia))	Orania_palindan))))	((Iriartea_deltoidea	(Pseudophoenix_vinifera	Nypa_fruticans))	(Sabal_domingensis	(Serenoa_repens	Phoenix_dactylifera))))	(Geonoma_undata	Manicaria_saccifera))	Prestoea_acuminata)))	Kingia_australis);
(((Podococcus_barteri	Roystonea_regia)	((((Reinhardtia_simplex	(Reinhardtia_paiewonskiana	Reinhardtia_latisecta))	(Orania_palindan	(Attalea_speciosa	(Elaeis_guineensis	Elaeis_oleifera))))	(((Pseudophoenix_vinifera	(Reinhardtia_gracilis	Chamaedorea_seifrizii))	((((Sabal_domingensis	(Nypa_fruticans	Iriartea_deltoidea))	Serenoa_repens)	Phoenix_dactylifera)	((Oenocarpus_minor	Oenocarpus_bataua)	Sclerosperma_profizianum)))	(((Geonoma_undata	Prestoea_acuminata)	Manicaria_saccifera)	((Heterospathe_cagayanensis	Calamus_caryotoides)	((Pelagodoxa_henryana	Hydriastele_microspadix)	((Dictyosperma_album	Veitchia_spiralis)	Kentiopsis_piersoniorum))))))	(Burretiokentia_grandiflora	Dypsis_decaryi)))	Kingia_australis);
(((Reinhardtia_simplex	(Orania_palindan	(Reinhardtia_paiewonskiana	Reinhardtia_latisecta)))	((Attalea_speciosa	(Elaeis_guineensis	Elaeis_oleifera))	(((Sclerosperma_profizianum	(((Geonoma_undata	Prestoea_acuminata)	Manicaria_saccifera)	(((Calamus_caryotoides	Pelagodoxa_henryana)	Hydriastele_microspadix)	((Heterospathe_cagayanensis	(Dictyosperma_album	Veitchia_spiralis))	Kentiopsis_piersoniorum))))	((((Podococcus_barteri	Roystonea_regia)	Burretiokentia_grandiflora)	Dypsis_decaryi)	((Reinhardtia_gracilis	Chamaedorea_seifrizii)	(((Nypa_fruticans	Pseudophoenix_vinifera)	(Sabal_domingensis	Iriartea_deltoidea))	(Serenoa_repens	Phoenix_dactylifera)))))	(Oenocarpus_minor	Oenocarpus_bataua))))	Kingia_australis);
((((Chamaedorea_seifrizii	Iriartea_deltoidea)	(Sabal_domingensis	Pseudophoenix_vinifera))	((((Reinhardtia_simplex	(Reinhardtia_paiewonskiana	Reinhardtia_latisecta))	(Reinhardtia_gracilis	((Elaeis_guineensis	Elaeis_oleifera)	(Orania_palindan	(Attalea_speciosa	(Dypsis_decaryi	(Podococcus_barteri	Roystonea_regia)))))))	(((Oenocarpus_minor	Oenocarpus_bataua)	Sclerosperma_profizianum)	((Geonoma_undata	Manicaria_saccifera)	(Pelagodoxa_henryana	((Prestoea_acuminata	Calamus_caryotoides)	((((Dictyosperma_album	Veitchia_spiralis)	Heterospathe_cagayanensis)	(Burretiokentia_grandiflora	Kentiopsis_piersoniorum))	Hydriastele_microspadix))))))	((Nypa_fruticans	Serenoa_repens)	Phoenix_dactylifera)))	Kingia_australis);
((Geonoma_undata	(Prestoea_acuminata	((Burretiokentia_grandiflora	Manicaria_saccifera)	((((((((Serenoa_repens	Phoenix_dactylifera)	Nypa_fruticans)	(Sabal_domingensis	Iriartea_deltoidea))	Pseudophoenix_vinifera)	Chamaedorea_seifrizii)	((Podococcus_barteri	Roystonea_regia)	(((((Attalea_speciosa	(Elaeis_guineensis	Elaeis_oleifera))	Reinhardtia_gracilis)	(Reinhardtia_simplex	(Reinhardtia_paiewonskiana	Reinhardtia_latisecta)))	Orania_palindan)	Dypsis_decaryi)))	((Oenocarpus_minor	Oenocarpus_bataua)	(Calamus_caryotoides	Sclerosperma_profizianum)))	(((((Dictyosperma_album	Veitchia_spiralis)	Heterospathe_cagayanensis)	Kentiopsis_piersoniorum)	Hydriastele_microspadix)	Pelagodoxa_henryana)))))	Kingia_australis);
(((Nypa_fruticans	(Sabal_domingensis	Iriartea_deltoidea))	((Serenoa_repens	Phoenix_dactylifera)	(((((Burretiokentia_grandiflora	((((Dictyosperma_album	Veitchia_spiralis)	Heterospathe_cagayanensis)	Kentiopsis_piersoniorum)	Hydriastele_microspadix))	Pelagodoxa_henryana)	((Geonoma_undata	((Oenocarpus_minor	Oenocarpus_bataua)	Prestoea_acuminata))	Manicaria_saccifera))	Pseudophoenix_vinifera)	(((Orania_palindan	(Dypsis_decaryi	Roystonea_regia))	(Reinhardtia_simplex	(Reinhardtia_paiewonskiana	Reinhardtia_latisecta)))	((((Calamus_caryotoides	Attalea_speciosa)	(Elaeis_guineensis	Elaeis_oleifera))	(Reinhardtia_gracilis	Chamaedorea_seifrizii))	(Podococcus_barteri	Sclerosperma_profizianum))))))	Kingia_australis);
(((Podococcus_barteri	Roystonea_regia)	(((Reinhardtia_gracilis	Chamaedorea_seifrizii)	(((Oenocarpus_bataua	(Sclerosperma_profizianum	Oenocarpus_minor))	(((Pelagodoxa_henryana	(((Dictyosperma_album	Heterospathe_cagayanensis)	(Veitchia_spiralis	(Burretiokentia_grandiflora	Kentiopsis_piersoniorum)))	Hydriastele_microspadix))	(Geonoma_undata	(Prestoea_acuminata	Manicaria_saccifera)))	(Orania_palindan	(((Calamus_caryotoides	Attalea_speciosa)	(Elaeis_guineensis	Elaeis_oleifera))	(Reinhardtia_simplex	(Reinhardtia_paiewonskiana	Reinhardtia_latisecta))))))	((Pseudophoenix_vinifera	(Nypa_fruticans	(Sabal_domingensis	Iriartea_deltoidea)))	(Serenoa_repens	Phoenix_dactylifera))))	Dypsis_decaryi))	Kingia_australis);
((Reinhardtia_simplex	((Reinhardtia_paiewonskiana	Reinhardtia_latisecta)	((Orania_palindan	((Elaeis_guineensis	Elaeis_oleifera)	Attalea_speciosa))	(((Dypsis_decaryi	Roystonea_regia)	Oenocarpus_bataua)	(((Reinhardtia_gracilis	Chamaedorea_seifrizii)	(((Calamus_caryotoides	Pseudophoenix_vinifera)	Nypa_fruticans)	((Sabal_domingensis	Iriartea_deltoidea)	(Serenoa_repens	Phoenix_dactylifera))))	(Podococcus_barteri	(Oenocarpus_minor	(((Pelagodoxa_henryana	(Kentiopsis_piersoniorum	(Hydriastele_microspadix	((Veitchia_spiralis	Heterospathe_cagayanensis)	Dictyosperma_album))))	(Geonoma_undata	(Burretiokentia_grandiflora	Manicaria_saccifera)))	(Sclerosperma_profizianum	Prestoea_acuminata)))))))))	Kingia_australis);
(((Reinhardtia_gracilis	Chamaedorea_seifrizii)	((Phoenix_dactylifera	((Serenoa_repens	(Iriartea_deltoidea	Sabal_domingensis))	(Nypa_fruticans	Pseudophoenix_vinifera)))	(((Podococcus_barteri	Roystonea_regia)	(((Calamus_caryotoides	Attalea_speciosa)	(Elaeis_oleifera	Elaeis_guineensis))	(Reinhardtia_simplex	(Reinhardtia_paiewonskiana	Reinhardtia_latisecta))))	(((((Kentiopsis_piersoniorum	(Veitchia_spiralis	(Heterospathe_cagayanensis	Dictyosperma_album)))	((Dypsis_decaryi	Burretiokentia_grandiflora)	Hydriastele_microspadix))	(Geonoma_undata	(Orania_palindan	Pelagodoxa_henryana)))	Manicaria_saccifera)	(Prestoea_acuminata	(Oenocarpus_minor	(Sclerosperma_profizianum	Oenocarpus_bataua)))))))	Kingia_australis);
((Phoenix_dactylifera	(((Pseudophoenix_vinifera	Nypa_fruticans)	Serenoa_repens)	((Sabal_domingensis	Iriartea_deltoidea)	((((Reinhardtia_simplex	(Reinhardtia_paiewonskiana	Reinhardtia_latisecta))	((Orania_palindan	(Podococcus_barteri	Roystonea_regia))	((Calamus_caryotoides	Attalea_speciosa)	(Elaeis_oleifera	Elaeis_guineensis))))	(((Geonoma_undata	Manicaria_saccifera)	((Oenocarpus_bataua	Oenocarpus_minor)	(Prestoea_acuminata	(((Kentiopsis_piersoniorum	(Dictyosperma_album	Veitchia_spiralis))	(Heterospathe_cagayanensis	((Dypsis_decaryi	Burretiokentia_grandiflora)	Hydriastele_microspadix)))	Pelagodoxa_henryana))))	Sclerosperma_profizianum))	(Reinhardtia_gracilis	Chamaedorea_seifrizii)))))	Kingia_australis);
((Calamus_caryotoides	((Elaeis_oleifera	Elaeis_guineensis)	(((Reinhardtia_simplex	(Reinhardtia_paiewonskiana	Reinhardtia_latisecta))	(Orania_palindan	(((Reinhardtia_gracilis	Chamaedorea_seifrizii)	((((Geonoma_undata	Manicaria_saccifera)	(Prestoea_acuminata	(((Heterospathe_cagayanensis	(Dictyosperma_album	Veitchia_spiralis))	Kentiopsis_piersoniorum)	(Pelagodoxa_henryana	((Dypsis_decaryi	Burretiokentia_grandiflora)	Hydriastele_microspadix)))))	(Oenocarpus_bataua	(Oenocarpus_minor	Sclerosperma_profizianum)))	(((Sabal_domingensis	Serenoa_repens)	Phoenix_dactylifera)	(Nypa_fruticans	Pseudophoenix_vinifera))))	((Iriartea_deltoidea	Podococcus_barteri)	Roystonea_regia))))	Attalea_speciosa)))	Kingia_australis);
((Calamus_caryotoides	(((((Orania_palindan	(Attalea_speciosa	(Elaeis_oleifera	Elaeis_guineensis)))	(Reinhardtia_simplex	(Reinhardtia_paiewonskiana	Reinhardtia_latisecta)))	((Oenocarpus_minor	(Sclerosperma_profizianum	Oenocarpus_bataua))	((((Heterospathe_cagayanensis	(Dictyosperma_album	Veitchia_spiralis))	Kentiopsis_piersoniorum)	((Pelagodoxa_henryana	Hydriastele_microspadix)	Geonoma_undata))	(((Podococcus_barteri	Roystonea_regia)	Prestoea_acuminata)	(Manicaria_saccifera	(Burretiokentia_grandiflora	Dypsis_decaryi))))))	(Reinhardtia_gracilis	Chamaedorea_seifrizii))	(Phoenix_dactylifera	(((Iriartea_deltoidea	Nypa_fruticans)	Pseudophoenix_vinifera)	(Sabal_domingensis	Serenoa_repens)))))	Kingia_australis);
((Calamus_caryotoides	((((((Attalea_speciosa	(Elaeis_oleifera	Elaeis_guineensis))	(Reinhardtia_simplex	(Reinhardtia_paiewonskiana	Reinhardtia_latisecta)))	((Orania_palindan	((Prestoea_acuminata	((Hydriastele_microspadix	(Heterospathe_cagayanensis	((Dictyosperma_album	Veitchia_spiralis)	Kentiopsis_piersoniorum)))	Pelagodoxa_henryana))	(Manicaria_saccifera	Geonoma_undata)))	((Podococcus_barteri	Roystonea_regia)	Dypsis_decaryi)))	((Sclerosperma_profizianum	(Oenocarpus_bataua	Oenocarpus_minor))	(Reinhardtia_gracilis	Chamaedorea_seifrizii)))	(Phoenix_dactylifera	(Pseudophoenix_vinifera	(((Nypa_fruticans	Iriartea_deltoidea)	Sabal_domingensis)	Serenoa_repens))))	Burretiokentia_grandiflora))	Kingia_australis);
((Calamus_caryotoides	((((((Orania_palindan	(Podococcus_barteri	Roystonea_regia))	(Attalea_speciosa	(Elaeis_oleifera	Elaeis_guineensis)))	(Reinhardtia_simplex	(Reinhardtia_paiewonskiana	Reinhardtia_latisecta)))	(Sclerosperma_profizianum	(Oenocarpus_bataua	(((Geonoma_undata	(((Burretiokentia_grandiflora	Dypsis_decaryi)	(Veitchia_spiralis	(Dictyosperma_album	(Heterospathe_cagayanensis	Kentiopsis_piersoniorum))))	(Pelagodoxa_henryana	Hydriastele_microspadix)))	(Prestoea_acuminata	Manicaria_saccifera))	Oenocarpus_minor))))	(Phoenix_dactylifera	(Pseudophoenix_vinifera	(((Iriartea_deltoidea	Sabal_domingensis)	Serenoa_repens)	Nypa_fruticans))))	(Reinhardtia_gracilis	Chamaedorea_seifrizii)))	Kingia_australis);
((Calamus_caryotoides	(((Phoenix_dactylifera	(Sabal_domingensis	Serenoa_repens))	((((((Attalea_speciosa	(Elaeis_oleifera	Elaeis_guineensis))	(Reinhardtia_simplex	(Reinhardtia_paiewonskiana	Reinhardtia_latisecta)))	((Orania_palindan	(Podococcus_barteri	Roystonea_regia))	(Dypsis_decaryi	(Manicaria_saccifera	(Prestoea_acuminata	Geonoma_undata)))))	(((Oenocarpus_bataua	Oenocarpus_minor)	Sclerosperma_profizianum)	(((Burretiokentia_grandiflora	Kentiopsis_piersoniorum)	(Pelagodoxa_henryana	Hydriastele_microspadix))	(Heterospathe_cagayanensis	(Dictyosperma_album	Veitchia_spiralis)))))	(Reinhardtia_gracilis	Chamaedorea_seifrizii))	Pseudophoenix_vinifera))	(Iriartea_deltoidea	Nypa_fruticans)))	Kingia_australis);
(((Reinhardtia_paiewonskiana	Reinhardtia_latisecta)	((((((Podococcus_barteri	Roystonea_regia)	(((Dypsis_decaryi	Geonoma_undata)	Manicaria_saccifera)	(((((Dictyosperma_album	(Heterospathe_cagayanensis	Veitchia_spiralis))	(Burretiokentia_grandiflora	Kentiopsis_piersoniorum))	Hydriastele_microspadix)	Pelagodoxa_henryana)	Prestoea_acuminata)))	(((Calamus_caryotoides	((Phoenix_dactylifera	(Sabal_domingensis	Serenoa_repens))	(Iriartea_deltoidea	Nypa_fruticans)))	Pseudophoenix_vinifera)	(((Reinhardtia_gracilis	Chamaedorea_seifrizii)	((Oenocarpus_minor	Oenocarpus_bataua)	Sclerosperma_profizianum))	Attalea_speciosa)))	Orania_palindan)	(Elaeis_oleifera	Elaeis_guineensis))	Reinhardtia_simplex))	Kingia_australis);
((((Reinhardtia_paiewonskiana	Reinhardtia_latisecta)	((Reinhardtia_gracilis	((((((Iriartea_deltoidea	Sabal_domingensis)	(Serenoa_repens	Phoenix_dactylifera))	(Nypa_fruticans	Pseudophoenix_vinifera))	Chamaedorea_seifrizii)	(((((((Veitchia_spiralis	Kentiopsis_piersoniorum)	Dictyosperma_album)	(((Dypsis_decaryi	Burretiokentia_grandiflora)	Hydriastele_microspadix)	Heterospathe_cagayanensis))	(Calamus_caryotoides	Pelagodoxa_henryana))	Prestoea_acuminata)	(Geonoma_undata	Manicaria_saccifera))	((Oenocarpus_minor	Oenocarpus_bataua)	Sclerosperma_profizianum)))	(Podococcus_barteri	Roystonea_regia)))	(Orania_palindan	(Attalea_speciosa	(Elaeis_oleifera	Elaeis_guineensis)))))	Reinhardtia_simplex)	Kingia_australis);
((((Reinhardtia_paiewonskiana	Reinhardtia_latisecta)	(((Pseudophoenix_vinifera	(((Sclerosperma_profizianum	(Reinhardtia_gracilis	Chamaedorea_seifrizii))	((Calamus_caryotoides	Pelagodoxa_henryana)	(((Prestoea_acuminata	(Burretiokentia_grandiflora	Geonoma_undata))	Manicaria_saccifera)	((Kentiopsis_piersoniorum	(Heterospathe_cagayanensis	(Dictyosperma_album	Veitchia_spiralis)))	(Dypsis_decaryi	Hydriastele_microspadix)))))	(((Iriartea_deltoidea	Sabal_domingensis)	Serenoa_repens)	(Nypa_fruticans	Phoenix_dactylifera))))	((Podococcus_barteri	(Oenocarpus_minor	Oenocarpus_bataua))	(Orania_palindan	Roystonea_regia)))	(Attalea_speciosa	(Elaeis_oleifera	Elaeis_guineensis))))	Reinhardtia_simplex)	Kingia_australis);
((Calamus_caryotoides	(Reinhardtia_simplex	((Reinhardtia_latisecta	Reinhardtia_paiewonskiana)	(((Reinhardtia_gracilis	Attalea_speciosa)	(Elaeis_guineensis	Elaeis_oleifera))	((Orania_palindan	(Dypsis_decaryi	(Podococcus_barteri	Roystonea_regia)))	(((Oenocarpus_minor	Oenocarpus_bataua)	Chamaedorea_seifrizii)	(((Pelagodoxa_henryana	(((((Dictyosperma_album	Kentiopsis_piersoniorum)	Veitchia_spiralis)	(Burretiokentia_grandiflora	Heterospathe_cagayanensis))	Hydriastele_microspadix)	(Manicaria_saccifera	Geonoma_undata)))	((Nypa_fruticans	Pseudophoenix_vinifera)	((Serenoa_repens	Phoenix_dactylifera)	(Sabal_domingensis	Iriartea_deltoidea))))	(Prestoea_acuminata	Sclerosperma_profizianum))))))))	Kingia_australis);
((((Reinhardtia_gracilis	Chamaedorea_seifrizii)	(Pseudophoenix_vinifera	((Serenoa_repens	Phoenix_dactylifera)	(Sabal_domingensis	(Nypa_fruticans	Iriartea_deltoidea)))))	(((Dypsis_decaryi	(Podococcus_barteri	Roystonea_regia))	((((((Heterospathe_cagayanensis	(Veitchia_spiralis	(Dictyosperma_album	(Burretiokentia_grandiflora	Kentiopsis_piersoniorum))))	Hydriastele_microspadix)	(Calamus_caryotoides	Pelagodoxa_henryana))	(Manicaria_saccifera	Geonoma_undata))	(Prestoea_acuminata	((Sclerosperma_profizianum	Oenocarpus_bataua)	Oenocarpus_minor)))	Orania_palindan))	((Reinhardtia_simplex	(Reinhardtia_latisecta	Reinhardtia_paiewonskiana))	(Attalea_speciosa	(Elaeis_guineensis	Elaeis_oleifera)))))	Kingia_australis);
(((Manicaria_saccifera	(Geonoma_undata	(Sclerosperma_profizianum	(((((Reinhardtia_simplex	(Reinhardtia_latisecta	Reinhardtia_paiewonskiana))	(Orania_palindan	(Attalea_speciosa	(Elaeis_guineensis	Elaeis_oleifera))))	(Reinhardtia_gracilis	Chamaedorea_seifrizii))	((Oenocarpus_bataua	(Podococcus_barteri	Roystonea_regia))	(Pseudophoenix_vinifera	((Serenoa_repens	Phoenix_dactylifera)	(Nypa_fruticans	(Iriartea_deltoidea	Sabal_domingensis))))))	Oenocarpus_minor))))	(((((Kentiopsis_piersoniorum	(Veitchia_spiralis	Dictyosperma_album))	(Calamus_caryotoides	Heterospathe_cagayanensis))	((Burretiokentia_grandiflora	Dypsis_decaryi)	Hydriastele_microspadix))	Pelagodoxa_henryana)	Prestoea_acuminata))	Kingia_australis);
(((Reinhardtia_gracilis	Chamaedorea_seifrizii)	((Phoenix_dactylifera	((Serenoa_repens	Sabal_domingensis)	((Iriartea_deltoidea	Nypa_fruticans)	Pseudophoenix_vinifera)))	(((((Reinhardtia_simplex	(Reinhardtia_latisecta	Reinhardtia_paiewonskiana))	(Attalea_speciosa	(Elaeis_guineensis	(Podococcus_barteri	Elaeis_oleifera))))	Orania_palindan)	(((Geonoma_undata	Manicaria_saccifera)	(((Burretiokentia_grandiflora	Dypsis_decaryi)	Prestoea_acuminata)	(((Veitchia_spiralis	((Calamus_caryotoides	Pelagodoxa_henryana)	Hydriastele_microspadix))	Dictyosperma_album)	(Heterospathe_cagayanensis	Kentiopsis_piersoniorum))))	Roystonea_regia))	((Sclerosperma_profizianum	Oenocarpus_bataua)	Oenocarpus_minor))))	Kingia_australis);
((((Sabal_domingensis	(Nypa_fruticans	Iriartea_deltoidea))	(((Pseudophoenix_vinifera	((((Reinhardtia_simplex	(Reinhardtia_latisecta	Reinhardtia_paiewonskiana))	(Attalea_speciosa	(Elaeis_guineensis	Elaeis_oleifera)))	(((Geonoma_undata	Manicaria_saccifera)	(((Burretiokentia_grandiflora	Dypsis_decaryi)	Prestoea_acuminata)	((Pelagodoxa_henryana	Hydriastele_microspadix)	((Dictyosperma_album	Kentiopsis_piersoniorum)	(Heterospathe_cagayanensis	Veitchia_spiralis)))))	((Sclerosperma_profizianum	Oenocarpus_bataua)	Oenocarpus_minor)))	(Orania_palindan	(Podococcus_barteri	Roystonea_regia))))	(Reinhardtia_gracilis	Chamaedorea_seifrizii))	(Serenoa_repens	Phoenix_dactylifera)))	Calamus_caryotoides)	Kingia_australis);
(((Geonoma_undata	(Manicaria_saccifera	((Pelagodoxa_henryana	((((Burretiokentia_grandiflora	Dypsis_decaryi)	Hydriastele_microspadix)	(Kentiopsis_piersoniorum	((Heterospathe_cagayanensis	Veitchia_spiralis)	Dictyosperma_album)))	Prestoea_acuminata))	(((Sclerosperma_profizianum	Oenocarpus_bataua)	Oenocarpus_minor)	(((((Serenoa_repens	Phoenix_dactylifera)	Nypa_fruticans)	((Sabal_domingensis	Iriartea_deltoidea)	Pseudophoenix_vinifera))	Chamaedorea_seifrizii)	(((Reinhardtia_simplex	(Reinhardtia_latisecta	Reinhardtia_paiewonskiana))	((Reinhardtia_gracilis	Attalea_speciosa)	(Elaeis_guineensis	Elaeis_oleifera)))	(Roystonea_regia	(Orania_palindan	Podococcus_barteri))))))))	Calamus_caryotoides)	Kingia_australis);
(((Geonoma_undata	((((Manicaria_saccifera	Prestoea_acuminata)	(((Burretiokentia_grandiflora	Dypsis_decaryi)	Hydriastele_microspadix)	(Kentiopsis_piersoniorum	(Dictyosperma_album	(Heterospathe_cagayanensis	Veitchia_spiralis)))))	(((Sclerosperma_profizianum	Oenocarpus_bataua)	Oenocarpus_minor)	((((Nypa_fruticans	Pseudophoenix_vinifera)	(((Iriartea_deltoidea	Sabal_domingensis)	Serenoa_repens)	Phoenix_dactylifera))	(Reinhardtia_gracilis	Chamaedorea_seifrizii))	((Orania_palindan	((Reinhardtia_simplex	(Reinhardtia_latisecta	Reinhardtia_paiewonskiana))	(Attalea_speciosa	(Elaeis_guineensis	Elaeis_oleifera))))	(Podococcus_barteri	Roystonea_regia)))))	Pelagodoxa_henryana))	Calamus_caryotoides)	Kingia_australis);
(((Geonoma_undata	(((Manicaria_saccifera	Prestoea_acuminata)	((Hydriastele_microspadix	(Kentiopsis_piersoniorum	(Heterospathe_cagayanensis	(Veitchia_spiralis	Dictyosperma_album))))	((((Oenocarpus_bataua	Oenocarpus_minor)	((Reinhardtia_gracilis	Chamaedorea_seifrizii)	((Burretiokentia_grandiflora	Dypsis_decaryi)	(Podococcus_barteri	Roystonea_regia))))	((Reinhardtia_simplex	(Reinhardtia_latisecta	Reinhardtia_paiewonskiana))	((Attalea_speciosa	(Elaeis_guineensis	Elaeis_oleifera))	Orania_palindan)))	(((Nypa_fruticans	Pseudophoenix_vinifera)	((Iriartea_deltoidea	Sabal_domingensis)	(Serenoa_repens	Phoenix_dactylifera)))	Sclerosperma_profizianum))))	Pelagodoxa_henryana))	Calamus_caryotoides)	Kingia_australis);
(((Nypa_fruticans	((Serenoa_repens	Phoenix_dactylifera)	(((((Geonoma_undata	(Manicaria_saccifera	Prestoea_acuminata))	(((Dictyosperma_album	(Heterospathe_cagayanensis	Veitchia_spiralis))	(Kentiopsis_piersoniorum	Burretiokentia_grandiflora))	(Dypsis_decaryi	Hydriastele_microspadix)))	Pelagodoxa_henryana)	((((Reinhardtia_simplex	(Reinhardtia_latisecta	Reinhardtia_paiewonskiana))	((Reinhardtia_gracilis	Attalea_speciosa)	(Elaeis_guineensis	Elaeis_oleifera)))	((Chamaedorea_seifrizii	(Oenocarpus_minor	Sclerosperma_profizianum))	Oenocarpus_bataua))	(Orania_palindan	(Podococcus_barteri	Roystonea_regia))))	((Pseudophoenix_vinifera	Iriartea_deltoidea)	Sabal_domingensis))))	Calamus_caryotoides)	Kingia_australis);
(((Geonoma_undata	(Manicaria_saccifera	(((Pelagodoxa_henryana	((((Burretiokentia_grandiflora	Dypsis_decaryi)	Hydriastele_microspadix)	(Dictyosperma_album	Veitchia_spiralis))	(Heterospathe_cagayanensis	Kentiopsis_piersoniorum)))	((((Reinhardtia_simplex	(Reinhardtia_latisecta	Reinhardtia_paiewonskiana))	(Orania_palindan	(Attalea_speciosa	(Elaeis_guineensis	Elaeis_oleifera))))	(Podococcus_barteri	Roystonea_regia))	(((Serenoa_repens	Phoenix_dactylifera)	((Nypa_fruticans	(Iriartea_deltoidea	Sabal_domingensis))	Pseudophoenix_vinifera))	(((Oenocarpus_minor	Oenocarpus_bataua)	Sclerosperma_profizianum)	(Reinhardtia_gracilis	Chamaedorea_seifrizii)))))	Prestoea_acuminata)))	Calamus_caryotoides)	Kingia_australis);
(((Reinhardtia_paiewonskiana	Reinhardtia_latisecta)	(((Attalea_speciosa	(Elaeis_oleifera	Elaeis_guineensis))	(((Roystonea_regia	Podococcus_barteri)	(((Reinhardtia_gracilis	Chamaedorea_seifrizii)	(((Hydriastele_microspadix	((Veitchia_spiralis	Heterospathe_cagayanensis)	(Dictyosperma_album	(Burretiokentia_grandiflora	Kentiopsis_piersoniorum))))	(Manicaria_saccifera	(Geonoma_undata	Prestoea_acuminata)))	Pelagodoxa_henryana))	(((Oenocarpus_minor	Oenocarpus_bataua)	Sclerosperma_profizianum)	((((Calamus_caryotoides	Serenoa_repens)	(Iriartea_deltoidea	Sabal_domingensis))	(Pseudophoenix_vinifera	Nypa_fruticans))	Phoenix_dactylifera))))	(Dypsis_decaryi	Orania_palindan)))	Reinhardtia_simplex))	Kingia_australis);
((((Reinhardtia_paiewonskiana	Reinhardtia_latisecta)	Reinhardtia_simplex)	((((Roystonea_regia	(Dypsis_decaryi	Orania_palindan))	(((Oenocarpus_minor	(Podococcus_barteri	Oenocarpus_bataua))	Calamus_caryotoides)	Attalea_speciosa))	(Elaeis_oleifera	Elaeis_guineensis))	((((Reinhardtia_gracilis	Chamaedorea_seifrizii)	Sclerosperma_profizianum)	(((Serenoa_repens	(Iriartea_deltoidea	Sabal_domingensis))	(Pseudophoenix_vinifera	Nypa_fruticans))	Phoenix_dactylifera))	(((Pelagodoxa_henryana	Hydriastele_microspadix)	((Heterospathe_cagayanensis	Dictyosperma_album)	(Veitchia_spiralis	Kentiopsis_piersoniorum)))	(Prestoea_acuminata	((Burretiokentia_grandiflora	Manicaria_saccifera)	Geonoma_undata))))))	Kingia_australis);
((Chamaedorea_seifrizii	((((Oenocarpus_minor	Oenocarpus_bataua)	Sclerosperma_profizianum)	((Manicaria_saccifera	(Prestoea_acuminata	((Heterospathe_cagayanensis	((Burretiokentia_grandiflora	Kentiopsis_piersoniorum)	(Dictyosperma_album	Veitchia_spiralis)))	Hydriastele_microspadix)))	(Pelagodoxa_henryana	Geonoma_undata)))	((((Reinhardtia_paiewonskiana	Reinhardtia_latisecta)	(Calamus_caryotoides	Reinhardtia_simplex))	((((Dypsis_decaryi	Elaeis_oleifera)	Elaeis_guineensis)	(Reinhardtia_gracilis	Attalea_speciosa))	Orania_palindan))	((Podococcus_barteri	Roystonea_regia)	((Phoenix_dactylifera	(Serenoa_repens	Sabal_domingensis))	(Pseudophoenix_vinifera	(Iriartea_deltoidea	Nypa_fruticans)))))))	Kingia_australis);
((Manicaria_saccifera	((Geonoma_undata	Prestoea_acuminata)	((((((((Reinhardtia_paiewonskiana	(Dypsis_decaryi	Reinhardtia_latisecta))	Reinhardtia_simplex)	((Elaeis_oleifera	Elaeis_guineensis)	Attalea_speciosa))	((Calamus_caryotoides	((Reinhardtia_gracilis	Chamaedorea_seifrizii)	(Nypa_fruticans	(Sabal_domingensis	(Phoenix_dactylifera	Serenoa_repens)))))	(Pseudophoenix_vinifera	(Orania_palindan	((Iriartea_deltoidea	Podococcus_barteri)	Roystonea_regia)))))	Oenocarpus_bataua)	Oenocarpus_minor)	Sclerosperma_profizianum)	(((((Burretiokentia_grandiflora	Kentiopsis_piersoniorum)	Heterospathe_cagayanensis)	(Dictyosperma_album	Veitchia_spiralis))	Hydriastele_microspadix)	Pelagodoxa_henryana))))	Kingia_australis);
((Prestoea_acuminata	(((((Chamaedorea_seifrizii	(Sabal_domingensis	Sclerosperma_profizianum))	(((Phoenix_dactylifera	Serenoa_repens)	(Calamus_caryotoides	(Oenocarpus_bataua	(Oenocarpus_minor	Nypa_fruticans))))	Pseudophoenix_vinifera))	((((Reinhardtia_paiewonskiana	Reinhardtia_latisecta)	Reinhardtia_simplex)	(Orania_palindan	((Elaeis_oleifera	(Reinhardtia_gracilis	Elaeis_guineensis))	Attalea_speciosa)))	(Dypsis_decaryi	((Iriartea_deltoidea	Podococcus_barteri)	Roystonea_regia))))	(Geonoma_undata	Manicaria_saccifera))	((Pelagodoxa_henryana	Hydriastele_microspadix)	(Dictyosperma_album	((Veitchia_spiralis	(Burretiokentia_grandiflora	Heterospathe_cagayanensis))	Kentiopsis_piersoniorum)))))	Kingia_australis);
((Chamaedorea_seifrizii	((Nypa_fruticans	(((Phoenix_dactylifera	Serenoa_repens)	(Iriartea_deltoidea	Sabal_domingensis))	(Calamus_caryotoides	Pseudophoenix_vinifera)))	(((((Reinhardtia_paiewonskiana	Reinhardtia_latisecta)	(Reinhardtia_gracilis	Reinhardtia_simplex))	((Elaeis_oleifera	Elaeis_guineensis)	Attalea_speciosa))	((Oenocarpus_bataua	(Oenocarpus_minor	Sclerosperma_profizianum))	(((Prestoea_acuminata	Geonoma_undata)	((Heterospathe_cagayanensis	(Pelagodoxa_henryana	Hydriastele_microspadix))	((Veitchia_spiralis	Dictyosperma_album)	Kentiopsis_piersoniorum)))	Manicaria_saccifera)))	(Orania_palindan	((Podococcus_barteri	Roystonea_regia)	(Dypsis_decaryi	Burretiokentia_grandiflora))))))	Kingia_australis);
(((Serenoa_repens	((Iriartea_deltoidea	Sabal_domingensis)	(Pseudophoenix_vinifera	(((((((Reinhardtia_paiewonskiana	Reinhardtia_latisecta)	Reinhardtia_simplex)	((Elaeis_oleifera	Elaeis_guineensis)	((Oenocarpus_bataua	Oenocarpus_minor)	Attalea_speciosa)))	(((Podococcus_barteri	Roystonea_regia)	((((Geonoma_undata	Pelagodoxa_henryana)	Hydriastele_microspadix)	Orania_palindan)	((Prestoea_acuminata	Manicaria_saccifera)	((Heterospathe_cagayanensis	(Veitchia_spiralis	Dictyosperma_album))	(Burretiokentia_grandiflora	Kentiopsis_piersoniorum)))))	Dypsis_decaryi))	Sclerosperma_profizianum)	(Reinhardtia_gracilis	Chamaedorea_seifrizii))	(Nypa_fruticans	Phoenix_dactylifera)))))	Calamus_caryotoides)	Kingia_australis);
(((Geonoma_undata	(Pelagodoxa_henryana	(((Prestoea_acuminata	Manicaria_saccifera)	(((Orania_palindan	(Podococcus_barteri	Roystonea_regia))	((Reinhardtia_gracilis	Chamaedorea_seifrizii)	(((Reinhardtia_paiewonskiana	Reinhardtia_latisecta)	Reinhardtia_simplex)	(Attalea_speciosa	(Elaeis_oleifera	Elaeis_guineensis)))))	((Phoenix_dactylifera	(((Nypa_fruticans	Iriartea_deltoidea)	(Serenoa_repens	Sabal_domingensis))	Pseudophoenix_vinifera))	(Oenocarpus_bataua	(Oenocarpus_minor	Sclerosperma_profizianum)))))	(Hydriastele_microspadix	(((Veitchia_spiralis	Heterospathe_cagayanensis)	(Dictyosperma_album	Kentiopsis_piersoniorum))	(Dypsis_decaryi	Burretiokentia_grandiflora))))))	Calamus_caryotoides)	Kingia_australis);
((Nypa_fruticans	((Phoenix_dactylifera	(Serenoa_repens	(Iriartea_deltoidea	Sabal_domingensis)))	(((((Manicaria_saccifera	(Prestoea_acuminata	((Dypsis_decaryi	Burretiokentia_grandiflora)	Geonoma_undata)))	((Hydriastele_microspadix	(Heterospathe_cagayanensis	((Veitchia_spiralis	Dictyosperma_album)	Kentiopsis_piersoniorum)))	Pelagodoxa_henryana))	((Pseudophoenix_vinifera	(Orania_palindan	Roystonea_regia))	((Sclerosperma_profizianum	(Reinhardtia_gracilis	Chamaedorea_seifrizii))	(((Reinhardtia_paiewonskiana	Reinhardtia_latisecta)	Reinhardtia_simplex)	((Calamus_caryotoides	Attalea_speciosa)	(Elaeis_oleifera	Elaeis_guineensis))))))	Podococcus_barteri)	(Oenocarpus_bataua	Oenocarpus_minor))))	Kingia_australis);
((Geonoma_undata	((Manicaria_saccifera	(Dypsis_decaryi	Burretiokentia_grandiflora))	((((Pelagodoxa_henryana	Hydriastele_microspadix)	(Heterospathe_cagayanensis	((Reinhardtia_gracilis	(Veitchia_spiralis	Dictyosperma_album))	Kentiopsis_piersoniorum)))	((((((Reinhardtia_paiewonskiana	Reinhardtia_latisecta)	Reinhardtia_simplex)	((Orania_palindan	(Podococcus_barteri	Roystonea_regia))	((Calamus_caryotoides	Attalea_speciosa)	(Elaeis_oleifera	Elaeis_guineensis))))	((Pseudophoenix_vinifera	Nypa_fruticans)	((Iriartea_deltoidea	Sabal_domingensis)	(Phoenix_dactylifera	Serenoa_repens))))	Chamaedorea_seifrizii)	(Oenocarpus_minor	(Sclerosperma_profizianum	Oenocarpus_bataua))))	Prestoea_acuminata)))	Kingia_australis);
((Reinhardtia_simplex	((Reinhardtia_paiewonskiana	Reinhardtia_latisecta)	(((((Calamus_caryotoides	Sclerosperma_profizianum)	(Reinhardtia_gracilis	Chamaedorea_seifrizii))	((((Oenocarpus_bataua	Oenocarpus_minor)	(Dypsis_decaryi	(Podococcus_barteri	Roystonea_regia)))	((Prestoea_acuminata	(Pelagodoxa_henryana	(Hydriastele_microspadix	(((Heterospathe_cagayanensis	Dictyosperma_album)	Veitchia_spiralis)	(Kentiopsis_piersoniorum	Burretiokentia_grandiflora)))))	(Geonoma_undata	Manicaria_saccifera)))	(Pseudophoenix_vinifera	(Nypa_fruticans	((Iriartea_deltoidea	Sabal_domingensis)	(Serenoa_repens	Phoenix_dactylifera))))))	Orania_palindan)	((Elaeis_guineensis	Elaeis_oleifera)	Attalea_speciosa))))	Kingia_australis);
((Calamus_caryotoides	(Serenoa_repens	(((((((((((Reinhardtia_gracilis	Elaeis_guineensis)	Elaeis_oleifera)	Attalea_speciosa)	(Reinhardtia_simplex	(Reinhardtia_paiewonskiana	Reinhardtia_latisecta)))	(((Prestoea_acuminata	(((Burretiokentia_grandiflora	Dypsis_decaryi)	Hydriastele_microspadix)	((Heterospathe_cagayanensis	Kentiopsis_piersoniorum)	(Dictyosperma_album	Veitchia_spiralis))))	((Pelagodoxa_henryana	Geonoma_undata)	Manicaria_saccifera))	((Oenocarpus_bataua	Oenocarpus_minor)	Sclerosperma_profizianum)))	(Orania_palindan	(Podococcus_barteri	Roystonea_regia)))	Chamaedorea_seifrizii)	Pseudophoenix_vinifera)	Nypa_fruticans)	Phoenix_dactylifera)	(Iriartea_deltoidea	Sabal_domingensis))))	Kingia_australis);
((Calamus_caryotoides	(Serenoa_repens	((Pseudophoenix_vinifera	(((Reinhardtia_gracilis	Chamaedorea_seifrizii)	(((((Elaeis_guineensis	Elaeis_oleifera)	Attalea_speciosa)	(Reinhardtia_simplex	(Reinhardtia_paiewonskiana	Reinhardtia_latisecta)))	(((Prestoea_acuminata	(Pelagodoxa_henryana	(((Burretiokentia_grandiflora	Dypsis_decaryi)	Hydriastele_microspadix)	((Heterospathe_cagayanensis	Kentiopsis_piersoniorum)	(Dictyosperma_album	Veitchia_spiralis)))))	(Geonoma_undata	Manicaria_saccifera))	((Oenocarpus_bataua	Oenocarpus_minor)	Sclerosperma_profizianum)))	(Orania_palindan	(Podococcus_barteri	Roystonea_regia))))	(Phoenix_dactylifera	Nypa_fruticans)))	(Iriartea_deltoidea	Sabal_domingensis))))	Kingia_australis);
((Calamus_caryotoides	((((((Reinhardtia_gracilis	Chamaedorea_seifrizii)	Sclerosperma_profizianum)	((Prestoea_acuminata	(Pelagodoxa_henryana	(((Burretiokentia_grandiflora	Dypsis_decaryi)	Hydriastele_microspadix)	((Heterospathe_cagayanensis	Kentiopsis_piersoniorum)	(Dictyosperma_album	Veitchia_spiralis)))))	(Geonoma_undata	Manicaria_saccifera)))	(Oenocarpus_minor	((Oenocarpus_bataua	(Reinhardtia_simplex	(Reinhardtia_paiewonskiana	Reinhardtia_latisecta)))	(Pseudophoenix_vinifera	(((Podococcus_barteri	Roystonea_regia)	Orania_palindan)	((Elaeis_guineensis	Elaeis_oleifera)	Attalea_speciosa))))))	(Phoenix_dactylifera	Nypa_fruticans))	((Iriartea_deltoidea	Sabal_domingensis)	Serenoa_repens)))	Kingia_australis);
((Calamus_caryotoides	(((Reinhardtia_gracilis	Elaeis_guineensis)	Elaeis_oleifera)	(Attalea_speciosa	((Reinhardtia_simplex	(Reinhardtia_paiewonskiana	Reinhardtia_latisecta))	(((Podococcus_barteri	Roystonea_regia)	Orania_palindan)	(((Pseudophoenix_vinifera	Chamaedorea_seifrizii)	((Serenoa_repens	Phoenix_dactylifera)	(Nypa_fruticans	(Iriartea_deltoidea	Sabal_domingensis))))	((Oenocarpus_minor	(Sclerosperma_profizianum	Oenocarpus_bataua))	(((Pelagodoxa_henryana	Hydriastele_microspadix)	(Burretiokentia_grandiflora	(((Veitchia_spiralis	Dictyosperma_album)	Kentiopsis_piersoniorum)	Heterospathe_cagayanensis)))	(((Dypsis_decaryi	Geonoma_undata)	Prestoea_acuminata)	Manicaria_saccifera)))))))))	Kingia_australis);
((Calamus_caryotoides	((Nypa_fruticans	((Iriartea_deltoidea	Sabal_domingensis)	(Serenoa_repens	Phoenix_dactylifera)))	((((Reinhardtia_gracilis	Chamaedorea_seifrizii)	(((Oenocarpus_minor	Oenocarpus_bataua)	((((Elaeis_guineensis	Elaeis_oleifera)	Attalea_speciosa)	(Reinhardtia_simplex	(Reinhardtia_paiewonskiana	Reinhardtia_latisecta)))	Orania_palindan))	((((Burretiokentia_grandiflora	Dypsis_decaryi)	((Pelagodoxa_henryana	Hydriastele_microspadix)	(Manicaria_saccifera	Geonoma_undata)))	((((Veitchia_spiralis	Dictyosperma_album)	Kentiopsis_piersoniorum)	Heterospathe_cagayanensis)	Prestoea_acuminata))	(Podococcus_barteri	Roystonea_regia))))	Sclerosperma_profizianum)	Pseudophoenix_vinifera)))	Kingia_australis);
((Calamus_caryotoides	(((Nypa_fruticans	(Phoenix_dactylifera	((((Podococcus_barteri	Roystonea_regia)	(((Elaeis_guineensis	Elaeis_oleifera)	Attalea_speciosa)	(Reinhardtia_simplex	(Reinhardtia_paiewonskiana	Reinhardtia_latisecta))))	(((Manicaria_saccifera	((Oenocarpus_minor	Oenocarpus_bataua)	((Orania_palindan	Pelagodoxa_henryana)	Geonoma_undata)))	(((Burretiokentia_grandiflora	Dypsis_decaryi)	Hydriastele_microspadix)	(Veitchia_spiralis	((Dictyosperma_album	Kentiopsis_piersoniorum)	Heterospathe_cagayanensis))))	(Prestoea_acuminata	Sclerosperma_profizianum)))	((Iriartea_deltoidea	(Reinhardtia_gracilis	Chamaedorea_seifrizii))	Pseudophoenix_vinifera))))	Serenoa_repens)	Sabal_domingensis))	Kingia_australis);
((Calamus_caryotoides	(((Iriartea_deltoidea	(Pseudophoenix_vinifera	(((Oenocarpus_bataua	((Oenocarpus_minor	(Orania_palindan	(Podococcus_barteri	Roystonea_regia)))	(((Elaeis_guineensis	Elaeis_oleifera)	(Reinhardtia_gracilis	Attalea_speciosa))	(Reinhardtia_simplex	(Reinhardtia_paiewonskiana	Reinhardtia_latisecta)))))	(Prestoea_acuminata	Sclerosperma_profizianum))	(Manicaria_saccifera	((((Burretiokentia_grandiflora	Dypsis_decaryi)	Hydriastele_microspadix)	(((Veitchia_spiralis	Dictyosperma_album)	Kentiopsis_piersoniorum)	Heterospathe_cagayanensis))	(Pelagodoxa_henryana	Geonoma_undata))))))	(Nypa_fruticans	((Serenoa_repens	Sabal_domingensis)	Phoenix_dactylifera)))	Chamaedorea_seifrizii))	Kingia_australis);
((Calamus_caryotoides	(((Phoenix_dactylifera	(Pseudophoenix_vinifera	((Nypa_fruticans	Serenoa_repens)	(Iriartea_deltoidea	Sabal_domingensis))))	(((Manicaria_saccifera	((Pelagodoxa_henryana	((Kentiopsis_piersoniorum	(Dictyosperma_album	Veitchia_spiralis))	(Heterospathe_cagayanensis	((Burretiokentia_grandiflora	Dypsis_decaryi)	Hydriastele_microspadix))))	Geonoma_undata))	(Prestoea_acuminata	(Oenocarpus_minor	(Sclerosperma_profizianum	Oenocarpus_bataua))))	((Podococcus_barteri	Roystonea_regia)	((Orania_palindan	((Elaeis_guineensis	(Reinhardtia_gracilis	Elaeis_oleifera))	Attalea_speciosa))	(Reinhardtia_simplex	(Reinhardtia_paiewonskiana	Reinhardtia_latisecta))))))	Chamaedorea_seifrizii))	Kingia_australis);
((Calamus_caryotoides	(Pelagodoxa_henryana	((((Kentiopsis_piersoniorum	(Dictyosperma_album	Veitchia_spiralis))	((Burretiokentia_grandiflora	Dypsis_decaryi)	Heterospathe_cagayanensis))	Hydriastele_microspadix)	((((((Reinhardtia_gracilis	Chamaedorea_seifrizii)	Prestoea_acuminata)	(Sclerosperma_profizianum	(Oenocarpus_bataua	Oenocarpus_minor)))	((Orania_palindan	(Podococcus_barteri	Roystonea_regia))	(Attalea_speciosa	(Elaeis_guineensis	Elaeis_oleifera))))	((((Nypa_fruticans	(Serenoa_repens	Phoenix_dactylifera))	(Iriartea_deltoidea	Sabal_domingensis))	Pseudophoenix_vinifera)	(Reinhardtia_simplex	(Reinhardtia_paiewonskiana	Reinhardtia_latisecta))))	(Manicaria_saccifera	Geonoma_undata)))))	Kingia_australis);
((((((Phoenix_dactylifera	(Serenoa_repens	(Sabal_domingensis	Iriartea_deltoidea)))	(Pseudophoenix_vinifera	Nypa_fruticans))	(((Reinhardtia_simplex	(Reinhardtia_paiewonskiana	Reinhardtia_latisecta))	(((((((((Veitchia_spiralis	Heterospathe_cagayanensis)	Dictyosperma_album)	Kentiopsis_piersoniorum)	Hydriastele_microspadix)	(Dypsis_decaryi	Burretiokentia_grandiflora))	(Prestoea_acuminata	Pelagodoxa_henryana))	Geonoma_undata)	Manicaria_saccifera)	(Oenocarpus_minor	(Sclerosperma_profizianum	Oenocarpus_bataua))))	((Orania_palindan	(Podococcus_barteri	Roystonea_regia))	(Attalea_speciosa	(Elaeis_oleifera	Elaeis_guineensis)))))	(Reinhardtia_gracilis	Chamaedorea_seifrizii))	Calamus_caryotoides)	Kingia_australis);
((((((Phoenix_dactylifera	(Serenoa_repens	(Sabal_domingensis	Iriartea_deltoidea)))	(Pseudophoenix_vinifera	Nypa_fruticans))	((((Sclerosperma_profizianum	(Oenocarpus_bataua	Oenocarpus_minor))	((Orania_palindan	(Podococcus_barteri	Roystonea_regia))	(Attalea_speciosa	(Elaeis_oleifera	Elaeis_guineensis))))	(((Pelagodoxa_henryana	Geonoma_undata)	Manicaria_saccifera)	(((Kentiopsis_piersoniorum	(Dypsis_decaryi	Burretiokentia_grandiflora))	((Dictyosperma_album	Veitchia_spiralis)	(Hydriastele_microspadix	Heterospathe_cagayanensis)))	Prestoea_acuminata)))	(Reinhardtia_simplex	(Reinhardtia_paiewonskiana	Reinhardtia_latisecta))))	(Reinhardtia_gracilis	Chamaedorea_seifrizii))	Calamus_caryotoides)	Kingia_australis);
(((Phoenix_dactylifera	((Calamus_caryotoides	Serenoa_repens)	(Sabal_domingensis	Iriartea_deltoidea)))	((((Pseudophoenix_vinifera	(((Podococcus_barteri	Roystonea_regia)	((Reinhardtia_simplex	(Reinhardtia_paiewonskiana	Reinhardtia_latisecta))	(Reinhardtia_gracilis	(Attalea_speciosa	(Elaeis_oleifera	Elaeis_guineensis)))))	(((Geonoma_undata	(Orania_palindan	Pelagodoxa_henryana))	(Prestoea_acuminata	Manicaria_saccifera))	(((Heterospathe_cagayanensis	((Burretiokentia_grandiflora	Dypsis_decaryi)	Hydriastele_microspadix))	(Dictyosperma_album	Veitchia_spiralis))	Kentiopsis_piersoniorum))))	(Oenocarpus_bataua	(Oenocarpus_minor	Sclerosperma_profizianum)))	Chamaedorea_seifrizii)	Nypa_fruticans))	Kingia_australis);
((((((((Attalea_speciosa	(Elaeis_oleifera	Elaeis_guineensis))	(Reinhardtia_simplex	(Reinhardtia_paiewonskiana	Reinhardtia_latisecta)))	((Podococcus_barteri	Roystonea_regia)	Orania_palindan))	(Geonoma_undata	((Prestoea_acuminata	(((Pelagodoxa_henryana	Hydriastele_microspadix)	((Veitchia_spiralis	Heterospathe_cagayanensis)	(Dictyosperma_album	Kentiopsis_piersoniorum)))	(Burretiokentia_grandiflora	Dypsis_decaryi)))	Manicaria_saccifera)))	(Oenocarpus_minor	(Sclerosperma_profizianum	Oenocarpus_bataua)))	((Reinhardtia_gracilis	Chamaedorea_seifrizii)	((Pseudophoenix_vinifera	Nypa_fruticans)	(Phoenix_dactylifera	(Serenoa_repens	(Sabal_domingensis	Iriartea_deltoidea))))))	Calamus_caryotoides)	Kingia_australis);
((((Reinhardtia_gracilis	Chamaedorea_seifrizii)	((((((Geonoma_undata	Manicaria_saccifera)	(Prestoea_acuminata	((((Burretiokentia_grandiflora	Dypsis_decaryi)	Hydriastele_microspadix)	((Veitchia_spiralis	(Heterospathe_cagayanensis	Dictyosperma_album))	Kentiopsis_piersoniorum))	Pelagodoxa_henryana)))	(Podococcus_barteri	Roystonea_regia))	(Orania_palindan	((Attalea_speciosa	(Elaeis_oleifera	Elaeis_guineensis))	(Reinhardtia_simplex	(Reinhardtia_paiewonskiana	Reinhardtia_latisecta)))))	(Oenocarpus_minor	(Sclerosperma_profizianum	Oenocarpus_bataua)))	((Pseudophoenix_vinifera	Nypa_fruticans)	((Sabal_domingensis	Iriartea_deltoidea)	(Phoenix_dactylifera	Serenoa_repens)))))	Calamus_caryotoides)	Kingia_australis);
(((Chamaedorea_seifrizii	((((Podococcus_barteri	Roystonea_regia)	((Sclerosperma_profizianum	(((Manicaria_saccifera	Orania_palindan)	(Oenocarpus_bataua	((Prestoea_acuminata	Geonoma_undata)	Oenocarpus_minor)))	((Kentiopsis_piersoniorum	(Heterospathe_cagayanensis	(Dictyosperma_album	Veitchia_spiralis)))	((Pelagodoxa_henryana	(Dypsis_decaryi	Burretiokentia_grandiflora))	Hydriastele_microspadix))))	Pseudophoenix_vinifera))	((Attalea_speciosa	(Elaeis_oleifera	Elaeis_guineensis))	((Reinhardtia_gracilis	Reinhardtia_simplex)	(Reinhardtia_paiewonskiana	Reinhardtia_latisecta))))	(((Sabal_domingensis	Iriartea_deltoidea)	(Phoenix_dactylifera	Serenoa_repens))	Nypa_fruticans)))	Calamus_caryotoides)	Kingia_australis);
((Reinhardtia_simplex	((Reinhardtia_paiewonskiana	Reinhardtia_latisecta)	(((Orania_palindan	(Podococcus_barteri	Roystonea_regia))	(((Reinhardtia_gracilis	Chamaedorea_seifrizii)	((Oenocarpus_minor	(Oenocarpus_bataua	(Calamus_caryotoides	Sclerosperma_profizianum)))	(((Pelagodoxa_henryana	Manicaria_saccifera)	(Prestoea_acuminata	(Geonoma_undata	(Dypsis_decaryi	Burretiokentia_grandiflora))))	((Kentiopsis_piersoniorum	(Heterospathe_cagayanensis	(Dictyosperma_album	Veitchia_spiralis)))	Hydriastele_microspadix))))	(Pseudophoenix_vinifera	((Phoenix_dactylifera	(Serenoa_repens	(Sabal_domingensis	Iriartea_deltoidea)))	Nypa_fruticans))))	(Attalea_speciosa	(Elaeis_oleifera	Elaeis_guineensis)))))	Kingia_australis);
(((Podococcus_barteri	Roystonea_regia)	(((((Calamus_caryotoides	Pseudophoenix_vinifera)	(((Sabal_domingensis	Iriartea_deltoidea)	(Phoenix_dactylifera	Serenoa_repens))	Nypa_fruticans))	Chamaedorea_seifrizii)	((Sclerosperma_profizianum	(Oenocarpus_minor	Oenocarpus_bataua))	(((((Dypsis_decaryi	Burretiokentia_grandiflora)	Hydriastele_microspadix)	((Dictyosperma_album	(Reinhardtia_gracilis	Veitchia_spiralis))	(Heterospathe_cagayanensis	Kentiopsis_piersoniorum)))	Pelagodoxa_henryana)	(Prestoea_acuminata	(Manicaria_saccifera	Geonoma_undata)))))	((Orania_palindan	(Attalea_speciosa	(Elaeis_oleifera	Elaeis_guineensis)))	(Reinhardtia_simplex	(Reinhardtia_paiewonskiana	Reinhardtia_latisecta)))))	Kingia_australis);
((((Podococcus_barteri	Dypsis_decaryi)	(Reinhardtia_simplex	(Reinhardtia_paiewonskiana	Reinhardtia_latisecta)))	(((Orania_palindan	Roystonea_regia)	(Attalea_speciosa	(Elaeis_oleifera	Elaeis_guineensis)))	((Reinhardtia_gracilis	(((Sabal_domingensis	Iriartea_deltoidea)	(Phoenix_dactylifera	Serenoa_repens))	((Nypa_fruticans	Pseudophoenix_vinifera)	Chamaedorea_seifrizii)))	((Prestoea_acuminata	(Oenocarpus_minor	(Calamus_caryotoides	(Oenocarpus_bataua	Sclerosperma_profizianum))))	(((Geonoma_undata	Pelagodoxa_henryana)	(((Kentiopsis_piersoniorum	(Dictyosperma_album	Veitchia_spiralis))	(Heterospathe_cagayanensis	Hydriastele_microspadix))	Burretiokentia_grandiflora))	Manicaria_saccifera)))))	Kingia_australis);
(((Orania_palindan	(((Chamaedorea_seifrizii	Reinhardtia_gracilis)	((Attalea_speciosa	((Dypsis_decaryi	Elaeis_oleifera)	Elaeis_guineensis))	(Reinhardtia_simplex	(Reinhardtia_paiewonskiana	Reinhardtia_latisecta))))	((((Nypa_fruticans	Serenoa_repens)	(Sabal_domingensis	Iriartea_deltoidea))	Phoenix_dactylifera)	((Prestoea_acuminata	((Sclerosperma_profizianum	Oenocarpus_bataua)	Oenocarpus_minor))	((Calamus_caryotoides	Pseudophoenix_vinifera)	((((((Kentiopsis_piersoniorum	(Veitchia_spiralis	Dictyosperma_album))	Burretiokentia_grandiflora)	Heterospathe_cagayanensis)	Hydriastele_microspadix)	Pelagodoxa_henryana)	(Geonoma_undata	Manicaria_saccifera)))))))	(Roystonea_regia	Podococcus_barteri))	Kingia_australis);
((Calamus_caryotoides	(Pelagodoxa_henryana	((Prestoea_acuminata	(Hydriastele_microspadix	((Burretiokentia_grandiflora	Kentiopsis_piersoniorum)	(Dictyosperma_album	(Veitchia_spiralis	Heterospathe_cagayanensis)))))	((Geonoma_undata	Manicaria_saccifera)	(Chamaedorea_seifrizii	(((Orania_palindan	((Attalea_speciosa	((Dypsis_decaryi	Elaeis_oleifera)	(Reinhardtia_gracilis	Elaeis_guineensis)))	(Reinhardtia_simplex	(Reinhardtia_latisecta	Reinhardtia_paiewonskiana))))	((Podococcus_barteri	Roystonea_regia)	(Oenocarpus_bataua	Oenocarpus_minor)))	(Sclerosperma_profizianum	((Nypa_fruticans	Pseudophoenix_vinifera)	((Sabal_domingensis	Iriartea_deltoidea)	(Phoenix_dactylifera	Serenoa_repens))))))))))	Kingia_australis);
(((Reinhardtia_simplex	(Reinhardtia_latisecta	Reinhardtia_paiewonskiana))	(((Podococcus_barteri	(Oenocarpus_bataua	Oenocarpus_minor))	(((Dypsis_decaryi	Roystonea_regia)	Attalea_speciosa)	(Orania_palindan	(Elaeis_oleifera	Elaeis_guineensis))))	(((Sclerosperma_profizianum	((Serenoa_repens	(Nypa_fruticans	Pseudophoenix_vinifera))	((Sabal_domingensis	Iriartea_deltoidea)	Phoenix_dactylifera)))	((((Calamus_caryotoides	Pelagodoxa_henryana)	((Heterospathe_cagayanensis	Hydriastele_microspadix)	((Burretiokentia_grandiflora	Kentiopsis_piersoniorum)	(Dictyosperma_album	Veitchia_spiralis))))	(Geonoma_undata	Manicaria_saccifera))	(Reinhardtia_gracilis	Chamaedorea_seifrizii)))	Prestoea_acuminata)))	Kingia_australis);
((Calamus_caryotoides	(((Serenoa_repens	Nypa_fruticans)	(Sabal_domingensis	Iriartea_deltoidea))	(((Reinhardtia_gracilis	Chamaedorea_seifrizii)	((((((Burretiokentia_grandiflora	(Dypsis_decaryi	(Podococcus_barteri	Roystonea_regia)))	Prestoea_acuminata)	((Reinhardtia_simplex	(Reinhardtia_latisecta	Reinhardtia_paiewonskiana))	(Orania_palindan	(Attalea_speciosa	(Elaeis_oleifera	Elaeis_guineensis)))))	((Oenocarpus_bataua	Oenocarpus_minor)	Sclerosperma_profizianum))	(((Hydriastele_microspadix	(Heterospathe_cagayanensis	(Kentiopsis_piersoniorum	(Dictyosperma_album	Veitchia_spiralis))))	(Geonoma_undata	Manicaria_saccifera))	Pelagodoxa_henryana))	Pseudophoenix_vinifera))	Phoenix_dactylifera)))	Kingia_australis);
((Calamus_caryotoides	(Reinhardtia_simplex	((Reinhardtia_latisecta	Reinhardtia_paiewonskiana)	((Orania_palindan	(Attalea_speciosa	(Elaeis_oleifera	(Reinhardtia_gracilis	Elaeis_guineensis))))	(((Pseudophoenix_vinifera	(Nypa_fruticans	((Sabal_domingensis	Iriartea_deltoidea)	(Serenoa_repens	Phoenix_dactylifera))))	(((Oenocarpus_bataua	Sclerosperma_profizianum)	Oenocarpus_minor)	Chamaedorea_seifrizii))	((((Hydriastele_microspadix	Pelagodoxa_henryana)	(Heterospathe_cagayanensis	((Kentiopsis_piersoniorum	Dictyosperma_album)	Veitchia_spiralis)))	(Geonoma_undata	Manicaria_saccifera))	((Podococcus_barteri	Roystonea_regia)	((Burretiokentia_grandiflora	Dypsis_decaryi)	Prestoea_acuminata))))))))	Kingia_australis);
((Calamus_caryotoides	(Pelagodoxa_henryana	((Hydriastele_microspadix	(((Kentiopsis_piersoniorum	Dictyosperma_album)	Veitchia_spiralis)	Heterospathe_cagayanensis))	((Geonoma_undata	Manicaria_saccifera)	((((((Burretiokentia_grandiflora	Dypsis_decaryi)	(Podococcus_barteri	Roystonea_regia))	Chamaedorea_seifrizii)	(((Reinhardtia_simplex	(Reinhardtia_latisecta	Reinhardtia_paiewonskiana))	(Orania_palindan	(Attalea_speciosa	(Elaeis_oleifera	Elaeis_guineensis))))	Reinhardtia_gracilis))	(Prestoea_acuminata	((Oenocarpus_bataua	Sclerosperma_profizianum)	Oenocarpus_minor)))	(((Nypa_fruticans	Serenoa_repens)	Phoenix_dactylifera)	(Pseudophoenix_vinifera	(Sabal_domingensis	Iriartea_deltoidea))))))))	Kingia_australis);
((Nypa_fruticans	((Serenoa_repens	Phoenix_dactylifera)	((((((Reinhardtia_gracilis	Chamaedorea_seifrizii)	((Podococcus_barteri	Roystonea_regia)	(Burretiokentia_grandiflora	Dypsis_decaryi)))	((Reinhardtia_simplex	(Reinhardtia_latisecta	Reinhardtia_paiewonskiana))	(Orania_palindan	(Attalea_speciosa	(Elaeis_oleifera	Elaeis_guineensis)))))	(((Prestoea_acuminata	(((Hydriastele_microspadix	((Heterospathe_cagayanensis	Dictyosperma_album)	(Kentiopsis_piersoniorum	Veitchia_spiralis)))	Calamus_caryotoides)	Pelagodoxa_henryana))	(Geonoma_undata	Manicaria_saccifera))	((Oenocarpus_bataua	Oenocarpus_minor)	Sclerosperma_profizianum)))	Pseudophoenix_vinifera)	(Sabal_domingensis	Iriartea_deltoidea))))	Kingia_australis);
((((Reinhardtia_simplex	(Reinhardtia_latisecta	Reinhardtia_paiewonskiana))	(((Calamus_caryotoides	Pseudophoenix_vinifera)	((Sabal_domingensis	Iriartea_deltoidea)	(Nypa_fruticans	(Serenoa_repens	Phoenix_dactylifera))))	(((Prestoea_acuminata	((Reinhardtia_gracilis	Chamaedorea_seifrizii)	((Dypsis_decaryi	Burretiokentia_grandiflora)	(Podococcus_barteri	Roystonea_regia))))	((Orania_palindan	(Attalea_speciosa	(Elaeis_oleifera	Elaeis_guineensis)))	Sclerosperma_profizianum))	((Geonoma_undata	(Manicaria_saccifera	(Hydriastele_microspadix	((Heterospathe_cagayanensis	Dictyosperma_album)	(Kentiopsis_piersoniorum	Veitchia_spiralis)))))	Pelagodoxa_henryana))))	(Oenocarpus_bataua	Oenocarpus_minor))	Kingia_australis);
(((((((Orania_palindan	((Podococcus_barteri	Roystonea_regia)	(Attalea_speciosa	(Elaeis_oleifera	Elaeis_guineensis))))	(Prestoea_acuminata	((Oenocarpus_bataua	Oenocarpus_minor)	Sclerosperma_profizianum)))	(((Pelagodoxa_henryana	(((Dypsis_decaryi	Burretiokentia_grandiflora)	Hydriastele_microspadix)	(Dictyosperma_album	(Heterospathe_cagayanensis	(Veitchia_spiralis	Kentiopsis_piersoniorum)))))	(Geonoma_undata	Manicaria_saccifera))	(Reinhardtia_simplex	(Reinhardtia_latisecta	Reinhardtia_paiewonskiana))))	((Nypa_fruticans	Pseudophoenix_vinifera)	((Sabal_domingensis	Iriartea_deltoidea)	(Serenoa_repens	Phoenix_dactylifera))))	(Reinhardtia_gracilis	Chamaedorea_seifrizii))	Calamus_caryotoides)	Kingia_australis);
(((((((Sclerosperma_profizianum	((((Reinhardtia_simplex	(Reinhardtia_latisecta	Reinhardtia_paiewonskiana))	((Attalea_speciosa	(Elaeis_oleifera	Elaeis_guineensis))	(Orania_palindan	(Podococcus_barteri	Roystonea_regia))))	(Phoenix_dactylifera	(Pseudophoenix_vinifera	(Nypa_fruticans	(Serenoa_repens	(Sabal_domingensis	Iriartea_deltoidea))))))	(Reinhardtia_gracilis	Chamaedorea_seifrizii)))	(Geonoma_undata	Manicaria_saccifera))	(Oenocarpus_bataua	(Oenocarpus_minor	Prestoea_acuminata)))	((((Veitchia_spiralis	Heterospathe_cagayanensis)	Dictyosperma_album)	Hydriastele_microspadix)	((Dypsis_decaryi	Burretiokentia_grandiflora)	Kentiopsis_piersoniorum)))	Pelagodoxa_henryana)	Calamus_caryotoides)	Kingia_australis);
((((Nypa_fruticans	(Phoenix_dactylifera	(Serenoa_repens	(Sabal_domingensis	Iriartea_deltoidea))))	(((((((Reinhardtia_gracilis	Geonoma_undata)	Manicaria_saccifera)	(((((Dypsis_decaryi	Burretiokentia_grandiflora)	Kentiopsis_piersoniorum)	(Dictyosperma_album	(Heterospathe_cagayanensis	Veitchia_spiralis)))	(Pelagodoxa_henryana	Hydriastele_microspadix))	Prestoea_acuminata))	Sclerosperma_profizianum)	Pseudophoenix_vinifera)	(((Reinhardtia_simplex	(Reinhardtia_latisecta	(Reinhardtia_paiewonskiana	(Oenocarpus_bataua	Oenocarpus_minor))))	((Orania_palindan	Attalea_speciosa)	(Elaeis_oleifera	Elaeis_guineensis)))	(Podococcus_barteri	Roystonea_regia)))	Chamaedorea_seifrizii))	Calamus_caryotoides)	Kingia_australis);
(((Nypa_fruticans	((Pseudophoenix_vinifera	(((Sclerosperma_profizianum	(((Reinhardtia_gracilis	Chamaedorea_seifrizii)	(Reinhardtia_simplex	(Reinhardtia_paiewonskiana	Reinhardtia_latisecta)))	(Attalea_speciosa	(Elaeis_oleifera	Elaeis_guineensis))))	((((Geonoma_undata	(Dypsis_decaryi	(Prestoea_acuminata	(Burretiokentia_grandiflora	Manicaria_saccifera))))	(((Dictyosperma_album	Veitchia_spiralis)	(Hydriastele_microspadix	Heterospathe_cagayanensis))	Kentiopsis_piersoniorum))	Pelagodoxa_henryana)	(Oenocarpus_bataua	Oenocarpus_minor)))	(Orania_palindan	(Podococcus_barteri	Roystonea_regia))))	((Sabal_domingensis	Iriartea_deltoidea)	(Phoenix_dactylifera	Serenoa_repens))))	Calamus_caryotoides)	Kingia_australis);
((Pseudophoenix_vinifera	(((((Orania_palindan	(Podococcus_barteri	Roystonea_regia))	((Attalea_speciosa	(Elaeis_oleifera	Elaeis_guineensis))	(Reinhardtia_simplex	(Reinhardtia_paiewonskiana	Reinhardtia_latisecta))))	(Sclerosperma_profizianum	((Prestoea_acuminata	(Hydriastele_microspadix	((Burretiokentia_grandiflora	Dypsis_decaryi)	(Kentiopsis_piersoniorum	((Veitchia_spiralis	Dictyosperma_album)	Heterospathe_cagayanensis)))))	(Oenocarpus_minor	(Oenocarpus_bataua	(Manicaria_saccifera	(Pelagodoxa_henryana	(Calamus_caryotoides	Geonoma_undata))))))))	((Phoenix_dactylifera	(Serenoa_repens	(Sabal_domingensis	Iriartea_deltoidea)))	Nypa_fruticans))	(Reinhardtia_gracilis	Chamaedorea_seifrizii)))	Kingia_australis);
(((((Pseudophoenix_vinifera	(((Reinhardtia_simplex	(Reinhardtia_paiewonskiana	Reinhardtia_latisecta))	((Orania_palindan	(Attalea_speciosa	(Podococcus_barteri	Roystonea_regia)))	(Elaeis_oleifera	Elaeis_guineensis)))	((Oenocarpus_minor	(Oenocarpus_bataua	Sclerosperma_profizianum))	((Prestoea_acuminata	((((Dictyosperma_album	Veitchia_spiralis)	Heterospathe_cagayanensis)	Kentiopsis_piersoniorum)	(((Burretiokentia_grandiflora	Dypsis_decaryi)	Hydriastele_microspadix)	Pelagodoxa_henryana)))	(Manicaria_saccifera	Geonoma_undata)))))	((Phoenix_dactylifera	(Serenoa_repens	(Sabal_domingensis	Iriartea_deltoidea)))	Nypa_fruticans))	(Reinhardtia_gracilis	Chamaedorea_seifrizii))	Calamus_caryotoides)	Kingia_australis);
(((Phoenix_dactylifera	((Nypa_fruticans	(Calamus_caryotoides	Serenoa_repens))	(Sabal_domingensis	Iriartea_deltoidea)))	(((((Reinhardtia_gracilis	Chamaedorea_seifrizii)	((Orania_palindan	(Podococcus_barteri	Roystonea_regia))	(Attalea_speciosa	(Elaeis_oleifera	Elaeis_guineensis))))	((Prestoea_acuminata	(Oenocarpus_minor	(Oenocarpus_bataua	Sclerosperma_profizianum)))	(((Veitchia_spiralis	(Dictyosperma_album	Heterospathe_cagayanensis))	(((Burretiokentia_grandiflora	Dypsis_decaryi)	Kentiopsis_piersoniorum)	Hydriastele_microspadix))	((Pelagodoxa_henryana	Geonoma_undata)	Manicaria_saccifera))))	(Reinhardtia_simplex	(Reinhardtia_paiewonskiana	Reinhardtia_latisecta)))	Pseudophoenix_vinifera))	Kingia_australis);
((Calamus_caryotoides	(((Sabal_domingensis	Iriartea_deltoidea)	Serenoa_repens)	(((((Podococcus_barteri	Roystonea_regia)	((((Oenocarpus_minor	Oenocarpus_bataua)	Sclerosperma_profizianum)	(Pelagodoxa_henryana	(Manicaria_saccifera	((Geonoma_undata	Prestoea_acuminata)	((Kentiopsis_piersoniorum	((Dictyosperma_album	Heterospathe_cagayanensis)	Veitchia_spiralis))	((Burretiokentia_grandiflora	Dypsis_decaryi)	Hydriastele_microspadix))))))	((Reinhardtia_gracilis	Chamaedorea_seifrizii)	((Reinhardtia_simplex	(Reinhardtia_paiewonskiana	Reinhardtia_latisecta))	(Orania_palindan	(Attalea_speciosa	(Elaeis_oleifera	Elaeis_guineensis)))))))	Phoenix_dactylifera)	Pseudophoenix_vinifera)	Nypa_fruticans)))	Kingia_australis);
((Calamus_caryotoides	((((Heterospathe_cagayanensis	(Kentiopsis_piersoniorum	Dictyosperma_album))	Veitchia_spiralis)	(Pelagodoxa_henryana	Hydriastele_microspadix))	((Burretiokentia_grandiflora	Dypsis_decaryi)	((((((Oenocarpus_minor	Oenocarpus_bataua)	Chamaedorea_seifrizii)	(Sclerosperma_profizianum	(Pseudophoenix_vinifera	(Phoenix_dactylifera	((Sabal_domingensis	(Nypa_fruticans	Iriartea_deltoidea))	Serenoa_repens)))))	((Podococcus_barteri	Roystonea_regia)	(((Reinhardtia_gracilis	Reinhardtia_simplex)	(Reinhardtia_paiewonskiana	Reinhardtia_latisecta))	(Orania_palindan	(Attalea_speciosa	(Elaeis_oleifera	Elaeis_guineensis))))))	(Manicaria_saccifera	Geonoma_undata))	Prestoea_acuminata))))	Kingia_australis);
((Calamus_caryotoides	((((Prestoea_acuminata	((Burretiokentia_grandiflora	Manicaria_saccifera)	(((((Veitchia_spiralis	Dictyosperma_album)	Kentiopsis_piersoniorum)	Heterospathe_cagayanensis)	Hydriastele_microspadix)	((((Nypa_fruticans	Pseudophoenix_vinifera)	((Sabal_domingensis	Iriartea_deltoidea)	(Serenoa_repens	Phoenix_dactylifera)))	((Podococcus_barteri	Roystonea_regia)	((Reinhardtia_gracilis	Chamaedorea_seifrizii)	((Reinhardtia_simplex	(Dypsis_decaryi	(Reinhardtia_paiewonskiana	Reinhardtia_latisecta)))	(Attalea_speciosa	(Elaeis_oleifera	Elaeis_guineensis))))))	((Oenocarpus_minor	Oenocarpus_bataua)	Sclerosperma_profizianum)))))	Pelagodoxa_henryana)	Orania_palindan)	Geonoma_undata))	Kingia_australis);
((Prestoea_acuminata	(((Calamus_caryotoides	Pelagodoxa_henryana)	((Veitchia_spiralis	(Heterospathe_cagayanensis	Kentiopsis_piersoniorum))	(Dictyosperma_album	(Hydriastele_microspadix	(Dypsis_decaryi	Burretiokentia_grandiflora)))))	((Geonoma_undata	Manicaria_saccifera)	((Reinhardtia_gracilis	Chamaedorea_seifrizii)	(((Reinhardtia_simplex	(Reinhardtia_paiewonskiana	Reinhardtia_latisecta))	((Attalea_speciosa	(Elaeis_oleifera	Elaeis_guineensis))	(Oenocarpus_minor	Oenocarpus_bataua)))	((Sclerosperma_profizianum	((Nypa_fruticans	Pseudophoenix_vinifera)	((Sabal_domingensis	Iriartea_deltoidea)	(Serenoa_repens	Phoenix_dactylifera))))	(Orania_palindan	(Podococcus_barteri	Roystonea_regia))))))))	Kingia_australis);
((Calamus_caryotoides	((Reinhardtia_gracilis	Chamaedorea_seifrizii)	(((Nypa_fruticans	Pseudophoenix_vinifera)	((Sabal_domingensis	Iriartea_deltoidea)	(Serenoa_repens	Phoenix_dactylifera)))	((((Prestoea_acuminata	((Oenocarpus_minor	Oenocarpus_bataua)	Sclerosperma_profizianum))	(((Geonoma_undata	(Orania_palindan	Pelagodoxa_henryana))	(((Heterospathe_cagayanensis	Dictyosperma_album)	(Veitchia_spiralis	Kentiopsis_piersoniorum))	(Hydriastele_microspadix	(Dypsis_decaryi	Burretiokentia_grandiflora))))	Manicaria_saccifera))	(Podococcus_barteri	Roystonea_regia))	((Reinhardtia_simplex	(Reinhardtia_paiewonskiana	Reinhardtia_latisecta))	(Attalea_speciosa	(Elaeis_oleifera	Elaeis_guineensis)))))))	Kingia_australis);
(((Reinhardtia_gracilis	Chamaedorea_seifrizii)	((((Nypa_fruticans	Pseudophoenix_vinifera)	((Sabal_domingensis	Iriartea_deltoidea)	(Calamus_caryotoides	Serenoa_repens)))	Phoenix_dactylifera)	(((((Manicaria_saccifera	(Geonoma_undata	Pelagodoxa_henryana))	(Prestoea_acuminata	(((((Veitchia_spiralis	Heterospathe_cagayanensis)	Dictyosperma_album)	Kentiopsis_piersoniorum)	Hydriastele_microspadix)	(Dypsis_decaryi	Burretiokentia_grandiflora))))	(Podococcus_barteri	Roystonea_regia))	((Reinhardtia_simplex	(Reinhardtia_paiewonskiana	Reinhardtia_latisecta))	(Orania_palindan	(Attalea_speciosa	(Elaeis_oleifera	Elaeis_guineensis)))))	(Oenocarpus_bataua	(Sclerosperma_profizianum	Oenocarpus_minor)))))	Kingia_australis);
(((Reinhardtia_simplex	(Reinhardtia_latisecta	Reinhardtia_paiewonskiana))	(((((Chamaedorea_seifrizii	(Sclerosperma_profizianum	(Pseudophoenix_vinifera	(((Serenoa_repens	Phoenix_dactylifera)	Sabal_domingensis)	(Iriartea_deltoidea	Nypa_fruticans)))))	((Prestoea_acuminata	(Manicaria_saccifera	(Pelagodoxa_henryana	Geonoma_undata)))	(Hydriastele_microspadix	(Kentiopsis_piersoniorum	((Burretiokentia_grandiflora	Heterospathe_cagayanensis)	(Veitchia_spiralis	Dictyosperma_album))))))	(Oenocarpus_bataua	((Roystonea_regia	Orania_palindan)	Oenocarpus_minor)))	(Podococcus_barteri	Dypsis_decaryi))	((Calamus_caryotoides	(Reinhardtia_gracilis	Attalea_speciosa))	(Elaeis_guineensis	Elaeis_oleifera))))	Kingia_australis);
(((Reinhardtia_simplex	(Reinhardtia_latisecta	Reinhardtia_paiewonskiana))	((((Orania_palindan	(Roystonea_regia	Podococcus_barteri))	Pseudophoenix_vinifera)	(((Reinhardtia_gracilis	Chamaedorea_seifrizii)	((Calamus_caryotoides	(Nypa_fruticans	(Serenoa_repens	Phoenix_dactylifera)))	(Sabal_domingensis	Iriartea_deltoidea)))	((Oenocarpus_minor	(Sclerosperma_profizianum	Oenocarpus_bataua))	((((Prestoea_acuminata	Geonoma_undata)	(((Burretiokentia_grandiflora	Dypsis_decaryi)	Hydriastele_microspadix)	(((Veitchia_spiralis	Dictyosperma_album)	Kentiopsis_piersoniorum)	Heterospathe_cagayanensis)))	Manicaria_saccifera)	Pelagodoxa_henryana))))	(Attalea_speciosa	(Elaeis_guineensis	Elaeis_oleifera))))	Kingia_australis);
((Pelagodoxa_henryana	(((Heterospathe_cagayanensis	((Burretiokentia_grandiflora	Dypsis_decaryi)	Hydriastele_microspadix))	(Dictyosperma_album	(Kentiopsis_piersoniorum	Veitchia_spiralis)))	(((((Reinhardtia_gracilis	Chamaedorea_seifrizii)	(Pseudophoenix_vinifera	(((Calamus_caryotoides	Serenoa_repens)	Phoenix_dactylifera)	(Sabal_domingensis	(Nypa_fruticans	Iriartea_deltoidea)))))	(((Attalea_speciosa	(Elaeis_guineensis	Elaeis_oleifera))	(Reinhardtia_simplex	(Reinhardtia_latisecta	Reinhardtia_paiewonskiana)))	(Orania_palindan	(Roystonea_regia	Podococcus_barteri))))	(((Oenocarpus_minor	Oenocarpus_bataua)	Sclerosperma_profizianum)	(Manicaria_saccifera	Geonoma_undata)))	Prestoea_acuminata)))	Kingia_australis);
((Nypa_fruticans	(((((((Orania_palindan	(Attalea_speciosa	(Elaeis_oleifera	(Elaeis_guineensis	Podococcus_barteri))))	(Reinhardtia_simplex	(Reinhardtia_latisecta	Reinhardtia_paiewonskiana)))	((((((Geonoma_undata	Pelagodoxa_henryana)	Manicaria_saccifera)	((((Burretiokentia_grandiflora	Dypsis_decaryi)	Hydriastele_microspadix)	(Kentiopsis_piersoniorum	((Dictyosperma_album	Veitchia_spiralis)	Heterospathe_cagayanensis)))	Prestoea_acuminata))	Roystonea_regia)	Oenocarpus_minor)	Oenocarpus_bataua))	Sclerosperma_profizianum)	(Reinhardtia_gracilis	Chamaedorea_seifrizii))	(Calamus_caryotoides	Pseudophoenix_vinifera))	(Phoenix_dactylifera	((Sabal_domingensis	Iriartea_deltoidea)	Serenoa_repens))))	Kingia_australis);
((Reinhardtia_simplex	((Reinhardtia_latisecta	Reinhardtia_paiewonskiana)	(((Podococcus_barteri	Roystonea_regia)	(((Geonoma_undata	(Prestoea_acuminata	Manicaria_saccifera))	(Pelagodoxa_henryana	(((Burretiokentia_grandiflora	Dypsis_decaryi)	Hydriastele_microspadix)	((Kentiopsis_piersoniorum	(Veitchia_spiralis	Dictyosperma_album))	Heterospathe_cagayanensis))))	(((Oenocarpus_minor	Oenocarpus_bataua)	Sclerosperma_profizianum)	((Calamus_caryotoides	(Reinhardtia_gracilis	Chamaedorea_seifrizii))	(Pseudophoenix_vinifera	(((Phoenix_dactylifera	Serenoa_repens)	Sabal_domingensis)	(Iriartea_deltoidea	Nypa_fruticans)))))))	(Orania_palindan	(Attalea_speciosa	(Elaeis_oleifera	Elaeis_guineensis))))))	Kingia_australis);
((Phoenix_dactylifera	(((Nypa_fruticans	Serenoa_repens)	(Sabal_domingensis	Iriartea_deltoidea))	(((((((Oenocarpus_bataua	(Sclerosperma_profizianum	Oenocarpus_minor))	Prestoea_acuminata)	(((Burretiokentia_grandiflora	Dypsis_decaryi)	Hydriastele_microspadix)	((Kentiopsis_piersoniorum	(Veitchia_spiralis	Dictyosperma_album))	Heterospathe_cagayanensis)))	((Reinhardtia_simplex	(Reinhardtia_latisecta	Reinhardtia_paiewonskiana))	((Pelagodoxa_henryana	Geonoma_undata)	Manicaria_saccifera)))	((Orania_palindan	Roystonea_regia)	(((Elaeis_oleifera	Elaeis_guineensis)	Attalea_speciosa)	Podococcus_barteri)))	(Reinhardtia_gracilis	Chamaedorea_seifrizii))	(Calamus_caryotoides	Pseudophoenix_vinifera))))	Kingia_australis);
((Calamus_caryotoides	(((Serenoa_repens	Phoenix_dactylifera)	((((Oenocarpus_minor	(Oenocarpus_bataua	Sclerosperma_profizianum))	(Pelagodoxa_henryana	((Kentiopsis_piersoniorum	(((Veitchia_spiralis	Dictyosperma_album)	Heterospathe_cagayanensis)	Hydriastele_microspadix))	((Geonoma_undata	Prestoea_acuminata)	((Burretiokentia_grandiflora	Dypsis_decaryi)	Manicaria_saccifera)))))	((Orania_palindan	Roystonea_regia)	((Reinhardtia_simplex	(Reinhardtia_latisecta	Reinhardtia_paiewonskiana))	(((Reinhardtia_gracilis	Elaeis_guineensis)	(Elaeis_oleifera	Podococcus_barteri))	Attalea_speciosa))))	((Sabal_domingensis	Iriartea_deltoidea)	(Chamaedorea_seifrizii	Pseudophoenix_vinifera))))	Nypa_fruticans))	Kingia_australis);
((Calamus_caryotoides	(((Chamaedorea_seifrizii	Reinhardtia_gracilis)	(((Reinhardtia_simplex	(Reinhardtia_latisecta	Reinhardtia_paiewonskiana))	((Oenocarpus_minor	(Oenocarpus_bataua	Sclerosperma_profizianum))	((((((Burretiokentia_grandiflora	Dypsis_decaryi)	Hydriastele_microspadix)	(Heterospathe_cagayanensis	((Veitchia_spiralis	Dictyosperma_album)	Kentiopsis_piersoniorum)))	(Pelagodoxa_henryana	Geonoma_undata))	Manicaria_saccifera)	Prestoea_acuminata)))	(((Elaeis_guineensis	Elaeis_oleifera)	Attalea_speciosa)	(Roystonea_regia	(Podococcus_barteri	Orania_palindan)))))	(Phoenix_dactylifera	(((Sabal_domingensis	Iriartea_deltoidea)	Serenoa_repens)	(Nypa_fruticans	Pseudophoenix_vinifera)))))	Kingia_australis);
((Calamus_caryotoides	((((Pseudophoenix_vinifera	Reinhardtia_gracilis)	(((Reinhardtia_simplex	(Reinhardtia_latisecta	Reinhardtia_paiewonskiana))	((Oenocarpus_minor	(Chamaedorea_seifrizii	(Oenocarpus_bataua	Sclerosperma_profizianum)))	(((Dypsis_decaryi	Roystonea_regia)	Orania_palindan)	(Podococcus_barteri	((Elaeis_guineensis	Elaeis_oleifera)	Attalea_speciosa)))))	((((((Veitchia_spiralis	Kentiopsis_piersoniorum)	(Burretiokentia_grandiflora	Heterospathe_cagayanensis))	Dictyosperma_album)	Hydriastele_microspadix)	(Prestoea_acuminata	Manicaria_saccifera))	(Pelagodoxa_henryana	Geonoma_undata))))	(Phoenix_dactylifera	(Serenoa_repens	(Sabal_domingensis	Iriartea_deltoidea))))	Nypa_fruticans))	Kingia_australis);
((Calamus_caryotoides	((((Pseudophoenix_vinifera	((((Reinhardtia_simplex	(Reinhardtia_latisecta	Reinhardtia_paiewonskiana))	(((Elaeis_guineensis	Elaeis_oleifera)	Attalea_speciosa)	(Orania_palindan	(Burretiokentia_grandiflora	Dypsis_decaryi))))	((Sclerosperma_profizianum	(Oenocarpus_bataua	Oenocarpus_minor))	(Podococcus_barteri	Roystonea_regia)))	(((((Kentiopsis_piersoniorum	(Veitchia_spiralis	Dictyosperma_album))	Heterospathe_cagayanensis)	(Pelagodoxa_henryana	Hydriastele_microspadix))	(Prestoea_acuminata	Manicaria_saccifera))	Geonoma_undata)))	(Reinhardtia_gracilis	Chamaedorea_seifrizii))	((Sabal_domingensis	Iriartea_deltoidea)	(Phoenix_dactylifera	Serenoa_repens)))	Nypa_fruticans))	Kingia_australis);
((((Reinhardtia_simplex	((Reinhardtia_gracilis	Reinhardtia_latisecta)	Reinhardtia_paiewonskiana))	(((Elaeis_oleifera	Elaeis_guineensis)	Attalea_speciosa)	((((Pseudophoenix_vinifera	(Nypa_fruticans	((Phoenix_dactylifera	Serenoa_repens)	(Iriartea_deltoidea	Sabal_domingensis))))	(Pelagodoxa_henryana	((((Heterospathe_cagayanensis	(Veitchia_spiralis	Dictyosperma_album))	((Dypsis_decaryi	Burretiokentia_grandiflora)	Kentiopsis_piersoniorum))	Hydriastele_microspadix)	((Geonoma_undata	Prestoea_acuminata)	Manicaria_saccifera))))	(Chamaedorea_seifrizii	((Sclerosperma_profizianum	Oenocarpus_bataua)	Oenocarpus_minor)))	(Orania_palindan	(Podococcus_barteri	Roystonea_regia)))))	Calamus_caryotoides)	Kingia_australis);
((((Nypa_fruticans	Iriartea_deltoidea)	((Serenoa_repens	Sabal_domingensis)	Phoenix_dactylifera))	(((((((Orania_palindan	(Reinhardtia_simplex	(Reinhardtia_latisecta	Reinhardtia_paiewonskiana)))	(Reinhardtia_gracilis	((Elaeis_oleifera	Elaeis_guineensis)	Attalea_speciosa)))	((Dypsis_decaryi	Burretiokentia_grandiflora)	(Podococcus_barteri	Roystonea_regia)))	Oenocarpus_minor)	(Sclerosperma_profizianum	((Geonoma_undata	Pelagodoxa_henryana)	((Hydriastele_microspadix	(Heterospathe_cagayanensis	(Veitchia_spiralis	(Dictyosperma_album	Kentiopsis_piersoniorum))))	(Oenocarpus_bataua	(Prestoea_acuminata	Manicaria_saccifera))))))	(Calamus_caryotoides	Pseudophoenix_vinifera))	Chamaedorea_seifrizii))	Kingia_australis);
((((((Serenoa_repens	(Iriartea_deltoidea	Sabal_domingensis))	Phoenix_dactylifera)	((Reinhardtia_gracilis	Chamaedorea_seifrizii)	((((Reinhardtia_simplex	(Reinhardtia_latisecta	Reinhardtia_paiewonskiana))	((Orania_palindan	(Podococcus_barteri	Roystonea_regia))	(((Dypsis_decaryi	Elaeis_oleifera)	Elaeis_guineensis)	Attalea_speciosa)))	((((Geonoma_undata	Pelagodoxa_henryana)	Manicaria_saccifera)	(Prestoea_acuminata	(Hydriastele_microspadix	((Kentiopsis_piersoniorum	(Dictyosperma_album	Veitchia_spiralis))	(Burretiokentia_grandiflora	Heterospathe_cagayanensis)))))	(Oenocarpus_minor	(Oenocarpus_bataua	Sclerosperma_profizianum))))	Pseudophoenix_vinifera)))	Nypa_fruticans)	Calamus_caryotoides)	Kingia_australis);
((((Reinhardtia_gracilis	Chamaedorea_seifrizii)	((((Serenoa_repens	(Iriartea_deltoidea	Sabal_domingensis))	Phoenix_dactylifera)	(Pseudophoenix_vinifera	Nypa_fruticans))	(((((Dypsis_decaryi	Geonoma_undata)	Manicaria_saccifera)	((Oenocarpus_minor	Oenocarpus_bataua)	(Prestoea_acuminata	((Pelagodoxa_henryana	Hydriastele_microspadix)	((((Burretiokentia_grandiflora	Kentiopsis_piersoniorum)	Dictyosperma_album)	Veitchia_spiralis)	Heterospathe_cagayanensis)))))	((Orania_palindan	(Podococcus_barteri	Roystonea_regia))	((Reinhardtia_simplex	(Reinhardtia_latisecta	Reinhardtia_paiewonskiana))	((Elaeis_oleifera	Elaeis_guineensis)	Attalea_speciosa))))	Sclerosperma_profizianum)))	Calamus_caryotoides)	Kingia_australis);
(((((((Heterospathe_cagayanensis	(Dictyosperma_album	Kentiopsis_piersoniorum))	Veitchia_spiralis)	(Pelagodoxa_henryana	Hydriastele_microspadix))	(Prestoea_acuminata	Manicaria_saccifera))	(((((Podococcus_barteri	Oenocarpus_bataua)	Oenocarpus_minor)	(Orania_palindan	((Dypsis_decaryi	Burretiokentia_grandiflora)	Roystonea_regia)))	(((Reinhardtia_latisecta	Reinhardtia_paiewonskiana)	((Reinhardtia_simplex	Calamus_caryotoides)	Reinhardtia_gracilis))	((Elaeis_oleifera	Elaeis_guineensis)	Attalea_speciosa)))	((((Iriartea_deltoidea	Sabal_domingensis)	(Phoenix_dactylifera	Serenoa_repens))	(Pseudophoenix_vinifera	Nypa_fruticans))	(Sclerosperma_profizianum	Chamaedorea_seifrizii))))	Geonoma_undata)	Kingia_australis);
((((((Veitchia_spiralis	((Heterospathe_cagayanensis	Kentiopsis_piersoniorum)	Dictyosperma_album))	Hydriastele_microspadix)	Pelagodoxa_henryana)	(Manicaria_saccifera	(Prestoea_acuminata	(((Orania_palindan	(((Reinhardtia_latisecta	Reinhardtia_paiewonskiana)	Reinhardtia_simplex)	((Podococcus_barteri	Reinhardtia_gracilis)	((Elaeis_oleifera	Elaeis_guineensis)	Attalea_speciosa))))	((Calamus_caryotoides	((Pseudophoenix_vinifera	Nypa_fruticans)	((Serenoa_repens	(Iriartea_deltoidea	Sabal_domingensis))	Phoenix_dactylifera)))	(((Oenocarpus_minor	Oenocarpus_bataua)	Sclerosperma_profizianum)	Chamaedorea_seifrizii)))	((Dypsis_decaryi	Burretiokentia_grandiflora)	Roystonea_regia)))))	Geonoma_undata)	Kingia_australis);
(((Chamaedorea_seifrizii	(((((Reinhardtia_latisecta	Reinhardtia_paiewonskiana)	Reinhardtia_simplex)	(Reinhardtia_gracilis	((Elaeis_oleifera	Elaeis_guineensis)	Attalea_speciosa)))	(((Manicaria_saccifera	((Podococcus_barteri	Roystonea_regia)	Geonoma_undata))	(Prestoea_acuminata	((((Veitchia_spiralis	(Kentiopsis_piersoniorum	Dictyosperma_album))	Heterospathe_cagayanensis)	((Dypsis_decaryi	Burretiokentia_grandiflora)	Hydriastele_microspadix))	Pelagodoxa_henryana)))	Orania_palindan))	(((Pseudophoenix_vinifera	Nypa_fruticans)	((Iriartea_deltoidea	Sabal_domingensis)	(Serenoa_repens	Phoenix_dactylifera)))	((Sclerosperma_profizianum	Oenocarpus_bataua)	Oenocarpus_minor))))	Calamus_caryotoides)	Kingia_australis);
((((Nypa_fruticans	(((Iriartea_deltoidea	Sabal_domingensis)	Serenoa_repens)	Phoenix_dactylifera))	(((((Oenocarpus_bataua	Oenocarpus_minor)	Sclerosperma_profizianum)	((((Reinhardtia_latisecta	Reinhardtia_paiewonskiana)	Reinhardtia_simplex)	((Elaeis_oleifera	Elaeis_guineensis)	Attalea_speciosa))	(((((Veitchia_spiralis	((Heterospathe_cagayanensis	Kentiopsis_piersoniorum)	Dictyosperma_album))	((Dypsis_decaryi	Burretiokentia_grandiflora)	Hydriastele_microspadix))	(Prestoea_acuminata	(Geonoma_undata	Manicaria_saccifera)))	Pelagodoxa_henryana)	((Podococcus_barteri	Roystonea_regia)	Orania_palindan))))	Pseudophoenix_vinifera)	(Reinhardtia_gracilis	Chamaedorea_seifrizii)))	Calamus_caryotoides)	Kingia_australis);
((Chamaedorea_seifrizii	(((((Pseudophoenix_vinifera	(Nypa_fruticans	(Serenoa_repens	(Iriartea_deltoidea	Sabal_domingensis))))	Phoenix_dactylifera)	(Pelagodoxa_henryana	Geonoma_undata))	(((Heterospathe_cagayanensis	(Kentiopsis_piersoniorum	(Veitchia_spiralis	Dictyosperma_album)))	((Dypsis_decaryi	Burretiokentia_grandiflora)	Hydriastele_microspadix))	(((Sclerosperma_profizianum	Oenocarpus_bataua)	Oenocarpus_minor)	(Prestoea_acuminata	Manicaria_saccifera))))	((((Reinhardtia_latisecta	Reinhardtia_paiewonskiana)	(Reinhardtia_gracilis	Reinhardtia_simplex))	(Orania_palindan	((Elaeis_oleifera	Elaeis_guineensis)	(Calamus_caryotoides	Attalea_speciosa))))	(Podococcus_barteri	Roystonea_regia))))	Kingia_australis);
(((Podococcus_barteri	Roystonea_regia)	((Dypsis_decaryi	(((Elaeis_oleifera	Elaeis_guineensis)	Attalea_speciosa)	(((Reinhardtia_gracilis	Chamaedorea_seifrizii)	((Oenocarpus_bataua	Oenocarpus_minor)	Sclerosperma_profizianum))	((((Reinhardtia_latisecta	Reinhardtia_paiewonskiana)	Reinhardtia_simplex)	(((Calamus_caryotoides	Pseudophoenix_vinifera)	Nypa_fruticans)	(Phoenix_dactylifera	(Serenoa_repens	(Iriartea_deltoidea	Sabal_domingensis)))))	(Pelagodoxa_henryana	((Hydriastele_microspadix	(Kentiopsis_piersoniorum	(Heterospathe_cagayanensis	(Veitchia_spiralis	Dictyosperma_album))))	((Geonoma_undata	Prestoea_acuminata)	(Burretiokentia_grandiflora	Manicaria_saccifera))))))))	Orania_palindan))	Kingia_australis);
(((Chamaedorea_seifrizii	((Nypa_fruticans	((Sabal_domingensis	Iriartea_deltoidea)	(Phoenix_dactylifera	Serenoa_repens)))	(Pseudophoenix_vinifera	((((Podococcus_barteri	Roystonea_regia)	((Orania_palindan	((Elaeis_guineensis	Elaeis_oleifera)	Attalea_speciosa))	((Reinhardtia_latisecta	Reinhardtia_paiewonskiana)	(Reinhardtia_gracilis	Reinhardtia_simplex))))	((Prestoea_acuminata	Manicaria_saccifera)	((Pelagodoxa_henryana	Geonoma_undata)	(((Burretiokentia_grandiflora	Dypsis_decaryi)	Hydriastele_microspadix)	(Dictyosperma_album	((Kentiopsis_piersoniorum	Veitchia_spiralis)	Heterospathe_cagayanensis))))))	((Oenocarpus_minor	Oenocarpus_bataua)	Sclerosperma_profizianum)))))	Calamus_caryotoides)	Kingia_australis);
((Reinhardtia_simplex	((((((((Manicaria_saccifera	Geonoma_undata)	(Prestoea_acuminata	((Burretiokentia_grandiflora	Dypsis_decaryi)	((Pelagodoxa_henryana	Hydriastele_microspadix)	((Heterospathe_cagayanensis	(Veitchia_spiralis	Dictyosperma_album))	Kentiopsis_piersoniorum)))))	((Chamaedorea_seifrizii	((Oenocarpus_minor	Oenocarpus_bataua)	Sclerosperma_profizianum))	((Calamus_caryotoides	((Sabal_domingensis	Iriartea_deltoidea)	(Phoenix_dactylifera	Serenoa_repens)))	(Pseudophoenix_vinifera	Nypa_fruticans))))	(Podococcus_barteri	Roystonea_regia))	Orania_palindan)	((Elaeis_guineensis	Elaeis_oleifera)	Attalea_speciosa))	(Reinhardtia_latisecta	Reinhardtia_paiewonskiana))	Reinhardtia_gracilis))	Kingia_australis);
(((Reinhardtia_simplex	(Reinhardtia_latisecta	Reinhardtia_paiewonskiana))	((((((Prestoea_acuminata	Geonoma_undata)	((Pelagodoxa_henryana	Hydriastele_microspadix)	(((Dictyosperma_album	Kentiopsis_piersoniorum)	Veitchia_spiralis)	Heterospathe_cagayanensis)))	(Manicaria_saccifera	(Burretiokentia_grandiflora	Dypsis_decaryi)))	(((Reinhardtia_gracilis	Chamaedorea_seifrizii)	((Oenocarpus_bataua	Oenocarpus_minor)	Sclerosperma_profizianum))	((Phoenix_dactylifera	(Serenoa_repens	(Sabal_domingensis	Iriartea_deltoidea)))	((Calamus_caryotoides	Pseudophoenix_vinifera)	Nypa_fruticans))))	((Podococcus_barteri	Roystonea_regia)	Orania_palindan))	((Elaeis_guineensis	Elaeis_oleifera)	Attalea_speciosa)))	Kingia_australis);
(((Reinhardtia_simplex	(Reinhardtia_latisecta	Reinhardtia_paiewonskiana))	((((Sclerosperma_profizianum	(((Pelagodoxa_henryana	(((Burretiokentia_grandiflora	Dypsis_decaryi)	Hydriastele_microspadix)	(((Veitchia_spiralis	Dictyosperma_album)	Kentiopsis_piersoniorum)	Heterospathe_cagayanensis)))	Prestoea_acuminata)	(Geonoma_undata	Manicaria_saccifera)))	((((Sabal_domingensis	Iriartea_deltoidea)	(Phoenix_dactylifera	Serenoa_repens))	((Calamus_caryotoides	Pseudophoenix_vinifera)	Nypa_fruticans))	(Reinhardtia_gracilis	Chamaedorea_seifrizii)))	(Podococcus_barteri	Roystonea_regia))	(Orania_palindan	((Elaeis_guineensis	Elaeis_oleifera)	((Oenocarpus_bataua	Oenocarpus_minor)	Attalea_speciosa)))))	Kingia_australis);
(((((Sabal_domingensis	Iriartea_deltoidea)	(Phoenix_dactylifera	Serenoa_repens))	((Calamus_caryotoides	Pseudophoenix_vinifera)	Nypa_fruticans))	((((Oenocarpus_bataua	Oenocarpus_minor)	Sclerosperma_profizianum)	(((Prestoea_acuminata	(Geonoma_undata	Manicaria_saccifera))	(((Burretiokentia_grandiflora	Dypsis_decaryi)	Hydriastele_microspadix)	(((Veitchia_spiralis	Dictyosperma_album)	Kentiopsis_piersoniorum)	Heterospathe_cagayanensis)))	Pelagodoxa_henryana))	((Orania_palindan	(Podococcus_barteri	Roystonea_regia))	((Reinhardtia_gracilis	Chamaedorea_seifrizii)	((Attalea_speciosa	(Elaeis_guineensis	Elaeis_oleifera))	(Reinhardtia_simplex	(Reinhardtia_latisecta	Reinhardtia_paiewonskiana)))))))	Kingia_australis);
((((((Pseudophoenix_vinifera	((Oenocarpus_bataua	Oenocarpus_minor)	((((Reinhardtia_gracilis	Attalea_speciosa)	(Elaeis_guineensis	Elaeis_oleifera))	(Reinhardtia_simplex	(Reinhardtia_latisecta	Reinhardtia_paiewonskiana)))	(Orania_palindan	(Podococcus_barteri	Roystonea_regia)))))	(Sclerosperma_profizianum	((((((Burretiokentia_grandiflora	Dypsis_decaryi)	Hydriastele_microspadix)	(((Dictyosperma_album	Kentiopsis_piersoniorum)	Heterospathe_cagayanensis)	Veitchia_spiralis))	(Prestoea_acuminata	Pelagodoxa_henryana))	Geonoma_undata)	Manicaria_saccifera)))	(Phoenix_dactylifera	((Serenoa_repens	Nypa_fruticans)	(Sabal_domingensis	Iriartea_deltoidea))))	Chamaedorea_seifrizii)	Calamus_caryotoides)	Kingia_australis);
((((((((Sclerosperma_profizianum	((Geonoma_undata	Manicaria_saccifera)	((((Burretiokentia_grandiflora	Dypsis_decaryi)	Hydriastele_microspadix)	((Dictyosperma_album	(Veitchia_spiralis	Kentiopsis_piersoniorum))	Heterospathe_cagayanensis))	(Prestoea_acuminata	Pelagodoxa_henryana))))	((Orania_palindan	(Attalea_speciosa	((Reinhardtia_gracilis	Elaeis_guineensis)	Elaeis_oleifera)))	(Reinhardtia_simplex	(Reinhardtia_latisecta	Reinhardtia_paiewonskiana))))	Oenocarpus_minor)	((Podococcus_barteri	Roystonea_regia)	Oenocarpus_bataua))	(((Sabal_domingensis	Iriartea_deltoidea)	(Phoenix_dactylifera	Serenoa_repens))	(Pseudophoenix_vinifera	Nypa_fruticans)))	Chamaedorea_seifrizii)	Calamus_caryotoides)	Kingia_australis);
(((((((((((Heterospathe_cagayanensis	(Veitchia_spiralis	Dictyosperma_album))	Kentiopsis_piersoniorum)	(Hydriastele_microspadix	Pelagodoxa_henryana))	Prestoea_acuminata)	(Geonoma_undata	((Burretiokentia_grandiflora	Dypsis_decaryi)	Manicaria_saccifera)))	((((Podococcus_barteri	Roystonea_regia)	Orania_palindan)	(Attalea_speciosa	(Elaeis_guineensis	Elaeis_oleifera)))	(Reinhardtia_simplex	(Reinhardtia_latisecta	Reinhardtia_paiewonskiana))))	(Oenocarpus_minor	(Oenocarpus_bataua	Sclerosperma_profizianum)))	(((Sabal_domingensis	Iriartea_deltoidea)	(Phoenix_dactylifera	Serenoa_repens))	(Pseudophoenix_vinifera	Nypa_fruticans)))	(Reinhardtia_gracilis	Chamaedorea_seifrizii))	Calamus_caryotoides)	Kingia_australis);
(((((Phoenix_dactylifera	(Serenoa_repens	(Sabal_domingensis	Iriartea_deltoidea)))	(Pseudophoenix_vinifera	Nypa_fruticans))	((((((Prestoea_acuminata	(((Heterospathe_cagayanensis	Dictyosperma_album)	(Kentiopsis_piersoniorum	Veitchia_spiralis))	((Dypsis_decaryi	Hydriastele_microspadix)	Burretiokentia_grandiflora)))	(Manicaria_saccifera	(Pelagodoxa_henryana	Geonoma_undata)))	((Attalea_speciosa	(Elaeis_guineensis	Elaeis_oleifera))	(Reinhardtia_simplex	(Reinhardtia_latisecta	Reinhardtia_paiewonskiana))))	((Podococcus_barteri	Roystonea_regia)	Orania_palindan))	(Oenocarpus_minor	(Oenocarpus_bataua	Sclerosperma_profizianum)))	(Reinhardtia_gracilis	Chamaedorea_seifrizii)))	Calamus_caryotoides)	Kingia_australis);
((((((((Reinhardtia_gracilis	(Attalea_speciosa	(Elaeis_guineensis	Elaeis_oleifera)))	(Reinhardtia_simplex	(Reinhardtia_latisecta	Reinhardtia_paiewonskiana)))	(Orania_palindan	(((Oenocarpus_minor	Oenocarpus_bataua)	Sclerosperma_profizianum)	((((Dictyosperma_album	(Heterospathe_cagayanensis	Veitchia_spiralis))	Kentiopsis_piersoniorum)	(Pelagodoxa_henryana	Hydriastele_microspadix))	(Prestoea_acuminata	(Geonoma_undata	((Dypsis_decaryi	Burretiokentia_grandiflora)	Manicaria_saccifera)))))))	(Podococcus_barteri	Roystonea_regia))	(Pseudophoenix_vinifera	(Nypa_fruticans	((Sabal_domingensis	Iriartea_deltoidea)	(Phoenix_dactylifera	Serenoa_repens)))))	Chamaedorea_seifrizii)	Calamus_caryotoides)	Kingia_australis);
(((Reinhardtia_simplex	(Reinhardtia_latisecta	Reinhardtia_paiewonskiana))	(((((Reinhardtia_gracilis	Chamaedorea_seifrizii)	Sclerosperma_profizianum)	((Calamus_caryotoides	Pseudophoenix_vinifera)	((Phoenix_dactylifera	(Serenoa_repens	(Sabal_domingensis	Iriartea_deltoidea)))	Nypa_fruticans)))	(((Manicaria_saccifera	(Prestoea_acuminata	Geonoma_undata))	(Pelagodoxa_henryana	(((Dypsis_decaryi	Burretiokentia_grandiflora)	Hydriastele_microspadix)	((Heterospathe_cagayanensis	(Kentiopsis_piersoniorum	Dictyosperma_album))	Veitchia_spiralis))))	((Oenocarpus_minor	Oenocarpus_bataua)	(Podococcus_barteri	Roystonea_regia))))	(Orania_palindan	(Attalea_speciosa	(Elaeis_oleifera	Elaeis_guineensis)))))	Kingia_australis);
(((Reinhardtia_simplex	(Reinhardtia_latisecta	Reinhardtia_paiewonskiana))	((((Chamaedorea_seifrizii	Sclerosperma_profizianum)	(Pseudophoenix_vinifera	(((Sabal_domingensis	Iriartea_deltoidea)	(Phoenix_dactylifera	Serenoa_repens))	Nypa_fruticans)))	(((Manicaria_saccifera	Geonoma_undata)	(((Dypsis_decaryi	Burretiokentia_grandiflora)	Prestoea_acuminata)	(((Heterospathe_cagayanensis	(Veitchia_spiralis	Dictyosperma_album))	Kentiopsis_piersoniorum)	(Calamus_caryotoides	(Pelagodoxa_henryana	Hydriastele_microspadix)))))	((Oenocarpus_minor	(Podococcus_barteri	Oenocarpus_bataua))	Roystonea_regia)))	(Orania_palindan	((Reinhardtia_gracilis	Attalea_speciosa)	(Elaeis_oleifera	Elaeis_guineensis)))))	Kingia_australis);
(((Geonoma_undata	(((((((Heterospathe_cagayanensis	(Kentiopsis_piersoniorum	Dictyosperma_album))	Veitchia_spiralis)	((Dypsis_decaryi	Burretiokentia_grandiflora)	Hydriastele_microspadix))	((((Oenocarpus_minor	Oenocarpus_bataua)	Sclerosperma_profizianum)	Prestoea_acuminata)	((Reinhardtia_gracilis	Chamaedorea_seifrizii)	(((Pseudophoenix_vinifera	(Nypa_fruticans	Iriartea_deltoidea))	(Phoenix_dactylifera	Serenoa_repens))	(((Podococcus_barteri	Roystonea_regia)	Orania_palindan)	(Attalea_speciosa	(Elaeis_oleifera	Elaeis_guineensis)))))))	Pelagodoxa_henryana)	Manicaria_saccifera)	(Reinhardtia_simplex	(Sabal_domingensis	(Reinhardtia_latisecta	Reinhardtia_paiewonskiana)))))	Calamus_caryotoides)	Kingia_australis);
(((Podococcus_barteri	Roystonea_regia)	(Orania_palindan	((((((((Veitchia_spiralis	Dictyosperma_album)	Heterospathe_cagayanensis)	(Burretiokentia_grandiflora	Kentiopsis_piersoniorum))	Hydriastele_microspadix)	Pelagodoxa_henryana)	Prestoea_acuminata)	(Geonoma_undata	Manicaria_saccifera))	((Oenocarpus_bataua	(((Pseudophoenix_vinifera	Nypa_fruticans)	((Phoenix_dactylifera	Serenoa_repens)	(Iriartea_deltoidea	Sabal_domingensis)))	((Reinhardtia_simplex	(Reinhardtia_latisecta	Reinhardtia_paiewonskiana))	((Elaeis_oleifera	(Elaeis_guineensis	Dypsis_decaryi))	((Chamaedorea_seifrizii	Sclerosperma_profizianum)	(Calamus_caryotoides	(Reinhardtia_gracilis	Attalea_speciosa)))))))	Oenocarpus_minor))))	Kingia_australis);
(((Nypa_fruticans	(Iriartea_deltoidea	Sabal_domingensis))	((Phoenix_dactylifera	Serenoa_repens)	((Pseudophoenix_vinifera	(((Reinhardtia_simplex	(Reinhardtia_latisecta	Reinhardtia_paiewonskiana))	(((Podococcus_barteri	Roystonea_regia)	Orania_palindan)	(Attalea_speciosa	(Elaeis_guineensis	(Dypsis_decaryi	Elaeis_oleifera)))))	((Sclerosperma_profizianum	(Oenocarpus_minor	Oenocarpus_bataua))	((((Burretiokentia_grandiflora	(Calamus_caryotoides	Pelagodoxa_henryana))	(Hydriastele_microspadix	(((Veitchia_spiralis	Dictyosperma_album)	Heterospathe_cagayanensis)	Kentiopsis_piersoniorum)))	Prestoea_acuminata)	(Geonoma_undata	Manicaria_saccifera)))))	(Chamaedorea_seifrizii	Reinhardtia_gracilis))))	Kingia_australis);
((((((Serenoa_repens	(Iriartea_deltoidea	Sabal_domingensis))	Phoenix_dactylifera)	((Pseudophoenix_vinifera	(Chamaedorea_seifrizii	Reinhardtia_gracilis))	(((((Pelagodoxa_henryana	Geonoma_undata)	((Prestoea_acuminata	(((Burretiokentia_grandiflora	Dypsis_decaryi)	Hydriastele_microspadix)	(((Veitchia_spiralis	Dictyosperma_album)	Kentiopsis_piersoniorum)	Heterospathe_cagayanensis)))	((Podococcus_barteri	Roystonea_regia)	Manicaria_saccifera)))	Orania_palindan)	((Reinhardtia_simplex	(Reinhardtia_latisecta	Reinhardtia_paiewonskiana))	(((Oenocarpus_minor	Oenocarpus_bataua)	Attalea_speciosa)	(Elaeis_guineensis	Elaeis_oleifera))))	Sclerosperma_profizianum)))	Nypa_fruticans)	Calamus_caryotoides)	Kingia_australis);
((((((Phoenix_dactylifera	Serenoa_repens)	(Sclerosperma_profizianum	((Pseudophoenix_vinifera	(Chamaedorea_seifrizii	Reinhardtia_gracilis))	(((Geonoma_undata	Manicaria_saccifera)	(Prestoea_acuminata	((Kentiopsis_piersoniorum	((Pelagodoxa_henryana	Hydriastele_microspadix)	(Heterospathe_cagayanensis	(Dictyosperma_album	Veitchia_spiralis))))	(Burretiokentia_grandiflora	Dypsis_decaryi))))	((((Orania_palindan	Roystonea_regia)	Oenocarpus_minor)	Oenocarpus_bataua)	((Reinhardtia_simplex	(Reinhardtia_latisecta	(Podococcus_barteri	Reinhardtia_paiewonskiana)))	(Attalea_speciosa	(Elaeis_guineensis	Elaeis_oleifera))))))))	Nypa_fruticans)	(Iriartea_deltoidea	Sabal_domingensis))	Calamus_caryotoides)	Kingia_australis);
(((((Phoenix_dactylifera	Serenoa_repens)	((Chamaedorea_seifrizii	Sabal_domingensis)	((((Roystonea_regia	((Geonoma_undata	Manicaria_saccifera)	(Prestoea_acuminata	(((Pelagodoxa_henryana	Hydriastele_microspadix)	(Heterospathe_cagayanensis	(Veitchia_spiralis	(Dictyosperma_album	Kentiopsis_piersoniorum))))	(Burretiokentia_grandiflora	Dypsis_decaryi)))))	(((Reinhardtia_simplex	(Reinhardtia_latisecta	Reinhardtia_paiewonskiana))	(Attalea_speciosa	((Reinhardtia_gracilis	Elaeis_guineensis)	Elaeis_oleifera)))	(Podococcus_barteri	Orania_palindan)))	((Oenocarpus_minor	Oenocarpus_bataua)	Sclerosperma_profizianum))	Pseudophoenix_vinifera)))	(Iriartea_deltoidea	Nypa_fruticans))	Calamus_caryotoides)	Kingia_australis);
(((((Reinhardtia_gracilis	Chamaedorea_seifrizii)	((((Oenocarpus_minor	Oenocarpus_bataua)	(Manicaria_saccifera	((Reinhardtia_simplex	(Reinhardtia_latisecta	Reinhardtia_paiewonskiana))	(((Podococcus_barteri	Roystonea_regia)	Orania_palindan)	(Attalea_speciosa	(Elaeis_guineensis	Elaeis_oleifera))))))	(Geonoma_undata	(Prestoea_acuminata	(Burretiokentia_grandiflora	Dypsis_decaryi))))	((((Dictyosperma_album	Veitchia_spiralis)	(Kentiopsis_piersoniorum	Heterospathe_cagayanensis))	(Pelagodoxa_henryana	Hydriastele_microspadix))	Sclerosperma_profizianum)))	((Phoenix_dactylifera	(Serenoa_repens	(Iriartea_deltoidea	Sabal_domingensis)))	(Nypa_fruticans	Pseudophoenix_vinifera)))	Calamus_caryotoides)	Kingia_australis);
(((((Reinhardtia_gracilis	Chamaedorea_seifrizii)	(Pseudophoenix_vinifera	((((((Geonoma_undata	Prestoea_acuminata)	Manicaria_saccifera)	((Kentiopsis_piersoniorum	((Veitchia_spiralis	Heterospathe_cagayanensis)	Dictyosperma_album))	((Burretiokentia_grandiflora	Dypsis_decaryi)	Hydriastele_microspadix)))	Pelagodoxa_henryana)	Sclerosperma_profizianum)	(((((Attalea_speciosa	(Elaeis_guineensis	Elaeis_oleifera))	(Reinhardtia_simplex	(Reinhardtia_latisecta	Reinhardtia_paiewonskiana)))	(Oenocarpus_minor	(Podococcus_barteri	Oenocarpus_bataua)))	Roystonea_regia)	Orania_palindan))))	((Phoenix_dactylifera	Serenoa_repens)	((Iriartea_deltoidea	Sabal_domingensis)	Nypa_fruticans)))	Calamus_caryotoides)	Kingia_australis);
(((Serenoa_repens	Phoenix_dactylifera)	((((Reinhardtia_gracilis	(((Reinhardtia_latisecta	Reinhardtia_paiewonskiana)	Reinhardtia_simplex)	(Orania_palindan	((Calamus_caryotoides	Attalea_speciosa)	(Elaeis_oleifera	Elaeis_guineensis)))))	(Pseudophoenix_vinifera	Nypa_fruticans))	(((Sclerosperma_profizianum	Oenocarpus_bataua)	Oenocarpus_minor)	(Prestoea_acuminata	((Pelagodoxa_henryana	((Iriartea_deltoidea	Sabal_domingensis)	Manicaria_saccifera))	(Geonoma_undata	(Hydriastele_microspadix	((Kentiopsis_piersoniorum	(Veitchia_spiralis	Dictyosperma_album))	Heterospathe_cagayanensis)))))))	((Burretiokentia_grandiflora	(Roystonea_regia	Podococcus_barteri))	(Chamaedorea_seifrizii	Dypsis_decaryi))))	Kingia_australis);
(((((Manicaria_saccifera	(((((Iriartea_deltoidea	Sabal_domingensis)	(Serenoa_repens	Phoenix_dactylifera))	(Pseudophoenix_vinifera	Nypa_fruticans))	((Orania_palindan	(((Reinhardtia_latisecta	Reinhardtia_paiewonskiana)	(Calamus_caryotoides	Reinhardtia_simplex))	(Reinhardtia_gracilis	((Elaeis_oleifera	Elaeis_guineensis)	Attalea_speciosa))))	(((Sclerosperma_profizianum	Oenocarpus_bataua)	Oenocarpus_minor)	((Roystonea_regia	Podococcus_barteri)	(Chamaedorea_seifrizii	(Burretiokentia_grandiflora	Dypsis_decaryi))))))	Prestoea_acuminata))	(Hydriastele_microspadix	((Kentiopsis_piersoniorum	(Veitchia_spiralis	Dictyosperma_album))	Heterospathe_cagayanensis)))	Pelagodoxa_henryana)	Geonoma_undata)	Kingia_australis);
(((Reinhardtia_gracilis	Chamaedorea_seifrizii)	((((Iriartea_deltoidea	Sabal_domingensis)	(Serenoa_repens	Phoenix_dactylifera))	(Pseudophoenix_vinifera	Nypa_fruticans))	(((((Reinhardtia_latisecta	Reinhardtia_paiewonskiana)	Reinhardtia_simplex)	(Orania_palindan	((Elaeis_oleifera	Elaeis_guineensis)	(Calamus_caryotoides	Attalea_speciosa))))	((Roystonea_regia	Podococcus_barteri)	(Prestoea_acuminata	(((Pelagodoxa_henryana	Geonoma_undata)	((Burretiokentia_grandiflora	Dypsis_decaryi)	(Hydriastele_microspadix	((Kentiopsis_piersoniorum	(Veitchia_spiralis	Dictyosperma_album))	Heterospathe_cagayanensis))))	Manicaria_saccifera))))	((Oenocarpus_bataua	Oenocarpus_minor)	Sclerosperma_profizianum))))	Kingia_australis);
(((Roystonea_regia	Podococcus_barteri)	(((((Phoenix_dactylifera	(Sabal_domingensis	Serenoa_repens))	(Pseudophoenix_vinifera	(Iriartea_deltoidea	Nypa_fruticans)))	((((Oenocarpus_bataua	Oenocarpus_minor)	Sclerosperma_profizianum)	Prestoea_acuminata)	(((Pelagodoxa_henryana	Geonoma_undata)	Manicaria_saccifera)	(Kentiopsis_piersoniorum	(Heterospathe_cagayanensis	((Veitchia_spiralis	Dictyosperma_album)	((Burretiokentia_grandiflora	Dypsis_decaryi)	Hydriastele_microspadix)))))))	Chamaedorea_seifrizii)	(((Reinhardtia_latisecta	Reinhardtia_paiewonskiana)	(Calamus_caryotoides	Reinhardtia_simplex))	(Orania_palindan	(((Elaeis_oleifera	Elaeis_guineensis)	Attalea_speciosa)	Reinhardtia_gracilis)))))	Kingia_australis);
(((Reinhardtia_latisecta	Reinhardtia_paiewonskiana)	(Reinhardtia_simplex	((((Elaeis_oleifera	Elaeis_guineensis)	Attalea_speciosa)	Orania_palindan)	((((Geonoma_undata	Manicaria_saccifera)	((Prestoea_acuminata	(Burretiokentia_grandiflora	Dypsis_decaryi))	((Hydriastele_microspadix	Pelagodoxa_henryana)	((Dictyosperma_album	(Heterospathe_cagayanensis	Veitchia_spiralis))	Kentiopsis_piersoniorum))))	(Roystonea_regia	Podococcus_barteri))	((((((Phoenix_dactylifera	Serenoa_repens)	Sabal_domingensis)	Nypa_fruticans)	Iriartea_deltoidea)	Pseudophoenix_vinifera)	((Reinhardtia_gracilis	Chamaedorea_seifrizii)	(Oenocarpus_minor	((Calamus_caryotoides	Sclerosperma_profizianum)	Oenocarpus_bataua))))))))	Kingia_australis);
(((Chamaedorea_seifrizii	(((Sclerosperma_profizianum	((Geonoma_undata	(((Hydriastele_microspadix	(Burretiokentia_grandiflora	Dypsis_decaryi))	((Heterospathe_cagayanensis	Dictyosperma_album)	(Veitchia_spiralis	Kentiopsis_piersoniorum)))	Pelagodoxa_henryana))	(Manicaria_saccifera	Prestoea_acuminata)))	(((Oenocarpus_minor	Oenocarpus_bataua)	(Orania_palindan	(Roystonea_regia	Podococcus_barteri)))	(((Reinhardtia_latisecta	Reinhardtia_paiewonskiana)	Reinhardtia_simplex)	((Elaeis_oleifera	Elaeis_guineensis)	(Reinhardtia_gracilis	Attalea_speciosa)))))	((((Phoenix_dactylifera	Serenoa_repens)	Sabal_domingensis)	(Iriartea_deltoidea	Nypa_fruticans))	Pseudophoenix_vinifera)))	Calamus_caryotoides)	Kingia_australis);
((((((Hydriastele_microspadix	(Burretiokentia_grandiflora	Dypsis_decaryi))	((Heterospathe_cagayanensis	(Veitchia_spiralis	Dictyosperma_album))	Kentiopsis_piersoniorum))	Pelagodoxa_henryana)	(((((((((Elaeis_oleifera	Elaeis_guineensis)	Attalea_speciosa)	Orania_palindan)	Reinhardtia_gracilis)	((Reinhardtia_latisecta	Reinhardtia_paiewonskiana)	Reinhardtia_simplex))	(Podococcus_barteri	Roystonea_regia))	((Phoenix_dactylifera	(((Serenoa_repens	(Sabal_domingensis	Iriartea_deltoidea))	Nypa_fruticans)	(Calamus_caryotoides	Pseudophoenix_vinifera)))	Chamaedorea_seifrizii))	((Oenocarpus_minor	Oenocarpus_bataua)	Sclerosperma_profizianum))	(Geonoma_undata	Manicaria_saccifera)))	Prestoea_acuminata)	Kingia_australis);
((Pelagodoxa_henryana	((((((((Roystonea_regia	(Podococcus_barteri	((Elaeis_oleifera	Elaeis_guineensis)	Attalea_speciosa)))	Orania_palindan)	((Reinhardtia_latisecta	Reinhardtia_paiewonskiana)	Reinhardtia_simplex))	(((Serenoa_repens	((Sabal_domingensis	Iriartea_deltoidea)	Phoenix_dactylifera))	(Nypa_fruticans	(Calamus_caryotoides	Pseudophoenix_vinifera)))	(Reinhardtia_gracilis	Chamaedorea_seifrizii)))	(Oenocarpus_bataua	(Sclerosperma_profizianum	Oenocarpus_minor)))	(Geonoma_undata	Manicaria_saccifera))	Prestoea_acuminata)	((Hydriastele_microspadix	(Burretiokentia_grandiflora	Dypsis_decaryi))	((Heterospathe_cagayanensis	(Veitchia_spiralis	Dictyosperma_album))	Kentiopsis_piersoniorum))))	Kingia_australis);
((((Reinhardtia_latisecta	Reinhardtia_paiewonskiana)	(Reinhardtia_gracilis	Reinhardtia_simplex))	(((Sclerosperma_profizianum	((((Phoenix_dactylifera	(Serenoa_repens	(Iriartea_deltoidea	Sabal_domingensis)))	Nypa_fruticans)	Chamaedorea_seifrizii)	(Calamus_caryotoides	Pseudophoenix_vinifera)))	((Manicaria_saccifera	(((Dypsis_decaryi	Geonoma_undata)	Prestoea_acuminata)	((Hydriastele_microspadix	((Dictyosperma_album	Veitchia_spiralis)	(Heterospathe_cagayanensis	(Burretiokentia_grandiflora	Kentiopsis_piersoniorum))))	Pelagodoxa_henryana)))	(Oenocarpus_bataua	((Podococcus_barteri	Roystonea_regia)	Oenocarpus_minor))))	(Orania_palindan	((Elaeis_oleifera	Elaeis_guineensis)	Attalea_speciosa))))	Kingia_australis);
(((Chamaedorea_seifrizii	(((Phoenix_dactylifera	(Serenoa_repens	(Iriartea_deltoidea	Sabal_domingensis)))	Nypa_fruticans)	(Pseudophoenix_vinifera	(((Podococcus_barteri	Roystonea_regia)	(((((Elaeis_guineensis	Elaeis_oleifera)	Dypsis_decaryi)	Attalea_speciosa)	Orania_palindan)	((Reinhardtia_latisecta	Reinhardtia_paiewonskiana)	(Reinhardtia_gracilis	Reinhardtia_simplex))))	(((Oenocarpus_bataua	Oenocarpus_minor)	Sclerosperma_profizianum)	((Prestoea_acuminata	Manicaria_saccifera)	((Pelagodoxa_henryana	Geonoma_undata)	(Hydriastele_microspadix	((Kentiopsis_piersoniorum	(Dictyosperma_album	Veitchia_spiralis))	(Burretiokentia_grandiflora	Heterospathe_cagayanensis))))))))))	Calamus_caryotoides)	Kingia_australis);
(((Reinhardtia_paiewonskiana	Reinhardtia_latisecta)	(((((Dypsis_decaryi	Elaeis_guineensis)	Elaeis_oleifera)	Attalea_speciosa)	((Orania_palindan	(Roystonea_regia	(Iriartea_deltoidea	Podococcus_barteri)))	((((Pelagodoxa_henryana	(Geonoma_undata	((Sabal_domingensis	Prestoea_acuminata)	Manicaria_saccifera)))	((((Veitchia_spiralis	Heterospathe_cagayanensis)	Dictyosperma_album)	(Burretiokentia_grandiflora	Kentiopsis_piersoniorum))	Hydriastele_microspadix))	((Pseudophoenix_vinifera	Nypa_fruticans)	(Phoenix_dactylifera	Serenoa_repens)))	(Chamaedorea_seifrizii	(Oenocarpus_minor	(Calamus_caryotoides	(Oenocarpus_bataua	Sclerosperma_profizianum)))))))	(Reinhardtia_gracilis	Reinhardtia_simplex)))	Kingia_australis);
((Calamus_caryotoides	(Geonoma_undata	((((((Heterospathe_cagayanensis	(Dictyosperma_album	Veitchia_spiralis))	Hydriastele_microspadix)	Kentiopsis_piersoniorum)	(Prestoea_acuminata	Manicaria_saccifera))	((((((Reinhardtia_paiewonskiana	Reinhardtia_latisecta)	Reinhardtia_simplex)	((Orania_palindan	(((Burretiokentia_grandiflora	Dypsis_decaryi)	(Podococcus_barteri	Roystonea_regia))	Attalea_speciosa))	(Elaeis_guineensis	Elaeis_oleifera)))	(Pseudophoenix_vinifera	(Reinhardtia_gracilis	Chamaedorea_seifrizii)))	((Iriartea_deltoidea	Nypa_fruticans)	(Phoenix_dactylifera	(Sabal_domingensis	Serenoa_repens))))	(Sclerosperma_profizianum	(Oenocarpus_minor	Oenocarpus_bataua))))	Pelagodoxa_henryana)))	Kingia_australis);
((Calamus_caryotoides	(Geonoma_undata	((((((Orania_palindan	((Attalea_speciosa	(Elaeis_guineensis	Elaeis_oleifera))	(Dypsis_decaryi	((Reinhardtia_paiewonskiana	Reinhardtia_latisecta)	Reinhardtia_simplex))))	(Sclerosperma_profizianum	(Reinhardtia_gracilis	Chamaedorea_seifrizii)))	((Prestoea_acuminata	(Podococcus_barteri	Roystonea_regia))	(Oenocarpus_minor	Oenocarpus_bataua)))	((Pseudophoenix_vinifera	Nypa_fruticans)	(Phoenix_dactylifera	((Iriartea_deltoidea	Sabal_domingensis)	Serenoa_repens))))	((Burretiokentia_grandiflora	Manicaria_saccifera)	(((Heterospathe_cagayanensis	(Kentiopsis_piersoniorum	Dictyosperma_album))	Veitchia_spiralis)	Hydriastele_microspadix)))	Pelagodoxa_henryana)))	Kingia_australis);
((Calamus_caryotoides	(Phoenix_dactylifera	((Pseudophoenix_vinifera	((Nypa_fruticans	Serenoa_repens)	(Iriartea_deltoidea	Sabal_domingensis)))	(((Sclerosperma_profizianum	Oenocarpus_bataua)	Oenocarpus_minor)	((((Burretiokentia_grandiflora	Dypsis_decaryi)	(Reinhardtia_gracilis	Chamaedorea_seifrizii))	(Podococcus_barteri	Roystonea_regia))	(((Orania_palindan	(Attalea_speciosa	(Elaeis_guineensis	Elaeis_oleifera)))	((Reinhardtia_paiewonskiana	Reinhardtia_latisecta)	Reinhardtia_simplex))	((Manicaria_saccifera	(Pelagodoxa_henryana	Geonoma_undata))	((((Heterospathe_cagayanensis	(Kentiopsis_piersoniorum	Veitchia_spiralis))	Dictyosperma_album)	Hydriastele_microspadix)	Prestoea_acuminata))))))))	Kingia_australis);
((((Reinhardtia_gracilis	Chamaedorea_seifrizii)	((((Iriartea_deltoidea	Sabal_domingensis)	(Phoenix_dactylifera	Serenoa_repens))	Nypa_fruticans)	Pseudophoenix_vinifera))	((Orania_palindan	(Podococcus_barteri	Roystonea_regia))	(((Attalea_speciosa	(Burretiokentia_grandiflora	(Elaeis_guineensis	Elaeis_oleifera)))	((Oenocarpus_minor	Oenocarpus_bataua)	((Reinhardtia_paiewonskiana	Reinhardtia_latisecta)	Reinhardtia_simplex)))	(Sclerosperma_profizianum	((Manicaria_saccifera	Geonoma_undata)	(((Dypsis_decaryi	Hydriastele_microspadix)	(Calamus_caryotoides	Pelagodoxa_henryana))	((Veitchia_spiralis	(Kentiopsis_piersoniorum	(Dictyosperma_album	Heterospathe_cagayanensis)))	Prestoea_acuminata)))))))	Kingia_australis);
((((Nypa_fruticans	Pseudophoenix_vinifera)	(Phoenix_dactylifera	(Calamus_caryotoides	(Serenoa_repens	(Iriartea_deltoidea	Sabal_domingensis)))))	(Chamaedorea_seifrizii	(((((Attalea_speciosa	(Elaeis_guineensis	Elaeis_oleifera))	((Reinhardtia_paiewonskiana	Reinhardtia_latisecta)	(Reinhardtia_gracilis	Reinhardtia_simplex)))	Orania_palindan)	((Podococcus_barteri	Roystonea_regia)	(((((Veitchia_spiralis	Kentiopsis_piersoniorum)	(Dictyosperma_album	Heterospathe_cagayanensis))	((Burretiokentia_grandiflora	Dypsis_decaryi)	Hydriastele_microspadix))	((Pelagodoxa_henryana	Geonoma_undata)	Manicaria_saccifera))	Prestoea_acuminata)))	((Oenocarpus_minor	Oenocarpus_bataua)	Sclerosperma_profizianum))))	Kingia_australis);
((Calamus_caryotoides	(((((((Reinhardtia_paiewonskiana	Reinhardtia_latisecta)	Reinhardtia_simplex)	(Orania_palindan	((Reinhardtia_gracilis	Attalea_speciosa)	(Elaeis_guineensis	Elaeis_oleifera))))	((Podococcus_barteri	Roystonea_regia)	((Pelagodoxa_henryana	Geonoma_undata)	(((Oenocarpus_minor	Oenocarpus_bataua)	(Prestoea_acuminata	Manicaria_saccifera))	((Hydriastele_microspadix	(((Kentiopsis_piersoniorum	Dictyosperma_album)	Heterospathe_cagayanensis)	Veitchia_spiralis))	(Burretiokentia_grandiflora	Dypsis_decaryi))))))	Sclerosperma_profizianum)	((Pseudophoenix_vinifera	Nypa_fruticans)	(Phoenix_dactylifera	(Serenoa_repens	(Iriartea_deltoidea	Sabal_domingensis)))))	Chamaedorea_seifrizii))	Kingia_australis);
(((Elaeis_guineensis	(Reinhardtia_gracilis	Elaeis_oleifera))	((((((((Prestoea_acuminata	((Pelagodoxa_henryana	Hydriastele_microspadix)	((Kentiopsis_piersoniorum	(Veitchia_spiralis	Dictyosperma_album))	Heterospathe_cagayanensis)))	(Burretiokentia_grandiflora	(Podococcus_barteri	Dypsis_decaryi)))	(Manicaria_saccifera	Geonoma_undata))	((Chamaedorea_seifrizii	((Oenocarpus_minor	Sclerosperma_profizianum)	Oenocarpus_bataua))	((Calamus_caryotoides	Pseudophoenix_vinifera)	(Phoenix_dactylifera	((Nypa_fruticans	Serenoa_repens)	(Iriartea_deltoidea	Sabal_domingensis))))))	((Reinhardtia_paiewonskiana	Reinhardtia_latisecta)	Reinhardtia_simplex))	Roystonea_regia)	Orania_palindan)	Attalea_speciosa))	Kingia_australis);
((Calamus_caryotoides	(((Nypa_fruticans	Pseudophoenix_vinifera)	((Iriartea_deltoidea	Sabal_domingensis)	(Phoenix_dactylifera	Serenoa_repens)))	(Chamaedorea_seifrizii	(((Oenocarpus_minor	(Sclerosperma_profizianum	Oenocarpus_bataua))	((Prestoea_acuminata	((Pelagodoxa_henryana	(Burretiokentia_grandiflora	Dypsis_decaryi))	(Hydriastele_microspadix	((Kentiopsis_piersoniorum	(Veitchia_spiralis	Dictyosperma_album))	Heterospathe_cagayanensis))))	(Manicaria_saccifera	Geonoma_undata)))	((((Reinhardtia_paiewonskiana	Reinhardtia_latisecta)	Reinhardtia_simplex)	((Elaeis_guineensis	Elaeis_oleifera)	(Reinhardtia_gracilis	Attalea_speciosa)))	((Podococcus_barteri	Roystonea_regia)	Orania_palindan))))))	Kingia_australis);
((Calamus_caryotoides	(Attalea_speciosa	((((Roystonea_regia	Orania_palindan)	(((((((Iriartea_deltoidea	Sabal_domingensis)	(Phoenix_dactylifera	Serenoa_repens))	Nypa_fruticans)	(Reinhardtia_gracilis	Chamaedorea_seifrizii))	Pseudophoenix_vinifera)	(Oenocarpus_minor	(Sclerosperma_profizianum	Oenocarpus_bataua)))	(((Prestoea_acuminata	(((Heterospathe_cagayanensis	(Veitchia_spiralis	Dictyosperma_album))	(Dypsis_decaryi	Hydriastele_microspadix))	(Kentiopsis_piersoniorum	Burretiokentia_grandiflora)))	(Podococcus_barteri	Pelagodoxa_henryana))	(Manicaria_saccifera	Geonoma_undata))))	((Reinhardtia_paiewonskiana	Reinhardtia_latisecta)	Reinhardtia_simplex))	(Elaeis_guineensis	Elaeis_oleifera))))	Kingia_australis);
(((Pelagodoxa_henryana	(Geonoma_undata	((((((Reinhardtia_simplex	(Reinhardtia_latisecta	Reinhardtia_paiewonskiana))	(Reinhardtia_gracilis	(Orania_palindan	(Attalea_speciosa	(Elaeis_guineensis	Elaeis_oleifera)))))	(((Oenocarpus_bataua	Oenocarpus_minor)	Sclerosperma_profizianum)	(Chamaedorea_seifrizii	((Nypa_fruticans	Pseudophoenix_vinifera)	((Iriartea_deltoidea	Sabal_domingensis)	(Phoenix_dactylifera	Serenoa_repens))))))	(Roystonea_regia	Podococcus_barteri))	Manicaria_saccifera)	(((Dypsis_decaryi	Burretiokentia_grandiflora)	(Hydriastele_microspadix	((Veitchia_spiralis	(Dictyosperma_album	Heterospathe_cagayanensis))	Kentiopsis_piersoniorum)))	Prestoea_acuminata))))	Calamus_caryotoides)	Kingia_australis);
(((Geonoma_undata	((Prestoea_acuminata	Manicaria_saccifera)	(((Pelagodoxa_henryana	Hydriastele_microspadix)	((Dictyosperma_album	(Kentiopsis_piersoniorum	Veitchia_spiralis))	Heterospathe_cagayanensis))	((((Reinhardtia_simplex	(Reinhardtia_latisecta	Reinhardtia_paiewonskiana))	(Reinhardtia_gracilis	(Orania_palindan	(Attalea_speciosa	(Elaeis_guineensis	Elaeis_oleifera)))))	((Chamaedorea_seifrizii	(Sclerosperma_profizianum	(Oenocarpus_bataua	Oenocarpus_minor)))	(Pseudophoenix_vinifera	(((Serenoa_repens	Sabal_domingensis)	Phoenix_dactylifera)	(Iriartea_deltoidea	Nypa_fruticans)))))	((Dypsis_decaryi	(Roystonea_regia	Podococcus_barteri))	Burretiokentia_grandiflora)))))	Calamus_caryotoides)	Kingia_australis);
(((Geonoma_undata	((Manicaria_saccifera	((((Veitchia_spiralis	Dictyosperma_album)	Kentiopsis_piersoniorum)	(Hydriastele_microspadix	Heterospathe_cagayanensis))	((((Sclerosperma_profizianum	((((Reinhardtia_simplex	(Reinhardtia_latisecta	Reinhardtia_paiewonskiana))	(Attalea_speciosa	(Elaeis_guineensis	Elaeis_oleifera)))	(Orania_palindan	(Roystonea_regia	(Dypsis_decaryi	(Podococcus_barteri	Burretiokentia_grandiflora)))))	(((Reinhardtia_gracilis	Chamaedorea_seifrizii)	Pseudophoenix_vinifera)	(((Sabal_domingensis	Iriartea_deltoidea)	(Serenoa_repens	Phoenix_dactylifera))	Nypa_fruticans))))	Oenocarpus_minor)	Oenocarpus_bataua)	Prestoea_acuminata)))	Pelagodoxa_henryana))	Calamus_caryotoides)	Kingia_australis);
(((Geonoma_undata	(((Dypsis_decaryi	Burretiokentia_grandiflora)	Manicaria_saccifera)	(Prestoea_acuminata	((Kentiopsis_piersoniorum	((Heterospathe_cagayanensis	Hydriastele_microspadix)	(Dictyosperma_album	Veitchia_spiralis)))	(Pelagodoxa_henryana	(Sclerosperma_profizianum	(((Reinhardtia_simplex	(Reinhardtia_latisecta	Reinhardtia_paiewonskiana))	(((Oenocarpus_bataua	(Orania_palindan	(Roystonea_regia	Podococcus_barteri)))	Oenocarpus_minor)	(Attalea_speciosa	(Elaeis_guineensis	Elaeis_oleifera))))	((Reinhardtia_gracilis	Chamaedorea_seifrizii)	(Phoenix_dactylifera	((Pseudophoenix_vinifera	(Iriartea_deltoidea	Nypa_fruticans))	(Serenoa_repens	Sabal_domingensis)))))))))))	Calamus_caryotoides)	Kingia_australis);
(((Geonoma_undata	(Pelagodoxa_henryana	(Hydriastele_microspadix	(((Kentiopsis_piersoniorum	(Dictyosperma_album	(Veitchia_spiralis	Heterospathe_cagayanensis)))	((((Dypsis_decaryi	Burretiokentia_grandiflora)	((Orania_palindan	(Roystonea_regia	Podococcus_barteri))	((Reinhardtia_gracilis	(Attalea_speciosa	(Elaeis_guineensis	Elaeis_oleifera)))	(Reinhardtia_simplex	(Reinhardtia_latisecta	Reinhardtia_paiewonskiana)))))	(Chamaedorea_seifrizii	((Pseudophoenix_vinifera	Nypa_fruticans)	((Iriartea_deltoidea	Sabal_domingensis)	(Serenoa_repens	Phoenix_dactylifera)))))	(Prestoea_acuminata	(Oenocarpus_minor	(Oenocarpus_bataua	Sclerosperma_profizianum)))))	Manicaria_saccifera))))	Calamus_caryotoides)	Kingia_australis);
((((Manicaria_saccifera	((((Hydriastele_microspadix	(((Burretiokentia_grandiflora	Kentiopsis_piersoniorum)	(Heterospathe_cagayanensis	Dictyosperma_album))	Veitchia_spiralis))	(Calamus_caryotoides	Pelagodoxa_henryana))	(Sclerosperma_profizianum	((Nypa_fruticans	(Phoenix_dactylifera	((Iriartea_deltoidea	Sabal_domingensis)	Serenoa_repens)))	((Reinhardtia_gracilis	Chamaedorea_seifrizii)	Pseudophoenix_vinifera))))	(Prestoea_acuminata	Geonoma_undata)))	((Oenocarpus_minor	Oenocarpus_bataua)	((Attalea_speciosa	(Elaeis_guineensis	(Elaeis_oleifera	Dypsis_decaryi)))	(Orania_palindan	(Roystonea_regia	Podococcus_barteri)))))	(Reinhardtia_simplex	(Reinhardtia_latisecta	Reinhardtia_paiewonskiana)))	Kingia_australis);
((((((Attalea_speciosa	((Reinhardtia_gracilis	Elaeis_guineensis)	Elaeis_oleifera))	Orania_palindan)	(Prestoea_acuminata	(((((Hydriastele_microspadix	(((Heterospathe_cagayanensis	Dictyosperma_album)	Veitchia_spiralis)	(Burretiokentia_grandiflora	Kentiopsis_piersoniorum)))	Pelagodoxa_henryana)	(((((Iriartea_deltoidea	Sabal_domingensis)	Chamaedorea_seifrizii)	((Calamus_caryotoides	Nypa_fruticans)	(Serenoa_repens	Phoenix_dactylifera)))	Pseudophoenix_vinifera)	Sclerosperma_profizianum))	((Dypsis_decaryi	(Roystonea_regia	Podococcus_barteri))	(Manicaria_saccifera	Geonoma_undata)))	(Oenocarpus_minor	Oenocarpus_bataua))))	Reinhardtia_simplex)	(Reinhardtia_latisecta	Reinhardtia_paiewonskiana))	Kingia_australis);
((Orania_palindan	((Roystonea_regia	((Burretiokentia_grandiflora	Dypsis_decaryi)	((Prestoea_acuminata	Manicaria_saccifera)	((((Dictyosperma_album	Kentiopsis_piersoniorum)	Heterospathe_cagayanensis)	(Hydriastele_microspadix	((((((Iriartea_deltoidea	Sabal_domingensis)	(Serenoa_repens	Phoenix_dactylifera))	(Calamus_caryotoides	Pseudophoenix_vinifera))	Nypa_fruticans)	(Reinhardtia_gracilis	Chamaedorea_seifrizii))	Sclerosperma_profizianum)))	(Geonoma_undata	Pelagodoxa_henryana)))))	(((Reinhardtia_simplex	(Reinhardtia_latisecta	(Veitchia_spiralis	Reinhardtia_paiewonskiana)))	(Oenocarpus_minor	(Podococcus_barteri	Oenocarpus_bataua)))	(Attalea_speciosa	(Elaeis_guineensis	Elaeis_oleifera)))))	Kingia_australis);
((((((Oenocarpus_minor	(Sclerosperma_profizianum	Oenocarpus_bataua))	((Reinhardtia_simplex	(Reinhardtia_latisecta	Reinhardtia_paiewonskiana))	(Orania_palindan	((Calamus_caryotoides	(Reinhardtia_gracilis	Attalea_speciosa))	(Elaeis_guineensis	Elaeis_oleifera)))))	((Podococcus_barteri	Roystonea_regia)	((((((Burretiokentia_grandiflora	Dypsis_decaryi)	Hydriastele_microspadix)	(Veitchia_spiralis	(Heterospathe_cagayanensis	(Dictyosperma_album	Kentiopsis_piersoniorum))))	Prestoea_acuminata)	(Geonoma_undata	Pelagodoxa_henryana))	Manicaria_saccifera)))	((Nypa_fruticans	Pseudophoenix_vinifera)	(Phoenix_dactylifera	((Iriartea_deltoidea	Sabal_domingensis)	Serenoa_repens))))	Chamaedorea_seifrizii)	Kingia_australis);
(((Geonoma_undata	(((Prestoea_acuminata	((Burretiokentia_grandiflora	Dypsis_decaryi)	(((Veitchia_spiralis	Heterospathe_cagayanensis)	Dictyosperma_album)	Kentiopsis_piersoniorum)))	(((Oenocarpus_minor	(Sclerosperma_profizianum	Oenocarpus_bataua))	(((Orania_palindan	(Podococcus_barteri	Roystonea_regia))	(((Reinhardtia_gracilis	Reinhardtia_simplex)	(Reinhardtia_latisecta	Reinhardtia_paiewonskiana))	(Attalea_speciosa	(Elaeis_guineensis	Elaeis_oleifera))))	((Pseudophoenix_vinifera	(((Iriartea_deltoidea	Sabal_domingensis)	(Serenoa_repens	Phoenix_dactylifera))	Nypa_fruticans))	Chamaedorea_seifrizii)))	Manicaria_saccifera))	(Pelagodoxa_henryana	Hydriastele_microspadix)))	Calamus_caryotoides)	Kingia_australis);
(((Pelagodoxa_henryana	(((((Phoenix_dactylifera	((Pseudophoenix_vinifera	Nypa_fruticans)	(Serenoa_repens	(Iriartea_deltoidea	Sabal_domingensis))))	((((Reinhardtia_simplex	(Reinhardtia_latisecta	Reinhardtia_paiewonskiana))	(Attalea_speciosa	(Elaeis_guineensis	Elaeis_oleifera)))	(Orania_palindan	(Podococcus_barteri	Roystonea_regia)))	((Reinhardtia_gracilis	Chamaedorea_seifrizii)	((Sclerosperma_profizianum	Oenocarpus_bataua)	Oenocarpus_minor))))	(Geonoma_undata	Manicaria_saccifera))	Prestoea_acuminata)	(Heterospathe_cagayanensis	((((Dypsis_decaryi	Burretiokentia_grandiflora)	Kentiopsis_piersoniorum)	(Veitchia_spiralis	Dictyosperma_album))	Hydriastele_microspadix))))	Calamus_caryotoides)	Kingia_australis);
(((Dypsis_decaryi	Burretiokentia_grandiflora)	(((Calamus_caryotoides	((Pelagodoxa_henryana	Heterospathe_cagayanensis)	Hydriastele_microspadix))	(Kentiopsis_piersoniorum	(Veitchia_spiralis	Dictyosperma_album)))	(Prestoea_acuminata	((Geonoma_undata	Manicaria_saccifera)	((((Reinhardtia_simplex	(Reinhardtia_latisecta	Reinhardtia_paiewonskiana))	(Attalea_speciosa	(Elaeis_guineensis	Elaeis_oleifera)))	((Podococcus_barteri	Roystonea_regia)	Orania_palindan))	(((((Iriartea_deltoidea	Nypa_fruticans)	(Sabal_domingensis	(Serenoa_repens	Phoenix_dactylifera)))	Pseudophoenix_vinifera)	(Reinhardtia_gracilis	Chamaedorea_seifrizii))	((Sclerosperma_profizianum	Oenocarpus_bataua)	Oenocarpus_minor)))))))	Kingia_australis);
((Calamus_caryotoides	(Pelagodoxa_henryana	((Prestoea_acuminata	((Geonoma_undata	Manicaria_saccifera)	(((Sclerosperma_profizianum	Oenocarpus_bataua)	Oenocarpus_minor)	((((Reinhardtia_simplex	(Reinhardtia_latisecta	Reinhardtia_paiewonskiana))	(Attalea_speciosa	(Elaeis_guineensis	Elaeis_oleifera)))	((Podococcus_barteri	Roystonea_regia)	Orania_palindan))	(Pseudophoenix_vinifera	((Sabal_domingensis	((Reinhardtia_gracilis	Chamaedorea_seifrizii)	Iriartea_deltoidea))	(Nypa_fruticans	(Serenoa_repens	Phoenix_dactylifera))))))))	(((Veitchia_spiralis	Dictyosperma_album)	(Heterospathe_cagayanensis	Kentiopsis_piersoniorum))	(Hydriastele_microspadix	(Dypsis_decaryi	Burretiokentia_grandiflora))))))	Kingia_australis);
((Calamus_caryotoides	(Nypa_fruticans	(((Serenoa_repens	Phoenix_dactylifera)	(((((((Prestoea_acuminata	((Heterospathe_cagayanensis	(Kentiopsis_piersoniorum	(Veitchia_spiralis	Dictyosperma_album)))	(Hydriastele_microspadix	(Dypsis_decaryi	Burretiokentia_grandiflora))))	(Pelagodoxa_henryana	Geonoma_undata))	Manicaria_saccifera)	((Sclerosperma_profizianum	Oenocarpus_bataua)	Oenocarpus_minor))	(((Reinhardtia_simplex	(Reinhardtia_latisecta	Reinhardtia_paiewonskiana))	(Attalea_speciosa	(Elaeis_guineensis	Elaeis_oleifera)))	((Podococcus_barteri	Roystonea_regia)	Orania_palindan)))	Pseudophoenix_vinifera)	(Reinhardtia_gracilis	Chamaedorea_seifrizii)))	(Sabal_domingensis	Iriartea_deltoidea))))	Kingia_australis);
((Calamus_caryotoides	((((((Podococcus_barteri	Roystonea_regia)	(((Pelagodoxa_henryana	Geonoma_undata)	Manicaria_saccifera)	(Prestoea_acuminata	((Kentiopsis_piersoniorum	(Veitchia_spiralis	Dictyosperma_album))	((Burretiokentia_grandiflora	Heterospathe_cagayanensis)	(Hydriastele_microspadix	Dypsis_decaryi))))))	((Sclerosperma_profizianum	Oenocarpus_bataua)	Oenocarpus_minor))	((Reinhardtia_simplex	(Reinhardtia_latisecta	Reinhardtia_paiewonskiana))	((Attalea_speciosa	(Elaeis_guineensis	Elaeis_oleifera))	Orania_palindan)))	(Reinhardtia_gracilis	Chamaedorea_seifrizii))	((Phoenix_dactylifera	(Serenoa_repens	(Sabal_domingensis	Iriartea_deltoidea)))	(Nypa_fruticans	Pseudophoenix_vinifera))))	Kingia_australis);
((Calamus_caryotoides	(Geonoma_undata	((((Manicaria_saccifera	Prestoea_acuminata)	(((Reinhardtia_simplex	(Reinhardtia_latisecta	Reinhardtia_paiewonskiana))	((Attalea_speciosa	(Elaeis_guineensis	Elaeis_oleifera))	(Roystonea_regia	(Orania_palindan	Podococcus_barteri))))	(((Reinhardtia_gracilis	Chamaedorea_seifrizii)	((Phoenix_dactylifera	(Serenoa_repens	(Sabal_domingensis	Iriartea_deltoidea)))	(Nypa_fruticans	Pseudophoenix_vinifera)))	((Sclerosperma_profizianum	Oenocarpus_bataua)	Oenocarpus_minor))))	((Hydriastele_microspadix	((Heterospathe_cagayanensis	(Dictyosperma_album	Kentiopsis_piersoniorum))	Veitchia_spiralis))	(Burretiokentia_grandiflora	Dypsis_decaryi)))	Pelagodoxa_henryana)))	Kingia_australis);
((Calamus_caryotoides	((((Serenoa_repens	(Sabal_domingensis	Iriartea_deltoidea))	(Nypa_fruticans	Pseudophoenix_vinifera))	Phoenix_dactylifera)	((Reinhardtia_gracilis	Chamaedorea_seifrizii)	((((Prestoea_acuminata	(Pelagodoxa_henryana	(((Burretiokentia_grandiflora	Dypsis_decaryi)	Hydriastele_microspadix)	(Kentiopsis_piersoniorum	((Dictyosperma_album	Veitchia_spiralis)	Heterospathe_cagayanensis)))))	(Manicaria_saccifera	Geonoma_undata))	(Sclerosperma_profizianum	(Oenocarpus_bataua	Oenocarpus_minor)))	((Reinhardtia_simplex	(Reinhardtia_latisecta	Reinhardtia_paiewonskiana))	((Attalea_speciosa	(Elaeis_guineensis	Elaeis_oleifera))	(Orania_palindan	(Podococcus_barteri	Roystonea_regia))))))))	Kingia_australis);
((Geonoma_undata	((((((Oenocarpus_bataua	Oenocarpus_minor)	Sclerosperma_profizianum)	(Chamaedorea_seifrizii	(((Serenoa_repens	(Sabal_domingensis	Iriartea_deltoidea))	(Nypa_fruticans	(Calamus_caryotoides	Pseudophoenix_vinifera)))	Phoenix_dactylifera)))	(((Attalea_speciosa	(Elaeis_guineensis	Elaeis_oleifera))	(Orania_palindan	(Podococcus_barteri	Roystonea_regia)))	((Reinhardtia_gracilis	Reinhardtia_simplex)	(Reinhardtia_latisecta	Reinhardtia_paiewonskiana))))	(Prestoea_acuminata	Manicaria_saccifera))	(Pelagodoxa_henryana	(((Burretiokentia_grandiflora	Dypsis_decaryi)	Hydriastele_microspadix)	(Heterospathe_cagayanensis	(Kentiopsis_piersoniorum	(Dictyosperma_album	Veitchia_spiralis)))))))	Kingia_australis);
(((Elaeis_guineensis	Elaeis_oleifera)	(((((Geonoma_undata	(Manicaria_saccifera	(Prestoea_acuminata	((Kentiopsis_piersoniorum	(Heterospathe_cagayanensis	((Pelagodoxa_henryana	Hydriastele_microspadix)	(Veitchia_spiralis	Dictyosperma_album))))	(Burretiokentia_grandiflora	Dypsis_decaryi)))))	(((Nypa_fruticans	((Calamus_caryotoides	(Serenoa_repens	(Sabal_domingensis	Iriartea_deltoidea)))	Phoenix_dactylifera))	Pseudophoenix_vinifera)	((Reinhardtia_gracilis	Chamaedorea_seifrizii)	((Sclerosperma_profizianum	Oenocarpus_bataua)	Oenocarpus_minor))))	(Orania_palindan	(Podococcus_barteri	Roystonea_regia)))	(Reinhardtia_simplex	(Reinhardtia_latisecta	Reinhardtia_paiewonskiana)))	Attalea_speciosa))	Kingia_australis);
((Calamus_caryotoides	(Chamaedorea_seifrizii	((Serenoa_repens	Phoenix_dactylifera)	((((((Reinhardtia_gracilis	Reinhardtia_simplex)	(Reinhardtia_latisecta	Reinhardtia_paiewonskiana))	(Attalea_speciosa	(Elaeis_guineensis	Elaeis_oleifera)))	(Orania_palindan	(Podococcus_barteri	Roystonea_regia)))	(((Sclerosperma_profizianum	Oenocarpus_bataua)	Oenocarpus_minor)	((Pelagodoxa_henryana	Geonoma_undata)	((((Kentiopsis_piersoniorum	(Veitchia_spiralis	Dictyosperma_album))	Heterospathe_cagayanensis)	((Burretiokentia_grandiflora	Dypsis_decaryi)	Hydriastele_microspadix))	(Manicaria_saccifera	(Sabal_domingensis	Prestoea_acuminata))))))	(Nypa_fruticans	(Iriartea_deltoidea	Pseudophoenix_vinifera))))))	Kingia_australis);
((Phoenix_dactylifera	(((Calamus_caryotoides	(Reinhardtia_gracilis	Chamaedorea_seifrizii))	(Pseudophoenix_vinifera	(((Orania_palindan	((Podococcus_barteri	Roystonea_regia)	(Attalea_speciosa	(Elaeis_guineensis	Elaeis_oleifera))))	(Reinhardtia_simplex	(Reinhardtia_latisecta	Reinhardtia_paiewonskiana)))	(((Oenocarpus_bataua	Oenocarpus_minor)	Sclerosperma_profizianum)	((Prestoea_acuminata	((((Dictyosperma_album	(Heterospathe_cagayanensis	(Veitchia_spiralis	Kentiopsis_piersoniorum)))	(Dypsis_decaryi	Burretiokentia_grandiflora))	Hydriastele_microspadix)	Pelagodoxa_henryana))	(Geonoma_undata	Manicaria_saccifera))))))	((Nypa_fruticans	Serenoa_repens)	(Sabal_domingensis	Iriartea_deltoidea))))	Kingia_australis);
((Reinhardtia_paiewonskiana	((((Attalea_speciosa	(Elaeis_guineensis	Elaeis_oleifera))	(((((Calamus_caryotoides	Pseudophoenix_vinifera)	(((Serenoa_repens	(Sabal_domingensis	Iriartea_deltoidea))	(Nypa_fruticans	Phoenix_dactylifera))	Sclerosperma_profizianum))	((Reinhardtia_gracilis	Chamaedorea_seifrizii)	(((Dypsis_decaryi	Burretiokentia_grandiflora)	(Geonoma_undata	(Prestoea_acuminata	Manicaria_saccifera)))	(Pelagodoxa_henryana	(Hydriastele_microspadix	((Kentiopsis_piersoniorum	Heterospathe_cagayanensis)	(Veitchia_spiralis	Dictyosperma_album)))))))	(Orania_palindan	(Podococcus_barteri	Roystonea_regia)))	(Oenocarpus_bataua	Oenocarpus_minor)))	Reinhardtia_simplex)	Reinhardtia_latisecta))	Kingia_australis);
(((Reinhardtia_gracilis	Chamaedorea_seifrizii)	(((((Sclerosperma_profizianum	Oenocarpus_bataua)	Oenocarpus_minor)	((Geonoma_undata	Manicaria_saccifera)	(Prestoea_acuminata	((Calamus_caryotoides	Pelagodoxa_henryana)	((((Dictyosperma_album	Veitchia_spiralis)	(Burretiokentia_grandiflora	Heterospathe_cagayanensis))	Kentiopsis_piersoniorum)	Hydriastele_microspadix)))))	((Reinhardtia_simplex	(Reinhardtia_latisecta	Reinhardtia_paiewonskiana))	(Orania_palindan	((((Podococcus_barteri	Dypsis_decaryi)	Roystonea_regia)	Attalea_speciosa)	(Elaeis_guineensis	Elaeis_oleifera)))))	((Nypa_fruticans	((Sabal_domingensis	Iriartea_deltoidea)	Pseudophoenix_vinifera))	(Phoenix_dactylifera	Serenoa_repens))))	Kingia_australis);
((((((((Oenocarpus_bataua	(Sclerosperma_profizianum	((Reinhardtia_gracilis	(Geonoma_undata	(Prestoea_acuminata	Manicaria_saccifera)))	((Calamus_caryotoides	Pelagodoxa_henryana)	((Veitchia_spiralis	(Heterospathe_cagayanensis	(Kentiopsis_piersoniorum	Dictyosperma_album)))	((Burretiokentia_grandiflora	Dypsis_decaryi)	Hydriastele_microspadix))))))	(Orania_palindan	(Roystonea_regia	Podococcus_barteri)))	Oenocarpus_minor)	((Attalea_speciosa	(Elaeis_guineensis	Elaeis_oleifera))	(Reinhardtia_simplex	(Reinhardtia_latisecta	Reinhardtia_paiewonskiana))))	((Nypa_fruticans	((Sabal_domingensis	Iriartea_deltoidea)	Serenoa_repens))	Phoenix_dactylifera))	Pseudophoenix_vinifera)	Chamaedorea_seifrizii)	Kingia_australis);
((Calamus_caryotoides	((Pelagodoxa_henryana	(((Kentiopsis_piersoniorum	(((Reinhardtia_gracilis	Veitchia_spiralis)	Dictyosperma_album)	(((Burretiokentia_grandiflora	Dypsis_decaryi)	Hydriastele_microspadix)	Heterospathe_cagayanensis)))	Prestoea_acuminata)	(((((Sabal_domingensis	Iriartea_deltoidea)	(Serenoa_repens	Phoenix_dactylifera))	(Chamaedorea_seifrizii	Pseudophoenix_vinifera))	(((Oenocarpus_minor	Sclerosperma_profizianum)	Oenocarpus_bataua)	((Orania_palindan	(Roystonea_regia	Podococcus_barteri))	((Attalea_speciosa	(Elaeis_guineensis	Elaeis_oleifera))	(Reinhardtia_simplex	(Reinhardtia_latisecta	Reinhardtia_paiewonskiana))))))	(Geonoma_undata	Manicaria_saccifera))))	Nypa_fruticans))	Kingia_australis);
((Calamus_caryotoides	((Pelagodoxa_henryana	(((((Kentiopsis_piersoniorum	Veitchia_spiralis)	(Dictyosperma_album	Heterospathe_cagayanensis))	((Burretiokentia_grandiflora	Dypsis_decaryi)	Hydriastele_microspadix))	Prestoea_acuminata)	(((((((Sclerosperma_profizianum	((Attalea_speciosa	(Elaeis_guineensis	Elaeis_oleifera))	((Podococcus_barteri	Roystonea_regia)	Orania_palindan)))	(Chamaedorea_seifrizii	Reinhardtia_gracilis))	(Pseudophoenix_vinifera	(Phoenix_dactylifera	((Sabal_domingensis	Iriartea_deltoidea)	Serenoa_repens))))	(Reinhardtia_simplex	(Reinhardtia_latisecta	Reinhardtia_paiewonskiana)))	Oenocarpus_minor)	Oenocarpus_bataua)	(Geonoma_undata	Manicaria_saccifera))))	Nypa_fruticans))	Kingia_australis);
((Calamus_caryotoides	(Pelagodoxa_henryana	(((((Heterospathe_cagayanensis	Burretiokentia_grandiflora)	Kentiopsis_piersoniorum)	(Veitchia_spiralis	Dictyosperma_album))	Hydriastele_microspadix)	((((Attalea_speciosa	(Elaeis_guineensis	Elaeis_oleifera))	((((((Sabal_domingensis	Iriartea_deltoidea)	Nypa_fruticans)	Pseudophoenix_vinifera)	(Serenoa_repens	Phoenix_dactylifera))	Sclerosperma_profizianum)	((Reinhardtia_simplex	(Reinhardtia_latisecta	Reinhardtia_paiewonskiana))	((Podococcus_barteri	Roystonea_regia)	Orania_palindan))))	(Chamaedorea_seifrizii	Reinhardtia_gracilis))	((Dypsis_decaryi	Prestoea_acuminata)	((Oenocarpus_minor	Oenocarpus_bataua)	(Geonoma_undata	Manicaria_saccifera)))))))	Kingia_australis);
((Geonoma_undata	(((Prestoea_acuminata	((Calamus_caryotoides	Pelagodoxa_henryana)	((Dypsis_decaryi	Hydriastele_microspadix)	(Dictyosperma_album	(Veitchia_spiralis	(Kentiopsis_piersoniorum	(Heterospathe_cagayanensis	Burretiokentia_grandiflora)))))))	Manicaria_saccifera)	(Sclerosperma_profizianum	(((Reinhardtia_simplex	(Reinhardtia_latisecta	Reinhardtia_paiewonskiana))	(Orania_palindan	((Oenocarpus_minor	Oenocarpus_bataua)	(Attalea_speciosa	(Elaeis_guineensis	Elaeis_oleifera)))))	((Podococcus_barteri	Roystonea_regia)	(((Nypa_fruticans	Pseudophoenix_vinifera)	((Sabal_domingensis	Iriartea_deltoidea)	(Serenoa_repens	Phoenix_dactylifera)))	(Chamaedorea_seifrizii	Reinhardtia_gracilis)))))))	Kingia_australis);
((Calamus_caryotoides	(Pelagodoxa_henryana	(((((Oenocarpus_bataua	(Sclerosperma_profizianum	Oenocarpus_minor))	(((Pseudophoenix_vinifera	(((Sabal_domingensis	Iriartea_deltoidea)	(Serenoa_repens	Phoenix_dactylifera))	Nypa_fruticans))	(Chamaedorea_seifrizii	Reinhardtia_gracilis))	(((Attalea_speciosa	(Elaeis_guineensis	Elaeis_oleifera))	((Podococcus_barteri	Roystonea_regia)	Orania_palindan))	(Reinhardtia_simplex	(Reinhardtia_latisecta	Reinhardtia_paiewonskiana)))))	(Geonoma_undata	Manicaria_saccifera))	(Hydriastele_microspadix	(((Dictyosperma_album	(Kentiopsis_piersoniorum	(Burretiokentia_grandiflora	Dypsis_decaryi)))	Heterospathe_cagayanensis)	Veitchia_spiralis)))	Prestoea_acuminata)))	Kingia_australis);
((Calamus_caryotoides	(Pelagodoxa_henryana	((((((((Reinhardtia_gracilis	Attalea_speciosa)	(Elaeis_guineensis	Elaeis_oleifera))	((Podococcus_barteri	Roystonea_regia)	Orania_palindan))	(Reinhardtia_simplex	(Reinhardtia_latisecta	Reinhardtia_paiewonskiana)))	((Chamaedorea_seifrizii	(Oenocarpus_bataua	(Sclerosperma_profizianum	Oenocarpus_minor)))	((Phoenix_dactylifera	((Sabal_domingensis	Iriartea_deltoidea)	Serenoa_repens))	(Nypa_fruticans	Pseudophoenix_vinifera))))	Manicaria_saccifera)	(Prestoea_acuminata	((Dypsis_decaryi	Hydriastele_microspadix)	(((Veitchia_spiralis	Kentiopsis_piersoniorum)	(Heterospathe_cagayanensis	Burretiokentia_grandiflora))	Dictyosperma_album))))	Geonoma_undata)))	Kingia_australis);
((((Reinhardtia_gracilis	Chamaedorea_seifrizii)	(((Phoenix_dactylifera	((Sabal_domingensis	Iriartea_deltoidea)	Serenoa_repens))	(Nypa_fruticans	Pseudophoenix_vinifera))	((((Orania_palindan	(Podococcus_barteri	Roystonea_regia))	((Reinhardtia_simplex	(Reinhardtia_paiewonskiana	Reinhardtia_latisecta))	(Attalea_speciosa	((Dypsis_decaryi	Elaeis_guineensis)	Elaeis_oleifera))))	(Geonoma_undata	(Manicaria_saccifera	((Pelagodoxa_henryana	(Hydriastele_microspadix	((Heterospathe_cagayanensis	(Dictyosperma_album	Veitchia_spiralis))	(Kentiopsis_piersoniorum	Burretiokentia_grandiflora))))	Prestoea_acuminata))))	(Oenocarpus_bataua	(Sclerosperma_profizianum	Oenocarpus_minor)))))	Calamus_caryotoides)	Kingia_australis);
(((Serenoa_repens	(((Phoenix_dactylifera	(((((Geonoma_undata	((Manicaria_saccifera	Prestoea_acuminata)	((Pelagodoxa_henryana	Hydriastele_microspadix)	((Heterospathe_cagayanensis	(Dictyosperma_album	Veitchia_spiralis))	(Kentiopsis_piersoniorum	Burretiokentia_grandiflora)))))	(Podococcus_barteri	Roystonea_regia))	((Reinhardtia_simplex	(Reinhardtia_paiewonskiana	Reinhardtia_latisecta))	((Dypsis_decaryi	Orania_palindan)	((Reinhardtia_gracilis	Attalea_speciosa)	(Elaeis_guineensis	Elaeis_oleifera)))))	(Chamaedorea_seifrizii	(Oenocarpus_bataua	(Sclerosperma_profizianum	Oenocarpus_minor))))	Pseudophoenix_vinifera))	(Sabal_domingensis	Iriartea_deltoidea))	Nypa_fruticans))	Calamus_caryotoides)	Kingia_australis);
(((Attalea_speciosa	((Elaeis_guineensis	Elaeis_oleifera)	(((((Oenocarpus_bataua	(Sclerosperma_profizianum	Oenocarpus_minor))	(Phoenix_dactylifera	((Nypa_fruticans	Pseudophoenix_vinifera)	((Sabal_domingensis	Iriartea_deltoidea)	Serenoa_repens))))	((Reinhardtia_gracilis	Chamaedorea_seifrizii)	((((((Veitchia_spiralis	Dictyosperma_album)	(((Burretiokentia_grandiflora	Dypsis_decaryi)	Hydriastele_microspadix)	Heterospathe_cagayanensis))	Kentiopsis_piersoniorum)	Pelagodoxa_henryana)	Prestoea_acuminata)	(Geonoma_undata	Manicaria_saccifera))))	(Orania_palindan	(Podococcus_barteri	Roystonea_regia)))	(Reinhardtia_simplex	(Reinhardtia_paiewonskiana	Reinhardtia_latisecta)))))	Calamus_caryotoides)	Kingia_australis);
(((Serenoa_repens	((Phoenix_dactylifera	(Nypa_fruticans	(Pseudophoenix_vinifera	(((Podococcus_barteri	Roystonea_regia)	((Reinhardtia_gracilis	Chamaedorea_seifrizii)	((Reinhardtia_simplex	(Reinhardtia_paiewonskiana	Reinhardtia_latisecta))	(Orania_palindan	(Attalea_speciosa	(Elaeis_guineensis	Elaeis_oleifera))))))	(((Pelagodoxa_henryana	Geonoma_undata)	((Prestoea_acuminata	(Burretiokentia_grandiflora	Manicaria_saccifera))	((Dypsis_decaryi	Hydriastele_microspadix)	((Heterospathe_cagayanensis	Kentiopsis_piersoniorum)	(Dictyosperma_album	Veitchia_spiralis)))))	(Oenocarpus_bataua	(Sclerosperma_profizianum	Oenocarpus_minor)))))))	(Sabal_domingensis	Iriartea_deltoidea)))	Calamus_caryotoides)	Kingia_australis);
((((((Serenoa_repens	Phoenix_dactylifera)	((Reinhardtia_gracilis	Chamaedorea_seifrizii)	((((((((Kentiopsis_piersoniorum	Dictyosperma_album)	(Hydriastele_microspadix	Pelagodoxa_henryana))	(Veitchia_spiralis	(Heterospathe_cagayanensis	(Burretiokentia_grandiflora	Dypsis_decaryi))))	Prestoea_acuminata)	(Geonoma_undata	((Oenocarpus_bataua	Oenocarpus_minor)	Manicaria_saccifera)))	(Orania_palindan	(Podococcus_barteri	Roystonea_regia)))	((Reinhardtia_simplex	(Reinhardtia_paiewonskiana	Reinhardtia_latisecta))	(Attalea_speciosa	(Elaeis_guineensis	Elaeis_oleifera))))	Sclerosperma_profizianum)))	Pseudophoenix_vinifera)	((Sabal_domingensis	Iriartea_deltoidea)	Nypa_fruticans))	Calamus_caryotoides)	Kingia_australis);
((((Reinhardtia_gracilis	Chamaedorea_seifrizii)	((((Sclerosperma_profizianum	(((((Kentiopsis_piersoniorum	(Heterospathe_cagayanensis	(Dictyosperma_album	Veitchia_spiralis)))	(Hydriastele_microspadix	Pelagodoxa_henryana))	(Burretiokentia_grandiflora	Dypsis_decaryi))	Prestoea_acuminata)	(Geonoma_undata	Manicaria_saccifera)))	(Orania_palindan	(((Oenocarpus_bataua	Oenocarpus_minor)	Podococcus_barteri)	Roystonea_regia)))	((Reinhardtia_simplex	(Reinhardtia_paiewonskiana	Reinhardtia_latisecta))	(Attalea_speciosa	(Elaeis_guineensis	Elaeis_oleifera))))	((Pseudophoenix_vinifera	Nypa_fruticans)	((Iriartea_deltoidea	Sabal_domingensis)	(Serenoa_repens	Phoenix_dactylifera)))))	Calamus_caryotoides)	Kingia_australis);
((((Reinhardtia_gracilis	Chamaedorea_seifrizii)	(((((Oenocarpus_bataua	(Reinhardtia_simplex	(Reinhardtia_paiewonskiana	Reinhardtia_latisecta)))	(Dypsis_decaryi	((Orania_palindan	(Podococcus_barteri	Roystonea_regia))	(Attalea_speciosa	(Elaeis_guineensis	Elaeis_oleifera)))))	(((Oenocarpus_minor	Manicaria_saccifera)	(Prestoea_acuminata	Geonoma_undata))	(((Burretiokentia_grandiflora	(Dictyosperma_album	Kentiopsis_piersoniorum))	(Veitchia_spiralis	Heterospathe_cagayanensis))	(Hydriastele_microspadix	Pelagodoxa_henryana))))	Sclerosperma_profizianum)	(Pseudophoenix_vinifera	(((Sabal_domingensis	Iriartea_deltoidea)	(Serenoa_repens	Phoenix_dactylifera))	Nypa_fruticans))))	Calamus_caryotoides)	Kingia_australis);
(((Geonoma_undata	((Manicaria_saccifera	(Prestoea_acuminata	((((Dictyosperma_album	Kentiopsis_piersoniorum)	Heterospathe_cagayanensis)	Veitchia_spiralis)	(Hydriastele_microspadix	Pelagodoxa_henryana))))	((Pseudophoenix_vinifera	(((Sabal_domingensis	Iriartea_deltoidea)	(Serenoa_repens	Phoenix_dactylifera))	Nypa_fruticans))	(((Orania_palindan	((Burretiokentia_grandiflora	Dypsis_decaryi)	Roystonea_regia))	((Reinhardtia_gracilis	Chamaedorea_seifrizii)	((Podococcus_barteri	(Attalea_speciosa	(Elaeis_guineensis	Elaeis_oleifera)))	((Oenocarpus_bataua	Oenocarpus_minor)	Sclerosperma_profizianum))))	(Reinhardtia_simplex	(Reinhardtia_paiewonskiana	Reinhardtia_latisecta))))))	Calamus_caryotoides)	Kingia_australis);
((((Reinhardtia_gracilis	Chamaedorea_seifrizii)	(Pseudophoenix_vinifera	(((Sabal_domingensis	Iriartea_deltoidea)	(Serenoa_repens	Phoenix_dactylifera))	Nypa_fruticans)))	((((Oenocarpus_bataua	Oenocarpus_minor)	Sclerosperma_profizianum)	((Prestoea_acuminata	((((Dictyosperma_album	Veitchia_spiralis)	(Heterospathe_cagayanensis	Kentiopsis_piersoniorum))	(Hydriastele_microspadix	(Dypsis_decaryi	Burretiokentia_grandiflora)))	Pelagodoxa_henryana))	(Geonoma_undata	Manicaria_saccifera)))	((Reinhardtia_simplex	(Reinhardtia_paiewonskiana	Reinhardtia_latisecta))	((Orania_palindan	(Podococcus_barteri	Roystonea_regia))	(Attalea_speciosa	(Calamus_caryotoides	(Elaeis_guineensis	Elaeis_oleifera)))))))	Kingia_australis);
(((((Veitchia_spiralis	((Dictyosperma_album	Heterospathe_cagayanensis)	Kentiopsis_piersoniorum))	(Hydriastele_microspadix	(Dypsis_decaryi	Burretiokentia_grandiflora)))	Pelagodoxa_henryana)	(((Geonoma_undata	Manicaria_saccifera)	(((((Roystonea_regia	Podococcus_barteri)	Orania_palindan)	((Reinhardtia_gracilis	Chamaedorea_seifrizii)	((Attalea_speciosa	(Calamus_caryotoides	(Elaeis_guineensis	Elaeis_oleifera)))	(Reinhardtia_simplex	(Reinhardtia_paiewonskiana	Reinhardtia_latisecta)))))	(((Sabal_domingensis	Iriartea_deltoidea)	(Serenoa_repens	Phoenix_dactylifera))	(Nypa_fruticans	Pseudophoenix_vinifera)))	((Oenocarpus_bataua	Oenocarpus_minor)	Sclerosperma_profizianum)))	Prestoea_acuminata))	Kingia_australis);
((Calamus_caryotoides	(Attalea_speciosa	(((((Oenocarpus_minor	(Oenocarpus_bataua	Sclerosperma_profizianum))	((Reinhardtia_simplex	(Reinhardtia_paiewonskiana	Reinhardtia_latisecta))	((((((Veitchia_spiralis	Heterospathe_cagayanensis)	(Dictyosperma_album	Kentiopsis_piersoniorum))	(Hydriastele_microspadix	(Dypsis_decaryi	Burretiokentia_grandiflora)))	(Prestoea_acuminata	Manicaria_saccifera))	Geonoma_undata)	Pelagodoxa_henryana)))	(((Nypa_fruticans	((Iriartea_deltoidea	Sabal_domingensis)	(Phoenix_dactylifera	Serenoa_repens)))	Pseudophoenix_vinifera)	(Reinhardtia_gracilis	Chamaedorea_seifrizii)))	(Orania_palindan	(Roystonea_regia	Podococcus_barteri)))	(Elaeis_oleifera	Elaeis_guineensis))))	Kingia_australis);
((Reinhardtia_simplex	(((((Manicaria_saccifera	((Roystonea_regia	Podococcus_barteri)	Prestoea_acuminata))	(((((Nypa_fruticans	Serenoa_repens)	((Iriartea_deltoidea	Sabal_domingensis)	Pseudophoenix_vinifera))	Phoenix_dactylifera)	(Reinhardtia_gracilis	Chamaedorea_seifrizii))	((Oenocarpus_minor	(Oenocarpus_bataua	Sclerosperma_profizianum))	((Dictyosperma_album	Kentiopsis_piersoniorum)	(Veitchia_spiralis	(Heterospathe_cagayanensis	(Hydriastele_microspadix	(Dypsis_decaryi	Burretiokentia_grandiflora))))))))	(Geonoma_undata	(Calamus_caryotoides	Pelagodoxa_henryana)))	(Orania_palindan	((Elaeis_oleifera	Elaeis_guineensis)	Attalea_speciosa)))	(Reinhardtia_paiewonskiana	Reinhardtia_latisecta)))	Kingia_australis);
((((((Pseudophoenix_vinifera	((Roystonea_regia	(((Sclerosperma_profizianum	Oenocarpus_bataua)	Oenocarpus_minor)	(Podococcus_barteri	((((Iriartea_deltoidea	Sabal_domingensis)	Manicaria_saccifera)	(Geonoma_undata	Pelagodoxa_henryana))	(Prestoea_acuminata	((Kentiopsis_piersoniorum	(Heterospathe_cagayanensis	(Veitchia_spiralis	Dictyosperma_album)))	(Hydriastele_microspadix	(Dypsis_decaryi	Burretiokentia_grandiflora))))))))	((Orania_palindan	((Elaeis_oleifera	Elaeis_guineensis)	Attalea_speciosa))	((Reinhardtia_paiewonskiana	Reinhardtia_latisecta)	Reinhardtia_simplex))))	(Reinhardtia_gracilis	Chamaedorea_seifrizii))	(Phoenix_dactylifera	Serenoa_repens))	Nypa_fruticans)	Calamus_caryotoides)	Kingia_australis);
(((((Reinhardtia_gracilis	Chamaedorea_seifrizii)	((Pseudophoenix_vinifera	(((Prestoea_acuminata	Manicaria_saccifera)	((Geonoma_undata	Pelagodoxa_henryana)	(((Heterospathe_cagayanensis	((Veitchia_spiralis	Dictyosperma_album)	Kentiopsis_piersoniorum))	Hydriastele_microspadix)	(Dypsis_decaryi	Burretiokentia_grandiflora))))	(((Orania_palindan	(Podococcus_barteri	Roystonea_regia))	((Elaeis_oleifera	Elaeis_guineensis)	Attalea_speciosa))	((Reinhardtia_paiewonskiana	Reinhardtia_latisecta)	Reinhardtia_simplex))))	((Sclerosperma_profizianum	Oenocarpus_bataua)	Oenocarpus_minor)))	(Phoenix_dactylifera	((Iriartea_deltoidea	Sabal_domingensis)	(Nypa_fruticans	Serenoa_repens))))	Calamus_caryotoides)	Kingia_australis);
((((Reinhardtia_gracilis	Chamaedorea_seifrizii)	(((((Manicaria_saccifera	Geonoma_undata)	(Prestoea_acuminata	(((Heterospathe_cagayanensis	Dictyosperma_album)	(Veitchia_spiralis	(Burretiokentia_grandiflora	Kentiopsis_piersoniorum)))	Hydriastele_microspadix)))	(Pelagodoxa_henryana	(((((Podococcus_barteri	Roystonea_regia)	Orania_palindan)	Attalea_speciosa)	((Dypsis_decaryi	Elaeis_oleifera)	Elaeis_guineensis))	((Reinhardtia_paiewonskiana	Reinhardtia_latisecta)	Reinhardtia_simplex))))	((Sclerosperma_profizianum	Oenocarpus_bataua)	Oenocarpus_minor))	(Pseudophoenix_vinifera	((Iriartea_deltoidea	Sabal_domingensis)	(Nypa_fruticans	(Serenoa_repens	Phoenix_dactylifera))))))	Calamus_caryotoides)	Kingia_australis);
(((Chamaedorea_seifrizii	((((((Podococcus_barteri	Roystonea_regia)	Orania_palindan)	(Attalea_speciosa	(Dypsis_decaryi	(Reinhardtia_gracilis	(Elaeis_oleifera	Elaeis_guineensis)))))	((Reinhardtia_paiewonskiana	Reinhardtia_latisecta)	Reinhardtia_simplex))	(((((Hydriastele_microspadix	(Pelagodoxa_henryana	Geonoma_undata))	Burretiokentia_grandiflora)	(Kentiopsis_piersoniorum	((Heterospathe_cagayanensis	Veitchia_spiralis)	Dictyosperma_album)))	(Prestoea_acuminata	Manicaria_saccifera))	((Sclerosperma_profizianum	Oenocarpus_bataua)	Oenocarpus_minor)))	(Phoenix_dactylifera	(((Iriartea_deltoidea	Sabal_domingensis)	Serenoa_repens)	(Nypa_fruticans	Pseudophoenix_vinifera)))))	Calamus_caryotoides)	Kingia_australis);
((Calamus_caryotoides	(((Nypa_fruticans	(Serenoa_repens	Phoenix_dactylifera))	(Iriartea_deltoidea	Sabal_domingensis))	(Chamaedorea_seifrizii	(Pseudophoenix_vinifera	(((((Podococcus_barteri	(Dypsis_decaryi	Roystonea_regia))	Orania_palindan)	(Attalea_speciosa	(Reinhardtia_gracilis	(Elaeis_oleifera	Elaeis_guineensis))))	((Reinhardtia_paiewonskiana	Reinhardtia_latisecta)	Reinhardtia_simplex))	(((((Dictyosperma_album	Kentiopsis_piersoniorum)	(Veitchia_spiralis	(Burretiokentia_grandiflora	Heterospathe_cagayanensis)))	(Hydriastele_microspadix	Pelagodoxa_henryana))	(Geonoma_undata	Manicaria_saccifera))	(Prestoea_acuminata	((Sclerosperma_profizianum	Oenocarpus_bataua)	Oenocarpus_minor))))))))	Kingia_australis);
((Calamus_caryotoides	((((Pseudophoenix_vinifera	(Iriartea_deltoidea	Nypa_fruticans))	(Serenoa_repens	Sabal_domingensis))	Phoenix_dactylifera)	(Chamaedorea_seifrizii	(((((Attalea_speciosa	(Elaeis_oleifera	Elaeis_guineensis))	Orania_palindan)	((Reinhardtia_paiewonskiana	Reinhardtia_latisecta)	(Reinhardtia_gracilis	Reinhardtia_simplex)))	(((Geonoma_undata	Manicaria_saccifera)	((Pelagodoxa_henryana	((Dypsis_decaryi	Hydriastele_microspadix)	(((Burretiokentia_grandiflora	Kentiopsis_piersoniorum)	(Dictyosperma_album	Veitchia_spiralis))	Heterospathe_cagayanensis)))	Prestoea_acuminata))	(Podococcus_barteri	Roystonea_regia)))	((Sclerosperma_profizianum	Oenocarpus_bataua)	Oenocarpus_minor)))))	Kingia_australis);
((Calamus_caryotoides	(((Iriartea_deltoidea	Nypa_fruticans)	((Serenoa_repens	Sabal_domingensis)	Phoenix_dactylifera))	((Reinhardtia_gracilis	Chamaedorea_seifrizii)	((((Oenocarpus_bataua	Oenocarpus_minor)	Sclerosperma_profizianum)	((Geonoma_undata	Manicaria_saccifera)	((Pelagodoxa_henryana	(((Dictyosperma_album	Veitchia_spiralis)	((Burretiokentia_grandiflora	Dypsis_decaryi)	Hydriastele_microspadix))	Kentiopsis_piersoniorum))	Prestoea_acuminata)))	((Pseudophoenix_vinifera	(((Heterospathe_cagayanensis	Attalea_speciosa)	(Elaeis_oleifera	Elaeis_guineensis))	((Podococcus_barteri	Roystonea_regia)	Orania_palindan)))	((Reinhardtia_paiewonskiana	Reinhardtia_latisecta)	Reinhardtia_simplex))))))	Kingia_australis);
((Reinhardtia_paiewonskiana	(Reinhardtia_latisecta	(Reinhardtia_simplex	(((((((Pelagodoxa_henryana	Geonoma_undata)	(Manicaria_saccifera	(((Veitchia_spiralis	(Dictyosperma_album	Kentiopsis_piersoniorum))	Heterospathe_cagayanensis)	Hydriastele_microspadix)))	((Calamus_caryotoides	Pseudophoenix_vinifera)	(Nypa_fruticans	((Iriartea_deltoidea	Sabal_domingensis)	(Serenoa_repens	Phoenix_dactylifera)))))	(Prestoea_acuminata	(Reinhardtia_gracilis	Chamaedorea_seifrizii)))	((Burretiokentia_grandiflora	Dypsis_decaryi)	(Podococcus_barteri	Roystonea_regia)))	((Sclerosperma_profizianum	Oenocarpus_bataua)	Oenocarpus_minor))	(Orania_palindan	(Attalea_speciosa	(Elaeis_oleifera	Elaeis_guineensis)))))))	Kingia_australis);
((Calamus_caryotoides	(Geonoma_undata	(Pelagodoxa_henryana	((((Heterospathe_cagayanensis	(Veitchia_spiralis	((((Reinhardtia_simplex	(Reinhardtia_paiewonskiana	Reinhardtia_latisecta))	(Burretiokentia_grandiflora	(Reinhardtia_gracilis	Chamaedorea_seifrizii)))	((((Serenoa_repens	Phoenix_dactylifera)	(Iriartea_deltoidea	Sabal_domingensis))	(Pseudophoenix_vinifera	Nypa_fruticans))	(((Dypsis_decaryi	(Podococcus_barteri	Roystonea_regia))	Orania_palindan)	((Elaeis_oleifera	Elaeis_guineensis)	Attalea_speciosa))))	(Sclerosperma_profizianum	(Oenocarpus_minor	Oenocarpus_bataua)))))	((Dictyosperma_album	Kentiopsis_piersoniorum)	Prestoea_acuminata))	Hydriastele_microspadix)	Manicaria_saccifera))))	Kingia_australis);
((Calamus_caryotoides	(Geonoma_undata	(Pelagodoxa_henryana	(Prestoea_acuminata	((Manicaria_saccifera	((((Podococcus_barteri	Roystonea_regia)	(((Elaeis_oleifera	Elaeis_guineensis)	Attalea_speciosa)	Orania_palindan))	((((Phoenix_dactylifera	((Iriartea_deltoidea	Sabal_domingensis)	Serenoa_repens))	(Pseudophoenix_vinifera	Nypa_fruticans))	(Reinhardtia_simplex	(Reinhardtia_paiewonskiana	Reinhardtia_latisecta)))	((Oenocarpus_minor	Oenocarpus_bataua)	Sclerosperma_profizianum)))	(Reinhardtia_gracilis	Chamaedorea_seifrizii)))	(((Burretiokentia_grandiflora	Dypsis_decaryi)	Hydriastele_microspadix)	(((Dictyosperma_album	Kentiopsis_piersoniorum)	Veitchia_spiralis)	Heterospathe_cagayanensis)))))))	Kingia_australis);
((Calamus_caryotoides	(Geonoma_undata	(Pelagodoxa_henryana	(Prestoea_acuminata	((Manicaria_saccifera	(((Chamaedorea_seifrizii	(((Iriartea_deltoidea	Sabal_domingensis)	(Serenoa_repens	Phoenix_dactylifera))	(Pseudophoenix_vinifera	Nypa_fruticans)))	(((((Reinhardtia_gracilis	(Elaeis_oleifera	Elaeis_guineensis))	Attalea_speciosa)	Orania_palindan)	(Reinhardtia_simplex	(Reinhardtia_paiewonskiana	Reinhardtia_latisecta)))	(Podococcus_barteri	Roystonea_regia)))	((Oenocarpus_minor	Oenocarpus_bataua)	Sclerosperma_profizianum)))	(((Burretiokentia_grandiflora	Dypsis_decaryi)	Hydriastele_microspadix)	(((Veitchia_spiralis	Heterospathe_cagayanensis)	Kentiopsis_piersoniorum)	Dictyosperma_album)))))))	Kingia_australis);
((Calamus_caryotoides	(Geonoma_undata	(Pelagodoxa_henryana	((((Prestoea_acuminata	Manicaria_saccifera)	(((Chamaedorea_seifrizii	((Phoenix_dactylifera	((Iriartea_deltoidea	Sabal_domingensis)	Serenoa_repens))	(Pseudophoenix_vinifera	Nypa_fruticans)))	(((((Elaeis_oleifera	Elaeis_guineensis)	Attalea_speciosa)	Orania_palindan)	(Reinhardtia_simplex	(Reinhardtia_paiewonskiana	Reinhardtia_latisecta)))	Roystonea_regia))	(Oenocarpus_minor	(Oenocarpus_bataua	Sclerosperma_profizianum))))	(((Burretiokentia_grandiflora	Dypsis_decaryi)	Hydriastele_microspadix)	(Kentiopsis_piersoniorum	((Dictyosperma_album	(Reinhardtia_gracilis	Veitchia_spiralis))	Heterospathe_cagayanensis))))	Podococcus_barteri))))	Kingia_australis);
((Calamus_caryotoides	((((((((Elaeis_oleifera	Elaeis_guineensis)	Attalea_speciosa)	(Reinhardtia_simplex	(Reinhardtia_paiewonskiana	Reinhardtia_latisecta)))	(((Oenocarpus_minor	(Oenocarpus_bataua	Sclerosperma_profizianum))	((Reinhardtia_gracilis	Chamaedorea_seifrizii)	((((Serenoa_repens	Sabal_domingensis)	Nypa_fruticans)	(Iriartea_deltoidea	Pseudophoenix_vinifera))	Phoenix_dactylifera)))	(Orania_palindan	(Podococcus_barteri	Roystonea_regia))))	(Prestoea_acuminata	(((Burretiokentia_grandiflora	Dypsis_decaryi)	Hydriastele_microspadix)	((Heterospathe_cagayanensis	(Kentiopsis_piersoniorum	Dictyosperma_album))	Veitchia_spiralis))))	Manicaria_saccifera)	Geonoma_undata)	Pelagodoxa_henryana))	Kingia_australis);
((Calamus_caryotoides	((((Serenoa_repens	(Iriartea_deltoidea	Sabal_domingensis))	(Nypa_fruticans	Pseudophoenix_vinifera))	Phoenix_dactylifera)	(((((Orania_palindan	Roystonea_regia)	(Podococcus_barteri	(Reinhardtia_gracilis	(((Elaeis_oleifera	Elaeis_guineensis)	Attalea_speciosa)	(Reinhardtia_simplex	(Reinhardtia_paiewonskiana	Reinhardtia_latisecta))))))	(((Burretiokentia_grandiflora	Dypsis_decaryi)	Manicaria_saccifera)	((Pelagodoxa_henryana	(Hydriastele_microspadix	((Heterospathe_cagayanensis	(Veitchia_spiralis	Dictyosperma_album))	Kentiopsis_piersoniorum)))	(Geonoma_undata	Prestoea_acuminata))))	((Oenocarpus_bataua	Sclerosperma_profizianum)	Oenocarpus_minor))	Chamaedorea_seifrizii)))	Kingia_australis);
((Calamus_caryotoides	(((Nypa_fruticans	Pseudophoenix_vinifera)	((Serenoa_repens	Phoenix_dactylifera)	(Iriartea_deltoidea	Sabal_domingensis)))	(((((Orania_palindan	(Podococcus_barteri	Roystonea_regia))	(((Elaeis_oleifera	Elaeis_guineensis)	(Reinhardtia_gracilis	Attalea_speciosa))	(Reinhardtia_simplex	(Reinhardtia_paiewonskiana	Reinhardtia_latisecta))))	(((Oenocarpus_bataua	Oenocarpus_minor)	(((Burretiokentia_grandiflora	Dypsis_decaryi)	(((Dictyosperma_album	Kentiopsis_piersoniorum)	(Heterospathe_cagayanensis	Veitchia_spiralis))	(Pelagodoxa_henryana	Hydriastele_microspadix)))	Prestoea_acuminata))	(Manicaria_saccifera	Geonoma_undata)))	Sclerosperma_profizianum)	Chamaedorea_seifrizii)))	Kingia_australis);
((Calamus_caryotoides	(((Serenoa_repens	Phoenix_dactylifera)	(Pseudophoenix_vinifera	((((Iriartea_deltoidea	(Podococcus_barteri	Roystonea_regia))	(((Elaeis_oleifera	Elaeis_guineensis)	Attalea_speciosa)	(Sabal_domingensis	(Reinhardtia_simplex	(Reinhardtia_paiewonskiana	Reinhardtia_latisecta)))))	(Orania_palindan	(Sclerosperma_profizianum	((((Burretiokentia_grandiflora	Dypsis_decaryi)	((((Veitchia_spiralis	Dictyosperma_album)	Kentiopsis_piersoniorum)	Heterospathe_cagayanensis)	(Pelagodoxa_henryana	Hydriastele_microspadix)))	Prestoea_acuminata)	(Manicaria_saccifera	Geonoma_undata)))))	(Reinhardtia_gracilis	Chamaedorea_seifrizii))))	((Oenocarpus_bataua	Oenocarpus_minor)	Nypa_fruticans)))	Kingia_australis);
((Calamus_caryotoides	(((Sabal_domingensis	(Nypa_fruticans	Serenoa_repens))	(Phoenix_dactylifera	Iriartea_deltoidea))	(((((Podococcus_barteri	Roystonea_regia)	((Orania_palindan	((Elaeis_oleifera	Elaeis_guineensis)	Attalea_speciosa))	(Reinhardtia_simplex	(Reinhardtia_paiewonskiana	Reinhardtia_latisecta))))	((Prestoea_acuminata	(Pelagodoxa_henryana	(((Dictyosperma_album	Veitchia_spiralis)	Kentiopsis_piersoniorum)	(Heterospathe_cagayanensis	(Hydriastele_microspadix	(Burretiokentia_grandiflora	Dypsis_decaryi))))))	(Manicaria_saccifera	Geonoma_undata)))	(((Oenocarpus_bataua	Oenocarpus_minor)	Sclerosperma_profizianum)	Pseudophoenix_vinifera))	(Reinhardtia_gracilis	Chamaedorea_seifrizii))))	Kingia_australis);
((Calamus_caryotoides	((Pelagodoxa_henryana	((Pseudophoenix_vinifera	((Sabal_domingensis	Iriartea_deltoidea)	(Serenoa_repens	Phoenix_dactylifera)))	(((((Podococcus_barteri	Roystonea_regia)	((Orania_palindan	((Elaeis_oleifera	Elaeis_guineensis)	Attalea_speciosa))	(Reinhardtia_simplex	(Reinhardtia_paiewonskiana	Reinhardtia_latisecta))))	(Reinhardtia_gracilis	((Prestoea_acuminata	((Hydriastele_microspadix	(Kentiopsis_piersoniorum	((Dictyosperma_album	Veitchia_spiralis)	Heterospathe_cagayanensis)))	(Burretiokentia_grandiflora	Dypsis_decaryi)))	(Manicaria_saccifera	Geonoma_undata))))	((Oenocarpus_minor	Oenocarpus_bataua)	Sclerosperma_profizianum))	Chamaedorea_seifrizii)))	Nypa_fruticans))	Kingia_australis);
(((Geonoma_undata	(((((Oenocarpus_minor	(Oenocarpus_bataua	Sclerosperma_profizianum))	((((((Iriartea_deltoidea	Sabal_domingensis)	Serenoa_repens)	Phoenix_dactylifera)	(Pseudophoenix_vinifera	Nypa_fruticans))	Chamaedorea_seifrizii)	((Podococcus_barteri	Roystonea_regia)	(((Elaeis_guineensis	Elaeis_oleifera)	Attalea_speciosa)	((Reinhardtia_simplex	(Reinhardtia_paiewonskiana	Reinhardtia_latisecta))	Reinhardtia_gracilis)))))	Orania_palindan)	((Pelagodoxa_henryana	(((Dypsis_decaryi	Burretiokentia_grandiflora)	(Kentiopsis_piersoniorum	(Veitchia_spiralis	Dictyosperma_album)))	(Heterospathe_cagayanensis	Hydriastele_microspadix)))	Prestoea_acuminata))	Manicaria_saccifera))	Calamus_caryotoides)	Kingia_australis);
((((Elaeis_guineensis	Elaeis_oleifera)	((Reinhardtia_gracilis	Attalea_speciosa)	((Reinhardtia_simplex	(Reinhardtia_paiewonskiana	Reinhardtia_latisecta))	((Oenocarpus_minor	(Oenocarpus_bataua	Sclerosperma_profizianum))	(((((((Nypa_fruticans	Iriartea_deltoidea)	Sabal_domingensis)	(Serenoa_repens	Phoenix_dactylifera))	Pseudophoenix_vinifera)	Chamaedorea_seifrizii)	(Orania_palindan	(Podococcus_barteri	Roystonea_regia)))	(Prestoea_acuminata	(((Kentiopsis_piersoniorum	(Veitchia_spiralis	Dictyosperma_album))	((Heterospathe_cagayanensis	(Dypsis_decaryi	Burretiokentia_grandiflora))	Hydriastele_microspadix))	(Manicaria_saccifera	(Pelagodoxa_henryana	Geonoma_undata)))))))))	Calamus_caryotoides)	Kingia_australis);
((Calamus_caryotoides	(((Reinhardtia_gracilis	Chamaedorea_seifrizii)	(Phoenix_dactylifera	((Serenoa_repens	(Iriartea_deltoidea	Sabal_domingensis))	(Pseudophoenix_vinifera	Nypa_fruticans))))	(Sclerosperma_profizianum	(((Orania_palindan	(Podococcus_barteri	Roystonea_regia))	(((Elaeis_guineensis	Elaeis_oleifera)	Attalea_speciosa)	(Reinhardtia_simplex	(Reinhardtia_paiewonskiana	Reinhardtia_latisecta))))	(Oenocarpus_minor	(((((Dypsis_decaryi	Burretiokentia_grandiflora)	Geonoma_undata)	((Kentiopsis_piersoniorum	(Veitchia_spiralis	Dictyosperma_album))	(Pelagodoxa_henryana	(Heterospathe_cagayanensis	Hydriastele_microspadix))))	(Prestoea_acuminata	Manicaria_saccifera))	Oenocarpus_bataua))))))	Kingia_australis);
((Calamus_caryotoides	((Reinhardtia_gracilis	Chamaedorea_seifrizii)	(((Sclerosperma_profizianum	(((Hydriastele_microspadix	((((Burretiokentia_grandiflora	Kentiopsis_piersoniorum)	Dictyosperma_album)	Heterospathe_cagayanensis)	Veitchia_spiralis))	((Prestoea_acuminata	Geonoma_undata)	Manicaria_saccifera))	Pelagodoxa_henryana))	(((((Elaeis_guineensis	Elaeis_oleifera)	Attalea_speciosa)	(Reinhardtia_simplex	(Reinhardtia_paiewonskiana	Reinhardtia_latisecta)))	((Dypsis_decaryi	(Podococcus_barteri	Roystonea_regia))	(Oenocarpus_minor	Oenocarpus_bataua)))	Orania_palindan))	((Pseudophoenix_vinifera	Nypa_fruticans)	((Serenoa_repens	Phoenix_dactylifera)	(Iriartea_deltoidea	Sabal_domingensis))))))	Kingia_australis);
((((((Elaeis_guineensis	Elaeis_oleifera)	Attalea_speciosa)	(Reinhardtia_simplex	(Reinhardtia_paiewonskiana	Reinhardtia_latisecta)))	(Orania_palindan	(Dypsis_decaryi	(Podococcus_barteri	Roystonea_regia))))	(((Reinhardtia_gracilis	Chamaedorea_seifrizii)	(Oenocarpus_minor	(Oenocarpus_bataua	Sclerosperma_profizianum)))	((((Calamus_caryotoides	Pelagodoxa_henryana)	((((Burretiokentia_grandiflora	Kentiopsis_piersoniorum)	Dictyosperma_album)	(Veitchia_spiralis	Heterospathe_cagayanensis))	Hydriastele_microspadix))	((Prestoea_acuminata	Geonoma_undata)	Manicaria_saccifera))	(Phoenix_dactylifera	(Pseudophoenix_vinifera	(Nypa_fruticans	(Serenoa_repens	(Iriartea_deltoidea	Sabal_domingensis))))))))	Kingia_australis);
((Calamus_caryotoides	(Nypa_fruticans	(Pelagodoxa_henryana	(((((Dictyosperma_album	Kentiopsis_piersoniorum)	Veitchia_spiralis)	Heterospathe_cagayanensis)	((Burretiokentia_grandiflora	Dypsis_decaryi)	Hydriastele_microspadix))	(((Iriartea_deltoidea	Sabal_domingensis)	Prestoea_acuminata)	((((((Pseudophoenix_vinifera	(Orania_palindan	Roystonea_regia))	Podococcus_barteri)	(((Attalea_speciosa	(Elaeis_guineensis	Elaeis_oleifera))	Reinhardtia_gracilis)	(Reinhardtia_simplex	(Reinhardtia_paiewonskiana	Reinhardtia_latisecta))))	((Serenoa_repens	Phoenix_dactylifera)	Chamaedorea_seifrizii))	(Oenocarpus_minor	(Oenocarpus_bataua	Sclerosperma_profizianum)))	(Geonoma_undata	Manicaria_saccifera)))))))	Kingia_australis);
((Nypa_fruticans	((((Iriartea_deltoidea	Sabal_domingensis)	Serenoa_repens)	Phoenix_dactylifera)	((((Sclerosperma_profizianum	((Geonoma_undata	Manicaria_saccifera)	(((Calamus_caryotoides	Pelagodoxa_henryana)	((Dypsis_decaryi	Hydriastele_microspadix)	((Burretiokentia_grandiflora	Heterospathe_cagayanensis)	((Dictyosperma_album	Kentiopsis_piersoniorum)	Veitchia_spiralis))))	Prestoea_acuminata)))	(((Oenocarpus_minor	Oenocarpus_bataua)	((Attalea_speciosa	(Elaeis_guineensis	Elaeis_oleifera))	(Reinhardtia_simplex	(Reinhardtia_paiewonskiana	Reinhardtia_latisecta))))	(Orania_palindan	(Roystonea_regia	Podococcus_barteri))))	Pseudophoenix_vinifera)	(Reinhardtia_gracilis	Chamaedorea_seifrizii))))	Kingia_australis);
((Pseudophoenix_vinifera	((Reinhardtia_gracilis	Chamaedorea_seifrizii)	((((((Attalea_speciosa	(Elaeis_guineensis	Elaeis_oleifera))	(Reinhardtia_simplex	(Calamus_caryotoides	(Reinhardtia_paiewonskiana	Reinhardtia_latisecta))))	(Orania_palindan	(Roystonea_regia	Podococcus_barteri)))	(Oenocarpus_minor	(Sclerosperma_profizianum	Oenocarpus_bataua)))	((Pelagodoxa_henryana	Geonoma_undata)	((((Burretiokentia_grandiflora	Dypsis_decaryi)	Hydriastele_microspadix)	(Kentiopsis_piersoniorum	((Heterospathe_cagayanensis	Veitchia_spiralis)	Dictyosperma_album)))	(Manicaria_saccifera	Prestoea_acuminata))))	(Nypa_fruticans	((Iriartea_deltoidea	Sabal_domingensis)	(Serenoa_repens	Phoenix_dactylifera))))))	Kingia_australis);
((((Reinhardtia_gracilis	Chamaedorea_seifrizii)	(((((Orania_palindan	(Attalea_speciosa	(Podococcus_barteri	Roystonea_regia)))	(Elaeis_guineensis	Elaeis_oleifera))	(Reinhardtia_simplex	(Reinhardtia_paiewonskiana	Reinhardtia_latisecta)))	(((Pelagodoxa_henryana	Geonoma_undata)	((((Burretiokentia_grandiflora	Dypsis_decaryi)	Hydriastele_microspadix)	(Kentiopsis_piersoniorum	(Heterospathe_cagayanensis	(Veitchia_spiralis	Dictyosperma_album))))	(Manicaria_saccifera	Prestoea_acuminata)))	(Oenocarpus_bataua	(Oenocarpus_minor	Sclerosperma_profizianum))))	((Pseudophoenix_vinifera	Nypa_fruticans)	((Iriartea_deltoidea	Sabal_domingensis)	(Serenoa_repens	Phoenix_dactylifera)))))	Calamus_caryotoides)	Kingia_australis);
((((Reinhardtia_gracilis	Chamaedorea_seifrizii)	((((((Attalea_speciosa	(Elaeis_guineensis	Elaeis_oleifera))	((Podococcus_barteri	Roystonea_regia)	(Dypsis_decaryi	Orania_palindan)))	(Reinhardtia_simplex	(Reinhardtia_paiewonskiana	Reinhardtia_latisecta)))	(Oenocarpus_bataua	Oenocarpus_minor))	(Sclerosperma_profizianum	(Pelagodoxa_henryana	((Hydriastele_microspadix	(((Dictyosperma_album	(Burretiokentia_grandiflora	Kentiopsis_piersoniorum))	Veitchia_spiralis)	Heterospathe_cagayanensis))	(Manicaria_saccifera	(Prestoea_acuminata	Geonoma_undata))))))	((Pseudophoenix_vinifera	Nypa_fruticans)	((Serenoa_repens	(Iriartea_deltoidea	Sabal_domingensis))	Phoenix_dactylifera))))	Calamus_caryotoides)	Kingia_australis);
((Calamus_caryotoides	(((((Veitchia_spiralis	Dictyosperma_album)	Kentiopsis_piersoniorum)	(Heterospathe_cagayanensis	Burretiokentia_grandiflora))	Hydriastele_microspadix)	(Pelagodoxa_henryana	((((((Reinhardtia_gracilis	Chamaedorea_seifrizii)	((Attalea_speciosa	(Elaeis_guineensis	Elaeis_oleifera))	(Reinhardtia_simplex	(Reinhardtia_latisecta	Reinhardtia_paiewonskiana))))	(Pseudophoenix_vinifera	((Dypsis_decaryi	(Iriartea_deltoidea	Roystonea_regia))	(((Podococcus_barteri	Oenocarpus_bataua)	Oenocarpus_minor)	Orania_palindan))))	((((Sabal_domingensis	Serenoa_repens)	Phoenix_dactylifera)	Nypa_fruticans)	Sclerosperma_profizianum))	(Manicaria_saccifera	Geonoma_undata))	Prestoea_acuminata))))	Kingia_australis);
((Calamus_caryotoides	(((Sabal_domingensis	(Iriartea_deltoidea	Nypa_fruticans))	Pelagodoxa_henryana)	((Prestoea_acuminata	((((Heterospathe_cagayanensis	(Dictyosperma_album	Kentiopsis_piersoniorum))	Veitchia_spiralis)	Burretiokentia_grandiflora)	Hydriastele_microspadix))	((Pseudophoenix_vinifera	(((Sclerosperma_profizianum	(Reinhardtia_gracilis	Chamaedorea_seifrizii))	((Reinhardtia_simplex	(Reinhardtia_latisecta	Reinhardtia_paiewonskiana))	((((Attalea_speciosa	(Elaeis_guineensis	Elaeis_oleifera))	(((Dypsis_decaryi	Roystonea_regia)	Orania_palindan)	Podococcus_barteri))	Oenocarpus_minor)	Oenocarpus_bataua)))	(Serenoa_repens	Phoenix_dactylifera)))	(Geonoma_undata	Manicaria_saccifera)))))	Kingia_australis);
((Calamus_caryotoides	(Serenoa_repens	(Phoenix_dactylifera	((Pseudophoenix_vinifera	((((Oenocarpus_minor	Oenocarpus_bataua)	Sclerosperma_profizianum)	(Manicaria_saccifera	(((Geonoma_undata	Pelagodoxa_henryana)	Prestoea_acuminata)	((Heterospathe_cagayanensis	(((Kentiopsis_piersoniorum	Dictyosperma_album)	Veitchia_spiralis)	(Burretiokentia_grandiflora	Dypsis_decaryi)))	Hydriastele_microspadix))))	(((Reinhardtia_gracilis	Chamaedorea_seifrizii)	(Reinhardtia_simplex	(Reinhardtia_latisecta	Reinhardtia_paiewonskiana)))	((Attalea_speciosa	(Elaeis_guineensis	Elaeis_oleifera))	((Roystonea_regia	Podococcus_barteri)	Orania_palindan)))))	(Sabal_domingensis	(Iriartea_deltoidea	Nypa_fruticans))))))	Kingia_australis);
(((Chamaedorea_seifrizii	((((Pseudophoenix_vinifera	(Sabal_domingensis	(Iriartea_deltoidea	Nypa_fruticans)))	Serenoa_repens)	Phoenix_dactylifera)	((((Sclerosperma_profizianum	Oenocarpus_bataua)	Oenocarpus_minor)	((((Burretiokentia_grandiflora	Dypsis_decaryi)	((Kentiopsis_piersoniorum	((Dictyosperma_album	Veitchia_spiralis)	Heterospathe_cagayanensis))	(Pelagodoxa_henryana	Hydriastele_microspadix)))	Prestoea_acuminata)	(Manicaria_saccifera	Geonoma_undata)))	(((Reinhardtia_gracilis	Reinhardtia_simplex)	(Reinhardtia_latisecta	Reinhardtia_paiewonskiana))	((Attalea_speciosa	(Elaeis_guineensis	Elaeis_oleifera))	((Roystonea_regia	Podococcus_barteri)	Orania_palindan))))))	Calamus_caryotoides)	Kingia_australis);
(((Phoenix_dactylifera	(Serenoa_repens	(Iriartea_deltoidea	Sabal_domingensis)))	(((((Calamus_caryotoides	((Sclerosperma_profizianum	Oenocarpus_bataua)	Oenocarpus_minor))	(((((Kentiopsis_piersoniorum	Dictyosperma_album)	Veitchia_spiralis)	Heterospathe_cagayanensis)	(Pelagodoxa_henryana	Hydriastele_microspadix))	(Manicaria_saccifera	(Prestoea_acuminata	Geonoma_undata))))	((Roystonea_regia	Podococcus_barteri)	(Attalea_speciosa	(((Elaeis_guineensis	((Burretiokentia_grandiflora	Dypsis_decaryi)	Elaeis_oleifera))	Orania_palindan)	(Reinhardtia_simplex	(Reinhardtia_latisecta	Reinhardtia_paiewonskiana))))))	(Reinhardtia_gracilis	Chamaedorea_seifrizii))	(Nypa_fruticans	Pseudophoenix_vinifera)))	Kingia_australis);
((Heterospathe_cagayanensis	((Veitchia_spiralis	Dictyosperma_album)	(((Pelagodoxa_henryana	Hydriastele_microspadix)	(((Manicaria_saccifera	Geonoma_undata)	(((Roystonea_regia	Podococcus_barteri)	((Burretiokentia_grandiflora	Dypsis_decaryi)	Chamaedorea_seifrizii))	(((Orania_palindan	(Reinhardtia_gracilis	((Calamus_caryotoides	Attalea_speciosa)	(Elaeis_oleifera	Elaeis_guineensis))))	(Reinhardtia_simplex	(Reinhardtia_latisecta	Reinhardtia_paiewonskiana)))	((Pseudophoenix_vinifera	(Nypa_fruticans	((Iriartea_deltoidea	Sabal_domingensis)	(Phoenix_dactylifera	Serenoa_repens))))	((Sclerosperma_profizianum	Oenocarpus_bataua)	Oenocarpus_minor)))))	Prestoea_acuminata))	Kentiopsis_piersoniorum)))	Kingia_australis);
(((Reinhardtia_simplex	(Reinhardtia_latisecta	Reinhardtia_paiewonskiana))	((((((Roystonea_regia	Podococcus_barteri)	(Dypsis_decaryi	Burretiokentia_grandiflora))	(Reinhardtia_gracilis	Chamaedorea_seifrizii))	((Pseudophoenix_vinifera	(Sabal_domingensis	(Nypa_fruticans	Iriartea_deltoidea)))	(Phoenix_dactylifera	Serenoa_repens)))	((Oenocarpus_bataua	(Sclerosperma_profizianum	(((Prestoea_acuminata	(Hydriastele_microspadix	((Dictyosperma_album	(Veitchia_spiralis	Heterospathe_cagayanensis))	Kentiopsis_piersoniorum)))	Pelagodoxa_henryana)	(Manicaria_saccifera	Geonoma_undata))))	Oenocarpus_minor))	(Orania_palindan	((Calamus_caryotoides	Attalea_speciosa)	(Elaeis_oleifera	Elaeis_guineensis)))))	Kingia_australis);
((((Reinhardtia_gracilis	Chamaedorea_seifrizii)	(((Roystonea_regia	Podococcus_barteri)	(((((Dypsis_decaryi	Hydriastele_microspadix)	((Kentiopsis_piersoniorum	(Veitchia_spiralis	Dictyosperma_album))	Heterospathe_cagayanensis))	((Geonoma_undata	(Burretiokentia_grandiflora	Pelagodoxa_henryana))	(Prestoea_acuminata	Manicaria_saccifera)))	(Oenocarpus_minor	(Sclerosperma_profizianum	Oenocarpus_bataua)))	(Orania_palindan	((Reinhardtia_simplex	(Reinhardtia_latisecta	Reinhardtia_paiewonskiana))	(Attalea_speciosa	(Elaeis_oleifera	Elaeis_guineensis))))))	((Nypa_fruticans	Pseudophoenix_vinifera)	((Iriartea_deltoidea	Sabal_domingensis)	(Phoenix_dactylifera	Serenoa_repens)))))	Calamus_caryotoides)	Kingia_australis);
((((Pseudophoenix_vinifera	(Chamaedorea_seifrizii	(((((Pelagodoxa_henryana	Hydriastele_microspadix)	(((Kentiopsis_piersoniorum	Veitchia_spiralis)	Dictyosperma_album)	Heterospathe_cagayanensis))	(Geonoma_undata	(Prestoea_acuminata	(Burretiokentia_grandiflora	Manicaria_saccifera))))	(Oenocarpus_minor	(Sclerosperma_profizianum	Oenocarpus_bataua)))	(Reinhardtia_gracilis	(Roystonea_regia	(Orania_palindan	(((Attalea_speciosa	(Elaeis_oleifera	Elaeis_guineensis))	(Reinhardtia_simplex	(Reinhardtia_latisecta	Reinhardtia_paiewonskiana)))	(Dypsis_decaryi	Podococcus_barteri))))))))	(Nypa_fruticans	((Iriartea_deltoidea	Sabal_domingensis)	(Phoenix_dactylifera	Serenoa_repens))))	Calamus_caryotoides)	Kingia_australis);
(((Reinhardtia_latisecta	Reinhardtia_paiewonskiana)	((((((((Pelagodoxa_henryana	Hydriastele_microspadix)	(Heterospathe_cagayanensis	(Kentiopsis_piersoniorum	(Dictyosperma_album	Veitchia_spiralis))))	((Geonoma_undata	Prestoea_acuminata)	(Orania_palindan	((Dypsis_decaryi	Burretiokentia_grandiflora)	Manicaria_saccifera))))	(Oenocarpus_minor	(Sclerosperma_profizianum	Oenocarpus_bataua)))	(Podococcus_barteri	Roystonea_regia))	(((((Nypa_fruticans	Serenoa_repens)	(Iriartea_deltoidea	Sabal_domingensis))	Phoenix_dactylifera)	Pseudophoenix_vinifera)	(Chamaedorea_seifrizii	Reinhardtia_gracilis)))	((Calamus_caryotoides	Attalea_speciosa)	(Elaeis_oleifera	Elaeis_guineensis)))	Reinhardtia_simplex))	Kingia_australis);
((Calamus_caryotoides	((((Pseudophoenix_vinifera	(((Reinhardtia_simplex	(Reinhardtia_paiewonskiana	Reinhardtia_latisecta))	(Orania_palindan	(Attalea_speciosa	(Elaeis_oleifera	Elaeis_guineensis))))	((Dypsis_decaryi	(Podococcus_barteri	Roystonea_regia))	((((Pelagodoxa_henryana	((Heterospathe_cagayanensis	((Dictyosperma_album	Veitchia_spiralis)	(Burretiokentia_grandiflora	Kentiopsis_piersoniorum)))	Hydriastele_microspadix))	Prestoea_acuminata)	Manicaria_saccifera)	Geonoma_undata))))	(Oenocarpus_minor	(Oenocarpus_bataua	Sclerosperma_profizianum)))	(Reinhardtia_gracilis	Chamaedorea_seifrizii))	((Phoenix_dactylifera	(Nypa_fruticans	Serenoa_repens))	(Iriartea_deltoidea	Sabal_domingensis))))	Kingia_australis);
((Calamus_caryotoides	(((Reinhardtia_gracilis	Chamaedorea_seifrizii)	(Pseudophoenix_vinifera	((((Manicaria_saccifera	(Pelagodoxa_henryana	Geonoma_undata))	(((Heterospathe_cagayanensis	((Dictyosperma_album	Veitchia_spiralis)	Kentiopsis_piersoniorum))	((Burretiokentia_grandiflora	Dypsis_decaryi)	Hydriastele_microspadix))	Prestoea_acuminata))	Sclerosperma_profizianum)	((Oenocarpus_minor	Oenocarpus_bataua)	(((Elaeis_oleifera	Elaeis_guineensis)	((Reinhardtia_simplex	(Reinhardtia_paiewonskiana	Reinhardtia_latisecta))	Attalea_speciosa))	(Roystonea_regia	(Orania_palindan	Podococcus_barteri)))))))	((Serenoa_repens	Phoenix_dactylifera)	((Iriartea_deltoidea	Sabal_domingensis)	Nypa_fruticans))))	Kingia_australis);
(((Prestoea_acuminata	(((((((Oenocarpus_minor	Oenocarpus_bataua)	(Orania_palindan	(Podococcus_barteri	Roystonea_regia)))	((Reinhardtia_simplex	(Reinhardtia_paiewonskiana	Reinhardtia_latisecta))	(Attalea_speciosa	(Elaeis_oleifera	Elaeis_guineensis))))	((Sclerosperma_profizianum	(Reinhardtia_gracilis	Chamaedorea_seifrizii))	((Nypa_fruticans	((Iriartea_deltoidea	Sabal_domingensis)	Pseudophoenix_vinifera))	(Serenoa_repens	Phoenix_dactylifera))))	Manicaria_saccifera)	Geonoma_undata)	((Calamus_caryotoides	Pelagodoxa_henryana)	((Heterospathe_cagayanensis	((Veitchia_spiralis	Dictyosperma_album)	Kentiopsis_piersoniorum))	Hydriastele_microspadix))))	(Burretiokentia_grandiflora	Dypsis_decaryi))	Kingia_australis);
(((Nypa_fruticans	((((((Oenocarpus_minor	Oenocarpus_bataua)	(Sclerosperma_profizianum	((Orania_palindan	(Podococcus_barteri	Roystonea_regia))	((Reinhardtia_simplex	(Reinhardtia_paiewonskiana	Reinhardtia_latisecta))	(Attalea_speciosa	(Elaeis_oleifera	Elaeis_guineensis))))))	(Manicaria_saccifera	(Geonoma_undata	(((((Heterospathe_cagayanensis	(Dictyosperma_album	Kentiopsis_piersoniorum))	Veitchia_spiralis)	((Burretiokentia_grandiflora	Dypsis_decaryi)	Hydriastele_microspadix))	Prestoea_acuminata)	Pelagodoxa_henryana))))	Pseudophoenix_vinifera)	(Reinhardtia_gracilis	Chamaedorea_seifrizii))	((Iriartea_deltoidea	Sabal_domingensis)	(Serenoa_repens	Phoenix_dactylifera))))	Calamus_caryotoides)	Kingia_australis);
((Geonoma_undata	(Prestoea_acuminata	((((Heterospathe_cagayanensis	((Veitchia_spiralis	Dictyosperma_album)	Kentiopsis_piersoniorum))	((Burretiokentia_grandiflora	Dypsis_decaryi)	Hydriastele_microspadix))	(Pelagodoxa_henryana	((((Orania_palindan	(Podococcus_barteri	Roystonea_regia))	(((Oenocarpus_minor	Oenocarpus_bataua)	(Reinhardtia_simplex	(Reinhardtia_paiewonskiana	Reinhardtia_latisecta)))	((Calamus_caryotoides	Attalea_speciosa)	(Elaeis_oleifera	Elaeis_guineensis))))	(Reinhardtia_gracilis	Chamaedorea_seifrizii))	(Sclerosperma_profizianum	((Nypa_fruticans	((Iriartea_deltoidea	Sabal_domingensis)	(Serenoa_repens	Phoenix_dactylifera)))	Pseudophoenix_vinifera)))))	Manicaria_saccifera)))	Kingia_australis);
(((Reinhardtia_simplex	(Reinhardtia_paiewonskiana	Reinhardtia_latisecta))	(((Attalea_speciosa	(Elaeis_oleifera	Elaeis_guineensis))	((((Calamus_caryotoides	(Nypa_fruticans	((Iriartea_deltoidea	Sabal_domingensis)	(Serenoa_repens	Phoenix_dactylifera))))	Pseudophoenix_vinifera)	(((Manicaria_saccifera	(Geonoma_undata	Prestoea_acuminata))	((Heterospathe_cagayanensis	((Veitchia_spiralis	Dictyosperma_album)	Kentiopsis_piersoniorum))	((Burretiokentia_grandiflora	Dypsis_decaryi)	Hydriastele_microspadix)))	Pelagodoxa_henryana))	((Oenocarpus_minor	Oenocarpus_bataua)	(Orania_palindan	(Podococcus_barteri	Roystonea_regia)))))	(Sclerosperma_profizianum	(Reinhardtia_gracilis	Chamaedorea_seifrizii))))	Kingia_australis);
((((((Iriartea_deltoidea	Sabal_domingensis)	(((Reinhardtia_gracilis	((Attalea_speciosa	(Elaeis_oleifera	Elaeis_guineensis))	(Reinhardtia_simplex	(Reinhardtia_paiewonskiana	Reinhardtia_latisecta))))	((Orania_palindan	(Podococcus_barteri	Roystonea_regia))	((Oenocarpus_minor	(Oenocarpus_bataua	Sclerosperma_profizianum))	(((Manicaria_saccifera	(Geonoma_undata	Prestoea_acuminata))	(((Burretiokentia_grandiflora	Heterospathe_cagayanensis)	((Veitchia_spiralis	Dictyosperma_album)	Kentiopsis_piersoniorum))	(Dypsis_decaryi	Hydriastele_microspadix)))	Pelagodoxa_henryana))))	(Serenoa_repens	Phoenix_dactylifera)))	(Nypa_fruticans	Pseudophoenix_vinifera))	Chamaedorea_seifrizii)	Calamus_caryotoides)	Kingia_australis);
(((Reinhardtia_simplex	((Reinhardtia_paiewonskiana	Reinhardtia_latisecta)	((((Chamaedorea_seifrizii	Reinhardtia_gracilis)	Sclerosperma_profizianum)	(((Orania_palindan	(Podococcus_barteri	Roystonea_regia))	(((Oenocarpus_minor	Oenocarpus_bataua)	Prestoea_acuminata)	((Manicaria_saccifera	(Pelagodoxa_henryana	Geonoma_undata))	((Heterospathe_cagayanensis	(Veitchia_spiralis	(Dictyosperma_album	Kentiopsis_piersoniorum)))	((Burretiokentia_grandiflora	Dypsis_decaryi)	Hydriastele_microspadix)))))	((((Iriartea_deltoidea	Sabal_domingensis)	(Serenoa_repens	Nypa_fruticans))	Phoenix_dactylifera)	Pseudophoenix_vinifera)))	(Attalea_speciosa	(Elaeis_oleifera	Elaeis_guineensis)))))	Calamus_caryotoides)	Kingia_australis);
(((((((Chamaedorea_seifrizii	Reinhardtia_gracilis)	Sclerosperma_profizianum)	(((Prestoea_acuminata	(Orania_palindan	(Dypsis_decaryi	(Podococcus_barteri	Roystonea_regia))))	(Oenocarpus_minor	Oenocarpus_bataua))	((Manicaria_saccifera	(((((Dictyosperma_album	Kentiopsis_piersoniorum)	(Burretiokentia_grandiflora	Heterospathe_cagayanensis))	Veitchia_spiralis)	Hydriastele_microspadix)	((Calamus_caryotoides	Pelagodoxa_henryana)	Geonoma_undata)))	((((Serenoa_repens	Phoenix_dactylifera)	Nypa_fruticans)	(Iriartea_deltoidea	Sabal_domingensis))	Pseudophoenix_vinifera))))	(Attalea_speciosa	(Elaeis_oleifera	Elaeis_guineensis)))	Reinhardtia_simplex)	(Reinhardtia_paiewonskiana	Reinhardtia_latisecta))	Kingia_australis);
((Chamaedorea_seifrizii	(((((Prestoea_acuminata	(Dypsis_decaryi	(Podococcus_barteri	Roystonea_regia)))	((Orania_palindan	((Calamus_caryotoides	Attalea_speciosa)	(Elaeis_oleifera	Elaeis_guineensis)))	((Reinhardtia_paiewonskiana	Reinhardtia_latisecta)	(Reinhardtia_gracilis	Reinhardtia_simplex))))	(Oenocarpus_minor	(Sclerosperma_profizianum	Oenocarpus_bataua)))	((Manicaria_saccifera	Geonoma_undata)	(Pelagodoxa_henryana	((((Dictyosperma_album	Kentiopsis_piersoniorum)	(Burretiokentia_grandiflora	Heterospathe_cagayanensis))	Veitchia_spiralis)	Hydriastele_microspadix))))	((Serenoa_repens	Phoenix_dactylifera)	((Iriartea_deltoidea	Sabal_domingensis)	(Nypa_fruticans	Pseudophoenix_vinifera)))))	Kingia_australis);
((((Serenoa_repens	((Pseudophoenix_vinifera	Nypa_fruticans)	((((Oenocarpus_bataua	(Oenocarpus_minor	Sclerosperma_profizianum))	(((Reinhardtia_simplex	(Reinhardtia_latisecta	Reinhardtia_paiewonskiana))	((Elaeis_guineensis	Elaeis_oleifera)	(Attalea_speciosa	Reinhardtia_gracilis)))	((Orania_palindan	(Podococcus_barteri	Roystonea_regia))	((Prestoea_acuminata	((Dypsis_decaryi	Burretiokentia_grandiflora)	(((Pelagodoxa_henryana	Hydriastele_microspadix)	((Dictyosperma_album	Heterospathe_cagayanensis)	Veitchia_spiralis))	Kentiopsis_piersoniorum)))	(Geonoma_undata	Manicaria_saccifera)))))	(Chamaedorea_seifrizii	Iriartea_deltoidea))	Phoenix_dactylifera)))	Calamus_caryotoides)	Sabal_domingensis)	Kingia_australis);
(((((Serenoa_repens	((Phoenix_dactylifera	((((Oenocarpus_bataua	(Oenocarpus_minor	Chamaedorea_seifrizii))	((Reinhardtia_simplex	(Reinhardtia_latisecta	Reinhardtia_paiewonskiana))	(Orania_palindan	(((Reinhardtia_gracilis	Elaeis_guineensis)	Elaeis_oleifera)	Attalea_speciosa))))	((Podococcus_barteri	Roystonea_regia)	(((((Dictyosperma_album	Kentiopsis_piersoniorum)	Veitchia_spiralis)	Heterospathe_cagayanensis)	(Hydriastele_microspadix	(Dypsis_decaryi	Burretiokentia_grandiflora)))	((Pelagodoxa_henryana	Geonoma_undata)	(Prestoea_acuminata	Manicaria_saccifera)))))	Sclerosperma_profizianum))	(Pseudophoenix_vinifera	Nypa_fruticans)))	Calamus_caryotoides)	Iriartea_deltoidea)	Sabal_domingensis)	Kingia_australis);
(((Nypa_fruticans	(((Pseudophoenix_vinifera	((((((Reinhardtia_gracilis	Reinhardtia_simplex)	(Reinhardtia_latisecta	Reinhardtia_paiewonskiana))	(Orania_palindan	((Elaeis_guineensis	Elaeis_oleifera)	Attalea_speciosa)))	((Podococcus_barteri	Roystonea_regia)	(((Prestoea_acuminata	(Dypsis_decaryi	Burretiokentia_grandiflora))	(((Heterospathe_cagayanensis	(Veitchia_spiralis	Dictyosperma_album))	Kentiopsis_piersoniorum)	(Hydriastele_microspadix	Pelagodoxa_henryana)))	(Manicaria_saccifera	Geonoma_undata))))	((Oenocarpus_minor	Oenocarpus_bataua)	Sclerosperma_profizianum))	Chamaedorea_seifrizii))	(Serenoa_repens	Phoenix_dactylifera))	(Iriartea_deltoidea	Sabal_domingensis)))	Calamus_caryotoides)	Kingia_australis);
((((((((Orania_palindan	((Elaeis_guineensis	Elaeis_oleifera)	Attalea_speciosa))	(Reinhardtia_gracilis	(Reinhardtia_simplex	(Reinhardtia_latisecta	Reinhardtia_paiewonskiana))))	((Dypsis_decaryi	(Podococcus_barteri	Roystonea_regia))	(Manicaria_saccifera	((Prestoea_acuminata	(((Kentiopsis_piersoniorum	(Heterospathe_cagayanensis	(Dictyosperma_album	Veitchia_spiralis)))	(Hydriastele_microspadix	Burretiokentia_grandiflora))	Pelagodoxa_henryana))	Geonoma_undata))))	((Oenocarpus_minor	Oenocarpus_bataua)	Sclerosperma_profizianum))	Chamaedorea_seifrizii)	(((Serenoa_repens	(Nypa_fruticans	Pseudophoenix_vinifera))	(Iriartea_deltoidea	Sabal_domingensis))	Phoenix_dactylifera))	Calamus_caryotoides)	Kingia_australis);
((((((((((Reinhardtia_simplex	(Reinhardtia_latisecta	Reinhardtia_paiewonskiana))	Reinhardtia_gracilis)	(Orania_palindan	((Elaeis_guineensis	Elaeis_oleifera)	Attalea_speciosa)))	(Podococcus_barteri	Roystonea_regia))	(((((Kentiopsis_piersoniorum	(Dictyosperma_album	(Heterospathe_cagayanensis	Veitchia_spiralis)))	Hydriastele_microspadix)	Prestoea_acuminata)	(Manicaria_saccifera	(Burretiokentia_grandiflora	Dypsis_decaryi)))	(Pelagodoxa_henryana	Geonoma_undata)))	((Oenocarpus_minor	Oenocarpus_bataua)	Sclerosperma_profizianum))	Chamaedorea_seifrizii)	((Nypa_fruticans	Pseudophoenix_vinifera)	((Iriartea_deltoidea	Sabal_domingensis)	(Serenoa_repens	Phoenix_dactylifera))))	Calamus_caryotoides)	Kingia_australis);
(((Pelagodoxa_henryana	(Geonoma_undata	(Manicaria_saccifera	((((Burretiokentia_grandiflora	Dypsis_decaryi)	(Kentiopsis_piersoniorum	(Heterospathe_cagayanensis	(Dictyosperma_album	Veitchia_spiralis))))	Hydriastele_microspadix)	(((((Nypa_fruticans	Pseudophoenix_vinifera)	(Serenoa_repens	(Iriartea_deltoidea	Sabal_domingensis)))	Phoenix_dactylifera)	(((Reinhardtia_simplex	(Reinhardtia_latisecta	Reinhardtia_paiewonskiana))	(((Elaeis_guineensis	Elaeis_oleifera)	Attalea_speciosa)	(Orania_palindan	(Podococcus_barteri	Roystonea_regia))))	(Prestoea_acuminata	((Oenocarpus_minor	Oenocarpus_bataua)	Sclerosperma_profizianum))))	(Reinhardtia_gracilis	Chamaedorea_seifrizii))))))	Calamus_caryotoides)	Kingia_australis);
(((Reinhardtia_simplex	(Reinhardtia_latisecta	Reinhardtia_paiewonskiana))	(((Elaeis_guineensis	Elaeis_oleifera)	((Attalea_speciosa	(Podococcus_barteri	((Burretiokentia_grandiflora	Dypsis_decaryi)	Roystonea_regia)))	Orania_palindan))	((((Reinhardtia_gracilis	Chamaedorea_seifrizii)	((Oenocarpus_minor	Oenocarpus_bataua)	Sclerosperma_profizianum))	((((((Kentiopsis_piersoniorum	(Heterospathe_cagayanensis	Dictyosperma_album))	Veitchia_spiralis)	Hydriastele_microspadix)	((Calamus_caryotoides	Pelagodoxa_henryana)	Geonoma_undata))	Manicaria_saccifera)	((Nypa_fruticans	Pseudophoenix_vinifera)	((Iriartea_deltoidea	Sabal_domingensis)	(Serenoa_repens	Phoenix_dactylifera)))))	Prestoea_acuminata)))	Kingia_australis);
((((Nypa_fruticans	Pseudophoenix_vinifera)	((Serenoa_repens	(Iriartea_deltoidea	Sabal_domingensis))	Phoenix_dactylifera))	(((Podococcus_barteri	Roystonea_regia)	((Dypsis_decaryi	((((Manicaria_saccifera	(Calamus_caryotoides	Geonoma_undata))	(Orania_palindan	((Hydriastele_microspadix	((Heterospathe_cagayanensis	(Kentiopsis_piersoniorum	Burretiokentia_grandiflora))	(Veitchia_spiralis	Dictyosperma_album)))	Prestoea_acuminata)))	Pelagodoxa_henryana)	(Oenocarpus_bataua	(Sclerosperma_profizianum	Oenocarpus_minor))))	((Reinhardtia_simplex	(Reinhardtia_latisecta	Reinhardtia_paiewonskiana))	(Attalea_speciosa	(Elaeis_guineensis	Elaeis_oleifera)))))	(Reinhardtia_gracilis	Chamaedorea_seifrizii)))	Kingia_australis);
(((((Pseudophoenix_vinifera	((((((Dypsis_decaryi	Roystonea_regia)	((Podococcus_barteri	Oenocarpus_bataua)	Oenocarpus_minor))	Orania_palindan)	(Attalea_speciosa	(Elaeis_guineensis	Elaeis_oleifera)))	(Reinhardtia_simplex	(Reinhardtia_latisecta	Reinhardtia_paiewonskiana)))	(Sclerosperma_profizianum	(((Prestoea_acuminata	Manicaria_saccifera)	Geonoma_undata)	((Hydriastele_microspadix	Pelagodoxa_henryana)	(Burretiokentia_grandiflora	((Veitchia_spiralis	(Kentiopsis_piersoniorum	Dictyosperma_album))	Heterospathe_cagayanensis)))))))	(Reinhardtia_gracilis	Chamaedorea_seifrizii))	((Serenoa_repens	(Iriartea_deltoidea	Sabal_domingensis))	(Nypa_fruticans	Phoenix_dactylifera)))	Calamus_caryotoides)	Kingia_australis);
(((Podococcus_barteri	Roystonea_regia)	(((((((((((Serenoa_repens	(Iriartea_deltoidea	Sabal_domingensis))	Phoenix_dactylifera)	(Nypa_fruticans	Pseudophoenix_vinifera))	(Oenocarpus_bataua	(Oenocarpus_minor	Sclerosperma_profizianum)))	Hydriastele_microspadix)	Pelagodoxa_henryana)	Heterospathe_cagayanensis)	Kentiopsis_piersoniorum)	((Veitchia_spiralis	Calamus_caryotoides)	(Dictyosperma_album	(Reinhardtia_gracilis	Chamaedorea_seifrizii))))	((Prestoea_acuminata	Geonoma_undata)	(Burretiokentia_grandiflora	Manicaria_saccifera)))	((Dypsis_decaryi	Orania_palindan)	((Attalea_speciosa	(Elaeis_guineensis	Elaeis_oleifera))	(Reinhardtia_simplex	(Reinhardtia_latisecta	Reinhardtia_paiewonskiana))))))	Kingia_australis);
((Pelagodoxa_henryana	(((((((Chamaedorea_seifrizii	Reinhardtia_gracilis)	Sclerosperma_profizianum)	((Reinhardtia_simplex	(Reinhardtia_latisecta	Reinhardtia_paiewonskiana))	(((((Podococcus_barteri	Oenocarpus_bataua)	Oenocarpus_minor)	Orania_palindan)	Roystonea_regia)	((Elaeis_guineensis	Elaeis_oleifera)	Attalea_speciosa))))	(Phoenix_dactylifera	((((Iriartea_deltoidea	Sabal_domingensis)	Serenoa_repens)	Nypa_fruticans)	(Calamus_caryotoides	Pseudophoenix_vinifera))))	Manicaria_saccifera)	((((Heterospathe_cagayanensis	(Dictyosperma_album	Veitchia_spiralis))	Kentiopsis_piersoniorum)	((Dypsis_decaryi	Burretiokentia_grandiflora)	Hydriastele_microspadix))	Prestoea_acuminata))	Geonoma_undata))	Kingia_australis);
((((Pelagodoxa_henryana	(((((Heterospathe_cagayanensis	(Kentiopsis_piersoniorum	(Dictyosperma_album	Veitchia_spiralis)))	((Dypsis_decaryi	Burretiokentia_grandiflora)	Hydriastele_microspadix))	(((Oenocarpus_minor	(Sclerosperma_profizianum	Oenocarpus_bataua))	(((((Elaeis_guineensis	Elaeis_oleifera)	Attalea_speciosa)	(Reinhardtia_simplex	(Reinhardtia_latisecta	Reinhardtia_paiewonskiana)))	((Podococcus_barteri	Roystonea_regia)	Orania_palindan))	(Chamaedorea_seifrizii	(((Nypa_fruticans	(Phoenix_dactylifera	Serenoa_repens))	(Iriartea_deltoidea	Sabal_domingensis))	Pseudophoenix_vinifera))))	Manicaria_saccifera))	Prestoea_acuminata)	Geonoma_undata))	Reinhardtia_gracilis)	Calamus_caryotoides)	Kingia_australis);
(((Chamaedorea_seifrizii	((Pseudophoenix_vinifera	(((Phoenix_dactylifera	Serenoa_repens)	(Iriartea_deltoidea	Sabal_domingensis))	Nypa_fruticans))	((((Prestoea_acuminata	(Burretiokentia_grandiflora	Manicaria_saccifera))	((Pelagodoxa_henryana	Geonoma_undata)	((Heterospathe_cagayanensis	(Kentiopsis_piersoniorum	(Dictyosperma_album	Veitchia_spiralis)))	(Dypsis_decaryi	Hydriastele_microspadix))))	(Oenocarpus_bataua	(Oenocarpus_minor	((Podococcus_barteri	Roystonea_regia)	(Orania_palindan	(((Elaeis_guineensis	Elaeis_oleifera)	(Reinhardtia_gracilis	Attalea_speciosa))	(Reinhardtia_simplex	(Reinhardtia_latisecta	Reinhardtia_paiewonskiana))))))))	Sclerosperma_profizianum)))	Calamus_caryotoides)	Kingia_australis);
((((Reinhardtia_gracilis	Chamaedorea_seifrizii)	(Geonoma_undata	((((Orania_palindan	(Dypsis_decaryi	(Podococcus_barteri	Roystonea_regia)))	(((Elaeis_guineensis	Elaeis_oleifera)	Attalea_speciosa)	(Reinhardtia_simplex	(Reinhardtia_latisecta	Reinhardtia_paiewonskiana))))	((Oenocarpus_minor	(Oenocarpus_bataua	Sclerosperma_profizianum))	(Pseudophoenix_vinifera	((Phoenix_dactylifera	Serenoa_repens)	((Nypa_fruticans	Iriartea_deltoidea)	Sabal_domingensis)))))	((Prestoea_acuminata	(Burretiokentia_grandiflora	Manicaria_saccifera))	((Heterospathe_cagayanensis	(Kentiopsis_piersoniorum	(Dictyosperma_album	Veitchia_spiralis)))	(Hydriastele_microspadix	Pelagodoxa_henryana))))))	Calamus_caryotoides)	Kingia_australis);
(((Geonoma_undata	((Prestoea_acuminata	((((Burretiokentia_grandiflora	Kentiopsis_piersoniorum)	(Heterospathe_cagayanensis	(Veitchia_spiralis	Dictyosperma_album)))	Hydriastele_microspadix)	(Manicaria_saccifera	((((Dypsis_decaryi	(Reinhardtia_gracilis	Chamaedorea_seifrizii))	((Nypa_fruticans	Pseudophoenix_vinifera)	(Phoenix_dactylifera	(Serenoa_repens	(Iriartea_deltoidea	Sabal_domingensis)))))	((Orania_palindan	(Podococcus_barteri	Roystonea_regia))	(((Elaeis_guineensis	Elaeis_oleifera)	Attalea_speciosa)	(Reinhardtia_simplex	(Reinhardtia_latisecta	Reinhardtia_paiewonskiana)))))	(Oenocarpus_minor	(Oenocarpus_bataua	Sclerosperma_profizianum))))))	Pelagodoxa_henryana))	Calamus_caryotoides)	Kingia_australis);
((((Reinhardtia_gracilis	Attalea_speciosa)	(((Reinhardtia_simplex	(Reinhardtia_latisecta	Reinhardtia_paiewonskiana))	(((((Sclerosperma_profizianum	(Oenocarpus_minor	Oenocarpus_bataua))	(((Pelagodoxa_henryana	Prestoea_acuminata)	(((Dictyosperma_album	(Heterospathe_cagayanensis	Veitchia_spiralis))	Kentiopsis_piersoniorum)	((Burretiokentia_grandiflora	Dypsis_decaryi)	Hydriastele_microspadix)))	(Geonoma_undata	Manicaria_saccifera)))	(Chamaedorea_seifrizii	((Nypa_fruticans	Pseudophoenix_vinifera)	((Iriartea_deltoidea	Sabal_domingensis)	(Phoenix_dactylifera	Serenoa_repens)))))	(Podococcus_barteri	Roystonea_regia))	Orania_palindan))	(Elaeis_guineensis	Elaeis_oleifera)))	Calamus_caryotoides)	Kingia_australis);
(((Chamaedorea_seifrizii	(((Nypa_fruticans	Pseudophoenix_vinifera)	((Iriartea_deltoidea	Sabal_domingensis)	(Phoenix_dactylifera	Serenoa_repens)))	((Podococcus_barteri	Roystonea_regia)	((Oenocarpus_bataua	Oenocarpus_minor)	(((Pelagodoxa_henryana	Geonoma_undata)	(((((Dictyosperma_album	Kentiopsis_piersoniorum)	Veitchia_spiralis)	Heterospathe_cagayanensis)	((Burretiokentia_grandiflora	Dypsis_decaryi)	Hydriastele_microspadix))	(Prestoea_acuminata	Manicaria_saccifera)))	((Reinhardtia_latisecta	Reinhardtia_paiewonskiana)	((((Reinhardtia_gracilis	Attalea_speciosa)	(Elaeis_guineensis	Elaeis_oleifera))	Orania_palindan)	(Sclerosperma_profizianum	Reinhardtia_simplex))))))))	Calamus_caryotoides)	Kingia_australis);
(((Nypa_fruticans	(Phoenix_dactylifera	(Serenoa_repens	(Iriartea_deltoidea	Sabal_domingensis))))	((Reinhardtia_gracilis	Chamaedorea_seifrizii)	(((Orania_palindan	(Podococcus_barteri	Roystonea_regia))	((((Prestoea_acuminata	(Manicaria_saccifera	(Pelagodoxa_henryana	(Calamus_caryotoides	Geonoma_undata))))	((((Dictyosperma_album	Kentiopsis_piersoniorum)	Veitchia_spiralis)	Heterospathe_cagayanensis)	((Burretiokentia_grandiflora	Dypsis_decaryi)	Hydriastele_microspadix)))	(Oenocarpus_bataua	(Oenocarpus_minor	Sclerosperma_profizianum)))	((Attalea_speciosa	(Elaeis_guineensis	Elaeis_oleifera))	(Reinhardtia_simplex	(Reinhardtia_latisecta	Reinhardtia_paiewonskiana)))))	Pseudophoenix_vinifera)))	Kingia_australis);
(((Nypa_fruticans	(((Iriartea_deltoidea	Sabal_domingensis)	(Serenoa_repens	Phoenix_dactylifera))	(Pseudophoenix_vinifera	(((((Oenocarpus_bataua	Oenocarpus_minor)	Sclerosperma_profizianum)	(Reinhardtia_gracilis	Chamaedorea_seifrizii))	(((Orania_palindan	(Podococcus_barteri	Roystonea_regia))	(Attalea_speciosa	(Elaeis_guineensis	(Dypsis_decaryi	Elaeis_oleifera))))	(Reinhardtia_simplex	(Reinhardtia_latisecta	Reinhardtia_paiewonskiana))))	((Pelagodoxa_henryana	((Veitchia_spiralis	(((Kentiopsis_piersoniorum	Dictyosperma_album)	Heterospathe_cagayanensis)	Burretiokentia_grandiflora))	Hydriastele_microspadix))	(Prestoea_acuminata	(Geonoma_undata	Manicaria_saccifera)))))))	Calamus_caryotoides)	Kingia_australis);
((((Reinhardtia_gracilis	Chamaedorea_seifrizii)	((((Orania_palindan	(Podococcus_barteri	Roystonea_regia))	((Attalea_speciosa	(Elaeis_guineensis	Elaeis_oleifera))	(Reinhardtia_simplex	(Dypsis_decaryi	(Reinhardtia_paiewonskiana	Reinhardtia_latisecta)))))	((Pelagodoxa_henryana	((((Kentiopsis_piersoniorum	(Veitchia_spiralis	Dictyosperma_album))	(Burretiokentia_grandiflora	Heterospathe_cagayanensis))	Hydriastele_microspadix)	(Geonoma_undata	(Manicaria_saccifera	Prestoea_acuminata))))	(Oenocarpus_minor	(Sclerosperma_profizianum	Oenocarpus_bataua))))	(((Iriartea_deltoidea	Nypa_fruticans)	Pseudophoenix_vinifera)	(Phoenix_dactylifera	(Serenoa_repens	Sabal_domingensis)))))	Calamus_caryotoides)	Kingia_australis);
(((Nypa_fruticans	(((Sabal_domingensis	Iriartea_deltoidea)	(Phoenix_dactylifera	Serenoa_repens))	((Pseudophoenix_vinifera	(((Attalea_speciosa	(Elaeis_oleifera	Elaeis_guineensis))	(Reinhardtia_simplex	(Reinhardtia_paiewonskiana	Reinhardtia_latisecta)))	((Podococcus_barteri	Roystonea_regia)	((Oenocarpus_minor	(Oenocarpus_bataua	Sclerosperma_profizianum))	(((Geonoma_undata	(Pelagodoxa_henryana	Orania_palindan))	(Prestoea_acuminata	Manicaria_saccifera))	((Veitchia_spiralis	(Dictyosperma_album	(Kentiopsis_piersoniorum	Heterospathe_cagayanensis)))	((Burretiokentia_grandiflora	Dypsis_decaryi)	Hydriastele_microspadix)))))))	(Chamaedorea_seifrizii	Reinhardtia_gracilis))))	Calamus_caryotoides)	Kingia_australis);
(((Nypa_fruticans	(((Sabal_domingensis	Iriartea_deltoidea)	(Phoenix_dactylifera	Serenoa_repens))	((Pseudophoenix_vinifera	((Attalea_speciosa	(Elaeis_oleifera	Elaeis_guineensis))	(Reinhardtia_simplex	(Reinhardtia_paiewonskiana	Reinhardtia_latisecta))))	((((Chamaedorea_seifrizii	Reinhardtia_gracilis)	(Oenocarpus_minor	(Oenocarpus_bataua	Sclerosperma_profizianum)))	((((Prestoea_acuminata	((Veitchia_spiralis	(Dictyosperma_album	(Heterospathe_cagayanensis	Kentiopsis_piersoniorum)))	((Burretiokentia_grandiflora	Dypsis_decaryi)	Hydriastele_microspadix)))	Geonoma_undata)	(Manicaria_saccifera	Orania_palindan))	Pelagodoxa_henryana))	(Podococcus_barteri	Roystonea_regia)))))	Calamus_caryotoides)	Kingia_australis);
(((Pelagodoxa_henryana	Geonoma_undata)	((((Prestoea_acuminata	(((Roystonea_regia	(((Nypa_fruticans	Serenoa_repens)	((Sabal_domingensis	Iriartea_deltoidea)	Pseudophoenix_vinifera))	Phoenix_dactylifera))	((Reinhardtia_gracilis	Chamaedorea_seifrizii)	(Podococcus_barteri	(((Calamus_caryotoides	Attalea_speciosa)	(Elaeis_oleifera	Elaeis_guineensis))	(Reinhardtia_simplex	(Reinhardtia_paiewonskiana	Reinhardtia_latisecta))))))	(Oenocarpus_minor	(Oenocarpus_bataua	Sclerosperma_profizianum))))	(Burretiokentia_grandiflora	Manicaria_saccifera))	((Veitchia_spiralis	(Kentiopsis_piersoniorum	(Heterospathe_cagayanensis	Dictyosperma_album)))	(Dypsis_decaryi	Hydriastele_microspadix)))	Orania_palindan))	Kingia_australis);
(((((Iriartea_deltoidea	(Phoenix_dactylifera	(Pseudophoenix_vinifera	(((Reinhardtia_gracilis	Chamaedorea_seifrizii)	(Podococcus_barteri	((Attalea_speciosa	(Elaeis_oleifera	Elaeis_guineensis))	(Reinhardtia_simplex	(Reinhardtia_paiewonskiana	Reinhardtia_latisecta)))))	((((Prestoea_acuminata	(Sclerosperma_profizianum	(Oenocarpus_minor	Oenocarpus_bataua)))	Orania_palindan)	(((Pelagodoxa_henryana	((Burretiokentia_grandiflora	Dypsis_decaryi)	Hydriastele_microspadix))	(Kentiopsis_piersoniorum	(Dictyosperma_album	(Heterospathe_cagayanensis	Veitchia_spiralis))))	(Manicaria_saccifera	Geonoma_undata)))	Roystonea_regia)))))	Nypa_fruticans)	(Serenoa_repens	Sabal_domingensis))	Calamus_caryotoides)	Kingia_australis);
((((Chamaedorea_seifrizii	(((Oenocarpus_minor	Oenocarpus_bataua)	((Orania_palindan	((Attalea_speciosa	(Elaeis_oleifera	Elaeis_guineensis))	((Reinhardtia_gracilis	Reinhardtia_simplex)	(Reinhardtia_paiewonskiana	Reinhardtia_latisecta))))	(Podococcus_barteri	Roystonea_regia)))	((Prestoea_acuminata	Sclerosperma_profizianum)	(((((Dictyosperma_album	Veitchia_spiralis)	(Heterospathe_cagayanensis	Kentiopsis_piersoniorum))	((Burretiokentia_grandiflora	Dypsis_decaryi)	Hydriastele_microspadix))	Pelagodoxa_henryana)	(Manicaria_saccifera	Geonoma_undata)))))	(((Sabal_domingensis	Iriartea_deltoidea)	(Serenoa_repens	Phoenix_dactylifera))	(Nypa_fruticans	Pseudophoenix_vinifera)))	Calamus_caryotoides)	Kingia_australis);
(((Chamaedorea_seifrizii	((((((Attalea_speciosa	(Reinhardtia_gracilis	Calamus_caryotoides))	(Elaeis_oleifera	Elaeis_guineensis))	(Reinhardtia_simplex	(Reinhardtia_paiewonskiana	Reinhardtia_latisecta)))	((Oenocarpus_minor	Oenocarpus_bataua)	((Podococcus_barteri	Roystonea_regia)	Orania_palindan)))	((Manicaria_saccifera	Geonoma_undata)	((((Dictyosperma_album	Veitchia_spiralis)	(Heterospathe_cagayanensis	Kentiopsis_piersoniorum))	(((Burretiokentia_grandiflora	Dypsis_decaryi)	Hydriastele_microspadix)	Pelagodoxa_henryana))	Prestoea_acuminata)))	Sclerosperma_profizianum))	((Serenoa_repens	Phoenix_dactylifera)	((Nypa_fruticans	Pseudophoenix_vinifera)	(Sabal_domingensis	Iriartea_deltoidea))))	Kingia_australis);
((((((Reinhardtia_simplex	(Reinhardtia_paiewonskiana	Reinhardtia_latisecta))	((((Manicaria_saccifera	(Pelagodoxa_henryana	Geonoma_undata))	(((Kentiopsis_piersoniorum	((Dictyosperma_album	Veitchia_spiralis)	Heterospathe_cagayanensis))	((Burretiokentia_grandiflora	Dypsis_decaryi)	Hydriastele_microspadix))	Prestoea_acuminata))	((Oenocarpus_bataua	Oenocarpus_minor)	Sclerosperma_profizianum))	((Attalea_speciosa	(Elaeis_oleifera	Elaeis_guineensis))	((Podococcus_barteri	Roystonea_regia)	Orania_palindan))))	(Calamus_caryotoides	((Sabal_domingensis	(Nypa_fruticans	Iriartea_deltoidea))	(Serenoa_repens	Phoenix_dactylifera))))	(Reinhardtia_gracilis	Chamaedorea_seifrizii))	Pseudophoenix_vinifera)	Kingia_australis);
((Prestoea_acuminata	((((((Oenocarpus_bataua	Oenocarpus_minor)	Sclerosperma_profizianum)	(((Pseudophoenix_vinifera	Nypa_fruticans)	((Serenoa_repens	Phoenix_dactylifera)	(Sabal_domingensis	Iriartea_deltoidea)))	Chamaedorea_seifrizii))	((Orania_palindan	(Podococcus_barteri	Roystonea_regia))	(((Reinhardtia_gracilis	Reinhardtia_simplex)	(Reinhardtia_paiewonskiana	Reinhardtia_latisecta))	(Attalea_speciosa	(Elaeis_oleifera	Elaeis_guineensis)))))	(Manicaria_saccifera	Geonoma_undata))	((Calamus_caryotoides	Pelagodoxa_henryana)	(((Kentiopsis_piersoniorum	Dictyosperma_album)	(Heterospathe_cagayanensis	Veitchia_spiralis))	((Burretiokentia_grandiflora	Dypsis_decaryi)	Hydriastele_microspadix)))))	Kingia_australis);
(((((((((Sclerosperma_profizianum	Oenocarpus_bataua)	Oenocarpus_minor)	((((Pseudophoenix_vinifera	Nypa_fruticans)	((Serenoa_repens	Phoenix_dactylifera)	(Sabal_domingensis	Iriartea_deltoidea)))	Chamaedorea_seifrizii)	((Orania_palindan	(Podococcus_barteri	Roystonea_regia))	(((Reinhardtia_simplex	(Reinhardtia_paiewonskiana	Reinhardtia_latisecta))	(Attalea_speciosa	(Elaeis_oleifera	Elaeis_guineensis)))	Reinhardtia_gracilis))))	(Manicaria_saccifera	Geonoma_undata))	Prestoea_acuminata)	(((Kentiopsis_piersoniorum	(Veitchia_spiralis	Dictyosperma_album))	Heterospathe_cagayanensis)	((Burretiokentia_grandiflora	Dypsis_decaryi)	Hydriastele_microspadix)))	Pelagodoxa_henryana)	Calamus_caryotoides)	Kingia_australis);
(((((((Sclerosperma_profizianum	(((((Podococcus_barteri	Oenocarpus_bataua)	Oenocarpus_minor)	(Roystonea_regia	(Orania_palindan	((Reinhardtia_gracilis	(Attalea_speciosa	(Elaeis_oleifera	Elaeis_guineensis)))	(Reinhardtia_simplex	(Reinhardtia_paiewonskiana	Reinhardtia_latisecta))))))	(Pseudophoenix_vinifera	(Phoenix_dactylifera	(Sabal_domingensis	Serenoa_repens))))	Chamaedorea_seifrizii))	(Manicaria_saccifera	((Iriartea_deltoidea	Nypa_fruticans)	Geonoma_undata)))	Prestoea_acuminata)	(((Dictyosperma_album	(Kentiopsis_piersoniorum	Veitchia_spiralis))	Heterospathe_cagayanensis)	((Burretiokentia_grandiflora	Dypsis_decaryi)	Hydriastele_microspadix)))	Pelagodoxa_henryana)	Calamus_caryotoides)	Kingia_australis);
((Reinhardtia_simplex	((Reinhardtia_latisecta	Reinhardtia_paiewonskiana)	(((Elaeis_oleifera	Elaeis_guineensis)	(Reinhardtia_gracilis	Attalea_speciosa))	(((Orania_palindan	(Dypsis_decaryi	(Podococcus_barteri	Roystonea_regia)))	(((Pelagodoxa_henryana	((Geonoma_undata	(Manicaria_saccifera	Prestoea_acuminata))	(Hydriastele_microspadix	((Heterospathe_cagayanensis	Veitchia_spiralis)	(Dictyosperma_album	(Burretiokentia_grandiflora	Kentiopsis_piersoniorum))))))	((Calamus_caryotoides	Pseudophoenix_vinifera)	((Phoenix_dactylifera	((Sabal_domingensis	Iriartea_deltoidea)	Serenoa_repens))	Nypa_fruticans)))	(Chamaedorea_seifrizii	Sclerosperma_profizianum)))	(Oenocarpus_minor	Oenocarpus_bataua)))))	Kingia_australis);
((Heterospathe_cagayanensis	((Dictyosperma_album	Veitchia_spiralis)	(Kentiopsis_piersoniorum	(((((((Reinhardtia_gracilis	Chamaedorea_seifrizii)	(((Sabal_domingensis	Iriartea_deltoidea)	(Serenoa_repens	Phoenix_dactylifera))	(Nypa_fruticans	(Calamus_caryotoides	Pseudophoenix_vinifera))))	((Reinhardtia_simplex	(Reinhardtia_latisecta	Reinhardtia_paiewonskiana))	((Elaeis_oleifera	Elaeis_guineensis)	((Orania_palindan	(Podococcus_barteri	Roystonea_regia))	Attalea_speciosa))))	((Sclerosperma_profizianum	Oenocarpus_bataua)	Oenocarpus_minor))	(Geonoma_undata	Manicaria_saccifera))	Prestoea_acuminata)	(Pelagodoxa_henryana	(Hydriastele_microspadix	(Burretiokentia_grandiflora	Dypsis_decaryi)))))))	Kingia_australis);
((((Reinhardtia_gracilis	Chamaedorea_seifrizii)	(((Sabal_domingensis	Iriartea_deltoidea)	((Calamus_caryotoides	Serenoa_repens)	Phoenix_dactylifera))	(Nypa_fruticans	Pseudophoenix_vinifera)))	(((Reinhardtia_simplex	(Reinhardtia_latisecta	Reinhardtia_paiewonskiana))	((Dypsis_decaryi	(((Elaeis_oleifera	Elaeis_guineensis)	((Orania_palindan	(Podococcus_barteri	Roystonea_regia))	Attalea_speciosa))	(Prestoea_acuminata	((Hydriastele_microspadix	(Kentiopsis_piersoniorum	((Burretiokentia_grandiflora	(Veitchia_spiralis	Dictyosperma_album))	Heterospathe_cagayanensis)))	(Sclerosperma_profizianum	(Oenocarpus_bataua	Oenocarpus_minor))))))	(Geonoma_undata	Manicaria_saccifera)))	Pelagodoxa_henryana))	Kingia_australis);
(((((((((Orania_palindan	(Dypsis_decaryi	(Podococcus_barteri	Roystonea_regia)))	(Attalea_speciosa	(Elaeis_oleifera	Elaeis_guineensis)))	((Reinhardtia_gracilis	(Prestoea_acuminata	Manicaria_saccifera))	((((Dictyosperma_album	Veitchia_spiralis)	(Heterospathe_cagayanensis	(Kentiopsis_piersoniorum	Burretiokentia_grandiflora)))	Hydriastele_microspadix)	(Pelagodoxa_henryana	Geonoma_undata))))	(((Sabal_domingensis	Iriartea_deltoidea)	(Serenoa_repens	Phoenix_dactylifera))	(Nypa_fruticans	Pseudophoenix_vinifera)))	((Oenocarpus_bataua	Oenocarpus_minor)	Sclerosperma_profizianum))	(Reinhardtia_simplex	(Reinhardtia_latisecta	Reinhardtia_paiewonskiana)))	Chamaedorea_seifrizii)	Calamus_caryotoides)	Kingia_australis);
(((((((Reinhardtia_gracilis	Chamaedorea_seifrizii)	(Phoenix_dactylifera	((Serenoa_repens	(Nypa_fruticans	Pseudophoenix_vinifera))	(Sabal_domingensis	Iriartea_deltoidea))))	((Manicaria_saccifera	(Prestoea_acuminata	(((Pelagodoxa_henryana	Geonoma_undata)	Calamus_caryotoides)	(((Dictyosperma_album	Veitchia_spiralis)	((Burretiokentia_grandiflora	Heterospathe_cagayanensis)	Kentiopsis_piersoniorum))	Hydriastele_microspadix))))	(Oenocarpus_bataua	(Oenocarpus_minor	Sclerosperma_profizianum))))	((Orania_palindan	(Dypsis_decaryi	(Podococcus_barteri	Roystonea_regia)))	(Attalea_speciosa	(Elaeis_oleifera	Elaeis_guineensis))))	(Reinhardtia_latisecta	Reinhardtia_paiewonskiana))	Reinhardtia_simplex)	Kingia_australis);
(((Chamaedorea_seifrizii	((((Nypa_fruticans	Pseudophoenix_vinifera)	(Sabal_domingensis	Iriartea_deltoidea))	(Serenoa_repens	Phoenix_dactylifera))	(((Prestoea_acuminata	((Manicaria_saccifera	(Geonoma_undata	Pelagodoxa_henryana))	(((Veitchia_spiralis	Dictyosperma_album)	(Heterospathe_cagayanensis	Kentiopsis_piersoniorum))	((Burretiokentia_grandiflora	Dypsis_decaryi)	Hydriastele_microspadix))))	(Sclerosperma_profizianum	(Oenocarpus_bataua	Oenocarpus_minor)))	((Orania_palindan	(Podococcus_barteri	Roystonea_regia))	((Attalea_speciosa	(Elaeis_oleifera	Elaeis_guineensis))	((Reinhardtia_latisecta	Reinhardtia_paiewonskiana)	(Reinhardtia_gracilis	Reinhardtia_simplex)))))))	Calamus_caryotoides)	Kingia_australis);
(((Pelagodoxa_henryana	(((((((Sabal_domingensis	Serenoa_repens)	Phoenix_dactylifera)	(Nypa_fruticans	Iriartea_deltoidea))	Pseudophoenix_vinifera)	(((Prestoea_acuminata	((Kentiopsis_piersoniorum	(Heterospathe_cagayanensis	(Dictyosperma_album	Veitchia_spiralis)))	((Burretiokentia_grandiflora	Dypsis_decaryi)	Hydriastele_microspadix)))	((((Sclerosperma_profizianum	Oenocarpus_bataua)	Oenocarpus_minor)	(Reinhardtia_gracilis	Chamaedorea_seifrizii))	((Attalea_speciosa	(Elaeis_oleifera	Elaeis_guineensis))	(Orania_palindan	(Podococcus_barteri	Roystonea_regia)))))	((Reinhardtia_latisecta	Reinhardtia_paiewonskiana)	Reinhardtia_simplex)))	Manicaria_saccifera)	Geonoma_undata))	Calamus_caryotoides)	Kingia_australis);
((((((Nypa_fruticans	Iriartea_deltoidea)	Sabal_domingensis)	Serenoa_repens)	Phoenix_dactylifera)	(((((((Reinhardtia_latisecta	Reinhardtia_paiewonskiana)	(Reinhardtia_gracilis	Reinhardtia_simplex))	(Attalea_speciosa	(Podococcus_barteri	(Elaeis_oleifera	Elaeis_guineensis))))	(Orania_palindan	Roystonea_regia))	(((Sclerosperma_profizianum	Oenocarpus_bataua)	Oenocarpus_minor)	((Prestoea_acuminata	((Burretiokentia_grandiflora	Dypsis_decaryi)	((Heterospathe_cagayanensis	((Dictyosperma_album	Veitchia_spiralis)	Kentiopsis_piersoniorum))	((Calamus_caryotoides	Pelagodoxa_henryana)	Hydriastele_microspadix))))	(Manicaria_saccifera	Geonoma_undata))))	Pseudophoenix_vinifera)	Chamaedorea_seifrizii))	Kingia_australis);
(((Iriartea_deltoidea	((Nypa_fruticans	Phoenix_dactylifera)	(((((((Reinhardtia_latisecta	Reinhardtia_paiewonskiana)	Reinhardtia_simplex)	((Orania_palindan	(Podococcus_barteri	Roystonea_regia))	(((Oenocarpus_bataua	Oenocarpus_minor)	Attalea_speciosa)	(Elaeis_oleifera	Elaeis_guineensis))))	(((Prestoea_acuminata	((((Heterospathe_cagayanensis	Dictyosperma_album)	(Veitchia_spiralis	Kentiopsis_piersoniorum))	(Hydriastele_microspadix	(Burretiokentia_grandiflora	Dypsis_decaryi)))	(Calamus_caryotoides	Pelagodoxa_henryana)))	Manicaria_saccifera)	Geonoma_undata))	Sclerosperma_profizianum)	Pseudophoenix_vinifera)	(Reinhardtia_gracilis	Chamaedorea_seifrizii))))	(Sabal_domingensis	Serenoa_repens))	Kingia_australis);
((Pseudophoenix_vinifera	((((((Reinhardtia_latisecta	Reinhardtia_paiewonskiana)	Reinhardtia_simplex)	((Elaeis_oleifera	Elaeis_guineensis)	(((Oenocarpus_bataua	Oenocarpus_minor)	Orania_palindan)	(Attalea_speciosa	(Podococcus_barteri	Roystonea_regia)))))	((((((Burretiokentia_grandiflora	Dypsis_decaryi)	Prestoea_acuminata)	(((Calamus_caryotoides	Pelagodoxa_henryana)	Hydriastele_microspadix)	((Veitchia_spiralis	(Dictyosperma_album	Kentiopsis_piersoniorum))	Heterospathe_cagayanensis)))	Manicaria_saccifera)	Geonoma_undata)	Sclerosperma_profizianum))	((Iriartea_deltoidea	Nypa_fruticans)	(Phoenix_dactylifera	(Sabal_domingensis	Serenoa_repens))))	(Reinhardtia_gracilis	Chamaedorea_seifrizii)))	Kingia_australis);
((((((((Roystonea_regia	Podococcus_barteri)	Orania_palindan)	((((Nypa_fruticans	Pseudophoenix_vinifera)	(Phoenix_dactylifera	((Sabal_domingensis	Iriartea_deltoidea)	Serenoa_repens)))	((Oenocarpus_bataua	(Sclerosperma_profizianum	Oenocarpus_minor))	(Reinhardtia_gracilis	Chamaedorea_seifrizii)))	((Reinhardtia_simplex	(Reinhardtia_paiewonskiana	Reinhardtia_latisecta))	(Attalea_speciosa	(Elaeis_oleifera	Elaeis_guineensis)))))	(Geonoma_undata	Manicaria_saccifera))	(Prestoea_acuminata	((Veitchia_spiralis	(Dictyosperma_album	(Heterospathe_cagayanensis	Kentiopsis_piersoniorum)))	((Burretiokentia_grandiflora	Dypsis_decaryi)	Hydriastele_microspadix))))	Pelagodoxa_henryana)	Calamus_caryotoides)	Kingia_australis);
((Chamaedorea_seifrizii	((Phoenix_dactylifera	((((Calamus_caryotoides	Sabal_domingensis)	Iriartea_deltoidea)	Serenoa_repens)	(Nypa_fruticans	Pseudophoenix_vinifera)))	(((Reinhardtia_simplex	(Reinhardtia_paiewonskiana	Reinhardtia_latisecta))	(Attalea_speciosa	(Elaeis_oleifera	Elaeis_guineensis)))	(((((((Reinhardtia_gracilis	Pelagodoxa_henryana)	Geonoma_undata)	Manicaria_saccifera)	(Prestoea_acuminata	((((Dictyosperma_album	Veitchia_spiralis)	Heterospathe_cagayanensis)	Kentiopsis_piersoniorum)	((Burretiokentia_grandiflora	Dypsis_decaryi)	Hydriastele_microspadix))))	(Oenocarpus_minor	(Oenocarpus_bataua	Sclerosperma_profizianum)))	Orania_palindan)	(Roystonea_regia	Podococcus_barteri)))))	Kingia_australis);
(((Chamaedorea_seifrizii	(((((Sabal_domingensis	Serenoa_repens)	Phoenix_dactylifera)	(Nypa_fruticans	Iriartea_deltoidea))	Pseudophoenix_vinifera)	((((Reinhardtia_simplex	(Reinhardtia_paiewonskiana	Reinhardtia_latisecta))	(((Podococcus_barteri	Roystonea_regia)	Orania_palindan)	((Reinhardtia_gracilis	Attalea_speciosa)	(Elaeis_oleifera	Elaeis_guineensis))))	((Geonoma_undata	Manicaria_saccifera)	(Prestoea_acuminata	((Kentiopsis_piersoniorum	((Dictyosperma_album	Veitchia_spiralis)	(Heterospathe_cagayanensis	(Pelagodoxa_henryana	Hydriastele_microspadix))))	(Burretiokentia_grandiflora	Dypsis_decaryi)))))	((Oenocarpus_minor	Oenocarpus_bataua)	Sclerosperma_profizianum))))	Calamus_caryotoides)	Kingia_australis);
((Pseudophoenix_vinifera	(Chamaedorea_seifrizii	((((Podococcus_barteri	Roystonea_regia)	((Orania_palindan	((Reinhardtia_gracilis	Attalea_speciosa)	(Elaeis_oleifera	Elaeis_guineensis)))	(Reinhardtia_simplex	(Reinhardtia_paiewonskiana	Reinhardtia_latisecta))))	((Geonoma_undata	Manicaria_saccifera)	(Prestoea_acuminata	((Pelagodoxa_henryana	(((Dictyosperma_album	(Heterospathe_cagayanensis	Veitchia_spiralis))	Kentiopsis_piersoniorum)	Hydriastele_microspadix))	(Burretiokentia_grandiflora	Dypsis_decaryi)))))	(((Oenocarpus_minor	Oenocarpus_bataua)	Sclerosperma_profizianum)	(((((Nypa_fruticans	Iriartea_deltoidea)	Sabal_domingensis)	Serenoa_repens)	Phoenix_dactylifera)	Calamus_caryotoides)))))	Kingia_australis);
((Calamus_caryotoides	(((Iriartea_deltoidea	Sabal_domingensis)	(Serenoa_repens	Phoenix_dactylifera))	((((Chamaedorea_seifrizii	((Sclerosperma_profizianum	Oenocarpus_bataua)	Oenocarpus_minor))	(((Reinhardtia_gracilis	((Attalea_speciosa	(Elaeis_oleifera	Elaeis_guineensis))	(Reinhardtia_simplex	(Reinhardtia_paiewonskiana	Reinhardtia_latisecta))))	Orania_palindan)	((((Pelagodoxa_henryana	Geonoma_undata)	Manicaria_saccifera)	(Hydriastele_microspadix	((Dypsis_decaryi	Burretiokentia_grandiflora)	(Kentiopsis_piersoniorum	((Dictyosperma_album	Heterospathe_cagayanensis)	Veitchia_spiralis)))))	(Prestoea_acuminata	(Podococcus_barteri	Roystonea_regia)))))	Pseudophoenix_vinifera)	Nypa_fruticans)))	Kingia_australis);
((Calamus_caryotoides	((Reinhardtia_gracilis	Chamaedorea_seifrizii)	((((Dypsis_decaryi	(Podococcus_barteri	Roystonea_regia))	((((Reinhardtia_simplex	(Reinhardtia_paiewonskiana	Reinhardtia_latisecta))	Attalea_speciosa)	(Elaeis_oleifera	Elaeis_guineensis))	Orania_palindan))	(((Manicaria_saccifera	(Oenocarpus_bataua	(Oenocarpus_minor	(Prestoea_acuminata	Geonoma_undata))))	(Pelagodoxa_henryana	((((Veitchia_spiralis	Dictyosperma_album)	Kentiopsis_piersoniorum)	(Burretiokentia_grandiflora	Heterospathe_cagayanensis))	Hydriastele_microspadix)))	Sclerosperma_profizianum))	(Pseudophoenix_vinifera	(((Nypa_fruticans	Iriartea_deltoidea)	(Serenoa_repens	Phoenix_dactylifera))	Sabal_domingensis)))))	Kingia_australis);
((Calamus_caryotoides	((((((Attalea_speciosa	(Elaeis_oleifera	Elaeis_guineensis))	((Roystonea_regia	Podococcus_barteri)	Orania_palindan))	((((Oenocarpus_bataua	((Geonoma_undata	Pelagodoxa_henryana)	Manicaria_saccifera))	((((Dictyosperma_album	Veitchia_spiralis)	Kentiopsis_piersoniorum)	Heterospathe_cagayanensis)	(Hydriastele_microspadix	(Dypsis_decaryi	Burretiokentia_grandiflora))))	(Prestoea_acuminata	Oenocarpus_minor))	Sclerosperma_profizianum))	(Reinhardtia_simplex	(Reinhardtia_paiewonskiana	Reinhardtia_latisecta)))	(Reinhardtia_gracilis	Chamaedorea_seifrizii))	((Pseudophoenix_vinifera	((Serenoa_repens	(Iriartea_deltoidea	Sabal_domingensis))	Nypa_fruticans))	Phoenix_dactylifera)))	Kingia_australis);
((Calamus_caryotoides	((((((Roystonea_regia	Podococcus_barteri)	(Orania_palindan	(Dypsis_decaryi	((Reinhardtia_simplex	(Reinhardtia_paiewonskiana	Reinhardtia_latisecta))	(Attalea_speciosa	(Elaeis_oleifera	Elaeis_guineensis))))))	(Prestoea_acuminata	(Oenocarpus_bataua	(Oenocarpus_minor	((Geonoma_undata	(((Kentiopsis_piersoniorum	((Burretiokentia_grandiflora	Heterospathe_cagayanensis)	(Dictyosperma_album	Veitchia_spiralis)))	Hydriastele_microspadix)	Pelagodoxa_henryana))	Manicaria_saccifera)))))	Sclerosperma_profizianum)	(Reinhardtia_gracilis	Chamaedorea_seifrizii))	((Nypa_fruticans	Pseudophoenix_vinifera)	((Iriartea_deltoidea	Sabal_domingensis)	(Serenoa_repens	Phoenix_dactylifera)))))	Kingia_australis);
((Chamaedorea_seifrizii	((((((Geonoma_undata	Manicaria_saccifera)	(Prestoea_acuminata	(((((Burretiokentia_grandiflora	Heterospathe_cagayanensis)	(Kentiopsis_piersoniorum	Dictyosperma_album))	Veitchia_spiralis)	Hydriastele_microspadix)	Pelagodoxa_henryana)))	(Orania_palindan	(Roystonea_regia	Podococcus_barteri)))	((Reinhardtia_gracilis	Attalea_speciosa)	(((Dypsis_decaryi	Reinhardtia_simplex)	(Reinhardtia_paiewonskiana	Reinhardtia_latisecta))	(Elaeis_oleifera	Elaeis_guineensis))))	(Sclerosperma_profizianum	(Oenocarpus_minor	Oenocarpus_bataua)))	((Nypa_fruticans	(Calamus_caryotoides	Pseudophoenix_vinifera))	((Iriartea_deltoidea	Sabal_domingensis)	(Serenoa_repens	Phoenix_dactylifera)))))	Kingia_australis);
((((Oenocarpus_minor	((((((Reinhardtia_simplex	(Reinhardtia_paiewonskiana	Reinhardtia_latisecta))	(((Elaeis_oleifera	Elaeis_guineensis)	Attalea_speciosa)	Orania_palindan))	(Roystonea_regia	Podococcus_barteri))	((Pseudophoenix_vinifera	Sclerosperma_profizianum)	((Geonoma_undata	Manicaria_saccifera)	(((Dypsis_decaryi	Burretiokentia_grandiflora)	Prestoea_acuminata)	((((Veitchia_spiralis	Dictyosperma_album)	Kentiopsis_piersoniorum)	Heterospathe_cagayanensis)	(Pelagodoxa_henryana	Hydriastele_microspadix))))))	(((Iriartea_deltoidea	Sabal_domingensis)	Serenoa_repens)	Phoenix_dactylifera))	(Reinhardtia_gracilis	Chamaedorea_seifrizii)))	(Oenocarpus_bataua	Nypa_fruticans))	Calamus_caryotoides)	Kingia_australis);
((Calamus_caryotoides	(((((Roystonea_regia	((Attalea_speciosa	(Elaeis_guineensis	Elaeis_oleifera))	(Dypsis_decaryi	Orania_palindan)))	(Podococcus_barteri	((Reinhardtia_paiewonskiana	Reinhardtia_latisecta)	(Reinhardtia_gracilis	Reinhardtia_simplex))))	(Sclerosperma_profizianum	(((((Burretiokentia_grandiflora	Heterospathe_cagayanensis)	Hydriastele_microspadix)	(Dictyosperma_album	(Veitchia_spiralis	Kentiopsis_piersoniorum)))	Pelagodoxa_henryana)	((Prestoea_acuminata	Geonoma_undata)	Manicaria_saccifera))))	((Serenoa_repens	Phoenix_dactylifera)	((Nypa_fruticans	Pseudophoenix_vinifera)	(Sabal_domingensis	Iriartea_deltoidea))))	((Chamaedorea_seifrizii	Oenocarpus_minor)	Oenocarpus_bataua)))	Kingia_australis);
((Calamus_caryotoides	((Serenoa_repens	Phoenix_dactylifera)	(((Sclerosperma_profizianum	((((Dypsis_decaryi	Orania_palindan)	(Attalea_speciosa	(Elaeis_guineensis	Elaeis_oleifera)))	((Reinhardtia_paiewonskiana	Reinhardtia_latisecta)	Reinhardtia_simplex))	((Oenocarpus_minor	Oenocarpus_bataua)	((Podococcus_barteri	Roystonea_regia)	(((Prestoea_acuminata	((((Heterospathe_cagayanensis	Veitchia_spiralis)	Dictyosperma_album)	((Burretiokentia_grandiflora	Pelagodoxa_henryana)	Hydriastele_microspadix))	Kentiopsis_piersoniorum))	Geonoma_undata)	Manicaria_saccifera)))))	(Reinhardtia_gracilis	Chamaedorea_seifrizii))	((Nypa_fruticans	Pseudophoenix_vinifera)	(Sabal_domingensis	Iriartea_deltoidea)))))	Kingia_australis);
(((Reinhardtia_gracilis	Chamaedorea_seifrizii)	(((((Hydriastele_microspadix	Pelagodoxa_henryana)	(Heterospathe_cagayanensis	(Veitchia_spiralis	(Dictyosperma_album	Kentiopsis_piersoniorum))))	Sclerosperma_profizianum)	((((Orania_palindan	(Attalea_speciosa	(Elaeis_guineensis	Elaeis_oleifera)))	((Reinhardtia_paiewonskiana	Reinhardtia_latisecta)	Reinhardtia_simplex))	(Oenocarpus_minor	Oenocarpus_bataua))	(((Dypsis_decaryi	Burretiokentia_grandiflora)	(Prestoea_acuminata	(Podococcus_barteri	Roystonea_regia)))	(Manicaria_saccifera	Geonoma_undata))))	((Nypa_fruticans	(Calamus_caryotoides	Pseudophoenix_vinifera))	(Phoenix_dactylifera	((Sabal_domingensis	Iriartea_deltoidea)	Serenoa_repens)))))	Kingia_australis);
(((Reinhardtia_gracilis	Chamaedorea_seifrizii)	(((Podococcus_barteri	Roystonea_regia)	(((Orania_palindan	(Attalea_speciosa	(Elaeis_guineensis	Elaeis_oleifera)))	(Calamus_caryotoides	((Reinhardtia_paiewonskiana	Reinhardtia_latisecta)	Reinhardtia_simplex)))	((((Hydriastele_microspadix	Heterospathe_cagayanensis)	(((Dypsis_decaryi	Burretiokentia_grandiflora)	Veitchia_spiralis)	(Kentiopsis_piersoniorum	Dictyosperma_album)))	(Manicaria_saccifera	((Pelagodoxa_henryana	Geonoma_undata)	Prestoea_acuminata)))	((Sclerosperma_profizianum	Oenocarpus_bataua)	Oenocarpus_minor))))	((Serenoa_repens	Phoenix_dactylifera)	((Nypa_fruticans	Pseudophoenix_vinifera)	(Sabal_domingensis	Iriartea_deltoidea)))))	Kingia_australis);
(((Elaeis_guineensis	Elaeis_oleifera)	((((Reinhardtia_paiewonskiana	Reinhardtia_latisecta)	Reinhardtia_simplex)	((((((Dypsis_decaryi	(Podococcus_barteri	Oenocarpus_bataua))	Oenocarpus_minor)	Roystonea_regia)	((Prestoea_acuminata	((Hydriastele_microspadix	((Burretiokentia_grandiflora	Heterospathe_cagayanensis)	(Kentiopsis_piersoniorum	(Dictyosperma_album	Veitchia_spiralis))))	(Calamus_caryotoides	Pelagodoxa_henryana)))	(Geonoma_undata	Manicaria_saccifera)))	(((Nypa_fruticans	(Phoenix_dactylifera	((Sabal_domingensis	Iriartea_deltoidea)	Serenoa_repens)))	Pseudophoenix_vinifera)	((Reinhardtia_gracilis	Chamaedorea_seifrizii)	Sclerosperma_profizianum)))	Orania_palindan))	Attalea_speciosa))	Kingia_australis);
(((((((Oenocarpus_bataua	Oenocarpus_minor)	((((Prestoea_acuminata	Manicaria_saccifera)	(((Burretiokentia_grandiflora	Dypsis_decaryi)	Hydriastele_microspadix)	(Heterospathe_cagayanensis	((Dictyosperma_album	Veitchia_spiralis)	Kentiopsis_piersoniorum))))	(Geonoma_undata	(Calamus_caryotoides	Pelagodoxa_henryana)))	Sclerosperma_profizianum))	((Nypa_fruticans	(Phoenix_dactylifera	((Sabal_domingensis	Iriartea_deltoidea)	Serenoa_repens)))	Pseudophoenix_vinifera))	((Orania_palindan	(Podococcus_barteri	Roystonea_regia))	(Attalea_speciosa	(Elaeis_guineensis	Elaeis_oleifera))))	(Reinhardtia_gracilis	Chamaedorea_seifrizii))	((Reinhardtia_paiewonskiana	Reinhardtia_latisecta)	Reinhardtia_simplex))	Kingia_australis);
((((((Nypa_fruticans	((Sabal_domingensis	Iriartea_deltoidea)	Serenoa_repens))	Pseudophoenix_vinifera)	Phoenix_dactylifera)	((((Reinhardtia_gracilis	Chamaedorea_seifrizii)	((Orania_palindan	(Podococcus_barteri	Roystonea_regia))	((Calamus_caryotoides	Attalea_speciosa)	(Elaeis_guineensis	Elaeis_oleifera))))	(Sclerosperma_profizianum	(Oenocarpus_minor	Oenocarpus_bataua)))	((((Geonoma_undata	Prestoea_acuminata)	Manicaria_saccifera)	(((Dictyosperma_album	(Heterospathe_cagayanensis	Kentiopsis_piersoniorum))	Veitchia_spiralis)	((Burretiokentia_grandiflora	Dypsis_decaryi)	Hydriastele_microspadix)))	Pelagodoxa_henryana)))	((Reinhardtia_paiewonskiana	Reinhardtia_latisecta)	Reinhardtia_simplex))	Kingia_australis);
((Calamus_caryotoides	((Elaeis_oleifera	Elaeis_guineensis)	(((((((Oenocarpus_minor	Oenocarpus_bataua)	Sclerosperma_profizianum)	(Pseudophoenix_vinifera	((Iriartea_deltoidea	Nypa_fruticans)	(Phoenix_dactylifera	(Sabal_domingensis	Serenoa_repens)))))	(((Dypsis_decaryi	(Geonoma_undata	((Podococcus_barteri	Roystonea_regia)	Manicaria_saccifera)))	(Prestoea_acuminata	(((Burretiokentia_grandiflora	Heterospathe_cagayanensis)	(Kentiopsis_piersoniorum	(Dictyosperma_album	Veitchia_spiralis)))	(Pelagodoxa_henryana	Hydriastele_microspadix))))	(Reinhardtia_gracilis	Chamaedorea_seifrizii)))	((Reinhardtia_paiewonskiana	Reinhardtia_latisecta)	Reinhardtia_simplex))	Orania_palindan)	Attalea_speciosa)))	Kingia_australis);
((Calamus_caryotoides	(Prestoea_acuminata	((((Reinhardtia_gracilis	Chamaedorea_seifrizii)	(((((Reinhardtia_paiewonskiana	Reinhardtia_latisecta)	Reinhardtia_simplex)	(Attalea_speciosa	(Elaeis_oleifera	Elaeis_guineensis)))	((Podococcus_barteri	Roystonea_regia)	Orania_palindan))	(((Oenocarpus_minor	Oenocarpus_bataua)	Sclerosperma_profizianum)	(Pseudophoenix_vinifera	(Nypa_fruticans	(Phoenix_dactylifera	((Iriartea_deltoidea	Sabal_domingensis)	Serenoa_repens)))))))	(Manicaria_saccifera	Geonoma_undata))	(Pelagodoxa_henryana	((((Dictyosperma_album	Veitchia_spiralis)	Heterospathe_cagayanensis)	Kentiopsis_piersoniorum)	(Hydriastele_microspadix	(Dypsis_decaryi	Burretiokentia_grandiflora)))))))	Kingia_australis);
((Calamus_caryotoides	((Prestoea_acuminata	((((Pseudophoenix_vinifera	((Iriartea_deltoidea	Sabal_domingensis)	(Serenoa_repens	Nypa_fruticans)))	Phoenix_dactylifera)	((Chamaedorea_seifrizii	Oenocarpus_minor)	(Sclerosperma_profizianum	((((Podococcus_barteri	Roystonea_regia)	Orania_palindan)	Oenocarpus_bataua)	((Reinhardtia_gracilis	((Reinhardtia_paiewonskiana	Reinhardtia_latisecta)	Reinhardtia_simplex))	(Attalea_speciosa	(Elaeis_oleifera	Elaeis_guineensis)))))))	(Manicaria_saccifera	Geonoma_undata)))	(Pelagodoxa_henryana	((Heterospathe_cagayanensis	(Kentiopsis_piersoniorum	(Dictyosperma_album	Veitchia_spiralis)))	(Hydriastele_microspadix	(Dypsis_decaryi	Burretiokentia_grandiflora))))))	Kingia_australis);
((((((Serenoa_repens	(Iriartea_deltoidea	Sabal_domingensis))	Phoenix_dactylifera)	(Pseudophoenix_vinifera	Nypa_fruticans))	(((Oenocarpus_minor	(Sclerosperma_profizianum	Oenocarpus_bataua))	((Reinhardtia_simplex	(Reinhardtia_latisecta	Reinhardtia_paiewonskiana))	(Orania_palindan	(Attalea_speciosa	(Elaeis_guineensis	Elaeis_oleifera)))))	((Prestoea_acuminata	Roystonea_regia)	(Podococcus_barteri	((((((Kentiopsis_piersoniorum	Heterospathe_cagayanensis)	Dictyosperma_album)	Veitchia_spiralis)	(Dypsis_decaryi	Burretiokentia_grandiflora))	Hydriastele_microspadix)	(Manicaria_saccifera	((Calamus_caryotoides	Geonoma_undata)	Pelagodoxa_henryana)))))))	(Chamaedorea_seifrizii	Reinhardtia_gracilis))	Kingia_australis);
((((Phoenix_dactylifera	(((Pseudophoenix_vinifera	Nypa_fruticans)	Serenoa_repens)	(Iriartea_deltoidea	Sabal_domingensis)))	(((((Prestoea_acuminata	((Heterospathe_cagayanensis	(Kentiopsis_piersoniorum	(Veitchia_spiralis	Dictyosperma_album)))	(((Dypsis_decaryi	Burretiokentia_grandiflora)	Pelagodoxa_henryana)	Hydriastele_microspadix)))	(Geonoma_undata	Manicaria_saccifera))	((Oenocarpus_minor	Oenocarpus_bataua)	Sclerosperma_profizianum))	((Reinhardtia_simplex	(Reinhardtia_latisecta	Reinhardtia_paiewonskiana))	(((Podococcus_barteri	Roystonea_regia)	Orania_palindan)	(Attalea_speciosa	(Elaeis_guineensis	Elaeis_oleifera)))))	(Chamaedorea_seifrizii	Reinhardtia_gracilis)))	Calamus_caryotoides)	Kingia_australis);
((((Chamaedorea_seifrizii	Reinhardtia_gracilis)	((((Manicaria_saccifera	((Sclerosperma_profizianum	Prestoea_acuminata)	((Heterospathe_cagayanensis	((Kentiopsis_piersoniorum	Dictyosperma_album)	Veitchia_spiralis))	(Hydriastele_microspadix	(Dypsis_decaryi	Burretiokentia_grandiflora)))))	Geonoma_undata)	((Pelagodoxa_henryana	Oenocarpus_bataua)	Oenocarpus_minor))	(((Roystonea_regia	Podococcus_barteri)	Orania_palindan)	((Attalea_speciosa	(Elaeis_guineensis	Elaeis_oleifera))	(Reinhardtia_simplex	(Reinhardtia_latisecta	Reinhardtia_paiewonskiana))))))	((Nypa_fruticans	(((Iriartea_deltoidea	Sabal_domingensis)	Serenoa_repens)	Phoenix_dactylifera))	(Calamus_caryotoides	Pseudophoenix_vinifera)))	Kingia_australis);
((Calamus_caryotoides	(((Pseudophoenix_vinifera	((((((Dictyosperma_album	Heterospathe_cagayanensis)	(Kentiopsis_piersoniorum	Veitchia_spiralis))	(Hydriastele_microspadix	(Dypsis_decaryi	Burretiokentia_grandiflora)))	(Pelagodoxa_henryana	Geonoma_undata))	Manicaria_saccifera)	((((Oenocarpus_bataua	Oenocarpus_minor)	Sclerosperma_profizianum)	Prestoea_acuminata)	(((Roystonea_regia	Podococcus_barteri)	Orania_palindan)	((Attalea_speciosa	(Elaeis_guineensis	Elaeis_oleifera))	(Reinhardtia_simplex	(Reinhardtia_latisecta	Reinhardtia_paiewonskiana)))))))	(Chamaedorea_seifrizii	Reinhardtia_gracilis))	(((Iriartea_deltoidea	Sabal_domingensis)	(Serenoa_repens	Phoenix_dactylifera))	Nypa_fruticans)))	Kingia_australis);
((Calamus_caryotoides	(((Pseudophoenix_vinifera	(((((Hydriastele_microspadix	((Heterospathe_cagayanensis	Veitchia_spiralis)	Dictyosperma_album))	(Kentiopsis_piersoniorum	Burretiokentia_grandiflora))	(Pelagodoxa_henryana	Geonoma_undata))	Manicaria_saccifera)	(((Oenocarpus_bataua	(Oenocarpus_minor	Sclerosperma_profizianum))	Prestoea_acuminata)	(((Roystonea_regia	Podococcus_barteri)	Orania_palindan)	(Reinhardtia_gracilis	((Attalea_speciosa	(Dypsis_decaryi	(Elaeis_guineensis	Elaeis_oleifera)))	(Reinhardtia_simplex	(Reinhardtia_latisecta	Reinhardtia_paiewonskiana))))))))	Chamaedorea_seifrizii)	(((Iriartea_deltoidea	Sabal_domingensis)	(Serenoa_repens	Phoenix_dactylifera))	Nypa_fruticans)))	Kingia_australis);
((Calamus_caryotoides	(((Pseudophoenix_vinifera	((((Hydriastele_microspadix	(((Dictyosperma_album	Heterospathe_cagayanensis)	Veitchia_spiralis)	Kentiopsis_piersoniorum))	(Dypsis_decaryi	Burretiokentia_grandiflora))	(Pelagodoxa_henryana	Geonoma_undata))	(Sclerosperma_profizianum	((Oenocarpus_bataua	Oenocarpus_minor)	((Manicaria_saccifera	(Prestoea_acuminata	(Roystonea_regia	Podococcus_barteri)))	((Orania_palindan	(Attalea_speciosa	((Elaeis_guineensis	Elaeis_oleifera)	Reinhardtia_gracilis)))	(Reinhardtia_simplex	(Reinhardtia_latisecta	Reinhardtia_paiewonskiana))))))))	(Iriartea_deltoidea	Chamaedorea_seifrizii))	(((Serenoa_repens	Sabal_domingensis)	Phoenix_dactylifera)	Nypa_fruticans)))	Kingia_australis);
((Calamus_caryotoides	((Phoenix_dactylifera	((Serenoa_repens	(Iriartea_deltoidea	Sabal_domingensis))	(Pseudophoenix_vinifera	Nypa_fruticans)))	((Reinhardtia_gracilis	Chamaedorea_seifrizii)	((((Manicaria_saccifera	Geonoma_undata)	((Dypsis_decaryi	Burretiokentia_grandiflora)	((((Kentiopsis_piersoniorum	Veitchia_spiralis)	Dictyosperma_album)	Heterospathe_cagayanensis)	(Pelagodoxa_henryana	Hydriastele_microspadix))))	(Prestoea_acuminata	((Oenocarpus_bataua	Oenocarpus_minor)	Sclerosperma_profizianum)))	((Orania_palindan	((Podococcus_barteri	Roystonea_regia)	(Attalea_speciosa	(Elaeis_guineensis	Elaeis_oleifera))))	(Reinhardtia_simplex	(Reinhardtia_latisecta	Reinhardtia_paiewonskiana)))))))	Kingia_australis);
((Calamus_caryotoides	(((Phoenix_dactylifera	(Serenoa_repens	(Iriartea_deltoidea	Sabal_domingensis)))	(Pseudophoenix_vinifera	((Reinhardtia_gracilis	Chamaedorea_seifrizii)	((Manicaria_saccifera	(Geonoma_undata	((Prestoea_acuminata	(((Kentiopsis_piersoniorum	(Dypsis_decaryi	Burretiokentia_grandiflora))	(Veitchia_spiralis	Heterospathe_cagayanensis))	(Dictyosperma_album	Hydriastele_microspadix)))	Pelagodoxa_henryana)))	(((Oenocarpus_bataua	(Oenocarpus_minor	Sclerosperma_profizianum))	((Elaeis_guineensis	Elaeis_oleifera)	(Orania_palindan	((Podococcus_barteri	Roystonea_regia)	Attalea_speciosa))))	(Reinhardtia_simplex	(Reinhardtia_latisecta	Reinhardtia_paiewonskiana)))))))	Nypa_fruticans))	Kingia_australis);
((((((Manicaria_saccifera	Geonoma_undata)	(Pelagodoxa_henryana	(Prestoea_acuminata	(((Dictyosperma_album	(Veitchia_spiralis	Heterospathe_cagayanensis))	((Dypsis_decaryi	Burretiokentia_grandiflora)	Hydriastele_microspadix))	Kentiopsis_piersoniorum))))	(((Oenocarpus_minor	(Sclerosperma_profizianum	Oenocarpus_bataua))	((Elaeis_guineensis	Elaeis_oleifera)	(Orania_palindan	((Podococcus_barteri	Roystonea_regia)	Attalea_speciosa))))	(Reinhardtia_simplex	(Reinhardtia_latisecta	Reinhardtia_paiewonskiana))))	(((Phoenix_dactylifera	(Serenoa_repens	(Iriartea_deltoidea	Sabal_domingensis)))	(Nypa_fruticans	Pseudophoenix_vinifera))	(Reinhardtia_gracilis	Chamaedorea_seifrizii)))	Calamus_caryotoides)	Kingia_australis);
(((((Phoenix_dactylifera	(Serenoa_repens	(Iriartea_deltoidea	Sabal_domingensis)))	Nypa_fruticans)	(Chamaedorea_seifrizii	(Pseudophoenix_vinifera	((((Pelagodoxa_henryana	((Prestoea_acuminata	(((Dictyosperma_album	Veitchia_spiralis)	(Heterospathe_cagayanensis	Kentiopsis_piersoniorum))	Hydriastele_microspadix))	(((Dypsis_decaryi	Burretiokentia_grandiflora)	Manicaria_saccifera)	Geonoma_undata)))	(Podococcus_barteri	Roystonea_regia))	((Orania_palindan	(Attalea_speciosa	(Elaeis_guineensis	Elaeis_oleifera)))	((Reinhardtia_gracilis	Reinhardtia_simplex)	(Reinhardtia_latisecta	Reinhardtia_paiewonskiana))))	(Oenocarpus_minor	(Sclerosperma_profizianum	Oenocarpus_bataua))))))	Calamus_caryotoides)	Kingia_australis);
(((((((((Reinhardtia_latisecta	Reinhardtia_paiewonskiana)	Reinhardtia_simplex)	(((Oenocarpus_minor	Oenocarpus_bataua)	Orania_palindan)	(Attalea_speciosa	(Elaeis_guineensis	Elaeis_oleifera))))	((((Prestoea_acuminata	((Pelagodoxa_henryana	((Hydriastele_microspadix	((Veitchia_spiralis	Dictyosperma_album)	Heterospathe_cagayanensis))	Kentiopsis_piersoniorum))	(Dypsis_decaryi	Burretiokentia_grandiflora)))	Manicaria_saccifera)	Geonoma_undata)	(Podococcus_barteri	Roystonea_regia)))	Sclerosperma_profizianum)	(Pseudophoenix_vinifera	(((Serenoa_repens	Phoenix_dactylifera)	(Iriartea_deltoidea	Sabal_domingensis))	Nypa_fruticans)))	(Reinhardtia_gracilis	Chamaedorea_seifrizii))	Calamus_caryotoides)	Kingia_australis);
(((((((((Oenocarpus_minor	((Dypsis_decaryi	Podococcus_barteri)	Oenocarpus_bataua))	Roystonea_regia)	(((Reinhardtia_latisecta	Reinhardtia_paiewonskiana)	Reinhardtia_simplex)	((Attalea_speciosa	(Elaeis_guineensis	Elaeis_oleifera))	Orania_palindan)))	(((((Heterospathe_cagayanensis	Burretiokentia_grandiflora)	((Veitchia_spiralis	Dictyosperma_album)	Kentiopsis_piersoniorum))	Hydriastele_microspadix)	((Geonoma_undata	Pelagodoxa_henryana)	(Prestoea_acuminata	Manicaria_saccifera)))	Sclerosperma_profizianum))	Pseudophoenix_vinifera)	((Phoenix_dactylifera	((Iriartea_deltoidea	Sabal_domingensis)	Serenoa_repens))	Nypa_fruticans))	(Reinhardtia_gracilis	Chamaedorea_seifrizii))	Calamus_caryotoides)	Kingia_australis);
(((Nypa_fruticans	(((Reinhardtia_gracilis	Chamaedorea_seifrizii)	(((((Kentiopsis_piersoniorum	((((Dypsis_decaryi	Burretiokentia_grandiflora)	Hydriastele_microspadix)	Pelagodoxa_henryana)	(Dictyosperma_album	(Veitchia_spiralis	Heterospathe_cagayanensis))))	(Geonoma_undata	Manicaria_saccifera))	(Prestoea_acuminata	Sclerosperma_profizianum))	((((Oenocarpus_minor	Podococcus_barteri)	Oenocarpus_bataua)	Roystonea_regia)	(((Reinhardtia_latisecta	Reinhardtia_paiewonskiana)	Reinhardtia_simplex)	((Attalea_speciosa	(Elaeis_guineensis	Elaeis_oleifera))	Orania_palindan))))	Pseudophoenix_vinifera))	(Phoenix_dactylifera	((Iriartea_deltoidea	Sabal_domingensis)	Serenoa_repens))))	Calamus_caryotoides)	Kingia_australis);
(((Nypa_fruticans	((Reinhardtia_gracilis	Chamaedorea_seifrizii)	(((Iriartea_deltoidea	Sabal_domingensis)	((((Podococcus_barteri	(((Orania_palindan	Roystonea_regia)	((Reinhardtia_latisecta	Reinhardtia_paiewonskiana)	Reinhardtia_simplex))	(Geonoma_undata	(((Prestoea_acuminata	(((Kentiopsis_piersoniorum	(Heterospathe_cagayanensis	(Veitchia_spiralis	Dictyosperma_album)))	Hydriastele_microspadix)	(Dypsis_decaryi	Burretiokentia_grandiflora)))	Pelagodoxa_henryana)	Manicaria_saccifera))))	(Oenocarpus_bataua	(Oenocarpus_minor	Sclerosperma_profizianum)))	(Attalea_speciosa	(Elaeis_guineensis	Elaeis_oleifera)))	Pseudophoenix_vinifera))	(Serenoa_repens	Phoenix_dactylifera))))	Calamus_caryotoides)	Kingia_australis);
(((((Nypa_fruticans	Pseudophoenix_vinifera)	(((((Oenocarpus_bataua	(Elaeis_guineensis	Elaeis_oleifera))	(Orania_palindan	((Podococcus_barteri	Attalea_speciosa)	Roystonea_regia)))	Oenocarpus_minor)	((Reinhardtia_latisecta	Reinhardtia_paiewonskiana)	Reinhardtia_simplex))	(((Pelagodoxa_henryana	Geonoma_undata)	((Prestoea_acuminata	((Heterospathe_cagayanensis	((Veitchia_spiralis	Dictyosperma_album)	Kentiopsis_piersoniorum))	((Dypsis_decaryi	Burretiokentia_grandiflora)	Hydriastele_microspadix)))	Manicaria_saccifera))	Sclerosperma_profizianum)))	(((Iriartea_deltoidea	Sabal_domingensis)	(Serenoa_repens	Phoenix_dactylifera))	(Reinhardtia_gracilis	Chamaedorea_seifrizii)))	Calamus_caryotoides)	Kingia_australis);
(((Pelagodoxa_henryana	((((((Oenocarpus_bataua	Oenocarpus_minor)	Sclerosperma_profizianum)	((((Reinhardtia_gracilis	Chamaedorea_seifrizii)	((Reinhardtia_latisecta	Reinhardtia_paiewonskiana)	Reinhardtia_simplex))	((Attalea_speciosa	(Elaeis_guineensis	Elaeis_oleifera))	(Orania_palindan	(Podococcus_barteri	Roystonea_regia))))	((Nypa_fruticans	Pseudophoenix_vinifera)	((Serenoa_repens	Phoenix_dactylifera)	(Iriartea_deltoidea	Sabal_domingensis)))))	(Geonoma_undata	Manicaria_saccifera))	Prestoea_acuminata)	(((Dypsis_decaryi	Burretiokentia_grandiflora)	(Dictyosperma_album	Kentiopsis_piersoniorum))	(Veitchia_spiralis	(Heterospathe_cagayanensis	Hydriastele_microspadix)))))	Calamus_caryotoides)	Kingia_australis);
((Prestoea_acuminata	((((Dictyosperma_album	Kentiopsis_piersoniorum)	(Veitchia_spiralis	(Heterospathe_cagayanensis	(Hydriastele_microspadix	(Dypsis_decaryi	Burretiokentia_grandiflora)))))	(Calamus_caryotoides	Pelagodoxa_henryana))	((((((Reinhardtia_latisecta	Reinhardtia_paiewonskiana)	Reinhardtia_simplex)	(Attalea_speciosa	(Elaeis_guineensis	Elaeis_oleifera)))	(Orania_palindan	Roystonea_regia))	(Podococcus_barteri	(((Reinhardtia_gracilis	Chamaedorea_seifrizii)	((Nypa_fruticans	Pseudophoenix_vinifera)	((Serenoa_repens	Phoenix_dactylifera)	(Iriartea_deltoidea	Sabal_domingensis))))	((Oenocarpus_bataua	Oenocarpus_minor)	Sclerosperma_profizianum))))	(Geonoma_undata	Manicaria_saccifera))))	Kingia_australis);
((((Serenoa_repens	Phoenix_dactylifera)	(Iriartea_deltoidea	Sabal_domingensis))	(((((Roystonea_regia	Podococcus_barteri)	((Oenocarpus_minor	(Sclerosperma_profizianum	Oenocarpus_bataua))	(((Prestoea_acuminata	Geonoma_undata)	Manicaria_saccifera)	(((((Veitchia_spiralis	Dictyosperma_album)	Heterospathe_cagayanensis)	Kentiopsis_piersoniorum)	(Hydriastele_microspadix	(Dypsis_decaryi	Burretiokentia_grandiflora)))	(Calamus_caryotoides	Pelagodoxa_henryana)))))	(((Reinhardtia_latisecta	Reinhardtia_paiewonskiana)	Reinhardtia_simplex)	(Orania_palindan	(Attalea_speciosa	(Elaeis_guineensis	Elaeis_oleifera)))))	(Reinhardtia_gracilis	Chamaedorea_seifrizii))	(Nypa_fruticans	Pseudophoenix_vinifera)))	Kingia_australis);
(((Attalea_speciosa	((Elaeis_guineensis	Elaeis_oleifera)	((((((((Prestoea_acuminata	(((Heterospathe_cagayanensis	(Kentiopsis_piersoniorum	(Veitchia_spiralis	Dictyosperma_album)))	(Hydriastele_microspadix	(Dypsis_decaryi	Burretiokentia_grandiflora)))	Pelagodoxa_henryana))	(Geonoma_undata	Manicaria_saccifera))	(Sclerosperma_profizianum	(Chamaedorea_seifrizii	((Nypa_fruticans	Pseudophoenix_vinifera)	((Serenoa_repens	Phoenix_dactylifera)	(Iriartea_deltoidea	Sabal_domingensis))))))	Oenocarpus_minor)	(Oenocarpus_bataua	(Roystonea_regia	Podococcus_barteri)))	Reinhardtia_gracilis)	((Reinhardtia_latisecta	Reinhardtia_paiewonskiana)	Reinhardtia_simplex))	Orania_palindan)))	Calamus_caryotoides)	Kingia_australis);
((((Reinhardtia_latisecta	Reinhardtia_paiewonskiana)	(Reinhardtia_simplex	(((Roystonea_regia	Podococcus_barteri)	(((Reinhardtia_gracilis	Chamaedorea_seifrizii)	(Pelagodoxa_henryana	((((Heterospathe_cagayanensis	Burretiokentia_grandiflora)	(Kentiopsis_piersoniorum	(Dictyosperma_album	Veitchia_spiralis)))	Hydriastele_microspadix)	((Manicaria_saccifera	Prestoea_acuminata)	Geonoma_undata))))	(((Oenocarpus_bataua	Oenocarpus_minor)	Sclerosperma_profizianum)	((Nypa_fruticans	Pseudophoenix_vinifera)	((Serenoa_repens	Phoenix_dactylifera)	(Iriartea_deltoidea	Sabal_domingensis))))))	(Dypsis_decaryi	(Orania_palindan	(Attalea_speciosa	(Elaeis_guineensis	Elaeis_oleifera)))))))	Calamus_caryotoides)	Kingia_australis);
(((((((Iriartea_deltoidea	Nypa_fruticans)	Pseudophoenix_vinifera)	(Sabal_domingensis	(Serenoa_repens	Phoenix_dactylifera)))	((Sclerosperma_profizianum	((((((Dictyosperma_album	Heterospathe_cagayanensis)	(Veitchia_spiralis	Kentiopsis_piersoniorum))	((Dypsis_decaryi	Burretiokentia_grandiflora)	Hydriastele_microspadix))	Pelagodoxa_henryana)	(Prestoea_acuminata	Manicaria_saccifera))	Geonoma_undata))	((((Attalea_speciosa	(Elaeis_guineensis	Elaeis_oleifera))	(Reinhardtia_simplex	(Reinhardtia_latisecta	Reinhardtia_paiewonskiana)))	Orania_palindan)	((Oenocarpus_bataua	Oenocarpus_minor)	(Roystonea_regia	Podococcus_barteri)))))	(Chamaedorea_seifrizii	Reinhardtia_gracilis))	Calamus_caryotoides)	Kingia_australis);
(((((((Iriartea_deltoidea	Sabal_domingensis)	Serenoa_repens)	Phoenix_dactylifera)	((((((((Reinhardtia_simplex	(Reinhardtia_latisecta	Reinhardtia_paiewonskiana))	(((Roystonea_regia	Podococcus_barteri)	Orania_palindan)	(Attalea_speciosa	(Elaeis_guineensis	Elaeis_oleifera))))	Oenocarpus_bataua)	Oenocarpus_minor)	((Manicaria_saccifera	Geonoma_undata)	((Prestoea_acuminata	((Heterospathe_cagayanensis	(Kentiopsis_piersoniorum	(Veitchia_spiralis	Dictyosperma_album)))	(Hydriastele_microspadix	Pelagodoxa_henryana)))	(Dypsis_decaryi	Burretiokentia_grandiflora))))	Sclerosperma_profizianum)	(Chamaedorea_seifrizii	Reinhardtia_gracilis))	Pseudophoenix_vinifera))	Nypa_fruticans)	Calamus_caryotoides)	Kingia_australis);
((Geonoma_undata	(Manicaria_saccifera	((((Nypa_fruticans	Pseudophoenix_vinifera)	((Serenoa_repens	Phoenix_dactylifera)	(Iriartea_deltoidea	Sabal_domingensis)))	((Reinhardtia_simplex	(Reinhardtia_latisecta	Reinhardtia_paiewonskiana))	(((Reinhardtia_gracilis	Chamaedorea_seifrizii)	(Oenocarpus_minor	(Oenocarpus_bataua	Sclerosperma_profizianum)))	(((Attalea_speciosa	(Roystonea_regia	Podococcus_barteri))	Orania_palindan)	(Elaeis_guineensis	Elaeis_oleifera)))))	(Prestoea_acuminata	((Dypsis_decaryi	Burretiokentia_grandiflora)	(((Calamus_caryotoides	Hydriastele_microspadix)	Pelagodoxa_henryana)	(((Kentiopsis_piersoniorum	Veitchia_spiralis)	Dictyosperma_album)	Heterospathe_cagayanensis)))))))	Kingia_australis);
(((Chamaedorea_seifrizii	((Pseudophoenix_vinifera	(Nypa_fruticans	((Serenoa_repens	(Iriartea_deltoidea	Sabal_domingensis))	Phoenix_dactylifera)))	((((Reinhardtia_gracilis	Reinhardtia_simplex)	(Reinhardtia_latisecta	Reinhardtia_paiewonskiana))	(((Roystonea_regia	Podococcus_barteri)	Orania_palindan)	(Attalea_speciosa	(Elaeis_guineensis	Elaeis_oleifera))))	((((Hydriastele_microspadix	(Geonoma_undata	Pelagodoxa_henryana))	(Prestoea_acuminata	(((Kentiopsis_piersoniorum	Veitchia_spiralis)	Dictyosperma_album)	Heterospathe_cagayanensis)))	((Dypsis_decaryi	Burretiokentia_grandiflora)	Manicaria_saccifera))	((Oenocarpus_minor	Oenocarpus_bataua)	Sclerosperma_profizianum)))))	Calamus_caryotoides)	Kingia_australis);
((((Reinhardtia_gracilis	Chamaedorea_seifrizii)	((Pseudophoenix_vinifera	((Serenoa_repens	Phoenix_dactylifera)	(Sabal_domingensis	(Iriartea_deltoidea	Nypa_fruticans))))	(((Reinhardtia_simplex	(Reinhardtia_latisecta	Reinhardtia_paiewonskiana))	(((Oenocarpus_minor	(Podococcus_barteri	(Oenocarpus_bataua	Orania_palindan)))	(Attalea_speciosa	Roystonea_regia))	(Elaeis_guineensis	Elaeis_oleifera)))	(((((Hydriastele_microspadix	((Dypsis_decaryi	Burretiokentia_grandiflora)	(Heterospathe_cagayanensis	(Kentiopsis_piersoniorum	(Dictyosperma_album	Veitchia_spiralis)))))	Pelagodoxa_henryana)	Prestoea_acuminata)	(Geonoma_undata	Sclerosperma_profizianum))	Manicaria_saccifera))))	Calamus_caryotoides)	Kingia_australis);
(((Chamaedorea_seifrizii	(((Pseudophoenix_vinifera	(((Serenoa_repens	Phoenix_dactylifera)	(Sabal_domingensis	Iriartea_deltoidea))	Nypa_fruticans))	(((Hydriastele_microspadix	((Dictyosperma_album	((Dypsis_decaryi	Burretiokentia_grandiflora)	Kentiopsis_piersoniorum))	(Veitchia_spiralis	Heterospathe_cagayanensis)))	Prestoea_acuminata)	((Geonoma_undata	Pelagodoxa_henryana)	Manicaria_saccifera)))	(((Oenocarpus_bataua	Oenocarpus_minor)	Sclerosperma_profizianum)	((Podococcus_barteri	Roystonea_regia)	(Reinhardtia_gracilis	((Orania_palindan	(Attalea_speciosa	(Elaeis_guineensis	Elaeis_oleifera)))	(Reinhardtia_simplex	(Reinhardtia_latisecta	Reinhardtia_paiewonskiana))))))))	Calamus_caryotoides)	Kingia_australis);
((((((Reinhardtia_gracilis	Chamaedorea_seifrizii)	(Nypa_fruticans	Pseudophoenix_vinifera))	(((Oenocarpus_minor	(Sclerosperma_profizianum	Oenocarpus_bataua))	(Orania_palindan	(((Pelagodoxa_henryana	Prestoea_acuminata)	((Dypsis_decaryi	Burretiokentia_grandiflora)	(((Heterospathe_cagayanensis	Veitchia_spiralis)	(Dictyosperma_album	Kentiopsis_piersoniorum))	Hydriastele_microspadix)))	(Geonoma_undata	Manicaria_saccifera))))	((Podococcus_barteri	Roystonea_regia)	((Attalea_speciosa	(Elaeis_guineensis	Elaeis_oleifera))	(Reinhardtia_simplex	(Reinhardtia_latisecta	Reinhardtia_paiewonskiana))))))	(Phoenix_dactylifera	((Sabal_domingensis	Iriartea_deltoidea)	Serenoa_repens)))	Calamus_caryotoides)	Kingia_australis);
(((Orania_palindan	(Podococcus_barteri	Roystonea_regia))	(((Attalea_speciosa	(Elaeis_guineensis	Elaeis_oleifera))	(Reinhardtia_simplex	(Reinhardtia_latisecta	Reinhardtia_paiewonskiana)))	(((Reinhardtia_gracilis	Chamaedorea_seifrizii)	((Oenocarpus_bataua	((Calamus_caryotoides	Sclerosperma_profizianum)	Oenocarpus_minor))	(Phoenix_dactylifera	(((Sabal_domingensis	Iriartea_deltoidea)	Serenoa_repens)	(Nypa_fruticans	Pseudophoenix_vinifera)))))	(((Geonoma_undata	Prestoea_acuminata)	((Dypsis_decaryi	Burretiokentia_grandiflora)	((Kentiopsis_piersoniorum	((Heterospathe_cagayanensis	Pelagodoxa_henryana)	Hydriastele_microspadix))	(Veitchia_spiralis	Dictyosperma_album))))	Manicaria_saccifera))))	Kingia_australis);
(((((Phoenix_dactylifera	(Nypa_fruticans	((Sabal_domingensis	Iriartea_deltoidea)	Serenoa_repens)))	(Calamus_caryotoides	Pseudophoenix_vinifera))	(Reinhardtia_gracilis	Chamaedorea_seifrizii))	((((((Dypsis_decaryi	Burretiokentia_grandiflora)	(Heterospathe_cagayanensis	((Kentiopsis_piersoniorum	Dictyosperma_album)	(Hydriastele_microspadix	Veitchia_spiralis))))	(Prestoea_acuminata	(Manicaria_saccifera	Geonoma_undata)))	((Orania_palindan	(Podococcus_barteri	Roystonea_regia))	((Attalea_speciosa	(Elaeis_guineensis	Elaeis_oleifera))	(Reinhardtia_simplex	(Reinhardtia_latisecta	Reinhardtia_paiewonskiana)))))	Pelagodoxa_henryana)	(Oenocarpus_minor	(Oenocarpus_bataua	Sclerosperma_profizianum))))	Kingia_australis);
((Calamus_caryotoides	((Reinhardtia_gracilis	Chamaedorea_seifrizii)	((((Orania_palindan	(((Podococcus_barteri	Oenocarpus_bataua)	Oenocarpus_minor)	Roystonea_regia))	((Attalea_speciosa	(Elaeis_guineensis	Elaeis_oleifera))	(Reinhardtia_simplex	(Reinhardtia_latisecta	Reinhardtia_paiewonskiana))))	(Sclerosperma_profizianum	((Pelagodoxa_henryana	(Prestoea_acuminata	((Heterospathe_cagayanensis	((Dypsis_decaryi	Burretiokentia_grandiflora)	Hydriastele_microspadix))	((Dictyosperma_album	Kentiopsis_piersoniorum)	Veitchia_spiralis))))	(Geonoma_undata	Manicaria_saccifera))))	(((Sabal_domingensis	Iriartea_deltoidea)	((Nypa_fruticans	Serenoa_repens)	Phoenix_dactylifera))	Pseudophoenix_vinifera))))	Kingia_australis);
(((Nypa_fruticans	((Phoenix_dactylifera	((Iriartea_deltoidea	Sabal_domingensis)	Serenoa_repens))	((Pseudophoenix_vinifera	(((Orania_palindan	((Elaeis_guineensis	Elaeis_oleifera)	Attalea_speciosa))	((Reinhardtia_gracilis	Reinhardtia_simplex)	(Reinhardtia_latisecta	Reinhardtia_paiewonskiana)))	((((Geonoma_undata	Manicaria_saccifera)	((Prestoea_acuminata	(((Hydriastele_microspadix	(Dypsis_decaryi	Burretiokentia_grandiflora))	(Kentiopsis_piersoniorum	(Heterospathe_cagayanensis	Veitchia_spiralis)))	Dictyosperma_album))	Pelagodoxa_henryana))	(Podococcus_barteri	Roystonea_regia))	((Oenocarpus_bataua	Oenocarpus_minor)	Sclerosperma_profizianum))))	Chamaedorea_seifrizii)))	Calamus_caryotoides)	Kingia_australis);
(((Geonoma_undata	((((Prestoea_acuminata	Manicaria_saccifera)	((((Oenocarpus_bataua	(Oenocarpus_minor	Sclerosperma_profizianum))	(((Iriartea_deltoidea	Sabal_domingensis)	(Serenoa_repens	Phoenix_dactylifera))	(Nypa_fruticans	Pseudophoenix_vinifera)))	(Reinhardtia_gracilis	Chamaedorea_seifrizii))	((((Elaeis_guineensis	Elaeis_oleifera)	Attalea_speciosa)	((Dypsis_decaryi	(Podococcus_barteri	Roystonea_regia))	Orania_palindan))	(Reinhardtia_simplex	(Reinhardtia_latisecta	Reinhardtia_paiewonskiana)))))	((((Burretiokentia_grandiflora	Heterospathe_cagayanensis)	Kentiopsis_piersoniorum)	(Dictyosperma_album	Veitchia_spiralis))	Hydriastele_microspadix))	Pelagodoxa_henryana))	Calamus_caryotoides)	Kingia_australis);
(((((((((((Elaeis_guineensis	Elaeis_oleifera)	(Oenocarpus_minor	(Attalea_speciosa	Oenocarpus_bataua)))	((Podococcus_barteri	Roystonea_regia)	Orania_palindan))	(Reinhardtia_simplex	(Reinhardtia_latisecta	Reinhardtia_paiewonskiana)))	((((Serenoa_repens	Phoenix_dactylifera)	(Iriartea_deltoidea	(Sabal_domingensis	Nypa_fruticans)))	Pseudophoenix_vinifera)	(Reinhardtia_gracilis	Chamaedorea_seifrizii)))	Sclerosperma_profizianum)	(Geonoma_undata	Manicaria_saccifera))	(Prestoea_acuminata	((((Dictyosperma_album	Veitchia_spiralis)	Kentiopsis_piersoniorum)	Heterospathe_cagayanensis)	((Burretiokentia_grandiflora	Dypsis_decaryi)	Hydriastele_microspadix))))	Pelagodoxa_henryana)	Calamus_caryotoides)	Kingia_australis);
(((((((((((((Iriartea_deltoidea	Nypa_fruticans)	(Serenoa_repens	Phoenix_dactylifera))	Sabal_domingensis)	Pseudophoenix_vinifera)	(Reinhardtia_gracilis	Chamaedorea_seifrizii))	(((((Attalea_speciosa	(Elaeis_guineensis	Elaeis_oleifera))	Orania_palindan)	(Reinhardtia_simplex	(Reinhardtia_latisecta	Reinhardtia_paiewonskiana)))	Podococcus_barteri)	Roystonea_regia))	(Oenocarpus_minor	(Oenocarpus_bataua	Sclerosperma_profizianum)))	(Geonoma_undata	Manicaria_saccifera))	Prestoea_acuminata)	((Kentiopsis_piersoniorum	(Veitchia_spiralis	(Dictyosperma_album	Heterospathe_cagayanensis)))	((Burretiokentia_grandiflora	Dypsis_decaryi)	Hydriastele_microspadix)))	Pelagodoxa_henryana)	Calamus_caryotoides)	Kingia_australis);
(((((((((Reinhardtia_gracilis	Attalea_speciosa)	(Elaeis_guineensis	Elaeis_oleifera))	Orania_palindan)	(Reinhardtia_simplex	(Reinhardtia_latisecta	Reinhardtia_paiewonskiana)))	(Oenocarpus_minor	(Oenocarpus_bataua	Sclerosperma_profizianum)))	((Podococcus_barteri	Roystonea_regia)	(((((Veitchia_spiralis	(Kentiopsis_piersoniorum	Dictyosperma_album))	Heterospathe_cagayanensis)	((Burretiokentia_grandiflora	Dypsis_decaryi)	Hydriastele_microspadix))	(Prestoea_acuminata	(Geonoma_undata	Manicaria_saccifera)))	Pelagodoxa_henryana)))	((Phoenix_dactylifera	(Calamus_caryotoides	(Serenoa_repens	Sabal_domingensis)))	(Iriartea_deltoidea	(Nypa_fruticans	Pseudophoenix_vinifera))))	Chamaedorea_seifrizii)	Kingia_australis);
((((Reinhardtia_gracilis	Chamaedorea_seifrizii)	((Nypa_fruticans	Pseudophoenix_vinifera)	(((((Elaeis_guineensis	Elaeis_oleifera)	(Orania_palindan	Attalea_speciosa))	(Reinhardtia_simplex	(Reinhardtia_latisecta	Reinhardtia_paiewonskiana)))	(((Burretiokentia_grandiflora	Dypsis_decaryi)	(Podococcus_barteri	Roystonea_regia))	(((Manicaria_saccifera	(Pelagodoxa_henryana	Geonoma_undata))	((Kentiopsis_piersoniorum	(Heterospathe_cagayanensis	(Veitchia_spiralis	Dictyosperma_album)))	Hydriastele_microspadix))	(((Oenocarpus_bataua	Sclerosperma_profizianum)	Oenocarpus_minor)	Prestoea_acuminata))))	((Iriartea_deltoidea	Sabal_domingensis)	(Phoenix_dactylifera	Serenoa_repens)))))	Calamus_caryotoides)	Kingia_australis);
(((Chamaedorea_seifrizii	((Phoenix_dactylifera	((Serenoa_repens	((Iriartea_deltoidea	Sabal_domingensis)	Nypa_fruticans))	Pseudophoenix_vinifera))	(((Orania_palindan	(Attalea_speciosa	(Elaeis_guineensis	Elaeis_oleifera)))	((Reinhardtia_simplex	(Reinhardtia_latisecta	Reinhardtia_paiewonskiana))	Reinhardtia_gracilis))	(((Oenocarpus_bataua	Sclerosperma_profizianum)	Oenocarpus_minor)	((Prestoea_acuminata	((Podococcus_barteri	Roystonea_regia)	Burretiokentia_grandiflora))	(((Pelagodoxa_henryana	Geonoma_undata)	Manicaria_saccifera)	((Kentiopsis_piersoniorum	((Veitchia_spiralis	Heterospathe_cagayanensis)	Dictyosperma_album))	(Dypsis_decaryi	Hydriastele_microspadix))))))))	Calamus_caryotoides)	Kingia_australis);
(((((Iriartea_deltoidea	Sabal_domingensis)	(Serenoa_repens	Phoenix_dactylifera))	(Nypa_fruticans	(Calamus_caryotoides	Pseudophoenix_vinifera)))	((((Attalea_speciosa	(Elaeis_guineensis	Elaeis_oleifera))	(Reinhardtia_simplex	(Reinhardtia_latisecta	Reinhardtia_paiewonskiana)))	(((Sclerosperma_profizianum	(Oenocarpus_minor	Oenocarpus_bataua))	(((Pelagodoxa_henryana	Geonoma_undata)	(Prestoea_acuminata	Manicaria_saccifera))	(((Burretiokentia_grandiflora	Dypsis_decaryi)	((Kentiopsis_piersoniorum	Heterospathe_cagayanensis)	(Dictyosperma_album	Veitchia_spiralis)))	Hydriastele_microspadix)))	(Orania_palindan	(Podococcus_barteri	Roystonea_regia))))	(Reinhardtia_gracilis	Chamaedorea_seifrizii)))	Kingia_australis);
(((((Phoenix_dactylifera	((Iriartea_deltoidea	Sabal_domingensis)	Serenoa_repens))	(Nypa_fruticans	Pseudophoenix_vinifera))	(((((Geonoma_undata	Manicaria_saccifera)	((Prestoea_acuminata	((Kentiopsis_piersoniorum	((Veitchia_spiralis	Heterospathe_cagayanensis)	Dictyosperma_album))	((Burretiokentia_grandiflora	Dypsis_decaryi)	Hydriastele_microspadix)))	Pelagodoxa_henryana))	Orania_palindan)	(Podococcus_barteri	Roystonea_regia))	(((Oenocarpus_minor	(Chamaedorea_seifrizii	Oenocarpus_bataua))	Sclerosperma_profizianum)	((Attalea_speciosa	(Elaeis_guineensis	Elaeis_oleifera))	((Reinhardtia_simplex	(Reinhardtia_latisecta	Reinhardtia_paiewonskiana))	Reinhardtia_gracilis)))))	Calamus_caryotoides)	Kingia_australis);
(((Orania_palindan	((((Dypsis_decaryi	(Podococcus_barteri	Roystonea_regia))	(Attalea_speciosa	(Elaeis_guineensis	Elaeis_oleifera)))	((Reinhardtia_simplex	(Reinhardtia_latisecta	Reinhardtia_paiewonskiana))	(((((Nypa_fruticans	(Iriartea_deltoidea	Sabal_domingensis))	(Serenoa_repens	Phoenix_dactylifera))	Pseudophoenix_vinifera)	((Chamaedorea_seifrizii	Reinhardtia_gracilis)	Sclerosperma_profizianum))	((Geonoma_undata	(Prestoea_acuminata	Manicaria_saccifera))	((Hydriastele_microspadix	(Burretiokentia_grandiflora	Pelagodoxa_henryana))	((Kentiopsis_piersoniorum	(Heterospathe_cagayanensis	Veitchia_spiralis))	Dictyosperma_album))))))	(Oenocarpus_bataua	Oenocarpus_minor)))	Calamus_caryotoides)	Kingia_australis);
(((((((Sabal_domingensis	Iriartea_deltoidea)	(Phoenix_dactylifera	Serenoa_repens))	(Nypa_fruticans	Pseudophoenix_vinifera))	(((((Prestoea_acuminata	Manicaria_saccifera)	(Geonoma_undata	Pelagodoxa_henryana))	(((Kentiopsis_piersoniorum	(Dictyosperma_album	Veitchia_spiralis))	(Burretiokentia_grandiflora	Heterospathe_cagayanensis))	Hydriastele_microspadix))	Sclerosperma_profizianum)	(Oenocarpus_bataua	(Oenocarpus_minor	(((Attalea_speciosa	(Elaeis_guineensis	Elaeis_oleifera))	(Reinhardtia_simplex	(Reinhardtia_paiewonskiana	Reinhardtia_latisecta)))	((Podococcus_barteri	(Dypsis_decaryi	Roystonea_regia))	Orania_palindan))))))	(Reinhardtia_gracilis	Chamaedorea_seifrizii))	Calamus_caryotoides)	Kingia_australis);
((Heterospathe_cagayanensis	((((((Oenocarpus_minor	(Oenocarpus_bataua	Sclerosperma_profizianum))	(((((Sabal_domingensis	Iriartea_deltoidea)	(Phoenix_dactylifera	Serenoa_repens))	(Nypa_fruticans	Pseudophoenix_vinifera))	(((Orania_palindan	(Reinhardtia_gracilis	(Attalea_speciosa	(Elaeis_guineensis	Elaeis_oleifera))))	(Reinhardtia_simplex	(Reinhardtia_paiewonskiana	Reinhardtia_latisecta)))	(Podococcus_barteri	Roystonea_regia)))	Chamaedorea_seifrizii))	(Manicaria_saccifera	Geonoma_undata))	(Calamus_caryotoides	Prestoea_acuminata))	Pelagodoxa_henryana)	((Veitchia_spiralis	(Kentiopsis_piersoniorum	((Dypsis_decaryi	Burretiokentia_grandiflora)	Hydriastele_microspadix)))	Dictyosperma_album)))	Kingia_australis);
(((((((Serenoa_repens	(Sabal_domingensis	Iriartea_deltoidea))	Nypa_fruticans)	Pseudophoenix_vinifera)	Phoenix_dactylifera)	(((((((Attalea_speciosa	(Elaeis_guineensis	Elaeis_oleifera))	(Reinhardtia_simplex	(Reinhardtia_paiewonskiana	Reinhardtia_latisecta)))	Orania_palindan)	(Podococcus_barteri	Roystonea_regia))	(Oenocarpus_bataua	Oenocarpus_minor))	(((Manicaria_saccifera	Geonoma_undata)	(Prestoea_acuminata	(((Dypsis_decaryi	Burretiokentia_grandiflora)	((Kentiopsis_piersoniorum	Dictyosperma_album)	(Pelagodoxa_henryana	(Hydriastele_microspadix	Heterospathe_cagayanensis))))	Veitchia_spiralis)))	Sclerosperma_profizianum))	(Reinhardtia_gracilis	Chamaedorea_seifrizii)))	Calamus_caryotoides)	Kingia_australis);
((((Sabal_domingensis	(Nypa_fruticans	Iriartea_deltoidea))	((Pseudophoenix_vinifera	((((((((Reinhardtia_gracilis	Attalea_speciosa)	(Elaeis_guineensis	Elaeis_oleifera))	(Reinhardtia_simplex	(Reinhardtia_paiewonskiana	Reinhardtia_latisecta)))	Orania_palindan)	((Podococcus_barteri	Oenocarpus_bataua)	Oenocarpus_minor))	Roystonea_regia)	(((Manicaria_saccifera	Geonoma_undata)	((Pelagodoxa_henryana	Prestoea_acuminata)	((Dypsis_decaryi	Burretiokentia_grandiflora)	((((Kentiopsis_piersoniorum	Heterospathe_cagayanensis)	Dictyosperma_album)	Veitchia_spiralis)	Hydriastele_microspadix))))	Sclerosperma_profizianum))	Chamaedorea_seifrizii))	(Serenoa_repens	Phoenix_dactylifera)))	Calamus_caryotoides)	Kingia_australis);
(((Chamaedorea_seifrizii	((((Phoenix_dactylifera	(Serenoa_repens	(Sabal_domingensis	Iriartea_deltoidea)))	Nypa_fruticans)	Pseudophoenix_vinifera)	(((((Reinhardtia_gracilis	Attalea_speciosa)	(Elaeis_guineensis	Elaeis_oleifera))	(Reinhardtia_simplex	(Reinhardtia_paiewonskiana	Reinhardtia_latisecta)))	(((Oenocarpus_bataua	Oenocarpus_minor)	Podococcus_barteri)	(Orania_palindan	Roystonea_regia)))	(((Manicaria_saccifera	Geonoma_undata)	((Pelagodoxa_henryana	Prestoea_acuminata)	((((Kentiopsis_piersoniorum	Dictyosperma_album)	Veitchia_spiralis)	Heterospathe_cagayanensis)	((Dypsis_decaryi	Burretiokentia_grandiflora)	Hydriastele_microspadix))))	Sclerosperma_profizianum))))	Calamus_caryotoides)	Kingia_australis);
((((((((Reinhardtia_simplex	(Reinhardtia_paiewonskiana	Reinhardtia_latisecta))	(Reinhardtia_gracilis	(Orania_palindan	(Attalea_speciosa	(Elaeis_guineensis	Elaeis_oleifera)))))	((Manicaria_saccifera	((Prestoea_acuminata	((((Kentiopsis_piersoniorum	((Veitchia_spiralis	Dictyosperma_album)	Heterospathe_cagayanensis))	Hydriastele_microspadix)	(Dypsis_decaryi	Burretiokentia_grandiflora))	Pelagodoxa_henryana))	Geonoma_undata))	(Podococcus_barteri	Roystonea_regia)))	((Sclerosperma_profizianum	Oenocarpus_bataua)	Oenocarpus_minor))	(Pseudophoenix_vinifera	Chamaedorea_seifrizii))	(Phoenix_dactylifera	((Nypa_fruticans	Serenoa_repens)	(Sabal_domingensis	Iriartea_deltoidea))))	Calamus_caryotoides)	Kingia_australis);
((((((Sabal_domingensis	Iriartea_deltoidea)	(((((Chamaedorea_seifrizii	((Manicaria_saccifera	Geonoma_undata)	(Prestoea_acuminata	(Pelagodoxa_henryana	((Heterospathe_cagayanensis	Hydriastele_microspadix)	((Kentiopsis_piersoniorum	(Burretiokentia_grandiflora	Veitchia_spiralis))	Dictyosperma_album))))))	((Dypsis_decaryi	(((Reinhardtia_gracilis	Reinhardtia_simplex)	(Reinhardtia_paiewonskiana	Reinhardtia_latisecta))	(Attalea_speciosa	(Elaeis_guineensis	Elaeis_oleifera))))	(Orania_palindan	(Podococcus_barteri	Roystonea_regia))))	((Sclerosperma_profizianum	Oenocarpus_bataua)	Oenocarpus_minor))	Pseudophoenix_vinifera)	Nypa_fruticans))	Phoenix_dactylifera)	Serenoa_repens)	Calamus_caryotoides)	Kingia_australis);
(((((((Roystonea_regia	(Orania_palindan	Podococcus_barteri))	(((Reinhardtia_simplex	(Reinhardtia_paiewonskiana	Reinhardtia_latisecta))	((Reinhardtia_gracilis	Attalea_speciosa)	(Elaeis_guineensis	Elaeis_oleifera)))	((Manicaria_saccifera	Geonoma_undata)	(Prestoea_acuminata	(Pelagodoxa_henryana	((Hydriastele_microspadix	(Dictyosperma_album	((Veitchia_spiralis	Heterospathe_cagayanensis)	Kentiopsis_piersoniorum)))	(Dypsis_decaryi	Burretiokentia_grandiflora)))))))	(Sclerosperma_profizianum	(Oenocarpus_bataua	Oenocarpus_minor)))	Chamaedorea_seifrizii)	((((Phoenix_dactylifera	Serenoa_repens)	(Sabal_domingensis	Iriartea_deltoidea))	Nypa_fruticans)	Pseudophoenix_vinifera))	Calamus_caryotoides)	Kingia_australis);
((Chamaedorea_seifrizii	((Nypa_fruticans	Pseudophoenix_vinifera)	(((Phoenix_dactylifera	Serenoa_repens)	(Sabal_domingensis	Iriartea_deltoidea))	(((Podococcus_barteri	Roystonea_regia)	(((Reinhardtia_simplex	(Reinhardtia_paiewonskiana	Reinhardtia_latisecta))	(Attalea_speciosa	(Elaeis_guineensis	Elaeis_oleifera)))	Reinhardtia_gracilis))	((Prestoea_acuminata	((Oenocarpus_bataua	Oenocarpus_minor)	Sclerosperma_profizianum))	(Manicaria_saccifera	(((Hydriastele_microspadix	(Kentiopsis_piersoniorum	((Veitchia_spiralis	Dictyosperma_album)	Heterospathe_cagayanensis)))	(Dypsis_decaryi	Burretiokentia_grandiflora))	((Orania_palindan	Pelagodoxa_henryana)	(Calamus_caryotoides	Geonoma_undata)))))))))	Kingia_australis);
((Chamaedorea_seifrizii	((((Reinhardtia_simplex	(Reinhardtia_paiewonskiana	Reinhardtia_latisecta))	(((Orania_palindan	(Attalea_speciosa	Roystonea_regia))	Reinhardtia_gracilis)	(Elaeis_guineensis	Elaeis_oleifera)))	((Prestoea_acuminata	((Oenocarpus_bataua	Oenocarpus_minor)	Sclerosperma_profizianum))	((Manicaria_saccifera	Geonoma_undata)	(Pelagodoxa_henryana	((((Heterospathe_cagayanensis	(Veitchia_spiralis	Dictyosperma_album))	(Kentiopsis_piersoniorum	(Dypsis_decaryi	Burretiokentia_grandiflora)))	Hydriastele_microspadix)	(Podococcus_barteri	Calamus_caryotoides))))))	(((Sabal_domingensis	Iriartea_deltoidea)	Phoenix_dactylifera)	((Nypa_fruticans	Pseudophoenix_vinifera)	Serenoa_repens))))	Kingia_australis);
