# Supplementary material for: Data supporting the nuclear phylogenomics of the palm subfamily Arecoideae (Arecaceae)
Source: Data Brief. 2016 Mar 2;7:532–6. doi: 10.1016/j.dib.2016.02.063 (PMC4796708; doi:10.1016/j.dib.2016.02.063)
Supplement: Supplementary file 5 — Supplementary material [file mmc5.zip › RAxML_bootstrap.Elaeis_257.raxml.tre]

((Calamus_caryotoides	(Bactris_major	((Attalea_speciosa	(Elaeis_guineensis	Elaeis_oleifera))	(((Reinhardtia_gracilis	Reinhardtia_simplex)	(Reinhardtia_paiewonskiana	Reinhardtia_latisecta))	((Iriartea_deltoidea	Roystonea_regia)	((Manicaria_saccifera	(((Hydriastele_microspadix	((Veitchia_spiralis	Kentiopsis_piersoniorum)	((Dictyosperma_album	Burretiokentia_grandiflora)	Heterospathe_cagayanensis)))	((Geonoma_undata	((Oenocarpus_minor	Oenocarpus_bataua)	Prestoea_acuminata))	Pelagodoxa_henryana))	Leopoldinia_pulchra))	(((Pseudophoenix_vinifera	Chamaedorea_seifrizii)	((Podococcus_barteri	Dypsis_decaryi)	(Sclerosperma_profizianum	Orania_palindan)))	(Nypa_fruticans	(Serenoa_repens	(Phoenix_dactylifera	Sabal_domingensis))))))))))	Kingia_australis);
((Calamus_caryotoides	((((Reinhardtia_paiewonskiana	Reinhardtia_latisecta)	Reinhardtia_simplex)	Reinhardtia_gracilis)	(((((((Hydriastele_microspadix	Veitchia_spiralis)	Kentiopsis_piersoniorum)	((Dictyosperma_album	Burretiokentia_grandiflora)	Heterospathe_cagayanensis))	((((Oenocarpus_minor	Oenocarpus_bataua)	Prestoea_acuminata)	Geonoma_undata)	Pelagodoxa_henryana))	(Leopoldinia_pulchra	Manicaria_saccifera))	((Attalea_speciosa	(Elaeis_guineensis	Elaeis_oleifera))	(((Nypa_fruticans	Pseudophoenix_vinifera)	((Chamaedorea_seifrizii	Iriartea_deltoidea)	((Orania_palindan	Sclerosperma_profizianum)	(Podococcus_barteri	Dypsis_decaryi))))	(Roystonea_regia	(Serenoa_repens	(Phoenix_dactylifera	Sabal_domingensis))))))	Bactris_major)))	Kingia_australis);
((Sabal_domingensis	(Phoenix_dactylifera	(Serenoa_repens	((((((Calamus_caryotoides	Pseudophoenix_vinifera)	(Iriartea_deltoidea	Chamaedorea_seifrizii))	((Reinhardtia_simplex	(Reinhardtia_gracilis	(Reinhardtia_paiewonskiana	Reinhardtia_latisecta)))	(Bactris_major	(Attalea_speciosa	(Elaeis_guineensis	Elaeis_oleifera)))))	((Sclerosperma_profizianum	((Podococcus_barteri	Dypsis_decaryi)	Orania_palindan))	Roystonea_regia))	(((((Hydriastele_microspadix	Veitchia_spiralis)	Kentiopsis_piersoniorum)	((Dictyosperma_album	Burretiokentia_grandiflora)	Heterospathe_cagayanensis))	(((Oenocarpus_minor	Oenocarpus_bataua)	Prestoea_acuminata)	(Geonoma_undata	Pelagodoxa_henryana)))	(Leopoldinia_pulchra	Manicaria_saccifera)))	Nypa_fruticans))))	Kingia_australis);
(((Nypa_fruticans	Calamus_caryotoides)	(Pseudophoenix_vinifera	((Iriartea_deltoidea	Chamaedorea_seifrizii)	(((Reinhardtia_simplex	(Reinhardtia_gracilis	(Reinhardtia_paiewonskiana	Reinhardtia_latisecta)))	(Bactris_major	(Attalea_speciosa	(Elaeis_guineensis	Elaeis_oleifera))))	(((Sclerosperma_profizianum	((Podococcus_barteri	Dypsis_decaryi)	Orania_palindan))	Roystonea_regia)	((((((Hydriastele_microspadix	Veitchia_spiralis)	Kentiopsis_piersoniorum)	((Dictyosperma_album	Burretiokentia_grandiflora)	Heterospathe_cagayanensis))	(Leopoldinia_pulchra	(Geonoma_undata	(Pelagodoxa_henryana	((Oenocarpus_minor	Oenocarpus_bataua)	Prestoea_acuminata)))))	Manicaria_saccifera)	((Sabal_domingensis	Phoenix_dactylifera)	Serenoa_repens)))))))	Kingia_australis);
((Bactris_major	(((((Sclerosperma_profizianum	((Podococcus_barteri	Dypsis_decaryi)	Orania_palindan))	Roystonea_regia)	(((Sabal_domingensis	Phoenix_dactylifera)	Serenoa_repens)	(((Calamus_caryotoides	Pseudophoenix_vinifera)	(Iriartea_deltoidea	Chamaedorea_seifrizii))	((((((Hydriastele_microspadix	Veitchia_spiralis)	Kentiopsis_piersoniorum)	((Nypa_fruticans	Dictyosperma_album)	Heterospathe_cagayanensis))	Burretiokentia_grandiflora)	(((Oenocarpus_minor	Oenocarpus_bataua)	Prestoea_acuminata)	(Geonoma_undata	(Leopoldinia_pulchra	Pelagodoxa_henryana))))	Manicaria_saccifera))))	(Attalea_speciosa	(Elaeis_guineensis	Elaeis_oleifera)))	(((Reinhardtia_paiewonskiana	Reinhardtia_latisecta)	Reinhardtia_gracilis)	Reinhardtia_simplex)))	Kingia_australis);
((Bactris_major	((Attalea_speciosa	(Elaeis_guineensis	Elaeis_oleifera))	(((Reinhardtia_paiewonskiana	Reinhardtia_latisecta)	(Reinhardtia_gracilis	Reinhardtia_simplex))	(((Roystonea_regia	(Calamus_caryotoides	(Nypa_fruticans	Pseudophoenix_vinifera)))	(Iriartea_deltoidea	Chamaedorea_seifrizii))	(((Sclerosperma_profizianum	((Podococcus_barteri	Dypsis_decaryi)	Orania_palindan))	((((Oenocarpus_minor	Oenocarpus_bataua)	Prestoea_acuminata)	((Pelagodoxa_henryana	(Leopoldinia_pulchra	Manicaria_saccifera))	((Hydriastele_microspadix	Burretiokentia_grandiflora)	(((Veitchia_spiralis	Kentiopsis_piersoniorum)	Dictyosperma_album)	Heterospathe_cagayanensis))))	Geonoma_undata))	((Sabal_domingensis	Phoenix_dactylifera)	Serenoa_repens))))))	Kingia_australis);
((Calamus_caryotoides	(Bactris_major	(((Reinhardtia_paiewonskiana	Reinhardtia_latisecta)	(Reinhardtia_simplex	Reinhardtia_gracilis))	(((((Sclerosperma_profizianum	(((Nypa_fruticans	Podococcus_barteri)	Dypsis_decaryi)	Orania_palindan))	((((((Dictyosperma_album	Heterospathe_cagayanensis)	(Burretiokentia_grandiflora	((Hydriastele_microspadix	Veitchia_spiralis)	Kentiopsis_piersoniorum)))	((Oenocarpus_minor	Oenocarpus_bataua)	Prestoea_acuminata))	Geonoma_undata)	(Pelagodoxa_henryana	(Leopoldinia_pulchra	Manicaria_saccifera)))	(Sabal_domingensis	Phoenix_dactylifera)))	(((Serenoa_repens	Chamaedorea_seifrizii)	Pseudophoenix_vinifera)	Iriartea_deltoidea))	Roystonea_regia)	(Attalea_speciosa	(Elaeis_guineensis	Elaeis_oleifera))))))	Kingia_australis);
((Bactris_major	((((Reinhardtia_paiewonskiana	Reinhardtia_latisecta)	(Reinhardtia_simplex	Reinhardtia_gracilis))	((((((Serenoa_repens	Nypa_fruticans)	(Sabal_domingensis	Phoenix_dactylifera))	(Pseudophoenix_vinifera	(Chamaedorea_seifrizii	Iriartea_deltoidea)))	(Roystonea_regia	(Manicaria_saccifera	(((Leopoldinia_pulchra	Pelagodoxa_henryana)	Geonoma_undata)	(((((Burretiokentia_grandiflora	Dictyosperma_album)	Heterospathe_cagayanensis)	(Veitchia_spiralis	Kentiopsis_piersoniorum))	Hydriastele_microspadix)	((Oenocarpus_minor	Oenocarpus_bataua)	Prestoea_acuminata))))))	(Sclerosperma_profizianum	((Podococcus_barteri	Dypsis_decaryi)	Orania_palindan)))	(Attalea_speciosa	(Elaeis_guineensis	Elaeis_oleifera))))	Calamus_caryotoides))	Kingia_australis);
((Calamus_caryotoides	(Bactris_major	((Elaeis_guineensis	Elaeis_oleifera)	((((Pseudophoenix_vinifera	Chamaedorea_seifrizii)	Iriartea_deltoidea)	((Roystonea_regia	(Sclerosperma_profizianum	((Podococcus_barteri	Dypsis_decaryi)	Orania_palindan)))	((Serenoa_repens	(Sabal_domingensis	Phoenix_dactylifera))	(Manicaria_saccifera	((Nypa_fruticans	((((Burretiokentia_grandiflora	Dictyosperma_album)	Heterospathe_cagayanensis)	(Kentiopsis_piersoniorum	(Veitchia_spiralis	Hydriastele_microspadix)))	((Pelagodoxa_henryana	((Oenocarpus_minor	Oenocarpus_bataua)	Prestoea_acuminata))	Geonoma_undata)))	Leopoldinia_pulchra)))))	(((Reinhardtia_paiewonskiana	Reinhardtia_latisecta)	Reinhardtia_simplex)	(Reinhardtia_gracilis	Attalea_speciosa))))))	Kingia_australis);
((Bactris_major	((Elaeis_guineensis	Elaeis_oleifera)	((Reinhardtia_gracilis	Attalea_speciosa)	((((((Calamus_caryotoides	Pseudophoenix_vinifera)	Chamaedorea_seifrizii)	Iriartea_deltoidea)	((Sclerosperma_profizianum	((Podococcus_barteri	Dypsis_decaryi)	Orania_palindan))	((Sabal_domingensis	(Phoenix_dactylifera	Serenoa_repens))	((((((Burretiokentia_grandiflora	(Nypa_fruticans	Dictyosperma_album))	Heterospathe_cagayanensis)	(Kentiopsis_piersoniorum	(Veitchia_spiralis	Hydriastele_microspadix)))	((Oenocarpus_minor	Oenocarpus_bataua)	Prestoea_acuminata))	(Geonoma_undata	Pelagodoxa_henryana))	(Leopoldinia_pulchra	Manicaria_saccifera)))))	Roystonea_regia)	((Reinhardtia_paiewonskiana	Reinhardtia_latisecta)	Reinhardtia_simplex)))))	Kingia_australis);
((Calamus_caryotoides	(Pseudophoenix_vinifera	((Chamaedorea_seifrizii	Iriartea_deltoidea)	((((Sabal_domingensis	(Phoenix_dactylifera	Serenoa_repens))	((Nypa_fruticans	((((Veitchia_spiralis	Hydriastele_microspadix)	Kentiopsis_piersoniorum)	(Heterospathe_cagayanensis	(Dictyosperma_album	Burretiokentia_grandiflora)))	(Pelagodoxa_henryana	(Manicaria_saccifera	Leopoldinia_pulchra))))	(Geonoma_undata	((Oenocarpus_bataua	Oenocarpus_minor)	Prestoea_acuminata))))	(((Attalea_speciosa	(Reinhardtia_gracilis	(Reinhardtia_simplex	(Reinhardtia_paiewonskiana	Reinhardtia_latisecta))))	(Bactris_major	(Elaeis_oleifera	Elaeis_guineensis)))	((Podococcus_barteri	Dypsis_decaryi)	(Orania_palindan	Sclerosperma_profizianum))))	Roystonea_regia))))	Kingia_australis);
((Calamus_caryotoides	((Chamaedorea_seifrizii	(Pseudophoenix_vinifera	(Nypa_fruticans	((Roystonea_regia	(((Reinhardtia_paiewonskiana	Reinhardtia_latisecta)	(Reinhardtia_simplex	Reinhardtia_gracilis))	(Attalea_speciosa	((Elaeis_oleifera	Elaeis_guineensis)	Bactris_major))))	((Sclerosperma_profizianum	((Podococcus_barteri	Dypsis_decaryi)	Orania_palindan))	((Sabal_domingensis	(Phoenix_dactylifera	Serenoa_repens))	(((((Veitchia_spiralis	Hydriastele_microspadix)	Kentiopsis_piersoniorum)	(Heterospathe_cagayanensis	(Dictyosperma_album	Burretiokentia_grandiflora)))	(Pelagodoxa_henryana	(Manicaria_saccifera	Leopoldinia_pulchra)))	(Geonoma_undata	((Oenocarpus_bataua	Oenocarpus_minor)	Prestoea_acuminata)))))))))	Iriartea_deltoidea))	Kingia_australis);
((Bactris_major	((((((Reinhardtia_paiewonskiana	Reinhardtia_latisecta)	(Reinhardtia_simplex	Reinhardtia_gracilis))	Attalea_speciosa)	((((Roystonea_regia	Orania_palindan)	Sclerosperma_profizianum)	((Sabal_domingensis	(Phoenix_dactylifera	Serenoa_repens))	(((((((Dictyosperma_album	Burretiokentia_grandiflora)	Heterospathe_cagayanensis)	(Veitchia_spiralis	Kentiopsis_piersoniorum))	Hydriastele_microspadix)	(((Oenocarpus_bataua	Oenocarpus_minor)	Prestoea_acuminata)	(Pelagodoxa_henryana	Geonoma_undata)))	Manicaria_saccifera)	Leopoldinia_pulchra)))	(((Nypa_fruticans	Podococcus_barteri)	Dypsis_decaryi)	((Iriartea_deltoidea	Chamaedorea_seifrizii)	Pseudophoenix_vinifera))))	(Elaeis_oleifera	Elaeis_guineensis))	Calamus_caryotoides))	Kingia_australis);
(((Serenoa_repens	((((((Podococcus_barteri	Dypsis_decaryi)	Orania_palindan)	Sclerosperma_profizianum)	((Chamaedorea_seifrizii	(Pseudophoenix_vinifera	Calamus_caryotoides))	(Iriartea_deltoidea	(Roystonea_regia	(((Elaeis_oleifera	Elaeis_guineensis)	Bactris_major)	(((Reinhardtia_paiewonskiana	Reinhardtia_latisecta)	(Reinhardtia_simplex	Reinhardtia_gracilis))	Attalea_speciosa))))))	((((Heterospathe_cagayanensis	(Kentiopsis_piersoniorum	(Veitchia_spiralis	Hydriastele_microspadix)))	(Dictyosperma_album	Burretiokentia_grandiflora))	(((Oenocarpus_bataua	Oenocarpus_minor)	Prestoea_acuminata)	(Pelagodoxa_henryana	Geonoma_undata)))	(Manicaria_saccifera	Leopoldinia_pulchra)))	(Phoenix_dactylifera	Sabal_domingensis)))	Nypa_fruticans)	Kingia_australis);
((Bactris_major	(((Reinhardtia_paiewonskiana	Reinhardtia_latisecta)	(Reinhardtia_simplex	Reinhardtia_gracilis))	(((((((Oenocarpus_bataua	Oenocarpus_minor)	Prestoea_acuminata)	((((Pelagodoxa_henryana	Manicaria_saccifera)	Leopoldinia_pulchra)	((((Heterospathe_cagayanensis	Dictyosperma_album)	(Kentiopsis_piersoniorum	Veitchia_spiralis))	Burretiokentia_grandiflora)	Hydriastele_microspadix))	Geonoma_undata))	(Roystonea_regia	(((Podococcus_barteri	(Nypa_fruticans	Dypsis_decaryi))	Orania_palindan)	Sclerosperma_profizianum)))	((Serenoa_repens	Phoenix_dactylifera)	Sabal_domingensis))	((Calamus_caryotoides	Pseudophoenix_vinifera)	(Chamaedorea_seifrizii	Iriartea_deltoidea)))	(Attalea_speciosa	(Elaeis_oleifera	Elaeis_guineensis)))))	Kingia_australis);
((Sabal_domingensis	(((((Chamaedorea_seifrizii	Pseudophoenix_vinifera)	(Iriartea_deltoidea	(Roystonea_regia	((Bactris_major	(Attalea_speciosa	(Elaeis_oleifera	Elaeis_guineensis)))	(Calamus_caryotoides	((Reinhardtia_paiewonskiana	Reinhardtia_latisecta)	(Reinhardtia_simplex	Reinhardtia_gracilis)))))))	(((Manicaria_saccifera	Leopoldinia_pulchra)	((Burretiokentia_grandiflora	((Kentiopsis_piersoniorum	(Hydriastele_microspadix	Veitchia_spiralis))	(Dictyosperma_album	Heterospathe_cagayanensis)))	((((Oenocarpus_bataua	Oenocarpus_minor)	Prestoea_acuminata)	Pelagodoxa_henryana)	Geonoma_undata)))	(((Podococcus_barteri	Dypsis_decaryi)	Orania_palindan)	Sclerosperma_profizianum)))	Nypa_fruticans)	(Serenoa_repens	Phoenix_dactylifera)))	Kingia_australis);
((Calamus_caryotoides	(Pseudophoenix_vinifera	((Roystonea_regia	((Nypa_fruticans	Iriartea_deltoidea)	(((Bactris_major	(Elaeis_oleifera	Elaeis_guineensis))	(Attalea_speciosa	((Reinhardtia_paiewonskiana	Reinhardtia_latisecta)	(Reinhardtia_simplex	Reinhardtia_gracilis))))	(((Phoenix_dactylifera	Sabal_domingensis)	((Manicaria_saccifera	Leopoldinia_pulchra)	(((Burretiokentia_grandiflora	(Kentiopsis_piersoniorum	(Hydriastele_microspadix	Veitchia_spiralis)))	(Dictyosperma_album	Heterospathe_cagayanensis))	(((Oenocarpus_bataua	Oenocarpus_minor)	Prestoea_acuminata)	(Pelagodoxa_henryana	Geonoma_undata)))))	(((Podococcus_barteri	Dypsis_decaryi)	Orania_palindan)	Sclerosperma_profizianum)))))	(Serenoa_repens	Chamaedorea_seifrizii))))	Kingia_australis);
((Bactris_major	((Elaeis_oleifera	Elaeis_guineensis)	(((Reinhardtia_gracilis	Attalea_speciosa)	((Reinhardtia_paiewonskiana	Reinhardtia_latisecta)	Reinhardtia_simplex))	(((((Manicaria_saccifera	Leopoldinia_pulchra)	((Burretiokentia_grandiflora	((Kentiopsis_piersoniorum	(Hydriastele_microspadix	Veitchia_spiralis))	(Dictyosperma_album	Heterospathe_cagayanensis)))	(Pelagodoxa_henryana	(Geonoma_undata	((Oenocarpus_bataua	Oenocarpus_minor)	Prestoea_acuminata)))))	((((Podococcus_barteri	Dypsis_decaryi)	Orania_palindan)	Sclerosperma_profizianum)	(Serenoa_repens	(Phoenix_dactylifera	(Sabal_domingensis	Nypa_fruticans)))))	Roystonea_regia)	((Chamaedorea_seifrizii	Iriartea_deltoidea)	(Calamus_caryotoides	Pseudophoenix_vinifera))))))	Kingia_australis);
((Bactris_major	((((Reinhardtia_gracilis	(Reinhardtia_paiewonskiana	Reinhardtia_latisecta))	Reinhardtia_simplex)	(((Iriartea_deltoidea	((Nypa_fruticans	Pseudophoenix_vinifera)	Chamaedorea_seifrizii))	((((Manicaria_saccifera	Leopoldinia_pulchra)	(((Hydriastele_microspadix	Veitchia_spiralis)	(((Burretiokentia_grandiflora	Dictyosperma_album)	Heterospathe_cagayanensis)	Kentiopsis_piersoniorum))	(Geonoma_undata	(((Oenocarpus_bataua	Oenocarpus_minor)	Prestoea_acuminata)	Pelagodoxa_henryana))))	(Serenoa_repens	(Phoenix_dactylifera	Sabal_domingensis)))	(Roystonea_regia	(((Podococcus_barteri	Dypsis_decaryi)	Orania_palindan)	Sclerosperma_profizianum))))	((Elaeis_oleifera	Elaeis_guineensis)	Attalea_speciosa)))	Calamus_caryotoides))	Kingia_australis);
((Bactris_major	((((Reinhardtia_gracilis	(Reinhardtia_paiewonskiana	Reinhardtia_latisecta))	Reinhardtia_simplex)	((Roystonea_regia	(((((Podococcus_barteri	Dypsis_decaryi)	Orania_palindan)	Sclerosperma_profizianum)	(Pseudophoenix_vinifera	(Chamaedorea_seifrizii	Iriartea_deltoidea)))	(((((Oenocarpus_bataua	Oenocarpus_minor)	Prestoea_acuminata)	(((Pelagodoxa_henryana	Manicaria_saccifera)	(Nypa_fruticans	Leopoldinia_pulchra))	(((Burretiokentia_grandiflora	Dictyosperma_album)	Heterospathe_cagayanensis)	(Kentiopsis_piersoniorum	(Hydriastele_microspadix	Veitchia_spiralis)))))	Geonoma_undata)	(Serenoa_repens	(Phoenix_dactylifera	Sabal_domingensis)))))	((Elaeis_oleifera	Elaeis_guineensis)	Attalea_speciosa)))	Calamus_caryotoides))	Kingia_australis);
((Bactris_major	(((((Roystonea_regia	(Orania_palindan	(Sclerosperma_profizianum	(Podococcus_barteri	Dypsis_decaryi))))	((((Calamus_caryotoides	Pseudophoenix_vinifera)	(Chamaedorea_seifrizii	Iriartea_deltoidea))	(((((((Veitchia_spiralis	Kentiopsis_piersoniorum)	(Heterospathe_cagayanensis	Dictyosperma_album))	Burretiokentia_grandiflora)	Hydriastele_microspadix)	(Pelagodoxa_henryana	(Prestoea_acuminata	(Oenocarpus_bataua	Oenocarpus_minor))))	Geonoma_undata)	(Manicaria_saccifera	Leopoldinia_pulchra)))	(Nypa_fruticans	(Serenoa_repens	(Sabal_domingensis	Phoenix_dactylifera)))))	((Reinhardtia_latisecta	Reinhardtia_paiewonskiana)	Reinhardtia_simplex))	Reinhardtia_gracilis)	((Elaeis_oleifera	Elaeis_guineensis)	Attalea_speciosa)))	Kingia_australis);
((Bactris_major	((((Reinhardtia_latisecta	Reinhardtia_paiewonskiana)	Reinhardtia_simplex)	(((Elaeis_oleifera	Elaeis_guineensis)	(Reinhardtia_gracilis	Attalea_speciosa))	(Roystonea_regia	((((Prestoea_acuminata	(Oenocarpus_bataua	Oenocarpus_minor))	Geonoma_undata)	((((Burretiokentia_grandiflora	Dictyosperma_album)	((Hydriastele_microspadix	Veitchia_spiralis)	Kentiopsis_piersoniorum))	Heterospathe_cagayanensis)	((Manicaria_saccifera	Leopoldinia_pulchra)	Pelagodoxa_henryana)))	(((Phoenix_dactylifera	Sabal_domingensis)	Serenoa_repens)	((Orania_palindan	(Sclerosperma_profizianum	(Podococcus_barteri	Dypsis_decaryi)))	((Nypa_fruticans	Pseudophoenix_vinifera)	(Chamaedorea_seifrizii	Iriartea_deltoidea))))))))	Calamus_caryotoides))	Kingia_australis);
((Calamus_caryotoides	(Bactris_major	((Elaeis_oleifera	Elaeis_guineensis)	((Roystonea_regia	((Pseudophoenix_vinifera	((Chamaedorea_seifrizii	Iriartea_deltoidea)	(Orania_palindan	(Sclerosperma_profizianum	(Podococcus_barteri	Dypsis_decaryi)))))	(((((Burretiokentia_grandiflora	Dictyosperma_album)	(((Hydriastele_microspadix	Veitchia_spiralis)	Kentiopsis_piersoniorum)	Heterospathe_cagayanensis))	((Leopoldinia_pulchra	Pelagodoxa_henryana)	((Prestoea_acuminata	(Oenocarpus_bataua	Oenocarpus_minor))	Geonoma_undata)))	Manicaria_saccifera)	((Sabal_domingensis	(Nypa_fruticans	Phoenix_dactylifera))	Serenoa_repens))))	(Attalea_speciosa	(Reinhardtia_simplex	(Reinhardtia_gracilis	(Reinhardtia_latisecta	Reinhardtia_paiewonskiana))))))))	Kingia_australis);
((Calamus_caryotoides	(Iriartea_deltoidea	(((((((((Veitchia_spiralis	Kentiopsis_piersoniorum)	(Heterospathe_cagayanensis	(Burretiokentia_grandiflora	Dictyosperma_album)))	Hydriastele_microspadix)	((Prestoea_acuminata	(Oenocarpus_bataua	Oenocarpus_minor))	Geonoma_undata))	(Leopoldinia_pulchra	(Pelagodoxa_henryana	Manicaria_saccifera)))	((((Reinhardtia_simplex	(Reinhardtia_gracilis	(Reinhardtia_latisecta	Reinhardtia_paiewonskiana)))	(Attalea_speciosa	(Bactris_major	(Elaeis_oleifera	Elaeis_guineensis))))	Roystonea_regia)	((Sabal_domingensis	Phoenix_dactylifera)	Serenoa_repens)))	(Orania_palindan	(Sclerosperma_profizianum	(Podococcus_barteri	Dypsis_decaryi))))	(Nypa_fruticans	Pseudophoenix_vinifera))	Chamaedorea_seifrizii)))	Kingia_australis);
(((Nypa_fruticans	Serenoa_repens)	((((((Prestoea_acuminata	(Oenocarpus_bataua	Oenocarpus_minor))	Geonoma_undata)	((Pelagodoxa_henryana	(Manicaria_saccifera	Leopoldinia_pulchra))	(Calamus_caryotoides	(((Hydriastele_microspadix	(Veitchia_spiralis	Kentiopsis_piersoniorum))	Heterospathe_cagayanensis)	(Burretiokentia_grandiflora	Dictyosperma_album)))))	((Orania_palindan	(Sclerosperma_profizianum	(Podococcus_barteri	Dypsis_decaryi)))	((Iriartea_deltoidea	(Pseudophoenix_vinifera	Chamaedorea_seifrizii))	(((Reinhardtia_simplex	(Reinhardtia_latisecta	Reinhardtia_paiewonskiana))	((Reinhardtia_gracilis	Attalea_speciosa)	(Bactris_major	(Elaeis_oleifera	Elaeis_guineensis))))	Roystonea_regia))))	Sabal_domingensis)	Phoenix_dactylifera))	Kingia_australis);
((Bactris_major	(((Reinhardtia_simplex	(Reinhardtia_gracilis	(Reinhardtia_latisecta	Reinhardtia_paiewonskiana)))	((Attalea_speciosa	(Elaeis_oleifera	Elaeis_guineensis))	(((((Sabal_domingensis	Phoenix_dactylifera)	Serenoa_repens)	((Manicaria_saccifera	Leopoldinia_pulchra)	((Geonoma_undata	((Prestoea_acuminata	(Oenocarpus_bataua	Oenocarpus_minor))	Pelagodoxa_henryana))	((Kentiopsis_piersoniorum	(Hydriastele_microspadix	Veitchia_spiralis))	(Heterospathe_cagayanensis	(Burretiokentia_grandiflora	(Nypa_fruticans	Dictyosperma_album)))))))	(Roystonea_regia	(Orania_palindan	(Sclerosperma_profizianum	(Podococcus_barteri	Dypsis_decaryi)))))	(Pseudophoenix_vinifera	(Chamaedorea_seifrizii	Iriartea_deltoidea)))))	Calamus_caryotoides))	Kingia_australis);
((((((Attalea_speciosa	(Bactris_major	(Elaeis_oleifera	Elaeis_guineensis)))	((((Sabal_domingensis	(Phoenix_dactylifera	Serenoa_repens))	((Manicaria_saccifera	Leopoldinia_pulchra)	((Geonoma_undata	Pelagodoxa_henryana)	((Prestoea_acuminata	(Oenocarpus_bataua	Oenocarpus_minor))	((Kentiopsis_piersoniorum	(Hydriastele_microspadix	Veitchia_spiralis))	(Heterospathe_cagayanensis	(Burretiokentia_grandiflora	Dictyosperma_album)))))))	((Sclerosperma_profizianum	((Podococcus_barteri	Dypsis_decaryi)	Orania_palindan))	(Pseudophoenix_vinifera	(Chamaedorea_seifrizii	Iriartea_deltoidea))))	Roystonea_regia))	(((Reinhardtia_latisecta	Reinhardtia_paiewonskiana)	Reinhardtia_gracilis)	Reinhardtia_simplex))	Calamus_caryotoides)	Nypa_fruticans)	Kingia_australis);
((Bactris_major	((((((Sabal_domingensis	(Phoenix_dactylifera	Serenoa_repens))	(Manicaria_saccifera	((((Heterospathe_cagayanensis	(Burretiokentia_grandiflora	Dictyosperma_album))	(Hydriastele_microspadix	(Kentiopsis_piersoniorum	Veitchia_spiralis)))	((Geonoma_undata	Pelagodoxa_henryana)	(Prestoea_acuminata	(Oenocarpus_bataua	Oenocarpus_minor))))	Leopoldinia_pulchra)))	(Sclerosperma_profizianum	((Podococcus_barteri	(Nypa_fruticans	Dypsis_decaryi))	Orania_palindan)))	((Calamus_caryotoides	Pseudophoenix_vinifera)	(Chamaedorea_seifrizii	Iriartea_deltoidea)))	Roystonea_regia)	((((Reinhardtia_latisecta	Reinhardtia_paiewonskiana)	(Reinhardtia_gracilis	Reinhardtia_simplex))	Attalea_speciosa)	(Elaeis_oleifera	Elaeis_guineensis))))	Kingia_australis);
((Serenoa_repens	(((((((Geonoma_undata	Pelagodoxa_henryana)	((Prestoea_acuminata	(Oenocarpus_bataua	Oenocarpus_minor))	(Heterospathe_cagayanensis	((Burretiokentia_grandiflora	Dictyosperma_album)	(Kentiopsis_piersoniorum	(Veitchia_spiralis	Hydriastele_microspadix))))))	(Leopoldinia_pulchra	Manicaria_saccifera))	(((Calamus_caryotoides	Pseudophoenix_vinifera)	(Chamaedorea_seifrizii	Iriartea_deltoidea))	((Roystonea_regia	(Podococcus_barteri	Dypsis_decaryi))	(((((Reinhardtia_latisecta	Reinhardtia_paiewonskiana)	(Reinhardtia_gracilis	Reinhardtia_simplex))	Attalea_speciosa)	(Bactris_major	(Elaeis_oleifera	Elaeis_guineensis)))	(Sclerosperma_profizianum	Orania_palindan)))))	Nypa_fruticans)	Sabal_domingensis)	Phoenix_dactylifera))	Kingia_australis);
((Calamus_caryotoides	(Pseudophoenix_vinifera	((Chamaedorea_seifrizii	Iriartea_deltoidea)	((((Roystonea_regia	(((Reinhardtia_latisecta	Reinhardtia_paiewonskiana)	(Reinhardtia_gracilis	Reinhardtia_simplex))	(((Elaeis_oleifera	Elaeis_guineensis)	Bactris_major)	Attalea_speciosa)))	((Geonoma_undata	((Prestoea_acuminata	(Oenocarpus_bataua	Oenocarpus_minor))	(((Kentiopsis_piersoniorum	Veitchia_spiralis)	(Heterospathe_cagayanensis	(Burretiokentia_grandiflora	Dictyosperma_album)))	Hydriastele_microspadix)))	(Leopoldinia_pulchra	(Pelagodoxa_henryana	Manicaria_saccifera))))	((Sabal_domingensis	Phoenix_dactylifera)	Serenoa_repens))	(((Podococcus_barteri	Dypsis_decaryi)	Nypa_fruticans)	(Sclerosperma_profizianum	Orania_palindan))))))	Kingia_australis);
(((((((Iriartea_deltoidea	Chamaedorea_seifrizii)	Pseudophoenix_vinifera)	((Serenoa_repens	(Sabal_domingensis	Phoenix_dactylifera))	((Roystonea_regia	(Sclerosperma_profizianum	(Orania_palindan	(Podococcus_barteri	Dypsis_decaryi))))	(((((Nypa_fruticans	Leopoldinia_pulchra)	Manicaria_saccifera)	Pelagodoxa_henryana)	((Dictyosperma_album	(((Hydriastele_microspadix	Veitchia_spiralis)	Kentiopsis_piersoniorum)	Heterospathe_cagayanensis))	Burretiokentia_grandiflora))	(Geonoma_undata	((Oenocarpus_bataua	Oenocarpus_minor)	Prestoea_acuminata))))))	((Elaeis_oleifera	Elaeis_guineensis)	((Reinhardtia_gracilis	(Reinhardtia_simplex	(Reinhardtia_latisecta	Reinhardtia_paiewonskiana)))	Attalea_speciosa)))	Calamus_caryotoides)	Bactris_major)	Kingia_australis);
((((Reinhardtia_simplex	((Reinhardtia_latisecta	Reinhardtia_paiewonskiana)	Reinhardtia_gracilis))	((((Calamus_caryotoides	(Iriartea_deltoidea	Chamaedorea_seifrizii))	Pseudophoenix_vinifera)	((Roystonea_regia	(Sclerosperma_profizianum	(Orania_palindan	(Podococcus_barteri	Dypsis_decaryi))))	((((Leopoldinia_pulchra	(Manicaria_saccifera	Pelagodoxa_henryana))	((((Hydriastele_microspadix	Veitchia_spiralis)	Kentiopsis_piersoniorum)	Heterospathe_cagayanensis)	(Burretiokentia_grandiflora	Dictyosperma_album)))	(Geonoma_undata	((Oenocarpus_bataua	Oenocarpus_minor)	Prestoea_acuminata)))	(Nypa_fruticans	(Serenoa_repens	(Sabal_domingensis	Phoenix_dactylifera))))))	(Attalea_speciosa	(Elaeis_oleifera	Elaeis_guineensis))))	Bactris_major)	Kingia_australis);
((((Attalea_speciosa	((Elaeis_oleifera	Elaeis_guineensis)	((Reinhardtia_simplex	((Reinhardtia_latisecta	Reinhardtia_paiewonskiana)	Reinhardtia_gracilis))	(((((Leopoldinia_pulchra	Manicaria_saccifera)	Pelagodoxa_henryana)	(Geonoma_undata	(((((Hydriastele_microspadix	Veitchia_spiralis)	Kentiopsis_piersoniorum)	Heterospathe_cagayanensis)	(Burretiokentia_grandiflora	(Nypa_fruticans	Dictyosperma_album)))	((Oenocarpus_bataua	Oenocarpus_minor)	Prestoea_acuminata))))	(((Orania_palindan	((Podococcus_barteri	Dypsis_decaryi)	Sclerosperma_profizianum))	((Iriartea_deltoidea	Chamaedorea_seifrizii)	Pseudophoenix_vinifera))	(Serenoa_repens	(Sabal_domingensis	Phoenix_dactylifera))))	Roystonea_regia))))	Calamus_caryotoides)	Bactris_major)	Kingia_australis);
(((((((Chamaedorea_seifrizii	Iriartea_deltoidea)	Pseudophoenix_vinifera)	(((Phoenix_dactylifera	(Serenoa_repens	Sabal_domingensis))	((Geonoma_undata	((Oenocarpus_bataua	Oenocarpus_minor)	Prestoea_acuminata))	((((Nypa_fruticans	Leopoldinia_pulchra)	Manicaria_saccifera)	Pelagodoxa_henryana)	((((Hydriastele_microspadix	Veitchia_spiralis)	Kentiopsis_piersoniorum)	(Heterospathe_cagayanensis	Dictyosperma_album))	Burretiokentia_grandiflora))))	(Roystonea_regia	(Orania_palindan	((Podococcus_barteri	Dypsis_decaryi)	Sclerosperma_profizianum)))))	((Elaeis_oleifera	Elaeis_guineensis)	(Attalea_speciosa	(Reinhardtia_simplex	((Reinhardtia_latisecta	Reinhardtia_paiewonskiana)	Reinhardtia_gracilis)))))	Calamus_caryotoides)	Bactris_major)	Kingia_australis);
((Calamus_caryotoides	(Bactris_major	(((Reinhardtia_simplex	(Reinhardtia_latisecta	Reinhardtia_paiewonskiana))	Reinhardtia_gracilis)	((((Chamaedorea_seifrizii	Iriartea_deltoidea)	(Nypa_fruticans	Pseudophoenix_vinifera))	(((Phoenix_dactylifera	(Serenoa_repens	Sabal_domingensis))	((Leopoldinia_pulchra	Manicaria_saccifera)	(((Geonoma_undata	((Oenocarpus_bataua	Oenocarpus_minor)	Prestoea_acuminata))	Pelagodoxa_henryana)	(((Hydriastele_microspadix	Veitchia_spiralis)	Kentiopsis_piersoniorum)	(Heterospathe_cagayanensis	(Burretiokentia_grandiflora	Dictyosperma_album))))))	(Roystonea_regia	(Orania_palindan	((Podococcus_barteri	Dypsis_decaryi)	Sclerosperma_profizianum)))))	((Elaeis_oleifera	Elaeis_guineensis)	Attalea_speciosa)))))	Kingia_australis);
((((Elaeis_oleifera	Elaeis_guineensis)	((Attalea_speciosa	((Reinhardtia_latisecta	Reinhardtia_paiewonskiana)	(Reinhardtia_simplex	Reinhardtia_gracilis)))	((Sclerosperma_profizianum	Orania_palindan)	(((((Nypa_fruticans	Podococcus_barteri)	Dypsis_decaryi)	Roystonea_regia)	(((Calamus_caryotoides	Pseudophoenix_vinifera)	Chamaedorea_seifrizii)	Iriartea_deltoidea))	((Phoenix_dactylifera	(Serenoa_repens	Sabal_domingensis))	((Leopoldinia_pulchra	Manicaria_saccifera)	((((Oenocarpus_bataua	Oenocarpus_minor)	Prestoea_acuminata)	(Pelagodoxa_henryana	Geonoma_undata))	(((Hydriastele_microspadix	Veitchia_spiralis)	Kentiopsis_piersoniorum)	(Heterospathe_cagayanensis	(Burretiokentia_grandiflora	Dictyosperma_album))))))))))	Bactris_major)	Kingia_australis);
((Calamus_caryotoides	((Nypa_fruticans	Pseudophoenix_vinifera)	((Chamaedorea_seifrizii	Iriartea_deltoidea)	(((Geonoma_undata	((Oenocarpus_bataua	Oenocarpus_minor)	Prestoea_acuminata))	((((Hydriastele_microspadix	Veitchia_spiralis)	Kentiopsis_piersoniorum)	(Heterospathe_cagayanensis	(Burretiokentia_grandiflora	Dictyosperma_album)))	((Leopoldinia_pulchra	Manicaria_saccifera)	Pelagodoxa_henryana)))	((Serenoa_repens	(Phoenix_dactylifera	Sabal_domingensis))	(((Attalea_speciosa	(Bactris_major	(Elaeis_oleifera	Elaeis_guineensis)))	((Reinhardtia_latisecta	Reinhardtia_paiewonskiana)	(Reinhardtia_simplex	Reinhardtia_gracilis)))	(Roystonea_regia	(((Podococcus_barteri	Dypsis_decaryi)	Orania_palindan)	Sclerosperma_profizianum))))))))	Kingia_australis);
(((Calamus_caryotoides	(Chamaedorea_seifrizii	(Iriartea_deltoidea	(Pseudophoenix_vinifera	((((Podococcus_barteri	Dypsis_decaryi)	Orania_palindan)	Sclerosperma_profizianum)	((((Bactris_major	(Elaeis_oleifera	Elaeis_guineensis))	(((Reinhardtia_latisecta	Reinhardtia_paiewonskiana)	(Reinhardtia_simplex	Reinhardtia_gracilis))	Attalea_speciosa))	Roystonea_regia)	((((((Leopoldinia_pulchra	Pelagodoxa_henryana)	((Oenocarpus_bataua	Oenocarpus_minor)	Prestoea_acuminata))	Geonoma_undata)	(((Hydriastele_microspadix	Veitchia_spiralis)	Kentiopsis_piersoniorum)	(Heterospathe_cagayanensis	(Burretiokentia_grandiflora	Dictyosperma_album))))	Manicaria_saccifera)	((Phoenix_dactylifera	Sabal_domingensis)	Serenoa_repens))))))))	Nypa_fruticans)	Kingia_australis);
((Bactris_major	(((((((((((Hydriastele_microspadix	Veitchia_spiralis)	Kentiopsis_piersoniorum)	(Heterospathe_cagayanensis	(Burretiokentia_grandiflora	Dictyosperma_album)))	(Pelagodoxa_henryana	(Manicaria_saccifera	Leopoldinia_pulchra)))	(Geonoma_undata	((Oenocarpus_bataua	Oenocarpus_minor)	Prestoea_acuminata)))	(((Nypa_fruticans	Phoenix_dactylifera)	Sabal_domingensis)	Serenoa_repens))	(Roystonea_regia	((Orania_palindan	(Podococcus_barteri	Dypsis_decaryi))	Sclerosperma_profizianum)))	((Iriartea_deltoidea	Chamaedorea_seifrizii)	Pseudophoenix_vinifera))	(Attalea_speciosa	(Elaeis_oleifera	Elaeis_guineensis)))	((Reinhardtia_latisecta	Reinhardtia_paiewonskiana)	(Reinhardtia_simplex	Reinhardtia_gracilis)))	Calamus_caryotoides))	Kingia_australis);
((Calamus_caryotoides	(Bactris_major	((Elaeis_oleifera	Elaeis_guineensis)	((Attalea_speciosa	((Reinhardtia_latisecta	Reinhardtia_paiewonskiana)	(Reinhardtia_simplex	Reinhardtia_gracilis)))	(((((((Burretiokentia_grandiflora	(((Heterospathe_cagayanensis	Dictyosperma_album)	(Hydriastele_microspadix	Veitchia_spiralis))	Kentiopsis_piersoniorum))	(Pelagodoxa_henryana	(Manicaria_saccifera	Leopoldinia_pulchra)))	(Geonoma_undata	((Oenocarpus_bataua	Oenocarpus_minor)	Prestoea_acuminata)))	(((Sabal_domingensis	Phoenix_dactylifera)	Serenoa_repens)	Nypa_fruticans))	((Orania_palindan	(Podococcus_barteri	Dypsis_decaryi))	Sclerosperma_profizianum))	(Iriartea_deltoidea	(Chamaedorea_seifrizii	Pseudophoenix_vinifera)))	Roystonea_regia)))))	Kingia_australis);
((Calamus_caryotoides	(Bactris_major	(((Reinhardtia_latisecta	(Reinhardtia_paiewonskiana	Reinhardtia_gracilis))	Reinhardtia_simplex)	((Attalea_speciosa	(Elaeis_guineensis	Elaeis_oleifera))	((Sclerosperma_profizianum	(Orania_palindan	(Dypsis_decaryi	Podococcus_barteri)))	(((Serenoa_repens	((Nypa_fruticans	Phoenix_dactylifera)	Sabal_domingensis))	(((Manicaria_saccifera	Leopoldinia_pulchra)	Pelagodoxa_henryana)	(((Heterospathe_cagayanensis	((Dictyosperma_album	Burretiokentia_grandiflora)	(Kentiopsis_piersoniorum	(Veitchia_spiralis	Hydriastele_microspadix))))	(Prestoea_acuminata	(Oenocarpus_minor	Oenocarpus_bataua)))	Geonoma_undata)))	((Pseudophoenix_vinifera	(Iriartea_deltoidea	Chamaedorea_seifrizii))	Roystonea_regia)))))))	Kingia_australis);
((Bactris_major	((Nypa_fruticans	(((((Pseudophoenix_vinifera	(Iriartea_deltoidea	Chamaedorea_seifrizii))	((Roystonea_regia	(Sclerosperma_profizianum	(Orania_palindan	(Dypsis_decaryi	Podococcus_barteri))))	(((Serenoa_repens	Sabal_domingensis)	Phoenix_dactylifera)	((Prestoea_acuminata	(Oenocarpus_minor	Oenocarpus_bataua))	(Geonoma_undata	(((Manicaria_saccifera	Leopoldinia_pulchra)	Pelagodoxa_henryana)	((Kentiopsis_piersoniorum	(Veitchia_spiralis	Hydriastele_microspadix))	(Heterospathe_cagayanensis	(Dictyosperma_album	Burretiokentia_grandiflora)))))))))	((Reinhardtia_latisecta	Reinhardtia_paiewonskiana)	(Reinhardtia_simplex	Reinhardtia_gracilis)))	Attalea_speciosa)	(Elaeis_guineensis	Elaeis_oleifera)))	Calamus_caryotoides))	Kingia_australis);
((Bactris_major	(((Elaeis_guineensis	Elaeis_oleifera)	(((Pseudophoenix_vinifera	(Iriartea_deltoidea	Chamaedorea_seifrizii))	((Roystonea_regia	(Sclerosperma_profizianum	(Orania_palindan	(Dypsis_decaryi	Podococcus_barteri))))	(((Serenoa_repens	Nypa_fruticans)	(Sabal_domingensis	Phoenix_dactylifera))	((Manicaria_saccifera	Leopoldinia_pulchra)	((((Kentiopsis_piersoniorum	Veitchia_spiralis)	(Heterospathe_cagayanensis	(Dictyosperma_album	Burretiokentia_grandiflora)))	Hydriastele_microspadix)	(Pelagodoxa_henryana	((Prestoea_acuminata	(Oenocarpus_minor	Oenocarpus_bataua))	Geonoma_undata)))))))	(((Reinhardtia_latisecta	Reinhardtia_paiewonskiana)	Reinhardtia_simplex)	(Reinhardtia_gracilis	Attalea_speciosa))))	Calamus_caryotoides))	Kingia_australis);
((Bactris_major	((Elaeis_guineensis	Elaeis_oleifera)	((((((Sabal_domingensis	Phoenix_dactylifera)	Serenoa_repens)	(((Prestoea_acuminata	(Oenocarpus_minor	Oenocarpus_bataua))	Geonoma_undata)	((Pelagodoxa_henryana	(Manicaria_saccifera	Leopoldinia_pulchra))	(((Kentiopsis_piersoniorum	(Hydriastele_microspadix	Veitchia_spiralis))	(Heterospathe_cagayanensis	Dictyosperma_album))	Burretiokentia_grandiflora))))	((Nypa_fruticans	((Iriartea_deltoidea	Chamaedorea_seifrizii)	(Sclerosperma_profizianum	(Orania_palindan	(Dypsis_decaryi	Podococcus_barteri)))))	(Calamus_caryotoides	Pseudophoenix_vinifera)))	Roystonea_regia)	(((Reinhardtia_latisecta	Reinhardtia_paiewonskiana)	(Reinhardtia_gracilis	Reinhardtia_simplex))	Attalea_speciosa))))	Kingia_australis);
((Bactris_major	(Attalea_speciosa	((Elaeis_guineensis	Elaeis_oleifera)	(((((((Prestoea_acuminata	(Oenocarpus_minor	Oenocarpus_bataua))	Geonoma_undata)	((Pelagodoxa_henryana	Manicaria_saccifera)	((((Kentiopsis_piersoniorum	Veitchia_spiralis)	(Heterospathe_cagayanensis	Dictyosperma_album))	Burretiokentia_grandiflora)	Hydriastele_microspadix)))	Leopoldinia_pulchra)	(((Iriartea_deltoidea	(Pseudophoenix_vinifera	(Calamus_caryotoides	Chamaedorea_seifrizii)))	(Sclerosperma_profizianum	(Orania_palindan	((Dypsis_decaryi	Nypa_fruticans)	Podococcus_barteri))))	((Sabal_domingensis	Phoenix_dactylifera)	Serenoa_repens)))	Roystonea_regia)	(((Reinhardtia_latisecta	Reinhardtia_paiewonskiana)	Reinhardtia_simplex)	Reinhardtia_gracilis)))))	Kingia_australis);
((Bactris_major	(((((((Leopoldinia_pulchra	(((Kentiopsis_piersoniorum	(Hydriastele_microspadix	Veitchia_spiralis))	(Heterospathe_cagayanensis	(Burretiokentia_grandiflora	Dictyosperma_album)))	(Prestoea_acuminata	(Oenocarpus_minor	Oenocarpus_bataua))))	(Geonoma_undata	Pelagodoxa_henryana))	Manicaria_saccifera)	((((Iriartea_deltoidea	Chamaedorea_seifrizii)	(Nypa_fruticans	Pseudophoenix_vinifera))	(Sclerosperma_profizianum	(Orania_palindan	(Dypsis_decaryi	Podococcus_barteri))))	((Sabal_domingensis	Phoenix_dactylifera)	Serenoa_repens)))	Roystonea_regia)	(((Reinhardtia_gracilis	Attalea_speciosa)	(Reinhardtia_simplex	(Reinhardtia_latisecta	Reinhardtia_paiewonskiana)))	(Elaeis_guineensis	Elaeis_oleifera)))	Calamus_caryotoides))	Kingia_australis);
((Bactris_major	((((Reinhardtia_gracilis	Reinhardtia_simplex)	(Reinhardtia_latisecta	Reinhardtia_paiewonskiana))	(((Elaeis_guineensis	Elaeis_oleifera)	Attalea_speciosa)	(Nypa_fruticans	(((Manicaria_saccifera	(((((Prestoea_acuminata	(Oenocarpus_minor	Oenocarpus_bataua))	Pelagodoxa_henryana)	Geonoma_undata)	((Kentiopsis_piersoniorum	(Hydriastele_microspadix	Veitchia_spiralis))	(Heterospathe_cagayanensis	(Burretiokentia_grandiflora	Dictyosperma_album))))	Leopoldinia_pulchra))	(((Iriartea_deltoidea	Chamaedorea_seifrizii)	Pseudophoenix_vinifera)	((Sabal_domingensis	Phoenix_dactylifera)	Serenoa_repens)))	((Sclerosperma_profizianum	(Orania_palindan	(Dypsis_decaryi	Podococcus_barteri)))	Roystonea_regia)))))	Calamus_caryotoides))	Kingia_australis);
((Bactris_major	((((Reinhardtia_gracilis	Reinhardtia_simplex)	(Reinhardtia_latisecta	Reinhardtia_paiewonskiana))	(((Elaeis_guineensis	Elaeis_oleifera)	Attalea_speciosa)	(((Nypa_fruticans	((Sabal_domingensis	Phoenix_dactylifera)	Serenoa_repens))	(((Geonoma_undata	((Leopoldinia_pulchra	(Manicaria_saccifera	Pelagodoxa_henryana))	((Kentiopsis_piersoniorum	(Hydriastele_microspadix	Veitchia_spiralis))	(Heterospathe_cagayanensis	(Burretiokentia_grandiflora	Dictyosperma_album)))))	(Prestoea_acuminata	(Oenocarpus_minor	Oenocarpus_bataua)))	(Sclerosperma_profizianum	(Orania_palindan	(Dypsis_decaryi	Podococcus_barteri)))))	(Chamaedorea_seifrizii	(Roystonea_regia	(Iriartea_deltoidea	Pseudophoenix_vinifera))))))	Calamus_caryotoides))	Kingia_australis);
((Bactris_major	((((Reinhardtia_gracilis	Reinhardtia_simplex)	(Reinhardtia_latisecta	Reinhardtia_paiewonskiana))	(((Elaeis_guineensis	Elaeis_oleifera)	Attalea_speciosa)	(Roystonea_regia	(((Chamaedorea_seifrizii	Iriartea_deltoidea)	Pseudophoenix_vinifera)	((Sclerosperma_profizianum	(Orania_palindan	(Dypsis_decaryi	Podococcus_barteri)))	((Nypa_fruticans	((Phoenix_dactylifera	Sabal_domingensis)	Serenoa_repens))	(Manicaria_saccifera	((((Kentiopsis_piersoniorum	(Hydriastele_microspadix	Veitchia_spiralis))	(Heterospathe_cagayanensis	(Burretiokentia_grandiflora	Dictyosperma_album)))	(((Prestoea_acuminata	(Oenocarpus_minor	Oenocarpus_bataua))	Geonoma_undata)	Pelagodoxa_henryana))	Leopoldinia_pulchra))))))))	Calamus_caryotoides))	Kingia_australis);
((Bactris_major	((Elaeis_guineensis	Elaeis_oleifera)	(((Roystonea_regia	((((Phoenix_dactylifera	Sabal_domingensis)	Serenoa_repens)	(Manicaria_saccifera	(((((Kentiopsis_piersoniorum	Veitchia_spiralis)	(Heterospathe_cagayanensis	(Burretiokentia_grandiflora	Dictyosperma_album)))	Hydriastele_microspadix)	(Geonoma_undata	(Pelagodoxa_henryana	(Prestoea_acuminata	(Oenocarpus_minor	Oenocarpus_bataua)))))	Leopoldinia_pulchra)))	(((Calamus_caryotoides	(Chamaedorea_seifrizii	Iriartea_deltoidea))	Pseudophoenix_vinifera)	(Sclerosperma_profizianum	(Orania_palindan	(Dypsis_decaryi	Podococcus_barteri))))))	Nypa_fruticans)	(Attalea_speciosa	((Reinhardtia_gracilis	Reinhardtia_simplex)	(Reinhardtia_latisecta	Reinhardtia_paiewonskiana))))))	Kingia_australis);
((Calamus_caryotoides	((Chamaedorea_seifrizii	Iriartea_deltoidea)	(Pseudophoenix_vinifera	((Roystonea_regia	(((Attalea_speciosa	(Bactris_major	(Elaeis_oleifera	Elaeis_guineensis)))	((Reinhardtia_simplex	Reinhardtia_gracilis)	(Reinhardtia_latisecta	Reinhardtia_paiewonskiana)))	(((Podococcus_barteri	Dypsis_decaryi)	Sclerosperma_profizianum)	Orania_palindan)))	((Manicaria_saccifera	(Leopoldinia_pulchra	((Geonoma_undata	((Prestoea_acuminata	(Oenocarpus_bataua	Oenocarpus_minor))	Pelagodoxa_henryana))	((Burretiokentia_grandiflora	Dictyosperma_album)	(((Hydriastele_microspadix	Veitchia_spiralis)	Kentiopsis_piersoniorum)	Heterospathe_cagayanensis)))))	(Nypa_fruticans	(Serenoa_repens	(Sabal_domingensis	Phoenix_dactylifera))))))))	Kingia_australis);
((Bactris_major	(((Elaeis_oleifera	Elaeis_guineensis)	(((Reinhardtia_gracilis	((Reinhardtia_latisecta	Reinhardtia_paiewonskiana)	Reinhardtia_simplex))	Attalea_speciosa)	(((Roystonea_regia	(Orania_palindan	((Podococcus_barteri	Dypsis_decaryi)	Sclerosperma_profizianum)))	(((Leopoldinia_pulchra	Manicaria_saccifera)	((Pelagodoxa_henryana	Geonoma_undata)	(((((Hydriastele_microspadix	Veitchia_spiralis)	Kentiopsis_piersoniorum)	(Dictyosperma_album	Heterospathe_cagayanensis))	Burretiokentia_grandiflora)	(Prestoea_acuminata	(Oenocarpus_bataua	Oenocarpus_minor)))))	(Nypa_fruticans	(Serenoa_repens	(Sabal_domingensis	Phoenix_dactylifera)))))	(Pseudophoenix_vinifera	(Chamaedorea_seifrizii	Iriartea_deltoidea)))))	Calamus_caryotoides))	Kingia_australis);
((Sabal_domingensis	(Phoenix_dactylifera	(((((Pseudophoenix_vinifera	(Chamaedorea_seifrizii	(Calamus_caryotoides	(Nypa_fruticans	Iriartea_deltoidea))))	((Bactris_major	(Elaeis_oleifera	Elaeis_guineensis))	(((Reinhardtia_gracilis	Reinhardtia_simplex)	(Reinhardtia_latisecta	Reinhardtia_paiewonskiana))	Attalea_speciosa)))	(Roystonea_regia	(Orania_palindan	((Podococcus_barteri	Dypsis_decaryi)	Sclerosperma_profizianum))))	((Prestoea_acuminata	(Oenocarpus_bataua	Oenocarpus_minor))	(Geonoma_undata	((Leopoldinia_pulchra	(Pelagodoxa_henryana	Manicaria_saccifera))	(((Hydriastele_microspadix	Veitchia_spiralis)	Kentiopsis_piersoniorum)	((Burretiokentia_grandiflora	Dictyosperma_album)	Heterospathe_cagayanensis))))))	Serenoa_repens)))	Kingia_australis);
((Sabal_domingensis	(Phoenix_dactylifera	((((Roystonea_regia	(Pseudophoenix_vinifera	(Chamaedorea_seifrizii	(Nypa_fruticans	Iriartea_deltoidea))))	((Orania_palindan	((Podococcus_barteri	Dypsis_decaryi)	Sclerosperma_profizianum))	((Bactris_major	(Elaeis_oleifera	Elaeis_guineensis))	(((Reinhardtia_gracilis	Reinhardtia_simplex)	(Reinhardtia_latisecta	Reinhardtia_paiewonskiana))	Attalea_speciosa))))	((Manicaria_saccifera	Leopoldinia_pulchra)	(((Geonoma_undata	(Prestoea_acuminata	(Oenocarpus_bataua	Oenocarpus_minor)))	Pelagodoxa_henryana)	(((Veitchia_spiralis	Kentiopsis_piersoniorum)	(Dictyosperma_album	Heterospathe_cagayanensis))	((Calamus_caryotoides	Burretiokentia_grandiflora)	Hydriastele_microspadix)))))	Serenoa_repens)))	Kingia_australis);
((Chamaedorea_seifrizii	(Roystonea_regia	(((Bactris_major	(Attalea_speciosa	(Elaeis_oleifera	Elaeis_guineensis)))	((Reinhardtia_gracilis	Reinhardtia_simplex)	(Reinhardtia_latisecta	Reinhardtia_paiewonskiana)))	((((Serenoa_repens	((Nypa_fruticans	Sabal_domingensis)	Phoenix_dactylifera))	((Orania_palindan	((Podococcus_barteri	Dypsis_decaryi)	Sclerosperma_profizianum))	((Geonoma_undata	(Prestoea_acuminata	(Oenocarpus_bataua	Oenocarpus_minor)))	(((Manicaria_saccifera	Leopoldinia_pulchra)	Pelagodoxa_henryana)	((((Veitchia_spiralis	Kentiopsis_piersoniorum)	((Burretiokentia_grandiflora	Dictyosperma_album)	Heterospathe_cagayanensis))	Hydriastele_microspadix)	Calamus_caryotoides)))))	Iriartea_deltoidea)	Pseudophoenix_vinifera))))	Kingia_australis);
((Sabal_domingensis	(Serenoa_repens	((Nypa_fruticans	Phoenix_dactylifera)	(((Leopoldinia_pulchra	((((Heterospathe_cagayanensis	Dictyosperma_album)	((Hydriastele_microspadix	Veitchia_spiralis)	Kentiopsis_piersoniorum))	Burretiokentia_grandiflora)	(Geonoma_undata	(Pelagodoxa_henryana	(Prestoea_acuminata	(Oenocarpus_bataua	Oenocarpus_minor))))))	Manicaria_saccifera)	((((Bactris_major	(Elaeis_oleifera	Elaeis_guineensis))	((Reinhardtia_gracilis	Attalea_speciosa)	(Reinhardtia_simplex	(Reinhardtia_latisecta	Reinhardtia_paiewonskiana))))	(Iriartea_deltoidea	(Chamaedorea_seifrizii	(Calamus_caryotoides	Pseudophoenix_vinifera))))	(Roystonea_regia	(Orania_palindan	((Podococcus_barteri	Dypsis_decaryi)	Sclerosperma_profizianum))))))))	Kingia_australis);
((Sabal_domingensis	(Serenoa_repens	(Phoenix_dactylifera	(((((Heterospathe_cagayanensis	(Burretiokentia_grandiflora	(Nypa_fruticans	Dictyosperma_album)))	(Hydriastele_microspadix	(Veitchia_spiralis	Kentiopsis_piersoniorum)))	(Geonoma_undata	(Pelagodoxa_henryana	(Prestoea_acuminata	(Oenocarpus_bataua	Oenocarpus_minor)))))	(Manicaria_saccifera	Leopoldinia_pulchra))	((((Bactris_major	(Elaeis_oleifera	Elaeis_guineensis))	((Reinhardtia_gracilis	Attalea_speciosa)	(Reinhardtia_simplex	(Reinhardtia_latisecta	Reinhardtia_paiewonskiana))))	((Calamus_caryotoides	Pseudophoenix_vinifera)	(Iriartea_deltoidea	Chamaedorea_seifrizii)))	(Roystonea_regia	(Orania_palindan	((Podococcus_barteri	Dypsis_decaryi)	Sclerosperma_profizianum))))))))	Kingia_australis);
((Bactris_major	(((((Reinhardtia_simplex	Reinhardtia_gracilis)	(Reinhardtia_latisecta	Reinhardtia_paiewonskiana))	((Elaeis_oleifera	Elaeis_guineensis)	Attalea_speciosa))	((((Sabal_domingensis	Phoenix_dactylifera)	(((((Hydriastele_microspadix	Veitchia_spiralis)	Kentiopsis_piersoniorum)	(Heterospathe_cagayanensis	(Burretiokentia_grandiflora	(Nypa_fruticans	Dictyosperma_album))))	(Geonoma_undata	(Pelagodoxa_henryana	(Prestoea_acuminata	(Oenocarpus_bataua	Oenocarpus_minor)))))	(Manicaria_saccifera	Leopoldinia_pulchra)))	Roystonea_regia)	((Orania_palindan	((Podococcus_barteri	Dypsis_decaryi)	Sclerosperma_profizianum))	(Iriartea_deltoidea	(Pseudophoenix_vinifera	(Serenoa_repens	Chamaedorea_seifrizii))))))	Calamus_caryotoides))	Kingia_australis);
((Sabal_domingensis	(Phoenix_dactylifera	((((Geonoma_undata	(Leopoldinia_pulchra	((Manicaria_saccifera	Pelagodoxa_henryana)	((((Veitchia_spiralis	Kentiopsis_piersoniorum)	(Heterospathe_cagayanensis	Dictyosperma_album))	Burretiokentia_grandiflora)	Hydriastele_microspadix))))	(Prestoea_acuminata	(Oenocarpus_bataua	Oenocarpus_minor)))	(((Iriartea_deltoidea	(Roystonea_regia	((Bactris_major	((Reinhardtia_simplex	(Reinhardtia_gracilis	(Reinhardtia_latisecta	Reinhardtia_paiewonskiana)))	Calamus_caryotoides))	((Elaeis_oleifera	Elaeis_guineensis)	Attalea_speciosa))))	(Pseudophoenix_vinifera	Chamaedorea_seifrizii))	(Orania_palindan	((Podococcus_barteri	(Nypa_fruticans	Dypsis_decaryi))	Sclerosperma_profizianum))))	Serenoa_repens)))	Kingia_australis);
((Serenoa_repens	((((Geonoma_undata	(((Leopoldinia_pulchra	Manicaria_saccifera)	Pelagodoxa_henryana)	(((Veitchia_spiralis	Kentiopsis_piersoniorum)	(Heterospathe_cagayanensis	(Burretiokentia_grandiflora	Dictyosperma_album)))	Hydriastele_microspadix)))	(Prestoea_acuminata	(Oenocarpus_bataua	Oenocarpus_minor)))	((Roystonea_regia	(((Reinhardtia_latisecta	Reinhardtia_paiewonskiana)	(Reinhardtia_simplex	Reinhardtia_gracilis))	((Bactris_major	(Elaeis_oleifera	Elaeis_guineensis))	Attalea_speciosa)))	((((Iriartea_deltoidea	Chamaedorea_seifrizii)	Calamus_caryotoides)	(Orania_palindan	((Podococcus_barteri	Dypsis_decaryi)	Sclerosperma_profizianum)))	Pseudophoenix_vinifera)))	(Phoenix_dactylifera	(Sabal_domingensis	Nypa_fruticans))))	Kingia_australis);
((Bactris_major	(Calamus_caryotoides	((Reinhardtia_simplex	((Reinhardtia_paiewonskiana	Reinhardtia_latisecta)	Reinhardtia_gracilis))	((Attalea_speciosa	(Elaeis_guineensis	Elaeis_oleifera))	((Pseudophoenix_vinifera	(Chamaedorea_seifrizii	Iriartea_deltoidea))	(((Sclerosperma_profizianum	((Dypsis_decaryi	Podococcus_barteri)	Orania_palindan))	Roystonea_regia)	((Serenoa_repens	(Phoenix_dactylifera	Sabal_domingensis))	(((Pelagodoxa_henryana	Manicaria_saccifera)	Leopoldinia_pulchra)	(Geonoma_undata	((Prestoea_acuminata	(Oenocarpus_bataua	Oenocarpus_minor))	((Heterospathe_cagayanensis	(Burretiokentia_grandiflora	(Nypa_fruticans	Dictyosperma_album)))	(Hydriastele_microspadix	(Kentiopsis_piersoniorum	Veitchia_spiralis)))))))))))))	Kingia_australis);
((Calamus_caryotoides	(Pseudophoenix_vinifera	((Chamaedorea_seifrizii	Iriartea_deltoidea)	(((Serenoa_repens	(Phoenix_dactylifera	Sabal_domingensis))	(((Pelagodoxa_henryana	(Manicaria_saccifera	Leopoldinia_pulchra))	(Geonoma_undata	((Prestoea_acuminata	(Oenocarpus_bataua	Oenocarpus_minor))	(((Kentiopsis_piersoniorum	Veitchia_spiralis)	((Burretiokentia_grandiflora	(Nypa_fruticans	Dictyosperma_album))	Heterospathe_cagayanensis))	Hydriastele_microspadix))))	(Sclerosperma_profizianum	((Dypsis_decaryi	Podococcus_barteri)	Orania_palindan))))	(Roystonea_regia	((Attalea_speciosa	(Reinhardtia_simplex	((Reinhardtia_paiewonskiana	Reinhardtia_latisecta)	Reinhardtia_gracilis)))	(Bactris_major	(Elaeis_guineensis	Elaeis_oleifera))))))))	Kingia_australis);
((Calamus_caryotoides	(Iriartea_deltoidea	(Roystonea_regia	((((Reinhardtia_gracilis	Attalea_speciosa)	(Reinhardtia_simplex	(Reinhardtia_paiewonskiana	Reinhardtia_latisecta)))	(Bactris_major	(Elaeis_guineensis	Elaeis_oleifera)))	((((Nypa_fruticans	Serenoa_repens)	(Phoenix_dactylifera	Sabal_domingensis))	(((Geonoma_undata	(Prestoea_acuminata	(Oenocarpus_bataua	Oenocarpus_minor)))	((Pelagodoxa_henryana	(Manicaria_saccifera	Leopoldinia_pulchra))	(((Burretiokentia_grandiflora	Dictyosperma_album)	(Heterospathe_cagayanensis	(Kentiopsis_piersoniorum	Veitchia_spiralis)))	Hydriastele_microspadix)))	(Sclerosperma_profizianum	((Dypsis_decaryi	Podococcus_barteri)	Orania_palindan))))	(Chamaedorea_seifrizii	Pseudophoenix_vinifera))))))	Kingia_australis);
((Bactris_major	((Calamus_caryotoides	((Reinhardtia_paiewonskiana	Reinhardtia_latisecta)	(Reinhardtia_simplex	Reinhardtia_gracilis)))	(((Elaeis_guineensis	Elaeis_oleifera)	Attalea_speciosa)	((Iriartea_deltoidea	((((Nypa_fruticans	Serenoa_repens)	(Phoenix_dactylifera	Sabal_domingensis))	((((((Prestoea_acuminata	(Oenocarpus_bataua	Oenocarpus_minor))	(Leopoldinia_pulchra	Pelagodoxa_henryana))	Geonoma_undata)	(((Burretiokentia_grandiflora	Dictyosperma_album)	Heterospathe_cagayanensis)	(Kentiopsis_piersoniorum	(Veitchia_spiralis	Hydriastele_microspadix))))	Manicaria_saccifera)	(Sclerosperma_profizianum	((Dypsis_decaryi	Podococcus_barteri)	Orania_palindan))))	(Chamaedorea_seifrizii	Pseudophoenix_vinifera)))	Roystonea_regia))))	Kingia_australis);
((Calamus_caryotoides	((Reinhardtia_simplex	(Reinhardtia_gracilis	(Reinhardtia_paiewonskiana	Reinhardtia_latisecta)))	(((Bactris_major	(Elaeis_guineensis	Elaeis_oleifera))	Attalea_speciosa)	((((Prestoea_acuminata	(Oenocarpus_bataua	Oenocarpus_minor))	(Geonoma_undata	((((Burretiokentia_grandiflora	Dictyosperma_album)	Heterospathe_cagayanensis)	(Kentiopsis_piersoniorum	Veitchia_spiralis))	Hydriastele_microspadix)))	(Leopoldinia_pulchra	(Pelagodoxa_henryana	Manicaria_saccifera)))	((Roystonea_regia	(Sclerosperma_profizianum	((Dypsis_decaryi	Podococcus_barteri)	Orania_palindan)))	((Serenoa_repens	((Nypa_fruticans	Phoenix_dactylifera)	Sabal_domingensis))	((Chamaedorea_seifrizii	Iriartea_deltoidea)	Pseudophoenix_vinifera)))))))	Kingia_australis);
((Bactris_major	((((((((((Prestoea_acuminata	(Oenocarpus_bataua	Oenocarpus_minor))	((Heterospathe_cagayanensis	(Burretiokentia_grandiflora	Dictyosperma_album))	((Veitchia_spiralis	Kentiopsis_piersoniorum)	Hydriastele_microspadix)))	(Leopoldinia_pulchra	(Pelagodoxa_henryana	Manicaria_saccifera)))	Geonoma_undata)	Chamaedorea_seifrizii)	(((Serenoa_repens	((Nypa_fruticans	Phoenix_dactylifera)	Sabal_domingensis))	Pseudophoenix_vinifera)	((Sclerosperma_profizianum	((Dypsis_decaryi	Podococcus_barteri)	Orania_palindan))	Iriartea_deltoidea)))	Roystonea_regia)	(Calamus_caryotoides	(((Reinhardtia_paiewonskiana	Reinhardtia_latisecta)	Reinhardtia_gracilis)	Reinhardtia_simplex)))	(Elaeis_guineensis	Elaeis_oleifera))	Attalea_speciosa))	Kingia_australis);
((Serenoa_repens	((Phoenix_dactylifera	Sabal_domingensis)	(((((Dypsis_decaryi	Podococcus_barteri)	Roystonea_regia)	(Orania_palindan	Sclerosperma_profizianum))	(((((Reinhardtia_paiewonskiana	Reinhardtia_latisecta)	Reinhardtia_gracilis)	Reinhardtia_simplex)	((Bactris_major	(Elaeis_guineensis	Elaeis_oleifera))	Attalea_speciosa))	((Calamus_caryotoides	Pseudophoenix_vinifera)	(Chamaedorea_seifrizii	Iriartea_deltoidea))))	((((Heterospathe_cagayanensis	(Burretiokentia_grandiflora	Dictyosperma_album))	(Kentiopsis_piersoniorum	(Hydriastele_microspadix	Veitchia_spiralis)))	((Pelagodoxa_henryana	Geonoma_undata)	(Prestoea_acuminata	(Oenocarpus_bataua	Oenocarpus_minor))))	((Nypa_fruticans	Leopoldinia_pulchra)	Manicaria_saccifera)))))	Kingia_australis);
((Calamus_caryotoides	(Iriartea_deltoidea	(((((Roystonea_regia	(((Dypsis_decaryi	Podococcus_barteri)	Orania_palindan)	Sclerosperma_profizianum))	((Bactris_major	(Elaeis_guineensis	Elaeis_oleifera))	(Attalea_speciosa	(((Reinhardtia_paiewonskiana	Reinhardtia_latisecta)	Reinhardtia_gracilis)	Reinhardtia_simplex))))	((((Prestoea_acuminata	(Oenocarpus_bataua	Oenocarpus_minor))	(((Leopoldinia_pulchra	Pelagodoxa_henryana)	Manicaria_saccifera)	((Heterospathe_cagayanensis	(Burretiokentia_grandiflora	Dictyosperma_album))	((Kentiopsis_piersoniorum	Veitchia_spiralis)	Hydriastele_microspadix))))	Geonoma_undata)	(Nypa_fruticans	((Serenoa_repens	Phoenix_dactylifera)	Sabal_domingensis))))	Pseudophoenix_vinifera)	Chamaedorea_seifrizii)))	Kingia_australis);
((Bactris_major	(((Reinhardtia_simplex	(Reinhardtia_paiewonskiana	Reinhardtia_latisecta))	(Reinhardtia_gracilis	Calamus_caryotoides))	((((Roystonea_regia	(((Dypsis_decaryi	Podococcus_barteri)	Orania_palindan)	Sclerosperma_profizianum))	(Pseudophoenix_vinifera	(Chamaedorea_seifrizii	(Nypa_fruticans	Iriartea_deltoidea))))	((((Hydriastele_microspadix	((Heterospathe_cagayanensis	(Burretiokentia_grandiflora	Dictyosperma_album))	(Kentiopsis_piersoniorum	Veitchia_spiralis)))	(Prestoea_acuminata	(Oenocarpus_bataua	Oenocarpus_minor)))	(Geonoma_undata	(Pelagodoxa_henryana	(Manicaria_saccifera	Leopoldinia_pulchra))))	(Phoenix_dactylifera	(Sabal_domingensis	Serenoa_repens))))	(Attalea_speciosa	(Elaeis_guineensis	Elaeis_oleifera)))))	Kingia_australis);
((Calamus_caryotoides	((Chamaedorea_seifrizii	Iriartea_deltoidea)	(((((Roystonea_regia	(((((Reinhardtia_paiewonskiana	Reinhardtia_latisecta)	Reinhardtia_simplex)	Reinhardtia_gracilis)	Attalea_speciosa)	(Bactris_major	(Elaeis_guineensis	Elaeis_oleifera))))	(((Prestoea_acuminata	(Oenocarpus_bataua	Oenocarpus_minor))	(Geonoma_undata	((Hydriastele_microspadix	(((Heterospathe_cagayanensis	Dictyosperma_album)	(Kentiopsis_piersoniorum	Veitchia_spiralis))	Burretiokentia_grandiflora))	(Pelagodoxa_henryana	Manicaria_saccifera))))	Leopoldinia_pulchra))	(Sabal_domingensis	((Nypa_fruticans	Serenoa_repens)	Phoenix_dactylifera)))	(((Dypsis_decaryi	Podococcus_barteri)	Orania_palindan)	Sclerosperma_profizianum))	Pseudophoenix_vinifera)))	Kingia_australis);
((Calamus_caryotoides	(Iriartea_deltoidea	(Chamaedorea_seifrizii	(((Sclerosperma_profizianum	(Orania_palindan	(Dypsis_decaryi	Podococcus_barteri)))	(((Roystonea_regia	(Bactris_major	((Elaeis_guineensis	Elaeis_oleifera)	(Reinhardtia_gracilis	((Reinhardtia_simplex	(Reinhardtia_paiewonskiana	Reinhardtia_latisecta))	Attalea_speciosa)))))	((Heterospathe_cagayanensis	((Dictyosperma_album	Burretiokentia_grandiflora)	(Kentiopsis_piersoniorum	((Nypa_fruticans	Hydriastele_microspadix)	Veitchia_spiralis))))	((((Pelagodoxa_henryana	Manicaria_saccifera)	Leopoldinia_pulchra)	((Oenocarpus_minor	Oenocarpus_bataua)	Prestoea_acuminata))	Geonoma_undata)))	(Phoenix_dactylifera	(Serenoa_repens	Sabal_domingensis))))	Pseudophoenix_vinifera))))	Kingia_australis);
((Calamus_caryotoides	(Iriartea_deltoidea	(Chamaedorea_seifrizii	((Roystonea_regia	(((Sclerosperma_profizianum	(Orania_palindan	(Dypsis_decaryi	Podococcus_barteri)))	(((Reinhardtia_paiewonskiana	Reinhardtia_latisecta)	(Reinhardtia_gracilis	Reinhardtia_simplex))	(Attalea_speciosa	((Elaeis_guineensis	Elaeis_oleifera)	Bactris_major))))	(((((((Kentiopsis_piersoniorum	Veitchia_spiralis)	Hydriastele_microspadix)	(((Nypa_fruticans	Dictyosperma_album)	Burretiokentia_grandiflora)	Heterospathe_cagayanensis))	((((Oenocarpus_minor	Oenocarpus_bataua)	Prestoea_acuminata)	Geonoma_undata)	Pelagodoxa_henryana))	Leopoldinia_pulchra)	Manicaria_saccifera)	(Serenoa_repens	(Sabal_domingensis	Phoenix_dactylifera)))))	Pseudophoenix_vinifera))))	Kingia_australis);
((Calamus_caryotoides	(Pseudophoenix_vinifera	((Iriartea_deltoidea	Chamaedorea_seifrizii)	(((Sclerosperma_profizianum	(Orania_palindan	(Nypa_fruticans	(Dypsis_decaryi	Podococcus_barteri))))	(Roystonea_regia	(((Reinhardtia_paiewonskiana	(Reinhardtia_gracilis	Reinhardtia_latisecta))	Reinhardtia_simplex)	(Attalea_speciosa	((Elaeis_guineensis	Elaeis_oleifera)	Bactris_major)))))	(((((((((Kentiopsis_piersoniorum	Veitchia_spiralis)	Hydriastele_microspadix)	((Dictyosperma_album	Burretiokentia_grandiflora)	Heterospathe_cagayanensis))	((Oenocarpus_minor	Oenocarpus_bataua)	Prestoea_acuminata))	Geonoma_undata)	Pelagodoxa_henryana)	Leopoldinia_pulchra)	Manicaria_saccifera)	(Serenoa_repens	(Sabal_domingensis	Phoenix_dactylifera)))))))	Kingia_australis);
((Calamus_caryotoides	(((Reinhardtia_simplex	Reinhardtia_gracilis)	(Reinhardtia_paiewonskiana	Reinhardtia_latisecta))	((Attalea_speciosa	((Elaeis_guineensis	Elaeis_oleifera)	Bactris_major))	((((((Orania_palindan	(Dypsis_decaryi	Podococcus_barteri))	Sclerosperma_profizianum)	((Leopoldinia_pulchra	((((Dictyosperma_album	Burretiokentia_grandiflora)	Heterospathe_cagayanensis)	(Kentiopsis_piersoniorum	(Hydriastele_microspadix	Veitchia_spiralis)))	((Pelagodoxa_henryana	((Oenocarpus_minor	Oenocarpus_bataua)	Prestoea_acuminata))	Geonoma_undata)))	Manicaria_saccifera))	(Nypa_fruticans	(Serenoa_repens	(Sabal_domingensis	Phoenix_dactylifera))))	(Iriartea_deltoidea	(Chamaedorea_seifrizii	Pseudophoenix_vinifera)))	Roystonea_regia))))	Kingia_australis);
((Calamus_caryotoides	(Bactris_major	(((Reinhardtia_simplex	(Reinhardtia_paiewonskiana	Reinhardtia_latisecta))	(Reinhardtia_gracilis	Attalea_speciosa))	((Elaeis_guineensis	Elaeis_oleifera)	((((((Orania_palindan	(Dypsis_decaryi	Podococcus_barteri))	Sclerosperma_profizianum)	((Geonoma_undata	((((((Dictyosperma_album	Burretiokentia_grandiflora)	Heterospathe_cagayanensis)	(Kentiopsis_piersoniorum	Veitchia_spiralis))	Hydriastele_microspadix)	Pelagodoxa_henryana)	((Oenocarpus_minor	Oenocarpus_bataua)	Prestoea_acuminata)))	(Manicaria_saccifera	Leopoldinia_pulchra)))	(Nypa_fruticans	(Serenoa_repens	(Sabal_domingensis	Phoenix_dactylifera))))	(Pseudophoenix_vinifera	(Iriartea_deltoidea	Chamaedorea_seifrizii)))	Roystonea_regia)))))	Kingia_australis);
((Calamus_caryotoides	((Iriartea_deltoidea	Chamaedorea_seifrizii)	((((((((((Dictyosperma_album	Burretiokentia_grandiflora)	Heterospathe_cagayanensis)	(Kentiopsis_piersoniorum	Veitchia_spiralis))	Hydriastele_microspadix)	((Pelagodoxa_henryana	Manicaria_saccifera)	Leopoldinia_pulchra))	(Geonoma_undata	((Oenocarpus_minor	Oenocarpus_bataua)	Prestoea_acuminata)))	(Roystonea_regia	(((Reinhardtia_gracilis	Reinhardtia_simplex)	(Reinhardtia_paiewonskiana	Reinhardtia_latisecta))	(Attalea_speciosa	(Bactris_major	(Elaeis_guineensis	Elaeis_oleifera))))))	(Serenoa_repens	(Sabal_domingensis	Phoenix_dactylifera)))	((Orania_palindan	(Dypsis_decaryi	Podococcus_barteri))	Sclerosperma_profizianum))	(Nypa_fruticans	Pseudophoenix_vinifera))))	Kingia_australis);
((Calamus_caryotoides	(Pseudophoenix_vinifera	((Iriartea_deltoidea	Chamaedorea_seifrizii)	((Roystonea_regia	(((Reinhardtia_gracilis	Reinhardtia_simplex)	(Reinhardtia_paiewonskiana	Reinhardtia_latisecta))	(Attalea_speciosa	(Bactris_major	(Elaeis_guineensis	Elaeis_oleifera)))))	(((Serenoa_repens	(Sabal_domingensis	(Nypa_fruticans	Phoenix_dactylifera)))	((Orania_palindan	(Dypsis_decaryi	Podococcus_barteri))	Sclerosperma_profizianum))	((((Kentiopsis_piersoniorum	(Veitchia_spiralis	Hydriastele_microspadix))	(Heterospathe_cagayanensis	(Dictyosperma_album	Burretiokentia_grandiflora)))	((Pelagodoxa_henryana	Manicaria_saccifera)	Leopoldinia_pulchra))	(Geonoma_undata	((Oenocarpus_minor	Oenocarpus_bataua)	Prestoea_acuminata))))))))	Kingia_australis);
((Bactris_major	((Calamus_caryotoides	((Reinhardtia_paiewonskiana	Reinhardtia_latisecta)	(Reinhardtia_gracilis	Reinhardtia_simplex)))	((Attalea_speciosa	(Elaeis_guineensis	Elaeis_oleifera))	(((((Orania_palindan	(Dypsis_decaryi	Podococcus_barteri))	Sclerosperma_profizianum)	(((((((Kentiopsis_piersoniorum	(Veitchia_spiralis	Hydriastele_microspadix))	(Heterospathe_cagayanensis	(Nypa_fruticans	Dictyosperma_album)))	Burretiokentia_grandiflora)	(Pelagodoxa_henryana	Manicaria_saccifera))	(Geonoma_undata	((Oenocarpus_minor	Oenocarpus_bataua)	Prestoea_acuminata)))	Leopoldinia_pulchra)	(Phoenix_dactylifera	(Serenoa_repens	Sabal_domingensis))))	(Pseudophoenix_vinifera	(Iriartea_deltoidea	Chamaedorea_seifrizii)))	Roystonea_regia))))	Kingia_australis);
((Bactris_major	((Elaeis_guineensis	Elaeis_oleifera)	((((((Serenoa_repens	(Sabal_domingensis	(Nypa_fruticans	Phoenix_dactylifera)))	(((Orania_palindan	(Dypsis_decaryi	Podococcus_barteri))	Sclerosperma_profizianum)	(((Calamus_caryotoides	((Kentiopsis_piersoniorum	(Veitchia_spiralis	Hydriastele_microspadix))	(Heterospathe_cagayanensis	(Burretiokentia_grandiflora	Dictyosperma_album))))	(Pelagodoxa_henryana	(Leopoldinia_pulchra	Manicaria_saccifera)))	(Geonoma_undata	((Oenocarpus_minor	Oenocarpus_bataua)	Prestoea_acuminata)))))	(Pseudophoenix_vinifera	(Iriartea_deltoidea	Chamaedorea_seifrizii)))	Roystonea_regia)	((Reinhardtia_paiewonskiana	Reinhardtia_latisecta)	Reinhardtia_simplex))	(Reinhardtia_gracilis	Attalea_speciosa))))	Kingia_australis);
((Bactris_major	(((((((Orania_palindan	(Dypsis_decaryi	Podococcus_barteri))	Sclerosperma_profizianum)	(((Leopoldinia_pulchra	((Geonoma_undata	(((Oenocarpus_minor	Oenocarpus_bataua)	Prestoea_acuminata)	Pelagodoxa_henryana))	(((Kentiopsis_piersoniorum	(Veitchia_spiralis	Hydriastele_microspadix))	(Heterospathe_cagayanensis	Dictyosperma_album))	Burretiokentia_grandiflora)))	Manicaria_saccifera)	(Serenoa_repens	(Sabal_domingensis	Phoenix_dactylifera))))	((Nypa_fruticans	Pseudophoenix_vinifera)	(Iriartea_deltoidea	Chamaedorea_seifrizii)))	Roystonea_regia)	(Attalea_speciosa	(Calamus_caryotoides	(Reinhardtia_gracilis	((Reinhardtia_paiewonskiana	Reinhardtia_latisecta)	Reinhardtia_simplex)))))	(Elaeis_guineensis	Elaeis_oleifera)))	Kingia_australis);
((Bactris_major	(((((((Iriartea_deltoidea	Chamaedorea_seifrizii)	Pseudophoenix_vinifera)	(Roystonea_regia	((Podococcus_barteri	Dypsis_decaryi)	(Orania_palindan	Sclerosperma_profizianum))))	((Manicaria_saccifera	(Leopoldinia_pulchra	(((Pelagodoxa_henryana	(((Kentiopsis_piersoniorum	(Veitchia_spiralis	Hydriastele_microspadix))	(Heterospathe_cagayanensis	Dictyosperma_album))	Burretiokentia_grandiflora))	((Oenocarpus_minor	Oenocarpus_bataua)	Prestoea_acuminata))	Geonoma_undata)))	(Sabal_domingensis	(Serenoa_repens	Phoenix_dactylifera))))	Nypa_fruticans)	((Attalea_speciosa	(Elaeis_guineensis	Elaeis_oleifera))	((Reinhardtia_simplex	(Reinhardtia_paiewonskiana	Reinhardtia_latisecta))	Reinhardtia_gracilis)))	Calamus_caryotoides))	Kingia_australis);
((Calamus_caryotoides	(Bactris_major	(((Reinhardtia_simplex	(Reinhardtia_paiewonskiana	Reinhardtia_latisecta))	Reinhardtia_gracilis)	((((((((Podococcus_barteri	Dypsis_decaryi)	Orania_palindan)	Sclerosperma_profizianum)	((Manicaria_saccifera	(Leopoldinia_pulchra	((Burretiokentia_grandiflora	(Dictyosperma_album	((Kentiopsis_piersoniorum	(Veitchia_spiralis	Hydriastele_microspadix))	Heterospathe_cagayanensis)))	((((Oenocarpus_minor	Oenocarpus_bataua)	Prestoea_acuminata)	Pelagodoxa_henryana)	Geonoma_undata))))	(Serenoa_repens	(Phoenix_dactylifera	Sabal_domingensis))))	((Iriartea_deltoidea	Chamaedorea_seifrizii)	Pseudophoenix_vinifera))	Nypa_fruticans)	Roystonea_regia)	(Attalea_speciosa	(Elaeis_guineensis	Elaeis_oleifera))))))	Kingia_australis);
((((Elaeis_guineensis	Elaeis_oleifera)	((((Reinhardtia_paiewonskiana	Reinhardtia_latisecta)	(Reinhardtia_simplex	Reinhardtia_gracilis))	((((((Podococcus_barteri	Dypsis_decaryi)	Orania_palindan)	Sclerosperma_profizianum)	(((((Dictyosperma_album	((Hydriastele_microspadix	(Kentiopsis_piersoniorum	Veitchia_spiralis))	Heterospathe_cagayanensis))	Burretiokentia_grandiflora)	((((Oenocarpus_minor	Oenocarpus_bataua)	Prestoea_acuminata)	Pelagodoxa_henryana)	Geonoma_undata))	(Manicaria_saccifera	Leopoldinia_pulchra))	(Serenoa_repens	(Phoenix_dactylifera	Sabal_domingensis))))	((Iriartea_deltoidea	Chamaedorea_seifrizii)	(Calamus_caryotoides	(Nypa_fruticans	Pseudophoenix_vinifera))))	Roystonea_regia))	Attalea_speciosa))	Bactris_major)	Kingia_australis);
((Attalea_speciosa	((Bactris_major	(Elaeis_guineensis	Elaeis_oleifera))	((((((((Podococcus_barteri	Dypsis_decaryi)	Orania_palindan)	Sclerosperma_profizianum)	(((Geonoma_undata	(((Kentiopsis_piersoniorum	((Dictyosperma_album	Burretiokentia_grandiflora)	Heterospathe_cagayanensis))	(Hydriastele_microspadix	Veitchia_spiralis))	(((Oenocarpus_minor	Oenocarpus_bataua)	Prestoea_acuminata)	Pelagodoxa_henryana)))	(Manicaria_saccifera	(Nypa_fruticans	Leopoldinia_pulchra)))	(Serenoa_repens	(Phoenix_dactylifera	Sabal_domingensis))))	Chamaedorea_seifrizii)	(Iriartea_deltoidea	((Calamus_caryotoides	Pseudophoenix_vinifera)	Roystonea_regia)))	((Reinhardtia_paiewonskiana	Reinhardtia_latisecta)	Reinhardtia_simplex))	Reinhardtia_gracilis)))	Kingia_australis);
((Bactris_major	(((((Serenoa_repens	(Phoenix_dactylifera	Sabal_domingensis))	((((Nypa_fruticans	(Podococcus_barteri	Dypsis_decaryi))	Orania_palindan)	Sclerosperma_profizianum)	((((((Hydriastele_microspadix	(Veitchia_spiralis	Kentiopsis_piersoniorum))	(Dictyosperma_album	Heterospathe_cagayanensis))	Burretiokentia_grandiflora)	(Geonoma_undata	(((Oenocarpus_minor	Oenocarpus_bataua)	Prestoea_acuminata)	Pelagodoxa_henryana)))	Leopoldinia_pulchra)	Manicaria_saccifera)))	((Chamaedorea_seifrizii	Iriartea_deltoidea)	(Calamus_caryotoides	Pseudophoenix_vinifera)))	Roystonea_regia)	((Attalea_speciosa	((Reinhardtia_paiewonskiana	(Reinhardtia_gracilis	Reinhardtia_latisecta))	Reinhardtia_simplex))	(Elaeis_guineensis	Elaeis_oleifera))))	Kingia_australis);
((Bactris_major	(((Reinhardtia_gracilis	Attalea_speciosa)	((Reinhardtia_paiewonskiana	Reinhardtia_latisecta)	Reinhardtia_simplex))	((Elaeis_guineensis	Elaeis_oleifera)	((Roystonea_regia	(((Podococcus_barteri	Dypsis_decaryi)	Orania_palindan)	Sclerosperma_profizianum))	(((Nypa_fruticans	(Serenoa_repens	(Phoenix_dactylifera	Sabal_domingensis)))	(((((Kentiopsis_piersoniorum	(Hydriastele_microspadix	Veitchia_spiralis))	(Dictyosperma_album	Heterospathe_cagayanensis))	Burretiokentia_grandiflora)	(Geonoma_undata	(((Oenocarpus_minor	Oenocarpus_bataua)	Prestoea_acuminata)	Pelagodoxa_henryana)))	(Leopoldinia_pulchra	Manicaria_saccifera)))	((Chamaedorea_seifrizii	Iriartea_deltoidea)	(Calamus_caryotoides	Pseudophoenix_vinifera)))))))	Kingia_australis);
((Bactris_major	(((Reinhardtia_paiewonskiana	Reinhardtia_latisecta)	Reinhardtia_simplex)	(((Reinhardtia_gracilis	Attalea_speciosa)	(Elaeis_guineensis	Elaeis_oleifera))	(((Iriartea_deltoidea	((Calamus_caryotoides	Pseudophoenix_vinifera)	Chamaedorea_seifrizii))	((((Podococcus_barteri	Dypsis_decaryi)	Orania_palindan)	Sclerosperma_profizianum)	((Serenoa_repens	(Phoenix_dactylifera	Sabal_domingensis))	(((((Kentiopsis_piersoniorum	(Hydriastele_microspadix	Veitchia_spiralis))	((Burretiokentia_grandiflora	(Nypa_fruticans	Dictyosperma_album))	Heterospathe_cagayanensis))	((Oenocarpus_minor	Oenocarpus_bataua)	Prestoea_acuminata))	((Leopoldinia_pulchra	Pelagodoxa_henryana)	Geonoma_undata))	Manicaria_saccifera))))	Roystonea_regia))))	Kingia_australis);
((Calamus_caryotoides	(((((Elaeis_guineensis	Elaeis_oleifera)	Attalea_speciosa)	Bactris_major)	((((Iriartea_deltoidea	(Serenoa_repens	Chamaedorea_seifrizii))	Pseudophoenix_vinifera)	((((Podococcus_barteri	Dypsis_decaryi)	Orania_palindan)	Sclerosperma_profizianum)	((Nypa_fruticans	(Phoenix_dactylifera	Sabal_domingensis))	((((Kentiopsis_piersoniorum	(Hydriastele_microspadix	Veitchia_spiralis))	((Burretiokentia_grandiflora	Dictyosperma_album)	Heterospathe_cagayanensis))	((((Oenocarpus_minor	Oenocarpus_bataua)	Prestoea_acuminata)	Geonoma_undata)	Pelagodoxa_henryana))	(Leopoldinia_pulchra	Manicaria_saccifera)))))	Roystonea_regia))	((Reinhardtia_simplex	(Reinhardtia_paiewonskiana	Reinhardtia_latisecta))	Reinhardtia_gracilis)))	Kingia_australis);
((Phoenix_dactylifera	(Sabal_domingensis	((((Leopoldinia_pulchra	(((((Oenocarpus_minor	Oenocarpus_bataua)	Prestoea_acuminata)	Geonoma_undata)	Pelagodoxa_henryana)	(Calamus_caryotoides	((Kentiopsis_piersoniorum	(Hydriastele_microspadix	Veitchia_spiralis))	((Burretiokentia_grandiflora	Dictyosperma_album)	Heterospathe_cagayanensis)))))	Manicaria_saccifera)	((Chamaedorea_seifrizii	Pseudophoenix_vinifera)	((Roystonea_regia	(((Podococcus_barteri	Dypsis_decaryi)	Orania_palindan)	Sclerosperma_profizianum))	(Iriartea_deltoidea	((((Reinhardtia_paiewonskiana	Reinhardtia_latisecta)	Reinhardtia_simplex)	Reinhardtia_gracilis)	(Attalea_speciosa	((Nypa_fruticans	Bactris_major)	(Elaeis_guineensis	Elaeis_oleifera))))))))	Serenoa_repens)))	Kingia_australis);
((Calamus_caryotoides	((Reinhardtia_simplex	(Reinhardtia_gracilis	(Reinhardtia_paiewonskiana	Reinhardtia_latisecta)))	((Attalea_speciosa	(Bactris_major	(Elaeis_guineensis	Elaeis_oleifera)))	(Roystonea_regia	((((Serenoa_repens	Sabal_domingensis)	Phoenix_dactylifera)	(((((Oenocarpus_minor	Oenocarpus_bataua)	Prestoea_acuminata)	(Geonoma_undata	Pelagodoxa_henryana))	(((Kentiopsis_piersoniorum	(Hydriastele_microspadix	Veitchia_spiralis))	(Dictyosperma_album	Heterospathe_cagayanensis))	Burretiokentia_grandiflora))	(Leopoldinia_pulchra	Manicaria_saccifera)))	((((Podococcus_barteri	(Dypsis_decaryi	Nypa_fruticans))	Orania_palindan)	Sclerosperma_profizianum)	((Iriartea_deltoidea	Pseudophoenix_vinifera)	Chamaedorea_seifrizii)))))))	Kingia_australis);
((Calamus_caryotoides	(Pseudophoenix_vinifera	((((Sclerosperma_profizianum	Orania_palindan)	((Dypsis_decaryi	Podococcus_barteri)	((Serenoa_repens	(Phoenix_dactylifera	Sabal_domingensis))	(Nypa_fruticans	((((Pelagodoxa_henryana	Leopoldinia_pulchra)	((Prestoea_acuminata	(Oenocarpus_bataua	Oenocarpus_minor))	(((Dictyosperma_album	Heterospathe_cagayanensis)	((Kentiopsis_piersoniorum	Veitchia_spiralis)	Burretiokentia_grandiflora))	Hydriastele_microspadix)))	Geonoma_undata)	Manicaria_saccifera)))))	(((Bactris_major	(Elaeis_guineensis	Elaeis_oleifera))	(Attalea_speciosa	(Reinhardtia_gracilis	(Reinhardtia_simplex	(Reinhardtia_latisecta	Reinhardtia_paiewonskiana)))))	Roystonea_regia))	(Iriartea_deltoidea	Chamaedorea_seifrizii))))	Kingia_australis);
((Calamus_caryotoides	(Iriartea_deltoidea	(Chamaedorea_seifrizii	(Pseudophoenix_vinifera	(((Sclerosperma_profizianum	Orania_palindan)	(Serenoa_repens	(Phoenix_dactylifera	Sabal_domingensis)))	(((Dypsis_decaryi	Podococcus_barteri)	Nypa_fruticans)	(((Prestoea_acuminata	(Oenocarpus_bataua	Oenocarpus_minor))	(Geonoma_undata	(((Manicaria_saccifera	Pelagodoxa_henryana)	Leopoldinia_pulchra)	(((Burretiokentia_grandiflora	Dictyosperma_album)	Heterospathe_cagayanensis)	(Kentiopsis_piersoniorum	(Hydriastele_microspadix	Veitchia_spiralis))))))	(((Attalea_speciosa	((Elaeis_guineensis	Elaeis_oleifera)	Bactris_major))	(Reinhardtia_simplex	((Reinhardtia_latisecta	Reinhardtia_paiewonskiana)	Reinhardtia_gracilis)))	Roystonea_regia))))))))	Kingia_australis);
((Sabal_domingensis	((((((Iriartea_deltoidea	Chamaedorea_seifrizii)	(Calamus_caryotoides	Pseudophoenix_vinifera))	((((Reinhardtia_gracilis	Attalea_speciosa)	(Elaeis_guineensis	Elaeis_oleifera))	(Bactris_major	(Reinhardtia_simplex	(Reinhardtia_latisecta	Reinhardtia_paiewonskiana))))	(Roystonea_regia	Nypa_fruticans)))	((((Dypsis_decaryi	Podococcus_barteri)	Sclerosperma_profizianum)	Orania_palindan)	((Prestoea_acuminata	(Oenocarpus_bataua	Oenocarpus_minor))	(Geonoma_undata	((((Burretiokentia_grandiflora	Dictyosperma_album)	Heterospathe_cagayanensis)	(Kentiopsis_piersoniorum	(Hydriastele_microspadix	Veitchia_spiralis)))	(Pelagodoxa_henryana	(Manicaria_saccifera	Leopoldinia_pulchra)))))))	Serenoa_repens)	Phoenix_dactylifera))	Kingia_australis);
((Bactris_major	((Elaeis_guineensis	Elaeis_oleifera)	(((((Reinhardtia_latisecta	Reinhardtia_paiewonskiana)	(Reinhardtia_gracilis	Reinhardtia_simplex))	Calamus_caryotoides)	(Roystonea_regia	(((Manicaria_saccifera	(Leopoldinia_pulchra	((((Prestoea_acuminata	(Oenocarpus_bataua	Oenocarpus_minor))	(((Burretiokentia_grandiflora	Dictyosperma_album)	Heterospathe_cagayanensis)	(Hydriastele_microspadix	(Veitchia_spiralis	Kentiopsis_piersoniorum))))	Geonoma_undata)	Pelagodoxa_henryana)))	(((((Dypsis_decaryi	Podococcus_barteri)	Sclerosperma_profizianum)	Orania_palindan)	(Iriartea_deltoidea	Chamaedorea_seifrizii))	Pseudophoenix_vinifera))	(Nypa_fruticans	(Serenoa_repens	(Phoenix_dactylifera	Sabal_domingensis))))))	Attalea_speciosa)))	Kingia_australis);
(((Bactris_major	((Elaeis_guineensis	Elaeis_oleifera)	((((Reinhardtia_simplex	Reinhardtia_gracilis)	(Reinhardtia_latisecta	Reinhardtia_paiewonskiana))	(Roystonea_regia	((((Hydriastele_microspadix	((Veitchia_spiralis	Kentiopsis_piersoniorum)	((Burretiokentia_grandiflora	Dictyosperma_album)	Heterospathe_cagayanensis)))	(Geonoma_undata	(Pelagodoxa_henryana	(Prestoea_acuminata	(Oenocarpus_bataua	Oenocarpus_minor)))))	(Manicaria_saccifera	Leopoldinia_pulchra))	(((((Dypsis_decaryi	Podococcus_barteri)	Sclerosperma_profizianum)	Orania_palindan)	((Iriartea_deltoidea	Chamaedorea_seifrizii)	Pseudophoenix_vinifera))	(Nypa_fruticans	(Serenoa_repens	(Phoenix_dactylifera	Sabal_domingensis)))))))	Attalea_speciosa)))	Calamus_caryotoides)	Kingia_australis);
((Bactris_major	(((Elaeis_guineensis	Elaeis_oleifera)	(((Iriartea_deltoidea	(Chamaedorea_seifrizii	Pseudophoenix_vinifera))	(((Serenoa_repens	(Phoenix_dactylifera	Sabal_domingensis))	(((Nypa_fruticans	Geonoma_undata)	((((Hydriastele_microspadix	(Veitchia_spiralis	Kentiopsis_piersoniorum))	(Dictyosperma_album	Heterospathe_cagayanensis))	Burretiokentia_grandiflora)	((Manicaria_saccifera	Pelagodoxa_henryana)	Leopoldinia_pulchra)))	(Prestoea_acuminata	(Oenocarpus_bataua	Oenocarpus_minor))))	((((Dypsis_decaryi	Podococcus_barteri)	Sclerosperma_profizianum)	Orania_palindan)	Roystonea_regia)))	(Attalea_speciosa	(Reinhardtia_simplex	(Reinhardtia_gracilis	(Reinhardtia_latisecta	Reinhardtia_paiewonskiana))))))	Calamus_caryotoides))	Kingia_australis);
(((Bactris_major	((Elaeis_guineensis	Elaeis_oleifera)	((((((Sabal_domingensis	(Serenoa_repens	Phoenix_dactylifera))	(((((Nypa_fruticans	Leopoldinia_pulchra)	Manicaria_saccifera)	Pelagodoxa_henryana)	Geonoma_undata)	(((Kentiopsis_piersoniorum	(Hydriastele_microspadix	Veitchia_spiralis))	((Burretiokentia_grandiflora	Dictyosperma_album)	Heterospathe_cagayanensis))	(Prestoea_acuminata	(Oenocarpus_bataua	Oenocarpus_minor)))))	(((Dypsis_decaryi	Podococcus_barteri)	Sclerosperma_profizianum)	Orania_palindan))	((Iriartea_deltoidea	Chamaedorea_seifrizii)	Pseudophoenix_vinifera))	Roystonea_regia)	(Attalea_speciosa	(Reinhardtia_simplex	(Reinhardtia_gracilis	(Reinhardtia_latisecta	Reinhardtia_paiewonskiana)))))))	Calamus_caryotoides)	Kingia_australis);
((Bactris_major	((((Reinhardtia_latisecta	Reinhardtia_paiewonskiana)	(Reinhardtia_simplex	Reinhardtia_gracilis))	((Attalea_speciosa	(Elaeis_guineensis	Elaeis_oleifera))	(Roystonea_regia	((((((Dypsis_decaryi	Podococcus_barteri)	Sclerosperma_profizianum)	Orania_palindan)	((Iriartea_deltoidea	Chamaedorea_seifrizii)	Pseudophoenix_vinifera))	(Sabal_domingensis	(Serenoa_repens	(Nypa_fruticans	Phoenix_dactylifera))))	(Geonoma_undata	((((Kentiopsis_piersoniorum	(Hydriastele_microspadix	Veitchia_spiralis))	((Burretiokentia_grandiflora	Dictyosperma_album)	Heterospathe_cagayanensis))	(Prestoea_acuminata	(Oenocarpus_bataua	Oenocarpus_minor)))	((Leopoldinia_pulchra	Manicaria_saccifera)	Pelagodoxa_henryana)))))))	Calamus_caryotoides))	Kingia_australis);
((Nypa_fruticans	(Calamus_caryotoides	((((Reinhardtia_latisecta	Reinhardtia_paiewonskiana)	(Reinhardtia_simplex	Reinhardtia_gracilis))	(Attalea_speciosa	(Bactris_major	(Elaeis_guineensis	Elaeis_oleifera))))	(Roystonea_regia	((Pseudophoenix_vinifera	(Iriartea_deltoidea	Chamaedorea_seifrizii))	((((Dypsis_decaryi	Podococcus_barteri)	Sclerosperma_profizianum)	Orania_palindan)	((Serenoa_repens	(Phoenix_dactylifera	Sabal_domingensis))	(((Manicaria_saccifera	Pelagodoxa_henryana)	Leopoldinia_pulchra)	(Geonoma_undata	((((Kentiopsis_piersoniorum	(Hydriastele_microspadix	Veitchia_spiralis))	(Dictyosperma_album	Heterospathe_cagayanensis))	Burretiokentia_grandiflora)	(Prestoea_acuminata	(Oenocarpus_bataua	Oenocarpus_minor))))))))))))	Kingia_australis);
((Calamus_caryotoides	(Pseudophoenix_vinifera	((((Roystonea_regia	(((Dypsis_decaryi	Podococcus_barteri)	Sclerosperma_profizianum)	Orania_palindan))	((Sabal_domingensis	(Serenoa_repens	Phoenix_dactylifera))	((Manicaria_saccifera	Leopoldinia_pulchra)	(((Prestoea_acuminata	(Oenocarpus_bataua	Oenocarpus_minor))	Pelagodoxa_henryana)	(Geonoma_undata	((Kentiopsis_piersoniorum	(Hydriastele_microspadix	Veitchia_spiralis))	((Burretiokentia_grandiflora	Dictyosperma_album)	Heterospathe_cagayanensis)))))))	((((Reinhardtia_latisecta	Reinhardtia_paiewonskiana)	(Reinhardtia_simplex	Reinhardtia_gracilis))	Attalea_speciosa)	((Elaeis_guineensis	Elaeis_oleifera)	(Nypa_fruticans	Bactris_major))))	(Iriartea_deltoidea	Chamaedorea_seifrizii))))	Kingia_australis);
((Bactris_major	(((Elaeis_oleifera	Elaeis_guineensis)	(Attalea_speciosa	((((Pseudophoenix_vinifera	Chamaedorea_seifrizii)	((Roystonea_regia	(Orania_palindan	((Dypsis_decaryi	Podococcus_barteri)	Sclerosperma_profizianum)))	((((Nypa_fruticans	Phoenix_dactylifera)	Sabal_domingensis)	Serenoa_repens)	(Manicaria_saccifera	(Leopoldinia_pulchra	(((Heterospathe_cagayanensis	(Burretiokentia_grandiflora	Dictyosperma_album))	(Hydriastele_microspadix	(Veitchia_spiralis	Kentiopsis_piersoniorum)))	(Geonoma_undata	(((Oenocarpus_bataua	Oenocarpus_minor)	Prestoea_acuminata)	Pelagodoxa_henryana))))))))	Iriartea_deltoidea)	(Reinhardtia_simplex	((Reinhardtia_paiewonskiana	Reinhardtia_latisecta)	Reinhardtia_gracilis)))))	Calamus_caryotoides))	Kingia_australis);
((Bactris_major	((((Elaeis_oleifera	Elaeis_guineensis)	((Reinhardtia_simplex	((Reinhardtia_paiewonskiana	Reinhardtia_latisecta)	Reinhardtia_gracilis))	Attalea_speciosa))	((((((((Oenocarpus_bataua	Oenocarpus_minor)	Prestoea_acuminata)	((Burretiokentia_grandiflora	Dictyosperma_album)	((Hydriastele_microspadix	(Veitchia_spiralis	Kentiopsis_piersoniorum))	Heterospathe_cagayanensis)))	(((Pelagodoxa_henryana	Manicaria_saccifera)	Leopoldinia_pulchra)	Geonoma_undata))	((Orania_palindan	((Dypsis_decaryi	Podococcus_barteri)	Sclerosperma_profizianum))	(((Phoenix_dactylifera	Sabal_domingensis)	Serenoa_repens)	Nypa_fruticans)))	Pseudophoenix_vinifera)	(Chamaedorea_seifrizii	Iriartea_deltoidea))	Roystonea_regia))	Calamus_caryotoides))	Kingia_australis);
((Bactris_major	(((Elaeis_oleifera	Elaeis_guineensis)	((Reinhardtia_simplex	(Reinhardtia_paiewonskiana	Reinhardtia_latisecta))	(Reinhardtia_gracilis	Attalea_speciosa)))	((Calamus_caryotoides	(Chamaedorea_seifrizii	Iriartea_deltoidea))	(((Orania_palindan	((Dypsis_decaryi	Podococcus_barteri)	Sclerosperma_profizianum))	((((Serenoa_repens	Nypa_fruticans)	Phoenix_dactylifera)	Sabal_domingensis)	(((((Burretiokentia_grandiflora	Dictyosperma_album)	Heterospathe_cagayanensis)	((Veitchia_spiralis	Kentiopsis_piersoniorum)	Hydriastele_microspadix))	((Geonoma_undata	(Pelagodoxa_henryana	((Oenocarpus_bataua	Oenocarpus_minor)	Prestoea_acuminata)))	Leopoldinia_pulchra))	Manicaria_saccifera)))	(Roystonea_regia	Pseudophoenix_vinifera)))))	Kingia_australis);
((Bactris_major	((Elaeis_oleifera	Elaeis_guineensis)	(((Reinhardtia_simplex	(Reinhardtia_gracilis	(Reinhardtia_paiewonskiana	Reinhardtia_latisecta)))	Attalea_speciosa)	((Pseudophoenix_vinifera	((Chamaedorea_seifrizii	Iriartea_deltoidea)	Calamus_caryotoides))	((Roystonea_regia	(Orania_palindan	((Dypsis_decaryi	Podococcus_barteri)	Sclerosperma_profizianum)))	(((((((Heterospathe_cagayanensis	Dictyosperma_album)	((Veitchia_spiralis	Hydriastele_microspadix)	Kentiopsis_piersoniorum))	Burretiokentia_grandiflora)	(Nypa_fruticans	(Geonoma_undata	(Pelagodoxa_henryana	((Oenocarpus_bataua	Oenocarpus_minor)	Prestoea_acuminata)))))	Leopoldinia_pulchra)	Manicaria_saccifera)	(Serenoa_repens	(Phoenix_dactylifera	Sabal_domingensis))))))))	Kingia_australis);
((Calamus_caryotoides	(Bactris_major	((Elaeis_oleifera	Elaeis_guineensis)	(((Reinhardtia_simplex	(Reinhardtia_gracilis	(Reinhardtia_paiewonskiana	Reinhardtia_latisecta)))	Attalea_speciosa)	(((Serenoa_repens	((Nypa_fruticans	Phoenix_dactylifera)	Sabal_domingensis))	(((Orania_palindan	((Dypsis_decaryi	Podococcus_barteri)	Sclerosperma_profizianum))	((Pelagodoxa_henryana	(Leopoldinia_pulchra	Manicaria_saccifera))	(Geonoma_undata	(((Oenocarpus_bataua	Oenocarpus_minor)	Prestoea_acuminata)	(((Heterospathe_cagayanensis	Dictyosperma_album)	((Veitchia_spiralis	Hydriastele_microspadix)	Kentiopsis_piersoniorum))	Burretiokentia_grandiflora)))))	(Pseudophoenix_vinifera	(Chamaedorea_seifrizii	Iriartea_deltoidea))))	Roystonea_regia)))))	Kingia_australis);
((Calamus_caryotoides	((Nypa_fruticans	Pseudophoenix_vinifera)	((Chamaedorea_seifrizii	Iriartea_deltoidea)	(((Serenoa_repens	(Phoenix_dactylifera	Sabal_domingensis))	((Orania_palindan	((Dypsis_decaryi	Podococcus_barteri)	Sclerosperma_profizianum))	((((Heterospathe_cagayanensis	(Burretiokentia_grandiflora	Dictyosperma_album))	((Veitchia_spiralis	Hydriastele_microspadix)	Kentiopsis_piersoniorum))	(Pelagodoxa_henryana	(Leopoldinia_pulchra	Manicaria_saccifera)))	(Geonoma_undata	((Oenocarpus_bataua	Oenocarpus_minor)	Prestoea_acuminata)))))	(Roystonea_regia	((Attalea_speciosa	(Bactris_major	(Elaeis_oleifera	Elaeis_guineensis)))	(Reinhardtia_simplex	(Reinhardtia_gracilis	(Reinhardtia_paiewonskiana	Reinhardtia_latisecta)))))))))	Kingia_australis);
((Calamus_caryotoides	(Bactris_major	((Elaeis_oleifera	Elaeis_guineensis)	(((((((((Heterospathe_cagayanensis	(Burretiokentia_grandiflora	Dictyosperma_album))	((Veitchia_spiralis	Hydriastele_microspadix)	Kentiopsis_piersoniorum))	Pelagodoxa_henryana)	(Geonoma_undata	((Oenocarpus_bataua	Oenocarpus_minor)	Prestoea_acuminata)))	(Leopoldinia_pulchra	Manicaria_saccifera))	((Nypa_fruticans	(Phoenix_dactylifera	Sabal_domingensis))	((Pseudophoenix_vinifera	(Chamaedorea_seifrizii	Iriartea_deltoidea))	(Orania_palindan	((Dypsis_decaryi	Podococcus_barteri)	Sclerosperma_profizianum)))))	Serenoa_repens)	Roystonea_regia)	((Reinhardtia_simplex	(Reinhardtia_gracilis	(Reinhardtia_paiewonskiana	Reinhardtia_latisecta)))	Attalea_speciosa)))))	Kingia_australis);
((Calamus_caryotoides	((Nypa_fruticans	Pseudophoenix_vinifera)	((Chamaedorea_seifrizii	Iriartea_deltoidea)	((Orania_palindan	((Dypsis_decaryi	Podococcus_barteri)	Sclerosperma_profizianum))	(((Roystonea_regia	(((Reinhardtia_simplex	(Reinhardtia_gracilis	(Reinhardtia_paiewonskiana	Reinhardtia_latisecta)))	Attalea_speciosa)	(Bactris_major	(Elaeis_oleifera	Elaeis_guineensis))))	((((((Heterospathe_cagayanensis	Dictyosperma_album)	(Veitchia_spiralis	Kentiopsis_piersoniorum))	Burretiokentia_grandiflora)	Hydriastele_microspadix)	((Pelagodoxa_henryana	(Geonoma_undata	((Oenocarpus_bataua	Oenocarpus_minor)	Prestoea_acuminata)))	Leopoldinia_pulchra))	Manicaria_saccifera))	(Serenoa_repens	(Phoenix_dactylifera	Sabal_domingensis)))))))	Kingia_australis);
((Sabal_domingensis	((((((Pseudophoenix_vinifera	Chamaedorea_seifrizii)	Iriartea_deltoidea)	(((Calamus_caryotoides	(Reinhardtia_simplex	(Reinhardtia_gracilis	(Reinhardtia_paiewonskiana	Reinhardtia_latisecta))))	(((Elaeis_oleifera	Elaeis_guineensis)	Bactris_major)	Attalea_speciosa))	Roystonea_regia))	((Orania_palindan	((Dypsis_decaryi	Podococcus_barteri)	Sclerosperma_profizianum))	((((Leopoldinia_pulchra	Manicaria_saccifera)	Pelagodoxa_henryana)	(((Oenocarpus_bataua	Oenocarpus_minor)	Prestoea_acuminata)	(((Heterospathe_cagayanensis	(Burretiokentia_grandiflora	Dictyosperma_album))	(Veitchia_spiralis	Kentiopsis_piersoniorum))	Hydriastele_microspadix)))	Geonoma_undata)))	Serenoa_repens)	(Nypa_fruticans	Phoenix_dactylifera)))	Kingia_australis);
(((((((Roystonea_regia	(Orania_palindan	((Dypsis_decaryi	Podococcus_barteri)	Sclerosperma_profizianum)))	((Nypa_fruticans	(Serenoa_repens	(Phoenix_dactylifera	Sabal_domingensis)))	(((Geonoma_undata	(Leopoldinia_pulchra	Pelagodoxa_henryana))	(((Oenocarpus_bataua	Oenocarpus_minor)	Prestoea_acuminata)	(((Heterospathe_cagayanensis	(Burretiokentia_grandiflora	Dictyosperma_album))	(Veitchia_spiralis	Kentiopsis_piersoniorum))	Hydriastele_microspadix)))	Manicaria_saccifera)))	((Iriartea_deltoidea	Chamaedorea_seifrizii)	Pseudophoenix_vinifera))	((Attalea_speciosa	(Reinhardtia_simplex	(Reinhardtia_gracilis	(Reinhardtia_paiewonskiana	Reinhardtia_latisecta))))	(Elaeis_oleifera	Elaeis_guineensis)))	Calamus_caryotoides)	Bactris_major)	Kingia_australis);
((Bactris_major	((((Manicaria_saccifera	((((((Kentiopsis_piersoniorum	Veitchia_spiralis)	(Heterospathe_cagayanensis	Dictyosperma_album))	Burretiokentia_grandiflora)	Hydriastele_microspadix)	(Geonoma_undata	(Pelagodoxa_henryana	(Prestoea_acuminata	(Oenocarpus_bataua	Oenocarpus_minor)))))	Leopoldinia_pulchra))	(Roystonea_regia	((Nypa_fruticans	(Serenoa_repens	(Phoenix_dactylifera	Sabal_domingensis)))	(((Dypsis_decaryi	Podococcus_barteri)	(Sclerosperma_profizianum	Orania_palindan))	(Chamaedorea_seifrizii	(Pseudophoenix_vinifera	Iriartea_deltoidea))))))	(((Reinhardtia_latisecta	Reinhardtia_paiewonskiana)	(Reinhardtia_gracilis	Reinhardtia_simplex))	(Attalea_speciosa	(Elaeis_oleifera	Elaeis_guineensis))))	Calamus_caryotoides))	Kingia_australis);
((Calamus_caryotoides	(Iriartea_deltoidea	((Pseudophoenix_vinifera	(((Roystonea_regia	(((Dypsis_decaryi	Podococcus_barteri)	Orania_palindan)	Sclerosperma_profizianum))	((((Pelagodoxa_henryana	(Leopoldinia_pulchra	Manicaria_saccifera))	((((Burretiokentia_grandiflora	Dictyosperma_album)	Heterospathe_cagayanensis)	(Kentiopsis_piersoniorum	(Hydriastele_microspadix	Veitchia_spiralis)))	(Prestoea_acuminata	(Oenocarpus_bataua	Oenocarpus_minor))))	Geonoma_undata)	(Nypa_fruticans	(Serenoa_repens	(Phoenix_dactylifera	Sabal_domingensis)))))	(Bactris_major	((((Reinhardtia_latisecta	Reinhardtia_paiewonskiana)	(Reinhardtia_gracilis	Reinhardtia_simplex))	Attalea_speciosa)	(Elaeis_oleifera	Elaeis_guineensis)))))	Chamaedorea_seifrizii)))	Kingia_australis);
((Bactris_major	((((Roystonea_regia	(Calamus_caryotoides	Pseudophoenix_vinifera))	(Nypa_fruticans	((((Prestoea_acuminata	(Oenocarpus_bataua	Oenocarpus_minor))	((Pelagodoxa_henryana	(Leopoldinia_pulchra	Manicaria_saccifera))	((((Kentiopsis_piersoniorum	Veitchia_spiralis)	(Burretiokentia_grandiflora	Dictyosperma_album))	Heterospathe_cagayanensis)	Hydriastele_microspadix)))	Geonoma_undata)	((Serenoa_repens	(Phoenix_dactylifera	Sabal_domingensis))	(Orania_palindan	(Sclerosperma_profizianum	((Dypsis_decaryi	Podococcus_barteri)	(Chamaedorea_seifrizii	Iriartea_deltoidea))))))))	(((Reinhardtia_latisecta	Reinhardtia_paiewonskiana)	Reinhardtia_simplex)	(Reinhardtia_gracilis	Attalea_speciosa)))	(Elaeis_oleifera	Elaeis_guineensis)))	Kingia_australis);
((Serenoa_repens	(Sabal_domingensis	(Phoenix_dactylifera	((((((Reinhardtia_latisecta	Reinhardtia_paiewonskiana)	(Reinhardtia_gracilis	Reinhardtia_simplex))	(Attalea_speciosa	(Bactris_major	(Elaeis_oleifera	Elaeis_guineensis))))	Roystonea_regia)	((Nypa_fruticans	Pseudophoenix_vinifera)	((Chamaedorea_seifrizii	(Calamus_caryotoides	Iriartea_deltoidea))	((Orania_palindan	Sclerosperma_profizianum)	(Dypsis_decaryi	Podococcus_barteri)))))	(((Pelagodoxa_henryana	(Leopoldinia_pulchra	Manicaria_saccifera))	((Heterospathe_cagayanensis	(Kentiopsis_piersoniorum	(Hydriastele_microspadix	Veitchia_spiralis)))	(Burretiokentia_grandiflora	Dictyosperma_album)))	(Geonoma_undata	(Prestoea_acuminata	(Oenocarpus_bataua	Oenocarpus_minor))))))))	Kingia_australis);
((Bactris_major	((((Reinhardtia_latisecta	Reinhardtia_paiewonskiana)	(Reinhardtia_gracilis	Reinhardtia_simplex))	((Attalea_speciosa	(Elaeis_oleifera	Elaeis_guineensis))	((Iriartea_deltoidea	Roystonea_regia)	((Chamaedorea_seifrizii	Pseudophoenix_vinifera)	((((Dypsis_decaryi	Podococcus_barteri)	Orania_palindan)	Sclerosperma_profizianum)	(((((Geonoma_undata	((Prestoea_acuminata	(Oenocarpus_bataua	Oenocarpus_minor))	Pelagodoxa_henryana))	((Kentiopsis_piersoniorum	(Hydriastele_microspadix	Veitchia_spiralis))	((Burretiokentia_grandiflora	Dictyosperma_album)	Heterospathe_cagayanensis)))	Leopoldinia_pulchra)	Manicaria_saccifera)	(Nypa_fruticans	((Serenoa_repens	Sabal_domingensis)	Phoenix_dactylifera))))))))	Calamus_caryotoides))	Kingia_australis);
((Calamus_caryotoides	(Bactris_major	((Nypa_fruticans	((Attalea_speciosa	((Reinhardtia_latisecta	Reinhardtia_paiewonskiana)	(Reinhardtia_gracilis	Reinhardtia_simplex)))	(Elaeis_oleifera	Elaeis_guineensis)))	(((Roystonea_regia	(((Dypsis_decaryi	Podococcus_barteri)	Orania_palindan)	Sclerosperma_profizianum))	(((((Geonoma_undata	((Prestoea_acuminata	(Oenocarpus_bataua	Oenocarpus_minor))	Pelagodoxa_henryana))	((Kentiopsis_piersoniorum	(Hydriastele_microspadix	Veitchia_spiralis))	((Burretiokentia_grandiflora	Dictyosperma_album)	Heterospathe_cagayanensis)))	Leopoldinia_pulchra)	Manicaria_saccifera)	(Serenoa_repens	(Sabal_domingensis	Phoenix_dactylifera))))	((Chamaedorea_seifrizii	Iriartea_deltoidea)	Pseudophoenix_vinifera)))))	Kingia_australis);
((Bactris_major	(((Elaeis_oleifera	Elaeis_guineensis)	((((((((Prestoea_acuminata	(Oenocarpus_bataua	Oenocarpus_minor))	Pelagodoxa_henryana)	((((Kentiopsis_piersoniorum	Veitchia_spiralis)	((Burretiokentia_grandiflora	Dictyosperma_album)	Heterospathe_cagayanensis))	Hydriastele_microspadix)	Geonoma_undata))	(Leopoldinia_pulchra	Manicaria_saccifera))	(Nypa_fruticans	(Serenoa_repens	(Sabal_domingensis	Phoenix_dactylifera))))	(((Chamaedorea_seifrizii	Iriartea_deltoidea)	Pseudophoenix_vinifera)	(((Dypsis_decaryi	Podococcus_barteri)	Orania_palindan)	Sclerosperma_profizianum)))	Roystonea_regia)	(Attalea_speciosa	((Reinhardtia_latisecta	Reinhardtia_paiewonskiana)	(Reinhardtia_gracilis	Reinhardtia_simplex)))))	Calamus_caryotoides))	Kingia_australis);
((Calamus_caryotoides	(Pseudophoenix_vinifera	((((Roystonea_regia	(Orania_palindan	Sclerosperma_profizianum))	((((Reinhardtia_gracilis	(Reinhardtia_latisecta	Reinhardtia_paiewonskiana))	Reinhardtia_simplex)	((Attalea_speciosa	(Elaeis_oleifera	Elaeis_guineensis))	Bactris_major))	(((Pelagodoxa_henryana	(Leopoldinia_pulchra	Manicaria_saccifera))	((Prestoea_acuminata	((Dypsis_decaryi	Podococcus_barteri)	(Oenocarpus_bataua	Oenocarpus_minor)))	((Kentiopsis_piersoniorum	(Hydriastele_microspadix	Veitchia_spiralis))	((Burretiokentia_grandiflora	(Nypa_fruticans	Dictyosperma_album))	Heterospathe_cagayanensis))))	Geonoma_undata)))	(Serenoa_repens	(Sabal_domingensis	Phoenix_dactylifera)))	(Chamaedorea_seifrizii	Iriartea_deltoidea))))	Kingia_australis);
((Bactris_major	((((Reinhardtia_latisecta	Reinhardtia_paiewonskiana)	Reinhardtia_gracilis)	Reinhardtia_simplex)	(((((((Kentiopsis_piersoniorum	(Hydriastele_microspadix	Veitchia_spiralis))	((Burretiokentia_grandiflora	(Nypa_fruticans	Dictyosperma_album))	Heterospathe_cagayanensis))	(Pelagodoxa_henryana	(Leopoldinia_pulchra	Manicaria_saccifera)))	(Geonoma_undata	(Prestoea_acuminata	(Oenocarpus_bataua	Oenocarpus_minor))))	(((Phoenix_dactylifera	Sabal_domingensis)	Serenoa_repens)	(((Chamaedorea_seifrizii	Iriartea_deltoidea)	(Calamus_caryotoides	Pseudophoenix_vinifera))	(Orania_palindan	((Dypsis_decaryi	Podococcus_barteri)	Sclerosperma_profizianum)))))	Roystonea_regia)	(Attalea_speciosa	(Elaeis_oleifera	Elaeis_guineensis)))))	Kingia_australis);
((Sabal_domingensis	((Serenoa_repens	(((Roystonea_regia	((Bactris_major	(Elaeis_oleifera	Elaeis_guineensis))	(Attalea_speciosa	(((Reinhardtia_latisecta	Reinhardtia_paiewonskiana)	Reinhardtia_gracilis)	Reinhardtia_simplex))))	(((Chamaedorea_seifrizii	Iriartea_deltoidea)	((Nypa_fruticans	Calamus_caryotoides)	Pseudophoenix_vinifera))	(Orania_palindan	((Dypsis_decaryi	Podococcus_barteri)	Sclerosperma_profizianum))))	(((((Burretiokentia_grandiflora	Dictyosperma_album)	Heterospathe_cagayanensis)	((Kentiopsis_piersoniorum	Veitchia_spiralis)	Hydriastele_microspadix))	(Leopoldinia_pulchra	(Manicaria_saccifera	Pelagodoxa_henryana)))	(Geonoma_undata	(Prestoea_acuminata	(Oenocarpus_bataua	Oenocarpus_minor))))))	Phoenix_dactylifera))	Kingia_australis);
((Bactris_major	((Elaeis_guineensis	Elaeis_oleifera)	(((Roystonea_regia	((((Chamaedorea_seifrizii	(Calamus_caryotoides	Iriartea_deltoidea))	(Nypa_fruticans	Pseudophoenix_vinifera))	((Phoenix_dactylifera	(Serenoa_repens	Sabal_domingensis))	((Dypsis_decaryi	Podococcus_barteri)	(Orania_palindan	Sclerosperma_profizianum))))	(((Burretiokentia_grandiflora	((Hydriastele_microspadix	(Kentiopsis_piersoniorum	Veitchia_spiralis))	(Dictyosperma_album	Heterospathe_cagayanensis)))	((Leopoldinia_pulchra	Manicaria_saccifera)	Pelagodoxa_henryana))	(Geonoma_undata	(Prestoea_acuminata	(Oenocarpus_bataua	Oenocarpus_minor))))))	(Reinhardtia_simplex	((Reinhardtia_paiewonskiana	Reinhardtia_latisecta)	Reinhardtia_gracilis)))	Attalea_speciosa)))	Kingia_australis);
((Calamus_caryotoides	(Bactris_major	((Elaeis_guineensis	Elaeis_oleifera)	(((Roystonea_regia	(((Sabal_domingensis	(Phoenix_dactylifera	Nypa_fruticans))	(((Dypsis_decaryi	Podococcus_barteri)	(Orania_palindan	Sclerosperma_profizianum))	((Serenoa_repens	Chamaedorea_seifrizii)	(Iriartea_deltoidea	Pseudophoenix_vinifera))))	(((Leopoldinia_pulchra	Manicaria_saccifera)	Pelagodoxa_henryana)	(((Prestoea_acuminata	(Oenocarpus_bataua	Oenocarpus_minor))	(Hydriastele_microspadix	((Burretiokentia_grandiflora	Dictyosperma_album)	(Heterospathe_cagayanensis	(Kentiopsis_piersoniorum	Veitchia_spiralis)))))	Geonoma_undata))))	((Reinhardtia_paiewonskiana	Reinhardtia_latisecta)	(Reinhardtia_gracilis	Reinhardtia_simplex)))	Attalea_speciosa))))	Kingia_australis);
((Bactris_major	((((Reinhardtia_paiewonskiana	Reinhardtia_latisecta)	(Reinhardtia_gracilis	Reinhardtia_simplex))	((Attalea_speciosa	(Elaeis_guineensis	Elaeis_oleifera))	(Roystonea_regia	(((Sabal_domingensis	Phoenix_dactylifera)	(((Dypsis_decaryi	Podococcus_barteri)	(Orania_palindan	Sclerosperma_profizianum))	((Serenoa_repens	Chamaedorea_seifrizii)	((Nypa_fruticans	Iriartea_deltoidea)	Pseudophoenix_vinifera))))	((Geonoma_undata	((Manicaria_saccifera	Pelagodoxa_henryana)	((Prestoea_acuminata	(Oenocarpus_bataua	Oenocarpus_minor))	((Heterospathe_cagayanensis	(Burretiokentia_grandiflora	Dictyosperma_album))	(Kentiopsis_piersoniorum	(Veitchia_spiralis	Hydriastele_microspadix))))))	Leopoldinia_pulchra)))))	Calamus_caryotoides))	Kingia_australis);
((Bactris_major	((((((Serenoa_repens	(Sabal_domingensis	Phoenix_dactylifera))	(((Dypsis_decaryi	Podococcus_barteri)	(Orania_palindan	Sclerosperma_profizianum))	((Chamaedorea_seifrizii	Iriartea_deltoidea)	(Nypa_fruticans	Pseudophoenix_vinifera))))	((Leopoldinia_pulchra	Manicaria_saccifera)	(((((Heterospathe_cagayanensis	Dictyosperma_album)	(Kentiopsis_piersoniorum	Veitchia_spiralis))	Burretiokentia_grandiflora)	Hydriastele_microspadix)	(Geonoma_undata	(Pelagodoxa_henryana	(Prestoea_acuminata	(Oenocarpus_bataua	Oenocarpus_minor)))))))	Roystonea_regia)	(((Reinhardtia_paiewonskiana	Reinhardtia_latisecta)	(Reinhardtia_gracilis	Reinhardtia_simplex))	(Attalea_speciosa	(Elaeis_guineensis	Elaeis_oleifera))))	Calamus_caryotoides))	Kingia_australis);
((Sabal_domingensis	(((((((Attalea_speciosa	((Reinhardtia_paiewonskiana	Reinhardtia_latisecta)	(Reinhardtia_gracilis	Reinhardtia_simplex)))	(Bactris_major	(Elaeis_guineensis	Elaeis_oleifera)))	((Chamaedorea_seifrizii	Iriartea_deltoidea)	(Calamus_caryotoides	Pseudophoenix_vinifera)))	(Nypa_fruticans	(Roystonea_regia	((Dypsis_decaryi	Podococcus_barteri)	(Orania_palindan	Sclerosperma_profizianum)))))	(Manicaria_saccifera	((((Heterospathe_cagayanensis	(Burretiokentia_grandiflora	Dictyosperma_album))	(Kentiopsis_piersoniorum	(Veitchia_spiralis	Hydriastele_microspadix)))	(Geonoma_undata	(Pelagodoxa_henryana	(Prestoea_acuminata	(Oenocarpus_bataua	Oenocarpus_minor)))))	Leopoldinia_pulchra)))	Phoenix_dactylifera)	Serenoa_repens))	Kingia_australis);
((Calamus_caryotoides	(Iriartea_deltoidea	((Pseudophoenix_vinifera	((((((Prestoea_acuminata	(Oenocarpus_bataua	Oenocarpus_minor))	((((Kentiopsis_piersoniorum	Veitchia_spiralis)	(Burretiokentia_grandiflora	Dictyosperma_album))	Heterospathe_cagayanensis)	Hydriastele_microspadix))	(Geonoma_undata	Pelagodoxa_henryana))	(Leopoldinia_pulchra	Manicaria_saccifera))	(Phoenix_dactylifera	(Serenoa_repens	Sabal_domingensis)))	(((Roystonea_regia	((Dypsis_decaryi	Podococcus_barteri)	(Orania_palindan	Sclerosperma_profizianum)))	Nypa_fruticans)	((Attalea_speciosa	((Reinhardtia_paiewonskiana	Reinhardtia_latisecta)	(Reinhardtia_gracilis	Reinhardtia_simplex)))	(Bactris_major	(Elaeis_guineensis	Elaeis_oleifera))))))	Chamaedorea_seifrizii)))	Kingia_australis);
(((((Pseudophoenix_vinifera	(((Calamus_caryotoides	((Reinhardtia_paiewonskiana	Reinhardtia_latisecta)	(Reinhardtia_gracilis	Reinhardtia_simplex)))	(Attalea_speciosa	((Elaeis_guineensis	Elaeis_oleifera)	Bactris_major)))	((((((Kentiopsis_piersoniorum	(Hydriastele_microspadix	Veitchia_spiralis))	((Burretiokentia_grandiflora	Dictyosperma_album)	Heterospathe_cagayanensis))	((Geonoma_undata	(Leopoldinia_pulchra	Pelagodoxa_henryana))	(Prestoea_acuminata	(Oenocarpus_bataua	Oenocarpus_minor))))	Manicaria_saccifera)	(Phoenix_dactylifera	(Serenoa_repens	Sabal_domingensis)))	(Roystonea_regia	((Dypsis_decaryi	Podococcus_barteri)	(Orania_palindan	Sclerosperma_profizianum))))))	Iriartea_deltoidea)	Nypa_fruticans)	Chamaedorea_seifrizii)	Kingia_australis);
((Bactris_major	((((Reinhardtia_gracilis	(Reinhardtia_paiewonskiana	Reinhardtia_latisecta))	Reinhardtia_simplex)	(((((((Leopoldinia_pulchra	Manicaria_saccifera)	Pelagodoxa_henryana)	(((Prestoea_acuminata	(Oenocarpus_bataua	Oenocarpus_minor))	(((Burretiokentia_grandiflora	Dictyosperma_album)	Heterospathe_cagayanensis)	(Kentiopsis_piersoniorum	(Hydriastele_microspadix	Veitchia_spiralis))))	Geonoma_undata))	((Nypa_fruticans	Serenoa_repens)	(Sabal_domingensis	Phoenix_dactylifera)))	(Roystonea_regia	((Dypsis_decaryi	Podococcus_barteri)	(Orania_palindan	Sclerosperma_profizianum))))	(Iriartea_deltoidea	(Chamaedorea_seifrizii	Pseudophoenix_vinifera)))	(Attalea_speciosa	(Elaeis_guineensis	Elaeis_oleifera))))	Calamus_caryotoides))	Kingia_australis);
((Bactris_major	(((Sclerosperma_profizianum	((Iriartea_deltoidea	(Chamaedorea_seifrizii	((Calamus_caryotoides	Pseudophoenix_vinifera)	Roystonea_regia)))	((((Prestoea_acuminata	(Oenocarpus_bataua	Oenocarpus_minor))	((((Dictyosperma_album	(Heterospathe_cagayanensis	(Kentiopsis_piersoniorum	Veitchia_spiralis)))	Burretiokentia_grandiflora)	Hydriastele_microspadix)	((Leopoldinia_pulchra	Pelagodoxa_henryana)	Geonoma_undata)))	Manicaria_saccifera)	(Nypa_fruticans	((Sabal_domingensis	Serenoa_repens)	Phoenix_dactylifera)))))	((Dypsis_decaryi	Podococcus_barteri)	Orania_palindan))	((Elaeis_guineensis	Elaeis_oleifera)	(Attalea_speciosa	(Reinhardtia_gracilis	((Reinhardtia_paiewonskiana	Reinhardtia_latisecta)	Reinhardtia_simplex))))))	Kingia_australis);
((Bactris_major	((Elaeis_guineensis	Elaeis_oleifera)	((Attalea_speciosa	(Reinhardtia_gracilis	((Reinhardtia_paiewonskiana	Reinhardtia_latisecta)	Reinhardtia_simplex)))	((((Pseudophoenix_vinifera	Calamus_caryotoides)	Chamaedorea_seifrizii)	Iriartea_deltoidea)	((((Leopoldinia_pulchra	(Pelagodoxa_henryana	Manicaria_saccifera))	(Geonoma_undata	((Prestoea_acuminata	(Oenocarpus_bataua	Oenocarpus_minor))	((Kentiopsis_piersoniorum	(Hydriastele_microspadix	Veitchia_spiralis))	((Burretiokentia_grandiflora	Dictyosperma_album)	Heterospathe_cagayanensis)))))	((Sabal_domingensis	(Nypa_fruticans	Serenoa_repens))	Phoenix_dactylifera))	(Roystonea_regia	(((Dypsis_decaryi	Podococcus_barteri)	Orania_palindan)	Sclerosperma_profizianum)))))))	Kingia_australis);
((Calamus_caryotoides	(Pseudophoenix_vinifera	(((((Roystonea_regia	(Orania_palindan	((Dypsis_decaryi	Podococcus_barteri)	Sclerosperma_profizianum)))	(Manicaria_saccifera	(((((Dictyosperma_album	Burretiokentia_grandiflora)	(Kentiopsis_piersoniorum	Veitchia_spiralis))	Heterospathe_cagayanensis)	Hydriastele_microspadix)	((Pelagodoxa_henryana	Leopoldinia_pulchra)	((Prestoea_acuminata	(Oenocarpus_minor	Oenocarpus_bataua))	Geonoma_undata)))))	(Nypa_fruticans	(Serenoa_repens	(Sabal_domingensis	Phoenix_dactylifera))))	((Bactris_major	((Reinhardtia_gracilis	Reinhardtia_simplex)	(Reinhardtia_paiewonskiana	Reinhardtia_latisecta)))	(Attalea_speciosa	(Elaeis_guineensis	Elaeis_oleifera))))	(Iriartea_deltoidea	Chamaedorea_seifrizii))))	Kingia_australis);
((Calamus_caryotoides	(Bactris_major	((Elaeis_guineensis	Elaeis_oleifera)	(Attalea_speciosa	((((((Leopoldinia_pulchra	(Pelagodoxa_henryana	Manicaria_saccifera))	(((Burretiokentia_grandiflora	Dictyosperma_album)	(Hydriastele_microspadix	(Kentiopsis_piersoniorum	Veitchia_spiralis)))	Heterospathe_cagayanensis))	((Prestoea_acuminata	(Oenocarpus_minor	Oenocarpus_bataua))	Geonoma_undata))	Roystonea_regia)	(((Serenoa_repens	((Nypa_fruticans	Sabal_domingensis)	Phoenix_dactylifera))	((Orania_palindan	((Dypsis_decaryi	Podococcus_barteri)	Sclerosperma_profizianum))	(Pseudophoenix_vinifera	Chamaedorea_seifrizii)))	Iriartea_deltoidea))	((Reinhardtia_gracilis	Reinhardtia_simplex)	(Reinhardtia_paiewonskiana	Reinhardtia_latisecta)))))))	Kingia_australis);
((Bactris_major	(((Iriartea_deltoidea	(((Chamaedorea_seifrizii	Roystonea_regia)	Pseudophoenix_vinifera)	((((Prestoea_acuminata	(Oenocarpus_minor	Oenocarpus_bataua))	(Geonoma_undata	((Pelagodoxa_henryana	(Manicaria_saccifera	Leopoldinia_pulchra))	((Kentiopsis_piersoniorum	(Heterospathe_cagayanensis	Dictyosperma_album))	(Burretiokentia_grandiflora	(Hydriastele_microspadix	Veitchia_spiralis))))))	((Sabal_domingensis	(Phoenix_dactylifera	Serenoa_repens))	Nypa_fruticans))	(Orania_palindan	((Dypsis_decaryi	Podococcus_barteri)	Sclerosperma_profizianum)))))	((((Reinhardtia_gracilis	Reinhardtia_simplex)	(Reinhardtia_paiewonskiana	Reinhardtia_latisecta))	Attalea_speciosa)	(Elaeis_guineensis	Elaeis_oleifera)))	Calamus_caryotoides))	Kingia_australis);
((Calamus_caryotoides	(Pseudophoenix_vinifera	(((Roystonea_regia	(((Reinhardtia_gracilis	Reinhardtia_simplex)	(Reinhardtia_paiewonskiana	Reinhardtia_latisecta))	(Attalea_speciosa	(Bactris_major	(Elaeis_guineensis	Elaeis_oleifera)))))	((Sabal_domingensis	(Phoenix_dactylifera	(Nypa_fruticans	Serenoa_repens)))	((Orania_palindan	((Dypsis_decaryi	Podococcus_barteri)	Sclerosperma_profizianum))	((Prestoea_acuminata	(Oenocarpus_minor	Oenocarpus_bataua))	(Geonoma_undata	((Pelagodoxa_henryana	(Manicaria_saccifera	Leopoldinia_pulchra))	(Heterospathe_cagayanensis	((Burretiokentia_grandiflora	Dictyosperma_album)	(Kentiopsis_piersoniorum	(Hydriastele_microspadix	Veitchia_spiralis))))))))))	(Chamaedorea_seifrizii	Iriartea_deltoidea))))	Kingia_australis);
((Bactris_major	(((Elaeis_oleifera	Nypa_fruticans)	Elaeis_guineensis)	((((Reinhardtia_gracilis	Reinhardtia_simplex)	(Reinhardtia_paiewonskiana	Reinhardtia_latisecta))	Attalea_speciosa)	((((Orania_palindan	((Dypsis_decaryi	Podococcus_barteri)	Sclerosperma_profizianum))	(((Prestoea_acuminata	(Oenocarpus_minor	Oenocarpus_bataua))	(Geonoma_undata	((Pelagodoxa_henryana	(Manicaria_saccifera	Leopoldinia_pulchra))	((Kentiopsis_piersoniorum	(Hydriastele_microspadix	Veitchia_spiralis))	(Heterospathe_cagayanensis	(Burretiokentia_grandiflora	Dictyosperma_album))))))	(Sabal_domingensis	(Phoenix_dactylifera	Serenoa_repens))))	((Chamaedorea_seifrizii	Iriartea_deltoidea)	(Calamus_caryotoides	Pseudophoenix_vinifera)))	Roystonea_regia))))	Kingia_australis);
(((Bactris_major	((Calamus_caryotoides	(Reinhardtia_simplex	(Reinhardtia_paiewonskiana	Reinhardtia_latisecta)))	(((Elaeis_oleifera	Elaeis_guineensis)	(Reinhardtia_gracilis	Attalea_speciosa))	(((((((Kentiopsis_piersoniorum	(Hydriastele_microspadix	Veitchia_spiralis))	(Heterospathe_cagayanensis	(Burretiokentia_grandiflora	Dictyosperma_album)))	(((Prestoea_acuminata	(Oenocarpus_minor	Oenocarpus_bataua))	Geonoma_undata)	Pelagodoxa_henryana))	Leopoldinia_pulchra)	Manicaria_saccifera)	(((Chamaedorea_seifrizii	Iriartea_deltoidea)	Pseudophoenix_vinifera)	(Sabal_domingensis	(Phoenix_dactylifera	Serenoa_repens))))	(Roystonea_regia	(Orania_palindan	((Dypsis_decaryi	Podococcus_barteri)	Sclerosperma_profizianum)))))))	Nypa_fruticans)	Kingia_australis);
((Calamus_caryotoides	(Pseudophoenix_vinifera	((((((Bactris_major	(Attalea_speciosa	((Reinhardtia_paiewonskiana	Reinhardtia_latisecta)	(Reinhardtia_gracilis	Reinhardtia_simplex))))	(Elaeis_oleifera	Elaeis_guineensis))	Roystonea_regia)	((Orania_palindan	(Sclerosperma_profizianum	((((Prestoea_acuminata	(Oenocarpus_minor	Oenocarpus_bataua))	Geonoma_undata)	(Pelagodoxa_henryana	((Burretiokentia_grandiflora	Dictyosperma_album)	((Hydriastele_microspadix	(Veitchia_spiralis	Kentiopsis_piersoniorum))	Heterospathe_cagayanensis))))	(Leopoldinia_pulchra	Manicaria_saccifera))))	((Sabal_domingensis	Phoenix_dactylifera)	(Nypa_fruticans	Serenoa_repens))))	(Chamaedorea_seifrizii	Iriartea_deltoidea))	(Dypsis_decaryi	Podococcus_barteri))))	Kingia_australis);
((Bactris_major	(((Roystonea_regia	((((Calamus_caryotoides	(Chamaedorea_seifrizii	Iriartea_deltoidea))	Pseudophoenix_vinifera)	(((((Burretiokentia_grandiflora	Dictyosperma_album)	((Kentiopsis_piersoniorum	(Hydriastele_microspadix	Veitchia_spiralis))	Heterospathe_cagayanensis))	(((Prestoea_acuminata	(Oenocarpus_minor	Oenocarpus_bataua))	Geonoma_undata)	Pelagodoxa_henryana))	(Leopoldinia_pulchra	Manicaria_saccifera))	(Sabal_domingensis	((Serenoa_repens	Nypa_fruticans)	Phoenix_dactylifera))))	(Sclerosperma_profizianum	(Orania_palindan	(Dypsis_decaryi	Podococcus_barteri)))))	(Attalea_speciosa	((Reinhardtia_paiewonskiana	Reinhardtia_latisecta)	(Reinhardtia_gracilis	Reinhardtia_simplex))))	(Elaeis_oleifera	Elaeis_guineensis)))	Kingia_australis);
((Bactris_major	((((Reinhardtia_paiewonskiana	Reinhardtia_latisecta)	(Reinhardtia_gracilis	Reinhardtia_simplex))	((Attalea_speciosa	(Elaeis_oleifera	Elaeis_guineensis))	(Roystonea_regia	((((((Burretiokentia_grandiflora	Dictyosperma_album)	(Kentiopsis_piersoniorum	Heterospathe_cagayanensis))	(Hydriastele_microspadix	Veitchia_spiralis))	(((Prestoea_acuminata	(Oenocarpus_minor	Oenocarpus_bataua))	Geonoma_undata)	Pelagodoxa_henryana))	(Leopoldinia_pulchra	Manicaria_saccifera))	((((Sabal_domingensis	Phoenix_dactylifera)	Serenoa_repens)	Nypa_fruticans)	((Sclerosperma_profizianum	(Orania_palindan	(Dypsis_decaryi	Podococcus_barteri)))	((Chamaedorea_seifrizii	Iriartea_deltoidea)	Pseudophoenix_vinifera)))))))	Calamus_caryotoides))	Kingia_australis);
((Bactris_major	((Attalea_speciosa	(Elaeis_oleifera	Elaeis_guineensis))	((((Chamaedorea_seifrizii	Iriartea_deltoidea)	Pseudophoenix_vinifera)	((((Sabal_domingensis	Phoenix_dactylifera)	Nypa_fruticans)	(((Manicaria_saccifera	(Pelagodoxa_henryana	Serenoa_repens))	((Geonoma_undata	((((Burretiokentia_grandiflora	Dictyosperma_album)	Heterospathe_cagayanensis)	(Kentiopsis_piersoniorum	(Hydriastele_microspadix	Veitchia_spiralis)))	(Prestoea_acuminata	(Oenocarpus_minor	Oenocarpus_bataua))))	Leopoldinia_pulchra))	((Dypsis_decaryi	Podococcus_barteri)	(Sclerosperma_profizianum	Orania_palindan))))	Roystonea_regia))	(((Reinhardtia_gracilis	Reinhardtia_simplex)	(Reinhardtia_paiewonskiana	Reinhardtia_latisecta))	Calamus_caryotoides))))	Kingia_australis);
((Calamus_caryotoides	(Pseudophoenix_vinifera	((((Attalea_speciosa	((Reinhardtia_gracilis	Reinhardtia_simplex)	(Reinhardtia_paiewonskiana	Reinhardtia_latisecta)))	(Bactris_major	(Elaeis_guineensis	Elaeis_oleifera)))	(((Nypa_fruticans	(Serenoa_repens	(Sabal_domingensis	Phoenix_dactylifera)))	((Geonoma_undata	(Prestoea_acuminata	(Oenocarpus_minor	Oenocarpus_bataua)))	((Pelagodoxa_henryana	(Manicaria_saccifera	Leopoldinia_pulchra))	(((Kentiopsis_piersoniorum	Veitchia_spiralis)	(Heterospathe_cagayanensis	(Dictyosperma_album	Burretiokentia_grandiflora)))	Hydriastele_microspadix))))	(Roystonea_regia	((Orania_palindan	Sclerosperma_profizianum)	(Dypsis_decaryi	Podococcus_barteri)))))	(Chamaedorea_seifrizii	Iriartea_deltoidea))))	Kingia_australis);
((Serenoa_repens	(Sabal_domingensis	((((Orania_palindan	Sclerosperma_profizianum)	(Dypsis_decaryi	Podococcus_barteri))	(((Chamaedorea_seifrizii	Iriartea_deltoidea)	(Calamus_caryotoides	(Nypa_fruticans	Pseudophoenix_vinifera)))	(((((((Veitchia_spiralis	Hydriastele_microspadix)	Kentiopsis_piersoniorum)	(Heterospathe_cagayanensis	Dictyosperma_album))	Burretiokentia_grandiflora)	(Pelagodoxa_henryana	(Geonoma_undata	(Prestoea_acuminata	(Oenocarpus_minor	Oenocarpus_bataua)))))	(Manicaria_saccifera	Leopoldinia_pulchra))	(Roystonea_regia	(((Reinhardtia_gracilis	Attalea_speciosa)	(Reinhardtia_simplex	(Reinhardtia_paiewonskiana	Reinhardtia_latisecta)))	(Bactris_major	(Elaeis_guineensis	Elaeis_oleifera)))))))	Phoenix_dactylifera)))	Kingia_australis);
((Sabal_domingensis	((Serenoa_repens	((((Dypsis_decaryi	Podococcus_barteri)	((Geonoma_undata	(Prestoea_acuminata	(Oenocarpus_minor	Oenocarpus_bataua)))	(((Pelagodoxa_henryana	Manicaria_saccifera)	Leopoldinia_pulchra)	(((Veitchia_spiralis	Hydriastele_microspadix)	Kentiopsis_piersoniorum)	(Heterospathe_cagayanensis	(Burretiokentia_grandiflora	Dictyosperma_album))))))	(Roystonea_regia	(((Reinhardtia_gracilis	Reinhardtia_simplex)	(Reinhardtia_paiewonskiana	Reinhardtia_latisecta))	(Attalea_speciosa	((Elaeis_guineensis	Elaeis_oleifera)	Bactris_major)))))	((Orania_palindan	Sclerosperma_profizianum)	((Chamaedorea_seifrizii	Iriartea_deltoidea)	(Calamus_caryotoides	Pseudophoenix_vinifera)))))	(Nypa_fruticans	Phoenix_dactylifera)))	Kingia_australis);
((Calamus_caryotoides	(Pseudophoenix_vinifera	(((((Geonoma_undata	(Prestoea_acuminata	(Oenocarpus_minor	Oenocarpus_bataua)))	((Pelagodoxa_henryana	(Manicaria_saccifera	Leopoldinia_pulchra))	(((Veitchia_spiralis	Kentiopsis_piersoniorum)	Hydriastele_microspadix)	((Burretiokentia_grandiflora	Dictyosperma_album)	Heterospathe_cagayanensis))))	(((Reinhardtia_gracilis	Reinhardtia_simplex)	(Reinhardtia_paiewonskiana	Reinhardtia_latisecta))	(Attalea_speciosa	((Elaeis_guineensis	Elaeis_oleifera)	(Nypa_fruticans	Bactris_major)))))	((Roystonea_regia	(((Dypsis_decaryi	Podococcus_barteri)	Orania_palindan)	Sclerosperma_profizianum))	((Phoenix_dactylifera	Sabal_domingensis)	Serenoa_repens)))	(Chamaedorea_seifrizii	Iriartea_deltoidea))))	Kingia_australis);
((Bactris_major	((Reinhardtia_simplex	((Reinhardtia_paiewonskiana	Reinhardtia_latisecta)	Reinhardtia_gracilis))	((Attalea_speciosa	(Elaeis_guineensis	Elaeis_oleifera))	((((((Calamus_caryotoides	(Chamaedorea_seifrizii	Iriartea_deltoidea))	(((Dypsis_decaryi	Podococcus_barteri)	Orania_palindan)	Sclerosperma_profizianum))	Pseudophoenix_vinifera)	(Nypa_fruticans	((Phoenix_dactylifera	Sabal_domingensis)	Serenoa_repens)))	(((Geonoma_undata	(((Heterospathe_cagayanensis	((Veitchia_spiralis	Hydriastele_microspadix)	Kentiopsis_piersoniorum))	(Burretiokentia_grandiflora	Dictyosperma_album))	(Prestoea_acuminata	(Oenocarpus_minor	Oenocarpus_bataua))))	Pelagodoxa_henryana)	(Manicaria_saccifera	Leopoldinia_pulchra)))	Roystonea_regia))))	Kingia_australis);
((Nypa_fruticans	(Bactris_major	((Reinhardtia_simplex	((Reinhardtia_paiewonskiana	Reinhardtia_latisecta)	Reinhardtia_gracilis))	((Attalea_speciosa	(Elaeis_guineensis	Elaeis_oleifera))	((((Chamaedorea_seifrizii	(Calamus_caryotoides	Pseudophoenix_vinifera))	((Serenoa_repens	(Phoenix_dactylifera	Sabal_domingensis))	(Manicaria_saccifera	(Leopoldinia_pulchra	((((((Dictyosperma_album	Heterospathe_cagayanensis)	((Veitchia_spiralis	Hydriastele_microspadix)	Kentiopsis_piersoniorum))	Burretiokentia_grandiflora)	(Prestoea_acuminata	(Oenocarpus_minor	Oenocarpus_bataua)))	Geonoma_undata)	Pelagodoxa_henryana)))))	(Iriartea_deltoidea	Roystonea_regia))	(((Dypsis_decaryi	Podococcus_barteri)	Orania_palindan)	Sclerosperma_profizianum))))))	Kingia_australis);
((Sabal_domingensis	((Serenoa_repens	((Roystonea_regia	(((((Dypsis_decaryi	Podococcus_barteri)	Orania_palindan)	(((Bactris_major	((Elaeis_guineensis	Elaeis_oleifera)	Attalea_speciosa))	(Reinhardtia_simplex	((Reinhardtia_paiewonskiana	Reinhardtia_latisecta)	Reinhardtia_gracilis)))	Nypa_fruticans))	Sclerosperma_profizianum)	(Manicaria_saccifera	((((Heterospathe_cagayanensis	Dictyosperma_album)	Burretiokentia_grandiflora)	((Veitchia_spiralis	Hydriastele_microspadix)	Kentiopsis_piersoniorum))	((Geonoma_undata	(Pelagodoxa_henryana	(Prestoea_acuminata	(Oenocarpus_minor	Oenocarpus_bataua))))	Leopoldinia_pulchra)))))	((Iriartea_deltoidea	Chamaedorea_seifrizii)	(Calamus_caryotoides	Pseudophoenix_vinifera))))	Phoenix_dactylifera))	Kingia_australis);
((Bactris_major	((Elaeis_guineensis	Elaeis_oleifera)	(((Reinhardtia_simplex	(Reinhardtia_paiewonskiana	Reinhardtia_latisecta))	(((((Iriartea_deltoidea	Chamaedorea_seifrizii)	(Calamus_caryotoides	Pseudophoenix_vinifera))	((Orania_palindan	(Dypsis_decaryi	Podococcus_barteri))	Sclerosperma_profizianum))	(((Geonoma_undata	(Prestoea_acuminata	(Oenocarpus_minor	Oenocarpus_bataua)))	((Pelagodoxa_henryana	(Leopoldinia_pulchra	Manicaria_saccifera))	(((Veitchia_spiralis	Kentiopsis_piersoniorum)	Hydriastele_microspadix)	(Heterospathe_cagayanensis	(Dictyosperma_album	Burretiokentia_grandiflora)))))	(Nypa_fruticans	((Phoenix_dactylifera	Sabal_domingensis)	Serenoa_repens))))	Roystonea_regia))	(Reinhardtia_gracilis	Attalea_speciosa))))	Kingia_australis);
((Bactris_major	((((Attalea_speciosa	(Elaeis_guineensis	Elaeis_oleifera))	((((Chamaedorea_seifrizii	Iriartea_deltoidea)	Pseudophoenix_vinifera)	(((Nypa_fruticans	Phoenix_dactylifera)	(Sabal_domingensis	Serenoa_repens))	(((Orania_palindan	(Dypsis_decaryi	Podococcus_barteri))	Sclerosperma_profizianum)	((Leopoldinia_pulchra	Manicaria_saccifera)	(((((Veitchia_spiralis	Kentiopsis_piersoniorum)	(Heterospathe_cagayanensis	Dictyosperma_album))	Burretiokentia_grandiflora)	Hydriastele_microspadix)	(Geonoma_undata	((Prestoea_acuminata	(Oenocarpus_minor	Oenocarpus_bataua))	Pelagodoxa_henryana)))))))	Roystonea_regia))	(Reinhardtia_gracilis	(Reinhardtia_simplex	(Reinhardtia_paiewonskiana	Reinhardtia_latisecta))))	Calamus_caryotoides))	Kingia_australis);
(((Bactris_major	((((Reinhardtia_gracilis	Attalea_speciosa)	(Elaeis_guineensis	Elaeis_oleifera))	(((Roystonea_regia	((Orania_palindan	(Dypsis_decaryi	Podococcus_barteri))	Sclerosperma_profizianum))	((Phoenix_dactylifera	(Sabal_domingensis	Serenoa_repens))	((Leopoldinia_pulchra	Manicaria_saccifera)	((((Veitchia_spiralis	Kentiopsis_piersoniorum)	(Heterospathe_cagayanensis	(Burretiokentia_grandiflora	Dictyosperma_album)))	Hydriastele_microspadix)	(Pelagodoxa_henryana	(Geonoma_undata	(Prestoea_acuminata	(Oenocarpus_minor	Oenocarpus_bataua))))))))	((Chamaedorea_seifrizii	Iriartea_deltoidea)	(Calamus_caryotoides	Pseudophoenix_vinifera))))	(Reinhardtia_simplex	(Reinhardtia_paiewonskiana	Reinhardtia_latisecta))))	Nypa_fruticans)	Kingia_australis);
((Bactris_major	((Elaeis_guineensis	Elaeis_oleifera)	((((Sclerosperma_profizianum	Orania_palindan)	(Nypa_fruticans	(Dypsis_decaryi	Podococcus_barteri)))	(((Phoenix_dactylifera	Sabal_domingensis)	((Geonoma_undata	(Prestoea_acuminata	(Oenocarpus_minor	Oenocarpus_bataua)))	(((Manicaria_saccifera	Leopoldinia_pulchra)	Pelagodoxa_henryana)	(((Kentiopsis_piersoniorum	Veitchia_spiralis)	Hydriastele_microspadix)	((Burretiokentia_grandiflora	Heterospathe_cagayanensis)	Dictyosperma_album)))))	(((Roystonea_regia	(Chamaedorea_seifrizii	(Calamus_caryotoides	Pseudophoenix_vinifera)))	Iriartea_deltoidea)	Serenoa_repens)))	(Attalea_speciosa	((Reinhardtia_simplex	Reinhardtia_gracilis)	(Reinhardtia_latisecta	Reinhardtia_paiewonskiana))))))	Kingia_australis);
((Bactris_major	((((((Geonoma_undata	(Prestoea_acuminata	(Oenocarpus_minor	Oenocarpus_bataua)))	(((Manicaria_saccifera	Leopoldinia_pulchra)	Pelagodoxa_henryana)	((((Kentiopsis_piersoniorum	Veitchia_spiralis)	Hydriastele_microspadix)	(Heterospathe_cagayanensis	Dictyosperma_album))	Burretiokentia_grandiflora)))	(((((Dypsis_decaryi	Podococcus_barteri)	Orania_palindan)	Sclerosperma_profizianum)	((Iriartea_deltoidea	Chamaedorea_seifrizii)	Pseudophoenix_vinifera))	((Phoenix_dactylifera	Sabal_domingensis)	(Serenoa_repens	Nypa_fruticans))))	Roystonea_regia)	(((Reinhardtia_gracilis	Attalea_speciosa)	(Reinhardtia_simplex	(Reinhardtia_latisecta	Reinhardtia_paiewonskiana)))	(Elaeis_guineensis	Elaeis_oleifera)))	Calamus_caryotoides))	Kingia_australis);
((Bactris_major	((Reinhardtia_simplex	(Reinhardtia_gracilis	(Reinhardtia_latisecta	Reinhardtia_paiewonskiana)))	(((Elaeis_guineensis	Elaeis_oleifera)	Attalea_speciosa)	(((((((Heterospathe_cagayanensis	Dictyosperma_album)	((Veitchia_spiralis	Hydriastele_microspadix)	Kentiopsis_piersoniorum))	Burretiokentia_grandiflora)	((Pelagodoxa_henryana	(Prestoea_acuminata	(Oenocarpus_minor	Oenocarpus_bataua)))	Geonoma_undata))	Manicaria_saccifera)	(((((Dypsis_decaryi	Podococcus_barteri)	Orania_palindan)	Sclerosperma_profizianum)	Chamaedorea_seifrizii)	((Calamus_caryotoides	Pseudophoenix_vinifera)	((Serenoa_repens	(Phoenix_dactylifera	Sabal_domingensis))	Nypa_fruticans))))	(Iriartea_deltoidea	(Leopoldinia_pulchra	Roystonea_regia))))))	Kingia_australis);
((Calamus_caryotoides	(Pseudophoenix_vinifera	(((Sabal_domingensis	(Serenoa_repens	(Nypa_fruticans	Phoenix_dactylifera)))	((Roystonea_regia	(((Dypsis_decaryi	Podococcus_barteri)	Orania_palindan)	Sclerosperma_profizianum))	(((Geonoma_undata	(Prestoea_acuminata	(Oenocarpus_minor	Oenocarpus_bataua)))	((Leopoldinia_pulchra	(Pelagodoxa_henryana	Manicaria_saccifera))	((((Veitchia_spiralis	Kentiopsis_piersoniorum)	(Heterospathe_cagayanensis	Dictyosperma_album))	Burretiokentia_grandiflora)	Hydriastele_microspadix)))	(((Reinhardtia_latisecta	Reinhardtia_paiewonskiana)	(Reinhardtia_simplex	Reinhardtia_gracilis))	((Bactris_major	(Elaeis_guineensis	Elaeis_oleifera))	Attalea_speciosa)))))	(Iriartea_deltoidea	Chamaedorea_seifrizii))))	Kingia_australis);
((Calamus_caryotoides	(Sabal_domingensis	((Serenoa_repens	Phoenix_dactylifera)	((((Geonoma_undata	(Prestoea_acuminata	(Oenocarpus_minor	Oenocarpus_bataua)))	((Pelagodoxa_henryana	(Manicaria_saccifera	Leopoldinia_pulchra))	(((Hydriastele_microspadix	Veitchia_spiralis)	Kentiopsis_piersoniorum)	(Heterospathe_cagayanensis	(Burretiokentia_grandiflora	Dictyosperma_album)))))	((Iriartea_deltoidea	Roystonea_regia)	(((Chamaedorea_seifrizii	Pseudophoenix_vinifera)	(((Dypsis_decaryi	Podococcus_barteri)	Orania_palindan)	Sclerosperma_profizianum))	(((Reinhardtia_latisecta	Reinhardtia_paiewonskiana)	(Reinhardtia_simplex	Reinhardtia_gracilis))	((Bactris_major	(Elaeis_guineensis	Elaeis_oleifera))	Attalea_speciosa)))))	Nypa_fruticans))))	Kingia_australis);
(((((((((Dypsis_decaryi	Podococcus_barteri)	Orania_palindan)	Sclerosperma_profizianum)	(((Leopoldinia_pulchra	Roystonea_regia)	((Calamus_caryotoides	((Reinhardtia_simplex	Reinhardtia_gracilis)	(Reinhardtia_latisecta	Reinhardtia_paiewonskiana)))	((Bactris_major	(Elaeis_guineensis	Elaeis_oleifera))	Attalea_speciosa)))	(Pseudophoenix_vinifera	(Chamaedorea_seifrizii	Iriartea_deltoidea))))	((((Pelagodoxa_henryana	(Prestoea_acuminata	(Oenocarpus_minor	Oenocarpus_bataua)))	Geonoma_undata)	(((Hydriastele_microspadix	Veitchia_spiralis)	Kentiopsis_piersoniorum)	(Heterospathe_cagayanensis	(Burretiokentia_grandiflora	Dictyosperma_album))))	Manicaria_saccifera))	Nypa_fruticans)	(Sabal_domingensis	Phoenix_dactylifera))	Serenoa_repens)	Kingia_australis);
((Nypa_fruticans	(Sabal_domingensis	(Serenoa_repens	((((((Dypsis_decaryi	Podococcus_barteri)	Orania_palindan)	Sclerosperma_profizianum)	((Roystonea_regia	((Bactris_major	(Elaeis_guineensis	Elaeis_oleifera))	(Attalea_speciosa	((Reinhardtia_simplex	Reinhardtia_gracilis)	(Reinhardtia_latisecta	Reinhardtia_paiewonskiana)))))	((Calamus_caryotoides	Pseudophoenix_vinifera)	(Chamaedorea_seifrizii	Iriartea_deltoidea))))	(((Pelagodoxa_henryana	Manicaria_saccifera)	Leopoldinia_pulchra)	(Geonoma_undata	((Prestoea_acuminata	(Oenocarpus_minor	Oenocarpus_bataua))	((((Hydriastele_microspadix	Veitchia_spiralis)	Kentiopsis_piersoniorum)	(Heterospathe_cagayanensis	Dictyosperma_album))	Burretiokentia_grandiflora)))))	Phoenix_dactylifera))))	Kingia_australis);
((Calamus_caryotoides	(Pseudophoenix_vinifera	(Chamaedorea_seifrizii	((((((Leopoldinia_pulchra	Manicaria_saccifera)	((Pelagodoxa_henryana	Geonoma_undata)	((((Hydriastele_microspadix	Veitchia_spiralis)	Kentiopsis_piersoniorum)	(Heterospathe_cagayanensis	(Burretiokentia_grandiflora	Dictyosperma_album)))	(Prestoea_acuminata	(Oenocarpus_minor	Oenocarpus_bataua)))))	(Serenoa_repens	(Phoenix_dactylifera	Sabal_domingensis)))	((Nypa_fruticans	(Dypsis_decaryi	Podococcus_barteri))	(Orania_palindan	Sclerosperma_profizianum)))	Iriartea_deltoidea)	(Roystonea_regia	((Bactris_major	(Elaeis_guineensis	Elaeis_oleifera))	(Attalea_speciosa	((Reinhardtia_simplex	Reinhardtia_gracilis)	(Reinhardtia_latisecta	Reinhardtia_paiewonskiana)))))))))	Kingia_australis);
((Calamus_caryotoides	((Nypa_fruticans	Bactris_major)	(((Reinhardtia_simplex	Reinhardtia_gracilis)	(Reinhardtia_latisecta	Reinhardtia_paiewonskiana))	(((Elaeis_guineensis	Elaeis_oleifera)	Attalea_speciosa)	(Roystonea_regia	(((Serenoa_repens	Pseudophoenix_vinifera)	((Chamaedorea_seifrizii	Iriartea_deltoidea)	((Dypsis_decaryi	Podococcus_barteri)	(Orania_palindan	Sclerosperma_profizianum))))	((((Prestoea_acuminata	(Oenocarpus_minor	Oenocarpus_bataua))	Geonoma_undata)	(((((Hydriastele_microspadix	Veitchia_spiralis)	Kentiopsis_piersoniorum)	(Heterospathe_cagayanensis	Dictyosperma_album))	Burretiokentia_grandiflora)	(Pelagodoxa_henryana	(Leopoldinia_pulchra	Manicaria_saccifera))))	(Phoenix_dactylifera	Sabal_domingensis))))))))	Kingia_australis);
((Bactris_major	(((Reinhardtia_simplex	(Reinhardtia_latisecta	Reinhardtia_paiewonskiana))	(((Elaeis_guineensis	Elaeis_oleifera)	(Reinhardtia_gracilis	Attalea_speciosa))	(Roystonea_regia	((((Dypsis_decaryi	Podococcus_barteri)	(Orania_palindan	Sclerosperma_profizianum))	(((((Veitchia_spiralis	Kentiopsis_piersoniorum)	(Heterospathe_cagayanensis	(Burretiokentia_grandiflora	Dictyosperma_album)))	Hydriastele_microspadix)	((Geonoma_undata	((Prestoea_acuminata	(Oenocarpus_minor	Oenocarpus_bataua))	Pelagodoxa_henryana))	Leopoldinia_pulchra))	Manicaria_saccifera))	((Nypa_fruticans	(Serenoa_repens	(Phoenix_dactylifera	Sabal_domingensis)))	(Pseudophoenix_vinifera	(Chamaedorea_seifrizii	Iriartea_deltoidea)))))))	Calamus_caryotoides))	Kingia_australis);
((Bactris_major	(((Reinhardtia_paiewonskiana	Reinhardtia_latisecta)	(Reinhardtia_gracilis	Reinhardtia_simplex))	((Attalea_speciosa	(Elaeis_guineensis	Elaeis_oleifera))	(((Nypa_fruticans	(Dypsis_decaryi	Podococcus_barteri))	(Orania_palindan	Sclerosperma_profizianum))	(((((Manicaria_saccifera	Leopoldinia_pulchra)	Pelagodoxa_henryana)	((Kentiopsis_piersoniorum	(Veitchia_spiralis	Hydriastele_microspadix))	(Heterospathe_cagayanensis	(Burretiokentia_grandiflora	Dictyosperma_album))))	((Prestoea_acuminata	(Oenocarpus_minor	Oenocarpus_bataua))	Geonoma_undata))	((Iriartea_deltoidea	((Pseudophoenix_vinifera	Calamus_caryotoides)	Chamaedorea_seifrizii))	(Roystonea_regia	(Serenoa_repens	(Phoenix_dactylifera	Sabal_domingensis)))))))))	Kingia_australis);
((Bactris_major	((Elaeis_guineensis	Elaeis_oleifera)	((((Serenoa_repens	Pseudophoenix_vinifera)	(Chamaedorea_seifrizii	((Nypa_fruticans	Calamus_caryotoides)	Iriartea_deltoidea)))	((Roystonea_regia	((Orania_palindan	Sclerosperma_profizianum)	(Dypsis_decaryi	Podococcus_barteri)))	((Phoenix_dactylifera	Sabal_domingensis)	((Manicaria_saccifera	Leopoldinia_pulchra)	((((Kentiopsis_piersoniorum	(Veitchia_spiralis	Hydriastele_microspadix))	(Heterospathe_cagayanensis	(Burretiokentia_grandiflora	Dictyosperma_album)))	(Prestoea_acuminata	(Oenocarpus_minor	Oenocarpus_bataua)))	(Geonoma_undata	Pelagodoxa_henryana))))))	(Attalea_speciosa	((Reinhardtia_paiewonskiana	Reinhardtia_latisecta)	(Reinhardtia_gracilis	Reinhardtia_simplex))))))	Kingia_australis);
((Sabal_domingensis	((((((((Pelagodoxa_henryana	(Manicaria_saccifera	Leopoldinia_pulchra))	((Burretiokentia_grandiflora	Dictyosperma_album)	(Heterospathe_cagayanensis	((Kentiopsis_piersoniorum	Veitchia_spiralis)	Hydriastele_microspadix))))	(Prestoea_acuminata	(Oenocarpus_minor	Oenocarpus_bataua)))	Geonoma_undata)	((((Attalea_speciosa	((Reinhardtia_paiewonskiana	Reinhardtia_latisecta)	(Reinhardtia_gracilis	Reinhardtia_simplex)))	(Bactris_major	(Elaeis_guineensis	Elaeis_oleifera)))	(Pseudophoenix_vinifera	(Chamaedorea_seifrizii	(Calamus_caryotoides	Iriartea_deltoidea))))	(Roystonea_regia	((Orania_palindan	Sclerosperma_profizianum)	(Dypsis_decaryi	Podococcus_barteri)))))	Nypa_fruticans)	Serenoa_repens)	Phoenix_dactylifera))	Kingia_australis);
((Calamus_caryotoides	(Iriartea_deltoidea	((((((Roystonea_regia	(Phoenix_dactylifera	Sabal_domingensis))	(((Orania_palindan	Sclerosperma_profizianum)	(Dypsis_decaryi	Podococcus_barteri))	(((Reinhardtia_paiewonskiana	Reinhardtia_latisecta)	(Reinhardtia_gracilis	Reinhardtia_simplex))	((Bactris_major	(Elaeis_guineensis	Elaeis_oleifera))	Attalea_speciosa))))	(Geonoma_undata	(((Pelagodoxa_henryana	(Manicaria_saccifera	Leopoldinia_pulchra))	((Veitchia_spiralis	Hydriastele_microspadix)	(((Burretiokentia_grandiflora	Dictyosperma_album)	(Nypa_fruticans	Heterospathe_cagayanensis))	Kentiopsis_piersoniorum)))	(Prestoea_acuminata	(Oenocarpus_minor	Oenocarpus_bataua)))))	Serenoa_repens)	Pseudophoenix_vinifera)	Chamaedorea_seifrizii)))	Kingia_australis);
((Calamus_caryotoides	(((Reinhardtia_paiewonskiana	Reinhardtia_latisecta)	(Reinhardtia_gracilis	Reinhardtia_simplex))	(((Bactris_major	(Elaeis_guineensis	Elaeis_oleifera))	Attalea_speciosa)	((Roystonea_regia	((Orania_palindan	Sclerosperma_profizianum)	(Dypsis_decaryi	Podococcus_barteri)))	((Serenoa_repens	(Phoenix_dactylifera	Sabal_domingensis))	((((Hydriastele_microspadix	(((Burretiokentia_grandiflora	Dictyosperma_album)	Heterospathe_cagayanensis)	(Veitchia_spiralis	Kentiopsis_piersoniorum)))	(((Prestoea_acuminata	(Oenocarpus_minor	Oenocarpus_bataua))	Geonoma_undata)	Pelagodoxa_henryana))	(Manicaria_saccifera	Leopoldinia_pulchra))	(Nypa_fruticans	(Iriartea_deltoidea	(Chamaedorea_seifrizii	Pseudophoenix_vinifera)))))))))	Kingia_australis);
((Sabal_domingensis	(((((((Orania_palindan	Sclerosperma_profizianum)	(Dypsis_decaryi	Podococcus_barteri))	(((((Dictyosperma_album	Heterospathe_cagayanensis)	(Hydriastele_microspadix	(Veitchia_spiralis	Kentiopsis_piersoniorum)))	Burretiokentia_grandiflora)	(Geonoma_undata	(Pelagodoxa_henryana	(Prestoea_acuminata	(Oenocarpus_minor	Oenocarpus_bataua)))))	(Manicaria_saccifera	Leopoldinia_pulchra)))	(((((Reinhardtia_gracilis	Calamus_caryotoides)	((Reinhardtia_paiewonskiana	Reinhardtia_latisecta)	Reinhardtia_simplex))	((Bactris_major	(Elaeis_guineensis	Elaeis_oleifera))	Attalea_speciosa))	Roystonea_regia)	(Pseudophoenix_vinifera	(Iriartea_deltoidea	Chamaedorea_seifrizii))))	Nypa_fruticans)	Serenoa_repens)	Phoenix_dactylifera))	Kingia_australis);
((Calamus_caryotoides	((((Serenoa_repens	(Phoenix_dactylifera	Sabal_domingensis))	(((((Pelagodoxa_henryana	((Prestoea_acuminata	(Oenocarpus_minor	Oenocarpus_bataua))	Geonoma_undata))	((((Veitchia_spiralis	Kentiopsis_piersoniorum)	(Burretiokentia_grandiflora	Dictyosperma_album))	Heterospathe_cagayanensis)	Hydriastele_microspadix))	(Manicaria_saccifera	Leopoldinia_pulchra))	((Nypa_fruticans	Pseudophoenix_vinifera)	Chamaedorea_seifrizii))	(Roystonea_regia	((Orania_palindan	Sclerosperma_profizianum)	(Dypsis_decaryi	Podococcus_barteri)))))	Iriartea_deltoidea)	(((Reinhardtia_paiewonskiana	Reinhardtia_latisecta)	Reinhardtia_simplex)	((Bactris_major	(Elaeis_guineensis	Elaeis_oleifera))	(Reinhardtia_gracilis	Attalea_speciosa)))))	Kingia_australis);
((Calamus_caryotoides	(Iriartea_deltoidea	((Roystonea_regia	((Bactris_major	(Elaeis_guineensis	Elaeis_oleifera))	(Attalea_speciosa	((Reinhardtia_paiewonskiana	Reinhardtia_latisecta)	(Reinhardtia_simplex	Reinhardtia_gracilis)))))	(((Orania_palindan	Sclerosperma_profizianum)	(Dypsis_decaryi	Podococcus_barteri))	((Serenoa_repens	(Phoenix_dactylifera	Sabal_domingensis))	((Manicaria_saccifera	(Nypa_fruticans	(Leopoldinia_pulchra	(Pelagodoxa_henryana	(((Prestoea_acuminata	(Oenocarpus_minor	Oenocarpus_bataua))	Geonoma_undata)	((((Hydriastele_microspadix	Veitchia_spiralis)	Kentiopsis_piersoniorum)	(Burretiokentia_grandiflora	Dictyosperma_album))	Heterospathe_cagayanensis))))))	(Pseudophoenix_vinifera	Chamaedorea_seifrizii)))))))	Kingia_australis);
((Calamus_caryotoides	(((Roystonea_regia	((Bactris_major	(Elaeis_guineensis	Elaeis_oleifera))	(Attalea_speciosa	((Reinhardtia_paiewonskiana	Reinhardtia_latisecta)	(Reinhardtia_simplex	Reinhardtia_gracilis)))))	(((Nypa_fruticans	Pseudophoenix_vinifera)	(Chamaedorea_seifrizii	Iriartea_deltoidea))	(((Dypsis_decaryi	Podococcus_barteri)	Orania_palindan)	Sclerosperma_profizianum)))	((Manicaria_saccifera	(Leopoldinia_pulchra	((Pelagodoxa_henryana	((Prestoea_acuminata	(Oenocarpus_minor	Oenocarpus_bataua))	Geonoma_undata))	(((Veitchia_spiralis	Kentiopsis_piersoniorum)	((Burretiokentia_grandiflora	Dictyosperma_album)	Heterospathe_cagayanensis))	Hydriastele_microspadix))))	(Serenoa_repens	(Phoenix_dactylifera	Sabal_domingensis)))))	Kingia_australis);
((Bactris_major	(((Elaeis_guineensis	Elaeis_oleifera)	(Attalea_speciosa	(((((Pseudophoenix_vinifera	Chamaedorea_seifrizii)	(Iriartea_deltoidea	(((Dypsis_decaryi	Podococcus_barteri)	Orania_palindan)	Sclerosperma_profizianum)))	((Leopoldinia_pulchra	((Geonoma_undata	((Prestoea_acuminata	(Oenocarpus_minor	Oenocarpus_bataua))	((Heterospathe_cagayanensis	(Burretiokentia_grandiflora	Dictyosperma_album))	(Hydriastele_microspadix	(Veitchia_spiralis	Kentiopsis_piersoniorum)))))	(Pelagodoxa_henryana	Manicaria_saccifera)))	(Nypa_fruticans	(Serenoa_repens	(Phoenix_dactylifera	Sabal_domingensis)))))	Roystonea_regia)	((Reinhardtia_paiewonskiana	Reinhardtia_latisecta)	(Reinhardtia_simplex	Reinhardtia_gracilis)))))	Calamus_caryotoides))	Kingia_australis);
((Calamus_caryotoides	(((Roystonea_regia	((Bactris_major	(Attalea_speciosa	(Elaeis_oleifera	Elaeis_guineensis)))	((Reinhardtia_paiewonskiana	Reinhardtia_latisecta)	(Reinhardtia_gracilis	Reinhardtia_simplex))))	((Geonoma_undata	(Prestoea_acuminata	(Oenocarpus_minor	Oenocarpus_bataua)))	(((Kentiopsis_piersoniorum	(Veitchia_spiralis	Hydriastele_microspadix))	(Heterospathe_cagayanensis	(Burretiokentia_grandiflora	Dictyosperma_album)))	(Pelagodoxa_henryana	(Manicaria_saccifera	Leopoldinia_pulchra)))))	(((Phoenix_dactylifera	Sabal_domingensis)	(Nypa_fruticans	Serenoa_repens))	((Sclerosperma_profizianum	(Orania_palindan	(Dypsis_decaryi	Podococcus_barteri)))	(Iriartea_deltoidea	(Pseudophoenix_vinifera	Chamaedorea_seifrizii))))))	Kingia_australis);
((Calamus_caryotoides	(Iriartea_deltoidea	(Chamaedorea_seifrizii	(Pseudophoenix_vinifera	((((Elaeis_oleifera	Elaeis_guineensis)	Bactris_major)	((Reinhardtia_gracilis	Attalea_speciosa)	((Reinhardtia_paiewonskiana	Reinhardtia_latisecta)	Reinhardtia_simplex)))	(((Sclerosperma_profizianum	(Orania_palindan	(Dypsis_decaryi	Podococcus_barteri)))	Roystonea_regia)	((((Nypa_fruticans	Phoenix_dactylifera)	Sabal_domingensis)	Serenoa_repens)	(Manicaria_saccifera	(Leopoldinia_pulchra	((Geonoma_undata	(Pelagodoxa_henryana	(Prestoea_acuminata	(Oenocarpus_minor	Oenocarpus_bataua))))	((Dictyosperma_album	((Kentiopsis_piersoniorum	Veitchia_spiralis)	Heterospathe_cagayanensis))	(Hydriastele_microspadix	Burretiokentia_grandiflora))))))))))))	Kingia_australis);
((Calamus_caryotoides	(Pseudophoenix_vinifera	(((Roystonea_regia	(((Elaeis_oleifera	Elaeis_guineensis)	(Bactris_major	Attalea_speciosa))	((Reinhardtia_paiewonskiana	(Reinhardtia_gracilis	Reinhardtia_latisecta))	Reinhardtia_simplex)))	(((Phoenix_dactylifera	Sabal_domingensis)	Serenoa_repens)	((((Geonoma_undata	(Pelagodoxa_henryana	(Prestoea_acuminata	(Oenocarpus_minor	Oenocarpus_bataua))))	((Burretiokentia_grandiflora	((Heterospathe_cagayanensis	Dictyosperma_album)	Kentiopsis_piersoniorum))	(Veitchia_spiralis	Hydriastele_microspadix)))	(Manicaria_saccifera	Leopoldinia_pulchra))	(Sclerosperma_profizianum	(Orania_palindan	(Dypsis_decaryi	(Podococcus_barteri	Nypa_fruticans)))))))	(Iriartea_deltoidea	Chamaedorea_seifrizii))))	Kingia_australis);
((Calamus_caryotoides	(Iriartea_deltoidea	(Chamaedorea_seifrizii	((Nypa_fruticans	Pseudophoenix_vinifera)	((Roystonea_regia	((Phoenix_dactylifera	Sabal_domingensis)	Serenoa_repens))	(((Geonoma_undata	((((Heterospathe_cagayanensis	(Burretiokentia_grandiflora	Dictyosperma_album))	(Veitchia_spiralis	Kentiopsis_piersoniorum))	Hydriastele_microspadix)	((Pelagodoxa_henryana	Manicaria_saccifera)	Leopoldinia_pulchra)))	(Prestoea_acuminata	(Oenocarpus_minor	Oenocarpus_bataua)))	((((Elaeis_oleifera	Elaeis_guineensis)	(Bactris_major	Attalea_speciosa))	(((Reinhardtia_paiewonskiana	Reinhardtia_latisecta)	Reinhardtia_simplex)	Reinhardtia_gracilis))	(Sclerosperma_profizianum	(Orania_palindan	(Dypsis_decaryi	Podococcus_barteri))))))))))	Kingia_australis);
((Calamus_caryotoides	(Iriartea_deltoidea	(Chamaedorea_seifrizii	(Pseudophoenix_vinifera	((Roystonea_regia	(((Reinhardtia_gracilis	Attalea_speciosa)	((Elaeis_oleifera	Elaeis_guineensis)	Bactris_major))	((Reinhardtia_paiewonskiana	Reinhardtia_latisecta)	Reinhardtia_simplex)))	((Sclerosperma_profizianum	(Orania_palindan	(Dypsis_decaryi	Podococcus_barteri)))	(((Phoenix_dactylifera	Sabal_domingensis)	Serenoa_repens)	((((Pelagodoxa_henryana	Manicaria_saccifera)	Leopoldinia_pulchra)	Geonoma_undata)	(((((Heterospathe_cagayanensis	(Nypa_fruticans	Dictyosperma_album))	(Veitchia_spiralis	Kentiopsis_piersoniorum))	Burretiokentia_grandiflora)	Hydriastele_microspadix)	(Prestoea_acuminata	(Oenocarpus_minor	Oenocarpus_bataua)))))))))))	Kingia_australis);
((Calamus_caryotoides	(Bactris_major	((((Reinhardtia_gracilis	((Reinhardtia_paiewonskiana	Reinhardtia_latisecta)	Reinhardtia_simplex))	(((Sclerosperma_profizianum	(Orania_palindan	(Dypsis_decaryi	Podococcus_barteri)))	((Phoenix_dactylifera	Sabal_domingensis)	(((Pelagodoxa_henryana	(Manicaria_saccifera	Leopoldinia_pulchra))	Geonoma_undata)	((((Heterospathe_cagayanensis	(Burretiokentia_grandiflora	(Nypa_fruticans	Dictyosperma_album)))	(Veitchia_spiralis	Kentiopsis_piersoniorum))	Hydriastele_microspadix)	(Prestoea_acuminata	(Oenocarpus_minor	Oenocarpus_bataua))))))	((Serenoa_repens	((Iriartea_deltoidea	Chamaedorea_seifrizii)	Pseudophoenix_vinifera))	Roystonea_regia)))	Attalea_speciosa)	(Elaeis_oleifera	Elaeis_guineensis))))	Kingia_australis);
((Calamus_caryotoides	(((Serenoa_repens	Pseudophoenix_vinifera)	(((((Attalea_speciosa	((Elaeis_oleifera	Elaeis_guineensis)	Bactris_major))	(Reinhardtia_simplex	(Reinhardtia_gracilis	(Reinhardtia_paiewonskiana	Reinhardtia_latisecta))))	Roystonea_regia)	((Phoenix_dactylifera	Sabal_domingensis)	((Pelagodoxa_henryana	(Manicaria_saccifera	Leopoldinia_pulchra))	((((Heterospathe_cagayanensis	(Burretiokentia_grandiflora	(Nypa_fruticans	Dictyosperma_album)))	(Veitchia_spiralis	Kentiopsis_piersoniorum))	Hydriastele_microspadix)	(Geonoma_undata	(Prestoea_acuminata	(Oenocarpus_minor	Oenocarpus_bataua)))))))	(Sclerosperma_profizianum	(Orania_palindan	(Dypsis_decaryi	Podococcus_barteri)))))	(Iriartea_deltoidea	Chamaedorea_seifrizii)))	Kingia_australis);
((Sabal_domingensis	(((((((Elaeis_oleifera	Elaeis_guineensis)	Bactris_major)	((Reinhardtia_gracilis	((Reinhardtia_paiewonskiana	Reinhardtia_latisecta)	Reinhardtia_simplex))	Attalea_speciosa))	((Calamus_caryotoides	(Iriartea_deltoidea	Chamaedorea_seifrizii))	Pseudophoenix_vinifera))	((Manicaria_saccifera	(((Prestoea_acuminata	(Oenocarpus_minor	Oenocarpus_bataua))	(((((Heterospathe_cagayanensis	(Burretiokentia_grandiflora	Dictyosperma_album))	(Veitchia_spiralis	Kentiopsis_piersoniorum))	Hydriastele_microspadix)	Pelagodoxa_henryana)	Geonoma_undata))	Leopoldinia_pulchra))	(Roystonea_regia	(Sclerosperma_profizianum	(Orania_palindan	((Dypsis_decaryi	Podococcus_barteri)	Nypa_fruticans))))))	Serenoa_repens)	Phoenix_dactylifera))	Kingia_australis);
((Phoenix_dactylifera	(Sabal_domingensis	(((Geonoma_undata	(Prestoea_acuminata	(Oenocarpus_minor	Oenocarpus_bataua)))	((Nypa_fruticans	(Pelagodoxa_henryana	(Leopoldinia_pulchra	Manicaria_saccifera)))	((Heterospathe_cagayanensis	(Burretiokentia_grandiflora	Dictyosperma_album))	((Hydriastele_microspadix	Veitchia_spiralis)	Kentiopsis_piersoniorum))))	((Roystonea_regia	(Sclerosperma_profizianum	(Orania_palindan	(Dypsis_decaryi	Podococcus_barteri))))	((Pseudophoenix_vinifera	(((Elaeis_oleifera	Elaeis_guineensis)	Bactris_major)	((Reinhardtia_gracilis	((Reinhardtia_paiewonskiana	Reinhardtia_latisecta)	Reinhardtia_simplex))	Attalea_speciosa)))	((Serenoa_repens	Chamaedorea_seifrizii)	(Iriartea_deltoidea	Calamus_caryotoides)))))))	Kingia_australis);
((Calamus_caryotoides	(((((((((Burretiokentia_grandiflora	Dictyosperma_album)	(Heterospathe_cagayanensis	((Hydriastele_microspadix	Veitchia_spiralis)	Kentiopsis_piersoniorum)))	(Leopoldinia_pulchra	Manicaria_saccifera))	(Geonoma_undata	((Prestoea_acuminata	(Oenocarpus_minor	Oenocarpus_bataua))	Pelagodoxa_henryana)))	(Sclerosperma_profizianum	(Orania_palindan	(Dypsis_decaryi	Podococcus_barteri))))	(Serenoa_repens	((Nypa_fruticans	Phoenix_dactylifera)	Sabal_domingensis)))	(Roystonea_regia	(((Elaeis_oleifera	Elaeis_guineensis)	Bactris_major)	((Reinhardtia_gracilis	((Reinhardtia_paiewonskiana	Reinhardtia_latisecta)	Reinhardtia_simplex))	Attalea_speciosa))))	(Chamaedorea_seifrizii	Iriartea_deltoidea))	Pseudophoenix_vinifera))	Kingia_australis);
((Bactris_major	((((Reinhardtia_gracilis	Reinhardtia_simplex)	(Reinhardtia_latisecta	Reinhardtia_paiewonskiana))	((((((Iriartea_deltoidea	Chamaedorea_seifrizii)	Pseudophoenix_vinifera)	(Orania_palindan	((Podococcus_barteri	Dypsis_decaryi)	Sclerosperma_profizianum)))	(((Leopoldinia_pulchra	Manicaria_saccifera)	(((Prestoea_acuminata	(Oenocarpus_minor	Oenocarpus_bataua))	Geonoma_undata)	(((Kentiopsis_piersoniorum	(Hydriastele_microspadix	Veitchia_spiralis))	((Dictyosperma_album	Heterospathe_cagayanensis)	Burretiokentia_grandiflora))	Pelagodoxa_henryana)))	(Nypa_fruticans	((Phoenix_dactylifera	Sabal_domingensis)	Serenoa_repens))))	Roystonea_regia)	(Attalea_speciosa	(Elaeis_oleifera	Elaeis_guineensis))))	Calamus_caryotoides))	Kingia_australis);
((Calamus_caryotoides	(Pseudophoenix_vinifera	((Iriartea_deltoidea	Chamaedorea_seifrizii)	(((((Leopoldinia_pulchra	Manicaria_saccifera)	((Pelagodoxa_henryana	Geonoma_undata)	((Prestoea_acuminata	(Oenocarpus_minor	Oenocarpus_bataua))	(Burretiokentia_grandiflora	((Kentiopsis_piersoniorum	(Hydriastele_microspadix	Veitchia_spiralis))	(Dictyosperma_album	(Nypa_fruticans	Heterospathe_cagayanensis)))))))	((Phoenix_dactylifera	Sabal_domingensis)	Serenoa_repens))	(Roystonea_regia	(Orania_palindan	((Podococcus_barteri	Dypsis_decaryi)	Sclerosperma_profizianum))))	((Attalea_speciosa	(Bactris_major	(Elaeis_oleifera	Elaeis_guineensis)))	(((Reinhardtia_latisecta	Reinhardtia_paiewonskiana)	Reinhardtia_simplex)	Reinhardtia_gracilis))))))	Kingia_australis);
((Calamus_caryotoides	(Bactris_major	((Elaeis_oleifera	Elaeis_guineensis)	(((((Reinhardtia_latisecta	Reinhardtia_paiewonskiana)	Reinhardtia_simplex)	Reinhardtia_gracilis)	Attalea_speciosa)	(((Pseudophoenix_vinifera	(Iriartea_deltoidea	Chamaedorea_seifrizii))	((Manicaria_saccifera	(((((Kentiopsis_piersoniorum	Veitchia_spiralis)	(Dictyosperma_album	Heterospathe_cagayanensis))	Burretiokentia_grandiflora)	Hydriastele_microspadix)	((Geonoma_undata	(Pelagodoxa_henryana	(Prestoea_acuminata	((Nypa_fruticans	Oenocarpus_minor)	Oenocarpus_bataua))))	Leopoldinia_pulchra)))	(((Phoenix_dactylifera	Sabal_domingensis)	Serenoa_repens)	(Orania_palindan	((Podococcus_barteri	Dypsis_decaryi)	Sclerosperma_profizianum)))))	Roystonea_regia)))))	Kingia_australis);
((Calamus_caryotoides	(Elaeis_guineensis	(((Bactris_major	(((Reinhardtia_latisecta	Reinhardtia_paiewonskiana)	Reinhardtia_simplex)	(Reinhardtia_gracilis	Attalea_speciosa)))	(((((Phoenix_dactylifera	Sabal_domingensis)	Serenoa_repens)	((Pseudophoenix_vinifera	Chamaedorea_seifrizii)	(Sclerosperma_profizianum	(Orania_palindan	(Podococcus_barteri	Dypsis_decaryi)))))	(Manicaria_saccifera	((((Kentiopsis_piersoniorum	(Hydriastele_microspadix	Veitchia_spiralis))	((Burretiokentia_grandiflora	(Nypa_fruticans	Dictyosperma_album))	Heterospathe_cagayanensis))	(Geonoma_undata	(Pelagodoxa_henryana	(Prestoea_acuminata	(Oenocarpus_minor	Oenocarpus_bataua)))))	Leopoldinia_pulchra)))	(Iriartea_deltoidea	Roystonea_regia)))	Elaeis_oleifera)))	Kingia_australis);
((Bactris_major	((((Reinhardtia_latisecta	Reinhardtia_paiewonskiana)	Reinhardtia_simplex)	(Reinhardtia_gracilis	Attalea_speciosa))	((((((Phoenix_dactylifera	Sabal_domingensis)	Serenoa_repens)	((((Pelagodoxa_henryana	Manicaria_saccifera)	((((((Hydriastele_microspadix	Veitchia_spiralis)	Kentiopsis_piersoniorum)	Nypa_fruticans)	((Burretiokentia_grandiflora	Dictyosperma_album)	Heterospathe_cagayanensis))	(Prestoea_acuminata	(Oenocarpus_minor	Oenocarpus_bataua)))	Leopoldinia_pulchra))	Geonoma_undata)	(Sclerosperma_profizianum	(Orania_palindan	(Podococcus_barteri	Dypsis_decaryi)))))	((Iriartea_deltoidea	Chamaedorea_seifrizii)	(Calamus_caryotoides	Pseudophoenix_vinifera)))	Roystonea_regia)	(Elaeis_oleifera	Elaeis_guineensis))))	Kingia_australis);
((Calamus_caryotoides	(Pseudophoenix_vinifera	((((Phoenix_dactylifera	Sabal_domingensis)	Serenoa_repens)	(((Sclerosperma_profizianum	(Orania_palindan	(Podococcus_barteri	Dypsis_decaryi)))	(((((((((Burretiokentia_grandiflora	Dictyosperma_album)	Heterospathe_cagayanensis)	(Veitchia_spiralis	Kentiopsis_piersoniorum))	Hydriastele_microspadix)	(Prestoea_acuminata	(Oenocarpus_minor	Oenocarpus_bataua)))	Nypa_fruticans)	Geonoma_undata)	(Leopoldinia_pulchra	Pelagodoxa_henryana))	Manicaria_saccifera))	(Roystonea_regia	((Bactris_major	(Attalea_speciosa	(Elaeis_oleifera	Elaeis_guineensis)))	((Reinhardtia_latisecta	Reinhardtia_paiewonskiana)	(Reinhardtia_gracilis	Reinhardtia_simplex))))))	(Iriartea_deltoidea	Chamaedorea_seifrizii))))	Kingia_australis);
((Attalea_speciosa	((Elaeis_oleifera	Elaeis_guineensis)	(((Reinhardtia_simplex	((Reinhardtia_latisecta	Reinhardtia_paiewonskiana)	Reinhardtia_gracilis))	((((Sclerosperma_profizianum	(Orania_palindan	(Podococcus_barteri	Dypsis_decaryi)))	((Nypa_fruticans	((Phoenix_dactylifera	Sabal_domingensis)	Serenoa_repens))	(((((Burretiokentia_grandiflora	Dictyosperma_album)	(Heterospathe_cagayanensis	(Kentiopsis_piersoniorum	(Veitchia_spiralis	Hydriastele_microspadix))))	(Prestoea_acuminata	(Oenocarpus_minor	Oenocarpus_bataua)))	Geonoma_undata)	(Leopoldinia_pulchra	(Pelagodoxa_henryana	Manicaria_saccifera)))))	(((Iriartea_deltoidea	Chamaedorea_seifrizii)	Calamus_caryotoides)	Pseudophoenix_vinifera))	Roystonea_regia))	Bactris_major)))	Kingia_australis);
((Bactris_major	(((Elaeis_oleifera	Elaeis_guineensis)	(Attalea_speciosa	((Reinhardtia_latisecta	Reinhardtia_paiewonskiana)	(Reinhardtia_gracilis	Reinhardtia_simplex))))	((((Manicaria_saccifera	Leopoldinia_pulchra)	(((Prestoea_acuminata	(Oenocarpus_minor	Oenocarpus_bataua))	Pelagodoxa_henryana)	(((Burretiokentia_grandiflora	Dictyosperma_album)	(Heterospathe_cagayanensis	(Kentiopsis_piersoniorum	(Veitchia_spiralis	Hydriastele_microspadix))))	Geonoma_undata)))	(((Sclerosperma_profizianum	(Orania_palindan	(Podococcus_barteri	Dypsis_decaryi)))	((Iriartea_deltoidea	Chamaedorea_seifrizii)	((Nypa_fruticans	Pseudophoenix_vinifera)	Calamus_caryotoides)))	((Phoenix_dactylifera	Sabal_domingensis)	Serenoa_repens)))	Roystonea_regia)))	Kingia_australis);
((Bactris_major	((Elaeis_oleifera	Elaeis_guineensis)	((Attalea_speciosa	((Reinhardtia_latisecta	Reinhardtia_paiewonskiana)	(Reinhardtia_gracilis	Reinhardtia_simplex)))	((((Iriartea_deltoidea	(Calamus_caryotoides	Chamaedorea_seifrizii))	Pseudophoenix_vinifera)	(((Nypa_fruticans	((Phoenix_dactylifera	Sabal_domingensis)	Serenoa_repens))	(((((Heterospathe_cagayanensis	Burretiokentia_grandiflora)	Dictyosperma_album)	(Kentiopsis_piersoniorum	(Veitchia_spiralis	Hydriastele_microspadix)))	(Pelagodoxa_henryana	(Manicaria_saccifera	Leopoldinia_pulchra)))	(Geonoma_undata	(Prestoea_acuminata	(Oenocarpus_minor	Oenocarpus_bataua)))))	(Sclerosperma_profizianum	(Orania_palindan	(Podococcus_barteri	Dypsis_decaryi)))))	Roystonea_regia))))	Kingia_australis);
((Bactris_major	(((Roystonea_regia	((((((Prestoea_acuminata	(Oenocarpus_minor	Oenocarpus_bataua))	((((Kentiopsis_piersoniorum	((Dictyosperma_album	Burretiokentia_grandiflora)	Heterospathe_cagayanensis))	(Veitchia_spiralis	Hydriastele_microspadix))	Pelagodoxa_henryana)	Geonoma_undata))	Leopoldinia_pulchra)	Manicaria_saccifera)	(Sclerosperma_profizianum	(Orania_palindan	(Podococcus_barteri	Dypsis_decaryi))))	(((Iriartea_deltoidea	Chamaedorea_seifrizii)	Pseudophoenix_vinifera)	(((Nypa_fruticans	Phoenix_dactylifera)	Sabal_domingensis)	Serenoa_repens))))	((Elaeis_oleifera	Elaeis_guineensis)	(Attalea_speciosa	((Reinhardtia_latisecta	Reinhardtia_paiewonskiana)	(Reinhardtia_gracilis	Reinhardtia_simplex)))))	Calamus_caryotoides))	Kingia_australis);
((Calamus_caryotoides	((((Nypa_fruticans	((Phoenix_dactylifera	Sabal_domingensis)	Serenoa_repens))	((((Reinhardtia_latisecta	Reinhardtia_paiewonskiana)	(Reinhardtia_gracilis	Reinhardtia_simplex))	(Attalea_speciosa	(Bactris_major	(Elaeis_oleifera	Elaeis_guineensis))))	((Orania_palindan	(Podococcus_barteri	Dypsis_decaryi))	Sclerosperma_profizianum)))	((Roystonea_regia	Leopoldinia_pulchra)	((Chamaedorea_seifrizii	Iriartea_deltoidea)	Pseudophoenix_vinifera)))	(((Geonoma_undata	(((Oenocarpus_bataua	Oenocarpus_minor)	Prestoea_acuminata)	Pelagodoxa_henryana))	((Kentiopsis_piersoniorum	(Veitchia_spiralis	Hydriastele_microspadix))	(Heterospathe_cagayanensis	(Dictyosperma_album	Burretiokentia_grandiflora))))	Manicaria_saccifera)))	Kingia_australis);
((Bactris_major	(((((Reinhardtia_latisecta	Reinhardtia_paiewonskiana)	Reinhardtia_simplex)	Reinhardtia_gracilis)	(Attalea_speciosa	(Elaeis_oleifera	Elaeis_guineensis)))	(Roystonea_regia	(((Chamaedorea_seifrizii	Iriartea_deltoidea)	(Calamus_caryotoides	Pseudophoenix_vinifera))	(((((Phoenix_dactylifera	Sabal_domingensis)	Serenoa_repens)	((Leopoldinia_pulchra	((Geonoma_undata	(((Oenocarpus_bataua	Oenocarpus_minor)	Prestoea_acuminata)	Pelagodoxa_henryana))	(Heterospathe_cagayanensis	((Dictyosperma_album	Burretiokentia_grandiflora)	(Hydriastele_microspadix	(Kentiopsis_piersoniorum	Veitchia_spiralis))))))	Manicaria_saccifera))	Nypa_fruticans)	((Sclerosperma_profizianum	(Podococcus_barteri	Dypsis_decaryi))	Orania_palindan))))))	Kingia_australis);
((Bactris_major	(((Elaeis_oleifera	Elaeis_guineensis)	((((Reinhardtia_latisecta	Reinhardtia_paiewonskiana)	(Reinhardtia_simplex	Reinhardtia_gracilis))	Attalea_speciosa)	(((Roystonea_regia	Pseudophoenix_vinifera)	((Nypa_fruticans	((Phoenix_dactylifera	Sabal_domingensis)	Serenoa_repens))	((((Geonoma_undata	(((Oenocarpus_bataua	Oenocarpus_minor)	Prestoea_acuminata)	Pelagodoxa_henryana))	((Burretiokentia_grandiflora	((Dictyosperma_album	Heterospathe_cagayanensis)	(Kentiopsis_piersoniorum	Veitchia_spiralis)))	Hydriastele_microspadix))	(Manicaria_saccifera	Leopoldinia_pulchra))	((Sclerosperma_profizianum	(Podococcus_barteri	Dypsis_decaryi))	Orania_palindan))))	(Chamaedorea_seifrizii	Iriartea_deltoidea))))	Calamus_caryotoides))	Kingia_australis);
((Bactris_major	((Elaeis_oleifera	Elaeis_guineensis)	((((Reinhardtia_latisecta	Reinhardtia_paiewonskiana)	(Reinhardtia_simplex	Reinhardtia_gracilis))	Attalea_speciosa)	(((Calamus_caryotoides	(Chamaedorea_seifrizii	Iriartea_deltoidea))	Pseudophoenix_vinifera)	((Roystonea_regia	((Sclerosperma_profizianum	(Podococcus_barteri	Dypsis_decaryi))	Orania_palindan))	(((Phoenix_dactylifera	Sabal_domingensis)	Serenoa_repens)	(Manicaria_saccifera	(((Geonoma_undata	(((Oenocarpus_bataua	Oenocarpus_minor)	Prestoea_acuminata)	Pelagodoxa_henryana))	(Nypa_fruticans	Leopoldinia_pulchra))	(((Dictyosperma_album	Heterospathe_cagayanensis)	(Burretiokentia_grandiflora	(Kentiopsis_piersoniorum	Veitchia_spiralis)))	Hydriastele_microspadix)))))))))	Kingia_australis);
((Calamus_caryotoides	((((((Phoenix_dactylifera	Sabal_domingensis)	Serenoa_repens)	(((Nypa_fruticans	Manicaria_saccifera)	((Geonoma_undata	(((Oenocarpus_bataua	Oenocarpus_minor)	Prestoea_acuminata)	Pelagodoxa_henryana))	((Kentiopsis_piersoniorum	(Hydriastele_microspadix	Veitchia_spiralis))	(Heterospathe_cagayanensis	(Burretiokentia_grandiflora	Dictyosperma_album)))))	((Sclerosperma_profizianum	(Podococcus_barteri	Dypsis_decaryi))	Orania_palindan)))	((Leopoldinia_pulchra	Roystonea_regia)	((Bactris_major	(Elaeis_oleifera	Elaeis_guineensis))	(((Reinhardtia_latisecta	Reinhardtia_paiewonskiana)	(Reinhardtia_simplex	Reinhardtia_gracilis))	Attalea_speciosa))))	(Chamaedorea_seifrizii	Iriartea_deltoidea))	Pseudophoenix_vinifera))	Kingia_australis);
((Bactris_major	((Elaeis_oleifera	Elaeis_guineensis)	((((((((Sclerosperma_profizianum	(Podococcus_barteri	Dypsis_decaryi))	Orania_palindan)	((Nypa_fruticans	Iriartea_deltoidea)	((Pseudophoenix_vinifera	Calamus_caryotoides)	Chamaedorea_seifrizii)))	((Phoenix_dactylifera	Sabal_domingensis)	Serenoa_repens))	(((Geonoma_undata	((Oenocarpus_bataua	Oenocarpus_minor)	Prestoea_acuminata))	(Pelagodoxa_henryana	((Kentiopsis_piersoniorum	(Hydriastele_microspadix	Veitchia_spiralis))	(Heterospathe_cagayanensis	(Burretiokentia_grandiflora	Dictyosperma_album)))))	(Leopoldinia_pulchra	Manicaria_saccifera)))	Roystonea_regia)	((Reinhardtia_latisecta	Reinhardtia_paiewonskiana)	Reinhardtia_simplex))	(Reinhardtia_gracilis	Attalea_speciosa))))	Kingia_australis);
((Sabal_domingensis	((Serenoa_repens	((((((((Oenocarpus_bataua	Oenocarpus_minor)	Prestoea_acuminata)	(((Kentiopsis_piersoniorum	(Hydriastele_microspadix	Veitchia_spiralis))	(Heterospathe_cagayanensis	Dictyosperma_album))	Burretiokentia_grandiflora))	(Pelagodoxa_henryana	(Manicaria_saccifera	Leopoldinia_pulchra)))	Geonoma_undata)	(Roystonea_regia	((Reinhardtia_gracilis	((Reinhardtia_latisecta	Reinhardtia_paiewonskiana)	Reinhardtia_simplex))	(Attalea_speciosa	(Bactris_major	(Elaeis_oleifera	Elaeis_guineensis))))))	(((Sclerosperma_profizianum	(Podococcus_barteri	Dypsis_decaryi))	Orania_palindan)	(Pseudophoenix_vinifera	((Iriartea_deltoidea	Calamus_caryotoides)	Chamaedorea_seifrizii))))	Nypa_fruticans))	Phoenix_dactylifera))	Kingia_australis);
((Phoenix_dactylifera	(Sabal_domingensis	(Serenoa_repens	((((Oenocarpus_bataua	Oenocarpus_minor)	Prestoea_acuminata)	(((((Kentiopsis_piersoniorum	(Hydriastele_microspadix	Veitchia_spiralis))	(Heterospathe_cagayanensis	Dictyosperma_album))	Burretiokentia_grandiflora)	(Leopoldinia_pulchra	(Pelagodoxa_henryana	Manicaria_saccifera)))	Geonoma_undata))	(((Sclerosperma_profizianum	(Podococcus_barteri	Dypsis_decaryi))	Orania_palindan)	((Pseudophoenix_vinifera	(Iriartea_deltoidea	Chamaedorea_seifrizii))	(((Attalea_speciosa	(((Elaeis_oleifera	Nypa_fruticans)	Elaeis_guineensis)	Calamus_caryotoides))	(Bactris_major	((Reinhardtia_latisecta	Reinhardtia_paiewonskiana)	(Reinhardtia_simplex	Reinhardtia_gracilis))))	Roystonea_regia)))))))	Kingia_australis);
((Bactris_major	((((Reinhardtia_latisecta	Reinhardtia_paiewonskiana)	(Reinhardtia_simplex	Reinhardtia_gracilis))	((((((Nypa_fruticans	Phoenix_dactylifera)	Sabal_domingensis)	Serenoa_repens)	((Pseudophoenix_vinifera	(Iriartea_deltoidea	Chamaedorea_seifrizii))	((Manicaria_saccifera	Leopoldinia_pulchra)	(((((Oenocarpus_bataua	Oenocarpus_minor)	Prestoea_acuminata)	(((Kentiopsis_piersoniorum	Veitchia_spiralis)	(Heterospathe_cagayanensis	(Burretiokentia_grandiflora	Dictyosperma_album)))	Hydriastele_microspadix))	Geonoma_undata)	Pelagodoxa_henryana))))	(Roystonea_regia	((Sclerosperma_profizianum	(Podococcus_barteri	Dypsis_decaryi))	Orania_palindan)))	(Attalea_speciosa	(Elaeis_oleifera	Elaeis_guineensis))))	Calamus_caryotoides))	Kingia_australis);
((Bactris_major	(((Attalea_speciosa	(Elaeis_oleifera	Elaeis_guineensis))	((Reinhardtia_simplex	(Reinhardtia_gracilis	(Reinhardtia_latisecta	Reinhardtia_paiewonskiana)))	((Iriartea_deltoidea	(Chamaedorea_seifrizii	Pseudophoenix_vinifera))	(((Roystonea_regia	((Sclerosperma_profizianum	(Podococcus_barteri	Dypsis_decaryi))	Orania_palindan))	(Nypa_fruticans	((Manicaria_saccifera	Leopoldinia_pulchra)	(((Kentiopsis_piersoniorum	(Veitchia_spiralis	Hydriastele_microspadix))	((Burretiokentia_grandiflora	Dictyosperma_album)	Heterospathe_cagayanensis))	(Geonoma_undata	(Pelagodoxa_henryana	((Oenocarpus_bataua	Oenocarpus_minor)	Prestoea_acuminata)))))))	((Phoenix_dactylifera	Sabal_domingensis)	Serenoa_repens)))))	Calamus_caryotoides))	Kingia_australis);
((Calamus_caryotoides	(Bactris_major	((Roystonea_regia	((((Nypa_fruticans	Iriartea_deltoidea)	Chamaedorea_seifrizii)	Pseudophoenix_vinifera)	((Serenoa_repens	(Sabal_domingensis	Phoenix_dactylifera))	((((Dypsis_decaryi	Podococcus_barteri)	Orania_palindan)	Sclerosperma_profizianum)	((((Kentiopsis_piersoniorum	(Veitchia_spiralis	Hydriastele_microspadix))	(Heterospathe_cagayanensis	(Burretiokentia_grandiflora	Dictyosperma_album)))	((Geonoma_undata	(Leopoldinia_pulchra	Pelagodoxa_henryana))	(Prestoea_acuminata	(Oenocarpus_bataua	Oenocarpus_minor))))	Manicaria_saccifera)))))	((Attalea_speciosa	(Elaeis_oleifera	Elaeis_guineensis))	(Reinhardtia_simplex	(Reinhardtia_gracilis	(Reinhardtia_paiewonskiana	Reinhardtia_latisecta)))))))	Kingia_australis);
((Calamus_caryotoides	(Pseudophoenix_vinifera	(((((((((Kentiopsis_piersoniorum	(Veitchia_spiralis	Hydriastele_microspadix))	(Heterospathe_cagayanensis	(Burretiokentia_grandiflora	Dictyosperma_album)))	(Prestoea_acuminata	(Oenocarpus_bataua	Oenocarpus_minor)))	(Pelagodoxa_henryana	(Leopoldinia_pulchra	Manicaria_saccifera)))	Geonoma_undata)	(Roystonea_regia	(((Dypsis_decaryi	Podococcus_barteri)	Orania_palindan)	Sclerosperma_profizianum)))	(Nypa_fruticans	(Phoenix_dactylifera	(Serenoa_repens	Sabal_domingensis))))	((Attalea_speciosa	(Elaeis_oleifera	Elaeis_guineensis))	(Bactris_major	((Reinhardtia_paiewonskiana	Reinhardtia_latisecta)	(Reinhardtia_simplex	Reinhardtia_gracilis)))))	(Iriartea_deltoidea	Chamaedorea_seifrizii))))	Kingia_australis);
((Bactris_major	(((Reinhardtia_paiewonskiana	Reinhardtia_latisecta)	Reinhardtia_simplex)	(((((Geonoma_undata	((((Kentiopsis_piersoniorum	Veitchia_spiralis)	(Heterospathe_cagayanensis	(Burretiokentia_grandiflora	Dictyosperma_album)))	Hydriastele_microspadix)	(Prestoea_acuminata	(Oenocarpus_bataua	Oenocarpus_minor))))	(Leopoldinia_pulchra	(Pelagodoxa_henryana	(Serenoa_repens	Manicaria_saccifera))))	((((Iriartea_deltoidea	Chamaedorea_seifrizii)	(Calamus_caryotoides	Pseudophoenix_vinifera))	(((Dypsis_decaryi	Podococcus_barteri)	Orania_palindan)	Sclerosperma_profizianum))	(Sabal_domingensis	(Nypa_fruticans	Phoenix_dactylifera))))	Roystonea_regia)	((Reinhardtia_gracilis	Attalea_speciosa)	(Elaeis_oleifera	Elaeis_guineensis)))))	Kingia_australis);
((Bactris_major	((Reinhardtia_simplex	(Reinhardtia_gracilis	(Reinhardtia_paiewonskiana	Reinhardtia_latisecta)))	((((Iriartea_deltoidea	Chamaedorea_seifrizii)	(Calamus_caryotoides	Pseudophoenix_vinifera))	((Roystonea_regia	(((Dypsis_decaryi	Podococcus_barteri)	Orania_palindan)	Sclerosperma_profizianum))	((Sabal_domingensis	(Phoenix_dactylifera	Serenoa_repens))	(Geonoma_undata	(((((Kentiopsis_piersoniorum	Veitchia_spiralis)	(Heterospathe_cagayanensis	(Burretiokentia_grandiflora	Dictyosperma_album)))	Hydriastele_microspadix)	(Prestoea_acuminata	(Oenocarpus_bataua	Oenocarpus_minor)))	(Leopoldinia_pulchra	(Pelagodoxa_henryana	Manicaria_saccifera)))))))	(Attalea_speciosa	(Elaeis_oleifera	(Elaeis_guineensis	Nypa_fruticans))))))	Kingia_australis);
((Calamus_caryotoides	(Pseudophoenix_vinifera	(Iriartea_deltoidea	(((Nypa_fruticans	(Sabal_domingensis	Phoenix_dactylifera))	((((Pelagodoxa_henryana	(Manicaria_saccifera	Leopoldinia_pulchra))	(((Burretiokentia_grandiflora	Dictyosperma_album)	Heterospathe_cagayanensis)	(Kentiopsis_piersoniorum	(Hydriastele_microspadix	Veitchia_spiralis))))	(Geonoma_undata	(Prestoea_acuminata	(Oenocarpus_bataua	Oenocarpus_minor))))	((Orania_palindan	((Attalea_speciosa	(Elaeis_oleifera	Elaeis_guineensis))	(Bactris_major	(Reinhardtia_simplex	((Reinhardtia_paiewonskiana	Reinhardtia_latisecta)	Reinhardtia_gracilis)))))	Sclerosperma_profizianum)))	((Dypsis_decaryi	Podococcus_barteri)	(Roystonea_regia	(Serenoa_repens	Chamaedorea_seifrizii)))))))	Kingia_australis);
((Calamus_caryotoides	(Sabal_domingensis	(Phoenix_dactylifera	(((((Leopoldinia_pulchra	(Pelagodoxa_henryana	Manicaria_saccifera))	(((Burretiokentia_grandiflora	Dictyosperma_album)	Heterospathe_cagayanensis)	(Kentiopsis_piersoniorum	(Hydriastele_microspadix	Veitchia_spiralis))))	(Geonoma_undata	(Prestoea_acuminata	(Oenocarpus_bataua	Oenocarpus_minor))))	((((Dypsis_decaryi	Podococcus_barteri)	(Roystonea_regia	Chamaedorea_seifrizii))	(Pseudophoenix_vinifera	Iriartea_deltoidea))	((Orania_palindan	((Attalea_speciosa	((Nypa_fruticans	Bactris_major)	(Elaeis_oleifera	Elaeis_guineensis)))	(((Reinhardtia_paiewonskiana	Reinhardtia_latisecta)	Reinhardtia_gracilis)	Reinhardtia_simplex)))	Sclerosperma_profizianum)))	Serenoa_repens))))	Kingia_australis);
((Calamus_caryotoides	((((((Nypa_fruticans	Serenoa_repens)	(Sabal_domingensis	Phoenix_dactylifera))	(((Sclerosperma_profizianum	(Orania_palindan	(Dypsis_decaryi	Podococcus_barteri)))	Roystonea_regia)	((((Attalea_speciosa	(Elaeis_oleifera	Elaeis_guineensis))	Bactris_major)	((Reinhardtia_paiewonskiana	Reinhardtia_latisecta)	(Reinhardtia_gracilis	Reinhardtia_simplex)))	(((Burretiokentia_grandiflora	((Kentiopsis_piersoniorum	Veitchia_spiralis)	(Dictyosperma_album	Heterospathe_cagayanensis)))	Hydriastele_microspadix)	((Pelagodoxa_henryana	(Manicaria_saccifera	Leopoldinia_pulchra))	(Geonoma_undata	(Prestoea_acuminata	(Oenocarpus_bataua	Oenocarpus_minor))))))))	Iriartea_deltoidea)	Chamaedorea_seifrizii)	Pseudophoenix_vinifera))	Kingia_australis);
((Bactris_major	(((((((Serenoa_repens	(Sabal_domingensis	Phoenix_dactylifera))	((Manicaria_saccifera	Leopoldinia_pulchra)	((Geonoma_undata	(Nypa_fruticans	((((Kentiopsis_piersoniorum	Veitchia_spiralis)	((Burretiokentia_grandiflora	Dictyosperma_album)	Heterospathe_cagayanensis))	Hydriastele_microspadix)	(Prestoea_acuminata	(Oenocarpus_bataua	Oenocarpus_minor)))))	Pelagodoxa_henryana)))	(Sclerosperma_profizianum	(Orania_palindan	(Dypsis_decaryi	Podococcus_barteri))))	(((Calamus_caryotoides	Iriartea_deltoidea)	Chamaedorea_seifrizii)	Pseudophoenix_vinifera))	Roystonea_regia)	(((Reinhardtia_paiewonskiana	Reinhardtia_latisecta)	Reinhardtia_simplex)	(Reinhardtia_gracilis	Attalea_speciosa)))	(Elaeis_oleifera	Elaeis_guineensis)))	Kingia_australis);
((Sabal_domingensis	(Phoenix_dactylifera	(((((Geonoma_undata	(Prestoea_acuminata	(Oenocarpus_bataua	Oenocarpus_minor)))	(((Kentiopsis_piersoniorum	(Veitchia_spiralis	Hydriastele_microspadix))	Burretiokentia_grandiflora)	(Heterospathe_cagayanensis	Dictyosperma_album)))	((Pelagodoxa_henryana	Manicaria_saccifera)	Leopoldinia_pulchra))	((Roystonea_regia	(Sclerosperma_profizianum	(Orania_palindan	(Dypsis_decaryi	Podococcus_barteri))))	((((Calamus_caryotoides	Iriartea_deltoidea)	Chamaedorea_seifrizii)	Pseudophoenix_vinifera)	(((Reinhardtia_gracilis	(Reinhardtia_simplex	(Reinhardtia_paiewonskiana	Reinhardtia_latisecta)))	Attalea_speciosa)	(((Nypa_fruticans	Elaeis_oleifera)	Elaeis_guineensis)	Bactris_major)))))	Serenoa_repens)))	Kingia_australis);
((Sabal_domingensis	(Phoenix_dactylifera	(((((((Kentiopsis_piersoniorum	(Veitchia_spiralis	Hydriastele_microspadix))	(Heterospathe_cagayanensis	(Burretiokentia_grandiflora	Dictyosperma_album)))	(Pelagodoxa_henryana	(Geonoma_undata	(Prestoea_acuminata	(Oenocarpus_bataua	Oenocarpus_minor)))))	(Manicaria_saccifera	Leopoldinia_pulchra))	((Roystonea_regia	(Sclerosperma_profizianum	(Orania_palindan	(Dypsis_decaryi	Podococcus_barteri))))	(((Iriartea_deltoidea	Chamaedorea_seifrizii)	(Calamus_caryotoides	Pseudophoenix_vinifera))	((Bactris_major	(((Reinhardtia_paiewonskiana	Reinhardtia_latisecta)	Reinhardtia_simplex)	Reinhardtia_gracilis))	(Attalea_speciosa	(Elaeis_oleifera	Elaeis_guineensis))))))	Nypa_fruticans)	Serenoa_repens)))	Kingia_australis);
(((Calamus_caryotoides	((Elaeis_guineensis	Elaeis_oleifera)	((Attalea_speciosa	(Reinhardtia_gracilis	((Reinhardtia_paiewonskiana	Reinhardtia_latisecta)	Reinhardtia_simplex)))	((((Nypa_fruticans	(Phoenix_dactylifera	Sabal_domingensis))	((Leopoldinia_pulchra	Manicaria_saccifera)	((((Kentiopsis_piersoniorum	(Hydriastele_microspadix	Veitchia_spiralis))	(Heterospathe_cagayanensis	Dictyosperma_album))	Burretiokentia_grandiflora)	(Geonoma_undata	((Prestoea_acuminata	(Oenocarpus_bataua	Oenocarpus_minor))	Pelagodoxa_henryana)))))	(Roystonea_regia	(Orania_palindan	(Sclerosperma_profizianum	(Podococcus_barteri	Dypsis_decaryi)))))	((Chamaedorea_seifrizii	Iriartea_deltoidea)	(Pseudophoenix_vinifera	Serenoa_repens))))))	Bactris_major)	Kingia_australis);
((Sabal_domingensis	((((((Leopoldinia_pulchra	Manicaria_saccifera)	((Pelagodoxa_henryana	((Kentiopsis_piersoniorum	(Hydriastele_microspadix	Veitchia_spiralis))	(Heterospathe_cagayanensis	(Burretiokentia_grandiflora	Dictyosperma_album))))	(Geonoma_undata	(Prestoea_acuminata	(Oenocarpus_bataua	Oenocarpus_minor)))))	((((Attalea_speciosa	(Bactris_major	(Elaeis_guineensis	Elaeis_oleifera)))	((Reinhardtia_gracilis	(Reinhardtia_paiewonskiana	Reinhardtia_latisecta))	Reinhardtia_simplex))	((Chamaedorea_seifrizii	(Calamus_caryotoides	Iriartea_deltoidea))	Pseudophoenix_vinifera))	Roystonea_regia))	(Orania_palindan	(Sclerosperma_profizianum	(Podococcus_barteri	Dypsis_decaryi))))	(Serenoa_repens	Nypa_fruticans))	Phoenix_dactylifera))	Kingia_australis);
((Chamaedorea_seifrizii	((Iriartea_deltoidea	((((Attalea_speciosa	(Bactris_major	(Elaeis_guineensis	Elaeis_oleifera)))	(((Reinhardtia_paiewonskiana	Reinhardtia_latisecta)	Reinhardtia_gracilis)	Reinhardtia_simplex))	(Sclerosperma_profizianum	((Podococcus_barteri	Dypsis_decaryi)	Orania_palindan)))	(((Serenoa_repens	Nypa_fruticans)	(Phoenix_dactylifera	Sabal_domingensis))	(Manicaria_saccifera	(Leopoldinia_pulchra	(((((Kentiopsis_piersoniorum	Veitchia_spiralis)	(Burretiokentia_grandiflora	Dictyosperma_album))	Heterospathe_cagayanensis)	Hydriastele_microspadix)	(Geonoma_undata	(Pelagodoxa_henryana	(Prestoea_acuminata	(Oenocarpus_bataua	Oenocarpus_minor))))))))))	(Roystonea_regia	(Calamus_caryotoides	Pseudophoenix_vinifera))))	Kingia_australis);
((Sabal_domingensis	(Phoenix_dactylifera	(Serenoa_repens	(((Manicaria_saccifera	((((Kentiopsis_piersoniorum	(Hydriastele_microspadix	Veitchia_spiralis))	(Dictyosperma_album	Heterospathe_cagayanensis))	Burretiokentia_grandiflora)	((Geonoma_undata	(Pelagodoxa_henryana	(Prestoea_acuminata	(Oenocarpus_bataua	Oenocarpus_minor))))	Leopoldinia_pulchra)))	(((Attalea_speciosa	(Bactris_major	(Elaeis_guineensis	Elaeis_oleifera)))	(((Reinhardtia_paiewonskiana	Reinhardtia_latisecta)	Reinhardtia_gracilis)	Reinhardtia_simplex))	Roystonea_regia))	((Sclerosperma_profizianum	((Podococcus_barteri	Dypsis_decaryi)	Orania_palindan))	((Chamaedorea_seifrizii	(Nypa_fruticans	Iriartea_deltoidea))	(Calamus_caryotoides	Pseudophoenix_vinifera)))))))	Kingia_australis);
(((Bactris_major	((((Reinhardtia_paiewonskiana	Reinhardtia_latisecta)	Reinhardtia_gracilis)	Reinhardtia_simplex)	(((Leopoldinia_pulchra	Roystonea_regia)	((((Sclerosperma_profizianum	((Podococcus_barteri	Dypsis_decaryi)	Orania_palindan))	((Chamaedorea_seifrizii	Iriartea_deltoidea)	Pseudophoenix_vinifera))	(Sabal_domingensis	(Nypa_fruticans	Phoenix_dactylifera)))	((Serenoa_repens	Manicaria_saccifera)	((Geonoma_undata	Pelagodoxa_henryana)	(((Kentiopsis_piersoniorum	(Hydriastele_microspadix	Veitchia_spiralis))	((Burretiokentia_grandiflora	Dictyosperma_album)	Heterospathe_cagayanensis))	(Prestoea_acuminata	(Oenocarpus_bataua	Oenocarpus_minor)))))))	((Elaeis_guineensis	Elaeis_oleifera)	Attalea_speciosa))))	Calamus_caryotoides)	Kingia_australis);
((Bactris_major	((Elaeis_guineensis	Elaeis_oleifera)	((Roystonea_regia	((Iriartea_deltoidea	(Pseudophoenix_vinifera	Chamaedorea_seifrizii))	((((Phoenix_dactylifera	(Sabal_domingensis	Nypa_fruticans))	Serenoa_repens)	(Manicaria_saccifera	(Leopoldinia_pulchra	((((Kentiopsis_piersoniorum	(Hydriastele_microspadix	Veitchia_spiralis))	(Dictyosperma_album	Heterospathe_cagayanensis))	Burretiokentia_grandiflora)	((Prestoea_acuminata	(Oenocarpus_bataua	Oenocarpus_minor))	(Geonoma_undata	Pelagodoxa_henryana))))))	(Sclerosperma_profizianum	((Podococcus_barteri	Dypsis_decaryi)	Orania_palindan)))))	((Attalea_speciosa	(Calamus_caryotoides	((Reinhardtia_paiewonskiana	Reinhardtia_latisecta)	Reinhardtia_simplex)))	Reinhardtia_gracilis))))	Kingia_australis);
((Bactris_major	(((Reinhardtia_gracilis	(Reinhardtia_paiewonskiana	Reinhardtia_latisecta))	Reinhardtia_simplex)	((Attalea_speciosa	(Elaeis_guineensis	Elaeis_oleifera))	(Roystonea_regia	((((((Geonoma_undata	(Prestoea_acuminata	(Oenocarpus_bataua	Oenocarpus_minor)))	(((Burretiokentia_grandiflora	(Kentiopsis_piersoniorum	Veitchia_spiralis))	(Dictyosperma_album	Heterospathe_cagayanensis))	Hydriastele_microspadix))	((Pelagodoxa_henryana	(Manicaria_saccifera	Leopoldinia_pulchra))	Nypa_fruticans))	(Phoenix_dactylifera	Sabal_domingensis))	(Sclerosperma_profizianum	((Podococcus_barteri	Dypsis_decaryi)	Orania_palindan)))	(((Chamaedorea_seifrizii	Serenoa_repens)	(Calamus_caryotoides	Pseudophoenix_vinifera))	Iriartea_deltoidea))))))	Kingia_australis);
((Calamus_caryotoides	(((((Sclerosperma_profizianum	((Podococcus_barteri	Dypsis_decaryi)	Orania_palindan))	(Nypa_fruticans	(((((Prestoea_acuminata	(Oenocarpus_bataua	Oenocarpus_minor))	(((Burretiokentia_grandiflora	Dictyosperma_album)	Heterospathe_cagayanensis)	(Kentiopsis_piersoniorum	(Hydriastele_microspadix	Veitchia_spiralis))))	Geonoma_undata)	(Leopoldinia_pulchra	(Pelagodoxa_henryana	Manicaria_saccifera)))	(Serenoa_repens	(Phoenix_dactylifera	Sabal_domingensis)))))	((((Reinhardtia_gracilis	(Reinhardtia_paiewonskiana	Reinhardtia_latisecta))	Reinhardtia_simplex)	(Attalea_speciosa	(Bactris_major	(Elaeis_guineensis	Elaeis_oleifera))))	Roystonea_regia))	Pseudophoenix_vinifera)	(Chamaedorea_seifrizii	Iriartea_deltoidea)))	Kingia_australis);
((Bactris_major	(((Elaeis_guineensis	Elaeis_oleifera)	(Attalea_speciosa	(((((((Prestoea_acuminata	(Oenocarpus_bataua	Oenocarpus_minor))	(((Dictyosperma_album	Heterospathe_cagayanensis)	(Kentiopsis_piersoniorum	(Hydriastele_microspadix	Veitchia_spiralis)))	Burretiokentia_grandiflora))	(Geonoma_undata	Pelagodoxa_henryana))	(Leopoldinia_pulchra	Manicaria_saccifera))	((Serenoa_repens	(Phoenix_dactylifera	Sabal_domingensis))	(Pseudophoenix_vinifera	(Chamaedorea_seifrizii	Iriartea_deltoidea))))	(Orania_palindan	(Sclerosperma_profizianum	(Roystonea_regia	((Nypa_fruticans	Podococcus_barteri)	Dypsis_decaryi)))))	((Reinhardtia_gracilis	(Reinhardtia_paiewonskiana	Reinhardtia_latisecta))	Reinhardtia_simplex))))	Calamus_caryotoides))	Kingia_australis);
((Bactris_major	((((((Serenoa_repens	(Phoenix_dactylifera	Sabal_domingensis))	(((((((((Burretiokentia_grandiflora	Dictyosperma_album)	Heterospathe_cagayanensis)	(Kentiopsis_piersoniorum	Veitchia_spiralis))	Hydriastele_microspadix)	(Prestoea_acuminata	(Oenocarpus_bataua	Oenocarpus_minor)))	(Geonoma_undata	Pelagodoxa_henryana))	Leopoldinia_pulchra)	Manicaria_saccifera)	Chamaedorea_seifrizii))	((Roystonea_regia	Iriartea_deltoidea)	(Calamus_caryotoides	Pseudophoenix_vinifera)))	(Orania_palindan	(Sclerosperma_profizianum	(Podococcus_barteri	Dypsis_decaryi))))	(((Reinhardtia_paiewonskiana	Reinhardtia_latisecta)	Reinhardtia_gracilis)	Reinhardtia_simplex))	((Elaeis_guineensis	(Nypa_fruticans	Elaeis_oleifera))	Attalea_speciosa)))	Kingia_australis);
(((Pseudophoenix_vinifera	((Iriartea_deltoidea	Chamaedorea_seifrizii)	(((((Reinhardtia_gracilis	(Reinhardtia_simplex	(Reinhardtia_latisecta	Reinhardtia_paiewonskiana)))	(Attalea_speciosa	(Bactris_major	(Elaeis_oleifera	Elaeis_guineensis))))	((Sclerosperma_profizianum	(Dypsis_decaryi	Podococcus_barteri))	Orania_palindan))	((((Prestoea_acuminata	(Oenocarpus_bataua	Oenocarpus_minor))	((Pelagodoxa_henryana	(Manicaria_saccifera	Leopoldinia_pulchra))	((Burretiokentia_grandiflora	Dictyosperma_album)	(Heterospathe_cagayanensis	(Kentiopsis_piersoniorum	(Veitchia_spiralis	Hydriastele_microspadix))))))	Geonoma_undata)	(Nypa_fruticans	(Serenoa_repens	(Phoenix_dactylifera	Sabal_domingensis)))))	Roystonea_regia)))	Calamus_caryotoides)	Kingia_australis);
((Sabal_domingensis	(((Nypa_fruticans	(((((Reinhardtia_simplex	((Reinhardtia_latisecta	Reinhardtia_paiewonskiana)	Reinhardtia_gracilis))	(Attalea_speciosa	(Bactris_major	(Elaeis_oleifera	Elaeis_guineensis))))	((Sclerosperma_profizianum	(Dypsis_decaryi	Podococcus_barteri))	Orania_palindan))	(Roystonea_regia	((Calamus_caryotoides	Pseudophoenix_vinifera)	(Iriartea_deltoidea	Chamaedorea_seifrizii))))	((Pelagodoxa_henryana	(Manicaria_saccifera	Leopoldinia_pulchra))	(((Prestoea_acuminata	(Oenocarpus_bataua	Oenocarpus_minor))	((Burretiokentia_grandiflora	(Heterospathe_cagayanensis	Dictyosperma_album))	(Kentiopsis_piersoniorum	(Veitchia_spiralis	Hydriastele_microspadix))))	Geonoma_undata))))	Serenoa_repens)	Phoenix_dactylifera))	Kingia_australis);
((Calamus_caryotoides	(Pseudophoenix_vinifera	((Iriartea_deltoidea	Chamaedorea_seifrizii)	(((Bactris_major	(Elaeis_oleifera	Elaeis_guineensis))	((Reinhardtia_simplex	((Reinhardtia_latisecta	Reinhardtia_paiewonskiana)	Reinhardtia_gracilis))	Attalea_speciosa))	((((Manicaria_saccifera	Leopoldinia_pulchra)	(((Heterospathe_cagayanensis	(Dictyosperma_album	Burretiokentia_grandiflora))	(Kentiopsis_piersoniorum	(Veitchia_spiralis	Hydriastele_microspadix)))	(Pelagodoxa_henryana	(Geonoma_undata	(Prestoea_acuminata	(Oenocarpus_bataua	Oenocarpus_minor))))))	(Serenoa_repens	(Phoenix_dactylifera	Sabal_domingensis)))	(Roystonea_regia	((Sclerosperma_profizianum	(Dypsis_decaryi	(Nypa_fruticans	Podococcus_barteri)))	Orania_palindan)))))))	Kingia_australis);
((Bactris_major	((Elaeis_oleifera	Elaeis_guineensis)	(((Reinhardtia_simplex	(Reinhardtia_latisecta	Reinhardtia_paiewonskiana))	(Reinhardtia_gracilis	Attalea_speciosa))	((((Manicaria_saccifera	((((Heterospathe_cagayanensis	(Dictyosperma_album	Burretiokentia_grandiflora))	(Kentiopsis_piersoniorum	Veitchia_spiralis))	Hydriastele_microspadix)	((Prestoea_acuminata	(Oenocarpus_bataua	Oenocarpus_minor))	((Leopoldinia_pulchra	Pelagodoxa_henryana)	Geonoma_undata))))	(Serenoa_repens	(Phoenix_dactylifera	Sabal_domingensis)))	(((Iriartea_deltoidea	Chamaedorea_seifrizii)	(Calamus_caryotoides	(Nypa_fruticans	Pseudophoenix_vinifera)))	((Sclerosperma_profizianum	(Dypsis_decaryi	Podococcus_barteri))	Orania_palindan)))	Roystonea_regia))))	Kingia_australis);
((Bactris_major	((Reinhardtia_simplex	(Reinhardtia_gracilis	(Reinhardtia_latisecta	Reinhardtia_paiewonskiana)))	(((Roystonea_regia	((Sclerosperma_profizianum	(Dypsis_decaryi	Podococcus_barteri))	Orania_palindan))	(((Leopoldinia_pulchra	Manicaria_saccifera)	((Burretiokentia_grandiflora	((Hydriastele_microspadix	(Kentiopsis_piersoniorum	Veitchia_spiralis))	(Heterospathe_cagayanensis	Dictyosperma_album)))	((Prestoea_acuminata	(Oenocarpus_bataua	Oenocarpus_minor))	(Pelagodoxa_henryana	Geonoma_undata))))	((((Nypa_fruticans	Iriartea_deltoidea)	(Calamus_caryotoides	Chamaedorea_seifrizii))	Pseudophoenix_vinifera)	(Serenoa_repens	(Phoenix_dactylifera	Sabal_domingensis)))))	(Attalea_speciosa	(Elaeis_oleifera	Elaeis_guineensis)))))	Kingia_australis);
(((Serenoa_repens	((Phoenix_dactylifera	Sabal_domingensis)	((((Leopoldinia_pulchra	Manicaria_saccifera)	((Pelagodoxa_henryana	Geonoma_undata)	(((Kentiopsis_piersoniorum	(Hydriastele_microspadix	Veitchia_spiralis))	(Heterospathe_cagayanensis	(Burretiokentia_grandiflora	Dictyosperma_album)))	(Prestoea_acuminata	(Oenocarpus_bataua	Oenocarpus_minor)))))	((((Reinhardtia_gracilis	(Calamus_caryotoides	(Reinhardtia_simplex	(Reinhardtia_latisecta	Reinhardtia_paiewonskiana))))	Attalea_speciosa)	((Elaeis_oleifera	Elaeis_guineensis)	Bactris_major))	((Chamaedorea_seifrizii	Pseudophoenix_vinifera)	Iriartea_deltoidea)))	(Roystonea_regia	((Sclerosperma_profizianum	(Dypsis_decaryi	Podococcus_barteri))	Orania_palindan)))))	Nypa_fruticans)	Kingia_australis);
((Calamus_caryotoides	(Pseudophoenix_vinifera	((Iriartea_deltoidea	Chamaedorea_seifrizii)	(((((Nypa_fruticans	Phoenix_dactylifera)	Sabal_domingensis)	Serenoa_repens)	(((Leopoldinia_pulchra	Manicaria_saccifera)	((Pelagodoxa_henryana	((((Kentiopsis_piersoniorum	Veitchia_spiralis)	(Heterospathe_cagayanensis	Dictyosperma_album))	Burretiokentia_grandiflora)	Hydriastele_microspadix))	((Prestoea_acuminata	(Oenocarpus_bataua	Oenocarpus_minor))	Geonoma_undata)))	(((Bactris_major	(Attalea_speciosa	(Elaeis_oleifera	Elaeis_guineensis)))	(Reinhardtia_gracilis	(Reinhardtia_simplex	(Reinhardtia_paiewonskiana	Reinhardtia_latisecta))))	Roystonea_regia)))	(Sclerosperma_profizianum	((Dypsis_decaryi	Podococcus_barteri)	Orania_palindan))))))	Kingia_australis);
((Calamus_caryotoides	((Iriartea_deltoidea	Chamaedorea_seifrizii)	((((Attalea_speciosa	((Elaeis_oleifera	Elaeis_guineensis)	Bactris_major))	(Reinhardtia_gracilis	(Reinhardtia_simplex	(Reinhardtia_paiewonskiana	Reinhardtia_latisecta))))	((((Sabal_domingensis	Phoenix_dactylifera)	Serenoa_repens)	(((Kentiopsis_piersoniorum	(Hydriastele_microspadix	Veitchia_spiralis))	(Heterospathe_cagayanensis	(Burretiokentia_grandiflora	Dictyosperma_album)))	((Leopoldinia_pulchra	(Manicaria_saccifera	Pelagodoxa_henryana))	((Prestoea_acuminata	(Oenocarpus_bataua	Oenocarpus_minor))	Geonoma_undata))))	(Roystonea_regia	(Sclerosperma_profizianum	((Dypsis_decaryi	(Podococcus_barteri	Nypa_fruticans))	Orania_palindan)))))	Pseudophoenix_vinifera)))	Kingia_australis);
((Calamus_caryotoides	(Iriartea_deltoidea	(Chamaedorea_seifrizii	((((((Sabal_domingensis	Phoenix_dactylifera)	Serenoa_repens)	(((Pelagodoxa_henryana	((Prestoea_acuminata	(Oenocarpus_bataua	Oenocarpus_minor))	Geonoma_undata))	((Kentiopsis_piersoniorum	(Hydriastele_microspadix	Veitchia_spiralis))	(Heterospathe_cagayanensis	(Burretiokentia_grandiflora	Dictyosperma_album))))	(Manicaria_saccifera	Leopoldinia_pulchra)))	(Roystonea_regia	(Sclerosperma_profizianum	((Podococcus_barteri	(Nypa_fruticans	Dypsis_decaryi))	Orania_palindan))))	((Attalea_speciosa	((Elaeis_oleifera	Elaeis_guineensis)	Bactris_major))	(Reinhardtia_gracilis	(Reinhardtia_simplex	(Reinhardtia_paiewonskiana	Reinhardtia_latisecta)))))	Pseudophoenix_vinifera))))	Kingia_australis);
(((Calamus_caryotoides	((Chamaedorea_seifrizii	(((((Sabal_domingensis	Phoenix_dactylifera)	Serenoa_repens)	((Roystonea_regia	(((Elaeis_oleifera	Elaeis_guineensis)	Bactris_major)	(((Reinhardtia_paiewonskiana	Reinhardtia_latisecta)	(Reinhardtia_gracilis	Reinhardtia_simplex))	Attalea_speciosa)))	(((Prestoea_acuminata	(Oenocarpus_bataua	Oenocarpus_minor))	Geonoma_undata)	((Burretiokentia_grandiflora	((Kentiopsis_piersoniorum	(Hydriastele_microspadix	Veitchia_spiralis))	(Dictyosperma_album	Heterospathe_cagayanensis)))	((Manicaria_saccifera	Leopoldinia_pulchra)	Pelagodoxa_henryana)))))	(Sclerosperma_profizianum	((Podococcus_barteri	Dypsis_decaryi)	Orania_palindan)))	Iriartea_deltoidea))	Pseudophoenix_vinifera))	Nypa_fruticans)	Kingia_australis);
((Bactris_major	(((Reinhardtia_paiewonskiana	Reinhardtia_latisecta)	(Reinhardtia_simplex	Reinhardtia_gracilis))	((((((Leopoldinia_pulchra	(Manicaria_saccifera	Pelagodoxa_henryana))	(Nypa_fruticans	((((Veitchia_spiralis	Hydriastele_microspadix)	Kentiopsis_piersoniorum)	(Burretiokentia_grandiflora	Dictyosperma_album))	Heterospathe_cagayanensis)))	(((Oenocarpus_minor	Oenocarpus_bataua)	Prestoea_acuminata)	Geonoma_undata))	((((Sclerosperma_profizianum	Orania_palindan)	(Podococcus_barteri	Dypsis_decaryi))	((Pseudophoenix_vinifera	((Iriartea_deltoidea	Chamaedorea_seifrizii)	Calamus_caryotoides))	Serenoa_repens))	(Phoenix_dactylifera	Sabal_domingensis)))	Roystonea_regia)	((Elaeis_oleifera	Elaeis_guineensis)	Attalea_speciosa))))	Kingia_australis);
((Reinhardtia_simplex	(Reinhardtia_gracilis	((Attalea_speciosa	((((Pseudophoenix_vinifera	((Iriartea_deltoidea	(Chamaedorea_seifrizii	Calamus_caryotoides))	(((Podococcus_barteri	Dypsis_decaryi)	Orania_palindan)	Sclerosperma_profizianum)))	((Nypa_fruticans	(Serenoa_repens	(Phoenix_dactylifera	Sabal_domingensis)))	(((((Oenocarpus_minor	Oenocarpus_bataua)	Prestoea_acuminata)	Geonoma_undata)	((Manicaria_saccifera	Pelagodoxa_henryana)	((((Veitchia_spiralis	Hydriastele_microspadix)	Kentiopsis_piersoniorum)	(Burretiokentia_grandiflora	Dictyosperma_album))	Heterospathe_cagayanensis)))	Leopoldinia_pulchra)))	Roystonea_regia)	(Bactris_major	(Elaeis_oleifera	Elaeis_guineensis))))	(Reinhardtia_paiewonskiana	Reinhardtia_latisecta))))	Kingia_australis);
((Calamus_caryotoides	(Iriartea_deltoidea	(((Roystonea_regia	Pseudophoenix_vinifera)	(((Attalea_speciosa	((Elaeis_oleifera	Elaeis_guineensis)	Bactris_major))	((Reinhardtia_paiewonskiana	Reinhardtia_latisecta)	(Reinhardtia_simplex	Reinhardtia_gracilis)))	((Serenoa_repens	(Phoenix_dactylifera	Sabal_domingensis))	((((Dypsis_decaryi	(Nypa_fruticans	Podococcus_barteri))	Orania_palindan)	Sclerosperma_profizianum)	((Leopoldinia_pulchra	Manicaria_saccifera)	((Geonoma_undata	(((Oenocarpus_minor	Oenocarpus_bataua)	Prestoea_acuminata)	Pelagodoxa_henryana))	((((Veitchia_spiralis	Hydriastele_microspadix)	Kentiopsis_piersoniorum)	(Burretiokentia_grandiflora	Dictyosperma_album))	Heterospathe_cagayanensis)))))))	Chamaedorea_seifrizii)))	Kingia_australis);
((Calamus_caryotoides	(Chamaedorea_seifrizii	(Iriartea_deltoidea	(Pseudophoenix_vinifera	((((Dypsis_decaryi	Podococcus_barteri)	Orania_palindan)	Sclerosperma_profizianum)	((((Leopoldinia_pulchra	Manicaria_saccifera)	((Geonoma_undata	Pelagodoxa_henryana)	(((Oenocarpus_minor	Oenocarpus_bataua)	Prestoea_acuminata)	((((Veitchia_spiralis	Hydriastele_microspadix)	Kentiopsis_piersoniorum)	(Dictyosperma_album	Heterospathe_cagayanensis))	Burretiokentia_grandiflora))))	(Nypa_fruticans	(Serenoa_repens	(Phoenix_dactylifera	Sabal_domingensis))))	(Roystonea_regia	((Attalea_speciosa	((Elaeis_oleifera	Elaeis_guineensis)	Bactris_major))	((Reinhardtia_paiewonskiana	Reinhardtia_latisecta)	(Reinhardtia_simplex	Reinhardtia_gracilis))))))))))	Kingia_australis);
((Calamus_caryotoides	(((Chamaedorea_seifrizii	((Roystonea_regia	((Attalea_speciosa	(Elaeis_guineensis	(Nypa_fruticans	Elaeis_oleifera)))	(Bactris_major	((Reinhardtia_paiewonskiana	Reinhardtia_latisecta)	(Reinhardtia_simplex	Reinhardtia_gracilis)))))	(((((Dypsis_decaryi	Podococcus_barteri)	Orania_palindan)	Sclerosperma_profizianum)	(Manicaria_saccifera	((((Veitchia_spiralis	Kentiopsis_piersoniorum)	((Burretiokentia_grandiflora	Dictyosperma_album)	Heterospathe_cagayanensis))	Hydriastele_microspadix)	((Geonoma_undata	(Leopoldinia_pulchra	Pelagodoxa_henryana))	((Oenocarpus_minor	Oenocarpus_bataua)	Prestoea_acuminata)))))	(Phoenix_dactylifera	(Sabal_domingensis	Serenoa_repens)))))	Iriartea_deltoidea)	Pseudophoenix_vinifera))	Kingia_australis);
((Bactris_major	(((Reinhardtia_gracilis	((Reinhardtia_paiewonskiana	Reinhardtia_latisecta)	Reinhardtia_simplex))	((((Nypa_fruticans	Iriartea_deltoidea)	Roystonea_regia)	((Manicaria_saccifera	((((((Hydriastele_microspadix	Veitchia_spiralis)	Kentiopsis_piersoniorum)	((Burretiokentia_grandiflora	Dictyosperma_album)	Heterospathe_cagayanensis))	Geonoma_undata)	(((Oenocarpus_minor	Oenocarpus_bataua)	Prestoea_acuminata)	Pelagodoxa_henryana))	Leopoldinia_pulchra))	((Serenoa_repens	(Phoenix_dactylifera	Sabal_domingensis))	((((Dypsis_decaryi	Podococcus_barteri)	Orania_palindan)	Sclerosperma_profizianum)	(Chamaedorea_seifrizii	Pseudophoenix_vinifera)))))	(Attalea_speciosa	(Elaeis_guineensis	Elaeis_oleifera))))	Calamus_caryotoides))	Kingia_australis);
((Bactris_major	(((Reinhardtia_gracilis	Attalea_speciosa)	(Elaeis_guineensis	Elaeis_oleifera))	(((Reinhardtia_paiewonskiana	Reinhardtia_latisecta)	Reinhardtia_simplex)	((((Nypa_fruticans	(Serenoa_repens	(Phoenix_dactylifera	Sabal_domingensis)))	(((Geonoma_undata	((Oenocarpus_minor	Oenocarpus_bataua)	Prestoea_acuminata))	(Leopoldinia_pulchra	((Manicaria_saccifera	Pelagodoxa_henryana)	(Calamus_caryotoides	(((Hydriastele_microspadix	Veitchia_spiralis)	Kentiopsis_piersoniorum)	((Burretiokentia_grandiflora	Dictyosperma_album)	Heterospathe_cagayanensis))))))	(Orania_palindan	Sclerosperma_profizianum)))	(Roystonea_regia	((Dypsis_decaryi	Podococcus_barteri)	Chamaedorea_seifrizii)))	(Pseudophoenix_vinifera	Iriartea_deltoidea)))))	Kingia_australis);
((Calamus_caryotoides	(Bactris_major	((Elaeis_guineensis	Elaeis_oleifera)	(((Reinhardtia_gracilis	((Reinhardtia_paiewonskiana	Reinhardtia_latisecta)	Reinhardtia_simplex))	(((((Orania_palindan	Sclerosperma_profizianum)	(Dypsis_decaryi	Podococcus_barteri))	Roystonea_regia)	(Iriartea_deltoidea	(Pseudophoenix_vinifera	(Chamaedorea_seifrizii	Serenoa_repens))))	(((Nypa_fruticans	Phoenix_dactylifera)	Sabal_domingensis)	(Leopoldinia_pulchra	(((Oenocarpus_minor	Oenocarpus_bataua)	Prestoea_acuminata)	(((Manicaria_saccifera	Pelagodoxa_henryana)	((Heterospathe_cagayanensis	((Veitchia_spiralis	Kentiopsis_piersoniorum)	(Burretiokentia_grandiflora	Dictyosperma_album)))	Hydriastele_microspadix))	Geonoma_undata))))))	Attalea_speciosa))))	Kingia_australis);
((Bactris_major	(((Elaeis_guineensis	Elaeis_oleifera)	(((Reinhardtia_gracilis	((Reinhardtia_paiewonskiana	Reinhardtia_latisecta)	Reinhardtia_simplex))	(((Chamaedorea_seifrizii	(Nypa_fruticans	Iriartea_deltoidea))	Pseudophoenix_vinifera)	(((Serenoa_repens	(Phoenix_dactylifera	Sabal_domingensis))	((Leopoldinia_pulchra	Manicaria_saccifera)	((Geonoma_undata	(((Oenocarpus_minor	Oenocarpus_bataua)	Prestoea_acuminata)	Pelagodoxa_henryana))	((((Hydriastele_microspadix	Veitchia_spiralis)	Kentiopsis_piersoniorum)	(Dictyosperma_album	Heterospathe_cagayanensis))	Burretiokentia_grandiflora))))	((((Dypsis_decaryi	Podococcus_barteri)	Orania_palindan)	Sclerosperma_profizianum)	Roystonea_regia))))	Attalea_speciosa))	Calamus_caryotoides))	Kingia_australis);
((Bactris_major	((((((Chamaedorea_seifrizii	Iriartea_deltoidea)	Pseudophoenix_vinifera)	(((Nypa_fruticans	Serenoa_repens)	(Phoenix_dactylifera	Sabal_domingensis))	(Manicaria_saccifera	((((Hydriastele_microspadix	Veitchia_spiralis)	Kentiopsis_piersoniorum)	((Burretiokentia_grandiflora	Dictyosperma_album)	Heterospathe_cagayanensis))	((((Oenocarpus_minor	Oenocarpus_bataua)	Prestoea_acuminata)	Pelagodoxa_henryana)	(Leopoldinia_pulchra	Geonoma_undata))))))	((((Dypsis_decaryi	Podococcus_barteri)	Orania_palindan)	Sclerosperma_profizianum)	Roystonea_regia))	(((Reinhardtia_gracilis	Attalea_speciosa)	(Reinhardtia_simplex	(Reinhardtia_paiewonskiana	Reinhardtia_latisecta)))	(Elaeis_guineensis	Elaeis_oleifera)))	Calamus_caryotoides))	Kingia_australis);
(((((Elaeis_guineensis	Elaeis_oleifera)	(((((Pseudophoenix_vinifera	((Nypa_fruticans	Iriartea_deltoidea)	(Serenoa_repens	Chamaedorea_seifrizii)))	((Sabal_domingensis	Phoenix_dactylifera)	(((((Kentiopsis_piersoniorum	(Hydriastele_microspadix	Veitchia_spiralis))	(Heterospathe_cagayanensis	(Dictyosperma_album	Burretiokentia_grandiflora)))	(Pelagodoxa_henryana	(Manicaria_saccifera	Leopoldinia_pulchra)))	(Geonoma_undata	(Prestoea_acuminata	(Oenocarpus_bataua	Oenocarpus_minor))))	((Dypsis_decaryi	Podococcus_barteri)	(Sclerosperma_profizianum	Orania_palindan)))))	Roystonea_regia)	((Reinhardtia_gracilis	Reinhardtia_simplex)	(Reinhardtia_paiewonskiana	Reinhardtia_latisecta)))	Attalea_speciosa))	Calamus_caryotoides)	Bactris_major)	Kingia_australis);
((((Elaeis_guineensis	Elaeis_oleifera)	(((((((Prestoea_acuminata	(Oenocarpus_bataua	Oenocarpus_minor))	((((Kentiopsis_piersoniorum	Veitchia_spiralis)	(Dictyosperma_album	Burretiokentia_grandiflora))	Heterospathe_cagayanensis)	Hydriastele_microspadix))	Pelagodoxa_henryana)	Geonoma_undata)	(Manicaria_saccifera	Leopoldinia_pulchra))	((Roystonea_regia	(Sclerosperma_profizianum	(Orania_palindan	(Dypsis_decaryi	Podococcus_barteri))))	(((Iriartea_deltoidea	Chamaedorea_seifrizii)	(Calamus_caryotoides	Pseudophoenix_vinifera))	(Phoenix_dactylifera	((Serenoa_repens	Nypa_fruticans)	Sabal_domingensis)))))	(((Reinhardtia_gracilis	Reinhardtia_simplex)	(Reinhardtia_paiewonskiana	Reinhardtia_latisecta))	Attalea_speciosa)))	Bactris_major)	Kingia_australis);
((Calamus_caryotoides	(Pseudophoenix_vinifera	(((((Sclerosperma_profizianum	(Orania_palindan	(Dypsis_decaryi	Podococcus_barteri)))	(((Pelagodoxa_henryana	(Manicaria_saccifera	Leopoldinia_pulchra))	((((Kentiopsis_piersoniorum	Veitchia_spiralis)	((Nypa_fruticans	Dictyosperma_album)	Heterospathe_cagayanensis))	Burretiokentia_grandiflora)	Hydriastele_microspadix))	(Geonoma_undata	(Prestoea_acuminata	(Oenocarpus_bataua	Oenocarpus_minor)))))	(Serenoa_repens	(Sabal_domingensis	Phoenix_dactylifera)))	(Roystonea_regia	(((Reinhardtia_gracilis	Reinhardtia_simplex)	(Reinhardtia_paiewonskiana	Reinhardtia_latisecta))	(Attalea_speciosa	(Bactris_major	(Elaeis_guineensis	Elaeis_oleifera))))))	(Iriartea_deltoidea	Chamaedorea_seifrizii))))	Kingia_australis);
((Calamus_caryotoides	(Iriartea_deltoidea	(((Pseudophoenix_vinifera	Roystonea_regia)	Chamaedorea_seifrizii)	((((((Kentiopsis_piersoniorum	(Hydriastele_microspadix	Veitchia_spiralis))	((Burretiokentia_grandiflora	Dictyosperma_album)	Heterospathe_cagayanensis))	((Prestoea_acuminata	(Oenocarpus_bataua	Oenocarpus_minor))	(Geonoma_undata	(Leopoldinia_pulchra	Pelagodoxa_henryana))))	Manicaria_saccifera)	(Serenoa_repens	(Sabal_domingensis	(Nypa_fruticans	Phoenix_dactylifera))))	(((Dypsis_decaryi	Podococcus_barteri)	Sclerosperma_profizianum)	((((Reinhardtia_gracilis	Reinhardtia_simplex)	(Reinhardtia_paiewonskiana	Reinhardtia_latisecta))	(Attalea_speciosa	(Bactris_major	(Elaeis_guineensis	Elaeis_oleifera))))	Orania_palindan))))))	Kingia_australis);
((Calamus_caryotoides	(((((((Nypa_fruticans	Serenoa_repens)	(Sabal_domingensis	Phoenix_dactylifera))	((((((Kentiopsis_piersoniorum	(Hydriastele_microspadix	Veitchia_spiralis))	(Dictyosperma_album	Heterospathe_cagayanensis))	Burretiokentia_grandiflora)	(((Prestoea_acuminata	(Oenocarpus_bataua	Oenocarpus_minor))	Pelagodoxa_henryana)	Geonoma_undata))	Manicaria_saccifera)	(Leopoldinia_pulchra	(Roystonea_regia	(((Reinhardtia_gracilis	Reinhardtia_simplex)	(Reinhardtia_paiewonskiana	Reinhardtia_latisecta))	(Attalea_speciosa	(Bactris_major	(Elaeis_guineensis	Elaeis_oleifera))))))))	(((Dypsis_decaryi	Podococcus_barteri)	Orania_palindan)	Sclerosperma_profizianum))	Chamaedorea_seifrizii)	Iriartea_deltoidea)	Pseudophoenix_vinifera))	Kingia_australis);
((Sabal_domingensis	((Serenoa_repens	((((Geonoma_undata	(((((Burretiokentia_grandiflora	Dictyosperma_album)	Heterospathe_cagayanensis)	(Kentiopsis_piersoniorum	Veitchia_spiralis))	Hydriastele_microspadix)	(Prestoea_acuminata	(Oenocarpus_bataua	Oenocarpus_minor))))	((Leopoldinia_pulchra	Manicaria_saccifera)	Pelagodoxa_henryana))	(Roystonea_regia	(((Reinhardtia_gracilis	Reinhardtia_simplex)	(Reinhardtia_paiewonskiana	Reinhardtia_latisecta))	(Attalea_speciosa	(Bactris_major	(Elaeis_guineensis	Elaeis_oleifera))))))	((((Dypsis_decaryi	Podococcus_barteri)	Orania_palindan)	Sclerosperma_profizianum)	((Iriartea_deltoidea	Chamaedorea_seifrizii)	((Nypa_fruticans	Pseudophoenix_vinifera)	Calamus_caryotoides)))))	Phoenix_dactylifera))	Kingia_australis);
((Calamus_caryotoides	((((((((Reinhardtia_gracilis	Reinhardtia_simplex)	(Reinhardtia_paiewonskiana	Reinhardtia_latisecta))	(Attalea_speciosa	(Bactris_major	(Elaeis_guineensis	(Nypa_fruticans	Elaeis_oleifera)))))	(Roystonea_regia	(((Dypsis_decaryi	Podococcus_barteri)	Orania_palindan)	Sclerosperma_profizianum)))	((Phoenix_dactylifera	Sabal_domingensis)	Serenoa_repens))	((Geonoma_undata	((((Dictyosperma_album	Heterospathe_cagayanensis)	(Hydriastele_microspadix	(Kentiopsis_piersoniorum	Veitchia_spiralis)))	Burretiokentia_grandiflora)	(Prestoea_acuminata	(Oenocarpus_bataua	Oenocarpus_minor))))	((Leopoldinia_pulchra	Manicaria_saccifera)	Pelagodoxa_henryana)))	(Iriartea_deltoidea	Chamaedorea_seifrizii))	Pseudophoenix_vinifera))	Kingia_australis);
((Calamus_caryotoides	(Bactris_major	((Elaeis_guineensis	Elaeis_oleifera)	(((Nypa_fruticans	Attalea_speciosa)	((Reinhardtia_simplex	Reinhardtia_gracilis)	(Reinhardtia_paiewonskiana	Reinhardtia_latisecta)))	(((Iriartea_deltoidea	Chamaedorea_seifrizii)	Pseudophoenix_vinifera)	((Roystonea_regia	(((Dypsis_decaryi	Podococcus_barteri)	Orania_palindan)	Sclerosperma_profizianum))	((Phoenix_dactylifera	(Sabal_domingensis	Serenoa_repens))	(((((((Burretiokentia_grandiflora	Dictyosperma_album)	Heterospathe_cagayanensis)	(Kentiopsis_piersoniorum	(Veitchia_spiralis	Hydriastele_microspadix)))	Pelagodoxa_henryana)	(Geonoma_undata	(Prestoea_acuminata	(Oenocarpus_bataua	Oenocarpus_minor))))	Leopoldinia_pulchra)	Manicaria_saccifera))))))))	Kingia_australis);
((((Elaeis_guineensis	Elaeis_oleifera)	((((Reinhardtia_gracilis	Reinhardtia_simplex)	(Reinhardtia_paiewonskiana	Reinhardtia_latisecta))	((((Pseudophoenix_vinifera	((Calamus_caryotoides	Chamaedorea_seifrizii)	(Phoenix_dactylifera	(Sabal_domingensis	Serenoa_repens))))	(((Geonoma_undata	(Pelagodoxa_henryana	(Prestoea_acuminata	(Oenocarpus_bataua	Oenocarpus_minor))))	(((Burretiokentia_grandiflora	Dictyosperma_album)	Heterospathe_cagayanensis)	(Kentiopsis_piersoniorum	(Veitchia_spiralis	Hydriastele_microspadix))))	(Leopoldinia_pulchra	Manicaria_saccifera)))	(Roystonea_regia	(Nypa_fruticans	Iriartea_deltoidea)))	(((Dypsis_decaryi	Podococcus_barteri)	Orania_palindan)	Sclerosperma_profizianum)))	Attalea_speciosa))	Bactris_major)	Kingia_australis);
(((((((Reinhardtia_paiewonskiana	Reinhardtia_latisecta)	Reinhardtia_simplex)	Reinhardtia_gracilis)	(((((Dypsis_decaryi	Podococcus_barteri)	(Calamus_caryotoides	Pseudophoenix_vinifera))	(Chamaedorea_seifrizii	Iriartea_deltoidea))	(((Orania_palindan	Sclerosperma_profizianum)	((Phoenix_dactylifera	Sabal_domingensis)	((Prestoea_acuminata	(Oenocarpus_bataua	Oenocarpus_minor))	(Geonoma_undata	((Kentiopsis_piersoniorum	((Heterospathe_cagayanensis	(Burretiokentia_grandiflora	(Nypa_fruticans	Dictyosperma_album)))	(Veitchia_spiralis	Hydriastele_microspadix)))	(Pelagodoxa_henryana	(Leopoldinia_pulchra	Manicaria_saccifera)))))))	Serenoa_repens))	Roystonea_regia))	(Attalea_speciosa	(Elaeis_guineensis	Elaeis_oleifera)))	Bactris_major)	Kingia_australis);
((Calamus_caryotoides	((Reinhardtia_gracilis	(Reinhardtia_simplex	(Reinhardtia_paiewonskiana	Reinhardtia_latisecta)))	((Attalea_speciosa	(Bactris_major	(Elaeis_oleifera	Elaeis_guineensis)))	((Roystonea_regia	(Orania_palindan	((Podococcus_barteri	Dypsis_decaryi)	Sclerosperma_profizianum)))	((((Manicaria_saccifera	Leopoldinia_pulchra)	(Pelagodoxa_henryana	(Geonoma_undata	((((Burretiokentia_grandiflora	Dictyosperma_album)	Heterospathe_cagayanensis)	((Hydriastele_microspadix	Veitchia_spiralis)	Kentiopsis_piersoniorum))	(Prestoea_acuminata	(Oenocarpus_minor	Oenocarpus_bataua))))))	(Serenoa_repens	(Phoenix_dactylifera	Sabal_domingensis)))	((Nypa_fruticans	Pseudophoenix_vinifera)	(Chamaedorea_seifrizii	Iriartea_deltoidea)))))))	Kingia_australis);
(((Bactris_major	((Elaeis_oleifera	Elaeis_guineensis)	((((Pseudophoenix_vinifera	(Chamaedorea_seifrizii	(Calamus_caryotoides	Iriartea_deltoidea)))	((Roystonea_regia	(Orania_palindan	((Podococcus_barteri	Dypsis_decaryi)	Sclerosperma_profizianum)))	(((Geonoma_undata	(Prestoea_acuminata	(Oenocarpus_minor	Oenocarpus_bataua)))	(((Manicaria_saccifera	Leopoldinia_pulchra)	Pelagodoxa_henryana)	((((Burretiokentia_grandiflora	Dictyosperma_album)	Heterospathe_cagayanensis)	Kentiopsis_piersoniorum)	(Veitchia_spiralis	Hydriastele_microspadix))))	(Serenoa_repens	(Phoenix_dactylifera	Sabal_domingensis)))))	(Reinhardtia_simplex	(Reinhardtia_paiewonskiana	Reinhardtia_latisecta)))	(Reinhardtia_gracilis	Attalea_speciosa))))	Nypa_fruticans)	Kingia_australis);
(((Calamus_caryotoides	(Pseudophoenix_vinifera	((Chamaedorea_seifrizii	Iriartea_deltoidea)	(((((Podococcus_barteri	Dypsis_decaryi)	Roystonea_regia)	(Orania_palindan	Sclerosperma_profizianum))	((((Prestoea_acuminata	(Oenocarpus_minor	Oenocarpus_bataua))	((((Burretiokentia_grandiflora	Dictyosperma_album)	Heterospathe_cagayanensis)	(Veitchia_spiralis	Kentiopsis_piersoniorum))	Hydriastele_microspadix))	(Geonoma_undata	((Manicaria_saccifera	Leopoldinia_pulchra)	Pelagodoxa_henryana)))	(Serenoa_repens	(Phoenix_dactylifera	Sabal_domingensis))))	(((Reinhardtia_simplex	(Reinhardtia_paiewonskiana	Reinhardtia_latisecta))	(Reinhardtia_gracilis	Attalea_speciosa))	(Bactris_major	(Elaeis_oleifera	Elaeis_guineensis)))))))	Nypa_fruticans)	Kingia_australis);
((Calamus_caryotoides	(((((Burretiokentia_grandiflora	Dictyosperma_album)	Heterospathe_cagayanensis)	Kentiopsis_piersoniorum)	(Veitchia_spiralis	Hydriastele_microspadix))	(((Manicaria_saccifera	Leopoldinia_pulchra)	Pelagodoxa_henryana)	(Geonoma_undata	((((Nypa_fruticans	Serenoa_repens)	(Phoenix_dactylifera	Sabal_domingensis))	(((Roystonea_regia	((((Reinhardtia_paiewonskiana	Reinhardtia_latisecta)	Reinhardtia_gracilis)	Reinhardtia_simplex)	(((Elaeis_oleifera	Elaeis_guineensis)	Bactris_major)	Attalea_speciosa)))	(Iriartea_deltoidea	(Pseudophoenix_vinifera	Chamaedorea_seifrizii)))	((Orania_palindan	Sclerosperma_profizianum)	(Podococcus_barteri	Dypsis_decaryi))))	(Prestoea_acuminata	(Oenocarpus_minor	Oenocarpus_bataua)))))))	Kingia_australis);
((Calamus_caryotoides	(Pseudophoenix_vinifera	((((Orania_palindan	Sclerosperma_profizianum)	(Podococcus_barteri	Dypsis_decaryi))	Iriartea_deltoidea)	(((((((((Burretiokentia_grandiflora	Dictyosperma_album)	((Veitchia_spiralis	Kentiopsis_piersoniorum)	Hydriastele_microspadix))	Heterospathe_cagayanensis)	(Prestoea_acuminata	(Oenocarpus_minor	Oenocarpus_bataua)))	((Manicaria_saccifera	Leopoldinia_pulchra)	Pelagodoxa_henryana))	Geonoma_undata)	((Nypa_fruticans	Phoenix_dactylifera)	Sabal_domingensis))	(Roystonea_regia	(((Elaeis_oleifera	Elaeis_guineensis)	Bactris_major)	(Attalea_speciosa	((Reinhardtia_paiewonskiana	(Reinhardtia_gracilis	Reinhardtia_latisecta))	Reinhardtia_simplex)))))	(Serenoa_repens	Chamaedorea_seifrizii)))))	Kingia_australis);
((Calamus_caryotoides	(Pseudophoenix_vinifera	((Nypa_fruticans	Iriartea_deltoidea)	(((((Attalea_speciosa	(Elaeis_oleifera	Elaeis_guineensis))	Bactris_major)	(Reinhardtia_simplex	(Reinhardtia_gracilis	(Reinhardtia_paiewonskiana	Reinhardtia_latisecta))))	((Roystonea_regia	((Orania_palindan	Sclerosperma_profizianum)	(Podococcus_barteri	Dypsis_decaryi)))	(((((((Dictyosperma_album	Heterospathe_cagayanensis)	Kentiopsis_piersoniorum)	(Veitchia_spiralis	Hydriastele_microspadix))	Burretiokentia_grandiflora)	((((Prestoea_acuminata	(Oenocarpus_minor	Oenocarpus_bataua))	Pelagodoxa_henryana)	Geonoma_undata)	Leopoldinia_pulchra))	Manicaria_saccifera)	((Serenoa_repens	Phoenix_dactylifera)	Sabal_domingensis))))	Chamaedorea_seifrizii))))	Kingia_australis);
(((Calamus_caryotoides	(Pseudophoenix_vinifera	(((((Elaeis_oleifera	Elaeis_guineensis)	Bactris_major)	(Attalea_speciosa	(Reinhardtia_simplex	(Reinhardtia_gracilis	(Reinhardtia_paiewonskiana	Reinhardtia_latisecta)))))	((Roystonea_regia	((Orania_palindan	Sclerosperma_profizianum)	(Podococcus_barteri	Dypsis_decaryi)))	(((Prestoea_acuminata	(Oenocarpus_minor	Oenocarpus_bataua))	(Geonoma_undata	((Burretiokentia_grandiflora	((Heterospathe_cagayanensis	Dictyosperma_album)	(Hydriastele_microspadix	(Veitchia_spiralis	Kentiopsis_piersoniorum))))	(Leopoldinia_pulchra	(Pelagodoxa_henryana	Manicaria_saccifera)))))	((Serenoa_repens	Phoenix_dactylifera)	Sabal_domingensis))))	(Iriartea_deltoidea	Chamaedorea_seifrizii))))	Nypa_fruticans)	Kingia_australis);
((Calamus_caryotoides	(Iriartea_deltoidea	(Chamaedorea_seifrizii	(Pseudophoenix_vinifera	((Orania_palindan	(Sclerosperma_profizianum	(Podococcus_barteri	Dypsis_decaryi)))	(((((Elaeis_oleifera	Elaeis_guineensis)	Bactris_major)	((Reinhardtia_gracilis	Attalea_speciosa)	(Reinhardtia_simplex	(Reinhardtia_paiewonskiana	Reinhardtia_latisecta))))	Roystonea_regia)	(((Serenoa_repens	Phoenix_dactylifera)	Sabal_domingensis)	((Nypa_fruticans	Manicaria_saccifera)	((Pelagodoxa_henryana	(Geonoma_undata	((Prestoea_acuminata	(Oenocarpus_minor	Oenocarpus_bataua))	Leopoldinia_pulchra)))	((Burretiokentia_grandiflora	((Heterospathe_cagayanensis	Dictyosperma_album)	(Veitchia_spiralis	Kentiopsis_piersoniorum)))	Hydriastele_microspadix))))))))))	Kingia_australis);
((Calamus_caryotoides	(Pseudophoenix_vinifera	(((Serenoa_repens	Chamaedorea_seifrizii)	((((Reinhardtia_simplex	(Reinhardtia_gracilis	(Reinhardtia_paiewonskiana	Reinhardtia_latisecta)))	(((Elaeis_oleifera	Elaeis_guineensis)	Bactris_major)	Attalea_speciosa))	((Orania_palindan	(Sclerosperma_profizianum	(Podococcus_barteri	Dypsis_decaryi)))	Roystonea_regia))	((Nypa_fruticans	(Phoenix_dactylifera	Sabal_domingensis))	(((Prestoea_acuminata	(Oenocarpus_minor	Oenocarpus_bataua))	(((Heterospathe_cagayanensis	(Burretiokentia_grandiflora	Dictyosperma_album))	((Hydriastele_microspadix	Veitchia_spiralis)	Kentiopsis_piersoniorum))	(Pelagodoxa_henryana	(Leopoldinia_pulchra	Manicaria_saccifera))))	Geonoma_undata))))	Iriartea_deltoidea)))	Kingia_australis);
((Calamus_caryotoides	((((Reinhardtia_paiewonskiana	Reinhardtia_latisecta)	Reinhardtia_gracilis)	Reinhardtia_simplex)	((((Elaeis_oleifera	Elaeis_guineensis)	Bactris_major)	Attalea_speciosa)	((((Serenoa_repens	(Phoenix_dactylifera	Sabal_domingensis))	(((((Heterospathe_cagayanensis	(Burretiokentia_grandiflora	Dictyosperma_album))	((Hydriastele_microspadix	Veitchia_spiralis)	Kentiopsis_piersoniorum))	(Pelagodoxa_henryana	Manicaria_saccifera))	(Geonoma_undata	(Prestoea_acuminata	(Oenocarpus_minor	Oenocarpus_bataua))))	Leopoldinia_pulchra))	((Orania_palindan	(Sclerosperma_profizianum	(Podococcus_barteri	Dypsis_decaryi)))	Roystonea_regia))	(Iriartea_deltoidea	((Nypa_fruticans	Pseudophoenix_vinifera)	Chamaedorea_seifrizii))))))	Kingia_australis);
((((((((Chamaedorea_seifrizii	Iriartea_deltoidea)	Pseudophoenix_vinifera)	((((Manicaria_saccifera	Leopoldinia_pulchra)	((((Veitchia_spiralis	Kentiopsis_piersoniorum)	((Dictyosperma_album	Burretiokentia_grandiflora)	Heterospathe_cagayanensis))	Hydriastele_microspadix)	((Prestoea_acuminata	(Oenocarpus_minor	Oenocarpus_bataua))	(Pelagodoxa_henryana	Geonoma_undata))))	(Nypa_fruticans	((Phoenix_dactylifera	Sabal_domingensis)	Serenoa_repens)))	(Roystonea_regia	(Sclerosperma_profizianum	((Podococcus_barteri	Dypsis_decaryi)	Orania_palindan)))))	(Attalea_speciosa	((Reinhardtia_gracilis	Reinhardtia_simplex)	(Reinhardtia_paiewonskiana	Reinhardtia_latisecta))))	(Elaeis_oleifera	Elaeis_guineensis))	Calamus_caryotoides)	Bactris_major)	Kingia_australis);
(((Attalea_speciosa	((Elaeis_oleifera	Elaeis_guineensis)	((((Chamaedorea_seifrizii	Iriartea_deltoidea)	(Calamus_caryotoides	(Nypa_fruticans	Pseudophoenix_vinifera)))	(((Manicaria_saccifera	(Leopoldinia_pulchra	((((Dictyosperma_album	Burretiokentia_grandiflora)	Heterospathe_cagayanensis)	(Hydriastele_microspadix	(Veitchia_spiralis	Kentiopsis_piersoniorum)))	(((Prestoea_acuminata	(Oenocarpus_minor	Oenocarpus_bataua))	Pelagodoxa_henryana)	Geonoma_undata))))	((Phoenix_dactylifera	Sabal_domingensis)	Serenoa_repens))	(Roystonea_regia	(Sclerosperma_profizianum	((Podococcus_barteri	Dypsis_decaryi)	Orania_palindan)))))	(Reinhardtia_simplex	((Reinhardtia_paiewonskiana	Reinhardtia_latisecta)	Reinhardtia_gracilis)))))	Bactris_major)	Kingia_australis);
((Sabal_domingensis	(Serenoa_repens	((((((Sclerosperma_profizianum	Orania_palindan)	((Chamaedorea_seifrizii	(Calamus_caryotoides	Iriartea_deltoidea))	Pseudophoenix_vinifera))	(Podococcus_barteri	Dypsis_decaryi))	((Roystonea_regia	(((Reinhardtia_paiewonskiana	Reinhardtia_latisecta)	(Reinhardtia_gracilis	Reinhardtia_simplex))	(Attalea_speciosa	((Elaeis_oleifera	Elaeis_guineensis)	Bactris_major))))	(((((Dictyosperma_album	Burretiokentia_grandiflora)	Heterospathe_cagayanensis)	(Hydriastele_microspadix	(Veitchia_spiralis	Kentiopsis_piersoniorum)))	(((Prestoea_acuminata	(Oenocarpus_minor	Oenocarpus_bataua))	Pelagodoxa_henryana)	Geonoma_undata))	(Manicaria_saccifera	Leopoldinia_pulchra))))	Nypa_fruticans)	Phoenix_dactylifera)))	Kingia_australis);
((Bactris_major	(Attalea_speciosa	(((((Chamaedorea_seifrizii	(Calamus_caryotoides	Iriartea_deltoidea))	Pseudophoenix_vinifera)	((Roystonea_regia	(Sclerosperma_profizianum	((Podococcus_barteri	Dypsis_decaryi)	Orania_palindan)))	(((Phoenix_dactylifera	Sabal_domingensis)	Serenoa_repens)	(((((Dictyosperma_album	Heterospathe_cagayanensis)	(Kentiopsis_piersoniorum	(Hydriastele_microspadix	Veitchia_spiralis)))	Burretiokentia_grandiflora)	((Prestoea_acuminata	(Oenocarpus_minor	Oenocarpus_bataua))	(Pelagodoxa_henryana	Geonoma_undata)))	(Manicaria_saccifera	Leopoldinia_pulchra)))))	((Reinhardtia_paiewonskiana	Reinhardtia_latisecta)	(Reinhardtia_gracilis	Reinhardtia_simplex)))	(Elaeis_oleifera	(Elaeis_guineensis	Nypa_fruticans)))))	Kingia_australis);
(((Bactris_major	((((Reinhardtia_paiewonskiana	Reinhardtia_latisecta)	Reinhardtia_gracilis)	Reinhardtia_simplex)	(((Elaeis_oleifera	Elaeis_guineensis)	Attalea_speciosa)	(((Roystonea_regia	(Nypa_fruticans	(Sclerosperma_profizianum	((Podococcus_barteri	Dypsis_decaryi)	Orania_palindan))))	(((Phoenix_dactylifera	Sabal_domingensis)	Serenoa_repens)	((Geonoma_undata	(Prestoea_acuminata	(Oenocarpus_minor	Oenocarpus_bataua)))	((Pelagodoxa_henryana	(Manicaria_saccifera	Leopoldinia_pulchra))	((Kentiopsis_piersoniorum	(Hydriastele_microspadix	Veitchia_spiralis))	((Burretiokentia_grandiflora	Dictyosperma_album)	Heterospathe_cagayanensis))))))	((Pseudophoenix_vinifera	Chamaedorea_seifrizii)	Iriartea_deltoidea)))))	Calamus_caryotoides)	Kingia_australis);
(((((Kentiopsis_piersoniorum	(Hydriastele_microspadix	Veitchia_spiralis))	(((Burretiokentia_grandiflora	Dictyosperma_album)	Heterospathe_cagayanensis)	(((Leopoldinia_pulchra	(((((((Podococcus_barteri	Dypsis_decaryi)	Orania_palindan)	Sclerosperma_profizianum)	Roystonea_regia)	(((Reinhardtia_paiewonskiana	Reinhardtia_latisecta)	Reinhardtia_simplex)	(Bactris_major	((Elaeis_oleifera	Elaeis_guineensis)	(Reinhardtia_gracilis	Attalea_speciosa)))))	(Pseudophoenix_vinifera	(Chamaedorea_seifrizii	Iriartea_deltoidea)))	((Phoenix_dactylifera	Sabal_domingensis)	Serenoa_repens)))	(Geonoma_undata	(Prestoea_acuminata	(Oenocarpus_minor	Oenocarpus_bataua))))	(Pelagodoxa_henryana	Manicaria_saccifera))))	Calamus_caryotoides)	Nypa_fruticans)	Kingia_australis);
((Sabal_domingensis	((Serenoa_repens	((((((Kentiopsis_piersoniorum	(Hydriastele_microspadix	Veitchia_spiralis))	((Burretiokentia_grandiflora	Dictyosperma_album)	Heterospathe_cagayanensis))	(Pelagodoxa_henryana	(Geonoma_undata	(Prestoea_acuminata	(Oenocarpus_minor	Oenocarpus_bataua)))))	(Leopoldinia_pulchra	Manicaria_saccifera))	((Roystonea_regia	((Attalea_speciosa	(Reinhardtia_simplex	(Reinhardtia_gracilis	(Reinhardtia_paiewonskiana	Reinhardtia_latisecta))))	(Bactris_major	(Elaeis_oleifera	Elaeis_guineensis))))	(((Podococcus_barteri	Dypsis_decaryi)	(Orania_palindan	Sclerosperma_profizianum))	((Calamus_caryotoides	Pseudophoenix_vinifera)	(Chamaedorea_seifrizii	Iriartea_deltoidea)))))	Nypa_fruticans))	Phoenix_dactylifera))	Kingia_australis);
((Calamus_caryotoides	(Bactris_major	(((Reinhardtia_latisecta	(Reinhardtia_paiewonskiana	(Reinhardtia_gracilis	Reinhardtia_simplex)))	((Pseudophoenix_vinifera	(Chamaedorea_seifrizii	Iriartea_deltoidea))	((Roystonea_regia	((Podococcus_barteri	Dypsis_decaryi)	(Orania_palindan	Sclerosperma_profizianum)))	((Phoenix_dactylifera	Sabal_domingensis)	(((((((Kentiopsis_piersoniorum	(Hydriastele_microspadix	Veitchia_spiralis))	((Nypa_fruticans	Dictyosperma_album)	Heterospathe_cagayanensis))	Burretiokentia_grandiflora)	(Prestoea_acuminata	(Oenocarpus_minor	Oenocarpus_bataua)))	Leopoldinia_pulchra)	Geonoma_undata)	(Serenoa_repens	(Manicaria_saccifera	Pelagodoxa_henryana)))))))	(Attalea_speciosa	(Elaeis_oleifera	Elaeis_guineensis)))))	Kingia_australis);
((Calamus_caryotoides	(Pseudophoenix_vinifera	((Chamaedorea_seifrizii	Iriartea_deltoidea)	(((Sclerosperma_profizianum	((Podococcus_barteri	Dypsis_decaryi)	Orania_palindan))	((Nypa_fruticans	(Serenoa_repens	(Phoenix_dactylifera	Sabal_domingensis)))	(((Prestoea_acuminata	(Oenocarpus_minor	Oenocarpus_bataua))	(((Leopoldinia_pulchra	Manicaria_saccifera)	Pelagodoxa_henryana)	((Heterospathe_cagayanensis	Hydriastele_microspadix)	((Kentiopsis_piersoniorum	Veitchia_spiralis)	(Burretiokentia_grandiflora	Dictyosperma_album)))))	Geonoma_undata)))	(Roystonea_regia	((Attalea_speciosa	(Bactris_major	(Elaeis_oleifera	Elaeis_guineensis)))	((Reinhardtia_gracilis	Reinhardtia_simplex)	(Reinhardtia_latisecta	Reinhardtia_paiewonskiana))))))))	Kingia_australis);
((Calamus_caryotoides	(Pseudophoenix_vinifera	((Chamaedorea_seifrizii	Iriartea_deltoidea)	(((Roystonea_regia	(Sclerosperma_profizianum	((Podococcus_barteri	Dypsis_decaryi)	Orania_palindan)))	((Serenoa_repens	((Nypa_fruticans	Phoenix_dactylifera)	Sabal_domingensis))	(((((Heterospathe_cagayanensis	Dictyosperma_album)	(Kentiopsis_piersoniorum	(Hydriastele_microspadix	Veitchia_spiralis)))	Burretiokentia_grandiflora)	(Prestoea_acuminata	(Oenocarpus_minor	Oenocarpus_bataua)))	((Leopoldinia_pulchra	(Manicaria_saccifera	Pelagodoxa_henryana))	Geonoma_undata))))	((Attalea_speciosa	(Bactris_major	(Elaeis_oleifera	Elaeis_guineensis)))	((Reinhardtia_gracilis	Reinhardtia_simplex)	(Reinhardtia_latisecta	Reinhardtia_paiewonskiana)))))))	Kingia_australis);
((Calamus_caryotoides	(Bactris_major	((Roystonea_regia	(((Iriartea_deltoidea	(Serenoa_repens	Chamaedorea_seifrizii))	Pseudophoenix_vinifera)	(((Nypa_fruticans	(Sabal_domingensis	Phoenix_dactylifera))	((((Heterospathe_cagayanensis	((Kentiopsis_piersoniorum	(Veitchia_spiralis	Hydriastele_microspadix))	(Burretiokentia_grandiflora	Dictyosperma_album)))	(Geonoma_undata	((Prestoea_acuminata	(Oenocarpus_minor	Oenocarpus_bataua))	Pelagodoxa_henryana)))	Leopoldinia_pulchra)	Manicaria_saccifera))	(((Podococcus_barteri	Dypsis_decaryi)	Orania_palindan)	Sclerosperma_profizianum))))	((Attalea_speciosa	((Reinhardtia_gracilis	(Reinhardtia_paiewonskiana	Reinhardtia_latisecta))	Reinhardtia_simplex))	(Elaeis_guineensis	Elaeis_oleifera)))))	Kingia_australis);
((Bactris_major	((((Reinhardtia_paiewonskiana	Reinhardtia_latisecta)	(Reinhardtia_simplex	Reinhardtia_gracilis))	((((Serenoa_repens	((Nypa_fruticans	Sabal_domingensis)	Phoenix_dactylifera))	((Iriartea_deltoidea	Chamaedorea_seifrizii)	Pseudophoenix_vinifera))	((Geonoma_undata	((Pelagodoxa_henryana	(Leopoldinia_pulchra	Manicaria_saccifera))	((Prestoea_acuminata	(Oenocarpus_minor	Oenocarpus_bataua))	((Burretiokentia_grandiflora	((Dictyosperma_album	Heterospathe_cagayanensis)	Kentiopsis_piersoniorum))	(Veitchia_spiralis	Hydriastele_microspadix)))))	(Roystonea_regia	(((Podococcus_barteri	Dypsis_decaryi)	Orania_palindan)	Sclerosperma_profizianum))))	((Elaeis_guineensis	Elaeis_oleifera)	Attalea_speciosa)))	Calamus_caryotoides))	Kingia_australis);
((Bactris_major	((((Elaeis_guineensis	Elaeis_oleifera)	Attalea_speciosa)	(((Reinhardtia_simplex	Reinhardtia_gracilis)	(Reinhardtia_paiewonskiana	Reinhardtia_latisecta))	(((Iriartea_deltoidea	(Chamaedorea_seifrizii	Pseudophoenix_vinifera))	((Manicaria_saccifera	((Pelagodoxa_henryana	(((Prestoea_acuminata	(Oenocarpus_minor	Oenocarpus_bataua))	(((Heterospathe_cagayanensis	(Kentiopsis_piersoniorum	(Veitchia_spiralis	Hydriastele_microspadix)))	Dictyosperma_album)	Burretiokentia_grandiflora))	Geonoma_undata))	Leopoldinia_pulchra))	((((Podococcus_barteri	Dypsis_decaryi)	Orania_palindan)	Sclerosperma_profizianum)	((Nypa_fruticans	Phoenix_dactylifera)	(Sabal_domingensis	Serenoa_repens)))))	Roystonea_regia)))	Calamus_caryotoides))	Kingia_australis);
((Calamus_caryotoides	(Pseudophoenix_vinifera	((Iriartea_deltoidea	Chamaedorea_seifrizii)	((Nypa_fruticans	((Roystonea_regia	(((Podococcus_barteri	Dypsis_decaryi)	Orania_palindan)	Sclerosperma_profizianum))	((Serenoa_repens	(Phoenix_dactylifera	Sabal_domingensis))	(Manicaria_saccifera	(((Geonoma_undata	((Prestoea_acuminata	(Oenocarpus_minor	Oenocarpus_bataua))	Pelagodoxa_henryana))	(((Dictyosperma_album	Burretiokentia_grandiflora)	(Heterospathe_cagayanensis	(Kentiopsis_piersoniorum	Veitchia_spiralis)))	Hydriastele_microspadix))	Leopoldinia_pulchra)))))	((Bactris_major	(Elaeis_guineensis	Elaeis_oleifera))	((Reinhardtia_gracilis	Attalea_speciosa)	(Reinhardtia_simplex	(Reinhardtia_paiewonskiana	Reinhardtia_latisecta))))))))	Kingia_australis);
((Bactris_major	((Elaeis_guineensis	Elaeis_oleifera)	((Attalea_speciosa	((Reinhardtia_simplex	(Reinhardtia_paiewonskiana	Reinhardtia_latisecta))	Reinhardtia_gracilis))	((((Iriartea_deltoidea	(Nypa_fruticans	Calamus_caryotoides))	Chamaedorea_seifrizii)	((Roystonea_regia	(((Podococcus_barteri	Dypsis_decaryi)	Orania_palindan)	Sclerosperma_profizianum))	((Serenoa_repens	(Phoenix_dactylifera	Sabal_domingensis))	(((Geonoma_undata	((Prestoea_acuminata	(Oenocarpus_minor	Oenocarpus_bataua))	Pelagodoxa_henryana))	((((Veitchia_spiralis	Hydriastele_microspadix)	Kentiopsis_piersoniorum)	Heterospathe_cagayanensis)	(Dictyosperma_album	Burretiokentia_grandiflora)))	(Leopoldinia_pulchra	Manicaria_saccifera)))))	Pseudophoenix_vinifera))))	Kingia_australis);
((Bactris_major	(((Reinhardtia_simplex	(Reinhardtia_paiewonskiana	Reinhardtia_latisecta))	Reinhardtia_gracilis)	(((((((((Nypa_fruticans	Podococcus_barteri)	Dypsis_decaryi)	Orania_palindan)	Sclerosperma_profizianum)	((Serenoa_repens	(Phoenix_dactylifera	Sabal_domingensis))	((((Geonoma_undata	((Prestoea_acuminata	(Oenocarpus_minor	Oenocarpus_bataua))	Pelagodoxa_henryana))	Leopoldinia_pulchra)	(((Veitchia_spiralis	Kentiopsis_piersoniorum)	(Burretiokentia_grandiflora	(Dictyosperma_album	Heterospathe_cagayanensis)))	Hydriastele_microspadix))	Manicaria_saccifera)))	(Pseudophoenix_vinifera	((Iriartea_deltoidea	Calamus_caryotoides)	Chamaedorea_seifrizii)))	Roystonea_regia)	(Elaeis_guineensis	Elaeis_oleifera))	Attalea_speciosa)))	Kingia_australis);
(((Bactris_major	((Attalea_speciosa	(Elaeis_guineensis	Elaeis_oleifera))	(((Reinhardtia_gracilis	(Reinhardtia_paiewonskiana	Reinhardtia_latisecta))	Reinhardtia_simplex)	(((((Serenoa_repens	(Phoenix_dactylifera	Sabal_domingensis))	(((Podococcus_barteri	Dypsis_decaryi)	Nypa_fruticans)	(Pseudophoenix_vinifera	Chamaedorea_seifrizii)))	(Orania_palindan	Sclerosperma_profizianum))	(Iriartea_deltoidea	Roystonea_regia))	(((Prestoea_acuminata	(Oenocarpus_minor	Oenocarpus_bataua))	(((Heterospathe_cagayanensis	(Dictyosperma_album	Burretiokentia_grandiflora))	((Veitchia_spiralis	Kentiopsis_piersoniorum)	Hydriastele_microspadix))	(Pelagodoxa_henryana	(Leopoldinia_pulchra	Manicaria_saccifera))))	Geonoma_undata)))))	Calamus_caryotoides)	Kingia_australis);
((Bactris_major	(Attalea_speciosa	((Elaeis_guineensis	Elaeis_oleifera)	(((Reinhardtia_paiewonskiana	Reinhardtia_latisecta)	(Reinhardtia_simplex	(Calamus_caryotoides	Reinhardtia_gracilis)))	(((((Sclerosperma_profizianum	Serenoa_repens)	Pseudophoenix_vinifera)	Iriartea_deltoidea)	((((Pelagodoxa_henryana	(Leopoldinia_pulchra	Manicaria_saccifera))	(Geonoma_undata	((Prestoea_acuminata	(Oenocarpus_minor	Oenocarpus_bataua))	((Heterospathe_cagayanensis	(Dictyosperma_album	Burretiokentia_grandiflora))	(Kentiopsis_piersoniorum	(Hydriastele_microspadix	Veitchia_spiralis))))))	(Nypa_fruticans	(Phoenix_dactylifera	Sabal_domingensis)))	(((Podococcus_barteri	Dypsis_decaryi)	Roystonea_regia)	Chamaedorea_seifrizii)))	Orania_palindan)))))	Kingia_australis);
((Bactris_major	((Elaeis_guineensis	Elaeis_oleifera)	((Attalea_speciosa	(Reinhardtia_simplex	(Reinhardtia_gracilis	(Reinhardtia_paiewonskiana	Reinhardtia_latisecta))))	(((Pseudophoenix_vinifera	(Chamaedorea_seifrizii	(Calamus_caryotoides	Iriartea_deltoidea)))	(((Pelagodoxa_henryana	(Leopoldinia_pulchra	Manicaria_saccifera))	(Geonoma_undata	((Prestoea_acuminata	(Oenocarpus_minor	Oenocarpus_bataua))	((((Kentiopsis_piersoniorum	Veitchia_spiralis)	(Heterospathe_cagayanensis	Dictyosperma_album))	Burretiokentia_grandiflora)	Hydriastele_microspadix))))	(Nypa_fruticans	(Serenoa_repens	(Phoenix_dactylifera	Sabal_domingensis)))))	(Roystonea_regia	(((Podococcus_barteri	Dypsis_decaryi)	Orania_palindan)	Sclerosperma_profizianum))))))	Kingia_australis);
((Bactris_major	(((Iriartea_deltoidea	(((Roystonea_regia	(((Podococcus_barteri	Dypsis_decaryi)	Orania_palindan)	Sclerosperma_profizianum))	(((((((Dictyosperma_album	Heterospathe_cagayanensis)	(Kentiopsis_piersoniorum	Veitchia_spiralis))	Burretiokentia_grandiflora)	Hydriastele_microspadix)	(((Prestoea_acuminata	(Oenocarpus_minor	Oenocarpus_bataua))	Pelagodoxa_henryana)	Geonoma_undata))	(Leopoldinia_pulchra	Manicaria_saccifera))	(Serenoa_repens	(Phoenix_dactylifera	Sabal_domingensis))))	((Nypa_fruticans	Pseudophoenix_vinifera)	Chamaedorea_seifrizii)))	((Elaeis_guineensis	Elaeis_oleifera)	(Attalea_speciosa	((Reinhardtia_paiewonskiana	Reinhardtia_latisecta)	(Reinhardtia_simplex	Reinhardtia_gracilis)))))	Calamus_caryotoides))	Kingia_australis);
((Bactris_major	(((((Reinhardtia_paiewonskiana	Reinhardtia_latisecta)	(Reinhardtia_gracilis	Reinhardtia_simplex))	(((Manicaria_saccifera	(((Dictyosperma_album	Burretiokentia_grandiflora)	(Heterospathe_cagayanensis	(Hydriastele_microspadix	(Veitchia_spiralis	Kentiopsis_piersoniorum))))	(Geonoma_undata	(((Oenocarpus_bataua	Oenocarpus_minor)	Prestoea_acuminata)	Pelagodoxa_henryana))))	((((Chamaedorea_seifrizii	(Pseudophoenix_vinifera	Calamus_caryotoides))	Iriartea_deltoidea)	((Orania_palindan	Sclerosperma_profizianum)	(Podococcus_barteri	Dypsis_decaryi)))	((Nypa_fruticans	Serenoa_repens)	(Sabal_domingensis	Phoenix_dactylifera))))	(Leopoldinia_pulchra	Roystonea_regia)))	(Elaeis_oleifera	Elaeis_guineensis))	Attalea_speciosa))	Kingia_australis);
((Calamus_caryotoides	(((Iriartea_deltoidea	Chamaedorea_seifrizii)	((((Orania_palindan	Sclerosperma_profizianum)	(Podococcus_barteri	Dypsis_decaryi))	((Nypa_fruticans	(Serenoa_repens	(Sabal_domingensis	Phoenix_dactylifera)))	((Leopoldinia_pulchra	Manicaria_saccifera)	((((Hydriastele_microspadix	Veitchia_spiralis)	Kentiopsis_piersoniorum)	((Dictyosperma_album	Burretiokentia_grandiflora)	Heterospathe_cagayanensis))	(Geonoma_undata	(((Oenocarpus_bataua	Oenocarpus_minor)	Prestoea_acuminata)	Pelagodoxa_henryana))))))	(Roystonea_regia	(((Elaeis_oleifera	Elaeis_guineensis)	Bactris_major)	(Attalea_speciosa	((Reinhardtia_paiewonskiana	Reinhardtia_latisecta)	(Reinhardtia_gracilis	Reinhardtia_simplex)))))))	Pseudophoenix_vinifera))	Kingia_australis);
((Calamus_caryotoides	((Chamaedorea_seifrizii	((Nypa_fruticans	Pseudophoenix_vinifera)	((((Orania_palindan	Sclerosperma_profizianum)	(Podococcus_barteri	Dypsis_decaryi))	((Serenoa_repens	(Sabal_domingensis	Phoenix_dactylifera))	(Manicaria_saccifera	(Leopoldinia_pulchra	(((((Hydriastele_microspadix	Veitchia_spiralis)	Kentiopsis_piersoniorum)	((Dictyosperma_album	Burretiokentia_grandiflora)	Heterospathe_cagayanensis))	((Oenocarpus_bataua	Oenocarpus_minor)	Prestoea_acuminata))	(Geonoma_undata	Pelagodoxa_henryana))))))	(Roystonea_regia	(((Elaeis_oleifera	Elaeis_guineensis)	Bactris_major)	(Attalea_speciosa	((Reinhardtia_paiewonskiana	Reinhardtia_latisecta)	(Reinhardtia_gracilis	Reinhardtia_simplex))))))))	Iriartea_deltoidea))	Kingia_australis);
((Calamus_caryotoides	((Chamaedorea_seifrizii	((Nypa_fruticans	Pseudophoenix_vinifera)	(((Sabal_domingensis	Phoenix_dactylifera)	((Manicaria_saccifera	((Geonoma_undata	((Oenocarpus_bataua	Oenocarpus_minor)	Prestoea_acuminata))	((Leopoldinia_pulchra	Pelagodoxa_henryana)	(((Hydriastele_microspadix	Veitchia_spiralis)	Kentiopsis_piersoniorum)	((Dictyosperma_album	Burretiokentia_grandiflora)	Heterospathe_cagayanensis)))))	((((Elaeis_oleifera	Elaeis_guineensis)	Bactris_major)	(Attalea_speciosa	((Reinhardtia_paiewonskiana	Reinhardtia_latisecta)	(Reinhardtia_gracilis	Reinhardtia_simplex))))	(Roystonea_regia	((Orania_palindan	Sclerosperma_profizianum)	(Podococcus_barteri	Dypsis_decaryi))))))	Serenoa_repens)))	Iriartea_deltoidea))	Kingia_australis);
((Calamus_caryotoides	((Nypa_fruticans	Pseudophoenix_vinifera)	(((((Bactris_major	(Elaeis_oleifera	Elaeis_guineensis))	Attalea_speciosa)	((Reinhardtia_paiewonskiana	Reinhardtia_latisecta)	(Reinhardtia_gracilis	Reinhardtia_simplex)))	((((Sabal_domingensis	Serenoa_repens)	Phoenix_dactylifera)	(Roystonea_regia	(Orania_palindan	(Sclerosperma_profizianum	(Podococcus_barteri	Dypsis_decaryi)))))	(Manicaria_saccifera	((((((Oenocarpus_bataua	Oenocarpus_minor)	Prestoea_acuminata)	Pelagodoxa_henryana)	Geonoma_undata)	((((Hydriastele_microspadix	Veitchia_spiralis)	Kentiopsis_piersoniorum)	(Dictyosperma_album	Heterospathe_cagayanensis))	Burretiokentia_grandiflora))	Leopoldinia_pulchra))))	(Iriartea_deltoidea	Chamaedorea_seifrizii))))	Kingia_australis);
((Calamus_caryotoides	(Pseudophoenix_vinifera	((((Roystonea_regia	(Orania_palindan	(Sclerosperma_profizianum	(Podococcus_barteri	Dypsis_decaryi))))	((Nypa_fruticans	(Serenoa_repens	(Sabal_domingensis	Phoenix_dactylifera)))	(Manicaria_saccifera	((Pelagodoxa_henryana	(Leopoldinia_pulchra	(Geonoma_undata	((Oenocarpus_bataua	Oenocarpus_minor)	Prestoea_acuminata))))	(((Veitchia_spiralis	Kentiopsis_piersoniorum)	((Burretiokentia_grandiflora	Dictyosperma_album)	Heterospathe_cagayanensis))	Hydriastele_microspadix)))))	(((Elaeis_oleifera	Elaeis_guineensis)	Attalea_speciosa)	(Bactris_major	((Reinhardtia_paiewonskiana	Reinhardtia_latisecta)	(Reinhardtia_gracilis	Reinhardtia_simplex)))))	(Iriartea_deltoidea	Chamaedorea_seifrizii))))	Kingia_australis);
(((Calamus_caryotoides	(Pseudophoenix_vinifera	(((((Serenoa_repens	(Sabal_domingensis	Phoenix_dactylifera))	(((Geonoma_undata	((Oenocarpus_bataua	Oenocarpus_minor)	Prestoea_acuminata))	((((Burretiokentia_grandiflora	Dictyosperma_album)	Heterospathe_cagayanensis)	(Hydriastele_microspadix	(Veitchia_spiralis	Kentiopsis_piersoniorum)))	((Leopoldinia_pulchra	Manicaria_saccifera)	Pelagodoxa_henryana)))	(Orania_palindan	(Sclerosperma_profizianum	(Podococcus_barteri	Dypsis_decaryi)))))	(Roystonea_regia	(((Bactris_major	(Elaeis_oleifera	Elaeis_guineensis))	Attalea_speciosa)	(Reinhardtia_simplex	((Reinhardtia_paiewonskiana	Reinhardtia_latisecta)	Reinhardtia_gracilis)))))	Iriartea_deltoidea)	Chamaedorea_seifrizii)))	Nypa_fruticans)	Kingia_australis);
((Bactris_major	((((Reinhardtia_simplex	((Reinhardtia_paiewonskiana	Reinhardtia_latisecta)	Reinhardtia_gracilis))	((Roystonea_regia	(Orania_palindan	(Sclerosperma_profizianum	(Podococcus_barteri	Dypsis_decaryi))))	((Iriartea_deltoidea	(Chamaedorea_seifrizii	Pseudophoenix_vinifera))	((Nypa_fruticans	(Serenoa_repens	(Sabal_domingensis	Phoenix_dactylifera)))	(((Geonoma_undata	(Pelagodoxa_henryana	((Oenocarpus_bataua	Oenocarpus_minor)	Prestoea_acuminata)))	((((Dictyosperma_album	Burretiokentia_grandiflora)	(Kentiopsis_piersoniorum	(Hydriastele_microspadix	Veitchia_spiralis)))	Heterospathe_cagayanensis)	Calamus_caryotoides))	(Leopoldinia_pulchra	Manicaria_saccifera))))))	(Elaeis_oleifera	Elaeis_guineensis))	Attalea_speciosa))	Kingia_australis);
((Bactris_major	(((Elaeis_oleifera	Elaeis_guineensis)	(Attalea_speciosa	((Reinhardtia_simplex	((Reinhardtia_paiewonskiana	Reinhardtia_latisecta)	Reinhardtia_gracilis))	((Roystonea_regia	(Orania_palindan	(Sclerosperma_profizianum	(Podococcus_barteri	Dypsis_decaryi))))	((Iriartea_deltoidea	(Serenoa_repens	(Sabal_domingensis	Phoenix_dactylifera)))	((((Geonoma_undata	(Pelagodoxa_henryana	((Oenocarpus_bataua	Oenocarpus_minor)	Prestoea_acuminata)))	((((Nypa_fruticans	Dictyosperma_album)	Burretiokentia_grandiflora)	(Kentiopsis_piersoniorum	(Hydriastele_microspadix	Veitchia_spiralis)))	Heterospathe_cagayanensis))	(Leopoldinia_pulchra	Manicaria_saccifera))	(Chamaedorea_seifrizii	Pseudophoenix_vinifera)))))))	Calamus_caryotoides))	Kingia_australis);
((Bactris_major	((Elaeis_oleifera	Elaeis_guineensis)	(((Orania_palindan	(Sclerosperma_profizianum	(Nypa_fruticans	(Podococcus_barteri	Dypsis_decaryi))))	((Roystonea_regia	(Sabal_domingensis	Phoenix_dactylifera))	((((Geonoma_undata	((Oenocarpus_bataua	Oenocarpus_minor)	Prestoea_acuminata))	(((Dictyosperma_album	Heterospathe_cagayanensis)	((Kentiopsis_piersoniorum	(Hydriastele_microspadix	Veitchia_spiralis))	Burretiokentia_grandiflora))	(Leopoldinia_pulchra	(Pelagodoxa_henryana	Manicaria_saccifera))))	Serenoa_repens)	(Iriartea_deltoidea	(Chamaedorea_seifrizii	(Calamus_caryotoides	Pseudophoenix_vinifera))))))	((Reinhardtia_gracilis	Attalea_speciosa)	(Reinhardtia_simplex	(Reinhardtia_paiewonskiana	Reinhardtia_latisecta))))))	Kingia_australis);
((Calamus_caryotoides	((Iriartea_deltoidea	Chamaedorea_seifrizii)	(Pseudophoenix_vinifera	(((Roystonea_regia	((Sclerosperma_profizianum	(Podococcus_barteri	Dypsis_decaryi))	Orania_palindan))	(((Phoenix_dactylifera	Sabal_domingensis)	Serenoa_repens)	((Leopoldinia_pulchra	Manicaria_saccifera)	((Pelagodoxa_henryana	Geonoma_undata)	((Prestoea_acuminata	(Oenocarpus_bataua	Oenocarpus_minor))	(((Kentiopsis_piersoniorum	(Hydriastele_microspadix	Veitchia_spiralis))	(Heterospathe_cagayanensis	Dictyosperma_album))	Burretiokentia_grandiflora))))))	(((Reinhardtia_gracilis	Reinhardtia_simplex)	(Reinhardtia_latisecta	Reinhardtia_paiewonskiana))	(Attalea_speciosa	((Nypa_fruticans	Bactris_major)	(Elaeis_guineensis	Elaeis_oleifera))))))))	Kingia_australis);
((Bactris_major	(((Reinhardtia_gracilis	Attalea_speciosa)	(((((Iriartea_deltoidea	Chamaedorea_seifrizii)	(Calamus_caryotoides	Pseudophoenix_vinifera))	(((Sclerosperma_profizianum	(Podococcus_barteri	Dypsis_decaryi))	Orania_palindan)	((Nypa_fruticans	((Phoenix_dactylifera	Sabal_domingensis)	Serenoa_repens))	((Prestoea_acuminata	(Oenocarpus_bataua	Oenocarpus_minor))	(((Pelagodoxa_henryana	(Leopoldinia_pulchra	Manicaria_saccifera))	((Kentiopsis_piersoniorum	(Hydriastele_microspadix	Veitchia_spiralis))	(Heterospathe_cagayanensis	(Burretiokentia_grandiflora	Dictyosperma_album))))	Geonoma_undata)))))	Roystonea_regia)	(Reinhardtia_simplex	(Reinhardtia_latisecta	Reinhardtia_paiewonskiana))))	(Elaeis_guineensis	Elaeis_oleifera)))	Kingia_australis);
(((Pseudophoenix_vinifera	((((Phoenix_dactylifera	Sabal_domingensis)	Serenoa_repens)	(((Prestoea_acuminata	(Oenocarpus_bataua	Oenocarpus_minor))	(((Leopoldinia_pulchra	(Manicaria_saccifera	Pelagodoxa_henryana))	((Kentiopsis_piersoniorum	(Hydriastele_microspadix	Veitchia_spiralis))	(Heterospathe_cagayanensis	(Burretiokentia_grandiflora	Dictyosperma_album))))	Geonoma_undata))	(((Reinhardtia_simplex	((Reinhardtia_latisecta	Reinhardtia_paiewonskiana)	Reinhardtia_gracilis))	(((Elaeis_guineensis	Elaeis_oleifera)	Attalea_speciosa)	Bactris_major))	(Roystonea_regia	((Sclerosperma_profizianum	(Nypa_fruticans	(Podococcus_barteri	Dypsis_decaryi)))	Orania_palindan)))))	(Iriartea_deltoidea	Chamaedorea_seifrizii)))	Calamus_caryotoides)	Kingia_australis);
(((Pseudophoenix_vinifera	(((((Reinhardtia_simplex	((Reinhardtia_latisecta	Reinhardtia_paiewonskiana)	Reinhardtia_gracilis))	(Attalea_speciosa	(Bactris_major	(Elaeis_guineensis	Elaeis_oleifera))))	Roystonea_regia)	(((Sclerosperma_profizianum	(Podococcus_barteri	Dypsis_decaryi))	Orania_palindan)	((Manicaria_saccifera	((((((((Burretiokentia_grandiflora	Dictyosperma_album)	Heterospathe_cagayanensis)	(Kentiopsis_piersoniorum	Veitchia_spiralis))	Hydriastele_microspadix)	(Prestoea_acuminata	(Oenocarpus_bataua	Oenocarpus_minor)))	Geonoma_undata)	Pelagodoxa_henryana)	Leopoldinia_pulchra))	(Nypa_fruticans	((Phoenix_dactylifera	Sabal_domingensis)	Serenoa_repens)))))	(Iriartea_deltoidea	Chamaedorea_seifrizii)))	Calamus_caryotoides)	Kingia_australis);
(((Iriartea_deltoidea	(Chamaedorea_seifrizii	((Serenoa_repens	Pseudophoenix_vinifera)	(((((Reinhardtia_latisecta	Reinhardtia_paiewonskiana)	(Reinhardtia_gracilis	Reinhardtia_simplex))	(Attalea_speciosa	(Bactris_major	(Elaeis_guineensis	Elaeis_oleifera))))	Roystonea_regia)	((Phoenix_dactylifera	Sabal_domingensis)	(((Sclerosperma_profizianum	(Podococcus_barteri	Dypsis_decaryi))	Orania_palindan)	(Manicaria_saccifera	((((((Kentiopsis_piersoniorum	(Hydriastele_microspadix	Veitchia_spiralis))	((Burretiokentia_grandiflora	Dictyosperma_album)	(Nypa_fruticans	Heterospathe_cagayanensis)))	(Prestoea_acuminata	(Oenocarpus_bataua	Oenocarpus_minor)))	Geonoma_undata)	Pelagodoxa_henryana)	Leopoldinia_pulchra))))))))	Calamus_caryotoides)	Kingia_australis);
(((Pseudophoenix_vinifera	((((((((Reinhardtia_latisecta	Reinhardtia_paiewonskiana)	(Reinhardtia_gracilis	Reinhardtia_simplex))	(Attalea_speciosa	(Bactris_major	(Elaeis_guineensis	Elaeis_oleifera))))	Roystonea_regia)	(((Sclerosperma_profizianum	(Podococcus_barteri	Dypsis_decaryi))	Orania_palindan)	((((Pelagodoxa_henryana	(Manicaria_saccifera	Leopoldinia_pulchra))	((Kentiopsis_piersoniorum	(Hydriastele_microspadix	Veitchia_spiralis))	((Burretiokentia_grandiflora	Dictyosperma_album)	Heterospathe_cagayanensis)))	(Geonoma_undata	(Prestoea_acuminata	(Oenocarpus_bataua	Oenocarpus_minor))))	((Nypa_fruticans	Phoenix_dactylifera)	Sabal_domingensis))))	Serenoa_repens)	Iriartea_deltoidea)	Chamaedorea_seifrizii))	Calamus_caryotoides)	Kingia_australis);
(((Iriartea_deltoidea	((Pseudophoenix_vinifera	((((Bactris_major	(Elaeis_guineensis	Elaeis_oleifera))	((Reinhardtia_simplex	((Reinhardtia_latisecta	Reinhardtia_paiewonskiana)	Reinhardtia_gracilis))	Attalea_speciosa))	Roystonea_regia)	((Phoenix_dactylifera	Sabal_domingensis)	(((Sclerosperma_profizianum	((Nypa_fruticans	Podococcus_barteri)	Dypsis_decaryi))	Orania_palindan)	((Geonoma_undata	(Prestoea_acuminata	(Oenocarpus_bataua	Oenocarpus_minor)))	((Pelagodoxa_henryana	(Manicaria_saccifera	Leopoldinia_pulchra))	((Kentiopsis_piersoniorum	(Hydriastele_microspadix	Veitchia_spiralis))	((Burretiokentia_grandiflora	Dictyosperma_album)	Heterospathe_cagayanensis))))))))	(Chamaedorea_seifrizii	Serenoa_repens)))	Calamus_caryotoides)	Kingia_australis);
((((Nypa_fruticans	Pseudophoenix_vinifera)	((((Sclerosperma_profizianum	(Podococcus_barteri	Dypsis_decaryi))	Orania_palindan)	((((Bactris_major	(Elaeis_guineensis	Elaeis_oleifera))	((Reinhardtia_simplex	((Reinhardtia_latisecta	Reinhardtia_paiewonskiana)	Reinhardtia_gracilis))	Attalea_speciosa))	Roystonea_regia)	((Serenoa_repens	(Phoenix_dactylifera	Sabal_domingensis))	(((Geonoma_undata	(Prestoea_acuminata	(Oenocarpus_bataua	Oenocarpus_minor)))	((Pelagodoxa_henryana	Manicaria_saccifera)	(((Kentiopsis_piersoniorum	Veitchia_spiralis)	((Burretiokentia_grandiflora	Dictyosperma_album)	Heterospathe_cagayanensis))	Hydriastele_microspadix)))	Leopoldinia_pulchra))))	(Chamaedorea_seifrizii	Iriartea_deltoidea)))	Calamus_caryotoides)	Kingia_australis);
(((((Kentiopsis_piersoniorum	(Hydriastele_microspadix	Veitchia_spiralis))	((Burretiokentia_grandiflora	Dictyosperma_album)	Heterospathe_cagayanensis))	((((((Roystonea_regia	((Sclerosperma_profizianum	(Podococcus_barteri	Dypsis_decaryi))	Orania_palindan))	(((Chamaedorea_seifrizii	Iriartea_deltoidea)	Pseudophoenix_vinifera)	((Attalea_speciosa	((Elaeis_guineensis	Elaeis_oleifera)	Bactris_major))	((Reinhardtia_latisecta	Reinhardtia_paiewonskiana)	(Reinhardtia_gracilis	Reinhardtia_simplex)))))	(Serenoa_repens	(Phoenix_dactylifera	Sabal_domingensis)))	Nypa_fruticans)	(Geonoma_undata	(Prestoea_acuminata	(Oenocarpus_bataua	Oenocarpus_minor))))	(Pelagodoxa_henryana	(Leopoldinia_pulchra	Manicaria_saccifera))))	Calamus_caryotoides)	Kingia_australis);
((Bactris_major	(((((Reinhardtia_simplex	((Reinhardtia_latisecta	Reinhardtia_paiewonskiana)	Reinhardtia_gracilis))	Attalea_speciosa)	(((((Sclerosperma_profizianum	((Chamaedorea_seifrizii	Serenoa_repens)	(Podococcus_barteri	Dypsis_decaryi)))	Orania_palindan)	(Pseudophoenix_vinifera	(Phoenix_dactylifera	Sabal_domingensis)))	(((Leopoldinia_pulchra	(Manicaria_saccifera	Pelagodoxa_henryana))	Geonoma_undata)	((((Burretiokentia_grandiflora	(Nypa_fruticans	Dictyosperma_album))	Heterospathe_cagayanensis)	(Hydriastele_microspadix	(Kentiopsis_piersoniorum	Veitchia_spiralis)))	(Prestoea_acuminata	(Oenocarpus_bataua	Oenocarpus_minor)))))	(Iriartea_deltoidea	Roystonea_regia)))	(Elaeis_guineensis	Elaeis_oleifera))	Calamus_caryotoides))	Kingia_australis);
(((Calamus_caryotoides	((Elaeis_oleifera	Elaeis_guineensis)	((((Reinhardtia_paiewonskiana	Reinhardtia_latisecta)	Reinhardtia_simplex)	(Reinhardtia_gracilis	(((Pseudophoenix_vinifera	(Iriartea_deltoidea	Chamaedorea_seifrizii))	((Orania_palindan	(Sclerosperma_profizianum	(Dypsis_decaryi	Podococcus_barteri)))	((((Prestoea_acuminata	(Oenocarpus_minor	Oenocarpus_bataua))	(((Pelagodoxa_henryana	(Leopoldinia_pulchra	Manicaria_saccifera))	((Kentiopsis_piersoniorum	(Hydriastele_microspadix	Veitchia_spiralis))	((Burretiokentia_grandiflora	Dictyosperma_album)	Heterospathe_cagayanensis)))	Nypa_fruticans))	Geonoma_undata)	((Sabal_domingensis	Phoenix_dactylifera)	Serenoa_repens))))	Roystonea_regia)))	Attalea_speciosa)))	Bactris_major)	Kingia_australis);
((((Elaeis_oleifera	Elaeis_guineensis)	((Roystonea_regia	(((Nypa_fruticans	((Sabal_domingensis	Phoenix_dactylifera)	Serenoa_repens))	((Orania_palindan	(Sclerosperma_profizianum	(Dypsis_decaryi	Podococcus_barteri)))	((Manicaria_saccifera	((((((Kentiopsis_piersoniorum	(Hydriastele_microspadix	Veitchia_spiralis))	(Dictyosperma_album	Heterospathe_cagayanensis))	Burretiokentia_grandiflora)	(Prestoea_acuminata	(Oenocarpus_minor	Oenocarpus_bataua)))	Geonoma_undata)	Pelagodoxa_henryana))	Leopoldinia_pulchra)))	(((Calamus_caryotoides	Pseudophoenix_vinifera)	Chamaedorea_seifrizii)	Iriartea_deltoidea)))	(Attalea_speciosa	(Reinhardtia_simplex	((Reinhardtia_paiewonskiana	Reinhardtia_latisecta)	Reinhardtia_gracilis)))))	Bactris_major)	Kingia_australis);
((Sabal_domingensis	(((Serenoa_repens	Nypa_fruticans)	Phoenix_dactylifera)	((((((Reinhardtia_gracilis	Attalea_speciosa)	(Reinhardtia_simplex	(Reinhardtia_paiewonskiana	Reinhardtia_latisecta)))	(Bactris_major	(Elaeis_oleifera	Elaeis_guineensis)))	(Pseudophoenix_vinifera	((Calamus_caryotoides	Chamaedorea_seifrizii)	Iriartea_deltoidea)))	(Roystonea_regia	(Orania_palindan	(Sclerosperma_profizianum	(Dypsis_decaryi	Podococcus_barteri)))))	(((((Kentiopsis_piersoniorum	(Hydriastele_microspadix	Veitchia_spiralis))	(Dictyosperma_album	Heterospathe_cagayanensis))	Burretiokentia_grandiflora)	((Pelagodoxa_henryana	(Prestoea_acuminata	(Oenocarpus_minor	Oenocarpus_bataua)))	Geonoma_undata))	(Leopoldinia_pulchra	Manicaria_saccifera)))))	Kingia_australis);
((Sabal_domingensis	((Serenoa_repens	Phoenix_dactylifera)	(Nypa_fruticans	(((((Reinhardtia_gracilis	Attalea_speciosa)	(Reinhardtia_simplex	(Reinhardtia_paiewonskiana	Reinhardtia_latisecta)))	(Bactris_major	(Elaeis_oleifera	Elaeis_guineensis)))	((Roystonea_regia	(Calamus_caryotoides	Pseudophoenix_vinifera))	(Chamaedorea_seifrizii	Iriartea_deltoidea)))	((Orania_palindan	(Sclerosperma_profizianum	(Dypsis_decaryi	Podococcus_barteri)))	((((Kentiopsis_piersoniorum	(Hydriastele_microspadix	Veitchia_spiralis))	((Burretiokentia_grandiflora	Dictyosperma_album)	Heterospathe_cagayanensis))	((Pelagodoxa_henryana	(Prestoea_acuminata	(Oenocarpus_minor	Oenocarpus_bataua)))	Geonoma_undata))	(Leopoldinia_pulchra	Manicaria_saccifera)))))))	Kingia_australis);
((Serenoa_repens	(((((Pelagodoxa_henryana	(Manicaria_saccifera	Leopoldinia_pulchra))	(((Kentiopsis_piersoniorum	(Hydriastele_microspadix	Veitchia_spiralis))	(Dictyosperma_album	Heterospathe_cagayanensis))	Burretiokentia_grandiflora))	(Geonoma_undata	(Prestoea_acuminata	(Oenocarpus_minor	Oenocarpus_bataua))))	((Roystonea_regia	(((Reinhardtia_gracilis	Reinhardtia_simplex)	(Reinhardtia_paiewonskiana	Reinhardtia_latisecta))	((Elaeis_oleifera	Elaeis_guineensis)	(Bactris_major	Attalea_speciosa))))	((Chamaedorea_seifrizii	(Calamus_caryotoides	Pseudophoenix_vinifera))	((Nypa_fruticans	Iriartea_deltoidea)	(Orania_palindan	(Sclerosperma_profizianum	(Dypsis_decaryi	Podococcus_barteri)))))))	(Sabal_domingensis	Phoenix_dactylifera)))	Kingia_australis);
((Sabal_domingensis	(Phoenix_dactylifera	(Serenoa_repens	(((Orania_palindan	(Sclerosperma_profizianum	(Dypsis_decaryi	Podococcus_barteri)))	((Calamus_caryotoides	(Nypa_fruticans	Pseudophoenix_vinifera))	(Chamaedorea_seifrizii	Iriartea_deltoidea)))	((((Pelagodoxa_henryana	Manicaria_saccifera)	(((Kentiopsis_piersoniorum	(Hydriastele_microspadix	Veitchia_spiralis))	(Dictyosperma_album	Heterospathe_cagayanensis))	Burretiokentia_grandiflora))	(Geonoma_undata	(Prestoea_acuminata	(Oenocarpus_minor	Oenocarpus_bataua))))	((((Reinhardtia_gracilis	Reinhardtia_simplex)	(Reinhardtia_paiewonskiana	Reinhardtia_latisecta))	(Attalea_speciosa	((Elaeis_oleifera	Elaeis_guineensis)	Bactris_major)))	(Leopoldinia_pulchra	Roystonea_regia)))))))	Kingia_australis);
((Calamus_caryotoides	(((Elaeis_oleifera	Elaeis_guineensis)	(Bactris_major	Attalea_speciosa))	((((Chamaedorea_seifrizii	Iriartea_deltoidea)	(((Roystonea_regia	(Orania_palindan	Sclerosperma_profizianum))	(Serenoa_repens	((Nypa_fruticans	Phoenix_dactylifera)	Sabal_domingensis)))	((Manicaria_saccifera	((Dypsis_decaryi	Podococcus_barteri)	Leopoldinia_pulchra))	(((Kentiopsis_piersoniorum	(Hydriastele_microspadix	Veitchia_spiralis))	((Burretiokentia_grandiflora	Dictyosperma_album)	Heterospathe_cagayanensis))	((Geonoma_undata	(Prestoea_acuminata	(Oenocarpus_minor	Oenocarpus_bataua)))	Pelagodoxa_henryana)))))	Pseudophoenix_vinifera)	((Reinhardtia_gracilis	Reinhardtia_simplex)	(Reinhardtia_paiewonskiana	Reinhardtia_latisecta)))))	Kingia_australis);
((Calamus_caryotoides	(((Reinhardtia_simplex	((Reinhardtia_paiewonskiana	Reinhardtia_latisecta)	Reinhardtia_gracilis))	(((Pseudophoenix_vinifera	(Elaeis_oleifera	Elaeis_guineensis))	Attalea_speciosa)	((((((Dypsis_decaryi	Podococcus_barteri)	(Orania_palindan	Sclerosperma_profizianum))	((Pelagodoxa_henryana	(Manicaria_saccifera	Leopoldinia_pulchra))	(Geonoma_undata	((Prestoea_acuminata	(Oenocarpus_minor	Oenocarpus_bataua))	((Kentiopsis_piersoniorum	(Hydriastele_microspadix	Veitchia_spiralis))	((Burretiokentia_grandiflora	(Nypa_fruticans	Dictyosperma_album))	Heterospathe_cagayanensis))))))	((Sabal_domingensis	Phoenix_dactylifera)	Serenoa_repens))	(Chamaedorea_seifrizii	Roystonea_regia))	Iriartea_deltoidea)))	Bactris_major))	Kingia_australis);
((Calamus_caryotoides	(Chamaedorea_seifrizii	((((Sabal_domingensis	Phoenix_dactylifera)	(Nypa_fruticans	Serenoa_repens))	(((Iriartea_deltoidea	Roystonea_regia)	((Reinhardtia_simplex	((Reinhardtia_paiewonskiana	Reinhardtia_latisecta)	Reinhardtia_gracilis))	(Attalea_speciosa	(Bactris_major	(Elaeis_oleifera	Elaeis_guineensis)))))	(((Dypsis_decaryi	Podococcus_barteri)	(Orania_palindan	Sclerosperma_profizianum))	(((Geonoma_undata	(Pelagodoxa_henryana	(Prestoea_acuminata	(Oenocarpus_minor	Oenocarpus_bataua))))	((Kentiopsis_piersoniorum	(Hydriastele_microspadix	Veitchia_spiralis))	((Burretiokentia_grandiflora	Dictyosperma_album)	Heterospathe_cagayanensis)))	(Manicaria_saccifera	Leopoldinia_pulchra)))))	Pseudophoenix_vinifera)))	Kingia_australis);
((Calamus_caryotoides	(Pseudophoenix_vinifera	((Serenoa_repens	(Chamaedorea_seifrizii	Iriartea_deltoidea))	(((Reinhardtia_simplex	((Reinhardtia_paiewonskiana	Reinhardtia_latisecta)	Reinhardtia_gracilis))	(Attalea_speciosa	(Bactris_major	(Elaeis_oleifera	Elaeis_guineensis))))	(((((Prestoea_acuminata	(Oenocarpus_minor	Oenocarpus_bataua))	(Geonoma_undata	Pelagodoxa_henryana))	((Kentiopsis_piersoniorum	(Hydriastele_microspadix	Veitchia_spiralis))	((Burretiokentia_grandiflora	Dictyosperma_album)	Heterospathe_cagayanensis)))	(Manicaria_saccifera	Leopoldinia_pulchra))	(((Sabal_domingensis	Phoenix_dactylifera)	Nypa_fruticans)	(Roystonea_regia	((Dypsis_decaryi	Podococcus_barteri)	(Orania_palindan	Sclerosperma_profizianum)))))))))	Kingia_australis);
((Bactris_major	((((Reinhardtia_paiewonskiana	Reinhardtia_latisecta)	(Reinhardtia_gracilis	Reinhardtia_simplex))	((((Serenoa_repens	((Iriartea_deltoidea	Chamaedorea_seifrizii)	(Nypa_fruticans	Pseudophoenix_vinifera)))	(((Dypsis_decaryi	Podococcus_barteri)	((Phoenix_dactylifera	Sabal_domingensis)	(((Manicaria_saccifera	Leopoldinia_pulchra)	Pelagodoxa_henryana)	((((((Hydriastele_microspadix	Veitchia_spiralis)	Kentiopsis_piersoniorum)	(Heterospathe_cagayanensis	Dictyosperma_album))	Burretiokentia_grandiflora)	((Oenocarpus_bataua	Oenocarpus_minor)	Prestoea_acuminata))	Geonoma_undata))))	(Orania_palindan	Sclerosperma_profizianum)))	Roystonea_regia)	((Elaeis_oleifera	Elaeis_guineensis)	Attalea_speciosa)))	Calamus_caryotoides))	Kingia_australis);
((Bactris_major	((Elaeis_oleifera	Elaeis_guineensis)	(((((Nypa_fruticans	Iriartea_deltoidea)	Chamaedorea_seifrizii)	(Pseudophoenix_vinifera	Calamus_caryotoides))	(((((((Veitchia_spiralis	Kentiopsis_piersoniorum)	(Heterospathe_cagayanensis	(Burretiokentia_grandiflora	Dictyosperma_album)))	Hydriastele_microspadix)	(Geonoma_undata	(((Oenocarpus_bataua	Oenocarpus_minor)	Prestoea_acuminata)	Pelagodoxa_henryana)))	(Leopoldinia_pulchra	Manicaria_saccifera))	(Serenoa_repens	(Phoenix_dactylifera	Sabal_domingensis)))	(Roystonea_regia	(((Dypsis_decaryi	Podococcus_barteri)	Orania_palindan)	Sclerosperma_profizianum))))	(Attalea_speciosa	((Reinhardtia_paiewonskiana	Reinhardtia_latisecta)	(Reinhardtia_gracilis	Reinhardtia_simplex))))))	Kingia_australis);
((Calamus_caryotoides	(Bactris_major	(((Attalea_speciosa	(Elaeis_oleifera	Elaeis_guineensis))	((((((((Kentiopsis_piersoniorum	(Heterospathe_cagayanensis	(Burretiokentia_grandiflora	Dictyosperma_album)))	(Veitchia_spiralis	Hydriastele_microspadix))	(Geonoma_undata	(((Oenocarpus_bataua	Oenocarpus_minor)	Prestoea_acuminata)	Pelagodoxa_henryana)))	(Leopoldinia_pulchra	Manicaria_saccifera))	(Serenoa_repens	(Phoenix_dactylifera	Sabal_domingensis)))	(((Dypsis_decaryi	Podococcus_barteri)	Orania_palindan)	Sclerosperma_profizianum))	(((Nypa_fruticans	Iriartea_deltoidea)	Chamaedorea_seifrizii)	Pseudophoenix_vinifera))	Roystonea_regia))	(Reinhardtia_simplex	(Reinhardtia_gracilis	(Reinhardtia_paiewonskiana	Reinhardtia_latisecta))))))	Kingia_australis);
(((Calamus_caryotoides	((Iriartea_deltoidea	Chamaedorea_seifrizii)	(Pseudophoenix_vinifera	((Serenoa_repens	(Phoenix_dactylifera	Sabal_domingensis))	(((((Elaeis_oleifera	Elaeis_guineensis)	(Attalea_speciosa	Bactris_major))	(Reinhardtia_simplex	(Reinhardtia_gracilis	(Reinhardtia_paiewonskiana	Reinhardtia_latisecta))))	(Roystonea_regia	(((Dypsis_decaryi	Podococcus_barteri)	Orania_palindan)	Sclerosperma_profizianum)))	((Leopoldinia_pulchra	(Pelagodoxa_henryana	Manicaria_saccifera))	((((((Burretiokentia_grandiflora	Dictyosperma_album)	Heterospathe_cagayanensis)	(Veitchia_spiralis	Kentiopsis_piersoniorum))	Hydriastele_microspadix)	((Oenocarpus_bataua	Oenocarpus_minor)	Prestoea_acuminata))	Geonoma_undata)))))))	Nypa_fruticans)	Kingia_australis);
((Calamus_caryotoides	(Bactris_major	(((Reinhardtia_simplex	(Reinhardtia_paiewonskiana	Reinhardtia_latisecta))	Reinhardtia_gracilis)	((((((Phoenix_dactylifera	Sabal_domingensis)	Serenoa_repens)	((((Dypsis_decaryi	Podococcus_barteri)	Orania_palindan)	Sclerosperma_profizianum)	(Manicaria_saccifera	((Geonoma_undata	((Oenocarpus_bataua	Oenocarpus_minor)	Prestoea_acuminata))	((Nypa_fruticans	Leopoldinia_pulchra)	((((Kentiopsis_piersoniorum	(Veitchia_spiralis	Hydriastele_microspadix))	Heterospathe_cagayanensis)	(Burretiokentia_grandiflora	Dictyosperma_album))	Pelagodoxa_henryana))))))	(Roystonea_regia	Iriartea_deltoidea))	(Chamaedorea_seifrizii	Pseudophoenix_vinifera))	((Elaeis_oleifera	Elaeis_guineensis)	Attalea_speciosa)))))	Kingia_australis);
((Calamus_caryotoides	(Sabal_domingensis	(((((((Reinhardtia_gracilis	Attalea_speciosa)	((Reinhardtia_paiewonskiana	Reinhardtia_latisecta)	Reinhardtia_simplex))	(Bactris_major	(Elaeis_oleifera	Elaeis_guineensis)))	Roystonea_regia)	(Serenoa_repens	((Iriartea_deltoidea	(Chamaedorea_seifrizii	Pseudophoenix_vinifera))	(((Dypsis_decaryi	Podococcus_barteri)	Orania_palindan)	Sclerosperma_profizianum))))	(Manicaria_saccifera	(((((Kentiopsis_piersoniorum	Veitchia_spiralis)	(Heterospathe_cagayanensis	(Burretiokentia_grandiflora	Dictyosperma_album)))	Hydriastele_microspadix)	(Pelagodoxa_henryana	(Geonoma_undata	((Oenocarpus_bataua	Oenocarpus_minor)	Prestoea_acuminata))))	(Nypa_fruticans	Leopoldinia_pulchra))))	Phoenix_dactylifera)))	Kingia_australis);
((Bactris_major	((Elaeis_oleifera	Elaeis_guineensis)	((Roystonea_regia	(((Iriartea_deltoidea	Chamaedorea_seifrizii)	(Calamus_caryotoides	Pseudophoenix_vinifera))	(((Geonoma_undata	((Oenocarpus_bataua	Oenocarpus_minor)	Prestoea_acuminata))	((((Burretiokentia_grandiflora	(Nypa_fruticans	Dictyosperma_album))	Heterospathe_cagayanensis)	(Kentiopsis_piersoniorum	(Hydriastele_microspadix	Veitchia_spiralis)))	((Leopoldinia_pulchra	Manicaria_saccifera)	Pelagodoxa_henryana)))	((Serenoa_repens	(Phoenix_dactylifera	Sabal_domingensis))	(((Dypsis_decaryi	Podococcus_barteri)	Orania_palindan)	Sclerosperma_profizianum)))))	(Attalea_speciosa	(Reinhardtia_simplex	((Reinhardtia_paiewonskiana	Reinhardtia_latisecta)	Reinhardtia_gracilis))))))	Kingia_australis);
((Nypa_fruticans	(Dictyosperma_album	((Heterospathe_cagayanensis	((Kentiopsis_piersoniorum	Veitchia_spiralis)	(Hydriastele_microspadix	((((Phoenix_dactylifera	(Sabal_domingensis	Serenoa_repens))	(((((Reinhardtia_simplex	((Reinhardtia_paiewonskiana	Reinhardtia_latisecta)	Reinhardtia_gracilis))	(Attalea_speciosa	(Bactris_major	(Elaeis_oleifera	Elaeis_guineensis))))	Roystonea_regia)	((Iriartea_deltoidea	Chamaedorea_seifrizii)	(Calamus_caryotoides	Pseudophoenix_vinifera)))	(((Dypsis_decaryi	Podococcus_barteri)	Orania_palindan)	Sclerosperma_profizianum)))	(Leopoldinia_pulchra	Manicaria_saccifera))	(((Oenocarpus_bataua	Oenocarpus_minor)	Prestoea_acuminata)	(Pelagodoxa_henryana	Geonoma_undata))))))	Burretiokentia_grandiflora)))	Kingia_australis);
((Calamus_caryotoides	(Iriartea_deltoidea	(Chamaedorea_seifrizii	(Pseudophoenix_vinifera	((((Dypsis_decaryi	(Nypa_fruticans	Podococcus_barteri))	Orania_palindan)	Sclerosperma_profizianum)	((Phoenix_dactylifera	(Sabal_domingensis	Serenoa_repens))	((((Leopoldinia_pulchra	Pelagodoxa_henryana)	Manicaria_saccifera)	((((((Dictyosperma_album	Heterospathe_cagayanensis)	(Kentiopsis_piersoniorum	Veitchia_spiralis))	Burretiokentia_grandiflora)	Hydriastele_microspadix)	((Oenocarpus_bataua	Oenocarpus_minor)	Prestoea_acuminata))	Geonoma_undata))	(((Reinhardtia_simplex	((Reinhardtia_paiewonskiana	Reinhardtia_latisecta)	Reinhardtia_gracilis))	(Bactris_major	((Elaeis_oleifera	Elaeis_guineensis)	Attalea_speciosa)))	Roystonea_regia))))))))	Kingia_australis);
((Calamus_caryotoides	(Pseudophoenix_vinifera	((Iriartea_deltoidea	Chamaedorea_seifrizii)	(((((Dypsis_decaryi	Podococcus_barteri)	Orania_palindan)	Sclerosperma_profizianum)	((Nypa_fruticans	(Phoenix_dactylifera	(Sabal_domingensis	Serenoa_repens)))	(Manicaria_saccifera	((((Oenocarpus_bataua	Oenocarpus_minor)	Prestoea_acuminata)	Pelagodoxa_henryana)	((((Kentiopsis_piersoniorum	(Hydriastele_microspadix	Veitchia_spiralis))	(Burretiokentia_grandiflora	Dictyosperma_album))	Heterospathe_cagayanensis)	(Leopoldinia_pulchra	Geonoma_undata))))))	(((Reinhardtia_gracilis	(Reinhardtia_simplex	(Reinhardtia_paiewonskiana	Reinhardtia_latisecta)))	(Bactris_major	((Elaeis_oleifera	Elaeis_guineensis)	Attalea_speciosa)))	Roystonea_regia)))))	Kingia_australis);
((Sabal_domingensis	(((((((Dypsis_decaryi	Podococcus_barteri)	Orania_palindan)	Sclerosperma_profizianum)	((Roystonea_regia	(((Reinhardtia_gracilis	Attalea_speciosa)	(Bactris_major	((Nypa_fruticans	Elaeis_oleifera)	Elaeis_guineensis)))	(Reinhardtia_simplex	(Reinhardtia_latisecta	Reinhardtia_paiewonskiana))))	((Calamus_caryotoides	Pseudophoenix_vinifera)	(Chamaedorea_seifrizii	Iriartea_deltoidea))))	(((Geonoma_undata	(Pelagodoxa_henryana	(((Oenocarpus_bataua	Oenocarpus_minor)	Prestoea_acuminata)	(Burretiokentia_grandiflora	((Heterospathe_cagayanensis	Dictyosperma_album)	(Kentiopsis_piersoniorum	(Hydriastele_microspadix	Veitchia_spiralis)))))))	Leopoldinia_pulchra)	Manicaria_saccifera))	Phoenix_dactylifera)	Serenoa_repens))	Kingia_australis);
((Calamus_caryotoides	((((Nypa_fruticans	(Roystonea_regia	Pseudophoenix_vinifera))	(((((Dypsis_decaryi	Podococcus_barteri)	Orania_palindan)	Sclerosperma_profizianum)	(((Elaeis_oleifera	Elaeis_guineensis)	(Attalea_speciosa	Bactris_major))	(Reinhardtia_gracilis	(Reinhardtia_simplex	(Reinhardtia_latisecta	Reinhardtia_paiewonskiana)))))	((Phoenix_dactylifera	Sabal_domingensis)	(((((Heterospathe_cagayanensis	(Burretiokentia_grandiflora	Dictyosperma_album))	(Kentiopsis_piersoniorum	(Hydriastele_microspadix	Veitchia_spiralis)))	((Pelagodoxa_henryana	((Oenocarpus_bataua	Oenocarpus_minor)	Prestoea_acuminata))	Geonoma_undata))	Leopoldinia_pulchra)	Manicaria_saccifera))))	(Serenoa_repens	Chamaedorea_seifrizii))	Iriartea_deltoidea))	Kingia_australis);
((Calamus_caryotoides	(((((Chamaedorea_seifrizii	(((Reinhardtia_gracilis	Attalea_speciosa)	(Bactris_major	(Elaeis_oleifera	Elaeis_guineensis)))	(Reinhardtia_simplex	(Reinhardtia_latisecta	Reinhardtia_paiewonskiana))))	(((Serenoa_repens	(Phoenix_dactylifera	Sabal_domingensis))	((((Leopoldinia_pulchra	Manicaria_saccifera)	Pelagodoxa_henryana)	((Heterospathe_cagayanensis	(Burretiokentia_grandiflora	Dictyosperma_album))	(Kentiopsis_piersoniorum	(Hydriastele_microspadix	Veitchia_spiralis))))	(((Oenocarpus_bataua	Oenocarpus_minor)	Prestoea_acuminata)	Geonoma_undata)))	((Sclerosperma_profizianum	Roystonea_regia)	Orania_palindan)))	(Nypa_fruticans	(Dypsis_decaryi	Podococcus_barteri)))	Iriartea_deltoidea)	Pseudophoenix_vinifera))	Kingia_australis);
((Calamus_caryotoides	(((((Roystonea_regia	((Attalea_speciosa	(Bactris_major	(Elaeis_oleifera	Elaeis_guineensis)))	(Reinhardtia_gracilis	(Reinhardtia_simplex	(Reinhardtia_latisecta	Reinhardtia_paiewonskiana)))))	(((Serenoa_repens	Nypa_fruticans)	(Phoenix_dactylifera	Sabal_domingensis))	(((((Dictyosperma_album	((Kentiopsis_piersoniorum	Veitchia_spiralis)	Heterospathe_cagayanensis))	Burretiokentia_grandiflora)	Hydriastele_microspadix)	(Geonoma_undata	(Pelagodoxa_henryana	((Oenocarpus_bataua	Oenocarpus_minor)	Prestoea_acuminata))))	(Leopoldinia_pulchra	Manicaria_saccifera))))	((Sclerosperma_profizianum	Orania_palindan)	(Dypsis_decaryi	Podococcus_barteri)))	(Chamaedorea_seifrizii	Iriartea_deltoidea))	Pseudophoenix_vinifera))	Kingia_australis);
((Calamus_caryotoides	(Bactris_major	((Elaeis_oleifera	Elaeis_guineensis)	(((Reinhardtia_gracilis	(Reinhardtia_simplex	(Reinhardtia_latisecta	Reinhardtia_paiewonskiana)))	((((((Oenocarpus_bataua	Oenocarpus_minor)	Prestoea_acuminata)	(((Dictyosperma_album	Burretiokentia_grandiflora)	((Hydriastele_microspadix	(Kentiopsis_piersoniorum	Veitchia_spiralis))	Heterospathe_cagayanensis))	((Pelagodoxa_henryana	Manicaria_saccifera)	Leopoldinia_pulchra)))	Geonoma_undata)	((((Chamaedorea_seifrizii	Iriartea_deltoidea)	Pseudophoenix_vinifera)	(Orania_palindan	((Dypsis_decaryi	Podococcus_barteri)	Sclerosperma_profizianum)))	(Nypa_fruticans	((Phoenix_dactylifera	Sabal_domingensis)	Serenoa_repens))))	Roystonea_regia))	Attalea_speciosa))))	Kingia_australis);
((Bactris_major	((((Reinhardtia_gracilis	(Reinhardtia_simplex	(Reinhardtia_latisecta	Reinhardtia_paiewonskiana)))	(Pseudophoenix_vinifera	(((Roystonea_regia	(Orania_palindan	((Dypsis_decaryi	Podococcus_barteri)	Sclerosperma_profizianum)))	((Nypa_fruticans	(Sabal_domingensis	Phoenix_dactylifera))	((Geonoma_undata	((Oenocarpus_bataua	Oenocarpus_minor)	Prestoea_acuminata))	(((Dictyosperma_album	Burretiokentia_grandiflora)	((Serenoa_repens	(Kentiopsis_piersoniorum	(Veitchia_spiralis	Hydriastele_microspadix)))	Heterospathe_cagayanensis))	(Pelagodoxa_henryana	(Manicaria_saccifera	Leopoldinia_pulchra))))))	(Chamaedorea_seifrizii	Iriartea_deltoidea))))	(Attalea_speciosa	(Elaeis_oleifera	Elaeis_guineensis)))	Calamus_caryotoides))	Kingia_australis);
((Bactris_major	((Elaeis_oleifera	Elaeis_guineensis)	((Attalea_speciosa	((Reinhardtia_simplex	(Reinhardtia_latisecta	Reinhardtia_paiewonskiana))	Reinhardtia_gracilis))	((((Roystonea_regia	(Orania_palindan	((Dypsis_decaryi	Podococcus_barteri)	Sclerosperma_profizianum)))	((Nypa_fruticans	(Sabal_domingensis	Phoenix_dactylifera))	((((Pelagodoxa_henryana	Geonoma_undata)	((Calamus_caryotoides	(((Heterospathe_cagayanensis	Dictyosperma_album)	Burretiokentia_grandiflora)	(Kentiopsis_piersoniorum	(Veitchia_spiralis	Hydriastele_microspadix))))	((Oenocarpus_bataua	Oenocarpus_minor)	Prestoea_acuminata)))	Leopoldinia_pulchra)	Manicaria_saccifera)))	((Serenoa_repens	Chamaedorea_seifrizii)	Iriartea_deltoidea))	Pseudophoenix_vinifera))))	Kingia_australis);
((Bactris_major	((Elaeis_oleifera	Elaeis_guineensis)	(((Reinhardtia_simplex	((Reinhardtia_latisecta	Reinhardtia_paiewonskiana)	Reinhardtia_gracilis))	(((((((Heterospathe_cagayanensis	(Dictyosperma_album	Burretiokentia_grandiflora))	(Kentiopsis_piersoniorum	(Veitchia_spiralis	Hydriastele_microspadix)))	((Pelagodoxa_henryana	((Oenocarpus_bataua	Oenocarpus_minor)	Prestoea_acuminata))	Geonoma_undata))	(Leopoldinia_pulchra	Manicaria_saccifera))	((Nypa_fruticans	Pseudophoenix_vinifera)	(Chamaedorea_seifrizii	(Iriartea_deltoidea	Calamus_caryotoides))))	(Roystonea_regia	(Orania_palindan	((Dypsis_decaryi	Podococcus_barteri)	Sclerosperma_profizianum))))	(Sabal_domingensis	(Serenoa_repens	Phoenix_dactylifera))))	Attalea_speciosa)))	Kingia_australis);
(((Sabal_domingensis	((Serenoa_repens	Phoenix_dactylifera)	((((((Heterospathe_cagayanensis	(Dictyosperma_album	Burretiokentia_grandiflora))	(Kentiopsis_piersoniorum	Veitchia_spiralis))	Hydriastele_microspadix)	((Pelagodoxa_henryana	((Oenocarpus_bataua	Oenocarpus_minor)	Prestoea_acuminata))	Geonoma_undata))	(Leopoldinia_pulchra	Manicaria_saccifera))	((((Iriartea_deltoidea	(Calamus_caryotoides	Pseudophoenix_vinifera))	Chamaedorea_seifrizii)	((Attalea_speciosa	(Elaeis_oleifera	Elaeis_guineensis))	(Bactris_major	(Reinhardtia_simplex	((Reinhardtia_latisecta	Reinhardtia_paiewonskiana)	Reinhardtia_gracilis)))))	(Roystonea_regia	(Orania_palindan	((Dypsis_decaryi	Podococcus_barteri)	Sclerosperma_profizianum)))))))	Nypa_fruticans)	Kingia_australis);
((Serenoa_repens	(((((Orania_palindan	((Dypsis_decaryi	Podococcus_barteri)	Sclerosperma_profizianum))	((Geonoma_undata	((Oenocarpus_bataua	Oenocarpus_minor)	Prestoea_acuminata))	((((Heterospathe_cagayanensis	(Dictyosperma_album	Burretiokentia_grandiflora))	((Kentiopsis_piersoniorum	Veitchia_spiralis)	Hydriastele_microspadix))	(Manicaria_saccifera	Pelagodoxa_henryana))	Leopoldinia_pulchra)))	(((Bactris_major	(Elaeis_oleifera	Elaeis_guineensis))	((Reinhardtia_simplex	((Reinhardtia_latisecta	Reinhardtia_paiewonskiana)	Reinhardtia_gracilis))	Attalea_speciosa))	(((Nypa_fruticans	Calamus_caryotoides)	Pseudophoenix_vinifera)	(Chamaedorea_seifrizii	Iriartea_deltoidea))))	Roystonea_regia)	(Sabal_domingensis	Phoenix_dactylifera)))	Kingia_australis);
((Calamus_caryotoides	(Pseudophoenix_vinifera	(((((((Reinhardtia_gracilis	Reinhardtia_simplex)	(Reinhardtia_paiewonskiana	Reinhardtia_latisecta))	(Attalea_speciosa	(Bactris_major	((Elaeis_guineensis	Nypa_fruticans)	Elaeis_oleifera))))	Roystonea_regia)	((Sabal_domingensis	(Serenoa_repens	Phoenix_dactylifera))	((Geonoma_undata	(Prestoea_acuminata	(Oenocarpus_bataua	Oenocarpus_minor)))	((Pelagodoxa_henryana	(Leopoldinia_pulchra	Manicaria_saccifera))	(Burretiokentia_grandiflora	((Heterospathe_cagayanensis	Dictyosperma_album)	(Kentiopsis_piersoniorum	(Veitchia_spiralis	Hydriastele_microspadix))))))))	(Sclerosperma_profizianum	(Orania_palindan	(Podococcus_barteri	Dypsis_decaryi))))	(Iriartea_deltoidea	Chamaedorea_seifrizii))))	Kingia_australis);
((Calamus_caryotoides	(Iriartea_deltoidea	(Chamaedorea_seifrizii	(Pseudophoenix_vinifera	(((Sabal_domingensis	(Serenoa_repens	(Nypa_fruticans	Phoenix_dactylifera)))	(((Leopoldinia_pulchra	Manicaria_saccifera)	(((Heterospathe_cagayanensis	(Burretiokentia_grandiflora	Dictyosperma_album))	(Kentiopsis_piersoniorum	(Veitchia_spiralis	Hydriastele_microspadix)))	((Geonoma_undata	(Prestoea_acuminata	(Oenocarpus_bataua	Oenocarpus_minor)))	Pelagodoxa_henryana)))	((((Reinhardtia_gracilis	Reinhardtia_simplex)	(Reinhardtia_paiewonskiana	Reinhardtia_latisecta))	(Attalea_speciosa	(Bactris_major	(Elaeis_guineensis	Elaeis_oleifera))))	Roystonea_regia)))	(Sclerosperma_profizianum	(Orania_palindan	(Podococcus_barteri	Dypsis_decaryi))))))))	Kingia_australis);
((Bactris_major	((Elaeis_guineensis	Elaeis_oleifera)	(((Roystonea_regia	(((((Sclerosperma_profizianum	(Orania_palindan	(Podococcus_barteri	Dypsis_decaryi)))	(Iriartea_deltoidea	(Calamus_caryotoides	Chamaedorea_seifrizii)))	Pseudophoenix_vinifera)	((Nypa_fruticans	Sabal_domingensis)	(Serenoa_repens	Phoenix_dactylifera)))	((Prestoea_acuminata	(Oenocarpus_bataua	Oenocarpus_minor))	((((Manicaria_saccifera	Pelagodoxa_henryana)	Leopoldinia_pulchra)	(((Burretiokentia_grandiflora	Dictyosperma_album)	Heterospathe_cagayanensis)	((Kentiopsis_piersoniorum	Veitchia_spiralis)	Hydriastele_microspadix)))	Geonoma_undata))))	((Reinhardtia_gracilis	Reinhardtia_simplex)	(Reinhardtia_paiewonskiana	Reinhardtia_latisecta)))	Attalea_speciosa)))	Kingia_australis);
((Sabal_domingensis	((((Pseudophoenix_vinifera	(Iriartea_deltoidea	Chamaedorea_seifrizii))	((Sclerosperma_profizianum	(Orania_palindan	(Podococcus_barteri	Dypsis_decaryi)))	(((((Calamus_caryotoides	((((Dictyosperma_album	Heterospathe_cagayanensis)	(Kentiopsis_piersoniorum	Veitchia_spiralis))	Burretiokentia_grandiflora)	(Nypa_fruticans	Hydriastele_microspadix)))	(Prestoea_acuminata	(Oenocarpus_bataua	Oenocarpus_minor)))	Geonoma_undata)	(Pelagodoxa_henryana	Manicaria_saccifera))	(((Reinhardtia_gracilis	(Reinhardtia_simplex	(Reinhardtia_paiewonskiana	Reinhardtia_latisecta)))	(Attalea_speciosa	(Bactris_major	(Elaeis_guineensis	Elaeis_oleifera))))	(Leopoldinia_pulchra	Roystonea_regia)))))	Serenoa_repens)	Phoenix_dactylifera))	Kingia_australis);
(((Attalea_speciosa	((Elaeis_guineensis	Elaeis_oleifera)	(((Pseudophoenix_vinifera	(Iriartea_deltoidea	Chamaedorea_seifrizii))	(((Nypa_fruticans	(Phoenix_dactylifera	Sabal_domingensis))	((Leopoldinia_pulchra	((Calamus_caryotoides	(((Burretiokentia_grandiflora	Dictyosperma_album)	Heterospathe_cagayanensis)	(Kentiopsis_piersoniorum	(Hydriastele_microspadix	Veitchia_spiralis))))	((Pelagodoxa_henryana	(Prestoea_acuminata	(Oenocarpus_bataua	Oenocarpus_minor)))	Geonoma_undata)))	(Serenoa_repens	Manicaria_saccifera)))	((Sclerosperma_profizianum	(Orania_palindan	(Podococcus_barteri	Dypsis_decaryi)))	Roystonea_regia)))	((Reinhardtia_gracilis	Reinhardtia_simplex)	(Reinhardtia_paiewonskiana	Reinhardtia_latisecta)))))	Bactris_major)	Kingia_australis);
((Calamus_caryotoides	(Pseudophoenix_vinifera	((Iriartea_deltoidea	Chamaedorea_seifrizii)	((((Sabal_domingensis	(Nypa_fruticans	Phoenix_dactylifera))	Serenoa_repens)	(((Leopoldinia_pulchra	((Pelagodoxa_henryana	(Prestoea_acuminata	(Oenocarpus_bataua	Oenocarpus_minor)))	(Geonoma_undata	(((Dictyosperma_album	Heterospathe_cagayanensis)	(Kentiopsis_piersoniorum	(Hydriastele_microspadix	Veitchia_spiralis)))	Burretiokentia_grandiflora))))	Manicaria_saccifera)	(Sclerosperma_profizianum	(Orania_palindan	(Podococcus_barteri	Dypsis_decaryi)))))	(Roystonea_regia	(((Reinhardtia_gracilis	Reinhardtia_simplex)	(Reinhardtia_paiewonskiana	Reinhardtia_latisecta))	((Attalea_speciosa	(Elaeis_guineensis	Elaeis_oleifera))	Bactris_major)))))))	Kingia_australis);
((Calamus_caryotoides	(Pseudophoenix_vinifera	((Iriartea_deltoidea	Chamaedorea_seifrizii)	((((Reinhardtia_gracilis	Reinhardtia_simplex)	(Reinhardtia_paiewonskiana	Reinhardtia_latisecta))	(Attalea_speciosa	((Elaeis_guineensis	Elaeis_oleifera)	Bactris_major)))	((((((Leopoldinia_pulchra	(Prestoea_acuminata	(Oenocarpus_bataua	Oenocarpus_minor)))	(((Burretiokentia_grandiflora	Dictyosperma_album)	Heterospathe_cagayanensis)	(Kentiopsis_piersoniorum	(Hydriastele_microspadix	Veitchia_spiralis))))	Geonoma_undata)	(Pelagodoxa_henryana	Manicaria_saccifera))	(Nypa_fruticans	(Serenoa_repens	(Sabal_domingensis	Phoenix_dactylifera))))	(Roystonea_regia	(Sclerosperma_profizianum	(Orania_palindan	(Podococcus_barteri	Dypsis_decaryi)))))))))	Kingia_australis);
((Calamus_caryotoides	((Reinhardtia_paiewonskiana	Reinhardtia_latisecta)	(Reinhardtia_gracilis	(((Attalea_speciosa	((Elaeis_guineensis	Elaeis_oleifera)	Bactris_major))	((((((Geonoma_undata	((Prestoea_acuminata	(Oenocarpus_bataua	Oenocarpus_minor))	Pelagodoxa_henryana))	((((Burretiokentia_grandiflora	(Nypa_fruticans	Dictyosperma_album))	Heterospathe_cagayanensis)	(Kentiopsis_piersoniorum	Veitchia_spiralis))	Hydriastele_microspadix))	(Leopoldinia_pulchra	Manicaria_saccifera))	(Serenoa_repens	(Sabal_domingensis	Phoenix_dactylifera)))	(Roystonea_regia	(Sclerosperma_profizianum	(Orania_palindan	(Podococcus_barteri	Dypsis_decaryi)))))	(Iriartea_deltoidea	(Chamaedorea_seifrizii	Pseudophoenix_vinifera))))	Reinhardtia_simplex))))	Kingia_australis);
((Bactris_major	(((Pseudophoenix_vinifera	(((Sabal_domingensis	Phoenix_dactylifera)	Roystonea_regia)	(((Chamaedorea_seifrizii	Calamus_caryotoides)	Iriartea_deltoidea)	(((((Serenoa_repens	(((Burretiokentia_grandiflora	(Nypa_fruticans	Dictyosperma_album))	Heterospathe_cagayanensis)	(Kentiopsis_piersoniorum	(Hydriastele_microspadix	Veitchia_spiralis))))	(Prestoea_acuminata	(Oenocarpus_bataua	Oenocarpus_minor)))	(Pelagodoxa_henryana	(Leopoldinia_pulchra	Manicaria_saccifera)))	Geonoma_undata)	(Sclerosperma_profizianum	(Orania_palindan	(Podococcus_barteri	Dypsis_decaryi)))))))	((((Reinhardtia_paiewonskiana	Reinhardtia_latisecta)	Reinhardtia_simplex)	Reinhardtia_gracilis)	Attalea_speciosa))	(Elaeis_guineensis	Elaeis_oleifera)))	Kingia_australis);
(((Sabal_domingensis	((Phoenix_dactylifera	Serenoa_repens)	((((Iriartea_deltoidea	Pseudophoenix_vinifera)	Chamaedorea_seifrizii)	((((Geonoma_undata	(Prestoea_acuminata	(Oenocarpus_bataua	Oenocarpus_minor)))	((Pelagodoxa_henryana	(Leopoldinia_pulchra	Manicaria_saccifera))	(((Burretiokentia_grandiflora	Dictyosperma_album)	Heterospathe_cagayanensis)	(Kentiopsis_piersoniorum	(Hydriastele_microspadix	Veitchia_spiralis)))))	(Roystonea_regia	(Sclerosperma_profizianum	(Orania_palindan	(Podococcus_barteri	Dypsis_decaryi)))))	((Reinhardtia_simplex	(Reinhardtia_gracilis	(Reinhardtia_paiewonskiana	Reinhardtia_latisecta)))	((Bactris_major	(Elaeis_guineensis	Elaeis_oleifera))	Attalea_speciosa))))	Nypa_fruticans)))	Calamus_caryotoides)	Kingia_australis);
((((Reinhardtia_gracilis	(Reinhardtia_simplex	(Reinhardtia_latisecta	Reinhardtia_paiewonskiana)))	(((((Sclerosperma_profizianum	(Orania_palindan	(Podococcus_barteri	(Nypa_fruticans	Dypsis_decaryi))))	((Serenoa_repens	(Phoenix_dactylifera	Sabal_domingensis))	(((Pelagodoxa_henryana	(Leopoldinia_pulchra	Manicaria_saccifera))	(Heterospathe_cagayanensis	((Dictyosperma_album	Burretiokentia_grandiflora)	(Kentiopsis_piersoniorum	(Veitchia_spiralis	Hydriastele_microspadix)))))	(Geonoma_undata	((Oenocarpus_bataua	Oenocarpus_minor)	Prestoea_acuminata)))))	(Pseudophoenix_vinifera	((Calamus_caryotoides	Chamaedorea_seifrizii)	Iriartea_deltoidea)))	Roystonea_regia)	(Attalea_speciosa	(Elaeis_guineensis	Elaeis_oleifera))))	Bactris_major)	Kingia_australis);
((((Calamus_caryotoides	(((Reinhardtia_latisecta	Reinhardtia_paiewonskiana)	Reinhardtia_simplex)	Reinhardtia_gracilis))	((((Roystonea_regia	(Sclerosperma_profizianum	(Orania_palindan	(Podococcus_barteri	Dypsis_decaryi))))	((Serenoa_repens	(Phoenix_dactylifera	Sabal_domingensis))	(((((Nypa_fruticans	Dictyosperma_album)	Burretiokentia_grandiflora)	((Kentiopsis_piersoniorum	(Veitchia_spiralis	Hydriastele_microspadix))	Heterospathe_cagayanensis))	(Geonoma_undata	(((Oenocarpus_bataua	Oenocarpus_minor)	Prestoea_acuminata)	Pelagodoxa_henryana)))	(Manicaria_saccifera	Leopoldinia_pulchra))))	(Pseudophoenix_vinifera	(Chamaedorea_seifrizii	Iriartea_deltoidea)))	(Attalea_speciosa	(Elaeis_guineensis	Elaeis_oleifera))))	Bactris_major)	Kingia_australis);
((((((Reinhardtia_gracilis	(Reinhardtia_latisecta	Reinhardtia_paiewonskiana))	Reinhardtia_simplex)	((((Chamaedorea_seifrizii	Iriartea_deltoidea)	((Serenoa_repens	(Phoenix_dactylifera	Sabal_domingensis))	((((Oenocarpus_bataua	Oenocarpus_minor)	Prestoea_acuminata)	(((Pelagodoxa_henryana	(Leopoldinia_pulchra	Manicaria_saccifera))	((((Burretiokentia_grandiflora	Dictyosperma_album)	Heterospathe_cagayanensis)	(Kentiopsis_piersoniorum	Veitchia_spiralis))	Hydriastele_microspadix))	Geonoma_undata))	(Orania_palindan	((Podococcus_barteri	Dypsis_decaryi)	Sclerosperma_profizianum)))))	(Roystonea_regia	(Nypa_fruticans	Pseudophoenix_vinifera)))	(Attalea_speciosa	(Elaeis_guineensis	Elaeis_oleifera))))	Calamus_caryotoides)	Bactris_major)	Kingia_australis);
(((((((Reinhardtia_gracilis	(Reinhardtia_latisecta	Reinhardtia_paiewonskiana))	Reinhardtia_simplex)	((Roystonea_regia	((Iriartea_deltoidea	(Chamaedorea_seifrizii	Pseudophoenix_vinifera))	(((((Pelagodoxa_henryana	Manicaria_saccifera)	(((Dictyosperma_album	Heterospathe_cagayanensis)	(Kentiopsis_piersoniorum	(Hydriastele_microspadix	Veitchia_spiralis)))	Burretiokentia_grandiflora))	(Geonoma_undata	((Oenocarpus_bataua	Oenocarpus_minor)	Prestoea_acuminata)))	Leopoldinia_pulchra)	((Orania_palindan	((Podococcus_barteri	Dypsis_decaryi)	Sclerosperma_profizianum))	(Serenoa_repens	(Phoenix_dactylifera	Sabal_domingensis))))))	(Attalea_speciosa	(Elaeis_guineensis	Elaeis_oleifera))))	Calamus_caryotoides)	Bactris_major)	Nypa_fruticans)	Kingia_australis);
((((((((Roystonea_regia	(Orania_palindan	((Podococcus_barteri	Dypsis_decaryi)	Sclerosperma_profizianum)))	(((Sabal_domingensis	Phoenix_dactylifera)	Serenoa_repens)	(((((((Burretiokentia_grandiflora	Dictyosperma_album)	Heterospathe_cagayanensis)	(Kentiopsis_piersoniorum	(Hydriastele_microspadix	Veitchia_spiralis)))	((Oenocarpus_bataua	Oenocarpus_minor)	Prestoea_acuminata))	Leopoldinia_pulchra)	(Pelagodoxa_henryana	Manicaria_saccifera))	Geonoma_undata)))	(Pseudophoenix_vinifera	(Iriartea_deltoidea	Chamaedorea_seifrizii)))	((Elaeis_guineensis	Elaeis_oleifera)	(((Reinhardtia_latisecta	Reinhardtia_paiewonskiana)	(Reinhardtia_simplex	Reinhardtia_gracilis))	Attalea_speciosa)))	Calamus_caryotoides)	Bactris_major)	Nypa_fruticans)	Kingia_australis);
(((((Elaeis_guineensis	Elaeis_oleifera)	(((((Pseudophoenix_vinifera	(Nypa_fruticans	((Phoenix_dactylifera	Sabal_domingensis)	Serenoa_repens)))	(Iriartea_deltoidea	Chamaedorea_seifrizii))	((Roystonea_regia	(Orania_palindan	((Podococcus_barteri	Dypsis_decaryi)	Sclerosperma_profizianum)))	((((((Burretiokentia_grandiflora	Dictyosperma_album)	Heterospathe_cagayanensis)	(Kentiopsis_piersoniorum	Veitchia_spiralis))	Hydriastele_microspadix)	(((Pelagodoxa_henryana	Leopoldinia_pulchra)	Geonoma_undata)	((Oenocarpus_bataua	Oenocarpus_minor)	Prestoea_acuminata)))	Manicaria_saccifera)))	((Reinhardtia_latisecta	Reinhardtia_paiewonskiana)	(Reinhardtia_simplex	Reinhardtia_gracilis)))	Attalea_speciosa))	Calamus_caryotoides)	Bactris_major)	Kingia_australis);
(((((Iriartea_deltoidea	(((((Phoenix_dactylifera	Sabal_domingensis)	Serenoa_repens)	(Chamaedorea_seifrizii	((Pelagodoxa_henryana	(Leopoldinia_pulchra	Manicaria_saccifera))	(Geonoma_undata	(((Oenocarpus_bataua	Oenocarpus_minor)	Prestoea_acuminata)	((((Burretiokentia_grandiflora	Dictyosperma_album)	Heterospathe_cagayanensis)	(Kentiopsis_piersoniorum	Veitchia_spiralis))	Hydriastele_microspadix))))))	Pseudophoenix_vinifera)	((Roystonea_regia	(Orania_palindan	((Podococcus_barteri	Dypsis_decaryi)	Sclerosperma_profizianum)))	Nypa_fruticans)))	((((Reinhardtia_gracilis	(Reinhardtia_latisecta	Reinhardtia_paiewonskiana))	Reinhardtia_simplex)	Attalea_speciosa)	(Elaeis_guineensis	Elaeis_oleifera)))	Calamus_caryotoides)	Bactris_major)	Kingia_australis);
((((((Reinhardtia_gracilis	(Reinhardtia_latisecta	Reinhardtia_paiewonskiana))	Reinhardtia_simplex)	((Nypa_fruticans	(Attalea_speciosa	(Elaeis_guineensis	Elaeis_oleifera)))	((((Oenocarpus_bataua	Oenocarpus_minor)	Prestoea_acuminata)	(((Leopoldinia_pulchra	(Pelagodoxa_henryana	Manicaria_saccifera))	((Burretiokentia_grandiflora	Dictyosperma_album)	(Heterospathe_cagayanensis	(Kentiopsis_piersoniorum	(Hydriastele_microspadix	Veitchia_spiralis)))))	Geonoma_undata))	((((Iriartea_deltoidea	Chamaedorea_seifrizii)	Pseudophoenix_vinifera)	((Phoenix_dactylifera	Sabal_domingensis)	Serenoa_repens))	(Roystonea_regia	(Orania_palindan	((Podococcus_barteri	Dypsis_decaryi)	Sclerosperma_profizianum)))))))	Calamus_caryotoides)	Bactris_major)	Kingia_australis);
(((((((Reinhardtia_latisecta	Reinhardtia_paiewonskiana)	Reinhardtia_gracilis)	Reinhardtia_simplex)	((Attalea_speciosa	(Elaeis_oleifera	Elaeis_guineensis))	(((((((Burretiokentia_grandiflora	Dictyosperma_album)	(Heterospathe_cagayanensis	(Kentiopsis_piersoniorum	(Hydriastele_microspadix	Veitchia_spiralis))))	(Geonoma_undata	(Pelagodoxa_henryana	((Oenocarpus_bataua	Oenocarpus_minor)	Prestoea_acuminata))))	(Manicaria_saccifera	Leopoldinia_pulchra))	((Phoenix_dactylifera	Sabal_domingensis)	Serenoa_repens))	((Sclerosperma_profizianum	(Orania_palindan	(Podococcus_barteri	Dypsis_decaryi)))	(((Iriartea_deltoidea	Chamaedorea_seifrizii)	Pseudophoenix_vinifera)	Nypa_fruticans)))	Roystonea_regia)))	Calamus_caryotoides)	Bactris_major)	Kingia_australis);
(((((((Reinhardtia_latisecta	Reinhardtia_paiewonskiana)	Reinhardtia_gracilis)	Reinhardtia_simplex)	(((Pseudophoenix_vinifera	Attalea_speciosa)	(Elaeis_oleifera	Elaeis_guineensis))	(Iriartea_deltoidea	(((Chamaedorea_seifrizii	(Manicaria_saccifera	(Leopoldinia_pulchra	(((Burretiokentia_grandiflora	Dictyosperma_album)	(Heterospathe_cagayanensis	(Kentiopsis_piersoniorum	(Hydriastele_microspadix	Veitchia_spiralis))))	(Pelagodoxa_henryana	(((Oenocarpus_bataua	Oenocarpus_minor)	Prestoea_acuminata)	Geonoma_undata))))))	((Phoenix_dactylifera	Sabal_domingensis)	Serenoa_repens))	(Roystonea_regia	(Sclerosperma_profizianum	(Orania_palindan	(Podococcus_barteri	(Nypa_fruticans	Dypsis_decaryi)))))))))	Calamus_caryotoides)	Bactris_major)	Kingia_australis);
((Calamus_caryotoides	(Chamaedorea_seifrizii	(Pseudophoenix_vinifera	(Roystonea_regia	((((Nypa_fruticans	((Sabal_domingensis	Phoenix_dactylifera)	Serenoa_repens))	((((Pelagodoxa_henryana	(Prestoea_acuminata	(Oenocarpus_minor	Oenocarpus_bataua)))	Geonoma_undata)	(((Heterospathe_cagayanensis	(Dictyosperma_album	Burretiokentia_grandiflora))	(Kentiopsis_piersoniorum	Veitchia_spiralis))	Hydriastele_microspadix))	(Manicaria_saccifera	Leopoldinia_pulchra)))	((((Reinhardtia_simplex	Reinhardtia_gracilis)	(Reinhardtia_paiewonskiana	Reinhardtia_latisecta))	((Bactris_major	(Elaeis_guineensis	Elaeis_oleifera))	Attalea_speciosa))	((Podococcus_barteri	Dypsis_decaryi)	(Sclerosperma_profizianum	Orania_palindan))))	Iriartea_deltoidea)))))	Kingia_australis);
((Calamus_caryotoides	(Bactris_major	((((Reinhardtia_simplex	Reinhardtia_gracilis)	(Reinhardtia_paiewonskiana	Reinhardtia_latisecta))	((Elaeis_guineensis	Elaeis_oleifera)	Attalea_speciosa))	((((((Prestoea_acuminata	(Oenocarpus_minor	Oenocarpus_bataua))	((Heterospathe_cagayanensis	(Dictyosperma_album	Burretiokentia_grandiflora))	(Kentiopsis_piersoniorum	(Hydriastele_microspadix	Veitchia_spiralis))))	(Pelagodoxa_henryana	(Manicaria_saccifera	((Podococcus_barteri	Dypsis_decaryi)	Leopoldinia_pulchra))))	Geonoma_undata)	((((Iriartea_deltoidea	(Nypa_fruticans	Pseudophoenix_vinifera))	Chamaedorea_seifrizii)	(Sclerosperma_profizianum	Orania_palindan))	(Sabal_domingensis	(Phoenix_dactylifera	Serenoa_repens))))	Roystonea_regia))))	Kingia_australis);
((Bactris_major	(((Reinhardtia_gracilis	((Reinhardtia_paiewonskiana	Reinhardtia_latisecta)	Reinhardtia_simplex))	(((Elaeis_guineensis	Elaeis_oleifera)	Attalea_speciosa)	(((Pseudophoenix_vinifera	((Nypa_fruticans	Iriartea_deltoidea)	Chamaedorea_seifrizii))	(((((((Prestoea_acuminata	(Oenocarpus_minor	Oenocarpus_bataua))	(Pelagodoxa_henryana	((((Kentiopsis_piersoniorum	Veitchia_spiralis)	(Dictyosperma_album	Burretiokentia_grandiflora))	Heterospathe_cagayanensis)	Hydriastele_microspadix)))	Geonoma_undata)	Leopoldinia_pulchra)	Manicaria_saccifera)	(Sclerosperma_profizianum	((Podococcus_barteri	Dypsis_decaryi)	Orania_palindan)))	(Serenoa_repens	(Sabal_domingensis	Phoenix_dactylifera))))	Roystonea_regia)))	Calamus_caryotoides))	Kingia_australis);
((Calamus_caryotoides	(Pseudophoenix_vinifera	((((((Burretiokentia_grandiflora	((Kentiopsis_piersoniorum	(Hydriastele_microspadix	Veitchia_spiralis))	(Dictyosperma_album	Heterospathe_cagayanensis)))	(Pelagodoxa_henryana	(Geonoma_undata	(Prestoea_acuminata	(Oenocarpus_minor	Oenocarpus_bataua)))))	Leopoldinia_pulchra)	Manicaria_saccifera)	((((((Reinhardtia_paiewonskiana	Reinhardtia_latisecta)	(Reinhardtia_simplex	Reinhardtia_gracilis))	((Bactris_major	(Elaeis_guineensis	Elaeis_oleifera))	Attalea_speciosa))	(Sclerosperma_profizianum	((Podococcus_barteri	Dypsis_decaryi)	Orania_palindan)))	Iriartea_deltoidea)	(Roystonea_regia	(Nypa_fruticans	(Serenoa_repens	(Sabal_domingensis	Phoenix_dactylifera))))))	Chamaedorea_seifrizii)))	Kingia_australis);
((Bactris_major	((Elaeis_guineensis	Elaeis_oleifera)	((Attalea_speciosa	((Reinhardtia_simplex	(Reinhardtia_gracilis	(Reinhardtia_paiewonskiana	Reinhardtia_latisecta)))	Nypa_fruticans))	(Roystonea_regia	(((((Leopoldinia_pulchra	(Manicaria_saccifera	((((Kentiopsis_piersoniorum	(Hydriastele_microspadix	Veitchia_spiralis))	(Dictyosperma_album	Heterospathe_cagayanensis))	Burretiokentia_grandiflora)	(Pelagodoxa_henryana	(Geonoma_undata	(Prestoea_acuminata	(Oenocarpus_minor	Oenocarpus_bataua)))))))	(Serenoa_repens	(Sabal_domingensis	Phoenix_dactylifera)))	(Sclerosperma_profizianum	((Podococcus_barteri	Dypsis_decaryi)	Orania_palindan)))	Pseudophoenix_vinifera)	(Chamaedorea_seifrizii	(Calamus_caryotoides	Iriartea_deltoidea)))))))	Kingia_australis);
((Calamus_caryotoides	(Pseudophoenix_vinifera	(((((((((Kentiopsis_piersoniorum	(Hydriastele_microspadix	Veitchia_spiralis))	((Burretiokentia_grandiflora	Dictyosperma_album)	Heterospathe_cagayanensis))	(Prestoea_acuminata	(Oenocarpus_minor	Oenocarpus_bataua)))	Geonoma_undata)	(Leopoldinia_pulchra	(Manicaria_saccifera	Pelagodoxa_henryana)))	(Serenoa_repens	(Sabal_domingensis	Phoenix_dactylifera)))	((Roystonea_regia	(Sclerosperma_profizianum	((Nypa_fruticans	(Podococcus_barteri	Dypsis_decaryi))	Orania_palindan)))	((Attalea_speciosa	(Bactris_major	(Elaeis_guineensis	Elaeis_oleifera)))	(Reinhardtia_simplex	(Reinhardtia_gracilis	(Reinhardtia_paiewonskiana	Reinhardtia_latisecta))))))	Iriartea_deltoidea)	Chamaedorea_seifrizii)))	Kingia_australis);
((Bactris_major	((Elaeis_guineensis	Elaeis_oleifera)	(((Reinhardtia_simplex	(Reinhardtia_paiewonskiana	Reinhardtia_latisecta))	(Reinhardtia_gracilis	Attalea_speciosa))	(Roystonea_regia	(((Serenoa_repens	(Sabal_domingensis	Phoenix_dactylifera))	((Nypa_fruticans	(Iriartea_deltoidea	(Chamaedorea_seifrizii	(Calamus_caryotoides	Pseudophoenix_vinifera))))	(Sclerosperma_profizianum	((Podococcus_barteri	Dypsis_decaryi)	Orania_palindan))))	(((((Burretiokentia_grandiflora	Dictyosperma_album)	Heterospathe_cagayanensis)	(Kentiopsis_piersoniorum	Veitchia_spiralis))	Hydriastele_microspadix)	(((Prestoea_acuminata	(Oenocarpus_minor	Oenocarpus_bataua))	Geonoma_undata)	(Leopoldinia_pulchra	(Manicaria_saccifera	Pelagodoxa_henryana)))))))))	Kingia_australis);
((Calamus_caryotoides	(((Reinhardtia_gracilis	(Reinhardtia_simplex	(Reinhardtia_paiewonskiana	Reinhardtia_latisecta)))	((Attalea_speciosa	(Elaeis_guineensis	Elaeis_oleifera))	((Pseudophoenix_vinifera	(Iriartea_deltoidea	Chamaedorea_seifrizii))	(((((((Dictyosperma_album	Heterospathe_cagayanensis)	(Kentiopsis_piersoniorum	Veitchia_spiralis))	Burretiokentia_grandiflora)	Hydriastele_microspadix)	(Geonoma_undata	(Pelagodoxa_henryana	(Prestoea_acuminata	(Oenocarpus_minor	Oenocarpus_bataua)))))	(Manicaria_saccifera	Leopoldinia_pulchra))	((Roystonea_regia	(Sclerosperma_profizianum	((Podococcus_barteri	Dypsis_decaryi)	Orania_palindan)))	((Nypa_fruticans	Serenoa_repens)	(Sabal_domingensis	Phoenix_dactylifera)))))))	Bactris_major))	Kingia_australis);
((Sabal_domingensis	((Phoenix_dactylifera	Serenoa_repens)	(((Pelagodoxa_henryana	((((((Burretiokentia_grandiflora	Dictyosperma_album)	Heterospathe_cagayanensis)	(Kentiopsis_piersoniorum	Veitchia_spiralis))	Hydriastele_microspadix)	(Prestoea_acuminata	(Oenocarpus_minor	Oenocarpus_bataua)))	Geonoma_undata))	(Manicaria_saccifera	Leopoldinia_pulchra))	((Roystonea_regia	(Pseudophoenix_vinifera	((Calamus_caryotoides	Iriartea_deltoidea)	Chamaedorea_seifrizii)))	((Sclerosperma_profizianum	((Podococcus_barteri	Dypsis_decaryi)	Orania_palindan))	((Attalea_speciosa	(Reinhardtia_gracilis	(Reinhardtia_simplex	(Reinhardtia_paiewonskiana	Reinhardtia_latisecta))))	((Nypa_fruticans	Bactris_major)	(Elaeis_guineensis	Elaeis_oleifera))))))))	Kingia_australis);
((Calamus_caryotoides	(Iriartea_deltoidea	((Roystonea_regia	(Sclerosperma_profizianum	((Podococcus_barteri	Dypsis_decaryi)	Orania_palindan)))	((((Attalea_speciosa	(Pseudophoenix_vinifera	((Elaeis_guineensis	Elaeis_oleifera)	Bactris_major)))	Reinhardtia_gracilis)	((Reinhardtia_paiewonskiana	Reinhardtia_latisecta)	Reinhardtia_simplex))	((Nypa_fruticans	((Sabal_domingensis	Phoenix_dactylifera)	Serenoa_repens))	(((Leopoldinia_pulchra	Manicaria_saccifera)	(Chamaedorea_seifrizii	Pelagodoxa_henryana))	((((Burretiokentia_grandiflora	(Kentiopsis_piersoniorum	(Veitchia_spiralis	Hydriastele_microspadix)))	(Heterospathe_cagayanensis	Dictyosperma_album))	(Prestoea_acuminata	(Oenocarpus_minor	Oenocarpus_bataua)))	Geonoma_undata)))))))	Kingia_australis);
((Bactris_major	(((Reinhardtia_latisecta	(Reinhardtia_gracilis	Reinhardtia_paiewonskiana))	Reinhardtia_simplex)	(((Elaeis_oleifera	Elaeis_guineensis)	Attalea_speciosa)	(((Nypa_fruticans	Iriartea_deltoidea)	(Chamaedorea_seifrizii	(Calamus_caryotoides	Pseudophoenix_vinifera)))	((Roystonea_regia	(Orania_palindan	((Podococcus_barteri	Dypsis_decaryi)	Sclerosperma_profizianum)))	((Serenoa_repens	(Sabal_domingensis	Phoenix_dactylifera))	((Manicaria_saccifera	Leopoldinia_pulchra)	((Geonoma_undata	((Prestoea_acuminata	(Oenocarpus_minor	Oenocarpus_bataua))	Pelagodoxa_henryana))	(((Veitchia_spiralis	Hydriastele_microspadix)	Kentiopsis_piersoniorum)	(Heterospathe_cagayanensis	(Burretiokentia_grandiflora	Dictyosperma_album)))))))))))	Kingia_australis);
((Calamus_caryotoides	((Iriartea_deltoidea	Chamaedorea_seifrizii)	(Pseudophoenix_vinifera	(((Orania_palindan	((Podococcus_barteri	Dypsis_decaryi)	Sclerosperma_profizianum))	((Serenoa_repens	((Nypa_fruticans	Phoenix_dactylifera)	Sabal_domingensis))	((((((Veitchia_spiralis	Hydriastele_microspadix)	Kentiopsis_piersoniorum)	(Heterospathe_cagayanensis	(Burretiokentia_grandiflora	Dictyosperma_album)))	(Prestoea_acuminata	(Oenocarpus_minor	Oenocarpus_bataua)))	Geonoma_undata)	((Manicaria_saccifera	Leopoldinia_pulchra)	Pelagodoxa_henryana))))	(Roystonea_regia	(((Reinhardtia_latisecta	Reinhardtia_paiewonskiana)	(Reinhardtia_gracilis	Reinhardtia_simplex))	((Bactris_major	(Elaeis_oleifera	Elaeis_guineensis))	Attalea_speciosa)))))))	Kingia_australis);
((Bactris_major	((Elaeis_oleifera	Elaeis_guineensis)	(Attalea_speciosa	(((Pseudophoenix_vinifera	((Calamus_caryotoides	Iriartea_deltoidea)	Chamaedorea_seifrizii))	((Serenoa_repens	(Phoenix_dactylifera	Sabal_domingensis))	(((Prestoea_acuminata	(Oenocarpus_minor	Oenocarpus_bataua))	(Geonoma_undata	(((Manicaria_saccifera	Leopoldinia_pulchra)	Pelagodoxa_henryana)	(((Veitchia_spiralis	Hydriastele_microspadix)	Kentiopsis_piersoniorum)	(Heterospathe_cagayanensis	(Burretiokentia_grandiflora	Dictyosperma_album))))))	(Roystonea_regia	(Orania_palindan	((Dypsis_decaryi	(Nypa_fruticans	Podococcus_barteri))	Sclerosperma_profizianum))))))	((Reinhardtia_latisecta	Reinhardtia_paiewonskiana)	(Reinhardtia_gracilis	Reinhardtia_simplex))))))	Kingia_australis);
((Calamus_caryotoides	(((Reinhardtia_latisecta	Reinhardtia_paiewonskiana)	(Reinhardtia_gracilis	Reinhardtia_simplex))	((((Elaeis_oleifera	Elaeis_guineensis)	Attalea_speciosa)	((((Prestoea_acuminata	(Oenocarpus_minor	Oenocarpus_bataua))	(Geonoma_undata	(((Manicaria_saccifera	(Nypa_fruticans	Leopoldinia_pulchra))	Pelagodoxa_henryana)	(((Veitchia_spiralis	Hydriastele_microspadix)	Kentiopsis_piersoniorum)	(Heterospathe_cagayanensis	(Burretiokentia_grandiflora	Dictyosperma_album))))))	(((Orania_palindan	((Dypsis_decaryi	Podococcus_barteri)	Sclerosperma_profizianum))	(Serenoa_repens	(Phoenix_dactylifera	Sabal_domingensis)))	(Pseudophoenix_vinifera	(Iriartea_deltoidea	Chamaedorea_seifrizii))))	Roystonea_regia))	Bactris_major)))	Kingia_australis);
((Calamus_caryotoides	((Reinhardtia_simplex	((Reinhardtia_latisecta	Reinhardtia_paiewonskiana)	Reinhardtia_gracilis))	(((Bactris_major	(Elaeis_oleifera	Elaeis_guineensis))	Attalea_speciosa)	(((Pseudophoenix_vinifera	(Iriartea_deltoidea	Chamaedorea_seifrizii))	(((Dypsis_decaryi	Podococcus_barteri)	(Sclerosperma_profizianum	Orania_palindan))	(((((Prestoea_acuminata	(Oenocarpus_minor	Oenocarpus_bataua))	(((Veitchia_spiralis	Hydriastele_microspadix)	Kentiopsis_piersoniorum)	(Heterospathe_cagayanensis	(Burretiokentia_grandiflora	Dictyosperma_album))))	Nypa_fruticans)	(((Manicaria_saccifera	Leopoldinia_pulchra)	Pelagodoxa_henryana)	Geonoma_undata))	(Serenoa_repens	(Phoenix_dactylifera	Sabal_domingensis)))))	Roystonea_regia))))	Kingia_australis);
((Calamus_caryotoides	(((((Elaeis_oleifera	Elaeis_guineensis)	Attalea_speciosa)	(((Manicaria_saccifera	(Leopoldinia_pulchra	((((Prestoea_acuminata	(Oenocarpus_minor	Oenocarpus_bataua))	Pelagodoxa_henryana)	Geonoma_undata)	(((Veitchia_spiralis	Kentiopsis_piersoniorum)	(Heterospathe_cagayanensis	(Burretiokentia_grandiflora	Dictyosperma_album)))	Hydriastele_microspadix))))	(((Nypa_fruticans	(Serenoa_repens	(Phoenix_dactylifera	Sabal_domingensis)))	((Dypsis_decaryi	Podococcus_barteri)	(Sclerosperma_profizianum	Orania_palindan)))	(Pseudophoenix_vinifera	Chamaedorea_seifrizii)))	(Iriartea_deltoidea	Roystonea_regia)))	Bactris_major)	((Reinhardtia_latisecta	Reinhardtia_paiewonskiana)	(Reinhardtia_gracilis	Reinhardtia_simplex))))	Kingia_australis);
(((Nypa_fruticans	Bactris_major)	((((Reinhardtia_latisecta	Reinhardtia_paiewonskiana)	(Reinhardtia_gracilis	Reinhardtia_simplex))	Calamus_caryotoides)	(((Elaeis_oleifera	Elaeis_guineensis)	Attalea_speciosa)	((((Sclerosperma_profizianum	(Orania_palindan	(Dypsis_decaryi	Podococcus_barteri)))	((Manicaria_saccifera	((Leopoldinia_pulchra	(((Prestoea_acuminata	(Oenocarpus_minor	Oenocarpus_bataua))	Pelagodoxa_henryana)	Geonoma_undata))	((Heterospathe_cagayanensis	(Burretiokentia_grandiflora	Dictyosperma_album))	(Hydriastele_microspadix	(Veitchia_spiralis	Kentiopsis_piersoniorum)))))	(Phoenix_dactylifera	(Sabal_domingensis	Serenoa_repens))))	((Iriartea_deltoidea	Chamaedorea_seifrizii)	Pseudophoenix_vinifera))	Roystonea_regia))))	Kingia_australis);
((Calamus_caryotoides	(Pseudophoenix_vinifera	(((Roystonea_regia	(((Reinhardtia_latisecta	Reinhardtia_paiewonskiana)	(Reinhardtia_gracilis	Reinhardtia_simplex))	((Bactris_major	(Elaeis_oleifera	Elaeis_guineensis))	Attalea_speciosa)))	((Sclerosperma_profizianum	(Orania_palindan	(Dypsis_decaryi	Podococcus_barteri)))	((Manicaria_saccifera	(((Geonoma_undata	(Prestoea_acuminata	(Oenocarpus_minor	Oenocarpus_bataua)))	(Leopoldinia_pulchra	Pelagodoxa_henryana))	(((Heterospathe_cagayanensis	Dictyosperma_album)	(Hydriastele_microspadix	(Veitchia_spiralis	Kentiopsis_piersoniorum)))	Burretiokentia_grandiflora)))	(Serenoa_repens	(Phoenix_dactylifera	Sabal_domingensis)))))	((Nypa_fruticans	Iriartea_deltoidea)	Chamaedorea_seifrizii))))	Kingia_australis);
((Bactris_major	((Elaeis_oleifera	Elaeis_guineensis)	((Attalea_speciosa	(Reinhardtia_simplex	((Reinhardtia_latisecta	Reinhardtia_paiewonskiana)	Reinhardtia_gracilis)))	(((Roystonea_regia	(Sclerosperma_profizianum	(Orania_palindan	(Dypsis_decaryi	Podococcus_barteri))))	(((Leopoldinia_pulchra	Manicaria_saccifera)	(((Geonoma_undata	(Prestoea_acuminata	(Oenocarpus_minor	Oenocarpus_bataua)))	Pelagodoxa_henryana)	(((Heterospathe_cagayanensis	Dictyosperma_album)	(Hydriastele_microspadix	(Veitchia_spiralis	Kentiopsis_piersoniorum)))	Burretiokentia_grandiflora)))	(Serenoa_repens	(Phoenix_dactylifera	Sabal_domingensis))))	(((Nypa_fruticans	Iriartea_deltoidea)	Chamaedorea_seifrizii)	(Calamus_caryotoides	Pseudophoenix_vinifera))))))	Kingia_australis);
((Bactris_major	((((((Roystonea_regia	(Sclerosperma_profizianum	(Orania_palindan	(Dypsis_decaryi	Podococcus_barteri))))	((Phoenix_dactylifera	Sabal_domingensis)	(Iriartea_deltoidea	((Serenoa_repens	Chamaedorea_seifrizii)	Pseudophoenix_vinifera))))	(Manicaria_saccifera	(((((Prestoea_acuminata	(Oenocarpus_minor	Oenocarpus_bataua))	Pelagodoxa_henryana)	(Hydriastele_microspadix	((Veitchia_spiralis	Kentiopsis_piersoniorum)	(Heterospathe_cagayanensis	(Burretiokentia_grandiflora	(Nypa_fruticans	Dictyosperma_album))))))	Geonoma_undata)	Leopoldinia_pulchra)))	((Elaeis_oleifera	Elaeis_guineensis)	Attalea_speciosa))	(Reinhardtia_simplex	((Reinhardtia_latisecta	Reinhardtia_paiewonskiana)	Reinhardtia_gracilis)))	Calamus_caryotoides))	Kingia_australis);
((Serenoa_repens	((Phoenix_dactylifera	Sabal_domingensis)	(((Leopoldinia_pulchra	((Burretiokentia_grandiflora	(((Veitchia_spiralis	Hydriastele_microspadix)	Kentiopsis_piersoniorum)	(Dictyosperma_album	Heterospathe_cagayanensis)))	((Pelagodoxa_henryana	(Prestoea_acuminata	(Oenocarpus_minor	Oenocarpus_bataua)))	Geonoma_undata)))	Manicaria_saccifera)	((((Calamus_caryotoides	Chamaedorea_seifrizii)	Iriartea_deltoidea)	Pseudophoenix_vinifera)	((Roystonea_regia	(((Podococcus_barteri	Dypsis_decaryi)	Orania_palindan)	Sclerosperma_profizianum))	(((Nypa_fruticans	Bactris_major)	((Elaeis_guineensis	Elaeis_oleifera)	(Reinhardtia_gracilis	Attalea_speciosa)))	(Reinhardtia_simplex	(Reinhardtia_paiewonskiana	Reinhardtia_latisecta))))))))	Kingia_australis);
((Sabal_domingensis	(((((Chamaedorea_seifrizii	(Iriartea_deltoidea	Calamus_caryotoides))	Pseudophoenix_vinifera)	((Nypa_fruticans	((((Podococcus_barteri	Dypsis_decaryi)	Sclerosperma_profizianum)	(((Elaeis_guineensis	Elaeis_oleifera)	((Attalea_speciosa	(Reinhardtia_gracilis	(Reinhardtia_simplex	(Reinhardtia_paiewonskiana	Reinhardtia_latisecta))))	Bactris_major))	Orania_palindan))	Roystonea_regia))	((Leopoldinia_pulchra	((Pelagodoxa_henryana	((((Burretiokentia_grandiflora	Dictyosperma_album)	((Veitchia_spiralis	Kentiopsis_piersoniorum)	Hydriastele_microspadix))	Heterospathe_cagayanensis)	(Prestoea_acuminata	(Oenocarpus_minor	Oenocarpus_bataua))))	Geonoma_undata))	Manicaria_saccifera)))	Serenoa_repens)	Phoenix_dactylifera))	Kingia_australis);
((Bactris_major	(((((((((Serenoa_repens	(Phoenix_dactylifera	Sabal_domingensis))	Nypa_fruticans)	(((((Veitchia_spiralis	Kentiopsis_piersoniorum)	Hydriastele_microspadix)	(Heterospathe_cagayanensis	(Burretiokentia_grandiflora	Dictyosperma_album)))	(((Prestoea_acuminata	(Oenocarpus_minor	Oenocarpus_bataua))	Pelagodoxa_henryana)	Geonoma_undata))	(Manicaria_saccifera	Leopoldinia_pulchra)))	((Orania_palindan	((Podococcus_barteri	Dypsis_decaryi)	Sclerosperma_profizianum))	Roystonea_regia))	((Chamaedorea_seifrizii	Iriartea_deltoidea)	Pseudophoenix_vinifera))	((Reinhardtia_gracilis	Reinhardtia_simplex)	(Reinhardtia_paiewonskiana	Reinhardtia_latisecta)))	Attalea_speciosa)	(Elaeis_guineensis	Elaeis_oleifera))	Calamus_caryotoides))	Kingia_australis);
((Bactris_major	(((((((Pelagodoxa_henryana	(Manicaria_saccifera	Leopoldinia_pulchra))	(Geonoma_undata	((((Burretiokentia_grandiflora	(Nypa_fruticans	Dictyosperma_album))	Heterospathe_cagayanensis)	(Kentiopsis_piersoniorum	(Hydriastele_microspadix	Veitchia_spiralis)))	(Prestoea_acuminata	(Oenocarpus_minor	Oenocarpus_bataua)))))	(((Orania_palindan	((Podococcus_barteri	Dypsis_decaryi)	Sclerosperma_profizianum))	((Chamaedorea_seifrizii	Iriartea_deltoidea)	Pseudophoenix_vinifera))	(Phoenix_dactylifera	(Sabal_domingensis	Serenoa_repens))))	Roystonea_regia)	((((Reinhardtia_paiewonskiana	Reinhardtia_latisecta)	Reinhardtia_simplex)	Reinhardtia_gracilis)	Attalea_speciosa))	(Elaeis_guineensis	Elaeis_oleifera))	Calamus_caryotoides))	Kingia_australis);
((Attalea_speciosa	(((((Elaeis_guineensis	Elaeis_oleifera)	Bactris_major)	(((((Serenoa_repens	Chamaedorea_seifrizii)	Iriartea_deltoidea)	Pseudophoenix_vinifera)	(((Nypa_fruticans	Phoenix_dactylifera)	Sabal_domingensis)	((Manicaria_saccifera	((((Prestoea_acuminata	(Oenocarpus_minor	Oenocarpus_bataua))	(Calamus_caryotoides	(((Burretiokentia_grandiflora	Dictyosperma_album)	Heterospathe_cagayanensis)	(Kentiopsis_piersoniorum	(Hydriastele_microspadix	Veitchia_spiralis)))))	Geonoma_undata)	Pelagodoxa_henryana))	(Orania_palindan	((Podococcus_barteri	Dypsis_decaryi)	Sclerosperma_profizianum)))))	(Leopoldinia_pulchra	Roystonea_regia)))	((Reinhardtia_paiewonskiana	Reinhardtia_latisecta)	Reinhardtia_simplex))	Reinhardtia_gracilis))	Kingia_australis);
((Bactris_major	((((((Geonoma_undata	(Prestoea_acuminata	(Oenocarpus_minor	Oenocarpus_bataua)))	((Leopoldinia_pulchra	(Pelagodoxa_henryana	Manicaria_saccifera))	((Burretiokentia_grandiflora	Dictyosperma_album)	(Heterospathe_cagayanensis	(Kentiopsis_piersoniorum	(Hydriastele_microspadix	Veitchia_spiralis))))))	((Serenoa_repens	(Phoenix_dactylifera	Sabal_domingensis))	(Roystonea_regia	(Orania_palindan	((Podococcus_barteri	Dypsis_decaryi)	Sclerosperma_profizianum)))))	((Iriartea_deltoidea	Chamaedorea_seifrizii)	(Calamus_caryotoides	(Nypa_fruticans	Pseudophoenix_vinifera))))	(((Reinhardtia_paiewonskiana	Reinhardtia_latisecta)	(Reinhardtia_gracilis	Reinhardtia_simplex))	Attalea_speciosa))	(Elaeis_guineensis	Elaeis_oleifera)))	Kingia_australis);
(((Nypa_fruticans	Bactris_major)	((((Reinhardtia_paiewonskiana	(Reinhardtia_gracilis	Reinhardtia_latisecta))	Reinhardtia_simplex)	((Attalea_speciosa	(Elaeis_guineensis	Elaeis_oleifera))	(((Roystonea_regia	(Orania_palindan	((Podococcus_barteri	Dypsis_decaryi)	Sclerosperma_profizianum)))	((((((Pelagodoxa_henryana	(Prestoea_acuminata	(Oenocarpus_minor	Oenocarpus_bataua)))	Geonoma_undata)	((((Burretiokentia_grandiflora	Dictyosperma_album)	(Kentiopsis_piersoniorum	Veitchia_spiralis))	Heterospathe_cagayanensis)	Hydriastele_microspadix))	Leopoldinia_pulchra)	Manicaria_saccifera)	((Phoenix_dactylifera	Sabal_domingensis)	Serenoa_repens)))	((Iriartea_deltoidea	Chamaedorea_seifrizii)	Pseudophoenix_vinifera))))	Calamus_caryotoides))	Kingia_australis);
((Bactris_major	(((Elaeis_guineensis	Elaeis_oleifera)	(((((Roystonea_regia	(Orania_palindan	((Podococcus_barteri	Dypsis_decaryi)	Sclerosperma_profizianum)))	(((((Pelagodoxa_henryana	(Prestoea_acuminata	(Oenocarpus_minor	Oenocarpus_bataua)))	Geonoma_undata)	((((Dictyosperma_album	(Kentiopsis_piersoniorum	Veitchia_spiralis))	Heterospathe_cagayanensis)	Burretiokentia_grandiflora)	Hydriastele_microspadix))	(Leopoldinia_pulchra	Manicaria_saccifera))	((Phoenix_dactylifera	(Nypa_fruticans	Sabal_domingensis))	Serenoa_repens)))	(Iriartea_deltoidea	(Chamaedorea_seifrizii	Pseudophoenix_vinifera)))	(((Reinhardtia_paiewonskiana	Reinhardtia_latisecta)	Reinhardtia_simplex)	Reinhardtia_gracilis))	Attalea_speciosa))	Calamus_caryotoides))	Kingia_australis);
((Bactris_major	(((((((Phoenix_dactylifera	Sabal_domingensis)	Serenoa_repens)	(((Pelagodoxa_henryana	Geonoma_undata)	((Prestoea_acuminata	(Oenocarpus_minor	Oenocarpus_bataua))	((((Burretiokentia_grandiflora	Dictyosperma_album)	(Kentiopsis_piersoniorum	Veitchia_spiralis))	Heterospathe_cagayanensis)	Hydriastele_microspadix)))	(Leopoldinia_pulchra	Manicaria_saccifera)))	(Roystonea_regia	(Orania_palindan	((Podococcus_barteri	Dypsis_decaryi)	Sclerosperma_profizianum))))	((Chamaedorea_seifrizii	(Calamus_caryotoides	Pseudophoenix_vinifera))	Iriartea_deltoidea))	((Reinhardtia_paiewonskiana	Reinhardtia_latisecta)	Reinhardtia_simplex))	((Reinhardtia_gracilis	Attalea_speciosa)	(Nypa_fruticans	(Elaeis_guineensis	Elaeis_oleifera)))))	Kingia_australis);
(((Calamus_caryotoides	(Pseudophoenix_vinifera	(((Iriartea_deltoidea	(((Reinhardtia_gracilis	((Reinhardtia_paiewonskiana	Reinhardtia_latisecta)	Reinhardtia_simplex))	(Attalea_speciosa	(Bactris_major	(Elaeis_guineensis	Elaeis_oleifera))))	((((Phoenix_dactylifera	Sabal_domingensis)	Serenoa_repens)	(((((Hydriastele_microspadix	(Kentiopsis_piersoniorum	Veitchia_spiralis))	(Heterospathe_cagayanensis	Dictyosperma_album))	Burretiokentia_grandiflora)	((Pelagodoxa_henryana	Geonoma_undata)	(Prestoea_acuminata	(Oenocarpus_minor	Oenocarpus_bataua))))	(Leopoldinia_pulchra	Manicaria_saccifera)))	(Orania_palindan	((Podococcus_barteri	Dypsis_decaryi)	Sclerosperma_profizianum)))))	Roystonea_regia)	Chamaedorea_seifrizii)))	Nypa_fruticans)	Kingia_australis);
((Calamus_caryotoides	(Pseudophoenix_vinifera	((((Serenoa_repens	(Sabal_domingensis	Phoenix_dactylifera))	(((Geonoma_undata	((Prestoea_acuminata	(Oenocarpus_minor	Oenocarpus_bataua))	(((Heterospathe_cagayanensis	Burretiokentia_grandiflora)	Dictyosperma_album)	((Hydriastele_microspadix	Veitchia_spiralis)	Kentiopsis_piersoniorum))))	(Pelagodoxa_henryana	(Manicaria_saccifera	Leopoldinia_pulchra)))	(((Podococcus_barteri	Dypsis_decaryi)	Orania_palindan)	Sclerosperma_profizianum)))	(Nypa_fruticans	(Roystonea_regia	((Bactris_major	(Elaeis_guineensis	Elaeis_oleifera))	((Reinhardtia_gracilis	(Reinhardtia_simplex	(Reinhardtia_latisecta	Reinhardtia_paiewonskiana)))	Attalea_speciosa)))))	(Iriartea_deltoidea	Chamaedorea_seifrizii))))	Kingia_australis);
((Sabal_domingensis	(Phoenix_dactylifera	(((((Geonoma_undata	(Prestoea_acuminata	(Oenocarpus_minor	Oenocarpus_bataua)))	((Calamus_caryotoides	((Veitchia_spiralis	Kentiopsis_piersoniorum)	((Hydriastele_microspadix	Heterospathe_cagayanensis)	(Dictyosperma_album	Burretiokentia_grandiflora))))	(Leopoldinia_pulchra	(Pelagodoxa_henryana	Manicaria_saccifera))))	Nypa_fruticans)	(((((Podococcus_barteri	Dypsis_decaryi)	Orania_palindan)	Sclerosperma_profizianum)	((Attalea_speciosa	((Elaeis_guineensis	Elaeis_oleifera)	Bactris_major))	(((Reinhardtia_latisecta	Reinhardtia_paiewonskiana)	Reinhardtia_simplex)	Reinhardtia_gracilis)))	((Iriartea_deltoidea	(Pseudophoenix_vinifera	Chamaedorea_seifrizii))	Roystonea_regia)))	Serenoa_repens)))	Kingia_australis);
((Calamus_caryotoides	(((Pseudophoenix_vinifera	(Roystonea_regia	(((((Podococcus_barteri	Dypsis_decaryi)	Orania_palindan)	Sclerosperma_profizianum)	((Attalea_speciosa	((Elaeis_guineensis	Elaeis_oleifera)	Bactris_major))	(((Reinhardtia_latisecta	Reinhardtia_paiewonskiana)	Reinhardtia_simplex)	Reinhardtia_gracilis)))	((Serenoa_repens	(Sabal_domingensis	(Nypa_fruticans	Phoenix_dactylifera)))	((Geonoma_undata	(Prestoea_acuminata	(Oenocarpus_minor	Oenocarpus_bataua)))	((((Veitchia_spiralis	Kentiopsis_piersoniorum)	(Heterospathe_cagayanensis	(Dictyosperma_album	Burretiokentia_grandiflora)))	Hydriastele_microspadix)	(Pelagodoxa_henryana	(Manicaria_saccifera	Leopoldinia_pulchra))))))))	Chamaedorea_seifrizii)	Iriartea_deltoidea))	Kingia_australis);
((Calamus_caryotoides	((((((Nypa_fruticans	Pseudophoenix_vinifera)	Roystonea_regia)	(((Elaeis_guineensis	Elaeis_oleifera)	Bactris_major)	(((Reinhardtia_gracilis	Reinhardtia_simplex)	(Reinhardtia_latisecta	Reinhardtia_paiewonskiana))	Attalea_speciosa)))	((Serenoa_repens	(Sabal_domingensis	Phoenix_dactylifera))	(((Geonoma_undata	((((Veitchia_spiralis	Hydriastele_microspadix)	Kentiopsis_piersoniorum)	((Burretiokentia_grandiflora	Dictyosperma_album)	Heterospathe_cagayanensis))	(Prestoea_acuminata	(Oenocarpus_minor	Oenocarpus_bataua))))	(Pelagodoxa_henryana	(Manicaria_saccifera	Leopoldinia_pulchra)))	((Orania_palindan	(Podococcus_barteri	Dypsis_decaryi))	Sclerosperma_profizianum))))	Chamaedorea_seifrizii)	Iriartea_deltoidea))	Kingia_australis);
((Calamus_caryotoides	(((Iriartea_deltoidea	(((Serenoa_repens	(Sabal_domingensis	Phoenix_dactylifera))	((Geonoma_undata	((((Veitchia_spiralis	Hydriastele_microspadix)	Kentiopsis_piersoniorum)	((Burretiokentia_grandiflora	Dictyosperma_album)	Heterospathe_cagayanensis))	(Prestoea_acuminata	(Oenocarpus_minor	Oenocarpus_bataua))))	(Leopoldinia_pulchra	(Pelagodoxa_henryana	Manicaria_saccifera))))	(((Elaeis_guineensis	(Nypa_fruticans	Elaeis_oleifera))	((Bactris_major	((Reinhardtia_simplex	Reinhardtia_gracilis)	(Reinhardtia_latisecta	Reinhardtia_paiewonskiana)))	Attalea_speciosa))	((Roystonea_regia	(Orania_palindan	Sclerosperma_profizianum))	(Podococcus_barteri	Dypsis_decaryi)))))	Chamaedorea_seifrizii)	Pseudophoenix_vinifera))	Kingia_australis);
((Bactris_major	((Elaeis_guineensis	Elaeis_oleifera)	((((Reinhardtia_latisecta	Reinhardtia_paiewonskiana)	Reinhardtia_simplex)	(((Sclerosperma_profizianum	((Podococcus_barteri	Dypsis_decaryi)	Orania_palindan))	((((Geonoma_undata	((Prestoea_acuminata	(Oenocarpus_minor	Oenocarpus_bataua))	Pelagodoxa_henryana))	(((Heterospathe_cagayanensis	(Burretiokentia_grandiflora	Dictyosperma_album))	(Veitchia_spiralis	Kentiopsis_piersoniorum))	Hydriastele_microspadix))	(Leopoldinia_pulchra	Manicaria_saccifera))	(Serenoa_repens	((Nypa_fruticans	Sabal_domingensis)	Phoenix_dactylifera))))	((Pseudophoenix_vinifera	Roystonea_regia)	(Calamus_caryotoides	(Chamaedorea_seifrizii	Iriartea_deltoidea)))))	(Reinhardtia_gracilis	Attalea_speciosa))))	Kingia_australis);
((Calamus_caryotoides	(((((((Sclerosperma_profizianum	Roystonea_regia)	Orania_palindan)	((Podococcus_barteri	Dypsis_decaryi)	(Sabal_domingensis	(Phoenix_dactylifera	Serenoa_repens))))	((Leopoldinia_pulchra	(((Prestoea_acuminata	(Oenocarpus_minor	Oenocarpus_bataua))	((Manicaria_saccifera	Pelagodoxa_henryana)	(((Heterospathe_cagayanensis	(Burretiokentia_grandiflora	Dictyosperma_album))	(Veitchia_spiralis	Kentiopsis_piersoniorum))	(Nypa_fruticans	Hydriastele_microspadix))))	Geonoma_undata))	((Attalea_speciosa	(Bactris_major	(Elaeis_guineensis	Elaeis_oleifera)))	(Reinhardtia_simplex	(Reinhardtia_gracilis	(Reinhardtia_latisecta	Reinhardtia_paiewonskiana))))))	Pseudophoenix_vinifera)	Chamaedorea_seifrizii)	Iriartea_deltoidea))	Kingia_australis);
((Bactris_major	((((Elaeis_guineensis	Elaeis_oleifera)	Attalea_speciosa)	((Reinhardtia_simplex	(Reinhardtia_gracilis	(Reinhardtia_latisecta	Reinhardtia_paiewonskiana)))	(((Pseudophoenix_vinifera	(Chamaedorea_seifrizii	Iriartea_deltoidea))	((((Manicaria_saccifera	Leopoldinia_pulchra)	(((Heterospathe_cagayanensis	(Burretiokentia_grandiflora	Dictyosperma_album))	(Kentiopsis_piersoniorum	(Veitchia_spiralis	Hydriastele_microspadix)))	(Pelagodoxa_henryana	(Geonoma_undata	(Prestoea_acuminata	(Oenocarpus_minor	Oenocarpus_bataua))))))	((Sclerosperma_profizianum	Orania_palindan)	(Podococcus_barteri	Dypsis_decaryi)))	(Nypa_fruticans	(Sabal_domingensis	(Phoenix_dactylifera	Serenoa_repens)))))	Roystonea_regia)))	Calamus_caryotoides))	Kingia_australis);
((Bactris_major	((((Reinhardtia_latisecta	Reinhardtia_paiewonskiana)	(Reinhardtia_simplex	Reinhardtia_gracilis))	(((((Pseudophoenix_vinifera	(Chamaedorea_seifrizii	Iriartea_deltoidea))	(((Podococcus_barteri	Dypsis_decaryi)	Orania_palindan)	Sclerosperma_profizianum))	((Nypa_fruticans	(Serenoa_repens	(Sabal_domingensis	Phoenix_dactylifera)))	((Geonoma_undata	(Prestoea_acuminata	(Oenocarpus_minor	Oenocarpus_bataua)))	((((Heterospathe_cagayanensis	Dictyosperma_album)	(Kentiopsis_piersoniorum	(Veitchia_spiralis	Hydriastele_microspadix)))	Burretiokentia_grandiflora)	((Manicaria_saccifera	Leopoldinia_pulchra)	Pelagodoxa_henryana)))))	Roystonea_regia)	((Elaeis_guineensis	Elaeis_oleifera)	Attalea_speciosa)))	Calamus_caryotoides))	Kingia_australis);
((Bactris_major	((Elaeis_guineensis	Elaeis_oleifera)	((((Reinhardtia_simplex	Reinhardtia_gracilis)	(Reinhardtia_latisecta	Reinhardtia_paiewonskiana))	(((Pseudophoenix_vinifera	(Nypa_fruticans	((Chamaedorea_seifrizii	(Calamus_caryotoides	Iriartea_deltoidea))	(Orania_palindan	(Sclerosperma_profizianum	(Podococcus_barteri	Dypsis_decaryi))))))	((Serenoa_repens	(Sabal_domingensis	Phoenix_dactylifera))	((Geonoma_undata	(Prestoea_acuminata	(Oenocarpus_minor	Oenocarpus_bataua)))	((((Burretiokentia_grandiflora	Dictyosperma_album)	Heterospathe_cagayanensis)	((Kentiopsis_piersoniorum	Veitchia_spiralis)	Hydriastele_microspadix))	((Manicaria_saccifera	Leopoldinia_pulchra)	Pelagodoxa_henryana)))))	Roystonea_regia))	Attalea_speciosa)))	Kingia_australis);
((Bactris_major	((((Reinhardtia_gracilis	Reinhardtia_simplex)	(Reinhardtia_paiewonskiana	Reinhardtia_latisecta))	((((Iriartea_deltoidea	(Pseudophoenix_vinifera	Chamaedorea_seifrizii))	((((Manicaria_saccifera	Leopoldinia_pulchra)	((Geonoma_undata	(Pelagodoxa_henryana	(Prestoea_acuminata	(Oenocarpus_bataua	Oenocarpus_minor))))	((Kentiopsis_piersoniorum	(Veitchia_spiralis	Hydriastele_microspadix))	((Nypa_fruticans	Heterospathe_cagayanensis)	(Burretiokentia_grandiflora	Dictyosperma_album)))))	(Serenoa_repens	(Sabal_domingensis	Phoenix_dactylifera)))	(Sclerosperma_profizianum	(Orania_palindan	(Dypsis_decaryi	Podococcus_barteri)))))	Roystonea_regia)	(Attalea_speciosa	(Elaeis_guineensis	Elaeis_oleifera))))	Calamus_caryotoides))	Kingia_australis);
((Calamus_caryotoides	(Pseudophoenix_vinifera	(Chamaedorea_seifrizii	(Roystonea_regia	((((((Pelagodoxa_henryana	(Manicaria_saccifera	Leopoldinia_pulchra))	((Prestoea_acuminata	(Oenocarpus_bataua	Oenocarpus_minor))	(((Burretiokentia_grandiflora	Dictyosperma_album)	Heterospathe_cagayanensis)	(Hydriastele_microspadix	(Kentiopsis_piersoniorum	Veitchia_spiralis)))))	Geonoma_undata)	(Serenoa_repens	(Sabal_domingensis	Phoenix_dactylifera)))	((Sclerosperma_profizianum	(Orania_palindan	(Dypsis_decaryi	Podococcus_barteri)))	(((Reinhardtia_simplex	(Reinhardtia_paiewonskiana	Reinhardtia_latisecta))	(Reinhardtia_gracilis	Attalea_speciosa))	(Bactris_major	(Elaeis_guineensis	Elaeis_oleifera)))))	(Nypa_fruticans	Iriartea_deltoidea))))))	Kingia_australis);
((Calamus_caryotoides	(Pseudophoenix_vinifera	((Iriartea_deltoidea	Chamaedorea_seifrizii)	((Roystonea_regia	(((Attalea_speciosa	(Elaeis_guineensis	Elaeis_oleifera))	Bactris_major)	((Reinhardtia_gracilis	Reinhardtia_simplex)	(Reinhardtia_paiewonskiana	Reinhardtia_latisecta))))	((((Pelagodoxa_henryana	Manicaria_saccifera)	((Leopoldinia_pulchra	((Prestoea_acuminata	(Oenocarpus_bataua	Oenocarpus_minor))	(((Dictyosperma_album	Heterospathe_cagayanensis)	(Kentiopsis_piersoniorum	(Veitchia_spiralis	Hydriastele_microspadix)))	Burretiokentia_grandiflora)))	Geonoma_undata))	(Nypa_fruticans	(Sabal_domingensis	Phoenix_dactylifera)))	((Serenoa_repens	Sclerosperma_profizianum)	(Orania_palindan	(Dypsis_decaryi	Podococcus_barteri))))))))	Kingia_australis);
((Calamus_caryotoides	((Nypa_fruticans	Bactris_major)	((((Reinhardtia_paiewonskiana	Reinhardtia_latisecta)	Reinhardtia_simplex)	Reinhardtia_gracilis)	(((((((Prestoea_acuminata	(Oenocarpus_bataua	Oenocarpus_minor))	(((Pelagodoxa_henryana	(Leopoldinia_pulchra	Manicaria_saccifera))	((Burretiokentia_grandiflora	Dictyosperma_album)	(Heterospathe_cagayanensis	(Kentiopsis_piersoniorum	(Veitchia_spiralis	Hydriastele_microspadix)))))	Geonoma_undata))	(Serenoa_repens	(Sabal_domingensis	Phoenix_dactylifera)))	((Sclerosperma_profizianum	Orania_palindan)	(Dypsis_decaryi	Podococcus_barteri)))	(Pseudophoenix_vinifera	(Iriartea_deltoidea	Chamaedorea_seifrizii)))	Roystonea_regia)	(Attalea_speciosa	(Elaeis_guineensis	Elaeis_oleifera))))))	Kingia_australis);
((Bactris_major	((Elaeis_guineensis	Elaeis_oleifera)	((((Reinhardtia_gracilis	Reinhardtia_simplex)	(Reinhardtia_paiewonskiana	Reinhardtia_latisecta))	(((((((Pelagodoxa_henryana	Manicaria_saccifera)	(Leopoldinia_pulchra	(Dictyosperma_album	((Burretiokentia_grandiflora	Heterospathe_cagayanensis)	(Kentiopsis_piersoniorum	(Veitchia_spiralis	Hydriastele_microspadix))))))	(Geonoma_undata	(Prestoea_acuminata	(Oenocarpus_bataua	Oenocarpus_minor))))	(Serenoa_repens	(Sabal_domingensis	(Nypa_fruticans	Phoenix_dactylifera))))	((Sclerosperma_profizianum	Orania_palindan)	(Dypsis_decaryi	Podococcus_barteri)))	((Calamus_caryotoides	Pseudophoenix_vinifera)	(Iriartea_deltoidea	Chamaedorea_seifrizii)))	Roystonea_regia))	Attalea_speciosa)))	Kingia_australis);
((((Chamaedorea_seifrizii	((((((Sabal_domingensis	Phoenix_dactylifera)	Serenoa_repens)	Nypa_fruticans)	((((Attalea_speciosa	(Bactris_major	(Elaeis_guineensis	Elaeis_oleifera)))	((Reinhardtia_gracilis	Reinhardtia_simplex)	(Reinhardtia_paiewonskiana	Reinhardtia_latisecta)))	(Leopoldinia_pulchra	Roystonea_regia))	(((Pelagodoxa_henryana	Manicaria_saccifera)	((Kentiopsis_piersoniorum	(Veitchia_spiralis	Hydriastele_microspadix))	((Burretiokentia_grandiflora	Dictyosperma_album)	Heterospathe_cagayanensis)))	(Geonoma_undata	(Prestoea_acuminata	(Oenocarpus_bataua	Oenocarpus_minor))))))	(((Dypsis_decaryi	Podococcus_barteri)	Orania_palindan)	Sclerosperma_profizianum))	Pseudophoenix_vinifera))	Iriartea_deltoidea)	Calamus_caryotoides)	Kingia_australis);
(((Bactris_major	(((Attalea_speciosa	((Reinhardtia_gracilis	Reinhardtia_simplex)	(Reinhardtia_paiewonskiana	Reinhardtia_latisecta)))	(Elaeis_guineensis	Elaeis_oleifera))	((Pseudophoenix_vinifera	(Iriartea_deltoidea	Chamaedorea_seifrizii))	(((((Dypsis_decaryi	Podococcus_barteri)	Orania_palindan)	Sclerosperma_profizianum)	Roystonea_regia)	(((Leopoldinia_pulchra	((Hydriastele_microspadix	((Kentiopsis_piersoniorum	Veitchia_spiralis)	((Burretiokentia_grandiflora	Dictyosperma_album)	Heterospathe_cagayanensis)))	(Geonoma_undata	(Pelagodoxa_henryana	(Prestoea_acuminata	(Oenocarpus_bataua	Oenocarpus_minor))))))	Manicaria_saccifera)	((Sabal_domingensis	(Serenoa_repens	Nypa_fruticans))	Phoenix_dactylifera))))))	Calamus_caryotoides)	Kingia_australis);
((Bactris_major	((Calamus_caryotoides	((Reinhardtia_simplex	(Reinhardtia_paiewonskiana	Reinhardtia_latisecta))	Reinhardtia_gracilis))	(((Elaeis_guineensis	Elaeis_oleifera)	Attalea_speciosa)	((((((Sabal_domingensis	Serenoa_repens)	Phoenix_dactylifera)	Nypa_fruticans)	((((Dypsis_decaryi	Podococcus_barteri)	Orania_palindan)	Sclerosperma_profizianum)	((((Kentiopsis_piersoniorum	(Hydriastele_microspadix	Veitchia_spiralis))	((Burretiokentia_grandiflora	Dictyosperma_album)	Heterospathe_cagayanensis))	(Geonoma_undata	(Pelagodoxa_henryana	(Prestoea_acuminata	(Oenocarpus_bataua	Oenocarpus_minor)))))	(Manicaria_saccifera	Leopoldinia_pulchra))))	(Iriartea_deltoidea	(Chamaedorea_seifrizii	Pseudophoenix_vinifera)))	Roystonea_regia))))	Kingia_australis);
((Bactris_major	(Calamus_caryotoides	(((Roystonea_regia	(((Dypsis_decaryi	Podococcus_barteri)	Orania_palindan)	Sclerosperma_profizianum))	((((Sabal_domingensis	Serenoa_repens)	Phoenix_dactylifera)	(Pseudophoenix_vinifera	Nypa_fruticans))	(((((Kentiopsis_piersoniorum	(Hydriastele_microspadix	Veitchia_spiralis))	((Burretiokentia_grandiflora	Dictyosperma_album)	Heterospathe_cagayanensis))	(((Pelagodoxa_henryana	(Prestoea_acuminata	(Oenocarpus_bataua	Oenocarpus_minor)))	Geonoma_undata)	Leopoldinia_pulchra))	Manicaria_saccifera)	(Iriartea_deltoidea	Chamaedorea_seifrizii))))	((Elaeis_guineensis	Elaeis_oleifera)	((Reinhardtia_simplex	((Reinhardtia_paiewonskiana	Reinhardtia_latisecta)	Reinhardtia_gracilis))	Attalea_speciosa)))))	Kingia_australis);
((Bactris_major	((Elaeis_guineensis	Elaeis_oleifera)	(((Roystonea_regia	(((Calamus_caryotoides	(Iriartea_deltoidea	Chamaedorea_seifrizii))	Pseudophoenix_vinifera)	((((Dypsis_decaryi	Podococcus_barteri)	Orania_palindan)	Sclerosperma_profizianum)	((Sabal_domingensis	(Serenoa_repens	Phoenix_dactylifera))	(((((Kentiopsis_piersoniorum	(Hydriastele_microspadix	Veitchia_spiralis))	((Burretiokentia_grandiflora	(Nypa_fruticans	Dictyosperma_album))	Heterospathe_cagayanensis))	((Pelagodoxa_henryana	(Prestoea_acuminata	(Oenocarpus_bataua	Oenocarpus_minor)))	Geonoma_undata))	Leopoldinia_pulchra)	Manicaria_saccifera)))))	((Reinhardtia_paiewonskiana	Reinhardtia_latisecta)	(Reinhardtia_gracilis	Reinhardtia_simplex)))	Attalea_speciosa)))	Kingia_australis);
((Bactris_major	((((Reinhardtia_gracilis	(Reinhardtia_simplex	(Reinhardtia_latisecta	Reinhardtia_paiewonskiana)))	Attalea_speciosa)	(((Nypa_fruticans	Pseudophoenix_vinifera)	(Calamus_caryotoides	(Iriartea_deltoidea	Chamaedorea_seifrizii)))	(((((((((Oenocarpus_bataua	Oenocarpus_minor)	Prestoea_acuminata)	Geonoma_undata)	Pelagodoxa_henryana)	(((Burretiokentia_grandiflora	Dictyosperma_album)	(Hydriastele_microspadix	Heterospathe_cagayanensis))	(Kentiopsis_piersoniorum	Veitchia_spiralis)))	Leopoldinia_pulchra)	Manicaria_saccifera)	(Sabal_domingensis	(Serenoa_repens	Phoenix_dactylifera)))	((Sclerosperma_profizianum	(Orania_palindan	(Dypsis_decaryi	Podococcus_barteri)))	Roystonea_regia))))	(Elaeis_guineensis	Elaeis_oleifera)))	Kingia_australis);
((Bactris_major	(((((Reinhardtia_gracilis	(Reinhardtia_simplex	(Reinhardtia_latisecta	Reinhardtia_paiewonskiana)))	Attalea_speciosa)	((Pseudophoenix_vinifera	((Nypa_fruticans	Iriartea_deltoidea)	Chamaedorea_seifrizii))	((((((Geonoma_undata	(Pelagodoxa_henryana	((Oenocarpus_bataua	Oenocarpus_minor)	Prestoea_acuminata)))	(((Burretiokentia_grandiflora	Dictyosperma_album)	Heterospathe_cagayanensis)	(Kentiopsis_piersoniorum	(Hydriastele_microspadix	Veitchia_spiralis))))	Leopoldinia_pulchra)	Manicaria_saccifera)	(Phoenix_dactylifera	(Sabal_domingensis	Serenoa_repens)))	((Sclerosperma_profizianum	(Orania_palindan	(Dypsis_decaryi	Podococcus_barteri)))	Roystonea_regia))))	(Elaeis_guineensis	Elaeis_oleifera))	Calamus_caryotoides))	Kingia_australis);
((Calamus_caryotoides	(Bactris_major	((Reinhardtia_simplex	(Reinhardtia_latisecta	(Reinhardtia_gracilis	Reinhardtia_paiewonskiana)))	(((Elaeis_guineensis	Elaeis_oleifera)	Attalea_speciosa)	(((Sclerosperma_profizianum	(Orania_palindan	(Dypsis_decaryi	Podococcus_barteri)))	Roystonea_regia)	((Pseudophoenix_vinifera	(Iriartea_deltoidea	Chamaedorea_seifrizii))	((((Geonoma_undata	(Pelagodoxa_henryana	((Oenocarpus_bataua	Oenocarpus_minor)	Prestoea_acuminata)))	((((Burretiokentia_grandiflora	Dictyosperma_album)	Heterospathe_cagayanensis)	(Kentiopsis_piersoniorum	Veitchia_spiralis))	Hydriastele_microspadix))	(Leopoldinia_pulchra	Manicaria_saccifera))	(Serenoa_repens	((Nypa_fruticans	Phoenix_dactylifera)	Sabal_domingensis)))))))))	Kingia_australis);
((Calamus_caryotoides	(Pseudophoenix_vinifera	((Iriartea_deltoidea	Chamaedorea_seifrizii)	((((((((Burretiokentia_grandiflora	Dictyosperma_album)	Heterospathe_cagayanensis)	(Kentiopsis_piersoniorum	(Veitchia_spiralis	Hydriastele_microspadix)))	(Pelagodoxa_henryana	(Leopoldinia_pulchra	Manicaria_saccifera)))	(Geonoma_undata	((Oenocarpus_bataua	Oenocarpus_minor)	Prestoea_acuminata)))	((Nypa_fruticans	Serenoa_repens)	(Phoenix_dactylifera	Sabal_domingensis)))	((Sclerosperma_profizianum	(Orania_palindan	(Dypsis_decaryi	Podococcus_barteri)))	Roystonea_regia))	(((Reinhardtia_gracilis	Reinhardtia_simplex)	(Reinhardtia_latisecta	Reinhardtia_paiewonskiana))	((Bactris_major	(Elaeis_guineensis	Elaeis_oleifera))	Attalea_speciosa))))))	Kingia_australis);
((Bactris_major	((Elaeis_guineensis	Elaeis_oleifera)	((((Calamus_caryotoides	Pseudophoenix_vinifera)	(Iriartea_deltoidea	Chamaedorea_seifrizii))	(((((((Dictyosperma_album	Heterospathe_cagayanensis)	(Kentiopsis_piersoniorum	(Veitchia_spiralis	Hydriastele_microspadix)))	Burretiokentia_grandiflora)	(Pelagodoxa_henryana	(Leopoldinia_pulchra	Manicaria_saccifera)))	(Geonoma_undata	((Oenocarpus_bataua	Oenocarpus_minor)	Prestoea_acuminata)))	(Sabal_domingensis	(Serenoa_repens	Phoenix_dactylifera)))	((Sclerosperma_profizianum	(Orania_palindan	(Dypsis_decaryi	Podococcus_barteri)))	Roystonea_regia)))	(Nypa_fruticans	(Attalea_speciosa	((Reinhardtia_gracilis	Reinhardtia_simplex)	(Reinhardtia_latisecta	Reinhardtia_paiewonskiana)))))))	Kingia_australis);
((Calamus_caryotoides	(Pseudophoenix_vinifera	((Iriartea_deltoidea	Chamaedorea_seifrizii)	(((((((((Burretiokentia_grandiflora	Dictyosperma_album)	Heterospathe_cagayanensis)	(Kentiopsis_piersoniorum	Veitchia_spiralis))	Hydriastele_microspadix)	(Leopoldinia_pulchra	(Pelagodoxa_henryana	(Geonoma_undata	((Oenocarpus_bataua	Oenocarpus_minor)	Prestoea_acuminata)))))	Manicaria_saccifera)	(Serenoa_repens	((Nypa_fruticans	Phoenix_dactylifera)	Sabal_domingensis)))	((Sclerosperma_profizianum	(Orania_palindan	(Dypsis_decaryi	Podococcus_barteri)))	Roystonea_regia))	(((Reinhardtia_gracilis	Reinhardtia_simplex)	(Reinhardtia_latisecta	Reinhardtia_paiewonskiana))	(Attalea_speciosa	(Bactris_major	(Elaeis_guineensis	Elaeis_oleifera))))))))	Kingia_australis);
(((Nypa_fruticans	Calamus_caryotoides)	(Pseudophoenix_vinifera	(Chamaedorea_seifrizii	(((((((((Burretiokentia_grandiflora	Dictyosperma_album)	Heterospathe_cagayanensis)	(Kentiopsis_piersoniorum	Veitchia_spiralis))	Hydriastele_microspadix)	(Geonoma_undata	(((Oenocarpus_bataua	Oenocarpus_minor)	Prestoea_acuminata)	Pelagodoxa_henryana)))	(Leopoldinia_pulchra	Manicaria_saccifera))	(((Sabal_domingensis	Phoenix_dactylifera)	Serenoa_repens)	((Sclerosperma_profizianum	(Orania_palindan	(Dypsis_decaryi	Podococcus_barteri)))	Roystonea_regia)))	((Bactris_major	((Reinhardtia_gracilis	Reinhardtia_simplex)	(Reinhardtia_latisecta	Reinhardtia_paiewonskiana)))	(Attalea_speciosa	(Elaeis_guineensis	Elaeis_oleifera))))	Iriartea_deltoidea))))	Kingia_australis);
((Sabal_domingensis	(Phoenix_dactylifera	(Serenoa_repens	(((((Calamus_caryotoides	(((Kentiopsis_piersoniorum	(Hydriastele_microspadix	Veitchia_spiralis))	(Dictyosperma_album	Heterospathe_cagayanensis))	Burretiokentia_grandiflora))	(Geonoma_undata	(((Oenocarpus_bataua	Oenocarpus_minor)	Prestoea_acuminata)	Pelagodoxa_henryana)))	(Leopoldinia_pulchra	Manicaria_saccifera))	(((Iriartea_deltoidea	Chamaedorea_seifrizii)	Pseudophoenix_vinifera)	((((Orania_palindan	(Dypsis_decaryi	Podococcus_barteri))	Sclerosperma_profizianum)	Roystonea_regia)	(((Reinhardtia_gracilis	Reinhardtia_simplex)	(Reinhardtia_latisecta	Reinhardtia_paiewonskiana))	(Attalea_speciosa	(Bactris_major	(Elaeis_guineensis	Elaeis_oleifera)))))))	Nypa_fruticans))))	Kingia_australis);
((Calamus_caryotoides	((((Orania_palindan	(Dypsis_decaryi	Podococcus_barteri))	Sclerosperma_profizianum)	(((((Hydriastele_microspadix	(Kentiopsis_piersoniorum	Veitchia_spiralis))	(Dictyosperma_album	Heterospathe_cagayanensis))	Burretiokentia_grandiflora)	(Nypa_fruticans	(((Oenocarpus_bataua	Oenocarpus_minor)	Prestoea_acuminata)	(Pelagodoxa_henryana	Geonoma_undata))))	(Leopoldinia_pulchra	Manicaria_saccifera)))	(((Sabal_domingensis	Phoenix_dactylifera)	Serenoa_repens)	(((Bactris_major	(Elaeis_guineensis	Elaeis_oleifera))	((Attalea_speciosa	Reinhardtia_gracilis)	(Reinhardtia_simplex	(Reinhardtia_latisecta	Reinhardtia_paiewonskiana))))	((Chamaedorea_seifrizii	(Roystonea_regia	Pseudophoenix_vinifera))	Iriartea_deltoidea)))))	Kingia_australis);
((Bactris_major	(((((((((Heterospathe_cagayanensis	((Hydriastele_microspadix	(Kentiopsis_piersoniorum	Veitchia_spiralis))	(Burretiokentia_grandiflora	Dictyosperma_album)))	(Pelagodoxa_henryana	(Geonoma_undata	((Oenocarpus_bataua	Oenocarpus_minor)	Prestoea_acuminata))))	(Leopoldinia_pulchra	Manicaria_saccifera))	(Roystonea_regia	((Orania_palindan	(Dypsis_decaryi	Podococcus_barteri))	Sclerosperma_profizianum)))	(Nypa_fruticans	((Sabal_domingensis	Phoenix_dactylifera)	Serenoa_repens)))	Iriartea_deltoidea)	(Chamaedorea_seifrizii	(Pseudophoenix_vinifera	Calamus_caryotoides)))	(Attalea_speciosa	(Elaeis_guineensis	Elaeis_oleifera)))	(Reinhardtia_simplex	((Reinhardtia_latisecta	Reinhardtia_paiewonskiana)	Reinhardtia_gracilis))))	Kingia_australis);
((Calamus_caryotoides	(Pseudophoenix_vinifera	((Chamaedorea_seifrizii	Iriartea_deltoidea)	(((((Sclerosperma_profizianum	Orania_palindan)	Roystonea_regia)	((Serenoa_repens	(Sabal_domingensis	(Nypa_fruticans	Phoenix_dactylifera)))	(((((Prestoea_acuminata	(Oenocarpus_minor	Oenocarpus_bataua))	Geonoma_undata)	(Leopoldinia_pulchra	Pelagodoxa_henryana))	((((Kentiopsis_piersoniorum	Veitchia_spiralis)	(Burretiokentia_grandiflora	Dictyosperma_album))	Heterospathe_cagayanensis)	Hydriastele_microspadix))	Manicaria_saccifera)))	(Podococcus_barteri	Dypsis_decaryi))	((((Reinhardtia_paiewonskiana	Reinhardtia_latisecta)	Reinhardtia_simplex)	(Attalea_speciosa	Reinhardtia_gracilis))	(Bactris_major	(Elaeis_oleifera	Elaeis_guineensis)))))))	Kingia_australis);
((Sabal_domingensis	(Phoenix_dactylifera	((((Leopoldinia_pulchra	(Pelagodoxa_henryana	Manicaria_saccifera))	(Geonoma_undata	((Prestoea_acuminata	(Oenocarpus_minor	Oenocarpus_bataua))	(((Burretiokentia_grandiflora	(Nypa_fruticans	Dictyosperma_album))	(Heterospathe_cagayanensis	(Kentiopsis_piersoniorum	Veitchia_spiralis)))	Hydriastele_microspadix))))	(((Podococcus_barteri	Dypsis_decaryi)	(((((Reinhardtia_paiewonskiana	Reinhardtia_latisecta)	(Reinhardtia_gracilis	Reinhardtia_simplex))	Attalea_speciosa)	(Bactris_major	(Elaeis_oleifera	Elaeis_guineensis)))	(Pseudophoenix_vinifera	(Chamaedorea_seifrizii	(Calamus_caryotoides	Iriartea_deltoidea)))))	((Sclerosperma_profizianum	Orania_palindan)	Roystonea_regia)))	Serenoa_repens)))	Kingia_australis);
((Calamus_caryotoides	(Iriartea_deltoidea	(((((((Podococcus_barteri	Dypsis_decaryi)	Sclerosperma_profizianum)	Orania_palindan)	((Nypa_fruticans	(Serenoa_repens	(Sabal_domingensis	Phoenix_dactylifera)))	(((Prestoea_acuminata	(Oenocarpus_minor	Oenocarpus_bataua))	((((Kentiopsis_piersoniorum	(Hydriastele_microspadix	Veitchia_spiralis))	(Dictyosperma_album	Heterospathe_cagayanensis))	Burretiokentia_grandiflora)	(Leopoldinia_pulchra	(Pelagodoxa_henryana	Manicaria_saccifera))))	Geonoma_undata)))	(Roystonea_regia	(((Reinhardtia_paiewonskiana	Reinhardtia_latisecta)	(Reinhardtia_gracilis	Reinhardtia_simplex))	(Attalea_speciosa	(Bactris_major	(Elaeis_oleifera	Elaeis_guineensis))))))	Pseudophoenix_vinifera)	Chamaedorea_seifrizii)))	Kingia_australis);
((Nypa_fruticans	((((Chamaedorea_seifrizii	Iriartea_deltoidea)	((((Podococcus_barteri	Dypsis_decaryi)	Sclerosperma_profizianum)	Orania_palindan)	((Serenoa_repens	(Sabal_domingensis	Phoenix_dactylifera))	(((Leopoldinia_pulchra	Roystonea_regia)	((Bactris_major	(Elaeis_oleifera	Elaeis_guineensis))	(((Reinhardtia_paiewonskiana	Reinhardtia_latisecta)	(Reinhardtia_gracilis	Reinhardtia_simplex))	Attalea_speciosa)))	((Prestoea_acuminata	(Oenocarpus_minor	Oenocarpus_bataua))	(((((Kentiopsis_piersoniorum	(Hydriastele_microspadix	Veitchia_spiralis))	(Dictyosperma_album	Heterospathe_cagayanensis))	Burretiokentia_grandiflora)	(Pelagodoxa_henryana	Manicaria_saccifera))	Geonoma_undata))))))	Pseudophoenix_vinifera)	Calamus_caryotoides))	Kingia_australis);
((((((Pseudophoenix_vinifera	(Chamaedorea_seifrizii	Iriartea_deltoidea))	(((Elaeis_oleifera	Elaeis_guineensis)	(Bactris_major	Attalea_speciosa))	((Reinhardtia_paiewonskiana	Reinhardtia_latisecta)	(Reinhardtia_gracilis	Reinhardtia_simplex))))	(Roystonea_regia	(((Podococcus_barteri	Dypsis_decaryi)	Sclerosperma_profizianum)	Orania_palindan)))	((Serenoa_repens	(Sabal_domingensis	(Nypa_fruticans	Phoenix_dactylifera)))	(((((Hydriastele_microspadix	(Kentiopsis_piersoniorum	Veitchia_spiralis))	(Heterospathe_cagayanensis	Dictyosperma_album))	Burretiokentia_grandiflora)	(Leopoldinia_pulchra	(Pelagodoxa_henryana	Manicaria_saccifera)))	(Geonoma_undata	(Prestoea_acuminata	(Oenocarpus_minor	Oenocarpus_bataua))))))	Calamus_caryotoides)	Kingia_australis);
((Bactris_major	(((Attalea_speciosa	((Reinhardtia_paiewonskiana	Reinhardtia_latisecta)	(Reinhardtia_gracilis	Reinhardtia_simplex)))	(Roystonea_regia	(((((Podococcus_barteri	Dypsis_decaryi)	Sclerosperma_profizianum)	Orania_palindan)	((Serenoa_repens	(Sabal_domingensis	Phoenix_dactylifera))	(((((Kentiopsis_piersoniorum	Veitchia_spiralis)	(Heterospathe_cagayanensis	(Burretiokentia_grandiflora	Dictyosperma_album)))	Hydriastele_microspadix)	(Leopoldinia_pulchra	(Pelagodoxa_henryana	Manicaria_saccifera)))	(Geonoma_undata	(Prestoea_acuminata	(Oenocarpus_minor	Oenocarpus_bataua))))))	((Nypa_fruticans	Pseudophoenix_vinifera)	(Calamus_caryotoides	(Chamaedorea_seifrizii	Iriartea_deltoidea))))))	(Elaeis_oleifera	Elaeis_guineensis)))	Kingia_australis);
((Bactris_major	(((Attalea_speciosa	((Reinhardtia_paiewonskiana	Reinhardtia_latisecta)	(Reinhardtia_gracilis	Reinhardtia_simplex)))	((Roystonea_regia	(((Podococcus_barteri	Dypsis_decaryi)	Sclerosperma_profizianum)	Orania_palindan))	((((Calamus_caryotoides	Pseudophoenix_vinifera)	(Chamaedorea_seifrizii	Iriartea_deltoidea))	(Sabal_domingensis	((Serenoa_repens	Nypa_fruticans)	Phoenix_dactylifera)))	((Leopoldinia_pulchra	(Pelagodoxa_henryana	Manicaria_saccifera))	(Geonoma_undata	(((Kentiopsis_piersoniorum	(Hydriastele_microspadix	Veitchia_spiralis))	(Heterospathe_cagayanensis	(Burretiokentia_grandiflora	Dictyosperma_album)))	(Prestoea_acuminata	(Oenocarpus_minor	Oenocarpus_bataua))))))))	(Elaeis_oleifera	Elaeis_guineensis)))	Kingia_australis);
((Serenoa_repens	(Phoenix_dactylifera	(((((Iriartea_deltoidea	((Calamus_caryotoides	Pseudophoenix_vinifera)	Chamaedorea_seifrizii))	(Nypa_fruticans	((Attalea_speciosa	(Bactris_major	(Elaeis_oleifera	Elaeis_guineensis)))	((Reinhardtia_paiewonskiana	Reinhardtia_latisecta)	(Reinhardtia_gracilis	Reinhardtia_simplex)))))	(Roystonea_regia	(((Podococcus_barteri	Dypsis_decaryi)	Sclerosperma_profizianum)	Orania_palindan)))	((Prestoea_acuminata	(Oenocarpus_minor	Oenocarpus_bataua))	(Geonoma_undata	((Pelagodoxa_henryana	(Manicaria_saccifera	Leopoldinia_pulchra))	((((Kentiopsis_piersoniorum	Veitchia_spiralis)	(Heterospathe_cagayanensis	Dictyosperma_album))	Burretiokentia_grandiflora)	Hydriastele_microspadix)))))	Sabal_domingensis)))	Kingia_australis);
((Bactris_major	((((Reinhardtia_paiewonskiana	Reinhardtia_latisecta)	Reinhardtia_simplex)	Reinhardtia_gracilis)	((((Roystonea_regia	(((Podococcus_barteri	Dypsis_decaryi)	Sclerosperma_profizianum)	Orania_palindan))	((((Pelagodoxa_henryana	(Manicaria_saccifera	Leopoldinia_pulchra))	((Prestoea_acuminata	(Oenocarpus_minor	Oenocarpus_bataua))	((Kentiopsis_piersoniorum	(Hydriastele_microspadix	Veitchia_spiralis))	(Heterospathe_cagayanensis	(Burretiokentia_grandiflora	Dictyosperma_album)))))	Geonoma_undata)	(Serenoa_repens	(Phoenix_dactylifera	Sabal_domingensis))))	(((Nypa_fruticans	Calamus_caryotoides)	Pseudophoenix_vinifera)	(Chamaedorea_seifrizii	Iriartea_deltoidea)))	(Attalea_speciosa	(Elaeis_oleifera	Elaeis_guineensis)))))	Kingia_australis);
((Bactris_major	((Calamus_caryotoides	(((Reinhardtia_paiewonskiana	Reinhardtia_latisecta)	Reinhardtia_simplex)	Reinhardtia_gracilis))	(((((((Pelagodoxa_henryana	((Prestoea_acuminata	(Oenocarpus_minor	Oenocarpus_bataua))	((Kentiopsis_piersoniorum	(Hydriastele_microspadix	Veitchia_spiralis))	(Heterospathe_cagayanensis	(Burretiokentia_grandiflora	Dictyosperma_album)))))	Geonoma_undata)	Leopoldinia_pulchra)	Manicaria_saccifera)	((Serenoa_repens	(Phoenix_dactylifera	(Nypa_fruticans	Sabal_domingensis)))	((Podococcus_barteri	Dypsis_decaryi)	((Orania_palindan	Sclerosperma_profizianum)	(Pseudophoenix_vinifera	(Chamaedorea_seifrizii	Iriartea_deltoidea))))))	Roystonea_regia)	(Attalea_speciosa	(Elaeis_oleifera	Elaeis_guineensis)))))	Kingia_australis);
((Bactris_major	((Elaeis_guineensis	Elaeis_oleifera)	((((Reinhardtia_latisecta	Reinhardtia_paiewonskiana)	(Reinhardtia_simplex	Reinhardtia_gracilis))	Attalea_speciosa)	(Roystonea_regia	(((Serenoa_repens	(Phoenix_dactylifera	Sabal_domingensis))	((Orania_palindan	(Sclerosperma_profizianum	(Podococcus_barteri	Dypsis_decaryi)))	((Iriartea_deltoidea	(Calamus_caryotoides	Pseudophoenix_vinifera))	Chamaedorea_seifrizii)))	(Nypa_fruticans	(((Leopoldinia_pulchra	(Manicaria_saccifera	Pelagodoxa_henryana))	(((Oenocarpus_minor	Oenocarpus_bataua)	Prestoea_acuminata)	(((Kentiopsis_piersoniorum	Veitchia_spiralis)	((Burretiokentia_grandiflora	Dictyosperma_album)	Heterospathe_cagayanensis))	Hydriastele_microspadix)))	Geonoma_undata)))))))	Kingia_australis);
((Sabal_domingensis	((Nypa_fruticans	Serenoa_repens)	((((Orania_palindan	(Sclerosperma_profizianum	(Podococcus_barteri	Dypsis_decaryi)))	(((((Reinhardtia_latisecta	Reinhardtia_paiewonskiana)	Reinhardtia_simplex)	((Bactris_major	(Elaeis_guineensis	Elaeis_oleifera))	(Attalea_speciosa	Reinhardtia_gracilis)))	Roystonea_regia)	(((Iriartea_deltoidea	Calamus_caryotoides)	Chamaedorea_seifrizii)	Pseudophoenix_vinifera)))	((Pelagodoxa_henryana	(Leopoldinia_pulchra	Manicaria_saccifera))	((((Oenocarpus_minor	Oenocarpus_bataua)	Prestoea_acuminata)	(((Burretiokentia_grandiflora	Dictyosperma_album)	Heterospathe_cagayanensis)	(Hydriastele_microspadix	(Kentiopsis_piersoniorum	Veitchia_spiralis))))	Geonoma_undata)))	Phoenix_dactylifera)))	Kingia_australis);
((Phoenix_dactylifera	((Sabal_domingensis	Serenoa_repens)	(Nypa_fruticans	(((((Elaeis_guineensis	Elaeis_oleifera)	(Attalea_speciosa	(Bactris_major	(Reinhardtia_gracilis	((Reinhardtia_latisecta	Reinhardtia_paiewonskiana)	Reinhardtia_simplex)))))	Roystonea_regia)	(((Iriartea_deltoidea	Chamaedorea_seifrizii)	(Calamus_caryotoides	Pseudophoenix_vinifera))	(Orania_palindan	(Sclerosperma_profizianum	(Podococcus_barteri	Dypsis_decaryi)))))	((Geonoma_undata	((Oenocarpus_minor	Oenocarpus_bataua)	Prestoea_acuminata))	((Pelagodoxa_henryana	(Leopoldinia_pulchra	Manicaria_saccifera))	(((Burretiokentia_grandiflora	Dictyosperma_album)	Heterospathe_cagayanensis)	(Hydriastele_microspadix	(Kentiopsis_piersoniorum	Veitchia_spiralis)))))))))	Kingia_australis);
((Sabal_domingensis	(Serenoa_repens	((Nypa_fruticans	(((Roystonea_regia	(Orania_palindan	(Sclerosperma_profizianum	(Podococcus_barteri	Dypsis_decaryi))))	(((Elaeis_guineensis	Elaeis_oleifera)	(Attalea_speciosa	(Bactris_major	((Reinhardtia_simplex	(Reinhardtia_latisecta	Reinhardtia_paiewonskiana))	Reinhardtia_gracilis))))	(Iriartea_deltoidea	(Chamaedorea_seifrizii	(Calamus_caryotoides	Pseudophoenix_vinifera)))))	((Leopoldinia_pulchra	Manicaria_saccifera)	((((Dictyosperma_album	Heterospathe_cagayanensis)	(Kentiopsis_piersoniorum	(Veitchia_spiralis	Hydriastele_microspadix)))	Burretiokentia_grandiflora)	(Geonoma_undata	(((Oenocarpus_minor	Oenocarpus_bataua)	Prestoea_acuminata)	Pelagodoxa_henryana))))))	Phoenix_dactylifera)))	Kingia_australis);
((Calamus_caryotoides	((Nypa_fruticans	Pseudophoenix_vinifera)	((((((Manicaria_saccifera	((((Burretiokentia_grandiflora	Dictyosperma_album)	(Hydriastele_microspadix	(Kentiopsis_piersoniorum	Veitchia_spiralis)))	Heterospathe_cagayanensis)	(Leopoldinia_pulchra	(Geonoma_undata	(((Oenocarpus_minor	Oenocarpus_bataua)	Prestoea_acuminata)	Pelagodoxa_henryana)))))	(Orania_palindan	(Sclerosperma_profizianum	(Podococcus_barteri	Dypsis_decaryi))))	((Phoenix_dactylifera	Serenoa_repens)	Sabal_domingensis))	(Roystonea_regia	((Bactris_major	(Elaeis_guineensis	Elaeis_oleifera))	(Attalea_speciosa	(Reinhardtia_simplex	((Reinhardtia_latisecta	Reinhardtia_paiewonskiana)	Reinhardtia_gracilis))))))	Iriartea_deltoidea)	Chamaedorea_seifrizii)))	Kingia_australis);
((Calamus_caryotoides	(Pseudophoenix_vinifera	(((((((Phoenix_dactylifera	Nypa_fruticans)	Sabal_domingensis)	Serenoa_repens)	(Manicaria_saccifera	((((Dictyosperma_album	(Kentiopsis_piersoniorum	(Veitchia_spiralis	Hydriastele_microspadix)))	Heterospathe_cagayanensis)	Burretiokentia_grandiflora)	((((Oenocarpus_minor	Oenocarpus_bataua)	Prestoea_acuminata)	(Leopoldinia_pulchra	Pelagodoxa_henryana))	Geonoma_undata))))	(Roystonea_regia	((Orania_palindan	(Sclerosperma_profizianum	(Podococcus_barteri	Dypsis_decaryi)))	((Bactris_major	(Elaeis_guineensis	Elaeis_oleifera))	((Reinhardtia_gracilis	Attalea_speciosa)	(Reinhardtia_simplex	(Reinhardtia_latisecta	Reinhardtia_paiewonskiana)))))))	Iriartea_deltoidea)	Chamaedorea_seifrizii)))	Kingia_australis);
((Calamus_caryotoides	(Iriartea_deltoidea	(Chamaedorea_seifrizii	(Pseudophoenix_vinifera	(((Attalea_speciosa	(Bactris_major	(Elaeis_guineensis	Elaeis_oleifera)))	((Reinhardtia_gracilis	Reinhardtia_simplex)	(Reinhardtia_latisecta	Reinhardtia_paiewonskiana)))	(((((Phoenix_dactylifera	Nypa_fruticans)	Sabal_domingensis)	Serenoa_repens)	(((((Oenocarpus_minor	Oenocarpus_bataua)	Prestoea_acuminata)	((Kentiopsis_piersoniorum	(Veitchia_spiralis	Hydriastele_microspadix))	(Heterospathe_cagayanensis	(Burretiokentia_grandiflora	Dictyosperma_album))))	(Pelagodoxa_henryana	(Leopoldinia_pulchra	Manicaria_saccifera)))	Geonoma_undata))	(Roystonea_regia	(((Podococcus_barteri	Dypsis_decaryi)	Sclerosperma_profizianum)	Orania_palindan))))))))	Kingia_australis);
((Bactris_major	(((Reinhardtia_gracilis	Reinhardtia_simplex)	(Reinhardtia_latisecta	Reinhardtia_paiewonskiana))	(((((((Phoenix_dactylifera	Sabal_domingensis)	Serenoa_repens)	Nypa_fruticans)	((Geonoma_undata	((Hydriastele_microspadix	((Kentiopsis_piersoniorum	Veitchia_spiralis)	(Heterospathe_cagayanensis	(Burretiokentia_grandiflora	Dictyosperma_album))))	(Leopoldinia_pulchra	(Pelagodoxa_henryana	Manicaria_saccifera))))	((Oenocarpus_minor	Oenocarpus_bataua)	Prestoea_acuminata)))	(Roystonea_regia	(((Podococcus_barteri	Dypsis_decaryi)	Sclerosperma_profizianum)	Orania_palindan)))	((Chamaedorea_seifrizii	(Calamus_caryotoides	Pseudophoenix_vinifera))	Iriartea_deltoidea))	(Attalea_speciosa	(Elaeis_guineensis	Elaeis_oleifera)))))	Kingia_australis);
((Sabal_domingensis	((Serenoa_repens	(((Pelagodoxa_henryana	(Leopoldinia_pulchra	Manicaria_saccifera))	((((Oenocarpus_minor	Oenocarpus_bataua)	Prestoea_acuminata)	((Heterospathe_cagayanensis	(Burretiokentia_grandiflora	(Nypa_fruticans	Dictyosperma_album)))	((Veitchia_spiralis	Hydriastele_microspadix)	Kentiopsis_piersoniorum)))	Geonoma_undata))	((((Podococcus_barteri	Dypsis_decaryi)	Sclerosperma_profizianum)	Orania_palindan)	(((Chamaedorea_seifrizii	Iriartea_deltoidea)	(Calamus_caryotoides	Pseudophoenix_vinifera))	(Roystonea_regia	((Attalea_speciosa	(Bactris_major	(Elaeis_guineensis	Elaeis_oleifera)))	((Reinhardtia_gracilis	Reinhardtia_simplex)	(Reinhardtia_latisecta	Reinhardtia_paiewonskiana))))))))	Phoenix_dactylifera))	Kingia_australis);
((Sabal_domingensis	((Serenoa_repens	((((Pelagodoxa_henryana	Geonoma_undata)	(((Oenocarpus_minor	Oenocarpus_bataua)	Prestoea_acuminata)	((Heterospathe_cagayanensis	(Burretiokentia_grandiflora	(Nypa_fruticans	Dictyosperma_album)))	((Veitchia_spiralis	Hydriastele_microspadix)	Kentiopsis_piersoniorum))))	(Manicaria_saccifera	Leopoldinia_pulchra))	((Roystonea_regia	((Bactris_major	(Elaeis_guineensis	Elaeis_oleifera))	((Reinhardtia_gracilis	(Reinhardtia_simplex	(Reinhardtia_latisecta	Reinhardtia_paiewonskiana)))	Attalea_speciosa)))	((((Podococcus_barteri	Dypsis_decaryi)	Sclerosperma_profizianum)	Orania_palindan)	((Chamaedorea_seifrizii	Iriartea_deltoidea)	(Calamus_caryotoides	Pseudophoenix_vinifera))))))	Phoenix_dactylifera))	Kingia_australis);
((Calamus_caryotoides	(Bactris_major	((Elaeis_oleifera	Elaeis_guineensis)	((((((Burretiokentia_grandiflora	((Kentiopsis_piersoniorum	(Veitchia_spiralis	Hydriastele_microspadix))	((Nypa_fruticans	Dictyosperma_album)	Heterospathe_cagayanensis)))	(Pelagodoxa_henryana	(Leopoldinia_pulchra	Manicaria_saccifera)))	(Geonoma_undata	(Prestoea_acuminata	(Oenocarpus_bataua	Oenocarpus_minor))))	(Iriartea_deltoidea	((Pseudophoenix_vinifera	Chamaedorea_seifrizii)	((Serenoa_repens	(Phoenix_dactylifera	Sabal_domingensis))	(((Dypsis_decaryi	Podococcus_barteri)	Sclerosperma_profizianum)	Orania_palindan)))))	Roystonea_regia)	(((Reinhardtia_paiewonskiana	Reinhardtia_latisecta)	(Reinhardtia_gracilis	Reinhardtia_simplex))	Attalea_speciosa)))))	Kingia_australis);
((Bactris_major	((Elaeis_oleifera	Elaeis_guineensis)	(((Pseudophoenix_vinifera	(Chamaedorea_seifrizii	(Iriartea_deltoidea	Calamus_caryotoides)))	((((((Pelagodoxa_henryana	Manicaria_saccifera)	(Geonoma_undata	(Serenoa_repens	(((Kentiopsis_piersoniorum	(Veitchia_spiralis	Hydriastele_microspadix))	(Dictyosperma_album	Heterospathe_cagayanensis))	Burretiokentia_grandiflora))))	Leopoldinia_pulchra)	(Prestoea_acuminata	(Oenocarpus_bataua	Oenocarpus_minor)))	(Nypa_fruticans	(Phoenix_dactylifera	Sabal_domingensis)))	(((Dypsis_decaryi	Podococcus_barteri)	Roystonea_regia)	(Sclerosperma_profizianum	Orania_palindan))))	(((Reinhardtia_paiewonskiana	Reinhardtia_latisecta)	Reinhardtia_simplex)	(Reinhardtia_gracilis	Attalea_speciosa)))))	Kingia_australis);
((Bactris_major	(((Elaeis_oleifera	Elaeis_guineensis)	(((((((((Kentiopsis_piersoniorum	Veitchia_spiralis)	(Dictyosperma_album	Heterospathe_cagayanensis))	Burretiokentia_grandiflora)	Hydriastele_microspadix)	(Leopoldinia_pulchra	(Pelagodoxa_henryana	Manicaria_saccifera)))	(Geonoma_undata	(Prestoea_acuminata	(Oenocarpus_bataua	Oenocarpus_minor))))	((Nypa_fruticans	(Serenoa_repens	(Phoenix_dactylifera	Sabal_domingensis)))	(Pseudophoenix_vinifera	((Sclerosperma_profizianum	((Dypsis_decaryi	Podococcus_barteri)	Orania_palindan))	(Chamaedorea_seifrizii	Iriartea_deltoidea)))))	Roystonea_regia)	(((Reinhardtia_paiewonskiana	Reinhardtia_latisecta)	(Reinhardtia_gracilis	Reinhardtia_simplex))	Attalea_speciosa)))	Calamus_caryotoides))	Kingia_australis);
((Calamus_caryotoides	(Bactris_major	(Attalea_speciosa	((Elaeis_oleifera	Elaeis_guineensis)	(((((Chamaedorea_seifrizii	Pseudophoenix_vinifera)	((Sclerosperma_profizianum	((Dypsis_decaryi	Podococcus_barteri)	Orania_palindan))	Iriartea_deltoidea))	(((Geonoma_undata	((Prestoea_acuminata	(Oenocarpus_bataua	Oenocarpus_minor))	Pelagodoxa_henryana))	(((Kentiopsis_piersoniorum	(Hydriastele_microspadix	Veitchia_spiralis))	(Heterospathe_cagayanensis	(Burretiokentia_grandiflora	Dictyosperma_album)))	(Manicaria_saccifera	Leopoldinia_pulchra)))	(((Phoenix_dactylifera	Sabal_domingensis)	Serenoa_repens)	Nypa_fruticans)))	Roystonea_regia)	(Reinhardtia_simplex	((Reinhardtia_paiewonskiana	Reinhardtia_latisecta)	Reinhardtia_gracilis)))))))	Kingia_australis);
((Calamus_caryotoides	(Bactris_major	((((Reinhardtia_paiewonskiana	Reinhardtia_latisecta)	Reinhardtia_gracilis)	Reinhardtia_simplex)	(((((Serenoa_repens	Pseudophoenix_vinifera)	((Sclerosperma_profizianum	((Dypsis_decaryi	Podococcus_barteri)	Orania_palindan))	(Chamaedorea_seifrizii	Iriartea_deltoidea)))	(((Manicaria_saccifera	Leopoldinia_pulchra)	((Geonoma_undata	((Prestoea_acuminata	(Oenocarpus_bataua	Oenocarpus_minor))	Pelagodoxa_henryana))	((((Kentiopsis_piersoniorum	Veitchia_spiralis)	(Heterospathe_cagayanensis	Dictyosperma_album))	Burretiokentia_grandiflora)	(Nypa_fruticans	Hydriastele_microspadix))))	(Phoenix_dactylifera	Sabal_domingensis)))	Roystonea_regia)	((Elaeis_oleifera	Elaeis_guineensis)	Attalea_speciosa)))))	Kingia_australis);
((Sabal_domingensis	((Serenoa_repens	(((((Roystonea_regia	(Sclerosperma_profizianum	((Dypsis_decaryi	Podococcus_barteri)	Orania_palindan)))	((((Elaeis_oleifera	Elaeis_guineensis)	(Pseudophoenix_vinifera	Attalea_speciosa))	Bactris_major)	(((Reinhardtia_paiewonskiana	Reinhardtia_latisecta)	Reinhardtia_gracilis)	Reinhardtia_simplex)))	((Calamus_caryotoides	Chamaedorea_seifrizii)	Iriartea_deltoidea))	(Manicaria_saccifera	(((Heterospathe_cagayanensis	(Burretiokentia_grandiflora	Dictyosperma_album))	(Hydriastele_microspadix	(Kentiopsis_piersoniorum	Veitchia_spiralis)))	(((Prestoea_acuminata	(Oenocarpus_bataua	Oenocarpus_minor))	Geonoma_undata)	(Leopoldinia_pulchra	Pelagodoxa_henryana)))))	Nypa_fruticans))	Phoenix_dactylifera))	Kingia_australis);
((Bactris_major	(((Attalea_speciosa	(((Reinhardtia_paiewonskiana	Reinhardtia_latisecta)	(Reinhardtia_gracilis	Reinhardtia_simplex))	Calamus_caryotoides))	(((Pseudophoenix_vinifera	(Chamaedorea_seifrizii	Iriartea_deltoidea))	((((Leopoldinia_pulchra	Manicaria_saccifera)	(((((Heterospathe_cagayanensis	Dictyosperma_album)	(Kentiopsis_piersoniorum	(Veitchia_spiralis	Hydriastele_microspadix)))	Burretiokentia_grandiflora)	(Prestoea_acuminata	(Oenocarpus_bataua	Oenocarpus_minor)))	(Geonoma_undata	Pelagodoxa_henryana)))	(Sclerosperma_profizianum	((Dypsis_decaryi	Podococcus_barteri)	Orania_palindan)))	(Nypa_fruticans	((Sabal_domingensis	Phoenix_dactylifera)	Serenoa_repens))))	Roystonea_regia))	(Elaeis_oleifera	Elaeis_guineensis)))	Kingia_australis);
((Bactris_major	(((Reinhardtia_simplex	((Reinhardtia_paiewonskiana	Reinhardtia_latisecta)	Reinhardtia_gracilis))	((Pseudophoenix_vinifera	((Chamaedorea_seifrizii	Iriartea_deltoidea)	(((Sclerosperma_profizianum	Orania_palindan)	((Nypa_fruticans	(Dypsis_decaryi	Podococcus_barteri))	Roystonea_regia))	(((Sabal_domingensis	Phoenix_dactylifera)	Serenoa_repens)	(Manicaria_saccifera	((((((Kentiopsis_piersoniorum	Veitchia_spiralis)	(Heterospathe_cagayanensis	Dictyosperma_album))	Hydriastele_microspadix)	Burretiokentia_grandiflora)	(Geonoma_undata	(Pelagodoxa_henryana	(Prestoea_acuminata	(Oenocarpus_bataua	Oenocarpus_minor)))))	Leopoldinia_pulchra))))))	(Attalea_speciosa	(Elaeis_oleifera	Elaeis_guineensis))))	Calamus_caryotoides))	Kingia_australis);
((Bactris_major	((Elaeis_oleifera	Elaeis_guineensis)	((Attalea_speciosa	(Reinhardtia_simplex	((Reinhardtia_paiewonskiana	Reinhardtia_latisecta)	Reinhardtia_gracilis)))	(((Manicaria_saccifera	((Calamus_caryotoides	((Hydriastele_microspadix	(Kentiopsis_piersoniorum	Veitchia_spiralis))	(Heterospathe_cagayanensis	(Burretiokentia_grandiflora	Dictyosperma_album))))	((Geonoma_undata	(Pelagodoxa_henryana	(Prestoea_acuminata	(Oenocarpus_bataua	Oenocarpus_minor))))	Leopoldinia_pulchra)))	(((Sabal_domingensis	(Nypa_fruticans	Phoenix_dactylifera))	Serenoa_repens)	(Pseudophoenix_vinifera	((((Dypsis_decaryi	Podococcus_barteri)	Orania_palindan)	Sclerosperma_profizianum)	(Iriartea_deltoidea	Chamaedorea_seifrizii)))))	Roystonea_regia))))	Kingia_australis);
((Bactris_major	((((((Nypa_fruticans	Iriartea_deltoidea)	Chamaedorea_seifrizii)	Pseudophoenix_vinifera)	((((Leopoldinia_pulchra	(Manicaria_saccifera	Pelagodoxa_henryana))	(((((((Kentiopsis_piersoniorum	Veitchia_spiralis)	Dictyosperma_album)	Heterospathe_cagayanensis)	Burretiokentia_grandiflora)	Hydriastele_microspadix)	(Prestoea_acuminata	(Oenocarpus_bataua	Oenocarpus_minor)))	Geonoma_undata))	((Sabal_domingensis	Phoenix_dactylifera)	Serenoa_repens))	((((Dypsis_decaryi	Podococcus_barteri)	Orania_palindan)	Sclerosperma_profizianum)	Roystonea_regia)))	((Elaeis_oleifera	Elaeis_guineensis)	(Attalea_speciosa	(Reinhardtia_simplex	((Reinhardtia_paiewonskiana	Reinhardtia_latisecta)	Reinhardtia_gracilis)))))	Calamus_caryotoides))	Kingia_australis);
((Bactris_major	(((Elaeis_oleifera	Elaeis_guineensis)	(((Roystonea_regia	(((Leopoldinia_pulchra	Manicaria_saccifera)	(((Burretiokentia_grandiflora	Dictyosperma_album)	(Heterospathe_cagayanensis	(Hydriastele_microspadix	(Veitchia_spiralis	Kentiopsis_piersoniorum))))	(Geonoma_undata	(Pelagodoxa_henryana	((Oenocarpus_bataua	Oenocarpus_minor)	Prestoea_acuminata)))))	((((Podococcus_barteri	Dypsis_decaryi)	(Sclerosperma_profizianum	Orania_palindan))	((Nypa_fruticans	Pseudophoenix_vinifera)	(Chamaedorea_seifrizii	Iriartea_deltoidea)))	(Serenoa_repens	(Sabal_domingensis	Phoenix_dactylifera)))))	(Reinhardtia_simplex	(Reinhardtia_gracilis	(Reinhardtia_latisecta	Reinhardtia_paiewonskiana))))	Attalea_speciosa))	Calamus_caryotoides))	Kingia_australis);
((Bactris_major	((Roystonea_regia	(((Nypa_fruticans	Pseudophoenix_vinifera)	(Chamaedorea_seifrizii	Iriartea_deltoidea))	((Serenoa_repens	(Sabal_domingensis	Phoenix_dactylifera))	(((Leopoldinia_pulchra	Manicaria_saccifera)	(((Burretiokentia_grandiflora	Dictyosperma_album)	(Heterospathe_cagayanensis	(Hydriastele_microspadix	(Veitchia_spiralis	Kentiopsis_piersoniorum))))	(Pelagodoxa_henryana	(((Oenocarpus_bataua	Oenocarpus_minor)	Prestoea_acuminata)	Geonoma_undata))))	(((Podococcus_barteri	Dypsis_decaryi)	Orania_palindan)	Sclerosperma_profizianum)))))	((Attalea_speciosa	((Reinhardtia_latisecta	Reinhardtia_paiewonskiana)	((Reinhardtia_simplex	Reinhardtia_gracilis)	Calamus_caryotoides)))	(Elaeis_oleifera	Elaeis_guineensis))))	Kingia_australis);
((Sabal_domingensis	(Phoenix_dactylifera	(((((Leopoldinia_pulchra	Manicaria_saccifera)	(((Burretiokentia_grandiflora	Hydriastele_microspadix)	((Veitchia_spiralis	Kentiopsis_piersoniorum)	(Dictyosperma_album	Heterospathe_cagayanensis)))	(Geonoma_undata	(Pelagodoxa_henryana	((Oenocarpus_bataua	Oenocarpus_minor)	Prestoea_acuminata)))))	(((Podococcus_barteri	Dypsis_decaryi)	Orania_palindan)	Sclerosperma_profizianum))	((((Nypa_fruticans	((Elaeis_oleifera	Elaeis_guineensis)	Attalea_speciosa))	(Bactris_major	(Reinhardtia_simplex	(Reinhardtia_gracilis	(Reinhardtia_latisecta	Reinhardtia_paiewonskiana)))))	Roystonea_regia)	((Calamus_caryotoides	Pseudophoenix_vinifera)	(Chamaedorea_seifrizii	Iriartea_deltoidea))))	Serenoa_repens)))	Kingia_australis);
((Serenoa_repens	((Sabal_domingensis	Phoenix_dactylifera)	((((Burretiokentia_grandiflora	(((Hydriastele_microspadix	Veitchia_spiralis)	Kentiopsis_piersoniorum)	(Dictyosperma_album	Heterospathe_cagayanensis)))	(Pelagodoxa_henryana	(Manicaria_saccifera	(Nypa_fruticans	Leopoldinia_pulchra))))	(Geonoma_undata	((Oenocarpus_bataua	Oenocarpus_minor)	Prestoea_acuminata)))	(((((Podococcus_barteri	Dypsis_decaryi)	Orania_palindan)	Sclerosperma_profizianum)	((Bactris_major	(Elaeis_oleifera	Elaeis_guineensis))	(Attalea_speciosa	(Reinhardtia_gracilis	((Reinhardtia_latisecta	Reinhardtia_paiewonskiana)	Reinhardtia_simplex)))))	((Roystonea_regia	(Calamus_caryotoides	Pseudophoenix_vinifera))	(Chamaedorea_seifrizii	Iriartea_deltoidea))))))	Kingia_australis);
((Calamus_caryotoides	(Pseudophoenix_vinifera	((Chamaedorea_seifrizii	Iriartea_deltoidea)	(Roystonea_regia	(((Nypa_fruticans	Serenoa_repens)	(Sabal_domingensis	Phoenix_dactylifera))	(((((Podococcus_barteri	Dypsis_decaryi)	Orania_palindan)	Sclerosperma_profizianum)	((Bactris_major	(Attalea_speciosa	(Elaeis_oleifera	Elaeis_guineensis)))	((Reinhardtia_gracilis	Reinhardtia_simplex)	(Reinhardtia_latisecta	Reinhardtia_paiewonskiana))))	(((Geonoma_undata	((Pelagodoxa_henryana	Manicaria_saccifera)	(((Hydriastele_microspadix	Veitchia_spiralis)	Kentiopsis_piersoniorum)	((Burretiokentia_grandiflora	Dictyosperma_album)	Heterospathe_cagayanensis))))	((Oenocarpus_bataua	Oenocarpus_minor)	Prestoea_acuminata))	Leopoldinia_pulchra)))))))	Kingia_australis);
((Bactris_major	((((Manicaria_saccifera	((((((Burretiokentia_grandiflora	Hydriastele_microspadix)	(Veitchia_spiralis	Kentiopsis_piersoniorum))	(Dictyosperma_album	Heterospathe_cagayanensis))	(Pelagodoxa_henryana	((Oenocarpus_bataua	Oenocarpus_minor)	Prestoea_acuminata)))	Geonoma_undata)	(Nypa_fruticans	Leopoldinia_pulchra)))	((((Phoenix_dactylifera	Sabal_domingensis)	Serenoa_repens)	Roystonea_regia)	((Pseudophoenix_vinifera	(Chamaedorea_seifrizii	Iriartea_deltoidea))	(((Podococcus_barteri	Dypsis_decaryi)	Orania_palindan)	Sclerosperma_profizianum))))	(Attalea_speciosa	(Elaeis_oleifera	Elaeis_guineensis)))	(Calamus_caryotoides	((Reinhardtia_gracilis	Reinhardtia_simplex)	(Reinhardtia_latisecta	Reinhardtia_paiewonskiana)))))	Kingia_australis);
((Calamus_caryotoides	((Nypa_fruticans	Pseudophoenix_vinifera)	((Chamaedorea_seifrizii	Roystonea_regia)	(((((((((Veitchia_spiralis	Hydriastele_microspadix)	Kentiopsis_piersoniorum)	(Heterospathe_cagayanensis	Dictyosperma_album))	Burretiokentia_grandiflora)	((Pelagodoxa_henryana	((Oenocarpus_bataua	Oenocarpus_minor)	Prestoea_acuminata))	Geonoma_undata))	(Leopoldinia_pulchra	Manicaria_saccifera))	((Serenoa_repens	Phoenix_dactylifera)	Sabal_domingensis))	Iriartea_deltoidea)	((((Podococcus_barteri	Dypsis_decaryi)	Orania_palindan)	Sclerosperma_profizianum)	((Attalea_speciosa	(Bactris_major	(Elaeis_oleifera	Elaeis_guineensis)))	((Reinhardtia_simplex	Reinhardtia_gracilis)	(Reinhardtia_latisecta	Reinhardtia_paiewonskiana))))))))	Kingia_australis);
((Calamus_caryotoides	(Pseudophoenix_vinifera	(((((((Oenocarpus_bataua	Oenocarpus_minor)	Prestoea_acuminata)	Geonoma_undata)	((Pelagodoxa_henryana	Manicaria_saccifera)	(((Veitchia_spiralis	Hydriastele_microspadix)	Kentiopsis_piersoniorum)	(Heterospathe_cagayanensis	(Burretiokentia_grandiflora	Dictyosperma_album)))))	Leopoldinia_pulchra)	(((((Podococcus_barteri	Dypsis_decaryi)	Orania_palindan)	Sclerosperma_profizianum)	((Bactris_major	((Elaeis_oleifera	Elaeis_guineensis)	Attalea_speciosa))	((Reinhardtia_simplex	Reinhardtia_gracilis)	(Reinhardtia_latisecta	Reinhardtia_paiewonskiana))))	(Roystonea_regia	((Nypa_fruticans	Serenoa_repens)	(Phoenix_dactylifera	Sabal_domingensis)))))	(Chamaedorea_seifrizii	Iriartea_deltoidea))))	Kingia_australis);
((Reinhardtia_simplex	(Reinhardtia_gracilis	((Bactris_major	(((((((Chamaedorea_seifrizii	Iriartea_deltoidea)	Pseudophoenix_vinifera)	((Sabal_domingensis	Phoenix_dactylifera)	Serenoa_repens))	(((Podococcus_barteri	(Nypa_fruticans	Dypsis_decaryi))	Orania_palindan)	Sclerosperma_profizianum))	(((Oenocarpus_bataua	Oenocarpus_minor)	Prestoea_acuminata)	(((Pelagodoxa_henryana	(Leopoldinia_pulchra	Manicaria_saccifera))	(Calamus_caryotoides	(((Heterospathe_cagayanensis	Dictyosperma_album)	(Hydriastele_microspadix	(Veitchia_spiralis	Kentiopsis_piersoniorum)))	Burretiokentia_grandiflora)))	Geonoma_undata)))	Roystonea_regia)	((Elaeis_oleifera	Elaeis_guineensis)	Attalea_speciosa)))	(Reinhardtia_latisecta	Reinhardtia_paiewonskiana))))	Kingia_australis);
((Bactris_major	((((((Chamaedorea_seifrizii	(Nypa_fruticans	Iriartea_deltoidea))	Pseudophoenix_vinifera)	(((((Podococcus_barteri	Dypsis_decaryi)	Orania_palindan)	Sclerosperma_profizianum)	((Pelagodoxa_henryana	(Leopoldinia_pulchra	Manicaria_saccifera))	((((Oenocarpus_bataua	Oenocarpus_minor)	Prestoea_acuminata)	(Calamus_caryotoides	(((Kentiopsis_piersoniorum	(Hydriastele_microspadix	Veitchia_spiralis))	(Heterospathe_cagayanensis	Dictyosperma_album))	Burretiokentia_grandiflora)))	Geonoma_undata)))	((Sabal_domingensis	Phoenix_dactylifera)	Serenoa_repens)))	Roystonea_regia)	((Elaeis_oleifera	Elaeis_guineensis)	(Reinhardtia_gracilis	Attalea_speciosa)))	((Reinhardtia_latisecta	Reinhardtia_paiewonskiana)	Reinhardtia_simplex)))	Kingia_australis);
((Calamus_caryotoides	(Iriartea_deltoidea	((Pseudophoenix_vinifera	(((Sclerosperma_profizianum	((Dypsis_decaryi	Podococcus_barteri)	Orania_palindan))	(((Reinhardtia_simplex	Reinhardtia_gracilis)	(Reinhardtia_latisecta	Reinhardtia_paiewonskiana))	((Bactris_major	(Elaeis_oleifera	Elaeis_guineensis))	Attalea_speciosa)))	(((Serenoa_repens	(Sabal_domingensis	Phoenix_dactylifera))	(Manicaria_saccifera	((Leopoldinia_pulchra	Pelagodoxa_henryana)	(Geonoma_undata	(((Dictyosperma_album	((Kentiopsis_piersoniorum	(Veitchia_spiralis	Hydriastele_microspadix))	(Nypa_fruticans	Heterospathe_cagayanensis)))	Burretiokentia_grandiflora)	(Prestoea_acuminata	(Oenocarpus_minor	Oenocarpus_bataua)))))))	Roystonea_regia)))	Chamaedorea_seifrizii)))	Kingia_australis);
((Calamus_caryotoides	(Bactris_major	((((((Nypa_fruticans	(Serenoa_repens	(Sabal_domingensis	Phoenix_dactylifera)))	(Manicaria_saccifera	((Pelagodoxa_henryana	(Geonoma_undata	(Prestoea_acuminata	(Oenocarpus_minor	Oenocarpus_bataua))))	(Hydriastele_microspadix	((Kentiopsis_piersoniorum	Veitchia_spiralis)	(Heterospathe_cagayanensis	(Burretiokentia_grandiflora	Dictyosperma_album)))))))	(Roystonea_regia	(Sclerosperma_profizianum	((Dypsis_decaryi	Podococcus_barteri)	Orania_palindan))))	((Leopoldinia_pulchra	Pseudophoenix_vinifera)	(Chamaedorea_seifrizii	Iriartea_deltoidea)))	(Attalea_speciosa	((Reinhardtia_simplex	Reinhardtia_gracilis)	(Reinhardtia_latisecta	Reinhardtia_paiewonskiana))))	(Elaeis_oleifera	Elaeis_guineensis))))	Kingia_australis);
(((Calamus_caryotoides	(Bactris_major	(((Elaeis_oleifera	Elaeis_guineensis)	(Reinhardtia_gracilis	Attalea_speciosa))	((Reinhardtia_simplex	(Reinhardtia_latisecta	Reinhardtia_paiewonskiana))	((Roystonea_regia	(Sclerosperma_profizianum	((Dypsis_decaryi	Podococcus_barteri)	Orania_palindan)))	(((((Geonoma_undata	(Prestoea_acuminata	(Oenocarpus_minor	Oenocarpus_bataua)))	(Manicaria_saccifera	(Leopoldinia_pulchra	Pelagodoxa_henryana)))	(Hydriastele_microspadix	(((Kentiopsis_piersoniorum	Veitchia_spiralis)	(Heterospathe_cagayanensis	Dictyosperma_album))	Burretiokentia_grandiflora)))	(Pseudophoenix_vinifera	(Chamaedorea_seifrizii	Iriartea_deltoidea)))	(Serenoa_repens	(Sabal_domingensis	Phoenix_dactylifera))))))))	Nypa_fruticans)	Kingia_australis);
((Bactris_major	(((((Reinhardtia_latisecta	Reinhardtia_paiewonskiana)	Reinhardtia_simplex)	Reinhardtia_gracilis)	((Iriartea_deltoidea	((Roystonea_regia	(Sclerosperma_profizianum	((Dypsis_decaryi	Podococcus_barteri)	Orania_palindan)))	((((((Pelagodoxa_henryana	(Geonoma_undata	(Prestoea_acuminata	(Oenocarpus_minor	Oenocarpus_bataua))))	(((Kentiopsis_piersoniorum	(Hydriastele_microspadix	Veitchia_spiralis))	(Heterospathe_cagayanensis	Dictyosperma_album))	Burretiokentia_grandiflora))	(Leopoldinia_pulchra	Manicaria_saccifera))	Nypa_fruticans)	(Pseudophoenix_vinifera	Chamaedorea_seifrizii))	(Serenoa_repens	(Sabal_domingensis	Phoenix_dactylifera)))))	((Elaeis_oleifera	Elaeis_guineensis)	Attalea_speciosa)))	Calamus_caryotoides))	Kingia_australis);
((Bactris_major	((((Reinhardtia_latisecta	Reinhardtia_paiewonskiana)	(Reinhardtia_simplex	Reinhardtia_gracilis))	((((Pseudophoenix_vinifera	(Chamaedorea_seifrizii	Iriartea_deltoidea))	((Sclerosperma_profizianum	((Dypsis_decaryi	Podococcus_barteri)	Orania_palindan))	((((Leopoldinia_pulchra	(Manicaria_saccifera	Pelagodoxa_henryana))	(Geonoma_undata	(Prestoea_acuminata	(Oenocarpus_minor	Oenocarpus_bataua))))	((Kentiopsis_piersoniorum	(Hydriastele_microspadix	Veitchia_spiralis))	(Heterospathe_cagayanensis	(Burretiokentia_grandiflora	Dictyosperma_album))))	(Nypa_fruticans	(Phoenix_dactylifera	(Serenoa_repens	Sabal_domingensis))))))	Roystonea_regia)	((Elaeis_oleifera	Elaeis_guineensis)	Attalea_speciosa)))	Calamus_caryotoides))	Kingia_australis);
((Bactris_major	((Elaeis_oleifera	Elaeis_guineensis)	(Attalea_speciosa	(((Reinhardtia_latisecta	Reinhardtia_paiewonskiana)	(Reinhardtia_simplex	Reinhardtia_gracilis))	((Pseudophoenix_vinifera	(Calamus_caryotoides	(Chamaedorea_seifrizii	Iriartea_deltoidea)))	((Roystonea_regia	(Sclerosperma_profizianum	((Dypsis_decaryi	Podococcus_barteri)	Orania_palindan)))	(((Geonoma_undata	(Prestoea_acuminata	(Oenocarpus_minor	Oenocarpus_bataua)))	(((((Kentiopsis_piersoniorum	Veitchia_spiralis)	(Heterospathe_cagayanensis	Dictyosperma_album))	Burretiokentia_grandiflora)	(Nypa_fruticans	Hydriastele_microspadix))	(Leopoldinia_pulchra	(Manicaria_saccifera	Pelagodoxa_henryana))))	(Serenoa_repens	(Sabal_domingensis	Phoenix_dactylifera)))))))))	Kingia_australis);
((Calamus_caryotoides	((Chamaedorea_seifrizii	Iriartea_deltoidea)	((((Sclerosperma_profizianum	((Dypsis_decaryi	Podococcus_barteri)	Orania_palindan))	(((((((Kentiopsis_piersoniorum	Veitchia_spiralis)	(Heterospathe_cagayanensis	Dictyosperma_album))	Burretiokentia_grandiflora)	Hydriastele_microspadix)	(Pelagodoxa_henryana	((Leopoldinia_pulchra	Geonoma_undata)	(Prestoea_acuminata	(Oenocarpus_minor	Oenocarpus_bataua)))))	Manicaria_saccifera)	(Serenoa_repens	(Sabal_domingensis	Phoenix_dactylifera))))	(Roystonea_regia	((Nypa_fruticans	((Bactris_major	(Elaeis_oleifera	Elaeis_guineensis))	Attalea_speciosa))	((Reinhardtia_latisecta	Reinhardtia_paiewonskiana)	(Reinhardtia_simplex	Reinhardtia_gracilis)))))	Pseudophoenix_vinifera)))	Kingia_australis);
((Sabal_domingensis	(Phoenix_dactylifera	(((Pseudophoenix_vinifera	(Calamus_caryotoides	(Chamaedorea_seifrizii	Iriartea_deltoidea)))	(((Sclerosperma_profizianum	((Dypsis_decaryi	Podococcus_barteri)	Orania_palindan))	(((Burretiokentia_grandiflora	Geonoma_undata)	(Prestoea_acuminata	(Oenocarpus_minor	Oenocarpus_bataua)))	((Leopoldinia_pulchra	(Pelagodoxa_henryana	Manicaria_saccifera))	((Heterospathe_cagayanensis	(Nypa_fruticans	Dictyosperma_album))	(Kentiopsis_piersoniorum	(Hydriastele_microspadix	Veitchia_spiralis))))))	(Roystonea_regia	(((Bactris_major	(Elaeis_oleifera	Elaeis_guineensis))	Attalea_speciosa)	((Reinhardtia_latisecta	Reinhardtia_paiewonskiana)	(Reinhardtia_simplex	Reinhardtia_gracilis))))))	Serenoa_repens)))	Kingia_australis);
((Calamus_caryotoides	(((((Serenoa_repens	(Sabal_domingensis	Phoenix_dactylifera))	(((Geonoma_undata	(Prestoea_acuminata	(Oenocarpus_minor	Oenocarpus_bataua)))	((Pelagodoxa_henryana	(Leopoldinia_pulchra	Manicaria_saccifera))	((Heterospathe_cagayanensis	(Burretiokentia_grandiflora	Dictyosperma_album))	(Kentiopsis_piersoniorum	((Nypa_fruticans	Hydriastele_microspadix)	Veitchia_spiralis)))))	(Roystonea_regia	(Sclerosperma_profizianum	((Dypsis_decaryi	Podococcus_barteri)	Orania_palindan)))))	(((Bactris_major	(Elaeis_oleifera	Elaeis_guineensis))	Attalea_speciosa)	((Reinhardtia_latisecta	Reinhardtia_paiewonskiana)	(Reinhardtia_simplex	Reinhardtia_gracilis))))	(Chamaedorea_seifrizii	Iriartea_deltoidea))	Pseudophoenix_vinifera))	Kingia_australis);
((Calamus_caryotoides	((((((Roystonea_regia	(Sclerosperma_profizianum	((Dypsis_decaryi	(Nypa_fruticans	Podococcus_barteri))	Orania_palindan)))	((Geonoma_undata	(Prestoea_acuminata	(Oenocarpus_minor	Oenocarpus_bataua)))	((Pelagodoxa_henryana	(Leopoldinia_pulchra	Manicaria_saccifera))	((Heterospathe_cagayanensis	(Burretiokentia_grandiflora	Dictyosperma_album))	(Kentiopsis_piersoniorum	(Hydriastele_microspadix	Veitchia_spiralis))))))	(Sabal_domingensis	Phoenix_dactylifera))	(((Bactris_major	(Elaeis_oleifera	Elaeis_guineensis))	Attalea_speciosa)	((Reinhardtia_latisecta	Reinhardtia_paiewonskiana)	(Reinhardtia_simplex	Reinhardtia_gracilis))))	((Serenoa_repens	Chamaedorea_seifrizii)	Iriartea_deltoidea))	Pseudophoenix_vinifera))	Kingia_australis);
((Bactris_major	((Elaeis_guineensis	Elaeis_oleifera)	(((Serenoa_repens	(Pseudophoenix_vinifera	(Calamus_caryotoides	(Chamaedorea_seifrizii	Iriartea_deltoidea))))	(((Roystonea_regia	(Orania_palindan	(Sclerosperma_profizianum	(Dypsis_decaryi	Podococcus_barteri))))	(Manicaria_saccifera	((Geonoma_undata	Pelagodoxa_henryana)	(((Prestoea_acuminata	(Oenocarpus_bataua	Oenocarpus_minor))	((Heterospathe_cagayanensis	(((Hydriastele_microspadix	Veitchia_spiralis)	Kentiopsis_piersoniorum)	Dictyosperma_album))	Burretiokentia_grandiflora))	Leopoldinia_pulchra))))	(Nypa_fruticans	(Sabal_domingensis	Phoenix_dactylifera))))	(Attalea_speciosa	(Reinhardtia_gracilis	(Reinhardtia_simplex	(Reinhardtia_paiewonskiana	Reinhardtia_latisecta)))))))	Kingia_australis);
((Bactris_major	((Elaeis_guineensis	Elaeis_oleifera)	(((Pseudophoenix_vinifera	(Calamus_caryotoides	(Chamaedorea_seifrizii	Iriartea_deltoidea)))	((Roystonea_regia	(Orania_palindan	(Sclerosperma_profizianum	(Dypsis_decaryi	Podococcus_barteri))))	((Manicaria_saccifera	((Leopoldinia_pulchra	((Geonoma_undata	(Pelagodoxa_henryana	(Prestoea_acuminata	(Oenocarpus_bataua	Oenocarpus_minor))))	(((Hydriastele_microspadix	Veitchia_spiralis)	Kentiopsis_piersoniorum)	((Burretiokentia_grandiflora	Dictyosperma_album)	Heterospathe_cagayanensis))))	Nypa_fruticans))	(Serenoa_repens	(Sabal_domingensis	Phoenix_dactylifera)))))	(Attalea_speciosa	(Reinhardtia_gracilis	(Reinhardtia_simplex	(Reinhardtia_paiewonskiana	Reinhardtia_latisecta)))))))	Kingia_australis);
((((((((Sabal_domingensis	Phoenix_dactylifera)	(((((Dypsis_decaryi	Podococcus_barteri)	Sclerosperma_profizianum)	Orania_palindan)	(Serenoa_repens	Chamaedorea_seifrizii))	Pseudophoenix_vinifera))	(((Prestoea_acuminata	(Oenocarpus_bataua	Oenocarpus_minor))	(((Pelagodoxa_henryana	(Manicaria_saccifera	Leopoldinia_pulchra))	(((Veitchia_spiralis	Kentiopsis_piersoniorum)	(Heterospathe_cagayanensis	(Burretiokentia_grandiflora	Dictyosperma_album)))	Hydriastele_microspadix))	Geonoma_undata))	Iriartea_deltoidea))	Roystonea_regia)	(((Reinhardtia_simplex	(Reinhardtia_paiewonskiana	Reinhardtia_latisecta))	(Attalea_speciosa	Reinhardtia_gracilis))	(Elaeis_guineensis	Elaeis_oleifera)))	Calamus_caryotoides)	(Nypa_fruticans	Bactris_major))	Kingia_australis);
(((Bactris_major	(((Reinhardtia_gracilis	Reinhardtia_simplex)	(Reinhardtia_paiewonskiana	Reinhardtia_latisecta))	((Attalea_speciosa	(Elaeis_guineensis	Elaeis_oleifera))	(((((((Dypsis_decaryi	Podococcus_barteri)	Sclerosperma_profizianum)	Orania_palindan)	(Iriartea_deltoidea	Chamaedorea_seifrizii))	Pseudophoenix_vinifera)	((Phoenix_dactylifera	(Serenoa_repens	Sabal_domingensis))	(Manicaria_saccifera	((Nypa_fruticans	Leopoldinia_pulchra)	((((Kentiopsis_piersoniorum	Veitchia_spiralis)	Hydriastele_microspadix)	((Burretiokentia_grandiflora	Dictyosperma_album)	Heterospathe_cagayanensis))	((Pelagodoxa_henryana	Geonoma_undata)	(Prestoea_acuminata	(Oenocarpus_bataua	Oenocarpus_minor))))))))	Roystonea_regia))))	Calamus_caryotoides)	Kingia_australis);
(((Bactris_major	((Elaeis_guineensis	Elaeis_oleifera)	((((Iriartea_deltoidea	Chamaedorea_seifrizii)	Pseudophoenix_vinifera)	((Roystonea_regia	(((Dypsis_decaryi	Podococcus_barteri)	Sclerosperma_profizianum)	Orania_palindan))	((Serenoa_repens	(Sabal_domingensis	Phoenix_dactylifera))	((Leopoldinia_pulchra	((Manicaria_saccifera	Pelagodoxa_henryana)	(((Kentiopsis_piersoniorum	Veitchia_spiralis)	Hydriastele_microspadix)	((Burretiokentia_grandiflora	(Nypa_fruticans	Dictyosperma_album))	Heterospathe_cagayanensis))))	((Prestoea_acuminata	(Oenocarpus_bataua	Oenocarpus_minor))	Geonoma_undata)))))	(((Reinhardtia_gracilis	Reinhardtia_simplex)	(Reinhardtia_paiewonskiana	Reinhardtia_latisecta))	Attalea_speciosa))))	Calamus_caryotoides)	Kingia_australis);
((Bactris_major	(((Reinhardtia_simplex	(Reinhardtia_paiewonskiana	Reinhardtia_latisecta))	(Reinhardtia_gracilis	((Attalea_speciosa	(Elaeis_guineensis	Elaeis_oleifera))	((((Chamaedorea_seifrizii	Pseudophoenix_vinifera)	Iriartea_deltoidea)	((((Dypsis_decaryi	Podococcus_barteri)	Sclerosperma_profizianum)	Orania_palindan)	(((Phoenix_dactylifera	Sabal_domingensis)	Serenoa_repens)	(((Leopoldinia_pulchra	(Pelagodoxa_henryana	Manicaria_saccifera))	((Heterospathe_cagayanensis	(Nypa_fruticans	Dictyosperma_album))	((Kentiopsis_piersoniorum	(Veitchia_spiralis	Hydriastele_microspadix))	Burretiokentia_grandiflora)))	((Prestoea_acuminata	(Oenocarpus_bataua	Oenocarpus_minor))	Geonoma_undata)))))	Roystonea_regia))))	Calamus_caryotoides))	Kingia_australis);
((Calamus_caryotoides	(Bactris_major	(((Reinhardtia_gracilis	Reinhardtia_simplex)	(Reinhardtia_paiewonskiana	Reinhardtia_latisecta))	((Attalea_speciosa	(Elaeis_guineensis	Elaeis_oleifera))	(((Iriartea_deltoidea	((((Nypa_fruticans	Phoenix_dactylifera)	Sabal_domingensis)	Serenoa_repens)	(((Pelagodoxa_henryana	Geonoma_undata)	((Prestoea_acuminata	(Oenocarpus_bataua	Oenocarpus_minor))	((Kentiopsis_piersoniorum	(Heterospathe_cagayanensis	(Burretiokentia_grandiflora	Dictyosperma_album)))	(Veitchia_spiralis	Hydriastele_microspadix))))	(Manicaria_saccifera	Leopoldinia_pulchra))))	((Pseudophoenix_vinifera	Chamaedorea_seifrizii)	(((Dypsis_decaryi	Podococcus_barteri)	Sclerosperma_profizianum)	Orania_palindan)))	Roystonea_regia)))))	Kingia_australis);
((Bactris_major	((Elaeis_guineensis	Elaeis_oleifera)	(((((Pseudophoenix_vinifera	(((Phoenix_dactylifera	Sabal_domingensis)	((((Geonoma_undata	(Pelagodoxa_henryana	(Prestoea_acuminata	(Oenocarpus_bataua	Oenocarpus_minor))))	(Calamus_caryotoides	((Heterospathe_cagayanensis	(Burretiokentia_grandiflora	(Nypa_fruticans	Dictyosperma_album)))	((Veitchia_spiralis	Hydriastele_microspadix)	Kentiopsis_piersoniorum))))	Leopoldinia_pulchra)	Manicaria_saccifera))	(Roystonea_regia	(Sclerosperma_profizianum	(Orania_palindan	(Dypsis_decaryi	Podococcus_barteri))))))	Iriartea_deltoidea)	(Serenoa_repens	Chamaedorea_seifrizii))	((Reinhardtia_paiewonskiana	Reinhardtia_latisecta)	Reinhardtia_simplex))	(Reinhardtia_gracilis	Attalea_speciosa))))	Kingia_australis);
((Serenoa_repens	((Phoenix_dactylifera	Sabal_domingensis)	(((Geonoma_undata	(Prestoea_acuminata	(Oenocarpus_bataua	Oenocarpus_minor)))	(((Leopoldinia_pulchra	Manicaria_saccifera)	Pelagodoxa_henryana)	(((Heterospathe_cagayanensis	(Nypa_fruticans	Dictyosperma_album))	((Veitchia_spiralis	Hydriastele_microspadix)	Kentiopsis_piersoniorum))	Burretiokentia_grandiflora)))	((Sclerosperma_profizianum	((((Elaeis_guineensis	Elaeis_oleifera)	(((Reinhardtia_paiewonskiana	Reinhardtia_latisecta)	Reinhardtia_simplex)	(Reinhardtia_gracilis	Attalea_speciosa)))	Bactris_major)	Orania_palindan))	((Calamus_caryotoides	Iriartea_deltoidea)	((Dypsis_decaryi	Podococcus_barteri)	((Pseudophoenix_vinifera	Chamaedorea_seifrizii)	Roystonea_regia)))))))	Kingia_australis);
((Calamus_caryotoides	((Iriartea_deltoidea	((((((Reinhardtia_paiewonskiana	Reinhardtia_latisecta)	(Reinhardtia_gracilis	Reinhardtia_simplex))	(Attalea_speciosa	(Bactris_major	(Elaeis_guineensis	Elaeis_oleifera))))	(((Dypsis_decaryi	Podococcus_barteri)	(Orania_palindan	Sclerosperma_profizianum))	Roystonea_regia))	((Phoenix_dactylifera	Sabal_domingensis)	((Leopoldinia_pulchra	Manicaria_saccifera)	((Geonoma_undata	((Prestoea_acuminata	(Oenocarpus_bataua	Oenocarpus_minor))	Pelagodoxa_henryana))	(((Heterospathe_cagayanensis	(Burretiokentia_grandiflora	(Nypa_fruticans	Dictyosperma_album)))	(Veitchia_spiralis	Kentiopsis_piersoniorum))	Hydriastele_microspadix)))))	(Serenoa_repens	Chamaedorea_seifrizii)))	Pseudophoenix_vinifera))	Kingia_australis);
((Bactris_major	((Elaeis_oleifera	Elaeis_guineensis)	(Attalea_speciosa	((Roystonea_regia	(((Leopoldinia_pulchra	Manicaria_saccifera)	((Heterospathe_cagayanensis	((Kentiopsis_piersoniorum	(Hydriastele_microspadix	Veitchia_spiralis))	(Burretiokentia_grandiflora	Dictyosperma_album)))	(Geonoma_undata	(Pelagodoxa_henryana	(Prestoea_acuminata	(Oenocarpus_minor	Oenocarpus_bataua))))))	((Sclerosperma_profizianum	((Dypsis_decaryi	Podococcus_barteri)	Orania_palindan))	((Serenoa_repens	(Phoenix_dactylifera	Sabal_domingensis))	((Calamus_caryotoides	(Chamaedorea_seifrizii	(Nypa_fruticans	Iriartea_deltoidea)))	Pseudophoenix_vinifera)))))	((Reinhardtia_gracilis	Reinhardtia_simplex)	(Reinhardtia_paiewonskiana	Reinhardtia_latisecta))))))	Kingia_australis);
((Bactris_major	(((Roystonea_regia	((Manicaria_saccifera	((Heterospathe_cagayanensis	((Kentiopsis_piersoniorum	(Hydriastele_microspadix	Veitchia_spiralis))	(Burretiokentia_grandiflora	Dictyosperma_album)))	((Leopoldinia_pulchra	Pelagodoxa_henryana)	((Prestoea_acuminata	(Oenocarpus_minor	Oenocarpus_bataua))	Geonoma_undata))))	((Sclerosperma_profizianum	((Dypsis_decaryi	(Nypa_fruticans	Podococcus_barteri))	Orania_palindan))	((Serenoa_repens	(Phoenix_dactylifera	Sabal_domingensis))	((Chamaedorea_seifrizii	Iriartea_deltoidea)	Pseudophoenix_vinifera)))))	(Calamus_caryotoides	((Reinhardtia_gracilis	Reinhardtia_simplex)	(Reinhardtia_paiewonskiana	Reinhardtia_latisecta))))	((Elaeis_oleifera	Elaeis_guineensis)	Attalea_speciosa)))	Kingia_australis);
((Calamus_caryotoides	((Nypa_fruticans	Pseudophoenix_vinifera)	((Chamaedorea_seifrizii	Iriartea_deltoidea)	((((Dypsis_decaryi	Podococcus_barteri)	(Orania_palindan	Sclerosperma_profizianum))	((Phoenix_dactylifera	(Sabal_domingensis	Serenoa_repens))	(Leopoldinia_pulchra	((Geonoma_undata	(Prestoea_acuminata	(Oenocarpus_minor	Oenocarpus_bataua)))	((Pelagodoxa_henryana	Manicaria_saccifera)	(((Kentiopsis_piersoniorum	Veitchia_spiralis)	(Heterospathe_cagayanensis	(Burretiokentia_grandiflora	Dictyosperma_album)))	Hydriastele_microspadix))))))	(((Bactris_major	(Elaeis_oleifera	Elaeis_guineensis))	((Reinhardtia_gracilis	Attalea_speciosa)	(Reinhardtia_simplex	(Reinhardtia_paiewonskiana	Reinhardtia_latisecta))))	Roystonea_regia)))))	Kingia_australis);
((Calamus_caryotoides	(Iriartea_deltoidea	(((((Roystonea_regia	(((Podococcus_barteri	Dypsis_decaryi)	Nypa_fruticans)	(Orania_palindan	Sclerosperma_profizianum)))	((Phoenix_dactylifera	(Sabal_domingensis	Serenoa_repens))	((Geonoma_undata	(Prestoea_acuminata	(Oenocarpus_minor	Oenocarpus_bataua)))	((Pelagodoxa_henryana	(Leopoldinia_pulchra	Manicaria_saccifera))	((((Kentiopsis_piersoniorum	Veitchia_spiralis)	(Heterospathe_cagayanensis	Dictyosperma_album))	Burretiokentia_grandiflora)	Hydriastele_microspadix)))))	(((Reinhardtia_gracilis	Reinhardtia_simplex)	(Reinhardtia_paiewonskiana	Reinhardtia_latisecta))	((Bactris_major	(Elaeis_oleifera	Elaeis_guineensis))	Attalea_speciosa)))	Pseudophoenix_vinifera)	Chamaedorea_seifrizii)))	Kingia_australis);
((Calamus_caryotoides	(Bactris_major	((((Elaeis_oleifera	Elaeis_guineensis)	Attalea_speciosa)	(Roystonea_regia	(((Phoenix_dactylifera	(Sabal_domingensis	Nypa_fruticans))	((Serenoa_repens	Pseudophoenix_vinifera)	(Chamaedorea_seifrizii	Iriartea_deltoidea)))	(((Podococcus_barteri	Dypsis_decaryi)	(Orania_palindan	Sclerosperma_profizianum))	((Geonoma_undata	(Prestoea_acuminata	(Oenocarpus_minor	Oenocarpus_bataua)))	((Leopoldinia_pulchra	(Manicaria_saccifera	Pelagodoxa_henryana))	(((Kentiopsis_piersoniorum	(Hydriastele_microspadix	Veitchia_spiralis))	(Heterospathe_cagayanensis	Dictyosperma_album))	Burretiokentia_grandiflora)))))))	((Reinhardtia_gracilis	Reinhardtia_simplex)	(Reinhardtia_paiewonskiana	Reinhardtia_latisecta)))))	Kingia_australis);
(((Bactris_major	((Elaeis_oleifera	Elaeis_guineensis)	(Attalea_speciosa	((Roystonea_regia	((Pseudophoenix_vinifera	(Chamaedorea_seifrizii	Iriartea_deltoidea))	((((Podococcus_barteri	Dypsis_decaryi)	(Orania_palindan	Sclerosperma_profizianum))	((Geonoma_undata	(Prestoea_acuminata	(Oenocarpus_minor	Oenocarpus_bataua)))	((Pelagodoxa_henryana	(Leopoldinia_pulchra	Manicaria_saccifera))	((Hydriastele_microspadix	(Veitchia_spiralis	Kentiopsis_piersoniorum))	(Heterospathe_cagayanensis	(Burretiokentia_grandiflora	Dictyosperma_album))))))	(Serenoa_repens	(Sabal_domingensis	Phoenix_dactylifera)))))	(Calamus_caryotoides	((Reinhardtia_gracilis	Reinhardtia_simplex)	(Reinhardtia_paiewonskiana	Reinhardtia_latisecta)))))))	Nypa_fruticans)	Kingia_australis);
((Bactris_major	((((Roystonea_regia	(((Nypa_fruticans	Pseudophoenix_vinifera)	(Chamaedorea_seifrizii	Iriartea_deltoidea))	((((Podococcus_barteri	Dypsis_decaryi)	(Orania_palindan	Sclerosperma_profizianum))	((((Kentiopsis_piersoniorum	(Hydriastele_microspadix	Veitchia_spiralis))	(Heterospathe_cagayanensis	(Burretiokentia_grandiflora	Dictyosperma_album)))	((Geonoma_undata	(Prestoea_acuminata	(Oenocarpus_minor	Oenocarpus_bataua)))	Pelagodoxa_henryana))	(Leopoldinia_pulchra	Manicaria_saccifera)))	(Serenoa_repens	(Sabal_domingensis	Phoenix_dactylifera)))))	((Reinhardtia_simplex	(Reinhardtia_paiewonskiana	Reinhardtia_latisecta))	(Reinhardtia_gracilis	Attalea_speciosa)))	(Elaeis_oleifera	Elaeis_guineensis))	Calamus_caryotoides))	Kingia_australis);
((Sabal_domingensis	(Phoenix_dactylifera	(((((Manicaria_saccifera	Pelagodoxa_henryana)	(Geonoma_undata	(((Kentiopsis_piersoniorum	(Hydriastele_microspadix	Veitchia_spiralis))	(Heterospathe_cagayanensis	(Burretiokentia_grandiflora	Dictyosperma_album)))	(Prestoea_acuminata	(Oenocarpus_minor	Oenocarpus_bataua)))))	Leopoldinia_pulchra)	(((Podococcus_barteri	Dypsis_decaryi)	(Orania_palindan	Sclerosperma_profizianum))	((((Bactris_major	((Reinhardtia_gracilis	Reinhardtia_simplex)	(Reinhardtia_paiewonskiana	Reinhardtia_latisecta)))	(Attalea_speciosa	(Elaeis_oleifera	Elaeis_guineensis)))	Roystonea_regia)	((Calamus_caryotoides	Pseudophoenix_vinifera)	(Chamaedorea_seifrizii	Iriartea_deltoidea)))))	(Nypa_fruticans	Serenoa_repens))))	Kingia_australis);
((Bactris_major	(((Reinhardtia_gracilis	Reinhardtia_simplex)	(Reinhardtia_paiewonskiana	Reinhardtia_latisecta))	((Attalea_speciosa	(Elaeis_oleifera	Elaeis_guineensis))	(Roystonea_regia	(((Calamus_caryotoides	Pseudophoenix_vinifera)	(Chamaedorea_seifrizii	Iriartea_deltoidea))	((((((Kentiopsis_piersoniorum	(Hydriastele_microspadix	Veitchia_spiralis))	(Heterospathe_cagayanensis	(Burretiokentia_grandiflora	Dictyosperma_album)))	((Geonoma_undata	(Pelagodoxa_henryana	Leopoldinia_pulchra))	(Prestoea_acuminata	(Oenocarpus_minor	Oenocarpus_bataua))))	Manicaria_saccifera)	(Sclerosperma_profizianum	((Podococcus_barteri	Dypsis_decaryi)	Orania_palindan)))	(Nypa_fruticans	(Serenoa_repens	(Phoenix_dactylifera	Sabal_domingensis)))))))))	Kingia_australis);
(((Bactris_major	((Attalea_speciosa	(Elaeis_oleifera	Elaeis_guineensis))	(((Sclerosperma_profizianum	((Podococcus_barteri	Dypsis_decaryi)	Orania_palindan))	((Serenoa_repens	(Phoenix_dactylifera	Sabal_domingensis))	((Roystonea_regia	(Pseudophoenix_vinifera	(Chamaedorea_seifrizii	(Calamus_caryotoides	Iriartea_deltoidea))))	(((Burretiokentia_grandiflora	((Kentiopsis_piersoniorum	(Heterospathe_cagayanensis	Dictyosperma_album))	(Hydriastele_microspadix	Veitchia_spiralis)))	(Pelagodoxa_henryana	((Prestoea_acuminata	(Oenocarpus_minor	Oenocarpus_bataua))	Geonoma_undata)))	(Leopoldinia_pulchra	Manicaria_saccifera)))))	((Reinhardtia_gracilis	Reinhardtia_simplex)	(Reinhardtia_paiewonskiana	Reinhardtia_latisecta)))))	Nypa_fruticans)	Kingia_australis);
((Calamus_caryotoides	((Iriartea_deltoidea	Chamaedorea_seifrizii)	(Pseudophoenix_vinifera	(((Orania_palindan	(Sclerosperma_profizianum	(Dypsis_decaryi	Podococcus_barteri)))	((Nypa_fruticans	(Phoenix_dactylifera	Sabal_domingensis))	((Roystonea_regia	(((Bactris_major	(Elaeis_oleifera	Elaeis_guineensis))	(Reinhardtia_gracilis	Attalea_speciosa))	((Reinhardtia_paiewonskiana	Reinhardtia_latisecta)	Reinhardtia_simplex)))	(((Oenocarpus_minor	Oenocarpus_bataua)	Prestoea_acuminata)	((((Manicaria_saccifera	Leopoldinia_pulchra)	Pelagodoxa_henryana)	((Heterospathe_cagayanensis	((Dictyosperma_album	Burretiokentia_grandiflora)	(Kentiopsis_piersoniorum	Veitchia_spiralis)))	Hydriastele_microspadix))	Geonoma_undata)))))	Serenoa_repens))))	Kingia_australis);
((Sabal_domingensis	((Phoenix_dactylifera	Nypa_fruticans)	((((Roystonea_regia	(Orania_palindan	(Sclerosperma_profizianum	(Dypsis_decaryi	Podococcus_barteri))))	(((Iriartea_deltoidea	Chamaedorea_seifrizii)	Pseudophoenix_vinifera)	(Calamus_caryotoides	((Bactris_major	(Elaeis_oleifera	Elaeis_guineensis))	(Attalea_speciosa	((Reinhardtia_gracilis	Reinhardtia_simplex)	(Reinhardtia_paiewonskiana	Reinhardtia_latisecta)))))))	((((Manicaria_saccifera	Leopoldinia_pulchra)	Pelagodoxa_henryana)	((Kentiopsis_piersoniorum	(Hydriastele_microspadix	Veitchia_spiralis))	(Heterospathe_cagayanensis	(Dictyosperma_album	Burretiokentia_grandiflora))))	(Geonoma_undata	((Oenocarpus_minor	Oenocarpus_bataua)	Prestoea_acuminata))))	Serenoa_repens)))	Kingia_australis);
((Calamus_caryotoides	((Reinhardtia_simplex	(Reinhardtia_paiewonskiana	Reinhardtia_latisecta))	(Reinhardtia_gracilis	(((((((((Kentiopsis_piersoniorum	(Hydriastele_microspadix	Veitchia_spiralis))	(Heterospathe_cagayanensis	(Dictyosperma_album	Burretiokentia_grandiflora)))	(Geonoma_undata	(((Oenocarpus_minor	Oenocarpus_bataua)	Prestoea_acuminata)	Pelagodoxa_henryana)))	(Manicaria_saccifera	Leopoldinia_pulchra))	(Serenoa_repens	(Sabal_domingensis	Phoenix_dactylifera)))	(Orania_palindan	(Sclerosperma_profizianum	(Dypsis_decaryi	(Nypa_fruticans	Podococcus_barteri)))))	((Iriartea_deltoidea	Chamaedorea_seifrizii)	Pseudophoenix_vinifera))	Roystonea_regia)	(Attalea_speciosa	(Bactris_major	(Elaeis_oleifera	Elaeis_guineensis)))))))	Kingia_australis);
((Calamus_caryotoides	(Iriartea_deltoidea	(Chamaedorea_seifrizii	(Pseudophoenix_vinifera	((Roystonea_regia	(Bactris_major	((((Reinhardtia_gracilis	Reinhardtia_simplex)	(Reinhardtia_paiewonskiana	Reinhardtia_latisecta))	Attalea_speciosa)	(Elaeis_oleifera	Elaeis_guineensis))))	(((((Manicaria_saccifera	Leopoldinia_pulchra)	Pelagodoxa_henryana)	(Geonoma_undata	(((Oenocarpus_minor	Oenocarpus_bataua)	Prestoea_acuminata)	(Nypa_fruticans	((Kentiopsis_piersoniorum	(Hydriastele_microspadix	Veitchia_spiralis))	(Heterospathe_cagayanensis	(Dictyosperma_album	Burretiokentia_grandiflora)))))))	(Serenoa_repens	(Sabal_domingensis	Phoenix_dactylifera)))	((Dypsis_decaryi	Podococcus_barteri)	(Orania_palindan	Sclerosperma_profizianum))))))))	Kingia_australis);
((Calamus_caryotoides	(Bactris_major	(((((Reinhardtia_gracilis	Reinhardtia_simplex)	(Reinhardtia_paiewonskiana	Reinhardtia_latisecta))	Attalea_speciosa)	(Elaeis_oleifera	Elaeis_guineensis))	((((((Leopoldinia_pulchra	Geonoma_undata)	((Oenocarpus_minor	Oenocarpus_bataua)	Prestoea_acuminata))	((Manicaria_saccifera	Pelagodoxa_henryana)	(((Kentiopsis_piersoniorum	(Hydriastele_microspadix	Veitchia_spiralis))	(Heterospathe_cagayanensis	Dictyosperma_album))	Burretiokentia_grandiflora)))	((Sabal_domingensis	Serenoa_repens)	(Nypa_fruticans	Phoenix_dactylifera)))	(Pseudophoenix_vinifera	((Chamaedorea_seifrizii	Iriartea_deltoidea)	((Dypsis_decaryi	Podococcus_barteri)	(Orania_palindan	Sclerosperma_profizianum)))))	Roystonea_regia))))	Kingia_australis);
((Bactris_major	(((Reinhardtia_simplex	(Reinhardtia_gracilis	(Reinhardtia_paiewonskiana	Reinhardtia_latisecta)))	((Attalea_speciosa	(Elaeis_oleifera	Elaeis_guineensis))	(((Iriartea_deltoidea	(Chamaedorea_seifrizii	Pseudophoenix_vinifera))	((((Dypsis_decaryi	Podococcus_barteri)	Orania_palindan)	Sclerosperma_profizianum)	(((Geonoma_undata	((Oenocarpus_minor	Oenocarpus_bataua)	Prestoea_acuminata))	(((Leopoldinia_pulchra	Manicaria_saccifera)	Pelagodoxa_henryana)	((Heterospathe_cagayanensis	(Burretiokentia_grandiflora	Dictyosperma_album))	((Kentiopsis_piersoniorum	Veitchia_spiralis)	Hydriastele_microspadix))))	(Nypa_fruticans	(Serenoa_repens	(Phoenix_dactylifera	Sabal_domingensis))))))	Roystonea_regia)))	Calamus_caryotoides))	Kingia_australis);
((Calamus_caryotoides	(Iriartea_deltoidea	(((((((Reinhardtia_paiewonskiana	Reinhardtia_latisecta)	Reinhardtia_gracilis)	Reinhardtia_simplex)	(Attalea_speciosa	(Bactris_major	(Elaeis_oleifera	Elaeis_guineensis))))	(Serenoa_repens	Chamaedorea_seifrizii))	Pseudophoenix_vinifera)	((Roystonea_regia	(((Dypsis_decaryi	Podococcus_barteri)	Orania_palindan)	Sclerosperma_profizianum))	((Nypa_fruticans	(Phoenix_dactylifera	Sabal_domingensis))	(Leopoldinia_pulchra	((Geonoma_undata	((Oenocarpus_minor	Oenocarpus_bataua)	Prestoea_acuminata))	((Manicaria_saccifera	Pelagodoxa_henryana)	((((Heterospathe_cagayanensis	Dictyosperma_album)	(Kentiopsis_piersoniorum	Veitchia_spiralis))	Burretiokentia_grandiflora)	Hydriastele_microspadix)))))))))	Kingia_australis);
((Sabal_domingensis	(((((((Leopoldinia_pulchra	Pelagodoxa_henryana)	(Geonoma_undata	((Oenocarpus_minor	Oenocarpus_bataua)	Prestoea_acuminata)))	(Manicaria_saccifera	((Heterospathe_cagayanensis	(Burretiokentia_grandiflora	Dictyosperma_album))	(Kentiopsis_piersoniorum	(Hydriastele_microspadix	Veitchia_spiralis)))))	(((((Reinhardtia_paiewonskiana	Reinhardtia_latisecta)	Reinhardtia_gracilis)	Reinhardtia_simplex)	(Attalea_speciosa	(Bactris_major	(Elaeis_oleifera	Elaeis_guineensis))))	Roystonea_regia))	((((Calamus_caryotoides	Chamaedorea_seifrizii)	(Nypa_fruticans	Iriartea_deltoidea))	Pseudophoenix_vinifera)	(((Dypsis_decaryi	Podococcus_barteri)	Orania_palindan)	Sclerosperma_profizianum)))	Serenoa_repens)	Phoenix_dactylifera))	Kingia_australis);
((Sabal_domingensis	(((((((((Pelagodoxa_henryana	(Geonoma_undata	((Oenocarpus_minor	Oenocarpus_bataua)	Prestoea_acuminata)))	(((Heterospathe_cagayanensis	(Burretiokentia_grandiflora	Dictyosperma_album))	(Kentiopsis_piersoniorum	Veitchia_spiralis))	(Calamus_caryotoides	Hydriastele_microspadix)))	Leopoldinia_pulchra)	Manicaria_saccifera)	((((Reinhardtia_paiewonskiana	Reinhardtia_latisecta)	(Reinhardtia_gracilis	Reinhardtia_simplex))	(Attalea_speciosa	(Bactris_major	(Elaeis_oleifera	Elaeis_guineensis))))	Roystonea_regia))	(((Chamaedorea_seifrizii	Iriartea_deltoidea)	Pseudophoenix_vinifera)	(((Dypsis_decaryi	Podococcus_barteri)	Orania_palindan)	Sclerosperma_profizianum)))	Nypa_fruticans)	Serenoa_repens)	Phoenix_dactylifera))	Kingia_australis);
((Calamus_caryotoides	((Nypa_fruticans	Pseudophoenix_vinifera)	((((((Dypsis_decaryi	Podococcus_barteri)	Orania_palindan)	Sclerosperma_profizianum)	((Phoenix_dactylifera	Sabal_domingensis)	(((Geonoma_undata	((Oenocarpus_minor	Oenocarpus_bataua)	Prestoea_acuminata))	(((Heterospathe_cagayanensis	(Burretiokentia_grandiflora	Dictyosperma_album))	(Kentiopsis_piersoniorum	(Hydriastele_microspadix	Veitchia_spiralis)))	(Manicaria_saccifera	Pelagodoxa_henryana)))	(Leopoldinia_pulchra	((((Reinhardtia_paiewonskiana	Reinhardtia_latisecta)	Reinhardtia_simplex)	(Reinhardtia_gracilis	(Attalea_speciosa	(Bactris_major	(Elaeis_oleifera	Elaeis_guineensis)))))	Roystonea_regia)))))	(Serenoa_repens	Chamaedorea_seifrizii))	Iriartea_deltoidea)))	Kingia_australis);
((Bactris_major	(((Elaeis_oleifera	Elaeis_guineensis)	(Attalea_speciosa	(((Reinhardtia_paiewonskiana	Reinhardtia_latisecta)	(Reinhardtia_gracilis	Reinhardtia_simplex))	((Iriartea_deltoidea	(Chamaedorea_seifrizii	Pseudophoenix_vinifera))	(((Serenoa_repens	(Phoenix_dactylifera	Sabal_domingensis))	(((Leopoldinia_pulchra	(Pelagodoxa_henryana	Manicaria_saccifera))	((((Veitchia_spiralis	Kentiopsis_piersoniorum)	(Heterospathe_cagayanensis	(Nypa_fruticans	Dictyosperma_album)))	Hydriastele_microspadix)	Burretiokentia_grandiflora))	(Geonoma_undata	(Prestoea_acuminata	(Oenocarpus_minor	Oenocarpus_bataua)))))	((Orania_palindan	((Dypsis_decaryi	Podococcus_barteri)	Roystonea_regia))	Sclerosperma_profizianum))))))	Calamus_caryotoides))	Kingia_australis);
((Bactris_major	((Iriartea_deltoidea	(((((Serenoa_repens	((Nypa_fruticans	Phoenix_dactylifera)	Sabal_domingensis))	((Manicaria_saccifera	Leopoldinia_pulchra)	(((Heterospathe_cagayanensis	(Burretiokentia_grandiflora	Dictyosperma_album))	((Veitchia_spiralis	Hydriastele_microspadix)	Kentiopsis_piersoniorum))	((Pelagodoxa_henryana	Geonoma_undata)	(Prestoea_acuminata	(Oenocarpus_minor	Oenocarpus_bataua))))))	(Chamaedorea_seifrizii	Pseudophoenix_vinifera))	(((Orania_palindan	(Dypsis_decaryi	Podococcus_barteri))	Sclerosperma_profizianum)	Roystonea_regia))	((Elaeis_oleifera	Elaeis_guineensis)	((Reinhardtia_gracilis	Attalea_speciosa)	((Reinhardtia_paiewonskiana	Reinhardtia_latisecta)	Reinhardtia_simplex)))))	Calamus_caryotoides))	Kingia_australis);
((Calamus_caryotoides	(Chamaedorea_seifrizii	((((((Reinhardtia_paiewonskiana	Reinhardtia_latisecta)	(Reinhardtia_gracilis	Reinhardtia_simplex))	(((Nypa_fruticans	Bactris_major)	(Elaeis_oleifera	Elaeis_guineensis))	Attalea_speciosa))	(Serenoa_repens	(((Manicaria_saccifera	Leopoldinia_pulchra)	((((Heterospathe_cagayanensis	(Burretiokentia_grandiflora	Dictyosperma_album))	(Veitchia_spiralis	Kentiopsis_piersoniorum))	Hydriastele_microspadix)	(Geonoma_undata	(Pelagodoxa_henryana	(Prestoea_acuminata	(Oenocarpus_minor	Oenocarpus_bataua))))))	((Phoenix_dactylifera	Sabal_domingensis)	(((Orania_palindan	(Dypsis_decaryi	Podococcus_barteri))	Sclerosperma_profizianum)	Roystonea_regia)))))	Pseudophoenix_vinifera)	Iriartea_deltoidea)))	Kingia_australis);
(((Nypa_fruticans	Calamus_caryotoides)	(Iriartea_deltoidea	(Chamaedorea_seifrizii	((((((Orania_palindan	(Dypsis_decaryi	Podococcus_barteri))	Sclerosperma_profizianum)	Roystonea_regia)	(((Reinhardtia_paiewonskiana	Reinhardtia_latisecta)	(Reinhardtia_gracilis	Reinhardtia_simplex))	((Bactris_major	(Elaeis_oleifera	Elaeis_guineensis))	Attalea_speciosa)))	((Serenoa_repens	(Phoenix_dactylifera	Sabal_domingensis))	((Manicaria_saccifera	Leopoldinia_pulchra)	((((Heterospathe_cagayanensis	(Veitchia_spiralis	Kentiopsis_piersoniorum))	(Dictyosperma_album	Burretiokentia_grandiflora))	Hydriastele_microspadix)	(Pelagodoxa_henryana	((Prestoea_acuminata	(Oenocarpus_minor	Oenocarpus_bataua))	Geonoma_undata))))))	Pseudophoenix_vinifera))))	Kingia_australis);
((Calamus_caryotoides	(Sabal_domingensis	(((((Manicaria_saccifera	(Leopoldinia_pulchra	(Pelagodoxa_henryana	(((((Heterospathe_cagayanensis	(Burretiokentia_grandiflora	Kentiopsis_piersoniorum))	Dictyosperma_album)	(Veitchia_spiralis	Hydriastele_microspadix))	(Prestoea_acuminata	(Oenocarpus_minor	Oenocarpus_bataua)))	Geonoma_undata))))	((Nypa_fruticans	Iriartea_deltoidea)	(((Orania_palindan	(Dypsis_decaryi	Podococcus_barteri))	Sclerosperma_profizianum)	((Attalea_speciosa	((Reinhardtia_paiewonskiana	Reinhardtia_latisecta)	(Reinhardtia_gracilis	Reinhardtia_simplex)))	((Elaeis_oleifera	Elaeis_guineensis)	Bactris_major)))))	((Pseudophoenix_vinifera	Chamaedorea_seifrizii)	Roystonea_regia))	Serenoa_repens)	Phoenix_dactylifera)))	Kingia_australis);
((Bactris_major	(((((Pseudophoenix_vinifera	Nypa_fruticans)	((Calamus_caryotoides	(Chamaedorea_seifrizii	Iriartea_deltoidea))	(((Orania_palindan	(Dypsis_decaryi	Podococcus_barteri))	Sclerosperma_profizianum)	(((Serenoa_repens	Phoenix_dactylifera)	Sabal_domingensis)	(((((((Hydriastele_microspadix	Veitchia_spiralis)	Kentiopsis_piersoniorum)	(Burretiokentia_grandiflora	Heterospathe_cagayanensis))	Dictyosperma_album)	(Prestoea_acuminata	(Oenocarpus_minor	Oenocarpus_bataua)))	(Pelagodoxa_henryana	(Manicaria_saccifera	Leopoldinia_pulchra)))	Geonoma_undata)))))	Roystonea_regia)	(Attalea_speciosa	(Reinhardtia_gracilis	(Reinhardtia_simplex	(Reinhardtia_paiewonskiana	Reinhardtia_latisecta)))))	(Elaeis_oleifera	Elaeis_guineensis)))	Kingia_australis);
((Bactris_major	((((((Manicaria_saccifera	Leopoldinia_pulchra)	((((Hydriastele_microspadix	Veitchia_spiralis)	Kentiopsis_piersoniorum)	(Heterospathe_cagayanensis	(Burretiokentia_grandiflora	Dictyosperma_album)))	(Geonoma_undata	(Pelagodoxa_henryana	(Prestoea_acuminata	(Oenocarpus_minor	Oenocarpus_bataua))))))	((((Orania_palindan	(Dypsis_decaryi	Podococcus_barteri))	Sclerosperma_profizianum)	((Chamaedorea_seifrizii	(Nypa_fruticans	Iriartea_deltoidea))	(Calamus_caryotoides	Pseudophoenix_vinifera)))	(Serenoa_repens	(Phoenix_dactylifera	Sabal_domingensis))))	Roystonea_regia)	(Attalea_speciosa	((Reinhardtia_paiewonskiana	Reinhardtia_latisecta)	(Reinhardtia_gracilis	Reinhardtia_simplex))))	(Elaeis_oleifera	Elaeis_guineensis)))	Kingia_australis);
((Bactris_major	((Calamus_caryotoides	(Reinhardtia_simplex	((Reinhardtia_paiewonskiana	Reinhardtia_latisecta)	Reinhardtia_gracilis)))	((Attalea_speciosa	(Elaeis_oleifera	Elaeis_guineensis))	(((((Manicaria_saccifera	Leopoldinia_pulchra)	((((Hydriastele_microspadix	Veitchia_spiralis)	Kentiopsis_piersoniorum)	(Heterospathe_cagayanensis	(Burretiokentia_grandiflora	Dictyosperma_album)))	(Geonoma_undata	(Pelagodoxa_henryana	(Prestoea_acuminata	(Oenocarpus_minor	Oenocarpus_bataua))))))	(((Orania_palindan	Sclerosperma_profizianum)	((Chamaedorea_seifrizii	Iriartea_deltoidea)	Pseudophoenix_vinifera))	(Serenoa_repens	(Phoenix_dactylifera	Sabal_domingensis))))	(Dypsis_decaryi	(Nypa_fruticans	Podococcus_barteri)))	Roystonea_regia))))	Kingia_australis);
((Bactris_major	((Elaeis_oleifera	Elaeis_guineensis)	((((Iriartea_deltoidea	((Roystonea_regia	((Calamus_caryotoides	Pseudophoenix_vinifera)	Chamaedorea_seifrizii))	((Nypa_fruticans	(Serenoa_repens	(Phoenix_dactylifera	Sabal_domingensis)))	((Manicaria_saccifera	Leopoldinia_pulchra)	((((Hydriastele_microspadix	Veitchia_spiralis)	Kentiopsis_piersoniorum)	(Heterospathe_cagayanensis	(Burretiokentia_grandiflora	Dictyosperma_album)))	(Geonoma_undata	(Pelagodoxa_henryana	(Prestoea_acuminata	(Oenocarpus_minor	Oenocarpus_bataua)))))))))	((Orania_palindan	Sclerosperma_profizianum)	(Dypsis_decaryi	Podococcus_barteri)))	(Reinhardtia_gracilis	(Reinhardtia_simplex	(Reinhardtia_paiewonskiana	Reinhardtia_latisecta))))	Attalea_speciosa)))	Kingia_australis);
((Bactris_major	((Elaeis_oleifera	Elaeis_guineensis)	(((((Calamus_caryotoides	Pseudophoenix_vinifera)	(Iriartea_deltoidea	Chamaedorea_seifrizii))	((Serenoa_repens	(Phoenix_dactylifera	Sabal_domingensis))	((Roystonea_regia	(Sclerosperma_profizianum	((Podococcus_barteri	(Nypa_fruticans	Dypsis_decaryi))	Orania_palindan)))	((Manicaria_saccifera	Leopoldinia_pulchra)	(((((Hydriastele_microspadix	Veitchia_spiralis)	Kentiopsis_piersoniorum)	(Heterospathe_cagayanensis	Dictyosperma_album))	Burretiokentia_grandiflora)	(Geonoma_undata	(Pelagodoxa_henryana	(Prestoea_acuminata	(Oenocarpus_minor	Oenocarpus_bataua)))))))))	(Reinhardtia_gracilis	(Reinhardtia_simplex	(Reinhardtia_paiewonskiana	Reinhardtia_latisecta))))	Attalea_speciosa)))	Kingia_australis);
