# Supplementary material for: Data supporting the nuclear phylogenomics of the palm subfamily Arecoideae (Arecaceae)
Source: Data Brief. 2016 Mar 2;7:532–6. doi: 10.1016/j.dib.2016.02.063 (PMC4796708; doi:10.1016/j.dib.2016.02.063)
Supplement: Supplementary file 5 — Supplementary material [file mmc5.zip › RAxML_bootstrap.Elaeis_269.raxml.tre]

(((((Geonoma_undata	Pelagodoxa_henryana)	(((((Dypsis_decaryi	(Hydriastele_microspadix	(Veitchia_spiralis	(Kentiopsis_piersoniorum	Heterospathe_cagayanensis))))	(Roystonea_regia	(Attalea_speciosa	(Bactris_major	(Elaeis_guineensis	Elaeis_oleifera)))))	(Manicaria_saccifera	((Dictyosperma_album	Prestoea_acuminata)	(Oenocarpus_minor	Oenocarpus_bataua))))	(Chamaedorea_seifrizii	((Reinhardtia_paiewonskiana	Reinhardtia_latisecta)	Reinhardtia_simplex)))	((Sabal_domingensis	Phoenix_dactylifera)	(Nypa_fruticans	Iriartea_deltoidea))))	(Sclerosperma_profizianum	Podococcus_barteri))	Orania_palindan)	Calamus_caryotoides);
(((((Geonoma_undata	Pelagodoxa_henryana)	((((((Manicaria_saccifera	(Dictyosperma_album	(Prestoea_acuminata	(Oenocarpus_minor	Oenocarpus_bataua))))	(Hydriastele_microspadix	(Kentiopsis_piersoniorum	((Dypsis_decaryi	Heterospathe_cagayanensis)	Veitchia_spiralis))))	(Reinhardtia_paiewonskiana	(Reinhardtia_latisecta	Reinhardtia_simplex)))	((Bactris_major	Attalea_speciosa)	(Elaeis_guineensis	Elaeis_oleifera)))	(Podococcus_barteri	Chamaedorea_seifrizii))	(Roystonea_regia	(((Sabal_domingensis	Phoenix_dactylifera)	Nypa_fruticans)	Iriartea_deltoidea))))	Sclerosperma_profizianum)	Orania_palindan)	Calamus_caryotoides);
((((Sclerosperma_profizianum	(((Roystonea_regia	((((Attalea_speciosa	(Elaeis_guineensis	Elaeis_oleifera))	Bactris_major)	(((Manicaria_saccifera	(Prestoea_acuminata	(Oenocarpus_minor	Oenocarpus_bataua)))	(Hydriastele_microspadix	((Dypsis_decaryi	(Kentiopsis_piersoniorum	Heterospathe_cagayanensis))	Veitchia_spiralis)))	(Chamaedorea_seifrizii	(Reinhardtia_simplex	(Reinhardtia_paiewonskiana	Reinhardtia_latisecta)))))	Dictyosperma_album))	(Geonoma_undata	Pelagodoxa_henryana))	(((Sabal_domingensis	Phoenix_dactylifera)	Nypa_fruticans)	Iriartea_deltoidea)))	Podococcus_barteri)	Orania_palindan)	Calamus_caryotoides);
(((Reinhardtia_simplex	(Reinhardtia_paiewonskiana	Reinhardtia_latisecta))	((((Geonoma_undata	Pelagodoxa_henryana)	((((Sabal_domingensis	Phoenix_dactylifera)	(Chamaedorea_seifrizii	Nypa_fruticans))	Iriartea_deltoidea)	((Podococcus_barteri	Orania_palindan)	Sclerosperma_profizianum)))	Roystonea_regia)	((Manicaria_saccifera	((Dictyosperma_album	Prestoea_acuminata)	(Oenocarpus_minor	Oenocarpus_bataua)))	(((Attalea_speciosa	(Elaeis_guineensis	Elaeis_oleifera))	Bactris_major)	((Hydriastele_microspadix	((Veitchia_spiralis	Kentiopsis_piersoniorum)	Heterospathe_cagayanensis))	Dypsis_decaryi)))))	Calamus_caryotoides);
((Nypa_fruticans	(((((Manicaria_saccifera	(Prestoea_acuminata	((Oenocarpus_minor	Oenocarpus_bataua)	Dictyosperma_album)))	((Hydriastele_microspadix	(Veitchia_spiralis	(Kentiopsis_piersoniorum	Heterospathe_cagayanensis)))	Dypsis_decaryi))	((Reinhardtia_simplex	(Reinhardtia_paiewonskiana	Reinhardtia_latisecta))	((Attalea_speciosa	(Elaeis_guineensis	Elaeis_oleifera))	Roystonea_regia)))	(Geonoma_undata	Pelagodoxa_henryana))	((((Sabal_domingensis	Phoenix_dactylifera)	Iriartea_deltoidea)	(Bactris_major	Chamaedorea_seifrizii))	((Podococcus_barteri	Orania_palindan)	Sclerosperma_profizianum))))	Calamus_caryotoides);
(((((Nypa_fruticans	(Sabal_domingensis	Phoenix_dactylifera))	(Chamaedorea_seifrizii	Iriartea_deltoidea))	(Orania_palindan	(Sclerosperma_profizianum	Podococcus_barteri)))	(((((Attalea_speciosa	(Elaeis_guineensis	Elaeis_oleifera))	Bactris_major)	(Reinhardtia_simplex	(Reinhardtia_paiewonskiana	Reinhardtia_latisecta)))	((Pelagodoxa_henryana	Geonoma_undata)	Roystonea_regia))	(((Manicaria_saccifera	(Prestoea_acuminata	(Oenocarpus_minor	Oenocarpus_bataua)))	Dictyosperma_album)	((Veitchia_spiralis	((Kentiopsis_piersoniorum	Heterospathe_cagayanensis)	Hydriastele_microspadix))	Dypsis_decaryi))))	Calamus_caryotoides);
((Orania_palindan	((Sclerosperma_profizianum	Podococcus_barteri)	((((((Attalea_speciosa	(Elaeis_guineensis	Elaeis_oleifera))	(Reinhardtia_simplex	(Reinhardtia_paiewonskiana	Reinhardtia_latisecta)))	((Prestoea_acuminata	(Oenocarpus_minor	Oenocarpus_bataua))	(Pelagodoxa_henryana	Geonoma_undata)))	Roystonea_regia)	(Manicaria_saccifera	(Dictyosperma_album	((((Kentiopsis_piersoniorum	Heterospathe_cagayanensis)	Veitchia_spiralis)	Dypsis_decaryi)	Hydriastele_microspadix))))	(Bactris_major	(((Chamaedorea_seifrizii	Nypa_fruticans)	(Sabal_domingensis	Phoenix_dactylifera))	Iriartea_deltoidea)))))	Calamus_caryotoides);
((Orania_palindan	((Sclerosperma_profizianum	Podococcus_barteri)	((Pelagodoxa_henryana	Geonoma_undata)	((((Manicaria_saccifera	((Bactris_major	Attalea_speciosa)	(Elaeis_guineensis	Elaeis_oleifera)))	(((Heterospathe_cagayanensis	(Veitchia_spiralis	Kentiopsis_piersoniorum))	Dypsis_decaryi)	Hydriastele_microspadix))	(Dictyosperma_album	((Chamaedorea_seifrizii	(Reinhardtia_simplex	(Reinhardtia_paiewonskiana	Reinhardtia_latisecta)))	(((Nypa_fruticans	(Sabal_domingensis	Phoenix_dactylifera))	Iriartea_deltoidea)	Roystonea_regia))))	(Prestoea_acuminata	(Oenocarpus_minor	Oenocarpus_bataua))))))	Calamus_caryotoides);
((Orania_palindan	(Sclerosperma_profizianum	(((((Pelagodoxa_henryana	Geonoma_undata)	(Roystonea_regia	(Attalea_speciosa	(Elaeis_guineensis	Elaeis_oleifera))))	(Podococcus_barteri	(Reinhardtia_simplex	(Reinhardtia_paiewonskiana	Reinhardtia_latisecta))))	((((Heterospathe_cagayanensis	(Kentiopsis_piersoniorum	Dypsis_decaryi))	Veitchia_spiralis)	Hydriastele_microspadix)	(Manicaria_saccifera	(Dictyosperma_album	(Prestoea_acuminata	(Oenocarpus_minor	Oenocarpus_bataua))))))	(((Nypa_fruticans	(Sabal_domingensis	Phoenix_dactylifera))	Iriartea_deltoidea)	(Bactris_major	Chamaedorea_seifrizii)))))	Calamus_caryotoides);
((Orania_palindan	(Sclerosperma_profizianum	(((Pelagodoxa_henryana	Geonoma_undata)	(Roystonea_regia	((Attalea_speciosa	(Reinhardtia_simplex	(Reinhardtia_paiewonskiana	Reinhardtia_latisecta)))	(((Bactris_major	Podococcus_barteri)	(Manicaria_saccifera	((Prestoea_acuminata	((Oenocarpus_minor	Oenocarpus_bataua)	Dictyosperma_album))	((((Heterospathe_cagayanensis	Kentiopsis_piersoniorum)	Veitchia_spiralis)	Hydriastele_microspadix)	Dypsis_decaryi))))	(Elaeis_guineensis	Elaeis_oleifera)))))	((Nypa_fruticans	(Sabal_domingensis	Phoenix_dactylifera))	(Iriartea_deltoidea	Chamaedorea_seifrizii)))))	Calamus_caryotoides);
((Nypa_fruticans	((((Chamaedorea_seifrizii	((((Dictyosperma_album	(Prestoea_acuminata	(Oenocarpus_minor	Oenocarpus_bataua)))	(Hydriastele_microspadix	((Kentiopsis_piersoniorum	Veitchia_spiralis)	(Heterospathe_cagayanensis	Dypsis_decaryi))))	(((((Bactris_major	Attalea_speciosa)	(Elaeis_guineensis	Elaeis_oleifera))	Roystonea_regia)	Manicaria_saccifera)	((Reinhardtia_paiewonskiana	Reinhardtia_latisecta)	Reinhardtia_simplex)))	(Geonoma_undata	Pelagodoxa_henryana)))	(Orania_palindan	(Sclerosperma_profizianum	Podococcus_barteri)))	Iriartea_deltoidea)	(Sabal_domingensis	Phoenix_dactylifera)))	Calamus_caryotoides);
(((Orania_palindan	(Podococcus_barteri	Sclerosperma_profizianum))	((((Bactris_major	Chamaedorea_seifrizii)	(Sabal_domingensis	Phoenix_dactylifera))	Iriartea_deltoidea)	((((Prestoea_acuminata	(Oenocarpus_minor	Oenocarpus_bataua))	Pelagodoxa_henryana)	(((Dictyosperma_album	((Attalea_speciosa	(Elaeis_guineensis	Elaeis_oleifera))	(Geonoma_undata	Roystonea_regia)))	Manicaria_saccifera)	((Reinhardtia_paiewonskiana	Reinhardtia_latisecta)	Reinhardtia_simplex)))	((Hydriastele_microspadix	((Kentiopsis_piersoniorum	Veitchia_spiralis)	(Heterospathe_cagayanensis	Dypsis_decaryi)))	Nypa_fruticans))))	Calamus_caryotoides);
((Orania_palindan	(Sclerosperma_profizianum	(Podococcus_barteri	(((Nypa_fruticans	(Sabal_domingensis	Phoenix_dactylifera))	Iriartea_deltoidea)	(((((Prestoea_acuminata	(Oenocarpus_minor	Oenocarpus_bataua))	(Geonoma_undata	Pelagodoxa_henryana))	(Dictyosperma_album	((((Attalea_speciosa	(Elaeis_guineensis	Elaeis_oleifera))	Manicaria_saccifera)	Roystonea_regia)	((Reinhardtia_paiewonskiana	Reinhardtia_latisecta)	Reinhardtia_simplex))))	((Dypsis_decaryi	Hydriastele_microspadix)	(Veitchia_spiralis	(Kentiopsis_piersoniorum	Heterospathe_cagayanensis))))	(Bactris_major	Chamaedorea_seifrizii))))))	Calamus_caryotoides);
((Orania_palindan	(Sclerosperma_profizianum	(Podococcus_barteri	(((((Reinhardtia_paiewonskiana	Reinhardtia_latisecta)	Reinhardtia_simplex)	(((Bactris_major	(Attalea_speciosa	(Elaeis_guineensis	Elaeis_oleifera)))	((Manicaria_saccifera	(Prestoea_acuminata	(Oenocarpus_minor	Oenocarpus_bataua)))	(Dypsis_decaryi	(Hydriastele_microspadix	(Heterospathe_cagayanensis	(Veitchia_spiralis	Kentiopsis_piersoniorum))))))	((Sabal_domingensis	(Phoenix_dactylifera	Nypa_fruticans))	((Geonoma_undata	(Chamaedorea_seifrizii	Pelagodoxa_henryana))	Roystonea_regia))))	Dictyosperma_album)	Iriartea_deltoidea))))	Calamus_caryotoides);
((Sabal_domingensis	(((((((Attalea_speciosa	(Elaeis_guineensis	Elaeis_oleifera))	((Reinhardtia_paiewonskiana	Reinhardtia_latisecta)	Reinhardtia_simplex))	(Roystonea_regia	(Bactris_major	Chamaedorea_seifrizii)))	((Manicaria_saccifera	(((Oenocarpus_minor	Oenocarpus_bataua)	Prestoea_acuminata)	Dictyosperma_album))	((((Kentiopsis_piersoniorum	Heterospathe_cagayanensis)	Dypsis_decaryi)	Veitchia_spiralis)	Hydriastele_microspadix)))	(((Sclerosperma_profizianum	Orania_palindan)	Podococcus_barteri)	(Pelagodoxa_henryana	Geonoma_undata)))	Iriartea_deltoidea)	(Nypa_fruticans	Phoenix_dactylifera)))	Calamus_caryotoides);
((Nypa_fruticans	((Phoenix_dactylifera	Sabal_domingensis)	(((((((Roystonea_regia	(Attalea_speciosa	(Bactris_major	(Elaeis_guineensis	Elaeis_oleifera))))	((Reinhardtia_paiewonskiana	Reinhardtia_latisecta)	Reinhardtia_simplex))	((Manicaria_saccifera	((Oenocarpus_minor	Oenocarpus_bataua)	Prestoea_acuminata))	((Hydriastele_microspadix	((Kentiopsis_piersoniorum	Heterospathe_cagayanensis)	Veitchia_spiralis))	Dypsis_decaryi)))	Dictyosperma_album)	(Orania_palindan	(Podococcus_barteri	Sclerosperma_profizianum)))	(Chamaedorea_seifrizii	(Pelagodoxa_henryana	Geonoma_undata)))	Iriartea_deltoidea)))	Calamus_caryotoides);
((((Oenocarpus_minor	Oenocarpus_bataua)	Prestoea_acuminata)	(((((Kentiopsis_piersoniorum	Hydriastele_microspadix)	(Dypsis_decaryi	Veitchia_spiralis))	Heterospathe_cagayanensis)	((((Dictyosperma_album	Orania_palindan)	(Podococcus_barteri	Sclerosperma_profizianum))	((Sabal_domingensis	(Nypa_fruticans	Phoenix_dactylifera))	(Chamaedorea_seifrizii	Iriartea_deltoidea)))	((((Pelagodoxa_henryana	Geonoma_undata)	Roystonea_regia)	((Bactris_major	Attalea_speciosa)	(Elaeis_guineensis	Elaeis_oleifera)))	((Reinhardtia_paiewonskiana	Reinhardtia_latisecta)	Reinhardtia_simplex))))	Manicaria_saccifera))	Calamus_caryotoides);
(((Sabal_domingensis	Phoenix_dactylifera)	((Chamaedorea_seifrizii	((Nypa_fruticans	(((((Reinhardtia_paiewonskiana	Reinhardtia_latisecta)	Reinhardtia_simplex)	(Roystonea_regia	(Attalea_speciosa	(Bactris_major	(Elaeis_guineensis	Elaeis_oleifera)))))	((Manicaria_saccifera	((Oenocarpus_minor	Oenocarpus_bataua)	Prestoea_acuminata))	((((Heterospathe_cagayanensis	Dypsis_decaryi)	Veitchia_spiralis)	Kentiopsis_piersoniorum)	Hydriastele_microspadix)))	((Podococcus_barteri	Pelagodoxa_henryana)	Geonoma_undata)))	((Dictyosperma_album	Orania_palindan)	Sclerosperma_profizianum)))	Iriartea_deltoidea))	Calamus_caryotoides);
((((Sabal_domingensis	Phoenix_dactylifera)	(((((((Manicaria_saccifera	(Attalea_speciosa	(Bactris_major	(Elaeis_guineensis	Elaeis_oleifera))))	(Geonoma_undata	Roystonea_regia))	(Chamaedorea_seifrizii	((Reinhardtia_paiewonskiana	Reinhardtia_latisecta)	Reinhardtia_simplex)))	(((Dictyosperma_album	(Oenocarpus_minor	Oenocarpus_bataua))	Prestoea_acuminata)	(Hydriastele_microspadix	(((Dypsis_decaryi	Heterospathe_cagayanensis)	Kentiopsis_piersoniorum)	Veitchia_spiralis))))	Pelagodoxa_henryana)	(Orania_palindan	(Podococcus_barteri	Sclerosperma_profizianum)))	Iriartea_deltoidea))	Nypa_fruticans)	Calamus_caryotoides);
(((Sabal_domingensis	Phoenix_dactylifera)	(((((((Attalea_speciosa	(Elaeis_guineensis	Elaeis_oleifera))	((Manicaria_saccifera	(Prestoea_acuminata	(Dictyosperma_album	(Oenocarpus_minor	Oenocarpus_bataua))))	((Hydriastele_microspadix	((Heterospathe_cagayanensis	Kentiopsis_piersoniorum)	Veitchia_spiralis))	Dypsis_decaryi)))	((Nypa_fruticans	(Bactris_major	Chamaedorea_seifrizii))	((Reinhardtia_paiewonskiana	Reinhardtia_latisecta)	Reinhardtia_simplex)))	Roystonea_regia)	(Geonoma_undata	Pelagodoxa_henryana))	(Orania_palindan	(Podococcus_barteri	Sclerosperma_profizianum)))	Iriartea_deltoidea))	Calamus_caryotoides);
((Veitchia_spiralis	((Heterospathe_cagayanensis	Kentiopsis_piersoniorum)	(Dypsis_decaryi	((((Dictyosperma_album	(Prestoea_acuminata	(Oenocarpus_minor	Oenocarpus_bataua)))	(Manicaria_saccifera	(Attalea_speciosa	(Elaeis_guineensis	Elaeis_oleifera))))	((Chamaedorea_seifrizii	((Reinhardtia_latisecta	Reinhardtia_paiewonskiana)	Reinhardtia_simplex))	((Roystonea_regia	(Geonoma_undata	(Iriartea_deltoidea	(Nypa_fruticans	(Phoenix_dactylifera	Sabal_domingensis)))))	((Orania_palindan	Sclerosperma_profizianum)	(Bactris_major	(Pelagodoxa_henryana	Podococcus_barteri))))))	Hydriastele_microspadix))))	Calamus_caryotoides);
((Orania_palindan	((((Iriartea_deltoidea	(Nypa_fruticans	(Phoenix_dactylifera	Sabal_domingensis)))	(((Dictyosperma_album	(Roystonea_regia	((Attalea_speciosa	(Elaeis_guineensis	Elaeis_oleifera))	Bactris_major)))	((((Veitchia_spiralis	((Heterospathe_cagayanensis	Kentiopsis_piersoniorum)	Dypsis_decaryi))	Hydriastele_microspadix)	(Manicaria_saccifera	(Prestoea_acuminata	(Oenocarpus_minor	Oenocarpus_bataua))))	(Chamaedorea_seifrizii	((Reinhardtia_latisecta	Reinhardtia_paiewonskiana)	Reinhardtia_simplex))))	(Pelagodoxa_henryana	Geonoma_undata)))	Podococcus_barteri)	Sclerosperma_profizianum))	Calamus_caryotoides);
((Nypa_fruticans	((Phoenix_dactylifera	Sabal_domingensis)	((Chamaedorea_seifrizii	((((((Attalea_speciosa	(Elaeis_guineensis	Elaeis_oleifera))	Bactris_major)	(((Dictyosperma_album	(((Veitchia_spiralis	(Heterospathe_cagayanensis	Kentiopsis_piersoniorum))	Dypsis_decaryi)	Hydriastele_microspadix))	(Manicaria_saccifera	(Prestoea_acuminata	(Oenocarpus_minor	Oenocarpus_bataua))))	((Reinhardtia_latisecta	Reinhardtia_paiewonskiana)	Reinhardtia_simplex)))	Roystonea_regia)	(Pelagodoxa_henryana	Geonoma_undata))	(Sclerosperma_profizianum	(Podococcus_barteri	Orania_palindan))))	Iriartea_deltoidea)))	Calamus_caryotoides);
((((Podococcus_barteri	Sclerosperma_profizianum)	Orania_palindan)	((((Veitchia_spiralis	(Heterospathe_cagayanensis	Kentiopsis_piersoniorum))	Dypsis_decaryi)	Hydriastele_microspadix)	((((Chamaedorea_seifrizii	((Reinhardtia_latisecta	Reinhardtia_paiewonskiana)	Reinhardtia_simplex))	((Iriartea_deltoidea	(Phoenix_dactylifera	Sabal_domingensis))	((Nypa_fruticans	Roystonea_regia)	(Pelagodoxa_henryana	Geonoma_undata))))	(Attalea_speciosa	((Bactris_major	Elaeis_guineensis)	Elaeis_oleifera)))	(Manicaria_saccifera	((Prestoea_acuminata	(Oenocarpus_minor	Oenocarpus_bataua))	Dictyosperma_album)))))	Calamus_caryotoides);
((Orania_palindan	((Podococcus_barteri	Sclerosperma_profizianum)	((Iriartea_deltoidea	((Chamaedorea_seifrizii	Nypa_fruticans)	(Phoenix_dactylifera	Sabal_domingensis)))	((Pelagodoxa_henryana	Geonoma_undata)	((((Reinhardtia_latisecta	Reinhardtia_paiewonskiana)	Reinhardtia_simplex)	(Roystonea_regia	((Bactris_major	Attalea_speciosa)	(Elaeis_guineensis	Elaeis_oleifera))))	((Dypsis_decaryi	(Veitchia_spiralis	(Hydriastele_microspadix	(Heterospathe_cagayanensis	Kentiopsis_piersoniorum))))	(Manicaria_saccifera	(((Oenocarpus_minor	Oenocarpus_bataua)	Prestoea_acuminata)	Dictyosperma_album))))))))	Calamus_caryotoides);
(((Iriartea_deltoidea	(((((Sclerosperma_profizianum	Podococcus_barteri)	Orania_palindan)	(Pelagodoxa_henryana	Geonoma_undata))	((((Dypsis_decaryi	((Veitchia_spiralis	Heterospathe_cagayanensis)	Kentiopsis_piersoniorum))	Hydriastele_microspadix)	(Manicaria_saccifera	((Dictyosperma_album	Prestoea_acuminata)	(Oenocarpus_minor	Oenocarpus_bataua))))	((Chamaedorea_seifrizii	(Attalea_speciosa	((Reinhardtia_latisecta	Reinhardtia_paiewonskiana)	Reinhardtia_simplex)))	((Elaeis_guineensis	Elaeis_oleifera)	Bactris_major))))	Roystonea_regia))	(Nypa_fruticans	(Phoenix_dactylifera	Sabal_domingensis)))	Calamus_caryotoides);
((Orania_palindan	(((((((Roystonea_regia	((Bactris_major	Attalea_speciosa)	(Elaeis_guineensis	Elaeis_oleifera)))	((Dypsis_decaryi	(Veitchia_spiralis	(Heterospathe_cagayanensis	Kentiopsis_piersoniorum)))	Hydriastele_microspadix))	(((Reinhardtia_latisecta	Reinhardtia_paiewonskiana)	Reinhardtia_simplex)	(Dictyosperma_album	(Manicaria_saccifera	(Prestoea_acuminata	(Oenocarpus_minor	Oenocarpus_bataua))))))	(Pelagodoxa_henryana	Geonoma_undata))	(Chamaedorea_seifrizii	(Iriartea_deltoidea	((Phoenix_dactylifera	Sabal_domingensis)	Nypa_fruticans))))	Sclerosperma_profizianum)	Podococcus_barteri))	Calamus_caryotoides);
((((Dictyosperma_album	Prestoea_acuminata)	(Oenocarpus_minor	Oenocarpus_bataua))	((((Dypsis_decaryi	(Veitchia_spiralis	(Heterospathe_cagayanensis	Kentiopsis_piersoniorum)))	Hydriastele_microspadix)	(((((Phoenix_dactylifera	Sabal_domingensis)	(Chamaedorea_seifrizii	Nypa_fruticans))	Iriartea_deltoidea)	(Orania_palindan	(Sclerosperma_profizianum	Podococcus_barteri)))	((((Pelagodoxa_henryana	Geonoma_undata)	Roystonea_regia)	(Attalea_speciosa	(Bactris_major	(Elaeis_guineensis	Elaeis_oleifera))))	((Reinhardtia_latisecta	Reinhardtia_paiewonskiana)	Reinhardtia_simplex))))	Manicaria_saccifera))	Calamus_caryotoides);
(((((Oenocarpus_minor	Oenocarpus_bataua)	Prestoea_acuminata)	(Dictyosperma_album	Podococcus_barteri))	(((Dypsis_decaryi	((Veitchia_spiralis	(Heterospathe_cagayanensis	Kentiopsis_piersoniorum))	Hydriastele_microspadix))	(((Attalea_speciosa	(Elaeis_guineensis	Elaeis_oleifera))	((Reinhardtia_latisecta	Reinhardtia_paiewonskiana)	Reinhardtia_simplex))	(((Orania_palindan	Sclerosperma_profizianum)	(Pelagodoxa_henryana	Geonoma_undata))	((((Phoenix_dactylifera	Sabal_domingensis)	(Bactris_major	Chamaedorea_seifrizii))	Iriartea_deltoidea)	(Roystonea_regia	Nypa_fruticans)))))	Manicaria_saccifera))	Calamus_caryotoides);
((Orania_palindan	(Sclerosperma_profizianum	(((((Oenocarpus_minor	Oenocarpus_bataua)	Prestoea_acuminata)	Dictyosperma_album)	(Pelagodoxa_henryana	Geonoma_undata))	((((Heterospathe_cagayanensis	(Dypsis_decaryi	Veitchia_spiralis))	Kentiopsis_piersoniorum)	Hydriastele_microspadix)	(((((Attalea_speciosa	((Elaeis_guineensis	Elaeis_oleifera)	Bactris_major))	Manicaria_saccifera)	((Reinhardtia_latisecta	Reinhardtia_paiewonskiana)	Reinhardtia_simplex))	((Chamaedorea_seifrizii	((Phoenix_dactylifera	Sabal_domingensis)	Iriartea_deltoidea))	(Roystonea_regia	Nypa_fruticans)))	Podococcus_barteri)))))	Calamus_caryotoides);
((Orania_palindan	((Iriartea_deltoidea	((Nypa_fruticans	((Pelagodoxa_henryana	Geonoma_undata)	(Roystonea_regia	(((Hydriastele_microspadix	(Dypsis_decaryi	(Veitchia_spiralis	(Heterospathe_cagayanensis	Kentiopsis_piersoniorum))))	(Manicaria_saccifera	((Oenocarpus_minor	Oenocarpus_bataua)	(Dictyosperma_album	Prestoea_acuminata))))	((Reinhardtia_simplex	(Reinhardtia_paiewonskiana	Reinhardtia_latisecta))	((Elaeis_guineensis	Elaeis_oleifera)	Attalea_speciosa))))))	((Phoenix_dactylifera	Sabal_domingensis)	(Bactris_major	Chamaedorea_seifrizii))))	(Sclerosperma_profizianum	Podococcus_barteri)))	Calamus_caryotoides);
((Orania_palindan	(((((Phoenix_dactylifera	Sabal_domingensis)	Chamaedorea_seifrizii)	Iriartea_deltoidea)	(Nypa_fruticans	((Pelagodoxa_henryana	Geonoma_undata)	(Roystonea_regia	(((Hydriastele_microspadix	(Veitchia_spiralis	((Dypsis_decaryi	Heterospathe_cagayanensis)	Kentiopsis_piersoniorum)))	(Manicaria_saccifera	((Oenocarpus_minor	Oenocarpus_bataua)	(Dictyosperma_album	Prestoea_acuminata))))	((Reinhardtia_simplex	(Reinhardtia_paiewonskiana	Reinhardtia_latisecta))	((Elaeis_guineensis	Elaeis_oleifera)	(Bactris_major	Attalea_speciosa))))))))	(Sclerosperma_profizianum	Podococcus_barteri)))	Calamus_caryotoides);
(((Orania_palindan	(((((Chamaedorea_seifrizii	(Reinhardtia_simplex	(Reinhardtia_paiewonskiana	Reinhardtia_latisecta)))	((Roystonea_regia	((Bactris_major	(Elaeis_guineensis	Elaeis_oleifera))	Attalea_speciosa))	Dictyosperma_album))	((Hydriastele_microspadix	((Veitchia_spiralis	(Heterospathe_cagayanensis	Kentiopsis_piersoniorum))	Dypsis_decaryi))	(Manicaria_saccifera	((Oenocarpus_minor	Oenocarpus_bataua)	Prestoea_acuminata))))	(((Phoenix_dactylifera	Sabal_domingensis)	Nypa_fruticans)	Iriartea_deltoidea))	(Pelagodoxa_henryana	Geonoma_undata)))	(Sclerosperma_profizianum	Podococcus_barteri))	Calamus_caryotoides);
((Nypa_fruticans	((Iriartea_deltoidea	((Orania_palindan	(Sclerosperma_profizianum	Podococcus_barteri))	(((Dypsis_decaryi	(Hydriastele_microspadix	(Heterospathe_cagayanensis	(Kentiopsis_piersoniorum	Veitchia_spiralis))))	(Manicaria_saccifera	((Oenocarpus_minor	Oenocarpus_bataua)	(Dictyosperma_album	Prestoea_acuminata))))	((((Elaeis_guineensis	Elaeis_oleifera)	Attalea_speciosa)	(Reinhardtia_simplex	(Reinhardtia_paiewonskiana	Reinhardtia_latisecta)))	(((Pelagodoxa_henryana	(Bactris_major	Chamaedorea_seifrizii))	Geonoma_undata)	Roystonea_regia)))))	(Phoenix_dactylifera	Sabal_domingensis)))	Calamus_caryotoides);
((Orania_palindan	(((((Phoenix_dactylifera	Sabal_domingensis)	Chamaedorea_seifrizii)	((Nypa_fruticans	(((((((Veitchia_spiralis	(Heterospathe_cagayanensis	Kentiopsis_piersoniorum))	Hydriastele_microspadix)	Dypsis_decaryi)	(Manicaria_saccifera	((Oenocarpus_minor	Oenocarpus_bataua)	Prestoea_acuminata)))	((Bactris_major	((Elaeis_guineensis	Elaeis_oleifera)	Attalea_speciosa))	((Reinhardtia_simplex	(Reinhardtia_paiewonskiana	Reinhardtia_latisecta))	Dictyosperma_album)))	Roystonea_regia)	(Geonoma_undata	Pelagodoxa_henryana)))	Iriartea_deltoidea))	Sclerosperma_profizianum)	Podococcus_barteri))	Calamus_caryotoides);
((Dypsis_decaryi	(((((Elaeis_guineensis	Elaeis_oleifera)	Attalea_speciosa)	((Roystonea_regia	((Geonoma_undata	Pelagodoxa_henryana)	((((Phoenix_dactylifera	Sabal_domingensis)	Nypa_fruticans)	Iriartea_deltoidea)	(Orania_palindan	(Sclerosperma_profizianum	(Podococcus_barteri	Chamaedorea_seifrizii))))))	(Reinhardtia_paiewonskiana	(Reinhardtia_latisecta	Reinhardtia_simplex))))	(Manicaria_saccifera	((Bactris_major	(Oenocarpus_minor	(Oenocarpus_bataua	Dictyosperma_album)))	Prestoea_acuminata)))	((Veitchia_spiralis	(Heterospathe_cagayanensis	Kentiopsis_piersoniorum))	Hydriastele_microspadix)))	Calamus_caryotoides);
((Nypa_fruticans	((Iriartea_deltoidea	(((Bactris_major	Chamaedorea_seifrizii)	((Dictyosperma_album	(((Manicaria_saccifera	(Reinhardtia_simplex	(Reinhardtia_paiewonskiana	Reinhardtia_latisecta)))	(Roystonea_regia	((Elaeis_guineensis	Elaeis_oleifera)	Attalea_speciosa)))	(((Hydriastele_microspadix	(Veitchia_spiralis	(Heterospathe_cagayanensis	Kentiopsis_piersoniorum)))	Dypsis_decaryi)	((Oenocarpus_minor	Oenocarpus_bataua)	Prestoea_acuminata))))	(Geonoma_undata	Pelagodoxa_henryana)))	(Orania_palindan	(Sclerosperma_profizianum	Podococcus_barteri))))	(Phoenix_dactylifera	Sabal_domingensis)))	Calamus_caryotoides);
((Orania_palindan	((Sclerosperma_profizianum	Podococcus_barteri)	(((Phoenix_dactylifera	Sabal_domingensis)	((Bactris_major	Chamaedorea_seifrizii)	Nypa_fruticans))	(Iriartea_deltoidea	((((((Elaeis_guineensis	Elaeis_oleifera)	Attalea_speciosa)	(Reinhardtia_simplex	(Reinhardtia_paiewonskiana	Reinhardtia_latisecta)))	(((Hydriastele_microspadix	(Veitchia_spiralis	(Heterospathe_cagayanensis	Kentiopsis_piersoniorum)))	Dypsis_decaryi)	(Manicaria_saccifera	((Oenocarpus_minor	Oenocarpus_bataua)	(Dictyosperma_album	Prestoea_acuminata)))))	Roystonea_regia)	(Geonoma_undata	Pelagodoxa_henryana))))))	Calamus_caryotoides);
((Orania_palindan	((Sclerosperma_profizianum	Podococcus_barteri)	((Phoenix_dactylifera	Sabal_domingensis)	((Iriartea_deltoidea	(Bactris_major	Chamaedorea_seifrizii))	(Nypa_fruticans	((((((Elaeis_guineensis	Elaeis_oleifera)	Attalea_speciosa)	(Reinhardtia_simplex	(Reinhardtia_paiewonskiana	Reinhardtia_latisecta)))	(((Hydriastele_microspadix	(Veitchia_spiralis	(Heterospathe_cagayanensis	Kentiopsis_piersoniorum)))	Dypsis_decaryi)	(Manicaria_saccifera	((Oenocarpus_minor	Oenocarpus_bataua)	(Dictyosperma_album	Prestoea_acuminata)))))	Roystonea_regia)	(Geonoma_undata	Pelagodoxa_henryana)))))))	Calamus_caryotoides);
(((Prestoea_acuminata	((Oenocarpus_minor	Oenocarpus_bataua)	Dictyosperma_album))	(((((((Geonoma_undata	Roystonea_regia)	((Elaeis_guineensis	Elaeis_oleifera)	(Bactris_major	Attalea_speciosa)))	(Reinhardtia_simplex	(Reinhardtia_paiewonskiana	Reinhardtia_latisecta)))	Pelagodoxa_henryana)	(((Orania_palindan	(Sclerosperma_profizianum	Podococcus_barteri))	Iriartea_deltoidea)	(Nypa_fruticans	(Chamaedorea_seifrizii	(Phoenix_dactylifera	Sabal_domingensis)))))	(((Veitchia_spiralis	(Heterospathe_cagayanensis	Kentiopsis_piersoniorum))	Hydriastele_microspadix)	Dypsis_decaryi))	Manicaria_saccifera))	Calamus_caryotoides);
(((Sclerosperma_profizianum	Orania_palindan)	(((Geonoma_undata	Pelagodoxa_henryana)	((((Podococcus_barteri	(((Prestoea_acuminata	(Oenocarpus_bataua	Oenocarpus_minor))	((((Kentiopsis_piersoniorum	Heterospathe_cagayanensis)	Veitchia_spiralis)	Hydriastele_microspadix)	Dypsis_decaryi))	Dictyosperma_album))	Manicaria_saccifera)	(((Attalea_speciosa	(Elaeis_guineensis	Elaeis_oleifera))	Bactris_major)	(((Reinhardtia_latisecta	Reinhardtia_paiewonskiana)	Reinhardtia_simplex)	Chamaedorea_seifrizii)))	Roystonea_regia))	((Nypa_fruticans	(Phoenix_dactylifera	Sabal_domingensis))	Iriartea_deltoidea)))	Calamus_caryotoides);
((((Sclerosperma_profizianum	Podococcus_barteri)	((Geonoma_undata	Pelagodoxa_henryana)	(((Nypa_fruticans	(((Attalea_speciosa	(Elaeis_guineensis	Elaeis_oleifera))	Bactris_major)	((((Reinhardtia_latisecta	Reinhardtia_paiewonskiana)	Reinhardtia_simplex)	Chamaedorea_seifrizii)	((Manicaria_saccifera	(Dictyosperma_album	(Prestoea_acuminata	(Oenocarpus_bataua	Oenocarpus_minor))))	((((Kentiopsis_piersoniorum	Heterospathe_cagayanensis)	Veitchia_spiralis)	Hydriastele_microspadix)	Dypsis_decaryi)))))	Roystonea_regia)	((Phoenix_dactylifera	Sabal_domingensis)	Iriartea_deltoidea))))	Orania_palindan)	Calamus_caryotoides);
((((Sclerosperma_profizianum	Podococcus_barteri)	(((Pelagodoxa_henryana	Geonoma_undata)	((((Bactris_major	Chamaedorea_seifrizii)	(Phoenix_dactylifera	Sabal_domingensis))	Iriartea_deltoidea)	(Roystonea_regia	Nypa_fruticans)))	(((Reinhardtia_latisecta	Reinhardtia_paiewonskiana)	Reinhardtia_simplex)	((Attalea_speciosa	(Elaeis_guineensis	Elaeis_oleifera))	((Manicaria_saccifera	((Dictyosperma_album	Prestoea_acuminata)	(Oenocarpus_bataua	Oenocarpus_minor)))	(((Heterospathe_cagayanensis	(Veitchia_spiralis	Kentiopsis_piersoniorum))	Hydriastele_microspadix)	Dypsis_decaryi))))))	Orania_palindan)	Calamus_caryotoides);
(((Phoenix_dactylifera	Sabal_domingensis)	((Iriartea_deltoidea	((((Roystonea_regia	(Bactris_major	(Attalea_speciosa	(Elaeis_guineensis	Elaeis_oleifera))))	(Manicaria_saccifera	(Chamaedorea_seifrizii	((Reinhardtia_latisecta	Reinhardtia_paiewonskiana)	Reinhardtia_simplex))))	(((Prestoea_acuminata	Dictyosperma_album)	(Oenocarpus_bataua	Oenocarpus_minor))	((Veitchia_spiralis	(Kentiopsis_piersoniorum	Heterospathe_cagayanensis))	(Hydriastele_microspadix	Dypsis_decaryi))))	(((Sclerosperma_profizianum	Podococcus_barteri)	Orania_palindan)	(Pelagodoxa_henryana	Geonoma_undata))))	Nypa_fruticans))	Calamus_caryotoides);
((((Bactris_major	Chamaedorea_seifrizii)	((Reinhardtia_latisecta	Reinhardtia_paiewonskiana)	Reinhardtia_simplex))	((Roystonea_regia	(((Phoenix_dactylifera	Sabal_domingensis)	Nypa_fruticans)	Iriartea_deltoidea))	(((Manicaria_saccifera	(Prestoea_acuminata	(Oenocarpus_bataua	Oenocarpus_minor)))	((Dypsis_decaryi	((Veitchia_spiralis	Kentiopsis_piersoniorum)	Heterospathe_cagayanensis))	Hydriastele_microspadix))	((Attalea_speciosa	(Elaeis_guineensis	Elaeis_oleifera))	((Geonoma_undata	Pelagodoxa_henryana)	((Sclerosperma_profizianum	Podococcus_barteri)	(Dictyosperma_album	Orania_palindan)))))))	Calamus_caryotoides);
((((((((Phoenix_dactylifera	Sabal_domingensis)	Nypa_fruticans)	Iriartea_deltoidea)	(((((Reinhardtia_latisecta	Reinhardtia_paiewonskiana)	Reinhardtia_simplex)	((Attalea_speciosa	(Elaeis_guineensis	Elaeis_oleifera))	Roystonea_regia))	(Podococcus_barteri	((Manicaria_saccifera	(Prestoea_acuminata	(Dictyosperma_album	(Oenocarpus_bataua	Oenocarpus_minor))))	((Dypsis_decaryi	((Veitchia_spiralis	Kentiopsis_piersoniorum)	Heterospathe_cagayanensis))	Hydriastele_microspadix))))	(Chamaedorea_seifrizii	(Geonoma_undata	Pelagodoxa_henryana))))	Bactris_major)	Sclerosperma_profizianum)	Orania_palindan)	Calamus_caryotoides);
((((((Chamaedorea_seifrizii	(Phoenix_dactylifera	Sabal_domingensis))	Nypa_fruticans)	((((((Reinhardtia_latisecta	Reinhardtia_paiewonskiana)	Reinhardtia_simplex)	((Roystonea_regia	((Prestoea_acuminata	(Oenocarpus_bataua	Oenocarpus_minor))	(Geonoma_undata	Pelagodoxa_henryana)))	(Attalea_speciosa	(Elaeis_guineensis	Elaeis_oleifera))))	((Bactris_major	Podococcus_barteri)	Manicaria_saccifera))	(((Veitchia_spiralis	(Kentiopsis_piersoniorum	Heterospathe_cagayanensis))	Dypsis_decaryi)	Hydriastele_microspadix))	Iriartea_deltoidea))	Sclerosperma_profizianum)	(Dictyosperma_album	Orania_palindan))	Calamus_caryotoides);
((((((Geonoma_undata	Pelagodoxa_henryana)	((Nypa_fruticans	Roystonea_regia)	(((Attalea_speciosa	(Bactris_major	(Elaeis_guineensis	Elaeis_oleifera)))	((Reinhardtia_latisecta	Reinhardtia_paiewonskiana)	Reinhardtia_simplex))	((((Kentiopsis_piersoniorum	Heterospathe_cagayanensis)	(Dypsis_decaryi	Veitchia_spiralis))	Hydriastele_microspadix)	(((Prestoea_acuminata	(Oenocarpus_bataua	Oenocarpus_minor))	Dictyosperma_album)	Manicaria_saccifera)))))	((Phoenix_dactylifera	Sabal_domingensis)	(Iriartea_deltoidea	Chamaedorea_seifrizii)))	(Podococcus_barteri	Sclerosperma_profizianum))	Orania_palindan)	Calamus_caryotoides);
((((((Geonoma_undata	Pelagodoxa_henryana)	((((((Veitchia_spiralis	(Kentiopsis_piersoniorum	Heterospathe_cagayanensis))	Dypsis_decaryi)	Hydriastele_microspadix)	((Prestoea_acuminata	(Oenocarpus_bataua	Oenocarpus_minor))	(Dictyosperma_album	Manicaria_saccifera)))	(Roystonea_regia	(Attalea_speciosa	(Bactris_major	(Elaeis_guineensis	Elaeis_oleifera)))))	((Reinhardtia_latisecta	Reinhardtia_paiewonskiana)	Reinhardtia_simplex)))	((Nypa_fruticans	(Phoenix_dactylifera	Sabal_domingensis))	(Iriartea_deltoidea	Chamaedorea_seifrizii)))	(Podococcus_barteri	Sclerosperma_profizianum))	Orania_palindan)	Calamus_caryotoides);
((((((Geonoma_undata	Pelagodoxa_henryana)	(Dictyosperma_album	((((((Dypsis_decaryi	Veitchia_spiralis)	Heterospathe_cagayanensis)	Hydriastele_microspadix)	Kentiopsis_piersoniorum)	((Prestoea_acuminata	(Oenocarpus_bataua	Oenocarpus_minor))	Manicaria_saccifera))	((Roystonea_regia	((Attalea_speciosa	(Elaeis_guineensis	Elaeis_oleifera))	Bactris_major))	((Reinhardtia_latisecta	Reinhardtia_paiewonskiana)	Reinhardtia_simplex)))))	(((Chamaedorea_seifrizii	Nypa_fruticans)	(Phoenix_dactylifera	Sabal_domingensis))	Iriartea_deltoidea))	(Podococcus_barteri	Sclerosperma_profizianum))	Orania_palindan)	Calamus_caryotoides);
(((Prestoea_acuminata	(Oenocarpus_minor	Oenocarpus_bataua))	((((Reinhardtia_simplex	(Reinhardtia_latisecta	Reinhardtia_paiewonskiana))	(((Geonoma_undata	Pelagodoxa_henryana)	(Roystonea_regia	((((Phoenix_dactylifera	Sabal_domingensis)	Iriartea_deltoidea)	((Orania_palindan	Sclerosperma_profizianum)	Chamaedorea_seifrizii))	Nypa_fruticans)))	((Podococcus_barteri	Bactris_major)	(Attalea_speciosa	(Elaeis_oleifera	Elaeis_guineensis)))))	(((Dypsis_decaryi	Veitchia_spiralis)	(Heterospathe_cagayanensis	Kentiopsis_piersoniorum))	Hydriastele_microspadix))	(Dictyosperma_album	Manicaria_saccifera)))	Calamus_caryotoides);
((((Podococcus_barteri	Sclerosperma_profizianum)	Orania_palindan)	(Iriartea_deltoidea	(((Geonoma_undata	Pelagodoxa_henryana)	(Roystonea_regia	((((Bactris_major	Attalea_speciosa)	(Elaeis_oleifera	Elaeis_guineensis))	(((((Kentiopsis_piersoniorum	Heterospathe_cagayanensis)	Veitchia_spiralis)	Dypsis_decaryi)	Hydriastele_microspadix)	(Manicaria_saccifera	((Dictyosperma_album	Prestoea_acuminata)	(Oenocarpus_minor	Oenocarpus_bataua)))))	(Chamaedorea_seifrizii	(Reinhardtia_simplex	(Reinhardtia_latisecta	Reinhardtia_paiewonskiana))))))	((Nypa_fruticans	Phoenix_dactylifera)	Sabal_domingensis))))	Calamus_caryotoides);
((((Sclerosperma_profizianum	Podococcus_barteri)	Orania_palindan)	(((Chamaedorea_seifrizii	(Reinhardtia_simplex	(Reinhardtia_latisecta	Reinhardtia_paiewonskiana)))	((Manicaria_saccifera	((Attalea_speciosa	(Elaeis_oleifera	Elaeis_guineensis))	Bactris_major))	(((Nypa_fruticans	(Phoenix_dactylifera	Sabal_domingensis))	Iriartea_deltoidea)	((Geonoma_undata	Pelagodoxa_henryana)	Roystonea_regia))))	(((Dictyosperma_album	Prestoea_acuminata)	(Oenocarpus_minor	Oenocarpus_bataua))	(((Kentiopsis_piersoniorum	Heterospathe_cagayanensis)	Veitchia_spiralis)	(Dypsis_decaryi	Hydriastele_microspadix)))))	Calamus_caryotoides);
((Nypa_fruticans	((Phoenix_dactylifera	Sabal_domingensis)	(Iriartea_deltoidea	((((Prestoea_acuminata	(Oenocarpus_minor	Oenocarpus_bataua))	(((((Bactris_major	Chamaedorea_seifrizii)	(Reinhardtia_simplex	(Reinhardtia_latisecta	Reinhardtia_paiewonskiana)))	Dictyosperma_album)	((Roystonea_regia	(Attalea_speciosa	(Elaeis_oleifera	Elaeis_guineensis)))	Manicaria_saccifera))	((((Kentiopsis_piersoniorum	Heterospathe_cagayanensis)	Veitchia_spiralis)	Dypsis_decaryi)	Hydriastele_microspadix)))	(Geonoma_undata	Pelagodoxa_henryana))	((Sclerosperma_profizianum	Podococcus_barteri)	Orania_palindan)))))	Calamus_caryotoides);
((Orania_palindan	(((((Nypa_fruticans	(Phoenix_dactylifera	Sabal_domingensis))	Iriartea_deltoidea)	Chamaedorea_seifrizii)	(((((Bactris_major	(Attalea_speciosa	(Elaeis_oleifera	Elaeis_guineensis)))	(Geonoma_undata	Roystonea_regia))	(Manicaria_saccifera	(Reinhardtia_simplex	(Reinhardtia_latisecta	Reinhardtia_paiewonskiana))))	(((Dictyosperma_album	Prestoea_acuminata)	(Oenocarpus_minor	Oenocarpus_bataua))	Pelagodoxa_henryana))	((((Kentiopsis_piersoniorum	Veitchia_spiralis)	Dypsis_decaryi)	Heterospathe_cagayanensis)	Hydriastele_microspadix)))	(Sclerosperma_profizianum	Podococcus_barteri)))	Calamus_caryotoides);
((Orania_palindan	(((((((Attalea_speciosa	(Elaeis_oleifera	(Bactris_major	Elaeis_guineensis)))	Manicaria_saccifera)	Dictyosperma_album)	(Chamaedorea_seifrizii	(Reinhardtia_simplex	(Reinhardtia_latisecta	Reinhardtia_paiewonskiana))))	((Kentiopsis_piersoniorum	((Heterospathe_cagayanensis	(Dypsis_decaryi	Veitchia_spiralis))	Hydriastele_microspadix))	(((Geonoma_undata	Pelagodoxa_henryana)	((Nypa_fruticans	(Phoenix_dactylifera	Sabal_domingensis))	Iriartea_deltoidea))	Roystonea_regia)))	(Prestoea_acuminata	(Oenocarpus_minor	Oenocarpus_bataua)))	(Sclerosperma_profizianum	Podococcus_barteri)))	Calamus_caryotoides);
((Sabal_domingensis	((Nypa_fruticans	Phoenix_dactylifera)	(Iriartea_deltoidea	(((((Attalea_speciosa	(Elaeis_oleifera	Elaeis_guineensis))	Bactris_major)	((Reinhardtia_simplex	(Reinhardtia_latisecta	Reinhardtia_paiewonskiana))	(((Manicaria_saccifera	(Prestoea_acuminata	(Oenocarpus_bataua	(Dictyosperma_album	Oenocarpus_minor))))	(Hydriastele_microspadix	(Dypsis_decaryi	(Heterospathe_cagayanensis	(Veitchia_spiralis	Kentiopsis_piersoniorum)))))	Roystonea_regia)))	(Geonoma_undata	Pelagodoxa_henryana))	(Chamaedorea_seifrizii	((Orania_palindan	Sclerosperma_profizianum)	Podococcus_barteri))))))	Calamus_caryotoides);
((((Manicaria_saccifera	((Dictyosperma_album	Prestoea_acuminata)	(Oenocarpus_bataua	Oenocarpus_minor)))	(Hydriastele_microspadix	(Dypsis_decaryi	(Heterospathe_cagayanensis	(Veitchia_spiralis	Kentiopsis_piersoniorum)))))	(((Roystonea_regia	((Geonoma_undata	(Pelagodoxa_henryana	Chamaedorea_seifrizii))	((Orania_palindan	(Sclerosperma_profizianum	Podococcus_barteri))	((Nypa_fruticans	(Phoenix_dactylifera	Sabal_domingensis))	Iriartea_deltoidea))))	((Attalea_speciosa	(Elaeis_oleifera	Elaeis_guineensis))	Bactris_major))	(Reinhardtia_paiewonskiana	(Reinhardtia_simplex	Reinhardtia_latisecta))))	Calamus_caryotoides);
((Orania_palindan	((Sclerosperma_profizianum	Podococcus_barteri)	(((Nypa_fruticans	(Phoenix_dactylifera	Sabal_domingensis))	Iriartea_deltoidea)	((((Attalea_speciosa	(Elaeis_oleifera	Elaeis_guineensis))	((Reinhardtia_simplex	(Reinhardtia_latisecta	Reinhardtia_paiewonskiana))	((Manicaria_saccifera	((Dictyosperma_album	Prestoea_acuminata)	(Oenocarpus_bataua	Oenocarpus_minor)))	(Hydriastele_microspadix	(Dypsis_decaryi	(Veitchia_spiralis	(Kentiopsis_piersoniorum	Heterospathe_cagayanensis)))))))	Roystonea_regia)	((Bactris_major	Chamaedorea_seifrizii)	(Geonoma_undata	Pelagodoxa_henryana))))))	Calamus_caryotoides);
((Orania_palindan	((Sclerosperma_profizianum	Podococcus_barteri)	(((Nypa_fruticans	(Phoenix_dactylifera	Sabal_domingensis))	Iriartea_deltoidea)	((((Attalea_speciosa	(Bactris_major	(Elaeis_oleifera	Elaeis_guineensis)))	((Chamaedorea_seifrizii	(Reinhardtia_simplex	(Reinhardtia_latisecta	Reinhardtia_paiewonskiana)))	((Manicaria_saccifera	((Prestoea_acuminata	(Oenocarpus_bataua	Oenocarpus_minor))	Dictyosperma_album))	(Hydriastele_microspadix	(Veitchia_spiralis	((Kentiopsis_piersoniorum	Heterospathe_cagayanensis)	Dypsis_decaryi))))))	Roystonea_regia)	(Geonoma_undata	Pelagodoxa_henryana)))))	Calamus_caryotoides);
((Nypa_fruticans	(((Sabal_domingensis	Phoenix_dactylifera)	(Iriartea_deltoidea	(((Geonoma_undata	Pelagodoxa_henryana)	(((Roystonea_regia	(Bactris_major	((Elaeis_oleifera	Elaeis_guineensis)	Attalea_speciosa)))	((Reinhardtia_latisecta	Reinhardtia_paiewonskiana)	Reinhardtia_simplex))	(((((Heterospathe_cagayanensis	Kentiopsis_piersoniorum)	Dypsis_decaryi)	Veitchia_spiralis)	Hydriastele_microspadix)	(Manicaria_saccifera	(Prestoea_acuminata	(Oenocarpus_bataua	(Dictyosperma_album	Oenocarpus_minor)))))))	((Podococcus_barteri	Sclerosperma_profizianum)	Orania_palindan))))	Chamaedorea_seifrizii))	Calamus_caryotoides);
((Pelagodoxa_henryana	(Geonoma_undata	(((((Reinhardtia_latisecta	Reinhardtia_paiewonskiana)	Reinhardtia_simplex)	(Roystonea_regia	(Manicaria_saccifera	((Elaeis_oleifera	Elaeis_guineensis)	Attalea_speciosa))))	(((Hydriastele_microspadix	((Kentiopsis_piersoniorum	Heterospathe_cagayanensis)	Veitchia_spiralis))	Dypsis_decaryi)	((Dictyosperma_album	Prestoea_acuminata)	(Oenocarpus_bataua	Oenocarpus_minor))))	(Nypa_fruticans	(((Bactris_major	Podococcus_barteri)	(Orania_palindan	Sclerosperma_profizianum))	((Sabal_domingensis	Phoenix_dactylifera)	(Chamaedorea_seifrizii	Iriartea_deltoidea)))))))	Calamus_caryotoides);
(((Dictyosperma_album	Orania_palindan)	(Sclerosperma_profizianum	((Sabal_domingensis	Phoenix_dactylifera)	((Chamaedorea_seifrizii	Iriartea_deltoidea)	((((Podococcus_barteri	(Oenocarpus_minor	(Bactris_major	((Elaeis_oleifera	Elaeis_guineensis)	Attalea_speciosa))))	(((Reinhardtia_latisecta	Reinhardtia_paiewonskiana)	Reinhardtia_simplex)	(Manicaria_saccifera	((Hydriastele_microspadix	(Heterospathe_cagayanensis	(Dypsis_decaryi	(Veitchia_spiralis	Kentiopsis_piersoniorum))))	(Prestoea_acuminata	Oenocarpus_bataua)))))	(Roystonea_regia	(Pelagodoxa_henryana	Geonoma_undata)))	Nypa_fruticans)))))	Calamus_caryotoides);
((Nypa_fruticans	((Sabal_domingensis	Phoenix_dactylifera)	(Iriartea_deltoidea	((((((Reinhardtia_latisecta	Reinhardtia_paiewonskiana)	Reinhardtia_simplex)	(((Hydriastele_microspadix	((Veitchia_spiralis	(Kentiopsis_piersoniorum	Heterospathe_cagayanensis))	Dypsis_decaryi))	((Dictyosperma_album	(Prestoea_acuminata	(Oenocarpus_minor	Oenocarpus_bataua)))	Manicaria_saccifera))	(Bactris_major	((Elaeis_oleifera	Elaeis_guineensis)	Attalea_speciosa))))	Roystonea_regia)	(Pelagodoxa_henryana	Geonoma_undata))	(Chamaedorea_seifrizii	(Orania_palindan	(Podococcus_barteri	Sclerosperma_profizianum)))))))	Calamus_caryotoides);
((Orania_palindan	((Sclerosperma_profizianum	(((((((Oenocarpus_minor	Oenocarpus_bataua)	Prestoea_acuminata)	((Bactris_major	Podococcus_barteri)	Manicaria_saccifera))	((Chamaedorea_seifrizii	(Attalea_speciosa	((Reinhardtia_latisecta	Reinhardtia_paiewonskiana)	Reinhardtia_simplex)))	((Elaeis_oleifera	Elaeis_guineensis)	(Hydriastele_microspadix	(Veitchia_spiralis	((Kentiopsis_piersoniorum	Heterospathe_cagayanensis)	Dypsis_decaryi))))))	Roystonea_regia)	(Pelagodoxa_henryana	Geonoma_undata))	(Iriartea_deltoidea	(Nypa_fruticans	(Sabal_domingensis	Phoenix_dactylifera)))))	Dictyosperma_album))	Calamus_caryotoides);
((Sclerosperma_profizianum	(Orania_palindan	((((((((Nypa_fruticans	Chamaedorea_seifrizii)	((Reinhardtia_latisecta	Reinhardtia_paiewonskiana)	Reinhardtia_simplex))	Attalea_speciosa)	((Elaeis_oleifera	Elaeis_guineensis)	(Hydriastele_microspadix	(Veitchia_spiralis	(Kentiopsis_piersoniorum	(Heterospathe_cagayanensis	Dypsis_decaryi))))))	(((Oenocarpus_minor	Oenocarpus_bataua)	Prestoea_acuminata)	Manicaria_saccifera))	((Bactris_major	Podococcus_barteri)	Roystonea_regia))	((Dictyosperma_album	Pelagodoxa_henryana)	Geonoma_undata))	(Iriartea_deltoidea	(Sabal_domingensis	Phoenix_dactylifera)))))	Calamus_caryotoides);
((((((((((Reinhardtia_latisecta	Reinhardtia_paiewonskiana)	Reinhardtia_simplex)	(((Hydriastele_microspadix	((Veitchia_spiralis	(Kentiopsis_piersoniorum	Heterospathe_cagayanensis))	Dypsis_decaryi))	(((Dictyosperma_album	(Oenocarpus_minor	Oenocarpus_bataua))	Prestoea_acuminata)	Manicaria_saccifera))	(Attalea_speciosa	(Elaeis_oleifera	Elaeis_guineensis))))	Roystonea_regia)	(Pelagodoxa_henryana	Geonoma_undata))	Nypa_fruticans)	(Iriartea_deltoidea	((Bactris_major	Chamaedorea_seifrizii)	(Sabal_domingensis	Phoenix_dactylifera))))	(Podococcus_barteri	Sclerosperma_profizianum))	Orania_palindan)	Calamus_caryotoides);
((Sabal_domingensis	(Phoenix_dactylifera	((((Sclerosperma_profizianum	(Dictyosperma_album	Orania_palindan))	(((((Veitchia_spiralis	(Kentiopsis_piersoniorum	Heterospathe_cagayanensis))	Dypsis_decaryi)	Hydriastele_microspadix)	(((Oenocarpus_minor	Oenocarpus_bataua)	Prestoea_acuminata)	Manicaria_saccifera))	((Roystonea_regia	((Bactris_major	(Attalea_speciosa	(Elaeis_oleifera	Elaeis_guineensis)))	((Reinhardtia_latisecta	Reinhardtia_paiewonskiana)	Reinhardtia_simplex)))	(Pelagodoxa_henryana	Geonoma_undata))))	(Podococcus_barteri	(Iriartea_deltoidea	Chamaedorea_seifrizii)))	Nypa_fruticans)))	Calamus_caryotoides);
((((Dypsis_decaryi	(Hydriastele_microspadix	(Veitchia_spiralis	(Kentiopsis_piersoniorum	Heterospathe_cagayanensis))))	(((Oenocarpus_minor	Oenocarpus_bataua)	Prestoea_acuminata)	Manicaria_saccifera))	((((Reinhardtia_latisecta	Reinhardtia_paiewonskiana)	Reinhardtia_simplex)	((Attalea_speciosa	(Elaeis_oleifera	Elaeis_guineensis))	(Roystonea_regia	Geonoma_undata)))	(Pelagodoxa_henryana	((Bactris_major	(Iriartea_deltoidea	Podococcus_barteri))	((((Chamaedorea_seifrizii	Nypa_fruticans)	(Sabal_domingensis	Phoenix_dactylifera))	Sclerosperma_profizianum)	(Dictyosperma_album	Orania_palindan))))))	Calamus_caryotoides);
((Orania_palindan	(((((((Hydriastele_microspadix	((Dypsis_decaryi	Veitchia_spiralis)	(Kentiopsis_piersoniorum	Heterospathe_cagayanensis)))	(((Oenocarpus_minor	Oenocarpus_bataua)	(Prestoea_acuminata	Dictyosperma_album))	Manicaria_saccifera))	(((Reinhardtia_latisecta	Reinhardtia_paiewonskiana)	Reinhardtia_simplex)	(((Attalea_speciosa	(Elaeis_oleifera	Elaeis_guineensis))	Bactris_major)	Roystonea_regia)))	(Geonoma_undata	Pelagodoxa_henryana))	(Iriartea_deltoidea	(Nypa_fruticans	(Sabal_domingensis	Phoenix_dactylifera))))	Chamaedorea_seifrizii)	(Sclerosperma_profizianum	Podococcus_barteri)))	Calamus_caryotoides);
(((((((Geonoma_undata	Pelagodoxa_henryana)	(((Reinhardtia_simplex	(Reinhardtia_paiewonskiana	Reinhardtia_latisecta))	(Roystonea_regia	(Bactris_major	((Elaeis_oleifera	Elaeis_guineensis)	Attalea_speciosa))))	((Hydriastele_microspadix	(Dypsis_decaryi	(Veitchia_spiralis	(Heterospathe_cagayanensis	Kentiopsis_piersoniorum))))	((Prestoea_acuminata	(Dictyosperma_album	(Oenocarpus_bataua	Oenocarpus_minor)))	Manicaria_saccifera))))	((Orania_palindan	(Podococcus_barteri	Sclerosperma_profizianum))	Chamaedorea_seifrizii))	Iriartea_deltoidea)	(Phoenix_dactylifera	Sabal_domingensis))	Nypa_fruticans)	Calamus_caryotoides);
(((((((((Oenocarpus_minor	((((Elaeis_oleifera	Elaeis_guineensis)	Attalea_speciosa)	Bactris_major)	Dictyosperma_album))	((Reinhardtia_simplex	(Reinhardtia_paiewonskiana	Reinhardtia_latisecta))	((Hydriastele_microspadix	(Dypsis_decaryi	(Veitchia_spiralis	(Heterospathe_cagayanensis	Kentiopsis_piersoniorum))))	((Prestoea_acuminata	Oenocarpus_bataua)	Manicaria_saccifera))))	(Orania_palindan	(Podococcus_barteri	Sclerosperma_profizianum)))	((Chamaedorea_seifrizii	Geonoma_undata)	Pelagodoxa_henryana))	Roystonea_regia)	Iriartea_deltoidea)	(Phoenix_dactylifera	Sabal_domingensis))	Nypa_fruticans)	Calamus_caryotoides);
((Sabal_domingensis	((Nypa_fruticans	(((((Chamaedorea_seifrizii	(Reinhardtia_simplex	(Reinhardtia_paiewonskiana	Reinhardtia_latisecta)))	((Dypsis_decaryi	((Veitchia_spiralis	(Heterospathe_cagayanensis	Kentiopsis_piersoniorum))	Hydriastele_microspadix))	((Dictyosperma_album	(Oenocarpus_minor	(Prestoea_acuminata	Oenocarpus_bataua)))	Manicaria_saccifera)))	((((Elaeis_oleifera	Elaeis_guineensis)	Attalea_speciosa)	Bactris_major)	((Pelagodoxa_henryana	Geonoma_undata)	(Orania_palindan	(Podococcus_barteri	Sclerosperma_profizianum)))))	Roystonea_regia)	Iriartea_deltoidea))	Phoenix_dactylifera))	Calamus_caryotoides);
((Orania_palindan	((Podococcus_barteri	Sclerosperma_profizianum)	(((Phoenix_dactylifera	Sabal_domingensis)	(Chamaedorea_seifrizii	Nypa_fruticans))	((Dictyosperma_album	(((((Pelagodoxa_henryana	Geonoma_undata)	(Attalea_speciosa	((Elaeis_oleifera	Elaeis_guineensis)	Bactris_major)))	Roystonea_regia)	(Reinhardtia_simplex	(Reinhardtia_paiewonskiana	Reinhardtia_latisecta)))	((((Veitchia_spiralis	(Heterospathe_cagayanensis	Kentiopsis_piersoniorum))	Dypsis_decaryi)	Hydriastele_microspadix)	(((Oenocarpus_minor	Oenocarpus_bataua)	Prestoea_acuminata)	Manicaria_saccifera))))	Iriartea_deltoidea))))	Calamus_caryotoides);
((Orania_palindan	((Podococcus_barteri	Sclerosperma_profizianum)	(((Phoenix_dactylifera	Sabal_domingensis)	(Chamaedorea_seifrizii	Nypa_fruticans))	(((Pelagodoxa_henryana	Geonoma_undata)	(Roystonea_regia	((Attalea_speciosa	((Elaeis_oleifera	Elaeis_guineensis)	Bactris_major))	((Reinhardtia_simplex	(Reinhardtia_paiewonskiana	Reinhardtia_latisecta))	((((Veitchia_spiralis	(Heterospathe_cagayanensis	Kentiopsis_piersoniorum))	Dypsis_decaryi)	Hydriastele_microspadix)	(Dictyosperma_album	(((Oenocarpus_minor	Oenocarpus_bataua)	Prestoea_acuminata)	Manicaria_saccifera)))))))	Iriartea_deltoidea))))	Calamus_caryotoides);
(((Reinhardtia_simplex	(Reinhardtia_paiewonskiana	Reinhardtia_latisecta))	(((((Veitchia_spiralis	(Heterospathe_cagayanensis	Kentiopsis_piersoniorum))	Dypsis_decaryi)	Hydriastele_microspadix)	(((Oenocarpus_minor	Oenocarpus_bataua)	Prestoea_acuminata)	Manicaria_saccifera))	((((Pelagodoxa_henryana	Geonoma_undata)	(((((Bactris_major	Chamaedorea_seifrizii)	Iriartea_deltoidea)	((Phoenix_dactylifera	Sabal_domingensis)	Nypa_fruticans))	(Orania_palindan	(Podococcus_barteri	Sclerosperma_profizianum)))	Dictyosperma_album))	Roystonea_regia)	(Attalea_speciosa	(Elaeis_oleifera	Elaeis_guineensis)))))	Calamus_caryotoides);
((Orania_palindan	((((((((Attalea_speciosa	(Elaeis_oleifera	Elaeis_guineensis))	(Reinhardtia_simplex	(Reinhardtia_paiewonskiana	Reinhardtia_latisecta)))	Roystonea_regia)	(((((Veitchia_spiralis	(Heterospathe_cagayanensis	Kentiopsis_piersoniorum))	Hydriastele_microspadix)	Dypsis_decaryi)	(((Oenocarpus_minor	Oenocarpus_bataua)	Prestoea_acuminata)	Manicaria_saccifera))	Dictyosperma_album))	((Geonoma_undata	(Sabal_domingensis	(Nypa_fruticans	Phoenix_dactylifera)))	Pelagodoxa_henryana))	(Chamaedorea_seifrizii	Iriartea_deltoidea))	(Bactris_major	Podococcus_barteri))	Sclerosperma_profizianum))	Calamus_caryotoides);
(((Podococcus_barteri	Orania_palindan)	(((((((Veitchia_spiralis	(Heterospathe_cagayanensis	Kentiopsis_piersoniorum))	Hydriastele_microspadix)	Dypsis_decaryi)	(((Prestoea_acuminata	(Oenocarpus_minor	Oenocarpus_bataua))	Dictyosperma_album)	Manicaria_saccifera))	(((Nypa_fruticans	Iriartea_deltoidea)	(Sabal_domingensis	Phoenix_dactylifera))	(Roystonea_regia	(Pelagodoxa_henryana	Geonoma_undata))))	(((Bactris_major	Attalea_speciosa)	(Elaeis_oleifera	Elaeis_guineensis))	(Chamaedorea_seifrizii	(Reinhardtia_simplex	(Reinhardtia_paiewonskiana	Reinhardtia_latisecta)))))	Sclerosperma_profizianum))	Calamus_caryotoides);
((Pelagodoxa_henryana	(Geonoma_undata	((Orania_palindan	(Sclerosperma_profizianum	Podococcus_barteri))	((((Nypa_fruticans	(Sabal_domingensis	Phoenix_dactylifera))	(Iriartea_deltoidea	(Bactris_major	Chamaedorea_seifrizii)))	Roystonea_regia)	(((Attalea_speciosa	(Elaeis_oleifera	Elaeis_guineensis))	(Reinhardtia_simplex	(Reinhardtia_paiewonskiana	Reinhardtia_latisecta)))	((((Dypsis_decaryi	(Heterospathe_cagayanensis	Kentiopsis_piersoniorum))	Veitchia_spiralis)	Hydriastele_microspadix)	(((Prestoea_acuminata	(Oenocarpus_minor	Oenocarpus_bataua))	Dictyosperma_album)	Manicaria_saccifera)))))))	Calamus_caryotoides);
((Orania_palindan	((Sclerosperma_profizianum	Podococcus_barteri)	((((((Roystonea_regia	((Reinhardtia_simplex	(Reinhardtia_paiewonskiana	Reinhardtia_latisecta))	(Manicaria_saccifera	(Attalea_speciosa	(Bactris_major	(Elaeis_oleifera	Elaeis_guineensis))))))	Dictyosperma_album)	((Dypsis_decaryi	((Kentiopsis_piersoniorum	Heterospathe_cagayanensis)	Veitchia_spiralis))	Hydriastele_microspadix))	(Prestoea_acuminata	(Oenocarpus_minor	Oenocarpus_bataua)))	(Pelagodoxa_henryana	Geonoma_undata))	(((Chamaedorea_seifrizii	Nypa_fruticans)	(Sabal_domingensis	Phoenix_dactylifera))	Iriartea_deltoidea))))	Calamus_caryotoides);
((Sabal_domingensis	(((((((Reinhardtia_paiewonskiana	Reinhardtia_latisecta)	Reinhardtia_simplex)	((Roystonea_regia	(Bactris_major	(((Hydriastele_microspadix	(((Dypsis_decaryi	Heterospathe_cagayanensis)	Kentiopsis_piersoniorum)	Veitchia_spiralis))	Attalea_speciosa)	(Elaeis_oleifera	Elaeis_guineensis))))	(Geonoma_undata	Pelagodoxa_henryana)))	(Manicaria_saccifera	((Oenocarpus_minor	Oenocarpus_bataua)	(Prestoea_acuminata	Dictyosperma_album))))	(Orania_palindan	Sclerosperma_profizianum))	(Chamaedorea_seifrizii	Iriartea_deltoidea))	((Phoenix_dactylifera	Podococcus_barteri)	Nypa_fruticans)))	Calamus_caryotoides);
((Orania_palindan	((Podococcus_barteri	Sclerosperma_profizianum)	(((((Sabal_domingensis	Phoenix_dactylifera)	((Bactris_major	Chamaedorea_seifrizii)	Iriartea_deltoidea))	((((Reinhardtia_paiewonskiana	Reinhardtia_latisecta)	Reinhardtia_simplex)	(Roystonea_regia	Nypa_fruticans))	(((Elaeis_oleifera	Elaeis_guineensis)	Attalea_speciosa)	((Hydriastele_microspadix	((Veitchia_spiralis	Dypsis_decaryi)	(Heterospathe_cagayanensis	Kentiopsis_piersoniorum)))	(Manicaria_saccifera	(Prestoea_acuminata	(Dictyosperma_album	(Oenocarpus_minor	Oenocarpus_bataua))))))))	Geonoma_undata)	Pelagodoxa_henryana)))	Calamus_caryotoides);
((Nypa_fruticans	((Iriartea_deltoidea	(((((Pelagodoxa_henryana	Geonoma_undata)	(Roystonea_regia	(Orania_palindan	(Podococcus_barteri	Sclerosperma_profizianum))))	(((Elaeis_oleifera	Elaeis_guineensis)	Attalea_speciosa)	Bactris_major))	(Chamaedorea_seifrizii	((Reinhardtia_paiewonskiana	Reinhardtia_latisecta)	Reinhardtia_simplex)))	((((Veitchia_spiralis	(Kentiopsis_piersoniorum	Heterospathe_cagayanensis))	Dypsis_decaryi)	Hydriastele_microspadix)	(Manicaria_saccifera	(Prestoea_acuminata	(Dictyosperma_album	(Oenocarpus_minor	Oenocarpus_bataua)))))))	(Sabal_domingensis	Phoenix_dactylifera)))	Calamus_caryotoides);
((Orania_palindan	((Podococcus_barteri	Sclerosperma_profizianum)	((((((Bactris_major	Chamaedorea_seifrizii)	Pelagodoxa_henryana)	Geonoma_undata)	((((Elaeis_oleifera	Elaeis_guineensis)	Attalea_speciosa)	(((Veitchia_spiralis	((Kentiopsis_piersoniorum	Heterospathe_cagayanensis)	Dypsis_decaryi))	Hydriastele_microspadix)	(Manicaria_saccifera	(Prestoea_acuminata	(Oenocarpus_minor	Oenocarpus_bataua)))))	((Reinhardtia_paiewonskiana	Reinhardtia_latisecta)	Reinhardtia_simplex)))	(Roystonea_regia	Dictyosperma_album))	(((Sabal_domingensis	Phoenix_dactylifera)	Nypa_fruticans)	Iriartea_deltoidea))))	Calamus_caryotoides);
((Sabal_domingensis	((Phoenix_dactylifera	Nypa_fruticans)	(Iriartea_deltoidea	((Sclerosperma_profizianum	(Orania_palindan	Podococcus_barteri))	((Pelagodoxa_henryana	Geonoma_undata)	(Roystonea_regia	(Dictyosperma_album	(((Bactris_major	((Elaeis_oleifera	Elaeis_guineensis)	Attalea_speciosa))	(((Veitchia_spiralis	(Heterospathe_cagayanensis	(Dypsis_decaryi	Kentiopsis_piersoniorum)))	Hydriastele_microspadix)	(Manicaria_saccifera	(Prestoea_acuminata	(Oenocarpus_minor	Oenocarpus_bataua)))))	(Chamaedorea_seifrizii	((Reinhardtia_paiewonskiana	Reinhardtia_latisecta)	Reinhardtia_simplex))))))))))	Calamus_caryotoides);
((Orania_palindan	((((Pelagodoxa_henryana	Geonoma_undata)	((((Roystonea_regia	(((Elaeis_oleifera	Elaeis_guineensis)	Bactris_major)	Attalea_speciosa))	((((Dypsis_decaryi	Veitchia_spiralis)	(Heterospathe_cagayanensis	Kentiopsis_piersoniorum))	Hydriastele_microspadix)	(Manicaria_saccifera	(Prestoea_acuminata	(Oenocarpus_minor	Oenocarpus_bataua)))))	((Podococcus_barteri	Chamaedorea_seifrizii)	((Reinhardtia_paiewonskiana	Reinhardtia_latisecta)	Reinhardtia_simplex)))	((Nypa_fruticans	(Sabal_domingensis	Phoenix_dactylifera))	Iriartea_deltoidea)))	Sclerosperma_profizianum)	Dictyosperma_album))	Calamus_caryotoides);
((Orania_palindan	(((((((Reinhardtia_paiewonskiana	Reinhardtia_latisecta)	Reinhardtia_simplex)	(((((Elaeis_oleifera	Elaeis_guineensis)	(Bactris_major	Attalea_speciosa))	Manicaria_saccifera)	((Pelagodoxa_henryana	Geonoma_undata)	((Prestoea_acuminata	Dictyosperma_album)	(Oenocarpus_minor	Oenocarpus_bataua))))	((Veitchia_spiralis	((Dypsis_decaryi	Heterospathe_cagayanensis)	Kentiopsis_piersoniorum))	Hydriastele_microspadix)))	Roystonea_regia)	(((Chamaedorea_seifrizii	Nypa_fruticans)	(Sabal_domingensis	Phoenix_dactylifera))	Iriartea_deltoidea))	Podococcus_barteri)	Sclerosperma_profizianum))	Calamus_caryotoides);
(((((Bactris_major	(((Dypsis_decaryi	Hydriastele_microspadix)	(Veitchia_spiralis	(Heterospathe_cagayanensis	Kentiopsis_piersoniorum)))	((Pelagodoxa_henryana	(((Chamaedorea_seifrizii	Nypa_fruticans)	(Sabal_domingensis	Phoenix_dactylifera))	(Iriartea_deltoidea	(Orania_palindan	(Podococcus_barteri	Sclerosperma_profizianum)))))	(((Roystonea_regia	((Elaeis_oleifera	Elaeis_guineensis)	Attalea_speciosa))	Geonoma_undata)	((Reinhardtia_paiewonskiana	Reinhardtia_latisecta)	Reinhardtia_simplex)))))	Manicaria_saccifera)	(Prestoea_acuminata	(Oenocarpus_minor	Oenocarpus_bataua)))	Dictyosperma_album)	Calamus_caryotoides);
((Orania_palindan	((Podococcus_barteri	Sclerosperma_profizianum)	((((((Elaeis_oleifera	Elaeis_guineensis)	Attalea_speciosa)	Bactris_major)	(Chamaedorea_seifrizii	((Reinhardtia_paiewonskiana	Reinhardtia_latisecta)	Reinhardtia_simplex)))	((Manicaria_saccifera	((Dictyosperma_album	(Oenocarpus_minor	Oenocarpus_bataua))	Prestoea_acuminata))	(Hydriastele_microspadix	(Veitchia_spiralis	((Dypsis_decaryi	Heterospathe_cagayanensis)	Kentiopsis_piersoniorum)))))	(((Pelagodoxa_henryana	Geonoma_undata)	Roystonea_regia)	((Nypa_fruticans	(Sabal_domingensis	Phoenix_dactylifera))	Iriartea_deltoidea)))))	Calamus_caryotoides);
(((Orania_palindan	Sclerosperma_profizianum)	(Podococcus_barteri	(((Roystonea_regia	((Dictyosperma_album	(Nypa_fruticans	(Chamaedorea_seifrizii	((Reinhardtia_paiewonskiana	Reinhardtia_latisecta)	Reinhardtia_simplex))))	(((Manicaria_saccifera	((Oenocarpus_minor	Oenocarpus_bataua)	Prestoea_acuminata))	((Hydriastele_microspadix	(Veitchia_spiralis	(Heterospathe_cagayanensis	Kentiopsis_piersoniorum)))	Dypsis_decaryi))	(((Elaeis_oleifera	Elaeis_guineensis)	Attalea_speciosa)	Bactris_major))))	(Pelagodoxa_henryana	Geonoma_undata))	((Sabal_domingensis	Phoenix_dactylifera)	Iriartea_deltoidea))))	Calamus_caryotoides);
((((Manicaria_saccifera	((Oenocarpus_minor	Oenocarpus_bataua)	Prestoea_acuminata))	(Hydriastele_microspadix	(((Kentiopsis_piersoniorum	Heterospathe_cagayanensis)	Veitchia_spiralis)	Dypsis_decaryi)))	(((Reinhardtia_latisecta	Reinhardtia_paiewonskiana)	Reinhardtia_simplex)	((Podococcus_barteri	(Roystonea_regia	(((((Dictyosperma_album	Orania_palindan)	Sclerosperma_profizianum)	((Nypa_fruticans	(Sabal_domingensis	Phoenix_dactylifera))	(Bactris_major	Chamaedorea_seifrizii)))	Iriartea_deltoidea)	(Geonoma_undata	Pelagodoxa_henryana))))	((Elaeis_guineensis	Elaeis_oleifera)	Attalea_speciosa))))	Calamus_caryotoides);
((Orania_palindan	(Sclerosperma_profizianum	((Iriartea_deltoidea	(Nypa_fruticans	(Sabal_domingensis	Phoenix_dactylifera)))	((Chamaedorea_seifrizii	(Geonoma_undata	Pelagodoxa_henryana))	(((Hydriastele_microspadix	(((Kentiopsis_piersoniorum	Heterospathe_cagayanensis)	Veitchia_spiralis)	Dypsis_decaryi))	((((Reinhardtia_latisecta	Reinhardtia_paiewonskiana)	Reinhardtia_simplex)	((Manicaria_saccifera	((Oenocarpus_minor	Oenocarpus_bataua)	Prestoea_acuminata))	Dictyosperma_album))	((Elaeis_guineensis	Elaeis_oleifera)	((Bactris_major	Podococcus_barteri)	Attalea_speciosa))))	Roystonea_regia)))))	Calamus_caryotoides);
((Orania_palindan	((Podococcus_barteri	Sclerosperma_profizianum)	((Sabal_domingensis	Phoenix_dactylifera)	((Iriartea_deltoidea	(Bactris_major	Chamaedorea_seifrizii))	(((((Elaeis_guineensis	Elaeis_oleifera)	Attalea_speciosa)	(((Reinhardtia_latisecta	Reinhardtia_paiewonskiana)	Reinhardtia_simplex)	((Hydriastele_microspadix	(((Kentiopsis_piersoniorum	Heterospathe_cagayanensis)	Veitchia_spiralis)	Dypsis_decaryi))	(Manicaria_saccifera	((Dictyosperma_album	(Oenocarpus_minor	Oenocarpus_bataua))	Prestoea_acuminata)))))	(Nypa_fruticans	Roystonea_regia))	(Geonoma_undata	Pelagodoxa_henryana))))))	Calamus_caryotoides);
((Orania_palindan	((Podococcus_barteri	Sclerosperma_profizianum)	(((Nypa_fruticans	(Chamaedorea_seifrizii	(Sabal_domingensis	Phoenix_dactylifera)))	(((Dypsis_decaryi	(Hydriastele_microspadix	((Kentiopsis_piersoniorum	Heterospathe_cagayanensis)	Veitchia_spiralis)))	((Manicaria_saccifera	((Oenocarpus_minor	Oenocarpus_bataua)	Prestoea_acuminata))	Dictyosperma_album))	(((Roystonea_regia	(Geonoma_undata	Pelagodoxa_henryana))	((Elaeis_guineensis	Elaeis_oleifera)	(Attalea_speciosa	Bactris_major)))	((Reinhardtia_latisecta	Reinhardtia_paiewonskiana)	Reinhardtia_simplex))))	Iriartea_deltoidea)))	Calamus_caryotoides);
(((Manicaria_saccifera	(Dictyosperma_album	((Oenocarpus_minor	Oenocarpus_bataua)	Prestoea_acuminata)))	((((Roystonea_regia	((((Chamaedorea_seifrizii	Iriartea_deltoidea)	(Orania_palindan	(Podococcus_barteri	Sclerosperma_profizianum)))	(Nypa_fruticans	(Sabal_domingensis	Phoenix_dactylifera)))	(Geonoma_undata	Pelagodoxa_henryana)))	((Elaeis_guineensis	Elaeis_oleifera)	(Attalea_speciosa	Bactris_major)))	((Reinhardtia_latisecta	Reinhardtia_paiewonskiana)	Reinhardtia_simplex))	(Dypsis_decaryi	(Hydriastele_microspadix	((Kentiopsis_piersoniorum	Heterospathe_cagayanensis)	Veitchia_spiralis)))))	Calamus_caryotoides);
((Nypa_fruticans	((Sabal_domingensis	Phoenix_dactylifera)	(((((((((Elaeis_guineensis	Elaeis_oleifera)	Attalea_speciosa)	(Geonoma_undata	Roystonea_regia))	(Manicaria_saccifera	((Reinhardtia_latisecta	Reinhardtia_paiewonskiana)	Reinhardtia_simplex)))	(((Prestoea_acuminata	(Oenocarpus_minor	Oenocarpus_bataua))	Dictyosperma_album)	Pelagodoxa_henryana))	(Hydriastele_microspadix	((Kentiopsis_piersoniorum	Heterospathe_cagayanensis)	(Dypsis_decaryi	Veitchia_spiralis))))	(Orania_palindan	(Podococcus_barteri	Sclerosperma_profizianum)))	(Bactris_major	Chamaedorea_seifrizii))	Iriartea_deltoidea)))	Calamus_caryotoides);
((Nypa_fruticans	((Sabal_domingensis	Phoenix_dactylifera)	(((((Bactris_major	Chamaedorea_seifrizii)	(Geonoma_undata	Pelagodoxa_henryana))	(((((Elaeis_guineensis	Elaeis_oleifera)	Attalea_speciosa)	((Reinhardtia_latisecta	Reinhardtia_paiewonskiana)	Reinhardtia_simplex))	((((Veitchia_spiralis	(Kentiopsis_piersoniorum	Heterospathe_cagayanensis))	Dypsis_decaryi)	Hydriastele_microspadix)	(Manicaria_saccifera	(Prestoea_acuminata	((Oenocarpus_minor	Oenocarpus_bataua)	Dictyosperma_album)))))	Roystonea_regia))	(Orania_palindan	(Podococcus_barteri	Sclerosperma_profizianum)))	Iriartea_deltoidea)))	Calamus_caryotoides);
((Dypsis_decaryi	((Manicaria_saccifera	((Oenocarpus_minor	Oenocarpus_bataua)	(Dictyosperma_album	Prestoea_acuminata)))	(((((Bactris_major	Chamaedorea_seifrizii)	((Reinhardtia_latisecta	Reinhardtia_paiewonskiana)	Reinhardtia_simplex))	((Iriartea_deltoidea	(Nypa_fruticans	(Sabal_domingensis	Phoenix_dactylifera)))	(Orania_palindan	(Podococcus_barteri	Sclerosperma_profizianum))))	(((Geonoma_undata	Pelagodoxa_henryana)	Roystonea_regia)	((Elaeis_guineensis	Elaeis_oleifera)	Attalea_speciosa)))	((Veitchia_spiralis	(Kentiopsis_piersoniorum	Heterospathe_cagayanensis))	Hydriastele_microspadix))))	Calamus_caryotoides);
((Orania_palindan	((Podococcus_barteri	Sclerosperma_profizianum)	((((((Geonoma_undata	Pelagodoxa_henryana)	Roystonea_regia)	(Elaeis_guineensis	Elaeis_oleifera))	(((Reinhardtia_latisecta	Reinhardtia_paiewonskiana)	Reinhardtia_simplex)	Attalea_speciosa))	((Dypsis_decaryi	((Bactris_major	Hydriastele_microspadix)	((Veitchia_spiralis	Kentiopsis_piersoniorum)	Heterospathe_cagayanensis)))	(Manicaria_saccifera	((Prestoea_acuminata	(Oenocarpus_minor	Oenocarpus_bataua))	Dictyosperma_album))))	(Iriartea_deltoidea	(Nypa_fruticans	(Chamaedorea_seifrizii	(Sabal_domingensis	Phoenix_dactylifera)))))))	Calamus_caryotoides);
((Orania_palindan	((Podococcus_barteri	Sclerosperma_profizianum)	((((Geonoma_undata	Pelagodoxa_henryana)	(((Roystonea_regia	((Attalea_speciosa	(Elaeis_guineensis	Elaeis_oleifera))	Bactris_major))	((Reinhardtia_latisecta	Reinhardtia_paiewonskiana)	Reinhardtia_simplex))	(((((Kentiopsis_piersoniorum	Heterospathe_cagayanensis)	Veitchia_spiralis)	Dypsis_decaryi)	Hydriastele_microspadix)	(Manicaria_saccifera	((Dictyosperma_album	Prestoea_acuminata)	(Oenocarpus_minor	Oenocarpus_bataua))))))	Nypa_fruticans)	(Iriartea_deltoidea	(Chamaedorea_seifrizii	(Sabal_domingensis	Phoenix_dactylifera))))))	Calamus_caryotoides);
((Orania_palindan	(Sclerosperma_profizianum	(((Nypa_fruticans	(Phoenix_dactylifera	Sabal_domingensis))	(((Manicaria_saccifera	(Dictyosperma_album	((Oenocarpus_minor	Oenocarpus_bataua)	Prestoea_acuminata)))	(((Veitchia_spiralis	(Kentiopsis_piersoniorum	Heterospathe_cagayanensis))	Hydriastele_microspadix)	Dypsis_decaryi))	(((Reinhardtia_latisecta	Reinhardtia_paiewonskiana)	Reinhardtia_simplex)	((Roystonea_regia	(Geonoma_undata	Pelagodoxa_henryana))	(((Podococcus_barteri	Bactris_major)	(Elaeis_oleifera	Elaeis_guineensis))	Attalea_speciosa)))))	(Chamaedorea_seifrizii	Iriartea_deltoidea))))	Calamus_caryotoides);
(((Phoenix_dactylifera	Sabal_domingensis)	((((Orania_palindan	(Podococcus_barteri	Sclerosperma_profizianum))	(((Manicaria_saccifera	((Oenocarpus_minor	Dictyosperma_album)	(Oenocarpus_bataua	Prestoea_acuminata)))	((Veitchia_spiralis	((Kentiopsis_piersoniorum	Heterospathe_cagayanensis)	Hydriastele_microspadix))	Dypsis_decaryi))	(((Reinhardtia_latisecta	Reinhardtia_paiewonskiana)	Reinhardtia_simplex)	((Roystonea_regia	(Geonoma_undata	Pelagodoxa_henryana))	((Bactris_major	(Elaeis_oleifera	Elaeis_guineensis))	Attalea_speciosa)))))	(Nypa_fruticans	Chamaedorea_seifrizii))	Iriartea_deltoidea))	Calamus_caryotoides);
((Orania_palindan	((Podococcus_barteri	Sclerosperma_profizianum)	((((((((Manicaria_saccifera	((Oenocarpus_minor	Oenocarpus_bataua)	Prestoea_acuminata))	((((Dypsis_decaryi	Heterospathe_cagayanensis)	Veitchia_spiralis)	Kentiopsis_piersoniorum)	Hydriastele_microspadix))	((Bactris_major	(Elaeis_oleifera	Elaeis_guineensis))	Attalea_speciosa))	((Reinhardtia_latisecta	Reinhardtia_paiewonskiana)	Reinhardtia_simplex))	Roystonea_regia)	Dictyosperma_album)	(Geonoma_undata	Pelagodoxa_henryana))	(Iriartea_deltoidea	((Phoenix_dactylifera	Sabal_domingensis)	(Nypa_fruticans	Chamaedorea_seifrizii))))))	Calamus_caryotoides);
((Sabal_domingensis	((Nypa_fruticans	(((Orania_palindan	Sclerosperma_profizianum)	((((Manicaria_saccifera	((Prestoea_acuminata	(Oenocarpus_minor	Oenocarpus_bataua))	Dictyosperma_album))	((Veitchia_spiralis	(Dypsis_decaryi	(Kentiopsis_piersoniorum	Heterospathe_cagayanensis)))	Hydriastele_microspadix))	(((Reinhardtia_latisecta	Reinhardtia_paiewonskiana)	Reinhardtia_simplex)	(((Elaeis_oleifera	Elaeis_guineensis)	Attalea_speciosa)	(Geonoma_undata	Roystonea_regia))))	((Podococcus_barteri	Bactris_major)	Pelagodoxa_henryana)))	(Chamaedorea_seifrizii	Iriartea_deltoidea)))	Phoenix_dactylifera))	Calamus_caryotoides);
(((Orania_palindan	(Podococcus_barteri	Sclerosperma_profizianum))	((((Manicaria_saccifera	(Prestoea_acuminata	((Oenocarpus_minor	Oenocarpus_bataua)	Dictyosperma_album)))	(((Veitchia_spiralis	(Kentiopsis_piersoniorum	Heterospathe_cagayanensis))	Dypsis_decaryi)	Hydriastele_microspadix))	(((Reinhardtia_latisecta	Reinhardtia_paiewonskiana)	Reinhardtia_simplex)	(((Elaeis_oleifera	Elaeis_guineensis)	Attalea_speciosa)	((((Bactris_major	Chamaedorea_seifrizii)	Pelagodoxa_henryana)	Geonoma_undata)	Roystonea_regia))))	((Phoenix_dactylifera	Sabal_domingensis)	(Nypa_fruticans	Iriartea_deltoidea))))	Calamus_caryotoides);
((Orania_palindan	((Podococcus_barteri	Sclerosperma_profizianum)	(((Roystonea_regia	((((Manicaria_saccifera	((Prestoea_acuminata	(Oenocarpus_minor	Oenocarpus_bataua))	Dictyosperma_album))	((Veitchia_spiralis	(Kentiopsis_piersoniorum	(Dypsis_decaryi	Heterospathe_cagayanensis)))	Hydriastele_microspadix))	(Chamaedorea_seifrizii	((Reinhardtia_latisecta	Reinhardtia_paiewonskiana)	Reinhardtia_simplex)))	((Bactris_major	(Elaeis_oleifera	Elaeis_guineensis))	Attalea_speciosa)))	(Iriartea_deltoidea	((Phoenix_dactylifera	Sabal_domingensis)	Nypa_fruticans)))	(Pelagodoxa_henryana	Geonoma_undata))))	Calamus_caryotoides);
((Orania_palindan	(((((Manicaria_saccifera	((Oenocarpus_minor	Oenocarpus_bataua)	(Dictyosperma_album	Prestoea_acuminata)))	(((Veitchia_spiralis	(Kentiopsis_piersoniorum	Heterospathe_cagayanensis))	Dypsis_decaryi)	Hydriastele_microspadix))	((((Reinhardtia_latisecta	Reinhardtia_paiewonskiana)	Reinhardtia_simplex)	(Roystonea_regia	(Pelagodoxa_henryana	Geonoma_undata)))	(((Elaeis_oleifera	Elaeis_guineensis)	Attalea_speciosa)	(Podococcus_barteri	Bactris_major))))	(Iriartea_deltoidea	((Phoenix_dactylifera	Sabal_domingensis)	(Chamaedorea_seifrizii	Nypa_fruticans))))	Sclerosperma_profizianum))	Calamus_caryotoides);
((Sabal_domingensis	((Nypa_fruticans	Phoenix_dactylifera)	((((Sclerosperma_profizianum	Orania_palindan)	Podococcus_barteri)	((Pelagodoxa_henryana	Geonoma_undata)	((((Oenocarpus_minor	Oenocarpus_bataua)	Prestoea_acuminata)	((Bactris_major	(((Veitchia_spiralis	(Kentiopsis_piersoniorum	Heterospathe_cagayanensis))	Dypsis_decaryi)	Hydriastele_microspadix))	Dictyosperma_album))	(((Chamaedorea_seifrizii	((Reinhardtia_latisecta	Reinhardtia_paiewonskiana)	Reinhardtia_simplex))	Roystonea_regia)	(Manicaria_saccifera	((Elaeis_oleifera	Elaeis_guineensis)	Attalea_speciosa))))))	Iriartea_deltoidea)))	Calamus_caryotoides);
((Nypa_fruticans	((Phoenix_dactylifera	Sabal_domingensis)	((((Sclerosperma_profizianum	(Dictyosperma_album	Orania_palindan))	Chamaedorea_seifrizii)	(((((Oenocarpus_minor	Oenocarpus_bataua)	Prestoea_acuminata)	(((Heterospathe_cagayanensis	(Veitchia_spiralis	Dypsis_decaryi))	Kentiopsis_piersoniorum)	Hydriastele_microspadix))	Manicaria_saccifera)	((((Pelagodoxa_henryana	Geonoma_undata)	Roystonea_regia)	(((Elaeis_oleifera	Elaeis_guineensis)	Attalea_speciosa)	(Podococcus_barteri	Bactris_major)))	((Reinhardtia_latisecta	Reinhardtia_paiewonskiana)	Reinhardtia_simplex))))	Iriartea_deltoidea)))	Calamus_caryotoides);
((Nypa_fruticans	((Phoenix_dactylifera	Sabal_domingensis)	((((Podococcus_barteri	Orania_palindan)	Sclerosperma_profizianum)	(((((((Heterospathe_cagayanensis	Kentiopsis_piersoniorum)	Veitchia_spiralis)	Hydriastele_microspadix)	Dypsis_decaryi)	(Manicaria_saccifera	((Oenocarpus_minor	Oenocarpus_bataua)	Prestoea_acuminata)))	(Dictyosperma_album	((((Elaeis_oleifera	Elaeis_guineensis)	Attalea_speciosa)	(Geonoma_undata	Roystonea_regia))	((Reinhardtia_latisecta	Reinhardtia_paiewonskiana)	Reinhardtia_simplex))))	(Bactris_major	(Pelagodoxa_henryana	Chamaedorea_seifrizii))))	Iriartea_deltoidea)))	Calamus_caryotoides);
((Nypa_fruticans	((Phoenix_dactylifera	Sabal_domingensis)	((Orania_palindan	(Iriartea_deltoidea	Chamaedorea_seifrizii))	((Pelagodoxa_henryana	Geonoma_undata)	((((Reinhardtia_simplex	(Reinhardtia_latisecta	Reinhardtia_paiewonskiana))	Sclerosperma_profizianum)	(((Attalea_speciosa	Bactris_major)	(Elaeis_guineensis	Elaeis_oleifera))	((Hydriastele_microspadix	((Dypsis_decaryi	(Heterospathe_cagayanensis	Kentiopsis_piersoniorum))	Veitchia_spiralis))	(Manicaria_saccifera	(Dictyosperma_album	(Podococcus_barteri	(Prestoea_acuminata	(Oenocarpus_minor	Oenocarpus_bataua))))))))	Roystonea_regia)))))	Calamus_caryotoides);
(((Dictyosperma_album	Orania_palindan)	((((Pelagodoxa_henryana	Geonoma_undata)	(((Hydriastele_microspadix	((Dypsis_decaryi	(Heterospathe_cagayanensis	Kentiopsis_piersoniorum))	Veitchia_spiralis))	Roystonea_regia)	((Manicaria_saccifera	(Prestoea_acuminata	(Oenocarpus_minor	Oenocarpus_bataua)))	((Attalea_speciosa	(Elaeis_guineensis	Elaeis_oleifera))	((Bactris_major	Chamaedorea_seifrizii)	(Reinhardtia_simplex	(Reinhardtia_latisecta	Reinhardtia_paiewonskiana)))))))	(Iriartea_deltoidea	((Nypa_fruticans	Phoenix_dactylifera)	Sabal_domingensis)))	(Podococcus_barteri	Sclerosperma_profizianum)))	Calamus_caryotoides);
((Orania_palindan	((Geonoma_undata	((((((Hydriastele_microspadix	((Kentiopsis_piersoniorum	Heterospathe_cagayanensis)	Veitchia_spiralis))	Dypsis_decaryi)	(Manicaria_saccifera	(((Dictyosperma_album	Podococcus_barteri)	Prestoea_acuminata)	(Oenocarpus_minor	Oenocarpus_bataua))))	((Roystonea_regia	(Attalea_speciosa	((Bactris_major	Elaeis_guineensis)	Elaeis_oleifera)))	(Reinhardtia_simplex	(Reinhardtia_latisecta	Reinhardtia_paiewonskiana))))	(Iriartea_deltoidea	((Phoenix_dactylifera	Sabal_domingensis)	(Chamaedorea_seifrizii	Nypa_fruticans))))	Pelagodoxa_henryana))	Sclerosperma_profizianum))	Calamus_caryotoides);
((Orania_palindan	((((Phoenix_dactylifera	Sabal_domingensis)	(Chamaedorea_seifrizii	Nypa_fruticans))	(((Geonoma_undata	Pelagodoxa_henryana)	((((((Hydriastele_microspadix	((Kentiopsis_piersoniorum	(Dypsis_decaryi	Heterospathe_cagayanensis))	Veitchia_spiralis))	(Manicaria_saccifera	(Prestoea_acuminata	(Oenocarpus_minor	Oenocarpus_bataua))))	Dictyosperma_album)	(Attalea_speciosa	((Bactris_major	Elaeis_guineensis)	Elaeis_oleifera)))	(Reinhardtia_simplex	(Reinhardtia_latisecta	Reinhardtia_paiewonskiana)))	Roystonea_regia))	Iriartea_deltoidea))	(Podococcus_barteri	Sclerosperma_profizianum)))	Calamus_caryotoides);
((Orania_palindan	(((((Phoenix_dactylifera	Sabal_domingensis)	Nypa_fruticans)	Iriartea_deltoidea)	((Pelagodoxa_henryana	(Chamaedorea_seifrizii	Geonoma_undata))	((((Roystonea_regia	(Attalea_speciosa	(Bactris_major	(Elaeis_guineensis	Elaeis_oleifera))))	(Reinhardtia_simplex	(Reinhardtia_latisecta	Reinhardtia_paiewonskiana)))	Dictyosperma_album)	((Hydriastele_microspadix	(((Kentiopsis_piersoniorum	Heterospathe_cagayanensis)	Veitchia_spiralis)	Dypsis_decaryi))	(Manicaria_saccifera	(Prestoea_acuminata	(Oenocarpus_minor	Oenocarpus_bataua)))))))	(Sclerosperma_profizianum	Podococcus_barteri)))	Calamus_caryotoides);
((Orania_palindan	(((Dictyosperma_album	(Phoenix_dactylifera	Sabal_domingensis))	((Chamaedorea_seifrizii	Iriartea_deltoidea)	((Pelagodoxa_henryana	Geonoma_undata)	(((Nypa_fruticans	(Reinhardtia_simplex	(Reinhardtia_latisecta	Reinhardtia_paiewonskiana)))	(((Attalea_speciosa	(Elaeis_guineensis	Elaeis_oleifera))	Bactris_major)	((Hydriastele_microspadix	(Veitchia_spiralis	((Dypsis_decaryi	Kentiopsis_piersoniorum)	Heterospathe_cagayanensis)))	(Manicaria_saccifera	(Prestoea_acuminata	(Oenocarpus_minor	Oenocarpus_bataua))))))	Roystonea_regia))))	(Sclerosperma_profizianum	Podococcus_barteri)))	Calamus_caryotoides);
((Orania_palindan	(((((Nypa_fruticans	Iriartea_deltoidea)	(Phoenix_dactylifera	Sabal_domingensis))	((Pelagodoxa_henryana	(Bactris_major	Chamaedorea_seifrizii))	Geonoma_undata))	((((Reinhardtia_simplex	(Reinhardtia_latisecta	Reinhardtia_paiewonskiana))	(Attalea_speciosa	(Elaeis_guineensis	Elaeis_oleifera)))	((Dypsis_decaryi	(Hydriastele_microspadix	(Veitchia_spiralis	(Kentiopsis_piersoniorum	Heterospathe_cagayanensis))))	(Manicaria_saccifera	(Prestoea_acuminata	(Dictyosperma_album	(Oenocarpus_minor	Oenocarpus_bataua))))))	Roystonea_regia))	(Sclerosperma_profizianum	Podococcus_barteri)))	Calamus_caryotoides);
((Nypa_fruticans	((Sabal_domingensis	Phoenix_dactylifera)	(((((((Veitchia_spiralis	(Kentiopsis_piersoniorum	Heterospathe_cagayanensis))	Hydriastele_microspadix)	Dypsis_decaryi)	(Manicaria_saccifera	(Prestoea_acuminata	(Oenocarpus_minor	Oenocarpus_bataua))))	((Reinhardtia_simplex	(Reinhardtia_latisecta	Reinhardtia_paiewonskiana))	(Roystonea_regia	(Attalea_speciosa	(Elaeis_guineensis	Elaeis_oleifera)))))	((Pelagodoxa_henryana	(Bactris_major	Chamaedorea_seifrizii))	(Geonoma_undata	((Sclerosperma_profizianum	Podococcus_barteri)	(Dictyosperma_album	Orania_palindan)))))	Iriartea_deltoidea)))	Calamus_caryotoides);
(((Reinhardtia_simplex	(Reinhardtia_latisecta	Reinhardtia_paiewonskiana))	((Roystonea_regia	(Attalea_speciosa	(Elaeis_guineensis	Elaeis_oleifera)))	((((Bactris_major	(Orania_palindan	(Sclerosperma_profizianum	Podococcus_barteri)))	(Iriartea_deltoidea	(Nypa_fruticans	(Sabal_domingensis	Phoenix_dactylifera))))	(Geonoma_undata	(Pelagodoxa_henryana	Chamaedorea_seifrizii)))	((((Dypsis_decaryi	(Veitchia_spiralis	Heterospathe_cagayanensis))	Kentiopsis_piersoniorum)	Hydriastele_microspadix)	(Manicaria_saccifera	(Dictyosperma_album	(Prestoea_acuminata	(Oenocarpus_minor	Oenocarpus_bataua))))))))	Calamus_caryotoides);
(((Dictyosperma_album	Orania_palindan)	(Sclerosperma_profizianum	((Iriartea_deltoidea	(Sabal_domingensis	Phoenix_dactylifera))	((Nypa_fruticans	((Geonoma_undata	Pelagodoxa_henryana)	(((((Veitchia_spiralis	(Dypsis_decaryi	(Heterospathe_cagayanensis	Kentiopsis_piersoniorum)))	Hydriastele_microspadix)	(Attalea_speciosa	((Podococcus_barteri	Bactris_major)	(Elaeis_guineensis	Elaeis_oleifera))))	((Manicaria_saccifera	(Prestoea_acuminata	(Oenocarpus_minor	Oenocarpus_bataua)))	(Reinhardtia_simplex	(Reinhardtia_latisecta	Reinhardtia_paiewonskiana))))	Roystonea_regia)))	Chamaedorea_seifrizii))))	Calamus_caryotoides);
(((Phoenix_dactylifera	Sabal_domingensis)	(((Chamaedorea_seifrizii	((Orania_palindan	(Podococcus_barteri	Sclerosperma_profizianum))	((Pelagodoxa_henryana	Geonoma_undata)	(((((Hydriastele_microspadix	(Dictyosperma_album	((Dypsis_decaryi	Veitchia_spiralis)	(Heterospathe_cagayanensis	Kentiopsis_piersoniorum))))	(Manicaria_saccifera	(Prestoea_acuminata	(Oenocarpus_bataua	Oenocarpus_minor))))	(Reinhardtia_simplex	(Reinhardtia_paiewonskiana	Reinhardtia_latisecta)))	(Attalea_speciosa	(Bactris_major	(Elaeis_guineensis	Elaeis_oleifera))))	Roystonea_regia))))	Iriartea_deltoidea)	Nypa_fruticans))	Calamus_caryotoides);
(((Reinhardtia_simplex	(Reinhardtia_paiewonskiana	Reinhardtia_latisecta))	((((Attalea_speciosa	(Elaeis_guineensis	Elaeis_oleifera))	Roystonea_regia)	((((Orania_palindan	(Podococcus_barteri	Sclerosperma_profizianum))	Iriartea_deltoidea)	((Phoenix_dactylifera	Sabal_domingensis)	((Bactris_major	Chamaedorea_seifrizii)	Nypa_fruticans)))	(Pelagodoxa_henryana	Geonoma_undata)))	((Hydriastele_microspadix	(((Heterospathe_cagayanensis	Kentiopsis_piersoniorum)	Veitchia_spiralis)	Dypsis_decaryi))	(Manicaria_saccifera	((Oenocarpus_bataua	Oenocarpus_minor)	(Dictyosperma_album	Prestoea_acuminata))))))	Calamus_caryotoides);
((Orania_palindan	((Podococcus_barteri	Sclerosperma_profizianum)	((Geonoma_undata	Pelagodoxa_henryana)	((Iriartea_deltoidea	(Roystonea_regia	((Phoenix_dactylifera	Sabal_domingensis)	Nypa_fruticans)))	((Bactris_major	Chamaedorea_seifrizii)	((Reinhardtia_simplex	(Reinhardtia_paiewonskiana	Reinhardtia_latisecta))	((Attalea_speciosa	(Elaeis_guineensis	Elaeis_oleifera))	(Manicaria_saccifera	(((Oenocarpus_bataua	Oenocarpus_minor)	(Dictyosperma_album	Prestoea_acuminata))	(Hydriastele_microspadix	(Veitchia_spiralis	(Dypsis_decaryi	(Heterospathe_cagayanensis	Kentiopsis_piersoniorum)))))))))))))	Calamus_caryotoides);
((Nypa_fruticans	(((((((((Reinhardtia_simplex	(Reinhardtia_paiewonskiana	Reinhardtia_latisecta))	((Attalea_speciosa	(Elaeis_guineensis	Elaeis_oleifera))	((Geonoma_undata	Pelagodoxa_henryana)	Roystonea_regia)))	Oenocarpus_minor)	(((Oenocarpus_bataua	Prestoea_acuminata)	Manicaria_saccifera)	((Veitchia_spiralis	(Kentiopsis_piersoniorum	Heterospathe_cagayanensis))	(Hydriastele_microspadix	Dypsis_decaryi))))	Dictyosperma_album)	(Orania_palindan	(Podococcus_barteri	Sclerosperma_profizianum)))	(Bactris_major	Chamaedorea_seifrizii))	Iriartea_deltoidea)	(Phoenix_dactylifera	Sabal_domingensis)))	Calamus_caryotoides);
((Orania_palindan	((Podococcus_barteri	Sclerosperma_profizianum)	((Chamaedorea_seifrizii	(Iriartea_deltoidea	((Phoenix_dactylifera	Sabal_domingensis)	Nypa_fruticans)))	((Geonoma_undata	Pelagodoxa_henryana)	(Roystonea_regia	(((Reinhardtia_simplex	(Reinhardtia_paiewonskiana	Reinhardtia_latisecta))	(Dictyosperma_album	(Attalea_speciosa	(Bactris_major	(Elaeis_guineensis	Elaeis_oleifera)))))	((((Oenocarpus_minor	Oenocarpus_bataua)	Prestoea_acuminata)	Manicaria_saccifera)	((Heterospathe_cagayanensis	(Veitchia_spiralis	Kentiopsis_piersoniorum))	(Hydriastele_microspadix	Dypsis_decaryi)))))))))	Calamus_caryotoides);
(((Dictyosperma_album	Orania_palindan)	(Sclerosperma_profizianum	((Chamaedorea_seifrizii	((Phoenix_dactylifera	Sabal_domingensis)	(Nypa_fruticans	Iriartea_deltoidea)))	((Geonoma_undata	Pelagodoxa_henryana)	(Roystonea_regia	(((Reinhardtia_simplex	(Reinhardtia_paiewonskiana	Reinhardtia_latisecta))	(Attalea_speciosa	((Podococcus_barteri	Bactris_major)	(Elaeis_guineensis	Elaeis_oleifera))))	((((Oenocarpus_minor	Oenocarpus_bataua)	Prestoea_acuminata)	Manicaria_saccifera)	((Veitchia_spiralis	(Kentiopsis_piersoniorum	Heterospathe_cagayanensis))	(Hydriastele_microspadix	Dypsis_decaryi)))))))))	Calamus_caryotoides);
((Orania_palindan	((Podococcus_barteri	Sclerosperma_profizianum)	(((Geonoma_undata	(Chamaedorea_seifrizii	Pelagodoxa_henryana))	(((Reinhardtia_simplex	(Reinhardtia_paiewonskiana	Reinhardtia_latisecta))	(Attalea_speciosa	((Bactris_major	Elaeis_guineensis)	Elaeis_oleifera)))	((Dypsis_decaryi	(((Oenocarpus_minor	Oenocarpus_bataua)	Prestoea_acuminata)	(Dictyosperma_album	Manicaria_saccifera)))	((Veitchia_spiralis	(Kentiopsis_piersoniorum	Heterospathe_cagayanensis))	Hydriastele_microspadix))))	((Roystonea_regia	Iriartea_deltoidea)	((Phoenix_dactylifera	Sabal_domingensis)	Nypa_fruticans)))))	Calamus_caryotoides);
((Orania_palindan	((Podococcus_barteri	Sclerosperma_profizianum)	((((Pelagodoxa_henryana	Geonoma_undata)	(((Reinhardtia_simplex	(Reinhardtia_paiewonskiana	Reinhardtia_latisecta))	(Attalea_speciosa	(Elaeis_guineensis	Elaeis_oleifera)))	((((Dictyosperma_album	(Oenocarpus_bataua	Prestoea_acuminata))	Oenocarpus_minor)	(Dypsis_decaryi	(Hydriastele_microspadix	(Veitchia_spiralis	(Kentiopsis_piersoniorum	Heterospathe_cagayanensis)))))	Manicaria_saccifera)))	(Bactris_major	Chamaedorea_seifrizii))	(Roystonea_regia	((Nypa_fruticans	(Phoenix_dactylifera	Sabal_domingensis))	Iriartea_deltoidea)))))	Calamus_caryotoides);
((((Pelagodoxa_henryana	Geonoma_undata)	((Iriartea_deltoidea	(Chamaedorea_seifrizii	((Nypa_fruticans	Phoenix_dactylifera)	Sabal_domingensis)))	(Dictyosperma_album	(Bactris_major	((((Reinhardtia_simplex	(Reinhardtia_paiewonskiana	Reinhardtia_latisecta))	(Roystonea_regia	(Manicaria_saccifera	(Attalea_speciosa	(Elaeis_guineensis	Elaeis_oleifera)))))	((Hydriastele_microspadix	(Veitchia_spiralis	(Dypsis_decaryi	Heterospathe_cagayanensis)))	Kentiopsis_piersoniorum))	((Oenocarpus_minor	Oenocarpus_bataua)	Prestoea_acuminata))))))	((Podococcus_barteri	Orania_palindan)	Sclerosperma_profizianum))	Calamus_caryotoides);
((Nypa_fruticans	((Sabal_domingensis	Phoenix_dactylifera)	(((Chamaedorea_seifrizii	Bactris_major)	(((Podococcus_barteri	Sclerosperma_profizianum)	Orania_palindan)	((((Hydriastele_microspadix	((Veitchia_spiralis	(Heterospathe_cagayanensis	Kentiopsis_piersoniorum))	Dypsis_decaryi))	(Manicaria_saccifera	((Dictyosperma_album	Prestoea_acuminata)	(Oenocarpus_minor	Oenocarpus_bataua))))	(((Attalea_speciosa	(Elaeis_guineensis	Elaeis_oleifera))	Roystonea_regia)	(Reinhardtia_simplex	(Reinhardtia_paiewonskiana	Reinhardtia_latisecta))))	(Pelagodoxa_henryana	Geonoma_undata))))	Iriartea_deltoidea)))	Calamus_caryotoides);
((Orania_palindan	((Sclerosperma_profizianum	((((((Dypsis_decaryi	(((Kentiopsis_piersoniorum	Heterospathe_cagayanensis)	Veitchia_spiralis)	Hydriastele_microspadix))	(Manicaria_saccifera	(Prestoea_acuminata	(Oenocarpus_minor	Oenocarpus_bataua))))	((Roystonea_regia	((Elaeis_oleifera	Elaeis_guineensis)	Attalea_speciosa))	(Reinhardtia_simplex	(Reinhardtia_paiewonskiana	Reinhardtia_latisecta))))	Podococcus_barteri)	(Pelagodoxa_henryana	Geonoma_undata))	(((Bactris_major	Chamaedorea_seifrizii)	Iriartea_deltoidea)	((Phoenix_dactylifera	Sabal_domingensis)	Nypa_fruticans))))	Dictyosperma_album))	Calamus_caryotoides);
((Nypa_fruticans	((Iriartea_deltoidea	((((Podococcus_barteri	Orania_palindan)	Sclerosperma_profizianum)	((((Reinhardtia_simplex	(Reinhardtia_paiewonskiana	Reinhardtia_latisecta))	((Dictyosperma_album	((((Kentiopsis_piersoniorum	Heterospathe_cagayanensis)	(Dypsis_decaryi	Veitchia_spiralis))	Hydriastele_microspadix)	(Manicaria_saccifera	(Prestoea_acuminata	(Oenocarpus_minor	Oenocarpus_bataua)))))	((Elaeis_oleifera	Elaeis_guineensis)	(Bactris_major	Attalea_speciosa))))	Roystonea_regia)	(Pelagodoxa_henryana	Geonoma_undata)))	Chamaedorea_seifrizii))	(Phoenix_dactylifera	Sabal_domingensis)))	Calamus_caryotoides);
((Nypa_fruticans	(Chamaedorea_seifrizii	(((Iriartea_deltoidea	(Orania_palindan	(Sclerosperma_profizianum	Podococcus_barteri)))	((((Reinhardtia_simplex	(Reinhardtia_paiewonskiana	Reinhardtia_latisecta))	(((Veitchia_spiralis	(Hydriastele_microspadix	(Kentiopsis_piersoniorum	(Dypsis_decaryi	Heterospathe_cagayanensis))))	(Manicaria_saccifera	(Prestoea_acuminata	(Dictyosperma_album	(Oenocarpus_minor	Oenocarpus_bataua)))))	((Elaeis_oleifera	Elaeis_guineensis)	(Bactris_major	Attalea_speciosa))))	Roystonea_regia)	(Pelagodoxa_henryana	Geonoma_undata)))	(Phoenix_dactylifera	Sabal_domingensis))))	Calamus_caryotoides);
((Dypsis_decaryi	((Hydriastele_microspadix	(((Dictyosperma_album	Manicaria_saccifera)	(Prestoea_acuminata	(Oenocarpus_minor	Oenocarpus_bataua)))	(((Roystonea_regia	((Pelagodoxa_henryana	Geonoma_undata)	(((Phoenix_dactylifera	Sabal_domingensis)	(Nypa_fruticans	Chamaedorea_seifrizii))	(Iriartea_deltoidea	(Orania_palindan	(Sclerosperma_profizianum	Podococcus_barteri))))))	(Reinhardtia_simplex	(Reinhardtia_paiewonskiana	Reinhardtia_latisecta)))	((Elaeis_oleifera	Elaeis_guineensis)	(Bactris_major	Attalea_speciosa)))))	(Veitchia_spiralis	(Heterospathe_cagayanensis	Kentiopsis_piersoniorum))))	Calamus_caryotoides);
(((Orania_palindan	(Sclerosperma_profizianum	Podococcus_barteri))	(((((Phoenix_dactylifera	Sabal_domingensis)	Nypa_fruticans)	Iriartea_deltoidea)	Chamaedorea_seifrizii)	(((((Reinhardtia_simplex	(Reinhardtia_paiewonskiana	Reinhardtia_latisecta))	((Elaeis_oleifera	Elaeis_guineensis)	(Bactris_major	Attalea_speciosa)))	((Dictyosperma_album	((Hydriastele_microspadix	(Veitchia_spiralis	(Heterospathe_cagayanensis	Kentiopsis_piersoniorum)))	Dypsis_decaryi))	(Manicaria_saccifera	(Prestoea_acuminata	(Oenocarpus_minor	Oenocarpus_bataua)))))	Roystonea_regia)	(Pelagodoxa_henryana	Geonoma_undata))))	Calamus_caryotoides);
(((Orania_palindan	(Sclerosperma_profizianum	Podococcus_barteri))	(((((Phoenix_dactylifera	Sabal_domingensis)	Nypa_fruticans)	Iriartea_deltoidea)	Bactris_major)	((((Elaeis_oleifera	Elaeis_guineensis)	((Reinhardtia_simplex	(Reinhardtia_paiewonskiana	Reinhardtia_latisecta))	((((Heterospathe_cagayanensis	(Kentiopsis_piersoniorum	Veitchia_spiralis))	Hydriastele_microspadix)	Dypsis_decaryi)	(Attalea_speciosa	(Manicaria_saccifera	(Prestoea_acuminata	(Dictyosperma_album	(Oenocarpus_minor	Oenocarpus_bataua))))))))	Roystonea_regia)	(Chamaedorea_seifrizii	(Pelagodoxa_henryana	Geonoma_undata)))))	Calamus_caryotoides);
((Orania_palindan	((Podococcus_barteri	Sclerosperma_profizianum)	(((Chamaedorea_seifrizii	Nypa_fruticans)	(Iriartea_deltoidea	(Phoenix_dactylifera	Sabal_domingensis)))	((((Prestoea_acuminata	(Oenocarpus_minor	Oenocarpus_bataua))	((Reinhardtia_simplex	(Reinhardtia_paiewonskiana	Reinhardtia_latisecta))	((Manicaria_saccifera	((Attalea_speciosa	(Elaeis_oleifera	Elaeis_guineensis))	Bactris_major))	(Roystonea_regia	((Kentiopsis_piersoniorum	(Veitchia_spiralis	(Dypsis_decaryi	Heterospathe_cagayanensis)))	Hydriastele_microspadix)))))	Dictyosperma_album)	(Pelagodoxa_henryana	Geonoma_undata)))))	Calamus_caryotoides);
(((Orania_palindan	(Podococcus_barteri	(((Iriartea_deltoidea	Roystonea_regia)	(Nypa_fruticans	(Phoenix_dactylifera	Sabal_domingensis)))	((((Manicaria_saccifera	((Dictyosperma_album	Prestoea_acuminata)	(Oenocarpus_minor	Oenocarpus_bataua)))	(((Dypsis_decaryi	(Veitchia_spiralis	(Kentiopsis_piersoniorum	Heterospathe_cagayanensis)))	Hydriastele_microspadix)	(Attalea_speciosa	(Bactris_major	(Elaeis_oleifera	Elaeis_guineensis)))))	(Reinhardtia_simplex	(Reinhardtia_paiewonskiana	Reinhardtia_latisecta)))	(Chamaedorea_seifrizii	(Pelagodoxa_henryana	Geonoma_undata))))))	Sclerosperma_profizianum)	Calamus_caryotoides);
((Nypa_fruticans	(((Roystonea_regia	((Geonoma_undata	((Bactris_major	Chamaedorea_seifrizii)	Pelagodoxa_henryana))	((((Manicaria_saccifera	((Prestoea_acuminata	(Oenocarpus_minor	Oenocarpus_bataua))	Dictyosperma_album))	((Reinhardtia_simplex	(Reinhardtia_paiewonskiana	Reinhardtia_latisecta))	(Attalea_speciosa	(Elaeis_oleifera	Elaeis_guineensis))))	((Dypsis_decaryi	(Veitchia_spiralis	(Kentiopsis_piersoniorum	Heterospathe_cagayanensis)))	Hydriastele_microspadix))	((Sclerosperma_profizianum	Orania_palindan)	Podococcus_barteri))))	Iriartea_deltoidea)	(Sabal_domingensis	Phoenix_dactylifera)))	Calamus_caryotoides);
(((Sclerosperma_profizianum	Orania_palindan)	((Pelagodoxa_henryana	(Chamaedorea_seifrizii	((((Dypsis_decaryi	(Heterospathe_cagayanensis	(Veitchia_spiralis	Kentiopsis_piersoniorum)))	Hydriastele_microspadix)	(Manicaria_saccifera	((Podococcus_barteri	(Prestoea_acuminata	(Oenocarpus_minor	Oenocarpus_bataua)))	Dictyosperma_album)))	((Reinhardtia_simplex	(Reinhardtia_paiewonskiana	Reinhardtia_latisecta))	((Geonoma_undata	Roystonea_regia)	(Attalea_speciosa	(Elaeis_oleifera	(Bactris_major	Elaeis_guineensis))))))))	(((Sabal_domingensis	Phoenix_dactylifera)	Nypa_fruticans)	Iriartea_deltoidea)))	Calamus_caryotoides);
((Pelagodoxa_henryana	(Geonoma_undata	((((Sabal_domingensis	Phoenix_dactylifera)	(Nypa_fruticans	Iriartea_deltoidea))	((Bactris_major	Chamaedorea_seifrizii)	((Podococcus_barteri	Sclerosperma_profizianum)	(Dictyosperma_album	Orania_palindan))))	((((Reinhardtia_simplex	(Reinhardtia_paiewonskiana	Reinhardtia_latisecta))	(Attalea_speciosa	(Elaeis_guineensis	Elaeis_oleifera)))	((Manicaria_saccifera	(Prestoea_acuminata	(Oenocarpus_minor	Oenocarpus_bataua)))	((Dypsis_decaryi	((Heterospathe_cagayanensis	Kentiopsis_piersoniorum)	Veitchia_spiralis))	Hydriastele_microspadix)))	Roystonea_regia))))	Calamus_caryotoides);
(((Sabal_domingensis	Phoenix_dactylifera)	(Nypa_fruticans	(((Orania_palindan	((((((Manicaria_saccifera	(Prestoea_acuminata	(Oenocarpus_minor	Oenocarpus_bataua)))	((Dypsis_decaryi	((Heterospathe_cagayanensis	Kentiopsis_piersoniorum)	Veitchia_spiralis))	Hydriastele_microspadix))	((Podococcus_barteri	Bactris_major)	(Attalea_speciosa	(Elaeis_guineensis	Elaeis_oleifera))))	(Reinhardtia_simplex	(Reinhardtia_paiewonskiana	Reinhardtia_latisecta)))	Dictyosperma_album)	(Sclerosperma_profizianum	Roystonea_regia)))	(Chamaedorea_seifrizii	(Pelagodoxa_henryana	Geonoma_undata)))	Iriartea_deltoidea)))	Calamus_caryotoides);
((Orania_palindan	((Podococcus_barteri	Sclerosperma_profizianum)	(((Pelagodoxa_henryana	Geonoma_undata)	((((((Dictyosperma_album	Manicaria_saccifera)	(Prestoea_acuminata	(Oenocarpus_minor	Oenocarpus_bataua)))	(Dypsis_decaryi	(((Heterospathe_cagayanensis	Kentiopsis_piersoniorum)	Veitchia_spiralis)	Hydriastele_microspadix)))	(Attalea_speciosa	((Bactris_major	Elaeis_guineensis)	Elaeis_oleifera)))	(Reinhardtia_simplex	(Reinhardtia_paiewonskiana	Reinhardtia_latisecta)))	Roystonea_regia))	(Iriartea_deltoidea	((Sabal_domingensis	Phoenix_dactylifera)	(Chamaedorea_seifrizii	Nypa_fruticans))))))	Calamus_caryotoides);
((Orania_palindan	((Podococcus_barteri	Sclerosperma_profizianum)	((((((((Attalea_speciosa	(Elaeis_guineensis	Elaeis_oleifera))	Bactris_major)	(Geonoma_undata	Roystonea_regia))	(Reinhardtia_simplex	(Reinhardtia_paiewonskiana	Reinhardtia_latisecta)))	Nypa_fruticans)	Pelagodoxa_henryana)	((Manicaria_saccifera	((Dictyosperma_album	Prestoea_acuminata)	(Oenocarpus_minor	Oenocarpus_bataua)))	((Veitchia_spiralis	(Heterospathe_cagayanensis	(Hydriastele_microspadix	Kentiopsis_piersoniorum)))	Dypsis_decaryi)))	(Iriartea_deltoidea	((Sabal_domingensis	Phoenix_dactylifera)	Chamaedorea_seifrizii)))))	Calamus_caryotoides);
(((Sabal_domingensis	Phoenix_dactylifera)	(((Chamaedorea_seifrizii	(Orania_palindan	(Podococcus_barteri	Sclerosperma_profizianum)))	(((Geonoma_undata	Pelagodoxa_henryana)	(Roystonea_regia	((Reinhardtia_simplex	(Reinhardtia_paiewonskiana	Reinhardtia_latisecta))	(((Attalea_speciosa	(Elaeis_guineensis	Elaeis_oleifera))	Bactris_major)	((Manicaria_saccifera	(Prestoea_acuminata	(Dictyosperma_album	(Oenocarpus_minor	Oenocarpus_bataua))))	(Dypsis_decaryi	(Hydriastele_microspadix	(Veitchia_spiralis	(Kentiopsis_piersoniorum	Heterospathe_cagayanensis)))))))))	Nypa_fruticans))	Iriartea_deltoidea))	Calamus_caryotoides);
(((Dictyosperma_album	Orania_palindan)	((Podococcus_barteri	Sclerosperma_profizianum)	(((((Manicaria_saccifera	(Prestoea_acuminata	(Oenocarpus_minor	Oenocarpus_bataua)))	(Hydriastele_microspadix	((Heterospathe_cagayanensis	(Veitchia_spiralis	Kentiopsis_piersoniorum))	Dypsis_decaryi)))	((Reinhardtia_simplex	(Reinhardtia_paiewonskiana	Reinhardtia_latisecta))	(Roystonea_regia	(Attalea_speciosa	(Elaeis_guineensis	Elaeis_oleifera)))))	(Geonoma_undata	Pelagodoxa_henryana))	(Iriartea_deltoidea	(((Bactris_major	Chamaedorea_seifrizii)	Nypa_fruticans)	(Sabal_domingensis	Phoenix_dactylifera))))))	Calamus_caryotoides);
((Orania_palindan	((Podococcus_barteri	Sclerosperma_profizianum)	(((((Manicaria_saccifera	(Prestoea_acuminata	(Oenocarpus_minor	Oenocarpus_bataua)))	(((Hydriastele_microspadix	(Heterospathe_cagayanensis	Kentiopsis_piersoniorum))	Veitchia_spiralis)	Dypsis_decaryi))	((Reinhardtia_simplex	(Reinhardtia_paiewonskiana	Reinhardtia_latisecta))	(Roystonea_regia	(Attalea_speciosa	(Elaeis_guineensis	Elaeis_oleifera)))))	Dictyosperma_album)	(((Nypa_fruticans	Iriartea_deltoidea)	(Sabal_domingensis	Phoenix_dactylifera))	((Bactris_major	Chamaedorea_seifrizii)	(Geonoma_undata	Pelagodoxa_henryana))))))	Calamus_caryotoides);
((Orania_palindan	((((Chamaedorea_seifrizii	((Sabal_domingensis	Phoenix_dactylifera)	(Nypa_fruticans	((Roystonea_regia	Iriartea_deltoidea)	Bactris_major))))	((Dictyosperma_album	((Geonoma_undata	Pelagodoxa_henryana)	((Reinhardtia_simplex	(Reinhardtia_paiewonskiana	Reinhardtia_latisecta))	(Attalea_speciosa	(Elaeis_guineensis	Elaeis_oleifera)))))	(Manicaria_saccifera	((Prestoea_acuminata	(Oenocarpus_minor	Oenocarpus_bataua))	(Dypsis_decaryi	((Hydriastele_microspadix	(Heterospathe_cagayanensis	Kentiopsis_piersoniorum))	Veitchia_spiralis))))))	Podococcus_barteri)	Sclerosperma_profizianum))	Calamus_caryotoides);
((Sabal_domingensis	(Phoenix_dactylifera	(((((Roystonea_regia	((Reinhardtia_simplex	(Reinhardtia_paiewonskiana	Reinhardtia_latisecta))	(((Bactris_major	Attalea_speciosa)	(Elaeis_guineensis	Elaeis_oleifera))	((Hydriastele_microspadix	(Veitchia_spiralis	(Kentiopsis_piersoniorum	Heterospathe_cagayanensis)))	((Dypsis_decaryi	Manicaria_saccifera)	(Dictyosperma_album	(Prestoea_acuminata	(Oenocarpus_minor	Oenocarpus_bataua))))))))	(Geonoma_undata	(Chamaedorea_seifrizii	Pelagodoxa_henryana)))	((Podococcus_barteri	Sclerosperma_profizianum)	Orania_palindan))	Iriartea_deltoidea)	Nypa_fruticans)))	Calamus_caryotoides);
(((Chamaedorea_seifrizii	(Reinhardtia_simplex	(Reinhardtia_paiewonskiana	Reinhardtia_latisecta)))	(((((Dypsis_decaryi	Hydriastele_microspadix)	(Veitchia_spiralis	(Kentiopsis_piersoniorum	Heterospathe_cagayanensis)))	(Manicaria_saccifera	(((Oenocarpus_minor	Oenocarpus_bataua)	Prestoea_acuminata)	Dictyosperma_album)))	(((Iriartea_deltoidea	(Nypa_fruticans	(Sabal_domingensis	Phoenix_dactylifera)))	((Podococcus_barteri	Sclerosperma_profizianum)	Orania_palindan))	(Geonoma_undata	Pelagodoxa_henryana)))	(Roystonea_regia	(((Elaeis_guineensis	Elaeis_oleifera)	Bactris_major)	Attalea_speciosa))))	Calamus_caryotoides);
((Orania_palindan	(((((Phoenix_dactylifera	Sabal_domingensis)	(Chamaedorea_seifrizii	Nypa_fruticans))	Iriartea_deltoidea)	(((((Prestoea_acuminata	(Oenocarpus_minor	Oenocarpus_bataua))	Manicaria_saccifera)	((Veitchia_spiralis	(Dypsis_decaryi	(Kentiopsis_piersoniorum	Heterospathe_cagayanensis)))	Hydriastele_microspadix))	(((Reinhardtia_paiewonskiana	Reinhardtia_latisecta)	Reinhardtia_simplex)	(Dictyosperma_album	(Roystonea_regia	(Attalea_speciosa	(Bactris_major	(Elaeis_guineensis	Elaeis_oleifera)))))))	(Geonoma_undata	Pelagodoxa_henryana)))	(Podococcus_barteri	Sclerosperma_profizianum)))	Calamus_caryotoides);
((Orania_palindan	(((((Phoenix_dactylifera	Sabal_domingensis)	(Chamaedorea_seifrizii	Nypa_fruticans))	Iriartea_deltoidea)	(((((Prestoea_acuminata	(Oenocarpus_minor	Oenocarpus_bataua))	Manicaria_saccifera)	(((Dypsis_decaryi	Dictyosperma_album)	Hydriastele_microspadix)	(Veitchia_spiralis	(Kentiopsis_piersoniorum	Heterospathe_cagayanensis))))	(((Reinhardtia_paiewonskiana	Reinhardtia_latisecta)	Reinhardtia_simplex)	(Roystonea_regia	(Attalea_speciosa	(Bactris_major	(Elaeis_guineensis	Elaeis_oleifera))))))	(Geonoma_undata	Pelagodoxa_henryana)))	(Podococcus_barteri	Sclerosperma_profizianum)))	Calamus_caryotoides);
((Orania_palindan	((((((((Chamaedorea_seifrizii	Nypa_fruticans)	((Reinhardtia_paiewonskiana	Reinhardtia_latisecta)	Reinhardtia_simplex))	(((((Dictyosperma_album	Prestoea_acuminata)	(Oenocarpus_minor	Oenocarpus_bataua))	Manicaria_saccifera)	(((Heterospathe_cagayanensis	(Dypsis_decaryi	Veitchia_spiralis))	Hydriastele_microspadix)	Kentiopsis_piersoniorum))	(Attalea_speciosa	(Elaeis_guineensis	Elaeis_oleifera))))	Roystonea_regia)	(Geonoma_undata	Pelagodoxa_henryana))	Bactris_major)	((Phoenix_dactylifera	Sabal_domingensis)	Iriartea_deltoidea))	(Podococcus_barteri	Sclerosperma_profizianum)))	Calamus_caryotoides);
((((((((((Reinhardtia_paiewonskiana	Reinhardtia_latisecta)	Reinhardtia_simplex)	((((Prestoea_acuminata	(Oenocarpus_minor	Oenocarpus_bataua))	Manicaria_saccifera)	((Dictyosperma_album	(Veitchia_spiralis	((Heterospathe_cagayanensis	Kentiopsis_piersoniorum)	Dypsis_decaryi)))	Hydriastele_microspadix))	(Bactris_major	(Attalea_speciosa	(Elaeis_guineensis	Elaeis_oleifera)))))	Roystonea_regia)	(Geonoma_undata	Pelagodoxa_henryana))	Nypa_fruticans)	((Phoenix_dactylifera	Sabal_domingensis)	Iriartea_deltoidea))	(Chamaedorea_seifrizii	Orania_palindan))	(Podococcus_barteri	Sclerosperma_profizianum))	Calamus_caryotoides);
((((((((((Bactris_major	(Attalea_speciosa	(Elaeis_guineensis	Elaeis_oleifera)))	((((Prestoea_acuminata	(Oenocarpus_minor	Oenocarpus_bataua))	Manicaria_saccifera)	((Veitchia_spiralis	((Dypsis_decaryi	Hydriastele_microspadix)	Heterospathe_cagayanensis))	Kentiopsis_piersoniorum))	Podococcus_barteri))	((Reinhardtia_paiewonskiana	Reinhardtia_latisecta)	Reinhardtia_simplex))	Roystonea_regia)	(Geonoma_undata	Pelagodoxa_henryana))	(Iriartea_deltoidea	((Nypa_fruticans	Chamaedorea_seifrizii)	(Phoenix_dactylifera	Sabal_domingensis))))	Sclerosperma_profizianum)	Dictyosperma_album)	Orania_palindan)	Calamus_caryotoides);
((Orania_palindan	((Sclerosperma_profizianum	Podococcus_barteri)	(((((Reinhardtia_paiewonskiana	Reinhardtia_latisecta)	Reinhardtia_simplex)	(Roystonea_regia	(((Prestoea_acuminata	(Dictyosperma_album	(Oenocarpus_minor	Oenocarpus_bataua)))	Manicaria_saccifera)	(Attalea_speciosa	((((Heterospathe_cagayanensis	(Kentiopsis_piersoniorum	Veitchia_spiralis))	Hydriastele_microspadix)	Dypsis_decaryi)	(Elaeis_guineensis	Elaeis_oleifera))))))	(Geonoma_undata	Pelagodoxa_henryana))	((Iriartea_deltoidea	(Nypa_fruticans	(Phoenix_dactylifera	Sabal_domingensis)))	(Bactris_major	Chamaedorea_seifrizii)))))	Calamus_caryotoides);
((Sabal_domingensis	(((((Orania_palindan	(Sclerosperma_profizianum	Podococcus_barteri))	((Roystonea_regia	((((Bactris_major	Chamaedorea_seifrizii)	((Reinhardtia_paiewonskiana	Reinhardtia_latisecta)	Reinhardtia_simplex))	(((((Veitchia_spiralis	(Heterospathe_cagayanensis	Kentiopsis_piersoniorum))	Hydriastele_microspadix)	Dypsis_decaryi)	(Prestoea_acuminata	(Dictyosperma_album	(Oenocarpus_minor	Oenocarpus_bataua))))	Manicaria_saccifera))	((Elaeis_guineensis	Elaeis_oleifera)	Attalea_speciosa)))	(Geonoma_undata	Pelagodoxa_henryana)))	Iriartea_deltoidea)	Nypa_fruticans)	Phoenix_dactylifera))	Calamus_caryotoides);
((Nypa_fruticans	((Phoenix_dactylifera	Sabal_domingensis)	(((Orania_palindan	(Sclerosperma_profizianum	Podococcus_barteri))	((Roystonea_regia	(((((Veitchia_spiralis	(Heterospathe_cagayanensis	Kentiopsis_piersoniorum))	Hydriastele_microspadix)	Dypsis_decaryi)	((Dictyosperma_album	((Oenocarpus_minor	Oenocarpus_bataua)	Prestoea_acuminata))	Manicaria_saccifera))	((Chamaedorea_seifrizii	((Reinhardtia_paiewonskiana	Reinhardtia_latisecta)	Reinhardtia_simplex))	(Bactris_major	((Elaeis_guineensis	Elaeis_oleifera)	Attalea_speciosa)))))	(Geonoma_undata	Pelagodoxa_henryana)))	Iriartea_deltoidea)))	Calamus_caryotoides);
(((Prestoea_acuminata	(Dictyosperma_album	(Oenocarpus_minor	Oenocarpus_bataua)))	((((((Reinhardtia_paiewonskiana	Reinhardtia_latisecta)	Reinhardtia_simplex)	((Elaeis_guineensis	Elaeis_oleifera)	Attalea_speciosa))	(((Geonoma_undata	Pelagodoxa_henryana)	((Nypa_fruticans	((Bactris_major	Chamaedorea_seifrizii)	(Phoenix_dactylifera	Sabal_domingensis)))	((Orania_palindan	(Sclerosperma_profizianum	Podococcus_barteri))	Iriartea_deltoidea)))	Roystonea_regia))	Manicaria_saccifera)	((Dypsis_decaryi	(Veitchia_spiralis	(Heterospathe_cagayanensis	Kentiopsis_piersoniorum)))	Hydriastele_microspadix)))	Calamus_caryotoides);
(((Orania_palindan	(Sclerosperma_profizianum	Podococcus_barteri))	(Iriartea_deltoidea	((Roystonea_regia	(((((Dypsis_decaryi	(Veitchia_spiralis	(Heterospathe_cagayanensis	Kentiopsis_piersoniorum)))	Hydriastele_microspadix)	(((Oenocarpus_minor	Oenocarpus_bataua)	(Prestoea_acuminata	Dictyosperma_album))	Manicaria_saccifera))	(((Bactris_major	Chamaedorea_seifrizii)	((Reinhardtia_paiewonskiana	Reinhardtia_latisecta)	Reinhardtia_simplex))	((Elaeis_guineensis	Elaeis_oleifera)	Attalea_speciosa)))	(Geonoma_undata	Pelagodoxa_henryana)))	(Nypa_fruticans	(Phoenix_dactylifera	Sabal_domingensis)))))	Calamus_caryotoides);
((((((Iriartea_deltoidea	((Sabal_domingensis	Phoenix_dactylifera)	Nypa_fruticans))	(Podococcus_barteri	Chamaedorea_seifrizii))	((Pelagodoxa_henryana	Geonoma_undata)	((Roystonea_regia	((Bactris_major	(Attalea_speciosa	(Elaeis_guineensis	Elaeis_oleifera)))	((Reinhardtia_latisecta	Reinhardtia_paiewonskiana)	Reinhardtia_simplex)))	(((((Heterospathe_cagayanensis	Kentiopsis_piersoniorum)	Dypsis_decaryi)	Veitchia_spiralis)	Hydriastele_microspadix)	(Manicaria_saccifera	(((Oenocarpus_minor	Oenocarpus_bataua)	Prestoea_acuminata)	Dictyosperma_album))))))	Sclerosperma_profizianum)	Orania_palindan)	Calamus_caryotoides);
((((Chamaedorea_seifrizii	(((Sabal_domingensis	Phoenix_dactylifera)	Iriartea_deltoidea)	((Nypa_fruticans	((((Reinhardtia_paiewonskiana	(Reinhardtia_simplex	Reinhardtia_latisecta))	(Manicaria_saccifera	(((Oenocarpus_minor	Oenocarpus_bataua)	(Prestoea_acuminata	Dictyosperma_album))	((((Heterospathe_cagayanensis	Kentiopsis_piersoniorum)	Veitchia_spiralis)	Dypsis_decaryi)	Hydriastele_microspadix))))	((Attalea_speciosa	(Elaeis_guineensis	Elaeis_oleifera))	Bactris_major))	Roystonea_regia))	(Pelagodoxa_henryana	Geonoma_undata))))	(Podococcus_barteri	Sclerosperma_profizianum))	Orania_palindan)	Calamus_caryotoides);
(((((Nypa_fruticans	Iriartea_deltoidea)	((Chamaedorea_seifrizii	(Sabal_domingensis	Phoenix_dactylifera))	(((((Reinhardtia_simplex	(Reinhardtia_latisecta	Reinhardtia_paiewonskiana))	(((Attalea_speciosa	(Elaeis_guineensis	Elaeis_oleifera))	(Podococcus_barteri	Bactris_major))	(Manicaria_saccifera	(((Oenocarpus_minor	Oenocarpus_bataua)	Prestoea_acuminata)	(((Heterospathe_cagayanensis	Kentiopsis_piersoniorum)	Veitchia_spiralis)	(Dypsis_decaryi	Hydriastele_microspadix))))))	Dictyosperma_album)	Roystonea_regia)	(Pelagodoxa_henryana	Geonoma_undata))))	Sclerosperma_profizianum)	Orania_palindan)	Calamus_caryotoides);
((((((Iriartea_deltoidea	(Nypa_fruticans	(Sabal_domingensis	Phoenix_dactylifera)))	((Dictyosperma_album	(((Chamaedorea_seifrizii	(Reinhardtia_simplex	(Reinhardtia_latisecta	Reinhardtia_paiewonskiana)))	((((Heterospathe_cagayanensis	Kentiopsis_piersoniorum)	Veitchia_spiralis)	(Dypsis_decaryi	Hydriastele_microspadix))	(Manicaria_saccifera	((Oenocarpus_minor	Oenocarpus_bataua)	Prestoea_acuminata))))	((Attalea_speciosa	(Elaeis_guineensis	Elaeis_oleifera))	Bactris_major)))	Roystonea_regia))	(Pelagodoxa_henryana	Geonoma_undata))	(Podococcus_barteri	Sclerosperma_profizianum))	Orania_palindan)	Calamus_caryotoides);
(((Iriartea_deltoidea	(Sabal_domingensis	Phoenix_dactylifera))	(((((((Geonoma_undata	Roystonea_regia)	(Attalea_speciosa	(Bactris_major	(Elaeis_guineensis	Elaeis_oleifera))))	(Nypa_fruticans	(Chamaedorea_seifrizii	(Reinhardtia_simplex	(Reinhardtia_latisecta	Reinhardtia_paiewonskiana)))))	(((((Heterospathe_cagayanensis	Kentiopsis_piersoniorum)	Veitchia_spiralis)	Hydriastele_microspadix)	Dypsis_decaryi)	(Manicaria_saccifera	((Oenocarpus_minor	Oenocarpus_bataua)	Prestoea_acuminata))))	Dictyosperma_album)	(Podococcus_barteri	Pelagodoxa_henryana))	(Sclerosperma_profizianum	Orania_palindan)))	Calamus_caryotoides);
((Orania_palindan	((((((Reinhardtia_simplex	(Reinhardtia_latisecta	Reinhardtia_paiewonskiana))	Chamaedorea_seifrizii)	(((((((Heterospathe_cagayanensis	Kentiopsis_piersoniorum)	Dypsis_decaryi)	Veitchia_spiralis)	Hydriastele_microspadix)	(Manicaria_saccifera	((Oenocarpus_minor	Oenocarpus_bataua)	Prestoea_acuminata)))	Dictyosperma_album)	(Roystonea_regia	(Attalea_speciosa	((Bactris_major	Elaeis_guineensis)	Elaeis_oleifera)))))	(Geonoma_undata	Pelagodoxa_henryana))	((Nypa_fruticans	(Sabal_domingensis	Phoenix_dactylifera))	Iriartea_deltoidea))	(Podococcus_barteri	Sclerosperma_profizianum)))	Calamus_caryotoides);
((Orania_palindan	(((((Reinhardtia_simplex	(Reinhardtia_latisecta	Reinhardtia_paiewonskiana))	((Roystonea_regia	(Attalea_speciosa	(Elaeis_guineensis	Elaeis_oleifera)))	(Geonoma_undata	Pelagodoxa_henryana)))	(((Hydriastele_microspadix	((Heterospathe_cagayanensis	Kentiopsis_piersoniorum)	Veitchia_spiralis))	Dypsis_decaryi)	(Manicaria_saccifera	(Dictyosperma_album	((Oenocarpus_minor	Oenocarpus_bataua)	Prestoea_acuminata)))))	((Nypa_fruticans	((Bactris_major	Chamaedorea_seifrizii)	(Sabal_domingensis	Phoenix_dactylifera)))	Iriartea_deltoidea))	(Podococcus_barteri	Sclerosperma_profizianum)))	Calamus_caryotoides);
((Orania_palindan	((((Nypa_fruticans	(Chamaedorea_seifrizii	(Sabal_domingensis	Phoenix_dactylifera)))	Iriartea_deltoidea)	((Roystonea_regia	(((Reinhardtia_simplex	(Reinhardtia_latisecta	Reinhardtia_paiewonskiana))	(Attalea_speciosa	((Bactris_major	Elaeis_guineensis)	Elaeis_oleifera)))	((Hydriastele_microspadix	(((Dypsis_decaryi	Heterospathe_cagayanensis)	Kentiopsis_piersoniorum)	Veitchia_spiralis))	(Manicaria_saccifera	((Oenocarpus_minor	Oenocarpus_bataua)	(Prestoea_acuminata	Dictyosperma_album))))))	(Geonoma_undata	Pelagodoxa_henryana)))	(Podococcus_barteri	Sclerosperma_profizianum)))	Calamus_caryotoides);
(((Dictyosperma_album	Orania_palindan)	((((Sabal_domingensis	Phoenix_dactylifera)	Iriartea_deltoidea)	((Roystonea_regia	((((Nypa_fruticans	(Podococcus_barteri	Chamaedorea_seifrizii))	(Reinhardtia_simplex	(Reinhardtia_latisecta	Reinhardtia_paiewonskiana)))	((Attalea_speciosa	(Elaeis_guineensis	Elaeis_oleifera))	Bactris_major))	(Manicaria_saccifera	(((Oenocarpus_minor	Oenocarpus_bataua)	Prestoea_acuminata)	(Hydriastele_microspadix	(((Heterospathe_cagayanensis	Kentiopsis_piersoniorum)	Veitchia_spiralis)	Dypsis_decaryi))))))	(Geonoma_undata	Pelagodoxa_henryana)))	Sclerosperma_profizianum))	Calamus_caryotoides);
((((Podococcus_barteri	Orania_palindan)	Sclerosperma_profizianum)	(((((Dypsis_decaryi	(Hydriastele_microspadix	((Heterospathe_cagayanensis	Kentiopsis_piersoniorum)	Veitchia_spiralis)))	(Manicaria_saccifera	((Oenocarpus_minor	Oenocarpus_bataua)	(Dictyosperma_album	Prestoea_acuminata))))	((Chamaedorea_seifrizii	(Reinhardtia_simplex	(Reinhardtia_latisecta	Reinhardtia_paiewonskiana)))	(Roystonea_regia	(Attalea_speciosa	((Bactris_major	Elaeis_guineensis)	Elaeis_oleifera)))))	((Nypa_fruticans	(Sabal_domingensis	Phoenix_dactylifera))	Iriartea_deltoidea))	(Geonoma_undata	Pelagodoxa_henryana)))	Calamus_caryotoides);
(((Sabal_domingensis	Phoenix_dactylifera)	(((((Geonoma_undata	Pelagodoxa_henryana)	(Dictyosperma_album	((((Hydriastele_microspadix	(Veitchia_spiralis	(Kentiopsis_piersoniorum	Heterospathe_cagayanensis)))	Dypsis_decaryi)	(Manicaria_saccifera	((Oenocarpus_minor	Oenocarpus_bataua)	Prestoea_acuminata)))	((Chamaedorea_seifrizii	((Reinhardtia_paiewonskiana	Reinhardtia_latisecta)	Reinhardtia_simplex))	(Roystonea_regia	(Bactris_major	((Elaeis_guineensis	Elaeis_oleifera)	Attalea_speciosa)))))))	(Orania_palindan	(Podococcus_barteri	Sclerosperma_profizianum)))	Iriartea_deltoidea)	Nypa_fruticans))	Calamus_caryotoides);
((Orania_palindan	((Podococcus_barteri	Sclerosperma_profizianum)	((((Sabal_domingensis	Phoenix_dactylifera)	(Iriartea_deltoidea	Nypa_fruticans))	Chamaedorea_seifrizii)	((Geonoma_undata	Pelagodoxa_henryana)	((((Hydriastele_microspadix	((Dypsis_decaryi	(Kentiopsis_piersoniorum	Heterospathe_cagayanensis))	Veitchia_spiralis))	(Manicaria_saccifera	(Dictyosperma_album	((Oenocarpus_minor	Oenocarpus_bataua)	Prestoea_acuminata))))	(((Reinhardtia_paiewonskiana	Reinhardtia_latisecta)	Reinhardtia_simplex)	(Bactris_major	((Elaeis_guineensis	Elaeis_oleifera)	Attalea_speciosa))))	Roystonea_regia)))))	Calamus_caryotoides);
((Orania_palindan	((Podococcus_barteri	Sclerosperma_profizianum)	((((((Hydriastele_microspadix	((Kentiopsis_piersoniorum	Heterospathe_cagayanensis)	Veitchia_spiralis))	Dypsis_decaryi)	(Manicaria_saccifera	((Oenocarpus_minor	Oenocarpus_bataua)	(Prestoea_acuminata	Dictyosperma_album))))	(((Reinhardtia_paiewonskiana	Reinhardtia_latisecta)	Reinhardtia_simplex)	(Roystonea_regia	((Elaeis_guineensis	Elaeis_oleifera)	Attalea_speciosa))))	(Geonoma_undata	(Iriartea_deltoidea	(Nypa_fruticans	(Sabal_domingensis	Phoenix_dactylifera)))))	((Chamaedorea_seifrizii	Bactris_major)	Pelagodoxa_henryana))))	Calamus_caryotoides);
((Sabal_domingensis	(Phoenix_dactylifera	(((((Chamaedorea_seifrizii	Bactris_major)	(Orania_palindan	(Podococcus_barteri	Sclerosperma_profizianum)))	((((Hydriastele_microspadix	((Kentiopsis_piersoniorum	Heterospathe_cagayanensis)	Veitchia_spiralis))	Dypsis_decaryi)	(Manicaria_saccifera	((Oenocarpus_minor	Oenocarpus_bataua)	(Prestoea_acuminata	Dictyosperma_album))))	((Roystonea_regia	(Pelagodoxa_henryana	Geonoma_undata))	(((Reinhardtia_paiewonskiana	Reinhardtia_latisecta)	Reinhardtia_simplex)	((Elaeis_guineensis	Elaeis_oleifera)	Attalea_speciosa)))))	Iriartea_deltoidea)	Nypa_fruticans)))	Calamus_caryotoides);
(((Orania_palindan	(Podococcus_barteri	Sclerosperma_profizianum))	((((Chamaedorea_seifrizii	Pelagodoxa_henryana)	Geonoma_undata)	(((((Reinhardtia_paiewonskiana	Reinhardtia_latisecta)	Reinhardtia_simplex)	(((Elaeis_guineensis	Elaeis_oleifera)	Attalea_speciosa)	Bactris_major))	(((Heterospathe_cagayanensis	(Veitchia_spiralis	Kentiopsis_piersoniorum))	(Dypsis_decaryi	Hydriastele_microspadix))	(Manicaria_saccifera	(((Oenocarpus_minor	Oenocarpus_bataua)	Prestoea_acuminata)	Dictyosperma_album))))	Roystonea_regia))	(Iriartea_deltoidea	(Nypa_fruticans	(Sabal_domingensis	Phoenix_dactylifera)))))	Calamus_caryotoides);
((Orania_palindan	(Sclerosperma_profizianum	((((Geonoma_undata	Pelagodoxa_henryana)	(Dictyosperma_album	((Chamaedorea_seifrizii	((Reinhardtia_paiewonskiana	Reinhardtia_latisecta)	Reinhardtia_simplex))	((((Elaeis_guineensis	Elaeis_oleifera)	Attalea_speciosa)	Bactris_major)	(((Veitchia_spiralis	(Kentiopsis_piersoniorum	Heterospathe_cagayanensis))	(Dypsis_decaryi	Hydriastele_microspadix))	(Manicaria_saccifera	((Oenocarpus_minor	Oenocarpus_bataua)	Prestoea_acuminata)))))))	Roystonea_regia)	(Iriartea_deltoidea	(Podococcus_barteri	(Nypa_fruticans	(Sabal_domingensis	Phoenix_dactylifera)))))))	Calamus_caryotoides);
((Sabal_domingensis	((Phoenix_dactylifera	Nypa_fruticans)	(((Orania_palindan	Podococcus_barteri)	Sclerosperma_profizianum)	(((Geonoma_undata	Pelagodoxa_henryana)	(Roystonea_regia	((((Kentiopsis_piersoniorum	((Dypsis_decaryi	Veitchia_spiralis)	(Hydriastele_microspadix	Heterospathe_cagayanensis)))	(Manicaria_saccifera	((Oenocarpus_minor	Oenocarpus_bataua)	Prestoea_acuminata)))	Dictyosperma_album)	(((Bactris_major	Elaeis_guineensis)	Elaeis_oleifera)	(Chamaedorea_seifrizii	(Attalea_speciosa	((Reinhardtia_paiewonskiana	Reinhardtia_latisecta)	Reinhardtia_simplex)))))))	Iriartea_deltoidea))))	Calamus_caryotoides);
(((Orania_palindan	(Podococcus_barteri	Sclerosperma_profizianum))	((Iriartea_deltoidea	(Chamaedorea_seifrizii	(Sabal_domingensis	Phoenix_dactylifera)))	((Geonoma_undata	Pelagodoxa_henryana)	(((((Reinhardtia_paiewonskiana	Reinhardtia_latisecta)	Reinhardtia_simplex)	Nypa_fruticans)	(Roystonea_regia	(Attalea_speciosa	(Bactris_major	(Elaeis_guineensis	Elaeis_oleifera)))))	((Dypsis_decaryi	(Hydriastele_microspadix	(Veitchia_spiralis	(Kentiopsis_piersoniorum	Heterospathe_cagayanensis))))	(Manicaria_saccifera	((Prestoea_acuminata	(Oenocarpus_minor	Oenocarpus_bataua))	Dictyosperma_album)))))))	Calamus_caryotoides);
((Sabal_domingensis	((Nypa_fruticans	Phoenix_dactylifera)	(((Orania_palindan	(Podococcus_barteri	Sclerosperma_profizianum))	((Geonoma_undata	(Chamaedorea_seifrizii	Pelagodoxa_henryana))	((((Reinhardtia_paiewonskiana	Reinhardtia_latisecta)	Reinhardtia_simplex)	(((Attalea_speciosa	(Elaeis_guineensis	Elaeis_oleifera))	Bactris_major)	((Dypsis_decaryi	(Hydriastele_microspadix	(Veitchia_spiralis	(Kentiopsis_piersoniorum	Heterospathe_cagayanensis))))	(Manicaria_saccifera	(((Oenocarpus_bataua	Dictyosperma_album)	Oenocarpus_minor)	Prestoea_acuminata)))))	Roystonea_regia)))	Iriartea_deltoidea)))	Calamus_caryotoides);
((Sabal_domingensis	(Phoenix_dactylifera	(((Orania_palindan	(Podococcus_barteri	Sclerosperma_profizianum))	((Pelagodoxa_henryana	Geonoma_undata)	(((Attalea_speciosa	(Elaeis_guineensis	Elaeis_oleifera))	((Hydriastele_microspadix	((Veitchia_spiralis	(Kentiopsis_piersoniorum	Heterospathe_cagayanensis))	Dypsis_decaryi))	((Manicaria_saccifera	((Dictyosperma_album	Prestoea_acuminata)	(Oenocarpus_minor	Oenocarpus_bataua)))	((Bactris_major	Chamaedorea_seifrizii)	((Reinhardtia_paiewonskiana	Reinhardtia_latisecta)	Reinhardtia_simplex)))))	Roystonea_regia)))	(Nypa_fruticans	Iriartea_deltoidea))))	Calamus_caryotoides);
((Orania_palindan	(Sclerosperma_profizianum	((Iriartea_deltoidea	(Nypa_fruticans	(Phoenix_dactylifera	Sabal_domingensis)))	((Roystonea_regia	(((Attalea_speciosa	(Elaeis_oleifera	Elaeis_guineensis))	Bactris_major)	(((Podococcus_barteri	(((Dictyosperma_album	Prestoea_acuminata)	(Oenocarpus_minor	Oenocarpus_bataua))	Manicaria_saccifera))	((Hydriastele_microspadix	(Veitchia_spiralis	(Heterospathe_cagayanensis	Kentiopsis_piersoniorum)))	Dypsis_decaryi))	(Chamaedorea_seifrizii	((Reinhardtia_paiewonskiana	Reinhardtia_latisecta)	Reinhardtia_simplex)))))	(Geonoma_undata	Pelagodoxa_henryana)))))	Calamus_caryotoides);
((Nypa_fruticans	((Phoenix_dactylifera	Sabal_domingensis)	(((((((((Attalea_speciosa	(Elaeis_oleifera	Elaeis_guineensis))	Roystonea_regia)	((Reinhardtia_paiewonskiana	Reinhardtia_latisecta)	Reinhardtia_simplex))	(Geonoma_undata	Pelagodoxa_henryana))	Dictyosperma_album)	(Manicaria_saccifera	((Hydriastele_microspadix	(Heterospathe_cagayanensis	(Dypsis_decaryi	(Veitchia_spiralis	Kentiopsis_piersoniorum))))	(Prestoea_acuminata	(Oenocarpus_minor	Oenocarpus_bataua)))))	(Bactris_major	Chamaedorea_seifrizii))	(Orania_palindan	(Podococcus_barteri	Sclerosperma_profizianum)))	Iriartea_deltoidea)))	Calamus_caryotoides);
((Nypa_fruticans	((Phoenix_dactylifera	Sabal_domingensis)	(Roystonea_regia	((Geonoma_undata	Pelagodoxa_henryana)	((Attalea_speciosa	((Bactris_major	Elaeis_oleifera)	Elaeis_guineensis))	((((Hydriastele_microspadix	(((Heterospathe_cagayanensis	Kentiopsis_piersoniorum)	Veitchia_spiralis)	Dypsis_decaryi))	((((Oenocarpus_minor	Oenocarpus_bataua)	Prestoea_acuminata)	Dictyosperma_album)	Manicaria_saccifera))	((Iriartea_deltoidea	Chamaedorea_seifrizii)	(Orania_palindan	(Podococcus_barteri	Sclerosperma_profizianum))))	((Reinhardtia_paiewonskiana	Reinhardtia_latisecta)	Reinhardtia_simplex)))))))	Calamus_caryotoides);
((Orania_palindan	(Sclerosperma_profizianum	(((((Attalea_speciosa	(Bactris_major	(Elaeis_oleifera	Elaeis_guineensis)))	Podococcus_barteri)	(((Hydriastele_microspadix	((Heterospathe_cagayanensis	Kentiopsis_piersoniorum)	Veitchia_spiralis))	((Dictyosperma_album	Prestoea_acuminata)	(Oenocarpus_minor	Oenocarpus_bataua)))	(Dypsis_decaryi	Manicaria_saccifera)))	(Chamaedorea_seifrizii	((Reinhardtia_paiewonskiana	Reinhardtia_latisecta)	Reinhardtia_simplex)))	(Roystonea_regia	((Geonoma_undata	Pelagodoxa_henryana)	((Nypa_fruticans	Iriartea_deltoidea)	(Phoenix_dactylifera	Sabal_domingensis)))))))	Calamus_caryotoides);
((Nypa_fruticans	(((((Pelagodoxa_henryana	((Sclerosperma_profizianum	Orania_palindan)	Podococcus_barteri))	(((Chamaedorea_seifrizii	((Reinhardtia_paiewonskiana	Reinhardtia_latisecta)	Reinhardtia_simplex))	((Hydriastele_microspadix	(Kentiopsis_piersoniorum	(Veitchia_spiralis	(Dypsis_decaryi	Heterospathe_cagayanensis))))	(((Oenocarpus_bataua	Prestoea_acuminata)	(Oenocarpus_minor	Dictyosperma_album))	Manicaria_saccifera)))	(Roystonea_regia	(Attalea_speciosa	(Bactris_major	(Elaeis_oleifera	Elaeis_guineensis))))))	Geonoma_undata)	Iriartea_deltoidea)	(Phoenix_dactylifera	Sabal_domingensis)))	Calamus_caryotoides);
((Sabal_domingensis	((Nypa_fruticans	((((Iriartea_deltoidea	Chamaedorea_seifrizii)	Bactris_major)	(((((Attalea_speciosa	(Elaeis_oleifera	Elaeis_guineensis))	((Reinhardtia_paiewonskiana	Reinhardtia_latisecta)	Reinhardtia_simplex))	((Hydriastele_microspadix	((Kentiopsis_piersoniorum	(Veitchia_spiralis	Dypsis_decaryi))	Heterospathe_cagayanensis))	((Prestoea_acuminata	(Dictyosperma_album	(Oenocarpus_minor	Oenocarpus_bataua)))	Manicaria_saccifera)))	(Geonoma_undata	Pelagodoxa_henryana))	(Orania_palindan	(Podococcus_barteri	Sclerosperma_profizianum))))	Roystonea_regia))	Phoenix_dactylifera))	Calamus_caryotoides);
((Orania_palindan	(Sclerosperma_profizianum	((((((Roystonea_regia	((Attalea_speciosa	(Elaeis_oleifera	Elaeis_guineensis))	(Podococcus_barteri	Bactris_major)))	(Chamaedorea_seifrizii	((Reinhardtia_paiewonskiana	Reinhardtia_latisecta)	Reinhardtia_simplex)))	((Hydriastele_microspadix	(((Kentiopsis_piersoniorum	Heterospathe_cagayanensis)	Veitchia_spiralis)	Dypsis_decaryi))	((Prestoea_acuminata	(Oenocarpus_minor	Oenocarpus_bataua))	Manicaria_saccifera)))	(((Phoenix_dactylifera	Sabal_domingensis)	Nypa_fruticans)	Iriartea_deltoidea))	Dictyosperma_album)	(Geonoma_undata	Pelagodoxa_henryana))))	Calamus_caryotoides);
(((((Phoenix_dactylifera	Sabal_domingensis)	Nypa_fruticans)	((((Dypsis_decaryi	(Hydriastele_microspadix	((Kentiopsis_piersoniorum	Heterospathe_cagayanensis)	Veitchia_spiralis)))	((Dictyosperma_album	((((Reinhardtia_paiewonskiana	Reinhardtia_latisecta)	Reinhardtia_simplex)	Manicaria_saccifera)	(Roystonea_regia	(Attalea_speciosa	(Elaeis_oleifera	Elaeis_guineensis)))))	((Prestoea_acuminata	(Oenocarpus_minor	Oenocarpus_bataua))	(Geonoma_undata	Pelagodoxa_henryana))))	(Bactris_major	Chamaedorea_seifrizii))	(Orania_palindan	(Podococcus_barteri	Sclerosperma_profizianum))))	Iriartea_deltoidea)	Calamus_caryotoides);
(((Sclerosperma_profizianum	(Orania_palindan	Podococcus_barteri))	((Geonoma_undata	Pelagodoxa_henryana)	((((Roystonea_regia	(Attalea_speciosa	(Elaeis_oleifera	Elaeis_guineensis)))	((Nypa_fruticans	(Bactris_major	Chamaedorea_seifrizii))	((Reinhardtia_paiewonskiana	Reinhardtia_latisecta)	Reinhardtia_simplex)))	((Hydriastele_microspadix	(((Kentiopsis_piersoniorum	Heterospathe_cagayanensis)	Dypsis_decaryi)	Veitchia_spiralis))	(Manicaria_saccifera	(Dictyosperma_album	(Prestoea_acuminata	(Oenocarpus_minor	Oenocarpus_bataua))))))	((Phoenix_dactylifera	Sabal_domingensis)	Iriartea_deltoidea))))	Calamus_caryotoides);
((((Sclerosperma_profizianum	Podococcus_barteri)	(((((((((Veitchia_spiralis	(Kentiopsis_piersoniorum	Heterospathe_cagayanensis))	Hydriastele_microspadix)	Dypsis_decaryi)	(Manicaria_saccifera	((Oenocarpus_minor	Oenocarpus_bataua)	((Bactris_major	Dictyosperma_album)	Prestoea_acuminata))))	(Attalea_speciosa	(Elaeis_oleifera	Elaeis_guineensis)))	((Nypa_fruticans	Chamaedorea_seifrizii)	((Reinhardtia_paiewonskiana	Reinhardtia_latisecta)	Reinhardtia_simplex)))	Roystonea_regia)	(Geonoma_undata	Pelagodoxa_henryana))	((Phoenix_dactylifera	Sabal_domingensis)	Iriartea_deltoidea)))	Orania_palindan)	Calamus_caryotoides);
((Orania_palindan	(((((Sabal_domingensis	Phoenix_dactylifera)	(Chamaedorea_seifrizii	Nypa_fruticans))	Iriartea_deltoidea)	((Geonoma_undata	Pelagodoxa_henryana)	(Roystonea_regia	(((Reinhardtia_paiewonskiana	Reinhardtia_latisecta)	Reinhardtia_simplex)	(((Attalea_speciosa	Bactris_major)	(Elaeis_oleifera	Elaeis_guineensis))	((Dictyosperma_album	(Dypsis_decaryi	(Manicaria_saccifera	(Prestoea_acuminata	(Oenocarpus_minor	Oenocarpus_bataua)))))	(Hydriastele_microspadix	(Heterospathe_cagayanensis	(Veitchia_spiralis	Kentiopsis_piersoniorum)))))))))	(Podococcus_barteri	Sclerosperma_profizianum)))	Calamus_caryotoides);
(((Iriartea_deltoidea	(((Chamaedorea_seifrizii	(Geonoma_undata	Pelagodoxa_henryana))	((((Reinhardtia_paiewonskiana	Reinhardtia_latisecta)	Reinhardtia_simplex)	(((Attalea_speciosa	(Elaeis_oleifera	Elaeis_guineensis))	Bactris_major)	((Manicaria_saccifera	((Dictyosperma_album	Prestoea_acuminata)	(Oenocarpus_minor	Oenocarpus_bataua)))	((Veitchia_spiralis	(Kentiopsis_piersoniorum	Heterospathe_cagayanensis))	(Hydriastele_microspadix	Dypsis_decaryi)))))	((Podococcus_barteri	Sclerosperma_profizianum)	Orania_palindan)))	Roystonea_regia))	(Sabal_domingensis	(Phoenix_dactylifera	Nypa_fruticans)))	Calamus_caryotoides);
((Veitchia_spiralis	(((Hydriastele_microspadix	(((((Sabal_domingensis	Phoenix_dactylifera)	(Chamaedorea_seifrizii	Nypa_fruticans))	Iriartea_deltoidea)	((Podococcus_barteri	Sclerosperma_profizianum)	Orania_palindan))	(((Roystonea_regia	(Geonoma_undata	Pelagodoxa_henryana))	((Attalea_speciosa	(Elaeis_oleifera	Elaeis_guineensis))	Bactris_major))	((Manicaria_saccifera	((Prestoea_acuminata	(Oenocarpus_minor	Oenocarpus_bataua))	Dictyosperma_album))	(Reinhardtia_paiewonskiana	(Reinhardtia_latisecta	Reinhardtia_simplex))))))	(Kentiopsis_piersoniorum	Heterospathe_cagayanensis))	Dypsis_decaryi))	Calamus_caryotoides);
((((Podococcus_barteri	Sclerosperma_profizianum)	Orania_palindan)	((Pelagodoxa_henryana	Geonoma_undata)	(((((Manicaria_saccifera	(Prestoea_acuminata	((Oenocarpus_minor	Oenocarpus_bataua)	Dictyosperma_album)))	((((Veitchia_spiralis	Kentiopsis_piersoniorum)	Heterospathe_cagayanensis)	Hydriastele_microspadix)	Dypsis_decaryi))	((Chamaedorea_seifrizii	(Reinhardtia_simplex	(Reinhardtia_paiewonskiana	Reinhardtia_latisecta)))	((Attalea_speciosa	(Elaeis_oleifera	Elaeis_guineensis))	Bactris_major)))	Roystonea_regia)	(((Sabal_domingensis	Phoenix_dactylifera)	Nypa_fruticans)	Iriartea_deltoidea))))	Calamus_caryotoides);
(((Prestoea_acuminata	(Oenocarpus_minor	Oenocarpus_bataua))	(((Dictyosperma_album	Hydriastele_microspadix)	((Dypsis_decaryi	Heterospathe_cagayanensis)	(Veitchia_spiralis	Kentiopsis_piersoniorum)))	((((Attalea_speciosa	(Elaeis_oleifera	Elaeis_guineensis))	Bactris_major)	Manicaria_saccifera)	((((Pelagodoxa_henryana	Geonoma_undata)	Roystonea_regia)	(Iriartea_deltoidea	(((Podococcus_barteri	Sclerosperma_profizianum)	Orania_palindan)	((Chamaedorea_seifrizii	Nypa_fruticans)	(Sabal_domingensis	Phoenix_dactylifera)))))	(Reinhardtia_simplex	(Reinhardtia_paiewonskiana	Reinhardtia_latisecta))))))	Calamus_caryotoides);
((Orania_palindan	(Podococcus_barteri	(((Nypa_fruticans	((Roystonea_regia	(((Hydriastele_microspadix	(Dypsis_decaryi	(Veitchia_spiralis	(Kentiopsis_piersoniorum	Heterospathe_cagayanensis))))	(Manicaria_saccifera	((Prestoea_acuminata	Dictyosperma_album)	(Oenocarpus_minor	Oenocarpus_bataua))))	((Reinhardtia_simplex	(Reinhardtia_paiewonskiana	Reinhardtia_latisecta))	((Attalea_speciosa	(Elaeis_oleifera	Elaeis_guineensis))	Bactris_major))))	(Pelagodoxa_henryana	Geonoma_undata)))	(Iriartea_deltoidea	(Chamaedorea_seifrizii	(Sabal_domingensis	Phoenix_dactylifera))))	Sclerosperma_profizianum)))	Calamus_caryotoides);
(((Sabal_domingensis	Phoenix_dactylifera)	((((((((Oenocarpus_minor	Oenocarpus_bataua)	Prestoea_acuminata)	Dictyosperma_album)	((((Reinhardtia_simplex	(Reinhardtia_paiewonskiana	Reinhardtia_latisecta))	Roystonea_regia)	(Manicaria_saccifera	(Attalea_speciosa	(Elaeis_oleifera	Elaeis_guineensis))))	(Hydriastele_microspadix	(Dypsis_decaryi	(Heterospathe_cagayanensis	(Veitchia_spiralis	Kentiopsis_piersoniorum))))))	(Pelagodoxa_henryana	Geonoma_undata))	(Sclerosperma_profizianum	(Orania_palindan	Podococcus_barteri)))	(Nypa_fruticans	(Bactris_major	Chamaedorea_seifrizii)))	Iriartea_deltoidea))	Calamus_caryotoides);
((Orania_palindan	((Podococcus_barteri	Sclerosperma_profizianum)	(((Sabal_domingensis	(Phoenix_dactylifera	Nypa_fruticans))	Iriartea_deltoidea)	((((Reinhardtia_simplex	(Reinhardtia_paiewonskiana	Reinhardtia_latisecta))	(Geonoma_undata	(Roystonea_regia	(Attalea_speciosa	(Elaeis_oleifera	Elaeis_guineensis)))))	(((Hydriastele_microspadix	((Kentiopsis_piersoniorum	(Dypsis_decaryi	Heterospathe_cagayanensis))	Veitchia_spiralis))	(Manicaria_saccifera	((Dictyosperma_album	Prestoea_acuminata)	(Oenocarpus_minor	Oenocarpus_bataua))))	Bactris_major))	(Chamaedorea_seifrizii	Pelagodoxa_henryana)))))	Calamus_caryotoides);
((Sabal_domingensis	((Phoenix_dactylifera	Nypa_fruticans)	(((((Geonoma_undata	Pelagodoxa_henryana)	(Orania_palindan	(Podococcus_barteri	Sclerosperma_profizianum)))	((((((Kentiopsis_piersoniorum	Heterospathe_cagayanensis)	Veitchia_spiralis)	Hydriastele_microspadix)	Dypsis_decaryi)	(Manicaria_saccifera	((Dictyosperma_album	Prestoea_acuminata)	(Oenocarpus_minor	Oenocarpus_bataua))))	((Reinhardtia_simplex	(Reinhardtia_paiewonskiana	Reinhardtia_latisecta))	(((Elaeis_oleifera	Elaeis_guineensis)	(Attalea_speciosa	Bactris_major))	Roystonea_regia))))	Iriartea_deltoidea)	Chamaedorea_seifrizii)))	Calamus_caryotoides);
(((Prestoea_acuminata	(Oenocarpus_minor	Oenocarpus_bataua))	(((Geonoma_undata	Pelagodoxa_henryana)	((Dictyosperma_album	Orania_palindan)	Sclerosperma_profizianum))	(((((Hydriastele_microspadix	((Kentiopsis_piersoniorum	Heterospathe_cagayanensis)	Veitchia_spiralis))	Dypsis_decaryi)	Manicaria_saccifera)	(((Reinhardtia_simplex	(Reinhardtia_paiewonskiana	Reinhardtia_latisecta))	(Bactris_major	Chamaedorea_seifrizii))	(((Sabal_domingensis	Phoenix_dactylifera)	(Nypa_fruticans	Iriartea_deltoidea))	Roystonea_regia)))	((Elaeis_oleifera	(Podococcus_barteri	Elaeis_guineensis))	Attalea_speciosa))))	Calamus_caryotoides);
((Nypa_fruticans	((Sabal_domingensis	Phoenix_dactylifera)	((((Chamaedorea_seifrizii	(Geonoma_undata	Pelagodoxa_henryana))	(Roystonea_regia	(Dictyosperma_album	((((Manicaria_saccifera	(Prestoea_acuminata	(Oenocarpus_bataua	Oenocarpus_minor)))	(Dypsis_decaryi	(Hydriastele_microspadix	(Veitchia_spiralis	(Heterospathe_cagayanensis	Kentiopsis_piersoniorum)))))	((Elaeis_oleifera	Elaeis_guineensis)	(Bactris_major	Attalea_speciosa)))	(Reinhardtia_simplex	(Reinhardtia_paiewonskiana	Reinhardtia_latisecta))))))	(Orania_palindan	(Podococcus_barteri	Sclerosperma_profizianum)))	Iriartea_deltoidea)))	Calamus_caryotoides);
((Orania_palindan	((Podococcus_barteri	Sclerosperma_profizianum)	(((Nypa_fruticans	(Sabal_domingensis	Phoenix_dactylifera))	(((Roystonea_regia	(Geonoma_undata	Pelagodoxa_henryana))	(((Elaeis_oleifera	Elaeis_guineensis)	Attalea_speciosa)	(Reinhardtia_simplex	(Reinhardtia_paiewonskiana	Reinhardtia_latisecta))))	((Dypsis_decaryi	(Hydriastele_microspadix	(Veitchia_spiralis	(Heterospathe_cagayanensis	Kentiopsis_piersoniorum))))	((Manicaria_saccifera	Bactris_major)	(Dictyosperma_album	(Prestoea_acuminata	(Oenocarpus_bataua	Oenocarpus_minor)))))))	(Chamaedorea_seifrizii	Iriartea_deltoidea))))	Calamus_caryotoides);
((Nypa_fruticans	((Sabal_domingensis	Phoenix_dactylifera)	((((((Prestoea_acuminata	(Oenocarpus_bataua	Oenocarpus_minor))	(Geonoma_undata	Pelagodoxa_henryana))	((((((Elaeis_oleifera	Elaeis_guineensis)	Attalea_speciosa)	Manicaria_saccifera)	(Reinhardtia_simplex	(Reinhardtia_paiewonskiana	Reinhardtia_latisecta)))	Roystonea_regia)	(((Veitchia_spiralis	(Heterospathe_cagayanensis	Kentiopsis_piersoniorum))	Hydriastele_microspadix)	Dypsis_decaryi)))	(Bactris_major	Chamaedorea_seifrizii))	(((Podococcus_barteri	Orania_palindan)	Sclerosperma_profizianum)	Dictyosperma_album))	Iriartea_deltoidea)))	Calamus_caryotoides);
(((((Chamaedorea_seifrizii	((Iriartea_deltoidea	(Sabal_domingensis	Phoenix_dactylifera))	((Nypa_fruticans	(((Reinhardtia_simplex	(Reinhardtia_paiewonskiana	Reinhardtia_latisecta))	(Roystonea_regia	((Elaeis_oleifera	Elaeis_guineensis)	(Bactris_major	Attalea_speciosa))))	((Dictyosperma_album	(Prestoea_acuminata	(Oenocarpus_bataua	Oenocarpus_minor)))	(Manicaria_saccifera	((Dypsis_decaryi	(Veitchia_spiralis	(Heterospathe_cagayanensis	Kentiopsis_piersoniorum)))	Hydriastele_microspadix)))))	(Geonoma_undata	Pelagodoxa_henryana))))	Podococcus_barteri)	Orania_palindan)	Sclerosperma_profizianum)	Calamus_caryotoides);
(((((Chamaedorea_seifrizii	((Iriartea_deltoidea	(Nypa_fruticans	(Sabal_domingensis	Phoenix_dactylifera)))	(((((Manicaria_saccifera	(Prestoea_acuminata	((Oenocarpus_bataua	Oenocarpus_minor)	Dictyosperma_album)))	((Dypsis_decaryi	(Veitchia_spiralis	(Heterospathe_cagayanensis	Kentiopsis_piersoniorum)))	Hydriastele_microspadix))	((Reinhardtia_simplex	(Reinhardtia_paiewonskiana	Reinhardtia_latisecta))	(((Elaeis_oleifera	Elaeis_guineensis)	Attalea_speciosa)	Bactris_major)))	Roystonea_regia)	(Geonoma_undata	Pelagodoxa_henryana))))	Podococcus_barteri)	Orania_palindan)	Sclerosperma_profizianum)	Calamus_caryotoides);
((Nypa_fruticans	((Sabal_domingensis	Phoenix_dactylifera)	((((((((Dictyosperma_album	(Prestoea_acuminata	(Oenocarpus_bataua	Oenocarpus_minor)))	Manicaria_saccifera)	((Dypsis_decaryi	(Veitchia_spiralis	(Heterospathe_cagayanensis	Kentiopsis_piersoniorum)))	Hydriastele_microspadix))	((Reinhardtia_simplex	(Reinhardtia_paiewonskiana	Reinhardtia_latisecta))	(Roystonea_regia	((Elaeis_oleifera	Elaeis_guineensis)	Attalea_speciosa))))	(Geonoma_undata	Pelagodoxa_henryana))	(Orania_palindan	(Podococcus_barteri	Sclerosperma_profizianum)))	(Bactris_major	Chamaedorea_seifrizii))	Iriartea_deltoidea)))	Calamus_caryotoides);
((Orania_palindan	((Podococcus_barteri	Sclerosperma_profizianum)	((((((Elaeis_oleifera	Elaeis_guineensis)	(Bactris_major	Attalea_speciosa))	((Reinhardtia_simplex	(Reinhardtia_paiewonskiana	Reinhardtia_latisecta))	(Chamaedorea_seifrizii	(((Dictyosperma_album	(Prestoea_acuminata	(Oenocarpus_bataua	Oenocarpus_minor)))	Manicaria_saccifera)	((Hydriastele_microspadix	(Veitchia_spiralis	(Heterospathe_cagayanensis	Kentiopsis_piersoniorum)))	Dypsis_decaryi)))))	Roystonea_regia)	(Iriartea_deltoidea	(Sabal_domingensis	(Phoenix_dactylifera	Nypa_fruticans))))	(Geonoma_undata	Pelagodoxa_henryana))))	Calamus_caryotoides);
((Orania_palindan	((Podococcus_barteri	Sclerosperma_profizianum)	((((Reinhardtia_simplex	(Reinhardtia_paiewonskiana	Reinhardtia_latisecta))	(((Prestoea_acuminata	(Oenocarpus_bataua	Oenocarpus_minor))	Manicaria_saccifera)	(((Hydriastele_microspadix	(Kentiopsis_piersoniorum	((Veitchia_spiralis	Dypsis_decaryi)	Heterospathe_cagayanensis)))	(((Elaeis_oleifera	Elaeis_guineensis)	Attalea_speciosa)	Roystonea_regia))	Dictyosperma_album)))	(((Bactris_major	Chamaedorea_seifrizii)	Iriartea_deltoidea)	(Nypa_fruticans	(Sabal_domingensis	Phoenix_dactylifera))))	(Geonoma_undata	Pelagodoxa_henryana))))	Calamus_caryotoides);
((Orania_palindan	((Podococcus_barteri	Sclerosperma_profizianum)	((Iriartea_deltoidea	(Nypa_fruticans	(Sabal_domingensis	Phoenix_dactylifera)))	((((Chamaedorea_seifrizii	(Reinhardtia_simplex	(Reinhardtia_paiewonskiana	Reinhardtia_latisecta)))	(((((Kentiopsis_piersoniorum	Veitchia_spiralis)	Heterospathe_cagayanensis)	(Dypsis_decaryi	Hydriastele_microspadix))	(((Manicaria_saccifera	Dictyosperma_album)	Oenocarpus_minor)	(Prestoea_acuminata	Oenocarpus_bataua)))	(Attalea_speciosa	((Elaeis_oleifera	Elaeis_guineensis)	Bactris_major))))	Roystonea_regia)	(Geonoma_undata	Pelagodoxa_henryana)))))	Calamus_caryotoides);
((Dypsis_decaryi	((Prestoea_acuminata	Oenocarpus_bataua)	(Manicaria_saccifera	((Oenocarpus_minor	((Elaeis_oleifera	Elaeis_guineensis)	((Reinhardtia_simplex	(Reinhardtia_paiewonskiana	Reinhardtia_latisecta))	(Roystonea_regia	((Geonoma_undata	Pelagodoxa_henryana)	(((Dictyosperma_album	Orania_palindan)	(Podococcus_barteri	Sclerosperma_profizianum))	((Bactris_major	Chamaedorea_seifrizii)	(Iriartea_deltoidea	(Nypa_fruticans	(Sabal_domingensis	Phoenix_dactylifera))))))))))	(Attalea_speciosa	((Veitchia_spiralis	(Heterospathe_cagayanensis	Kentiopsis_piersoniorum))	Hydriastele_microspadix))))))	Calamus_caryotoides);
((Orania_palindan	((((((Chamaedorea_seifrizii	(Reinhardtia_simplex	(Reinhardtia_latisecta	Reinhardtia_paiewonskiana)))	((((((Oenocarpus_minor	Oenocarpus_bataua)	Prestoea_acuminata)	Manicaria_saccifera)	(Hydriastele_microspadix	(Dypsis_decaryi	(Heterospathe_cagayanensis	(Veitchia_spiralis	Kentiopsis_piersoniorum)))))	Dictyosperma_album)	Podococcus_barteri))	((Bactris_major	Attalea_speciosa)	(Elaeis_oleifera	Elaeis_guineensis)))	(Roystonea_regia	(Iriartea_deltoidea	((Sabal_domingensis	Phoenix_dactylifera)	Nypa_fruticans))))	(Pelagodoxa_henryana	Geonoma_undata))	Sclerosperma_profizianum))	Calamus_caryotoides);
(((Dictyosperma_album	Orania_palindan)	((Pelagodoxa_henryana	(((Reinhardtia_simplex	(Reinhardtia_latisecta	Reinhardtia_paiewonskiana))	(((Roystonea_regia	Geonoma_undata)	(Attalea_speciosa	(Elaeis_oleifera	Elaeis_guineensis)))	(((Sabal_domingensis	Phoenix_dactylifera)	(Nypa_fruticans	Iriartea_deltoidea))	(Manicaria_saccifera	(Bactris_major	Chamaedorea_seifrizii)))))	(((Oenocarpus_minor	Oenocarpus_bataua)	Prestoea_acuminata)	(Hydriastele_microspadix	(Dypsis_decaryi	(Veitchia_spiralis	(Kentiopsis_piersoniorum	Heterospathe_cagayanensis)))))))	(Podococcus_barteri	Sclerosperma_profizianum)))	Calamus_caryotoides);
((Nypa_fruticans	(((((Orania_palindan	(Podococcus_barteri	Sclerosperma_profizianum))	(Geonoma_undata	Pelagodoxa_henryana))	(((Hydriastele_microspadix	(Dypsis_decaryi	(Veitchia_spiralis	(Kentiopsis_piersoniorum	Heterospathe_cagayanensis))))	(Roystonea_regia	(Attalea_speciosa	(Elaeis_oleifera	Elaeis_guineensis))))	((Manicaria_saccifera	((Prestoea_acuminata	(Oenocarpus_minor	Oenocarpus_bataua))	Dictyosperma_album))	((Bactris_major	Chamaedorea_seifrizii)	(Reinhardtia_simplex	(Reinhardtia_latisecta	Reinhardtia_paiewonskiana))))))	Iriartea_deltoidea)	(Sabal_domingensis	Phoenix_dactylifera)))	Calamus_caryotoides);
((Orania_palindan	((Podococcus_barteri	Sclerosperma_profizianum)	(((Manicaria_saccifera	(((Dictyosperma_album	Prestoea_acuminata)	(Oenocarpus_minor	Oenocarpus_bataua))	(((Veitchia_spiralis	(Kentiopsis_piersoniorum	Heterospathe_cagayanensis))	Dypsis_decaryi)	Hydriastele_microspadix)))	((((Geonoma_undata	Pelagodoxa_henryana)	Roystonea_regia)	(Attalea_speciosa	(Bactris_major	(Elaeis_oleifera	Elaeis_guineensis))))	(Chamaedorea_seifrizii	(Reinhardtia_simplex	(Reinhardtia_latisecta	Reinhardtia_paiewonskiana)))))	(Iriartea_deltoidea	((Sabal_domingensis	Phoenix_dactylifera)	Nypa_fruticans)))))	Calamus_caryotoides);
((Veitchia_spiralis	((Kentiopsis_piersoniorum	Heterospathe_cagayanensis)	(Dypsis_decaryi	(Hydriastele_microspadix	(((Manicaria_saccifera	((Oenocarpus_bataua	Prestoea_acuminata)	(Oenocarpus_minor	Bactris_major)))	((((((Iriartea_deltoidea	((Sabal_domingensis	Phoenix_dactylifera)	Nypa_fruticans))	(Sclerosperma_profizianum	(Orania_palindan	Podococcus_barteri)))	(Geonoma_undata	Pelagodoxa_henryana))	Roystonea_regia)	(Attalea_speciosa	(Elaeis_oleifera	Elaeis_guineensis)))	(Chamaedorea_seifrizii	(Reinhardtia_simplex	(Reinhardtia_latisecta	Reinhardtia_paiewonskiana)))))	Dictyosperma_album)))))	Calamus_caryotoides);
((Orania_palindan	((Podococcus_barteri	Sclerosperma_profizianum)	(((((((Bactris_major	Chamaedorea_seifrizii)	(Reinhardtia_simplex	(Reinhardtia_latisecta	Reinhardtia_paiewonskiana)))	Geonoma_undata)	(Roystonea_regia	(Attalea_speciosa	(Elaeis_oleifera	Elaeis_guineensis))))	Pelagodoxa_henryana)	((((Dypsis_decaryi	Heterospathe_cagayanensis)	(Veitchia_spiralis	Kentiopsis_piersoniorum))	Hydriastele_microspadix)	(((Oenocarpus_minor	Oenocarpus_bataua)	(Prestoea_acuminata	Dictyosperma_album))	Manicaria_saccifera)))	(Iriartea_deltoidea	((Sabal_domingensis	Phoenix_dactylifera)	Nypa_fruticans)))))	Calamus_caryotoides);
(((((((Roystonea_regia	(((Attalea_speciosa	(Bactris_major	(Elaeis_oleifera	Elaeis_guineensis)))	((Hydriastele_microspadix	(((Heterospathe_cagayanensis	Kentiopsis_piersoniorum)	Dypsis_decaryi)	Veitchia_spiralis))	(Manicaria_saccifera	((Oenocarpus_minor	Oenocarpus_bataua)	(Prestoea_acuminata	Dictyosperma_album)))))	(Reinhardtia_paiewonskiana	(Reinhardtia_simplex	Reinhardtia_latisecta))))	(Geonoma_undata	Pelagodoxa_henryana))	(Chamaedorea_seifrizii	(Iriartea_deltoidea	(Sabal_domingensis	(Phoenix_dactylifera	Nypa_fruticans)))))	Orania_palindan)	Podococcus_barteri)	Sclerosperma_profizianum)	Calamus_caryotoides);
((((Podococcus_barteri	Sclerosperma_profizianum)	(((Sabal_domingensis	Phoenix_dactylifera)	Chamaedorea_seifrizii)	(((((Hydriastele_microspadix	((Heterospathe_cagayanensis	Kentiopsis_piersoniorum)	(Dypsis_decaryi	Veitchia_spiralis)))	((Dictyosperma_album	Manicaria_saccifera)	((Oenocarpus_minor	Oenocarpus_bataua)	Prestoea_acuminata)))	(((Nypa_fruticans	(Reinhardtia_simplex	(Reinhardtia_latisecta	Reinhardtia_paiewonskiana)))	Bactris_major)	(Roystonea_regia	(Attalea_speciosa	(Elaeis_oleifera	Elaeis_guineensis)))))	(Geonoma_undata	Pelagodoxa_henryana))	Iriartea_deltoidea)))	Orania_palindan)	Calamus_caryotoides);
((((Podococcus_barteri	Sclerosperma_profizianum)	((((((Roystonea_regia	Dictyosperma_album)	(Geonoma_undata	Pelagodoxa_henryana))	(((Bactris_major	(Hydriastele_microspadix	((Veitchia_spiralis	Kentiopsis_piersoniorum)	(Heterospathe_cagayanensis	Dypsis_decaryi))))	(Manicaria_saccifera	((Oenocarpus_minor	Oenocarpus_bataua)	Prestoea_acuminata)))	((Reinhardtia_simplex	(Reinhardtia_latisecta	Reinhardtia_paiewonskiana))	(Attalea_speciosa	(Elaeis_oleifera	Elaeis_guineensis)))))	Nypa_fruticans)	(Iriartea_deltoidea	(Sabal_domingensis	Phoenix_dactylifera)))	Chamaedorea_seifrizii))	Orania_palindan)	Calamus_caryotoides);
((Sclerosperma_profizianum	(((((Chamaedorea_seifrizii	Nypa_fruticans)	(Sabal_domingensis	Phoenix_dactylifera))	(((Pelagodoxa_henryana	Geonoma_undata)	Roystonea_regia)	(((((Veitchia_spiralis	(Kentiopsis_piersoniorum	Heterospathe_cagayanensis))	Hydriastele_microspadix)	Dypsis_decaryi)	((Dictyosperma_album	Manicaria_saccifera)	((Oenocarpus_minor	Oenocarpus_bataua)	Prestoea_acuminata)))	((Reinhardtia_simplex	(Reinhardtia_latisecta	Reinhardtia_paiewonskiana))	(Attalea_speciosa	((Podococcus_barteri	Bactris_major)	(Elaeis_oleifera	Elaeis_guineensis)))))))	Iriartea_deltoidea)	Orania_palindan))	Calamus_caryotoides);
((Orania_palindan	((Bactris_major	((((((((Elaeis_oleifera	Elaeis_guineensis)	Attalea_speciosa)	((Reinhardtia_paiewonskiana	Reinhardtia_latisecta)	Reinhardtia_simplex))	(((Oenocarpus_minor	Oenocarpus_bataua)	(Dictyosperma_album	Prestoea_acuminata))	Manicaria_saccifera))	((Veitchia_spiralis	((Dypsis_decaryi	Heterospathe_cagayanensis)	Kentiopsis_piersoniorum))	Hydriastele_microspadix))	Roystonea_regia)	(Geonoma_undata	(Chamaedorea_seifrizii	Pelagodoxa_henryana)))	(((Phoenix_dactylifera	Sabal_domingensis)	Nypa_fruticans)	Iriartea_deltoidea)))	(Podococcus_barteri	Sclerosperma_profizianum)))	Calamus_caryotoides);
((Nypa_fruticans	((Iriartea_deltoidea	(((Pelagodoxa_henryana	Geonoma_undata)	((Podococcus_barteri	Sclerosperma_profizianum)	Orania_palindan))	((((Roystonea_regia	((Elaeis_oleifera	Elaeis_guineensis)	Attalea_speciosa))	((Reinhardtia_paiewonskiana	Reinhardtia_latisecta)	Reinhardtia_simplex))	((((Oenocarpus_minor	Oenocarpus_bataua)	(Dictyosperma_album	Prestoea_acuminata))	Manicaria_saccifera)	(Dypsis_decaryi	(Hydriastele_microspadix	(Veitchia_spiralis	(Heterospathe_cagayanensis	Kentiopsis_piersoniorum))))))	(Bactris_major	Chamaedorea_seifrizii))))	(Phoenix_dactylifera	Sabal_domingensis)))	Calamus_caryotoides);
((Nypa_fruticans	((Iriartea_deltoidea	((Podococcus_barteri	(Sclerosperma_profizianum	Orania_palindan))	(Chamaedorea_seifrizii	((((Reinhardtia_paiewonskiana	Reinhardtia_latisecta)	Reinhardtia_simplex)	(((((Veitchia_spiralis	(Dypsis_decaryi	Heterospathe_cagayanensis))	Hydriastele_microspadix)	Kentiopsis_piersoniorum)	((Geonoma_undata	((Bactris_major	(Elaeis_oleifera	Elaeis_guineensis))	Attalea_speciosa))	Roystonea_regia))	Pelagodoxa_henryana))	(((Oenocarpus_minor	Oenocarpus_bataua)	(Dictyosperma_album	Prestoea_acuminata))	Manicaria_saccifera)))))	(Phoenix_dactylifera	Sabal_domingensis)))	Calamus_caryotoides);
((((((Manicaria_saccifera	(((Veitchia_spiralis	(Kentiopsis_piersoniorum	Heterospathe_cagayanensis))	(Dypsis_decaryi	Hydriastele_microspadix))	((Oenocarpus_minor	Oenocarpus_bataua)	(Dictyosperma_album	Prestoea_acuminata))))	(((Nypa_fruticans	((Reinhardtia_paiewonskiana	Reinhardtia_latisecta)	Reinhardtia_simplex))	(Attalea_speciosa	((Elaeis_oleifera	Elaeis_guineensis)	Bactris_major)))	Roystonea_regia))	((Orania_palindan	(Podococcus_barteri	Sclerosperma_profizianum))	(Geonoma_undata	Pelagodoxa_henryana)))	(Iriartea_deltoidea	Chamaedorea_seifrizii))	(Phoenix_dactylifera	Sabal_domingensis))	Calamus_caryotoides);
((((((Orania_palindan	(Podococcus_barteri	Sclerosperma_profizianum))	(((Chamaedorea_seifrizii	((Reinhardtia_paiewonskiana	Reinhardtia_latisecta)	Reinhardtia_simplex))	(((Attalea_speciosa	((Elaeis_oleifera	Elaeis_guineensis)	Bactris_major))	Roystonea_regia)	((Dypsis_decaryi	(Hydriastele_microspadix	(Veitchia_spiralis	(Kentiopsis_piersoniorum	Heterospathe_cagayanensis))))	(((Oenocarpus_minor	Oenocarpus_bataua)	(Dictyosperma_album	Prestoea_acuminata))	Manicaria_saccifera))))	(Geonoma_undata	Pelagodoxa_henryana)))	Iriartea_deltoidea)	(Phoenix_dactylifera	Sabal_domingensis))	Nypa_fruticans)	Calamus_caryotoides);
(((Orania_palindan	Sclerosperma_profizianum)	((((((Reinhardtia_paiewonskiana	Reinhardtia_latisecta)	Reinhardtia_simplex)	((Dypsis_decaryi	(Hydriastele_microspadix	(Veitchia_spiralis	(Kentiopsis_piersoniorum	Heterospathe_cagayanensis))))	(((Oenocarpus_minor	Oenocarpus_bataua)	(Dictyosperma_album	Prestoea_acuminata))	Manicaria_saccifera)))	((((Podococcus_barteri	Bactris_major)	Attalea_speciosa)	(Elaeis_oleifera	Elaeis_guineensis))	Roystonea_regia))	(Chamaedorea_seifrizii	(Geonoma_undata	Pelagodoxa_henryana)))	((Phoenix_dactylifera	Sabal_domingensis)	(Iriartea_deltoidea	Nypa_fruticans))))	Calamus_caryotoides);
((Sabal_domingensis	((Phoenix_dactylifera	Nypa_fruticans)	(((Orania_palindan	(Podococcus_barteri	Sclerosperma_profizianum))	(Pelagodoxa_henryana	(Geonoma_undata	(Roystonea_regia	(((Hydriastele_microspadix	((Veitchia_spiralis	(Kentiopsis_piersoniorum	Heterospathe_cagayanensis))	Dypsis_decaryi))	((Prestoea_acuminata	((Oenocarpus_minor	Oenocarpus_bataua)	Dictyosperma_album))	Manicaria_saccifera))	((Elaeis_oleifera	Elaeis_guineensis)	(Attalea_speciosa	((Reinhardtia_paiewonskiana	Reinhardtia_latisecta)	Reinhardtia_simplex))))))))	((Bactris_major	Chamaedorea_seifrizii)	Iriartea_deltoidea))))	Calamus_caryotoides);
((Orania_palindan	((Podococcus_barteri	Sclerosperma_profizianum)	((((Dypsis_decaryi	(Hydriastele_microspadix	(Veitchia_spiralis	(Kentiopsis_piersoniorum	Heterospathe_cagayanensis))))	(((Prestoea_acuminata	(Oenocarpus_minor	Oenocarpus_bataua))	Manicaria_saccifera)	Dictyosperma_album))	(Bactris_major	((((Reinhardtia_paiewonskiana	Reinhardtia_latisecta)	Reinhardtia_simplex)	(Roystonea_regia	(Geonoma_undata	Pelagodoxa_henryana)))	((Elaeis_oleifera	Elaeis_guineensis)	Attalea_speciosa))))	(Chamaedorea_seifrizii	(Iriartea_deltoidea	((Sabal_domingensis	Phoenix_dactylifera)	Nypa_fruticans))))))	Calamus_caryotoides);
((Orania_palindan	((Podococcus_barteri	Sclerosperma_profizianum)	((((((Dypsis_decaryi	(Hydriastele_microspadix	(Veitchia_spiralis	(Kentiopsis_piersoniorum	Heterospathe_cagayanensis))))	((((Oenocarpus_minor	Oenocarpus_bataua)	Prestoea_acuminata)	Dictyosperma_album)	Manicaria_saccifera))	((Reinhardtia_paiewonskiana	Reinhardtia_latisecta)	Reinhardtia_simplex))	(Roystonea_regia	((Elaeis_oleifera	Elaeis_guineensis)	(Bactris_major	Attalea_speciosa))))	(Geonoma_undata	(Chamaedorea_seifrizii	Pelagodoxa_henryana)))	(Iriartea_deltoidea	(Sabal_domingensis	(Phoenix_dactylifera	Nypa_fruticans))))))	Calamus_caryotoides);
((((Sabal_domingensis	Phoenix_dactylifera)	Nypa_fruticans)	((((Orania_palindan	(Podococcus_barteri	Sclerosperma_profizianum))	(((Heterospathe_cagayanensis	(((Hydriastele_microspadix	Kentiopsis_piersoniorum)	Veitchia_spiralis)	Dypsis_decaryi))	(((Dictyosperma_album	Prestoea_acuminata)	(Oenocarpus_minor	Oenocarpus_bataua))	Manicaria_saccifera))	(((Reinhardtia_paiewonskiana	Reinhardtia_latisecta)	Reinhardtia_simplex)	(Pelagodoxa_henryana	(Geonoma_undata	(Roystonea_regia	(((Elaeis_oleifera	Elaeis_guineensis)	Bactris_major)	Attalea_speciosa)))))))	Chamaedorea_seifrizii)	Iriartea_deltoidea))	Calamus_caryotoides);
(((Orania_palindan	(Podococcus_barteri	Sclerosperma_profizianum))	((((Bactris_major	Chamaedorea_seifrizii)	(Pelagodoxa_henryana	Geonoma_undata))	(Roystonea_regia	(((Attalea_speciosa	(Elaeis_oleifera	Elaeis_guineensis))	((Manicaria_saccifera	(Prestoea_acuminata	(Dictyosperma_album	(Oenocarpus_minor	Oenocarpus_bataua))))	(Dypsis_decaryi	((Veitchia_spiralis	(Heterospathe_cagayanensis	Kentiopsis_piersoniorum))	Hydriastele_microspadix))))	((Reinhardtia_paiewonskiana	Reinhardtia_latisecta)	Reinhardtia_simplex))))	((Iriartea_deltoidea	Nypa_fruticans)	(Phoenix_dactylifera	Sabal_domingensis))))	Calamus_caryotoides);
((((Orania_palindan	Podococcus_barteri)	Sclerosperma_profizianum)	(((Bactris_major	Chamaedorea_seifrizii)	((Pelagodoxa_henryana	Geonoma_undata)	((((Reinhardtia_paiewonskiana	Reinhardtia_latisecta)	Reinhardtia_simplex)	(Roystonea_regia	(Attalea_speciosa	(Elaeis_oleifera	Elaeis_guineensis))))	(Dictyosperma_album	((Manicaria_saccifera	(Prestoea_acuminata	(Oenocarpus_minor	Oenocarpus_bataua)))	((((Veitchia_spiralis	Dypsis_decaryi)	Hydriastele_microspadix)	Heterospathe_cagayanensis)	Kentiopsis_piersoniorum))))))	(((Nypa_fruticans	Phoenix_dactylifera)	Sabal_domingensis)	Iriartea_deltoidea)))	Calamus_caryotoides);
((Orania_palindan	((Sclerosperma_profizianum	Podococcus_barteri)	(((Chamaedorea_seifrizii	Nypa_fruticans)	((Pelagodoxa_henryana	Geonoma_undata)	(((Roystonea_regia	(Attalea_speciosa	(Elaeis_oleifera	Elaeis_guineensis)))	(Bactris_major	((Reinhardtia_paiewonskiana	Reinhardtia_latisecta)	Reinhardtia_simplex)))	((Dictyosperma_album	(Manicaria_saccifera	(Prestoea_acuminata	(Oenocarpus_minor	Oenocarpus_bataua))))	(Dypsis_decaryi	(Hydriastele_microspadix	(Veitchia_spiralis	(Heterospathe_cagayanensis	Kentiopsis_piersoniorum))))))))	(Iriartea_deltoidea	(Phoenix_dactylifera	Sabal_domingensis)))))	Calamus_caryotoides);
((Orania_palindan	((Sclerosperma_profizianum	Podococcus_barteri)	(((Iriartea_deltoidea	(Bactris_major	Chamaedorea_seifrizii))	(Nypa_fruticans	(Phoenix_dactylifera	Sabal_domingensis)))	((((Pelagodoxa_henryana	Geonoma_undata)	(((Attalea_speciosa	(Elaeis_oleifera	Elaeis_guineensis))	((Reinhardtia_paiewonskiana	Reinhardtia_latisecta)	Reinhardtia_simplex))	((Manicaria_saccifera	(Prestoea_acuminata	(Oenocarpus_minor	Oenocarpus_bataua)))	(Hydriastele_microspadix	((Dypsis_decaryi	Veitchia_spiralis)	(Heterospathe_cagayanensis	Kentiopsis_piersoniorum))))))	Roystonea_regia)	Dictyosperma_album))))	Calamus_caryotoides);
((Veitchia_spiralis	((Hydriastele_microspadix	(Dypsis_decaryi	(((((Dictyosperma_album	Pelagodoxa_henryana)	(Orania_palindan	(Sclerosperma_profizianum	Podococcus_barteri)))	(Iriartea_deltoidea	(Geonoma_undata	(Nypa_fruticans	(Phoenix_dactylifera	Sabal_domingensis)))))	((Roystonea_regia	(Attalea_speciosa	(Elaeis_oleifera	(Bactris_major	Elaeis_guineensis))))	(Chamaedorea_seifrizii	((Reinhardtia_paiewonskiana	Reinhardtia_latisecta)	Reinhardtia_simplex))))	(Manicaria_saccifera	(Prestoea_acuminata	(Oenocarpus_minor	Oenocarpus_bataua))))))	(Heterospathe_cagayanensis	Kentiopsis_piersoniorum)))	Calamus_caryotoides);
((Orania_palindan	(Sclerosperma_profizianum	(((Chamaedorea_seifrizii	Pelagodoxa_henryana)	(Iriartea_deltoidea	(Nypa_fruticans	(Phoenix_dactylifera	Sabal_domingensis))))	((((Geonoma_undata	Roystonea_regia)	(Attalea_speciosa	(Elaeis_oleifera	Elaeis_guineensis)))	(((Reinhardtia_paiewonskiana	Reinhardtia_latisecta)	Reinhardtia_simplex)	(Podococcus_barteri	Bactris_major)))	(((Prestoea_acuminata	(Oenocarpus_minor	Oenocarpus_bataua))	(Manicaria_saccifera	Dictyosperma_album))	(((Dypsis_decaryi	(Heterospathe_cagayanensis	Kentiopsis_piersoniorum))	Veitchia_spiralis)	Hydriastele_microspadix))))))	Calamus_caryotoides);
((Nypa_fruticans	((Phoenix_dactylifera	Sabal_domingensis)	((((Geonoma_undata	(Chamaedorea_seifrizii	Pelagodoxa_henryana))	(((Roystonea_regia	((Reinhardtia_paiewonskiana	Reinhardtia_latisecta)	Reinhardtia_simplex))	(Manicaria_saccifera	(((Podococcus_barteri	Bactris_major)	(Elaeis_oleifera	Elaeis_guineensis))	Attalea_speciosa)))	((Prestoea_acuminata	(Oenocarpus_minor	Oenocarpus_bataua))	(((Dypsis_decaryi	(Heterospathe_cagayanensis	Kentiopsis_piersoniorum))	Veitchia_spiralis)	Hydriastele_microspadix))))	((Dictyosperma_album	Orania_palindan)	Sclerosperma_profizianum))	Iriartea_deltoidea)))	Calamus_caryotoides);
(((Orania_palindan	(Podococcus_barteri	Sclerosperma_profizianum))	(((Geonoma_undata	(Chamaedorea_seifrizii	Pelagodoxa_henryana))	(Roystonea_regia	(((Reinhardtia_paiewonskiana	Reinhardtia_latisecta)	Reinhardtia_simplex)	(((Elaeis_oleifera	Elaeis_guineensis)	Attalea_speciosa)	((Manicaria_saccifera	(Prestoea_acuminata	(Oenocarpus_minor	Oenocarpus_bataua)))	((((Heterospathe_cagayanensis	Kentiopsis_piersoniorum)	Veitchia_spiralis)	(Hydriastele_microspadix	Bactris_major))	Dypsis_decaryi))))))	(Dictyosperma_album	(Iriartea_deltoidea	(Nypa_fruticans	(Phoenix_dactylifera	Sabal_domingensis))))))	Calamus_caryotoides);
(((Orania_palindan	(Podococcus_barteri	Sclerosperma_profizianum))	((((Geonoma_undata	Pelagodoxa_henryana)	(((Reinhardtia_paiewonskiana	Reinhardtia_latisecta)	Reinhardtia_simplex)	((Roystonea_regia	(Bactris_major	((Elaeis_oleifera	Elaeis_guineensis)	Attalea_speciosa)))	(((Prestoea_acuminata	(Dictyosperma_album	(Oenocarpus_minor	Oenocarpus_bataua)))	Manicaria_saccifera)	(((Kentiopsis_piersoniorum	(Veitchia_spiralis	Heterospathe_cagayanensis))	Dypsis_decaryi)	Hydriastele_microspadix)))))	Chamaedorea_seifrizii)	(Iriartea_deltoidea	(Nypa_fruticans	(Phoenix_dactylifera	Sabal_domingensis)))))	Calamus_caryotoides);
((Nypa_fruticans	((Phoenix_dactylifera	Sabal_domingensis)	((((Bactris_major	Chamaedorea_seifrizii)	((((((Reinhardtia_paiewonskiana	Reinhardtia_latisecta)	Reinhardtia_simplex)	(Manicaria_saccifera	((((Dypsis_decaryi	Heterospathe_cagayanensis)	(Veitchia_spiralis	Kentiopsis_piersoniorum))	Hydriastele_microspadix)	(Prestoea_acuminata	(Dictyosperma_album	(Oenocarpus_minor	Oenocarpus_bataua))))))	(Roystonea_regia	((Elaeis_oleifera	Elaeis_guineensis)	Attalea_speciosa)))	Geonoma_undata)	Pelagodoxa_henryana))	(Orania_palindan	(Podococcus_barteri	Sclerosperma_profizianum)))	Iriartea_deltoidea)))	Calamus_caryotoides);
(((Sclerosperma_profizianum	(((Nypa_fruticans	((Phoenix_dactylifera	Sabal_domingensis)	Chamaedorea_seifrizii))	Iriartea_deltoidea)	((Manicaria_saccifera	(((((Heterospathe_cagayanensis	Veitchia_spiralis)	Kentiopsis_piersoniorum)	Hydriastele_microspadix)	Dypsis_decaryi)	(Prestoea_acuminata	Oenocarpus_bataua)))	(((Dictyosperma_album	((Roystonea_regia	(Geonoma_undata	Pelagodoxa_henryana))	(Bactris_major	((Elaeis_oleifera	Elaeis_guineensis)	Attalea_speciosa))))	Oenocarpus_minor)	((Reinhardtia_latisecta	Reinhardtia_paiewonskiana)	Reinhardtia_simplex)))))	(Podococcus_barteri	Orania_palindan))	Calamus_caryotoides);
((((Podococcus_barteri	Sclerosperma_profizianum)	((((Geonoma_undata	Pelagodoxa_henryana)	((((((((Heterospathe_cagayanensis	(Veitchia_spiralis	Kentiopsis_piersoniorum))	Hydriastele_microspadix)	Dypsis_decaryi)	(Prestoea_acuminata	(Oenocarpus_minor	Oenocarpus_bataua)))	(((Bactris_major	(Elaeis_oleifera	Elaeis_guineensis))	Attalea_speciosa)	Manicaria_saccifera))	((Reinhardtia_latisecta	Reinhardtia_paiewonskiana)	Reinhardtia_simplex))	Dictyosperma_album)	Roystonea_regia))	(Iriartea_deltoidea	(Phoenix_dactylifera	Sabal_domingensis)))	(Nypa_fruticans	Chamaedorea_seifrizii)))	Orania_palindan)	Calamus_caryotoides);
(((Phoenix_dactylifera	Sabal_domingensis)	((Nypa_fruticans	Chamaedorea_seifrizii)	(((Pelagodoxa_henryana	(((Hydriastele_microspadix	(Veitchia_spiralis	(Dypsis_decaryi	(Heterospathe_cagayanensis	Kentiopsis_piersoniorum))))	(Dictyosperma_album	(Prestoea_acuminata	(Oenocarpus_minor	Oenocarpus_bataua))))	(Geonoma_undata	((((Bactris_major	(Elaeis_oleifera	Elaeis_guineensis))	Attalea_speciosa)	Manicaria_saccifera)	((Reinhardtia_paiewonskiana	(Reinhardtia_simplex	Reinhardtia_latisecta))	Roystonea_regia)))))	(Sclerosperma_profizianum	(Orania_palindan	Podococcus_barteri)))	Iriartea_deltoidea)))	Calamus_caryotoides);
(((Sclerosperma_profizianum	(Orania_palindan	Podococcus_barteri))	(((Geonoma_undata	Pelagodoxa_henryana)	(((Reinhardtia_paiewonskiana	(Reinhardtia_simplex	Reinhardtia_latisecta))	(((Hydriastele_microspadix	(Veitchia_spiralis	(Kentiopsis_piersoniorum	(Dypsis_decaryi	Heterospathe_cagayanensis))))	(Manicaria_saccifera	(Dictyosperma_album	(Prestoea_acuminata	(Oenocarpus_minor	Oenocarpus_bataua)))))	((Elaeis_oleifera	Elaeis_guineensis)	Attalea_speciosa)))	Roystonea_regia))	((((Phoenix_dactylifera	Sabal_domingensis)	Nypa_fruticans)	Iriartea_deltoidea)	(Bactris_major	Chamaedorea_seifrizii))))	Calamus_caryotoides);
((Nypa_fruticans	((Phoenix_dactylifera	Sabal_domingensis)	(Iriartea_deltoidea	((((((Bactris_major	Chamaedorea_seifrizii)	(Reinhardtia_simplex	(Reinhardtia_latisecta	Reinhardtia_paiewonskiana)))	((Elaeis_oleifera	Elaeis_guineensis)	((Manicaria_saccifera	(Prestoea_acuminata	(Oenocarpus_minor	Oenocarpus_bataua)))	(Attalea_speciosa	(Kentiopsis_piersoniorum	(Hydriastele_microspadix	(Heterospathe_cagayanensis	(Dypsis_decaryi	Veitchia_spiralis))))))))	Roystonea_regia)	(((Orania_palindan	(Sclerosperma_profizianum	Podococcus_barteri))	Geonoma_undata)	Pelagodoxa_henryana))	Dictyosperma_album))))	Calamus_caryotoides);
(((Iriartea_deltoidea	((((Dictyosperma_album	((Manicaria_saccifera	(Prestoea_acuminata	(Oenocarpus_minor	Oenocarpus_bataua)))	(Hydriastele_microspadix	((Heterospathe_cagayanensis	(Dypsis_decaryi	Veitchia_spiralis))	Kentiopsis_piersoniorum))))	((Reinhardtia_simplex	(Reinhardtia_latisecta	Reinhardtia_paiewonskiana))	((Attalea_speciosa	(Elaeis_oleifera	Elaeis_guineensis))	((Orania_palindan	(Sclerosperma_profizianum	Podococcus_barteri))	Geonoma_undata))))	Roystonea_regia)	Pelagodoxa_henryana))	((Phoenix_dactylifera	Sabal_domingensis)	((Bactris_major	Chamaedorea_seifrizii)	Nypa_fruticans)))	Calamus_caryotoides);
((Nypa_fruticans	((Iriartea_deltoidea	(Chamaedorea_seifrizii	(((Manicaria_saccifera	(Prestoea_acuminata	(Oenocarpus_minor	Oenocarpus_bataua)))	((Hydriastele_microspadix	((Heterospathe_cagayanensis	Kentiopsis_piersoniorum)	Veitchia_spiralis))	Dypsis_decaryi))	((Dictyosperma_album	(Reinhardtia_simplex	(Reinhardtia_latisecta	Reinhardtia_paiewonskiana)))	((Roystonea_regia	(Attalea_speciosa	(Bactris_major	(Elaeis_oleifera	Elaeis_guineensis))))	((Orania_palindan	(Sclerosperma_profizianum	Podococcus_barteri))	(Pelagodoxa_henryana	Geonoma_undata)))))))	(Phoenix_dactylifera	Sabal_domingensis)))	Calamus_caryotoides);
((Nypa_fruticans	((Iriartea_deltoidea	((Orania_palindan	(Sclerosperma_profizianum	Podococcus_barteri))	(((Dictyosperma_album	Pelagodoxa_henryana)	Geonoma_undata)	(((Attalea_speciosa	(Bactris_major	(Elaeis_oleifera	Elaeis_guineensis)))	(((Reinhardtia_simplex	(Reinhardtia_latisecta	Reinhardtia_paiewonskiana))	Chamaedorea_seifrizii)	((Manicaria_saccifera	(Prestoea_acuminata	(Oenocarpus_minor	Oenocarpus_bataua)))	((Hydriastele_microspadix	Veitchia_spiralis)	((Heterospathe_cagayanensis	Kentiopsis_piersoniorum)	Dypsis_decaryi)))))	Roystonea_regia))))	(Phoenix_dactylifera	Sabal_domingensis)))	Calamus_caryotoides);
(((Orania_palindan	(Sclerosperma_profizianum	Podococcus_barteri))	(((((Pelagodoxa_henryana	Geonoma_undata)	Roystonea_regia)	((Attalea_speciosa	(Elaeis_oleifera	Elaeis_guineensis))	(Reinhardtia_paiewonskiana	(Reinhardtia_simplex	Reinhardtia_latisecta))))	((Manicaria_saccifera	((Oenocarpus_minor	Oenocarpus_bataua)	(Dictyosperma_album	Prestoea_acuminata)))	((Hydriastele_microspadix	(Veitchia_spiralis	(Heterospathe_cagayanensis	Kentiopsis_piersoniorum)))	Dypsis_decaryi)))	((Bactris_major	Chamaedorea_seifrizii)	(((Phoenix_dactylifera	Sabal_domingensis)	Nypa_fruticans)	Iriartea_deltoidea))))	Calamus_caryotoides);
(((((Hydriastele_microspadix	((Dypsis_decaryi	(Heterospathe_cagayanensis	Kentiopsis_piersoniorum))	Veitchia_spiralis))	(((((((Iriartea_deltoidea	Sclerosperma_profizianum)	Orania_palindan)	((Phoenix_dactylifera	Sabal_domingensis)	(Chamaedorea_seifrizii	Nypa_fruticans)))	(Pelagodoxa_henryana	Geonoma_undata))	Roystonea_regia)	Dictyosperma_album)	(((Bactris_major	Attalea_speciosa)	(Elaeis_oleifera	Elaeis_guineensis))	(Podococcus_barteri	(Reinhardtia_simplex	(Reinhardtia_latisecta	Reinhardtia_paiewonskiana))))))	((Oenocarpus_minor	Oenocarpus_bataua)	Prestoea_acuminata))	Manicaria_saccifera)	Calamus_caryotoides);
(((Sclerosperma_profizianum	(Orania_palindan	Podococcus_barteri))	((((Phoenix_dactylifera	Sabal_domingensis)	(Chamaedorea_seifrizii	Nypa_fruticans))	(((((Hydriastele_microspadix	(Dypsis_decaryi	(Dictyosperma_album	((Heterospathe_cagayanensis	Kentiopsis_piersoniorum)	Veitchia_spiralis))))	((Oenocarpus_minor	Oenocarpus_bataua)	Prestoea_acuminata))	Manicaria_saccifera)	(((Bactris_major	(Attalea_speciosa	(Elaeis_guineensis	Elaeis_oleifera)))	Roystonea_regia)	((Reinhardtia_latisecta	Reinhardtia_paiewonskiana)	Reinhardtia_simplex)))	(Pelagodoxa_henryana	Geonoma_undata)))	Iriartea_deltoidea))	Calamus_caryotoides);
((((Sclerosperma_profizianum	Podococcus_barteri)	((((Phoenix_dactylifera	Sabal_domingensis)	(Chamaedorea_seifrizii	Nypa_fruticans))	(((((Reinhardtia_latisecta	Reinhardtia_paiewonskiana)	Reinhardtia_simplex)	(Oenocarpus_minor	(Dictyosperma_album	((Bactris_major	(Attalea_speciosa	(Elaeis_guineensis	Elaeis_oleifera)))	((Pelagodoxa_henryana	Geonoma_undata)	Roystonea_regia)))))	Manicaria_saccifera)	((Hydriastele_microspadix	(Dypsis_decaryi	((Heterospathe_cagayanensis	Kentiopsis_piersoniorum)	Veitchia_spiralis)))	(Oenocarpus_bataua	Prestoea_acuminata))))	Iriartea_deltoidea))	Orania_palindan)	Calamus_caryotoides);
((((Sclerosperma_profizianum	Podococcus_barteri)	((Pelagodoxa_henryana	Geonoma_undata)	(((((Reinhardtia_paiewonskiana	(Reinhardtia_simplex	Reinhardtia_latisecta))	(Roystonea_regia	(Bactris_major	(Attalea_speciosa	(Elaeis_guineensis	Elaeis_oleifera)))))	(((Hydriastele_microspadix	((Heterospathe_cagayanensis	Kentiopsis_piersoniorum)	Veitchia_spiralis))	Dypsis_decaryi)	(Manicaria_saccifera	((Oenocarpus_minor	Oenocarpus_bataua)	Prestoea_acuminata))))	Dictyosperma_album)	(Iriartea_deltoidea	((Phoenix_dactylifera	Sabal_domingensis)	(Chamaedorea_seifrizii	Nypa_fruticans))))))	Orania_palindan)	Calamus_caryotoides);
((Sabal_domingensis	(Phoenix_dactylifera	(Nypa_fruticans	(((Orania_palindan	(Sclerosperma_profizianum	Podococcus_barteri))	((Chamaedorea_seifrizii	Pelagodoxa_henryana)	((((((Heterospathe_cagayanensis	Kentiopsis_piersoniorum)	Veitchia_spiralis)	Hydriastele_microspadix)	Dypsis_decaryi)	(Manicaria_saccifera	((Dictyosperma_album	(Oenocarpus_minor	Oenocarpus_bataua))	Prestoea_acuminata)))	(((Geonoma_undata	Roystonea_regia)	(Attalea_speciosa	(Elaeis_guineensis	Elaeis_oleifera)))	((Reinhardtia_simplex	(Reinhardtia_latisecta	Reinhardtia_paiewonskiana))	Bactris_major)))))	Iriartea_deltoidea))))	Calamus_caryotoides);
((Nypa_fruticans	(((((Dictyosperma_album	Orania_palindan)	Sclerosperma_profizianum)	(((Podococcus_barteri	Chamaedorea_seifrizii)	Pelagodoxa_henryana)	(Bactris_major	(((Hydriastele_microspadix	(Veitchia_spiralis	(Dypsis_decaryi	(Heterospathe_cagayanensis	Kentiopsis_piersoniorum))))	(Manicaria_saccifera	((Oenocarpus_minor	Oenocarpus_bataua)	Prestoea_acuminata)))	(((Geonoma_undata	Roystonea_regia)	(Attalea_speciosa	(Elaeis_guineensis	Elaeis_oleifera)))	(Reinhardtia_simplex	(Reinhardtia_latisecta	Reinhardtia_paiewonskiana)))))))	Iriartea_deltoidea)	(Sabal_domingensis	Phoenix_dactylifera)))	Calamus_caryotoides);
((Orania_palindan	((Podococcus_barteri	Sclerosperma_profizianum)	((((Sabal_domingensis	Phoenix_dactylifera)	((Bactris_major	Chamaedorea_seifrizii)	Nypa_fruticans))	Iriartea_deltoidea)	(Pelagodoxa_henryana	(((Hydriastele_microspadix	(Veitchia_spiralis	(Dypsis_decaryi	(Heterospathe_cagayanensis	Kentiopsis_piersoniorum))))	(Manicaria_saccifera	((Oenocarpus_bataua	Prestoea_acuminata)	(Dictyosperma_album	Oenocarpus_minor))))	(((Geonoma_undata	Roystonea_regia)	(Attalea_speciosa	(Elaeis_guineensis	Elaeis_oleifera)))	(Reinhardtia_simplex	(Reinhardtia_latisecta	Reinhardtia_paiewonskiana))))))))	Calamus_caryotoides);
((Nypa_fruticans	((Iriartea_deltoidea	(Chamaedorea_seifrizii	((Pelagodoxa_henryana	((((Hydriastele_microspadix	(Veitchia_spiralis	(Heterospathe_cagayanensis	Kentiopsis_piersoniorum)))	Dypsis_decaryi)	(Manicaria_saccifera	((Oenocarpus_minor	Oenocarpus_bataua)	(Prestoea_acuminata	Dictyosperma_album))))	(((Geonoma_undata	Roystonea_regia)	(Attalea_speciosa	(Bactris_major	((Podococcus_barteri	Elaeis_guineensis)	Elaeis_oleifera))))	(Reinhardtia_simplex	(Reinhardtia_latisecta	Reinhardtia_paiewonskiana)))))	(Orania_palindan	Sclerosperma_profizianum))))	(Sabal_domingensis	Phoenix_dactylifera)))	Calamus_caryotoides);
((Nypa_fruticans	((Iriartea_deltoidea	(Chamaedorea_seifrizii	(((Geonoma_undata	Pelagodoxa_henryana)	(((Reinhardtia_simplex	(Reinhardtia_latisecta	Reinhardtia_paiewonskiana))	(Manicaria_saccifera	((Oenocarpus_minor	Oenocarpus_bataua)	(Prestoea_acuminata	Dictyosperma_album))))	(((Hydriastele_microspadix	(Veitchia_spiralis	(Heterospathe_cagayanensis	Kentiopsis_piersoniorum)))	Dypsis_decaryi)	(Roystonea_regia	((Attalea_speciosa	(Elaeis_guineensis	Elaeis_oleifera))	Bactris_major)))))	(Orania_palindan	(Podococcus_barteri	Sclerosperma_profizianum)))))	(Sabal_domingensis	Phoenix_dactylifera)))	Calamus_caryotoides);
((Orania_palindan	((Podococcus_barteri	Sclerosperma_profizianum)	(((((Sabal_domingensis	Phoenix_dactylifera)	Nypa_fruticans)	Iriartea_deltoidea)	Chamaedorea_seifrizii)	((Geonoma_undata	Pelagodoxa_henryana)	(((Roystonea_regia	(Attalea_speciosa	(Bactris_major	(Elaeis_guineensis	Elaeis_oleifera))))	(Reinhardtia_simplex	(Reinhardtia_latisecta	Reinhardtia_paiewonskiana)))	(((Dypsis_decaryi	(Heterospathe_cagayanensis	(Kentiopsis_piersoniorum	Veitchia_spiralis)))	Hydriastele_microspadix)	(Manicaria_saccifera	((Oenocarpus_minor	Oenocarpus_bataua)	(Prestoea_acuminata	Dictyosperma_album)))))))))	Calamus_caryotoides);
((Orania_palindan	((Podococcus_barteri	Sclerosperma_profizianum)	((((Sabal_domingensis	Phoenix_dactylifera)	Nypa_fruticans)	Iriartea_deltoidea)	((Geonoma_undata	Pelagodoxa_henryana)	(((Chamaedorea_seifrizii	(Reinhardtia_simplex	(Reinhardtia_latisecta	Reinhardtia_paiewonskiana)))	(Roystonea_regia	((Attalea_speciosa	(Elaeis_guineensis	Elaeis_oleifera))	Bactris_major)))	((((Veitchia_spiralis	(Heterospathe_cagayanensis	Kentiopsis_piersoniorum))	Dypsis_decaryi)	Hydriastele_microspadix)	(Manicaria_saccifera	(Prestoea_acuminata	(Dictyosperma_album	(Oenocarpus_minor	Oenocarpus_bataua))))))))))	Calamus_caryotoides);
((((Dictyosperma_album	(Oenocarpus_minor	Oenocarpus_bataua))	Prestoea_acuminata)	(Manicaria_saccifera	((((Heterospathe_cagayanensis	Kentiopsis_piersoniorum)	(Dypsis_decaryi	Veitchia_spiralis))	Hydriastele_microspadix)	((Attalea_speciosa	(Bactris_major	(Elaeis_guineensis	Elaeis_oleifera)))	(((Reinhardtia_latisecta	Reinhardtia_paiewonskiana)	Reinhardtia_simplex)	(Roystonea_regia	((Geonoma_undata	Pelagodoxa_henryana)	((Chamaedorea_seifrizii	((Nypa_fruticans	(Phoenix_dactylifera	Sabal_domingensis))	Iriartea_deltoidea))	((Sclerosperma_profizianum	Podococcus_barteri)	Orania_palindan)))))))))	Calamus_caryotoides);
(((Podococcus_barteri	Orania_palindan)	(Sclerosperma_profizianum	((Nypa_fruticans	((((((Reinhardtia_latisecta	Reinhardtia_paiewonskiana)	Reinhardtia_simplex)	(Attalea_speciosa	(Elaeis_guineensis	Elaeis_oleifera)))	(Manicaria_saccifera	((((Veitchia_spiralis	(Kentiopsis_piersoniorum	Heterospathe_cagayanensis))	Dypsis_decaryi)	Hydriastele_microspadix)	((Oenocarpus_minor	Oenocarpus_bataua)	(Prestoea_acuminata	Dictyosperma_album)))))	Roystonea_regia)	(Geonoma_undata	Pelagodoxa_henryana)))	(Iriartea_deltoidea	((Phoenix_dactylifera	Sabal_domingensis)	(Bactris_major	Chamaedorea_seifrizii))))))	Calamus_caryotoides);
((Nypa_fruticans	((((((Dypsis_decaryi	(Roystonea_regia	(((Reinhardtia_latisecta	Reinhardtia_paiewonskiana)	Reinhardtia_simplex)	(Manicaria_saccifera	(Attalea_speciosa	(Elaeis_guineensis	Elaeis_oleifera))))))	(((Veitchia_spiralis	(Kentiopsis_piersoniorum	Heterospathe_cagayanensis))	Hydriastele_microspadix)	(Dictyosperma_album	((Oenocarpus_minor	Oenocarpus_bataua)	Prestoea_acuminata))))	((Bactris_major	Chamaedorea_seifrizii)	(Geonoma_undata	Pelagodoxa_henryana)))	(Orania_palindan	(Podococcus_barteri	Sclerosperma_profizianum)))	Iriartea_deltoidea)	(Phoenix_dactylifera	Sabal_domingensis)))	Calamus_caryotoides);
((Nypa_fruticans	(Chamaedorea_seifrizii	(((Reinhardtia_latisecta	Reinhardtia_paiewonskiana)	Reinhardtia_simplex)	((Attalea_speciosa	(Elaeis_guineensis	Elaeis_oleifera))	(((Hydriastele_microspadix	(Dypsis_decaryi	(Veitchia_spiralis	(Kentiopsis_piersoniorum	Heterospathe_cagayanensis))))	(Manicaria_saccifera	(Dictyosperma_album	(Bactris_major	((Oenocarpus_minor	Oenocarpus_bataua)	Prestoea_acuminata)))))	(((Sclerosperma_profizianum	Podococcus_barteri)	Orania_palindan)	((Roystonea_regia	((Phoenix_dactylifera	Sabal_domingensis)	Iriartea_deltoidea))	(Geonoma_undata	Pelagodoxa_henryana))))))))	Calamus_caryotoides);
((Orania_palindan	((((((Nypa_fruticans	(Phoenix_dactylifera	Sabal_domingensis))	(Iriartea_deltoidea	Roystonea_regia))	(Chamaedorea_seifrizii	(Geonoma_undata	Pelagodoxa_henryana)))	((((Reinhardtia_latisecta	Reinhardtia_paiewonskiana)	Reinhardtia_simplex)	(Bactris_major	(Attalea_speciosa	(Elaeis_guineensis	Elaeis_oleifera))))	((Hydriastele_microspadix	(Veitchia_spiralis	((Kentiopsis_piersoniorum	Heterospathe_cagayanensis)	Dypsis_decaryi)))	(Manicaria_saccifera	(Dictyosperma_album	((Oenocarpus_minor	Oenocarpus_bataua)	Prestoea_acuminata))))))	Sclerosperma_profizianum)	Podococcus_barteri))	Calamus_caryotoides);
((Veitchia_spiralis	(((Kentiopsis_piersoniorum	Heterospathe_cagayanensis)	(((Manicaria_saccifera	(Dictyosperma_album	((Oenocarpus_minor	Oenocarpus_bataua)	Prestoea_acuminata)))	((((Orania_palindan	(Sclerosperma_profizianum	Podococcus_barteri))	(Geonoma_undata	Pelagodoxa_henryana))	((Nypa_fruticans	(Phoenix_dactylifera	Sabal_domingensis))	((Bactris_major	Chamaedorea_seifrizii)	Iriartea_deltoidea)))	((Roystonea_regia	(Attalea_speciosa	(Elaeis_guineensis	Elaeis_oleifera)))	((Reinhardtia_latisecta	Reinhardtia_paiewonskiana)	Reinhardtia_simplex))))	Hydriastele_microspadix))	Dypsis_decaryi))	Calamus_caryotoides);
((Sabal_domingensis	((Nypa_fruticans	Phoenix_dactylifera)	(Iriartea_deltoidea	(((Geonoma_undata	Pelagodoxa_henryana)	((((Manicaria_saccifera	((Dictyosperma_album	((Oenocarpus_minor	Oenocarpus_bataua)	Prestoea_acuminata))	(Hydriastele_microspadix	((Veitchia_spiralis	(Kentiopsis_piersoniorum	Heterospathe_cagayanensis))	Dypsis_decaryi))))	(Attalea_speciosa	(Elaeis_guineensis	Elaeis_oleifera)))	((Reinhardtia_latisecta	Reinhardtia_paiewonskiana)	Reinhardtia_simplex))	Roystonea_regia))	((Orania_palindan	(Sclerosperma_profizianum	Podococcus_barteri))	(Bactris_major	Chamaedorea_seifrizii))))))	Calamus_caryotoides);
((Nypa_fruticans	(((Phoenix_dactylifera	Sabal_domingensis)	((Orania_palindan	(Sclerosperma_profizianum	Podococcus_barteri))	((Bactris_major	Iriartea_deltoidea)	((Geonoma_undata	Pelagodoxa_henryana)	(((((Reinhardtia_latisecta	Reinhardtia_paiewonskiana)	Reinhardtia_simplex)	(Attalea_speciosa	(Elaeis_guineensis	Elaeis_oleifera)))	((Manicaria_saccifera	(Dictyosperma_album	((Oenocarpus_minor	Oenocarpus_bataua)	Prestoea_acuminata)))	(Hydriastele_microspadix	((Veitchia_spiralis	(Kentiopsis_piersoniorum	Heterospathe_cagayanensis))	Dypsis_decaryi))))	Roystonea_regia)))))	Chamaedorea_seifrizii))	Calamus_caryotoides);
((Orania_palindan	((((((((Reinhardtia_latisecta	Reinhardtia_paiewonskiana)	Reinhardtia_simplex)	(Attalea_speciosa	(Elaeis_guineensis	Elaeis_oleifera)))	(Manicaria_saccifera	(((Oenocarpus_minor	Oenocarpus_bataua)	Prestoea_acuminata)	(Hydriastele_microspadix	(Veitchia_spiralis	(Dypsis_decaryi	(Kentiopsis_piersoniorum	Heterospathe_cagayanensis)))))))	((Iriartea_deltoidea	(Nypa_fruticans	(Phoenix_dactylifera	Sabal_domingensis)))	Roystonea_regia))	(Geonoma_undata	((Bactris_major	Chamaedorea_seifrizii)	(Dictyosperma_album	Pelagodoxa_henryana))))	Sclerosperma_profizianum)	Podococcus_barteri))	Calamus_caryotoides);
((Orania_palindan	(((((Podococcus_barteri	(((Bactris_major	Chamaedorea_seifrizii)	((Reinhardtia_latisecta	Reinhardtia_paiewonskiana)	Reinhardtia_simplex))	((Roystonea_regia	(Attalea_speciosa	(Elaeis_guineensis	Elaeis_oleifera)))	((Veitchia_spiralis	((Dypsis_decaryi	(Kentiopsis_piersoniorum	Heterospathe_cagayanensis))	Hydriastele_microspadix))	(Manicaria_saccifera	((Oenocarpus_minor	Oenocarpus_bataua)	Prestoea_acuminata))))))	(Pelagodoxa_henryana	Geonoma_undata))	(Iriartea_deltoidea	(Nypa_fruticans	(Phoenix_dactylifera	Sabal_domingensis))))	Sclerosperma_profizianum)	Dictyosperma_album))	Calamus_caryotoides);
((((Sabal_domingensis	Phoenix_dactylifera)	(((Sclerosperma_profizianum	(Podococcus_barteri	Orania_palindan))	(((Pelagodoxa_henryana	Geonoma_undata)	((((Dypsis_decaryi	(Hydriastele_microspadix	(Veitchia_spiralis	(Kentiopsis_piersoniorum	Heterospathe_cagayanensis))))	((((Oenocarpus_minor	Oenocarpus_bataua)	Prestoea_acuminata)	Dictyosperma_album)	Manicaria_saccifera))	(((Elaeis_guineensis	Elaeis_oleifera)	Attalea_speciosa)	((Chamaedorea_seifrizii	Reinhardtia_simplex)	(Reinhardtia_paiewonskiana	Reinhardtia_latisecta))))	Roystonea_regia))	Bactris_major))	Iriartea_deltoidea))	Nypa_fruticans)	Calamus_caryotoides);
((((Iriartea_deltoidea	((Sclerosperma_profizianum	(Podococcus_barteri	Orania_palindan))	((Pelagodoxa_henryana	Geonoma_undata)	((((Hydriastele_microspadix	((Dypsis_decaryi	Veitchia_spiralis)	(Kentiopsis_piersoniorum	Heterospathe_cagayanensis)))	((Prestoea_acuminata	(Dictyosperma_album	(Oenocarpus_minor	Oenocarpus_bataua)))	Manicaria_saccifera))	((Roystonea_regia	((Elaeis_guineensis	Elaeis_oleifera)	Attalea_speciosa))	Bactris_major))	(Chamaedorea_seifrizii	((Reinhardtia_latisecta	Reinhardtia_paiewonskiana)	Reinhardtia_simplex))))))	(Sabal_domingensis	Phoenix_dactylifera))	Nypa_fruticans)	Calamus_caryotoides);
((Orania_palindan	(((((Pelagodoxa_henryana	Geonoma_undata)	(((Sabal_domingensis	Phoenix_dactylifera)	(Iriartea_deltoidea	Nypa_fruticans))	Roystonea_regia))	((((Prestoea_acuminata	(Dictyosperma_album	(Oenocarpus_minor	Oenocarpus_bataua)))	Manicaria_saccifera)	((Bactris_major	Chamaedorea_seifrizii)	((Reinhardtia_latisecta	Reinhardtia_paiewonskiana)	Reinhardtia_simplex)))	(((Elaeis_guineensis	Elaeis_oleifera)	Attalea_speciosa)	((Hydriastele_microspadix	(Veitchia_spiralis	(Kentiopsis_piersoniorum	Heterospathe_cagayanensis)))	Dypsis_decaryi))))	Sclerosperma_profizianum)	Podococcus_barteri))	Calamus_caryotoides);
(((Prestoea_acuminata	(Oenocarpus_minor	Oenocarpus_bataua))	(Manicaria_saccifera	((((Chamaedorea_seifrizii	(Reinhardtia_paiewonskiana	(Reinhardtia_simplex	Reinhardtia_latisecta)))	((Sclerosperma_profizianum	(Podococcus_barteri	Orania_palindan))	(((Geonoma_undata	Iriartea_deltoidea)	((Sabal_domingensis	Phoenix_dactylifera)	Nypa_fruticans))	(Dictyosperma_album	Pelagodoxa_henryana))))	(((Bactris_major	(Elaeis_guineensis	Elaeis_oleifera))	Attalea_speciosa)	Roystonea_regia))	((Hydriastele_microspadix	(Veitchia_spiralis	(Kentiopsis_piersoniorum	Heterospathe_cagayanensis)))	Dypsis_decaryi))))	Calamus_caryotoides);
((Orania_palindan	((Sclerosperma_profizianum	Podococcus_barteri)	(((Geonoma_undata	(Iriartea_deltoidea	((Sabal_domingensis	Phoenix_dactylifera)	Nypa_fruticans)))	(((((Elaeis_guineensis	Elaeis_oleifera)	(Bactris_major	Attalea_speciosa))	Roystonea_regia)	((Dictyosperma_album	Manicaria_saccifera)	((((Veitchia_spiralis	(Kentiopsis_piersoniorum	Heterospathe_cagayanensis))	Hydriastele_microspadix)	Dypsis_decaryi)	(Prestoea_acuminata	(Oenocarpus_minor	Oenocarpus_bataua)))))	(Reinhardtia_simplex	(Reinhardtia_latisecta	Reinhardtia_paiewonskiana))))	(Chamaedorea_seifrizii	Pelagodoxa_henryana))))	Calamus_caryotoides);
((Geonoma_undata	(Pelagodoxa_henryana	(((((((((Heterospathe_cagayanensis	(Veitchia_spiralis	Kentiopsis_piersoniorum))	Hydriastele_microspadix)	Dypsis_decaryi)	(Manicaria_saccifera	(Prestoea_acuminata	(Oenocarpus_minor	Oenocarpus_bataua))))	((Elaeis_guineensis	Elaeis_oleifera)	Attalea_speciosa))	((Bactris_major	Chamaedorea_seifrizii)	(Reinhardtia_paiewonskiana	(Reinhardtia_simplex	Reinhardtia_latisecta))))	Roystonea_regia)	Dictyosperma_album)	(((Sabal_domingensis	Phoenix_dactylifera)	(Nypa_fruticans	Iriartea_deltoidea))	(Orania_palindan	(Sclerosperma_profizianum	Podococcus_barteri))))))	Calamus_caryotoides);
((((Reinhardtia_paiewonskiana	Reinhardtia_latisecta)	Reinhardtia_simplex)	(Chamaedorea_seifrizii	(((((Pelagodoxa_henryana	Geonoma_undata)	((Sabal_domingensis	Phoenix_dactylifera)	(Nypa_fruticans	Iriartea_deltoidea)))	((Dictyosperma_album	Orania_palindan)	Sclerosperma_profizianum))	(Manicaria_saccifera	((Prestoea_acuminata	(Oenocarpus_minor	Oenocarpus_bataua))	(((Veitchia_spiralis	(Kentiopsis_piersoniorum	Heterospathe_cagayanensis))	Hydriastele_microspadix)	Dypsis_decaryi))))	(Roystonea_regia	(((Podococcus_barteri	Bactris_major)	(Elaeis_guineensis	Elaeis_oleifera))	Attalea_speciosa)))))	Calamus_caryotoides);
((Orania_palindan	((Sclerosperma_profizianum	(((((Sabal_domingensis	Phoenix_dactylifera)	Nypa_fruticans)	Iriartea_deltoidea)	(((((((Veitchia_spiralis	(Kentiopsis_piersoniorum	Heterospathe_cagayanensis))	Hydriastele_microspadix)	Dypsis_decaryi)	(Manicaria_saccifera	(Prestoea_acuminata	(Dictyosperma_album	(Oenocarpus_minor	Oenocarpus_bataua)))))	((Reinhardtia_paiewonskiana	Reinhardtia_latisecta)	Reinhardtia_simplex))	(Geonoma_undata	(Roystonea_regia	((Bactris_major	(Elaeis_guineensis	Elaeis_oleifera))	Attalea_speciosa))))	Pelagodoxa_henryana))	Chamaedorea_seifrizii))	Podococcus_barteri))	Calamus_caryotoides);
((Nypa_fruticans	((((((((((Bactris_major	(Veitchia_spiralis	(Dypsis_decaryi	(Kentiopsis_piersoniorum	Heterospathe_cagayanensis))))	Hydriastele_microspadix)	(Manicaria_saccifera	(Prestoea_acuminata	(Oenocarpus_minor	Oenocarpus_bataua))))	Dictyosperma_album)	(Roystonea_regia	((Elaeis_guineensis	Elaeis_oleifera)	Attalea_speciosa)))	(Chamaedorea_seifrizii	((Reinhardtia_paiewonskiana	Reinhardtia_latisecta)	Reinhardtia_simplex)))	(Geonoma_undata	Pelagodoxa_henryana))	Iriartea_deltoidea)	(Orania_palindan	(Sclerosperma_profizianum	Podococcus_barteri)))	(Sabal_domingensis	Phoenix_dactylifera)))	Calamus_caryotoides);
((Nypa_fruticans	((((Bactris_major	Chamaedorea_seifrizii)	Iriartea_deltoidea)	((((Manicaria_saccifera	((Prestoea_acuminata	(Oenocarpus_minor	Oenocarpus_bataua))	Dictyosperma_album))	(((Roystonea_regia	((Elaeis_guineensis	Elaeis_oleifera)	Attalea_speciosa))	(Hydriastele_microspadix	(Dypsis_decaryi	(Veitchia_spiralis	(Kentiopsis_piersoniorum	Heterospathe_cagayanensis)))))	((Reinhardtia_paiewonskiana	Reinhardtia_latisecta)	Reinhardtia_simplex)))	(Geonoma_undata	Pelagodoxa_henryana))	(Orania_palindan	(Sclerosperma_profizianum	Podococcus_barteri))))	(Sabal_domingensis	Phoenix_dactylifera)))	Calamus_caryotoides);
((Sabal_domingensis	(Phoenix_dactylifera	(((Bactris_major	Chamaedorea_seifrizii)	Iriartea_deltoidea)	(((((Prestoea_acuminata	(Oenocarpus_bataua	Oenocarpus_minor))	(Pelagodoxa_henryana	((Dictyosperma_album	((Sclerosperma_profizianum	Podococcus_barteri)	Orania_palindan))	Geonoma_undata)))	(Roystonea_regia	((Elaeis_oleifera	Elaeis_guineensis)	Attalea_speciosa)))	(Nypa_fruticans	(Reinhardtia_simplex	(Reinhardtia_paiewonskiana	Reinhardtia_latisecta))))	((((Veitchia_spiralis	(Heterospathe_cagayanensis	Kentiopsis_piersoniorum))	Dypsis_decaryi)	Hydriastele_microspadix)	Manicaria_saccifera)))))	Calamus_caryotoides);
((Podococcus_barteri	((Sclerosperma_profizianum	(((Chamaedorea_seifrizii	Iriartea_deltoidea)	((((Reinhardtia_simplex	(Reinhardtia_paiewonskiana	Reinhardtia_latisecta))	(Roystonea_regia	((Bactris_major	(Elaeis_oleifera	Elaeis_guineensis))	Attalea_speciosa)))	((Dypsis_decaryi	(Hydriastele_microspadix	(Veitchia_spiralis	(Heterospathe_cagayanensis	Kentiopsis_piersoniorum))))	(((Dictyosperma_album	Prestoea_acuminata)	(Oenocarpus_bataua	Oenocarpus_minor))	Manicaria_saccifera)))	(Pelagodoxa_henryana	Geonoma_undata)))	(Sabal_domingensis	(Nypa_fruticans	Phoenix_dactylifera))))	Orania_palindan))	Calamus_caryotoides);
((Nypa_fruticans	((Phoenix_dactylifera	Sabal_domingensis)	(((((Dictyosperma_album	Orania_palindan)	Sclerosperma_profizianum)	((((Reinhardtia_simplex	(Reinhardtia_paiewonskiana	Reinhardtia_latisecta))	(Roystonea_regia	(((Podococcus_barteri	Bactris_major)	(Elaeis_oleifera	Elaeis_guineensis))	Attalea_speciosa)))	((Hydriastele_microspadix	(Kentiopsis_piersoniorum	(Heterospathe_cagayanensis	(Veitchia_spiralis	Dypsis_decaryi))))	((Prestoea_acuminata	(Oenocarpus_bataua	Oenocarpus_minor))	Manicaria_saccifera)))	(Pelagodoxa_henryana	Geonoma_undata)))	Chamaedorea_seifrizii)	Iriartea_deltoidea)))	Calamus_caryotoides);
((Nypa_fruticans	((Phoenix_dactylifera	Sabal_domingensis)	((Podococcus_barteri	(Iriartea_deltoidea	Sclerosperma_profizianum))	(((((Reinhardtia_simplex	(Reinhardtia_paiewonskiana	Reinhardtia_latisecta))	Pelagodoxa_henryana)	(Dictyosperma_album	(((Attalea_speciosa	((Elaeis_oleifera	Elaeis_guineensis)	Bactris_major))	Geonoma_undata)	Roystonea_regia)))	((Hydriastele_microspadix	(Dypsis_decaryi	((Heterospathe_cagayanensis	Kentiopsis_piersoniorum)	Veitchia_spiralis)))	((Prestoea_acuminata	(Oenocarpus_bataua	Oenocarpus_minor))	Manicaria_saccifera)))	(Orania_palindan	Chamaedorea_seifrizii)))))	Calamus_caryotoides);
((Nypa_fruticans	((((Orania_palindan	Sclerosperma_profizianum)	(((Dypsis_decaryi	(((Heterospathe_cagayanensis	Kentiopsis_piersoniorum)	Veitchia_spiralis)	Hydriastele_microspadix))	(((Reinhardtia_simplex	(Reinhardtia_paiewonskiana	Reinhardtia_latisecta))	(((Pelagodoxa_henryana	Geonoma_undata)	Roystonea_regia)	((Attalea_speciosa	(Elaeis_oleifera	Elaeis_guineensis))	(Podococcus_barteri	Bactris_major))))	((((Oenocarpus_bataua	Oenocarpus_minor)	Prestoea_acuminata)	Dictyosperma_album)	Manicaria_saccifera)))	Chamaedorea_seifrizii))	Iriartea_deltoidea)	(Phoenix_dactylifera	Sabal_domingensis)))	Calamus_caryotoides);
((Orania_palindan	(((((Geonoma_undata	Pelagodoxa_henryana)	((((((((Heterospathe_cagayanensis	Kentiopsis_piersoniorum)	Dypsis_decaryi)	Hydriastele_microspadix)	Veitchia_spiralis)	((Prestoea_acuminata	((Oenocarpus_bataua	Oenocarpus_minor)	Dictyosperma_album))	Manicaria_saccifera))	(Reinhardtia_simplex	(Reinhardtia_paiewonskiana	Reinhardtia_latisecta)))	(Attalea_speciosa	(Elaeis_oleifera	Elaeis_guineensis)))	Roystonea_regia))	Iriartea_deltoidea)	((Phoenix_dactylifera	Sabal_domingensis)	((Bactris_major	Chamaedorea_seifrizii)	Nypa_fruticans)))	(Podococcus_barteri	Sclerosperma_profizianum)))	Calamus_caryotoides);
((((Dictyosperma_album	(((Veitchia_spiralis	(Heterospathe_cagayanensis	Kentiopsis_piersoniorum))	Hydriastele_microspadix)	Dypsis_decaryi))	(((Geonoma_undata	Pelagodoxa_henryana)	((Podococcus_barteri	Orania_palindan)	Sclerosperma_profizianum))	(Prestoea_acuminata	(Oenocarpus_bataua	Oenocarpus_minor))))	((((Nypa_fruticans	(Phoenix_dactylifera	Sabal_domingensis))	(Iriartea_deltoidea	Roystonea_regia))	((Attalea_speciosa	(Elaeis_oleifera	Elaeis_guineensis))	((Bactris_major	Chamaedorea_seifrizii)	(Reinhardtia_simplex	(Reinhardtia_paiewonskiana	Reinhardtia_latisecta)))))	Manicaria_saccifera))	Calamus_caryotoides);
(((Orania_palindan	Sclerosperma_profizianum)	(((Iriartea_deltoidea	(Chamaedorea_seifrizii	(Phoenix_dactylifera	Sabal_domingensis)))	(Roystonea_regia	(Nypa_fruticans	(((Attalea_speciosa	(Bactris_major	(Elaeis_oleifera	Elaeis_guineensis)))	((Podococcus_barteri	(Reinhardtia_simplex	(Reinhardtia_paiewonskiana	Reinhardtia_latisecta)))	((Prestoea_acuminata	(Oenocarpus_bataua	Oenocarpus_minor))	Manicaria_saccifera)))	((((Heterospathe_cagayanensis	(Kentiopsis_piersoniorum	Dypsis_decaryi))	Veitchia_spiralis)	Hydriastele_microspadix)	Dictyosperma_album)))))	(Geonoma_undata	Pelagodoxa_henryana)))	Calamus_caryotoides);
(((Reinhardtia_simplex	(Reinhardtia_paiewonskiana	Reinhardtia_latisecta))	((((Pelagodoxa_henryana	((Orania_palindan	Sclerosperma_profizianum)	Geonoma_undata))	(Iriartea_deltoidea	(Nypa_fruticans	(Chamaedorea_seifrizii	(Phoenix_dactylifera	Sabal_domingensis)))))	Roystonea_regia)	(((((Dictyosperma_album	(Prestoea_acuminata	(Oenocarpus_bataua	Oenocarpus_minor)))	Manicaria_saccifera)	Podococcus_barteri)	(((Heterospathe_cagayanensis	Kentiopsis_piersoniorum)	(Dypsis_decaryi	Veitchia_spiralis))	Hydriastele_microspadix))	(Attalea_speciosa	(Bactris_major	(Elaeis_oleifera	Elaeis_guineensis))))))	Calamus_caryotoides);
((Orania_palindan	((Sclerosperma_profizianum	Podococcus_barteri)	((Pelagodoxa_henryana	Geonoma_undata)	((((((Heterospathe_cagayanensis	Kentiopsis_piersoniorum)	Veitchia_spiralis)	Hydriastele_microspadix)	Dypsis_decaryi)	((Manicaria_saccifera	(Attalea_speciosa	(Elaeis_oleifera	Elaeis_guineensis)))	((Reinhardtia_simplex	(Reinhardtia_paiewonskiana	Reinhardtia_latisecta))	((((Bactris_major	Chamaedorea_seifrizii)	Iriartea_deltoidea)	(Nypa_fruticans	(Phoenix_dactylifera	Sabal_domingensis)))	Roystonea_regia))))	(Dictyosperma_album	(Prestoea_acuminata	(Oenocarpus_bataua	Oenocarpus_minor)))))))	Calamus_caryotoides);
(((((Hydriastele_microspadix	((Heterospathe_cagayanensis	Kentiopsis_piersoniorum)	Veitchia_spiralis))	Dypsis_decaryi)	(Manicaria_saccifera	(Prestoea_acuminata	(Dictyosperma_album	(Oenocarpus_bataua	Oenocarpus_minor)))))	(((Roystonea_regia	(Attalea_speciosa	(Bactris_major	(Elaeis_oleifera	Elaeis_guineensis))))	(Reinhardtia_simplex	(Reinhardtia_latisecta	Reinhardtia_paiewonskiana)))	(((((Chamaedorea_seifrizii	Nypa_fruticans)	(Sabal_domingensis	Phoenix_dactylifera))	Iriartea_deltoidea)	(Orania_palindan	(Podococcus_barteri	Sclerosperma_profizianum)))	(Pelagodoxa_henryana	Geonoma_undata))))	Calamus_caryotoides);
((Orania_palindan	((Podococcus_barteri	Sclerosperma_profizianum)	((((Chamaedorea_seifrizii	Pelagodoxa_henryana)	Geonoma_undata)	(((Attalea_speciosa	(Bactris_major	(Elaeis_oleifera	Elaeis_guineensis)))	(((Veitchia_spiralis	((Heterospathe_cagayanensis	Kentiopsis_piersoniorum)	Hydriastele_microspadix))	Dypsis_decaryi)	((Dictyosperma_album	Manicaria_saccifera)	(Prestoea_acuminata	(Oenocarpus_bataua	Oenocarpus_minor)))))	(Reinhardtia_simplex	(Reinhardtia_latisecta	Reinhardtia_paiewonskiana))))	((Nypa_fruticans	(Sabal_domingensis	Phoenix_dactylifera))	(Iriartea_deltoidea	Roystonea_regia)))))	Calamus_caryotoides);
(((Pelagodoxa_henryana	((Prestoea_acuminata	(Oenocarpus_bataua	Oenocarpus_minor))	((((Dypsis_decaryi	(Heterospathe_cagayanensis	Kentiopsis_piersoniorum))	Veitchia_spiralis)	Hydriastele_microspadix)	(Dictyosperma_album	(((Chamaedorea_seifrizii	(Reinhardtia_simplex	(Reinhardtia_latisecta	Reinhardtia_paiewonskiana)))	((((Nypa_fruticans	Geonoma_undata)	(Sabal_domingensis	(Iriartea_deltoidea	Phoenix_dactylifera)))	Roystonea_regia)	(Attalea_speciosa	(Elaeis_oleifera	(Bactris_major	Elaeis_guineensis)))))	Manicaria_saccifera)))))	((Orania_palindan	Sclerosperma_profizianum)	Podococcus_barteri))	Calamus_caryotoides);
(((((((((Roystonea_regia	((Attalea_speciosa	(Elaeis_oleifera	Elaeis_guineensis))	Bactris_major))	(Reinhardtia_simplex	(Reinhardtia_latisecta	Reinhardtia_paiewonskiana)))	Manicaria_saccifera)	(Prestoea_acuminata	(Oenocarpus_bataua	Oenocarpus_minor)))	(((Hydriastele_microspadix	((Kentiopsis_piersoniorum	Heterospathe_cagayanensis)	Veitchia_spiralis))	Dypsis_decaryi)	Dictyosperma_album))	(Geonoma_undata	Pelagodoxa_henryana))	(((Sabal_domingensis	Phoenix_dactylifera)	(Nypa_fruticans	Chamaedorea_seifrizii))	Iriartea_deltoidea))	(Orania_palindan	(Sclerosperma_profizianum	Podococcus_barteri)))	Calamus_caryotoides);
((((((((((Oenocarpus_bataua	Oenocarpus_minor)	Prestoea_acuminata)	Dictyosperma_album)	((Hydriastele_microspadix	((Kentiopsis_piersoniorum	Heterospathe_cagayanensis)	Veitchia_spiralis))	Dypsis_decaryi))	((((Geonoma_undata	Roystonea_regia)	((Attalea_speciosa	(Elaeis_oleifera	Elaeis_guineensis))	Bactris_major))	(Chamaedorea_seifrizii	(Reinhardtia_simplex	(Reinhardtia_latisecta	Reinhardtia_paiewonskiana))))	Manicaria_saccifera))	Pelagodoxa_henryana)	((Sabal_domingensis	Phoenix_dactylifera)	(Nypa_fruticans	Iriartea_deltoidea)))	Orania_palindan)	(Sclerosperma_profizianum	Podococcus_barteri))	Calamus_caryotoides);
(((Podococcus_barteri	((((Iriartea_deltoidea	Chamaedorea_seifrizii)	(Sabal_domingensis	(Phoenix_dactylifera	Nypa_fruticans)))	((Geonoma_undata	Pelagodoxa_henryana)	(Roystonea_regia	(((Attalea_speciosa	(Elaeis_oleifera	Elaeis_guineensis))	Bactris_major)	(((Manicaria_saccifera	(((Oenocarpus_bataua	Oenocarpus_minor)	Prestoea_acuminata)	Dictyosperma_album))	((Hydriastele_microspadix	((Kentiopsis_piersoniorum	Heterospathe_cagayanensis)	Veitchia_spiralis))	Dypsis_decaryi))	(Reinhardtia_simplex	(Reinhardtia_latisecta	Reinhardtia_paiewonskiana)))))))	Sclerosperma_profizianum))	Orania_palindan)	Calamus_caryotoides);
(((((((Chamaedorea_seifrizii	(Iriartea_deltoidea	(Nypa_fruticans	(Sabal_domingensis	Phoenix_dactylifera))))	(((Manicaria_saccifera	((Oenocarpus_bataua	Oenocarpus_minor)	Prestoea_acuminata))	((Hydriastele_microspadix	((Kentiopsis_piersoniorum	Heterospathe_cagayanensis)	Veitchia_spiralis))	Dypsis_decaryi))	((Dictyosperma_album	(Roystonea_regia	(Attalea_speciosa	(Bactris_major	(Elaeis_oleifera	Elaeis_guineensis)))))	(Reinhardtia_simplex	(Reinhardtia_latisecta	Reinhardtia_paiewonskiana)))))	Pelagodoxa_henryana)	Geonoma_undata)	(Podococcus_barteri	Sclerosperma_profizianum))	Orania_palindan)	Calamus_caryotoides);
((Sabal_domingensis	((Phoenix_dactylifera	Nypa_fruticans)	(((Sclerosperma_profizianum	(Orania_palindan	Podococcus_barteri))	((((Manicaria_saccifera	((Dictyosperma_album	(Oenocarpus_bataua	Oenocarpus_minor))	Prestoea_acuminata))	(Hydriastele_microspadix	(((Kentiopsis_piersoniorum	Heterospathe_cagayanensis)	Veitchia_spiralis)	Dypsis_decaryi)))	((Roystonea_regia	(Attalea_speciosa	(Bactris_major	(Elaeis_oleifera	Elaeis_guineensis))))	(Reinhardtia_simplex	(Reinhardtia_latisecta	Reinhardtia_paiewonskiana))))	(Pelagodoxa_henryana	Geonoma_undata)))	(Iriartea_deltoidea	Chamaedorea_seifrizii))))	Calamus_caryotoides);
((Nypa_fruticans	((((((Sclerosperma_profizianum	(Orania_palindan	Podococcus_barteri))	(((Manicaria_saccifera	(((Oenocarpus_bataua	Oenocarpus_minor)	(Prestoea_acuminata	Dictyosperma_album))	(Hydriastele_microspadix	((Dypsis_decaryi	(Kentiopsis_piersoniorum	Heterospathe_cagayanensis))	Veitchia_spiralis))))	(Elaeis_oleifera	Elaeis_guineensis))	(Attalea_speciosa	(Chamaedorea_seifrizii	(Reinhardtia_paiewonskiana	(Reinhardtia_simplex	Reinhardtia_latisecta))))))	(Pelagodoxa_henryana	Geonoma_undata))	(Iriartea_deltoidea	Roystonea_regia))	Bactris_major)	(Sabal_domingensis	Phoenix_dactylifera)))	Calamus_caryotoides);
((Orania_palindan	(Podococcus_barteri	((((Iriartea_deltoidea	((Sabal_domingensis	Phoenix_dactylifera)	Nypa_fruticans))	(((Roystonea_regia	(Chamaedorea_seifrizii	(Reinhardtia_simplex	(Reinhardtia_latisecta	Reinhardtia_paiewonskiana))))	((Attalea_speciosa	(Elaeis_oleifera	Elaeis_guineensis))	Bactris_major))	(((((Kentiopsis_piersoniorum	Heterospathe_cagayanensis)	Veitchia_spiralis)	Hydriastele_microspadix)	Dypsis_decaryi)	(Manicaria_saccifera	((Prestoea_acuminata	(Oenocarpus_bataua	Oenocarpus_minor))	Dictyosperma_album)))))	(Geonoma_undata	Pelagodoxa_henryana))	Sclerosperma_profizianum)))	Calamus_caryotoides);
((Orania_palindan	((Podococcus_barteri	Sclerosperma_profizianum)	(((Pelagodoxa_henryana	Geonoma_undata)	(Roystonea_regia	((Reinhardtia_simplex	(Reinhardtia_latisecta	Reinhardtia_paiewonskiana))	(((Elaeis_guineensis	Elaeis_oleifera)	Attalea_speciosa)	((Manicaria_saccifera	(Dictyosperma_album	((Oenocarpus_minor	Oenocarpus_bataua)	Prestoea_acuminata)))	((Hydriastele_microspadix	(Dypsis_decaryi	(Veitchia_spiralis	(Kentiopsis_piersoniorum	Heterospathe_cagayanensis))))	Bactris_major))))))	(((Sabal_domingensis	Phoenix_dactylifera)	(Nypa_fruticans	Chamaedorea_seifrizii))	Iriartea_deltoidea))))	Calamus_caryotoides);
((Orania_palindan	((Podococcus_barteri	Sclerosperma_profizianum)	((Pelagodoxa_henryana	Geonoma_undata)	((Roystonea_regia	((Reinhardtia_simplex	(Reinhardtia_latisecta	Reinhardtia_paiewonskiana))	(((Bactris_major	(Elaeis_guineensis	Elaeis_oleifera))	Attalea_speciosa)	((Manicaria_saccifera	(Dictyosperma_album	((Oenocarpus_minor	Oenocarpus_bataua)	Prestoea_acuminata)))	(Dypsis_decaryi	((Veitchia_spiralis	(Kentiopsis_piersoniorum	Heterospathe_cagayanensis))	Hydriastele_microspadix))))))	(((Sabal_domingensis	Phoenix_dactylifera)	(Nypa_fruticans	Chamaedorea_seifrizii))	Iriartea_deltoidea)))))	Calamus_caryotoides);
((Dypsis_decaryi	(((Veitchia_spiralis	(Kentiopsis_piersoniorum	Heterospathe_cagayanensis))	Hydriastele_microspadix)	(((((((Chamaedorea_seifrizii	Pelagodoxa_henryana)	Geonoma_undata)	((((Sabal_domingensis	Phoenix_dactylifera)	Nypa_fruticans)	Iriartea_deltoidea)	(Orania_palindan	(Podococcus_barteri	Sclerosperma_profizianum))))	(Reinhardtia_simplex	(Reinhardtia_latisecta	Reinhardtia_paiewonskiana)))	(Roystonea_regia	(((Elaeis_guineensis	Elaeis_oleifera)	Attalea_speciosa)	Bactris_major)))	Manicaria_saccifera)	((Oenocarpus_minor	Oenocarpus_bataua)	(Prestoea_acuminata	Dictyosperma_album)))))	Calamus_caryotoides);
((Nypa_fruticans	(((Iriartea_deltoidea	(Orania_palindan	(Podococcus_barteri	Sclerosperma_profizianum)))	((((Reinhardtia_simplex	(Reinhardtia_latisecta	Reinhardtia_paiewonskiana))	((((Elaeis_guineensis	Elaeis_oleifera)	Attalea_speciosa)	Bactris_major)	((Dictyosperma_album	(((Veitchia_spiralis	(Kentiopsis_piersoniorum	Heterospathe_cagayanensis))	Hydriastele_microspadix)	Dypsis_decaryi))	(Manicaria_saccifera	((Oenocarpus_minor	Oenocarpus_bataua)	Prestoea_acuminata)))))	Roystonea_regia)	((Chamaedorea_seifrizii	Pelagodoxa_henryana)	Geonoma_undata)))	(Sabal_domingensis	Phoenix_dactylifera)))	Calamus_caryotoides);
((Nypa_fruticans	((((Sclerosperma_profizianum	(Orania_palindan	Podococcus_barteri))	(((((Geonoma_undata	((Elaeis_guineensis	Elaeis_oleifera)	Attalea_speciosa))	Roystonea_regia)	(Reinhardtia_paiewonskiana	(Reinhardtia_simplex	Reinhardtia_latisecta)))	((((Heterospathe_cagayanensis	(Veitchia_spiralis	Kentiopsis_piersoniorum))	Dypsis_decaryi)	Hydriastele_microspadix)	(Manicaria_saccifera	(Prestoea_acuminata	(Dictyosperma_album	(Oenocarpus_minor	Oenocarpus_bataua))))))	((Bactris_major	Chamaedorea_seifrizii)	Pelagodoxa_henryana)))	Iriartea_deltoidea)	(Sabal_domingensis	Phoenix_dactylifera)))	Calamus_caryotoides);
((((Orania_palindan	(Podococcus_barteri	Sclerosperma_profizianum))	(((((((Elaeis_guineensis	Elaeis_oleifera)	Attalea_speciosa)	Roystonea_regia)	(Reinhardtia_paiewonskiana	(Reinhardtia_simplex	Reinhardtia_latisecta)))	((Hydriastele_microspadix	((Veitchia_spiralis	Dypsis_decaryi)	(Heterospathe_cagayanensis	Kentiopsis_piersoniorum)))	(Manicaria_saccifera	((Dictyosperma_album	Prestoea_acuminata)	(Oenocarpus_minor	Oenocarpus_bataua)))))	Bactris_major)	(Chamaedorea_seifrizii	(Geonoma_undata	Pelagodoxa_henryana))))	(Iriartea_deltoidea	((Sabal_domingensis	Phoenix_dactylifera)	Nypa_fruticans)))	Calamus_caryotoides);
((Dypsis_decaryi	((((Dictyosperma_album	Manicaria_saccifera)	(Prestoea_acuminata	(Oenocarpus_minor	Oenocarpus_bataua)))	((((Sabal_domingensis	Phoenix_dactylifera)	(Chamaedorea_seifrizii	Iriartea_deltoidea))	(Orania_palindan	(Podococcus_barteri	Sclerosperma_profizianum)))	((Nypa_fruticans	(Reinhardtia_simplex	(Reinhardtia_latisecta	Reinhardtia_paiewonskiana)))	((((Bactris_major	Elaeis_guineensis)	Elaeis_oleifera)	Attalea_speciosa)	((Geonoma_undata	Pelagodoxa_henryana)	Roystonea_regia)))))	(Hydriastele_microspadix	(Veitchia_spiralis	(Kentiopsis_piersoniorum	Heterospathe_cagayanensis)))))	Calamus_caryotoides);
((Orania_palindan	((Podococcus_barteri	Sclerosperma_profizianum)	((((Bactris_major	Chamaedorea_seifrizii)	(Reinhardtia_simplex	(Reinhardtia_latisecta	Reinhardtia_paiewonskiana)))	((((Hydriastele_microspadix	((Dypsis_decaryi	Heterospathe_cagayanensis)	Veitchia_spiralis))	Kentiopsis_piersoniorum)	(Manicaria_saccifera	((Oenocarpus_minor	Oenocarpus_bataua)	(Prestoea_acuminata	Dictyosperma_album))))	((Elaeis_guineensis	Elaeis_oleifera)	Attalea_speciosa)))	((Geonoma_undata	Pelagodoxa_henryana)	(((Sabal_domingensis	(Nypa_fruticans	Phoenix_dactylifera))	Iriartea_deltoidea)	Roystonea_regia)))))	Calamus_caryotoides);
((Sabal_domingensis	(((Iriartea_deltoidea	(((((Dictyosperma_album	Pelagodoxa_henryana)	(((Oenocarpus_minor	Oenocarpus_bataua)	Prestoea_acuminata)	((Hydriastele_microspadix	(((Dypsis_decaryi	Heterospathe_cagayanensis)	Veitchia_spiralis)	Kentiopsis_piersoniorum))	(((Manicaria_saccifera	((Elaeis_guineensis	Elaeis_oleifera)	Attalea_speciosa))	(Reinhardtia_simplex	(Reinhardtia_latisecta	Reinhardtia_paiewonskiana)))	Roystonea_regia))))	Geonoma_undata)	(Orania_palindan	(Podococcus_barteri	Sclerosperma_profizianum)))	(Bactris_major	Chamaedorea_seifrizii)))	Phoenix_dactylifera)	Nypa_fruticans))	Calamus_caryotoides);
((Orania_palindan	(((((Geonoma_undata	Pelagodoxa_henryana)	(Roystonea_regia	(Nypa_fruticans	(((Elaeis_guineensis	Elaeis_oleifera)	(Bactris_major	Attalea_speciosa))	((Reinhardtia_simplex	(Reinhardtia_latisecta	Reinhardtia_paiewonskiana))	(((Dictyosperma_album	Manicaria_saccifera)	((Oenocarpus_minor	Oenocarpus_bataua)	Prestoea_acuminata))	(Hydriastele_microspadix	(((Veitchia_spiralis	Heterospathe_cagayanensis)	Kentiopsis_piersoniorum)	Dypsis_decaryi))))))))	(Chamaedorea_seifrizii	(Sabal_domingensis	Phoenix_dactylifera)))	Iriartea_deltoidea)	(Sclerosperma_profizianum	Podococcus_barteri)))	Calamus_caryotoides);
((Sabal_domingensis	(((Bactris_major	Chamaedorea_seifrizii)	Nypa_fruticans)	((((Orania_palindan	Sclerosperma_profizianum)	Podococcus_barteri)	((Pelagodoxa_henryana	((((Reinhardtia_simplex	(Reinhardtia_latisecta	Reinhardtia_paiewonskiana))	((Attalea_speciosa	(Manicaria_saccifera	((Prestoea_acuminata	((Oenocarpus_minor	Oenocarpus_bataua)	Dictyosperma_album))	(Hydriastele_microspadix	((Heterospathe_cagayanensis	(Veitchia_spiralis	Kentiopsis_piersoniorum))	Dypsis_decaryi)))))	(Elaeis_oleifera	Elaeis_guineensis)))	Roystonea_regia)	Geonoma_undata))	Iriartea_deltoidea))	Phoenix_dactylifera)))	Calamus_caryotoides);
((Nypa_fruticans	((Sabal_domingensis	Phoenix_dactylifera)	(Iriartea_deltoidea	(((((((Elaeis_oleifera	Elaeis_guineensis)	Attalea_speciosa)	(Dictyosperma_album	((Hydriastele_microspadix	((Veitchia_spiralis	(Dypsis_decaryi	Heterospathe_cagayanensis))	Kentiopsis_piersoniorum))	(Manicaria_saccifera	(Prestoea_acuminata	(Oenocarpus_minor	Oenocarpus_bataua))))))	(Reinhardtia_simplex	(Reinhardtia_latisecta	Reinhardtia_paiewonskiana)))	Roystonea_regia)	((Sclerosperma_profizianum	(Podococcus_barteri	Orania_palindan))	(Pelagodoxa_henryana	Geonoma_undata)))	(Bactris_major	Chamaedorea_seifrizii)))))	Calamus_caryotoides);
((Orania_palindan	((((Pelagodoxa_henryana	Geonoma_undata)	((((Reinhardtia_simplex	(Reinhardtia_latisecta	Reinhardtia_paiewonskiana))	((Elaeis_oleifera	Elaeis_guineensis)	(Bactris_major	Attalea_speciosa)))	((Hydriastele_microspadix	((Heterospathe_cagayanensis	Kentiopsis_piersoniorum)	(Dypsis_decaryi	Veitchia_spiralis)))	(Manicaria_saccifera	(Prestoea_acuminata	((Oenocarpus_minor	Oenocarpus_bataua)	Dictyosperma_album)))))	Roystonea_regia))	((Nypa_fruticans	(Sabal_domingensis	Phoenix_dactylifera))	((Podococcus_barteri	Chamaedorea_seifrizii)	Iriartea_deltoidea)))	Sclerosperma_profizianum))	Calamus_caryotoides);
((Orania_palindan	(((((Sabal_domingensis	Phoenix_dactylifera)	(Chamaedorea_seifrizii	Nypa_fruticans))	Iriartea_deltoidea)	((((((Elaeis_oleifera	Elaeis_guineensis)	Attalea_speciosa)	Bactris_major)	((Pelagodoxa_henryana	Geonoma_undata)	Roystonea_regia))	(Reinhardtia_simplex	(Reinhardtia_latisecta	Reinhardtia_paiewonskiana)))	((Hydriastele_microspadix	(((Heterospathe_cagayanensis	Kentiopsis_piersoniorum)	Veitchia_spiralis)	Dypsis_decaryi))	(Manicaria_saccifera	(Prestoea_acuminata	((Oenocarpus_minor	Oenocarpus_bataua)	Dictyosperma_album))))))	(Podococcus_barteri	Sclerosperma_profizianum)))	Calamus_caryotoides);
((((Orania_palindan	Sclerosperma_profizianum)	(((Chamaedorea_seifrizii	(Phoenix_dactylifera	Sabal_domingensis))	Nypa_fruticans)	(((Podococcus_barteri	(Dictyosperma_album	((((((Elaeis_oleifera	Elaeis_guineensis)	Attalea_speciosa)	Bactris_major)	Roystonea_regia)	(Reinhardtia_simplex	(Reinhardtia_latisecta	Reinhardtia_paiewonskiana)))	((Hydriastele_microspadix	((Heterospathe_cagayanensis	Kentiopsis_piersoniorum)	Veitchia_spiralis))	(Manicaria_saccifera	(Prestoea_acuminata	(Oenocarpus_minor	Oenocarpus_bataua)))))))	(Geonoma_undata	Pelagodoxa_henryana))	Iriartea_deltoidea)))	Dypsis_decaryi)	Calamus_caryotoides);
(((Podococcus_barteri	(Sclerosperma_profizianum	(((((Manicaria_saccifera	((Prestoea_acuminata	(Oenocarpus_minor	Oenocarpus_bataua))	((Hydriastele_microspadix	((Heterospathe_cagayanensis	Kentiopsis_piersoniorum)	Veitchia_spiralis))	Dypsis_decaryi)))	((Reinhardtia_simplex	(Reinhardtia_latisecta	Reinhardtia_paiewonskiana))	(((Elaeis_oleifera	Elaeis_guineensis)	Attalea_speciosa)	Bactris_major)))	Roystonea_regia)	(Geonoma_undata	(Dictyosperma_album	Pelagodoxa_henryana)))	(((Sabal_domingensis	Phoenix_dactylifera)	(Chamaedorea_seifrizii	Nypa_fruticans))	Iriartea_deltoidea))))	Orania_palindan)	Calamus_caryotoides);
((Sabal_domingensis	((Phoenix_dactylifera	Nypa_fruticans)	(Iriartea_deltoidea	((((((((Hydriastele_microspadix	(Heterospathe_cagayanensis	(Kentiopsis_piersoniorum	Veitchia_spiralis)))	Dypsis_decaryi)	(Manicaria_saccifera	(Prestoea_acuminata	(Dictyosperma_album	(Oenocarpus_minor	Oenocarpus_bataua)))))	((Elaeis_oleifera	Elaeis_guineensis)	(Bactris_major	Attalea_speciosa)))	(Reinhardtia_simplex	(Reinhardtia_latisecta	Reinhardtia_paiewonskiana)))	Roystonea_regia)	(Geonoma_undata	Pelagodoxa_henryana))	(Chamaedorea_seifrizii	(Orania_palindan	(Podococcus_barteri	Sclerosperma_profizianum)))))))	Calamus_caryotoides);
((Sabal_domingensis	(Phoenix_dactylifera	((Iriartea_deltoidea	(Chamaedorea_seifrizii	(((((((((Elaeis_oleifera	Elaeis_guineensis)	(Bactris_major	Attalea_speciosa))	Manicaria_saccifera)	((Hydriastele_microspadix	((Veitchia_spiralis	(Heterospathe_cagayanensis	Kentiopsis_piersoniorum))	Dypsis_decaryi))	(Prestoea_acuminata	(Oenocarpus_minor	Oenocarpus_bataua))))	Dictyosperma_album)	(Reinhardtia_simplex	(Reinhardtia_latisecta	Reinhardtia_paiewonskiana)))	Roystonea_regia)	(Geonoma_undata	Pelagodoxa_henryana))	(Sclerosperma_profizianum	(Orania_palindan	Podococcus_barteri)))))	Nypa_fruticans)))	Calamus_caryotoides);
((Nypa_fruticans	((Sabal_domingensis	Phoenix_dactylifera)	(Iriartea_deltoidea	(Chamaedorea_seifrizii	((((((((Elaeis_oleifera	Elaeis_guineensis)	Attalea_speciosa)	Bactris_major)	(Reinhardtia_simplex	(Reinhardtia_latisecta	Reinhardtia_paiewonskiana)))	((Hydriastele_microspadix	((Kentiopsis_piersoniorum	(Veitchia_spiralis	Heterospathe_cagayanensis))	Dypsis_decaryi))	(Manicaria_saccifera	(Prestoea_acuminata	((Oenocarpus_minor	Oenocarpus_bataua)	Dictyosperma_album)))))	Roystonea_regia)	(Geonoma_undata	Pelagodoxa_henryana))	(Sclerosperma_profizianum	(Orania_palindan	Podococcus_barteri)))))))	Calamus_caryotoides);
((Nypa_fruticans	((Sabal_domingensis	Phoenix_dactylifera)	((Iriartea_deltoidea	((((Roystonea_regia	((Elaeis_oleifera	Elaeis_guineensis)	Attalea_speciosa))	(Chamaedorea_seifrizii	(Reinhardtia_simplex	(Reinhardtia_latisecta	Reinhardtia_paiewonskiana))))	((Dypsis_decaryi	(Hydriastele_microspadix	(Veitchia_spiralis	(Heterospathe_cagayanensis	Kentiopsis_piersoniorum))))	(Manicaria_saccifera	(Prestoea_acuminata	((Oenocarpus_minor	Oenocarpus_bataua)	Dictyosperma_album)))))	(Geonoma_undata	Pelagodoxa_henryana)))	(Bactris_major	(Orania_palindan	(Podococcus_barteri	Sclerosperma_profizianum))))))	Calamus_caryotoides);
((Orania_palindan	((Podococcus_barteri	Sclerosperma_profizianum)	(((Pelagodoxa_henryana	Geonoma_undata)	(((Attalea_speciosa	(Elaeis_oleifera	Elaeis_guineensis))	((((Oenocarpus_minor	Oenocarpus_bataua)	Prestoea_acuminata)	(Nypa_fruticans	(((Kentiopsis_piersoniorum	Heterospathe_cagayanensis)	Veitchia_spiralis)	(Dypsis_decaryi	Hydriastele_microspadix))))	(Manicaria_saccifera	((Reinhardtia_paiewonskiana	Reinhardtia_latisecta)	Reinhardtia_simplex))))	Roystonea_regia))	((Bactris_major	Chamaedorea_seifrizii)	(Dictyosperma_album	(Iriartea_deltoidea	(Sabal_domingensis	Phoenix_dactylifera)))))))	Calamus_caryotoides);
((Orania_palindan	(Sclerosperma_profizianum	((Iriartea_deltoidea	(Nypa_fruticans	(Sabal_domingensis	Phoenix_dactylifera)))	((((Manicaria_saccifera	((Oenocarpus_minor	Oenocarpus_bataua)	(Dictyosperma_album	Prestoea_acuminata)))	(((Elaeis_oleifera	(Podococcus_barteri	Elaeis_guineensis))	Attalea_speciosa)	((Pelagodoxa_henryana	Geonoma_undata)	Roystonea_regia)))	((Bactris_major	Chamaedorea_seifrizii)	((Reinhardtia_paiewonskiana	Reinhardtia_latisecta)	Reinhardtia_simplex)))	(((Kentiopsis_piersoniorum	Heterospathe_cagayanensis)	Veitchia_spiralis)	(Dypsis_decaryi	Hydriastele_microspadix))))))	Calamus_caryotoides);
((Orania_palindan	((Sclerosperma_profizianum	Podococcus_barteri)	(((Sabal_domingensis	Phoenix_dactylifera)	Iriartea_deltoidea)	(Nypa_fruticans	((Geonoma_undata	(Roystonea_regia	(((((Kentiopsis_piersoniorum	Heterospathe_cagayanensis)	(Dypsis_decaryi	Veitchia_spiralis))	Hydriastele_microspadix)	(Manicaria_saccifera	(Prestoea_acuminata	((Oenocarpus_minor	Oenocarpus_bataua)	Dictyosperma_album))))	((((Elaeis_oleifera	Elaeis_guineensis)	Attalea_speciosa)	Bactris_major)	(Chamaedorea_seifrizii	((Reinhardtia_paiewonskiana	Reinhardtia_latisecta)	Reinhardtia_simplex))))))	Pelagodoxa_henryana)))))	Calamus_caryotoides);
((Orania_palindan	((Sclerosperma_profizianum	Podococcus_barteri)	(((Nypa_fruticans	(Sabal_domingensis	Phoenix_dactylifera))	Iriartea_deltoidea)	(((Geonoma_undata	(Dictyosperma_album	Pelagodoxa_henryana))	(((Roystonea_regia	((Elaeis_oleifera	Elaeis_guineensis)	Attalea_speciosa))	((((Heterospathe_cagayanensis	(Dypsis_decaryi	Veitchia_spiralis))	Kentiopsis_piersoniorum)	Hydriastele_microspadix)	(Manicaria_saccifera	(Prestoea_acuminata	(Oenocarpus_minor	Oenocarpus_bataua)))))	((Reinhardtia_paiewonskiana	Reinhardtia_latisecta)	Reinhardtia_simplex)))	(Bactris_major	Chamaedorea_seifrizii)))))	Calamus_caryotoides);
((Orania_palindan	((Sclerosperma_profizianum	Podococcus_barteri)	((((Chamaedorea_seifrizii	Nypa_fruticans)	(Sabal_domingensis	Phoenix_dactylifera))	Iriartea_deltoidea)	((((Hydriastele_microspadix	(((Heterospathe_cagayanensis	Kentiopsis_piersoniorum)	Veitchia_spiralis)	Dypsis_decaryi))	(Manicaria_saccifera	(Dictyosperma_album	(Prestoea_acuminata	(Oenocarpus_minor	Oenocarpus_bataua)))))	(((Geonoma_undata	Pelagodoxa_henryana)	Roystonea_regia)	((Elaeis_oleifera	Elaeis_guineensis)	(Bactris_major	Attalea_speciosa))))	((Reinhardtia_paiewonskiana	Reinhardtia_latisecta)	Reinhardtia_simplex)))))	Calamus_caryotoides);
((Orania_palindan	((Sclerosperma_profizianum	Podococcus_barteri)	((((((Kentiopsis_piersoniorum	Veitchia_spiralis)	(Dypsis_decaryi	Heterospathe_cagayanensis))	Hydriastele_microspadix)	(Manicaria_saccifera	((Dictyosperma_album	(Oenocarpus_minor	Oenocarpus_bataua))	Prestoea_acuminata)))	(((Nypa_fruticans	(Sabal_domingensis	Phoenix_dactylifera))	(Iriartea_deltoidea	Roystonea_regia))	(((Elaeis_oleifera	Elaeis_guineensis)	Attalea_speciosa)	((Bactris_major	Chamaedorea_seifrizii)	((Reinhardtia_paiewonskiana	Reinhardtia_latisecta)	Reinhardtia_simplex)))))	(Geonoma_undata	Pelagodoxa_henryana))))	Calamus_caryotoides);
((Orania_palindan	((Sclerosperma_profizianum	Podococcus_barteri)	((((Dictyosperma_album	(((((Dypsis_decaryi	(Kentiopsis_piersoniorum	Veitchia_spiralis))	Hydriastele_microspadix)	Heterospathe_cagayanensis)	(Manicaria_saccifera	((Oenocarpus_minor	Oenocarpus_bataua)	Prestoea_acuminata)))	(((Chamaedorea_seifrizii	(Reinhardtia_paiewonskiana	(Reinhardtia_latisecta	Reinhardtia_simplex)))	(Sabal_domingensis	Phoenix_dactylifera))	(Bactris_major	((Elaeis_oleifera	Elaeis_guineensis)	Attalea_speciosa)))))	Roystonea_regia)	(Nypa_fruticans	Iriartea_deltoidea))	(Geonoma_undata	Pelagodoxa_henryana))))	Calamus_caryotoides);
(((Orania_palindan	(Sclerosperma_profizianum	Podococcus_barteri))	((((((Reinhardtia_simplex	(Reinhardtia_paiewonskiana	Reinhardtia_latisecta))	((Bactris_major	(Elaeis_oleifera	Elaeis_guineensis))	Attalea_speciosa))	(((Heterospathe_cagayanensis	(Dypsis_decaryi	(Kentiopsis_piersoniorum	Veitchia_spiralis)))	Hydriastele_microspadix)	(Manicaria_saccifera	((Dictyosperma_album	Prestoea_acuminata)	(Oenocarpus_minor	Oenocarpus_bataua)))))	Roystonea_regia)	(Geonoma_undata	Pelagodoxa_henryana))	(((Nypa_fruticans	(Sabal_domingensis	Phoenix_dactylifera))	Iriartea_deltoidea)	Chamaedorea_seifrizii)))	Calamus_caryotoides);
(((((((Heterospathe_cagayanensis	Kentiopsis_piersoniorum)	Veitchia_spiralis)	Hydriastele_microspadix)	Dypsis_decaryi)	(Manicaria_saccifera	(Oenocarpus_minor	(Dictyosperma_album	(Oenocarpus_bataua	Prestoea_acuminata)))))	(((Roystonea_regia	((Geonoma_undata	Pelagodoxa_henryana)	(((Nypa_fruticans	(Sabal_domingensis	Phoenix_dactylifera))	((Bactris_major	Chamaedorea_seifrizii)	Iriartea_deltoidea))	(Orania_palindan	(Sclerosperma_profizianum	Podococcus_barteri)))))	(Reinhardtia_simplex	(Reinhardtia_paiewonskiana	Reinhardtia_latisecta)))	((Elaeis_oleifera	Elaeis_guineensis)	Attalea_speciosa)))	Calamus_caryotoides);
(((((((Heterospathe_cagayanensis	Kentiopsis_piersoniorum)	Veitchia_spiralis)	Hydriastele_microspadix)	Dypsis_decaryi)	((Oenocarpus_minor	Oenocarpus_bataua)	Prestoea_acuminata))	(Manicaria_saccifera	(((Roystonea_regia	((Geonoma_undata	Pelagodoxa_henryana)	((((Chamaedorea_seifrizii	Nypa_fruticans)	(Sabal_domingensis	Phoenix_dactylifera))	(Podococcus_barteri	(Orania_palindan	Sclerosperma_profizianum)))	Iriartea_deltoidea)))	(Reinhardtia_simplex	(Reinhardtia_paiewonskiana	Reinhardtia_latisecta)))	(((Elaeis_oleifera	Elaeis_guineensis)	(Bactris_major	Attalea_speciosa))	Dictyosperma_album))))	Calamus_caryotoides);
((Nypa_fruticans	((Sabal_domingensis	Phoenix_dactylifera)	(((Orania_palindan	(Sclerosperma_profizianum	Podococcus_barteri))	((Bactris_major	Chamaedorea_seifrizii)	(((((Veitchia_spiralis	(Dypsis_decaryi	(Heterospathe_cagayanensis	Kentiopsis_piersoniorum)))	Hydriastele_microspadix)	(((Reinhardtia_simplex	(Reinhardtia_latisecta	Reinhardtia_paiewonskiana))	(Attalea_speciosa	(Elaeis_guineensis	Elaeis_oleifera)))	(Manicaria_saccifera	((Dictyosperma_album	Prestoea_acuminata)	(Oenocarpus_minor	Oenocarpus_bataua)))))	Roystonea_regia)	(Geonoma_undata	Pelagodoxa_henryana))))	Iriartea_deltoidea)))	Calamus_caryotoides);
((Sabal_domingensis	(Phoenix_dactylifera	((Orania_palindan	(Sclerosperma_profizianum	Podococcus_barteri))	((((((((Reinhardtia_simplex	(Reinhardtia_latisecta	Reinhardtia_paiewonskiana))	Attalea_speciosa)	(Manicaria_saccifera	(Dictyosperma_album	(Prestoea_acuminata	(Oenocarpus_minor	Oenocarpus_bataua)))))	(Elaeis_guineensis	Elaeis_oleifera))	(Bactris_major	(((Veitchia_spiralis	(Dypsis_decaryi	Heterospathe_cagayanensis))	Hydriastele_microspadix)	Kentiopsis_piersoniorum)))	(Roystonea_regia	Nypa_fruticans))	(Geonoma_undata	Pelagodoxa_henryana))	(Iriartea_deltoidea	Chamaedorea_seifrizii)))))	Calamus_caryotoides);
((Nypa_fruticans	((Sabal_domingensis	Phoenix_dactylifera)	((((Orania_palindan	Sclerosperma_profizianum)	((((Reinhardtia_paiewonskiana	(Reinhardtia_simplex	Reinhardtia_latisecta))	(((Hydriastele_microspadix	((Heterospathe_cagayanensis	(Kentiopsis_piersoniorum	Veitchia_spiralis))	Dypsis_decaryi))	(Manicaria_saccifera	(Dictyosperma_album	(Prestoea_acuminata	(Oenocarpus_minor	Oenocarpus_bataua)))))	((Attalea_speciosa	(Elaeis_guineensis	Elaeis_oleifera))	Bactris_major)))	Roystonea_regia)	(Geonoma_undata	Pelagodoxa_henryana)))	(Podococcus_barteri	Chamaedorea_seifrizii))	Iriartea_deltoidea)))	Calamus_caryotoides);
((Orania_palindan	((((Chamaedorea_seifrizii	Iriartea_deltoidea)	(Nypa_fruticans	((((Reinhardtia_simplex	(Reinhardtia_latisecta	Reinhardtia_paiewonskiana))	((Dictyosperma_album	(Manicaria_saccifera	((Prestoea_acuminata	(Oenocarpus_minor	Oenocarpus_bataua))	(Hydriastele_microspadix	(((Heterospathe_cagayanensis	Kentiopsis_piersoniorum)	Dypsis_decaryi)	Veitchia_spiralis)))))	(Attalea_speciosa	(Bactris_major	(Elaeis_guineensis	Elaeis_oleifera)))))	Roystonea_regia)	(Geonoma_undata	Pelagodoxa_henryana))))	(Sabal_domingensis	Phoenix_dactylifera))	(Podococcus_barteri	Sclerosperma_profizianum)))	Calamus_caryotoides);
((((Iriartea_deltoidea	((Chamaedorea_seifrizii	(Podococcus_barteri	Orania_palindan))	(((((Reinhardtia_simplex	(Reinhardtia_latisecta	Reinhardtia_paiewonskiana))	((Hydriastele_microspadix	(((Heterospathe_cagayanensis	Kentiopsis_piersoniorum)	Dypsis_decaryi)	Veitchia_spiralis))	(Manicaria_saccifera	(Prestoea_acuminata	(Dictyosperma_album	(Oenocarpus_minor	Oenocarpus_bataua))))))	((Attalea_speciosa	(Elaeis_guineensis	Elaeis_oleifera))	Bactris_major))	(Sclerosperma_profizianum	Roystonea_regia))	(Geonoma_undata	Pelagodoxa_henryana))))	(Sabal_domingensis	Phoenix_dactylifera))	Nypa_fruticans)	Calamus_caryotoides);
((Sabal_domingensis	(Phoenix_dactylifera	(Nypa_fruticans	(Iriartea_deltoidea	(((Dictyosperma_album	((Podococcus_barteri	Sclerosperma_profizianum)	Orania_palindan))	((((Reinhardtia_simplex	(Reinhardtia_latisecta	Reinhardtia_paiewonskiana))	((Dypsis_decaryi	(((Heterospathe_cagayanensis	Kentiopsis_piersoniorum)	Veitchia_spiralis)	Hydriastele_microspadix))	(Manicaria_saccifera	(Prestoea_acuminata	(Oenocarpus_minor	Oenocarpus_bataua)))))	((Attalea_speciosa	(Elaeis_guineensis	Elaeis_oleifera))	Roystonea_regia))	(Geonoma_undata	Pelagodoxa_henryana)))	(Bactris_major	Chamaedorea_seifrizii))))))	Calamus_caryotoides);
((Nypa_fruticans	((Iriartea_deltoidea	(((Sclerosperma_profizianum	Orania_palindan)	(((((Dypsis_decaryi	((Heterospathe_cagayanensis	Kentiopsis_piersoniorum)	Veitchia_spiralis))	Hydriastele_microspadix)	(Manicaria_saccifera	(Prestoea_acuminata	(Oenocarpus_minor	Oenocarpus_bataua))))	((Dictyosperma_album	((Attalea_speciosa	((Podococcus_barteri	Bactris_major)	(Elaeis_guineensis	Elaeis_oleifera)))	Roystonea_regia))	(Reinhardtia_simplex	(Reinhardtia_latisecta	Reinhardtia_paiewonskiana))))	(Geonoma_undata	Pelagodoxa_henryana)))	Chamaedorea_seifrizii))	(Phoenix_dactylifera	Sabal_domingensis)))	Calamus_caryotoides);
((Orania_palindan	((Podococcus_barteri	Sclerosperma_profizianum)	(((Roystonea_regia	(Geonoma_undata	((Phoenix_dactylifera	Sabal_domingensis)	Nypa_fruticans)))	Iriartea_deltoidea)	((Pelagodoxa_henryana	(Bactris_major	Chamaedorea_seifrizii))	((((Hydriastele_microspadix	((Heterospathe_cagayanensis	Kentiopsis_piersoniorum)	Veitchia_spiralis))	Dypsis_decaryi)	(((Oenocarpus_minor	Oenocarpus_bataua)	Prestoea_acuminata)	Dictyosperma_album))	((Manicaria_saccifera	(Attalea_speciosa	(Elaeis_guineensis	Elaeis_oleifera)))	(Reinhardtia_simplex	(Reinhardtia_latisecta	Reinhardtia_paiewonskiana))))))))	Calamus_caryotoides);
((Sclerosperma_profizianum	((((((((Hydriastele_microspadix	(Heterospathe_cagayanensis	(Kentiopsis_piersoniorum	Veitchia_spiralis)))	Dypsis_decaryi)	(Manicaria_saccifera	(((Oenocarpus_minor	Oenocarpus_bataua)	Prestoea_acuminata)	Dictyosperma_album)))	((Roystonea_regia	(Attalea_speciosa	(Bactris_major	(Elaeis_guineensis	Elaeis_oleifera))))	(Chamaedorea_seifrizii	(Reinhardtia_simplex	(Reinhardtia_latisecta	Reinhardtia_paiewonskiana)))))	(Iriartea_deltoidea	(Sabal_domingensis	(Nypa_fruticans	Phoenix_dactylifera))))	(Geonoma_undata	Pelagodoxa_henryana))	Orania_palindan)	Podococcus_barteri))	Calamus_caryotoides);
((((((Geonoma_undata	Pelagodoxa_henryana)	(((((Veitchia_spiralis	(Heterospathe_cagayanensis	Kentiopsis_piersoniorum))	Hydriastele_microspadix)	Dypsis_decaryi)	(Podococcus_barteri	(Dictyosperma_album	(Manicaria_saccifera	((Oenocarpus_minor	Oenocarpus_bataua)	Prestoea_acuminata)))))	((((Nypa_fruticans	(Sabal_domingensis	Phoenix_dactylifera))	Roystonea_regia)	(Attalea_speciosa	(Elaeis_guineensis	Elaeis_oleifera)))	(Reinhardtia_simplex	(Reinhardtia_latisecta	Reinhardtia_paiewonskiana)))))	(Iriartea_deltoidea	(Bactris_major	Chamaedorea_seifrizii)))	Sclerosperma_profizianum)	Orania_palindan)	Calamus_caryotoides);
(((((Orania_palindan	Sclerosperma_profizianum)	(((Manicaria_saccifera	((Oenocarpus_minor	Oenocarpus_bataua)	Prestoea_acuminata))	(Hydriastele_microspadix	((Heterospathe_cagayanensis	Kentiopsis_piersoniorum)	(Dypsis_decaryi	Veitchia_spiralis))))	((((Reinhardtia_paiewonskiana	Reinhardtia_latisecta)	Reinhardtia_simplex)	(Roystonea_regia	(Geonoma_undata	((Bactris_major	(Elaeis_oleifera	Elaeis_guineensis))	Attalea_speciosa))))	((Podococcus_barteri	Chamaedorea_seifrizii)	(Dictyosperma_album	Pelagodoxa_henryana)))))	Iriartea_deltoidea)	(Nypa_fruticans	(Phoenix_dactylifera	Sabal_domingensis)))	Calamus_caryotoides);
((((Dictyosperma_album	Orania_palindan)	Sclerosperma_profizianum)	(((((Manicaria_saccifera	((Oenocarpus_minor	Oenocarpus_bataua)	Prestoea_acuminata))	(Hydriastele_microspadix	((Heterospathe_cagayanensis	Kentiopsis_piersoniorum)	(Dypsis_decaryi	Veitchia_spiralis))))	(((((Bactris_major	Chamaedorea_seifrizii)	Nypa_fruticans)	(Reinhardtia_paiewonskiana	(Reinhardtia_latisecta	Reinhardtia_simplex)))	(Roystonea_regia	(Geonoma_undata	((Elaeis_oleifera	Elaeis_guineensis)	Attalea_speciosa))))	Podococcus_barteri))	Pelagodoxa_henryana)	(Iriartea_deltoidea	(Phoenix_dactylifera	Sabal_domingensis))))	Calamus_caryotoides);
((Nypa_fruticans	((Phoenix_dactylifera	Sabal_domingensis)	((((Podococcus_barteri	Orania_palindan)	Sclerosperma_profizianum)	((((Dictyosperma_album	(Bactris_major	(((Reinhardtia_paiewonskiana	Reinhardtia_latisecta)	Reinhardtia_simplex)	Chamaedorea_seifrizii)))	(Roystonea_regia	(Geonoma_undata	((Elaeis_oleifera	Elaeis_guineensis)	Attalea_speciosa))))	((Manicaria_saccifera	((Oenocarpus_minor	Oenocarpus_bataua)	Prestoea_acuminata))	(Hydriastele_microspadix	(((Veitchia_spiralis	Kentiopsis_piersoniorum)	Heterospathe_cagayanensis)	Dypsis_decaryi))))	Pelagodoxa_henryana))	Iriartea_deltoidea)))	Calamus_caryotoides);
((Orania_palindan	((Sclerosperma_profizianum	Podococcus_barteri)	(((((((Elaeis_oleifera	Elaeis_guineensis)	(Bactris_major	Attalea_speciosa))	((Manicaria_saccifera	((Oenocarpus_minor	Oenocarpus_bataua)	Prestoea_acuminata))	(((Dictyosperma_album	(Kentiopsis_piersoniorum	Heterospathe_cagayanensis))	Veitchia_spiralis)	(Dypsis_decaryi	Hydriastele_microspadix))))	Roystonea_regia)	((Reinhardtia_paiewonskiana	Reinhardtia_latisecta)	Reinhardtia_simplex))	(Geonoma_undata	(Chamaedorea_seifrizii	Pelagodoxa_henryana)))	(Iriartea_deltoidea	(Nypa_fruticans	(Phoenix_dactylifera	Sabal_domingensis))))))	Calamus_caryotoides);
((Orania_palindan	(Sclerosperma_profizianum	((((Bactris_major	Podococcus_barteri)	(((Roystonea_regia	(Reinhardtia_paiewonskiana	(Reinhardtia_latisecta	Reinhardtia_simplex)))	((Elaeis_oleifera	Elaeis_guineensis)	Attalea_speciosa))	(Dictyosperma_album	((Manicaria_saccifera	((Oenocarpus_minor	Oenocarpus_bataua)	Prestoea_acuminata))	(((Kentiopsis_piersoniorum	Heterospathe_cagayanensis)	Veitchia_spiralis)	(Dypsis_decaryi	Hydriastele_microspadix))))))	(Geonoma_undata	Pelagodoxa_henryana))	(Iriartea_deltoidea	((Chamaedorea_seifrizii	Nypa_fruticans)	(Phoenix_dactylifera	Sabal_domingensis))))))	Calamus_caryotoides);
((Sabal_domingensis	(((Iriartea_deltoidea	((((Dictyosperma_album	(Chamaedorea_seifrizii	(Reinhardtia_simplex	(Reinhardtia_paiewonskiana	Reinhardtia_latisecta))))	((Manicaria_saccifera	(((Elaeis_oleifera	Elaeis_guineensis)	Attalea_speciosa)	Bactris_major))	(((Oenocarpus_minor	Oenocarpus_bataua)	Prestoea_acuminata)	(Hydriastele_microspadix	(Heterospathe_cagayanensis	((Veitchia_spiralis	Kentiopsis_piersoniorum)	Dypsis_decaryi))))))	Roystonea_regia)	(((Orania_palindan	(Podococcus_barteri	Sclerosperma_profizianum))	Geonoma_undata)	Pelagodoxa_henryana)))	Nypa_fruticans)	Phoenix_dactylifera))	Calamus_caryotoides);
((Nypa_fruticans	((Phoenix_dactylifera	Sabal_domingensis)	(((Pelagodoxa_henryana	Geonoma_undata)	(((Manicaria_saccifera	((Dictyosperma_album	(Oenocarpus_minor	Oenocarpus_bataua))	Prestoea_acuminata))	(Kentiopsis_piersoniorum	(Hydriastele_microspadix	(Heterospathe_cagayanensis	(Veitchia_spiralis	Dypsis_decaryi)))))	((Reinhardtia_simplex	(Reinhardtia_paiewonskiana	Reinhardtia_latisecta))	(((Elaeis_oleifera	Elaeis_guineensis)	(Bactris_major	Attalea_speciosa))	Roystonea_regia))))	((Orania_palindan	(Podococcus_barteri	Sclerosperma_profizianum))	(Chamaedorea_seifrizii	Iriartea_deltoidea)))))	Calamus_caryotoides);
((Orania_palindan	((Sclerosperma_profizianum	(((((((Elaeis_oleifera	Elaeis_guineensis)	((Podococcus_barteri	Bactris_major)	Attalea_speciosa))	((Manicaria_saccifera	((Oenocarpus_minor	Oenocarpus_bataua)	Prestoea_acuminata))	((Hydriastele_microspadix	(Veitchia_spiralis	(Heterospathe_cagayanensis	Kentiopsis_piersoniorum)))	Dypsis_decaryi)))	(Chamaedorea_seifrizii	(Reinhardtia_simplex	(Reinhardtia_paiewonskiana	Reinhardtia_latisecta))))	Roystonea_regia)	(Iriartea_deltoidea	(Nypa_fruticans	(Phoenix_dactylifera	Sabal_domingensis))))	(Pelagodoxa_henryana	Geonoma_undata)))	Dictyosperma_album))	Calamus_caryotoides);
((((Orania_palindan	Podococcus_barteri)	Sclerosperma_profizianum)	((((((Pelagodoxa_henryana	Geonoma_undata)	((Roystonea_regia	Iriartea_deltoidea)	(Nypa_fruticans	(Phoenix_dactylifera	Sabal_domingensis))))	(Manicaria_saccifera	((Elaeis_oleifera	Elaeis_guineensis)	(Bactris_major	Attalea_speciosa))))	(Chamaedorea_seifrizii	(Reinhardtia_simplex	(Reinhardtia_paiewonskiana	Reinhardtia_latisecta))))	(((Oenocarpus_minor	Oenocarpus_bataua)	Prestoea_acuminata)	Dictyosperma_album))	((Hydriastele_microspadix	Dypsis_decaryi)	(Veitchia_spiralis	(Heterospathe_cagayanensis	Kentiopsis_piersoniorum)))))	Calamus_caryotoides);
((Nypa_fruticans	((Phoenix_dactylifera	Sabal_domingensis)	(((((Pelagodoxa_henryana	Geonoma_undata)	(Orania_palindan	(Podococcus_barteri	Sclerosperma_profizianum)))	((((Prestoea_acuminata	(Oenocarpus_minor	Oenocarpus_bataua))	Dictyosperma_album)	((Hydriastele_microspadix	Dypsis_decaryi)	(Veitchia_spiralis	(Heterospathe_cagayanensis	Kentiopsis_piersoniorum))))	((Roystonea_regia	(Manicaria_saccifera	((Elaeis_oleifera	(Bactris_major	Elaeis_guineensis))	Attalea_speciosa)))	(Reinhardtia_simplex	(Reinhardtia_paiewonskiana	Reinhardtia_latisecta)))))	Chamaedorea_seifrizii)	Iriartea_deltoidea)))	Calamus_caryotoides);
((Nypa_fruticans	((Phoenix_dactylifera	Sabal_domingensis)	(((Podococcus_barteri	Chamaedorea_seifrizii)	(((Sclerosperma_profizianum	Orania_palindan)	(Geonoma_undata	Pelagodoxa_henryana))	(((Reinhardtia_simplex	(Reinhardtia_paiewonskiana	Reinhardtia_latisecta))	((Attalea_speciosa	(Bactris_major	(Elaeis_oleifera	Elaeis_guineensis)))	Roystonea_regia))	((Manicaria_saccifera	(Prestoea_acuminata	(Dictyosperma_album	(Oenocarpus_minor	Oenocarpus_bataua))))	((Hydriastele_microspadix	(Heterospathe_cagayanensis	(Dypsis_decaryi	Veitchia_spiralis)))	Kentiopsis_piersoniorum)))))	Iriartea_deltoidea)))	Calamus_caryotoides);
(((Orania_palindan	(Sclerosperma_profizianum	Podococcus_barteri))	(((((Reinhardtia_simplex	(Reinhardtia_paiewonskiana	Reinhardtia_latisecta))	((Attalea_speciosa	(Elaeis_oleifera	Elaeis_guineensis))	(Geonoma_undata	Roystonea_regia)))	(((Hydriastele_microspadix	Dypsis_decaryi)	(Veitchia_spiralis	(Heterospathe_cagayanensis	Kentiopsis_piersoniorum)))	((Manicaria_saccifera	(Prestoea_acuminata	(Dictyosperma_album	(Oenocarpus_minor	Oenocarpus_bataua))))	Bactris_major)))	Pelagodoxa_henryana)	(Iriartea_deltoidea	(Nypa_fruticans	(Chamaedorea_seifrizii	(Phoenix_dactylifera	Sabal_domingensis))))))	Calamus_caryotoides);
((((Prestoea_acuminata	(Oenocarpus_minor	Oenocarpus_bataua))	(((((Attalea_speciosa	(Elaeis_oleifera	Elaeis_guineensis))	(((((Iriartea_deltoidea	(Phoenix_dactylifera	Sabal_domingensis))	(Orania_palindan	(Podococcus_barteri	Sclerosperma_profizianum)))	(Bactris_major	Chamaedorea_seifrizii))	(Pelagodoxa_henryana	Geonoma_undata))	Roystonea_regia))	(Dictyosperma_album	(Reinhardtia_simplex	(Reinhardtia_paiewonskiana	Reinhardtia_latisecta))))	(Dypsis_decaryi	((Veitchia_spiralis	(Heterospathe_cagayanensis	Kentiopsis_piersoniorum))	Hydriastele_microspadix)))	Manicaria_saccifera))	Nypa_fruticans)	Calamus_caryotoides);
((Orania_palindan	((Podococcus_barteri	Sclerosperma_profizianum)	((((Pelagodoxa_henryana	Chamaedorea_seifrizii)	Geonoma_undata)	(Roystonea_regia	(((Reinhardtia_simplex	(Reinhardtia_paiewonskiana	Reinhardtia_latisecta))	Dictyosperma_album)	(((((Heterospathe_cagayanensis	(Kentiopsis_piersoniorum	Veitchia_spiralis))	Hydriastele_microspadix)	Dypsis_decaryi)	(Manicaria_saccifera	(Prestoea_acuminata	(Oenocarpus_minor	Oenocarpus_bataua))))	(Attalea_speciosa	(Elaeis_oleifera	(Bactris_major	Elaeis_guineensis)))))))	((Nypa_fruticans	Iriartea_deltoidea)	(Phoenix_dactylifera	Sabal_domingensis)))))	Calamus_caryotoides);
((Sabal_domingensis	((((Orania_palindan	(Podococcus_barteri	Sclerosperma_profizianum))	((Pelagodoxa_henryana	Geonoma_undata)	(Roystonea_regia	(((Chamaedorea_seifrizii	(Reinhardtia_simplex	(Reinhardtia_paiewonskiana	Reinhardtia_latisecta)))	((Attalea_speciosa	(Elaeis_oleifera	Elaeis_guineensis))	Bactris_major))	((((Heterospathe_cagayanensis	(Veitchia_spiralis	Dypsis_decaryi))	Kentiopsis_piersoniorum)	Hydriastele_microspadix)	(Manicaria_saccifera	(Dictyosperma_album	(Prestoea_acuminata	(Oenocarpus_minor	Oenocarpus_bataua)))))))))	Iriartea_deltoidea)	(Nypa_fruticans	Phoenix_dactylifera)))	Calamus_caryotoides);
((Orania_palindan	((Podococcus_barteri	Sclerosperma_profizianum)	((((((((Heterospathe_cagayanensis	(Veitchia_spiralis	Dypsis_decaryi))	Kentiopsis_piersoniorum)	Hydriastele_microspadix)	(Manicaria_saccifera	(Prestoea_acuminata	((Oenocarpus_minor	Oenocarpus_bataua)	Dictyosperma_album))))	((Attalea_speciosa	(Elaeis_oleifera	Elaeis_guineensis))	Bactris_major))	(Reinhardtia_simplex	(Reinhardtia_paiewonskiana	Reinhardtia_latisecta)))	((Iriartea_deltoidea	((Chamaedorea_seifrizii	Nypa_fruticans)	(Phoenix_dactylifera	Sabal_domingensis)))	Roystonea_regia))	(Pelagodoxa_henryana	Geonoma_undata))))	Calamus_caryotoides);
((Orania_palindan	((Podococcus_barteri	Sclerosperma_profizianum)	((Iriartea_deltoidea	((Chamaedorea_seifrizii	Nypa_fruticans)	(Phoenix_dactylifera	Sabal_domingensis)))	((((Attalea_speciosa	(Elaeis_oleifera	(Bactris_major	Elaeis_guineensis)))	((((((Heterospathe_cagayanensis	(Dictyosperma_album	Kentiopsis_piersoniorum))	Veitchia_spiralis)	Dypsis_decaryi)	Hydriastele_microspadix)	(Manicaria_saccifera	(Prestoea_acuminata	(Oenocarpus_minor	Oenocarpus_bataua))))	(Reinhardtia_simplex	(Reinhardtia_paiewonskiana	Reinhardtia_latisecta))))	Roystonea_regia)	(Pelagodoxa_henryana	Geonoma_undata)))))	Calamus_caryotoides);
((Orania_palindan	(Podococcus_barteri	(((((((((Heterospathe_cagayanensis	Kentiopsis_piersoniorum)	Veitchia_spiralis)	(Dypsis_decaryi	Hydriastele_microspadix))	(Dictyosperma_album	((Oenocarpus_minor	Oenocarpus_bataua)	Prestoea_acuminata)))	((Attalea_speciosa	(Elaeis_oleifera	Elaeis_guineensis))	Manicaria_saccifera))	(Chamaedorea_seifrizii	(Reinhardtia_simplex	(Reinhardtia_paiewonskiana	Reinhardtia_latisecta))))	(((Nypa_fruticans	Roystonea_regia)	((Phoenix_dactylifera	Sabal_domingensis)	Bactris_major))	Iriartea_deltoidea))	(Pelagodoxa_henryana	Geonoma_undata))	Sclerosperma_profizianum)))	Calamus_caryotoides);
((Orania_palindan	(Podococcus_barteri	(((Chamaedorea_seifrizii	((Phoenix_dactylifera	Sabal_domingensis)	Iriartea_deltoidea))	((Pelagodoxa_henryana	Geonoma_undata)	((((Nypa_fruticans	Roystonea_regia)	(Reinhardtia_simplex	(Reinhardtia_paiewonskiana	Reinhardtia_latisecta)))	((Bactris_major	Attalea_speciosa)	(Elaeis_oleifera	Elaeis_guineensis)))	(((Heterospathe_cagayanensis	(Kentiopsis_piersoniorum	Veitchia_spiralis))	(Dypsis_decaryi	Hydriastele_microspadix))	(Manicaria_saccifera	(Dictyosperma_album	((Oenocarpus_minor	Oenocarpus_bataua)	Prestoea_acuminata)))))))	Sclerosperma_profizianum)))	Calamus_caryotoides);
((((Podococcus_barteri	(((Chamaedorea_seifrizii	(Sabal_domingensis	Phoenix_dactylifera))	(Nypa_fruticans	Iriartea_deltoidea))	(((Roystonea_regia	(Pelagodoxa_henryana	Geonoma_undata))	((Reinhardtia_simplex	(Reinhardtia_paiewonskiana	Reinhardtia_latisecta))	(Attalea_speciosa	(Elaeis_oleifera	(Bactris_major	Elaeis_guineensis)))))	(((Hydriastele_microspadix	(Veitchia_spiralis	(Heterospathe_cagayanensis	Kentiopsis_piersoniorum)))	Dypsis_decaryi)	(Manicaria_saccifera	(Prestoea_acuminata	(Dictyosperma_album	(Oenocarpus_minor	Oenocarpus_bataua))))))))	Sclerosperma_profizianum)	Orania_palindan)	Calamus_caryotoides);
((Orania_palindan	(((Iriartea_deltoidea	(Nypa_fruticans	(Phoenix_dactylifera	Sabal_domingensis)))	((Roystonea_regia	(((Reinhardtia_simplex	(Reinhardtia_paiewonskiana	Reinhardtia_latisecta))	(((Bactris_major	Elaeis_guineensis)	Elaeis_oleifera)	Attalea_speciosa))	((Dypsis_decaryi	(((Kentiopsis_piersoniorum	Heterospathe_cagayanensis)	Veitchia_spiralis)	Hydriastele_microspadix))	(((Dictyosperma_album	Prestoea_acuminata)	(Oenocarpus_minor	Oenocarpus_bataua))	Manicaria_saccifera))))	(Geonoma_undata	(Pelagodoxa_henryana	Chamaedorea_seifrizii))))	(Sclerosperma_profizianum	Podococcus_barteri)))	Calamus_caryotoides);
((Orania_palindan	((((Roystonea_regia	(Iriartea_deltoidea	(Nypa_fruticans	(Phoenix_dactylifera	Sabal_domingensis))))	((((Chamaedorea_seifrizii	(Reinhardtia_simplex	(Reinhardtia_paiewonskiana	Reinhardtia_latisecta)))	((Bactris_major	(Elaeis_guineensis	Elaeis_oleifera))	Attalea_speciosa))	((Dypsis_decaryi	(((Kentiopsis_piersoniorum	Heterospathe_cagayanensis)	Veitchia_spiralis)	Hydriastele_microspadix))	((Prestoea_acuminata	(Oenocarpus_minor	Oenocarpus_bataua))	Manicaria_saccifera)))	Dictyosperma_album))	(Pelagodoxa_henryana	Geonoma_undata))	(Sclerosperma_profizianum	Podococcus_barteri)))	Calamus_caryotoides);
(((Podococcus_barteri	((Reinhardtia_simplex	(Reinhardtia_paiewonskiana	Reinhardtia_latisecta))	(((Elaeis_guineensis	Elaeis_oleifera)	Attalea_speciosa)	(((((Kentiopsis_piersoniorum	Heterospathe_cagayanensis)	(Dypsis_decaryi	Veitchia_spiralis))	Hydriastele_microspadix)	((Prestoea_acuminata	(Dictyosperma_album	(Oenocarpus_minor	Oenocarpus_bataua)))	Manicaria_saccifera))	(Roystonea_regia	(((Chamaedorea_seifrizii	Pelagodoxa_henryana)	Geonoma_undata)	((Sabal_domingensis	(Nypa_fruticans	Phoenix_dactylifera))	(Iriartea_deltoidea	Bactris_major))))))))	(Sclerosperma_profizianum	Orania_palindan))	Calamus_caryotoides);
((((Nypa_fruticans	(Bactris_major	Chamaedorea_seifrizii))	(Reinhardtia_simplex	(Reinhardtia_paiewonskiana	Reinhardtia_latisecta)))	(((((((Veitchia_spiralis	Kentiopsis_piersoniorum)	Heterospathe_cagayanensis)	Dypsis_decaryi)	Hydriastele_microspadix)	((Prestoea_acuminata	(Dictyosperma_album	(Oenocarpus_minor	Oenocarpus_bataua)))	Manicaria_saccifera))	(Pelagodoxa_henryana	(((Podococcus_barteri	Sclerosperma_profizianum)	Orania_palindan)	(Iriartea_deltoidea	(Sabal_domingensis	Phoenix_dactylifera)))))	((Geonoma_undata	Roystonea_regia)	((Elaeis_guineensis	Elaeis_oleifera)	Attalea_speciosa))))	Calamus_caryotoides);
(((Prestoea_acuminata	(Dictyosperma_album	(Oenocarpus_minor	Oenocarpus_bataua)))	(Manicaria_saccifera	(((((Elaeis_guineensis	Elaeis_oleifera)	Attalea_speciosa)	(Reinhardtia_simplex	(Reinhardtia_paiewonskiana	Reinhardtia_latisecta)))	((Nypa_fruticans	Roystonea_regia)	((Geonoma_undata	Pelagodoxa_henryana)	(((Podococcus_barteri	Sclerosperma_profizianum)	Orania_palindan)	((Bactris_major	Chamaedorea_seifrizii)	(Iriartea_deltoidea	(Sabal_domingensis	Phoenix_dactylifera)))))))	((((Kentiopsis_piersoniorum	Heterospathe_cagayanensis)	Dypsis_decaryi)	Hydriastele_microspadix)	Veitchia_spiralis))))	Calamus_caryotoides);
((Podococcus_barteri	(((((((Sabal_domingensis	Phoenix_dactylifera)	Iriartea_deltoidea)	Roystonea_regia)	(((Manicaria_saccifera	((Hydriastele_microspadix	((Veitchia_spiralis	(Kentiopsis_piersoniorum	Heterospathe_cagayanensis))	Dypsis_decaryi))	(Prestoea_acuminata	(Dictyosperma_album	(Oenocarpus_minor	Oenocarpus_bataua)))))	((Nypa_fruticans	Chamaedorea_seifrizii)	(Reinhardtia_simplex	(Reinhardtia_paiewonskiana	Reinhardtia_latisecta))))	(Bactris_major	((Elaeis_guineensis	Elaeis_oleifera)	Attalea_speciosa))))	(Geonoma_undata	Pelagodoxa_henryana))	Sclerosperma_profizianum)	Orania_palindan))	Calamus_caryotoides);
(((((((Nypa_fruticans	(Sabal_domingensis	Phoenix_dactylifera))	Iriartea_deltoidea)	(Chamaedorea_seifrizii	(((Hydriastele_microspadix	((Veitchia_spiralis	(Kentiopsis_piersoniorum	Heterospathe_cagayanensis))	Dypsis_decaryi))	((Prestoea_acuminata	(Oenocarpus_minor	Oenocarpus_bataua))	Manicaria_saccifera))	(((Geonoma_undata	Pelagodoxa_henryana)	(Roystonea_regia	((Bactris_major	(Elaeis_guineensis	Elaeis_oleifera))	Attalea_speciosa)))	((Reinhardtia_simplex	(Reinhardtia_paiewonskiana	Reinhardtia_latisecta))	Podococcus_barteri)))))	Sclerosperma_profizianum)	Dictyosperma_album)	Orania_palindan)	Calamus_caryotoides);
((Geonoma_undata	(Pelagodoxa_henryana	(((Sabal_domingensis	Phoenix_dactylifera)	((((Sclerosperma_profizianum	Podococcus_barteri)	Orania_palindan)	Dictyosperma_album)	Iriartea_deltoidea))	((Oenocarpus_minor	((Roystonea_regia	((Bactris_major	(Elaeis_guineensis	Elaeis_oleifera))	Attalea_speciosa))	(Nypa_fruticans	(Chamaedorea_seifrizii	(Reinhardtia_paiewonskiana	(Reinhardtia_latisecta	Reinhardtia_simplex))))))	((Dypsis_decaryi	(Hydriastele_microspadix	(Veitchia_spiralis	(Kentiopsis_piersoniorum	Heterospathe_cagayanensis))))	((Prestoea_acuminata	Oenocarpus_bataua)	Manicaria_saccifera))))))	Calamus_caryotoides);
((Orania_palindan	((Iriartea_deltoidea	((((((((Dypsis_decaryi	((Elaeis_guineensis	Elaeis_oleifera)	Attalea_speciosa))	(Dictyosperma_album	(Hydriastele_microspadix	(Heterospathe_cagayanensis	(Veitchia_spiralis	Kentiopsis_piersoniorum)))))	((Prestoea_acuminata	(Oenocarpus_minor	Oenocarpus_bataua))	Manicaria_saccifera))	(Chamaedorea_seifrizii	(Reinhardtia_simplex	(Reinhardtia_paiewonskiana	Reinhardtia_latisecta))))	Roystonea_regia)	(Geonoma_undata	Pelagodoxa_henryana))	Nypa_fruticans)	(Sabal_domingensis	Phoenix_dactylifera)))	(Sclerosperma_profizianum	(Bactris_major	Podococcus_barteri))))	Calamus_caryotoides);
((Nypa_fruticans	((((Orania_palindan	(Sclerosperma_profizianum	Podococcus_barteri))	(((Pelagodoxa_henryana	Geonoma_undata)	(((((Hydriastele_microspadix	(Veitchia_spiralis	(Kentiopsis_piersoniorum	Heterospathe_cagayanensis)))	((Prestoea_acuminata	(Dictyosperma_album	(Oenocarpus_minor	Oenocarpus_bataua)))	(Manicaria_saccifera	Dypsis_decaryi)))	(Reinhardtia_simplex	(Reinhardtia_paiewonskiana	Reinhardtia_latisecta)))	(((Elaeis_guineensis	Elaeis_oleifera)	Attalea_speciosa)	Bactris_major))	Roystonea_regia))	Chamaedorea_seifrizii))	Iriartea_deltoidea)	(Sabal_domingensis	Phoenix_dactylifera)))	Calamus_caryotoides);
((Orania_palindan	((((Roystonea_regia	((Sabal_domingensis	Phoenix_dactylifera)	Nypa_fruticans))	Iriartea_deltoidea)	(Chamaedorea_seifrizii	((Pelagodoxa_henryana	Geonoma_undata)	((((Reinhardtia_paiewonskiana	Reinhardtia_latisecta)	Reinhardtia_simplex)	(((Bactris_major	Elaeis_guineensis)	Elaeis_oleifera)	Attalea_speciosa))	(((Dictyosperma_album	Manicaria_saccifera)	(Prestoea_acuminata	(Oenocarpus_minor	Oenocarpus_bataua)))	(Hydriastele_microspadix	(Veitchia_spiralis	((Heterospathe_cagayanensis	Kentiopsis_piersoniorum)	Dypsis_decaryi))))))))	(Podococcus_barteri	Sclerosperma_profizianum)))	Calamus_caryotoides);
((Orania_palindan	((((Chamaedorea_seifrizii	Bactris_major)	(((Sabal_domingensis	Phoenix_dactylifera)	Nypa_fruticans)	Iriartea_deltoidea))	((Pelagodoxa_henryana	Geonoma_undata)	((((Reinhardtia_paiewonskiana	Reinhardtia_latisecta)	Reinhardtia_simplex)	(Roystonea_regia	(Elaeis_guineensis	Elaeis_oleifera)))	((((Dictyosperma_album	Manicaria_saccifera)	(Prestoea_acuminata	(Oenocarpus_minor	Oenocarpus_bataua)))	(Hydriastele_microspadix	((Heterospathe_cagayanensis	(Veitchia_spiralis	Kentiopsis_piersoniorum))	Dypsis_decaryi)))	Attalea_speciosa))))	(Podococcus_barteri	Sclerosperma_profizianum)))	Calamus_caryotoides);
(((Orania_palindan	(((Chamaedorea_seifrizii	(((Sabal_domingensis	Phoenix_dactylifera)	Nypa_fruticans)	Iriartea_deltoidea))	((Pelagodoxa_henryana	Geonoma_undata)	((((Hydriastele_microspadix	(Heterospathe_cagayanensis	((Dictyosperma_album	Veitchia_spiralis)	Dypsis_decaryi)))	Kentiopsis_piersoniorum)	((((Bactris_major	Attalea_speciosa)	(Elaeis_guineensis	Elaeis_oleifera))	((Reinhardtia_paiewonskiana	Reinhardtia_latisecta)	Reinhardtia_simplex))	(Manicaria_saccifera	(Prestoea_acuminata	(Oenocarpus_minor	Oenocarpus_bataua)))))	Roystonea_regia)))	Podococcus_barteri))	Sclerosperma_profizianum)	Calamus_caryotoides);
((((Iriartea_deltoidea	((((Pelagodoxa_henryana	Geonoma_undata)	(((Hydriastele_microspadix	(Veitchia_spiralis	((Heterospathe_cagayanensis	Kentiopsis_piersoniorum)	Dypsis_decaryi)))	(Manicaria_saccifera	(Prestoea_acuminata	(Oenocarpus_minor	Oenocarpus_bataua))))	(((Reinhardtia_paiewonskiana	Reinhardtia_latisecta)	Reinhardtia_simplex)	(Roystonea_regia	(Attalea_speciosa	(Elaeis_guineensis	Elaeis_oleifera))))))	((Podococcus_barteri	Sclerosperma_profizianum)	(Dictyosperma_album	Orania_palindan)))	(Bactris_major	Chamaedorea_seifrizii)))	(Phoenix_dactylifera	Nypa_fruticans))	Sabal_domingensis)	Calamus_caryotoides);
(((Phoenix_dactylifera	Sabal_domingensis)	((((Chamaedorea_seifrizii	(Pelagodoxa_henryana	Geonoma_undata))	(Nypa_fruticans	(((Hydriastele_microspadix	(Heterospathe_cagayanensis	(Veitchia_spiralis	Kentiopsis_piersoniorum)))	(Dypsis_decaryi	(Manicaria_saccifera	(Prestoea_acuminata	(Dictyosperma_album	(Oenocarpus_minor	Oenocarpus_bataua))))))	(((Reinhardtia_paiewonskiana	Reinhardtia_latisecta)	Reinhardtia_simplex)	(Roystonea_regia	(Attalea_speciosa	(Bactris_major	(Elaeis_guineensis	Elaeis_oleifera))))))))	((Podococcus_barteri	Sclerosperma_profizianum)	Orania_palindan))	Iriartea_deltoidea))	Calamus_caryotoides);
(((Phoenix_dactylifera	Sabal_domingensis)	(((((Pelagodoxa_henryana	Geonoma_undata)	((((Hydriastele_microspadix	(Dypsis_decaryi	(Veitchia_spiralis	(Kentiopsis_piersoniorum	Heterospathe_cagayanensis))))	(Manicaria_saccifera	(Prestoea_acuminata	(Dictyosperma_album	(Oenocarpus_minor	Oenocarpus_bataua)))))	((Reinhardtia_paiewonskiana	Reinhardtia_latisecta)	Reinhardtia_simplex))	(Roystonea_regia	(Attalea_speciosa	(Elaeis_guineensis	Elaeis_oleifera)))))	(Podococcus_barteri	Chamaedorea_seifrizii))	(Bactris_major	(Sclerosperma_profizianum	(Nypa_fruticans	Orania_palindan))))	Iriartea_deltoidea))	Calamus_caryotoides);
((((Sclerosperma_profizianum	Podococcus_barteri)	Orania_palindan)	((Pelagodoxa_henryana	Geonoma_undata)	(((((Veitchia_spiralis	((Dypsis_decaryi	Kentiopsis_piersoniorum)	Heterospathe_cagayanensis))	Hydriastele_microspadix)	(Manicaria_saccifera	(Prestoea_acuminata	(Oenocarpus_minor	Oenocarpus_bataua))))	((Chamaedorea_seifrizii	((Reinhardtia_paiewonskiana	Reinhardtia_latisecta)	Reinhardtia_simplex))	(Roystonea_regia	((Attalea_speciosa	(Elaeis_guineensis	Elaeis_oleifera))	Bactris_major))))	(Dictyosperma_album	(Iriartea_deltoidea	(Nypa_fruticans	(Phoenix_dactylifera	Sabal_domingensis)))))))	Calamus_caryotoides);
((Manicaria_saccifera	((((Chamaedorea_seifrizii	((Reinhardtia_paiewonskiana	Reinhardtia_latisecta)	Reinhardtia_simplex))	((Roystonea_regia	((Attalea_speciosa	(Elaeis_guineensis	Elaeis_oleifera))	Bactris_major))	((Pelagodoxa_henryana	Geonoma_undata)	((Iriartea_deltoidea	(Nypa_fruticans	(Phoenix_dactylifera	Sabal_domingensis)))	((Sclerosperma_profizianum	Podococcus_barteri)	Orania_palindan)))))	((Dypsis_decaryi	(Heterospathe_cagayanensis	(Kentiopsis_piersoniorum	Veitchia_spiralis)))	Hydriastele_microspadix))	((Prestoea_acuminata	(Oenocarpus_minor	Oenocarpus_bataua))	Dictyosperma_album)))	Calamus_caryotoides);
((Orania_palindan	(((Pelagodoxa_henryana	Geonoma_undata)	((((Attalea_speciosa	(Bactris_major	(Elaeis_guineensis	Elaeis_oleifera)))	((((Hydriastele_microspadix	(Dypsis_decaryi	((Heterospathe_cagayanensis	Kentiopsis_piersoniorum)	Veitchia_spiralis)))	Dictyosperma_album)	((Prestoea_acuminata	(Oenocarpus_minor	Oenocarpus_bataua))	Manicaria_saccifera))	((Reinhardtia_paiewonskiana	Reinhardtia_latisecta)	Reinhardtia_simplex)))	Roystonea_regia)	((Chamaedorea_seifrizii	Iriartea_deltoidea)	(Nypa_fruticans	(Phoenix_dactylifera	Sabal_domingensis)))))	(Sclerosperma_profizianum	Podococcus_barteri)))	Calamus_caryotoides);
(((Dictyosperma_album	Orania_palindan)	(((((((Attalea_speciosa	(Elaeis_guineensis	Elaeis_oleifera))	((Hydriastele_microspadix	(Dypsis_decaryi	(Heterospathe_cagayanensis	(Kentiopsis_piersoniorum	Veitchia_spiralis))))	((Prestoea_acuminata	(Oenocarpus_minor	Oenocarpus_bataua))	(Manicaria_saccifera	Podococcus_barteri))))	((Reinhardtia_paiewonskiana	Reinhardtia_latisecta)	Reinhardtia_simplex))	(Nypa_fruticans	Roystonea_regia))	(Pelagodoxa_henryana	Geonoma_undata))	(((Bactris_major	Chamaedorea_seifrizii)	Iriartea_deltoidea)	(Phoenix_dactylifera	Sabal_domingensis)))	Sclerosperma_profizianum))	Calamus_caryotoides);
((Orania_palindan	(((((((((Kentiopsis_piersoniorum	Heterospathe_cagayanensis)	Veitchia_spiralis)	Dypsis_decaryi)	Hydriastele_microspadix)	(Manicaria_saccifera	((Dictyosperma_album	Prestoea_acuminata)	(Oenocarpus_minor	Oenocarpus_bataua))))	(((Reinhardtia_simplex	(Reinhardtia_paiewonskiana	Reinhardtia_latisecta))	(Bactris_major	(Attalea_speciosa	(Elaeis_guineensis	Elaeis_oleifera))))	Roystonea_regia))	(Pelagodoxa_henryana	Geonoma_undata))	(((Nypa_fruticans	Chamaedorea_seifrizii)	(Phoenix_dactylifera	Sabal_domingensis))	Iriartea_deltoidea))	(Sclerosperma_profizianum	Podococcus_barteri)))	Calamus_caryotoides);
((Nypa_fruticans	((Phoenix_dactylifera	Sabal_domingensis)	((Chamaedorea_seifrizii	Iriartea_deltoidea)	((((Sclerosperma_profizianum	Podococcus_barteri)	Orania_palindan)	(Pelagodoxa_henryana	Geonoma_undata))	((((Attalea_speciosa	(Bactris_major	(Elaeis_guineensis	Elaeis_oleifera)))	Roystonea_regia)	(Reinhardtia_simplex	(Reinhardtia_paiewonskiana	Reinhardtia_latisecta)))	(((((Kentiopsis_piersoniorum	Heterospathe_cagayanensis)	Veitchia_spiralis)	Dypsis_decaryi)	Hydriastele_microspadix)	(Manicaria_saccifera	((Dictyosperma_album	Prestoea_acuminata)	(Oenocarpus_minor	Oenocarpus_bataua)))))))))	Calamus_caryotoides);
((Orania_palindan	(((((((Reinhardtia_simplex	(Reinhardtia_paiewonskiana	Reinhardtia_latisecta))	((Attalea_speciosa	(Elaeis_guineensis	Elaeis_oleifera))	(Dictyosperma_album	((((Hydriastele_microspadix	((Kentiopsis_piersoniorum	Heterospathe_cagayanensis)	Veitchia_spiralis))	Dypsis_decaryi)	Manicaria_saccifera)	(Prestoea_acuminata	(Oenocarpus_minor	Oenocarpus_bataua))))))	Roystonea_regia)	(Pelagodoxa_henryana	Geonoma_undata))	Bactris_major)	((Iriartea_deltoidea	Chamaedorea_seifrizii)	(Nypa_fruticans	(Phoenix_dactylifera	Sabal_domingensis))))	(Sclerosperma_profizianum	Podococcus_barteri)))	Calamus_caryotoides);
((Nypa_fruticans	((Phoenix_dactylifera	Sabal_domingensis)	(Iriartea_deltoidea	(((Orania_palindan	(Sclerosperma_profizianum	Podococcus_barteri))	(((((Attalea_speciosa	(Elaeis_guineensis	Elaeis_oleifera))	(((Hydriastele_microspadix	((Kentiopsis_piersoniorum	Heterospathe_cagayanensis)	Veitchia_spiralis))	Dypsis_decaryi)	(Manicaria_saccifera	(Prestoea_acuminata	(Oenocarpus_minor	Oenocarpus_bataua)))))	(Dictyosperma_album	(Reinhardtia_simplex	(Reinhardtia_paiewonskiana	Reinhardtia_latisecta))))	Roystonea_regia)	(Pelagodoxa_henryana	Geonoma_undata)))	(Bactris_major	Chamaedorea_seifrizii)))))	Calamus_caryotoides);
((Orania_palindan	((Sclerosperma_profizianum	Podococcus_barteri)	(((((((Attalea_speciosa	(Elaeis_guineensis	Elaeis_oleifera))	Bactris_major)	((Hydriastele_microspadix	(((Kentiopsis_piersoniorum	Heterospathe_cagayanensis)	Veitchia_spiralis)	Dypsis_decaryi))	(Manicaria_saccifera	(Prestoea_acuminata	(Dictyosperma_album	(Oenocarpus_minor	Oenocarpus_bataua))))))	(Reinhardtia_simplex	(Reinhardtia_paiewonskiana	Reinhardtia_latisecta)))	Roystonea_regia)	(Pelagodoxa_henryana	Geonoma_undata))	((Nypa_fruticans	Chamaedorea_seifrizii)	((Phoenix_dactylifera	Sabal_domingensis)	Iriartea_deltoidea)))))	Calamus_caryotoides);
(((Prestoea_acuminata	(Dictyosperma_album	(Oenocarpus_minor	Oenocarpus_bataua)))	(((((Chamaedorea_seifrizii	(Reinhardtia_simplex	(Reinhardtia_paiewonskiana	Reinhardtia_latisecta)))	(Roystonea_regia	((Pelagodoxa_henryana	Geonoma_undata)	(((Nypa_fruticans	(Phoenix_dactylifera	Sabal_domingensis))	Iriartea_deltoidea)	(Orania_palindan	(Sclerosperma_profizianum	Podococcus_barteri))))))	(Attalea_speciosa	(Bactris_major	(Elaeis_guineensis	Elaeis_oleifera))))	(Hydriastele_microspadix	(((Kentiopsis_piersoniorum	Heterospathe_cagayanensis)	Veitchia_spiralis)	Dypsis_decaryi)))	Manicaria_saccifera))	Calamus_caryotoides);
((Orania_palindan	((((((Attalea_speciosa	(Elaeis_guineensis	Elaeis_oleifera))	((((Hydriastele_microspadix	((Kentiopsis_piersoniorum	Heterospathe_cagayanensis)	Dypsis_decaryi))	Veitchia_spiralis)	(Manicaria_saccifera	((Oenocarpus_minor	Oenocarpus_bataua)	(Prestoea_acuminata	Dictyosperma_album))))	(Reinhardtia_simplex	(Reinhardtia_paiewonskiana	Reinhardtia_latisecta))))	(Nypa_fruticans	Roystonea_regia))	(Pelagodoxa_henryana	Geonoma_undata))	(((Bactris_major	Chamaedorea_seifrizii)	(Phoenix_dactylifera	Sabal_domingensis))	Iriartea_deltoidea))	(Sclerosperma_profizianum	Podococcus_barteri)))	Calamus_caryotoides);
(((Orania_palindan	(Sclerosperma_profizianum	Podococcus_barteri))	((((((Dictyosperma_album	((Hydriastele_microspadix	((Veitchia_spiralis	(Kentiopsis_piersoniorum	Heterospathe_cagayanensis))	Dypsis_decaryi))	(Manicaria_saccifera	((Oenocarpus_minor	Oenocarpus_bataua)	Prestoea_acuminata))))	((Reinhardtia_simplex	(Reinhardtia_paiewonskiana	Reinhardtia_latisecta))	(Attalea_speciosa	(Elaeis_guineensis	Elaeis_oleifera))))	Roystonea_regia)	(Pelagodoxa_henryana	Geonoma_undata))	Nypa_fruticans)	((Phoenix_dactylifera	Sabal_domingensis)	((Bactris_major	Chamaedorea_seifrizii)	Iriartea_deltoidea))))	Calamus_caryotoides);
(((Orania_palindan	(Sclerosperma_profizianum	Podococcus_barteri))	((((((Dypsis_decaryi	(Hydriastele_microspadix	(Veitchia_spiralis	(Kentiopsis_piersoniorum	Heterospathe_cagayanensis))))	(Manicaria_saccifera	((Oenocarpus_minor	Oenocarpus_bataua)	(Dictyosperma_album	Prestoea_acuminata))))	((Reinhardtia_simplex	(Reinhardtia_paiewonskiana	Reinhardtia_latisecta))	((Bactris_major	Attalea_speciosa)	(Elaeis_guineensis	Elaeis_oleifera))))	(Nypa_fruticans	Roystonea_regia))	(Pelagodoxa_henryana	Geonoma_undata))	(((Phoenix_dactylifera	Sabal_domingensis)	Iriartea_deltoidea)	Chamaedorea_seifrizii)))	Calamus_caryotoides);
(((Orania_palindan	(Sclerosperma_profizianum	Podococcus_barteri))	((((((Hydriastele_microspadix	((Veitchia_spiralis	(Kentiopsis_piersoniorum	Heterospathe_cagayanensis))	Dypsis_decaryi))	(Manicaria_saccifera	(((Oenocarpus_minor	Oenocarpus_bataua)	Prestoea_acuminata)	Dictyosperma_album)))	((Reinhardtia_simplex	(Reinhardtia_paiewonskiana	Reinhardtia_latisecta))	(Attalea_speciosa	(Elaeis_guineensis	(Bactris_major	Elaeis_oleifera)))))	Roystonea_regia)	(Geonoma_undata	(Chamaedorea_seifrizii	Pelagodoxa_henryana)))	((Nypa_fruticans	(Phoenix_dactylifera	Sabal_domingensis))	Iriartea_deltoidea)))	Calamus_caryotoides);
((((Podococcus_barteri	Sclerosperma_profizianum)	(((Pelagodoxa_henryana	Geonoma_undata)	((Roystonea_regia	(Attalea_speciosa	(Elaeis_guineensis	Elaeis_oleifera)))	((Reinhardtia_simplex	(Reinhardtia_paiewonskiana	Reinhardtia_latisecta))	((Manicaria_saccifera	((Dictyosperma_album	Prestoea_acuminata)	(Oenocarpus_minor	Oenocarpus_bataua)))	(Hydriastele_microspadix	(Bactris_major	(Veitchia_spiralis	((Dypsis_decaryi	Heterospathe_cagayanensis)	Kentiopsis_piersoniorum))))))))	(((Chamaedorea_seifrizii	Nypa_fruticans)	(Phoenix_dactylifera	Sabal_domingensis))	Iriartea_deltoidea)))	Orania_palindan)	Calamus_caryotoides);
((((Podococcus_barteri	Sclerosperma_profizianum)	(((Pelagodoxa_henryana	Geonoma_undata)	((Roystonea_regia	(Attalea_speciosa	((Bactris_major	Elaeis_guineensis)	Elaeis_oleifera)))	((Reinhardtia_simplex	(Reinhardtia_paiewonskiana	Reinhardtia_latisecta))	((Manicaria_saccifera	(Prestoea_acuminata	((Oenocarpus_minor	Oenocarpus_bataua)	Dictyosperma_album)))	(Hydriastele_microspadix	((Veitchia_spiralis	Kentiopsis_piersoniorum)	(Dypsis_decaryi	Heterospathe_cagayanensis)))))))	(((Chamaedorea_seifrizii	Nypa_fruticans)	(Phoenix_dactylifera	Sabal_domingensis))	Iriartea_deltoidea)))	Orania_palindan)	Calamus_caryotoides);
((((Podococcus_barteri	Sclerosperma_profizianum)	(((Pelagodoxa_henryana	Geonoma_undata)	((Attalea_speciosa	(Manicaria_saccifera	((Prestoea_acuminata	(Oenocarpus_minor	Oenocarpus_bataua))	(Hydriastele_microspadix	(((Kentiopsis_piersoniorum	Heterospathe_cagayanensis)	(Veitchia_spiralis	Dictyosperma_album))	Dypsis_decaryi)))))	((Roystonea_regia	(Elaeis_guineensis	Elaeis_oleifera))	(Reinhardtia_simplex	(Reinhardtia_paiewonskiana	Reinhardtia_latisecta)))))	(((Nypa_fruticans	(Phoenix_dactylifera	Sabal_domingensis))	Iriartea_deltoidea)	(Bactris_major	Chamaedorea_seifrizii))))	Orania_palindan)	Calamus_caryotoides);
((((Podococcus_barteri	Sclerosperma_profizianum)	(((Bactris_major	Chamaedorea_seifrizii)	((Pelagodoxa_henryana	Geonoma_undata)	(((Roystonea_regia	(Attalea_speciosa	(Elaeis_guineensis	Elaeis_oleifera)))	(Reinhardtia_simplex	(Reinhardtia_paiewonskiana	Reinhardtia_latisecta)))	((Manicaria_saccifera	(Prestoea_acuminata	(Oenocarpus_bataua	(Dictyosperma_album	Oenocarpus_minor))))	(Hydriastele_microspadix	(Veitchia_spiralis	(Dypsis_decaryi	(Kentiopsis_piersoniorum	Heterospathe_cagayanensis))))))))	((Nypa_fruticans	(Phoenix_dactylifera	Sabal_domingensis))	Iriartea_deltoidea)))	Orania_palindan)	Calamus_caryotoides);
((Nypa_fruticans	(((Phoenix_dactylifera	Sabal_domingensis)	(Iriartea_deltoidea	((Sclerosperma_profizianum	(Podococcus_barteri	Orania_palindan))	((Pelagodoxa_henryana	Geonoma_undata)	(((((Attalea_speciosa	(Elaeis_guineensis	Elaeis_oleifera))	(Reinhardtia_simplex	(Reinhardtia_paiewonskiana	Reinhardtia_latisecta)))	((Dictyosperma_album	(Prestoea_acuminata	(Oenocarpus_bataua	Oenocarpus_minor)))	((((Veitchia_spiralis	(Kentiopsis_piersoniorum	Heterospathe_cagayanensis))	Dypsis_decaryi)	Hydriastele_microspadix)	Manicaria_saccifera)))	Bactris_major)	Roystonea_regia)))))	Chamaedorea_seifrizii))	Calamus_caryotoides);
(((Orania_palindan	(Sclerosperma_profizianum	Podococcus_barteri))	(((Pelagodoxa_henryana	Geonoma_undata)	((Nypa_fruticans	(Phoenix_dactylifera	Sabal_domingensis))	(Roystonea_regia	Iriartea_deltoidea)))	((((Reinhardtia_simplex	(Reinhardtia_paiewonskiana	Reinhardtia_latisecta))	Chamaedorea_seifrizii)	((Dypsis_decaryi	(Hydriastele_microspadix	(Veitchia_spiralis	(Kentiopsis_piersoniorum	Heterospathe_cagayanensis))))	(Manicaria_saccifera	(((Oenocarpus_minor	Dictyosperma_album)	Prestoea_acuminata)	Oenocarpus_bataua))))	(Attalea_speciosa	(Bactris_major	(Elaeis_guineensis	Elaeis_oleifera))))))	Calamus_caryotoides);
(((Sclerosperma_profizianum	(Podococcus_barteri	((((Roystonea_regia	(((Reinhardtia_simplex	(Reinhardtia_paiewonskiana	Reinhardtia_latisecta))	((Hydriastele_microspadix	(Dypsis_decaryi	(Kentiopsis_piersoniorum	(Veitchia_spiralis	Heterospathe_cagayanensis))))	(Manicaria_saccifera	((Dictyosperma_album	Prestoea_acuminata)	(Oenocarpus_minor	Oenocarpus_bataua)))))	((Bactris_major	Attalea_speciosa)	(Elaeis_guineensis	Elaeis_oleifera))))	(Pelagodoxa_henryana	Geonoma_undata))	(Nypa_fruticans	(Phoenix_dactylifera	Sabal_domingensis)))	(Chamaedorea_seifrizii	Iriartea_deltoidea))))	Orania_palindan)	Calamus_caryotoides);
((Nypa_fruticans	((Phoenix_dactylifera	Sabal_domingensis)	(Iriartea_deltoidea	(((Roystonea_regia	(((Reinhardtia_simplex	(Reinhardtia_paiewonskiana	Reinhardtia_latisecta))	(((Hydriastele_microspadix	Dypsis_decaryi)	((Kentiopsis_piersoniorum	Heterospathe_cagayanensis)	Veitchia_spiralis))	(Manicaria_saccifera	(Prestoea_acuminata	((Oenocarpus_minor	Oenocarpus_bataua)	Dictyosperma_album)))))	((Bactris_major	Attalea_speciosa)	(Elaeis_guineensis	Elaeis_oleifera))))	(Chamaedorea_seifrizii	(Pelagodoxa_henryana	Geonoma_undata)))	(Orania_palindan	(Sclerosperma_profizianum	Podococcus_barteri))))))	Calamus_caryotoides);
((Orania_palindan	((Sclerosperma_profizianum	Podococcus_barteri)	(((((Pelagodoxa_henryana	Geonoma_undata)	((Attalea_speciosa	(Elaeis_guineensis	Elaeis_oleifera))	Roystonea_regia))	(Nypa_fruticans	(Reinhardtia_simplex	(Reinhardtia_paiewonskiana	Reinhardtia_latisecta))))	(((Hydriastele_microspadix	Dypsis_decaryi)	(Heterospathe_cagayanensis	(Veitchia_spiralis	Kentiopsis_piersoniorum)))	(Manicaria_saccifera	(Prestoea_acuminata	(Dictyosperma_album	(Oenocarpus_minor	Oenocarpus_bataua))))))	(((Bactris_major	Chamaedorea_seifrizii)	(Phoenix_dactylifera	Sabal_domingensis))	Iriartea_deltoidea))))	Calamus_caryotoides);
((Orania_palindan	((Sclerosperma_profizianum	Podococcus_barteri)	(((Chamaedorea_seifrizii	(Pelagodoxa_henryana	Geonoma_undata))	((((Bactris_major	(Attalea_speciosa	(Elaeis_guineensis	Elaeis_oleifera)))	Roystonea_regia)	(Reinhardtia_paiewonskiana	(Reinhardtia_latisecta	Reinhardtia_simplex)))	((((Veitchia_spiralis	((Kentiopsis_piersoniorum	Heterospathe_cagayanensis)	Hydriastele_microspadix))	Dypsis_decaryi)	Dictyosperma_album)	(Manicaria_saccifera	(Prestoea_acuminata	(Oenocarpus_minor	Oenocarpus_bataua))))))	((Nypa_fruticans	(Phoenix_dactylifera	Sabal_domingensis))	Iriartea_deltoidea))))	Calamus_caryotoides);
((Orania_palindan	(((Iriartea_deltoidea	((Nypa_fruticans	Chamaedorea_seifrizii)	(Sabal_domingensis	Phoenix_dactylifera)))	(((((Manicaria_saccifera	(Dictyosperma_album	(Prestoea_acuminata	(Oenocarpus_minor	Oenocarpus_bataua))))	(Dypsis_decaryi	(Hydriastele_microspadix	(Veitchia_spiralis	(Kentiopsis_piersoniorum	Heterospathe_cagayanensis)))))	((Bactris_major	((Elaeis_oleifera	Elaeis_guineensis)	Attalea_speciosa))	((Reinhardtia_paiewonskiana	Reinhardtia_latisecta)	Reinhardtia_simplex)))	Roystonea_regia)	(Pelagodoxa_henryana	Geonoma_undata)))	(Podococcus_barteri	Sclerosperma_profizianum)))	Calamus_caryotoides);
((Dypsis_decaryi	(Veitchia_spiralis	((Kentiopsis_piersoniorum	Heterospathe_cagayanensis)	(Hydriastele_microspadix	(((((Roystonea_regia	((Elaeis_oleifera	(Bactris_major	Elaeis_guineensis))	Attalea_speciosa))	((Reinhardtia_paiewonskiana	Reinhardtia_latisecta)	Reinhardtia_simplex))	(((Chamaedorea_seifrizii	Iriartea_deltoidea)	(Nypa_fruticans	(Sabal_domingensis	Phoenix_dactylifera)))	((Pelagodoxa_henryana	Geonoma_undata)	((Orania_palindan	Podococcus_barteri)	Sclerosperma_profizianum))))	Manicaria_saccifera)	(((Oenocarpus_minor	Oenocarpus_bataua)	Prestoea_acuminata)	Dictyosperma_album))))))	Calamus_caryotoides);
((Veitchia_spiralis	((Hydriastele_microspadix	(((((((Oenocarpus_minor	(Oenocarpus_bataua	Prestoea_acuminata))	Dictyosperma_album)	Manicaria_saccifera)	(((Elaeis_oleifera	Elaeis_guineensis)	Attalea_speciosa)	Bactris_major))	(((((Orania_palindan	Podococcus_barteri)	Sclerosperma_profizianum)	((Roystonea_regia	Iriartea_deltoidea)	(Nypa_fruticans	(Sabal_domingensis	Phoenix_dactylifera))))	Chamaedorea_seifrizii)	(Pelagodoxa_henryana	Geonoma_undata)))	((Reinhardtia_paiewonskiana	Reinhardtia_latisecta)	Reinhardtia_simplex))	Dypsis_decaryi))	(Kentiopsis_piersoniorum	Heterospathe_cagayanensis)))	Calamus_caryotoides);
(((((Iriartea_deltoidea	(Nypa_fruticans	(Sabal_domingensis	Phoenix_dactylifera)))	((((Bactris_major	Pelagodoxa_henryana)	Geonoma_undata)	((Roystonea_regia	(((Reinhardtia_paiewonskiana	Reinhardtia_latisecta)	Reinhardtia_simplex)	((Elaeis_oleifera	Elaeis_guineensis)	Attalea_speciosa)))	(Manicaria_saccifera	((((Oenocarpus_minor	Oenocarpus_bataua)	Prestoea_acuminata)	(Dypsis_decaryi	(((Kentiopsis_piersoniorum	Heterospathe_cagayanensis)	Veitchia_spiralis)	Hydriastele_microspadix)))	Dictyosperma_album))))	Chamaedorea_seifrizii))	(Orania_palindan	Podococcus_barteri))	Sclerosperma_profizianum)	Calamus_caryotoides);
((((((Nypa_fruticans	(Sabal_domingensis	Phoenix_dactylifera))	(Iriartea_deltoidea	Chamaedorea_seifrizii))	(((Reinhardtia_paiewonskiana	Reinhardtia_latisecta)	Reinhardtia_simplex)	(((Roystonea_regia	(Pelagodoxa_henryana	Geonoma_undata))	((Elaeis_oleifera	Elaeis_guineensis)	Attalea_speciosa))	((Manicaria_saccifera	((Prestoea_acuminata	(Oenocarpus_minor	Oenocarpus_bataua))	Dictyosperma_album))	(((Hydriastele_microspadix	((Kentiopsis_piersoniorum	Heterospathe_cagayanensis)	Veitchia_spiralis))	Dypsis_decaryi)	Bactris_major)))))	(Orania_palindan	Podococcus_barteri))	Sclerosperma_profizianum)	Calamus_caryotoides);
((((Sclerosperma_profizianum	((Iriartea_deltoidea	((Chamaedorea_seifrizii	Nypa_fruticans)	(Sabal_domingensis	Phoenix_dactylifera)))	(Roystonea_regia	((Pelagodoxa_henryana	Geonoma_undata)	((((Reinhardtia_paiewonskiana	Reinhardtia_latisecta)	Reinhardtia_simplex)	Dictyosperma_album)	(((Bactris_major	(Elaeis_oleifera	Elaeis_guineensis))	Attalea_speciosa)	((Manicaria_saccifera	(Prestoea_acuminata	(Oenocarpus_minor	Oenocarpus_bataua)))	((Hydriastele_microspadix	((Kentiopsis_piersoniorum	Heterospathe_cagayanensis)	Veitchia_spiralis))	Dypsis_decaryi))))))))	Podococcus_barteri)	Orania_palindan)	Calamus_caryotoides);
((((Sclerosperma_profizianum	Podococcus_barteri)	(((Pelagodoxa_henryana	Geonoma_undata)	((((Reinhardtia_paiewonskiana	Reinhardtia_latisecta)	Reinhardtia_simplex)	(((Elaeis_oleifera	Elaeis_guineensis)	(Bactris_major	Attalea_speciosa))	((Manicaria_saccifera	((Dictyosperma_album	Prestoea_acuminata)	(Oenocarpus_minor	Oenocarpus_bataua)))	((Hydriastele_microspadix	(Heterospathe_cagayanensis	(Veitchia_spiralis	Kentiopsis_piersoniorum)))	Dypsis_decaryi))))	Roystonea_regia))	((Nypa_fruticans	((Sabal_domingensis	Phoenix_dactylifera)	Chamaedorea_seifrizii))	Iriartea_deltoidea)))	Orania_palindan)	Calamus_caryotoides);
(((Sclerosperma_profizianum	Podococcus_barteri)	((((Pelagodoxa_henryana	Geonoma_undata)	((((Reinhardtia_paiewonskiana	Reinhardtia_latisecta)	Reinhardtia_simplex)	((Manicaria_saccifera	((Dictyosperma_album	Prestoea_acuminata)	(Oenocarpus_minor	Oenocarpus_bataua)))	((Hydriastele_microspadix	(Veitchia_spiralis	(Kentiopsis_piersoniorum	Heterospathe_cagayanensis)))	Dypsis_decaryi)))	(Roystonea_regia	((Elaeis_oleifera	Elaeis_guineensis)	Attalea_speciosa))))	(((Sabal_domingensis	Phoenix_dactylifera)	((Bactris_major	Chamaedorea_seifrizii)	Nypa_fruticans))	Iriartea_deltoidea))	Orania_palindan))	Calamus_caryotoides);
(((Sclerosperma_profizianum	Podococcus_barteri)	(((((Manicaria_saccifera	(Prestoea_acuminata	((Oenocarpus_minor	Oenocarpus_bataua)	Dictyosperma_album)))	((Hydriastele_microspadix	(Veitchia_spiralis	(Kentiopsis_piersoniorum	Heterospathe_cagayanensis)))	Dypsis_decaryi))	((Chamaedorea_seifrizii	((Reinhardtia_paiewonskiana	Reinhardtia_latisecta)	Reinhardtia_simplex))	(((Bactris_major	(Roystonea_regia	((Sabal_domingensis	Phoenix_dactylifera)	Nypa_fruticans)))	(Geonoma_undata	Pelagodoxa_henryana))	((Elaeis_oleifera	Elaeis_guineensis)	Attalea_speciosa))))	Iriartea_deltoidea)	Orania_palindan))	Calamus_caryotoides);
((((Sclerosperma_profizianum	(((((Reinhardtia_paiewonskiana	Reinhardtia_latisecta)	Reinhardtia_simplex)	((Elaeis_oleifera	Elaeis_guineensis)	(Bactris_major	Attalea_speciosa)))	((Manicaria_saccifera	((Oenocarpus_minor	Oenocarpus_bataua)	(Dictyosperma_album	Prestoea_acuminata)))	(Hydriastele_microspadix	(Dypsis_decaryi	(Kentiopsis_piersoniorum	(Veitchia_spiralis	Heterospathe_cagayanensis))))))	((Roystonea_regia	(Iriartea_deltoidea	((Sabal_domingensis	Phoenix_dactylifera)	Nypa_fruticans)))	(Chamaedorea_seifrizii	(Geonoma_undata	Pelagodoxa_henryana)))))	Podococcus_barteri)	Orania_palindan)	Calamus_caryotoides);
((Orania_palindan	((((Roystonea_regia	(Iriartea_deltoidea	(Sabal_domingensis	(Phoenix_dactylifera	Nypa_fruticans))))	((((Attalea_speciosa	((Elaeis_oleifera	Elaeis_guineensis)	Bactris_major))	((Hydriastele_microspadix	(((Heterospathe_cagayanensis	Kentiopsis_piersoniorum)	Veitchia_spiralis)	Dypsis_decaryi))	(Manicaria_saccifera	((Dictyosperma_album	(Oenocarpus_minor	Oenocarpus_bataua))	Prestoea_acuminata))))	(Reinhardtia_simplex	(Reinhardtia_latisecta	Reinhardtia_paiewonskiana)))	(Pelagodoxa_henryana	Geonoma_undata)))	Chamaedorea_seifrizii)	(Sclerosperma_profizianum	Podococcus_barteri)))	Calamus_caryotoides);
((Orania_palindan	(((((Nypa_fruticans	Iriartea_deltoidea)	(Sabal_domingensis	Phoenix_dactylifera))	((Roystonea_regia	(((Reinhardtia_simplex	(Reinhardtia_latisecta	Reinhardtia_paiewonskiana))	((Attalea_speciosa	(Elaeis_oleifera	Elaeis_guineensis))	Bactris_major))	((Hydriastele_microspadix	(((Heterospathe_cagayanensis	Kentiopsis_piersoniorum)	Veitchia_spiralis)	Dypsis_decaryi))	(Manicaria_saccifera	((Dictyosperma_album	(Oenocarpus_minor	Oenocarpus_bataua))	Prestoea_acuminata)))))	(Pelagodoxa_henryana	Geonoma_undata)))	Chamaedorea_seifrizii)	(Sclerosperma_profizianum	Podococcus_barteri)))	Calamus_caryotoides);
((Orania_palindan	(((Iriartea_deltoidea	(Sabal_domingensis	(Nypa_fruticans	Phoenix_dactylifera)))	((((Reinhardtia_simplex	(Reinhardtia_latisecta	Reinhardtia_paiewonskiana))	((Hydriastele_microspadix	(((Kentiopsis_piersoniorum	Heterospathe_cagayanensis)	Dypsis_decaryi)	Veitchia_spiralis))	(Manicaria_saccifera	((Dictyosperma_album	(Oenocarpus_minor	Oenocarpus_bataua))	Prestoea_acuminata))))	(Roystonea_regia	(Attalea_speciosa	(Bactris_major	(Elaeis_oleifera	Elaeis_guineensis)))))	(Chamaedorea_seifrizii	(Pelagodoxa_henryana	Geonoma_undata))))	(Sclerosperma_profizianum	Podococcus_barteri)))	Calamus_caryotoides);
(((((Hydriastele_microspadix	((Kentiopsis_piersoniorum	Heterospathe_cagayanensis)	Veitchia_spiralis))	Dypsis_decaryi)	(Manicaria_saccifera	((Oenocarpus_minor	Oenocarpus_bataua)	Prestoea_acuminata)))	((((((Nypa_fruticans	(Sabal_domingensis	Phoenix_dactylifera))	Roystonea_regia)	(Pelagodoxa_henryana	Geonoma_undata))	(Attalea_speciosa	(Elaeis_oleifera	Elaeis_guineensis)))	(Dictyosperma_album	(Reinhardtia_simplex	(Reinhardtia_latisecta	Reinhardtia_paiewonskiana))))	((Bactris_major	Chamaedorea_seifrizii)	(((Sclerosperma_profizianum	Podococcus_barteri)	Orania_palindan)	Iriartea_deltoidea))))	Calamus_caryotoides);
((Orania_palindan	(((Chamaedorea_seifrizii	((Nypa_fruticans	(Sabal_domingensis	Phoenix_dactylifera))	Iriartea_deltoidea))	(((((Attalea_speciosa	(Bactris_major	(Elaeis_oleifera	Elaeis_guineensis)))	((Dypsis_decaryi	(Veitchia_spiralis	(Hydriastele_microspadix	(Kentiopsis_piersoniorum	Heterospathe_cagayanensis))))	(Manicaria_saccifera	((Dictyosperma_album	(Oenocarpus_minor	Oenocarpus_bataua))	Prestoea_acuminata))))	(Reinhardtia_simplex	(Reinhardtia_latisecta	Reinhardtia_paiewonskiana)))	Roystonea_regia)	(Pelagodoxa_henryana	Geonoma_undata)))	(Sclerosperma_profizianum	Podococcus_barteri)))	Calamus_caryotoides);
((((Sabal_domingensis	Phoenix_dactylifera)	(Iriartea_deltoidea	Nypa_fruticans))	(((Pelagodoxa_henryana	Geonoma_undata)	((Podococcus_barteri	Sclerosperma_profizianum)	Orania_palindan))	(((Dypsis_decaryi	(Veitchia_spiralis	(Hydriastele_microspadix	(Kentiopsis_piersoniorum	Heterospathe_cagayanensis))))	(Manicaria_saccifera	((Dictyosperma_album	(Oenocarpus_minor	Oenocarpus_bataua))	Prestoea_acuminata)))	(((Chamaedorea_seifrizii	(Reinhardtia_simplex	(Reinhardtia_latisecta	Reinhardtia_paiewonskiana)))	Roystonea_regia)	(Attalea_speciosa	((Elaeis_oleifera	Elaeis_guineensis)	Bactris_major))))))	Calamus_caryotoides);
((((Phoenix_dactylifera	Nypa_fruticans)	(Iriartea_deltoidea	(Chamaedorea_seifrizii	(((Pelagodoxa_henryana	Geonoma_undata)	(((((Dictyosperma_album	(Hydriastele_microspadix	((Veitchia_spiralis	(Kentiopsis_piersoniorum	Heterospathe_cagayanensis))	Dypsis_decaryi)))	(Manicaria_saccifera	((Oenocarpus_minor	Oenocarpus_bataua)	Prestoea_acuminata)))	(Reinhardtia_simplex	(Reinhardtia_latisecta	Reinhardtia_paiewonskiana)))	((Attalea_speciosa	(Elaeis_oleifera	Elaeis_guineensis))	Bactris_major))	Roystonea_regia))	((Podococcus_barteri	Sclerosperma_profizianum)	Orania_palindan)))))	Sabal_domingensis)	Calamus_caryotoides);
((Orania_palindan	((((((Manicaria_saccifera	((Oenocarpus_minor	Oenocarpus_bataua)	(Dictyosperma_album	Prestoea_acuminata)))	((Reinhardtia_simplex	(Reinhardtia_latisecta	Reinhardtia_paiewonskiana))	(Pelagodoxa_henryana	(((Hydriastele_microspadix	(Heterospathe_cagayanensis	(Dypsis_decaryi	Veitchia_spiralis)))	Kentiopsis_piersoniorum)	((Roystonea_regia	Geonoma_undata)	((Attalea_speciosa	(Elaeis_oleifera	Elaeis_guineensis))	Bactris_major))))))	Nypa_fruticans)	(Iriartea_deltoidea	(Sabal_domingensis	Phoenix_dactylifera)))	(Podococcus_barteri	Chamaedorea_seifrizii))	Sclerosperma_profizianum))	Calamus_caryotoides);
((Sabal_domingensis	((Phoenix_dactylifera	(((Sclerosperma_profizianum	(Podococcus_barteri	Orania_palindan))	(((((Hydriastele_microspadix	(Veitchia_spiralis	(Kentiopsis_piersoniorum	Heterospathe_cagayanensis)))	Dypsis_decaryi)	((Oenocarpus_minor	Oenocarpus_bataua)	(Dictyosperma_album	Prestoea_acuminata)))	(((Roystonea_regia	Geonoma_undata)	(Attalea_speciosa	(Elaeis_oleifera	Elaeis_guineensis)))	((Reinhardtia_simplex	(Reinhardtia_latisecta	Reinhardtia_paiewonskiana))	Manicaria_saccifera)))	Pelagodoxa_henryana))	(Iriartea_deltoidea	(Bactris_major	Chamaedorea_seifrizii))))	Nypa_fruticans))	Calamus_caryotoides);
((Orania_palindan	(((((Iriartea_deltoidea	(Sabal_domingensis	Phoenix_dactylifera))	Nypa_fruticans)	Chamaedorea_seifrizii)	((Geonoma_undata	Pelagodoxa_henryana)	(((((Prestoea_acuminata	Dictyosperma_album)	(Oenocarpus_minor	Oenocarpus_bataua))	(Hydriastele_microspadix	(Kentiopsis_piersoniorum	(Dypsis_decaryi	(Veitchia_spiralis	Heterospathe_cagayanensis)))))	((Manicaria_saccifera	(Roystonea_regia	(Attalea_speciosa	(Elaeis_oleifera	Elaeis_guineensis))))	(Reinhardtia_simplex	(Reinhardtia_latisecta	Reinhardtia_paiewonskiana))))	Bactris_major)))	(Podococcus_barteri	Sclerosperma_profizianum)))	Calamus_caryotoides);
(((Sclerosperma_profizianum	Podococcus_barteri)	(Orania_palindan	(((Phoenix_dactylifera	Sabal_domingensis)	(Chamaedorea_seifrizii	Bactris_major))	(Iriartea_deltoidea	(Nypa_fruticans	(((((((Prestoea_acuminata	Oenocarpus_bataua)	Oenocarpus_minor)	((Dictyosperma_album	Dypsis_decaryi)	((Veitchia_spiralis	(Kentiopsis_piersoniorum	Heterospathe_cagayanensis))	Hydriastele_microspadix)))	Manicaria_saccifera)	((Attalea_speciosa	(Elaeis_guineensis	Elaeis_oleifera))	((Reinhardtia_paiewonskiana	Reinhardtia_latisecta)	Reinhardtia_simplex)))	Roystonea_regia)	(Pelagodoxa_henryana	Geonoma_undata)))))))	Calamus_caryotoides);
((Orania_palindan	((Podococcus_barteri	Sclerosperma_profizianum)	((Iriartea_deltoidea	((Nypa_fruticans	(Chamaedorea_seifrizii	Bactris_major))	(Phoenix_dactylifera	Sabal_domingensis)))	((Dictyosperma_album	(((Oenocarpus_bataua	Oenocarpus_minor)	Prestoea_acuminata)	Manicaria_saccifera))	((Pelagodoxa_henryana	((Attalea_speciosa	(Elaeis_guineensis	Elaeis_oleifera))	((Kentiopsis_piersoniorum	(Hydriastele_microspadix	(Heterospathe_cagayanensis	(Veitchia_spiralis	Dypsis_decaryi))))	(Roystonea_regia	Geonoma_undata))))	((Reinhardtia_paiewonskiana	Reinhardtia_latisecta)	Reinhardtia_simplex))))))	Calamus_caryotoides);
((Orania_palindan	((Podococcus_barteri	Sclerosperma_profizianum)	((Iriartea_deltoidea	(Nypa_fruticans	(Phoenix_dactylifera	Sabal_domingensis)))	((Geonoma_undata	(Chamaedorea_seifrizii	Pelagodoxa_henryana))	((((((Dypsis_decaryi	Kentiopsis_piersoniorum)	Heterospathe_cagayanensis)	Veitchia_spiralis)	Hydriastele_microspadix)	(((Dictyosperma_album	(Oenocarpus_bataua	Oenocarpus_minor))	Prestoea_acuminata)	Manicaria_saccifera))	((Roystonea_regia	(((Bactris_major	Elaeis_guineensis)	Elaeis_oleifera)	Attalea_speciosa))	((Reinhardtia_paiewonskiana	Reinhardtia_latisecta)	Reinhardtia_simplex)))))))	Calamus_caryotoides);
((Nypa_fruticans	((Phoenix_dactylifera	Sabal_domingensis)	((Chamaedorea_seifrizii	(((Geonoma_undata	Pelagodoxa_henryana)	(((((Reinhardtia_paiewonskiana	Reinhardtia_latisecta)	Reinhardtia_simplex)	((Bactris_major	(Elaeis_guineensis	Elaeis_oleifera))	Attalea_speciosa))	(((((Veitchia_spiralis	Heterospathe_cagayanensis)	Dypsis_decaryi)	Hydriastele_microspadix)	Kentiopsis_piersoniorum)	(((Podococcus_barteri	Prestoea_acuminata)	(Dictyosperma_album	(Oenocarpus_bataua	Oenocarpus_minor)))	Manicaria_saccifera)))	Roystonea_regia))	(Orania_palindan	Sclerosperma_profizianum)))	Iriartea_deltoidea)))	Calamus_caryotoides);
((Nypa_fruticans	((Phoenix_dactylifera	Sabal_domingensis)	(((((Bactris_major	Podococcus_barteri)	Chamaedorea_seifrizii)	(Orania_palindan	Sclerosperma_profizianum))	(((((Geonoma_undata	Pelagodoxa_henryana)	Roystonea_regia)	((Elaeis_guineensis	Elaeis_oleifera)	Attalea_speciosa))	((Reinhardtia_paiewonskiana	Reinhardtia_latisecta)	Reinhardtia_simplex))	(((Hydriastele_microspadix	(Veitchia_spiralis	(Kentiopsis_piersoniorum	Heterospathe_cagayanensis)))	Dypsis_decaryi)	((Dictyosperma_album	((Oenocarpus_bataua	Oenocarpus_minor)	Prestoea_acuminata))	Manicaria_saccifera))))	Iriartea_deltoidea)))	Calamus_caryotoides);
((Sabal_domingensis	((Nypa_fruticans	Phoenix_dactylifera)	(((((Podococcus_barteri	Orania_palindan)	Sclerosperma_profizianum)	((Geonoma_undata	Pelagodoxa_henryana)	(Roystonea_regia	(Dictyosperma_album	(((Bactris_major	((Elaeis_guineensis	Elaeis_oleifera)	Attalea_speciosa))	((Reinhardtia_paiewonskiana	Reinhardtia_latisecta)	Reinhardtia_simplex))	((Hydriastele_microspadix	((Veitchia_spiralis	(Kentiopsis_piersoniorum	Heterospathe_cagayanensis))	Dypsis_decaryi))	(((Oenocarpus_bataua	Oenocarpus_minor)	Prestoea_acuminata)	Manicaria_saccifera)))))))	Chamaedorea_seifrizii)	Iriartea_deltoidea)))	Calamus_caryotoides);
((Orania_palindan	((Sclerosperma_profizianum	(((Geonoma_undata	Pelagodoxa_henryana)	(((((Elaeis_guineensis	Elaeis_oleifera)	Attalea_speciosa)	((Reinhardtia_paiewonskiana	Reinhardtia_latisecta)	Reinhardtia_simplex))	((Hydriastele_microspadix	(Veitchia_spiralis	(Kentiopsis_piersoniorum	(Dypsis_decaryi	Heterospathe_cagayanensis))))	(((Oenocarpus_bataua	Oenocarpus_minor)	Prestoea_acuminata)	Manicaria_saccifera)))	(Roystonea_regia	Bactris_major)))	(Iriartea_deltoidea	(Dictyosperma_album	((Chamaedorea_seifrizii	Nypa_fruticans)	(Phoenix_dactylifera	Sabal_domingensis))))))	Podococcus_barteri))	Calamus_caryotoides);
(((Dictyosperma_album	Orania_palindan)	(Sclerosperma_profizianum	((Nypa_fruticans	((Geonoma_undata	Pelagodoxa_henryana)	(((((Reinhardtia_paiewonskiana	Reinhardtia_latisecta)	Reinhardtia_simplex)	(Bactris_major	Podococcus_barteri))	(((Elaeis_guineensis	Elaeis_oleifera)	Attalea_speciosa)	((Hydriastele_microspadix	((Veitchia_spiralis	(Kentiopsis_piersoniorum	Heterospathe_cagayanensis))	Dypsis_decaryi))	(((Oenocarpus_bataua	Oenocarpus_minor)	Prestoea_acuminata)	Manicaria_saccifera))))	Roystonea_regia)))	(Iriartea_deltoidea	(Chamaedorea_seifrizii	(Phoenix_dactylifera	Sabal_domingensis))))))	Calamus_caryotoides);
(((Dictyosperma_album	Orania_palindan)	(Sclerosperma_profizianum	((Iriartea_deltoidea	(Nypa_fruticans	(Phoenix_dactylifera	Sabal_domingensis)))	((Geonoma_undata	(Chamaedorea_seifrizii	Pelagodoxa_henryana))	(((Veitchia_spiralis	(Kentiopsis_piersoniorum	Heterospathe_cagayanensis))	(Dypsis_decaryi	Hydriastele_microspadix))	((Oenocarpus_bataua	Prestoea_acuminata)	(Manicaria_saccifera	((Roystonea_regia	(((Elaeis_guineensis	Elaeis_oleifera)	Attalea_speciosa)	(Oenocarpus_minor	(Bactris_major	Podococcus_barteri))))	((Reinhardtia_paiewonskiana	Reinhardtia_latisecta)	Reinhardtia_simplex)))))))))	Calamus_caryotoides);
((Orania_palindan	(Sclerosperma_profizianum	(((((Dypsis_decaryi	(Heterospathe_cagayanensis	Veitchia_spiralis))	Hydriastele_microspadix)	Kentiopsis_piersoniorum)	(((Pelagodoxa_henryana	Geonoma_undata)	((Podococcus_barteri	(Nypa_fruticans	((Reinhardtia_paiewonskiana	Reinhardtia_latisecta)	Reinhardtia_simplex)))	(((Bactris_major	(Elaeis_guineensis	Elaeis_oleifera))	Attalea_speciosa)	(((Dictyosperma_album	(Oenocarpus_minor	Oenocarpus_bataua))	Prestoea_acuminata)	Manicaria_saccifera))))	Roystonea_regia))	(Iriartea_deltoidea	((Phoenix_dactylifera	Sabal_domingensis)	Chamaedorea_seifrizii)))))	Calamus_caryotoides);
((Orania_palindan	((Podococcus_barteri	Sclerosperma_profizianum)	(((Nypa_fruticans	(Phoenix_dactylifera	Sabal_domingensis))	((Pelagodoxa_henryana	Geonoma_undata)	(((Roystonea_regia	((Bactris_major	Attalea_speciosa)	(Elaeis_oleifera	Elaeis_guineensis)))	(Reinhardtia_simplex	(Reinhardtia_latisecta	Reinhardtia_paiewonskiana)))	((((Veitchia_spiralis	(Kentiopsis_piersoniorum	Heterospathe_cagayanensis))	Hydriastele_microspadix)	Dypsis_decaryi)	(((Dictyosperma_album	(Oenocarpus_minor	Oenocarpus_bataua))	Prestoea_acuminata)	Manicaria_saccifera)))))	(Chamaedorea_seifrizii	Iriartea_deltoidea))))	Calamus_caryotoides);
((Nypa_fruticans	((Phoenix_dactylifera	Sabal_domingensis)	((((Bactris_major	Chamaedorea_seifrizii)	((Pelagodoxa_henryana	Geonoma_undata)	((((Attalea_speciosa	(Elaeis_oleifera	Elaeis_guineensis))	(Roystonea_regia	(Reinhardtia_simplex	(Reinhardtia_latisecta	Reinhardtia_paiewonskiana))))	((((Veitchia_spiralis	(Kentiopsis_piersoniorum	Heterospathe_cagayanensis))	Hydriastele_microspadix)	Dypsis_decaryi)	(((Oenocarpus_minor	Oenocarpus_bataua)	Prestoea_acuminata)	Manicaria_saccifera)))	Dictyosperma_album)))	(Orania_palindan	(Podococcus_barteri	Sclerosperma_profizianum)))	Iriartea_deltoidea)))	Calamus_caryotoides);
(((Orania_palindan	(Podococcus_barteri	Sclerosperma_profizianum))	(Chamaedorea_seifrizii	(((Pelagodoxa_henryana	Geonoma_undata)	((Reinhardtia_paiewonskiana	(Reinhardtia_simplex	Reinhardtia_latisecta))	(((Attalea_speciosa	(Bactris_major	(Elaeis_oleifera	Elaeis_guineensis)))	Roystonea_regia)	(((Veitchia_spiralis	(Kentiopsis_piersoniorum	(Dypsis_decaryi	Heterospathe_cagayanensis)))	Hydriastele_microspadix)	(((Oenocarpus_bataua	Prestoea_acuminata)	(Oenocarpus_minor	Dictyosperma_album))	Manicaria_saccifera)))))	(Iriartea_deltoidea	(Nypa_fruticans	(Phoenix_dactylifera	Sabal_domingensis))))))	Calamus_caryotoides);
(((Nypa_fruticans	(Phoenix_dactylifera	Sabal_domingensis))	(((Bactris_major	Chamaedorea_seifrizii)	(((Orania_palindan	Sclerosperma_profizianum)	Podococcus_barteri)	((Pelagodoxa_henryana	Geonoma_undata)	(((Reinhardtia_simplex	(Reinhardtia_latisecta	Reinhardtia_paiewonskiana))	((Attalea_speciosa	(Elaeis_oleifera	Elaeis_guineensis))	(((Veitchia_spiralis	(Kentiopsis_piersoniorum	(Dypsis_decaryi	Heterospathe_cagayanensis)))	Hydriastele_microspadix)	(((Oenocarpus_minor	Oenocarpus_bataua)	(Prestoea_acuminata	Dictyosperma_album))	Manicaria_saccifera))))	Roystonea_regia))))	Iriartea_deltoidea))	Calamus_caryotoides);
((Orania_palindan	((Sclerosperma_profizianum	Podococcus_barteri)	((((((Dypsis_decaryi	(Hydriastele_microspadix	(Veitchia_spiralis	(Kentiopsis_piersoniorum	Heterospathe_cagayanensis))))	((Attalea_speciosa	(Elaeis_oleifera	Elaeis_guineensis))	Manicaria_saccifera))	((Reinhardtia_simplex	(Reinhardtia_latisecta	Reinhardtia_paiewonskiana))	Roystonea_regia))	(Pelagodoxa_henryana	(((Oenocarpus_minor	Oenocarpus_bataua)	Prestoea_acuminata)	Geonoma_undata)))	Dictyosperma_album)	(((Bactris_major	Chamaedorea_seifrizii)	Iriartea_deltoidea)	(Sabal_domingensis	(Nypa_fruticans	Phoenix_dactylifera))))))	Calamus_caryotoides);
((Orania_palindan	((Sclerosperma_profizianum	Podococcus_barteri)	((Nypa_fruticans	(((((Bactris_major	Attalea_speciosa)	(Elaeis_oleifera	Elaeis_guineensis))	((Reinhardtia_simplex	(Reinhardtia_latisecta	Reinhardtia_paiewonskiana))	((Hydriastele_microspadix	(Kentiopsis_piersoniorum	(Heterospathe_cagayanensis	(Dypsis_decaryi	Veitchia_spiralis))))	(Manicaria_saccifera	((Dictyosperma_album	(Oenocarpus_minor	Oenocarpus_bataua))	Prestoea_acuminata)))))	Roystonea_regia)	(Geonoma_undata	Pelagodoxa_henryana)))	((Sabal_domingensis	Phoenix_dactylifera)	(Chamaedorea_seifrizii	Iriartea_deltoidea)))))	Calamus_caryotoides);
((Sabal_domingensis	((Nypa_fruticans	Phoenix_dactylifera)	(Chamaedorea_seifrizii	(Iriartea_deltoidea	((Orania_palindan	(Sclerosperma_profizianum	Podococcus_barteri))	((((Reinhardtia_simplex	(Reinhardtia_latisecta	Reinhardtia_paiewonskiana))	(((Bactris_major	Attalea_speciosa)	(Elaeis_oleifera	Elaeis_guineensis))	((Dypsis_decaryi	(Hydriastele_microspadix	((Kentiopsis_piersoniorum	Heterospathe_cagayanensis)	Veitchia_spiralis)))	(Manicaria_saccifera	((Dictyosperma_album	(Oenocarpus_minor	Oenocarpus_bataua))	Prestoea_acuminata)))))	Roystonea_regia)	(Geonoma_undata	Pelagodoxa_henryana)))))))	Calamus_caryotoides);
((Nypa_fruticans	((Sabal_domingensis	Phoenix_dactylifera)	((((((Reinhardtia_paiewonskiana	(Reinhardtia_simplex	Reinhardtia_latisecta))	((Roystonea_regia	(Attalea_speciosa	(Elaeis_oleifera	Elaeis_guineensis)))	((Dypsis_decaryi	(Hydriastele_microspadix	((Kentiopsis_piersoniorum	Heterospathe_cagayanensis)	Veitchia_spiralis)))	(Manicaria_saccifera	((Oenocarpus_minor	Oenocarpus_bataua)	Prestoea_acuminata)))))	Dictyosperma_album)	(Orania_palindan	(Sclerosperma_profizianum	Podococcus_barteri)))	((Chamaedorea_seifrizii	Bactris_major)	(Geonoma_undata	Pelagodoxa_henryana)))	Iriartea_deltoidea)))	Calamus_caryotoides);
(((Orania_palindan	Sclerosperma_profizianum)	((Iriartea_deltoidea	(Nypa_fruticans	(Sabal_domingensis	Phoenix_dactylifera)))	((Geonoma_undata	Pelagodoxa_henryana)	(((Manicaria_saccifera	((Dictyosperma_album	(Oenocarpus_minor	Oenocarpus_bataua))	Prestoea_acuminata))	(((Podococcus_barteri	Roystonea_regia)	(Attalea_speciosa	(Elaeis_oleifera	Elaeis_guineensis)))	(Dypsis_decaryi	(Hydriastele_microspadix	((Kentiopsis_piersoniorum	Heterospathe_cagayanensis)	Veitchia_spiralis)))))	((Chamaedorea_seifrizii	Bactris_major)	(Reinhardtia_simplex	(Reinhardtia_latisecta	Reinhardtia_paiewonskiana)))))))	Calamus_caryotoides);
(((Orania_palindan	(Sclerosperma_profizianum	Podococcus_barteri))	(((Iriartea_deltoidea	(Nypa_fruticans	(Sabal_domingensis	Phoenix_dactylifera)))	((Hydriastele_microspadix	((Kentiopsis_piersoniorum	Heterospathe_cagayanensis)	(Dypsis_decaryi	Veitchia_spiralis)))	(((((Reinhardtia_simplex	(Reinhardtia_latisecta	Reinhardtia_paiewonskiana))	(Roystonea_regia	(Geonoma_undata	Pelagodoxa_henryana)))	(Attalea_speciosa	(Bactris_major	(Elaeis_oleifera	Elaeis_guineensis))))	Manicaria_saccifera)	((Prestoea_acuminata	(Oenocarpus_minor	Oenocarpus_bataua))	Dictyosperma_album))))	Chamaedorea_seifrizii))	Calamus_caryotoides);
((((Podococcus_barteri	Sclerosperma_profizianum)	((((Manicaria_saccifera	(Prestoea_acuminata	((Oenocarpus_minor	Oenocarpus_bataua)	Dictyosperma_album)))	((Veitchia_spiralis	(Kentiopsis_piersoniorum	(Dypsis_decaryi	Heterospathe_cagayanensis)))	Hydriastele_microspadix))	((Geonoma_undata	Pelagodoxa_henryana)	((Reinhardtia_simplex	(Reinhardtia_latisecta	Reinhardtia_paiewonskiana))	(Roystonea_regia	((Elaeis_oleifera	Elaeis_guineensis)	(Bactris_major	Attalea_speciosa))))))	(Iriartea_deltoidea	((Nypa_fruticans	Chamaedorea_seifrizii)	(Sabal_domingensis	Phoenix_dactylifera)))))	Orania_palindan)	Calamus_caryotoides);
((((Podococcus_barteri	Sclerosperma_profizianum)	(((((Chamaedorea_seifrizii	(Reinhardtia_simplex	(Reinhardtia_latisecta	Reinhardtia_paiewonskiana)))	((Elaeis_oleifera	Elaeis_guineensis)	Attalea_speciosa))	((Manicaria_saccifera	((Oenocarpus_minor	Oenocarpus_bataua)	(Dictyosperma_album	Prestoea_acuminata)))	(((Heterospathe_cagayanensis	(Veitchia_spiralis	Kentiopsis_piersoniorum))	Dypsis_decaryi)	Hydriastele_microspadix)))	(Geonoma_undata	Pelagodoxa_henryana))	((Roystonea_regia	Iriartea_deltoidea)	(Nypa_fruticans	(Sabal_domingensis	(Bactris_major	Phoenix_dactylifera))))))	Orania_palindan)	Calamus_caryotoides);
((((Podococcus_barteri	Sclerosperma_profizianum)	((((((Dictyosperma_album	(Reinhardtia_simplex	(Reinhardtia_latisecta	Reinhardtia_paiewonskiana)))	Nypa_fruticans)	((Roystonea_regia	(Geonoma_undata	Pelagodoxa_henryana))	((Elaeis_oleifera	Elaeis_guineensis)	Attalea_speciosa)))	((Manicaria_saccifera	((Oenocarpus_minor	Oenocarpus_bataua)	Prestoea_acuminata))	((Heterospathe_cagayanensis	((Veitchia_spiralis	Kentiopsis_piersoniorum)	Dypsis_decaryi))	Hydriastele_microspadix)))	(Iriartea_deltoidea	(Sabal_domingensis	Phoenix_dactylifera)))	(Bactris_major	Chamaedorea_seifrizii)))	Orania_palindan)	Calamus_caryotoides);
((((Podococcus_barteri	Sclerosperma_profizianum)	(((((((Elaeis_oleifera	Elaeis_guineensis)	Attalea_speciosa)	((Manicaria_saccifera	((Dictyosperma_album	(Oenocarpus_minor	Oenocarpus_bataua))	Prestoea_acuminata))	((((Heterospathe_cagayanensis	Veitchia_spiralis)	Dypsis_decaryi)	Kentiopsis_piersoniorum)	Hydriastele_microspadix)))	(Reinhardtia_simplex	(Reinhardtia_latisecta	Reinhardtia_paiewonskiana)))	Roystonea_regia)	(Geonoma_undata	(Iriartea_deltoidea	(((Bactris_major	Chamaedorea_seifrizii)	Nypa_fruticans)	(Sabal_domingensis	Phoenix_dactylifera)))))	Pelagodoxa_henryana))	Orania_palindan)	Calamus_caryotoides);
((((Bactris_major	Chamaedorea_seifrizii)	(((Manicaria_saccifera	((Oenocarpus_minor	Oenocarpus_bataua)	(Dictyosperma_album	Prestoea_acuminata)))	((((Heterospathe_cagayanensis	Kentiopsis_piersoniorum)	Veitchia_spiralis)	Dypsis_decaryi)	Hydriastele_microspadix))	((((Elaeis_oleifera	Elaeis_guineensis)	Attalea_speciosa)	(Roystonea_regia	((Geonoma_undata	Pelagodoxa_henryana)	(Orania_palindan	(Sclerosperma_profizianum	Podococcus_barteri)))))	(Reinhardtia_simplex	(Reinhardtia_latisecta	Reinhardtia_paiewonskiana)))))	((Nypa_fruticans	Iriartea_deltoidea)	(Sabal_domingensis	Phoenix_dactylifera)))	Calamus_caryotoides);
((Dypsis_decaryi	((Hydriastele_microspadix	((((Reinhardtia_simplex	(Reinhardtia_latisecta	Reinhardtia_paiewonskiana))	(Roystonea_regia	(Geonoma_undata	(Pelagodoxa_henryana	((((Nypa_fruticans	(Sabal_domingensis	Phoenix_dactylifera))	Iriartea_deltoidea)	Chamaedorea_seifrizii)	(Orania_palindan	(Sclerosperma_profizianum	Podococcus_barteri)))))))	((Bactris_major	(Elaeis_oleifera	Elaeis_guineensis))	Attalea_speciosa))	(Manicaria_saccifera	((Oenocarpus_minor	Oenocarpus_bataua)	(Dictyosperma_album	Prestoea_acuminata)))))	(Heterospathe_cagayanensis	(Kentiopsis_piersoniorum	Veitchia_spiralis))))	Calamus_caryotoides);
((((Sclerosperma_profizianum	Podococcus_barteri)	Orania_palindan)	(((Geonoma_undata	Pelagodoxa_henryana)	(((((Elaeis_oleifera	(Bactris_major	Elaeis_guineensis))	Attalea_speciosa)	((Manicaria_saccifera	((Oenocarpus_minor	Oenocarpus_bataua)	(Dictyosperma_album	Prestoea_acuminata)))	(Dypsis_decaryi	(Hydriastele_microspadix	(Veitchia_spiralis	(Heterospathe_cagayanensis	Kentiopsis_piersoniorum))))))	(Reinhardtia_simplex	(Reinhardtia_latisecta	Reinhardtia_paiewonskiana)))	Roystonea_regia))	(((Chamaedorea_seifrizii	Nypa_fruticans)	(Sabal_domingensis	Phoenix_dactylifera))	Iriartea_deltoidea)))	Calamus_caryotoides);
(((Reinhardtia_simplex	(Reinhardtia_latisecta	Reinhardtia_paiewonskiana))	(((Elaeis_oleifera	Elaeis_guineensis)	(Bactris_major	Attalea_speciosa))	(((Manicaria_saccifera	((Oenocarpus_minor	Oenocarpus_bataua)	(Dictyosperma_album	Prestoea_acuminata)))	((Veitchia_spiralis	((Heterospathe_cagayanensis	Kentiopsis_piersoniorum)	Hydriastele_microspadix))	Dypsis_decaryi))	(Roystonea_regia	(((((Nypa_fruticans	(Sabal_domingensis	Phoenix_dactylifera))	Iriartea_deltoidea)	Chamaedorea_seifrizii)	((Sclerosperma_profizianum	Podococcus_barteri)	Orania_palindan))	(Geonoma_undata	Pelagodoxa_henryana))))))	Calamus_caryotoides);
((Sabal_domingensis	(Phoenix_dactylifera	((Iriartea_deltoidea	((Bactris_major	Chamaedorea_seifrizii)	(((Sclerosperma_profizianum	Podococcus_barteri)	Orania_palindan)	((Geonoma_undata	Pelagodoxa_henryana)	(((Reinhardtia_simplex	(Reinhardtia_latisecta	Reinhardtia_paiewonskiana))	(((Elaeis_oleifera	Elaeis_guineensis)	Attalea_speciosa)	((Manicaria_saccifera	((Oenocarpus_minor	Oenocarpus_bataua)	(Dictyosperma_album	Prestoea_acuminata)))	(((Veitchia_spiralis	(Heterospathe_cagayanensis	Kentiopsis_piersoniorum))	Dypsis_decaryi)	Hydriastele_microspadix))))	Roystonea_regia)))))	Nypa_fruticans)))	Calamus_caryotoides);
((Sabal_domingensis	((Phoenix_dactylifera	Nypa_fruticans)	(Iriartea_deltoidea	((Bactris_major	Chamaedorea_seifrizii)	(((Sclerosperma_profizianum	Podococcus_barteri)	Orania_palindan)	((Geonoma_undata	Pelagodoxa_henryana)	(((Manicaria_saccifera	(((Oenocarpus_minor	Oenocarpus_bataua)	Prestoea_acuminata)	Dictyosperma_album))	(((Heterospathe_cagayanensis	(Dypsis_decaryi	Veitchia_spiralis))	Kentiopsis_piersoniorum)	Hydriastele_microspadix))	((Reinhardtia_simplex	(Reinhardtia_latisecta	Reinhardtia_paiewonskiana))	(Roystonea_regia	((Elaeis_oleifera	Elaeis_guineensis)	Attalea_speciosa))))))))))	Calamus_caryotoides);
((Orania_palindan	(Sclerosperma_profizianum	(((((Roystonea_regia	(Bactris_major	(Attalea_speciosa	(Elaeis_guineensis	Elaeis_oleifera))))	((Reinhardtia_paiewonskiana	Reinhardtia_latisecta)	Reinhardtia_simplex))	(((((Oenocarpus_minor	Oenocarpus_bataua)	Prestoea_acuminata)	Dictyosperma_album)	Manicaria_saccifera)	(Dypsis_decaryi	(Hydriastele_microspadix	(Veitchia_spiralis	(Heterospathe_cagayanensis	Kentiopsis_piersoniorum))))))	(Geonoma_undata	((Podococcus_barteri	Chamaedorea_seifrizii)	Pelagodoxa_henryana)))	(Iriartea_deltoidea	((Phoenix_dactylifera	Sabal_domingensis)	Nypa_fruticans)))))	Calamus_caryotoides);
((Orania_palindan	((Podococcus_barteri	Sclerosperma_profizianum)	((((((Dictyosperma_album	(Roystonea_regia	(Attalea_speciosa	(Bactris_major	(Elaeis_guineensis	Elaeis_oleifera)))))	(Nypa_fruticans	((Reinhardtia_paiewonskiana	Reinhardtia_latisecta)	Reinhardtia_simplex)))	((((Oenocarpus_minor	Oenocarpus_bataua)	Prestoea_acuminata)	Manicaria_saccifera)	(Dypsis_decaryi	(Hydriastele_microspadix	(Veitchia_spiralis	(Heterospathe_cagayanensis	Kentiopsis_piersoniorum))))))	(Geonoma_undata	Pelagodoxa_henryana))	((Phoenix_dactylifera	Sabal_domingensis)	Chamaedorea_seifrizii))	Iriartea_deltoidea)))	Calamus_caryotoides);
((Orania_palindan	((Podococcus_barteri	Sclerosperma_profizianum)	((((Dictyosperma_album	((Oenocarpus_minor	Oenocarpus_bataua)	Prestoea_acuminata))	Manicaria_saccifera)	((((Iriartea_deltoidea	(Phoenix_dactylifera	Sabal_domingensis))	((Nypa_fruticans	Roystonea_regia)	(Pelagodoxa_henryana	Geonoma_undata)))	((Bactris_major	Attalea_speciosa)	(Elaeis_guineensis	Elaeis_oleifera)))	(((Reinhardtia_paiewonskiana	Reinhardtia_latisecta)	Reinhardtia_simplex)	Chamaedorea_seifrizii)))	(Hydriastele_microspadix	((Veitchia_spiralis	(Heterospathe_cagayanensis	Kentiopsis_piersoniorum))	Dypsis_decaryi)))))	Calamus_caryotoides);
((Orania_palindan	((Podococcus_barteri	Sclerosperma_profizianum)	(((Iriartea_deltoidea	(Nypa_fruticans	(Phoenix_dactylifera	Sabal_domingensis)))	(((((Dictyosperma_album	Prestoea_acuminata)	(Oenocarpus_minor	Oenocarpus_bataua))	Manicaria_saccifera)	(Hydriastele_microspadix	((Heterospathe_cagayanensis	(Dypsis_decaryi	Kentiopsis_piersoniorum))	Veitchia_spiralis)))	(((Reinhardtia_paiewonskiana	Reinhardtia_latisecta)	Reinhardtia_simplex)	(((Pelagodoxa_henryana	Geonoma_undata)	Roystonea_regia)	((Attalea_speciosa	(Elaeis_guineensis	Elaeis_oleifera))	Bactris_major)))))	Chamaedorea_seifrizii)))	Calamus_caryotoides);
((Orania_palindan	((Podococcus_barteri	Sclerosperma_profizianum)	(((Nypa_fruticans	(Phoenix_dactylifera	Sabal_domingensis))	((Pelagodoxa_henryana	Geonoma_undata)	(Roystonea_regia	((((Prestoea_acuminata	(Oenocarpus_minor	Oenocarpus_bataua))	(Dictyosperma_album	(Hydriastele_microspadix	((Kentiopsis_piersoniorum	(Heterospathe_cagayanensis	Dypsis_decaryi))	Veitchia_spiralis))))	((Attalea_speciosa	(Bactris_major	(Elaeis_guineensis	Elaeis_oleifera)))	Manicaria_saccifera))	((Reinhardtia_paiewonskiana	Reinhardtia_latisecta)	Reinhardtia_simplex)))))	(Iriartea_deltoidea	Chamaedorea_seifrizii))))	Calamus_caryotoides);
((Orania_palindan	((Podococcus_barteri	Sclerosperma_profizianum)	(((Iriartea_deltoidea	(Nypa_fruticans	(Phoenix_dactylifera	Sabal_domingensis)))	((Pelagodoxa_henryana	Geonoma_undata)	(Roystonea_regia	(((((Kentiopsis_piersoniorum	(((Veitchia_spiralis	Dypsis_decaryi)	Heterospathe_cagayanensis)	Hydriastele_microspadix))	Attalea_speciosa)	((Dictyosperma_album	Manicaria_saccifera)	(Prestoea_acuminata	(Oenocarpus_minor	Oenocarpus_bataua))))	((Reinhardtia_paiewonskiana	Reinhardtia_latisecta)	Reinhardtia_simplex))	(Elaeis_guineensis	Elaeis_oleifera)))))	(Bactris_major	Chamaedorea_seifrizii))))	Calamus_caryotoides);
((Orania_palindan	(Podococcus_barteri	(((Iriartea_deltoidea	((Pelagodoxa_henryana	Geonoma_undata)	(Roystonea_regia	((((Hydriastele_microspadix	((Dictyosperma_album	((Heterospathe_cagayanensis	Kentiopsis_piersoniorum)	Veitchia_spiralis))	Dypsis_decaryi))	((Prestoea_acuminata	(Oenocarpus_minor	Oenocarpus_bataua))	Manicaria_saccifera))	((Reinhardtia_paiewonskiana	Reinhardtia_latisecta)	Reinhardtia_simplex))	(Attalea_speciosa	(Elaeis_oleifera	(Elaeis_guineensis	Bactris_major)))))))	((Phoenix_dactylifera	Sabal_domingensis)	(Nypa_fruticans	Chamaedorea_seifrizii)))	Sclerosperma_profizianum)))	Calamus_caryotoides);
((Orania_palindan	(Podococcus_barteri	(((Iriartea_deltoidea	((Pelagodoxa_henryana	Geonoma_undata)	(Roystonea_regia	(((Attalea_speciosa	(Elaeis_oleifera	(Elaeis_guineensis	Bactris_major)))	(Manicaria_saccifera	(((Hydriastele_microspadix	(Heterospathe_cagayanensis	(Veitchia_spiralis	Dypsis_decaryi)))	Kentiopsis_piersoniorum)	((Dictyosperma_album	Prestoea_acuminata)	(Oenocarpus_minor	Oenocarpus_bataua)))))	((Reinhardtia_paiewonskiana	Reinhardtia_latisecta)	Reinhardtia_simplex)))))	((Phoenix_dactylifera	Sabal_domingensis)	(Nypa_fruticans	Chamaedorea_seifrizii)))	Sclerosperma_profizianum)))	Calamus_caryotoides);
((Orania_palindan	((((Pelagodoxa_henryana	Geonoma_undata)	(Roystonea_regia	(((Attalea_speciosa	(Bactris_major	(Elaeis_oleifera	Elaeis_guineensis)))	((Hydriastele_microspadix	((Heterospathe_cagayanensis	Kentiopsis_piersoniorum)	Veitchia_spiralis))	(Dictyosperma_album	(((Prestoea_acuminata	(Oenocarpus_minor	Oenocarpus_bataua))	Manicaria_saccifera)	Dypsis_decaryi))))	((Reinhardtia_paiewonskiana	Reinhardtia_latisecta)	Reinhardtia_simplex))))	((Chamaedorea_seifrizii	(Sabal_domingensis	(Nypa_fruticans	Phoenix_dactylifera)))	Iriartea_deltoidea))	(Sclerosperma_profizianum	Podococcus_barteri)))	Calamus_caryotoides);
((Orania_palindan	((((((Attalea_speciosa	(Elaeis_oleifera	Elaeis_guineensis))	((((Hydriastele_microspadix	(Dypsis_decaryi	(Heterospathe_cagayanensis	Veitchia_spiralis)))	Kentiopsis_piersoniorum)	((Dictyosperma_album	Prestoea_acuminata)	(Oenocarpus_minor	Oenocarpus_bataua)))	Manicaria_saccifera))	((Reinhardtia_paiewonskiana	Reinhardtia_latisecta)	Reinhardtia_simplex))	((Pelagodoxa_henryana	Geonoma_undata)	(Roystonea_regia	((Chamaedorea_seifrizii	Iriartea_deltoidea)	((Sabal_domingensis	Phoenix_dactylifera)	Nypa_fruticans)))))	Bactris_major)	(Sclerosperma_profizianum	Podococcus_barteri)))	Calamus_caryotoides);
((Orania_palindan	(((((Chamaedorea_seifrizii	(Pelagodoxa_henryana	Geonoma_undata))	((Prestoea_acuminata	(Dictyosperma_album	(Oenocarpus_minor	Oenocarpus_bataua)))	((((Kentiopsis_piersoniorum	(Heterospathe_cagayanensis	Veitchia_spiralis))	Hydriastele_microspadix)	Dypsis_decaryi)	((Reinhardtia_simplex	(Reinhardtia_latisecta	Reinhardtia_paiewonskiana))	(Roystonea_regia	(Manicaria_saccifera	((Bactris_major	(Elaeis_guineensis	Elaeis_oleifera))	Attalea_speciosa)))))))	(((Sabal_domingensis	Phoenix_dactylifera)	Nypa_fruticans)	Iriartea_deltoidea))	Sclerosperma_profizianum)	Podococcus_barteri))	Calamus_caryotoides);
((Orania_palindan	(((((Pelagodoxa_henryana	Geonoma_undata)	(Nypa_fruticans	(((((((Heterospathe_cagayanensis	(Veitchia_spiralis	Kentiopsis_piersoniorum))	Hydriastele_microspadix)	Dypsis_decaryi)	(Chamaedorea_seifrizii	(Reinhardtia_simplex	(Reinhardtia_latisecta	Reinhardtia_paiewonskiana))))	((Manicaria_saccifera	(Prestoea_acuminata	(Oenocarpus_minor	Oenocarpus_bataua)))	Dictyosperma_album))	((Bactris_major	(Elaeis_guineensis	Elaeis_oleifera))	Attalea_speciosa))	Roystonea_regia)))	((Sabal_domingensis	Phoenix_dactylifera)	Iriartea_deltoidea))	Sclerosperma_profizianum)	Podococcus_barteri))	Calamus_caryotoides);
((Nypa_fruticans	((Sabal_domingensis	Phoenix_dactylifera)	(Iriartea_deltoidea	(((Pelagodoxa_henryana	Geonoma_undata)	((Bactris_major	(((Reinhardtia_simplex	(Reinhardtia_latisecta	Reinhardtia_paiewonskiana))	Dictyosperma_album)	(((Manicaria_saccifera	(Prestoea_acuminata	(Oenocarpus_minor	Oenocarpus_bataua)))	(Dypsis_decaryi	((Veitchia_spiralis	(Kentiopsis_piersoniorum	Heterospathe_cagayanensis))	Hydriastele_microspadix)))	((Elaeis_guineensis	Elaeis_oleifera)	Attalea_speciosa))))	Roystonea_regia))	(Chamaedorea_seifrizii	(Sclerosperma_profizianum	(Podococcus_barteri	Orania_palindan)))))))	Calamus_caryotoides);
((Nypa_fruticans	((Sabal_domingensis	Phoenix_dactylifera)	(Iriartea_deltoidea	((Orania_palindan	(Sclerosperma_profizianum	Podococcus_barteri))	(Pelagodoxa_henryana	((((Dictyosperma_album	(Oenocarpus_minor	Oenocarpus_bataua))	Prestoea_acuminata)	((Dypsis_decaryi	Veitchia_spiralis)	((Kentiopsis_piersoniorum	Heterospathe_cagayanensis)	Hydriastele_microspadix)))	((Manicaria_saccifera	(Chamaedorea_seifrizii	(Reinhardtia_simplex	(Reinhardtia_latisecta	Reinhardtia_paiewonskiana))))	((Geonoma_undata	Roystonea_regia)	(((Elaeis_guineensis	Elaeis_oleifera)	Attalea_speciosa)	Bactris_major)))))))))	Calamus_caryotoides);
((Nypa_fruticans	((Sabal_domingensis	Phoenix_dactylifera)	(Iriartea_deltoidea	(Roystonea_regia	((((Podococcus_barteri	(Manicaria_saccifera	(((Oenocarpus_minor	Oenocarpus_bataua)	Prestoea_acuminata)	((Veitchia_spiralis	(Kentiopsis_piersoniorum	Heterospathe_cagayanensis))	Hydriastele_microspadix))))	((Reinhardtia_simplex	(Reinhardtia_latisecta	Reinhardtia_paiewonskiana))	((Bactris_major	((Dypsis_decaryi	Elaeis_guineensis)	Elaeis_oleifera))	Attalea_speciosa)))	(Sclerosperma_profizianum	(Dictyosperma_album	Orania_palindan)))	(Chamaedorea_seifrizii	(Geonoma_undata	Pelagodoxa_henryana)))))))	Calamus_caryotoides);
(((Sclerosperma_profizianum	(Dictyosperma_album	Orania_palindan))	((Geonoma_undata	Pelagodoxa_henryana)	((Roystonea_regia	(((Manicaria_saccifera	(((Oenocarpus_minor	Oenocarpus_bataua)	Prestoea_acuminata)	(Bactris_major	Podococcus_barteri)))	(Dypsis_decaryi	((Veitchia_spiralis	(Kentiopsis_piersoniorum	Heterospathe_cagayanensis))	Hydriastele_microspadix)))	((Chamaedorea_seifrizii	(Reinhardtia_simplex	(Reinhardtia_latisecta	Reinhardtia_paiewonskiana)))	((Elaeis_guineensis	Elaeis_oleifera)	Attalea_speciosa))))	((Nypa_fruticans	(Sabal_domingensis	Phoenix_dactylifera))	Iriartea_deltoidea))))	Calamus_caryotoides);
((Sabal_domingensis	((Nypa_fruticans	Phoenix_dactylifera)	(Iriartea_deltoidea	(((Pelagodoxa_henryana	Geonoma_undata)	(Roystonea_regia	(((Elaeis_guineensis	Elaeis_oleifera)	Attalea_speciosa)	((Chamaedorea_seifrizii	(Reinhardtia_simplex	(Reinhardtia_latisecta	Reinhardtia_paiewonskiana)))	((Manicaria_saccifera	((Dictyosperma_album	(Oenocarpus_minor	(Bactris_major	Oenocarpus_bataua)))	Prestoea_acuminata))	(Dypsis_decaryi	((Veitchia_spiralis	(Kentiopsis_piersoniorum	Heterospathe_cagayanensis))	Hydriastele_microspadix)))))))	(Podococcus_barteri	(Sclerosperma_profizianum	Orania_palindan))))))	Calamus_caryotoides);
((Orania_palindan	((((Sabal_domingensis	Phoenix_dactylifera)	Iriartea_deltoidea)	(((Chamaedorea_seifrizii	Pelagodoxa_henryana)	Geonoma_undata)	((((Manicaria_saccifera	(Dictyosperma_album	((Bactris_major	Podococcus_barteri)	((Oenocarpus_minor	Oenocarpus_bataua)	Prestoea_acuminata))))	(Dypsis_decaryi	((Veitchia_spiralis	(Kentiopsis_piersoniorum	Heterospathe_cagayanensis))	Hydriastele_microspadix)))	((Elaeis_guineensis	Elaeis_oleifera)	Attalea_speciosa))	(Roystonea_regia	(Nypa_fruticans	(Reinhardtia_simplex	(Reinhardtia_latisecta	Reinhardtia_paiewonskiana)))))))	Sclerosperma_profizianum))	Calamus_caryotoides);
((Nypa_fruticans	(((Sabal_domingensis	Phoenix_dactylifera)	Iriartea_deltoidea)	((Orania_palindan	(Sclerosperma_profizianum	Podococcus_barteri))	(((((Bactris_major	((Elaeis_guineensis	Elaeis_oleifera)	Attalea_speciosa))	(Chamaedorea_seifrizii	(Reinhardtia_simplex	(Reinhardtia_latisecta	Reinhardtia_paiewonskiana))))	(((Manicaria_saccifera	((Oenocarpus_minor	Oenocarpus_bataua)	Prestoea_acuminata))	(((Dypsis_decaryi	Veitchia_spiralis)	(Kentiopsis_piersoniorum	Heterospathe_cagayanensis))	Hydriastele_microspadix))	Dictyosperma_album))	Roystonea_regia)	(Pelagodoxa_henryana	Geonoma_undata)))))	Calamus_caryotoides);
(((Chamaedorea_seifrizii	(Reinhardtia_simplex	(Reinhardtia_latisecta	Reinhardtia_paiewonskiana)))	(((Manicaria_saccifera	((Oenocarpus_minor	Oenocarpus_bataua)	Prestoea_acuminata))	((((Heterospathe_cagayanensis	Kentiopsis_piersoniorum)	Veitchia_spiralis)	Dypsis_decaryi)	Hydriastele_microspadix))	((Dictyosperma_album	((Attalea_speciosa	((Elaeis_guineensis	Elaeis_oleifera)	Bactris_major))	(Roystonea_regia	(Pelagodoxa_henryana	Geonoma_undata))))	(((Sclerosperma_profizianum	Podococcus_barteri)	Orania_palindan)	((Nypa_fruticans	(Sabal_domingensis	Phoenix_dactylifera))	Iriartea_deltoidea)))))	Calamus_caryotoides);
((Sabal_domingensis	((Iriartea_deltoidea	(Nypa_fruticans	(((Sclerosperma_profizianum	Podococcus_barteri)	Orania_palindan)	((Chamaedorea_seifrizii	(Geonoma_undata	Pelagodoxa_henryana))	(((Roystonea_regia	(Attalea_speciosa	(Bactris_major	(Elaeis_oleifera	Elaeis_guineensis))))	(Reinhardtia_simplex	(Reinhardtia_paiewonskiana	Reinhardtia_latisecta)))	((Manicaria_saccifera	((Oenocarpus_minor	Oenocarpus_bataua)	(Dictyosperma_album	Prestoea_acuminata)))	(Hydriastele_microspadix	(Veitchia_spiralis	((Dypsis_decaryi	Heterospathe_cagayanensis)	Kentiopsis_piersoniorum)))))))))	Phoenix_dactylifera))	Calamus_caryotoides);
((((Sclerosperma_profizianum	Podococcus_barteri)	Orania_palindan)	(((((Phoenix_dactylifera	Sabal_domingensis)	Nypa_fruticans)	Iriartea_deltoidea)	((Geonoma_undata	Pelagodoxa_henryana)	(((Reinhardtia_paiewonskiana	(Reinhardtia_latisecta	Reinhardtia_simplex))	((((Dictyosperma_album	Manicaria_saccifera)	((Oenocarpus_minor	Oenocarpus_bataua)	Prestoea_acuminata))	((Veitchia_spiralis	((Hydriastele_microspadix	Dypsis_decaryi)	Heterospathe_cagayanensis))	Kentiopsis_piersoniorum))	(Bactris_major	(Attalea_speciosa	(Elaeis_oleifera	Elaeis_guineensis)))))	Roystonea_regia)))	Chamaedorea_seifrizii))	Calamus_caryotoides);
((((Sclerosperma_profizianum	Podococcus_barteri)	Orania_palindan)	((((Oenocarpus_minor	Oenocarpus_bataua)	Prestoea_acuminata)	(Geonoma_undata	Pelagodoxa_henryana))	(((Reinhardtia_simplex	(Reinhardtia_paiewonskiana	Reinhardtia_latisecta))	((((((Veitchia_spiralis	(Heterospathe_cagayanensis	Kentiopsis_piersoniorum))	Hydriastele_microspadix)	Dypsis_decaryi)	Dictyosperma_album)	((Iriartea_deltoidea	(Bactris_major	Chamaedorea_seifrizii))	((Phoenix_dactylifera	Sabal_domingensis)	Nypa_fruticans)))	Manicaria_saccifera))	(Roystonea_regia	(Attalea_speciosa	(Elaeis_oleifera	Elaeis_guineensis))))))	Calamus_caryotoides);
((Nypa_fruticans	((Phoenix_dactylifera	Sabal_domingensis)	(((((Sclerosperma_profizianum	Podococcus_barteri)	Orania_palindan)	((Pelagodoxa_henryana	Geonoma_undata)	(((((Attalea_speciosa	(Elaeis_oleifera	Elaeis_guineensis))	Bactris_major)	(Reinhardtia_simplex	(Reinhardtia_paiewonskiana	Reinhardtia_latisecta)))	(Dictyosperma_album	(((Veitchia_spiralis	(Heterospathe_cagayanensis	Kentiopsis_piersoniorum))	(Hydriastele_microspadix	Dypsis_decaryi))	(Manicaria_saccifera	((Oenocarpus_minor	Oenocarpus_bataua)	Prestoea_acuminata)))))	Roystonea_regia)))	Chamaedorea_seifrizii)	Iriartea_deltoidea)))	Calamus_caryotoides);
((Orania_palindan	((((Pelagodoxa_henryana	Geonoma_undata)	((Nypa_fruticans	(((Attalea_speciosa	(Elaeis_oleifera	Elaeis_guineensis))	(Reinhardtia_simplex	(Reinhardtia_paiewonskiana	Reinhardtia_latisecta)))	((Hydriastele_microspadix	(Dypsis_decaryi	(Veitchia_spiralis	(Heterospathe_cagayanensis	Kentiopsis_piersoniorum))))	(Manicaria_saccifera	((Dictyosperma_album	(Oenocarpus_minor	Oenocarpus_bataua))	Prestoea_acuminata)))))	Roystonea_regia))	((Iriartea_deltoidea	(Phoenix_dactylifera	Sabal_domingensis))	(Bactris_major	Chamaedorea_seifrizii)))	(Sclerosperma_profizianum	Podococcus_barteri)))	Calamus_caryotoides);
((Orania_palindan	(Sclerosperma_profizianum	((((((Attalea_speciosa	(Bactris_major	(Elaeis_oleifera	Elaeis_guineensis)))	(Reinhardtia_simplex	(Reinhardtia_paiewonskiana	Reinhardtia_latisecta)))	((Dypsis_decaryi	((Veitchia_spiralis	(Heterospathe_cagayanensis	Kentiopsis_piersoniorum))	Hydriastele_microspadix))	(Manicaria_saccifera	((Dictyosperma_album	(Oenocarpus_minor	Oenocarpus_bataua))	Prestoea_acuminata))))	Roystonea_regia)	((Geonoma_undata	(((Phoenix_dactylifera	Sabal_domingensis)	Nypa_fruticans)	Iriartea_deltoidea))	(Pelagodoxa_henryana	Chamaedorea_seifrizii)))	Podococcus_barteri)))	Calamus_caryotoides);
((((Dypsis_decaryi	((Veitchia_spiralis	(Heterospathe_cagayanensis	Kentiopsis_piersoniorum))	Hydriastele_microspadix))	(Manicaria_saccifera	((Oenocarpus_minor	Oenocarpus_bataua)	Prestoea_acuminata)))	((Chamaedorea_seifrizii	(Reinhardtia_simplex	(Reinhardtia_paiewonskiana	Reinhardtia_latisecta)))	(((Bactris_major	(Roystonea_regia	(((Phoenix_dactylifera	Sabal_domingensis)	Nypa_fruticans)	Iriartea_deltoidea)))	(Dictyosperma_album	((Geonoma_undata	Pelagodoxa_henryana)	((Podococcus_barteri	Sclerosperma_profizianum)	Orania_palindan))))	(Attalea_speciosa	(Elaeis_oleifera	Elaeis_guineensis)))))	Calamus_caryotoides);
((((Oenocarpus_minor	Oenocarpus_bataua)	Prestoea_acuminata)	((Dictyosperma_album	((((Reinhardtia_simplex	(Reinhardtia_paiewonskiana	Reinhardtia_latisecta))	(Attalea_speciosa	(Elaeis_oleifera	Elaeis_guineensis)))	(((Roystonea_regia	(((Phoenix_dactylifera	Sabal_domingensis)	(Chamaedorea_seifrizii	Nypa_fruticans))	Iriartea_deltoidea))	(Geonoma_undata	Pelagodoxa_henryana))	((Podococcus_barteri	Sclerosperma_profizianum)	Orania_palindan)))	(Dypsis_decaryi	((Veitchia_spiralis	(Heterospathe_cagayanensis	Kentiopsis_piersoniorum))	Hydriastele_microspadix))))	(Bactris_major	Manicaria_saccifera)))	Calamus_caryotoides);
((Nypa_fruticans	((Iriartea_deltoidea	((Bactris_major	Chamaedorea_seifrizii)	(((Geonoma_undata	Pelagodoxa_henryana)	(Sclerosperma_profizianum	(Dictyosperma_album	Orania_palindan)))	(Roystonea_regia	(((((Hydriastele_microspadix	(Kentiopsis_piersoniorum	((Dypsis_decaryi	Veitchia_spiralis)	Heterospathe_cagayanensis)))	((Oenocarpus_minor	Oenocarpus_bataua)	Prestoea_acuminata))	Manicaria_saccifera)	Podococcus_barteri)	((Reinhardtia_simplex	(Reinhardtia_paiewonskiana	Reinhardtia_latisecta))	(Attalea_speciosa	(Elaeis_oleifera	Elaeis_guineensis))))))))	(Phoenix_dactylifera	Sabal_domingensis)))	Calamus_caryotoides);
((((Nypa_fruticans	Iriartea_deltoidea)	((Sclerosperma_profizianum	Orania_palindan)	((((Roystonea_regia	((Podococcus_barteri	Bactris_major)	(Attalea_speciosa	(Elaeis_oleifera	Elaeis_guineensis))))	(Reinhardtia_simplex	(Reinhardtia_paiewonskiana	Reinhardtia_latisecta)))	(((Hydriastele_microspadix	((Kentiopsis_piersoniorum	Heterospathe_cagayanensis)	Veitchia_spiralis))	(((Oenocarpus_minor	Oenocarpus_bataua)	Prestoea_acuminata)	Manicaria_saccifera))	(Dictyosperma_album	Dypsis_decaryi)))	(Geonoma_undata	(Chamaedorea_seifrizii	Pelagodoxa_henryana)))))	(Phoenix_dactylifera	Sabal_domingensis))	Calamus_caryotoides);
(((Reinhardtia_simplex	(Reinhardtia_paiewonskiana	Reinhardtia_latisecta))	((Roystonea_regia	((Pelagodoxa_henryana	Geonoma_undata)	((Sclerosperma_profizianum	Orania_palindan)	(((Bactris_major	Chamaedorea_seifrizii)	Iriartea_deltoidea)	((Sabal_domingensis	Phoenix_dactylifera)	Nypa_fruticans)))))	(((Hydriastele_microspadix	((Dypsis_decaryi	Veitchia_spiralis)	(Heterospathe_cagayanensis	Kentiopsis_piersoniorum)))	(Manicaria_saccifera	(Podococcus_barteri	(Prestoea_acuminata	(Dictyosperma_album	(Oenocarpus_minor	Oenocarpus_bataua))))))	(Attalea_speciosa	(Elaeis_oleifera	Elaeis_guineensis)))))	Calamus_caryotoides);
((Orania_palindan	((Sclerosperma_profizianum	Podococcus_barteri)	(((Chamaedorea_seifrizii	Iriartea_deltoidea)	(Sabal_domingensis	(Phoenix_dactylifera	Nypa_fruticans)))	((((Hydriastele_microspadix	((Heterospathe_cagayanensis	(Veitchia_spiralis	Kentiopsis_piersoniorum))	Dypsis_decaryi))	Dictyosperma_album)	(Manicaria_saccifera	(Prestoea_acuminata	(Oenocarpus_minor	Oenocarpus_bataua))))	((((Pelagodoxa_henryana	Geonoma_undata)	Roystonea_regia)	((Bactris_major	Attalea_speciosa)	(Elaeis_oleifera	Elaeis_guineensis)))	(Reinhardtia_simplex	(Reinhardtia_paiewonskiana	Reinhardtia_latisecta)))))))	Calamus_caryotoides);
((Sabal_domingensis	(Phoenix_dactylifera	((Iriartea_deltoidea	((Orania_palindan	(Sclerosperma_profizianum	Podococcus_barteri))	(Bactris_major	((((Hydriastele_microspadix	(((Heterospathe_cagayanensis	Kentiopsis_piersoniorum)	Dypsis_decaryi)	Veitchia_spiralis))	(Manicaria_saccifera	(Dictyosperma_album	(Prestoea_acuminata	(Oenocarpus_minor	Oenocarpus_bataua)))))	((Reinhardtia_simplex	(Reinhardtia_paiewonskiana	Reinhardtia_latisecta))	(Roystonea_regia	(Attalea_speciosa	(Elaeis_oleifera	Elaeis_guineensis)))))	((Chamaedorea_seifrizii	Pelagodoxa_henryana)	Geonoma_undata)))))	Nypa_fruticans)))	Calamus_caryotoides);
((Orania_palindan	((Sclerosperma_profizianum	Podococcus_barteri)	((((Sabal_domingensis	Phoenix_dactylifera)	((((Hydriastele_microspadix	((Kentiopsis_piersoniorum	Heterospathe_cagayanensis)	Veitchia_spiralis))	Dypsis_decaryi)	((Oenocarpus_minor	Oenocarpus_bataua)	(Dictyosperma_album	Prestoea_acuminata)))	(Manicaria_saccifera	((Reinhardtia_paiewonskiana	(Reinhardtia_latisecta	Reinhardtia_simplex))	(Roystonea_regia	(((Attalea_speciosa	(Elaeis_oleifera	Elaeis_guineensis))	Nypa_fruticans)	Geonoma_undata))))))	((Bactris_major	Chamaedorea_seifrizii)	Pelagodoxa_henryana))	Iriartea_deltoidea)))	Calamus_caryotoides);
((Sabal_domingensis	((Phoenix_dactylifera	Nypa_fruticans)	((((((Attalea_speciosa	(Elaeis_guineensis	(Elaeis_oleifera	Bactris_major)))	(Reinhardtia_simplex	(Reinhardtia_paiewonskiana	Reinhardtia_latisecta)))	((Manicaria_saccifera	((Oenocarpus_minor	Oenocarpus_bataua)	(Dictyosperma_album	Prestoea_acuminata)))	(((Orania_palindan	Podococcus_barteri)	Sclerosperma_profizianum)	(Hydriastele_microspadix	((Heterospathe_cagayanensis	(Veitchia_spiralis	Kentiopsis_piersoniorum))	Dypsis_decaryi)))))	(Chamaedorea_seifrizii	(Geonoma_undata	Pelagodoxa_henryana)))	Roystonea_regia)	Iriartea_deltoidea)))	Calamus_caryotoides);
((((Orania_palindan	Podococcus_barteri)	Sclerosperma_profizianum)	((Iriartea_deltoidea	(Sabal_domingensis	(Phoenix_dactylifera	Nypa_fruticans)))	((((Dypsis_decaryi	(Hydriastele_microspadix	(Veitchia_spiralis	(Kentiopsis_piersoniorum	Heterospathe_cagayanensis))))	(Manicaria_saccifera	((Oenocarpus_minor	Oenocarpus_bataua)	(Dictyosperma_album	Prestoea_acuminata))))	((Reinhardtia_simplex	(Reinhardtia_paiewonskiana	Reinhardtia_latisecta))	(((Geonoma_undata	Pelagodoxa_henryana)	Roystonea_regia)	(Attalea_speciosa	(Elaeis_guineensis	Elaeis_oleifera)))))	(Bactris_major	Chamaedorea_seifrizii))))	Calamus_caryotoides);
((((((((Dypsis_decaryi	(Hydriastele_microspadix	(Veitchia_spiralis	(Kentiopsis_piersoniorum	Heterospathe_cagayanensis))))	((Dictyosperma_album	Manicaria_saccifera)	((Oenocarpus_minor	Oenocarpus_bataua)	Prestoea_acuminata)))	((Reinhardtia_paiewonskiana	(Reinhardtia_latisecta	Reinhardtia_simplex))	(((Geonoma_undata	Pelagodoxa_henryana)	Roystonea_regia)	(Attalea_speciosa	((Bactris_major	Elaeis_guineensis)	Elaeis_oleifera)))))	(Iriartea_deltoidea	((Sabal_domingensis	(Phoenix_dactylifera	Nypa_fruticans))	Chamaedorea_seifrizii)))	Podococcus_barteri)	Sclerosperma_profizianum)	Orania_palindan)	Calamus_caryotoides);
((((Oenocarpus_minor	Oenocarpus_bataua)	Prestoea_acuminata)	(((((Attalea_speciosa	(Bactris_major	(Elaeis_guineensis	Elaeis_oleifera)))	Roystonea_regia)	((Reinhardtia_simplex	(Reinhardtia_paiewonskiana	Reinhardtia_latisecta))	(((Chamaedorea_seifrizii	((Nypa_fruticans	(Sabal_domingensis	Phoenix_dactylifera))	Iriartea_deltoidea))	(Orania_palindan	(Podococcus_barteri	Sclerosperma_profizianum)))	(Geonoma_undata	Pelagodoxa_henryana))))	(Dictyosperma_album	(Dypsis_decaryi	(Hydriastele_microspadix	(Heterospathe_cagayanensis	(Veitchia_spiralis	Kentiopsis_piersoniorum))))))	Manicaria_saccifera))	Calamus_caryotoides);
((Orania_palindan	((Podococcus_barteri	Sclerosperma_profizianum)	((Pelagodoxa_henryana	(((((Veitchia_spiralis	(Kentiopsis_piersoniorum	Heterospathe_cagayanensis))	Hydriastele_microspadix)	Dypsis_decaryi)	(Manicaria_saccifera	((Oenocarpus_minor	Oenocarpus_bataua)	Prestoea_acuminata)))	(Dictyosperma_album	(((Geonoma_undata	Roystonea_regia)	(Attalea_speciosa	(Bactris_major	(Elaeis_guineensis	Elaeis_oleifera))))	(Reinhardtia_simplex	(Reinhardtia_paiewonskiana	Reinhardtia_latisecta))))))	(((Chamaedorea_seifrizii	Nypa_fruticans)	(Sabal_domingensis	Phoenix_dactylifera))	Iriartea_deltoidea))))	Calamus_caryotoides);
((Orania_palindan	((Podococcus_barteri	Sclerosperma_profizianum)	(((Geonoma_undata	Pelagodoxa_henryana)	(((((Attalea_speciosa	(Elaeis_guineensis	Elaeis_oleifera))	Bactris_major)	((((Veitchia_spiralis	(Kentiopsis_piersoniorum	Heterospathe_cagayanensis))	Hydriastele_microspadix)	Dypsis_decaryi)	(Manicaria_saccifera	(Dictyosperma_album	((Oenocarpus_minor	Oenocarpus_bataua)	Prestoea_acuminata)))))	(Reinhardtia_simplex	(Reinhardtia_paiewonskiana	Reinhardtia_latisecta)))	Roystonea_regia))	(((Chamaedorea_seifrizii	Nypa_fruticans)	(Sabal_domingensis	Phoenix_dactylifera))	Iriartea_deltoidea))))	Calamus_caryotoides);
((Orania_palindan	((Podococcus_barteri	Sclerosperma_profizianum)	((Geonoma_undata	Pelagodoxa_henryana)	((((Sabal_domingensis	Phoenix_dactylifera)	Nypa_fruticans)	Iriartea_deltoidea)	((((Hydriastele_microspadix	(Veitchia_spiralis	(Dypsis_decaryi	(Heterospathe_cagayanensis	Kentiopsis_piersoniorum))))	((Dictyosperma_album	(Oenocarpus_minor	Oenocarpus_bataua))	Prestoea_acuminata))	Manicaria_saccifera)	((Chamaedorea_seifrizii	((Reinhardtia_paiewonskiana	Reinhardtia_latisecta)	Reinhardtia_simplex))	(Roystonea_regia	((Attalea_speciosa	(Elaeis_guineensis	Elaeis_oleifera))	Bactris_major))))))))	Calamus_caryotoides);
((Orania_palindan	(((((((Dictyosperma_album	(Attalea_speciosa	(Bactris_major	(Elaeis_guineensis	Elaeis_oleifera))))	(((Veitchia_spiralis	(Kentiopsis_piersoniorum	(Dypsis_decaryi	Heterospathe_cagayanensis)))	Hydriastele_microspadix)	(((Oenocarpus_minor	Oenocarpus_bataua)	Prestoea_acuminata)	Manicaria_saccifera)))	((Reinhardtia_paiewonskiana	Reinhardtia_latisecta)	Reinhardtia_simplex))	Roystonea_regia)	(Geonoma_undata	Pelagodoxa_henryana))	(Chamaedorea_seifrizii	((Sabal_domingensis	Phoenix_dactylifera)	(Nypa_fruticans	Iriartea_deltoidea))))	(Sclerosperma_profizianum	Podococcus_barteri)))	Calamus_caryotoides);
((Orania_palindan	(((Manicaria_saccifera	(((Veitchia_spiralis	(Kentiopsis_piersoniorum	Heterospathe_cagayanensis))	(Dypsis_decaryi	Hydriastele_microspadix))	(Dictyosperma_album	(Prestoea_acuminata	(Oenocarpus_minor	Oenocarpus_bataua)))))	((Roystonea_regia	(((((Bactris_major	Chamaedorea_seifrizii)	(Sabal_domingensis	Phoenix_dactylifera))	Iriartea_deltoidea)	(Geonoma_undata	Pelagodoxa_henryana))	Nypa_fruticans))	(((Reinhardtia_paiewonskiana	Reinhardtia_latisecta)	Reinhardtia_simplex)	(Attalea_speciosa	(Elaeis_guineensis	Elaeis_oleifera)))))	(Sclerosperma_profizianum	Podococcus_barteri)))	Calamus_caryotoides);
((Veitchia_spiralis	((Hydriastele_microspadix	(Kentiopsis_piersoniorum	(Dypsis_decaryi	Heterospathe_cagayanensis)))	(((Manicaria_saccifera	(Prestoea_acuminata	(Oenocarpus_minor	Oenocarpus_bataua)))	Dictyosperma_album)	(((((Sclerosperma_profizianum	Podococcus_barteri)	Orania_palindan)	(((Nypa_fruticans	Chamaedorea_seifrizii)	(Sabal_domingensis	Phoenix_dactylifera))	Iriartea_deltoidea))	(Geonoma_undata	Pelagodoxa_henryana))	(((Reinhardtia_paiewonskiana	Reinhardtia_latisecta)	Reinhardtia_simplex)	(Roystonea_regia	((Bactris_major	Attalea_speciosa)	(Elaeis_guineensis	Elaeis_oleifera))))))))	Calamus_caryotoides);
((Orania_palindan	((((Sabal_domingensis	Phoenix_dactylifera)	Iriartea_deltoidea)	((Chamaedorea_seifrizii	(Geonoma_undata	Pelagodoxa_henryana))	((((Nypa_fruticans	((Reinhardtia_paiewonskiana	Reinhardtia_latisecta)	Reinhardtia_simplex))	(((Veitchia_spiralis	(Dypsis_decaryi	(Kentiopsis_piersoniorum	Heterospathe_cagayanensis)))	Hydriastele_microspadix)	(Manicaria_saccifera	(((Oenocarpus_minor	Oenocarpus_bataua)	Prestoea_acuminata)	Dictyosperma_album))))	((Bactris_major	Attalea_speciosa)	(Elaeis_guineensis	Elaeis_oleifera)))	Roystonea_regia)))	(Sclerosperma_profizianum	Podococcus_barteri)))	Calamus_caryotoides);
((Nypa_fruticans	((Sabal_domingensis	Phoenix_dactylifera)	(Iriartea_deltoidea	(((Bactris_major	Chamaedorea_seifrizii)	((Sclerosperma_profizianum	Podococcus_barteri)	Orania_palindan))	((((((Reinhardtia_paiewonskiana	Reinhardtia_latisecta)	Reinhardtia_simplex)	(Attalea_speciosa	(Elaeis_guineensis	Elaeis_oleifera)))	((Geonoma_undata	Pelagodoxa_henryana)	Roystonea_regia))	((Hydriastele_microspadix	(Dypsis_decaryi	(Veitchia_spiralis	(Kentiopsis_piersoniorum	Heterospathe_cagayanensis))))	(Manicaria_saccifera	((Oenocarpus_minor	Oenocarpus_bataua)	Prestoea_acuminata))))	Dictyosperma_album)))))	Calamus_caryotoides);
((Orania_palindan	((((((((Reinhardtia_paiewonskiana	Reinhardtia_latisecta)	Reinhardtia_simplex)	((Attalea_speciosa	(Elaeis_guineensis	Elaeis_oleifera))	((Geonoma_undata	Pelagodoxa_henryana)	Roystonea_regia)))	((Dypsis_decaryi	((Veitchia_spiralis	(Kentiopsis_piersoniorum	Heterospathe_cagayanensis))	Hydriastele_microspadix))	(Manicaria_saccifera	((Oenocarpus_minor	Oenocarpus_bataua)	Prestoea_acuminata))))	Bactris_major)	Dictyosperma_album)	(Chamaedorea_seifrizii	((Nypa_fruticans	(Sabal_domingensis	Phoenix_dactylifera))	Iriartea_deltoidea)))	(Sclerosperma_profizianum	Podococcus_barteri)))	Calamus_caryotoides);
((Orania_palindan	(((Pelagodoxa_henryana	(((Nypa_fruticans	(Sabal_domingensis	Phoenix_dactylifera))	Geonoma_undata)	(Roystonea_regia	((Chamaedorea_seifrizii	((Reinhardtia_paiewonskiana	Reinhardtia_latisecta)	Reinhardtia_simplex))	(((Bactris_major	Attalea_speciosa)	(Elaeis_guineensis	Elaeis_oleifera))	((Dypsis_decaryi	((Veitchia_spiralis	(Kentiopsis_piersoniorum	Heterospathe_cagayanensis))	Hydriastele_microspadix))	(Manicaria_saccifera	(((Oenocarpus_minor	Oenocarpus_bataua)	Prestoea_acuminata)	Dictyosperma_album))))))))	Iriartea_deltoidea)	(Sclerosperma_profizianum	Podococcus_barteri)))	Calamus_caryotoides);
((Orania_palindan	((Pelagodoxa_henryana	(((Iriartea_deltoidea	((Chamaedorea_seifrizii	Nypa_fruticans)	(Sabal_domingensis	Phoenix_dactylifera)))	(Roystonea_regia	((((Reinhardtia_paiewonskiana	Reinhardtia_latisecta)	Reinhardtia_simplex)	(Manicaria_saccifera	(((Oenocarpus_minor	Oenocarpus_bataua)	(Prestoea_acuminata	Dictyosperma_album))	(((Veitchia_spiralis	Dypsis_decaryi)	Hydriastele_microspadix)	(Kentiopsis_piersoniorum	Heterospathe_cagayanensis)))))	((Attalea_speciosa	(Elaeis_guineensis	Elaeis_oleifera))	Bactris_major))))	Geonoma_undata))	(Sclerosperma_profizianum	Podococcus_barteri)))	Calamus_caryotoides);
((Orania_palindan	((((((((Bactris_major	Chamaedorea_seifrizii)	Nypa_fruticans)	(Sabal_domingensis	Phoenix_dactylifera))	Iriartea_deltoidea)	Roystonea_regia)	(Pelagodoxa_henryana	Geonoma_undata))	((Manicaria_saccifera	(((Dypsis_decaryi	Hydriastele_microspadix)	(Veitchia_spiralis	(Kentiopsis_piersoniorum	Heterospathe_cagayanensis)))	(Prestoea_acuminata	(Dictyosperma_album	(Oenocarpus_minor	Oenocarpus_bataua)))))	(((Reinhardtia_paiewonskiana	Reinhardtia_latisecta)	Reinhardtia_simplex)	(Attalea_speciosa	(Elaeis_guineensis	Elaeis_oleifera)))))	(Sclerosperma_profizianum	Podococcus_barteri)))	Calamus_caryotoides);
