# Supplementary material for: Data supporting the nuclear phylogenomics of the palm subfamily Arecoideae (Arecaceae)
Source: Data Brief. 2016 Mar 2;7:532–6. doi: 10.1016/j.dib.2016.02.063 (PMC4796708; doi:10.1016/j.dib.2016.02.063)
Supplement: Supplementary file 5 — Supplementary material [file mmc5.zip › RAxML_bootstrap.Elaeis_277.raxml.tre]

((Burretiokentia_grandiflora	((((Sclerosperma_profizianum	Orania_palindan)	(((Roystonea_regia	Iriartea_deltoidea)	(Phoenix_dactylifera	Sabal_domingensis))	(Reinhardtia_gracilis	((Reinhardtia_simplex	Reinhardtia_paiewonskiana)	Reinhardtia_latisecta))))	(Bactris_major	(Attalea_speciosa	(Elaeis_guineensis	Elaeis_oleifera))))	((Pelagodoxa_henryana	(Leopoldinia_pulchra	Pseudophoenix_vinifera))	(Manicaria_saccifera	((Prestoea_acuminata	(Oenocarpus_minor	Oenocarpus_bataua))	(Veitchia_spiralis	(Kentiopsis_piersoniorum	Hydriastele_microspadix)))))))	Nypa_fruticans);
((Burretiokentia_grandiflora	((Veitchia_spiralis	(Kentiopsis_piersoniorum	Hydriastele_microspadix))	((Manicaria_saccifera	((((Phoenix_dactylifera	Iriartea_deltoidea)	((Reinhardtia_gracilis	(Reinhardtia_paiewonskiana	Reinhardtia_latisecta))	Reinhardtia_simplex))	(Sabal_domingensis	Roystonea_regia))	(((Attalea_speciosa	(Elaeis_guineensis	Elaeis_oleifera))	(Sclerosperma_profizianum	Orania_palindan))	(Bactris_major	(Pelagodoxa_henryana	(Leopoldinia_pulchra	Pseudophoenix_vinifera))))))	(Prestoea_acuminata	(Oenocarpus_minor	Oenocarpus_bataua)))))	Nypa_fruticans);
((Sclerosperma_profizianum	((((Bactris_major	(Pelagodoxa_henryana	(Leopoldinia_pulchra	Pseudophoenix_vinifera)))	(((Elaeis_guineensis	Elaeis_oleifera)	Attalea_speciosa)	Orania_palindan))	((Iriartea_deltoidea	(Reinhardtia_gracilis	((Reinhardtia_paiewonskiana	Reinhardtia_simplex)	Reinhardtia_latisecta)))	((Phoenix_dactylifera	Sabal_domingensis)	Roystonea_regia)))	(Manicaria_saccifera	((Prestoea_acuminata	(Oenocarpus_minor	Oenocarpus_bataua))	((Kentiopsis_piersoniorum	Veitchia_spiralis)	(Hydriastele_microspadix	Burretiokentia_grandiflora))))))	Nypa_fruticans);
((Burretiokentia_grandiflora	(((Sclerosperma_profizianum	Orania_palindan)	(Phoenix_dactylifera	Sabal_domingensis))	(((Roystonea_regia	Bactris_major)	(((Reinhardtia_gracilis	(Reinhardtia_paiewonskiana	Reinhardtia_latisecta))	Reinhardtia_simplex)	((Elaeis_guineensis	Elaeis_oleifera)	Attalea_speciosa)))	(Manicaria_saccifera	((Leopoldinia_pulchra	Pseudophoenix_vinifera)	((Kentiopsis_piersoniorum	(Hydriastele_microspadix	Veitchia_spiralis))	((Prestoea_acuminata	(Oenocarpus_minor	Oenocarpus_bataua))	(Iriartea_deltoidea	Pelagodoxa_henryana))))))))	Nypa_fruticans);
((Burretiokentia_grandiflora	(Sclerosperma_profizianum	((Manicaria_saccifera	(((Bactris_major	(Orania_palindan	((Elaeis_guineensis	Elaeis_oleifera)	Attalea_speciosa)))	((Leopoldinia_pulchra	Pseudophoenix_vinifera)	((Sabal_domingensis	Iriartea_deltoidea)	(Phoenix_dactylifera	(Roystonea_regia	(Reinhardtia_simplex	(Reinhardtia_gracilis	(Reinhardtia_paiewonskiana	Reinhardtia_latisecta))))))))	((Hydriastele_microspadix	(Veitchia_spiralis	Kentiopsis_piersoniorum))	(Prestoea_acuminata	(Oenocarpus_minor	Oenocarpus_bataua)))))	Pelagodoxa_henryana)))	Nypa_fruticans);
((Burretiokentia_grandiflora	((Manicaria_saccifera	(((Hydriastele_microspadix	(Veitchia_spiralis	Kentiopsis_piersoniorum))	Prestoea_acuminata)	(Oenocarpus_minor	Oenocarpus_bataua)))	((((Phoenix_dactylifera	(Reinhardtia_gracilis	(Reinhardtia_paiewonskiana	(Reinhardtia_latisecta	Reinhardtia_simplex))))	(((Sabal_domingensis	Bactris_major)	(Orania_palindan	((Leopoldinia_pulchra	(Elaeis_guineensis	Elaeis_oleifera))	Attalea_speciosa)))	(Pseudophoenix_vinifera	Iriartea_deltoidea)))	(Roystonea_regia	Pelagodoxa_henryana))	Sclerosperma_profizianum)))	Nypa_fruticans);
((Burretiokentia_grandiflora	((Hydriastele_microspadix	(Veitchia_spiralis	Kentiopsis_piersoniorum))	((Reinhardtia_gracilis	((Reinhardtia_paiewonskiana	Reinhardtia_latisecta)	Reinhardtia_simplex))	(((((Sabal_domingensis	Bactris_major)	Sclerosperma_profizianum)	Roystonea_regia)	((Pseudophoenix_vinifera	Pelagodoxa_henryana)	((Orania_palindan	((Leopoldinia_pulchra	(Elaeis_guineensis	Elaeis_oleifera))	Attalea_speciosa))	((Iriartea_deltoidea	Phoenix_dactylifera)	(Prestoea_acuminata	(Oenocarpus_minor	Oenocarpus_bataua))))))	Manicaria_saccifera))))	Nypa_fruticans);
((Iriartea_deltoidea	(Phoenix_dactylifera	((((Reinhardtia_gracilis	((Reinhardtia_paiewonskiana	Reinhardtia_latisecta)	Reinhardtia_simplex))	(Bactris_major	((((((Prestoea_acuminata	(Oenocarpus_minor	Oenocarpus_bataua))	((Hydriastele_microspadix	(Veitchia_spiralis	Burretiokentia_grandiflora))	Kentiopsis_piersoniorum))	Manicaria_saccifera)	Pelagodoxa_henryana)	(Sclerosperma_profizianum	Orania_palindan))	((Elaeis_guineensis	(Elaeis_oleifera	Leopoldinia_pulchra))	Attalea_speciosa))))	(Sabal_domingensis	Roystonea_regia))	Pseudophoenix_vinifera)))	Nypa_fruticans);
((Reinhardtia_latisecta	((Reinhardtia_simplex	((((Hydriastele_microspadix	Veitchia_spiralis)	Kentiopsis_piersoniorum)	Reinhardtia_gracilis)	((((Elaeis_guineensis	Elaeis_oleifera)	Attalea_speciosa)	(Bactris_major	Sabal_domingensis))	(((Roystonea_regia	(Leopoldinia_pulchra	Pelagodoxa_henryana))	(Phoenix_dactylifera	Manicaria_saccifera))	(Pseudophoenix_vinifera	(Burretiokentia_grandiflora	((Sclerosperma_profizianum	Orania_palindan)	(Iriartea_deltoidea	(Prestoea_acuminata	(Oenocarpus_minor	Oenocarpus_bataua))))))))))	Reinhardtia_paiewonskiana))	Nypa_fruticans);
(((Reinhardtia_latisecta	Reinhardtia_paiewonskiana)	(Reinhardtia_simplex	((((Veitchia_spiralis	Hydriastele_microspadix)	Kentiopsis_piersoniorum)	((((Elaeis_guineensis	Elaeis_oleifera)	Attalea_speciosa)	(Bactris_major	Sabal_domingensis))	(((Roystonea_regia	(Leopoldinia_pulchra	Pelagodoxa_henryana))	(Phoenix_dactylifera	Manicaria_saccifera))	(Burretiokentia_grandiflora	((Pseudophoenix_vinifera	(Sclerosperma_profizianum	Orania_palindan))	(Iriartea_deltoidea	(Prestoea_acuminata	(Oenocarpus_minor	Oenocarpus_bataua))))))))	Reinhardtia_gracilis)))	Nypa_fruticans);
((Burretiokentia_grandiflora	(((Hydriastele_microspadix	((Reinhardtia_gracilis	(Reinhardtia_simplex	(Reinhardtia_latisecta	Reinhardtia_paiewonskiana)))	((Sabal_domingensis	Roystonea_regia)	(((Pelagodoxa_henryana	(Bactris_major	(Elaeis_guineensis	(Elaeis_oleifera	Leopoldinia_pulchra))))	((Manicaria_saccifera	Attalea_speciosa)	(Sclerosperma_profizianum	Orania_palindan)))	((Pseudophoenix_vinifera	Phoenix_dactylifera)	(Iriartea_deltoidea	((Oenocarpus_minor	Oenocarpus_bataua)	Prestoea_acuminata)))))))	Veitchia_spiralis)	Kentiopsis_piersoniorum))	Nypa_fruticans);
((Burretiokentia_grandiflora	(Sclerosperma_profizianum	(Veitchia_spiralis	(Kentiopsis_piersoniorum	(Hydriastele_microspadix	(Manicaria_saccifera	(((((Iriartea_deltoidea	(Phoenix_dactylifera	Pseudophoenix_vinifera))	((Roystonea_regia	(Reinhardtia_simplex	(Reinhardtia_gracilis	(Reinhardtia_latisecta	Reinhardtia_paiewonskiana))))	Sabal_domingensis))	(Orania_palindan	(Pelagodoxa_henryana	(Bactris_major	(Elaeis_guineensis	(Elaeis_oleifera	Leopoldinia_pulchra))))))	Attalea_speciosa)	((Oenocarpus_minor	Oenocarpus_bataua)	Prestoea_acuminata))))))))	Nypa_fruticans);
((Sclerosperma_profizianum	(((Pseudophoenix_vinifera	Pelagodoxa_henryana)	Manicaria_saccifera)	(((((((Phoenix_dactylifera	Roystonea_regia)	(((Reinhardtia_latisecta	Reinhardtia_paiewonskiana)	Reinhardtia_gracilis)	Reinhardtia_simplex))	(Iriartea_deltoidea	Sabal_domingensis))	Orania_palindan)	((Oenocarpus_minor	Oenocarpus_bataua)	Prestoea_acuminata))	((Attalea_speciosa	(Elaeis_guineensis	(Elaeis_oleifera	Leopoldinia_pulchra)))	(((Kentiopsis_piersoniorum	Veitchia_spiralis)	Burretiokentia_grandiflora)	Hydriastele_microspadix)))	Bactris_major)))	Nypa_fruticans);
(((((((((Manicaria_saccifera	(Sabal_domingensis	Attalea_speciosa))	((Reinhardtia_gracilis	(Reinhardtia_latisecta	(Reinhardtia_simplex	Reinhardtia_paiewonskiana)))	(((Veitchia_spiralis	Kentiopsis_piersoniorum)	Burretiokentia_grandiflora)	Hydriastele_microspadix)))	(Bactris_major	(Leopoldinia_pulchra	(Elaeis_guineensis	Elaeis_oleifera))))	(Phoenix_dactylifera	(Pelagodoxa_henryana	Roystonea_regia)))	((Pseudophoenix_vinifera	Sclerosperma_profizianum)	Orania_palindan))	Iriartea_deltoidea)	Prestoea_acuminata)	(Oenocarpus_minor	Oenocarpus_bataua))	Nypa_fruticans);
((Iriartea_deltoidea	(Attalea_speciosa	(((Sabal_domingensis	Pelagodoxa_henryana)	(Prestoea_acuminata	(Oenocarpus_minor	Oenocarpus_bataua)))	(((Sclerosperma_profizianum	Orania_palindan)	Phoenix_dactylifera)	(Roystonea_regia	((Bactris_major	(Pseudophoenix_vinifera	(Leopoldinia_pulchra	(Elaeis_guineensis	Elaeis_oleifera))))	((((Reinhardtia_gracilis	(Reinhardtia_latisecta	Reinhardtia_paiewonskiana))	Reinhardtia_simplex)	(Hydriastele_microspadix	(Kentiopsis_piersoniorum	(Veitchia_spiralis	Burretiokentia_grandiflora))))	Manicaria_saccifera)))))))	Nypa_fruticans);
((Burretiokentia_grandiflora	((Hydriastele_microspadix	((((((Reinhardtia_gracilis	((Reinhardtia_latisecta	Reinhardtia_paiewonskiana)	Reinhardtia_simplex))	((Iriartea_deltoidea	Sabal_domingensis)	(Phoenix_dactylifera	Roystonea_regia)))	(((Leopoldinia_pulchra	(Elaeis_guineensis	Elaeis_oleifera))	Bactris_major)	(Pelagodoxa_henryana	Pseudophoenix_vinifera)))	((Sclerosperma_profizianum	Orania_palindan)	Manicaria_saccifera))	Attalea_speciosa)	(Prestoea_acuminata	(Oenocarpus_minor	Oenocarpus_bataua))))	(Kentiopsis_piersoniorum	Veitchia_spiralis)))	Nypa_fruticans);
((Burretiokentia_grandiflora	(Kentiopsis_piersoniorum	((Hydriastele_microspadix	(((Attalea_speciosa	((Bactris_major	((Roystonea_regia	(Reinhardtia_simplex	(Reinhardtia_gracilis	(Reinhardtia_latisecta	Reinhardtia_paiewonskiana))))	(Iriartea_deltoidea	(Phoenix_dactylifera	Sabal_domingensis))))	(Pseudophoenix_vinifera	(Leopoldinia_pulchra	(Elaeis_guineensis	Elaeis_oleifera)))))	((Pelagodoxa_henryana	(Prestoea_acuminata	(Oenocarpus_minor	Oenocarpus_bataua)))	(Sclerosperma_profizianum	Orania_palindan)))	Manicaria_saccifera))	Veitchia_spiralis)))	Nypa_fruticans);
((Burretiokentia_grandiflora	((((((Sabal_domingensis	Bactris_major)	((Phoenix_dactylifera	(Pelagodoxa_henryana	Roystonea_regia))	(Reinhardtia_simplex	(Reinhardtia_paiewonskiana	(Reinhardtia_gracilis	Reinhardtia_latisecta)))))	(Pseudophoenix_vinifera	(Leopoldinia_pulchra	(Elaeis_guineensis	Elaeis_oleifera))))	((Attalea_speciosa	Iriartea_deltoidea)	((Prestoea_acuminata	(Oenocarpus_minor	Oenocarpus_bataua))	(Sclerosperma_profizianum	Orania_palindan))))	Manicaria_saccifera)	((Veitchia_spiralis	Kentiopsis_piersoniorum)	Hydriastele_microspadix)))	Nypa_fruticans);
((Sclerosperma_profizianum	(Orania_palindan	((((((Attalea_speciosa	(Elaeis_guineensis	Elaeis_oleifera))	Manicaria_saccifera)	(Sabal_domingensis	Bactris_major))	(((Veitchia_spiralis	Kentiopsis_piersoniorum)	Hydriastele_microspadix)	((Reinhardtia_simplex	(Reinhardtia_paiewonskiana	Reinhardtia_latisecta))	Reinhardtia_gracilis)))	((Burretiokentia_grandiflora	(Roystonea_regia	Phoenix_dactylifera))	((Pelagodoxa_henryana	Iriartea_deltoidea)	(Prestoea_acuminata	(Oenocarpus_minor	Oenocarpus_bataua)))))	(Leopoldinia_pulchra	Pseudophoenix_vinifera))))	Nypa_fruticans);
((Attalea_speciosa	(((((Manicaria_saccifera	(((Veitchia_spiralis	Kentiopsis_piersoniorum)	((Reinhardtia_latisecta	(Reinhardtia_simplex	Reinhardtia_paiewonskiana))	Reinhardtia_gracilis))	(Hydriastele_microspadix	(Leopoldinia_pulchra	Pseudophoenix_vinifera))))	((Sabal_domingensis	Bactris_major)	(Elaeis_guineensis	Elaeis_oleifera)))	Roystonea_regia)	((Sclerosperma_profizianum	Orania_palindan)	(((Pelagodoxa_henryana	Iriartea_deltoidea)	(Prestoea_acuminata	(Oenocarpus_minor	Oenocarpus_bataua)))	Phoenix_dactylifera)))	Burretiokentia_grandiflora))	Nypa_fruticans);
((Burretiokentia_grandiflora	((Hydriastele_microspadix	(((((Attalea_speciosa	(Elaeis_guineensis	Elaeis_oleifera))	Bactris_major)	((((Iriartea_deltoidea	(Phoenix_dactylifera	Sabal_domingensis))	((Leopoldinia_pulchra	Pseudophoenix_vinifera)	(Sclerosperma_profizianum	Orania_palindan)))	(Roystonea_regia	(Reinhardtia_gracilis	((Reinhardtia_latisecta	Reinhardtia_paiewonskiana)	Reinhardtia_simplex))))	Pelagodoxa_henryana))	Manicaria_saccifera)	((Oenocarpus_minor	Oenocarpus_bataua)	Prestoea_acuminata)))	(Veitchia_spiralis	Kentiopsis_piersoniorum)))	Nypa_fruticans);
((Burretiokentia_grandiflora	((Hydriastele_microspadix	((Sabal_domingensis	Bactris_major)	((Attalea_speciosa	(((Leopoldinia_pulchra	Pseudophoenix_vinifera)	(Elaeis_guineensis	Elaeis_oleifera))	(Phoenix_dactylifera	(((Oenocarpus_minor	Oenocarpus_bataua)	Prestoea_acuminata)	(Orania_palindan	Iriartea_deltoidea)))))	(Manicaria_saccifera	(Sclerosperma_profizianum	((Pelagodoxa_henryana	Roystonea_regia)	((Reinhardtia_gracilis	(Reinhardtia_simplex	Reinhardtia_paiewonskiana))	Reinhardtia_latisecta)))))))	(Veitchia_spiralis	Kentiopsis_piersoniorum)))	Nypa_fruticans);
(((Burretiokentia_grandiflora	Kentiopsis_piersoniorum)	(Veitchia_spiralis	(((Leopoldinia_pulchra	Pseudophoenix_vinifera)	Hydriastele_microspadix)	(((Manicaria_saccifera	(((Pelagodoxa_henryana	Roystonea_regia)	(Phoenix_dactylifera	(Reinhardtia_simplex	(Reinhardtia_gracilis	(Reinhardtia_paiewonskiana	Reinhardtia_latisecta)))))	Sclerosperma_profizianum))	((Iriartea_deltoidea	(Sabal_domingensis	Bactris_major))	(Orania_palindan	(Attalea_speciosa	(Elaeis_guineensis	Elaeis_oleifera)))))	((Oenocarpus_minor	Oenocarpus_bataua)	Prestoea_acuminata)))))	Nypa_fruticans);
((Burretiokentia_grandiflora	((((((Pelagodoxa_henryana	(Iriartea_deltoidea	Leopoldinia_pulchra))	((Oenocarpus_minor	Oenocarpus_bataua)	Prestoea_acuminata))	((Sclerosperma_profizianum	Orania_palindan)	(Pseudophoenix_vinifera	(Sabal_domingensis	Phoenix_dactylifera))))	(((Bactris_major	Roystonea_regia)	(Attalea_speciosa	(Elaeis_guineensis	Elaeis_oleifera)))	Manicaria_saccifera))	(Reinhardtia_gracilis	((Reinhardtia_paiewonskiana	Reinhardtia_latisecta)	Reinhardtia_simplex)))	(Veitchia_spiralis	(Hydriastele_microspadix	Kentiopsis_piersoniorum))))	Nypa_fruticans);
((Sclerosperma_profizianum	((Pseudophoenix_vinifera	((Phoenix_dactylifera	(((Hydriastele_microspadix	(Veitchia_spiralis	(Kentiopsis_piersoniorum	Burretiokentia_grandiflora)))	((Manicaria_saccifera	(Roystonea_regia	(Reinhardtia_simplex	(Reinhardtia_gracilis	(Reinhardtia_paiewonskiana	Reinhardtia_latisecta)))))	(Sabal_domingensis	Bactris_major)))	(Attalea_speciosa	(Elaeis_guineensis	Elaeis_oleifera))))	(((Pelagodoxa_henryana	Leopoldinia_pulchra)	((Oenocarpus_minor	Oenocarpus_bataua)	Prestoea_acuminata))	Iriartea_deltoidea)))	Orania_palindan))	Nypa_fruticans);
((Burretiokentia_grandiflora	(Hydriastele_microspadix	((Veitchia_spiralis	Kentiopsis_piersoniorum)	((Reinhardtia_simplex	(Reinhardtia_gracilis	(Reinhardtia_paiewonskiana	Reinhardtia_latisecta)))	(Manicaria_saccifera	(((((Orania_palindan	Sclerosperma_profizianum)	Pseudophoenix_vinifera)	(Iriartea_deltoidea	Phoenix_dactylifera))	((Oenocarpus_minor	Oenocarpus_bataua)	Prestoea_acuminata))	(((Attalea_speciosa	Sabal_domingensis)	Bactris_major)	((Pelagodoxa_henryana	Roystonea_regia)	(Elaeis_guineensis	(Leopoldinia_pulchra	Elaeis_oleifera))))))))))	Nypa_fruticans);
((Sabal_domingensis	(((((Phoenix_dactylifera	(Iriartea_deltoidea	Pseudophoenix_vinifera))	((Bactris_major	(Elaeis_guineensis	(Leopoldinia_pulchra	Elaeis_oleifera)))	(Reinhardtia_gracilis	((Reinhardtia_latisecta	Reinhardtia_paiewonskiana)	Reinhardtia_simplex))))	((Manicaria_saccifera	((Orania_palindan	Sclerosperma_profizianum)	((Oenocarpus_minor	Oenocarpus_bataua)	Prestoea_acuminata)))	((Hydriastele_microspadix	Burretiokentia_grandiflora)	(Veitchia_spiralis	Kentiopsis_piersoniorum))))	Attalea_speciosa)	(Pelagodoxa_henryana	Roystonea_regia)))	Nypa_fruticans);
((Iriartea_deltoidea	(((((Roystonea_regia	Veitchia_spiralis)	Manicaria_saccifera)	(((Burretiokentia_grandiflora	Attalea_speciosa)	Phoenix_dactylifera)	(((Bactris_major	(Elaeis_guineensis	(Leopoldinia_pulchra	Elaeis_oleifera)))	Kentiopsis_piersoniorum)	((Hydriastele_microspadix	Pseudophoenix_vinifera)	(Orania_palindan	Sclerosperma_profizianum)))))	(((Reinhardtia_gracilis	Reinhardtia_simplex)	(Reinhardtia_latisecta	Reinhardtia_paiewonskiana))	Sabal_domingensis))	(((Oenocarpus_minor	Oenocarpus_bataua)	Prestoea_acuminata)	Pelagodoxa_henryana)))	Nypa_fruticans);
(((((Hydriastele_microspadix	Veitchia_spiralis)	Kentiopsis_piersoniorum)	Burretiokentia_grandiflora)	(((((Sabal_domingensis	((Pelagodoxa_henryana	Roystonea_regia)	Attalea_speciosa))	(((Orania_palindan	Sclerosperma_profizianum)	Iriartea_deltoidea)	((Oenocarpus_minor	Oenocarpus_bataua)	Prestoea_acuminata)))	(Manicaria_saccifera	Phoenix_dactylifera))	(Pseudophoenix_vinifera	(Bactris_major	((Elaeis_guineensis	Elaeis_oleifera)	Leopoldinia_pulchra))))	(Reinhardtia_simplex	(Reinhardtia_latisecta	(Reinhardtia_paiewonskiana	Reinhardtia_gracilis)))))	Nypa_fruticans);
((Burretiokentia_grandiflora	((((Orania_palindan	Attalea_speciosa)	((Oenocarpus_minor	Oenocarpus_bataua)	Prestoea_acuminata))	((((Elaeis_guineensis	Elaeis_oleifera)	(((Leopoldinia_pulchra	Pelagodoxa_henryana)	Pseudophoenix_vinifera)	Bactris_major))	((((Roystonea_regia	(Sabal_domingensis	Phoenix_dactylifera))	(((Reinhardtia_paiewonskiana	Reinhardtia_latisecta)	Reinhardtia_simplex)	Reinhardtia_gracilis))	Iriartea_deltoidea)	Sclerosperma_profizianum))	Manicaria_saccifera))	((Kentiopsis_piersoniorum	Veitchia_spiralis)	Hydriastele_microspadix)))	Nypa_fruticans);
((Sclerosperma_profizianum	((((Roystonea_regia	(Reinhardtia_gracilis	(Reinhardtia_simplex	(Reinhardtia_paiewonskiana	Reinhardtia_latisecta))))	(((Pseudophoenix_vinifera	(Bactris_major	(Elaeis_oleifera	Elaeis_guineensis)))	((Kentiopsis_piersoniorum	(((Attalea_speciosa	((Iriartea_deltoidea	Leopoldinia_pulchra)	(Sabal_domingensis	Phoenix_dactylifera)))	Orania_palindan)	(Prestoea_acuminata	(Oenocarpus_bataua	Oenocarpus_minor))))	(Veitchia_spiralis	Hydriastele_microspadix)))	Manicaria_saccifera))	Pelagodoxa_henryana)	Burretiokentia_grandiflora))	Nypa_fruticans);
((Iriartea_deltoidea	(Orania_palindan	((Pseudophoenix_vinifera	Phoenix_dactylifera)	((Prestoea_acuminata	(Oenocarpus_bataua	Oenocarpus_minor))	((((((Hydriastele_microspadix	Veitchia_spiralis)	Kentiopsis_piersoniorum)	(Reinhardtia_gracilis	(Reinhardtia_simplex	(Reinhardtia_paiewonskiana	Reinhardtia_latisecta))))	((Burretiokentia_grandiflora	Sclerosperma_profizianum)	((Elaeis_oleifera	Elaeis_guineensis)	(Leopoldinia_pulchra	Bactris_major))))	Manicaria_saccifera)	((Pelagodoxa_henryana	Roystonea_regia)	(Sabal_domingensis	Attalea_speciosa)))))))	Nypa_fruticans);
((Burretiokentia_grandiflora	(((((Reinhardtia_latisecta	Reinhardtia_gracilis)	(Reinhardtia_simplex	Reinhardtia_paiewonskiana))	((((Pelagodoxa_henryana	Roystonea_regia)	Sclerosperma_profizianum)	Manicaria_saccifera)	((Sabal_domingensis	Bactris_major)	((Orania_palindan	((Iriartea_deltoidea	(Prestoea_acuminata	(Oenocarpus_bataua	Oenocarpus_minor)))	(Phoenix_dactylifera	(Leopoldinia_pulchra	Pseudophoenix_vinifera))))	((Elaeis_oleifera	Elaeis_guineensis)	Attalea_speciosa)))))	(Veitchia_spiralis	Kentiopsis_piersoniorum))	Hydriastele_microspadix))	Nypa_fruticans);
((Burretiokentia_grandiflora	(Sclerosperma_profizianum	(((((Iriartea_deltoidea	Manicaria_saccifera)	((Orania_palindan	(Bactris_major	((Leopoldinia_pulchra	Pseudophoenix_vinifera)	(Elaeis_oleifera	Elaeis_guineensis))))	((Sabal_domingensis	Attalea_speciosa)	(Prestoea_acuminata	(Oenocarpus_bataua	Oenocarpus_minor)))))	(((Veitchia_spiralis	Kentiopsis_piersoniorum)	Hydriastele_microspadix)	(((Reinhardtia_paiewonskiana	Reinhardtia_latisecta)	Reinhardtia_gracilis)	Reinhardtia_simplex)))	(Pelagodoxa_henryana	Roystonea_regia))	Phoenix_dactylifera)))	Nypa_fruticans);
(((((Roystonea_regia	(((((Prestoea_acuminata	(Oenocarpus_bataua	Oenocarpus_minor))	(Iriartea_deltoidea	Orania_palindan))	Phoenix_dactylifera)	Pseudophoenix_vinifera)	((Sabal_domingensis	Bactris_major)	(Attalea_speciosa	(Elaeis_oleifera	(Leopoldinia_pulchra	Elaeis_guineensis))))))	(Sclerosperma_profizianum	Pelagodoxa_henryana))	Manicaria_saccifera)	(((Kentiopsis_piersoniorum	(Burretiokentia_grandiflora	Hydriastele_microspadix))	Veitchia_spiralis)	(((Reinhardtia_paiewonskiana	Reinhardtia_latisecta)	Reinhardtia_gracilis)	Reinhardtia_simplex)))	Nypa_fruticans);
(((Orania_palindan	((((((Pelagodoxa_henryana	(Leopoldinia_pulchra	Pseudophoenix_vinifera))	Bactris_major)	(Attalea_speciosa	(Elaeis_oleifera	Elaeis_guineensis)))	(((Hydriastele_microspadix	Kentiopsis_piersoniorum)	(Burretiokentia_grandiflora	Veitchia_spiralis))	((Reinhardtia_latisecta	(Reinhardtia_paiewonskiana	Reinhardtia_simplex))	Reinhardtia_gracilis)))	Manicaria_saccifera)	((Prestoea_acuminata	(Oenocarpus_bataua	Oenocarpus_minor))	((Roystonea_regia	Iriartea_deltoidea)	(Sabal_domingensis	Phoenix_dactylifera)))))	Sclerosperma_profizianum)	Nypa_fruticans);
((Burretiokentia_grandiflora	(((((Pelagodoxa_henryana	Pseudophoenix_vinifera)	(Bactris_major	(Leopoldinia_pulchra	(Elaeis_oleifera	Elaeis_guineensis))))	((((Sclerosperma_profizianum	Orania_palindan)	((((Phoenix_dactylifera	((((Reinhardtia_latisecta	Reinhardtia_paiewonskiana)	Reinhardtia_gracilis)	Reinhardtia_simplex)	Roystonea_regia))	Iriartea_deltoidea)	Sabal_domingensis)	Manicaria_saccifera))	(Prestoea_acuminata	(Oenocarpus_bataua	Oenocarpus_minor)))	Attalea_speciosa))	Hydriastele_microspadix)	(Veitchia_spiralis	Kentiopsis_piersoniorum)))	Nypa_fruticans);
((Burretiokentia_grandiflora	(Sclerosperma_profizianum	(((((Hydriastele_microspadix	Kentiopsis_piersoniorum)	Veitchia_spiralis)	((Bactris_major	(Leopoldinia_pulchra	(Elaeis_oleifera	Elaeis_guineensis)))	Manicaria_saccifera))	Pelagodoxa_henryana)	((((Phoenix_dactylifera	((Roystonea_regia	((Reinhardtia_simplex	(Reinhardtia_latisecta	Reinhardtia_paiewonskiana))	Reinhardtia_gracilis))	Sabal_domingensis))	Iriartea_deltoidea)	Pseudophoenix_vinifera)	((Prestoea_acuminata	(Oenocarpus_bataua	Oenocarpus_minor))	(Orania_palindan	Attalea_speciosa))))))	Nypa_fruticans);
((Iriartea_deltoidea	(((Phoenix_dactylifera	(Roystonea_regia	((Reinhardtia_simplex	(Reinhardtia_latisecta	Reinhardtia_paiewonskiana))	Reinhardtia_gracilis)))	((((Pelagodoxa_henryana	Pseudophoenix_vinifera)	(Bactris_major	(Elaeis_guineensis	(Leopoldinia_pulchra	Elaeis_oleifera))))	((((Hydriastele_microspadix	(Prestoea_acuminata	(Oenocarpus_bataua	Oenocarpus_minor)))	Manicaria_saccifera)	(((Burretiokentia_grandiflora	Sclerosperma_profizianum)	Kentiopsis_piersoniorum)	Veitchia_spiralis))	Attalea_speciosa))	Orania_palindan))	Sabal_domingensis))	Nypa_fruticans);
((Reinhardtia_latisecta	(Reinhardtia_gracilis	((((Manicaria_saccifera	(((Pelagodoxa_henryana	((Elaeis_guineensis	Elaeis_oleifera)	(Pseudophoenix_vinifera	Leopoldinia_pulchra)))	Bactris_major)	((((Sclerosperma_profizianum	Orania_palindan)	((Phoenix_dactylifera	Sabal_domingensis)	(Iriartea_deltoidea	(Prestoea_acuminata	(Oenocarpus_bataua	Oenocarpus_minor)))))	Attalea_speciosa)	((Hydriastele_microspadix	(Kentiopsis_piersoniorum	Veitchia_spiralis))	Burretiokentia_grandiflora))))	Roystonea_regia)	Reinhardtia_simplex)	Reinhardtia_paiewonskiana)))	Nypa_fruticans);
((Burretiokentia_grandiflora	(Sclerosperma_profizianum	((Manicaria_saccifera	((Bactris_major	((Attalea_speciosa	(Elaeis_guineensis	Elaeis_oleifera))	((Reinhardtia_gracilis	(Reinhardtia_paiewonskiana	(Reinhardtia_simplex	Reinhardtia_latisecta)))	(Roystonea_regia	(Phoenix_dactylifera	Sabal_domingensis)))))	(Hydriastele_microspadix	(Veitchia_spiralis	Kentiopsis_piersoniorum))))	(Orania_palindan	((Prestoea_acuminata	(Oenocarpus_minor	Oenocarpus_bataua))	(((Pseudophoenix_vinifera	Leopoldinia_pulchra)	Pelagodoxa_henryana)	Iriartea_deltoidea))))))	Nypa_fruticans);
((Burretiokentia_grandiflora	(Kentiopsis_piersoniorum	(Veitchia_spiralis	(Hydriastele_microspadix	((((Prestoea_acuminata	(Oenocarpus_minor	Oenocarpus_bataua))	(Leopoldinia_pulchra	Pelagodoxa_henryana))	((Pseudophoenix_vinifera	(Sclerosperma_profizianum	Orania_palindan))	(((((Reinhardtia_gracilis	((Reinhardtia_paiewonskiana	Reinhardtia_latisecta)	Reinhardtia_simplex))	Phoenix_dactylifera)	Roystonea_regia)	(Iriartea_deltoidea	(Bactris_major	Sabal_domingensis)))	(Attalea_speciosa	(Elaeis_guineensis	Elaeis_oleifera)))))	Manicaria_saccifera)))))	Nypa_fruticans);
((Burretiokentia_grandiflora	(Attalea_speciosa	((((((Reinhardtia_simplex	(Reinhardtia_gracilis	(Reinhardtia_paiewonskiana	Reinhardtia_latisecta)))	((Manicaria_saccifera	(Leopoldinia_pulchra	Pelagodoxa_henryana))	Phoenix_dactylifera))	Roystonea_regia)	(Iriartea_deltoidea	Sabal_domingensis))	(((Prestoea_acuminata	(Oenocarpus_minor	Oenocarpus_bataua))	(Veitchia_spiralis	(Hydriastele_microspadix	Kentiopsis_piersoniorum)))	(Bactris_major	(Elaeis_guineensis	Elaeis_oleifera))))	(Pseudophoenix_vinifera	(Sclerosperma_profizianum	Orania_palindan)))))	Nypa_fruticans);
((Sabal_domingensis	((Phoenix_dactylifera	Iriartea_deltoidea)	(Roystonea_regia	(((((Sclerosperma_profizianum	Burretiokentia_grandiflora)	(((((Hydriastele_microspadix	(Prestoea_acuminata	(Oenocarpus_minor	Oenocarpus_bataua)))	Manicaria_saccifera)	(Pseudophoenix_vinifera	Pelagodoxa_henryana))	Bactris_major)	(Kentiopsis_piersoniorum	Veitchia_spiralis)))	(Orania_palindan	(Attalea_speciosa	(Elaeis_guineensis	Elaeis_oleifera))))	Leopoldinia_pulchra)	(Reinhardtia_gracilis	(Reinhardtia_simplex	(Reinhardtia_latisecta	Reinhardtia_paiewonskiana)))))))	Nypa_fruticans);
(((Iriartea_deltoidea	Leopoldinia_pulchra)	((Sabal_domingensis	((((Reinhardtia_gracilis	((Reinhardtia_latisecta	Reinhardtia_paiewonskiana)	Reinhardtia_simplex))	Phoenix_dactylifera)	Roystonea_regia)	(((Sclerosperma_profizianum	((Kentiopsis_piersoniorum	Veitchia_spiralis)	Burretiokentia_grandiflora))	(((Hydriastele_microspadix	(Prestoea_acuminata	(Oenocarpus_minor	Oenocarpus_bataua)))	Manicaria_saccifera)	(Pseudophoenix_vinifera	Pelagodoxa_henryana)))	(Bactris_major	(Attalea_speciosa	(Elaeis_guineensis	Elaeis_oleifera))))))	Orania_palindan))	Nypa_fruticans);
((Iriartea_deltoidea	((((Reinhardtia_simplex	(Reinhardtia_gracilis	(Reinhardtia_latisecta	Reinhardtia_paiewonskiana)))	(Phoenix_dactylifera	Roystonea_regia))	((Pseudophoenix_vinifera	(Leopoldinia_pulchra	(Elaeis_guineensis	Elaeis_oleifera)))	(((Prestoea_acuminata	(Oenocarpus_minor	Oenocarpus_bataua))	(Orania_palindan	Attalea_speciosa))	((Hydriastele_microspadix	((Kentiopsis_piersoniorum	Veitchia_spiralis)	Burretiokentia_grandiflora))	(Pelagodoxa_henryana	(Sclerosperma_profizianum	Manicaria_saccifera))))))	(Sabal_domingensis	Bactris_major)))	Nypa_fruticans);
((Sabal_domingensis	((Iriartea_deltoidea	(Leopoldinia_pulchra	Pseudophoenix_vinifera))	(((Reinhardtia_gracilis	((Reinhardtia_latisecta	Reinhardtia_paiewonskiana)	Reinhardtia_simplex))	((Phoenix_dactylifera	(Pelagodoxa_henryana	(Sclerosperma_profizianum	Manicaria_saccifera)))	Roystonea_regia))	(Bactris_major	(((Elaeis_guineensis	Elaeis_oleifera)	(Orania_palindan	Attalea_speciosa))	((Hydriastele_microspadix	(Veitchia_spiralis	(Burretiokentia_grandiflora	Kentiopsis_piersoniorum)))	(Prestoea_acuminata	(Oenocarpus_minor	Oenocarpus_bataua))))))))	Nypa_fruticans);
((Iriartea_deltoidea	((Prestoea_acuminata	(Oenocarpus_minor	Oenocarpus_bataua))	(((Leopoldinia_pulchra	Pseudophoenix_vinifera)	(((Elaeis_guineensis	Elaeis_oleifera)	(Orania_palindan	Attalea_speciosa))	(((((Hydriastele_microspadix	(Veitchia_spiralis	Kentiopsis_piersoniorum))	(Reinhardtia_simplex	(Reinhardtia_gracilis	(Reinhardtia_latisecta	Reinhardtia_paiewonskiana))))	(((Pelagodoxa_henryana	Roystonea_regia)	Manicaria_saccifera)	(Burretiokentia_grandiflora	Sclerosperma_profizianum)))	Bactris_major)	Sabal_domingensis)))	Phoenix_dactylifera)))	Nypa_fruticans);
((Pelagodoxa_henryana	(Manicaria_saccifera	(Sclerosperma_profizianum	((((Hydriastele_microspadix	(Veitchia_spiralis	Kentiopsis_piersoniorum))	Burretiokentia_grandiflora)	(((Sabal_domingensis	Bactris_major)	(((Reinhardtia_gracilis	((Reinhardtia_latisecta	Reinhardtia_paiewonskiana)	Reinhardtia_simplex))	Roystonea_regia)	((Phoenix_dactylifera	Iriartea_deltoidea)	(Leopoldinia_pulchra	Pseudophoenix_vinifera))))	(Orania_palindan	(Attalea_speciosa	(Elaeis_guineensis	Elaeis_oleifera)))))	(Prestoea_acuminata	(Oenocarpus_minor	Oenocarpus_bataua))))))	Nypa_fruticans);
(((Hydriastele_microspadix	(Veitchia_spiralis	(Burretiokentia_grandiflora	Kentiopsis_piersoniorum)))	(((((Sabal_domingensis	((Phoenix_dactylifera	(Leopoldinia_pulchra	Iriartea_deltoidea))	Pseudophoenix_vinifera))	((Reinhardtia_simplex	(Reinhardtia_gracilis	(Reinhardtia_latisecta	Reinhardtia_paiewonskiana)))	Roystonea_regia))	(Attalea_speciosa	(Elaeis_guineensis	Elaeis_oleifera)))	Bactris_major)	((Orania_palindan	(Prestoea_acuminata	(Oenocarpus_minor	Oenocarpus_bataua)))	((Pelagodoxa_henryana	Manicaria_saccifera)	Sclerosperma_profizianum))))	Nypa_fruticans);
((Sclerosperma_profizianum	((Manicaria_saccifera	((((Pelagodoxa_henryana	((Leopoldinia_pulchra	(Elaeis_guineensis	Elaeis_oleifera))	Bactris_major))	((Hydriastele_microspadix	((Kentiopsis_piersoniorum	Veitchia_spiralis)	Burretiokentia_grandiflora))	(Prestoea_acuminata	(Oenocarpus_minor	Oenocarpus_bataua))))	((((Pseudophoenix_vinifera	Iriartea_deltoidea)	Phoenix_dactylifera)	(Roystonea_regia	(Reinhardtia_simplex	(Reinhardtia_gracilis	(Reinhardtia_paiewonskiana	Reinhardtia_latisecta)))))	Sabal_domingensis))	Attalea_speciosa))	Orania_palindan))	Nypa_fruticans);
((Burretiokentia_grandiflora	(Kentiopsis_piersoniorum	(((((((Oenocarpus_minor	Oenocarpus_bataua)	Prestoea_acuminata)	(Leopoldinia_pulchra	Pelagodoxa_henryana))	(((Attalea_speciosa	(Elaeis_guineensis	Elaeis_oleifera))	((Phoenix_dactylifera	((Bactris_major	Sabal_domingensis)	Iriartea_deltoidea))	((Reinhardtia_gracilis	((Reinhardtia_paiewonskiana	Reinhardtia_latisecta)	Reinhardtia_simplex))	Roystonea_regia)))	Manicaria_saccifera))	(Pseudophoenix_vinifera	(Orania_palindan	Sclerosperma_profizianum)))	Hydriastele_microspadix)	Veitchia_spiralis)))	Nypa_fruticans);
((Hydriastele_microspadix	((Veitchia_spiralis	(Burretiokentia_grandiflora	Kentiopsis_piersoniorum))	(((Reinhardtia_latisecta	(Reinhardtia_paiewonskiana	Reinhardtia_simplex))	Reinhardtia_gracilis)	(((((Phoenix_dactylifera	Roystonea_regia)	Iriartea_deltoidea)	((Orania_palindan	Sclerosperma_profizianum)	Pseudophoenix_vinifera))	((Oenocarpus_minor	Oenocarpus_bataua)	Prestoea_acuminata))	((Leopoldinia_pulchra	Pelagodoxa_henryana)	(((Bactris_major	Sabal_domingensis)	Manicaria_saccifera)	(Attalea_speciosa	(Elaeis_guineensis	Elaeis_oleifera))))))))	Nypa_fruticans);
((Iriartea_deltoidea	(((((Orania_palindan	Sclerosperma_profizianum)	((((Hydriastele_microspadix	(Veitchia_spiralis	(Burretiokentia_grandiflora	Kentiopsis_piersoniorum)))	(Reinhardtia_gracilis	(Reinhardtia_simplex	(Reinhardtia_latisecta	Reinhardtia_paiewonskiana))))	(Manicaria_saccifera	(Roystonea_regia	(Leopoldinia_pulchra	Pelagodoxa_henryana))))	(Bactris_major	(Attalea_speciosa	(Elaeis_guineensis	Elaeis_oleifera)))))	((Oenocarpus_minor	Oenocarpus_bataua)	Prestoea_acuminata))	Pseudophoenix_vinifera)	(Sabal_domingensis	Phoenix_dactylifera)))	Nypa_fruticans);
((Iriartea_deltoidea	(Attalea_speciosa	(((((Sabal_domingensis	Bactris_major)	((Oenocarpus_minor	Oenocarpus_bataua)	Prestoea_acuminata))	(((Hydriastele_microspadix	(Veitchia_spiralis	(Burretiokentia_grandiflora	Kentiopsis_piersoniorum)))	(Reinhardtia_gracilis	(Reinhardtia_simplex	(Reinhardtia_latisecta	Reinhardtia_paiewonskiana))))	(Phoenix_dactylifera	(Manicaria_saccifera	(Roystonea_regia	(Leopoldinia_pulchra	Pelagodoxa_henryana))))))	(Pseudophoenix_vinifera	(Orania_palindan	Sclerosperma_profizianum)))	(Elaeis_guineensis	Elaeis_oleifera))))	Nypa_fruticans);
((Sclerosperma_profizianum	((Manicaria_saccifera	((Attalea_speciosa	Orania_palindan)	((((((Oenocarpus_minor	Oenocarpus_bataua)	Prestoea_acuminata)	Hydriastele_microspadix)	Burretiokentia_grandiflora)	(Veitchia_spiralis	Kentiopsis_piersoniorum))	(Leopoldinia_pulchra	Pelagodoxa_henryana))))	((Roystonea_regia	(((Reinhardtia_simplex	(Reinhardtia_latisecta	Reinhardtia_paiewonskiana))	Reinhardtia_gracilis)	((Bactris_major	(Pseudophoenix_vinifera	(Elaeis_guineensis	Elaeis_oleifera)))	(Iriartea_deltoidea	Phoenix_dactylifera))))	Sabal_domingensis)))	Nypa_fruticans);
((Iriartea_deltoidea	(Pseudophoenix_vinifera	((((Oenocarpus_minor	Oenocarpus_bataua)	Prestoea_acuminata)	((Burretiokentia_grandiflora	(Kentiopsis_piersoniorum	Veitchia_spiralis))	Hydriastele_microspadix))	(((((Leopoldinia_pulchra	(Elaeis_guineensis	Elaeis_oleifera))	Bactris_major)	(Attalea_speciosa	Orania_palindan))	(((Roystonea_regia	Pelagodoxa_henryana)	((Reinhardtia_simplex	((Reinhardtia_latisecta	Reinhardtia_paiewonskiana)	Reinhardtia_gracilis))	Phoenix_dactylifera))	(Sclerosperma_profizianum	Manicaria_saccifera)))	Sabal_domingensis))))	Nypa_fruticans);
((Sclerosperma_profizianum	((Leopoldinia_pulchra	((((((Roystonea_regia	Pelagodoxa_henryana)	(Elaeis_guineensis	Elaeis_oleifera))	(Reinhardtia_gracilis	(Reinhardtia_simplex	(Reinhardtia_latisecta	Reinhardtia_paiewonskiana))))	((Attalea_speciosa	Sabal_domingensis)	Bactris_major))	(Phoenix_dactylifera	(Iriartea_deltoidea	Pseudophoenix_vinifera)))	(Manicaria_saccifera	(((Oenocarpus_minor	Oenocarpus_bataua)	Prestoea_acuminata)	(((Kentiopsis_piersoniorum	Veitchia_spiralis)	Burretiokentia_grandiflora)	Hydriastele_microspadix)))))	Orania_palindan))	Nypa_fruticans);
(((Leopoldinia_pulchra	(Bactris_major	(Elaeis_guineensis	Elaeis_oleifera)))	(((((Pelagodoxa_henryana	(Burretiokentia_grandiflora	Sclerosperma_profizianum))	((Roystonea_regia	(Reinhardtia_gracilis	((Reinhardtia_simplex	Reinhardtia_paiewonskiana)	Reinhardtia_latisecta)))	Phoenix_dactylifera))	Manicaria_saccifera)	(Orania_palindan	((((Sabal_domingensis	Iriartea_deltoidea)	(Prestoea_acuminata	(Oenocarpus_minor	Oenocarpus_bataua)))	((Kentiopsis_piersoniorum	Veitchia_spiralis)	Hydriastele_microspadix))	Attalea_speciosa)))	Pseudophoenix_vinifera))	Nypa_fruticans);
((((Veitchia_spiralis	((Hydriastele_microspadix	(((((Reinhardtia_latisecta	Reinhardtia_gracilis)	(Reinhardtia_simplex	Reinhardtia_paiewonskiana))	Manicaria_saccifera)	(((Prestoea_acuminata	(Oenocarpus_minor	Oenocarpus_bataua))	(Phoenix_dactylifera	(Orania_palindan	(Iriartea_deltoidea	Attalea_speciosa))))	((Pelagodoxa_henryana	Pseudophoenix_vinifera)	(Elaeis_guineensis	(Leopoldinia_pulchra	Elaeis_oleifera)))))	((Sabal_domingensis	Bactris_major)	Roystonea_regia)))	Kentiopsis_piersoniorum))	Burretiokentia_grandiflora)	Sclerosperma_profizianum)	Nypa_fruticans);
((Iriartea_deltoidea	(((((Manicaria_saccifera	((Bactris_major	((Elaeis_guineensis	Elaeis_oleifera)	Attalea_speciosa))	((Reinhardtia_gracilis	(Reinhardtia_simplex	(Reinhardtia_paiewonskiana	Reinhardtia_latisecta)))	(Phoenix_dactylifera	((Pelagodoxa_henryana	Sabal_domingensis)	Roystonea_regia)))))	((Hydriastele_microspadix	Burretiokentia_grandiflora)	(Veitchia_spiralis	Kentiopsis_piersoniorum)))	(Orania_palindan	Sclerosperma_profizianum))	((Oenocarpus_bataua	Oenocarpus_minor)	Prestoea_acuminata))	(Leopoldinia_pulchra	Pseudophoenix_vinifera)))	Nypa_fruticans);
(((((((Attalea_speciosa	Orania_palindan)	((Hydriastele_microspadix	(Veitchia_spiralis	Kentiopsis_piersoniorum))	(((Oenocarpus_bataua	Oenocarpus_minor)	Prestoea_acuminata)	(Iriartea_deltoidea	Leopoldinia_pulchra))))	((Elaeis_guineensis	Elaeis_oleifera)	((Pelagodoxa_henryana	Pseudophoenix_vinifera)	Bactris_major)))	((Roystonea_regia	Phoenix_dactylifera)	((Reinhardtia_simplex	((Reinhardtia_paiewonskiana	Reinhardtia_latisecta)	Reinhardtia_gracilis))	Sabal_domingensis)))	Manicaria_saccifera)	(Burretiokentia_grandiflora	Sclerosperma_profizianum))	Nypa_fruticans);
((Burretiokentia_grandiflora	((((Manicaria_saccifera	((Sclerosperma_profizianum	Orania_palindan)	((Oenocarpus_bataua	Oenocarpus_minor)	Prestoea_acuminata)))	(Attalea_speciosa	(((Phoenix_dactylifera	(Roystonea_regia	((Reinhardtia_simplex	(Reinhardtia_paiewonskiana	Reinhardtia_latisecta))	Reinhardtia_gracilis)))	(Iriartea_deltoidea	Sabal_domingensis))	(((Pseudophoenix_vinifera	Leopoldinia_pulchra)	(Elaeis_guineensis	Elaeis_oleifera))	(Bactris_major	Pelagodoxa_henryana)))))	Hydriastele_microspadix)	(Veitchia_spiralis	Kentiopsis_piersoniorum)))	Nypa_fruticans);
((Burretiokentia_grandiflora	(Sclerosperma_profizianum	(Veitchia_spiralis	(Kentiopsis_piersoniorum	((((Oenocarpus_bataua	Oenocarpus_minor)	Prestoea_acuminata)	((Pelagodoxa_henryana	Pseudophoenix_vinifera)	((Bactris_major	(Leopoldinia_pulchra	(Elaeis_guineensis	Elaeis_oleifera)))	(((Iriartea_deltoidea	Orania_palindan)	(Sabal_domingensis	Attalea_speciosa))	((Manicaria_saccifera	Phoenix_dactylifera)	(Roystonea_regia	((Reinhardtia_simplex	(Reinhardtia_paiewonskiana	Reinhardtia_latisecta))	Reinhardtia_gracilis)))))))	Hydriastele_microspadix)))))	Nypa_fruticans);
((Burretiokentia_grandiflora	(Sclerosperma_profizianum	(((Manicaria_saccifera	(((Oenocarpus_bataua	Oenocarpus_minor)	Prestoea_acuminata)	((Kentiopsis_piersoniorum	Hydriastele_microspadix)	Veitchia_spiralis)))	(Attalea_speciosa	Orania_palindan))	(((Elaeis_guineensis	Elaeis_oleifera)	(Bactris_major	(Pelagodoxa_henryana	(Leopoldinia_pulchra	Pseudophoenix_vinifera))))	((Roystonea_regia	((Phoenix_dactylifera	Iriartea_deltoidea)	Sabal_domingensis))	((Reinhardtia_simplex	(Reinhardtia_paiewonskiana	Reinhardtia_latisecta))	Reinhardtia_gracilis))))))	Nypa_fruticans);
((Burretiokentia_grandiflora	(((((((Roystonea_regia	((Reinhardtia_simplex	(Reinhardtia_paiewonskiana	Reinhardtia_latisecta))	Reinhardtia_gracilis))	Phoenix_dactylifera)	(Iriartea_deltoidea	Sabal_domingensis))	(Sclerosperma_profizianum	Orania_palindan))	(((Oenocarpus_bataua	Oenocarpus_minor)	Prestoea_acuminata)	(Hydriastele_microspadix	(Veitchia_spiralis	Kentiopsis_piersoniorum))))	Attalea_speciosa)	(Manicaria_saccifera	((Pelagodoxa_henryana	Pseudophoenix_vinifera)	((Elaeis_guineensis	(Leopoldinia_pulchra	Elaeis_oleifera))	Bactris_major)))))	Nypa_fruticans);
((Sabal_domingensis	(Phoenix_dactylifera	((Burretiokentia_grandiflora	(((Manicaria_saccifera	((Veitchia_spiralis	Kentiopsis_piersoniorum)	(((Oenocarpus_bataua	Oenocarpus_minor)	Prestoea_acuminata)	Hydriastele_microspadix)))	((Pelagodoxa_henryana	Pseudophoenix_vinifera)	((Elaeis_guineensis	Elaeis_oleifera)	Bactris_major)))	(Roystonea_regia	(Reinhardtia_simplex	((Reinhardtia_paiewonskiana	Reinhardtia_latisecta)	Reinhardtia_gracilis)))))	((Attalea_speciosa	(Leopoldinia_pulchra	Iriartea_deltoidea))	(Sclerosperma_profizianum	Orania_palindan)))))	Nypa_fruticans);
((Burretiokentia_grandiflora	(Hydriastele_microspadix	(Kentiopsis_piersoniorum	(((((Reinhardtia_latisecta	Reinhardtia_gracilis)	Reinhardtia_simplex)	Reinhardtia_paiewonskiana)	(((((Oenocarpus_bataua	Oenocarpus_minor)	Prestoea_acuminata)	(Leopoldinia_pulchra	Iriartea_deltoidea))	(((Elaeis_guineensis	Elaeis_oleifera)	Attalea_speciosa)	((Sclerosperma_profizianum	Orania_palindan)	(((Pelagodoxa_henryana	Pseudophoenix_vinifera)	Bactris_major)	Manicaria_saccifera))))	((Sabal_domingensis	Phoenix_dactylifera)	Roystonea_regia)))	Veitchia_spiralis))))	Nypa_fruticans);
((Burretiokentia_grandiflora	(Sclerosperma_profizianum	(Pelagodoxa_henryana	(Manicaria_saccifera	((((Hydriastele_microspadix	(Kentiopsis_piersoniorum	Veitchia_spiralis))	(((Attalea_speciosa	Orania_palindan)	((Oenocarpus_bataua	Oenocarpus_minor)	Prestoea_acuminata))	((Phoenix_dactylifera	(Pseudophoenix_vinifera	Iriartea_deltoidea))	Sabal_domingensis)))	(Bactris_major	(Elaeis_guineensis	(Leopoldinia_pulchra	Elaeis_oleifera))))	(Roystonea_regia	(Reinhardtia_gracilis	(Reinhardtia_simplex	(Reinhardtia_latisecta	Reinhardtia_paiewonskiana)))))))))	Nypa_fruticans);
((Sabal_domingensis	((Phoenix_dactylifera	((Leopoldinia_pulchra	Pseudophoenix_vinifera)	Iriartea_deltoidea))	(((Reinhardtia_gracilis	(Reinhardtia_paiewonskiana	(Reinhardtia_simplex	Reinhardtia_latisecta)))	(((Bactris_major	(Elaeis_guineensis	Elaeis_oleifera))	(Kentiopsis_piersoniorum	(Burretiokentia_grandiflora	Sclerosperma_profizianum)))	((Manicaria_saccifera	(Hydriastele_microspadix	Veitchia_spiralis))	(Attalea_speciosa	((Pelagodoxa_henryana	((Oenocarpus_bataua	Oenocarpus_minor)	Prestoea_acuminata))	Orania_palindan)))))	Roystonea_regia)))	Nypa_fruticans);
((Burretiokentia_grandiflora	((Kentiopsis_piersoniorum	(Veitchia_spiralis	(((Pseudophoenix_vinifera	(Pelagodoxa_henryana	(Bactris_major	((Leopoldinia_pulchra	Elaeis_oleifera)	Elaeis_guineensis))))	(((Reinhardtia_simplex	(Reinhardtia_gracilis	(Reinhardtia_latisecta	Reinhardtia_paiewonskiana)))	Manicaria_saccifera)	(((Roystonea_regia	(Orania_palindan	Attalea_speciosa))	(Phoenix_dactylifera	(Iriartea_deltoidea	(Prestoea_acuminata	(Oenocarpus_bataua	Oenocarpus_minor)))))	Sabal_domingensis)))	Hydriastele_microspadix)))	Sclerosperma_profizianum))	Nypa_fruticans);
((Burretiokentia_grandiflora	((Sclerosperma_profizianum	Pelagodoxa_henryana)	((Reinhardtia_gracilis	(Reinhardtia_latisecta	(Reinhardtia_paiewonskiana	Reinhardtia_simplex)))	(Manicaria_saccifera	(((Orania_palindan	((((Phoenix_dactylifera	((Leopoldinia_pulchra	Pseudophoenix_vinifera)	Iriartea_deltoidea))	Sabal_domingensis)	Roystonea_regia)	(Prestoea_acuminata	(Oenocarpus_bataua	Oenocarpus_minor))))	Bactris_major)	((Kentiopsis_piersoniorum	(Veitchia_spiralis	Hydriastele_microspadix))	(Attalea_speciosa	(Elaeis_oleifera	Elaeis_guineensis))))))))	Nypa_fruticans);
((Burretiokentia_grandiflora	((Phoenix_dactylifera	(Pseudophoenix_vinifera	((Prestoea_acuminata	(Oenocarpus_bataua	Oenocarpus_minor))	Iriartea_deltoidea)))	(((((Manicaria_saccifera	(Sclerosperma_profizianum	(Roystonea_regia	(Leopoldinia_pulchra	Pelagodoxa_henryana))))	(Reinhardtia_gracilis	((Reinhardtia_latisecta	Reinhardtia_paiewonskiana)	Reinhardtia_simplex)))	((Sabal_domingensis	Bactris_major)	((Kentiopsis_piersoniorum	(Veitchia_spiralis	Hydriastele_microspadix))	Attalea_speciosa)))	(Elaeis_oleifera	Elaeis_guineensis))	Orania_palindan)))	Nypa_fruticans);
((Iriartea_deltoidea	(Orania_palindan	(Phoenix_dactylifera	((((((Reinhardtia_latisecta	Reinhardtia_paiewonskiana)	Reinhardtia_gracilis)	Reinhardtia_simplex)	((Attalea_speciosa	(Elaeis_oleifera	Elaeis_guineensis))	(Manicaria_saccifera	((Prestoea_acuminata	(Oenocarpus_bataua	Oenocarpus_minor))	((Sclerosperma_profizianum	Burretiokentia_grandiflora)	(Hydriastele_microspadix	(Kentiopsis_piersoniorum	Veitchia_spiralis)))))))	(Roystonea_regia	(Sabal_domingensis	Bactris_major)))	((Leopoldinia_pulchra	Pelagodoxa_henryana)	Pseudophoenix_vinifera)))))	Nypa_fruticans);
((Sabal_domingensis	(Iriartea_deltoidea	(((Orania_palindan	(Leopoldinia_pulchra	(Bactris_major	(Elaeis_oleifera	Elaeis_guineensis))))	(((Hydriastele_microspadix	(Kentiopsis_piersoniorum	Veitchia_spiralis))	(Prestoea_acuminata	(Oenocarpus_bataua	Oenocarpus_minor)))	(Attalea_speciosa	Burretiokentia_grandiflora)))	((Roystonea_regia	Phoenix_dactylifera)	((((Pelagodoxa_henryana	Pseudophoenix_vinifera)	Sclerosperma_profizianum)	Manicaria_saccifera)	((Reinhardtia_simplex	(Reinhardtia_latisecta	Reinhardtia_paiewonskiana))	Reinhardtia_gracilis))))))	Nypa_fruticans);
((Burretiokentia_grandiflora	((((Prestoea_acuminata	(Oenocarpus_bataua	Oenocarpus_minor))	((Orania_palindan	(((Leopoldinia_pulchra	Elaeis_oleifera)	Elaeis_guineensis)	Attalea_speciosa))	((((Roystonea_regia	(Phoenix_dactylifera	((Pelagodoxa_henryana	Sclerosperma_profizianum)	Manicaria_saccifera)))	(Reinhardtia_simplex	(Reinhardtia_gracilis	(Reinhardtia_latisecta	Reinhardtia_paiewonskiana))))	((Bactris_major	Sabal_domingensis)	Iriartea_deltoidea))	Pseudophoenix_vinifera)))	Hydriastele_microspadix)	(Kentiopsis_piersoniorum	Veitchia_spiralis)))	Nypa_fruticans);
((Burretiokentia_grandiflora	(((((((Roystonea_regia	(Phoenix_dactylifera	(Reinhardtia_gracilis	((Reinhardtia_paiewonskiana	Reinhardtia_latisecta)	Reinhardtia_simplex))))	(Sabal_domingensis	Iriartea_deltoidea))	(Leopoldinia_pulchra	Pseudophoenix_vinifera))	Bactris_major)	(Orania_palindan	((Elaeis_oleifera	Elaeis_guineensis)	Attalea_speciosa)))	(Manicaria_saccifera	((Hydriastele_microspadix	(Veitchia_spiralis	Kentiopsis_piersoniorum))	(Prestoea_acuminata	(Oenocarpus_bataua	Oenocarpus_minor)))))	(Pelagodoxa_henryana	Sclerosperma_profizianum)))	Nypa_fruticans);
((Burretiokentia_grandiflora	(((Kentiopsis_piersoniorum	((Manicaria_saccifera	((Bactris_major	(Pseudophoenix_vinifera	(Leopoldinia_pulchra	Pelagodoxa_henryana)))	((Elaeis_oleifera	Elaeis_guineensis)	Attalea_speciosa)))	(((Prestoea_acuminata	(Oenocarpus_bataua	Oenocarpus_minor))	(Sclerosperma_profizianum	Orania_palindan))	((Roystonea_regia	((Phoenix_dactylifera	Sabal_domingensis)	Iriartea_deltoidea))	(Reinhardtia_gracilis	((Reinhardtia_paiewonskiana	Reinhardtia_latisecta)	Reinhardtia_simplex))))))	Hydriastele_microspadix)	Veitchia_spiralis))	Nypa_fruticans);
((Burretiokentia_grandiflora	(((Reinhardtia_paiewonskiana	(Reinhardtia_latisecta	Reinhardtia_gracilis))	Reinhardtia_simplex)	(((Sclerosperma_profizianum	Orania_palindan)	((Phoenix_dactylifera	(Sabal_domingensis	Pelagodoxa_henryana))	Bactris_major))	((Roystonea_regia	((Elaeis_oleifera	Elaeis_guineensis)	Attalea_speciosa))	((((Veitchia_spiralis	Hydriastele_microspadix)	Kentiopsis_piersoniorum)	(Pseudophoenix_vinifera	((Leopoldinia_pulchra	Iriartea_deltoidea)	(Prestoea_acuminata	(Oenocarpus_bataua	Oenocarpus_minor)))))	Manicaria_saccifera)))))	Nypa_fruticans);
((Burretiokentia_grandiflora	(Sclerosperma_profizianum	(((Pelagodoxa_henryana	Pseudophoenix_vinifera)	((((Reinhardtia_paiewonskiana	Reinhardtia_latisecta)	Reinhardtia_simplex)	Reinhardtia_gracilis)	(((((Leopoldinia_pulchra	Iriartea_deltoidea)	(Prestoea_acuminata	(Oenocarpus_bataua	Oenocarpus_minor)))	(Hydriastele_microspadix	(Kentiopsis_piersoniorum	Veitchia_spiralis)))	(Bactris_major	Sabal_domingensis))	((Elaeis_oleifera	Elaeis_guineensis)	(Attalea_speciosa	Orania_palindan)))))	(Phoenix_dactylifera	(Roystonea_regia	Manicaria_saccifera)))))	Nypa_fruticans);
((Iriartea_deltoidea	(((((Reinhardtia_simplex	(Reinhardtia_paiewonskiana	(Reinhardtia_gracilis	Reinhardtia_latisecta)))	(Sabal_domingensis	((Manicaria_saccifera	((Hydriastele_microspadix	(Veitchia_spiralis	(Burretiokentia_grandiflora	Kentiopsis_piersoniorum)))	(Attalea_speciosa	((Oenocarpus_bataua	Oenocarpus_minor)	Prestoea_acuminata))))	((Pelagodoxa_henryana	Pseudophoenix_vinifera)	(Bactris_major	(Leopoldinia_pulchra	(Elaeis_guineensis	Elaeis_oleifera)))))))	Roystonea_regia)	(Orania_palindan	Sclerosperma_profizianum))	Phoenix_dactylifera))	Nypa_fruticans);
((Attalea_speciosa	(((((Pseudophoenix_vinifera	Orania_palindan)	((Oenocarpus_bataua	Oenocarpus_minor)	Prestoea_acuminata))	(((Hydriastele_microspadix	Veitchia_spiralis)	((((Burretiokentia_grandiflora	(Reinhardtia_simplex	((Reinhardtia_paiewonskiana	Reinhardtia_latisecta)	Reinhardtia_gracilis)))	((Pelagodoxa_henryana	Roystonea_regia)	Sclerosperma_profizianum))	Manicaria_saccifera)	(Bactris_major	(Leopoldinia_pulchra	(Elaeis_guineensis	Elaeis_oleifera)))))	Kentiopsis_piersoniorum))	(Sabal_domingensis	Phoenix_dactylifera))	Iriartea_deltoidea))	Nypa_fruticans);
((Sclerosperma_profizianum	((((Attalea_speciosa	Sabal_domingensis)	Bactris_major)	Burretiokentia_grandiflora)	(((Elaeis_guineensis	Elaeis_oleifera)	((Leopoldinia_pulchra	Pelagodoxa_henryana)	Roystonea_regia))	(((Reinhardtia_gracilis	(Reinhardtia_latisecta	(Reinhardtia_paiewonskiana	Reinhardtia_simplex)))	(Hydriastele_microspadix	(Kentiopsis_piersoniorum	Veitchia_spiralis)))	(Manicaria_saccifera	(((Pseudophoenix_vinifera	Phoenix_dactylifera)	(((Oenocarpus_bataua	Oenocarpus_minor)	Prestoea_acuminata)	Iriartea_deltoidea))	Orania_palindan))))))	Nypa_fruticans);
((((((((Oenocarpus_bataua	Oenocarpus_minor)	Prestoea_acuminata)	Burretiokentia_grandiflora)	((Sabal_domingensis	Roystonea_regia)	Phoenix_dactylifera))	(((((Reinhardtia_gracilis	((Reinhardtia_latisecta	Reinhardtia_paiewonskiana)	Reinhardtia_simplex))	(Hydriastele_microspadix	(Kentiopsis_piersoniorum	Veitchia_spiralis)))	((((Elaeis_guineensis	Elaeis_oleifera)	Bactris_major)	(Pseudophoenix_vinifera	(Leopoldinia_pulchra	Pelagodoxa_henryana)))	Attalea_speciosa))	Manicaria_saccifera)	Sclerosperma_profizianum))	Orania_palindan)	Iriartea_deltoidea)	Nypa_fruticans);
((Burretiokentia_grandiflora	((Hydriastele_microspadix	(Kentiopsis_piersoniorum	Veitchia_spiralis))	((((((Leopoldinia_pulchra	(Elaeis_guineensis	Elaeis_oleifera))	Pseudophoenix_vinifera)	Pelagodoxa_henryana)	Bactris_major)	((Sclerosperma_profizianum	(Manicaria_saccifera	((((Attalea_speciosa	Orania_palindan)	(Sabal_domingensis	Iriartea_deltoidea))	((Oenocarpus_bataua	Oenocarpus_minor)	Prestoea_acuminata))	Phoenix_dactylifera)))	Roystonea_regia))	(Reinhardtia_gracilis	(Reinhardtia_paiewonskiana	(Reinhardtia_simplex	Reinhardtia_latisecta))))))	Nypa_fruticans);
((Oenocarpus_minor	((Prestoea_acuminata	(((((Roystonea_regia	(Pseudophoenix_vinifera	Pelagodoxa_henryana))	(Phoenix_dactylifera	Sabal_domingensis))	(Iriartea_deltoidea	Attalea_speciosa))	(Manicaria_saccifera	((Sclerosperma_profizianum	Orania_palindan)	(((Elaeis_guineensis	Elaeis_oleifera)	Leopoldinia_pulchra)	Bactris_major))))	((Reinhardtia_simplex	((Reinhardtia_paiewonskiana	Reinhardtia_latisecta)	Reinhardtia_gracilis))	((Kentiopsis_piersoniorum	Veitchia_spiralis)	(Burretiokentia_grandiflora	Hydriastele_microspadix)))))	Oenocarpus_bataua))	Nypa_fruticans);
((Sabal_domingensis	((((((Hydriastele_microspadix	((Veitchia_spiralis	Burretiokentia_grandiflora)	Kentiopsis_piersoniorum))	(Sclerosperma_profizianum	((Leopoldinia_pulchra	Pelagodoxa_henryana)	((Oenocarpus_bataua	Oenocarpus_minor)	Prestoea_acuminata))))	(Orania_palindan	(Attalea_speciosa	(Elaeis_guineensis	Elaeis_oleifera))))	(Bactris_major	Manicaria_saccifera))	(Roystonea_regia	(Reinhardtia_gracilis	(Reinhardtia_simplex	(Reinhardtia_paiewonskiana	Reinhardtia_latisecta)))))	(Iriartea_deltoidea	(Phoenix_dactylifera	Pseudophoenix_vinifera))))	Nypa_fruticans);
((Burretiokentia_grandiflora	(((((((Bactris_major	Sabal_domingensis)	Roystonea_regia)	(Reinhardtia_gracilis	(Reinhardtia_simplex	(Reinhardtia_paiewonskiana	Reinhardtia_latisecta))))	(Iriartea_deltoidea	(Phoenix_dactylifera	Pseudophoenix_vinifera)))	(Attalea_speciosa	(Elaeis_guineensis	(Leopoldinia_pulchra	Elaeis_oleifera))))	(Manicaria_saccifera	(Pelagodoxa_henryana	((Sclerosperma_profizianum	Orania_palindan)	((Oenocarpus_bataua	Oenocarpus_minor)	Prestoea_acuminata)))))	(Hydriastele_microspadix	(Veitchia_spiralis	Kentiopsis_piersoniorum))))	Nypa_fruticans);
((Sabal_domingensis	(Iriartea_deltoidea	((Roystonea_regia	(Phoenix_dactylifera	(Reinhardtia_gracilis	(Reinhardtia_simplex	(Reinhardtia_paiewonskiana	Reinhardtia_latisecta)))))	(((Sclerosperma_profizianum	Orania_palindan)	(((Bactris_major	((Pseudophoenix_vinifera	(Leopoldinia_pulchra	Pelagodoxa_henryana))	(Elaeis_guineensis	Elaeis_oleifera)))	(Manicaria_saccifera	(((Veitchia_spiralis	Burretiokentia_grandiflora)	Hydriastele_microspadix)	Kentiopsis_piersoniorum)))	((Oenocarpus_bataua	Oenocarpus_minor)	Prestoea_acuminata)))	Attalea_speciosa))))	Nypa_fruticans);
((Iriartea_deltoidea	(((Oenocarpus_bataua	Oenocarpus_minor)	Prestoea_acuminata)	(Burretiokentia_grandiflora	((Sabal_domingensis	Attalea_speciosa)	(((Phoenix_dactylifera	((Hydriastele_microspadix	(Kentiopsis_piersoniorum	Veitchia_spiralis))	(Reinhardtia_gracilis	((Reinhardtia_paiewonskiana	Reinhardtia_latisecta)	Reinhardtia_simplex))))	(((Leopoldinia_pulchra	Pelagodoxa_henryana)	Roystonea_regia)	Manicaria_saccifera))	((Pseudophoenix_vinifera	(Sclerosperma_profizianum	Orania_palindan))	((Elaeis_guineensis	Elaeis_oleifera)	Bactris_major)))))))	Nypa_fruticans);
((Sabal_domingensis	(Phoenix_dactylifera	(((((Pelagodoxa_henryana	Pseudophoenix_vinifera)	Sclerosperma_profizianum)	((Manicaria_saccifera	((((Burretiokentia_grandiflora	Veitchia_spiralis)	Kentiopsis_piersoniorum)	Hydriastele_microspadix)	((Orania_palindan	(Attalea_speciosa	Iriartea_deltoidea))	((Oenocarpus_minor	Oenocarpus_bataua)	Prestoea_acuminata))))	((Leopoldinia_pulchra	(Elaeis_guineensis	Elaeis_oleifera))	Bactris_major)))	(Reinhardtia_gracilis	((Reinhardtia_latisecta	Reinhardtia_paiewonskiana)	Reinhardtia_simplex)))	Roystonea_regia)))	Nypa_fruticans);
((Iriartea_deltoidea	((Reinhardtia_gracilis	((Reinhardtia_latisecta	Reinhardtia_paiewonskiana)	Reinhardtia_simplex))	((((((Leopoldinia_pulchra	Pseudophoenix_vinifera)	(Sclerosperma_profizianum	Orania_palindan))	(Attalea_speciosa	((((Kentiopsis_piersoniorum	Veitchia_spiralis)	Burretiokentia_grandiflora)	Hydriastele_microspadix)	((Oenocarpus_minor	Oenocarpus_bataua)	Prestoea_acuminata))))	(Manicaria_saccifera	(Bactris_major	(Pelagodoxa_henryana	(Elaeis_guineensis	Elaeis_oleifera)))))	(Sabal_domingensis	Phoenix_dactylifera))	Roystonea_regia)))	Nypa_fruticans);
((Sclerosperma_profizianum	(Roystonea_regia	(((((Iriartea_deltoidea	Attalea_speciosa)	Sabal_domingensis)	(((Oenocarpus_minor	Oenocarpus_bataua)	Prestoea_acuminata)	((Burretiokentia_grandiflora	(Bactris_major	(Elaeis_guineensis	Elaeis_oleifera)))	Orania_palindan)))	(((Kentiopsis_piersoniorum	Veitchia_spiralis)	Hydriastele_microspadix)	(Reinhardtia_gracilis	((Reinhardtia_latisecta	Reinhardtia_paiewonskiana)	Reinhardtia_simplex))))	((Phoenix_dactylifera	(Pelagodoxa_henryana	(Leopoldinia_pulchra	Pseudophoenix_vinifera)))	Manicaria_saccifera))))	Nypa_fruticans);
((Iriartea_deltoidea	(Phoenix_dactylifera	((((Oenocarpus_minor	Oenocarpus_bataua)	Prestoea_acuminata)	((Leopoldinia_pulchra	Pseudophoenix_vinifera)	(Sclerosperma_profizianum	Orania_palindan)))	(((((Manicaria_saccifera	(Sabal_domingensis	Bactris_major))	Roystonea_regia)	((((Burretiokentia_grandiflora	Kentiopsis_piersoniorum)	Veitchia_spiralis)	Hydriastele_microspadix)	((Reinhardtia_simplex	Reinhardtia_paiewonskiana)	(Reinhardtia_latisecta	Reinhardtia_gracilis))))	(Attalea_speciosa	(Elaeis_guineensis	Elaeis_oleifera)))	Pelagodoxa_henryana))))	Nypa_fruticans);
((Burretiokentia_grandiflora	(Sclerosperma_profizianum	((Pelagodoxa_henryana	Manicaria_saccifera)	(Roystonea_regia	(((Attalea_speciosa	(Elaeis_guineensis	Elaeis_oleifera))	(Sabal_domingensis	Bactris_major))	((Veitchia_spiralis	((Kentiopsis_piersoniorum	Hydriastele_microspadix)	(Reinhardtia_simplex	(Reinhardtia_paiewonskiana	(Reinhardtia_latisecta	Reinhardtia_gracilis)))))	((((((Oenocarpus_minor	Oenocarpus_bataua)	Prestoea_acuminata)	Iriartea_deltoidea)	Phoenix_dactylifera)	(Leopoldinia_pulchra	Pseudophoenix_vinifera))	Orania_palindan)))))))	Nypa_fruticans);
((Sabal_domingensis	(((((Sclerosperma_profizianum	Manicaria_saccifera)	Pelagodoxa_henryana)	(((((Veitchia_spiralis	(Burretiokentia_grandiflora	Kentiopsis_piersoniorum))	Hydriastele_microspadix)	(Reinhardtia_simplex	((Reinhardtia_paiewonskiana	Reinhardtia_latisecta)	Reinhardtia_gracilis)))	Bactris_major)	(Orania_palindan	(Attalea_speciosa	(Elaeis_guineensis	Elaeis_oleifera)))))	(((Leopoldinia_pulchra	(((Oenocarpus_minor	Oenocarpus_bataua)	Prestoea_acuminata)	Iriartea_deltoidea))	Phoenix_dactylifera)	Pseudophoenix_vinifera))	Roystonea_regia))	Nypa_fruticans);
((((Veitchia_spiralis	Kentiopsis_piersoniorum)	Burretiokentia_grandiflora)	(Hydriastele_microspadix	((((((Pelagodoxa_henryana	(Leopoldinia_pulchra	(Bactris_major	(Elaeis_guineensis	Elaeis_oleifera))))	(((Reinhardtia_gracilis	(Reinhardtia_simplex	(Reinhardtia_paiewonskiana	Reinhardtia_latisecta)))	(Phoenix_dactylifera	(Pseudophoenix_vinifera	Iriartea_deltoidea)))	(Roystonea_regia	Sabal_domingensis)))	(Sclerosperma_profizianum	Orania_palindan))	Attalea_speciosa)	Manicaria_saccifera)	((Oenocarpus_minor	Oenocarpus_bataua)	Prestoea_acuminata))))	Nypa_fruticans);
((Burretiokentia_grandiflora	((Hydriastele_microspadix	(Veitchia_spiralis	((((Elaeis_guineensis	Elaeis_oleifera)	(((Roystonea_regia	Pelagodoxa_henryana)	(Reinhardtia_gracilis	(Reinhardtia_simplex	(Reinhardtia_paiewonskiana	Reinhardtia_latisecta))))	Manicaria_saccifera))	(Bactris_major	Sabal_domingensis))	(Attalea_speciosa	(((Phoenix_dactylifera	Pseudophoenix_vinifera)	(((Oenocarpus_minor	Oenocarpus_bataua)	Prestoea_acuminata)	(Iriartea_deltoidea	Leopoldinia_pulchra)))	(Sclerosperma_profizianum	Orania_palindan))))))	Kentiopsis_piersoniorum))	Nypa_fruticans);
((Burretiokentia_grandiflora	((Hydriastele_microspadix	(Veitchia_spiralis	(((((Roystonea_regia	Pelagodoxa_henryana)	(Reinhardtia_gracilis	(Reinhardtia_simplex	(Reinhardtia_paiewonskiana	Reinhardtia_latisecta))))	Manicaria_saccifera)	((Bactris_major	Sabal_domingensis)	(Attalea_speciosa	(Leopoldinia_pulchra	(Elaeis_guineensis	Elaeis_oleifera)))))	((Pseudophoenix_vinifera	(Sclerosperma_profizianum	Orania_palindan))	(Iriartea_deltoidea	(Phoenix_dactylifera	((Oenocarpus_minor	Oenocarpus_bataua)	Prestoea_acuminata)))))))	Kentiopsis_piersoniorum))	Nypa_fruticans);
((Burretiokentia_grandiflora	((Hydriastele_microspadix	((((((Elaeis_guineensis	Elaeis_oleifera)	Attalea_speciosa)	Orania_palindan)	((Iriartea_deltoidea	(Bactris_major	Sabal_domingensis))	Pseudophoenix_vinifera))	(((Sclerosperma_profizianum	(Leopoldinia_pulchra	Pelagodoxa_henryana))	Manicaria_saccifera)	((Roystonea_regia	Phoenix_dactylifera)	(Reinhardtia_gracilis	(Reinhardtia_simplex	(Reinhardtia_latisecta	Reinhardtia_paiewonskiana))))))	((Oenocarpus_minor	Oenocarpus_bataua)	Prestoea_acuminata)))	(Kentiopsis_piersoniorum	Veitchia_spiralis)))	Nypa_fruticans);
((Sclerosperma_profizianum	((Bactris_major	((Orania_palindan	(Attalea_speciosa	(Elaeis_oleifera	Elaeis_guineensis)))	((((Reinhardtia_simplex	(Reinhardtia_paiewonskiana	(Reinhardtia_gracilis	Reinhardtia_latisecta)))	Sabal_domingensis)	(Roystonea_regia	((Leopoldinia_pulchra	Pseudophoenix_vinifera)	(Iriartea_deltoidea	Phoenix_dactylifera))))	(Manicaria_saccifera	(((Hydriastele_microspadix	(Veitchia_spiralis	Kentiopsis_piersoniorum))	((Oenocarpus_bataua	Oenocarpus_minor)	Prestoea_acuminata))	Pelagodoxa_henryana)))))	Burretiokentia_grandiflora))	Nypa_fruticans);
((Iriartea_deltoidea	((Phoenix_dactylifera	(((((Bactris_major	(((Hydriastele_microspadix	((Veitchia_spiralis	Kentiopsis_piersoniorum)	Burretiokentia_grandiflora))	((Oenocarpus_bataua	Oenocarpus_minor)	Prestoea_acuminata))	(Orania_palindan	(Attalea_speciosa	((Leopoldinia_pulchra	Elaeis_oleifera)	Elaeis_guineensis)))))	(Sclerosperma_profizianum	(Pelagodoxa_henryana	Manicaria_saccifera)))	(Reinhardtia_simplex	((Reinhardtia_paiewonskiana	Reinhardtia_latisecta)	Reinhardtia_gracilis)))	Roystonea_regia)	Sabal_domingensis))	Pseudophoenix_vinifera))	Nypa_fruticans);
((((Phoenix_dactylifera	Manicaria_saccifera)	(((((Attalea_speciosa	((Sabal_domingensis	Bactris_major)	(Burretiokentia_grandiflora	(Hydriastele_microspadix	(Veitchia_spiralis	Kentiopsis_piersoniorum)))))	((((Elaeis_oleifera	Elaeis_guineensis)	(Leopoldinia_pulchra	Pseudophoenix_vinifera))	(((Oenocarpus_bataua	Oenocarpus_minor)	Prestoea_acuminata)	Iriartea_deltoidea))	Orania_palindan))	((Reinhardtia_paiewonskiana	(Reinhardtia_simplex	Reinhardtia_latisecta))	Reinhardtia_gracilis))	Pelagodoxa_henryana)	Roystonea_regia))	Sclerosperma_profizianum)	Nypa_fruticans);
((Burretiokentia_grandiflora	(Sclerosperma_profizianum	((Roystonea_regia	((Reinhardtia_gracilis	(Reinhardtia_simplex	(Reinhardtia_paiewonskiana	Reinhardtia_latisecta)))	Phoenix_dactylifera))	(Manicaria_saccifera	(Sabal_domingensis	((((Bactris_major	((Leopoldinia_pulchra	Elaeis_oleifera)	Elaeis_guineensis))	Pseudophoenix_vinifera)	((((Pelagodoxa_henryana	((Oenocarpus_bataua	Oenocarpus_minor)	Prestoea_acuminata))	Iriartea_deltoidea)	Orania_palindan)	(Hydriastele_microspadix	(Veitchia_spiralis	Kentiopsis_piersoniorum))))	Attalea_speciosa))))))	Nypa_fruticans);
((((Reinhardtia_simplex	Reinhardtia_paiewonskiana)	Reinhardtia_latisecta)	((((Sabal_domingensis	Phoenix_dactylifera)	((((Orania_palindan	(((Leopoldinia_pulchra	Elaeis_oleifera)	Elaeis_guineensis)	Attalea_speciosa))	(Burretiokentia_grandiflora	(((((Oenocarpus_bataua	Oenocarpus_minor)	Prestoea_acuminata)	(Iriartea_deltoidea	Pelagodoxa_henryana))	(Hydriastele_microspadix	(Veitchia_spiralis	Kentiopsis_piersoniorum)))	Sclerosperma_profizianum)))	(Bactris_major	Pseudophoenix_vinifera))	Manicaria_saccifera))	Roystonea_regia)	Reinhardtia_gracilis))	Nypa_fruticans);
((Burretiokentia_grandiflora	((Attalea_speciosa	(Manicaria_saccifera	((Oenocarpus_bataua	Oenocarpus_minor)	Prestoea_acuminata)))	(((((Orania_palindan	Sclerosperma_profizianum)	Pseudophoenix_vinifera)	(Roystonea_regia	((Sabal_domingensis	Phoenix_dactylifera)	Iriartea_deltoidea)))	((Hydriastele_microspadix	(Veitchia_spiralis	Kentiopsis_piersoniorum))	(Reinhardtia_gracilis	((Reinhardtia_paiewonskiana	Reinhardtia_latisecta)	Reinhardtia_simplex))))	(Pelagodoxa_henryana	(Bactris_major	((Leopoldinia_pulchra	Elaeis_oleifera)	Elaeis_guineensis))))))	Nypa_fruticans);
((Burretiokentia_grandiflora	(((Orania_palindan	Sclerosperma_profizianum)	((Phoenix_dactylifera	Pseudophoenix_vinifera)	(((Oenocarpus_bataua	Oenocarpus_minor)	Prestoea_acuminata)	Iriartea_deltoidea)))	(((Roystonea_regia	Pelagodoxa_henryana)	(Attalea_speciosa	Sabal_domingensis))	(((Bactris_major	((Leopoldinia_pulchra	Elaeis_oleifera)	Elaeis_guineensis))	Manicaria_saccifera)	((Hydriastele_microspadix	(Veitchia_spiralis	Kentiopsis_piersoniorum))	(Reinhardtia_gracilis	((Reinhardtia_paiewonskiana	Reinhardtia_latisecta)	Reinhardtia_simplex)))))))	Nypa_fruticans);
((Sabal_domingensis	((((((((Attalea_speciosa	((Leopoldinia_pulchra	Elaeis_oleifera)	Elaeis_guineensis))	Orania_palindan)	Sclerosperma_profizianum)	(((Kentiopsis_piersoniorum	Burretiokentia_grandiflora)	(Hydriastele_microspadix	Veitchia_spiralis))	(((Reinhardtia_paiewonskiana	Reinhardtia_latisecta)	Reinhardtia_gracilis)	Reinhardtia_simplex)))	Roystonea_regia)	(Pelagodoxa_henryana	Pseudophoenix_vinifera))	(((Manicaria_saccifera	Iriartea_deltoidea)	((Oenocarpus_bataua	Oenocarpus_minor)	Prestoea_acuminata))	Phoenix_dactylifera))	Bactris_major))	Nypa_fruticans);
((Burretiokentia_grandiflora	((Veitchia_spiralis	(Kentiopsis_piersoniorum	(Hydriastele_microspadix	((((Oenocarpus_bataua	Oenocarpus_minor)	Prestoea_acuminata)	(Pelagodoxa_henryana	Pseudophoenix_vinifera))	(((Iriartea_deltoidea	(Bactris_major	Sabal_domingensis))	(((Manicaria_saccifera	Phoenix_dactylifera)	Roystonea_regia)	((Reinhardtia_simplex	(Reinhardtia_latisecta	Reinhardtia_paiewonskiana))	Reinhardtia_gracilis)))	((Attalea_speciosa	((Leopoldinia_pulchra	Elaeis_oleifera)	Elaeis_guineensis))	Orania_palindan))))))	Sclerosperma_profizianum))	Nypa_fruticans);
(((((Oenocarpus_bataua	Oenocarpus_minor)	Prestoea_acuminata)	((((((Roystonea_regia	(Bactris_major	Sabal_domingensis))	((Reinhardtia_simplex	(Reinhardtia_latisecta	Reinhardtia_paiewonskiana))	Reinhardtia_gracilis))	(Iriartea_deltoidea	Phoenix_dactylifera))	(Manicaria_saccifera	(Attalea_speciosa	((Leopoldinia_pulchra	Elaeis_oleifera)	Elaeis_guineensis))))	(Sclerosperma_profizianum	Orania_palindan))	(Pelagodoxa_henryana	Pseudophoenix_vinifera)))	(Burretiokentia_grandiflora	(Hydriastele_microspadix	(Kentiopsis_piersoniorum	Veitchia_spiralis))))	Nypa_fruticans);
((Sabal_domingensis	((((((Orania_palindan	Attalea_speciosa)	(Elaeis_oleifera	Elaeis_guineensis))	(Roystonea_regia	((Manicaria_saccifera	Iriartea_deltoidea)	(((Leopoldinia_pulchra	Pseudophoenix_vinifera)	Pelagodoxa_henryana)	((Hydriastele_microspadix	(((Sclerosperma_profizianum	Burretiokentia_grandiflora)	Veitchia_spiralis)	Kentiopsis_piersoniorum))	(Prestoea_acuminata	(Oenocarpus_minor	Oenocarpus_bataua)))))))	(Reinhardtia_gracilis	((Reinhardtia_simplex	Reinhardtia_paiewonskiana)	Reinhardtia_latisecta)))	Phoenix_dactylifera)	Bactris_major))	Nypa_fruticans);
((Hydriastele_microspadix	(((((Sclerosperma_profizianum	Orania_palindan)	((Bactris_major	(Pseudophoenix_vinifera	(Elaeis_oleifera	Elaeis_guineensis)))	(((((Reinhardtia_latisecta	Reinhardtia_gracilis)	Reinhardtia_simplex)	Reinhardtia_paiewonskiana)	Roystonea_regia)	(Phoenix_dactylifera	Sabal_domingensis))))	Manicaria_saccifera)	(Attalea_speciosa	((Prestoea_acuminata	(Oenocarpus_minor	Oenocarpus_bataua))	((Leopoldinia_pulchra	Pelagodoxa_henryana)	Iriartea_deltoidea))))	((Kentiopsis_piersoniorum	Veitchia_spiralis)	Burretiokentia_grandiflora)))	Nypa_fruticans);
((Iriartea_deltoidea	(((((((Phoenix_dactylifera	Sabal_domingensis)	Bactris_major)	((Reinhardtia_simplex	(Reinhardtia_latisecta	Reinhardtia_gracilis))	Reinhardtia_paiewonskiana))	(Pelagodoxa_henryana	(Roystonea_regia	(Attalea_speciosa	(Elaeis_oleifera	Elaeis_guineensis)))))	Manicaria_saccifera)	((Kentiopsis_piersoniorum	Burretiokentia_grandiflora)	(Hydriastele_microspadix	Veitchia_spiralis)))	(((Sclerosperma_profizianum	Orania_palindan)	(Leopoldinia_pulchra	Pseudophoenix_vinifera))	(Prestoea_acuminata	(Oenocarpus_minor	Oenocarpus_bataua)))))	Nypa_fruticans);
((Sabal_domingensis	(Attalea_speciosa	(((((Leopoldinia_pulchra	Pelagodoxa_henryana)	Roystonea_regia)	((Burretiokentia_grandiflora	Sclerosperma_profizianum)	(Phoenix_dactylifera	Manicaria_saccifera)))	(((Reinhardtia_simplex	Reinhardtia_paiewonskiana)	Reinhardtia_latisecta)	Reinhardtia_gracilis))	((((Bactris_major	(Elaeis_oleifera	Elaeis_guineensis))	Pseudophoenix_vinifera)	(((Prestoea_acuminata	(Oenocarpus_minor	Oenocarpus_bataua))	Iriartea_deltoidea)	((Hydriastele_microspadix	Kentiopsis_piersoniorum)	Veitchia_spiralis)))	Orania_palindan))))	Nypa_fruticans);
((Burretiokentia_grandiflora	((Hydriastele_microspadix	(Kentiopsis_piersoniorum	Veitchia_spiralis))	(((Attalea_speciosa	((((((Reinhardtia_paiewonskiana	Reinhardtia_latisecta)	Reinhardtia_gracilis)	Reinhardtia_simplex)	(Roystonea_regia	(Bactris_major	(Leopoldinia_pulchra	(Elaeis_oleifera	Elaeis_guineensis)))))	(Phoenix_dactylifera	Sabal_domingensis))	(Pseudophoenix_vinifera	Pelagodoxa_henryana)))	((Sclerosperma_profizianum	Orania_palindan)	(Iriartea_deltoidea	Manicaria_saccifera)))	(Prestoea_acuminata	(Oenocarpus_minor	Oenocarpus_bataua)))))	Nypa_fruticans);
((Burretiokentia_grandiflora	(Sclerosperma_profizianum	(((((((Iriartea_deltoidea	(Prestoea_acuminata	(Oenocarpus_minor	Oenocarpus_bataua)))	Orania_palindan)	(Attalea_speciosa	Sabal_domingensis))	((Kentiopsis_piersoniorum	(Hydriastele_microspadix	Veitchia_spiralis))	(Bactris_major	(Pseudophoenix_vinifera	(Elaeis_oleifera	Elaeis_guineensis)))))	Manicaria_saccifera)	(Phoenix_dactylifera	(Roystonea_regia	((Reinhardtia_simplex	(Reinhardtia_latisecta	Reinhardtia_gracilis))	Reinhardtia_paiewonskiana))))	(Leopoldinia_pulchra	Pelagodoxa_henryana))))	Nypa_fruticans);
((Sclerosperma_profizianum	((((((Phoenix_dactylifera	Roystonea_regia)	((Reinhardtia_simplex	(Reinhardtia_paiewonskiana	Reinhardtia_latisecta))	Reinhardtia_gracilis))	(((Bactris_major	(Attalea_speciosa	Sabal_domingensis))	((Leopoldinia_pulchra	Pseudophoenix_vinifera)	(Elaeis_oleifera	Elaeis_guineensis)))	(((Iriartea_deltoidea	(Prestoea_acuminata	(Oenocarpus_minor	Oenocarpus_bataua)))	Orania_palindan)	(Hydriastele_microspadix	(Veitchia_spiralis	Kentiopsis_piersoniorum)))))	Manicaria_saccifera)	Pelagodoxa_henryana)	Burretiokentia_grandiflora))	Nypa_fruticans);
(((Kentiopsis_piersoniorum	((((Manicaria_saccifera	((((Leopoldinia_pulchra	Pseudophoenix_vinifera)	((Iriartea_deltoidea	Sabal_domingensis)	Bactris_major))	(Attalea_speciosa	(Elaeis_oleifera	Elaeis_guineensis)))	((((Reinhardtia_simplex	((Reinhardtia_paiewonskiana	Reinhardtia_latisecta)	Reinhardtia_gracilis))	(Roystonea_regia	Phoenix_dactylifera))	Pelagodoxa_henryana)	(Orania_palindan	Sclerosperma_profizianum))))	(Prestoea_acuminata	(Oenocarpus_minor	Oenocarpus_bataua)))	Hydriastele_microspadix)	Veitchia_spiralis))	Burretiokentia_grandiflora)	Nypa_fruticans);
(((Kentiopsis_piersoniorum	((((Manicaria_saccifera	((((Phoenix_dactylifera	((Orania_palindan	Sclerosperma_profizianum)	(Leopoldinia_pulchra	Pseudophoenix_vinifera)))	(Iriartea_deltoidea	(Sabal_domingensis	Bactris_major)))	((Pelagodoxa_henryana	Roystonea_regia)	(Attalea_speciosa	(Elaeis_oleifera	Elaeis_guineensis))))	(Reinhardtia_simplex	((Reinhardtia_paiewonskiana	Reinhardtia_latisecta)	Reinhardtia_gracilis))))	(Prestoea_acuminata	(Oenocarpus_minor	Oenocarpus_bataua)))	Hydriastele_microspadix)	Veitchia_spiralis))	Burretiokentia_grandiflora)	Nypa_fruticans);
((((((((Sabal_domingensis	Bactris_major)	((Attalea_speciosa	(Iriartea_deltoidea	Orania_palindan))	(((Sclerosperma_profizianum	Pelagodoxa_henryana)	(Manicaria_saccifera	Phoenix_dactylifera))	(Roystonea_regia	(((Reinhardtia_simplex	Reinhardtia_paiewonskiana)	Reinhardtia_latisecta)	Reinhardtia_gracilis)))))	((Elaeis_oleifera	Elaeis_guineensis)	(Leopoldinia_pulchra	Pseudophoenix_vinifera)))	(Prestoea_acuminata	(Oenocarpus_minor	Oenocarpus_bataua)))	Hydriastele_microspadix)	(Veitchia_spiralis	Kentiopsis_piersoniorum))	Burretiokentia_grandiflora)	Nypa_fruticans);
(((Burretiokentia_grandiflora	Sclerosperma_profizianum)	(Manicaria_saccifera	((((Orania_palindan	Iriartea_deltoidea)	(((Veitchia_spiralis	Kentiopsis_piersoniorum)	(((Oenocarpus_bataua	Oenocarpus_minor)	Prestoea_acuminata)	Hydriastele_microspadix))	((Leopoldinia_pulchra	(Elaeis_oleifera	Elaeis_guineensis))	(Pelagodoxa_henryana	Pseudophoenix_vinifera))))	(Attalea_speciosa	(Bactris_major	Sabal_domingensis)))	(((Reinhardtia_gracilis	(Reinhardtia_latisecta	(Reinhardtia_simplex	Reinhardtia_paiewonskiana)))	Phoenix_dactylifera)	Roystonea_regia))))	Nypa_fruticans);
((((((Reinhardtia_gracilis	(Reinhardtia_latisecta	Reinhardtia_paiewonskiana))	Reinhardtia_simplex)	Manicaria_saccifera)	Roystonea_regia)	((((Bactris_major	(Elaeis_oleifera	Elaeis_guineensis))	(Pseudophoenix_vinifera	(Pelagodoxa_henryana	Leopoldinia_pulchra)))	((Phoenix_dactylifera	(((Oenocarpus_bataua	Oenocarpus_minor)	Prestoea_acuminata)	Iriartea_deltoidea))	(Sclerosperma_profizianum	Orania_palindan)))	(Sabal_domingensis	(((Kentiopsis_piersoniorum	Veitchia_spiralis)	(Burretiokentia_grandiflora	Hydriastele_microspadix))	Attalea_speciosa))))	Nypa_fruticans);
((Iriartea_deltoidea	((((((Kentiopsis_piersoniorum	Veitchia_spiralis)	(Burretiokentia_grandiflora	Hydriastele_microspadix))	(((Sclerosperma_profizianum	Orania_palindan)	(Attalea_speciosa	((Bactris_major	((Elaeis_oleifera	Elaeis_guineensis)	(Pseudophoenix_vinifera	Pelagodoxa_henryana)))	(((Reinhardtia_simplex	Reinhardtia_paiewonskiana)	(Reinhardtia_gracilis	Reinhardtia_latisecta))	((Phoenix_dactylifera	Sabal_domingensis)	Roystonea_regia)))))	Manicaria_saccifera))	(Oenocarpus_bataua	Oenocarpus_minor))	Prestoea_acuminata)	Leopoldinia_pulchra))	Nypa_fruticans);
(((Sclerosperma_profizianum	(Orania_palindan	(Phoenix_dactylifera	((Pseudophoenix_vinifera	(((Oenocarpus_bataua	Oenocarpus_minor)	Prestoea_acuminata)	(Leopoldinia_pulchra	Iriartea_deltoidea)))	((Bactris_major	(Sabal_domingensis	Attalea_speciosa))	((Veitchia_spiralis	(Kentiopsis_piersoniorum	Hydriastele_microspadix))	(((Reinhardtia_gracilis	(Reinhardtia_simplex	(Reinhardtia_paiewonskiana	Reinhardtia_latisecta)))	Manicaria_saccifera)	((Pelagodoxa_henryana	Roystonea_regia)	(Elaeis_oleifera	Elaeis_guineensis)))))))))	Burretiokentia_grandiflora)	Nypa_fruticans);
((Manicaria_saccifera	((((Burretiokentia_grandiflora	Sclerosperma_profizianum)	(Hydriastele_microspadix	(Veitchia_spiralis	Kentiopsis_piersoniorum)))	((Oenocarpus_bataua	Oenocarpus_minor)	Prestoea_acuminata))	((Bactris_major	((((Orania_palindan	Iriartea_deltoidea)	(Sabal_domingensis	Phoenix_dactylifera))	(Reinhardtia_gracilis	(Reinhardtia_simplex	(Reinhardtia_paiewonskiana	Reinhardtia_latisecta))))	(((Leopoldinia_pulchra	Pelagodoxa_henryana)	Roystonea_regia)	(Attalea_speciosa	(Elaeis_oleifera	Elaeis_guineensis)))))	Pseudophoenix_vinifera)))	Nypa_fruticans);
((Burretiokentia_grandiflora	(Sclerosperma_profizianum	(((((Attalea_speciosa	(Leopoldinia_pulchra	(Elaeis_oleifera	Elaeis_guineensis)))	(((Hydriastele_microspadix	(Veitchia_spiralis	Kentiopsis_piersoniorum))	(Orania_palindan	(Pseudophoenix_vinifera	(Phoenix_dactylifera	(((Oenocarpus_bataua	Oenocarpus_minor)	Prestoea_acuminata)	Iriartea_deltoidea)))))	(Sabal_domingensis	Bactris_major)))	(Roystonea_regia	(Reinhardtia_gracilis	(Reinhardtia_simplex	(Reinhardtia_paiewonskiana	Reinhardtia_latisecta)))))	Manicaria_saccifera)	Pelagodoxa_henryana)))	Nypa_fruticans);
((Sabal_domingensis	(Roystonea_regia	((Reinhardtia_gracilis	(Reinhardtia_simplex	(Reinhardtia_paiewonskiana	Reinhardtia_latisecta)))	(((Orania_palindan	((Pelagodoxa_henryana	((Oenocarpus_bataua	Oenocarpus_minor)	Prestoea_acuminata))	(Iriartea_deltoidea	(Pseudophoenix_vinifera	Phoenix_dactylifera))))	(Manicaria_saccifera	(Hydriastele_microspadix	(Veitchia_spiralis	Kentiopsis_piersoniorum))))	(((Burretiokentia_grandiflora	Sclerosperma_profizianum)	Bactris_major)	(Attalea_speciosa	(Leopoldinia_pulchra	(Elaeis_oleifera	Elaeis_guineensis))))))))	Nypa_fruticans);
((Sabal_domingensis	(((((Oenocarpus_bataua	Oenocarpus_minor)	Prestoea_acuminata)	(Veitchia_spiralis	(Kentiopsis_piersoniorum	Hydriastele_microspadix)))	((Iriartea_deltoidea	Orania_palindan)	(((((Burretiokentia_grandiflora	Sclerosperma_profizianum)	(Roystonea_regia	Pelagodoxa_henryana))	(Phoenix_dactylifera	Manicaria_saccifera))	(Reinhardtia_simplex	((Reinhardtia_paiewonskiana	Reinhardtia_latisecta)	Reinhardtia_gracilis)))	(((Elaeis_oleifera	Elaeis_guineensis)	(Pseudophoenix_vinifera	Leopoldinia_pulchra))	Bactris_major))))	Attalea_speciosa))	Nypa_fruticans);
((Burretiokentia_grandiflora	(Sclerosperma_profizianum	((Phoenix_dactylifera	Manicaria_saccifera)	((Roystonea_regia	Pelagodoxa_henryana)	((Reinhardtia_simplex	((Reinhardtia_paiewonskiana	Reinhardtia_latisecta)	Reinhardtia_gracilis))	((((Elaeis_oleifera	Elaeis_guineensis)	(Pseudophoenix_vinifera	Leopoldinia_pulchra))	Bactris_major)	((Hydriastele_microspadix	(Veitchia_spiralis	Kentiopsis_piersoniorum))	(Sabal_domingensis	((Iriartea_deltoidea	Attalea_speciosa)	(((Oenocarpus_bataua	Oenocarpus_minor)	Prestoea_acuminata)	Orania_palindan))))))))))	Nypa_fruticans);
((Burretiokentia_grandiflora	(Sclerosperma_profizianum	(Pelagodoxa_henryana	(Manicaria_saccifera	(((Bactris_major	(Attalea_speciosa	(Elaeis_oleifera	Elaeis_guineensis)))	((Hydriastele_microspadix	(Veitchia_spiralis	Kentiopsis_piersoniorum))	(((Pseudophoenix_vinifera	(Leopoldinia_pulchra	Iriartea_deltoidea))	((Oenocarpus_bataua	Oenocarpus_minor)	Prestoea_acuminata))	Orania_palindan)))	((Sabal_domingensis	((Reinhardtia_simplex	(Reinhardtia_paiewonskiana	(Reinhardtia_latisecta	Reinhardtia_gracilis)))	Phoenix_dactylifera))	Roystonea_regia))))))	Nypa_fruticans);
((Iriartea_deltoidea	((((Roystonea_regia	(Reinhardtia_simplex	(Reinhardtia_gracilis	(Reinhardtia_latisecta	Reinhardtia_paiewonskiana))))	(((Kentiopsis_piersoniorum	Veitchia_spiralis)	Burretiokentia_grandiflora)	(((Prestoea_acuminata	(Oenocarpus_minor	Oenocarpus_bataua))	((Pelagodoxa_henryana	(((Orania_palindan	Sclerosperma_profizianum)	Hydriastele_microspadix)	(Pseudophoenix_vinifera	Leopoldinia_pulchra)))	(Bactris_major	(Elaeis_oleifera	Elaeis_guineensis))))	(Manicaria_saccifera	Attalea_speciosa))))	Sabal_domingensis)	Phoenix_dactylifera))	Nypa_fruticans);
((Iriartea_deltoidea	(Orania_palindan	((((Prestoea_acuminata	(Oenocarpus_minor	Oenocarpus_bataua))	(Hydriastele_microspadix	Pseudophoenix_vinifera))	(((Sclerosperma_profizianum	Burretiokentia_grandiflora)	Phoenix_dactylifera)	(Manicaria_saccifera	(Roystonea_regia	(Leopoldinia_pulchra	Pelagodoxa_henryana)))))	(((Sabal_domingensis	Bactris_major)	(Attalea_speciosa	(Elaeis_oleifera	Elaeis_guineensis)))	((Reinhardtia_gracilis	((Reinhardtia_paiewonskiana	Reinhardtia_latisecta)	Reinhardtia_simplex))	(Kentiopsis_piersoniorum	Veitchia_spiralis))))))	Nypa_fruticans);
((((Sclerosperma_profizianum	(Pelagodoxa_henryana	Manicaria_saccifera))	(((Reinhardtia_gracilis	((Reinhardtia_latisecta	Reinhardtia_paiewonskiana)	Reinhardtia_simplex))	Phoenix_dactylifera)	Roystonea_regia))	((Sabal_domingensis	Bactris_major)	(((Burretiokentia_grandiflora	((Kentiopsis_piersoniorum	Veitchia_spiralis)	Hydriastele_microspadix))	((Leopoldinia_pulchra	Pseudophoenix_vinifera)	((Iriartea_deltoidea	Orania_palindan)	(Prestoea_acuminata	(Oenocarpus_minor	Oenocarpus_bataua)))))	(Attalea_speciosa	(Elaeis_oleifera	Elaeis_guineensis)))))	Nypa_fruticans);
((Sabal_domingensis	(Phoenix_dactylifera	(Roystonea_regia	((((Pelagodoxa_henryana	(Leopoldinia_pulchra	Pseudophoenix_vinifera))	(Bactris_major	(Elaeis_oleifera	Elaeis_guineensis)))	((Sclerosperma_profizianum	Orania_palindan)	((Iriartea_deltoidea	Attalea_speciosa)	(Manicaria_saccifera	(Prestoea_acuminata	(Oenocarpus_minor	Oenocarpus_bataua))))))	((((Burretiokentia_grandiflora	Kentiopsis_piersoniorum)	Veitchia_spiralis)	Hydriastele_microspadix)	(((Reinhardtia_latisecta	Reinhardtia_paiewonskiana)	Reinhardtia_gracilis)	Reinhardtia_simplex))))))	Nypa_fruticans);
((Burretiokentia_grandiflora	((Kentiopsis_piersoniorum	Veitchia_spiralis)	(Hydriastele_microspadix	(((Attalea_speciosa	Sabal_domingensis)	((Sclerosperma_profizianum	Orania_palindan)	(Iriartea_deltoidea	(Prestoea_acuminata	(Oenocarpus_minor	Oenocarpus_bataua)))))	((((Roystonea_regia	(((Reinhardtia_latisecta	Reinhardtia_paiewonskiana)	Reinhardtia_gracilis)	Reinhardtia_simplex))	Phoenix_dactylifera)	((Leopoldinia_pulchra	Pelagodoxa_henryana)	(Pseudophoenix_vinifera	((Elaeis_oleifera	Elaeis_guineensis)	Bactris_major))))	Manicaria_saccifera)))))	Nypa_fruticans);
((Burretiokentia_grandiflora	((Kentiopsis_piersoniorum	Veitchia_spiralis)	(Hydriastele_microspadix	(((Manicaria_saccifera	(Roystonea_regia	((Leopoldinia_pulchra	Pelagodoxa_henryana)	Phoenix_dactylifera)))	(((Pseudophoenix_vinifera	(Sclerosperma_profizianum	Orania_palindan))	((Elaeis_oleifera	Elaeis_guineensis)	Attalea_speciosa))	((Iriartea_deltoidea	(Prestoea_acuminata	(Oenocarpus_minor	Oenocarpus_bataua)))	(Bactris_major	Sabal_domingensis))))	(Reinhardtia_gracilis	(Reinhardtia_simplex	(Reinhardtia_latisecta	Reinhardtia_paiewonskiana)))))))	Nypa_fruticans);
((Burretiokentia_grandiflora	((Hydriastele_microspadix	(((((Pseudophoenix_vinifera	(Bactris_major	Sabal_domingensis))	((Elaeis_oleifera	Elaeis_guineensis)	Attalea_speciosa))	(Iriartea_deltoidea	Orania_palindan))	(Sclerosperma_profizianum	((Manicaria_saccifera	(((Reinhardtia_gracilis	((Reinhardtia_simplex	Reinhardtia_latisecta)	Reinhardtia_paiewonskiana))	Phoenix_dactylifera)	Roystonea_regia))	(Leopoldinia_pulchra	Pelagodoxa_henryana))))	(Prestoea_acuminata	(Oenocarpus_minor	Oenocarpus_bataua))))	(Kentiopsis_piersoniorum	Veitchia_spiralis)))	Nypa_fruticans);
((Burretiokentia_grandiflora	(Sclerosperma_profizianum	((Leopoldinia_pulchra	Pelagodoxa_henryana)	(((Attalea_speciosa	((Iriartea_deltoidea	(Prestoea_acuminata	(Oenocarpus_minor	Oenocarpus_bataua)))	((Hydriastele_microspadix	Veitchia_spiralis)	Kentiopsis_piersoniorum)))	((Bactris_major	Sabal_domingensis)	((Pseudophoenix_vinifera	(Elaeis_oleifera	Elaeis_guineensis))	Orania_palindan)))	(Manicaria_saccifera	((Reinhardtia_gracilis	((Reinhardtia_simplex	Reinhardtia_latisecta)	Reinhardtia_paiewonskiana))	(Phoenix_dactylifera	Roystonea_regia)))))))	Nypa_fruticans);
((Burretiokentia_grandiflora	(((((Reinhardtia_gracilis	(Reinhardtia_latisecta	Reinhardtia_paiewonskiana))	Reinhardtia_simplex)	(Hydriastele_microspadix	(Veitchia_spiralis	Kentiopsis_piersoniorum)))	(((Pseudophoenix_vinifera	(Iriartea_deltoidea	(Prestoea_acuminata	(Oenocarpus_minor	Oenocarpus_bataua))))	(Orania_palindan	((Elaeis_oleifera	Elaeis_guineensis)	Attalea_speciosa)))	(Bactris_major	Sabal_domingensis)))	(((Manicaria_saccifera	(Leopoldinia_pulchra	Pelagodoxa_henryana))	Sclerosperma_profizianum)	(Phoenix_dactylifera	Roystonea_regia))))	Nypa_fruticans);
((Burretiokentia_grandiflora	((Hydriastele_microspadix	(Veitchia_spiralis	Kentiopsis_piersoniorum))	(((Prestoea_acuminata	(Oenocarpus_minor	Oenocarpus_bataua))	((Orania_palindan	((Elaeis_oleifera	Elaeis_guineensis)	Attalea_speciosa))	(((Roystonea_regia	(((Pseudophoenix_vinifera	Leopoldinia_pulchra)	Pelagodoxa_henryana)	Sclerosperma_profizianum))	(Phoenix_dactylifera	Manicaria_saccifera))	(Iriartea_deltoidea	(Bactris_major	Sabal_domingensis)))))	(Reinhardtia_gracilis	((Reinhardtia_simplex	Reinhardtia_paiewonskiana)	Reinhardtia_latisecta)))))	Nypa_fruticans);
((Burretiokentia_grandiflora	(Attalea_speciosa	((Phoenix_dactylifera	(Sabal_domingensis	Roystonea_regia))	((Orania_palindan	Sclerosperma_profizianum)	((((Reinhardtia_simplex	(Reinhardtia_gracilis	(Reinhardtia_latisecta	Reinhardtia_paiewonskiana)))	(Hydriastele_microspadix	(Veitchia_spiralis	Kentiopsis_piersoniorum)))	(Manicaria_saccifera	(Bactris_major	(Elaeis_oleifera	Elaeis_guineensis))))	(((Oenocarpus_minor	Oenocarpus_bataua)	Prestoea_acuminata)	((Pelagodoxa_henryana	(Pseudophoenix_vinifera	Leopoldinia_pulchra))	Iriartea_deltoidea)))))))	Nypa_fruticans);
((Burretiokentia_grandiflora	(Pseudophoenix_vinifera	(((Bactris_major	(Leopoldinia_pulchra	(Elaeis_oleifera	Elaeis_guineensis)))	Pelagodoxa_henryana)	(((Orania_palindan	Sclerosperma_profizianum)	(Manicaria_saccifera	((Attalea_speciosa	Sabal_domingensis)	(Prestoea_acuminata	((Hydriastele_microspadix	(Veitchia_spiralis	Kentiopsis_piersoniorum))	(Oenocarpus_minor	Oenocarpus_bataua))))))	(Iriartea_deltoidea	(((Reinhardtia_gracilis	(Reinhardtia_paiewonskiana	(Reinhardtia_latisecta	Reinhardtia_simplex)))	Roystonea_regia)	Phoenix_dactylifera))))))	Nypa_fruticans);
((Sabal_domingensis	(((Pelagodoxa_henryana	Roystonea_regia)	(((Burretiokentia_grandiflora	Sclerosperma_profizianum)	((Bactris_major	(Leopoldinia_pulchra	(Elaeis_oleifera	Elaeis_guineensis)))	(((Reinhardtia_gracilis	((Reinhardtia_simplex	Reinhardtia_latisecta)	Reinhardtia_paiewonskiana))	((Veitchia_spiralis	Kentiopsis_piersoniorum)	Hydriastele_microspadix))	((Orania_palindan	((Phoenix_dactylifera	Iriartea_deltoidea)	Pseudophoenix_vinifera))	(Prestoea_acuminata	(Oenocarpus_bataua	Oenocarpus_minor))))))	Manicaria_saccifera))	Attalea_speciosa))	Nypa_fruticans);
((Burretiokentia_grandiflora	(((Kentiopsis_piersoniorum	Hydriastele_microspadix)	((((((Attalea_speciosa	(Leopoldinia_pulchra	(Elaeis_oleifera	Elaeis_guineensis)))	(Pelagodoxa_henryana	Roystonea_regia))	Manicaria_saccifera)	((Prestoea_acuminata	(Oenocarpus_bataua	Oenocarpus_minor))	((Phoenix_dactylifera	Iriartea_deltoidea)	Pseudophoenix_vinifera)))	((Bactris_major	Sabal_domingensis)	(Sclerosperma_profizianum	Orania_palindan)))	(Reinhardtia_gracilis	((Reinhardtia_paiewonskiana	Reinhardtia_latisecta)	Reinhardtia_simplex))))	Veitchia_spiralis))	Nypa_fruticans);
((Burretiokentia_grandiflora	(((Prestoea_acuminata	(Oenocarpus_bataua	Oenocarpus_minor))	(Pelagodoxa_henryana	Iriartea_deltoidea))	(Phoenix_dactylifera	(((Leopoldinia_pulchra	Pseudophoenix_vinifera)	(Sclerosperma_profizianum	Orania_palindan))	(Roystonea_regia	(Manicaria_saccifera	(((Bactris_major	Sabal_domingensis)	(Attalea_speciosa	(Elaeis_oleifera	Elaeis_guineensis)))	(((Reinhardtia_paiewonskiana	Reinhardtia_latisecta)	Reinhardtia_simplex)	(Reinhardtia_gracilis	(Kentiopsis_piersoniorum	(Veitchia_spiralis	Hydriastele_microspadix)))))))))))	Nypa_fruticans);
((Iriartea_deltoidea	(Phoenix_dactylifera	(Sabal_domingensis	(Roystonea_regia	((((Sclerosperma_profizianum	Orania_palindan)	(((Manicaria_saccifera	((Pelagodoxa_henryana	Pseudophoenix_vinifera)	(((Leopoldinia_pulchra	Elaeis_oleifera)	Elaeis_guineensis)	Bactris_major)))	(Hydriastele_microspadix	(Burretiokentia_grandiflora	(Kentiopsis_piersoniorum	Veitchia_spiralis))))	Attalea_speciosa))	(Prestoea_acuminata	(Oenocarpus_bataua	Oenocarpus_minor)))	((Reinhardtia_gracilis	(Reinhardtia_paiewonskiana	Reinhardtia_latisecta))	Reinhardtia_simplex))))))	Nypa_fruticans);
((Iriartea_deltoidea	(Phoenix_dactylifera	(Sabal_domingensis	(Roystonea_regia	((((Prestoea_acuminata	(Oenocarpus_bataua	Oenocarpus_minor))	(Attalea_speciosa	((Leopoldinia_pulchra	Elaeis_oleifera)	Elaeis_guineensis)))	((Manicaria_saccifera	(((Hydriastele_microspadix	(Burretiokentia_grandiflora	Veitchia_spiralis))	Kentiopsis_piersoniorum)	(Pelagodoxa_henryana	Pseudophoenix_vinifera)))	(Bactris_major	(Sclerosperma_profizianum	Orania_palindan))))	((Reinhardtia_gracilis	(Reinhardtia_paiewonskiana	Reinhardtia_latisecta))	Reinhardtia_simplex))))))	Nypa_fruticans);
((Iriartea_deltoidea	(((Sabal_domingensis	(((Orania_palindan	(Attalea_speciosa	(Leopoldinia_pulchra	(Elaeis_oleifera	Elaeis_guineensis))))	((Sclerosperma_profizianum	(Pelagodoxa_henryana	Manicaria_saccifera))	((Hydriastele_microspadix	(Veitchia_spiralis	(Kentiopsis_piersoniorum	Burretiokentia_grandiflora)))	(Prestoea_acuminata	(Oenocarpus_bataua	Oenocarpus_minor)))))	Bactris_major))	((((Reinhardtia_gracilis	Reinhardtia_latisecta)	Reinhardtia_simplex)	Reinhardtia_paiewonskiana)	(Roystonea_regia	Phoenix_dactylifera)))	Pseudophoenix_vinifera))	Nypa_fruticans);
((Sclerosperma_profizianum	(((Hydriastele_microspadix	(Veitchia_spiralis	(Kentiopsis_piersoniorum	Burretiokentia_grandiflora)))	(Manicaria_saccifera	((Prestoea_acuminata	(Oenocarpus_bataua	Oenocarpus_minor))	(Iriartea_deltoidea	Orania_palindan))))	(((((Sabal_domingensis	Bactris_major)	(Reinhardtia_gracilis	(Reinhardtia_simplex	(Reinhardtia_latisecta	Reinhardtia_paiewonskiana))))	Phoenix_dactylifera)	(Roystonea_regia	(Attalea_speciosa	(Elaeis_guineensis	Elaeis_oleifera))))	((Leopoldinia_pulchra	Pseudophoenix_vinifera)	Pelagodoxa_henryana))))	Nypa_fruticans);
((Burretiokentia_grandiflora	((((((Leopoldinia_pulchra	Pelagodoxa_henryana)	Roystonea_regia)	Manicaria_saccifera)	(((Attalea_speciosa	(Elaeis_guineensis	Elaeis_oleifera))	(Sabal_domingensis	Bactris_major))	(((Prestoea_acuminata	(Oenocarpus_bataua	Oenocarpus_minor))	Iriartea_deltoidea)	((Pseudophoenix_vinifera	(Sclerosperma_profizianum	Orania_palindan))	Phoenix_dactylifera))))	(Reinhardtia_simplex	(Reinhardtia_paiewonskiana	(Reinhardtia_gracilis	Reinhardtia_latisecta))))	(Hydriastele_microspadix	(Veitchia_spiralis	Kentiopsis_piersoniorum))))	Nypa_fruticans);
(((((Reinhardtia_gracilis	(Sabal_domingensis	Attalea_speciosa))	((((((Reinhardtia_latisecta	Reinhardtia_paiewonskiana)	Reinhardtia_simplex)	Manicaria_saccifera)	Roystonea_regia)	Sclerosperma_profizianum)	(Hydriastele_microspadix	(Veitchia_spiralis	(Kentiopsis_piersoniorum	Burretiokentia_grandiflora)))))	(((Iriartea_deltoidea	((Oenocarpus_minor	Oenocarpus_bataua)	Prestoea_acuminata))	Phoenix_dactylifera)	Orania_palindan))	((Pseudophoenix_vinifera	(Leopoldinia_pulchra	Pelagodoxa_henryana))	(Bactris_major	(Elaeis_guineensis	Elaeis_oleifera))))	Nypa_fruticans);
((Iriartea_deltoidea	((Pseudophoenix_vinifera	(((Oenocarpus_minor	Oenocarpus_bataua)	Prestoea_acuminata)	(Orania_palindan	((Bactris_major	((Attalea_speciosa	(Elaeis_guineensis	(Leopoldinia_pulchra	Elaeis_oleifera)))	Roystonea_regia))	(((Burretiokentia_grandiflora	Sclerosperma_profizianum)	(Pelagodoxa_henryana	Manicaria_saccifera))	((((Reinhardtia_latisecta	Reinhardtia_paiewonskiana)	Reinhardtia_simplex)	Reinhardtia_gracilis)	(Hydriastele_microspadix	(Veitchia_spiralis	Kentiopsis_piersoniorum))))))))	(Phoenix_dactylifera	Sabal_domingensis)))	Nypa_fruticans);
((Sabal_domingensis	(Bactris_major	((Orania_palindan	(Attalea_speciosa	(Elaeis_guineensis	(Leopoldinia_pulchra	Elaeis_oleifera))))	(((((Iriartea_deltoidea	Phoenix_dactylifera)	Pseudophoenix_vinifera)	((Oenocarpus_minor	Oenocarpus_bataua)	Prestoea_acuminata))	(Hydriastele_microspadix	(Burretiokentia_grandiflora	(Veitchia_spiralis	Kentiopsis_piersoniorum))))	((Roystonea_regia	((Reinhardtia_gracilis	(Reinhardtia_latisecta	Reinhardtia_paiewonskiana))	Reinhardtia_simplex))	((Manicaria_saccifera	Pelagodoxa_henryana)	Sclerosperma_profizianum))))))	Nypa_fruticans);
((Sabal_domingensis	(Bactris_major	((((Reinhardtia_gracilis	((Reinhardtia_simplex	Reinhardtia_paiewonskiana)	Reinhardtia_latisecta))	(((Orania_palindan	(Pseudophoenix_vinifera	Sclerosperma_profizianum))	(((Iriartea_deltoidea	((Pelagodoxa_henryana	Leopoldinia_pulchra)	((Oenocarpus_minor	Oenocarpus_bataua)	Prestoea_acuminata)))	(((Hydriastele_microspadix	Veitchia_spiralis)	Kentiopsis_piersoniorum)	Burretiokentia_grandiflora))	Manicaria_saccifera))	(Attalea_speciosa	(Elaeis_guineensis	Elaeis_oleifera))))	Phoenix_dactylifera)	Roystonea_regia)))	Nypa_fruticans);
((Sabal_domingensis	(Bactris_major	(Reinhardtia_gracilis	((Pseudophoenix_vinifera	(Elaeis_guineensis	Elaeis_oleifera))	((Attalea_speciosa	((Iriartea_deltoidea	((Pelagodoxa_henryana	Leopoldinia_pulchra)	((Oenocarpus_minor	Oenocarpus_bataua)	Prestoea_acuminata)))	(Hydriastele_microspadix	((Kentiopsis_piersoniorum	Veitchia_spiralis)	Burretiokentia_grandiflora))))	((Reinhardtia_simplex	(Reinhardtia_paiewonskiana	Reinhardtia_latisecta))	(Manicaria_saccifera	(Roystonea_regia	(Phoenix_dactylifera	(Orania_palindan	Sclerosperma_profizianum))))))))))	Nypa_fruticans);
((Burretiokentia_grandiflora	(((Orania_palindan	Sclerosperma_profizianum)	((((Oenocarpus_minor	Oenocarpus_bataua)	Prestoea_acuminata)	Iriartea_deltoidea)	Pelagodoxa_henryana))	(((Hydriastele_microspadix	(Kentiopsis_piersoniorum	Veitchia_spiralis))	((((Roystonea_regia	(Reinhardtia_gracilis	(Reinhardtia_simplex	(Reinhardtia_paiewonskiana	Reinhardtia_latisecta))))	Phoenix_dactylifera)	(Sabal_domingensis	Bactris_major))	(Manicaria_saccifera	Attalea_speciosa)))	((Elaeis_guineensis	Elaeis_oleifera)	(Leopoldinia_pulchra	Pseudophoenix_vinifera)))))	Nypa_fruticans);
((Burretiokentia_grandiflora	(((((Orania_palindan	(Attalea_speciosa	(Elaeis_guineensis	Elaeis_oleifera)))	((Reinhardtia_gracilis	(Reinhardtia_simplex	(Reinhardtia_paiewonskiana	Reinhardtia_latisecta)))	(Sclerosperma_profizianum	(Roystonea_regia	(Pelagodoxa_henryana	(Manicaria_saccifera	Phoenix_dactylifera))))))	(Sabal_domingensis	Bactris_major))	((Leopoldinia_pulchra	Pseudophoenix_vinifera)	(((Oenocarpus_minor	Oenocarpus_bataua)	Prestoea_acuminata)	Iriartea_deltoidea)))	(Hydriastele_microspadix	(Kentiopsis_piersoniorum	Veitchia_spiralis))))	Nypa_fruticans);
((Burretiokentia_grandiflora	(Sclerosperma_profizianum	(Pelagodoxa_henryana	((Phoenix_dactylifera	(Roystonea_regia	(Reinhardtia_simplex	((Reinhardtia_paiewonskiana	Reinhardtia_latisecta)	Reinhardtia_gracilis))))	(((Iriartea_deltoidea	Orania_palindan)	((((Hydriastele_microspadix	(Kentiopsis_piersoniorum	Veitchia_spiralis))	((Oenocarpus_minor	Oenocarpus_bataua)	Prestoea_acuminata))	Manicaria_saccifera)	(Attalea_speciosa	((Leopoldinia_pulchra	Pseudophoenix_vinifera)	(Elaeis_guineensis	Elaeis_oleifera)))))	(Sabal_domingensis	Bactris_major))))))	Nypa_fruticans);
((((Burretiokentia_grandiflora	Hydriastele_microspadix)	(Kentiopsis_piersoniorum	Veitchia_spiralis))	((Pelagodoxa_henryana	((Oenocarpus_minor	Oenocarpus_bataua)	Prestoea_acuminata))	(Manicaria_saccifera	(Sclerosperma_profizianum	(Attalea_speciosa	(((Bactris_major	(Leopoldinia_pulchra	(Elaeis_guineensis	Elaeis_oleifera)))	((((Reinhardtia_simplex	((Reinhardtia_paiewonskiana	Reinhardtia_latisecta)	Reinhardtia_gracilis))	Roystonea_regia)	Sabal_domingensis)	((Iriartea_deltoidea	Pseudophoenix_vinifera)	Phoenix_dactylifera)))	Orania_palindan))))))	Nypa_fruticans);
((Sabal_domingensis	((Bactris_major	((Pelagodoxa_henryana	Roystonea_regia)	((((Manicaria_saccifera	(Reinhardtia_gracilis	(Reinhardtia_simplex	(Reinhardtia_paiewonskiana	Reinhardtia_latisecta))))	(((Iriartea_deltoidea	((Leopoldinia_pulchra	(Elaeis_guineensis	Elaeis_oleifera))	Pseudophoenix_vinifera))	Phoenix_dactylifera)	((Oenocarpus_minor	Oenocarpus_bataua)	Prestoea_acuminata)))	(Kentiopsis_piersoniorum	(Veitchia_spiralis	Burretiokentia_grandiflora)))	((Sclerosperma_profizianum	Orania_palindan)	Hydriastele_microspadix))))	Attalea_speciosa))	Nypa_fruticans);
((Iriartea_deltoidea	(((Oenocarpus_bataua	Oenocarpus_minor)	Prestoea_acuminata)	(((((((Burretiokentia_grandiflora	(Kentiopsis_piersoniorum	(Hydriastele_microspadix	Veitchia_spiralis)))	(((Reinhardtia_latisecta	Reinhardtia_paiewonskiana)	Reinhardtia_simplex)	Reinhardtia_gracilis))	(Sclerosperma_profizianum	(Roystonea_regia	Manicaria_saccifera)))	(((Elaeis_guineensis	Elaeis_oleifera)	(Pseudophoenix_vinifera	(Pelagodoxa_henryana	Leopoldinia_pulchra)))	Bactris_major))	Sabal_domingensis)	(Orania_palindan	Attalea_speciosa))	Phoenix_dactylifera)))	Nypa_fruticans);
((Burretiokentia_grandiflora	((Kentiopsis_piersoniorum	Veitchia_spiralis)	(Hydriastele_microspadix	(((Sclerosperma_profizianum	(((((Reinhardtia_latisecta	Reinhardtia_paiewonskiana)	Reinhardtia_simplex)	Reinhardtia_gracilis)	Roystonea_regia)	((Pelagodoxa_henryana	Leopoldinia_pulchra)	Manicaria_saccifera)))	((Bactris_major	(Attalea_speciosa	(Orania_palindan	(Pseudophoenix_vinifera	(Phoenix_dactylifera	(Iriartea_deltoidea	Sabal_domingensis))))))	(Elaeis_guineensis	Elaeis_oleifera)))	((Oenocarpus_bataua	Oenocarpus_minor)	Prestoea_acuminata)))))	Nypa_fruticans);
((Burretiokentia_grandiflora	(((Hydriastele_microspadix	((((Orania_palindan	(Attalea_speciosa	(Elaeis_guineensis	Elaeis_oleifera)))	(Sclerosperma_profizianum	(((Sabal_domingensis	Phoenix_dactylifera)	((Reinhardtia_simplex	(Reinhardtia_gracilis	(Reinhardtia_latisecta	Reinhardtia_paiewonskiana)))	Roystonea_regia))	(((Leopoldinia_pulchra	Pseudophoenix_vinifera)	Pelagodoxa_henryana)	Manicaria_saccifera))))	Bactris_major)	(Iriartea_deltoidea	((Oenocarpus_bataua	Oenocarpus_minor)	Prestoea_acuminata))))	Kentiopsis_piersoniorum)	Veitchia_spiralis))	Nypa_fruticans);
((Sclerosperma_profizianum	(((Leopoldinia_pulchra	Pelagodoxa_henryana)	((Oenocarpus_bataua	Oenocarpus_minor)	Prestoea_acuminata))	(((Kentiopsis_piersoniorum	(Veitchia_spiralis	Burretiokentia_grandiflora))	Hydriastele_microspadix)	((Orania_palindan	((Attalea_speciosa	Bactris_major)	((Pseudophoenix_vinifera	((((Reinhardtia_simplex	(Reinhardtia_gracilis	(Reinhardtia_latisecta	Reinhardtia_paiewonskiana)))	Roystonea_regia)	Iriartea_deltoidea)	(Sabal_domingensis	Phoenix_dactylifera)))	(Elaeis_guineensis	Elaeis_oleifera))))	Manicaria_saccifera))))	Nypa_fruticans);
((Burretiokentia_grandiflora	((Hydriastele_microspadix	(((((Sclerosperma_profizianum	Orania_palindan)	Bactris_major)	(((Roystonea_regia	(Reinhardtia_simplex	(Reinhardtia_gracilis	(Reinhardtia_latisecta	Reinhardtia_paiewonskiana))))	(Sabal_domingensis	((Phoenix_dactylifera	(Leopoldinia_pulchra	Pseudophoenix_vinifera))	Iriartea_deltoidea)))	(Attalea_speciosa	(Elaeis_guineensis	Elaeis_oleifera))))	Manicaria_saccifera)	(Pelagodoxa_henryana	((Oenocarpus_bataua	Oenocarpus_minor)	Prestoea_acuminata))))	(Kentiopsis_piersoniorum	Veitchia_spiralis)))	Nypa_fruticans);
((Burretiokentia_grandiflora	((((Pseudophoenix_vinifera	(Sclerosperma_profizianum	Orania_palindan))	((Sabal_domingensis	Bactris_major)	((((Phoenix_dactylifera	Manicaria_saccifera)	(Reinhardtia_simplex	(Reinhardtia_paiewonskiana	(Reinhardtia_gracilis	Reinhardtia_latisecta))))	Roystonea_regia)	(Attalea_speciosa	(Elaeis_guineensis	Elaeis_oleifera)))))	(Pelagodoxa_henryana	(Iriartea_deltoidea	((Oenocarpus_bataua	Oenocarpus_minor)	(Leopoldinia_pulchra	Prestoea_acuminata)))))	(Hydriastele_microspadix	(Veitchia_spiralis	Kentiopsis_piersoniorum))))	Nypa_fruticans);
((Hydriastele_microspadix	((((((((Pelagodoxa_henryana	Pseudophoenix_vinifera)	(Roystonea_regia	(Phoenix_dactylifera	Manicaria_saccifera)))	(Reinhardtia_simplex	(Reinhardtia_paiewonskiana	(Reinhardtia_gracilis	Reinhardtia_latisecta))))	(Sclerosperma_profizianum	Orania_palindan))	(Attalea_speciosa	(Elaeis_guineensis	(Leopoldinia_pulchra	Elaeis_oleifera))))	(Iriartea_deltoidea	(Sabal_domingensis	Bactris_major)))	((Oenocarpus_bataua	Oenocarpus_minor)	Prestoea_acuminata))	(Burretiokentia_grandiflora	(Veitchia_spiralis	Kentiopsis_piersoniorum))))	Nypa_fruticans);
((Burretiokentia_grandiflora	(Sclerosperma_profizianum	((Sabal_domingensis	Bactris_major)	((Pseudophoenix_vinifera	Phoenix_dactylifera)	((Roystonea_regia	((Manicaria_saccifera	((Pelagodoxa_henryana	(Leopoldinia_pulchra	Iriartea_deltoidea))	((Oenocarpus_bataua	Oenocarpus_minor)	Prestoea_acuminata)))	(((Reinhardtia_simplex	(Reinhardtia_paiewonskiana	Reinhardtia_latisecta))	Reinhardtia_gracilis)	((Veitchia_spiralis	Kentiopsis_piersoniorum)	Hydriastele_microspadix))))	(Orania_palindan	(Attalea_speciosa	(Elaeis_guineensis	Elaeis_oleifera))))))))	Nypa_fruticans);
((Iriartea_deltoidea	(Phoenix_dactylifera	(Roystonea_regia	((((Reinhardtia_simplex	Reinhardtia_latisecta)	Reinhardtia_paiewonskiana)	Reinhardtia_gracilis)	(((((((((Burretiokentia_grandiflora	Sclerosperma_profizianum)	Kentiopsis_piersoniorum)	Hydriastele_microspadix)	Veitchia_spiralis)	(Orania_palindan	(Attalea_speciosa	(Elaeis_guineensis	Elaeis_oleifera))))	(Prestoea_acuminata	(Oenocarpus_bataua	Oenocarpus_minor)))	(Sabal_domingensis	Bactris_major))	(Pseudophoenix_vinifera	(Leopoldinia_pulchra	Pelagodoxa_henryana)))	Manicaria_saccifera)))))	Nypa_fruticans);
(((Orania_palindan	(Attalea_speciosa	(((Prestoea_acuminata	(Oenocarpus_bataua	Oenocarpus_minor))	((Veitchia_spiralis	((Burretiokentia_grandiflora	Sclerosperma_profizianum)	Kentiopsis_piersoniorum))	Hydriastele_microspadix))	Manicaria_saccifera)))	(((Roystonea_regia	((Phoenix_dactylifera	Iriartea_deltoidea)	Sabal_domingensis))	(Reinhardtia_gracilis	(Reinhardtia_simplex	(Reinhardtia_latisecta	Reinhardtia_paiewonskiana))))	((Pelagodoxa_henryana	(Pseudophoenix_vinifera	Leopoldinia_pulchra))	(Bactris_major	(Elaeis_guineensis	Elaeis_oleifera)))))	Nypa_fruticans);
((Burretiokentia_grandiflora	((((Reinhardtia_gracilis	((Reinhardtia_paiewonskiana	Reinhardtia_latisecta)	Reinhardtia_simplex))	(Bactris_major	(((Attalea_speciosa	(Elaeis_guineensis	Elaeis_oleifera))	Manicaria_saccifera)	(((Roystonea_regia	((Phoenix_dactylifera	Sabal_domingensis)	Iriartea_deltoidea))	(((Sclerosperma_profizianum	Orania_palindan)	(Leopoldinia_pulchra	Pseudophoenix_vinifera))	(Prestoea_acuminata	(Oenocarpus_bataua	Oenocarpus_minor))))	Pelagodoxa_henryana))))	Hydriastele_microspadix)	(Veitchia_spiralis	Kentiopsis_piersoniorum)))	Nypa_fruticans);
(((Oenocarpus_bataua	Oenocarpus_minor)	((((Pseudophoenix_vinifera	(((((Pelagodoxa_henryana	Roystonea_regia)	(Attalea_speciosa	(Elaeis_guineensis	Elaeis_oleifera)))	(((Hydriastele_microspadix	(Veitchia_spiralis	(Kentiopsis_piersoniorum	Burretiokentia_grandiflora)))	(Reinhardtia_simplex	(Reinhardtia_gracilis	(Reinhardtia_paiewonskiana	Reinhardtia_latisecta))))	Manicaria_saccifera))	(Sabal_domingensis	Bactris_major))	(Sclerosperma_profizianum	Orania_palindan)))	Phoenix_dactylifera)	(Leopoldinia_pulchra	Iriartea_deltoidea))	Prestoea_acuminata))	Nypa_fruticans);
((((Prestoea_acuminata	(Oenocarpus_bataua	Oenocarpus_minor))	(((Leopoldinia_pulchra	Pseudophoenix_vinifera)	((Hydriastele_microspadix	((Veitchia_spiralis	Kentiopsis_piersoniorum)	Burretiokentia_grandiflora))	(Manicaria_saccifera	((((Phoenix_dactylifera	((Reinhardtia_simplex	(Reinhardtia_paiewonskiana	Reinhardtia_latisecta))	Reinhardtia_gracilis))	((Sabal_domingensis	Bactris_major)	(Attalea_speciosa	(Elaeis_guineensis	Elaeis_oleifera))))	Sclerosperma_profizianum)	(Pelagodoxa_henryana	Roystonea_regia)))))	Orania_palindan))	Iriartea_deltoidea)	Nypa_fruticans);
((Burretiokentia_grandiflora	((Sclerosperma_profizianum	Orania_palindan)	(Iriartea_deltoidea	((Prestoea_acuminata	(Oenocarpus_bataua	Oenocarpus_minor))	((Hydriastele_microspadix	(Veitchia_spiralis	Kentiopsis_piersoniorum))	(((Pelagodoxa_henryana	Pseudophoenix_vinifera)	(((Roystonea_regia	(Sabal_domingensis	Phoenix_dactylifera))	(Reinhardtia_paiewonskiana	((Reinhardtia_gracilis	Reinhardtia_latisecta)	Reinhardtia_simplex)))	(Bactris_major	(Attalea_speciosa	(Elaeis_guineensis	(Leopoldinia_pulchra	Elaeis_oleifera))))))	Manicaria_saccifera))))))	Nypa_fruticans);
((Burretiokentia_grandiflora	((Veitchia_spiralis	Kentiopsis_piersoniorum)	(Hydriastele_microspadix	(((((Pelagodoxa_henryana	(Leopoldinia_pulchra	Pseudophoenix_vinifera))	(Bactris_major	(Elaeis_guineensis	Elaeis_oleifera)))	(Roystonea_regia	((Sabal_domingensis	Phoenix_dactylifera)	(((Reinhardtia_paiewonskiana	Reinhardtia_latisecta)	Reinhardtia_gracilis)	Reinhardtia_simplex))))	((Sclerosperma_profizianum	Orania_palindan)	Manicaria_saccifera))	((Attalea_speciosa	Iriartea_deltoidea)	(Prestoea_acuminata	(Oenocarpus_bataua	Oenocarpus_minor)))))))	Nypa_fruticans);
((Iriartea_deltoidea	((Prestoea_acuminata	(Oenocarpus_bataua	Oenocarpus_minor))	((((((Veitchia_spiralis	(Kentiopsis_piersoniorum	Burretiokentia_grandiflora))	Hydriastele_microspadix)	Manicaria_saccifera)	(Bactris_major	((Sabal_domingensis	(Phoenix_dactylifera	((((Reinhardtia_latisecta	Reinhardtia_simplex)	Reinhardtia_paiewonskiana)	Reinhardtia_gracilis)	Roystonea_regia)))	(Attalea_speciosa	(Elaeis_guineensis	Elaeis_oleifera)))))	((Sclerosperma_profizianum	Orania_palindan)	(Leopoldinia_pulchra	Pseudophoenix_vinifera)))	Pelagodoxa_henryana)))	Nypa_fruticans);
((Iriartea_deltoidea	((Prestoea_acuminata	(Oenocarpus_bataua	Oenocarpus_minor))	((((((Veitchia_spiralis	Burretiokentia_grandiflora)	(Hydriastele_microspadix	Kentiopsis_piersoniorum))	Manicaria_saccifera)	(((Leopoldinia_pulchra	(Bactris_major	(Elaeis_guineensis	Elaeis_oleifera)))	(((Sabal_domingensis	Roystonea_regia)	Phoenix_dactylifera)	((Reinhardtia_latisecta	Reinhardtia_paiewonskiana)	(Reinhardtia_gracilis	Reinhardtia_simplex))))	Attalea_speciosa))	((Sclerosperma_profizianum	Orania_palindan)	Pseudophoenix_vinifera))	Pelagodoxa_henryana)))	Nypa_fruticans);
((Iriartea_deltoidea	(Manicaria_saccifera	((((Sclerosperma_profizianum	Orania_palindan)	(((((Pseudophoenix_vinifera	Pelagodoxa_henryana)	(Bactris_major	(Elaeis_guineensis	(Leopoldinia_pulchra	Elaeis_oleifera))))	(Phoenix_dactylifera	Sabal_domingensis))	((Reinhardtia_latisecta	Reinhardtia_paiewonskiana)	(Reinhardtia_gracilis	Reinhardtia_simplex)))	Attalea_speciosa))	Roystonea_regia)	((Hydriastele_microspadix	((Kentiopsis_piersoniorum	Veitchia_spiralis)	Burretiokentia_grandiflora))	(Prestoea_acuminata	(Oenocarpus_bataua	Oenocarpus_minor))))))	Nypa_fruticans);
(((Pelagodoxa_henryana	(((Prestoea_acuminata	(Oenocarpus_bataua	Oenocarpus_minor))	((Sabal_domingensis	Phoenix_dactylifera)	Manicaria_saccifera))	(((Sclerosperma_profizianum	Orania_palindan)	(Attalea_speciosa	Iriartea_deltoidea))	((((Reinhardtia_latisecta	Reinhardtia_paiewonskiana)	(Reinhardtia_gracilis	Reinhardtia_simplex))	(Burretiokentia_grandiflora	(Kentiopsis_piersoniorum	(Veitchia_spiralis	Hydriastele_microspadix))))	Roystonea_regia))))	(((Leopoldinia_pulchra	Pseudophoenix_vinifera)	(Elaeis_guineensis	Elaeis_oleifera))	Bactris_major))	Nypa_fruticans);
((Burretiokentia_grandiflora	(((((Reinhardtia_latisecta	Reinhardtia_simplex)	Reinhardtia_paiewonskiana)	Reinhardtia_gracilis)	((Kentiopsis_piersoniorum	Veitchia_spiralis)	Hydriastele_microspadix))	((((Pelagodoxa_henryana	(Leopoldinia_pulchra	Pseudophoenix_vinifera))	(Elaeis_guineensis	Elaeis_oleifera))	Bactris_major)	(((Attalea_speciosa	((Sabal_domingensis	Iriartea_deltoidea)	Roystonea_regia))	((Phoenix_dactylifera	Manicaria_saccifera)	(Prestoea_acuminata	(Oenocarpus_bataua	Oenocarpus_minor))))	(Sclerosperma_profizianum	Orania_palindan)))))	Nypa_fruticans);
((Sabal_domingensis	(((((Manicaria_saccifera	((Iriartea_deltoidea	(Pelagodoxa_henryana	(Prestoea_acuminata	(Oenocarpus_minor	Oenocarpus_bataua))))	(Burretiokentia_grandiflora	(Veitchia_spiralis	(Hydriastele_microspadix	Kentiopsis_piersoniorum)))))	((Sclerosperma_profizianum	Orania_palindan)	Attalea_speciosa))	(Bactris_major	((Leopoldinia_pulchra	Pseudophoenix_vinifera)	(Elaeis_oleifera	Elaeis_guineensis))))	((Reinhardtia_simplex	((Reinhardtia_paiewonskiana	Reinhardtia_latisecta)	Reinhardtia_gracilis))	Roystonea_regia))	Phoenix_dactylifera))	Nypa_fruticans);
((Phoenix_dactylifera	(((((((Bactris_major	((Leopoldinia_pulchra	Pseudophoenix_vinifera)	(Elaeis_oleifera	Elaeis_guineensis)))	(((Veitchia_spiralis	(Hydriastele_microspadix	(Burretiokentia_grandiflora	Kentiopsis_piersoniorum)))	((Attalea_speciosa	Orania_palindan)	(Iriartea_deltoidea	(Prestoea_acuminata	(Oenocarpus_minor	Oenocarpus_bataua)))))	Sabal_domingensis))	Manicaria_saccifera)	Pelagodoxa_henryana)	Sclerosperma_profizianum)	Roystonea_regia)	((Reinhardtia_latisecta	(Reinhardtia_paiewonskiana	Reinhardtia_simplex))	Reinhardtia_gracilis)))	Nypa_fruticans);
((((Kentiopsis_piersoniorum	Veitchia_spiralis)	Hydriastele_microspadix)	((((((Iriartea_deltoidea	Attalea_speciosa)	(Pseudophoenix_vinifera	Orania_palindan))	(Prestoea_acuminata	(Oenocarpus_minor	Oenocarpus_bataua)))	Phoenix_dactylifera)	(Sabal_domingensis	Bactris_major))	((Manicaria_saccifera	((Elaeis_oleifera	Elaeis_guineensis)	(Roystonea_regia	(Leopoldinia_pulchra	Pelagodoxa_henryana))))	((((Reinhardtia_latisecta	Reinhardtia_paiewonskiana)	Reinhardtia_gracilis)	Reinhardtia_simplex)	(Burretiokentia_grandiflora	Sclerosperma_profizianum)))))	Nypa_fruticans);
((Iriartea_deltoidea	(Orania_palindan	((((Kentiopsis_piersoniorum	Veitchia_spiralis)	Hydriastele_microspadix)	(Pseudophoenix_vinifera	(((Attalea_speciosa	((Leopoldinia_pulchra	Elaeis_oleifera)	Elaeis_guineensis))	(Sabal_domingensis	Bactris_major))	(Manicaria_saccifera	(((Phoenix_dactylifera	(((Reinhardtia_latisecta	Reinhardtia_paiewonskiana)	Reinhardtia_gracilis)	Reinhardtia_simplex))	Roystonea_regia)	((Burretiokentia_grandiflora	Sclerosperma_profizianum)	Pelagodoxa_henryana))))))	(Prestoea_acuminata	(Oenocarpus_minor	Oenocarpus_bataua)))))	Nypa_fruticans);
((Hydriastele_microspadix	((((Leopoldinia_pulchra	Pseudophoenix_vinifera)	(((Attalea_speciosa	(Elaeis_oleifera	Elaeis_guineensis))	(Sabal_domingensis	Bactris_major))	((((Reinhardtia_latisecta	Reinhardtia_paiewonskiana)	Reinhardtia_gracilis)	Reinhardtia_simplex)	(((Pelagodoxa_henryana	Roystonea_regia)	(Phoenix_dactylifera	Manicaria_saccifera))	Sclerosperma_profizianum))))	((Prestoea_acuminata	(Oenocarpus_minor	Oenocarpus_bataua))	(Iriartea_deltoidea	Orania_palindan)))	((Burretiokentia_grandiflora	Kentiopsis_piersoniorum)	Veitchia_spiralis)))	Nypa_fruticans);
((Burretiokentia_grandiflora	(((((Reinhardtia_latisecta	Reinhardtia_paiewonskiana)	Reinhardtia_simplex)	Reinhardtia_gracilis)	((((Pelagodoxa_henryana	Roystonea_regia)	(Phoenix_dactylifera	Manicaria_saccifera))	Sclerosperma_profizianum)	((Pseudophoenix_vinifera	((Sabal_domingensis	Bactris_major)	((Leopoldinia_pulchra	Iriartea_deltoidea)	(Prestoea_acuminata	(Oenocarpus_minor	Oenocarpus_bataua)))))	(Orania_palindan	(Attalea_speciosa	(Elaeis_oleifera	Elaeis_guineensis))))))	((Kentiopsis_piersoniorum	Veitchia_spiralis)	Hydriastele_microspadix)))	Nypa_fruticans);
((Burretiokentia_grandiflora	(((((Kentiopsis_piersoniorum	Veitchia_spiralis)	Hydriastele_microspadix)	((Sabal_domingensis	Bactris_major)	((Iriartea_deltoidea	(Prestoea_acuminata	(Oenocarpus_minor	Oenocarpus_bataua)))	((Leopoldinia_pulchra	Pseudophoenix_vinifera)	Orania_palindan))))	(Attalea_speciosa	(Elaeis_oleifera	Elaeis_guineensis)))	((((Phoenix_dactylifera	Roystonea_regia)	(((Reinhardtia_latisecta	Reinhardtia_paiewonskiana)	Reinhardtia_gracilis)	Reinhardtia_simplex))	Manicaria_saccifera)	(Sclerosperma_profizianum	Pelagodoxa_henryana))))	Nypa_fruticans);
((Sclerosperma_profizianum	(((((Phoenix_dactylifera	Sabal_domingensis)	Roystonea_regia)	(((Reinhardtia_latisecta	Reinhardtia_paiewonskiana)	Reinhardtia_gracilis)	Reinhardtia_simplex))	(((Bactris_major	((Leopoldinia_pulchra	Pseudophoenix_vinifera)	(Elaeis_oleifera	Elaeis_guineensis)))	(Manicaria_saccifera	(((Kentiopsis_piersoniorum	Veitchia_spiralis)	Hydriastele_microspadix)	(((Prestoea_acuminata	(Oenocarpus_minor	Oenocarpus_bataua))	(Orania_palindan	Iriartea_deltoidea))	Attalea_speciosa))))	Pelagodoxa_henryana))	Burretiokentia_grandiflora))	Nypa_fruticans);
((Sabal_domingensis	(((((Reinhardtia_gracilis	(Reinhardtia_simplex	(Reinhardtia_latisecta	Reinhardtia_paiewonskiana)))	((Attalea_speciosa	(Elaeis_oleifera	Elaeis_guineensis))	((Orania_palindan	Sclerosperma_profizianum)	((Manicaria_saccifera	((Hydriastele_microspadix	(Burretiokentia_grandiflora	(Kentiopsis_piersoniorum	Veitchia_spiralis)))	((Prestoea_acuminata	Oenocarpus_bataua)	Oenocarpus_minor)))	(((Pelagodoxa_henryana	Leopoldinia_pulchra)	Pseudophoenix_vinifera)	Bactris_major)))))	Iriartea_deltoidea)	Roystonea_regia)	Phoenix_dactylifera))	Nypa_fruticans);
((Burretiokentia_grandiflora	(Sclerosperma_profizianum	((Manicaria_saccifera	((Phoenix_dactylifera	((((((Hydriastele_microspadix	(Kentiopsis_piersoniorum	Veitchia_spiralis))	(Pseudophoenix_vinifera	((Leopoldinia_pulchra	Iriartea_deltoidea)	((Oenocarpus_bataua	Oenocarpus_minor)	Prestoea_acuminata))))	Attalea_speciosa)	Orania_palindan)	((Elaeis_oleifera	Elaeis_guineensis)	Bactris_major))	Sabal_domingensis))	(Roystonea_regia	((Reinhardtia_gracilis	(Reinhardtia_latisecta	Reinhardtia_paiewonskiana))	Reinhardtia_simplex))))	Pelagodoxa_henryana)))	Nypa_fruticans);
((Burretiokentia_grandiflora	(Hydriastele_microspadix	((((Pseudophoenix_vinifera	(Leopoldinia_pulchra	Pelagodoxa_henryana))	Manicaria_saccifera)	(((Orania_palindan	Sclerosperma_profizianum)	(Prestoea_acuminata	(Oenocarpus_bataua	Oenocarpus_minor)))	((((Sabal_domingensis	Bactris_major)	((Phoenix_dactylifera	Iriartea_deltoidea)	Roystonea_regia))	((Reinhardtia_paiewonskiana	Reinhardtia_simplex)	(Reinhardtia_gracilis	Reinhardtia_latisecta)))	(Attalea_speciosa	(Elaeis_oleifera	Elaeis_guineensis)))))	(Veitchia_spiralis	Kentiopsis_piersoniorum))))	Nypa_fruticans);
((Burretiokentia_grandiflora	((((Roystonea_regia	((((((Elaeis_oleifera	Elaeis_guineensis)	(Orania_palindan	Attalea_speciosa))	((((Pseudophoenix_vinifera	Leopoldinia_pulchra)	Iriartea_deltoidea)	Prestoea_acuminata)	(Oenocarpus_bataua	Oenocarpus_minor)))	(Sabal_domingensis	Bactris_major))	Phoenix_dactylifera)	(Sclerosperma_profizianum	Pelagodoxa_henryana)))	Manicaria_saccifera)	(Reinhardtia_gracilis	(Reinhardtia_simplex	(Reinhardtia_latisecta	Reinhardtia_paiewonskiana))))	((Veitchia_spiralis	Kentiopsis_piersoniorum)	Hydriastele_microspadix)))	Nypa_fruticans);
((Iriartea_deltoidea	(Phoenix_dactylifera	((Prestoea_acuminata	(Oenocarpus_bataua	Oenocarpus_minor))	(((Orania_palindan	Sclerosperma_profizianum)	(Pseudophoenix_vinifera	Leopoldinia_pulchra))	(((((Reinhardtia_gracilis	(Reinhardtia_simplex	(Reinhardtia_latisecta	Reinhardtia_paiewonskiana)))	(((Veitchia_spiralis	Kentiopsis_piersoniorum)	Hydriastele_microspadix)	Burretiokentia_grandiflora))	(Manicaria_saccifera	Bactris_major))	(Roystonea_regia	(Elaeis_oleifera	Elaeis_guineensis)))	(Attalea_speciosa	(Sabal_domingensis	Pelagodoxa_henryana)))))))	Nypa_fruticans);
((Sclerosperma_profizianum	(((Reinhardtia_gracilis	(Reinhardtia_latisecta	(Reinhardtia_simplex	Reinhardtia_paiewonskiana)))	((((((Kentiopsis_piersoniorum	Hydriastele_microspadix)	Burretiokentia_grandiflora)	Veitchia_spiralis)	((Attalea_speciosa	(Elaeis_oleifera	Elaeis_guineensis))	(Orania_palindan	((Prestoea_acuminata	(Oenocarpus_bataua	Oenocarpus_minor))	((Pseudophoenix_vinifera	Iriartea_deltoidea)	Phoenix_dactylifera)))))	(Sabal_domingensis	Bactris_major))	Manicaria_saccifera))	((Leopoldinia_pulchra	Pelagodoxa_henryana)	Roystonea_regia)))	Nypa_fruticans);
((((Reinhardtia_gracilis	((Reinhardtia_latisecta	Reinhardtia_paiewonskiana)	Reinhardtia_simplex))	((Manicaria_saccifera	Roystonea_regia)	(Leopoldinia_pulchra	Pelagodoxa_henryana)))	(((Elaeis_oleifera	Elaeis_guineensis)	(Sabal_domingensis	Bactris_major))	(((Kentiopsis_piersoniorum	((Sclerosperma_profizianum	Burretiokentia_grandiflora)	Veitchia_spiralis))	Hydriastele_microspadix)	((Orania_palindan	(((Iriartea_deltoidea	(Prestoea_acuminata	(Oenocarpus_bataua	Oenocarpus_minor)))	Pseudophoenix_vinifera)	Phoenix_dactylifera))	Attalea_speciosa))))	Nypa_fruticans);
((Iriartea_deltoidea	(Pseudophoenix_vinifera	(Phoenix_dactylifera	(((Prestoea_acuminata	(Oenocarpus_bataua	Oenocarpus_minor))	((Attalea_speciosa	Orania_palindan)	((((Elaeis_oleifera	Elaeis_guineensis)	Bactris_major)	((Veitchia_spiralis	(Kentiopsis_piersoniorum	(Sclerosperma_profizianum	Burretiokentia_grandiflora)))	Hydriastele_microspadix))	(((Leopoldinia_pulchra	Pelagodoxa_henryana)	((Reinhardtia_gracilis	((Reinhardtia_latisecta	Reinhardtia_paiewonskiana)	Reinhardtia_simplex))	Roystonea_regia))	Manicaria_saccifera))))	Sabal_domingensis))))	Nypa_fruticans);
((Iriartea_deltoidea	(Pseudophoenix_vinifera	(Phoenix_dactylifera	(((Prestoea_acuminata	(Oenocarpus_bataua	Oenocarpus_minor))	((Attalea_speciosa	Orania_palindan)	(((((Elaeis_oleifera	Elaeis_guineensis)	Bactris_major)	((Sclerosperma_profizianum	Burretiokentia_grandiflora)	Manicaria_saccifera))	((Reinhardtia_gracilis	((Reinhardtia_latisecta	Reinhardtia_paiewonskiana)	Reinhardtia_simplex))	((Veitchia_spiralis	Kentiopsis_piersoniorum)	Hydriastele_microspadix)))	(Leopoldinia_pulchra	Pelagodoxa_henryana))))	(Roystonea_regia	Sabal_domingensis)))))	Nypa_fruticans);
((Burretiokentia_grandiflora	((((Reinhardtia_gracilis	((Reinhardtia_latisecta	Reinhardtia_paiewonskiana)	Reinhardtia_simplex))	((Veitchia_spiralis	Kentiopsis_piersoniorum)	Hydriastele_microspadix))	(((((Prestoea_acuminata	(Oenocarpus_bataua	Oenocarpus_minor))	((Roystonea_regia	Sabal_domingensis)	(Iriartea_deltoidea	Phoenix_dactylifera)))	(Attalea_speciosa	Orania_palindan))	(((Leopoldinia_pulchra	Pelagodoxa_henryana)	Pseudophoenix_vinifera)	(Bactris_major	(Elaeis_oleifera	Elaeis_guineensis))))	Manicaria_saccifera))	Sclerosperma_profizianum))	Nypa_fruticans);
(((((((Prestoea_acuminata	(Oenocarpus_bataua	Oenocarpus_minor))	(Orania_palindan	Iriartea_deltoidea))	(((Reinhardtia_simplex	(Reinhardtia_gracilis	(Reinhardtia_latisecta	Reinhardtia_paiewonskiana)))	((Veitchia_spiralis	Burretiokentia_grandiflora)	(Kentiopsis_piersoniorum	Hydriastele_microspadix)))	Bactris_major))	(Attalea_speciosa	(Leopoldinia_pulchra	(Elaeis_oleifera	Elaeis_guineensis))))	((Roystonea_regia	(Phoenix_dactylifera	Sabal_domingensis))	(Manicaria_saccifera	(Pelagodoxa_henryana	Pseudophoenix_vinifera))))	Sclerosperma_profizianum)	Nypa_fruticans);
((Sabal_domingensis	(((((((Bactris_major	(Pseudophoenix_vinifera	((Elaeis_oleifera	Elaeis_guineensis)	Leopoldinia_pulchra)))	(((Prestoea_acuminata	(Oenocarpus_bataua	Oenocarpus_minor))	Orania_palindan)	(Attalea_speciosa	Iriartea_deltoidea)))	(Hydriastele_microspadix	(Veitchia_spiralis	Kentiopsis_piersoniorum)))	(Burretiokentia_grandiflora	(Pelagodoxa_henryana	Sclerosperma_profizianum)))	Manicaria_saccifera)	Roystonea_regia)	((Reinhardtia_gracilis	((Reinhardtia_latisecta	Reinhardtia_paiewonskiana)	Reinhardtia_simplex))	Phoenix_dactylifera)))	Nypa_fruticans);
((Sabal_domingensis	(Roystonea_regia	((((Pelagodoxa_henryana	(((Oenocarpus_minor	Oenocarpus_bataua)	Prestoea_acuminata)	(((Kentiopsis_piersoniorum	(Veitchia_spiralis	Hydriastele_microspadix))	Burretiokentia_grandiflora)	(Reinhardtia_gracilis	((Reinhardtia_paiewonskiana	Reinhardtia_latisecta)	Reinhardtia_simplex)))))	(((Sclerosperma_profizianum	Orania_palindan)	Bactris_major)	Manicaria_saccifera))	(Attalea_speciosa	(Elaeis_guineensis	Elaeis_oleifera)))	((Iriartea_deltoidea	(Leopoldinia_pulchra	Pseudophoenix_vinifera))	Phoenix_dactylifera))))	Nypa_fruticans);
((Sclerosperma_profizianum	((Phoenix_dactylifera	(((Manicaria_saccifera	((((Bactris_major	Sabal_domingensis)	((Elaeis_guineensis	Elaeis_oleifera)	(Leopoldinia_pulchra	Pseudophoenix_vinifera)))	((Iriartea_deltoidea	Orania_palindan)	Attalea_speciosa))	(((Oenocarpus_minor	Oenocarpus_bataua)	Prestoea_acuminata)	(((Kentiopsis_piersoniorum	Veitchia_spiralis)	Burretiokentia_grandiflora)	Hydriastele_microspadix))))	(Reinhardtia_gracilis	(Reinhardtia_latisecta	(Reinhardtia_simplex	Reinhardtia_paiewonskiana))))	Roystonea_regia))	Pelagodoxa_henryana))	Nypa_fruticans);
((Burretiokentia_grandiflora	(((Hydriastele_microspadix	((Pseudophoenix_vinifera	(((((Reinhardtia_gracilis	(Reinhardtia_latisecta	Reinhardtia_paiewonskiana))	Reinhardtia_simplex)	((Phoenix_dactylifera	Manicaria_saccifera)	(Roystonea_regia	Pelagodoxa_henryana)))	Sclerosperma_profizianum)	((Iriartea_deltoidea	(Bactris_major	Sabal_domingensis))	(Orania_palindan	(Attalea_speciosa	((Leopoldinia_pulchra	Elaeis_guineensis)	Elaeis_oleifera))))))	((Oenocarpus_minor	Oenocarpus_bataua)	Prestoea_acuminata)))	Kentiopsis_piersoniorum)	Veitchia_spiralis))	Nypa_fruticans);
((Burretiokentia_grandiflora	((Kentiopsis_piersoniorum	Veitchia_spiralis)	(Hydriastele_microspadix	(((Iriartea_deltoidea	((Oenocarpus_minor	Oenocarpus_bataua)	Prestoea_acuminata))	(Pseudophoenix_vinifera	Orania_palindan))	((((Reinhardtia_gracilis	(Reinhardtia_latisecta	Reinhardtia_paiewonskiana))	Reinhardtia_simplex)	(Sclerosperma_profizianum	((Roystonea_regia	Pelagodoxa_henryana)	(Phoenix_dactylifera	Manicaria_saccifera))))	((Bactris_major	Sabal_domingensis)	(Attalea_speciosa	(Elaeis_guineensis	(Elaeis_oleifera	Leopoldinia_pulchra)))))))))	Nypa_fruticans);
(((Leopoldinia_pulchra	Iriartea_deltoidea)	(((Oenocarpus_minor	Oenocarpus_bataua)	Prestoea_acuminata)	(Pseudophoenix_vinifera	(((((((Phoenix_dactylifera	(Reinhardtia_gracilis	((Reinhardtia_latisecta	Reinhardtia_paiewonskiana)	Reinhardtia_simplex)))	(Burretiokentia_grandiflora	Sclerosperma_profizianum))	(Roystonea_regia	Pelagodoxa_henryana))	Manicaria_saccifera)	(Orania_palindan	(Attalea_speciosa	(Elaeis_guineensis	Elaeis_oleifera))))	(Sabal_domingensis	Bactris_major))	(Hydriastele_microspadix	(Kentiopsis_piersoniorum	Veitchia_spiralis))))))	Nypa_fruticans);
((Sclerosperma_profizianum	(((Phoenix_dactylifera	Manicaria_saccifera)	(Roystonea_regia	Pelagodoxa_henryana))	((Reinhardtia_simplex	(Reinhardtia_gracilis	(Reinhardtia_latisecta	Reinhardtia_paiewonskiana)))	((Orania_palindan	(Attalea_speciosa	(Elaeis_guineensis	Elaeis_oleifera)))	((Sabal_domingensis	Bactris_major)	((Hydriastele_microspadix	((Burretiokentia_grandiflora	Kentiopsis_piersoniorum)	Veitchia_spiralis))	(((Leopoldinia_pulchra	Iriartea_deltoidea)	((Oenocarpus_minor	Oenocarpus_bataua)	Prestoea_acuminata))	Pseudophoenix_vinifera)))))))	Nypa_fruticans);
((Sabal_domingensis	(Phoenix_dactylifera	(((Manicaria_saccifera	(((Attalea_speciosa	Iriartea_deltoidea)	((Oenocarpus_minor	Oenocarpus_bataua)	Prestoea_acuminata))	(Hydriastele_microspadix	((Kentiopsis_piersoniorum	Veitchia_spiralis)	Burretiokentia_grandiflora))))	(Roystonea_regia	((Reinhardtia_gracilis	((Reinhardtia_latisecta	Reinhardtia_paiewonskiana)	Reinhardtia_simplex))	((Pelagodoxa_henryana	(Leopoldinia_pulchra	Pseudophoenix_vinifera))	((Elaeis_guineensis	Elaeis_oleifera)	Bactris_major)))))	(Sclerosperma_profizianum	Orania_palindan))))	Nypa_fruticans);
((Sclerosperma_profizianum	(Orania_palindan	((((Manicaria_saccifera	((((Phoenix_dactylifera	Roystonea_regia)	(Reinhardtia_gracilis	((Reinhardtia_latisecta	Reinhardtia_paiewonskiana)	Reinhardtia_simplex)))	Sabal_domingensis)	((Pelagodoxa_henryana	(Pseudophoenix_vinifera	((Leopoldinia_pulchra	Elaeis_oleifera)	Elaeis_guineensis)))	Bactris_major)))	(Hydriastele_microspadix	(Kentiopsis_piersoniorum	Veitchia_spiralis)))	Burretiokentia_grandiflora)	(((Oenocarpus_minor	Oenocarpus_bataua)	Prestoea_acuminata)	(Attalea_speciosa	Iriartea_deltoidea)))))	Nypa_fruticans);
((Burretiokentia_grandiflora	((((Sclerosperma_profizianum	((Pelagodoxa_henryana	(Bactris_major	((Orania_palindan	((Elaeis_oleifera	Elaeis_guineensis)	Attalea_speciosa))	((Phoenix_dactylifera	((Leopoldinia_pulchra	Pseudophoenix_vinifera)	Iriartea_deltoidea))	(((Reinhardtia_latisecta	(Reinhardtia_paiewonskiana	Reinhardtia_simplex))	Reinhardtia_gracilis)	(Roystonea_regia	Sabal_domingensis))))))	Manicaria_saccifera))	((Oenocarpus_minor	Oenocarpus_bataua)	Prestoea_acuminata))	Hydriastele_microspadix)	(Kentiopsis_piersoniorum	Veitchia_spiralis)))	Nypa_fruticans);
((Burretiokentia_grandiflora	(((Manicaria_saccifera	((Kentiopsis_piersoniorum	Veitchia_spiralis)	Hydriastele_microspadix))	(((Roystonea_regia	((Reinhardtia_latisecta	Reinhardtia_paiewonskiana)	(Reinhardtia_gracilis	Reinhardtia_simplex)))	(Iriartea_deltoidea	(Phoenix_dactylifera	Sabal_domingensis)))	((((Leopoldinia_pulchra	Pseudophoenix_vinifera)	Pelagodoxa_henryana)	Bactris_major)	((Elaeis_oleifera	Elaeis_guineensis)	Attalea_speciosa))))	(((Oenocarpus_minor	Oenocarpus_bataua)	Prestoea_acuminata)	(Sclerosperma_profizianum	Orania_palindan))))	Nypa_fruticans);
((Sabal_domingensis	(Bactris_major	(((Elaeis_guineensis	Elaeis_oleifera)	Attalea_speciosa)	((Pseudophoenix_vinifera	(Hydriastele_microspadix	(Veitchia_spiralis	(Kentiopsis_piersoniorum	Burretiokentia_grandiflora))))	((((Oenocarpus_minor	Oenocarpus_bataua)	Prestoea_acuminata)	(Orania_palindan	Iriartea_deltoidea))	((Phoenix_dactylifera	(Manicaria_saccifera	(Sclerosperma_profizianum	(Roystonea_regia	(Leopoldinia_pulchra	Pelagodoxa_henryana)))))	(Reinhardtia_gracilis	(Reinhardtia_paiewonskiana	(Reinhardtia_simplex	Reinhardtia_latisecta)))))))))	Nypa_fruticans);
((Sclerosperma_profizianum	(Orania_palindan	((Attalea_speciosa	((Manicaria_saccifera	((Leopoldinia_pulchra	Pelagodoxa_henryana)	((Oenocarpus_minor	Oenocarpus_bataua)	Prestoea_acuminata)))	((Burretiokentia_grandiflora	(Veitchia_spiralis	Kentiopsis_piersoniorum))	Hydriastele_microspadix)))	((Pseudophoenix_vinifera	(Elaeis_guineensis	Elaeis_oleifera))	(((Reinhardtia_gracilis	Phoenix_dactylifera)	(((Reinhardtia_paiewonskiana	Reinhardtia_latisecta)	Reinhardtia_simplex)	Roystonea_regia))	((Sabal_domingensis	Bactris_major)	Iriartea_deltoidea))))))	Nypa_fruticans);
((Burretiokentia_grandiflora	(Veitchia_spiralis	(Hydriastele_microspadix	(Kentiopsis_piersoniorum	((Manicaria_saccifera	((Sclerosperma_profizianum	Orania_palindan)	((Bactris_major	(Attalea_speciosa	(Elaeis_guineensis	Elaeis_oleifera)))	((((Reinhardtia_paiewonskiana	(Reinhardtia_gracilis	Reinhardtia_latisecta))	Reinhardtia_simplex)	(Roystonea_regia	((Phoenix_dactylifera	Pseudophoenix_vinifera)	Iriartea_deltoidea)))	Sabal_domingensis))))	((Leopoldinia_pulchra	Pelagodoxa_henryana)	((Oenocarpus_minor	Oenocarpus_bataua)	Prestoea_acuminata)))))))	Nypa_fruticans);
((Burretiokentia_grandiflora	(Veitchia_spiralis	((Hydriastele_microspadix	Kentiopsis_piersoniorum)	(((((Leopoldinia_pulchra	Pelagodoxa_henryana)	Bactris_major)	(((Sclerosperma_profizianum	Orania_palindan)	((Oenocarpus_minor	Oenocarpus_bataua)	Prestoea_acuminata))	((Roystonea_regia	Sabal_domingensis)	((Phoenix_dactylifera	Pseudophoenix_vinifera)	Iriartea_deltoidea))))	(Manicaria_saccifera	(Attalea_speciosa	(Elaeis_guineensis	Elaeis_oleifera))))	(((Reinhardtia_paiewonskiana	Reinhardtia_latisecta)	Reinhardtia_simplex)	Reinhardtia_gracilis)))))	Nypa_fruticans);
((Burretiokentia_grandiflora	((Veitchia_spiralis	Kentiopsis_piersoniorum)	(((((Roystonea_regia	(((Reinhardtia_simplex	Reinhardtia_latisecta)	Reinhardtia_paiewonskiana)	Reinhardtia_gracilis))	(Phoenix_dactylifera	Manicaria_saccifera))	(Attalea_speciosa	(Elaeis_guineensis	Elaeis_oleifera)))	(Sabal_domingensis	Bactris_major))	(((Hydriastele_microspadix	(Leopoldinia_pulchra	Pseudophoenix_vinifera))	(Sclerosperma_profizianum	Orania_palindan))	((Iriartea_deltoidea	Pelagodoxa_henryana)	((Oenocarpus_minor	Oenocarpus_bataua)	Prestoea_acuminata))))))	Nypa_fruticans);
((Burretiokentia_grandiflora	((Veitchia_spiralis	Kentiopsis_piersoniorum)	(((Attalea_speciosa	(((Pseudophoenix_vinifera	Iriartea_deltoidea)	(Sclerosperma_profizianum	Orania_palindan))	((Oenocarpus_minor	Oenocarpus_bataua)	Prestoea_acuminata)))	(((Elaeis_guineensis	Elaeis_oleifera)	(Sabal_domingensis	Bactris_major))	(((Roystonea_regia	(Phoenix_dactylifera	(Reinhardtia_gracilis	(Reinhardtia_simplex	(Reinhardtia_latisecta	Reinhardtia_paiewonskiana)))))	(Leopoldinia_pulchra	Pelagodoxa_henryana))	Manicaria_saccifera)))	Hydriastele_microspadix)))	Nypa_fruticans);
((Burretiokentia_grandiflora	((((((Oenocarpus_minor	Oenocarpus_bataua)	Prestoea_acuminata)	((Leopoldinia_pulchra	Pseudophoenix_vinifera)	(((Orania_palindan	(Attalea_speciosa	(Elaeis_guineensis	Elaeis_oleifera)))	((Sabal_domingensis	Iriartea_deltoidea)	Bactris_major))	((Roystonea_regia	(Phoenix_dactylifera	(Reinhardtia_gracilis	(Reinhardtia_simplex	(Reinhardtia_latisecta	Reinhardtia_paiewonskiana)))))	((Sclerosperma_profizianum	Pelagodoxa_henryana)	Manicaria_saccifera)))))	Hydriastele_microspadix)	Veitchia_spiralis)	Kentiopsis_piersoniorum))	Nypa_fruticans);
((Burretiokentia_grandiflora	((((((Oenocarpus_minor	Oenocarpus_bataua)	Prestoea_acuminata)	((Leopoldinia_pulchra	Pseudophoenix_vinifera)	(((Orania_palindan	(Attalea_speciosa	(Elaeis_guineensis	Elaeis_oleifera)))	((Sclerosperma_profizianum	((Phoenix_dactylifera	Manicaria_saccifera)	(Pelagodoxa_henryana	Roystonea_regia)))	(Reinhardtia_gracilis	(Reinhardtia_simplex	(Reinhardtia_latisecta	Reinhardtia_paiewonskiana)))))	((Sabal_domingensis	Bactris_major)	Iriartea_deltoidea))))	Hydriastele_microspadix)	Veitchia_spiralis)	Kentiopsis_piersoniorum))	Nypa_fruticans);
((Burretiokentia_grandiflora	((((((Oenocarpus_minor	Oenocarpus_bataua)	Prestoea_acuminata)	((Leopoldinia_pulchra	Pseudophoenix_vinifera)	(((Orania_palindan	(Attalea_speciosa	(Elaeis_guineensis	Elaeis_oleifera)))	((Sclerosperma_profizianum	((Phoenix_dactylifera	Manicaria_saccifera)	(Pelagodoxa_henryana	Roystonea_regia)))	(Reinhardtia_gracilis	(Reinhardtia_simplex	(Reinhardtia_latisecta	Reinhardtia_paiewonskiana)))))	((Sabal_domingensis	Bactris_major)	Iriartea_deltoidea))))	Hydriastele_microspadix)	Veitchia_spiralis)	Kentiopsis_piersoniorum))	Nypa_fruticans);
((Iriartea_deltoidea	(Leopoldinia_pulchra	(Pelagodoxa_henryana	(((Oenocarpus_minor	Oenocarpus_bataua)	Prestoea_acuminata)	((Pseudophoenix_vinifera	(((((Reinhardtia_gracilis	(Reinhardtia_simplex	(Reinhardtia_latisecta	Reinhardtia_paiewonskiana)))	Phoenix_dactylifera)	((Sclerosperma_profizianum	Roystonea_regia)	Manicaria_saccifera))	(Sabal_domingensis	Bactris_major))	((Attalea_speciosa	(Elaeis_guineensis	Elaeis_oleifera))	Orania_palindan)))	(Hydriastele_microspadix	(Veitchia_spiralis	(Kentiopsis_piersoniorum	Burretiokentia_grandiflora))))))))	Nypa_fruticans);
(((Veitchia_spiralis	((((((Sclerosperma_profizianum	Orania_palindan)	((Phoenix_dactylifera	((Pseudophoenix_vinifera	Leopoldinia_pulchra)	Iriartea_deltoidea))	(Prestoea_acuminata	(Oenocarpus_bataua	Oenocarpus_minor))))	(Sabal_domingensis	Attalea_speciosa))	(Manicaria_saccifera	((Pelagodoxa_henryana	Roystonea_regia)	(Bactris_major	(Elaeis_oleifera	Elaeis_guineensis)))))	(Reinhardtia_simplex	(Reinhardtia_gracilis	(Reinhardtia_paiewonskiana	Reinhardtia_latisecta))))	(Kentiopsis_piersoniorum	Hydriastele_microspadix)))	Burretiokentia_grandiflora)	Nypa_fruticans);
((((((Reinhardtia_simplex	(Reinhardtia_gracilis	(Reinhardtia_paiewonskiana	Reinhardtia_latisecta)))	((Veitchia_spiralis	Kentiopsis_piersoniorum)	Hydriastele_microspadix))	((Manicaria_saccifera	Bactris_major)	(Attalea_speciosa	(Elaeis_oleifera	Elaeis_guineensis))))	(((Roystonea_regia	(Sabal_domingensis	(Phoenix_dactylifera	(Pseudophoenix_vinifera	Iriartea_deltoidea))))	(Sclerosperma_profizianum	Orania_palindan))	((Prestoea_acuminata	(Oenocarpus_bataua	Oenocarpus_minor))	(Leopoldinia_pulchra	Pelagodoxa_henryana))))	Burretiokentia_grandiflora)	Nypa_fruticans);
((Sabal_domingensis	((((Pseudophoenix_vinifera	(Phoenix_dactylifera	Iriartea_deltoidea))	(Attalea_speciosa	(Elaeis_oleifera	Elaeis_guineensis)))	((Sclerosperma_profizianum	Orania_palindan)	(Roystonea_regia	((((Reinhardtia_simplex	(Reinhardtia_paiewonskiana	Reinhardtia_latisecta))	Reinhardtia_gracilis)	((Veitchia_spiralis	Burretiokentia_grandiflora)	(Kentiopsis_piersoniorum	Hydriastele_microspadix)))	(Manicaria_saccifera	((Prestoea_acuminata	(Oenocarpus_bataua	Oenocarpus_minor))	(Leopoldinia_pulchra	Pelagodoxa_henryana)))))))	Bactris_major))	Nypa_fruticans);
(((Hydriastele_microspadix	(Burretiokentia_grandiflora	(Veitchia_spiralis	Kentiopsis_piersoniorum)))	((Prestoea_acuminata	(Oenocarpus_bataua	Oenocarpus_minor))	((((Bactris_major	Sabal_domingensis)	(Orania_palindan	((Leopoldinia_pulchra	Elaeis_oleifera)	Elaeis_guineensis)))	(((Manicaria_saccifera	((Roystonea_regia	(Iriartea_deltoidea	Phoenix_dactylifera))	(Reinhardtia_simplex	((Reinhardtia_paiewonskiana	Reinhardtia_latisecta)	Reinhardtia_gracilis))))	Sclerosperma_profizianum)	(Pseudophoenix_vinifera	Pelagodoxa_henryana)))	Attalea_speciosa)))	Nypa_fruticans);
((Burretiokentia_grandiflora	(Sclerosperma_profizianum	(((Roystonea_regia	Phoenix_dactylifera)	(Reinhardtia_gracilis	(Reinhardtia_simplex	(Reinhardtia_paiewonskiana	Reinhardtia_latisecta))))	(Manicaria_saccifera	((((Iriartea_deltoidea	(Prestoea_acuminata	(Oenocarpus_bataua	Oenocarpus_minor)))	(Orania_palindan	(Attalea_speciosa	((Leopoldinia_pulchra	Elaeis_oleifera)	Elaeis_guineensis))))	(((Veitchia_spiralis	Kentiopsis_piersoniorum)	Hydriastele_microspadix)	(Bactris_major	Sabal_domingensis)))	(Pseudophoenix_vinifera	Pelagodoxa_henryana))))))	Nypa_fruticans);
((Iriartea_deltoidea	(((Prestoea_acuminata	(Oenocarpus_bataua	Oenocarpus_minor))	((((Veitchia_spiralis	Kentiopsis_piersoniorum)	Hydriastele_microspadix)	(((((Bactris_major	Sabal_domingensis)	((Leopoldinia_pulchra	Pseudophoenix_vinifera)	(Elaeis_oleifera	Elaeis_guineensis)))	Pelagodoxa_henryana)	((((Burretiokentia_grandiflora	Sclerosperma_profizianum)	Roystonea_regia)	Phoenix_dactylifera)	(Reinhardtia_simplex	((Reinhardtia_gracilis	Reinhardtia_paiewonskiana)	Reinhardtia_latisecta))))	Manicaria_saccifera))	Attalea_speciosa))	Orania_palindan))	Nypa_fruticans);
((Burretiokentia_grandiflora	(Sclerosperma_profizianum	(((Veitchia_spiralis	Kentiopsis_piersoniorum)	Hydriastele_microspadix)	(((((Attalea_speciosa	((Leopoldinia_pulchra	Elaeis_oleifera)	Elaeis_guineensis))	Orania_palindan)	((Phoenix_dactylifera	Iriartea_deltoidea)	(Roystonea_regia	(Sabal_domingensis	((Reinhardtia_gracilis	(Reinhardtia_latisecta	Reinhardtia_paiewonskiana))	Reinhardtia_simplex)))))	(Prestoea_acuminata	(Oenocarpus_bataua	Oenocarpus_minor)))	(Manicaria_saccifera	((Pseudophoenix_vinifera	Pelagodoxa_henryana)	Bactris_major))))))	Nypa_fruticans);
((Burretiokentia_grandiflora	(Kentiopsis_piersoniorum	(((((Prestoea_acuminata	(Oenocarpus_bataua	Oenocarpus_minor))	(((Orania_palindan	Attalea_speciosa)	(Bactris_major	(Leopoldinia_pulchra	(Elaeis_oleifera	Elaeis_guineensis))))	((Pseudophoenix_vinifera	((Reinhardtia_paiewonskiana	((Reinhardtia_gracilis	Reinhardtia_simplex)	Reinhardtia_latisecta))	(Phoenix_dactylifera	Roystonea_regia)))	(Iriartea_deltoidea	Sabal_domingensis))))	((Pelagodoxa_henryana	Manicaria_saccifera)	Sclerosperma_profizianum))	Hydriastele_microspadix)	Veitchia_spiralis)))	Nypa_fruticans);
((Burretiokentia_grandiflora	(Kentiopsis_piersoniorum	(Veitchia_spiralis	(((Orania_palindan	(Iriartea_deltoidea	(Prestoea_acuminata	(Oenocarpus_bataua	Oenocarpus_minor))))	((Sabal_domingensis	Attalea_speciosa)	(((((Reinhardtia_paiewonskiana	Reinhardtia_latisecta)	Reinhardtia_gracilis)	Reinhardtia_simplex)	(Sclerosperma_profizianum	((Phoenix_dactylifera	Manicaria_saccifera)	(Roystonea_regia	Pelagodoxa_henryana))))	(((Pseudophoenix_vinifera	Leopoldinia_pulchra)	(Elaeis_oleifera	Elaeis_guineensis))	Bactris_major))))	Hydriastele_microspadix))))	Nypa_fruticans);
((Burretiokentia_grandiflora	(Sclerosperma_profizianum	((((((Attalea_speciosa	(Elaeis_oleifera	Elaeis_guineensis))	(Sabal_domingensis	Bactris_major))	((Veitchia_spiralis	(Kentiopsis_piersoniorum	Hydriastele_microspadix))	(Orania_palindan	((Pseudophoenix_vinifera	Leopoldinia_pulchra)	(Iriartea_deltoidea	(Prestoea_acuminata	(Oenocarpus_bataua	Oenocarpus_minor)))))))	(Reinhardtia_gracilis	(Reinhardtia_simplex	(Reinhardtia_paiewonskiana	Reinhardtia_latisecta))))	(Roystonea_regia	Pelagodoxa_henryana))	(Phoenix_dactylifera	Manicaria_saccifera))))	Nypa_fruticans);
((((Kentiopsis_piersoniorum	(Veitchia_spiralis	Hydriastele_microspadix))	((Prestoea_acuminata	(Oenocarpus_minor	Oenocarpus_bataua))	((Bactris_major	(Orania_palindan	Sclerosperma_profizianum))	(Attalea_speciosa	(((((Pseudophoenix_vinifera	Leopoldinia_pulchra)	(Elaeis_guineensis	Elaeis_oleifera))	Pelagodoxa_henryana)	Manicaria_saccifera)	((Reinhardtia_gracilis	((Reinhardtia_latisecta	Reinhardtia_paiewonskiana)	Reinhardtia_simplex))	((Roystonea_regia	Iriartea_deltoidea)	(Phoenix_dactylifera	Sabal_domingensis))))))))	Burretiokentia_grandiflora)	Nypa_fruticans);
(((((Manicaria_saccifera	(((Sabal_domingensis	Attalea_speciosa)	(Roystonea_regia	Pelagodoxa_henryana))	(((Phoenix_dactylifera	((Prestoea_acuminata	(Oenocarpus_minor	Oenocarpus_bataua))	Iriartea_deltoidea))	(Pseudophoenix_vinifera	Leopoldinia_pulchra))	((Orania_palindan	Sclerosperma_profizianum)	(Bactris_major	(Elaeis_guineensis	Elaeis_oleifera))))))	(((Reinhardtia_paiewonskiana	Reinhardtia_latisecta)	Reinhardtia_gracilis)	Reinhardtia_simplex))	((Kentiopsis_piersoniorum	Veitchia_spiralis)	Hydriastele_microspadix))	Burretiokentia_grandiflora)	Nypa_fruticans);
(((Sclerosperma_profizianum	(((((((((Reinhardtia_paiewonskiana	Reinhardtia_latisecta)	Reinhardtia_simplex)	((Bactris_major	Sabal_domingensis)	(Roystonea_regia	(Attalea_speciosa	(Elaeis_guineensis	Elaeis_oleifera)))))	Manicaria_saccifera)	(Veitchia_spiralis	Hydriastele_microspadix))	(Pelagodoxa_henryana	(Pseudophoenix_vinifera	Leopoldinia_pulchra)))	Phoenix_dactylifera)	((Kentiopsis_piersoniorum	((Prestoea_acuminata	(Oenocarpus_minor	Oenocarpus_bataua))	Iriartea_deltoidea))	Orania_palindan))	Reinhardtia_gracilis))	Burretiokentia_grandiflora)	Nypa_fruticans);
((Iriartea_deltoidea	((((Sclerosperma_profizianum	Orania_palindan)	((((Pelagodoxa_henryana	Pseudophoenix_vinifera)	((Leopoldinia_pulchra	(Elaeis_guineensis	Elaeis_oleifera))	Bactris_major))	(((Reinhardtia_simplex	(Reinhardtia_gracilis	(Reinhardtia_paiewonskiana	Reinhardtia_latisecta)))	(((Burretiokentia_grandiflora	Kentiopsis_piersoniorum)	Veitchia_spiralis)	Hydriastele_microspadix))	(Manicaria_saccifera	Roystonea_regia)))	(Sabal_domingensis	Attalea_speciosa)))	Phoenix_dactylifera)	(Prestoea_acuminata	(Oenocarpus_minor	Oenocarpus_bataua))))	Nypa_fruticans);
((Iriartea_deltoidea	((Sabal_domingensis	((Reinhardtia_gracilis	((Reinhardtia_paiewonskiana	Reinhardtia_latisecta)	Reinhardtia_simplex))	((Sclerosperma_profizianum	Orania_palindan)	(((Pelagodoxa_henryana	Pseudophoenix_vinifera)	Bactris_major)	((Manicaria_saccifera	((Prestoea_acuminata	(Oenocarpus_minor	Oenocarpus_bataua))	((Hydriastele_microspadix	Burretiokentia_grandiflora)	(Kentiopsis_piersoniorum	Veitchia_spiralis))))	((Leopoldinia_pulchra	(Elaeis_guineensis	Elaeis_oleifera))	Attalea_speciosa))))))	(Phoenix_dactylifera	Roystonea_regia)))	Nypa_fruticans);
((Sabal_domingensis	(Roystonea_regia	(Phoenix_dactylifera	((Reinhardtia_simplex	(Reinhardtia_gracilis	(Reinhardtia_paiewonskiana	Reinhardtia_latisecta)))	((((Burretiokentia_grandiflora	Attalea_speciosa)	(Bactris_major	(Leopoldinia_pulchra	(Elaeis_guineensis	Elaeis_oleifera))))	(((((Prestoea_acuminata	(Oenocarpus_minor	Oenocarpus_bataua))	(Iriartea_deltoidea	Pelagodoxa_henryana))	(Veitchia_spiralis	(Hydriastele_microspadix	Kentiopsis_piersoniorum)))	Manicaria_saccifera)	(Sclerosperma_profizianum	Orania_palindan)))	Pseudophoenix_vinifera)))))	Nypa_fruticans);
((Burretiokentia_grandiflora	(Sclerosperma_profizianum	(Veitchia_spiralis	((Hydriastele_microspadix	(((Pelagodoxa_henryana	Manicaria_saccifera)	((Bactris_major	(Attalea_speciosa	(Elaeis_guineensis	Elaeis_oleifera)))	((((Phoenix_dactylifera	Roystonea_regia)	(Reinhardtia_gracilis	((Reinhardtia_paiewonskiana	Reinhardtia_latisecta)	Reinhardtia_simplex)))	Sabal_domingensis)	(Leopoldinia_pulchra	Pseudophoenix_vinifera))))	((Prestoea_acuminata	(Oenocarpus_minor	Oenocarpus_bataua))	(Iriartea_deltoidea	Orania_palindan))))	Kentiopsis_piersoniorum))))	Nypa_fruticans);
((Burretiokentia_grandiflora	(Sclerosperma_profizianum	((Pelagodoxa_henryana	Manicaria_saccifera)	(Phoenix_dactylifera	(Roystonea_regia	((Reinhardtia_gracilis	((Reinhardtia_paiewonskiana	Reinhardtia_latisecta)	Reinhardtia_simplex))	((Iriartea_deltoidea	Sabal_domingensis)	((Bactris_major	((Elaeis_guineensis	Elaeis_oleifera)	(Leopoldinia_pulchra	Pseudophoenix_vinifera)))	((Orania_palindan	((Prestoea_acuminata	(Oenocarpus_minor	Oenocarpus_bataua))	((Veitchia_spiralis	Kentiopsis_piersoniorum)	Hydriastele_microspadix)))	Attalea_speciosa)))))))))	Nypa_fruticans);
((Burretiokentia_grandiflora	(Sclerosperma_profizianum	(Manicaria_saccifera	(((Phoenix_dactylifera	(Reinhardtia_gracilis	((Reinhardtia_paiewonskiana	Reinhardtia_latisecta)	Reinhardtia_simplex)))	((((Elaeis_guineensis	Elaeis_oleifera)	Attalea_speciosa)	Orania_palindan)	((Iriartea_deltoidea	(Sabal_domingensis	Bactris_major))	(((Prestoea_acuminata	(Oenocarpus_minor	Oenocarpus_bataua))	((Veitchia_spiralis	Kentiopsis_piersoniorum)	Hydriastele_microspadix))	(Leopoldinia_pulchra	Pseudophoenix_vinifera)))))	(Pelagodoxa_henryana	Roystonea_regia)))))	Nypa_fruticans);
((Burretiokentia_grandiflora	(((((Leopoldinia_pulchra	Pseudophoenix_vinifera)	(Sclerosperma_profizianum	Orania_palindan))	(((Prestoea_acuminata	(Oenocarpus_minor	Oenocarpus_bataua))	Iriartea_deltoidea)	Manicaria_saccifera))	(Phoenix_dactylifera	((Sabal_domingensis	Bactris_major)	(((Elaeis_guineensis	Elaeis_oleifera)	Attalea_speciosa)	(Pelagodoxa_henryana	Roystonea_regia)))))	(((Veitchia_spiralis	Kentiopsis_piersoniorum)	Hydriastele_microspadix)	(Reinhardtia_simplex	(Reinhardtia_gracilis	(Reinhardtia_paiewonskiana	Reinhardtia_latisecta))))))	Nypa_fruticans);
((Sclerosperma_profizianum	(Burretiokentia_grandiflora	((Kentiopsis_piersoniorum	Veitchia_spiralis)	(((((Oenocarpus_bataua	Oenocarpus_minor)	Prestoea_acuminata)	(Iriartea_deltoidea	Pelagodoxa_henryana))	(Manicaria_saccifera	((Bactris_major	(Orania_palindan	((Elaeis_oleifera	Elaeis_guineensis)	Attalea_speciosa)))	((Reinhardtia_gracilis	(Reinhardtia_paiewonskiana	(Reinhardtia_latisecta	Reinhardtia_simplex)))	((Phoenix_dactylifera	Sabal_domingensis)	Roystonea_regia)))))	((Pseudophoenix_vinifera	Leopoldinia_pulchra)	Hydriastele_microspadix)))))	Nypa_fruticans);
((Burretiokentia_grandiflora	(((((Manicaria_saccifera	Sclerosperma_profizianum)	(Pelagodoxa_henryana	(Pseudophoenix_vinifera	Leopoldinia_pulchra)))	(((Reinhardtia_gracilis	((Reinhardtia_paiewonskiana	Reinhardtia_latisecta)	Reinhardtia_simplex))	((Iriartea_deltoidea	(Phoenix_dactylifera	Sabal_domingensis))	Roystonea_regia))	(Bactris_major	((Elaeis_oleifera	Elaeis_guineensis)	(Attalea_speciosa	Orania_palindan)))))	(Oenocarpus_minor	(Prestoea_acuminata	Oenocarpus_bataua)))	(Hydriastele_microspadix	(Veitchia_spiralis	Kentiopsis_piersoniorum))))	Nypa_fruticans);
((Burretiokentia_grandiflora	((((Attalea_speciosa	(Elaeis_oleifera	Elaeis_guineensis))	(((Reinhardtia_paiewonskiana	((Reinhardtia_gracilis	Reinhardtia_latisecta)	Reinhardtia_simplex))	(Sclerosperma_profizianum	((Manicaria_saccifera	Phoenix_dactylifera)	(Roystonea_regia	(Pelagodoxa_henryana	Leopoldinia_pulchra)))))	(Orania_palindan	(Sabal_domingensis	Bactris_major))))	(Pseudophoenix_vinifera	(Iriartea_deltoidea	(Prestoea_acuminata	(Oenocarpus_bataua	Oenocarpus_minor)))))	(Hydriastele_microspadix	(Veitchia_spiralis	Kentiopsis_piersoniorum))))	Nypa_fruticans);
((Burretiokentia_grandiflora	((((Attalea_speciosa	(Manicaria_saccifera	(((Pseudophoenix_vinifera	Pelagodoxa_henryana)	(Bactris_major	((Elaeis_oleifera	Elaeis_guineensis)	Leopoldinia_pulchra)))	((Sclerosperma_profizianum	Orania_palindan)	((Roystonea_regia	Sabal_domingensis)	((Iriartea_deltoidea	Phoenix_dactylifera)	(Reinhardtia_gracilis	((Reinhardtia_paiewonskiana	Reinhardtia_latisecta)	Reinhardtia_simplex))))))))	(Prestoea_acuminata	(Oenocarpus_bataua	Oenocarpus_minor)))	(Hydriastele_microspadix	Veitchia_spiralis))	Kentiopsis_piersoniorum))	Nypa_fruticans);
((Burretiokentia_grandiflora	((Sclerosperma_profizianum	Veitchia_spiralis)	((((((((Phoenix_dactylifera	Sabal_domingensis)	(Orania_palindan	Iriartea_deltoidea))	(Roystonea_regia	(((Reinhardtia_paiewonskiana	Reinhardtia_latisecta)	Reinhardtia_simplex)	Reinhardtia_gracilis)))	(((Leopoldinia_pulchra	Pseudophoenix_vinifera)	Pelagodoxa_henryana)	((Elaeis_oleifera	Elaeis_guineensis)	Bactris_major)))	Attalea_speciosa)	Manicaria_saccifera)	(Prestoea_acuminata	(Oenocarpus_bataua	Oenocarpus_minor)))	(Kentiopsis_piersoniorum	Hydriastele_microspadix))))	Nypa_fruticans);
((((Veitchia_spiralis	Kentiopsis_piersoniorum)	(((((Manicaria_saccifera	(Phoenix_dactylifera	Sabal_domingensis))	(((Sclerosperma_profizianum	Orania_palindan)	Roystonea_regia)	(((Reinhardtia_paiewonskiana	Reinhardtia_simplex)	(Reinhardtia_gracilis	Reinhardtia_latisecta))	((Elaeis_oleifera	Elaeis_guineensis)	(Bactris_major	((Leopoldinia_pulchra	Pseudophoenix_vinifera)	Pelagodoxa_henryana))))))	(Iriartea_deltoidea	(Prestoea_acuminata	(Oenocarpus_bataua	Oenocarpus_minor))))	Attalea_speciosa)	Hydriastele_microspadix))	Burretiokentia_grandiflora)	Nypa_fruticans);
((Sclerosperma_profizianum	(Orania_palindan	(((((Hydriastele_microspadix	(Veitchia_spiralis	Kentiopsis_piersoniorum))	Burretiokentia_grandiflora)	(Prestoea_acuminata	(Oenocarpus_bataua	Oenocarpus_minor)))	(((Bactris_major	Pelagodoxa_henryana)	((Attalea_speciosa	(Elaeis_oleifera	Elaeis_guineensis))	((((Reinhardtia_paiewonskiana	Reinhardtia_simplex)	Reinhardtia_latisecta)	Reinhardtia_gracilis)	(Roystonea_regia	(Sabal_domingensis	((Leopoldinia_pulchra	Iriartea_deltoidea)	Phoenix_dactylifera))))))	Manicaria_saccifera))	Pseudophoenix_vinifera)))	Nypa_fruticans);
((Burretiokentia_grandiflora	(Kentiopsis_piersoniorum	((((Prestoea_acuminata	(Oenocarpus_bataua	Oenocarpus_minor))	((Sclerosperma_profizianum	(Pelagodoxa_henryana	Manicaria_saccifera))	((((Reinhardtia_gracilis	(Reinhardtia_paiewonskiana	(Reinhardtia_simplex	Reinhardtia_latisecta)))	(Phoenix_dactylifera	Roystonea_regia))	(Pseudophoenix_vinifera	(Iriartea_deltoidea	Sabal_domingensis)))	(Orania_palindan	((Leopoldinia_pulchra	((Elaeis_oleifera	Elaeis_guineensis)	Bactris_major))	Attalea_speciosa)))))	Hydriastele_microspadix)	Veitchia_spiralis)))	Nypa_fruticans);
((Burretiokentia_grandiflora	((Kentiopsis_piersoniorum	(((Prestoea_acuminata	(Oenocarpus_bataua	Oenocarpus_minor))	((((Orania_palindan	Sclerosperma_profizianum)	(Pelagodoxa_henryana	Manicaria_saccifera))	Bactris_major)	(((Leopoldinia_pulchra	(Elaeis_oleifera	Elaeis_guineensis))	Attalea_speciosa)	(((Reinhardtia_gracilis	((Reinhardtia_paiewonskiana	Reinhardtia_latisecta)	Reinhardtia_simplex))	(Phoenix_dactylifera	Roystonea_regia))	(Pseudophoenix_vinifera	(Iriartea_deltoidea	Sabal_domingensis))))))	Hydriastele_microspadix))	Veitchia_spiralis))	Nypa_fruticans);
((Sclerosperma_profizianum	(Manicaria_saccifera	((((Bactris_major	((Leopoldinia_pulchra	(Elaeis_oleifera	Elaeis_guineensis))	(Pelagodoxa_henryana	Pseudophoenix_vinifera)))	((((Reinhardtia_gracilis	((Reinhardtia_paiewonskiana	Reinhardtia_latisecta)	Reinhardtia_simplex))	Roystonea_regia)	Phoenix_dactylifera)	(Iriartea_deltoidea	Sabal_domingensis)))	(Hydriastele_microspadix	((Veitchia_spiralis	Kentiopsis_piersoniorum)	Burretiokentia_grandiflora)))	((Orania_palindan	Attalea_speciosa)	(Prestoea_acuminata	(Oenocarpus_bataua	Oenocarpus_minor))))))	Nypa_fruticans);
((Sclerosperma_profizianum	(Manicaria_saccifera	(((((((Sabal_domingensis	Bactris_major)	(Leopoldinia_pulchra	Pseudophoenix_vinifera))	((Prestoea_acuminata	(Oenocarpus_bataua	Oenocarpus_minor))	((Iriartea_deltoidea	Attalea_speciosa)	Orania_palindan)))	(Elaeis_guineensis	Elaeis_oleifera))	(((Hydriastele_microspadix	(Burretiokentia_grandiflora	Veitchia_spiralis))	Kentiopsis_piersoniorum)	((Reinhardtia_latisecta	(Reinhardtia_simplex	Reinhardtia_paiewonskiana))	Reinhardtia_gracilis)))	(Roystonea_regia	Pelagodoxa_henryana))	Phoenix_dactylifera)))	Nypa_fruticans);
((Burretiokentia_grandiflora	(Sclerosperma_profizianum	(((((Reinhardtia_paiewonskiana	(Reinhardtia_gracilis	Reinhardtia_latisecta))	Reinhardtia_simplex)	((((Phoenix_dactylifera	(Roystonea_regia	(Sabal_domingensis	(Orania_palindan	Iriartea_deltoidea))))	(Pelagodoxa_henryana	(Prestoea_acuminata	(Oenocarpus_bataua	Oenocarpus_minor))))	Manicaria_saccifera)	(Bactris_major	(Attalea_speciosa	((Leopoldinia_pulchra	Pseudophoenix_vinifera)	(Elaeis_guineensis	Elaeis_oleifera))))))	Hydriastele_microspadix)	(Veitchia_spiralis	Kentiopsis_piersoniorum))))	Nypa_fruticans);
((Burretiokentia_grandiflora	(((((Pelagodoxa_henryana	Manicaria_saccifera)	(Sclerosperma_profizianum	(((Reinhardtia_latisecta	Reinhardtia_paiewonskiana)	Reinhardtia_gracilis)	Reinhardtia_simplex)))	((((Attalea_speciosa	Orania_palindan)	(Pseudophoenix_vinifera	((Phoenix_dactylifera	Sabal_domingensis)	(Iriartea_deltoidea	Roystonea_regia))))	(Prestoea_acuminata	(Oenocarpus_bataua	Oenocarpus_minor)))	(((Elaeis_guineensis	Elaeis_oleifera)	Leopoldinia_pulchra)	Bactris_major)))	Hydriastele_microspadix)	(Veitchia_spiralis	Kentiopsis_piersoniorum)))	Nypa_fruticans);
((Iriartea_deltoidea	(Pseudophoenix_vinifera	(((((Bactris_major	(Attalea_speciosa	((Elaeis_guineensis	Elaeis_oleifera)	Leopoldinia_pulchra)))	(((Prestoea_acuminata	(Oenocarpus_bataua	Oenocarpus_minor))	(((Veitchia_spiralis	Burretiokentia_grandiflora)	Kentiopsis_piersoniorum)	Hydriastele_microspadix))	((Pelagodoxa_henryana	Manicaria_saccifera)	(Orania_palindan	Sclerosperma_profizianum))))	((Reinhardtia_gracilis	(Reinhardtia_simplex	(Reinhardtia_latisecta	Reinhardtia_paiewonskiana)))	Roystonea_regia))	Sabal_domingensis)	Phoenix_dactylifera)))	Nypa_fruticans);
((Sabal_domingensis	(Iriartea_deltoidea	(((Prestoea_acuminata	((Oenocarpus_bataua	Oenocarpus_minor)	(((((Elaeis_guineensis	Elaeis_oleifera)	(Leopoldinia_pulchra	Bactris_major))	Pelagodoxa_henryana)	(Phoenix_dactylifera	((((Reinhardtia_gracilis	(Reinhardtia_simplex	Reinhardtia_latisecta))	Reinhardtia_paiewonskiana)	Roystonea_regia)	(Sclerosperma_profizianum	Burretiokentia_grandiflora))))	Manicaria_saccifera)))	(Orania_palindan	Pseudophoenix_vinifera))	((Kentiopsis_piersoniorum	(Veitchia_spiralis	Hydriastele_microspadix))	Attalea_speciosa))))	Nypa_fruticans);
((((Kentiopsis_piersoniorum	Veitchia_spiralis)	Burretiokentia_grandiflora)	(Hydriastele_microspadix	(((Sabal_domingensis	Iriartea_deltoidea)	(Orania_palindan	(Prestoea_acuminata	(Oenocarpus_bataua	Oenocarpus_minor))))	((Attalea_speciosa	((((((Reinhardtia_simplex	(Reinhardtia_paiewonskiana	Reinhardtia_latisecta))	Reinhardtia_gracilis)	Roystonea_regia)	Phoenix_dactylifera)	Sclerosperma_profizianum)	Manicaria_saccifera))	((Pelagodoxa_henryana	Pseudophoenix_vinifera)	((Leopoldinia_pulchra	(Elaeis_guineensis	Elaeis_oleifera))	Bactris_major))))))	Nypa_fruticans);
((Burretiokentia_grandiflora	((Hydriastele_microspadix	(((((Attalea_speciosa	Orania_palindan)	(((Iriartea_deltoidea	(Phoenix_dactylifera	Sabal_domingensis))	Roystonea_regia)	(Prestoea_acuminata	(Oenocarpus_bataua	Oenocarpus_minor))))	Sclerosperma_profizianum)	(Manicaria_saccifera	(Bactris_major	(Pelagodoxa_henryana	(Pseudophoenix_vinifera	((Leopoldinia_pulchra	Elaeis_oleifera)	Elaeis_guineensis))))))	(Reinhardtia_simplex	((Reinhardtia_paiewonskiana	Reinhardtia_latisecta)	Reinhardtia_gracilis))))	(Kentiopsis_piersoniorum	Veitchia_spiralis)))	Nypa_fruticans);
((Iriartea_deltoidea	((Prestoea_acuminata	(Oenocarpus_bataua	Oenocarpus_minor))	((((Attalea_speciosa	Sabal_domingensis)	(((((Roystonea_regia	Pelagodoxa_henryana)	Sclerosperma_profizianum)	Manicaria_saccifera)	((Reinhardtia_simplex	(Reinhardtia_paiewonskiana	Reinhardtia_latisecta))	Reinhardtia_gracilis))	((((Elaeis_oleifera	Elaeis_guineensis)	Leopoldinia_pulchra)	Bactris_major)	(((Kentiopsis_piersoniorum	Veitchia_spiralis)	Burretiokentia_grandiflora)	Hydriastele_microspadix))))	Orania_palindan)	(Phoenix_dactylifera	Pseudophoenix_vinifera))))	Nypa_fruticans);
(((Burretiokentia_grandiflora	(Bactris_major	((((((Kentiopsis_piersoniorum	Veitchia_spiralis)	Hydriastele_microspadix)	(((Sclerosperma_profizianum	Orania_palindan)	((Sabal_domingensis	Phoenix_dactylifera)	((Iriartea_deltoidea	Attalea_speciosa)	(Prestoea_acuminata	(Oenocarpus_bataua	Oenocarpus_minor)))))	Manicaria_saccifera))	(Roystonea_regia	((Reinhardtia_simplex	(Reinhardtia_paiewonskiana	Reinhardtia_latisecta))	Reinhardtia_gracilis)))	(Pelagodoxa_henryana	Pseudophoenix_vinifera))	(Elaeis_oleifera	Elaeis_guineensis))))	Leopoldinia_pulchra)	Nypa_fruticans);
((Iriartea_deltoidea	(((Phoenix_dactylifera	Orania_palindan)	((Attalea_speciosa	Sabal_domingensis)	((Sclerosperma_profizianum	(Roystonea_regia	Manicaria_saccifera))	(((Pelagodoxa_henryana	Pseudophoenix_vinifera)	(((Leopoldinia_pulchra	Elaeis_oleifera)	Elaeis_guineensis)	Bactris_major))	((Burretiokentia_grandiflora	((Kentiopsis_piersoniorum	Veitchia_spiralis)	Hydriastele_microspadix))	((Reinhardtia_simplex	(Reinhardtia_paiewonskiana	Reinhardtia_latisecta))	Reinhardtia_gracilis))))))	(Prestoea_acuminata	(Oenocarpus_bataua	Oenocarpus_minor))))	Nypa_fruticans);
((Burretiokentia_grandiflora	(Sclerosperma_profizianum	(Roystonea_regia	(Phoenix_dactylifera	((((Reinhardtia_paiewonskiana	Reinhardtia_latisecta)	Reinhardtia_simplex)	Reinhardtia_gracilis)	((((Orania_palindan	(Attalea_speciosa	(Elaeis_guineensis	Elaeis_oleifera)))	Pseudophoenix_vinifera)	(((Hydriastele_microspadix	(Kentiopsis_piersoniorum	Veitchia_spiralis))	((Iriartea_deltoidea	(Leopoldinia_pulchra	Pelagodoxa_henryana))	(Prestoea_acuminata	(Oenocarpus_bataua	Oenocarpus_minor))))	(Sabal_domingensis	Bactris_major)))	Manicaria_saccifera))))))	Nypa_fruticans);
((((Kentiopsis_piersoniorum	(Veitchia_spiralis	Hydriastele_microspadix))	(((Iriartea_deltoidea	(Leopoldinia_pulchra	Pelagodoxa_henryana))	(Prestoea_acuminata	(Oenocarpus_bataua	Oenocarpus_minor)))	((Sclerosperma_profizianum	Orania_palindan)	((Bactris_major	(((Sabal_domingensis	(Roystonea_regia	(Pseudophoenix_vinifera	Phoenix_dactylifera)))	(Reinhardtia_simplex	(Reinhardtia_gracilis	(Reinhardtia_paiewonskiana	Reinhardtia_latisecta))))	(Attalea_speciosa	(Elaeis_guineensis	Elaeis_oleifera))))	Manicaria_saccifera))))	Burretiokentia_grandiflora)	Nypa_fruticans);
(((((((Iriartea_deltoidea	(Leopoldinia_pulchra	Pelagodoxa_henryana))	(Prestoea_acuminata	(Oenocarpus_bataua	Oenocarpus_minor)))	((((((Phoenix_dactylifera	Roystonea_regia)	(Reinhardtia_gracilis	(Reinhardtia_latisecta	(Reinhardtia_paiewonskiana	Reinhardtia_simplex))))	Sabal_domingensis)	(Attalea_speciosa	(Elaeis_guineensis	Elaeis_oleifera)))	((Sclerosperma_profizianum	Orania_palindan)	Bactris_major))	Manicaria_saccifera))	(Pseudophoenix_vinifera	Hydriastele_microspadix))	(Kentiopsis_piersoniorum	Veitchia_spiralis))	Burretiokentia_grandiflora)	Nypa_fruticans);
(((Sclerosperma_profizianum	((Manicaria_saccifera	((((Kentiopsis_piersoniorum	Hydriastele_microspadix)	Veitchia_spiralis)	(Orania_palindan	(Iriartea_deltoidea	(Prestoea_acuminata	(Oenocarpus_bataua	Oenocarpus_minor)))))	Attalea_speciosa))	(((Pseudophoenix_vinifera	(Leopoldinia_pulchra	Pelagodoxa_henryana))	(Bactris_major	(Elaeis_guineensis	Elaeis_oleifera)))	((Roystonea_regia	(Sabal_domingensis	Phoenix_dactylifera))	(((Reinhardtia_latisecta	Reinhardtia_paiewonskiana)	Reinhardtia_simplex)	Reinhardtia_gracilis)))))	Burretiokentia_grandiflora)	Nypa_fruticans);
(((Kentiopsis_piersoniorum	(((((Prestoea_acuminata	(Oenocarpus_bataua	Oenocarpus_minor))	((Sclerosperma_profizianum	Orania_palindan)	(Attalea_speciosa	Iriartea_deltoidea)))	(((((((Reinhardtia_paiewonskiana	Reinhardtia_simplex)	(Reinhardtia_latisecta	Reinhardtia_gracilis))	Roystonea_regia)	(Bactris_major	((Elaeis_guineensis	Elaeis_oleifera)	Leopoldinia_pulchra)))	(Sabal_domingensis	Phoenix_dactylifera))	Manicaria_saccifera)	(Pseudophoenix_vinifera	Pelagodoxa_henryana)))	Hydriastele_microspadix)	Veitchia_spiralis))	Burretiokentia_grandiflora)	Nypa_fruticans);
((((Kentiopsis_piersoniorum	((((((((Iriartea_deltoidea	(Sabal_domingensis	Bactris_major))	(Roystonea_regia	(Elaeis_guineensis	Elaeis_oleifera)))	((Reinhardtia_gracilis	(Reinhardtia_latisecta	Reinhardtia_paiewonskiana))	Reinhardtia_simplex))	Attalea_speciosa)	(Phoenix_dactylifera	Manicaria_saccifera))	((Prestoea_acuminata	(Oenocarpus_bataua	Oenocarpus_minor))	(Leopoldinia_pulchra	Pelagodoxa_henryana)))	(Pseudophoenix_vinifera	(Sclerosperma_profizianum	Orania_palindan)))	Hydriastele_microspadix))	Veitchia_spiralis)	Burretiokentia_grandiflora)	Nypa_fruticans);
(((((Leopoldinia_pulchra	Pelagodoxa_henryana)	(Elaeis_guineensis	Elaeis_oleifera))	(((Attalea_speciosa	(((Kentiopsis_piersoniorum	Veitchia_spiralis)	Hydriastele_microspadix)	((Oenocarpus_minor	Oenocarpus_bataua)	Prestoea_acuminata)))	((Sclerosperma_profizianum	Orania_palindan)	((Sabal_domingensis	Bactris_major)	(((Pseudophoenix_vinifera	Iriartea_deltoidea)	Phoenix_dactylifera)	(Roystonea_regia	(Reinhardtia_gracilis	(Reinhardtia_latisecta	(Reinhardtia_simplex	Reinhardtia_paiewonskiana))))))))	Manicaria_saccifera))	Burretiokentia_grandiflora)	Nypa_fruticans);
(((((Kentiopsis_piersoniorum	Veitchia_spiralis)	Hydriastele_microspadix)	(((Oenocarpus_minor	Oenocarpus_bataua)	Prestoea_acuminata)	(((((Pseudophoenix_vinifera	(Bactris_major	((Leopoldinia_pulchra	Pelagodoxa_henryana)	(Elaeis_guineensis	Elaeis_oleifera))))	(((Roystonea_regia	(Reinhardtia_gracilis	(Reinhardtia_latisecta	(Reinhardtia_simplex	Reinhardtia_paiewonskiana))))	(Phoenix_dactylifera	Sabal_domingensis))	Iriartea_deltoidea))	(Sclerosperma_profizianum	Orania_palindan))	Attalea_speciosa)	Manicaria_saccifera)))	Burretiokentia_grandiflora)	Nypa_fruticans);
((((Manicaria_saccifera	(((Elaeis_guineensis	Elaeis_oleifera)	Bactris_major)	(((Leopoldinia_pulchra	Pelagodoxa_henryana)	Roystonea_regia)	(Phoenix_dactylifera	(((Reinhardtia_paiewonskiana	Reinhardtia_latisecta)	Reinhardtia_simplex)	Reinhardtia_gracilis)))))	(Iriartea_deltoidea	(((((Oenocarpus_minor	Oenocarpus_bataua)	Prestoea_acuminata)	((Kentiopsis_piersoniorum	Veitchia_spiralis)	Hydriastele_microspadix))	(Pseudophoenix_vinifera	(Sclerosperma_profizianum	Orania_palindan)))	(Sabal_domingensis	Attalea_speciosa))))	Burretiokentia_grandiflora)	Nypa_fruticans);
((Sabal_domingensis	(((((Elaeis_guineensis	Elaeis_oleifera)	(Manicaria_saccifera	(Pelagodoxa_henryana	Roystonea_regia)))	((((Reinhardtia_paiewonskiana	Reinhardtia_latisecta)	Reinhardtia_simplex)	Reinhardtia_gracilis)	(Hydriastele_microspadix	(Kentiopsis_piersoniorum	((Burretiokentia_grandiflora	Sclerosperma_profizianum)	Veitchia_spiralis)))))	(((Iriartea_deltoidea	Attalea_speciosa)	(((Oenocarpus_minor	Oenocarpus_bataua)	Prestoea_acuminata)	(Phoenix_dactylifera	(Leopoldinia_pulchra	Pseudophoenix_vinifera))))	Orania_palindan))	Bactris_major))	Nypa_fruticans);
((Burretiokentia_grandiflora	(Leopoldinia_pulchra	((((((((((Reinhardtia_paiewonskiana	Reinhardtia_latisecta)	Reinhardtia_simplex)	Reinhardtia_gracilis)	Roystonea_regia)	(Sclerosperma_profizianum	Manicaria_saccifera))	((((Prestoea_acuminata	(Oenocarpus_minor	Oenocarpus_bataua))	(Iriartea_deltoidea	(Sabal_domingensis	Phoenix_dactylifera)))	Orania_palindan)	(Pelagodoxa_henryana	Pseudophoenix_vinifera)))	(Hydriastele_microspadix	(Kentiopsis_piersoniorum	Veitchia_spiralis)))	Attalea_speciosa)	(Elaeis_oleifera	Elaeis_guineensis))	Bactris_major)))	Nypa_fruticans);
((Burretiokentia_grandiflora	(((((((((Leopoldinia_pulchra	Pelagodoxa_henryana)	Roystonea_regia)	(Attalea_speciosa	(Elaeis_oleifera	Elaeis_guineensis)))	(Sabal_domingensis	Bactris_major))	(((Reinhardtia_paiewonskiana	Reinhardtia_latisecta)	Reinhardtia_simplex)	Reinhardtia_gracilis))	(Sclerosperma_profizianum	((Pseudophoenix_vinifera	((Phoenix_dactylifera	Iriartea_deltoidea)	(Prestoea_acuminata	(Oenocarpus_minor	Oenocarpus_bataua))))	Orania_palindan)))	Manicaria_saccifera)	Hydriastele_microspadix)	(Kentiopsis_piersoniorum	Veitchia_spiralis)))	Nypa_fruticans);
((Burretiokentia_grandiflora	(Kentiopsis_piersoniorum	(Veitchia_spiralis	(Hydriastele_microspadix	(((((Elaeis_oleifera	Elaeis_guineensis)	Leopoldinia_pulchra)	Bactris_major)	(((((Pelagodoxa_henryana	Roystonea_regia)	Attalea_speciosa)	Sabal_domingensis)	((Sclerosperma_profizianum	Orania_palindan)	(((Phoenix_dactylifera	Iriartea_deltoidea)	Pseudophoenix_vinifera)	(Prestoea_acuminata	(Oenocarpus_minor	Oenocarpus_bataua)))))	Manicaria_saccifera))	(Reinhardtia_gracilis	(Reinhardtia_latisecta	(Reinhardtia_paiewonskiana	Reinhardtia_simplex))))))))	Nypa_fruticans);
((Iriartea_deltoidea	((Pseudophoenix_vinifera	((Prestoea_acuminata	(Oenocarpus_minor	Oenocarpus_bataua))	(((((Pelagodoxa_henryana	Roystonea_regia)	Attalea_speciosa)	Sabal_domingensis)	((Manicaria_saccifera	((Reinhardtia_gracilis	(Reinhardtia_latisecta	(Reinhardtia_paiewonskiana	Reinhardtia_simplex)))	((Kentiopsis_piersoniorum	Veitchia_spiralis)	(Burretiokentia_grandiflora	Hydriastele_microspadix))))	(((Elaeis_oleifera	Elaeis_guineensis)	Leopoldinia_pulchra)	Bactris_major)))	(Sclerosperma_profizianum	Orania_palindan))))	Phoenix_dactylifera))	Nypa_fruticans);
((((Burretiokentia_grandiflora	Veitchia_spiralis)	Kentiopsis_piersoniorum)	(Hydriastele_microspadix	(((((Sclerosperma_profizianum	Orania_palindan)	((Leopoldinia_pulchra	Pseudophoenix_vinifera)	(Phoenix_dactylifera	(Iriartea_deltoidea	(Prestoea_acuminata	(Oenocarpus_minor	Oenocarpus_bataua))))))	(Attalea_speciosa	Sabal_domingensis))	(((Reinhardtia_paiewonskiana	(Reinhardtia_gracilis	Reinhardtia_latisecta))	Reinhardtia_simplex)	(Manicaria_saccifera	(Pelagodoxa_henryana	Roystonea_regia))))	((Elaeis_oleifera	Elaeis_guineensis)	Bactris_major))))	Nypa_fruticans);
((((Burretiokentia_grandiflora	Veitchia_spiralis)	Kentiopsis_piersoniorum)	(Hydriastele_microspadix	((((Attalea_speciosa	(Elaeis_oleifera	Elaeis_guineensis))	(Sabal_domingensis	Bactris_major))	((Roystonea_regia	(Reinhardtia_simplex	(Reinhardtia_gracilis	(Reinhardtia_paiewonskiana	Reinhardtia_latisecta))))	(Manicaria_saccifera	Pelagodoxa_henryana)))	(((Leopoldinia_pulchra	Pseudophoenix_vinifera)	(Sclerosperma_profizianum	Orania_palindan))	((Prestoea_acuminata	(Oenocarpus_minor	Oenocarpus_bataua))	(Phoenix_dactylifera	Iriartea_deltoidea))))))	Nypa_fruticans);
((Hydriastele_microspadix	(((Prestoea_acuminata	(Oenocarpus_minor	Oenocarpus_bataua))	(((Sclerosperma_profizianum	Orania_palindan)	(Attalea_speciosa	((((Elaeis_oleifera	Elaeis_guineensis)	Bactris_major)	(Pelagodoxa_henryana	Leopoldinia_pulchra))	((((Pseudophoenix_vinifera	Phoenix_dactylifera)	Iriartea_deltoidea)	Roystonea_regia)	(((Reinhardtia_paiewonskiana	(Reinhardtia_simplex	Reinhardtia_latisecta))	Reinhardtia_gracilis)	Sabal_domingensis)))))	Manicaria_saccifera))	((Veitchia_spiralis	Kentiopsis_piersoniorum)	Burretiokentia_grandiflora)))	Nypa_fruticans);
((((Bactris_major	(((Phoenix_dactylifera	(Roystonea_regia	(Reinhardtia_gracilis	(Reinhardtia_simplex	(Reinhardtia_paiewonskiana	Reinhardtia_latisecta)))))	(Iriartea_deltoidea	Sabal_domingensis))	Pseudophoenix_vinifera))	((Orania_palindan	Attalea_speciosa)	((Elaeis_guineensis	Elaeis_oleifera)	Leopoldinia_pulchra)))	((Sclerosperma_profizianum	(Pelagodoxa_henryana	Manicaria_saccifera))	((((Veitchia_spiralis	Kentiopsis_piersoniorum)	Burretiokentia_grandiflora)	Hydriastele_microspadix)	(Prestoea_acuminata	(Oenocarpus_minor	Oenocarpus_bataua)))))	Nypa_fruticans);
((Burretiokentia_grandiflora	(Sclerosperma_profizianum	(Bactris_major	(((Reinhardtia_gracilis	(Reinhardtia_simplex	(Reinhardtia_paiewonskiana	Reinhardtia_latisecta)))	(((Phoenix_dactylifera	Pseudophoenix_vinifera)	Iriartea_deltoidea)	(Sabal_domingensis	Roystonea_regia)))	(((Orania_palindan	Attalea_speciosa)	((Elaeis_guineensis	Elaeis_oleifera)	Leopoldinia_pulchra))	(Pelagodoxa_henryana	(Manicaria_saccifera	((Hydriastele_microspadix	(Kentiopsis_piersoniorum	Veitchia_spiralis))	(Prestoea_acuminata	(Oenocarpus_minor	Oenocarpus_bataua))))))))))	Nypa_fruticans);
((Burretiokentia_grandiflora	(Sclerosperma_profizianum	(((Reinhardtia_simplex	((Reinhardtia_paiewonskiana	Reinhardtia_latisecta)	Reinhardtia_gracilis))	((((Leopoldinia_pulchra	Pseudophoenix_vinifera)	((Sabal_domingensis	Bactris_major)	(Hydriastele_microspadix	(Kentiopsis_piersoniorum	Veitchia_spiralis))))	(Orania_palindan	((Prestoea_acuminata	(Oenocarpus_minor	Oenocarpus_bataua))	Iriartea_deltoidea)))	(Attalea_speciosa	(Elaeis_guineensis	Elaeis_oleifera))))	((Phoenix_dactylifera	Manicaria_saccifera)	(Pelagodoxa_henryana	Roystonea_regia)))))	Nypa_fruticans);
(((Hydriastele_microspadix	(((Leopoldinia_pulchra	Pelagodoxa_henryana)	(Prestoea_acuminata	(Oenocarpus_bataua	Oenocarpus_minor)))	(Manicaria_saccifera	((Attalea_speciosa	(((Bactris_major	Sabal_domingensis)	(Sclerosperma_profizianum	Orania_palindan))	(((Iriartea_deltoidea	(Phoenix_dactylifera	Pseudophoenix_vinifera))	Roystonea_regia)	(Reinhardtia_gracilis	(Reinhardtia_simplex	(Reinhardtia_latisecta	Reinhardtia_paiewonskiana))))))	(Elaeis_oleifera	Elaeis_guineensis)))))	(Veitchia_spiralis	(Burretiokentia_grandiflora	Kentiopsis_piersoniorum)))	Nypa_fruticans);
(((((Leopoldinia_pulchra	(Bactris_major	(Elaeis_oleifera	Elaeis_guineensis)))	(((Sabal_domingensis	Iriartea_deltoidea)	(Phoenix_dactylifera	(Roystonea_regia	(Reinhardtia_gracilis	(Reinhardtia_simplex	(Reinhardtia_latisecta	Reinhardtia_paiewonskiana))))))	Pseudophoenix_vinifera))	(((((Burretiokentia_grandiflora	Sclerosperma_profizianum)	Manicaria_saccifera)	Pelagodoxa_henryana)	Attalea_speciosa)	((Prestoea_acuminata	(Oenocarpus_bataua	Oenocarpus_minor))	((Hydriastele_microspadix	Kentiopsis_piersoniorum)	Veitchia_spiralis))))	Orania_palindan)	Nypa_fruticans);
((Sabal_domingensis	(((((Reinhardtia_latisecta	Reinhardtia_paiewonskiana)	Reinhardtia_simplex)	Reinhardtia_gracilis)	(((Elaeis_oleifera	Elaeis_guineensis)	Bactris_major)	((Attalea_speciosa	((Pseudophoenix_vinifera	(Sclerosperma_profizianum	Orania_palindan))	((Pelagodoxa_henryana	Leopoldinia_pulchra)	(Prestoea_acuminata	(Oenocarpus_bataua	Oenocarpus_minor)))))	(Manicaria_saccifera	((Veitchia_spiralis	Hydriastele_microspadix)	(Kentiopsis_piersoniorum	Burretiokentia_grandiflora))))))	(Roystonea_regia	(Phoenix_dactylifera	Iriartea_deltoidea))))	Nypa_fruticans);
((Iriartea_deltoidea	(((Pelagodoxa_henryana	(Pseudophoenix_vinifera	Leopoldinia_pulchra))	(Prestoea_acuminata	(Oenocarpus_bataua	Oenocarpus_minor)))	((((((Bactris_major	(Attalea_speciosa	(Elaeis_oleifera	Elaeis_guineensis)))	(Phoenix_dactylifera	Sabal_domingensis))	(((Reinhardtia_latisecta	Reinhardtia_paiewonskiana)	Reinhardtia_simplex)	Reinhardtia_gracilis))	(Roystonea_regia	Manicaria_saccifera))	(Kentiopsis_piersoniorum	(Veitchia_spiralis	(Hydriastele_microspadix	Burretiokentia_grandiflora))))	(Sclerosperma_profizianum	Orania_palindan))))	Nypa_fruticans);
((Burretiokentia_grandiflora	(((((((Pseudophoenix_vinifera	Leopoldinia_pulchra)	(Elaeis_oleifera	Elaeis_guineensis))	(Bactris_major	Sabal_domingensis))	(((Iriartea_deltoidea	(Prestoea_acuminata	(Oenocarpus_bataua	Oenocarpus_minor)))	Phoenix_dactylifera)	((Sclerosperma_profizianum	Orania_palindan)	Attalea_speciosa)))	((Pelagodoxa_henryana	Roystonea_regia)	Manicaria_saccifera))	(((Reinhardtia_latisecta	Reinhardtia_paiewonskiana)	Reinhardtia_simplex)	Reinhardtia_gracilis))	((Veitchia_spiralis	Kentiopsis_piersoniorum)	Hydriastele_microspadix)))	Nypa_fruticans);
((Reinhardtia_simplex	(Reinhardtia_gracilis	((Reinhardtia_latisecta	Reinhardtia_paiewonskiana)	((Phoenix_dactylifera	(Roystonea_regia	(Sabal_domingensis	Iriartea_deltoidea)))	((Orania_palindan	Attalea_speciosa)	((((Sclerosperma_profizianum	(Veitchia_spiralis	Kentiopsis_piersoniorum))	Hydriastele_microspadix)	((((((Elaeis_oleifera	Leopoldinia_pulchra)	Elaeis_guineensis)	Bactris_major)	(Pseudophoenix_vinifera	Pelagodoxa_henryana))	Burretiokentia_grandiflora)	Manicaria_saccifera))	(Prestoea_acuminata	(Oenocarpus_bataua	Oenocarpus_minor))))))))	Nypa_fruticans);
((Sabal_domingensis	(Attalea_speciosa	(((((Roystonea_regia	(((Burretiokentia_grandiflora	Sclerosperma_profizianum)	Phoenix_dactylifera)	(Reinhardtia_gracilis	((Reinhardtia_latisecta	Reinhardtia_paiewonskiana)	Reinhardtia_simplex))))	((((Elaeis_oleifera	Leopoldinia_pulchra)	Elaeis_guineensis)	Bactris_major)	(Pseudophoenix_vinifera	Pelagodoxa_henryana)))	(Iriartea_deltoidea	Manicaria_saccifera))	Orania_palindan)	((Prestoea_acuminata	(Oenocarpus_bataua	Oenocarpus_minor))	(Hydriastele_microspadix	(Veitchia_spiralis	Kentiopsis_piersoniorum))))))	Nypa_fruticans);
(((((Manicaria_saccifera	Phoenix_dactylifera)	(Sclerosperma_profizianum	(Reinhardtia_gracilis	((Reinhardtia_latisecta	Reinhardtia_paiewonskiana)	Reinhardtia_simplex))))	((Leopoldinia_pulchra	Pelagodoxa_henryana)	Roystonea_regia))	(((((Prestoea_acuminata	(Oenocarpus_bataua	Oenocarpus_minor))	(Hydriastele_microspadix	(Veitchia_spiralis	(Burretiokentia_grandiflora	Kentiopsis_piersoniorum))))	Pseudophoenix_vinifera)	(Iriartea_deltoidea	(Bactris_major	Sabal_domingensis)))	(Orania_palindan	((Elaeis_oleifera	Elaeis_guineensis)	Attalea_speciosa))))	Nypa_fruticans);
((Sclerosperma_profizianum	(((Pelagodoxa_henryana	Roystonea_regia)	((Reinhardtia_gracilis	((Reinhardtia_latisecta	Reinhardtia_paiewonskiana)	Reinhardtia_simplex))	(Manicaria_saccifera	((Hydriastele_microspadix	(Veitchia_spiralis	Kentiopsis_piersoniorum))	(((Leopoldinia_pulchra	Pseudophoenix_vinifera)	(Bactris_major	(Elaeis_oleifera	Elaeis_guineensis)))	((Attalea_speciosa	Sabal_domingensis)	((Phoenix_dactylifera	((Prestoea_acuminata	(Oenocarpus_bataua	Oenocarpus_minor))	Iriartea_deltoidea))	Orania_palindan)))))))	Burretiokentia_grandiflora))	Nypa_fruticans);
((Sabal_domingensis	(((Pseudophoenix_vinifera	(((Prestoea_acuminata	(Oenocarpus_bataua	Oenocarpus_minor))	((((((Burretiokentia_grandiflora	Sclerosperma_profizianum)	(Leopoldinia_pulchra	Pelagodoxa_henryana))	(Roystonea_regia	(Reinhardtia_gracilis	((Reinhardtia_latisecta	Reinhardtia_paiewonskiana)	Reinhardtia_simplex))))	Manicaria_saccifera)	(Bactris_major	(Veitchia_spiralis	(Kentiopsis_piersoniorum	Hydriastele_microspadix))))	(Attalea_speciosa	(Elaeis_oleifera	Elaeis_guineensis))))	Orania_palindan))	Iriartea_deltoidea)	Phoenix_dactylifera))	Nypa_fruticans);
(((Veitchia_spiralis	((Kentiopsis_piersoniorum	(((((Orania_palindan	Sclerosperma_profizianum)	(((Pelagodoxa_henryana	Pseudophoenix_vinifera)	(((Oenocarpus_bataua	Oenocarpus_minor)	Prestoea_acuminata)	Iriartea_deltoidea))	Phoenix_dactylifera))	(Bactris_major	Sabal_domingensis))	(Manicaria_saccifera	(((Leopoldinia_pulchra	(Elaeis_guineensis	Elaeis_oleifera))	Attalea_speciosa)	Roystonea_regia)))	(Reinhardtia_gracilis	(Reinhardtia_latisecta	(Reinhardtia_simplex	Reinhardtia_paiewonskiana)))))	Hydriastele_microspadix))	Burretiokentia_grandiflora)	Nypa_fruticans);
((Sabal_domingensis	(((((Orania_palindan	(Elaeis_guineensis	Elaeis_oleifera))	Attalea_speciosa)	((((Hydriastele_microspadix	Burretiokentia_grandiflora)	(Veitchia_spiralis	Kentiopsis_piersoniorum))	((Oenocarpus_bataua	Oenocarpus_minor)	Prestoea_acuminata))	(Manicaria_saccifera	((Pelagodoxa_henryana	Roystonea_regia)	Sclerosperma_profizianum))))	Bactris_major)	(((Reinhardtia_gracilis	(Reinhardtia_latisecta	Reinhardtia_paiewonskiana))	Reinhardtia_simplex)	(Phoenix_dactylifera	((Leopoldinia_pulchra	Pseudophoenix_vinifera)	Iriartea_deltoidea)))))	Nypa_fruticans);
((Burretiokentia_grandiflora	(((Leopoldinia_pulchra	(Iriartea_deltoidea	((Oenocarpus_bataua	Oenocarpus_minor)	Prestoea_acuminata)))	((Bactris_major	Sabal_domingensis)	((Orania_palindan	((Elaeis_guineensis	Elaeis_oleifera)	Attalea_speciosa))	(((Reinhardtia_gracilis	(Reinhardtia_latisecta	Reinhardtia_paiewonskiana))	Reinhardtia_simplex)	(Sclerosperma_profizianum	(Roystonea_regia	((Pelagodoxa_henryana	Pseudophoenix_vinifera)	(Manicaria_saccifera	Phoenix_dactylifera))))))))	((Kentiopsis_piersoniorum	Veitchia_spiralis)	Hydriastele_microspadix)))	Nypa_fruticans);
((Sabal_domingensis	(((((Reinhardtia_gracilis	(Reinhardtia_latisecta	Reinhardtia_paiewonskiana))	Reinhardtia_simplex)	Iriartea_deltoidea)	((((Pelagodoxa_henryana	Pseudophoenix_vinifera)	((((Burretiokentia_grandiflora	Kentiopsis_piersoniorum)	Veitchia_spiralis)	Hydriastele_microspadix)	((Oenocarpus_bataua	Oenocarpus_minor)	Prestoea_acuminata)))	(((Leopoldinia_pulchra	(Elaeis_guineensis	Elaeis_oleifera))	Attalea_speciosa)	((Sclerosperma_profizianum	Orania_palindan)	Bactris_major)))	Manicaria_saccifera))	(Roystonea_regia	Phoenix_dactylifera)))	Nypa_fruticans);
((Sabal_domingensis	(Attalea_speciosa	(((((Reinhardtia_simplex	Reinhardtia_paiewonskiana)	(Reinhardtia_gracilis	Reinhardtia_latisecta))	(((Burretiokentia_grandiflora	Kentiopsis_piersoniorum)	Veitchia_spiralis)	Hydriastele_microspadix))	(((Phoenix_dactylifera	Orania_palindan)	(Iriartea_deltoidea	((Oenocarpus_bataua	Oenocarpus_minor)	Prestoea_acuminata)))	((Pelagodoxa_henryana	Roystonea_regia)	(Manicaria_saccifera	Sclerosperma_profizianum))))	(Pseudophoenix_vinifera	(Bactris_major	(Leopoldinia_pulchra	(Elaeis_guineensis	Elaeis_oleifera)))))))	Nypa_fruticans);
((Iriartea_deltoidea	((((Burretiokentia_grandiflora	((Oenocarpus_bataua	Oenocarpus_minor)	Prestoea_acuminata))	(((Attalea_speciosa	(Elaeis_guineensis	Elaeis_oleifera))	((((Roystonea_regia	(((Kentiopsis_piersoniorum	Veitchia_spiralis)	Hydriastele_microspadix)	((Reinhardtia_simplex	(Reinhardtia_paiewonskiana	Reinhardtia_latisecta))	Reinhardtia_gracilis)))	Manicaria_saccifera)	((Leopoldinia_pulchra	Pseudophoenix_vinifera)	Pelagodoxa_henryana))	Bactris_major))	(Sclerosperma_profizianum	Orania_palindan)))	Sabal_domingensis)	Phoenix_dactylifera))	Nypa_fruticans);
((Iriartea_deltoidea	(((Oenocarpus_bataua	Oenocarpus_minor)	Prestoea_acuminata)	((((((Roystonea_regia	(Leopoldinia_pulchra	Pelagodoxa_henryana))	(Attalea_speciosa	Sabal_domingensis))	(((Bactris_major	(Elaeis_guineensis	Elaeis_oleifera))	(((Burretiokentia_grandiflora	Hydriastele_microspadix)	(Kentiopsis_piersoniorum	Veitchia_spiralis))	((Reinhardtia_simplex	(Reinhardtia_paiewonskiana	Reinhardtia_latisecta))	Reinhardtia_gracilis)))	Manicaria_saccifera))	(Sclerosperma_profizianum	Orania_palindan))	Phoenix_dactylifera)	Pseudophoenix_vinifera)))	Nypa_fruticans);
((((Leopoldinia_pulchra	Pelagodoxa_henryana)	((Oenocarpus_bataua	Oenocarpus_minor)	Prestoea_acuminata))	(((((((Orania_palindan	((Elaeis_guineensis	Elaeis_oleifera)	Attalea_speciosa))	Phoenix_dactylifera)	(Reinhardtia_simplex	((Reinhardtia_paiewonskiana	Reinhardtia_latisecta)	Reinhardtia_gracilis)))	Manicaria_saccifera)	(Iriartea_deltoidea	(Bactris_major	Sabal_domingensis)))	Roystonea_regia)	(Pseudophoenix_vinifera	((Hydriastele_microspadix	((Burretiokentia_grandiflora	Kentiopsis_piersoniorum)	Veitchia_spiralis))	Sclerosperma_profizianum))))	Nypa_fruticans);
((Iriartea_deltoidea	(((Roystonea_regia	(((Bactris_major	(((Elaeis_guineensis	Elaeis_oleifera)	Attalea_speciosa)	((Orania_palindan	((Leopoldinia_pulchra	Pelagodoxa_henryana)	((Oenocarpus_bataua	Oenocarpus_minor)	Prestoea_acuminata)))	((Hydriastele_microspadix	((Veitchia_spiralis	(Sclerosperma_profizianum	Burretiokentia_grandiflora))	Kentiopsis_piersoniorum))	Manicaria_saccifera))))	((Reinhardtia_latisecta	(Reinhardtia_paiewonskiana	Reinhardtia_simplex))	Reinhardtia_gracilis))	Sabal_domingensis))	Pseudophoenix_vinifera)	Phoenix_dactylifera))	Nypa_fruticans);
((Burretiokentia_grandiflora	(((Veitchia_spiralis	Kentiopsis_piersoniorum)	((Leopoldinia_pulchra	Pseudophoenix_vinifera)	Hydriastele_microspadix))	(((((Reinhardtia_gracilis	(Reinhardtia_simplex	(Reinhardtia_latisecta	Reinhardtia_paiewonskiana)))	((Sclerosperma_profizianum	((Roystonea_regia	Pelagodoxa_henryana)	(Sabal_domingensis	Bactris_major)))	Phoenix_dactylifera))	(Orania_palindan	((Elaeis_guineensis	Elaeis_oleifera)	Attalea_speciosa)))	(Iriartea_deltoidea	Manicaria_saccifera))	((Oenocarpus_bataua	Oenocarpus_minor)	Prestoea_acuminata))))	Nypa_fruticans);
(((Sclerosperma_profizianum	(Manicaria_saccifera	((Phoenix_dactylifera	Roystonea_regia)	((Reinhardtia_simplex	((Reinhardtia_latisecta	Reinhardtia_paiewonskiana)	Reinhardtia_gracilis))	(((((Hydriastele_microspadix	Kentiopsis_piersoniorum)	Veitchia_spiralis)	(((Oenocarpus_minor	Oenocarpus_bataua)	Prestoea_acuminata)	(Pelagodoxa_henryana	(Leopoldinia_pulchra	Pseudophoenix_vinifera))))	((Iriartea_deltoidea	(Sabal_domingensis	Bactris_major))	(Attalea_speciosa	(Elaeis_guineensis	Elaeis_oleifera))))	Orania_palindan)))))	Burretiokentia_grandiflora)	Nypa_fruticans);
(((Kentiopsis_piersoniorum	(Veitchia_spiralis	(((((Roystonea_regia	((((Sabal_domingensis	(Bactris_major	Iriartea_deltoidea))	Phoenix_dactylifera)	(Orania_palindan	(Sclerosperma_profizianum	((Oenocarpus_minor	Oenocarpus_bataua)	Prestoea_acuminata))))	(Pelagodoxa_henryana	(Leopoldinia_pulchra	Pseudophoenix_vinifera))))	Manicaria_saccifera)	(Attalea_speciosa	(Elaeis_guineensis	Elaeis_oleifera)))	(Reinhardtia_gracilis	(Reinhardtia_simplex	(Reinhardtia_latisecta	Reinhardtia_paiewonskiana))))	Hydriastele_microspadix)))	Burretiokentia_grandiflora)	Nypa_fruticans);
(((Sclerosperma_profizianum	(((Leopoldinia_pulchra	Pelagodoxa_henryana)	Manicaria_saccifera)	((Orania_palindan	(Attalea_speciosa	(Elaeis_guineensis	Elaeis_oleifera)))	(Bactris_major	((Roystonea_regia	((Sabal_domingensis	((Iriartea_deltoidea	Pseudophoenix_vinifera)	Phoenix_dactylifera))	(Reinhardtia_simplex	((Reinhardtia_latisecta	Reinhardtia_paiewonskiana)	Reinhardtia_gracilis))))	(((Oenocarpus_minor	Oenocarpus_bataua)	Prestoea_acuminata)	(Hydriastele_microspadix	(Kentiopsis_piersoniorum	Veitchia_spiralis))))))))	Burretiokentia_grandiflora)	Nypa_fruticans);
((Sabal_domingensis	((Iriartea_deltoidea	((((((Manicaria_saccifera	(((Oenocarpus_minor	Oenocarpus_bataua)	Prestoea_acuminata)	(Hydriastele_microspadix	(Kentiopsis_piersoniorum	Veitchia_spiralis))))	(Pseudophoenix_vinifera	Pelagodoxa_henryana))	((Burretiokentia_grandiflora	Sclerosperma_profizianum)	Bactris_major))	(Orania_palindan	(Attalea_speciosa	(Elaeis_guineensis	(Leopoldinia_pulchra	Elaeis_oleifera)))))	(Reinhardtia_gracilis	(Reinhardtia_simplex	(Reinhardtia_latisecta	Reinhardtia_paiewonskiana))))	Roystonea_regia))	Phoenix_dactylifera))	Nypa_fruticans);
((Burretiokentia_grandiflora	(Sclerosperma_profizianum	((((((Bactris_major	Sabal_domingensis)	(Orania_palindan	(Attalea_speciosa	(Leopoldinia_pulchra	(Elaeis_oleifera	Elaeis_guineensis)))))	(((Hydriastele_microspadix	(Kentiopsis_piersoniorum	Veitchia_spiralis))	(Pseudophoenix_vinifera	(((Oenocarpus_minor	Oenocarpus_bataua)	Prestoea_acuminata)	Iriartea_deltoidea)))	Manicaria_saccifera))	(Reinhardtia_gracilis	(Reinhardtia_simplex	(Reinhardtia_latisecta	Reinhardtia_paiewonskiana))))	(Pelagodoxa_henryana	Roystonea_regia))	Phoenix_dactylifera)))	Nypa_fruticans);
((Burretiokentia_grandiflora	(Sclerosperma_profizianum	(Phoenix_dactylifera	((((Kentiopsis_piersoniorum	Veitchia_spiralis)	Hydriastele_microspadix)	((Orania_palindan	(Pseudophoenix_vinifera	(((Oenocarpus_minor	Oenocarpus_bataua)	Prestoea_acuminata)	Iriartea_deltoidea)))	((Bactris_major	Sabal_domingensis)	(Attalea_speciosa	(Leopoldinia_pulchra	(Elaeis_oleifera	Elaeis_guineensis))))))	(((Pelagodoxa_henryana	Roystonea_regia)	(Reinhardtia_gracilis	(Reinhardtia_simplex	(Reinhardtia_latisecta	Reinhardtia_paiewonskiana))))	Manicaria_saccifera)))))	Nypa_fruticans);
((Sclerosperma_profizianum	((((Pseudophoenix_vinifera	(Iriartea_deltoidea	Phoenix_dactylifera))	Roystonea_regia)	(((((Oenocarpus_minor	Oenocarpus_bataua)	Prestoea_acuminata)	(Bactris_major	Sabal_domingensis))	(Orania_palindan	(Attalea_speciosa	(Elaeis_oleifera	Elaeis_guineensis))))	((Reinhardtia_gracilis	(Reinhardtia_latisecta	(Reinhardtia_paiewonskiana	Reinhardtia_simplex)))	(Burretiokentia_grandiflora	((Kentiopsis_piersoniorum	Veitchia_spiralis)	Hydriastele_microspadix)))))	(Manicaria_saccifera	(Leopoldinia_pulchra	Pelagodoxa_henryana))))	Nypa_fruticans);
((((((Manicaria_saccifera	((Iriartea_deltoidea	(Bactris_major	Sabal_domingensis))	(((Reinhardtia_gracilis	(Reinhardtia_latisecta	Reinhardtia_paiewonskiana))	Reinhardtia_simplex)	(Roystonea_regia	Phoenix_dactylifera))))	((Attalea_speciosa	(Leopoldinia_pulchra	(Elaeis_oleifera	Elaeis_guineensis)))	(Sclerosperma_profizianum	Orania_palindan)))	(Pseudophoenix_vinifera	Pelagodoxa_henryana))	((Oenocarpus_minor	Oenocarpus_bataua)	Prestoea_acuminata))	(Hydriastele_microspadix	(Kentiopsis_piersoniorum	(Veitchia_spiralis	Burretiokentia_grandiflora))))	Nypa_fruticans);
((Burretiokentia_grandiflora	(((((Manicaria_saccifera	(((Reinhardtia_gracilis	((Reinhardtia_latisecta	Reinhardtia_paiewonskiana)	Reinhardtia_simplex))	((Bactris_major	Sabal_domingensis)	(Pseudophoenix_vinifera	(Leopoldinia_pulchra	(Elaeis_oleifera	Elaeis_guineensis)))))	((Sclerosperma_profizianum	Orania_palindan)	(Phoenix_dactylifera	((Attalea_speciosa	Iriartea_deltoidea)	((Oenocarpus_minor	Oenocarpus_bataua)	Prestoea_acuminata))))))	(Pelagodoxa_henryana	Roystonea_regia))	Hydriastele_microspadix)	Kentiopsis_piersoniorum)	Veitchia_spiralis))	Nypa_fruticans);
((Sabal_domingensis	(((Pseudophoenix_vinifera	(Leopoldinia_pulchra	(Elaeis_oleifera	Elaeis_guineensis)))	((Reinhardtia_gracilis	((Reinhardtia_latisecta	Reinhardtia_paiewonskiana)	Reinhardtia_simplex))	(Orania_palindan	(((((Oenocarpus_minor	Oenocarpus_bataua)	Prestoea_acuminata)	((Hydriastele_microspadix	(Kentiopsis_piersoniorum	Veitchia_spiralis))	Burretiokentia_grandiflora))	((Pelagodoxa_henryana	Roystonea_regia)	(Phoenix_dactylifera	(Sclerosperma_profizianum	Manicaria_saccifera))))	(Attalea_speciosa	Iriartea_deltoidea)))))	Bactris_major))	Nypa_fruticans);
((((Hydriastele_microspadix	(Veitchia_spiralis	Kentiopsis_piersoniorum))	((Reinhardtia_simplex	((Reinhardtia_paiewonskiana	Reinhardtia_latisecta)	Reinhardtia_gracilis))	((((Leopoldinia_pulchra	Pelagodoxa_henryana)	Pseudophoenix_vinifera)	(Bactris_major	(Elaeis_oleifera	Elaeis_guineensis)))	(Manicaria_saccifera	(Sclerosperma_profizianum	(((Iriartea_deltoidea	(Prestoea_acuminata	(Oenocarpus_bataua	Oenocarpus_minor)))	(Orania_palindan	Attalea_speciosa))	((Sabal_domingensis	Phoenix_dactylifera)	Roystonea_regia)))))))	Burretiokentia_grandiflora)	Nypa_fruticans);
((((Hydriastele_microspadix	(Veitchia_spiralis	Kentiopsis_piersoniorum))	(((((Bactris_major	((Pseudophoenix_vinifera	(Leopoldinia_pulchra	Pelagodoxa_henryana))	(Elaeis_oleifera	Elaeis_guineensis)))	(Orania_palindan	Iriartea_deltoidea))	(Attalea_speciosa	Sabal_domingensis))	(Prestoea_acuminata	(Oenocarpus_bataua	Oenocarpus_minor)))	(((Reinhardtia_gracilis	(Reinhardtia_simplex	(Reinhardtia_paiewonskiana	Reinhardtia_latisecta)))	(Sclerosperma_profizianum	Roystonea_regia))	(Phoenix_dactylifera	Manicaria_saccifera))))	Burretiokentia_grandiflora)	Nypa_fruticans);
(((((Prestoea_acuminata	(Oenocarpus_bataua	Oenocarpus_minor))	((Burretiokentia_grandiflora	Hydriastele_microspadix)	(Veitchia_spiralis	Kentiopsis_piersoniorum)))	(Attalea_speciosa	((((Leopoldinia_pulchra	Pseudophoenix_vinifera)	Pelagodoxa_henryana)	((Elaeis_oleifera	Elaeis_guineensis)	Bactris_major))	(((Reinhardtia_gracilis	(Reinhardtia_simplex	(Reinhardtia_paiewonskiana	Reinhardtia_latisecta)))	(Roystonea_regia	(Manicaria_saccifera	Phoenix_dactylifera)))	(Sabal_domingensis	(Orania_palindan	Iriartea_deltoidea))))))	Sclerosperma_profizianum)	Nypa_fruticans);
((Burretiokentia_grandiflora	(Hydriastele_microspadix	((Veitchia_spiralis	Kentiopsis_piersoniorum)	(((((Orania_palindan	Sclerosperma_profizianum)	((((Reinhardtia_gracilis	(Reinhardtia_simplex	(Reinhardtia_paiewonskiana	Reinhardtia_latisecta)))	(Roystonea_regia	Phoenix_dactylifera))	(Sabal_domingensis	Iriartea_deltoidea))	Manicaria_saccifera))	((Pseudophoenix_vinifera	Pelagodoxa_henryana)	((Leopoldinia_pulchra	(Elaeis_oleifera	Elaeis_guineensis))	Bactris_major)))	Attalea_speciosa)	(Prestoea_acuminata	(Oenocarpus_bataua	Oenocarpus_minor))))))	Nypa_fruticans);
((Sclerosperma_profizianum	((((((Manicaria_saccifera	(((Veitchia_spiralis	Burretiokentia_grandiflora)	Kentiopsis_piersoniorum)	Hydriastele_microspadix))	((Prestoea_acuminata	(Oenocarpus_bataua	Oenocarpus_minor))	(Pelagodoxa_henryana	Leopoldinia_pulchra)))	(Attalea_speciosa	(Elaeis_oleifera	Elaeis_guineensis)))	Bactris_major)	(((Reinhardtia_simplex	(Reinhardtia_paiewonskiana	(Reinhardtia_gracilis	Reinhardtia_latisecta)))	Roystonea_regia)	(Sabal_domingensis	(Phoenix_dactylifera	(Pseudophoenix_vinifera	Iriartea_deltoidea)))))	Orania_palindan))	Nypa_fruticans);
((Sclerosperma_profizianum	(((Pelagodoxa_henryana	Leopoldinia_pulchra)	((((Veitchia_spiralis	Kentiopsis_piersoniorum)	(Pseudophoenix_vinifera	Hydriastele_microspadix))	((Prestoea_acuminata	(Oenocarpus_bataua	Oenocarpus_minor))	((Bactris_major	((Phoenix_dactylifera	(((Reinhardtia_simplex	(Reinhardtia_paiewonskiana	Reinhardtia_latisecta))	Reinhardtia_gracilis)	Roystonea_regia))	(Sabal_domingensis	Iriartea_deltoidea)))	((Orania_palindan	Attalea_speciosa)	(Elaeis_oleifera	Elaeis_guineensis)))))	Manicaria_saccifera))	Burretiokentia_grandiflora))	Nypa_fruticans);
((Sclerosperma_profizianum	(((Roystonea_regia	((Pelagodoxa_henryana	Leopoldinia_pulchra)	(Phoenix_dactylifera	Manicaria_saccifera)))	((((Sabal_domingensis	Bactris_major)	(Reinhardtia_gracilis	((Veitchia_spiralis	(Kentiopsis_piersoniorum	Hydriastele_microspadix))	(Iriartea_deltoidea	((Oenocarpus_minor	Oenocarpus_bataua)	Prestoea_acuminata)))))	((Orania_palindan	Attalea_speciosa)	(Pseudophoenix_vinifera	(Elaeis_oleifera	Elaeis_guineensis))))	(Reinhardtia_simplex	(Reinhardtia_paiewonskiana	Reinhardtia_latisecta))))	Burretiokentia_grandiflora))	Nypa_fruticans);
((Burretiokentia_grandiflora	(((((Oenocarpus_minor	Oenocarpus_bataua)	Prestoea_acuminata)	((Sabal_domingensis	Attalea_speciosa)	((Iriartea_deltoidea	Orania_palindan)	(((Reinhardtia_gracilis	((Reinhardtia_latisecta	Reinhardtia_paiewonskiana)	Reinhardtia_simplex))	((Sclerosperma_profizianum	(Phoenix_dactylifera	Manicaria_saccifera))	(Roystonea_regia	(Pelagodoxa_henryana	Leopoldinia_pulchra))))	(Bactris_major	(Pseudophoenix_vinifera	(Elaeis_oleifera	Elaeis_guineensis)))))))	Hydriastele_microspadix)	(Veitchia_spiralis	Kentiopsis_piersoniorum)))	Nypa_fruticans);
((Sabal_domingensis	(Attalea_speciosa	(((Orania_palindan	((((Hydriastele_microspadix	(Veitchia_spiralis	Kentiopsis_piersoniorum))	(Reinhardtia_gracilis	((Reinhardtia_simplex	Reinhardtia_latisecta)	Reinhardtia_paiewonskiana)))	(((Burretiokentia_grandiflora	Sclerosperma_profizianum)	Manicaria_saccifera)	(Roystonea_regia	(Pelagodoxa_henryana	Leopoldinia_pulchra))))	(((Pseudophoenix_vinifera	(Elaeis_oleifera	Elaeis_guineensis))	(Prestoea_acuminata	Iriartea_deltoidea))	Phoenix_dactylifera)))	(Oenocarpus_minor	Oenocarpus_bataua))	Bactris_major)))	Nypa_fruticans);
(((Hydriastele_microspadix	(Veitchia_spiralis	(Burretiokentia_grandiflora	Kentiopsis_piersoniorum)))	(((Bactris_major	(Elaeis_oleifera	Elaeis_guineensis))	(Attalea_speciosa	((Orania_palindan	Sclerosperma_profizianum)	(Manicaria_saccifera	(((Sabal_domingensis	Phoenix_dactylifera)	Roystonea_regia)	(Reinhardtia_gracilis	((Reinhardtia_paiewonskiana	Reinhardtia_latisecta)	Reinhardtia_simplex)))))))	(Pseudophoenix_vinifera	((Pelagodoxa_henryana	Leopoldinia_pulchra)	(((Oenocarpus_minor	Oenocarpus_bataua)	Prestoea_acuminata)	Iriartea_deltoidea)))))	Nypa_fruticans);
(((((((Pelagodoxa_henryana	(Phoenix_dactylifera	Manicaria_saccifera))	(Roystonea_regia	(Reinhardtia_gracilis	((Reinhardtia_paiewonskiana	Reinhardtia_latisecta)	Reinhardtia_simplex))))	(Hydriastele_microspadix	(Kentiopsis_piersoniorum	Veitchia_spiralis)))	(Pseudophoenix_vinifera	(Bactris_major	(Elaeis_guineensis	(Leopoldinia_pulchra	Elaeis_oleifera)))))	(Burretiokentia_grandiflora	(((Oenocarpus_bataua	Oenocarpus_minor)	Prestoea_acuminata)	((Sabal_domingensis	Iriartea_deltoidea)	(Orania_palindan	Sclerosperma_profizianum)))))	Attalea_speciosa)	Nypa_fruticans);
((Sclerosperma_profizianum	(Manicaria_saccifera	(((((Sabal_domingensis	Iriartea_deltoidea)	Phoenix_dactylifera)	(Roystonea_regia	(Reinhardtia_gracilis	(Reinhardtia_latisecta	(Reinhardtia_simplex	Reinhardtia_paiewonskiana)))))	(Pelagodoxa_henryana	(Bactris_major	((Elaeis_guineensis	Elaeis_oleifera)	(Leopoldinia_pulchra	Pseudophoenix_vinifera)))))	(((Orania_palindan	Attalea_speciosa)	((Oenocarpus_bataua	Oenocarpus_minor)	Prestoea_acuminata))	(Hydriastele_microspadix	((Kentiopsis_piersoniorum	Veitchia_spiralis)	Burretiokentia_grandiflora))))))	Nypa_fruticans);
((Burretiokentia_grandiflora	(Sclerosperma_profizianum	((Manicaria_saccifera	((Attalea_speciosa	(Elaeis_guineensis	Elaeis_oleifera))	((((Reinhardtia_gracilis	(Reinhardtia_latisecta	Reinhardtia_paiewonskiana))	Reinhardtia_simplex)	((Veitchia_spiralis	Kentiopsis_piersoniorum)	Hydriastele_microspadix))	(Orania_palindan	((((Phoenix_dactylifera	Sabal_domingensis)	(Roystonea_regia	Iriartea_deltoidea))	(Pelagodoxa_henryana	(Leopoldinia_pulchra	Pseudophoenix_vinifera)))	((Oenocarpus_bataua	Oenocarpus_minor)	Prestoea_acuminata))))))	Bactris_major)))	Nypa_fruticans);
((Sabal_domingensis	((Roystonea_regia	((Iriartea_deltoidea	Phoenix_dactylifera)	Pseudophoenix_vinifera))	((Reinhardtia_gracilis	((Reinhardtia_latisecta	Reinhardtia_paiewonskiana)	Reinhardtia_simplex))	((Manicaria_saccifera	(((Oenocarpus_bataua	Oenocarpus_minor)	Prestoea_acuminata)	(((Hydriastele_microspadix	Veitchia_spiralis)	Kentiopsis_piersoniorum)	Burretiokentia_grandiflora)))	(((Bactris_major	(Attalea_speciosa	(Elaeis_guineensis	Elaeis_oleifera)))	(Sclerosperma_profizianum	Orania_palindan))	(Pelagodoxa_henryana	Leopoldinia_pulchra))))))	Nypa_fruticans);
((Burretiokentia_grandiflora	(Veitchia_spiralis	(Kentiopsis_piersoniorum	(((((((Sabal_domingensis	Iriartea_deltoidea)	Phoenix_dactylifera)	((Sclerosperma_profizianum	Orania_palindan)	((Oenocarpus_bataua	Oenocarpus_minor)	Prestoea_acuminata)))	(Bactris_major	(Elaeis_guineensis	Elaeis_oleifera)))	Attalea_speciosa)	(((Leopoldinia_pulchra	Pseudophoenix_vinifera)	Pelagodoxa_henryana)	((Roystonea_regia	(Reinhardtia_gracilis	((Reinhardtia_latisecta	Reinhardtia_paiewonskiana)	Reinhardtia_simplex)))	Manicaria_saccifera)))	Hydriastele_microspadix))))	Nypa_fruticans);
((Burretiokentia_grandiflora	(Kentiopsis_piersoniorum	((((Attalea_speciosa	Manicaria_saccifera)	(((Sclerosperma_profizianum	Orania_palindan)	((Leopoldinia_pulchra	(Bactris_major	(Elaeis_guineensis	Elaeis_oleifera)))	(Pseudophoenix_vinifera	Pelagodoxa_henryana)))	(Sabal_domingensis	((Reinhardtia_gracilis	(Reinhardtia_paiewonskiana	(Reinhardtia_simplex	Reinhardtia_latisecta)))	(Roystonea_regia	(Phoenix_dactylifera	Iriartea_deltoidea))))))	((Oenocarpus_bataua	Oenocarpus_minor)	Prestoea_acuminata))	(Veitchia_spiralis	Hydriastele_microspadix))))	Nypa_fruticans);
((Sabal_domingensis	(Phoenix_dactylifera	(Roystonea_regia	(((Reinhardtia_paiewonskiana	Reinhardtia_latisecta)	(Reinhardtia_simplex	Reinhardtia_gracilis))	((((Orania_palindan	Iriartea_deltoidea)	(((Leopoldinia_pulchra	Pseudophoenix_vinifera)	Pelagodoxa_henryana)	((Oenocarpus_bataua	Oenocarpus_minor)	Prestoea_acuminata)))	((Bactris_major	((Elaeis_guineensis	Elaeis_oleifera)	Attalea_speciosa))	(((Burretiokentia_grandiflora	Veitchia_spiralis)	Hydriastele_microspadix)	Kentiopsis_piersoniorum)))	(Sclerosperma_profizianum	Manicaria_saccifera))))))	Nypa_fruticans);
((Sabal_domingensis	((((((((Manicaria_saccifera	Phoenix_dactylifera)	Roystonea_regia)	Sclerosperma_profizianum)	((Hydriastele_microspadix	(Burretiokentia_grandiflora	(Kentiopsis_piersoniorum	Veitchia_spiralis)))	((Reinhardtia_paiewonskiana	Reinhardtia_latisecta)	(Reinhardtia_simplex	Reinhardtia_gracilis))))	((Elaeis_guineensis	Elaeis_oleifera)	Bactris_major))	Pseudophoenix_vinifera)	(Orania_palindan	(((Oenocarpus_bataua	Oenocarpus_minor)	Prestoea_acuminata)	((Leopoldinia_pulchra	Pelagodoxa_henryana)	Iriartea_deltoidea))))	Attalea_speciosa))	Nypa_fruticans);
((Sclerosperma_profizianum	(((Pseudophoenix_vinifera	((Elaeis_guineensis	Elaeis_oleifera)	Bactris_major))	((((Sabal_domingensis	Phoenix_dactylifera)	((Attalea_speciosa	Orania_palindan)	(Roystonea_regia	(((Leopoldinia_pulchra	Pelagodoxa_henryana)	Iriartea_deltoidea)	((Oenocarpus_bataua	Oenocarpus_minor)	Prestoea_acuminata)))))	((Hydriastele_microspadix	(Kentiopsis_piersoniorum	Veitchia_spiralis))	(((Reinhardtia_paiewonskiana	Reinhardtia_latisecta)	Reinhardtia_simplex)	Reinhardtia_gracilis)))	Manicaria_saccifera))	Burretiokentia_grandiflora))	Nypa_fruticans);
((((((((Attalea_speciosa	(Elaeis_guineensis	Elaeis_oleifera))	Bactris_major)	(Hydriastele_microspadix	(Kentiopsis_piersoniorum	Veitchia_spiralis)))	(Orania_palindan	(((Roystonea_regia	(Sabal_domingensis	Phoenix_dactylifera))	Pseudophoenix_vinifera)	(((Leopoldinia_pulchra	Pelagodoxa_henryana)	Iriartea_deltoidea)	((Oenocarpus_bataua	Oenocarpus_minor)	Prestoea_acuminata)))))	((Reinhardtia_gracilis	(Reinhardtia_latisecta	(Reinhardtia_paiewonskiana	Reinhardtia_simplex)))	Manicaria_saccifera))	Sclerosperma_profizianum)	Burretiokentia_grandiflora)	Nypa_fruticans);
(((Leopoldinia_pulchra	(Bactris_major	((((((Prestoea_acuminata	(Oenocarpus_minor	Oenocarpus_bataua))	Hydriastele_microspadix)	((Reinhardtia_simplex	((Reinhardtia_latisecta	Reinhardtia_paiewonskiana)	Reinhardtia_gracilis))	(Kentiopsis_piersoniorum	Veitchia_spiralis)))	((Iriartea_deltoidea	(Sabal_domingensis	(Roystonea_regia	Phoenix_dactylifera)))	((Sclerosperma_profizianum	Orania_palindan)	(Manicaria_saccifera	(Pelagodoxa_henryana	Pseudophoenix_vinifera)))))	Attalea_speciosa)	(Elaeis_guineensis	Elaeis_oleifera))))	Burretiokentia_grandiflora)	Nypa_fruticans);
((Phoenix_dactylifera	(((Pseudophoenix_vinifera	((((Attalea_speciosa	(Elaeis_guineensis	Elaeis_oleifera))	Bactris_major)	((Prestoea_acuminata	(Oenocarpus_minor	Oenocarpus_bataua))	(((Burretiokentia_grandiflora	(Hydriastele_microspadix	Kentiopsis_piersoniorum))	Veitchia_spiralis)	((Sclerosperma_profizianum	((Reinhardtia_simplex	(Reinhardtia_latisecta	Reinhardtia_paiewonskiana))	Reinhardtia_gracilis))	((Leopoldinia_pulchra	Pelagodoxa_henryana)	Manicaria_saccifera)))))	Orania_palindan))	(Sabal_domingensis	Iriartea_deltoidea))	Roystonea_regia))	Nypa_fruticans);
((Burretiokentia_grandiflora	((Phoenix_dactylifera	((Reinhardtia_simplex	(Reinhardtia_latisecta	Reinhardtia_paiewonskiana))	Reinhardtia_gracilis))	((Roystonea_regia	((Manicaria_saccifera	(((((Orania_palindan	(Sabal_domingensis	Iriartea_deltoidea))	(Prestoea_acuminata	(Oenocarpus_minor	Oenocarpus_bataua)))	(Hydriastele_microspadix	(Veitchia_spiralis	Kentiopsis_piersoniorum)))	((Elaeis_guineensis	Elaeis_oleifera)	((Leopoldinia_pulchra	Pseudophoenix_vinifera)	Bactris_major)))	Attalea_speciosa))	Pelagodoxa_henryana))	Sclerosperma_profizianum)))	Nypa_fruticans);
((Iriartea_deltoidea	(((((((Reinhardtia_simplex	Reinhardtia_latisecta)	Reinhardtia_paiewonskiana)	Reinhardtia_gracilis)	Phoenix_dactylifera)	Roystonea_regia)	(((Manicaria_saccifera	((Prestoea_acuminata	(Oenocarpus_minor	Oenocarpus_bataua))	(Hydriastele_microspadix	((Burretiokentia_grandiflora	Kentiopsis_piersoniorum)	Veitchia_spiralis))))	Sclerosperma_profizianum)	((Leopoldinia_pulchra	Pelagodoxa_henryana)	((Orania_palindan	((Elaeis_guineensis	Elaeis_oleifera)	Attalea_speciosa))	Bactris_major))))	(Pseudophoenix_vinifera	Sabal_domingensis)))	Nypa_fruticans);
((Burretiokentia_grandiflora	(Sclerosperma_profizianum	((((Phoenix_dactylifera	(Sabal_domingensis	Iriartea_deltoidea))	(Roystonea_regia	(Reinhardtia_gracilis	(Reinhardtia_simplex	(Reinhardtia_latisecta	Reinhardtia_paiewonskiana)))))	(((Bactris_major	(Leopoldinia_pulchra	(Elaeis_guineensis	Elaeis_oleifera)))	(Attalea_speciosa	Orania_palindan))	(Pseudophoenix_vinifera	((Prestoea_acuminata	(Oenocarpus_minor	Oenocarpus_bataua))	(Hydriastele_microspadix	(Kentiopsis_piersoniorum	Veitchia_spiralis))))))	(Pelagodoxa_henryana	Manicaria_saccifera))))	Nypa_fruticans);
((Phoenix_dactylifera	(Sabal_domingensis	(((((Bactris_major	((Attalea_speciosa	(Elaeis_guineensis	Elaeis_oleifera))	(Pseudophoenix_vinifera	(Leopoldinia_pulchra	Pelagodoxa_henryana))))	Burretiokentia_grandiflora)	(Orania_palindan	Sclerosperma_profizianum))	(((Prestoea_acuminata	(Oenocarpus_minor	Oenocarpus_bataua))	(Hydriastele_microspadix	(Kentiopsis_piersoniorum	Veitchia_spiralis)))	(Iriartea_deltoidea	Manicaria_saccifera)))	((Reinhardtia_gracilis	(Reinhardtia_simplex	(Reinhardtia_latisecta	Reinhardtia_paiewonskiana)))	Roystonea_regia))))	Nypa_fruticans);
((Sabal_domingensis	((((Iriartea_deltoidea	(Prestoea_acuminata	(Oenocarpus_minor	Oenocarpus_bataua)))	(Hydriastele_microspadix	((Kentiopsis_piersoniorum	Veitchia_spiralis)	Burretiokentia_grandiflora)))	((((Roystonea_regia	(Manicaria_saccifera	Phoenix_dactylifera))	Sclerosperma_profizianum)	(Reinhardtia_simplex	((Reinhardtia_gracilis	Reinhardtia_latisecta)	Reinhardtia_paiewonskiana)))	(Pseudophoenix_vinifera	(((Leopoldinia_pulchra	Pelagodoxa_henryana)	Bactris_major)	((Elaeis_guineensis	Elaeis_oleifera)	Orania_palindan)))))	Attalea_speciosa))	Nypa_fruticans);
((Burretiokentia_grandiflora	(Sclerosperma_profizianum	((Pelagodoxa_henryana	Manicaria_saccifera)	((((Reinhardtia_simplex	(Reinhardtia_latisecta	Reinhardtia_paiewonskiana))	Reinhardtia_gracilis)	(Phoenix_dactylifera	((((Attalea_speciosa	(Elaeis_guineensis	Elaeis_oleifera))	Orania_palindan)	Bactris_major)	(Sabal_domingensis	(((Kentiopsis_piersoniorum	Veitchia_spiralis)	Hydriastele_microspadix)	((Leopoldinia_pulchra	Pseudophoenix_vinifera)	(Iriartea_deltoidea	(Prestoea_acuminata	(Oenocarpus_minor	Oenocarpus_bataua)))))))))	Roystonea_regia))))	Nypa_fruticans);
((Burretiokentia_grandiflora	((Kentiopsis_piersoniorum	Veitchia_spiralis)	(((((Leopoldinia_pulchra	Pseudophoenix_vinifera)	Orania_palindan)	(Iriartea_deltoidea	(Prestoea_acuminata	(Oenocarpus_minor	Oenocarpus_bataua))))	((((Sclerosperma_profizianum	(Phoenix_dactylifera	Manicaria_saccifera))	(Pelagodoxa_henryana	Roystonea_regia))	(Reinhardtia_simplex	((Reinhardtia_latisecta	Reinhardtia_paiewonskiana)	Reinhardtia_gracilis)))	((Attalea_speciosa	(Elaeis_guineensis	Elaeis_oleifera))	(Sabal_domingensis	Bactris_major))))	Hydriastele_microspadix)))	Nypa_fruticans);
(((((Iriartea_deltoidea	(Manicaria_saccifera	((Sclerosperma_profizianum	Pelagodoxa_henryana)	((((Burretiokentia_grandiflora	((Veitchia_spiralis	Kentiopsis_piersoniorum)	Hydriastele_microspadix))	((Prestoea_acuminata	Oenocarpus_bataua)	Oenocarpus_minor))	((Orania_palindan	(Attalea_speciosa	(Elaeis_guineensis	Elaeis_oleifera)))	(Sabal_domingensis	Bactris_major)))	(Leopoldinia_pulchra	Pseudophoenix_vinifera)))))	(Reinhardtia_gracilis	(Reinhardtia_simplex	(Reinhardtia_latisecta	Reinhardtia_paiewonskiana))))	Roystonea_regia)	Phoenix_dactylifera)	Nypa_fruticans);
((Sabal_domingensis	(Phoenix_dactylifera	((((Reinhardtia_paiewonskiana	(Reinhardtia_gracilis	Reinhardtia_latisecta))	Reinhardtia_simplex)	((Sclerosperma_profizianum	Manicaria_saccifera)	(((((Kentiopsis_piersoniorum	Veitchia_spiralis)	(Burretiokentia_grandiflora	Hydriastele_microspadix))	((Iriartea_deltoidea	(Prestoea_acuminata	(Oenocarpus_bataua	Oenocarpus_minor)))	(Leopoldinia_pulchra	Pelagodoxa_henryana)))	(Orania_palindan	(Attalea_speciosa	(Elaeis_oleifera	Elaeis_guineensis))))	(Pseudophoenix_vinifera	Bactris_major))))	Roystonea_regia)))	Nypa_fruticans);
((Burretiokentia_grandiflora	(Veitchia_spiralis	((Hydriastele_microspadix	((((Prestoea_acuminata	(Oenocarpus_bataua	Oenocarpus_minor))	Iriartea_deltoidea)	(Leopoldinia_pulchra	Pelagodoxa_henryana))	((((Orania_palindan	(Attalea_speciosa	(Elaeis_oleifera	Elaeis_guineensis)))	((Sabal_domingensis	Bactris_major)	(((Reinhardtia_paiewonskiana	(Reinhardtia_simplex	Reinhardtia_gracilis))	Reinhardtia_latisecta)	(Roystonea_regia	Phoenix_dactylifera))))	Manicaria_saccifera)	(Pseudophoenix_vinifera	Sclerosperma_profizianum))))	Kentiopsis_piersoniorum)))	Nypa_fruticans);
((Burretiokentia_grandiflora	((Veitchia_spiralis	Kentiopsis_piersoniorum)	(Hydriastele_microspadix	((((Sabal_domingensis	Bactris_major)	((Roystonea_regia	(Attalea_speciosa	(Elaeis_oleifera	Elaeis_guineensis)))	(((Phoenix_dactylifera	Pseudophoenix_vinifera)	((Prestoea_acuminata	(Oenocarpus_bataua	Oenocarpus_minor))	(Iriartea_deltoidea	(Leopoldinia_pulchra	Pelagodoxa_henryana))))	(Sclerosperma_profizianum	Orania_palindan))))	Manicaria_saccifera)	((Reinhardtia_simplex	(Reinhardtia_paiewonskiana	Reinhardtia_latisecta))	Reinhardtia_gracilis)))))	Nypa_fruticans);
((Burretiokentia_grandiflora	((Veitchia_spiralis	Kentiopsis_piersoniorum)	(((((Attalea_speciosa	(Elaeis_oleifera	Elaeis_guineensis))	((Prestoea_acuminata	(Oenocarpus_bataua	Oenocarpus_minor))	(((Phoenix_dactylifera	Sabal_domingensis)	Iriartea_deltoidea)	(Pseudophoenix_vinifera	Orania_palindan))))	(((Leopoldinia_pulchra	Pelagodoxa_henryana)	Manicaria_saccifera)	((Reinhardtia_simplex	((Reinhardtia_paiewonskiana	Reinhardtia_latisecta)	Reinhardtia_gracilis))	Roystonea_regia)))	Bactris_major)	(Sclerosperma_profizianum	Hydriastele_microspadix))))	Nypa_fruticans);
((Iriartea_deltoidea	(((((((Bactris_major	(Elaeis_oleifera	Elaeis_guineensis))	(((((Burretiokentia_grandiflora	Sclerosperma_profizianum)	Pelagodoxa_henryana)	Manicaria_saccifera)	((((Reinhardtia_latisecta	Reinhardtia_simplex)	Reinhardtia_paiewonskiana)	Reinhardtia_gracilis)	Roystonea_regia))	((Kentiopsis_piersoniorum	Veitchia_spiralis)	Hydriastele_microspadix)))	(Prestoea_acuminata	(Oenocarpus_bataua	Oenocarpus_minor)))	(Attalea_speciosa	Orania_palindan))	Sabal_domingensis)	Phoenix_dactylifera)	(Leopoldinia_pulchra	Pseudophoenix_vinifera)))	Nypa_fruticans);
((Sabal_domingensis	(((((Reinhardtia_paiewonskiana	Reinhardtia_latisecta)	Reinhardtia_simplex)	Reinhardtia_gracilis)	Roystonea_regia)	(((Attalea_speciosa	(Elaeis_oleifera	Elaeis_guineensis))	(Bactris_major	((Burretiokentia_grandiflora	((Manicaria_saccifera	((Prestoea_acuminata	(Oenocarpus_bataua	Oenocarpus_minor))	((Kentiopsis_piersoniorum	Veitchia_spiralis)	Hydriastele_microspadix)))	Pelagodoxa_henryana))	(Sclerosperma_profizianum	Orania_palindan))))	(Phoenix_dactylifera	((Leopoldinia_pulchra	Pseudophoenix_vinifera)	Iriartea_deltoidea)))))	Nypa_fruticans);
((Iriartea_deltoidea	(((((Sclerosperma_profizianum	Orania_palindan)	(((Sabal_domingensis	Bactris_major)	Burretiokentia_grandiflora)	((((Kentiopsis_piersoniorum	Veitchia_spiralis)	Hydriastele_microspadix)	(Reinhardtia_simplex	(Reinhardtia_gracilis	(Reinhardtia_paiewonskiana	Reinhardtia_latisecta))))	(Manicaria_saccifera	((Roystonea_regia	(Attalea_speciosa	((Elaeis_guineensis	Elaeis_oleifera)	Leopoldinia_pulchra)))	Pelagodoxa_henryana)))))	Phoenix_dactylifera)	Pseudophoenix_vinifera)	(Prestoea_acuminata	(Oenocarpus_bataua	Oenocarpus_minor))))	Nypa_fruticans);
((Burretiokentia_grandiflora	((Hydriastele_microspadix	(((((((Reinhardtia_gracilis	((Reinhardtia_paiewonskiana	Reinhardtia_latisecta)	Reinhardtia_simplex))	((Pelagodoxa_henryana	Roystonea_regia)	Sabal_domingensis))	(Phoenix_dactylifera	Iriartea_deltoidea))	(Bactris_major	(Attalea_speciosa	(Elaeis_guineensis	Elaeis_oleifera))))	((Leopoldinia_pulchra	Pseudophoenix_vinifera)	(Orania_palindan	Sclerosperma_profizianum)))	Manicaria_saccifera)	(Prestoea_acuminata	(Oenocarpus_bataua	Oenocarpus_minor))))	(Kentiopsis_piersoniorum	Veitchia_spiralis)))	Nypa_fruticans);
((Burretiokentia_grandiflora	((Hydriastele_microspadix	(((Orania_palindan	Sclerosperma_profizianum)	(((((Reinhardtia_paiewonskiana	(Reinhardtia_gracilis	Reinhardtia_latisecta))	Reinhardtia_simplex)	(((Sabal_domingensis	Phoenix_dactylifera)	Iriartea_deltoidea)	Roystonea_regia))	(((Pseudophoenix_vinifera	(Leopoldinia_pulchra	Pelagodoxa_henryana))	Bactris_major)	(Attalea_speciosa	(Elaeis_guineensis	Elaeis_oleifera))))	Manicaria_saccifera))	(Prestoea_acuminata	(Oenocarpus_bataua	Oenocarpus_minor))))	(Kentiopsis_piersoniorum	Veitchia_spiralis)))	Nypa_fruticans);
((Sabal_domingensis	((((((Attalea_speciosa	(Elaeis_guineensis	Elaeis_oleifera))	((((Prestoea_acuminata	(Oenocarpus_bataua	Oenocarpus_minor))	((Kentiopsis_piersoniorum	Veitchia_spiralis)	Hydriastele_microspadix))	(Manicaria_saccifera	(Pseudophoenix_vinifera	(Leopoldinia_pulchra	Pelagodoxa_henryana))))	Burretiokentia_grandiflora))	Bactris_major)	(Orania_palindan	Sclerosperma_profizianum))	(((Reinhardtia_simplex	(Reinhardtia_gracilis	(Reinhardtia_paiewonskiana	Reinhardtia_latisecta)))	Phoenix_dactylifera)	Roystonea_regia))	Iriartea_deltoidea))	Nypa_fruticans);
((((Veitchia_spiralis	Burretiokentia_grandiflora)	(Hydriastele_microspadix	Kentiopsis_piersoniorum))	(Attalea_speciosa	((Prestoea_acuminata	(Oenocarpus_minor	Oenocarpus_bataua))	(((Pseudophoenix_vinifera	Pelagodoxa_henryana)	(Bactris_major	(Leopoldinia_pulchra	(Elaeis_guineensis	Elaeis_oleifera))))	((((Iriartea_deltoidea	Sabal_domingensis)	(Phoenix_dactylifera	((Reinhardtia_gracilis	(Reinhardtia_simplex	(Reinhardtia_paiewonskiana	Reinhardtia_latisecta)))	Roystonea_regia)))	Manicaria_saccifera)	(Sclerosperma_profizianum	Orania_palindan))))))	Nypa_fruticans);
((Burretiokentia_grandiflora	(Sclerosperma_profizianum	((Roystonea_regia	((((Pseudophoenix_vinifera	Pelagodoxa_henryana)	(Bactris_major	(Leopoldinia_pulchra	(Elaeis_guineensis	Elaeis_oleifera))))	((Hydriastele_microspadix	(Veitchia_spiralis	Kentiopsis_piersoniorum))	((Attalea_speciosa	Sabal_domingensis)	(Orania_palindan	(Iriartea_deltoidea	(Prestoea_acuminata	(Oenocarpus_minor	Oenocarpus_bataua)))))))	(Reinhardtia_gracilis	((Reinhardtia_simplex	Reinhardtia_paiewonskiana)	Reinhardtia_latisecta))))	(Manicaria_saccifera	Phoenix_dactylifera))))	Nypa_fruticans);
((((Attalea_speciosa	(((Pseudophoenix_vinifera	Pelagodoxa_henryana)	(Bactris_major	(Leopoldinia_pulchra	(Elaeis_guineensis	Elaeis_oleifera))))	(Manicaria_saccifera	((((Phoenix_dactylifera	Sabal_domingensis)	Iriartea_deltoidea)	((Reinhardtia_simplex	(Reinhardtia_gracilis	(Reinhardtia_paiewonskiana	Reinhardtia_latisecta)))	Roystonea_regia))	(Sclerosperma_profizianum	Orania_palindan)))))	(Prestoea_acuminata	(Oenocarpus_minor	Oenocarpus_bataua)))	((Burretiokentia_grandiflora	Veitchia_spiralis)	(Kentiopsis_piersoniorum	Hydriastele_microspadix)))	Nypa_fruticans);
((Sabal_domingensis	(((Phoenix_dactylifera	(((Reinhardtia_simplex	(Reinhardtia_gracilis	Reinhardtia_latisecta))	Reinhardtia_paiewonskiana)	Roystonea_regia))	((((Attalea_speciosa	(Sclerosperma_profizianum	Orania_palindan))	((Prestoea_acuminata	(Oenocarpus_minor	Oenocarpus_bataua))	(Hydriastele_microspadix	((Burretiokentia_grandiflora	Veitchia_spiralis)	Kentiopsis_piersoniorum))))	((Pseudophoenix_vinifera	Pelagodoxa_henryana)	(Bactris_major	(Leopoldinia_pulchra	(Elaeis_guineensis	Elaeis_oleifera)))))	Manicaria_saccifera))	Iriartea_deltoidea))	Nypa_fruticans);
((Sclerosperma_profizianum	(Orania_palindan	((Prestoea_acuminata	(Oenocarpus_minor	Oenocarpus_bataua))	(((Hydriastele_microspadix	(Veitchia_spiralis	Kentiopsis_piersoniorum))	Burretiokentia_grandiflora)	((Attalea_speciosa	((Pseudophoenix_vinifera	Pelagodoxa_henryana)	(((Roystonea_regia	(Phoenix_dactylifera	(Iriartea_deltoidea	Sabal_domingensis)))	((Reinhardtia_latisecta	(Reinhardtia_paiewonskiana	Reinhardtia_simplex))	Reinhardtia_gracilis))	(Bactris_major	(Leopoldinia_pulchra	(Elaeis_guineensis	Elaeis_oleifera))))))	Manicaria_saccifera)))))	Nypa_fruticans);
((Burretiokentia_grandiflora	(((Phoenix_dactylifera	((Roystonea_regia	Pelagodoxa_henryana)	(((Reinhardtia_latisecta	(Reinhardtia_paiewonskiana	Reinhardtia_simplex))	Reinhardtia_gracilis)	((Iriartea_deltoidea	Sabal_domingensis)	((Orania_palindan	(((Hydriastele_microspadix	(Veitchia_spiralis	Kentiopsis_piersoniorum))	(Prestoea_acuminata	(Oenocarpus_minor	Oenocarpus_bataua)))	Attalea_speciosa))	(Pseudophoenix_vinifera	((Elaeis_guineensis	Elaeis_oleifera)	(Leopoldinia_pulchra	Bactris_major))))))))	Manicaria_saccifera)	Sclerosperma_profizianum))	Nypa_fruticans);
((Burretiokentia_grandiflora	(((Phoenix_dactylifera	Manicaria_saccifera)	(((((Reinhardtia_latisecta	Reinhardtia_paiewonskiana)	Reinhardtia_gracilis)	Reinhardtia_simplex)	((Bactris_major	(Sabal_domingensis	Attalea_speciosa))	(((Elaeis_guineensis	Elaeis_oleifera)	((Iriartea_deltoidea	Leopoldinia_pulchra)	Pseudophoenix_vinifera))	(Orania_palindan	((Hydriastele_microspadix	(Veitchia_spiralis	Kentiopsis_piersoniorum))	(Prestoea_acuminata	(Oenocarpus_minor	Oenocarpus_bataua)))))))	(Roystonea_regia	Pelagodoxa_henryana)))	Sclerosperma_profizianum))	Nypa_fruticans);
((Burretiokentia_grandiflora	((Hydriastele_microspadix	(Veitchia_spiralis	Kentiopsis_piersoniorum))	((Prestoea_acuminata	(Oenocarpus_minor	Oenocarpus_bataua))	(Pseudophoenix_vinifera	((Iriartea_deltoidea	(Bactris_major	Sabal_domingensis))	(((Pelagodoxa_henryana	Sclerosperma_profizianum)	(((Roystonea_regia	Phoenix_dactylifera)	Manicaria_saccifera)	(((Reinhardtia_simplex	Reinhardtia_paiewonskiana)	Reinhardtia_latisecta)	Reinhardtia_gracilis)))	(((Elaeis_guineensis	(Leopoldinia_pulchra	Elaeis_oleifera))	Attalea_speciosa)	Orania_palindan)))))))	Nypa_fruticans);
((Sclerosperma_profizianum	(((Manicaria_saccifera	Pelagodoxa_henryana)	((((Reinhardtia_latisecta	Reinhardtia_paiewonskiana)	Reinhardtia_simplex)	Reinhardtia_gracilis)	(Hydriastele_microspadix	(Veitchia_spiralis	(Burretiokentia_grandiflora	Kentiopsis_piersoniorum)))))	(Roystonea_regia	((Prestoea_acuminata	(Oenocarpus_minor	Oenocarpus_bataua))	(Phoenix_dactylifera	((((Elaeis_oleifera	Elaeis_guineensis)	Attalea_speciosa)	Orania_palindan)	((Leopoldinia_pulchra	Pseudophoenix_vinifera)	(Iriartea_deltoidea	(Bactris_major	Sabal_domingensis)))))))))	Nypa_fruticans);
((Sclerosperma_profizianum	((Manicaria_saccifera	((((Attalea_speciosa	(Leopoldinia_pulchra	(Bactris_major	(Elaeis_oleifera	Elaeis_guineensis))))	(((Orania_palindan	Pseudophoenix_vinifera)	(Phoenix_dactylifera	(Iriartea_deltoidea	Sabal_domingensis)))	(Prestoea_acuminata	(Oenocarpus_minor	Oenocarpus_bataua))))	((((Reinhardtia_gracilis	Reinhardtia_latisecta)	Reinhardtia_paiewonskiana)	Reinhardtia_simplex)	(Hydriastele_microspadix	(Veitchia_spiralis	Kentiopsis_piersoniorum))))	(Roystonea_regia	Pelagodoxa_henryana)))	Burretiokentia_grandiflora))	Nypa_fruticans);
((Iriartea_deltoidea	(Attalea_speciosa	((((Hydriastele_microspadix	(Kentiopsis_piersoniorum	Veitchia_spiralis))	(Prestoea_acuminata	(Oenocarpus_bataua	Oenocarpus_minor)))	(((Burretiokentia_grandiflora	(Sclerosperma_profizianum	(Roystonea_regia	(Phoenix_dactylifera	Manicaria_saccifera))))	((Reinhardtia_latisecta	Reinhardtia_paiewonskiana)	(Reinhardtia_gracilis	Reinhardtia_simplex)))	(((Pseudophoenix_vinifera	Pelagodoxa_henryana)	(Bactris_major	((Elaeis_guineensis	Elaeis_oleifera)	Leopoldinia_pulchra)))	Orania_palindan)))	Sabal_domingensis)))	Nypa_fruticans);
((Sabal_domingensis	(Bactris_major	((Elaeis_guineensis	Elaeis_oleifera)	(((((Phoenix_dactylifera	(((Reinhardtia_paiewonskiana	Reinhardtia_latisecta)	Reinhardtia_simplex)	Reinhardtia_gracilis))	Manicaria_saccifera)	((Sclerosperma_profizianum	Burretiokentia_grandiflora)	Roystonea_regia))	(Pseudophoenix_vinifera	(Leopoldinia_pulchra	Pelagodoxa_henryana)))	((Orania_palindan	(Iriartea_deltoidea	Attalea_speciosa))	((Hydriastele_microspadix	(Kentiopsis_piersoniorum	Veitchia_spiralis))	(Prestoea_acuminata	(Oenocarpus_bataua	Oenocarpus_minor))))))))	Nypa_fruticans);
((Sclerosperma_profizianum	(Burretiokentia_grandiflora	(Manicaria_saccifera	((Phoenix_dactylifera	(Roystonea_regia	(((Reinhardtia_paiewonskiana	Reinhardtia_latisecta)	Reinhardtia_simplex)	Reinhardtia_gracilis)))	((Pseudophoenix_vinifera	((Attalea_speciosa	(Elaeis_guineensis	Elaeis_oleifera))	Orania_palindan))	((Sabal_domingensis	Bactris_major)	((Hydriastele_microspadix	(Kentiopsis_piersoniorum	Veitchia_spiralis))	(((Leopoldinia_pulchra	Pelagodoxa_henryana)	Iriartea_deltoidea)	(Prestoea_acuminata	(Oenocarpus_bataua	Oenocarpus_minor))))))))))	Nypa_fruticans);
((Iriartea_deltoidea	((((Reinhardtia_paiewonskiana	Reinhardtia_latisecta)	Reinhardtia_simplex)	Reinhardtia_gracilis)	(((Phoenix_dactylifera	Sabal_domingensis)	Roystonea_regia)	((((Attalea_speciosa	(Elaeis_guineensis	Elaeis_oleifera))	Orania_palindan)	((((Hydriastele_microspadix	(Kentiopsis_piersoniorum	Veitchia_spiralis))	Bactris_major)	(Leopoldinia_pulchra	Pseudophoenix_vinifera))	(Prestoea_acuminata	(Oenocarpus_bataua	Oenocarpus_minor))))	((Pelagodoxa_henryana	(Sclerosperma_profizianum	Burretiokentia_grandiflora))	Manicaria_saccifera)))))	Nypa_fruticans);
((Burretiokentia_grandiflora	((((Pelagodoxa_henryana	Roystonea_regia)	(Phoenix_dactylifera	((Bactris_major	Sabal_domingensis)	(((Leopoldinia_pulchra	(Elaeis_guineensis	Elaeis_oleifera))	(Pseudophoenix_vinifera	Orania_palindan))	((Iriartea_deltoidea	Attalea_speciosa)	(Manicaria_saccifera	(((Hydriastele_microspadix	Kentiopsis_piersoniorum)	Veitchia_spiralis)	(Prestoea_acuminata	(Oenocarpus_bataua	Oenocarpus_minor)))))))))	(((Reinhardtia_paiewonskiana	Reinhardtia_latisecta)	Reinhardtia_simplex)	Reinhardtia_gracilis))	Sclerosperma_profizianum))	Nypa_fruticans);
((Burretiokentia_grandiflora	(((Pelagodoxa_henryana	(((Bactris_major	(Sabal_domingensis	Iriartea_deltoidea))	(Attalea_speciosa	(Leopoldinia_pulchra	(Elaeis_guineensis	Elaeis_oleifera))))	((Pseudophoenix_vinifera	((Hydriastele_microspadix	(Kentiopsis_piersoniorum	Veitchia_spiralis))	(Prestoea_acuminata	(Oenocarpus_bataua	Oenocarpus_minor))))	Orania_palindan)))	(Manicaria_saccifera	((Roystonea_regia	Phoenix_dactylifera)	(((Reinhardtia_paiewonskiana	Reinhardtia_latisecta)	Reinhardtia_simplex)	Reinhardtia_gracilis))))	Sclerosperma_profizianum))	Nypa_fruticans);
((Burretiokentia_grandiflora	((((((Iriartea_deltoidea	Attalea_speciosa)	((Bactris_major	Sabal_domingensis)	((((Leopoldinia_pulchra	Pelagodoxa_henryana)	Pseudophoenix_vinifera)	(Elaeis_guineensis	Elaeis_oleifera))	Orania_palindan)))	(Manicaria_saccifera	((Hydriastele_microspadix	(Kentiopsis_piersoniorum	Veitchia_spiralis))	(Prestoea_acuminata	(Oenocarpus_bataua	Oenocarpus_minor)))))	(Phoenix_dactylifera	((Reinhardtia_paiewonskiana	(Reinhardtia_simplex	Reinhardtia_gracilis))	Reinhardtia_latisecta)))	Roystonea_regia)	Sclerosperma_profizianum))	Nypa_fruticans);
((Burretiokentia_grandiflora	((Hydriastele_microspadix	(Kentiopsis_piersoniorum	Veitchia_spiralis))	((Prestoea_acuminata	(Oenocarpus_bataua	Oenocarpus_minor))	(Attalea_speciosa	((((Bactris_major	(Iriartea_deltoidea	Sabal_domingensis))	(Pseudophoenix_vinifera	(Leopoldinia_pulchra	(Elaeis_guineensis	Elaeis_oleifera))))	Orania_palindan)	((((Phoenix_dactylifera	Roystonea_regia)	((Reinhardtia_simplex	(Reinhardtia_latisecta	Reinhardtia_paiewonskiana))	Reinhardtia_gracilis))	Manicaria_saccifera)	(Pelagodoxa_henryana	Sclerosperma_profizianum)))))))	Nypa_fruticans);
((Burretiokentia_grandiflora	(Sclerosperma_profizianum	(Kentiopsis_piersoniorum	(Veitchia_spiralis	((((Leopoldinia_pulchra	Pelagodoxa_henryana)	(Iriartea_deltoidea	(Prestoea_acuminata	(Oenocarpus_bataua	Oenocarpus_minor))))	((Manicaria_saccifera	((Roystonea_regia	(Sabal_domingensis	Phoenix_dactylifera))	((Reinhardtia_simplex	(Reinhardtia_latisecta	Reinhardtia_paiewonskiana))	Reinhardtia_gracilis)))	((Bactris_major	Pseudophoenix_vinifera)	(Orania_palindan	((Elaeis_guineensis	Elaeis_oleifera)	Attalea_speciosa)))))	Hydriastele_microspadix)))))	Nypa_fruticans);
((Iriartea_deltoidea	((Sabal_domingensis	Bactris_major)	((Orania_palindan	((Elaeis_guineensis	(Leopoldinia_pulchra	Elaeis_oleifera))	Attalea_speciosa))	(((((Kentiopsis_piersoniorum	Veitchia_spiralis)	Hydriastele_microspadix)	(Prestoea_acuminata	(Oenocarpus_bataua	Oenocarpus_minor)))	Pseudophoenix_vinifera)	(((Burretiokentia_grandiflora	Sclerosperma_profizianum)	Manicaria_saccifera)	(((Reinhardtia_simplex	((Reinhardtia_latisecta	Reinhardtia_paiewonskiana)	Reinhardtia_gracilis))	Phoenix_dactylifera)	(Pelagodoxa_henryana	Roystonea_regia)))))))	Nypa_fruticans);
((Sabal_domingensis	(((((Oenocarpus_minor	Oenocarpus_bataua)	Prestoea_acuminata)	Iriartea_deltoidea)	((((Burretiokentia_grandiflora	Kentiopsis_piersoniorum)	(Hydriastele_microspadix	Veitchia_spiralis))	(Manicaria_saccifera	((((Reinhardtia_simplex	(Reinhardtia_latisecta	Reinhardtia_paiewonskiana))	Reinhardtia_gracilis)	Phoenix_dactylifera)	((Roystonea_regia	Sclerosperma_profizianum)	((Pseudophoenix_vinifera	(Leopoldinia_pulchra	Pelagodoxa_henryana))	(Bactris_major	(Elaeis_guineensis	Elaeis_oleifera)))))))	Orania_palindan))	Attalea_speciosa))	Nypa_fruticans);
((Iriartea_deltoidea	(((Reinhardtia_simplex	(Reinhardtia_latisecta	Reinhardtia_paiewonskiana))	Reinhardtia_gracilis)	(((Sabal_domingensis	Phoenix_dactylifera)	Roystonea_regia)	(((Orania_palindan	(Attalea_speciosa	(Elaeis_guineensis	Elaeis_oleifera)))	(Bactris_major	((((Oenocarpus_minor	Oenocarpus_bataua)	Prestoea_acuminata)	(Hydriastele_microspadix	(Veitchia_spiralis	Kentiopsis_piersoniorum)))	Pseudophoenix_vinifera)))	(Manicaria_saccifera	((Burretiokentia_grandiflora	Sclerosperma_profizianum)	(Leopoldinia_pulchra	Pelagodoxa_henryana)))))))	Nypa_fruticans);
((Iriartea_deltoidea	(((Oenocarpus_minor	Oenocarpus_bataua)	Prestoea_acuminata)	(((Veitchia_spiralis	Burretiokentia_grandiflora)	(Hydriastele_microspadix	Kentiopsis_piersoniorum))	((((Sabal_domingensis	Bactris_major)	((((Manicaria_saccifera	Phoenix_dactylifera)	Sclerosperma_profizianum)	((Reinhardtia_simplex	(Reinhardtia_latisecta	Reinhardtia_paiewonskiana))	Reinhardtia_gracilis))	(Roystonea_regia	(Leopoldinia_pulchra	Pelagodoxa_henryana))))	((Elaeis_guineensis	Elaeis_oleifera)	(Pseudophoenix_vinifera	Orania_palindan)))	Attalea_speciosa))))	Nypa_fruticans);
((Sabal_domingensis	(Attalea_speciosa	((((Manicaria_saccifera	(Roystonea_regia	(Phoenix_dactylifera	(Reinhardtia_simplex	((Reinhardtia_latisecta	Reinhardtia_paiewonskiana)	Reinhardtia_gracilis)))))	((Leopoldinia_pulchra	Pelagodoxa_henryana)	Sclerosperma_profizianum))	(((Veitchia_spiralis	((((Oenocarpus_minor	Oenocarpus_bataua)	Prestoea_acuminata)	Hydriastele_microspadix)	Kentiopsis_piersoniorum))	(Orania_palindan	Iriartea_deltoidea))	(Burretiokentia_grandiflora	((Elaeis_guineensis	Elaeis_oleifera)	Pseudophoenix_vinifera))))	Bactris_major)))	Nypa_fruticans);
(((Hydriastele_microspadix	((Burretiokentia_grandiflora	Kentiopsis_piersoniorum)	Veitchia_spiralis))	((Reinhardtia_gracilis	(Reinhardtia_simplex	(Reinhardtia_latisecta	Reinhardtia_paiewonskiana)))	(((Sabal_domingensis	Bactris_major)	(Pelagodoxa_henryana	Roystonea_regia))	(((Iriartea_deltoidea	(((Sclerosperma_profizianum	Orania_palindan)	(Leopoldinia_pulchra	Pseudophoenix_vinifera))	Phoenix_dactylifera))	((Oenocarpus_minor	Oenocarpus_bataua)	Prestoea_acuminata))	((Attalea_speciosa	(Elaeis_guineensis	Elaeis_oleifera))	Manicaria_saccifera)))))	Nypa_fruticans);
((Iriartea_deltoidea	((((Oenocarpus_minor	Oenocarpus_bataua)	Prestoea_acuminata)	(((((((Hydriastele_microspadix	(Kentiopsis_piersoniorum	Veitchia_spiralis))	Burretiokentia_grandiflora)	(Reinhardtia_gracilis	(Reinhardtia_simplex	(Reinhardtia_latisecta	Reinhardtia_paiewonskiana))))	Manicaria_saccifera)	((Attalea_speciosa	(Elaeis_guineensis	Elaeis_oleifera))	(Pelagodoxa_henryana	Roystonea_regia)))	(Sabal_domingensis	Bactris_major))	(Sclerosperma_profizianum	Orania_palindan)))	((Leopoldinia_pulchra	Pseudophoenix_vinifera)	Phoenix_dactylifera)))	Nypa_fruticans);
((Burretiokentia_grandiflora	(Veitchia_spiralis	(((Iriartea_deltoidea	((Leopoldinia_pulchra	Pelagodoxa_henryana)	((Oenocarpus_minor	Oenocarpus_bataua)	Prestoea_acuminata)))	(Pseudophoenix_vinifera	(((((Reinhardtia_simplex	((Reinhardtia_latisecta	Reinhardtia_paiewonskiana)	Reinhardtia_gracilis))	Roystonea_regia)	(Phoenix_dactylifera	Manicaria_saccifera))	((Attalea_speciosa	(Elaeis_guineensis	Elaeis_oleifera))	(Sclerosperma_profizianum	Orania_palindan)))	(Sabal_domingensis	Bactris_major))))	(Hydriastele_microspadix	Kentiopsis_piersoniorum))))	Nypa_fruticans);
((Burretiokentia_grandiflora	((((Sabal_domingensis	Bactris_major)	((((((Reinhardtia_simplex	Reinhardtia_latisecta)	Reinhardtia_paiewonskiana)	Reinhardtia_gracilis)	(Pelagodoxa_henryana	Roystonea_regia))	(Manicaria_saccifera	Phoenix_dactylifera))	(Attalea_speciosa	(Elaeis_guineensis	Elaeis_oleifera))))	(Veitchia_spiralis	Kentiopsis_piersoniorum))	((Iriartea_deltoidea	((Oenocarpus_minor	Oenocarpus_bataua)	Prestoea_acuminata))	(((Leopoldinia_pulchra	Pseudophoenix_vinifera)	(Sclerosperma_profizianum	Orania_palindan))	Hydriastele_microspadix))))	Nypa_fruticans);
((Burretiokentia_grandiflora	(((Kentiopsis_piersoniorum	(((Leopoldinia_pulchra	Pseudophoenix_vinifera)	(Iriartea_deltoidea	(((Oenocarpus_minor	Oenocarpus_bataua)	Prestoea_acuminata)	Orania_palindan)))	(((Sabal_domingensis	Bactris_major)	(Manicaria_saccifera	((Sclerosperma_profizianum	Pelagodoxa_henryana)	((((Reinhardtia_latisecta	Reinhardtia_paiewonskiana)	Reinhardtia_gracilis)	Reinhardtia_simplex)	(Phoenix_dactylifera	Roystonea_regia)))))	(Attalea_speciosa	(Elaeis_guineensis	Elaeis_oleifera)))))	Veitchia_spiralis)	Hydriastele_microspadix))	Nypa_fruticans);
((Burretiokentia_grandiflora	((Manicaria_saccifera	(((Phoenix_dactylifera	(((Oenocarpus_minor	Oenocarpus_bataua)	Prestoea_acuminata)	(((Leopoldinia_pulchra	Pseudophoenix_vinifera)	(Sclerosperma_profizianum	Orania_palindan))	Iriartea_deltoidea)))	((Attalea_speciosa	Sabal_domingensis)	(Roystonea_regia	Pelagodoxa_henryana)))	((Reinhardtia_gracilis	(Reinhardtia_simplex	(Reinhardtia_latisecta	Reinhardtia_paiewonskiana)))	(Veitchia_spiralis	(Hydriastele_microspadix	Kentiopsis_piersoniorum)))))	(Bactris_major	(Elaeis_guineensis	Elaeis_oleifera))))	Nypa_fruticans);
((Sclerosperma_profizianum	(((Roystonea_regia	Manicaria_saccifera)	(((Veitchia_spiralis	(Burretiokentia_grandiflora	Kentiopsis_piersoniorum))	Hydriastele_microspadix)	(Reinhardtia_gracilis	((Reinhardtia_latisecta	Reinhardtia_paiewonskiana)	Reinhardtia_simplex))))	((Bactris_major	(((Leopoldinia_pulchra	Pelagodoxa_henryana)	Pseudophoenix_vinifera)	(Elaeis_guineensis	Elaeis_oleifera)))	(((Sabal_domingensis	Iriartea_deltoidea)	(((Oenocarpus_bataua	Oenocarpus_minor)	Prestoea_acuminata)	Phoenix_dactylifera))	(Attalea_speciosa	Orania_palindan)))))	Nypa_fruticans);
((Burretiokentia_grandiflora	(Sclerosperma_profizianum	(((Veitchia_spiralis	Kentiopsis_piersoniorum)	Hydriastele_microspadix)	((((Bactris_major	(((Leopoldinia_pulchra	Pseudophoenix_vinifera)	(Elaeis_guineensis	Elaeis_oleifera))	Pelagodoxa_henryana))	(Roystonea_regia	(Reinhardtia_gracilis	((Reinhardtia_latisecta	Reinhardtia_paiewonskiana)	Reinhardtia_simplex))))	((Orania_palindan	(((Sabal_domingensis	Iriartea_deltoidea)	Phoenix_dactylifera)	((Oenocarpus_bataua	Oenocarpus_minor)	Prestoea_acuminata)))	Attalea_speciosa))	Manicaria_saccifera))))	Nypa_fruticans);
((Oenocarpus_minor	((Prestoea_acuminata	((((Orania_palindan	Sclerosperma_profizianum)	Pseudophoenix_vinifera)	((((Burretiokentia_grandiflora	Kentiopsis_piersoniorum)	(Hydriastele_microspadix	Veitchia_spiralis))	((Reinhardtia_latisecta	Reinhardtia_gracilis)	(Reinhardtia_simplex	Reinhardtia_paiewonskiana)))	((Sabal_domingensis	Attalea_speciosa)	((Phoenix_dactylifera	Manicaria_saccifera)	(Pelagodoxa_henryana	Roystonea_regia)))))	(((Elaeis_guineensis	Elaeis_oleifera)	(Iriartea_deltoidea	Leopoldinia_pulchra))	Bactris_major)))	Oenocarpus_bataua))	Nypa_fruticans);
((Iriartea_deltoidea	(((Orania_palindan	((((Elaeis_guineensis	(Elaeis_oleifera	Leopoldinia_pulchra))	Bactris_major)	Pseudophoenix_vinifera)	((Manicaria_saccifera	(Roystonea_regia	((Sclerosperma_profizianum	Burretiokentia_grandiflora)	(Phoenix_dactylifera	(Reinhardtia_simplex	(Reinhardtia_paiewonskiana	Reinhardtia_latisecta))))))	Pelagodoxa_henryana)))	(Attalea_speciosa	(((Oenocarpus_bataua	Oenocarpus_minor)	Prestoea_acuminata)	(Reinhardtia_gracilis	(Hydriastele_microspadix	(Veitchia_spiralis	Kentiopsis_piersoniorum))))))	Sabal_domingensis))	Nypa_fruticans);
((Sabal_domingensis	(Phoenix_dactylifera	(((Reinhardtia_simplex	(Reinhardtia_gracilis	(Reinhardtia_paiewonskiana	Reinhardtia_latisecta)))	(((((((Elaeis_guineensis	Elaeis_oleifera)	(Pseudophoenix_vinifera	(Leopoldinia_pulchra	Iriartea_deltoidea)))	Bactris_major)	Attalea_speciosa)	((Hydriastele_microspadix	(Veitchia_spiralis	Kentiopsis_piersoniorum))	(Orania_palindan	((Oenocarpus_bataua	Oenocarpus_minor)	Prestoea_acuminata))))	Manicaria_saccifera)	(Pelagodoxa_henryana	(Sclerosperma_profizianum	Burretiokentia_grandiflora))))	Roystonea_regia)))	Nypa_fruticans);
((Iriartea_deltoidea	(Orania_palindan	((((((Pseudophoenix_vinifera	Leopoldinia_pulchra)	Hydriastele_microspadix)	(Veitchia_spiralis	Kentiopsis_piersoniorum))	((Oenocarpus_bataua	Oenocarpus_minor)	Prestoea_acuminata))	(((((Roystonea_regia	(Sabal_domingensis	Phoenix_dactylifera))	(Reinhardtia_simplex	(Reinhardtia_gracilis	(Reinhardtia_paiewonskiana	Reinhardtia_latisecta))))	Manicaria_saccifera)	(Pelagodoxa_henryana	(Sclerosperma_profizianum	Burretiokentia_grandiflora)))	Bactris_major))	(Attalea_speciosa	(Elaeis_guineensis	Elaeis_oleifera)))))	Nypa_fruticans);
((Burretiokentia_grandiflora	(((((Orania_palindan	(((Leopoldinia_pulchra	(Elaeis_guineensis	Elaeis_oleifera))	Bactris_major)	(Pelagodoxa_henryana	Pseudophoenix_vinifera)))	(((Roystonea_regia	Phoenix_dactylifera)	(Reinhardtia_gracilis	((Reinhardtia_paiewonskiana	Reinhardtia_latisecta)	Reinhardtia_simplex)))	(Sabal_domingensis	Iriartea_deltoidea)))	(Attalea_speciosa	((Hydriastele_microspadix	(Veitchia_spiralis	Kentiopsis_piersoniorum))	((Oenocarpus_bataua	Oenocarpus_minor)	Prestoea_acuminata))))	Manicaria_saccifera)	Sclerosperma_profizianum))	Nypa_fruticans);
((Phoenix_dactylifera	((Roystonea_regia	Sabal_domingensis)	(((Manicaria_saccifera	(Sclerosperma_profizianum	Burretiokentia_grandiflora))	((Orania_palindan	(((Elaeis_guineensis	(Elaeis_oleifera	Leopoldinia_pulchra))	Bactris_major)	(Pelagodoxa_henryana	Pseudophoenix_vinifera)))	((Iriartea_deltoidea	Attalea_speciosa)	((Hydriastele_microspadix	(Veitchia_spiralis	Kentiopsis_piersoniorum))	((Oenocarpus_bataua	Oenocarpus_minor)	Prestoea_acuminata)))))	(Reinhardtia_gracilis	(Reinhardtia_paiewonskiana	(Reinhardtia_latisecta	Reinhardtia_simplex))))))	Nypa_fruticans);
((Sclerosperma_profizianum	(Burretiokentia_grandiflora	(Roystonea_regia	(((Manicaria_saccifera	(Orania_palindan	((((Hydriastele_microspadix	Kentiopsis_piersoniorum)	(Veitchia_spiralis	((Reinhardtia_gracilis	(Reinhardtia_paiewonskiana	Reinhardtia_latisecta))	Reinhardtia_simplex)))	((Oenocarpus_bataua	Oenocarpus_minor)	Prestoea_acuminata))	(((Sabal_domingensis	Bactris_major)	Iriartea_deltoidea)	((Elaeis_guineensis	Elaeis_oleifera)	Attalea_speciosa)))))	Phoenix_dactylifera)	(Pelagodoxa_henryana	(Leopoldinia_pulchra	Pseudophoenix_vinifera))))))	Nypa_fruticans);
((Burretiokentia_grandiflora	((Veitchia_spiralis	Kentiopsis_piersoniorum)	(((((Oenocarpus_bataua	Oenocarpus_minor)	Prestoea_acuminata)	((((Pelagodoxa_henryana	Pseudophoenix_vinifera)	(Bactris_major	(Elaeis_guineensis	(Leopoldinia_pulchra	Elaeis_oleifera))))	(Iriartea_deltoidea	((Sabal_domingensis	(Phoenix_dactylifera	(((Reinhardtia_simplex	Reinhardtia_paiewonskiana)	Reinhardtia_gracilis)	Reinhardtia_latisecta)))	Roystonea_regia)))	(Orania_palindan	Sclerosperma_profizianum)))	(Attalea_speciosa	Manicaria_saccifera))	Hydriastele_microspadix)))	Nypa_fruticans);
((Burretiokentia_grandiflora	((Kentiopsis_piersoniorum	Veitchia_spiralis)	(Hydriastele_microspadix	(((Oenocarpus_bataua	Oenocarpus_minor)	Prestoea_acuminata)	(((((Elaeis_guineensis	Elaeis_oleifera)	Bactris_major)	(Pseudophoenix_vinifera	(Leopoldinia_pulchra	Pelagodoxa_henryana)))	Attalea_speciosa)	((Manicaria_saccifera	(((Phoenix_dactylifera	Sabal_domingensis)	((Reinhardtia_gracilis	((Reinhardtia_latisecta	Reinhardtia_paiewonskiana)	Reinhardtia_simplex))	Roystonea_regia))	Iriartea_deltoidea))	(Orania_palindan	Sclerosperma_profizianum)))))))	Nypa_fruticans);
((Burretiokentia_grandiflora	(((Kentiopsis_piersoniorum	Veitchia_spiralis)	Hydriastele_microspadix)	(((Oenocarpus_bataua	Oenocarpus_minor)	Prestoea_acuminata)	((Sabal_domingensis	((Iriartea_deltoidea	Manicaria_saccifera)	(((Orania_palindan	Sclerosperma_profizianum)	Pseudophoenix_vinifera)	((Pelagodoxa_henryana	((Phoenix_dactylifera	Roystonea_regia)	(Reinhardtia_gracilis	((Reinhardtia_simplex	Reinhardtia_latisecta)	Reinhardtia_paiewonskiana))))	((Elaeis_guineensis	Elaeis_oleifera)	(Bactris_major	Leopoldinia_pulchra))))))	Attalea_speciosa))))	Nypa_fruticans);
((Burretiokentia_grandiflora	((Kentiopsis_piersoniorum	Veitchia_spiralis)	((((Attalea_speciosa	((((Iriartea_deltoidea	(Sabal_domingensis	Phoenix_dactylifera))	Roystonea_regia)	((Oenocarpus_bataua	Oenocarpus_minor)	Prestoea_acuminata))	(Orania_palindan	Sclerosperma_profizianum)))	((Reinhardtia_gracilis	(Reinhardtia_latisecta	Reinhardtia_paiewonskiana))	Reinhardtia_simplex))	(Manicaria_saccifera	(Bactris_major	((Pseudophoenix_vinifera	(Pelagodoxa_henryana	Leopoldinia_pulchra))	(Elaeis_guineensis	Elaeis_oleifera)))))	Hydriastele_microspadix)))	Nypa_fruticans);
((Sclerosperma_profizianum	(((((Manicaria_saccifera	(Roystonea_regia	((((Veitchia_spiralis	Hydriastele_microspadix)	Kentiopsis_piersoniorum)	Burretiokentia_grandiflora)	(Reinhardtia_gracilis	((Reinhardtia_paiewonskiana	Reinhardtia_latisecta)	Reinhardtia_simplex)))))	((Attalea_speciosa	(Elaeis_guineensis	Elaeis_oleifera))	(Sabal_domingensis	Bactris_major)))	(Phoenix_dactylifera	((Pelagodoxa_henryana	Leopoldinia_pulchra)	(Iriartea_deltoidea	((Oenocarpus_bataua	Oenocarpus_minor)	Prestoea_acuminata)))))	Pseudophoenix_vinifera)	Orania_palindan))	Nypa_fruticans);
((Sclerosperma_profizianum	(((((Sabal_domingensis	Bactris_major)	((Roystonea_regia	(Attalea_speciosa	(Elaeis_guineensis	Elaeis_oleifera)))	((Pelagodoxa_henryana	(Leopoldinia_pulchra	Pseudophoenix_vinifera))	((Reinhardtia_gracilis	((Reinhardtia_paiewonskiana	Reinhardtia_latisecta)	Reinhardtia_simplex))	Phoenix_dactylifera))))	Burretiokentia_grandiflora)	(Manicaria_saccifera	(((Veitchia_spiralis	Hydriastele_microspadix)	Kentiopsis_piersoniorum)	(Iriartea_deltoidea	((Oenocarpus_bataua	Oenocarpus_minor)	Prestoea_acuminata)))))	Orania_palindan))	Nypa_fruticans);
((Iriartea_deltoidea	(((Oenocarpus_bataua	Oenocarpus_minor)	Prestoea_acuminata)	(((Sclerosperma_profizianum	(Roystonea_regia	(Phoenix_dactylifera	Manicaria_saccifera)))	((((Reinhardtia_simplex	(Reinhardtia_paiewonskiana	Reinhardtia_latisecta))	Reinhardtia_gracilis)	((Hydriastele_microspadix	(Kentiopsis_piersoniorum	Veitchia_spiralis))	Burretiokentia_grandiflora))	((Sabal_domingensis	((Pelagodoxa_henryana	(Leopoldinia_pulchra	Pseudophoenix_vinifera))	Bactris_major))	(Attalea_speciosa	(Elaeis_guineensis	Elaeis_oleifera)))))	Orania_palindan)))	Nypa_fruticans);
((Burretiokentia_grandiflora	(Sclerosperma_profizianum	((Roystonea_regia	(Phoenix_dactylifera	Manicaria_saccifera))	((Reinhardtia_simplex	(Reinhardtia_gracilis	(Reinhardtia_paiewonskiana	Reinhardtia_latisecta)))	(((Pelagodoxa_henryana	(Leopoldinia_pulchra	Pseudophoenix_vinifera))	((Elaeis_guineensis	Elaeis_oleifera)	Bactris_major))	(((Sabal_domingensis	Attalea_speciosa)	((Iriartea_deltoidea	Orania_palindan)	((Oenocarpus_bataua	Oenocarpus_minor)	Prestoea_acuminata)))	(Hydriastele_microspadix	(Kentiopsis_piersoniorum	Veitchia_spiralis))))))))	Nypa_fruticans);
((Sabal_domingensis	(Attalea_speciosa	((((Phoenix_dactylifera	((Elaeis_guineensis	Elaeis_oleifera)	(Iriartea_deltoidea	(Leopoldinia_pulchra	Pseudophoenix_vinifera))))	(((Hydriastele_microspadix	(Kentiopsis_piersoniorum	Veitchia_spiralis))	(Reinhardtia_gracilis	((Reinhardtia_simplex	Reinhardtia_paiewonskiana)	Reinhardtia_latisecta)))	(Orania_palindan	(Roystonea_regia	Pelagodoxa_henryana))))	((((Oenocarpus_bataua	Oenocarpus_minor)	Prestoea_acuminata)	Manicaria_saccifera)	(Burretiokentia_grandiflora	Sclerosperma_profizianum)))	Bactris_major)))	Nypa_fruticans);
((Iriartea_deltoidea	((Pseudophoenix_vinifera	(Phoenix_dactylifera	(Roystonea_regia	((((Elaeis_guineensis	Elaeis_oleifera)	Bactris_major)	(Orania_palindan	((((Burretiokentia_grandiflora	Sclerosperma_profizianum)	(Hydriastele_microspadix	(Kentiopsis_piersoniorum	Veitchia_spiralis)))	(Pelagodoxa_henryana	((Oenocarpus_bataua	Oenocarpus_minor)	Prestoea_acuminata)))	(Attalea_speciosa	Manicaria_saccifera))))	(Sabal_domingensis	(Reinhardtia_gracilis	((Reinhardtia_paiewonskiana	Reinhardtia_simplex)	Reinhardtia_latisecta)))))))	Leopoldinia_pulchra))	Nypa_fruticans);
((Burretiokentia_grandiflora	((((Phoenix_dactylifera	(Roystonea_regia	((Reinhardtia_gracilis	((Reinhardtia_latisecta	Reinhardtia_paiewonskiana)	Reinhardtia_simplex))	((((Attalea_speciosa	((Pseudophoenix_vinifera	Leopoldinia_pulchra)	(Elaeis_guineensis	Elaeis_oleifera)))	Bactris_major)	(Orania_palindan	((Hydriastele_microspadix	(Kentiopsis_piersoniorum	Veitchia_spiralis))	(Oenocarpus_minor	(Prestoea_acuminata	Oenocarpus_bataua)))))	(Iriartea_deltoidea	Sabal_domingensis)))))	Manicaria_saccifera)	Pelagodoxa_henryana)	Sclerosperma_profizianum))	Nypa_fruticans);
((Burretiokentia_grandiflora	((Hydriastele_microspadix	((((((Attalea_speciosa	(Elaeis_guineensis	Elaeis_oleifera))	(Iriartea_deltoidea	(Bactris_major	Sabal_domingensis)))	((Phoenix_dactylifera	(Roystonea_regia	(Reinhardtia_gracilis	(Reinhardtia_paiewonskiana	(Reinhardtia_simplex	Reinhardtia_latisecta)))))	(Leopoldinia_pulchra	Pelagodoxa_henryana)))	((Pseudophoenix_vinifera	Orania_palindan)	Sclerosperma_profizianum))	Manicaria_saccifera)	(Prestoea_acuminata	(Oenocarpus_bataua	Oenocarpus_minor))))	(Kentiopsis_piersoniorum	Veitchia_spiralis)))	Nypa_fruticans);
((Burretiokentia_grandiflora	((Phoenix_dactylifera	Manicaria_saccifera)	((((Iriartea_deltoidea	(Bactris_major	Sabal_domingensis))	((((Reinhardtia_paiewonskiana	Reinhardtia_latisecta)	Reinhardtia_simplex)	(Reinhardtia_gracilis	((Kentiopsis_piersoniorum	Veitchia_spiralis)	Hydriastele_microspadix)))	(Prestoea_acuminata	(Oenocarpus_bataua	Oenocarpus_minor))))	(Pseudophoenix_vinifera	(Orania_palindan	Sclerosperma_profizianum)))	((Attalea_speciosa	(Elaeis_guineensis	(Leopoldinia_pulchra	Elaeis_oleifera)))	(Pelagodoxa_henryana	Roystonea_regia)))))	Nypa_fruticans);
((Burretiokentia_grandiflora	((Pelagodoxa_henryana	((Phoenix_dactylifera	Roystonea_regia)	(Manicaria_saccifera	(((Attalea_speciosa	(Orania_palindan	(Prestoea_acuminata	(Oenocarpus_bataua	Oenocarpus_minor))))	((Reinhardtia_gracilis	((Reinhardtia_paiewonskiana	Reinhardtia_latisecta)	Reinhardtia_simplex))	(Sabal_domingensis	Iriartea_deltoidea)))	((((Leopoldinia_pulchra	Pseudophoenix_vinifera)	(Elaeis_guineensis	Elaeis_oleifera))	Bactris_major)	((Kentiopsis_piersoniorum	Veitchia_spiralis)	Hydriastele_microspadix))))))	Sclerosperma_profizianum))	Nypa_fruticans);
((Burretiokentia_grandiflora	((Kentiopsis_piersoniorum	Veitchia_spiralis)	(((Prestoea_acuminata	(Oenocarpus_bataua	Oenocarpus_minor))	(((Attalea_speciosa	Orania_palindan)	(Sabal_domingensis	Iriartea_deltoidea))	(((((Reinhardtia_gracilis	((Reinhardtia_paiewonskiana	Reinhardtia_latisecta)	Reinhardtia_simplex))	(Pelagodoxa_henryana	(((Leopoldinia_pulchra	Pseudophoenix_vinifera)	(Elaeis_guineensis	Elaeis_oleifera))	Bactris_major)))	(Phoenix_dactylifera	Sclerosperma_profizianum))	Roystonea_regia)	Manicaria_saccifera)))	Hydriastele_microspadix)))	Nypa_fruticans);
((Burretiokentia_grandiflora	(((((((Prestoea_acuminata	(Oenocarpus_bataua	Oenocarpus_minor))	(Iriartea_deltoidea	Attalea_speciosa))	Orania_palindan)	((Manicaria_saccifera	((Phoenix_dactylifera	(Pelagodoxa_henryana	Roystonea_regia))	Sclerosperma_profizianum))	(Reinhardtia_gracilis	((Reinhardtia_paiewonskiana	Reinhardtia_latisecta)	Reinhardtia_simplex))))	((Leopoldinia_pulchra	Pseudophoenix_vinifera)	(Elaeis_guineensis	Elaeis_oleifera)))	(Sabal_domingensis	Bactris_major))	(Veitchia_spiralis	(Kentiopsis_piersoniorum	Hydriastele_microspadix))))	Nypa_fruticans);
((Burretiokentia_grandiflora	((((Sclerosperma_profizianum	Orania_palindan)	(Manicaria_saccifera	((Pelagodoxa_henryana	Pseudophoenix_vinifera)	((((Roystonea_regia	((Sabal_domingensis	Bactris_major)	Iriartea_deltoidea))	((Reinhardtia_simplex	(Reinhardtia_gracilis	Reinhardtia_latisecta))	Reinhardtia_paiewonskiana))	Phoenix_dactylifera)	((Leopoldinia_pulchra	(Elaeis_guineensis	Elaeis_oleifera))	Attalea_speciosa)))))	(Prestoea_acuminata	(Oenocarpus_bataua	Oenocarpus_minor)))	((Kentiopsis_piersoniorum	Veitchia_spiralis)	Hydriastele_microspadix)))	Nypa_fruticans);
((((((Sclerosperma_profizianum	Orania_palindan)	(Manicaria_saccifera	(((Pelagodoxa_henryana	Pseudophoenix_vinifera)	((Leopoldinia_pulchra	(Elaeis_guineensis	Elaeis_oleifera))	Bactris_major))	(Attalea_speciosa	(Iriartea_deltoidea	(Sabal_domingensis	((Roystonea_regia	(Reinhardtia_simplex	(Reinhardtia_gracilis	(Reinhardtia_paiewonskiana	Reinhardtia_latisecta))))	Phoenix_dactylifera)))))))	(Prestoea_acuminata	(Oenocarpus_bataua	Oenocarpus_minor)))	Burretiokentia_grandiflora)	((Kentiopsis_piersoniorum	Veitchia_spiralis)	Hydriastele_microspadix))	Nypa_fruticans);
((Sclerosperma_profizianum	((Pelagodoxa_henryana	Roystonea_regia)	((Manicaria_saccifera	((Elaeis_guineensis	Elaeis_oleifera)	((Bactris_major	(Sabal_domingensis	Attalea_speciosa))	(Orania_palindan	(Phoenix_dactylifera	(Pseudophoenix_vinifera	((Prestoea_acuminata	(Oenocarpus_bataua	Oenocarpus_minor))	(Leopoldinia_pulchra	Iriartea_deltoidea))))))))	((Burretiokentia_grandiflora	((Kentiopsis_piersoniorum	Veitchia_spiralis)	Hydriastele_microspadix))	(Reinhardtia_gracilis	(Reinhardtia_simplex	(Reinhardtia_latisecta	Reinhardtia_paiewonskiana)))))))	Nypa_fruticans);
((Sabal_domingensis	(((((((Leopoldinia_pulchra	Pelagodoxa_henryana)	Roystonea_regia)	(Phoenix_dactylifera	Manicaria_saccifera))	(((Reinhardtia_simplex	Reinhardtia_paiewonskiana)	Reinhardtia_gracilis)	Reinhardtia_latisecta))	((Elaeis_guineensis	Elaeis_oleifera)	Attalea_speciosa))	(((Sclerosperma_profizianum	Pseudophoenix_vinifera)	Orania_palindan)	(((Prestoea_acuminata	(Oenocarpus_bataua	Oenocarpus_minor))	Iriartea_deltoidea)	(((Burretiokentia_grandiflora	Kentiopsis_piersoniorum)	Veitchia_spiralis)	Hydriastele_microspadix))))	Bactris_major))	Nypa_fruticans);
((Burretiokentia_grandiflora	((Kentiopsis_piersoniorum	Veitchia_spiralis)	(Hydriastele_microspadix	(((Attalea_speciosa	((((Elaeis_guineensis	Elaeis_oleifera)	Bactris_major)	((Roystonea_regia	(Reinhardtia_simplex	(Reinhardtia_gracilis	(Reinhardtia_paiewonskiana	Reinhardtia_latisecta))))	(Phoenix_dactylifera	Sabal_domingensis)))	((Sclerosperma_profizianum	Pseudophoenix_vinifera)	Orania_palindan)))	Manicaria_saccifera)	((Prestoea_acuminata	(Oenocarpus_bataua	Oenocarpus_minor))	((Leopoldinia_pulchra	Pelagodoxa_henryana)	Iriartea_deltoidea))))))	Nypa_fruticans);
((Burretiokentia_grandiflora	(((((((Sabal_domingensis	(Reinhardtia_simplex	(Reinhardtia_paiewonskiana	(Reinhardtia_gracilis	Reinhardtia_latisecta))))	Roystonea_regia)	Phoenix_dactylifera)	Iriartea_deltoidea)	(((Leopoldinia_pulchra	Pelagodoxa_henryana)	Pseudophoenix_vinifera)	(Bactris_major	(Elaeis_oleifera	Elaeis_guineensis))))	Attalea_speciosa)	((Manicaria_saccifera	((Sclerosperma_profizianum	Orania_palindan)	((Kentiopsis_piersoniorum	Veitchia_spiralis)	Hydriastele_microspadix)))	(Prestoea_acuminata	(Oenocarpus_minor	Oenocarpus_bataua)))))	Nypa_fruticans);
((Burretiokentia_grandiflora	(Kentiopsis_piersoniorum	(Veitchia_spiralis	(Hydriastele_microspadix	((Prestoea_acuminata	(Oenocarpus_minor	Oenocarpus_bataua))	(Manicaria_saccifera	(Attalea_speciosa	((Sclerosperma_profizianum	Orania_palindan)	(((Roystonea_regia	(((Reinhardtia_simplex	(Reinhardtia_paiewonskiana	Reinhardtia_latisecta))	Reinhardtia_gracilis)	Phoenix_dactylifera))	(Sabal_domingensis	Iriartea_deltoidea))	((Pelagodoxa_henryana	Pseudophoenix_vinifera)	(Bactris_major	(Leopoldinia_pulchra	(Elaeis_oleifera	Elaeis_guineensis)))))))))))))	Nypa_fruticans);
((Sabal_domingensis	(Iriartea_deltoidea	(((Bactris_major	(Elaeis_oleifera	Elaeis_guineensis))	((Orania_palindan	(Prestoea_acuminata	(Oenocarpus_minor	Oenocarpus_bataua)))	(((Pelagodoxa_henryana	(Leopoldinia_pulchra	Pseudophoenix_vinifera))	((Burretiokentia_grandiflora	Sclerosperma_profizianum)	Manicaria_saccifera))	(Attalea_speciosa	((Kentiopsis_piersoniorum	Veitchia_spiralis)	Hydriastele_microspadix)))))	((Roystonea_regia	((Reinhardtia_simplex	(Reinhardtia_paiewonskiana	Reinhardtia_latisecta))	Reinhardtia_gracilis))	Phoenix_dactylifera))))	Nypa_fruticans);
((Iriartea_deltoidea	((((((Elaeis_oleifera	Elaeis_guineensis)	(Leopoldinia_pulchra	Bactris_major))	((Orania_palindan	Attalea_speciosa)	(((Prestoea_acuminata	(Oenocarpus_minor	Oenocarpus_bataua))	(((Burretiokentia_grandiflora	Kentiopsis_piersoniorum)	Veitchia_spiralis)	Hydriastele_microspadix))	(Sclerosperma_profizianum	(Manicaria_saccifera	Pelagodoxa_henryana)))))	(Roystonea_regia	((Reinhardtia_simplex	(Reinhardtia_paiewonskiana	Reinhardtia_latisecta))	Reinhardtia_gracilis)))	Sabal_domingensis)	(Phoenix_dactylifera	Pseudophoenix_vinifera)))	Nypa_fruticans);
((Burretiokentia_grandiflora	(Sclerosperma_profizianum	(Manicaria_saccifera	((((((Phoenix_dactylifera	(Roystonea_regia	(Reinhardtia_simplex	((Reinhardtia_paiewonskiana	Reinhardtia_latisecta)	Reinhardtia_gracilis))))	Sabal_domingensis)	Iriartea_deltoidea)	((Pseudophoenix_vinifera	Pelagodoxa_henryana)	(Bactris_major	((Elaeis_oleifera	Elaeis_guineensis)	Leopoldinia_pulchra))))	(Orania_palindan	Attalea_speciosa))	((Prestoea_acuminata	(Oenocarpus_minor	Oenocarpus_bataua))	(Veitchia_spiralis	(Kentiopsis_piersoniorum	Hydriastele_microspadix)))))))	Nypa_fruticans);
((Burretiokentia_grandiflora	(Sclerosperma_profizianum	(((Pseudophoenix_vinifera	Pelagodoxa_henryana)	((((((Reinhardtia_paiewonskiana	(Reinhardtia_latisecta	Reinhardtia_simplex))	Reinhardtia_gracilis)	Roystonea_regia)	((Orania_palindan	Iriartea_deltoidea)	(Sabal_domingensis	Phoenix_dactylifera)))	(Bactris_major	(Attalea_speciosa	(Elaeis_oleifera	(Elaeis_guineensis	Leopoldinia_pulchra)))))	Manicaria_saccifera))	((Prestoea_acuminata	(Oenocarpus_minor	Oenocarpus_bataua))	(Kentiopsis_piersoniorum	(Hydriastele_microspadix	Veitchia_spiralis))))))	Nypa_fruticans);
((Sabal_domingensis	((((Orania_palindan	(Attalea_speciosa	(Elaeis_guineensis	(Leopoldinia_pulchra	Elaeis_oleifera))))	(Manicaria_saccifera	(Phoenix_dactylifera	((Pseudophoenix_vinifera	Pelagodoxa_henryana)	(Sclerosperma_profizianum	(Burretiokentia_grandiflora	Roystonea_regia))))))	((Iriartea_deltoidea	(Prestoea_acuminata	(Oenocarpus_minor	Oenocarpus_bataua)))	((((Reinhardtia_paiewonskiana	Reinhardtia_latisecta)	Reinhardtia_gracilis)	Reinhardtia_simplex)	(Hydriastele_microspadix	(Veitchia_spiralis	Kentiopsis_piersoniorum)))))	Bactris_major))	Nypa_fruticans);
((Sabal_domingensis	(Phoenix_dactylifera	((((((Veitchia_spiralis	Burretiokentia_grandiflora)	(Hydriastele_microspadix	Kentiopsis_piersoniorum))	((Iriartea_deltoidea	(Prestoea_acuminata	(Oenocarpus_minor	Oenocarpus_bataua)))	(Orania_palindan	Attalea_speciosa)))	((Pseudophoenix_vinifera	Pelagodoxa_henryana)	(((Elaeis_guineensis	Elaeis_oleifera)	Bactris_major)	Leopoldinia_pulchra)))	(Manicaria_saccifera	Sclerosperma_profizianum))	(Roystonea_regia	((Reinhardtia_latisecta	Reinhardtia_gracilis)	(Reinhardtia_simplex	Reinhardtia_paiewonskiana))))))	Nypa_fruticans);
((Burretiokentia_grandiflora	(Veitchia_spiralis	(((((((Iriartea_deltoidea	Orania_palindan)	Phoenix_dactylifera)	((Prestoea_acuminata	(Oenocarpus_minor	Oenocarpus_bataua))	(Leopoldinia_pulchra	Pseudophoenix_vinifera)))	(Sclerosperma_profizianum	((Pelagodoxa_henryana	Roystonea_regia)	Manicaria_saccifera)))	((Attalea_speciosa	(Elaeis_guineensis	Elaeis_oleifera))	(Bactris_major	Sabal_domingensis)))	(Reinhardtia_simplex	(Reinhardtia_latisecta	(Reinhardtia_paiewonskiana	Reinhardtia_gracilis))))	(Kentiopsis_piersoniorum	Hydriastele_microspadix))))	Nypa_fruticans);
((Burretiokentia_grandiflora	(Sclerosperma_profizianum	((((Kentiopsis_piersoniorum	((Reinhardtia_simplex	(Reinhardtia_latisecta	Reinhardtia_paiewonskiana))	Reinhardtia_gracilis))	(Veitchia_spiralis	Hydriastele_microspadix))	((Prestoea_acuminata	(Oenocarpus_minor	Oenocarpus_bataua))	(Iriartea_deltoidea	Manicaria_saccifera)))	(Attalea_speciosa	((Roystonea_regia	(Phoenix_dactylifera	((((Leopoldinia_pulchra	Pseudophoenix_vinifera)	Pelagodoxa_henryana)	(Elaeis_guineensis	Elaeis_oleifera))	(Bactris_major	Sabal_domingensis))))	Orania_palindan)))))	Nypa_fruticans);
((Iriartea_deltoidea	(Attalea_speciosa	((((((Prestoea_acuminata	(Oenocarpus_minor	Oenocarpus_bataua))	((Reinhardtia_gracilis	(Reinhardtia_simplex	(Reinhardtia_latisecta	Reinhardtia_paiewonskiana)))	(Hydriastele_microspadix	(Veitchia_spiralis	Kentiopsis_piersoniorum))))	Orania_palindan)	((Elaeis_guineensis	Elaeis_oleifera)	Pseudophoenix_vinifera))	(Manicaria_saccifera	(((Leopoldinia_pulchra	Pelagodoxa_henryana)	Roystonea_regia)	(Phoenix_dactylifera	(Sclerosperma_profizianum	Burretiokentia_grandiflora)))))	(Bactris_major	Sabal_domingensis))))	Nypa_fruticans);
((Burretiokentia_grandiflora	((Phoenix_dactylifera	((Manicaria_saccifera	((Reinhardtia_simplex	((Reinhardtia_latisecta	Reinhardtia_paiewonskiana)	Reinhardtia_gracilis))	((Pseudophoenix_vinifera	(Attalea_speciosa	(Elaeis_guineensis	(Leopoldinia_pulchra	Elaeis_oleifera))))	(((Hydriastele_microspadix	(Veitchia_spiralis	Kentiopsis_piersoniorum))	((Orania_palindan	Iriartea_deltoidea)	(Prestoea_acuminata	(Oenocarpus_minor	Oenocarpus_bataua))))	(Bactris_major	Sabal_domingensis)))))	(Pelagodoxa_henryana	Roystonea_regia)))	Sclerosperma_profizianum))	Nypa_fruticans);
((Roystonea_regia	((Phoenix_dactylifera	Manicaria_saccifera)	((Sclerosperma_profizianum	(((((Reinhardtia_paiewonskiana	(Reinhardtia_simplex	Reinhardtia_latisecta))	Reinhardtia_gracilis)	((Kentiopsis_piersoniorum	(Burretiokentia_grandiflora	Veitchia_spiralis))	((Prestoea_acuminata	(Oenocarpus_minor	Oenocarpus_bataua))	Hydriastele_microspadix)))	(Iriartea_deltoidea	(Bactris_major	Sabal_domingensis)))	(Orania_palindan	(Attalea_speciosa	(Leopoldinia_pulchra	(Elaeis_oleifera	Elaeis_guineensis))))))	(Pseudophoenix_vinifera	Pelagodoxa_henryana))))	Nypa_fruticans);
((Sabal_domingensis	(Phoenix_dactylifera	(((((Pelagodoxa_henryana	(Prestoea_acuminata	(Oenocarpus_minor	Oenocarpus_bataua)))	(Leopoldinia_pulchra	Iriartea_deltoidea))	Orania_palindan)	(((Burretiokentia_grandiflora	(Veitchia_spiralis	(Kentiopsis_piersoniorum	Hydriastele_microspadix)))	((Attalea_speciosa	(Elaeis_oleifera	Elaeis_guineensis))	Bactris_major))	((Roystonea_regia	(Reinhardtia_gracilis	(Reinhardtia_simplex	(Reinhardtia_paiewonskiana	Reinhardtia_latisecta))))	(Sclerosperma_profizianum	Manicaria_saccifera))))	Pseudophoenix_vinifera)))	Nypa_fruticans);
((Burretiokentia_grandiflora	((((Attalea_speciosa	(Elaeis_oleifera	Elaeis_guineensis))	(((((Reinhardtia_simplex	(Reinhardtia_paiewonskiana	(Reinhardtia_gracilis	Reinhardtia_latisecta)))	(Pelagodoxa_henryana	Roystonea_regia))	Manicaria_saccifera)	(Orania_palindan	Sclerosperma_profizianum))	(Sabal_domingensis	Bactris_major)))	((Prestoea_acuminata	(Oenocarpus_minor	Oenocarpus_bataua))	(((Leopoldinia_pulchra	Pseudophoenix_vinifera)	Phoenix_dactylifera)	Iriartea_deltoidea)))	((Veitchia_spiralis	Kentiopsis_piersoniorum)	Hydriastele_microspadix)))	Nypa_fruticans);
((Iriartea_deltoidea	((Pseudophoenix_vinifera	(((Veitchia_spiralis	(Burretiokentia_grandiflora	Kentiopsis_piersoniorum))	Hydriastele_microspadix)	((Orania_palindan	(Bactris_major	Sabal_domingensis))	(((((Pelagodoxa_henryana	Roystonea_regia)	Sclerosperma_profizianum)	Phoenix_dactylifera)	(Manicaria_saccifera	((Reinhardtia_simplex	(Reinhardtia_paiewonskiana	Reinhardtia_latisecta))	Reinhardtia_gracilis)))	(Attalea_speciosa	(Elaeis_oleifera	Elaeis_guineensis))))))	(Leopoldinia_pulchra	(Prestoea_acuminata	(Oenocarpus_minor	Oenocarpus_bataua)))))	Nypa_fruticans);
((Iriartea_deltoidea	((((Sabal_domingensis	Attalea_speciosa)	(((Pelagodoxa_henryana	Roystonea_regia)	(Phoenix_dactylifera	Manicaria_saccifera))	Sclerosperma_profizianum))	((Orania_palindan	Pseudophoenix_vinifera)	(Bactris_major	(Leopoldinia_pulchra	(Elaeis_oleifera	Elaeis_guineensis)))))	((Prestoea_acuminata	(Oenocarpus_minor	Oenocarpus_bataua))	((Reinhardtia_simplex	((Reinhardtia_paiewonskiana	Reinhardtia_latisecta)	Reinhardtia_gracilis))	(((Veitchia_spiralis	Kentiopsis_piersoniorum)	Hydriastele_microspadix)	Burretiokentia_grandiflora)))))	Nypa_fruticans);
((Burretiokentia_grandiflora	((Kentiopsis_piersoniorum	(Veitchia_spiralis	Hydriastele_microspadix))	(((Roystonea_regia	Manicaria_saccifera)	(((Pelagodoxa_henryana	Pseudophoenix_vinifera)	(Bactris_major	(Elaeis_oleifera	Elaeis_guineensis)))	(((Orania_palindan	Sclerosperma_profizianum)	(Phoenix_dactylifera	((Leopoldinia_pulchra	Iriartea_deltoidea)	(Prestoea_acuminata	(Oenocarpus_minor	Oenocarpus_bataua)))))	(Sabal_domingensis	Attalea_speciosa))))	(Reinhardtia_gracilis	(Reinhardtia_simplex	(Reinhardtia_paiewonskiana	Reinhardtia_latisecta))))))	Nypa_fruticans);
((Burretiokentia_grandiflora	(((Prestoea_acuminata	(Oenocarpus_minor	Oenocarpus_bataua))	((((Leopoldinia_pulchra	Pseudophoenix_vinifera)	(Iriartea_deltoidea	(Elaeis_oleifera	Elaeis_guineensis)))	(Attalea_speciosa	Orania_palindan))	(((Sclerosperma_profizianum	Manicaria_saccifera)	(Pelagodoxa_henryana	(Phoenix_dactylifera	(((Reinhardtia_gracilis	(Reinhardtia_paiewonskiana	Reinhardtia_latisecta))	Reinhardtia_simplex)	Roystonea_regia))))	(Sabal_domingensis	Bactris_major))))	((Kentiopsis_piersoniorum	Hydriastele_microspadix)	Veitchia_spiralis)))	Nypa_fruticans);
((Sclerosperma_profizianum	((((Sabal_domingensis	Bactris_major)	((Orania_palindan	((Elaeis_oleifera	Elaeis_guineensis)	Attalea_speciosa))	((Hydriastele_microspadix	(Veitchia_spiralis	(Burretiokentia_grandiflora	Kentiopsis_piersoniorum)))	((Leopoldinia_pulchra	Pseudophoenix_vinifera)	(Iriartea_deltoidea	(Prestoea_acuminata	(Oenocarpus_minor	Oenocarpus_bataua)))))))	(((Reinhardtia_gracilis	((Reinhardtia_paiewonskiana	Reinhardtia_latisecta)	Reinhardtia_simplex))	(Roystonea_regia	Pelagodoxa_henryana))	Manicaria_saccifera))	Phoenix_dactylifera))	Nypa_fruticans);
((Sabal_domingensis	(((((((Oenocarpus_bataua	Oenocarpus_minor)	Prestoea_acuminata)	((Veitchia_spiralis	Kentiopsis_piersoniorum)	Hydriastele_microspadix))	((Orania_palindan	Attalea_speciosa)	(Elaeis_oleifera	Elaeis_guineensis)))	(Pseudophoenix_vinifera	Bactris_major))	(((Reinhardtia_gracilis	((Reinhardtia_latisecta	Reinhardtia_paiewonskiana)	Reinhardtia_simplex))	(Phoenix_dactylifera	Roystonea_regia))	(((Pelagodoxa_henryana	Leopoldinia_pulchra)	(Burretiokentia_grandiflora	Sclerosperma_profizianum))	Manicaria_saccifera)))	Iriartea_deltoidea))	Nypa_fruticans);
((Iriartea_deltoidea	((Phoenix_dactylifera	Sabal_domingensis)	((((Attalea_speciosa	Orania_palindan)	(Pseudophoenix_vinifera	(Pelagodoxa_henryana	((Elaeis_guineensis	(Leopoldinia_pulchra	Elaeis_oleifera))	Bactris_major))))	(Manicaria_saccifera	(((Oenocarpus_bataua	Oenocarpus_minor)	Prestoea_acuminata)	((Burretiokentia_grandiflora	Sclerosperma_profizianum)	((Hydriastele_microspadix	Veitchia_spiralis)	Kentiopsis_piersoniorum)))))	(Roystonea_regia	(Reinhardtia_gracilis	((Reinhardtia_latisecta	Reinhardtia_paiewonskiana)	Reinhardtia_simplex))))))	Nypa_fruticans);
((Burretiokentia_grandiflora	(((((Manicaria_saccifera	(Sabal_domingensis	(((Attalea_speciosa	(Elaeis_guineensis	Elaeis_oleifera))	((Leopoldinia_pulchra	Pelagodoxa_henryana)	Roystonea_regia))	(((Reinhardtia_gracilis	((Reinhardtia_latisecta	Reinhardtia_paiewonskiana)	Reinhardtia_simplex))	Phoenix_dactylifera)	Bactris_major))))	(((Oenocarpus_bataua	Oenocarpus_minor)	Prestoea_acuminata)	(Iriartea_deltoidea	(Pseudophoenix_vinifera	(Sclerosperma_profizianum	Orania_palindan)))))	Hydriastele_microspadix)	Veitchia_spiralis)	Kentiopsis_piersoniorum))	Nypa_fruticans);
((Burretiokentia_grandiflora	(Sclerosperma_profizianum	(((Roystonea_regia	(Sabal_domingensis	((((Oenocarpus_bataua	Oenocarpus_minor)	Prestoea_acuminata)	Iriartea_deltoidea)	(Phoenix_dactylifera	(Leopoldinia_pulchra	Pseudophoenix_vinifera)))))	(Reinhardtia_gracilis	((Reinhardtia_latisecta	Reinhardtia_paiewonskiana)	Reinhardtia_simplex)))	((((Hydriastele_microspadix	(Veitchia_spiralis	Kentiopsis_piersoniorum))	((Orania_palindan	(Attalea_speciosa	(Elaeis_guineensis	Elaeis_oleifera)))	Bactris_major))	Manicaria_saccifera)	Pelagodoxa_henryana))))	Nypa_fruticans);
(((Manicaria_saccifera	((Hydriastele_microspadix	(Veitchia_spiralis	Kentiopsis_piersoniorum))	((Oenocarpus_bataua	Oenocarpus_minor)	Prestoea_acuminata)))	((((Orania_palindan	Attalea_speciosa)	(Burretiokentia_grandiflora	(((Elaeis_guineensis	Elaeis_oleifera)	(Leopoldinia_pulchra	Pseudophoenix_vinifera))	(Pelagodoxa_henryana	Bactris_major))))	(((Roystonea_regia	(Reinhardtia_gracilis	((Reinhardtia_latisecta	Reinhardtia_paiewonskiana)	Reinhardtia_simplex)))	(Sabal_domingensis	Iriartea_deltoidea))	Phoenix_dactylifera))	Sclerosperma_profizianum))	Nypa_fruticans);
((Burretiokentia_grandiflora	(Sclerosperma_profizianum	((Manicaria_saccifera	(((Orania_palindan	Attalea_speciosa)	(((Elaeis_guineensis	Elaeis_oleifera)	(Leopoldinia_pulchra	Pseudophoenix_vinifera))	(Pelagodoxa_henryana	Bactris_major)))	((Hydriastele_microspadix	(Veitchia_spiralis	Kentiopsis_piersoniorum))	((Oenocarpus_bataua	Oenocarpus_minor)	Prestoea_acuminata))))	(((((Reinhardtia_gracilis	Reinhardtia_paiewonskiana)	Reinhardtia_simplex)	Reinhardtia_latisecta)	Roystonea_regia)	(Phoenix_dactylifera	(Sabal_domingensis	Iriartea_deltoidea))))))	Nypa_fruticans);
((Iriartea_deltoidea	((Pelagodoxa_henryana	(((((((Phoenix_dactylifera	(((Reinhardtia_paiewonskiana	Reinhardtia_simplex)	Reinhardtia_latisecta)	Reinhardtia_gracilis))	Manicaria_saccifera)	Roystonea_regia)	(Sclerosperma_profizianum	Orania_palindan))	((Sabal_domingensis	Bactris_major)	((Elaeis_guineensis	Elaeis_oleifera)	(Leopoldinia_pulchra	Pseudophoenix_vinifera))))	Attalea_speciosa)	(Hydriastele_microspadix	((Kentiopsis_piersoniorum	Veitchia_spiralis)	Burretiokentia_grandiflora))))	((Oenocarpus_bataua	Oenocarpus_minor)	Prestoea_acuminata)))	Nypa_fruticans);
((Burretiokentia_grandiflora	((((Iriartea_deltoidea	(Pelagodoxa_henryana	((Oenocarpus_bataua	Oenocarpus_minor)	Prestoea_acuminata)))	((Sclerosperma_profizianum	(((Attalea_speciosa	Orania_palindan)	(Elaeis_guineensis	Elaeis_oleifera))	((Leopoldinia_pulchra	Pseudophoenix_vinifera)	((((Reinhardtia_paiewonskiana	Reinhardtia_simplex)	Reinhardtia_latisecta)	Reinhardtia_gracilis)	(Phoenix_dactylifera	((Sabal_domingensis	Bactris_major)	Roystonea_regia))))))	Manicaria_saccifera))	Hydriastele_microspadix)	(Kentiopsis_piersoniorum	Veitchia_spiralis)))	Nypa_fruticans);
((Burretiokentia_grandiflora	((((Reinhardtia_paiewonskiana	Reinhardtia_latisecta)	Reinhardtia_gracilis)	Reinhardtia_simplex)	((Manicaria_saccifera	((Sabal_domingensis	Bactris_major)	((Attalea_speciosa	(Elaeis_guineensis	Elaeis_oleifera))	((Orania_palindan	(Iriartea_deltoidea	(((Leopoldinia_pulchra	Pseudophoenix_vinifera)	Pelagodoxa_henryana)	((Oenocarpus_bataua	Oenocarpus_minor)	Prestoea_acuminata))))	((Hydriastele_microspadix	Veitchia_spiralis)	Kentiopsis_piersoniorum)))))	(Roystonea_regia	(Phoenix_dactylifera	Sclerosperma_profizianum)))))	Nypa_fruticans);
((Iriartea_deltoidea	((Phoenix_dactylifera	Sabal_domingensis)	((Roystonea_regia	((Reinhardtia_simplex	(Reinhardtia_paiewonskiana	Reinhardtia_latisecta))	Reinhardtia_gracilis))	(((Pelagodoxa_henryana	(Manicaria_saccifera	(Burretiokentia_grandiflora	(((Oenocarpus_bataua	Oenocarpus_minor)	Prestoea_acuminata)	(Hydriastele_microspadix	(Veitchia_spiralis	Kentiopsis_piersoniorum))))))	((Leopoldinia_pulchra	Pseudophoenix_vinifera)	(Orania_palindan	Sclerosperma_profizianum)))	(Bactris_major	(Attalea_speciosa	(Elaeis_guineensis	Elaeis_oleifera)))))))	Nypa_fruticans);
((((Sclerosperma_profizianum	((Manicaria_saccifera	Phoenix_dactylifera)	Roystonea_regia))	((Reinhardtia_simplex	(Reinhardtia_latisecta	Reinhardtia_paiewonskiana))	(((((Pelagodoxa_henryana	(Leopoldinia_pulchra	Pseudophoenix_vinifera))	((Prestoea_acuminata	(Oenocarpus_minor	Oenocarpus_bataua))	Iriartea_deltoidea))	(Kentiopsis_piersoniorum	(Hydriastele_microspadix	Veitchia_spiralis)))	(Reinhardtia_gracilis	(Orania_palindan	((Elaeis_oleifera	Elaeis_guineensis)	Attalea_speciosa))))	(Sabal_domingensis	Bactris_major))))	Burretiokentia_grandiflora)	Nypa_fruticans);
((Burretiokentia_grandiflora	(Sclerosperma_profizianum	((Phoenix_dactylifera	((Reinhardtia_simplex	((Reinhardtia_latisecta	Reinhardtia_paiewonskiana)	Reinhardtia_gracilis))	((Roystonea_regia	Manicaria_saccifera)	((Orania_palindan	(((Leopoldinia_pulchra	Elaeis_oleifera)	Elaeis_guineensis)	Attalea_speciosa))	((((Prestoea_acuminata	(Oenocarpus_minor	Oenocarpus_bataua))	(Hydriastele_microspadix	(Veitchia_spiralis	Kentiopsis_piersoniorum)))	Pseudophoenix_vinifera)	(Iriartea_deltoidea	(Sabal_domingensis	Bactris_major)))))))	Pelagodoxa_henryana)))	Nypa_fruticans);
((Sabal_domingensis	(Bactris_major	(Pelagodoxa_henryana	((((Burretiokentia_grandiflora	Sclerosperma_profizianum)	Kentiopsis_piersoniorum)	(Manicaria_saccifera	((Prestoea_acuminata	(Oenocarpus_minor	Oenocarpus_bataua))	((Leopoldinia_pulchra	Hydriastele_microspadix)	Veitchia_spiralis))))	((((Reinhardtia_gracilis	Reinhardtia_simplex)	(Reinhardtia_latisecta	Reinhardtia_paiewonskiana))	((Pseudophoenix_vinifera	(Iriartea_deltoidea	Phoenix_dactylifera))	Roystonea_regia))	(Orania_palindan	((Elaeis_oleifera	Elaeis_guineensis)	Attalea_speciosa)))))))	Nypa_fruticans);
((Iriartea_deltoidea	(Sabal_domingensis	(((Manicaria_saccifera	((Burretiokentia_grandiflora	Sclerosperma_profizianum)	((Roystonea_regia	(Phoenix_dactylifera	((Reinhardtia_gracilis	Reinhardtia_simplex)	(Reinhardtia_latisecta	Reinhardtia_paiewonskiana))))	((Pseudophoenix_vinifera	Leopoldinia_pulchra)	Pelagodoxa_henryana))))	(Bactris_major	((Hydriastele_microspadix	(Veitchia_spiralis	Kentiopsis_piersoniorum))	(Prestoea_acuminata	(Oenocarpus_minor	Oenocarpus_bataua)))))	(Orania_palindan	((Elaeis_oleifera	Elaeis_guineensis)	Attalea_speciosa)))))	Nypa_fruticans);
((Iriartea_deltoidea	(Sabal_domingensis	(((((Manicaria_saccifera	((Roystonea_regia	(Phoenix_dactylifera	(Reinhardtia_gracilis	(Reinhardtia_simplex	(Reinhardtia_latisecta	Reinhardtia_paiewonskiana)))))	(Pelagodoxa_henryana	Sclerosperma_profizianum)))	(((Elaeis_oleifera	Elaeis_guineensis)	Attalea_speciosa)	Bactris_major))	(Hydriastele_microspadix	((Burretiokentia_grandiflora	Veitchia_spiralis)	Kentiopsis_piersoniorum)))	(Orania_palindan	(Prestoea_acuminata	(Oenocarpus_minor	Oenocarpus_bataua))))	(Pseudophoenix_vinifera	Leopoldinia_pulchra))))	Nypa_fruticans);
((Iriartea_deltoidea	(((((((Leopoldinia_pulchra	Elaeis_oleifera)	Elaeis_guineensis)	Attalea_speciosa)	(((Reinhardtia_gracilis	(Reinhardtia_simplex	(Reinhardtia_latisecta	Reinhardtia_paiewonskiana)))	(Hydriastele_microspadix	((Veitchia_spiralis	Kentiopsis_piersoniorum)	Burretiokentia_grandiflora)))	(((Sclerosperma_profizianum	(Phoenix_dactylifera	Manicaria_saccifera))	Roystonea_regia)	(Pelagodoxa_henryana	Pseudophoenix_vinifera))))	(Sabal_domingensis	Bactris_major))	(Prestoea_acuminata	(Oenocarpus_minor	Oenocarpus_bataua)))	Orania_palindan))	Nypa_fruticans);
((Burretiokentia_grandiflora	(((((((Orania_palindan	Iriartea_deltoidea)	((Bactris_major	Pseudophoenix_vinifera)	(((Elaeis_oleifera	Elaeis_guineensis)	Attalea_speciosa)	(((Sclerosperma_profizianum	(Phoenix_dactylifera	Manicaria_saccifera))	((Leopoldinia_pulchra	Pelagodoxa_henryana)	Roystonea_regia))	(Reinhardtia_simplex	((Reinhardtia_latisecta	Reinhardtia_paiewonskiana)	Reinhardtia_gracilis))))))	Sabal_domingensis)	(Prestoea_acuminata	(Oenocarpus_minor	Oenocarpus_bataua)))	Hydriastele_microspadix)	Veitchia_spiralis)	Kentiopsis_piersoniorum))	Nypa_fruticans);
((((((Veitchia_spiralis	((Burretiokentia_grandiflora	Sclerosperma_profizianum)	Kentiopsis_piersoniorum))	((Prestoea_acuminata	(Oenocarpus_minor	Oenocarpus_bataua))	Hydriastele_microspadix))	(((Elaeis_oleifera	Elaeis_guineensis)	Attalea_speciosa)	Manicaria_saccifera))	(Bactris_major	(((Roystonea_regia	(Orania_palindan	Iriartea_deltoidea))	(Sabal_domingensis	Phoenix_dactylifera))	(((Reinhardtia_paiewonskiana	Reinhardtia_latisecta)	Reinhardtia_simplex)	Reinhardtia_gracilis))))	(Pseudophoenix_vinifera	(Leopoldinia_pulchra	Pelagodoxa_henryana)))	Nypa_fruticans);
((Burretiokentia_grandiflora	(Sclerosperma_profizianum	((Phoenix_dactylifera	Manicaria_saccifera)	(((((Reinhardtia_simplex	Reinhardtia_paiewonskiana)	Reinhardtia_latisecta)	Reinhardtia_gracilis)	((((((Orania_palindan	Iriartea_deltoidea)	(Prestoea_acuminata	(Oenocarpus_minor	Oenocarpus_bataua)))	(Veitchia_spiralis	(Kentiopsis_piersoniorum	Hydriastele_microspadix)))	Pseudophoenix_vinifera)	(Sabal_domingensis	Attalea_speciosa))	(Bactris_major	(Leopoldinia_pulchra	(Elaeis_oleifera	Elaeis_guineensis)))))	(Pelagodoxa_henryana	Roystonea_regia)))))	Nypa_fruticans);
((Burretiokentia_grandiflora	((Veitchia_spiralis	(Kentiopsis_piersoniorum	Hydriastele_microspadix))	(((((Bactris_major	(Leopoldinia_pulchra	(Elaeis_oleifera	Elaeis_guineensis)))	(Pelagodoxa_henryana	Pseudophoenix_vinifera))	(Sabal_domingensis	((Roystonea_regia	Phoenix_dactylifera)	(((Reinhardtia_paiewonskiana	Reinhardtia_latisecta)	Reinhardtia_gracilis)	Reinhardtia_simplex))))	Manicaria_saccifera)	(Attalea_speciosa	((Sclerosperma_profizianum	Orania_palindan)	(Iriartea_deltoidea	(Prestoea_acuminata	(Oenocarpus_minor	Oenocarpus_bataua))))))))	Nypa_fruticans);
((Burretiokentia_grandiflora	(Sclerosperma_profizianum	((((((Hydriastele_microspadix	(Kentiopsis_piersoniorum	Veitchia_spiralis))	(Reinhardtia_simplex	(Reinhardtia_gracilis	(Reinhardtia_latisecta	Reinhardtia_paiewonskiana))))	Roystonea_regia)	((Bactris_major	((Phoenix_dactylifera	(Sabal_domingensis	Iriartea_deltoidea))	((Pseudophoenix_vinifera	Orania_palindan)	(Prestoea_acuminata	(Oenocarpus_bataua	Oenocarpus_minor)))))	((Elaeis_oleifera	(Elaeis_guineensis	Leopoldinia_pulchra))	Attalea_speciosa)))	Manicaria_saccifera)	Pelagodoxa_henryana)))	Nypa_fruticans);
((Iriartea_deltoidea	((((Kentiopsis_piersoniorum	Veitchia_spiralis)	(((((Phoenix_dactylifera	Manicaria_saccifera)	(Burretiokentia_grandiflora	Sclerosperma_profizianum))	((Leopoldinia_pulchra	Pelagodoxa_henryana)	Roystonea_regia))	(Reinhardtia_gracilis	((Reinhardtia_paiewonskiana	Reinhardtia_simplex)	Reinhardtia_latisecta)))	(Orania_palindan	((Elaeis_oleifera	Elaeis_guineensis)	Attalea_speciosa))))	((Sabal_domingensis	Bactris_major)	((Prestoea_acuminata	(Oenocarpus_bataua	Oenocarpus_minor))	Hydriastele_microspadix)))	Pseudophoenix_vinifera))	Nypa_fruticans);
((Burretiokentia_grandiflora	((((Pelagodoxa_henryana	Roystonea_regia)	(Phoenix_dactylifera	Manicaria_saccifera))	Sclerosperma_profizianum)	(((Orania_palindan	((Leopoldinia_pulchra	(Elaeis_oleifera	Elaeis_guineensis))	Attalea_speciosa))	((Iriartea_deltoidea	(Sabal_domingensis	Bactris_major))	((Pseudophoenix_vinifera	((Kentiopsis_piersoniorum	Veitchia_spiralis)	Hydriastele_microspadix))	(Prestoea_acuminata	(Oenocarpus_bataua	Oenocarpus_minor)))))	((Reinhardtia_paiewonskiana	Reinhardtia_latisecta)	(Reinhardtia_simplex	Reinhardtia_gracilis)))))	Nypa_fruticans);
((Iriartea_deltoidea	((((((((((((Kentiopsis_piersoniorum	Veitchia_spiralis)	Hydriastele_microspadix)	((Burretiokentia_grandiflora	(Orania_palindan	Sclerosperma_profizianum))	(Prestoea_acuminata	(Oenocarpus_bataua	Oenocarpus_minor))))	Manicaria_saccifera)	(((Elaeis_oleifera	Elaeis_guineensis)	Leopoldinia_pulchra)	Bactris_major))	Attalea_speciosa)	Pelagodoxa_henryana)	Roystonea_regia)	(Reinhardtia_simplex	((Reinhardtia_gracilis	Reinhardtia_latisecta)	Reinhardtia_paiewonskiana)))	Sabal_domingensis)	Pseudophoenix_vinifera)	Phoenix_dactylifera))	Nypa_fruticans);
((Iriartea_deltoidea	((((((Prestoea_acuminata	(Oenocarpus_bataua	Oenocarpus_minor))	Sabal_domingensis)	(((Hydriastele_microspadix	(Burretiokentia_grandiflora	(Kentiopsis_piersoniorum	Veitchia_spiralis)))	(Reinhardtia_simplex	((Reinhardtia_latisecta	Reinhardtia_paiewonskiana)	Reinhardtia_gracilis)))	(((Pelagodoxa_henryana	Roystonea_regia)	Manicaria_saccifera)	(Orania_palindan	Sclerosperma_profizianum))))	(Bactris_major	(Attalea_speciosa	((Elaeis_oleifera	Elaeis_guineensis)	Leopoldinia_pulchra))))	Pseudophoenix_vinifera)	Phoenix_dactylifera))	Nypa_fruticans);
((((((Orania_palindan	Sclerosperma_profizianum)	(Prestoea_acuminata	(Oenocarpus_bataua	Oenocarpus_minor)))	(Sabal_domingensis	((Pseudophoenix_vinifera	(Phoenix_dactylifera	Iriartea_deltoidea))	Roystonea_regia)))	Attalea_speciosa)	(((Reinhardtia_gracilis	(Reinhardtia_simplex	(Reinhardtia_latisecta	Reinhardtia_paiewonskiana)))	(Pelagodoxa_henryana	((Elaeis_guineensis	(Leopoldinia_pulchra	Elaeis_oleifera))	Bactris_major)))	(Manicaria_saccifera	(Hydriastele_microspadix	(Veitchia_spiralis	(Burretiokentia_grandiflora	Kentiopsis_piersoniorum))))))	Nypa_fruticans);
((Hydriastele_microspadix	((Kentiopsis_piersoniorum	Veitchia_spiralis)	(((((Roystonea_regia	Pelagodoxa_henryana)	(Burretiokentia_grandiflora	Sclerosperma_profizianum))	Manicaria_saccifera)	(((Orania_palindan	Attalea_speciosa)	((Prestoea_acuminata	(Oenocarpus_bataua	Oenocarpus_minor))	(Sabal_domingensis	(Pseudophoenix_vinifera	(Phoenix_dactylifera	Iriartea_deltoidea)))))	(Bactris_major	(Leopoldinia_pulchra	(Elaeis_guineensis	Elaeis_oleifera)))))	(Reinhardtia_gracilis	(Reinhardtia_simplex	(Reinhardtia_latisecta	Reinhardtia_paiewonskiana))))))	Nypa_fruticans);
((Burretiokentia_grandiflora	(Sclerosperma_profizianum	(Pelagodoxa_henryana	(Manicaria_saccifera	((Roystonea_regia	(Reinhardtia_gracilis	(Reinhardtia_simplex	(Reinhardtia_latisecta	Reinhardtia_paiewonskiana))))	(((((Orania_palindan	Attalea_speciosa)	((Phoenix_dactylifera	Sabal_domingensis)	Iriartea_deltoidea))	(Prestoea_acuminata	(Oenocarpus_bataua	Oenocarpus_minor)))	(Bactris_major	(Pseudophoenix_vinifera	(Leopoldinia_pulchra	(Elaeis_guineensis	Elaeis_oleifera)))))	(Hydriastele_microspadix	(Kentiopsis_piersoniorum	Veitchia_spiralis))))))))	Nypa_fruticans);
((Burretiokentia_grandiflora	((Hydriastele_microspadix	(Kentiopsis_piersoniorum	Veitchia_spiralis))	((((Bactris_major	Pseudophoenix_vinifera)	(Orania_palindan	((Leopoldinia_pulchra	(Elaeis_guineensis	Elaeis_oleifera))	Attalea_speciosa)))	(((Sclerosperma_profizianum	Pelagodoxa_henryana)	Manicaria_saccifera)	(((Sabal_domingensis	Iriartea_deltoidea)	(Roystonea_regia	Phoenix_dactylifera))	(Reinhardtia_gracilis	(Reinhardtia_simplex	(Reinhardtia_latisecta	Reinhardtia_paiewonskiana))))))	(Prestoea_acuminata	(Oenocarpus_bataua	Oenocarpus_minor)))))	Nypa_fruticans);
((Burretiokentia_grandiflora	(Sclerosperma_profizianum	(Manicaria_saccifera	(((Reinhardtia_gracilis	(Reinhardtia_simplex	(Reinhardtia_latisecta	Reinhardtia_paiewonskiana)))	(((Pseudophoenix_vinifera	(Sabal_domingensis	Iriartea_deltoidea))	Phoenix_dactylifera)	(Pelagodoxa_henryana	Roystonea_regia)))	(((Prestoea_acuminata	(Oenocarpus_bataua	Oenocarpus_minor))	(Kentiopsis_piersoniorum	(Hydriastele_microspadix	Veitchia_spiralis)))	(Bactris_major	(Orania_palindan	((Elaeis_guineensis	(Elaeis_oleifera	Leopoldinia_pulchra))	Attalea_speciosa))))))))	Nypa_fruticans);
((Burretiokentia_grandiflora	(Hydriastele_microspadix	(((((((Leopoldinia_pulchra	(Elaeis_oleifera	Elaeis_guineensis))	Bactris_major)	((Pseudophoenix_vinifera	Attalea_speciosa)	(((Roystonea_regia	Phoenix_dactylifera)	(Reinhardtia_gracilis	((Reinhardtia_paiewonskiana	Reinhardtia_latisecta)	Reinhardtia_simplex)))	(Sabal_domingensis	Iriartea_deltoidea))))	Orania_palindan)	((Manicaria_saccifera	Pelagodoxa_henryana)	Sclerosperma_profizianum))	(Prestoea_acuminata	(Oenocarpus_minor	Oenocarpus_bataua)))	(Kentiopsis_piersoniorum	Veitchia_spiralis))))	Nypa_fruticans);
((Burretiokentia_grandiflora	(Sclerosperma_profizianum	((((Prestoea_acuminata	(Oenocarpus_minor	Oenocarpus_bataua))	((Hydriastele_microspadix	Veitchia_spiralis)	Kentiopsis_piersoniorum))	(((Elaeis_oleifera	Elaeis_guineensis)	(Attalea_speciosa	Orania_palindan))	(Bactris_major	(Pseudophoenix_vinifera	(((Roystonea_regia	Phoenix_dactylifera)	(Reinhardtia_gracilis	((Reinhardtia_paiewonskiana	Reinhardtia_latisecta)	Reinhardtia_simplex)))	(Sabal_domingensis	Iriartea_deltoidea))))))	(Manicaria_saccifera	(Leopoldinia_pulchra	Pelagodoxa_henryana)))))	Nypa_fruticans);
((Burretiokentia_grandiflora	(Sclerosperma_profizianum	(((((Prestoea_acuminata	(Oenocarpus_minor	Oenocarpus_bataua))	(Hydriastele_microspadix	(Veitchia_spiralis	Kentiopsis_piersoniorum)))	Manicaria_saccifera)	((((Roystonea_regia	(Sabal_domingensis	Bactris_major))	((Reinhardtia_gracilis	Reinhardtia_latisecta)	(Reinhardtia_simplex	Reinhardtia_paiewonskiana)))	(Phoenix_dactylifera	Iriartea_deltoidea))	(Orania_palindan	((Elaeis_oleifera	Elaeis_guineensis)	Attalea_speciosa))))	(Pelagodoxa_henryana	(Pseudophoenix_vinifera	Leopoldinia_pulchra)))))	Nypa_fruticans);
((Burretiokentia_grandiflora	(((Hydriastele_microspadix	Veitchia_spiralis)	Kentiopsis_piersoniorum)	(((((Sclerosperma_profizianum	Orania_palindan)	(Pseudophoenix_vinifera	Leopoldinia_pulchra))	(((Phoenix_dactylifera	Iriartea_deltoidea)	(Sabal_domingensis	(Roystonea_regia	(Reinhardtia_simplex	(Reinhardtia_gracilis	(Reinhardtia_paiewonskiana	Reinhardtia_latisecta))))))	(Pelagodoxa_henryana	Manicaria_saccifera)))	(((Elaeis_oleifera	Elaeis_guineensis)	Attalea_speciosa)	(Prestoea_acuminata	(Oenocarpus_minor	Oenocarpus_bataua))))	Bactris_major)))	Nypa_fruticans);
((Burretiokentia_grandiflora	((((((((Elaeis_oleifera	Elaeis_guineensis)	Bactris_major)	(Orania_palindan	Sclerosperma_profizianum))	(Sabal_domingensis	(((Reinhardtia_simplex	(Reinhardtia_gracilis	(Reinhardtia_paiewonskiana	Reinhardtia_latisecta)))	Roystonea_regia)	((Pseudophoenix_vinifera	Iriartea_deltoidea)	Phoenix_dactylifera))))	Manicaria_saccifera)	Attalea_speciosa)	((Leopoldinia_pulchra	Pelagodoxa_henryana)	(Prestoea_acuminata	(Oenocarpus_minor	Oenocarpus_bataua))))	(Hydriastele_microspadix	(Veitchia_spiralis	Kentiopsis_piersoniorum))))	Nypa_fruticans);
((Burretiokentia_grandiflora	(((Reinhardtia_gracilis	(Reinhardtia_paiewonskiana	(Reinhardtia_simplex	Reinhardtia_latisecta)))	(((Sclerosperma_profizianum	(Attalea_speciosa	Manicaria_saccifera))	(((Elaeis_oleifera	(Leopoldinia_pulchra	Elaeis_guineensis))	Bactris_major)	Pelagodoxa_henryana))	((((Pseudophoenix_vinifera	(Phoenix_dactylifera	Iriartea_deltoidea))	(Sabal_domingensis	Roystonea_regia))	Orania_palindan)	(Prestoea_acuminata	(Oenocarpus_minor	Oenocarpus_bataua)))))	(Hydriastele_microspadix	(Veitchia_spiralis	Kentiopsis_piersoniorum))))	Nypa_fruticans);
((Burretiokentia_grandiflora	(((Reinhardtia_gracilis	(Reinhardtia_paiewonskiana	(Reinhardtia_simplex	Reinhardtia_latisecta)))	((((Elaeis_oleifera	Elaeis_guineensis)	Bactris_major)	((Pseudophoenix_vinifera	Leopoldinia_pulchra)	Pelagodoxa_henryana))	(Manicaria_saccifera	(Attalea_speciosa	((((Phoenix_dactylifera	Sabal_domingensis)	(Iriartea_deltoidea	Roystonea_regia))	(Sclerosperma_profizianum	Orania_palindan))	(Prestoea_acuminata	(Oenocarpus_minor	Oenocarpus_bataua)))))))	(Hydriastele_microspadix	(Veitchia_spiralis	Kentiopsis_piersoniorum))))	Nypa_fruticans);
((Burretiokentia_grandiflora	(Kentiopsis_piersoniorum	((((((Attalea_speciosa	(Prestoea_acuminata	(Oenocarpus_minor	Oenocarpus_bataua)))	((Pseudophoenix_vinifera	Leopoldinia_pulchra)	(Sclerosperma_profizianum	Orania_palindan)))	(Sabal_domingensis	(Iriartea_deltoidea	(Phoenix_dactylifera	Roystonea_regia))))	(((Elaeis_oleifera	Elaeis_guineensis)	Bactris_major)	((Pelagodoxa_henryana	Manicaria_saccifera)	((Reinhardtia_gracilis	(Reinhardtia_paiewonskiana	Reinhardtia_latisecta))	Reinhardtia_simplex))))	Hydriastele_microspadix)	Veitchia_spiralis)))	Nypa_fruticans);
((Iriartea_deltoidea	((((((((Manicaria_saccifera	(Prestoea_acuminata	(Oenocarpus_minor	Oenocarpus_bataua)))	(Hydriastele_microspadix	(Veitchia_spiralis	Kentiopsis_piersoniorum)))	(Orania_palindan	((Elaeis_oleifera	Elaeis_guineensis)	Attalea_speciosa)))	Sclerosperma_profizianum)	Burretiokentia_grandiflora)	((Pseudophoenix_vinifera	Leopoldinia_pulchra)	(Bactris_major	Pelagodoxa_henryana)))	((Sabal_domingensis	Roystonea_regia)	(((Reinhardtia_paiewonskiana	Reinhardtia_latisecta)	Reinhardtia_gracilis)	Reinhardtia_simplex)))	Phoenix_dactylifera))	Nypa_fruticans);
((Burretiokentia_grandiflora	(((((Phoenix_dactylifera	Roystonea_regia)	((Sabal_domingensis	Iriartea_deltoidea)	(Reinhardtia_gracilis	(Reinhardtia_simplex	(Reinhardtia_paiewonskiana	Reinhardtia_latisecta)))))	((Orania_palindan	((Elaeis_oleifera	Elaeis_guineensis)	Attalea_speciosa))	((Bactris_major	((Veitchia_spiralis	Kentiopsis_piersoniorum)	(Pseudophoenix_vinifera	Leopoldinia_pulchra)))	(Hydriastele_microspadix	(Prestoea_acuminata	(Oenocarpus_minor	Oenocarpus_bataua))))))	(Pelagodoxa_henryana	Manicaria_saccifera))	Sclerosperma_profizianum))	Nypa_fruticans);
(((Burretiokentia_grandiflora	(Hydriastele_microspadix	(Kentiopsis_piersoniorum	Veitchia_spiralis)))	(((((Sabal_domingensis	Attalea_speciosa)	(((Phoenix_dactylifera	Manicaria_saccifera)	Sclerosperma_profizianum)	(Pelagodoxa_henryana	Roystonea_regia)))	((Prestoea_acuminata	(Oenocarpus_minor	Oenocarpus_bataua))	(Orania_palindan	Iriartea_deltoidea)))	(Bactris_major	(Leopoldinia_pulchra	(Pseudophoenix_vinifera	(Elaeis_guineensis	Elaeis_oleifera)))))	((Reinhardtia_gracilis	Reinhardtia_latisecta)	(Reinhardtia_simplex	Reinhardtia_paiewonskiana))))	Nypa_fruticans);
((Iriartea_deltoidea	(Manicaria_saccifera	(((((((Attalea_speciosa	(Leopoldinia_pulchra	(Elaeis_guineensis	Elaeis_oleifera)))	Orania_palindan)	((Reinhardtia_gracilis	((Reinhardtia_paiewonskiana	Reinhardtia_latisecta)	Reinhardtia_simplex))	(Kentiopsis_piersoniorum	(Veitchia_spiralis	Hydriastele_microspadix))))	(Pseudophoenix_vinifera	(Burretiokentia_grandiflora	Sclerosperma_profizianum)))	Roystonea_regia)	(((Sabal_domingensis	Pelagodoxa_henryana)	Bactris_major)	(Prestoea_acuminata	(Oenocarpus_minor	Oenocarpus_bataua))))	Phoenix_dactylifera)))	Nypa_fruticans);
((Burretiokentia_grandiflora	(Sclerosperma_profizianum	(((((Phoenix_dactylifera	Iriartea_deltoidea)	Roystonea_regia)	Manicaria_saccifera)	(((Reinhardtia_gracilis	((Reinhardtia_paiewonskiana	Reinhardtia_latisecta)	Reinhardtia_simplex))	(Hydriastele_microspadix	(Kentiopsis_piersoniorum	Veitchia_spiralis)))	(((Sabal_domingensis	Bactris_major)	((Prestoea_acuminata	(Oenocarpus_minor	Oenocarpus_bataua))	(Leopoldinia_pulchra	Pseudophoenix_vinifera)))	((Attalea_speciosa	(Elaeis_guineensis	Elaeis_oleifera))	Orania_palindan))))	Pelagodoxa_henryana)))	Nypa_fruticans);
((Burretiokentia_grandiflora	((Kentiopsis_piersoniorum	(Veitchia_spiralis	Sclerosperma_profizianum))	(((((((Attalea_speciosa	(Elaeis_guineensis	(Leopoldinia_pulchra	Elaeis_oleifera)))	(((Sabal_domingensis	Bactris_major)	Iriartea_deltoidea)	(Phoenix_dactylifera	(Roystonea_regia	(Reinhardtia_gracilis	((Reinhardtia_paiewonskiana	Reinhardtia_latisecta)	Reinhardtia_simplex))))))	Orania_palindan)	Manicaria_saccifera)	(Prestoea_acuminata	(Oenocarpus_minor	Oenocarpus_bataua)))	(Pelagodoxa_henryana	Pseudophoenix_vinifera))	Hydriastele_microspadix)))	Nypa_fruticans);
((Burretiokentia_grandiflora	((((Attalea_speciosa	(Elaeis_guineensis	Elaeis_oleifera))	((Leopoldinia_pulchra	Pseudophoenix_vinifera)	(((Sabal_domingensis	Bactris_major)	Iriartea_deltoidea)	(Phoenix_dactylifera	(Roystonea_regia	(Reinhardtia_simplex	(Reinhardtia_gracilis	(Reinhardtia_paiewonskiana	Reinhardtia_latisecta))))))))	(((Hydriastele_microspadix	(Prestoea_acuminata	(Oenocarpus_minor	Oenocarpus_bataua)))	(Pelagodoxa_henryana	Manicaria_saccifera))	(Sclerosperma_profizianum	Orania_palindan)))	(Kentiopsis_piersoniorum	Veitchia_spiralis)))	Nypa_fruticans);
(((Burretiokentia_grandiflora	((Veitchia_spiralis	Hydriastele_microspadix)	Kentiopsis_piersoniorum))	((((Bactris_major	(((Elaeis_guineensis	Elaeis_oleifera)	Attalea_speciosa)	Orania_palindan))	((((Phoenix_dactylifera	Manicaria_saccifera)	(Roystonea_regia	Pelagodoxa_henryana))	Sclerosperma_profizianum)	(Reinhardtia_gracilis	((Reinhardtia_latisecta	Reinhardtia_paiewonskiana)	Reinhardtia_simplex))))	Sabal_domingensis)	((Leopoldinia_pulchra	Pseudophoenix_vinifera)	(Iriartea_deltoidea	(Prestoea_acuminata	(Oenocarpus_minor	Oenocarpus_bataua))))))	Nypa_fruticans);
((Sabal_domingensis	((Reinhardtia_simplex	((Reinhardtia_latisecta	Reinhardtia_paiewonskiana)	Reinhardtia_gracilis))	((((Manicaria_saccifera	(((((Elaeis_guineensis	Elaeis_oleifera)	Attalea_speciosa)	Orania_palindan)	(((Leopoldinia_pulchra	Pseudophoenix_vinifera)	(Iriartea_deltoidea	(Prestoea_acuminata	(Oenocarpus_minor	Oenocarpus_bataua))))	((Kentiopsis_piersoniorum	Veitchia_spiralis)	(Burretiokentia_grandiflora	Hydriastele_microspadix))))	Bactris_major))	(Pelagodoxa_henryana	Sclerosperma_profizianum))	Roystonea_regia)	Phoenix_dactylifera)))	Nypa_fruticans);
((Sabal_domingensis	(Bactris_major	(((((Burretiokentia_grandiflora	Sclerosperma_profizianum)	(Phoenix_dactylifera	Manicaria_saccifera))	((Leopoldinia_pulchra	Pelagodoxa_henryana)	Roystonea_regia))	((Reinhardtia_latisecta	(Reinhardtia_paiewonskiana	Reinhardtia_simplex))	Reinhardtia_gracilis))	((((Elaeis_guineensis	Elaeis_oleifera)	Attalea_speciosa)	Orania_palindan)	((Pseudophoenix_vinifera	((Prestoea_acuminata	(Oenocarpus_minor	Oenocarpus_bataua))	Iriartea_deltoidea))	((Kentiopsis_piersoniorum	Veitchia_spiralis)	Hydriastele_microspadix))))))	Nypa_fruticans);
((Iriartea_deltoidea	(Phoenix_dactylifera	(((((Sabal_domingensis	Bactris_major)	((((Pelagodoxa_henryana	Roystonea_regia)	Manicaria_saccifera)	(Burretiokentia_grandiflora	Sclerosperma_profizianum))	((((Reinhardtia_latisecta	Reinhardtia_paiewonskiana)	(Reinhardtia_gracilis	Reinhardtia_simplex))	Veitchia_spiralis)	(Kentiopsis_piersoniorum	Hydriastele_microspadix))))	(((Elaeis_guineensis	Elaeis_oleifera)	Attalea_speciosa)	Orania_palindan))	(Leopoldinia_pulchra	Pseudophoenix_vinifera))	(Prestoea_acuminata	(Oenocarpus_minor	Oenocarpus_bataua)))))	Nypa_fruticans);
((Burretiokentia_grandiflora	((((Manicaria_saccifera	(((Elaeis_guineensis	Elaeis_oleifera)	Attalea_speciosa)	(Bactris_major	((Leopoldinia_pulchra	Pseudophoenix_vinifera)	Pelagodoxa_henryana))))	((((Reinhardtia_latisecta	Reinhardtia_paiewonskiana)	Reinhardtia_simplex)	(Reinhardtia_gracilis	(Kentiopsis_piersoniorum	(Veitchia_spiralis	Hydriastele_microspadix))))	(((Roystonea_regia	Phoenix_dactylifera)	Sabal_domingensis)	(Iriartea_deltoidea	Orania_palindan))))	(Prestoea_acuminata	(Oenocarpus_minor	Oenocarpus_bataua)))	Sclerosperma_profizianum))	Nypa_fruticans);
(((Sclerosperma_profizianum	((((Reinhardtia_simplex	(Reinhardtia_latisecta	Reinhardtia_paiewonskiana))	Reinhardtia_gracilis)	Roystonea_regia)	(((((Hydriastele_microspadix	Veitchia_spiralis)	Kentiopsis_piersoniorum)	(((Attalea_speciosa	Orania_palindan)	(Prestoea_acuminata	(Oenocarpus_minor	Oenocarpus_bataua)))	((Phoenix_dactylifera	(Pseudophoenix_vinifera	Iriartea_deltoidea))	Sabal_domingensis)))	Manicaria_saccifera)	(((Elaeis_oleifera	Elaeis_guineensis)	(Bactris_major	Leopoldinia_pulchra))	Pelagodoxa_henryana))))	Burretiokentia_grandiflora)	Nypa_fruticans);
((Leopoldinia_pulchra	(((((((Hydriastele_microspadix	(Veitchia_spiralis	Kentiopsis_piersoniorum))	((Reinhardtia_simplex	(Reinhardtia_latisecta	Reinhardtia_paiewonskiana))	Reinhardtia_gracilis))	Phoenix_dactylifera)	((((Iriartea_deltoidea	Attalea_speciosa)	(Roystonea_regia	((Manicaria_saccifera	(Prestoea_acuminata	(Oenocarpus_minor	Oenocarpus_bataua)))	(Pseudophoenix_vinifera	Pelagodoxa_henryana))))	(Orania_palindan	Sclerosperma_profizianum))	Sabal_domingensis))	(Elaeis_oleifera	Elaeis_guineensis))	Bactris_major)	Burretiokentia_grandiflora))	Nypa_fruticans);
((Burretiokentia_grandiflora	(Hydriastele_microspadix	(Kentiopsis_piersoniorum	((((((Reinhardtia_simplex	Reinhardtia_latisecta)	Reinhardtia_paiewonskiana)	Reinhardtia_gracilis)	(Pelagodoxa_henryana	(Pseudophoenix_vinifera	((Leopoldinia_pulchra	(Elaeis_oleifera	Elaeis_guineensis))	Bactris_major))))	((((Orania_palindan	Sclerosperma_profizianum)	(Phoenix_dactylifera	(((Iriartea_deltoidea	Attalea_speciosa)	Sabal_domingensis)	Roystonea_regia)))	(Prestoea_acuminata	(Oenocarpus_minor	Oenocarpus_bataua)))	Manicaria_saccifera))	Veitchia_spiralis))))	Nypa_fruticans);
((Burretiokentia_grandiflora	((Hydriastele_microspadix	(Veitchia_spiralis	(((Reinhardtia_gracilis	(Reinhardtia_simplex	(Reinhardtia_latisecta	Reinhardtia_paiewonskiana)))	((((Pseudophoenix_vinifera	(Pelagodoxa_henryana	Leopoldinia_pulchra))	((Phoenix_dactylifera	Manicaria_saccifera)	Roystonea_regia))	Sclerosperma_profizianum)	((Orania_palindan	((Elaeis_oleifera	Elaeis_guineensis)	Attalea_speciosa))	(Iriartea_deltoidea	(Sabal_domingensis	Bactris_major)))))	(Prestoea_acuminata	(Oenocarpus_minor	Oenocarpus_bataua)))))	Kentiopsis_piersoniorum))	Nypa_fruticans);
((Iriartea_deltoidea	((Sabal_domingensis	(((((Pseudophoenix_vinifera	Pelagodoxa_henryana)	Bactris_major)	(Orania_palindan	((Elaeis_oleifera	Elaeis_guineensis)	Attalea_speciosa)))	((((Phoenix_dactylifera	Roystonea_regia)	Manicaria_saccifera)	Sclerosperma_profizianum)	(Prestoea_acuminata	(Oenocarpus_minor	Oenocarpus_bataua))))	((((Veitchia_spiralis	Kentiopsis_piersoniorum)	Burretiokentia_grandiflora)	Hydriastele_microspadix)	((Reinhardtia_simplex	(Reinhardtia_latisecta	Reinhardtia_paiewonskiana))	Reinhardtia_gracilis))))	Leopoldinia_pulchra))	Nypa_fruticans);
((Iriartea_deltoidea	(Sabal_domingensis	((((Prestoea_acuminata	(Oenocarpus_minor	Oenocarpus_bataua))	((Veitchia_spiralis	Kentiopsis_piersoniorum)	Hydriastele_microspadix))	((Orania_palindan	((Elaeis_oleifera	Elaeis_guineensis)	Attalea_speciosa))	(Pseudophoenix_vinifera	(((Leopoldinia_pulchra	Pelagodoxa_henryana)	(Manicaria_saccifera	(Burretiokentia_grandiflora	Sclerosperma_profizianum)))	(((Reinhardtia_simplex	(Reinhardtia_latisecta	Reinhardtia_paiewonskiana))	Reinhardtia_gracilis)	(Phoenix_dactylifera	Roystonea_regia))))))	Bactris_major)))	Nypa_fruticans);
((Sabal_domingensis	((((((Elaeis_oleifera	Elaeis_guineensis)	(Leopoldinia_pulchra	Bactris_major))	(Orania_palindan	Attalea_speciosa))	((Manicaria_saccifera	(Sclerosperma_profizianum	(Roystonea_regia	Pelagodoxa_henryana)))	((Prestoea_acuminata	(Oenocarpus_minor	Oenocarpus_bataua))	(Hydriastele_microspadix	(Burretiokentia_grandiflora	(Veitchia_spiralis	Kentiopsis_piersoniorum))))))	(Reinhardtia_simplex	(Reinhardtia_gracilis	(Reinhardtia_latisecta	Reinhardtia_paiewonskiana))))	((Pseudophoenix_vinifera	Iriartea_deltoidea)	Phoenix_dactylifera)))	Nypa_fruticans);
((Burretiokentia_grandiflora	(Sclerosperma_profizianum	(((((Roystonea_regia	(Reinhardtia_gracilis	((Reinhardtia_latisecta	Reinhardtia_paiewonskiana)	Reinhardtia_simplex)))	((Orania_palindan	Iriartea_deltoidea)	(Sabal_domingensis	Phoenix_dactylifera)))	((Pseudophoenix_vinifera	Pelagodoxa_henryana)	(Bactris_major	(Elaeis_oleifera	Elaeis_guineensis))))	(((Leopoldinia_pulchra	(Prestoea_acuminata	(Oenocarpus_minor	Oenocarpus_bataua)))	((Hydriastele_microspadix	Veitchia_spiralis)	Kentiopsis_piersoniorum))	Attalea_speciosa))	Manicaria_saccifera)))	Nypa_fruticans);
((Burretiokentia_grandiflora	(Sclerosperma_profizianum	(((Attalea_speciosa	((Prestoea_acuminata	(Oenocarpus_minor	Oenocarpus_bataua))	(Hydriastele_microspadix	(Veitchia_spiralis	Kentiopsis_piersoniorum))))	(((Sabal_domingensis	(((Reinhardtia_simplex	(Reinhardtia_latisecta	Reinhardtia_gracilis))	Reinhardtia_paiewonskiana)	(Roystonea_regia	Phoenix_dactylifera)))	(Orania_palindan	Iriartea_deltoidea))	(((Leopoldinia_pulchra	Pseudophoenix_vinifera)	Pelagodoxa_henryana)	(Bactris_major	(Elaeis_oleifera	Elaeis_guineensis)))))	Manicaria_saccifera)))	Nypa_fruticans);
((Iriartea_deltoidea	(((Sabal_domingensis	(Roystonea_regia	((Reinhardtia_gracilis	(Reinhardtia_simplex	(Reinhardtia_latisecta	Reinhardtia_paiewonskiana)))	(((Manicaria_saccifera	((Prestoea_acuminata	(Oenocarpus_minor	Oenocarpus_bataua))	(Hydriastele_microspadix	(Burretiokentia_grandiflora	(Veitchia_spiralis	Kentiopsis_piersoniorum)))))	(Pelagodoxa_henryana	Bactris_major))	(((Elaeis_oleifera	Elaeis_guineensis)	Attalea_speciosa)	(Sclerosperma_profizianum	Orania_palindan))))))	(Leopoldinia_pulchra	Pseudophoenix_vinifera))	Phoenix_dactylifera))	Nypa_fruticans);
((Sclerosperma_profizianum	(((((((Leopoldinia_pulchra	Pelagodoxa_henryana)	Pseudophoenix_vinifera)	(Bactris_major	(Elaeis_guineensis	Elaeis_oleifera)))	(((Prestoea_acuminata	(Oenocarpus_minor	Oenocarpus_bataua))	(Orania_palindan	Attalea_speciosa))	((Sabal_domingensis	Iriartea_deltoidea)	(Roystonea_regia	Phoenix_dactylifera))))	(Hydriastele_microspadix	(Burretiokentia_grandiflora	(Veitchia_spiralis	Kentiopsis_piersoniorum))))	((Reinhardtia_simplex	(Reinhardtia_paiewonskiana	Reinhardtia_latisecta))	Reinhardtia_gracilis))	Manicaria_saccifera))	Nypa_fruticans);
((Sclerosperma_profizianum	(Burretiokentia_grandiflora	(((((Pelagodoxa_henryana	Pseudophoenix_vinifera)	(Bactris_major	(Elaeis_guineensis	(Leopoldinia_pulchra	Elaeis_oleifera))))	Orania_palindan)	(((Phoenix_dactylifera	Iriartea_deltoidea)	(Roystonea_regia	(Sabal_domingensis	Attalea_speciosa)))	((Prestoea_acuminata	(Oenocarpus_minor	Oenocarpus_bataua))	((Hydriastele_microspadix	(Veitchia_spiralis	Kentiopsis_piersoniorum))	(Reinhardtia_gracilis	((Reinhardtia_simplex	Reinhardtia_paiewonskiana)	Reinhardtia_latisecta))))))	Manicaria_saccifera)))	Nypa_fruticans);
((Iriartea_deltoidea	((Prestoea_acuminata	(Oenocarpus_minor	Oenocarpus_bataua))	(((Sabal_domingensis	Attalea_speciosa)	((((Hydriastele_microspadix	((Veitchia_spiralis	Burretiokentia_grandiflora)	Kentiopsis_piersoniorum))	(Reinhardtia_gracilis	((Reinhardtia_paiewonskiana	Reinhardtia_latisecta)	Reinhardtia_simplex)))	(((Phoenix_dactylifera	Manicaria_saccifera)	(Pelagodoxa_henryana	Roystonea_regia))	Sclerosperma_profizianum))	(Pseudophoenix_vinifera	(((Elaeis_guineensis	Elaeis_oleifera)	Leopoldinia_pulchra)	Bactris_major))))	Orania_palindan)))	Nypa_fruticans);
((Sclerosperma_profizianum	(((((((Prestoea_acuminata	(Oenocarpus_minor	Oenocarpus_bataua))	(Hydriastele_microspadix	(Veitchia_spiralis	Kentiopsis_piersoniorum)))	Attalea_speciosa)	((Pelagodoxa_henryana	Pseudophoenix_vinifera)	(((Elaeis_guineensis	Elaeis_oleifera)	Leopoldinia_pulchra)	Bactris_major)))	(Iriartea_deltoidea	Orania_palindan))	(Manicaria_saccifera	((Sabal_domingensis	(Roystonea_regia	((Reinhardtia_latisecta	(Reinhardtia_paiewonskiana	Reinhardtia_simplex))	Reinhardtia_gracilis)))	Phoenix_dactylifera)))	Burretiokentia_grandiflora))	Nypa_fruticans);
((Burretiokentia_grandiflora	((Veitchia_spiralis	Kentiopsis_piersoniorum)	((((Attalea_speciosa	((Sclerosperma_profizianum	Orania_palindan)	((Roystonea_regia	((Sabal_domingensis	Phoenix_dactylifera)	Iriartea_deltoidea))	(Prestoea_acuminata	(Oenocarpus_minor	Oenocarpus_bataua)))))	(Manicaria_saccifera	(Bactris_major	(Pelagodoxa_henryana	((Elaeis_guineensis	Elaeis_oleifera)	(Leopoldinia_pulchra	Pseudophoenix_vinifera))))))	(((Reinhardtia_latisecta	Reinhardtia_paiewonskiana)	Reinhardtia_gracilis)	Reinhardtia_simplex))	Hydriastele_microspadix)))	Nypa_fruticans);
((Sclerosperma_profizianum	((Manicaria_saccifera	((Burretiokentia_grandiflora	(Kentiopsis_piersoniorum	(Hydriastele_microspadix	Veitchia_spiralis)))	(((Leopoldinia_pulchra	((((Reinhardtia_latisecta	Reinhardtia_paiewonskiana)	Reinhardtia_simplex)	Reinhardtia_gracilis)	Roystonea_regia))	(Phoenix_dactylifera	(Pseudophoenix_vinifera	Iriartea_deltoidea)))	(Bactris_major	(Elaeis_guineensis	Elaeis_oleifera)))))	((Orania_palindan	(Prestoea_acuminata	(Oenocarpus_minor	Oenocarpus_bataua)))	((Pelagodoxa_henryana	Sabal_domingensis)	Attalea_speciosa))))	Nypa_fruticans);
((Burretiokentia_grandiflora	(Veitchia_spiralis	(Kentiopsis_piersoniorum	(((((Reinhardtia_latisecta	Reinhardtia_paiewonskiana)	Reinhardtia_simplex)	Reinhardtia_gracilis)	((Sabal_domingensis	Roystonea_regia)	((Bactris_major	(Elaeis_guineensis	Elaeis_oleifera))	(Manicaria_saccifera	(Attalea_speciosa	((Phoenix_dactylifera	((Leopoldinia_pulchra	Pseudophoenix_vinifera)	Iriartea_deltoidea))	((Sclerosperma_profizianum	Orania_palindan)	(Pelagodoxa_henryana	(Prestoea_acuminata	(Oenocarpus_minor	Oenocarpus_bataua))))))))))	Hydriastele_microspadix))))	Nypa_fruticans);
((Burretiokentia_grandiflora	(Sclerosperma_profizianum	((Pelagodoxa_henryana	Roystonea_regia)	(Manicaria_saccifera	((((Hydriastele_microspadix	Veitchia_spiralis)	Kentiopsis_piersoniorum)	(Attalea_speciosa	(Orania_palindan	(((Phoenix_dactylifera	((Reinhardtia_latisecta	Reinhardtia_paiewonskiana)	Reinhardtia_simplex))	((Pseudophoenix_vinifera	Iriartea_deltoidea)	(Sabal_domingensis	Reinhardtia_gracilis)))	(Bactris_major	(Leopoldinia_pulchra	(Elaeis_guineensis	Elaeis_oleifera)))))))	(Prestoea_acuminata	(Oenocarpus_minor	Oenocarpus_bataua)))))))	Nypa_fruticans);
((Sabal_domingensis	(((((Bactris_major	(Leopoldinia_pulchra	(Elaeis_guineensis	Elaeis_oleifera)))	(((Sclerosperma_profizianum	Pelagodoxa_henryana)	Manicaria_saccifera)	((Hydriastele_microspadix	(Kentiopsis_piersoniorum	Veitchia_spiralis))	Burretiokentia_grandiflora)))	Attalea_speciosa)	(Roystonea_regia	(Reinhardtia_simplex	(Reinhardtia_gracilis	(Reinhardtia_latisecta	Reinhardtia_paiewonskiana)))))	(Orania_palindan	(Phoenix_dactylifera	(Pseudophoenix_vinifera	((Prestoea_acuminata	(Oenocarpus_minor	Oenocarpus_bataua))	Iriartea_deltoidea))))))	Nypa_fruticans);
((Iriartea_deltoidea	(((Pseudophoenix_vinifera	(((((((Bactris_major	Sabal_domingensis)	Phoenix_dactylifera)	(Orania_palindan	((Leopoldinia_pulchra	(Elaeis_guineensis	Elaeis_oleifera))	Attalea_speciosa)))	(Reinhardtia_gracilis	((Reinhardtia_simplex	Reinhardtia_latisecta)	Reinhardtia_paiewonskiana)))	Roystonea_regia)	Manicaria_saccifera)	Sclerosperma_profizianum))	(Veitchia_spiralis	((Kentiopsis_piersoniorum	Hydriastele_microspadix)	Burretiokentia_grandiflora)))	(Pelagodoxa_henryana	(Prestoea_acuminata	(Oenocarpus_minor	Oenocarpus_bataua)))))	Nypa_fruticans);
